# Supplementary material for: Musculoskeletal modeling and humanoid control of robots based on human gait data
Source: PeerJ Comput Sci. 2021 Aug 9;7:e657. doi: 10.7717/peerj-cs.657 (PMC8372000; doi:10.7717/peerj-cs.657)
Supplement: Supplemental Information 1 [file peerj-cs-07-657-s001.zip]

Archive with 34 entries (32 files):
- opensim_RBF/
- opensim_RBF/angle_input.m
- opensim_RBF/I_d_tour_opensim.xlsx
- opensim_RBF/inv_jiaodu.m
- opensim_RBF/opensim_angle_joint.mat
- opensim_RBF/opensim_angle_joint.xlsx
- opensim_RBF/opensim_RBF.mdl
- opensim_RBF/opensim_RBF.slx
- opensim_RBF/opensim_tor.m
- opensim_RBF/PD_nn.m
- opensim_RBF/r_model.m
- opensim_RBF/r_opensim.m
- opensim_RBF/Robot_plot1.m
- opensim_RBF/Robot_RBFsim1.slx.r2019a
- opensim_RBF/tour_opensim.mat
- opensim_RBF/Un2.m
- opensim_RBF/uu_1.m
- RBF_1/
- RBF_1/angle_input1.m
- RBF_1/Copy_of_Robot_RBF_ori.slx
- RBF_1/H_hum.m
- RBF_1/inv_jiaodu.m
- RBF_1/PD_nn.m
- RBF_1/r_model.m
- RBF_1/Robot_plot1.m
- RBF_1/Robot_RBFsim1.slx
- RBF_1/Robot_RBFsim1.slx.r2019a
- RBF_1/Un_1.m
- RBF_1/Un_2.m
- RBF_1/Un_3.m
- RBF_1/Un_RL.m
- RBF_1/uu_1.m
- RBF_1/zss_17.mat
- RBF_1/zss_17.xlsx
