# Supplementary material for: Musculoskeletal modeling and humanoid control of robots based on human gait data
Source: PeerJ Comput Sci. 2021 Aug 9;7:e657. doi: 10.7717/peerj-cs.657 (PMC8372000; doi:10.7717/peerj-cs.657)
Supplement: Supplemental Information 1 [file peerj-cs-07-657-s001.zip › opensim_RBF/I_d_tour_opensim.xlsx]

## Sheet: inverse_dynamics
Inverse Dynamics Generalized Forces
version=1
nRows=167
nColumns=24
inDegrees=no
endheader
time	pelvis_tilt_moment	pelvis_list_moment	pelvis_rotation_moment	pelvis_tx_force	pelvis_ty_force	pelvis_tz_force	hip_flexion_r_moment	hip_adduction_r_moment	hip_rotation_r_moment	hip_flexion_l_moment	hip_adduction_l_moment	hip_rotation_l_moment	lumbar_extension_moment	lumbar_bending_moment	lumbar_rotation_moment	knee_angle_r_moment	knee_angle_l_moment	ankle_angle_r_moment	ankle_angle_l_moment	subtalar_angle_r_moment	subtalar_angle_l_moment	mtp_angle_r_moment	mtp_angle_l_moment
0.822	-24.6978	-1.35834	-0.376994	-5.80382	638.091	-15.8314	-9.4448	-0.981692	0.311264	20.7721	-5.98644	-0.154347	14.4633	-5.82131	-0.712837	-3.79604	6.43915	0.858629	0.938482	-0.289458	-0.251965	0.0385789	0.0275056
0.83	-32.1512	13.2272	3.62385	15.7494	659.009	2.39372	-3.73981	2.02692	0.08741	14.0872	-3.54277	0.308611	9.5804	4.61274	0.708248	-3.49411	3.16703	0.836257	0.793824	-0.165961	-0.159219	0.0403232	0.0290561
0.838	-39.2814	26.1857	7.21145	35.7822	679.354	21.858	1.59368	4.29394	-0.0739527	7.74321	-0.590068	0.75662	4.97818	14.7045	2.11147	-3.1062	-0.0191522	0.826072	0.649933	-0.0682087	-0.0585086	0.0419082	0.0305645
0.846	-45.0632	37.1006	10.4435	52.8826	698.579	41.4052	6.4869	5.75451	-0.184534	2.15049	2.51988	1.15613	1.18725	24.001	3.47236	-2.63506	-2.90269	0.829846	0.519707	0.00064583	0.0392653	0.0433198	0.0319881
0.854	-48.7001	45.731	13.4321	65.8584	716.226	59.8721	10.8896	6.37553	-0.255527	-2.40596	5.38425	1.47472	-1.35593	32.1258	4.76794	-2.08819	-5.30582	0.849419	0.415109	0.0382771	0.122378	0.0445784	0.0333101
0.862	-49.6909	51.9976	16.3018	73.8608	731.93	76.2067	14.7751	6.17392	-0.295784	-5.78367	7.62833	1.68498	-2.35281	38.7978	5.97661	-1.47937	-7.10699	0.886152	0.345548	0.0439937	0.180324	0.0457358	0.0345342
0.87	-47.8249	55.9381	19.147	76.4639	745.427	89.568	18.1587	5.22469	-0.311627	-7.97172	8.97762	1.76953	-1.66137	43.8328	7.07732	-0.822575	-8.2483	0.940756	0.316689	0.0194242	0.205794	0.0468721	0.0356803
0.878	-43.1652	57.672	21.9946	73.7046	756.539	99.3582	21.0897	3.67229	-0.308215	-9.05849	9.30299	1.72469	0.696578	47.1312	8.04824	-0.134846	-8.73298	1.01279	0.329888	-0.0310556	0.195957	0.0480856	0.0367752
0.886	-36.0371	57.3811	24.7814	66.0551	765.172	105.195	23.6171	1.73535	-0.291771	-9.19077	8.62868	1.56065	4.54099	48.658	8.86529	0.556324	-8.6148	1.09996	0.382346	-0.100381	0.152638	0.0494716	0.0378403
0.894	-26.9525	55.2654	27.3649	54.3854	771.316	106.899	25.7998	-0.324844	-0.27207	-8.54006	7.10991	1.29855	9.55943	48.4227	9.50151	1.22448	-7.98386	1.19863	0.467838	-0.17948	0.0815611	0.0511144	0.0388814
0.902	-16.567	51.5265	29.5442	39.8404	775.036	104.458	27.685	-2.23244	-0.264353	-7.28213	4.9937	0.966343	15.3439	46.466	9.92775	1.84315	-6.9527	1.30399	0.577736	-0.25832	-0.00886192	0.0530701	0.0398865
0.91	-5.62905	46.3506	31.0917	23.7028	776.468	97.9998	29.297	-3.73485	-0.289498	-5.58841	2.57348	0.594463	21.4349	42.8528	10.1144	2.38779	-5.64401	1.41046	0.702127	-0.327212	-0.108887	0.0553517	0.0408293
0.918	5.07647	39.8965	31.7889	7.22208	775.815	87.7784	30.6317	-4.63945	-0.371892	-3.62514	0.145154	0.211955	27.3705	37.6721	10.0344	2.83746	-4.18056	1.51214	0.830925	-0.378095	-0.20876	0.0579197	0.041678
0.926	14.7873	32.2931	31.4598	-8.51317	773.336	74.1679	31.6586	-4.84103	-0.535091	-1.55291	-2.03037	-0.156355	32.7293	31.0411	9.66651	3.17634	-2.67708	1.6034	0.954825	-0.405549	-0.299841	0.0606786	0.0424026
0.934	22.8168	23.6455	29.9956	-22.6404	769.366	57.6522	32.3267	-4.33367	-0.795957	0.477134	-3.75457	-0.491388	37.1616	23.1114	8.99952	3.39061	-1.2337	1.67976	1.06602	-0.407476	-0.375431	0.0635062	0.0429791
0.942	28.6283	14.0489	27.3714	-34.5934	764.217	38.8152	32.5849	-3.2094	-1.15877	2.32912	-4.90659	-0.780085	40.4173	14.0722	8.03477	3.4778	0.0686452	1.73713	1.15865	-0.384911	-0.431246	0.0662053	0.0433925
0.95	31.8707	3.60461	23.6483	-44.0954	758.215	18.3162	32.3902	-1.63683	-1.61115	3.8905	-5.44613	-1.01468	42.3575	4.1508	6.78868	3.44263	1.17091	1.77289	1.22908	-0.34177	-0.465548	0.0685676	0.0436358
0.958	32.4019	-7.55743	18.9674	-51.0984	751.658	-3.13294	31.7216	0.169394	-2.12326	5.08097	-5.40565	-1.19151	42.9488	-6.38894	5.29388	3.29753	2.03696	1.78596	1.27576	-0.284033	-0.478936	0.0703923	0.0437085
0.966	30.1474	-19.2109	13.4952	-55.9556	744.794	-24.8588	30.452	2.00897	-2.65083	5.85823	-4.87411	-1.30979	42.2531	-17.2514	3.59905	3.01697	2.65272	1.77316	1.29909	-0.2183	-0.473887	0.0714291	0.0436151
0.974	25.3163	-31.1073	7.46512	-59.0458	737.754	-46.1342	28.5633	3.67754	-3.14003	6.2199	-3.97586	-1.37071	40.4142	-28.1169	1.76737	2.62033	3.02373	1.73399	1.30103	-0.151372	-0.454137	0.0714816	0.0433649
0.982	18.5813	-43.0157	1.21844	-60.3697	730.565	-66.1456	26.3386	4.98026	-3.53881	6.20153	-2.84798	-1.37683	37.639	-38.6495	-0.126064	2.21518	3.17153	1.67638	1.28464	-0.0899083	-0.42395	0.0705937	0.0429727
0.99	10.551	-54.5773	-4.94927	-60.2405	723.18	-84.2211	23.9103	5.82594	-3.80573	5.869	-1.6186	-1.33153	34.1799	-48.5094	-1.99818	1.84466	3.12876	1.60493	1.25359	-0.0385012	-0.387386	0.0688027	0.0424603
0.998	1.89429	-65.3934	-10.7595	-59.003	715.473	-99.7615	21.4186	6.19154	-3.91583	5.30756	-0.390372	-1.23877	30.3147	-57.368	-3.76317	1.5459	2.93401	1.52469	1.2117	0.00012709	-0.347714	0.0662184	0.041859
1.006	-6.72251	-75.053	-15.9676	-56.9986	707.264	-112.259	18.9985	6.11405	-3.86408	4.61209	0.767354	-1.10327	26.3234	-64.924	-5.3381	1.34632	2.62769	1.44065	1.16257	0.0251458	-0.307114	0.0630074	0.041207
1.014	-14.6861	-83.164	-20.3747	-54.5594	698.354	-121.315	16.7664	5.67472	-3.66498	3.879	1.81893	-0.931034	22.4733	-70.9186	-6.64878	1.26101	2.249	1.3573	1.10932	0.0373668	-0.266663	0.0593714	0.0405448
1.022	-21.4748	-89.3857	-23.8375	-52.0211	688.566	-126.65	14.8079	4.97966	-3.3488	3.19861	2.75752	-0.729702	19.0082	-75.1499	-7.63527	1.29162	1.83373	1.27822	1.05449	0.0388238	-0.226514	0.0555221	0.0399101
1.03	-26.687	-93.4568	-26.2701	-49.6929	677.78	-128.116	13.176	4.14083	-2.95567	2.64902	3.59688	-0.508365	16.1347	-77.4848	-8.25628	1.42807	1.41267	1.20605	1.00001	0.0322593	-0.186195	0.0516628	0.039333
1.038	-30.0145	-95.2312	-27.6289	-47.745	665.981	-125.68	11.9382	3.25579	-2.52886	2.29027	4.3622	-0.276895	14.0064	-77.8673	-8.49224	1.66203	1.01046	1.14411	0.947217	0.0203678	-0.144953	0.0480251	0.0388333
1.046	-31.4627	-94.6376	-27.9738	-46.5477	653.214	-119.498	10.9888	2.41471	-2.10846	2.15913	5.081	-0.0450132	12.7139	-76.324	-8.34702	1.94233	0.645015	1.08991	0.896988	0.00634622	-0.102101	0.0446557	0.03842
1.054	-31.0946	-91.7502	-27.3838	-46.2237	639.64	-109.831	10.2867	1.66951	-1.7259	2.26736	5.77352	0.178258	12.2786	-72.9647	-7.84759	2.24139	0.32796	1.04318	0.849894	-0.00757722	-0.0573892	0.0416435	0.03809
1.062	-29.1059	-86.7535	-25.9769	-46.7845	625.517	-97.0722	9.77761	1.0429	-1.40117	2.60305	6.44509	0.38476	12.6561	-67.976	-7.04178	2.5329	0.0660179	1.00329	0.806397	-0.0199216	-0.0112988	0.039041	0.0378294
1.07	-25.7984	-79.9299	-23.9001	-48.1381	611.174	-81.7345	9.40193	0.530219	-1.14142	3.13316	7.08351	0.567388	13.7438	-61.6112	-5.99455	2.79469	-0.137796	0.969497	0.766982	-0.0300408	0.0348739	0.0368681	0.0376158
1.078	-21.5544	-71.6433	-21.32	-50.0734	596.984	-64.4304	9.10502	0.104388	-0.941473	3.80794	7.66094	0.720248	15.3851	-54.1782	-4.7831	3.01124	-0.283177	0.941226	0.73223	-0.0381017	0.079119	0.0351217	0.0374232
1.086	-16.8072	-62.3182	-18.4122	-52.2507	583.331	-45.8432	8.84558	-0.277283	-0.785801	4.56734	8.139	0.838687	17.377	-46.0229	-3.49093	3.17494	-0.371684	0.918306	0.702824	-0.0449799	0.118957	0.0337858	0.037226
1.094	-12.0079	-52.414	-15.3529	-54.2398	570.577	-26.6904	8.59748	-0.665979	-0.651358	5.34798	8.47615	0.919323	19.4857	-37.5082	-2.20153	3.28555	-0.406241	0.900991	0.679488	-0.0520848	0.151785	0.032838	0.0370038
1.102	-7.59425	-42.3997	-12.3106	-55.55	559.037	-7.68743	8.35091	-1.11355	-0.511429	6.09024	8.63591	0.960143	21.462	-28.9947	-0.992295	3.34923	-0.390984	0.889944	0.662879	-0.0611185	0.175267	0.0322561	0.0367433
1.11	-3.96303	-32.7278	-9.43834	-55.6596	548.959	10.4863	8.11178	-1.66489	-0.339909	6.74453	8.59399	0.960631	23.057	-20.821	0.0707273	3.37683	-0.331345	0.886155	0.653452	-0.0738016	0.187673	0.0320242	0.0364398
1.118	-1.44568	-23.8047	-6.86716	-54.0832	540.511	27.2254	7.89529	-2.35185	-0.115311	7.27488	8.34335	0.921928	24.0419	-13.2829	0.937112	3.38091	-0.234263	0.8907	0.651348	-0.0915959	0.188137	0.0321331	0.0360974
1.126	-0.29117	-15.9607	-4.69926	-50.4253	533.779	42.0361	7.72073	-3.18841	0.175486	7.65981	7.8967	0.847137	24.2249	-6.61261	1.57507	3.37338	-0.10848	0.904528	0.656304	-0.115445	0.176807	0.0325811	0.0357282
1.134	-0.656144	-9.42586	-3.00191	-44.4084	528.763	54.5632	7.60894	-4.167	0.534129	7.89088	7.28638	0.741586	23.4632	-0.964278	1.97293	3.36378	0.0352981	0.928327	0.667611	-0.145564	0.154872	0.033376	0.0353513
1.142	-2.59646	-4.31379	-1.8041	-35.9215	525.396	64.6022	7.5772	-5.25724	0.94897	7.96977	6.55999	0.612656	21.6779	3.59332	2.13873	3.35713	0.184898	0.962339	0.684163	-0.181296	0.124401	0.0345332	0.0349906
1.15	-6.05968	-0.616539	-1.09533	-25.0488	523.55	72.092	7.63682	-6.40638	1.39458	7.90579	5.77225	0.469031	18.8679	7.07357	2.09806	3.35286	0.327952	1.00628	0.704563	-0.221073	0.0880187	0.0360752	0.0346699
1.158	-10.882	1.79084	-0.826241	-12.0614	523.059	77.0983	7.79517	-7.54121	1.83267	7.7135	4.9767	0.319839	15.1155	9.56225	1.89071	3.3451	0.45314	1.05938	0.727258	-0.262469	0.0485365	0.038031	0.0344087
1.166	-16.7896	3.13824	-0.913233	2.57233	523.73	79.7982	8.05521	-8.57216	2.21501	7.40942	4.21968	0.174047	10.5934	11.2055	1.56639	3.32262	0.550852	1.12043	0.750666	-0.302387	0.00865292	0.0404331	0.0342199
1.174	-23.4067	3.73893	-1.24599	18.1921	525.358	80.4658	8.41506	-9.39997	2.4883	7.00991	3.53656	0.0399345	5.5631	12.194	1.17996	3.26943	0.613638	1.18782	0.773288	-0.337387	-0.029272	0.0433106	0.0341091
1.182	-30.2801	3.9569	-1.69696	34.009	527.733	79.4499	8.87073	-9.92454	2.60068	6.53128	2.94928	-0.0755788	0.356917	12.7428	0.786227	3.16693	0.636759	1.25974	0.793809	-0.364121	-0.0633993	0.0466831	0.0340735
1.19	-36.9189	4.167	-2.13409	49.1711	530.657	77.1505	9.41466	-10.0566	2.50973	5.99033	2.4657	-0.167542	-4.65259	13.0699	0.434978	2.99529	0.618523	1.33425	0.811185	-0.379878	-0.0925268	0.0505501	0.0341018
1.198	-42.8437	4.71009	-2.43526	62.8321	533.944	73.9992	10.032	-9.73254	2.19125	5.40442	2.08099	-0.233246	-9.08909	13.375	0.16682	2.73483	0.560162	1.40938	0.824686	-0.383204	-0.1161	0.0548765	0.0341758
1.206	-47.6367	5.84552	-2.50277	74.2459	537.43	70.4419	10.7003	-8.93082	1.64745	4.79148	1.78108	-0.272125	-12.6141	13.8218	0.0104136	2.36885	0.465275	1.48328	0.833901	-0.374519	-0.134126	0.0595806	0.0342731
1.214	-50.9475	7.70112	-2.27349	82.8853	541.013	66.9313	11.4229	-7.69257	0.913136	4.16875	1.54764	-0.285288	-14.9609	14.5228	-0.019352	1.89537	0.338849	1.55541	0.838703	-0.356816	-0.147004	0.0645566	0.0343708
1.222	-52.5202	10.2412	-1.73469	88.4593	544.656	63.9176	12.2244	-6.13734	0.0577173	3.55052	1.36369	-0.274745	-15.9543	15.531	0.0778645	1.33136	0.186084	1.62641	0.839193	-0.335931	-0.155309	0.069655	0.034451
1.23	-52.3597	13.2764	-0.955847	90.7114	548.248	61.8147	12.9989	-4.4602	-0.819223	2.94726	1.21828	-0.242761	-15.5231	16.8353	0.288407	0.671009	0.0116028	1.69301	0.835647	-0.319741	-0.159586	0.0745371	0.0345044
1.238	-50.5627	16.4397	-0.0682814	89.6982	551.76	60.9968	13.6782	-2.94018	-1.59939	2.3665	1.10836	-0.191725	-13.7067	18.3597	0.586208	-0.0701572	-0.18056	1.75354	0.828488	-0.31836	-0.160271	0.0788514	0.0345308
1.246	-47.3728	19.2321	0.732179	85.6965	555.195	61.7425	14.1768	-1.91226	-2.16538	1.81425	1.03795	-0.12432	-10.6563	19.9671	0.935251	-0.871681	-0.386538	1.80579	0.818284	-0.342561	-0.157689	0.0822034	0.0345392
1.254	-43.1748	21.0891	1.20515	79.1999	558.583	64.1748	14.3929	-1.71966	-2.42479	1.29664	1.01686	-0.0436057	-6.6319	21.4704	1.29301	-1.71153	-0.602311	1.8467	0.805727	-0.40183	-0.152073	0.084195	0.034545
1.262	-38.4778	21.473	1.10086	70.8779	561.978	68.1935	14.2088	-2.64379	-2.33353	0.820787	1.05909	0.0470391	-1.98569	22.6496	1.61435	-2.57151	-0.823586	1.87215	0.791596	-0.501993	-0.14358	0.0844786	0.034569
1.27	-33.9296	19.9864	0.203256	61.4243	565.43	73.4044	13.4481	-4.81485	-1.91097	0.394791	1.18049	0.144024	2.8696	23.2736	1.8554	-3.45959	-1.04576	1.87567	0.77673	-0.64273	-0.132329	0.0827975	0.0346347
1.278	-30.7463	16.5797	-1.65324	50.85	568.61	78.9616	11.4283	-8.04359	-1.24423	0.0281391	1.39585	0.243655	7.49399	23.1243	1.9774	-4.58383	-1.26385	1.83816	0.761983	-0.814384	-0.118455	0.0788559	0.0347659
1.286	-28.9243	11.2661	-4.36052	40.7812	572.239	83.903	8.66668	-12.0272	-0.464286	-0.268219	1.71588	0.342273	11.4581	22.0204	1.94995	-5.75939	-1.47253	1.76937	0.748187	-1.00232	-0.102166	0.0731897	0.0349833
1.294	-28.9595	4.45185	-7.71014	31.912	576.594	86.9459	5.15298	-16.1373	0.285931	-0.48238	2.14389	0.436366	14.387	19.8379	1.75328	-7.00127	-1.6661	1.66437	0.736117	-1.18301	-0.0838199	0.0662009	0.0353026
1.302	-31.2075	-3.22658	-11.3428	24.7397	582.037	86.7258	0.934179	-19.5612	0.890011	-0.600732	2.67209	0.522465	15.9966	16.5257	1.37974	-8.34591	-1.83817	1.52046	0.726491	-1.32911	-0.0640195	0.058511	0.0357301
1.31	-35.7682	-11.006	-14.7867	19.6811	588.83	82.0091	-3.83356	-21.4464	1.28862	-0.606222	3.27819	0.596825	16.1197	12.1137	0.834206	-9.82123	-1.98104	1.33562	0.719986	-1.41333	-0.0437396	0.0507396	0.0362609
1.318	-42.4746	-18.1492	-17.5554	16.9839	597.248	71.9224	-8.89453	-21.0721	1.4917	-0.477769	3.92351	0.65526	14.7239	6.71276	0.133317	-11.4564	-2.08547	1.11212	0.717267	-1.41414	-0.0244013	0.043536	0.0368765
1.326	-50.8851	-24.0832	-19.2485	16.7476	607.532	56.1582	-13.9048	-18.0182	1.5681	-0.190487	4.55431	0.693328	11.9132	0.507769	-0.695891	-13.2604	-2.14091	0.857206	0.718996	-1.3202	-0.00784513	0.0374694	0.037547
1.334	-59.8427	-28.7254	-19.6631	19.5371	620.297	35.3947	-18.0102	-12.5013	1.62073	0.283546	5.10645	0.70684	7.91617	-6.25509	-1.61805	-15.0137	-2.13627	0.592622	0.725816	-1.1344	0.00380822	0.0330445	0.0382342
1.342	-69.3492	-31.7648	-18.8193	24.1342	634.716	10.3707	-21.6424	-4.69251	1.74424	0.973334	5.51265	0.692532	3.07177	-13.2893	-2.59253	-16.9527	-2.06106	0.31781	0.738335	-0.870445	0.0083821	0.0301943	0.0388983
1.35	-78.5955	-33.3721	-16.9297	30.0784	650.556	-17.3668	-24.5686	4.67304	1.99754	1.90722	5.71129	0.648714	-2.19882	-20.291	-3.57674	-18.9839	-1.90642	0.0505583	0.757112	-0.553731	0.00391824	0.0289035	0.0395043
1.358	-86.6995	-33.9825	-14.4129	36.9014	667.543	-45.7846	-26.5583	14.5355	2.39372	3.11182	5.65551	0.575734	-7.43472	-26.9618	-4.52903	-20.9106	-1.66601	-0.188253	0.782625	-0.217047	-0.0110399	0.0290009	0.0400294
1.366	-92.9862	-34.0983	-11.8052	43.9081	685.202	-72.7429	-27.5911	23.7741	2.89986	4.60983	5.32156	0.476209	-12.1769	-33.0303	-5.41173	-22.5342	-1.33661	-0.380687	0.815276	0.104906	-0.0371889	0.030183	0.0404687
1.374	-97.0137	-34.1625	-9.64511	50.2542	702.9	-96.3007	-27.8208	31.4067	3.44976	6.41693	4.71542	0.35505	-16.0059	-38.2707	-6.19377	-23.686	-0.918803	-0.5137	0.855372	0.380779	-0.074244	0.0320945	0.0408416
1.382	-98.5373	-34.4796	-8.36521	55.1103	719.935	-114.943	-27.4821	36.7319	3.96317	8.53463	3.87803	0.219258	-18.5787	-42.5137	-6.8522	-24.2468	-0.418784	-0.580245	0.903049	0.586836	-0.120772	0.03439	0.0411947
1.39	-97.4597	-35.1988	-8.21996	57.7991	735.637	-127.698	-26.7868	39.3889	4.36487	10.9308	2.88704	0.0772419	-19.6563	-45.6506	-7.37293	-24.1552	0.146161	-0.579374	0.958033	0.709436	-0.174156	0.0367741	0.0416022
1.398	-93.7526	-36.3277	-9.26353	57.9439	749.451	-134.169	-25.8514	39.3421	4.59868	13.5636	1.84507	-0.062422	-19.121	-47.6346	-7.7508	-23.405	0.758608	-0.515472	1.02004	0.745458	-0.230785	0.0390186	0.0421624
1.406	-87.4624	-37.7857	-11.3687	55.4904	760.981	-134.474	-24.6727	36.8197	4.63428	16.358	0.872622	-0.192781	-16.9824	-48.4755	-7.9885	-22.0365	1.39271	-0.396916	1.08839	0.700982	-0.286384	0.0409647	0.0429864
1.414	-78.7208	-39.4398	-14.2738	50.6607	770	-129.147	-23.1553	32.237	4.46754	19.2102	0.0918147	-0.310201	-13.3648	-48.2316	-8.09496	-20.127	2.01697	-0.234578	1.16203	0.588868	-0.336476	0.0425169	0.0441836
1.422	-67.7823	-41.124	-17.639	43.8345	776.424	-119.041	-21.1711	26.129	4.11679	21.9901	-0.389775	-0.415628	-8.4861	-46.9989	-8.08358	-17.7836	2.59529	-0.0405657	1.23943	0.426064	-0.376866	0.0436361	0.0458444
1.43	-55.0648	-42.647	-21.0981	35.4529	780.275	-105.231	-18.6243	19.0952	3.6167	24.5493	-0.494042	-0.515079	-2.63742	-44.8993	-7.97021	-15.1364	3.08925	0.172645	1.31848	0.231226	-0.404108	0.0443308	0.0480201
1.438	-41.1638	-43.7963	-24.3027	25.932	781.636	-88.9102	-15.5001	11.7495	3.01118	26.7321	-0.183799	-0.619128	3.84022	-42.0673	-7.77113	-12.3314	3.46118	0.392811	1.39636	0.0228321	-0.415874	0.044647	0.0507051
1.446	-26.8284	-44.3494	-26.9565	15.5957	780.634	-71.2794	-11.8879	4.67191	2.34627	28.3897	0.53179	-0.741191	10.5831	-38.6368	-7.50119	-9.51986	3.67841	0.608424	1.46957	-0.182211	-0.41116	0.0446578	0.0538228
1.454	-12.5405	-44.0035	-28.8569	5.22457	777.432	-53.5591	-7.97296	-1.64031	1.66427	29.7448	1.58523	-0.894189	17.2268	-34.7293	-7.17219	-6.84506	3.84176	0.809198	1.54103	-0.369541	-0.390969	0.0444504	0.0573251
1.462	1.12907	-42.5343	-29.8913	-4.54751	772.266	-36.7194	-4.00432	-6.81472	0.999754	30.9804	2.89441	-1.08938	23.4295	-30.4465	-6.79219	-4.42871	4.01589	0.986606	1.6132	-0.528025	-0.357543	0.0441133	0.0611456
1.47	13.1699	-39.9017	-30.0116	-13.8982	765.431	-21.3192	-0.249959	-10.632	0.377912	31.8217	4.35834	-1.33216	28.8999	-25.8687	-6.36561	-2.35926	4.10594	1.13442	1.67896	-0.650253	-0.313477	0.0437247	0.0650339
1.478	22.9843	-36.075	-29.2626	-22.634	757.284	-7.73887	3.05	-13.034	-0.184921	32.2737	5.8429	-1.61816	33.4129	-21.058	-5.89424	-0.685431	4.1204	1.24905	1.73619	-0.732754	-0.262673	0.0433425	0.0687775
1.486	30.169	-31.1145	-27.7509	-30.5579	748.236	3.90015	5.72102	-14.1099	-0.679155	32.3553	7.2121	-1.93302	36.8185	-16.0639	-5.37848	0.584201	4.07146	1.32966	1.78298	-0.775908	-0.209415	0.0429985	0.0721584
1.494	34.5321	-25.1626	-25.6235	-37.4866	738.797	13.6881	7.67416	-14.064	-1.09928	32.0834	8.34404	-2.25333	39.0516	-10.9323	-4.81903	1.4757	3.96452	1.37799	1.81854	-0.783505	-0.158089	0.0426981	0.0750183
1.502	36.1367	-18.4393	-23.0457	-43.2837	729.335	21.858	8.90802	-13.1723	-1.44158	31.4936	9.14505	-2.5497	40.1322	-5.71494	-4.21857	2.03995	3.8205	1.3978	1.84049	-0.761928	-0.112088	0.0424257	0.0771264
1.51	35.2362	-11.2115	-20.1822	-47.8498	720.236	28.7144	9.49519	-11.7356	-1.70285	30.6185	9.56015	-2.79145	40.1565	-0.476	-3.58303	2.34121	3.65661	1.39426	1.84766	-0.719091	-0.0740655	0.0421532	0.078337
1.518	32.042	-3.81365	-17.1617	-51.4798	711.808	34.6268	9.56133	-10.0396	-1.88045	29.2994	9.5792	-2.95215	39.2882	4.70488	-2.92216	2.44767	3.42709	1.37321	1.83452	-0.663315	-0.0449391	0.0418522	0.0784502
1.526	26.9939	3.43273	-14.0959	-54.4162	704.217	39.9003	9.27537	-8.32871	-1.97346	27.4731	9.23084	-3.01344	37.7419	9.73258	-2.24953	2.42838	3.13377	1.34086	1.79726	-0.602324	-0.0244928	0.0415079	0.0773148
1.534	20.9887	10.3403	-11.1237	-56.3292	697.477	44.6201	8.7401	-6.76184	-1.98418	25.5345	8.57375	-2.96792	35.7595	14.4994	-1.58189	2.31693	2.91511	1.30144	1.74506	-0.542309	-0.0130144	0.041099	0.0751379
1.542	14.6333	16.6768	-8.3281	-57.4016	691.558	48.8848	8.08437	-5.44316	-1.91919	23.5694	7.69108	-2.82112	33.591	18.8908	-0.937741	2.15154	2.7934	1.25909	1.68077	-0.487692	-0.00922825	0.040631	0.0720553
1.55	8.4796	22.256	-5.7677	-57.8893	686.339	52.7008	7.41305	-4.41173	-1.78994	21.653	6.67304	-2.58889	31.4747	22.7927	-0.335508	1.95884	2.77922	1.21689	1.60775	-0.440925	-0.0114372	0.0401235	0.0682575
1.558	2.9885	26.9425	-3.48103	-58.0735	681.623	55.995	6.80379	-3.65428	-1.61216	19.8479	5.60508	-2.29406	29.6176	26.0992	0.208024	1.75568	2.87113	1.17684	1.52962	-0.402691	-0.017829	0.0396046	0.0639694
1.566	-1.49091	30.6526	-1.49021	-58.2379	677.158	58.6363	6.30758	-3.12179	-1.40439	18.1993	4.55852	-1.96237	28.1823	28.7208	0.679106	1.55157	3.05645	1.13999	1.44993	-0.372307	-0.0267302	0.039104	0.0594275
1.574	-4.73276	33.3515	0.195561	-58.6451	672.663	60.4623	5.95184	-2.74662	-1.18596	16.7342	3.58514	-1.61858	27.2786	30.5913	1.06804	1.3511	3.31374	1.10664	1.37187	-0.34822	-0.0367729	0.0386477	0.0548588
1.582	-6.57457	35.0602	1.56841	-59.373	667.88	61.2864	5.74516	-2.45768	-0.974797	15.5258	2.71437	-1.28344	26.9532	31.6723	1.3697	1.15609	3.63112	1.07654	1.30023	-0.328486	-0.0473002	0.0382532	0.0505309
1.59	-7.13401	35.7961	2.64854	-60.6718	662.523	60.9807	5.68164	-2.19194	-0.785672	14.482	1.96009	-0.972331	27.1878	31.9539	1.58366	0.967114	3.9553	1.04914	1.23424	-0.311177	-0.0573157	0.0379272	0.0465269
1.598	-6.55761	35.6172	3.4513	-62.5672	656.356	59.4278	5.74445	-1.90196	-0.628924	13.5759	1.31826	-0.693873	27.9045	31.4545	1.71385	0.784421	4.25786	1.02375	1.17481	-0.294683	-0.0665275	0.0376662	0.0429518
1.606	-5.06336	34.6009	3.99315	-64.9353	649.214	56.5493	5.90947	-1.55969	-0.510001	12.7936	0.772469	-0.450453	28.9709	30.218	1.7677	0.608461	4.51874	0.999706	1.12303	-0.277887	-0.0750615	0.0374578	0.0398922
1.614	-2.93828	32.8332	4.29331	-67.5505	641.01	52.318	6.14826	-1.15649	-0.429668	12.1177	0.298883	-0.239243	30.2136	28.3089	1.75497	0.440007	4.72219	0.976483	1.0796	-0.260221	-0.0832835	0.037284	0.0373999
1.622	-0.511431	30.4035	4.37301	-70.1262	631.737	46.7583	6.43011	-0.700572	-0.384745	11.5277	-0.130105	-0.0533946	31.436	25.8068	1.68655	0.280027	4.85719	0.953735	1.0448	-0.241631	-0.0917151	0.0371247	0.0354944
1.63	1.87289	27.4007	4.25432	-72.327	621.471	39.9437	6.72448	-0.212857	-0.369201	11.0036	-0.542268	0.116404	32.4339	22.8005	1.57314	0.1295	4.91812	0.931324	1.01868	-0.222474	-0.100954	0.0369614	0.0341698
1.638	3.8808	23.9124	3.95938	-73.7943	610.37	31.9911	7.00304	0.278092	-0.375392	10.5281	-0.962901	0.280472	33.0113	19.3833	1.42401	-0.010767	4.90435	0.909304	1.00111	-0.203382	-0.111606	0.0367794	0.0334015
1.646	5.21179	20.0261	3.51073	-74.192	598.654	23.056	7.24104	0.741207	-0.395229	10.0859	-1.41341	0.449027	32.9968	15.6496	1.24654	-0.140283	4.81933	0.887882	0.991804	-0.185112	-0.124225	0.0365699	0.033151
1.654	5.6174	15.833	2.93166	-73.2202	586.594	13.3294	7.41883	1.14728	-0.421174	9.6655	-1.9101	0.63109	32.2547	11.6946	1.04592	-0.258893	4.67009	0.867371	0.990446	-0.168418	-0.139272	0.0363303	0.0333726
1.662	4.91918	11.4271	2.24561	-70.6364	574.497	3.02681	7.52262	1.47273	-0.446891	9.26046	-2.46347	0.833585	30.6958	7.61051	0.825068	-0.366878	4.46624	0.848116	0.996716	-0.153939	-0.157076	0.0360637	0.0340195
1.67	3.02574	6.90028	1.47543	-66.3058	562.683	-7.62876	7.54411	1.70252	-0.467564	8.8668	-3.07817	1.06079	28.2918	3.47967	0.58465	-0.465123	4.21819	0.830436	1.01026	-0.142097	-0.177803	0.0357784	0.0350461
1.678	-0.05845	2.33994	0.642775	-60.2146	551.463	-18.4189	7.48032	1.83168	-0.479982	8.4834	-3.75293	1.31368	25.0805	-0.627943	0.323488	-0.555148	3.93621	0.814562	1.03072	-0.133057	-0.201424	0.0354861	0.0364115
1.686	-4.2355	-2.17464	-0.232329	-52.4616	541.128	-29.1391	7.3333	1.86535	-0.482464	8.11264	-4.48002	1.58928	21.1623	-4.65623	0.0392252	-0.639058	3.62956	0.800606	1.05771	-0.126711	-0.227675	0.0352003	0.038083
1.694	-9.32448	-6.57944	-1.13211	-43.2684	531.924	-39.6093	7.10912	1.81768	-0.474604	7.75699	-5.24487	1.88009	16.6947	-8.56594	-0.270727	-0.719452	3.30458	0.788549	1.09079	-0.122715	-0.256015	0.034935	0.0400357
1.702	-15.0771	-10.8327	-2.0419	-32.9604	524.046	-49.6808	6.81728	1.70918	-0.456963	7.41831	-6.02521	2.17375	11.8802	-12.3359	-0.608172	-0.79912	2.964	0.778256	1.12936	-0.12055	-0.285594	0.0347026	0.0422533
1.71	-21.1975	-14.9193	-2.95089	-21.9306	517.633	-59.2336	6.4703	1.56342	-0.430743	7.09854	-6.78972	2.45266	6.95021	-15.9614	-0.973126	-0.880633	2.60683	0.769511	1.17271	-0.119617	-0.31522	0.0345131	0.0447279
1.718	-27.3646	-18.8515	-3.85215	-10.6303	512.764	-68.1688	6.08268	1.40362	-0.39743	6.79646	-7.4968	2.69425	2.15247	-19.4499	-1.36289	-0.965997	2.22732	0.76206	1.21989	-0.119323	-0.343351	0.0343733	0.0474574
1.726	-33.2554	-22.665	-4.74231	0.455702	509.467	-76.395	5.66991	1.24978	-0.358474	6.50623	-8.09397	2.87182	-2.26501	-22.8138	-1.77146	-1.05634	1.81523	0.755654	1.26968	-0.119164	-0.368124	0.0342861	0.0504411
1.734	-38.5676	-26.4086	-5.62099	10.8537	507.728	-83.8123	5.2483	1.11648	-0.315055	6.21886	-8.51827	2.95626	-6.07127	-26.0606	-2.18944	-1.15151	1.35739	0.750094	1.32059	-0.11877	-0.387442	0.0342511	0.0536756
1.742	-43.045	-30.131	-6.48973	20.1151	507.498	-90.3032	4.83186	1.01314	-0.267919	5.91987	-8.69895	2.91895	-9.06661	-29.1847	-2.60425	-1.25091	0.838328	0.745213	1.37085	-0.117925	-0.399143	0.034265	0.0571469
1.75	-46.4014	-33.85	-7.35205	27.9953	508.796	-95.7479	4.43257	0.943857	-0.217316	5.6867	-8.5718	2.73615	-11.098	-32.161	-3.00051	-1.35321	0.269216	0.740915	1.42155	-0.116544	-0.401728	0.0343232	0.0609135
1.758	-48.5723	-37.581	-8.20604	34.1396	511.491	-99.9858	4.06009	0.908411	-0.163043	5.45495	-8.06725	2.39346	-12.0755	-34.9411	-3.3607	-1.45655	-0.370759	0.737181	1.4689	-0.114658	-0.393562	0.0344211	0.0648616
1.766	-49.5516	-41.2835	-9.04386	38.3807	515.473	-102.868	3.72036	0.904209	-0.104491	5.19661	-7.14062	1.89206	-11.9817	-37.451	-3.66593	-1.55917	-1.08843	0.734045	1.51029	-0.112355	-0.374249	0.0345555	0.0688768
1.774	-49.4299	-44.852	-9.84467	40.6934	520.624	-104.27	3.41488	0.92821	-0.0407097	4.88463	-5.78542	1.2529	-10.8746	-39.5929	-3.89707	-1.65989	-1.88383	0.73158	1.54316	-0.109733	-0.344904	0.0347255	0.0727991
1.782	-48.3971	-48.104	-10.5676	41.2143	526.81	-104.121	3.14097	0.978638	0.0294555	4.49056	-4.05009	0.518561	-8.8902	-41.2488	-4.03613	-1.75849	-2.75034	0.729864	1.565	-0.106856	-0.308518	0.0349337	0.0764132
1.79	-46.7284	-50.7758	-11.1446	40.2381	533.886	-102.421	2.89205	1.05639	0.107251	3.98684	-2.05153	-0.249188	-6.23519	-42.2875	-4.06755	-1.85606	-3.67533	0.728965	1.57344	-0.103704	-0.270131	0.0351855	0.0794551
1.798	-44.763	-52.5318	-11.4769	38.1916	541.706	-99.2601	2.65845	1.16588	0.193886	3.34831	0.0202836	-0.976814	-3.17252	-42.5742	-3.97938	-1.95506	-4.64229	0.728905	1.56643	-0.100149	-0.236661	0.0354899	0.0816262
1.806	-43.1924	-53.0345	-11.4304	35.1813	549.856	-94.7855	2.42949	1.31503	0.290314	2.23837	1.93684	-1.59189	-0.00504976	-41.9827	-3.76449	-2.05912	-5.74168	0.729644	1.53478	-0.0959408	-0.215388	0.0358573	0.0824649
1.814	-42.4773	-51.9059	-10.8549	31.7258	558.175	-89.2446	2.19614	1.51438	0.396904	0.567668	3.41407	-2.0365	2.94696	-40.4085	-3.42107	-2.17236	-6.99373	0.731071	1.47719	-0.0907189	-0.214721	0.0362979	0.0817365
1.822	-42.5686	-48.7754	-9.62245	29.0081	566.934	-82.9279	1.95385	1.77534	0.513109	-1.25923	4.15623	-2.28296	5.3714	-37.7817	-2.95292	-2.29857	-8.24249	0.733007	1.40369	-0.0840402	-0.242501	0.0368202	0.0794767
1.83	-43.6976	-43.4543	-7.64059	27.6875	576.178	-76.0421	1.70562	2.10873	0.637225	-3.16273	3.97775	-2.34202	6.98796	-34.0796	-2.36969	-2.44023	-9.44356	0.735211	1.31649	-0.075404	-0.302056	0.0374281	0.0756604
1.838	-46.0194	-35.9454	-4.89391	28.2915	585.978	-68.6887	1.46397	2.52334	0.766261	-5.06444	2.83435	-2.25909	7.57697	-29.3339	-1.68693	-2.59772	-10.5535	0.737384	1.21778	-0.0642843	-0.391561	0.0381198	0.0703982
1.846	-49.5787	-26.4836	-1.4765	31.182	596.282	-60.8168	1.25186	3.02392	0.89583	-6.89761	0.862251	-2.10058	7.00814	-23.6298	-0.925307	-2.76862	-11.53	0.739194	1.10708	-0.0502022	-0.502645	0.0388858	0.0638434
1.854	-54.3553	-15.5167	2.41135	36.3888	607.089	-52.215	1.10302	3.60832	1.02006	-8.64648	-1.61459	-1.93296	5.25476	-17.1011	-0.10941	-2.94697	-12.3619	0.740323	0.984812	-0.0328455	-0.621401	0.0397073	0.0563743
1.862	-58.7087	-3.39146	6.44667	45.5911	619.811	-42.7642	1.0603	4.26499	1.13176	-8.78648	-4.31399	-1.79545	2.39816	-9.92187	0.733657	-3.123	-12.4888	0.740531	0.87982	-0.0122029	-0.732528	0.0405554	0.0488255
1.87	-64.5698	8.86077	10.3517	55.5309	632.218	-31.9184	1.17119	4.97089	1.22294	-9.54652	-6.5203	-1.70008	-1.37234	-2.29598	1.57607	-3.28349	-12.7385	0.739734	0.750359	0.0113035	-0.812805	0.041393	0.0411805
1.878	-71.6864	20.4778	13.7769	65.3723	644.114	-19.3115	1.48243	5.69034	1.28558	-11.0441	-7.68363	-1.61959	-5.77272	5.55371	2.39081	-3.41255	-13.1903	0.738083	0.600363	0.0366999	-0.844734	0.0421771	0.0341718
1.886	-79.4793	30.7963	16.4118	74.4503	655.417	-4.72157	2.03382	6.37527	1.31259	-13.1523	-7.3818	-1.49914	-10.4491	13.3981	3.15316	-3.49303	-13.8395	0.736037	0.438238	0.062394	-0.815829	0.0428629	0.0284604
1.894	-87.5126	39.2557	18.0507	81.7905	665.765	11.9111	2.85173	6.96722	1.29886	-15.9361	-5.34796	-1.27653	-15.0069	21.0163	3.8424	-3.50826	-14.7577	0.734421	0.269382	0.0861945	-0.720937	0.0434108	0.024495
1.902	-94.4046	45.7414	18.6359	87.6257	675.565	30.1436	3.94553	7.40077	1.24209	-18.5196	-1.75828	-0.901859	-19.046	28.2088	4.44317	-3.44369	-15.6409	0.734452	0.112464	0.105419	-0.565022	0.0437914	0.0224914
1.91	-99.2744	50.351	18.3127	91.7129	684.773	49.2331	5.30734	7.60799	1.14314	-20.4961	2.94738	-0.359249	-22.1946	34.8092	4.94673	-3.28817	-16.3437	0.737733	-0.0215871	0.117084	-0.362473	0.0439924	0.0223306
1.918	-101.552	53.3703	17.3853	93.6511	693.191	68.2459	6.91396	7.52469	1.00604	-21.6978	8.13878	0.323925	-24.1336	40.6933	5.35179	-3.03501	-16.7871	0.746193	-0.124872	0.118195	-0.135143	0.0440223	0.0236873
1.926	-100.859	55.2237	16.2523	93.1097	700.665	86.1656	8.73047	7.0997	0.837798	-22.0434	13.088	1.08234	-24.6204	45.7814	5.66428	-2.68317	-16.8974	0.761929	-0.190588	0.106164	0.0911245	0.0439149	0.0261184
1.934	-97.0511	56.3631	15.3235	89.8493	707.1	102.049	10.7143	6.30636	0.647897	-21.5508	17.1128	1.82849	-23.5102	50.0311	5.89581	-2.23834	-16.6198	0.786975	-0.214078	0.0792882	0.290916	0.0437311	0.0291471
1.942	-90.2126	57.1674	14.9363	83.7253	712.468	115.156	12.8177	5.15353	0.44745	-20.3215	19.7014	2.47332	-20.7623	53.4267	6.06145	-1.71392	-15.9299	0.823007	-0.19369	0.037199	0.443414	0.0435578	0.0323382
1.95	-80.6148	57.8802	15.2951	74.7071	716.822	125.019	14.9879	3.69353	0.24782	-18.5026	20.5859	2.94441	-16.4357	55.9653	6.17714	-1.13116	-14.8385	0.87105	-0.131149	-0.0188249	0.535246	0.0435022	0.0353458
1.958	-68.6546	58.5923	16.4467	62.9141	720.283	131.43	17.1665	2.02458	0.0588403	-16.2413	19.7511	3.19657	-10.6761	57.6426	6.25677	-0.518673	-13.3878	0.931197	-0.031295	-0.0857526	0.561458	0.0436822	0.037928
1.966	-54.7389	59.2196	18.2995	48.7059	723.035	134.422	19.3523	0.259561	-0.113138	-13.6568	17.3949	3.21512	-3.6982	58.4389	6.30944	0.113768	-11.6442	1.0038	0.0986574	-0.159051	0.524923	0.0442325	0.0399441
1.974	-39.3764	59.5929	20.6339	32.516	725.282	134.11	21.5011	-1.43766	-0.267624	-10.839	13.8674	3.01403	4.22151	58.3078	6.33708	0.736822	-9.69068	1.0873	0.250011	-0.232827	0.434884	0.0452622	0.0413452
1.982	-23.1602	59.4583	23.148	14.9042	727.211	130.65	23.5611	-2.89241	-0.410829	-7.86328	9.60562	2.63043	12.7432	57.1705	6.33292	1.32229	-7.62073	1.17912	0.413441	-0.300574	0.30503	0.0468478	0.0421604
1.99	-6.75821	58.5001	25.5027	-3.48117	728.969	124.204	25.4823	-3.94692	-0.555837	-4.81159	5.0732	2.11664	21.4796	54.9188	6.28142	1.84918	-5.53206	1.27594	0.579748	-0.355985	0.151396	0.0490191	0.0424807
1.998	9.10299	56.3735	27.3613	-21.9902	730.643	114.925	27.2104	-4.4815	-0.721171	-1.78658	0.711102	1.53159	30.0253	51.4294	6.15979	2.3028	-3.52088	1.37383	0.740448	-0.393774	-0.00959765	0.0517439	0.0424403
2.006	23.6777	52.7377	28.4257	-39.9982	732.266	102.962	28.6909	-4.43449	-0.927511	1.08762	-3.10137	0.932872	37.9825	46.584	5.94076	2.67619	-1.67544	1.46853	0.888174	-0.410391	-0.162797	0.0549209	0.0421944
2.014	36.2568	47.2929	28.4655	-56.9321	733.833	88.4839	29.8735	-3.81394	-1.19291	3.67653	-6.07577	0.370233	44.9886	40.2937	5.59616	2.97021	-0.0694072	1.55575	1.01701	-0.404509	-0.295636	0.0583831	0.0418961
2.022	46.2243	39.8209	27.3383	-72.2964	735.352	71.7068	30.7113	-2.69679	-1.52752	5.85351	-8.0339	-0.118823	50.7431	32.5243	5.10116	3.18737	1.24399	1.63205	1.12273	-0.377313	-0.399097	0.0619386	0.0416741
2.03	53.1319	30.2316	25.0037	-85.6692	736.766	52.9257	31.176	-1.22006	-1.92907	7.52017	-8.91553	-0.510948	55.0236	23.3207	4.43864	3.34052	2.23578	1.69369	1.20292	-0.331987	-0.468223	0.065318	0.0416144
2.038	56.7222	18.5933	21.5238	-96.6862	738.032	32.5331	31.2526	0.441482	-2.38029	8.62147	-8.77285	-0.796457	57.6944	12.824	3.60283	3.44282	2.90212	1.73806	1.25699	-0.273507	-0.50214	0.0682614	0.0417505
2.046	56.947	5.1518	17.0533	-105.063	739.108	11.0372	30.9389	2.10028	-2.8493	9.15165	-7.75121	-0.976916	58.7105	1.28116	2.60212	3.50517	3.26177	1.76353	1.28597	-0.207918	-0.503573	0.070536	0.0420649
2.054	53.764	-9.60504	11.7744	-110.898	739.937	-10.997	30.0594	3.61106	-3.29326	9.15287	-6.06022	-1.06172	58.1142	-10.9505	1.46108	3.47141	3.35135	1.76468	1.29227	-0.141012	-0.47794	0.071853	0.0425003
2.062	47.5777	-25.0927	5.98617	-114.023	740.402	-32.7551	28.6838	4.81282	-3.66285	8.70837	-3.94145	-1.06493	56.0327	-23.4047	0.221395	3.36746	3.21972	1.74236	1.2793	-0.0788671	-0.432265	0.0720903	0.0429764
2.07	39.1026	-40.602	0.060844	-114.177	740.369	-53.2643	27.0179	5.58526	-3.91246	7.9327	-1.63824	-1.00302	52.6748	-35.5198	-1.05902	3.23987	2.92268	1.70219	1.25108	-0.0270165	-0.374112	0.0713177	0.0434072
2.078	29.0236	-55.2684	-5.65292	-111.46	739.685	-71.5274	25.1258	5.88896	-4.0064	6.96197	0.62854	-0.893592	48.3166	-46.6665	-2.30921	3.0676	2.51868	1.64693	1.21197	0.0107316	-0.310664	0.069625	0.0437171
2.086	18.0816	-68.1782	-10.8199	-106.095	738.179	-86.5202	23.0578	5.73479	-3.92283	5.94384	2.67676	-0.754536	43.2769	-56.188	-3.45056	2.8097	2.06521	1.57932	1.16629	0.0320522	-0.248038	0.0671706	0.0438506
2.094	7.00883	-78.4429	-15.1427	-98.4364	735.674	-97.2664	20.8424	5.1713	-3.65515	5.02601	4.37067	-0.603394	37.8943	-63.4502	-4.40387	2.40762	1.61585	1.50157	1.11809	0.0360666	-0.190899	0.0641491	0.0437785
2.102	-3.53403	-85.2763	-18.3825	-88.9363	732.012	-102.92	18.4836	4.26888	-3.2107	4.34434	5.62089	-0.456581	32.4989	-67.8965	-5.09719	1.7919	1.21739	1.41489	1.07096	0.0231534	-0.142386	0.0607563	0.0434963
2.11	-13.0142	-88.0687	-20.3751	-78.096	727.082	-102.848	15.9651	3.10384	-2.60736	4.01162	6.37874	-0.328384	27.3812	-69.1023	-5.47357	0.892128	0.907786	1.31945	1.02782	-0.00533785	-0.104273	0.0571583	0.043019
2.118	-21.0595	-86.4523	-21.0433	-66.4223	720.839	-96.7188	13.2558	1.7454	-1.86927	4.11492	6.6256	-0.229772	22.7688	-66.8271	-5.49801	-0.351441	0.717278	1.21447	0.990999	-0.0473853	-0.077264	0.0534684	0.042375
2.126	-27.44	-80.375	-20.3909	-54.305	713.332	-84.5484	10.3752	0.245462	-1.02334	4.69335	6.37221	-0.167337	18.8066	-61.0578	-5.16277	-1.96308	0.661298	1.10044	0.961924	-0.100804	-0.0612692	0.0497962	0.0415989
2.134	-32.2465	-70.0871	-18.5566	-42.2472	704.648	-66.8089	7.2401	-1.35064	-0.0977453	5.7399	5.65299	-0.142546	15.5433	-52.036	-4.48985	-3.9643	0.742087	0.974071	0.941205	-0.162539	-0.055606	0.0460825	0.0407271
2.142	-35.6679	-56.1997	-15.7509	-30.4972	694.944	-44.3853	3.8674	-3.01361	0.878763	7.20074	4.52647	-0.151596	12.9309	-40.265	-3.53065	-6.31564	0.948286	0.835197	0.928616	-0.22965	-0.0590595	0.0423044	0.0397967
2.15	-38.0292	-39.6417	-12.2652	-19.1294	684.413	-18.5805	0.318659	-4.71561	1.87514	8.97993	3.07708	-0.186011	10.8319	-26.4917	-2.36253	-8.93518	1.25567	0.68531	0.923142	-0.29899	-0.0698575	0.0384451	0.038846
