# Supplementary material for: Musculoskeletal modeling and humanoid control of robots based on human gait data
Source: PeerJ Comput Sci. 2021 Aug 9;7:e657. doi: 10.7717/peerj-cs.657 (PMC8372000; doi:10.7717/peerj-cs.657)
Supplement: Supplemental Information 1 [file peerj-cs-07-657-s001.zip › opensim_RBF/inv_jiaodu.m]

clear;clc;
load gg;
h1=gg(:,3);h2=gg(:,2);
k1=gg(:,6);k2=gg(:,5);
a1=gg(:,9);a2=gg(:,8);
Q1=atan((k1-h1)./(h2-k2));
Q2=Q1-atan((a1-k1)./(k2-a2));
Q2=Q2*180/pi;

hh1=gg(:,12);hh2=gg(:,11);
kk1=gg(:,15);kk2=gg(:,14);
aa1=gg(:,18);aa2=gg(:,17);
Qq1=atan((kk1-hh1)./(hh2-kk2));
Qq2=Qq1-atan((aa1-kk1)./(kk2-aa2));
Qq2=Qq2*180/pi;
