# Supplementary material for: Musculoskeletal modeling and humanoid control of robots based on human gait data
Source: PeerJ Comput Sci. 2021 Aug 9;7:e657. doi: 10.7717/peerj-cs.657 (PMC8372000; doi:10.7717/peerj-cs.657)
Supplement: Supplemental Information 1 [file peerj-cs-07-657-s001.zip › opensim_RBF/opensim_angle_joint.xlsx]

## Sheet: IKResults
IKResults
version=1
nRows=161
nColumns=24
inDegrees=yes
Units are S.I. units (second, meters, Newtons, ...)
Angles are in degrees.
endheader
time	pelvis_tilt	pelvis_list	pelvis_rotation	pelvis_tx	pelvis_ty	pelvis_tz	hip_flexion_r	hip_adduction_r	hip_rotation_r	knee_angle_r	ankle_angle_r	subtalar_angle_r	mtp_angle_r	hip_flexion_l	hip_adduction_l	hip_rotation_l	knee_angle_l	ankle_angle_l	subtalar_angle_l	mtp_angle_l	lumbar_extension	lumbar_bending	lumbar_rotation
0.825	-13.1793	2.28128	-4.53071	-1.37751	0.9148	0.191265	7.25463	-4.32789	-29.8032	-17.9877	0	0	0	39.7077	0.56111	-14.7583	-4.91459	0	0	0	0	0	0
0.833	-13.1223	2.20262	-4.74957	-1.36732	0.913396	0.191313	6.60045	-4.2338	-29.121	-18.1361	0	0	0	39.476	0.330438	-16.1854	-4.0778	0	0	0	0	0	0
0.842	-13.03	2.17885	-4.95603	-1.35696	0.912122	0.191272	5.96483	-4.25467	-28.5212	-18.4095	0	0	0	39.2642	0.132445	-18.0813	-3.52705	0	0	0	0	0	0
0.85	-13.0436	2.1934	-5.16447	-1.34658	0.910846	0.191141	5.50698	-4.26791	-27.4784	-18.7753	0	0	0	39.0248	0.060299	-18.7485	-2.99509	0	0	0	0	0	0
0.858	-12.9834	2.25867	-5.35622	-1.33599	0.909779	0.190975	5.02768	-4.37408	-26.4632	-19.2567	0	0	0	38.8766	-0.0715329	-20.8972	-2.87339	0	0	0	0	0	0
0.867	-13.0108	2.37536	-5.53656	-1.3254	0.90875	0.190657	4.73913	-4.52217	-25.1849	-19.8944	0	0	0	38.5953	0.00044856	-21.1517	-2.62269	0	0	0	0	0	0
0.875	-12.9814	2.54168	-5.69679	-1.31465	0.90794	0.190246	4.47429	-4.74768	-23.8639	-20.677	0	0	0	38.232	0.141756	-21.3505	-2.49282	0	0	0	0	0	0
0.883	-13.0191	2.74431	-5.83811	-1.30389	0.907199	0.189762	4.39319	-4.99604	-22.3671	-21.6376	0	0	0	37.9492	0.316089	-21.5068	-2.52006	0	0	0	0	0	0
0.892	-13.0608	2.98319	-5.95663	-1.29307	0.906609	0.189181	4.43884	-5.29955	-20.8646	-22.7964	0	0	0	37.6633	0.540853	-21.6163	-2.65208	0	0	0	0	0	0
0.9	-13.0974	3.26332	-6.03955	-1.28222	0.906184	0.188502	4.60545	-5.65813	-19.3701	-24.1511	0	0	0	37.3688	0.827065	-21.6643	-2.88008	0	0	0	0	0	0
0.908	-13.1223	3.57984	-6.08391	-1.27135	0.90593	0.187715	4.89273	-6.06995	-17.9281	-25.7071	0	0	0	37.0596	1.17468	-21.653	-3.18709	0	0	0	0	0	0
0.917	-13.1382	3.92814	-6.08421	-1.26049	0.905844	0.186824	5.30851	-6.52717	-16.5601	-27.4621	0	0	0	36.7423	1.58042	-21.5899	-3.56128	0	0	0	0	0	0
0.925	-13.1458	4.30887	-6.03521	-1.24967	0.905917	0.185826	5.85635	-7.03522	-15.3075	-29.4144	0	0	0	36.4194	2.0463	-21.4892	-3.98848	0	0	0	0	0	0
0.933	-13.1262	4.72006	-5.93285	-1.2389	0.906169	0.184721	6.50843	-7.59202	-14.1802	-31.5402	0	0	0	36.0702	2.57366	-21.3842	-4.45323	0	0	0	0	0	0
0.942	-13.0635	5.15756	-5.77633	-1.22819	0.906616	0.183529	7.23377	-8.18845	-13.1626	-33.8095	0	0	0	35.685	3.15163	-21.3412	-4.95885	0	0	0	0	0	0
0.95	-13.031	5.57365	-5.58204	-1.21765	0.907168	0.182313	8.11674	-8.74079	-12.1834	-36.2174	0	0	0	35.3271	3.71969	-21.2777	-5.47334	0	0	0	0	0	0
0.958	-12.929	6.03324	-5.32632	-1.20717	0.907922	0.180991	9.02528	-9.3742	-11.3842	-38.7216	0	0	0	34.9004	4.35752	-21.3611	-6.00078	0	0	0	0	0	0
0.967	-12.8849	6.45415	-5.04231	-1.19691	0.908731	0.179692	10.1011	-9.92998	-10.5895	-41.3087	0	0	0	34.5346	4.9456	-21.526	-6.53272	0	0	0	0	0	0
0.975	-12.8129	6.87372	-4.71812	-1.18677	0.909681	0.178365	11.2254	-10.4896	-9.89486	-43.9324	0	0	0	34.1293	5.53925	-21.8164	-7.05062	0	0	0	0	0	0
0.983	-12.7142	7.27318	-4.37364	-1.17677	0.910767	0.177074	12.385	-11.0157	-9.25615	-46.5564	0	0	0	33.7028	6.07849	-22.5002	-7.57805	0	0	0	0	0	0
0.992	-12.6447	7.64394	-4.00613	-1.16697	0.911912	0.175774	13.64	-11.4963	-8.66106	-49.1681	0	0	0	33.2334	6.63726	-22.8152	-7.98789	0	0	0	0	0	0
1	-12.5857	7.9754	-3.6329	-1.15734	0.913131	0.174528	14.9542	-11.9119	-8.09508	-51.7305	0	0	0	32.7479	7.14125	-23.2702	-8.35151	0	0	0	0	0	0
1.008	-12.5323	8.26392	-3.26385	-1.14785	0.914415	0.173349	16.3105	-12.2547	-7.55117	-54.2165	0	0	0	32.232	7.58935	-23.8265	-8.65284	0	0	0	0	0	0
1.017	-12.4776	8.50068	-2.90501	-1.1385	0.915764	0.172238	17.6913	-12.5183	-7.03546	-56.6015	0	0	0	31.6678	7.98134	-24.4106	-8.87442	0	0	0	0	0	0
1.025	-12.4523	8.68618	-2.56286	-1.1293	0.917125	0.171209	19.1251	-12.6881	-6.52393	-58.872	0	0	0	31.0924	8.31367	-25.0154	-9.01951	0	0	0	0	0	0
1.033	-12.3864	8.81487	-2.25256	-1.12017	0.918575	0.170301	20.5166	-12.7666	-6.03685	-60.9937	0	0	0	30.4561	8.5392	-25.9705	-9.13355	0	0	0	0	0	0
1.042	-12.4071	8.88219	-1.95371	-1.11123	0.919942	0.169434	22.0147	-12.7373	-5.5573	-62.9771	0	0	0	29.8347	8.76293	-26.4003	-9.10636	0	0	0	0	0	0
1.05	-12.4382	8.88778	-1.68133	-1.10239	0.921305	0.168672	23.516	-12.6041	-5.10141	-64.7919	0	0	0	29.2084	8.89705	-26.9785	-9.04562	0	0	0	0	0	0
1.058	-12.4181	8.84412	-1.44489	-1.09357	0.922724	0.168033	24.9393	-12.3854	-4.67433	-66.4193	0	0	0	28.5333	8.92394	-27.9444	-8.99248	0	0	0	0	0	0
1.067	-12.4795	8.74387	-1.20546	-1.08491	0.924032	0.167409	26.4355	-12.0811	-4.29048	-67.868	0	0	0	27.8856	8.96989	-28.3061	-8.82015	0	0	0	0	0	0
1.075	-12.5022	8.59444	-0.999592	-1.07629	0.925347	0.166923	27.8584	-11.6868	-3.93043	-69.1174	0	0	0	27.2358	8.88914	-29.1197	-8.71841	0	0	0	0	0	0
1.083	-12.5715	8.40137	-0.782457	-1.06778	0.926569	0.166447	29.2991	-11.2367	-3.62933	-70.1685	0	0	0	26.5999	8.83125	-29.3996	-8.53951	0	0	0	0	0	0
1.092	-12.6164	8.17594	-0.575404	-1.05931	0.927761	0.166054	30.6719	-10.742	-3.37679	-71.0116	0	0	0	25.973	8.69153	-29.9589	-8.41777	0	0	0	0	0	0
1.1	-12.6813	7.92928	-0.351828	-1.05092	0.928865	0.165666	32.0263	-10.2313	-3.1808	-71.6509	0	0	0	25.3549	8.58121	-30.0827	-8.26236	0	0	0	0	0	0
1.108	-12.7386	7.643	-0.116877	-1.04259	0.929905	0.165337	33.3193	-9.68505	-3.04668	-72.072	0	0	0	24.7572	8.41803	-30.1708	-8.15725	0	0	0	0	0	0
1.117	-12.7811	7.34685	0.132263	-1.03429	0.930876	0.165043	34.5457	-9.14713	-2.96796	-72.2819	0	0	0	24.1672	8.24124	-30.1929	-8.08906	0	0	0	0	0	0
1.125	-12.8163	7.04457	0.400483	-1.02604	0.931761	0.16477	35.7123	-8.63131	-2.94152	-72.2815	0	0	0	23.5946	8.05625	-30.126	-8.06117	0	0	0	0	0	0
1.133	-12.8576	6.77004	0.69066	-1.01783	0.932535	0.164464	36.8415	-8.18116	-2.94435	-72.0837	0	0	0	23.0124	7.95915	-29.5587	-7.99232	0	0	0	0	0	0
1.142	-12.8712	6.48239	0.9986	-1.00963	0.933244	0.164202	37.8741	-7.75472	-3.00415	-71.6668	0	0	0	22.4368	7.82116	-29.0658	-7.99192	0	0	0	0	0	0
1.15	-12.8679	6.20523	1.32238	-1.00143	0.93387	0.163958	38.8266	-7.38079	-3.10378	-71.0396	0	0	0	21.8594	7.69176	-28.4855	-8.01881	0	0	0	0	0	0
1.158	-12.8899	5.93459	1.65198	-0.993234	0.934347	0.163758	39.7467	-7.04397	-3.22362	-70.2098	0	0	0	21.3462	7.53335	-28.0465	-8.11126	0	0	0	0	0	0
1.167	-12.8321	5.68859	1.99819	-0.984968	0.934836	0.163528	40.5019	-6.79352	-3.39471	-69.1652	0	0	0	20.7086	7.45232	-27.1822	-8.13802	0	0	0	0	0	0
1.175	-12.7966	5.45282	2.34669	-0.976682	0.935191	0.163339	41.2113	-6.58739	-3.58833	-67.9169	0	0	0	20.1294	7.33843	-26.5386	-8.22662	0	0	0	0	0	0
1.183	-12.7195	5.2348	2.67746	-0.968313	0.935507	0.163193	41.7966	-6.42232	-3.78845	-66.4584	0	0	0	19.4942	7.23148	-25.8943	-8.29442	0	0	0	0	0	0
1.192	-12.6753	5.02801	3.01266	-0.959907	0.935689	0.163065	42.3387	-6.30927	-4.0223	-64.798	0	0	0	18.9008	7.12332	-25.2835	-8.37644	0	0	0	0	0	0
1.2	-12.6182	4.8343	3.33333	-0.951414	0.935805	0.162974	42.7808	-6.2336	-4.27599	-62.9324	0	0	0	18.2896	7.00765	-24.7736	-8.45185	0	0	0	0	0	0
1.208	-12.589	4.65513	3.65505	-0.942861	0.935804	0.162887	43.1686	-6.21368	-4.57302	-60.8708	0	0	0	17.6987	6.90593	-24.2329	-8.51634	0	0	0	0	0	0
1.217	-12.6217	4.46141	3.96014	-0.934252	0.93564	0.162887	43.5338	-6.19003	-4.89334	-58.607	0	0	0	17.2149	6.72651	-24.0825	-8.65194	0	0	0	0	0	0
1.225	-12.6177	4.3237	4.26091	-0.925526	0.935468	0.162787	43.7711	-6.26341	-5.24827	-56.1613	0	0	0	16.57	6.71661	-23.1637	-8.58238	0	0	0	0	0	0
1.233	-12.6229	4.16635	4.53719	-0.916677	0.935201	0.162799	43.9208	-6.31764	-5.64485	-53.5214	0	0	0	15.9983	6.58025	-22.9578	-8.62453	0	0	0	0	0	0
1.242	-12.6918	4.03614	4.83196	-0.907789	0.934781	0.162734	44.0563	-6.44976	-6.12138	-50.721	0	0	0	15.4377	6.54156	-22.269	-8.57946	0	0	0	0	0	0
1.25	-12.7411	3.89966	5.10059	-0.898743	0.934302	0.162755	44.0754	-6.56634	-6.64134	-47.7521	0	0	0	14.8896	6.41983	-22.0969	-8.59675	0	0	0	0	0	0
1.258	-12.8337	3.80152	5.39344	-0.889636	0.933683	0.162675	44.0667	-6.77359	-7.27374	-44.6646	0	0	0	14.3252	6.41091	-21.4101	-8.52807	0	0	0	0	0	0
1.267	-12.8995	3.70008	5.66629	-0.880363	0.932994	0.16267	43.9456	-6.96577	-7.97923	-41.4569	0	0	0	13.7706	6.32117	-21.2484	-8.5299	0	0	0	0	0	0
1.275	-12.9959	3.64478	5.96677	-0.871014	0.932163	0.162562	43.8017	-7.24853	-8.82755	-38.1969	0	0	0	13.1839	6.35223	-20.5415	-8.45299	0	0	0	0	0	0
1.283	-13.053	3.59498	6.25508	-0.861486	0.931255	0.162514	43.5604	-7.53024	-9.81144	-34.9036	0	0	0	12.5994	6.30752	-20.3824	-8.46114	0	0	0	0	0	0
1.292	-13.111	3.59415	6.56641	-0.851866	0.930233	0.162377	43.291	-7.88308	-10.9476	-31.6438	0	0	0	11.9439	6.38769	-19.5923	-8.38996	0	0	0	0	0	0
1.3	-13.1337	3.61324	6.87724	-0.842082	0.929119	0.162258	42.9712	-8.2625	-12.3007	-28.4674	0	0	0	11.2708	6.44027	-19.0775	-8.37537	0	0	0	0	0	0
1.308	-13.125	3.66324	7.19488	-0.832159	0.927921	0.162126	42.6288	-8.68376	-13.9006	-25.4393	0	0	0	10.5549	6.51596	-18.5173	-8.37723	0	0	0	0	0	0
1.317	-13.068	3.73651	7.51042	-0.822085	0.926668	0.162003	42.2624	-9.12852	-15.7621	-22.6118	0	0	0	9.78013	6.59902	-17.9288	-8.3988	0	0	0	0	0	0
1.325	-13.0312	3.83389	7.83696	-0.811925	0.925282	0.161866	41.9817	-9.63165	-17.9931	-20.0724	0	0	0	9.03174	6.7038	-17.2482	-8.46445	0	0	0	0	0	0
1.333	-12.9608	3.9325	8.15274	-0.801637	0.923853	0.161783	41.7291	-10.1403	-20.5504	-17.8444	0	0	0	8.27355	6.76878	-16.7123	-8.59494	0	0	0	0	0	0
1.342	-12.8285	4.05463	8.45412	-0.791219	0.92246	0.161691	41.4751	-10.6715	-23.3539	-15.9618	0	0	0	7.38697	6.89626	-15.64	-8.66547	0	0	0	0	0	0
1.35	-12.7491	4.14842	8.74847	-0.780749	0.920956	0.161691	41.3582	-11.2072	-26.4731	-14.4699	0	0	0	6.65364	6.9263	-14.994	-8.90422	0	0	0	0	0	0
1.358	-12.6218	4.2522	9.02228	-0.770181	0.919534	0.161693	41.2342	-11.7432	-29.6154	-13.3269	0	0	0	5.80586	7.01822	-13.6972	-9.07788	0	0	0	0	0	0
1.367	-12.5544	4.30665	9.28042	-0.759579	0.918056	0.161815	41.2098	-12.2336	-32.7175	-12.5215	0	0	0	5.13907	6.99313	-12.8387	-9.43915	0	0	0	0	0	0
1.375	-12.4806	4.34523	9.51757	-0.74891	0.916661	0.161981	41.1736	-12.6665	-35.44	-11.9834	0	0	0	4.46452	6.97671	-11.6142	-9.82149	0	0	0	0	0	0
1.383	-12.3818	4.34507	9.72163	-0.738157	0.915389	0.162254	41.0801	-12.9807	-37.5846	-11.6436	0	0	0	3.82272	6.89478	-10.4321	-10.3008	0	0	0	0	0	0
1.392	-12.415	4.30699	9.92146	-0.727458	0.914066	0.162591	41.1019	-13.1952	-38.9908	-11.4815	0	0	0	3.39963	6.80117	-9.09573	-10.9149	0	0	0	0	0	0
1.4	-12.3948	4.22712	10.0824	-0.716655	0.912948	0.163049	41.0075	-13.2371	-39.5672	-11.4093	0	0	0	3.00036	6.63464	-7.87285	-11.6496	0	0	0	0	0	0
1.408	-12.4382	4.10098	10.2272	-0.705848	0.911896	0.163605	40.9461	-13.1571	-39.4731	-11.4603	0	0	0	2.79029	6.4129	-6.7729	-12.5693	0	0	0	0	0	0
1.417	-12.4733	3.94435	10.3487	-0.694988	0.911023	0.164237	40.8361	-12.9633	-38.7716	-11.6127	0	0	0	2.66457	6.1616	-5.66792	-13.632	0	0	0	0	0	0
1.425	-12.5428	3.75902	10.4464	-0.684127	0.91028	0.164959	40.7309	-12.6525	-37.4268	-11.8551	0	0	0	2.69272	5.89002	-4.60276	-14.8716	0	0	0	0	0	0
1.433	-12.5919	3.51645	10.5035	-0.673225	0.909727	0.165855	40.5675	-12.1749	-35.5186	-12.1565	0	0	0	2.86643	5.51272	-3.89755	-16.341	0	0	0	0	0	0
1.442	-12.6646	3.26256	10.5461	-0.662336	0.909324	0.166788	40.4287	-11.6749	-33.4804	-12.5994	0	0	0	3.18275	5.15024	-3.14961	-17.9863	0	0	0	0	0	0
1.45	-12.7472	2.98607	10.5604	-0.651468	0.909075	0.167813	40.3026	-11.117	-31.2997	-13.1546	0	0	0	3.659	4.76087	-2.55133	-19.84	0	0	0	0	0	0
1.458	-12.816	2.69215	10.5484	-0.640619	0.909003	0.168911	40.1709	-10.5258	-29.1552	-13.8208	0	0	0	4.26074	4.35411	-2.05013	-21.8829	0	0	0	0	0	0
1.467	-12.8804	2.38875	10.5086	-0.629822	0.909083	0.170072	40.0491	-9.91118	-27.0927	-14.5821	0	0	0	5.0059	3.93992	-1.65689	-24.1245	0	0	0	0	0	0
1.475	-12.9312	2.07511	10.4426	-0.61909	0.909309	0.171287	39.9294	-9.28087	-25.1908	-15.4239	0	0	0	5.87586	3.51893	-1.34369	-26.5419	0	0	0	0	0	0
1.483	-12.9807	1.76207	10.3512	-0.608457	0.90965	0.172538	39.8245	-8.65123	-23.4841	-16.3256	0	0	0	6.8815	3.10648	-1.11172	-29.1268	0	0	0	0	0	0
1.492	-13.0156	1.4434	10.2332	-0.597922	0.910101	0.173827	39.7117	-8.01309	-21.9799	-17.2565	0	0	0	8.00126	2.68902	-0.961227	-31.857	0	0	0	0	0	0
1.5	-13.0302	1.1236	10.0886	-0.587497	0.910654	0.17514	39.5755	-7.36972	-20.6725	-18.1875	0	0	0	9.21546	2.27207	-0.87642	-34.7036	0	0	0	0	0	0
1.508	-13.042	0.810553	9.92036	-0.577213	0.911271	0.17645	39.434	-6.73948	-19.5713	-19.1095	0	0	0	10.5289	1.87357	-0.833708	-37.6362	0	0	0	0	0	0
1.517	-13.0392	0.510713	9.73039	-0.567058	0.911959	0.177751	39.2558	-6.12313	-18.6398	-19.9847	0	0	0	11.9123	1.49648	-0.830249	-40.6198	0	0	0	0	0	0
1.525	-13.0314	0.219963	9.52308	-0.557039	0.912697	0.179027	39.0458	-5.52413	-17.8862	-20.7988	0	0	0	13.361	1.14114	-0.851827	-43.6201	0	0	0	0	0	0
1.533	-13.0199	-0.0450034	9.28896	-0.547156	0.913476	0.180271	38.8081	-4.96246	-17.3111	-21.558	0	0	0	14.8572	0.818336	-0.924947	-46.5948	0	0	0	0	0	0
1.542	-13.0179	-0.290109	9.0498	-0.537414	0.914293	0.181458	38.5323	-4.43161	-16.8508	-22.2172	0	0	0	16.4031	0.541322	-0.987592	-49.5122	0	0	0	0	0	0
1.55	-13.0133	-0.507603	8.80503	-0.527794	0.915163	0.182571	38.2045	-3.94689	-16.5302	-22.7773	0	0	0	17.9706	0.313765	-1.05405	-52.3405	0	0	0	0	0	0
1.558	-13.0185	-0.695241	8.54982	-0.51829	0.91607	0.183621	37.8396	-3.51	-16.3353	-23.2405	0	0	0	19.5611	0.131966	-1.14441	-55.0483	0	0	0	0	0	0
1.567	-13.0235	-0.843019	8.28654	-0.508884	0.917032	0.184599	37.4244	-3.13148	-16.2528	-23.6076	0	0	0	21.1496	0.00437314	-1.25909	-57.607	0	0	0	0	0	0
1.575	-13.0384	-0.957162	8.01994	-0.499568	0.918045	0.185499	36.9676	-2.80624	-16.2711	-23.8727	0	0	0	22.7403	-0.0722785	-1.39024	-59.9972	0	0	0	0	0	0
1.583	-13.0609	-1.03354	7.75044	-0.490334	0.919109	0.18632	36.4696	-2.53744	-16.374	-24.0422	0	0	0	24.3212	-0.0951636	-1.53889	-62.1967	0	0	0	0	0	0
1.592	-13.0879	-1.07311	7.47957	-0.481167	0.920232	0.187071	35.9301	-2.32203	-16.5512	-24.1222	0	0	0	25.8824	-0.0691191	-1.70542	-64.1907	0	0	0	0	0	0
1.6	-13.1206	-1.07851	7.2078	-0.472059	0.921406	0.187751	35.355	-2.15702	-16.7916	-24.1209	0	0	0	27.4192	0.00264235	-1.88676	-65.9652	0	0	0	0	0	0
1.608	-13.1489	-1.04646	6.9298	-0.462988	0.922643	0.18837	34.7371	-2.03962	-17.0863	-24.0431	0	0	0	28.9112	0.111758	-2.09826	-67.5055	0	0	0	0	0	0
1.617	-13.1749	-0.984078	6.65904	-0.453958	0.923931	0.188922	34.0826	-1.96614	-17.4235	-23.8985	0	0	0	30.3611	0.261917	-2.30858	-68.808	0	0	0	0	0	0
1.625	-13.1913	-0.890901	6.38499	-0.44496	0.925268	0.189424	33.3942	-1.93133	-17.7931	-23.704	0	0	0	31.7545	0.438802	-2.53673	-69.8653	0	0	0	0	0	0
1.633	-13.1975	-0.770434	6.10576	-0.435984	0.926636	0.189883	32.6767	-1.92982	-18.1927	-23.4696	0	0	0	33.0868	0.63519	-2.78358	-70.6765	0	0	0	0	0	0
1.642	-13.1699	-0.652142	5.83017	-0.427015	0.928056	0.190324	31.8944	-1.9169	-18.577	-23.1702	0	0	0	34.3354	0.820078	-3.01581	-71.2462	0	0	0	0	0	0
1.65	-13.1694	-0.461531	5.55513	-0.418102	0.929439	0.190664	31.154	-2.0157	-19.0515	-22.8978	0	0	0	35.5478	1.08296	-3.27544	-71.5533	0	0	0	0	0	0
1.658	-13.1287	-0.2824	5.27675	-0.409189	0.930844	0.191003	30.3554	-2.09164	-19.5105	-22.5841	0	0	0	36.6644	1.31191	-3.52615	-71.6262	0	0	0	0	0	0
1.667	-13.0744	-0.0985253	5.00858	-0.400304	0.932223	0.191303	29.5362	-2.17985	-19.9795	-22.2519	0	0	0	37.7094	1.54148	-3.75524	-71.4625	0	0	0	0	0	0
1.675	-12.9967	0.115825	4.73282	-0.391434	0.933579	0.191558	28.6985	-2.30863	-20.4729	-21.9279	0	0	0	38.6584	1.78712	-3.98852	-71.0567	0	0	0	0	0	0
1.683	-12.9072	0.327324	4.46156	-0.38259	0.934873	0.191786	27.8499	-2.44057	-20.9709	-21.5999	0	0	0	39.5334	2.0163	-4.2058	-70.4279	0	0	0	0	0	0
1.692	-12.8098	0.54022	4.19074	-0.373776	0.93609	0.191982	26.9999	-2.58216	-21.4775	-21.2782	0	0	0	40.3332	2.2338	-4.40706	-69.5784	0	0	0	0	0	0
1.7	-12.7053	0.747844	3.92732	-0.364989	0.937214	0.192138	26.1489	-2.73463	-22.0219	-20.9654	0	0	0	41.0579	2.43623	-4.58255	-68.5155	0	0	0	0	0	0
1.708	-12.5991	0.948492	3.66491	-0.356229	0.938229	0.192262	25.3059	-2.89197	-22.5919	-20.6661	0	0	0	41.7106	2.61865	-4.73659	-67.247	0	0	0	0	0	0
1.717	-12.4971	1.13412	3.41276	-0.347497	0.939119	0.192342	24.4761	-3.05115	-23.1993	-20.3821	0	0	0	42.2966	2.78153	-4.85501	-65.7795	0	0	0	0	0	0
1.725	-12.4024	1.31205	3.16536	-0.338788	0.939881	0.192383	23.6622	-3.21894	-23.8453	-20.1111	0	0	0	42.8137	2.92942	-4.94081	-64.1126	0	0	0	0	0	0
1.733	-12.3121	1.482	2.91258	-0.330092	0.940512	0.192398	22.8649	-3.38503	-24.4817	-19.8622	0	0	0	43.2559	3.04822	-5.01831	-62.2532	0	0	0	0	0	0
1.742	-12.2367	1.63717	2.66083	-0.32141	0.940996	0.19238	22.0942	-3.54975	-25.141	-19.6345	0	0	0	43.6341	3.13977	-5.07223	-60.208	0	0	0	0	0	0
1.75	-12.1756	1.77666	2.40432	-0.312727	0.94134	0.192339	21.3474	-3.70639	-25.8068	-19.4238	0	0	0	43.9429	3.19678	-5.11217	-57.9775	0	0	0	0	0	0
1.758	-12.1391	1.89692	2.15237	-0.304038	0.941521	0.192267	20.6364	-3.85413	-26.4765	-19.2354	0	0	0	44.1931	3.22673	-5.12218	-55.5736	0	0	0	0	0	0
1.767	-12.1175	1.99746	1.89496	-0.295331	0.941561	0.192179	19.9474	-3.98792	-27.148	-19.0632	0	0	0	44.3722	3.2174	-5.12	-52.9974	0	0	0	0	0	0
1.775	-12.1126	2.0763	1.63006	-0.286588	0.941457	0.192083	19.2804	-4.09809	-27.7909	-18.9032	0	0	0	44.4792	3.16908	-5.1057	-50.259	0	0	0	0	0	0
1.783	-12.1223	2.13088	1.36098	-0.277793	0.941212	0.191978	18.6324	-4.18757	-28.4274	-18.7578	0	0	0	44.5117	3.08015	-5.08087	-47.3681	0	0	0	0	0	0
1.792	-12.1462	2.16113	1.08576	-0.268935	0.940826	0.191869	18.0013	-4.25215	-29.0429	-18.6246	0	0	0	44.4703	2.95074	-5.05084	-44.3393	0	0	0	0	0	0
1.8	-12.1814	2.15941	0.799618	-0.259998	0.940305	0.191775	17.3796	-4.27207	-29.5948	-18.4913	0	0	0	44.3537	2.7713	-5.02101	-41.1919	0	0	0	0	0	0
1.808	-12.1913	2.13604	0.498286	-0.250938	0.939695	0.191701	16.7229	-4.25685	-30.0679	-18.3574	0	0	0	44.1267	2.54036	-5.03596	-37.9485	0	0	0	0	0	0
1.817	-12.2071	2.07223	0.204965	-0.241767	0.938948	0.191607	16.0658	-4.21033	-30.5787	-18.2305	0	0	0	43.8308	2.27935	-5.0137	-34.6414	0	0	0	0	0	0
1.825	-12.2349	1.99456	-0.0946984	-0.232478	0.938059	0.191496	15.4294	-4.16913	-31.1337	-18.1438	0	0	0	43.4798	1.99499	-5.01945	-31.2982	0	0	0	0	0	0
1.833	-12.222	1.85419	-0.403884	-0.223036	0.937112	0.191456	14.7147	-4.00188	-31.422	-17.9891	0	0	0	43.0361	1.63196	-5.06109	-27.9742	0	0	0	0	0	0
1.842	-12.1826	1.70188	-0.715111	-0.213439	0.936084	0.191391	13.9734	-3.84482	-31.7586	-17.8678	0	0	0	42.5209	1.25294	-5.17081	-24.6938	0	0	0	0	0	0
1.85	-12.1277	1.52965	-1.02527	-0.203685	0.934975	0.191321	13.2077	-3.66646	-32.0357	-17.7542	0	0	0	41.9632	0.850653	-5.36937	-21.5076	0	0	0	0	0	0
1.858	-12.0464	1.34222	-1.32823	-0.193773	0.933813	0.191235	12.4063	-3.4732	-32.2437	-17.6496	0	0	0	41.3664	0.437067	-5.67349	-18.4601	0	0	0	0	0	0
1.867	-11.9558	1.13862	-1.62314	-0.183726	0.932596	0.191119	11.5898	-3.25933	-32.3511	-17.55	0	0	0	40.767	0.0182338	-6.09842	-15.6007	0	0	0	0	0	0
1.875	-11.8347	0.931138	-1.90343	-0.173535	0.931367	0.19096	10.7438	-3.052	-32.393	-17.4821	0	0	0	40.1505	-0.386419	-6.65009	-12.9684	0	0	0	0	0	0
1.883	-11.7077	0.733643	-2.16602	-0.163209	0.93012	0.190754	9.89411	-2.86256	-32.3603	-17.4346	0	0	0	39.5826	-0.781591	-7.55788	-10.6329	0	0	0	0	0	0
1.892	-11.5941	0.535689	-2.415	-0.152796	0.928861	0.190517	9.06484	-2.64463	-32.0546	-17.3984	0	0	0	39.0883	-1.16653	-8.75969	-8.61441	0	0	0	0	0	0
1.9	-11.4922	0.36099	-2.64423	-0.142294	0.927619	0.19021	8.26664	-2.44971	-31.5829	-17.4033	0	0	0	38.677	-1.51654	-10.3388	-6.9312	0	0	0	0	0	0
1.908	-11.4143	0.218079	-2.85419	-0.131719	0.926403	0.189822	7.5206	-2.2832	-30.9095	-17.4609	0	0	0	38.3648	-1.82479	-12.3036	-5.58957	0	0	0	0	0	0
1.917	-11.3353	0.12185	-3.03525	-0.121047	0.925256	0.189327	6.80916	-2.19309	-30.2048	-17.5967	0	0	0	38.1337	-2.08199	-14.7602	-4.5943	0	0	0	0	0	0
1.925	-11.2995	0.064103	-3.20338	-0.110335	0.924149	0.188749	6.18809	-2.12669	-29.2243	-17.8073	0	0	0	37.9924	-2.29514	-17.3969	-3.89808	0	0	0	0	0	0
1.933	-11.2912	0.0545454	-3.35456	-0.0995696	0.923108	0.18807	5.65186	-2.11531	-28.0786	-18.119	0	0	0	37.8896	-2.44473	-19.9979	-3.44623	0	0	0	0	0	0
1.942	-11.3078	0.0940361	-3.49071	-0.0887552	0.922143	0.187288	5.20882	-2.16236	-26.7875	-18.5502	0	0	0	37.7822	-2.5154	-22.2729	-3.17187	0	0	0	0	0	0
1.95	-11.4058	0.183881	-3.61479	-0.0779697	0.921188	0.186363	4.94381	-2.26355	-25.3138	-19.1366	0	0	0	37.5755	-2.39029	-22.8585	-2.84283	0	0	0	0	0	0
1.958	-11.4096	0.316599	-3.72773	-0.0670046	0.920457	0.185438	4.64309	-2.43453	-23.8675	-19.8446	0	0	0	37.4421	-2.37019	-25.0259	-2.93327	0	0	0	0	0	0
1.967	-11.443	0.505102	-3.82644	-0.0560477	0.919805	0.184359	4.48332	-2.67977	-22.3466	-20.7349	0	0	0	37.1034	-2.106	-25.128	-2.84842	0	0	0	0	0	0
1.975	-11.5387	0.724931	-3.92486	-0.0451128	0.919179	0.183245	4.51176	-2.95699	-20.7531	-21.822	0	0	0	36.8399	-1.8267	-25.1585	-2.91813	0	0	0	0	0	0
1.983	-11.6169	0.98512	-4.01501	-0.0341508	0.918682	0.18208	4.6419	-3.29229	-19.1905	-23.1002	0	0	0	36.5505	-1.5052	-25.0779	-3.09399	0	0	0	0	0	0
1.992	-11.7241	1.30484	-4.08584	-0.023241	0.91825	0.180778	4.95191	-3.72211	-17.7315	-24.6082	0	0	0	36.1487	-0.996925	-23.6303	-3.16025	0	0	0	0	0	0
2	-11.7764	1.63894	-4.15628	-0.0123085	0.917989	0.179529	5.32326	-4.15968	-16.285	-26.2865	0	0	0	35.8492	-0.60905	-23.4858	-3.53275	0	0	0	0	0	0
2.008	-11.848	2.04493	-4.19598	-0.00147283	0.917799	0.178115	5.87766	-4.71495	-15.0166	-28.197	0	0	0	35.4189	-0.00334091	-21.8929	-3.74541	0	0	0	0	0	0
2.017	-11.8845	2.45826	-4.23131	0.00931536	0.917746	0.176778	6.52418	-5.26493	-13.7867	-30.2723	0	0	0	35.1415	0.460083	-21.7782	-4.26993	0	0	0	0	0	0
2.025	-11.8939	2.92278	-4.23754	0.0199966	0.917824	0.175342	7.28274	-5.88843	-12.6789	-32.5211	0	0	0	34.7488	1.06959	-20.8149	-4.69544	0	0	0	0	0	0
2.033	-11.8561	3.41535	-4.22354	0.0305926	0.918044	0.17393	8.11751	-6.55065	-11.6913	-34.9118	0	0	0	34.4295	1.61977	-20.8127	-5.3094	0	0	0	0	0	0
2.042	-11.8229	3.9115	-4.19208	0.0410112	0.918354	0.172542	9.07793	-7.19271	-10.7232	-37.4172	0	0	0	34.1292	2.17246	-20.78	-5.95491	0	0	0	0	0	0
2.05	-11.7815	4.40697	-4.14865	0.0512501	0.918771	0.171186	10.1437	-7.81423	-9.79595	-40.0168	0	0	0	33.8219	2.72505	-20.7496	-6.59626	0	0	0	0	0	0
2.058	-11.6924	4.92368	-4.07724	0.0613499	0.919336	0.169825	11.2506	-8.46222	-8.97165	-42.6707	0	0	0	33.4736	3.30392	-20.82	-7.24495	0	0	0	0	0	0
2.067	-11.5867	5.4308	-3.99103	0.0712686	0.920017	0.168508	12.4213	-9.0781	-8.1886	-45.3468	0	0	0	33.1108	3.86926	-20.9714	-7.88866	0	0	0	0	0	0
2.075	-11.4645	5.91849	-3.89382	0.0810083	0.920818	0.167246	13.6407	-9.64665	-7.44057	-48.0112	0	0	0	32.7251	4.41385	-21.1874	-8.51378	0	0	0	0	0	0
2.083	-11.3308	6.37551	-3.7916	0.0905681	0.921733	0.166051	14.9017	-10.1519	-6.72244	-50.6349	0	0	0	32.3122	4.92815	-21.435	-9.10492	0	0	0	0	0	0
2.092	-11.1901	6.79222	-3.68858	0.0999522	0.922759	0.16493	16.196	-10.5796	-6.0316	-53.1893	0	0	0	31.8684	5.40674	-21.6792	-9.64915	0	0	0	0	0	0
2.1	-11.0495	7.15954	-3.59032	0.109165	0.923886	0.163886	17.5199	-10.9164	-5.36617	-55.6497	0	0	0	31.3937	5.84474	-21.8812	-10.1336	0	0	0	0	0	0
2.108	-10.9152	7.468	-3.50037	0.118216	0.925101	0.162925	18.8686	-11.1499	-4.72819	-57.9928	0	0	0	30.8929	6.23307	-22.0315	-10.5587	0	0	0	0	0	0
2.117	-10.7984	7.71425	-3.42007	0.127106	0.926384	0.162052	20.2441	-11.2749	-4.12161	-60.2003	0	0	0	30.3763	6.5694	-22.1112	-10.916	0	0	0	0	0	0
2.125	-10.6979	7.89084	-3.35229	0.135853	0.927731	0.16126	21.6343	-11.2851	-3.55281	-62.253	0	0	0	29.8429	6.84763	-22.1124	-11.2121	0	0	0	0	0	0
2.133	-10.6192	7.99921	-3.29345	0.144471	0.929121	0.160549	23.0355	-11.1865	-3.03431	-64.1375	0	0	0	29.3003	7.07085	-22.0187	-11.4498	0	0	0	0	0	0
2.142	-10.5597	8.03898	-3.24344	0.15297	0.930545	0.159911	24.4356	-10.9837	-2.57198	-65.8395	0	0	0	28.7495	7.23774	-21.8348	-11.6341	0	0	0	0	0	0
2.15	-10.502	8.02551	-3.19407	0.161383	0.932013	0.159306	25.8063	-10.7102	-2.18213	-67.3479	0	0	0	28.1579	7.39141	-21.4197	-11.7402	0	0	0	0	0	0
2.158	-10.4801	7.93139	-3.15023	0.169688	0.933461	0.158813	27.1782	-10.3207	-1.8578	-68.6543	0	0	0	27.6122	7.43515	-21.1299	-11.862	0	0	0	0	0	0
