# Supplementary material for: Musculoskeletal modeling and humanoid control of robots based on human gait data
Source: PeerJ Comput Sci. 2021 Aug 9;7:e657. doi: 10.7717/peerj-cs.657 (PMC8372000; doi:10.7717/peerj-cs.657)
Supplement: Supplemental Information 1 [file peerj-cs-07-657-s001.zip › opensim_RBF/Robot_plot1.m]

close all;

figure(1);
subplot(211);
plot(t,qd(:,1),'r',t,q(:,1),'k:','linewidth',4);
xlabel('time(s)');ylabel('joint angle tracking for hip');
title('髋关节角度跟踪-opensim')
legend('ideal position for hip','position tracking for hip');
subplot(212);
plot(t,qd(:,4),'r',t,q(:,3),'k:','linewidth',4);
xlabel('time(s)');ylabel('joint angle tracking for knee');
title('膝关节角度跟踪-opensim')
legend('Ideal joint angle for knee','joint angle tracking for knee');
                                                                                                         
figure(2);
% subplot(211);
plot(t,qd(:,1)-q(:,1),'r',t,qd(:,4)-q(:,3),'k:','linewidth',4);
xlabel('time(s)');ylabel('joint angular velocity tracking for hip');
title('髋关节角度速度跟踪-opensim')
legend('Ideal joint angular velocity for hip','joint angular velocity tracking for hip');
