# Supplementary material for: Musculoskeletal modeling and humanoid control of robots based on human gait data
Source: PeerJ Comput Sci. 2021 Aug 9;7:e657. doi: 10.7717/peerj-cs.657 (PMC8372000; doi:10.7717/peerj-cs.657)
Supplement: Supplemental Information 1 [file peerj-cs-07-657-s001.zip › RBF_1/inv_jiaodu.m]

clear;clc;
load zss_17.mat;
t=0:0.008:0.008*160;
t=t';
gg=zss17;
%left 腿的关节角度
h1=gg(:,2);h2=gg(:,4);
k1=gg(:,11);k2=gg(:,13);
a1=gg(:,17);a2=gg(:,19);
Q1=atan((k1-h1)./(h2-k2));
Q2=Q1-atan((a1-k1)./(k2-a2));
Q_L_k=Q2;
Q_L_h=Q1;

%right腿的关节角度
hh1=gg(:,5);hh2=gg(:,7);
kk1=gg(:,14);kk2=gg(:,16);
aa1=gg(:,20);aa2=gg(:,22);
Qq1=atan((kk1-hh1)./(hh2-kk2));
Qq2=Qq1-atan((aa1-kk1)./(kk2-aa2));
Q_R_k=Qq2;
Q_R_h=Qq1;
