# Supplementary material for: Musculoskeletal modeling and humanoid control of robots based on human gait data
Source: PeerJ Comput Sci. 2021 Aug 9;7:e657. doi: 10.7717/peerj-cs.657 (PMC8372000; doi:10.7717/peerj-cs.657)
Supplement: Supplemental Information 1 [file peerj-cs-07-657-s001.zip › RBF_1/Un_1.m]

% clear;clc;close all;
% 
% t=0:0.0001:2;
% c0=0.208;c1=0.362;c2=-0.066;c3=0.001;c4=0.766;c5=-0.099;c6=-0.219;c7=0.008;
% f1=-0.103;f2=-0.010;f3=0.029;f4=-0.342;f5=0.168;f6=0.084;
% qdh=c0*cos(0*pi*t)+c1*cos(1*pi*t)+f1*sin(1*pi*t)+c2*cos(2*pi*t)+...
%     f2*sin(2*pi*t)+c3*cos(3*pi*t)+f3*sin(3*pi*t)-29.1*pi/180;
% 
% qdk=c4*cos(0*pi*t)+c5*cos(1*pi*t)+f4*sin(1*pi*t)+c6*cos(2*pi*t)+...
%     f5*sin(2*pi*t)+c7*cos(3*pi*t)+f6*sin(3*pi*t)-26.1269*pi/180;
%  plot(t,qdh,'r')
%  hold on
%  plot(t,qdk,'b')
%%
ccc=0:0.001:0.001*313820;
ccc=ccc';
bbb=zeros(313821,1);
bbb=f(:,1)-f(:,2);
plot(ccc,bbb,'b')
%%
%%
clc;
n=366;
T_qq=zeros(n,1);
dd_q_h=zeros(n,1);
dd_q_k=zeros(n,1);
for j=1:n
    T_qq(j)=t(j+1)-t(j);
    
end
for i=1:n
    dd_q_h(i)=(q(i+1,2)-q(i,2))/T_qq(i);
    dd_q_k(i)=(q(i+1,4)-q(i,4))/T_qq(i);
end
figure(1);
t1=t(2:end,:);
plot(t1,dd_q_h,'r',t1,dd_q_k,'k:','linewidth',2);
xlabel('time(s)');ylabel('加速度');
legend('加速度 for hip','加速度for hip');
