# Supplementary material for: Musculoskeletal modeling and humanoid control of robots based on human gait data
Source: PeerJ Comput Sci. 2021 Aug 9;7:e657. doi: 10.7717/peerj-cs.657 (PMC8372000; doi:10.7717/peerj-cs.657)
Supplement: Supplemental Information 1 [file peerj-cs-07-657-s001.zip › RBF_1/Un_2.m]

clc;
env = rlPredefinedEnv("CartPole-Discrete")
rng(0)

statePath = [
imageInputLayer([4 1 1],'Normalization','none','Name','state')
fullyConnectedLayer(24,'Name','CriticStateFC1')
reluLayer('Name','CriticRelu1')
fullyConnectedLayer(24,'Name','CriticStateFC2')];
actionPath = [
imageInputLayer([1 1 1],'Normalization','none','Name','action')
fullyConnectedLayer(24,'Name','CriticActionFC1')];
commonPath = [
additionLayer(2,'Name','add')
reluLayer('Name','CriticCommonRelu')
fullyConnectedLayer(1,'Name','output')];
criticNetwork = layerGraph(statePath);
criticNetwork = addLayers(criticNetwork, actionPath);
criticNetwork = addLayers(criticNetwork, commonPath);
criticNetwork = connectLayers(criticNetwork,'CriticStateFC2','add/in1');
criticNetwork = connectLayers(criticNetwork,'CriticActionFC1','add/in2');

figure
plot(criticNetwork)

criticOpts = rlRepresentationOptions('LearnRate',0.01,'GradientThreshold',1);

obsInfo = getObservationInfo(env);
actInfo = getActionInfo(env);
critic = rlRepresentation(criticNetwork,obsInfo,actInfo,'Observation',{'state'},'Action',{'action'},criticOpts);

agentOpts = rlDQNAgentOptions(...
    'UseDoubleDQN',false, ...
    'TargetUpdateMethod',"periodic", ...
    'TargetUpdateFrequency',4, ...
    'ExperienceBufferLength',100000, ...
    'DiscountFactor',0.99, ...
    'MiniBatchSize',256);
agent = rlDQNAgent(critic,agentOpts);

trainOpts = rlTrainingOptions(...
    'MaxEpisodes', 1000, ...
    'MaxStepsPerEpisode', 500, ...
    'Verbose', false, ...
    'Plots','training-progress',...
    'StopTrainingCriteria','AverageReward',...
    'StopTrainingValue',480);
plot(env)
doTraining = false;
if doTraining
% Train the agent.
trainingStats = train(agent,env,trainOpts);
else
% Load pretrained agent for the example.
load('MATLABCartpoleDQN.mat','agent');
end

simOptions = rlSimulationOptions('MaxSteps',500);
experience = sim(env,agent,simOptions);
