# Supplementary material for: Musculoskeletal modeling and humanoid control of robots based on human gait data
Source: PeerJ Comput Sci. 2021 Aug 9;7:e657. doi: 10.7717/peerj-cs.657 (PMC8372000; doi:10.7717/peerj-cs.657)
Supplement: Supplemental Information 1 [file peerj-cs-07-657-s001.zip › RBF_1/Un_RL.m]

% mdl = 'Robot_RBFsim1';
% open_system(mdl)

env = rlPredefinedEnv('SimplePendulumModel-Discrete')
% env.ResetFcn = @(in)setVariable(in,'theta0',pi,'Workspace',mdl);
Ts = 0.005;
Tf = 20;
rng(0)

statePath = [
imageInputLayer([3 1 1],'Normalization','none','Name','state')
fullyConnectedLayer(24,'Name','CriticStateFC1')
reluLayer('Name','CriticRelu1')
fullyConnectedLayer(48,'Name','CriticStateFC2')];
actionPath = [
imageInputLayer([1 1 1],'Normalization','none','Name','action')
fullyConnectedLayer(48,'Name','CriticActionFC1','BiasLearnRateFactor',0)];
commonPath = [
additionLayer(2,'Name','add')
reluLayer('Name','CriticCommonRelu')
fullyConnectedLayer(1,'Name','output')];
criticNetwork = layerGraph();
criticNetwork = addLayers(criticNetwork,statePath);
criticNetwork = addLayers(criticNetwork,actionPath);
criticNetwork = addLayers(criticNetwork,commonPath);
criticNetwork = connectLayers(criticNetwork,'CriticStateFC2','add/in1');
criticNetwork = connectLayers(criticNetwork,'CriticActionFC1','add/in2');


figure
plot(criticNetwork)

criticOptions = rlRepresentationOptions('LearnRate',0.01,'GradientThreshold',1);


obsInfo = getObservationInfo(env);
actInfo = getActionInfo(env);
critic = rlRepresentation(criticNetwork,obsInfo,actInfo,...
'Observation',{'state'},'Action',{'action'},criticOptions);


agentOptions = rlDQNAgentOptions(...
'SampleTime',Ts,...
'TargetSmoothFactor',1e-3,...
'ExperienceBufferLength',3000,...
'UseDoubleDQN',false,...
'DiscountFactor',0.9,...
'MiniBatchSize',64);


agent = rlDQNAgent(critic,agentOptions);

trainingOptions = rlTrainingOptions(...
'MaxEpisodes',1000,...
'MaxStepsPerEpisode',500,...
'ScoreAveragingWindowLength',5,...
'Verbose',false,...
'Plots','training-progress',...
'StopTrainingCriteria','AverageReward',...
'StopTrainingValue',-1100,...
'SaveAgentCriteria','EpisodeReward',...
'SaveAgentValue',-1100);

doTraining = false;
if doTraining
% Train the agent.
trainingStats = train(agent,env,trainingOptions);
else
% Load pretrained agent for the example.
load('SimulinkPendulumDQN.mat','agent');
end

% simOptions = rlSimulationOptions('MaxSteps',500);
% experience = sim(env,agent,simOptions);
% 
% 
