# Supplementary material for: Musculoskeletal modeling and humanoid control of robots based on human gait data
Source: PeerJ Comput Sci. 2021 Aug 9;7:e657. doi: 10.7717/peerj-cs.657 (PMC8372000; doi:10.7717/peerj-cs.657)
Supplement: Supplemental Information 1 [file peerj-cs-07-657-s001.zip › RBF_1/zss_17.xlsx]

## Sheet: Capss2
PathFileType	4	(X/Y/Z)	C:\Users\ZSS\Desktop\新建文件夹\Capss2.trc																				[Force Data]
DataRate	CameraRate	NumFrames	NumMarkers	Units	OrigDataRate	OrigDataStartFrame	OrigNumFrames																NumberOfForcePlates=2
120	120	539	7	mm	120	1	539																SampleRate=120.000000
Frame#	Time	hip_L			hip_R			hip			knee_L			knee_R			ank_L			ank_R			NumberOfSamples=539
		X1	Y1	Z1	X2	Y2	Z2	X3	Y3	Z3	X4	Y4	Z4	X5	Y5	Z5	X6	Y6	Z6	X7	Y7	Z7	FX1	FY1	FZ1	X1	Y1	Z1	MZ1	FX2	FY2	FZ2	X2	Y2	Z2	MZ2
		1	2	3	4	5	6	7	8	9	10	11	12	13	14	15	16	17	18	19	20	21	22	23	24	25	26	27	28	29	30	31	32	33	34	35
100	0.825	1356.56	56.5431	933.579	1386.06	349.282	917.027	1542.36	176.526	967.082	1276.31	51.903	491.253	1544.8	326.248	478.582	1148.67	82.186	117.81	1689.3	271.783	109.59	0	0	0	903	200	0	0	0	0	0	300	200	0	0
101	0.833	1346.1	56.5358	931.835	1376.78	349.261	915.743	1532.25	175.903	965.761	1268.25	51.5738	488.727	1538.58	326.092	478.187	1135.56	81.6603	116.514	1688.21	271.6	111.169	0	0	0	903	200	0	0	0	0	0	300	200	0	0
102	0.842	1335.47	56.5066	930.213	1367.33	349.202	914.505	1521.99	175.225	964.491	1260.01	51.2662	486.351	1531.84	325.958	477.746	1123.8	81.2414	115.096	1686.93	271.503	112.962	0	0	0	903	200	0	0	0	0	0	300	200	0	0
103	0.85	1324.68	56.4469	928.736	1357.69	349.097	913.322	1511.56	174.493	963.283	1251.62	50.9767	484.138	1524.5	325.849	477.248	1113.33	80.9323	113.563	1685.41	271.493	114.99	0	0	0	903	200	0	0	0	0	0	300	200	0	0
104	0.858	1313.73	56.3479	927.428	1347.85	348.938	912.203	1500.99	173.712	962.151	1243.1	50.6989	482.099	1516.52	325.771	476.679	1104.1	80.7325	111.927	1683.6	271.572	117.277	15.11	6.56	26.86	1073.45	129.55	0	-351.65	0	0	0	300	200	0	0
105	0.867	1302.67	56.2007	926.313	1337.82	348.716	911.158	1490.29	172.889	961.108	1234.48	50.4232	480.248	1507.82	325.732	476.028	1096.01	80.6374	110.21	1681.44	271.735	119.845	14.95	5.34	29.91	1101.98	112.24	0	325.88	0	0	0	300	200	0	0
106	0.875	1291.5	55.9968	925.412	1327.6	348.425	910.192	1479.47	172.036	960.164	1225.77	50.1375	478.599	1498.37	325.736	475.286	1088.97	80.6386	108.439	1678.86	271.978	122.714	-27.47	7.63	104.06	1104.47	110.26	0	12.08	0	0	0	300	200	0	0
107	0.883	1280.26	55.728	924.746	1317.18	348.057	909.315	1468.57	171.167	959.332	1217.01	49.8267	477.166	1488.11	325.791	474.446	1082.86	80.724	106.644	1675.8	272.292	125.904	-50.81	14.19	217.29	1102.3	112.08	0	-1107.31	0	0	0	300	200	0	0
108	0.892	1268.99	55.3868	924.332	1306.57	347.608	908.532	1457.61	170.299	958.621	1208.24	49.4743	475.961	1477.02	325.899	473.504	1077.58	80.8784	104.859	1672.18	272.669	129.432	-50.35	2.75	284.12	1105.69	116.65	0	-21.73	0	0	0	300	200	0	0
109	0.9	1257.72	54.9667	924.185	1295.78	347.071	907.848	1446.62	169.452	958.037	1199.48	49.0629	474.997	1465.05	326.064	472.464	1073.03	81.0845	103.119	1667.92	273.099	133.31	-10.53	-8.24	328.37	1099	120.07	0	-427.39	0	0	0	300	200	0	0
110	0.908	1246.5	54.4624	924.312	1284.84	346.446	907.27	1435.63	168.647	957.586	1190.77	48.5756	474.281	1452.2	326.286	471.331	1069.1	81.3239	101.457	1662.97	273.57	137.545	34.18	-20.9	408.02	1091.03	121.77	0	753.16	0	0	0	300	200	0	0
111	0.917	1235.37	53.8704	924.717	1273.74	345.729	906.801	1424.66	167.903	957.271	1182.15	47.9973	473.819	1438.46	326.563	470.121	1065.72	81.5779	99.9032	1657.25	274.071	142.141	73.39	-34.79	554.2	1079.76	123.13	0	2567.48	0	0	0	300	200	0	0
112	0.925	1224.35	53.1886	925.396	1262.53	344.923	906.448	1413.76	167.24	957.093	1173.66	47.3163	473.611	1423.86	326.89	468.852	1062.79	81.8286	98.4841	1650.7	274.591	147.09	106.96	-53.41	710.75	1068.91	123.14	0	4210.06	0	0	0	300	200	0	0
113	0.933	1213.49	52.4175	926.339	1251.22	344.029	906.217	1402.95	166.673	957.049	1165.34	46.5254	473.65	1408.41	327.258	467.551	1060.26	82.0604	97.2192	1643.26	275.119	152.381	145.26	-60.58	866.39	1059.92	123.21	0	4210.82	0	0	0	300	200	0	0
114	0.942	1202.82	51.5594	927.529	1239.84	343.055	906.112	1392.25	166.215	957.135	1157.23	45.623	473.924	1392.16	327.655	466.249	1058.08	82.26	96.122	1634.91	275.645	157.992	184.94	-54.17	995.48	1053.09	122.26	0	3319.89	0	0	0	300	200	0	0
115	0.95	1192.37	50.6195	928.942	1228.43	342.007	906.141	1381.69	165.87	957.346	1149.38	44.6136	474.412	1375.17	328.068	464.983	1056.19	82.4176	95.1989	1625.6	276.16	163.891	210.88	-31.74	1115.72	1046.6	120.35	0	1860.44	0	0	0	300	200	0	0
116	0.958	1182.13	49.6055	930.547	1217.02	340.898	906.311	1371.28	165.64	957.674	1141.83	43.5083	475.089	1357.5	328.478	463.791	1054.56	82.5273	94.4497	1615.34	276.655	170.038	235.14	-16.94	1203.92	1040.95	119.44	0	2254.14	0	0	0	300	200	0	0
117	0.967	1172.13	48.5273	932.307	1205.64	339.739	906.628	1361.03	165.52	958.112	1134.63	42.3242	475.924	1339.23	328.867	462.716	1053.16	82.5866	93.8681	1604.11	277.12	176.386	239.72	-7.02	1251.53	1038.04	118.8	0	2677.48	0	0	0	300	200	0	0
118	0.975	1162.37	47.3971	934.183	1194.33	338.545	907.099	1350.95	165.498	958.65	1127.82	41.0839	476.881	1320.45	329.213	461.8	1051.98	82.5968	93.4426	1591.92	277.548	182.875	234.99	19.68	1280.52	1035.48	117.35	0	1865.91	0	0	0	300	200	0	0
119	0.983	1152.82	46.229	936.133	1183.13	337.334	907.73	1341.03	165.559	959.282	1121.42	39.8139	477.924	1301.23	329.495	461.083	1050.99	82.5625	93.1578	1578.82	277.93	189.443	233.15	45.32	1307.68	1033.22	115.99	0	1152.15	0	0	0	300	200	0	0
120	0.992	1143.49	45.038	938.113	1172.05	336.12	908.525	1331.29	165.684	959.998	1115.48	38.5438	479.014	1281.66	329.691	460.604	1050.17	82.4907	92.9956	1564.83	278.256	196.017	229.19	62.56	1324.77	1031.75	114.81	0	1123.18	0	0	0	300	200	0	0
121	1	1134.35	43.8399	940.082	1161.12	334.922	909.485	1321.69	165.852	960.792	1110	37.3037	480.118	1261.84	329.781	460.396	1049.52	82.3904	92.9363	1550	278.519	202.521	223.39	79.35	1339.42	1030.48	114.01	0	934.69	0	0	0	300	200	0	0
122	1.008	1125.39	42.6497	942.002	1150.36	333.753	910.61	1312.24	166.042	961.657	1104.97	36.1232	481.203	1241.83	329.746	460.487	1049.01	82.2718	92.9599	1534.39	278.709	208.878	214.23	88.2	1347.05	1029.62	113.5	0	834.84	0	0	0	300	200	0	0
123	1.017	1116.57	41.4814	943.838	1139.78	332.626	911.896	1302.92	166.237	962.586	1100.4	35.0294	482.243	1221.73	329.569	460.902	1048.62	82.1452	93.0472	1518.04	278.818	215.004	205.38	90.33	1345.52	1029.15	113.4	0	1031.63	0	0	0	300	200	0	0
124	1.025	1107.89	40.3473	945.564	1129.38	331.553	913.336	1293.72	166.422	963.574	1096.26	34.0457	483.218	1201.58	329.235	461.654	1048.35	82.0208	93.1805	1501.04	278.84	220.819	192.87	91.25	1332.7	1028.92	113.4	0	920.3	0	0	0	300	200	0	0
125	1.033	1099.32	39.2568	947.157	1119.17	330.538	914.919	1284.63	166.587	964.613	1092.49	33.1906	484.115	1181.47	328.732	462.753	1048.16	81.9078	93.3443	1483.43	278.769	226.244	177.15	91.86	1311.65	1029.13	113.36	0	713.48	0	0	0	300	200	0	0
126	1.042	1090.86	38.2166	948.603	1109.14	329.585	916.629	1275.63	166.727	965.695	1089.06	32.477	484.926	1161.44	328.055	464.198	1048.05	81.8139	93.5252	1465.27	278.602	231.202	160.22	89.11	1287.84	1029.61	113.51	0	586.15	0	0	0	300	200	0	0
127	1.05	1082.48	37.23	949.896	1099.28	328.694	918.448	1266.71	166.845	966.811	1085.89	31.9117	485.65	1141.54	327.198	465.985	1047.99	81.7454	93.7129	1446.61	278.337	235.622	142.21	84.69	1260.99	1030.06	113.7	0	221.22	0	0	0	300	200	0	0
128	1.058	1074.2	36.2975	951.033	1089.57	327.859	920.356	1257.86	166.949	967.951	1082.93	31.496	486.293	1121.81	326.165	468.099	1047.97	81.7063	93.8991	1427.52	277.977	239.437	124.51	79.5	1233.52	1030.36	114.1	0	-83.74	0	0	0	300	200	0	0
129	1.067	1066.01	35.4169	952.019	1079.98	327.076	922.329	1249.09	167.05	969.101	1080.09	31.2256	486.861	1102.28	324.963	470.518	1047.96	81.6995	94.078	1408.02	277.528	242.589	107.27	73.55	1204.53	1031	114.42	0	-421.08	0	0	0	300	200	0	0
130	1.075	1057.92	34.5841	952.861	1070.51	326.334	924.343	1240.38	167.164	970.248	1077.31	31.0913	487.363	1082.99	323.604	473.215	1047.97	81.7257	94.246	1388.16	276.997	245.029	87.28	66.99	1169.43	1031.47	114.87	0	-837.76	0	0	0	300	200	0	0
131	1.083	1049.92	33.7934	953.569	1061.13	325.625	926.371	1231.74	167.309	971.375	1074.52	31.0804	487.81	1063.96	322.107	476.156	1047.96	81.7847	94.4008	1367.95	276.397	246.715	68.21	62.26	1133.42	1032	115.13	0	-1185.21	0	0	0	300	200	0	0
132	1.092	1042.02	33.0389	954.155	1051.82	324.94	928.388	1223.16	167.501	972.468	1071.66	31.177	488.213	1045.21	320.495	479.301	1047.94	81.8749	94.5413	1347.42	275.741	247.616	51.42	59.36	1098.33	1032.12	115.37	0	-1304.51	0	0	0	300	200	0	0
133	1.1	1034.23	32.3151	954.63	1042.56	324.271	930.371	1214.64	167.756	973.509	1068.68	31.3638	488.578	1026.76	318.798	482.606	1047.9	81.9941	94.6675	1326.58	275.046	247.712	37.54	59.51	1061.71	1032	115.32	0	-1608.61	0	0	0	300	200	0	0
134	1.108	1026.55	31.6172	955.006	1033.33	323.612	932.296	1206.19	168.087	974.484	1065.54	31.6227	488.913	1008.63	317.048	486.022	1047.82	82.1396	94.7797	1305.43	274.329	246.991	27.16	61.19	1030.88	1031.33	115.28	0	-1822.12	0	0	0	300	200	0	0
135	1.117	1018.96	30.9425	955.292	1024.13	322.961	934.144	1197.79	168.502	975.38	1062.23	31.9363	489.221	990.842	315.281	489.498	1047.72	82.3087	94.8785	1283.96	273.61	245.454	20.9	62.56	1007.39	1030.14	115.06	0	-2222.61	0	0	0	300	200	0	0
136	1.125	1011.48	30.2897	955.495	1014.94	322.317	935.896	1189.45	169.004	976.186	1058.72	32.2886	489.504	973.409	313.534	492.985	1047.57	82.4985	94.9646	1262.18	272.908	243.111	18.01	63.63	993.35	1028.44	114.96	0	-2279.98	0	0	0	300	200	0	0
137	1.133	1004.07	29.6598	955.621	1005.74	321.682	937.539	1181.15	169.592	976.894	1055.02	32.6656	489.762	956.354	311.843	496.431	1047.39	82.7064	95.0388	1240.05	272.241	239.985	16.78	65.61	989.07	1026.67	115.03	0	-2765.4	0	0	0	300	200	0	0
138	1.142	996.728	29.0553	955.674	996.55	321.06	939.06	1172.89	170.26	977.5	1051.15	33.0564	489.994	939.698	310.242	499.788	1047.18	82.9303	95.1018	1217.55	271.627	236.106	15.26	66.68	993.65	1024.25	115.11	0	-2926.11	0	0	0	300	200	0	0
139	1.15	989.434	28.4804	955.655	987.35	320.458	940.45	1164.65	171	978.004	1047.11	33.4532	490.196	923.465	308.763	503.009	1046.93	83.1683	95.1541	1194.68	271.082	231.516	14.19	67.14	1003.11	1022.01	115	0	-3245.76	0	0	0	300	200	0	0
140	1.158	982.166	27.9399	955.565	978.138	319.882	941.705	1156.41	171.797	978.409	1042.94	33.8513	490.366	907.681	307.432	506.054	1046.66	83.419	95.1963	1171.39	270.618	226.267	12.82	65.61	1018.68	1019.57	115.22	0	-3608	0	0	0	300	200	0	0
141	1.167	974.9	27.439	955.404	968.914	319.338	942.819	1148.18	172.639	978.719	1038.66	34.2491	490.502	892.371	306.272	508.882	1046.36	83.6816	95.2293	1147.67	270.25	220.421	11.14	63.63	1036.07	1017.7	115.41	0	-3891.68	0	0	0	300	200	0	0
142	1.175	967.616	26.9824	955.17	959.673	318.834	943.79	1139.92	173.511	978.944	1034.3	34.648	490.601	877.562	305.299	511.46	1046.03	83.9558	95.2537	1123.48	269.985	214.048	7.02	61.8	1054.69	1015.67	115.68	0	-4350.49	0	0	0	300	200	0	0
143	1.183	960.292	26.5739	954.863	950.41	318.374	944.618	1131.61	174.398	979.092	1029.88	35.051	490.662	863.278	304.524	513.757	1045.69	84.2416	95.2707	1098.81	269.833	207.228	1.83	58.59	1071.17	1013.68	115.78	0	-4900.08	0	0	0	300	200	0	0
144	1.192	952.909	26.2162	954.482	941.121	317.96	945.302	1123.25	175.288	979.176	1025.44	35.4629	490.686	849.543	303.954	515.747	1045.33	84.5399	95.2815	1073.64	269.798	200.049	-4.88	56.46	1085.21	1012.17	116.09	0	-5204.28	0	0	0	300	200	0	0
145	1.2	945.453	25.9099	954.024	931.798	317.592	945.842	1114.82	176.17	979.203	1020.98	35.8887	490.672	836.373	303.59	517.407	1044.95	84.8515	95.2879	1047.96	269.884	192.606	-12.05	54.63	1098.02	1009.89	116.4	0	-5701.15	0	0	0	300	200	0	0
146	1.208	937.91	25.6544	953.491	922.433	317.27	946.237	1106.31	177.038	979.185	1016.53	36.3331	490.624	823.783	303.432	518.716	1044.56	85.178	95.292	1021.76	270.095	185.002	-18.62	53.86	1108.4	1007.74	116.63	0	-5966.27	0	0	0	300	200	0	0
147	1.217	930.273	25.4469	952.882	913.018	316.989	946.485	1097.69	177.884	979.126	1012.08	36.8	490.542	811.777	303.474	519.66	1044.15	85.5211	95.2964	995.059	270.431	177.341	-23.8	54.02	1116.03	1005.21	116.76	0	-6332.25	0	0	0	300	200	0	0
148	1.225	922.536	25.2833	952.197	903.543	316.743	946.585	1088.97	178.708	979.032	1007.64	37.2915	490.43	800.354	303.708	520.228	1043.73	85.8823	95.3042	967.873	270.893	169.733	-29.6	54.47	1120.91	1002.73	116.85	0	-6724.89	0	0	0	300	200	0	0
149	1.233	914.697	25.1583	951.437	893.997	316.526	946.535	1080.13	179.508	978.903	1003.21	37.8076	490.29	789.502	304.124	520.412	1043.31	86.2631	95.3193	940.24	271.48	162.286	-36.01	54.47	1123.66	999.88	116.95	0	-6909.87	0	0	0	300	200	0	0
150	1.242	906.757	25.0661	950.602	884.374	316.331	946.331	1071.17	180.286	978.738	998.773	38.3462	490.123	779.2	304.713	520.212	1042.87	86.6647	95.3461	912.215	272.191	155.104	-41.66	54.47	1124.57	996.87	117.18	0	-7293.71	0	0	0	300	200	0	0
151	1.25	898.716	25.0001	949.694	874.663	316.151	945.969	1062.1	181.044	978.531	994.32	38.9035	489.932	769.415	305.459	519.632	1042.43	87.0873	95.3896	883.872	273.021	148.286	-47.45	53.1	1124.88	993.67	117.25	0	-7571.17	0	0	0	300	200	0	0
152	1.258	890.579	24.9544	948.715	864.858	315.98	945.448	1052.9	181.786	978.275	989.833	39.4736	489.715	760.105	306.35	518.685	1041.98	87.5305	95.4556	855.305	273.965	141.92	-54.32	51.42	1126.1	989.91	117.45	0	-7950.13	0	0	0	300	200	0	0
153	1.267	882.347	24.9233	947.666	854.953	315.812	944.765	1043.58	182.516	977.959	985.295	40.05	489.472	751.218	307.368	517.388	1041.52	87.9926	95.5505	826.627	275.016	136.08	-59.05	49.44	1127.01	986.59	117.68	0	-8335.32	0	0	0	300	200	0	0
154	1.275	874.022	24.9023	946.55	844.946	315.644	943.92	1034.15	183.238	977.571	980.686	40.6253	489.201	742.691	308.499	515.767	1041.06	88.4708	95.681	797.973	276.164	130.825	-63.93	46.39	1129.46	982.36	117.81	0	-8908.88	0	0	0	300	200	0	0
155	1.283	865.607	24.8884	945.369	834.833	315.475	942.916	1024.6	183.956	977.099	975.983	41.1926	488.899	734.454	309.723	513.855	1040.6	88.9611	95.8547	769.495	277.397	126.194	-69.27	43.49	1135.86	978.12	117.95	0	-9347.16	0	0	0	300	200	0	0
156	1.292	857.101	24.8797	944.127	824.616	315.304	941.756	1014.95	184.673	976.531	971.165	41.7459	488.561	726.433	311.02	511.69	1040.14	89.4582	96.0792	741.362	278.698	122.202	-73.85	41.96	1145.63	973.4	118.06	0	-9811.82	0	0	0	300	200	0	0
157	1.3	848.502	24.8763	942.827	814.293	315.135	940.45	1005.2	185.393	975.857	966.21	42.2804	488.184	718.547	312.371	509.317	1039.67	89.9557	96.3626	713.754	280.049	118.845	-79.19	40.59	1155.7	969.07	117.93	0	-10281.3	0	0	0	300	200	0	0
158	1.308	839.807	24.8798	941.475	803.869	314.97	939.009	995.344	186.12	975.07	961.095	42.7932	487.765	710.715	313.754	506.783	1039.2	90.4468	96.7135	686.857	281.429	116.095	-85.6	39.98	1170.35	964.25	117.86	0	-10661.1	0	0	0	300	200	0	0
159	1.317	831.008	24.8934	940.075	793.345	314.815	937.449	985.397	186.855	974.165	955.797	43.2828	487.298	702.86	315.145	504.137	1038.73	90.9236	97.1408	660.86	282.814	113.905	-89.42	39.52	1188.35	959.7	117.82	0	-10914.6	0	0	0	300	200	0	0
160	1.325	822.101	24.9218	938.634	782.726	314.677	935.79	975.357	187.602	973.142	950.294	43.7497	486.783	694.905	316.523	501.432	1038.25	91.3783	97.6542	635.945	284.18	112.208	-92.47	39.37	1208.5	954.29	117.53	0	-11009.6	0	0	0	300	200	0	0
161	1.333	813.075	24.9707	937.161	772.013	314.562	934.054	965.228	188.363	972.007	944.559	44.1952	486.218	686.785	317.865	498.717	1037.75	91.803	98.2645	612.282	285.5	110.926	-96.74	39.22	1227.72	949.01	117.38	0	-11023	0	0	0	300	200	0	0
162	1.342	803.923	25.0468	935.664	761.211	314.479	932.27	955.007	189.141	970.769	938.567	44.6219	485.601	678.44	319.149	496.042	1037.22	92.19	98.9839	590.022	286.75	109.97	-99.79	40.13	1251.83	943.74	117.11	0	-10849.9	0	0	0	300	200	0	0
163	1.35	794.633	25.1572	934.155	750.324	314.434	930.465	944.696	189.938	969.443	932.291	45.0322	484.936	669.826	320.355	493.449	1036.65	92.5323	99.8264	569.289	287.906	109.247	-103	43.03	1277.47	938.19	116.72	0	-10194.5	0	0	0	300	200	0	0
164	1.358	785.197	25.3093	932.646	739.353	314.435	928.673	934.293	190.755	968.049	925.696	45.4283	484.223	660.908	321.465	490.981	1036.01	92.8237	100.808	550.178	288.947	108.67	-106.66	44.71	1301.27	932.83	116.51	0	-9732.24	0	0	0	300	200	0	0
165	1.367	775.605	25.5102	931.15	728.304	314.49	926.925	923.798	191.595	966.61	918.75	45.8111	483.467	651.668	322.464	488.674	1035.28	93.0589	101.949	532.748	289.856	108.154	-113.53	46.54	1323.24	928.12	116.24	0	-8779.89	0	0	0	300	200	0	0
166	1.375	765.851	25.7665	929.683	717.179	314.603	925.256	913.209	192.459	965.153	911.411	46.1801	482.673	642.098	323.339	486.557	1034.43	93.2337	103.269	517.021	290.619	107.63	-117.8	47.91	1345.21	923.08	116.06	0	-8103.01	0	0	0	300	200	0	0
167	1.383	755.929	26.0838	928.26	705.983	314.781	923.698	902.529	193.345	963.707	903.636	46.5329	481.844	632.206	324.083	484.656	1033.41	93.3455	104.796	502.985	291.229	107.044	-126.19	42.27	1372.07	919.75	116.28	0	-8225.06	0	0	0	300	200	0	0
168	1.392	745.836	26.467	926.899	694.724	315.028	922.285	891.76	194.253	962.3	895.378	46.8651	480.986	622.009	324.691	482.993	1032.18	93.3932	106.555	490.589	291.682	106.357	-145.42	38.45	1391.6	917.34	116.75	0	-7763.85	20.75	5.95	24.11	470.89	245.57	0	-712.14
169	1.4	735.572	26.9194	925.615	683.41	315.347	921.045	880.907	195.18	960.963	886.584	47.17	480.105	611.535	325.163	481.581	1030.69	93.3771	108.578	479.754	291.982	105.552	-160.37	35.1	1401.37	914.56	116.64	0	-7590.6	13.58	-5.65	28.69	453.19	244.68	0	830.79
170	1.408	725.14	27.4434	924.425	672.052	315.742	920.006	869.98	196.122	959.721	877.202	47.4396	479.203	600.821	325.502	480.431	1028.88	93.3	110.897	470.375	292.135	104.628	-175.63	32.04	1398.01	912.1	117.01	0	-7184.5	23.04	-7.17	56.15	454.89	247.83	0	-579.59
171	1.417	714.546	28.0399	923.346	660.664	316.214	919.19	858.99	197.071	958.6	867.178	47.6642	478.288	589.908	325.716	479.549	1026.68	93.1662	113.543	462.326	292.154	103.598	-190.43	31.28	1380	909.97	117.25	0	-6615.41	-20.45	-18.92	153.81	474.4	254.76	0	852.68
172	1.425	703.801	28.7084	922.39	649.264	316.764	918.613	847.953	198.022	957.619	856.46	47.834	477.361	578.843	325.815	478.935	1024.03	92.9825	116.549	455.472	292.053	102.49	-204.32	28.53	1344.6	907.49	117.48	0	-6247.09	-50.96	-13.12	302.73	463	249.19	0	867.87
173	1.433	692.917	29.4473	921.571	637.872	317.393	918.287	836.886	198.964	956.792	844.999	47.9389	476.428	567.675	325.811	478.584	1020.86	92.7578	119.944	449.669	291.85	101.34	-220.64	24.26	1292.72	905.27	118.04	0	-5819.74	-37.38	-0.46	391.54	464.61	248.48	0	1513.09
174	1.442	681.91	30.2537	920.898	626.509	318.099	918.217	825.812	199.889	956.13	832.755	47.9704	475.492	556.459	325.719	478.486	1017.1	92.503	123.753	444.778	291.565	100.187	-231.32	20.14	1225.59	903.15	118.63	0	-5303.34	20.14	28.08	459.29	453.89	242.66	0	-302.79
175	1.45	670.798	31.1234	920.378	615.201	318.882	918.401	814.751	200.786	955.635	819.697	47.9214	474.56	545.247	325.557	478.625	1012.67	92.2311	127.996	440.664	291.218	99.0714	-239.56	14.34	1138.92	900.75	119.13	0	-4489.96	68.97	37.84	569.15	445.58	242.47	0	-2030.65
176	1.458	659.604	32.0514	920.014	603.973	319.739	918.83	803.729	201.644	955.306	805.804	47.7878	473.639	534.097	325.341	478.978	1007.52	91.9564	132.686	437.206	290.829	98.0299	-239.41	10.99	1040.34	897.81	119.62	0	-3817.3	111.24	42.88	700.99	437.14	243.27	0	-3309.39
177	1.467	648.348	33.0312	919.809	592.85	320.667	919.489	792.768	202.455	955.136	791.072	47.5687	472.74	523.067	325.089	479.519	1001.57	91.6946	137.826	434.294	290.415	97.0933	-241.7	11.44	922.55	895.06	120.28	0	-3162.34	126.65	40.89	817.57	428.44	243.9	0	-3538.26
178	1.475	637.053	34.0553	919.76	581.856	321.661	920.356	781.892	203.208	955.115	775.51	47.2667	471.874	512.215	324.822	480.214	994.784	91.4617	143.41	431.835	289.994	96.2846	-235.75	3.05	779.11	891.84	121.58	0	-2398.93	145.42	23.8	895.39	422.29	245.33	0	-2453.19
179	1.483	625.744	35.1152	919.864	571.011	322.714	921.405	771.12	203.898	955.228	759.146	46.8885	471.06	501.602	324.556	481.028	987.105	91.2739	149.419	429.752	289.579	95.6174	-201.42	-2.59	642.7	886.62	121.84	0	-1786.86	170.14	-7.63	953.67	415.58	246.91	0	-1070.24
180	1.492	614.444	36.2015	920.116	560.333	323.819	922.605	760.469	204.52	955.461	742.02	46.4446	470.319	491.287	324.311	481.921	978.504	91.1462	155.824	427.981	289.182	95.0965	-169.53	-9.16	511.47	881.7	122.43	0	-1327.92	182.19	-18.62	978.39	410.98	247.54	0	-1816.21
181	1.5	603.174	37.3041	920.509	549.836	324.966	923.923	749.953	205.07	955.799	724.192	45.949	469.675	481.33	324.104	482.853	968.955	91.0922	162.584	426.472	288.812	94.7185	-137.79	-11.75	376.28	876.24	122.47	0	-892.21	192.26	-20.9	1006.16	406.37	247.62	0	-3315.34
182	1.508	591.955	38.4123	921.036	539.528	326.146	925.326	739.58	205.547	956.226	705.73	45.4186	469.158	471.786	323.95	483.786	958.448	91.1234	169.642	425.185	288.476	94.473	-87.28	-9.31	258.48	867.23	120.66	0	-686.7	206.76	-23.04	1058.96	401.33	247.09	0	-4134.18
183	1.517	580.805	39.5156	921.69	529.414	327.346	926.781	729.355	205.952	956.732	686.716	44.8726	468.8	462.704	323.865	484.683	946.986	91.2481	176.935	424.089	288.177	94.3443	-49.9	-5.49	181.88	860.21	119.8	0	-353.15	215.3	-34.03	1119.38	397.9	247.38	0	-4045.26
184	1.525	569.74	40.6037	922.464	519.494	328.554	928.258	719.278	206.287	957.307	667.239	44.3313	468.634	454.129	323.86	485.514	934.581	91.4718	184.385	423.159	287.918	94.3138	-23.35	-2.44	114.44	855.8	119.47	0	-249.27	218.81	-40.28	1186.83	394.27	247.11	0	-4892.28
185	1.533	558.772	41.6673	923.354	509.764	329.76	929.731	709.344	206.555	957.945	647.389	43.8156	468.694	446.092	323.945	486.254	921.257	91.796	191.908	422.373	287.7	94.3613	-5.65	-0.76	65	849.48	115.49	0	-158.82	220.95	-44.1	1247.56	391.22	246.92	0	-5615.38
186	1.542	547.911	42.6984	924.354	500.217	330.95	931.177	699.546	206.758	958.644	627.261	43.3454	469.01	438.617	324.124	486.885	907.048	92.2185	199.41	421.714	287.52	94.4671	-3.66	-0.92	30.52	846	116	0	-202.33	215.3	-50.96	1295.17	388.43	246.8	0	-5925.86
187	1.55	537.162	43.6908	925.463	490.843	332.116	932.581	689.875	206.901	959.404	606.944	42.9391	469.612	431.714	324.401	487.4	891.997	92.7338	206.795	421.163	287.378	94.6132	-1.07	-0.31	9.46	854.61	109.68	0	219.04	208.28	-54.63	1332.4	386.3	246.68	0	-5933.65
188	1.558	526.528	44.6402	926.679	481.63	333.249	933.932	680.318	206.985	960.229	586.524	42.6127	470.523	425.381	324.771	487.795	876.149	93.3324	213.961	420.706	287.269	94.7841	0	0	0	903	200	0	0	198.52	-57.53	1358.34	383.78	246.42	0	-5649.94
189	1.567	516.006	45.545	927.999	472.568	334.344	935.224	670.864	207.012	961.122	566.079	42.3788	471.759	419.602	325.23	488.077	859.557	94.0024	220.808	420.327	287.19	94.9677	0	0	0	903	200	0	0	192.26	-60.42	1373.29	380.93	246.36	0	-5057.13
190	1.575	505.595	46.4051	929.424	463.644	335.396	936.456	661.499	206.984	962.087	545.679	42.2469	473.331	414.35	325.766	488.256	842.273	94.7287	227.236	420.01	287.134	95.1553	0	0	0	903	200	0	0	185.39	-61.8	1383.36	378.16	246.28	0	-4396.29
191	1.583	495.289	47.223	930.951	454.847	336.404	937.631	652.212	206.901	963.127	525.385	42.2227	475.238	409.59	326.366	488.35	824.351	95.4949	233.151	419.742	287.098	95.3412	0	0	0	903	200	0	0	174.87	-64.54	1389.47	375.25	246.12	0	-3603.06
192	1.592	485.079	48.0021	932.578	446.165	337.369	938.754	642.993	206.764	964.242	505.248	42.3079	477.474	405.275	327.014	488.376	805.842	96.2828	238.465	419.509	287.075	95.5229	0	0	0	903	200	0	0	163.88	-68.51	1382.75	372.37	246.3	0	-2743.08
193	1.6	474.959	48.747	934.3	437.589	338.293	939.829	633.834	206.572	965.43	485.313	42.5012	480.023	401.356	327.692	488.353	786.793	97.0739	243.1	419.3	287.058	95.6999	0	0	0	903	200	0	0	157.32	-73.7	1362	368.97	246.43	0	-1849.9
194	1.608	464.921	49.4625	936.111	429.11	339.178	940.863	624.729	206.327	966.684	465.614	42.798	482.861	397.78	328.381	488.302	767.249	97.8492	246.988	419.105	287.041	95.8734	0	0	0	903	200	0	0	151.06	-78.28	1326.6	365.01	246.51	0	-1022.34
195	1.617	454.957	50.1531	938.001	420.72	340.027	941.859	615.673	206.031	967.996	446.181	43.1912	485.958	394.493	329.064	488.24	747.245	98.5906	250.074	418.914	287.019	96.046	0	0	0	903	200	0	0	140.99	-82.24	1288.45	360.9	246.66	0	-589.49
196	1.625	445.062	50.8224	939.958	412.412	340.844	942.82	606.664	205.685	969.351	427.04	43.6713	489.279	391.444	329.723	488.18	726.815	99.2806	252.314	418.723	286.985	96.2204	0	0	0	903	200	0	0	129.55	-83.31	1248.17	356.85	246.55	0	-82.24
197	1.633	435.23	51.4723	941.967	404.179	341.63	943.744	597.702	205.294	970.734	408.212	44.2276	492.783	388.584	330.345	488.134	705.983	99.9026	253.68	418.525	286.934	96.3996	0	0	0	903	200	0	0	118.71	-82.24	1204.22	352.23	246.33	0	456.72
198	1.642	425.459	52.1033	944.01	396.016	342.388	944.63	588.787	204.861	972.127	389.718	44.8479	496.427	385.87	330.919	488.108	684.766	100.442	254.157	418.319	286.861	96.5862	0	0	0	903	200	0	0	111.54	-80.26	1164.55	347.48	245.91	0	829.83
199	1.65	415.747	52.7139	946.066	387.917	343.115	945.471	579.919	204.391	973.51	371.577	45.5196	500.167	383.265	331.436	488.108	663.176	100.884	253.745	418.103	286.763	96.7822	0	0	0	903	200	0	0	105.59	-77.82	1123.35	342.87	245.69	0	1248.69
200	1.658	406.092	53.3014	948.112	379.878	343.812	946.259	571.1	203.891	974.863	353.808	46.2292	503.957	380.738	331.893	488.132	641.217	101.217	252.456	417.878	286.638	96.9891	0	0	0	903	200	0	0	99.03	-74.16	1084.59	337.23	244.96	0	1811.67
201	1.667	396.496	53.8612	950.126	371.895	344.476	946.986	562.331	203.363	976.168	336.432	46.9634	507.752	378.262	332.289	488.178	618.888	101.429	250.315	417.644	286.483	97.2075	0	0	0	903	200	0	0	92.62	-69.89	1055.6	332	244.58	0	2154.12
202	1.675	386.959	54.3882	952.082	363.962	345.104	947.641	553.612	202.814	977.407	319.47	47.7084	511.506	375.817	332.625	488.243	596.181	101.511	247.361	417.404	286.298	97.4376	0	0	0	903	200	0	0	86.21	-66.53	1033.63	327.9	243.81	0	2749.63
203	1.683	377.479	54.8767	953.957	356.077	345.693	948.215	544.941	202.246	978.565	302.945	48.451	515.177	373.386	332.904	488.319	573.087	101.453	243.641	417.159	286.084	97.6789	0	0	0	903	200	0	0	79.8	-62.41	1016.85	323.68	243.16	0	3365.5
204	1.692	368.057	55.3212	955.726	348.236	346.238	948.698	536.316	201.662	979.631	286.879	49.1776	518.721	370.958	333.133	488.4	549.59	101.245	239.216	416.911	285.842	97.9307	0	0	0	903	200	0	0	74.16	-59.2	1006.77	319.82	242.62	0	3876.44
205	1.7	358.69	55.7169	957.368	340.435	346.738	949.083	527.733	201.062	980.595	271.295	49.8751	522.098	368.522	333.318	488.481	525.674	100.882	234.153	416.661	285.574	98.1919	0	0	0	903	200	0	0	69.27	-56.15	997.31	316.43	242.11	0	4526.18
206	1.708	349.373	56.06	958.863	332.669	347.19	949.363	519.186	200.445	981.45	256.216	50.5307	525.268	366.069	333.465	488.554	501.323	100.354	228.528	416.412	285.282	98.4615	0	0	0	903	200	0	0	64.24	-53.71	989.69	313.23	241.63	0	5078.41
207	1.717	340.101	56.348	960.193	324.936	347.592	949.534	510.668	199.811	982.195	241.663	51.1319	528.193	363.592	333.579	488.615	476.522	99.6577	222.426	416.164	284.968	98.7385	0	0	0	903	200	0	0	58.9	-52.34	987.24	310.76	241.11	0	5547.99
208	1.725	330.866	56.5801	961.343	317.229	347.945	949.593	502.169	199.156	982.828	227.654	51.6669	530.838	361.085	333.666	488.66	451.259	98.7866	215.938	415.918	284.634	99.0222	0	0	0	903	200	0	0	53.1	-51.88	986.63	308.82	241.01	0	6068.46
209	1.733	321.659	56.7569	962.3	309.543	348.248	949.542	493.68	198.477	983.349	214.205	52.1247	533.167	358.54	333.728	488.686	425.53	97.7376	209.157	415.672	284.282	99.3121	0	0	0	903	200	0	0	46.84	-50.96	992.43	306.64	240.65	0	6545.8
210	1.742	312.467	56.8807	963.057	301.871	348.504	949.38	485.189	197.771	983.762	201.326	52.4948	535.149	355.951	333.768	488.692	399.335	96.5095	202.184	415.426	283.912	99.6083	0	0	0	903	200	0	0	40.13	-51.27	1001.59	305.3	240.52	0	7025.02
211	1.75	303.278	56.955	963.605	294.206	348.714	949.113	476.683	197.036	984.07	189.025	52.7681	536.754	353.311	333.787	488.677	372.689	95.1029	195.119	415.18	283.526	99.9111	0	0	0	903	200	0	0	33.42	-51.57	1015.32	304.15	240.52	0	7473.02
212	1.758	294.079	56.9844	963.942	286.538	348.882	948.744	468.151	196.27	984.276	177.301	52.9366	537.958	350.614	333.784	488.642	345.615	93.5219	188.064	414.931	283.124	100.221	0	0	0	903	200	0	0	26.55	-51.73	1033.63	302.57	240.09	0	7789.19
213	1.767	284.857	56.9743	964.066	278.857	349.01	948.279	459.579	195.471	984.384	166.147	52.9936	538.741	347.851	333.756	488.587	318.154	91.7733	181.118	414.678	282.706	100.541	0	0	0	903	200	0	0	21.06	-51.27	1050.72	301.31	240.02	0	8325.56
214	1.775	275.597	56.9304	963.978	271.153	349.102	947.724	450.955	194.642	984.396	155.552	52.9342	539.088	345.015	333.703	488.514	290.362	89.8679	174.378	414.418	282.272	100.871	0	0	0	903	200	0	0	16.17	-50.51	1069.34	299.91	239.9	0	8697.63
215	1.783	266.286	56.8587	963.682	263.413	349.161	947.085	442.265	193.782	984.315	145.494	52.755	538.993	342.098	333.622	488.426	262.311	87.8203	167.933	414.15	281.823	101.215	0	0	0	903	200	0	0	11.29	-49.59	1090.09	298.24	239.53	0	9056.39
216	1.792	256.913	56.7647	963.181	255.624	349.19	946.37	433.499	192.895	984.142	135.946	52.4548	538.456	339.091	333.509	488.324	234.094	85.6493	161.863	413.87	281.359	101.575	0	0	0	903	200	0	0	5.65	-49.44	1106.26	296.77	239.45	0	9538.86
217	1.8	247.466	56.6534	962.484	247.773	349.191	945.583	424.646	191.985	983.88	126.874	52.0345	537.486	335.984	333.363	488.212	205.82	83.3777	156.237	413.575	280.883	101.955	0	0	0	903	200	0	0	0.61	-49.44	1120.3	294.93	239.23	0	9981.58
218	1.808	237.938	56.529	961.601	239.847	349.168	944.733	415.697	191.054	983.528	118.237	51.4973	536.104	332.766	333.183	488.09	177.616	81.0321	151.107	413.263	280.398	102.36	0	0	0	903	200	0	0	-5.8	-49.74	1135.25	293.15	239.03	0	10373.2
219	1.817	228.319	56.3945	960.542	231.832	349.12	943.823	406.643	190.107	983.089	109.989	50.8494	534.334	329.424	332.968	487.961	149.625	78.6426	146.513	412.93	279.907	102.794	0	0	0	903	200	0	0	-12.97	-49.9	1145.32	291.61	238.96	0	10748.9
220	1.825	218.605	56.2513	959.322	223.714	349.048	942.862	397.479	189.147	982.562	102.077	50.0995	532.215	325.942	332.717	487.827	122.003	76.2419	142.474	412.572	279.417	103.262	0	0	0	903	200	0	0	-19.53	-50.51	1157.53	289.8	238.7	0	11042.6
221	1.833	208.793	56.0996	957.957	215.483	348.951	941.855	388.198	188.178	981.95	94.4471	49.2595	529.787	322.304	332.433	487.69	94.9142	73.8651	138.993	412.185	278.935	103.772	0	0	0	903	200	0	0	-27.31	-48.83	1174.93	288.31	238.65	0	11557.2
222	1.842	198.88	55.9379	956.466	207.126	348.829	940.807	378.797	187.203	981.257	87.0414	48.3441	527.099	318.491	332.116	487.55	68.5277	71.548	136.051	411.765	278.469	104.331	0	0	0	903	200	0	0	-35.86	-46.84	1194.76	286.9	238.21	0	11977.8
223	1.85	188.866	55.7629	954.869	198.632	348.678	939.727	369.273	186.221	980.487	79.8008	47.3708	524.206	314.481	331.769	487.41	43.0128	69.3265	133.614	411.306	278.027	104.946	0	0	0	903	200	0	0	-44.4	-45.62	1216.43	285.62	237.98	0	12534.9
224	1.858	178.75	55.57	953.19	189.991	348.495	938.62	359.625	185.234	979.646	72.6676	46.3593	521.161	310.251	331.395	487.269	18.5327	67.2355	131.633	410.802	277.621	105.628	0	0	0	903	200	0	0	-53.86	-43.18	1245.12	284.41	237.55	0	12914.1
225	1.867	168.534	55.3534	951.451	181.196	348.276	937.494	349.851	184.24	978.741	65.5854	45.3312	518.02	305.774	330.996	487.127	-4.76099	65.307	130.042	410.246	277.259	106.385	0	0	0	903	200	0	0	-62.71	-41.81	1273.19	283.03	237.39	0	13196.1
226	1.875	158.22	55.1061	949.678	172.24	348.016	936.356	339.951	183.238	977.782	58.5021	44.3088	514.837	301.022	330.576	486.983	-26.7342	63.5698	128.77	409.63	276.952	107.23	0	0	0	903	200	0	0	-70.95	-40.13	1300.96	281.77	237.06	0	13301.4
227	1.883	147.808	54.8207	947.897	163.118	347.709	935.215	329.924	182.225	976.779	51.3693	43.314	511.661	295.965	330.136	486.833	-47.2749	62.0476	127.736	408.943	276.708	108.175	0	0	0	903	200	0	0	-81.18	-38.91	1330.26	280.45	236.8	0	13327
228	1.892	137.299	54.4901	946.132	153.826	347.35	934.078	319.772	181.197	975.744	44.1456	42.3674	508.538	290.569	329.681	486.675	-66.2983	60.7584	126.86	408.172	276.534	109.233	0	0	0	903	200	0	0	-91.86	-37.54	1352.23	279.01	236.65	0	13240.5
229	1.9	126.694	54.1071	944.409	144.363	346.934	932.952	309.494	180.149	974.69	36.796	41.4865	505.507	284.798	329.212	486.502	-83.7496	59.7135	126.064	407.303	276.435	110.42	0	0	0	903	200	0	0	-100.25	-36.93	1366.58	277.29	236.49	0	12898.3
230	1.908	115.992	53.666	942.75	134.729	346.455	931.847	299.093	179.079	973.629	29.293	40.6851	502.6	278.616	328.734	486.307	-99.6058	58.9174	125.278	406.314	276.416	111.75	0	0	0	903	200	0	0	-110.93	-37.38	1374.82	275.69	236.36	0	12315.6
231	1.917	105.193	53.1623	941.178	124.926	345.91	930.767	288.571	177.981	972.574	21.6172	39.9718	499.843	271.981	328.248	486.08	-113.877	58.3668	124.441	405.182	276.477	113.242	0	0	0	903	200	0	0	-120.7	-38.6	1376.34	274.12	236.45	0	11630.2
232	1.925	94.2958	52.5931	939.714	114.958	345.294	929.72	277.931	176.853	971.539	13.7566	39.3491	497.255	264.851	327.758	485.811	-126.602	58.0512	123.505	403.878	276.615	114.914	0	0	0	903	200	0	0	-130.62	-40.59	1371.15	272.49	236.32	0	10710.1
233	1.933	83.3018	51.9579	938.375	104.831	344.606	928.711	267.179	175.691	970.537	5.7074	38.8131	494.853	257.184	327.27	485.488	-137.853	57.9534	122.437	402.366	276.825	116.786	0	0	0	903	200	0	0	-142.36	-41.96	1360.78	270.73	236.38	0	9889.68
234	1.942	72.2133	51.2577	937.178	94.553	343.845	927.745	256.324	174.496	969.578	-2.52795	38.3535	492.646	248.934	326.787	485.096	-147.721	58.05	121.22	400.606	277.102	118.877	0	0	0	903	200	0	0	-153.2	-43.79	1347.05	269.28	236.25	0	8802.79
235	1.95	61.0355	50.4957	936.138	84.1328	343.013	926.825	245.375	173.267	968.674	-10.9397	37.9536	490.642	240.058	326.317	484.624	-156.321	58.3127	119.852	398.551	277.433	121.209	0	0	0	903	200	0	0	-164.79	-46.23	1326.6	267.77	236.25	0	7824.6
236	1.958	49.7766	49.6766	935.269	73.5826	342.113	925.954	234.347	172.008	967.835	-19.5133	37.5915	488.846	230.513	325.866	484.057	-163.777	58.7095	118.345	396.148	277.809	123.802	0	0	0	903	200	0	0	-177.46	-46.69	1300.96	265.94	236.08	0	6930.38
237	1.967	38.4495	48.8063	934.584	62.9158	341.147	925.134	223.256	170.724	967.068	-28.2289	37.241	487.265	220.259	325.441	483.386	-170.222	59.2063	116.722	393.34	278.217	126.679	0	0	0	903	200	0	0	-190.43	-46.39	1270.45	264.76	235.84	0	6097.35
238	1.975	27.0717	47.8917	934.093	52.1472	340.123	924.367	212.124	169.422	966.381	-37.0627	36.8737	485.901	209.262	325.05	482.601	-175.791	59.7687	115.017	390.064	278.642	129.858	0	0	0	903	200	0	0	-201.42	-46.08	1230.16	263.31	235.57	0	5426.23
239	1.983	15.665	46.9398	933.807	41.2943	339.046	923.656	200.975	168.113	965.778	-45.9868	36.4606	484.761	197.494	324.7	481.699	-180.613	60.3633	113.267	386.257	279.071	133.358	0	0	0	903	200	0	0	-211.79	-44.25	1172.49	261.43	235.29	0	4642.55
240	1.992	4.25635	45.9577	933.734	30.3761	337.924	923.002	189.834	166.809	965.263	-54.9708	35.9742	483.849	184.938	324.395	480.681	-184.807	60.9591	111.515	381.853	279.491	137.193	0	0	0	903	200	0	0	-219.88	-41.2	1105.65	259.76	234.89	0	4266.43
241	2	-7.12439	44.9517	933.88	19.4133	336.765	922.408	178.732	165.525	964.838	-63.9806	35.3908	483.168	171.585	324.139	479.555	-188.479	61.5292	109.803	376.786	279.888	141.374	0	0	0	903	200	0	0	-223.39	-37.99	1023.25	257.95	234.66	0	3935.76
242	2.008	-18.4442	43.928	934.248	8.42847	335.579	921.878	167.697	164.275	964.504	-72.9796	34.6923	482.72	157.441	323.933	478.335	-191.72	62.0517	108.169	370.998	280.251	145.908	0	0	0	903	200	0	0	-228.42	-32.5	910.64	255.36	234.79	0	3741.17
243	2.017	-29.67	42.8914	934.839	-2.55469	334.372	921.417	156.758	163.073	964.26	-81.9292	33.8678	482.505	142.524	323.772	477.045	-194.605	62.5099	106.647	364.431	280.57	150.793	0	0	0	903	200	0	0	-228.58	-25.18	790.1	253.42	234.53	0	3980.56
244	2.025	-40.769	41.8464	935.648	-13.5107	333.156	921.031	145.944	161.934	964.104	-90.7883	32.9149	482.518	126.866	323.651	475.714	-197.194	62.8932	105.265	357.037	280.835	156.021	0	0	0	903	200	0	0	-209.81	-13.12	671.08	250.75	234.29	0	3786.94
245	2.033	-51.7109	40.7966	936.668	-24.4142	331.938	920.729	135.279	160.869	964.036	-99.515	31.8397	482.749	110.512	323.556	474.38	-199.528	63.1965	104.042	348.78	281.037	161.576	0	0	0	903	200	0	0	-176.39	0.46	542.6	247.36	234.08	0	3579.36
246	2.042	-62.47	39.7455	937.883	-35.2394	330.726	920.522	124.784	159.886	964.051	-108.067	30.6576	483.184	93.5211	323.472	473.089	-201.641	63.4204	102.991	339.631	281.169	167.43	0	0	0	903	200	0	0	-137.94	4.27	417.18	242.5	234.53	0	2898.63
247	2.05	-73.026	38.6961	939.276	-45.9617	329.53	920.42	114.475	158.989	964.148	-116.403	29.3917	483.803	75.9616	323.381	471.89	-203.553	63.5698	102.117	329.575	281.223	173.548	0	0	0	903	200	0	0	-93.08	8.54	313.11	236.84	234.5	0	2180.49
248	2.058	-83.365	37.652	940.821	-56.5574	328.359	920.438	104.363	158.178	964.324	-124.484	28.0715	484.582	57.9109	323.26	470.837	-205.279	63.6538	101.416	318.611	281.193	179.883	0	0	0	903	200	0	0	-51.88	8.39	214.23	229.06	233.9	0	1628.82
249	2.067	-93.4801	36.6166	942.49	-67.0059	327.218	920.59	94.451	157.449	964.578	-132.278	26.7315	485.491	39.4524	323.087	469.985	-206.828	63.684	100.883	306.748	281.071	186.379	0	0	0	903	200	0	0	-31.28	5.49	141.91	226.45	234.84	0	870.64
250	2.075	-103.371	35.5939	944.253	-77.2898	326.117	920.89	84.7395	156.795	964.911	-139.756	25.4083	486.498	20.6726	322.838	469.386	-208.208	63.674	100.504	294.009	280.85	192.971	0	0	0	903	200	0	0	-15.56	3.97	87.28	226.57	233.57	0	409.75
251	2.083	-113.045	34.588	946.074	-87.3961	325.061	921.354	75.2213	156.204	965.322	-146.899	24.1386	487.571	1.65796	322.493	469.091	-209.428	63.6377	100.264	280.426	280.523	199.585	0	0	0	903	200	0	0	-7.32	2.14	44.86	220.41	232.65	0	388.63
252	2.092	-122.511	33.603	947.92	-97.3164	324.055	921.994	65.8859	155.666	965.812	-153.696	22.9572	488.677	-17.5079	322.034	469.143	-210.495	63.5892	100.146	266.044	280.084	206.142	0	0	0	903	200	0	0	-3.66	3.2	19.23	233.33	225.4	0	395.28
253	2.1	-131.784	32.6427	949.758	-107.048	323.102	922.821	56.7189	155.167	966.382	-160.147	21.8943	489.786	-36.7465	321.447	469.576	-211.423	63.5413	100.132	250.911	279.527	212.557	0	0	0	903	200	0	0	0	0	0	300	200	0	0
254	2.108	-140.879	31.7104	951.559	-116.593	322.204	923.843	47.7042	154.697	967.035	-166.262	20.9745	490.873	-55.9858	320.726	470.416	-212.224	63.5052	100.205	235.082	278.848	218.744	0	0	0	903	200	0	0	0	0	0	300	200	0	0
255	2.117	-149.812	30.808	953.296	-125.959	321.36	925.062	38.8246	154.247	967.769	-172.059	20.2156	491.916	-75.1631	319.87	471.674	-212.913	63.49	100.347	218.616	278.044	224.615	0	0	0	903	200	0	0	0	0	0	300	200	0	0
256	2.125	-158.598	29.9366	954.948	-135.158	320.566	926.478	30.0631	153.812	968.584	-177.567	19.6282	492.898	-94.224	318.884	473.351	-213.508	63.5026	100.545	201.571	277.115	230.085	0	0	0	903	200	0	0	0	0	0	300	200	0	0
257	2.133	-167.248	29.0955	956.5	-144.208	319.817	928.082	21.4042	153.392	969.476	-182.817	19.2155	493.81	-113.124	317.781	475.433	-214.027	63.5474	100.784	184.004	276.066	235.072	0	0	0	903	200	0	0	0	0	0	300	200	0	0
258	2.142	-175.771	28.2827	957.942	-153.128	319.105	929.862	12.8344	152.988	970.439	-187.849	18.9738	494.646	-131.826	316.579	477.896	-214.487	63.6267	101.054	165.97	274.903	239.502	0	0	0	903	200	0	0	0	0	0	300	200	0	0
259	2.15	-184.172	27.4949	959.267	-161.938	318.421	931.8	4.34265	152.607	971.464	-192.702	18.8936	495.407	-150.302	315.301	480.704	-214.904	63.7407	101.345	147.518	273.637	243.306	0	0	0	903	200	0	0	0	0	0	300	200	0	0
260	2.158	-192.456	26.7281	960.476	-170.66	317.755	933.873	-4.0791	152.259	972.539	-197.415	18.9606	496.095	-168.529	313.974	483.811	-215.293	63.8881	101.65	128.691	272.282	246.429	0	0	0	903	200	0	0	0	0	0	300	200	0	0
