# Supplementary material for: Musculoskeletal modeling and humanoid control of robots based on human gait data
Source: PeerJ Comput Sci. 2021 Aug 9;7:e657. doi: 10.7717/peerj-cs.657 (PMC8372000; doi:10.7717/peerj-cs.657)
Supplement: Supplemental Information 2 [file peerj-cs-07-657-s002.zip]

Archive with 356 entries (354 files):
- force/
- force/Cap10.forces
- force/Cap100.forces
- force/Cap101.forces
- force/Cap102.forces
- force/Cap103.forces
- force/Cap104.forces
- force/Cap105.forces
- force/Cap11.forces
- force/Cap12.forces
- force/Cap13.forces
- force/Cap14.forces
- force/Cap15.forces
- force/Cap16.forces
- force/Cap17.forces
- force/Cap18.forces
- force/Cap19.forces
- force/Cap20.forces
- force/Cap21.forces
- force/Cap22.forces
- force/Cap23.forces
- force/Cap24.forces
- force/Cap25.forces
- force/Cap26.forces
- force/Cap27.forces
- force/Cap28.forces
- force/Cap29.forces
- force/Cap3.forces
- force/Cap30.forces
- force/Cap31.forces
- force/Cap32.forces
- force/Cap33.forces
- force/Cap34.forces
- force/Cap35.forces
- force/Cap36.forces
- force/Cap37.forces
- force/Cap38.forces
- force/Cap39.forces
- force/Cap4.forces
- force/Cap40.forces
- force/Cap41.forces
- force/Cap42.forces
- force/Cap43.forces
- force/Cap44.forces
- force/Cap45.forces
- force/Cap46.forces
- force/Cap47.forces
- force/Cap48.forces
- force/Cap49.forces
- force/Cap5.forces
- force/Cap50.forces
- force/Cap51.forces
- force/Cap52.forces
- force/Cap53.forces
- force/Cap54.forces
- force/Cap55.forces
- force/Cap56.forces
- force/Cap57.forces
- force/Cap58.forces
- force/Cap59.forces
- force/Cap6.forces
- force/Cap60.forces
- force/Cap61.forces
- force/Cap62.forces
- force/Cap63.forces
- force/Cap64.forces
- force/Cap65.forces
- force/Cap66.forces
- force/Cap67.forces
- force/Cap68.forces
- force/Cap69.forces
- force/Cap7.forces
- force/Cap70.forces
- force/Cap71.forces
- force/Cap72.forces
- force/Cap73.forces
- force/Cap74.forces
- force/Cap75.forces
- force/Cap76.forces
- force/Cap77.forces
- force/Cap78.forces
- force/Cap79.forces
- force/Cap8.forces
- force/Cap80.forces
- force/Cap81.forces
- force/Cap82.forces
- force/Cap83.forces
- force/Cap84.forces
- force/Cap85.forces
- force/Cap86.forces
- force/Cap87.forces
- force/Cap88.forces
- force/Cap89.forces
- force/Cap9.forces
- force/Cap90.forces
- force/Cap91.forces
- force/Cap92.forces
- force/Cap93.forces
- force/Cap94.forces
- force/Cap95.forces
- force/Cap96.forces
- force/Cap97.forces
- force/Cap98.forces
- force/Cap99.forces
- force/Capss1.forces
- force/Capss10.forces
- force/Capss11.forces
- force/Capss12.forces
- force/Capss13.forces
- force/Capss14.forces
- force/Capss15.forces
- force/Capss16.forces
- force/Capss17.forces
- force/Capss18.forces
- force/Capss19.forces
- force/Capss2.forces
- force/Capss20.forces
- force/Capss21.forces
- force/Capss22.forces
- force/Capss23.forces
- force/Capss24.forces
- force/Capss25.forces
- force/Capss26.forces
- force/Capss27.forces
- force/Capss28.forces
- force/Capss29.forces
- force/Capss3.forces
- force/Capss30.forces
- force/Capss31.forces
- force/Capss32.forces
- force/Capss33.forces
- force/Capss34.forces
- force/Capss35.forces
- force/Capss36.forces
- force/Capss37.forces
- force/Capss38.forces
- force/Capss39.forces
- force/Capss4.forces
- force/Capss40.forces
- force/Capss41.forces
- force/Capss42.forces
- force/Capss43.forces
- force/Capss44.forces
- force/Capss45.forces
- force/Capss46.forces
- force/Capss47.forces
- force/Capss48.forces
- force/Capss49.forces
- force/Capss5.forces
- force/Capss50.forces
- force/Capss51.forces
- force/Capss52.forces
- force/Capss53.forces
- force/Capss54.forces
- force/Capss55.forces
- force/Capss56.forces
- force/Capss57.forces
- force/Capss58.forces
- force/Capss59.forces
- force/Capss6.forces
- force/Capss60.forces
- force/Capss61.forces
- force/Capss62.forces
- force/Capss63.forces
- force/Capss64.forces
- force/Capss65.forces
- force/Capss66.forces
- force/Capss7.forces
- force/Capss8.forces
- force/Capss9.forces
- force/Static1.forces
- force/Static2.forces
- force/Static3.forces
- force/Static4.forces
- force/static_ss1.forces
- force/static_ss2.forces
- force/static_ss3.forces
- force/static_ss4.forces
- position/
- position/Cap10.trc
- position/Cap100.trc
- position/Cap101.trc
- position/Cap102.trc
- position/Cap103.trc
- position/Cap104.trc
- position/Cap105.trc
- position/Cap11.trc
- position/Cap12.trc
- position/Cap13.trc
- position/Cap14.trc
- position/Cap15.trc
- position/Cap16.trc
- position/Cap17.trc
- position/Cap18.trc
- position/Cap19.trc
- position/Cap20.trc
- position/Cap21.trc
- position/Cap22.trc
- position/Cap23.trc
- position/Cap24.trc
- position/Cap25.trc
- position/Cap26.trc
- position/Cap27.trc
- position/Cap28.trc
- position/Cap29.trc
- position/Cap30.trc
- position/Cap31.trc
- position/Cap32.trc
- position/Cap33.trc
- position/Cap34.trc
- position/Cap35.trc
- position/Cap36.trc
- position/Cap37.trc
- position/Cap38.trc
- position/Cap39.trc
- position/Cap4.trc
- position/Cap40.trc
- position/Cap41.trc
- position/Cap42.trc
- position/Cap43.trc
- position/Cap44.trc
- position/Cap45.trc
- position/Cap46.trc
- position/Cap47.trc
- position/Cap48.trc
- position/Cap49.trc
- position/Cap5.trc
- position/Cap50.trc
- position/Cap51.trc
- position/Cap52.trc
- position/Cap53.trc
- position/Cap54.trc
- position/Cap55.trc
- position/Cap56.trc
- position/Cap57.trc
- position/Cap58.trc
- position/Cap59.trc
- position/Cap6.trc
- position/Cap60.trc
- position/Cap61.trc
- position/Cap62.trc
- position/Cap63.trc
- position/Cap64.trc
- position/Cap65.trc
- position/Cap66.trc
- position/Cap67.trc
- position/Cap68.trc
- position/Cap69.trc
- position/Cap7.trc
- position/Cap70.trc
- position/Cap71.trc
- position/Cap72.trc
- position/Cap73.trc
- position/Cap74.trc
- position/Cap75.trc
- position/Cap76.trc
- position/Cap77.trc
- position/Cap78.trc
- position/Cap79.trc
- position/Cap8.trc
- position/Cap80.trc
- position/Cap81.trc
- position/Cap82.trc
- position/Cap83.trc
- position/Cap84.trc
- position/Cap85.trc
- position/Cap86.trc
- position/Cap87.trc
- position/Cap88.trc
- position/Cap89.trc
- position/Cap9.trc
- position/Cap90.trc
- position/Cap91.trc
- position/Cap92.trc
- position/Cap93.trc
- position/Cap94.trc
- position/Cap95.trc
- position/Cap96.trc
- position/Cap97.trc
- position/Cap98.trc
- position/Cap99.trc
- position/Capss1.trc
- position/Capss10.trc
- position/Capss11.trc
- position/Capss12.trc
- position/Capss13.trc
- position/Capss14.trc
- position/Capss15.trc
- position/Capss16.trc
- position/Capss17.trc
- position/Capss18.trc
- position/Capss19.trc
- position/Capss2.trc
- position/Capss20.trc
- position/Capss21.trc
- position/Capss22.trc
- position/Capss23.trc
- position/Capss24.trc
- position/Capss25.trc
- position/Capss26.trc
[truncated: 56 more entries]
