# Supplementary material for: Musculoskeletal modeling and humanoid control of robots based on human gait data
Source: PeerJ Comput Sci. 2021 Aug 9;7:e657. doi: 10.7717/peerj-cs.657 (PMC8372000; doi:10.7717/peerj-cs.657)
Supplement: Supplemental Information 2 [file peerj-cs-07-657-s002.zip › force/Cap100.forces]

[Force Data]
NumberOfForcePlates=2
SampleRate=120.000000
NumberOfSamples=958
#Sample	FX1	FY1	FZ1	X1	Y1	Z1	MZ1	FX2	FY2	FZ2	X2	Y2	Z2	MZ2
1	-0.00	-0.00	-0.00	903.00	200.00	0.00	-0.00	-0.00	-0.00	-0.00	300.00	200.00	0.00	-0.00
2	-0.00	-0.00	-0.00	903.00	200.00	0.00	-0.00	-0.00	-0.00	-0.00	300.00	200.00	0.00	-0.00
3	-0.00	-0.00	-0.00	903.00	200.00	0.00	-0.00	-0.00	-0.00	-0.00	300.00	200.00	0.00	-0.00
4	0.00	0.00	0.00	903.00	200.00	0.00	0.00	-0.00	-0.00	-0.00	300.00	200.00	0.00	-0.00
5	-0.00	-0.00	-0.00	903.00	200.00	0.00	-0.00	-0.00	-0.00	-0.00	300.00	200.00	0.00	-0.00
6	-0.00	-0.00	-0.00	903.00	200.00	0.00	-0.00	-0.00	-0.00	-0.00	300.00	200.00	0.00	-0.00
7	-0.00	-0.00	-0.00	903.00	200.00	0.00	-0.00	-0.00	-0.00	-0.00	300.00	200.00	0.00	-0.00
8	0.00	0.00	0.00	903.00	200.00	0.00	0.00	-0.00	-0.00	-0.00	300.00	200.00	0.00	-0.00
9	-0.00	-0.00	-0.00	903.00	200.00	0.00	-0.00	-0.00	-0.00	-0.00	300.00	200.00	0.00	-0.00
10	-0.00	-0.00	-0.00	903.00	200.00	0.00	-0.00	-0.00	-0.00	-0.00	300.00	200.00	0.00	-0.00
11	-0.00	-0.00	-0.00	903.00	200.00	0.00	-0.00	-0.00	-0.00	-0.00	300.00	200.00	0.00	-0.00
12	-0.00	-0.00	-0.00	903.00	200.00	0.00	-0.00	-0.00	-0.00	-0.00	300.00	200.00	0.00	-0.00
13	-0.00	-0.00	-0.00	903.00	200.00	0.00	-0.00	-0.00	-0.00	-0.00	300.00	200.00	0.00	-0.00
14	-0.00	-0.00	-0.00	903.00	200.00	0.00	-0.00	-0.00	-0.00	-0.00	300.00	200.00	0.00	-0.00
15	-0.00	-0.00	-0.00	903.00	200.00	0.00	-0.00	-0.00	-0.00	-0.00	300.00	200.00	0.00	-0.00
16	-0.00	-0.00	-0.00	903.00	200.00	0.00	-0.00	-0.00	-0.00	-0.00	300.00	200.00	0.00	-0.00
17	-0.00	-0.00	-0.00	903.00	200.00	0.00	-0.00	-0.00	-0.00	-0.00	300.00	200.00	0.00	-0.00
18	0.00	0.00	0.00	903.00	200.00	0.00	0.00	-0.00	-0.00	-0.00	300.00	200.00	0.00	-0.00
19	-0.00	-0.00	-0.00	903.00	200.00	0.00	-0.00	-0.00	-0.00	-0.00	300.00	200.00	0.00	-0.00
20	-0.00	-0.00	-0.00	903.00	200.00	0.00	-0.00	-0.00	-0.00	-0.00	300.00	200.00	0.00	-0.00
21	-0.00	-0.00	-0.00	903.00	200.00	0.00	-0.00	-0.00	-0.00	-0.00	300.00	200.00	0.00	-0.00
22	-0.00	-0.00	-0.00	903.00	200.00	0.00	-0.00	-0.00	-0.00	-0.00	300.00	200.00	0.00	-0.00
23	-0.00	-0.00	-0.00	903.00	200.00	0.00	-0.00	-0.00	-0.00	-0.00	300.00	200.00	0.00	-0.00
24	-0.00	-0.00	-0.00	903.00	200.00	0.00	-0.00	-0.00	-0.00	-0.00	300.00	200.00	0.00	-0.00
25	-0.00	-0.00	-0.00	903.00	200.00	0.00	-0.00	-0.00	-0.00	-0.00	300.00	200.00	0.00	-0.00
26	-0.00	-0.00	-0.00	903.00	200.00	0.00	-0.00	-0.00	-0.00	-0.00	300.00	200.00	0.00	-0.00
27	-0.00	-0.00	-0.00	903.00	200.00	0.00	-0.00	-0.00	-0.00	-0.00	300.00	200.00	0.00	-0.00
28	-0.00	-0.00	-0.00	903.00	200.00	0.00	-0.00	-0.00	-0.00	-0.00	300.00	200.00	0.00	-0.00
29	-0.00	-0.00	-0.00	903.00	200.00	0.00	-0.00	-0.00	-0.00	-0.00	300.00	200.00	0.00	-0.00
30	-0.00	-0.00	-0.00	903.00	200.00	0.00	-0.00	-0.00	-0.00	-0.00	300.00	200.00	0.00	-0.00
31	-0.00	-0.00	-0.00	903.00	200.00	0.00	-0.00	-0.00	-0.00	-0.00	300.00	200.00	0.00	-0.00
32	-0.00	-0.00	-0.00	903.00	200.00	0.00	-0.00	-0.00	-0.00	-0.00	300.00	200.00	0.00	-0.00
33	-0.00	-0.00	-0.00	903.00	200.00	0.00	-0.00	-0.00	-0.00	-0.00	300.00	200.00	0.00	-0.00
34	-0.00	-0.00	-0.00	903.00	200.00	0.00	-0.00	-0.00	-0.00	-0.00	300.00	200.00	0.00	-0.00
35	-0.00	-0.00	-0.00	903.00	200.00	0.00	-0.00	-0.00	-0.00	-0.00	300.00	200.00	0.00	-0.00
36	-0.00	-0.00	-0.00	903.00	200.00	0.00	-0.00	-0.00	-0.00	-0.00	300.00	200.00	0.00	-0.00
37	-0.00	-0.00	-0.00	903.00	200.00	0.00	-0.00	-0.00	-0.00	-0.00	300.00	200.00	0.00	-0.00
38	-0.00	-0.00	-0.00	903.00	200.00	0.00	-0.00	-0.00	-0.00	-0.00	300.00	200.00	0.00	-0.00
39	-0.00	-0.00	-0.00	903.00	200.00	0.00	-0.00	-0.00	-0.00	-0.00	300.00	200.00	0.00	-0.00
40	-0.00	-0.00	-0.00	903.00	200.00	0.00	-0.00	-0.00	-0.00	-0.00	300.00	200.00	0.00	-0.00
41	-0.00	-0.00	-0.00	903.00	200.00	0.00	-0.00	-0.00	-0.00	-0.00	300.00	200.00	0.00	-0.00
42	-0.00	-0.00	-0.00	903.00	200.00	0.00	-0.00	-0.00	-0.00	-0.00	300.00	200.00	0.00	-0.00
43	-0.00	-0.00	-0.00	903.00	200.00	0.00	-0.00	-0.00	-0.00	-0.00	300.00	200.00	0.00	-0.00
44	-0.00	-0.00	-0.00	903.00	200.00	0.00	-0.00	-0.00	-0.00	-0.00	300.00	200.00	0.00	-0.00
45	-0.00	-0.00	-0.00	903.00	200.00	0.00	-0.00	-0.00	-0.00	-0.00	300.00	200.00	0.00	-0.00
46	-0.00	-0.00	-0.00	903.00	200.00	0.00	-0.00	-0.00	-0.00	-0.00	300.00	200.00	0.00	-0.00
47	-0.00	-0.00	-0.00	903.00	200.00	0.00	-0.00	-0.00	-0.00	-0.00	300.00	200.00	0.00	-0.00
48	-0.00	-0.00	-0.00	903.00	200.00	0.00	-0.00	-0.00	-0.00	-0.00	300.00	200.00	0.00	-0.00
49	-0.00	-0.00	-0.00	903.00	200.00	0.00	-0.00	-0.00	-0.00	-0.00	300.00	200.00	0.00	-0.00
50	-0.00	-0.00	-0.00	903.00	200.00	0.00	-0.00	-0.00	-0.00	-0.00	300.00	200.00	0.00	-0.00
51	-0.00	-0.00	-0.00	903.00	200.00	0.00	-0.00	-0.00	-0.00	-0.00	300.00	200.00	0.00	-0.00
52	-0.00	-0.00	-0.00	903.00	200.00	0.00	-0.00	-0.00	-0.00	-0.00	300.00	200.00	0.00	-0.00
53	0.00	0.00	0.00	903.00	200.00	0.00	0.00	-0.00	-0.00	-0.00	300.00	200.00	0.00	-0.00
54	-0.00	-0.00	-0.00	903.00	200.00	0.00	-0.00	-0.00	-0.00	-0.00	300.00	200.00	0.00	-0.00
55	-0.00	-0.00	-0.00	903.00	200.00	0.00	-0.00	-0.00	-0.00	-0.00	300.00	200.00	0.00	-0.00
56	-0.00	-0.00	-0.00	903.00	200.00	0.00	-0.00	-0.00	-0.00	-0.00	300.00	200.00	0.00	-0.00
57	-0.00	-0.00	-0.00	903.00	200.00	0.00	-0.00	-0.00	-0.00	-0.00	300.00	200.00	0.00	-0.00
58	-0.00	-0.00	-0.00	903.00	200.00	0.00	-0.00	-0.00	-0.00	-0.00	300.00	200.00	0.00	-0.00
59	-0.00	-0.00	-0.00	903.00	200.00	0.00	-0.00	-0.00	-0.00	-0.00	300.00	200.00	0.00	-0.00
60	-0.00	-0.00	-0.00	903.00	200.00	0.00	-0.00	-0.00	-0.00	-0.00	300.00	200.00	0.00	-0.00
61	-0.00	-0.00	-0.00	903.00	200.00	0.00	-0.00	-0.00	-0.00	-0.00	300.00	200.00	0.00	-0.00
62	-0.00	-0.00	-0.00	903.00	200.00	0.00	-0.00	-0.00	-0.00	-0.00	300.00	200.00	0.00	-0.00
63	0.00	0.00	0.00	903.00	200.00	0.00	0.00	-0.00	-0.00	-0.00	300.00	200.00	0.00	-0.00
64	-0.00	-0.00	-0.00	903.00	200.00	0.00	-0.00	-0.00	-0.00	-0.00	300.00	200.00	0.00	-0.00
65	-0.00	-0.00	-0.00	903.00	200.00	0.00	-0.00	-0.00	-0.00	-0.00	300.00	200.00	0.00	-0.00
66	-0.00	-0.00	-0.00	903.00	200.00	0.00	-0.00	-0.00	-0.00	-0.00	300.00	200.00	0.00	-0.00
67	-0.00	-0.00	-0.00	903.00	200.00	0.00	-0.00	-0.00	-0.00	-0.00	300.00	200.00	0.00	-0.00
68	-0.00	-0.00	-0.00	903.00	200.00	0.00	-0.00	-0.00	-0.00	-0.00	300.00	200.00	0.00	-0.00
69	-0.00	-0.00	-0.00	903.00	200.00	0.00	-0.00	-0.00	-0.00	-0.00	300.00	200.00	0.00	-0.00
70	-0.00	-0.00	-0.00	903.00	200.00	0.00	-0.00	-0.00	-0.00	-0.00	300.00	200.00	0.00	-0.00
71	-0.00	-0.00	-0.00	903.00	200.00	0.00	-0.00	-0.00	-0.00	-0.00	300.00	200.00	0.00	-0.00
72	-0.00	-0.00	-0.00	903.00	200.00	0.00	-0.00	-0.00	-0.00	-0.00	300.00	200.00	0.00	-0.00
73	-0.00	-0.00	-0.00	903.00	200.00	0.00	-0.00	-0.00	-0.00	-0.00	300.00	200.00	0.00	-0.00
74	-0.00	-0.00	-0.00	903.00	200.00	0.00	-0.00	-0.00	-0.00	-0.00	300.00	200.00	0.00	-0.00
75	-0.00	-0.00	-0.00	903.00	200.00	0.00	-0.00	-0.00	-0.00	-0.00	300.00	200.00	0.00	-0.00
76	-0.00	-0.00	-0.00	903.00	200.00	0.00	-0.00	-0.00	-0.00	-0.00	300.00	200.00	0.00	-0.00
77	-0.00	-0.00	-0.00	903.00	200.00	0.00	-0.00	-0.00	-0.00	-0.00	300.00	200.00	0.00	-0.00
78	-0.00	-0.00	-0.00	903.00	200.00	0.00	-0.00	-0.00	-0.00	-0.00	300.00	200.00	0.00	-0.00
79	-0.00	-0.00	-0.00	903.00	200.00	0.00	-0.00	-0.00	-0.00	-0.00	300.00	200.00	0.00	-0.00
80	-0.00	-0.00	-0.00	903.00	200.00	0.00	-0.00	-0.00	-0.00	-0.00	300.00	200.00	0.00	-0.00
81	-0.00	-0.00	-0.00	903.00	200.00	0.00	-0.00	-0.00	-0.00	-0.00	300.00	200.00	0.00	-0.00
82	-0.00	-0.00	-0.00	903.00	200.00	0.00	-0.00	-0.00	-0.00	-0.00	300.00	200.00	0.00	-0.00
83	-0.00	-0.00	-0.00	903.00	200.00	0.00	-0.00	-0.00	-0.00	-0.00	300.00	200.00	0.00	-0.00
84	-0.00	-0.00	-0.00	903.00	200.00	0.00	-0.00	-0.00	-0.00	-0.00	300.00	200.00	0.00	-0.00
85	-0.00	-0.00	-0.00	903.00	200.00	0.00	-0.00	-0.00	-0.00	-0.00	300.00	200.00	0.00	-0.00
86	-0.00	-0.00	-0.00	903.00	200.00	0.00	-0.00	-0.00	-0.00	-0.00	300.00	200.00	0.00	-0.00
87	-0.00	-0.00	-0.00	903.00	200.00	0.00	-0.00	-0.00	-0.00	-0.00	300.00	200.00	0.00	-0.00
88	-0.00	-0.00	-0.00	903.00	200.00	0.00	-0.00	-0.00	-0.00	-0.00	300.00	200.00	0.00	-0.00
89	-0.00	-0.00	-0.00	903.00	200.00	0.00	-0.00	-0.00	-0.00	-0.00	300.00	200.00	0.00	-0.00
90	-0.00	-0.00	-0.00	903.00	200.00	0.00	-0.00	-0.00	-0.00	-0.00	300.00	200.00	0.00	-0.00
91	-0.00	-0.00	-0.00	903.00	200.00	0.00	-0.00	-0.00	-0.00	-0.00	300.00	200.00	0.00	-0.00
92	-0.00	-0.00	-0.00	903.00	200.00	0.00	-0.00	-0.00	-0.00	-0.00	300.00	200.00	0.00	-0.00
93	-0.00	-0.00	-0.00	903.00	200.00	0.00	-0.00	-0.00	-0.00	-0.00	300.00	200.00	0.00	-0.00
94	-0.00	-0.00	-0.00	903.00	200.00	0.00	-0.00	-0.00	-0.00	-0.00	300.00	200.00	0.00	-0.00
95	-0.00	-0.00	-0.00	903.00	200.00	0.00	-0.00	-0.00	-0.00	-0.00	300.00	200.00	0.00	-0.00
96	-0.00	-0.00	-0.00	903.00	200.00	0.00	-0.00	-0.00	-0.00	-0.00	300.00	200.00	0.00	-0.00
97	-0.00	-0.00	-0.00	903.00	200.00	0.00	-0.00	-0.00	-0.00	-0.00	300.00	200.00	0.00	-0.00
98	-0.00	-0.00	-0.00	903.00	200.00	0.00	-0.00	-0.00	-0.00	-0.00	300.00	200.00	0.00	-0.00
99	-0.00	-0.00	-0.00	903.00	200.00	0.00	-0.00	-0.00	-0.00	-0.00	300.00	200.00	0.00	-0.00
100	-0.00	-0.00	-0.00	903.00	200.00	0.00	-0.00	-0.00	-0.00	-0.00	300.00	200.00	0.00	-0.00
101	-0.00	-0.00	-0.00	903.00	200.00	0.00	-0.00	-0.00	-0.00	-0.00	300.00	200.00	0.00	-0.00
102	-0.00	-0.00	-0.00	903.00	200.00	0.00	-0.00	-0.00	-0.00	-0.00	300.00	200.00	0.00	-0.00
103	0.00	0.00	0.00	903.00	200.00	0.00	0.00	-0.00	-0.00	-0.00	300.00	200.00	0.00	-0.00
104	-0.00	-0.00	-0.00	903.00	200.00	0.00	-0.00	-0.00	-0.00	-0.00	300.00	200.00	0.00	-0.00
105	-0.00	-0.00	-0.00	903.00	200.00	0.00	-0.00	-0.00	-0.00	-0.00	300.00	200.00	0.00	-0.00
106	0.00	0.00	0.00	903.00	200.00	0.00	0.00	-0.00	-0.00	-0.00	300.00	200.00	0.00	-0.00
107	-0.00	-0.00	-0.00	903.00	200.00	0.00	-0.00	-0.00	-0.00	-0.00	300.00	200.00	0.00	-0.00
108	-0.00	-0.00	-0.00	903.00	200.00	0.00	-0.00	-0.00	-0.00	-0.00	300.00	200.00	0.00	-0.00
109	-0.00	-0.00	-0.00	903.00	200.00	0.00	-0.00	-0.00	-0.00	-0.00	300.00	200.00	0.00	-0.00
110	-0.00	-0.00	-0.00	903.00	200.00	0.00	-0.00	-0.00	-0.00	-0.00	300.00	200.00	0.00	-0.00
111	-0.00	-0.00	-0.00	903.00	200.00	0.00	-0.00	-0.00	-0.00	-0.00	300.00	200.00	0.00	-0.00
112	-0.00	-0.00	-0.00	903.00	200.00	0.00	-0.00	-0.00	-0.00	-0.00	300.00	200.00	0.00	-0.00
113	-0.00	-0.00	-0.00	903.00	200.00	0.00	-0.00	-0.00	-0.00	-0.00	300.00	200.00	0.00	-0.00
114	-0.00	-0.00	-0.00	903.00	200.00	0.00	-0.00	-0.00	-0.00	-0.00	300.00	200.00	0.00	-0.00
115	-0.00	-0.00	-0.00	903.00	200.00	0.00	-0.00	-0.00	-0.00	-0.00	300.00	200.00	0.00	-0.00
116	-0.00	-0.00	-0.00	903.00	200.00	0.00	-0.00	-0.00	-0.00	-0.00	300.00	200.00	0.00	-0.00
117	0.00	0.00	0.00	903.00	200.00	0.00	0.00	-0.00	-0.00	-0.00	300.00	200.00	0.00	-0.00
118	0.00	0.00	0.00	903.00	200.00	0.00	0.00	-0.00	-0.00	-0.00	300.00	200.00	0.00	-0.00
119	-0.00	-0.00	-0.00	903.00	200.00	0.00	-0.00	-0.00	-0.00	-0.00	300.00	200.00	0.00	-0.00
120	-0.00	-0.00	-0.00	903.00	200.00	0.00	-0.00	-0.00	-0.00	-0.00	300.00	200.00	0.00	-0.00
121	-0.00	-0.00	-0.00	903.00	200.00	0.00	-0.00	-0.00	-0.00	-0.00	300.00	200.00	0.00	-0.00
122	0.00	0.00	0.00	903.00	200.00	0.00	0.00	-0.00	-0.00	-0.00	300.00	200.00	0.00	-0.00
123	-0.00	-0.00	-0.00	903.00	200.00	0.00	-0.00	-0.00	-0.00	-0.00	300.00	200.00	0.00	-0.00
124	-0.00	-0.00	-0.00	903.00	200.00	0.00	-0.00	-0.00	-0.00	-0.00	300.00	200.00	0.00	-0.00
125	-0.00	-0.00	-0.00	903.00	200.00	0.00	-0.00	-0.00	-0.00	-0.00	300.00	200.00	0.00	-0.00
126	-0.00	-0.00	-0.00	903.00	200.00	0.00	-0.00	-0.00	-0.00	-0.00	300.00	200.00	0.00	-0.00
127	-0.00	-0.00	-0.00	903.00	200.00	0.00	-0.00	-0.00	-0.00	-0.00	300.00	200.00	0.00	-0.00
128	-0.00	-0.00	-0.00	903.00	200.00	0.00	-0.00	-0.00	-0.00	-0.00	300.00	200.00	0.00	-0.00
129	-0.00	-0.00	-0.00	903.00	200.00	0.00	-0.00	-0.00	-0.00	-0.00	300.00	200.00	0.00	-0.00
130	-0.00	-0.00	-0.00	903.00	200.00	0.00	-0.00	-0.00	-0.00	-0.00	300.00	200.00	0.00	-0.00
131	0.00	0.00	0.00	903.00	200.00	0.00	0.00	-0.00	-0.00	-0.00	300.00	200.00	0.00	-0.00
132	0.00	0.00	0.00	903.00	200.00	0.00	0.00	-0.00	-0.00	-0.00	300.00	200.00	0.00	-0.00
133	-0.00	-0.00	-0.00	903.00	200.00	0.00	-0.00	-0.00	-0.00	-0.00	300.00	200.00	0.00	-0.00
134	0.00	0.00	0.00	903.00	200.00	0.00	0.00	-0.00	-0.00	-0.00	300.00	200.00	0.00	-0.00
135	-0.00	-0.00	-0.00	903.00	200.00	0.00	-0.00	-0.00	-0.00	-0.00	300.00	200.00	0.00	-0.00
136	-0.00	-0.00	-0.00	903.00	200.00	0.00	-0.00	-0.00	-0.00	-0.00	300.00	200.00	0.00	-0.00
137	-0.00	-0.00	-0.00	903.00	200.00	0.00	-0.00	-0.00	-0.00	-0.00	300.00	200.00	0.00	-0.00
138	-0.00	-0.00	-0.00	903.00	200.00	0.00	-0.00	-0.00	-0.00	-0.00	300.00	200.00	0.00	-0.00
139	0.00	0.00	0.00	903.00	200.00	0.00	0.00	-0.00	-0.00	-0.00	300.00	200.00	0.00	-0.00
140	-0.00	-0.00	-0.00	903.00	200.00	0.00	-0.00	-0.00	-0.00	-0.00	300.00	200.00	0.00	-0.00
141	0.00	0.00	0.00	903.00	200.00	0.00	0.00	-0.00	-0.00	-0.00	300.00	200.00	0.00	-0.00
142	-0.00	-0.00	-0.00	903.00	200.00	0.00	-0.00	-0.00	-0.00	-0.00	300.00	200.00	0.00	-0.00
143	-0.00	-0.00	-0.00	903.00	200.00	0.00	-0.00	-0.00	-0.00	-0.00	300.00	200.00	0.00	-0.00
144	-0.00	-0.00	-0.00	903.00	200.00	0.00	-0.00	-0.00	-0.00	-0.00	300.00	200.00	0.00	-0.00
145	-0.00	-0.00	-0.00	903.00	200.00	0.00	-0.00	-0.00	-0.00	-0.00	300.00	200.00	0.00	-0.00
146	-0.00	-0.00	-0.00	903.00	200.00	0.00	-0.00	-0.00	-0.00	-0.00	300.00	200.00	0.00	-0.00
147	-0.00	-0.00	-0.00	903.00	200.00	0.00	-0.00	-0.00	-0.00	-0.00	300.00	200.00	0.00	-0.00
148	0.00	0.00	0.00	903.00	200.00	0.00	0.00	-0.00	-0.00	-0.00	300.00	200.00	0.00	-0.00
149	0.00	0.00	0.00	903.00	200.00	0.00	0.00	-0.00	-0.00	-0.00	300.00	200.00	0.00	-0.00
150	0.00	0.00	0.00	903.00	200.00	0.00	0.00	-0.00	-0.00	-0.00	300.00	200.00	0.00	-0.00
151	-0.00	-0.00	-0.00	903.00	200.00	0.00	-0.00	-0.00	-0.00	-0.00	300.00	200.00	0.00	-0.00
152	-0.00	-0.00	-0.00	903.00	200.00	0.00	-0.00	-0.00	-0.00	-0.00	300.00	200.00	0.00	-0.00
153	-0.00	-0.00	-0.00	903.00	200.00	0.00	-0.00	-0.00	-0.00	-0.00	300.00	200.00	0.00	-0.00
154	-0.00	-0.00	-0.00	903.00	200.00	0.00	-0.00	-0.00	-0.00	-0.00	300.00	200.00	0.00	-0.00
155	-0.00	-0.00	-0.00	903.00	200.00	0.00	-0.00	-0.00	-0.00	-0.00	300.00	200.00	0.00	-0.00
156	0.00	0.00	0.00	903.00	200.00	0.00	0.00	-0.00	-0.00	-0.00	300.00	200.00	0.00	-0.00
157	-0.00	-0.00	-0.00	903.00	200.00	0.00	-0.00	-0.00	-0.00	-0.00	300.00	200.00	0.00	-0.00
158	-0.00	-0.00	-0.00	903.00	200.00	0.00	-0.00	-0.00	-0.00	-0.00	300.00	200.00	0.00	-0.00
159	-0.00	-0.00	-0.00	903.00	200.00	0.00	-0.00	-0.00	-0.00	-0.00	300.00	200.00	0.00	-0.00
160	-0.00	-0.00	-0.00	903.00	200.00	0.00	-0.00	-0.00	-0.00	-0.00	300.00	200.00	0.00	-0.00
161	-0.00	-0.00	-0.00	903.00	200.00	0.00	-0.00	-0.00	-0.00	-0.00	300.00	200.00	0.00	-0.00
162	-0.00	-0.00	-0.00	903.00	200.00	0.00	-0.00	-0.00	-0.00	-0.00	300.00	200.00	0.00	-0.00
163	0.00	0.00	0.00	903.00	200.00	0.00	0.00	-0.00	-0.00	-0.00	300.00	200.00	0.00	-0.00
164	-0.00	-0.00	-0.00	903.00	200.00	0.00	-0.00	-0.00	-0.00	-0.00	300.00	200.00	0.00	-0.00
165	-0.00	-0.00	-0.00	903.00	200.00	0.00	-0.00	-0.00	-0.00	-0.00	300.00	200.00	0.00	-0.00
166	0.00	0.00	0.00	903.00	200.00	0.00	0.00	-0.00	-0.00	-0.00	300.00	200.00	0.00	-0.00
167	-0.00	-0.00	-0.00	903.00	200.00	0.00	-0.00	-0.00	-0.00	-0.00	300.00	200.00	0.00	-0.00
168	-0.00	-0.00	-0.00	903.00	200.00	0.00	-0.00	-0.00	-0.00	-0.00	300.00	200.00	0.00	-0.00
169	-0.00	-0.00	-0.00	903.00	200.00	0.00	-0.00	-0.00	-0.00	-0.00	300.00	200.00	0.00	-0.00
170	0.00	0.00	0.00	903.00	200.00	0.00	0.00	-0.00	-0.00	-0.00	300.00	200.00	0.00	-0.00
171	-0.00	-0.00	-0.00	903.00	200.00	0.00	-0.00	-0.00	-0.00	-0.00	300.00	200.00	0.00	-0.00
172	-0.00	-0.00	-0.00	903.00	200.00	0.00	-0.00	-0.00	-0.00	-0.00	300.00	200.00	0.00	-0.00
173	0.00	0.00	0.00	903.00	200.00	0.00	0.00	-0.00	-0.00	-0.00	300.00	200.00	0.00	-0.00
174	-0.00	-0.00	-0.00	903.00	200.00	0.00	-0.00	-0.00	-0.00	-0.00	300.00	200.00	0.00	-0.00
175	-0.00	-0.00	-0.00	903.00	200.00	0.00	-0.00	-0.00	-0.00	-0.00	300.00	200.00	0.00	-0.00
176	-0.00	-0.00	-0.00	903.00	200.00	0.00	-0.00	-0.00	-0.00	-0.00	300.00	200.00	0.00	-0.00
177	-0.00	-0.00	-0.00	903.00	200.00	0.00	-0.00	-0.00	-0.00	-0.00	300.00	200.00	0.00	-0.00
178	-0.00	-0.00	-0.00	903.00	200.00	0.00	-0.00	-0.00	-0.00	-0.00	300.00	200.00	0.00	-0.00
179	0.00	0.00	0.00	903.00	200.00	0.00	0.00	-0.00	-0.00	-0.00	300.00	200.00	0.00	-0.00
180	0.00	0.00	0.00	903.00	200.00	0.00	0.00	-0.00	-0.00	-0.00	300.00	200.00	0.00	-0.00
181	-0.00	-0.00	-0.00	903.00	200.00	0.00	-0.00	-0.00	-0.00	-0.00	300.00	200.00	0.00	-0.00
182	0.00	0.00	0.00	903.00	200.00	0.00	0.00	-0.00	-0.00	-0.00	300.00	200.00	0.00	-0.00
183	0.00	0.00	0.00	903.00	200.00	0.00	0.00	-0.00	-0.00	-0.00	300.00	200.00	0.00	-0.00
184	-0.00	-0.00	-0.00	903.00	200.00	0.00	-0.00	-0.00	-0.00	-0.00	300.00	200.00	0.00	-0.00
185	-0.00	-0.00	-0.00	903.00	200.00	0.00	-0.00	-0.00	-0.00	-0.00	300.00	200.00	0.00	-0.00
186	-0.00	-0.00	-0.00	903.00	200.00	0.00	-0.00	-0.00	-0.00	-0.00	300.00	200.00	0.00	-0.00
187	-0.00	-0.00	-0.00	903.00	200.00	0.00	-0.00	-0.00	-0.00	-0.00	300.00	200.00	0.00	-0.00
188	-0.00	-0.00	-0.00	903.00	200.00	0.00	-0.00	-0.00	-0.00	-0.00	300.00	200.00	0.00	-0.00
189	-0.00	-0.00	-0.00	903.00	200.00	0.00	-0.00	-0.00	-0.00	-0.00	300.00	200.00	0.00	-0.00
190	-0.00	-0.00	-0.00	903.00	200.00	0.00	-0.00	-0.00	-0.00	-0.00	300.00	200.00	0.00	-0.00
191	-0.00	-0.00	-0.00	903.00	200.00	0.00	-0.00	-0.00	-0.00	-0.00	300.00	200.00	0.00	-0.00
192	0.00	0.00	0.00	903.00	200.00	0.00	0.00	-0.00	-0.00	-0.00	300.00	200.00	0.00	-0.00
193	0.00	0.00	0.00	903.00	200.00	0.00	0.00	-0.00	-0.00	-0.00	300.00	200.00	0.00	-0.00
194	0.00	0.00	0.00	903.00	200.00	0.00	0.00	-0.00	-0.00	-0.00	300.00	200.00	0.00	-0.00
195	-0.00	-0.00	-0.00	903.00	200.00	0.00	-0.00	-0.00	-0.00	-0.00	300.00	200.00	0.00	-0.00
196	-0.00	-0.00	-0.00	903.00	200.00	0.00	-0.00	-0.00	-0.00	-0.00	300.00	200.00	0.00	-0.00
197	-0.00	-0.00	-0.00	903.00	200.00	0.00	-0.00	-0.00	-0.00	-0.00	300.00	200.00	0.00	-0.00
198	-0.00	-0.00	-0.00	903.00	200.00	0.00	-0.00	-0.00	-0.00	-0.00	300.00	200.00	0.00	-0.00
199	-0.00	-0.00	-0.00	903.00	200.00	0.00	-0.00	-0.00	-0.00	-0.00	300.00	200.00	0.00	-0.00
200	-0.00	-0.00	-0.00	903.00	200.00	0.00	-0.00	-0.00	-0.00	-0.00	300.00	200.00	0.00	-0.00
201	-0.00	-0.00	-0.00	903.00	200.00	0.00	-0.00	-0.00	-0.00	-0.00	300.00	200.00	0.00	-0.00
202	-0.00	-0.00	-0.00	903.00	200.00	0.00	-0.00	-0.00	-0.00	-0.00	300.00	200.00	0.00	-0.00
203	-0.00	-0.00	-0.00	903.00	200.00	0.00	-0.00	-0.00	-0.00	-0.00	300.00	200.00	0.00	-0.00
204	-0.00	-0.00	-0.00	903.00	200.00	0.00	-0.00	-0.00	-0.00	-0.00	300.00	200.00	0.00	-0.00
205	-0.00	-0.00	-0.00	903.00	200.00	0.00	-0.00	-0.00	-0.00	-0.00	300.00	200.00	0.00	-0.00
206	-0.00	-0.00	-0.00	903.00	200.00	0.00	-0.00	-0.00	-0.00	-0.00	300.00	200.00	0.00	-0.00
207	-0.00	-0.00	-0.00	903.00	200.00	0.00	-0.00	-0.00	-0.00	-0.00	300.00	200.00	0.00	-0.00
208	0.00	0.00	0.00	903.00	200.00	0.00	0.00	-0.00	-0.00	-0.00	300.00	200.00	0.00	-0.00
209	-0.00	-0.00	-0.00	903.00	200.00	0.00	-0.00	-0.00	-0.00	-0.00	300.00	200.00	0.00	-0.00
210	-0.00	-0.00	-0.00	903.00	200.00	0.00	-0.00	-0.00	-0.00	-0.00	300.00	200.00	0.00	-0.00
211	-0.00	-0.00	-0.00	903.00	200.00	0.00	-0.00	-0.00	-0.00	-0.00	300.00	200.00	0.00	-0.00
212	0.00	0.00	0.00	903.00	200.00	0.00	0.00	-0.00	-0.00	-0.00	300.00	200.00	0.00	-0.00
213	0.00	0.00	0.00	903.00	200.00	0.00	0.00	-0.00	-0.00	-0.00	300.00	200.00	0.00	-0.00
214	-0.00	-0.00	-0.00	903.00	200.00	0.00	-0.00	-0.00	-0.00	-0.00	300.00	200.00	0.00	-0.00
215	0.00	0.00	0.00	903.00	200.00	0.00	0.00	-0.00	-0.00	-0.00	300.00	200.00	0.00	-0.00
216	-0.00	-0.00	-0.00	903.00	200.00	0.00	-0.00	-0.00	-0.00	-0.00	300.00	200.00	0.00	-0.00
217	-0.00	-0.00	-0.00	903.00	200.00	0.00	-0.00	-0.00	-0.00	-0.00	300.00	200.00	0.00	-0.00
218	-0.00	-0.00	-0.00	903.00	200.00	0.00	-0.00	-0.00	-0.00	-0.00	300.00	200.00	0.00	-0.00
219	0.00	0.00	0.00	903.00	200.00	0.00	0.00	-0.00	-0.00	-0.00	300.00	200.00	0.00	-0.00
220	-0.00	-0.00	-0.00	903.00	200.00	0.00	-0.00	-0.00	-0.00	-0.00	300.00	200.00	0.00	-0.00
221	0.00	0.00	0.00	903.00	200.00	0.00	0.00	-0.00	-0.00	-0.00	300.00	200.00	0.00	-0.00
222	-0.00	-0.00	-0.00	903.00	200.00	0.00	-0.00	-0.00	-0.00	-0.00	300.00	200.00	0.00	-0.00
223	-0.00	-0.00	-0.00	903.00	200.00	0.00	-0.00	-0.00	-0.00	-0.00	300.00	200.00	0.00	-0.00
224	0.00	0.00	0.00	903.00	200.00	0.00	0.00	-0.00	-0.00	-0.00	300.00	200.00	0.00	-0.00
225	-0.00	-0.00	-0.00	903.00	200.00	0.00	-0.00	-0.00	-0.00	-0.00	300.00	200.00	0.00	-0.00
226	0.00	0.00	0.00	903.00	200.00	0.00	0.00	-0.00	-0.00	-0.00	300.00	200.00	0.00	-0.00
227	-0.00	-0.00	-0.00	903.00	200.00	0.00	-0.00	-0.00	-0.00	-0.00	300.00	200.00	0.00	-0.00
228	-0.00	-0.00	-0.00	903.00	200.00	0.00	-0.00	-0.00	-0.00	-0.00	300.00	200.00	0.00	-0.00
229	0.00	0.00	0.00	903.00	200.00	0.00	0.00	-0.00	-0.00	-0.00	300.00	200.00	0.00	-0.00
230	0.00	0.00	0.00	903.00	200.00	0.00	0.00	-0.00	-0.00	-0.00	300.00	200.00	0.00	-0.00
231	-0.00	-0.00	-0.00	903.00	200.00	0.00	-0.00	-0.00	-0.00	-0.00	300.00	200.00	0.00	-0.00
232	-0.00	-0.00	-0.00	903.00	200.00	0.00	-0.00	-0.00	-0.00	-0.00	300.00	200.00	0.00	-0.00
233	-0.00	-0.00	-0.00	903.00	200.00	0.00	-0.00	-0.00	-0.00	-0.00	300.00	200.00	0.00	-0.00
234	27.47	2.52	20.14	1168.91	365.15	0.00	-2610.81	-0.00	-0.00	-0.00	300.00	200.00	0.00	-0.00
235	-0.00	-0.00	-0.00	903.00	200.00	0.00	-0.00	-0.00	-0.00	-0.00	300.00	200.00	0.00	-0.00
236	-0.00	-0.00	-0.00	903.00	200.00	0.00	-0.00	-0.00	-0.00	-0.00	300.00	200.00	0.00	-0.00
237	-0.00	-0.00	-0.00	903.00	200.00	0.00	-0.00	-0.00	-0.00	-0.00	300.00	200.00	0.00	-0.00
238	-0.00	-0.00	-0.00	903.00	200.00	0.00	-0.00	-0.00	-0.00	-0.00	300.00	200.00	0.00	-0.00
239	-0.00	-0.00	-0.00	903.00	200.00	0.00	-0.00	-0.00	-0.00	-0.00	300.00	200.00	0.00	-0.00
240	-0.00	-0.00	-0.00	903.00	200.00	0.00	-0.00	-0.00	-0.00	-0.00	300.00	200.00	0.00	-0.00
241	-0.00	-0.00	-0.00	903.00	200.00	0.00	-0.00	-0.00	-0.00	-0.00	300.00	200.00	0.00	-0.00
242	-0.00	-0.00	-0.00	903.00	200.00	0.00	-0.00	-0.00	-0.00	-0.00	300.00	200.00	0.00	-0.00
243	-0.00	-0.00	-0.00	903.00	200.00	0.00	-0.00	-0.00	-0.00	-0.00	300.00	200.00	0.00	-0.00
244	-0.00	-0.00	-0.00	903.00	200.00	0.00	-0.00	-0.00	-0.00	-0.00	300.00	200.00	0.00	-0.00
245	-0.00	-0.00	-0.00	903.00	200.00	0.00	-0.00	-0.00	-0.00	-0.00	300.00	200.00	0.00	-0.00
246	-0.00	-0.00	-0.00	903.00	200.00	0.00	-0.00	-0.00	-0.00	-0.00	300.00	200.00	0.00	-0.00
247	-0.00	-0.00	-0.00	903.00	200.00	0.00	-0.00	-0.00	-0.00	-0.00	300.00	200.00	0.00	-0.00
248	-0.00	-0.00	-0.00	903.00	200.00	0.00	-0.00	-0.00	-0.00	-0.00	300.00	200.00	0.00	-0.00
249	-0.00	-0.00	-0.00	903.00	200.00	0.00	-0.00	-0.00	-0.00	-0.00	300.00	200.00	0.00	-0.00
250	-0.00	-0.00	-0.00	903.00	200.00	0.00	-0.00	-0.00	-0.00	-0.00	300.00	200.00	0.00	-0.00
251	-0.00	-0.00	-0.00	903.00	200.00	0.00	-0.00	-0.00	-0.00	-0.00	300.00	200.00	0.00	-0.00
252	-0.00	-0.00	-0.00	903.00	200.00	0.00	-0.00	-0.00	-0.00	-0.00	300.00	200.00	0.00	-0.00
253	-0.00	-0.00	-0.00	903.00	200.00	0.00	-0.00	-0.00	-0.00	-0.00	300.00	200.00	0.00	-0.00
254	-0.00	-0.00	-0.00	903.00	200.00	0.00	-0.00	-0.00	-0.00	-0.00	300.00	200.00	0.00	-0.00
255	-0.00	-0.00	-0.00	903.00	200.00	0.00	-0.00	-0.00	-0.00	-0.00	300.00	200.00	0.00	-0.00
256	-0.00	-0.00	-0.00	903.00	200.00	0.00	-0.00	-0.00	-0.00	-0.00	300.00	200.00	0.00	-0.00
257	-0.00	-0.00	-0.00	903.00	200.00	0.00	-0.00	-0.00	-0.00	-0.00	300.00	200.00	0.00	-0.00
258	-0.00	-0.00	-0.00	903.00	200.00	0.00	-0.00	-0.00	-0.00	-0.00	300.00	200.00	0.00	-0.00
259	-0.00	-0.00	-0.00	903.00	200.00	0.00	-0.00	-0.00	-0.00	-0.00	300.00	200.00	0.00	-0.00
260	-0.00	-0.00	-0.00	903.00	200.00	0.00	-0.00	-0.00	-0.00	-0.00	300.00	200.00	0.00	-0.00
261	-0.00	-0.00	-0.00	903.00	200.00	0.00	-0.00	-0.00	-0.00	-0.00	300.00	200.00	0.00	-0.00
262	-0.00	-0.00	-0.00	903.00	200.00	0.00	-0.00	-0.00	-0.00	-0.00	300.00	200.00	0.00	-0.00
263	-0.00	-0.00	-0.00	903.00	200.00	0.00	-0.00	-0.00	-0.00	-0.00	300.00	200.00	0.00	-0.00
264	-0.00	-0.00	-0.00	903.00	200.00	0.00	-0.00	-0.00	-0.00	-0.00	300.00	200.00	0.00	-0.00
265	-0.00	-0.00	-0.00	903.00	200.00	0.00	-0.00	-0.00	-0.00	-0.00	300.00	200.00	0.00	-0.00
266	-0.00	-0.00	-0.00	903.00	200.00	0.00	-0.00	-0.00	-0.00	-0.00	300.00	200.00	0.00	-0.00
267	-0.00	-0.00	-0.00	903.00	200.00	0.00	-0.00	-0.00	-0.00	-0.00	300.00	200.00	0.00	-0.00
268	-0.00	-0.00	-0.00	903.00	200.00	0.00	-0.00	-0.00	-0.00	-0.00	300.00	200.00	0.00	-0.00
269	-0.00	-0.00	-0.00	903.00	200.00	0.00	-0.00	-0.00	-0.00	-0.00	300.00	200.00	0.00	-0.00
270	-0.00	-0.00	-0.00	903.00	200.00	0.00	-0.00	-0.00	-0.00	-0.00	300.00	200.00	0.00	-0.00
271	-0.00	-0.00	-0.00	903.00	200.00	0.00	-0.00	-0.00	-0.00	-0.00	300.00	200.00	0.00	-0.00
272	-0.00	-0.00	-0.00	903.00	200.00	0.00	-0.00	-0.00	-0.00	-0.00	300.00	200.00	0.00	-0.00
273	-0.00	-0.00	-0.00	903.00	200.00	0.00	-0.00	-0.00	-0.00	-0.00	300.00	200.00	0.00	-0.00
274	-0.00	-0.00	-0.00	903.00	200.00	0.00	-0.00	-0.00	-0.00	-0.00	300.00	200.00	0.00	-0.00
275	-0.00	-0.00	-0.00	903.00	200.00	0.00	-0.00	-0.00	-0.00	-0.00	300.00	200.00	0.00	-0.00
276	-0.00	-0.00	-0.00	903.00	200.00	0.00	-0.00	-0.00	-0.00	-0.00	300.00	200.00	0.00	-0.00
277	-0.00	-0.00	-0.00	903.00	200.00	0.00	-0.00	-0.00	-0.00	-0.00	300.00	200.00	0.00	-0.00
278	-0.00	-0.00	-0.00	903.00	200.00	0.00	-0.00	-0.00	-0.00	-0.00	300.00	200.00	0.00	-0.00
279	-0.00	-0.00	-0.00	903.00	200.00	0.00	-0.00	-0.00	-0.00	-0.00	300.00	200.00	0.00	-0.00
280	-0.00	-0.00	-0.00	903.00	200.00	0.00	-0.00	-0.00	-0.00	-0.00	300.00	200.00	0.00	-0.00
281	-0.00	-0.00	-0.00	903.00	200.00	0.00	-0.00	-0.00	-0.00	-0.00	300.00	200.00	0.00	-0.00
282	-0.00	-0.00	-0.00	903.00	200.00	0.00	-0.00	-0.00	-0.00	-0.00	300.00	200.00	0.00	-0.00
283	-0.00	-0.00	-0.00	903.00	200.00	0.00	-0.00	-0.00	-0.00	-0.00	300.00	200.00	0.00	-0.00
284	-0.00	-0.00	-0.00	903.00	200.00	0.00	-0.00	-0.00	-0.00	-0.00	300.00	200.00	0.00	-0.00
285	-0.00	-0.00	-0.00	903.00	200.00	0.00	-0.00	-0.00	-0.00	-0.00	300.00	200.00	0.00	-0.00
286	-0.00	-0.00	-0.00	903.00	200.00	0.00	-0.00	-0.00	-0.00	-0.00	300.00	200.00	0.00	-0.00
287	-0.00	-0.00	-0.00	903.00	200.00	0.00	-0.00	-0.00	-0.00	-0.00	300.00	200.00	0.00	-0.00
288	-0.00	-0.00	-0.00	903.00	200.00	0.00	-0.00	-0.00	-0.00	-0.00	300.00	200.00	0.00	-0.00
289	-0.00	-0.00	-0.00	903.00	200.00	0.00	-0.00	-0.00	-0.00	-0.00	300.00	200.00	0.00	-0.00
290	-0.00	-0.00	-0.00	903.00	200.00	0.00	-0.00	-0.00	-0.00	-0.00	300.00	200.00	0.00	-0.00
291	-0.00	-0.00	-0.00	903.00	200.00	0.00	-0.00	-0.00	-0.00	-0.00	300.00	200.00	0.00	-0.00
292	-0.00	-0.00	-0.00	903.00	200.00	0.00	-0.00	-0.00	-0.00	-0.00	300.00	200.00	0.00	-0.00
293	-0.00	-0.00	-0.00	903.00	200.00	0.00	-0.00	-0.00	-0.00	-0.00	300.00	200.00	0.00	-0.00
294	-0.00	-0.00	-0.00	903.00	200.00	0.00	-0.00	-0.00	-0.00	-0.00	300.00	200.00	0.00	-0.00
295	-0.00	-0.00	-0.00	903.00	200.00	0.00	-0.00	-0.00	-0.00	-0.00	300.00	200.00	0.00	-0.00
296	-0.00	-0.00	-0.00	903.00	200.00	0.00	-0.00	-0.00	-0.00	-0.00	300.00	200.00	0.00	-0.00
297	-0.00	-0.00	-0.00	903.00	200.00	0.00	-0.00	-0.00	-0.00	-0.00	300.00	200.00	0.00	-0.00
298	-0.00	-0.00	-0.00	903.00	200.00	0.00	-0.00	-0.00	-0.00	-0.00	300.00	200.00	0.00	-0.00
299	-0.00	-0.00	-0.00	903.00	200.00	0.00	-0.00	-0.00	-0.00	-0.00	300.00	200.00	0.00	-0.00
300	-0.00	-0.00	-0.00	903.00	200.00	0.00	-0.00	-0.00	-0.00	-0.00	300.00	200.00	0.00	-0.00
301	-0.00	-0.00	-0.00	903.00	200.00	0.00	-0.00	-0.00	-0.00	-0.00	300.00	200.00	0.00	-0.00
302	-0.00	-0.00	-0.00	903.00	200.00	0.00	-0.00	-0.00	-0.00	-0.00	300.00	200.00	0.00	-0.00
303	-0.00	-0.00	-0.00	903.00	200.00	0.00	-0.00	-0.00	-0.00	-0.00	300.00	200.00	0.00	-0.00
304	-0.00	-0.00	-0.00	903.00	200.00	0.00	-0.00	-0.00	-0.00	-0.00	300.00	200.00	0.00	-0.00
305	-0.00	-0.00	-0.00	903.00	200.00	0.00	-0.00	-0.00	-0.00	-0.00	300.00	200.00	0.00	-0.00
306	-0.00	-0.00	-0.00	903.00	200.00	0.00	-0.00	-0.00	-0.00	-0.00	300.00	200.00	0.00	-0.00
307	-0.00	-0.00	-0.00	903.00	200.00	0.00	-0.00	-0.00	-0.00	-0.00	300.00	200.00	0.00	-0.00
308	-0.00	-0.00	-0.00	903.00	200.00	0.00	-0.00	-0.00	-0.00	-0.00	300.00	200.00	0.00	-0.00
309	-0.00	-0.00	-0.00	903.00	200.00	0.00	-0.00	-0.00	-0.00	-0.00	300.00	200.00	0.00	-0.00
310	-0.00	-0.00	-0.00	903.00	200.00	0.00	-0.00	-0.00	-0.00	-0.00	300.00	200.00	0.00	-0.00
311	-0.00	-0.00	-0.00	903.00	200.00	0.00	-0.00	-0.00	-0.00	-0.00	300.00	200.00	0.00	-0.00
312	-0.00	-0.00	-0.00	903.00	200.00	0.00	-0.00	-0.00	-0.00	-0.00	300.00	200.00	0.00	-0.00
313	-0.00	-0.00	-0.00	903.00	200.00	0.00	-0.00	-0.00	-0.00	-0.00	300.00	200.00	0.00	-0.00
314	-0.00	-0.00	-0.00	903.00	200.00	0.00	-0.00	-0.00	-0.00	-0.00	300.00	200.00	0.00	-0.00
315	-0.00	-0.00	-0.00	903.00	200.00	0.00	-0.00	-0.00	-0.00	-0.00	300.00	200.00	0.00	-0.00
316	-0.00	-0.00	-0.00	903.00	200.00	0.00	-0.00	-0.00	-0.00	-0.00	300.00	200.00	0.00	-0.00
317	-0.00	-0.00	-0.00	903.00	200.00	0.00	-0.00	-0.00	-0.00	-0.00	300.00	200.00	0.00	-0.00
318	-0.00	-0.00	-0.00	903.00	200.00	0.00	-0.00	-0.00	-0.00	-0.00	300.00	200.00	0.00	-0.00
319	-0.00	-0.00	-0.00	903.00	200.00	0.00	-0.00	-0.00	-0.00	-0.00	300.00	200.00	0.00	-0.00
320	-0.00	-0.00	-0.00	903.00	200.00	0.00	-0.00	-0.00	-0.00	-0.00	300.00	200.00	0.00	-0.00
321	-0.00	-0.00	-0.00	903.00	200.00	0.00	-0.00	-0.00	-0.00	-0.00	300.00	200.00	0.00	-0.00
322	-0.00	-0.00	-0.00	903.00	200.00	0.00	-0.00	-0.00	-0.00	-0.00	300.00	200.00	0.00	-0.00
323	-0.00	-0.00	-0.00	903.00	200.00	0.00	-0.00	-0.00	-0.00	-0.00	300.00	200.00	0.00	-0.00
324	-0.00	-0.00	-0.00	903.00	200.00	0.00	-0.00	-0.00	-0.00	-0.00	300.00	200.00	0.00	-0.00
325	-0.00	-0.00	-0.00	903.00	200.00	0.00	-0.00	-0.00	-0.00	-0.00	300.00	200.00	0.00	-0.00
326	-0.00	-0.00	-0.00	903.00	200.00	0.00	-0.00	-0.00	-0.00	-0.00	300.00	200.00	0.00	-0.00
327	-0.00	-0.00	-0.00	903.00	200.00	0.00	-0.00	-0.00	-0.00	-0.00	300.00	200.00	0.00	-0.00
328	-0.00	-0.00	-0.00	903.00	200.00	0.00	-0.00	-0.00	-0.00	-0.00	300.00	200.00	0.00	-0.00
329	-0.00	-0.00	-0.00	903.00	200.00	0.00	-0.00	-0.00	-0.00	-0.00	300.00	200.00	0.00	-0.00
330	-0.00	-0.00	-0.00	903.00	200.00	0.00	-0.00	-0.00	-0.00	-0.00	300.00	200.00	0.00	-0.00
331	-0.00	-0.00	-0.00	903.00	200.00	0.00	-0.00	-0.00	-0.00	-0.00	300.00	200.00	0.00	-0.00
332	-0.00	-0.00	-0.00	903.00	200.00	0.00	-0.00	-0.00	-0.00	-0.00	300.00	200.00	0.00	-0.00
333	-0.00	-0.00	-0.00	903.00	200.00	0.00	-0.00	-0.00	-0.00	-0.00	300.00	200.00	0.00	-0.00
334	-0.00	-0.00	-0.00	903.00	200.00	0.00	-0.00	-0.00	-0.00	-0.00	300.00	200.00	0.00	-0.00
335	-0.00	-0.00	-0.00	903.00	200.00	0.00	-0.00	-0.00	-0.00	-0.00	300.00	200.00	0.00	-0.00
336	-0.00	-0.00	-0.00	903.00	200.00	0.00	-0.00	-0.00	-0.00	-0.00	300.00	200.00	0.00	-0.00
337	-0.00	-0.00	-0.00	903.00	200.00	0.00	-0.00	-0.00	-0.00	-0.00	300.00	200.00	0.00	-0.00
338	-0.00	-0.00	-0.00	903.00	200.00	0.00	-0.00	-0.00	-0.00	-0.00	300.00	200.00	0.00	-0.00
339	-0.00	-0.00	-0.00	903.00	200.00	0.00	-0.00	-0.00	-0.00	-0.00	300.00	200.00	0.00	-0.00
340	81.94	-12.44	112.76	1088.93	216.78	0.00	-19658.88	-0.00	-0.00	-0.00	300.00	200.00	0.00	-0.00
341	63.40	-18.84	268.55	1031.35	166.02	0.00	-25805.06	-0.00	-0.00	-0.00	300.00	200.00	0.00	-0.00
342	79.57	-20.07	196.84	1041.84	180.62	0.00	-22399.83	-0.00	-0.00	-0.00	300.00	200.00	0.00	-0.00
343	93.23	-24.41	210.88	1038.46	177.42	0.00	-19717.56	-0.00	-0.00	-0.00	300.00	200.00	0.00	-0.00
344	109.86	-17.78	226.44	1034.20	173.45	0.00	-18094.05	-0.00	-0.00	-0.00	300.00	200.00	0.00	-0.00
345	118.03	-17.47	237.88	1027.12	171.01	0.00	-16680.07	-0.00	-0.00	-0.00	300.00	200.00	0.00	-0.00
346	107.04	-17.09	250.40	1021.65	166.12	0.00	-16979.92	-0.00	-0.00	-0.00	300.00	200.00	0.00	-0.00
347	81.33	-16.71	278.47	1011.49	158.68	0.00	-16562.03	-0.00	-0.00	-0.00	300.00	200.00	0.00	-0.00
348	74.23	-0.15	316.01	987.74	142.06	0.00	-15068.75	-0.00	-0.00	-0.00	300.00	200.00	0.00	-0.00
349	101.47	9.84	348.21	980.96	138.12	0.00	-14530.26	-0.00	-0.00	-0.00	300.00	200.00	0.00	-0.00
350	125.35	13.96	374.15	974.57	134.91	0.00	-13919.11	-0.00	-0.00	-0.00	300.00	200.00	0.00	-0.00
351	114.97	20.29	399.78	963.69	127.63	0.00	-10787.88	-0.00	-0.00	-0.00	300.00	200.00	0.00	-0.00
352	101.32	11.75	411.83	960.69	126.34	0.00	-7431.06	-0.00	-0.00	-0.00	300.00	200.00	0.00	-0.00
353	88.42	12.44	407.41	956.71	123.90	0.00	-4284.66	-0.00	-0.00	-0.00	300.00	200.00	0.00	-0.00
354	84.92	17.24	406.80	953.86	121.23	0.00	-2873.66	-0.00	-0.00	-0.00	300.00	200.00	0.00	-0.00
355	80.41	25.41	410.00	949.00	117.75	0.00	-801.62	-0.00	-0.00	-0.00	300.00	200.00	0.00	-0.00
356	78.58	31.28	420.84	944.99	114.72	0.00	911.54	-0.00	-0.00	-0.00	300.00	200.00	0.00	-0.00
357	80.03	34.56	433.96	942.66	113.22	0.00	1228.45	-0.00	-0.00	-0.00	300.00	200.00	0.00	-0.00
358	79.96	35.55	450.29	941.53	112.57	0.00	1275.70	-0.00	-0.00	-0.00	300.00	200.00	0.00	-0.00
359	79.96	35.71	468.14	940.55	111.60	0.00	1158.73	-0.00	-0.00	-0.00	300.00	200.00	0.00	-0.00
360	81.10	34.03	487.67	939.98	111.58	0.00	1160.55	-0.00	-0.00	-0.00	300.00	200.00	0.00	-0.00
361	83.69	31.81	509.03	938.97	111.27	0.00	836.51	-0.00	-0.00	-0.00	300.00	200.00	0.00	-0.00
362	85.68	29.83	531.46	938.31	111.17	0.00	765.56	-0.00	-0.00	-0.00	300.00	200.00	0.00	-0.00
363	86.98	27.39	552.37	937.64	111.16	0.00	479.63	-0.00	-0.00	-0.00	300.00	200.00	0.00	-0.00
364	86.98	26.86	572.81	936.72	111.13	0.00	497.65	-0.00	-0.00	-0.00	300.00	200.00	0.00	-0.00
365	85.60	27.47	590.06	936.05	111.09	0.00	545.48	-0.00	-0.00	-0.00	300.00	200.00	0.00	-0.00
366	84.30	29.37	601.35	935.12	110.73	0.00	434.31	-0.00	-0.00	-0.00	300.00	200.00	0.00	-0.00
367	83.92	32.58	607.45	933.90	109.87	0.00	81.34	-0.00	-0.00	-0.00	300.00	200.00	0.00	-0.00
368	82.78	36.01	610.81	932.23	108.82	0.00	-40.26	-0.00	-0.00	-0.00	300.00	200.00	0.00	-0.00
369	81.48	38.07	613.71	930.97	107.96	0.00	64.06	-0.00	-0.00	-0.00	300.00	200.00	0.00	-0.00
370	79.19	39.14	617.98	929.37	107.31	0.00	347.78	-0.00	-0.00	-0.00	300.00	200.00	0.00	-0.00
371	76.98	38.30	622.71	928.51	107.08	0.00	384.53	-0.00	-0.00	-0.00	300.00	200.00	0.00	-0.00
372	74.16	35.86	626.83	928.12	107.01	0.00	465.94	-0.00	-0.00	-0.00	300.00	200.00	0.00	-0.00
373	71.56	33.49	629.58	927.50	107.17	0.00	455.65	-0.00	-0.00	-0.00	300.00	200.00	0.00	-0.00
374	68.82	31.05	629.88	926.55	107.12	0.00	407.46	-0.00	-0.00	-0.00	300.00	200.00	0.00	-0.00
375	65.92	29.53	628.36	925.58	107.04	0.00	346.72	-0.00	-0.00	-0.00	300.00	200.00	0.00	-0.00
376	62.64	28.31	624.08	924.56	106.70	0.00	228.85	-0.00	-0.00	-0.00	300.00	200.00	0.00	-0.00
377	59.43	27.69	618.29	923.36	106.37	0.00	188.39	-0.00	-0.00	-0.00	300.00	200.00	0.00	-0.00
378	56.69	27.24	612.03	922.00	106.11	0.00	111.10	-0.00	-0.00	-0.00	300.00	200.00	0.00	-0.00
379	53.94	26.78	606.38	920.51	105.79	0.00	11.02	-0.00	-0.00	-0.00	300.00	200.00	0.00	-0.00
380	51.50	26.63	599.52	918.88	105.01	0.00	-50.23	-0.00	-0.00	-0.00	300.00	200.00	0.00	-0.00
381	49.90	26.55	595.25	917.00	104.69	0.00	-229.09	-0.00	-0.00	-0.00	300.00	200.00	0.00	-0.00
382	48.14	26.32	592.80	915.43	104.30	0.00	-379.70	-0.00	-0.00	-0.00	300.00	200.00	0.00	-0.00
383	46.54	26.32	590.82	913.77	103.93	0.00	-497.50	-0.00	-0.00	-0.00	300.00	200.00	0.00	-0.00
384	45.32	26.32	589.90	912.16	103.41	0.00	-612.71	-0.00	-0.00	-0.00	300.00	200.00	0.00	-0.00
385	44.17	26.47	590.97	910.51	103.02	0.00	-797.89	-0.00	-0.00	-0.00	300.00	200.00	0.00	-0.00
386	42.88	26.93	592.80	909.25	102.81	0.00	-925.53	-0.00	-0.00	-0.00	300.00	200.00	0.00	-0.00
387	41.58	27.39	594.18	907.70	102.36	0.00	-1098.60	-0.00	-0.00	-0.00	300.00	200.00	0.00	-0.00
388	40.05	27.31	596.92	906.68	101.99	0.00	-1325.30	-0.00	-0.00	-0.00	300.00	200.00	0.00	-0.00
389	38.45	27.62	600.59	905.74	101.78	0.00	-1426.46	-0.00	-0.00	-0.00	300.00	200.00	0.00	-0.00
390	36.93	27.39	604.25	904.67	101.72	0.00	-1500.49	-0.00	-0.00	-0.00	300.00	200.00	0.00	-0.00
391	35.10	27.39	607.76	903.75	101.48	0.00	-1692.89	-0.00	-0.00	-0.00	300.00	200.00	0.00	-0.00
392	33.04	27.31	610.35	902.92	101.35	0.00	-1837.81	-0.00	-0.00	-0.00	300.00	200.00	0.00	-0.00
393	31.20	27.39	612.18	901.95	101.15	0.00	-2003.12	-0.00	-0.00	-0.00	300.00	200.00	0.00	-0.00
394	28.99	27.47	613.86	901.14	101.12	0.00	-2106.00	-0.00	-0.00	-0.00	300.00	200.00	0.00	-0.00
395	26.63	27.62	614.78	900.17	100.97	0.00	-2215.42	-0.00	-0.00	-0.00	300.00	200.00	0.00	-0.00
396	24.11	27.92	615.39	899.43	100.72	0.00	-2248.07	-0.00	-0.00	-0.00	300.00	200.00	0.00	-0.00
397	21.97	28.08	616.30	898.99	100.82	0.00	-2455.80	-0.00	-0.00	-0.00	300.00	200.00	0.00	-0.00
398	19.23	28.08	616.46	898.10	100.89	0.00	-2523.18	-0.00	-0.00	-0.00	300.00	200.00	0.00	-0.00
399	17.17	28.31	617.07	897.51	100.69	0.00	-2647.98	-0.00	-0.00	-0.00	300.00	200.00	0.00	-0.00
400	14.65	28.46	618.29	897.08	100.89	0.00	-2725.23	-0.00	-0.00	-0.00	300.00	200.00	0.00	-0.00
401	12.28	28.76	619.35	896.35	100.86	0.00	-2903.24	-0.00	-0.00	-0.00	300.00	200.00	0.00	-0.00
402	9.77	28.76	620.42	895.84	100.69	0.00	-2961.25	-0.00	-0.00	-0.00	300.00	200.00	0.00	-0.00
403	7.55	29.14	622.56	895.35	100.98	0.00	-3088.51	-0.00	-0.00	-0.00	300.00	200.00	0.00	-0.00
404	5.34	29.14	624.24	894.71	101.00	0.00	-3239.78	-0.00	-0.00	-0.00	300.00	200.00	0.00	-0.00
405	3.28	29.07	626.07	894.23	100.85	0.00	-3320.34	-0.00	-0.00	-0.00	300.00	200.00	0.00	-0.00
406	1.22	29.37	628.81	893.17	100.90	0.00	-3379.97	-0.00	-0.00	-0.00	300.00	200.00	0.00	-0.00
407	-0.76	29.45	631.56	892.35	100.89	0.00	-3524.49	-0.00	-0.00	-0.00	300.00	200.00	0.00	-0.00
408	-2.21	29.75	632.32	891.27	100.68	0.00	-3734.26	-0.00	-0.00	-0.00	300.00	200.00	0.00	-0.00
409	-4.35	30.29	633.09	890.20	100.51	0.00	-3848.87	-0.00	-0.00	-0.00	300.00	200.00	0.00	-0.00
410	-7.02	30.14	633.09	889.19	100.31	0.00	-3896.61	-0.00	-0.00	-0.00	300.00	200.00	0.00	-0.00
411	-9.08	30.52	632.93	888.03	100.24	0.00	-3947.47	-0.00	-0.00	-0.00	300.00	200.00	0.00	-0.00
412	-11.06	30.67	631.87	886.99	99.98	0.00	-4078.69	-0.00	-0.00	-0.00	300.00	200.00	0.00	-0.00
413	-12.97	30.82	630.95	885.73	99.83	0.00	-4073.74	-0.00	-0.00	-0.00	300.00	200.00	0.00	-0.00
414	-14.72	31.05	629.88	884.32	99.71	0.00	-4123.09	-0.00	-0.00	-0.00	300.00	200.00	0.00	-0.00
415	-16.25	31.36	627.59	882.94	99.49	0.00	-4192.14	-0.00	-0.00	-0.00	300.00	200.00	0.00	-0.00
416	-17.85	31.28	625.61	881.20	99.22	0.00	-4202.07	-0.00	-0.00	-0.00	300.00	200.00	0.00	-0.00
417	-19.45	31.13	623.93	879.82	99.14	0.00	-4228.41	-0.00	-0.00	-0.00	300.00	200.00	0.00	-0.00
418	-20.90	30.75	621.95	877.75	98.82	0.00	-4272.72	-0.00	-0.00	-0.00	300.00	200.00	0.00	-0.00
419	-22.20	30.59	619.96	875.61	98.70	0.00	-4282.81	-0.00	-0.00	-0.00	300.00	200.00	0.00	-0.00
420	-23.27	30.29	618.44	873.84	98.59	0.00	-4310.08	-0.00	-0.00	-0.00	300.00	200.00	0.00	-0.00
421	-24.26	30.29	617.22	871.55	98.29	0.00	-4247.54	-0.00	-0.00	-0.00	300.00	200.00	0.00	-0.00
422	-25.48	30.29	616.00	869.34	97.99	0.00	-4277.45	-0.00	-0.00	-0.00	300.00	200.00	0.00	-0.00
423	-26.55	30.29	615.84	867.40	97.82	0.00	-4219.53	-0.00	-0.00	-0.00	300.00	200.00	0.00	-0.00
424	-27.77	30.67	615.08	864.90	97.59	0.00	-4181.37	-0.00	-0.00	-0.00	300.00	200.00	0.00	-0.00
425	-29.30	30.90	614.62	862.41	97.32	0.00	-4068.84	-0.00	-0.00	-0.00	300.00	200.00	0.00	-0.00
426	-30.59	31.28	614.78	860.26	97.24	0.00	-4056.68	-0.00	-0.00	-0.00	300.00	200.00	0.00	-0.00
427	-31.74	31.97	614.93	857.81	96.92	0.00	-3912.89	-0.00	-0.00	-0.00	300.00	200.00	0.00	-0.00
428	-33.19	32.42	615.54	855.33	96.68	0.00	-3837.23	-0.00	-0.00	-0.00	300.00	200.00	0.00	-0.00
429	-34.64	32.88	616.30	853.16	96.51	0.00	-3771.55	-0.00	-0.00	-0.00	300.00	200.00	0.00	-0.00
430	-36.62	33.19	617.68	850.75	96.34	0.00	-3693.94	-0.00	-0.00	-0.00	300.00	200.00	0.00	-0.00
431	-38.99	33.49	619.35	848.68	96.33	0.00	-3591.62	-0.00	-0.00	-0.00	300.00	200.00	0.00	-0.00
432	-40.66	34.03	621.19	846.40	96.05	0.00	-3505.75	-0.00	-0.00	-0.00	300.00	200.00	0.00	-0.00
433	-42.95	34.33	624.39	844.06	95.99	0.00	-3373.62	-0.00	-0.00	-0.00	300.00	200.00	0.00	-0.00
434	-45.24	34.79	627.90	842.20	96.14	0.00	-3325.12	-0.00	-0.00	-0.00	300.00	200.00	0.00	-0.00
435	-47.84	35.25	631.10	840.62	96.13	0.00	-3246.71	-0.00	-0.00	-0.00	300.00	200.00	0.00	-0.00
436	-50.74	35.63	634.31	838.70	96.13	0.00	-3219.28	-0.00	-0.00	-0.00	300.00	200.00	0.00	-0.00
437	-54.63	35.55	637.36	837.28	96.38	0.00	-3127.10	-0.00	-0.00	-0.00	300.00	200.00	0.00	-0.00
438	-58.06	35.63	639.95	836.12	96.52	0.00	-3167.52	-0.00	-0.00	-0.00	300.00	200.00	0.00	-0.00
439	-61.87	36.01	643.01	835.01	96.73	0.00	-3155.06	-0.00	-0.00	-0.00	300.00	200.00	0.00	-0.00
440	-65.84	36.09	644.38	833.88	96.90	0.00	-3122.59	-0.00	-0.00	-0.00	300.00	200.00	0.00	-0.00
441	-69.81	36.77	644.84	832.79	97.07	0.00	-3072.72	-0.00	-0.00	-0.00	300.00	200.00	0.00	-0.00
442	-74.23	37.00	643.62	831.73	97.20	0.00	-3121.49	-0.00	-0.00	-0.00	300.00	200.00	0.00	-0.00
443	-78.51	37.69	642.24	830.66	97.36	0.00	-3063.04	-0.00	-0.00	-0.00	300.00	200.00	0.00	-0.00
444	-82.40	38.22	639.50	829.77	97.49	0.00	-2991.24	-0.00	-0.00	-0.00	300.00	200.00	0.00	-0.00
445	-86.44	38.76	634.92	828.74	97.76	0.00	-2932.98	2.90	0.31	22.58	377.03	255.41	0.00	-0.21
446	-90.03	39.06	628.81	827.87	97.69	0.00	-2915.54	7.86	-3.97	187.38	379.64	261.89	0.00	46.99
447	-93.31	39.52	621.49	826.99	98.01	0.00	-2791.84	8.62	1.14	212.40	384.70	265.09	0.00	326.86
448	-94.99	39.60	607.30	825.66	98.09	0.00	-2547.06	31.81	11.52	226.59	377.58	262.76	0.00	95.93
449	-97.73	37.61	590.97	824.61	98.79	0.00	-2494.79	55.62	9.46	272.52	374.08	262.49	0.00	119.54
450	-98.04	36.39	572.51	823.20	98.99	0.00	-2390.69	65.61	6.26	296.94	373.54	263.82	0.00	157.02
451	-98.34	34.03	550.08	822.03	99.47	0.00	-2304.66	56.15	6.71	307.77	370.50	263.96	0.00	-63.49
452	-97.43	31.28	523.83	820.68	100.03	0.00	-2287.79	46.54	5.42	310.36	369.17	265.29	0.00	-105.62
453	-94.91	29.07	496.83	818.97	100.43	0.00	-2183.51	47.38	2.75	309.60	367.13	266.04	0.00	-236.83
454	-91.71	26.32	466.77	817.38	101.08	0.00	-2201.77	53.48	-0.15	302.73	363.66	266.94	0.00	-278.54
455	-86.59	22.89	433.96	815.76	101.55	0.00	-2409.75	58.98	-7.17	312.50	358.01	269.43	0.00	-272.76
456	-80.64	19.45	402.22	813.77	101.97	0.00	-2718.54	68.74	-17.09	339.05	351.58	271.47	0.00	-156.80
457	-73.93	16.02	367.89	812.17	102.03	0.00	-2906.36	80.95	-23.04	361.63	346.20	272.41	0.00	13.35
458	-66.68	12.82	331.12	809.96	102.12	0.00	-3129.71	84.84	-26.40	373.69	342.87	273.50	0.00	-208.59
459	-59.28	9.69	294.04	807.26	101.40	0.00	-3206.57	83.54	-28.53	380.10	340.35	274.51	0.00	-635.10
460	-50.66	6.26	254.52	804.62	101.80	0.00	-3542.10	82.47	-30.36	383.30	338.46	274.84	0.00	-1036.98
461	-40.44	3.74	212.71	800.78	100.29	0.00	-3642.51	82.70	-32.12	386.96	336.79	275.39	0.00	-1234.73
462	-29.83	2.21	173.03	796.12	99.47	0.00	-3814.21	83.01	-33.19	395.51	335.19	276.00	0.00	-1404.04
463	-18.31	1.75	132.45	789.29	97.00	0.00	-3773.94	83.01	-33.04	411.07	334.41	276.47	0.00	-1373.70
464	-5.49	2.82	96.13	775.38	90.79	0.00	-3869.27	83.47	-31.59	431.06	333.35	276.32	0.00	-1548.96
465	3.97	4.43	72.63	761.82	85.71	0.00	-3765.46	84.38	-29.98	455.47	332.66	276.25	0.00	-1627.59
466	10.68	5.26	56.30	749.34	80.22	0.00	-3743.53	85.30	-28.15	483.09	331.93	276.25	0.00	-1661.06
467	15.72	5.04	43.03	731.72	68.79	0.00	-4083.57	86.36	-26.40	507.35	331.22	276.39	0.00	-1687.92
468	18.01	5.11	32.65	709.54	55.14	0.00	-4205.72	86.98	-25.10	532.38	331.13	276.24	0.00	-1788.81
469	19.30	5.34	23.80	683.77	35.90	0.00	-4514.45	87.89	-24.87	556.79	330.25	276.40	0.00	-1847.76
470	-0.00	-0.00	-0.00	903.00	200.00	0.00	-0.00	88.50	-26.09	575.56	329.90	276.62	0.00	-1846.06
471	-0.00	-0.00	-0.00	903.00	200.00	0.00	-0.00	88.65	-28.15	593.41	329.70	276.88	0.00	-1960.93
472	-0.00	-0.00	-0.00	903.00	200.00	0.00	-0.00	88.27	-30.90	609.74	329.65	277.08	0.00	-1961.65
473	-0.00	-0.00	-0.00	903.00	200.00	0.00	-0.00	87.28	-33.42	622.10	329.36	277.26	0.00	-2117.30
474	-0.00	-0.00	-0.00	903.00	200.00	0.00	-0.00	86.06	-35.63	632.02	329.12	277.45	0.00	-2139.17
475	18.23	3.51	-6.41	1153.00	395.24	0.00	302.27	83.92	-37.77	640.87	329.14	277.67	0.00	-2291.94
476	18.23	3.59	-6.56	1140.21	400.00	0.00	347.23	81.86	-38.91	647.58	329.34	277.71	0.00	-2316.01
477	18.08	3.20	-6.56	1140.21	390.70	0.00	170.33	79.57	-39.37	652.77	329.31	277.93	0.00	-2349.08
478	18.23	3.51	-6.26	1159.10	395.12	0.00	187.20	76.22	-39.22	655.67	329.32	277.87	0.00	-2345.10
479	18.16	3.28	-6.41	1145.86	390.48	0.00	212.90	72.48	-38.22	655.21	329.48	277.92	0.00	-2403.45
480	18.16	3.36	-6.41	1153.00	400.00	0.00	343.32	68.66	-37.00	652.62	329.46	278.09	0.00	-2291.03
481	-0.00	-0.00	-0.00	903.00	200.00	0.00	-0.00	64.54	-34.79	648.96	329.63	277.92	0.00	-2202.52
482	18.01	3.20	-6.56	1147.19	390.70	0.00	202.09	60.73	-32.81	643.92	329.50	277.77	0.00	-2090.99
483	18.08	3.20	-6.87	1123.00	377.78	0.00	14.75	57.45	-31.05	637.05	329.53	277.80	0.00	-1960.71
484	18.16	3.28	-6.41	1153.00	395.24	0.00	275.93	53.63	-29.07	629.43	329.45	277.82	0.00	-1813.63
485	-0.00	-0.00	-0.00	903.00	200.00	0.00	-0.00	50.96	-27.24	621.64	329.38	278.06	0.00	-1653.25
486	18.16	3.36	-6.41	1153.00	390.48	0.00	147.50	48.68	-26.02	614.32	329.06	278.14	0.00	-1459.92
487	18.08	3.20	-6.26	1159.10	400.00	0.00	300.90	46.23	-24.95	607.15	328.65	278.26	0.00	-1411.84
488	18.23	3.20	-6.26	1151.78	395.12	0.00	288.80	44.48	-24.19	602.11	328.13	278.31	0.00	-1238.24
489	-0.00	-0.00	-0.00	903.00	200.00	0.00	-0.00	42.88	-23.80	598.30	327.77	278.45	0.00	-1033.49
490	18.23	3.20	-6.26	1159.10	400.00	0.00	354.30	41.05	-23.65	595.86	327.35	278.57	0.00	-911.95
491	18.08	3.28	-6.56	1140.21	395.35	0.00	236.33	39.75	-23.80	595.09	326.85	278.77	0.00	-807.59
492	18.16	3.36	-6.41	1160.14	390.48	0.00	77.75	38.22	-24.11	596.31	326.56	278.92	0.00	-600.46
493	18.16	3.13	-6.41	1138.71	395.24	0.00	358.76	36.77	-24.41	599.82	325.95	278.86	0.00	-449.07
494	18.16	3.28	-6.71	1141.64	377.27	0.00	-35.89	35.02	-24.95	602.72	325.97	278.84	0.00	-276.25
495	18.23	3.51	-6.56	1140.21	386.05	0.00	42.23	33.57	-25.33	607.60	325.69	278.91	0.00	-179.48
496	-0.00	-0.00	-0.00	903.00	200.00	0.00	-0.00	32.04	-25.63	613.56	325.29	278.84	0.00	84.64
497	18.01	3.13	-6.41	1145.86	400.00	0.00	300.82	30.44	-26.17	619.51	325.12	278.62	0.00	143.96
498	18.08	3.28	-6.41	1153.00	400.00	0.00	278.47	29.22	-26.02	624.85	324.62	278.53	0.00	303.09
499	18.23	3.20	-6.26	1166.41	395.12	0.00	264.80	27.08	-26.02	630.49	324.10	278.56	0.00	420.20
500	-0.00	-0.00	-0.00	903.00	200.00	0.00	-0.00	25.18	-25.94	634.61	323.80	278.53	0.00	603.31
501	-0.00	-0.00	-0.00	903.00	200.00	0.00	-0.00	22.96	-26.09	637.51	323.55	278.12	0.00	669.09
502	-0.00	-0.00	-0.00	903.00	200.00	0.00	-0.00	19.99	-26.25	639.04	323.35	278.03	0.00	890.94
503	18.08	3.20	-6.26	1144.46	390.24	0.00	217.16	16.86	-26.40	639.65	323.19	278.01	0.00	1103.36
504	18.01	3.28	-6.26	1159.10	400.00	0.00	288.99	14.04	-26.40	640.72	323.01	277.78	0.00	1310.08
505	18.16	3.28	-6.26	1151.78	390.24	0.00	143.47	10.76	-25.41	642.40	322.66	277.39	0.00	1453.97
506	18.23	3.28	-6.26	1144.46	390.24	0.00	227.77	7.86	-25.10	643.77	322.75	276.94	0.00	1656.40
507	18.01	3.28	-6.26	1151.78	400.00	0.00	290.10	5.11	-24.34	644.99	322.43	276.70	0.00	1807.63
508	-0.00	-0.00	-0.00	903.00	200.00	0.00	-0.00	2.14	-23.65	646.06	322.04	276.38	0.00	1988.97
509	18.08	3.20	-6.71	1141.64	377.27	0.00	-8.32	-0.38	-23.12	646.51	321.88	276.09	0.00	2193.36
510	18.16	3.28	-6.26	1144.46	395.12	0.00	301.83	-2.44	-22.74	646.21	321.53	275.70	0.00	2387.61
511	18.01	3.28	-6.26	1144.46	395.12	0.00	203.39	-4.27	-22.28	645.75	321.20	275.24	0.00	2622.67
512	18.16	3.20	-6.26	1137.15	395.12	0.00	320.81	-6.33	-21.74	644.84	320.66	275.15	0.00	2765.63
513	-0.00	-0.00	-0.00	903.00	200.00	0.00	-0.00	-8.09	-21.29	643.01	320.22	274.80	0.00	2915.37
514	-0.00	-0.00	-0.00	903.00	200.00	0.00	-0.00	-9.77	-20.90	640.26	319.59	274.59	0.00	3091.40
515	-0.00	-0.00	-0.00	903.00	200.00	0.00	-0.00	-11.67	-20.60	637.97	319.01	274.29	0.00	3209.52
516	-0.00	-0.00	-0.00	903.00	200.00	0.00	-0.00	-13.35	-20.37	635.38	318.52	273.92	0.00	3418.57
517	-0.00	-0.00	-0.00	903.00	200.00	0.00	-0.00	-15.26	-19.91	631.87	317.82	273.65	0.00	3556.88
518	-0.00	-0.00	-0.00	903.00	200.00	0.00	-0.00	-17.09	-19.99	628.51	317.12	273.56	0.00	3685.50
519	-0.00	-0.00	-0.00	903.00	200.00	0.00	-0.00	-19.07	-19.91	624.69	316.49	273.23	0.00	3806.76
520	18.23	3.28	-6.26	1166.41	400.00	0.00	310.76	-21.06	-19.53	621.64	315.91	273.00	0.00	3969.12
521	18.23	3.20	-6.56	1140.21	386.05	0.00	137.51	-23.04	-19.07	618.74	314.94	272.75	0.00	4033.33
522	18.16	3.13	-6.26	1166.41	390.24	0.00	112.77	-24.72	-18.92	615.23	314.06	272.62	0.00	4147.26
523	-0.00	-0.00	-0.00	903.00	200.00	0.00	-0.00	-26.47	-19.00	613.40	313.13	272.24	0.00	4196.44
524	18.16	3.20	-6.41	1160.14	385.71	0.00	30.52	-28.08	-18.77	610.96	311.69	272.28	0.00	4347.01
525	18.23	3.28	-6.56	1147.19	381.40	0.00	-11.18	-30.06	-19.00	610.05	310.58	271.94	0.00	4447.31
526	-0.00	-0.00	-0.00	903.00	200.00	0.00	-0.00	-32.04	-18.92	609.13	308.94	272.09	0.00	4473.75
527	-0.00	-0.00	-0.00	903.00	200.00	0.00	-0.00	-34.03	-19.30	608.67	307.07	271.95	0.00	4531.85
528	18.23	3.28	-6.41	1153.00	390.48	0.00	112.44	-35.32	-19.30	609.89	304.58	271.70	0.00	4650.84
529	18.31	2.98	-6.41	1153.00	395.24	0.00	290.46	-36.39	-19.76	611.11	301.72	271.76	0.00	4678.08
530	18.31	3.13	-6.56	1154.16	381.40	0.00	-4.79	-37.16	-19.99	612.49	299.33	271.80	0.00	4711.75
531	18.23	3.28	-6.41	1138.71	395.24	0.00	246.14	-37.92	-21.06	613.71	296.12	271.95	0.00	4743.06
532	18.31	3.13	-6.26	1159.10	390.24	0.00	118.91	-38.30	-21.82	614.62	292.18	272.05	0.00	4691.81
533	18.54	3.20	-6.26	1173.73	395.12	0.00	209.34	-38.45	-22.74	614.47	288.38	272.31	0.00	4645.66
534	-0.00	-0.00	-0.00	903.00	200.00	0.00	-0.00	-38.38	-23.27	614.32	284.28	272.63	0.00	4491.63
535	18.39	3.13	-6.26	1159.10	390.24	0.00	110.53	-38.60	-23.96	613.56	280.15	272.72	0.00	4567.95
536	-0.00	-0.00	-0.00	903.00	200.00	0.00	-0.00	-38.30	-24.57	612.95	276.03	272.99	0.00	4489.12
537	-0.00	-0.00	-0.00	903.00	200.00	0.00	-0.00	-38.15	-25.10	612.49	271.60	273.14	0.00	4439.10
538	-0.00	-0.00	-0.00	903.00	200.00	0.00	-0.00	-38.07	-25.25	612.03	267.17	273.45	0.00	4408.35
539	18.69	3.05	-6.41	1160.14	385.71	0.00	123.16	-37.46	-25.63	612.79	262.43	273.46	0.00	4387.51
540	-0.00	-0.00	-0.00	903.00	200.00	0.00	-0.00	-36.93	-25.94	614.47	257.83	273.65	0.00	4334.70
541	19.07	3.28	-6.41	1145.86	395.24	0.00	295.00	-35.86	-26.32	615.39	252.69	273.99	0.00	4295.58
542	18.77	3.20	-6.41	1153.00	395.24	0.00	208.17	-34.87	-27.16	617.68	247.83	274.16	0.00	4191.20
543	18.84	3.13	-6.56	1154.16	390.70	0.00	152.94	-33.80	-27.24	621.19	242.89	274.18	0.00	4154.06
544	18.92	3.05	-6.26	1159.10	400.00	0.00	347.60	-33.04	-27.69	625.15	237.83	274.25	0.00	3973.63
545	19.00	3.13	-6.26	1166.41	400.00	0.00	320.43	-33.26	-27.92	629.58	233.62	274.45	0.00	3955.17
546	-0.00	-0.00	-0.00	903.00	200.00	0.00	-0.00	-34.26	-28.00	635.38	229.47	274.54	0.00	3940.14
547	19.00	3.05	-6.26	1159.10	400.00	0.00	339.97	-36.09	-28.38	641.94	225.77	274.78	0.00	3914.96
548	19.23	3.05	-6.41	1153.00	395.24	0.00	381.47	-38.38	-28.23	648.50	222.92	274.73	0.00	3951.31
549	-0.00	-0.00	-0.00	903.00	200.00	0.00	-0.00	-41.05	-28.53	654.91	219.97	274.65	0.00	3990.62
550	19.15	3.20	-6.56	1140.21	381.40	0.00	12.77	-43.72	-29.60	660.86	217.57	274.67	0.00	3954.40
551	19.30	3.20	-6.56	1140.21	395.35	0.00	332.68	-46.84	-30.36	666.50	215.38	274.59	0.00	3915.87
552	19.15	3.13	-6.41	1153.00	395.24	0.00	187.28	-50.35	-30.59	672.45	213.55	274.47	0.00	3927.64
553	-0.00	-0.00	-0.00	903.00	200.00	0.00	-0.00	-54.47	-31.28	677.64	212.18	274.44	0.00	3978.16
554	19.15	3.13	-6.71	1148.45	386.36	0.00	100.22	-58.52	-31.43	681.30	210.77	274.31	0.00	4016.23
555	-0.00	-0.00	-0.00	903.00	200.00	0.00	-0.00	-63.02	-31.89	683.59	209.73	274.33	0.00	3995.60
556	19.23	3.13	-6.26	1166.41	400.00	0.00	297.55	-67.67	-32.65	685.27	208.75	274.28	0.00	3941.14
557	19.23	3.13	-6.41	1167.29	390.48	0.00	111.72	-72.02	-33.19	684.66	207.60	274.30	0.00	3850.05
558	19.45	3.13	-6.56	1154.16	390.70	0.00	109.12	-76.07	-33.87	682.22	206.73	274.39	0.00	3839.25
559	19.45	3.13	-6.71	1148.45	386.36	0.00	65.54	-80.72	-34.87	676.73	205.77	274.59	0.00	3717.29
560	20.29	3.20	-6.26	1137.15	390.24	0.00	272.43	-83.62	-37.00	671.69	204.86	274.10	0.00	4199.31
561	18.77	2.14	-6.41	1160.14	400.00	0.00	228.88	-88.04	-32.35	659.33	204.47	274.15	0.00	3702.19
562	19.15	3.20	-6.56	1126.26	395.35	0.00	118.70	-86.06	-36.62	642.09	202.83	274.14	0.00	3518.86
563	18.01	2.21	-6.71	1162.09	386.36	0.00	-422.04	-91.02	-32.58	624.54	201.93	273.74	0.00	3025.63
564	21.06	3.13	-7.02	1111.70	378.26	0.00	445.82	-89.95	-32.65	602.57	200.56	273.49	0.00	2799.78
565	19.07	2.75	-6.56	1140.21	395.35	0.00	259.22	-91.63	-30.52	578.31	199.55	273.03	0.00	2533.45
566	-0.00	-0.00	-0.00	903.00	200.00	0.00	-0.00	-89.80	-29.22	553.89	198.51	272.62	0.00	2392.57
567	-0.00	-0.00	-0.00	903.00	200.00	0.00	-0.00	-88.35	-26.47	526.43	197.22	272.17	0.00	2323.69
568	19.76	2.52	-6.71	1141.64	386.36	0.00	83.40	-85.91	-25.02	496.22	196.22	271.71	0.00	2137.32
569	20.07	2.67	-6.56	1147.19	390.70	0.00	153.12	-83.31	-23.12	467.22	194.97	271.33	0.00	1975.11
570	-0.00	-0.00	-0.00	903.00	200.00	0.00	-0.00	-80.11	-21.13	435.33	194.22	270.94	0.00	1717.22
571	-0.00	-0.00	-0.00	903.00	200.00	0.00	-0.00	-75.99	-19.23	400.54	193.37	270.25	0.00	1492.54
572	-0.00	-0.00	-0.00	903.00	200.00	0.00	-0.00	-71.79	-17.01	365.91	192.41	270.14	0.00	1236.27
573	19.68	2.82	-6.71	1141.64	386.36	0.00	65.02	-66.45	-14.95	328.67	191.23	269.82	0.00	1034.84
574	19.76	2.67	-6.56	1147.19	395.35	0.00	255.50	-59.97	-12.36	289.00	190.39	269.69	0.00	920.41
575	-0.00	-0.00	-0.00	903.00	200.00	0.00	-0.00	-53.94	-10.53	251.92	188.79	269.17	0.00	728.63
576	-0.00	-0.00	-0.00	903.00	200.00	0.00	-0.00	-46.92	-8.54	213.01	187.82	268.91	0.00	683.27
577	-0.00	-0.00	-0.00	903.00	200.00	0.00	-0.00	-37.69	-6.87	172.88	185.08	268.84	0.00	621.70
578	19.84	2.59	-7.02	1131.26	369.57	0.00	-272.67	-27.39	-5.42	139.01	181.12	268.28	0.00	621.66
579	19.76	2.67	-6.71	1141.64	381.82	0.00	-42.83	-15.95	-4.35	109.71	176.50	267.59	0.00	513.69
580	19.76	2.44	-6.56	1140.21	386.05	0.00	121.72	-7.40	-3.36	87.13	171.80	266.20	0.00	521.70
581	-0.00	-0.00	-0.00	903.00	200.00	0.00	-0.00	-3.20	-2.44	70.34	169.20	264.64	0.00	503.49
582	-0.00	-0.00	-0.00	903.00	200.00	0.00	-0.00	-1.75	-1.91	55.24	169.06	263.54	0.00	279.63
583	19.61	2.52	-6.87	1129.67	386.67	0.00	136.82	-0.92	-1.30	42.11	168.48	260.14	0.00	323.67
584	19.61	2.52	-6.41	1145.86	390.48	0.00	193.64	0.15	-1.83	32.04	171.43	259.05	0.00	139.80
585	19.45	2.44	-6.41	1160.14	400.00	0.00	287.74	1.53	-2.59	23.96	171.97	259.87	0.00	102.58
586	-0.00	-0.00	-0.00	903.00	200.00	0.00	-0.00	3.05	-2.90	17.85	174.36	256.41	0.00	105.44
587	19.68	2.52	-6.41	1153.00	390.48	0.00	190.19	2.67	-2.21	12.21	172.50	255.00	0.00	139.43
588	19.30	2.59	-6.56	1161.14	395.35	0.00	171.40	1.53	-1.75	6.26	190.24	253.66	0.00	118.16
589	19.38	2.67	-6.56	1147.19	390.70	0.00	136.62	-0.00	-0.00	-0.00	300.00	200.00	0.00	-0.00
590	19.38	2.59	-6.41	1145.86	395.24	0.00	246.68	-0.00	-0.00	-0.00	300.00	200.00	0.00	-0.00
591	19.30	2.67	-6.26	1159.10	400.00	0.00	269.82	-0.00	-0.00	-0.00	300.00	200.00	0.00	-0.00
592	19.23	2.67	-6.41	1145.86	395.24	0.00	198.36	-0.00	-0.00	-0.00	300.00	200.00	0.00	-0.00
593	19.30	2.67	-6.56	1154.16	395.35	0.00	193.22	-0.00	-0.00	-0.00	300.00	200.00	0.00	-0.00
594	-0.00	-0.00	-0.00	903.00	200.00	0.00	-0.00	-0.00	-0.00	-0.00	300.00	200.00	0.00	-0.00
595	-0.00	-0.00	-0.00	903.00	200.00	0.00	-0.00	-0.00	-0.00	-0.00	300.00	200.00	0.00	-0.00
596	-0.00	-0.00	-0.00	903.00	200.00	0.00	-0.00	-0.00	-0.00	-0.00	300.00	200.00	0.00	-0.00
597	19.15	2.67	-6.41	1138.71	395.24	0.00	271.21	-0.00	-0.00	-0.00	300.00	200.00	0.00	-0.00
598	19.07	2.82	-6.26	1166.41	400.00	0.00	255.86	-0.00	-0.00	-0.00	300.00	200.00	0.00	-0.00
599	19.07	2.82	-5.95	1156.85	400.00	0.00	305.76	-0.00	-0.00	-0.00	300.00	200.00	0.00	-0.00
600	19.15	2.67	-6.56	1140.21	395.35	0.00	292.22	-0.00	-0.00	-0.00	300.00	200.00	0.00	-0.00
601	19.15	2.98	-6.41	1145.86	395.24	0.00	246.68	-0.00	-0.00	-0.00	300.00	200.00	0.00	-0.00
602	19.00	2.98	-6.41	1167.29	395.24	0.00	130.24	-0.00	-0.00	-0.00	300.00	200.00	0.00	-0.00
603	-0.00	-0.00	-0.00	903.00	200.00	0.00	-0.00	-0.00	-0.00	-0.00	300.00	200.00	0.00	-0.00
604	18.92	2.98	-6.41	1160.14	390.48	0.00	69.39	-0.00	-0.00	-0.00	300.00	200.00	0.00	-0.00
605	19.00	2.98	-6.56	1140.21	395.35	0.00	304.47	-0.00	-0.00	-0.00	300.00	200.00	0.00	-0.00
606	18.92	3.13	-6.41	1160.14	400.00	0.00	324.79	-0.00	-0.00	-0.00	300.00	200.00	0.00	-0.00
607	-0.00	-0.00	-0.00	903.00	200.00	0.00	-0.00	-0.00	-0.00	-0.00	300.00	200.00	0.00	-0.00
608	18.92	2.90	-6.56	1154.16	400.00	0.00	332.32	-0.00	-0.00	-0.00	300.00	200.00	0.00	-0.00
609	18.92	2.90	-6.56	1147.19	400.00	0.00	398.33	-0.00	-0.00	-0.00	300.00	200.00	0.00	-0.00
610	18.92	3.05	-5.95	1172.23	400.00	0.00	284.64	-0.00	-0.00	-0.00	300.00	200.00	0.00	-0.00
611	19.00	3.05	-6.71	1134.82	386.36	0.00	132.13	-0.00	-0.00	-0.00	300.00	200.00	0.00	-0.00
612	-0.00	-0.00	-0.00	903.00	200.00	0.00	-0.00	-0.00	-0.00	-0.00	300.00	200.00	0.00	-0.00
613	-0.00	-0.00	-0.00	903.00	200.00	0.00	-0.00	-0.00	-0.00	-0.00	300.00	200.00	0.00	-0.00
614	18.62	2.98	-6.56	1154.16	390.70	0.00	170.51	-0.00	-0.00	-0.00	300.00	200.00	0.00	-0.00
615	18.62	2.98	-6.41	1153.00	390.48	0.00	124.07	-0.00	-0.00	-0.00	300.00	200.00	0.00	-0.00
616	18.69	2.82	-6.41	1145.86	395.24	0.00	308.81	-0.00	-0.00	-0.00	300.00	200.00	0.00	-0.00
617	18.62	2.90	-6.41	1174.43	400.00	0.00	212.53	-0.00	-0.00	-0.00	300.00	200.00	0.00	-0.00
618	18.84	2.98	-6.41	1160.14	395.24	0.00	281.92	-0.00	-0.00	-0.00	300.00	200.00	0.00	-0.00
619	18.77	2.90	-6.41	1160.14	395.24	0.00	240.87	-0.00	-0.00	-0.00	300.00	200.00	0.00	-0.00
620	18.69	2.90	-6.26	1166.41	400.00	0.00	273.91	-0.00	-0.00	-0.00	300.00	200.00	0.00	-0.00
621	18.77	2.90	-6.41	1153.00	400.00	0.00	350.95	-0.00	-0.00	-0.00	300.00	200.00	0.00	-0.00
622	-0.00	-0.00	-0.00	903.00	200.00	0.00	-0.00	-0.00	-0.00	-0.00	300.00	200.00	0.00	-0.00
623	18.62	2.98	-6.71	1141.64	381.82	0.00	-3.29	-0.00	-0.00	-0.00	300.00	200.00	0.00	-0.00
624	18.77	2.90	-6.71	1148.45	386.36	0.00	85.31	-0.00	-0.00	-0.00	300.00	200.00	0.00	-0.00
625	18.69	2.98	-6.41	1160.14	390.48	0.00	117.35	-0.00	-0.00	-0.00	300.00	200.00	0.00	-0.00
626	18.62	2.98	-6.71	1148.45	381.82	0.00	-23.58	-0.00	-0.00	-0.00	300.00	200.00	0.00	-0.00
627	-0.00	-0.00	-0.00	903.00	200.00	0.00	-0.00	-0.00	-0.00	-0.00	300.00	200.00	0.00	-0.00
628	18.62	2.98	-6.71	1134.82	390.91	0.00	186.23	-0.00	-0.00	-0.00	300.00	200.00	0.00	-0.00
629	18.69	2.98	-6.56	1154.16	400.00	0.00	336.05	-0.00	-0.00	-0.00	300.00	200.00	0.00	-0.00
630	-0.00	-0.00	-0.00	903.00	200.00	0.00	-0.00	-0.00	-0.00	-0.00	300.00	200.00	0.00	-0.00
631	-0.00	-0.00	-0.00	903.00	200.00	0.00	-0.00	-0.00	-0.00	-0.00	300.00	200.00	0.00	-0.00
632	-0.00	-0.00	-0.00	903.00	200.00	0.00	-0.00	-0.00	-0.00	-0.00	300.00	200.00	0.00	-0.00
633	18.54	3.05	-6.26	1173.73	400.00	0.00	249.54	-0.00	-0.00	-0.00	300.00	200.00	0.00	-0.00
634	-0.00	-0.00	-0.00	903.00	200.00	0.00	-0.00	-0.00	-0.00	-0.00	300.00	200.00	0.00	-0.00
635	18.62	2.98	-6.41	1153.00	400.00	0.00	370.03	-0.00	-0.00	-0.00	300.00	200.00	0.00	-0.00
636	-0.00	-0.00	-0.00	903.00	200.00	0.00	-0.00	-0.00	-0.00	-0.00	300.00	200.00	0.00	-0.00
637	18.62	3.05	-6.41	1160.14	395.24	0.00	240.51	-0.00	-0.00	-0.00	300.00	200.00	0.00	-0.00
638	18.54	3.13	-6.87	1136.33	382.22	0.00	16.28	-0.00	-0.00	-0.00	300.00	200.00	0.00	-0.00
639	18.62	3.13	-6.56	1147.19	390.70	0.00	199.78	-0.00	-0.00	-0.00	300.00	200.00	0.00	-0.00
640	-0.00	-0.00	-0.00	903.00	200.00	0.00	-0.00	-0.00	-0.00	-0.00	300.00	200.00	0.00	-0.00
641	18.54	3.20	-6.41	1167.29	390.48	0.00	120.98	-0.00	-0.00	-0.00	300.00	200.00	0.00	-0.00
642	18.54	2.98	-6.41	1153.00	395.24	0.00	289.37	-0.00	-0.00	-0.00	300.00	200.00	0.00	-0.00
643	18.54	3.05	-6.41	1167.29	390.48	0.00	138.42	-0.00	-0.00	-0.00	300.00	200.00	0.00	-0.00
644	18.39	3.20	-6.56	1168.12	390.70	0.00	93.33	-0.00	-0.00	-0.00	300.00	200.00	0.00	-0.00
645	-0.00	-0.00	-0.00	903.00	200.00	0.00	-0.00	-0.00	-0.00	-0.00	300.00	200.00	0.00	-0.00
646	18.39	2.98	-6.56	1168.12	400.00	0.00	347.94	-0.00	-0.00	-0.00	300.00	200.00	0.00	-0.00
647	18.62	3.20	-6.41	1153.00	400.00	0.00	404.36	-0.00	-0.00	-0.00	300.00	200.00	0.00	-0.00
648	18.08	2.90	-6.26	1173.73	400.00	0.00	245.07	-0.00	-0.00	-0.00	300.00	200.00	0.00	-0.00
649	18.23	2.98	-6.56	1140.21	400.00	0.00	377.57	-0.00	-0.00	-0.00	300.00	200.00	0.00	-0.00
650	18.39	2.90	-6.87	1136.33	377.78	0.00	-16.95	-0.00	-0.00	-0.00	300.00	200.00	0.00	-0.00
651	18.31	3.05	-6.41	1153.00	400.00	0.00	289.92	-0.00	-0.00	-0.00	300.00	200.00	0.00	-0.00
652	18.16	3.13	-6.56	1154.16	400.00	0.00	236.69	-0.00	-0.00	-0.00	300.00	200.00	0.00	-0.00
653	-0.00	-0.00	-0.00	903.00	200.00	0.00	-0.00	-0.00	-0.00	-0.00	300.00	200.00	0.00	-0.00
654	18.23	3.05	-6.71	1148.45	386.36	0.00	39.88	-0.00	-0.00	-0.00	300.00	200.00	0.00	-0.00
655	18.16	2.98	-6.41	1153.00	390.48	0.00	128.43	-0.00	-0.00	-0.00	300.00	200.00	0.00	-0.00
656	18.08	3.05	-6.41	1174.43	390.48	0.00	52.32	-0.00	-0.00	-0.00	300.00	200.00	0.00	-0.00
657	18.16	3.20	-6.87	1156.33	391.11	0.00	117.83	-0.00	-0.00	-0.00	300.00	200.00	0.00	-0.00
658	18.16	3.05	-6.71	1155.27	390.91	0.00	156.06	-0.00	-0.00	-0.00	300.00	200.00	0.00	-0.00
659	-0.00	-0.00	-0.00	903.00	200.00	0.00	-0.00	-0.00	-0.00	-0.00	300.00	200.00	0.00	-0.00
660	18.08	3.13	-7.17	1126.40	378.72	0.00	15.10	-0.00	-0.00	-0.00	300.00	200.00	0.00	-0.00
661	-0.00	-0.00	-0.00	903.00	200.00	0.00	-0.00	-0.00	-0.00	-0.00	300.00	200.00	0.00	-0.00
662	18.23	3.13	-6.71	1162.09	390.91	0.00	152.93	-0.00	-0.00	-0.00	300.00	200.00	0.00	-0.00
663	18.23	3.05	-6.56	1161.14	390.70	0.00	194.64	-0.00	-0.00	-0.00	300.00	200.00	0.00	-0.00
664	18.16	3.13	-6.87	1156.33	377.78	0.00	-104.95	-0.00	-0.00	-0.00	300.00	200.00	0.00	-0.00
665	18.16	2.90	-6.87	1149.67	386.67	0.00	87.99	-0.00	-0.00	-0.00	300.00	200.00	0.00	-0.00
666	17.78	3.05	-6.71	1155.27	395.45	0.00	141.14	-0.00	-0.00	-0.00	300.00	200.00	0.00	-0.00
667	18.16	3.28	-6.41	1167.29	395.24	0.00	114.62	-0.00	-0.00	-0.00	300.00	200.00	0.00	-0.00
668	18.23	3.20	-6.71	1155.27	386.36	0.00	117.91	-0.00	-0.00	-0.00	300.00	200.00	0.00	-0.00
669	18.23	3.28	-6.26	1159.10	400.00	0.00	288.99	-0.00	-0.00	-0.00	300.00	200.00	0.00	-0.00
670	18.08	3.28	-6.56	1161.14	395.35	0.00	213.45	-0.00	-0.00	-0.00	300.00	200.00	0.00	-0.00
671	-0.00	-0.00	-0.00	903.00	200.00	0.00	-0.00	-0.00	-0.00	-0.00	300.00	200.00	0.00	-0.00
672	17.93	3.36	-6.71	1148.45	386.36	0.00	136.98	-0.00	-0.00	-0.00	300.00	200.00	0.00	-0.00
673	17.78	3.13	-6.87	1143.00	386.67	0.00	164.29	-0.00	-0.00	-0.00	300.00	200.00	0.00	-0.00
674	17.85	2.67	-7.02	1137.78	373.91	0.00	-62.69	-0.00	-0.00	-0.00	300.00	200.00	0.00	-0.00
675	18.69	3.59	-6.56	1147.19	386.05	0.00	290.27	-0.00	-0.00	-0.00	300.00	200.00	0.00	-0.00
676	18.01	2.90	-6.26	1181.05	400.00	0.00	323.04	-0.00	-0.00	-0.00	300.00	200.00	0.00	-0.00
677	-0.00	-0.00	-0.00	903.00	200.00	0.00	-0.00	-0.00	-0.00	-0.00	300.00	200.00	0.00	-0.00
678	18.16	3.05	-6.41	1167.29	395.24	0.00	266.67	-0.00	-0.00	-0.00	300.00	200.00	0.00	-0.00
679	17.93	3.36	-7.17	1145.55	370.21	0.00	-165.74	-0.00	-0.00	-0.00	300.00	200.00	0.00	-0.00
680	17.93	3.66	-6.56	1154.16	386.05	0.00	-56.07	-0.00	-0.00	-0.00	300.00	200.00	0.00	-0.00
681	18.01	3.51	-7.02	1144.30	386.96	0.00	161.88	-0.00	-0.00	-0.00	300.00	200.00	0.00	-0.00
682	17.93	3.74	-6.71	1148.45	381.82	0.00	-15.26	-0.00	-0.00	-0.00	300.00	200.00	0.00	-0.00
683	18.16	3.59	-6.56	1147.19	390.70	0.00	183.82	-0.00	-0.00	-0.00	300.00	200.00	0.00	-0.00
684	18.23	3.66	-6.41	1167.29	380.95	0.00	-71.57	-0.00	-0.00	-0.00	300.00	200.00	0.00	-0.00
685	18.54	3.36	-6.41	1160.14	395.24	0.00	284.47	-0.00	-0.00	-0.00	300.00	200.00	0.00	-0.00
686	-0.00	-0.00	-0.00	903.00	200.00	0.00	-0.00	-0.00	-0.00	-0.00	300.00	200.00	0.00	-0.00
687	18.23	3.51	-6.71	1141.64	386.36	0.00	157.44	-0.00	-0.00	-0.00	300.00	200.00	0.00	-0.00
688	18.16	3.36	-6.41	1160.14	395.24	0.00	232.88	-0.00	-0.00	-0.00	300.00	200.00	0.00	-0.00
689	18.16	3.51	-6.56	1154.16	386.05	0.00	47.73	-0.00	-0.00	-0.00	300.00	200.00	0.00	-0.00
690	18.23	3.51	-6.26	1195.68	395.12	0.00	35.91	-0.00	-0.00	-0.00	300.00	200.00	0.00	-0.00
691	18.31	3.28	-6.26	1166.41	400.00	0.00	326.02	-0.00	-0.00	-0.00	300.00	200.00	0.00	-0.00
692	18.23	3.20	-6.56	1147.19	395.35	0.00	284.77	-0.00	-0.00	-0.00	300.00	200.00	0.00	-0.00
693	18.23	3.28	-6.71	1141.64	386.36	0.00	97.62	-0.00	-0.00	-0.00	300.00	200.00	0.00	-0.00
694	18.23	3.13	-6.26	1159.10	400.00	0.00	373.84	-0.00	-0.00	-0.00	300.00	200.00	0.00	-0.00
695	18.31	3.20	-6.71	1141.64	390.91	0.00	213.28	-0.00	-0.00	-0.00	300.00	200.00	0.00	-0.00
696	18.16	3.05	-6.41	1167.29	395.24	0.00	243.78	-0.00	-0.00	-0.00	300.00	200.00	0.00	-0.00
697	18.54	3.13	-6.71	1141.64	386.36	0.00	168.02	-0.00	-0.00	-0.00	300.00	200.00	0.00	-0.00
698	18.54	3.20	-6.26	1151.78	400.00	0.00	324.34	-0.00	-0.00	-0.00	300.00	200.00	0.00	-0.00
699	-0.00	-0.00	-0.00	903.00	200.00	0.00	-0.00	-0.00	-0.00	-0.00	300.00	200.00	0.00	-0.00
700	18.39	3.20	-6.26	1159.10	395.12	0.00	203.57	-0.00	-0.00	-0.00	300.00	200.00	0.00	-0.00
701	18.54	3.05	-6.41	1153.00	390.48	0.00	227.79	-0.00	-0.00	-0.00	300.00	200.00	0.00	-0.00
702	18.77	3.13	-6.41	1160.14	395.24	0.00	250.68	-0.00	-0.00	-0.00	300.00	200.00	0.00	-0.00
703	18.62	3.13	-6.56	1154.16	390.70	0.00	155.07	-0.00	-0.00	-0.00	300.00	200.00	0.00	-0.00
704	18.62	3.05	-6.41	1153.00	390.48	0.00	196.55	-0.00	-0.00	-0.00	300.00	200.00	0.00	-0.00
705	18.77	2.98	-6.56	1147.19	376.74	0.00	-18.63	-0.00	-0.00	-0.00	300.00	200.00	0.00	-0.00
706	-0.00	-0.00	-0.00	903.00	200.00	0.00	-0.00	-0.00	-0.00	-0.00	300.00	200.00	0.00	-0.00
707	-0.00	-0.00	-0.00	903.00	200.00	0.00	-0.00	-0.00	-0.00	-0.00	300.00	200.00	0.00	-0.00
708	18.77	2.98	-6.56	1154.16	386.05	0.00	158.09	-0.00	-0.00	-0.00	300.00	200.00	0.00	-0.00
709	18.69	3.20	-6.71	1148.45	386.36	0.00	110.63	-0.00	-0.00	-0.00	300.00	200.00	0.00	-0.00
710	18.62	3.20	-6.26	1166.41	400.00	0.00	292.71	-0.00	-0.00	-0.00	300.00	200.00	0.00	-0.00
711	18.62	3.13	-6.41	1153.00	400.00	0.00	331.88	-0.00	-0.00	-0.00	300.00	200.00	0.00	-0.00
712	18.69	3.13	-6.56	1147.19	386.05	0.00	127.39	-0.00	-0.00	-0.00	300.00	200.00	0.00	-0.00
713	-0.00	-0.00	-0.00	903.00	200.00	0.00	-0.00	-0.00	-0.00	-0.00	300.00	200.00	0.00	-0.00
714	18.69	3.05	-6.41	1160.14	400.00	0.00	367.30	-0.00	-0.00	-0.00	300.00	200.00	0.00	-0.00
715	18.62	3.13	-6.56	1154.16	395.35	0.00	287.43	-0.00	-0.00	-0.00	300.00	200.00	0.00	-0.00
716	18.69	3.13	-6.41	1160.14	395.24	0.00	235.78	-0.00	-0.00	-0.00	300.00	200.00	0.00	-0.00
717	18.62	3.13	-6.41	1153.00	390.48	0.00	223.25	-0.00	-0.00	-0.00	300.00	200.00	0.00	-0.00
718	18.54	3.20	-6.56	1147.19	390.70	0.00	166.60	-0.00	-0.00	-0.00	300.00	200.00	0.00	-0.00
719	18.54	3.13	-6.87	1143.00	386.67	0.00	169.37	-0.00	-0.00	-0.00	300.00	200.00	0.00	-0.00
720	18.54	3.13	-6.71	1134.82	381.82	0.00	105.08	-0.00	-0.00	-0.00	300.00	200.00	0.00	-0.00
721	18.54	3.13	-6.41	1160.14	390.48	0.00	186.38	-0.00	-0.00	-0.00	300.00	200.00	0.00	-0.00
722	18.54	2.98	-6.56	1154.16	395.35	0.00	287.97	-0.00	-0.00	-0.00	300.00	200.00	0.00	-0.00
723	18.62	3.13	-6.41	1160.14	400.00	0.00	332.42	-0.00	-0.00	-0.00	300.00	200.00	0.00	-0.00
724	18.39	3.20	-6.41	1160.14	400.00	0.00	221.25	-0.00	-0.00	-0.00	300.00	200.00	0.00	-0.00
725	18.62	3.05	-6.41	1167.29	395.24	0.00	264.49	-0.00	-0.00	-0.00	300.00	200.00	0.00	-0.00
726	18.54	3.05	-6.41	1167.29	390.48	0.00	184.20	-0.00	-0.00	-0.00	300.00	200.00	0.00	-0.00
727	18.69	3.13	-6.56	1154.16	386.05	0.00	151.35	-0.00	-0.00	-0.00	300.00	200.00	0.00	-0.00
728	18.54	3.13	-6.41	1153.00	395.24	0.00	319.89	-0.00	-0.00	-0.00	300.00	200.00	0.00	-0.00
729	-0.00	-0.00	-0.00	903.00	200.00	0.00	-0.00	-0.00	-0.00	-0.00	300.00	200.00	0.00	-0.00
730	18.69	3.13	-6.41	1145.86	395.24	0.00	326.25	-0.00	-0.00	-0.00	300.00	200.00	0.00	-0.00
731	18.54	3.13	-6.26	1159.10	400.00	0.00	366.21	-0.00	-0.00	-0.00	300.00	200.00	0.00	-0.00
732	18.54	3.05	-6.26	1159.10	400.00	0.00	339.97	-0.00	-0.00	-0.00	300.00	200.00	0.00	-0.00
733	18.54	3.13	-6.41	1167.29	395.24	0.00	252.32	-0.00	-0.00	-0.00	300.00	200.00	0.00	-0.00
734	18.54	3.28	-6.71	1148.45	372.73	0.00	-189.35	-0.00	-0.00	-0.00	300.00	200.00	0.00	-0.00
735	18.31	3.13	-6.41	1160.14	390.48	0.00	142.78	-0.00	-0.00	-0.00	300.00	200.00	0.00	-0.00
736	18.54	3.13	-6.26	1159.10	395.12	0.00	252.89	-0.00	-0.00	-0.00	300.00	200.00	0.00	-0.00
737	-0.00	-0.00	-0.00	903.00	200.00	0.00	-0.00	-0.00	-0.00	-0.00	300.00	200.00	0.00	-0.00
738	18.54	3.20	-6.26	1159.10	395.12	0.00	256.24	-0.00	-0.00	-0.00	300.00	200.00	0.00	-0.00
739	18.31	3.13	-6.71	1148.45	390.91	0.00	164.38	-0.00	-0.00	-0.00	300.00	200.00	0.00	-0.00
740	-0.00	-0.00	-0.00	903.00	200.00	0.00	-0.00	-0.00	-0.00	-0.00	300.00	200.00	0.00	-0.00
741	18.54	3.05	-6.56	1147.19	390.70	0.00	249.64	-0.00	-0.00	-0.00	300.00	200.00	0.00	-0.00
742	18.23	3.13	-6.56	1147.19	395.35	0.00	257.63	-0.00	-0.00	-0.00	300.00	200.00	0.00	-0.00
743	18.54	3.05	-6.41	1153.00	395.24	0.00	316.08	-0.00	-0.00	-0.00	300.00	200.00	0.00	-0.00
744	18.31	3.05	-6.56	1154.16	390.70	0.00	184.70	-0.00	-0.00	-0.00	300.00	200.00	0.00	-0.00
745	18.62	3.05	-6.56	1147.19	390.70	0.00	264.19	-0.00	-0.00	-0.00	300.00	200.00	0.00	-0.00
746	18.31	3.28	-6.56	1147.19	390.70	0.00	150.10	-0.00	-0.00	-0.00	300.00	200.00	0.00	-0.00
747	18.54	3.13	-6.56	1147.19	395.35	0.00	317.24	-0.00	-0.00	-0.00	300.00	200.00	0.00	-0.00
748	18.54	2.98	-6.41	1153.00	395.24	0.00	312.26	-0.00	-0.00	-0.00	300.00	200.00	0.00	-0.00
749	18.08	3.13	-6.26	1159.10	400.00	0.00	297.55	-0.00	-0.00	-0.00	300.00	200.00	0.00	-0.00
750	18.23	3.05	-6.41	1160.14	400.00	0.00	275.75	-0.00	-0.00	-0.00	300.00	200.00	0.00	-0.00
751	18.39	3.13	-6.71	1141.64	381.82	0.00	56.01	-0.00	-0.00	-0.00	300.00	200.00	0.00	-0.00
752	18.54	3.28	-6.26	1151.78	395.12	0.00	260.70	-0.00	-0.00	-0.00	300.00	200.00	0.00	-0.00
753	18.31	3.20	-6.41	1160.14	395.24	0.00	210.35	-0.00	-0.00	-0.00	300.00	200.00	0.00	-0.00
754	18.54	3.05	-6.26	1159.10	400.00	0.00	385.75	-0.00	-0.00	-0.00	300.00	200.00	0.00	-0.00
755	18.16	3.05	-6.41	1160.14	395.24	0.00	219.80	-0.00	-0.00	-0.00	300.00	200.00	0.00	-0.00
756	18.39	3.05	-6.41	1167.29	400.00	0.00	284.47	-0.00	-0.00	-0.00	300.00	200.00	0.00	-0.00
757	18.62	3.05	-6.41	1145.86	400.00	0.00	441.41	-0.00	-0.00	-0.00	300.00	200.00	0.00	-0.00
758	18.39	3.05	-6.41	1145.86	395.24	0.00	353.86	-0.00	-0.00	-0.00	300.00	200.00	0.00	-0.00
759	18.54	3.05	-6.71	1148.45	390.91	0.00	272.58	-0.00	-0.00	-0.00	300.00	200.00	0.00	-0.00
760	18.31	3.20	-6.26	1159.10	400.00	0.00	278.01	-0.00	-0.00	-0.00	300.00	200.00	0.00	-0.00
761	18.39	3.05	-6.41	1160.14	395.24	0.00	264.49	-0.00	-0.00	-0.00	300.00	200.00	0.00	-0.00
762	18.23	3.05	-6.56	1147.19	390.70	0.00	168.56	-0.00	-0.00	-0.00	300.00	200.00	0.00	-0.00
763	18.39	3.05	-6.26	1166.41	400.00	0.00	378.68	-0.00	-0.00	-0.00	300.00	200.00	0.00	-0.00
764	18.23	3.05	-6.56	1168.12	376.74	0.00	-149.75	-0.00	-0.00	-0.00	300.00	200.00	0.00	-0.00
765	-0.00	-0.00	-0.00	903.00	200.00	0.00	-0.00	-0.00	-0.00	-0.00	300.00	200.00	0.00	-0.00
766	18.31	3.13	-6.71	1162.09	386.36	0.00	107.16	-0.00	-0.00	-0.00	300.00	200.00	0.00	-0.00
767	-0.00	-0.00	-0.00	903.00	200.00	0.00	-0.00	-0.00	-0.00	-0.00	300.00	200.00	0.00	-0.00
768	18.16	3.05	-6.26	1181.05	400.00	0.00	265.35	-0.00	-0.00	-0.00	300.00	200.00	0.00	-0.00
769	18.23	3.28	-6.26	1151.78	400.00	0.00	312.99	-0.00	-0.00	-0.00	300.00	200.00	0.00	-0.00
770	-0.00	-0.00	-0.00	903.00	200.00	0.00	-0.00	-0.00	-0.00	-0.00	300.00	200.00	0.00	-0.00
771	18.31	3.13	-6.71	1148.45	386.36	0.00	126.93	-0.00	-0.00	-0.00	300.00	200.00	0.00	-0.00
772	18.08	3.05	-6.41	1145.86	400.00	0.00	403.27	-0.00	-0.00	-0.00	300.00	200.00	0.00	-0.00
773	18.16	3.20	-6.56	1147.19	395.35	0.00	269.87	-0.00	-0.00	-0.00	300.00	200.00	0.00	-0.00
774	18.16	3.05	-6.56	1161.14	395.35	0.00	218.77	-0.00	-0.00	-0.00	300.00	200.00	0.00	-0.00
775	18.16	3.13	-6.56	1161.14	386.05	0.00	75.94	-0.00	-0.00	-0.00	300.00	200.00	0.00	-0.00
776	18.39	3.05	-6.26	1166.41	395.12	0.00	266.10	-0.00	-0.00	-0.00	300.00	200.00	0.00	-0.00
777	18.08	3.13	-6.71	1148.45	400.00	0.00	353.73	-0.00	-0.00	-0.00	300.00	200.00	0.00	-0.00
778	-0.00	-0.00	-0.00	903.00	200.00	0.00	-0.00	-0.00	-0.00	-0.00	300.00	200.00	0.00	-0.00
779	18.16	3.05	-6.26	1159.10	395.12	0.00	243.77	-0.00	-0.00	-0.00	300.00	200.00	0.00	-0.00
780	-0.00	-0.00	-0.00	903.00	200.00	0.00	-0.00	-0.00	-0.00	-0.00	300.00	200.00	0.00	-0.00
781	18.08	3.20	-6.41	1145.86	400.00	0.00	343.32	-0.00	-0.00	-0.00	300.00	200.00	0.00	-0.00
782	18.23	2.98	-6.41	1167.29	385.71	0.00	82.29	-0.00	-0.00	-0.00	300.00	200.00	0.00	-0.00
783	17.93	3.05	-6.71	1162.09	386.36	0.00	78.72	-0.00	-0.00	-0.00	300.00	200.00	0.00	-0.00
784	18.16	3.20	-6.56	1154.16	390.70	0.00	140.17	-0.00	-0.00	-0.00	300.00	200.00	0.00	-0.00
785	-0.00	-0.00	-0.00	903.00	200.00	0.00	-0.00	-0.00	-0.00	-0.00	300.00	200.00	0.00	-0.00
786	18.16	3.28	-6.41	1167.29	390.48	0.00	73.93	-0.00	-0.00	-0.00	300.00	200.00	0.00	-0.00
787	18.39	3.05	-6.26	1173.73	395.12	0.00	220.88	-0.00	-0.00	-0.00	300.00	200.00	0.00	-0.00
788	18.39	3.13	-7.17	1132.79	378.72	0.00	49.67	-0.00	-0.00	-0.00	300.00	200.00	0.00	-0.00
789	18.08	3.13	-6.56	1154.16	400.00	0.00	290.09	-0.00	-0.00	-0.00	300.00	200.00	0.00	-0.00
790	18.31	2.98	-6.41	1153.00	385.71	0.00	93.19	-0.00	-0.00	-0.00	300.00	200.00	0.00	-0.00
791	18.31	3.20	-6.87	1143.00	368.89	0.00	-217.18	-0.00	-0.00	-0.00	300.00	200.00	0.00	-0.00
792	18.16	3.05	-6.87	1143.00	395.56	0.00	277.88	-0.00	-0.00	-0.00	300.00	200.00	0.00	-0.00
793	-0.00	-0.00	-0.00	903.00	200.00	0.00	-0.00	-0.00	-0.00	-0.00	300.00	200.00	0.00	-0.00
794	18.31	3.05	-6.56	1147.19	390.70	0.00	205.99	-0.00	-0.00	-0.00	300.00	200.00	0.00	-0.00
795	18.54	3.13	-6.71	1134.82	381.82	0.00	36.41	-0.00	-0.00	-0.00	300.00	200.00	0.00	-0.00
796	-0.00	-0.00	-0.00	903.00	200.00	0.00	-0.00	-0.00	-0.00	-0.00	300.00	200.00	0.00	-0.00
797	18.54	2.98	-6.41	1153.00	395.24	0.00	289.37	-0.00	-0.00	-0.00	300.00	200.00	0.00	-0.00
798	-0.00	-0.00	-0.00	903.00	200.00	0.00	-0.00	-0.00	-0.00	-0.00	300.00	200.00	0.00	-0.00
799	18.62	2.98	-6.26	1159.10	395.12	0.00	261.07	-0.00	-0.00	-0.00	300.00	200.00	0.00	-0.00
800	18.54	3.20	-7.32	1134.25	366.67	0.00	-260.35	-0.00	-0.00	-0.00	300.00	200.00	0.00	-0.00
801	18.54	3.13	-7.02	1131.26	382.61	0.00	85.08	-0.00	-0.00	-0.00	300.00	200.00	0.00	-0.00
802	18.39	3.05	-6.26	1166.41	395.12	0.00	151.66	-0.00	-0.00	-0.00	300.00	200.00	0.00	-0.00
803	18.39	3.05	-6.56	1147.19	390.70	0.00	220.54	-0.00	-0.00	-0.00	300.00	200.00	0.00	-0.00
804	18.62	3.13	-6.56	1147.19	390.70	0.00	245.56	-0.00	-0.00	-0.00	300.00	200.00	0.00	-0.00
805	18.54	3.36	-6.26	1159.10	400.00	0.00	307.59	-0.00	-0.00	-0.00	300.00	200.00	0.00	-0.00
806	-0.00	-0.00	-0.00	903.00	200.00	0.00	-0.00	-0.00	-0.00	-0.00	300.00	200.00	0.00	-0.00
807	18.62	3.66	-6.56	1154.16	390.70	0.00	135.38	-0.00	-0.00	-0.00	300.00	200.00	0.00	-0.00
808	18.69	3.66	-6.56	1154.16	395.35	0.00	236.87	-0.00	-0.00	-0.00	300.00	200.00	0.00	-0.00
809	18.62	3.51	-6.71	1148.45	390.91	0.00	197.67	-0.00	-0.00	-0.00	300.00	200.00	0.00	-0.00
810	18.62	3.74	-6.26	1166.41	400.00	0.00	335.14	-0.00	-0.00	-0.00	300.00	200.00	0.00	-0.00
811	-0.00	-0.00	-0.00	903.00	200.00	0.00	-0.00	-0.00	-0.00	-0.00	300.00	200.00	0.00	-0.00
812	18.69	3.81	-6.56	1147.19	395.35	0.00	248.04	-0.00	-0.00	-0.00	300.00	200.00	0.00	-0.00
813	18.77	3.74	-6.26	1159.10	395.12	0.00	324.34	-0.00	-0.00	-0.00	300.00	200.00	0.00	-0.00
814	18.62	3.74	-6.41	1153.00	395.24	0.00	227.97	-0.00	-0.00	-0.00	300.00	200.00	0.00	-0.00
815	-0.00	-0.00	-0.00	903.00	200.00	0.00	-0.00	-0.00	-0.00	-0.00	300.00	200.00	0.00	-0.00
816	18.77	3.66	-6.41	1153.00	400.00	0.00	457.76	-0.00	-0.00	-0.00	300.00	200.00	0.00	-0.00
817	18.77	3.97	-6.26	1151.78	395.12	0.00	294.75	-0.00	-0.00	-0.00	300.00	200.00	0.00	-0.00
818	18.69	3.89	-6.41	1153.00	395.24	0.00	273.39	-0.00	-0.00	-0.00	300.00	200.00	0.00	-0.00
819	18.69	3.89	-6.41	1167.29	385.71	0.00	39.78	-0.00	-0.00	-0.00	300.00	200.00	0.00	-0.00
820	-0.00	-0.00	-0.00	903.00	200.00	0.00	-0.00	-0.00	-0.00	-0.00	300.00	200.00	0.00	-0.00
821	-0.00	-0.00	-0.00	903.00	200.00	0.00	-0.00	-0.00	-0.00	-0.00	300.00	200.00	0.00	-0.00
822	18.69	3.97	-6.56	1154.16	400.00	0.00	338.71	-0.00	-0.00	-0.00	300.00	200.00	0.00	-0.00
823	18.77	3.81	-6.56	1154.16	386.05	0.00	130.41	-0.00	-0.00	-0.00	300.00	200.00	0.00	-0.00
824	18.62	3.81	-6.41	1138.71	390.48	0.00	243.41	-0.00	-0.00	-0.00	300.00	200.00	0.00	-0.00
825	18.69	3.81	-6.41	1160.14	395.24	0.00	288.10	-0.00	-0.00	-0.00	300.00	200.00	0.00	-0.00
826	18.62	3.97	-6.41	1153.00	395.24	0.00	239.42	-0.00	-0.00	-0.00	300.00	200.00	0.00	-0.00
827	18.69	3.89	-6.26	1166.41	395.12	0.00	219.02	-0.00	-0.00	-0.00	300.00	200.00	0.00	-0.00
828	18.62	3.89	-6.26	1159.10	390.24	0.00	141.80	-0.00	-0.00	-0.00	300.00	200.00	0.00	-0.00
829	18.69	3.81	-6.26	1159.10	400.00	0.00	358.21	-0.00	-0.00	-0.00	300.00	200.00	0.00	-0.00
830	-0.00	-0.00	-0.00	903.00	200.00	0.00	-0.00	-0.00	-0.00	-0.00	300.00	200.00	0.00	-0.00
831	18.69	3.97	-6.56	1154.16	390.70	0.00	119.05	-0.00	-0.00	-0.00	300.00	200.00	0.00	-0.00
832	18.77	3.74	-6.56	1147.19	390.70	0.00	262.95	-0.00	-0.00	-0.00	300.00	200.00	0.00	-0.00
833	-0.00	-0.00	-0.00	903.00	200.00	0.00	-0.00	-0.00	-0.00	-0.00	300.00	200.00	0.00	-0.00
834	18.62	3.66	-6.56	1147.19	390.70	0.00	206.70	-0.00	-0.00	-0.00	300.00	200.00	0.00	-0.00
835	18.62	3.97	-6.26	1159.10	400.00	0.00	326.76	-0.00	-0.00	-0.00	300.00	200.00	0.00	-0.00
836	-0.00	-0.00	-0.00	903.00	200.00	0.00	-0.00	-0.00	-0.00	-0.00	300.00	200.00	0.00	-0.00
837	18.62	3.74	-6.41	1174.43	395.24	0.00	147.87	-0.00	-0.00	-0.00	300.00	200.00	0.00	-0.00
838	18.62	3.74	-6.71	1141.64	377.27	0.00	27.57	-0.00	-0.00	-0.00	300.00	200.00	0.00	-0.00
839	18.84	3.97	-6.41	1138.71	390.48	0.00	251.04	-0.00	-0.00	-0.00	300.00	200.00	0.00	-0.00
840	18.69	3.66	-6.26	1166.41	400.00	0.00	370.49	-0.00	-0.00	-0.00	300.00	200.00	0.00	-0.00
841	18.69	3.81	-6.41	1160.14	390.48	0.00	199.09	-0.00	-0.00	-0.00	300.00	200.00	0.00	-0.00
842	18.69	3.74	-6.26	1159.10	390.24	0.00	195.39	-0.00	-0.00	-0.00	300.00	200.00	0.00	-0.00
843	18.69	3.81	-6.56	1154.16	386.05	0.00	116.21	-0.00	-0.00	-0.00	300.00	200.00	0.00	-0.00
844	18.62	4.04	-6.41	1153.00	390.48	0.00	131.70	-0.00	-0.00	-0.00	300.00	200.00	0.00	-0.00
845	18.69	3.74	-6.56	1147.19	381.40	0.00	28.74	-0.00	-0.00	-0.00	300.00	200.00	0.00	-0.00
846	-0.00	-0.00	-0.00	903.00	200.00	0.00	-0.00	-0.00	-0.00	-0.00	300.00	200.00	0.00	-0.00
847	18.84	3.89	-6.41	1153.00	395.24	0.00	234.51	-0.00	-0.00	-0.00	300.00	200.00	0.00	-0.00
848	18.69	3.66	-6.26	1159.10	395.12	0.00	306.11	-0.00	-0.00	-0.00	300.00	200.00	0.00	-0.00
849	-0.00	-0.00	-0.00	903.00	200.00	0.00	-0.00	-0.00	-0.00	-0.00	300.00	200.00	0.00	-0.00
850	18.62	3.81	-6.26	1151.78	395.12	0.00	302.94	-0.00	-0.00	-0.00	300.00	200.00	0.00	-0.00
851	18.77	3.74	-6.41	1160.14	390.48	0.00	210.35	-0.00	-0.00	-0.00	300.00	200.00	0.00	-0.00
852	18.69	3.97	-6.41	1160.14	395.24	0.00	248.86	-0.00	-0.00	-0.00	300.00	200.00	0.00	-0.00
853	18.54	3.59	-6.56	1154.16	390.70	0.00	162.88	-0.00	-0.00	-0.00	300.00	200.00	0.00	-0.00
854	-0.00	-0.00	-0.00	903.00	200.00	0.00	-0.00	-0.00	-0.00	-0.00	300.00	200.00	0.00	-0.00
855	18.31	3.66	-6.26	1159.10	395.12	0.00	231.67	-0.00	-0.00	-0.00	300.00	200.00	0.00	-0.00
856	18.62	3.81	-6.56	1147.19	395.35	0.00	324.69	-0.00	-0.00	-0.00	300.00	200.00	0.00	-0.00
857	18.62	3.97	-6.56	1140.21	390.70	0.00	251.42	-0.00	-0.00	-0.00	300.00	200.00	0.00	-0.00
858	18.31	3.66	-6.56	1147.19	390.70	0.00	148.51	-0.00	-0.00	-0.00	300.00	200.00	0.00	-0.00
859	18.62	3.81	-6.56	1147.19	395.35	0.00	301.80	-0.00	-0.00	-0.00	300.00	200.00	0.00	-0.00
860	18.54	3.74	-6.26	1166.41	395.12	0.00	229.44	-0.00	-0.00	-0.00	300.00	200.00	0.00	-0.00
861	18.54	3.81	-6.41	1145.86	390.48	0.00	224.52	-0.00	-0.00	-0.00	300.00	200.00	0.00	-0.00
862	18.54	3.89	-6.41	1153.00	390.48	0.00	178.20	-0.00	-0.00	-0.00	300.00	200.00	0.00	-0.00
863	18.39	3.66	-6.26	1166.41	400.00	0.00	309.46	-0.00	-0.00	-0.00	300.00	200.00	0.00	-0.00
864	18.54	3.81	-6.41	1160.14	395.24	0.00	235.42	-0.00	-0.00	-0.00	300.00	200.00	0.00	-0.00
865	18.54	3.89	-6.26	1159.10	400.00	0.00	331.04	-0.00	-0.00	-0.00	300.00	200.00	0.00	-0.00
866	-0.00	-0.00	-0.00	903.00	200.00	0.00	-0.00	-0.00	-0.00	-0.00	300.00	200.00	0.00	-0.00
867	-0.00	-0.00	-0.00	903.00	200.00	0.00	-0.00	-0.00	-0.00	-0.00	300.00	200.00	0.00	-0.00
868	18.54	3.89	-6.41	1160.14	395.24	0.00	215.80	-0.00	-0.00	-0.00	300.00	200.00	0.00	-0.00
869	-0.00	-0.00	-0.00	903.00	200.00	0.00	-0.00	-0.00	-0.00	-0.00	300.00	200.00	0.00	-0.00
870	18.62	3.66	-6.41	1153.00	395.24	0.00	338.60	-0.00	-0.00	-0.00	300.00	200.00	0.00	-0.00
871	18.69	3.74	-6.56	1147.19	386.05	0.00	161.46	-0.00	-0.00	-0.00	300.00	200.00	0.00	-0.00
872	-0.00	-0.00	-0.00	903.00	200.00	0.00	-0.00	-0.00	-0.00	-0.00	300.00	200.00	0.00	-0.00
873	18.54	3.74	-6.41	1153.00	395.24	0.00	281.74	-0.00	-0.00	-0.00	300.00	200.00	0.00	-0.00
874	18.54	3.74	-6.26	1166.41	400.00	0.00	319.88	-0.00	-0.00	-0.00	300.00	200.00	0.00	-0.00
875	18.39	3.74	-6.41	1153.00	395.24	0.00	251.95	-0.00	-0.00	-0.00	300.00	200.00	0.00	-0.00
876	18.62	3.81	-6.41	1160.14	395.24	0.00	250.32	-0.00	-0.00	-0.00	300.00	200.00	0.00	-0.00
877	-0.00	-0.00	-0.00	903.00	200.00	0.00	-0.00	-0.00	-0.00	-0.00	300.00	200.00	0.00	-0.00
878	-0.00	-0.00	-0.00	903.00	200.00	0.00	-0.00	-0.00	-0.00	-0.00	300.00	200.00	0.00	-0.00
879	18.54	3.74	-6.71	1134.82	390.91	0.00	315.23	-0.00	-0.00	-0.00	300.00	200.00	0.00	-0.00
880	18.69	3.74	-6.41	1153.00	390.48	0.00	176.75	-0.00	-0.00	-0.00	300.00	200.00	0.00	-0.00
881	18.54	3.66	-6.41	1167.29	400.00	0.00	336.78	-0.00	-0.00	-0.00	300.00	200.00	0.00	-0.00
882	18.39	3.66	-6.41	1160.14	385.71	0.00	69.75	-0.00	-0.00	-0.00	300.00	200.00	0.00	-0.00
883	-0.00	-0.00	-0.00	903.00	200.00	0.00	-0.00	-0.00	-0.00	-0.00	300.00	200.00	0.00	-0.00
884	18.54	3.59	-6.26	1159.10	400.00	0.00	409.20	-0.00	-0.00	-0.00	300.00	200.00	0.00	-0.00
885	18.62	3.74	-6.26	1159.10	400.00	0.00	316.71	-0.00	-0.00	-0.00	300.00	200.00	0.00	-0.00
886	18.54	3.74	-6.26	1173.73	390.24	0.00	111.65	-0.00	-0.00	-0.00	300.00	200.00	0.00	-0.00
887	18.62	3.59	-6.41	1145.86	395.24	0.00	268.85	-0.00	-0.00	-0.00	300.00	200.00	0.00	-0.00
888	18.39	3.74	-6.41	1160.14	390.48	0.00	91.92	-0.00	-0.00	-0.00	300.00	200.00	0.00	-0.00
889	18.54	3.66	-6.56	1147.19	386.05	0.00	105.92	-0.00	-0.00	-0.00	300.00	200.00	0.00	-0.00
890	-0.00	-0.00	-0.00	903.00	200.00	0.00	-0.00	-0.00	-0.00	-0.00	300.00	200.00	0.00	-0.00
891	18.62	3.51	-6.26	1151.78	400.00	0.00	446.78	-0.00	-0.00	-0.00	300.00	200.00	0.00	-0.00
892	18.62	3.81	-6.56	1147.19	386.05	0.00	59.97	-0.00	-0.00	-0.00	300.00	200.00	0.00	-0.00
893	18.54	3.59	-6.56	1126.26	376.74	0.00	4.26	-0.00	-0.00	-0.00	300.00	200.00	0.00	-0.00
894	-0.00	-0.00	-0.00	903.00	200.00	0.00	-0.00	-0.00	-0.00	-0.00	300.00	200.00	0.00	-0.00
895	18.54	3.59	-6.41	1145.86	395.24	0.00	253.95	-0.00	-0.00	-0.00	300.00	200.00	0.00	-0.00
896	18.39	3.59	-6.26	1151.78	400.00	0.00	290.48	-0.00	-0.00	-0.00	300.00	200.00	0.00	-0.00
897	18.62	3.81	-6.56	1140.21	395.35	0.00	282.64	-0.00	-0.00	-0.00	300.00	200.00	0.00	-0.00
898	18.62	3.59	-6.26	1159.10	390.24	0.00	174.17	-0.00	-0.00	-0.00	300.00	200.00	0.00	-0.00
899	18.54	3.51	-6.41	1167.29	390.48	0.00	154.77	-0.00	-0.00	-0.00	300.00	200.00	0.00	-0.00
900	18.54	3.59	-6.71	1141.64	386.36	0.00	150.33	-0.00	-0.00	-0.00	300.00	200.00	0.00	-0.00
901	18.62	3.66	-6.56	1147.19	381.40	0.00	10.65	-0.00	-0.00	-0.00	300.00	200.00	0.00	-0.00
902	-0.00	-0.00	-0.00	903.00	200.00	0.00	-0.00	-0.00	-0.00	-0.00	300.00	200.00	0.00	-0.00
903	18.62	3.66	-6.41	1145.86	400.00	0.00	338.96	-0.00	-0.00	-0.00	300.00	200.00	0.00	-0.00
904	18.62	3.66	-6.56	1147.19	386.05	0.00	97.23	-0.00	-0.00	-0.00	300.00	200.00	0.00	-0.00
905	18.54	3.51	-5.95	1179.92	389.74	0.00	96.83	-0.00	-0.00	-0.00	300.00	200.00	0.00	-0.00
906	18.54	3.59	-6.41	1160.14	395.24	0.00	248.50	-0.00	-0.00	-0.00	300.00	200.00	0.00	-0.00
907	18.62	3.51	-6.56	1161.14	390.70	0.00	194.99	-0.00	-0.00	-0.00	300.00	200.00	0.00	-0.00
908	18.69	3.59	-6.26	1159.10	390.24	0.00	165.80	-0.00	-0.00	-0.00	300.00	200.00	0.00	-0.00
909	18.62	3.59	-6.41	1160.14	390.48	0.00	151.86	-0.00	-0.00	-0.00	300.00	200.00	0.00	-0.00
910	18.39	3.59	-6.26	1159.10	400.00	0.00	287.13	-0.00	-0.00	-0.00	300.00	200.00	0.00	-0.00
911	18.54	3.59	-5.95	1172.23	400.00	0.00	270.55	-0.00	-0.00	-0.00	300.00	200.00	0.00	-0.00
912	-0.00	-0.00	-0.00	903.00	200.00	0.00	-0.00	-0.00	-0.00	-0.00	300.00	200.00	0.00	-0.00
913	18.69	3.66	-6.26	1159.10	395.12	0.00	260.33	-0.00	-0.00	-0.00	300.00	200.00	0.00	-0.00
914	18.69	3.51	-6.26	1166.41	390.24	0.00	136.77	-0.00	-0.00	-0.00	300.00	200.00	0.00	-0.00
915	18.54	3.66	-6.41	1160.14	390.48	0.00	186.38	-0.00	-0.00	-0.00	300.00	200.00	0.00	-0.00
916	-0.00	-0.00	-0.00	903.00	200.00	0.00	-0.00	-0.00	-0.00	-0.00	300.00	200.00	0.00	-0.00
917	18.39	3.66	-6.26	1166.41	400.00	0.00	263.68	-0.00	-0.00	-0.00	300.00	200.00	0.00	-0.00
918	18.31	3.51	-6.26	1166.41	400.00	0.00	288.61	-0.00	-0.00	-0.00	300.00	200.00	0.00	-0.00
919	18.39	3.74	-6.56	1140.21	395.35	0.00	233.14	-0.00	-0.00	-0.00	300.00	200.00	0.00	-0.00
920	18.54	3.66	-6.41	1160.14	395.24	0.00	228.88	-0.00	-0.00	-0.00	300.00	200.00	0.00	-0.00
921	18.54	3.59	-6.26	1166.41	395.12	0.00	223.86	-0.00	-0.00	-0.00	300.00	200.00	0.00	-0.00
922	18.54	3.51	-6.56	1147.19	390.70	0.00	229.41	-0.00	-0.00	-0.00	300.00	200.00	0.00	-0.00
923	18.62	3.59	-5.95	1164.54	400.00	0.00	290.50	-0.00	-0.00	-0.00	300.00	200.00	0.00	-0.00
924	18.62	3.59	-6.41	1160.14	395.24	0.00	263.40	-0.00	-0.00	-0.00	300.00	200.00	0.00	-0.00
925	-0.00	-0.00	-0.00	903.00	200.00	0.00	-0.00	-0.00	-0.00	-0.00	300.00	200.00	0.00	-0.00
926	18.54	3.59	-6.26	1173.73	395.12	0.00	151.84	-0.00	-0.00	-0.00	300.00	200.00	0.00	-0.00
927	18.54	3.59	-6.26	1159.10	395.12	0.00	250.10	-0.00	-0.00	-0.00	300.00	200.00	0.00	-0.00
928	-0.00	-0.00	-0.00	903.00	200.00	0.00	-0.00	-0.00	-0.00	-0.00	300.00	200.00	0.00	-0.00
929	18.39	3.66	-6.41	1153.00	390.48	0.00	69.03	-0.00	-0.00	-0.00	300.00	200.00	0.00	-0.00
930	18.54	3.66	-6.26	1159.10	400.00	0.00	320.99	-0.00	-0.00	-0.00	300.00	200.00	0.00	-0.00
931	18.54	3.59	-6.26	1159.10	390.24	0.00	136.77	-0.00	-0.00	-0.00	300.00	200.00	0.00	-0.00
932	18.54	3.51	-6.56	1154.16	390.70	0.00	250.71	-0.00	-0.00	-0.00	300.00	200.00	0.00	-0.00
933	18.39	3.59	-6.41	1153.00	385.71	0.00	46.32	-0.00	-0.00	-0.00	300.00	200.00	0.00	-0.00
934	18.54	3.51	-6.41	1153.00	395.24	0.00	293.19	-0.00	-0.00	-0.00	300.00	200.00	0.00	-0.00
935	18.54	3.66	-6.26	1166.41	395.12	0.00	180.87	-0.00	-0.00	-0.00	300.00	200.00	0.00	-0.00
936	-0.00	-0.00	-0.00	903.00	200.00	0.00	-0.00	-0.00	-0.00	-0.00	300.00	200.00	0.00	-0.00
937	18.62	3.51	-6.41	1145.86	395.24	0.00	333.15	-0.00	-0.00	-0.00	300.00	200.00	0.00	-0.00
938	18.54	3.51	-6.26	1181.05	395.12	0.00	192.60	-0.00	-0.00	-0.00	300.00	200.00	0.00	-0.00
939	18.62	3.66	-6.41	1145.86	385.71	0.00	95.91	-0.00	-0.00	-0.00	300.00	200.00	0.00	-0.00
940	18.54	3.59	-6.56	1147.19	390.70	0.00	187.90	-0.00	-0.00	-0.00	300.00	200.00	0.00	-0.00
941	18.62	3.59	-5.95	1179.92	400.00	0.00	281.11	-0.00	-0.00	-0.00	300.00	200.00	0.00	-0.00
942	18.54	3.66	-5.95	1172.23	400.00	0.00	250.01	-0.00	-0.00	-0.00	300.00	200.00	0.00	-0.00
943	-0.00	-0.00	-0.00	903.00	200.00	0.00	-0.00	-0.00	-0.00	-0.00	300.00	200.00	0.00	-0.00
944	18.54	3.59	-6.41	1160.14	390.48	0.00	205.99	-0.00	-0.00	-0.00	300.00	200.00	0.00	-0.00
945	-0.00	-0.00	-0.00	903.00	200.00	0.00	-0.00	-0.00	-0.00	-0.00	300.00	200.00	0.00	-0.00
946	18.54	3.66	-6.26	1151.78	390.24	0.00	144.03	-0.00	-0.00	-0.00	300.00	200.00	0.00	-0.00
947	18.69	3.51	-6.41	1160.14	395.24	0.00	297.91	-0.00	-0.00	-0.00	300.00	200.00	0.00	-0.00
948	18.54	3.89	-6.41	1153.00	390.48	0.00	86.65	-0.00	-0.00	-0.00	300.00	200.00	0.00	-0.00
949	18.54	3.59	-6.56	1147.19	395.35	0.00	297.01	-0.00	-0.00	-0.00	300.00	200.00	0.00	-0.00
950	18.54	3.59	-6.41	1160.14	395.24	0.00	294.28	-0.00	-0.00	-0.00	300.00	200.00	0.00	-0.00
951	18.62	3.59	-6.41	1160.14	390.48	0.00	174.75	-0.00	-0.00	-0.00	300.00	200.00	0.00	-0.00
952	18.62	3.66	-6.41	1167.29	390.48	0.00	106.09	-0.00	-0.00	-0.00	300.00	200.00	0.00	-0.00
953	18.62	3.66	-6.41	1153.00	395.24	0.00	315.71	-0.00	-0.00	-0.00	300.00	200.00	0.00	-0.00
954	-0.00	-0.00	-0.00	903.00	200.00	0.00	-0.00	-0.00	-0.00	-0.00	300.00	200.00	0.00	-0.00
955	18.39	3.59	-6.41	1153.00	395.24	0.00	221.43	-0.00	-0.00	-0.00	300.00	200.00	0.00	-0.00
956	-0.00	-0.00	-0.00	903.00	200.00	0.00	-0.00	-0.00	-0.00	-0.00	300.00	200.00	0.00	-0.00
957	18.54	3.66	-6.56	1147.19	390.70	0.00	169.27	-0.00	-0.00	-0.00	300.00	200.00	0.00	-0.00
958	18.62	3.59	-6.41	1160.14	385.71	0.00	86.10	-0.00	-0.00	-0.00	300.00	200.00	0.00	-0.00
