# Supplementary material for: Musculoskeletal modeling and humanoid control of robots based on human gait data
Source: PeerJ Comput Sci. 2021 Aug 9;7:e657. doi: 10.7717/peerj-cs.657 (PMC8372000; doi:10.7717/peerj-cs.657)
Supplement: Supplemental Information 2 [file peerj-cs-07-657-s002.zip › force/Cap101.forces]

[Force Data]
NumberOfForcePlates=2
SampleRate=120.000000
NumberOfSamples=993
#Sample	FX1	FY1	FZ1	X1	Y1	Z1	MZ1	FX2	FY2	FZ2	X2	Y2	Z2	MZ2
1	-0.00	-0.00	-0.00	903.00	200.00	0.00	-0.00	-0.00	-0.00	-0.00	300.00	200.00	0.00	-0.00
2	-0.00	-0.00	-0.00	903.00	200.00	0.00	-0.00	-0.00	-0.00	-0.00	300.00	200.00	0.00	-0.00
3	-0.00	-0.00	-0.00	903.00	200.00	0.00	-0.00	-0.00	-0.00	-0.00	300.00	200.00	0.00	-0.00
4	-0.00	-0.00	-0.00	903.00	200.00	0.00	-0.00	-0.00	-0.00	-0.00	300.00	200.00	0.00	-0.00
5	0.00	0.00	0.00	903.00	200.00	0.00	0.00	-0.00	-0.00	-0.00	300.00	200.00	0.00	-0.00
6	-0.00	-0.00	-0.00	903.00	200.00	0.00	-0.00	-0.00	-0.00	-0.00	300.00	200.00	0.00	-0.00
7	-0.00	-0.00	-0.00	903.00	200.00	0.00	-0.00	-0.00	-0.00	-0.00	300.00	200.00	0.00	-0.00
8	-0.00	-0.00	-0.00	903.00	200.00	0.00	-0.00	-0.00	-0.00	-0.00	300.00	200.00	0.00	-0.00
9	-0.00	-0.00	-0.00	903.00	200.00	0.00	-0.00	-0.00	-0.00	-0.00	300.00	200.00	0.00	-0.00
10	-0.00	-0.00	-0.00	903.00	200.00	0.00	-0.00	-0.00	-0.00	-0.00	300.00	200.00	0.00	-0.00
11	-0.00	-0.00	-0.00	903.00	200.00	0.00	-0.00	-0.00	-0.00	-0.00	300.00	200.00	0.00	-0.00
12	-0.00	-0.00	-0.00	903.00	200.00	0.00	-0.00	-0.00	-0.00	-0.00	300.00	200.00	0.00	-0.00
13	-0.00	-0.00	-0.00	903.00	200.00	0.00	-0.00	-0.00	-0.00	-0.00	300.00	200.00	0.00	-0.00
14	-0.00	-0.00	-0.00	903.00	200.00	0.00	-0.00	-0.00	-0.00	-0.00	300.00	200.00	0.00	-0.00
15	-0.00	-0.00	-0.00	903.00	200.00	0.00	-0.00	-0.00	-0.00	-0.00	300.00	200.00	0.00	-0.00
16	-0.00	-0.00	-0.00	903.00	200.00	0.00	-0.00	-0.00	-0.00	-0.00	300.00	200.00	0.00	-0.00
17	-0.00	-0.00	-0.00	903.00	200.00	0.00	-0.00	-0.00	-0.00	-0.00	300.00	200.00	0.00	-0.00
18	-0.00	-0.00	-0.00	903.00	200.00	0.00	-0.00	-0.00	-0.00	-0.00	300.00	200.00	0.00	-0.00
19	-0.00	-0.00	-0.00	903.00	200.00	0.00	-0.00	-0.00	-0.00	-0.00	300.00	200.00	0.00	-0.00
20	-0.00	-0.00	-0.00	903.00	200.00	0.00	-0.00	-0.00	-0.00	-0.00	300.00	200.00	0.00	-0.00
21	-0.00	-0.00	-0.00	903.00	200.00	0.00	-0.00	-0.00	-0.00	-0.00	300.00	200.00	0.00	-0.00
22	-0.00	-0.00	-0.00	903.00	200.00	0.00	-0.00	-0.00	-0.00	-0.00	300.00	200.00	0.00	-0.00
23	0.00	0.00	0.00	903.00	200.00	0.00	0.00	-0.00	-0.00	-0.00	300.00	200.00	0.00	-0.00
24	-0.00	-0.00	-0.00	903.00	200.00	0.00	-0.00	-0.00	-0.00	-0.00	300.00	200.00	0.00	-0.00
25	-0.00	-0.00	-0.00	903.00	200.00	0.00	-0.00	-0.00	-0.00	-0.00	300.00	200.00	0.00	-0.00
26	-0.00	-0.00	-0.00	903.00	200.00	0.00	-0.00	-0.00	-0.00	-0.00	300.00	200.00	0.00	-0.00
27	-0.00	-0.00	-0.00	903.00	200.00	0.00	-0.00	-0.00	-0.00	-0.00	300.00	200.00	0.00	-0.00
28	-0.00	-0.00	-0.00	903.00	200.00	0.00	-0.00	-0.00	-0.00	-0.00	300.00	200.00	0.00	-0.00
29	-0.00	-0.00	-0.00	903.00	200.00	0.00	-0.00	-0.00	-0.00	-0.00	300.00	200.00	0.00	-0.00
30	-0.00	-0.00	-0.00	903.00	200.00	0.00	-0.00	-0.00	-0.00	-0.00	300.00	200.00	0.00	-0.00
31	0.00	0.00	0.00	903.00	200.00	0.00	0.00	-0.00	-0.00	-0.00	300.00	200.00	0.00	-0.00
32	-0.00	-0.00	-0.00	903.00	200.00	0.00	-0.00	-0.00	-0.00	-0.00	300.00	200.00	0.00	-0.00
33	-0.00	-0.00	-0.00	903.00	200.00	0.00	-0.00	-0.00	-0.00	-0.00	300.00	200.00	0.00	-0.00
34	-0.00	-0.00	-0.00	903.00	200.00	0.00	-0.00	-0.00	-0.00	-0.00	300.00	200.00	0.00	-0.00
35	-0.00	-0.00	-0.00	903.00	200.00	0.00	-0.00	-0.00	-0.00	-0.00	300.00	200.00	0.00	-0.00
36	-0.00	-0.00	-0.00	903.00	200.00	0.00	-0.00	-0.00	-0.00	-0.00	300.00	200.00	0.00	-0.00
37	-0.00	-0.00	-0.00	903.00	200.00	0.00	-0.00	-0.00	-0.00	-0.00	300.00	200.00	0.00	-0.00
38	-0.00	-0.00	-0.00	903.00	200.00	0.00	-0.00	-0.00	-0.00	-0.00	300.00	200.00	0.00	-0.00
39	-0.00	-0.00	-0.00	903.00	200.00	0.00	-0.00	-0.00	-0.00	-0.00	300.00	200.00	0.00	-0.00
40	-0.00	-0.00	-0.00	903.00	200.00	0.00	-0.00	-0.00	-0.00	-0.00	300.00	200.00	0.00	-0.00
41	-0.00	-0.00	-0.00	903.00	200.00	0.00	-0.00	-0.00	-0.00	-0.00	300.00	200.00	0.00	-0.00
42	-0.00	-0.00	-0.00	903.00	200.00	0.00	-0.00	-0.00	-0.00	-0.00	300.00	200.00	0.00	-0.00
43	-0.00	-0.00	-0.00	903.00	200.00	0.00	-0.00	-0.00	-0.00	-0.00	300.00	200.00	0.00	-0.00
44	-0.00	-0.00	-0.00	903.00	200.00	0.00	-0.00	-0.00	-0.00	-0.00	300.00	200.00	0.00	-0.00
45	-0.00	-0.00	-0.00	903.00	200.00	0.00	-0.00	-0.00	-0.00	-0.00	300.00	200.00	0.00	-0.00
46	-0.00	-0.00	-0.00	903.00	200.00	0.00	-0.00	-0.00	-0.00	-0.00	300.00	200.00	0.00	-0.00
47	-0.00	-0.00	-0.00	903.00	200.00	0.00	-0.00	-0.00	-0.00	-0.00	300.00	200.00	0.00	-0.00
48	-0.00	-0.00	-0.00	903.00	200.00	0.00	-0.00	-0.00	-0.00	-0.00	300.00	200.00	0.00	-0.00
49	0.00	0.00	0.00	903.00	200.00	0.00	0.00	-0.00	-0.00	-0.00	300.00	200.00	0.00	-0.00
50	-0.00	-0.00	-0.00	903.00	200.00	0.00	-0.00	-0.00	-0.00	-0.00	300.00	200.00	0.00	-0.00
51	-0.00	-0.00	-0.00	903.00	200.00	0.00	-0.00	-0.00	-0.00	-0.00	300.00	200.00	0.00	-0.00
52	-0.00	-0.00	-0.00	903.00	200.00	0.00	-0.00	-0.00	-0.00	-0.00	300.00	200.00	0.00	-0.00
53	-0.00	-0.00	-0.00	903.00	200.00	0.00	-0.00	-0.00	-0.00	-0.00	300.00	200.00	0.00	-0.00
54	0.00	0.00	0.00	903.00	200.00	0.00	0.00	-0.00	-0.00	-0.00	300.00	200.00	0.00	-0.00
55	-0.00	-0.00	-0.00	903.00	200.00	0.00	-0.00	-0.00	-0.00	-0.00	300.00	200.00	0.00	-0.00
56	-0.00	-0.00	-0.00	903.00	200.00	0.00	-0.00	-0.00	-0.00	-0.00	300.00	200.00	0.00	-0.00
57	-0.00	-0.00	-0.00	903.00	200.00	0.00	-0.00	-0.00	-0.00	-0.00	300.00	200.00	0.00	-0.00
58	-0.00	-0.00	-0.00	903.00	200.00	0.00	-0.00	-0.00	-0.00	-0.00	300.00	200.00	0.00	-0.00
59	-0.00	-0.00	-0.00	903.00	200.00	0.00	-0.00	-0.00	-0.00	-0.00	300.00	200.00	0.00	-0.00
60	-0.00	-0.00	-0.00	903.00	200.00	0.00	-0.00	-0.00	-0.00	-0.00	300.00	200.00	0.00	-0.00
61	-0.00	-0.00	-0.00	903.00	200.00	0.00	-0.00	-0.00	-0.00	-0.00	300.00	200.00	0.00	-0.00
62	-0.00	-0.00	-0.00	903.00	200.00	0.00	-0.00	-0.00	-0.00	-0.00	300.00	200.00	0.00	-0.00
63	-0.00	-0.00	-0.00	903.00	200.00	0.00	-0.00	-0.00	-0.00	-0.00	300.00	200.00	0.00	-0.00
64	-0.00	-0.00	-0.00	903.00	200.00	0.00	-0.00	-0.00	-0.00	-0.00	300.00	200.00	0.00	-0.00
65	-0.00	-0.00	-0.00	903.00	200.00	0.00	-0.00	-0.00	-0.00	-0.00	300.00	200.00	0.00	-0.00
66	-0.00	-0.00	-0.00	903.00	200.00	0.00	-0.00	-0.00	-0.00	-0.00	300.00	200.00	0.00	-0.00
67	-0.00	-0.00	-0.00	903.00	200.00	0.00	-0.00	-0.00	-0.00	-0.00	300.00	200.00	0.00	-0.00
68	-0.00	-0.00	-0.00	903.00	200.00	0.00	-0.00	-0.00	-0.00	-0.00	300.00	200.00	0.00	-0.00
69	-0.00	-0.00	-0.00	903.00	200.00	0.00	-0.00	-0.00	-0.00	-0.00	300.00	200.00	0.00	-0.00
70	-0.00	-0.00	-0.00	903.00	200.00	0.00	-0.00	-0.00	-0.00	-0.00	300.00	200.00	0.00	-0.00
71	-0.00	-0.00	-0.00	903.00	200.00	0.00	-0.00	-0.00	-0.00	-0.00	300.00	200.00	0.00	-0.00
72	-0.00	-0.00	-0.00	903.00	200.00	0.00	-0.00	-0.00	-0.00	-0.00	300.00	200.00	0.00	-0.00
73	-0.00	-0.00	-0.00	903.00	200.00	0.00	-0.00	-0.00	-0.00	-0.00	300.00	200.00	0.00	-0.00
74	-0.00	-0.00	-0.00	903.00	200.00	0.00	-0.00	-0.00	-0.00	-0.00	300.00	200.00	0.00	-0.00
75	-0.00	-0.00	-0.00	903.00	200.00	0.00	-0.00	-0.00	-0.00	-0.00	300.00	200.00	0.00	-0.00
76	-0.00	-0.00	-0.00	903.00	200.00	0.00	-0.00	-0.00	-0.00	-0.00	300.00	200.00	0.00	-0.00
77	-0.00	-0.00	-0.00	903.00	200.00	0.00	-0.00	-0.00	-0.00	-0.00	300.00	200.00	0.00	-0.00
78	-0.00	-0.00	-0.00	903.00	200.00	0.00	-0.00	-0.00	-0.00	-0.00	300.00	200.00	0.00	-0.00
79	-0.00	-0.00	-0.00	903.00	200.00	0.00	-0.00	-0.00	-0.00	-0.00	300.00	200.00	0.00	-0.00
80	0.00	0.00	0.00	903.00	200.00	0.00	0.00	-0.00	-0.00	-0.00	300.00	200.00	0.00	-0.00
81	-0.00	-0.00	-0.00	903.00	200.00	0.00	-0.00	-0.00	-0.00	-0.00	300.00	200.00	0.00	-0.00
82	-0.00	-0.00	-0.00	903.00	200.00	0.00	-0.00	-0.00	-0.00	-0.00	300.00	200.00	0.00	-0.00
83	-0.00	-0.00	-0.00	903.00	200.00	0.00	-0.00	-0.00	-0.00	-0.00	300.00	200.00	0.00	-0.00
84	-0.00	-0.00	-0.00	903.00	200.00	0.00	-0.00	-0.00	-0.00	-0.00	300.00	200.00	0.00	-0.00
85	-0.00	-0.00	-0.00	903.00	200.00	0.00	-0.00	-0.00	-0.00	-0.00	300.00	200.00	0.00	-0.00
86	-0.00	-0.00	-0.00	903.00	200.00	0.00	-0.00	-0.00	-0.00	-0.00	300.00	200.00	0.00	-0.00
87	-0.00	-0.00	-0.00	903.00	200.00	0.00	-0.00	-0.00	-0.00	-0.00	300.00	200.00	0.00	-0.00
88	-0.00	-0.00	-0.00	903.00	200.00	0.00	-0.00	-0.00	-0.00	-0.00	300.00	200.00	0.00	-0.00
89	-0.00	-0.00	-0.00	903.00	200.00	0.00	-0.00	-0.00	-0.00	-0.00	300.00	200.00	0.00	-0.00
90	-0.00	-0.00	-0.00	903.00	200.00	0.00	-0.00	-0.00	-0.00	-0.00	300.00	200.00	0.00	-0.00
91	-0.00	-0.00	-0.00	903.00	200.00	0.00	-0.00	-0.00	-0.00	-0.00	300.00	200.00	0.00	-0.00
92	-0.00	-0.00	-0.00	903.00	200.00	0.00	-0.00	-0.00	-0.00	-0.00	300.00	200.00	0.00	-0.00
93	-0.00	-0.00	-0.00	903.00	200.00	0.00	-0.00	-0.00	-0.00	-0.00	300.00	200.00	0.00	-0.00
94	-0.00	-0.00	-0.00	903.00	200.00	0.00	-0.00	-0.00	-0.00	-0.00	300.00	200.00	0.00	-0.00
95	-0.00	-0.00	-0.00	903.00	200.00	0.00	-0.00	-0.00	-0.00	-0.00	300.00	200.00	0.00	-0.00
96	-0.00	-0.00	-0.00	903.00	200.00	0.00	-0.00	-0.00	-0.00	-0.00	300.00	200.00	0.00	-0.00
97	0.00	0.00	0.00	903.00	200.00	0.00	0.00	-0.00	-0.00	-0.00	300.00	200.00	0.00	-0.00
98	0.00	0.00	0.00	903.00	200.00	0.00	0.00	-0.00	-0.00	-0.00	300.00	200.00	0.00	-0.00
99	-0.00	-0.00	-0.00	903.00	200.00	0.00	-0.00	-0.00	-0.00	-0.00	300.00	200.00	0.00	-0.00
100	-0.00	-0.00	-0.00	903.00	200.00	0.00	-0.00	-0.00	-0.00	-0.00	300.00	200.00	0.00	-0.00
101	-0.00	-0.00	-0.00	903.00	200.00	0.00	-0.00	-0.00	-0.00	-0.00	300.00	200.00	0.00	-0.00
102	0.00	0.00	0.00	903.00	200.00	0.00	0.00	-0.00	-0.00	-0.00	300.00	200.00	0.00	-0.00
103	-0.00	-0.00	-0.00	903.00	200.00	0.00	-0.00	-0.00	-0.00	-0.00	300.00	200.00	0.00	-0.00
104	-0.00	-0.00	-0.00	903.00	200.00	0.00	-0.00	-0.00	-0.00	-0.00	300.00	200.00	0.00	-0.00
105	-0.00	-0.00	-0.00	903.00	200.00	0.00	-0.00	-0.00	-0.00	-0.00	300.00	200.00	0.00	-0.00
106	0.00	0.00	0.00	903.00	200.00	0.00	0.00	-0.00	-0.00	-0.00	300.00	200.00	0.00	-0.00
107	-0.00	-0.00	-0.00	903.00	200.00	0.00	-0.00	-0.00	-0.00	-0.00	300.00	200.00	0.00	-0.00
108	0.00	0.00	0.00	903.00	200.00	0.00	0.00	-0.00	-0.00	-0.00	300.00	200.00	0.00	-0.00
109	-0.00	-0.00	-0.00	903.00	200.00	0.00	-0.00	-0.00	-0.00	-0.00	300.00	200.00	0.00	-0.00
110	-0.00	-0.00	-0.00	903.00	200.00	0.00	-0.00	-0.00	-0.00	-0.00	300.00	200.00	0.00	-0.00
111	-0.00	-0.00	-0.00	903.00	200.00	0.00	-0.00	-0.00	-0.00	-0.00	300.00	200.00	0.00	-0.00
112	-0.00	-0.00	-0.00	903.00	200.00	0.00	-0.00	-0.00	-0.00	-0.00	300.00	200.00	0.00	-0.00
113	-0.00	-0.00	-0.00	903.00	200.00	0.00	-0.00	-0.00	-0.00	-0.00	300.00	200.00	0.00	-0.00
114	-0.00	-0.00	-0.00	903.00	200.00	0.00	-0.00	-0.00	-0.00	-0.00	300.00	200.00	0.00	-0.00
115	-0.00	-0.00	-0.00	903.00	200.00	0.00	-0.00	-0.00	-0.00	-0.00	300.00	200.00	0.00	-0.00
116	-0.00	-0.00	-0.00	903.00	200.00	0.00	-0.00	-0.00	-0.00	-0.00	300.00	200.00	0.00	-0.00
117	-0.00	-0.00	-0.00	903.00	200.00	0.00	-0.00	-0.00	-0.00	-0.00	300.00	200.00	0.00	-0.00
118	-0.00	-0.00	-0.00	903.00	200.00	0.00	-0.00	-0.00	-0.00	-0.00	300.00	200.00	0.00	-0.00
119	-0.00	-0.00	-0.00	903.00	200.00	0.00	-0.00	-0.00	-0.00	-0.00	300.00	200.00	0.00	-0.00
120	-0.00	-0.00	-0.00	903.00	200.00	0.00	-0.00	-0.00	-0.00	-0.00	300.00	200.00	0.00	-0.00
121	-0.00	-0.00	-0.00	903.00	200.00	0.00	-0.00	-0.00	-0.00	-0.00	300.00	200.00	0.00	-0.00
122	0.00	0.00	0.00	903.00	200.00	0.00	0.00	-0.00	-0.00	-0.00	300.00	200.00	0.00	-0.00
123	-0.00	-0.00	-0.00	903.00	200.00	0.00	-0.00	-0.00	-0.00	-0.00	300.00	200.00	0.00	-0.00
124	-0.00	-0.00	-0.00	903.00	200.00	0.00	-0.00	-0.00	-0.00	-0.00	300.00	200.00	0.00	-0.00
125	-0.00	-0.00	-0.00	903.00	200.00	0.00	-0.00	-0.00	-0.00	-0.00	300.00	200.00	0.00	-0.00
126	0.00	0.00	0.00	903.00	200.00	0.00	0.00	-0.00	-0.00	-0.00	300.00	200.00	0.00	-0.00
127	-0.00	-0.00	-0.00	903.00	200.00	0.00	-0.00	-0.00	-0.00	-0.00	300.00	200.00	0.00	-0.00
128	-0.00	-0.00	-0.00	903.00	200.00	0.00	-0.00	-0.00	-0.00	-0.00	300.00	200.00	0.00	-0.00
129	-0.00	-0.00	-0.00	903.00	200.00	0.00	-0.00	-0.00	-0.00	-0.00	300.00	200.00	0.00	-0.00
130	-0.00	-0.00	-0.00	903.00	200.00	0.00	-0.00	-0.00	-0.00	-0.00	300.00	200.00	0.00	-0.00
131	0.00	0.00	0.00	903.00	200.00	0.00	0.00	-0.00	-0.00	-0.00	300.00	200.00	0.00	-0.00
132	-0.00	-0.00	-0.00	903.00	200.00	0.00	-0.00	-0.00	-0.00	-0.00	300.00	200.00	0.00	-0.00
133	-0.00	-0.00	-0.00	903.00	200.00	0.00	-0.00	-0.00	-0.00	-0.00	300.00	200.00	0.00	-0.00
134	0.00	0.00	0.00	903.00	200.00	0.00	0.00	-0.00	-0.00	-0.00	300.00	200.00	0.00	-0.00
135	-0.00	-0.00	-0.00	903.00	200.00	0.00	-0.00	-0.00	-0.00	-0.00	300.00	200.00	0.00	-0.00
136	0.00	0.00	0.00	903.00	200.00	0.00	0.00	-0.00	-0.00	-0.00	300.00	200.00	0.00	-0.00
137	0.00	0.00	0.00	903.00	200.00	0.00	0.00	-0.00	-0.00	-0.00	300.00	200.00	0.00	-0.00
138	-0.00	-0.00	-0.00	903.00	200.00	0.00	-0.00	-0.00	-0.00	-0.00	300.00	200.00	0.00	-0.00
139	-0.00	-0.00	-0.00	903.00	200.00	0.00	-0.00	-0.00	-0.00	-0.00	300.00	200.00	0.00	-0.00
140	-0.00	-0.00	-0.00	903.00	200.00	0.00	-0.00	-0.00	-0.00	-0.00	300.00	200.00	0.00	-0.00
141	-0.00	-0.00	-0.00	903.00	200.00	0.00	-0.00	-0.00	-0.00	-0.00	300.00	200.00	0.00	-0.00
142	-0.00	-0.00	-0.00	903.00	200.00	0.00	-0.00	-0.00	-0.00	-0.00	300.00	200.00	0.00	-0.00
143	-0.00	-0.00	-0.00	903.00	200.00	0.00	-0.00	-0.00	-0.00	-0.00	300.00	200.00	0.00	-0.00
144	0.00	0.00	0.00	903.00	200.00	0.00	0.00	-0.00	-0.00	-0.00	300.00	200.00	0.00	-0.00
145	0.00	0.00	0.00	903.00	200.00	0.00	0.00	-0.00	-0.00	-0.00	300.00	200.00	0.00	-0.00
146	-0.00	-0.00	-0.00	903.00	200.00	0.00	-0.00	-0.00	-0.00	-0.00	300.00	200.00	0.00	-0.00
147	0.00	0.00	0.00	903.00	200.00	0.00	0.00	-0.00	-0.00	-0.00	300.00	200.00	0.00	-0.00
148	-0.00	-0.00	-0.00	903.00	200.00	0.00	-0.00	-0.00	-0.00	-0.00	300.00	200.00	0.00	-0.00
149	-0.00	-0.00	-0.00	903.00	200.00	0.00	-0.00	-0.00	-0.00	-0.00	300.00	200.00	0.00	-0.00
150	0.00	0.00	0.00	903.00	200.00	0.00	0.00	-0.00	-0.00	-0.00	300.00	200.00	0.00	-0.00
151	-0.00	-0.00	-0.00	903.00	200.00	0.00	-0.00	-0.00	-0.00	-0.00	300.00	200.00	0.00	-0.00
152	0.00	0.00	0.00	903.00	200.00	0.00	0.00	-0.00	-0.00	-0.00	300.00	200.00	0.00	-0.00
153	-0.00	-0.00	-0.00	903.00	200.00	0.00	-0.00	-0.00	-0.00	-0.00	300.00	200.00	0.00	-0.00
154	-0.00	-0.00	-0.00	903.00	200.00	0.00	-0.00	-0.00	-0.00	-0.00	300.00	200.00	0.00	-0.00
155	-0.00	-0.00	-0.00	903.00	200.00	0.00	-0.00	-0.00	-0.00	-0.00	300.00	200.00	0.00	-0.00
156	-0.00	-0.00	-0.00	903.00	200.00	0.00	-0.00	-0.00	-0.00	-0.00	300.00	200.00	0.00	-0.00
157	-0.00	-0.00	-0.00	903.00	200.00	0.00	-0.00	-0.00	-0.00	-0.00	300.00	200.00	0.00	-0.00
158	-0.00	-0.00	-0.00	903.00	200.00	0.00	-0.00	-0.00	-0.00	-0.00	300.00	200.00	0.00	-0.00
159	-0.00	-0.00	-0.00	903.00	200.00	0.00	-0.00	-0.00	-0.00	-0.00	300.00	200.00	0.00	-0.00
160	0.00	0.00	0.00	903.00	200.00	0.00	0.00	-0.00	-0.00	-0.00	300.00	200.00	0.00	-0.00
161	-0.00	-0.00	-0.00	903.00	200.00	0.00	-0.00	-0.00	-0.00	-0.00	300.00	200.00	0.00	-0.00
162	-0.00	-0.00	-0.00	903.00	200.00	0.00	-0.00	-0.00	-0.00	-0.00	300.00	200.00	0.00	-0.00
163	-0.00	-0.00	-0.00	903.00	200.00	0.00	-0.00	-0.00	-0.00	-0.00	300.00	200.00	0.00	-0.00
164	0.00	0.00	0.00	903.00	200.00	0.00	0.00	-0.00	-0.00	-0.00	300.00	200.00	0.00	-0.00
165	-0.00	-0.00	-0.00	903.00	200.00	0.00	-0.00	-0.00	-0.00	-0.00	300.00	200.00	0.00	-0.00
166	-0.00	-0.00	-0.00	903.00	200.00	0.00	-0.00	-0.00	-0.00	-0.00	300.00	200.00	0.00	-0.00
167	-0.00	-0.00	-0.00	903.00	200.00	0.00	-0.00	-0.00	-0.00	-0.00	300.00	200.00	0.00	-0.00
168	-0.00	-0.00	-0.00	903.00	200.00	0.00	-0.00	-0.00	-0.00	-0.00	300.00	200.00	0.00	-0.00
169	-0.00	-0.00	-0.00	903.00	200.00	0.00	-0.00	-0.00	-0.00	-0.00	300.00	200.00	0.00	-0.00
170	-0.00	-0.00	-0.00	903.00	200.00	0.00	-0.00	-0.00	-0.00	-0.00	300.00	200.00	0.00	-0.00
171	-0.00	-0.00	-0.00	903.00	200.00	0.00	-0.00	-0.00	-0.00	-0.00	300.00	200.00	0.00	-0.00
172	-0.00	-0.00	-0.00	903.00	200.00	0.00	-0.00	-0.00	-0.00	-0.00	300.00	200.00	0.00	-0.00
173	-0.00	-0.00	-0.00	903.00	200.00	0.00	-0.00	-0.00	-0.00	-0.00	300.00	200.00	0.00	-0.00
174	0.00	0.00	0.00	903.00	200.00	0.00	0.00	-0.00	-0.00	-0.00	300.00	200.00	0.00	-0.00
175	-0.00	-0.00	-0.00	903.00	200.00	0.00	-0.00	-0.00	-0.00	-0.00	300.00	200.00	0.00	-0.00
176	-0.00	-0.00	-0.00	903.00	200.00	0.00	-0.00	-0.00	-0.00	-0.00	300.00	200.00	0.00	-0.00
177	-0.00	-0.00	-0.00	903.00	200.00	0.00	-0.00	-0.00	-0.00	-0.00	300.00	200.00	0.00	-0.00
178	-0.00	-0.00	-0.00	903.00	200.00	0.00	-0.00	-0.00	-0.00	-0.00	300.00	200.00	0.00	-0.00
179	-0.00	-0.00	-0.00	903.00	200.00	0.00	-0.00	-0.00	-0.00	-0.00	300.00	200.00	0.00	-0.00
180	0.00	0.00	0.00	903.00	200.00	0.00	0.00	-0.00	-0.00	-0.00	300.00	200.00	0.00	-0.00
181	-0.00	-0.00	-0.00	903.00	200.00	0.00	-0.00	-0.00	-0.00	-0.00	300.00	200.00	0.00	-0.00
182	-0.00	-0.00	-0.00	903.00	200.00	0.00	-0.00	-0.00	-0.00	-0.00	300.00	200.00	0.00	-0.00
183	-0.00	-0.00	-0.00	903.00	200.00	0.00	-0.00	-0.00	-0.00	-0.00	300.00	200.00	0.00	-0.00
184	-0.00	-0.00	-0.00	903.00	200.00	0.00	-0.00	-0.00	-0.00	-0.00	300.00	200.00	0.00	-0.00
185	-0.00	-0.00	-0.00	903.00	200.00	0.00	-0.00	-0.00	-0.00	-0.00	300.00	200.00	0.00	-0.00
186	-0.00	-0.00	-0.00	903.00	200.00	0.00	-0.00	-0.00	-0.00	-0.00	300.00	200.00	0.00	-0.00
187	-0.00	-0.00	-0.00	903.00	200.00	0.00	-0.00	-0.00	-0.00	-0.00	300.00	200.00	0.00	-0.00
188	-0.00	-0.00	-0.00	903.00	200.00	0.00	-0.00	-0.00	-0.00	-0.00	300.00	200.00	0.00	-0.00
189	-0.00	-0.00	-0.00	903.00	200.00	0.00	-0.00	-0.00	-0.00	-0.00	300.00	200.00	0.00	-0.00
190	-0.00	-0.00	-0.00	903.00	200.00	0.00	-0.00	-0.00	-0.00	-0.00	300.00	200.00	0.00	-0.00
191	-0.00	-0.00	-0.00	903.00	200.00	0.00	-0.00	-0.00	-0.00	-0.00	300.00	200.00	0.00	-0.00
192	0.00	0.00	0.00	903.00	200.00	0.00	0.00	-0.00	-0.00	-0.00	300.00	200.00	0.00	-0.00
193	-0.00	-0.00	-0.00	903.00	200.00	0.00	-0.00	-0.00	-0.00	-0.00	300.00	200.00	0.00	-0.00
194	-0.00	-0.00	-0.00	903.00	200.00	0.00	-0.00	-0.00	-0.00	-0.00	300.00	200.00	0.00	-0.00
195	-0.00	-0.00	-0.00	903.00	200.00	0.00	-0.00	-0.00	-0.00	-0.00	300.00	200.00	0.00	-0.00
196	-0.00	-0.00	-0.00	903.00	200.00	0.00	-0.00	-0.00	-0.00	-0.00	300.00	200.00	0.00	-0.00
197	-0.00	-0.00	-0.00	903.00	200.00	0.00	-0.00	-0.00	-0.00	-0.00	300.00	200.00	0.00	-0.00
198	-0.00	-0.00	-0.00	903.00	200.00	0.00	-0.00	-0.00	-0.00	-0.00	300.00	200.00	0.00	-0.00
199	-0.00	-0.00	-0.00	903.00	200.00	0.00	-0.00	-0.00	-0.00	-0.00	300.00	200.00	0.00	-0.00
200	-0.00	-0.00	-0.00	903.00	200.00	0.00	-0.00	-0.00	-0.00	-0.00	300.00	200.00	0.00	-0.00
201	-0.00	-0.00	-0.00	903.00	200.00	0.00	-0.00	-0.00	-0.00	-0.00	300.00	200.00	0.00	-0.00
202	-0.00	-0.00	-0.00	903.00	200.00	0.00	-0.00	-0.00	-0.00	-0.00	300.00	200.00	0.00	-0.00
203	-0.00	-0.00	-0.00	903.00	200.00	0.00	-0.00	-0.00	-0.00	-0.00	300.00	200.00	0.00	-0.00
204	-0.00	-0.00	-0.00	903.00	200.00	0.00	-0.00	-0.00	-0.00	-0.00	300.00	200.00	0.00	-0.00
205	-0.00	-0.00	-0.00	903.00	200.00	0.00	-0.00	-0.00	-0.00	-0.00	300.00	200.00	0.00	-0.00
206	-0.00	-0.00	-0.00	903.00	200.00	0.00	-0.00	-0.00	-0.00	-0.00	300.00	200.00	0.00	-0.00
207	-0.00	-0.00	-0.00	903.00	200.00	0.00	-0.00	-0.00	-0.00	-0.00	300.00	200.00	0.00	-0.00
208	-0.00	-0.00	-0.00	903.00	200.00	0.00	-0.00	-0.00	-0.00	-0.00	300.00	200.00	0.00	-0.00
209	-0.00	-0.00	-0.00	903.00	200.00	0.00	-0.00	-0.00	-0.00	-0.00	300.00	200.00	0.00	-0.00
210	-0.00	-0.00	-0.00	903.00	200.00	0.00	-0.00	-0.00	-0.00	-0.00	300.00	200.00	0.00	-0.00
211	-0.00	-0.00	-0.00	903.00	200.00	0.00	-0.00	-0.00	-0.00	-0.00	300.00	200.00	0.00	-0.00
212	-0.00	-0.00	-0.00	903.00	200.00	0.00	-0.00	-0.00	-0.00	-0.00	300.00	200.00	0.00	-0.00
213	0.00	0.00	0.00	903.00	200.00	0.00	0.00	-0.00	-0.00	-0.00	300.00	200.00	0.00	-0.00
214	-0.00	-0.00	-0.00	903.00	200.00	0.00	-0.00	-0.00	-0.00	-0.00	300.00	200.00	0.00	-0.00
215	-0.00	-0.00	-0.00	903.00	200.00	0.00	-0.00	-0.00	-0.00	-0.00	300.00	200.00	0.00	-0.00
216	-0.00	-0.00	-0.00	903.00	200.00	0.00	-0.00	-0.00	-0.00	-0.00	300.00	200.00	0.00	-0.00
217	-0.00	-0.00	-0.00	903.00	200.00	0.00	-0.00	-0.00	-0.00	-0.00	300.00	200.00	0.00	-0.00
218	-0.00	-0.00	-0.00	903.00	200.00	0.00	-0.00	-0.00	-0.00	-0.00	300.00	200.00	0.00	-0.00
219	-0.00	-0.00	-0.00	903.00	200.00	0.00	-0.00	-0.00	-0.00	-0.00	300.00	200.00	0.00	-0.00
220	-0.00	-0.00	-0.00	903.00	200.00	0.00	-0.00	-0.00	-0.00	-0.00	300.00	200.00	0.00	-0.00
221	-0.00	-0.00	-0.00	903.00	200.00	0.00	-0.00	-0.00	-0.00	-0.00	300.00	200.00	0.00	-0.00
222	-0.00	-0.00	-0.00	903.00	200.00	0.00	-0.00	-0.00	-0.00	-0.00	300.00	200.00	0.00	-0.00
223	-0.00	-0.00	-0.00	903.00	200.00	0.00	-0.00	-0.00	-0.00	-0.00	300.00	200.00	0.00	-0.00
224	-0.00	-0.00	-0.00	903.00	200.00	0.00	-0.00	-0.00	-0.00	-0.00	300.00	200.00	0.00	-0.00
225	-0.00	-0.00	-0.00	903.00	200.00	0.00	-0.00	-0.00	-0.00	-0.00	300.00	200.00	0.00	-0.00
226	-0.00	-0.00	-0.00	903.00	200.00	0.00	-0.00	-0.00	-0.00	-0.00	300.00	200.00	0.00	-0.00
227	-0.00	-0.00	-0.00	903.00	200.00	0.00	-0.00	-0.00	-0.00	-0.00	300.00	200.00	0.00	-0.00
228	-0.00	-0.00	-0.00	903.00	200.00	0.00	-0.00	-0.00	-0.00	-0.00	300.00	200.00	0.00	-0.00
229	-0.00	-0.00	-0.00	903.00	200.00	0.00	-0.00	-0.00	-0.00	-0.00	300.00	200.00	0.00	-0.00
230	0.00	0.00	0.00	903.00	200.00	0.00	0.00	-0.00	-0.00	-0.00	300.00	200.00	0.00	-0.00
231	-0.00	-0.00	-0.00	903.00	200.00	0.00	-0.00	-0.00	-0.00	-0.00	300.00	200.00	0.00	-0.00
232	0.00	0.00	0.00	903.00	200.00	0.00	0.00	-0.00	-0.00	-0.00	300.00	200.00	0.00	-0.00
233	-0.00	-0.00	-0.00	903.00	200.00	0.00	-0.00	-0.00	-0.00	-0.00	300.00	200.00	0.00	-0.00
234	-0.00	-0.00	-0.00	903.00	200.00	0.00	-0.00	-0.00	-0.00	-0.00	300.00	200.00	0.00	-0.00
235	-0.00	-0.00	-0.00	903.00	200.00	0.00	-0.00	-0.00	-0.00	-0.00	300.00	200.00	0.00	-0.00
236	-0.00	-0.00	-0.00	903.00	200.00	0.00	-0.00	-0.00	-0.00	-0.00	300.00	200.00	0.00	-0.00
237	-0.00	-0.00	-0.00	903.00	200.00	0.00	-0.00	-0.00	-0.00	-0.00	300.00	200.00	0.00	-0.00
238	-0.00	-0.00	-0.00	903.00	200.00	0.00	-0.00	-0.00	-0.00	-0.00	300.00	200.00	0.00	-0.00
239	-0.00	-0.00	-0.00	903.00	200.00	0.00	-0.00	-0.00	-0.00	-0.00	300.00	200.00	0.00	-0.00
240	-0.00	-0.00	-0.00	903.00	200.00	0.00	-0.00	-0.00	-0.00	-0.00	300.00	200.00	0.00	-0.00
241	0.00	0.00	0.00	903.00	200.00	0.00	0.00	-0.00	-0.00	-0.00	300.00	200.00	0.00	-0.00
242	-0.00	-0.00	-0.00	903.00	200.00	0.00	-0.00	-0.00	-0.00	-0.00	300.00	200.00	0.00	-0.00
243	-0.00	-0.00	-0.00	903.00	200.00	0.00	-0.00	-0.00	-0.00	-0.00	300.00	200.00	0.00	-0.00
244	0.00	0.00	0.00	903.00	200.00	0.00	0.00	-0.00	-0.00	-0.00	300.00	200.00	0.00	-0.00
245	-0.00	-0.00	-0.00	903.00	200.00	0.00	-0.00	-0.00	-0.00	-0.00	300.00	200.00	0.00	-0.00
246	0.00	0.00	0.00	903.00	200.00	0.00	0.00	-0.00	-0.00	-0.00	300.00	200.00	0.00	-0.00
247	-0.00	-0.00	-0.00	903.00	200.00	0.00	-0.00	-0.00	-0.00	-0.00	300.00	200.00	0.00	-0.00
248	-0.00	-0.00	-0.00	903.00	200.00	0.00	-0.00	-0.00	-0.00	-0.00	300.00	200.00	0.00	-0.00
249	-0.00	-0.00	-0.00	903.00	200.00	0.00	-0.00	-0.00	-0.00	-0.00	300.00	200.00	0.00	-0.00
250	-0.00	-0.00	-0.00	903.00	200.00	0.00	-0.00	-0.00	-0.00	-0.00	300.00	200.00	0.00	-0.00
251	-0.00	-0.00	-0.00	903.00	200.00	0.00	-0.00	-0.00	-0.00	-0.00	300.00	200.00	0.00	-0.00
252	-0.00	-0.00	-0.00	903.00	200.00	0.00	-0.00	-0.00	-0.00	-0.00	300.00	200.00	0.00	-0.00
253	-0.00	-0.00	-0.00	903.00	200.00	0.00	-0.00	-0.00	-0.00	-0.00	300.00	200.00	0.00	-0.00
254	0.00	0.00	0.00	903.00	200.00	0.00	0.00	-0.00	-0.00	-0.00	300.00	200.00	0.00	-0.00
255	-0.00	-0.00	-0.00	903.00	200.00	0.00	-0.00	-0.00	-0.00	-0.00	300.00	200.00	0.00	-0.00
256	-0.00	-0.00	-0.00	903.00	200.00	0.00	-0.00	-0.00	-0.00	-0.00	300.00	200.00	0.00	-0.00
257	-0.00	-0.00	-0.00	903.00	200.00	0.00	-0.00	-0.00	-0.00	-0.00	300.00	200.00	0.00	-0.00
258	-0.00	-0.00	-0.00	903.00	200.00	0.00	-0.00	-0.00	-0.00	-0.00	300.00	200.00	0.00	-0.00
259	-0.00	-0.00	-0.00	903.00	200.00	0.00	-0.00	-0.00	-0.00	-0.00	300.00	200.00	0.00	-0.00
260	-0.00	-0.00	-0.00	903.00	200.00	0.00	-0.00	-0.00	-0.00	-0.00	300.00	200.00	0.00	-0.00
261	-0.00	-0.00	-0.00	903.00	200.00	0.00	-0.00	-0.00	-0.00	-0.00	300.00	200.00	0.00	-0.00
262	-0.00	-0.00	-0.00	903.00	200.00	0.00	-0.00	-0.00	-0.00	-0.00	300.00	200.00	0.00	-0.00
263	-0.00	-0.00	-0.00	903.00	200.00	0.00	-0.00	-0.00	-0.00	-0.00	300.00	200.00	0.00	-0.00
264	0.00	0.00	0.00	903.00	200.00	0.00	0.00	-0.00	-0.00	-0.00	300.00	200.00	0.00	-0.00
265	-0.00	-0.00	-0.00	903.00	200.00	0.00	-0.00	-0.00	-0.00	-0.00	300.00	200.00	0.00	-0.00
266	-0.00	-0.00	-0.00	903.00	200.00	0.00	-0.00	-0.00	-0.00	-0.00	300.00	200.00	0.00	-0.00
267	-0.00	-0.00	-0.00	903.00	200.00	0.00	-0.00	-0.00	-0.00	-0.00	300.00	200.00	0.00	-0.00
268	-0.00	-0.00	-0.00	903.00	200.00	0.00	-0.00	-0.00	-0.00	-0.00	300.00	200.00	0.00	-0.00
269	-0.00	-0.00	-0.00	903.00	200.00	0.00	-0.00	-0.00	-0.00	-0.00	300.00	200.00	0.00	-0.00
270	0.00	0.00	0.00	903.00	200.00	0.00	0.00	-0.00	-0.00	-0.00	300.00	200.00	0.00	-0.00
271	-0.00	-0.00	-0.00	903.00	200.00	0.00	-0.00	-0.00	-0.00	-0.00	300.00	200.00	0.00	-0.00
272	-0.00	-0.00	-0.00	903.00	200.00	0.00	-0.00	-0.00	-0.00	-0.00	300.00	200.00	0.00	-0.00
273	-0.00	-0.00	-0.00	903.00	200.00	0.00	-0.00	-0.00	-0.00	-0.00	300.00	200.00	0.00	-0.00
274	-0.00	-0.00	-0.00	903.00	200.00	0.00	-0.00	-0.00	-0.00	-0.00	300.00	200.00	0.00	-0.00
275	-0.00	-0.00	-0.00	903.00	200.00	0.00	-0.00	-0.00	-0.00	-0.00	300.00	200.00	0.00	-0.00
276	-0.00	-0.00	-0.00	903.00	200.00	0.00	-0.00	-0.00	-0.00	-0.00	300.00	200.00	0.00	-0.00
277	-0.00	-0.00	-0.00	903.00	200.00	0.00	-0.00	-0.00	-0.00	-0.00	300.00	200.00	0.00	-0.00
278	-0.00	-0.00	-0.00	903.00	200.00	0.00	-0.00	-0.00	-0.00	-0.00	300.00	200.00	0.00	-0.00
279	-0.00	-0.00	-0.00	903.00	200.00	0.00	-0.00	-0.00	-0.00	-0.00	300.00	200.00	0.00	-0.00
280	-0.00	-0.00	-0.00	903.00	200.00	0.00	-0.00	-0.00	-0.00	-0.00	300.00	200.00	0.00	-0.00
281	-0.00	-0.00	-0.00	903.00	200.00	0.00	-0.00	-0.00	-0.00	-0.00	300.00	200.00	0.00	-0.00
282	-0.00	-0.00	-0.00	903.00	200.00	0.00	-0.00	-0.00	-0.00	-0.00	300.00	200.00	0.00	-0.00
283	-0.00	-0.00	-0.00	903.00	200.00	0.00	-0.00	-0.00	-0.00	-0.00	300.00	200.00	0.00	-0.00
284	0.00	0.00	0.00	903.00	200.00	0.00	0.00	-0.00	-0.00	-0.00	300.00	200.00	0.00	-0.00
285	-0.00	-0.00	-0.00	903.00	200.00	0.00	-0.00	-0.00	-0.00	-0.00	300.00	200.00	0.00	-0.00
286	0.00	0.00	0.00	903.00	200.00	0.00	0.00	-0.00	-0.00	-0.00	300.00	200.00	0.00	-0.00
287	0.00	0.00	0.00	903.00	200.00	0.00	0.00	-0.00	-0.00	-0.00	300.00	200.00	0.00	-0.00
288	0.00	0.00	0.00	903.00	200.00	0.00	0.00	-0.00	-0.00	-0.00	300.00	200.00	0.00	-0.00
289	-0.00	-0.00	-0.00	903.00	200.00	0.00	-0.00	-0.00	-0.00	-0.00	300.00	200.00	0.00	-0.00
290	-0.00	-0.00	-0.00	903.00	200.00	0.00	-0.00	-0.00	-0.00	-0.00	300.00	200.00	0.00	-0.00
291	0.00	0.00	0.00	903.00	200.00	0.00	0.00	-0.00	-0.00	-0.00	300.00	200.00	0.00	-0.00
292	-0.00	-0.00	-0.00	903.00	200.00	0.00	-0.00	-0.00	-0.00	-0.00	300.00	200.00	0.00	-0.00
293	-0.00	-0.00	-0.00	903.00	200.00	0.00	-0.00	-0.00	-0.00	-0.00	300.00	200.00	0.00	-0.00
294	-0.00	-0.00	-0.00	903.00	200.00	0.00	-0.00	-0.00	-0.00	-0.00	300.00	200.00	0.00	-0.00
295	-0.00	-0.00	-0.00	903.00	200.00	0.00	-0.00	-0.00	-0.00	-0.00	300.00	200.00	0.00	-0.00
296	-0.00	-0.00	-0.00	903.00	200.00	0.00	-0.00	-0.00	-0.00	-0.00	300.00	200.00	0.00	-0.00
297	-0.00	-0.00	-0.00	903.00	200.00	0.00	-0.00	-0.00	-0.00	-0.00	300.00	200.00	0.00	-0.00
298	-0.00	-0.00	-0.00	903.00	200.00	0.00	-0.00	-0.00	-0.00	-0.00	300.00	200.00	0.00	-0.00
299	-0.00	-0.00	-0.00	903.00	200.00	0.00	-0.00	-0.00	-0.00	-0.00	300.00	200.00	0.00	-0.00
300	-0.00	-0.00	-0.00	903.00	200.00	0.00	-0.00	-0.00	-0.00	-0.00	300.00	200.00	0.00	-0.00
301	-0.00	-0.00	-0.00	903.00	200.00	0.00	-0.00	-0.00	-0.00	-0.00	300.00	200.00	0.00	-0.00
302	-0.00	-0.00	-0.00	903.00	200.00	0.00	-0.00	0.00	0.00	0.00	300.00	200.00	0.00	0.00
303	-0.00	-0.00	-0.00	903.00	200.00	0.00	-0.00	-0.00	-0.00	-0.00	300.00	200.00	0.00	-0.00
304	-0.00	-0.00	-0.00	903.00	200.00	0.00	-0.00	-0.00	-0.00	-0.00	300.00	200.00	0.00	-0.00
305	-0.00	-0.00	-0.00	903.00	200.00	0.00	-0.00	-0.00	-0.00	-0.00	300.00	200.00	0.00	-0.00
306	-0.00	-0.00	-0.00	903.00	200.00	0.00	-0.00	-0.00	-0.00	-0.00	300.00	200.00	0.00	-0.00
307	-0.00	-0.00	-0.00	903.00	200.00	0.00	-0.00	-0.00	-0.00	-0.00	300.00	200.00	0.00	-0.00
308	-0.00	-0.00	-0.00	903.00	200.00	0.00	-0.00	-0.00	-0.00	-0.00	300.00	200.00	0.00	-0.00
309	-0.00	-0.00	-0.00	903.00	200.00	0.00	-0.00	-0.00	-0.00	-0.00	300.00	200.00	0.00	-0.00
310	-0.00	-0.00	-0.00	903.00	200.00	0.00	-0.00	-0.00	-0.00	-0.00	300.00	200.00	0.00	-0.00
311	-0.00	-0.00	-0.00	903.00	200.00	0.00	-0.00	-0.00	-0.00	-0.00	300.00	200.00	0.00	-0.00
312	-0.00	-0.00	-0.00	903.00	200.00	0.00	-0.00	-0.00	-0.00	-0.00	300.00	200.00	0.00	-0.00
313	-0.00	-0.00	-0.00	903.00	200.00	0.00	-0.00	-0.00	-0.00	-0.00	300.00	200.00	0.00	-0.00
314	-0.00	-0.00	-0.00	903.00	200.00	0.00	-0.00	-0.00	-0.00	-0.00	300.00	200.00	0.00	-0.00
315	-0.00	-0.00	-0.00	903.00	200.00	0.00	-0.00	-0.00	-0.00	-0.00	300.00	200.00	0.00	-0.00
316	-0.00	-0.00	-0.00	903.00	200.00	0.00	-0.00	-0.00	-0.00	-0.00	300.00	200.00	0.00	-0.00
317	-0.00	-0.00	-0.00	903.00	200.00	0.00	-0.00	-0.00	-0.00	-0.00	300.00	200.00	0.00	-0.00
318	-0.00	-0.00	-0.00	903.00	200.00	0.00	-0.00	-0.00	-0.00	-0.00	300.00	200.00	0.00	-0.00
319	-0.00	-0.00	-0.00	903.00	200.00	0.00	-0.00	-0.00	-0.00	-0.00	300.00	200.00	0.00	-0.00
320	-0.00	-0.00	-0.00	903.00	200.00	0.00	-0.00	-0.00	-0.00	-0.00	300.00	200.00	0.00	-0.00
321	-0.00	-0.00	-0.00	903.00	200.00	0.00	-0.00	-0.00	-0.00	-0.00	300.00	200.00	0.00	-0.00
322	-0.00	-0.00	-0.00	903.00	200.00	0.00	-0.00	-0.00	-0.00	-0.00	300.00	200.00	0.00	-0.00
323	-0.00	-0.00	-0.00	903.00	200.00	0.00	-0.00	-0.00	-0.00	-0.00	300.00	200.00	0.00	-0.00
324	-0.00	-0.00	-0.00	903.00	200.00	0.00	-0.00	-0.00	-0.00	-0.00	300.00	200.00	0.00	-0.00
325	-0.00	-0.00	-0.00	903.00	200.00	0.00	-0.00	-0.00	-0.00	-0.00	300.00	200.00	0.00	-0.00
326	-0.00	-0.00	-0.00	903.00	200.00	0.00	-0.00	-0.00	-0.00	-0.00	300.00	200.00	0.00	-0.00
327	-0.00	-0.00	-0.00	903.00	200.00	0.00	-0.00	-0.00	-0.00	-0.00	300.00	200.00	0.00	-0.00
328	-0.00	-0.00	-0.00	903.00	200.00	0.00	-0.00	-0.00	-0.00	-0.00	300.00	200.00	0.00	-0.00
329	-0.00	-0.00	-0.00	903.00	200.00	0.00	-0.00	-0.00	-0.00	-0.00	300.00	200.00	0.00	-0.00
330	-0.00	-0.00	-0.00	903.00	200.00	0.00	-0.00	-0.00	-0.00	-0.00	300.00	200.00	0.00	-0.00
331	-0.00	-0.00	-0.00	903.00	200.00	0.00	-0.00	-0.00	-0.00	-0.00	300.00	200.00	0.00	-0.00
332	-0.00	-0.00	-0.00	903.00	200.00	0.00	-0.00	-0.00	-0.00	-0.00	300.00	200.00	0.00	-0.00
333	0.00	0.00	0.00	903.00	200.00	0.00	0.00	-0.00	-0.00	-0.00	300.00	200.00	0.00	-0.00
334	0.00	0.00	0.00	903.00	200.00	0.00	0.00	-0.00	-0.00	-0.00	300.00	200.00	0.00	-0.00
335	-0.00	-0.00	-0.00	903.00	200.00	0.00	-0.00	-0.00	-0.00	-0.00	300.00	200.00	0.00	-0.00
336	-0.00	-0.00	-0.00	903.00	200.00	0.00	-0.00	-0.00	-0.00	-0.00	300.00	200.00	0.00	-0.00
337	-0.00	-0.00	-0.00	903.00	200.00	0.00	-0.00	-0.00	-0.00	-0.00	300.00	200.00	0.00	-0.00
338	0.00	0.00	0.00	903.00	200.00	0.00	0.00	-0.00	-0.00	-0.00	300.00	200.00	0.00	-0.00
339	-0.00	-0.00	-0.00	903.00	200.00	0.00	-0.00	-0.00	-0.00	-0.00	300.00	200.00	0.00	-0.00
340	-0.00	-0.00	-0.00	903.00	200.00	0.00	-0.00	-0.00	-0.00	-0.00	300.00	200.00	0.00	-0.00
341	-0.00	-0.00	-0.00	903.00	200.00	0.00	-0.00	-0.00	-0.00	-0.00	300.00	200.00	0.00	-0.00
342	0.00	0.00	0.00	903.00	200.00	0.00	0.00	-0.00	-0.00	-0.00	300.00	200.00	0.00	-0.00
343	-0.00	-0.00	-0.00	903.00	200.00	0.00	-0.00	-0.00	-0.00	-0.00	300.00	200.00	0.00	-0.00
344	-0.00	-0.00	-0.00	903.00	200.00	0.00	-0.00	-0.00	-0.00	-0.00	300.00	200.00	0.00	-0.00
345	-0.00	-0.00	-0.00	903.00	200.00	0.00	-0.00	-0.00	-0.00	-0.00	300.00	200.00	0.00	-0.00
346	-0.00	-0.00	-0.00	903.00	200.00	0.00	-0.00	-0.00	-0.00	-0.00	300.00	200.00	0.00	-0.00
347	-0.00	-0.00	-0.00	903.00	200.00	0.00	-0.00	-0.00	-0.00	-0.00	300.00	200.00	0.00	-0.00
348	-0.00	-0.00	-0.00	903.00	200.00	0.00	-0.00	-0.00	-0.00	-0.00	300.00	200.00	0.00	-0.00
349	-0.00	-0.00	-0.00	903.00	200.00	0.00	-0.00	-0.00	-0.00	-0.00	300.00	200.00	0.00	-0.00
350	-0.00	-0.00	-0.00	903.00	200.00	0.00	-0.00	-0.00	-0.00	-0.00	300.00	200.00	0.00	-0.00
351	-0.00	-0.00	-0.00	903.00	200.00	0.00	-0.00	-0.00	-0.00	-0.00	300.00	200.00	0.00	-0.00
352	0.00	0.00	0.00	903.00	200.00	0.00	0.00	-0.00	-0.00	-0.00	300.00	200.00	0.00	-0.00
353	-0.00	-0.00	-0.00	903.00	200.00	0.00	-0.00	-0.00	-0.00	-0.00	300.00	200.00	0.00	-0.00
354	0.00	0.00	0.00	903.00	200.00	0.00	0.00	-0.00	-0.00	-0.00	300.00	200.00	0.00	-0.00
355	-0.00	-0.00	-0.00	903.00	200.00	0.00	-0.00	-0.00	-0.00	-0.00	300.00	200.00	0.00	-0.00
356	-0.00	-0.00	-0.00	903.00	200.00	0.00	-0.00	-0.00	-0.00	-0.00	300.00	200.00	0.00	-0.00
357	-0.00	-0.00	-0.00	903.00	200.00	0.00	-0.00	-0.00	-0.00	-0.00	300.00	200.00	0.00	-0.00
358	0.00	0.00	0.00	903.00	200.00	0.00	0.00	-0.00	-0.00	-0.00	300.00	200.00	0.00	-0.00
359	0.00	0.00	0.00	903.00	200.00	0.00	0.00	-0.00	-0.00	-0.00	300.00	200.00	0.00	-0.00
360	-0.00	-0.00	-0.00	903.00	200.00	0.00	-0.00	-0.00	-0.00	-0.00	300.00	200.00	0.00	-0.00
361	-0.00	-0.00	-0.00	903.00	200.00	0.00	-0.00	-0.00	-0.00	-0.00	300.00	200.00	0.00	-0.00
362	-0.00	-0.00	-0.00	903.00	200.00	0.00	-0.00	-0.00	-0.00	-0.00	300.00	200.00	0.00	-0.00
363	0.00	0.00	0.00	903.00	200.00	0.00	0.00	-0.00	-0.00	-0.00	300.00	200.00	0.00	-0.00
364	0.00	0.00	0.00	903.00	200.00	0.00	0.00	-0.00	-0.00	-0.00	300.00	200.00	0.00	-0.00
365	-0.00	-0.00	-0.00	903.00	200.00	0.00	-0.00	-0.00	-0.00	-0.00	300.00	200.00	0.00	-0.00
366	-0.00	-0.00	-0.00	903.00	200.00	0.00	-0.00	-0.00	-0.00	-0.00	300.00	200.00	0.00	-0.00
367	-0.00	-0.00	-0.00	903.00	200.00	0.00	-0.00	-0.00	-0.00	-0.00	300.00	200.00	0.00	-0.00
368	-0.00	-0.00	-0.00	903.00	200.00	0.00	-0.00	-0.00	-0.00	-0.00	300.00	200.00	0.00	-0.00
369	-0.00	-0.00	-0.00	903.00	200.00	0.00	-0.00	-0.00	-0.00	-0.00	300.00	200.00	0.00	-0.00
370	-0.00	-0.00	-0.00	903.00	200.00	0.00	-0.00	-0.00	-0.00	-0.00	300.00	200.00	0.00	-0.00
371	0.00	0.00	0.00	903.00	200.00	0.00	0.00	-0.00	-0.00	-0.00	300.00	200.00	0.00	-0.00
372	0.00	0.00	0.00	903.00	200.00	0.00	0.00	-0.00	-0.00	-0.00	300.00	200.00	0.00	-0.00
373	-0.00	-0.00	-0.00	903.00	200.00	0.00	-0.00	-0.00	-0.00	-0.00	300.00	200.00	0.00	-0.00
374	-0.00	-0.00	-0.00	903.00	200.00	0.00	-0.00	-0.00	-0.00	-0.00	300.00	200.00	0.00	-0.00
375	-0.00	-0.00	-0.00	903.00	200.00	0.00	-0.00	-0.00	-0.00	-0.00	300.00	200.00	0.00	-0.00
376	0.00	0.00	0.00	903.00	200.00	0.00	0.00	-0.00	-0.00	-0.00	300.00	200.00	0.00	-0.00
377	0.00	0.00	0.00	903.00	200.00	0.00	0.00	-0.00	-0.00	-0.00	300.00	200.00	0.00	-0.00
378	-0.00	-0.00	-0.00	903.00	200.00	0.00	-0.00	-0.00	-0.00	-0.00	300.00	200.00	0.00	-0.00
379	-0.00	-0.00	-0.00	903.00	200.00	0.00	-0.00	-0.00	-0.00	-0.00	300.00	200.00	0.00	-0.00
380	0.00	0.00	0.00	903.00	200.00	0.00	0.00	-0.00	-0.00	-0.00	300.00	200.00	0.00	-0.00
381	-0.00	-0.00	-0.00	903.00	200.00	0.00	-0.00	-0.00	-0.00	-0.00	300.00	200.00	0.00	-0.00
382	-0.00	-0.00	-0.00	903.00	200.00	0.00	-0.00	-0.00	-0.00	-0.00	300.00	200.00	0.00	-0.00
383	0.00	0.00	0.00	903.00	200.00	0.00	0.00	-0.00	-0.00	-0.00	300.00	200.00	0.00	-0.00
384	-0.00	-0.00	-0.00	903.00	200.00	0.00	-0.00	-0.00	-0.00	-0.00	300.00	200.00	0.00	-0.00
385	-0.00	-0.00	-0.00	903.00	200.00	0.00	-0.00	-0.00	-0.00	-0.00	300.00	200.00	0.00	-0.00
386	-0.00	-0.00	-0.00	903.00	200.00	0.00	-0.00	-0.00	-0.00	-0.00	300.00	200.00	0.00	-0.00
387	-0.00	-0.00	-0.00	903.00	200.00	0.00	-0.00	-0.00	-0.00	-0.00	300.00	200.00	0.00	-0.00
388	-0.00	-0.00	-0.00	903.00	200.00	0.00	-0.00	-0.00	-0.00	-0.00	300.00	200.00	0.00	-0.00
389	-0.00	-0.00	-0.00	903.00	200.00	0.00	-0.00	-0.00	-0.00	-0.00	300.00	200.00	0.00	-0.00
390	-0.00	-0.00	-0.00	903.00	200.00	0.00	-0.00	-0.00	-0.00	-0.00	300.00	200.00	0.00	-0.00
391	-0.00	-0.00	-0.00	903.00	200.00	0.00	-0.00	-0.00	-0.00	-0.00	300.00	200.00	0.00	-0.00
392	-0.00	-0.00	-0.00	903.00	200.00	0.00	-0.00	-0.00	-0.00	-0.00	300.00	200.00	0.00	-0.00
393	-0.00	-0.00	-0.00	903.00	200.00	0.00	-0.00	-0.00	-0.00	-0.00	300.00	200.00	0.00	-0.00
394	-0.00	-0.00	-0.00	903.00	200.00	0.00	-0.00	-0.00	-0.00	-0.00	300.00	200.00	0.00	-0.00
395	-0.00	-0.00	-0.00	903.00	200.00	0.00	-0.00	-0.00	-0.00	-0.00	300.00	200.00	0.00	-0.00
396	-0.00	-0.00	-0.00	903.00	200.00	0.00	-0.00	-0.00	-0.00	-0.00	300.00	200.00	0.00	-0.00
397	-0.00	-0.00	-0.00	903.00	200.00	0.00	-0.00	-0.00	-0.00	-0.00	300.00	200.00	0.00	-0.00
398	-0.00	-0.00	-0.00	903.00	200.00	0.00	-0.00	-0.00	-0.00	-0.00	300.00	200.00	0.00	-0.00
399	-8.85	0.46	54.63	947.41	134.08	0.00	-306.67	-0.00	-0.00	-0.00	300.00	200.00	0.00	-0.00
400	-28.00	-6.56	246.73	936.77	140.14	0.00	-711.52	-0.00	-0.00	-0.00	300.00	200.00	0.00	-0.00
401	-5.95	-12.97	158.23	941.19	139.63	0.00	-267.00	-0.00	-0.00	-0.00	300.00	200.00	0.00	-0.00
402	14.11	-11.52	174.10	934.81	137.60	0.00	-354.03	-0.00	-0.00	-0.00	300.00	200.00	0.00	-0.00
403	36.01	-4.43	189.06	933.27	137.53	0.00	-284.60	-0.00	-0.00	-0.00	300.00	200.00	0.00	-0.00
404	51.50	-1.60	202.64	929.43	135.99	0.00	-278.40	-0.00	-0.00	-0.00	300.00	200.00	0.00	-0.00
405	45.55	-5.95	216.67	926.87	134.37	0.00	-375.46	-0.00	-0.00	-0.00	300.00	200.00	0.00	-0.00
406	29.68	-11.37	256.35	920.86	130.60	0.00	20.01	-0.00	-0.00	-0.00	300.00	200.00	0.00	-0.00
407	40.82	1.45	312.65	910.47	126.01	0.00	-9.54	-0.00	-0.00	-0.00	300.00	200.00	0.00	-0.00
408	69.05	8.93	337.52	906.66	124.32	0.00	-199.67	-0.00	-0.00	-0.00	300.00	200.00	0.00	-0.00
409	79.57	14.80	356.45	901.59	121.75	0.00	-575.58	-0.00	-0.00	-0.00	300.00	200.00	0.00	-0.00
410	71.03	17.32	376.13	899.59	121.30	0.00	-106.65	-0.00	-0.00	-0.00	300.00	200.00	0.00	-0.00
411	64.70	14.19	367.13	899.13	121.45	0.00	580.25	-0.00	-0.00	-0.00	300.00	200.00	0.00	-0.00
412	59.13	15.18	355.07	898.62	121.01	0.00	912.34	-0.00	-0.00	-0.00	300.00	200.00	0.00	-0.00
413	55.16	19.61	350.19	897.51	120.26	0.00	1156.62	-0.00	-0.00	-0.00	300.00	200.00	0.00	-0.00
414	55.92	25.41	352.02	895.46	119.46	0.00	1386.84	-0.00	-0.00	-0.00	300.00	200.00	0.00	-0.00
415	59.20	30.36	360.57	893.86	118.66	0.00	1573.21	-0.00	-0.00	-0.00	300.00	200.00	0.00	-0.00
416	62.33	32.96	373.69	891.61	117.60	0.00	1922.60	-0.00	-0.00	-0.00	300.00	200.00	0.00	-0.00
417	64.54	32.96	392.61	890.29	117.76	0.00	2091.70	-0.00	-0.00	-0.00	300.00	200.00	0.00	-0.00
418	66.30	32.27	413.51	888.83	117.27	0.00	2136.30	-0.00	-0.00	-0.00	300.00	200.00	0.00	-0.00
419	68.05	29.98	440.67	888.15	117.52	0.00	2316.77	-0.00	-0.00	-0.00	300.00	200.00	0.00	-0.00
420	70.57	27.16	466.61	887.40	117.66	0.00	2417.54	-0.00	-0.00	-0.00	300.00	200.00	0.00	-0.00
421	73.62	25.18	491.79	886.43	117.65	0.00	2479.86	-0.00	-0.00	-0.00	300.00	200.00	0.00	-0.00
422	75.91	22.58	520.02	885.39	117.78	0.00	2601.93	-0.00	-0.00	-0.00	300.00	200.00	0.00	-0.00
423	77.59	21.06	542.60	884.61	117.60	0.00	2577.16	-0.00	-0.00	-0.00	300.00	200.00	0.00	-0.00
424	78.66	21.82	562.44	883.14	117.09	0.00	2472.01	-0.00	-0.00	-0.00	300.00	200.00	0.00	-0.00
425	78.43	22.81	580.75	882.51	116.87	0.00	2370.31	-0.00	-0.00	-0.00	300.00	200.00	0.00	-0.00
426	78.20	26.63	591.43	880.86	116.10	0.00	2451.10	-0.00	-0.00	-0.00	300.00	200.00	0.00	-0.00
427	77.67	29.45	599.98	880.11	115.51	0.00	2260.45	-0.00	-0.00	-0.00	300.00	200.00	0.00	-0.00
428	77.21	32.88	606.69	878.63	114.59	0.00	2263.38	-0.00	-0.00	-0.00	300.00	200.00	0.00	-0.00
429	76.75	34.33	613.56	877.71	114.00	0.00	2232.90	-0.00	-0.00	-0.00	300.00	200.00	0.00	-0.00
430	75.76	35.10	620.27	876.95	113.80	0.00	2142.94	-0.00	-0.00	-0.00	300.00	200.00	0.00	-0.00
431	74.31	34.79	626.98	875.91	113.17	0.00	1974.14	-0.00	-0.00	-0.00	300.00	200.00	0.00	-0.00
432	71.56	33.95	631.71	875.61	113.14	0.00	1992.38	-0.00	-0.00	-0.00	300.00	200.00	0.00	-0.00
433	68.66	31.89	634.16	875.14	113.19	0.00	1931.31	-0.00	-0.00	-0.00	300.00	200.00	0.00	-0.00
434	65.31	30.44	634.16	874.27	112.85	0.00	1912.06	-0.00	-0.00	-0.00	300.00	200.00	0.00	-0.00
435	61.49	28.92	632.32	873.61	112.60	0.00	1815.21	-0.00	-0.00	-0.00	300.00	200.00	0.00	-0.00
436	58.29	28.08	628.36	872.91	112.34	0.00	1731.64	-0.00	-0.00	-0.00	300.00	200.00	0.00	-0.00
437	54.70	27.01	622.10	872.02	111.99	0.00	1607.23	-0.00	-0.00	-0.00	300.00	200.00	0.00	-0.00
438	51.35	26.40	617.22	871.26	111.79	0.00	1435.80	-0.00	-0.00	-0.00	300.00	200.00	0.00	-0.00
439	48.37	25.48	611.72	870.45	111.55	0.00	1334.71	-0.00	-0.00	-0.00	300.00	200.00	0.00	-0.00
440	45.47	24.95	606.54	869.64	111.14	0.00	1209.29	-0.00	-0.00	-0.00	300.00	200.00	0.00	-0.00
441	42.88	24.03	603.18	869.30	110.95	0.00	1042.95	-0.00	-0.00	-0.00	300.00	200.00	0.00	-0.00
442	40.74	23.42	600.59	868.85	110.72	0.00	824.60	-0.00	-0.00	-0.00	300.00	200.00	0.00	-0.00
443	38.68	22.58	598.91	868.45	110.52	0.00	523.45	-0.00	-0.00	-0.00	300.00	200.00	0.00	-0.00
444	36.62	22.20	598.45	868.35	110.61	0.00	333.76	-0.00	-0.00	-0.00	300.00	200.00	0.00	-0.00
445	35.02	22.05	599.37	868.17	110.49	0.00	59.46	-0.00	-0.00	-0.00	300.00	200.00	0.00	-0.00
446	33.19	22.35	599.06	868.00	110.39	0.00	-246.06	-0.00	-0.00	-0.00	300.00	200.00	0.00	-0.00
447	31.20	22.66	600.59	867.94	110.57	0.00	-554.21	-0.00	-0.00	-0.00	300.00	200.00	0.00	-0.00
448	29.30	22.96	601.50	867.69	110.40	0.00	-806.97	-0.00	-0.00	-0.00	300.00	200.00	0.00	-0.00
449	27.16	23.42	603.94	867.45	110.21	0.00	-1056.89	-0.00	-0.00	-0.00	300.00	200.00	0.00	-0.00
450	25.25	23.65	606.23	867.21	109.99	0.00	-1220.48	-0.00	-0.00	-0.00	300.00	200.00	0.00	-0.00
451	23.12	23.80	608.52	866.89	110.13	0.00	-1492.67	-0.00	-0.00	-0.00	300.00	200.00	0.00	-0.00
452	20.29	23.96	611.11	866.52	110.06	0.00	-1706.61	-0.00	-0.00	-0.00	300.00	200.00	0.00	-0.00
453	17.62	23.88	612.49	866.23	110.01	0.00	-1920.86	-0.00	-0.00	-0.00	300.00	200.00	0.00	-0.00
454	14.88	23.73	613.71	866.08	109.90	0.00	-2158.18	-0.00	-0.00	-0.00	300.00	200.00	0.00	-0.00
455	11.90	24.03	613.40	865.76	109.80	0.00	-2330.08	-0.00	-0.00	-0.00	300.00	200.00	0.00	-0.00
456	9.23	24.03	613.25	865.38	109.88	0.00	-2514.19	-0.00	-0.00	-0.00	300.00	200.00	0.00	-0.00
457	6.33	24.19	612.49	864.88	109.87	0.00	-2693.04	-0.00	-0.00	-0.00	300.00	200.00	0.00	-0.00
458	3.36	24.34	611.27	864.36	109.59	0.00	-2842.06	-0.00	-0.00	-0.00	300.00	200.00	0.00	-0.00
459	0.61	24.26	611.42	863.99	109.76	0.00	-2976.82	-0.00	-0.00	-0.00	300.00	200.00	0.00	-0.00
460	-1.68	24.26	611.11	863.22	109.66	0.00	-3163.46	-0.00	-0.00	-0.00	300.00	200.00	0.00	-0.00
461	-4.50	23.96	611.57	862.51	109.73	0.00	-3338.55	-0.00	-0.00	-0.00	300.00	200.00	0.00	-0.00
462	-6.56	23.80	612.79	861.76	109.71	0.00	-3507.22	-0.00	-0.00	-0.00	300.00	200.00	0.00	-0.00
463	-8.54	23.35	613.86	861.02	109.72	0.00	-3741.57	-0.00	-0.00	-0.00	300.00	200.00	0.00	-0.00
464	-10.68	23.35	615.23	859.85	109.47	0.00	-3907.85	-0.00	-0.00	-0.00	300.00	200.00	0.00	-0.00
465	-12.82	23.27	617.68	859.13	109.49	0.00	-4021.63	-0.00	-0.00	-0.00	300.00	200.00	0.00	-0.00
466	-15.18	23.19	619.20	858.05	109.22	0.00	-4102.31	-0.00	-0.00	-0.00	300.00	200.00	0.00	-0.00
467	-17.40	23.42	621.03	856.64	108.89	0.00	-4287.28	-0.00	-0.00	-0.00	300.00	200.00	0.00	-0.00
468	-19.23	23.88	622.25	855.48	108.73	0.00	-4388.82	-0.00	-0.00	-0.00	300.00	200.00	0.00	-0.00
469	-21.36	24.34	623.47	854.10	108.37	0.00	-4497.14	-0.00	-0.00	-0.00	300.00	200.00	0.00	-0.00
470	-22.89	25.02	624.39	852.63	108.26	0.00	-4604.93	-0.00	-0.00	-0.00	300.00	200.00	0.00	-0.00
471	-24.03	25.10	624.69	851.19	107.87	0.00	-4885.32	-0.00	-0.00	-0.00	300.00	200.00	0.00	-0.00
472	-25.79	25.86	624.85	849.59	107.69	0.00	-4867.18	-0.00	-0.00	-0.00	300.00	200.00	0.00	-0.00
473	-27.85	25.71	624.69	847.82	107.23	0.00	-4924.31	-0.00	-0.00	-0.00	300.00	200.00	0.00	-0.00
474	-29.07	26.09	624.39	845.74	106.99	0.00	-4957.63	-0.00	-0.00	-0.00	300.00	200.00	0.00	-0.00
475	-30.75	26.32	623.93	844.01	106.48	0.00	-4956.14	-0.00	-0.00	-0.00	300.00	200.00	0.00	-0.00
476	-32.42	26.40	623.02	841.87	106.00	0.00	-4951.38	-0.00	-0.00	-0.00	300.00	200.00	0.00	-0.00
477	-33.95	26.93	621.95	839.70	105.59	0.00	-4932.04	-0.00	-0.00	-0.00	300.00	200.00	0.00	-0.00
478	-35.17	27.47	620.42	837.48	105.07	0.00	-4955.20	-0.00	-0.00	-0.00	300.00	200.00	0.00	-0.00
479	-36.32	27.92	618.44	834.98	104.56	0.00	-4865.73	-0.00	-0.00	-0.00	300.00	200.00	0.00	-0.00
480	-37.46	28.46	616.76	832.34	103.81	0.00	-4708.50	-0.00	-0.00	-0.00	300.00	200.00	0.00	-0.00
481	-38.38	29.07	615.69	829.47	103.10	0.00	-4672.45	-0.00	-0.00	-0.00	300.00	200.00	0.00	-0.00
482	-38.99	29.60	615.39	826.23	102.26	0.00	-4559.90	-0.00	-0.00	-0.00	300.00	200.00	0.00	-0.00
483	-39.37	30.29	615.84	823.09	101.54	0.00	-4369.36	-0.00	-0.00	-0.00	300.00	200.00	0.00	-0.00
484	-39.14	30.59	615.69	819.58	100.52	0.00	-4220.24	-0.00	-0.00	-0.00	300.00	200.00	0.00	-0.00
485	-39.29	31.05	615.08	815.55	99.58	0.00	-4142.13	-0.00	-0.00	-0.00	300.00	200.00	0.00	-0.00
486	-39.37	31.20	615.84	812.02	98.76	0.00	-3978.69	-0.00	-0.00	-0.00	300.00	200.00	0.00	-0.00
487	-39.44	31.81	615.69	808.43	97.84	0.00	-3810.77	-0.00	-0.00	-0.00	300.00	200.00	0.00	-0.00
488	-40.21	32.42	617.07	804.56	96.98	0.00	-3743.91	-0.00	-0.00	-0.00	300.00	200.00	0.00	-0.00
489	-41.05	32.73	619.20	801.28	96.06	0.00	-3619.29	-0.00	-0.00	-0.00	300.00	200.00	0.00	-0.00
490	-42.19	33.49	621.95	798.19	95.39	0.00	-3474.30	-0.00	-0.00	-0.00	300.00	200.00	0.00	-0.00
491	-44.17	34.41	625.15	794.99	94.61	0.00	-3346.72	-0.00	-0.00	-0.00	300.00	200.00	0.00	-0.00
492	-46.46	35.25	627.90	792.26	93.95	0.00	-3185.46	-0.00	-0.00	-0.00	300.00	200.00	0.00	-0.00
493	-48.98	36.39	631.26	790.02	93.40	0.00	-3118.27	-0.00	-0.00	-0.00	300.00	200.00	0.00	-0.00
494	-52.03	37.54	634.92	787.72	92.86	0.00	-2961.12	-0.00	-0.00	-0.00	300.00	200.00	0.00	-0.00
495	-55.31	37.77	638.73	786.04	92.69	0.00	-2968.17	-0.00	-0.00	-0.00	300.00	200.00	0.00	-0.00
496	-59.13	38.53	640.72	784.19	92.21	0.00	-2759.06	-0.00	-0.00	-0.00	300.00	200.00	0.00	-0.00
497	-63.32	38.60	644.23	782.84	92.14	0.00	-2790.38	-0.00	-0.00	-0.00	300.00	200.00	0.00	-0.00
498	-67.98	38.53	645.75	781.64	91.82	0.00	-2641.91	-0.00	-0.00	-0.00	300.00	200.00	0.00	-0.00
499	-72.48	37.92	646.67	780.68	91.88	0.00	-2631.75	-0.00	-0.00	-0.00	300.00	200.00	0.00	-0.00
500	-77.06	37.92	645.90	779.47	91.76	0.00	-2584.74	-0.00	-0.00	-0.00	300.00	200.00	0.00	-0.00
501	-81.41	37.77	644.38	778.68	91.69	0.00	-2509.57	-0.00	-0.00	-0.00	300.00	200.00	0.00	-0.00
502	-85.60	37.77	641.33	777.73	91.70	0.00	-2431.94	-0.00	-0.00	-0.00	300.00	200.00	0.00	-0.00
503	-89.95	37.61	636.29	776.67	91.61	0.00	-2412.66	3.05	0.46	38.30	315.54	240.64	0.00	94.01
504	-93.38	37.16	630.04	775.78	91.45	0.00	-2371.10	3.89	-4.35	250.70	319.35	239.68	0.00	101.25
505	-96.28	36.70	620.27	774.81	91.56	0.00	-2341.55	17.40	13.89	210.11	314.60	240.81	0.00	118.16
506	-98.88	37.61	605.16	773.12	91.53	0.00	-1715.85	37.77	17.09	245.97	311.72	240.57	0.00	27.18
507	-101.70	34.71	588.07	772.46	92.06	0.00	-1725.82	59.28	15.11	287.17	309.56	240.81	0.00	-14.20
508	-102.08	32.88	568.39	770.92	92.19	0.00	-1634.27	63.63	14.04	306.55	306.72	241.41	0.00	-137.14
509	-102.69	30.21	543.06	769.40	92.55	0.00	-1432.06	50.35	13.50	309.75	304.73	242.76	0.00	-291.16
510	-101.93	27.01	516.82	767.84	92.88	0.00	-1475.97	43.56	11.22	317.69	302.45	243.42	0.00	-493.42
511	-99.79	24.34	489.81	766.93	93.46	0.00	-1528.56	52.41	6.94	330.96	296.68	245.92	0.00	-728.69
512	-97.05	21.59	456.70	764.98	93.95	0.00	-1399.80	71.49	-5.04	353.85	289.00	248.04	0.00	-397.81
513	-92.85	18.84	423.58	762.94	94.09	0.00	-1420.29	89.04	-12.82	381.32	282.47	249.14	0.00	-152.48
514	-87.43	15.87	390.47	761.26	94.57	0.00	-1555.96	96.28	-19.61	401.00	277.74	250.38	0.00	-94.66
515	-79.42	12.21	350.95	759.13	95.04	0.00	-1626.67	92.70	-22.35	401.92	275.28	250.87	0.00	-460.10
516	-70.95	8.93	313.11	755.92	94.83	0.00	-1753.85	86.52	-24.34	392.15	273.50	251.28	0.00	-991.58
517	-60.50	6.26	273.28	751.41	93.69	0.00	-1958.18	82.63	-29.60	381.93	271.71	251.70	0.00	-1234.90
518	-48.07	2.21	230.41	749.23	93.91	0.00	-2594.16	81.25	-34.56	379.94	269.64	251.73	0.00	-1423.99
519	-35.86	-0.00	190.73	744.84	93.60	0.00	-2913.82	81.71	-36.54	386.20	268.23	251.76	0.00	-1463.54
520	-22.51	0.53	150.30	733.96	88.32	0.00	-2912.34	82.24	-34.41	399.48	266.54	251.41	0.00	-1477.60
521	-8.16	0.84	114.44	725.80	86.93	0.00	-3299.92	81.86	-30.14	419.62	265.96	250.40	0.00	-1546.11
522	3.36	2.98	89.11	717.04	83.22	0.00	-3455.04	81.18	-25.02	442.81	265.16	249.62	0.00	-1490.03
523	11.83	5.80	72.17	701.94	77.38	0.00	-3282.62	81.86	-19.76	469.51	264.41	249.01	0.00	-1383.25
524	17.70	6.10	58.44	691.51	72.06	0.00	-3376.95	82.32	-15.26	492.86	263.22	248.36	0.00	-1340.98
525	21.13	6.03	48.07	682.05	66.67	0.00	-3637.55	82.17	-12.28	512.85	262.06	248.02	0.00	-1143.53
526	23.12	7.02	38.60	665.85	56.92	0.00	-3840.33	81.41	-11.60	531.62	261.08	247.65	0.00	-990.09
527	24.03	7.71	28.99	642.47	42.11	0.00	-4007.24	81.33	-13.12	547.79	259.89	247.58	0.00	-937.08
528	24.57	8.39	21.21	609.47	21.58	0.00	-4231.46	81.94	-15.95	562.59	258.67	247.63	0.00	-968.00
529	-0.00	-0.00	-0.00	903.00	200.00	0.00	-0.00	83.24	-20.68	578.77	257.37	247.88	0.00	-1039.01
530	-0.00	-0.00	-0.00	903.00	200.00	0.00	-0.00	84.23	-26.17	591.28	256.26	248.31	0.00	-1218.38
531	-0.00	-0.00	-0.00	903.00	200.00	0.00	-0.00	84.38	-30.44	602.72	255.11	248.56	0.00	-1388.97
532	22.05	5.65	-5.49	1128.00	377.78	0.00	246.26	84.00	-34.03	614.62	254.34	249.06	0.00	-1552.66
533	21.82	5.95	-5.80	1147.74	389.47	0.00	343.32	83.01	-36.16	625.15	253.94	249.21	0.00	-1769.61
534	21.74	5.72	-5.49	1153.00	394.44	0.00	394.19	81.41	-36.47	633.54	253.32	249.47	0.00	-1817.83
535	21.82	5.80	-5.49	1153.00	400.00	0.00	511.17	79.35	-35.32	641.48	252.76	249.71	0.00	-1843.97
536	21.82	5.87	-5.65	1146.24	394.59	0.00	482.51	76.60	-33.26	646.36	252.62	249.95	0.00	-1755.14
537	21.67	5.72	-5.49	1153.00	394.44	0.00	379.35	73.55	-30.90	649.11	252.26	249.98	0.00	-1667.69
538	21.51	5.65	-5.49	1136.33	394.44	0.00	531.51	69.81	-28.61	649.11	251.76	250.21	0.00	-1697.18
539	21.67	5.72	-5.65	1146.24	378.38	0.00	115.68	66.22	-26.55	648.35	251.42	250.55	0.00	-1512.48
540	21.51	5.80	-5.80	1124.05	384.21	0.00	278.27	62.94	-25.48	645.45	251.13	250.97	0.00	-1447.40
541	21.74	5.87	-5.65	1154.35	394.59	0.00	351.36	59.20	-24.95	640.56	250.62	251.31	0.00	-1398.53
542	21.67	5.87	-5.65	1146.24	389.19	0.00	289.92	56.46	-25.02	635.22	250.20	251.74	0.00	-1346.15
543	21.44	5.72	-5.95	1133.77	384.62	0.00	234.16	53.71	-25.33	628.97	249.71	252.21	0.00	-1353.64
544	21.36	5.65	-5.49	1153.00	394.44	0.00	384.86	50.81	-26.17	621.49	248.81	252.64	0.00	-1274.16
545	21.44	5.65	-5.65	1130.03	394.59	0.00	555.50	48.37	-26.47	615.23	248.29	252.98	0.00	-1209.79
546	-0.00	-0.00	-0.00	903.00	200.00	0.00	-0.00	46.39	-26.47	611.57	247.83	253.29	0.00	-1129.21
547	21.44	5.72	-5.49	1153.00	400.00	0.00	453.95	44.25	-26.32	608.67	247.36	253.50	0.00	-1032.57
548	21.44	5.65	-5.80	1147.74	384.21	0.00	164.23	42.72	-26.02	608.06	246.70	253.80	0.00	-781.73
549	21.36	5.65	-5.80	1124.05	373.68	0.00	104.80	41.35	-25.41	608.52	245.99	254.06	0.00	-693.08
550	21.51	5.72	-5.49	1153.00	394.44	0.00	395.46	39.60	-25.02	610.20	245.76	254.21	0.00	-446.58
551	-0.00	-0.00	-0.00	903.00	200.00	0.00	-0.00	37.84	-24.49	612.34	245.50	254.32	0.00	-148.73
552	21.44	5.42	-5.80	1124.05	400.00	0.00	755.71	35.55	-24.19	614.17	245.37	254.31	0.00	-54.18
553	21.51	5.42	-5.65	1146.24	389.19	0.00	349.51	33.34	-24.19	615.84	245.22	254.41	0.00	214.49
554	-0.00	-0.00	-0.00	903.00	200.00	0.00	-0.00	31.05	-24.03	617.68	245.08	254.30	0.00	412.06
555	-0.00	-0.00	-0.00	903.00	200.00	0.00	-0.00	28.61	-23.73	619.66	245.04	254.37	0.00	663.45
556	21.44	5.42	-5.49	1161.33	400.00	0.00	553.77	25.94	-23.27	621.49	244.76	254.31	0.00	832.84
557	21.51	5.80	-5.65	1162.46	389.19	0.00	231.36	23.12	-23.19	623.17	244.98	254.26	0.00	1031.11
558	21.36	5.72	-5.34	1160.14	400.00	0.00	489.37	20.52	-23.12	624.85	245.05	254.16	0.00	1260.50
559	21.51	5.65	-5.65	1146.24	400.00	0.00	595.09	17.24	-23.12	626.83	245.23	254.14	0.00	1406.83
560	21.44	5.72	-5.65	1162.46	389.19	0.00	213.83	14.57	-23.12	628.05	245.19	254.18	0.00	1582.38
561	-0.00	-0.00	-0.00	903.00	200.00	0.00	-0.00	11.44	-23.12	629.58	245.40	254.05	0.00	1759.48
562	21.36	5.65	-5.49	1178.00	394.44	0.00	243.72	8.47	-23.19	631.71	245.36	253.91	0.00	2004.58
563	21.21	5.72	-5.49	1136.33	394.44	0.00	408.60	5.72	-22.58	633.54	245.66	253.81	0.00	2170.73
564	21.36	5.65	-5.49	1161.33	377.78	0.00	-18.23	2.82	-22.58	634.77	245.63	253.65	0.00	2379.62
565	21.29	5.42	-5.49	1153.00	394.44	0.00	427.25	-0.23	-22.35	635.22	245.74	253.57	0.00	2528.38
566	21.29	5.49	-5.80	1139.84	384.21	0.00	262.61	-2.90	-22.35	635.53	245.91	253.49	0.00	2664.02
567	21.29	5.65	-5.65	1162.46	400.00	0.00	457.76	-5.49	-22.35	634.31	245.66	253.21	0.00	2818.80
568	21.44	5.72	-5.65	1162.46	389.19	0.00	190.94	-8.09	-22.74	631.87	245.59	253.13	0.00	3025.45
569	21.44	5.49	-5.49	1169.67	394.44	0.00	346.29	-10.22	-22.89	629.58	245.40	252.88	0.00	3199.16
570	21.29	5.65	-5.80	1147.74	389.47	0.00	316.82	-12.66	-22.96	626.22	245.10	252.83	0.00	3380.33
571	21.36	5.49	-5.65	1130.03	389.19	0.00	436.94	-14.95	-23.19	622.41	244.77	252.71	0.00	3515.46
572	21.21	5.49	-5.34	1160.14	400.00	0.00	426.16	-17.17	-23.42	618.90	244.45	252.56	0.00	3678.90
573	21.36	5.72	-5.95	1141.46	379.49	0.00	66.51	-19.15	-23.65	614.93	243.95	252.46	0.00	3826.64
574	21.29	5.65	-5.80	1163.53	384.21	0.00	115.65	-21.29	-23.80	611.11	243.45	252.28	0.00	3903.78
575	21.51	5.49	-5.80	1147.74	389.47	0.00	351.76	-23.04	-23.42	608.37	242.89	252.12	0.00	4099.04
576	21.44	5.42	-5.34	1143.00	400.00	0.00	584.41	-24.95	-23.50	605.47	242.09	251.86	0.00	4234.53
577	21.36	5.65	-6.26	1144.46	370.73	0.00	-50.61	-27.16	-23.27	602.72	241.29	251.65	0.00	4349.36
578	21.44	5.42	-5.65	1154.35	394.59	0.00	407.04	-28.76	-23.04	600.74	240.11	251.56	0.00	4415.38
579	21.51	5.65	-5.80	1155.63	394.74	0.00	383.08	-30.29	-22.81	599.52	239.07	251.41	0.00	4514.36
580	21.51	5.42	-5.80	1139.84	373.68	0.00	73.48	-32.20	-22.74	598.30	237.26	251.31	0.00	4634.82
581	21.51	5.34	-5.65	1162.46	389.19	0.00	281.46	-33.26	-22.66	598.14	235.56	251.28	0.00	4707.76
582	21.51	5.65	-5.65	1154.35	400.00	0.00	480.65	-34.41	-23.19	597.84	233.38	251.10	0.00	4776.30
583	21.74	5.49	-5.65	1146.24	389.19	0.00	374.25	-35.63	-23.73	597.38	231.11	251.19	0.00	4918.74
584	21.74	5.49	-5.34	1185.86	400.00	0.00	345.94	-37.00	-24.19	598.30	229.00	251.11	0.00	4906.02
585	21.44	5.34	-5.49	1153.00	394.44	0.00	361.55	-38.07	-25.02	599.37	226.37	251.17	0.00	4998.52
586	21.44	5.49	-5.65	1146.24	394.59	0.00	432.40	-39.14	-26.17	600.59	223.55	251.17	0.00	5106.26
587	21.67	5.42	-5.80	1124.05	389.47	0.00	527.63	-40.21	-27.31	602.11	220.10	251.19	0.00	5143.49
588	21.67	5.72	-5.49	1153.00	400.00	0.00	522.61	-40.59	-28.53	605.01	216.70	251.40	0.00	5172.70
589	21.74	5.72	-5.65	1162.46	394.59	0.00	366.21	-40.21	-29.22	608.06	212.07	251.54	0.00	5154.39
590	21.74	5.65	-5.65	1154.35	389.19	0.00	291.36	-39.06	-29.60	611.27	207.06	251.72	0.00	5139.09
591	21.74	5.49	-5.65	1146.24	389.19	0.00	328.48	-38.38	-30.29	615.39	202.18	251.97	0.00	4976.25
592	21.51	5.49	-5.65	1170.57	394.59	0.00	244.97	-36.85	-30.44	620.73	196.31	252.36	0.00	4984.97
593	21.67	5.80	-5.80	1124.05	373.68	0.00	32.53	-35.86	-30.29	625.76	191.15	252.87	0.00	4992.62
594	21.51	5.80	-5.49	1169.67	394.44	0.00	256.86	-35.78	-30.36	632.02	186.14	253.36	0.00	4887.44
595	21.74	5.80	-5.80	1139.84	384.21	0.00	251.77	-36.32	-30.75	638.43	180.98	254.06	0.00	4699.63
596	21.82	5.65	-5.65	1170.57	389.19	0.00	237.13	-36.85	-31.28	643.77	176.35	254.37	0.00	4542.49
597	21.67	5.87	-5.49	1161.33	394.44	0.00	338.02	-37.23	-31.74	648.50	171.67	254.96	0.00	4454.97
598	21.67	5.87	-5.65	1162.46	389.19	0.00	194.65	-39.06	-32.58	654.91	167.40	255.41	0.00	4136.21
599	21.82	5.95	-5.80	1163.53	389.47	0.00	226.47	-41.35	-33.26	659.64	163.91	255.79	0.00	3923.48
600	21.82	5.72	-5.65	1162.46	400.00	0.00	476.12	-44.40	-33.87	663.30	160.87	256.27	0.00	3614.63
601	21.90	5.65	-5.95	1133.77	400.00	0.00	627.37	-48.68	-34.71	664.37	158.82	257.79	0.00	3249.77
602	-0.00	-0.00	-0.00	903.00	200.00	0.00	-0.00	-45.62	-27.16	658.11	151.22	256.34	0.00	3253.27
603	21.51	6.26	-5.34	1194.43	400.00	0.00	488.50	-52.03	-32.58	661.62	153.81	257.24	0.00	2856.14
604	21.36	6.26	-5.80	1171.42	389.47	0.00	193.95	-54.09	-28.38	650.48	149.89	256.49	0.00	2961.13
605	21.44	5.26	-5.49	1161.33	400.00	0.00	478.74	-58.36	-27.92	640.87	148.71	256.71	0.00	2650.68
606	21.82	6.03	-5.65	1154.35	394.59	0.00	533.85	-61.04	-26.86	627.29	146.46	256.63	0.00	2651.32
607	21.74	5.26	-5.80	1155.63	389.47	0.00	318.03	-64.16	-24.41	610.50	145.61	256.54	0.00	2651.19
608	-0.00	-0.00	-0.00	903.00	200.00	0.00	-0.00	-66.30	-23.04	591.28	144.00	256.36	0.00	2602.39
609	-0.00	-0.00	-0.00	903.00	200.00	0.00	-0.00	-67.75	-21.21	570.22	142.65	256.19	0.00	2491.53
610	22.28	5.42	-5.49	1136.33	400.00	0.00	559.49	-69.35	-20.37	543.21	141.57	256.29	0.00	2230.11
611	22.74	5.26	-5.65	1154.35	389.19	0.00	277.34	-69.50	-19.00	516.82	140.39	256.10	0.00	2109.74
612	22.51	5.42	-5.34	1143.00	388.57	0.00	266.16	-69.27	-18.16	487.37	139.29	255.79	0.00	1799.95
613	-0.00	-0.00	-0.00	903.00	200.00	0.00	-0.00	-67.83	-16.56	451.97	137.74	255.64	0.00	1665.37
614	22.51	5.42	-5.65	1130.03	394.59	0.00	540.66	-65.84	-15.49	417.18	136.28	255.30	0.00	1376.24
615	22.20	5.49	-5.49	1169.67	400.00	0.00	366.21	-62.94	-13.66	382.39	134.92	254.75	0.00	1303.28
616	22.20	5.72	-5.49	1153.00	394.44	0.00	277.20	-59.20	-11.52	342.10	133.27	254.24	0.00	1231.10
617	22.28	5.72	-5.49	1153.00	400.00	0.00	415.80	-55.24	-9.99	305.48	131.57	253.75	0.00	1024.11
618	22.13	5.49	-5.65	1130.03	389.19	0.00	352.40	-51.50	-8.39	268.55	130.91	253.52	0.00	928.66
619	22.20	5.42	-5.49	1161.33	400.00	0.00	454.58	-44.48	-7.86	228.88	130.60	254.13	0.00	609.75
620	-0.00	-0.00	-0.00	903.00	200.00	0.00	-0.00	-38.07	-6.26	191.96	128.78	253.90	0.00	607.76
621	22.35	5.26	-5.49	1136.33	400.00	0.00	610.35	-30.52	-5.11	156.71	126.48	252.78	0.00	638.16
622	22.28	5.26	-5.49	1161.33	394.44	0.00	248.17	-23.42	-4.27	119.63	122.45	252.04	0.00	494.43
623	22.43	5.11	-5.65	1113.81	394.59	0.00	563.54	-17.55	-4.65	91.71	119.80	253.58	0.00	258.26
624	22.35	5.04	-5.49	1128.00	383.33	0.00	172.93	-11.44	-5.72	72.33	120.25	254.85	0.00	-31.19
625	-0.00	-0.00	-0.00	903.00	200.00	0.00	-0.00	-4.96	-4.73	57.98	112.89	253.16	0.00	201.74
626	-0.00	-0.00	-0.00	903.00	200.00	0.00	-0.00	-1.45	-3.81	48.22	111.08	251.27	0.00	257.85
627	22.13	5.04	-5.49	1161.33	383.33	0.00	54.68	0.31	-3.89	39.22	109.73	253.70	0.00	168.68
628	-0.00	-0.00	-0.00	903.00	200.00	0.00	-0.00	0.92	-3.89	32.20	115.17	251.18	0.00	128.76
629	22.13	4.73	-5.04	1175.73	400.00	0.00	365.52	2.06	-3.66	25.63	108.93	248.81	0.00	133.24
630	-0.00	-0.00	-0.00	903.00	200.00	0.00	-0.00	2.82	-3.28	20.75	108.09	250.00	0.00	152.42
631	-0.00	-0.00	-0.00	903.00	200.00	0.00	-0.00	2.82	-2.98	16.02	114.29	247.62	0.00	108.26
632	22.35	4.81	-5.19	1132.41	394.12	0.00	512.96	2.52	-2.59	11.29	117.57	254.05	0.00	120.63
633	22.51	4.81	-5.49	1153.00	394.44	0.00	405.21	1.37	-1.83	6.26	131.71	248.78	0.00	102.16
634	22.13	4.81	-5.19	1141.24	388.24	0.00	295.98	-0.00	-0.00	-0.00	300.00	200.00	0.00	-0.00
635	22.13	4.81	-5.04	1139.36	400.00	0.00	519.49	-0.00	-0.00	-0.00	300.00	200.00	0.00	-0.00
636	22.13	5.04	-5.34	1134.43	388.57	0.00	306.05	-0.00	-0.00	-0.00	300.00	200.00	0.00	-0.00
637	22.13	5.11	-5.19	1167.71	394.12	0.00	241.00	-0.00	-0.00	-0.00	300.00	200.00	0.00	-0.00
638	22.13	4.88	-5.49	1136.33	394.44	0.00	462.00	-0.00	-0.00	-0.00	300.00	200.00	0.00	-0.00
639	-0.00	-0.00	-0.00	903.00	200.00	0.00	-0.00	-0.00	-0.00	-0.00	300.00	200.00	0.00	-0.00
640	22.05	5.04	-5.49	1153.00	400.00	0.00	473.02	-0.00	-0.00	-0.00	300.00	200.00	0.00	-0.00
641	22.20	5.04	-5.49	1153.00	394.44	0.00	403.09	-0.00	-0.00	-0.00	300.00	200.00	0.00	-0.00
642	-0.00	-0.00	-0.00	903.00	200.00	0.00	-0.00	-0.00	-0.00	-0.00	300.00	200.00	0.00	-0.00
643	22.05	4.96	-5.65	1121.92	378.38	0.00	215.27	-0.00	-0.00	-0.00	300.00	200.00	0.00	-0.00
644	-0.00	-0.00	-0.00	903.00	200.00	0.00	-0.00	-0.00	-0.00	-0.00	300.00	200.00	0.00	-0.00
645	21.90	5.26	-5.34	1160.14	382.86	0.00	40.98	-0.00	-0.00	-0.00	300.00	200.00	0.00	-0.00
646	21.97	5.26	-5.34	1160.14	388.57	0.00	157.60	-0.00	-0.00	-0.00	300.00	200.00	0.00	-0.00
647	21.82	5.19	-5.49	1128.00	400.00	0.00	656.13	-0.00	-0.00	-0.00	300.00	200.00	0.00	-0.00
648	21.97	5.34	-5.19	1176.53	394.12	0.00	263.89	-0.00	-0.00	-0.00	300.00	200.00	0.00	-0.00
649	21.74	5.49	-5.34	1160.14	382.86	0.00	45.78	-0.00	-0.00	-0.00	300.00	200.00	0.00	-0.00
650	21.90	5.19	-5.49	1153.00	377.78	0.00	77.99	-0.00	-0.00	-0.00	300.00	200.00	0.00	-0.00
651	21.82	5.42	-5.19	1141.24	394.12	0.00	404.58	-0.00	-0.00	-0.00	300.00	200.00	0.00	-0.00
652	21.67	5.34	-5.19	1150.06	388.24	0.00	264.34	-0.00	-0.00	-0.00	300.00	200.00	0.00	-0.00
653	-0.00	-0.00	-0.00	903.00	200.00	0.00	-0.00	-0.00	-0.00	-0.00	300.00	200.00	0.00	-0.00
654	-0.00	-0.00	-0.00	903.00	200.00	0.00	-0.00	-0.00	-0.00	-0.00	300.00	200.00	0.00	-0.00
655	21.74	5.65	-5.49	1128.00	400.00	0.00	583.65	-0.00	-0.00	-0.00	300.00	200.00	0.00	-0.00
656	21.51	5.42	-5.49	1136.33	394.44	0.00	401.81	-0.00	-0.00	-0.00	300.00	200.00	0.00	-0.00
657	21.51	5.49	-5.80	1124.05	384.21	0.00	231.29	-0.00	-0.00	-0.00	300.00	200.00	0.00	-0.00
658	21.74	5.42	-5.49	1128.00	394.44	0.00	514.35	-0.00	-0.00	-0.00	300.00	200.00	0.00	-0.00
659	21.82	5.26	-5.65	1162.46	378.38	0.00	31.55	-0.00	-0.00	-0.00	300.00	200.00	0.00	-0.00
660	-0.00	-0.00	-0.00	903.00	200.00	0.00	-0.00	-0.00	-0.00	-0.00	300.00	200.00	0.00	-0.00
661	21.67	5.26	-5.80	1147.74	384.21	0.00	253.98	-0.00	-0.00	-0.00	300.00	200.00	0.00	-0.00
662	21.51	5.42	-5.65	1146.24	378.38	0.00	2.47	-0.00	-0.00	-0.00	300.00	200.00	0.00	-0.00
663	21.67	5.49	-5.65	1146.24	394.59	0.00	385.39	-0.00	-0.00	-0.00	300.00	200.00	0.00	-0.00
664	21.74	5.49	-5.34	1160.14	388.57	0.00	170.03	-0.00	-0.00	-0.00	300.00	200.00	0.00	-0.00
665	-0.00	-0.00	-0.00	903.00	200.00	0.00	-0.00	-0.00	-0.00	-0.00	300.00	200.00	0.00	-0.00
666	-0.00	-0.00	-0.00	903.00	200.00	0.00	-0.00	-0.00	-0.00	-0.00	300.00	200.00	0.00	-0.00
667	21.67	5.42	-5.49	1169.67	383.33	0.00	78.84	-0.00	-0.00	-0.00	300.00	200.00	0.00	-0.00
668	21.51	5.42	-5.65	1146.24	372.97	0.00	-68.05	-0.00	-0.00	-0.00	300.00	200.00	0.00	-0.00
669	21.44	5.49	-5.49	1153.00	400.00	0.00	465.39	-0.00	-0.00	-0.00	300.00	200.00	0.00	-0.00
670	21.51	5.26	-5.65	1154.35	389.19	0.00	343.94	-0.00	-0.00	-0.00	300.00	200.00	0.00	-0.00
671	21.51	5.80	-5.49	1136.33	377.78	0.00	68.66	-0.00	-0.00	-0.00	300.00	200.00	0.00	-0.00
672	21.36	5.80	-5.49	1153.00	394.44	0.00	300.94	-0.00	-0.00	-0.00	300.00	200.00	0.00	-0.00
673	21.44	5.34	-5.49	1136.33	394.44	0.00	542.11	-0.00	-0.00	-0.00	300.00	200.00	0.00	-0.00
674	21.13	5.80	-5.65	1130.03	394.59	0.00	461.47	-0.00	-0.00	-0.00	300.00	200.00	0.00	-0.00
675	21.29	5.72	-5.49	1153.00	383.33	0.00	68.66	-0.00	-0.00	-0.00	300.00	200.00	0.00	-0.00
676	21.44	5.95	-5.80	1163.53	373.68	0.00	-230.09	-0.00	-0.00	-0.00	300.00	200.00	0.00	-0.00
677	21.29	5.65	-5.34	1160.14	400.00	0.00	470.84	-0.00	-0.00	-0.00	300.00	200.00	0.00	-0.00
678	-0.00	-0.00	-0.00	903.00	200.00	0.00	-0.00	-0.00	-0.00	-0.00	300.00	200.00	0.00	-0.00
679	21.29	5.87	-5.49	1153.00	400.00	0.00	476.84	-0.00	-0.00	-0.00	300.00	200.00	0.00	-0.00
680	21.36	5.95	-5.65	1154.35	400.00	0.00	487.87	-0.00	-0.00	-0.00	300.00	200.00	0.00	-0.00
681	21.29	5.72	-5.65	1154.35	389.19	0.00	300.02	-0.00	-0.00	-0.00	300.00	200.00	0.00	-0.00
682	21.21	5.95	-5.49	1153.00	383.33	0.00	89.01	-0.00	-0.00	-0.00	300.00	200.00	0.00	-0.00
683	21.36	5.95	-5.65	1146.24	389.19	0.00	305.18	-0.00	-0.00	-0.00	300.00	200.00	0.00	-0.00
684	20.90	5.87	-5.65	1146.24	389.19	0.00	260.02	-0.00	-0.00	-0.00	300.00	200.00	0.00	-0.00
685	21.13	5.95	-5.19	1167.71	394.12	0.00	261.19	-0.00	-0.00	-0.00	300.00	200.00	0.00	-0.00
686	21.06	5.95	-5.80	1147.74	389.47	0.00	267.43	-0.00	-0.00	-0.00	300.00	200.00	0.00	-0.00
687	-0.00	-0.00	-0.00	903.00	200.00	0.00	-0.00	-0.00	-0.00	-0.00	300.00	200.00	0.00	-0.00
688	21.06	5.95	-5.65	1154.35	389.19	0.00	222.08	-0.00	-0.00	-0.00	300.00	200.00	0.00	-0.00
689	-0.00	-0.00	-0.00	903.00	200.00	0.00	-0.00	-0.00	-0.00	-0.00	300.00	200.00	0.00	-0.00
690	21.13	5.95	-5.80	1147.74	389.47	0.00	281.89	-0.00	-0.00	-0.00	300.00	200.00	0.00	-0.00
691	21.21	5.87	-5.49	1136.33	377.78	0.00	111.05	-0.00	-0.00	-0.00	300.00	200.00	0.00	-0.00
692	21.21	5.87	-5.65	1130.03	394.59	0.00	550.55	-0.00	-0.00	-0.00	300.00	200.00	0.00	-0.00
693	20.90	6.03	-5.80	1155.63	384.21	0.00	176.68	-0.00	-0.00	-0.00	300.00	200.00	0.00	-0.00
694	21.13	5.42	-5.65	1146.24	378.38	0.00	209.09	-0.00	-0.00	-0.00	300.00	200.00	0.00	-0.00
695	20.75	5.95	-5.34	1185.86	400.00	0.00	269.86	-0.00	-0.00	-0.00	300.00	200.00	0.00	-0.00
696	-0.00	-0.00	-0.00	903.00	200.00	0.00	-0.00	-0.00	-0.00	-0.00	300.00	200.00	0.00	-0.00
697	20.98	5.87	-5.65	1170.57	389.19	0.00	177.33	-0.00	-0.00	-0.00	300.00	200.00	0.00	-0.00
698	-0.00	-0.00	-0.00	903.00	200.00	0.00	-0.00	-0.00	-0.00	-0.00	300.00	200.00	0.00	-0.00
699	20.83	5.95	-5.49	1169.67	383.33	0.00	-11.44	-0.00	-0.00	-0.00	300.00	200.00	0.00	-0.00
700	20.90	5.80	-5.65	1162.46	389.19	0.00	253.21	-0.00	-0.00	-0.00	300.00	200.00	0.00	-0.00
701	20.83	5.87	-5.65	1154.35	394.59	0.00	402.09	-0.00	-0.00	-0.00	300.00	200.00	0.00	-0.00
702	-0.00	-0.00	-0.00	903.00	200.00	0.00	-0.00	-0.00	-0.00	-0.00	300.00	200.00	0.00	-0.00
703	21.06	5.26	-5.95	1141.46	394.87	0.00	376.19	-0.00	-0.00	-0.00	300.00	200.00	0.00	-0.00
704	21.13	5.42	-5.49	1161.33	400.00	0.00	424.07	-0.00	-0.00	-0.00	300.00	200.00	0.00	-0.00
705	21.44	5.34	-5.49	1153.00	394.44	0.00	361.55	0.00	0.00	0.00	300.00	200.00	0.00	0.00
706	-0.00	-0.00	-0.00	903.00	200.00	0.00	-0.00	-0.00	-0.00	-0.00	300.00	200.00	0.00	-0.00
707	-0.00	-0.00	-0.00	903.00	200.00	0.00	-0.00	-0.00	-0.00	-0.00	300.00	200.00	0.00	-0.00
708	20.98	6.18	-5.65	1146.24	389.19	0.00	177.33	-0.00	-0.00	-0.00	300.00	200.00	0.00	-0.00
709	20.90	5.95	-5.49	1169.67	383.33	0.00	2.54	-0.00	-0.00	-0.00	300.00	200.00	0.00	-0.00
710	20.98	5.95	-5.80	1155.63	384.21	0.00	95.57	-0.00	-0.00	-0.00	300.00	200.00	0.00	-0.00
711	21.13	6.03	-5.65	1146.24	394.59	0.00	357.55	-0.00	-0.00	-0.00	300.00	200.00	0.00	-0.00
712	21.29	5.95	-5.65	1130.03	394.59	0.00	525.19	-0.00	-0.00	-0.00	300.00	200.00	0.00	-0.00
713	21.13	5.95	-5.65	1154.35	389.19	0.00	259.40	-0.00	-0.00	-0.00	300.00	200.00	0.00	-0.00
714	21.21	5.95	-5.65	1162.46	400.00	0.00	477.77	-0.00	-0.00	-0.00	300.00	200.00	0.00	-0.00
715	21.21	6.18	-5.65	1146.24	372.97	0.00	-31.75	-0.00	-0.00	-0.00	300.00	200.00	0.00	-0.00
716	-0.00	-0.00	-0.00	903.00	200.00	0.00	-0.00	-0.00	-0.00	-0.00	300.00	200.00	0.00	-0.00
717	20.90	6.26	-5.80	1139.84	384.21	0.00	171.86	-0.00	-0.00	-0.00	300.00	200.00	0.00	-0.00
718	20.83	6.26	-5.65	1162.46	389.19	0.00	188.67	-0.00	-0.00	-0.00	300.00	200.00	0.00	-0.00
719	20.68	6.10	-5.65	1146.24	389.19	0.00	275.48	-0.00	-0.00	-0.00	300.00	200.00	0.00	-0.00
720	20.68	6.10	-5.65	1162.46	389.19	0.00	199.40	-0.00	-0.00	-0.00	300.00	200.00	0.00	-0.00
721	20.45	6.03	-5.80	1124.05	384.21	0.00	305.58	-0.00	-0.00	-0.00	300.00	200.00	0.00	-0.00
722	20.52	6.26	-5.95	1156.85	369.23	0.00	-243.55	-0.00	-0.00	-0.00	300.00	200.00	0.00	-0.00
723	-0.00	-0.00	-0.00	903.00	200.00	0.00	-0.00	-0.00	-0.00	-0.00	300.00	200.00	0.00	-0.00
724	20.83	5.95	-5.65	1162.46	394.59	0.00	380.44	-0.00	-0.00	-0.00	300.00	200.00	0.00	-0.00
725	20.75	5.80	-5.80	1147.74	389.47	0.00	315.62	-0.00	-0.00	-0.00	300.00	200.00	0.00	-0.00
726	-0.00	-0.00	-0.00	903.00	200.00	0.00	-0.00	-0.00	-0.00	-0.00	300.00	200.00	0.00	-0.00
727	20.75	5.95	-5.80	1155.63	389.47	0.00	208.40	-0.00	-0.00	-0.00	300.00	200.00	0.00	-0.00
728	20.68	6.03	-5.65	1154.35	394.59	0.00	288.27	-0.00	-0.00	-0.00	300.00	200.00	0.00	-0.00
729	20.90	5.80	-5.65	1154.35	394.59	0.00	413.22	-0.00	-0.00	-0.00	300.00	200.00	0.00	-0.00
730	20.90	5.87	-5.34	1185.86	400.00	0.00	299.07	-0.00	-0.00	-0.00	300.00	200.00	0.00	-0.00
731	20.75	5.87	-5.49	1161.33	400.00	0.00	412.62	-0.00	-0.00	-0.00	300.00	200.00	0.00	-0.00
732	20.90	5.49	-5.65	1154.35	394.59	0.00	467.04	-0.00	-0.00	-0.00	300.00	200.00	0.00	-0.00
733	20.83	5.65	-5.80	1147.74	389.47	0.00	344.53	-0.00	-0.00	-0.00	300.00	200.00	0.00	-0.00
734	20.83	5.80	-5.65	1146.24	389.19	0.00	264.14	-0.00	-0.00	-0.00	300.00	200.00	0.00	-0.00
735	-0.00	-0.00	-0.00	903.00	200.00	0.00	-0.00	-0.00	-0.00	-0.00	300.00	200.00	0.00	-0.00
736	20.90	5.65	-5.49	1169.67	383.33	0.00	129.70	-0.00	-0.00	-0.00	300.00	200.00	0.00	-0.00
737	20.90	5.49	-5.80	1147.74	389.47	0.00	350.55	-0.00	-0.00	-0.00	300.00	200.00	0.00	-0.00
738	20.90	5.49	-5.65	1154.35	389.19	0.00	308.27	-0.00	-0.00	-0.00	300.00	200.00	0.00	-0.00
739	-0.00	-0.00	-0.00	903.00	200.00	0.00	-0.00	-0.00	-0.00	-0.00	300.00	200.00	0.00	-0.00
740	-0.00	-0.00	-0.00	903.00	200.00	0.00	-0.00	-0.00	-0.00	-0.00	300.00	200.00	0.00	-0.00
741	20.90	5.65	-5.80	1139.84	389.47	0.00	357.78	-0.00	-0.00	-0.00	300.00	200.00	0.00	-0.00
742	20.90	5.65	-5.80	1163.53	373.68	0.00	-106.01	-0.00	-0.00	-0.00	300.00	200.00	0.00	-0.00
743	20.75	5.65	-5.65	1154.35	389.19	0.00	286.82	-0.00	-0.00	-0.00	300.00	200.00	0.00	-0.00
744	20.83	5.72	-5.80	1124.05	389.47	0.00	392.71	-0.00	-0.00	-0.00	300.00	200.00	0.00	-0.00
745	20.52	5.72	-5.49	1169.67	394.44	0.00	153.01	-0.00	-0.00	-0.00	300.00	200.00	0.00	-0.00
746	20.83	5.65	-5.65	1170.57	394.59	0.00	276.51	-0.00	-0.00	-0.00	300.00	200.00	0.00	-0.00
747	20.75	5.80	-5.34	1177.29	388.57	0.00	56.89	-0.00	-0.00	-0.00	300.00	200.00	0.00	-0.00
748	20.90	5.80	-5.80	1163.53	384.21	0.00	97.17	-0.00	-0.00	-0.00	300.00	200.00	0.00	-0.00
749	20.90	5.80	-5.34	1177.29	400.00	0.00	324.58	-0.00	-0.00	-0.00	300.00	200.00	0.00	-0.00
750	20.75	5.65	-5.65	1146.24	389.19	0.00	263.94	-0.00	-0.00	-0.00	300.00	200.00	0.00	-0.00
751	20.68	5.72	-5.49	1169.67	394.44	0.00	251.35	-0.00	-0.00	-0.00	300.00	200.00	0.00	-0.00
752	20.90	5.49	-5.49	1153.00	394.44	0.00	494.22	-0.00	-0.00	-0.00	300.00	200.00	0.00	-0.00
753	20.75	5.72	-5.65	1162.46	394.59	0.00	356.31	-0.00	-0.00	-0.00	300.00	200.00	0.00	-0.00
754	20.52	5.80	-5.49	1178.00	383.33	0.00	-97.91	-0.00	-0.00	-0.00	300.00	200.00	0.00	-0.00
755	20.75	5.87	-5.65	1146.24	378.38	0.00	-16.08	-0.00	-0.00	-0.00	300.00	200.00	0.00	-0.00
756	20.90	5.72	-5.65	1146.24	394.59	0.00	478.80	-0.00	-0.00	-0.00	300.00	200.00	0.00	-0.00
757	20.90	5.87	-5.80	1139.84	384.21	0.00	239.32	-0.00	-0.00	-0.00	300.00	200.00	0.00	-0.00
758	20.83	5.65	-5.65	1170.57	394.59	0.00	299.40	-0.00	-0.00	-0.00	300.00	200.00	0.00	-0.00
759	20.68	5.65	-5.65	1154.35	400.00	0.00	495.91	-0.00	-0.00	-0.00	300.00	200.00	0.00	-0.00
760	20.68	5.72	-5.80	1147.74	389.47	0.00	274.06	-0.00	-0.00	-0.00	300.00	200.00	0.00	-0.00
761	20.68	5.72	-5.80	1139.84	384.21	0.00	233.30	-0.00	-0.00	-0.00	300.00	200.00	0.00	-0.00
762	20.68	5.49	-5.49	1169.67	400.00	0.00	427.25	-0.00	-0.00	-0.00	300.00	200.00	0.00	-0.00
763	20.75	5.65	-5.65	1162.46	372.97	0.00	-95.47	-0.00	-0.00	-0.00	300.00	200.00	0.00	-0.00
764	20.75	5.65	-5.80	1155.63	400.00	0.00	503.94	-0.00	-0.00	-0.00	300.00	200.00	0.00	-0.00
765	20.68	5.72	-5.65	1162.46	389.19	0.00	206.82	-0.00	-0.00	-0.00	300.00	200.00	0.00	-0.00
766	20.75	5.49	-5.80	1155.63	389.47	0.00	324.05	-0.00	-0.00	-0.00	300.00	200.00	0.00	-0.00
767	20.75	5.65	-5.80	1147.74	400.00	0.00	548.51	-0.00	-0.00	-0.00	300.00	200.00	0.00	-0.00
768	20.75	5.87	-5.49	1153.00	400.00	0.00	484.47	-0.00	-0.00	-0.00	300.00	200.00	0.00	-0.00
769	20.68	5.49	-5.49	1136.33	394.44	0.00	518.37	-0.00	-0.00	-0.00	300.00	200.00	0.00	-0.00
770	20.83	5.65	-5.80	1124.05	389.47	0.00	501.13	-0.00	-0.00	-0.00	300.00	200.00	0.00	-0.00
771	20.68	5.65	-5.49	1136.33	400.00	0.00	620.52	-0.00	-0.00	-0.00	300.00	200.00	0.00	-0.00
772	-0.00	-0.00	-0.00	903.00	200.00	0.00	-0.00	-0.00	-0.00	-0.00	300.00	200.00	0.00	-0.00
773	20.75	5.65	-5.49	1169.67	394.44	0.00	309.41	-0.00	-0.00	-0.00	300.00	200.00	0.00	-0.00
774	20.68	5.65	-5.65	1146.24	389.19	0.00	318.17	-0.00	-0.00	-0.00	300.00	200.00	0.00	-0.00
775	20.75	5.65	-5.49	1178.00	400.00	0.00	377.66	-0.00	-0.00	-0.00	300.00	200.00	0.00	-0.00
776	-0.00	-0.00	-0.00	903.00	200.00	0.00	-0.00	-0.00	-0.00	-0.00	300.00	200.00	0.00	-0.00
777	20.75	5.65	-5.34	1177.29	382.86	0.00	25.94	-0.00	-0.00	-0.00	300.00	200.00	0.00	-0.00
778	20.83	5.65	-5.65	1154.35	394.59	0.00	390.95	-0.00	-0.00	-0.00	300.00	200.00	0.00	-0.00
779	20.75	5.65	-5.80	1124.05	373.68	0.00	136.12	-0.00	-0.00	-0.00	300.00	200.00	0.00	-0.00
780	-0.00	-0.00	-0.00	903.00	200.00	0.00	-0.00	-0.00	-0.00	-0.00	300.00	200.00	0.00	-0.00
781	-0.00	-0.00	-0.00	903.00	200.00	0.00	-0.00	-0.00	-0.00	-0.00	300.00	200.00	0.00	-0.00
782	20.75	5.87	-5.65	1162.46	394.59	0.00	293.83	-0.00	-0.00	-0.00	300.00	200.00	0.00	-0.00
783	20.83	5.65	-5.65	1121.92	389.19	0.00	484.36	-0.00	-0.00	-0.00	300.00	200.00	0.00	-0.00
784	20.52	5.65	-5.65	1121.92	389.19	0.00	403.74	-0.00	-0.00	-0.00	300.00	200.00	0.00	-0.00
785	20.75	5.65	-5.65	1154.35	394.59	0.00	421.89	-0.00	-0.00	-0.00	300.00	200.00	0.00	-0.00
786	20.68	5.72	-5.65	1146.24	389.19	0.00	276.72	-0.00	-0.00	-0.00	300.00	200.00	0.00	-0.00
787	20.45	5.49	-5.49	1153.00	400.00	0.00	495.91	-0.00	-0.00	-0.00	300.00	200.00	0.00	-0.00
788	20.52	5.49	-5.65	1154.35	389.19	0.00	258.99	-0.00	-0.00	-0.00	300.00	200.00	0.00	-0.00
789	20.45	5.34	-5.65	1162.46	394.59	0.00	373.02	-0.00	-0.00	-0.00	300.00	200.00	0.00	-0.00
790	20.52	5.72	-5.80	1124.05	389.47	0.00	449.33	-0.00	-0.00	-0.00	300.00	200.00	0.00	-0.00
791	20.45	5.65	-5.80	1147.74	368.42	0.00	-181.10	-0.00	-0.00	-0.00	300.00	200.00	0.00	-0.00
792	20.75	5.49	-5.65	1170.57	394.59	0.00	371.16	-0.00	-0.00	-0.00	300.00	200.00	0.00	-0.00
793	20.45	5.49	-5.49	1153.00	394.44	0.00	382.32	-0.00	-0.00	-0.00	300.00	200.00	0.00	-0.00
794	20.45	5.87	-5.65	1146.24	389.19	0.00	264.97	-0.00	-0.00	-0.00	300.00	200.00	0.00	-0.00
795	20.68	5.49	-5.65	1154.35	394.59	0.00	399.62	-0.00	-0.00	-0.00	300.00	200.00	0.00	-0.00
796	20.68	5.42	-5.49	1169.67	394.44	0.00	378.50	-0.00	-0.00	-0.00	300.00	200.00	0.00	-0.00
797	20.68	5.65	-5.65	1162.46	400.00	0.00	427.25	-0.00	-0.00	-0.00	300.00	200.00	0.00	-0.00
798	20.75	5.49	-5.49	1178.00	383.33	0.00	50.86	-0.00	-0.00	-0.00	300.00	200.00	0.00	-0.00
799	20.52	5.72	-5.65	1146.24	394.59	0.00	381.68	-0.00	-0.00	-0.00	300.00	200.00	0.00	-0.00
800	20.52	5.65	-5.65	1162.46	394.59	0.00	354.46	-0.00	-0.00	-0.00	300.00	200.00	0.00	-0.00
801	20.68	5.72	-5.80	1139.84	368.42	0.00	-47.38	-0.00	-0.00	-0.00	300.00	200.00	0.00	-0.00
802	-0.00	-0.00	-0.00	903.00	200.00	0.00	-0.00	-0.00	-0.00	-0.00	300.00	200.00	0.00	-0.00
803	20.52	5.65	-5.65	1154.35	389.19	0.00	266.41	-0.00	-0.00	-0.00	300.00	200.00	0.00	-0.00
804	20.52	5.65	-5.95	1133.77	384.62	0.00	265.86	-0.00	-0.00	-0.00	300.00	200.00	0.00	-0.00
805	20.68	5.42	-5.65	1146.24	389.19	0.00	373.84	-0.00	-0.00	-0.00	300.00	200.00	0.00	-0.00
806	20.68	5.49	-5.80	1147.74	389.47	0.00	352.96	-0.00	-0.00	-0.00	300.00	200.00	0.00	-0.00
807	20.45	5.49	-5.80	1155.63	368.42	0.00	-164.23	-0.00	-0.00	-0.00	300.00	200.00	0.00	-0.00
808	20.68	5.65	-5.80	1147.74	384.21	0.00	252.57	-0.00	-0.00	-0.00	300.00	200.00	0.00	-0.00
809	20.52	5.80	-5.49	1153.00	400.00	0.00	503.54	-0.00	-0.00	-0.00	300.00	200.00	0.00	-0.00
810	20.68	5.65	-5.65	1154.35	378.38	0.00	48.87	-0.00	-0.00	-0.00	300.00	200.00	0.00	-0.00
811	20.29	5.65	-5.65	1146.24	389.19	0.00	291.77	-0.00	-0.00	-0.00	300.00	200.00	0.00	-0.00
812	20.29	5.72	-5.80	1147.74	373.68	0.00	-49.99	-0.00	-0.00	-0.00	300.00	200.00	0.00	-0.00
813	20.83	5.42	-5.49	1161.33	400.00	0.00	569.03	-0.00	-0.00	-0.00	300.00	200.00	0.00	-0.00
814	20.68	5.65	-5.49	1169.67	383.33	0.00	110.63	-0.00	-0.00	-0.00	300.00	200.00	0.00	-0.00
815	-0.00	-0.00	-0.00	903.00	200.00	0.00	-0.00	-0.00	-0.00	-0.00	300.00	200.00	0.00	-0.00
816	-0.00	-0.00	-0.00	903.00	200.00	0.00	-0.00	-0.00	-0.00	-0.00	300.00	200.00	0.00	-0.00
817	20.52	5.42	-6.26	1137.15	370.73	0.00	15.44	-0.00	-0.00	-0.00	300.00	200.00	0.00	-0.00
818	20.45	5.42	-5.65	1146.24	394.59	0.00	463.95	-0.00	-0.00	-0.00	300.00	200.00	0.00	-0.00
819	20.37	5.49	-5.34	1143.00	388.57	0.00	325.67	-0.00	-0.00	-0.00	300.00	200.00	0.00	-0.00
820	20.52	5.49	-5.65	1146.24	389.19	0.00	326.41	-0.00	-0.00	-0.00	300.00	200.00	0.00	-0.00
821	20.83	5.49	-5.65	1154.35	394.59	0.00	406.42	-0.00	-0.00	-0.00	300.00	200.00	0.00	-0.00
822	20.83	5.65	-5.80	1163.53	384.21	0.00	77.10	-0.00	-0.00	-0.00	300.00	200.00	0.00	-0.00
823	-0.00	-0.00	-0.00	903.00	200.00	0.00	-0.00	-0.00	-0.00	-0.00	300.00	200.00	0.00	-0.00
824	-0.00	-0.00	-0.00	903.00	200.00	0.00	-0.00	-0.00	-0.00	-0.00	300.00	200.00	0.00	-0.00
825	20.68	5.65	-5.65	1154.35	389.19	0.00	203.73	-0.00	-0.00	-0.00	300.00	200.00	0.00	-0.00
826	20.75	5.34	-5.49	1136.33	400.00	0.00	661.21	-0.00	-0.00	-0.00	300.00	200.00	0.00	-0.00
827	20.75	5.49	-5.80	1139.84	389.47	0.00	365.01	-0.00	-0.00	-0.00	300.00	200.00	0.00	-0.00
828	20.68	5.49	-5.65	1154.35	394.59	0.00	330.95	-0.00	-0.00	-0.00	300.00	200.00	0.00	-0.00
829	20.68	5.65	-5.65	1146.24	389.19	0.00	272.39	-0.00	-0.00	-0.00	300.00	200.00	0.00	-0.00
830	20.75	5.42	-5.80	1139.84	384.21	0.00	296.74	-0.00	-0.00	-0.00	300.00	200.00	0.00	-0.00
831	20.83	5.49	-5.65	1154.35	394.59	0.00	429.31	-0.00	-0.00	-0.00	300.00	200.00	0.00	-0.00
832	-0.00	-0.00	-0.00	903.00	200.00	0.00	-0.00	-0.00	-0.00	-0.00	300.00	200.00	0.00	-0.00
833	-0.00	-0.00	-0.00	903.00	200.00	0.00	-0.00	-0.00	-0.00	-0.00	300.00	200.00	0.00	-0.00
834	20.90	5.65	-5.95	1141.46	379.49	0.00	139.87	-0.00	-0.00	-0.00	300.00	200.00	0.00	-0.00
835	20.52	5.95	-5.65	1130.03	389.19	0.00	311.57	-0.00	-0.00	-0.00	300.00	200.00	0.00	-0.00
836	20.90	6.03	-5.65	1146.24	389.19	0.00	291.57	-0.00	-0.00	-0.00	300.00	200.00	0.00	-0.00
837	20.90	6.10	-5.80	1124.05	368.42	0.00	-2.81	-0.00	-0.00	-0.00	300.00	200.00	0.00	-0.00
838	21.06	6.10	-5.80	1155.63	368.42	0.00	-146.97	-0.00	-0.00	-0.00	300.00	200.00	0.00	-0.00
839	21.06	6.18	-5.49	1153.00	394.44	0.00	375.11	-0.00	-0.00	-0.00	300.00	200.00	0.00	-0.00
840	21.13	6.10	-5.49	1153.00	377.78	0.00	33.91	-0.00	-0.00	-0.00	300.00	200.00	0.00	-0.00
841	21.06	6.10	-5.80	1139.84	373.68	0.00	60.23	-0.00	-0.00	-0.00	300.00	200.00	0.00	-0.00
842	21.06	6.18	-5.49	1161.33	400.00	0.00	440.60	-0.00	-0.00	-0.00	300.00	200.00	0.00	-0.00
843	20.98	6.03	-5.65	1146.24	378.38	0.00	102.07	-0.00	-0.00	-0.00	300.00	200.00	0.00	-0.00
844	20.98	6.26	-5.49	1136.33	400.00	0.00	584.92	-0.00	-0.00	-0.00	300.00	200.00	0.00	-0.00
845	21.06	6.26	-5.49	1161.33	383.33	0.00	115.71	-0.00	-0.00	-0.00	300.00	200.00	0.00	-0.00
846	21.06	6.18	-5.65	1154.35	367.57	0.00	-176.30	-0.00	-0.00	-0.00	300.00	200.00	0.00	-0.00
847	21.06	6.10	-5.49	1178.00	394.44	0.00	287.37	-0.00	-0.00	-0.00	300.00	200.00	0.00	-0.00
848	20.98	6.18	-5.65	1121.92	372.97	0.00	193.42	-0.00	-0.00	-0.00	300.00	200.00	0.00	-0.00
849	20.90	6.26	-5.80	1155.63	373.68	0.00	-101.19	-0.00	-0.00	-0.00	300.00	200.00	0.00	-0.00
850	20.90	6.18	-5.65	1146.24	378.38	0.00	51.34	-0.00	-0.00	-0.00	300.00	200.00	0.00	-0.00
851	21.06	6.26	-5.34	1160.14	400.00	0.00	451.22	-0.00	-0.00	-0.00	300.00	200.00	0.00	-0.00
852	20.98	6.10	-5.49	1153.00	400.00	0.00	587.46	-0.00	-0.00	-0.00	300.00	200.00	0.00	-0.00
853	21.06	6.18	-5.49	1169.67	394.44	0.00	317.89	-0.00	-0.00	-0.00	300.00	200.00	0.00	-0.00
854	20.90	6.18	-5.80	1139.84	363.16	0.00	-181.50	-0.00	-0.00	-0.00	300.00	200.00	0.00	-0.00
855	20.90	6.18	-5.65	1130.03	372.97	0.00	61.45	-0.00	-0.00	-0.00	300.00	200.00	0.00	-0.00
856	21.06	6.18	-5.65	1162.46	389.19	0.00	251.77	-0.00	-0.00	-0.00	300.00	200.00	0.00	-0.00
857	20.90	6.18	-5.65	1146.24	389.19	0.00	323.12	-0.00	-0.00	-0.00	300.00	200.00	0.00	-0.00
858	21.13	6.26	-5.80	1147.74	389.47	0.00	413.19	-0.00	-0.00	-0.00	300.00	200.00	0.00	-0.00
859	20.83	6.18	-5.49	1178.00	383.33	0.00	-9.54	-0.00	-0.00	-0.00	300.00	200.00	0.00	-0.00
860	20.83	6.26	-5.65	1154.35	400.00	0.00	510.34	-0.00	-0.00	-0.00	300.00	200.00	0.00	-0.00
861	20.90	6.26	-5.04	1157.55	400.00	0.00	459.84	-0.00	-0.00	-0.00	300.00	200.00	0.00	-0.00
862	20.90	6.10	-5.49	1153.00	394.44	0.00	410.29	-0.00	-0.00	-0.00	300.00	200.00	0.00	-0.00
863	20.83	6.33	-5.65	1154.35	378.38	0.00	40.83	-0.00	-0.00	-0.00	300.00	200.00	0.00	-0.00
864	20.98	6.26	-5.65	1170.57	394.59	0.00	280.23	-0.00	-0.00	-0.00	300.00	200.00	0.00	-0.00
865	20.90	6.26	-5.49	1169.67	394.44	0.00	267.88	-0.00	-0.00	-0.00	300.00	200.00	0.00	-0.00
866	-0.00	-0.00	-0.00	903.00	200.00	0.00	-0.00	-0.00	-0.00	-0.00	300.00	200.00	0.00	-0.00
867	20.83	6.26	-5.65	1130.03	394.59	0.00	481.27	-0.00	-0.00	-0.00	300.00	200.00	0.00	-0.00
868	20.90	6.26	-5.34	1177.29	400.00	0.00	313.46	-0.00	-0.00	-0.00	300.00	200.00	0.00	-0.00
869	21.06	6.26	-5.65	1154.35	394.59	0.00	396.52	-0.00	-0.00	-0.00	300.00	200.00	0.00	-0.00
870	20.90	6.26	-5.34	1177.29	377.14	0.00	-164.36	-0.00	-0.00	-0.00	300.00	200.00	0.00	-0.00
871	20.83	6.26	-5.65	1154.35	367.57	0.00	-210.94	-0.00	-0.00	-0.00	300.00	200.00	0.00	-0.00
872	20.90	6.18	-5.49	1136.33	383.33	0.00	261.94	-0.00	-0.00	-0.00	300.00	200.00	0.00	-0.00
873	20.90	6.18	-5.49	1136.33	400.00	0.00	610.35	-0.00	-0.00	-0.00	300.00	200.00	0.00	-0.00
874	20.98	6.18	-5.65	1146.24	389.19	0.00	314.66	-0.00	-0.00	-0.00	300.00	200.00	0.00	-0.00
875	20.90	6.26	-5.65	1130.03	367.57	0.00	-0.21	-0.00	-0.00	-0.00	300.00	200.00	0.00	-0.00
876	20.90	6.33	-5.19	1167.71	394.12	0.00	321.78	-0.00	-0.00	-0.00	300.00	200.00	0.00	-0.00
877	20.83	6.26	-5.80	1147.74	363.16	0.00	-261.41	-0.00	-0.00	-0.00	300.00	200.00	0.00	-0.00
878	20.90	6.10	-5.49	1169.67	400.00	0.00	470.48	-0.00	-0.00	-0.00	300.00	200.00	0.00	-0.00
879	20.83	6.26	-5.34	1177.29	400.00	0.00	321.09	-0.00	-0.00	-0.00	300.00	200.00	0.00	-0.00
880	-0.00	-0.00	-0.00	903.00	200.00	0.00	-0.00	-0.00	-0.00	-0.00	300.00	200.00	0.00	-0.00
881	20.83	6.10	-5.34	1160.14	382.86	0.00	87.63	-0.00	-0.00	-0.00	300.00	200.00	0.00	-0.00
882	20.83	6.18	-5.34	1177.29	388.57	0.00	103.98	-0.00	-0.00	-0.00	300.00	200.00	0.00	-0.00
883	20.83	6.33	-5.65	1146.24	372.97	0.00	-66.19	-0.00	-0.00	-0.00	300.00	200.00	0.00	-0.00
884	20.75	6.26	-5.65	1146.24	378.38	0.00	120.01	-0.00	-0.00	-0.00	300.00	200.00	0.00	-0.00
885	20.83	6.33	-5.34	1177.29	388.57	0.00	62.13	-0.00	-0.00	-0.00	300.00	200.00	0.00	-0.00
886	20.83	6.33	-5.49	1153.00	394.44	0.00	384.01	-0.00	-0.00	-0.00	300.00	200.00	0.00	-0.00
887	20.83	6.18	-5.65	1146.24	378.38	0.00	83.51	-0.00	-0.00	-0.00	300.00	200.00	0.00	-0.00
888	20.83	6.18	-5.65	1154.35	372.97	0.00	-102.07	-0.00	-0.00	-0.00	300.00	200.00	0.00	-0.00
889	20.83	6.18	-5.49	1178.00	400.00	0.00	383.38	-0.00	-0.00	-0.00	300.00	200.00	0.00	-0.00
890	20.83	6.18	-5.65	1146.24	389.19	0.00	354.46	-0.00	-0.00	-0.00	300.00	200.00	0.00	-0.00
891	-0.00	-0.00	-0.00	903.00	200.00	0.00	-0.00	-0.00	-0.00	-0.00	300.00	200.00	0.00	-0.00
892	20.83	6.10	-5.49	1136.33	383.33	0.00	265.76	-0.00	-0.00	-0.00	300.00	200.00	0.00	-0.00
893	20.75	6.26	-5.65	1146.24	372.97	0.00	-60.83	-0.00	-0.00	-0.00	300.00	200.00	0.00	-0.00
894	20.83	5.95	-5.65	1146.24	378.38	0.00	139.18	-0.00	-0.00	-0.00	300.00	200.00	0.00	-0.00
895	-0.00	-0.00	-0.00	903.00	200.00	0.00	-0.00	-0.00	-0.00	-0.00	300.00	200.00	0.00	-0.00
896	20.75	6.26	-5.65	1130.03	389.19	0.00	377.14	-0.00	-0.00	-0.00	300.00	200.00	0.00	-0.00
897	20.83	6.03	-5.80	1124.05	368.42	0.00	115.65	-0.00	-0.00	-0.00	300.00	200.00	0.00	-0.00
898	20.83	5.95	-5.49	1153.00	377.78	0.00	132.24	-0.00	-0.00	-0.00	300.00	200.00	0.00	-0.00
899	20.75	6.03	-5.65	1130.03	389.19	0.00	383.33	-0.00	-0.00	-0.00	300.00	200.00	0.00	-0.00
900	20.83	6.10	-5.34	1143.00	400.00	0.00	549.32	-0.00	-0.00	-0.00	300.00	200.00	0.00	-0.00
901	20.90	6.10	-5.65	1130.03	367.57	0.00	57.32	-0.00	-0.00	-0.00	300.00	200.00	0.00	-0.00
902	20.98	6.18	-5.80	1139.84	373.68	0.00	120.46	-0.00	-0.00	-0.00	300.00	200.00	0.00	-0.00
903	20.83	6.10	-5.49	1136.33	400.00	0.00	612.89	-0.00	-0.00	-0.00	300.00	200.00	0.00	-0.00
904	20.90	6.10	-5.34	1177.29	382.86	0.00	19.84	-0.00	-0.00	-0.00	300.00	200.00	0.00	-0.00
905	-0.00	-0.00	-0.00	903.00	200.00	0.00	-0.00	-0.00	-0.00	-0.00	300.00	200.00	0.00	-0.00
906	-0.00	-0.00	-0.00	903.00	200.00	0.00	-0.00	-0.00	-0.00	-0.00	300.00	200.00	0.00	-0.00
907	20.98	5.95	-5.80	1139.84	384.21	0.00	326.86	-0.00	-0.00	-0.00	300.00	200.00	0.00	-0.00
908	20.98	6.10	-5.80	1124.05	389.47	0.00	497.52	-0.00	-0.00	-0.00	300.00	200.00	0.00	-0.00
909	-0.00	-0.00	-0.00	903.00	200.00	0.00	-0.00	-0.00	-0.00	-0.00	300.00	200.00	0.00	-0.00
910	20.90	6.18	-5.65	1154.35	394.59	0.00	340.23	-0.00	-0.00	-0.00	300.00	200.00	0.00	-0.00
911	20.75	6.10	-5.65	1146.24	394.59	0.00	379.20	-0.00	-0.00	-0.00	300.00	200.00	0.00	-0.00
912	20.83	6.10	-5.80	1139.84	384.21	0.00	216.84	-0.00	-0.00	-0.00	300.00	200.00	0.00	-0.00
913	20.75	6.10	-5.65	1154.35	400.00	0.00	441.89	-0.00	-0.00	-0.00	300.00	200.00	0.00	-0.00
914	20.90	6.10	-5.80	1147.74	384.21	0.00	182.70	-0.00	-0.00	-0.00	300.00	200.00	0.00	-0.00
915	20.75	5.95	-5.34	1168.71	400.00	0.00	371.88	-0.00	-0.00	-0.00	300.00	200.00	0.00	-0.00
916	20.75	5.95	-5.65	1162.46	394.59	0.00	319.82	-0.00	-0.00	-0.00	300.00	200.00	0.00	-0.00
917	20.75	6.18	-5.65	1146.24	378.38	0.00	24.13	-0.00	-0.00	-0.00	300.00	200.00	0.00	-0.00
918	20.75	6.10	-5.49	1153.00	394.44	0.00	334.85	-0.00	-0.00	-0.00	300.00	200.00	0.00	-0.00
919	20.75	5.87	-5.34	1160.14	388.57	0.00	205.34	-0.00	-0.00	-0.00	300.00	200.00	0.00	-0.00
920	20.83	5.95	-5.65	1162.46	389.19	0.00	222.08	-0.00	-0.00	-0.00	300.00	200.00	0.00	-0.00
921	20.90	6.03	-5.65	1130.03	378.38	0.00	163.31	-0.00	-0.00	-0.00	300.00	200.00	0.00	-0.00
922	20.68	6.03	-5.49	1169.67	400.00	0.00	376.38	-0.00	-0.00	-0.00	300.00	200.00	0.00	-0.00
923	20.52	6.10	-5.80	1139.84	389.47	0.00	245.75	-0.00	-0.00	-0.00	300.00	200.00	0.00	-0.00
924	20.68	5.87	-5.65	1154.35	389.19	0.00	237.75	-0.00	-0.00	-0.00	300.00	200.00	0.00	-0.00
925	20.90	5.95	-5.65	1146.24	372.97	0.00	-28.87	-0.00	-0.00	-0.00	300.00	200.00	0.00	-0.00
926	20.83	5.87	-5.49	1153.00	400.00	0.00	499.73	-0.00	-0.00	-0.00	300.00	200.00	0.00	-0.00
927	20.75	5.87	-5.65	1130.03	389.19	0.00	440.86	-0.00	-0.00	-0.00	300.00	200.00	0.00	-0.00
928	-0.00	-0.00	-0.00	903.00	200.00	0.00	-0.00	-0.00	-0.00	-0.00	300.00	200.00	0.00	-0.00
929	20.83	5.95	-5.65	1146.24	389.19	0.00	249.91	-0.00	-0.00	-0.00	300.00	200.00	0.00	-0.00
930	20.68	5.65	-5.65	1146.24	389.19	0.00	341.05	-0.00	-0.00	-0.00	300.00	200.00	0.00	-0.00
931	20.75	5.80	-5.65	1154.35	389.19	0.00	271.36	-0.00	-0.00	-0.00	300.00	200.00	0.00	-0.00
932	-0.00	-0.00	-0.00	903.00	200.00	0.00	-0.00	-0.00	-0.00	-0.00	300.00	200.00	0.00	-0.00
933	20.75	5.65	-5.34	1160.14	382.86	0.00	191.39	-0.00	-0.00	-0.00	300.00	200.00	0.00	-0.00
934	20.68	5.80	-5.49	1169.67	400.00	0.00	414.53	-0.00	-0.00	-0.00	300.00	200.00	0.00	-0.00
935	20.68	5.80	-5.65	1146.24	378.38	0.00	80.42	-0.00	-0.00	-0.00	300.00	200.00	0.00	-0.00
936	20.83	5.80	-5.34	1143.00	400.00	0.00	599.67	-0.00	-0.00	-0.00	300.00	200.00	0.00	-0.00
937	20.75	5.80	-5.49	1161.33	400.00	0.00	478.11	-0.00	-0.00	-0.00	300.00	200.00	0.00	-0.00
938	20.68	5.80	-5.49	1161.33	394.44	0.00	325.10	-0.00	-0.00	-0.00	300.00	200.00	0.00	-0.00
939	20.83	5.49	-5.49	1153.00	377.78	0.00	86.47	-0.00	-0.00	-0.00	300.00	200.00	0.00	-0.00
940	20.68	5.72	-5.49	1136.33	372.22	0.00	5.51	-0.00	-0.00	-0.00	300.00	200.00	0.00	-0.00
941	-0.00	-0.00	-0.00	903.00	200.00	0.00	-0.00	-0.00	-0.00	-0.00	300.00	200.00	0.00	-0.00
942	20.68	5.80	-5.80	1124.05	384.21	0.00	306.78	-0.00	-0.00	-0.00	300.00	200.00	0.00	-0.00
943	20.68	5.80	-5.34	1177.29	400.00	0.00	370.35	-0.00	-0.00	-0.00	300.00	200.00	0.00	-0.00
944	20.75	5.80	-5.49	1186.33	383.33	0.00	-12.72	-0.00	-0.00	-0.00	300.00	200.00	0.00	-0.00
945	20.68	5.65	-5.65	1146.24	394.59	0.00	452.82	-0.00	-0.00	-0.00	300.00	200.00	0.00	-0.00
946	20.68	5.80	-5.65	1130.03	394.59	0.00	555.50	-0.00	-0.00	-0.00	300.00	200.00	0.00	-0.00
947	20.75	5.72	-5.34	1168.71	400.00	0.00	409.81	-0.00	-0.00	-0.00	300.00	200.00	0.00	-0.00
948	20.83	5.72	-5.49	1153.00	394.44	0.00	422.16	-0.00	-0.00	-0.00	300.00	200.00	0.00	-0.00
949	20.68	5.72	-5.80	1155.63	373.68	0.00	-74.69	-0.00	-0.00	-0.00	300.00	200.00	0.00	-0.00
950	20.52	5.95	-5.65	1146.24	394.59	0.00	326.00	-0.00	-0.00	-0.00	300.00	200.00	0.00	-0.00
951	20.75	5.87	-5.49	1153.00	394.44	0.00	392.07	-0.00	-0.00	-0.00	300.00	200.00	0.00	-0.00
952	-0.00	-0.00	-0.00	903.00	200.00	0.00	-0.00	-0.00	-0.00	-0.00	300.00	200.00	0.00	-0.00
953	20.68	5.80	-5.65	1162.46	394.59	0.00	344.56	-0.00	-0.00	-0.00	300.00	200.00	0.00	-0.00
954	20.45	5.80	-5.34	1177.29	400.00	0.00	347.46	-0.00	-0.00	-0.00	300.00	200.00	0.00	-0.00
955	-0.00	-0.00	-0.00	903.00	200.00	0.00	-0.00	-0.00	-0.00	-0.00	300.00	200.00	0.00	-0.00
956	20.83	5.80	-5.34	1160.14	400.00	0.00	500.27	-0.00	-0.00	-0.00	300.00	200.00	0.00	-0.00
957	20.68	5.49	-5.49	1153.00	394.44	0.00	426.82	-0.00	-0.00	-0.00	300.00	200.00	0.00	-0.00
958	20.68	5.80	-5.65	1146.24	389.19	0.00	326.83	-0.00	-0.00	-0.00	300.00	200.00	0.00	-0.00
959	20.68	5.80	-5.65	1146.24	389.19	0.00	303.94	-0.00	-0.00	-0.00	300.00	200.00	0.00	-0.00
960	-0.00	-0.00	-0.00	903.00	200.00	0.00	-0.00	-0.00	-0.00	-0.00	300.00	200.00	0.00	-0.00
961	-0.00	-0.00	-0.00	903.00	200.00	0.00	-0.00	-0.00	-0.00	-0.00	300.00	200.00	0.00	-0.00
962	20.75	5.87	-5.65	1162.46	372.97	0.00	-154.86	-0.00	-0.00	-0.00	300.00	200.00	0.00	-0.00
963	20.52	5.80	-5.49	1161.33	400.00	0.00	363.67	-0.00	-0.00	-0.00	300.00	200.00	0.00	-0.00
964	20.68	5.80	-5.80	1147.74	384.21	0.00	215.23	-0.00	-0.00	-0.00	300.00	200.00	0.00	-0.00
965	20.68	5.49	-5.65	1146.24	378.38	0.00	177.54	-0.00	-0.00	-0.00	300.00	200.00	0.00	-0.00
966	20.68	5.72	-5.34	1168.71	388.57	0.00	204.03	-0.00	-0.00	-0.00	300.00	200.00	0.00	-0.00
967	20.75	5.87	-5.80	1139.84	384.21	0.00	256.99	-0.00	-0.00	-0.00	300.00	200.00	0.00	-0.00
968	20.52	5.72	-5.65	1146.24	389.19	0.00	293.63	-0.00	-0.00	-0.00	300.00	200.00	0.00	-0.00
969	20.75	5.72	-5.65	1170.57	389.19	0.00	174.86	-0.00	-0.00	-0.00	300.00	200.00	0.00	-0.00
970	20.75	5.80	-5.65	1146.24	389.19	0.00	295.48	-0.00	-0.00	-0.00	300.00	200.00	0.00	-0.00
971	20.68	5.72	-5.80	1163.53	384.21	0.00	120.66	-0.00	-0.00	-0.00	300.00	200.00	0.00	-0.00
972	20.52	5.80	-5.80	1139.84	373.68	0.00	-6.02	-0.00	-0.00	-0.00	300.00	200.00	0.00	-0.00
973	20.68	5.72	-5.49	1169.67	400.00	0.00	457.76	-0.00	-0.00	-0.00	300.00	200.00	0.00	-0.00
974	-0.00	-0.00	-0.00	903.00	200.00	0.00	-0.00	-0.00	-0.00	-0.00	300.00	200.00	0.00	-0.00
975	20.52	5.49	-5.80	1147.74	389.47	0.00	324.05	-0.00	-0.00	-0.00	300.00	200.00	0.00	-0.00
976	20.68	5.80	-5.80	1124.05	389.47	0.00	415.60	-0.00	-0.00	-0.00	300.00	200.00	0.00	-0.00
977	20.45	5.65	-5.49	1153.00	394.44	0.00	344.17	-0.00	-0.00	-0.00	300.00	200.00	0.00	-0.00
978	20.75	5.72	-5.65	1146.24	389.19	0.00	359.82	-0.00	-0.00	-0.00	300.00	200.00	0.00	-0.00
979	20.68	5.80	-5.65	1146.24	394.59	0.00	438.59	-0.00	-0.00	-0.00	300.00	200.00	0.00	-0.00
980	20.52	5.95	-5.34	1160.14	400.00	0.00	400.00	-0.00	-0.00	-0.00	300.00	200.00	0.00	-0.00
981	20.75	5.72	-5.65	1146.24	378.38	0.00	158.36	-0.00	-0.00	-0.00	300.00	200.00	0.00	-0.00
982	20.68	5.80	-5.95	1118.38	369.23	0.00	75.71	-0.00	-0.00	-0.00	300.00	200.00	0.00	-0.00
983	20.52	5.49	-5.65	1130.03	394.59	0.00	526.43	-0.00	-0.00	-0.00	300.00	200.00	0.00	-0.00
984	20.83	5.72	-5.65	1146.24	389.19	0.00	374.25	-0.00	-0.00	-0.00	300.00	200.00	0.00	-0.00
985	20.75	5.80	-5.49	1169.67	377.78	0.00	-31.37	-0.00	-0.00	-0.00	300.00	200.00	0.00	-0.00
986	-0.00	-0.00	-0.00	903.00	200.00	0.00	-0.00	-0.00	-0.00	-0.00	300.00	200.00	0.00	-0.00
987	20.83	5.65	-5.80	1155.63	373.68	0.00	16.87	-0.00	-0.00	-0.00	300.00	200.00	0.00	-0.00
988	-0.00	-0.00	-0.00	903.00	200.00	0.00	-0.00	-0.00	-0.00	-0.00	300.00	200.00	0.00	-0.00
989	20.75	5.80	-5.49	1153.00	377.78	0.00	19.50	-0.00	-0.00	-0.00	300.00	200.00	0.00	-0.00
990	20.68	5.72	-5.65	1154.35	389.19	0.00	276.10	-0.00	-0.00	-0.00	300.00	200.00	0.00	-0.00
991	20.75	5.65	-5.49	1161.33	400.00	0.00	494.64	-0.00	-0.00	-0.00	300.00	200.00	0.00	-0.00
992	-0.00	-0.00	-0.00	903.00	200.00	0.00	-0.00	-0.00	-0.00	-0.00	300.00	200.00	0.00	-0.00
993	20.68	5.80	-5.49	1161.33	400.00	0.00	462.85	-0.00	-0.00	-0.00	300.00	200.00	0.00	-0.00
