# Supplementary material for: Musculoskeletal modeling and humanoid control of robots based on human gait data
Source: PeerJ Comput Sci. 2021 Aug 9;7:e657. doi: 10.7717/peerj-cs.657 (PMC8372000; doi:10.7717/peerj-cs.657)
Supplement: Supplemental Information 2 [file peerj-cs-07-657-s002.zip › force/Cap102.forces]

[Force Data]
NumberOfForcePlates=2
SampleRate=120.000000
NumberOfSamples=788
#Sample	FX1	FY1	FZ1	X1	Y1	Z1	MZ1	FX2	FY2	FZ2	X2	Y2	Z2	MZ2
1	0.00	0.00	0.00	903.00	200.00	0.00	0.00	-0.00	-0.00	-0.00	300.00	200.00	0.00	-0.00
2	-0.00	-0.00	-0.00	903.00	200.00	0.00	-0.00	-0.00	-0.00	-0.00	300.00	200.00	0.00	-0.00
3	-0.00	-0.00	-0.00	903.00	200.00	0.00	-0.00	-0.00	-0.00	-0.00	300.00	200.00	0.00	-0.00
4	-0.00	-0.00	-0.00	903.00	200.00	0.00	-0.00	-0.00	-0.00	-0.00	300.00	200.00	0.00	-0.00
5	-0.00	-0.00	-0.00	903.00	200.00	0.00	-0.00	-0.00	-0.00	-0.00	300.00	200.00	0.00	-0.00
6	-0.00	-0.00	-0.00	903.00	200.00	0.00	-0.00	-0.00	-0.00	-0.00	300.00	200.00	0.00	-0.00
7	0.00	0.00	0.00	903.00	200.00	0.00	0.00	-0.00	-0.00	-0.00	300.00	200.00	0.00	-0.00
8	0.00	0.00	0.00	903.00	200.00	0.00	0.00	-0.00	-0.00	-0.00	300.00	200.00	0.00	-0.00
9	-0.00	-0.00	-0.00	903.00	200.00	0.00	-0.00	-0.00	-0.00	-0.00	300.00	200.00	0.00	-0.00
10	0.00	0.00	0.00	903.00	200.00	0.00	0.00	-0.00	-0.00	-0.00	300.00	200.00	0.00	-0.00
11	-0.00	-0.00	-0.00	903.00	200.00	0.00	-0.00	-0.00	-0.00	-0.00	300.00	200.00	0.00	-0.00
12	-0.00	-0.00	-0.00	903.00	200.00	0.00	-0.00	-0.00	-0.00	-0.00	300.00	200.00	0.00	-0.00
13	-0.00	-0.00	-0.00	903.00	200.00	0.00	-0.00	-0.00	-0.00	-0.00	300.00	200.00	0.00	-0.00
14	0.00	0.00	0.00	903.00	200.00	0.00	0.00	-0.00	-0.00	-0.00	300.00	200.00	0.00	-0.00
15	0.00	0.00	0.00	903.00	200.00	0.00	0.00	-0.00	-0.00	-0.00	300.00	200.00	0.00	-0.00
16	-0.00	-0.00	-0.00	903.00	200.00	0.00	-0.00	-0.00	-0.00	-0.00	300.00	200.00	0.00	-0.00
17	-0.00	-0.00	-0.00	903.00	200.00	0.00	-0.00	-0.00	-0.00	-0.00	300.00	200.00	0.00	-0.00
18	-0.00	-0.00	-0.00	903.00	200.00	0.00	-0.00	-0.00	-0.00	-0.00	300.00	200.00	0.00	-0.00
19	-0.00	-0.00	-0.00	903.00	200.00	0.00	-0.00	-0.00	-0.00	-0.00	300.00	200.00	0.00	-0.00
20	-0.00	-0.00	-0.00	903.00	200.00	0.00	-0.00	-0.00	-0.00	-0.00	300.00	200.00	0.00	-0.00
21	-0.00	-0.00	-0.00	903.00	200.00	0.00	-0.00	-0.00	-0.00	-0.00	300.00	200.00	0.00	-0.00
22	-0.00	-0.00	-0.00	903.00	200.00	0.00	-0.00	-0.00	-0.00	-0.00	300.00	200.00	0.00	-0.00
23	0.00	0.00	0.00	903.00	200.00	0.00	0.00	-0.00	-0.00	-0.00	300.00	200.00	0.00	-0.00
24	-0.00	-0.00	-0.00	903.00	200.00	0.00	-0.00	-0.00	-0.00	-0.00	300.00	200.00	0.00	-0.00
25	-0.00	-0.00	-0.00	903.00	200.00	0.00	-0.00	-0.00	-0.00	-0.00	300.00	200.00	0.00	-0.00
26	-0.00	-0.00	-0.00	903.00	200.00	0.00	-0.00	-0.00	-0.00	-0.00	300.00	200.00	0.00	-0.00
27	-0.00	-0.00	-0.00	903.00	200.00	0.00	-0.00	-0.00	-0.00	-0.00	300.00	200.00	0.00	-0.00
28	0.00	0.00	0.00	903.00	200.00	0.00	0.00	-0.00	-0.00	-0.00	300.00	200.00	0.00	-0.00
29	-0.00	-0.00	-0.00	903.00	200.00	0.00	-0.00	-0.00	-0.00	-0.00	300.00	200.00	0.00	-0.00
30	-0.00	-0.00	-0.00	903.00	200.00	0.00	-0.00	-0.00	-0.00	-0.00	300.00	200.00	0.00	-0.00
31	-0.00	-0.00	-0.00	903.00	200.00	0.00	-0.00	-0.00	-0.00	-0.00	300.00	200.00	0.00	-0.00
32	-0.00	-0.00	-0.00	903.00	200.00	0.00	-0.00	-0.00	-0.00	-0.00	300.00	200.00	0.00	-0.00
33	0.00	0.00	0.00	903.00	200.00	0.00	0.00	-0.00	-0.00	-0.00	300.00	200.00	0.00	-0.00
34	0.00	0.00	0.00	903.00	200.00	0.00	0.00	-0.00	-0.00	-0.00	300.00	200.00	0.00	-0.00
35	-0.00	-0.00	-0.00	903.00	200.00	0.00	-0.00	-0.00	-0.00	-0.00	300.00	200.00	0.00	-0.00
36	-0.00	-0.00	-0.00	903.00	200.00	0.00	-0.00	-0.00	-0.00	-0.00	300.00	200.00	0.00	-0.00
37	-0.00	-0.00	-0.00	903.00	200.00	0.00	-0.00	-0.00	-0.00	-0.00	300.00	200.00	0.00	-0.00
38	-0.00	-0.00	-0.00	903.00	200.00	0.00	-0.00	-0.00	-0.00	-0.00	300.00	200.00	0.00	-0.00
39	-0.00	-0.00	-0.00	903.00	200.00	0.00	-0.00	-0.00	-0.00	-0.00	300.00	200.00	0.00	-0.00
40	0.00	0.00	0.00	903.00	200.00	0.00	0.00	-0.00	-0.00	-0.00	300.00	200.00	0.00	-0.00
41	-0.00	-0.00	-0.00	903.00	200.00	0.00	-0.00	-0.00	-0.00	-0.00	300.00	200.00	0.00	-0.00
42	-0.00	-0.00	-0.00	903.00	200.00	0.00	-0.00	-0.00	-0.00	-0.00	300.00	200.00	0.00	-0.00
43	-0.00	-0.00	-0.00	903.00	200.00	0.00	-0.00	-0.00	-0.00	-0.00	300.00	200.00	0.00	-0.00
44	-0.00	-0.00	-0.00	903.00	200.00	0.00	-0.00	-0.00	-0.00	-0.00	300.00	200.00	0.00	-0.00
45	-0.00	-0.00	-0.00	903.00	200.00	0.00	-0.00	-0.00	-0.00	-0.00	300.00	200.00	0.00	-0.00
46	0.00	0.00	0.00	903.00	200.00	0.00	0.00	-0.00	-0.00	-0.00	300.00	200.00	0.00	-0.00
47	-0.00	-0.00	-0.00	903.00	200.00	0.00	-0.00	-0.00	-0.00	-0.00	300.00	200.00	0.00	-0.00
48	-0.00	-0.00	-0.00	903.00	200.00	0.00	-0.00	-0.00	-0.00	-0.00	300.00	200.00	0.00	-0.00
49	0.00	0.00	0.00	903.00	200.00	0.00	0.00	-0.00	-0.00	-0.00	300.00	200.00	0.00	-0.00
50	0.00	0.00	0.00	903.00	200.00	0.00	0.00	-0.00	-0.00	-0.00	300.00	200.00	0.00	-0.00
51	-0.00	-0.00	-0.00	903.00	200.00	0.00	-0.00	-0.00	-0.00	-0.00	300.00	200.00	0.00	-0.00
52	-0.00	-0.00	-0.00	903.00	200.00	0.00	-0.00	-0.00	-0.00	-0.00	300.00	200.00	0.00	-0.00
53	-0.00	-0.00	-0.00	903.00	200.00	0.00	-0.00	-0.00	-0.00	-0.00	300.00	200.00	0.00	-0.00
54	-0.00	-0.00	-0.00	903.00	200.00	0.00	-0.00	-0.00	-0.00	-0.00	300.00	200.00	0.00	-0.00
55	-0.00	-0.00	-0.00	903.00	200.00	0.00	-0.00	-0.00	-0.00	-0.00	300.00	200.00	0.00	-0.00
56	-0.00	-0.00	-0.00	903.00	200.00	0.00	-0.00	-0.00	-0.00	-0.00	300.00	200.00	0.00	-0.00
57	-0.00	-0.00	-0.00	903.00	200.00	0.00	-0.00	-0.00	-0.00	-0.00	300.00	200.00	0.00	-0.00
58	0.00	0.00	0.00	903.00	200.00	0.00	0.00	-0.00	-0.00	-0.00	300.00	200.00	0.00	-0.00
59	-0.00	-0.00	-0.00	903.00	200.00	0.00	-0.00	-0.00	-0.00	-0.00	300.00	200.00	0.00	-0.00
60	-0.00	-0.00	-0.00	903.00	200.00	0.00	-0.00	-0.00	-0.00	-0.00	300.00	200.00	0.00	-0.00
61	-0.00	-0.00	-0.00	903.00	200.00	0.00	-0.00	-0.00	-0.00	-0.00	300.00	200.00	0.00	-0.00
62	-0.00	-0.00	-0.00	903.00	200.00	0.00	-0.00	-0.00	-0.00	-0.00	300.00	200.00	0.00	-0.00
63	-0.00	-0.00	-0.00	903.00	200.00	0.00	-0.00	-0.00	-0.00	-0.00	300.00	200.00	0.00	-0.00
64	-0.00	-0.00	-0.00	903.00	200.00	0.00	-0.00	-0.00	-0.00	-0.00	300.00	200.00	0.00	-0.00
65	-0.00	-0.00	-0.00	903.00	200.00	0.00	-0.00	-0.00	-0.00	-0.00	300.00	200.00	0.00	-0.00
66	-0.00	-0.00	-0.00	903.00	200.00	0.00	-0.00	-0.00	-0.00	-0.00	300.00	200.00	0.00	-0.00
67	-0.00	-0.00	-0.00	903.00	200.00	0.00	-0.00	-0.00	-0.00	-0.00	300.00	200.00	0.00	-0.00
68	-0.00	-0.00	-0.00	903.00	200.00	0.00	-0.00	-0.00	-0.00	-0.00	300.00	200.00	0.00	-0.00
69	0.00	0.00	0.00	903.00	200.00	0.00	0.00	-0.00	-0.00	-0.00	300.00	200.00	0.00	-0.00
70	-0.00	-0.00	-0.00	903.00	200.00	0.00	-0.00	-0.00	-0.00	-0.00	300.00	200.00	0.00	-0.00
71	0.00	0.00	0.00	903.00	200.00	0.00	0.00	-0.00	-0.00	-0.00	300.00	200.00	0.00	-0.00
72	-0.00	-0.00	-0.00	903.00	200.00	0.00	-0.00	-0.00	-0.00	-0.00	300.00	200.00	0.00	-0.00
73	-0.00	-0.00	-0.00	903.00	200.00	0.00	-0.00	-0.00	-0.00	-0.00	300.00	200.00	0.00	-0.00
74	-0.00	-0.00	-0.00	903.00	200.00	0.00	-0.00	-0.00	-0.00	-0.00	300.00	200.00	0.00	-0.00
75	-0.00	-0.00	-0.00	903.00	200.00	0.00	-0.00	-0.00	-0.00	-0.00	300.00	200.00	0.00	-0.00
76	-0.00	-0.00	-0.00	903.00	200.00	0.00	-0.00	-0.00	-0.00	-0.00	300.00	200.00	0.00	-0.00
77	-0.00	-0.00	-0.00	903.00	200.00	0.00	-0.00	-0.00	-0.00	-0.00	300.00	200.00	0.00	-0.00
78	-0.00	-0.00	-0.00	903.00	200.00	0.00	-0.00	-0.00	-0.00	-0.00	300.00	200.00	0.00	-0.00
79	-0.00	-0.00	-0.00	903.00	200.00	0.00	-0.00	-0.00	-0.00	-0.00	300.00	200.00	0.00	-0.00
80	-0.00	-0.00	-0.00	903.00	200.00	0.00	-0.00	-0.00	-0.00	-0.00	300.00	200.00	0.00	-0.00
81	-0.00	-0.00	-0.00	903.00	200.00	0.00	-0.00	-0.00	-0.00	-0.00	300.00	200.00	0.00	-0.00
82	0.00	0.00	0.00	903.00	200.00	0.00	0.00	-0.00	-0.00	-0.00	300.00	200.00	0.00	-0.00
83	-0.00	-0.00	-0.00	903.00	200.00	0.00	-0.00	-0.00	-0.00	-0.00	300.00	200.00	0.00	-0.00
84	-0.00	-0.00	-0.00	903.00	200.00	0.00	-0.00	-0.00	-0.00	-0.00	300.00	200.00	0.00	-0.00
85	-0.00	-0.00	-0.00	903.00	200.00	0.00	-0.00	-0.00	-0.00	-0.00	300.00	200.00	0.00	-0.00
86	-0.00	-0.00	-0.00	903.00	200.00	0.00	-0.00	-0.00	-0.00	-0.00	300.00	200.00	0.00	-0.00
87	-0.00	-0.00	-0.00	903.00	200.00	0.00	-0.00	-0.00	-0.00	-0.00	300.00	200.00	0.00	-0.00
88	0.00	0.00	0.00	903.00	200.00	0.00	0.00	-0.00	-0.00	-0.00	300.00	200.00	0.00	-0.00
89	-0.00	-0.00	-0.00	903.00	200.00	0.00	-0.00	-0.00	-0.00	-0.00	300.00	200.00	0.00	-0.00
90	-0.00	-0.00	-0.00	903.00	200.00	0.00	-0.00	-0.00	-0.00	-0.00	300.00	200.00	0.00	-0.00
91	-0.00	-0.00	-0.00	903.00	200.00	0.00	-0.00	-0.00	-0.00	-0.00	300.00	200.00	0.00	-0.00
92	-0.00	-0.00	-0.00	903.00	200.00	0.00	-0.00	-0.00	-0.00	-0.00	300.00	200.00	0.00	-0.00
93	-0.00	-0.00	-0.00	903.00	200.00	0.00	-0.00	-0.00	-0.00	-0.00	300.00	200.00	0.00	-0.00
94	-0.00	-0.00	-0.00	903.00	200.00	0.00	-0.00	-0.00	-0.00	-0.00	300.00	200.00	0.00	-0.00
95	0.00	0.00	0.00	903.00	200.00	0.00	0.00	-0.00	-0.00	-0.00	300.00	200.00	0.00	-0.00
96	-0.00	-0.00	-0.00	903.00	200.00	0.00	-0.00	-0.00	-0.00	-0.00	300.00	200.00	0.00	-0.00
97	0.00	0.00	0.00	903.00	200.00	0.00	0.00	-0.00	-0.00	-0.00	300.00	200.00	0.00	-0.00
98	-0.00	-0.00	-0.00	903.00	200.00	0.00	-0.00	-0.00	-0.00	-0.00	300.00	200.00	0.00	-0.00
99	-0.00	-0.00	-0.00	903.00	200.00	0.00	-0.00	-0.00	-0.00	-0.00	300.00	200.00	0.00	-0.00
100	0.00	0.00	0.00	903.00	200.00	0.00	0.00	-0.00	-0.00	-0.00	300.00	200.00	0.00	-0.00
101	-0.00	-0.00	-0.00	903.00	200.00	0.00	-0.00	-0.00	-0.00	-0.00	300.00	200.00	0.00	-0.00
102	-0.00	-0.00	-0.00	903.00	200.00	0.00	-0.00	-0.00	-0.00	-0.00	300.00	200.00	0.00	-0.00
103	0.00	0.00	0.00	903.00	200.00	0.00	0.00	-0.00	-0.00	-0.00	300.00	200.00	0.00	-0.00
104	-0.00	-0.00	-0.00	903.00	200.00	0.00	-0.00	-0.00	-0.00	-0.00	300.00	200.00	0.00	-0.00
105	-0.00	-0.00	-0.00	903.00	200.00	0.00	-0.00	-0.00	-0.00	-0.00	300.00	200.00	0.00	-0.00
106	-0.00	-0.00	-0.00	903.00	200.00	0.00	-0.00	-0.00	-0.00	-0.00	300.00	200.00	0.00	-0.00
107	-0.00	-0.00	-0.00	903.00	200.00	0.00	-0.00	-0.00	-0.00	-0.00	300.00	200.00	0.00	-0.00
108	-0.00	-0.00	-0.00	903.00	200.00	0.00	-0.00	-0.00	-0.00	-0.00	300.00	200.00	0.00	-0.00
109	0.00	0.00	0.00	903.00	200.00	0.00	0.00	-0.00	-0.00	-0.00	300.00	200.00	0.00	-0.00
110	-0.00	-0.00	-0.00	903.00	200.00	0.00	-0.00	-0.00	-0.00	-0.00	300.00	200.00	0.00	-0.00
111	0.00	0.00	0.00	903.00	200.00	0.00	0.00	-0.00	-0.00	-0.00	300.00	200.00	0.00	-0.00
112	-0.00	-0.00	-0.00	903.00	200.00	0.00	-0.00	-0.00	-0.00	-0.00	300.00	200.00	0.00	-0.00
113	0.00	0.00	0.00	903.00	200.00	0.00	0.00	-0.00	-0.00	-0.00	300.00	200.00	0.00	-0.00
114	-0.00	-0.00	-0.00	903.00	200.00	0.00	-0.00	-0.00	-0.00	-0.00	300.00	200.00	0.00	-0.00
115	0.00	0.00	0.00	903.00	200.00	0.00	0.00	-0.00	-0.00	-0.00	300.00	200.00	0.00	-0.00
116	-0.00	-0.00	-0.00	903.00	200.00	0.00	-0.00	-0.00	-0.00	-0.00	300.00	200.00	0.00	-0.00
117	-0.00	-0.00	-0.00	903.00	200.00	0.00	-0.00	-0.00	-0.00	-0.00	300.00	200.00	0.00	-0.00
118	-0.00	-0.00	-0.00	903.00	200.00	0.00	-0.00	-0.00	-0.00	-0.00	300.00	200.00	0.00	-0.00
119	0.00	0.00	0.00	903.00	200.00	0.00	0.00	-0.00	-0.00	-0.00	300.00	200.00	0.00	-0.00
120	-0.00	-0.00	-0.00	903.00	200.00	0.00	-0.00	-0.00	-0.00	-0.00	300.00	200.00	0.00	-0.00
121	-0.00	-0.00	-0.00	903.00	200.00	0.00	-0.00	-0.00	-0.00	-0.00	300.00	200.00	0.00	-0.00
122	-0.00	-0.00	-0.00	903.00	200.00	0.00	-0.00	-0.00	-0.00	-0.00	300.00	200.00	0.00	-0.00
123	-0.00	-0.00	-0.00	903.00	200.00	0.00	-0.00	-0.00	-0.00	-0.00	300.00	200.00	0.00	-0.00
124	0.00	0.00	0.00	903.00	200.00	0.00	0.00	-0.00	-0.00	-0.00	300.00	200.00	0.00	-0.00
125	-0.00	-0.00	-0.00	903.00	200.00	0.00	-0.00	-0.00	-0.00	-0.00	300.00	200.00	0.00	-0.00
126	-0.00	-0.00	-0.00	903.00	200.00	0.00	-0.00	-0.00	-0.00	-0.00	300.00	200.00	0.00	-0.00
127	-0.00	-0.00	-0.00	903.00	200.00	0.00	-0.00	-0.00	-0.00	-0.00	300.00	200.00	0.00	-0.00
128	0.00	0.00	0.00	903.00	200.00	0.00	0.00	-0.00	-0.00	-0.00	300.00	200.00	0.00	-0.00
129	-0.00	-0.00	-0.00	903.00	200.00	0.00	-0.00	-0.00	-0.00	-0.00	300.00	200.00	0.00	-0.00
130	-0.00	-0.00	-0.00	903.00	200.00	0.00	-0.00	-0.00	-0.00	-0.00	300.00	200.00	0.00	-0.00
131	-0.00	-0.00	-0.00	903.00	200.00	0.00	-0.00	-0.00	-0.00	-0.00	300.00	200.00	0.00	-0.00
132	-0.00	-0.00	-0.00	903.00	200.00	0.00	-0.00	-0.00	-0.00	-0.00	300.00	200.00	0.00	-0.00
133	0.00	0.00	0.00	903.00	200.00	0.00	0.00	-0.00	-0.00	-0.00	300.00	200.00	0.00	-0.00
134	-0.00	-0.00	-0.00	903.00	200.00	0.00	-0.00	-0.00	-0.00	-0.00	300.00	200.00	0.00	-0.00
135	-0.00	-0.00	-0.00	903.00	200.00	0.00	-0.00	-0.00	-0.00	-0.00	300.00	200.00	0.00	-0.00
136	-0.00	-0.00	-0.00	903.00	200.00	0.00	-0.00	-0.00	-0.00	-0.00	300.00	200.00	0.00	-0.00
137	-0.00	-0.00	-0.00	903.00	200.00	0.00	-0.00	-0.00	-0.00	-0.00	300.00	200.00	0.00	-0.00
138	-0.00	-0.00	-0.00	903.00	200.00	0.00	-0.00	-0.00	-0.00	-0.00	300.00	200.00	0.00	-0.00
139	0.00	0.00	0.00	903.00	200.00	0.00	0.00	-0.00	-0.00	-0.00	300.00	200.00	0.00	-0.00
140	0.00	0.00	0.00	903.00	200.00	0.00	0.00	-0.00	-0.00	-0.00	300.00	200.00	0.00	-0.00
141	-0.00	-0.00	-0.00	903.00	200.00	0.00	-0.00	-0.00	-0.00	-0.00	300.00	200.00	0.00	-0.00
142	0.00	0.00	0.00	903.00	200.00	0.00	0.00	-0.00	-0.00	-0.00	300.00	200.00	0.00	-0.00
143	-0.00	-0.00	-0.00	903.00	200.00	0.00	-0.00	-0.00	-0.00	-0.00	300.00	200.00	0.00	-0.00
144	0.00	0.00	0.00	903.00	200.00	0.00	0.00	-0.00	-0.00	-0.00	300.00	200.00	0.00	-0.00
145	-0.00	-0.00	-0.00	903.00	200.00	0.00	-0.00	-0.00	-0.00	-0.00	300.00	200.00	0.00	-0.00
146	-0.00	-0.00	-0.00	903.00	200.00	0.00	-0.00	-0.00	-0.00	-0.00	300.00	200.00	0.00	-0.00
147	-0.00	-0.00	-0.00	903.00	200.00	0.00	-0.00	-0.00	-0.00	-0.00	300.00	200.00	0.00	-0.00
148	-0.00	-0.00	-0.00	903.00	200.00	0.00	-0.00	-0.00	-0.00	-0.00	300.00	200.00	0.00	-0.00
149	-0.00	-0.00	-0.00	903.00	200.00	0.00	-0.00	-0.00	-0.00	-0.00	300.00	200.00	0.00	-0.00
150	0.00	0.00	0.00	903.00	200.00	0.00	0.00	-0.00	-0.00	-0.00	300.00	200.00	0.00	-0.00
151	-0.00	-0.00	-0.00	903.00	200.00	0.00	-0.00	-0.00	-0.00	-0.00	300.00	200.00	0.00	-0.00
152	0.00	0.00	0.00	903.00	200.00	0.00	0.00	-0.00	-0.00	-0.00	300.00	200.00	0.00	-0.00
153	0.00	0.00	0.00	903.00	200.00	0.00	0.00	-0.00	-0.00	-0.00	300.00	200.00	0.00	-0.00
154	-0.00	-0.00	-0.00	903.00	200.00	0.00	-0.00	-0.00	-0.00	-0.00	300.00	200.00	0.00	-0.00
155	-0.00	-0.00	-0.00	903.00	200.00	0.00	-0.00	-0.00	-0.00	-0.00	300.00	200.00	0.00	-0.00
156	-0.00	-0.00	-0.00	903.00	200.00	0.00	-0.00	-0.00	-0.00	-0.00	300.00	200.00	0.00	-0.00
157	-0.00	-0.00	-0.00	903.00	200.00	0.00	-0.00	-0.00	-0.00	-0.00	300.00	200.00	0.00	-0.00
158	-0.00	-0.00	-0.00	903.00	200.00	0.00	-0.00	-0.00	-0.00	-0.00	300.00	200.00	0.00	-0.00
159	-0.00	-0.00	-0.00	903.00	200.00	0.00	-0.00	-0.00	-0.00	-0.00	300.00	200.00	0.00	-0.00
160	-0.00	-0.00	-0.00	903.00	200.00	0.00	-0.00	-0.00	-0.00	-0.00	300.00	200.00	0.00	-0.00
161	-0.00	-0.00	-0.00	903.00	200.00	0.00	-0.00	-0.00	-0.00	-0.00	300.00	200.00	0.00	-0.00
162	-0.00	-0.00	-0.00	903.00	200.00	0.00	-0.00	-0.00	-0.00	-0.00	300.00	200.00	0.00	-0.00
163	-0.00	-0.00	-0.00	903.00	200.00	0.00	-0.00	-0.00	-0.00	-0.00	300.00	200.00	0.00	-0.00
164	-0.00	-0.00	-0.00	903.00	200.00	0.00	-0.00	-0.00	-0.00	-0.00	300.00	200.00	0.00	-0.00
165	-0.00	-0.00	-0.00	903.00	200.00	0.00	-0.00	-0.00	-0.00	-0.00	300.00	200.00	0.00	-0.00
166	-0.00	-0.00	-0.00	903.00	200.00	0.00	-0.00	-0.00	-0.00	-0.00	300.00	200.00	0.00	-0.00
167	-0.00	-0.00	-0.00	903.00	200.00	0.00	-0.00	-0.00	-0.00	-0.00	300.00	200.00	0.00	-0.00
168	-0.00	-0.00	-0.00	903.00	200.00	0.00	-0.00	-0.00	-0.00	-0.00	300.00	200.00	0.00	-0.00
169	-0.00	-0.00	-0.00	903.00	200.00	0.00	-0.00	-0.00	-0.00	-0.00	300.00	200.00	0.00	-0.00
170	0.00	0.00	0.00	903.00	200.00	0.00	0.00	-0.00	-0.00	-0.00	300.00	200.00	0.00	-0.00
171	0.00	0.00	0.00	903.00	200.00	0.00	0.00	-0.00	-0.00	-0.00	300.00	200.00	0.00	-0.00
172	-0.00	-0.00	-0.00	903.00	200.00	0.00	-0.00	-0.00	-0.00	-0.00	300.00	200.00	0.00	-0.00
173	-0.00	-0.00	-0.00	903.00	200.00	0.00	-0.00	-0.00	-0.00	-0.00	300.00	200.00	0.00	-0.00
174	-0.00	-0.00	-0.00	903.00	200.00	0.00	-0.00	-0.00	-0.00	-0.00	300.00	200.00	0.00	-0.00
175	0.00	0.00	0.00	903.00	200.00	0.00	0.00	-0.00	-0.00	-0.00	300.00	200.00	0.00	-0.00
176	-0.00	-0.00	-0.00	903.00	200.00	0.00	-0.00	-0.00	-0.00	-0.00	300.00	200.00	0.00	-0.00
177	-0.00	-0.00	-0.00	903.00	200.00	0.00	-0.00	-0.00	-0.00	-0.00	300.00	200.00	0.00	-0.00
178	-0.00	-0.00	-0.00	903.00	200.00	0.00	-0.00	-0.00	-0.00	-0.00	300.00	200.00	0.00	-0.00
179	-0.00	-0.00	-0.00	903.00	200.00	0.00	-0.00	-0.00	-0.00	-0.00	300.00	200.00	0.00	-0.00
180	0.00	0.00	0.00	903.00	200.00	0.00	0.00	-0.00	-0.00	-0.00	300.00	200.00	0.00	-0.00
181	0.00	0.00	0.00	903.00	200.00	0.00	0.00	-0.00	-0.00	-0.00	300.00	200.00	0.00	-0.00
182	-0.00	-0.00	-0.00	903.00	200.00	0.00	-0.00	-0.00	-0.00	-0.00	300.00	200.00	0.00	-0.00
183	-0.00	-0.00	-0.00	903.00	200.00	0.00	-0.00	-0.00	-0.00	-0.00	300.00	200.00	0.00	-0.00
184	-0.00	-0.00	-0.00	903.00	200.00	0.00	-0.00	-0.00	-0.00	-0.00	300.00	200.00	0.00	-0.00
185	-0.00	-0.00	-0.00	903.00	200.00	0.00	-0.00	-0.00	-0.00	-0.00	300.00	200.00	0.00	-0.00
186	-0.00	-0.00	-0.00	903.00	200.00	0.00	-0.00	-0.00	-0.00	-0.00	300.00	200.00	0.00	-0.00
187	-0.00	-0.00	-0.00	903.00	200.00	0.00	-0.00	-0.00	-0.00	-0.00	300.00	200.00	0.00	-0.00
188	0.00	0.00	0.00	903.00	200.00	0.00	0.00	-0.00	-0.00	-0.00	300.00	200.00	0.00	-0.00
189	-0.00	-0.00	-0.00	903.00	200.00	0.00	-0.00	-0.00	-0.00	-0.00	300.00	200.00	0.00	-0.00
190	-0.00	-0.00	-0.00	903.00	200.00	0.00	-0.00	-0.00	-0.00	-0.00	300.00	200.00	0.00	-0.00
191	-0.00	-0.00	-0.00	903.00	200.00	0.00	-0.00	-0.00	-0.00	-0.00	300.00	200.00	0.00	-0.00
192	-0.00	-0.00	-0.00	903.00	200.00	0.00	-0.00	-0.00	-0.00	-0.00	300.00	200.00	0.00	-0.00
193	0.00	0.00	0.00	903.00	200.00	0.00	0.00	-0.00	-0.00	-0.00	300.00	200.00	0.00	-0.00
194	-0.00	-0.00	-0.00	903.00	200.00	0.00	-0.00	-0.00	-0.00	-0.00	300.00	200.00	0.00	-0.00
195	-0.00	-0.00	-0.00	903.00	200.00	0.00	-0.00	-0.00	-0.00	-0.00	300.00	200.00	0.00	-0.00
196	0.00	0.00	0.00	903.00	200.00	0.00	0.00	-0.00	-0.00	-0.00	300.00	200.00	0.00	-0.00
197	0.00	0.00	0.00	903.00	200.00	0.00	0.00	-0.00	-0.00	-0.00	300.00	200.00	0.00	-0.00
198	-0.00	-0.00	-0.00	903.00	200.00	0.00	-0.00	-0.00	-0.00	-0.00	300.00	200.00	0.00	-0.00
199	0.00	0.00	0.00	903.00	200.00	0.00	0.00	-0.00	-0.00	-0.00	300.00	200.00	0.00	-0.00
200	-0.00	-0.00	-0.00	903.00	200.00	0.00	-0.00	-0.00	-0.00	-0.00	300.00	200.00	0.00	-0.00
201	-0.00	-0.00	-0.00	903.00	200.00	0.00	-0.00	-0.00	-0.00	-0.00	300.00	200.00	0.00	-0.00
202	-0.00	-0.00	-0.00	903.00	200.00	0.00	-0.00	-0.00	-0.00	-0.00	300.00	200.00	0.00	-0.00
203	0.00	0.00	0.00	903.00	200.00	0.00	0.00	-0.00	-0.00	-0.00	300.00	200.00	0.00	-0.00
204	-0.00	-0.00	-0.00	903.00	200.00	0.00	-0.00	-0.00	-0.00	-0.00	300.00	200.00	0.00	-0.00
205	0.00	0.00	0.00	903.00	200.00	0.00	0.00	-0.00	-0.00	-0.00	300.00	200.00	0.00	-0.00
206	-0.00	-0.00	-0.00	903.00	200.00	0.00	-0.00	-0.00	-0.00	-0.00	300.00	200.00	0.00	-0.00
207	-0.00	-0.00	-0.00	903.00	200.00	0.00	-0.00	-0.00	-0.00	-0.00	300.00	200.00	0.00	-0.00
208	0.00	0.00	0.00	903.00	200.00	0.00	0.00	-0.00	-0.00	-0.00	300.00	200.00	0.00	-0.00
209	0.00	0.00	0.00	903.00	200.00	0.00	0.00	-0.00	-0.00	-0.00	300.00	200.00	0.00	-0.00
210	-0.00	-0.00	-0.00	903.00	200.00	0.00	-0.00	-0.00	-0.00	-0.00	300.00	200.00	0.00	-0.00
211	-0.00	-0.00	-0.00	903.00	200.00	0.00	-0.00	-0.00	-0.00	-0.00	300.00	200.00	0.00	-0.00
212	-0.00	-0.00	-0.00	903.00	200.00	0.00	-0.00	-0.00	-0.00	-0.00	300.00	200.00	0.00	-0.00
213	0.00	0.00	0.00	903.00	200.00	0.00	0.00	-0.00	-0.00	-0.00	300.00	200.00	0.00	-0.00
214	-0.00	-0.00	-0.00	903.00	200.00	0.00	-0.00	-0.00	-0.00	-0.00	300.00	200.00	0.00	-0.00
215	-0.00	-0.00	-0.00	903.00	200.00	0.00	-0.00	-0.00	-0.00	-0.00	300.00	200.00	0.00	-0.00
216	-0.00	-0.00	-0.00	903.00	200.00	0.00	-0.00	-0.00	-0.00	-0.00	300.00	200.00	0.00	-0.00
217	0.00	0.00	0.00	903.00	200.00	0.00	0.00	-0.00	-0.00	-0.00	300.00	200.00	0.00	-0.00
218	-0.00	-0.00	-0.00	903.00	200.00	0.00	-0.00	-0.00	-0.00	-0.00	300.00	200.00	0.00	-0.00
219	-0.00	-0.00	-0.00	903.00	200.00	0.00	-0.00	-0.00	-0.00	-0.00	300.00	200.00	0.00	-0.00
220	-0.00	-0.00	-0.00	903.00	200.00	0.00	-0.00	-0.00	-0.00	-0.00	300.00	200.00	0.00	-0.00
221	0.00	0.00	0.00	903.00	200.00	0.00	0.00	-0.00	-0.00	-0.00	300.00	200.00	0.00	-0.00
222	-0.00	-0.00	-0.00	903.00	200.00	0.00	-0.00	-0.00	-0.00	-0.00	300.00	200.00	0.00	-0.00
223	-0.00	-0.00	-0.00	903.00	200.00	0.00	-0.00	-0.00	-0.00	-0.00	300.00	200.00	0.00	-0.00
224	-0.00	-0.00	-0.00	903.00	200.00	0.00	-0.00	-0.00	-0.00	-0.00	300.00	200.00	0.00	-0.00
225	0.69	3.20	-7.48	1111.16	297.96	0.00	-393.77	-0.00	-0.00	-0.00	300.00	200.00	0.00	-0.00
226	-0.00	-0.00	-0.00	903.00	200.00	0.00	-0.00	-0.00	-0.00	-0.00	300.00	200.00	0.00	-0.00
227	-0.00	-0.00	-0.00	903.00	200.00	0.00	-0.00	-0.00	-0.00	-0.00	300.00	200.00	0.00	-0.00
228	-0.00	-0.00	-0.00	903.00	200.00	0.00	-0.00	-0.00	-0.00	-0.00	300.00	200.00	0.00	-0.00
229	-0.00	-0.00	-0.00	903.00	200.00	0.00	-0.00	-0.00	-0.00	-0.00	300.00	200.00	0.00	-0.00
230	-0.00	-0.00	-0.00	903.00	200.00	0.00	-0.00	-0.00	-0.00	-0.00	300.00	200.00	0.00	-0.00
231	-0.00	-0.00	-0.00	903.00	200.00	0.00	-0.00	-0.00	-0.00	-0.00	300.00	200.00	0.00	-0.00
232	-0.00	-0.00	-0.00	903.00	200.00	0.00	-0.00	-0.00	-0.00	-0.00	300.00	200.00	0.00	-0.00
233	-0.00	-0.00	-0.00	903.00	200.00	0.00	-0.00	-0.00	-0.00	-0.00	300.00	200.00	0.00	-0.00
234	-0.00	-0.00	-0.00	903.00	200.00	0.00	-0.00	-0.00	-0.00	-0.00	300.00	200.00	0.00	-0.00
235	-0.00	-0.00	-0.00	903.00	200.00	0.00	-0.00	-0.00	-0.00	-0.00	300.00	200.00	0.00	-0.00
236	-0.00	-0.00	-0.00	903.00	200.00	0.00	-0.00	-0.00	-0.00	-0.00	300.00	200.00	0.00	-0.00
237	-0.00	-0.00	-0.00	903.00	200.00	0.00	-0.00	-0.00	-0.00	-0.00	300.00	200.00	0.00	-0.00
238	-0.00	-0.00	-0.00	903.00	200.00	0.00	-0.00	-0.00	-0.00	-0.00	300.00	200.00	0.00	-0.00
239	-0.00	-0.00	-0.00	903.00	200.00	0.00	-0.00	-0.00	-0.00	-0.00	300.00	200.00	0.00	-0.00
240	-0.00	-0.00	-0.00	903.00	200.00	0.00	-0.00	-0.00	-0.00	-0.00	300.00	200.00	0.00	-0.00
241	-0.00	-0.00	-0.00	903.00	200.00	0.00	-0.00	-0.00	-0.00	-0.00	300.00	200.00	0.00	-0.00
242	-0.00	-0.00	-0.00	903.00	200.00	0.00	-0.00	-0.00	-0.00	-0.00	300.00	200.00	0.00	-0.00
243	-0.00	-0.00	-0.00	903.00	200.00	0.00	-0.00	-0.00	-0.00	-0.00	300.00	200.00	0.00	-0.00
244	-0.00	-0.00	-0.00	903.00	200.00	0.00	-0.00	-0.00	-0.00	-0.00	300.00	200.00	0.00	-0.00
245	-0.00	-0.00	-0.00	903.00	200.00	0.00	-0.00	-0.00	-0.00	-0.00	300.00	200.00	0.00	-0.00
246	-0.00	-0.00	-0.00	903.00	200.00	0.00	-0.00	-0.00	-0.00	-0.00	300.00	200.00	0.00	-0.00
247	-0.00	-0.00	-0.00	903.00	200.00	0.00	-0.00	-0.00	-0.00	-0.00	300.00	200.00	0.00	-0.00
248	-0.00	-0.00	-0.00	903.00	200.00	0.00	-0.00	-0.00	-0.00	-0.00	300.00	200.00	0.00	-0.00
249	-0.00	-0.00	-0.00	903.00	200.00	0.00	-0.00	-0.00	-0.00	-0.00	300.00	200.00	0.00	-0.00
250	-0.00	-0.00	-0.00	903.00	200.00	0.00	-0.00	-0.00	-0.00	-0.00	300.00	200.00	0.00	-0.00
251	-0.00	-0.00	-0.00	903.00	200.00	0.00	-0.00	-0.00	-0.00	-0.00	300.00	200.00	0.00	-0.00
252	-0.00	-0.00	-0.00	903.00	200.00	0.00	-0.00	-0.00	-0.00	-0.00	300.00	200.00	0.00	-0.00
253	-0.00	-0.00	-0.00	903.00	200.00	0.00	-0.00	-0.00	-0.00	-0.00	300.00	200.00	0.00	-0.00
254	-0.00	-0.00	-0.00	903.00	200.00	0.00	-0.00	-0.00	-0.00	-0.00	300.00	200.00	0.00	-0.00
255	-0.00	-0.00	-0.00	903.00	200.00	0.00	-0.00	-0.00	-0.00	-0.00	300.00	200.00	0.00	-0.00
256	-0.00	-0.00	-0.00	903.00	200.00	0.00	-0.00	-0.00	-0.00	-0.00	300.00	200.00	0.00	-0.00
257	-0.00	-0.00	-0.00	903.00	200.00	0.00	-0.00	-0.00	-0.00	-0.00	300.00	200.00	0.00	-0.00
258	-0.00	-0.00	-0.00	903.00	200.00	0.00	-0.00	-0.00	-0.00	-0.00	300.00	200.00	0.00	-0.00
259	-0.00	-0.00	-0.00	903.00	200.00	0.00	-0.00	-0.00	-0.00	-0.00	300.00	200.00	0.00	-0.00
260	-0.00	-0.00	-0.00	903.00	200.00	0.00	-0.00	-0.00	-0.00	-0.00	300.00	200.00	0.00	-0.00
261	-0.00	-0.00	-0.00	903.00	200.00	0.00	-0.00	-0.00	-0.00	-0.00	300.00	200.00	0.00	-0.00
262	-0.00	-0.00	-0.00	903.00	200.00	0.00	-0.00	-0.00	-0.00	-0.00	300.00	200.00	0.00	-0.00
263	-0.00	-0.00	-0.00	903.00	200.00	0.00	-0.00	-0.00	-0.00	-0.00	300.00	200.00	0.00	-0.00
264	-0.00	-0.00	-0.00	903.00	200.00	0.00	-0.00	-0.00	-0.00	-0.00	300.00	200.00	0.00	-0.00
265	-0.00	-0.00	-0.00	903.00	200.00	0.00	-0.00	-0.00	-0.00	-0.00	300.00	200.00	0.00	-0.00
266	-0.00	-0.00	-0.00	903.00	200.00	0.00	-0.00	-0.00	-0.00	-0.00	300.00	200.00	0.00	-0.00
267	-0.00	-0.00	-0.00	903.00	200.00	0.00	-0.00	-0.00	-0.00	-0.00	300.00	200.00	0.00	-0.00
268	-0.00	-0.00	-0.00	903.00	200.00	0.00	-0.00	-0.00	-0.00	-0.00	300.00	200.00	0.00	-0.00
269	-0.00	-0.00	-0.00	903.00	200.00	0.00	-0.00	-0.00	-0.00	-0.00	300.00	200.00	0.00	-0.00
270	-0.00	-0.00	-0.00	903.00	200.00	0.00	-0.00	-0.00	-0.00	-0.00	300.00	200.00	0.00	-0.00
271	-0.00	-0.00	-0.00	903.00	200.00	0.00	-0.00	-0.00	-0.00	-0.00	300.00	200.00	0.00	-0.00
272	-0.00	-0.00	-0.00	903.00	200.00	0.00	-0.00	-0.00	-0.00	-0.00	300.00	200.00	0.00	-0.00
273	-0.00	-0.00	-0.00	903.00	200.00	0.00	-0.00	-0.00	-0.00	-0.00	300.00	200.00	0.00	-0.00
274	-0.00	-0.00	-0.00	903.00	200.00	0.00	-0.00	-0.00	-0.00	-0.00	300.00	200.00	0.00	-0.00
275	-0.00	-0.00	-0.00	903.00	200.00	0.00	-0.00	-0.00	-0.00	-0.00	300.00	200.00	0.00	-0.00
276	-0.00	-0.00	-0.00	903.00	200.00	0.00	-0.00	-0.00	-0.00	-0.00	300.00	200.00	0.00	-0.00
277	-0.00	-0.00	-0.00	903.00	200.00	0.00	-0.00	-0.00	-0.00	-0.00	300.00	200.00	0.00	-0.00
278	-0.00	-0.00	-0.00	903.00	200.00	0.00	-0.00	-0.00	-0.00	-0.00	300.00	200.00	0.00	-0.00
279	-0.00	-0.00	-0.00	903.00	200.00	0.00	-0.00	-0.00	-0.00	-0.00	300.00	200.00	0.00	-0.00
280	-0.00	-0.00	-0.00	903.00	200.00	0.00	-0.00	-0.00	-0.00	-0.00	300.00	200.00	0.00	-0.00
281	-0.00	-0.00	-0.00	903.00	200.00	0.00	-0.00	-0.00	-0.00	-0.00	300.00	200.00	0.00	-0.00
282	-0.00	-0.00	-0.00	903.00	200.00	0.00	-0.00	-0.00	-0.00	-0.00	300.00	200.00	0.00	-0.00
283	-0.00	-0.00	-0.00	903.00	200.00	0.00	-0.00	-0.00	-0.00	-0.00	300.00	200.00	0.00	-0.00
284	-0.00	-0.00	-0.00	903.00	200.00	0.00	-0.00	-0.00	-0.00	-0.00	300.00	200.00	0.00	-0.00
285	-0.00	-0.00	-0.00	903.00	200.00	0.00	-0.00	-0.00	-0.00	-0.00	300.00	200.00	0.00	-0.00
286	-0.00	-0.00	-0.00	903.00	200.00	0.00	-0.00	-0.00	-0.00	-0.00	300.00	200.00	0.00	-0.00
287	-0.00	-0.00	-0.00	903.00	200.00	0.00	-0.00	-0.00	-0.00	-0.00	300.00	200.00	0.00	-0.00
288	-0.00	-0.00	-0.00	903.00	200.00	0.00	-0.00	-0.00	-0.00	-0.00	300.00	200.00	0.00	-0.00
289	-0.00	-0.00	-0.00	903.00	200.00	0.00	-0.00	-0.00	-0.00	-0.00	300.00	200.00	0.00	-0.00
290	-0.00	-0.00	-0.00	903.00	200.00	0.00	-0.00	-0.00	-0.00	-0.00	300.00	200.00	0.00	-0.00
291	-0.00	-0.00	-0.00	903.00	200.00	0.00	-0.00	-0.00	-0.00	-0.00	300.00	200.00	0.00	-0.00
292	-0.00	-0.00	-0.00	903.00	200.00	0.00	-0.00	-0.00	-0.00	-0.00	300.00	200.00	0.00	-0.00
293	-0.00	-0.00	-0.00	903.00	200.00	0.00	-0.00	-0.00	-0.00	-0.00	300.00	200.00	0.00	-0.00
294	-0.00	-0.00	-0.00	903.00	200.00	0.00	-0.00	-0.00	-0.00	-0.00	300.00	200.00	0.00	-0.00
295	-0.00	-0.00	-0.00	903.00	200.00	0.00	-0.00	-0.00	-0.00	-0.00	300.00	200.00	0.00	-0.00
296	-0.00	-0.00	-0.00	903.00	200.00	0.00	-0.00	-0.00	-0.00	-0.00	300.00	200.00	0.00	-0.00
297	-0.00	-0.00	-0.00	903.00	200.00	0.00	-0.00	-0.00	-0.00	-0.00	300.00	200.00	0.00	-0.00
298	-0.00	-0.00	-0.00	903.00	200.00	0.00	-0.00	-0.00	-0.00	-0.00	300.00	200.00	0.00	-0.00
299	-0.00	-0.00	-0.00	903.00	200.00	0.00	-0.00	-0.00	-0.00	-0.00	300.00	200.00	0.00	-0.00
300	-0.00	-0.00	-0.00	903.00	200.00	0.00	-0.00	-0.00	-0.00	-0.00	300.00	200.00	0.00	-0.00
301	-0.00	-0.00	-0.00	903.00	200.00	0.00	-0.00	-0.00	-0.00	-0.00	300.00	200.00	0.00	-0.00
302	-0.00	-0.00	-0.00	903.00	200.00	0.00	-0.00	-0.00	-0.00	-0.00	300.00	200.00	0.00	-0.00
303	-0.00	-0.00	-0.00	903.00	200.00	0.00	-0.00	-0.00	-0.00	-0.00	300.00	200.00	0.00	-0.00
304	-0.00	-0.00	-0.00	903.00	200.00	0.00	-0.00	-0.00	-0.00	-0.00	300.00	200.00	0.00	-0.00
305	-0.00	-0.00	-0.00	903.00	200.00	0.00	-0.00	-0.00	-0.00	-0.00	300.00	200.00	0.00	-0.00
306	-0.00	-0.00	-0.00	903.00	200.00	0.00	-0.00	-0.00	-0.00	-0.00	300.00	200.00	0.00	-0.00
307	-0.00	-0.00	-0.00	903.00	200.00	0.00	-0.00	-0.00	-0.00	-0.00	300.00	200.00	0.00	-0.00
308	-0.00	-0.00	-0.00	903.00	200.00	0.00	-0.00	-0.00	-0.00	-0.00	300.00	200.00	0.00	-0.00
309	-0.00	-0.00	-0.00	903.00	200.00	0.00	-0.00	-0.00	-0.00	-0.00	300.00	200.00	0.00	-0.00
310	-0.00	-0.00	-0.00	903.00	200.00	0.00	-0.00	-0.00	-0.00	-0.00	300.00	200.00	0.00	-0.00
311	-0.00	-0.00	-0.00	903.00	200.00	0.00	-0.00	-0.00	-0.00	-0.00	300.00	200.00	0.00	-0.00
312	-0.00	-0.00	-0.00	903.00	200.00	0.00	-0.00	-0.00	-0.00	-0.00	300.00	200.00	0.00	-0.00
313	-0.00	-0.00	-0.00	903.00	200.00	0.00	-0.00	-0.00	-0.00	-0.00	300.00	200.00	0.00	-0.00
314	-0.00	-0.00	-0.00	903.00	200.00	0.00	-0.00	-0.00	-0.00	-0.00	300.00	200.00	0.00	-0.00
315	-0.00	-0.00	-0.00	903.00	200.00	0.00	-0.00	-0.00	-0.00	-0.00	300.00	200.00	0.00	-0.00
316	-0.00	-0.00	-0.00	903.00	200.00	0.00	-0.00	-0.00	-0.00	-0.00	300.00	200.00	0.00	-0.00
317	-0.00	-0.00	-0.00	903.00	200.00	0.00	-0.00	-0.00	-0.00	-0.00	300.00	200.00	0.00	-0.00
318	-0.00	-0.00	-0.00	903.00	200.00	0.00	-0.00	-0.00	-0.00	-0.00	300.00	200.00	0.00	-0.00
319	-0.00	-0.00	-0.00	903.00	200.00	0.00	-0.00	-0.00	-0.00	-0.00	300.00	200.00	0.00	-0.00
320	-0.00	-0.00	-0.00	903.00	200.00	0.00	-0.00	-0.00	-0.00	-0.00	300.00	200.00	0.00	-0.00
321	-0.00	-0.00	-0.00	903.00	200.00	0.00	-0.00	-0.00	-0.00	-0.00	300.00	200.00	0.00	-0.00
322	7.63	-2.21	7.63	1077.00	232.00	0.00	-1705.47	-0.00	-0.00	-0.00	300.00	200.00	0.00	-0.00
323	-6.10	-8.09	98.57	951.76	130.03	0.00	-2772.04	-0.00	-0.00	-0.00	300.00	200.00	0.00	-0.00
324	-14.11	-19.15	232.24	936.71	127.60	0.00	-2887.34	-0.00	-0.00	-0.00	300.00	200.00	0.00	-0.00
325	6.48	-17.78	161.13	939.65	129.55	0.00	-2208.69	-0.00	-0.00	-0.00	300.00	200.00	0.00	-0.00
326	29.68	-18.54	187.68	935.68	130.24	0.00	-1967.86	-0.00	-0.00	-0.00	300.00	200.00	0.00	-0.00
327	48.90	-11.75	201.26	931.89	129.04	0.00	-1780.61	-0.00	-0.00	-0.00	300.00	200.00	0.00	-0.00
328	52.95	-16.10	217.74	927.39	129.50	0.00	-1623.51	-0.00	-0.00	-0.00	300.00	200.00	0.00	-0.00
329	34.56	-16.71	241.39	924.05	127.69	0.00	-1895.77	-0.00	-0.00	-0.00	300.00	200.00	0.00	-0.00
330	22.96	-16.86	267.49	920.80	125.61	0.00	-2209.25	-0.00	-0.00	-0.00	300.00	200.00	0.00	-0.00
331	30.21	-7.02	299.22	914.47	123.51	0.00	-2276.24	-0.00	-0.00	-0.00	300.00	200.00	0.00	-0.00
332	56.00	6.56	321.81	906.13	119.68	0.00	-1909.32	-0.00	-0.00	-0.00	300.00	200.00	0.00	-0.00
333	73.85	16.25	342.25	898.85	116.18	0.00	-1613.70	-0.00	-0.00	-0.00	300.00	200.00	0.00	-0.00
334	70.95	18.84	367.74	896.03	115.52	0.00	-941.91	-0.00	-0.00	-0.00	300.00	200.00	0.00	-0.00
335	65.84	16.02	373.23	895.03	115.45	0.00	-357.76	-0.00	-0.00	-0.00	300.00	200.00	0.00	-0.00
336	62.18	14.34	368.04	894.04	114.93	0.00	354.60	-0.00	-0.00	-0.00	300.00	200.00	0.00	-0.00
337	60.04	16.94	370.18	892.49	115.00	0.00	933.97	-0.00	-0.00	-0.00	300.00	200.00	0.00	-0.00
338	62.26	22.13	379.64	890.58	114.55	0.00	1295.04	-0.00	-0.00	-0.00	300.00	200.00	0.00	-0.00
339	67.21	26.32	393.83	888.59	113.75	0.00	1425.94	-0.00	-0.00	-0.00	300.00	200.00	0.00	-0.00
340	71.72	29.14	414.58	886.55	113.07	0.00	1454.66	-0.00	-0.00	-0.00	300.00	200.00	0.00	-0.00
341	73.09	29.22	437.93	885.13	112.82	0.00	1520.52	-0.00	-0.00	-0.00	300.00	200.00	0.00	-0.00
342	73.70	28.15	458.98	884.15	112.63	0.00	1576.16	-0.00	-0.00	-0.00	300.00	200.00	0.00	-0.00
343	74.39	26.47	481.57	883.42	112.93	0.00	1686.05	-0.00	-0.00	-0.00	300.00	200.00	0.00	-0.00
344	76.29	24.41	504.61	882.50	112.85	0.00	1656.51	-0.00	-0.00	-0.00	300.00	200.00	0.00	-0.00
345	77.97	23.73	526.43	881.09	112.64	0.00	1718.95	-0.00	-0.00	-0.00	300.00	200.00	0.00	-0.00
346	78.66	22.35	547.33	880.33	112.74	0.00	1768.21	-0.00	-0.00	-0.00	300.00	200.00	0.00	-0.00
347	78.58	22.13	563.96	879.22	112.45	0.00	1611.04	-0.00	-0.00	-0.00	300.00	200.00	0.00	-0.00
348	78.05	22.35	576.78	878.00	112.22	0.00	1444.12	-0.00	-0.00	-0.00	300.00	200.00	0.00	-0.00
349	76.45	24.41	588.38	877.09	111.83	0.00	1422.11	-0.00	-0.00	-0.00	300.00	200.00	0.00	-0.00
350	76.22	27.85	596.62	875.23	110.90	0.00	1168.98	-0.00	-0.00	-0.00	300.00	200.00	0.00	-0.00
351	76.60	32.20	602.57	873.60	110.21	0.00	1117.91	-0.00	-0.00	-0.00	300.00	200.00	0.00	-0.00
352	76.37	36.54	609.28	872.50	109.69	0.00	1221.68	-0.00	-0.00	-0.00	300.00	200.00	0.00	-0.00
353	76.37	39.14	615.39	871.53	109.30	0.00	1125.28	-0.00	-0.00	-0.00	300.00	200.00	0.00	-0.00
354	76.07	39.98	621.03	870.57	109.19	0.00	980.85	-0.00	-0.00	-0.00	300.00	200.00	0.00	-0.00
355	73.39	38.53	629.12	870.18	109.43	0.00	1117.58	-0.00	-0.00	-0.00	300.00	200.00	0.00	-0.00
356	70.57	35.48	635.07	869.84	109.80	0.00	990.74	-0.00	-0.00	-0.00	300.00	200.00	0.00	-0.00
357	67.83	33.49	638.43	869.44	109.75	0.00	953.70	-0.00	-0.00	-0.00	300.00	200.00	0.00	-0.00
358	64.85	31.13	639.04	868.90	109.93	0.00	690.84	-0.00	-0.00	-0.00	300.00	200.00	0.00	-0.00
359	62.03	29.83	636.29	868.25	109.83	0.00	593.57	-0.00	-0.00	-0.00	300.00	200.00	0.00	-0.00
360	58.90	29.37	631.56	867.27	109.69	0.00	445.30	-0.00	-0.00	-0.00	300.00	200.00	0.00	-0.00
361	55.77	28.69	625.46	866.19	109.73	0.00	324.83	-0.00	-0.00	-0.00	300.00	200.00	0.00	-0.00
362	52.95	28.38	617.83	864.99	109.51	0.00	155.52	-0.00	-0.00	-0.00	300.00	200.00	0.00	-0.00
363	50.35	28.38	610.35	863.78	109.25	0.00	114.19	-0.00	-0.00	-0.00	300.00	200.00	0.00	-0.00
364	47.99	27.92	603.64	862.50	109.00	0.00	-31.91	-0.00	-0.00	-0.00	300.00	200.00	0.00	-0.00
365	45.55	27.47	597.38	860.85	108.81	0.00	-134.79	-0.00	-0.00	-0.00	300.00	200.00	0.00	-0.00
366	43.33	27.16	594.02	859.69	108.61	0.00	-175.05	-0.00	-0.00	-0.00	300.00	200.00	0.00	-0.00
367	41.96	26.93	590.82	857.98	108.11	0.00	-354.71	-0.00	-0.00	-0.00	300.00	200.00	0.00	-0.00
368	40.21	26.78	590.06	856.06	107.73	0.00	-553.19	-0.00	-0.00	-0.00	300.00	200.00	0.00	-0.00
369	38.68	26.47	590.06	854.67	107.37	0.00	-632.64	-0.00	-0.00	-0.00	300.00	200.00	0.00	-0.00
370	37.31	26.32	590.36	852.91	107.21	0.00	-815.78	-0.00	-0.00	-0.00	300.00	200.00	0.00	-0.00
371	35.63	26.32	591.28	851.21	106.68	0.00	-931.54	-0.00	-0.00	-0.00	300.00	200.00	0.00	-0.00
372	34.03	25.94	594.18	850.15	106.63	0.00	-1096.79	-0.00	-0.00	-0.00	300.00	200.00	0.00	-0.00
373	32.27	25.56	596.47	848.82	106.17	0.00	-1391.67	-0.00	-0.00	-0.00	300.00	200.00	0.00	-0.00
374	30.14	25.48	599.98	847.76	105.95	0.00	-1449.54	-0.00	-0.00	-0.00	300.00	200.00	0.00	-0.00
375	28.08	25.25	602.26	846.53	105.55	0.00	-1591.91	-0.00	-0.00	-0.00	300.00	200.00	0.00	-0.00
376	25.63	25.02	605.01	845.50	105.27	0.00	-1653.13	-0.00	-0.00	-0.00	300.00	200.00	0.00	-0.00
377	23.35	25.02	607.60	844.46	104.97	0.00	-1783.59	-0.00	-0.00	-0.00	300.00	200.00	0.00	-0.00
378	21.44	25.10	609.74	843.47	104.70	0.00	-1899.04	-0.00	-0.00	-0.00	300.00	200.00	0.00	-0.00
379	19.23	25.33	611.72	842.31	104.32	0.00	-1996.15	-0.00	-0.00	-0.00	300.00	200.00	0.00	-0.00
380	17.01	25.56	612.95	841.16	103.81	0.00	-2184.69	-0.00	-0.00	-0.00	300.00	200.00	0.00	-0.00
381	14.88	26.17	613.25	840.00	103.46	0.00	-2236.66	-0.00	-0.00	-0.00	300.00	200.00	0.00	-0.00
382	12.66	26.86	614.01	838.66	103.23	0.00	-2358.73	-0.00	-0.00	-0.00	300.00	200.00	0.00	-0.00
383	10.68	27.24	614.78	837.48	102.90	0.00	-2502.52	-0.00	-0.00	-0.00	300.00	200.00	0.00	-0.00
384	8.54	27.01	614.78	836.43	102.66	0.00	-2604.50	-0.00	-0.00	-0.00	300.00	200.00	0.00	-0.00
385	6.18	26.93	616.15	835.47	102.48	0.00	-2789.31	-0.00	-0.00	-0.00	300.00	200.00	0.00	-0.00
386	3.66	27.01	618.29	834.52	102.42	0.00	-2925.13	-0.00	-0.00	-0.00	300.00	200.00	0.00	-0.00
387	1.30	26.86	619.20	833.73	102.17	0.00	-3050.22	-0.00	-0.00	-0.00	300.00	200.00	0.00	-0.00
388	-0.84	26.93	620.42	832.76	101.97	0.00	-3290.30	-0.00	-0.00	-0.00	300.00	200.00	0.00	-0.00
389	-3.20	27.16	621.95	831.83	101.86	0.00	-3428.71	-0.00	-0.00	-0.00	300.00	200.00	0.00	-0.00
390	-5.49	27.31	623.17	831.09	101.67	0.00	-3560.97	-0.00	-0.00	-0.00	300.00	200.00	0.00	-0.00
391	-7.86	27.62	623.63	830.18	101.54	0.00	-3692.57	-0.00	-0.00	-0.00	300.00	200.00	0.00	-0.00
392	-10.22	27.92	623.47	829.28	101.37	0.00	-3776.85	-0.00	-0.00	-0.00	300.00	200.00	0.00	-0.00
393	-12.44	28.00	623.47	828.26	100.98	0.00	-3954.23	-0.00	-0.00	-0.00	300.00	200.00	0.00	-0.00
394	-14.88	28.38	623.02	827.17	100.86	0.00	-4109.17	-0.00	-0.00	-0.00	300.00	200.00	0.00	-0.00
395	-16.94	28.76	621.95	825.72	100.59	0.00	-4127.16	-0.00	-0.00	-0.00	300.00	200.00	0.00	-0.00
396	-18.92	28.76	620.88	824.48	100.42	0.00	-4211.53	-0.00	-0.00	-0.00	300.00	200.00	0.00	-0.00
397	-21.21	28.92	619.51	822.75	100.05	0.00	-4280.12	-0.00	-0.00	-0.00	300.00	200.00	0.00	-0.00
398	-23.19	29.07	619.05	821.51	99.93	0.00	-4305.29	-0.00	-0.00	-0.00	300.00	200.00	0.00	-0.00
399	-25.18	29.07	617.37	819.88	99.70	0.00	-4351.33	-0.00	-0.00	-0.00	300.00	200.00	0.00	-0.00
400	-26.78	29.30	616.46	817.90	99.26	0.00	-4330.55	-0.00	-0.00	-0.00	300.00	200.00	0.00	-0.00
401	-28.00	29.60	614.93	815.83	98.91	0.00	-4362.25	-0.00	-0.00	-0.00	300.00	200.00	0.00	-0.00
402	-28.61	29.53	613.71	813.57	98.61	0.00	-4392.03	-0.00	-0.00	-0.00	300.00	200.00	0.00	-0.00
403	-29.53	30.21	611.57	810.86	98.05	0.00	-4276.97	-0.00	-0.00	-0.00	300.00	200.00	0.00	-0.00
404	-29.91	30.44	610.81	808.12	97.83	0.00	-4172.62	-0.00	-0.00	-0.00	300.00	200.00	0.00	-0.00
405	-30.14	30.90	610.35	805.50	97.30	0.00	-4146.27	-0.00	-0.00	-0.00	300.00	200.00	0.00	-0.00
406	-30.90	30.90	610.66	802.33	96.70	0.00	-4088.66	-0.00	-0.00	-0.00	300.00	200.00	0.00	-0.00
407	-31.20	31.36	612.03	799.41	96.19	0.00	-3972.19	-0.00	-0.00	-0.00	300.00	200.00	0.00	-0.00
408	-32.42	31.51	613.86	796.59	95.80	0.00	-3888.40	-0.00	-0.00	-0.00	300.00	200.00	0.00	-0.00
409	-33.11	32.58	615.54	793.75	95.34	0.00	-3687.22	-0.00	-0.00	-0.00	300.00	200.00	0.00	-0.00
410	-34.26	33.34	617.37	790.59	94.91	0.00	-3569.94	-0.00	-0.00	-0.00	300.00	200.00	0.00	-0.00
411	-34.94	33.95	619.20	788.12	94.33	0.00	-3530.94	-0.00	-0.00	-0.00	300.00	200.00	0.00	-0.00
412	-36.62	34.64	621.80	785.28	93.89	0.00	-3434.99	-0.00	-0.00	-0.00	300.00	200.00	0.00	-0.00
413	-38.22	35.40	624.54	782.72	93.62	0.00	-3349.00	-0.00	-0.00	-0.00	300.00	200.00	0.00	-0.00
414	-39.98	36.09	626.53	780.47	93.08	0.00	-3182.98	-0.00	-0.00	-0.00	300.00	200.00	0.00	-0.00
415	-42.27	36.93	629.12	778.21	92.80	0.00	-3106.08	-0.00	-0.00	-0.00	300.00	200.00	0.00	-0.00
416	-44.94	37.46	631.10	776.43	92.50	0.00	-3039.45	-0.00	-0.00	-0.00	300.00	200.00	0.00	-0.00
417	-47.84	38.22	631.56	774.56	92.15	0.00	-2863.30	-0.00	-0.00	-0.00	300.00	200.00	0.00	-0.00
418	-51.27	38.53	631.71	773.00	91.98	0.00	-2842.79	-0.00	-0.00	-0.00	300.00	200.00	0.00	-0.00
419	-55.31	38.68	631.71	771.91	91.93	0.00	-2776.33	-0.00	-0.00	-0.00	300.00	200.00	0.00	-0.00
420	-59.28	38.76	630.19	771.09	91.77	0.00	-2822.24	-0.00	-0.00	-0.00	300.00	200.00	0.00	-0.00
421	-63.48	38.99	627.29	769.82	91.56	0.00	-2687.28	-0.00	-0.00	-0.00	300.00	200.00	0.00	-0.00
422	-67.98	39.22	623.32	768.97	91.55	0.00	-2615.75	-0.61	1.91	19.07	352.80	248.00	0.00	98.88
423	-72.10	39.90	617.83	768.08	91.33	0.00	-2482.88	-7.93	3.51	236.21	357.17	253.10	0.00	133.34
424	-75.84	39.37	612.49	767.87	91.88	0.00	-2456.79	1.60	6.18	218.35	360.17	255.07	0.00	357.27
425	-77.06	38.60	597.08	765.77	91.08	0.00	-2353.74	27.85	11.14	220.03	354.09	253.26	0.00	125.30
426	-80.95	36.54	583.95	765.35	91.87	0.00	-2215.71	60.88	4.88	249.33	350.86	253.12	0.00	79.03
427	-82.40	34.87	567.02	763.90	91.93	0.00	-2106.61	72.94	0.84	265.66	349.45	254.22	0.00	68.05
428	-83.39	32.12	547.79	762.86	92.37	0.00	-2156.01	53.48	6.87	281.52	346.50	254.09	0.00	147.49
429	-84.46	29.14	527.04	761.86	92.59	0.00	-2127.04	35.48	7.93	293.27	344.95	255.25	0.00	47.18
430	-84.00	26.55	502.32	760.38	93.13	0.00	-2114.13	37.16	5.19	305.02	340.82	256.63	0.00	15.43
431	-82.93	23.65	475.62	758.92	93.42	0.00	-2173.30	53.02	-2.59	326.54	333.22	259.07	0.00	-146.48
432	-81.48	21.36	448.76	757.64	93.64	0.00	-2258.97	72.48	-12.59	356.45	326.33	261.56	0.00	55.26
433	-78.81	19.00	418.85	755.90	93.99	0.00	-2308.80	82.63	-19.00	385.74	321.36	262.58	0.00	106.20
434	-75.45	16.56	387.73	754.48	94.37	0.00	-2342.56	80.87	-20.83	395.97	318.84	263.12	0.00	-201.95
435	-71.11	14.42	356.90	752.68	94.74	0.00	-2432.89	74.77	-20.98	390.63	317.46	263.52	0.00	-698.31
436	-64.85	11.83	322.27	750.59	94.60	0.00	-2554.91	68.97	-22.43	380.71	315.75	264.13	0.00	-1174.71
437	-57.60	9.46	285.19	747.62	94.17	0.00	-2687.84	66.30	-26.25	374.91	314.53	264.55	0.00	-1404.38
438	-48.75	6.79	247.80	743.02	92.98	0.00	-3057.60	66.15	-30.90	375.21	313.30	265.31	0.00	-1517.45
439	-38.60	3.59	210.27	741.46	93.76	0.00	-3696.43	66.99	-34.64	382.39	311.37	265.92	0.00	-1576.04
440	-26.70	2.82	170.29	733.11	90.86	0.00	-3770.07	67.67	-36.39	394.13	309.87	266.05	0.00	-1602.71
441	-15.03	3.36	132.45	721.89	86.41	0.00	-3727.21	68.59	-36.54	410.92	308.80	266.32	0.00	-1652.74
442	-3.89	3.28	98.11	713.58	84.91	0.00	-4011.95	70.04	-35.55	432.74	307.72	266.36	0.00	-1669.47
443	6.18	4.43	68.97	698.58	80.53	0.00	-4228.24	72.63	-33.80	457.46	307.00	265.91	0.00	-1682.28
444	13.81	6.87	49.59	665.77	64.00	0.00	-4163.00	75.61	-31.51	485.69	306.03	265.91	0.00	-1784.46
445	19.84	7.78	38.30	642.44	54.18	0.00	-4298.05	78.66	-28.99	516.82	305.31	265.43	0.00	-1749.09
446	24.49	7.86	28.38	615.90	34.41	0.00	-4889.21	81.10	-27.24	544.13	304.63	265.17	0.00	-1683.91
447	-0.00	-0.00	-0.00	903.00	200.00	0.00	-0.00	82.32	-25.79	569.61	304.10	265.04	0.00	-1704.02
448	-0.00	-0.00	-0.00	903.00	200.00	0.00	-0.00	82.63	-26.25	592.04	303.48	264.69	0.00	-1704.64
449	-0.00	-0.00	-0.00	903.00	200.00	0.00	-0.00	82.24	-27.47	608.67	302.93	264.53	0.00	-1684.84
450	-0.00	-0.00	-0.00	903.00	200.00	0.00	-0.00	81.86	-29.68	622.56	302.57	264.61	0.00	-1661.28
451	25.02	6.18	-7.02	1150.83	386.96	0.00	240.16	80.41	-32.35	634.00	301.95	264.60	0.00	-1769.13
452	25.02	6.41	-7.32	1153.00	387.50	0.00	297.55	79.42	-34.64	643.31	301.28	264.61	0.00	-1873.66
453	24.95	6.18	-7.17	1132.79	387.23	0.00	412.96	77.36	-36.47	650.18	300.92	264.63	0.00	-1924.51
454	24.72	6.48	-7.63	1143.00	376.00	0.00	-43.95	74.92	-37.46	654.30	300.77	264.51	0.00	-2027.71
455	24.87	6.18	-7.02	1170.39	395.65	0.00	375.66	72.10	-37.61	655.82	300.42	264.26	0.00	-2148.86
456	24.87	6.33	-6.87	1163.00	386.67	0.00	135.29	68.66	-36.39	654.75	300.28	264.13	0.00	-2086.32
457	24.64	6.18	-7.17	1145.55	387.23	0.00	276.93	65.00	-34.64	652.16	300.21	263.83	0.00	-2046.44
458	24.87	6.03	-7.32	1153.00	387.50	0.00	272.75	61.26	-32.42	648.35	300.14	263.54	0.00	-1961.81
459	24.95	6.10	-7.17	1145.55	395.74	0.00	519.12	57.91	-30.36	642.70	299.93	263.20	0.00	-1812.69
460	24.72	6.03	-7.48	1154.02	375.51	0.00	-58.39	54.09	-28.46	635.53	299.64	263.00	0.00	-1660.65
461	24.87	6.03	-7.17	1158.32	387.23	0.00	256.96	50.89	-27.24	628.20	299.49	262.72	0.00	-1491.61
462	24.72	6.03	-7.32	1146.75	383.33	0.00	224.59	48.07	-26.25	620.73	298.97	262.59	0.00	-1390.53
463	24.64	6.10	-7.48	1141.78	379.59	0.00	61.50	45.39	-25.33	612.79	298.80	262.45	0.00	-1200.79
464	24.72	6.10	-7.17	1139.17	400.00	0.00	618.47	43.26	-25.02	607.76	298.72	262.37	0.00	-1042.10
465	24.72	6.18	-6.87	1169.67	400.00	0.00	434.88	41.12	-24.26	603.49	298.33	262.25	0.00	-890.94
466	24.87	6.03	-7.02	1150.83	395.65	0.00	465.72	38.91	-24.11	601.35	298.17	262.12	0.00	-717.01
467	24.72	5.95	-7.17	1139.17	395.74	0.00	549.32	37.16	-24.49	599.98	298.40	262.05	0.00	-480.16
468	24.87	6.10	-7.32	1140.50	383.33	0.00	203.45	35.40	-24.57	599.98	298.25	261.95	0.00	-253.20
469	24.72	6.10	-7.32	1146.75	387.50	0.00	240.33	33.57	-24.57	602.11	298.18	261.83	0.00	-97.67
470	24.64	6.03	-7.32	1153.00	379.17	0.00	1.59	31.89	-24.87	604.10	298.18	261.88	0.00	165.92
471	24.72	6.18	-7.32	1140.50	379.17	0.00	123.02	30.29	-24.80	607.30	298.19	261.86	0.00	455.49
472	24.72	6.03	-7.02	1144.30	400.00	0.00	628.43	28.31	-24.95	610.50	298.20	261.93	0.00	632.42
473	24.64	6.03	-7.32	1153.00	387.50	0.00	252.72	26.40	-25.10	613.25	298.13	261.96	0.00	833.34
474	24.72	6.03	-7.17	1158.32	387.23	0.00	182.62	24.26	-25.63	616.30	298.07	261.95	0.00	1041.41
475	24.57	6.10	-7.32	1140.50	383.33	0.00	124.61	21.82	-25.48	619.66	297.64	261.81	0.00	1151.07
476	24.57	6.10	-7.17	1151.94	391.49	0.00	300.96	19.76	-25.48	622.71	297.65	261.70	0.00	1296.60
477	24.49	6.10	-7.32	1140.50	387.50	0.00	281.33	16.78	-25.10	625.15	297.58	261.75	0.00	1479.38
478	24.64	6.10	-7.17	1145.55	395.74	0.00	436.50	14.11	-24.57	628.20	297.52	261.55	0.00	1631.85
479	-0.00	-0.00	-0.00	903.00	200.00	0.00	-0.00	11.29	-24.41	629.88	297.60	261.43	0.00	1825.32
480	24.57	5.95	-7.02	1150.83	395.65	0.00	424.92	8.16	-24.49	632.02	297.75	261.27	0.00	1910.07
481	24.64	6.03	-6.87	1156.33	395.56	0.00	408.26	5.04	-24.49	633.09	297.61	261.32	0.00	1989.82
482	24.49	5.95	-7.32	1146.75	383.33	0.00	132.56	2.29	-24.95	634.31	297.62	261.25	0.00	2117.81
483	24.49	6.18	-7.32	1140.50	383.33	0.00	138.28	-0.31	-25.41	635.22	297.48	261.11	0.00	2274.75
484	24.49	6.03	-7.17	1158.32	395.74	0.00	371.08	-2.90	-25.79	635.22	297.26	261.11	0.00	2430.13
485	24.41	6.10	-7.02	1150.83	395.65	0.00	357.25	-4.96	-26.09	635.38	296.90	261.10	0.00	2431.44
486	24.57	5.95	-7.32	1153.00	379.17	0.00	52.77	-7.02	-26.02	635.38	296.47	261.10	0.00	2637.90
487	24.41	6.03	-7.32	1146.75	383.33	0.00	122.87	-9.00	-26.09	635.38	295.89	261.29	0.00	2728.55
488	24.49	6.26	-7.32	1146.75	387.50	0.00	205.99	-10.76	-26.25	635.68	295.39	261.21	0.00	2859.80
489	24.64	6.10	-7.32	1153.00	383.33	0.00	130.97	-12.82	-26.17	634.61	294.95	261.26	0.00	2973.60
490	24.57	5.87	-6.87	1156.33	395.56	0.00	409.10	-14.95	-26.63	633.70	294.65	261.31	0.00	3083.70
491	24.41	5.95	-7.02	1144.30	395.65	0.00	479.66	-17.01	-26.93	631.71	293.99	261.45	0.00	3209.97
492	24.87	6.03	-7.48	1141.78	383.67	0.00	222.34	-18.92	-27.39	628.81	293.52	261.25	0.00	3378.66
493	-0.00	-0.00	-0.00	903.00	200.00	0.00	-0.00	-21.06	-27.69	625.61	292.90	261.27	0.00	3502.92
494	24.57	6.10	-7.17	1139.17	391.49	0.00	401.76	-22.74	-28.00	621.95	292.35	261.38	0.00	3631.47
495	24.64	5.95	-7.32	1146.75	383.33	0.00	160.54	-24.80	-28.08	617.37	291.62	261.20	0.00	3786.31
496	24.57	5.95	-7.32	1146.75	387.50	0.00	226.02	-27.01	-27.77	613.40	291.12	261.09	0.00	3848.27
497	24.72	6.03	-7.02	1157.35	395.65	0.00	373.67	-29.14	-27.47	609.89	290.62	261.00	0.00	3984.23
498	24.72	5.95	-7.32	1146.75	387.50	0.00	254.63	-31.20	-27.16	606.23	289.88	260.76	0.00	4077.68
499	24.87	5.95	-7.17	1158.32	395.74	0.00	442.34	-33.34	-26.86	603.79	289.23	260.60	0.00	4236.42
500	24.72	5.95	-7.17	1151.94	395.74	0.00	427.57	-35.17	-26.93	601.96	288.52	260.38	0.00	4341.98
501	24.87	5.87	-7.48	1147.90	383.67	0.00	177.03	-36.93	-26.55	600.59	287.65	260.16	0.00	4431.48
502	24.64	5.95	-7.17	1145.55	382.98	0.00	113.14	-38.60	-26.70	599.52	286.64	260.22	0.00	4574.01
503	24.64	6.03	-7.32	1146.75	387.50	0.00	221.73	-40.51	-26.86	598.75	285.47	260.04	0.00	4661.96
504	-0.00	-0.00	-0.00	903.00	200.00	0.00	-0.00	-42.50	-27.47	598.60	284.09	259.90	0.00	4662.15
505	24.87	5.87	-6.87	1149.67	400.00	0.00	595.60	-44.63	-28.08	597.84	282.85	259.93	0.00	4785.92
506	24.64	5.95	-7.02	1163.87	391.30	0.00	209.31	-46.84	-28.61	597.69	281.47	259.79	0.00	4908.60
507	24.72	5.95	-6.87	1156.33	400.00	0.00	483.70	-49.06	-29.45	597.84	279.40	259.88	0.00	4993.30
508	24.72	5.87	-7.17	1151.94	395.74	0.00	446.56	-50.89	-30.36	598.75	276.45	259.99	0.00	5067.06
509	24.87	5.95	-7.02	1150.83	391.30	0.00	330.72	-52.41	-31.05	601.35	273.28	260.39	0.00	5045.84
510	24.95	5.80	-7.02	1163.87	386.96	0.00	221.92	-53.02	-31.81	605.16	268.91	260.77	0.00	5058.52
511	24.95	5.95	-7.17	1145.55	395.74	0.00	487.47	-52.95	-33.80	610.05	263.98	261.33	0.00	4919.48
512	25.02	5.87	-6.87	1163.00	400.00	0.00	502.01	-51.88	-35.78	614.32	258.57	262.05	0.00	4728.49
513	25.10	5.95	-7.02	1170.39	400.00	0.00	453.45	-50.43	-37.31	618.59	251.97	263.00	0.00	4552.64
514	24.87	5.80	-7.02	1157.35	395.65	0.00	370.19	-48.83	-39.06	622.41	245.65	263.89	0.00	4370.39
515	-0.00	-0.00	-0.00	903.00	200.00	0.00	-0.00	-47.23	-40.05	625.61	239.20	264.68	0.00	4191.49
516	25.41	5.95	-7.17	1151.94	391.49	0.00	362.32	-45.85	-41.05	628.81	232.52	265.62	0.00	4017.57
517	25.25	5.80	-7.17	1151.94	391.49	0.00	371.08	-44.86	-41.73	631.41	226.20	266.31	0.00	3878.61
518	25.33	5.87	-7.32	1140.50	387.50	0.00	309.94	-44.40	-42.11	634.16	220.38	267.04	0.00	3741.08
519	-0.00	-0.00	-0.00	903.00	200.00	0.00	-0.00	-44.48	-42.27	636.75	214.74	267.63	0.00	3642.21
520	25.41	5.95	-7.17	1158.32	391.49	0.00	255.67	-45.32	-42.19	639.19	209.55	268.04	0.00	3560.45
521	25.56	6.03	-7.17	1151.94	395.74	0.00	412.64	-46.62	-42.19	641.48	205.52	268.55	0.00	3552.66
522	25.63	5.72	-6.87	1169.67	400.00	0.00	442.50	-48.83	-42.04	643.01	201.61	268.91	0.00	3531.24
523	27.16	7.02	-6.56	1182.07	395.35	0.00	508.86	-51.27	-47.00	648.04	198.21	268.52	0.00	3628.00
524	26.17	6.94	-7.48	1154.02	371.43	0.00	-575.47	-55.08	-37.92	641.02	195.67	268.65	0.00	3889.57
525	-0.00	-0.00	-0.00	903.00	200.00	0.00	-0.00	-53.79	-38.22	635.38	192.72	268.40	0.00	3573.26
526	26.09	6.03	-7.48	1147.90	387.76	0.00	81.28	-57.75	-34.33	625.61	190.90	268.20	0.00	3622.62
527	26.70	6.10	-6.56	1168.12	400.00	0.00	403.65	-60.88	-32.50	617.07	189.54	267.75	0.00	3385.61
528	26.55	6.10	-7.17	1139.17	391.49	0.00	461.17	-63.55	-29.53	600.59	187.58	267.48	0.00	3378.41
529	26.63	6.18	-7.02	1150.83	391.30	0.00	426.58	-65.31	-26.70	582.73	186.25	266.82	0.00	3378.86
530	26.17	5.95	-7.02	1144.30	391.30	0.00	342.99	-65.92	-25.10	561.83	185.12	266.32	0.00	3227.28
531	-0.00	-0.00	-0.00	903.00	200.00	0.00	-0.00	-66.22	-23.27	537.11	183.66	266.02	0.00	3174.59
532	26.63	5.95	-7.17	1145.55	382.98	0.00	155.67	-66.53	-22.05	509.80	182.37	265.25	0.00	2907.34
533	26.70	6.26	-7.02	1150.83	395.65	0.00	469.71	-65.99	-20.98	481.72	181.12	264.87	0.00	2746.15
534	26.70	6.03	-7.32	1134.25	379.17	0.00	163.24	-64.62	-20.14	449.68	179.67	264.34	0.00	2459.78
535	-0.00	-0.00	-0.00	903.00	200.00	0.00	-0.00	-62.33	-19.15	416.26	178.48	263.71	0.00	2147.54
536	26.47	6.33	-7.02	1144.30	391.30	0.00	309.32	-59.51	-18.46	383.15	177.06	263.24	0.00	1886.00
537	26.47	6.33	-6.87	1156.33	395.56	0.00	414.36	-56.99	-17.01	346.53	175.83	262.53	0.00	1556.48
538	26.40	6.18	-7.02	1137.78	395.65	0.00	555.29	-53.41	-16.02	310.67	174.17	262.08	0.00	1305.92
539	26.47	6.03	-7.02	1150.83	395.65	0.00	458.76	-48.98	-14.42	278.17	173.29	261.66	0.00	1172.44
540	26.55	6.26	-6.87	1163.00	400.00	0.00	479.13	-44.94	-12.89	243.99	171.86	260.66	0.00	1000.48
541	26.63	6.48	-7.02	1150.83	391.30	0.00	282.29	-40.51	-11.06	211.94	170.63	261.05	0.00	833.33
542	26.70	6.26	-7.17	1139.17	382.98	0.00	204.21	-36.54	-9.46	182.65	169.92	260.32	0.00	799.45
543	26.78	6.18	-6.87	1156.33	400.00	0.00	517.27	-32.42	-7.40	151.67	168.11	260.36	0.00	705.92
544	26.63	6.26	-7.02	1137.78	386.96	0.00	259.07	-27.31	-5.95	123.60	167.78	259.51	0.00	631.98
545	-0.00	-0.00	-0.00	903.00	200.00	0.00	-0.00	-21.51	-4.50	99.64	164.93	258.50	0.00	559.55
546	27.08	6.10	-6.56	1161.14	400.00	0.00	591.19	-13.96	-3.43	76.60	161.35	259.76	0.00	520.68
547	26.63	6.33	-7.17	1151.94	382.98	0.00	68.50	-6.33	-3.66	58.44	155.87	257.96	0.00	501.33
548	26.70	6.18	-6.87	1156.33	400.00	0.00	547.79	-0.99	-4.88	46.69	151.96	259.48	0.00	271.02
549	26.70	6.33	-7.02	1150.83	391.30	0.00	334.70	2.52	-4.88	37.08	145.68	259.26	0.00	219.65
550	26.63	6.26	-7.02	1144.30	386.96	0.00	264.04	4.20	-3.74	29.91	143.88	256.12	0.00	155.39
551	26.78	6.26	-6.87	1163.00	400.00	0.00	502.01	4.88	-3.66	24.26	150.94	255.35	0.00	159.26
552	26.86	6.18	-7.02	1144.30	391.30	0.00	442.01	4.65	-3.36	17.70	152.59	256.90	0.00	136.15
553	27.31	6.33	-6.87	1149.67	391.11	0.00	407.75	2.90	-2.37	11.14	156.16	252.05	0.00	108.27
554	27.16	6.41	-7.02	1131.26	386.96	0.00	364.88	1.37	-1.37	5.95	176.92	246.15	0.00	100.36
555	27.01	6.33	-6.87	1156.33	395.56	0.00	473.02	-0.00	-0.00	-0.00	300.00	200.00	0.00	-0.00
556	26.70	6.41	-6.87	1149.67	386.67	0.00	199.38	-0.00	-0.00	-0.00	300.00	200.00	0.00	-0.00
557	26.86	6.26	-7.02	1131.26	386.96	0.00	434.21	-0.00	-0.00	-0.00	300.00	200.00	0.00	-0.00
558	26.78	6.33	-7.32	1140.50	379.17	0.00	112.53	-0.00	-0.00	-0.00	300.00	200.00	0.00	-0.00
559	26.63	6.33	-6.87	1149.67	395.56	0.00	486.42	-0.00	-0.00	-0.00	300.00	200.00	0.00	-0.00
560	26.63	6.41	-7.02	1157.35	386.96	0.00	189.41	-0.00	-0.00	-0.00	300.00	200.00	0.00	-0.00
561	26.55	6.48	-7.32	1140.50	383.33	0.00	283.24	-0.00	-0.00	-0.00	300.00	200.00	0.00	-0.00
562	26.55	6.56	-6.87	1143.00	391.11	0.00	478.11	-0.00	-0.00	-0.00	300.00	200.00	0.00	-0.00
563	26.17	6.79	-7.02	1144.30	386.96	0.00	255.58	-0.00	-0.00	-0.00	300.00	200.00	0.00	-0.00
564	26.25	6.56	-6.71	1162.09	400.00	0.00	573.59	-0.00	-0.00	-0.00	300.00	200.00	0.00	-0.00
565	26.17	6.79	-6.87	1149.67	391.11	0.00	350.78	-0.00	-0.00	-0.00	300.00	200.00	0.00	-0.00
566	26.32	6.71	-7.02	1150.83	391.30	0.00	418.95	-0.00	-0.00	-0.00	300.00	200.00	0.00	-0.00
567	26.25	7.02	-6.87	1156.33	386.67	0.00	214.13	-0.00	-0.00	-0.00	300.00	200.00	0.00	-0.00
568	26.17	7.02	-6.71	1162.09	390.91	0.00	270.50	-0.00	-0.00	-0.00	300.00	200.00	0.00	-0.00
569	26.09	6.94	-7.02	1150.83	382.61	0.00	114.44	-0.00	-0.00	-0.00	300.00	200.00	0.00	-0.00
570	26.17	6.87	-6.87	1149.67	391.11	0.00	400.63	-0.00	-0.00	-0.00	300.00	200.00	0.00	-0.00
571	26.09	7.10	-7.02	1163.87	391.30	0.00	279.63	-0.00	-0.00	-0.00	300.00	200.00	0.00	-0.00
572	26.09	7.10	-7.17	1139.17	382.98	0.00	237.65	-0.00	-0.00	-0.00	300.00	200.00	0.00	-0.00
573	26.09	7.10	-6.87	1149.67	391.11	0.00	375.37	-0.00	-0.00	-0.00	300.00	200.00	0.00	-0.00
574	25.79	6.87	-7.17	1139.17	382.98	0.00	212.97	-0.00	-0.00	-0.00	300.00	200.00	0.00	-0.00
575	26.17	6.94	-7.17	1139.17	382.98	0.00	241.87	-0.00	-0.00	-0.00	300.00	200.00	0.00	-0.00
576	26.02	7.02	-6.56	1175.09	400.00	0.00	409.50	-0.00	-0.00	-0.00	300.00	200.00	0.00	-0.00
577	26.02	6.79	-7.02	1163.87	395.65	0.00	434.88	-0.00	-0.00	-0.00	300.00	200.00	0.00	-0.00
578	26.02	6.94	-7.02	1144.30	386.96	0.00	304.68	-0.00	-0.00	-0.00	300.00	200.00	0.00	-0.00
579	26.17	6.71	-6.87	1156.33	391.11	0.00	347.73	-0.00	-0.00	-0.00	300.00	200.00	0.00	-0.00
580	26.02	6.71	-7.02	1157.35	386.96	0.00	203.67	-0.00	-0.00	-0.00	300.00	200.00	0.00	-0.00
581	26.09	6.79	-7.17	1139.17	382.98	0.00	263.94	-0.00	-0.00	-0.00	300.00	200.00	0.00	-0.00
582	26.09	6.71	-7.02	1137.78	386.96	0.00	395.07	-0.00	-0.00	-0.00	300.00	200.00	0.00	-0.00
583	25.71	6.87	-7.02	1144.30	386.96	0.00	243.15	-0.00	-0.00	-0.00	300.00	200.00	0.00	-0.00
584	26.09	6.71	-7.02	1150.83	386.96	0.00	284.61	-0.00	-0.00	-0.00	300.00	200.00	0.00	-0.00
585	26.09	6.94	-7.32	1134.25	379.17	0.00	162.60	-0.00	-0.00	-0.00	300.00	200.00	0.00	-0.00
586	25.94	6.71	-7.02	1150.83	391.30	0.00	391.75	-0.00	-0.00	-0.00	300.00	200.00	0.00	-0.00
587	25.71	6.94	-7.32	1134.25	379.17	0.00	117.14	-0.00	-0.00	-0.00	300.00	200.00	0.00	-0.00
588	25.79	6.87	-6.87	1156.33	386.67	0.00	190.23	-0.00	-0.00	-0.00	300.00	200.00	0.00	-0.00
589	26.02	6.87	-6.87	1149.67	391.11	0.00	394.36	-0.00	-0.00	-0.00	300.00	200.00	0.00	-0.00
590	25.79	6.87	-7.17	1132.79	378.72	0.00	169.96	-0.00	-0.00	-0.00	300.00	200.00	0.00	-0.00
591	25.79	7.10	-7.02	1170.39	391.30	0.00	152.09	-0.00	-0.00	-0.00	300.00	200.00	0.00	-0.00
592	25.94	6.71	-7.02	1150.83	391.30	0.00	414.64	-0.00	-0.00	-0.00	300.00	200.00	0.00	-0.00
593	25.41	6.79	-7.17	1158.32	382.98	0.00	122.72	-0.00	-0.00	-0.00	300.00	200.00	0.00	-0.00
594	25.79	6.71	-7.02	1157.35	395.65	0.00	499.56	-0.00	-0.00	-0.00	300.00	200.00	0.00	-0.00
595	25.48	6.71	-7.17	1145.55	391.49	0.00	367.19	-0.00	-0.00	-0.00	300.00	200.00	0.00	-0.00
596	25.56	6.94	-7.02	1157.35	395.65	0.00	396.56	-0.00	-0.00	-0.00	300.00	200.00	0.00	-0.00
597	25.63	6.94	-7.02	1144.30	386.96	0.00	324.91	-0.00	-0.00	-0.00	300.00	200.00	0.00	-0.00
598	25.41	6.87	-7.17	1151.94	382.98	0.00	124.18	-0.00	-0.00	-0.00	300.00	200.00	0.00	-0.00
599	25.56	6.87	-7.48	1135.65	375.51	0.00	50.14	-0.00	-0.00	-0.00	300.00	200.00	0.00	-0.00
600	25.63	6.94	-7.17	1145.55	391.49	0.00	432.44	-0.00	-0.00	-0.00	300.00	200.00	0.00	-0.00
601	25.41	7.17	-7.17	1151.94	391.49	0.00	287.32	-0.00	-0.00	-0.00	300.00	200.00	0.00	-0.00
602	25.41	7.02	-7.02	1150.83	395.65	0.00	438.86	-0.00	-0.00	-0.00	300.00	200.00	0.00	-0.00
603	25.41	6.79	-7.63	1119.00	372.00	0.00	65.00	-0.00	-0.00	-0.00	300.00	200.00	0.00	-0.00
604	25.56	7.10	-7.02	1157.35	395.65	0.00	426.42	-0.00	-0.00	-0.00	300.00	200.00	0.00	-0.00
605	25.33	7.10	-7.17	1145.55	374.47	0.00	-71.26	-0.00	-0.00	-0.00	300.00	200.00	0.00	-0.00
606	25.41	7.10	-7.02	1170.39	395.65	0.00	372.68	-0.00	-0.00	-0.00	300.00	200.00	0.00	-0.00
607	25.41	6.87	-7.17	1151.94	387.23	0.00	323.84	-0.00	-0.00	-0.00	300.00	200.00	0.00	-0.00
608	25.41	7.02	-7.32	1140.50	379.17	0.00	161.17	-0.00	-0.00	-0.00	300.00	200.00	0.00	-0.00
609	25.48	7.17	-7.17	1158.32	382.98	0.00	176.61	-0.00	-0.00	-0.00	300.00	200.00	0.00	-0.00
610	25.41	7.10	-7.02	1163.87	386.96	0.00	198.03	-0.00	-0.00	-0.00	300.00	200.00	0.00	-0.00
611	25.41	7.02	-6.87	1163.00	391.11	0.00	329.59	-0.00	-0.00	-0.00	300.00	200.00	0.00	-0.00
612	25.18	7.17	-7.17	1151.94	391.49	0.00	357.93	-0.00	-0.00	-0.00	300.00	200.00	0.00	-0.00
613	25.18	6.94	-7.02	1163.87	395.65	0.00	436.87	-0.00	-0.00	-0.00	300.00	200.00	0.00	-0.00
614	25.18	6.94	-7.32	1140.50	387.50	0.00	370.98	-0.00	-0.00	-0.00	300.00	200.00	0.00	-0.00
615	25.41	7.10	-6.87	1163.00	400.00	0.00	535.58	-0.00	-0.00	-0.00	300.00	200.00	0.00	-0.00
616	25.18	6.94	-6.87	1156.33	391.11	0.00	374.86	-0.00	-0.00	-0.00	300.00	200.00	0.00	-0.00
617	25.02	6.79	-7.02	1150.83	395.65	0.00	489.61	-0.00	-0.00	-0.00	300.00	200.00	0.00	-0.00
618	24.87	7.02	-7.02	1157.35	395.65	0.00	380.14	-0.00	-0.00	-0.00	300.00	200.00	0.00	-0.00
619	25.10	7.10	-6.87	1156.33	400.00	0.00	544.74	-0.00	-0.00	-0.00	300.00	200.00	0.00	-0.00
620	25.10	6.94	-6.87	1156.33	400.00	0.00	537.62	-0.00	-0.00	-0.00	300.00	200.00	0.00	-0.00
621	25.10	6.94	-7.32	1159.25	391.67	0.00	262.42	-0.00	-0.00	-0.00	300.00	200.00	0.00	-0.00
622	25.10	7.02	-6.87	1163.00	391.11	0.00	294.16	-0.00	-0.00	-0.00	300.00	200.00	0.00	-0.00
623	25.18	6.56	-7.02	1163.87	395.65	0.00	513.49	-0.00	-0.00	-0.00	300.00	200.00	0.00	-0.00
624	25.02	7.02	-7.02	1150.83	391.30	0.00	346.97	-0.00	-0.00	-0.00	300.00	200.00	0.00	-0.00
625	25.18	7.17	-7.17	1151.94	387.23	0.00	273.68	-0.00	-0.00	-0.00	300.00	200.00	0.00	-0.00
626	24.95	7.02	-7.17	1158.32	382.98	0.00	117.85	-0.00	-0.00	-0.00	300.00	200.00	0.00	-0.00
627	25.02	7.02	-7.02	1157.35	395.65	0.00	432.89	-0.00	-0.00	-0.00	300.00	200.00	0.00	-0.00
628	25.02	6.94	-7.02	1157.35	386.96	0.00	280.46	-0.00	-0.00	-0.00	300.00	200.00	0.00	-0.00
629	24.87	7.10	-7.17	1158.32	382.98	0.00	107.30	-0.00	-0.00	-0.00	300.00	200.00	0.00	-0.00
630	25.02	7.02	-7.02	1163.87	395.65	0.00	410.00	-0.00	-0.00	-0.00	300.00	200.00	0.00	-0.00
631	24.95	7.10	-7.17	1151.94	391.49	0.00	401.76	-0.00	-0.00	-0.00	300.00	200.00	0.00	-0.00
632	24.95	7.17	-7.17	1145.55	387.23	0.00	299.49	-0.00	-0.00	-0.00	300.00	200.00	0.00	-0.00
633	24.87	7.02	-7.17	1145.55	391.49	0.00	405.17	-0.00	-0.00	-0.00	300.00	200.00	0.00	-0.00
634	24.87	7.10	-7.32	1146.75	383.33	0.00	243.98	-0.00	-0.00	-0.00	300.00	200.00	0.00	-0.00
635	24.87	7.02	-7.17	1158.32	378.72	0.00	43.83	-0.00	-0.00	-0.00	300.00	200.00	0.00	-0.00
636	24.64	6.94	-7.32	1146.75	387.50	0.00	341.89	-0.00	-0.00	-0.00	300.00	200.00	0.00	-0.00
637	24.41	6.87	-7.32	1146.75	375.00	0.00	-56.27	-0.00	-0.00	-0.00	300.00	200.00	0.00	-0.00
638	24.64	6.10	-7.32	1153.00	391.67	0.00	359.22	-0.00	-0.00	-0.00	300.00	200.00	0.00	-0.00
639	24.41	7.17	-7.17	1158.32	387.23	0.00	176.61	-0.00	-0.00	-0.00	300.00	200.00	0.00	-0.00
640	24.34	6.33	-7.48	1154.02	387.76	0.00	393.61	-0.00	-0.00	-0.00	300.00	200.00	0.00	-0.00
641	23.96	6.87	-7.17	1158.32	391.49	0.00	339.43	-0.00	-0.00	-0.00	300.00	200.00	0.00	-0.00
642	24.34	7.02	-6.87	1176.33	400.00	0.00	408.43	-0.00	-0.00	-0.00	300.00	200.00	0.00	-0.00
643	24.26	6.94	-7.48	1141.78	375.51	0.00	82.68	-0.00	-0.00	-0.00	300.00	200.00	0.00	-0.00
644	24.19	7.10	-7.32	1146.75	391.67	0.00	365.42	-0.00	-0.00	-0.00	300.00	200.00	0.00	-0.00
645	24.26	7.02	-7.48	1135.65	383.67	0.00	374.15	-0.00	-0.00	-0.00	300.00	200.00	0.00	-0.00
646	24.19	6.94	-7.32	1146.75	391.67	0.00	425.50	-0.00	-0.00	-0.00	300.00	200.00	0.00	-0.00
647	24.19	7.10	-7.17	1158.32	391.49	0.00	279.04	-0.00	-0.00	-0.00	300.00	200.00	0.00	-0.00
648	24.26	7.02	-7.17	1158.32	395.74	0.00	439.26	-0.00	-0.00	-0.00	300.00	200.00	0.00	-0.00
649	24.19	7.10	-7.48	1141.78	383.67	0.00	276.06	-0.00	-0.00	-0.00	300.00	200.00	0.00	-0.00
650	24.03	7.10	-7.17	1183.85	395.74	0.00	262.48	-0.00	-0.00	-0.00	300.00	200.00	0.00	-0.00
651	23.96	7.02	-7.17	1158.32	391.49	0.00	414.91	-0.00	-0.00	-0.00	300.00	200.00	0.00	-0.00
652	23.88	7.02	-7.32	1140.50	387.50	0.00	430.11	-0.00	-0.00	-0.00	300.00	200.00	0.00	-0.00
653	23.65	7.17	-7.17	1158.32	395.74	0.00	395.27	-0.00	-0.00	-0.00	300.00	200.00	0.00	-0.00
654	23.65	7.10	-7.17	1158.32	391.49	0.00	359.88	-0.00	-0.00	-0.00	300.00	200.00	0.00	-0.00
655	23.42	7.02	-7.17	1164.70	391.49	0.00	267.84	-0.00	-0.00	-0.00	300.00	200.00	0.00	-0.00
656	23.27	7.10	-7.48	1154.02	391.84	0.00	371.19	-0.00	-0.00	-0.00	300.00	200.00	0.00	-0.00
657	23.27	7.10	-7.32	1159.25	383.33	0.00	90.44	-0.00	-0.00	-0.00	300.00	200.00	0.00	-0.00
658	23.19	6.94	-7.17	1164.70	395.74	0.00	365.56	-0.00	-0.00	-0.00	300.00	200.00	0.00	-0.00
659	23.19	6.71	-7.17	1164.70	391.49	0.00	326.77	-0.00	-0.00	-0.00	300.00	200.00	0.00	-0.00
660	23.12	6.48	-7.17	1164.70	395.74	0.00	355.98	-0.00	-0.00	-0.00	300.00	200.00	0.00	-0.00
661	23.35	6.71	-7.17	1158.32	391.49	0.00	284.40	-0.00	-0.00	-0.00	300.00	200.00	0.00	-0.00
662	23.50	6.48	-7.17	1171.09	391.49	0.00	312.16	-0.00	-0.00	-0.00	300.00	200.00	0.00	-0.00
663	23.65	6.56	-7.48	1141.78	387.76	0.00	356.25	-0.00	-0.00	-0.00	300.00	200.00	0.00	-0.00
664	23.35	6.56	-7.32	1159.25	395.83	0.00	395.77	-0.00	-0.00	-0.00	300.00	200.00	0.00	-0.00
665	23.50	6.48	-7.17	1151.94	395.74	0.00	421.89	-0.00	-0.00	-0.00	300.00	200.00	0.00	-0.00
666	23.50	6.79	-7.48	1147.90	383.67	0.00	135.46	-0.00	-0.00	-0.00	300.00	200.00	0.00	-0.00
667	23.57	6.56	-7.32	1153.00	379.17	0.00	65.80	-0.00	-0.00	-0.00	300.00	200.00	0.00	-0.00
668	23.57	6.56	-7.17	1171.09	395.74	0.00	337.97	-0.00	-0.00	-0.00	300.00	200.00	0.00	-0.00
669	23.50	6.48	-7.48	1147.90	379.59	0.00	114.29	-0.00	-0.00	-0.00	300.00	200.00	0.00	-0.00
670	23.80	6.87	-7.17	1158.32	391.49	0.00	310.21	-0.00	-0.00	-0.00	300.00	200.00	0.00	-0.00
671	23.80	6.56	-7.17	1158.32	391.49	0.00	365.24	-0.00	-0.00	-0.00	300.00	200.00	0.00	-0.00
672	23.57	6.71	-7.17	1164.70	391.49	0.00	239.60	-0.00	-0.00	-0.00	300.00	200.00	0.00	-0.00
673	23.35	6.41	-7.02	1176.91	391.30	0.00	193.06	-0.00	-0.00	-0.00	300.00	200.00	0.00	-0.00
674	23.35	6.56	-7.32	1153.00	387.50	0.00	219.35	-0.00	-0.00	-0.00	300.00	200.00	0.00	-0.00
675	23.50	6.71	-7.02	1163.87	395.65	0.00	328.40	-0.00	-0.00	-0.00	300.00	200.00	0.00	-0.00
676	23.42	6.48	-7.32	1153.00	379.17	0.00	11.76	-0.00	-0.00	-0.00	300.00	200.00	0.00	-0.00
677	23.42	6.48	-7.78	1144.18	380.39	0.00	143.46	-0.00	-0.00	-0.00	300.00	200.00	0.00	-0.00
678	23.35	6.48	-7.17	1164.70	387.23	0.00	156.32	-0.00	-0.00	-0.00	300.00	200.00	0.00	-0.00
679	23.42	6.56	-7.32	1140.50	387.50	0.00	315.67	-0.00	-0.00	-0.00	300.00	200.00	0.00	-0.00
680	23.42	6.94	-7.32	1146.75	391.67	0.00	302.16	-0.00	-0.00	-0.00	300.00	200.00	0.00	-0.00
681	23.35	6.56	-7.32	1159.25	387.50	0.00	178.34	-0.00	-0.00	-0.00	300.00	200.00	0.00	-0.00
682	23.27	6.41	-7.02	1163.87	391.30	0.00	307.83	-0.00	-0.00	-0.00	300.00	200.00	0.00	-0.00
683	23.42	6.56	-7.32	1159.25	387.50	0.00	169.75	-0.00	-0.00	-0.00	300.00	200.00	0.00	-0.00
684	23.57	6.56	-7.02	1163.87	395.65	0.00	360.24	-0.00	-0.00	-0.00	300.00	200.00	0.00	-0.00
685	23.27	6.56	-7.17	1158.32	391.49	0.00	285.86	-0.00	-0.00	-0.00	300.00	200.00	0.00	-0.00
686	23.35	6.56	-7.48	1154.02	383.67	0.00	146.20	-0.00	-0.00	-0.00	300.00	200.00	0.00	-0.00
687	23.42	6.48	-7.63	1143.00	384.00	0.00	212.71	-0.00	-0.00	-0.00	300.00	200.00	0.00	-0.00
688	-0.00	-0.00	-0.00	903.00	200.00	0.00	-0.00	-0.00	-0.00	-0.00	300.00	200.00	0.00	-0.00
689	23.35	6.48	-7.32	1159.25	391.67	0.00	295.16	-0.00	-0.00	-0.00	300.00	200.00	0.00	-0.00
690	23.42	6.71	-7.48	1160.14	383.67	0.00	80.81	-0.00	-0.00	-0.00	300.00	200.00	0.00	-0.00
691	23.35	6.48	-7.02	1163.87	395.65	0.00	381.14	-0.00	-0.00	-0.00	300.00	200.00	0.00	-0.00
692	23.35	6.48	-7.02	1163.87	400.00	0.00	528.42	-0.00	-0.00	-0.00	300.00	200.00	0.00	-0.00
693	23.57	6.48	-7.17	1171.09	387.23	0.00	180.67	-0.00	-0.00	-0.00	300.00	200.00	0.00	-0.00
694	23.35	6.56	-7.02	1170.39	391.30	0.00	194.05	-0.00	-0.00	-0.00	300.00	200.00	0.00	-0.00
695	23.19	6.48	-7.32	1159.25	391.67	0.00	288.80	-0.00	-0.00	-0.00	300.00	200.00	0.00	-0.00
696	23.42	6.48	-6.87	1169.67	391.11	0.00	229.22	-0.00	-0.00	-0.00	300.00	200.00	0.00	-0.00
697	23.35	6.48	-7.48	1147.90	375.51	0.00	-8.41	-0.00	-0.00	-0.00	300.00	200.00	0.00	-0.00
698	23.27	6.56	-7.17	1151.94	395.74	0.00	403.87	-0.00	-0.00	-0.00	300.00	200.00	0.00	-0.00
699	23.35	6.41	-7.32	1165.50	387.50	0.00	177.38	-0.00	-0.00	-0.00	300.00	200.00	0.00	-0.00
700	23.19	6.48	-7.17	1164.70	395.74	0.00	348.03	-0.00	-0.00	-0.00	300.00	200.00	0.00	-0.00
701	23.42	6.56	-7.17	1171.09	395.74	0.00	376.76	-0.00	-0.00	-0.00	300.00	200.00	0.00	-0.00
702	23.35	6.48	-7.32	1153.00	383.33	0.00	186.92	-0.00	-0.00	-0.00	300.00	200.00	0.00	-0.00
703	23.19	6.41	-7.17	1158.32	387.23	0.00	211.51	-0.00	-0.00	-0.00	300.00	200.00	0.00	-0.00
704	23.35	6.71	-7.02	1170.39	400.00	0.00	402.04	-0.00	-0.00	-0.00	300.00	200.00	0.00	-0.00
705	23.27	6.48	-7.48	1160.14	387.76	0.00	229.50	-0.00	-0.00	-0.00	300.00	200.00	0.00	-0.00
706	23.27	6.41	-7.32	1159.25	387.50	0.00	226.02	-0.00	-0.00	-0.00	300.00	200.00	0.00	-0.00
707	23.27	6.48	-6.87	1176.33	386.67	0.00	122.07	-0.00	-0.00	-0.00	300.00	200.00	0.00	-0.00
708	23.19	6.41	-7.32	1178.00	383.33	0.00	-27.97	-0.00	-0.00	-0.00	300.00	200.00	0.00	-0.00
709	23.12	6.48	-7.63	1155.00	376.00	0.00	-106.20	-0.00	-0.00	-0.00	300.00	200.00	0.00	-0.00
710	23.19	6.48	-7.17	1158.32	395.74	0.00	435.20	-0.00	-0.00	-0.00	300.00	200.00	0.00	-0.00
711	23.42	6.48	-7.32	1165.50	387.50	0.00	194.55	-0.00	-0.00	-0.00	300.00	200.00	0.00	-0.00
712	23.27	6.56	-7.32	1165.50	387.50	0.00	168.80	-0.00	-0.00	-0.00	300.00	200.00	0.00	-0.00
713	23.27	6.48	-7.32	1165.50	387.50	0.00	143.05	-0.00	-0.00	-0.00	300.00	200.00	0.00	-0.00
714	23.19	6.48	-7.32	1159.25	387.50	0.00	215.05	-0.00	-0.00	-0.00	300.00	200.00	0.00	-0.00
715	23.27	6.56	-7.32	1159.25	387.50	0.00	186.92	-0.00	-0.00	-0.00	300.00	200.00	0.00	-0.00
716	23.19	6.56	-7.17	1164.70	391.49	0.00	206.48	-0.00	-0.00	-0.00	300.00	200.00	0.00	-0.00
717	23.19	6.48	-7.17	1139.17	391.49	0.00	437.80	-0.00	-0.00	-0.00	300.00	200.00	0.00	-0.00
718	23.35	6.48	-7.32	1153.00	387.50	0.00	352.86	-0.00	-0.00	-0.00	300.00	200.00	0.00	-0.00
719	23.19	6.48	-7.17	1164.70	387.23	0.00	173.53	-0.00	-0.00	-0.00	300.00	200.00	0.00	-0.00
720	23.19	6.48	-7.63	1149.00	380.00	0.00	130.46	-0.00	-0.00	-0.00	300.00	200.00	0.00	-0.00
721	23.12	6.71	-7.32	1159.25	387.50	0.00	142.10	-0.00	-0.00	-0.00	300.00	200.00	0.00	-0.00
722	23.19	6.71	-7.32	1159.25	387.50	0.00	179.29	-0.00	-0.00	-0.00	300.00	200.00	0.00	-0.00
723	23.19	6.41	-7.17	1151.94	395.74	0.00	472.70	-0.00	-0.00	-0.00	300.00	200.00	0.00	-0.00
724	23.27	6.48	-7.48	1154.02	383.67	0.00	197.12	-0.00	-0.00	-0.00	300.00	200.00	0.00	-0.00
725	23.19	6.41	-7.32	1140.50	383.33	0.00	281.02	-0.00	-0.00	-0.00	300.00	200.00	0.00	-0.00
726	22.96	6.41	-7.32	1153.00	387.50	0.00	231.74	-0.00	-0.00	-0.00	300.00	200.00	0.00	-0.00
727	23.19	6.56	-7.02	1157.35	395.65	0.00	374.17	-0.00	-0.00	-0.00	300.00	200.00	0.00	-0.00
728	23.12	6.41	-7.48	1141.78	383.67	0.00	266.72	-0.00	-0.00	-0.00	300.00	200.00	0.00	-0.00
729	23.04	6.48	-7.32	1146.75	395.83	0.00	459.51	-0.00	-0.00	-0.00	300.00	200.00	0.00	-0.00
730	23.27	6.48	-7.17	1171.09	391.49	0.00	268.33	-0.00	-0.00	-0.00	300.00	200.00	0.00	-0.00
731	23.19	6.41	-7.17	1151.94	391.49	0.00	351.11	-0.00	-0.00	-0.00	300.00	200.00	0.00	-0.00
732	23.35	6.48	-7.32	1153.00	387.50	0.00	238.42	-0.00	-0.00	-0.00	300.00	200.00	0.00	-0.00
733	23.19	6.48	-7.17	1171.09	387.23	0.00	109.25	-0.00	-0.00	-0.00	300.00	200.00	0.00	-0.00
734	23.19	6.48	-7.63	1149.00	384.00	0.00	291.90	-0.00	-0.00	-0.00	300.00	200.00	0.00	-0.00
735	23.27	6.41	-7.48	1141.78	371.43	0.00	-35.97	-0.00	-0.00	-0.00	300.00	200.00	0.00	-0.00
736	23.19	6.48	-7.48	1160.14	383.67	0.00	143.40	-0.00	-0.00	-0.00	300.00	200.00	0.00	-0.00
737	23.27	6.48	-7.17	1158.32	391.49	0.00	351.11	-0.00	-0.00	-0.00	300.00	200.00	0.00	-0.00
738	23.12	6.56	-7.32	1165.50	383.33	0.00	43.87	-0.00	-0.00	-0.00	300.00	200.00	0.00	-0.00
739	23.27	6.56	-7.32	1159.25	383.33	0.00	112.85	-0.00	-0.00	-0.00	300.00	200.00	0.00	-0.00
740	23.04	6.48	-6.87	1163.00	400.00	0.00	473.02	-0.00	-0.00	-0.00	300.00	200.00	0.00	-0.00
741	23.19	6.79	-7.17	1164.70	387.23	0.00	93.66	-0.00	-0.00	-0.00	300.00	200.00	0.00	-0.00
742	23.04	6.41	-7.32	1140.50	387.50	0.00	326.16	-0.00	-0.00	-0.00	300.00	200.00	0.00	-0.00
743	23.19	6.41	-7.02	1157.35	395.65	0.00	435.87	-0.00	-0.00	-0.00	300.00	200.00	0.00	-0.00
744	23.19	6.48	-7.02	1170.39	395.65	0.00	354.77	-0.00	-0.00	-0.00	300.00	200.00	0.00	-0.00
745	23.35	6.56	-7.32	1165.50	387.50	0.00	205.99	-0.00	-0.00	-0.00	300.00	200.00	0.00	-0.00
746	23.19	6.48	-7.02	1150.83	400.00	0.00	559.60	-0.00	-0.00	-0.00	300.00	200.00	0.00	-0.00
747	23.27	6.41	-7.32	1159.25	387.50	0.00	248.91	-0.00	-0.00	-0.00	300.00	200.00	0.00	-0.00
748	23.12	6.56	-7.02	1163.87	391.30	0.00	238.83	-0.00	-0.00	-0.00	300.00	200.00	0.00	-0.00
749	23.27	6.56	-7.78	1150.06	372.55	0.00	-54.90	-0.00	-0.00	-0.00	300.00	200.00	0.00	-0.00
750	23.19	6.48	-7.17	1164.70	391.49	0.00	295.11	-0.00	-0.00	-0.00	300.00	200.00	0.00	-0.00
751	23.19	6.48	-6.87	1156.33	395.56	0.00	443.69	-0.00	-0.00	-0.00	300.00	200.00	0.00	-0.00
752	23.12	6.41	-7.17	1158.32	382.98	0.00	121.75	-0.00	-0.00	-0.00	300.00	200.00	0.00	-0.00
753	23.50	6.56	-7.02	1150.83	395.65	0.00	453.78	-0.00	-0.00	-0.00	300.00	200.00	0.00	-0.00
754	23.04	6.48	-7.02	1157.35	395.65	0.00	317.95	-0.00	-0.00	-0.00	300.00	200.00	0.00	-0.00
755	-0.00	-0.00	-0.00	903.00	200.00	0.00	-0.00	-0.00	-0.00	-0.00	300.00	200.00	0.00	-0.00
756	23.42	6.41	-7.17	1171.09	387.23	0.00	218.33	-0.00	-0.00	-0.00	300.00	200.00	0.00	-0.00
757	23.42	6.48	-7.48	1154.02	387.76	0.00	252.08	-0.00	-0.00	-0.00	300.00	200.00	0.00	-0.00
758	23.19	6.33	-7.17	1145.55	395.74	0.00	532.11	-0.00	-0.00	-0.00	300.00	200.00	0.00	-0.00
759	23.35	6.41	-7.02	1170.39	395.65	0.00	359.24	-0.00	-0.00	-0.00	300.00	200.00	0.00	-0.00
760	23.42	6.56	-7.48	1147.90	379.59	0.00	59.01	-0.00	-0.00	-0.00	300.00	200.00	0.00	-0.00
761	23.35	6.26	-7.17	1145.55	387.23	0.00	313.13	-0.00	-0.00	-0.00	300.00	200.00	0.00	-0.00
762	23.50	6.41	-6.87	1169.67	395.56	0.00	345.70	-0.00	-0.00	-0.00	300.00	200.00	0.00	-0.00
763	23.42	6.41	-7.02	1163.87	391.30	0.00	268.36	-0.00	-0.00	-0.00	300.00	200.00	0.00	-0.00
764	23.27	6.41	-7.17	1158.32	382.98	0.00	58.11	-0.00	-0.00	-0.00	300.00	200.00	0.00	-0.00
765	23.27	6.41	-7.17	1164.70	391.49	0.00	238.13	-0.00	-0.00	-0.00	300.00	200.00	0.00	-0.00
766	23.35	6.41	-7.17	1164.70	395.74	0.00	352.09	-0.00	-0.00	-0.00	300.00	200.00	0.00	-0.00
767	23.42	6.41	-7.63	1137.00	380.00	0.00	198.67	-0.00	-0.00	-0.00	300.00	200.00	0.00	-0.00
768	23.35	6.33	-7.17	1158.32	387.23	0.00	213.79	-0.00	-0.00	-0.00	300.00	200.00	0.00	-0.00
769	23.27	6.33	-7.17	1151.94	395.74	0.00	437.96	-0.00	-0.00	-0.00	300.00	200.00	0.00	-0.00
770	23.50	6.33	-7.48	1147.90	379.59	0.00	105.88	-0.00	-0.00	-0.00	300.00	200.00	0.00	-0.00
771	23.42	6.56	-7.48	1147.90	383.67	0.00	154.61	-0.00	-0.00	-0.00	300.00	200.00	0.00	-0.00
772	-0.00	-0.00	-0.00	903.00	200.00	0.00	-0.00	-0.00	-0.00	-0.00	300.00	200.00	0.00	-0.00
773	23.42	6.56	-7.32	1146.75	387.50	0.00	251.77	-0.00	-0.00	-0.00	300.00	200.00	0.00	-0.00
774	23.50	6.79	-7.32	1146.75	387.50	0.00	210.29	-0.00	-0.00	-0.00	300.00	200.00	0.00	-0.00
775	23.65	6.71	-7.02	1157.35	395.65	0.00	447.81	-0.00	-0.00	-0.00	300.00	200.00	0.00	-0.00
776	23.65	7.02	-7.32	1153.00	387.50	0.00	185.01	-0.00	-0.00	-0.00	300.00	200.00	0.00	-0.00
777	23.65	6.87	-7.48	1154.02	383.67	0.00	171.43	-0.00	-0.00	-0.00	300.00	200.00	0.00	-0.00
778	23.88	6.94	-7.17	1145.55	391.49	0.00	439.75	-0.00	-0.00	-0.00	300.00	200.00	0.00	-0.00
779	23.80	7.10	-7.32	1146.75	383.33	0.00	185.49	-0.00	-0.00	-0.00	300.00	200.00	0.00	-0.00
780	23.88	6.87	-7.02	1157.35	391.30	0.00	349.96	-0.00	-0.00	-0.00	300.00	200.00	0.00	-0.00
781	24.11	7.10	-7.32	1159.25	379.17	0.00	52.29	-0.00	-0.00	-0.00	300.00	200.00	0.00	-0.00
782	23.96	7.02	-7.02	1157.35	391.30	0.00	325.74	-0.00	-0.00	-0.00	300.00	200.00	0.00	-0.00
783	23.88	6.94	-7.32	1153.00	383.33	0.00	170.39	-0.00	-0.00	-0.00	300.00	200.00	0.00	-0.00
784	24.03	7.17	-7.02	1157.35	400.00	0.00	533.39	-0.00	-0.00	-0.00	300.00	200.00	0.00	-0.00
785	24.03	6.94	-7.02	1150.83	391.30	0.00	382.13	-0.00	-0.00	-0.00	300.00	200.00	0.00	-0.00
786	24.03	7.10	-6.87	1156.33	400.00	0.00	560.00	-0.00	-0.00	-0.00	300.00	200.00	0.00	-0.00
787	23.96	7.02	-7.17	1158.32	391.49	0.00	323.36	-0.00	-0.00	-0.00	300.00	200.00	0.00	-0.00
788	24.03	7.02	-7.32	1146.75	387.50	0.00	323.30	-0.00	-0.00	-0.00	300.00	200.00	0.00	-0.00
