# Supplementary material for: Musculoskeletal modeling and humanoid control of robots based on human gait data
Source: PeerJ Comput Sci. 2021 Aug 9;7:e657. doi: 10.7717/peerj-cs.657 (PMC8372000; doi:10.7717/peerj-cs.657)
Supplement: Supplemental Information 2 [file peerj-cs-07-657-s002.zip › force/Cap103.forces]

[Force Data]
NumberOfForcePlates=2
SampleRate=120.000000
NumberOfSamples=981
#Sample	FX1	FY1	FZ1	X1	Y1	Z1	MZ1	FX2	FY2	FZ2	X2	Y2	Z2	MZ2
1	-0.00	-0.00	-0.00	903.00	200.00	0.00	-0.00	-0.00	-0.00	-0.00	300.00	200.00	0.00	-0.00
2	-0.00	-0.00	-0.00	903.00	200.00	0.00	-0.00	-0.00	-0.00	-0.00	300.00	200.00	0.00	-0.00
3	-0.00	-0.00	-0.00	903.00	200.00	0.00	-0.00	-0.00	-0.00	-0.00	300.00	200.00	0.00	-0.00
4	-0.00	-0.00	-0.00	903.00	200.00	0.00	-0.00	-0.00	-0.00	-0.00	300.00	200.00	0.00	-0.00
5	-0.00	-0.00	-0.00	903.00	200.00	0.00	-0.00	-0.00	-0.00	-0.00	300.00	200.00	0.00	-0.00
6	-0.00	-0.00	-0.00	903.00	200.00	0.00	-0.00	-0.00	-0.00	-0.00	300.00	200.00	0.00	-0.00
7	-0.00	-0.00	-0.00	903.00	200.00	0.00	-0.00	-0.00	-0.00	-0.00	300.00	200.00	0.00	-0.00
8	-0.00	-0.00	-0.00	903.00	200.00	0.00	-0.00	-0.00	-0.00	-0.00	300.00	200.00	0.00	-0.00
9	-0.00	-0.00	-0.00	903.00	200.00	0.00	-0.00	-0.00	-0.00	-0.00	300.00	200.00	0.00	-0.00
10	-0.00	-0.00	-0.00	903.00	200.00	0.00	-0.00	-0.00	-0.00	-0.00	300.00	200.00	0.00	-0.00
11	-0.00	-0.00	-0.00	903.00	200.00	0.00	-0.00	-0.00	-0.00	-0.00	300.00	200.00	0.00	-0.00
12	-0.00	-0.00	-0.00	903.00	200.00	0.00	-0.00	-0.00	-0.00	-0.00	300.00	200.00	0.00	-0.00
13	-0.00	-0.00	-0.00	903.00	200.00	0.00	-0.00	-0.00	-0.00	-0.00	300.00	200.00	0.00	-0.00
14	-0.00	-0.00	-0.00	903.00	200.00	0.00	-0.00	-0.00	-0.00	-0.00	300.00	200.00	0.00	-0.00
15	-0.00	-0.00	-0.00	903.00	200.00	0.00	-0.00	-0.00	-0.00	-0.00	300.00	200.00	0.00	-0.00
16	-0.00	-0.00	-0.00	903.00	200.00	0.00	-0.00	-0.00	-0.00	-0.00	300.00	200.00	0.00	-0.00
17	-0.00	-0.00	-0.00	903.00	200.00	0.00	-0.00	-0.00	-0.00	-0.00	300.00	200.00	0.00	-0.00
18	-0.00	-0.00	-0.00	903.00	200.00	0.00	-0.00	-0.00	-0.00	-0.00	300.00	200.00	0.00	-0.00
19	-0.00	-0.00	-0.00	903.00	200.00	0.00	-0.00	-0.00	-0.00	-0.00	300.00	200.00	0.00	-0.00
20	-0.00	-0.00	-0.00	903.00	200.00	0.00	-0.00	-0.00	-0.00	-0.00	300.00	200.00	0.00	-0.00
21	-0.00	-0.00	-0.00	903.00	200.00	0.00	-0.00	-0.00	-0.00	-0.00	300.00	200.00	0.00	-0.00
22	-0.00	-0.00	-0.00	903.00	200.00	0.00	-0.00	-0.00	-0.00	-0.00	300.00	200.00	0.00	-0.00
23	-0.00	-0.00	-0.00	903.00	200.00	0.00	-0.00	-0.00	-0.00	-0.00	300.00	200.00	0.00	-0.00
24	-0.00	-0.00	-0.00	903.00	200.00	0.00	-0.00	-0.00	-0.00	-0.00	300.00	200.00	0.00	-0.00
25	-0.00	-0.00	-0.00	903.00	200.00	0.00	-0.00	-0.00	-0.00	-0.00	300.00	200.00	0.00	-0.00
26	-0.00	-0.00	-0.00	903.00	200.00	0.00	-0.00	-0.00	-0.00	-0.00	300.00	200.00	0.00	-0.00
27	-0.00	-0.00	-0.00	903.00	200.00	0.00	-0.00	-0.00	-0.00	-0.00	300.00	200.00	0.00	-0.00
28	-0.00	-0.00	-0.00	903.00	200.00	0.00	-0.00	-0.00	-0.00	-0.00	300.00	200.00	0.00	-0.00
29	-0.00	-0.00	-0.00	903.00	200.00	0.00	-0.00	-0.00	-0.00	-0.00	300.00	200.00	0.00	-0.00
30	-0.00	-0.00	-0.00	903.00	200.00	0.00	-0.00	-0.00	-0.00	-0.00	300.00	200.00	0.00	-0.00
31	-0.00	-0.00	-0.00	903.00	200.00	0.00	-0.00	-0.00	-0.00	-0.00	300.00	200.00	0.00	-0.00
32	-0.00	-0.00	-0.00	903.00	200.00	0.00	-0.00	-0.00	-0.00	-0.00	300.00	200.00	0.00	-0.00
33	-0.00	-0.00	-0.00	903.00	200.00	0.00	-0.00	-0.00	-0.00	-0.00	300.00	200.00	0.00	-0.00
34	-0.00	-0.00	-0.00	903.00	200.00	0.00	-0.00	-0.00	-0.00	-0.00	300.00	200.00	0.00	-0.00
35	-0.00	-0.00	-0.00	903.00	200.00	0.00	-0.00	-0.00	-0.00	-0.00	300.00	200.00	0.00	-0.00
36	-0.00	-0.00	-0.00	903.00	200.00	0.00	-0.00	-0.00	-0.00	-0.00	300.00	200.00	0.00	-0.00
37	-0.00	-0.00	-0.00	903.00	200.00	0.00	-0.00	-0.00	-0.00	-0.00	300.00	200.00	0.00	-0.00
38	-0.00	-0.00	-0.00	903.00	200.00	0.00	-0.00	-0.00	-0.00	-0.00	300.00	200.00	0.00	-0.00
39	-0.00	-0.00	-0.00	903.00	200.00	0.00	-0.00	-0.00	-0.00	-0.00	300.00	200.00	0.00	-0.00
40	-0.00	-0.00	-0.00	903.00	200.00	0.00	-0.00	-0.00	-0.00	-0.00	300.00	200.00	0.00	-0.00
41	-0.00	-0.00	-0.00	903.00	200.00	0.00	-0.00	-0.00	-0.00	-0.00	300.00	200.00	0.00	-0.00
42	-0.00	-0.00	-0.00	903.00	200.00	0.00	-0.00	-0.00	-0.00	-0.00	300.00	200.00	0.00	-0.00
43	-0.00	-0.00	-0.00	903.00	200.00	0.00	-0.00	-0.00	-0.00	-0.00	300.00	200.00	0.00	-0.00
44	-0.00	-0.00	-0.00	903.00	200.00	0.00	-0.00	-0.00	-0.00	-0.00	300.00	200.00	0.00	-0.00
45	-0.00	-0.00	-0.00	903.00	200.00	0.00	-0.00	-0.00	-0.00	-0.00	300.00	200.00	0.00	-0.00
46	-0.00	-0.00	-0.00	903.00	200.00	0.00	-0.00	-0.00	-0.00	-0.00	300.00	200.00	0.00	-0.00
47	-0.00	-0.00	-0.00	903.00	200.00	0.00	-0.00	-0.00	-0.00	-0.00	300.00	200.00	0.00	-0.00
48	-0.00	-0.00	-0.00	903.00	200.00	0.00	-0.00	-0.00	-0.00	-0.00	300.00	200.00	0.00	-0.00
49	-0.00	-0.00	-0.00	903.00	200.00	0.00	-0.00	-0.00	-0.00	-0.00	300.00	200.00	0.00	-0.00
50	-0.00	-0.00	-0.00	903.00	200.00	0.00	-0.00	-0.00	-0.00	-0.00	300.00	200.00	0.00	-0.00
51	-0.00	-0.00	-0.00	903.00	200.00	0.00	-0.00	-0.00	-0.00	-0.00	300.00	200.00	0.00	-0.00
52	-0.00	-0.00	-0.00	903.00	200.00	0.00	-0.00	-0.00	-0.00	-0.00	300.00	200.00	0.00	-0.00
53	-0.00	-0.00	-0.00	903.00	200.00	0.00	-0.00	-0.00	-0.00	-0.00	300.00	200.00	0.00	-0.00
54	-0.00	-0.00	-0.00	903.00	200.00	0.00	-0.00	-0.00	-0.00	-0.00	300.00	200.00	0.00	-0.00
55	-0.00	-0.00	-0.00	903.00	200.00	0.00	-0.00	-0.00	-0.00	-0.00	300.00	200.00	0.00	-0.00
56	-0.00	-0.00	-0.00	903.00	200.00	0.00	-0.00	-0.00	-0.00	-0.00	300.00	200.00	0.00	-0.00
57	-0.00	-0.00	-0.00	903.00	200.00	0.00	-0.00	-0.00	-0.00	-0.00	300.00	200.00	0.00	-0.00
58	-0.00	-0.00	-0.00	903.00	200.00	0.00	-0.00	-0.00	-0.00	-0.00	300.00	200.00	0.00	-0.00
59	-0.00	-0.00	-0.00	903.00	200.00	0.00	-0.00	-0.00	-0.00	-0.00	300.00	200.00	0.00	-0.00
60	-0.00	-0.00	-0.00	903.00	200.00	0.00	-0.00	-0.00	-0.00	-0.00	300.00	200.00	0.00	-0.00
61	-0.00	-0.00	-0.00	903.00	200.00	0.00	-0.00	-0.00	-0.00	-0.00	300.00	200.00	0.00	-0.00
62	-0.00	-0.00	-0.00	903.00	200.00	0.00	-0.00	-0.00	-0.00	-0.00	300.00	200.00	0.00	-0.00
63	-0.00	-0.00	-0.00	903.00	200.00	0.00	-0.00	-0.00	-0.00	-0.00	300.00	200.00	0.00	-0.00
64	-0.00	-0.00	-0.00	903.00	200.00	0.00	-0.00	-0.00	-0.00	-0.00	300.00	200.00	0.00	-0.00
65	-0.00	-0.00	-0.00	903.00	200.00	0.00	-0.00	-0.00	-0.00	-0.00	300.00	200.00	0.00	-0.00
66	-0.00	-0.00	-0.00	903.00	200.00	0.00	-0.00	-0.00	-0.00	-0.00	300.00	200.00	0.00	-0.00
67	-0.00	-0.00	-0.00	903.00	200.00	0.00	-0.00	-0.00	-0.00	-0.00	300.00	200.00	0.00	-0.00
68	-0.00	-0.00	-0.00	903.00	200.00	0.00	-0.00	-0.00	-0.00	-0.00	300.00	200.00	0.00	-0.00
69	-0.00	-0.00	-0.00	903.00	200.00	0.00	-0.00	-0.00	-0.00	-0.00	300.00	200.00	0.00	-0.00
70	-0.00	-0.00	-0.00	903.00	200.00	0.00	-0.00	-0.00	-0.00	-0.00	300.00	200.00	0.00	-0.00
71	-0.00	-0.00	-0.00	903.00	200.00	0.00	-0.00	-0.00	-0.00	-0.00	300.00	200.00	0.00	-0.00
72	-0.00	-0.00	-0.00	903.00	200.00	0.00	-0.00	-0.00	-0.00	-0.00	300.00	200.00	0.00	-0.00
73	-0.00	-0.00	-0.00	903.00	200.00	0.00	-0.00	-0.00	-0.00	-0.00	300.00	200.00	0.00	-0.00
74	-0.00	-0.00	-0.00	903.00	200.00	0.00	-0.00	-0.00	-0.00	-0.00	300.00	200.00	0.00	-0.00
75	-0.00	-0.00	-0.00	903.00	200.00	0.00	-0.00	-0.00	-0.00	-0.00	300.00	200.00	0.00	-0.00
76	-0.00	-0.00	-0.00	903.00	200.00	0.00	-0.00	-0.00	-0.00	-0.00	300.00	200.00	0.00	-0.00
77	-0.00	-0.00	-0.00	903.00	200.00	0.00	-0.00	-0.00	-0.00	-0.00	300.00	200.00	0.00	-0.00
78	0.00	0.00	0.00	903.00	200.00	0.00	0.00	-0.00	-0.00	-0.00	300.00	200.00	0.00	-0.00
79	-0.00	-0.00	-0.00	903.00	200.00	0.00	-0.00	-0.00	-0.00	-0.00	300.00	200.00	0.00	-0.00
80	-0.00	-0.00	-0.00	903.00	200.00	0.00	-0.00	-0.00	-0.00	-0.00	300.00	200.00	0.00	-0.00
81	-0.00	-0.00	-0.00	903.00	200.00	0.00	-0.00	-0.00	-0.00	-0.00	300.00	200.00	0.00	-0.00
82	-0.00	-0.00	-0.00	903.00	200.00	0.00	-0.00	-0.00	-0.00	-0.00	300.00	200.00	0.00	-0.00
83	-0.00	-0.00	-0.00	903.00	200.00	0.00	-0.00	-0.00	-0.00	-0.00	300.00	200.00	0.00	-0.00
84	-0.00	-0.00	-0.00	903.00	200.00	0.00	-0.00	-0.00	-0.00	-0.00	300.00	200.00	0.00	-0.00
85	-0.00	-0.00	-0.00	903.00	200.00	0.00	-0.00	-0.00	-0.00	-0.00	300.00	200.00	0.00	-0.00
86	-0.00	-0.00	-0.00	903.00	200.00	0.00	-0.00	-0.00	-0.00	-0.00	300.00	200.00	0.00	-0.00
87	-0.00	-0.00	-0.00	903.00	200.00	0.00	-0.00	-0.00	-0.00	-0.00	300.00	200.00	0.00	-0.00
88	-0.00	-0.00	-0.00	903.00	200.00	0.00	-0.00	-0.00	-0.00	-0.00	300.00	200.00	0.00	-0.00
89	-0.00	-0.00	-0.00	903.00	200.00	0.00	-0.00	-0.00	-0.00	-0.00	300.00	200.00	0.00	-0.00
90	-0.00	-0.00	-0.00	903.00	200.00	0.00	-0.00	-0.00	-0.00	-0.00	300.00	200.00	0.00	-0.00
91	-0.00	-0.00	-0.00	903.00	200.00	0.00	-0.00	-0.00	-0.00	-0.00	300.00	200.00	0.00	-0.00
92	-0.00	-0.00	-0.00	903.00	200.00	0.00	-0.00	-0.00	-0.00	-0.00	300.00	200.00	0.00	-0.00
93	-0.00	-0.00	-0.00	903.00	200.00	0.00	-0.00	-0.00	-0.00	-0.00	300.00	200.00	0.00	-0.00
94	-0.00	-0.00	-0.00	903.00	200.00	0.00	-0.00	-0.00	-0.00	-0.00	300.00	200.00	0.00	-0.00
95	-0.00	-0.00	-0.00	903.00	200.00	0.00	-0.00	-0.00	-0.00	-0.00	300.00	200.00	0.00	-0.00
96	-0.00	-0.00	-0.00	903.00	200.00	0.00	-0.00	-0.00	-0.00	-0.00	300.00	200.00	0.00	-0.00
97	-0.00	-0.00	-0.00	903.00	200.00	0.00	-0.00	-0.00	-0.00	-0.00	300.00	200.00	0.00	-0.00
98	-0.00	-0.00	-0.00	903.00	200.00	0.00	-0.00	-0.00	-0.00	-0.00	300.00	200.00	0.00	-0.00
99	-0.00	-0.00	-0.00	903.00	200.00	0.00	-0.00	-0.00	-0.00	-0.00	300.00	200.00	0.00	-0.00
100	-0.00	-0.00	-0.00	903.00	200.00	0.00	-0.00	-0.00	-0.00	-0.00	300.00	200.00	0.00	-0.00
101	0.00	0.00	0.00	903.00	200.00	0.00	0.00	-0.00	-0.00	-0.00	300.00	200.00	0.00	-0.00
102	-0.00	-0.00	-0.00	903.00	200.00	0.00	-0.00	-0.00	-0.00	-0.00	300.00	200.00	0.00	-0.00
103	-0.00	-0.00	-0.00	903.00	200.00	0.00	-0.00	-0.00	-0.00	-0.00	300.00	200.00	0.00	-0.00
104	-0.00	-0.00	-0.00	903.00	200.00	0.00	-0.00	-0.00	-0.00	-0.00	300.00	200.00	0.00	-0.00
105	-0.00	-0.00	-0.00	903.00	200.00	0.00	-0.00	-0.00	-0.00	-0.00	300.00	200.00	0.00	-0.00
106	-0.00	-0.00	-0.00	903.00	200.00	0.00	-0.00	-0.00	-0.00	-0.00	300.00	200.00	0.00	-0.00
107	-0.00	-0.00	-0.00	903.00	200.00	0.00	-0.00	-0.00	-0.00	-0.00	300.00	200.00	0.00	-0.00
108	-0.00	-0.00	-0.00	903.00	200.00	0.00	-0.00	-0.00	-0.00	-0.00	300.00	200.00	0.00	-0.00
109	-0.00	-0.00	-0.00	903.00	200.00	0.00	-0.00	-0.00	-0.00	-0.00	300.00	200.00	0.00	-0.00
110	-0.00	-0.00	-0.00	903.00	200.00	0.00	-0.00	-0.00	-0.00	-0.00	300.00	200.00	0.00	-0.00
111	-0.00	-0.00	-0.00	903.00	200.00	0.00	-0.00	-0.00	-0.00	-0.00	300.00	200.00	0.00	-0.00
112	-0.00	-0.00	-0.00	903.00	200.00	0.00	-0.00	-0.00	-0.00	-0.00	300.00	200.00	0.00	-0.00
113	-0.00	-0.00	-0.00	903.00	200.00	0.00	-0.00	-0.00	-0.00	-0.00	300.00	200.00	0.00	-0.00
114	-0.00	-0.00	-0.00	903.00	200.00	0.00	-0.00	-0.00	-0.00	-0.00	300.00	200.00	0.00	-0.00
115	-0.00	-0.00	-0.00	903.00	200.00	0.00	-0.00	-0.00	-0.00	-0.00	300.00	200.00	0.00	-0.00
116	-0.00	-0.00	-0.00	903.00	200.00	0.00	-0.00	-0.00	-0.00	-0.00	300.00	200.00	0.00	-0.00
117	-0.00	-0.00	-0.00	903.00	200.00	0.00	-0.00	-0.00	-0.00	-0.00	300.00	200.00	0.00	-0.00
118	-0.00	-0.00	-0.00	903.00	200.00	0.00	-0.00	-0.00	-0.00	-0.00	300.00	200.00	0.00	-0.00
119	-0.00	-0.00	-0.00	903.00	200.00	0.00	-0.00	-0.00	-0.00	-0.00	300.00	200.00	0.00	-0.00
120	-0.00	-0.00	-0.00	903.00	200.00	0.00	-0.00	-0.00	-0.00	-0.00	300.00	200.00	0.00	-0.00
121	-0.00	-0.00	-0.00	903.00	200.00	0.00	-0.00	-0.00	-0.00	-0.00	300.00	200.00	0.00	-0.00
122	-0.00	-0.00	-0.00	903.00	200.00	0.00	-0.00	-0.00	-0.00	-0.00	300.00	200.00	0.00	-0.00
123	-0.00	-0.00	-0.00	903.00	200.00	0.00	-0.00	-0.00	-0.00	-0.00	300.00	200.00	0.00	-0.00
124	-0.00	-0.00	-0.00	903.00	200.00	0.00	-0.00	-0.00	-0.00	-0.00	300.00	200.00	0.00	-0.00
125	-0.00	-0.00	-0.00	903.00	200.00	0.00	-0.00	-0.00	-0.00	-0.00	300.00	200.00	0.00	-0.00
126	-0.00	-0.00	-0.00	903.00	200.00	0.00	-0.00	-0.00	-0.00	-0.00	300.00	200.00	0.00	-0.00
127	-0.00	-0.00	-0.00	903.00	200.00	0.00	-0.00	-0.00	-0.00	-0.00	300.00	200.00	0.00	-0.00
128	0.00	0.00	0.00	903.00	200.00	0.00	0.00	-0.00	-0.00	-0.00	300.00	200.00	0.00	-0.00
129	0.00	0.00	0.00	903.00	200.00	0.00	0.00	-0.00	-0.00	-0.00	300.00	200.00	0.00	-0.00
130	-0.00	-0.00	-0.00	903.00	200.00	0.00	-0.00	-0.00	-0.00	-0.00	300.00	200.00	0.00	-0.00
131	-0.00	-0.00	-0.00	903.00	200.00	0.00	-0.00	-0.00	-0.00	-0.00	300.00	200.00	0.00	-0.00
132	-0.00	-0.00	-0.00	903.00	200.00	0.00	-0.00	-0.00	-0.00	-0.00	300.00	200.00	0.00	-0.00
133	-0.00	-0.00	-0.00	903.00	200.00	0.00	-0.00	-0.00	-0.00	-0.00	300.00	200.00	0.00	-0.00
134	-0.00	-0.00	-0.00	903.00	200.00	0.00	-0.00	-0.00	-0.00	-0.00	300.00	200.00	0.00	-0.00
135	-0.00	-0.00	-0.00	903.00	200.00	0.00	-0.00	-0.00	-0.00	-0.00	300.00	200.00	0.00	-0.00
136	-0.00	-0.00	-0.00	903.00	200.00	0.00	-0.00	-0.00	-0.00	-0.00	300.00	200.00	0.00	-0.00
137	-0.00	-0.00	-0.00	903.00	200.00	0.00	-0.00	-0.00	-0.00	-0.00	300.00	200.00	0.00	-0.00
138	-0.00	-0.00	-0.00	903.00	200.00	0.00	-0.00	-0.00	-0.00	-0.00	300.00	200.00	0.00	-0.00
139	-0.00	-0.00	-0.00	903.00	200.00	0.00	-0.00	-0.00	-0.00	-0.00	300.00	200.00	0.00	-0.00
140	-0.00	-0.00	-0.00	903.00	200.00	0.00	-0.00	-0.00	-0.00	-0.00	300.00	200.00	0.00	-0.00
141	-0.00	-0.00	-0.00	903.00	200.00	0.00	-0.00	-0.00	-0.00	-0.00	300.00	200.00	0.00	-0.00
142	-0.00	-0.00	-0.00	903.00	200.00	0.00	-0.00	-0.00	-0.00	-0.00	300.00	200.00	0.00	-0.00
143	-0.00	-0.00	-0.00	903.00	200.00	0.00	-0.00	-0.00	-0.00	-0.00	300.00	200.00	0.00	-0.00
144	-0.00	-0.00	-0.00	903.00	200.00	0.00	-0.00	-0.00	-0.00	-0.00	300.00	200.00	0.00	-0.00
145	-0.00	-0.00	-0.00	903.00	200.00	0.00	-0.00	-0.00	-0.00	-0.00	300.00	200.00	0.00	-0.00
146	-0.00	-0.00	-0.00	903.00	200.00	0.00	-0.00	-0.00	-0.00	-0.00	300.00	200.00	0.00	-0.00
147	-0.00	-0.00	-0.00	903.00	200.00	0.00	-0.00	-0.00	-0.00	-0.00	300.00	200.00	0.00	-0.00
148	-0.00	-0.00	-0.00	903.00	200.00	0.00	-0.00	-0.00	-0.00	-0.00	300.00	200.00	0.00	-0.00
149	-0.00	-0.00	-0.00	903.00	200.00	0.00	-0.00	-0.00	-0.00	-0.00	300.00	200.00	0.00	-0.00
150	-0.00	-0.00	-0.00	903.00	200.00	0.00	-0.00	-0.00	-0.00	-0.00	300.00	200.00	0.00	-0.00
151	-0.00	-0.00	-0.00	903.00	200.00	0.00	-0.00	-0.00	-0.00	-0.00	300.00	200.00	0.00	-0.00
152	-0.00	-0.00	-0.00	903.00	200.00	0.00	-0.00	-0.00	-0.00	-0.00	300.00	200.00	0.00	-0.00
153	-0.00	-0.00	-0.00	903.00	200.00	0.00	-0.00	-0.00	-0.00	-0.00	300.00	200.00	0.00	-0.00
154	-0.00	-0.00	-0.00	903.00	200.00	0.00	-0.00	-0.00	-0.00	-0.00	300.00	200.00	0.00	-0.00
155	-0.00	-0.00	-0.00	903.00	200.00	0.00	-0.00	-0.00	-0.00	-0.00	300.00	200.00	0.00	-0.00
156	-0.00	-0.00	-0.00	903.00	200.00	0.00	-0.00	-0.00	-0.00	-0.00	300.00	200.00	0.00	-0.00
157	-0.00	-0.00	-0.00	903.00	200.00	0.00	-0.00	-0.00	-0.00	-0.00	300.00	200.00	0.00	-0.00
158	-0.00	-0.00	-0.00	903.00	200.00	0.00	-0.00	-0.00	-0.00	-0.00	300.00	200.00	0.00	-0.00
159	-0.00	-0.00	-0.00	903.00	200.00	0.00	-0.00	-0.00	-0.00	-0.00	300.00	200.00	0.00	-0.00
160	-0.00	-0.00	-0.00	903.00	200.00	0.00	-0.00	-0.00	-0.00	-0.00	300.00	200.00	0.00	-0.00
161	-0.00	-0.00	-0.00	903.00	200.00	0.00	-0.00	-0.00	-0.00	-0.00	300.00	200.00	0.00	-0.00
162	-0.00	-0.00	-0.00	903.00	200.00	0.00	-0.00	-0.00	-0.00	-0.00	300.00	200.00	0.00	-0.00
163	-0.00	-0.00	-0.00	903.00	200.00	0.00	-0.00	-0.00	-0.00	-0.00	300.00	200.00	0.00	-0.00
164	-0.00	-0.00	-0.00	903.00	200.00	0.00	-0.00	-0.00	-0.00	-0.00	300.00	200.00	0.00	-0.00
165	-0.00	-0.00	-0.00	903.00	200.00	0.00	-0.00	-0.00	-0.00	-0.00	300.00	200.00	0.00	-0.00
166	-0.00	-0.00	-0.00	903.00	200.00	0.00	-0.00	-0.00	-0.00	-0.00	300.00	200.00	0.00	-0.00
167	-0.00	-0.00	-0.00	903.00	200.00	0.00	-0.00	-0.00	-0.00	-0.00	300.00	200.00	0.00	-0.00
168	-0.00	-0.00	-0.00	903.00	200.00	0.00	-0.00	-0.00	-0.00	-0.00	300.00	200.00	0.00	-0.00
169	-0.00	-0.00	-0.00	903.00	200.00	0.00	-0.00	-0.00	-0.00	-0.00	300.00	200.00	0.00	-0.00
170	-0.00	-0.00	-0.00	903.00	200.00	0.00	-0.00	-0.00	-0.00	-0.00	300.00	200.00	0.00	-0.00
171	-0.00	-0.00	-0.00	903.00	200.00	0.00	-0.00	-0.00	-0.00	-0.00	300.00	200.00	0.00	-0.00
172	-0.00	-0.00	-0.00	903.00	200.00	0.00	-0.00	-0.00	-0.00	-0.00	300.00	200.00	0.00	-0.00
173	-0.00	-0.00	-0.00	903.00	200.00	0.00	-0.00	-0.00	-0.00	-0.00	300.00	200.00	0.00	-0.00
174	-0.00	-0.00	-0.00	903.00	200.00	0.00	-0.00	-0.00	-0.00	-0.00	300.00	200.00	0.00	-0.00
175	-0.00	-0.00	-0.00	903.00	200.00	0.00	-0.00	-0.00	-0.00	-0.00	300.00	200.00	0.00	-0.00
176	-0.00	-0.00	-0.00	903.00	200.00	0.00	-0.00	-0.00	-0.00	-0.00	300.00	200.00	0.00	-0.00
177	-0.00	-0.00	-0.00	903.00	200.00	0.00	-0.00	-0.00	-0.00	-0.00	300.00	200.00	0.00	-0.00
178	-0.00	-0.00	-0.00	903.00	200.00	0.00	-0.00	-0.00	-0.00	-0.00	300.00	200.00	0.00	-0.00
179	-0.00	-0.00	-0.00	903.00	200.00	0.00	-0.00	-0.00	-0.00	-0.00	300.00	200.00	0.00	-0.00
180	-0.00	-0.00	-0.00	903.00	200.00	0.00	-0.00	-0.00	-0.00	-0.00	300.00	200.00	0.00	-0.00
181	-0.00	-0.00	-0.00	903.00	200.00	0.00	-0.00	-0.00	-0.00	-0.00	300.00	200.00	0.00	-0.00
182	-0.00	-0.00	-0.00	903.00	200.00	0.00	-0.00	-0.00	-0.00	-0.00	300.00	200.00	0.00	-0.00
183	-0.00	-0.00	-0.00	903.00	200.00	0.00	-0.00	-0.00	-0.00	-0.00	300.00	200.00	0.00	-0.00
184	0.00	0.00	0.00	903.00	200.00	0.00	0.00	-0.00	-0.00	-0.00	300.00	200.00	0.00	-0.00
185	-0.00	-0.00	-0.00	903.00	200.00	0.00	-0.00	-0.00	-0.00	-0.00	300.00	200.00	0.00	-0.00
186	-0.00	-0.00	-0.00	903.00	200.00	0.00	-0.00	-0.00	-0.00	-0.00	300.00	200.00	0.00	-0.00
187	-0.00	-0.00	-0.00	903.00	200.00	0.00	-0.00	-0.00	-0.00	-0.00	300.00	200.00	0.00	-0.00
188	-0.00	-0.00	-0.00	903.00	200.00	0.00	-0.00	-0.00	-0.00	-0.00	300.00	200.00	0.00	-0.00
189	-0.00	-0.00	-0.00	903.00	200.00	0.00	-0.00	-0.00	-0.00	-0.00	300.00	200.00	0.00	-0.00
190	-0.00	-0.00	-0.00	903.00	200.00	0.00	-0.00	-0.00	-0.00	-0.00	300.00	200.00	0.00	-0.00
191	0.00	0.00	0.00	903.00	200.00	0.00	0.00	-0.00	-0.00	-0.00	300.00	200.00	0.00	-0.00
192	-0.00	-0.00	-0.00	903.00	200.00	0.00	-0.00	-0.00	-0.00	-0.00	300.00	200.00	0.00	-0.00
193	-0.00	-0.00	-0.00	903.00	200.00	0.00	-0.00	-0.00	-0.00	-0.00	300.00	200.00	0.00	-0.00
194	-0.00	-0.00	-0.00	903.00	200.00	0.00	-0.00	-0.00	-0.00	-0.00	300.00	200.00	0.00	-0.00
195	-0.00	-0.00	-0.00	903.00	200.00	0.00	-0.00	-0.00	-0.00	-0.00	300.00	200.00	0.00	-0.00
196	-0.00	-0.00	-0.00	903.00	200.00	0.00	-0.00	-0.00	-0.00	-0.00	300.00	200.00	0.00	-0.00
197	-0.00	-0.00	-0.00	903.00	200.00	0.00	-0.00	-0.00	-0.00	-0.00	300.00	200.00	0.00	-0.00
198	0.00	0.00	0.00	903.00	200.00	0.00	0.00	-0.00	-0.00	-0.00	300.00	200.00	0.00	-0.00
199	-0.00	-0.00	-0.00	903.00	200.00	0.00	-0.00	-0.00	-0.00	-0.00	300.00	200.00	0.00	-0.00
200	-0.00	-0.00	-0.00	903.00	200.00	0.00	-0.00	-0.00	-0.00	-0.00	300.00	200.00	0.00	-0.00
201	0.00	0.00	0.00	903.00	200.00	0.00	0.00	-0.00	-0.00	-0.00	300.00	200.00	0.00	-0.00
202	0.00	0.00	0.00	903.00	200.00	0.00	0.00	-0.00	-0.00	-0.00	300.00	200.00	0.00	-0.00
203	0.00	0.00	0.00	903.00	200.00	0.00	0.00	-0.00	-0.00	-0.00	300.00	200.00	0.00	-0.00
204	-0.00	-0.00	-0.00	903.00	200.00	0.00	-0.00	-0.00	-0.00	-0.00	300.00	200.00	0.00	-0.00
205	-0.00	-0.00	-0.00	903.00	200.00	0.00	-0.00	-0.00	-0.00	-0.00	300.00	200.00	0.00	-0.00
206	-0.00	-0.00	-0.00	903.00	200.00	0.00	-0.00	-0.00	-0.00	-0.00	300.00	200.00	0.00	-0.00
207	-0.00	-0.00	-0.00	903.00	200.00	0.00	-0.00	-0.00	-0.00	-0.00	300.00	200.00	0.00	-0.00
208	0.00	0.00	0.00	903.00	200.00	0.00	0.00	-0.00	-0.00	-0.00	300.00	200.00	0.00	-0.00
209	-0.00	-0.00	-0.00	903.00	200.00	0.00	-0.00	-0.00	-0.00	-0.00	300.00	200.00	0.00	-0.00
210	-0.00	-0.00	-0.00	903.00	200.00	0.00	-0.00	-0.00	-0.00	-0.00	300.00	200.00	0.00	-0.00
211	-0.00	-0.00	-0.00	903.00	200.00	0.00	-0.00	-0.00	-0.00	-0.00	300.00	200.00	0.00	-0.00
212	-0.00	-0.00	-0.00	903.00	200.00	0.00	-0.00	-0.00	-0.00	-0.00	300.00	200.00	0.00	-0.00
213	0.00	0.00	0.00	903.00	200.00	0.00	0.00	-0.00	-0.00	-0.00	300.00	200.00	0.00	-0.00
214	-0.00	-0.00	-0.00	903.00	200.00	0.00	-0.00	-0.00	-0.00	-0.00	300.00	200.00	0.00	-0.00
215	-0.00	-0.00	-0.00	903.00	200.00	0.00	-0.00	-0.00	-0.00	-0.00	300.00	200.00	0.00	-0.00
216	-0.00	-0.00	-0.00	903.00	200.00	0.00	-0.00	-0.00	-0.00	-0.00	300.00	200.00	0.00	-0.00
217	-0.00	-0.00	-0.00	903.00	200.00	0.00	-0.00	-0.00	-0.00	-0.00	300.00	200.00	0.00	-0.00
218	-0.00	-0.00	-0.00	903.00	200.00	0.00	-0.00	-0.00	-0.00	-0.00	300.00	200.00	0.00	-0.00
219	-0.00	-0.00	-0.00	903.00	200.00	0.00	-0.00	-0.00	-0.00	-0.00	300.00	200.00	0.00	-0.00
220	-0.00	-0.00	-0.00	903.00	200.00	0.00	-0.00	-0.00	-0.00	-0.00	300.00	200.00	0.00	-0.00
221	-0.00	-0.00	-0.00	903.00	200.00	0.00	-0.00	-0.00	-0.00	-0.00	300.00	200.00	0.00	-0.00
222	-0.00	-0.00	-0.00	903.00	200.00	0.00	-0.00	-0.00	-0.00	-0.00	300.00	200.00	0.00	-0.00
223	-0.00	-0.00	-0.00	903.00	200.00	0.00	-0.00	-0.00	-0.00	-0.00	300.00	200.00	0.00	-0.00
224	0.00	0.00	0.00	903.00	200.00	0.00	0.00	-0.00	-0.00	-0.00	300.00	200.00	0.00	-0.00
225	-0.00	-0.00	-0.00	903.00	200.00	0.00	-0.00	-0.00	-0.00	-0.00	300.00	200.00	0.00	-0.00
226	-0.00	-0.00	-0.00	903.00	200.00	0.00	-0.00	-0.00	-0.00	-0.00	300.00	200.00	0.00	-0.00
227	0.00	0.00	0.00	903.00	200.00	0.00	0.00	-0.00	-0.00	-0.00	300.00	200.00	0.00	-0.00
228	-0.00	-0.00	-0.00	903.00	200.00	0.00	-0.00	-0.00	-0.00	-0.00	300.00	200.00	0.00	-0.00
229	-0.00	-0.00	-0.00	903.00	200.00	0.00	-0.00	-0.00	-0.00	-0.00	300.00	200.00	0.00	-0.00
230	-0.00	-0.00	-0.00	903.00	200.00	0.00	-0.00	-0.00	-0.00	-0.00	300.00	200.00	0.00	-0.00
231	0.00	0.00	0.00	903.00	200.00	0.00	0.00	-0.00	-0.00	-0.00	300.00	200.00	0.00	-0.00
232	0.00	0.00	0.00	903.00	200.00	0.00	0.00	-0.00	-0.00	-0.00	300.00	200.00	0.00	-0.00
233	0.00	0.00	0.00	903.00	200.00	0.00	0.00	-0.00	-0.00	-0.00	300.00	200.00	0.00	-0.00
234	-0.00	-0.00	-0.00	903.00	200.00	0.00	-0.00	-0.00	-0.00	-0.00	300.00	200.00	0.00	-0.00
235	-0.00	-0.00	-0.00	903.00	200.00	0.00	-0.00	-0.00	-0.00	-0.00	300.00	200.00	0.00	-0.00
236	-0.00	-0.00	-0.00	903.00	200.00	0.00	-0.00	-0.00	-0.00	-0.00	300.00	200.00	0.00	-0.00
237	-0.00	-0.00	-0.00	903.00	200.00	0.00	-0.00	-0.00	-0.00	-0.00	300.00	200.00	0.00	-0.00
238	0.00	0.00	0.00	903.00	200.00	0.00	0.00	-0.00	-0.00	-0.00	300.00	200.00	0.00	-0.00
239	-0.00	-0.00	-0.00	903.00	200.00	0.00	-0.00	-0.00	-0.00	-0.00	300.00	200.00	0.00	-0.00
240	0.00	0.00	0.00	903.00	200.00	0.00	0.00	-0.00	-0.00	-0.00	300.00	200.00	0.00	-0.00
241	-0.00	-0.00	-0.00	903.00	200.00	0.00	-0.00	-0.00	-0.00	-0.00	300.00	200.00	0.00	-0.00
242	0.00	0.00	0.00	903.00	200.00	0.00	0.00	-0.00	-0.00	-0.00	300.00	200.00	0.00	-0.00
243	-0.00	-0.00	-0.00	903.00	200.00	0.00	-0.00	-0.00	-0.00	-0.00	300.00	200.00	0.00	-0.00
244	0.00	0.00	0.00	903.00	200.00	0.00	0.00	-0.00	-0.00	-0.00	300.00	200.00	0.00	-0.00
245	-0.00	-0.00	-0.00	903.00	200.00	0.00	-0.00	-0.00	-0.00	-0.00	300.00	200.00	0.00	-0.00
246	-0.00	-0.00	-0.00	903.00	200.00	0.00	-0.00	-0.00	-0.00	-0.00	300.00	200.00	0.00	-0.00
247	-0.00	-0.00	-0.00	903.00	200.00	0.00	-0.00	-0.00	-0.00	-0.00	300.00	200.00	0.00	-0.00
248	-0.00	-0.00	-0.00	903.00	200.00	0.00	-0.00	-0.00	-0.00	-0.00	300.00	200.00	0.00	-0.00
249	-0.00	-0.00	-0.00	903.00	200.00	0.00	-0.00	-0.00	-0.00	-0.00	300.00	200.00	0.00	-0.00
250	-0.00	-0.00	-0.00	903.00	200.00	0.00	-0.00	-0.00	-0.00	-0.00	300.00	200.00	0.00	-0.00
251	-0.00	-0.00	-0.00	903.00	200.00	0.00	-0.00	-0.00	-0.00	-0.00	300.00	200.00	0.00	-0.00
252	0.00	0.00	0.00	903.00	200.00	0.00	0.00	-0.00	-0.00	-0.00	300.00	200.00	0.00	-0.00
253	0.00	0.00	0.00	903.00	200.00	0.00	0.00	-0.00	-0.00	-0.00	300.00	200.00	0.00	-0.00
254	0.00	0.00	0.00	903.00	200.00	0.00	0.00	-0.00	-0.00	-0.00	300.00	200.00	0.00	-0.00
255	-0.00	-0.00	-0.00	903.00	200.00	0.00	-0.00	-0.00	-0.00	-0.00	300.00	200.00	0.00	-0.00
256	0.00	0.00	0.00	903.00	200.00	0.00	0.00	-0.00	-0.00	-0.00	300.00	200.00	0.00	-0.00
257	-0.00	-0.00	-0.00	903.00	200.00	0.00	-0.00	-0.00	-0.00	-0.00	300.00	200.00	0.00	-0.00
258	-0.00	-0.00	-0.00	903.00	200.00	0.00	-0.00	-0.00	-0.00	-0.00	300.00	200.00	0.00	-0.00
259	-0.00	-0.00	-0.00	903.00	200.00	0.00	-0.00	-0.00	-0.00	-0.00	300.00	200.00	0.00	-0.00
260	-0.00	-0.00	-0.00	903.00	200.00	0.00	-0.00	-0.00	-0.00	-0.00	300.00	200.00	0.00	-0.00
261	-0.00	-0.00	-0.00	903.00	200.00	0.00	-0.00	-0.00	-0.00	-0.00	300.00	200.00	0.00	-0.00
262	-0.00	-0.00	-0.00	903.00	200.00	0.00	-0.00	-0.00	-0.00	-0.00	300.00	200.00	0.00	-0.00
263	0.00	0.00	0.00	903.00	200.00	0.00	0.00	-0.00	-0.00	-0.00	300.00	200.00	0.00	-0.00
264	-0.00	-0.00	-0.00	903.00	200.00	0.00	-0.00	-0.00	-0.00	-0.00	300.00	200.00	0.00	-0.00
265	0.00	0.00	0.00	903.00	200.00	0.00	0.00	-0.00	-0.00	-0.00	300.00	200.00	0.00	-0.00
266	0.00	0.00	0.00	903.00	200.00	0.00	0.00	-0.00	-0.00	-0.00	300.00	200.00	0.00	-0.00
267	0.00	0.00	0.00	903.00	200.00	0.00	0.00	-0.00	-0.00	-0.00	300.00	200.00	0.00	-0.00
268	-0.00	-0.00	-0.00	903.00	200.00	0.00	-0.00	-0.00	-0.00	-0.00	300.00	200.00	0.00	-0.00
269	-0.00	-0.00	-0.00	903.00	200.00	0.00	-0.00	-0.00	-0.00	-0.00	300.00	200.00	0.00	-0.00
270	0.00	0.00	0.00	903.00	200.00	0.00	0.00	-0.00	-0.00	-0.00	300.00	200.00	0.00	-0.00
271	-0.00	-0.00	-0.00	903.00	200.00	0.00	-0.00	-0.00	-0.00	-0.00	300.00	200.00	0.00	-0.00
272	-0.00	-0.00	-0.00	903.00	200.00	0.00	-0.00	-0.00	-0.00	-0.00	300.00	200.00	0.00	-0.00
273	-0.00	-0.00	-0.00	903.00	200.00	0.00	-0.00	-0.00	-0.00	-0.00	300.00	200.00	0.00	-0.00
274	-0.00	-0.00	-0.00	903.00	200.00	0.00	-0.00	-0.00	-0.00	-0.00	300.00	200.00	0.00	-0.00
275	-0.00	-0.00	-0.00	903.00	200.00	0.00	-0.00	-0.00	-0.00	-0.00	300.00	200.00	0.00	-0.00
276	-0.00	-0.00	-0.00	903.00	200.00	0.00	-0.00	-0.00	-0.00	-0.00	300.00	200.00	0.00	-0.00
277	-0.00	-0.00	-0.00	903.00	200.00	0.00	-0.00	-0.00	-0.00	-0.00	300.00	200.00	0.00	-0.00
278	0.00	0.00	0.00	903.00	200.00	0.00	0.00	-0.00	-0.00	-0.00	300.00	200.00	0.00	-0.00
279	0.00	0.00	0.00	903.00	200.00	0.00	0.00	-0.00	-0.00	-0.00	300.00	200.00	0.00	-0.00
280	0.00	0.00	0.00	903.00	200.00	0.00	0.00	-0.00	-0.00	-0.00	300.00	200.00	0.00	-0.00
281	-0.00	-0.00	-0.00	903.00	200.00	0.00	-0.00	-0.00	-0.00	-0.00	300.00	200.00	0.00	-0.00
282	-0.00	-0.00	-0.00	903.00	200.00	0.00	-0.00	-0.00	-0.00	-0.00	300.00	200.00	0.00	-0.00
283	-0.00	-0.00	-0.00	903.00	200.00	0.00	-0.00	-0.00	-0.00	-0.00	300.00	200.00	0.00	-0.00
284	-0.00	-0.00	-0.00	903.00	200.00	0.00	-0.00	-0.00	-0.00	-0.00	300.00	200.00	0.00	-0.00
285	-0.00	-0.00	-0.00	903.00	200.00	0.00	-0.00	-0.00	-0.00	-0.00	300.00	200.00	0.00	-0.00
286	-0.00	-0.00	-0.00	903.00	200.00	0.00	-0.00	-0.00	-0.00	-0.00	300.00	200.00	0.00	-0.00
287	-0.00	-0.00	-0.00	903.00	200.00	0.00	-0.00	-0.00	-0.00	-0.00	300.00	200.00	0.00	-0.00
288	-0.00	-0.00	-0.00	903.00	200.00	0.00	-0.00	-0.00	-0.00	-0.00	300.00	200.00	0.00	-0.00
289	-0.00	-0.00	-0.00	903.00	200.00	0.00	-0.00	-0.00	-0.00	-0.00	300.00	200.00	0.00	-0.00
290	-0.00	-0.00	-0.00	903.00	200.00	0.00	-0.00	-0.00	-0.00	-0.00	300.00	200.00	0.00	-0.00
291	-0.00	-0.00	-0.00	903.00	200.00	0.00	-0.00	-0.00	-0.00	-0.00	300.00	200.00	0.00	-0.00
292	-0.00	-0.00	-0.00	903.00	200.00	0.00	-0.00	-0.00	-0.00	-0.00	300.00	200.00	0.00	-0.00
293	-0.00	-0.00	-0.00	903.00	200.00	0.00	-0.00	-0.00	-0.00	-0.00	300.00	200.00	0.00	-0.00
294	-0.00	-0.00	-0.00	903.00	200.00	0.00	-0.00	-0.00	-0.00	-0.00	300.00	200.00	0.00	-0.00
295	-0.00	-0.00	-0.00	903.00	200.00	0.00	-0.00	-0.00	-0.00	-0.00	300.00	200.00	0.00	-0.00
296	-0.00	-0.00	-0.00	903.00	200.00	0.00	-0.00	-0.00	-0.00	-0.00	300.00	200.00	0.00	-0.00
297	-0.00	-0.00	-0.00	903.00	200.00	0.00	-0.00	-0.00	-0.00	-0.00	300.00	200.00	0.00	-0.00
298	-0.00	-0.00	-0.00	903.00	200.00	0.00	-0.00	-0.00	-0.00	-0.00	300.00	200.00	0.00	-0.00
299	-0.00	-0.00	-0.00	903.00	200.00	0.00	-0.00	-0.00	-0.00	-0.00	300.00	200.00	0.00	-0.00
300	-0.00	-0.00	-0.00	903.00	200.00	0.00	-0.00	-0.00	-0.00	-0.00	300.00	200.00	0.00	-0.00
301	-0.00	-0.00	-0.00	903.00	200.00	0.00	-0.00	-0.00	-0.00	-0.00	300.00	200.00	0.00	-0.00
302	-0.00	-0.00	-0.00	903.00	200.00	0.00	-0.00	-0.00	-0.00	-0.00	300.00	200.00	0.00	-0.00
303	-0.00	-0.00	-0.00	903.00	200.00	0.00	-0.00	-0.00	-0.00	-0.00	300.00	200.00	0.00	-0.00
304	-0.00	-0.00	-0.00	903.00	200.00	0.00	-0.00	-0.00	-0.00	-0.00	300.00	200.00	0.00	-0.00
305	-0.00	-0.00	-0.00	903.00	200.00	0.00	-0.00	-0.00	-0.00	-0.00	300.00	200.00	0.00	-0.00
306	-0.00	-0.00	-0.00	903.00	200.00	0.00	-0.00	-0.00	-0.00	-0.00	300.00	200.00	0.00	-0.00
307	-0.00	-0.00	-0.00	903.00	200.00	0.00	-0.00	-0.00	-0.00	-0.00	300.00	200.00	0.00	-0.00
308	-0.00	-0.00	-0.00	903.00	200.00	0.00	-0.00	-0.00	-0.00	-0.00	300.00	200.00	0.00	-0.00
309	-0.00	-0.00	-0.00	903.00	200.00	0.00	-0.00	-0.00	-0.00	-0.00	300.00	200.00	0.00	-0.00
310	-0.00	-0.00	-0.00	903.00	200.00	0.00	-0.00	-0.00	-0.00	-0.00	300.00	200.00	0.00	-0.00
311	-0.00	-0.00	-0.00	903.00	200.00	0.00	-0.00	-0.00	-0.00	-0.00	300.00	200.00	0.00	-0.00
312	-0.00	-0.00	-0.00	903.00	200.00	0.00	-0.00	-0.00	-0.00	-0.00	300.00	200.00	0.00	-0.00
313	-0.00	-0.00	-0.00	903.00	200.00	0.00	-0.00	-0.00	-0.00	-0.00	300.00	200.00	0.00	-0.00
314	-0.00	-0.00	-0.00	903.00	200.00	0.00	-0.00	-0.00	-0.00	-0.00	300.00	200.00	0.00	-0.00
315	-0.00	-0.00	-0.00	903.00	200.00	0.00	-0.00	-0.00	-0.00	-0.00	300.00	200.00	0.00	-0.00
316	-0.00	-0.00	-0.00	903.00	200.00	0.00	-0.00	-0.00	-0.00	-0.00	300.00	200.00	0.00	-0.00
317	-0.00	-0.00	-0.00	903.00	200.00	0.00	-0.00	-0.00	-0.00	-0.00	300.00	200.00	0.00	-0.00
318	-0.00	-0.00	-0.00	903.00	200.00	0.00	-0.00	-0.00	-0.00	-0.00	300.00	200.00	0.00	-0.00
319	-0.00	-0.00	-0.00	903.00	200.00	0.00	-0.00	-0.00	-0.00	-0.00	300.00	200.00	0.00	-0.00
320	-0.00	-0.00	-0.00	903.00	200.00	0.00	-0.00	-0.00	-0.00	-0.00	300.00	200.00	0.00	-0.00
321	-0.00	-0.00	-0.00	903.00	200.00	0.00	-0.00	-0.00	-0.00	-0.00	300.00	200.00	0.00	-0.00
322	-0.00	-0.00	-0.00	903.00	200.00	0.00	-0.00	-0.00	-0.00	-0.00	300.00	200.00	0.00	-0.00
323	-0.00	-0.00	-0.00	903.00	200.00	0.00	-0.00	-0.00	-0.00	-0.00	300.00	200.00	0.00	-0.00
324	-0.00	-0.00	-0.00	903.00	200.00	0.00	-0.00	-0.00	-0.00	-0.00	300.00	200.00	0.00	-0.00
325	-0.00	-0.00	-0.00	903.00	200.00	0.00	-0.00	-0.00	-0.00	-0.00	300.00	200.00	0.00	-0.00
326	-0.00	-0.00	-0.00	903.00	200.00	0.00	-0.00	-0.00	-0.00	-0.00	300.00	200.00	0.00	-0.00
327	-0.00	-0.00	-0.00	903.00	200.00	0.00	-0.00	-0.00	-0.00	-0.00	300.00	200.00	0.00	-0.00
328	-0.00	-0.00	-0.00	903.00	200.00	0.00	-0.00	-0.00	-0.00	-0.00	300.00	200.00	0.00	-0.00
329	-0.00	-0.00	-0.00	903.00	200.00	0.00	-0.00	-0.00	-0.00	-0.00	300.00	200.00	0.00	-0.00
330	-0.00	-0.00	-0.00	903.00	200.00	0.00	-0.00	-0.00	-0.00	-0.00	300.00	200.00	0.00	-0.00
331	-0.00	-0.00	-0.00	903.00	200.00	0.00	-0.00	-0.00	-0.00	-0.00	300.00	200.00	0.00	-0.00
332	-0.00	-0.00	-0.00	903.00	200.00	0.00	-0.00	-0.00	-0.00	-0.00	300.00	200.00	0.00	-0.00
333	-0.00	-0.00	-0.00	903.00	200.00	0.00	-0.00	-0.00	-0.00	-0.00	300.00	200.00	0.00	-0.00
334	-0.00	-0.00	-0.00	903.00	200.00	0.00	-0.00	-0.00	-0.00	-0.00	300.00	200.00	0.00	-0.00
335	-0.00	-0.00	-0.00	903.00	200.00	0.00	-0.00	-0.00	-0.00	-0.00	300.00	200.00	0.00	-0.00
336	-0.00	-0.00	-0.00	903.00	200.00	0.00	-0.00	-0.00	-0.00	-0.00	300.00	200.00	0.00	-0.00
337	-0.00	-0.00	-0.00	903.00	200.00	0.00	-0.00	-0.00	-0.00	-0.00	300.00	200.00	0.00	-0.00
338	-0.00	-0.00	-0.00	903.00	200.00	0.00	-0.00	-0.00	-0.00	-0.00	300.00	200.00	0.00	-0.00
339	-0.00	-0.00	-0.00	903.00	200.00	0.00	-0.00	-0.00	-0.00	-0.00	300.00	200.00	0.00	-0.00
340	-0.00	-0.00	-0.00	903.00	200.00	0.00	-0.00	-0.00	-0.00	-0.00	300.00	200.00	0.00	-0.00
341	-0.00	-0.00	-0.00	903.00	200.00	0.00	-0.00	-0.00	-0.00	-0.00	300.00	200.00	0.00	-0.00
342	-0.00	-0.00	-0.00	903.00	200.00	0.00	-0.00	-0.00	-0.00	-0.00	300.00	200.00	0.00	-0.00
343	-0.00	-0.00	-0.00	903.00	200.00	0.00	-0.00	-0.00	-0.00	-0.00	300.00	200.00	0.00	-0.00
344	-0.00	-0.00	-0.00	903.00	200.00	0.00	-0.00	-0.00	-0.00	-0.00	300.00	200.00	0.00	-0.00
345	-0.00	-0.00	-0.00	903.00	200.00	0.00	-0.00	-0.00	-0.00	-0.00	300.00	200.00	0.00	-0.00
346	-0.00	-0.00	-0.00	903.00	200.00	0.00	-0.00	-0.00	-0.00	-0.00	300.00	200.00	0.00	-0.00
347	-0.00	-0.00	-0.00	903.00	200.00	0.00	-0.00	-0.00	-0.00	-0.00	300.00	200.00	0.00	-0.00
348	19.99	-6.33	10.22	1189.57	361.19	0.00	-616.61	-0.00	-0.00	-0.00	300.00	200.00	0.00	-0.00
349	-0.00	-0.00	-0.00	903.00	200.00	0.00	-0.00	-0.00	-0.00	-0.00	300.00	200.00	0.00	-0.00
350	-0.00	-0.00	-0.00	903.00	200.00	0.00	-0.00	-0.00	-0.00	-0.00	300.00	200.00	0.00	-0.00
351	-0.00	-0.00	-0.00	903.00	200.00	0.00	-0.00	-0.00	-0.00	-0.00	300.00	200.00	0.00	-0.00
352	-0.00	-0.00	-0.00	903.00	200.00	0.00	-0.00	-0.00	-0.00	-0.00	300.00	200.00	0.00	-0.00
353	-0.00	-0.00	-0.00	903.00	200.00	0.00	-0.00	-0.00	-0.00	-0.00	300.00	200.00	0.00	-0.00
354	-0.00	-0.00	-0.00	903.00	200.00	0.00	-0.00	-0.00	-0.00	-0.00	300.00	200.00	0.00	-0.00
355	-0.00	-0.00	-0.00	903.00	200.00	0.00	-0.00	-0.00	-0.00	-0.00	300.00	200.00	0.00	-0.00
356	-0.00	-0.00	-0.00	903.00	200.00	0.00	-0.00	-0.00	-0.00	-0.00	300.00	200.00	0.00	-0.00
357	-0.00	-0.00	-0.00	903.00	200.00	0.00	-0.00	-0.00	-0.00	-0.00	300.00	200.00	0.00	-0.00
358	-0.00	-0.00	-0.00	903.00	200.00	0.00	-0.00	-0.00	-0.00	-0.00	300.00	200.00	0.00	-0.00
359	-0.00	-0.00	-0.00	903.00	200.00	0.00	-0.00	-0.00	-0.00	-0.00	300.00	200.00	0.00	-0.00
360	-0.00	-0.00	-0.00	903.00	200.00	0.00	-0.00	-0.00	-0.00	-0.00	300.00	200.00	0.00	-0.00
361	-0.00	-0.00	-0.00	903.00	200.00	0.00	-0.00	-0.00	-0.00	-0.00	300.00	200.00	0.00	-0.00
362	-0.00	-0.00	-0.00	903.00	200.00	0.00	-0.00	-0.00	-0.00	-0.00	300.00	200.00	0.00	-0.00
363	-0.00	-0.00	-0.00	903.00	200.00	0.00	-0.00	-0.00	-0.00	-0.00	300.00	200.00	0.00	-0.00
364	-0.00	-0.00	-0.00	903.00	200.00	0.00	-0.00	-0.00	-0.00	-0.00	300.00	200.00	0.00	-0.00
365	-0.00	-0.00	-0.00	903.00	200.00	0.00	-0.00	-0.00	-0.00	-0.00	300.00	200.00	0.00	-0.00
366	-0.00	-0.00	-0.00	903.00	200.00	0.00	-0.00	-0.00	-0.00	-0.00	300.00	200.00	0.00	-0.00
367	-0.00	-0.00	-0.00	903.00	200.00	0.00	-0.00	-0.00	-0.00	-0.00	300.00	200.00	0.00	-0.00
368	-0.00	-0.00	-0.00	903.00	200.00	0.00	-0.00	-0.00	-0.00	-0.00	300.00	200.00	0.00	-0.00
369	-0.00	-0.00	-0.00	903.00	200.00	0.00	-0.00	-0.00	-0.00	-0.00	300.00	200.00	0.00	-0.00
370	-0.00	-0.00	-0.00	903.00	200.00	0.00	-0.00	-0.00	-0.00	-0.00	300.00	200.00	0.00	-0.00
371	-0.00	-0.00	-0.00	903.00	200.00	0.00	-0.00	-0.00	-0.00	-0.00	300.00	200.00	0.00	-0.00
372	-0.00	-0.00	-0.00	903.00	200.00	0.00	-0.00	-0.00	-0.00	-0.00	300.00	200.00	0.00	-0.00
373	-0.00	-0.00	-0.00	903.00	200.00	0.00	-0.00	-0.00	-0.00	-0.00	300.00	200.00	0.00	-0.00
374	-0.00	-0.00	-0.00	903.00	200.00	0.00	-0.00	-0.00	-0.00	-0.00	300.00	200.00	0.00	-0.00
375	-0.00	-0.00	-0.00	903.00	200.00	0.00	-0.00	-0.00	-0.00	-0.00	300.00	200.00	0.00	-0.00
376	-0.00	-0.00	-0.00	903.00	200.00	0.00	-0.00	-0.00	-0.00	-0.00	300.00	200.00	0.00	-0.00
377	-0.00	-0.00	-0.00	903.00	200.00	0.00	-0.00	-0.00	-0.00	-0.00	300.00	200.00	0.00	-0.00
378	-0.00	-0.00	-0.00	903.00	200.00	0.00	-0.00	-0.00	-0.00	-0.00	300.00	200.00	0.00	-0.00
379	-0.00	-0.00	-0.00	903.00	200.00	0.00	-0.00	-0.00	-0.00	-0.00	300.00	200.00	0.00	-0.00
380	-0.00	-0.00	-0.00	903.00	200.00	0.00	-0.00	-0.00	-0.00	-0.00	300.00	200.00	0.00	-0.00
381	-0.00	-0.00	-0.00	903.00	200.00	0.00	-0.00	-0.00	-0.00	-0.00	300.00	200.00	0.00	-0.00
382	-0.00	-0.00	-0.00	903.00	200.00	0.00	-0.00	-0.00	-0.00	-0.00	300.00	200.00	0.00	-0.00
383	-0.00	-0.00	-0.00	903.00	200.00	0.00	-0.00	-0.00	-0.00	-0.00	300.00	200.00	0.00	-0.00
384	-0.00	-0.00	-0.00	903.00	200.00	0.00	-0.00	-0.00	-0.00	-0.00	300.00	200.00	0.00	-0.00
385	-0.00	-0.00	-0.00	903.00	200.00	0.00	-0.00	-0.00	-0.00	-0.00	300.00	200.00	0.00	-0.00
386	-0.00	-0.00	-0.00	903.00	200.00	0.00	-0.00	-0.00	-0.00	-0.00	300.00	200.00	0.00	-0.00
387	-0.00	-0.00	-0.00	903.00	200.00	0.00	-0.00	-0.00	-0.00	-0.00	300.00	200.00	0.00	-0.00
388	48.75	-6.56	31.13	1138.29	270.59	0.00	-6939.61	-0.00	-0.00	-0.00	300.00	200.00	0.00	-0.00
389	35.17	-3.51	187.68	1020.80	149.76	0.00	-14514.42	-0.00	-0.00	-0.00	300.00	200.00	0.00	-0.00
390	36.93	-18.69	197.14	1019.80	148.14	0.00	-13670.67	-0.00	-0.00	-0.00	300.00	200.00	0.00	-0.00
391	55.69	-18.16	182.04	1013.65	152.39	0.00	-12658.88	-0.00	-0.00	-0.00	300.00	200.00	0.00	-0.00
392	73.55	-11.98	202.33	1008.88	151.28	0.00	-12500.04	-0.00	-0.00	-0.00	300.00	200.00	0.00	-0.00
393	88.04	-9.61	210.27	1006.85	150.51	0.00	-11919.34	-0.00	-0.00	-0.00	300.00	200.00	0.00	-0.00
394	87.51	-10.38	217.29	1004.33	148.03	0.00	-11873.16	-0.00	-0.00	-0.00	300.00	200.00	0.00	-0.00
395	72.86	-12.89	225.37	999.68	145.57	0.00	-12172.38	-0.00	-0.00	-0.00	300.00	200.00	0.00	-0.00
396	63.63	-11.44	246.89	991.81	139.93	0.00	-12510.67	-0.00	-0.00	-0.00	300.00	200.00	0.00	-0.00
397	75.07	1.14	290.68	979.69	134.80	0.00	-12558.30	-0.00	-0.00	-0.00	300.00	200.00	0.00	-0.00
398	100.10	11.60	321.96	971.10	131.18	0.00	-11431.68	-0.00	-0.00	-0.00	300.00	200.00	0.00	-0.00
399	115.28	14.57	354.16	964.78	128.65	0.00	-10544.46	-0.00	-0.00	-0.00	300.00	200.00	0.00	-0.00
400	113.37	15.49	390.32	959.29	126.58	0.00	-9218.21	-0.00	-0.00	-0.00	300.00	200.00	0.00	-0.00
401	105.36	10.99	397.03	957.42	125.44	0.00	-6942.83	-0.00	-0.00	-0.00	300.00	200.00	0.00	-0.00
402	96.28	11.98	395.51	955.08	124.38	0.00	-5089.27	-0.00	-0.00	-0.00	300.00	200.00	0.00	-0.00
403	87.66	18.46	394.59	951.38	121.42	0.00	-3112.17	-0.00	-0.00	-0.00	300.00	200.00	0.00	-0.00
404	88.04	27.92	402.22	948.30	119.50	0.00	-2653.21	-0.00	-0.00	-0.00	300.00	200.00	0.00	-0.00
405	89.49	34.18	412.60	945.83	117.38	0.00	-1922.39	-0.00	-0.00	-0.00	300.00	200.00	0.00	-0.00
406	88.88	38.53	427.40	942.63	115.10	0.00	-970.38	-0.00	-0.00	-0.00	300.00	200.00	0.00	-0.00
407	88.96	42.27	444.64	940.58	113.73	0.00	-245.08	-0.00	-0.00	-0.00	300.00	200.00	0.00	-0.00
408	89.49	40.82	465.55	939.18	112.55	0.00	-582.42	-0.00	-0.00	-0.00	300.00	200.00	0.00	-0.00
409	90.71	41.81	489.35	937.71	111.69	0.00	-77.47	-0.00	-0.00	-0.00	300.00	200.00	0.00	-0.00
410	93.08	39.98	511.32	935.86	110.53	0.00	-210.94	-0.00	-0.00	-0.00	300.00	200.00	0.00	-0.00
411	93.84	40.44	531.46	934.09	109.16	0.00	197.26	-0.00	-0.00	-0.00	300.00	200.00	0.00	-0.00
412	94.38	37.38	555.42	932.51	108.63	0.00	92.56	-0.00	-0.00	-0.00	300.00	200.00	0.00	-0.00
413	93.69	36.93	576.93	932.12	108.81	0.00	222.89	-0.00	-0.00	-0.00	300.00	200.00	0.00	-0.00
414	91.78	35.78	596.01	932.49	109.32	0.00	280.65	-0.00	-0.00	-0.00	300.00	200.00	0.00	-0.00
415	90.64	39.37	609.59	931.46	108.79	0.00	408.33	-0.00	-0.00	-0.00	300.00	200.00	0.00	-0.00
416	88.65	41.43	617.52	931.02	108.52	0.00	273.94	-0.00	-0.00	-0.00	300.00	200.00	0.00	-0.00
417	87.66	43.41	623.32	930.47	108.20	0.00	-107.25	-0.00	-0.00	-0.00	300.00	200.00	0.00	-0.00
418	86.36	43.18	627.75	929.76	107.73	0.00	-724.60	-0.00	-0.00	-0.00	300.00	200.00	0.00	-0.00
419	84.53	44.17	630.49	927.83	106.58	0.00	-708.25	-0.00	-0.00	-0.00	300.00	200.00	0.00	-0.00
420	81.71	42.42	634.77	927.30	106.11	0.00	-623.56	-0.00	-0.00	-0.00	300.00	200.00	0.00	-0.00
421	79.12	41.73	636.90	926.14	105.85	0.00	-404.16	-0.00	-0.00	-0.00	300.00	200.00	0.00	-0.00
422	76.60	38.99	638.12	925.67	105.88	0.00	-494.21	-0.00	-0.00	-0.00	300.00	200.00	0.00	-0.00
423	74.01	37.16	637.05	925.13	105.63	0.00	-527.82	-0.00	-0.00	-0.00	300.00	200.00	0.00	-0.00
424	70.65	34.79	634.00	924.59	105.70	0.00	-706.67	-0.00	-0.00	-0.00	300.00	200.00	0.00	-0.00
425	67.52	33.65	627.90	923.78	105.42	0.00	-813.82	-0.00	-0.00	-0.00	300.00	200.00	0.00	-0.00
426	64.32	32.50	620.57	923.21	105.29	0.00	-957.76	-0.00	-0.00	-0.00	300.00	200.00	0.00	-0.00
427	61.04	31.36	611.72	922.16	104.81	0.00	-1054.55	-0.00	-0.00	-0.00	300.00	200.00	0.00	-0.00
428	58.06	30.21	603.64	921.35	104.70	0.00	-1212.26	-0.00	-0.00	-0.00	300.00	200.00	0.00	-0.00
429	55.62	28.99	596.47	920.34	104.17	0.00	-1392.45	-0.00	-0.00	-0.00	300.00	200.00	0.00	-0.00
430	52.80	28.00	590.21	919.13	103.88	0.00	-1521.07	-0.00	-0.00	-0.00	300.00	200.00	0.00	-0.00
431	50.43	27.54	586.40	918.14	103.56	0.00	-1732.69	-0.00	-0.00	-0.00	300.00	200.00	0.00	-0.00
432	48.45	27.24	583.95	916.72	103.27	0.00	-1718.40	-0.00	-0.00	-0.00	300.00	200.00	0.00	-0.00
433	46.46	27.01	583.65	915.71	102.75	0.00	-1978.01	-0.00	-0.00	-0.00	300.00	200.00	0.00	-0.00
434	45.17	27.31	585.17	914.26	102.22	0.00	-2298.02	-0.00	-0.00	-0.00	300.00	200.00	0.00	-0.00
435	43.33	27.92	586.70	913.30	101.74	0.00	-2508.52	-0.00	-0.00	-0.00	300.00	200.00	0.00	-0.00
436	41.43	28.53	589.45	912.16	101.22	0.00	-2705.89	-0.00	-0.00	-0.00	300.00	200.00	0.00	-0.00
437	39.75	28.92	592.65	910.72	100.72	0.00	-2910.75	-0.00	-0.00	-0.00	300.00	200.00	0.00	-0.00
438	37.61	29.22	597.23	909.52	100.46	0.00	-3041.73	-0.00	-0.00	-0.00	300.00	200.00	0.00	-0.00
439	35.86	29.30	602.57	908.39	100.08	0.00	-3214.68	-0.00	-0.00	-0.00	300.00	200.00	0.00	-0.00
440	33.95	29.75	607.15	907.37	99.52	0.00	-3404.08	-0.00	-0.00	-0.00	300.00	200.00	0.00	-0.00
441	32.27	30.06	611.42	906.14	99.03	0.00	-3513.38	-0.00	-0.00	-0.00	300.00	200.00	0.00	-0.00
442	29.98	30.36	614.32	904.56	98.46	0.00	-3641.36	-0.00	-0.00	-0.00	300.00	200.00	0.00	-0.00
443	28.08	30.75	616.30	903.07	98.04	0.00	-3688.79	-0.00	-0.00	-0.00	300.00	200.00	0.00	-0.00
444	26.78	30.90	617.37	901.81	97.38	0.00	-3855.83	-0.00	-0.00	-0.00	300.00	200.00	0.00	-0.00
445	24.41	31.51	618.59	900.34	96.89	0.00	-3943.96	-0.00	-0.00	-0.00	300.00	200.00	0.00	-0.00
446	22.28	31.59	619.20	899.01	96.40	0.00	-4012.90	-0.00	-0.00	-0.00	300.00	200.00	0.00	-0.00
447	20.22	31.59	619.51	897.53	95.96	0.00	-4128.01	-0.00	-0.00	-0.00	300.00	200.00	0.00	-0.00
448	17.93	31.81	619.35	896.35	95.34	0.00	-4205.35	-0.00	-0.00	-0.00	300.00	200.00	0.00	-0.00
449	15.72	31.97	619.81	895.47	95.08	0.00	-4292.13	-0.00	-0.00	-0.00	300.00	200.00	0.00	-0.00
450	13.50	31.89	620.57	894.44	94.81	0.00	-4397.71	-0.00	-0.00	-0.00	300.00	200.00	0.00	-0.00
451	11.52	32.42	621.49	893.13	94.43	0.00	-4512.55	-0.00	-0.00	-0.00	300.00	200.00	0.00	-0.00
452	9.23	32.42	621.80	891.96	94.18	0.00	-4601.32	-0.00	-0.00	-0.00	300.00	200.00	0.00	-0.00
453	7.40	32.58	623.02	891.10	93.95	0.00	-4677.14	-0.00	-0.00	-0.00	300.00	200.00	0.00	-0.00
454	5.34	33.04	623.17	889.92	93.58	0.00	-4851.33	-0.00	-0.00	-0.00	300.00	200.00	0.00	-0.00
455	3.51	33.04	623.93	888.99	93.57	0.00	-4991.77	-0.00	-0.00	-0.00	300.00	200.00	0.00	-0.00
456	1.14	33.19	623.47	888.10	93.29	0.00	-5074.85	-0.00	-0.00	-0.00	300.00	200.00	0.00	-0.00
457	-0.84	33.49	623.63	886.92	93.22	0.00	-5139.80	-0.00	-0.00	-0.00	300.00	200.00	0.00	-0.00
458	-2.29	33.72	622.71	885.95	93.02	0.00	-5359.83	-0.00	-0.00	-0.00	300.00	200.00	0.00	-0.00
459	-4.35	33.57	621.80	885.04	92.96	0.00	-5431.73	-0.00	-0.00	-0.00	300.00	200.00	0.00	-0.00
460	-6.18	33.65	620.42	883.89	92.82	0.00	-5515.36	-0.00	-0.00	-0.00	300.00	200.00	0.00	-0.00
461	-8.39	33.65	618.90	882.88	92.85	0.00	-5633.65	-0.00	-0.00	-0.00	300.00	200.00	0.00	-0.00
462	-10.15	33.65	617.37	882.09	93.18	0.00	-5788.55	-0.00	-0.00	-0.00	300.00	200.00	0.00	-0.00
463	-12.28	33.72	614.17	881.01	93.02	0.00	-5909.54	-0.00	-0.00	-0.00	300.00	200.00	0.00	-0.00
464	-14.11	33.57	612.18	879.89	93.22	0.00	-5934.09	-0.00	-0.00	-0.00	300.00	200.00	0.00	-0.00
465	-15.72	33.04	609.89	878.76	93.42	0.00	-6061.34	-0.00	-0.00	-0.00	300.00	200.00	0.00	-0.00
466	-17.17	32.73	607.76	877.39	93.50	0.00	-6076.87	-0.00	-0.00	-0.00	300.00	200.00	0.00	-0.00
467	-18.62	32.27	605.77	876.02	93.65	0.00	-6190.47	-0.00	-0.00	-0.00	300.00	200.00	0.00	-0.00
468	-19.76	31.89	603.94	874.42	93.94	0.00	-6262.60	-0.00	-0.00	-0.00	300.00	200.00	0.00	-0.00
469	-21.36	31.13	601.96	872.66	93.94	0.00	-6380.01	-0.00	-0.00	-0.00	300.00	200.00	0.00	-0.00
470	-23.35	30.90	600.74	871.30	94.03	0.00	-6434.27	-0.00	-0.00	-0.00	300.00	200.00	0.00	-0.00
471	-24.95	30.29	600.28	869.29	94.10	0.00	-6499.50	-0.00	-0.00	-0.00	300.00	200.00	0.00	-0.00
472	-26.25	30.52	600.28	866.93	94.20	0.00	-6399.40	-0.00	-0.00	-0.00	300.00	200.00	0.00	-0.00
473	-27.69	31.13	600.74	864.75	94.08	0.00	-6312.92	-0.00	-0.00	-0.00	300.00	200.00	0.00	-0.00
474	-28.69	31.28	600.89	862.17	93.85	0.00	-6252.13	-0.00	-0.00	-0.00	300.00	200.00	0.00	-0.00
475	-29.75	31.81	602.72	859.63	94.03	0.00	-6110.06	-0.00	-0.00	-0.00	300.00	200.00	0.00	-0.00
476	-30.29	32.35	604.40	856.88	93.76	0.00	-6001.85	-0.00	-0.00	-0.00	300.00	200.00	0.00	-0.00
477	-31.05	32.96	606.38	854.08	93.51	0.00	-5838.40	-0.00	-0.00	-0.00	300.00	200.00	0.00	-0.00
478	-32.50	33.04	610.50	851.19	93.48	0.00	-5652.35	-0.00	-0.00	-0.00	300.00	200.00	0.00	-0.00
479	-33.65	33.57	614.32	848.31	93.19	0.00	-5533.84	-0.00	-0.00	-0.00	300.00	200.00	0.00	-0.00
480	-35.25	33.72	619.81	845.84	93.30	0.00	-5458.06	-0.00	-0.00	-0.00	300.00	200.00	0.00	-0.00
481	-37.46	34.41	625.92	843.18	93.17	0.00	-5200.78	-0.00	-0.00	-0.00	300.00	200.00	0.00	-0.00
482	-39.52	34.71	632.17	840.94	93.02	0.00	-5130.84	-0.00	-0.00	-0.00	300.00	200.00	0.00	-0.00
483	-42.04	35.86	638.28	839.03	92.80	0.00	-4804.05	-0.00	-0.00	-0.00	300.00	200.00	0.00	-0.00
484	-45.32	36.85	644.23	836.78	92.80	0.00	-4626.20	-0.00	-0.00	-0.00	300.00	200.00	0.00	-0.00
485	-48.37	37.84	649.26	834.96	92.64	0.00	-4454.77	-0.00	-0.00	-0.00	300.00	200.00	0.00	-0.00
486	-52.19	38.45	654.45	833.68	92.66	0.00	-4252.68	-0.00	-0.00	-0.00	300.00	200.00	0.00	-0.00
487	-56.76	38.99	659.33	832.32	92.62	0.00	-4172.58	-0.00	-0.00	-0.00	300.00	200.00	0.00	-0.00
488	-60.81	39.22	662.69	831.37	92.61	0.00	-4027.56	-0.00	-0.00	-0.00	300.00	200.00	0.00	-0.00
489	-64.93	39.90	663.76	830.45	92.51	0.00	-3881.67	-0.00	-0.00	-0.00	300.00	200.00	0.00	-0.00
490	-69.27	40.44	663.91	829.50	92.67	0.00	-3851.90	-0.00	-0.00	-0.00	300.00	200.00	0.00	-0.00
491	-73.32	40.89	662.08	828.47	92.65	0.00	-3752.51	-0.00	-0.00	-0.00	300.00	200.00	0.00	-0.00
492	-77.29	41.43	658.72	827.67	92.61	0.00	-3617.12	-0.00	-0.00	-0.00	300.00	200.00	0.00	-0.00
493	-81.48	41.96	652.47	826.53	92.75	0.00	-3455.88	-0.00	-0.00	-0.00	300.00	200.00	0.00	-0.00
494	-84.92	42.50	645.60	825.78	92.74	0.00	-3358.07	1.14	0.23	13.28	375.86	255.17	0.00	68.66
495	-88.58	42.95	635.83	824.74	92.63	0.00	-3172.86	1.53	-2.29	181.73	374.56	263.81	0.00	-6.64
496	-91.48	43.03	625.15	824.06	93.09	0.00	-3051.61	-3.20	-2.98	215.30	385.05	270.30	0.00	485.53
497	-92.32	42.34	606.84	822.59	92.83	0.00	-2838.14	20.83	9.99	211.33	371.48	263.25	0.00	259.64
498	-93.38	39.67	587.77	821.54	93.41	0.00	-2858.55	46.01	6.87	244.60	371.12	264.63	0.00	196.13
499	-92.54	37.77	564.12	819.74	93.54	0.00	-2864.55	57.98	5.26	262.45	371.51	266.40	0.00	223.25
500	-91.55	34.94	539.55	818.33	93.89	0.00	-2959.44	51.19	8.32	282.75	367.19	265.52	0.00	48.62
501	-89.65	31.89	513.31	816.94	94.29	0.00	-3114.42	37.00	6.87	294.80	365.99	267.39	0.00	-88.09
502	-86.44	28.99	482.48	815.14	94.56	0.00	-3124.37	34.48	5.80	299.99	364.09	268.16	0.00	-126.88
503	-82.17	26.17	453.34	813.94	94.65	0.00	-3295.00	41.20	3.81	303.04	361.18	268.88	0.00	-233.65
504	-76.90	23.50	422.06	812.11	94.72	0.00	-3340.57	53.10	-4.65	322.57	353.64	271.52	0.00	-232.52
505	-70.50	20.07	387.27	809.74	95.04	0.00	-3523.62	67.21	-16.56	355.99	346.81	273.12	0.00	-54.94
506	-63.63	16.86	355.53	808.62	95.45	0.00	-3818.39	78.35	-22.81	380.10	341.91	274.11	0.00	170.82
507	-56.15	13.43	323.64	807.81	95.90	0.00	-3999.90	81.02	-25.56	395.05	338.24	274.93	0.00	-46.68
508	-47.23	10.30	285.03	804.55	95.72	0.00	-3994.65	78.13	-26.32	401.46	336.26	275.33	0.00	-667.55
509	-38.53	7.40	248.72	801.22	95.09	0.00	-4131.23	76.07	-26.55	403.14	334.29	275.47	0.00	-1245.09
510	-29.37	4.43	212.25	798.61	95.18	0.00	-4401.49	76.07	-28.99	407.10	332.16	276.16	0.00	-1537.03
511	-18.69	2.98	169.98	793.40	93.72	0.00	-4507.90	77.90	-31.74	417.94	329.79	276.16	0.00	-1567.69
512	-8.54	2.98	133.21	786.51	92.10	0.00	-4567.83	79.42	-33.04	433.50	328.62	276.52	0.00	-1605.93
513	1.60	3.97	101.47	776.68	87.22	0.00	-4600.52	81.25	-32.50	455.78	327.12	276.60	0.00	-1569.40
514	10.99	6.03	76.75	762.84	81.51	0.00	-4668.42	82.32	-30.90	477.14	326.19	276.50	0.00	-1636.84
515	17.62	7.17	61.49	751.88	75.93	0.00	-4696.28	83.24	-28.84	499.88	325.18	276.37	0.00	-1614.16
516	22.43	7.48	48.83	737.06	65.63	0.00	-4977.75	84.23	-26.25	522.92	324.51	276.39	0.00	-1642.60
517	24.72	7.93	36.93	720.77	57.02	0.00	-5086.66	84.46	-24.11	542.30	323.89	276.25	0.00	-1704.42
518	25.71	8.32	25.94	691.24	37.65	0.00	-5342.91	84.00	-23.19	560.15	323.29	276.27	0.00	-1727.49
519	27.24	8.54	17.55	655.17	3.48	0.00	-6164.68	83.01	-23.73	576.93	323.01	276.54	0.00	-1706.53
520	-0.00	-0.00	-0.00	903.00	200.00	0.00	-0.00	82.02	-25.33	590.21	322.49	276.73	0.00	-1811.64
521	0.00	0.00	0.00	903.00	200.00	0.00	0.00	80.95	-27.69	601.65	321.99	277.20	0.00	-1816.48
522	24.87	5.95	-5.95	1133.77	389.74	0.00	439.18	79.96	-31.97	613.10	321.28	277.65	0.00	-1900.19
523	24.87	6.18	-5.80	1155.63	400.00	0.00	529.24	78.89	-35.78	620.42	320.59	278.11	0.00	-1913.34
524	24.87	5.95	-6.41	1138.71	376.19	0.00	49.77	77.29	-39.22	625.61	319.76	278.49	0.00	-2085.66
525	24.87	6.03	-6.26	1137.15	380.49	0.00	125.23	75.61	-41.73	629.73	319.12	278.90	0.00	-2163.50
526	24.87	6.10	-6.41	1131.57	376.19	0.00	80.29	73.24	-42.72	632.02	318.47	279.24	0.00	-2196.47
527	-0.00	-0.00	-0.00	903.00	200.00	0.00	-0.00	70.65	-42.27	632.48	318.02	279.42	0.00	-2256.18
528	24.72	5.87	-6.41	1131.57	385.71	0.00	318.25	67.52	-40.13	632.48	317.23	279.57	0.00	-2199.07
529	24.87	5.80	-5.80	1139.84	389.47	0.00	363.80	65.16	-37.77	633.24	316.70	279.66	0.00	-2075.36
530	24.72	5.95	-5.95	1156.85	394.87	0.00	399.66	62.64	-34.71	634.16	315.95	279.69	0.00	-2030.51
531	24.87	5.95	-6.56	1126.26	372.09	0.00	22.00	60.65	-32.58	633.85	314.88	280.02	0.00	-1802.99
532	24.87	5.95	-5.95	1141.46	384.62	0.00	242.97	58.90	-31.13	631.41	314.21	280.28	0.00	-1558.38
533	24.72	5.95	-5.80	1147.74	394.74	0.00	450.54	56.92	-30.52	627.29	313.06	280.66	0.00	-1396.29
534	24.49	5.87	-6.26	1144.46	390.24	0.00	310.94	54.70	-30.06	621.64	312.22	281.05	0.00	-1195.57
535	24.72	5.80	-6.41	1131.57	376.19	0.00	31.61	53.25	-30.06	616.46	310.99	281.58	0.00	-1092.85
536	24.87	5.87	-5.80	1155.63	389.47	0.00	275.86	51.42	-30.44	611.88	309.88	282.00	0.00	-976.19
537	24.72	5.87	-5.80	1155.63	389.47	0.00	224.06	49.67	-30.90	607.60	308.97	282.37	0.00	-804.58
538	24.64	5.95	-5.95	1141.46	400.00	0.00	534.06	48.14	-31.43	605.93	307.86	282.75	0.00	-736.06
539	24.72	5.72	-5.95	1141.46	394.87	0.00	454.24	46.92	-31.97	606.08	306.87	282.98	0.00	-555.95
540	24.95	5.95	-5.95	1149.15	389.74	0.00	339.21	45.32	-32.27	608.52	306.02	283.35	0.00	-400.12
541	24.87	5.87	-5.95	1141.46	394.87	0.00	470.48	43.87	-32.35	611.42	305.32	283.70	0.00	-275.93
542	-0.00	-0.00	-0.00	903.00	200.00	0.00	-0.00	42.11	-32.35	616.15	304.83	283.75	0.00	-138.86
543	24.72	5.72	-6.56	1112.30	372.09	0.00	80.91	40.13	-32.12	620.73	304.28	284.22	0.00	38.11
544	24.72	5.80	-5.80	1155.63	400.00	0.00	503.54	38.22	-31.89	624.54	303.66	284.29	0.00	203.04
545	24.87	5.80	-5.80	1147.74	394.74	0.00	494.71	36.32	-31.51	627.29	302.99	284.55	0.00	349.67
546	24.41	5.80	-6.56	1126.26	372.09	0.00	-68.49	33.80	-31.13	629.43	302.47	284.61	0.00	510.36
547	-0.00	-0.00	-0.00	903.00	200.00	0.00	-0.00	31.43	-30.67	630.19	301.96	284.70	0.00	685.40
548	-0.00	-0.00	-0.00	903.00	200.00	0.00	-0.00	28.99	-30.21	630.19	301.74	284.89	0.00	774.30
549	24.72	5.80	-5.95	1149.15	384.62	0.00	137.92	25.79	-29.37	630.19	301.74	284.89	0.00	867.03
550	24.64	5.72	-5.80	1147.74	389.47	0.00	293.33	22.89	-28.61	630.19	301.45	284.94	0.00	1024.37
551	24.57	5.80	-6.26	1137.15	380.49	0.00	77.97	19.84	-28.15	629.88	301.53	284.74	0.00	1060.11
552	24.72	5.80	-5.65	1154.35	400.00	0.00	510.96	16.94	-28.08	629.43	301.53	284.75	0.00	1180.79
553	24.49	5.80	-6.26	1137.15	395.12	0.00	445.48	14.11	-27.54	628.20	301.68	284.67	0.00	1355.71
554	-0.00	-0.00	-0.00	903.00	200.00	0.00	-0.00	11.52	-27.54	626.83	301.68	284.47	0.00	1362.70
555	-0.00	-0.00	-0.00	903.00	200.00	0.00	-0.00	8.85	-27.31	626.22	301.97	284.45	0.00	1465.09
556	24.57	5.65	-6.26	1137.15	395.12	0.00	496.10	6.41	-26.93	627.29	302.12	284.16	0.00	1626.35
557	24.49	5.87	-6.41	1131.57	376.19	0.00	-26.16	4.12	-26.47	627.14	302.26	284.14	0.00	1665.39
558	-0.00	-0.00	-0.00	903.00	200.00	0.00	-0.00	1.60	-26.40	627.29	302.55	283.92	0.00	1804.05
559	24.72	5.72	-5.95	1149.15	400.00	0.00	514.10	-0.76	-26.32	627.14	302.34	283.84	0.00	1874.34
560	-0.00	-0.00	-0.00	903.00	200.00	0.00	-0.00	-3.13	-26.40	626.68	302.19	283.76	0.00	1993.11
561	24.49	5.80	-5.95	1133.77	394.87	0.00	436.05	-5.34	-26.86	625.15	301.90	283.62	0.00	2213.79
562	24.57	5.72	-6.26	1151.78	380.49	0.00	12.10	-7.63	-27.24	624.24	301.76	283.65	0.00	2362.34
563	24.57	5.72	-6.41	1131.57	376.19	0.00	22.16	-9.92	-27.39	624.08	301.54	283.28	0.00	2535.02
564	-0.00	-0.00	-0.00	903.00	200.00	0.00	-0.00	-11.67	-27.24	625.46	300.95	283.00	0.00	2650.55
565	-0.00	-0.00	-0.00	903.00	200.00	0.00	-0.00	-13.28	-27.01	626.83	300.58	282.72	0.00	2831.58
566	24.64	5.65	-5.80	1147.74	400.00	0.00	548.51	-15.26	-26.40	627.14	299.85	282.53	0.00	2925.37
567	24.64	5.65	-6.56	1140.21	372.09	0.00	-73.81	-17.09	-26.17	625.76	299.12	282.47	0.00	3122.42
568	24.87	5.80	-5.95	1149.15	400.00	0.00	525.84	-19.07	-26.02	623.63	298.31	282.31	0.00	3215.55
569	24.64	5.65	-5.95	1149.15	400.00	0.00	494.74	-21.06	-25.86	621.64	297.28	282.03	0.00	3260.45
570	-0.00	-0.00	-0.00	903.00	200.00	0.00	-0.00	-22.89	-26.09	619.66	296.16	281.75	0.00	3498.86
571	24.72	5.49	-5.95	1141.46	394.87	0.00	508.82	-24.26	-25.94	618.44	295.11	281.47	0.00	3527.17
572	24.95	5.34	-5.65	1162.46	400.00	0.00	628.50	-25.86	-25.79	618.59	293.86	281.15	0.00	3647.81
573	24.64	5.34	-5.95	1141.46	394.87	0.00	530.34	-27.54	-25.41	617.37	292.44	280.92	0.00	3736.08
574	24.72	5.42	-5.95	1141.46	389.74	0.00	308.70	-28.76	-25.41	616.76	290.87	280.85	0.00	3805.48
575	-0.00	-0.00	-0.00	903.00	200.00	0.00	-0.00	-29.91	-25.86	615.08	288.99	280.72	0.00	3915.56
576	24.87	5.42	-6.26	1137.15	385.37	0.00	206.37	-31.05	-26.32	612.49	286.92	280.52	0.00	3953.31
577	24.87	5.42	-6.26	1137.15	385.37	0.00	252.14	-32.58	-26.93	610.35	284.70	280.35	0.00	3974.13
578	24.87	5.42	-6.26	1137.15	390.24	0.00	350.58	-33.19	-27.01	609.28	282.42	280.24	0.00	4049.06
579	24.87	5.42	-5.80	1147.74	389.47	0.00	296.94	-34.03	-27.24	609.74	279.13	280.18	0.00	4119.01
580	25.10	5.42	-5.80	1163.53	400.00	0.00	519.00	-34.71	-27.39	610.66	276.01	279.96	0.00	4143.26
581	25.10	5.42	-6.26	1137.15	395.12	0.00	585.23	-34.79	-27.47	613.56	272.47	279.83	0.00	4202.74
582	-0.00	-0.00	-0.00	903.00	200.00	0.00	-0.00	-34.33	-27.62	615.08	268.00	280.03	0.00	4196.31
583	-0.00	-0.00	-0.00	903.00	200.00	0.00	-0.00	-34.33	-28.08	616.61	263.92	280.13	0.00	4086.65
584	25.02	5.42	-6.41	1131.57	371.43	0.00	-83.92	-34.03	-28.69	618.59	259.30	280.12	0.00	4048.45
585	24.95	5.42	-6.41	1138.71	385.71	0.00	220.71	-33.19	-29.30	621.03	254.23	280.20	0.00	4054.05
586	25.02	5.49	-5.95	1172.23	394.87	0.00	261.94	-32.12	-29.53	624.08	249.39	280.34	0.00	3981.73
587	-0.00	-0.00	-0.00	903.00	200.00	0.00	-0.00	-31.74	-30.06	628.20	244.69	280.45	0.00	3886.64
588	25.25	5.49	-6.56	1119.28	381.40	0.00	257.09	-31.66	-30.44	633.85	239.70	280.50	0.00	3855.22
589	25.25	5.42	-6.26	1144.46	390.24	0.00	337.74	-31.59	-30.52	639.95	235.62	280.45	0.00	3871.41
590	25.33	5.49	-6.56	1126.26	386.05	0.00	327.53	-32.27	-30.59	645.14	231.74	280.42	0.00	3830.87
591	25.18	5.34	-6.41	1131.57	385.71	0.00	296.46	-33.72	-30.82	651.25	227.74	280.27	0.00	3786.27
592	-0.00	-0.00	-0.00	903.00	200.00	0.00	-0.00	-35.78	-31.05	655.82	224.69	280.08	0.00	3790.88
593	25.41	5.65	-6.26	1137.15	395.12	0.00	453.86	-38.15	-31.51	660.25	221.93	279.96	0.00	3667.94
594	25.48	5.34	-6.26	1137.15	390.24	0.00	370.12	-41.05	-32.12	663.91	218.98	279.94	0.00	3592.45
595	25.56	5.49	-6.41	1138.71	385.71	0.00	270.30	-43.87	-32.88	667.42	216.87	279.70	0.00	3497.74
596	25.63	5.34	-6.26	1144.46	395.12	0.00	508.01	-47.23	-33.19	669.56	214.88	279.63	0.00	3485.47
597	25.56	5.34	-5.95	1133.77	400.00	0.00	674.91	-51.35	-34.48	670.78	212.99	279.48	0.00	3355.42
598	25.56	5.65	-6.56	1126.26	386.05	0.00	313.16	-55.08	-35.10	671.23	211.48	279.43	0.00	3298.52
599	25.56	5.42	-5.95	1156.85	400.00	0.00	555.19	-59.13	-35.86	670.17	210.18	279.33	0.00	3143.75
600	-0.00	-0.00	-0.00	903.00	200.00	0.00	-0.00	-63.48	-36.70	667.42	208.85	279.06	0.00	3057.82
601	25.71	5.42	-5.95	1149.15	400.00	0.00	512.93	-67.06	-37.54	661.47	207.47	279.22	0.00	2956.13
602	-0.00	-0.00	-0.00	903.00	200.00	0.00	-0.00	-72.02	-36.16	655.36	206.54	278.74	0.00	2484.74
603	27.01	6.71	-6.41	1124.43	366.67	0.00	-98.09	-70.34	-41.20	640.11	204.96	278.71	0.00	2197.60
604	26.55	4.81	-5.95	1164.54	389.74	0.00	782.31	-77.51	-35.93	626.37	204.26	277.37	0.00	2281.26
605	25.41	5.95	-6.41	1138.71	390.48	0.00	3.27	-77.29	-35.48	605.93	203.15	277.51	0.00	2383.74
606	25.71	5.49	-5.95	1141.46	400.00	0.00	261.75	-77.13	-33.72	583.50	201.70	276.78	0.00	2321.51
607	27.16	5.34	-6.41	1124.43	385.71	0.00	451.22	-76.68	-29.75	560.46	200.76	276.29	0.00	2550.47
608	25.33	5.34	-6.41	1138.71	385.71	0.00	34.88	-76.14	-28.23	534.82	199.34	275.66	0.00	2383.82
609	26.25	5.42	-6.26	1144.46	390.24	0.00	183.11	-74.23	-26.25	504.76	198.43	274.97	0.00	2251.71
610	27.08	4.96	-5.95	1133.77	389.74	0.00	424.12	-72.40	-23.88	475.46	197.37	274.58	0.00	2105.50
611	26.47	5.19	-6.56	1119.28	386.05	0.00	232.79	-70.42	-22.89	445.25	196.26	273.95	0.00	1962.21
612	-0.00	-0.00	-0.00	903.00	200.00	0.00	-0.00	-67.60	-20.14	410.77	195.36	273.33	0.00	1724.64
613	26.70	5.11	-5.95	1149.15	400.00	0.00	580.42	-64.09	-18.23	378.42	193.91	272.98	0.00	1536.43
614	26.25	5.26	-6.26	1144.46	395.12	0.00	370.86	-61.04	-16.56	345.92	193.47	272.52	0.00	1317.47
615	26.47	5.42	-6.41	1131.57	390.48	0.00	279.74	-56.61	-14.34	309.45	192.60	271.89	0.00	1210.37
616	-0.00	-0.00	-0.00	903.00	200.00	0.00	-0.00	-52.26	-12.21	275.88	192.15	271.57	0.00	1031.29
617	26.47	5.49	-6.56	1119.28	381.40	0.00	112.31	-47.15	-10.38	243.68	191.05	271.26	0.00	888.40
618	-0.00	-0.00	-0.00	903.00	200.00	0.00	-0.00	-41.50	-8.47	208.44	190.19	270.72	0.00	781.31
619	27.08	5.26	-5.95	1141.46	394.87	0.00	543.64	-35.86	-7.25	176.24	188.83	270.30	0.00	701.64
620	27.01	5.26	-5.95	1118.38	389.74	0.00	465.98	-30.21	-6.41	146.33	187.07	269.45	0.00	634.21
621	26.78	5.34	-6.41	1131.57	385.71	0.00	250.68	-23.35	-5.49	114.59	183.76	269.51	0.00	553.98
622	26.63	5.42	-6.26	1129.83	375.61	0.00	13.96	-16.17	-5.34	90.03	180.00	268.47	0.00	540.42
623	26.63	5.49	-5.95	1149.15	400.00	0.00	494.15	-8.62	-4.65	71.11	175.11	268.67	0.00	451.80
624	-0.00	-0.00	-0.00	903.00	200.00	0.00	-0.00	-1.98	-4.88	57.07	171.66	265.78	0.00	433.04
625	-0.00	-0.00	-0.00	903.00	200.00	0.00	-0.00	0.61	-4.73	47.91	166.24	264.33	0.00	276.31
626	27.08	5.42	-6.26	1144.46	390.24	0.00	342.76	1.53	-3.97	40.44	166.42	264.15	0.00	208.79
627	27.01	5.26	-6.26	1129.83	380.49	0.00	155.75	1.75	-3.28	32.50	166.20	261.03	0.00	194.57
628	27.16	5.42	-5.95	1133.77	394.87	0.00	563.79	1.68	-2.98	26.25	163.95	259.30	0.00	198.28
629	27.01	5.26	-5.95	1149.15	400.00	0.00	581.01	1.98	-3.05	21.51	170.21	255.32	0.00	171.42
630	27.08	5.26	-6.41	1124.43	380.95	0.00	256.31	2.59	-3.05	16.94	170.27	257.66	0.00	211.42
631	26.78	5.42	-6.41	1117.29	376.19	0.00	55.59	2.75	-2.75	13.73	170.00	255.56	0.00	138.85
632	27.01	5.42	-6.26	1137.15	395.12	0.00	545.41	2.29	-2.29	10.07	172.73	257.58	0.00	115.13
633	-0.00	-0.00	-0.00	903.00	200.00	0.00	-0.00	1.68	-1.37	6.56	202.33	237.21	0.00	111.42
634	26.86	5.49	-5.80	1155.63	394.74	0.00	385.89	-0.00	-0.00	-0.00	300.00	200.00	0.00	-0.00
635	26.78	5.42	-6.26	1122.51	385.37	0.00	318.76	-0.00	-0.00	-0.00	300.00	200.00	0.00	-0.00
636	26.70	5.65	-6.26	1122.51	380.49	0.00	169.89	-0.00	-0.00	-0.00	300.00	200.00	0.00	-0.00
637	26.78	5.65	-5.80	1147.74	394.74	0.00	422.83	-0.00	-0.00	-0.00	300.00	200.00	0.00	-0.00
638	26.78	5.80	-5.80	1139.84	394.74	0.00	522.81	-0.00	-0.00	-0.00	300.00	200.00	0.00	-0.00
639	26.47	5.72	-5.80	1155.63	394.74	0.00	391.11	-0.00	-0.00	-0.00	300.00	200.00	0.00	-0.00
640	26.55	5.87	-6.41	1117.29	371.43	0.00	-3.27	-0.00	-0.00	-0.00	300.00	200.00	0.00	-0.00
641	26.47	5.80	-5.95	1133.77	394.87	0.00	525.06	-0.00	-0.00	-0.00	300.00	200.00	0.00	-0.00
642	-0.00	-0.00	-0.00	903.00	200.00	0.00	-0.00	-0.00	-0.00	-0.00	300.00	200.00	0.00	-0.00
643	26.40	5.95	-6.26	1129.83	390.24	0.00	399.15	-0.00	-0.00	-0.00	300.00	200.00	0.00	-0.00
644	26.32	5.87	-6.41	1131.57	380.95	0.00	215.80	-0.00	-0.00	-0.00	300.00	200.00	0.00	-0.00
645	26.40	5.95	-6.26	1144.46	385.37	0.00	251.96	-0.00	-0.00	-0.00	300.00	200.00	0.00	-0.00
646	26.25	5.95	-6.26	1137.15	390.24	0.00	372.35	-0.00	-0.00	-0.00	300.00	200.00	0.00	-0.00
647	26.17	6.03	-6.26	1144.46	390.24	0.00	318.76	-0.00	-0.00	-0.00	300.00	200.00	0.00	-0.00
648	26.17	5.95	-6.26	1137.15	380.49	0.00	171.20	-0.00	-0.00	-0.00	300.00	200.00	0.00	-0.00
649	26.02	5.80	-6.41	1131.57	376.19	0.00	99.91	-0.00	-0.00	-0.00	300.00	200.00	0.00	-0.00
650	26.02	6.03	-6.41	1131.57	376.19	0.00	47.59	-0.00	-0.00	-0.00	300.00	200.00	0.00	-0.00
651	25.79	5.95	-5.80	1171.42	394.74	0.00	288.71	-0.00	-0.00	-0.00	300.00	200.00	0.00	-0.00
652	26.02	6.18	-6.41	1131.57	371.43	0.00	-111.17	-0.00	-0.00	-0.00	300.00	200.00	0.00	-0.00
653	25.79	6.10	-6.41	1145.86	371.43	0.00	-243.05	-0.00	-0.00	-0.00	300.00	200.00	0.00	-0.00
654	25.79	6.03	-5.95	1149.15	394.87	0.00	360.15	-0.00	-0.00	-0.00	300.00	200.00	0.00	-0.00
655	25.79	5.87	-6.26	1137.15	390.24	0.00	394.68	-0.00	-0.00	-0.00	300.00	200.00	0.00	-0.00
656	-0.00	-0.00	-0.00	903.00	200.00	0.00	-0.00	-0.00	-0.00	-0.00	300.00	200.00	0.00	-0.00
657	25.79	5.95	-6.56	1140.21	372.09	0.00	-109.47	-0.00	-0.00	-0.00	300.00	200.00	0.00	-0.00
658	25.94	5.95	-6.26	1144.46	385.37	0.00	212.88	-0.00	-0.00	-0.00	300.00	200.00	0.00	-0.00
659	25.79	6.10	-6.41	1145.86	371.43	0.00	-174.39	-0.00	-0.00	-0.00	300.00	200.00	0.00	-0.00
660	26.02	6.18	-5.95	1156.85	389.74	0.00	232.01	-0.00	-0.00	-0.00	300.00	200.00	0.00	-0.00
661	25.71	6.03	-5.95	1149.15	400.00	0.00	545.80	-0.00	-0.00	-0.00	300.00	200.00	0.00	-0.00
662	25.71	6.10	-6.26	1129.83	385.37	0.00	337.37	-0.00	-0.00	-0.00	300.00	200.00	0.00	-0.00
663	-0.00	-0.00	-0.00	903.00	200.00	0.00	-0.00	-0.00	-0.00	-0.00	300.00	200.00	0.00	-0.00
664	-0.00	-0.00	-0.00	903.00	200.00	0.00	-0.00	-0.00	-0.00	-0.00	300.00	200.00	0.00	-0.00
665	25.63	6.10	-5.80	1155.63	400.00	0.00	495.11	-0.00	-0.00	-0.00	300.00	200.00	0.00	-0.00
666	25.71	6.10	-5.95	1141.46	400.00	0.00	642.63	-0.00	-0.00	-0.00	300.00	200.00	0.00	-0.00
667	25.56	6.10	-6.26	1151.78	390.24	0.00	322.67	-0.00	-0.00	-0.00	300.00	200.00	0.00	-0.00
668	25.48	5.95	-5.95	1149.15	400.00	0.00	633.24	-0.00	-0.00	-0.00	300.00	200.00	0.00	-0.00
669	25.48	6.10	-5.95	1149.15	400.00	0.00	595.68	-0.00	-0.00	-0.00	300.00	200.00	0.00	-0.00
670	25.48	6.10	-6.41	1153.00	376.19	0.00	-34.51	-0.00	-0.00	-0.00	300.00	200.00	0.00	-0.00
671	-0.00	-0.00	-0.00	903.00	200.00	0.00	-0.00	-0.00	-0.00	-0.00	300.00	200.00	0.00	-0.00
672	25.63	6.18	-6.41	1153.00	380.95	0.00	118.26	-0.00	-0.00	-0.00	300.00	200.00	0.00	-0.00
673	25.48	6.03	-5.95	1149.15	400.00	0.00	637.35	-0.00	-0.00	-0.00	300.00	200.00	0.00	-0.00
674	25.41	6.33	-6.41	1138.71	395.24	0.00	423.43	-0.00	-0.00	-0.00	300.00	200.00	0.00	-0.00
675	-0.00	-0.00	-0.00	903.00	200.00	0.00	-0.00	-0.00	-0.00	-0.00	300.00	200.00	0.00	-0.00
676	25.48	6.33	-6.41	1131.57	390.48	0.00	453.77	-0.00	-0.00	-0.00	300.00	200.00	0.00	-0.00
677	-0.00	-0.00	-0.00	903.00	200.00	0.00	-0.00	-0.00	-0.00	-0.00	300.00	200.00	0.00	-0.00
678	25.41	6.18	-6.26	1129.83	395.12	0.00	625.80	-0.00	-0.00	-0.00	300.00	200.00	0.00	-0.00
679	25.33	6.33	-6.26	1129.83	390.24	0.00	452.74	-0.00	-0.00	-0.00	300.00	200.00	0.00	-0.00
680	25.41	6.10	-5.95	1149.15	400.00	0.00	649.09	-0.00	-0.00	-0.00	300.00	200.00	0.00	-0.00
681	25.48	6.33	-6.41	1124.43	390.48	0.00	544.78	-0.00	-0.00	-0.00	300.00	200.00	0.00	-0.00
682	25.25	6.41	-5.95	1156.85	400.00	0.00	517.04	-0.00	-0.00	-0.00	300.00	200.00	0.00	-0.00
683	25.41	6.33	-6.56	1133.23	372.09	0.00	30.34	-0.00	-0.00	-0.00	300.00	200.00	0.00	-0.00
684	25.48	6.33	-5.95	1149.15	389.74	0.00	392.43	-0.00	-0.00	-0.00	300.00	200.00	0.00	-0.00
685	25.33	6.48	-5.95	1156.85	394.87	0.00	383.03	-0.00	-0.00	-0.00	300.00	200.00	0.00	-0.00
686	25.18	6.41	-6.71	1121.18	363.64	0.00	-162.30	-0.00	-0.00	-0.00	300.00	200.00	0.00	-0.00
687	25.18	6.33	-6.41	1145.86	385.71	0.00	299.73	-0.00	-0.00	-0.00	300.00	200.00	0.00	-0.00
688	-0.00	-0.00	-0.00	903.00	200.00	0.00	-0.00	-0.00	-0.00	-0.00	300.00	200.00	0.00	-0.00
689	25.18	6.26	-6.26	1151.78	395.12	0.00	495.17	-0.00	-0.00	-0.00	300.00	200.00	0.00	-0.00
690	25.25	6.41	-6.56	1126.26	367.44	0.00	-86.23	-0.00	-0.00	-0.00	300.00	200.00	0.00	-0.00
691	24.72	6.10	-6.41	1153.00	385.71	0.00	249.59	-0.00	-0.00	-0.00	300.00	200.00	0.00	-0.00
692	-0.00	-0.00	-0.00	903.00	200.00	0.00	-0.00	-0.00	-0.00	-0.00	300.00	200.00	0.00	-0.00
693	25.02	5.95	-6.26	1151.78	385.37	0.00	182.73	-0.00	-0.00	-0.00	300.00	200.00	0.00	-0.00
694	25.25	6.18	-6.26	1137.15	385.37	0.00	212.88	-0.00	-0.00	-0.00	300.00	200.00	0.00	-0.00
695	25.25	6.03	-6.41	1131.57	380.95	0.00	262.31	-0.00	-0.00	-0.00	300.00	200.00	0.00	-0.00
696	-0.00	-0.00	-0.00	903.00	200.00	0.00	-0.00	-0.00	-0.00	-0.00	300.00	200.00	0.00	-0.00
697	25.33	5.95	-6.26	1151.78	395.12	0.00	417.76	-0.00	-0.00	-0.00	300.00	200.00	0.00	-0.00
698	25.41	5.95	-6.26	1137.15	390.24	0.00	464.46	-0.00	-0.00	-0.00	300.00	200.00	0.00	-0.00
699	25.25	5.95	-6.56	1126.26	376.74	0.00	159.33	-0.00	-0.00	-0.00	300.00	200.00	0.00	-0.00
700	25.41	5.95	-6.41	1138.71	385.71	0.00	294.28	-0.00	-0.00	-0.00	300.00	200.00	0.00	-0.00
701	-0.00	-0.00	-0.00	903.00	200.00	0.00	-0.00	-0.00	-0.00	-0.00	300.00	200.00	0.00	-0.00
702	25.18	5.65	-5.95	1172.23	400.00	0.00	494.15	-0.00	-0.00	-0.00	300.00	200.00	0.00	-0.00
703	-0.00	-0.00	-0.00	903.00	200.00	0.00	-0.00	-0.00	-0.00	-0.00	300.00	200.00	0.00	-0.00
704	-0.00	-0.00	-0.00	903.00	200.00	0.00	-0.00	-0.00	-0.00	-0.00	300.00	200.00	0.00	-0.00
705	25.25	5.72	-6.26	1159.10	390.24	0.00	363.42	-0.00	-0.00	-0.00	300.00	200.00	0.00	-0.00
706	25.10	5.95	-5.95	1164.54	400.00	0.00	442.50	-0.00	-0.00	-0.00	300.00	200.00	0.00	-0.00
707	25.10	5.80	-6.56	1140.21	386.05	0.00	296.13	-0.00	-0.00	-0.00	300.00	200.00	0.00	-0.00
708	25.18	5.72	-6.41	1138.71	390.48	0.00	356.95	-0.00	-0.00	-0.00	300.00	200.00	0.00	-0.00
709	24.72	4.81	-6.41	1145.86	385.71	0.00	196.18	-0.00	-0.00	-0.00	300.00	200.00	0.00	-0.00
710	21.97	3.59	-6.56	1154.16	390.70	0.00	451.38	-0.00	-0.00	-0.00	300.00	200.00	0.00	-0.00
711	22.05	5.19	-6.87	1143.00	377.78	0.00	42.56	-0.00	-0.00	-0.00	300.00	200.00	0.00	-0.00
712	21.90	4.35	-6.56	1161.14	395.35	0.00	316.71	-0.00	-0.00	-0.00	300.00	200.00	0.00	-0.00
713	22.20	4.96	-6.41	1153.00	400.00	0.00	522.61	-0.00	-0.00	-0.00	300.00	200.00	0.00	-0.00
714	-0.00	-0.00	-0.00	903.00	200.00	0.00	-0.00	-0.00	-0.00	-0.00	300.00	200.00	0.00	-0.00
715	21.82	5.04	-6.41	1160.14	385.71	0.00	148.23	-0.00	-0.00	-0.00	300.00	200.00	0.00	-0.00
716	-0.00	-0.00	-0.00	903.00	200.00	0.00	-0.00	-0.00	-0.00	-0.00	300.00	200.00	0.00	-0.00
717	21.51	5.19	-6.71	1148.45	381.82	0.00	74.91	-0.00	-0.00	-0.00	300.00	200.00	0.00	-0.00
718	21.74	4.96	-6.41	1153.00	400.00	0.00	499.73	-0.00	-0.00	-0.00	300.00	200.00	0.00	-0.00
719	21.67	4.88	-6.26	1159.10	400.00	0.00	473.77	-0.00	-0.00	-0.00	300.00	200.00	0.00	-0.00
720	21.67	5.11	-6.41	1160.14	390.48	0.00	203.45	-0.00	-0.00	-0.00	300.00	200.00	0.00	-0.00
721	21.67	4.96	-6.41	1160.14	400.00	0.00	403.27	-0.00	-0.00	-0.00	300.00	200.00	0.00	-0.00
722	21.67	5.04	-6.56	1147.19	395.35	0.00	393.89	-0.00	-0.00	-0.00	300.00	200.00	0.00	-0.00
723	21.51	5.04	-6.56	1140.21	386.05	0.00	244.85	-0.00	-0.00	-0.00	300.00	200.00	0.00	-0.00
724	-0.00	-0.00	-0.00	903.00	200.00	0.00	-0.00	-0.00	-0.00	-0.00	300.00	200.00	0.00	-0.00
725	21.29	5.11	-6.56	1147.19	395.35	0.00	415.18	-0.00	-0.00	-0.00	300.00	200.00	0.00	-0.00
726	21.36	5.19	-6.71	1155.27	386.36	0.00	200.45	-0.00	-0.00	-0.00	300.00	200.00	0.00	-0.00
727	21.21	5.19	-6.87	1143.00	377.78	0.00	76.46	-0.00	-0.00	-0.00	300.00	200.00	0.00	-0.00
728	21.06	5.26	-6.87	1136.33	382.22	0.00	205.48	-0.00	-0.00	-0.00	300.00	200.00	0.00	-0.00
729	21.06	5.11	-6.41	1181.57	390.48	0.00	114.99	-0.00	-0.00	-0.00	300.00	200.00	0.00	-0.00
730	-0.00	-0.00	-0.00	903.00	200.00	0.00	-0.00	-0.00	-0.00	-0.00	300.00	200.00	0.00	-0.00
731	20.83	4.96	-6.56	1161.14	390.70	0.00	242.72	-0.00	-0.00	-0.00	300.00	200.00	0.00	-0.00
732	20.98	4.96	-6.56	1154.16	395.35	0.00	404.00	-0.00	-0.00	-0.00	300.00	200.00	0.00	-0.00
733	-0.00	-0.00	-0.00	903.00	200.00	0.00	-0.00	-0.00	-0.00	-0.00	300.00	200.00	0.00	-0.00
734	21.21	4.88	-6.56	1147.19	390.70	0.00	311.74	-0.00	-0.00	-0.00	300.00	200.00	0.00	-0.00
735	21.36	4.96	-6.71	1141.64	386.36	0.00	211.37	-0.00	-0.00	-0.00	300.00	200.00	0.00	-0.00
736	21.36	4.81	-6.41	1167.29	395.24	0.00	359.85	-0.00	-0.00	-0.00	300.00	200.00	0.00	-0.00
737	21.29	4.65	-6.56	1133.23	395.35	0.00	454.57	-0.00	-0.00	-0.00	300.00	200.00	0.00	-0.00
738	21.36	4.96	-6.56	1154.16	400.00	0.00	440.55	-0.00	-0.00	-0.00	300.00	200.00	0.00	-0.00
739	21.21	4.81	-6.56	1154.16	390.70	0.00	251.06	-0.00	-0.00	-0.00	300.00	200.00	0.00	-0.00
740	21.36	4.73	-6.26	1159.10	400.00	0.00	474.70	-0.00	-0.00	-0.00	300.00	200.00	0.00	-0.00
741	21.44	4.81	-6.56	1147.19	395.35	0.00	405.07	-0.00	-0.00	-0.00	300.00	200.00	0.00	-0.00
742	21.44	4.81	-6.41	1160.14	395.24	0.00	363.30	-0.00	-0.00	-0.00	300.00	200.00	0.00	-0.00
743	21.51	4.88	-6.71	1148.45	386.36	0.00	247.61	-0.00	-0.00	-0.00	300.00	200.00	0.00	-0.00
744	21.44	4.81	-6.56	1154.16	390.70	0.00	294.71	-0.00	-0.00	-0.00	300.00	200.00	0.00	-0.00
745	21.44	4.81	-6.56	1154.16	386.05	0.00	172.10	-0.00	-0.00	-0.00	300.00	200.00	0.00	-0.00
746	21.44	4.81	-6.71	1148.45	386.36	0.00	229.23	-0.00	-0.00	-0.00	300.00	200.00	0.00	-0.00
747	-0.00	-0.00	-0.00	903.00	200.00	0.00	-0.00	-0.00	-0.00	-0.00	300.00	200.00	0.00	-0.00
748	21.29	5.04	-6.41	1153.00	390.48	0.00	209.26	-0.00	-0.00	-0.00	300.00	200.00	0.00	-0.00
749	21.36	4.65	-6.56	1147.19	395.35	0.00	427.42	-0.00	-0.00	-0.00	300.00	200.00	0.00	-0.00
750	21.36	4.81	-6.56	1154.16	395.35	0.00	379.52	-0.00	-0.00	-0.00	300.00	200.00	0.00	-0.00
751	-0.00	-0.00	-0.00	903.00	200.00	0.00	-0.00	-0.00	-0.00	-0.00	300.00	200.00	0.00	-0.00
752	21.29	4.81	-6.71	1141.64	390.91	0.00	307.43	-0.00	-0.00	-0.00	300.00	200.00	0.00	-0.00
753	21.29	4.88	-6.87	1143.00	386.67	0.00	215.15	-0.00	-0.00	-0.00	300.00	200.00	0.00	-0.00
754	21.36	4.88	-6.87	1136.33	377.78	0.00	49.17	-0.00	-0.00	-0.00	300.00	200.00	0.00	-0.00
755	21.29	4.73	-6.41	1153.00	395.24	0.00	386.92	-0.00	-0.00	-0.00	300.00	200.00	0.00	-0.00
756	21.29	4.81	-6.87	1129.67	382.22	0.00	180.05	-0.00	-0.00	-0.00	300.00	200.00	0.00	-0.00
757	21.36	4.81	-6.56	1154.16	386.05	0.00	157.91	-0.00	-0.00	-0.00	300.00	200.00	0.00	-0.00
758	21.44	4.81	-6.56	1154.16	386.05	0.00	194.99	-0.00	-0.00	-0.00	300.00	200.00	0.00	-0.00
759	21.36	4.73	-6.71	1141.64	386.36	0.00	243.10	-0.00	-0.00	-0.00	300.00	200.00	0.00	-0.00
760	21.44	4.73	-6.41	1160.14	395.24	0.00	405.81	-0.00	-0.00	-0.00	300.00	200.00	0.00	-0.00
761	21.29	4.88	-6.71	1155.27	386.36	0.00	148.77	-0.00	-0.00	-0.00	300.00	200.00	0.00	-0.00
762	21.29	4.88	-6.56	1147.19	390.70	0.00	280.51	-0.00	-0.00	-0.00	300.00	200.00	0.00	-0.00
763	21.44	4.81	-7.02	1137.78	378.26	0.00	83.92	-0.00	-0.00	-0.00	300.00	200.00	0.00	-0.00
764	21.36	4.88	-6.71	1134.82	386.36	0.00	308.64	-0.00	-0.00	-0.00	300.00	200.00	0.00	-0.00
765	21.36	4.96	-6.71	1141.64	390.91	0.00	285.58	-0.00	-0.00	-0.00	300.00	200.00	0.00	-0.00
766	21.21	4.81	-6.71	1148.45	386.36	0.00	163.69	-0.00	-0.00	-0.00	300.00	200.00	0.00	-0.00
767	21.36	4.73	-6.41	1160.14	400.00	0.00	515.53	-0.00	-0.00	-0.00	300.00	200.00	0.00	-0.00
768	21.29	4.88	-6.41	1153.00	395.24	0.00	325.88	-0.00	-0.00	-0.00	300.00	200.00	0.00	-0.00
769	21.36	4.88	-6.56	1154.16	390.70	0.00	261.00	-0.00	-0.00	-0.00	300.00	200.00	0.00	-0.00
770	21.29	4.81	-6.71	1134.82	390.91	0.00	340.20	-0.00	-0.00	-0.00	300.00	200.00	0.00	-0.00
771	21.44	4.88	-6.56	1154.16	390.70	0.00	252.66	-0.00	-0.00	-0.00	300.00	200.00	0.00	-0.00
772	21.36	4.81	-6.56	1147.19	395.35	0.00	458.83	-0.00	-0.00	-0.00	300.00	200.00	0.00	-0.00
773	21.13	4.73	-6.87	1136.33	391.11	0.00	325.86	-0.00	-0.00	-0.00	300.00	200.00	0.00	-0.00
774	21.29	4.81	-6.71	1148.45	386.36	0.00	200.79	-0.00	-0.00	-0.00	300.00	200.00	0.00	-0.00
775	21.21	4.73	-6.56	1133.23	395.35	0.00	513.65	-0.00	-0.00	-0.00	300.00	200.00	0.00	-0.00
776	-0.00	-0.00	-0.00	903.00	200.00	0.00	-0.00	-0.00	-0.00	-0.00	300.00	200.00	0.00	-0.00
777	21.21	4.88	-6.71	1141.64	390.91	0.00	274.66	-0.00	-0.00	-0.00	300.00	200.00	0.00	-0.00
778	-0.00	-0.00	-0.00	903.00	200.00	0.00	-0.00	-0.00	-0.00	-0.00	300.00	200.00	0.00	-0.00
779	21.29	4.81	-6.71	1141.64	395.45	0.00	427.07	-0.00	-0.00	-0.00	300.00	200.00	0.00	-0.00
780	-0.00	-0.00	-0.00	903.00	200.00	0.00	-0.00	-0.00	-0.00	-0.00	300.00	200.00	0.00	-0.00
781	21.36	4.96	-6.56	1154.16	395.35	0.00	386.97	-0.00	-0.00	-0.00	300.00	200.00	0.00	-0.00
782	21.36	4.88	-6.56	1161.14	395.35	0.00	326.29	-0.00	-0.00	-0.00	300.00	200.00	0.00	-0.00
783	21.21	4.81	-6.71	1155.27	386.36	0.00	130.91	-0.00	-0.00	-0.00	300.00	200.00	0.00	-0.00
784	21.36	4.96	-6.41	1160.14	390.48	0.00	184.56	-0.00	-0.00	-0.00	300.00	200.00	0.00	-0.00
785	21.36	4.81	-6.87	1136.33	386.67	0.00	325.52	-0.00	-0.00	-0.00	300.00	200.00	0.00	-0.00
786	21.29	4.81	-6.41	1153.00	395.24	0.00	367.85	-0.00	-0.00	-0.00	300.00	200.00	0.00	-0.00
787	21.29	4.88	-6.56	1154.16	386.05	0.00	147.44	-0.00	-0.00	-0.00	300.00	200.00	0.00	-0.00
788	21.29	4.96	-6.71	1148.45	377.27	0.00	-7.28	-0.00	-0.00	-0.00	300.00	200.00	0.00	-0.00
789	-0.00	-0.00	-0.00	903.00	200.00	0.00	-0.00	-0.00	-0.00	-0.00	300.00	200.00	0.00	-0.00
790	21.29	4.88	-6.87	1143.00	382.22	0.00	143.43	-0.00	-0.00	-0.00	300.00	200.00	0.00	-0.00
791	21.29	4.81	-6.56	1140.21	390.70	0.00	332.68	-0.00	-0.00	-0.00	300.00	200.00	0.00	-0.00
792	21.36	4.88	-6.41	1153.00	395.24	0.00	363.67	-0.00	-0.00	-0.00	300.00	200.00	0.00	-0.00
793	21.29	4.81	-6.26	1159.10	400.00	0.00	417.01	-0.00	-0.00	-0.00	300.00	200.00	0.00	-0.00
794	-0.00	-0.00	-0.00	903.00	200.00	0.00	-0.00	-0.00	-0.00	-0.00	300.00	200.00	0.00	-0.00
795	21.29	4.88	-6.71	1155.27	386.36	0.00	194.55	-0.00	-0.00	-0.00	300.00	200.00	0.00	-0.00
796	21.36	4.96	-6.56	1154.16	395.35	0.00	318.31	-0.00	-0.00	-0.00	300.00	200.00	0.00	-0.00
797	21.29	4.81	-6.56	1154.16	390.70	0.00	311.39	-0.00	-0.00	-0.00	300.00	200.00	0.00	-0.00
798	21.29	4.88	-6.26	1166.41	400.00	0.00	453.30	-0.00	-0.00	-0.00	300.00	200.00	0.00	-0.00
799	21.29	4.81	-6.56	1140.21	386.05	0.00	233.67	-0.00	-0.00	-0.00	300.00	200.00	0.00	-0.00
800	21.21	4.88	-6.56	1154.16	386.05	0.00	110.36	-0.00	-0.00	-0.00	300.00	200.00	0.00	-0.00
801	21.36	4.81	-6.41	1145.86	400.00	0.00	518.80	-0.00	-0.00	-0.00	300.00	200.00	0.00	-0.00
802	21.29	4.88	-6.56	1161.14	386.05	0.00	159.15	-0.00	-0.00	-0.00	300.00	200.00	0.00	-0.00
803	21.29	4.81	-6.41	1145.86	400.00	0.00	549.32	-0.00	-0.00	-0.00	300.00	200.00	0.00	-0.00
804	21.13	4.88	-6.71	1141.64	395.45	0.00	379.04	-0.00	-0.00	-0.00	300.00	200.00	0.00	-0.00
805	-0.00	-0.00	-0.00	903.00	200.00	0.00	-0.00	-0.00	-0.00	-0.00	300.00	200.00	0.00	-0.00
806	21.13	4.73	-6.56	1147.19	386.05	0.00	236.16	-0.00	-0.00	-0.00	300.00	200.00	0.00	-0.00
807	21.44	4.88	-6.26	1166.41	400.00	0.00	392.26	-0.00	-0.00	-0.00	300.00	200.00	0.00	-0.00
808	21.21	4.88	-6.26	1173.73	400.00	0.00	379.42	-0.00	-0.00	-0.00	300.00	200.00	0.00	-0.00
809	21.36	4.88	-6.56	1154.16	395.35	0.00	337.47	-0.00	-0.00	-0.00	300.00	200.00	0.00	-0.00
810	21.21	4.88	-6.71	1148.45	377.27	0.00	-47.86	-0.00	-0.00	-0.00	300.00	200.00	0.00	-0.00
811	-0.00	-0.00	-0.00	903.00	200.00	0.00	-0.00	-0.00	-0.00	-0.00	300.00	200.00	0.00	-0.00
812	-0.00	-0.00	-0.00	903.00	200.00	0.00	-0.00	-0.00	-0.00	-0.00	300.00	200.00	0.00	-0.00
813	21.13	4.81	-6.56	1147.19	395.35	0.00	391.23	-0.00	-0.00	-0.00	300.00	200.00	0.00	-0.00
814	21.36	4.81	-7.02	1144.30	373.91	0.00	14.76	-0.00	-0.00	-0.00	300.00	200.00	0.00	-0.00
815	21.29	4.81	-6.71	1148.45	390.91	0.00	343.32	-0.00	-0.00	-0.00	300.00	200.00	0.00	-0.00
816	21.21	4.96	-6.56	1147.19	390.70	0.00	293.11	-0.00	-0.00	-0.00	300.00	200.00	0.00	-0.00
817	21.06	4.88	-6.41	1160.14	395.24	0.00	314.98	-0.00	-0.00	-0.00	300.00	200.00	0.00	-0.00
818	21.21	4.81	-6.71	1148.45	390.91	0.00	328.76	-0.00	-0.00	-0.00	300.00	200.00	0.00	-0.00
819	20.90	4.81	-6.41	1145.86	390.48	0.00	251.04	-0.00	-0.00	-0.00	300.00	200.00	0.00	-0.00
820	21.06	4.88	-6.71	1141.64	390.91	0.00	268.42	-0.00	-0.00	-0.00	300.00	200.00	0.00	-0.00
821	-0.00	-0.00	-0.00	903.00	200.00	0.00	-0.00	-0.00	-0.00	-0.00	300.00	200.00	0.00	-0.00
822	21.06	4.81	-6.56	1154.16	390.70	0.00	199.07	-0.00	-0.00	-0.00	300.00	200.00	0.00	-0.00
823	21.06	4.65	-6.71	1148.45	390.91	0.00	314.19	-0.00	-0.00	-0.00	300.00	200.00	0.00	-0.00
824	21.36	4.88	-6.71	1148.45	381.82	0.00	144.96	-0.00	-0.00	-0.00	300.00	200.00	0.00	-0.00
825	21.36	4.81	-6.71	1155.27	390.91	0.00	256.45	-0.00	-0.00	-0.00	300.00	200.00	0.00	-0.00
826	-0.00	-0.00	-0.00	903.00	200.00	0.00	-0.00	-0.00	-0.00	-0.00	300.00	200.00	0.00	-0.00
827	21.44	4.81	-6.56	1133.23	390.70	0.00	372.42	-0.00	-0.00	-0.00	300.00	200.00	0.00	-0.00
828	21.36	4.88	-7.02	1137.78	373.91	0.00	-40.47	-0.00	-0.00	-0.00	300.00	200.00	0.00	-0.00
829	21.51	4.43	-6.56	1154.16	386.05	0.00	167.67	-0.00	-0.00	-0.00	300.00	200.00	0.00	-0.00
830	-0.00	-0.00	-0.00	903.00	200.00	0.00	-0.00	-0.00	-0.00	-0.00	300.00	200.00	0.00	-0.00
831	21.29	4.65	-6.56	1154.16	390.70	0.00	212.38	-0.00	-0.00	-0.00	300.00	200.00	0.00	-0.00
832	21.21	4.73	-6.71	1141.64	386.36	0.00	191.78	-0.00	-0.00	-0.00	300.00	200.00	0.00	-0.00
833	21.36	4.88	-6.71	1148.45	381.82	0.00	99.18	-0.00	-0.00	-0.00	300.00	200.00	0.00	-0.00
834	21.29	4.81	-6.41	1153.00	390.48	0.00	197.82	-0.00	-0.00	-0.00	300.00	200.00	0.00	-0.00
835	21.29	4.88	-6.87	1136.33	386.67	0.00	201.92	-0.00	-0.00	-0.00	300.00	200.00	0.00	-0.00
836	21.29	4.88	-6.56	1154.16	390.70	0.00	200.67	-0.00	-0.00	-0.00	300.00	200.00	0.00	-0.00
837	21.51	4.81	-6.41	1153.00	395.24	0.00	412.53	-0.00	-0.00	-0.00	300.00	200.00	0.00	-0.00
838	21.36	4.96	-6.56	1154.16	390.70	0.00	310.50	-0.00	-0.00	-0.00	300.00	200.00	0.00	-0.00
839	21.44	5.19	-6.71	1148.45	386.36	0.00	204.26	-0.00	-0.00	-0.00	300.00	200.00	0.00	-0.00
840	21.44	5.34	-6.26	1151.78	400.00	0.00	510.05	-0.00	-0.00	-0.00	300.00	200.00	0.00	-0.00
841	21.44	5.80	-6.87	1129.67	373.33	0.00	-47.30	-0.00	-0.00	-0.00	300.00	200.00	0.00	-0.00
842	21.51	5.49	-6.41	1153.00	395.24	0.00	446.86	-0.00	-0.00	-0.00	300.00	200.00	0.00	-0.00
843	-0.00	-0.00	-0.00	903.00	200.00	0.00	-0.00	-0.00	-0.00	-0.00	300.00	200.00	0.00	-0.00
844	21.67	5.80	-6.56	1147.19	390.70	0.00	381.47	-0.00	-0.00	-0.00	300.00	200.00	0.00	-0.00
845	21.74	5.95	-6.56	1161.14	386.05	0.00	105.92	-0.00	-0.00	-0.00	300.00	200.00	0.00	-0.00
846	21.51	5.87	-6.56	1154.16	386.05	0.00	124.02	-0.00	-0.00	-0.00	300.00	200.00	0.00	-0.00
847	21.74	5.80	-6.41	1153.00	400.00	0.00	518.80	-0.00	-0.00	-0.00	300.00	200.00	0.00	-0.00
848	21.74	5.95	-6.41	1153.00	395.24	0.00	400.00	-0.00	-0.00	-0.00	300.00	200.00	0.00	-0.00
849	-0.00	-0.00	-0.00	903.00	200.00	0.00	-0.00	-0.00	-0.00	-0.00	300.00	200.00	0.00	-0.00
850	21.90	5.87	-6.41	1160.14	395.24	0.00	406.90	-0.00	-0.00	-0.00	300.00	200.00	0.00	-0.00
851	22.13	5.72	-6.71	1141.64	386.36	0.00	377.48	-0.00	-0.00	-0.00	300.00	200.00	0.00	-0.00
852	-0.00	-0.00	-0.00	903.00	200.00	0.00	-0.00	-0.00	-0.00	-0.00	300.00	200.00	0.00	-0.00
853	21.74	6.18	-5.80	1187.21	400.00	0.00	212.02	-0.00	-0.00	-0.00	300.00	200.00	0.00	-0.00
854	21.90	5.80	-6.41	1160.14	400.00	0.00	530.79	-0.00	-0.00	-0.00	300.00	200.00	0.00	-0.00
855	-0.00	-0.00	-0.00	903.00	200.00	0.00	-0.00	-0.00	-0.00	-0.00	300.00	200.00	0.00	-0.00
856	21.97	5.87	-6.56	1147.19	390.70	0.00	421.04	-0.00	-0.00	-0.00	300.00	200.00	0.00	-0.00
857	-0.00	-0.00	-0.00	903.00	200.00	0.00	-0.00	-0.00	-0.00	-0.00	300.00	200.00	0.00	-0.00
858	21.90	6.10	-6.26	1166.41	395.12	0.00	307.22	-0.00	-0.00	-0.00	300.00	200.00	0.00	-0.00
859	21.74	6.03	-6.41	1153.00	395.24	0.00	380.92	-0.00	-0.00	-0.00	300.00	200.00	0.00	-0.00
860	21.90	5.95	-6.41	1153.00	390.48	0.00	348.41	-0.00	-0.00	-0.00	300.00	200.00	0.00	-0.00
861	21.82	5.95	-6.56	1147.19	390.70	0.00	419.08	-0.00	-0.00	-0.00	300.00	200.00	0.00	-0.00
862	21.67	5.87	-6.71	1128.00	377.27	0.00	161.78	-0.00	-0.00	-0.00	300.00	200.00	0.00	-0.00
863	-0.00	-0.00	-0.00	903.00	200.00	0.00	-0.00	-0.00	-0.00	-0.00	300.00	200.00	0.00	-0.00
864	21.90	6.03	-6.71	1134.82	381.82	0.00	226.45	-0.00	-0.00	-0.00	300.00	200.00	0.00	-0.00
865	21.74	5.95	-6.87	1129.67	368.89	0.00	-11.19	-0.00	-0.00	-0.00	300.00	200.00	0.00	-0.00
866	21.67	6.03	-6.56	1147.19	395.35	0.00	449.25	-0.00	-0.00	-0.00	300.00	200.00	0.00	-0.00
867	21.67	6.03	-6.26	1159.10	400.00	0.00	455.34	-0.00	-0.00	-0.00	300.00	200.00	0.00	-0.00
868	21.74	5.87	-6.56	1154.16	386.05	0.00	212.38	-0.00	-0.00	-0.00	300.00	200.00	0.00	-0.00
869	21.67	6.03	-6.56	1154.16	386.05	0.00	159.86	-0.00	-0.00	-0.00	300.00	200.00	0.00	-0.00
870	21.67	5.95	-6.41	1167.29	400.00	0.00	403.27	-0.00	-0.00	-0.00	300.00	200.00	0.00	-0.00
871	21.74	6.03	-6.41	1153.00	390.48	0.00	323.16	-0.00	-0.00	-0.00	300.00	200.00	0.00	-0.00
872	21.74	5.95	-6.87	1136.33	373.33	0.00	22.89	-0.00	-0.00	-0.00	300.00	200.00	0.00	-0.00
873	21.67	5.95	-6.41	1153.00	385.71	0.00	178.75	-0.00	-0.00	-0.00	300.00	200.00	0.00	-0.00
874	21.67	5.95	-6.26	1159.10	400.00	0.00	452.00	-0.00	-0.00	-0.00	300.00	200.00	0.00	-0.00
875	21.51	5.87	-6.56	1140.21	386.05	0.00	251.77	-0.00	-0.00	-0.00	300.00	200.00	0.00	-0.00
876	21.51	6.10	-6.56	1147.19	381.40	0.00	54.83	-0.00	-0.00	-0.00	300.00	200.00	0.00	-0.00
877	21.51	5.95	-6.71	1141.64	363.64	0.00	-234.08	-0.00	-0.00	-0.00	300.00	200.00	0.00	-0.00
878	21.67	6.03	-6.71	1128.00	377.27	0.00	127.45	-0.00	-0.00	-0.00	300.00	200.00	0.00	-0.00
879	21.51	5.87	-6.26	1159.10	400.00	0.00	441.02	-0.00	-0.00	-0.00	300.00	200.00	0.00	-0.00
880	21.82	5.95	-6.26	1159.10	400.00	0.00	528.29	-0.00	-0.00	-0.00	300.00	200.00	0.00	-0.00
881	-0.00	-0.00	-0.00	903.00	200.00	0.00	-0.00	-0.00	-0.00	-0.00	300.00	200.00	0.00	-0.00
882	21.74	5.95	-6.56	1161.14	386.05	0.00	174.59	-0.00	-0.00	-0.00	300.00	200.00	0.00	-0.00
883	21.74	5.87	-6.71	1134.82	377.27	0.00	112.36	-0.00	-0.00	-0.00	300.00	200.00	0.00	-0.00
884	21.51	6.03	-6.56	1140.21	395.35	0.00	392.83	-0.00	-0.00	-0.00	300.00	200.00	0.00	-0.00
885	-0.00	-0.00	-0.00	903.00	200.00	0.00	-0.00	-0.00	-0.00	-0.00	300.00	200.00	0.00	-0.00
886	-0.00	-0.00	-0.00	903.00	200.00	0.00	-0.00	-0.00	-0.00	-0.00	300.00	200.00	0.00	-0.00
887	21.82	5.95	-6.87	1136.33	368.89	0.00	-60.87	-0.00	-0.00	-0.00	300.00	200.00	0.00	-0.00
888	21.74	5.95	-6.41	1160.14	395.24	0.00	380.38	-0.00	-0.00	-0.00	300.00	200.00	0.00	-0.00
889	21.82	5.95	-6.41	1167.29	400.00	0.00	433.79	-0.00	-0.00	-0.00	300.00	200.00	0.00	-0.00
890	21.51	5.87	-6.41	1145.86	400.00	0.00	541.69	-0.00	-0.00	-0.00	300.00	200.00	0.00	-0.00
891	21.51	5.95	-6.41	1153.00	400.00	0.00	480.65	-0.00	-0.00	-0.00	300.00	200.00	0.00	-0.00
892	21.74	6.10	-6.41	1153.00	380.95	0.00	51.23	-0.00	-0.00	-0.00	300.00	200.00	0.00	-0.00
893	21.67	5.95	-6.71	1134.82	381.82	0.00	248.30	-0.00	-0.00	-0.00	300.00	200.00	0.00	-0.00
894	-0.00	-0.00	-0.00	903.00	200.00	0.00	-0.00	-0.00	-0.00	-0.00	300.00	200.00	0.00	-0.00
895	21.51	5.87	-6.56	1154.16	386.05	0.00	238.46	-0.00	-0.00	-0.00	300.00	200.00	0.00	-0.00
896	21.44	5.87	-6.41	1153.00	395.24	0.00	382.38	-0.00	-0.00	-0.00	300.00	200.00	0.00	-0.00
897	21.67	5.95	-6.41	1160.14	400.00	0.00	445.77	-0.00	-0.00	-0.00	300.00	200.00	0.00	-0.00
898	21.51	5.87	-6.41	1153.00	395.24	0.00	397.27	-0.00	-0.00	-0.00	300.00	200.00	0.00	-0.00
899	21.67	5.95	-6.41	1153.00	390.48	0.00	281.92	-0.00	-0.00	-0.00	300.00	200.00	0.00	-0.00
900	21.67	5.87	-6.41	1160.14	400.00	0.00	419.62	-0.00	-0.00	-0.00	300.00	200.00	0.00	-0.00
901	21.51	5.95	-6.56	1147.19	386.05	0.00	215.04	-0.00	-0.00	-0.00	300.00	200.00	0.00	-0.00
902	21.67	5.95	-6.41	1160.14	400.00	0.00	400.00	-0.00	-0.00	-0.00	300.00	200.00	0.00	-0.00
903	21.74	5.80	-6.56	1133.23	390.70	0.00	476.93	-0.00	-0.00	-0.00	300.00	200.00	0.00	-0.00
904	21.51	6.03	-6.41	1153.00	395.24	0.00	404.90	-0.00	-0.00	-0.00	300.00	200.00	0.00	-0.00
905	21.51	5.87	-6.41	1153.00	395.24	0.00	420.16	-0.00	-0.00	-0.00	300.00	200.00	0.00	-0.00
906	21.74	5.87	-6.56	1133.23	395.35	0.00	560.49	-0.00	-0.00	-0.00	300.00	200.00	0.00	-0.00
907	21.67	5.87	-6.87	1129.67	373.33	0.00	89.52	-0.00	-0.00	-0.00	300.00	200.00	0.00	-0.00
908	-0.00	-0.00	-0.00	903.00	200.00	0.00	-0.00	-0.00	-0.00	-0.00	300.00	200.00	0.00	-0.00
909	-0.00	-0.00	-0.00	903.00	200.00	0.00	-0.00	-0.00	-0.00	-0.00	300.00	200.00	0.00	-0.00
910	21.44	5.95	-6.56	1154.16	386.05	0.00	136.44	-0.00	-0.00	-0.00	300.00	200.00	0.00	-0.00
911	21.67	5.95	-6.56	1147.19	386.05	0.00	197.65	-0.00	-0.00	-0.00	300.00	200.00	0.00	-0.00
912	21.74	5.95	-6.41	1174.43	400.00	0.00	330.24	-0.00	-0.00	-0.00	300.00	200.00	0.00	-0.00
913	21.51	5.95	-5.95	1172.23	400.00	0.00	343.32	-0.00	-0.00	-0.00	300.00	200.00	0.00	-0.00
914	21.67	5.80	-6.71	1134.82	377.27	0.00	162.30	-0.00	-0.00	-0.00	300.00	200.00	0.00	-0.00
915	21.74	5.72	-6.87	1129.67	373.33	0.00	91.55	-0.00	-0.00	-0.00	300.00	200.00	0.00	-0.00
916	21.51	5.72	-6.56	1147.19	400.00	0.00	548.25	-0.00	-0.00	-0.00	300.00	200.00	0.00	-0.00
917	21.67	5.80	-6.56	1147.19	390.70	0.00	381.47	-0.00	-0.00	-0.00	300.00	200.00	0.00	-0.00
918	21.67	5.87	-6.41	1153.00	390.48	0.00	323.89	-0.00	-0.00	-0.00	300.00	200.00	0.00	-0.00
919	21.51	5.95	-6.41	1153.00	385.71	0.00	173.30	-0.00	-0.00	-0.00	300.00	200.00	0.00	-0.00
920	21.51	5.80	-6.41	1153.00	385.71	0.00	188.56	-0.00	-0.00	-0.00	300.00	200.00	0.00	-0.00
921	21.36	6.03	-6.41	1153.00	390.48	0.00	204.72	-0.00	-0.00	-0.00	300.00	200.00	0.00	-0.00
922	21.74	5.72	-6.41	1167.29	395.24	0.00	375.48	-0.00	-0.00	-0.00	300.00	200.00	0.00	-0.00
923	21.51	5.80	-6.26	1159.10	400.00	0.00	460.56	-0.00	-0.00	-0.00	300.00	200.00	0.00	-0.00
924	21.67	5.65	-6.26	1166.41	395.12	0.00	337.37	-0.00	-0.00	-0.00	300.00	200.00	0.00	-0.00
925	21.67	5.72	-6.71	1155.27	377.27	0.00	40.05	-0.00	-0.00	-0.00	300.00	200.00	0.00	-0.00
926	21.51	5.87	-6.41	1153.00	385.71	0.00	123.71	-0.00	-0.00	-0.00	300.00	200.00	0.00	-0.00
927	21.51	5.80	-6.87	1123.00	377.78	0.00	191.75	-0.00	-0.00	-0.00	300.00	200.00	0.00	-0.00
928	21.44	5.65	-6.56	1140.21	381.40	0.00	169.27	-0.00	-0.00	-0.00	300.00	200.00	0.00	-0.00
929	21.44	5.65	-6.56	1154.16	381.40	0.00	136.26	-0.00	-0.00	-0.00	300.00	200.00	0.00	-0.00
930	21.51	5.49	-6.41	1160.14	390.48	0.00	328.06	-0.00	-0.00	-0.00	300.00	200.00	0.00	-0.00
931	21.67	5.80	-6.87	1136.33	373.33	0.00	-0.51	-0.00	-0.00	-0.00	300.00	200.00	0.00	-0.00
932	-0.00	-0.00	-0.00	903.00	200.00	0.00	-0.00	-0.00	-0.00	-0.00	300.00	200.00	0.00	-0.00
933	21.36	5.65	-6.87	1136.33	382.22	0.00	172.09	-0.00	-0.00	-0.00	300.00	200.00	0.00	-0.00
934	21.67	5.72	-6.71	1134.82	377.27	0.00	111.32	-0.00	-0.00	-0.00	300.00	200.00	0.00	-0.00
935	21.44	5.65	-5.80	1179.32	400.00	0.00	324.45	-0.00	-0.00	-0.00	300.00	200.00	0.00	-0.00
936	21.44	5.65	-6.56	1140.21	386.05	0.00	177.43	-0.00	-0.00	-0.00	300.00	200.00	0.00	-0.00
937	-0.00	-0.00	-0.00	903.00	200.00	0.00	-0.00	-0.00	-0.00	-0.00	300.00	200.00	0.00	-0.00
938	21.36	5.65	-6.56	1154.16	381.40	0.00	-14.90	-0.00	-0.00	-0.00	300.00	200.00	0.00	-0.00
939	21.67	5.65	-6.56	1147.19	390.70	0.00	350.06	-0.00	-0.00	-0.00	300.00	200.00	0.00	-0.00
940	21.67	5.65	-6.26	1166.41	400.00	0.00	374.40	-0.00	-0.00	-0.00	300.00	200.00	0.00	-0.00
941	21.67	5.65	-6.56	1133.23	386.05	0.00	328.06	-0.00	-0.00	-0.00	300.00	200.00	0.00	-0.00
942	21.44	5.65	-6.41	1160.14	390.48	0.00	274.30	-0.00	-0.00	-0.00	300.00	200.00	0.00	-0.00
943	21.36	5.49	-6.71	1141.64	381.82	0.00	192.82	-0.00	-0.00	-0.00	300.00	200.00	0.00	-0.00
944	21.44	5.72	-6.41	1153.00	400.00	0.00	408.17	-0.00	-0.00	-0.00	300.00	200.00	0.00	-0.00
945	21.51	5.34	-6.26	1159.10	400.00	0.00	486.23	-0.00	-0.00	-0.00	300.00	200.00	0.00	-0.00
946	21.44	5.26	-6.41	1160.14	400.00	0.00	439.24	-0.00	-0.00	-0.00	300.00	200.00	0.00	-0.00
947	21.51	5.65	-6.71	1134.82	381.82	0.00	153.98	-0.00	-0.00	-0.00	300.00	200.00	0.00	-0.00
948	21.44	5.49	-6.56	1140.21	381.40	0.00	136.80	-0.00	-0.00	-0.00	300.00	200.00	0.00	-0.00
949	-0.00	-0.00	-0.00	903.00	200.00	0.00	-0.00	-0.00	-0.00	-0.00	300.00	200.00	0.00	-0.00
950	-0.00	-0.00	-0.00	903.00	200.00	0.00	-0.00	-0.00	-0.00	-0.00	300.00	200.00	0.00	-0.00
951	21.51	5.42	-6.56	1147.19	390.70	0.00	285.30	-0.00	-0.00	-0.00	300.00	200.00	0.00	-0.00
952	21.51	5.42	-6.71	1148.45	381.82	0.00	110.28	-0.00	-0.00	-0.00	300.00	200.00	0.00	-0.00
953	21.51	5.42	-6.41	1160.14	390.48	0.00	210.35	-0.00	-0.00	-0.00	300.00	200.00	0.00	-0.00
954	21.51	5.26	-6.41	1145.86	390.48	0.00	370.57	-0.00	-0.00	-0.00	300.00	200.00	0.00	-0.00
955	21.36	5.34	-6.41	1160.14	395.24	0.00	394.19	-0.00	-0.00	-0.00	300.00	200.00	0.00	-0.00
956	21.29	5.49	-6.41	1160.14	395.24	0.00	248.50	-0.00	-0.00	-0.00	300.00	200.00	0.00	-0.00
957	21.44	5.34	-7.17	1132.79	378.72	0.00	132.46	-0.00	-0.00	-0.00	300.00	200.00	0.00	-0.00
958	21.36	5.49	-6.71	1134.82	386.36	0.00	212.93	-0.00	-0.00	-0.00	300.00	200.00	0.00	-0.00
959	21.51	5.42	-6.56	1147.19	400.00	0.00	462.55	-0.00	-0.00	-0.00	300.00	200.00	0.00	-0.00
960	21.44	5.49	-6.71	1141.64	390.91	0.00	287.14	-0.00	-0.00	-0.00	300.00	200.00	0.00	-0.00
961	21.36	5.26	-6.71	1141.64	386.36	0.00	207.21	-0.00	-0.00	-0.00	300.00	200.00	0.00	-0.00
962	21.44	5.26	-6.56	1133.23	395.35	0.00	504.07	-0.00	-0.00	-0.00	300.00	200.00	0.00	-0.00
963	21.29	5.19	-6.87	1149.67	382.22	0.00	127.16	-0.00	-0.00	-0.00	300.00	200.00	0.00	-0.00
964	21.29	5.42	-6.26	1166.41	395.12	0.00	231.67	-0.00	-0.00	-0.00	300.00	200.00	0.00	-0.00
965	21.44	5.34	-6.71	1134.82	386.36	0.00	262.52	-0.00	-0.00	-0.00	300.00	200.00	0.00	-0.00
966	21.36	5.19	-6.71	1134.82	381.82	0.00	186.57	-0.00	-0.00	-0.00	300.00	200.00	0.00	-0.00
967	21.36	5.34	-6.26	1166.41	400.00	0.00	393.75	-0.00	-0.00	-0.00	300.00	200.00	0.00	-0.00
968	21.36	5.26	-7.02	1131.26	365.22	0.00	-189.91	-0.00	-0.00	-0.00	300.00	200.00	0.00	-0.00
969	21.29	5.11	-6.56	1147.19	390.70	0.00	293.29	-0.00	-0.00	-0.00	300.00	200.00	0.00	-0.00
970	21.29	5.11	-6.71	1148.45	381.82	0.00	120.68	-0.00	-0.00	-0.00	300.00	200.00	0.00	-0.00
971	21.29	5.26	-6.56	1147.19	390.70	0.00	256.03	-0.00	-0.00	-0.00	300.00	200.00	0.00	-0.00
972	-0.00	-0.00	-0.00	903.00	200.00	0.00	-0.00	-0.00	-0.00	-0.00	300.00	200.00	0.00	-0.00
973	21.29	5.04	-6.71	1148.45	381.82	0.00	93.63	-0.00	-0.00	-0.00	300.00	200.00	0.00	-0.00
974	21.29	5.11	-6.71	1155.27	386.36	0.00	182.59	-0.00	-0.00	-0.00	300.00	200.00	0.00	-0.00
975	21.29	4.88	-6.56	1154.16	386.05	0.00	193.22	-0.00	-0.00	-0.00	300.00	200.00	0.00	-0.00
976	21.21	4.96	-6.71	1148.45	377.27	0.00	47.86	-0.00	-0.00	-0.00	300.00	200.00	0.00	-0.00
977	21.21	5.04	-6.87	1123.00	382.22	0.00	262.28	-0.00	-0.00	-0.00	300.00	200.00	0.00	-0.00
978	21.21	5.04	-6.71	1148.45	390.91	0.00	318.35	-0.00	-0.00	-0.00	300.00	200.00	0.00	-0.00
979	21.21	4.96	-6.56	1154.16	395.35	0.00	334.27	-0.00	-0.00	-0.00	300.00	200.00	0.00	-0.00
980	21.36	4.96	-6.71	1155.27	386.36	0.00	166.63	-0.00	-0.00	-0.00	300.00	200.00	0.00	-0.00
981	20.98	5.04	-6.56	1154.16	390.70	0.00	172.81	-0.00	-0.00	-0.00	300.00	200.00	0.00	-0.00
