# Supplementary material for: Musculoskeletal modeling and humanoid control of robots based on human gait data
Source: PeerJ Comput Sci. 2021 Aug 9;7:e657. doi: 10.7717/peerj-cs.657 (PMC8372000; doi:10.7717/peerj-cs.657)
Supplement: Supplemental Information 2 [file peerj-cs-07-657-s002.zip › force/Cap104.forces]

[Force Data]
NumberOfForcePlates=2
SampleRate=120.000000
NumberOfSamples=1029
#Sample	FX1	FY1	FZ1	X1	Y1	Z1	MZ1	FX2	FY2	FZ2	X2	Y2	Z2	MZ2
1	-0.00	-0.00	-0.00	903.00	200.00	0.00	-0.00	-0.00	-0.00	-0.00	300.00	200.00	0.00	-0.00
2	-0.00	-0.00	-0.00	903.00	200.00	0.00	-0.00	-0.00	-0.00	-0.00	300.00	200.00	0.00	-0.00
3	-0.00	-0.00	-0.00	903.00	200.00	0.00	-0.00	-0.00	-0.00	-0.00	300.00	200.00	0.00	-0.00
4	-0.00	-0.00	-0.00	903.00	200.00	0.00	-0.00	-0.00	-0.00	-0.00	300.00	200.00	0.00	-0.00
5	-0.00	-0.00	-0.00	903.00	200.00	0.00	-0.00	-0.00	-0.00	-0.00	300.00	200.00	0.00	-0.00
6	-0.00	-0.00	-0.00	903.00	200.00	0.00	-0.00	-0.00	-0.00	-0.00	300.00	200.00	0.00	-0.00
7	-0.00	-0.00	-0.00	903.00	200.00	0.00	-0.00	-0.00	-0.00	-0.00	300.00	200.00	0.00	-0.00
8	-0.00	-0.00	-0.00	903.00	200.00	0.00	-0.00	-0.00	-0.00	-0.00	300.00	200.00	0.00	-0.00
9	-0.00	-0.00	-0.00	903.00	200.00	0.00	-0.00	-0.00	-0.00	-0.00	300.00	200.00	0.00	-0.00
10	-0.00	-0.00	-0.00	903.00	200.00	0.00	-0.00	-0.00	-0.00	-0.00	300.00	200.00	0.00	-0.00
11	-0.00	-0.00	-0.00	903.00	200.00	0.00	-0.00	-0.00	-0.00	-0.00	300.00	200.00	0.00	-0.00
12	-0.00	-0.00	-0.00	903.00	200.00	0.00	-0.00	-0.00	-0.00	-0.00	300.00	200.00	0.00	-0.00
13	-0.00	-0.00	-0.00	903.00	200.00	0.00	-0.00	-0.00	-0.00	-0.00	300.00	200.00	0.00	-0.00
14	0.00	0.00	0.00	903.00	200.00	0.00	0.00	-0.00	-0.00	-0.00	300.00	200.00	0.00	-0.00
15	-0.00	-0.00	-0.00	903.00	200.00	0.00	-0.00	-0.00	-0.00	-0.00	300.00	200.00	0.00	-0.00
16	-0.00	-0.00	-0.00	903.00	200.00	0.00	-0.00	-0.00	-0.00	-0.00	300.00	200.00	0.00	-0.00
17	-0.00	-0.00	-0.00	903.00	200.00	0.00	-0.00	-0.00	-0.00	-0.00	300.00	200.00	0.00	-0.00
18	-0.00	-0.00	-0.00	903.00	200.00	0.00	-0.00	-0.00	-0.00	-0.00	300.00	200.00	0.00	-0.00
19	-0.00	-0.00	-0.00	903.00	200.00	0.00	-0.00	-0.00	-0.00	-0.00	300.00	200.00	0.00	-0.00
20	-0.00	-0.00	-0.00	903.00	200.00	0.00	-0.00	-0.00	-0.00	-0.00	300.00	200.00	0.00	-0.00
21	-0.00	-0.00	-0.00	903.00	200.00	0.00	-0.00	-0.00	-0.00	-0.00	300.00	200.00	0.00	-0.00
22	-0.00	-0.00	-0.00	903.00	200.00	0.00	-0.00	-0.00	-0.00	-0.00	300.00	200.00	0.00	-0.00
23	-0.00	-0.00	-0.00	903.00	200.00	0.00	-0.00	-0.00	-0.00	-0.00	300.00	200.00	0.00	-0.00
24	-0.00	-0.00	-0.00	903.00	200.00	0.00	-0.00	-0.00	-0.00	-0.00	300.00	200.00	0.00	-0.00
25	-0.00	-0.00	-0.00	903.00	200.00	0.00	-0.00	-0.00	-0.00	-0.00	300.00	200.00	0.00	-0.00
26	0.00	0.00	0.00	903.00	200.00	0.00	0.00	-0.00	-0.00	-0.00	300.00	200.00	0.00	-0.00
27	-0.00	-0.00	-0.00	903.00	200.00	0.00	-0.00	-0.00	-0.00	-0.00	300.00	200.00	0.00	-0.00
28	-0.00	-0.00	-0.00	903.00	200.00	0.00	-0.00	-0.00	-0.00	-0.00	300.00	200.00	0.00	-0.00
29	-0.00	-0.00	-0.00	903.00	200.00	0.00	-0.00	-0.00	-0.00	-0.00	300.00	200.00	0.00	-0.00
30	-0.00	-0.00	-0.00	903.00	200.00	0.00	-0.00	-0.00	-0.00	-0.00	300.00	200.00	0.00	-0.00
31	-0.00	-0.00	-0.00	903.00	200.00	0.00	-0.00	-0.00	-0.00	-0.00	300.00	200.00	0.00	-0.00
32	-0.00	-0.00	-0.00	903.00	200.00	0.00	-0.00	-0.00	-0.00	-0.00	300.00	200.00	0.00	-0.00
33	-0.00	-0.00	-0.00	903.00	200.00	0.00	-0.00	-0.00	-0.00	-0.00	300.00	200.00	0.00	-0.00
34	0.00	0.00	0.00	903.00	200.00	0.00	0.00	-0.00	-0.00	-0.00	300.00	200.00	0.00	-0.00
35	-0.00	-0.00	-0.00	903.00	200.00	0.00	-0.00	-0.00	-0.00	-0.00	300.00	200.00	0.00	-0.00
36	-0.00	-0.00	-0.00	903.00	200.00	0.00	-0.00	-0.00	-0.00	-0.00	300.00	200.00	0.00	-0.00
37	-0.00	-0.00	-0.00	903.00	200.00	0.00	-0.00	-0.00	-0.00	-0.00	300.00	200.00	0.00	-0.00
38	-0.00	-0.00	-0.00	903.00	200.00	0.00	-0.00	-0.00	-0.00	-0.00	300.00	200.00	0.00	-0.00
39	-0.00	-0.00	-0.00	903.00	200.00	0.00	-0.00	-0.00	-0.00	-0.00	300.00	200.00	0.00	-0.00
40	0.00	0.00	0.00	903.00	200.00	0.00	0.00	-0.00	-0.00	-0.00	300.00	200.00	0.00	-0.00
41	-0.00	-0.00	-0.00	903.00	200.00	0.00	-0.00	-0.00	-0.00	-0.00	300.00	200.00	0.00	-0.00
42	-0.00	-0.00	-0.00	903.00	200.00	0.00	-0.00	-0.00	-0.00	-0.00	300.00	200.00	0.00	-0.00
43	-0.00	-0.00	-0.00	903.00	200.00	0.00	-0.00	-0.00	-0.00	-0.00	300.00	200.00	0.00	-0.00
44	-0.00	-0.00	-0.00	903.00	200.00	0.00	-0.00	-0.00	-0.00	-0.00	300.00	200.00	0.00	-0.00
45	-0.00	-0.00	-0.00	903.00	200.00	0.00	-0.00	-0.00	-0.00	-0.00	300.00	200.00	0.00	-0.00
46	-0.00	-0.00	-0.00	903.00	200.00	0.00	-0.00	-0.00	-0.00	-0.00	300.00	200.00	0.00	-0.00
47	-0.00	-0.00	-0.00	903.00	200.00	0.00	-0.00	-0.00	-0.00	-0.00	300.00	200.00	0.00	-0.00
48	-0.00	-0.00	-0.00	903.00	200.00	0.00	-0.00	-0.00	-0.00	-0.00	300.00	200.00	0.00	-0.00
49	-0.00	-0.00	-0.00	903.00	200.00	0.00	-0.00	-0.00	-0.00	-0.00	300.00	200.00	0.00	-0.00
50	0.00	0.00	0.00	903.00	200.00	0.00	0.00	-0.00	-0.00	-0.00	300.00	200.00	0.00	-0.00
51	-0.00	-0.00	-0.00	903.00	200.00	0.00	-0.00	-0.00	-0.00	-0.00	300.00	200.00	0.00	-0.00
52	-0.00	-0.00	-0.00	903.00	200.00	0.00	-0.00	-0.00	-0.00	-0.00	300.00	200.00	0.00	-0.00
53	-0.00	-0.00	-0.00	903.00	200.00	0.00	-0.00	-0.00	-0.00	-0.00	300.00	200.00	0.00	-0.00
54	-0.00	-0.00	-0.00	903.00	200.00	0.00	-0.00	-0.00	-0.00	-0.00	300.00	200.00	0.00	-0.00
55	-0.00	-0.00	-0.00	903.00	200.00	0.00	-0.00	-0.00	-0.00	-0.00	300.00	200.00	0.00	-0.00
56	-0.00	-0.00	-0.00	903.00	200.00	0.00	-0.00	-0.00	-0.00	-0.00	300.00	200.00	0.00	-0.00
57	0.00	0.00	0.00	903.00	200.00	0.00	0.00	-0.00	-0.00	-0.00	300.00	200.00	0.00	-0.00
58	-0.00	-0.00	-0.00	903.00	200.00	0.00	-0.00	-0.00	-0.00	-0.00	300.00	200.00	0.00	-0.00
59	-0.00	-0.00	-0.00	903.00	200.00	0.00	-0.00	-0.00	-0.00	-0.00	300.00	200.00	0.00	-0.00
60	-0.00	-0.00	-0.00	903.00	200.00	0.00	-0.00	-0.00	-0.00	-0.00	300.00	200.00	0.00	-0.00
61	-0.00	-0.00	-0.00	903.00	200.00	0.00	-0.00	-0.00	-0.00	-0.00	300.00	200.00	0.00	-0.00
62	-0.00	-0.00	-0.00	903.00	200.00	0.00	-0.00	-0.00	-0.00	-0.00	300.00	200.00	0.00	-0.00
63	-0.00	-0.00	-0.00	903.00	200.00	0.00	-0.00	-0.00	-0.00	-0.00	300.00	200.00	0.00	-0.00
64	-0.00	-0.00	-0.00	903.00	200.00	0.00	-0.00	-0.00	-0.00	-0.00	300.00	200.00	0.00	-0.00
65	-0.00	-0.00	-0.00	903.00	200.00	0.00	-0.00	-0.00	-0.00	-0.00	300.00	200.00	0.00	-0.00
66	0.00	0.00	0.00	903.00	200.00	0.00	0.00	-0.00	-0.00	-0.00	300.00	200.00	0.00	-0.00
67	0.00	0.00	0.00	903.00	200.00	0.00	0.00	-0.00	-0.00	-0.00	300.00	200.00	0.00	-0.00
68	-0.00	-0.00	-0.00	903.00	200.00	0.00	-0.00	-0.00	-0.00	-0.00	300.00	200.00	0.00	-0.00
69	-0.00	-0.00	-0.00	903.00	200.00	0.00	-0.00	-0.00	-0.00	-0.00	300.00	200.00	0.00	-0.00
70	-0.00	-0.00	-0.00	903.00	200.00	0.00	-0.00	-0.00	-0.00	-0.00	300.00	200.00	0.00	-0.00
71	0.00	0.00	0.00	903.00	200.00	0.00	0.00	-0.00	-0.00	-0.00	300.00	200.00	0.00	-0.00
72	-0.00	-0.00	-0.00	903.00	200.00	0.00	-0.00	-0.00	-0.00	-0.00	300.00	200.00	0.00	-0.00
73	-0.00	-0.00	-0.00	903.00	200.00	0.00	-0.00	-0.00	-0.00	-0.00	300.00	200.00	0.00	-0.00
74	-0.00	-0.00	-0.00	903.00	200.00	0.00	-0.00	-0.00	-0.00	-0.00	300.00	200.00	0.00	-0.00
75	-0.00	-0.00	-0.00	903.00	200.00	0.00	-0.00	-0.00	-0.00	-0.00	300.00	200.00	0.00	-0.00
76	0.00	0.00	0.00	903.00	200.00	0.00	0.00	-0.00	-0.00	-0.00	300.00	200.00	0.00	-0.00
77	0.00	0.00	0.00	903.00	200.00	0.00	0.00	-0.00	-0.00	-0.00	300.00	200.00	0.00	-0.00
78	0.00	0.00	0.00	903.00	200.00	0.00	0.00	-0.00	-0.00	-0.00	300.00	200.00	0.00	-0.00
79	-0.00	-0.00	-0.00	903.00	200.00	0.00	-0.00	-0.00	-0.00	-0.00	300.00	200.00	0.00	-0.00
80	-0.00	-0.00	-0.00	903.00	200.00	0.00	-0.00	-0.00	-0.00	-0.00	300.00	200.00	0.00	-0.00
81	-0.00	-0.00	-0.00	903.00	200.00	0.00	-0.00	-0.00	-0.00	-0.00	300.00	200.00	0.00	-0.00
82	-0.00	-0.00	-0.00	903.00	200.00	0.00	-0.00	-0.00	-0.00	-0.00	300.00	200.00	0.00	-0.00
83	0.00	0.00	0.00	903.00	200.00	0.00	0.00	-0.00	-0.00	-0.00	300.00	200.00	0.00	-0.00
84	-0.00	-0.00	-0.00	903.00	200.00	0.00	-0.00	-0.00	-0.00	-0.00	300.00	200.00	0.00	-0.00
85	-0.00	-0.00	-0.00	903.00	200.00	0.00	-0.00	-0.00	-0.00	-0.00	300.00	200.00	0.00	-0.00
86	-0.00	-0.00	-0.00	903.00	200.00	0.00	-0.00	-0.00	-0.00	-0.00	300.00	200.00	0.00	-0.00
87	-0.00	-0.00	-0.00	903.00	200.00	0.00	-0.00	-0.00	-0.00	-0.00	300.00	200.00	0.00	-0.00
88	0.00	0.00	0.00	903.00	200.00	0.00	0.00	-0.00	-0.00	-0.00	300.00	200.00	0.00	-0.00
89	-0.00	-0.00	-0.00	903.00	200.00	0.00	-0.00	-0.00	-0.00	-0.00	300.00	200.00	0.00	-0.00
90	-0.00	-0.00	-0.00	903.00	200.00	0.00	-0.00	-0.00	-0.00	-0.00	300.00	200.00	0.00	-0.00
91	-0.00	-0.00	-0.00	903.00	200.00	0.00	-0.00	-0.00	-0.00	-0.00	300.00	200.00	0.00	-0.00
92	-0.00	-0.00	-0.00	903.00	200.00	0.00	-0.00	-0.00	-0.00	-0.00	300.00	200.00	0.00	-0.00
93	0.00	0.00	0.00	903.00	200.00	0.00	0.00	-0.00	-0.00	-0.00	300.00	200.00	0.00	-0.00
94	-0.00	-0.00	-0.00	903.00	200.00	0.00	-0.00	-0.00	-0.00	-0.00	300.00	200.00	0.00	-0.00
95	-0.00	-0.00	-0.00	903.00	200.00	0.00	-0.00	-0.00	-0.00	-0.00	300.00	200.00	0.00	-0.00
96	-0.00	-0.00	-0.00	903.00	200.00	0.00	-0.00	-0.00	-0.00	-0.00	300.00	200.00	0.00	-0.00
97	0.00	0.00	0.00	903.00	200.00	0.00	0.00	-0.00	-0.00	-0.00	300.00	200.00	0.00	-0.00
98	-0.00	-0.00	-0.00	903.00	200.00	0.00	-0.00	-0.00	-0.00	-0.00	300.00	200.00	0.00	-0.00
99	-0.00	-0.00	-0.00	903.00	200.00	0.00	-0.00	-0.00	-0.00	-0.00	300.00	200.00	0.00	-0.00
100	0.00	0.00	0.00	903.00	200.00	0.00	0.00	-0.00	-0.00	-0.00	300.00	200.00	0.00	-0.00
101	-0.00	-0.00	-0.00	903.00	200.00	0.00	-0.00	-0.00	-0.00	-0.00	300.00	200.00	0.00	-0.00
102	-0.00	-0.00	-0.00	903.00	200.00	0.00	-0.00	-0.00	-0.00	-0.00	300.00	200.00	0.00	-0.00
103	0.00	0.00	0.00	903.00	200.00	0.00	0.00	-0.00	-0.00	-0.00	300.00	200.00	0.00	-0.00
104	-0.00	-0.00	-0.00	903.00	200.00	0.00	-0.00	-0.00	-0.00	-0.00	300.00	200.00	0.00	-0.00
105	0.00	0.00	0.00	903.00	200.00	0.00	0.00	-0.00	-0.00	-0.00	300.00	200.00	0.00	-0.00
106	-0.00	-0.00	-0.00	903.00	200.00	0.00	-0.00	-0.00	-0.00	-0.00	300.00	200.00	0.00	-0.00
107	-0.00	-0.00	-0.00	903.00	200.00	0.00	-0.00	-0.00	-0.00	-0.00	300.00	200.00	0.00	-0.00
108	-0.00	-0.00	-0.00	903.00	200.00	0.00	-0.00	-0.00	-0.00	-0.00	300.00	200.00	0.00	-0.00
109	-0.00	-0.00	-0.00	903.00	200.00	0.00	-0.00	-0.00	-0.00	-0.00	300.00	200.00	0.00	-0.00
110	-0.00	-0.00	-0.00	903.00	200.00	0.00	-0.00	-0.00	-0.00	-0.00	300.00	200.00	0.00	-0.00
111	-0.00	-0.00	-0.00	903.00	200.00	0.00	-0.00	-0.00	-0.00	-0.00	300.00	200.00	0.00	-0.00
112	-0.00	-0.00	-0.00	903.00	200.00	0.00	-0.00	-0.00	-0.00	-0.00	300.00	200.00	0.00	-0.00
113	-0.00	-0.00	-0.00	903.00	200.00	0.00	-0.00	-0.00	-0.00	-0.00	300.00	200.00	0.00	-0.00
114	-0.00	-0.00	-0.00	903.00	200.00	0.00	-0.00	-0.00	-0.00	-0.00	300.00	200.00	0.00	-0.00
115	-0.00	-0.00	-0.00	903.00	200.00	0.00	-0.00	-0.00	-0.00	-0.00	300.00	200.00	0.00	-0.00
116	0.00	0.00	0.00	903.00	200.00	0.00	0.00	-0.00	-0.00	-0.00	300.00	200.00	0.00	-0.00
117	-0.00	-0.00	-0.00	903.00	200.00	0.00	-0.00	-0.00	-0.00	-0.00	300.00	200.00	0.00	-0.00
118	-0.00	-0.00	-0.00	903.00	200.00	0.00	-0.00	-0.00	-0.00	-0.00	300.00	200.00	0.00	-0.00
119	-0.00	-0.00	-0.00	903.00	200.00	0.00	-0.00	-0.00	-0.00	-0.00	300.00	200.00	0.00	-0.00
120	-0.00	-0.00	-0.00	903.00	200.00	0.00	-0.00	-0.00	-0.00	-0.00	300.00	200.00	0.00	-0.00
121	0.00	0.00	0.00	903.00	200.00	0.00	0.00	-0.00	-0.00	-0.00	300.00	200.00	0.00	-0.00
122	-0.00	-0.00	-0.00	903.00	200.00	0.00	-0.00	-0.00	-0.00	-0.00	300.00	200.00	0.00	-0.00
123	-0.00	-0.00	-0.00	903.00	200.00	0.00	-0.00	-0.00	-0.00	-0.00	300.00	200.00	0.00	-0.00
124	-0.00	-0.00	-0.00	903.00	200.00	0.00	-0.00	-0.00	-0.00	-0.00	300.00	200.00	0.00	-0.00
125	0.00	0.00	0.00	903.00	200.00	0.00	0.00	-0.00	-0.00	-0.00	300.00	200.00	0.00	-0.00
126	-0.00	-0.00	-0.00	903.00	200.00	0.00	-0.00	-0.00	-0.00	-0.00	300.00	200.00	0.00	-0.00
127	-0.00	-0.00	-0.00	903.00	200.00	0.00	-0.00	-0.00	-0.00	-0.00	300.00	200.00	0.00	-0.00
128	0.00	0.00	0.00	903.00	200.00	0.00	0.00	-0.00	-0.00	-0.00	300.00	200.00	0.00	-0.00
129	-0.00	-0.00	-0.00	903.00	200.00	0.00	-0.00	-0.00	-0.00	-0.00	300.00	200.00	0.00	-0.00
130	-0.00	-0.00	-0.00	903.00	200.00	0.00	-0.00	-0.00	-0.00	-0.00	300.00	200.00	0.00	-0.00
131	-0.00	-0.00	-0.00	903.00	200.00	0.00	-0.00	-0.00	-0.00	-0.00	300.00	200.00	0.00	-0.00
132	-0.00	-0.00	-0.00	903.00	200.00	0.00	-0.00	-0.00	-0.00	-0.00	300.00	200.00	0.00	-0.00
133	-0.00	-0.00	-0.00	903.00	200.00	0.00	-0.00	-0.00	-0.00	-0.00	300.00	200.00	0.00	-0.00
134	0.00	0.00	0.00	903.00	200.00	0.00	0.00	-0.00	-0.00	-0.00	300.00	200.00	0.00	-0.00
135	-0.00	-0.00	-0.00	903.00	200.00	0.00	-0.00	-0.00	-0.00	-0.00	300.00	200.00	0.00	-0.00
136	-0.00	-0.00	-0.00	903.00	200.00	0.00	-0.00	-0.00	-0.00	-0.00	300.00	200.00	0.00	-0.00
137	-0.00	-0.00	-0.00	903.00	200.00	0.00	-0.00	-0.00	-0.00	-0.00	300.00	200.00	0.00	-0.00
138	0.00	0.00	0.00	903.00	200.00	0.00	0.00	-0.00	-0.00	-0.00	300.00	200.00	0.00	-0.00
139	-0.00	-0.00	-0.00	903.00	200.00	0.00	-0.00	-0.00	-0.00	-0.00	300.00	200.00	0.00	-0.00
140	-0.00	-0.00	-0.00	903.00	200.00	0.00	-0.00	-0.00	-0.00	-0.00	300.00	200.00	0.00	-0.00
141	-0.00	-0.00	-0.00	903.00	200.00	0.00	-0.00	-0.00	-0.00	-0.00	300.00	200.00	0.00	-0.00
142	-0.00	-0.00	-0.00	903.00	200.00	0.00	-0.00	-0.00	-0.00	-0.00	300.00	200.00	0.00	-0.00
143	-0.00	-0.00	-0.00	903.00	200.00	0.00	-0.00	-0.00	-0.00	-0.00	300.00	200.00	0.00	-0.00
144	-0.00	-0.00	-0.00	903.00	200.00	0.00	-0.00	-0.00	-0.00	-0.00	300.00	200.00	0.00	-0.00
145	-0.00	-0.00	-0.00	903.00	200.00	0.00	-0.00	-0.00	-0.00	-0.00	300.00	200.00	0.00	-0.00
146	-0.00	-0.00	-0.00	903.00	200.00	0.00	-0.00	-0.00	-0.00	-0.00	300.00	200.00	0.00	-0.00
147	-0.00	-0.00	-0.00	903.00	200.00	0.00	-0.00	-0.00	-0.00	-0.00	300.00	200.00	0.00	-0.00
148	-0.00	-0.00	-0.00	903.00	200.00	0.00	-0.00	-0.00	-0.00	-0.00	300.00	200.00	0.00	-0.00
149	-0.00	-0.00	-0.00	903.00	200.00	0.00	-0.00	-0.00	-0.00	-0.00	300.00	200.00	0.00	-0.00
150	-0.00	-0.00	-0.00	903.00	200.00	0.00	-0.00	-0.00	-0.00	-0.00	300.00	200.00	0.00	-0.00
151	-0.00	-0.00	-0.00	903.00	200.00	0.00	-0.00	-0.00	-0.00	-0.00	300.00	200.00	0.00	-0.00
152	0.00	0.00	0.00	903.00	200.00	0.00	0.00	-0.00	-0.00	-0.00	300.00	200.00	0.00	-0.00
153	-0.00	-0.00	-0.00	903.00	200.00	0.00	-0.00	-0.00	-0.00	-0.00	300.00	200.00	0.00	-0.00
154	-0.00	-0.00	-0.00	903.00	200.00	0.00	-0.00	-0.00	-0.00	-0.00	300.00	200.00	0.00	-0.00
155	0.00	0.00	0.00	903.00	200.00	0.00	0.00	-0.00	-0.00	-0.00	300.00	200.00	0.00	-0.00
156	0.00	0.00	0.00	903.00	200.00	0.00	0.00	-0.00	-0.00	-0.00	300.00	200.00	0.00	-0.00
157	0.00	0.00	0.00	903.00	200.00	0.00	0.00	-0.00	-0.00	-0.00	300.00	200.00	0.00	-0.00
158	0.00	0.00	0.00	903.00	200.00	0.00	0.00	-0.00	-0.00	-0.00	300.00	200.00	0.00	-0.00
159	-0.00	-0.00	-0.00	903.00	200.00	0.00	-0.00	-0.00	-0.00	-0.00	300.00	200.00	0.00	-0.00
160	-0.00	-0.00	-0.00	903.00	200.00	0.00	-0.00	-0.00	-0.00	-0.00	300.00	200.00	0.00	-0.00
161	-0.00	-0.00	-0.00	903.00	200.00	0.00	-0.00	-0.00	-0.00	-0.00	300.00	200.00	0.00	-0.00
162	0.00	0.00	0.00	903.00	200.00	0.00	0.00	-0.00	-0.00	-0.00	300.00	200.00	0.00	-0.00
163	0.00	0.00	0.00	903.00	200.00	0.00	0.00	-0.00	-0.00	-0.00	300.00	200.00	0.00	-0.00
164	0.00	0.00	0.00	903.00	200.00	0.00	0.00	-0.00	-0.00	-0.00	300.00	200.00	0.00	-0.00
165	-0.00	-0.00	-0.00	903.00	200.00	0.00	-0.00	-0.00	-0.00	-0.00	300.00	200.00	0.00	-0.00
166	0.00	0.00	0.00	903.00	200.00	0.00	0.00	-0.00	-0.00	-0.00	300.00	200.00	0.00	-0.00
167	-0.00	-0.00	-0.00	903.00	200.00	0.00	-0.00	-0.00	-0.00	-0.00	300.00	200.00	0.00	-0.00
168	-0.00	-0.00	-0.00	903.00	200.00	0.00	-0.00	-0.00	-0.00	-0.00	300.00	200.00	0.00	-0.00
169	-0.00	-0.00	-0.00	903.00	200.00	0.00	-0.00	-0.00	-0.00	-0.00	300.00	200.00	0.00	-0.00
170	-0.00	-0.00	-0.00	903.00	200.00	0.00	-0.00	-0.00	-0.00	-0.00	300.00	200.00	0.00	-0.00
171	-0.00	-0.00	-0.00	903.00	200.00	0.00	-0.00	-0.00	-0.00	-0.00	300.00	200.00	0.00	-0.00
172	0.00	0.00	0.00	903.00	200.00	0.00	0.00	-0.00	-0.00	-0.00	300.00	200.00	0.00	-0.00
173	-0.00	-0.00	-0.00	903.00	200.00	0.00	-0.00	-0.00	-0.00	-0.00	300.00	200.00	0.00	-0.00
174	-0.00	-0.00	-0.00	903.00	200.00	0.00	-0.00	-0.00	-0.00	-0.00	300.00	200.00	0.00	-0.00
175	0.00	0.00	0.00	903.00	200.00	0.00	0.00	-0.00	-0.00	-0.00	300.00	200.00	0.00	-0.00
176	-0.00	-0.00	-0.00	903.00	200.00	0.00	-0.00	-0.00	-0.00	-0.00	300.00	200.00	0.00	-0.00
177	-0.00	-0.00	-0.00	903.00	200.00	0.00	-0.00	-0.00	-0.00	-0.00	300.00	200.00	0.00	-0.00
178	-0.00	-0.00	-0.00	903.00	200.00	0.00	-0.00	-0.00	-0.00	-0.00	300.00	200.00	0.00	-0.00
179	-0.00	-0.00	-0.00	903.00	200.00	0.00	-0.00	-0.00	-0.00	-0.00	300.00	200.00	0.00	-0.00
180	0.00	0.00	0.00	903.00	200.00	0.00	0.00	-0.00	-0.00	-0.00	300.00	200.00	0.00	-0.00
181	-0.00	-0.00	-0.00	903.00	200.00	0.00	-0.00	-0.00	-0.00	-0.00	300.00	200.00	0.00	-0.00
182	-0.00	-0.00	-0.00	903.00	200.00	0.00	-0.00	-0.00	-0.00	-0.00	300.00	200.00	0.00	-0.00
183	-0.00	-0.00	-0.00	903.00	200.00	0.00	-0.00	-0.00	-0.00	-0.00	300.00	200.00	0.00	-0.00
184	-0.00	-0.00	-0.00	903.00	200.00	0.00	-0.00	-0.00	-0.00	-0.00	300.00	200.00	0.00	-0.00
185	-0.00	-0.00	-0.00	903.00	200.00	0.00	-0.00	-0.00	-0.00	-0.00	300.00	200.00	0.00	-0.00
186	-0.00	-0.00	-0.00	903.00	200.00	0.00	-0.00	-0.00	-0.00	-0.00	300.00	200.00	0.00	-0.00
187	-0.00	-0.00	-0.00	903.00	200.00	0.00	-0.00	-0.00	-0.00	-0.00	300.00	200.00	0.00	-0.00
188	-0.00	-0.00	-0.00	903.00	200.00	0.00	-0.00	-0.00	-0.00	-0.00	300.00	200.00	0.00	-0.00
189	0.00	0.00	0.00	903.00	200.00	0.00	0.00	-0.00	-0.00	-0.00	300.00	200.00	0.00	-0.00
190	-0.00	-0.00	-0.00	903.00	200.00	0.00	-0.00	-0.00	-0.00	-0.00	300.00	200.00	0.00	-0.00
191	-0.00	-0.00	-0.00	903.00	200.00	0.00	-0.00	-0.00	-0.00	-0.00	300.00	200.00	0.00	-0.00
192	-0.00	-0.00	-0.00	903.00	200.00	0.00	-0.00	-0.00	-0.00	-0.00	300.00	200.00	0.00	-0.00
193	-0.00	-0.00	-0.00	903.00	200.00	0.00	-0.00	-0.00	-0.00	-0.00	300.00	200.00	0.00	-0.00
194	-0.00	-0.00	-0.00	903.00	200.00	0.00	-0.00	-0.00	-0.00	-0.00	300.00	200.00	0.00	-0.00
195	-0.00	-0.00	-0.00	903.00	200.00	0.00	-0.00	-0.00	-0.00	-0.00	300.00	200.00	0.00	-0.00
196	-0.00	-0.00	-0.00	903.00	200.00	0.00	-0.00	-0.00	-0.00	-0.00	300.00	200.00	0.00	-0.00
197	0.00	0.00	0.00	903.00	200.00	0.00	0.00	-0.00	-0.00	-0.00	300.00	200.00	0.00	-0.00
198	0.00	0.00	0.00	903.00	200.00	0.00	0.00	-0.00	-0.00	-0.00	300.00	200.00	0.00	-0.00
199	-0.00	-0.00	-0.00	903.00	200.00	0.00	-0.00	-0.00	-0.00	-0.00	300.00	200.00	0.00	-0.00
200	0.00	0.00	0.00	903.00	200.00	0.00	0.00	-0.00	-0.00	-0.00	300.00	200.00	0.00	-0.00
201	-0.00	-0.00	-0.00	903.00	200.00	0.00	-0.00	-0.00	-0.00	-0.00	300.00	200.00	0.00	-0.00
202	-0.00	-0.00	-0.00	903.00	200.00	0.00	-0.00	-0.00	-0.00	-0.00	300.00	200.00	0.00	-0.00
203	-0.00	-0.00	-0.00	903.00	200.00	0.00	-0.00	-0.00	-0.00	-0.00	300.00	200.00	0.00	-0.00
204	-0.00	-0.00	-0.00	903.00	200.00	0.00	-0.00	-0.00	-0.00	-0.00	300.00	200.00	0.00	-0.00
205	-0.00	-0.00	-0.00	903.00	200.00	0.00	-0.00	-0.00	-0.00	-0.00	300.00	200.00	0.00	-0.00
206	-0.00	-0.00	-0.00	903.00	200.00	0.00	-0.00	-0.00	-0.00	-0.00	300.00	200.00	0.00	-0.00
207	0.00	0.00	0.00	903.00	200.00	0.00	0.00	-0.00	-0.00	-0.00	300.00	200.00	0.00	-0.00
208	-0.00	-0.00	-0.00	903.00	200.00	0.00	-0.00	-0.00	-0.00	-0.00	300.00	200.00	0.00	-0.00
209	0.00	0.00	0.00	903.00	200.00	0.00	0.00	-0.00	-0.00	-0.00	300.00	200.00	0.00	-0.00
210	-0.00	-0.00	-0.00	903.00	200.00	0.00	-0.00	-0.00	-0.00	-0.00	300.00	200.00	0.00	-0.00
211	-0.00	-0.00	-0.00	903.00	200.00	0.00	-0.00	-0.00	-0.00	-0.00	300.00	200.00	0.00	-0.00
212	0.00	0.00	0.00	903.00	200.00	0.00	0.00	-0.00	-0.00	-0.00	300.00	200.00	0.00	-0.00
213	-0.00	-0.00	-0.00	903.00	200.00	0.00	-0.00	-0.00	-0.00	-0.00	300.00	200.00	0.00	-0.00
214	-0.00	-0.00	-0.00	903.00	200.00	0.00	-0.00	-0.00	-0.00	-0.00	300.00	200.00	0.00	-0.00
215	-0.00	-0.00	-0.00	903.00	200.00	0.00	-0.00	-0.00	-0.00	-0.00	300.00	200.00	0.00	-0.00
216	0.00	0.00	0.00	903.00	200.00	0.00	0.00	-0.00	-0.00	-0.00	300.00	200.00	0.00	-0.00
217	-0.00	-0.00	-0.00	903.00	200.00	0.00	-0.00	-0.00	-0.00	-0.00	300.00	200.00	0.00	-0.00
218	-0.00	-0.00	-0.00	903.00	200.00	0.00	-0.00	-0.00	-0.00	-0.00	300.00	200.00	0.00	-0.00
219	-0.00	-0.00	-0.00	903.00	200.00	0.00	-0.00	-0.00	-0.00	-0.00	300.00	200.00	0.00	-0.00
220	-0.00	-0.00	-0.00	903.00	200.00	0.00	-0.00	-0.00	-0.00	-0.00	300.00	200.00	0.00	-0.00
221	-0.00	-0.00	-0.00	903.00	200.00	0.00	-0.00	-0.00	-0.00	-0.00	300.00	200.00	0.00	-0.00
222	0.00	0.00	0.00	903.00	200.00	0.00	0.00	-0.00	-0.00	-0.00	300.00	200.00	0.00	-0.00
223	0.00	0.00	0.00	903.00	200.00	0.00	0.00	-0.00	-0.00	-0.00	300.00	200.00	0.00	-0.00
224	-0.00	-0.00	-0.00	903.00	200.00	0.00	-0.00	-0.00	-0.00	-0.00	300.00	200.00	0.00	-0.00
225	-0.00	-0.00	-0.00	903.00	200.00	0.00	-0.00	-0.00	-0.00	-0.00	300.00	200.00	0.00	-0.00
226	-0.00	-0.00	-0.00	903.00	200.00	0.00	-0.00	-0.00	-0.00	-0.00	300.00	200.00	0.00	-0.00
227	-0.00	-0.00	-0.00	903.00	200.00	0.00	-0.00	-0.00	-0.00	-0.00	300.00	200.00	0.00	-0.00
228	-0.00	-0.00	-0.00	903.00	200.00	0.00	-0.00	-0.00	-0.00	-0.00	300.00	200.00	0.00	-0.00
229	-0.00	-0.00	-0.00	903.00	200.00	0.00	-0.00	-0.00	-0.00	-0.00	300.00	200.00	0.00	-0.00
230	-0.00	-0.00	-0.00	903.00	200.00	0.00	-0.00	-0.00	-0.00	-0.00	300.00	200.00	0.00	-0.00
231	-0.00	-0.00	-0.00	903.00	200.00	0.00	-0.00	-0.00	-0.00	-0.00	300.00	200.00	0.00	-0.00
232	-0.00	-0.00	-0.00	903.00	200.00	0.00	-0.00	-0.00	-0.00	-0.00	300.00	200.00	0.00	-0.00
233	0.00	0.00	0.00	903.00	200.00	0.00	0.00	-0.00	-0.00	-0.00	300.00	200.00	0.00	-0.00
234	-0.00	-0.00	-0.00	903.00	200.00	0.00	-0.00	-0.00	-0.00	-0.00	300.00	200.00	0.00	-0.00
235	-0.00	-0.00	-0.00	903.00	200.00	0.00	-0.00	-0.00	-0.00	-0.00	300.00	200.00	0.00	-0.00
236	-0.00	-0.00	-0.00	903.00	200.00	0.00	-0.00	-0.00	-0.00	-0.00	300.00	200.00	0.00	-0.00
237	-0.00	-0.00	-0.00	903.00	200.00	0.00	-0.00	-0.00	-0.00	-0.00	300.00	200.00	0.00	-0.00
238	-0.00	-0.00	-0.00	903.00	200.00	0.00	-0.00	-0.00	-0.00	-0.00	300.00	200.00	0.00	-0.00
239	0.00	0.00	0.00	903.00	200.00	0.00	0.00	-0.00	-0.00	-0.00	300.00	200.00	0.00	-0.00
240	-0.00	-0.00	-0.00	903.00	200.00	0.00	-0.00	-0.00	-0.00	-0.00	300.00	200.00	0.00	-0.00
241	-0.00	-0.00	-0.00	903.00	200.00	0.00	-0.00	-0.00	-0.00	-0.00	300.00	200.00	0.00	-0.00
242	-0.00	-0.00	-0.00	903.00	200.00	0.00	-0.00	-0.00	-0.00	-0.00	300.00	200.00	0.00	-0.00
243	-0.00	-0.00	-0.00	903.00	200.00	0.00	-0.00	-0.00	-0.00	-0.00	300.00	200.00	0.00	-0.00
244	0.00	0.00	0.00	903.00	200.00	0.00	0.00	-0.00	-0.00	-0.00	300.00	200.00	0.00	-0.00
245	-0.00	-0.00	-0.00	903.00	200.00	0.00	-0.00	-0.00	-0.00	-0.00	300.00	200.00	0.00	-0.00
246	-0.00	-0.00	-0.00	903.00	200.00	0.00	-0.00	-0.00	-0.00	-0.00	300.00	200.00	0.00	-0.00
247	-0.00	-0.00	-0.00	903.00	200.00	0.00	-0.00	-0.00	-0.00	-0.00	300.00	200.00	0.00	-0.00
248	-0.00	-0.00	-0.00	903.00	200.00	0.00	-0.00	-0.00	-0.00	-0.00	300.00	200.00	0.00	-0.00
249	-0.00	-0.00	-0.00	903.00	200.00	0.00	-0.00	-0.00	-0.00	-0.00	300.00	200.00	0.00	-0.00
250	0.00	0.00	0.00	903.00	200.00	0.00	0.00	-0.00	-0.00	-0.00	300.00	200.00	0.00	-0.00
251	-0.00	-0.00	-0.00	903.00	200.00	0.00	-0.00	-0.00	-0.00	-0.00	300.00	200.00	0.00	-0.00
252	0.00	0.00	0.00	903.00	200.00	0.00	0.00	-0.00	-0.00	-0.00	300.00	200.00	0.00	-0.00
253	0.00	0.00	0.00	903.00	200.00	0.00	0.00	-0.00	-0.00	-0.00	300.00	200.00	0.00	-0.00
254	-0.00	-0.00	-0.00	903.00	200.00	0.00	-0.00	-0.00	-0.00	-0.00	300.00	200.00	0.00	-0.00
255	-0.00	-0.00	-0.00	903.00	200.00	0.00	-0.00	-0.00	-0.00	-0.00	300.00	200.00	0.00	-0.00
256	-0.00	-0.00	-0.00	903.00	200.00	0.00	-0.00	-0.00	-0.00	-0.00	300.00	200.00	0.00	-0.00
257	-0.00	-0.00	-0.00	903.00	200.00	0.00	-0.00	-0.00	-0.00	-0.00	300.00	200.00	0.00	-0.00
258	0.00	0.00	0.00	903.00	200.00	0.00	0.00	-0.00	-0.00	-0.00	300.00	200.00	0.00	-0.00
259	0.00	0.00	0.00	903.00	200.00	0.00	0.00	-0.00	-0.00	-0.00	300.00	200.00	0.00	-0.00
260	-0.00	-0.00	-0.00	903.00	200.00	0.00	-0.00	-0.00	-0.00	-0.00	300.00	200.00	0.00	-0.00
261	-0.00	-0.00	-0.00	903.00	200.00	0.00	-0.00	-0.00	-0.00	-0.00	300.00	200.00	0.00	-0.00
262	0.00	0.00	0.00	903.00	200.00	0.00	0.00	-0.00	-0.00	-0.00	300.00	200.00	0.00	-0.00
263	-0.00	-0.00	-0.00	903.00	200.00	0.00	-0.00	-0.00	-0.00	-0.00	300.00	200.00	0.00	-0.00
264	0.00	0.00	0.00	903.00	200.00	0.00	0.00	-0.00	-0.00	-0.00	300.00	200.00	0.00	-0.00
265	-0.00	-0.00	-0.00	903.00	200.00	0.00	-0.00	-0.00	-0.00	-0.00	300.00	200.00	0.00	-0.00
266	-0.00	-0.00	-0.00	903.00	200.00	0.00	-0.00	-0.00	-0.00	-0.00	300.00	200.00	0.00	-0.00
267	-0.00	-0.00	-0.00	903.00	200.00	0.00	-0.00	-0.00	-0.00	-0.00	300.00	200.00	0.00	-0.00
268	-0.00	-0.00	-0.00	903.00	200.00	0.00	-0.00	-0.00	-0.00	-0.00	300.00	200.00	0.00	-0.00
269	-0.00	-0.00	-0.00	903.00	200.00	0.00	-0.00	-0.00	-0.00	-0.00	300.00	200.00	0.00	-0.00
270	3.81	-3.66	6.87	1143.00	337.78	0.00	1244.27	-0.00	-0.00	-0.00	300.00	200.00	0.00	-0.00
271	-0.00	-0.00	-0.00	903.00	200.00	0.00	-0.00	-0.00	-0.00	-0.00	300.00	200.00	0.00	-0.00
272	-0.00	-0.00	-0.00	903.00	200.00	0.00	-0.00	0.00	0.00	0.00	300.00	200.00	0.00	0.00
273	-0.00	-0.00	-0.00	903.00	200.00	0.00	-0.00	-0.00	-0.00	-0.00	300.00	200.00	0.00	-0.00
274	-0.00	-0.00	-0.00	903.00	200.00	0.00	-0.00	-0.00	-0.00	-0.00	300.00	200.00	0.00	-0.00
275	-0.00	-0.00	-0.00	903.00	200.00	0.00	-0.00	-0.00	-0.00	-0.00	300.00	200.00	0.00	-0.00
276	-0.00	-0.00	-0.00	903.00	200.00	0.00	-0.00	-0.00	-0.00	-0.00	300.00	200.00	0.00	-0.00
277	-0.00	-0.00	-0.00	903.00	200.00	0.00	-0.00	-0.00	-0.00	-0.00	300.00	200.00	0.00	-0.00
278	-0.00	-0.00	-0.00	903.00	200.00	0.00	-0.00	-0.00	-0.00	-0.00	300.00	200.00	0.00	-0.00
279	-0.00	-0.00	-0.00	903.00	200.00	0.00	-0.00	-0.00	-0.00	-0.00	300.00	200.00	0.00	-0.00
280	-0.00	-0.00	-0.00	903.00	200.00	0.00	-0.00	-0.00	-0.00	-0.00	300.00	200.00	0.00	-0.00
281	-0.00	-0.00	-0.00	903.00	200.00	0.00	-0.00	-0.00	-0.00	-0.00	300.00	200.00	0.00	-0.00
282	-0.00	-0.00	-0.00	903.00	200.00	0.00	-0.00	-0.00	-0.00	-0.00	300.00	200.00	0.00	-0.00
283	-0.00	-0.00	-0.00	903.00	200.00	0.00	-0.00	-0.00	-0.00	-0.00	300.00	200.00	0.00	-0.00
284	-0.00	-0.00	-0.00	903.00	200.00	0.00	-0.00	-0.00	-0.00	-0.00	300.00	200.00	0.00	-0.00
285	-0.00	-0.00	-0.00	903.00	200.00	0.00	-0.00	-0.00	-0.00	-0.00	300.00	200.00	0.00	-0.00
286	-0.00	-0.00	-0.00	903.00	200.00	0.00	-0.00	-0.00	-0.00	-0.00	300.00	200.00	0.00	-0.00
287	-0.00	-0.00	-0.00	903.00	200.00	0.00	-0.00	-0.00	-0.00	-0.00	300.00	200.00	0.00	-0.00
288	-0.00	-0.00	-0.00	903.00	200.00	0.00	-0.00	-0.00	-0.00	-0.00	300.00	200.00	0.00	-0.00
289	-0.00	-0.00	-0.00	903.00	200.00	0.00	-0.00	-0.00	-0.00	-0.00	300.00	200.00	0.00	-0.00
290	-0.00	-0.00	-0.00	903.00	200.00	0.00	-0.00	-0.00	-0.00	-0.00	300.00	200.00	0.00	-0.00
291	-0.00	-0.00	-0.00	903.00	200.00	0.00	-0.00	-0.00	-0.00	-0.00	300.00	200.00	0.00	-0.00
292	-0.00	-0.00	-0.00	903.00	200.00	0.00	-0.00	-0.00	-0.00	-0.00	300.00	200.00	0.00	-0.00
293	-0.00	-0.00	-0.00	903.00	200.00	0.00	-0.00	-0.00	-0.00	-0.00	300.00	200.00	0.00	-0.00
294	-0.00	-0.00	-0.00	903.00	200.00	0.00	-0.00	-0.00	-0.00	-0.00	300.00	200.00	0.00	-0.00
295	-0.00	-0.00	-0.00	903.00	200.00	0.00	-0.00	-0.00	-0.00	-0.00	300.00	200.00	0.00	-0.00
296	-0.00	-0.00	-0.00	903.00	200.00	0.00	-0.00	-0.00	-0.00	-0.00	300.00	200.00	0.00	-0.00
297	-0.00	-0.00	-0.00	903.00	200.00	0.00	-0.00	-0.00	-0.00	-0.00	300.00	200.00	0.00	-0.00
298	-0.00	-0.00	-0.00	903.00	200.00	0.00	-0.00	-0.00	-0.00	-0.00	300.00	200.00	0.00	-0.00
299	-0.00	-0.00	-0.00	903.00	200.00	0.00	-0.00	-0.00	-0.00	-0.00	300.00	200.00	0.00	-0.00
300	-0.00	-0.00	-0.00	903.00	200.00	0.00	-0.00	-0.00	-0.00	-0.00	300.00	200.00	0.00	-0.00
301	-0.00	-0.00	-0.00	903.00	200.00	0.00	-0.00	-0.00	-0.00	-0.00	300.00	200.00	0.00	-0.00
302	-0.00	-0.00	-0.00	903.00	200.00	0.00	-0.00	-0.00	-0.00	-0.00	300.00	200.00	0.00	-0.00
303	-0.00	-0.00	-0.00	903.00	200.00	0.00	-0.00	-0.00	-0.00	-0.00	300.00	200.00	0.00	-0.00
304	-0.00	-0.00	-0.00	903.00	200.00	0.00	-0.00	-0.00	-0.00	-0.00	300.00	200.00	0.00	-0.00
305	-0.00	-0.00	-0.00	903.00	200.00	0.00	-0.00	-0.00	-0.00	-0.00	300.00	200.00	0.00	-0.00
306	-0.00	-0.00	-0.00	903.00	200.00	0.00	-0.00	-0.00	-0.00	-0.00	300.00	200.00	0.00	-0.00
307	-0.00	-0.00	-0.00	903.00	200.00	0.00	-0.00	-0.00	-0.00	-0.00	300.00	200.00	0.00	-0.00
308	-0.00	-0.00	-0.00	903.00	200.00	0.00	-0.00	-0.00	-0.00	-0.00	300.00	200.00	0.00	-0.00
309	-0.00	-0.00	-0.00	903.00	200.00	0.00	-0.00	-0.00	-0.00	-0.00	300.00	200.00	0.00	-0.00
310	-0.00	-0.00	-0.00	903.00	200.00	0.00	-0.00	-0.00	-0.00	-0.00	300.00	200.00	0.00	-0.00
311	-0.00	-0.00	-0.00	903.00	200.00	0.00	-0.00	-0.00	-0.00	-0.00	300.00	200.00	0.00	-0.00
312	-0.00	-0.00	-0.00	903.00	200.00	0.00	-0.00	-0.00	-0.00	-0.00	300.00	200.00	0.00	-0.00
313	-0.00	-0.00	-0.00	903.00	200.00	0.00	-0.00	-0.00	-0.00	-0.00	300.00	200.00	0.00	-0.00
314	-0.00	-0.00	-0.00	903.00	200.00	0.00	-0.00	-0.00	-0.00	-0.00	300.00	200.00	0.00	-0.00
315	-0.00	-0.00	-0.00	903.00	200.00	0.00	-0.00	-0.00	-0.00	-0.00	300.00	200.00	0.00	-0.00
316	-0.00	-0.00	-0.00	903.00	200.00	0.00	-0.00	-0.00	-0.00	-0.00	300.00	200.00	0.00	-0.00
317	-0.00	-0.00	-0.00	903.00	200.00	0.00	-0.00	-0.00	-0.00	-0.00	300.00	200.00	0.00	-0.00
318	-0.00	-0.00	-0.00	903.00	200.00	0.00	-0.00	-0.00	-0.00	-0.00	300.00	200.00	0.00	-0.00
319	-0.00	-0.00	-0.00	903.00	200.00	0.00	-0.00	-0.00	-0.00	-0.00	300.00	200.00	0.00	-0.00
320	-0.00	-0.00	-0.00	903.00	200.00	0.00	-0.00	-0.00	-0.00	-0.00	300.00	200.00	0.00	-0.00
321	-0.00	-0.00	-0.00	903.00	200.00	0.00	-0.00	-0.00	-0.00	-0.00	300.00	200.00	0.00	-0.00
322	-0.00	-0.00	-0.00	903.00	200.00	0.00	-0.00	-0.00	-0.00	-0.00	300.00	200.00	0.00	-0.00
323	-0.00	-0.00	-0.00	903.00	200.00	0.00	-0.00	-0.00	-0.00	-0.00	300.00	200.00	0.00	-0.00
324	-0.00	-0.00	-0.00	903.00	200.00	0.00	-0.00	-0.00	-0.00	-0.00	300.00	200.00	0.00	-0.00
325	-0.00	-0.00	-0.00	903.00	200.00	0.00	-0.00	-0.00	-0.00	-0.00	300.00	200.00	0.00	-0.00
326	-0.00	-0.00	-0.00	903.00	200.00	0.00	-0.00	-0.00	-0.00	-0.00	300.00	200.00	0.00	-0.00
327	-0.00	-0.00	-0.00	903.00	200.00	0.00	-0.00	-0.00	-0.00	-0.00	300.00	200.00	0.00	-0.00
328	-0.00	-0.00	-0.00	903.00	200.00	0.00	-0.00	-0.00	-0.00	-0.00	300.00	200.00	0.00	-0.00
329	-0.00	-0.00	-0.00	903.00	200.00	0.00	-0.00	-0.00	-0.00	-0.00	300.00	200.00	0.00	-0.00
330	-0.00	-0.00	-0.00	903.00	200.00	0.00	-0.00	-0.00	-0.00	-0.00	300.00	200.00	0.00	-0.00
331	-0.00	-0.00	-0.00	903.00	200.00	0.00	-0.00	-0.00	-0.00	-0.00	300.00	200.00	0.00	-0.00
332	-0.00	-0.00	-0.00	903.00	200.00	0.00	-0.00	-0.00	-0.00	-0.00	300.00	200.00	0.00	-0.00
333	-0.00	-0.00	-0.00	903.00	200.00	0.00	-0.00	-0.00	-0.00	-0.00	300.00	200.00	0.00	-0.00
334	-0.00	-0.00	-0.00	903.00	200.00	0.00	-0.00	-0.00	-0.00	-0.00	300.00	200.00	0.00	-0.00
335	-0.00	-0.00	-0.00	903.00	200.00	0.00	-0.00	-0.00	-0.00	-0.00	300.00	200.00	0.00	-0.00
336	-0.00	-0.00	-0.00	903.00	200.00	0.00	-0.00	-0.00	-0.00	-0.00	300.00	200.00	0.00	-0.00
337	-0.00	-0.00	-0.00	903.00	200.00	0.00	-0.00	-0.00	-0.00	-0.00	300.00	200.00	0.00	-0.00
338	-0.00	-0.00	-0.00	903.00	200.00	0.00	-0.00	-0.00	-0.00	-0.00	300.00	200.00	0.00	-0.00
339	-0.00	-0.00	-0.00	903.00	200.00	0.00	-0.00	-0.00	-0.00	-0.00	300.00	200.00	0.00	-0.00
340	-0.00	-0.00	-0.00	903.00	200.00	0.00	-0.00	-0.00	-0.00	-0.00	300.00	200.00	0.00	-0.00
341	-0.00	-0.00	-0.00	903.00	200.00	0.00	-0.00	-0.00	-0.00	-0.00	300.00	200.00	0.00	-0.00
342	-0.00	-0.00	-0.00	903.00	200.00	0.00	-0.00	-0.00	-0.00	-0.00	300.00	200.00	0.00	-0.00
343	-0.00	-0.00	-0.00	903.00	200.00	0.00	-0.00	-0.00	-0.00	-0.00	300.00	200.00	0.00	-0.00
344	-0.00	-0.00	-0.00	903.00	200.00	0.00	-0.00	-0.00	-0.00	-0.00	300.00	200.00	0.00	-0.00
345	-0.00	-0.00	-0.00	903.00	200.00	0.00	-0.00	-0.00	-0.00	-0.00	300.00	200.00	0.00	-0.00
346	-0.00	-0.00	-0.00	903.00	200.00	0.00	-0.00	-0.00	-0.00	-0.00	300.00	200.00	0.00	-0.00
347	-0.00	-0.00	-0.00	903.00	200.00	0.00	-0.00	-0.00	-0.00	-0.00	300.00	200.00	0.00	-0.00
348	-0.00	-0.00	-0.00	903.00	200.00	0.00	-0.00	-0.00	-0.00	-0.00	300.00	200.00	0.00	-0.00
349	-0.00	-0.00	-0.00	903.00	200.00	0.00	-0.00	-0.00	-0.00	-0.00	300.00	200.00	0.00	-0.00
350	-0.00	-0.00	-0.00	903.00	200.00	0.00	-0.00	-0.00	-0.00	-0.00	300.00	200.00	0.00	-0.00
351	-0.00	-0.00	-0.00	903.00	200.00	0.00	-0.00	-0.00	-0.00	-0.00	300.00	200.00	0.00	-0.00
352	-0.00	-0.00	-0.00	903.00	200.00	0.00	-0.00	-0.00	-0.00	-0.00	300.00	200.00	0.00	-0.00
353	-0.00	-0.00	-0.00	903.00	200.00	0.00	-0.00	-0.00	-0.00	-0.00	300.00	200.00	0.00	-0.00
354	-0.00	-0.00	-0.00	903.00	200.00	0.00	-0.00	-0.00	-0.00	-0.00	300.00	200.00	0.00	-0.00
355	-0.00	-0.00	-0.00	903.00	200.00	0.00	-0.00	-0.00	-0.00	-0.00	300.00	200.00	0.00	-0.00
356	-0.00	-0.00	-0.00	903.00	200.00	0.00	-0.00	-0.00	-0.00	-0.00	300.00	200.00	0.00	-0.00
357	-0.00	-0.00	-0.00	903.00	200.00	0.00	-0.00	-0.00	-0.00	-0.00	300.00	200.00	0.00	-0.00
358	-0.00	-0.00	-0.00	903.00	200.00	0.00	-0.00	-0.00	-0.00	-0.00	300.00	200.00	0.00	-0.00
359	-0.00	-0.00	-0.00	903.00	200.00	0.00	-0.00	-0.00	-0.00	-0.00	300.00	200.00	0.00	-0.00
360	-0.00	-0.00	-0.00	903.00	200.00	0.00	-0.00	-0.00	-0.00	-0.00	300.00	200.00	0.00	-0.00
361	-0.00	-0.00	-0.00	903.00	200.00	0.00	-0.00	-0.00	-0.00	-0.00	300.00	200.00	0.00	-0.00
362	-0.00	-0.00	-0.00	903.00	200.00	0.00	-0.00	-0.00	-0.00	-0.00	300.00	200.00	0.00	-0.00
363	-0.00	-0.00	-0.00	903.00	200.00	0.00	-0.00	-0.00	-0.00	-0.00	300.00	200.00	0.00	-0.00
364	-0.00	-0.00	-0.00	903.00	200.00	0.00	-0.00	-0.00	-0.00	-0.00	300.00	200.00	0.00	-0.00
365	-0.00	-0.00	-0.00	903.00	200.00	0.00	-0.00	-0.00	-0.00	-0.00	300.00	200.00	0.00	-0.00
366	-0.00	-0.00	-0.00	903.00	200.00	0.00	-0.00	-0.00	-0.00	-0.00	300.00	200.00	0.00	-0.00
367	-0.00	-0.00	-0.00	903.00	200.00	0.00	-0.00	-0.00	-0.00	-0.00	300.00	200.00	0.00	-0.00
368	-0.00	-0.00	-0.00	903.00	200.00	0.00	-0.00	-0.00	-0.00	-0.00	300.00	200.00	0.00	-0.00
369	-0.00	-0.00	-0.00	903.00	200.00	0.00	-0.00	-0.00	-0.00	-0.00	300.00	200.00	0.00	-0.00
370	-0.00	-0.00	-0.00	903.00	200.00	0.00	-0.00	-0.00	-0.00	-0.00	300.00	200.00	0.00	-0.00
371	-0.00	-0.00	-0.00	903.00	200.00	0.00	-0.00	-0.00	-0.00	-0.00	300.00	200.00	0.00	-0.00
372	32.50	-3.13	16.02	1165.86	308.57	0.00	-3362.38	-0.00	-0.00	-0.00	300.00	200.00	0.00	-0.00
373	13.35	-5.19	122.99	996.80	156.08	0.00	-9255.06	-0.00	-0.00	-0.00	300.00	200.00	0.00	-0.00
374	-0.76	-18.31	236.05	982.12	148.55	0.00	-9361.00	-0.00	-0.00	-0.00	300.00	200.00	0.00	-0.00
375	26.40	-13.73	177.31	982.26	152.15	0.00	-8689.03	-0.00	-0.00	-0.00	300.00	200.00	0.00	-0.00
376	50.96	-11.83	194.70	979.18	152.51	0.00	-7905.39	-0.00	-0.00	-0.00	300.00	200.00	0.00	-0.00
377	72.86	-2.37	203.25	976.42	153.00	0.00	-7507.78	-0.00	-0.00	-0.00	300.00	200.00	0.00	-0.00
378	83.31	0.38	206.91	971.58	152.95	0.00	-7356.39	-0.00	-0.00	-0.00	300.00	200.00	0.00	-0.00
379	66.83	-2.59	218.05	965.35	150.03	0.00	-7938.34	-0.00	-0.00	-0.00	300.00	200.00	0.00	-0.00
380	55.08	2.98	254.82	954.56	144.91	0.00	-8818.48	-0.00	-0.00	-0.00	300.00	200.00	0.00	-0.00
381	66.76	10.91	281.83	947.50	142.72	0.00	-8795.62	-0.00	-0.00	-0.00	300.00	200.00	0.00	-0.00
382	88.88	10.22	301.82	942.28	141.25	0.00	-8415.46	-0.00	-0.00	-0.00	300.00	200.00	0.00	-0.00
383	94.76	10.07	321.20	937.20	140.24	0.00	-7769.77	-0.00	-0.00	-0.00	300.00	200.00	0.00	-0.00
384	91.40	7.93	340.88	934.02	139.21	0.00	-6877.90	-0.00	-0.00	-0.00	300.00	200.00	0.00	-0.00
385	88.42	6.79	345.15	931.65	138.46	0.00	-6345.57	-0.00	-0.00	-0.00	300.00	200.00	0.00	-0.00
386	84.15	9.08	345.76	930.54	137.78	0.00	-5921.19	-0.00	-0.00	-0.00	300.00	200.00	0.00	-0.00
387	80.49	13.05	344.24	928.27	136.44	0.00	-5377.22	-0.00	-0.00	-0.00	300.00	200.00	0.00	-0.00
388	79.35	19.91	345.61	926.58	135.19	0.00	-4879.63	-0.00	-0.00	-0.00	300.00	200.00	0.00	-0.00
389	78.74	26.02	350.34	924.04	133.71	0.00	-4004.21	-0.00	-0.00	-0.00	300.00	200.00	0.00	-0.00
390	78.05	31.81	359.04	922.00	132.09	0.00	-2815.02	-0.00	-0.00	-0.00	300.00	200.00	0.00	-0.00
391	77.51	35.78	373.99	918.91	130.64	0.00	-1757.19	-0.00	-0.00	-0.00	300.00	200.00	0.00	-0.00
392	78.13	34.87	393.68	916.37	128.29	0.00	-2245.90	-0.00	-0.00	-0.00	300.00	200.00	0.00	-0.00
393	77.29	35.86	419.46	913.91	126.37	0.00	-1137.78	-0.00	-0.00	-0.00	300.00	200.00	0.00	-0.00
394	78.74	33.57	449.07	912.28	125.38	0.00	-1059.50	-0.00	-0.00	-0.00	300.00	200.00	0.00	-0.00
395	80.49	33.42	478.06	910.18	124.16	0.00	-461.92	-0.00	-0.00	-0.00	300.00	200.00	0.00	-0.00
396	83.92	31.05	512.39	910.68	124.72	0.00	-834.52	-0.00	-0.00	-0.00	300.00	200.00	0.00	-0.00
397	86.36	30.52	544.89	910.31	125.12	0.00	-922.30	-0.00	-0.00	-0.00	300.00	200.00	0.00	-0.00
398	86.90	30.90	572.36	910.44	125.30	0.00	-884.69	-0.00	-0.00	-0.00	300.00	200.00	0.00	-0.00
399	86.75	33.95	594.18	910.09	124.81	0.00	-1018.38	-0.00	-0.00	-0.00	300.00	200.00	0.00	-0.00
400	85.60	37.77	610.81	909.67	124.41	0.00	-1138.10	-0.00	-0.00	-0.00	300.00	200.00	0.00	-0.00
401	84.69	41.20	622.10	909.18	123.77	0.00	-1331.78	-0.00	-0.00	-0.00	300.00	200.00	0.00	-0.00
402	84.00	43.33	632.02	908.65	123.23	0.00	-1589.78	-0.00	-0.00	-0.00	300.00	200.00	0.00	-0.00
403	82.47	42.95	640.72	907.72	122.74	0.00	-1859.21	-0.00	-0.00	-0.00	300.00	200.00	0.00	-0.00
404	81.02	43.72	646.82	906.75	121.92	0.00	-1707.07	-0.00	-0.00	-0.00	300.00	200.00	0.00	-0.00
405	78.05	41.50	653.38	906.50	121.86	0.00	-1643.67	-0.00	-0.00	-0.00	300.00	200.00	0.00	-0.00
406	76.14	40.44	657.20	905.51	121.34	0.00	-1581.90	-0.00	-0.00	-0.00	300.00	200.00	0.00	-0.00
407	73.09	38.45	657.96	905.30	121.43	0.00	-1550.95	-0.00	-0.00	-0.00	300.00	200.00	0.00	-0.00
408	70.19	37.00	656.13	904.60	121.30	0.00	-1554.88	-0.00	-0.00	-0.00	300.00	200.00	0.00	-0.00
409	67.06	35.48	650.79	903.77	121.17	0.00	-1674.60	-0.00	-0.00	-0.00	300.00	200.00	0.00	-0.00
410	63.93	34.18	643.31	903.21	120.92	0.00	-1675.75	-0.00	-0.00	-0.00	300.00	200.00	0.00	-0.00
411	60.73	32.58	634.61	902.42	120.61	0.00	-1758.67	-0.00	-0.00	-0.00	300.00	200.00	0.00	-0.00
412	57.68	30.82	625.61	901.76	120.44	0.00	-1895.57	-0.00	-0.00	-0.00	300.00	200.00	0.00	-0.00
413	55.08	29.30	617.07	901.15	120.23	0.00	-2028.17	-0.00	-0.00	-0.00	300.00	200.00	0.00	-0.00
414	52.57	28.23	609.13	900.22	120.14	0.00	-2196.85	-0.00	-0.00	-0.00	300.00	200.00	0.00	-0.00
415	50.13	27.08	602.26	899.66	119.84	0.00	-2348.27	-0.00	-0.00	-0.00	300.00	200.00	0.00	-0.00
416	48.14	26.25	596.16	898.85	119.53	0.00	-2506.32	-0.00	-0.00	-0.00	300.00	200.00	0.00	-0.00
417	46.23	25.41	591.43	898.28	119.56	0.00	-2637.99	-0.00	-0.00	-0.00	300.00	200.00	0.00	-0.00
418	44.17	24.80	587.77	897.70	119.37	0.00	-2812.62	-0.00	-0.00	-0.00	300.00	200.00	0.00	-0.00
419	42.19	24.41	585.48	897.14	119.26	0.00	-2988.65	-0.00	-0.00	-0.00	300.00	200.00	0.00	-0.00
420	40.36	24.03	585.02	897.05	118.99	0.00	-3218.24	-0.00	-0.00	-0.00	300.00	200.00	0.00	-0.00
421	38.68	23.88	586.09	896.52	119.08	0.00	-3432.89	-0.00	-0.00	-0.00	300.00	200.00	0.00	-0.00
422	36.54	23.80	588.53	896.70	119.16	0.00	-3674.06	-0.00	-0.00	-0.00	300.00	200.00	0.00	-0.00
423	34.71	23.65	592.80	896.75	119.28	0.00	-3935.92	-0.00	-0.00	-0.00	300.00	200.00	0.00	-0.00
424	32.81	23.80	598.60	896.50	119.40	0.00	-4160.36	-0.00	-0.00	-0.00	300.00	200.00	0.00	-0.00
425	30.59	24.34	603.03	896.70	119.38	0.00	-4327.22	-0.00	-0.00	-0.00	300.00	200.00	0.00	-0.00
426	28.46	24.57	608.52	896.76	119.76	0.00	-4602.00	-0.00	-0.00	-0.00	300.00	200.00	0.00	-0.00
427	25.56	25.10	611.72	896.56	119.73	0.00	-4728.16	-0.00	-0.00	-0.00	300.00	200.00	0.00	-0.00
428	22.96	25.71	613.71	896.29	119.79	0.00	-4896.59	-0.00	-0.00	-0.00	300.00	200.00	0.00	-0.00
429	19.91	26.09	615.69	896.23	120.05	0.00	-5146.27	-0.00	-0.00	-0.00	300.00	200.00	0.00	-0.00
430	16.86	26.17	616.46	895.95	119.95	0.00	-5330.75	-0.00	-0.00	-0.00	300.00	200.00	0.00	-0.00
431	14.11	26.93	617.07	895.28	119.98	0.00	-5407.73	-0.00	-0.00	-0.00	300.00	200.00	0.00	-0.00
432	11.29	27.39	617.22	894.62	120.15	0.00	-5524.40	-0.00	-0.00	-0.00	300.00	200.00	0.00	-0.00
433	8.39	28.15	615.69	894.00	120.05	0.00	-5681.99	-0.00	-0.00	-0.00	300.00	200.00	0.00	-0.00
434	5.95	28.31	613.71	893.30	120.04	0.00	-5763.20	-0.00	-0.00	-0.00	300.00	200.00	0.00	-0.00
435	3.51	28.38	611.11	892.44	120.05	0.00	-5931.76	-0.00	-0.00	-0.00	300.00	200.00	0.00	-0.00
436	0.99	28.69	609.13	891.65	120.04	0.00	-5979.37	-0.00	-0.00	-0.00	300.00	200.00	0.00	-0.00
437	-0.99	28.76	606.69	890.63	119.77	0.00	-6156.30	-0.00	-0.00	-0.00	300.00	200.00	0.00	-0.00
438	-3.05	29.07	606.23	889.56	119.86	0.00	-6276.97	-0.00	-0.00	-0.00	300.00	200.00	0.00	-0.00
439	-4.88	28.76	605.77	888.49	119.90	0.00	-6401.35	-0.00	-0.00	-0.00	300.00	200.00	0.00	-0.00
440	-5.72	29.07	606.69	887.15	119.72	0.00	-6701.81	-0.00	-0.00	-0.00	300.00	200.00	0.00	-0.00
441	-7.17	29.22	606.38	885.71	119.73	0.00	-6884.26	-0.00	-0.00	-0.00	300.00	200.00	0.00	-0.00
442	-8.77	29.07	606.54	884.21	119.60	0.00	-6988.05	-0.00	-0.00	-0.00	300.00	200.00	0.00	-0.00
443	-10.22	28.92	605.47	882.59	119.61	0.00	-7033.59	-0.00	-0.00	-0.00	300.00	200.00	0.00	-0.00
444	-11.52	28.61	605.47	880.70	119.41	0.00	-7153.81	-0.00	-0.00	-0.00	300.00	200.00	0.00	-0.00
445	-12.82	28.53	605.47	878.73	119.20	0.00	-7266.96	-0.00	-0.00	-0.00	300.00	200.00	0.00	-0.00
446	-14.27	28.61	605.77	877.01	119.09	0.00	-7303.03	-0.00	-0.00	-0.00	300.00	200.00	0.00	-0.00
447	-15.72	28.46	605.62	874.96	118.92	0.00	-7311.86	-0.00	-0.00	-0.00	300.00	200.00	0.00	-0.00
448	-16.94	28.61	604.86	872.65	118.77	0.00	-7300.27	-0.00	-0.00	-0.00	300.00	200.00	0.00	-0.00
449	-18.46	28.99	603.33	870.37	118.46	0.00	-7253.29	-0.00	-0.00	-0.00	300.00	200.00	0.00	-0.00
450	-19.53	29.37	602.42	867.97	118.19	0.00	-7260.82	-0.00	-0.00	-0.00	300.00	200.00	0.00	-0.00
451	-21.06	29.60	601.65	865.41	117.78	0.00	-7181.06	-0.00	-0.00	-0.00	300.00	200.00	0.00	-0.00
452	-22.28	30.29	600.13	862.88	117.37	0.00	-7106.20	-0.00	-0.00	-0.00	300.00	200.00	0.00	-0.00
453	-23.57	30.67	599.82	860.26	116.76	0.00	-7026.65	-0.00	-0.00	-0.00	300.00	200.00	0.00	-0.00
454	-25.18	31.59	599.37	857.71	116.55	0.00	-6905.41	-0.00	-0.00	-0.00	300.00	200.00	0.00	-0.00
455	-26.47	32.20	598.75	854.91	115.95	0.00	-6801.02	-0.00	-0.00	-0.00	300.00	200.00	0.00	-0.00
456	-27.54	32.58	599.37	851.91	115.43	0.00	-6649.17	-0.00	-0.00	-0.00	300.00	200.00	0.00	-0.00
457	-28.61	33.49	600.59	848.81	114.99	0.00	-6556.00	-0.00	-0.00	-0.00	300.00	200.00	0.00	-0.00
458	-29.83	33.72	601.96	845.74	114.37	0.00	-6340.77	-0.00	-0.00	-0.00	300.00	200.00	0.00	-0.00
459	-30.67	34.48	604.25	842.62	113.89	0.00	-6240.24	-0.00	-0.00	-0.00	300.00	200.00	0.00	-0.00
460	-31.74	35.25	607.60	839.49	113.46	0.00	-6161.32	-0.00	-0.00	-0.00	300.00	200.00	0.00	-0.00
461	-32.58	36.01	610.05	836.52	113.16	0.00	-6014.84	-0.00	-0.00	-0.00	300.00	200.00	0.00	-0.00
462	-33.80	36.47	612.95	833.40	112.72	0.00	-5932.97	-0.00	-0.00	-0.00	300.00	200.00	0.00	-0.00
463	-35.55	37.08	615.23	830.16	112.15	0.00	-5803.06	-0.00	-0.00	-0.00	300.00	200.00	0.00	-0.00
464	-37.08	37.77	617.22	827.28	111.74	0.00	-5678.11	-0.00	-0.00	-0.00	300.00	200.00	0.00	-0.00
465	-39.14	38.53	619.66	824.25	111.50	0.00	-5541.31	-0.00	-0.00	-0.00	300.00	200.00	0.00	-0.00
466	-41.28	39.14	621.95	821.45	111.14	0.00	-5385.62	-0.00	-0.00	-0.00	300.00	200.00	0.00	-0.00
467	-43.18	39.83	624.08	818.87	111.00	0.00	-5303.23	-0.00	-0.00	-0.00	300.00	200.00	0.00	-0.00
468	-45.85	40.44	625.61	816.15	110.68	0.00	-5164.18	-0.00	-0.00	-0.00	300.00	200.00	0.00	-0.00
469	-48.75	41.05	626.98	813.85	110.64	0.00	-5007.59	-0.00	-0.00	-0.00	300.00	200.00	0.00	-0.00
470	-51.80	41.81	628.51	811.89	110.61	0.00	-4766.32	-0.00	-0.00	-0.00	300.00	200.00	0.00	-0.00
471	-54.86	42.04	629.12	809.94	110.60	0.00	-4710.61	-0.00	-0.00	-0.00	300.00	200.00	0.00	-0.00
472	-58.36	41.96	629.58	808.26	110.76	0.00	-4663.45	-0.00	-0.00	-0.00	300.00	200.00	0.00	-0.00
473	-62.87	41.73	629.12	806.95	110.89	0.00	-4649.05	-0.00	-0.00	-0.00	300.00	200.00	0.00	-0.00
474	-67.21	41.43	627.44	805.82	110.94	0.00	-4636.62	1.45	-1.14	11.90	373.08	261.54	0.00	35.51
475	-72.02	41.43	623.78	804.66	111.06	0.00	-4489.20	3.97	-5.95	163.57	372.20	267.35	0.00	-81.33
476	-75.61	41.12	620.42	804.21	111.71	0.00	-4413.68	-0.31	-5.34	211.64	385.44	275.13	0.00	524.90
477	-77.67	39.22	607.45	802.02	111.58	0.00	-4347.60	27.92	9.61	219.42	371.56	267.59	0.00	352.71
478	-80.41	36.62	593.87	801.10	112.23	0.00	-4408.11	58.75	6.87	264.13	370.02	268.28	0.00	303.44
479	-81.71	34.56	578.00	799.41	112.35	0.00	-4364.44	79.57	3.66	294.34	368.90	270.19	0.00	389.33
480	-82.55	31.97	558.62	798.03	112.87	0.00	-4397.38	71.79	6.33	318.91	365.31	270.05	0.00	175.03
481	-82.47	28.92	534.97	796.55	113.18	0.00	-4524.36	55.85	6.64	330.81	364.35	271.68	0.00	96.97
482	-81.41	26.78	510.10	794.50	113.43	0.00	-4444.05	54.93	6.87	328.37	361.76	272.58	0.00	-99.02
483	-79.42	24.11	482.48	793.13	114.11	0.00	-4582.62	63.93	6.56	330.35	356.12	274.18	0.00	-432.08
484	-76.07	21.90	450.59	791.15	114.12	0.00	-4614.05	76.98	-3.13	358.58	349.02	277.02	0.00	-349.09
485	-71.33	19.99	419.92	788.97	114.10	0.00	-4524.81	92.62	-11.83	393.22	343.07	278.77	0.00	0.59
486	-65.23	17.32	386.20	787.20	114.74	0.00	-4677.80	98.34	-17.70	405.73	339.60	280.03	0.00	194.27
487	-57.98	14.34	350.34	784.75	114.72	0.00	-4849.04	93.15	-21.13	406.49	337.84	280.93	0.00	-106.98
488	-50.58	11.98	316.01	783.06	115.11	0.00	-4889.63	86.21	-22.81	396.88	336.91	281.58	0.00	-799.13
489	-42.04	9.61	277.40	779.57	114.19	0.00	-4773.48	82.32	-25.63	388.79	335.79	282.42	0.00	-1269.92
490	-33.26	7.02	239.26	777.11	113.90	0.00	-4858.37	81.41	-29.83	388.34	334.54	283.30	0.00	-1481.15
491	-24.72	5.65	201.57	774.01	113.25	0.00	-4932.15	81.86	-33.65	394.13	333.45	284.24	0.00	-1522.51
492	-14.65	4.88	163.12	768.01	111.32	0.00	-4954.08	82.09	-35.86	406.19	333.02	284.67	0.00	-1477.98
493	-3.59	4.88	125.43	760.66	107.79	0.00	-5039.71	81.48	-36.54	421.60	332.46	284.91	0.00	-1485.29
494	6.41	5.95	92.93	749.80	101.48	0.00	-5098.43	81.63	-35.93	441.89	332.42	285.01	0.00	-1462.06
495	16.78	7.78	66.53	732.36	93.58	0.00	-5196.18	82.24	-34.48	464.94	332.49	284.94	0.00	-1552.82
496	25.79	9.92	48.07	709.67	81.27	0.00	-5355.64	83.24	-32.12	488.59	332.60	285.13	0.00	-1479.49
497	30.82	10.76	36.62	679.25	66.67	0.00	-5547.94	83.69	-29.83	515.14	332.79	285.01	0.00	-1428.30
498	33.72	9.99	28.69	655.66	54.26	0.00	-5921.75	83.77	-27.92	540.01	332.89	284.66	0.00	-1442.64
499	35.17	9.08	20.75	611.82	25.00	0.00	-6692.89	83.77	-26.55	562.29	332.97	284.78	0.00	-1452.77
500	-0.00	-0.00	-0.00	903.00	200.00	0.00	-0.00	83.31	-25.79	583.80	332.93	284.89	0.00	-1462.23
501	-0.00	-0.00	-0.00	903.00	200.00	0.00	-0.00	82.40	-26.09	601.04	332.67	285.05	0.00	-1478.20
502	-0.00	-0.00	-0.00	903.00	200.00	0.00	-0.00	81.63	-27.47	614.93	332.46	285.31	0.00	-1528.45
503	-0.00	-0.00	-0.00	903.00	200.00	0.00	-0.00	80.95	-29.60	626.98	332.34	285.67	0.00	-1492.27
504	29.75	6.79	-7.48	1141.78	379.59	0.00	197.59	80.03	-31.97	636.75	332.35	285.93	0.00	-1449.65
505	29.68	6.94	-7.63	1143.00	396.00	0.00	603.03	78.89	-33.95	642.55	332.13	286.35	0.00	-1367.27
506	29.53	6.87	-7.32	1146.75	387.50	0.00	337.60	76.60	-35.63	646.82	331.99	286.86	0.00	-1407.91
507	29.60	7.02	-7.63	1143.00	380.00	0.00	96.13	74.01	-36.47	648.80	331.96	286.83	0.00	-1472.29
508	29.53	6.94	-7.63	1143.00	376.00	0.00	-17.40	70.72	-36.47	647.13	332.19	287.01	0.00	-1415.94
509	29.60	6.79	-7.48	1147.90	383.67	0.00	249.43	66.76	-35.32	643.16	332.24	287.31	0.00	-1386.88
510	29.60	6.94	-7.48	1129.53	391.84	0.00	558.35	62.56	-33.57	637.05	332.26	287.52	0.00	-1337.96
511	-0.00	-0.00	-0.00	903.00	200.00	0.00	-0.00	58.75	-31.74	630.34	332.46	287.44	0.00	-1271.80
512	29.68	6.87	-7.63	1137.00	384.00	0.00	260.62	54.63	-29.60	623.17	332.39	287.51	0.00	-1241.46
513	29.60	7.02	-7.78	1138.29	380.39	0.00	117.88	51.27	-27.54	615.84	332.33	287.66	0.00	-1138.25
514	29.53	6.87	-7.63	1143.00	376.00	0.00	-21.97	48.29	-25.94	610.50	332.09	287.58	0.00	-1026.29
515	29.75	7.02	-7.78	1144.18	384.31	0.00	197.92	45.55	-24.03	604.40	332.04	287.71	0.00	-911.58
516	29.60	6.71	-7.32	1146.75	395.83	0.00	567.12	43.18	-22.66	600.43	331.79	287.78	0.00	-684.85
517	29.45	6.79	-7.78	1120.65	392.16	0.00	610.50	41.12	-21.67	597.69	331.63	287.72	0.00	-605.43
518	29.60	6.87	-7.63	1143.00	380.00	0.00	109.86	38.53	-21.13	595.86	331.50	287.84	0.00	-504.90
519	29.53	6.87	-7.63	1131.00	384.00	0.00	296.63	36.70	-20.98	595.86	331.34	287.99	0.00	-416.35
520	29.68	6.87	-7.63	1143.00	380.00	0.00	123.60	34.94	-21.13	597.08	331.13	287.96	0.00	-205.28
521	29.45	6.87	-7.48	1141.78	387.76	0.00	296.30	33.19	-21.74	598.30	330.68	288.04	0.00	-73.17
522	29.53	6.94	-7.63	1143.00	388.00	0.00	291.14	31.74	-22.43	602.11	330.49	287.89	0.00	154.41
523	29.53	6.56	-7.63	1143.00	384.00	0.00	287.48	30.75	-22.43	606.99	330.09	288.03	0.00	291.78
524	29.60	6.71	-7.48	1147.90	400.00	0.00	682.75	29.30	-22.43	614.62	329.79	287.93	0.00	497.86
525	29.53	6.71	-7.32	1146.75	395.83	0.00	529.29	27.85	-21.74	621.49	329.76	287.80	0.00	574.26
526	29.53	6.71	-7.63	1143.00	384.00	0.00	273.74	25.86	-21.36	626.98	329.57	287.90	0.00	776.60
527	29.45	6.71	-7.63	1131.00	376.00	0.00	104.68	23.80	-21.13	630.95	329.17	288.08	0.00	950.55
528	29.60	6.71	-7.48	1147.90	400.00	0.00	705.64	21.97	-21.21	634.16	328.80	288.02	0.00	1057.12
529	-0.00	-0.00	-0.00	903.00	200.00	0.00	-0.00	19.99	-21.21	635.53	328.38	288.16	0.00	1174.03
530	29.53	6.79	-7.78	1138.29	384.31	0.00	296.65	18.01	-21.36	637.51	327.64	288.13	0.00	1261.81
531	29.45	6.71	-7.63	1143.00	384.00	0.00	236.82	15.72	-21.29	638.12	327.33	288.24	0.00	1327.66
532	29.53	6.48	-7.48	1141.78	387.76	0.00	401.71	13.50	-21.82	638.73	326.73	288.44	0.00	1434.24
533	29.53	6.48	-7.17	1151.94	400.00	0.00	743.14	11.14	-21.59	638.58	326.24	288.55	0.00	1461.33
534	-0.00	-0.00	-0.00	903.00	200.00	0.00	-0.00	8.85	-22.05	637.66	325.70	288.59	0.00	1556.64
535	29.53	6.48	-7.48	1141.78	391.84	0.00	522.22	6.71	-22.28	636.90	325.16	288.84	0.00	1614.61
536	29.37	6.48	-7.78	1132.41	384.31	0.00	286.93	4.27	-22.58	635.83	324.55	288.84	0.00	1643.52
537	29.53	6.56	-7.48	1147.90	391.84	0.00	418.06	2.29	-22.74	635.38	323.85	288.90	0.00	1706.97
538	-0.00	-0.00	-0.00	903.00	200.00	0.00	-0.00	0.53	-22.66	634.31	323.17	289.05	0.00	1808.44
539	29.53	6.79	-7.63	1143.00	388.00	0.00	304.87	-1.53	-22.28	633.70	322.47	289.14	0.00	1897.98
540	29.60	6.56	-7.78	1126.53	380.39	0.00	234.12	-3.51	-21.82	634.00	321.66	289.10	0.00	1876.56
541	29.45	6.48	-7.32	1146.75	387.50	0.00	324.73	-4.96	-21.13	634.31	320.93	289.15	0.00	2037.23
542	29.53	6.48	-7.48	1141.78	387.76	0.00	401.71	-6.64	-20.75	634.92	320.19	289.02	0.00	2116.89
543	29.60	6.48	-7.48	1141.78	391.84	0.00	513.97	-8.32	-20.22	634.92	319.47	289.11	0.00	2261.76
544	29.53	6.71	-7.63	1143.00	388.00	0.00	323.18	-9.99	-20.22	634.92	318.82	289.02	0.00	2374.68
545	29.45	6.56	-7.48	1141.78	387.76	0.00	346.28	-11.75	-20.07	634.77	318.17	288.99	0.00	2454.76
546	29.60	6.48	-7.48	1141.78	391.84	0.00	513.97	-13.20	-20.07	634.00	317.33	289.15	0.00	2604.31
547	29.30	6.48	-7.32	1140.50	395.83	0.00	603.68	-15.41	-20.07	632.17	316.58	289.11	0.00	2690.13
548	29.60	6.71	-7.63	1137.00	396.00	0.00	637.51	-17.47	-20.22	630.34	315.90	289.28	0.00	2767.21
549	29.60	6.56	-7.48	1141.78	391.84	0.00	495.75	-19.23	-20.22	628.51	314.71	289.44	0.00	2835.09
550	29.37	6.56	-7.63	1143.00	388.00	0.00	308.23	-21.13	-20.52	627.14	313.94	289.44	0.00	2973.58
551	29.53	6.71	-7.63	1137.00	388.00	0.00	363.46	-23.19	-20.68	624.24	312.83	289.81	0.00	3034.70
552	29.60	6.56	-7.48	1147.90	400.00	0.00	674.35	-24.72	-20.98	622.56	311.62	289.90	0.00	3102.62
553	29.60	6.56	-7.48	1141.78	391.84	0.00	449.98	-26.78	-21.51	620.73	310.40	290.02	0.00	3191.79
554	29.53	6.48	-7.63	1143.00	388.00	0.00	332.34	-28.46	-21.67	619.05	308.50	290.46	0.00	3217.56
555	29.45	6.56	-7.48	1135.65	391.84	0.00	483.77	-30.06	-22.28	618.90	306.95	290.48	0.00	3317.24
556	29.45	6.41	-7.17	1164.70	387.23	0.00	106.00	-31.59	-22.58	618.44	305.55	290.65	0.00	3396.19
557	29.37	6.56	-7.02	1157.35	400.00	0.00	543.68	-33.04	-23.12	617.83	303.70	290.89	0.00	3377.43
558	29.60	6.56	-7.32	1165.50	395.83	0.00	435.51	-34.71	-23.65	616.46	301.93	291.24	0.00	3378.71
559	29.53	6.48	-7.63	1131.00	388.00	0.00	433.04	-36.09	-24.34	615.39	299.93	291.35	0.00	3430.89
560	29.45	6.41	-7.48	1141.78	400.00	0.00	674.66	-37.08	-24.57	614.32	297.69	291.60	0.00	3436.00
561	29.45	6.33	-7.48	1141.78	391.84	0.00	475.36	-38.07	-25.02	612.95	295.37	291.81	0.00	3392.65
562	29.75	6.56	-7.02	1170.39	400.00	0.00	465.72	-38.60	-25.18	612.64	292.75	291.96	0.00	3385.84
563	29.60	6.56	-7.48	1141.78	387.76	0.00	329.15	-39.37	-25.48	611.88	289.83	292.32	0.00	3407.67
564	-0.00	-0.00	-0.00	903.00	200.00	0.00	-0.00	-39.67	-25.86	611.27	286.74	292.56	0.00	3446.56
565	29.68	6.26	-7.63	1155.00	384.00	0.00	222.17	-40.36	-25.94	610.35	283.50	292.90	0.00	3421.47
566	29.60	6.48	-7.32	1146.75	395.83	0.00	462.69	-40.44	-26.40	610.20	279.59	293.32	0.00	3401.07
567	29.68	6.48	-7.63	1143.00	388.00	0.00	292.36	-40.28	-27.01	610.20	275.62	293.62	0.00	3329.16
568	-0.00	-0.00	-0.00	903.00	200.00	0.00	-0.00	-39.75	-27.39	609.28	271.53	294.16	0.00	3304.88
569	29.98	6.48	-7.48	1147.90	391.84	0.00	433.01	-39.52	-27.92	610.96	267.18	294.36	0.00	3388.42
570	29.91	6.48	-7.48	1147.90	400.00	0.00	616.74	-39.44	-28.38	612.79	263.02	294.82	0.00	3427.29
571	29.91	6.33	-7.32	1140.50	395.83	0.00	622.11	-39.44	-29.22	615.23	258.93	295.09	0.00	3380.47
572	29.91	6.41	-7.63	1143.00	384.00	0.00	188.29	-39.67	-29.30	619.81	254.51	295.22	0.00	3518.18
573	30.14	6.48	-7.32	1153.00	395.83	0.00	480.97	-40.21	-29.75	625.31	250.44	295.46	0.00	3499.09
574	29.98	6.56	-7.63	1131.00	384.00	0.00	267.33	-41.50	-29.83	630.65	246.79	295.52	0.00	3580.59
575	30.14	6.56	-7.63	1137.00	388.00	0.00	353.70	-43.18	-30.52	635.99	243.35	295.63	0.00	3594.45
576	30.14	6.41	-7.63	1137.00	388.00	0.00	412.29	-45.32	-31.20	640.11	239.86	295.78	0.00	3555.89
577	30.14	6.41	-7.63	1131.00	388.00	0.00	427.86	-47.61	-31.97	644.38	237.41	296.05	0.00	3520.52
578	30.14	6.56	-7.63	1137.00	388.00	0.00	376.59	-50.13	-33.26	648.04	234.24	296.16	0.00	3475.07
579	-0.00	-0.00	-0.00	903.00	200.00	0.00	-0.00	-52.41	-34.41	650.94	231.43	296.20	0.00	3424.52
580	30.14	6.48	-7.63	1137.00	396.00	0.00	521.09	-55.24	-35.32	652.16	229.04	296.54	0.00	3398.95
581	30.14	6.48	-7.63	1137.00	400.00	0.00	687.41	-57.83	-36.47	651.86	226.47	296.72	0.00	3329.39
582	30.36	6.41	-7.78	1144.18	396.08	0.00	585.97	-60.42	-37.99	650.48	224.28	296.83	0.00	3105.08
583	30.44	6.56	-7.93	1128.00	396.15	0.00	695.45	-63.17	-39.22	647.89	222.28	296.70	0.00	3042.75
584	30.44	6.41	-7.63	1143.00	396.00	0.00	606.08	-66.30	-40.59	644.53	220.31	296.83	0.00	2934.50
585	30.52	6.71	-7.48	1154.02	400.00	0.00	572.98	-69.27	-41.50	640.72	218.41	296.74	0.00	2798.24
586	30.59	6.48	-7.93	1133.77	392.31	0.00	541.69	-72.17	-42.34	635.38	216.86	296.88	0.00	2671.05
587	30.14	6.10	-7.78	1126.53	396.08	0.00	424.85	-75.84	-42.95	629.73	215.68	296.54	0.00	2469.67
588	30.90	5.95	-7.63	1137.00	396.00	0.00	749.82	-77.13	-44.25	619.35	214.12	295.98	0.00	2368.75
589	-0.00	-0.00	-0.00	903.00	200.00	0.00	-0.00	-80.95	-39.75	606.23	212.79	295.29	0.00	2346.46
590	31.28	5.72	-7.93	1133.77	376.92	0.00	71.01	-80.95	-38.83	587.46	211.25	295.27	0.00	2162.19
591	30.59	6.41	-7.32	1153.00	391.67	0.00	187.56	-80.41	-36.01	570.07	209.98	294.33	0.00	2356.98
592	-0.00	-0.00	-0.00	903.00	200.00	0.00	-0.00	-81.10	-32.73	549.93	208.93	293.78	0.00	2368.15
593	31.28	6.10	-7.63	1143.00	384.00	0.00	170.90	-80.11	-30.06	524.60	207.42	293.19	0.00	2294.08
594	30.98	6.03	-7.78	1144.18	392.16	0.00	309.96	-78.66	-26.70	500.18	206.19	292.13	0.00	2310.34
595	31.59	6.26	-7.93	1133.77	373.08	0.00	-142.61	-76.45	-24.26	473.33	204.93	291.55	0.00	2138.64
596	31.74	6.18	-7.48	1147.90	391.84	0.00	386.61	-74.08	-21.36	441.89	203.45	290.75	0.00	2018.17
597	31.81	6.26	-7.48	1147.90	391.84	0.00	359.67	-71.11	-18.77	411.68	202.71	289.92	0.00	1851.01
598	-0.00	-0.00	-0.00	903.00	200.00	0.00	-0.00	-67.60	-16.48	380.40	201.68	289.05	0.00	1721.66
599	31.66	6.18	-7.63	1143.00	388.00	0.00	303.65	-63.93	-13.81	343.78	200.27	288.33	0.00	1490.05
600	31.66	6.18	-7.48	1154.02	391.84	0.00	334.14	-59.43	-11.67	308.53	198.96	287.64	0.00	1325.43
601	31.89	6.26	-7.63	1143.00	396.00	0.00	560.61	-54.17	-9.31	274.05	197.61	286.75	0.00	1191.45
602	32.12	6.18	-7.17	1164.70	395.74	0.00	389.91	-47.15	-7.40	235.60	196.05	285.75	0.00	1001.17
603	32.27	6.33	-7.48	1129.53	391.84	0.00	545.11	-40.21	-5.72	199.28	194.33	285.45	0.00	857.69
604	32.27	6.33	-7.78	1126.53	384.31	0.00	275.56	-33.11	-4.81	164.95	192.04	284.37	0.00	784.59
605	32.04	6.41	-7.63	1137.00	388.00	0.00	313.11	-24.95	-3.81	130.00	189.08	283.80	0.00	644.74
606	32.12	6.48	-7.32	1134.25	395.83	0.00	579.04	-16.33	-3.28	101.78	184.41	283.06	0.00	553.51
607	32.35	6.48	-7.63	1143.00	384.00	0.00	207.21	-9.46	-3.20	79.65	177.59	282.76	0.00	426.98
608	32.12	6.41	-7.63	1125.00	396.00	0.00	592.65	-3.51	-3.20	62.26	174.26	280.88	0.00	457.65
609	32.12	6.41	-7.48	1135.65	391.84	0.00	459.32	-0.15	-3.05	50.66	173.49	278.31	0.00	380.18
610	32.12	6.33	-7.48	1135.65	400.00	0.00	739.27	2.29	-3.28	41.81	174.09	275.18	0.00	239.66
611	32.27	6.33	-7.48	1123.41	391.84	0.00	606.77	3.97	-3.43	32.20	170.62	273.93	0.00	215.32
612	32.27	6.33	-7.48	1141.78	391.84	0.00	444.68	3.81	-3.59	25.18	174.55	272.73	0.00	239.56
613	32.42	6.33	-7.48	1147.90	391.84	0.00	412.30	3.36	-3.43	18.46	168.60	274.38	0.00	210.53
614	32.35	6.41	-7.17	1132.79	400.00	0.00	785.67	2.44	-3.36	13.12	177.91	265.12	0.00	161.10
615	-0.00	-0.00	-0.00	903.00	200.00	0.00	-0.00	1.53	-2.29	7.93	184.62	265.38	0.00	133.22
616	32.35	6.71	-7.48	1135.65	400.00	0.00	650.52	-0.00	-0.00	-0.00	300.00	200.00	0.00	-0.00
617	32.27	6.79	-7.78	1126.53	384.31	0.00	310.56	-0.00	-0.00	-0.00	300.00	200.00	0.00	-0.00
618	32.35	6.48	-7.48	1141.78	387.76	0.00	382.40	-0.00	-0.00	-0.00	300.00	200.00	0.00	-0.00
619	31.97	6.87	-7.48	1135.65	391.84	0.00	437.99	-0.00	-0.00	-0.00	300.00	200.00	0.00	-0.00
620	32.42	6.87	-7.48	1129.53	400.00	0.00	809.65	-0.00	-0.00	-0.00	300.00	200.00	0.00	-0.00
621	32.27	6.79	-7.32	1146.75	395.83	0.00	567.91	-0.00	-0.00	-0.00	300.00	200.00	0.00	-0.00
622	32.04	6.94	-7.32	1153.00	395.83	0.00	442.50	-0.00	-0.00	-0.00	300.00	200.00	0.00	-0.00
623	31.97	6.87	-7.17	1139.17	391.49	0.00	494.29	-0.00	-0.00	-0.00	300.00	200.00	0.00	-0.00
624	31.97	7.02	-7.17	1145.55	400.00	0.00	616.84	-0.00	-0.00	-0.00	300.00	200.00	0.00	-0.00
625	31.81	6.79	-7.17	1145.55	395.74	0.00	529.35	-0.00	-0.00	-0.00	300.00	200.00	0.00	-0.00
626	32.04	7.02	-7.48	1135.65	383.67	0.00	201.32	-0.00	-0.00	-0.00	300.00	200.00	0.00	-0.00
627	31.81	6.79	-7.48	1135.65	387.76	0.00	388.17	-0.00	-0.00	-0.00	300.00	200.00	0.00	-0.00
628	31.97	6.94	-7.63	1131.00	388.00	0.00	421.45	-0.00	-0.00	-0.00	300.00	200.00	0.00	-0.00
629	31.89	7.02	-7.17	1145.55	400.00	0.00	716.03	-0.00	-0.00	-0.00	300.00	200.00	0.00	-0.00
630	31.81	7.10	-7.63	1131.00	396.00	0.00	635.38	-0.00	-0.00	-0.00	300.00	200.00	0.00	-0.00
631	31.66	6.94	-7.32	1146.75	395.83	0.00	571.41	-0.00	-0.00	-0.00	300.00	200.00	0.00	-0.00
632	31.66	7.10	-7.93	1139.54	369.23	0.00	-279.79	-0.00	-0.00	-0.00	300.00	200.00	0.00	-0.00
633	31.74	7.10	-7.63	1137.00	388.00	0.00	346.83	-0.00	-0.00	-0.00	300.00	200.00	0.00	-0.00
634	31.66	7.10	-7.32	1128.00	395.83	0.00	644.37	-0.00	-0.00	-0.00	300.00	200.00	0.00	-0.00
635	31.74	7.02	-7.48	1135.65	379.59	0.00	84.39	-0.00	-0.00	-0.00	300.00	200.00	0.00	-0.00
636	31.66	6.87	-7.17	1145.55	400.00	0.00	707.26	-0.00	-0.00	-0.00	300.00	200.00	0.00	-0.00
637	31.74	7.02	-7.48	1147.90	400.00	0.00	691.94	-0.00	-0.00	-0.00	300.00	200.00	0.00	-0.00
638	31.66	7.02	-7.63	1131.00	396.00	0.00	645.75	-0.00	-0.00	-0.00	300.00	200.00	0.00	-0.00
639	-0.00	-0.00	-0.00	903.00	200.00	0.00	-0.00	-0.00	-0.00	-0.00	300.00	200.00	0.00	-0.00
640	31.66	6.94	-7.63	1137.00	396.00	0.00	644.38	-0.00	-0.00	-0.00	300.00	200.00	0.00	-0.00
641	31.81	7.10	-7.48	1147.90	391.84	0.00	405.91	-0.00	-0.00	-0.00	300.00	200.00	0.00	-0.00
642	31.66	6.94	-7.32	1153.00	395.83	0.00	482.24	-0.00	-0.00	-0.00	300.00	200.00	0.00	-0.00
643	31.36	7.17	-7.63	1143.00	384.00	0.00	88.81	-0.00	-0.00	-0.00	300.00	200.00	0.00	-0.00
644	31.66	6.79	-7.48	1147.90	391.84	0.00	451.38	-0.00	-0.00	-0.00	300.00	200.00	0.00	-0.00
645	31.59	6.94	-7.78	1138.29	384.31	0.00	251.32	-0.00	-0.00	-0.00	300.00	200.00	0.00	-0.00
646	31.59	7.10	-7.63	1143.00	384.00	0.00	195.01	-0.00	-0.00	-0.00	300.00	200.00	0.00	-0.00
647	31.59	7.02	-7.63	1143.00	388.00	0.00	339.66	-0.00	-0.00	-0.00	300.00	200.00	0.00	-0.00
648	31.43	7.02	-7.63	1125.00	400.00	0.00	814.51	-0.00	-0.00	-0.00	300.00	200.00	0.00	-0.00
649	-0.00	-0.00	-0.00	903.00	200.00	0.00	-0.00	-0.00	-0.00	-0.00	300.00	200.00	0.00	-0.00
650	31.36	7.02	-7.78	1138.29	380.39	0.00	91.10	-0.00	-0.00	-0.00	300.00	200.00	0.00	-0.00
651	31.28	6.94	-7.63	1137.00	388.00	0.00	388.03	-0.00	-0.00	-0.00	300.00	200.00	0.00	-0.00
652	31.36	7.10	-7.63	1137.00	388.00	0.00	412.45	-0.00	-0.00	-0.00	300.00	200.00	0.00	-0.00
653	31.20	6.94	-7.48	1141.78	387.76	0.00	310.00	-0.00	-0.00	-0.00	300.00	200.00	0.00	-0.00
654	31.36	7.10	-7.93	1128.00	380.77	0.00	203.79	-0.00	-0.00	-0.00	300.00	200.00	0.00	-0.00
655	31.36	6.94	-7.78	1132.41	380.39	0.00	264.34	-0.00	-0.00	-0.00	300.00	200.00	0.00	-0.00
656	31.28	6.94	-7.48	1141.78	391.84	0.00	520.67	-0.00	-0.00	-0.00	300.00	200.00	0.00	-0.00
657	31.28	7.17	-7.48	1141.78	400.00	0.00	698.48	-0.00	-0.00	-0.00	300.00	200.00	0.00	-0.00
658	31.28	7.02	-7.78	1150.06	380.39	0.00	86.32	-0.00	-0.00	-0.00	300.00	200.00	0.00	-0.00
659	31.28	7.10	-7.63	1143.00	388.00	0.00	378.42	-0.00	-0.00	-0.00	300.00	200.00	0.00	-0.00
660	31.28	7.17	-7.63	1137.00	384.00	0.00	255.13	-0.00	-0.00	-0.00	300.00	200.00	0.00	-0.00
661	31.28	7.10	-7.63	1131.00	380.00	0.00	190.43	-0.00	-0.00	-0.00	300.00	200.00	0.00	-0.00
662	31.20	7.25	-7.63	1131.00	384.00	0.00	243.84	-0.00	-0.00	-0.00	300.00	200.00	0.00	-0.00
663	30.98	7.02	-7.48	1147.90	391.84	0.00	423.82	-0.00	-0.00	-0.00	300.00	200.00	0.00	-0.00
664	30.98	7.10	-7.32	1153.00	387.50	0.00	257.49	-0.00	-0.00	-0.00	300.00	200.00	0.00	-0.00
665	30.98	7.17	-7.32	1153.00	391.67	0.00	344.59	-0.00	-0.00	-0.00	300.00	200.00	0.00	-0.00
666	31.05	7.17	-7.63	1137.00	388.00	0.00	405.88	-0.00	-0.00	-0.00	300.00	200.00	0.00	-0.00
667	31.05	7.25	-7.63	1149.00	396.00	0.00	503.69	-0.00	-0.00	-0.00	300.00	200.00	0.00	-0.00
668	30.82	6.94	-7.78	1138.29	392.16	0.00	512.67	-0.00	-0.00	-0.00	300.00	200.00	0.00	-0.00
669	31.20	7.17	-7.63	1137.00	396.00	0.00	707.09	-0.00	-0.00	-0.00	300.00	200.00	0.00	-0.00
670	-0.00	-0.00	-0.00	903.00	200.00	0.00	-0.00	-0.00	-0.00	-0.00	300.00	200.00	0.00	-0.00
671	30.90	7.17	-7.63	1143.00	396.00	0.00	604.25	-0.00	-0.00	-0.00	300.00	200.00	0.00	-0.00
672	30.98	7.10	-7.63	1137.00	396.00	0.00	680.08	-0.00	-0.00	-0.00	300.00	200.00	0.00	-0.00
673	30.90	7.17	-7.48	1141.78	391.84	0.00	484.39	-0.00	-0.00	-0.00	300.00	200.00	0.00	-0.00
674	-0.00	-0.00	-0.00	903.00	200.00	0.00	-0.00	-0.00	-0.00	-0.00	300.00	200.00	0.00	-0.00
675	31.05	7.25	-7.63	1143.00	388.00	0.00	413.21	-0.00	-0.00	-0.00	300.00	200.00	0.00	-0.00
676	30.90	7.10	-7.78	1138.29	384.31	0.00	294.85	-0.00	-0.00	-0.00	300.00	200.00	0.00	-0.00
677	30.75	7.17	-7.63	1143.00	396.00	0.00	574.34	-0.00	-0.00	-0.00	300.00	200.00	0.00	-0.00
678	30.90	7.17	-7.78	1138.29	384.31	0.00	322.68	-0.00	-0.00	-0.00	300.00	200.00	0.00	-0.00
679	30.82	7.17	-7.17	1145.55	400.00	0.00	740.05	-0.00	-0.00	-0.00	300.00	200.00	0.00	-0.00
680	30.98	7.25	-7.93	1145.31	388.46	0.00	419.32	-0.00	-0.00	-0.00	300.00	200.00	0.00	-0.00
681	30.82	7.10	-7.63	1143.00	388.00	0.00	292.36	-0.00	-0.00	-0.00	300.00	200.00	0.00	-0.00
682	30.82	7.10	-7.48	1154.02	391.84	0.00	378.20	-0.00	-0.00	-0.00	300.00	200.00	0.00	-0.00
683	30.90	7.02	-7.78	1138.29	384.31	0.00	312.81	-0.00	-0.00	-0.00	300.00	200.00	0.00	-0.00
684	30.82	7.10	-7.48	1147.90	387.76	0.00	295.83	-0.00	-0.00	-0.00	300.00	200.00	0.00	-0.00
685	-0.00	-0.00	-0.00	903.00	200.00	0.00	-0.00	-0.00	-0.00	-0.00	300.00	200.00	0.00	-0.00
686	30.75	7.10	-8.09	1118.09	384.91	0.00	382.48	-0.00	-0.00	-0.00	300.00	200.00	0.00	-0.00
687	31.05	7.02	-7.78	1138.29	384.31	0.00	249.38	-0.00	-0.00	-0.00	300.00	200.00	0.00	-0.00
688	-0.00	-0.00	-0.00	903.00	200.00	0.00	-0.00	-0.00	-0.00	-0.00	300.00	200.00	0.00	-0.00
689	30.90	6.94	-7.78	1144.18	396.08	0.00	561.88	-0.00	-0.00	-0.00	300.00	200.00	0.00	-0.00
690	30.90	7.10	-7.63	1143.00	380.00	0.00	36.62	-0.00	-0.00	-0.00	300.00	200.00	0.00	-0.00
691	30.90	7.02	-7.93	1128.00	388.46	0.00	444.56	-0.00	-0.00	-0.00	300.00	200.00	0.00	-0.00
692	30.67	7.02	-7.63	1131.00	384.00	0.00	243.53	-0.00	-0.00	-0.00	300.00	200.00	0.00	-0.00
693	30.90	7.17	-7.48	1141.78	400.00	0.00	667.96	-0.00	-0.00	-0.00	300.00	200.00	0.00	-0.00
694	30.82	7.25	-7.93	1128.00	380.77	0.00	187.36	-0.00	-0.00	-0.00	300.00	200.00	0.00	-0.00
695	30.82	7.10	-7.78	1132.41	384.31	0.00	253.86	-0.00	-0.00	-0.00	300.00	200.00	0.00	-0.00
696	30.82	7.10	-7.78	1126.53	380.39	0.00	197.62	-0.00	-0.00	-0.00	300.00	200.00	0.00	-0.00
697	30.82	7.17	-7.78	1138.29	384.31	0.00	262.84	-0.00	-0.00	-0.00	300.00	200.00	0.00	-0.00
698	30.75	7.17	-7.93	1145.31	376.92	0.00	-51.65	-0.00	-0.00	-0.00	300.00	200.00	0.00	-0.00
699	30.90	7.17	-7.78	1144.18	380.39	0.00	90.66	-0.00	-0.00	-0.00	300.00	200.00	0.00	-0.00
700	30.75	7.10	-7.78	1138.29	384.31	0.00	266.73	-0.00	-0.00	-0.00	300.00	200.00	0.00	-0.00
701	30.75	7.17	-7.78	1138.29	384.31	0.00	317.44	-0.00	-0.00	-0.00	300.00	200.00	0.00	-0.00
702	-0.00	-0.00	-0.00	903.00	200.00	0.00	-0.00	-0.00	-0.00	-0.00	300.00	200.00	0.00	-0.00
703	-0.00	-0.00	-0.00	903.00	200.00	0.00	-0.00	-0.00	-0.00	-0.00	300.00	200.00	0.00	-0.00
704	30.59	6.79	-7.63	1143.00	400.00	0.00	621.03	-0.00	-0.00	-0.00	300.00	200.00	0.00	-0.00
705	-0.00	-0.00	-0.00	903.00	200.00	0.00	-0.00	-0.00	-0.00	-0.00	300.00	200.00	0.00	-0.00
706	-0.00	-0.00	-0.00	903.00	200.00	0.00	-0.00	-0.00	-0.00	-0.00	300.00	200.00	0.00	-0.00
707	30.36	6.71	-7.48	1160.14	391.84	0.00	322.15	-0.00	-0.00	-0.00	300.00	200.00	0.00	-0.00
708	29.98	6.41	-7.78	1150.06	396.08	0.00	542.14	-0.00	-0.00	-0.00	300.00	200.00	0.00	-0.00
709	29.68	6.56	-8.09	1157.72	373.58	0.00	-250.33	-0.00	-0.00	-0.00	300.00	200.00	0.00	-0.00
710	29.91	7.10	-7.48	1141.78	387.76	0.00	304.71	-0.00	-0.00	-0.00	300.00	200.00	0.00	-0.00
711	30.14	6.79	-7.63	1149.00	400.00	0.00	694.73	-0.00	-0.00	-0.00	300.00	200.00	0.00	-0.00
712	29.98	6.94	-7.78	1150.06	396.08	0.00	501.75	-0.00	-0.00	-0.00	300.00	200.00	0.00	-0.00
713	29.91	6.87	-7.78	1144.18	400.00	0.00	640.42	-0.00	-0.00	-0.00	300.00	200.00	0.00	-0.00
714	29.75	6.56	-7.63	1137.00	388.00	0.00	396.42	-0.00	-0.00	-0.00	300.00	200.00	0.00	-0.00
715	29.68	6.87	-7.63	1149.00	396.00	0.00	442.81	-0.00	-0.00	-0.00	300.00	200.00	0.00	-0.00
716	-0.00	-0.00	-0.00	903.00	200.00	0.00	-0.00	-0.00	-0.00	-0.00	300.00	200.00	0.00	-0.00
717	29.53	6.79	-7.78	1144.18	392.16	0.00	396.73	-0.00	-0.00	-0.00	300.00	200.00	0.00	-0.00
718	29.37	6.56	-7.78	1144.18	400.00	0.00	721.65	-0.00	-0.00	-0.00	300.00	200.00	0.00	-0.00
719	-0.00	-0.00	-0.00	903.00	200.00	0.00	-0.00	-0.00	-0.00	-0.00	300.00	200.00	0.00	-0.00
720	29.22	6.94	-7.93	1139.54	388.46	0.00	339.95	-0.00	-0.00	-0.00	300.00	200.00	0.00	-0.00
721	29.37	6.87	-7.78	1150.06	392.16	0.00	377.28	-0.00	-0.00	-0.00	300.00	200.00	0.00	-0.00
722	28.99	6.48	-7.63	1149.00	388.00	0.00	307.46	-0.00	-0.00	-0.00	300.00	200.00	0.00	-0.00
723	29.22	6.48	-7.93	1133.77	380.77	0.00	237.98	-0.00	-0.00	-0.00	300.00	200.00	0.00	-0.00
724	-0.00	-0.00	-0.00	903.00	200.00	0.00	-0.00	-0.00	-0.00	-0.00	300.00	200.00	0.00	-0.00
725	29.45	6.56	-7.78	1150.06	396.08	0.00	491.27	-0.00	-0.00	-0.00	300.00	200.00	0.00	-0.00
726	29.37	6.48	-7.93	1145.31	392.31	0.00	392.33	-0.00	-0.00	-0.00	300.00	200.00	0.00	-0.00
727	29.53	6.33	-7.93	1145.31	388.46	0.00	390.86	-0.00	-0.00	-0.00	300.00	200.00	0.00	-0.00
728	29.45	6.41	-7.93	1139.54	392.31	0.00	485.35	-0.00	-0.00	-0.00	300.00	200.00	0.00	-0.00
729	29.45	6.71	-7.63	1149.00	396.00	0.00	458.37	-0.00	-0.00	-0.00	300.00	200.00	0.00	-0.00
730	29.45	6.48	-7.93	1139.54	380.77	0.00	127.50	-0.00	-0.00	-0.00	300.00	200.00	0.00	-0.00
731	29.68	6.41	-7.93	1139.54	380.77	0.00	186.92	-0.00	-0.00	-0.00	300.00	200.00	0.00	-0.00
732	29.60	6.41	-7.93	1139.54	388.46	0.00	377.95	-0.00	-0.00	-0.00	300.00	200.00	0.00	-0.00
733	29.45	6.33	-7.63	1149.00	400.00	0.00	647.13	-0.00	-0.00	-0.00	300.00	200.00	0.00	-0.00
734	-0.00	-0.00	-0.00	903.00	200.00	0.00	-0.00	-0.00	-0.00	-0.00	300.00	200.00	0.00	-0.00
735	29.45	6.71	-7.78	1150.06	392.16	0.00	315.20	-0.00	-0.00	-0.00	300.00	200.00	0.00	-0.00
736	29.53	6.33	-7.48	1147.90	387.76	0.00	239.16	-0.00	-0.00	-0.00	300.00	200.00	0.00	-0.00
737	29.45	6.48	-7.78	1144.18	400.00	0.00	663.76	-0.00	-0.00	-0.00	300.00	200.00	0.00	-0.00
738	29.45	6.41	-7.63	1155.00	400.00	0.00	589.90	-0.00	-0.00	-0.00	300.00	200.00	0.00	-0.00
739	29.45	6.48	-7.63	1155.00	400.00	0.00	524.90	-0.00	-0.00	-0.00	300.00	200.00	0.00	-0.00
740	29.45	6.48	-7.93	1145.31	392.31	0.00	429.89	-0.00	-0.00	-0.00	300.00	200.00	0.00	-0.00
741	29.53	6.41	-7.48	1147.90	400.00	0.00	604.90	-0.00	-0.00	-0.00	300.00	200.00	0.00	-0.00
742	29.68	6.33	-7.63	1155.00	388.00	0.00	298.77	-0.00	-0.00	-0.00	300.00	200.00	0.00	-0.00
743	29.45	6.48	-7.78	1150.06	396.08	0.00	441.46	-0.00	-0.00	-0.00	300.00	200.00	0.00	-0.00
744	29.53	6.48	-7.93	1139.54	388.46	0.00	299.75	-0.00	-0.00	-0.00	300.00	200.00	0.00	-0.00
745	29.45	6.33	-7.78	1138.29	384.31	0.00	275.86	-0.00	-0.00	-0.00	300.00	200.00	0.00	-0.00
746	29.60	6.41	-7.63	1155.00	400.00	0.00	620.42	-0.00	-0.00	-0.00	300.00	200.00	0.00	-0.00
747	-0.00	-0.00	-0.00	903.00	200.00	0.00	-0.00	-0.00	-0.00	-0.00	300.00	200.00	0.00	-0.00
748	29.45	6.41	-7.63	1155.00	400.00	0.00	589.90	-0.00	-0.00	-0.00	300.00	200.00	0.00	-0.00
749	29.53	6.33	-7.93	1139.54	392.31	0.00	540.95	-0.00	-0.00	-0.00	300.00	200.00	0.00	-0.00
750	29.45	6.41	-7.78	1138.29	400.00	0.00	742.74	-0.00	-0.00	-0.00	300.00	200.00	0.00	-0.00
751	-0.00	-0.00	-0.00	903.00	200.00	0.00	-0.00	-0.00	-0.00	-0.00	300.00	200.00	0.00	-0.00
752	-0.00	-0.00	-0.00	903.00	200.00	0.00	-0.00	-0.00	-0.00	-0.00	300.00	200.00	0.00	-0.00
753	29.37	6.33	-7.63	1143.00	396.00	0.00	575.26	-0.00	-0.00	-0.00	300.00	200.00	0.00	-0.00
754	29.45	6.33	-7.93	1133.77	388.46	0.00	426.66	-0.00	-0.00	-0.00	300.00	200.00	0.00	-0.00
755	-0.00	-0.00	-0.00	903.00	200.00	0.00	-0.00	-0.00	-0.00	-0.00	300.00	200.00	0.00	-0.00
756	-0.00	-0.00	-0.00	903.00	200.00	0.00	-0.00	-0.00	-0.00	-0.00	300.00	200.00	0.00	-0.00
757	29.37	6.41	-7.93	1133.77	388.46	0.00	394.67	-0.00	-0.00	-0.00	300.00	200.00	0.00	-0.00
758	29.37	6.33	-7.78	1161.82	392.16	0.00	343.17	-0.00	-0.00	-0.00	300.00	200.00	0.00	-0.00
759	29.45	6.33	-7.78	1150.06	396.08	0.00	547.82	-0.00	-0.00	-0.00	300.00	200.00	0.00	-0.00
760	29.30	6.56	-7.63	1155.00	384.00	0.00	52.19	-0.00	-0.00	-0.00	300.00	200.00	0.00	-0.00
761	29.37	6.56	-7.48	1160.14	400.00	0.00	548.23	-0.00	-0.00	-0.00	300.00	200.00	0.00	-0.00
762	29.53	6.41	-7.78	1138.29	392.16	0.00	526.43	-0.00	-0.00	-0.00	300.00	200.00	0.00	-0.00
763	29.37	6.33	-7.93	1122.23	392.31	0.00	598.32	-0.00	-0.00	-0.00	300.00	200.00	0.00	-0.00
764	29.37	6.48	-7.78	1150.06	384.31	0.00	149.60	-0.00	-0.00	-0.00	300.00	200.00	0.00	-0.00
765	29.45	6.41	-7.63	1167.00	396.00	0.00	418.09	-0.00	-0.00	-0.00	300.00	200.00	0.00	-0.00
766	29.37	6.41	-7.63	1149.00	396.00	0.00	541.38	-0.00	-0.00	-0.00	300.00	200.00	0.00	-0.00
767	29.45	6.41	-7.78	1150.06	392.16	0.00	482.15	-0.00	-0.00	-0.00	300.00	200.00	0.00	-0.00
768	29.45	6.56	-8.09	1129.42	377.36	0.00	98.32	-0.00	-0.00	-0.00	300.00	200.00	0.00	-0.00
769	29.37	6.41	-8.09	1118.09	384.91	0.00	367.79	-0.00	-0.00	-0.00	300.00	200.00	0.00	-0.00
770	29.30	6.48	-7.48	1154.02	400.00	0.00	592.29	-0.00	-0.00	-0.00	300.00	200.00	0.00	-0.00
771	-0.00	-0.00	-0.00	903.00	200.00	0.00	-0.00	-0.00	-0.00	-0.00	300.00	200.00	0.00	-0.00
772	29.30	6.33	-7.93	1139.54	396.15	0.00	632.51	-0.00	-0.00	-0.00	300.00	200.00	0.00	-0.00
773	29.37	6.41	-7.63	1143.00	400.00	0.00	743.10	-0.00	-0.00	-0.00	300.00	200.00	0.00	-0.00
774	29.37	6.33	-7.78	1138.29	396.08	0.00	653.14	-0.00	-0.00	-0.00	300.00	200.00	0.00	-0.00
775	29.30	6.48	-7.93	1145.31	392.31	0.00	446.32	-0.00	-0.00	-0.00	300.00	200.00	0.00	-0.00
776	29.37	6.33	-7.93	1139.54	392.31	0.00	488.72	-0.00	-0.00	-0.00	300.00	200.00	0.00	-0.00
777	29.45	6.48	-8.09	1140.74	377.36	0.00	19.29	-0.00	-0.00	-0.00	300.00	200.00	0.00	-0.00
778	29.30	6.41	-7.78	1150.06	392.16	0.00	361.27	-0.00	-0.00	-0.00	300.00	200.00	0.00	-0.00
779	29.30	6.56	-7.48	1160.14	400.00	0.00	555.86	-0.00	-0.00	-0.00	300.00	200.00	0.00	-0.00
780	29.37	6.41	-7.93	1133.77	392.31	0.00	507.65	-0.00	-0.00	-0.00	300.00	200.00	0.00	-0.00
781	29.45	6.41	-7.78	1138.29	400.00	0.00	765.63	-0.00	-0.00	-0.00	300.00	200.00	0.00	-0.00
782	29.45	6.33	-7.93	1139.54	396.15	0.00	616.66	-0.00	-0.00	-0.00	300.00	200.00	0.00	-0.00
783	29.37	6.33	-7.78	1150.06	396.08	0.00	555.75	-0.00	-0.00	-0.00	300.00	200.00	0.00	-0.00
784	-0.00	-0.00	-0.00	903.00	200.00	0.00	-0.00	-0.00	-0.00	-0.00	300.00	200.00	0.00	-0.00
785	29.37	6.41	-7.93	1139.54	392.31	0.00	470.67	-0.00	-0.00	-0.00	300.00	200.00	0.00	-0.00
786	29.37	6.41	-7.93	1145.31	388.46	0.00	343.62	-0.00	-0.00	-0.00	300.00	200.00	0.00	-0.00
787	29.37	6.41	-7.78	1144.18	384.31	0.00	251.92	-0.00	-0.00	-0.00	300.00	200.00	0.00	-0.00
788	29.30	6.33	-7.78	1150.06	400.00	0.00	678.57	-0.00	-0.00	-0.00	300.00	200.00	0.00	-0.00
789	29.53	6.33	-7.78	1150.06	392.16	0.00	515.66	-0.00	-0.00	-0.00	300.00	200.00	0.00	-0.00
790	29.37	6.41	-7.93	1139.54	392.31	0.00	493.56	-0.00	-0.00	-0.00	300.00	200.00	0.00	-0.00
791	29.37	6.48	-8.39	1132.09	381.82	0.00	215.70	-0.00	-0.00	-0.00	300.00	200.00	0.00	-0.00
792	29.30	6.33	-7.63	1155.00	396.00	0.00	484.31	-0.00	-0.00	-0.00	300.00	200.00	0.00	-0.00
793	-0.00	-0.00	-0.00	903.00	200.00	0.00	-0.00	-0.00	-0.00	-0.00	300.00	200.00	0.00	-0.00
794	29.22	6.48	-7.93	1145.31	380.77	0.00	71.60	-0.00	-0.00	-0.00	300.00	200.00	0.00	-0.00
795	29.30	6.41	-7.78	1150.06	384.31	0.00	177.27	-0.00	-0.00	-0.00	300.00	200.00	0.00	-0.00
796	29.30	6.41	-7.63	1137.00	388.00	0.00	414.73	-0.00	-0.00	-0.00	300.00	200.00	0.00	-0.00
797	29.45	6.33	-7.78	1150.06	396.08	0.00	570.71	-0.00	-0.00	-0.00	300.00	200.00	0.00	-0.00
798	29.22	6.41	-7.78	1138.29	396.08	0.00	605.27	-0.00	-0.00	-0.00	300.00	200.00	0.00	-0.00
799	29.22	6.33	-7.78	1144.18	380.39	0.00	127.61	-0.00	-0.00	-0.00	300.00	200.00	0.00	-0.00
800	29.30	6.33	-7.93	1139.54	380.77	0.00	181.79	-0.00	-0.00	-0.00	300.00	200.00	0.00	-0.00
801	29.30	6.33	-7.93	1139.54	392.31	0.00	519.83	-0.00	-0.00	-0.00	300.00	200.00	0.00	-0.00
802	29.30	6.41	-7.78	1161.82	400.00	0.00	538.55	-0.00	-0.00	-0.00	300.00	200.00	0.00	-0.00
803	-0.00	-0.00	-0.00	903.00	200.00	0.00	-0.00	-0.00	-0.00	-0.00	300.00	200.00	0.00	-0.00
804	29.37	6.33	-8.09	1140.74	392.45	0.00	531.18	-0.00	-0.00	-0.00	300.00	200.00	0.00	-0.00
805	29.30	6.26	-7.78	1144.18	384.31	0.00	297.55	-0.00	-0.00	-0.00	300.00	200.00	0.00	-0.00
806	29.22	6.41	-7.63	1143.00	400.00	0.00	689.70	-0.00	-0.00	-0.00	300.00	200.00	0.00	-0.00
807	-0.00	-0.00	-0.00	903.00	200.00	0.00	-0.00	-0.00	-0.00	-0.00	300.00	200.00	0.00	-0.00
808	29.14	6.48	-7.93	1139.54	380.77	0.00	118.11	-0.00	-0.00	-0.00	300.00	200.00	0.00	-0.00
809	29.14	6.41	-7.63	1149.00	400.00	0.00	681.76	-0.00	-0.00	-0.00	300.00	200.00	0.00	-0.00
810	28.99	6.48	-7.78	1144.18	392.16	0.00	413.48	-0.00	-0.00	-0.00	300.00	200.00	0.00	-0.00
811	29.22	6.41	-7.63	1149.00	396.00	0.00	534.36	-0.00	-0.00	-0.00	300.00	200.00	0.00	-0.00
812	28.99	6.18	-8.09	1135.08	384.91	0.00	310.21	-0.00	-0.00	-0.00	300.00	200.00	0.00	-0.00
813	28.99	6.33	-7.63	1149.00	400.00	0.00	692.90	-0.00	-0.00	-0.00	300.00	200.00	0.00	-0.00
814	28.76	6.26	-7.63	1143.00	400.00	0.00	749.21	-0.00	-0.00	-0.00	300.00	200.00	0.00	-0.00
815	-0.00	-0.00	-0.00	903.00	200.00	0.00	-0.00	-0.00	-0.00	-0.00	300.00	200.00	0.00	-0.00
816	28.84	6.48	-8.09	1140.74	388.68	0.00	329.07	-0.00	-0.00	-0.00	300.00	200.00	0.00	-0.00
817	28.92	6.10	-7.93	1145.31	388.46	0.00	445.73	-0.00	-0.00	-0.00	300.00	200.00	0.00	-0.00
818	28.76	6.48	-7.78	1138.29	392.16	0.00	453.43	-0.00	-0.00	-0.00	300.00	200.00	0.00	-0.00
819	28.99	6.41	-7.78	1144.18	396.08	0.00	522.69	-0.00	-0.00	-0.00	300.00	200.00	0.00	-0.00
820	28.99	6.41	-8.09	1129.42	373.58	0.00	-34.84	-0.00	-0.00	-0.00	300.00	200.00	0.00	-0.00
821	-0.00	-0.00	-0.00	903.00	200.00	0.00	-0.00	-0.00	-0.00	-0.00	300.00	200.00	0.00	-0.00
822	29.14	6.41	-7.93	1133.77	388.46	0.00	397.32	-0.00	-0.00	-0.00	300.00	200.00	0.00	-0.00
823	29.30	6.26	-8.09	1135.08	388.68	0.00	413.71	-0.00	-0.00	-0.00	300.00	200.00	0.00	-0.00
824	-0.00	-0.00	-0.00	903.00	200.00	0.00	-0.00	-0.00	-0.00	-0.00	300.00	200.00	0.00	-0.00
825	-0.00	-0.00	-0.00	903.00	200.00	0.00	-0.00	-0.00	-0.00	-0.00	300.00	200.00	0.00	-0.00
826	29.14	6.26	-8.09	1129.42	384.91	0.00	333.25	-0.00	-0.00	-0.00	300.00	200.00	0.00	-0.00
827	28.99	6.26	-7.78	1161.82	400.00	0.00	517.00	-0.00	-0.00	-0.00	300.00	200.00	0.00	-0.00
828	29.14	6.26	-7.48	1160.14	400.00	0.00	580.92	-0.00	-0.00	-0.00	300.00	200.00	0.00	-0.00
829	29.22	6.26	-7.93	1139.54	388.46	0.00	387.93	-0.00	-0.00	-0.00	300.00	200.00	0.00	-0.00
830	-0.00	-0.00	-0.00	903.00	200.00	0.00	-0.00	-0.00	-0.00	-0.00	300.00	200.00	0.00	-0.00
831	29.37	6.48	-7.48	1160.14	400.00	0.00	590.73	-0.00	-0.00	-0.00	300.00	200.00	0.00	-0.00
832	29.45	6.41	-7.78	1144.18	396.08	0.00	589.56	-0.00	-0.00	-0.00	300.00	200.00	0.00	-0.00
833	29.37	6.33	-7.63	1149.00	388.00	0.00	302.28	-0.00	-0.00	-0.00	300.00	200.00	0.00	-0.00
834	29.45	6.48	-7.32	1159.25	395.83	0.00	489.08	-0.00	-0.00	-0.00	300.00	200.00	0.00	-0.00
835	29.37	6.56	-7.63	1149.00	384.00	0.00	265.81	-0.00	-0.00	-0.00	300.00	200.00	0.00	-0.00
836	29.53	6.94	-7.78	1150.06	384.31	0.00	179.07	-0.00	-0.00	-0.00	300.00	200.00	0.00	-0.00
837	29.53	6.79	-7.48	1141.78	383.67	0.00	276.99	-0.00	-0.00	-0.00	300.00	200.00	0.00	-0.00
838	29.53	6.87	-7.63	1149.00	396.00	0.00	527.34	-0.00	-0.00	-0.00	300.00	200.00	0.00	-0.00
839	29.60	7.02	-7.93	1139.54	380.77	0.00	97.42	-0.00	-0.00	-0.00	300.00	200.00	0.00	-0.00
840	29.60	6.87	-7.78	1126.53	392.16	0.00	628.60	-0.00	-0.00	-0.00	300.00	200.00	0.00	-0.00
841	29.83	7.10	-7.63	1137.00	400.00	0.00	712.43	-0.00	-0.00	-0.00	300.00	200.00	0.00	-0.00
842	29.83	6.94	-7.78	1132.41	392.16	0.00	614.69	-0.00	-0.00	-0.00	300.00	200.00	0.00	-0.00
843	29.83	7.02	-7.93	1139.54	376.92	0.00	24.06	-0.00	-0.00	-0.00	300.00	200.00	0.00	-0.00
844	29.75	7.10	-7.63	1137.00	388.00	0.00	431.67	-0.00	-0.00	-0.00	300.00	200.00	0.00	-0.00
845	29.83	7.10	-8.09	1140.74	377.36	0.00	79.17	-0.00	-0.00	-0.00	300.00	200.00	0.00	-0.00
846	29.68	7.02	-7.63	1143.00	396.00	0.00	607.60	-0.00	-0.00	-0.00	300.00	200.00	0.00	-0.00
847	29.83	7.10	-7.78	1138.29	384.31	0.00	303.98	-0.00	-0.00	-0.00	300.00	200.00	0.00	-0.00
848	29.60	7.10	-7.93	1145.31	388.46	0.00	334.81	-0.00	-0.00	-0.00	300.00	200.00	0.00	-0.00
849	29.68	7.10	-7.48	1147.90	400.00	0.00	650.37	-0.00	-0.00	-0.00	300.00	200.00	0.00	-0.00
850	29.68	7.02	-7.78	1126.53	392.16	0.00	609.15	-0.00	-0.00	-0.00	300.00	200.00	0.00	-0.00
851	29.75	7.17	-7.63	1143.00	388.00	0.00	347.90	-0.00	-0.00	-0.00	300.00	200.00	0.00	-0.00
852	29.68	7.02	-7.63	1155.00	396.00	0.00	523.38	-0.00	-0.00	-0.00	300.00	200.00	0.00	-0.00
853	29.68	7.10	-7.93	1139.54	380.77	0.00	138.94	-0.00	-0.00	-0.00	300.00	200.00	0.00	-0.00
854	29.68	6.94	-7.78	1144.18	392.16	0.00	503.69	-0.00	-0.00	-0.00	300.00	200.00	0.00	-0.00
855	29.68	7.02	-7.48	1154.02	391.84	0.00	406.69	-0.00	-0.00	-0.00	300.00	200.00	0.00	-0.00
856	29.68	7.10	-7.48	1160.14	400.00	0.00	586.37	-0.00	-0.00	-0.00	300.00	200.00	0.00	-0.00
857	29.68	6.94	-7.63	1155.00	388.00	0.00	305.18	-0.00	-0.00	-0.00	300.00	200.00	0.00	-0.00
858	29.68	6.94	-7.78	1150.06	376.47	0.00	20.20	-0.00	-0.00	-0.00	300.00	200.00	0.00	-0.00
859	29.68	7.02	-7.78	1132.41	392.16	0.00	613.64	-0.00	-0.00	-0.00	300.00	200.00	0.00	-0.00
860	29.53	6.94	-7.63	1155.00	388.00	0.00	276.49	-0.00	-0.00	-0.00	300.00	200.00	0.00	-0.00
861	29.75	6.94	-7.48	1129.53	391.84	0.00	633.40	-0.00	-0.00	-0.00	300.00	200.00	0.00	-0.00
862	29.60	7.10	-7.93	1145.31	376.92	0.00	61.92	-0.00	-0.00	-0.00	300.00	200.00	0.00	-0.00
863	29.68	7.10	-7.48	1147.90	400.00	0.00	719.03	-0.00	-0.00	-0.00	300.00	200.00	0.00	-0.00
864	29.53	7.02	-7.63	1149.00	396.00	0.00	581.36	-0.00	-0.00	-0.00	300.00	200.00	0.00	-0.00
865	29.53	7.02	-7.63	1155.00	380.00	0.00	66.83	-0.00	-0.00	-0.00	300.00	200.00	0.00	-0.00
866	29.45	6.94	-7.63	1143.00	388.00	0.00	391.24	-0.00	-0.00	-0.00	300.00	200.00	0.00	-0.00
867	29.75	7.02	-7.78	1150.06	384.31	0.00	248.18	-0.00	-0.00	-0.00	300.00	200.00	0.00	-0.00
868	29.45	7.02	-7.63	1149.00	388.00	0.00	307.92	-0.00	-0.00	-0.00	300.00	200.00	0.00	-0.00
869	29.60	7.10	-7.93	1133.77	380.77	0.00	234.75	-0.00	-0.00	-0.00	300.00	200.00	0.00	-0.00
870	29.68	7.10	-7.93	1145.31	388.46	0.00	394.97	-0.00	-0.00	-0.00	300.00	200.00	0.00	-0.00
871	29.45	7.17	-7.63	1143.00	396.00	0.00	571.90	-0.00	-0.00	-0.00	300.00	200.00	0.00	-0.00
872	29.68	7.10	-7.93	1156.85	376.92	0.00	-29.34	-0.00	-0.00	-0.00	300.00	200.00	0.00	-0.00
873	29.53	7.10	-7.32	1146.75	395.83	0.00	550.75	-0.00	-0.00	-0.00	300.00	200.00	0.00	-0.00
874	29.60	7.10	-7.78	1144.18	384.31	0.00	288.72	-0.00	-0.00	-0.00	300.00	200.00	0.00	-0.00
875	29.53	6.94	-7.93	1139.54	376.92	0.00	102.56	-0.00	-0.00	-0.00	300.00	200.00	0.00	-0.00
876	29.60	7.10	-7.93	1139.54	388.46	0.00	421.52	-0.00	-0.00	-0.00	300.00	200.00	0.00	-0.00
877	29.45	7.02	-7.78	1150.06	384.31	0.00	191.93	-0.00	-0.00	-0.00	300.00	200.00	0.00	-0.00
878	29.53	7.10	-7.63	1143.00	384.00	0.00	227.97	-0.00	-0.00	-0.00	300.00	200.00	0.00	-0.00
879	29.60	7.10	-7.63	1149.00	388.00	0.00	294.95	-0.00	-0.00	-0.00	300.00	200.00	0.00	-0.00
880	29.53	7.02	-7.48	1147.90	391.84	0.00	466.17	-0.00	-0.00	-0.00	300.00	200.00	0.00	-0.00
881	29.60	7.02	-7.48	1141.78	391.84	0.00	500.89	-0.00	-0.00	-0.00	300.00	200.00	0.00	-0.00
882	29.60	7.10	-7.63	1137.00	384.00	0.00	284.58	-0.00	-0.00	-0.00	300.00	200.00	0.00	-0.00
883	29.53	7.10	-7.78	1144.18	380.39	0.00	135.98	-0.00	-0.00	-0.00	300.00	200.00	0.00	-0.00
884	29.53	7.02	-7.63	1125.00	396.00	0.00	726.93	-0.00	-0.00	-0.00	300.00	200.00	0.00	-0.00
885	29.53	7.10	-7.93	1139.54	380.77	0.00	157.14	-0.00	-0.00	-0.00	300.00	200.00	0.00	-0.00
886	29.60	7.17	-7.48	1141.78	391.84	0.00	487.35	-0.00	-0.00	-0.00	300.00	200.00	0.00	-0.00
887	29.53	7.10	-7.48	1147.90	391.84	0.00	470.38	-0.00	-0.00	-0.00	300.00	200.00	0.00	-0.00
888	29.53	7.10	-7.78	1150.06	384.31	0.00	187.14	-0.00	-0.00	-0.00	300.00	200.00	0.00	-0.00
889	29.45	7.02	-7.78	1144.18	384.31	0.00	233.22	-0.00	-0.00	-0.00	300.00	200.00	0.00	-0.00
890	-0.00	-0.00	-0.00	903.00	200.00	0.00	-0.00	-0.00	-0.00	-0.00	300.00	200.00	0.00	-0.00
891	29.53	7.10	-7.78	1150.06	376.47	0.00	-21.54	-0.00	-0.00	-0.00	300.00	200.00	0.00	-0.00
892	29.45	7.17	-7.93	1139.54	380.77	0.00	148.19	-0.00	-0.00	-0.00	300.00	200.00	0.00	-0.00
893	-0.00	-0.00	-0.00	903.00	200.00	0.00	-0.00	-0.00	-0.00	-0.00	300.00	200.00	0.00	-0.00
894	29.45	7.02	-7.48	1160.14	400.00	0.00	605.99	-0.00	-0.00	-0.00	300.00	200.00	0.00	-0.00
895	29.45	7.02	-7.78	1144.18	384.31	0.00	256.11	-0.00	-0.00	-0.00	300.00	200.00	0.00	-0.00
896	29.53	6.94	-7.78	1144.18	392.16	0.00	520.14	-0.00	-0.00	-0.00	300.00	200.00	0.00	-0.00
897	29.45	7.10	-7.32	1140.50	395.83	0.00	580.15	-0.00	-0.00	-0.00	300.00	200.00	0.00	-0.00
898	29.53	7.02	-7.48	1141.78	391.84	0.00	509.14	-0.00	-0.00	-0.00	300.00	200.00	0.00	-0.00
899	29.45	7.17	-7.93	1139.54	388.46	0.00	351.83	-0.00	-0.00	-0.00	300.00	200.00	0.00	-0.00
900	29.45	7.10	-7.93	1133.77	380.77	0.00	207.17	-0.00	-0.00	-0.00	300.00	200.00	0.00	-0.00
901	29.53	7.02	-7.93	1133.77	376.92	0.00	147.89	-0.00	-0.00	-0.00	300.00	200.00	0.00	-0.00
902	29.37	7.17	-7.63	1149.00	388.00	0.00	301.82	-0.00	-0.00	-0.00	300.00	200.00	0.00	-0.00
903	29.45	7.10	-7.78	1150.06	380.39	0.00	57.59	-0.00	-0.00	-0.00	300.00	200.00	0.00	-0.00
904	29.53	7.10	-7.78	1144.18	384.31	0.00	320.43	-0.00	-0.00	-0.00	300.00	200.00	0.00	-0.00
905	29.53	7.17	-8.09	1135.08	373.58	0.00	-41.03	-0.00	-0.00	-0.00	300.00	200.00	0.00	-0.00
906	29.53	7.17	-7.78	1144.18	392.16	0.00	442.06	-0.00	-0.00	-0.00	300.00	200.00	0.00	-0.00
907	29.60	7.17	-7.78	1161.82	384.31	0.00	189.54	-0.00	-0.00	-0.00	300.00	200.00	0.00	-0.00
908	29.37	7.10	-7.63	1155.00	396.00	0.00	535.89	-0.00	-0.00	-0.00	300.00	200.00	0.00	-0.00
909	29.53	7.10	-7.78	1150.06	384.31	0.00	232.92	-0.00	-0.00	-0.00	300.00	200.00	0.00	-0.00
910	29.68	7.25	-8.09	1129.42	369.81	0.00	-80.32	-0.00	-0.00	-0.00	300.00	200.00	0.00	-0.00
911	29.68	7.02	-7.78	1150.06	380.39	0.00	140.62	-0.00	-0.00	-0.00	300.00	200.00	0.00	-0.00
912	29.68	7.10	-7.78	1144.18	384.31	0.00	234.12	-0.00	-0.00	-0.00	300.00	200.00	0.00	-0.00
913	29.68	7.10	-7.93	1145.31	380.77	0.00	120.90	-0.00	-0.00	-0.00	300.00	200.00	0.00	-0.00
914	29.60	7.02	-7.78	1144.18	376.47	0.00	6.28	-0.00	-0.00	-0.00	300.00	200.00	0.00	-0.00
915	29.68	7.02	-7.63	1131.00	396.00	0.00	714.72	-0.00	-0.00	-0.00	300.00	200.00	0.00	-0.00
916	29.68	6.94	-7.48	1154.02	391.84	0.00	402.96	-0.00	-0.00	-0.00	300.00	200.00	0.00	-0.00
917	29.68	7.10	-7.48	1172.39	387.76	0.00	136.08	-0.00	-0.00	-0.00	300.00	200.00	0.00	-0.00
918	29.60	7.02	-7.63	1149.00	400.00	0.00	668.95	-0.00	-0.00	-0.00	300.00	200.00	0.00	-0.00
919	-0.00	-0.00	-0.00	903.00	200.00	0.00	-0.00	-0.00	-0.00	-0.00	300.00	200.00	0.00	-0.00
920	29.75	7.10	-7.63	1155.00	396.00	0.00	496.22	-0.00	-0.00	-0.00	300.00	200.00	0.00	-0.00
921	-0.00	-0.00	-0.00	903.00	200.00	0.00	-0.00	-0.00	-0.00	-0.00	300.00	200.00	0.00	-0.00
922	29.60	7.10	-7.78	1144.18	380.39	0.00	126.86	-0.00	-0.00	-0.00	300.00	200.00	0.00	-0.00
923	29.68	6.94	-7.63	1137.00	388.00	0.00	407.26	-0.00	-0.00	-0.00	300.00	200.00	0.00	-0.00
924	29.68	7.10	-7.63	1143.00	388.00	0.00	374.76	-0.00	-0.00	-0.00	300.00	200.00	0.00	-0.00
925	29.68	7.10	-7.63	1149.00	400.00	0.00	688.32	-0.00	-0.00	-0.00	300.00	200.00	0.00	-0.00
926	29.60	7.17	-7.93	1145.31	380.77	0.00	88.62	-0.00	-0.00	-0.00	300.00	200.00	0.00	-0.00
927	29.60	7.10	-7.78	1150.06	384.31	0.00	178.32	-0.00	-0.00	-0.00	300.00	200.00	0.00	-0.00
928	-0.00	-0.00	-0.00	903.00	200.00	0.00	-0.00	-0.00	-0.00	-0.00	300.00	200.00	0.00	-0.00
929	29.68	7.10	-7.93	1139.54	376.92	0.00	24.80	-0.00	-0.00	-0.00	300.00	200.00	0.00	-0.00
930	29.60	6.94	-7.78	1144.18	384.31	0.00	256.86	-0.00	-0.00	-0.00	300.00	200.00	0.00	-0.00
931	29.68	6.94	-7.78	1150.06	384.31	0.00	161.41	-0.00	-0.00	-0.00	300.00	200.00	0.00	-0.00
932	29.45	6.94	-7.78	1144.18	384.31	0.00	228.73	-0.00	-0.00	-0.00	300.00	200.00	0.00	-0.00
933	29.68	7.02	-7.63	1155.00	384.00	0.00	167.24	-0.00	-0.00	-0.00	300.00	200.00	0.00	-0.00
934	29.68	7.10	-7.63	1149.00	400.00	0.00	665.44	-0.00	-0.00	-0.00	300.00	200.00	0.00	-0.00
935	29.60	7.02	-7.93	1145.31	380.77	0.00	125.59	-0.00	-0.00	-0.00	300.00	200.00	0.00	-0.00
936	29.60	7.10	-7.78	1144.18	396.08	0.00	522.54	-0.00	-0.00	-0.00	300.00	200.00	0.00	-0.00
937	29.53	6.87	-7.78	1144.18	384.31	0.00	215.42	-0.00	-0.00	-0.00	300.00	200.00	0.00	-0.00
938	29.60	6.94	-7.78	1161.82	380.39	0.00	-4.64	-0.00	-0.00	-0.00	300.00	200.00	0.00	-0.00
939	29.45	6.79	-7.93	1145.31	388.46	0.00	357.11	-0.00	-0.00	-0.00	300.00	200.00	0.00	-0.00
940	-0.00	-0.00	-0.00	903.00	200.00	0.00	-0.00	-0.00	-0.00	-0.00	300.00	200.00	0.00	-0.00
941	29.37	6.87	-7.78	1144.18	380.39	0.00	117.88	-0.00	-0.00	-0.00	300.00	200.00	0.00	-0.00
942	29.60	6.94	-7.93	1133.77	388.46	0.00	451.90	-0.00	-0.00	-0.00	300.00	200.00	0.00	-0.00
943	29.45	6.94	-7.93	1139.54	388.46	0.00	405.97	-0.00	-0.00	-0.00	300.00	200.00	0.00	-0.00
944	29.53	6.87	-7.93	1133.77	400.00	0.00	772.92	-0.00	-0.00	-0.00	300.00	200.00	0.00	-0.00
945	29.37	6.79	-7.93	1133.77	392.31	0.00	556.95	-0.00	-0.00	-0.00	300.00	200.00	0.00	-0.00
946	-0.00	-0.00	-0.00	903.00	200.00	0.00	-0.00	-0.00	-0.00	-0.00	300.00	200.00	0.00	-0.00
947	29.45	6.87	-7.48	1172.39	391.84	0.00	252.08	-0.00	-0.00	-0.00	300.00	200.00	0.00	-0.00
948	-0.00	-0.00	-0.00	903.00	200.00	0.00	-0.00	-0.00	-0.00	-0.00	300.00	200.00	0.00	-0.00
949	29.37	6.87	-7.93	1128.00	388.46	0.00	465.98	-0.00	-0.00	-0.00	300.00	200.00	0.00	-0.00
950	29.30	6.79	-7.48	1160.14	400.00	0.00	588.55	-0.00	-0.00	-0.00	300.00	200.00	0.00	-0.00
951	29.37	6.94	-7.63	1149.00	396.00	0.00	524.44	-0.00	-0.00	-0.00	300.00	200.00	0.00	-0.00
952	29.37	6.87	-7.32	1153.00	395.83	0.00	487.96	-0.00	-0.00	-0.00	300.00	200.00	0.00	-0.00
953	29.22	6.87	-7.78	1150.06	392.16	0.00	416.63	-0.00	-0.00	-0.00	300.00	200.00	0.00	-0.00
954	29.37	6.79	-8.09	1140.74	373.58	0.00	-40.31	-0.00	-0.00	-0.00	300.00	200.00	0.00	-0.00
955	29.37	6.87	-7.78	1138.29	380.39	0.00	135.38	-0.00	-0.00	-0.00	300.00	200.00	0.00	-0.00
956	29.37	6.79	-7.63	1167.00	396.00	0.00	439.76	-0.00	-0.00	-0.00	300.00	200.00	0.00	-0.00
957	29.45	6.79	-7.78	1144.18	392.16	0.00	519.40	-0.00	-0.00	-0.00	300.00	200.00	0.00	-0.00
958	29.14	6.94	-7.93	1145.31	392.31	0.00	397.61	-0.00	-0.00	-0.00	300.00	200.00	0.00	-0.00
959	29.37	6.79	-7.78	1144.18	400.00	0.00	689.34	-0.00	-0.00	-0.00	300.00	200.00	0.00	-0.00
960	29.30	6.71	-7.78	1144.18	392.16	0.00	485.59	-0.00	-0.00	-0.00	300.00	200.00	0.00	-0.00
961	-0.00	-0.00	-0.00	903.00	200.00	0.00	-0.00	-0.00	-0.00	-0.00	300.00	200.00	0.00	-0.00
962	29.45	6.87	-8.09	1140.74	384.91	0.00	288.19	-0.00	-0.00	-0.00	300.00	200.00	0.00	-0.00
963	29.30	6.79	-7.78	1144.18	380.39	0.00	99.63	-0.00	-0.00	-0.00	300.00	200.00	0.00	-0.00
964	29.30	6.87	-8.09	1135.08	377.36	0.00	77.73	-0.00	-0.00	-0.00	300.00	200.00	0.00	-0.00
965	-0.00	-0.00	-0.00	903.00	200.00	0.00	-0.00	-0.00	-0.00	-0.00	300.00	200.00	0.00	-0.00
966	29.37	6.79	-7.63	1149.00	396.00	0.00	561.98	-0.00	-0.00	-0.00	300.00	200.00	0.00	-0.00
967	29.22	6.87	-7.78	1150.06	392.16	0.00	416.63	-0.00	-0.00	-0.00	300.00	200.00	0.00	-0.00
968	29.30	6.79	-7.78	1138.29	400.00	0.00	759.80	-0.00	-0.00	-0.00	300.00	200.00	0.00	-0.00
969	29.22	6.87	-7.93	1133.77	396.15	0.00	622.38	-0.00	-0.00	-0.00	300.00	200.00	0.00	-0.00
970	29.22	6.87	-7.63	1149.00	400.00	0.00	653.08	-0.00	-0.00	-0.00	300.00	200.00	0.00	-0.00
971	-0.00	-0.00	-0.00	903.00	200.00	0.00	-0.00	-0.00	-0.00	-0.00	300.00	200.00	0.00	-0.00
972	29.22	6.94	-7.78	1138.29	380.39	0.00	112.80	-0.00	-0.00	-0.00	300.00	200.00	0.00	-0.00
973	29.45	6.79	-7.93	1139.54	392.31	0.00	532.44	-0.00	-0.00	-0.00	300.00	200.00	0.00	-0.00
974	29.30	6.94	-7.78	1150.06	384.31	0.00	159.77	-0.00	-0.00	-0.00	300.00	200.00	0.00	-0.00
975	29.37	6.87	-7.78	1144.18	392.16	0.00	486.34	-0.00	-0.00	-0.00	300.00	200.00	0.00	-0.00
976	29.37	6.94	-7.93	1133.77	380.77	0.00	228.59	-0.00	-0.00	-0.00	300.00	200.00	0.00	-0.00
977	28.99	6.79	-7.78	1132.41	380.39	0.00	193.13	-0.00	-0.00	-0.00	300.00	200.00	0.00	-0.00
978	29.30	6.87	-7.78	1132.41	400.00	0.00	782.24	-0.00	-0.00	-0.00	300.00	200.00	0.00	-0.00
979	29.14	6.87	-7.78	1150.06	384.31	0.00	150.49	-0.00	-0.00	-0.00	300.00	200.00	0.00	-0.00
980	29.14	6.87	-7.48	1160.14	387.76	0.00	227.32	-0.00	-0.00	-0.00	300.00	200.00	0.00	-0.00
981	29.37	6.87	-7.63	1149.00	388.00	0.00	262.45	-0.00	-0.00	-0.00	300.00	200.00	0.00	-0.00
982	29.14	6.94	-7.63	1143.00	384.00	0.00	194.40	-0.00	-0.00	-0.00	300.00	200.00	0.00	-0.00
983	-0.00	-0.00	-0.00	903.00	200.00	0.00	-0.00	-0.00	-0.00	-0.00	300.00	200.00	0.00	-0.00
984	29.22	6.94	-7.78	1144.18	384.31	0.00	232.32	-0.00	-0.00	-0.00	300.00	200.00	0.00	-0.00
985	29.30	6.87	-7.93	1145.31	380.77	0.00	84.51	-0.00	-0.00	-0.00	300.00	200.00	0.00	-0.00
986	28.99	6.79	-7.78	1150.06	392.16	0.00	391.49	-0.00	-0.00	-0.00	300.00	200.00	0.00	-0.00
987	29.14	6.94	-7.78	1150.06	396.08	0.00	497.41	-0.00	-0.00	-0.00	300.00	200.00	0.00	-0.00
988	-0.00	-0.00	-0.00	903.00	200.00	0.00	-0.00	-0.00	-0.00	-0.00	300.00	200.00	0.00	-0.00
989	-0.00	-0.00	-0.00	903.00	200.00	0.00	-0.00	-0.00	-0.00	-0.00	300.00	200.00	0.00	-0.00
990	29.30	6.87	-7.78	1138.29	392.16	0.00	489.18	-0.00	-0.00	-0.00	300.00	200.00	0.00	-0.00
991	29.22	6.71	-8.39	1132.09	370.91	0.00	-91.69	-0.00	-0.00	-0.00	300.00	200.00	0.00	-0.00
992	29.37	6.87	-7.63	1155.00	400.00	0.00	665.28	-0.00	-0.00	-0.00	300.00	200.00	0.00	-0.00
993	29.30	6.87	-7.63	1143.00	400.00	0.00	686.65	-0.00	-0.00	-0.00	300.00	200.00	0.00	-0.00
994	29.37	6.87	-7.48	1160.14	391.84	0.00	321.52	-0.00	-0.00	-0.00	300.00	200.00	0.00	-0.00
995	29.14	6.87	-7.78	1126.53	400.00	0.00	815.00	-0.00	-0.00	-0.00	300.00	200.00	0.00	-0.00
996	29.37	6.87	-7.78	1150.06	384.31	0.00	215.57	-0.00	-0.00	-0.00	300.00	200.00	0.00	-0.00
997	29.22	6.79	-7.93	1145.31	380.77	0.00	134.98	-0.00	-0.00	-0.00	300.00	200.00	0.00	-0.00
998	29.37	6.79	-7.93	1139.54	392.31	0.00	540.66	-0.00	-0.00	-0.00	300.00	200.00	0.00	-0.00
999	29.45	6.94	-7.93	1145.31	388.46	0.00	365.92	-0.00	-0.00	-0.00	300.00	200.00	0.00	-0.00
1000	-0.00	-0.00	-0.00	903.00	200.00	0.00	-0.00	-0.00	-0.00	-0.00	300.00	200.00	0.00	-0.00
1001	29.14	6.87	-7.78	1150.06	384.31	0.00	173.38	-0.00	-0.00	-0.00	300.00	200.00	0.00	-0.00
1002	29.14	6.87	-7.63	1143.00	396.00	0.00	539.55	-0.00	-0.00	-0.00	300.00	200.00	0.00	-0.00
1003	29.30	6.87	-7.78	1144.18	384.31	0.00	264.79	-0.00	-0.00	-0.00	300.00	200.00	0.00	-0.00
1004	29.30	7.02	-7.78	1132.41	380.39	0.00	149.90	-0.00	-0.00	-0.00	300.00	200.00	0.00	-0.00
1005	29.37	6.87	-8.09	1140.74	377.36	0.00	52.40	-0.00	-0.00	-0.00	300.00	200.00	0.00	-0.00
1006	29.45	6.87	-7.63	1155.00	396.00	0.00	539.86	-0.00	-0.00	-0.00	300.00	200.00	0.00	-0.00
1007	-0.00	-0.00	-0.00	903.00	200.00	0.00	-0.00	-0.00	-0.00	-0.00	300.00	200.00	0.00	-0.00
1008	29.37	6.87	-7.78	1144.18	392.16	0.00	463.45	-0.00	-0.00	-0.00	300.00	200.00	0.00	-0.00
1009	29.45	6.87	-8.09	1135.08	373.58	0.00	62.33	-0.00	-0.00	-0.00	300.00	200.00	0.00	-0.00
1010	29.37	7.10	-7.93	1139.54	380.77	0.00	152.44	-0.00	-0.00	-0.00	300.00	200.00	0.00	-0.00
1011	29.37	6.94	-7.63	1149.00	400.00	0.00	687.71	-0.00	-0.00	-0.00	300.00	200.00	0.00	-0.00
1012	29.30	6.87	-7.78	1144.18	384.31	0.00	264.79	-0.00	-0.00	-0.00	300.00	200.00	0.00	-0.00
1013	29.60	7.10	-7.93	1156.85	388.46	0.00	321.61	-0.00	-0.00	-0.00	300.00	200.00	0.00	-0.00
1014	29.37	6.87	-7.78	1144.18	392.16	0.00	486.34	-0.00	-0.00	-0.00	300.00	200.00	0.00	-0.00
1015	-0.00	-0.00	-0.00	903.00	200.00	0.00	-0.00	-0.00	-0.00	-0.00	300.00	200.00	0.00	-0.00
1016	-0.00	-0.00	-0.00	903.00	200.00	0.00	-0.00	-0.00	-0.00	-0.00	300.00	200.00	0.00	-0.00
1017	29.37	6.87	-7.63	1155.00	396.00	0.00	524.90	-0.00	-0.00	-0.00	300.00	200.00	0.00	-0.00
1018	29.37	7.02	-7.78	1144.18	392.16	0.00	472.42	-0.00	-0.00	-0.00	300.00	200.00	0.00	-0.00
1019	29.30	7.02	-7.78	1144.18	384.31	0.00	250.87	-0.00	-0.00	-0.00	300.00	200.00	0.00	-0.00
1020	29.37	6.94	-7.78	1138.29	384.31	0.00	278.40	-0.00	-0.00	-0.00	300.00	200.00	0.00	-0.00
1021	29.30	7.10	-7.78	1144.18	396.08	0.00	531.36	-0.00	-0.00	-0.00	300.00	200.00	0.00	-0.00
1022	29.37	6.87	-7.93	1133.77	388.46	0.00	495.03	-0.00	-0.00	-0.00	300.00	200.00	0.00	-0.00
1023	29.37	6.87	-7.78	1150.06	380.39	0.00	100.38	-0.00	-0.00	-0.00	300.00	200.00	0.00	-0.00
1024	29.37	6.94	-7.48	1154.02	391.84	0.00	435.97	-0.00	-0.00	-0.00	300.00	200.00	0.00	-0.00
1025	29.30	6.79	-7.63	1149.00	400.00	0.00	709.99	-0.00	-0.00	-0.00	300.00	200.00	0.00	-0.00
1026	29.37	6.87	-7.78	1150.06	384.31	0.00	192.68	-0.00	-0.00	-0.00	300.00	200.00	0.00	-0.00
1027	29.30	6.87	-7.78	1161.82	392.16	0.00	350.50	-0.00	-0.00	-0.00	300.00	200.00	0.00	-0.00
1028	29.45	6.87	-7.48	1154.02	387.76	0.00	326.66	-0.00	-0.00	-0.00	300.00	200.00	0.00	-0.00
1029	29.37	7.10	-7.48	1160.14	400.00	0.00	548.23	-0.00	-0.00	-0.00	300.00	200.00	0.00	-0.00
