# Supplementary material for: Musculoskeletal modeling and humanoid control of robots based on human gait data
Source: PeerJ Comput Sci. 2021 Aug 9;7:e657. doi: 10.7717/peerj-cs.657 (PMC8372000; doi:10.7717/peerj-cs.657)
Supplement: Supplemental Information 2 [file peerj-cs-07-657-s002.zip › force/Cap105.forces]

[Force Data]
NumberOfForcePlates=2
SampleRate=120.000000
NumberOfSamples=925
#Sample	FX1	FY1	FZ1	X1	Y1	Z1	MZ1	FX2	FY2	FZ2	X2	Y2	Z2	MZ2
1	-0.00	-0.00	-0.00	903.00	200.00	0.00	-0.00	-0.00	-0.00	-0.00	300.00	200.00	0.00	-0.00
2	-0.00	-0.00	-0.00	903.00	200.00	0.00	-0.00	-0.00	-0.00	-0.00	300.00	200.00	0.00	-0.00
3	-0.00	-0.00	-0.00	903.00	200.00	0.00	-0.00	-0.00	-0.00	-0.00	300.00	200.00	0.00	-0.00
4	0.00	0.00	0.00	903.00	200.00	0.00	0.00	-0.00	-0.00	-0.00	300.00	200.00	0.00	-0.00
5	-0.00	-0.00	-0.00	903.00	200.00	0.00	-0.00	-0.00	-0.00	-0.00	300.00	200.00	0.00	-0.00
6	-0.00	-0.00	-0.00	903.00	200.00	0.00	-0.00	-0.00	-0.00	-0.00	300.00	200.00	0.00	-0.00
7	-0.00	-0.00	-0.00	903.00	200.00	0.00	-0.00	-0.00	-0.00	-0.00	300.00	200.00	0.00	-0.00
8	-0.00	-0.00	-0.00	903.00	200.00	0.00	-0.00	-0.00	-0.00	-0.00	300.00	200.00	0.00	-0.00
9	-0.00	-0.00	-0.00	903.00	200.00	0.00	-0.00	-0.00	-0.00	-0.00	300.00	200.00	0.00	-0.00
10	-0.00	-0.00	-0.00	903.00	200.00	0.00	-0.00	-0.00	-0.00	-0.00	300.00	200.00	0.00	-0.00
11	-0.00	-0.00	-0.00	903.00	200.00	0.00	-0.00	-0.00	-0.00	-0.00	300.00	200.00	0.00	-0.00
12	-0.00	-0.00	-0.00	903.00	200.00	0.00	-0.00	-0.00	-0.00	-0.00	300.00	200.00	0.00	-0.00
13	-0.00	-0.00	-0.00	903.00	200.00	0.00	-0.00	-0.00	-0.00	-0.00	300.00	200.00	0.00	-0.00
14	-0.00	-0.00	-0.00	903.00	200.00	0.00	-0.00	-0.00	-0.00	-0.00	300.00	200.00	0.00	-0.00
15	0.00	0.00	0.00	903.00	200.00	0.00	0.00	-0.00	-0.00	-0.00	300.00	200.00	0.00	-0.00
16	-0.00	-0.00	-0.00	903.00	200.00	0.00	-0.00	-0.00	-0.00	-0.00	300.00	200.00	0.00	-0.00
17	-0.00	-0.00	-0.00	903.00	200.00	0.00	-0.00	-0.00	-0.00	-0.00	300.00	200.00	0.00	-0.00
18	-0.00	-0.00	-0.00	903.00	200.00	0.00	-0.00	-0.00	-0.00	-0.00	300.00	200.00	0.00	-0.00
19	-0.00	-0.00	-0.00	903.00	200.00	0.00	-0.00	-0.00	-0.00	-0.00	300.00	200.00	0.00	-0.00
20	-0.00	-0.00	-0.00	903.00	200.00	0.00	-0.00	-0.00	-0.00	-0.00	300.00	200.00	0.00	-0.00
21	-0.00	-0.00	-0.00	903.00	200.00	0.00	-0.00	-0.00	-0.00	-0.00	300.00	200.00	0.00	-0.00
22	0.00	0.00	0.00	903.00	200.00	0.00	0.00	-0.00	-0.00	-0.00	300.00	200.00	0.00	-0.00
23	0.00	0.00	0.00	903.00	200.00	0.00	0.00	-0.00	-0.00	-0.00	300.00	200.00	0.00	-0.00
24	-0.00	-0.00	-0.00	903.00	200.00	0.00	-0.00	-0.00	-0.00	-0.00	300.00	200.00	0.00	-0.00
25	-0.00	-0.00	-0.00	903.00	200.00	0.00	-0.00	-0.00	-0.00	-0.00	300.00	200.00	0.00	-0.00
26	0.00	0.00	0.00	903.00	200.00	0.00	0.00	-0.00	-0.00	-0.00	300.00	200.00	0.00	-0.00
27	-0.00	-0.00	-0.00	903.00	200.00	0.00	-0.00	-0.00	-0.00	-0.00	300.00	200.00	0.00	-0.00
28	-0.00	-0.00	-0.00	903.00	200.00	0.00	-0.00	-0.00	-0.00	-0.00	300.00	200.00	0.00	-0.00
29	-0.00	-0.00	-0.00	903.00	200.00	0.00	-0.00	-0.00	-0.00	-0.00	300.00	200.00	0.00	-0.00
30	-0.00	-0.00	-0.00	903.00	200.00	0.00	-0.00	-0.00	-0.00	-0.00	300.00	200.00	0.00	-0.00
31	-0.00	-0.00	-0.00	903.00	200.00	0.00	-0.00	-0.00	-0.00	-0.00	300.00	200.00	0.00	-0.00
32	-0.00	-0.00	-0.00	903.00	200.00	0.00	-0.00	-0.00	-0.00	-0.00	300.00	200.00	0.00	-0.00
33	-0.00	-0.00	-0.00	903.00	200.00	0.00	-0.00	-0.00	-0.00	-0.00	300.00	200.00	0.00	-0.00
34	-0.00	-0.00	-0.00	903.00	200.00	0.00	-0.00	-0.00	-0.00	-0.00	300.00	200.00	0.00	-0.00
35	0.00	0.00	0.00	903.00	200.00	0.00	0.00	-0.00	-0.00	-0.00	300.00	200.00	0.00	-0.00
36	-0.00	-0.00	-0.00	903.00	200.00	0.00	-0.00	-0.00	-0.00	-0.00	300.00	200.00	0.00	-0.00
37	-0.00	-0.00	-0.00	903.00	200.00	0.00	-0.00	-0.00	-0.00	-0.00	300.00	200.00	0.00	-0.00
38	-0.00	-0.00	-0.00	903.00	200.00	0.00	-0.00	-0.00	-0.00	-0.00	300.00	200.00	0.00	-0.00
39	-0.00	-0.00	-0.00	903.00	200.00	0.00	-0.00	-0.00	-0.00	-0.00	300.00	200.00	0.00	-0.00
40	-0.00	-0.00	-0.00	903.00	200.00	0.00	-0.00	-0.00	-0.00	-0.00	300.00	200.00	0.00	-0.00
41	-0.00	-0.00	-0.00	903.00	200.00	0.00	-0.00	-0.00	-0.00	-0.00	300.00	200.00	0.00	-0.00
42	-0.00	-0.00	-0.00	903.00	200.00	0.00	-0.00	-0.00	-0.00	-0.00	300.00	200.00	0.00	-0.00
43	-0.00	-0.00	-0.00	903.00	200.00	0.00	-0.00	-0.00	-0.00	-0.00	300.00	200.00	0.00	-0.00
44	0.00	0.00	0.00	903.00	200.00	0.00	0.00	-0.00	-0.00	-0.00	300.00	200.00	0.00	-0.00
45	-0.00	-0.00	-0.00	903.00	200.00	0.00	-0.00	-0.00	-0.00	-0.00	300.00	200.00	0.00	-0.00
46	0.00	0.00	0.00	903.00	200.00	0.00	0.00	-0.00	-0.00	-0.00	300.00	200.00	0.00	-0.00
47	-0.00	-0.00	-0.00	903.00	200.00	0.00	-0.00	-0.00	-0.00	-0.00	300.00	200.00	0.00	-0.00
48	-0.00	-0.00	-0.00	903.00	200.00	0.00	-0.00	-0.00	-0.00	-0.00	300.00	200.00	0.00	-0.00
49	0.00	0.00	0.00	903.00	200.00	0.00	0.00	-0.00	-0.00	-0.00	300.00	200.00	0.00	-0.00
50	-0.00	-0.00	-0.00	903.00	200.00	0.00	-0.00	-0.00	-0.00	-0.00	300.00	200.00	0.00	-0.00
51	-0.00	-0.00	-0.00	903.00	200.00	0.00	-0.00	-0.00	-0.00	-0.00	300.00	200.00	0.00	-0.00
52	-0.00	-0.00	-0.00	903.00	200.00	0.00	-0.00	-0.00	-0.00	-0.00	300.00	200.00	0.00	-0.00
53	-0.00	-0.00	-0.00	903.00	200.00	0.00	-0.00	-0.00	-0.00	-0.00	300.00	200.00	0.00	-0.00
54	0.00	0.00	0.00	903.00	200.00	0.00	0.00	-0.00	-0.00	-0.00	300.00	200.00	0.00	-0.00
55	-0.00	-0.00	-0.00	903.00	200.00	0.00	-0.00	-0.00	-0.00	-0.00	300.00	200.00	0.00	-0.00
56	-0.00	-0.00	-0.00	903.00	200.00	0.00	-0.00	-0.00	-0.00	-0.00	300.00	200.00	0.00	-0.00
57	-0.00	-0.00	-0.00	903.00	200.00	0.00	-0.00	-0.00	-0.00	-0.00	300.00	200.00	0.00	-0.00
58	0.00	0.00	0.00	903.00	200.00	0.00	0.00	-0.00	-0.00	-0.00	300.00	200.00	0.00	-0.00
59	0.00	0.00	0.00	903.00	200.00	0.00	0.00	-0.00	-0.00	-0.00	300.00	200.00	0.00	-0.00
60	-0.00	-0.00	-0.00	903.00	200.00	0.00	-0.00	-0.00	-0.00	-0.00	300.00	200.00	0.00	-0.00
61	-0.00	-0.00	-0.00	903.00	200.00	0.00	-0.00	-0.00	-0.00	-0.00	300.00	200.00	0.00	-0.00
62	-0.00	-0.00	-0.00	903.00	200.00	0.00	-0.00	-0.00	-0.00	-0.00	300.00	200.00	0.00	-0.00
63	-0.00	-0.00	-0.00	903.00	200.00	0.00	-0.00	-0.00	-0.00	-0.00	300.00	200.00	0.00	-0.00
64	-0.00	-0.00	-0.00	903.00	200.00	0.00	-0.00	-0.00	-0.00	-0.00	300.00	200.00	0.00	-0.00
65	-0.00	-0.00	-0.00	903.00	200.00	0.00	-0.00	-0.00	-0.00	-0.00	300.00	200.00	0.00	-0.00
66	-0.00	-0.00	-0.00	903.00	200.00	0.00	-0.00	-0.00	-0.00	-0.00	300.00	200.00	0.00	-0.00
67	-0.00	-0.00	-0.00	903.00	200.00	0.00	-0.00	-0.00	-0.00	-0.00	300.00	200.00	0.00	-0.00
68	-0.00	-0.00	-0.00	903.00	200.00	0.00	-0.00	-0.00	-0.00	-0.00	300.00	200.00	0.00	-0.00
69	-0.00	-0.00	-0.00	903.00	200.00	0.00	-0.00	-0.00	-0.00	-0.00	300.00	200.00	0.00	-0.00
70	-0.00	-0.00	-0.00	903.00	200.00	0.00	-0.00	-0.00	-0.00	-0.00	300.00	200.00	0.00	-0.00
71	-0.00	-0.00	-0.00	903.00	200.00	0.00	-0.00	-0.00	-0.00	-0.00	300.00	200.00	0.00	-0.00
72	-0.00	-0.00	-0.00	903.00	200.00	0.00	-0.00	-0.00	-0.00	-0.00	300.00	200.00	0.00	-0.00
73	-0.00	-0.00	-0.00	903.00	200.00	0.00	-0.00	-0.00	-0.00	-0.00	300.00	200.00	0.00	-0.00
74	-0.00	-0.00	-0.00	903.00	200.00	0.00	-0.00	-0.00	-0.00	-0.00	300.00	200.00	0.00	-0.00
75	-0.00	-0.00	-0.00	903.00	200.00	0.00	-0.00	-0.00	-0.00	-0.00	300.00	200.00	0.00	-0.00
76	-0.00	-0.00	-0.00	903.00	200.00	0.00	-0.00	-0.00	-0.00	-0.00	300.00	200.00	0.00	-0.00
77	-0.00	-0.00	-0.00	903.00	200.00	0.00	-0.00	-0.00	-0.00	-0.00	300.00	200.00	0.00	-0.00
78	-0.00	-0.00	-0.00	903.00	200.00	0.00	-0.00	-0.00	-0.00	-0.00	300.00	200.00	0.00	-0.00
79	-0.00	-0.00	-0.00	903.00	200.00	0.00	-0.00	-0.00	-0.00	-0.00	300.00	200.00	0.00	-0.00
80	-0.00	-0.00	-0.00	903.00	200.00	0.00	-0.00	-0.00	-0.00	-0.00	300.00	200.00	0.00	-0.00
81	0.00	0.00	0.00	903.00	200.00	0.00	0.00	-0.00	-0.00	-0.00	300.00	200.00	0.00	-0.00
82	-0.00	-0.00	-0.00	903.00	200.00	0.00	-0.00	-0.00	-0.00	-0.00	300.00	200.00	0.00	-0.00
83	-0.00	-0.00	-0.00	903.00	200.00	0.00	-0.00	-0.00	-0.00	-0.00	300.00	200.00	0.00	-0.00
84	-0.00	-0.00	-0.00	903.00	200.00	0.00	-0.00	-0.00	-0.00	-0.00	300.00	200.00	0.00	-0.00
85	-0.00	-0.00	-0.00	903.00	200.00	0.00	-0.00	-0.00	-0.00	-0.00	300.00	200.00	0.00	-0.00
86	0.00	0.00	0.00	903.00	200.00	0.00	0.00	-0.00	-0.00	-0.00	300.00	200.00	0.00	-0.00
87	-0.00	-0.00	-0.00	903.00	200.00	0.00	-0.00	-0.00	-0.00	-0.00	300.00	200.00	0.00	-0.00
88	-0.00	-0.00	-0.00	903.00	200.00	0.00	-0.00	-0.00	-0.00	-0.00	300.00	200.00	0.00	-0.00
89	-0.00	-0.00	-0.00	903.00	200.00	0.00	-0.00	-0.00	-0.00	-0.00	300.00	200.00	0.00	-0.00
90	-0.00	-0.00	-0.00	903.00	200.00	0.00	-0.00	-0.00	-0.00	-0.00	300.00	200.00	0.00	-0.00
91	-0.00	-0.00	-0.00	903.00	200.00	0.00	-0.00	-0.00	-0.00	-0.00	300.00	200.00	0.00	-0.00
92	0.00	0.00	0.00	903.00	200.00	0.00	0.00	-0.00	-0.00	-0.00	300.00	200.00	0.00	-0.00
93	-0.00	-0.00	-0.00	903.00	200.00	0.00	-0.00	-0.00	-0.00	-0.00	300.00	200.00	0.00	-0.00
94	-0.00	-0.00	-0.00	903.00	200.00	0.00	-0.00	-0.00	-0.00	-0.00	300.00	200.00	0.00	-0.00
95	-0.00	-0.00	-0.00	903.00	200.00	0.00	-0.00	-0.00	-0.00	-0.00	300.00	200.00	0.00	-0.00
96	-0.00	-0.00	-0.00	903.00	200.00	0.00	-0.00	-0.00	-0.00	-0.00	300.00	200.00	0.00	-0.00
97	-0.00	-0.00	-0.00	903.00	200.00	0.00	-0.00	-0.00	-0.00	-0.00	300.00	200.00	0.00	-0.00
98	-0.00	-0.00	-0.00	903.00	200.00	0.00	-0.00	-0.00	-0.00	-0.00	300.00	200.00	0.00	-0.00
99	-0.00	-0.00	-0.00	903.00	200.00	0.00	-0.00	-0.00	-0.00	-0.00	300.00	200.00	0.00	-0.00
100	0.00	0.00	0.00	903.00	200.00	0.00	0.00	-0.00	-0.00	-0.00	300.00	200.00	0.00	-0.00
101	-0.00	-0.00	-0.00	903.00	200.00	0.00	-0.00	-0.00	-0.00	-0.00	300.00	200.00	0.00	-0.00
102	-0.00	-0.00	-0.00	903.00	200.00	0.00	-0.00	-0.00	-0.00	-0.00	300.00	200.00	0.00	-0.00
103	0.00	0.00	0.00	903.00	200.00	0.00	0.00	-0.00	-0.00	-0.00	300.00	200.00	0.00	-0.00
104	-0.00	-0.00	-0.00	903.00	200.00	0.00	-0.00	-0.00	-0.00	-0.00	300.00	200.00	0.00	-0.00
105	-0.00	-0.00	-0.00	903.00	200.00	0.00	-0.00	-0.00	-0.00	-0.00	300.00	200.00	0.00	-0.00
106	-0.00	-0.00	-0.00	903.00	200.00	0.00	-0.00	-0.00	-0.00	-0.00	300.00	200.00	0.00	-0.00
107	-0.00	-0.00	-0.00	903.00	200.00	0.00	-0.00	-0.00	-0.00	-0.00	300.00	200.00	0.00	-0.00
108	-0.00	-0.00	-0.00	903.00	200.00	0.00	-0.00	-0.00	-0.00	-0.00	300.00	200.00	0.00	-0.00
109	0.00	0.00	0.00	903.00	200.00	0.00	0.00	-0.00	-0.00	-0.00	300.00	200.00	0.00	-0.00
110	-0.00	-0.00	-0.00	903.00	200.00	0.00	-0.00	-0.00	-0.00	-0.00	300.00	200.00	0.00	-0.00
111	-0.00	-0.00	-0.00	903.00	200.00	0.00	-0.00	-0.00	-0.00	-0.00	300.00	200.00	0.00	-0.00
112	-0.00	-0.00	-0.00	903.00	200.00	0.00	-0.00	-0.00	-0.00	-0.00	300.00	200.00	0.00	-0.00
113	-0.00	-0.00	-0.00	903.00	200.00	0.00	-0.00	-0.00	-0.00	-0.00	300.00	200.00	0.00	-0.00
114	-0.00	-0.00	-0.00	903.00	200.00	0.00	-0.00	-0.00	-0.00	-0.00	300.00	200.00	0.00	-0.00
115	-0.00	-0.00	-0.00	903.00	200.00	0.00	-0.00	-0.00	-0.00	-0.00	300.00	200.00	0.00	-0.00
116	0.00	0.00	0.00	903.00	200.00	0.00	0.00	-0.00	-0.00	-0.00	300.00	200.00	0.00	-0.00
117	-0.00	-0.00	-0.00	903.00	200.00	0.00	-0.00	-0.00	-0.00	-0.00	300.00	200.00	0.00	-0.00
118	-0.00	-0.00	-0.00	903.00	200.00	0.00	-0.00	-0.00	-0.00	-0.00	300.00	200.00	0.00	-0.00
119	-0.00	-0.00	-0.00	903.00	200.00	0.00	-0.00	-0.00	-0.00	-0.00	300.00	200.00	0.00	-0.00
120	-0.00	-0.00	-0.00	903.00	200.00	0.00	-0.00	-0.00	-0.00	-0.00	300.00	200.00	0.00	-0.00
121	-0.00	-0.00	-0.00	903.00	200.00	0.00	-0.00	-0.00	-0.00	-0.00	300.00	200.00	0.00	-0.00
122	-0.00	-0.00	-0.00	903.00	200.00	0.00	-0.00	-0.00	-0.00	-0.00	300.00	200.00	0.00	-0.00
123	0.00	0.00	0.00	903.00	200.00	0.00	0.00	-0.00	-0.00	-0.00	300.00	200.00	0.00	-0.00
124	0.00	0.00	0.00	903.00	200.00	0.00	0.00	-0.00	-0.00	-0.00	300.00	200.00	0.00	-0.00
125	-0.00	-0.00	-0.00	903.00	200.00	0.00	-0.00	-0.00	-0.00	-0.00	300.00	200.00	0.00	-0.00
126	-0.00	-0.00	-0.00	903.00	200.00	0.00	-0.00	-0.00	-0.00	-0.00	300.00	200.00	0.00	-0.00
127	0.00	0.00	0.00	903.00	200.00	0.00	0.00	-0.00	-0.00	-0.00	300.00	200.00	0.00	-0.00
128	-0.00	-0.00	-0.00	903.00	200.00	0.00	-0.00	-0.00	-0.00	-0.00	300.00	200.00	0.00	-0.00
129	-0.00	-0.00	-0.00	903.00	200.00	0.00	-0.00	-0.00	-0.00	-0.00	300.00	200.00	0.00	-0.00
130	-0.00	-0.00	-0.00	903.00	200.00	0.00	-0.00	-0.00	-0.00	-0.00	300.00	200.00	0.00	-0.00
131	-0.00	-0.00	-0.00	903.00	200.00	0.00	-0.00	-0.00	-0.00	-0.00	300.00	200.00	0.00	-0.00
132	-0.00	-0.00	-0.00	903.00	200.00	0.00	-0.00	-0.00	-0.00	-0.00	300.00	200.00	0.00	-0.00
133	-0.00	-0.00	-0.00	903.00	200.00	0.00	-0.00	-0.00	-0.00	-0.00	300.00	200.00	0.00	-0.00
134	-0.00	-0.00	-0.00	903.00	200.00	0.00	-0.00	-0.00	-0.00	-0.00	300.00	200.00	0.00	-0.00
135	-0.00	-0.00	-0.00	903.00	200.00	0.00	-0.00	-0.00	-0.00	-0.00	300.00	200.00	0.00	-0.00
136	0.00	0.00	0.00	903.00	200.00	0.00	0.00	-0.00	-0.00	-0.00	300.00	200.00	0.00	-0.00
137	-0.00	-0.00	-0.00	903.00	200.00	0.00	-0.00	-0.00	-0.00	-0.00	300.00	200.00	0.00	-0.00
138	-0.00	-0.00	-0.00	903.00	200.00	0.00	-0.00	-0.00	-0.00	-0.00	300.00	200.00	0.00	-0.00
139	-0.00	-0.00	-0.00	903.00	200.00	0.00	-0.00	-0.00	-0.00	-0.00	300.00	200.00	0.00	-0.00
140	-0.00	-0.00	-0.00	903.00	200.00	0.00	-0.00	-0.00	-0.00	-0.00	300.00	200.00	0.00	-0.00
141	0.00	0.00	0.00	903.00	200.00	0.00	0.00	-0.00	-0.00	-0.00	300.00	200.00	0.00	-0.00
142	-0.00	-0.00	-0.00	903.00	200.00	0.00	-0.00	-0.00	-0.00	-0.00	300.00	200.00	0.00	-0.00
143	-0.00	-0.00	-0.00	903.00	200.00	0.00	-0.00	-0.00	-0.00	-0.00	300.00	200.00	0.00	-0.00
144	-0.00	-0.00	-0.00	903.00	200.00	0.00	-0.00	-0.00	-0.00	-0.00	300.00	200.00	0.00	-0.00
145	-0.00	-0.00	-0.00	903.00	200.00	0.00	-0.00	-0.00	-0.00	-0.00	300.00	200.00	0.00	-0.00
146	-0.00	-0.00	-0.00	903.00	200.00	0.00	-0.00	-0.00	-0.00	-0.00	300.00	200.00	0.00	-0.00
147	-0.00	-0.00	-0.00	903.00	200.00	0.00	-0.00	-0.00	-0.00	-0.00	300.00	200.00	0.00	-0.00
148	-0.00	-0.00	-0.00	903.00	200.00	0.00	-0.00	-0.00	-0.00	-0.00	300.00	200.00	0.00	-0.00
149	-0.00	-0.00	-0.00	903.00	200.00	0.00	-0.00	-0.00	-0.00	-0.00	300.00	200.00	0.00	-0.00
150	-0.00	-0.00	-0.00	903.00	200.00	0.00	-0.00	-0.00	-0.00	-0.00	300.00	200.00	0.00	-0.00
151	-0.00	-0.00	-0.00	903.00	200.00	0.00	-0.00	-0.00	-0.00	-0.00	300.00	200.00	0.00	-0.00
152	-0.00	-0.00	-0.00	903.00	200.00	0.00	-0.00	-0.00	-0.00	-0.00	300.00	200.00	0.00	-0.00
153	-0.00	-0.00	-0.00	903.00	200.00	0.00	-0.00	-0.00	-0.00	-0.00	300.00	200.00	0.00	-0.00
154	-0.00	-0.00	-0.00	903.00	200.00	0.00	-0.00	-0.00	-0.00	-0.00	300.00	200.00	0.00	-0.00
155	-0.00	-0.00	-0.00	903.00	200.00	0.00	-0.00	-0.00	-0.00	-0.00	300.00	200.00	0.00	-0.00
156	-0.00	-0.00	-0.00	903.00	200.00	0.00	-0.00	-0.00	-0.00	-0.00	300.00	200.00	0.00	-0.00
157	-0.00	-0.00	-0.00	903.00	200.00	0.00	-0.00	-0.00	-0.00	-0.00	300.00	200.00	0.00	-0.00
158	-0.00	-0.00	-0.00	903.00	200.00	0.00	-0.00	-0.00	-0.00	-0.00	300.00	200.00	0.00	-0.00
159	-0.00	-0.00	-0.00	903.00	200.00	0.00	-0.00	-0.00	-0.00	-0.00	300.00	200.00	0.00	-0.00
160	-0.00	-0.00	-0.00	903.00	200.00	0.00	-0.00	-0.00	-0.00	-0.00	300.00	200.00	0.00	-0.00
161	-0.00	-0.00	-0.00	903.00	200.00	0.00	-0.00	-0.00	-0.00	-0.00	300.00	200.00	0.00	-0.00
162	-0.00	-0.00	-0.00	903.00	200.00	0.00	-0.00	-0.00	-0.00	-0.00	300.00	200.00	0.00	-0.00
163	-0.00	-0.00	-0.00	903.00	200.00	0.00	-0.00	-0.00	-0.00	-0.00	300.00	200.00	0.00	-0.00
164	0.00	0.00	0.00	903.00	200.00	0.00	0.00	-0.00	-0.00	-0.00	300.00	200.00	0.00	-0.00
165	-0.00	-0.00	-0.00	903.00	200.00	0.00	-0.00	-0.00	-0.00	-0.00	300.00	200.00	0.00	-0.00
166	-0.00	-0.00	-0.00	903.00	200.00	0.00	-0.00	-0.00	-0.00	-0.00	300.00	200.00	0.00	-0.00
167	0.00	0.00	0.00	903.00	200.00	0.00	0.00	-0.00	-0.00	-0.00	300.00	200.00	0.00	-0.00
168	0.00	0.00	0.00	903.00	200.00	0.00	0.00	-0.00	-0.00	-0.00	300.00	200.00	0.00	-0.00
169	-0.00	-0.00	-0.00	903.00	200.00	0.00	-0.00	-0.00	-0.00	-0.00	300.00	200.00	0.00	-0.00
170	-0.00	-0.00	-0.00	903.00	200.00	0.00	-0.00	-0.00	-0.00	-0.00	300.00	200.00	0.00	-0.00
171	-0.00	-0.00	-0.00	903.00	200.00	0.00	-0.00	-0.00	-0.00	-0.00	300.00	200.00	0.00	-0.00
172	-0.00	-0.00	-0.00	903.00	200.00	0.00	-0.00	-0.00	-0.00	-0.00	300.00	200.00	0.00	-0.00
173	-0.00	-0.00	-0.00	903.00	200.00	0.00	-0.00	-0.00	-0.00	-0.00	300.00	200.00	0.00	-0.00
174	-0.00	-0.00	-0.00	903.00	200.00	0.00	-0.00	-0.00	-0.00	-0.00	300.00	200.00	0.00	-0.00
175	0.00	0.00	0.00	903.00	200.00	0.00	0.00	-0.00	-0.00	-0.00	300.00	200.00	0.00	-0.00
176	-0.00	-0.00	-0.00	903.00	200.00	0.00	-0.00	-0.00	-0.00	-0.00	300.00	200.00	0.00	-0.00
177	-0.00	-0.00	-0.00	903.00	200.00	0.00	-0.00	-0.00	-0.00	-0.00	300.00	200.00	0.00	-0.00
178	-0.00	-0.00	-0.00	903.00	200.00	0.00	-0.00	-0.00	-0.00	-0.00	300.00	200.00	0.00	-0.00
179	-0.00	-0.00	-0.00	903.00	200.00	0.00	-0.00	-0.00	-0.00	-0.00	300.00	200.00	0.00	-0.00
180	-0.00	-0.00	-0.00	903.00	200.00	0.00	-0.00	-0.00	-0.00	-0.00	300.00	200.00	0.00	-0.00
181	0.00	0.00	0.00	903.00	200.00	0.00	0.00	-0.00	-0.00	-0.00	300.00	200.00	0.00	-0.00
182	0.00	0.00	0.00	903.00	200.00	0.00	0.00	-0.00	-0.00	-0.00	300.00	200.00	0.00	-0.00
183	0.00	0.00	0.00	903.00	200.00	0.00	0.00	-0.00	-0.00	-0.00	300.00	200.00	0.00	-0.00
184	0.00	0.00	0.00	903.00	200.00	0.00	0.00	-0.00	-0.00	-0.00	300.00	200.00	0.00	-0.00
185	0.00	0.00	0.00	903.00	200.00	0.00	0.00	-0.00	-0.00	-0.00	300.00	200.00	0.00	-0.00
186	-0.00	-0.00	-0.00	903.00	200.00	0.00	-0.00	-0.00	-0.00	-0.00	300.00	200.00	0.00	-0.00
187	0.00	0.00	0.00	903.00	200.00	0.00	0.00	-0.00	-0.00	-0.00	300.00	200.00	0.00	-0.00
188	-0.00	-0.00	-0.00	903.00	200.00	0.00	-0.00	-0.00	-0.00	-0.00	300.00	200.00	0.00	-0.00
189	-0.00	-0.00	-0.00	903.00	200.00	0.00	-0.00	-0.00	-0.00	-0.00	300.00	200.00	0.00	-0.00
190	-0.00	-0.00	-0.00	903.00	200.00	0.00	-0.00	-0.00	-0.00	-0.00	300.00	200.00	0.00	-0.00
191	0.00	0.00	0.00	903.00	200.00	0.00	0.00	-0.00	-0.00	-0.00	300.00	200.00	0.00	-0.00
192	-0.00	-0.00	-0.00	903.00	200.00	0.00	-0.00	-0.00	-0.00	-0.00	300.00	200.00	0.00	-0.00
193	0.00	0.00	0.00	903.00	200.00	0.00	0.00	-0.00	-0.00	-0.00	300.00	200.00	0.00	-0.00
194	-0.00	-0.00	-0.00	903.00	200.00	0.00	-0.00	-0.00	-0.00	-0.00	300.00	200.00	0.00	-0.00
195	0.00	0.00	0.00	903.00	200.00	0.00	0.00	-0.00	-0.00	-0.00	300.00	200.00	0.00	-0.00
196	-0.00	-0.00	-0.00	903.00	200.00	0.00	-0.00	-0.00	-0.00	-0.00	300.00	200.00	0.00	-0.00
197	-0.00	-0.00	-0.00	903.00	200.00	0.00	-0.00	-0.00	-0.00	-0.00	300.00	200.00	0.00	-0.00
198	0.00	0.00	0.00	903.00	200.00	0.00	0.00	-0.00	-0.00	-0.00	300.00	200.00	0.00	-0.00
199	0.00	0.00	0.00	903.00	200.00	0.00	0.00	-0.00	-0.00	-0.00	300.00	200.00	0.00	-0.00
200	-0.00	-0.00	-0.00	903.00	200.00	0.00	-0.00	-0.00	-0.00	-0.00	300.00	200.00	0.00	-0.00
201	-0.00	-0.00	-0.00	903.00	200.00	0.00	-0.00	-0.00	-0.00	-0.00	300.00	200.00	0.00	-0.00
202	-0.00	-0.00	-0.00	903.00	200.00	0.00	-0.00	-0.00	-0.00	-0.00	300.00	200.00	0.00	-0.00
203	-0.00	-0.00	-0.00	903.00	200.00	0.00	-0.00	-0.00	-0.00	-0.00	300.00	200.00	0.00	-0.00
204	-0.00	-0.00	-0.00	903.00	200.00	0.00	-0.00	-0.00	-0.00	-0.00	300.00	200.00	0.00	-0.00
205	-0.00	-0.00	-0.00	903.00	200.00	0.00	-0.00	-0.00	-0.00	-0.00	300.00	200.00	0.00	-0.00
206	-0.00	-0.00	-0.00	903.00	200.00	0.00	-0.00	-0.00	-0.00	-0.00	300.00	200.00	0.00	-0.00
207	-0.00	-0.00	-0.00	903.00	200.00	0.00	-0.00	-0.00	-0.00	-0.00	300.00	200.00	0.00	-0.00
208	-0.00	-0.00	-0.00	903.00	200.00	0.00	-0.00	-0.00	-0.00	-0.00	300.00	200.00	0.00	-0.00
209	0.00	0.00	0.00	903.00	200.00	0.00	0.00	-0.00	-0.00	-0.00	300.00	200.00	0.00	-0.00
210	-0.00	-0.00	-0.00	903.00	200.00	0.00	-0.00	-0.00	-0.00	-0.00	300.00	200.00	0.00	-0.00
211	-0.00	-0.00	-0.00	903.00	200.00	0.00	-0.00	-0.00	-0.00	-0.00	300.00	200.00	0.00	-0.00
212	-0.00	-0.00	-0.00	903.00	200.00	0.00	-0.00	-0.00	-0.00	-0.00	300.00	200.00	0.00	-0.00
213	0.00	0.00	0.00	903.00	200.00	0.00	0.00	-0.00	-0.00	-0.00	300.00	200.00	0.00	-0.00
214	-0.00	-0.00	-0.00	903.00	200.00	0.00	-0.00	-0.00	-0.00	-0.00	300.00	200.00	0.00	-0.00
215	-0.00	-0.00	-0.00	903.00	200.00	0.00	-0.00	-0.00	-0.00	-0.00	300.00	200.00	0.00	-0.00
216	-0.00	-0.00	-0.00	903.00	200.00	0.00	-0.00	-0.00	-0.00	-0.00	300.00	200.00	0.00	-0.00
217	0.00	0.00	0.00	903.00	200.00	0.00	0.00	-0.00	-0.00	-0.00	300.00	200.00	0.00	-0.00
218	-0.00	-0.00	-0.00	903.00	200.00	0.00	-0.00	-0.00	-0.00	-0.00	300.00	200.00	0.00	-0.00
219	-0.00	-0.00	-0.00	903.00	200.00	0.00	-0.00	-0.00	-0.00	-0.00	300.00	200.00	0.00	-0.00
220	-0.00	-0.00	-0.00	903.00	200.00	0.00	-0.00	-0.00	-0.00	-0.00	300.00	200.00	0.00	-0.00
221	0.00	0.00	0.00	903.00	200.00	0.00	0.00	-0.00	-0.00	-0.00	300.00	200.00	0.00	-0.00
222	-0.00	-0.00	-0.00	903.00	200.00	0.00	-0.00	-0.00	-0.00	-0.00	300.00	200.00	0.00	-0.00
223	0.00	0.00	0.00	903.00	200.00	0.00	0.00	-0.00	-0.00	-0.00	300.00	200.00	0.00	-0.00
224	-0.00	-0.00	-0.00	903.00	200.00	0.00	-0.00	-0.00	-0.00	-0.00	300.00	200.00	0.00	-0.00
225	0.00	0.00	0.00	903.00	200.00	0.00	0.00	-0.00	-0.00	-0.00	300.00	200.00	0.00	-0.00
226	-0.00	-0.00	-0.00	903.00	200.00	0.00	-0.00	-0.00	-0.00	-0.00	300.00	200.00	0.00	-0.00
227	0.00	0.00	0.00	903.00	200.00	0.00	0.00	-0.00	-0.00	-0.00	300.00	200.00	0.00	-0.00
228	-0.00	-0.00	-0.00	903.00	200.00	0.00	-0.00	-0.00	-0.00	-0.00	300.00	200.00	0.00	-0.00
229	-0.00	-0.00	-0.00	903.00	200.00	0.00	-0.00	-0.00	-0.00	-0.00	300.00	200.00	0.00	-0.00
230	-0.00	-0.00	-0.00	903.00	200.00	0.00	-0.00	-0.00	-0.00	-0.00	300.00	200.00	0.00	-0.00
231	-0.00	-0.00	-0.00	903.00	200.00	0.00	-0.00	-0.00	-0.00	-0.00	300.00	200.00	0.00	-0.00
232	0.00	0.00	0.00	903.00	200.00	0.00	0.00	-0.00	-0.00	-0.00	300.00	200.00	0.00	-0.00
233	0.00	0.00	0.00	903.00	200.00	0.00	0.00	-0.00	-0.00	-0.00	300.00	200.00	0.00	-0.00
234	-0.00	-0.00	-0.00	903.00	200.00	0.00	-0.00	-0.00	-0.00	-0.00	300.00	200.00	0.00	-0.00
235	0.00	0.00	0.00	903.00	200.00	0.00	0.00	-0.00	-0.00	-0.00	300.00	200.00	0.00	-0.00
236	-0.00	-0.00	-0.00	903.00	200.00	0.00	-0.00	-0.00	-0.00	-0.00	300.00	200.00	0.00	-0.00
237	-0.00	-0.00	-0.00	903.00	200.00	0.00	-0.00	-0.00	-0.00	-0.00	300.00	200.00	0.00	-0.00
238	-0.00	-0.00	-0.00	903.00	200.00	0.00	-0.00	-0.00	-0.00	-0.00	300.00	200.00	0.00	-0.00
239	-0.00	-0.00	-0.00	903.00	200.00	0.00	-0.00	-0.00	-0.00	-0.00	300.00	200.00	0.00	-0.00
240	-0.00	-0.00	-0.00	903.00	200.00	0.00	-0.00	-0.00	-0.00	-0.00	300.00	200.00	0.00	-0.00
241	-0.00	-0.00	-0.00	903.00	200.00	0.00	-0.00	-0.00	-0.00	-0.00	300.00	200.00	0.00	-0.00
242	0.00	0.00	0.00	903.00	200.00	0.00	0.00	-0.00	-0.00	-0.00	300.00	200.00	0.00	-0.00
243	0.00	0.00	0.00	903.00	200.00	0.00	0.00	-0.00	-0.00	-0.00	300.00	200.00	0.00	-0.00
244	-0.00	-0.00	-0.00	903.00	200.00	0.00	-0.00	-0.00	-0.00	-0.00	300.00	200.00	0.00	-0.00
245	-0.00	-0.00	-0.00	903.00	200.00	0.00	-0.00	-0.00	-0.00	-0.00	300.00	200.00	0.00	-0.00
246	0.00	0.00	0.00	903.00	200.00	0.00	0.00	-0.00	-0.00	-0.00	300.00	200.00	0.00	-0.00
247	0.00	0.00	0.00	903.00	200.00	0.00	0.00	-0.00	-0.00	-0.00	300.00	200.00	0.00	-0.00
248	-0.00	-0.00	-0.00	903.00	200.00	0.00	-0.00	-0.00	-0.00	-0.00	300.00	200.00	0.00	-0.00
249	-0.00	-0.00	-0.00	903.00	200.00	0.00	-0.00	0.00	0.00	0.00	300.00	200.00	0.00	0.00
250	-0.00	-0.00	-0.00	903.00	200.00	0.00	-0.00	-0.00	-0.00	-0.00	300.00	200.00	0.00	-0.00
251	-0.00	-0.00	-0.00	903.00	200.00	0.00	-0.00	-0.00	-0.00	-0.00	300.00	200.00	0.00	-0.00
252	-0.00	-0.00	-0.00	903.00	200.00	0.00	-0.00	-0.00	-0.00	-0.00	300.00	200.00	0.00	-0.00
253	-0.00	-0.00	-0.00	903.00	200.00	0.00	-0.00	-0.00	-0.00	-0.00	300.00	200.00	0.00	-0.00
254	-0.00	-0.00	-0.00	903.00	200.00	0.00	-0.00	-0.00	-0.00	-0.00	300.00	200.00	0.00	-0.00
255	-0.00	-0.00	-0.00	903.00	200.00	0.00	-0.00	-0.00	-0.00	-0.00	300.00	200.00	0.00	-0.00
256	-0.00	-0.00	-0.00	903.00	200.00	0.00	-0.00	0.00	0.00	0.00	300.00	200.00	0.00	0.00
257	-0.00	-0.00	-0.00	903.00	200.00	0.00	-0.00	-0.00	-0.00	-0.00	300.00	200.00	0.00	-0.00
258	-0.00	-0.00	-0.00	903.00	200.00	0.00	-0.00	-0.00	-0.00	-0.00	300.00	200.00	0.00	-0.00
259	-0.00	-0.00	-0.00	903.00	200.00	0.00	-0.00	-0.00	-0.00	-0.00	300.00	200.00	0.00	-0.00
260	-0.00	-0.00	-0.00	903.00	200.00	0.00	-0.00	-0.00	-0.00	-0.00	300.00	200.00	0.00	-0.00
261	-0.00	-0.00	-0.00	903.00	200.00	0.00	-0.00	-0.00	-0.00	-0.00	300.00	200.00	0.00	-0.00
262	-0.00	-0.00	-0.00	903.00	200.00	0.00	-0.00	-0.00	-0.00	-0.00	300.00	200.00	0.00	-0.00
263	-0.00	-0.00	-0.00	903.00	200.00	0.00	-0.00	-0.00	-0.00	-0.00	300.00	200.00	0.00	-0.00
264	-0.00	-0.00	-0.00	903.00	200.00	0.00	-0.00	-0.00	-0.00	-0.00	300.00	200.00	0.00	-0.00
265	-0.00	-0.00	-0.00	903.00	200.00	0.00	-0.00	-0.00	-0.00	-0.00	300.00	200.00	0.00	-0.00
266	-0.00	-0.00	-0.00	903.00	200.00	0.00	-0.00	-0.00	-0.00	-0.00	300.00	200.00	0.00	-0.00
267	-0.00	-0.00	-0.00	903.00	200.00	0.00	-0.00	-0.00	-0.00	-0.00	300.00	200.00	0.00	-0.00
268	-0.00	-0.00	-0.00	903.00	200.00	0.00	-0.00	-0.00	-0.00	-0.00	300.00	200.00	0.00	-0.00
269	-0.00	-0.00	-0.00	903.00	200.00	0.00	-0.00	-0.00	-0.00	-0.00	300.00	200.00	0.00	-0.00
270	-0.00	-0.00	-0.00	903.00	200.00	0.00	-0.00	-0.00	-0.00	-0.00	300.00	200.00	0.00	-0.00
271	-0.00	-0.00	-0.00	903.00	200.00	0.00	-0.00	-0.00	-0.00	-0.00	300.00	200.00	0.00	-0.00
272	-0.00	-0.00	-0.00	903.00	200.00	0.00	-0.00	-0.00	-0.00	-0.00	300.00	200.00	0.00	-0.00
273	-0.00	-0.00	-0.00	903.00	200.00	0.00	-0.00	-0.00	-0.00	-0.00	300.00	200.00	0.00	-0.00
274	-0.00	-0.00	-0.00	903.00	200.00	0.00	-0.00	-0.00	-0.00	-0.00	300.00	200.00	0.00	-0.00
275	-0.00	-0.00	-0.00	903.00	200.00	0.00	-0.00	-0.00	-0.00	-0.00	300.00	200.00	0.00	-0.00
276	-0.00	-0.00	-0.00	903.00	200.00	0.00	-0.00	-0.00	-0.00	-0.00	300.00	200.00	0.00	-0.00
277	-0.00	-0.00	-0.00	903.00	200.00	0.00	-0.00	-0.00	-0.00	-0.00	300.00	200.00	0.00	-0.00
278	12.13	-5.65	5.49	1178.00	338.89	0.00	-676.47	-0.00	-0.00	-0.00	300.00	200.00	0.00	-0.00
279	-0.00	-0.00	-0.00	903.00	200.00	0.00	-0.00	-0.00	-0.00	-0.00	300.00	200.00	0.00	-0.00
280	-0.00	-0.00	-0.00	903.00	200.00	0.00	-0.00	-0.00	-0.00	-0.00	300.00	200.00	0.00	-0.00
281	-0.00	-0.00	-0.00	903.00	200.00	0.00	-0.00	-0.00	-0.00	-0.00	300.00	200.00	0.00	-0.00
282	-0.00	-0.00	-0.00	903.00	200.00	0.00	-0.00	-0.00	-0.00	-0.00	300.00	200.00	0.00	-0.00
283	-0.00	-0.00	-0.00	903.00	200.00	0.00	-0.00	-0.00	-0.00	-0.00	300.00	200.00	0.00	-0.00
284	-0.00	-0.00	-0.00	903.00	200.00	0.00	-0.00	-0.00	-0.00	-0.00	300.00	200.00	0.00	-0.00
285	-0.00	-0.00	-0.00	903.00	200.00	0.00	-0.00	-0.00	-0.00	-0.00	300.00	200.00	0.00	-0.00
286	-0.00	-0.00	-0.00	903.00	200.00	0.00	-0.00	-0.00	-0.00	-0.00	300.00	200.00	0.00	-0.00
287	-0.00	-0.00	-0.00	903.00	200.00	0.00	-0.00	-0.00	-0.00	-0.00	300.00	200.00	0.00	-0.00
288	-0.00	-0.00	-0.00	903.00	200.00	0.00	-0.00	-0.00	-0.00	-0.00	300.00	200.00	0.00	-0.00
289	-0.00	-0.00	-0.00	903.00	200.00	0.00	-0.00	-0.00	-0.00	-0.00	300.00	200.00	0.00	-0.00
290	-0.00	-0.00	-0.00	903.00	200.00	0.00	-0.00	-0.00	-0.00	-0.00	300.00	200.00	0.00	-0.00
291	-0.00	-0.00	-0.00	903.00	200.00	0.00	-0.00	-0.00	-0.00	-0.00	300.00	200.00	0.00	-0.00
292	-0.00	-0.00	-0.00	903.00	200.00	0.00	-0.00	-0.00	-0.00	-0.00	300.00	200.00	0.00	-0.00
293	-0.00	-0.00	-0.00	903.00	200.00	0.00	-0.00	-0.00	-0.00	-0.00	300.00	200.00	0.00	-0.00
294	-0.00	-0.00	-0.00	903.00	200.00	0.00	-0.00	-0.00	-0.00	-0.00	300.00	200.00	0.00	-0.00
295	-0.00	-0.00	-0.00	903.00	200.00	0.00	-0.00	-0.00	-0.00	-0.00	300.00	200.00	0.00	-0.00
296	-0.00	-0.00	-0.00	903.00	200.00	0.00	-0.00	-0.00	-0.00	-0.00	300.00	200.00	0.00	-0.00
297	-0.00	-0.00	-0.00	903.00	200.00	0.00	-0.00	-0.00	-0.00	-0.00	300.00	200.00	0.00	-0.00
298	-0.00	-0.00	-0.00	903.00	200.00	0.00	-0.00	-0.00	-0.00	-0.00	300.00	200.00	0.00	-0.00
299	-0.00	-0.00	-0.00	903.00	200.00	0.00	-0.00	-0.00	-0.00	-0.00	300.00	200.00	0.00	-0.00
300	-0.00	-0.00	-0.00	903.00	200.00	0.00	-0.00	-0.00	-0.00	-0.00	300.00	200.00	0.00	-0.00
301	-0.00	-0.00	-0.00	903.00	200.00	0.00	-0.00	-0.00	-0.00	-0.00	300.00	200.00	0.00	-0.00
302	-0.00	-0.00	-0.00	903.00	200.00	0.00	-0.00	-0.00	-0.00	-0.00	300.00	200.00	0.00	-0.00
303	-0.00	-0.00	-0.00	903.00	200.00	0.00	-0.00	-0.00	-0.00	-0.00	300.00	200.00	0.00	-0.00
304	-0.00	-0.00	-0.00	903.00	200.00	0.00	-0.00	-0.00	-0.00	-0.00	300.00	200.00	0.00	-0.00
305	-0.00	-0.00	-0.00	903.00	200.00	0.00	-0.00	-0.00	-0.00	-0.00	300.00	200.00	0.00	-0.00
306	-0.00	-0.00	-0.00	903.00	200.00	0.00	-0.00	-0.00	-0.00	-0.00	300.00	200.00	0.00	-0.00
307	-0.00	-0.00	-0.00	903.00	200.00	0.00	-0.00	-0.00	-0.00	-0.00	300.00	200.00	0.00	-0.00
308	-0.00	-0.00	-0.00	903.00	200.00	0.00	-0.00	-0.00	-0.00	-0.00	300.00	200.00	0.00	-0.00
309	-0.00	-0.00	-0.00	903.00	200.00	0.00	-0.00	-0.00	-0.00	-0.00	300.00	200.00	0.00	-0.00
310	-0.00	-0.00	-0.00	903.00	200.00	0.00	-0.00	-0.00	-0.00	-0.00	300.00	200.00	0.00	-0.00
311	-0.00	-0.00	-0.00	903.00	200.00	0.00	-0.00	-0.00	-0.00	-0.00	300.00	200.00	0.00	-0.00
312	-0.00	-0.00	-0.00	903.00	200.00	0.00	-0.00	-0.00	-0.00	-0.00	300.00	200.00	0.00	-0.00
313	-0.00	-0.00	-0.00	903.00	200.00	0.00	-0.00	-0.00	-0.00	-0.00	300.00	200.00	0.00	-0.00
314	-0.00	-0.00	-0.00	903.00	200.00	0.00	-0.00	-0.00	-0.00	-0.00	300.00	200.00	0.00	-0.00
315	-0.00	-0.00	-0.00	903.00	200.00	0.00	-0.00	-0.00	-0.00	-0.00	300.00	200.00	0.00	-0.00
316	-0.00	-0.00	-0.00	903.00	200.00	0.00	-0.00	-0.00	-0.00	-0.00	300.00	200.00	0.00	-0.00
317	-0.00	-0.00	-0.00	903.00	200.00	0.00	-0.00	-0.00	-0.00	-0.00	300.00	200.00	0.00	-0.00
318	-0.00	-0.00	-0.00	903.00	200.00	0.00	-0.00	-0.00	-0.00	-0.00	300.00	200.00	0.00	-0.00
319	-0.00	-0.00	-0.00	903.00	200.00	0.00	-0.00	-0.00	-0.00	-0.00	300.00	200.00	0.00	-0.00
320	-0.00	-0.00	-0.00	903.00	200.00	0.00	-0.00	-0.00	-0.00	-0.00	300.00	200.00	0.00	-0.00
321	-0.00	-0.00	-0.00	903.00	200.00	0.00	-0.00	-0.00	-0.00	-0.00	300.00	200.00	0.00	-0.00
322	-0.00	-0.00	-0.00	903.00	200.00	0.00	-0.00	-0.00	-0.00	-0.00	300.00	200.00	0.00	-0.00
323	-0.00	-0.00	-0.00	903.00	200.00	0.00	-0.00	-0.00	-0.00	-0.00	300.00	200.00	0.00	-0.00
324	-0.00	-0.00	-0.00	903.00	200.00	0.00	-0.00	-0.00	-0.00	-0.00	300.00	200.00	0.00	-0.00
325	-0.00	-0.00	-0.00	903.00	200.00	0.00	-0.00	-0.00	-0.00	-0.00	300.00	200.00	0.00	-0.00
326	-0.00	-0.00	-0.00	903.00	200.00	0.00	-0.00	-0.00	-0.00	-0.00	300.00	200.00	0.00	-0.00
327	-0.00	-0.00	-0.00	903.00	200.00	0.00	-0.00	-0.00	-0.00	-0.00	300.00	200.00	0.00	-0.00
328	-0.00	-0.00	-0.00	903.00	200.00	0.00	-0.00	-0.00	-0.00	-0.00	300.00	200.00	0.00	-0.00
329	-0.00	-0.00	-0.00	903.00	200.00	0.00	-0.00	-0.00	-0.00	-0.00	300.00	200.00	0.00	-0.00
330	-0.00	-0.00	-0.00	903.00	200.00	0.00	-0.00	-0.00	-0.00	-0.00	300.00	200.00	0.00	-0.00
331	-0.00	-0.00	-0.00	903.00	200.00	0.00	-0.00	-0.00	-0.00	-0.00	300.00	200.00	0.00	-0.00
332	-0.00	-0.00	-0.00	903.00	200.00	0.00	-0.00	-0.00	-0.00	-0.00	300.00	200.00	0.00	-0.00
333	-0.00	-0.00	-0.00	903.00	200.00	0.00	-0.00	-0.00	-0.00	-0.00	300.00	200.00	0.00	-0.00
334	-0.00	-0.00	-0.00	903.00	200.00	0.00	-0.00	-0.00	-0.00	-0.00	300.00	200.00	0.00	-0.00
335	-0.00	-0.00	-0.00	903.00	200.00	0.00	-0.00	-0.00	-0.00	-0.00	300.00	200.00	0.00	-0.00
336	-0.00	-0.00	-0.00	903.00	200.00	0.00	-0.00	-0.00	-0.00	-0.00	300.00	200.00	0.00	-0.00
337	-0.00	-0.00	-0.00	903.00	200.00	0.00	-0.00	-0.00	-0.00	-0.00	300.00	200.00	0.00	-0.00
338	-0.00	-0.00	-0.00	903.00	200.00	0.00	-0.00	-0.00	-0.00	-0.00	300.00	200.00	0.00	-0.00
339	-0.00	-0.00	-0.00	903.00	200.00	0.00	-0.00	-0.00	-0.00	-0.00	300.00	200.00	0.00	-0.00
340	-0.00	-0.00	-0.00	903.00	200.00	0.00	-0.00	-0.00	-0.00	-0.00	300.00	200.00	0.00	-0.00
341	-0.00	-0.00	-0.00	903.00	200.00	0.00	-0.00	-0.00	-0.00	-0.00	300.00	200.00	0.00	-0.00
342	-0.00	-0.00	-0.00	903.00	200.00	0.00	-0.00	-0.00	-0.00	-0.00	300.00	200.00	0.00	-0.00
343	13.73	-1.98	25.33	1036.73	185.54	0.00	-4167.58	-0.00	-0.00	-0.00	300.00	200.00	0.00	-0.00
344	-15.03	-3.13	263.52	968.14	133.76	0.00	-5689.96	-0.00	-0.00	-0.00	300.00	200.00	0.00	-0.00
345	3.43	-20.98	197.91	969.85	134.16	0.00	-4339.61	-0.00	-0.00	-0.00	300.00	200.00	0.00	-0.00
346	25.56	-11.52	198.06	964.48	135.44	0.00	-4077.49	-0.00	-0.00	-0.00	300.00	200.00	0.00	-0.00
347	51.42	-8.09	222.78	960.33	135.21	0.00	-3623.55	-0.00	-0.00	-0.00	300.00	200.00	0.00	-0.00
348	67.90	-3.28	226.29	959.44	134.73	0.00	-3445.90	-0.00	-0.00	-0.00	300.00	200.00	0.00	-0.00
349	61.95	-6.48	232.70	955.92	132.72	0.00	-4511.43	-0.00	-0.00	-0.00	300.00	200.00	0.00	-0.00
350	44.78	-1.98	263.67	947.44	128.59	0.00	-5398.81	-0.00	-0.00	-0.00	300.00	200.00	0.00	-0.00
351	53.63	9.31	306.55	938.39	126.33	0.00	-5562.33	-0.00	-0.00	-0.00	300.00	200.00	0.00	-0.00
352	84.46	10.30	332.49	931.91	125.10	0.00	-4448.99	-0.00	-0.00	-0.00	300.00	200.00	0.00	-0.00
353	96.44	9.16	353.09	925.30	123.51	0.00	-3781.16	-0.00	-0.00	-0.00	300.00	200.00	0.00	-0.00
354	92.70	7.93	374.45	921.09	122.58	0.00	-2971.85	-0.00	-0.00	-0.00	300.00	200.00	0.00	-0.00
355	88.81	7.17	373.54	919.67	122.14	0.00	-2227.41	-0.00	-0.00	-0.00	300.00	200.00	0.00	-0.00
356	83.54	9.61	368.50	918.16	121.33	0.00	-2140.70	-0.00	-0.00	-0.00	300.00	200.00	0.00	-0.00
357	79.19	13.73	362.85	917.00	120.35	0.00	-1945.03	-0.00	-0.00	-0.00	300.00	200.00	0.00	-0.00
358	76.52	20.60	361.02	915.43	119.10	0.00	-1479.63	-0.00	-0.00	-0.00	300.00	200.00	0.00	-0.00
359	76.37	27.39	364.99	913.79	117.89	0.00	-1141.46	-0.00	-0.00	-0.00	300.00	200.00	0.00	-0.00
360	76.22	33.95	372.92	912.45	116.78	0.00	-369.80	-0.00	-0.00	-0.00	300.00	200.00	0.00	-0.00
361	77.06	38.83	386.20	909.99	115.05	0.00	232.26	-0.00	-0.00	-0.00	300.00	200.00	0.00	-0.00
362	78.58	39.29	402.07	908.12	113.09	0.00	-210.02	-0.00	-0.00	-0.00	300.00	200.00	0.00	-0.00
363	77.82	38.99	422.82	907.22	112.59	0.00	449.30	-0.00	-0.00	-0.00	300.00	200.00	0.00	-0.00
364	78.28	35.78	449.37	906.16	111.65	0.00	203.60	-0.00	-0.00	-0.00	300.00	200.00	0.00	-0.00
365	79.35	33.95	477.14	906.65	112.25	0.00	260.60	-0.00	-0.00	-0.00	300.00	200.00	0.00	-0.00
366	81.25	30.67	505.07	907.08	112.75	0.00	-73.37	-0.00	-0.00	-0.00	300.00	200.00	0.00	-0.00
367	82.40	29.37	533.45	906.95	112.76	0.00	-140.51	-0.00	-0.00	-0.00	300.00	200.00	0.00	-0.00
368	81.48	28.61	556.49	907.69	113.41	0.00	-186.02	-0.00	-0.00	-0.00	300.00	200.00	0.00	-0.00
369	80.26	29.98	574.65	907.62	113.22	0.00	-328.41	-0.00	-0.00	-0.00	300.00	200.00	0.00	-0.00
370	79.04	32.96	592.35	907.71	113.03	0.00	-551.81	-0.00	-0.00	-0.00	300.00	200.00	0.00	-0.00
371	78.74	35.71	605.47	907.61	112.70	0.00	-995.66	-0.00	-0.00	-0.00	300.00	200.00	0.00	-0.00
372	78.20	39.29	616.91	907.16	112.14	0.00	-1197.20	-0.00	-0.00	-0.00	300.00	200.00	0.00	-0.00
373	77.06	40.21	626.98	906.72	111.75	0.00	-1708.23	-0.00	-0.00	-0.00	300.00	200.00	0.00	-0.00
374	75.07	41.96	631.26	905.18	110.51	0.00	-1613.61	-0.00	-0.00	-0.00	300.00	200.00	0.00	-0.00
375	72.10	41.43	636.75	904.73	110.18	0.00	-1282.69	-0.00	-0.00	-0.00	300.00	200.00	0.00	-0.00
376	70.42	41.81	641.17	904.07	110.00	0.00	-1324.56	-0.00	-0.00	-0.00	300.00	200.00	0.00	-0.00
377	67.52	39.90	644.23	904.35	110.18	0.00	-1174.36	-0.00	-0.00	-0.00	300.00	200.00	0.00	-0.00
378	65.31	39.90	644.68	903.64	110.25	0.00	-1194.88	-0.00	-0.00	-0.00	300.00	200.00	0.00	-0.00
379	62.33	38.91	642.70	903.78	110.45	0.00	-1424.02	-0.00	-0.00	-0.00	300.00	200.00	0.00	-0.00
380	59.43	38.45	638.12	903.22	110.23	0.00	-1475.21	-0.00	-0.00	-0.00	300.00	200.00	0.00	-0.00
381	56.30	37.77	632.02	903.14	110.14	0.00	-1677.58	-0.00	-0.00	-0.00	300.00	200.00	0.00	-0.00
382	53.33	36.47	625.31	903.00	110.15	0.00	-1907.67	-0.00	-0.00	-0.00	300.00	200.00	0.00	-0.00
383	50.28	35.25	618.13	902.48	110.15	0.00	-2027.48	-0.00	-0.00	-0.00	300.00	200.00	0.00	-0.00
384	47.84	34.26	610.66	902.40	110.14	0.00	-2126.30	-0.00	-0.00	-0.00	300.00	200.00	0.00	-0.00
385	45.55	33.42	603.94	902.01	110.41	0.00	-2331.09	-0.00	-0.00	-0.00	300.00	200.00	0.00	-0.00
386	43.41	32.81	597.84	901.39	110.16	0.00	-2428.32	-0.00	-0.00	-0.00	300.00	200.00	0.00	-0.00
387	41.58	32.88	593.11	901.07	110.11	0.00	-2621.31	-0.00	-0.00	-0.00	300.00	200.00	0.00	-0.00
388	39.75	32.81	589.75	900.90	110.12	0.00	-2794.51	-0.00	-0.00	-0.00	300.00	200.00	0.00	-0.00
389	37.69	33.19	588.07	900.59	110.22	0.00	-2937.32	-0.00	-0.00	-0.00	300.00	200.00	0.00	-0.00
390	35.86	32.88	587.31	900.35	110.16	0.00	-3088.63	-0.00	-0.00	-0.00	300.00	200.00	0.00	-0.00
391	33.42	32.88	588.23	900.20	110.51	0.00	-3287.58	-0.00	-0.00	-0.00	300.00	200.00	0.00	-0.00
392	31.51	32.42	589.29	900.20	110.62	0.00	-3503.95	-0.00	-0.00	-0.00	300.00	200.00	0.00	-0.00
393	28.99	32.12	590.52	900.21	110.70	0.00	-3575.13	-0.00	-0.00	-0.00	300.00	200.00	0.00	-0.00
394	26.63	31.74	592.19	900.06	110.80	0.00	-3815.47	-0.00	-0.00	-0.00	300.00	200.00	0.00	-0.00
395	24.19	31.66	593.87	899.92	110.95	0.00	-4047.45	-0.00	-0.00	-0.00	300.00	200.00	0.00	-0.00
396	21.51	31.28	594.94	900.00	111.11	0.00	-4176.18	-0.00	-0.00	-0.00	300.00	200.00	0.00	-0.00
397	18.39	31.36	596.01	900.00	111.37	0.00	-4351.00	-0.00	-0.00	-0.00	300.00	200.00	0.00	-0.00
398	16.02	30.82	596.77	899.86	111.43	0.00	-4526.46	-0.00	-0.00	-0.00	300.00	200.00	0.00	-0.00
399	13.28	30.75	597.99	899.40	111.51	0.00	-4657.57	-0.00	-0.00	-0.00	300.00	200.00	0.00	-0.00
400	10.45	30.44	599.52	899.26	111.63	0.00	-4815.19	-0.00	-0.00	-0.00	300.00	200.00	0.00	-0.00
401	7.48	30.59	601.20	898.81	111.78	0.00	-4880.26	-0.00	-0.00	-0.00	300.00	200.00	0.00	-0.00
402	5.11	30.59	602.11	898.29	111.71	0.00	-4999.19	-0.00	-0.00	-0.00	300.00	200.00	0.00	-0.00
403	1.91	30.82	602.11	897.83	111.71	0.00	-5113.12	-0.00	-0.00	-0.00	300.00	200.00	0.00	-0.00
404	-0.92	30.75	601.96	896.92	111.63	0.00	-5156.55	-0.00	-0.00	-0.00	300.00	200.00	0.00	-0.00
405	-3.66	30.52	602.57	896.01	111.62	0.00	-5253.77	-0.00	-0.00	-0.00	300.00	200.00	0.00	-0.00
406	-6.41	30.59	603.94	894.66	111.62	0.00	-5312.57	-0.00	-0.00	-0.00	300.00	200.00	0.00	-0.00
407	-8.93	30.36	605.16	893.62	111.40	0.00	-5447.41	-0.00	-0.00	-0.00	300.00	200.00	0.00	-0.00
408	-11.83	30.52	606.84	892.14	111.34	0.00	-5417.84	-0.00	-0.00	-0.00	300.00	200.00	0.00	-0.00
409	-14.11	30.29	609.13	890.30	111.12	0.00	-5501.98	-0.00	-0.00	-0.00	300.00	200.00	0.00	-0.00
410	-16.17	30.52	610.66	888.76	110.99	0.00	-5518.62	-0.00	-0.00	-0.00	300.00	200.00	0.00	-0.00
411	-18.69	30.44	611.57	886.91	110.73	0.00	-5486.10	-0.00	-0.00	-0.00	300.00	200.00	0.00	-0.00
412	-20.83	30.29	611.57	884.36	110.23	0.00	-5553.70	-0.00	-0.00	-0.00	300.00	200.00	0.00	-0.00
413	-21.51	30.52	611.42	881.96	109.96	0.00	-5797.79	-0.00	-0.00	-0.00	300.00	200.00	0.00	-0.00
414	-22.96	30.44	610.05	879.44	109.55	0.00	-5788.79	-0.00	-0.00	-0.00	300.00	200.00	0.00	-0.00
415	-23.96	30.29	608.52	876.37	109.13	0.00	-5874.17	-0.00	-0.00	-0.00	300.00	200.00	0.00	-0.00
416	-24.95	30.29	606.54	873.34	108.68	0.00	-5818.40	-0.00	-0.00	-0.00	300.00	200.00	0.00	-0.00
417	-25.48	30.29	604.86	870.46	108.27	0.00	-5855.11	-0.00	-0.00	-0.00	300.00	200.00	0.00	-0.00
418	-26.09	30.52	602.72	866.92	107.90	0.00	-5765.61	-0.00	-0.00	-0.00	300.00	200.00	0.00	-0.00
419	-26.70	30.44	601.50	864.04	107.36	0.00	-5884.38	-0.00	-0.00	-0.00	300.00	200.00	0.00	-0.00
420	-27.47	30.52	600.28	860.98	106.96	0.00	-5821.23	-0.00	-0.00	-0.00	300.00	200.00	0.00	-0.00
421	-28.23	30.90	599.37	857.56	106.57	0.00	-5868.98	-0.00	-0.00	-0.00	300.00	200.00	0.00	-0.00
422	-29.07	31.43	599.52	854.13	105.93	0.00	-5914.77	-0.00	-0.00	-0.00	300.00	200.00	0.00	-0.00
423	-30.44	32.27	601.04	851.06	105.26	0.00	-5716.35	-0.00	-0.00	-0.00	300.00	200.00	0.00	-0.00
424	-30.82	33.42	603.03	847.28	104.50	0.00	-5608.74	-0.00	-0.00	-0.00	300.00	200.00	0.00	-0.00
425	-31.05	33.87	606.08	843.94	104.03	0.00	-5570.63	-0.00	-0.00	-0.00	300.00	200.00	0.00	-0.00
426	-32.04	34.26	609.89	840.85	103.38	0.00	-5509.55	-0.00	-0.00	-0.00	300.00	200.00	0.00	-0.00
427	-33.11	35.25	614.32	837.05	102.63	0.00	-5392.11	-0.00	-0.00	-0.00	300.00	200.00	0.00	-0.00
428	-33.95	36.16	619.05	833.64	102.00	0.00	-5242.24	-0.00	-0.00	-0.00	300.00	200.00	0.00	-0.00
429	-34.94	37.08	622.41	830.56	101.30	0.00	-5103.09	-0.00	-0.00	-0.00	300.00	200.00	0.00	-0.00
430	-36.24	38.15	626.22	826.46	100.58	0.00	-4944.63	-0.00	-0.00	-0.00	300.00	200.00	0.00	-0.00
431	-37.38	39.14	629.88	823.35	99.90	0.00	-4721.94	-0.00	-0.00	-0.00	300.00	200.00	0.00	-0.00
432	-38.60	40.21	632.78	820.10	99.35	0.00	-4568.52	-0.00	-0.00	-0.00	300.00	200.00	0.00	-0.00
433	-40.74	40.74	636.75	816.59	98.78	0.00	-4303.21	-0.00	-0.00	-0.00	300.00	200.00	0.00	-0.00
434	-42.95	41.81	639.65	813.47	98.19	0.00	-4128.89	-0.00	-0.00	-0.00	300.00	200.00	0.00	-0.00
435	-45.78	42.42	642.40	810.86	97.58	0.00	-3877.08	-0.00	-0.00	-0.00	300.00	200.00	0.00	-0.00
436	-49.44	43.26	645.29	808.37	97.23	0.00	-3665.98	-0.00	-0.00	-0.00	300.00	200.00	0.00	-0.00
437	-53.25	43.95	646.97	806.49	96.75	0.00	-3558.26	-0.00	-0.00	-0.00	300.00	200.00	0.00	-0.00
438	-57.07	44.33	646.97	804.44	96.37	0.00	-3427.05	-0.00	-0.00	-0.00	300.00	200.00	0.00	-0.00
439	-61.42	44.78	646.67	802.83	95.94	0.00	-3336.79	-0.00	-0.00	-0.00	300.00	200.00	0.00	-0.00
440	-65.92	45.09	645.75	801.70	95.89	0.00	-3332.49	1.91	0.61	5.34	385.71	251.43	0.00	22.89
441	-70.72	45.32	642.40	800.60	95.63	0.00	-3267.17	3.36	4.35	71.87	371.34	277.71	0.00	110.84
442	-75.91	44.56	638.43	799.89	95.75	0.00	-3193.09	-5.87	-5.49	238.34	387.77	286.30	0.00	226.94
443	-78.74	45.85	628.05	798.41	95.38	0.00	-2897.37	22.20	13.89	207.37	368.43	276.23	0.00	-58.83
444	-80.95	44.48	613.71	797.01	95.28	0.00	-2807.19	46.31	6.33	246.28	375.84	283.15	0.00	120.25
445	-84.30	41.73	594.94	795.82	95.46	0.00	-2964.44	71.41	5.26	278.32	369.57	280.92	0.00	-80.75
446	-84.99	40.13	575.10	794.19	95.68	0.00	-2925.79	69.73	7.63	303.19	367.34	281.33	0.00	-221.21
447	-85.60	36.93	552.06	793.22	95.74	0.00	-3134.81	49.82	9.46	316.47	366.83	282.93	0.00	-322.90
448	-84.76	33.95	522.77	790.92	95.86	0.00	-3274.36	45.17	8.54	323.33	363.28	282.96	0.00	-387.07
449	-83.24	30.82	493.93	789.56	96.01	0.00	-3457.88	51.96	6.33	329.90	359.39	284.09	0.00	-584.78
450	-80.03	28.15	463.41	787.72	96.28	0.00	-3536.93	62.79	-3.05	345.46	353.27	285.78	0.00	-379.52
451	-75.61	25.10	426.94	785.59	96.35	0.00	-3613.36	69.89	-10.60	360.87	348.71	287.10	0.00	-79.53
452	-70.19	22.28	392.61	783.84	96.54	0.00	-3747.78	70.80	-17.62	371.09	345.15	288.32	0.00	136.75
453	-63.55	19.07	356.60	781.31	96.62	0.00	-3788.80	66.83	-23.12	374.91	342.74	289.21	0.00	-30.47
454	-54.40	15.87	314.94	777.56	96.32	0.00	-3996.58	61.95	-26.70	372.16	340.59	290.04	0.00	-250.50
455	-44.78	12.05	277.86	776.15	96.65	0.00	-4348.05	59.13	-31.51	370.18	338.46	291.10	0.00	-634.53
456	-35.25	7.93	240.48	774.51	97.34	0.00	-4608.60	59.81	-37.69	375.52	335.96	291.91	0.00	-951.75
457	-24.41	6.03	195.62	766.10	94.85	0.00	-4527.12	62.79	-41.73	385.89	333.57	292.76	0.00	-1059.89
458	-14.42	3.89	157.17	763.19	94.76	0.00	-4782.03	64.93	-43.49	402.37	331.06	292.98	0.00	-1195.31
459	-4.35	3.59	119.48	755.11	92.46	0.00	-4952.97	66.07	-42.95	426.64	329.18	293.20	0.00	-1171.41
460	7.10	5.42	81.02	739.72	85.12	0.00	-5080.49	67.37	-41.05	450.13	328.17	293.42	0.00	-1178.87
461	16.48	7.32	52.49	715.50	72.67	0.00	-5211.05	69.50	-38.22	475.62	326.85	293.23	0.00	-1282.78
462	23.88	8.54	34.64	680.97	55.51	0.00	-5490.07	73.01	-34.64	506.44	325.58	292.56	0.00	-1282.40
463	29.53	9.69	23.65	632.03	28.39	0.00	-5943.40	75.61	-31.66	532.68	324.75	292.47	0.00	-1288.98
464	-0.00	-0.00	-0.00	903.00	200.00	0.00	-0.00	77.29	-29.53	556.79	323.51	292.41	0.00	-1342.02
465	-0.00	-0.00	-0.00	903.00	200.00	0.00	-0.00	77.97	-29.22	576.48	322.63	292.38	0.00	-1382.68
466	-0.00	-0.00	-0.00	903.00	200.00	0.00	-0.00	78.13	-31.13	589.90	321.65	292.76	0.00	-1417.78
467	-0.00	-0.00	-0.00	903.00	200.00	0.00	-0.00	77.97	-34.10	601.81	320.69	293.15	0.00	-1483.78
468	-0.00	-0.00	-0.00	903.00	200.00	0.00	-0.00	77.44	-38.45	611.42	319.62	293.44	0.00	-1668.98
469	29.68	7.55	-6.87	1143.00	395.56	0.00	649.35	77.13	-42.19	618.29	318.36	293.73	0.00	-1883.21
470	29.60	7.93	-7.02	1131.26	386.96	0.00	427.25	76.52	-45.32	623.17	317.63	294.22	0.00	-2015.98
471	29.53	7.71	-7.48	1123.41	375.51	0.00	210.66	75.23	-46.69	626.98	316.87	294.48	0.00	-2084.77
472	29.45	7.71	-7.63	1131.00	372.00	0.00	-10.38	73.09	-45.93	629.73	316.06	294.45	0.00	-2200.68
473	29.68	7.71	-7.32	1140.50	379.17	0.00	168.48	70.27	-44.10	632.78	315.84	294.38	0.00	-2213.86
474	29.53	7.48	-6.87	1156.33	391.11	0.00	384.01	66.60	-41.43	633.24	315.61	294.27	0.00	-2161.25
475	29.53	7.48	-7.17	1132.79	382.98	0.00	342.84	63.02	-39.14	633.54	315.17	294.17	0.00	-2100.40
476	29.45	7.48	-7.17	1126.40	387.23	0.00	501.92	59.74	-37.08	631.56	314.71	294.23	0.00	-2065.31
477	29.60	7.78	-7.17	1139.17	382.98	0.00	237.00	56.00	-35.32	629.43	314.18	294.16	0.00	-1916.67
478	29.45	7.48	-7.02	1144.30	386.96	0.00	382.80	53.25	-34.56	625.76	313.46	294.22	0.00	-1749.91
479	29.45	7.40	-7.02	1157.35	391.30	0.00	318.28	50.20	-34.56	620.73	312.91	294.25	0.00	-1711.94
480	29.45	7.55	-7.17	1132.79	382.98	0.00	242.68	47.07	-34.48	614.93	311.91	294.34	0.00	-1579.83
481	29.68	7.40	-7.17	1139.17	382.98	0.00	272.39	45.01	-34.79	610.50	311.02	294.43	0.00	-1431.45
482	29.68	7.55	-7.17	1139.17	382.98	0.00	282.13	42.95	-34.87	607.15	310.56	294.40	0.00	-1276.51
483	29.68	7.40	-7.02	1137.78	386.96	0.00	400.71	40.89	-35.10	604.10	309.70	294.42	0.00	-1062.80
484	29.53	7.40	-7.17	1158.32	395.74	0.00	525.45	39.22	-35.10	603.03	309.11	294.28	0.00	-904.01
485	29.60	7.40	-7.63	1125.00	372.00	0.00	15.41	37.54	-34.87	602.72	308.51	294.18	0.00	-654.40
486	29.45	7.48	-7.02	1131.26	391.30	0.00	493.92	35.55	-34.71	602.72	307.97	294.13	0.00	-382.12
487	29.53	7.55	-7.17	1139.17	387.23	0.00	334.07	33.95	-34.33	604.25	307.88	293.84	0.00	-91.28
488	29.68	7.40	-6.87	1156.33	391.11	0.00	386.73	32.27	-33.80	606.08	307.40	293.61	0.00	135.35
489	29.60	7.55	-7.63	1119.00	368.00	0.00	-22.89	30.29	-33.19	608.37	307.00	293.20	0.00	377.32
490	29.45	7.48	-6.87	1149.67	395.56	0.00	550.16	28.23	-32.65	609.89	306.91	293.02	0.00	539.61
491	29.37	7.55	-6.87	1156.33	386.67	0.00	159.20	26.17	-31.81	611.57	306.74	292.91	0.00	768.94
492	-0.00	-0.00	-0.00	903.00	200.00	0.00	-0.00	23.80	-31.36	615.08	306.77	292.28	0.00	1058.68
493	29.45	7.40	-6.87	1156.33	391.11	0.00	342.98	21.29	-30.75	617.07	306.68	292.14	0.00	1228.08
494	29.53	7.55	-7.02	1144.30	382.61	0.00	158.72	19.15	-30.29	619.51	306.95	291.82	0.00	1442.34
495	29.45	7.48	-7.02	1144.30	386.96	0.00	291.24	16.17	-29.68	621.49	307.22	291.43	0.00	1624.40
496	29.53	7.40	-7.02	1144.30	386.96	0.00	301.03	12.89	-29.60	621.80	307.44	291.39	0.00	1741.74
497	29.45	7.32	-7.17	1139.17	391.49	0.00	453.38	10.15	-29.68	621.49	307.44	290.94	0.00	1875.99
498	29.53	7.32	-7.63	1125.00	380.00	0.00	278.32	6.48	-29.68	620.57	307.67	290.73	0.00	1960.47
499	29.60	7.48	-7.02	1150.83	391.30	0.00	399.71	3.13	-29.68	619.20	307.98	290.59	0.00	2053.83
500	29.60	7.32	-6.87	1149.67	391.11	0.00	417.41	-0.00	-29.60	619.20	308.43	290.24	0.00	2240.75
501	-0.00	-0.00	-0.00	903.00	200.00	0.00	-0.00	-3.59	-29.22	618.90	308.73	289.94	0.00	2427.33
502	29.45	7.32	-7.17	1139.17	378.72	0.00	123.21	-6.94	-29.45	620.12	309.01	289.57	0.00	2573.07
503	29.53	7.10	-7.32	1140.50	379.17	0.00	148.77	-9.92	-29.53	619.96	309.30	289.34	0.00	2776.02
504	29.53	7.17	-6.87	1156.33	395.56	0.00	523.89	-13.20	-29.60	621.03	309.51	289.04	0.00	2882.78
505	29.45	7.32	-7.02	1150.83	386.96	0.00	257.41	-16.02	-29.83	621.80	309.79	288.79	0.00	2966.58
506	29.60	7.25	-7.02	1144.30	391.30	0.00	457.93	-19.38	-29.98	622.41	309.86	288.35	0.00	3160.93
507	29.45	7.25	-7.17	1139.17	382.98	0.00	266.54	-22.66	-30.29	621.49	309.94	288.14	0.00	3293.58
508	29.53	7.25	-6.87	1156.33	391.11	0.00	373.33	-25.25	-30.52	620.57	309.74	287.83	0.00	3480.79
509	29.60	7.25	-7.02	1131.26	386.96	0.00	446.65	-27.77	-30.36	619.96	309.38	287.67	0.00	3572.13
510	29.53	7.17	-7.17	1145.55	387.23	0.00	332.61	-30.75	-30.44	619.51	308.94	287.44	0.00	3694.89
511	29.37	7.25	-7.02	1137.78	395.65	0.00	566.23	-33.04	-30.36	617.83	308.00	287.28	0.00	3768.33
512	29.45	7.10	-6.87	1156.33	391.11	0.00	466.07	-35.40	-30.21	616.46	307.05	286.88	0.00	3981.07
513	29.60	7.17	-7.02	1144.30	395.65	0.00	582.16	-37.61	-30.06	615.23	305.21	286.76	0.00	3988.75
514	29.53	7.25	-7.02	1150.83	395.65	0.00	455.77	-39.37	-29.45	614.01	303.21	286.58	0.00	4101.71
515	-0.00	-0.00	-0.00	903.00	200.00	0.00	-0.00	-41.05	-29.37	612.34	300.67	286.57	0.00	4111.11
516	29.68	7.25	-7.48	1135.65	379.59	0.00	187.62	-42.27	-29.37	612.03	297.61	286.41	0.00	4150.85
517	29.75	7.25	-7.02	1144.30	395.65	0.00	570.71	-42.88	-29.53	611.42	294.09	286.50	0.00	4196.08
518	29.60	7.10	-7.02	1124.74	391.30	0.00	610.68	-42.57	-29.45	610.96	289.96	286.61	0.00	4142.33
519	29.68	7.10	-7.17	1139.17	391.49	0.00	482.60	-41.81	-30.14	612.49	284.98	286.65	0.00	4118.63
520	29.83	7.25	-7.02	1144.30	395.65	0.00	608.53	-40.82	-30.52	613.56	280.00	286.74	0.00	4043.09
521	29.60	7.17	-7.32	1140.50	383.33	0.00	244.78	-39.98	-31.20	615.54	274.64	286.66	0.00	4098.24
522	29.68	7.25	-7.17	1139.17	391.49	0.00	469.45	-38.30	-31.51	617.98	268.15	286.77	0.00	4027.48
523	29.91	7.17	-6.87	1163.00	395.56	0.00	482.01	-37.00	-31.59	622.71	262.14	286.79	0.00	3946.86
524	29.91	7.17	-7.17	1145.55	395.74	0.00	612.79	-35.55	-31.74	627.29	255.85	286.99	0.00	3837.44
525	29.98	7.32	-7.48	1135.65	383.67	0.00	255.51	-33.80	-32.35	634.16	249.18	287.05	0.00	3767.99
526	29.98	7.25	-7.32	1140.50	387.50	0.00	375.75	-32.81	-32.27	640.56	243.26	287.04	0.00	3667.50
527	30.14	7.17	-7.17	1139.17	387.23	0.00	401.11	-32.35	-32.35	647.28	237.62	287.46	0.00	3530.12
528	30.29	7.17	-6.87	1169.67	395.56	0.00	463.02	-33.49	-32.88	655.98	232.24	287.65	0.00	3282.00
529	30.21	7.25	-7.02	1144.30	395.65	0.00	568.72	-35.32	-33.19	662.99	227.92	287.92	0.00	3199.64
530	30.29	7.17	-7.48	1123.41	387.76	0.00	535.61	-37.61	-33.34	670.01	224.30	288.18	0.00	3200.23
531	30.29	7.17	-7.17	1145.55	391.49	0.00	467.02	-40.74	-33.65	675.96	220.77	288.17	0.00	3103.24
532	30.44	7.10	-7.02	1150.83	400.00	0.00	736.40	-43.79	-33.87	679.63	217.89	288.33	0.00	3009.52
533	30.36	7.25	-7.32	1134.25	379.17	0.00	216.64	-46.92	-33.95	682.83	215.60	288.27	0.00	3086.55
534	30.36	7.17	-7.02	1157.35	391.30	0.00	345.64	-51.65	-34.10	684.05	213.47	288.29	0.00	3086.15
535	30.52	7.17	-7.48	1129.53	383.67	0.00	364.34	-56.15	-34.71	683.44	211.92	288.37	0.00	3081.20
536	30.36	7.25	-6.87	1149.67	400.00	0.00	645.96	-60.73	-35.32	680.39	210.32	288.50	0.00	2993.33
537	30.67	6.87	-7.02	1150.83	395.65	0.00	568.22	-65.16	-35.17	676.42	208.78	288.38	0.00	3049.21
538	29.22	7.10	-7.32	1134.25	391.67	0.00	503.70	-67.21	-31.28	668.03	208.66	288.26	0.00	2402.71
539	27.92	6.26	-7.93	1128.00	388.46	0.00	673.44	-71.03	-36.85	651.40	206.11	287.89	0.00	2428.28
540	32.73	7.93	-7.48	1105.04	375.51	0.00	1028.57	-74.16	-34.48	632.02	205.48	287.54	0.00	2516.64
541	-0.00	-0.00	-0.00	903.00	200.00	0.00	-0.00	-78.66	-31.51	611.11	204.04	286.99	0.00	2310.38
542	30.14	7.17	-6.87	1149.67	400.00	0.00	824.99	-78.89	-31.51	585.63	202.29	286.61	0.00	2585.96
543	31.74	7.02	-6.87	1149.67	395.56	0.00	881.79	-80.49	-27.77	557.10	201.23	286.11	0.00	2571.03
544	29.98	6.94	-7.17	1145.55	387.23	0.00	359.39	-79.50	-27.69	528.26	199.74	285.79	0.00	2373.81
545	30.59	6.71	-7.02	1144.30	400.00	0.00	584.81	-78.74	-25.41	497.28	198.47	285.06	0.00	2396.43
546	31.59	6.94	-7.02	1150.83	382.61	0.00	87.57	-76.75	-23.88	462.80	197.43	284.80	0.00	2257.21
547	31.20	6.48	-7.32	1128.00	387.50	0.00	432.01	-74.84	-22.43	430.30	195.85	284.11	0.00	2034.37
548	31.51	6.94	-7.32	1121.75	375.00	0.00	81.54	-72.02	-20.37	395.51	194.91	283.64	0.00	1768.67
549	31.51	6.87	-7.02	1124.74	400.00	0.00	842.55	-68.36	-17.78	357.51	194.11	283.23	0.00	1492.05
550	31.28	6.87	-7.02	1124.74	386.96	0.00	411.66	-64.54	-15.18	321.50	192.93	282.58	0.00	1238.13
551	31.51	7.10	-7.02	1137.78	386.96	0.00	334.03	-60.73	-12.51	282.75	192.01	281.71	0.00	1102.65
552	31.59	6.87	-7.32	1146.75	375.00	0.00	-105.86	-55.24	-10.15	241.39	190.58	280.53	0.00	873.03
553	31.66	6.71	-7.48	1117.29	375.51	0.00	112.88	-48.75	-8.54	202.64	188.86	280.27	0.00	767.41
554	31.74	6.87	-6.87	1136.33	391.11	0.00	389.27	-40.59	-7.02	164.64	186.84	279.52	0.00	624.51
555	31.74	6.87	-6.71	1148.45	400.00	0.00	679.71	-29.75	-5.95	126.04	183.41	279.42	0.00	536.57
556	31.66	6.87	-7.02	1150.83	386.96	0.00	258.07	-18.84	-5.19	96.74	178.86	278.55	0.00	454.80
557	31.74	7.17	-7.32	1140.50	375.00	0.00	-85.83	-7.93	-4.43	74.92	172.91	276.99	0.00	383.18
558	31.66	6.87	-7.17	1126.40	391.49	0.00	546.39	-1.37	-3.36	59.81	170.66	275.00	0.00	401.24
559	-0.00	-0.00	-0.00	903.00	200.00	0.00	-0.00	1.37	-2.75	48.22	166.14	274.05	0.00	214.69
560	31.66	6.94	-6.87	1136.33	395.56	0.00	612.05	2.06	-1.98	37.38	167.76	273.47	0.00	163.67
561	31.74	6.87	-7.17	1132.79	387.23	0.00	382.12	2.44	-2.06	27.92	168.85	272.13	0.00	180.60
562	31.74	6.79	-6.87	1143.00	391.11	0.00	430.47	2.98	-2.29	21.21	168.35	271.94	0.00	164.50
563	-0.00	-0.00	-0.00	903.00	200.00	0.00	-0.00	3.20	-2.44	16.33	176.64	269.16	0.00	172.20
564	31.89	7.10	-6.56	1147.19	390.70	0.00	343.50	2.75	-1.98	11.14	172.60	268.49	0.00	141.41
565	31.74	7.10	-6.71	1148.45	400.00	0.00	600.64	1.75	-1.75	7.48	202.04	248.98	0.00	120.05
566	31.74	7.10	-7.02	1124.74	386.96	0.00	400.71	-0.00	-0.00	-0.00	300.00	200.00	0.00	-0.00
567	31.81	7.17	-7.32	1121.75	387.50	0.00	459.67	-0.00	-0.00	-0.00	300.00	200.00	0.00	-0.00
568	31.81	7.17	-6.87	1149.67	391.11	0.00	374.35	-0.00	-0.00	-0.00	300.00	200.00	0.00	-0.00
569	31.66	7.17	-7.02	1131.26	386.96	0.00	391.42	-0.00	-0.00	-0.00	300.00	200.00	0.00	-0.00
570	31.66	6.94	-7.17	1126.40	378.72	0.00	193.82	-0.00	-0.00	-0.00	300.00	200.00	0.00	-0.00
571	31.74	7.17	-7.02	1137.78	386.96	0.00	358.91	-0.00	-0.00	-0.00	300.00	200.00	0.00	-0.00
572	31.74	7.40	-7.32	1128.00	383.33	0.00	331.24	-0.00	-0.00	-0.00	300.00	200.00	0.00	-0.00
573	31.66	7.55	-6.71	1148.45	390.91	0.00	368.29	-0.00	-0.00	-0.00	300.00	200.00	0.00	-0.00
574	31.59	7.48	-6.87	1143.00	391.11	0.00	442.50	-0.00	-0.00	-0.00	300.00	200.00	0.00	-0.00
575	31.36	7.55	-6.87	1136.33	395.56	0.00	638.83	-0.00	-0.00	-0.00	300.00	200.00	0.00	-0.00
576	31.36	7.40	-7.02	1137.78	391.30	0.00	507.52	-0.00	-0.00	-0.00	300.00	200.00	0.00	-0.00
577	31.28	7.55	-7.02	1137.78	382.61	0.00	207.98	-0.00	-0.00	-0.00	300.00	200.00	0.00	-0.00
578	31.28	7.71	-6.71	1141.64	395.45	0.00	612.95	-0.00	-0.00	-0.00	300.00	200.00	0.00	-0.00
579	31.20	7.40	-7.02	1137.78	386.96	0.00	434.21	-0.00	-0.00	-0.00	300.00	200.00	0.00	-0.00
580	31.28	7.71	-7.02	1137.78	382.61	0.00	240.82	-0.00	-0.00	-0.00	300.00	200.00	0.00	-0.00
581	-0.00	-0.00	-0.00	903.00	200.00	0.00	-0.00	-0.00	-0.00	-0.00	300.00	200.00	0.00	-0.00
582	31.20	7.48	-7.02	1144.30	395.65	0.00	638.88	-0.00	-0.00	-0.00	300.00	200.00	0.00	-0.00
583	31.28	7.71	-6.87	1136.33	395.56	0.00	702.75	-0.00	-0.00	-0.00	300.00	200.00	0.00	-0.00
584	31.28	7.48	-6.87	1143.00	391.11	0.00	544.40	-0.00	-0.00	-0.00	300.00	200.00	0.00	-0.00
585	31.20	7.48	-7.02	1131.26	391.30	0.00	600.73	-0.00	-0.00	-0.00	300.00	200.00	0.00	-0.00
586	31.05	7.48	-7.17	1126.40	382.98	0.00	349.33	-0.00	-0.00	-0.00	300.00	200.00	0.00	-0.00
587	31.28	7.71	-7.02	1131.26	386.96	0.00	495.74	-0.00	-0.00	-0.00	300.00	200.00	0.00	-0.00
588	-0.00	-0.00	-0.00	903.00	200.00	0.00	-0.00	-0.00	-0.00	-0.00	300.00	200.00	0.00	-0.00
589	31.05	7.55	-7.17	1139.17	391.49	0.00	500.13	-0.00	-0.00	-0.00	300.00	200.00	0.00	-0.00
590	31.36	7.55	-7.17	1145.55	391.49	0.00	510.36	-0.00	-0.00	-0.00	300.00	200.00	0.00	-0.00
591	30.98	7.40	-6.87	1143.00	400.00	0.00	733.95	-0.00	-0.00	-0.00	300.00	200.00	0.00	-0.00
592	30.98	7.48	-7.17	1139.17	378.72	0.00	108.11	-0.00	-0.00	-0.00	300.00	200.00	0.00	-0.00
593	31.28	7.71	-7.17	1139.17	387.23	0.00	443.48	-0.00	-0.00	-0.00	300.00	200.00	0.00	-0.00
594	30.90	7.71	-7.17	1145.55	395.74	0.00	540.06	-0.00	-0.00	-0.00	300.00	200.00	0.00	-0.00
595	-0.00	-0.00	-0.00	903.00	200.00	0.00	-0.00	-0.00	-0.00	-0.00	300.00	200.00	0.00	-0.00
596	30.98	7.48	-6.87	1143.00	400.00	0.00	761.41	-0.00	-0.00	-0.00	300.00	200.00	0.00	-0.00
597	30.90	7.55	-6.87	1136.33	400.00	0.00	823.97	-0.00	-0.00	-0.00	300.00	200.00	0.00	-0.00
598	30.75	7.48	-7.02	1150.83	391.30	0.00	389.76	-0.00	-0.00	-0.00	300.00	200.00	0.00	-0.00
599	30.82	7.78	-6.87	1136.33	395.56	0.00	595.43	-0.00	-0.00	-0.00	300.00	200.00	0.00	-0.00
600	30.59	7.71	-7.17	1139.17	395.74	0.00	643.95	-0.00	-0.00	-0.00	300.00	200.00	0.00	-0.00
601	30.75	7.71	-7.02	1144.30	386.96	0.00	295.39	-0.00	-0.00	-0.00	300.00	200.00	0.00	-0.00
602	30.75	7.40	-7.63	1131.00	380.00	0.00	276.49	-0.00	-0.00	-0.00	300.00	200.00	0.00	-0.00
603	30.67	7.55	-7.48	1135.65	383.67	0.00	213.93	-0.00	-0.00	-0.00	300.00	200.00	0.00	-0.00
604	-0.00	-0.00	-0.00	903.00	200.00	0.00	-0.00	-0.00	-0.00	-0.00	300.00	200.00	0.00	-0.00
605	30.52	7.71	-7.48	1129.53	383.67	0.00	312.03	-0.00	-0.00	-0.00	300.00	200.00	0.00	-0.00
606	30.67	7.71	-7.17	1145.55	391.49	0.00	387.64	-0.00	-0.00	-0.00	300.00	200.00	0.00	-0.00
607	30.67	7.78	-6.87	1149.67	391.11	0.00	371.30	-0.00	-0.00	-0.00	300.00	200.00	0.00	-0.00
608	30.52	7.71	-7.17	1145.55	395.74	0.00	556.95	-0.00	-0.00	-0.00	300.00	200.00	0.00	-0.00
609	30.52	7.55	-6.87	1149.67	400.00	0.00	738.53	-0.00	-0.00	-0.00	300.00	200.00	0.00	-0.00
610	30.59	7.40	-7.02	1144.30	391.30	0.00	542.18	-0.00	-0.00	-0.00	300.00	200.00	0.00	-0.00
611	30.52	7.55	-7.17	1139.17	387.23	0.00	405.33	-0.00	-0.00	-0.00	300.00	200.00	0.00	-0.00
612	30.52	7.48	-7.02	1144.30	395.65	0.00	641.86	-0.00	-0.00	-0.00	300.00	200.00	0.00	-0.00
613	30.44	7.71	-7.17	1139.17	391.49	0.00	438.77	-0.00	-0.00	-0.00	300.00	200.00	0.00	-0.00
614	30.59	7.71	-6.87	1156.33	400.00	0.00	641.89	-0.00	-0.00	-0.00	300.00	200.00	0.00	-0.00
615	30.29	7.48	-7.17	1139.17	391.49	0.00	532.27	-0.00	-0.00	-0.00	300.00	200.00	0.00	-0.00
616	30.44	7.55	-7.17	1139.17	391.49	0.00	520.58	-0.00	-0.00	-0.00	300.00	200.00	0.00	-0.00
617	30.36	7.48	-7.17	1139.17	391.49	0.00	523.99	-0.00	-0.00	-0.00	300.00	200.00	0.00	-0.00
618	30.52	7.78	-7.17	1139.17	387.23	0.00	328.39	-0.00	-0.00	-0.00	300.00	200.00	0.00	-0.00
619	30.36	7.55	-7.02	1144.30	395.65	0.00	616.49	-0.00	-0.00	-0.00	300.00	200.00	0.00	-0.00
620	30.29	7.40	-6.87	1156.33	400.00	0.00	658.16	-0.00	-0.00	-0.00	300.00	200.00	0.00	-0.00
621	30.29	7.48	-7.17	1145.55	395.74	0.00	613.44	-0.00	-0.00	-0.00	300.00	200.00	0.00	-0.00
622	30.36	7.48	-7.32	1140.50	383.33	0.00	266.39	-0.00	-0.00	-0.00	300.00	200.00	0.00	-0.00
623	30.14	7.55	-7.32	1140.50	383.33	0.00	206.31	-0.00	-0.00	-0.00	300.00	200.00	0.00	-0.00
624	30.36	7.48	-7.02	1137.78	391.30	0.00	528.75	-0.00	-0.00	-0.00	300.00	200.00	0.00	-0.00
625	30.14	7.48	-7.17	1145.55	387.23	0.00	304.20	-0.00	-0.00	-0.00	300.00	200.00	0.00	-0.00
626	30.14	7.55	-7.17	1151.94	391.49	0.00	342.84	-0.00	-0.00	-0.00	300.00	200.00	0.00	-0.00
627	30.14	7.40	-7.17	1145.55	387.23	0.00	368.48	-0.00	-0.00	-0.00	300.00	200.00	0.00	-0.00
628	29.98	7.48	-7.48	1135.65	387.76	0.00	456.83	-0.00	-0.00	-0.00	300.00	200.00	0.00	-0.00
629	29.83	7.48	-7.32	1134.25	383.33	0.00	283.88	-0.00	-0.00	-0.00	300.00	200.00	0.00	-0.00
630	29.98	7.48	-7.32	1134.25	383.33	0.00	334.74	-0.00	-0.00	-0.00	300.00	200.00	0.00	-0.00
631	29.91	7.71	-7.02	1150.83	391.30	0.00	401.37	-0.00	-0.00	-0.00	300.00	200.00	0.00	-0.00
632	29.98	7.55	-7.02	1157.35	395.65	0.00	512.00	-0.00	-0.00	-0.00	300.00	200.00	0.00	-0.00
633	29.53	7.02	-7.17	1158.32	400.00	0.00	656.94	-0.00	-0.00	-0.00	300.00	200.00	0.00	-0.00
634	29.30	7.93	-7.17	1151.94	382.98	0.00	272.71	-0.00	-0.00	-0.00	300.00	200.00	0.00	-0.00
635	28.84	7.17	-7.17	1151.94	391.49	0.00	486.98	-0.00	-0.00	-0.00	300.00	200.00	0.00	-0.00
636	-0.00	-0.00	-0.00	903.00	200.00	0.00	-0.00	-0.00	-0.00	-0.00	300.00	200.00	0.00	-0.00
637	29.14	7.78	-7.17	1151.94	387.23	0.00	315.24	-0.00	-0.00	-0.00	300.00	200.00	0.00	-0.00
638	28.69	7.48	-7.48	1141.78	379.59	0.00	139.35	-0.00	-0.00	-0.00	300.00	200.00	0.00	-0.00
639	28.76	7.55	-6.87	1156.33	395.56	0.00	552.71	-0.00	-0.00	-0.00	300.00	200.00	0.00	-0.00
640	28.84	7.86	-7.32	1140.50	391.67	0.00	479.70	-0.00	-0.00	-0.00	300.00	200.00	0.00	-0.00
641	28.76	7.71	-7.32	1153.00	387.50	0.00	330.92	-0.00	-0.00	-0.00	300.00	200.00	0.00	-0.00
642	28.69	7.93	-7.48	1129.53	387.76	0.00	452.94	-0.00	-0.00	-0.00	300.00	200.00	0.00	-0.00
643	28.69	7.78	-7.17	1145.55	378.72	0.00	103.73	-0.00	-0.00	-0.00	300.00	200.00	0.00	-0.00
644	28.84	7.86	-7.17	1158.32	387.23	0.00	234.73	-0.00	-0.00	-0.00	300.00	200.00	0.00	-0.00
645	28.61	7.86	-7.02	1157.35	400.00	0.00	610.52	-0.00	-0.00	-0.00	300.00	200.00	0.00	-0.00
646	28.53	8.09	-7.17	1151.94	391.49	0.00	337.97	-0.00	-0.00	-0.00	300.00	200.00	0.00	-0.00
647	28.53	8.16	-7.32	1153.00	383.33	0.00	146.23	-0.00	-0.00	-0.00	300.00	200.00	0.00	-0.00
648	28.38	8.01	-7.63	1137.00	384.00	0.00	349.27	-0.00	-0.00	-0.00	300.00	200.00	0.00	-0.00
649	28.38	8.01	-7.32	1153.00	387.50	0.00	274.66	-0.00	-0.00	-0.00	300.00	200.00	0.00	-0.00
650	-0.00	-0.00	-0.00	903.00	200.00	0.00	-0.00	-0.00	-0.00	-0.00	300.00	200.00	0.00	-0.00
651	27.92	7.78	-7.32	1140.50	383.33	0.00	364.30	-0.00	-0.00	-0.00	300.00	200.00	0.00	-0.00
652	27.77	7.86	-7.17	1158.32	391.49	0.00	404.68	-0.00	-0.00	-0.00	300.00	200.00	0.00	-0.00
653	27.85	7.93	-7.02	1150.83	391.30	0.00	454.11	-0.00	-0.00	-0.00	300.00	200.00	0.00	-0.00
654	-0.00	-0.00	-0.00	903.00	200.00	0.00	-0.00	-0.00	-0.00	-0.00	300.00	200.00	0.00	-0.00
655	27.85	7.86	-7.02	1163.87	395.65	0.00	377.16	-0.00	-0.00	-0.00	300.00	200.00	0.00	-0.00
656	28.08	7.71	-7.32	1146.75	387.50	0.00	387.67	-0.00	-0.00	-0.00	300.00	200.00	0.00	-0.00
657	28.15	7.48	-7.17	1151.94	391.49	0.00	393.97	-0.00	-0.00	-0.00	300.00	200.00	0.00	-0.00
658	28.15	7.71	-7.17	1151.94	391.49	0.00	359.88	-0.00	-0.00	-0.00	300.00	200.00	0.00	-0.00
659	-0.00	-0.00	-0.00	903.00	200.00	0.00	-0.00	-0.00	-0.00	-0.00	300.00	200.00	0.00	-0.00
660	28.31	7.78	-7.32	1146.75	387.50	0.00	297.55	-0.00	-0.00	-0.00	300.00	200.00	0.00	-0.00
661	28.31	7.48	-7.17	1158.32	387.23	0.00	277.90	-0.00	-0.00	-0.00	300.00	200.00	0.00	-0.00
662	28.15	7.55	-7.32	1153.00	383.33	0.00	160.22	-0.00	-0.00	-0.00	300.00	200.00	0.00	-0.00
663	28.31	7.48	-7.17	1158.32	391.49	0.00	329.69	-0.00	-0.00	-0.00	300.00	200.00	0.00	-0.00
664	28.38	7.55	-7.17	1151.94	391.49	0.00	418.81	-0.00	-0.00	-0.00	300.00	200.00	0.00	-0.00
665	28.08	7.48	-7.17	1158.32	395.74	0.00	428.22	-0.00	-0.00	-0.00	300.00	200.00	0.00	-0.00
666	28.31	7.48	-7.17	1145.55	391.49	0.00	448.02	-0.00	-0.00	-0.00	300.00	200.00	0.00	-0.00
667	28.31	7.48	-7.17	1145.55	395.74	0.00	568.47	-0.00	-0.00	-0.00	300.00	200.00	0.00	-0.00
668	28.31	7.48	-7.17	1158.32	391.49	0.00	352.58	-0.00	-0.00	-0.00	300.00	200.00	0.00	-0.00
669	28.38	7.40	-7.02	1157.35	395.65	0.00	489.11	-0.00	-0.00	-0.00	300.00	200.00	0.00	-0.00
670	28.15	7.55	-7.32	1153.00	383.33	0.00	137.33	-0.00	-0.00	-0.00	300.00	200.00	0.00	-0.00
671	28.23	7.40	-7.32	1146.75	379.17	0.00	118.10	-0.00	-0.00	-0.00	300.00	200.00	0.00	-0.00
672	28.15	7.48	-7.48	1135.65	387.76	0.00	410.59	-0.00	-0.00	-0.00	300.00	200.00	0.00	-0.00
673	28.31	7.55	-7.02	1157.35	395.65	0.00	435.37	-0.00	-0.00	-0.00	300.00	200.00	0.00	-0.00
674	28.15	7.55	-7.17	1158.32	391.49	0.00	280.99	-0.00	-0.00	-0.00	300.00	200.00	0.00	-0.00
675	28.08	7.40	-7.32	1153.00	387.50	0.00	232.70	-0.00	-0.00	-0.00	300.00	200.00	0.00	-0.00
676	28.23	7.48	-7.17	1145.55	387.23	0.00	313.29	-0.00	-0.00	-0.00	300.00	200.00	0.00	-0.00
677	28.08	7.40	-7.17	1164.70	391.49	0.00	326.77	-0.00	-0.00	-0.00	300.00	200.00	0.00	-0.00
678	28.31	7.48	-7.32	1153.00	383.33	0.00	207.27	-0.00	-0.00	-0.00	300.00	200.00	0.00	-0.00
679	28.31	7.48	-7.17	1158.32	391.49	0.00	352.58	-0.00	-0.00	-0.00	300.00	200.00	0.00	-0.00
680	28.15	7.40	-7.17	1151.94	400.00	0.00	652.56	-0.00	-0.00	-0.00	300.00	200.00	0.00	-0.00
681	28.15	7.48	-7.02	1157.35	400.00	0.00	615.99	-0.00	-0.00	-0.00	300.00	200.00	0.00	-0.00
682	28.08	7.48	-7.32	1146.75	391.67	0.00	400.23	-0.00	-0.00	-0.00	300.00	200.00	0.00	-0.00
683	28.08	7.55	-7.02	1163.87	395.65	0.00	387.11	-0.00	-0.00	-0.00	300.00	200.00	0.00	-0.00
684	28.08	7.40	-7.17	1151.94	391.49	0.00	421.24	-0.00	-0.00	-0.00	300.00	200.00	0.00	-0.00
685	28.38	7.40	-7.32	1140.50	387.50	0.00	428.20	-0.00	-0.00	-0.00	300.00	200.00	0.00	-0.00
686	28.23	7.55	-7.02	1150.83	391.30	0.00	392.75	-0.00	-0.00	-0.00	300.00	200.00	0.00	-0.00
687	28.15	7.40	-7.17	1158.32	395.74	0.00	485.52	-0.00	-0.00	-0.00	300.00	200.00	0.00	-0.00
688	-0.00	-0.00	-0.00	903.00	200.00	0.00	-0.00	-0.00	-0.00	-0.00	300.00	200.00	0.00	-0.00
689	28.38	7.55	-7.17	1145.55	391.49	0.00	444.13	-0.00	-0.00	-0.00	300.00	200.00	0.00	-0.00
690	28.15	7.48	-7.48	1154.02	383.67	0.00	135.46	-0.00	-0.00	-0.00	300.00	200.00	0.00	-0.00
691	28.15	7.55	-7.02	1157.35	395.65	0.00	428.41	-0.00	-0.00	-0.00	300.00	200.00	0.00	-0.00
692	28.08	7.25	-7.48	1147.90	387.76	0.00	360.76	-0.00	-0.00	-0.00	300.00	200.00	0.00	-0.00
693	28.15	7.25	-7.48	1135.65	400.00	0.00	831.45	-0.00	-0.00	-0.00	300.00	200.00	0.00	-0.00
694	28.31	7.55	-7.17	1158.32	391.49	0.00	378.87	-0.00	-0.00	-0.00	300.00	200.00	0.00	-0.00
695	28.31	7.55	-7.02	1170.39	400.00	0.00	505.70	-0.00	-0.00	-0.00	300.00	200.00	0.00	-0.00
696	28.15	7.32	-7.17	1158.32	391.49	0.00	408.09	-0.00	-0.00	-0.00	300.00	200.00	0.00	-0.00
697	-0.00	-0.00	-0.00	903.00	200.00	0.00	-0.00	-0.00	-0.00	-0.00	300.00	200.00	0.00	-0.00
698	28.15	7.40	-7.17	1158.32	391.49	0.00	388.61	-0.00	-0.00	-0.00	300.00	200.00	0.00	-0.00
699	28.15	7.40	-7.17	1151.94	391.49	0.00	435.85	-0.00	-0.00	-0.00	300.00	200.00	0.00	-0.00
700	28.15	7.32	-7.32	1140.50	387.50	0.00	403.40	-0.00	-0.00	-0.00	300.00	200.00	0.00	-0.00
701	27.92	7.48	-7.32	1146.75	383.33	0.00	184.06	-0.00	-0.00	-0.00	300.00	200.00	0.00	-0.00
702	28.38	7.48	-7.17	1158.32	391.49	0.00	412.96	-0.00	-0.00	-0.00	300.00	200.00	0.00	-0.00
703	28.15	7.48	-7.02	1157.35	395.65	0.00	470.70	-0.00	-0.00	-0.00	300.00	200.00	0.00	-0.00
704	-0.00	-0.00	-0.00	903.00	200.00	0.00	-0.00	-0.00	-0.00	-0.00	300.00	200.00	0.00	-0.00
705	27.92	7.40	-7.17	1145.55	395.74	0.00	535.19	-0.00	-0.00	-0.00	300.00	200.00	0.00	-0.00
706	27.85	7.48	-7.32	1146.75	383.33	0.00	192.96	-0.00	-0.00	-0.00	300.00	200.00	0.00	-0.00
707	28.15	7.40	-7.17	1151.94	395.74	0.00	555.65	-0.00	-0.00	-0.00	300.00	200.00	0.00	-0.00
708	28.38	7.48	-7.17	1151.94	391.49	0.00	460.69	-0.00	-0.00	-0.00	300.00	200.00	0.00	-0.00
709	28.15	7.48	-7.32	1153.00	391.67	0.00	413.89	-0.00	-0.00	-0.00	300.00	200.00	0.00	-0.00
710	27.85	7.48	-7.17	1151.94	395.74	0.00	499.81	-0.00	-0.00	-0.00	300.00	200.00	0.00	-0.00
711	27.92	7.40	-7.17	1151.94	391.49	0.00	392.02	-0.00	-0.00	-0.00	300.00	200.00	0.00	-0.00
712	27.77	7.40	-7.48	1147.90	383.67	0.00	175.63	-0.00	-0.00	-0.00	300.00	200.00	0.00	-0.00
713	27.92	7.48	-7.17	1158.32	391.49	0.00	302.42	-0.00	-0.00	-0.00	300.00	200.00	0.00	-0.00
714	27.92	7.48	-7.32	1146.75	387.50	0.00	323.30	-0.00	-0.00	-0.00	300.00	200.00	0.00	-0.00
715	28.08	7.55	-7.32	1146.75	387.50	0.00	287.53	-0.00	-0.00	-0.00	300.00	200.00	0.00	-0.00
716	28.15	7.48	-7.32	1153.00	391.67	0.00	413.89	-0.00	-0.00	-0.00	300.00	200.00	0.00	-0.00
717	27.92	7.40	-7.17	1158.32	387.23	0.00	225.96	-0.00	-0.00	-0.00	300.00	200.00	0.00	-0.00
718	27.85	7.55	-7.32	1153.00	391.67	0.00	313.44	-0.00	-0.00	-0.00	300.00	200.00	0.00	-0.00
719	27.85	7.71	-7.32	1134.25	391.67	0.00	396.89	-0.00	-0.00	-0.00	300.00	200.00	0.00	-0.00
720	27.85	7.40	-7.93	1128.00	373.08	0.00	18.93	-0.00	-0.00	-0.00	300.00	200.00	0.00	-0.00
721	27.92	7.71	-7.32	1146.75	387.50	0.00	244.62	-0.00	-0.00	-0.00	300.00	200.00	0.00	-0.00
722	27.85	7.40	-7.17	1158.32	395.74	0.00	448.67	-0.00	-0.00	-0.00	300.00	200.00	0.00	-0.00
723	28.08	7.55	-6.87	1169.67	400.00	0.00	488.28	-0.00	-0.00	-0.00	300.00	200.00	0.00	-0.00
724	27.92	7.71	-7.32	1146.75	387.50	0.00	175.95	-0.00	-0.00	-0.00	300.00	200.00	0.00	-0.00
725	28.15	7.25	-7.48	1135.65	387.76	0.00	486.72	-0.00	-0.00	-0.00	300.00	200.00	0.00	-0.00
726	27.92	7.40	-7.32	1146.75	387.50	0.00	296.12	-0.00	-0.00	-0.00	300.00	200.00	0.00	-0.00
727	-0.00	-0.00	-0.00	903.00	200.00	0.00	-0.00	-0.00	-0.00	-0.00	300.00	200.00	0.00	-0.00
728	27.85	7.55	-7.48	1147.90	383.67	0.00	129.39	-0.00	-0.00	-0.00	300.00	200.00	0.00	-0.00
729	27.85	7.55	-7.02	1163.87	391.30	0.00	244.14	-0.00	-0.00	-0.00	300.00	200.00	0.00	-0.00
730	27.85	7.48	-7.02	1163.87	391.30	0.00	264.04	-0.00	-0.00	-0.00	300.00	200.00	0.00	-0.00
731	28.15	7.32	-7.32	1153.00	395.83	0.00	546.46	-0.00	-0.00	-0.00	300.00	200.00	0.00	-0.00
732	28.08	7.55	-7.32	1153.00	383.33	0.00	100.45	-0.00	-0.00	-0.00	300.00	200.00	0.00	-0.00
733	27.92	7.40	-7.17	1158.32	391.49	0.00	299.01	-0.00	-0.00	-0.00	300.00	200.00	0.00	-0.00
734	27.69	7.48	-7.17	1164.70	395.74	0.00	351.60	-0.00	-0.00	-0.00	300.00	200.00	0.00	-0.00
735	27.85	7.40	-7.17	1158.32	395.74	0.00	448.67	-0.00	-0.00	-0.00	300.00	200.00	0.00	-0.00
736	27.85	7.40	-7.32	1153.00	391.67	0.00	397.36	-0.00	-0.00	-0.00	300.00	200.00	0.00	-0.00
737	27.77	7.55	-7.32	1146.75	391.67	0.00	368.91	-0.00	-0.00	-0.00	300.00	200.00	0.00	-0.00
738	27.92	7.55	-7.63	1137.00	380.00	0.00	146.03	-0.00	-0.00	-0.00	300.00	200.00	0.00	-0.00
739	27.92	7.40	-7.32	1153.00	391.67	0.00	366.21	-0.00	-0.00	-0.00	300.00	200.00	0.00	-0.00
740	27.92	7.32	-7.32	1128.00	370.83	0.00	101.09	-0.00	-0.00	-0.00	300.00	200.00	0.00	-0.00
741	27.69	7.55	-7.17	1158.32	395.74	0.00	448.51	-0.00	-0.00	-0.00	300.00	200.00	0.00	-0.00
742	28.08	7.17	-7.17	1158.32	395.74	0.00	551.91	-0.00	-0.00	-0.00	300.00	200.00	0.00	-0.00
743	27.85	7.10	-7.78	1138.29	372.55	0.00	-0.15	-0.00	-0.00	-0.00	300.00	200.00	0.00	-0.00
744	-0.00	-0.00	-0.00	903.00	200.00	0.00	-0.00	-0.00	-0.00	-0.00	300.00	200.00	0.00	-0.00
745	28.23	7.32	-6.87	1163.00	395.56	0.00	526.09	-0.00	-0.00	-0.00	300.00	200.00	0.00	-0.00
746	27.85	7.40	-7.32	1140.50	387.50	0.00	350.95	-0.00	-0.00	-0.00	300.00	200.00	0.00	-0.00
747	27.92	7.17	-7.17	1158.32	387.23	0.00	238.62	-0.00	-0.00	-0.00	300.00	200.00	0.00	-0.00
748	27.85	7.25	-7.17	1158.32	395.74	0.00	487.63	-0.00	-0.00	-0.00	300.00	200.00	0.00	-0.00
749	28.08	7.40	-7.17	1158.32	395.74	0.00	493.48	-0.00	-0.00	-0.00	300.00	200.00	0.00	-0.00
750	28.23	7.32	-7.02	1163.87	395.65	0.00	430.90	-0.00	-0.00	-0.00	300.00	200.00	0.00	-0.00
751	27.85	7.10	-7.32	1153.00	387.50	0.00	288.96	-0.00	-0.00	-0.00	300.00	200.00	0.00	-0.00
752	28.31	7.10	-7.17	1151.94	391.49	0.00	472.37	-0.00	-0.00	-0.00	300.00	200.00	0.00	-0.00
753	28.31	7.17	-7.17	1151.94	387.23	0.00	310.05	0.00	0.00	0.00	300.00	200.00	0.00	0.00
754	28.15	7.10	-7.02	1150.83	400.00	0.00	667.74	-0.00	-0.00	-0.00	300.00	200.00	0.00	-0.00
755	28.23	7.10	-7.17	1151.94	391.49	0.00	411.99	-0.00	-0.00	-0.00	300.00	200.00	0.00	-0.00
756	28.31	7.17	-7.17	1145.55	391.49	0.00	476.27	-0.00	-0.00	-0.00	300.00	200.00	0.00	-0.00
757	28.08	7.10	-7.02	1157.35	395.65	0.00	484.13	-0.00	-0.00	-0.00	300.00	200.00	0.00	-0.00
758	28.23	7.40	-6.87	1163.00	391.11	0.00	289.24	-0.00	-0.00	-0.00	300.00	200.00	0.00	-0.00
759	28.31	7.40	-7.48	1135.65	379.59	0.00	225.92	-0.00	-0.00	-0.00	300.00	200.00	0.00	-0.00
760	28.38	7.32	-7.63	1131.00	372.00	0.00	53.10	-0.00	-0.00	-0.00	300.00	200.00	0.00	-0.00
761	28.23	7.48	-7.32	1146.75	383.33	0.00	148.46	-0.00	-0.00	-0.00	300.00	200.00	0.00	-0.00
762	28.23	7.25	-7.17	1158.32	391.49	0.00	327.74	-0.00	-0.00	-0.00	300.00	200.00	0.00	-0.00
763	28.46	7.32	-7.17	1158.32	387.23	0.00	345.43	-0.00	-0.00	-0.00	300.00	200.00	0.00	-0.00
764	28.46	7.71	-7.48	1141.78	383.67	0.00	251.30	-0.00	-0.00	-0.00	300.00	200.00	0.00	-0.00
765	28.46	7.71	-7.48	1135.65	383.67	0.00	321.37	-0.00	-0.00	-0.00	300.00	200.00	0.00	-0.00
766	28.46	7.71	-7.32	1153.00	391.67	0.00	415.17	-0.00	-0.00	-0.00	300.00	200.00	0.00	-0.00
767	28.53	7.86	-7.32	1134.25	387.50	0.00	420.09	-0.00	-0.00	-0.00	300.00	200.00	0.00	-0.00
768	28.53	7.78	-6.87	1156.33	395.56	0.00	495.74	-0.00	-0.00	-0.00	300.00	200.00	0.00	-0.00
769	28.53	7.86	-7.17	1145.55	391.49	0.00	445.10	-0.00	-0.00	-0.00	300.00	200.00	0.00	-0.00
770	28.38	7.93	-7.32	1134.25	387.50	0.00	350.95	-0.00	-0.00	-0.00	300.00	200.00	0.00	-0.00
771	28.61	7.78	-7.02	1144.30	391.30	0.00	574.19	-0.00	-0.00	-0.00	300.00	200.00	0.00	-0.00
772	28.53	7.86	-7.48	1135.65	375.51	0.00	158.50	-0.00	-0.00	-0.00	300.00	200.00	0.00	-0.00
773	28.61	7.78	-6.87	1149.67	386.67	0.00	376.89	-0.00	-0.00	-0.00	300.00	200.00	0.00	-0.00
774	28.61	7.78	-7.17	1145.55	382.98	0.00	257.61	-0.00	-0.00	-0.00	300.00	200.00	0.00	-0.00
775	28.46	7.86	-7.17	1145.55	391.49	0.00	453.38	-0.00	-0.00	-0.00	300.00	200.00	0.00	-0.00
776	28.46	7.93	-6.87	1149.67	400.00	0.00	690.21	-0.00	-0.00	-0.00	300.00	200.00	0.00	-0.00
777	28.38	8.09	-7.02	1150.83	395.65	0.00	504.54	-0.00	-0.00	-0.00	300.00	200.00	0.00	-0.00
778	28.61	7.93	-7.32	1134.25	383.33	0.00	366.21	-0.00	-0.00	-0.00	300.00	200.00	0.00	-0.00
779	28.69	7.93	-7.17	1145.55	382.98	0.00	211.68	-0.00	-0.00	-0.00	300.00	200.00	0.00	-0.00
780	28.61	7.86	-7.17	1158.32	382.98	0.00	184.57	-0.00	-0.00	-0.00	300.00	200.00	0.00	-0.00
781	28.61	7.78	-7.02	1150.83	386.96	0.00	376.16	-0.00	-0.00	-0.00	300.00	200.00	0.00	-0.00
782	28.61	8.01	-7.48	1135.65	379.59	0.00	253.17	-0.00	-0.00	-0.00	300.00	200.00	0.00	-0.00
783	28.38	8.16	-7.32	1134.25	383.33	0.00	317.10	-0.00	-0.00	-0.00	300.00	200.00	0.00	-0.00
784	28.46	7.86	-7.63	1125.00	376.00	0.00	288.54	-0.00	-0.00	-0.00	300.00	200.00	0.00	-0.00
785	28.46	8.09	-7.32	1134.25	387.50	0.00	467.30	-0.00	-0.00	-0.00	300.00	200.00	0.00	-0.00
786	28.46	8.16	-7.02	1144.30	395.65	0.00	576.68	-0.00	-0.00	-0.00	300.00	200.00	0.00	-0.00
787	28.38	8.01	-7.02	1144.30	400.00	0.00	721.97	-0.00	-0.00	-0.00	300.00	200.00	0.00	-0.00
788	28.53	7.86	-7.17	1139.17	391.49	0.00	609.70	-0.00	-0.00	-0.00	300.00	200.00	0.00	-0.00
789	28.46	8.09	-7.32	1146.75	387.50	0.00	274.66	-0.00	-0.00	-0.00	300.00	200.00	0.00	-0.00
790	28.69	8.09	-7.02	1150.83	382.61	0.00	212.96	-0.00	-0.00	-0.00	300.00	200.00	0.00	-0.00
791	28.38	8.01	-7.02	1163.87	391.30	0.00	341.33	-0.00	-0.00	-0.00	300.00	200.00	0.00	-0.00
792	28.46	8.01	-7.17	1151.94	387.23	0.00	335.69	-0.00	-0.00	-0.00	300.00	200.00	0.00	-0.00
793	28.46	7.93	-7.32	1159.25	391.67	0.00	399.91	-0.00	-0.00	-0.00	300.00	200.00	0.00	-0.00
794	28.61	8.16	-6.87	1156.33	395.56	0.00	505.57	-0.00	-0.00	-0.00	300.00	200.00	0.00	-0.00
795	-0.00	-0.00	-0.00	903.00	200.00	0.00	-0.00	-0.00	-0.00	-0.00	300.00	200.00	0.00	-0.00
796	28.38	8.01	-7.17	1139.17	391.49	0.00	544.45	-0.00	-0.00	-0.00	300.00	200.00	0.00	-0.00
797	28.38	8.01	-7.17	1139.17	395.74	0.00	642.33	-0.00	-0.00	-0.00	300.00	200.00	0.00	-0.00
798	28.61	7.93	-7.32	1134.25	383.33	0.00	366.21	-0.00	-0.00	-0.00	300.00	200.00	0.00	-0.00
799	28.38	8.01	-6.87	1149.67	400.00	0.00	679.02	-0.00	-0.00	-0.00	300.00	200.00	0.00	-0.00
800	28.31	7.93	-6.87	1183.00	400.00	0.00	440.98	-0.00	-0.00	-0.00	300.00	200.00	0.00	-0.00
801	28.46	7.93	-6.87	1143.00	395.56	0.00	662.40	-0.00	-0.00	-0.00	300.00	200.00	0.00	-0.00
802	28.38	7.86	-7.17	1139.17	391.49	0.00	557.60	-0.00	-0.00	-0.00	300.00	200.00	0.00	-0.00
803	28.46	8.09	-7.02	1157.35	395.65	0.00	489.61	-0.00	-0.00	-0.00	300.00	200.00	0.00	-0.00
804	28.46	7.93	-7.02	1163.87	400.00	0.00	623.29	-0.00	-0.00	-0.00	300.00	200.00	0.00	-0.00
805	28.46	7.86	-7.32	1146.75	383.33	0.00	280.54	-0.00	-0.00	-0.00	300.00	200.00	0.00	-0.00
806	28.46	8.01	-7.17	1151.94	387.23	0.00	335.69	-0.00	-0.00	-0.00	300.00	200.00	0.00	-0.00
807	28.46	7.78	-7.17	1145.55	395.74	0.00	684.54	-0.00	-0.00	-0.00	300.00	200.00	0.00	-0.00
808	28.53	8.24	-7.02	1144.30	395.65	0.00	596.09	-0.00	-0.00	-0.00	300.00	200.00	0.00	-0.00
809	28.38	7.93	-7.17	1151.94	395.74	0.00	536.17	-0.00	-0.00	-0.00	300.00	200.00	0.00	-0.00
810	28.46	8.01	-7.17	1158.32	395.74	0.00	526.75	-0.00	-0.00	-0.00	300.00	200.00	0.00	-0.00
811	28.38	7.93	-7.48	1129.53	383.67	0.00	417.13	-0.00	-0.00	-0.00	300.00	200.00	0.00	-0.00
812	28.38	8.09	-7.17	1158.32	391.49	0.00	348.68	-0.00	-0.00	-0.00	300.00	200.00	0.00	-0.00
813	28.38	7.93	-7.02	1144.30	386.96	0.00	393.08	-0.00	-0.00	-0.00	300.00	200.00	0.00	-0.00
814	28.46	8.01	-7.32	1140.50	383.33	0.00	316.30	-0.00	-0.00	-0.00	300.00	200.00	0.00	-0.00
815	28.38	8.09	-7.32	1134.25	387.50	0.00	361.44	-0.00	-0.00	-0.00	300.00	200.00	0.00	-0.00
816	28.46	8.09	-7.17	1145.55	395.74	0.00	610.51	-0.00	-0.00	-0.00	300.00	200.00	0.00	-0.00
817	28.38	8.01	-7.02	1144.30	395.65	0.00	621.46	-0.00	-0.00	-0.00	300.00	200.00	0.00	-0.00
818	28.38	8.01	-7.02	1144.30	395.65	0.00	598.58	-0.00	-0.00	-0.00	300.00	200.00	0.00	-0.00
819	28.46	8.09	-7.78	1144.18	372.55	0.00	-61.33	-0.00	-0.00	-0.00	300.00	200.00	0.00	-0.00
820	28.31	7.93	-7.17	1145.55	391.49	0.00	474.32	-0.00	-0.00	-0.00	300.00	200.00	0.00	-0.00
821	28.46	8.01	-6.87	1163.00	400.00	0.00	610.35	-0.00	-0.00	-0.00	300.00	200.00	0.00	-0.00
822	28.53	8.09	-7.17	1158.32	391.49	0.00	400.79	-0.00	-0.00	-0.00	300.00	200.00	0.00	-0.00
823	28.46	8.09	-7.02	1144.30	400.00	0.00	741.71	-0.00	-0.00	-0.00	300.00	200.00	0.00	-0.00
824	28.38	7.93	-7.17	1158.32	391.49	0.00	364.75	-0.00	-0.00	-0.00	300.00	200.00	0.00	-0.00
825	28.38	7.93	-7.02	1157.35	395.65	0.00	513.49	-0.00	-0.00	-0.00	300.00	200.00	0.00	-0.00
826	28.46	8.09	-7.17	1158.32	391.49	0.00	409.07	-0.00	-0.00	-0.00	300.00	200.00	0.00	-0.00
827	28.53	8.16	-7.17	1151.94	391.49	0.00	410.53	-0.00	-0.00	-0.00	300.00	200.00	0.00	-0.00
828	28.38	8.01	-7.17	1139.17	387.23	0.00	400.79	-0.00	-0.00	-0.00	300.00	200.00	0.00	-0.00
829	28.38	8.01	-7.02	1163.87	395.65	0.00	464.73	-0.00	-0.00	-0.00	300.00	200.00	0.00	-0.00
830	28.46	8.09	-7.17	1151.94	382.98	0.00	172.72	-0.00	-0.00	-0.00	300.00	200.00	0.00	-0.00
831	28.46	8.09	-7.32	1146.75	387.50	0.00	343.32	-0.00	-0.00	-0.00	300.00	200.00	0.00	-0.00
832	28.23	8.01	-7.17	1158.32	387.23	0.00	218.82	-0.00	-0.00	-0.00	300.00	200.00	0.00	-0.00
833	28.38	8.09	-7.17	1145.55	391.49	0.00	429.03	-0.00	-0.00	-0.00	300.00	200.00	0.00	-0.00
834	28.38	8.16	-7.32	1146.75	387.50	0.00	379.09	-0.00	-0.00	-0.00	300.00	200.00	0.00	-0.00
835	28.31	8.01	-7.17	1145.55	391.49	0.00	455.82	-0.00	-0.00	-0.00	300.00	200.00	0.00	-0.00
836	28.38	8.09	-7.32	1134.25	391.67	0.00	571.25	-0.00	-0.00	-0.00	300.00	200.00	0.00	-0.00
837	28.23	7.93	-7.32	1146.75	387.50	0.00	383.38	-0.00	-0.00	-0.00	300.00	200.00	0.00	-0.00
838	28.38	8.09	-7.17	1139.17	387.23	0.00	428.54	-0.00	-0.00	-0.00	300.00	200.00	0.00	-0.00
839	28.46	8.09	-7.32	1134.25	379.17	0.00	207.26	-0.00	-0.00	-0.00	300.00	200.00	0.00	-0.00
840	28.46	8.16	-7.17	1145.55	382.98	0.00	205.83	-0.00	-0.00	-0.00	300.00	200.00	0.00	-0.00
841	28.31	8.09	-7.17	1145.55	387.23	0.00	362.64	-0.00	-0.00	-0.00	300.00	200.00	0.00	-0.00
842	28.46	8.01	-7.17	1145.55	387.23	0.00	295.27	-0.00	-0.00	-0.00	300.00	200.00	0.00	-0.00
843	28.38	7.78	-7.17	1151.94	391.49	0.00	407.60	-0.00	-0.00	-0.00	300.00	200.00	0.00	-0.00
844	28.53	8.01	-7.48	1147.90	383.67	0.00	234.95	-0.00	-0.00	-0.00	300.00	200.00	0.00	-0.00
845	28.38	8.09	-7.32	1140.50	383.33	0.00	261.31	-0.00	-0.00	-0.00	300.00	200.00	0.00	-0.00
846	28.31	7.86	-7.48	1135.65	383.67	0.00	349.40	-0.00	-0.00	-0.00	300.00	200.00	0.00	-0.00
847	28.31	7.86	-7.32	1159.25	387.50	0.00	272.27	-0.00	-0.00	-0.00	300.00	200.00	0.00	-0.00
848	28.46	7.86	-7.63	1131.00	380.00	0.00	332.34	-0.00	-0.00	-0.00	300.00	200.00	0.00	-0.00
849	28.53	8.01	-6.87	1156.33	395.56	0.00	529.31	-0.00	-0.00	-0.00	300.00	200.00	0.00	-0.00
850	28.31	8.09	-7.17	1145.55	387.23	0.00	316.86	-0.00	-0.00	-0.00	300.00	200.00	0.00	-0.00
851	28.31	8.01	-7.17	1151.94	395.74	0.00	525.13	-0.00	-0.00	-0.00	300.00	200.00	0.00	-0.00
852	28.46	8.09	-7.32	1140.50	383.33	0.00	252.41	-0.00	-0.00	-0.00	300.00	200.00	0.00	-0.00
853	28.38	7.93	-7.17	1145.55	395.74	0.00	609.70	-0.00	-0.00	-0.00	300.00	200.00	0.00	-0.00
854	28.46	7.71	-7.32	1140.50	383.33	0.00	365.89	-0.00	-0.00	-0.00	300.00	200.00	0.00	-0.00
855	28.23	7.86	-7.02	1163.87	391.30	0.00	237.51	-0.00	-0.00	-0.00	300.00	200.00	0.00	-0.00
856	28.46	7.93	-6.87	1169.67	400.00	0.00	531.51	-0.00	-0.00	-0.00	300.00	200.00	0.00	-0.00
857	28.46	7.78	-7.48	1147.90	383.67	0.00	276.99	-0.00	-0.00	-0.00	300.00	200.00	0.00	-0.00
858	28.31	7.93	-7.32	1153.00	391.67	0.00	443.14	-0.00	-0.00	-0.00	300.00	200.00	0.00	-0.00
859	28.38	7.86	-7.02	1144.30	395.65	0.00	566.73	-0.00	-0.00	-0.00	300.00	200.00	0.00	-0.00
860	28.23	7.86	-7.32	1146.75	391.67	0.00	382.26	-0.00	-0.00	-0.00	300.00	200.00	0.00	-0.00
861	28.46	7.93	-7.63	1143.00	376.00	0.00	60.12	-0.00	-0.00	-0.00	300.00	200.00	0.00	-0.00
862	28.15	7.55	-7.17	1151.94	391.49	0.00	466.53	-0.00	-0.00	-0.00	300.00	200.00	0.00	-0.00
863	28.23	7.78	-7.48	1147.90	383.67	0.00	234.95	-0.00	-0.00	-0.00	300.00	200.00	0.00	-0.00
864	28.31	7.71	-7.02	1157.35	400.00	0.00	679.85	-0.00	-0.00	-0.00	300.00	200.00	0.00	-0.00
865	28.23	7.71	-7.17	1145.55	391.49	0.00	492.34	-0.00	-0.00	-0.00	300.00	200.00	0.00	-0.00
866	28.23	7.78	-7.17	1151.94	387.23	0.00	258.26	-0.00	-0.00	-0.00	300.00	200.00	0.00	-0.00
867	28.31	7.71	-7.17	1158.32	391.49	0.00	362.80	-0.00	-0.00	-0.00	300.00	200.00	0.00	-0.00
868	-0.00	-0.00	-0.00	903.00	200.00	0.00	-0.00	-0.00	-0.00	-0.00	300.00	200.00	0.00	-0.00
869	28.15	7.71	-7.32	1146.75	387.50	0.00	310.42	-0.00	-0.00	-0.00	300.00	200.00	0.00	-0.00
870	28.15	7.78	-7.48	1135.65	379.59	0.00	109.77	-0.00	-0.00	-0.00	300.00	200.00	0.00	-0.00
871	28.08	7.48	-7.32	1146.75	391.67	0.00	514.67	-0.00	-0.00	-0.00	300.00	200.00	0.00	-0.00
872	27.92	7.55	-7.32	1159.25	383.33	0.00	162.60	-0.00	-0.00	-0.00	300.00	200.00	0.00	-0.00
873	27.85	7.40	-7.32	1153.00	387.50	0.00	281.33	-0.00	-0.00	-0.00	300.00	200.00	0.00	-0.00
874	27.77	7.40	-7.32	1153.00	391.67	0.00	359.85	-0.00	-0.00	-0.00	300.00	200.00	0.00	-0.00
875	27.92	7.55	-7.32	1153.00	391.67	0.00	373.84	-0.00	-0.00	-0.00	300.00	200.00	0.00	-0.00
876	27.85	7.40	-7.17	1158.32	395.74	0.00	517.34	-0.00	-0.00	-0.00	300.00	200.00	0.00	-0.00
877	27.62	7.48	-7.17	1151.94	391.49	0.00	406.14	-0.00	-0.00	-0.00	300.00	200.00	0.00	-0.00
878	27.92	7.55	-7.17	1158.32	387.23	0.00	187.00	-0.00	-0.00	-0.00	300.00	200.00	0.00	-0.00
879	27.92	7.40	-7.17	1151.94	395.74	0.00	533.73	-0.00	-0.00	-0.00	300.00	200.00	0.00	-0.00
880	27.77	7.40	-7.17	1151.94	391.49	0.00	385.69	-0.00	-0.00	-0.00	300.00	200.00	0.00	-0.00
881	27.92	7.48	-7.17	1158.32	391.49	0.00	348.19	-0.00	-0.00	-0.00	300.00	200.00	0.00	-0.00
882	28.08	7.48	-7.32	1146.75	383.33	0.00	189.15	-0.00	-0.00	-0.00	300.00	200.00	0.00	-0.00
883	27.92	7.48	-7.17	1158.32	400.00	0.00	631.62	-0.00	-0.00	-0.00	300.00	200.00	0.00	-0.00
884	27.85	7.48	-7.32	1146.75	383.33	0.00	170.07	-0.00	-0.00	-0.00	300.00	200.00	0.00	-0.00
885	28.08	7.48	-7.17	1158.32	387.23	0.00	235.05	-0.00	-0.00	-0.00	300.00	200.00	0.00	-0.00
886	27.92	7.48	-7.32	1140.50	387.50	0.00	370.03	-0.00	-0.00	-0.00	300.00	200.00	0.00	-0.00
887	27.85	7.40	-7.63	1131.00	376.00	0.00	101.01	-0.00	-0.00	-0.00	300.00	200.00	0.00	-0.00
888	27.92	7.40	-7.32	1153.00	387.50	0.00	272.75	-0.00	-0.00	-0.00	300.00	200.00	0.00	-0.00
889	27.85	7.48	-7.17	1158.32	391.49	0.00	310.70	-0.00	-0.00	-0.00	300.00	200.00	0.00	-0.00
890	27.92	7.48	-7.02	1163.87	400.00	0.00	590.12	-0.00	-0.00	-0.00	300.00	200.00	0.00	-0.00
891	27.77	7.48	-7.17	1164.70	391.49	0.00	317.03	-0.00	-0.00	-0.00	300.00	200.00	0.00	-0.00
892	-0.00	-0.00	-0.00	903.00	200.00	0.00	-0.00	-0.00	-0.00	-0.00	300.00	200.00	0.00	-0.00
893	27.92	7.55	-7.63	1131.00	380.00	0.00	214.23	-0.00	-0.00	-0.00	300.00	200.00	0.00	-0.00
894	28.08	7.40	-7.17	1164.70	387.23	0.00	230.18	-0.00	-0.00	-0.00	300.00	200.00	0.00	-0.00
895	27.77	7.40	-7.02	1163.87	391.30	0.00	338.02	-0.00	-0.00	-0.00	300.00	200.00	0.00	-0.00
896	27.85	7.55	-6.87	1156.33	395.56	0.00	488.11	-0.00	-0.00	-0.00	300.00	200.00	0.00	-0.00
897	27.77	7.55	-7.48	1141.78	387.76	0.00	297.86	-0.00	-0.00	-0.00	300.00	200.00	0.00	-0.00
898	27.92	7.71	-7.32	1159.25	387.50	0.00	125.41	-0.00	-0.00	-0.00	300.00	200.00	0.00	-0.00
899	27.85	7.40	-7.17	1151.94	387.23	0.00	281.80	-0.00	-0.00	-0.00	300.00	200.00	0.00	-0.00
900	28.38	7.40	-7.17	1158.32	387.23	0.00	311.67	-0.00	-0.00	-0.00	300.00	200.00	0.00	-0.00
901	27.85	7.32	-7.63	1143.00	396.00	0.00	564.58	-0.00	-0.00	-0.00	300.00	200.00	0.00	-0.00
902	28.15	7.78	-7.32	1140.50	387.50	0.00	386.24	-0.00	-0.00	-0.00	300.00	200.00	0.00	-0.00
903	27.92	7.40	-7.63	1137.00	380.00	0.00	181.73	-0.00	-0.00	-0.00	300.00	200.00	0.00	-0.00
904	27.77	7.71	-7.02	1144.30	391.30	0.00	454.94	-0.00	-0.00	-0.00	300.00	200.00	0.00	-0.00
905	28.08	7.55	-7.32	1146.75	387.50	0.00	310.42	-0.00	-0.00	-0.00	300.00	200.00	0.00	-0.00
906	27.69	7.71	-7.48	1135.65	379.59	0.00	91.09	-0.00	-0.00	-0.00	300.00	200.00	0.00	-0.00
907	27.92	7.48	-7.48	1141.78	383.67	0.00	207.86	-0.00	-0.00	-0.00	300.00	200.00	0.00	-0.00
908	27.85	7.55	-7.17	1151.94	400.00	0.00	645.09	-0.00	-0.00	-0.00	300.00	200.00	0.00	-0.00
909	27.85	7.48	-7.17	1158.32	395.74	0.00	429.19	-0.00	-0.00	-0.00	300.00	200.00	0.00	-0.00
910	28.15	7.55	-7.17	1158.32	391.49	0.00	441.21	-0.00	-0.00	-0.00	300.00	200.00	0.00	-0.00
911	27.85	7.40	-7.02	1150.83	395.65	0.00	501.55	-0.00	-0.00	-0.00	300.00	200.00	0.00	-0.00
912	28.15	7.71	-7.48	1147.90	379.59	0.00	124.72	-0.00	-0.00	-0.00	300.00	200.00	0.00	-0.00
913	27.85	7.48	-7.32	1140.50	387.50	0.00	424.39	-0.00	-0.00	-0.00	300.00	200.00	0.00	-0.00
914	28.08	7.48	-7.48	1147.90	375.51	0.00	52.47	-0.00	-0.00	-0.00	300.00	200.00	0.00	-0.00
915	28.08	7.48	-7.48	1141.78	379.59	0.00	167.07	-0.00	-0.00	-0.00	300.00	200.00	0.00	-0.00
916	28.08	7.48	-7.17	1151.94	387.23	0.00	351.44	-0.00	-0.00	-0.00	300.00	200.00	0.00	-0.00
917	28.23	7.71	-7.32	1153.00	387.50	0.00	230.79	-0.00	-0.00	-0.00	300.00	200.00	0.00	-0.00
918	28.08	7.71	-7.02	1163.87	395.65	0.00	347.30	-0.00	-0.00	-0.00	300.00	200.00	0.00	-0.00
919	28.08	7.71	-7.17	1158.32	382.98	0.00	125.80	-0.00	-0.00	-0.00	300.00	200.00	0.00	-0.00
920	28.15	7.55	-7.48	1147.90	379.59	0.00	93.42	-0.00	-0.00	-0.00	300.00	200.00	0.00	-0.00
921	28.15	7.55	-7.02	1163.87	386.96	0.00	203.01	-0.00	-0.00	-0.00	300.00	200.00	0.00	-0.00
922	27.77	7.71	-7.48	1141.78	383.67	0.00	216.74	-0.00	-0.00	-0.00	300.00	200.00	0.00	-0.00
923	28.08	7.55	-7.17	1151.94	395.74	0.00	571.39	-0.00	-0.00	-0.00	300.00	200.00	0.00	-0.00
924	28.08	7.40	-7.17	1151.94	391.49	0.00	444.13	-0.00	-0.00	-0.00	300.00	200.00	0.00	-0.00
925	28.08	7.55	-7.17	1145.55	391.49	0.00	454.36	-0.00	-0.00	-0.00	300.00	200.00	0.00	-0.00
