# Supplementary material for: Musculoskeletal modeling and humanoid control of robots based on human gait data
Source: PeerJ Comput Sci. 2021 Aug 9;7:e657. doi: 10.7717/peerj-cs.657 (PMC8372000; doi:10.7717/peerj-cs.657)
Supplement: Supplemental Information 2 [file peerj-cs-07-657-s002.zip › force/Cap12.forces]

[Force Data]
NumberOfForcePlates=2
SampleRate=120.000000
NumberOfSamples=1166
#Sample	FX1	FY1	FZ1	X1	Y1	Z1	MZ1	FX2	FY2	FZ2	X2	Y2	Z2	MZ2
1	-0.00	-0.00	-0.00	903.00	200.00	0.00	-0.00	-0.00	-0.00	-0.00	300.00	200.00	0.00	-0.00
2	-0.00	-0.00	-0.00	903.00	200.00	0.00	-0.00	-0.00	-0.00	-0.00	300.00	200.00	0.00	-0.00
3	-0.00	-0.00	-0.00	903.00	200.00	0.00	-0.00	-0.00	-0.00	-0.00	300.00	200.00	0.00	-0.00
4	-0.00	-0.00	-0.00	903.00	200.00	0.00	-0.00	-0.00	-0.00	-0.00	300.00	200.00	0.00	-0.00
5	-0.00	-0.00	-0.00	903.00	200.00	0.00	-0.00	-0.00	-0.00	-0.00	300.00	200.00	0.00	-0.00
6	-0.00	-0.00	-0.00	903.00	200.00	0.00	-0.00	-0.00	-0.00	-0.00	300.00	200.00	0.00	-0.00
7	0.00	0.00	0.00	903.00	200.00	0.00	0.00	-0.00	-0.00	-0.00	300.00	200.00	0.00	-0.00
8	-0.00	-0.00	-0.00	903.00	200.00	0.00	-0.00	-0.00	-0.00	-0.00	300.00	200.00	0.00	-0.00
9	-0.00	-0.00	-0.00	903.00	200.00	0.00	-0.00	-0.00	-0.00	-0.00	300.00	200.00	0.00	-0.00
10	-0.00	-0.00	-0.00	903.00	200.00	0.00	-0.00	-0.00	-0.00	-0.00	300.00	200.00	0.00	-0.00
11	-0.00	-0.00	-0.00	903.00	200.00	0.00	-0.00	-0.00	-0.00	-0.00	300.00	200.00	0.00	-0.00
12	-0.00	-0.00	-0.00	903.00	200.00	0.00	-0.00	-0.00	-0.00	-0.00	300.00	200.00	0.00	-0.00
13	-0.00	-0.00	-0.00	903.00	200.00	0.00	-0.00	-0.00	-0.00	-0.00	300.00	200.00	0.00	-0.00
14	-0.00	-0.00	-0.00	903.00	200.00	0.00	-0.00	-0.00	-0.00	-0.00	300.00	200.00	0.00	-0.00
15	-0.00	-0.00	-0.00	903.00	200.00	0.00	-0.00	-0.00	-0.00	-0.00	300.00	200.00	0.00	-0.00
16	-0.00	-0.00	-0.00	903.00	200.00	0.00	-0.00	-0.00	-0.00	-0.00	300.00	200.00	0.00	-0.00
17	-0.00	-0.00	-0.00	903.00	200.00	0.00	-0.00	-0.00	-0.00	-0.00	300.00	200.00	0.00	-0.00
18	-0.00	-0.00	-0.00	903.00	200.00	0.00	-0.00	-0.00	-0.00	-0.00	300.00	200.00	0.00	-0.00
19	-0.00	-0.00	-0.00	903.00	200.00	0.00	-0.00	-0.00	-0.00	-0.00	300.00	200.00	0.00	-0.00
20	-0.00	-0.00	-0.00	903.00	200.00	0.00	-0.00	-0.00	-0.00	-0.00	300.00	200.00	0.00	-0.00
21	-0.00	-0.00	-0.00	903.00	200.00	0.00	-0.00	-0.00	-0.00	-0.00	300.00	200.00	0.00	-0.00
22	0.00	0.00	0.00	903.00	200.00	0.00	0.00	-0.00	-0.00	-0.00	300.00	200.00	0.00	-0.00
23	-0.00	-0.00	-0.00	903.00	200.00	0.00	-0.00	-0.00	-0.00	-0.00	300.00	200.00	0.00	-0.00
24	-0.00	-0.00	-0.00	903.00	200.00	0.00	-0.00	-0.00	-0.00	-0.00	300.00	200.00	0.00	-0.00
25	-0.00	-0.00	-0.00	903.00	200.00	0.00	-0.00	-0.00	-0.00	-0.00	300.00	200.00	0.00	-0.00
26	-0.00	-0.00	-0.00	903.00	200.00	0.00	-0.00	-0.00	-0.00	-0.00	300.00	200.00	0.00	-0.00
27	-0.00	-0.00	-0.00	903.00	200.00	0.00	-0.00	-0.00	-0.00	-0.00	300.00	200.00	0.00	-0.00
28	-0.00	-0.00	-0.00	903.00	200.00	0.00	-0.00	-0.00	-0.00	-0.00	300.00	200.00	0.00	-0.00
29	-0.00	-0.00	-0.00	903.00	200.00	0.00	-0.00	-0.00	-0.00	-0.00	300.00	200.00	0.00	-0.00
30	0.00	0.00	0.00	903.00	200.00	0.00	0.00	-0.00	-0.00	-0.00	300.00	200.00	0.00	-0.00
31	0.00	0.00	0.00	903.00	200.00	0.00	0.00	-0.00	-0.00	-0.00	300.00	200.00	0.00	-0.00
32	-0.00	-0.00	-0.00	903.00	200.00	0.00	-0.00	-0.00	-0.00	-0.00	300.00	200.00	0.00	-0.00
33	-0.00	-0.00	-0.00	903.00	200.00	0.00	-0.00	-0.00	-0.00	-0.00	300.00	200.00	0.00	-0.00
34	-0.00	-0.00	-0.00	903.00	200.00	0.00	-0.00	-0.00	-0.00	-0.00	300.00	200.00	0.00	-0.00
35	0.00	0.00	0.00	903.00	200.00	0.00	0.00	-0.00	-0.00	-0.00	300.00	200.00	0.00	-0.00
36	-0.00	-0.00	-0.00	903.00	200.00	0.00	-0.00	-0.00	-0.00	-0.00	300.00	200.00	0.00	-0.00
37	0.00	0.00	0.00	903.00	200.00	0.00	0.00	-0.00	-0.00	-0.00	300.00	200.00	0.00	-0.00
38	-0.00	-0.00	-0.00	903.00	200.00	0.00	-0.00	-0.00	-0.00	-0.00	300.00	200.00	0.00	-0.00
39	-0.00	-0.00	-0.00	903.00	200.00	0.00	-0.00	-0.00	-0.00	-0.00	300.00	200.00	0.00	-0.00
40	-0.00	-0.00	-0.00	903.00	200.00	0.00	-0.00	-0.00	-0.00	-0.00	300.00	200.00	0.00	-0.00
41	-0.00	-0.00	-0.00	903.00	200.00	0.00	-0.00	-0.00	-0.00	-0.00	300.00	200.00	0.00	-0.00
42	-0.00	-0.00	-0.00	903.00	200.00	0.00	-0.00	-0.00	-0.00	-0.00	300.00	200.00	0.00	-0.00
43	0.00	0.00	0.00	903.00	200.00	0.00	0.00	-0.00	-0.00	-0.00	300.00	200.00	0.00	-0.00
44	-0.00	-0.00	-0.00	903.00	200.00	0.00	-0.00	-0.00	-0.00	-0.00	300.00	200.00	0.00	-0.00
45	-0.00	-0.00	-0.00	903.00	200.00	0.00	-0.00	-0.00	-0.00	-0.00	300.00	200.00	0.00	-0.00
46	0.00	0.00	0.00	903.00	200.00	0.00	0.00	-0.00	-0.00	-0.00	300.00	200.00	0.00	-0.00
47	-0.00	-0.00	-0.00	903.00	200.00	0.00	-0.00	-0.00	-0.00	-0.00	300.00	200.00	0.00	-0.00
48	-0.00	-0.00	-0.00	903.00	200.00	0.00	-0.00	-0.00	-0.00	-0.00	300.00	200.00	0.00	-0.00
49	-0.00	-0.00	-0.00	903.00	200.00	0.00	-0.00	-0.00	-0.00	-0.00	300.00	200.00	0.00	-0.00
50	-0.00	-0.00	-0.00	903.00	200.00	0.00	-0.00	-0.00	-0.00	-0.00	300.00	200.00	0.00	-0.00
51	-0.00	-0.00	-0.00	903.00	200.00	0.00	-0.00	-0.00	-0.00	-0.00	300.00	200.00	0.00	-0.00
52	-0.00	-0.00	-0.00	903.00	200.00	0.00	-0.00	-0.00	-0.00	-0.00	300.00	200.00	0.00	-0.00
53	-0.00	-0.00	-0.00	903.00	200.00	0.00	-0.00	-0.00	-0.00	-0.00	300.00	200.00	0.00	-0.00
54	-0.00	-0.00	-0.00	903.00	200.00	0.00	-0.00	-0.00	-0.00	-0.00	300.00	200.00	0.00	-0.00
55	-0.00	-0.00	-0.00	903.00	200.00	0.00	-0.00	-0.00	-0.00	-0.00	300.00	200.00	0.00	-0.00
56	-0.00	-0.00	-0.00	903.00	200.00	0.00	-0.00	-0.00	-0.00	-0.00	300.00	200.00	0.00	-0.00
57	-0.00	-0.00	-0.00	903.00	200.00	0.00	-0.00	-0.00	-0.00	-0.00	300.00	200.00	0.00	-0.00
58	-0.00	-0.00	-0.00	903.00	200.00	0.00	-0.00	-0.00	-0.00	-0.00	300.00	200.00	0.00	-0.00
59	-0.00	-0.00	-0.00	903.00	200.00	0.00	-0.00	-0.00	-0.00	-0.00	300.00	200.00	0.00	-0.00
60	-0.00	-0.00	-0.00	903.00	200.00	0.00	-0.00	-0.00	-0.00	-0.00	300.00	200.00	0.00	-0.00
61	-0.00	-0.00	-0.00	903.00	200.00	0.00	-0.00	-0.00	-0.00	-0.00	300.00	200.00	0.00	-0.00
62	-0.00	-0.00	-0.00	903.00	200.00	0.00	-0.00	-0.00	-0.00	-0.00	300.00	200.00	0.00	-0.00
63	-0.00	-0.00	-0.00	903.00	200.00	0.00	-0.00	-0.00	-0.00	-0.00	300.00	200.00	0.00	-0.00
64	-0.00	-0.00	-0.00	903.00	200.00	0.00	-0.00	-0.00	-0.00	-0.00	300.00	200.00	0.00	-0.00
65	-0.00	-0.00	-0.00	903.00	200.00	0.00	-0.00	-0.00	-0.00	-0.00	300.00	200.00	0.00	-0.00
66	0.00	0.00	0.00	903.00	200.00	0.00	0.00	-0.00	-0.00	-0.00	300.00	200.00	0.00	-0.00
67	0.00	0.00	0.00	903.00	200.00	0.00	0.00	-0.00	-0.00	-0.00	300.00	200.00	0.00	-0.00
68	0.00	0.00	0.00	903.00	200.00	0.00	0.00	-0.00	-0.00	-0.00	300.00	200.00	0.00	-0.00
69	-0.00	-0.00	-0.00	903.00	200.00	0.00	-0.00	-0.00	-0.00	-0.00	300.00	200.00	0.00	-0.00
70	-0.00	-0.00	-0.00	903.00	200.00	0.00	-0.00	-0.00	-0.00	-0.00	300.00	200.00	0.00	-0.00
71	-0.00	-0.00	-0.00	903.00	200.00	0.00	-0.00	-0.00	-0.00	-0.00	300.00	200.00	0.00	-0.00
72	-0.00	-0.00	-0.00	903.00	200.00	0.00	-0.00	-0.00	-0.00	-0.00	300.00	200.00	0.00	-0.00
73	-0.00	-0.00	-0.00	903.00	200.00	0.00	-0.00	-0.00	-0.00	-0.00	300.00	200.00	0.00	-0.00
74	-0.00	-0.00	-0.00	903.00	200.00	0.00	-0.00	-0.00	-0.00	-0.00	300.00	200.00	0.00	-0.00
75	-0.00	-0.00	-0.00	903.00	200.00	0.00	-0.00	-0.00	-0.00	-0.00	300.00	200.00	0.00	-0.00
76	-0.00	-0.00	-0.00	903.00	200.00	0.00	-0.00	-0.00	-0.00	-0.00	300.00	200.00	0.00	-0.00
77	-0.00	-0.00	-0.00	903.00	200.00	0.00	-0.00	-0.00	-0.00	-0.00	300.00	200.00	0.00	-0.00
78	-0.00	-0.00	-0.00	903.00	200.00	0.00	-0.00	-0.00	-0.00	-0.00	300.00	200.00	0.00	-0.00
79	-0.00	-0.00	-0.00	903.00	200.00	0.00	-0.00	-0.00	-0.00	-0.00	300.00	200.00	0.00	-0.00
80	-0.00	-0.00	-0.00	903.00	200.00	0.00	-0.00	-0.00	-0.00	-0.00	300.00	200.00	0.00	-0.00
81	-0.00	-0.00	-0.00	903.00	200.00	0.00	-0.00	-0.00	-0.00	-0.00	300.00	200.00	0.00	-0.00
82	-0.00	-0.00	-0.00	903.00	200.00	0.00	-0.00	-0.00	-0.00	-0.00	300.00	200.00	0.00	-0.00
83	-0.00	-0.00	-0.00	903.00	200.00	0.00	-0.00	-0.00	-0.00	-0.00	300.00	200.00	0.00	-0.00
84	-0.00	-0.00	-0.00	903.00	200.00	0.00	-0.00	-0.00	-0.00	-0.00	300.00	200.00	0.00	-0.00
85	-0.00	-0.00	-0.00	903.00	200.00	0.00	-0.00	-0.00	-0.00	-0.00	300.00	200.00	0.00	-0.00
86	0.00	0.00	0.00	903.00	200.00	0.00	0.00	-0.00	-0.00	-0.00	300.00	200.00	0.00	-0.00
87	-0.00	-0.00	-0.00	903.00	200.00	0.00	-0.00	-0.00	-0.00	-0.00	300.00	200.00	0.00	-0.00
88	-0.00	-0.00	-0.00	903.00	200.00	0.00	-0.00	-0.00	-0.00	-0.00	300.00	200.00	0.00	-0.00
89	0.00	0.00	0.00	903.00	200.00	0.00	0.00	-0.00	-0.00	-0.00	300.00	200.00	0.00	-0.00
90	-0.00	-0.00	-0.00	903.00	200.00	0.00	-0.00	-0.00	-0.00	-0.00	300.00	200.00	0.00	-0.00
91	-0.00	-0.00	-0.00	903.00	200.00	0.00	-0.00	-0.00	-0.00	-0.00	300.00	200.00	0.00	-0.00
92	-0.00	-0.00	-0.00	903.00	200.00	0.00	-0.00	-0.00	-0.00	-0.00	300.00	200.00	0.00	-0.00
93	-0.00	-0.00	-0.00	903.00	200.00	0.00	-0.00	-0.00	-0.00	-0.00	300.00	200.00	0.00	-0.00
94	0.00	0.00	0.00	903.00	200.00	0.00	0.00	-0.00	-0.00	-0.00	300.00	200.00	0.00	-0.00
95	-0.00	-0.00	-0.00	903.00	200.00	0.00	-0.00	-0.00	-0.00	-0.00	300.00	200.00	0.00	-0.00
96	-0.00	-0.00	-0.00	903.00	200.00	0.00	-0.00	-0.00	-0.00	-0.00	300.00	200.00	0.00	-0.00
97	-0.00	-0.00	-0.00	903.00	200.00	0.00	-0.00	-0.00	-0.00	-0.00	300.00	200.00	0.00	-0.00
98	-0.00	-0.00	-0.00	903.00	200.00	0.00	-0.00	-0.00	-0.00	-0.00	300.00	200.00	0.00	-0.00
99	-0.00	-0.00	-0.00	903.00	200.00	0.00	-0.00	-0.00	-0.00	-0.00	300.00	200.00	0.00	-0.00
100	-0.00	-0.00	-0.00	903.00	200.00	0.00	-0.00	-0.00	-0.00	-0.00	300.00	200.00	0.00	-0.00
101	-0.00	-0.00	-0.00	903.00	200.00	0.00	-0.00	-0.00	-0.00	-0.00	300.00	200.00	0.00	-0.00
102	-0.00	-0.00	-0.00	903.00	200.00	0.00	-0.00	-0.00	-0.00	-0.00	300.00	200.00	0.00	-0.00
103	-0.00	-0.00	-0.00	903.00	200.00	0.00	-0.00	-0.00	-0.00	-0.00	300.00	200.00	0.00	-0.00
104	0.00	0.00	0.00	903.00	200.00	0.00	0.00	-0.00	-0.00	-0.00	300.00	200.00	0.00	-0.00
105	-0.00	-0.00	-0.00	903.00	200.00	0.00	-0.00	-0.00	-0.00	-0.00	300.00	200.00	0.00	-0.00
106	-0.00	-0.00	-0.00	903.00	200.00	0.00	-0.00	-0.00	-0.00	-0.00	300.00	200.00	0.00	-0.00
107	-0.00	-0.00	-0.00	903.00	200.00	0.00	-0.00	-0.00	-0.00	-0.00	300.00	200.00	0.00	-0.00
108	-0.00	-0.00	-0.00	903.00	200.00	0.00	-0.00	-0.00	-0.00	-0.00	300.00	200.00	0.00	-0.00
109	-0.00	-0.00	-0.00	903.00	200.00	0.00	-0.00	-0.00	-0.00	-0.00	300.00	200.00	0.00	-0.00
110	-0.00	-0.00	-0.00	903.00	200.00	0.00	-0.00	-0.00	-0.00	-0.00	300.00	200.00	0.00	-0.00
111	-0.00	-0.00	-0.00	903.00	200.00	0.00	-0.00	-0.00	-0.00	-0.00	300.00	200.00	0.00	-0.00
112	0.00	0.00	0.00	903.00	200.00	0.00	0.00	-0.00	-0.00	-0.00	300.00	200.00	0.00	-0.00
113	-0.00	-0.00	-0.00	903.00	200.00	0.00	-0.00	-0.00	-0.00	-0.00	300.00	200.00	0.00	-0.00
114	-0.00	-0.00	-0.00	903.00	200.00	0.00	-0.00	-0.00	-0.00	-0.00	300.00	200.00	0.00	-0.00
115	-0.00	-0.00	-0.00	903.00	200.00	0.00	-0.00	-0.00	-0.00	-0.00	300.00	200.00	0.00	-0.00
116	-0.00	-0.00	-0.00	903.00	200.00	0.00	-0.00	-0.00	-0.00	-0.00	300.00	200.00	0.00	-0.00
117	-0.00	-0.00	-0.00	903.00	200.00	0.00	-0.00	-0.00	-0.00	-0.00	300.00	200.00	0.00	-0.00
118	-0.00	-0.00	-0.00	903.00	200.00	0.00	-0.00	-0.00	-0.00	-0.00	300.00	200.00	0.00	-0.00
119	-0.00	-0.00	-0.00	903.00	200.00	0.00	-0.00	-0.00	-0.00	-0.00	300.00	200.00	0.00	-0.00
120	-0.00	-0.00	-0.00	903.00	200.00	0.00	-0.00	-0.00	-0.00	-0.00	300.00	200.00	0.00	-0.00
121	-0.00	-0.00	-0.00	903.00	200.00	0.00	-0.00	-0.00	-0.00	-0.00	300.00	200.00	0.00	-0.00
122	-0.00	-0.00	-0.00	903.00	200.00	0.00	-0.00	-0.00	-0.00	-0.00	300.00	200.00	0.00	-0.00
123	-0.00	-0.00	-0.00	903.00	200.00	0.00	-0.00	-0.00	-0.00	-0.00	300.00	200.00	0.00	-0.00
124	0.00	0.00	0.00	903.00	200.00	0.00	0.00	-0.00	-0.00	-0.00	300.00	200.00	0.00	-0.00
125	-0.00	-0.00	-0.00	903.00	200.00	0.00	-0.00	-0.00	-0.00	-0.00	300.00	200.00	0.00	-0.00
126	-0.00	-0.00	-0.00	903.00	200.00	0.00	-0.00	-0.00	-0.00	-0.00	300.00	200.00	0.00	-0.00
127	-0.00	-0.00	-0.00	903.00	200.00	0.00	-0.00	-0.00	-0.00	-0.00	300.00	200.00	0.00	-0.00
128	-0.00	-0.00	-0.00	903.00	200.00	0.00	-0.00	-0.00	-0.00	-0.00	300.00	200.00	0.00	-0.00
129	-0.00	-0.00	-0.00	903.00	200.00	0.00	-0.00	-0.00	-0.00	-0.00	300.00	200.00	0.00	-0.00
130	-0.00	-0.00	-0.00	903.00	200.00	0.00	-0.00	-0.00	-0.00	-0.00	300.00	200.00	0.00	-0.00
131	-0.00	-0.00	-0.00	903.00	200.00	0.00	-0.00	-0.00	-0.00	-0.00	300.00	200.00	0.00	-0.00
132	-0.00	-0.00	-0.00	903.00	200.00	0.00	-0.00	-0.00	-0.00	-0.00	300.00	200.00	0.00	-0.00
133	-0.00	-0.00	-0.00	903.00	200.00	0.00	-0.00	-0.00	-0.00	-0.00	300.00	200.00	0.00	-0.00
134	-0.00	-0.00	-0.00	903.00	200.00	0.00	-0.00	-0.00	-0.00	-0.00	300.00	200.00	0.00	-0.00
135	-0.00	-0.00	-0.00	903.00	200.00	0.00	-0.00	-0.00	-0.00	-0.00	300.00	200.00	0.00	-0.00
136	-0.00	-0.00	-0.00	903.00	200.00	0.00	-0.00	-0.00	-0.00	-0.00	300.00	200.00	0.00	-0.00
137	-0.00	-0.00	-0.00	903.00	200.00	0.00	-0.00	-0.00	-0.00	-0.00	300.00	200.00	0.00	-0.00
138	-0.00	-0.00	-0.00	903.00	200.00	0.00	-0.00	-0.00	-0.00	-0.00	300.00	200.00	0.00	-0.00
139	-0.00	-0.00	-0.00	903.00	200.00	0.00	-0.00	-0.00	-0.00	-0.00	300.00	200.00	0.00	-0.00
140	-0.00	-0.00	-0.00	903.00	200.00	0.00	-0.00	-0.00	-0.00	-0.00	300.00	200.00	0.00	-0.00
141	-0.00	-0.00	-0.00	903.00	200.00	0.00	-0.00	-0.00	-0.00	-0.00	300.00	200.00	0.00	-0.00
142	-0.00	-0.00	-0.00	903.00	200.00	0.00	-0.00	-0.00	-0.00	-0.00	300.00	200.00	0.00	-0.00
143	-0.00	-0.00	-0.00	903.00	200.00	0.00	-0.00	-0.00	-0.00	-0.00	300.00	200.00	0.00	-0.00
144	0.00	0.00	0.00	903.00	200.00	0.00	0.00	-0.00	-0.00	-0.00	300.00	200.00	0.00	-0.00
145	-0.00	-0.00	-0.00	903.00	200.00	0.00	-0.00	-0.00	-0.00	-0.00	300.00	200.00	0.00	-0.00
146	0.00	0.00	0.00	903.00	200.00	0.00	0.00	-0.00	-0.00	-0.00	300.00	200.00	0.00	-0.00
147	-0.00	-0.00	-0.00	903.00	200.00	0.00	-0.00	-0.00	-0.00	-0.00	300.00	200.00	0.00	-0.00
148	-0.00	-0.00	-0.00	903.00	200.00	0.00	-0.00	-0.00	-0.00	-0.00	300.00	200.00	0.00	-0.00
149	-0.00	-0.00	-0.00	903.00	200.00	0.00	-0.00	-0.00	-0.00	-0.00	300.00	200.00	0.00	-0.00
150	-0.00	-0.00	-0.00	903.00	200.00	0.00	-0.00	-0.00	-0.00	-0.00	300.00	200.00	0.00	-0.00
151	-0.00	-0.00	-0.00	903.00	200.00	0.00	-0.00	-0.00	-0.00	-0.00	300.00	200.00	0.00	-0.00
152	-0.00	-0.00	-0.00	903.00	200.00	0.00	-0.00	-0.00	-0.00	-0.00	300.00	200.00	0.00	-0.00
153	-0.00	-0.00	-0.00	903.00	200.00	0.00	-0.00	-0.00	-0.00	-0.00	300.00	200.00	0.00	-0.00
154	-0.00	-0.00	-0.00	903.00	200.00	0.00	-0.00	-0.00	-0.00	-0.00	300.00	200.00	0.00	-0.00
155	0.00	0.00	0.00	903.00	200.00	0.00	0.00	-0.00	-0.00	-0.00	300.00	200.00	0.00	-0.00
156	-0.00	-0.00	-0.00	903.00	200.00	0.00	-0.00	-0.00	-0.00	-0.00	300.00	200.00	0.00	-0.00
157	0.00	0.00	0.00	903.00	200.00	0.00	0.00	-0.00	-0.00	-0.00	300.00	200.00	0.00	-0.00
158	0.00	0.00	0.00	903.00	200.00	0.00	0.00	-0.00	-0.00	-0.00	300.00	200.00	0.00	-0.00
159	-0.00	-0.00	-0.00	903.00	200.00	0.00	-0.00	-0.00	-0.00	-0.00	300.00	200.00	0.00	-0.00
160	-0.00	-0.00	-0.00	903.00	200.00	0.00	-0.00	-0.00	-0.00	-0.00	300.00	200.00	0.00	-0.00
161	0.00	0.00	0.00	903.00	200.00	0.00	0.00	-0.00	-0.00	-0.00	300.00	200.00	0.00	-0.00
162	-0.00	-0.00	-0.00	903.00	200.00	0.00	-0.00	-0.00	-0.00	-0.00	300.00	200.00	0.00	-0.00
163	-0.00	-0.00	-0.00	903.00	200.00	0.00	-0.00	-0.00	-0.00	-0.00	300.00	200.00	0.00	-0.00
164	0.00	0.00	0.00	903.00	200.00	0.00	0.00	-0.00	-0.00	-0.00	300.00	200.00	0.00	-0.00
165	-0.00	-0.00	-0.00	903.00	200.00	0.00	-0.00	-0.00	-0.00	-0.00	300.00	200.00	0.00	-0.00
166	-0.00	-0.00	-0.00	903.00	200.00	0.00	-0.00	-0.00	-0.00	-0.00	300.00	200.00	0.00	-0.00
167	-0.00	-0.00	-0.00	903.00	200.00	0.00	-0.00	-0.00	-0.00	-0.00	300.00	200.00	0.00	-0.00
168	-0.00	-0.00	-0.00	903.00	200.00	0.00	-0.00	-0.00	-0.00	-0.00	300.00	200.00	0.00	-0.00
169	-0.00	-0.00	-0.00	903.00	200.00	0.00	-0.00	-0.00	-0.00	-0.00	300.00	200.00	0.00	-0.00
170	-0.00	-0.00	-0.00	903.00	200.00	0.00	-0.00	-0.00	-0.00	-0.00	300.00	200.00	0.00	-0.00
171	0.00	0.00	0.00	903.00	200.00	0.00	0.00	-0.00	-0.00	-0.00	300.00	200.00	0.00	-0.00
172	-0.00	-0.00	-0.00	903.00	200.00	0.00	-0.00	-0.00	-0.00	-0.00	300.00	200.00	0.00	-0.00
173	-0.00	-0.00	-0.00	903.00	200.00	0.00	-0.00	-0.00	-0.00	-0.00	300.00	200.00	0.00	-0.00
174	-0.00	-0.00	-0.00	903.00	200.00	0.00	-0.00	-0.00	-0.00	-0.00	300.00	200.00	0.00	-0.00
175	-0.00	-0.00	-0.00	903.00	200.00	0.00	-0.00	-0.00	-0.00	-0.00	300.00	200.00	0.00	-0.00
176	-0.00	-0.00	-0.00	903.00	200.00	0.00	-0.00	-0.00	-0.00	-0.00	300.00	200.00	0.00	-0.00
177	-0.00	-0.00	-0.00	903.00	200.00	0.00	-0.00	-0.00	-0.00	-0.00	300.00	200.00	0.00	-0.00
178	-0.00	-0.00	-0.00	903.00	200.00	0.00	-0.00	-0.00	-0.00	-0.00	300.00	200.00	0.00	-0.00
179	-0.00	-0.00	-0.00	903.00	200.00	0.00	-0.00	-0.00	-0.00	-0.00	300.00	200.00	0.00	-0.00
180	0.00	0.00	0.00	903.00	200.00	0.00	0.00	-0.00	-0.00	-0.00	300.00	200.00	0.00	-0.00
181	-0.00	-0.00	-0.00	903.00	200.00	0.00	-0.00	-0.00	-0.00	-0.00	300.00	200.00	0.00	-0.00
182	-0.00	-0.00	-0.00	903.00	200.00	0.00	-0.00	-0.00	-0.00	-0.00	300.00	200.00	0.00	-0.00
183	0.00	0.00	0.00	903.00	200.00	0.00	0.00	-0.00	-0.00	-0.00	300.00	200.00	0.00	-0.00
184	-0.00	-0.00	-0.00	903.00	200.00	0.00	-0.00	-0.00	-0.00	-0.00	300.00	200.00	0.00	-0.00
185	-0.00	-0.00	-0.00	903.00	200.00	0.00	-0.00	-0.00	-0.00	-0.00	300.00	200.00	0.00	-0.00
186	-0.00	-0.00	-0.00	903.00	200.00	0.00	-0.00	-0.00	-0.00	-0.00	300.00	200.00	0.00	-0.00
187	-0.00	-0.00	-0.00	903.00	200.00	0.00	-0.00	-0.00	-0.00	-0.00	300.00	200.00	0.00	-0.00
188	-0.00	-0.00	-0.00	903.00	200.00	0.00	-0.00	-0.00	-0.00	-0.00	300.00	200.00	0.00	-0.00
189	-0.00	-0.00	-0.00	903.00	200.00	0.00	-0.00	-0.00	-0.00	-0.00	300.00	200.00	0.00	-0.00
190	-0.00	-0.00	-0.00	903.00	200.00	0.00	-0.00	-0.00	-0.00	-0.00	300.00	200.00	0.00	-0.00
191	-0.00	-0.00	-0.00	903.00	200.00	0.00	-0.00	-0.00	-0.00	-0.00	300.00	200.00	0.00	-0.00
192	-0.00	-0.00	-0.00	903.00	200.00	0.00	-0.00	-0.00	-0.00	-0.00	300.00	200.00	0.00	-0.00
193	-0.00	-0.00	-0.00	903.00	200.00	0.00	-0.00	-0.00	-0.00	-0.00	300.00	200.00	0.00	-0.00
194	0.00	0.00	0.00	903.00	200.00	0.00	0.00	-0.00	-0.00	-0.00	300.00	200.00	0.00	-0.00
195	-0.00	-0.00	-0.00	903.00	200.00	0.00	-0.00	-0.00	-0.00	-0.00	300.00	200.00	0.00	-0.00
196	-0.00	-0.00	-0.00	903.00	200.00	0.00	-0.00	-0.00	-0.00	-0.00	300.00	200.00	0.00	-0.00
197	-0.00	-0.00	-0.00	903.00	200.00	0.00	-0.00	-0.00	-0.00	-0.00	300.00	200.00	0.00	-0.00
198	-0.00	-0.00	-0.00	903.00	200.00	0.00	-0.00	-0.00	-0.00	-0.00	300.00	200.00	0.00	-0.00
199	-0.00	-0.00	-0.00	903.00	200.00	0.00	-0.00	-0.00	-0.00	-0.00	300.00	200.00	0.00	-0.00
200	-0.00	-0.00	-0.00	903.00	200.00	0.00	-0.00	-0.00	-0.00	-0.00	300.00	200.00	0.00	-0.00
201	-0.00	-0.00	-0.00	903.00	200.00	0.00	-0.00	-0.00	-0.00	-0.00	300.00	200.00	0.00	-0.00
202	-0.00	-0.00	-0.00	903.00	200.00	0.00	-0.00	-0.00	-0.00	-0.00	300.00	200.00	0.00	-0.00
203	-0.00	-0.00	-0.00	903.00	200.00	0.00	-0.00	-0.00	-0.00	-0.00	300.00	200.00	0.00	-0.00
204	-0.00	-0.00	-0.00	903.00	200.00	0.00	-0.00	-0.00	-0.00	-0.00	300.00	200.00	0.00	-0.00
205	-0.00	-0.00	-0.00	903.00	200.00	0.00	-0.00	-0.00	-0.00	-0.00	300.00	200.00	0.00	-0.00
206	0.00	0.00	0.00	903.00	200.00	0.00	0.00	-0.00	-0.00	-0.00	300.00	200.00	0.00	-0.00
207	-0.00	-0.00	-0.00	903.00	200.00	0.00	-0.00	-0.00	-0.00	-0.00	300.00	200.00	0.00	-0.00
208	-0.00	-0.00	-0.00	903.00	200.00	0.00	-0.00	-0.00	-0.00	-0.00	300.00	200.00	0.00	-0.00
209	-0.00	-0.00	-0.00	903.00	200.00	0.00	-0.00	-0.00	-0.00	-0.00	300.00	200.00	0.00	-0.00
210	-0.00	-0.00	-0.00	903.00	200.00	0.00	-0.00	-0.00	-0.00	-0.00	300.00	200.00	0.00	-0.00
211	-0.00	-0.00	-0.00	903.00	200.00	0.00	-0.00	-0.00	-0.00	-0.00	300.00	200.00	0.00	-0.00
212	-0.00	-0.00	-0.00	903.00	200.00	0.00	-0.00	-0.00	-0.00	-0.00	300.00	200.00	0.00	-0.00
213	-0.00	-0.00	-0.00	903.00	200.00	0.00	-0.00	-0.00	-0.00	-0.00	300.00	200.00	0.00	-0.00
214	0.00	0.00	0.00	903.00	200.00	0.00	0.00	-0.00	-0.00	-0.00	300.00	200.00	0.00	-0.00
215	-0.00	-0.00	-0.00	903.00	200.00	0.00	-0.00	-0.00	-0.00	-0.00	300.00	200.00	0.00	-0.00
216	-0.00	-0.00	-0.00	903.00	200.00	0.00	-0.00	-0.00	-0.00	-0.00	300.00	200.00	0.00	-0.00
217	0.00	0.00	0.00	903.00	200.00	0.00	0.00	-0.00	-0.00	-0.00	300.00	200.00	0.00	-0.00
218	0.00	0.00	0.00	903.00	200.00	0.00	0.00	-0.00	-0.00	-0.00	300.00	200.00	0.00	-0.00
219	-0.00	-0.00	-0.00	903.00	200.00	0.00	-0.00	-0.00	-0.00	-0.00	300.00	200.00	0.00	-0.00
220	-0.00	-0.00	-0.00	903.00	200.00	0.00	-0.00	-0.00	-0.00	-0.00	300.00	200.00	0.00	-0.00
221	0.00	0.00	0.00	903.00	200.00	0.00	0.00	-0.00	-0.00	-0.00	300.00	200.00	0.00	-0.00
222	0.00	0.00	0.00	903.00	200.00	0.00	0.00	-0.00	-0.00	-0.00	300.00	200.00	0.00	-0.00
223	0.00	0.00	0.00	903.00	200.00	0.00	0.00	-0.00	-0.00	-0.00	300.00	200.00	0.00	-0.00
224	0.00	0.00	0.00	903.00	200.00	0.00	0.00	-0.00	-0.00	-0.00	300.00	200.00	0.00	-0.00
225	-0.00	-0.00	-0.00	903.00	200.00	0.00	-0.00	-0.00	-0.00	-0.00	300.00	200.00	0.00	-0.00
226	-0.00	-0.00	-0.00	903.00	200.00	0.00	-0.00	-0.00	-0.00	-0.00	300.00	200.00	0.00	-0.00
227	-0.00	-0.00	-0.00	903.00	200.00	0.00	-0.00	-0.00	-0.00	-0.00	300.00	200.00	0.00	-0.00
228	-0.00	-0.00	-0.00	903.00	200.00	0.00	-0.00	-0.00	-0.00	-0.00	300.00	200.00	0.00	-0.00
229	-0.00	-0.00	-0.00	903.00	200.00	0.00	-0.00	-0.00	-0.00	-0.00	300.00	200.00	0.00	-0.00
230	-0.00	-0.00	-0.00	903.00	200.00	0.00	-0.00	-0.00	-0.00	-0.00	300.00	200.00	0.00	-0.00
231	-0.00	-0.00	-0.00	903.00	200.00	0.00	-0.00	-0.00	-0.00	-0.00	300.00	200.00	0.00	-0.00
232	-0.00	-0.00	-0.00	903.00	200.00	0.00	-0.00	-0.00	-0.00	-0.00	300.00	200.00	0.00	-0.00
233	-0.00	-0.00	-0.00	903.00	200.00	0.00	-0.00	-0.00	-0.00	-0.00	300.00	200.00	0.00	-0.00
234	-0.00	-0.00	-0.00	903.00	200.00	0.00	-0.00	-0.00	-0.00	-0.00	300.00	200.00	0.00	-0.00
235	-0.00	-0.00	-0.00	903.00	200.00	0.00	-0.00	-0.00	-0.00	-0.00	300.00	200.00	0.00	-0.00
236	-0.00	-0.00	-0.00	903.00	200.00	0.00	-0.00	-0.00	-0.00	-0.00	300.00	200.00	0.00	-0.00
237	-0.00	-0.00	-0.00	903.00	200.00	0.00	-0.00	-0.00	-0.00	-0.00	300.00	200.00	0.00	-0.00
238	-0.00	-0.00	-0.00	903.00	200.00	0.00	-0.00	-0.00	-0.00	-0.00	300.00	200.00	0.00	-0.00
239	-0.00	-0.00	-0.00	903.00	200.00	0.00	-0.00	-0.00	-0.00	-0.00	300.00	200.00	0.00	-0.00
240	0.00	0.00	0.00	903.00	200.00	0.00	0.00	-0.00	-0.00	-0.00	300.00	200.00	0.00	-0.00
241	-0.00	-0.00	-0.00	903.00	200.00	0.00	-0.00	-0.00	-0.00	-0.00	300.00	200.00	0.00	-0.00
242	-0.00	-0.00	-0.00	903.00	200.00	0.00	-0.00	-0.00	-0.00	-0.00	300.00	200.00	0.00	-0.00
243	-0.00	-0.00	-0.00	903.00	200.00	0.00	-0.00	-0.00	-0.00	-0.00	300.00	200.00	0.00	-0.00
244	-0.00	-0.00	-0.00	903.00	200.00	0.00	-0.00	-0.00	-0.00	-0.00	300.00	200.00	0.00	-0.00
245	-0.00	-0.00	-0.00	903.00	200.00	0.00	-0.00	-0.00	-0.00	-0.00	300.00	200.00	0.00	-0.00
246	-0.00	-0.00	-0.00	903.00	200.00	0.00	-0.00	-0.00	-0.00	-0.00	300.00	200.00	0.00	-0.00
247	-0.00	-0.00	-0.00	903.00	200.00	0.00	-0.00	-0.00	-0.00	-0.00	300.00	200.00	0.00	-0.00
248	-0.00	-0.00	-0.00	903.00	200.00	0.00	-0.00	-0.00	-0.00	-0.00	300.00	200.00	0.00	-0.00
249	-0.00	-0.00	-0.00	903.00	200.00	0.00	-0.00	-0.00	-0.00	-0.00	300.00	200.00	0.00	-0.00
250	-0.00	-0.00	-0.00	903.00	200.00	0.00	-0.00	-0.00	-0.00	-0.00	300.00	200.00	0.00	-0.00
251	-0.00	-0.00	-0.00	903.00	200.00	0.00	-0.00	-0.00	-0.00	-0.00	300.00	200.00	0.00	-0.00
252	-0.00	-0.00	-0.00	903.00	200.00	0.00	-0.00	-0.00	-0.00	-0.00	300.00	200.00	0.00	-0.00
253	-0.00	-0.00	-0.00	903.00	200.00	0.00	-0.00	-0.00	-0.00	-0.00	300.00	200.00	0.00	-0.00
254	-0.00	-0.00	-0.00	903.00	200.00	0.00	-0.00	-0.00	-0.00	-0.00	300.00	200.00	0.00	-0.00
255	-0.00	-0.00	-0.00	903.00	200.00	0.00	-0.00	-0.00	-0.00	-0.00	300.00	200.00	0.00	-0.00
256	-0.00	-0.00	-0.00	903.00	200.00	0.00	-0.00	-0.00	-0.00	-0.00	300.00	200.00	0.00	-0.00
257	-0.00	-0.00	-0.00	903.00	200.00	0.00	-0.00	-0.00	-0.00	-0.00	300.00	200.00	0.00	-0.00
258	-0.00	-0.00	-0.00	903.00	200.00	0.00	-0.00	-0.00	-0.00	-0.00	300.00	200.00	0.00	-0.00
259	-0.00	-0.00	-0.00	903.00	200.00	0.00	-0.00	-0.00	-0.00	-0.00	300.00	200.00	0.00	-0.00
260	-0.00	-0.00	-0.00	903.00	200.00	0.00	-0.00	-0.00	-0.00	-0.00	300.00	200.00	0.00	-0.00
261	-0.00	-0.00	-0.00	903.00	200.00	0.00	-0.00	-0.00	-0.00	-0.00	300.00	200.00	0.00	-0.00
262	-0.00	-0.00	-0.00	903.00	200.00	0.00	-0.00	-0.00	-0.00	-0.00	300.00	200.00	0.00	-0.00
263	-0.00	-0.00	-0.00	903.00	200.00	0.00	-0.00	-0.00	-0.00	-0.00	300.00	200.00	0.00	-0.00
264	0.00	0.00	0.00	903.00	200.00	0.00	0.00	-0.00	-0.00	-0.00	300.00	200.00	0.00	-0.00
265	-0.00	-0.00	-0.00	903.00	200.00	0.00	-0.00	-0.00	-0.00	-0.00	300.00	200.00	0.00	-0.00
266	-0.00	-0.00	-0.00	903.00	200.00	0.00	-0.00	-0.00	-0.00	-0.00	300.00	200.00	0.00	-0.00
267	-0.00	-0.00	-0.00	903.00	200.00	0.00	-0.00	-0.00	-0.00	-0.00	300.00	200.00	0.00	-0.00
268	-0.00	-0.00	-0.00	903.00	200.00	0.00	-0.00	-0.00	-0.00	-0.00	300.00	200.00	0.00	-0.00
269	-0.00	-0.00	-0.00	903.00	200.00	0.00	-0.00	-0.00	-0.00	-0.00	300.00	200.00	0.00	-0.00
270	0.00	0.00	0.00	903.00	200.00	0.00	0.00	-0.00	-0.00	-0.00	300.00	200.00	0.00	-0.00
271	-0.00	-0.00	-0.00	903.00	200.00	0.00	-0.00	-0.00	-0.00	-0.00	300.00	200.00	0.00	-0.00
272	-0.00	-0.00	-0.00	903.00	200.00	0.00	-0.00	-0.00	-0.00	-0.00	300.00	200.00	0.00	-0.00
273	-0.00	-0.00	-0.00	903.00	200.00	0.00	-0.00	-0.00	-0.00	-0.00	300.00	200.00	0.00	-0.00
274	-0.00	-0.00	-0.00	903.00	200.00	0.00	-0.00	-0.00	-0.00	-0.00	300.00	200.00	0.00	-0.00
275	-0.00	-0.00	-0.00	903.00	200.00	0.00	-0.00	-0.00	-0.00	-0.00	300.00	200.00	0.00	-0.00
276	-0.00	-0.00	-0.00	903.00	200.00	0.00	-0.00	-0.00	-0.00	-0.00	300.00	200.00	0.00	-0.00
277	-0.00	-0.00	-0.00	903.00	200.00	0.00	-0.00	-0.00	-0.00	-0.00	300.00	200.00	0.00	-0.00
278	-0.00	-0.00	-0.00	903.00	200.00	0.00	-0.00	-0.00	-0.00	-0.00	300.00	200.00	0.00	-0.00
279	-0.00	-0.00	-0.00	903.00	200.00	0.00	-0.00	-0.00	-0.00	-0.00	300.00	200.00	0.00	-0.00
280	-0.00	-0.00	-0.00	903.00	200.00	0.00	-0.00	-0.00	-0.00	-0.00	300.00	200.00	0.00	-0.00
281	0.00	0.00	0.00	903.00	200.00	0.00	0.00	-0.00	-0.00	-0.00	300.00	200.00	0.00	-0.00
282	-0.00	-0.00	-0.00	903.00	200.00	0.00	-0.00	-0.00	-0.00	-0.00	300.00	200.00	0.00	-0.00
283	-0.00	-0.00	-0.00	903.00	200.00	0.00	-0.00	-0.00	-0.00	-0.00	300.00	200.00	0.00	-0.00
284	-0.00	-0.00	-0.00	903.00	200.00	0.00	-0.00	-0.00	-0.00	-0.00	300.00	200.00	0.00	-0.00
285	0.00	0.00	0.00	903.00	200.00	0.00	0.00	-0.00	-0.00	-0.00	300.00	200.00	0.00	-0.00
286	-0.00	-0.00	-0.00	903.00	200.00	0.00	-0.00	-0.00	-0.00	-0.00	300.00	200.00	0.00	-0.00
287	-0.00	-0.00	-0.00	903.00	200.00	0.00	-0.00	-0.00	-0.00	-0.00	300.00	200.00	0.00	-0.00
288	-0.00	-0.00	-0.00	903.00	200.00	0.00	-0.00	-0.00	-0.00	-0.00	300.00	200.00	0.00	-0.00
289	-0.00	-0.00	-0.00	903.00	200.00	0.00	-0.00	-0.00	-0.00	-0.00	300.00	200.00	0.00	-0.00
290	-0.00	-0.00	-0.00	903.00	200.00	0.00	-0.00	-0.00	-0.00	-0.00	300.00	200.00	0.00	-0.00
291	0.00	0.00	0.00	903.00	200.00	0.00	0.00	-0.00	-0.00	-0.00	300.00	200.00	0.00	-0.00
292	-0.00	-0.00	-0.00	903.00	200.00	0.00	-0.00	-0.00	-0.00	-0.00	300.00	200.00	0.00	-0.00
293	-0.00	-0.00	-0.00	903.00	200.00	0.00	-0.00	-0.00	-0.00	-0.00	300.00	200.00	0.00	-0.00
294	-0.00	-0.00	-0.00	903.00	200.00	0.00	-0.00	-0.00	-0.00	-0.00	300.00	200.00	0.00	-0.00
295	-0.00	-0.00	-0.00	903.00	200.00	0.00	-0.00	-0.00	-0.00	-0.00	300.00	200.00	0.00	-0.00
296	-0.00	-0.00	-0.00	903.00	200.00	0.00	-0.00	-0.00	-0.00	-0.00	300.00	200.00	0.00	-0.00
297	-0.00	-0.00	-0.00	903.00	200.00	0.00	-0.00	-0.00	-0.00	-0.00	300.00	200.00	0.00	-0.00
298	-0.00	-0.00	-0.00	903.00	200.00	0.00	-0.00	-0.00	-0.00	-0.00	300.00	200.00	0.00	-0.00
299	-0.00	-0.00	-0.00	903.00	200.00	0.00	-0.00	-0.00	-0.00	-0.00	300.00	200.00	0.00	-0.00
300	-0.00	-0.00	-0.00	903.00	200.00	0.00	-0.00	-0.00	-0.00	-0.00	300.00	200.00	0.00	-0.00
301	-0.00	-0.00	-0.00	903.00	200.00	0.00	-0.00	-0.00	-0.00	-0.00	300.00	200.00	0.00	-0.00
302	-0.00	-0.00	-0.00	903.00	200.00	0.00	-0.00	-0.00	-0.00	-0.00	300.00	200.00	0.00	-0.00
303	-0.00	-0.00	-0.00	903.00	200.00	0.00	-0.00	-0.00	-0.00	-0.00	300.00	200.00	0.00	-0.00
304	-0.00	-0.00	-0.00	903.00	200.00	0.00	-0.00	-0.00	-0.00	-0.00	300.00	200.00	0.00	-0.00
305	-0.00	-0.00	-0.00	903.00	200.00	0.00	-0.00	-0.00	-0.00	-0.00	300.00	200.00	0.00	-0.00
306	-0.00	-0.00	-0.00	903.00	200.00	0.00	-0.00	-0.00	-0.00	-0.00	300.00	200.00	0.00	-0.00
307	-0.00	-0.00	-0.00	903.00	200.00	0.00	-0.00	-0.00	-0.00	-0.00	300.00	200.00	0.00	-0.00
308	-0.00	-0.00	-0.00	903.00	200.00	0.00	-0.00	-0.00	-0.00	-0.00	300.00	200.00	0.00	-0.00
309	-0.00	-0.00	-0.00	903.00	200.00	0.00	-0.00	-0.00	-0.00	-0.00	300.00	200.00	0.00	-0.00
310	-0.00	-0.00	-0.00	903.00	200.00	0.00	-0.00	-0.00	-0.00	-0.00	300.00	200.00	0.00	-0.00
311	-0.00	-0.00	-0.00	903.00	200.00	0.00	-0.00	-0.00	-0.00	-0.00	300.00	200.00	0.00	-0.00
312	-0.00	-0.00	-0.00	903.00	200.00	0.00	-0.00	-0.00	-0.00	-0.00	300.00	200.00	0.00	-0.00
313	-0.00	-0.00	-0.00	903.00	200.00	0.00	-0.00	-0.00	-0.00	-0.00	300.00	200.00	0.00	-0.00
314	-0.00	-0.00	-0.00	903.00	200.00	0.00	-0.00	-0.00	-0.00	-0.00	300.00	200.00	0.00	-0.00
315	-0.00	-0.00	-0.00	903.00	200.00	0.00	-0.00	-0.00	-0.00	-0.00	300.00	200.00	0.00	-0.00
316	-0.00	-0.00	-0.00	903.00	200.00	0.00	-0.00	-0.00	-0.00	-0.00	300.00	200.00	0.00	-0.00
317	-0.00	-0.00	-0.00	903.00	200.00	0.00	-0.00	-0.00	-0.00	-0.00	300.00	200.00	0.00	-0.00
318	-0.00	-0.00	-0.00	903.00	200.00	0.00	-0.00	-0.00	-0.00	-0.00	300.00	200.00	0.00	-0.00
319	-0.00	-0.00	-0.00	903.00	200.00	0.00	-0.00	-0.00	-0.00	-0.00	300.00	200.00	0.00	-0.00
320	-0.00	-0.00	-0.00	903.00	200.00	0.00	-0.00	-0.00	-0.00	-0.00	300.00	200.00	0.00	-0.00
321	-0.00	-0.00	-0.00	903.00	200.00	0.00	-0.00	-0.00	-0.00	-0.00	300.00	200.00	0.00	-0.00
322	-0.00	-0.00	-0.00	903.00	200.00	0.00	-0.00	-0.00	-0.00	-0.00	300.00	200.00	0.00	-0.00
323	-0.00	-0.00	-0.00	903.00	200.00	0.00	-0.00	-0.00	-0.00	-0.00	300.00	200.00	0.00	-0.00
324	-0.00	-0.00	-0.00	903.00	200.00	0.00	-0.00	-0.00	-0.00	-0.00	300.00	200.00	0.00	-0.00
325	-0.00	-0.00	-0.00	903.00	200.00	0.00	-0.00	-0.00	-0.00	-0.00	300.00	200.00	0.00	-0.00
326	-0.00	-0.00	-0.00	903.00	200.00	0.00	-0.00	-0.00	-0.00	-0.00	300.00	200.00	0.00	-0.00
327	-0.00	-0.00	-0.00	903.00	200.00	0.00	-0.00	-0.00	-0.00	-0.00	300.00	200.00	0.00	-0.00
328	-0.00	-0.00	-0.00	903.00	200.00	0.00	-0.00	-0.00	-0.00	-0.00	300.00	200.00	0.00	-0.00
329	-0.00	-0.00	-0.00	903.00	200.00	0.00	-0.00	-0.00	-0.00	-0.00	300.00	200.00	0.00	-0.00
330	-0.00	-0.00	-0.00	903.00	200.00	0.00	-0.00	-0.00	-0.00	-0.00	300.00	200.00	0.00	-0.00
331	-0.00	-0.00	-0.00	903.00	200.00	0.00	-0.00	-0.00	-0.00	-0.00	300.00	200.00	0.00	-0.00
332	-0.00	-0.00	-0.00	903.00	200.00	0.00	-0.00	-0.00	-0.00	-0.00	300.00	200.00	0.00	-0.00
333	0.00	0.00	0.00	903.00	200.00	0.00	0.00	-0.00	-0.00	-0.00	300.00	200.00	0.00	-0.00
334	0.00	0.00	0.00	903.00	200.00	0.00	0.00	-0.00	-0.00	-0.00	300.00	200.00	0.00	-0.00
335	-0.00	-0.00	-0.00	903.00	200.00	0.00	-0.00	-0.00	-0.00	-0.00	300.00	200.00	0.00	-0.00
336	-0.00	-0.00	-0.00	903.00	200.00	0.00	-0.00	-0.00	-0.00	-0.00	300.00	200.00	0.00	-0.00
337	-0.00	-0.00	-0.00	903.00	200.00	0.00	-0.00	-0.00	-0.00	-0.00	300.00	200.00	0.00	-0.00
338	0.00	0.00	0.00	903.00	200.00	0.00	0.00	-0.00	-0.00	-0.00	300.00	200.00	0.00	-0.00
339	-0.00	-0.00	-0.00	903.00	200.00	0.00	-0.00	-0.00	-0.00	-0.00	300.00	200.00	0.00	-0.00
340	-0.00	-0.00	-0.00	903.00	200.00	0.00	-0.00	-0.00	-0.00	-0.00	300.00	200.00	0.00	-0.00
341	0.00	0.00	0.00	903.00	200.00	0.00	0.00	-0.00	-0.00	-0.00	300.00	200.00	0.00	-0.00
342	0.00	0.00	0.00	903.00	200.00	0.00	0.00	-0.00	-0.00	-0.00	300.00	200.00	0.00	-0.00
343	-0.00	-0.00	-0.00	903.00	200.00	0.00	-0.00	-0.00	-0.00	-0.00	300.00	200.00	0.00	-0.00
344	-0.00	-0.00	-0.00	903.00	200.00	0.00	-0.00	-0.00	-0.00	-0.00	300.00	200.00	0.00	-0.00
345	-0.00	-0.00	-0.00	903.00	200.00	0.00	-0.00	-0.00	-0.00	-0.00	300.00	200.00	0.00	-0.00
346	-0.00	-0.00	-0.00	903.00	200.00	0.00	-0.00	-0.00	-0.00	-0.00	300.00	200.00	0.00	-0.00
347	0.00	0.00	0.00	903.00	200.00	0.00	0.00	-0.00	-0.00	-0.00	300.00	200.00	0.00	-0.00
348	-0.00	-0.00	-0.00	903.00	200.00	0.00	-0.00	-0.00	-0.00	-0.00	300.00	200.00	0.00	-0.00
349	-0.00	-0.00	-0.00	903.00	200.00	0.00	-0.00	-0.00	-0.00	-0.00	300.00	200.00	0.00	-0.00
350	-0.00	-0.00	-0.00	903.00	200.00	0.00	-0.00	-0.00	-0.00	-0.00	300.00	200.00	0.00	-0.00
351	-0.00	-0.00	-0.00	903.00	200.00	0.00	-0.00	-0.00	-0.00	-0.00	300.00	200.00	0.00	-0.00
352	-0.00	-0.00	-0.00	903.00	200.00	0.00	-0.00	-0.00	-0.00	-0.00	300.00	200.00	0.00	-0.00
353	-0.00	-0.00	-0.00	903.00	200.00	0.00	-0.00	-0.00	-0.00	-0.00	300.00	200.00	0.00	-0.00
354	-0.00	-0.00	-0.00	903.00	200.00	0.00	-0.00	-0.00	-0.00	-0.00	300.00	200.00	0.00	-0.00
355	-0.00	-0.00	-0.00	903.00	200.00	0.00	-0.00	-0.00	-0.00	-0.00	300.00	200.00	0.00	-0.00
356	-0.00	-0.00	-0.00	903.00	200.00	0.00	-0.00	-0.00	-0.00	-0.00	300.00	200.00	0.00	-0.00
357	0.00	0.00	0.00	903.00	200.00	0.00	0.00	-0.00	-0.00	-0.00	300.00	200.00	0.00	-0.00
358	-0.00	-0.00	-0.00	903.00	200.00	0.00	-0.00	-0.00	-0.00	-0.00	300.00	200.00	0.00	-0.00
359	-0.00	-0.00	-0.00	903.00	200.00	0.00	-0.00	-0.00	-0.00	-0.00	300.00	200.00	0.00	-0.00
360	-0.00	-0.00	-0.00	903.00	200.00	0.00	-0.00	-0.00	-0.00	-0.00	300.00	200.00	0.00	-0.00
361	-0.00	-0.00	-0.00	903.00	200.00	0.00	-0.00	-0.00	-0.00	-0.00	300.00	200.00	0.00	-0.00
362	-0.00	-0.00	-0.00	903.00	200.00	0.00	-0.00	-0.00	-0.00	-0.00	300.00	200.00	0.00	-0.00
363	-0.00	-0.00	-0.00	903.00	200.00	0.00	-0.00	-0.00	-0.00	-0.00	300.00	200.00	0.00	-0.00
364	-0.00	-0.00	-0.00	903.00	200.00	0.00	-0.00	-0.00	-0.00	-0.00	300.00	200.00	0.00	-0.00
365	-0.00	-0.00	-0.00	903.00	200.00	0.00	-0.00	-0.00	-0.00	-0.00	300.00	200.00	0.00	-0.00
366	-0.00	-0.00	-0.00	903.00	200.00	0.00	-0.00	-0.00	-0.00	-0.00	300.00	200.00	0.00	-0.00
367	-0.00	-0.00	-0.00	903.00	200.00	0.00	-0.00	-0.00	-0.00	-0.00	300.00	200.00	0.00	-0.00
368	-0.00	-0.00	-0.00	903.00	200.00	0.00	-0.00	-0.00	-0.00	-0.00	300.00	200.00	0.00	-0.00
369	0.00	0.00	0.00	903.00	200.00	0.00	0.00	-0.00	-0.00	-0.00	300.00	200.00	0.00	-0.00
370	-0.00	-0.00	-0.00	903.00	200.00	0.00	-0.00	-0.00	-0.00	-0.00	300.00	200.00	0.00	-0.00
371	-0.00	-0.00	-0.00	903.00	200.00	0.00	-0.00	-0.00	-0.00	-0.00	300.00	200.00	0.00	-0.00
372	-0.00	-0.00	-0.00	903.00	200.00	0.00	-0.00	-0.00	-0.00	-0.00	300.00	200.00	0.00	-0.00
373	-0.00	-0.00	-0.00	903.00	200.00	0.00	-0.00	-0.00	-0.00	-0.00	300.00	200.00	0.00	-0.00
374	-0.00	-0.00	-0.00	903.00	200.00	0.00	-0.00	-0.00	-0.00	-0.00	300.00	200.00	0.00	-0.00
375	-0.00	-0.00	-0.00	903.00	200.00	0.00	-0.00	-0.00	-0.00	-0.00	300.00	200.00	0.00	-0.00
376	-0.00	-0.00	-0.00	903.00	200.00	0.00	-0.00	-0.00	-0.00	-0.00	300.00	200.00	0.00	-0.00
377	-0.00	-0.00	-0.00	903.00	200.00	0.00	-0.00	-0.00	-0.00	-0.00	300.00	200.00	0.00	-0.00
378	0.00	0.00	0.00	903.00	200.00	0.00	0.00	-0.00	-0.00	-0.00	300.00	200.00	0.00	-0.00
379	-0.00	-0.00	-0.00	903.00	200.00	0.00	-0.00	-0.00	-0.00	-0.00	300.00	200.00	0.00	-0.00
380	-0.00	-0.00	-0.00	903.00	200.00	0.00	-0.00	-0.00	-0.00	-0.00	300.00	200.00	0.00	-0.00
381	-0.00	-0.00	-0.00	903.00	200.00	0.00	-0.00	-0.00	-0.00	-0.00	300.00	200.00	0.00	-0.00
382	-0.00	-0.00	-0.00	903.00	200.00	0.00	-0.00	-0.00	-0.00	-0.00	300.00	200.00	0.00	-0.00
383	-0.00	-0.00	-0.00	903.00	200.00	0.00	-0.00	-0.00	-0.00	-0.00	300.00	200.00	0.00	-0.00
384	-0.00	-0.00	-0.00	903.00	200.00	0.00	-0.00	0.00	0.00	0.00	300.00	200.00	0.00	0.00
385	-0.00	-0.00	-0.00	903.00	200.00	0.00	-0.00	-0.00	-0.00	-0.00	300.00	200.00	0.00	-0.00
386	-0.00	-0.00	-0.00	903.00	200.00	0.00	-0.00	-0.00	-0.00	-0.00	300.00	200.00	0.00	-0.00
387	-0.00	-0.00	-0.00	903.00	200.00	0.00	-0.00	-0.00	-0.00	-0.00	300.00	200.00	0.00	-0.00
388	-0.00	-0.00	-0.00	903.00	200.00	0.00	-0.00	-0.00	-0.00	-0.00	300.00	200.00	0.00	-0.00
389	-0.00	-0.00	-0.00	903.00	200.00	0.00	-0.00	-0.00	-0.00	-0.00	300.00	200.00	0.00	-0.00
390	0.00	0.00	0.00	903.00	200.00	0.00	0.00	-0.00	-0.00	-0.00	300.00	200.00	0.00	-0.00
391	-0.00	-0.00	-0.00	903.00	200.00	0.00	-0.00	-0.00	-0.00	-0.00	300.00	200.00	0.00	-0.00
392	-0.00	-0.00	-0.00	903.00	200.00	0.00	-0.00	-0.00	-0.00	-0.00	300.00	200.00	0.00	-0.00
393	-0.00	-0.00	-0.00	903.00	200.00	0.00	-0.00	-0.00	-0.00	-0.00	300.00	200.00	0.00	-0.00
394	-0.00	-0.00	-0.00	903.00	200.00	0.00	-0.00	-0.00	-0.00	-0.00	300.00	200.00	0.00	-0.00
395	-0.00	-0.00	-0.00	903.00	200.00	0.00	-0.00	-0.00	-0.00	-0.00	300.00	200.00	0.00	-0.00
396	-0.00	-0.00	-0.00	903.00	200.00	0.00	-0.00	-0.00	-0.00	-0.00	300.00	200.00	0.00	-0.00
397	-0.00	-0.00	-0.00	903.00	200.00	0.00	-0.00	-0.00	-0.00	-0.00	300.00	200.00	0.00	-0.00
398	-0.00	-0.00	-0.00	903.00	200.00	0.00	-0.00	-0.00	-0.00	-0.00	300.00	200.00	0.00	-0.00
399	-0.00	-0.00	-0.00	903.00	200.00	0.00	-0.00	-0.00	-0.00	-0.00	300.00	200.00	0.00	-0.00
400	-0.00	-0.00	-0.00	903.00	200.00	0.00	-0.00	-0.00	-0.00	-0.00	300.00	200.00	0.00	-0.00
401	-0.00	-0.00	-0.00	903.00	200.00	0.00	-0.00	-0.00	-0.00	-0.00	300.00	200.00	0.00	-0.00
402	-0.00	-0.00	-0.00	903.00	200.00	0.00	-0.00	-0.00	-0.00	-0.00	300.00	200.00	0.00	-0.00
403	-0.00	-0.00	-0.00	903.00	200.00	0.00	-0.00	-0.00	-0.00	-0.00	300.00	200.00	0.00	-0.00
404	-0.00	-0.00	-0.00	903.00	200.00	0.00	-0.00	-0.00	-0.00	-0.00	300.00	200.00	0.00	-0.00
405	-0.00	-0.00	-0.00	903.00	200.00	0.00	-0.00	-0.00	-0.00	-0.00	300.00	200.00	0.00	-0.00
406	-0.00	-0.00	-0.00	903.00	200.00	0.00	-0.00	-0.00	-0.00	-0.00	300.00	200.00	0.00	-0.00
407	-0.00	-0.00	-0.00	903.00	200.00	0.00	-0.00	-0.00	-0.00	-0.00	300.00	200.00	0.00	-0.00
408	-0.00	-0.00	-0.00	903.00	200.00	0.00	-0.00	-0.00	-0.00	-0.00	300.00	200.00	0.00	-0.00
409	-0.00	-0.00	-0.00	903.00	200.00	0.00	-0.00	-0.00	-0.00	-0.00	300.00	200.00	0.00	-0.00
410	-0.00	-0.00	-0.00	903.00	200.00	0.00	-0.00	-0.00	-0.00	-0.00	300.00	200.00	0.00	-0.00
411	-0.00	-0.00	-0.00	903.00	200.00	0.00	-0.00	-0.00	-0.00	-0.00	300.00	200.00	0.00	-0.00
412	-0.00	-0.00	-0.00	903.00	200.00	0.00	-0.00	-0.00	-0.00	-0.00	300.00	200.00	0.00	-0.00
413	-0.00	-0.00	-0.00	903.00	200.00	0.00	-0.00	-0.00	-0.00	-0.00	300.00	200.00	0.00	-0.00
414	-0.00	-0.00	-0.00	903.00	200.00	0.00	-0.00	-0.00	-0.00	-0.00	300.00	200.00	0.00	-0.00
415	-0.00	-0.00	-0.00	903.00	200.00	0.00	-0.00	-0.00	-0.00	-0.00	300.00	200.00	0.00	-0.00
416	-0.00	-0.00	-0.00	903.00	200.00	0.00	-0.00	-0.00	-0.00	-0.00	300.00	200.00	0.00	-0.00
417	-0.00	-0.00	-0.00	903.00	200.00	0.00	-0.00	-0.00	-0.00	-0.00	300.00	200.00	0.00	-0.00
418	-0.00	-0.00	-0.00	903.00	200.00	0.00	-0.00	-0.00	-0.00	-0.00	300.00	200.00	0.00	-0.00
419	-0.00	-0.00	-0.00	903.00	200.00	0.00	-0.00	-0.00	-0.00	-0.00	300.00	200.00	0.00	-0.00
420	-0.00	-0.00	-0.00	903.00	200.00	0.00	-0.00	-0.00	-0.00	-0.00	300.00	200.00	0.00	-0.00
421	-0.00	-0.00	-0.00	903.00	200.00	0.00	-0.00	-0.00	-0.00	-0.00	300.00	200.00	0.00	-0.00
422	-0.00	-0.00	-0.00	903.00	200.00	0.00	-0.00	-0.00	-0.00	-0.00	300.00	200.00	0.00	-0.00
423	-0.00	-0.00	-0.00	903.00	200.00	0.00	-0.00	-0.00	-0.00	-0.00	300.00	200.00	0.00	-0.00
424	-0.00	-0.00	-0.00	903.00	200.00	0.00	-0.00	-0.00	-0.00	-0.00	300.00	200.00	0.00	-0.00
425	-0.00	-0.00	-0.00	903.00	200.00	0.00	-0.00	-0.00	-0.00	-0.00	300.00	200.00	0.00	-0.00
426	-0.00	-0.00	-0.00	903.00	200.00	0.00	-0.00	-0.00	-0.00	-0.00	300.00	200.00	0.00	-0.00
427	-0.00	-0.00	-0.00	903.00	200.00	0.00	-0.00	-0.00	-0.00	-0.00	300.00	200.00	0.00	-0.00
428	-0.76	-2.98	28.99	1060.89	116.84	0.00	-1664.01	-0.00	-0.00	-0.00	300.00	200.00	0.00	-0.00
429	-13.35	-5.34	137.18	1055.17	120.13	0.00	-2080.65	-0.00	-0.00	-0.00	300.00	200.00	0.00	-0.00
430	-7.10	-10.83	138.70	1054.82	120.13	0.00	-2068.67	-0.00	-0.00	-0.00	300.00	200.00	0.00	-0.00
431	5.04	-11.98	125.12	1055.20	121.22	0.00	-1686.47	-0.00	-0.00	-0.00	300.00	200.00	0.00	-0.00
432	15.64	-8.85	142.82	1051.72	120.30	0.00	-1830.09	-0.00	-0.00	-0.00	300.00	200.00	0.00	-0.00
433	21.51	-4.88	155.64	1048.88	120.20	0.00	-1828.63	-0.00	-0.00	-0.00	300.00	200.00	0.00	-0.00
434	19.38	-2.52	159.45	1047.11	119.62	0.00	-1858.63	-0.00	-0.00	-0.00	300.00	200.00	0.00	-0.00
435	12.44	0.46	164.18	1042.41	117.66	0.00	-1957.56	-0.00	-0.00	-0.00	300.00	200.00	0.00	-0.00
436	11.83	8.77	185.55	1032.03	114.31	0.00	-2099.65	-0.00	-0.00	-0.00	300.00	200.00	0.00	-0.00
437	26.40	19.68	214.84	1022.53	111.93	0.00	-1862.39	-0.00	-0.00	-0.00	300.00	200.00	0.00	-0.00
438	48.37	22.20	232.39	1016.66	110.97	0.00	-1268.18	-0.00	-0.00	-0.00	300.00	200.00	0.00	-0.00
439	60.65	25.48	252.84	1011.09	110.20	0.00	-968.38	-0.00	-0.00	-0.00	300.00	200.00	0.00	-0.00
440	62.18	25.86	276.95	1007.30	109.97	0.00	-215.86	-0.00	-0.00	-0.00	300.00	200.00	0.00	-0.00
441	61.04	26.86	286.10	1004.12	109.97	0.00	29.33	-0.00	-0.00	-0.00	300.00	200.00	0.00	-0.00
442	59.28	27.54	285.03	1001.77	110.17	0.00	331.70	-0.00	-0.00	-0.00	300.00	200.00	0.00	-0.00
443	58.06	28.31	283.66	998.21	110.27	0.00	609.97	-0.00	-0.00	-0.00	300.00	200.00	0.00	-0.00
444	57.53	27.69	283.66	995.47	110.60	0.00	696.10	-0.00	-0.00	-0.00	300.00	200.00	0.00	-0.00
445	57.07	25.94	287.17	992.43	110.73	0.00	688.45	-0.00	-0.00	-0.00	300.00	200.00	0.00	-0.00
446	55.69	22.13	295.72	990.46	111.15	0.00	554.84	-0.00	-0.00	-0.00	300.00	200.00	0.00	-0.00
447	53.86	17.47	307.77	988.37	111.65	0.00	547.40	-0.00	-0.00	-0.00	300.00	200.00	0.00	-0.00
448	53.10	13.66	321.35	987.05	112.06	0.00	522.62	-0.00	-0.00	-0.00	300.00	200.00	0.00	-0.00
449	53.02	12.44	336.30	985.21	112.43	0.00	651.50	-0.00	-0.00	-0.00	300.00	200.00	0.00	-0.00
450	53.10	13.20	350.04	983.30	112.47	0.00	906.83	-0.00	-0.00	-0.00	300.00	200.00	0.00	-0.00
451	52.95	15.87	362.70	981.75	112.41	0.00	1162.11	-0.00	-0.00	-0.00	300.00	200.00	0.00	-0.00
452	53.48	19.84	376.28	979.76	111.92	0.00	1365.57	-0.00	-0.00	-0.00	300.00	200.00	0.00	-0.00
453	54.02	24.34	390.17	978.21	111.54	0.00	1608.10	-0.00	-0.00	-0.00	300.00	200.00	0.00	-0.00
454	55.39	29.22	404.66	976.87	111.09	0.00	1865.90	-0.00	-0.00	-0.00	300.00	200.00	0.00	-0.00
455	57.07	33.80	423.43	975.86	110.77	0.00	2127.11	-0.00	-0.00	-0.00	300.00	200.00	0.00	-0.00
456	58.59	37.00	443.88	975.29	110.48	0.00	2242.29	-0.00	-0.00	-0.00	300.00	200.00	0.00	-0.00
457	60.12	38.30	465.55	974.98	110.32	0.00	2220.42	-0.00	-0.00	-0.00	300.00	200.00	0.00	-0.00
458	61.19	38.22	492.10	975.00	110.20	0.00	2121.71	-0.00	-0.00	-0.00	300.00	200.00	0.00	-0.00
459	61.80	37.46	518.04	975.28	110.16	0.00	1971.46	-0.00	-0.00	-0.00	300.00	200.00	0.00	-0.00
460	61.80	36.01	542.76	975.36	110.09	0.00	1931.70	-0.00	-0.00	-0.00	300.00	200.00	0.00	-0.00
461	61.42	34.71	567.32	975.38	110.33	0.00	1982.29	-0.00	-0.00	-0.00	300.00	200.00	0.00	-0.00
462	60.88	33.80	586.24	975.23	110.26	0.00	1959.73	-0.00	-0.00	-0.00	300.00	200.00	0.00	-0.00
463	59.66	33.87	601.20	975.18	110.20	0.00	1947.76	-0.00	-0.00	-0.00	300.00	200.00	0.00	-0.00
464	57.98	33.95	614.78	974.63	110.10	0.00	2060.07	-0.00	-0.00	-0.00	300.00	200.00	0.00	-0.00
465	56.46	34.64	624.08	974.08	109.98	0.00	2091.48	-0.00	-0.00	-0.00	300.00	200.00	0.00	-0.00
466	55.01	35.55	630.65	973.70	109.56	0.00	2032.84	-0.00	-0.00	-0.00	300.00	200.00	0.00	-0.00
467	53.94	37.08	635.22	972.61	109.15	0.00	1925.54	-0.00	-0.00	-0.00	300.00	200.00	0.00	-0.00
468	53.79	38.60	637.97	971.74	108.68	0.00	1544.09	-0.00	-0.00	-0.00	300.00	200.00	0.00	-0.00
469	54.02	38.60	639.34	970.66	108.35	0.00	1157.96	-0.00	-0.00	-0.00	300.00	200.00	0.00	-0.00
470	52.57	38.68	641.33	970.17	108.73	0.00	981.36	-0.00	-0.00	-0.00	300.00	200.00	0.00	-0.00
471	50.58	37.92	642.70	969.31	108.55	0.00	1007.87	-0.00	-0.00	-0.00	300.00	200.00	0.00	-0.00
472	48.90	36.85	644.84	968.59	108.76	0.00	811.03	-0.00	-0.00	-0.00	300.00	200.00	0.00	-0.00
473	47.45	35.86	643.62	967.44	108.58	0.00	652.49	-0.00	-0.00	-0.00	300.00	200.00	0.00	-0.00
474	45.55	34.18	641.78	966.62	108.94	0.00	635.81	-0.00	-0.00	-0.00	300.00	200.00	0.00	-0.00
475	43.64	33.34	636.75	965.40	108.84	0.00	556.08	-0.00	-0.00	-0.00	300.00	200.00	0.00	-0.00
476	41.66	31.66	630.95	964.16	108.92	0.00	380.76	-0.00	-0.00	-0.00	300.00	200.00	0.00	-0.00
477	39.90	30.59	625.15	962.97	108.91	0.00	321.28	-0.00	-0.00	-0.00	300.00	200.00	0.00	-0.00
478	38.22	29.53	619.20	961.70	109.07	0.00	192.78	-0.00	-0.00	-0.00	300.00	200.00	0.00	-0.00
479	36.39	28.38	613.25	960.48	109.03	0.00	70.71	-0.00	-0.00	-0.00	300.00	200.00	0.00	-0.00
480	34.71	27.31	608.67	959.33	109.05	0.00	-95.25	-0.00	-0.00	-0.00	300.00	200.00	0.00	-0.00
481	32.81	26.78	604.86	958.25	109.23	0.00	-222.90	-0.00	-0.00	-0.00	300.00	200.00	0.00	-0.00
482	31.28	25.86	602.72	957.38	109.37	0.00	-327.62	-0.00	-0.00	-0.00	300.00	200.00	0.00	-0.00
483	30.14	25.33	599.82	956.42	109.44	0.00	-534.67	-0.00	-0.00	-0.00	300.00	200.00	0.00	-0.00
484	29.45	24.87	598.75	955.75	109.48	0.00	-659.02	-0.00	-0.00	-0.00	300.00	200.00	0.00	-0.00
485	28.38	24.49	598.75	954.76	109.63	0.00	-856.85	-0.00	-0.00	-0.00	300.00	200.00	0.00	-0.00
486	27.01	24.41	599.52	954.16	109.65	0.00	-919.79	-0.00	-0.00	-0.00	300.00	200.00	0.00	-0.00
487	25.71	24.57	601.04	953.34	109.67	0.00	-1087.24	-0.00	-0.00	-0.00	300.00	200.00	0.00	-0.00
488	24.26	24.57	604.10	952.56	109.62	0.00	-1189.98	-0.00	-0.00	-0.00	300.00	200.00	0.00	-0.00
489	22.35	24.26	606.69	951.97	109.51	0.00	-1288.34	-0.00	-0.00	-0.00	300.00	200.00	0.00	-0.00
490	20.52	24.34	609.28	951.76	109.74	0.00	-1436.92	-0.00	-0.00	-0.00	300.00	200.00	0.00	-0.00
491	18.84	24.26	612.49	951.21	109.77	0.00	-1679.80	-0.00	-0.00	-0.00	300.00	200.00	0.00	-0.00
492	16.94	24.19	615.08	950.78	109.85	0.00	-1835.61	-0.00	-0.00	-0.00	300.00	200.00	0.00	-0.00
493	15.11	23.96	616.15	950.03	109.86	0.00	-2030.59	-0.00	-0.00	-0.00	300.00	200.00	0.00	-0.00
494	13.20	23.80	617.83	949.09	109.85	0.00	-2241.05	-0.00	-0.00	-0.00	300.00	200.00	0.00	-0.00
495	11.52	23.35	619.81	947.90	109.85	0.00	-2430.24	-0.00	-0.00	-0.00	300.00	200.00	0.00	-0.00
496	9.61	22.96	620.27	946.62	109.82	0.00	-2509.44	-0.00	-0.00	-0.00	300.00	200.00	0.00	-0.00
497	8.24	22.35	620.57	945.12	109.37	0.00	-2786.96	-0.00	-0.00	-0.00	300.00	200.00	0.00	-0.00
498	7.25	22.28	621.49	943.44	109.11	0.00	-3093.13	-0.00	-0.00	-0.00	300.00	200.00	0.00	-0.00
499	5.87	22.13	623.02	941.94	108.94	0.00	-3158.94	-0.00	-0.00	-0.00	300.00	200.00	0.00	-0.00
500	5.11	22.28	623.63	939.78	108.59	0.00	-3346.48	-0.00	-0.00	-0.00	300.00	200.00	0.00	-0.00
501	4.43	22.28	624.24	937.76	108.34	0.00	-3445.91	-0.00	-0.00	-0.00	300.00	200.00	0.00	-0.00
502	4.27	22.20	625.15	935.66	107.88	0.00	-3636.32	-0.00	-0.00	-0.00	300.00	200.00	0.00	-0.00
503	3.43	22.96	625.92	933.28	107.65	0.00	-3667.39	-0.00	-0.00	-0.00	300.00	200.00	0.00	-0.00
504	2.90	23.04	626.22	931.14	107.31	0.00	-3755.30	-0.00	-0.00	-0.00	300.00	200.00	0.00	-0.00
505	1.91	23.35	626.98	928.99	106.98	0.00	-3874.12	-0.00	-0.00	-0.00	300.00	200.00	0.00	-0.00
506	0.61	23.80	627.29	927.01	106.69	0.00	-3878.57	-0.00	-0.00	-0.00	300.00	200.00	0.00	-0.00
507	-0.23	24.19	627.75	924.88	106.37	0.00	-4055.33	-0.00	-0.00	-0.00	300.00	200.00	0.00	-0.00
508	-0.76	24.34	628.66	922.95	106.21	0.00	-4259.24	-0.00	-0.00	-0.00	300.00	200.00	0.00	-0.00
509	-1.37	25.18	628.51	920.77	105.80	0.00	-4323.50	-0.00	-0.00	-0.00	300.00	200.00	0.00	-0.00
510	-2.75	24.95	628.66	918.95	105.58	0.00	-4327.05	-0.00	-0.00	-0.00	300.00	200.00	0.00	-0.00
511	-3.28	25.18	628.36	916.77	105.39	0.00	-4385.03	-0.00	-0.00	-0.00	300.00	200.00	0.00	-0.00
512	-4.20	25.33	628.05	914.73	105.05	0.00	-4453.57	-0.00	-0.00	-0.00	300.00	200.00	0.00	-0.00
513	-5.49	25.71	626.68	912.72	104.80	0.00	-4464.67	-0.00	-0.00	-0.00	300.00	200.00	0.00	-0.00
514	-6.71	25.94	625.15	911.13	104.52	0.00	-4467.84	-0.00	-0.00	-0.00	300.00	200.00	0.00	-0.00
515	-8.09	25.94	623.47	909.09	104.26	0.00	-4442.09	-0.00	-0.00	-0.00	300.00	200.00	0.00	-0.00
516	-9.54	26.09	622.56	907.41	104.02	0.00	-4418.28	-0.00	-0.00	-0.00	300.00	200.00	0.00	-0.00
517	-10.91	26.17	621.64	905.80	103.73	0.00	-4378.76	-0.00	-0.00	-0.00	300.00	200.00	0.00	-0.00
518	-11.98	26.55	622.25	904.25	103.63	0.00	-4349.14	-0.00	-0.00	-0.00	300.00	200.00	0.00	-0.00
519	-13.43	27.01	622.10	902.63	103.31	0.00	-4253.58	-0.00	-0.00	-0.00	300.00	200.00	0.00	-0.00
520	-14.72	27.31	622.56	901.31	103.24	0.00	-4113.69	0.00	0.00	0.00	300.00	200.00	0.00	0.00
521	-15.79	28.00	623.63	899.70	102.96	0.00	-4028.37	-0.00	-0.00	-0.00	300.00	200.00	0.00	-0.00
522	-16.78	28.53	623.78	898.38	102.74	0.00	-3957.64	-0.00	-0.00	-0.00	300.00	200.00	0.00	-0.00
523	-17.85	28.92	625.92	897.22	102.54	0.00	-3860.74	-0.00	-0.00	-0.00	300.00	200.00	0.00	-0.00
524	-19.99	29.22	626.22	895.76	102.19	0.00	-3715.73	-0.00	-0.00	-0.00	300.00	200.00	0.00	-0.00
525	-21.97	29.60	626.98	894.60	101.83	0.00	-3659.66	-0.00	-0.00	-0.00	300.00	200.00	0.00	-0.00
526	-23.88	29.75	628.66	893.61	101.50	0.00	-3548.25	-0.00	-0.00	-0.00	300.00	200.00	0.00	-0.00
527	-26.09	30.36	630.80	892.77	101.35	0.00	-3478.31	-0.00	-0.00	-0.00	300.00	200.00	0.00	-0.00
528	-28.61	30.90	632.32	892.07	100.87	0.00	-3417.86	-0.00	-0.00	-0.00	300.00	200.00	0.00	-0.00
529	-31.20	31.89	634.00	891.45	100.46	0.00	-3369.00	-0.00	-0.00	-0.00	300.00	200.00	0.00	-0.00
530	-34.56	32.81	636.90	890.85	100.19	0.00	-3293.13	-0.00	-0.00	-0.00	300.00	200.00	0.00	-0.00
531	-37.69	33.49	639.19	890.54	99.93	0.00	-3226.79	-0.00	-0.00	-0.00	300.00	200.00	0.00	-0.00
532	-41.12	34.18	640.56	890.28	99.67	0.00	-3244.14	-0.00	-0.00	-0.00	300.00	200.00	0.00	-0.00
533	-44.56	34.56	642.70	890.04	99.34	0.00	-3283.66	-0.00	-0.00	-0.00	300.00	200.00	0.00	-0.00
534	-48.14	35.25	643.01	889.69	99.29	0.00	-3311.18	-0.00	-0.00	-0.00	300.00	200.00	0.00	-0.00
535	-51.73	35.55	643.01	889.33	99.05	0.00	-3287.26	-0.00	-0.00	-0.00	300.00	200.00	0.00	-0.00
536	-55.24	36.01	642.24	889.03	99.03	0.00	-3257.82	-0.00	-0.00	-0.00	300.00	200.00	0.00	-0.00
537	-58.21	36.32	641.63	888.52	99.02	0.00	-3300.65	-0.00	-0.00	-0.00	300.00	200.00	0.00	-0.00
538	-61.19	36.32	640.26	887.91	98.95	0.00	-3340.01	-0.00	-0.00	-0.00	300.00	200.00	0.00	-0.00
539	-64.47	36.47	638.12	887.51	99.00	0.00	-3383.24	-0.00	-0.00	-0.00	300.00	200.00	0.00	-0.00
540	-67.60	36.62	635.07	887.07	98.89	0.00	-3362.61	-0.00	-0.00	-0.00	300.00	200.00	0.00	-0.00
541	-70.34	36.77	632.17	886.42	98.96	0.00	-3360.78	-0.00	-0.00	-0.00	300.00	200.00	0.00	-0.00
542	-73.39	36.85	628.20	886.02	99.00	0.00	-3451.65	-0.00	-0.00	-0.00	300.00	200.00	0.00	-0.00
543	-76.22	37.16	623.93	885.39	99.29	0.00	-3457.36	-0.00	-0.00	-0.00	300.00	200.00	0.00	-0.00
544	-79.04	37.23	618.44	884.72	99.19	0.00	-3458.75	-0.00	-0.00	-0.00	300.00	200.00	0.00	-0.00
545	-81.86	37.77	611.88	884.15	99.45	0.00	-3462.15	-0.00	-0.00	-0.00	300.00	200.00	0.00	-0.00
546	-84.99	37.84	605.16	883.64	99.50	0.00	-3428.15	-0.31	2.29	41.20	424.44	251.11	0.00	-48.66
547	-88.27	37.08	598.14	883.33	99.69	0.00	-3279.65	-18.84	-15.72	256.50	450.62	267.70	0.00	1206.00
548	-91.17	38.07	585.63	882.29	99.58	0.00	-3125.43	10.07	14.57	224.30	427.96	256.19	0.00	-200.12
549	-92.77	35.71	573.27	881.68	100.45	0.00	-3095.43	25.18	8.77	251.16	443.07	265.37	0.00	550.75
550	-92.47	34.56	556.79	880.88	100.90	0.00	-3164.50	58.21	10.45	298.92	432.92	261.46	0.00	-31.80
551	-92.24	32.73	537.26	879.82	101.22	0.00	-3084.89	60.35	6.33	312.19	432.70	263.05	0.00	195.20
552	-92.09	29.98	516.05	878.96	101.60	0.00	-3012.07	44.48	4.81	319.98	432.33	264.38	0.00	259.04
553	-90.48	28.08	492.86	878.02	101.80	0.00	-3046.83	39.75	1.30	317.08	429.79	264.49	0.00	220.51
554	-87.28	25.33	466.46	876.90	102.32	0.00	-3035.77	46.01	-3.36	303.34	428.57	265.39	0.00	258.54
555	-83.47	22.96	439.00	875.89	102.61	0.00	-3035.84	52.03	-7.78	292.66	426.69	266.01	0.00	300.53
556	-78.96	20.68	410.77	874.47	102.97	0.00	-2963.59	54.55	-13.89	291.44	425.34	267.43	0.00	314.91
557	-72.48	17.62	379.79	872.99	103.09	0.00	-3044.60	54.32	-19.23	297.85	422.95	268.24	0.00	348.58
558	-65.69	14.80	350.04	871.74	103.23	0.00	-3022.30	55.77	-24.80	311.74	419.38	269.80	0.00	375.58
559	-58.82	12.36	318.91	870.13	103.16	0.00	-2938.05	62.79	-30.52	331.27	414.69	271.58	0.00	350.02
560	-51.42	10.07	283.36	868.43	102.53	0.00	-2971.07	69.50	-32.42	346.83	411.39	272.59	0.00	51.38
561	-43.41	8.24	249.02	865.87	102.21	0.00	-3001.77	71.95	-32.73	362.09	408.09	273.07	0.00	-291.59
562	-35.32	7.25	215.91	863.35	101.48	0.00	-3030.45	72.17	-31.20	380.25	405.58	273.52	0.00	-715.12
563	-26.25	6.56	179.60	858.40	99.75	0.00	-2912.62	71.79	-27.92	398.71	403.44	273.48	0.00	-1083.06
564	-17.40	6.79	147.55	852.74	97.83	0.00	-2825.31	71.87	-24.34	419.46	401.38	273.12	0.00	-1341.43
565	-10.91	7.25	121.31	846.02	95.09	0.00	-2631.02	72.17	-20.90	445.56	399.45	272.88	0.00	-1633.36
566	-5.72	7.32	99.33	839.41	92.78	0.00	-2651.48	73.09	-18.77	469.97	397.60	272.73	0.00	-1756.16
567	-0.76	7.48	84.53	833.14	89.53	0.00	-2620.66	75.07	-16.94	494.54	395.80	272.26	0.00	-1855.93
568	3.43	7.93	72.48	827.84	87.16	0.00	-2629.20	77.06	-15.72	520.02	394.01	272.01	0.00	-1945.95
569	5.49	8.16	60.73	822.35	83.92	0.00	-2611.38	79.04	-15.56	541.69	392.54	271.77	0.00	-2019.06
570	6.64	7.71	49.59	815.31	79.38	0.00	-2642.56	80.64	-17.55	560.15	390.87	271.92	0.00	-2104.55
571	8.09	7.10	39.22	801.44	67.70	0.00	-2844.13	82.55	-21.36	577.55	389.33	271.86	0.00	-2230.32
572	9.69	6.87	30.98	789.21	61.08	0.00	-2853.47	84.00	-25.25	591.58	388.21	272.07	0.00	-2338.94
573	11.60	6.71	23.35	767.71	43.14	0.00	-3039.34	84.84	-29.45	604.71	387.13	272.27	0.00	-2426.52
574	13.35	6.79	17.55	738.65	26.09	0.00	-3128.65	84.99	-33.80	616.76	386.10	272.39	0.00	-2541.89
575	-0.00	-0.00	-0.00	903.00	200.00	0.00	-0.00	84.38	-36.39	626.07	385.11	272.34	0.00	-2700.67
576	-0.00	-0.00	-0.00	903.00	200.00	0.00	-0.00	83.16	-37.77	632.32	384.77	272.44	0.00	-2813.37
577	-0.00	-0.00	-0.00	903.00	200.00	0.00	-0.00	80.87	-37.69	639.50	384.18	272.15	0.00	-2871.02
578	-0.00	-0.00	-0.00	903.00	200.00	0.00	-0.00	78.35	-36.47	644.68	384.07	271.95	0.00	-2763.27
579	12.74	2.44	-5.19	1167.71	394.12	0.00	110.40	75.45	-34.79	647.58	384.05	271.72	0.00	-2673.21
580	12.89	2.29	-5.34	1168.71	371.43	0.00	-137.33	72.33	-31.89	649.41	383.81	271.66	0.00	-2489.47
581	12.82	2.59	-5.04	1175.73	400.00	0.00	139.41	69.12	-29.75	649.11	383.50	271.23	0.00	-2319.65
582	12.82	2.14	-5.19	1167.71	388.24	0.00	130.60	65.92	-27.39	646.67	383.46	271.12	0.00	-2135.61
583	12.82	2.44	-5.34	1168.71	400.00	0.00	175.26	63.02	-25.10	643.01	383.29	271.05	0.00	-1900.48
584	12.89	2.59	-5.19	1167.71	388.24	0.00	0.90	60.73	-23.73	639.50	382.96	271.10	0.00	-1701.28
585	12.89	2.29	-5.19	1167.71	394.12	0.00	157.52	58.59	-22.66	634.92	382.62	271.09	0.00	-1629.98
586	-0.00	-0.00	-0.00	903.00	200.00	0.00	-0.00	56.23	-22.13	629.73	382.00	271.38	0.00	-1450.45
587	12.82	2.44	-5.19	1167.71	388.24	0.00	49.82	54.17	-22.58	623.32	381.15	271.63	0.00	-1336.95
588	12.82	2.21	-5.49	1161.33	366.67	0.00	-174.84	52.57	-23.12	616.76	379.86	271.94	0.00	-1238.42
589	12.74	2.44	-5.04	1203.00	400.00	0.00	76.29	50.81	-23.19	610.96	378.75	272.18	0.00	-1189.48
590	12.89	2.21	-5.19	1167.71	394.12	0.00	200.61	49.29	-23.65	606.54	377.66	272.81	0.00	-1143.89
591	12.66	2.21	-5.04	1193.91	400.00	0.00	172.70	47.61	-23.80	603.79	376.57	273.19	0.00	-1055.96
592	12.74	2.44	-5.04	1184.82	381.82	0.00	-110.97	46.23	-24.57	602.11	375.49	273.59	0.00	-945.53
593	12.74	2.52	-5.19	1167.71	388.24	0.00	15.26	45.01	-24.19	601.96	374.37	273.76	0.00	-923.38
594	12.82	2.29	-5.34	1143.00	382.86	0.00	54.93	43.79	-23.35	603.94	373.37	273.98	0.00	-838.17
595	12.74	2.06	-5.04	1175.73	393.94	0.00	169.70	42.11	-22.66	607.91	372.36	274.05	0.00	-803.70
596	-0.00	-0.00	-0.00	903.00	200.00	0.00	-0.00	40.59	-21.90	611.42	371.80	274.07	0.00	-777.29
597	12.74	2.44	-5.34	1160.14	371.43	0.00	-160.22	38.68	-21.74	613.71	371.53	274.24	0.00	-631.18
598	12.59	2.21	-5.04	1157.55	400.00	0.00	215.01	36.62	-21.82	617.83	370.68	274.44	0.00	-515.29
599	-0.00	-0.00	-0.00	903.00	200.00	0.00	-0.00	34.41	-22.13	620.88	370.56	274.47	0.00	-408.50
600	12.66	2.29	-5.19	1150.06	382.35	0.00	27.38	32.35	-22.74	624.24	370.11	274.51	0.00	-321.85
601	12.74	2.14	-5.19	1176.53	388.24	0.00	74.50	30.14	-23.04	628.05	369.61	274.54	0.00	-201.13
602	-0.00	-0.00	-0.00	903.00	200.00	0.00	-0.00	28.15	-23.04	631.41	368.95	274.72	0.00	-84.36
603	12.59	2.21	-5.19	1185.35	382.35	0.00	-91.55	26.17	-22.58	634.92	368.57	274.84	0.00	-63.73
604	12.74	2.14	-5.34	1143.00	371.43	0.00	-45.12	24.49	-22.05	639.19	367.82	275.29	0.00	43.41
605	12.74	2.21	-5.19	1194.18	388.24	0.00	-8.30	22.96	-21.74	642.09	367.23	275.43	0.00	149.84
606	-0.00	-0.00	-0.00	903.00	200.00	0.00	-0.00	21.13	-21.51	643.62	366.43	275.82	0.00	284.94
607	12.66	2.14	-5.04	1157.55	393.94	0.00	172.93	19.45	-21.74	643.92	365.62	275.92	0.00	363.26
608	12.59	2.14	-5.19	1176.53	394.12	0.00	96.94	17.93	-21.59	643.62	364.86	276.10	0.00	521.91
609	-0.00	-0.00	-0.00	903.00	200.00	0.00	-0.00	16.56	-21.74	644.07	364.18	276.29	0.00	667.19
610	-0.00	-0.00	-0.00	903.00	200.00	0.00	-0.00	14.80	-21.67	643.16	363.42	276.39	0.00	788.17
611	12.74	2.14	-5.49	1136.33	394.44	0.00	239.48	13.58	-21.67	642.24	362.58	276.46	0.00	952.29
612	-0.00	-0.00	-0.00	903.00	200.00	0.00	-0.00	12.44	-21.51	640.87	361.57	276.57	0.00	995.20
613	12.74	2.21	-5.34	1143.00	388.57	0.00	132.10	10.76	-21.74	639.04	360.60	276.70	0.00	1135.68
614	12.82	2.21	-5.04	1184.82	393.94	0.00	122.76	9.84	-21.59	637.66	359.51	276.81	0.00	1194.05
615	12.59	2.21	-5.19	1176.53	382.35	0.00	-3.37	8.62	-21.90	637.51	358.45	276.88	0.00	1278.85
616	-0.00	-0.00	-0.00	903.00	200.00	0.00	-0.00	7.40	-21.51	635.83	357.60	277.08	0.00	1374.73
617	12.74	2.14	-5.04	1175.73	387.88	0.00	71.67	5.95	-21.29	635.53	356.76	277.17	0.00	1552.94
618	12.74	2.21	-5.04	1175.73	387.88	0.00	50.86	4.35	-21.06	635.99	356.07	277.11	0.00	1516.01
619	12.51	2.06	-5.19	1176.53	394.12	0.00	125.89	2.59	-21.06	636.44	355.17	276.96	0.00	1635.94
620	12.74	2.06	-5.04	1175.73	400.00	0.00	246.91	0.76	-20.98	635.99	354.49	276.97	0.00	1705.44
621	12.51	2.29	-5.04	1175.73	393.94	0.00	62.88	-1.14	-20.52	636.60	353.86	276.80	0.00	1795.66
622	-0.00	-0.00	-0.00	903.00	200.00	0.00	-0.00	-3.51	-19.99	636.90	353.55	276.47	0.00	1923.46
623	-0.00	-0.00	-0.00	903.00	200.00	0.00	-0.00	-5.87	-19.68	637.66	353.19	276.29	0.00	2040.88
624	12.82	2.14	-5.19	1176.53	394.12	0.00	164.26	-8.47	-19.68	637.66	352.76	276.09	0.00	2087.90
625	-0.00	-0.00	-0.00	903.00	200.00	0.00	-0.00	-11.06	-19.45	638.12	352.37	275.80	0.00	2240.18
626	12.74	2.14	-5.19	1167.71	388.24	0.00	93.35	-12.51	-19.30	637.51	351.70	275.54	0.00	2250.03
627	12.66	1.98	-5.04	1157.55	393.94	0.00	211.77	-13.73	-19.30	636.14	351.16	275.37	0.00	2355.84
628	12.66	2.14	-5.19	1150.06	388.24	0.00	139.57	-15.18	-18.77	635.53	350.06	275.25	0.00	2429.26
629	-0.00	-0.00	-0.00	903.00	200.00	0.00	-0.00	-16.02	-18.54	634.31	348.93	275.29	0.00	2470.24
630	12.66	2.14	-5.04	1175.73	400.00	0.00	210.85	-17.01	-18.01	633.54	347.62	274.81	0.00	2445.62
631	12.66	2.14	-5.19	1167.71	394.12	0.00	176.37	-18.16	-17.62	632.02	346.64	274.51	0.00	2696.43
632	12.59	2.14	-5.04	1175.73	387.88	0.00	-25.66	-19.38	-16.94	631.26	344.96	274.35	0.00	2685.19
633	12.59	2.14	-5.04	1148.45	393.94	0.00	177.56	-20.83	-16.86	629.88	343.82	274.22	0.00	2694.81
634	12.74	2.14	-5.04	1157.55	400.00	0.00	264.95	-22.13	-16.71	627.44	342.10	274.03	0.00	2819.15
635	12.74	2.06	-5.19	1167.71	394.12	0.00	96.94	-23.27	-16.78	625.76	340.31	273.98	0.00	2846.00
636	12.66	2.06	-5.04	1184.82	400.00	0.00	144.26	-24.11	-16.63	623.63	338.68	273.84	0.00	2845.64
637	12.59	2.14	-5.04	1175.73	400.00	0.00	172.70	-24.72	-16.71	620.88	336.42	273.92	0.00	2969.72
638	12.66	2.06	-5.04	1175.73	393.94	0.00	132.01	-25.25	-16.94	619.35	334.37	273.81	0.00	2952.44
639	12.66	2.06	-5.04	1184.82	393.94	0.00	67.51	-25.25	-16.71	618.44	331.90	273.67	0.00	3044.17
640	12.89	1.98	-5.04	1148.45	393.94	0.00	251.31	-25.63	-17.09	616.46	329.18	273.96	0.00	3043.09
641	-0.00	-0.00	-0.00	903.00	200.00	0.00	-0.00	-25.79	-17.01	615.23	326.19	273.91	0.00	3071.54
642	12.82	2.14	-5.04	1175.73	400.00	0.00	172.70	-25.94	-17.01	614.47	323.39	274.05	0.00	3123.43
643	12.66	2.14	-5.04	1184.82	400.00	0.00	122.76	-26.09	-17.01	613.71	319.99	274.29	0.00	3116.62
644	12.66	1.98	-5.04	1157.55	400.00	0.00	219.87	-26.09	-17.01	613.40	316.79	274.48	0.00	3194.66
645	12.97	2.06	-5.04	1175.73	393.94	0.00	122.53	-26.25	-17.17	614.01	313.42	274.75	0.00	3212.35
646	12.66	2.14	-5.19	1167.71	388.24	0.00	10.32	-25.56	-17.62	614.93	309.75	274.94	0.00	3269.08
647	12.74	2.14	-5.19	1167.71	388.24	0.00	24.68	-25.25	-18.46	616.46	306.31	275.20	0.00	3275.83
648	12.82	2.06	-5.04	1175.73	400.00	0.00	193.51	-24.57	-19.45	617.83	302.89	275.23	0.00	3312.17
649	12.74	2.14	-5.34	1160.14	371.43	0.00	-127.52	-24.26	-20.60	619.20	299.19	275.55	0.00	3345.80
650	12.82	2.14	-5.19	1167.71	376.47	0.00	-134.64	-23.96	-21.29	621.64	295.80	275.85	0.00	3335.04
651	12.82	2.14	-5.04	1157.55	387.88	0.00	56.18	-24.41	-22.05	624.54	292.74	275.74	0.00	3346.74
652	12.97	2.06	-5.19	1167.71	382.35	0.00	-11.22	-25.25	-23.04	628.05	289.50	275.80	0.00	3359.98
653	12.82	2.06	-5.04	1175.73	393.94	0.00	115.83	-26.09	-23.80	632.17	286.82	275.89	0.00	3382.48
654	-0.00	-0.00	-0.00	903.00	200.00	0.00	-0.00	-27.31	-24.26	636.60	284.32	275.79	0.00	3408.96
655	-0.00	-0.00	-0.00	903.00	200.00	0.00	-0.00	-29.07	-24.95	641.02	281.65	275.70	0.00	3384.27
656	12.97	2.14	-5.19	1150.06	394.12	0.00	135.98	-30.67	-25.33	645.45	279.36	275.56	0.00	3522.85
657	12.89	2.14	-5.19	1176.53	394.12	0.00	41.74	-32.42	-25.48	649.57	277.38	275.41	0.00	3501.68
658	12.82	2.21	-5.04	1184.82	387.88	0.00	-69.36	-34.41	-25.56	653.69	275.07	275.16	0.00	3643.02
659	12.97	1.98	-5.04	1175.73	400.00	0.00	221.95	-36.54	-25.63	657.50	273.40	275.10	0.00	3646.21
660	12.74	2.21	-5.19	1150.06	382.35	0.00	-54.30	-39.06	-25.79	661.93	271.58	274.87	0.00	3643.64
661	13.05	2.21	-5.04	1184.82	387.88	0.00	-95.02	-41.89	-25.86	667.11	270.01	274.70	0.00	3831.70
662	12.97	2.14	-5.49	1153.00	377.78	0.00	-82.23	-44.86	-26.17	670.47	268.59	274.65	0.00	3748.70
663	12.97	2.21	-5.19	1167.71	388.24	0.00	47.57	-47.91	-26.63	673.83	267.53	274.41	0.00	3764.09
664	-0.00	-0.00	-0.00	903.00	200.00	0.00	-0.00	-51.19	-27.08	676.42	265.96	274.40	0.00	3715.18
665	-0.00	-0.00	-0.00	903.00	200.00	0.00	-0.00	-54.24	-27.77	677.80	265.02	274.34	0.00	3693.61
666	12.97	2.21	-5.19	1176.53	394.12	0.00	35.68	-57.37	-28.53	678.10	264.15	274.21	0.00	3714.43
667	-0.00	-0.00	-0.00	903.00	200.00	0.00	-0.00	-60.73	-29.45	676.42	263.19	274.22	0.00	3632.62
668	-0.00	-0.00	-0.00	903.00	200.00	0.00	-0.00	-63.55	-30.36	673.83	262.30	274.09	0.00	3644.82
669	-0.00	-0.00	-0.00	903.00	200.00	0.00	-0.00	-66.53	-30.82	669.86	261.66	273.94	0.00	3603.78
670	13.35	1.98	-5.04	1175.73	393.94	0.00	194.43	-69.43	-31.59	662.99	260.64	273.97	0.00	3486.18
671	-0.00	-0.00	-0.00	903.00	200.00	0.00	-0.00	-72.17	-32.27	655.21	259.97	274.01	0.00	3437.23
672	-0.00	-0.00	-0.00	903.00	200.00	0.00	-0.00	-75.00	-33.65	647.89	259.16	273.48	0.00	3506.36
673	13.50	2.52	-5.19	1141.24	388.24	0.00	42.41	-76.60	-32.20	633.39	258.15	273.77	0.00	3164.74
674	-0.00	-0.00	-0.00	903.00	200.00	0.00	-0.00	-77.82	-30.36	617.52	257.30	273.49	0.00	3124.22
675	-0.00	-0.00	-0.00	903.00	200.00	0.00	-0.00	-77.90	-29.30	601.65	256.33	273.09	0.00	3120.68
676	-0.00	-0.00	-0.00	903.00	200.00	0.00	-0.00	-79.19	-26.70	580.60	255.53	272.96	0.00	2853.95
677	-0.00	-0.00	-0.00	903.00	200.00	0.00	-0.00	-78.58	-25.18	560.30	254.41	272.49	0.00	2859.99
678	-0.00	-0.00	-0.00	903.00	200.00	0.00	-0.00	-78.28	-23.04	539.25	253.82	272.04	0.00	2772.33
679	-0.00	-0.00	-0.00	903.00	200.00	0.00	-0.00	-76.37	-21.74	514.22	252.91	271.93	0.00	2523.66
680	13.58	2.21	-5.04	1130.27	381.82	0.00	43.70	-75.38	-20.07	490.57	252.13	271.54	0.00	2367.34
681	13.96	2.44	-5.04	1139.36	387.88	0.00	77.68	-73.62	-18.77	466.46	251.52	271.25	0.00	2221.79
682	-0.00	-0.00	-0.00	903.00	200.00	0.00	-0.00	-71.49	-17.40	438.23	251.01	271.10	0.00	1984.35
683	-0.00	-0.00	-0.00	903.00	200.00	0.00	-0.00	-69.35	-16.25	411.07	250.33	270.82	0.00	1834.27
684	-0.00	-0.00	-0.00	903.00	200.00	0.00	-0.00	-66.45	-14.72	383.76	249.54	270.38	0.00	1629.85
685	-0.00	-0.00	-0.00	903.00	200.00	0.00	-0.00	-62.03	-13.43	352.17	249.18	270.36	0.00	1430.45
686	-0.00	-0.00	-0.00	903.00	200.00	0.00	-0.00	-57.45	-11.67	321.96	247.96	270.05	0.00	1227.76
687	-0.00	-0.00	-0.00	903.00	200.00	0.00	-0.00	-52.41	-10.53	292.66	247.45	269.97	0.00	1043.62
688	-0.00	-0.00	-0.00	903.00	200.00	0.00	-0.00	-45.93	-8.70	259.09	246.82	269.96	0.00	924.59
689	-0.00	-0.00	-0.00	903.00	200.00	0.00	-0.00	-39.29	-7.25	228.58	244.93	269.69	0.00	822.16
690	-0.00	-0.00	-0.00	903.00	200.00	0.00	-0.00	-32.42	-6.10	198.21	243.19	269.59	0.00	784.18
691	-0.00	-0.00	-0.00	903.00	200.00	0.00	-0.00	-23.96	-5.04	165.71	240.33	269.80	0.00	705.37
692	-0.00	-0.00	-0.00	903.00	200.00	0.00	-0.00	-17.01	-4.43	139.31	236.91	269.00	0.00	721.22
693	-0.00	-0.00	-0.00	903.00	200.00	0.00	-0.00	-11.60	-3.81	116.73	234.51	269.02	0.00	643.50
694	14.57	2.29	-5.49	1136.33	372.22	0.00	-198.79	-8.32	-3.28	96.59	233.18	267.61	0.00	500.23
695	-0.00	-0.00	-0.00	903.00	200.00	0.00	-0.00	-6.41	-3.20	81.18	231.20	266.54	0.00	337.30
696	-0.00	-0.00	-0.00	903.00	200.00	0.00	-0.00	-4.88	-3.20	66.83	230.14	266.21	0.00	299.71
697	-0.00	-0.00	-0.00	903.00	200.00	0.00	-0.00	-2.90	-3.81	52.19	227.19	266.67	0.00	192.74
698	14.95	2.44	-5.04	1148.45	387.88	0.00	58.72	-1.30	-3.81	41.20	225.56	264.44	0.00	204.64
699	-0.00	-0.00	-0.00	903.00	200.00	0.00	-0.00	1.37	-4.27	32.65	228.50	263.55	0.00	148.02
700	-0.00	-0.00	-0.00	903.00	200.00	0.00	-0.00	3.13	-4.20	24.57	225.47	260.87	0.00	106.53
701	-0.00	-0.00	-0.00	903.00	200.00	0.00	-0.00	3.28	-3.13	17.55	224.35	257.39	0.00	134.74
702	-0.00	-0.00	-0.00	903.00	200.00	0.00	-0.00	2.52	-2.67	10.83	236.62	261.97	0.00	147.00
703	-0.00	-0.00	-0.00	903.00	200.00	0.00	-0.00	-0.00	-0.00	-0.00	300.00	200.00	0.00	-0.00
704	-0.00	-0.00	-0.00	903.00	200.00	0.00	-0.00	-0.00	-0.00	-0.00	300.00	200.00	0.00	-0.00
705	-0.00	-0.00	-0.00	903.00	200.00	0.00	-0.00	-0.00	-0.00	-0.00	300.00	200.00	0.00	-0.00
706	-0.00	-0.00	-0.00	903.00	200.00	0.00	-0.00	-0.00	-0.00	-0.00	300.00	200.00	0.00	-0.00
707	-0.00	-0.00	-0.00	903.00	200.00	0.00	-0.00	-0.00	-0.00	-0.00	300.00	200.00	0.00	-0.00
708	-0.00	-0.00	-0.00	903.00	200.00	0.00	-0.00	-0.00	-0.00	-0.00	300.00	200.00	0.00	-0.00
709	-0.00	-0.00	-0.00	903.00	200.00	0.00	-0.00	-0.00	-0.00	-0.00	300.00	200.00	0.00	-0.00
710	-0.00	-0.00	-0.00	903.00	200.00	0.00	-0.00	-0.00	-0.00	-0.00	300.00	200.00	0.00	-0.00
711	-0.00	-0.00	-0.00	903.00	200.00	0.00	-0.00	-0.00	-0.00	-0.00	300.00	200.00	0.00	-0.00
712	-0.00	-0.00	-0.00	903.00	200.00	0.00	-0.00	-0.00	-0.00	-0.00	300.00	200.00	0.00	-0.00
713	-0.00	-0.00	-0.00	903.00	200.00	0.00	-0.00	-0.00	-0.00	-0.00	300.00	200.00	0.00	-0.00
714	-0.00	-0.00	-0.00	903.00	200.00	0.00	-0.00	-0.00	-0.00	-0.00	300.00	200.00	0.00	-0.00
715	14.57	2.67	-5.19	1167.71	376.47	0.00	-126.56	-0.00	-0.00	-0.00	300.00	200.00	0.00	-0.00
716	-0.00	-0.00	-0.00	903.00	200.00	0.00	-0.00	-0.00	-0.00	-0.00	300.00	200.00	0.00	-0.00
717	-0.00	-0.00	-0.00	903.00	200.00	0.00	-0.00	-0.00	-0.00	-0.00	300.00	200.00	0.00	-0.00
718	-0.00	-0.00	-0.00	903.00	200.00	0.00	-0.00	-0.00	-0.00	-0.00	300.00	200.00	0.00	-0.00
719	-0.00	-0.00	-0.00	903.00	200.00	0.00	-0.00	-0.00	-0.00	-0.00	300.00	200.00	0.00	-0.00
720	-0.00	-0.00	-0.00	903.00	200.00	0.00	-0.00	-0.00	-0.00	-0.00	300.00	200.00	0.00	-0.00
721	-0.00	-0.00	-0.00	903.00	200.00	0.00	-0.00	-0.00	-0.00	-0.00	300.00	200.00	0.00	-0.00
722	14.57	2.67	-5.34	1143.00	377.14	0.00	-27.90	-0.00	-0.00	-0.00	300.00	200.00	0.00	-0.00
723	-0.00	-0.00	-0.00	903.00	200.00	0.00	-0.00	-0.00	-0.00	-0.00	300.00	200.00	0.00	-0.00
724	-0.00	-0.00	-0.00	903.00	200.00	0.00	-0.00	-0.00	-0.00	-0.00	300.00	200.00	0.00	-0.00
725	-0.00	-0.00	-0.00	903.00	200.00	0.00	-0.00	-0.00	-0.00	-0.00	300.00	200.00	0.00	-0.00
726	14.65	2.75	-5.04	1175.73	393.94	0.00	169.23	-0.00	-0.00	-0.00	300.00	200.00	0.00	-0.00
727	-0.00	-0.00	-0.00	903.00	200.00	0.00	-0.00	-0.00	-0.00	-0.00	300.00	200.00	0.00	-0.00
728	-0.00	-0.00	-0.00	903.00	200.00	0.00	-0.00	-0.00	-0.00	-0.00	300.00	200.00	0.00	-0.00
729	-0.00	-0.00	-0.00	903.00	200.00	0.00	-0.00	-0.00	-0.00	-0.00	300.00	200.00	0.00	-0.00
730	-0.00	-0.00	-0.00	903.00	200.00	0.00	-0.00	-0.00	-0.00	-0.00	300.00	200.00	0.00	-0.00
731	-0.00	-0.00	-0.00	903.00	200.00	0.00	-0.00	-0.00	-0.00	-0.00	300.00	200.00	0.00	-0.00
732	-0.00	-0.00	-0.00	903.00	200.00	0.00	-0.00	-0.00	-0.00	-0.00	300.00	200.00	0.00	-0.00
733	14.50	2.90	-5.04	1148.45	381.82	0.00	-21.50	-0.00	-0.00	-0.00	300.00	200.00	0.00	-0.00
734	-0.00	-0.00	-0.00	903.00	200.00	0.00	-0.00	-0.00	-0.00	-0.00	300.00	200.00	0.00	-0.00
735	-0.00	-0.00	-0.00	903.00	200.00	0.00	-0.00	-0.00	-0.00	-0.00	300.00	200.00	0.00	-0.00
736	-0.00	-0.00	-0.00	903.00	200.00	0.00	-0.00	-0.00	-0.00	-0.00	300.00	200.00	0.00	-0.00
737	14.42	2.82	-5.04	1175.73	400.00	0.00	214.32	-0.00	-0.00	-0.00	300.00	200.00	0.00	-0.00
738	-0.00	-0.00	-0.00	903.00	200.00	0.00	-0.00	-0.00	-0.00	-0.00	300.00	200.00	0.00	-0.00
739	-0.00	-0.00	-0.00	903.00	200.00	0.00	-0.00	-0.00	-0.00	-0.00	300.00	200.00	0.00	-0.00
740	-0.00	-0.00	-0.00	903.00	200.00	0.00	-0.00	-0.00	-0.00	-0.00	300.00	200.00	0.00	-0.00
741	-0.00	-0.00	-0.00	903.00	200.00	0.00	-0.00	-0.00	-0.00	-0.00	300.00	200.00	0.00	-0.00
742	-0.00	-0.00	-0.00	903.00	200.00	0.00	-0.00	-0.00	-0.00	-0.00	300.00	200.00	0.00	-0.00
743	-0.00	-0.00	-0.00	903.00	200.00	0.00	-0.00	-0.00	-0.00	-0.00	300.00	200.00	0.00	-0.00
744	14.11	2.75	-5.04	1139.36	387.88	0.00	79.99	-0.00	-0.00	-0.00	300.00	200.00	0.00	-0.00
745	-0.00	-0.00	-0.00	903.00	200.00	0.00	-0.00	-0.00	-0.00	-0.00	300.00	200.00	0.00	-0.00
746	-0.00	-0.00	-0.00	903.00	200.00	0.00	-0.00	-0.00	-0.00	-0.00	300.00	200.00	0.00	-0.00
747	-0.00	-0.00	-0.00	903.00	200.00	0.00	-0.00	-0.00	-0.00	-0.00	300.00	200.00	0.00	-0.00
748	14.34	2.67	-5.04	1139.36	381.82	0.00	76.99	-0.00	-0.00	-0.00	300.00	200.00	0.00	-0.00
749	-0.00	-0.00	-0.00	903.00	200.00	0.00	-0.00	-0.00	-0.00	-0.00	300.00	200.00	0.00	-0.00
750	-0.00	-0.00	-0.00	903.00	200.00	0.00	-0.00	-0.00	-0.00	-0.00	300.00	200.00	0.00	-0.00
751	-0.00	-0.00	-0.00	903.00	200.00	0.00	-0.00	-0.00	-0.00	-0.00	300.00	200.00	0.00	-0.00
752	-0.00	-0.00	-0.00	903.00	200.00	0.00	-0.00	-0.00	-0.00	-0.00	300.00	200.00	0.00	-0.00
753	14.34	2.75	-5.04	1175.73	400.00	0.00	219.87	-0.00	-0.00	-0.00	300.00	200.00	0.00	-0.00
754	-0.00	-0.00	-0.00	903.00	200.00	0.00	-0.00	-0.00	-0.00	-0.00	300.00	200.00	0.00	-0.00
755	-0.00	-0.00	-0.00	903.00	200.00	0.00	-0.00	-0.00	-0.00	-0.00	300.00	200.00	0.00	-0.00
756	-0.00	-0.00	-0.00	903.00	200.00	0.00	-0.00	-0.00	-0.00	-0.00	300.00	200.00	0.00	-0.00
757	-0.00	-0.00	-0.00	903.00	200.00	0.00	-0.00	-0.00	-0.00	-0.00	300.00	200.00	0.00	-0.00
758	14.11	2.67	-5.04	1148.45	393.94	0.00	113.52	-0.00	-0.00	-0.00	300.00	200.00	0.00	-0.00
759	-0.00	-0.00	-0.00	903.00	200.00	0.00	-0.00	-0.00	-0.00	-0.00	300.00	200.00	0.00	-0.00
760	-0.00	-0.00	-0.00	903.00	200.00	0.00	-0.00	-0.00	-0.00	-0.00	300.00	200.00	0.00	-0.00
761	-0.00	-0.00	-0.00	903.00	200.00	0.00	-0.00	-0.00	-0.00	-0.00	300.00	200.00	0.00	-0.00
762	14.50	2.52	-5.04	1148.45	393.94	0.00	224.95	-0.00	-0.00	-0.00	300.00	200.00	0.00	-0.00
763	-0.00	-0.00	-0.00	903.00	200.00	0.00	-0.00	-0.00	-0.00	-0.00	300.00	200.00	0.00	-0.00
764	-0.00	-0.00	-0.00	903.00	200.00	0.00	-0.00	-0.00	-0.00	-0.00	300.00	200.00	0.00	-0.00
765	14.34	2.52	-5.04	1184.82	381.82	0.00	-138.72	-0.00	-0.00	-0.00	300.00	200.00	0.00	-0.00
766	-0.00	-0.00	-0.00	903.00	200.00	0.00	-0.00	-0.00	-0.00	-0.00	300.00	200.00	0.00	-0.00
767	-0.00	-0.00	-0.00	903.00	200.00	0.00	-0.00	-0.00	-0.00	-0.00	300.00	200.00	0.00	-0.00
768	-0.00	-0.00	-0.00	903.00	200.00	0.00	-0.00	-0.00	-0.00	-0.00	300.00	200.00	0.00	-0.00
769	-0.00	-0.00	-0.00	903.00	200.00	0.00	-0.00	-0.00	-0.00	-0.00	300.00	200.00	0.00	-0.00
770	-0.00	-0.00	-0.00	903.00	200.00	0.00	-0.00	-0.00	-0.00	-0.00	300.00	200.00	0.00	-0.00
771	-0.00	-0.00	-0.00	903.00	200.00	0.00	-0.00	-0.00	-0.00	-0.00	300.00	200.00	0.00	-0.00
772	14.11	2.29	-5.34	1134.43	382.86	0.00	-31.61	-0.00	-0.00	-0.00	300.00	200.00	0.00	-0.00
773	-0.00	-0.00	-0.00	903.00	200.00	0.00	-0.00	-0.00	-0.00	-0.00	300.00	200.00	0.00	-0.00
774	14.34	2.29	-5.04	1139.36	387.88	0.00	139.64	-0.00	-0.00	-0.00	300.00	200.00	0.00	-0.00
775	-0.00	-0.00	-0.00	903.00	200.00	0.00	-0.00	-0.00	-0.00	-0.00	300.00	200.00	0.00	-0.00
776	-0.00	-0.00	-0.00	903.00	200.00	0.00	-0.00	-0.00	-0.00	-0.00	300.00	200.00	0.00	-0.00
777	-0.00	-0.00	-0.00	903.00	200.00	0.00	-0.00	-0.00	-0.00	-0.00	300.00	200.00	0.00	-0.00
778	14.34	2.44	-5.19	1132.41	370.59	0.00	-150.34	-0.00	-0.00	-0.00	300.00	200.00	0.00	-0.00
779	14.34	2.29	-5.04	1148.45	393.94	0.00	205.76	-0.00	-0.00	-0.00	300.00	200.00	0.00	-0.00
780	14.34	2.14	-5.34	1125.86	388.57	0.00	191.61	-0.00	-0.00	-0.00	300.00	200.00	0.00	-0.00
781	14.11	2.29	-5.19	1123.59	376.47	0.00	-28.27	-0.00	-0.00	-0.00	300.00	200.00	0.00	-0.00
782	14.11	2.44	-5.04	1139.36	400.00	0.00	208.77	-0.00	-0.00	-0.00	300.00	200.00	0.00	-0.00
783	-0.00	-0.00	-0.00	903.00	200.00	0.00	-0.00	-0.00	-0.00	-0.00	300.00	200.00	0.00	-0.00
784	14.27	2.44	-5.19	1150.06	388.24	0.00	45.33	-0.00	-0.00	-0.00	300.00	200.00	0.00	-0.00
785	-0.00	-0.00	-0.00	903.00	200.00	0.00	-0.00	-0.00	-0.00	-0.00	300.00	200.00	0.00	-0.00
786	14.34	2.14	-5.04	1139.36	393.94	0.00	239.75	-0.00	-0.00	-0.00	300.00	200.00	0.00	-0.00
787	14.27	2.29	-5.34	1143.00	371.43	0.00	-140.60	-0.00	-0.00	-0.00	300.00	200.00	0.00	-0.00
788	14.42	2.14	-5.04	1139.36	387.88	0.00	190.04	-0.00	-0.00	-0.00	300.00	200.00	0.00	-0.00
789	-0.00	-0.00	-0.00	903.00	200.00	0.00	-0.00	-0.00	-0.00	-0.00	300.00	200.00	0.00	-0.00
790	-0.00	-0.00	-0.00	903.00	200.00	0.00	-0.00	-0.00	-0.00	-0.00	300.00	200.00	0.00	-0.00
791	14.04	2.44	-5.04	1175.73	387.88	0.00	-19.65	-0.00	-0.00	-0.00	300.00	200.00	0.00	-0.00
792	14.11	2.52	-5.19	1132.41	394.12	0.00	193.88	-0.00	-0.00	-0.00	300.00	200.00	0.00	-0.00
793	-0.00	-0.00	-0.00	903.00	200.00	0.00	-0.00	-0.00	-0.00	-0.00	300.00	200.00	0.00	-0.00
794	13.89	2.59	-5.04	1157.55	381.82	0.00	-12.48	-0.00	-0.00	-0.00	300.00	200.00	0.00	-0.00
795	13.58	2.59	-5.34	1168.71	377.14	0.00	-137.55	-0.00	-0.00	-0.00	300.00	200.00	0.00	-0.00
796	13.66	2.75	-5.04	1175.73	400.00	0.00	59.65	-0.00	-0.00	-0.00	300.00	200.00	0.00	-0.00
797	13.66	2.75	-5.04	1184.82	393.94	0.00	20.58	-0.00	-0.00	-0.00	300.00	200.00	0.00	-0.00
798	-0.00	-0.00	-0.00	903.00	200.00	0.00	-0.00	-0.00	-0.00	-0.00	300.00	200.00	0.00	-0.00
799	-0.00	-0.00	-0.00	903.00	200.00	0.00	-0.00	-0.00	-0.00	-0.00	300.00	200.00	0.00	-0.00
800	13.50	2.67	-5.04	1157.55	393.94	0.00	222.64	-0.00	-0.00	-0.00	300.00	200.00	0.00	-0.00
801	-0.00	-0.00	-0.00	903.00	200.00	0.00	-0.00	-0.00	-0.00	-0.00	300.00	200.00	0.00	-0.00
802	13.43	2.67	-5.04	1175.73	400.00	0.00	194.90	-0.00	-0.00	-0.00	300.00	200.00	0.00	-0.00
803	13.20	2.59	-5.19	1176.53	394.12	0.00	90.21	-0.00	-0.00	-0.00	300.00	200.00	0.00	-0.00
804	12.97	2.75	-5.19	1167.71	382.35	0.00	-170.09	-0.00	-0.00	-0.00	300.00	200.00	0.00	-0.00
805	13.20	2.59	-5.34	1160.14	388.57	0.00	82.40	-0.00	-0.00	-0.00	300.00	200.00	0.00	-0.00
806	13.20	2.67	-5.19	1150.06	388.24	0.00	85.27	-0.00	-0.00	-0.00	300.00	200.00	0.00	-0.00
807	13.20	2.67	-5.34	1168.71	382.86	0.00	-35.53	-0.00	-0.00	-0.00	300.00	200.00	0.00	-0.00
808	12.97	2.67	-5.34	1160.14	382.86	0.00	-31.61	-0.00	-0.00	-0.00	300.00	200.00	0.00	-0.00
809	-0.00	-0.00	-0.00	903.00	200.00	0.00	-0.00	-0.00	-0.00	-0.00	300.00	200.00	0.00	-0.00
810	12.82	2.52	-5.04	1193.91	393.94	0.00	13.87	-0.00	-0.00	-0.00	300.00	200.00	0.00	-0.00
811	-0.00	-0.00	-0.00	903.00	200.00	0.00	-0.00	-0.00	-0.00	-0.00	300.00	200.00	0.00	-0.00
812	12.89	2.44	-5.04	1184.82	393.94	0.00	95.95	-0.00	-0.00	-0.00	300.00	200.00	0.00	-0.00
813	12.89	2.52	-5.65	1146.24	372.97	0.00	-98.77	-0.00	-0.00	-0.00	300.00	200.00	0.00	-0.00
814	-0.00	-0.00	-0.00	903.00	200.00	0.00	-0.00	-0.00	-0.00	-0.00	300.00	200.00	0.00	-0.00
815	13.05	2.52	-5.19	1150.06	388.24	0.00	94.25	-0.00	-0.00	-0.00	300.00	200.00	0.00	-0.00
816	-0.00	-0.00	-0.00	903.00	200.00	0.00	-0.00	-0.00	-0.00	-0.00	300.00	200.00	0.00	-0.00
817	12.82	2.52	-5.04	1184.82	400.00	0.00	183.11	-0.00	-0.00	-0.00	300.00	200.00	0.00	-0.00
818	12.97	2.44	-5.19	1167.71	382.35	0.00	2.24	-0.00	-0.00	-0.00	300.00	200.00	0.00	-0.00
819	13.20	2.44	-5.04	1184.82	400.00	0.00	235.12	-0.00	-0.00	-0.00	300.00	200.00	0.00	-0.00
820	13.05	2.52	-5.04	1175.73	381.82	0.00	-54.10	-0.00	-0.00	-0.00	300.00	200.00	0.00	-0.00
821	-0.00	-0.00	-0.00	903.00	200.00	0.00	-0.00	-0.00	-0.00	-0.00	300.00	200.00	0.00	-0.00
822	13.05	2.52	-5.04	1157.55	393.94	0.00	149.81	-0.00	-0.00	-0.00	300.00	200.00	0.00	-0.00
823	12.89	2.44	-5.19	1167.71	388.24	0.00	41.29	-0.00	-0.00	-0.00	300.00	200.00	0.00	-0.00
824	-0.00	-0.00	-0.00	903.00	200.00	0.00	-0.00	-0.00	-0.00	-0.00	300.00	200.00	0.00	-0.00
825	13.05	2.75	-5.04	1175.73	375.76	0.00	-195.59	-0.00	-0.00	-0.00	300.00	200.00	0.00	-0.00
826	12.97	2.52	-5.04	1175.73	387.88	0.00	-12.25	-0.00	-0.00	-0.00	300.00	200.00	0.00	-0.00
827	12.97	2.52	-5.19	1176.53	394.12	0.00	89.53	-0.00	-0.00	-0.00	300.00	200.00	0.00	-0.00
828	12.97	2.44	-5.04	1184.82	387.88	0.00	9.25	-0.00	-0.00	-0.00	300.00	200.00	0.00	-0.00
829	13.20	2.59	-5.19	1167.71	388.24	0.00	81.23	-0.00	-0.00	-0.00	300.00	200.00	0.00	-0.00
830	-0.00	-0.00	-0.00	903.00	200.00	0.00	-0.00	-0.00	-0.00	-0.00	300.00	200.00	0.00	-0.00
831	12.97	2.59	-5.19	1167.71	388.24	0.00	15.26	-0.00	-0.00	-0.00	300.00	200.00	0.00	-0.00
832	12.89	2.52	-5.19	1176.53	388.24	0.00	-1.12	-0.00	-0.00	-0.00	300.00	200.00	0.00	-0.00
833	13.05	2.52	-5.19	1150.06	388.24	0.00	94.25	-0.00	-0.00	-0.00	300.00	200.00	0.00	-0.00
834	12.97	2.59	-5.19	1176.53	394.12	0.00	91.55	-0.00	-0.00	-0.00	300.00	200.00	0.00	-0.00
835	12.89	2.29	-5.04	1184.82	393.94	0.00	93.17	-0.00	-0.00	-0.00	300.00	200.00	0.00	-0.00
836	12.97	2.52	-5.19	1176.53	388.24	0.00	13.24	-0.00	-0.00	-0.00	300.00	200.00	0.00	-0.00
837	13.05	2.52	-5.04	1175.73	393.94	0.00	104.04	-0.00	-0.00	-0.00	300.00	200.00	0.00	-0.00
838	12.97	2.44	-5.49	1136.33	377.78	0.00	-3.39	-0.00	-0.00	-0.00	300.00	200.00	0.00	-0.00
839	12.89	2.67	-5.04	1157.55	387.88	0.00	3.24	-0.00	-0.00	-0.00	300.00	200.00	0.00	-0.00
840	13.05	2.52	-5.04	1157.55	400.00	0.00	228.88	-0.00	-0.00	-0.00	300.00	200.00	0.00	-0.00
841	-0.00	-0.00	-0.00	903.00	200.00	0.00	-0.00	-0.00	-0.00	-0.00	300.00	200.00	0.00	-0.00
842	13.05	2.52	-5.19	1167.71	382.35	0.00	-26.93	-0.00	-0.00	-0.00	300.00	200.00	0.00	-0.00
843	12.89	2.52	-5.04	1148.45	393.94	0.00	143.11	-0.00	-0.00	-0.00	300.00	200.00	0.00	-0.00
844	12.97	2.52	-5.04	1157.55	393.94	0.00	157.91	-0.00	-0.00	-0.00	300.00	200.00	0.00	-0.00
845	12.74	2.67	-5.19	1167.71	388.24	0.00	-48.02	-0.00	-0.00	-0.00	300.00	200.00	0.00	-0.00
846	12.89	2.52	-5.19	1150.06	394.12	0.00	141.37	-0.00	-0.00	-0.00	300.00	200.00	0.00	-0.00
847	13.05	2.52	-5.04	1175.73	381.82	0.00	-54.10	-0.00	-0.00	-0.00	300.00	200.00	0.00	-0.00
848	12.82	2.52	-5.34	1177.29	377.14	0.00	-159.56	-0.00	-0.00	-0.00	300.00	200.00	0.00	-0.00
849	12.97	2.44	-5.04	1157.55	393.94	0.00	154.44	-0.00	-0.00	-0.00	300.00	200.00	0.00	-0.00
850	13.05	2.44	-5.04	1175.73	400.00	0.00	203.91	-0.00	-0.00	-0.00	300.00	200.00	0.00	-0.00
851	12.89	2.52	-5.19	1150.06	388.24	0.00	65.52	-0.00	-0.00	-0.00	300.00	200.00	0.00	-0.00
852	12.82	2.52	-5.49	1153.00	377.78	0.00	-44.50	-0.00	-0.00	-0.00	300.00	200.00	0.00	-0.00
853	-0.00	-0.00	-0.00	903.00	200.00	0.00	-0.00	-0.00	-0.00	-0.00	300.00	200.00	0.00	-0.00
854	-0.00	-0.00	-0.00	903.00	200.00	0.00	-0.00	-0.00	-0.00	-0.00	300.00	200.00	0.00	-0.00
855	12.82	2.52	-5.34	1168.71	382.86	0.00	-64.74	-0.00	-0.00	-0.00	300.00	200.00	0.00	-0.00
856	-0.00	-0.00	-0.00	903.00	200.00	0.00	-0.00	-0.00	-0.00	-0.00	300.00	200.00	0.00	-0.00
857	12.89	2.59	-5.04	1175.73	387.88	0.00	-24.51	-0.00	-0.00	-0.00	300.00	200.00	0.00	-0.00
858	12.82	2.59	-5.19	1185.35	388.24	0.00	-36.35	-0.00	-0.00	-0.00	300.00	200.00	0.00	-0.00
859	12.82	2.59	-5.19	1176.53	388.24	0.00	9.42	-0.00	-0.00	-0.00	300.00	200.00	0.00	-0.00
860	12.89	2.59	-5.19	1167.71	394.12	0.00	122.52	-0.00	-0.00	-0.00	300.00	200.00	0.00	-0.00
861	12.82	2.29	-5.04	1184.82	387.88	0.00	69.36	-0.00	-0.00	-0.00	300.00	200.00	0.00	-0.00
862	-0.00	-0.00	-0.00	903.00	200.00	0.00	-0.00	-0.00	-0.00	-0.00	300.00	200.00	0.00	-0.00
863	-0.00	-0.00	-0.00	903.00	200.00	0.00	-0.00	-0.00	-0.00	-0.00	300.00	200.00	0.00	-0.00
864	-0.00	-0.00	-0.00	903.00	200.00	0.00	-0.00	-0.00	-0.00	-0.00	300.00	200.00	0.00	-0.00
865	12.82	2.44	-5.19	1167.71	394.12	0.00	102.32	-0.00	-0.00	-0.00	300.00	200.00	0.00	-0.00
866	12.74	2.59	-5.04	1175.73	400.00	0.00	101.26	-0.00	-0.00	-0.00	300.00	200.00	0.00	-0.00
867	-0.00	-0.00	-0.00	903.00	200.00	0.00	-0.00	-0.00	-0.00	-0.00	300.00	200.00	0.00	-0.00
868	-0.00	-0.00	-0.00	903.00	200.00	0.00	-0.00	-0.00	-0.00	-0.00	300.00	200.00	0.00	-0.00
869	12.89	2.52	-5.19	1176.53	394.12	0.00	97.61	-0.00	-0.00	-0.00	300.00	200.00	0.00	-0.00
870	12.59	2.44	-5.19	1167.71	388.24	0.00	29.62	-0.00	-0.00	-0.00	300.00	200.00	0.00	-0.00
871	-0.00	-0.00	-0.00	903.00	200.00	0.00	-0.00	-0.00	-0.00	-0.00	300.00	200.00	0.00	-0.00
872	12.89	2.52	-5.04	1175.73	393.94	0.00	143.11	-0.00	-0.00	-0.00	300.00	200.00	0.00	-0.00
873	-0.00	-0.00	-0.00	903.00	200.00	0.00	-0.00	-0.00	-0.00	-0.00	300.00	200.00	0.00	-0.00
874	12.82	2.44	-5.04	1157.55	393.94	0.00	170.62	-0.00	-0.00	-0.00	300.00	200.00	0.00	-0.00
875	12.97	2.59	-5.19	1176.53	394.12	0.00	91.55	-0.00	-0.00	-0.00	300.00	200.00	0.00	-0.00
876	12.82	2.44	-5.19	1150.06	394.12	0.00	168.30	-0.00	-0.00	-0.00	300.00	200.00	0.00	-0.00
877	12.82	2.52	-5.04	1175.73	400.00	0.00	114.44	-0.00	-0.00	-0.00	300.00	200.00	0.00	-0.00
878	12.66	2.44	-5.34	1160.14	388.57	0.00	66.70	-0.00	-0.00	-0.00	300.00	200.00	0.00	-0.00
879	12.66	2.52	-5.04	1157.55	393.94	0.00	52.94	-0.00	-0.00	-0.00	300.00	200.00	0.00	-0.00
880	12.82	2.21	-5.19	1176.53	382.35	0.00	-7.41	-0.00	-0.00	-0.00	300.00	200.00	0.00	-0.00
881	-0.00	-0.00	-0.00	903.00	200.00	0.00	-0.00	-0.00	-0.00	-0.00	300.00	200.00	0.00	-0.00
882	12.74	2.52	-5.04	1175.73	400.00	0.00	167.85	-0.00	-0.00	-0.00	300.00	200.00	0.00	-0.00
883	12.66	2.52	-5.49	1153.00	377.78	0.00	-71.63	-0.00	-0.00	-0.00	300.00	200.00	0.00	-0.00
884	-0.00	-0.00	-0.00	903.00	200.00	0.00	-0.00	-0.00	-0.00	-0.00	300.00	200.00	0.00	-0.00
885	-0.00	-0.00	-0.00	903.00	200.00	0.00	-0.00	-0.00	-0.00	-0.00	300.00	200.00	0.00	-0.00
886	12.82	2.52	-5.19	1167.71	394.12	0.00	59.24	-0.00	-0.00	-0.00	300.00	200.00	0.00	-0.00
887	12.66	2.29	-5.04	1175.73	400.00	0.00	169.23	-0.00	-0.00	-0.00	300.00	200.00	0.00	-0.00
888	-0.00	-0.00	-0.00	903.00	200.00	0.00	-0.00	-0.00	-0.00	-0.00	300.00	200.00	0.00	-0.00
889	12.89	2.44	-5.19	1150.06	394.12	0.00	160.22	-0.00	-0.00	-0.00	300.00	200.00	0.00	-0.00
890	12.82	2.52	-5.04	1175.73	393.94	0.00	105.42	-0.00	-0.00	-0.00	300.00	200.00	0.00	-0.00
891	12.74	2.29	-5.19	1150.06	394.12	0.00	168.30	-0.00	-0.00	-0.00	300.00	200.00	0.00	-0.00
892	-0.00	-0.00	-0.00	903.00	200.00	0.00	-0.00	-0.00	-0.00	-0.00	300.00	200.00	0.00	-0.00
893	-0.00	-0.00	-0.00	903.00	200.00	0.00	-0.00	-0.00	-0.00	-0.00	300.00	200.00	0.00	-0.00
894	12.82	2.52	-5.04	1175.73	400.00	0.00	137.33	-0.00	-0.00	-0.00	300.00	200.00	0.00	-0.00
895	12.66	2.59	-5.04	1175.73	393.94	0.00	32.14	-0.00	-0.00	-0.00	300.00	200.00	0.00	-0.00
896	12.66	2.29	-5.19	1150.06	388.24	0.00	78.99	-0.00	-0.00	-0.00	300.00	200.00	0.00	-0.00
897	12.74	2.52	-5.04	1184.82	400.00	0.00	144.96	-0.00	-0.00	-0.00	300.00	200.00	0.00	-0.00
898	12.82	2.52	-5.19	1185.35	394.12	0.00	37.70	-0.00	-0.00	-0.00	300.00	200.00	0.00	-0.00
899	12.82	2.52	-5.04	1175.73	400.00	0.00	114.44	-0.00	-0.00	-0.00	300.00	200.00	0.00	-0.00
900	12.74	2.44	-5.19	1150.06	388.24	0.00	78.54	-0.00	-0.00	-0.00	300.00	200.00	0.00	-0.00
901	12.74	2.21	-5.34	1168.71	400.00	0.00	220.82	-0.00	-0.00	-0.00	300.00	200.00	0.00	-0.00
902	-0.00	-0.00	-0.00	903.00	200.00	0.00	-0.00	-0.00	-0.00	-0.00	300.00	200.00	0.00	-0.00
903	12.82	2.52	-5.34	1160.14	382.86	0.00	-43.16	-0.00	-0.00	-0.00	300.00	200.00	0.00	-0.00
904	12.82	2.52	-5.19	1150.06	394.12	0.00	126.56	-0.00	-0.00	-0.00	300.00	200.00	0.00	-0.00
905	12.74	2.52	-5.19	1167.71	394.12	0.00	67.32	-0.00	-0.00	-0.00	300.00	200.00	0.00	-0.00
906	12.82	2.52	-5.34	1160.14	388.57	0.00	30.08	-0.00	-0.00	-0.00	300.00	200.00	0.00	-0.00
907	-0.00	-0.00	-0.00	903.00	200.00	0.00	-0.00	-0.00	-0.00	-0.00	300.00	200.00	0.00	-0.00
908	12.82	2.52	-5.04	1157.55	387.88	0.00	4.86	-0.00	-0.00	-0.00	300.00	200.00	0.00	-0.00
909	12.82	2.59	-5.19	1167.71	382.35	0.00	-111.75	-0.00	-0.00	-0.00	300.00	200.00	0.00	-0.00
910	12.66	2.44	-5.19	1185.35	394.12	0.00	52.51	-0.00	-0.00	-0.00	300.00	200.00	0.00	-0.00
911	12.82	2.52	-5.34	1168.71	400.00	0.00	132.10	-0.00	-0.00	-0.00	300.00	200.00	0.00	-0.00
912	12.66	2.21	-5.04	1175.73	400.00	0.00	212.93	-0.00	-0.00	-0.00	300.00	200.00	0.00	-0.00
913	12.82	2.52	-5.04	1184.82	400.00	0.00	137.33	-0.00	-0.00	-0.00	300.00	200.00	0.00	-0.00
914	12.66	2.44	-5.19	1167.71	394.12	0.00	95.59	-0.00	-0.00	-0.00	300.00	200.00	0.00	-0.00
915	-0.00	-0.00	-0.00	903.00	200.00	0.00	-0.00	-0.00	-0.00	-0.00	300.00	200.00	0.00	-0.00
916	-0.00	-0.00	-0.00	903.00	200.00	0.00	-0.00	-0.00	-0.00	-0.00	300.00	200.00	0.00	-0.00
917	-0.00	-0.00	-0.00	903.00	200.00	0.00	-0.00	-0.00	-0.00	-0.00	300.00	200.00	0.00	-0.00
918	12.82	2.44	-5.04	1157.55	400.00	0.00	225.41	-0.00	-0.00	-0.00	300.00	200.00	0.00	-0.00
919	12.82	2.14	-5.04	1175.73	400.00	0.00	241.37	-0.00	-0.00	-0.00	300.00	200.00	0.00	-0.00
920	-0.00	-0.00	-0.00	903.00	200.00	0.00	-0.00	-0.00	-0.00	-0.00	300.00	200.00	0.00	-0.00
921	12.82	2.21	-5.34	1160.14	382.86	0.00	35.31	-0.00	-0.00	-0.00	300.00	200.00	0.00	-0.00
922	12.74	2.67	-5.19	1167.71	394.12	0.00	4.04	-0.00	-0.00	-0.00	300.00	200.00	0.00	-0.00
923	12.74	2.21	-5.19	1176.53	388.24	0.00	76.52	-0.00	-0.00	-0.00	300.00	200.00	0.00	-0.00
924	12.66	2.52	-5.34	1168.71	400.00	0.00	147.36	-0.00	-0.00	-0.00	300.00	200.00	0.00	-0.00
925	12.82	2.21	-5.04	1148.45	393.94	0.00	134.55	-0.00	-0.00	-0.00	300.00	200.00	0.00	-0.00
926	-0.00	-0.00	-0.00	903.00	200.00	0.00	-0.00	-0.00	-0.00	-0.00	300.00	200.00	0.00	-0.00
927	-0.00	-0.00	-0.00	903.00	200.00	0.00	-0.00	-0.00	-0.00	-0.00	300.00	200.00	0.00	-0.00
928	12.74	2.59	-5.04	1157.55	400.00	0.00	148.43	-0.00	-0.00	-0.00	300.00	200.00	0.00	-0.00
929	12.82	2.29	-5.19	1167.71	388.24	0.00	67.32	-0.00	-0.00	-0.00	300.00	200.00	0.00	-0.00
930	-0.00	-0.00	-0.00	903.00	200.00	0.00	-0.00	-0.00	-0.00	-0.00	300.00	200.00	0.00	-0.00
931	-0.00	-0.00	-0.00	903.00	200.00	0.00	-0.00	-0.00	-0.00	-0.00	300.00	200.00	0.00	-0.00
932	12.82	2.29	-5.04	1175.73	375.76	0.00	-110.97	0.00	0.00	0.00	300.00	200.00	0.00	0.00
933	12.82	2.14	-5.19	1194.18	394.12	0.00	57.89	-0.00	-0.00	-0.00	300.00	200.00	0.00	-0.00
934	12.82	2.21	-5.49	1161.33	377.78	0.00	-32.42	-0.00	-0.00	-0.00	300.00	200.00	0.00	-0.00
935	-0.00	-0.00	-0.00	903.00	200.00	0.00	-0.00	-0.00	-0.00	-0.00	300.00	200.00	0.00	-0.00
936	12.82	2.14	-5.19	1185.35	388.24	0.00	-21.54	-0.00	-0.00	-0.00	300.00	200.00	0.00	-0.00
937	12.89	2.14	-5.19	1176.53	388.24	0.00	34.56	-0.00	-0.00	-0.00	300.00	200.00	0.00	-0.00
938	12.82	2.29	-5.19	1176.53	388.24	0.00	-44.43	-0.00	-0.00	-0.00	300.00	200.00	0.00	-0.00
939	-0.00	-0.00	-0.00	903.00	200.00	0.00	-0.00	-0.00	-0.00	-0.00	300.00	200.00	0.00	-0.00
940	-0.00	-0.00	-0.00	903.00	200.00	0.00	-0.00	-0.00	-0.00	-0.00	300.00	200.00	0.00	-0.00
941	13.05	2.14	-5.34	1160.14	377.14	0.00	-69.32	-0.00	-0.00	-0.00	300.00	200.00	0.00	-0.00
942	12.97	2.14	-5.04	1175.73	400.00	0.00	249.00	-0.00	-0.00	-0.00	300.00	200.00	0.00	-0.00
943	-0.00	-0.00	-0.00	903.00	200.00	0.00	-0.00	-0.00	-0.00	-0.00	300.00	200.00	0.00	-0.00
944	-0.00	-0.00	-0.00	903.00	200.00	0.00	-0.00	-0.00	-0.00	-0.00	300.00	200.00	0.00	-0.00
945	-0.00	-0.00	-0.00	903.00	200.00	0.00	-0.00	-0.00	-0.00	-0.00	300.00	200.00	0.00	-0.00
946	13.05	2.06	-5.19	1167.71	388.24	0.00	79.44	-0.00	-0.00	-0.00	300.00	200.00	0.00	-0.00
947	-0.00	-0.00	-0.00	903.00	200.00	0.00	-0.00	-0.00	-0.00	-0.00	300.00	200.00	0.00	-0.00
948	12.97	2.14	-5.19	1167.71	394.12	0.00	121.17	-0.00	-0.00	-0.00	300.00	200.00	0.00	-0.00
949	12.97	2.21	-5.04	1157.55	381.82	0.00	-36.07	-0.00	-0.00	-0.00	300.00	200.00	0.00	-0.00
950	-0.00	-0.00	-0.00	903.00	200.00	0.00	-0.00	-0.00	-0.00	-0.00	300.00	200.00	0.00	-0.00
951	13.28	2.14	-5.19	1167.71	382.35	0.00	-44.43	-0.00	-0.00	-0.00	300.00	200.00	0.00	-0.00
952	-0.00	-0.00	-0.00	903.00	200.00	0.00	-0.00	-0.00	-0.00	-0.00	300.00	200.00	0.00	-0.00
953	13.20	2.14	-5.19	1150.06	388.24	0.00	57.00	-0.00	-0.00	-0.00	300.00	200.00	0.00	-0.00
954	-0.00	-0.00	-0.00	903.00	200.00	0.00	-0.00	-0.00	-0.00	-0.00	300.00	200.00	0.00	-0.00
955	-0.00	-0.00	-0.00	903.00	200.00	0.00	-0.00	-0.00	-0.00	-0.00	300.00	200.00	0.00	-0.00
956	13.28	2.06	-5.19	1150.06	382.35	0.00	35.01	-0.00	-0.00	-0.00	300.00	200.00	0.00	-0.00
957	13.35	2.06	-5.04	1184.82	387.88	0.00	5.32	-0.00	-0.00	-0.00	300.00	200.00	0.00	-0.00
958	13.50	2.06	-5.19	1141.24	388.24	0.00	105.69	-0.00	-0.00	-0.00	300.00	200.00	0.00	-0.00
959	-0.00	-0.00	-0.00	903.00	200.00	0.00	-0.00	-0.00	-0.00	-0.00	300.00	200.00	0.00	-0.00
960	-0.00	-0.00	-0.00	903.00	200.00	0.00	-0.00	-0.00	-0.00	-0.00	300.00	200.00	0.00	-0.00
961	13.35	2.14	-5.04	1148.45	393.94	0.00	142.42	-0.00	-0.00	-0.00	300.00	200.00	0.00	-0.00
962	13.28	1.98	-5.19	1141.24	382.35	0.00	25.58	-0.00	-0.00	-0.00	300.00	200.00	0.00	-0.00
963	-0.00	-0.00	-0.00	903.00	200.00	0.00	-0.00	-0.00	-0.00	-0.00	300.00	200.00	0.00	-0.00
964	-0.00	-0.00	-0.00	903.00	200.00	0.00	-0.00	-0.00	-0.00	-0.00	300.00	200.00	0.00	-0.00
965	13.35	1.98	-5.04	1157.55	387.88	0.00	58.03	-0.00	-0.00	-0.00	300.00	200.00	0.00	-0.00
966	-0.00	-0.00	-0.00	903.00	200.00	0.00	-0.00	-0.00	-0.00	-0.00	300.00	200.00	0.00	-0.00
967	-0.00	-0.00	-0.00	903.00	200.00	0.00	-0.00	-0.00	-0.00	-0.00	300.00	200.00	0.00	-0.00
968	-0.00	-0.00	-0.00	903.00	200.00	0.00	-0.00	-0.00	-0.00	-0.00	300.00	200.00	0.00	-0.00
969	-0.00	-0.00	-0.00	903.00	200.00	0.00	-0.00	-0.00	-0.00	-0.00	300.00	200.00	0.00	-0.00
970	13.35	1.98	-5.19	1141.24	376.47	0.00	-39.04	-0.00	-0.00	-0.00	300.00	200.00	0.00	-0.00
971	13.43	2.06	-5.19	1150.06	382.35	0.00	17.05	-0.00	-0.00	-0.00	300.00	200.00	0.00	-0.00
972	-0.00	-0.00	-0.00	903.00	200.00	0.00	-0.00	-0.00	-0.00	-0.00	300.00	200.00	0.00	-0.00
973	13.43	1.98	-5.04	1139.36	387.88	0.00	131.32	-0.00	-0.00	-0.00	300.00	200.00	0.00	-0.00
974	13.43	1.98	-5.04	1148.45	393.94	0.00	171.78	-0.00	-0.00	-0.00	300.00	200.00	0.00	-0.00
975	-0.00	-0.00	-0.00	903.00	200.00	0.00	-0.00	-0.00	-0.00	-0.00	300.00	200.00	0.00	-0.00
976	-0.00	-0.00	-0.00	903.00	200.00	0.00	-0.00	-0.00	-0.00	-0.00	300.00	200.00	0.00	-0.00
977	-0.00	-0.00	-0.00	903.00	200.00	0.00	-0.00	-0.00	-0.00	-0.00	300.00	200.00	0.00	-0.00
978	13.35	2.14	-5.19	1150.06	370.59	0.00	-195.67	-0.00	-0.00	-0.00	300.00	200.00	0.00	-0.00
979	13.35	2.21	-5.04	1148.45	381.82	0.00	-38.15	-0.00	-0.00	-0.00	300.00	200.00	0.00	-0.00
980	13.35	2.14	-5.19	1150.06	376.47	0.00	-117.13	-0.00	-0.00	-0.00	300.00	200.00	0.00	-0.00
981	13.28	1.91	-5.04	1139.36	381.82	0.00	17.34	-0.00	-0.00	-0.00	300.00	200.00	0.00	-0.00
982	13.35	2.21	-5.34	1143.00	382.86	0.00	10.68	-0.00	-0.00	-0.00	300.00	200.00	0.00	-0.00
983	-0.00	-0.00	-0.00	903.00	200.00	0.00	-0.00	-0.00	-0.00	-0.00	300.00	200.00	0.00	-0.00
984	13.28	1.98	-5.49	1136.33	366.67	0.00	-172.93	-0.00	-0.00	-0.00	300.00	200.00	0.00	-0.00
985	13.43	2.14	-5.04	1148.45	387.88	0.00	30.06	-0.00	-0.00	-0.00	300.00	200.00	0.00	-0.00
986	-0.00	-0.00	-0.00	903.00	200.00	0.00	-0.00	-0.00	-0.00	-0.00	300.00	200.00	0.00	-0.00
987	-0.00	-0.00	-0.00	903.00	200.00	0.00	-0.00	-0.00	-0.00	-0.00	300.00	200.00	0.00	-0.00
988	13.28	2.06	-5.04	1148.45	393.94	0.00	123.46	-0.00	-0.00	-0.00	300.00	200.00	0.00	-0.00
989	13.43	2.06	-5.04	1148.45	387.88	0.00	94.56	-0.00	-0.00	-0.00	300.00	200.00	0.00	-0.00
990	-0.00	-0.00	-0.00	903.00	200.00	0.00	-0.00	-0.00	-0.00	-0.00	300.00	200.00	0.00	-0.00
991	-0.00	-0.00	-0.00	903.00	200.00	0.00	-0.00	-0.00	-0.00	-0.00	300.00	200.00	0.00	-0.00
992	-0.00	-0.00	-0.00	903.00	200.00	0.00	-0.00	-0.00	-0.00	-0.00	300.00	200.00	0.00	-0.00
993	-0.00	-0.00	-0.00	903.00	200.00	0.00	-0.00	-0.00	-0.00	-0.00	300.00	200.00	0.00	-0.00
994	13.43	2.21	-5.04	1148.45	387.88	0.00	34.22	-0.00	-0.00	-0.00	300.00	200.00	0.00	-0.00
995	13.35	1.98	-5.19	1150.06	376.47	0.00	-79.44	-0.00	-0.00	-0.00	300.00	200.00	0.00	-0.00
996	-0.00	-0.00	-0.00	903.00	200.00	0.00	-0.00	-0.00	-0.00	-0.00	300.00	200.00	0.00	-0.00
997	13.28	2.14	-5.19	1176.53	376.47	0.00	-164.26	-0.00	-0.00	-0.00	300.00	200.00	0.00	-0.00
998	-0.00	-0.00	-0.00	903.00	200.00	0.00	-0.00	-0.00	-0.00	-0.00	300.00	200.00	0.00	-0.00
999	-0.00	-0.00	-0.00	903.00	200.00	0.00	-0.00	-0.00	-0.00	-0.00	300.00	200.00	0.00	-0.00
1000	-0.00	-0.00	-0.00	903.00	200.00	0.00	-0.00	-0.00	-0.00	-0.00	300.00	200.00	0.00	-0.00
1001	13.28	2.14	-5.19	1141.24	394.12	0.00	168.30	-0.00	-0.00	-0.00	300.00	200.00	0.00	-0.00
1002	13.28	2.14	-5.19	1141.24	382.35	0.00	-10.77	-0.00	-0.00	-0.00	300.00	200.00	0.00	-0.00
1003	-0.00	-0.00	-0.00	903.00	200.00	0.00	-0.00	-0.00	-0.00	-0.00	300.00	200.00	0.00	-0.00
1004	13.35	2.14	-5.04	1148.45	400.00	0.00	223.33	-0.00	-0.00	-0.00	300.00	200.00	0.00	-0.00
1005	13.35	2.21	-5.19	1141.24	382.35	0.00	-15.03	-0.00	-0.00	-0.00	300.00	200.00	0.00	-0.00
1006	13.43	2.06	-5.04	1184.82	393.94	0.00	55.26	-0.00	-0.00	-0.00	300.00	200.00	0.00	-0.00
1007	-0.00	-0.00	-0.00	903.00	200.00	0.00	-0.00	-0.00	-0.00	-0.00	300.00	200.00	0.00	-0.00
1008	-0.00	-0.00	-0.00	903.00	200.00	0.00	-0.00	-0.00	-0.00	-0.00	300.00	200.00	0.00	-0.00
1009	-0.00	-0.00	-0.00	903.00	200.00	0.00	-0.00	-0.00	-0.00	-0.00	300.00	200.00	0.00	-0.00
1010	-0.00	-0.00	-0.00	903.00	200.00	0.00	-0.00	-0.00	-0.00	-0.00	300.00	200.00	0.00	-0.00
1011	-0.00	-0.00	-0.00	903.00	200.00	0.00	-0.00	-0.00	-0.00	-0.00	300.00	200.00	0.00	-0.00
1012	-0.00	-0.00	-0.00	903.00	200.00	0.00	-0.00	-0.00	-0.00	-0.00	300.00	200.00	0.00	-0.00
1013	-0.00	-0.00	-0.00	903.00	200.00	0.00	-0.00	-0.00	-0.00	-0.00	300.00	200.00	0.00	-0.00
1014	-0.00	-0.00	-0.00	903.00	200.00	0.00	-0.00	-0.00	-0.00	-0.00	300.00	200.00	0.00	-0.00
1015	-0.00	-0.00	-0.00	903.00	200.00	0.00	-0.00	-0.00	-0.00	-0.00	300.00	200.00	0.00	-0.00
1016	13.20	2.06	-5.04	1157.55	400.00	0.00	215.70	-0.00	-0.00	-0.00	300.00	200.00	0.00	-0.00
1017	-0.00	-0.00	-0.00	903.00	200.00	0.00	-0.00	-0.00	-0.00	-0.00	300.00	200.00	0.00	-0.00
1018	-0.00	-0.00	-0.00	903.00	200.00	0.00	-0.00	-0.00	-0.00	-0.00	300.00	200.00	0.00	-0.00
1019	-0.00	-0.00	-0.00	903.00	200.00	0.00	-0.00	-0.00	-0.00	-0.00	300.00	200.00	0.00	-0.00
1020	13.35	1.91	-5.04	1148.45	387.88	0.00	163.45	-0.00	-0.00	-0.00	300.00	200.00	0.00	-0.00
1021	-0.00	-0.00	-0.00	903.00	200.00	0.00	-0.00	-0.00	-0.00	-0.00	300.00	200.00	0.00	-0.00
1022	-0.00	-0.00	-0.00	903.00	200.00	0.00	-0.00	-0.00	-0.00	-0.00	300.00	200.00	0.00	-0.00
1023	13.43	2.14	-5.19	1185.35	370.59	0.00	-212.28	-0.00	-0.00	-0.00	300.00	200.00	0.00	-0.00
1024	13.20	2.06	-5.19	1167.71	394.12	0.00	140.02	-0.00	-0.00	-0.00	300.00	200.00	0.00	-0.00
1025	13.05	2.14	-5.04	1157.55	387.88	0.00	30.52	-0.00	-0.00	-0.00	300.00	200.00	0.00	-0.00
1026	-0.00	-0.00	-0.00	903.00	200.00	0.00	-0.00	-0.00	-0.00	-0.00	300.00	200.00	0.00	-0.00
1027	12.97	2.21	-5.34	1177.29	365.71	0.00	-357.27	-0.00	-0.00	-0.00	300.00	200.00	0.00	-0.00
1028	-0.00	-0.00	-0.00	903.00	200.00	0.00	-0.00	-0.00	-0.00	-0.00	300.00	200.00	0.00	-0.00
1029	13.28	1.91	-5.04	1130.27	393.94	0.00	287.14	-0.00	-0.00	-0.00	300.00	200.00	0.00	-0.00
1030	13.20	2.21	-5.04	1157.55	393.94	0.00	96.87	-0.00	-0.00	-0.00	300.00	200.00	0.00	-0.00
1031	13.28	1.98	-5.34	1143.00	371.43	0.00	-100.05	-0.00	-0.00	-0.00	300.00	200.00	0.00	-0.00
1032	-0.00	-0.00	-0.00	903.00	200.00	0.00	-0.00	-0.00	-0.00	-0.00	300.00	200.00	0.00	-0.00
1033	13.35	2.21	-5.49	1128.00	372.22	0.00	-98.12	-0.00	-0.00	-0.00	300.00	200.00	0.00	-0.00
1034	13.20	2.29	-5.19	1176.53	382.35	0.00	-118.93	-0.00	-0.00	-0.00	300.00	200.00	0.00	-0.00
1035	13.05	2.06	-5.19	1176.53	382.35	0.00	-84.15	-0.00	-0.00	-0.00	300.00	200.00	0.00	-0.00
1036	-0.00	-0.00	-0.00	903.00	200.00	0.00	-0.00	-0.00	-0.00	-0.00	300.00	200.00	0.00	-0.00
1037	-0.00	-0.00	-0.00	903.00	200.00	0.00	-0.00	-0.00	-0.00	-0.00	300.00	200.00	0.00	-0.00
1038	-0.00	-0.00	-0.00	903.00	200.00	0.00	-0.00	-0.00	-0.00	-0.00	300.00	200.00	0.00	-0.00
1039	13.28	2.06	-5.04	1139.36	387.88	0.00	130.39	-0.00	-0.00	-0.00	300.00	200.00	0.00	-0.00
1040	-0.00	-0.00	-0.00	903.00	200.00	0.00	-0.00	-0.00	-0.00	-0.00	300.00	200.00	0.00	-0.00
1041	-0.00	-0.00	-0.00	903.00	200.00	0.00	-0.00	-0.00	-0.00	-0.00	300.00	200.00	0.00	-0.00
1042	-0.00	-0.00	-0.00	903.00	200.00	0.00	-0.00	-0.00	-0.00	-0.00	300.00	200.00	0.00	-0.00
1043	12.97	2.14	-5.04	1157.55	369.70	0.00	-219.63	0.00	0.00	0.00	300.00	200.00	0.00	0.00
1044	13.20	2.14	-5.34	1168.71	377.14	0.00	-152.15	-0.00	-0.00	-0.00	300.00	200.00	0.00	-0.00
1045	-0.00	-0.00	-0.00	903.00	200.00	0.00	-0.00	-0.00	-0.00	-0.00	300.00	200.00	0.00	-0.00
1046	-0.00	-0.00	-0.00	903.00	200.00	0.00	-0.00	-0.00	-0.00	-0.00	300.00	200.00	0.00	-0.00
1047	-0.00	-0.00	-0.00	903.00	200.00	0.00	-0.00	-0.00	-0.00	-0.00	300.00	200.00	0.00	-0.00
1048	-0.00	-0.00	-0.00	903.00	200.00	0.00	-0.00	-0.00	-0.00	-0.00	300.00	200.00	0.00	-0.00
1049	12.97	2.14	-5.04	1184.82	387.88	0.00	3.70	-0.00	-0.00	-0.00	300.00	200.00	0.00	-0.00
1050	-0.00	-0.00	-0.00	903.00	200.00	0.00	-0.00	-0.00	-0.00	-0.00	300.00	200.00	0.00	-0.00
1051	-0.00	-0.00	-0.00	903.00	200.00	0.00	-0.00	-0.00	-0.00	-0.00	300.00	200.00	0.00	-0.00
1052	12.97	2.06	-5.34	1143.00	377.14	0.00	-27.90	-0.00	-0.00	-0.00	300.00	200.00	0.00	-0.00
1053	-0.00	-0.00	-0.00	903.00	200.00	0.00	-0.00	-0.00	-0.00	-0.00	300.00	200.00	0.00	-0.00
1054	-0.00	-0.00	-0.00	903.00	200.00	0.00	-0.00	-0.00	-0.00	-0.00	300.00	200.00	0.00	-0.00
1055	-0.00	-0.00	-0.00	903.00	200.00	0.00	-0.00	-0.00	-0.00	-0.00	300.00	200.00	0.00	-0.00
1056	12.97	2.21	-5.04	1157.55	400.00	0.00	153.98	-0.00	-0.00	-0.00	300.00	200.00	0.00	-0.00
1057	13.20	2.14	-5.04	1148.45	387.88	0.00	55.72	-0.00	-0.00	-0.00	300.00	200.00	0.00	-0.00
1058	-0.00	-0.00	-0.00	903.00	200.00	0.00	-0.00	-0.00	-0.00	-0.00	300.00	200.00	0.00	-0.00
1059	-0.00	-0.00	-0.00	903.00	200.00	0.00	-0.00	-0.00	-0.00	-0.00	300.00	200.00	0.00	-0.00
1060	-0.00	-0.00	-0.00	903.00	200.00	0.00	-0.00	-0.00	-0.00	-0.00	300.00	200.00	0.00	-0.00
1061	-0.00	-0.00	-0.00	903.00	200.00	0.00	-0.00	-0.00	-0.00	-0.00	300.00	200.00	0.00	-0.00
1062	-0.00	-0.00	-0.00	903.00	200.00	0.00	-0.00	-0.00	-0.00	-0.00	300.00	200.00	0.00	-0.00
1063	13.50	2.14	-5.19	1150.06	382.35	0.00	-10.77	-0.00	-0.00	-0.00	300.00	200.00	0.00	-0.00
1064	-0.00	-0.00	-0.00	903.00	200.00	0.00	-0.00	-0.00	-0.00	-0.00	300.00	200.00	0.00	-0.00
1065	-0.00	-0.00	-0.00	903.00	200.00	0.00	-0.00	-0.00	-0.00	-0.00	300.00	200.00	0.00	-0.00
1066	13.50	1.91	-5.19	1132.41	382.35	0.00	10.77	-0.00	-0.00	-0.00	300.00	200.00	0.00	-0.00
1067	13.50	2.06	-5.04	1148.45	387.88	0.00	17.34	-0.00	-0.00	-0.00	300.00	200.00	0.00	-0.00
1068	-0.00	-0.00	-0.00	903.00	200.00	0.00	-0.00	-0.00	-0.00	-0.00	300.00	200.00	0.00	-0.00
1069	-0.00	-0.00	-0.00	903.00	200.00	0.00	-0.00	-0.00	-0.00	-0.00	300.00	200.00	0.00	-0.00
1070	-0.00	-0.00	-0.00	903.00	200.00	0.00	-0.00	-0.00	-0.00	-0.00	300.00	200.00	0.00	-0.00
1071	-0.00	-0.00	-0.00	903.00	200.00	0.00	-0.00	-0.00	-0.00	-0.00	300.00	200.00	0.00	-0.00
1072	-0.00	-0.00	-0.00	903.00	200.00	0.00	-0.00	-0.00	-0.00	-0.00	300.00	200.00	0.00	-0.00
1073	-0.00	-0.00	-0.00	903.00	200.00	0.00	-0.00	-0.00	-0.00	-0.00	300.00	200.00	0.00	-0.00
1074	-0.00	-0.00	-0.00	903.00	200.00	0.00	-0.00	-0.00	-0.00	-0.00	300.00	200.00	0.00	-0.00
1075	-0.00	-0.00	-0.00	903.00	200.00	0.00	-0.00	-0.00	-0.00	-0.00	300.00	200.00	0.00	-0.00
1076	13.58	1.98	-5.04	1175.73	393.94	0.00	78.61	-0.00	-0.00	-0.00	300.00	200.00	0.00	-0.00
1077	13.66	1.98	-5.19	1167.71	388.24	0.00	8.53	-0.00	-0.00	-0.00	300.00	200.00	0.00	-0.00
1078	-0.00	-0.00	-0.00	903.00	200.00	0.00	-0.00	-0.00	-0.00	-0.00	300.00	200.00	0.00	-0.00
1079	-0.00	-0.00	-0.00	903.00	200.00	0.00	-0.00	-0.00	-0.00	-0.00	300.00	200.00	0.00	-0.00
1080	-0.00	-0.00	-0.00	903.00	200.00	0.00	-0.00	-0.00	-0.00	-0.00	300.00	200.00	0.00	-0.00
1081	-0.00	-0.00	-0.00	903.00	200.00	0.00	-0.00	-0.00	-0.00	-0.00	300.00	200.00	0.00	-0.00
1082	-0.00	-0.00	-0.00	903.00	200.00	0.00	-0.00	-0.00	-0.00	-0.00	300.00	200.00	0.00	-0.00
1083	-0.00	-0.00	-0.00	903.00	200.00	0.00	-0.00	-0.00	-0.00	-0.00	300.00	200.00	0.00	-0.00
1084	-0.00	-0.00	-0.00	903.00	200.00	0.00	-0.00	-0.00	-0.00	-0.00	300.00	200.00	0.00	-0.00
1085	13.43	2.14	-5.19	1132.41	382.35	0.00	-32.76	-0.00	-0.00	-0.00	300.00	200.00	0.00	-0.00
1086	-0.00	-0.00	-0.00	903.00	200.00	0.00	-0.00	-0.00	-0.00	-0.00	300.00	200.00	0.00	-0.00
1087	-0.00	-0.00	-0.00	903.00	200.00	0.00	-0.00	-0.00	-0.00	-0.00	300.00	200.00	0.00	-0.00
1088	-0.00	-0.00	-0.00	903.00	200.00	0.00	-0.00	-0.00	-0.00	-0.00	300.00	200.00	0.00	-0.00
1089	13.35	1.98	-5.04	1193.91	400.00	0.00	147.73	-0.00	-0.00	-0.00	300.00	200.00	0.00	-0.00
1090	-0.00	-0.00	-0.00	903.00	200.00	0.00	-0.00	-0.00	-0.00	-0.00	300.00	200.00	0.00	-0.00
1091	13.43	2.14	-5.04	1175.73	400.00	0.00	134.55	-0.00	-0.00	-0.00	300.00	200.00	0.00	-0.00
1092	-0.00	-0.00	-0.00	903.00	200.00	0.00	-0.00	-0.00	-0.00	-0.00	300.00	200.00	0.00	-0.00
1093	13.58	2.06	-5.04	1157.55	375.76	0.00	-128.78	-0.00	-0.00	-0.00	300.00	200.00	0.00	-0.00
1094	13.35	1.98	-5.34	1134.43	371.43	0.00	-161.53	-0.00	-0.00	-0.00	300.00	200.00	0.00	-0.00
1095	13.35	1.83	-5.04	1175.73	381.82	0.00	-40.23	-0.00	-0.00	-0.00	300.00	200.00	0.00	-0.00
1096	-0.00	-0.00	-0.00	903.00	200.00	0.00	-0.00	-0.00	-0.00	-0.00	300.00	200.00	0.00	-0.00
1097	-0.00	-0.00	-0.00	903.00	200.00	0.00	-0.00	-0.00	-0.00	-0.00	300.00	200.00	0.00	-0.00
1098	13.28	1.75	-5.04	1139.36	381.82	0.00	30.52	-0.00	-0.00	-0.00	300.00	200.00	0.00	-0.00
1099	13.35	1.75	-5.34	1143.00	382.86	0.00	51.88	-0.00	-0.00	-0.00	300.00	200.00	0.00	-0.00
1100	-0.00	-0.00	-0.00	903.00	200.00	0.00	-0.00	-0.00	-0.00	-0.00	300.00	200.00	0.00	-0.00
1101	13.28	1.91	-5.19	1167.71	388.24	0.00	25.58	-0.00	-0.00	-0.00	300.00	200.00	0.00	-0.00
1102	-0.00	-0.00	-0.00	903.00	200.00	0.00	-0.00	-0.00	-0.00	-0.00	300.00	200.00	0.00	-0.00
1103	13.35	1.91	-5.19	1141.24	388.24	0.00	67.54	-0.00	-0.00	-0.00	300.00	200.00	0.00	-0.00
1104	13.43	1.83	-5.04	1139.36	393.94	0.00	180.10	-0.00	-0.00	-0.00	300.00	200.00	0.00	-0.00
1105	13.28	2.06	-5.19	1141.24	376.47	0.00	-139.35	-0.00	-0.00	-0.00	300.00	200.00	0.00	-0.00
1106	13.28	1.75	-5.04	1157.55	393.94	0.00	136.64	-0.00	-0.00	-0.00	300.00	200.00	0.00	-0.00
1107	-0.00	-0.00	-0.00	903.00	200.00	0.00	-0.00	0.00	0.00	0.00	300.00	200.00	0.00	0.00
1108	13.43	1.68	-5.04	1157.55	387.88	0.00	127.16	-0.00	-0.00	-0.00	300.00	200.00	0.00	-0.00
1109	-0.00	-0.00	-0.00	903.00	200.00	0.00	-0.00	-0.00	-0.00	-0.00	300.00	200.00	0.00	-0.00
1110	13.35	1.75	-5.04	1157.55	393.94	0.00	174.32	-0.00	-0.00	-0.00	300.00	200.00	0.00	-0.00
1111	-0.00	-0.00	-0.00	903.00	200.00	0.00	-0.00	-0.00	-0.00	-0.00	300.00	200.00	0.00	-0.00
1112	-0.00	-0.00	-0.00	903.00	200.00	0.00	-0.00	-0.00	-0.00	-0.00	300.00	200.00	0.00	-0.00
1113	-0.00	-0.00	-0.00	903.00	200.00	0.00	-0.00	-0.00	-0.00	-0.00	300.00	200.00	0.00	-0.00
1114	-0.00	-0.00	-0.00	903.00	200.00	0.00	-0.00	-0.00	-0.00	-0.00	300.00	200.00	0.00	-0.00
1115	-0.00	-0.00	-0.00	903.00	200.00	0.00	-0.00	-0.00	-0.00	-0.00	300.00	200.00	0.00	-0.00
1116	13.43	2.06	-5.49	1128.00	377.78	0.00	-44.72	-0.00	-0.00	-0.00	300.00	200.00	0.00	-0.00
1117	13.28	1.68	-5.34	1168.71	388.57	0.00	88.94	-0.00	-0.00	-0.00	300.00	200.00	0.00	-0.00
1118	13.35	1.91	-5.34	1143.00	382.86	0.00	38.15	-0.00	-0.00	-0.00	300.00	200.00	0.00	-0.00
1119	-0.00	-0.00	-0.00	903.00	200.00	0.00	-0.00	-0.00	-0.00	-0.00	300.00	200.00	0.00	-0.00
1120	13.28	1.98	-5.19	1150.06	376.47	0.00	-138.68	-0.00	-0.00	-0.00	300.00	200.00	0.00	-0.00
1121	-0.00	-0.00	-0.00	903.00	200.00	0.00	-0.00	0.00	0.00	0.00	300.00	200.00	0.00	0.00
1122	13.05	1.68	-5.19	1176.53	394.12	0.00	82.13	-0.00	-0.00	-0.00	300.00	200.00	0.00	-0.00
1123	13.43	1.98	-5.34	1134.43	388.57	0.00	81.74	-0.00	-0.00	-0.00	300.00	200.00	0.00	-0.00
1124	-0.00	-0.00	-0.00	903.00	200.00	0.00	-0.00	-0.00	-0.00	-0.00	300.00	200.00	0.00	-0.00
1125	-0.00	-0.00	-0.00	903.00	200.00	0.00	-0.00	-0.00	-0.00	-0.00	300.00	200.00	0.00	-0.00
1126	13.20	2.06	-5.19	1167.71	382.35	0.00	-106.81	-0.00	-0.00	-0.00	300.00	200.00	0.00	-0.00
1127	-0.00	-0.00	-0.00	903.00	200.00	0.00	-0.00	-0.00	-0.00	-0.00	300.00	200.00	0.00	-0.00
1128	13.20	2.06	-5.19	1167.71	394.12	0.00	25.58	-0.00	-0.00	-0.00	300.00	200.00	0.00	-0.00
1129	13.20	1.83	-5.49	1169.67	377.78	0.00	-155.98	-0.00	-0.00	-0.00	300.00	200.00	0.00	-0.00
1130	-0.00	-0.00	-0.00	903.00	200.00	0.00	-0.00	-0.00	-0.00	-0.00	300.00	200.00	0.00	-0.00
1131	-0.00	-0.00	-0.00	903.00	200.00	0.00	-0.00	-0.00	-0.00	-0.00	300.00	200.00	0.00	-0.00
1132	13.35	1.91	-5.19	1150.06	388.24	0.00	119.38	-0.00	-0.00	-0.00	300.00	200.00	0.00	-0.00
1133	-0.00	-0.00	-0.00	903.00	200.00	0.00	-0.00	-0.00	-0.00	-0.00	300.00	200.00	0.00	-0.00
1134	13.28	1.75	-5.04	1175.73	393.94	0.00	173.40	-0.00	-0.00	-0.00	300.00	200.00	0.00	-0.00
1135	13.28	1.83	-5.34	1134.43	377.14	0.00	-63.43	-0.00	-0.00	-0.00	300.00	200.00	0.00	-0.00
1136	13.20	1.91	-5.04	1157.55	400.00	0.00	185.88	-0.00	-0.00	-0.00	300.00	200.00	0.00	-0.00
1137	-0.00	-0.00	-0.00	903.00	200.00	0.00	-0.00	-0.00	-0.00	-0.00	300.00	200.00	0.00	-0.00
1138	-0.00	-0.00	-0.00	903.00	200.00	0.00	-0.00	-0.00	-0.00	-0.00	300.00	200.00	0.00	-0.00
1139	-0.00	-0.00	-0.00	903.00	200.00	0.00	-0.00	-0.00	-0.00	-0.00	300.00	200.00	0.00	-0.00
1140	-0.00	-0.00	-0.00	903.00	200.00	0.00	-0.00	-0.00	-0.00	-0.00	300.00	200.00	0.00	-0.00
1141	-0.00	-0.00	-0.00	903.00	200.00	0.00	-0.00	-0.00	-0.00	-0.00	300.00	200.00	0.00	-0.00
1142	-0.00	-0.00	-0.00	903.00	200.00	0.00	-0.00	-0.00	-0.00	-0.00	300.00	200.00	0.00	-0.00
1143	-0.00	-0.00	-0.00	903.00	200.00	0.00	-0.00	-0.00	-0.00	-0.00	300.00	200.00	0.00	-0.00
1144	-0.00	-0.00	-0.00	903.00	200.00	0.00	-0.00	-0.00	-0.00	-0.00	300.00	200.00	0.00	-0.00
1145	13.05	1.83	-5.04	1175.73	381.82	0.00	-49.94	-0.00	-0.00	-0.00	300.00	200.00	0.00	-0.00
1146	13.28	1.91	-5.04	1175.73	400.00	0.00	189.35	-0.00	-0.00	-0.00	300.00	200.00	0.00	-0.00
1147	13.35	1.98	-5.04	1184.82	393.94	0.00	107.74	-0.00	-0.00	-0.00	300.00	200.00	0.00	-0.00
1148	13.35	1.91	-5.04	1157.55	387.88	0.00	54.56	-0.00	-0.00	-0.00	300.00	200.00	0.00	-0.00
1149	-0.00	-0.00	-0.00	903.00	200.00	0.00	-0.00	-0.00	-0.00	-0.00	300.00	200.00	0.00	-0.00
1150	-0.00	-0.00	-0.00	903.00	200.00	0.00	-0.00	-0.00	-0.00	-0.00	300.00	200.00	0.00	-0.00
1151	-0.00	-0.00	-0.00	903.00	200.00	0.00	-0.00	-0.00	-0.00	-0.00	300.00	200.00	0.00	-0.00
1152	-0.00	-0.00	-0.00	903.00	200.00	0.00	-0.00	-0.00	-0.00	-0.00	300.00	200.00	0.00	-0.00
1153	-0.00	-0.00	-0.00	903.00	200.00	0.00	-0.00	-0.00	-0.00	-0.00	300.00	200.00	0.00	-0.00
1154	-0.00	-0.00	-0.00	903.00	200.00	0.00	-0.00	-0.00	-0.00	-0.00	300.00	200.00	0.00	-0.00
1155	13.50	1.98	-5.19	1176.53	376.47	0.00	-127.90	-0.00	-0.00	-0.00	300.00	200.00	0.00	-0.00
1156	13.66	1.98	-5.04	1148.45	387.88	0.00	87.62	-0.00	-0.00	-0.00	300.00	200.00	0.00	-0.00
1157	-0.00	-0.00	-0.00	903.00	200.00	0.00	-0.00	-0.00	-0.00	-0.00	300.00	200.00	0.00	-0.00
1158	13.35	2.06	-5.49	1136.33	366.67	0.00	-178.02	-0.00	-0.00	-0.00	300.00	200.00	0.00	-0.00
1159	13.28	1.91	-5.34	1143.00	371.43	0.00	-127.52	-0.00	-0.00	-0.00	300.00	200.00	0.00	-0.00
1160	13.35	1.91	-5.04	1148.45	381.82	0.00	36.76	-0.00	-0.00	-0.00	300.00	200.00	0.00	-0.00
1161	-0.00	-0.00	-0.00	903.00	200.00	0.00	-0.00	-0.00	-0.00	-0.00	300.00	200.00	0.00	-0.00
1162	-0.00	-0.00	-0.00	903.00	200.00	0.00	-0.00	-0.00	-0.00	-0.00	300.00	200.00	0.00	-0.00
1163	-0.00	-0.00	-0.00	903.00	200.00	0.00	-0.00	-0.00	-0.00	-0.00	300.00	200.00	0.00	-0.00
1164	-0.00	-0.00	-0.00	903.00	200.00	0.00	-0.00	-0.00	-0.00	-0.00	300.00	200.00	0.00	-0.00
1165	-0.00	-0.00	-0.00	903.00	200.00	0.00	-0.00	-0.00	-0.00	-0.00	300.00	200.00	0.00	-0.00
1166	-0.00	-0.00	-0.00	903.00	200.00	0.00	-0.00	-0.00	-0.00	-0.00	300.00	200.00	0.00	-0.00
