# Supplementary material for: Musculoskeletal modeling and humanoid control of robots based on human gait data
Source: PeerJ Comput Sci. 2021 Aug 9;7:e657. doi: 10.7717/peerj-cs.657 (PMC8372000; doi:10.7717/peerj-cs.657)
Supplement: Supplemental Information 2 [file peerj-cs-07-657-s002.zip › force/Cap22.forces]

[Force Data]
NumberOfForcePlates=2
SampleRate=120.000000
NumberOfSamples=1492
#Sample	FX1	FY1	FZ1	X1	Y1	Z1	MZ1	FX2	FY2	FZ2	X2	Y2	Z2	MZ2
1	-0.00	-0.00	-0.00	903.00	200.00	0.00	-0.00	-0.00	-0.00	-0.00	300.00	200.00	0.00	-0.00
2	-0.00	-0.00	-0.00	903.00	200.00	0.00	-0.00	-0.00	-0.00	-0.00	300.00	200.00	0.00	-0.00
3	-0.00	-0.00	-0.00	903.00	200.00	0.00	-0.00	-0.00	-0.00	-0.00	300.00	200.00	0.00	-0.00
4	-0.00	-0.00	-0.00	903.00	200.00	0.00	-0.00	-0.00	-0.00	-0.00	300.00	200.00	0.00	-0.00
5	-0.00	-0.00	-0.00	903.00	200.00	0.00	-0.00	-0.00	-0.00	-0.00	300.00	200.00	0.00	-0.00
6	-0.00	-0.00	-0.00	903.00	200.00	0.00	-0.00	-0.00	-0.00	-0.00	300.00	200.00	0.00	-0.00
7	-0.00	-0.00	-0.00	903.00	200.00	0.00	-0.00	-0.00	-0.00	-0.00	300.00	200.00	0.00	-0.00
8	-0.00	-0.00	-0.00	903.00	200.00	0.00	-0.00	-0.00	-0.00	-0.00	300.00	200.00	0.00	-0.00
9	-0.00	-0.00	-0.00	903.00	200.00	0.00	-0.00	-0.00	-0.00	-0.00	300.00	200.00	0.00	-0.00
10	-0.00	-0.00	-0.00	903.00	200.00	0.00	-0.00	0.00	0.00	0.00	300.00	200.00	0.00	0.00
11	-0.00	-0.00	-0.00	903.00	200.00	0.00	-0.00	-0.00	-0.00	-0.00	300.00	200.00	0.00	-0.00
12	-0.00	-0.00	-0.00	903.00	200.00	0.00	-0.00	-0.00	-0.00	-0.00	300.00	200.00	0.00	-0.00
13	-0.00	-0.00	-0.00	903.00	200.00	0.00	-0.00	-0.00	-0.00	-0.00	300.00	200.00	0.00	-0.00
14	-0.00	-0.00	-0.00	903.00	200.00	0.00	-0.00	-0.00	-0.00	-0.00	300.00	200.00	0.00	-0.00
15	-0.00	-0.00	-0.00	903.00	200.00	0.00	-0.00	-0.00	-0.00	-0.00	300.00	200.00	0.00	-0.00
16	-0.00	-0.00	-0.00	903.00	200.00	0.00	-0.00	-0.00	-0.00	-0.00	300.00	200.00	0.00	-0.00
17	-0.00	-0.00	-0.00	903.00	200.00	0.00	-0.00	-0.00	-0.00	-0.00	300.00	200.00	0.00	-0.00
18	-0.00	-0.00	-0.00	903.00	200.00	0.00	-0.00	-0.00	-0.00	-0.00	300.00	200.00	0.00	-0.00
19	0.00	0.00	0.00	903.00	200.00	0.00	0.00	-0.00	-0.00	-0.00	300.00	200.00	0.00	-0.00
20	-0.00	-0.00	-0.00	903.00	200.00	0.00	-0.00	0.00	0.00	0.00	300.00	200.00	0.00	0.00
21	-0.00	-0.00	-0.00	903.00	200.00	0.00	-0.00	-0.00	-0.00	-0.00	300.00	200.00	0.00	-0.00
22	-0.00	-0.00	-0.00	903.00	200.00	0.00	-0.00	-0.00	-0.00	-0.00	300.00	200.00	0.00	-0.00
23	-0.00	-0.00	-0.00	903.00	200.00	0.00	-0.00	-0.00	-0.00	-0.00	300.00	200.00	0.00	-0.00
24	0.00	0.00	0.00	903.00	200.00	0.00	0.00	-0.00	-0.00	-0.00	300.00	200.00	0.00	-0.00
25	0.00	0.00	0.00	903.00	200.00	0.00	0.00	-0.00	-0.00	-0.00	300.00	200.00	0.00	-0.00
26	-0.00	-0.00	-0.00	903.00	200.00	0.00	-0.00	-0.00	-0.00	-0.00	300.00	200.00	0.00	-0.00
27	-0.00	-0.00	-0.00	903.00	200.00	0.00	-0.00	-0.00	-0.00	-0.00	300.00	200.00	0.00	-0.00
28	-0.00	-0.00	-0.00	903.00	200.00	0.00	-0.00	-0.00	-0.00	-0.00	300.00	200.00	0.00	-0.00
29	-0.00	-0.00	-0.00	903.00	200.00	0.00	-0.00	-0.00	-0.00	-0.00	300.00	200.00	0.00	-0.00
30	-0.00	-0.00	-0.00	903.00	200.00	0.00	-0.00	-0.00	-0.00	-0.00	300.00	200.00	0.00	-0.00
31	-0.00	-0.00	-0.00	903.00	200.00	0.00	-0.00	-0.00	-0.00	-0.00	300.00	200.00	0.00	-0.00
32	-0.00	-0.00	-0.00	903.00	200.00	0.00	-0.00	-0.00	-0.00	-0.00	300.00	200.00	0.00	-0.00
33	-0.00	-0.00	-0.00	903.00	200.00	0.00	-0.00	-0.00	-0.00	-0.00	300.00	200.00	0.00	-0.00
34	-0.00	-0.00	-0.00	903.00	200.00	0.00	-0.00	-0.00	-0.00	-0.00	300.00	200.00	0.00	-0.00
35	0.00	0.00	0.00	903.00	200.00	0.00	0.00	0.00	0.00	0.00	300.00	200.00	0.00	0.00
36	-0.00	-0.00	-0.00	903.00	200.00	0.00	-0.00	-0.00	-0.00	-0.00	300.00	200.00	0.00	-0.00
37	0.00	0.00	0.00	903.00	200.00	0.00	0.00	-0.00	-0.00	-0.00	300.00	200.00	0.00	-0.00
38	0.00	0.00	0.00	903.00	200.00	0.00	0.00	-0.00	-0.00	-0.00	300.00	200.00	0.00	-0.00
39	-0.00	-0.00	-0.00	903.00	200.00	0.00	-0.00	-0.00	-0.00	-0.00	300.00	200.00	0.00	-0.00
40	-0.00	-0.00	-0.00	903.00	200.00	0.00	-0.00	-0.00	-0.00	-0.00	300.00	200.00	0.00	-0.00
41	-0.00	-0.00	-0.00	903.00	200.00	0.00	-0.00	-0.00	-0.00	-0.00	300.00	200.00	0.00	-0.00
42	-0.00	-0.00	-0.00	903.00	200.00	0.00	-0.00	-0.00	-0.00	-0.00	300.00	200.00	0.00	-0.00
43	-0.00	-0.00	-0.00	903.00	200.00	0.00	-0.00	-0.00	-0.00	-0.00	300.00	200.00	0.00	-0.00
44	0.00	0.00	0.00	903.00	200.00	0.00	0.00	-0.00	-0.00	-0.00	300.00	200.00	0.00	-0.00
45	-0.00	-0.00	-0.00	903.00	200.00	0.00	-0.00	-0.00	-0.00	-0.00	300.00	200.00	0.00	-0.00
46	-0.00	-0.00	-0.00	903.00	200.00	0.00	-0.00	-0.00	-0.00	-0.00	300.00	200.00	0.00	-0.00
47	0.00	0.00	0.00	903.00	200.00	0.00	0.00	-0.00	-0.00	-0.00	300.00	200.00	0.00	-0.00
48	0.00	0.00	0.00	903.00	200.00	0.00	0.00	-0.00	-0.00	-0.00	300.00	200.00	0.00	-0.00
49	0.00	0.00	0.00	903.00	200.00	0.00	0.00	-0.00	-0.00	-0.00	300.00	200.00	0.00	-0.00
50	-0.00	-0.00	-0.00	903.00	200.00	0.00	-0.00	-0.00	-0.00	-0.00	300.00	200.00	0.00	-0.00
51	-0.00	-0.00	-0.00	903.00	200.00	0.00	-0.00	-0.00	-0.00	-0.00	300.00	200.00	0.00	-0.00
52	-0.00	-0.00	-0.00	903.00	200.00	0.00	-0.00	0.00	0.00	0.00	300.00	200.00	0.00	0.00
53	-0.00	-0.00	-0.00	903.00	200.00	0.00	-0.00	0.00	0.00	0.00	300.00	200.00	0.00	0.00
54	-0.00	-0.00	-0.00	903.00	200.00	0.00	-0.00	-0.00	-0.00	-0.00	300.00	200.00	0.00	-0.00
55	-0.00	-0.00	-0.00	903.00	200.00	0.00	-0.00	-0.00	-0.00	-0.00	300.00	200.00	0.00	-0.00
56	0.00	0.00	0.00	903.00	200.00	0.00	0.00	-0.00	-0.00	-0.00	300.00	200.00	0.00	-0.00
57	-0.00	-0.00	-0.00	903.00	200.00	0.00	-0.00	-0.00	-0.00	-0.00	300.00	200.00	0.00	-0.00
58	-0.00	-0.00	-0.00	903.00	200.00	0.00	-0.00	-0.00	-0.00	-0.00	300.00	200.00	0.00	-0.00
59	-0.00	-0.00	-0.00	903.00	200.00	0.00	-0.00	-0.00	-0.00	-0.00	300.00	200.00	0.00	-0.00
60	-0.00	-0.00	-0.00	903.00	200.00	0.00	-0.00	-0.00	-0.00	-0.00	300.00	200.00	0.00	-0.00
61	-0.00	-0.00	-0.00	903.00	200.00	0.00	-0.00	-0.00	-0.00	-0.00	300.00	200.00	0.00	-0.00
62	0.00	0.00	0.00	903.00	200.00	0.00	0.00	-0.00	-0.00	-0.00	300.00	200.00	0.00	-0.00
63	-0.00	-0.00	-0.00	903.00	200.00	0.00	-0.00	-0.00	-0.00	-0.00	300.00	200.00	0.00	-0.00
64	-0.00	-0.00	-0.00	903.00	200.00	0.00	-0.00	-0.00	-0.00	-0.00	300.00	200.00	0.00	-0.00
65	-0.00	-0.00	-0.00	903.00	200.00	0.00	-0.00	-0.00	-0.00	-0.00	300.00	200.00	0.00	-0.00
66	-0.00	-0.00	-0.00	903.00	200.00	0.00	-0.00	-0.00	-0.00	-0.00	300.00	200.00	0.00	-0.00
67	0.00	0.00	0.00	903.00	200.00	0.00	0.00	-0.00	-0.00	-0.00	300.00	200.00	0.00	-0.00
68	-0.00	-0.00	-0.00	903.00	200.00	0.00	-0.00	0.00	0.00	0.00	300.00	200.00	0.00	0.00
69	-0.00	-0.00	-0.00	903.00	200.00	0.00	-0.00	-0.00	-0.00	-0.00	300.00	200.00	0.00	-0.00
70	0.00	0.00	0.00	903.00	200.00	0.00	0.00	-0.00	-0.00	-0.00	300.00	200.00	0.00	-0.00
71	-0.00	-0.00	-0.00	903.00	200.00	0.00	-0.00	-0.00	-0.00	-0.00	300.00	200.00	0.00	-0.00
72	0.00	0.00	0.00	903.00	200.00	0.00	0.00	-0.00	-0.00	-0.00	300.00	200.00	0.00	-0.00
73	-0.00	-0.00	-0.00	903.00	200.00	0.00	-0.00	-0.00	-0.00	-0.00	300.00	200.00	0.00	-0.00
74	-0.00	-0.00	-0.00	903.00	200.00	0.00	-0.00	-0.00	-0.00	-0.00	300.00	200.00	0.00	-0.00
75	-0.00	-0.00	-0.00	903.00	200.00	0.00	-0.00	-0.00	-0.00	-0.00	300.00	200.00	0.00	-0.00
76	-0.00	-0.00	-0.00	903.00	200.00	0.00	-0.00	-0.00	-0.00	-0.00	300.00	200.00	0.00	-0.00
77	-0.00	-0.00	-0.00	903.00	200.00	0.00	-0.00	-0.00	-0.00	-0.00	300.00	200.00	0.00	-0.00
78	-0.00	-0.00	-0.00	903.00	200.00	0.00	-0.00	-0.00	-0.00	-0.00	300.00	200.00	0.00	-0.00
79	0.00	0.00	0.00	903.00	200.00	0.00	0.00	-0.00	-0.00	-0.00	300.00	200.00	0.00	-0.00
80	-0.00	-0.00	-0.00	903.00	200.00	0.00	-0.00	-0.00	-0.00	-0.00	300.00	200.00	0.00	-0.00
81	-0.00	-0.00	-0.00	903.00	200.00	0.00	-0.00	-0.00	-0.00	-0.00	300.00	200.00	0.00	-0.00
82	-0.00	-0.00	-0.00	903.00	200.00	0.00	-0.00	0.00	0.00	0.00	300.00	200.00	0.00	0.00
83	-0.00	-0.00	-0.00	903.00	200.00	0.00	-0.00	0.00	0.00	0.00	300.00	200.00	0.00	0.00
84	0.00	0.00	0.00	903.00	200.00	0.00	0.00	-0.00	-0.00	-0.00	300.00	200.00	0.00	-0.00
85	-0.00	-0.00	-0.00	903.00	200.00	0.00	-0.00	-0.00	-0.00	-0.00	300.00	200.00	0.00	-0.00
86	-0.00	-0.00	-0.00	903.00	200.00	0.00	-0.00	-0.00	-0.00	-0.00	300.00	200.00	0.00	-0.00
87	0.00	0.00	0.00	903.00	200.00	0.00	0.00	-0.00	-0.00	-0.00	300.00	200.00	0.00	-0.00
88	-0.00	-0.00	-0.00	903.00	200.00	0.00	-0.00	-0.00	-0.00	-0.00	300.00	200.00	0.00	-0.00
89	0.00	0.00	0.00	903.00	200.00	0.00	0.00	-0.00	-0.00	-0.00	300.00	200.00	0.00	-0.00
90	-0.00	-0.00	-0.00	903.00	200.00	0.00	-0.00	-0.00	-0.00	-0.00	300.00	200.00	0.00	-0.00
91	-0.00	-0.00	-0.00	903.00	200.00	0.00	-0.00	-0.00	-0.00	-0.00	300.00	200.00	0.00	-0.00
92	-0.00	-0.00	-0.00	903.00	200.00	0.00	-0.00	-0.00	-0.00	-0.00	300.00	200.00	0.00	-0.00
93	-0.00	-0.00	-0.00	903.00	200.00	0.00	-0.00	-0.00	-0.00	-0.00	300.00	200.00	0.00	-0.00
94	-0.00	-0.00	-0.00	903.00	200.00	0.00	-0.00	-0.00	-0.00	-0.00	300.00	200.00	0.00	-0.00
95	-0.00	-0.00	-0.00	903.00	200.00	0.00	-0.00	-0.00	-0.00	-0.00	300.00	200.00	0.00	-0.00
96	-0.00	-0.00	-0.00	903.00	200.00	0.00	-0.00	-0.00	-0.00	-0.00	300.00	200.00	0.00	-0.00
97	-0.00	-0.00	-0.00	903.00	200.00	0.00	-0.00	-0.00	-0.00	-0.00	300.00	200.00	0.00	-0.00
98	-0.00	-0.00	-0.00	903.00	200.00	0.00	-0.00	-0.00	-0.00	-0.00	300.00	200.00	0.00	-0.00
99	-0.00	-0.00	-0.00	903.00	200.00	0.00	-0.00	-0.00	-0.00	-0.00	300.00	200.00	0.00	-0.00
100	-0.00	-0.00	-0.00	903.00	200.00	0.00	-0.00	-0.00	-0.00	-0.00	300.00	200.00	0.00	-0.00
101	-0.00	-0.00	-0.00	903.00	200.00	0.00	-0.00	-0.00	-0.00	-0.00	300.00	200.00	0.00	-0.00
102	-0.00	-0.00	-0.00	903.00	200.00	0.00	-0.00	-0.00	-0.00	-0.00	300.00	200.00	0.00	-0.00
103	-0.00	-0.00	-0.00	903.00	200.00	0.00	-0.00	-0.00	-0.00	-0.00	300.00	200.00	0.00	-0.00
104	-0.00	-0.00	-0.00	903.00	200.00	0.00	-0.00	-0.00	-0.00	-0.00	300.00	200.00	0.00	-0.00
105	-0.00	-0.00	-0.00	903.00	200.00	0.00	-0.00	-0.00	-0.00	-0.00	300.00	200.00	0.00	-0.00
106	-0.00	-0.00	-0.00	903.00	200.00	0.00	-0.00	0.00	0.00	0.00	300.00	200.00	0.00	0.00
107	-0.00	-0.00	-0.00	903.00	200.00	0.00	-0.00	-0.00	-0.00	-0.00	300.00	200.00	0.00	-0.00
108	-0.00	-0.00	-0.00	903.00	200.00	0.00	-0.00	-0.00	-0.00	-0.00	300.00	200.00	0.00	-0.00
109	-0.00	-0.00	-0.00	903.00	200.00	0.00	-0.00	0.00	0.00	0.00	300.00	200.00	0.00	0.00
110	0.00	0.00	0.00	903.00	200.00	0.00	0.00	-0.00	-0.00	-0.00	300.00	200.00	0.00	-0.00
111	-0.00	-0.00	-0.00	903.00	200.00	0.00	-0.00	-0.00	-0.00	-0.00	300.00	200.00	0.00	-0.00
112	0.00	0.00	0.00	903.00	200.00	0.00	0.00	-0.00	-0.00	-0.00	300.00	200.00	0.00	-0.00
113	-0.00	-0.00	-0.00	903.00	200.00	0.00	-0.00	0.00	0.00	0.00	300.00	200.00	0.00	0.00
114	-0.00	-0.00	-0.00	903.00	200.00	0.00	-0.00	-0.00	-0.00	-0.00	300.00	200.00	0.00	-0.00
115	-0.00	-0.00	-0.00	903.00	200.00	0.00	-0.00	-0.00	-0.00	-0.00	300.00	200.00	0.00	-0.00
116	-0.00	-0.00	-0.00	903.00	200.00	0.00	-0.00	-0.00	-0.00	-0.00	300.00	200.00	0.00	-0.00
117	-0.00	-0.00	-0.00	903.00	200.00	0.00	-0.00	-0.00	-0.00	-0.00	300.00	200.00	0.00	-0.00
118	-0.00	-0.00	-0.00	903.00	200.00	0.00	-0.00	-0.00	-0.00	-0.00	300.00	200.00	0.00	-0.00
119	-0.00	-0.00	-0.00	903.00	200.00	0.00	-0.00	-0.00	-0.00	-0.00	300.00	200.00	0.00	-0.00
120	-0.00	-0.00	-0.00	903.00	200.00	0.00	-0.00	-0.00	-0.00	-0.00	300.00	200.00	0.00	-0.00
121	0.00	0.00	0.00	903.00	200.00	0.00	0.00	-0.00	-0.00	-0.00	300.00	200.00	0.00	-0.00
122	-0.00	-0.00	-0.00	903.00	200.00	0.00	-0.00	-0.00	-0.00	-0.00	300.00	200.00	0.00	-0.00
123	-0.00	-0.00	-0.00	903.00	200.00	0.00	-0.00	-0.00	-0.00	-0.00	300.00	200.00	0.00	-0.00
124	-0.00	-0.00	-0.00	903.00	200.00	0.00	-0.00	-0.00	-0.00	-0.00	300.00	200.00	0.00	-0.00
125	-0.00	-0.00	-0.00	903.00	200.00	0.00	-0.00	-0.00	-0.00	-0.00	300.00	200.00	0.00	-0.00
126	-0.00	-0.00	-0.00	903.00	200.00	0.00	-0.00	-0.00	-0.00	-0.00	300.00	200.00	0.00	-0.00
127	-0.00	-0.00	-0.00	903.00	200.00	0.00	-0.00	-0.00	-0.00	-0.00	300.00	200.00	0.00	-0.00
128	-0.00	-0.00	-0.00	903.00	200.00	0.00	-0.00	-0.00	-0.00	-0.00	300.00	200.00	0.00	-0.00
129	-0.00	-0.00	-0.00	903.00	200.00	0.00	-0.00	0.00	0.00	0.00	300.00	200.00	0.00	0.00
130	-0.00	-0.00	-0.00	903.00	200.00	0.00	-0.00	-0.00	-0.00	-0.00	300.00	200.00	0.00	-0.00
131	-0.00	-0.00	-0.00	903.00	200.00	0.00	-0.00	-0.00	-0.00	-0.00	300.00	200.00	0.00	-0.00
132	-0.00	-0.00	-0.00	903.00	200.00	0.00	-0.00	-0.00	-0.00	-0.00	300.00	200.00	0.00	-0.00
133	-0.00	-0.00	-0.00	903.00	200.00	0.00	-0.00	-0.00	-0.00	-0.00	300.00	200.00	0.00	-0.00
134	-0.00	-0.00	-0.00	903.00	200.00	0.00	-0.00	-0.00	-0.00	-0.00	300.00	200.00	0.00	-0.00
135	0.00	0.00	0.00	903.00	200.00	0.00	0.00	-0.00	-0.00	-0.00	300.00	200.00	0.00	-0.00
136	0.00	0.00	0.00	903.00	200.00	0.00	0.00	-0.00	-0.00	-0.00	300.00	200.00	0.00	-0.00
137	-0.00	-0.00	-0.00	903.00	200.00	0.00	-0.00	-0.00	-0.00	-0.00	300.00	200.00	0.00	-0.00
138	-0.00	-0.00	-0.00	903.00	200.00	0.00	-0.00	-0.00	-0.00	-0.00	300.00	200.00	0.00	-0.00
139	-0.00	-0.00	-0.00	903.00	200.00	0.00	-0.00	-0.00	-0.00	-0.00	300.00	200.00	0.00	-0.00
140	-0.00	-0.00	-0.00	903.00	200.00	0.00	-0.00	-0.00	-0.00	-0.00	300.00	200.00	0.00	-0.00
141	-0.00	-0.00	-0.00	903.00	200.00	0.00	-0.00	-0.00	-0.00	-0.00	300.00	200.00	0.00	-0.00
142	-0.00	-0.00	-0.00	903.00	200.00	0.00	-0.00	-0.00	-0.00	-0.00	300.00	200.00	0.00	-0.00
143	-0.00	-0.00	-0.00	903.00	200.00	0.00	-0.00	-0.00	-0.00	-0.00	300.00	200.00	0.00	-0.00
144	-0.00	-0.00	-0.00	903.00	200.00	0.00	-0.00	-0.00	-0.00	-0.00	300.00	200.00	0.00	-0.00
145	-0.00	-0.00	-0.00	903.00	200.00	0.00	-0.00	-0.00	-0.00	-0.00	300.00	200.00	0.00	-0.00
146	-0.00	-0.00	-0.00	903.00	200.00	0.00	-0.00	-0.00	-0.00	-0.00	300.00	200.00	0.00	-0.00
147	-0.00	-0.00	-0.00	903.00	200.00	0.00	-0.00	-0.00	-0.00	-0.00	300.00	200.00	0.00	-0.00
148	-0.00	-0.00	-0.00	903.00	200.00	0.00	-0.00	0.00	0.00	0.00	300.00	200.00	0.00	0.00
149	0.00	0.00	0.00	903.00	200.00	0.00	0.00	-0.00	-0.00	-0.00	300.00	200.00	0.00	-0.00
150	-0.00	-0.00	-0.00	903.00	200.00	0.00	-0.00	-0.00	-0.00	-0.00	300.00	200.00	0.00	-0.00
151	-0.00	-0.00	-0.00	903.00	200.00	0.00	-0.00	-0.00	-0.00	-0.00	300.00	200.00	0.00	-0.00
152	-0.00	-0.00	-0.00	903.00	200.00	0.00	-0.00	-0.00	-0.00	-0.00	300.00	200.00	0.00	-0.00
153	-0.00	-0.00	-0.00	903.00	200.00	0.00	-0.00	-0.00	-0.00	-0.00	300.00	200.00	0.00	-0.00
154	-0.00	-0.00	-0.00	903.00	200.00	0.00	-0.00	-0.00	-0.00	-0.00	300.00	200.00	0.00	-0.00
155	-0.00	-0.00	-0.00	903.00	200.00	0.00	-0.00	-0.00	-0.00	-0.00	300.00	200.00	0.00	-0.00
156	-0.00	-0.00	-0.00	903.00	200.00	0.00	-0.00	-0.00	-0.00	-0.00	300.00	200.00	0.00	-0.00
157	-0.00	-0.00	-0.00	903.00	200.00	0.00	-0.00	-0.00	-0.00	-0.00	300.00	200.00	0.00	-0.00
158	-0.00	-0.00	-0.00	903.00	200.00	0.00	-0.00	-0.00	-0.00	-0.00	300.00	200.00	0.00	-0.00
159	-0.00	-0.00	-0.00	903.00	200.00	0.00	-0.00	-0.00	-0.00	-0.00	300.00	200.00	0.00	-0.00
160	-0.00	-0.00	-0.00	903.00	200.00	0.00	-0.00	-0.00	-0.00	-0.00	300.00	200.00	0.00	-0.00
161	-0.00	-0.00	-0.00	903.00	200.00	0.00	-0.00	-0.00	-0.00	-0.00	300.00	200.00	0.00	-0.00
162	-0.00	-0.00	-0.00	903.00	200.00	0.00	-0.00	-0.00	-0.00	-0.00	300.00	200.00	0.00	-0.00
163	-0.00	-0.00	-0.00	903.00	200.00	0.00	-0.00	-0.00	-0.00	-0.00	300.00	200.00	0.00	-0.00
164	-0.00	-0.00	-0.00	903.00	200.00	0.00	-0.00	-0.00	-0.00	-0.00	300.00	200.00	0.00	-0.00
165	-0.00	-0.00	-0.00	903.00	200.00	0.00	-0.00	-0.00	-0.00	-0.00	300.00	200.00	0.00	-0.00
166	-0.00	-0.00	-0.00	903.00	200.00	0.00	-0.00	-0.00	-0.00	-0.00	300.00	200.00	0.00	-0.00
167	-0.00	-0.00	-0.00	903.00	200.00	0.00	-0.00	0.00	0.00	0.00	300.00	200.00	0.00	0.00
168	0.00	0.00	0.00	903.00	200.00	0.00	0.00	-0.00	-0.00	-0.00	300.00	200.00	0.00	-0.00
169	-0.00	-0.00	-0.00	903.00	200.00	0.00	-0.00	-0.00	-0.00	-0.00	300.00	200.00	0.00	-0.00
170	-0.00	-0.00	-0.00	903.00	200.00	0.00	-0.00	-0.00	-0.00	-0.00	300.00	200.00	0.00	-0.00
171	-0.00	-0.00	-0.00	903.00	200.00	0.00	-0.00	-0.00	-0.00	-0.00	300.00	200.00	0.00	-0.00
172	0.00	0.00	0.00	903.00	200.00	0.00	0.00	-0.00	-0.00	-0.00	300.00	200.00	0.00	-0.00
173	0.00	0.00	0.00	903.00	200.00	0.00	0.00	0.00	0.00	0.00	300.00	200.00	0.00	0.00
174	-0.00	-0.00	-0.00	903.00	200.00	0.00	-0.00	-0.00	-0.00	-0.00	300.00	200.00	0.00	-0.00
175	-0.00	-0.00	-0.00	903.00	200.00	0.00	-0.00	-0.00	-0.00	-0.00	300.00	200.00	0.00	-0.00
176	-0.00	-0.00	-0.00	903.00	200.00	0.00	-0.00	-0.00	-0.00	-0.00	300.00	200.00	0.00	-0.00
177	0.00	0.00	0.00	903.00	200.00	0.00	0.00	-0.00	-0.00	-0.00	300.00	200.00	0.00	-0.00
178	-0.00	-0.00	-0.00	903.00	200.00	0.00	-0.00	-0.00	-0.00	-0.00	300.00	200.00	0.00	-0.00
179	0.00	0.00	0.00	903.00	200.00	0.00	0.00	-0.00	-0.00	-0.00	300.00	200.00	0.00	-0.00
180	-0.00	-0.00	-0.00	903.00	200.00	0.00	-0.00	-0.00	-0.00	-0.00	300.00	200.00	0.00	-0.00
181	-0.00	-0.00	-0.00	903.00	200.00	0.00	-0.00	-0.00	-0.00	-0.00	300.00	200.00	0.00	-0.00
182	-0.00	-0.00	-0.00	903.00	200.00	0.00	-0.00	-0.00	-0.00	-0.00	300.00	200.00	0.00	-0.00
183	-0.00	-0.00	-0.00	903.00	200.00	0.00	-0.00	-0.00	-0.00	-0.00	300.00	200.00	0.00	-0.00
184	0.00	0.00	0.00	903.00	200.00	0.00	0.00	-0.00	-0.00	-0.00	300.00	200.00	0.00	-0.00
185	-0.00	-0.00	-0.00	903.00	200.00	0.00	-0.00	-0.00	-0.00	-0.00	300.00	200.00	0.00	-0.00
186	0.00	0.00	0.00	903.00	200.00	0.00	0.00	-0.00	-0.00	-0.00	300.00	200.00	0.00	-0.00
187	-0.00	-0.00	-0.00	903.00	200.00	0.00	-0.00	-0.00	-0.00	-0.00	300.00	200.00	0.00	-0.00
188	-0.00	-0.00	-0.00	903.00	200.00	0.00	-0.00	-0.00	-0.00	-0.00	300.00	200.00	0.00	-0.00
189	-0.00	-0.00	-0.00	903.00	200.00	0.00	-0.00	0.00	0.00	0.00	300.00	200.00	0.00	0.00
190	-0.00	-0.00	-0.00	903.00	200.00	0.00	-0.00	-0.00	-0.00	-0.00	300.00	200.00	0.00	-0.00
191	0.00	0.00	0.00	903.00	200.00	0.00	0.00	-0.00	-0.00	-0.00	300.00	200.00	0.00	-0.00
192	-0.00	-0.00	-0.00	903.00	200.00	0.00	-0.00	0.00	0.00	0.00	300.00	200.00	0.00	0.00
193	0.00	0.00	0.00	903.00	200.00	0.00	0.00	-0.00	-0.00	-0.00	300.00	200.00	0.00	-0.00
194	-0.00	-0.00	-0.00	903.00	200.00	0.00	-0.00	-0.00	-0.00	-0.00	300.00	200.00	0.00	-0.00
195	-0.00	-0.00	-0.00	903.00	200.00	0.00	-0.00	-0.00	-0.00	-0.00	300.00	200.00	0.00	-0.00
196	-0.00	-0.00	-0.00	903.00	200.00	0.00	-0.00	-0.00	-0.00	-0.00	300.00	200.00	0.00	-0.00
197	0.00	0.00	0.00	903.00	200.00	0.00	0.00	-0.00	-0.00	-0.00	300.00	200.00	0.00	-0.00
198	-0.00	-0.00	-0.00	903.00	200.00	0.00	-0.00	-0.00	-0.00	-0.00	300.00	200.00	0.00	-0.00
199	-0.00	-0.00	-0.00	903.00	200.00	0.00	-0.00	-0.00	-0.00	-0.00	300.00	200.00	0.00	-0.00
200	-0.00	-0.00	-0.00	903.00	200.00	0.00	-0.00	-0.00	-0.00	-0.00	300.00	200.00	0.00	-0.00
201	-0.00	-0.00	-0.00	903.00	200.00	0.00	-0.00	-0.00	-0.00	-0.00	300.00	200.00	0.00	-0.00
202	-0.00	-0.00	-0.00	903.00	200.00	0.00	-0.00	-0.00	-0.00	-0.00	300.00	200.00	0.00	-0.00
203	-0.00	-0.00	-0.00	903.00	200.00	0.00	-0.00	-0.00	-0.00	-0.00	300.00	200.00	0.00	-0.00
204	-0.00	-0.00	-0.00	903.00	200.00	0.00	-0.00	-0.00	-0.00	-0.00	300.00	200.00	0.00	-0.00
205	0.00	0.00	0.00	903.00	200.00	0.00	0.00	-0.00	-0.00	-0.00	300.00	200.00	0.00	-0.00
206	-0.00	-0.00	-0.00	903.00	200.00	0.00	-0.00	-0.00	-0.00	-0.00	300.00	200.00	0.00	-0.00
207	-0.00	-0.00	-0.00	903.00	200.00	0.00	-0.00	-0.00	-0.00	-0.00	300.00	200.00	0.00	-0.00
208	-0.00	-0.00	-0.00	903.00	200.00	0.00	-0.00	-0.00	-0.00	-0.00	300.00	200.00	0.00	-0.00
209	-0.00	-0.00	-0.00	903.00	200.00	0.00	-0.00	-0.00	-0.00	-0.00	300.00	200.00	0.00	-0.00
210	-0.00	-0.00	-0.00	903.00	200.00	0.00	-0.00	-0.00	-0.00	-0.00	300.00	200.00	0.00	-0.00
211	0.00	0.00	0.00	903.00	200.00	0.00	0.00	-0.00	-0.00	-0.00	300.00	200.00	0.00	-0.00
212	-0.00	-0.00	-0.00	903.00	200.00	0.00	-0.00	-0.00	-0.00	-0.00	300.00	200.00	0.00	-0.00
213	-0.00	-0.00	-0.00	903.00	200.00	0.00	-0.00	0.00	0.00	0.00	300.00	200.00	0.00	0.00
214	0.00	0.00	0.00	903.00	200.00	0.00	0.00	0.00	0.00	0.00	300.00	200.00	0.00	0.00
215	-0.00	-0.00	-0.00	903.00	200.00	0.00	-0.00	-0.00	-0.00	-0.00	300.00	200.00	0.00	-0.00
216	-0.00	-0.00	-0.00	903.00	200.00	0.00	-0.00	-0.00	-0.00	-0.00	300.00	200.00	0.00	-0.00
217	-0.00	-0.00	-0.00	903.00	200.00	0.00	-0.00	-0.00	-0.00	-0.00	300.00	200.00	0.00	-0.00
218	-0.00	-0.00	-0.00	903.00	200.00	0.00	-0.00	-0.00	-0.00	-0.00	300.00	200.00	0.00	-0.00
219	-0.00	-0.00	-0.00	903.00	200.00	0.00	-0.00	0.00	0.00	0.00	300.00	200.00	0.00	0.00
220	-0.00	-0.00	-0.00	903.00	200.00	0.00	-0.00	-0.00	-0.00	-0.00	300.00	200.00	0.00	-0.00
221	9.16	3.74	5.65	805.70	102.70	0.00	-2449.65	-0.00	-0.00	-0.00	300.00	200.00	0.00	-0.00
222	-0.00	-0.00	-0.00	903.00	200.00	0.00	-0.00	-0.00	-0.00	-0.00	300.00	200.00	0.00	-0.00
223	-0.00	-0.00	-0.00	903.00	200.00	0.00	-0.00	-0.00	-0.00	-0.00	300.00	200.00	0.00	-0.00
224	-0.00	-0.00	-0.00	903.00	200.00	0.00	-0.00	-0.00	-0.00	-0.00	300.00	200.00	0.00	-0.00
225	-0.00	-0.00	-0.00	903.00	200.00	0.00	-0.00	-0.00	-0.00	-0.00	300.00	200.00	0.00	-0.00
226	-0.00	-0.00	-0.00	903.00	200.00	0.00	-0.00	-0.00	-0.00	-0.00	300.00	200.00	0.00	-0.00
227	-0.00	-0.00	-0.00	903.00	200.00	0.00	-0.00	-0.00	-0.00	-0.00	300.00	200.00	0.00	-0.00
228	-0.00	-0.00	-0.00	903.00	200.00	0.00	-0.00	-0.00	-0.00	-0.00	300.00	200.00	0.00	-0.00
229	-0.00	-0.00	-0.00	903.00	200.00	0.00	-0.00	-0.00	-0.00	-0.00	300.00	200.00	0.00	-0.00
230	-0.00	-0.00	-0.00	903.00	200.00	0.00	-0.00	-0.00	-0.00	-0.00	300.00	200.00	0.00	-0.00
231	-0.00	-0.00	-0.00	903.00	200.00	0.00	-0.00	-0.00	-0.00	-0.00	300.00	200.00	0.00	-0.00
232	-0.00	-0.00	-0.00	903.00	200.00	0.00	-0.00	-0.00	-0.00	-0.00	300.00	200.00	0.00	-0.00
233	-0.00	-0.00	-0.00	903.00	200.00	0.00	-0.00	-0.00	-0.00	-0.00	300.00	200.00	0.00	-0.00
234	-0.00	-0.00	-0.00	903.00	200.00	0.00	-0.00	-0.00	-0.00	-0.00	300.00	200.00	0.00	-0.00
235	-0.00	-0.00	-0.00	903.00	200.00	0.00	-0.00	-0.00	-0.00	-0.00	300.00	200.00	0.00	-0.00
236	-0.00	-0.00	-0.00	903.00	200.00	0.00	-0.00	-0.00	-0.00	-0.00	300.00	200.00	0.00	-0.00
237	-0.00	-0.00	-0.00	903.00	200.00	0.00	-0.00	-0.00	-0.00	-0.00	300.00	200.00	0.00	-0.00
238	-0.00	-0.00	-0.00	903.00	200.00	0.00	-0.00	-0.00	-0.00	-0.00	300.00	200.00	0.00	-0.00
239	-0.00	-0.00	-0.00	903.00	200.00	0.00	-0.00	-0.00	-0.00	-0.00	300.00	200.00	0.00	-0.00
240	-0.00	-0.00	-0.00	903.00	200.00	0.00	-0.00	-0.00	-0.00	-0.00	300.00	200.00	0.00	-0.00
241	-0.00	-0.00	-0.00	903.00	200.00	0.00	-0.00	-0.00	-0.00	-0.00	300.00	200.00	0.00	-0.00
242	-0.00	-0.00	-0.00	903.00	200.00	0.00	-0.00	-0.00	-0.00	-0.00	300.00	200.00	0.00	-0.00
243	-0.00	-0.00	-0.00	903.00	200.00	0.00	-0.00	-0.00	-0.00	-0.00	300.00	200.00	0.00	-0.00
244	-0.00	-0.00	-0.00	903.00	200.00	0.00	-0.00	-0.00	-0.00	-0.00	300.00	200.00	0.00	-0.00
245	-0.00	-0.00	-0.00	903.00	200.00	0.00	-0.00	-0.00	-0.00	-0.00	300.00	200.00	0.00	-0.00
246	-0.00	-0.00	-0.00	903.00	200.00	0.00	-0.00	-0.00	-0.00	-0.00	300.00	200.00	0.00	-0.00
247	-0.00	-0.00	-0.00	903.00	200.00	0.00	-0.00	-0.00	-0.00	-0.00	300.00	200.00	0.00	-0.00
248	-0.00	-0.00	-0.00	903.00	200.00	0.00	-0.00	-0.00	-0.00	-0.00	300.00	200.00	0.00	-0.00
249	-0.00	-0.00	-0.00	903.00	200.00	0.00	-0.00	-0.00	-0.00	-0.00	300.00	200.00	0.00	-0.00
250	-0.00	-0.00	-0.00	903.00	200.00	0.00	-0.00	-0.00	-0.00	-0.00	300.00	200.00	0.00	-0.00
251	-0.00	-0.00	-0.00	903.00	200.00	0.00	-0.00	-0.00	-0.00	-0.00	300.00	200.00	0.00	-0.00
252	-0.00	-0.00	-0.00	903.00	200.00	0.00	-0.00	-0.00	-0.00	-0.00	300.00	200.00	0.00	-0.00
253	-0.00	-0.00	-0.00	903.00	200.00	0.00	-0.00	-0.00	-0.00	-0.00	300.00	200.00	0.00	-0.00
254	-0.00	-0.00	-0.00	903.00	200.00	0.00	-0.00	-0.00	-0.00	-0.00	300.00	200.00	0.00	-0.00
255	-0.00	-0.00	-0.00	903.00	200.00	0.00	-0.00	-0.00	-0.00	-0.00	300.00	200.00	0.00	-0.00
256	-0.00	-0.00	-0.00	903.00	200.00	0.00	-0.00	-0.00	-0.00	-0.00	300.00	200.00	0.00	-0.00
257	-0.00	-0.00	-0.00	903.00	200.00	0.00	-0.00	-0.00	-0.00	-0.00	300.00	200.00	0.00	-0.00
258	-0.00	-0.00	-0.00	903.00	200.00	0.00	-0.00	-0.00	-0.00	-0.00	300.00	200.00	0.00	-0.00
259	-0.00	-0.00	-0.00	903.00	200.00	0.00	-0.00	-0.00	-0.00	-0.00	300.00	200.00	0.00	-0.00
260	-0.00	-0.00	-0.00	903.00	200.00	0.00	-0.00	-0.00	-0.00	-0.00	300.00	200.00	0.00	-0.00
261	-0.00	-0.00	-0.00	903.00	200.00	0.00	-0.00	-0.00	-0.00	-0.00	300.00	200.00	0.00	-0.00
262	-0.00	-0.00	-0.00	903.00	200.00	0.00	-0.00	-0.00	-0.00	-0.00	300.00	200.00	0.00	-0.00
263	-0.00	-0.00	-0.00	903.00	200.00	0.00	-0.00	-0.00	-0.00	-0.00	300.00	200.00	0.00	-0.00
264	-0.00	-0.00	-0.00	903.00	200.00	0.00	-0.00	-0.00	-0.00	-0.00	300.00	200.00	0.00	-0.00
265	-0.00	-0.00	-0.00	903.00	200.00	0.00	-0.00	-0.00	-0.00	-0.00	300.00	200.00	0.00	-0.00
266	-0.00	-0.00	-0.00	903.00	200.00	0.00	-0.00	-0.00	-0.00	-0.00	300.00	200.00	0.00	-0.00
267	-0.00	-0.00	-0.00	903.00	200.00	0.00	-0.00	-0.00	-0.00	-0.00	300.00	200.00	0.00	-0.00
268	-0.00	-0.00	-0.00	903.00	200.00	0.00	-0.00	-0.00	-0.00	-0.00	300.00	200.00	0.00	-0.00
269	-0.00	-0.00	-0.00	903.00	200.00	0.00	-0.00	-0.00	-0.00	-0.00	300.00	200.00	0.00	-0.00
270	-0.00	-0.00	-0.00	903.00	200.00	0.00	-0.00	-0.00	-0.00	-0.00	300.00	200.00	0.00	-0.00
271	-0.00	-0.00	-0.00	903.00	200.00	0.00	-0.00	-0.00	-0.00	-0.00	300.00	200.00	0.00	-0.00
272	-0.00	-0.00	-0.00	903.00	200.00	0.00	-0.00	-0.00	-0.00	-0.00	300.00	200.00	0.00	-0.00
273	-0.00	-0.00	-0.00	903.00	200.00	0.00	-0.00	0.00	0.00	0.00	300.00	200.00	0.00	0.00
274	-0.00	-0.00	-0.00	903.00	200.00	0.00	-0.00	-0.00	-0.00	-0.00	300.00	200.00	0.00	-0.00
275	-0.00	-0.00	-0.00	903.00	200.00	0.00	-0.00	-0.00	-0.00	-0.00	300.00	200.00	0.00	-0.00
276	-0.00	-0.00	-0.00	903.00	200.00	0.00	-0.00	-0.00	-0.00	-0.00	300.00	200.00	0.00	-0.00
277	-0.00	-0.00	-0.00	903.00	200.00	0.00	-0.00	-0.00	-0.00	-0.00	300.00	200.00	0.00	-0.00
278	-0.00	-0.00	-0.00	903.00	200.00	0.00	-0.00	-0.00	-0.00	-0.00	300.00	200.00	0.00	-0.00
279	-0.00	-0.00	-0.00	903.00	200.00	0.00	-0.00	-0.00	-0.00	-0.00	300.00	200.00	0.00	-0.00
280	-0.00	-0.00	-0.00	903.00	200.00	0.00	-0.00	0.00	0.00	0.00	300.00	200.00	0.00	0.00
281	-0.00	-0.00	-0.00	903.00	200.00	0.00	-0.00	-0.00	-0.00	-0.00	300.00	200.00	0.00	-0.00
282	-0.00	-0.00	-0.00	903.00	200.00	0.00	-0.00	-0.00	-0.00	-0.00	300.00	200.00	0.00	-0.00
283	-0.00	-0.00	-0.00	903.00	200.00	0.00	-0.00	-0.00	-0.00	-0.00	300.00	200.00	0.00	-0.00
284	-0.00	-0.00	-0.00	903.00	200.00	0.00	-0.00	-0.00	-0.00	-0.00	300.00	200.00	0.00	-0.00
285	-0.00	-0.00	-0.00	903.00	200.00	0.00	-0.00	-0.00	-0.00	-0.00	300.00	200.00	0.00	-0.00
286	-0.00	-0.00	-0.00	903.00	200.00	0.00	-0.00	-0.00	-0.00	-0.00	300.00	200.00	0.00	-0.00
287	-0.00	-0.00	-0.00	903.00	200.00	0.00	-0.00	-0.00	-0.00	-0.00	300.00	200.00	0.00	-0.00
288	-0.00	-0.00	-0.00	903.00	200.00	0.00	-0.00	-0.00	-0.00	-0.00	300.00	200.00	0.00	-0.00
289	-0.00	-0.00	-0.00	903.00	200.00	0.00	-0.00	-0.00	-0.00	-0.00	300.00	200.00	0.00	-0.00
290	-0.00	-0.00	-0.00	903.00	200.00	0.00	-0.00	-0.00	-0.00	-0.00	300.00	200.00	0.00	-0.00
291	-0.00	-0.00	-0.00	903.00	200.00	0.00	-0.00	-0.00	-0.00	-0.00	300.00	200.00	0.00	-0.00
292	-0.00	-0.00	-0.00	903.00	200.00	0.00	-0.00	-0.00	-0.00	-0.00	300.00	200.00	0.00	-0.00
293	-0.00	-0.00	-0.00	903.00	200.00	0.00	-0.00	-0.00	-0.00	-0.00	300.00	200.00	0.00	-0.00
294	-0.00	-0.00	-0.00	903.00	200.00	0.00	-0.00	-0.00	-0.00	-0.00	300.00	200.00	0.00	-0.00
295	-0.00	-0.00	-0.00	903.00	200.00	0.00	-0.00	-0.00	-0.00	-0.00	300.00	200.00	0.00	-0.00
296	-0.00	-0.00	-0.00	903.00	200.00	0.00	-0.00	-0.00	-0.00	-0.00	300.00	200.00	0.00	-0.00
297	-0.00	-0.00	-0.00	903.00	200.00	0.00	-0.00	-0.00	-0.00	-0.00	300.00	200.00	0.00	-0.00
298	-0.00	-0.00	-0.00	903.00	200.00	0.00	-0.00	-0.00	-0.00	-0.00	300.00	200.00	0.00	-0.00
299	-0.00	-0.00	-0.00	903.00	200.00	0.00	-0.00	-0.00	-0.00	-0.00	300.00	200.00	0.00	-0.00
300	-0.00	-0.00	-0.00	903.00	200.00	0.00	-0.00	-0.00	-0.00	-0.00	300.00	200.00	0.00	-0.00
301	-0.00	-0.00	-0.00	903.00	200.00	0.00	-0.00	-0.00	-0.00	-0.00	300.00	200.00	0.00	-0.00
302	-0.00	-0.00	-0.00	903.00	200.00	0.00	-0.00	-0.00	-0.00	-0.00	300.00	200.00	0.00	-0.00
303	-0.00	-0.00	-0.00	903.00	200.00	0.00	-0.00	-0.00	-0.00	-0.00	300.00	200.00	0.00	-0.00
304	-0.00	-0.00	-0.00	903.00	200.00	0.00	-0.00	-0.00	-0.00	-0.00	300.00	200.00	0.00	-0.00
305	-0.00	-0.00	-0.00	903.00	200.00	0.00	-0.00	-0.00	-0.00	-0.00	300.00	200.00	0.00	-0.00
306	-0.00	-0.00	-0.00	903.00	200.00	0.00	-0.00	-0.00	-0.00	-0.00	300.00	200.00	0.00	-0.00
307	-0.00	-0.00	-0.00	903.00	200.00	0.00	-0.00	-0.00	-0.00	-0.00	300.00	200.00	0.00	-0.00
308	-0.00	-0.00	-0.00	903.00	200.00	0.00	-0.00	-0.00	-0.00	-0.00	300.00	200.00	0.00	-0.00
309	-0.00	-0.00	-0.00	903.00	200.00	0.00	-0.00	-0.00	-0.00	-0.00	300.00	200.00	0.00	-0.00
310	-0.00	-0.00	-0.00	903.00	200.00	0.00	-0.00	0.00	0.00	0.00	300.00	200.00	0.00	0.00
311	-0.00	-0.00	-0.00	903.00	200.00	0.00	-0.00	-0.00	-0.00	-0.00	300.00	200.00	0.00	-0.00
312	-0.00	-0.00	-0.00	903.00	200.00	0.00	-0.00	-0.00	-0.00	-0.00	300.00	200.00	0.00	-0.00
313	-0.00	-0.00	-0.00	903.00	200.00	0.00	-0.00	-0.00	-0.00	-0.00	300.00	200.00	0.00	-0.00
314	-0.00	-0.00	-0.00	903.00	200.00	0.00	-0.00	-0.00	-0.00	-0.00	300.00	200.00	0.00	-0.00
315	-0.00	-0.00	-0.00	903.00	200.00	0.00	-0.00	-0.00	-0.00	-0.00	300.00	200.00	0.00	-0.00
316	-0.00	-0.00	-0.00	903.00	200.00	0.00	-0.00	-0.00	-0.00	-0.00	300.00	200.00	0.00	-0.00
317	-0.00	-0.00	-0.00	903.00	200.00	0.00	-0.00	0.00	0.00	0.00	300.00	200.00	0.00	0.00
318	-0.00	-0.00	-0.00	903.00	200.00	0.00	-0.00	0.00	0.00	0.00	300.00	200.00	0.00	0.00
319	-0.00	-0.00	-0.00	903.00	200.00	0.00	-0.00	-0.00	-0.00	-0.00	300.00	200.00	0.00	-0.00
320	-0.00	-0.00	-0.00	903.00	200.00	0.00	-0.00	-0.00	-0.00	-0.00	300.00	200.00	0.00	-0.00
321	-0.00	-0.00	-0.00	903.00	200.00	0.00	-0.00	-0.00	-0.00	-0.00	300.00	200.00	0.00	-0.00
322	42.65	-9.00	20.14	1198.45	318.18	0.00	-3537.96	-0.00	-0.00	-0.00	300.00	200.00	0.00	-0.00
323	37.61	-9.46	74.31	1076.72	176.18	0.00	-10971.23	-0.00	-0.00	-0.00	300.00	200.00	0.00	-0.00
324	27.31	-20.68	210.27	1043.20	148.91	0.00	-12092.18	-0.00	-0.00	-0.00	300.00	200.00	0.00	-0.00
325	41.12	-20.29	167.39	1044.93	151.69	0.00	-11671.98	-0.00	-0.00	-0.00	300.00	200.00	0.00	-0.00
326	54.86	-20.29	177.46	1040.49	150.82	0.00	-11008.49	-0.00	-0.00	-0.00	300.00	200.00	0.00	-0.00
327	68.97	-13.66	198.06	1037.98	148.84	0.00	-10954.58	-0.00	-0.00	-0.00	300.00	200.00	0.00	-0.00
328	75.15	-12.13	213.78	1032.98	147.61	0.00	-10874.84	-0.00	-0.00	-0.00	300.00	200.00	0.00	-0.00
329	68.13	-13.50	227.20	1029.93	144.53	0.00	-10968.86	-0.00	-0.00	-0.00	300.00	200.00	0.00	-0.00
330	59.81	-11.52	263.06	1020.11	137.82	0.00	-11113.44	-0.00	-0.00	-0.00	300.00	200.00	0.00	-0.00
331	70.72	-0.61	301.51	1012.01	133.70	0.00	-10985.10	-0.00	-0.00	-0.00	300.00	200.00	0.00	-0.00
332	91.86	7.71	324.71	1005.21	131.20	0.00	-10380.15	-0.00	-0.00	-0.00	300.00	200.00	0.00	-0.00
333	100.10	12.66	345.00	1000.52	128.53	0.00	-9739.77	-0.00	-0.00	-0.00	300.00	200.00	0.00	-0.00
334	94.53	13.73	363.46	996.58	126.87	0.00	-8861.86	-0.00	-0.00	-0.00	300.00	200.00	0.00	-0.00
335	89.80	13.58	367.74	994.49	126.14	0.00	-7829.12	-0.00	-0.00	-0.00	300.00	200.00	0.00	-0.00
336	85.53	15.79	366.36	991.59	124.95	0.00	-6398.86	-0.00	-0.00	-0.00	300.00	200.00	0.00	-0.00
337	82.24	20.52	370.03	988.98	123.63	0.00	-4864.24	-0.00	-0.00	-0.00	300.00	200.00	0.00	-0.00
338	79.65	25.41	379.94	986.01	122.09	0.00	-3164.88	-0.00	-0.00	-0.00	300.00	200.00	0.00	-0.00
339	78.13	28.99	399.63	982.50	120.43	0.00	-1357.31	-0.00	-0.00	-0.00	300.00	200.00	0.00	-0.00
340	81.41	28.92	420.84	980.12	118.78	0.00	-968.08	-0.00	-0.00	-0.00	300.00	200.00	0.00	-0.00
341	85.07	26.47	446.17	978.00	117.78	0.00	-1083.07	-0.00	-0.00	-0.00	300.00	200.00	0.00	-0.00
342	89.95	23.35	477.91	976.47	116.73	0.00	-1675.09	-0.00	-0.00	-0.00	300.00	200.00	0.00	-0.00
343	93.08	19.99	505.83	974.86	116.38	0.00	-1757.99	-0.00	-0.00	-0.00	300.00	200.00	0.00	-0.00
344	94.53	17.93	529.17	973.59	115.74	0.00	-1791.50	-0.00	-0.00	-0.00	300.00	200.00	0.00	-0.00
345	94.83	16.63	554.50	973.25	116.40	0.00	-1772.24	-0.00	-0.00	-0.00	300.00	200.00	0.00	-0.00
346	94.38	16.94	570.83	972.93	116.81	0.00	-1710.93	-0.00	-0.00	-0.00	300.00	200.00	0.00	-0.00
347	93.15	18.46	583.19	972.86	116.80	0.00	-1670.54	-0.00	-0.00	-0.00	300.00	200.00	0.00	-0.00
348	92.01	21.82	593.57	972.41	116.66	0.00	-1744.17	-0.00	-0.00	-0.00	300.00	200.00	0.00	-0.00
349	90.18	24.87	601.96	972.13	116.55	0.00	-1691.42	-0.00	-0.00	-0.00	300.00	200.00	0.00	-0.00
350	88.04	27.24	609.13	971.69	116.38	0.00	-1611.00	-0.00	-0.00	-0.00	300.00	200.00	0.00	-0.00
351	85.30	29.22	615.54	971.49	116.31	0.00	-1678.21	-0.00	-0.00	-0.00	300.00	200.00	0.00	-0.00
352	81.71	28.08	619.81	971.02	116.00	0.00	-1632.19	-0.00	-0.00	-0.00	300.00	200.00	0.00	-0.00
353	82.47	31.36	619.66	969.26	114.41	0.00	-2316.48	-0.00	-0.00	-0.00	300.00	200.00	0.00	-0.00
354	78.74	28.46	623.63	969.28	114.95	0.00	-2196.92	-0.00	-0.00	-0.00	300.00	200.00	0.00	-0.00
355	77.21	28.00	624.24	968.41	114.40	0.00	-2535.70	-0.00	-0.00	-0.00	300.00	200.00	0.00	-0.00
356	74.84	27.01	623.17	967.50	114.20	0.00	-2647.36	0.00	0.00	0.00	300.00	200.00	0.00	0.00
357	72.10	24.87	617.98	966.33	113.58	0.00	-2862.04	-0.00	-0.00	-0.00	300.00	200.00	0.00	-0.00
358	69.05	22.66	613.25	965.85	113.31	0.00	-2946.45	-0.00	-0.00	-0.00	300.00	200.00	0.00	-0.00
359	66.68	21.29	607.60	965.08	112.91	0.00	-3169.13	-0.00	-0.00	-0.00	300.00	200.00	0.00	-0.00
360	63.86	20.07	600.43	963.99	112.38	0.00	-3294.51	-0.00	-0.00	-0.00	300.00	200.00	0.00	-0.00
361	61.34	19.68	592.96	963.29	111.89	0.00	-3433.00	-0.00	-0.00	-0.00	300.00	200.00	0.00	-0.00
362	59.36	19.23	587.62	962.21	111.40	0.00	-3490.51	-0.00	-0.00	-0.00	300.00	200.00	0.00	-0.00
363	57.22	19.38	582.12	961.51	110.83	0.00	-3672.89	-0.00	-0.00	-0.00	300.00	200.00	0.00	-0.00
364	55.62	19.45	578.92	960.01	110.23	0.00	-3721.82	-0.00	-0.00	-0.00	300.00	200.00	0.00	-0.00
365	54.40	19.38	576.02	959.42	109.77	0.00	-3804.18	-0.00	-0.00	-0.00	300.00	200.00	0.00	-0.00
366	52.95	19.45	574.80	958.19	109.00	0.00	-3923.64	-0.00	-0.00	-0.00	300.00	200.00	0.00	-0.00
367	51.35	19.45	575.56	957.32	108.48	0.00	-4016.30	-0.00	-0.00	-0.00	300.00	200.00	0.00	-0.00
368	50.13	19.84	577.55	956.26	107.95	0.00	-4205.60	-0.00	-0.00	-0.00	300.00	200.00	0.00	-0.00
369	48.75	20.29	581.05	955.63	107.30	0.00	-4397.09	-0.00	-0.00	-0.00	300.00	200.00	0.00	-0.00
370	47.38	20.90	585.78	954.73	106.64	0.00	-4520.40	-0.00	-0.00	-0.00	300.00	200.00	0.00	-0.00
371	45.70	21.36	591.74	954.37	106.29	0.00	-4716.02	-0.00	-0.00	-0.00	300.00	200.00	0.00	-0.00
372	43.64	22.05	599.52	953.55	105.83	0.00	-4766.41	-0.00	-0.00	-0.00	300.00	200.00	0.00	-0.00
373	41.58	22.74	606.84	953.01	105.41	0.00	-4841.42	-0.00	-0.00	-0.00	300.00	200.00	0.00	-0.00
374	39.22	23.19	613.71	952.68	104.87	0.00	-4951.24	-0.00	-0.00	-0.00	300.00	200.00	0.00	-0.00
375	36.32	23.42	620.27	952.23	104.35	0.00	-5061.30	-0.00	-0.00	-0.00	300.00	200.00	0.00	-0.00
376	33.65	23.80	626.98	951.84	103.97	0.00	-5217.74	-0.00	-0.00	-0.00	300.00	200.00	0.00	-0.00
377	30.44	24.03	632.32	951.36	103.62	0.00	-5240.54	-0.00	-0.00	-0.00	300.00	200.00	0.00	-0.00
378	27.08	24.34	636.75	950.88	103.00	0.00	-5486.30	-0.00	-0.00	-0.00	300.00	200.00	0.00	-0.00
379	23.80	24.19	641.02	950.42	102.64	0.00	-5615.76	-0.00	-0.00	-0.00	300.00	200.00	0.00	-0.00
380	20.52	24.34	644.68	949.86	102.30	0.00	-5755.00	-0.00	-0.00	-0.00	300.00	200.00	0.00	-0.00
381	17.70	24.57	647.89	949.35	101.98	0.00	-5849.12	-0.00	-0.00	-0.00	300.00	200.00	0.00	-0.00
382	15.56	24.72	649.57	948.95	101.53	0.00	-6032.99	-0.00	-0.00	-0.00	300.00	200.00	0.00	-0.00
383	13.89	25.10	650.94	948.36	101.22	0.00	-6103.60	-0.00	-0.00	-0.00	300.00	200.00	0.00	-0.00
384	12.66	25.41	651.70	947.53	100.73	0.00	-6211.01	-0.00	-0.00	-0.00	300.00	200.00	0.00	-0.00
385	12.44	26.32	651.55	946.70	100.52	0.00	-6301.32	-0.00	-0.00	-0.00	300.00	200.00	0.00	-0.00
386	12.13	27.24	651.25	945.88	100.14	0.00	-6315.98	-0.00	-0.00	-0.00	300.00	200.00	0.00	-0.00
387	11.14	27.92	649.87	944.77	99.55	0.00	-6267.78	-0.00	-0.00	-0.00	300.00	200.00	0.00	-0.00
388	10.38	28.53	647.28	943.95	99.34	0.00	-6286.94	-0.00	-0.00	-0.00	300.00	200.00	0.00	-0.00
389	9.38	29.14	644.68	943.05	99.08	0.00	-6302.77	0.00	0.00	0.00	300.00	200.00	0.00	0.00
390	7.93	29.30	640.41	942.17	98.78	0.00	-6368.10	-0.00	-0.00	-0.00	300.00	200.00	0.00	-0.00
391	6.33	29.30	636.14	941.43	98.58	0.00	-6345.61	-0.00	-0.00	-0.00	300.00	200.00	0.00	-0.00
392	4.81	28.76	630.95	940.80	98.43	0.00	-6404.83	-0.00	-0.00	-0.00	300.00	200.00	0.00	-0.00
393	2.90	28.38	625.92	940.08	98.44	0.00	-6496.65	-0.00	-0.00	-0.00	300.00	200.00	0.00	-0.00
394	1.14	28.00	620.57	939.44	98.30	0.00	-6515.41	-0.00	-0.00	-0.00	300.00	200.00	0.00	-0.00
395	-0.46	27.16	616.00	938.52	98.19	0.00	-6594.45	-0.00	-0.00	-0.00	300.00	200.00	0.00	-0.00
396	-2.44	26.40	611.72	937.65	98.28	0.00	-6662.96	-0.00	-0.00	-0.00	300.00	200.00	0.00	-0.00
397	-4.04	26.02	607.45	936.76	98.12	0.00	-6669.04	0.00	0.00	0.00	300.00	200.00	0.00	0.00
398	-5.95	25.33	604.40	935.42	98.21	0.00	-6852.90	-0.00	-0.00	-0.00	300.00	200.00	0.00	-0.00
399	-8.09	24.72	601.04	934.30	98.30	0.00	-6886.42	-0.00	-0.00	-0.00	300.00	200.00	0.00	-0.00
400	-9.84	24.34	600.28	933.27	98.37	0.00	-7037.94	-0.00	-0.00	-0.00	300.00	200.00	0.00	-0.00
401	-11.60	23.65	600.89	932.10	98.48	0.00	-7155.59	-0.00	-0.00	-0.00	300.00	200.00	0.00	-0.00
402	-13.89	22.74	604.10	930.66	98.56	0.00	-7322.71	-0.00	-0.00	-0.00	300.00	200.00	0.00	-0.00
403	-15.56	22.05	607.60	929.14	98.34	0.00	-7371.30	-0.00	-0.00	-0.00	300.00	200.00	0.00	-0.00
404	-17.17	21.67	610.35	927.53	98.10	0.00	-7502.56	-0.00	-0.00	-0.00	300.00	200.00	0.00	-0.00
405	-18.92	21.90	612.64	925.34	97.63	0.00	-7501.61	-0.00	-0.00	-0.00	300.00	200.00	0.00	-0.00
406	-20.29	22.35	613.25	923.08	97.14	0.00	-7447.98	-0.00	-0.00	-0.00	300.00	200.00	0.00	-0.00
407	-21.51	23.12	612.95	920.55	96.59	0.00	-7359.01	-0.00	-0.00	-0.00	300.00	200.00	0.00	-0.00
408	-22.96	24.19	612.03	917.96	95.79	0.00	-7284.07	-0.00	-0.00	-0.00	300.00	200.00	0.00	-0.00
409	-24.57	24.95	611.42	915.20	95.28	0.00	-7184.74	-0.00	-0.00	-0.00	300.00	200.00	0.00	-0.00
410	-25.86	25.41	610.66	912.67	94.55	0.00	-7039.91	-0.00	-0.00	-0.00	300.00	200.00	0.00	-0.00
411	-26.93	26.25	610.05	909.23	93.80	0.00	-6824.71	-0.00	-0.00	-0.00	300.00	200.00	0.00	-0.00
412	-27.85	27.08	609.44	906.38	93.14	0.00	-6591.49	-0.00	-0.00	-0.00	300.00	200.00	0.00	-0.00
413	-28.69	27.62	609.59	903.53	92.52	0.00	-6452.65	-0.00	-0.00	-0.00	300.00	200.00	0.00	-0.00
414	-29.53	28.15	610.81	900.30	91.78	0.00	-6181.62	-0.00	-0.00	-0.00	300.00	200.00	0.00	-0.00
415	-30.67	28.46	612.64	897.84	91.31	0.00	-5972.49	-0.00	-0.00	-0.00	300.00	200.00	0.00	-0.00
416	-32.04	28.92	614.78	895.26	90.89	0.00	-5824.23	-0.00	-0.00	-0.00	300.00	200.00	0.00	-0.00
417	-33.87	29.37	618.59	892.34	90.43	0.00	-5542.60	-0.00	-0.00	-0.00	300.00	200.00	0.00	-0.00
418	-35.71	30.14	621.03	890.03	90.07	0.00	-5297.10	-0.00	-0.00	-0.00	300.00	200.00	0.00	-0.00
419	-37.99	30.52	623.32	887.87	89.50	0.00	-5044.45	-0.00	-0.00	-0.00	300.00	200.00	0.00	-0.00
420	-40.51	31.43	625.15	885.50	89.14	0.00	-4846.36	-0.00	-0.00	-0.00	300.00	200.00	0.00	-0.00
421	-42.95	31.97	626.98	883.58	88.98	0.00	-4681.08	-0.00	-0.00	-0.00	300.00	200.00	0.00	-0.00
422	-45.62	32.50	629.58	881.84	88.66	0.00	-4440.58	-0.00	-0.00	-0.00	300.00	200.00	0.00	-0.00
423	-49.06	33.26	631.71	880.25	88.31	0.00	-4200.92	-0.00	-0.00	-0.00	300.00	200.00	0.00	-0.00
424	-52.11	33.72	634.31	878.75	88.28	0.00	-4141.30	-0.00	-0.00	-0.00	300.00	200.00	0.00	-0.00
425	-55.77	34.41	636.29	877.60	88.15	0.00	-3966.27	-0.00	-0.00	-0.00	300.00	200.00	0.00	-0.00
426	-60.04	34.94	637.97	876.52	88.07	0.00	-3866.64	-0.00	-0.00	-0.00	300.00	200.00	0.00	-0.00
427	-63.86	35.48	638.28	875.24	87.98	0.00	-3671.95	-0.00	-0.00	-0.00	300.00	200.00	0.00	-0.00
428	-67.75	36.16	638.73	874.26	88.01	0.00	-3572.74	0.00	0.00	0.00	300.00	200.00	0.00	0.00
429	-72.10	36.54	637.51	873.20	87.79	0.00	-3546.97	-0.00	-0.00	-0.00	300.00	200.00	0.00	-0.00
430	-76.07	37.08	636.29	872.21	87.96	0.00	-3519.68	-0.00	-0.00	-0.00	300.00	200.00	0.00	-0.00
431	-79.80	37.69	633.70	871.29	87.94	0.00	-3365.77	-0.00	-0.00	-0.00	300.00	200.00	0.00	-0.00
432	-84.15	37.69	629.12	870.40	88.09	0.00	-3361.62	0.15	2.67	14.80	436.08	224.74	0.00	6.61
433	-87.81	37.92	624.24	869.71	88.05	0.00	-3188.75	-1.75	6.41	122.22	443.45	236.95	0.00	-228.83
434	-90.48	38.15	617.68	868.39	88.39	0.00	-2954.48	-11.75	0.15	204.47	462.09	246.87	0.00	729.26
435	-91.48	38.07	602.87	866.93	88.23	0.00	-2776.45	14.65	18.01	195.92	440.89	237.85	0.00	-174.12
436	-91.40	35.63	587.16	865.81	88.57	0.00	-2840.77	29.60	16.33	223.08	444.46	240.90	0.00	156.86
437	-90.71	33.49	570.07	864.13	88.87	0.00	-2876.19	41.96	15.72	247.19	441.48	240.74	0.00	81.04
438	-88.88	30.90	547.79	862.47	89.03	0.00	-2822.87	34.48	15.72	256.81	438.32	241.71	0.00	-163.37
439	-86.52	28.00	525.05	860.89	89.51	0.00	-3040.22	20.75	14.34	254.36	437.13	242.71	0.00	-279.50
440	-83.01	25.02	501.56	859.28	89.99	0.00	-3278.40	18.69	11.06	261.38	431.70	244.83	0.00	-390.02
441	-78.66	22.74	473.18	857.14	90.23	0.00	-3346.32	32.58	0.53	277.56	423.53	246.51	0.00	-267.44
442	-74.01	20.45	445.71	855.45	90.24	0.00	-3424.97	52.80	-7.48	295.87	416.66	247.55	0.00	18.10
443	-69.27	18.31	417.33	854.08	90.46	0.00	-3577.72	68.36	-13.20	319.82	410.64	248.28	0.00	297.67
444	-64.16	16.25	383.45	852.26	90.49	0.00	-3615.94	76.22	-16.02	352.02	405.72	248.72	0.00	-223.23
445	-58.67	13.66	350.65	850.52	90.25	0.00	-3762.06	78.74	-13.05	372.01	402.63	248.40	0.00	-1007.23
446	-53.10	11.44	316.31	848.15	89.92	0.00	-3849.47	80.26	-12.28	382.08	400.40	248.24	0.00	-1623.86
447	-45.47	8.54	275.73	845.72	89.21	0.00	-3948.46	81.94	-16.10	393.98	397.83	248.26	0.00	-1932.48
448	-37.46	6.18	236.21	842.34	88.24	0.00	-4044.64	84.00	-21.74	406.80	395.99	248.84	0.00	-1913.00
449	-28.15	4.65	196.69	837.60	86.58	0.00	-4170.09	85.68	-25.25	422.21	394.22	249.08	0.00	-1861.49
450	-15.41	3.89	155.18	831.32	84.56	0.00	-4259.18	85.07	-26.02	438.39	392.83	249.08	0.00	-2015.95
451	-3.36	3.89	120.09	821.81	80.30	0.00	-4432.11	82.32	-25.48	454.71	391.91	249.46	0.00	-1963.08
452	5.87	4.27	92.47	809.44	75.58	0.00	-4565.50	80.64	-24.95	473.33	391.68	249.39	0.00	-1832.36
453	11.83	4.88	70.65	796.74	69.98	0.00	-4680.82	80.11	-23.19	496.83	391.03	249.39	0.00	-1874.64
454	15.64	4.96	56.15	787.24	62.50	0.00	-4849.48	80.57	-22.28	520.02	390.14	249.35	0.00	-1797.53
455	17.70	4.65	43.64	773.98	53.15	0.00	-5111.67	81.18	-22.05	541.53	389.35	249.48	0.00	-1749.63
456	18.84	4.73	31.28	753.73	36.10	0.00	-5380.96	81.63	-22.66	566.25	388.36	249.80	0.00	-1851.93
457	19.84	5.11	22.89	721.00	14.67	0.00	-5698.60	82.47	-24.49	585.78	387.52	250.17	0.00	-1935.74
458	-0.00	-0.00	-0.00	903.00	200.00	0.00	-0.00	83.92	-27.69	602.42	386.63	250.61	0.00	-2097.02
459	-0.00	-0.00	-0.00	903.00	200.00	0.00	-0.00	84.76	-32.50	616.15	385.74	251.16	0.00	-2237.97
460	-0.00	-0.00	-0.00	903.00	200.00	0.00	-0.00	84.61	-36.39	623.78	384.47	251.86	0.00	-2403.08
461	-0.00	-0.00	-0.00	903.00	200.00	0.00	-0.00	83.62	-38.91	629.27	384.02	252.23	0.00	-2571.46
462	20.07	2.90	-7.02	1137.78	378.26	0.00	-10.61	82.09	-40.28	634.00	383.39	252.85	0.00	-2532.92
463	19.91	3.20	-7.02	1144.30	373.91	0.00	-194.05	80.18	-39.75	637.51	382.86	253.23	0.00	-2485.85
464	19.84	3.13	-6.87	1136.33	377.78	0.00	-133.09	78.51	-38.30	641.94	382.29	253.24	0.00	-2372.82
465	20.14	2.90	-7.02	1144.30	378.26	0.00	-38.81	76.14	-35.48	644.53	381.89	253.69	0.00	-2299.17
466	19.84	3.05	-7.17	1132.79	374.47	0.00	-170.12	73.78	-32.65	645.14	381.53	254.07	0.00	-2023.48
467	19.91	2.90	-7.17	1139.17	378.72	0.00	-32.63	71.03	-29.98	643.62	381.15	254.24	0.00	-1839.16
468	19.91	2.98	-7.02	1131.26	382.61	0.00	27.37	68.13	-27.54	639.19	380.78	254.52	0.00	-1499.00
469	19.76	2.90	-6.71	1141.64	386.36	0.00	83.92	65.31	-25.79	634.16	380.05	254.76	0.00	-1317.14
470	19.76	2.90	-7.17	1145.55	374.47	0.00	-185.38	62.56	-24.26	628.20	379.72	254.99	0.00	-1125.84
471	19.84	2.90	-6.71	1141.64	390.91	0.00	188.31	59.89	-23.35	623.63	379.28	255.30	0.00	-834.14
472	19.84	3.05	-7.17	1139.17	374.47	0.00	-166.71	56.76	-22.66	618.44	378.98	255.76	0.00	-652.85
473	19.91	2.98	-7.32	1121.75	370.83	0.00	-155.93	53.63	-22.28	614.01	378.50	256.26	0.00	-520.66
474	19.84	2.98	-7.17	1126.40	378.72	0.00	-49.19	50.58	-22.28	610.20	377.87	256.66	0.00	-297.07
475	19.91	2.90	-6.87	1149.67	386.67	0.00	95.11	48.52	-22.20	608.52	377.03	257.17	0.00	-93.30
476	19.76	2.98	-7.02	1137.78	378.26	0.00	-105.82	46.69	-22.28	606.84	376.64	257.68	0.00	-39.65
477	19.76	2.98	-6.87	1149.67	377.78	0.00	-127.83	45.01	-22.43	606.84	375.66	258.23	0.00	198.56
478	19.76	2.90	-6.56	1147.19	386.05	0.00	61.57	43.56	-22.89	607.60	374.74	258.46	0.00	343.58
479	19.76	2.90	-7.02	1137.78	391.30	0.00	192.73	42.11	-23.12	607.91	373.80	259.19	0.00	467.76
480	19.76	2.82	-7.02	1137.78	378.26	0.00	-69.99	40.59	-23.42	608.67	372.88	259.71	0.00	628.72
481	19.84	2.98	-6.56	1161.14	386.05	0.00	-7.27	39.22	-23.73	609.74	372.00	260.11	0.00	769.63
482	19.84	2.98	-6.56	1154.16	395.35	0.00	198.01	37.84	-23.50	611.27	371.07	260.36	0.00	864.21
483	19.76	2.82	-7.02	1150.83	386.96	0.00	87.90	36.09	-23.73	613.10	370.18	260.78	0.00	1020.40
484	19.76	2.82	-7.17	1126.40	382.98	0.00	32.47	34.33	-23.42	615.39	369.55	261.00	0.00	1159.73
485	19.84	2.98	-7.02	1137.78	382.61	0.00	-5.97	32.50	-23.12	618.44	368.69	261.34	0.00	1223.96
486	19.68	2.82	-7.02	1137.78	386.96	0.00	64.68	30.44	-23.04	621.64	368.26	261.41	0.00	1359.50
487	19.68	2.82	-7.17	1126.40	382.98	0.00	41.39	28.69	-22.89	624.69	367.49	261.60	0.00	1503.69
488	19.68	2.82	-7.02	1137.78	386.96	0.00	87.57	26.93	-22.66	627.90	367.00	261.82	0.00	1535.19
489	19.91	2.67	-6.87	1136.33	391.11	0.00	252.79	25.10	-22.43	631.56	366.61	261.85	0.00	1673.30
490	19.76	2.82	-7.02	1137.78	382.61	0.00	15.92	23.65	-22.20	633.54	365.82	261.95	0.00	1736.30
491	19.84	2.75	-7.02	1137.78	391.30	0.00	174.48	21.82	-21.67	634.92	365.32	261.91	0.00	1713.32
492	19.84	2.75	-7.02	1124.74	378.26	0.00	-71.32	19.45	-21.82	635.99	365.07	262.04	0.00	1848.64
493	19.76	2.90	-7.32	1134.25	366.67	0.00	-329.65	17.85	-21.90	636.44	364.73	261.76	0.00	1833.35
494	19.68	2.82	-6.71	1162.09	390.91	0.00	119.64	15.79	-22.28	636.29	364.46	261.87	0.00	1863.83
495	19.76	2.59	-6.56	1175.09	395.35	0.00	201.74	13.58	-22.74	635.83	364.00	261.82	0.00	1859.79
496	19.61	2.75	-6.71	1148.45	390.91	0.00	116.52	11.60	-22.81	635.22	363.63	261.69	0.00	1983.82
497	19.61	2.59	-6.71	1155.27	390.91	0.00	182.07	9.69	-22.66	635.22	363.27	261.49	0.00	1983.75
498	19.76	2.67	-6.87	1143.00	382.22	0.00	53.07	7.40	-22.13	636.29	362.66	261.25	0.00	2160.10
499	19.76	2.90	-6.71	1148.45	395.45	0.00	198.02	6.03	-21.74	637.51	362.04	261.37	0.00	2199.50
500	19.84	2.82	-6.87	1143.00	386.67	0.00	118.51	4.81	-21.29	638.28	361.32	261.15	0.00	2308.71
501	19.84	2.67	-6.71	1162.09	390.91	0.00	142.53	3.74	-20.98	638.43	360.23	261.19	0.00	2385.04
502	19.76	2.67	-6.87	1136.33	386.67	0.00	112.92	2.44	-20.75	638.43	359.15	261.04	0.00	2475.22
503	19.84	2.75	-6.71	1141.64	390.91	0.00	178.94	0.53	-20.98	638.12	358.46	260.88	0.00	2518.00
504	19.84	2.75	-6.87	1143.00	382.22	0.00	-42.89	-1.45	-20.83	636.75	357.51	260.82	0.00	2597.46
505	19.76	2.82	-6.71	1148.45	381.82	0.00	-6.94	-3.59	-20.60	636.14	356.99	260.78	0.00	2718.44
506	19.76	2.67	-6.71	1162.09	400.00	0.00	307.60	-5.80	-20.52	634.92	356.24	260.66	0.00	2793.70
507	19.84	2.59	-6.56	1175.09	395.35	0.00	170.86	-8.16	-20.14	634.16	355.29	260.54	0.00	2862.54
508	19.84	2.67	-6.71	1162.09	381.82	0.00	7.98	-9.99	-20.14	634.00	354.51	260.36	0.00	2989.51
509	19.84	2.67	-7.02	1137.78	378.26	0.00	-43.45	-11.75	-20.14	632.78	353.61	260.48	0.00	3047.04
510	19.76	2.82	-6.71	1141.64	395.45	0.00	213.10	-13.89	-20.37	631.71	352.54	260.24	0.00	3163.39
511	19.76	2.82	-6.87	1156.33	373.33	0.00	-265.50	-15.26	-20.83	629.73	351.25	260.09	0.00	3217.49
512	19.76	2.67	-7.17	1132.79	374.47	0.00	-95.77	-16.02	-21.29	626.68	349.96	260.09	0.00	3327.97
513	19.76	2.82	-7.02	1144.30	373.91	0.00	-220.09	-16.86	-21.29	623.93	348.42	259.67	0.00	3366.27
514	20.14	2.67	-7.02	1137.78	391.30	0.00	273.66	-17.24	-20.98	623.47	346.62	259.37	0.00	3410.55
515	19.99	2.67	-6.87	1143.00	386.67	0.00	137.84	-18.01	-20.83	623.32	345.24	259.00	0.00	3473.44
516	19.91	2.59	-6.87	1149.67	386.67	0.00	101.73	-18.54	-20.14	623.63	343.16	258.72	0.00	3557.20
517	19.76	2.67	-6.87	1156.33	382.22	0.00	-51.20	-19.68	-19.76	623.93	341.38	258.65	0.00	3645.84
518	19.84	2.67	-7.02	1137.78	386.96	0.00	129.04	-20.52	-19.53	623.78	339.55	258.46	0.00	3646.79
519	19.68	2.75	-6.71	1148.45	386.36	0.00	-4.16	-21.59	-19.15	624.85	337.44	258.36	0.00	3736.83
520	20.07	2.67	-6.87	1149.67	382.22	0.00	22.21	-22.58	-19.61	625.92	335.18	258.41	0.00	3719.42
521	19.84	2.67	-7.02	1131.26	378.26	0.00	-71.82	-23.42	-19.99	625.61	333.15	258.44	0.00	3688.32
522	19.84	2.67	-6.87	1136.33	391.11	0.00	146.65	-23.96	-20.60	625.92	330.64	258.31	0.00	3697.47
523	19.84	2.67	-6.87	1136.33	377.78	0.00	-72.06	-24.34	-21.06	625.92	328.30	258.36	0.00	3753.23
524	19.84	2.75	-6.71	1155.27	386.36	0.00	5.55	-24.64	-21.67	625.92	326.11	258.26	0.00	3730.44
525	19.91	2.82	-6.41	1153.00	400.00	0.00	255.58	-24.95	-21.90	625.46	323.13	258.21	0.00	3654.72
526	19.84	2.67	-7.17	1132.79	387.23	0.00	102.10	-25.56	-22.13	625.61	320.85	258.05	0.00	3624.06
527	19.91	2.52	-6.87	1143.00	395.56	0.00	268.55	-25.63	-22.20	626.07	318.50	257.96	0.00	3662.82
528	19.99	2.75	-6.87	1143.00	377.78	0.00	-149.71	-26.09	-22.28	626.83	315.77	257.69	0.00	3606.82
529	20.14	2.67	-6.87	1143.00	377.78	0.00	-81.38	-26.55	-22.74	626.22	313.30	257.50	0.00	3696.66
530	19.99	2.82	-7.17	1126.40	382.98	0.00	-17.21	-27.16	-22.74	627.44	311.31	257.30	0.00	3690.54
531	20.22	2.67	-6.87	1143.00	382.22	0.00	-0.85	-27.62	-22.66	628.97	308.81	256.96	0.00	3661.73
532	19.91	2.67	-6.87	1136.33	382.22	0.00	-15.77	-28.92	-22.66	630.95	306.60	256.83	0.00	3701.90
533	19.99	2.75	-6.71	1148.45	390.91	0.00	143.57	-30.59	-22.96	633.54	304.77	256.55	0.00	3689.46
534	19.91	2.67	-6.56	1161.14	390.70	0.00	86.76	-32.35	-22.96	635.68	302.95	256.41	0.00	3736.21
535	19.91	2.82	-6.87	1143.00	391.11	0.00	38.15	-34.41	-23.27	637.36	301.22	256.45	0.00	3693.58
536	20.22	2.67	-6.56	1154.16	390.70	0.00	163.59	-36.47	-23.80	638.73	299.57	256.33	0.00	3565.96
537	20.07	2.82	-6.87	1129.67	382.22	0.00	-73.41	-38.99	-24.49	640.56	298.00	256.12	0.00	3622.39
538	19.91	2.75	-6.71	1148.45	386.36	0.00	15.61	-41.28	-25.33	641.63	296.43	256.03	0.00	3570.88
539	20.22	2.67	-6.56	1140.21	395.35	0.00	272.00	-43.49	-26.02	642.55	294.87	255.90	0.00	3478.03
540	20.14	2.67	-6.71	1141.64	395.45	0.00	209.64	-46.16	-26.70	643.62	293.46	255.67	0.00	3458.54
541	20.22	2.82	-7.02	1137.78	386.96	0.00	4.31	-48.75	-27.47	643.92	291.68	255.45	0.00	3385.39
542	20.29	2.59	-6.87	1149.67	391.11	0.00	125.80	-51.35	-28.38	643.62	290.54	255.19	0.00	3397.89
543	20.22	2.75	-6.87	1149.67	382.22	0.00	-37.47	-54.40	-29.30	643.77	289.05	254.75	0.00	3315.48
544	20.29	2.67	-7.02	1137.78	373.91	0.00	-210.31	-57.14	-29.60	642.85	287.82	254.45	0.00	3302.92
545	20.29	2.67	-6.87	1149.67	391.11	0.00	129.87	-59.97	-30.29	641.48	286.87	253.95	0.00	3279.39
546	20.22	2.75	-7.02	1144.30	386.96	0.00	72.98	-63.40	-30.52	639.65	285.83	253.53	0.00	3314.83
547	20.22	2.67	-6.56	1154.16	395.35	0.00	166.07	-66.45	-30.75	637.66	284.78	253.12	0.00	3303.29
548	20.29	2.75	-6.87	1143.00	377.78	0.00	-187.00	-69.43	-30.67	634.61	284.13	252.80	0.00	3331.87
549	20.45	2.59	-6.87	1149.67	391.11	0.00	109.19	-72.56	-30.82	629.43	283.27	252.61	0.00	3312.21
550	21.90	2.90	-6.71	1134.82	390.91	0.00	212.24	-74.69	-30.14	624.54	282.26	251.89	0.00	3737.64
551	19.23	2.44	-6.56	1175.09	395.35	0.00	-67.07	-77.59	-25.94	613.25	281.26	251.70	0.00	3307.07
552	21.13	2.75	-6.26	1159.10	400.00	0.00	-93.04	-77.44	-29.22	605.16	280.33	250.63	0.00	3286.56
553	20.07	2.44	-6.56	1161.14	400.00	0.00	-210.61	-82.40	-25.10	590.06	279.52	250.22	0.00	2855.25
554	22.20	3.20	-6.71	1121.18	381.82	0.00	178.94	-80.64	-26.32	576.02	278.30	249.59	0.00	3051.69
555	21.06	2.67	-7.32	1115.50	370.83	0.00	-197.41	-82.86	-22.20	555.42	277.75	249.01	0.00	3044.02
556	21.06	2.52	-6.56	1140.21	390.70	0.00	236.87	-82.17	-20.52	536.80	276.72	248.32	0.00	3058.92
557	21.13	2.75	-6.87	1123.00	377.78	0.00	-51.54	-81.48	-18.39	515.90	276.04	247.86	0.00	2847.02
558	21.51	2.52	-6.71	1134.82	377.27	0.00	-19.77	-80.03	-16.25	492.10	275.16	247.26	0.00	2726.62
559	21.51	2.52	-6.87	1129.67	386.67	0.00	103.76	-77.74	-14.88	468.90	274.42	246.73	0.00	2647.01
560	21.82	2.67	-6.56	1133.23	386.05	0.00	-34.24	-76.14	-13.35	444.18	273.51	246.38	0.00	2409.51
561	21.97	2.44	-6.56	1140.21	390.70	0.00	200.67	-73.09	-12.05	415.34	272.34	246.00	0.00	2141.22
562	22.05	2.52	-6.56	1140.21	390.70	0.00	151.35	-70.19	-11.14	387.88	271.91	245.48	0.00	1919.65
563	21.97	2.52	-6.71	1121.18	381.82	0.00	-33.29	-66.22	-10.07	358.73	271.29	245.17	0.00	1754.81
564	22.13	2.44	-6.71	1141.64	390.91	0.00	116.52	-61.19	-9.00	325.32	270.45	245.12	0.00	1504.92
565	22.28	2.67	-6.41	1145.86	385.71	0.00	-13.08	-55.69	-7.55	294.65	268.93	244.54	0.00	1336.08
566	22.13	2.59	-6.41	1145.86	400.00	0.00	293.19	-49.90	-6.64	263.06	267.98	244.32	0.00	1146.85
567	22.35	2.52	-6.71	1128.00	381.82	0.00	-49.76	-42.57	-5.34	228.27	266.31	243.85	0.00	951.63
568	22.35	2.59	-6.56	1140.21	381.40	0.00	-176.72	-35.78	-4.65	196.84	263.95	243.88	0.00	871.53
569	-0.00	-0.00	-0.00	903.00	200.00	0.00	-0.00	-28.76	-4.43	166.63	260.71	243.59	0.00	792.55
570	22.35	2.59	-6.56	1133.23	390.70	0.00	140.88	-20.52	-3.89	136.26	258.01	242.55	0.00	702.78
571	22.35	2.59	-6.87	1129.67	382.22	0.00	-39.33	-13.20	-3.43	111.39	252.74	243.29	0.00	548.14
572	22.20	2.67	-7.02	1124.74	365.22	0.00	-403.03	-7.40	-2.67	91.40	248.41	241.40	0.00	517.16
573	22.43	2.59	-6.56	1133.23	390.70	0.00	63.87	-2.75	-2.29	75.07	245.73	240.24	0.00	474.79
574	22.96	2.29	-6.56	1140.21	395.35	0.00	281.05	-0.53	-2.21	62.87	242.48	239.81	0.00	423.67
575	22.89	2.29	-6.71	1134.82	386.36	0.00	141.49	0.76	-1.75	53.25	240.69	238.40	0.00	360.09
576	22.35	2.67	-6.26	1151.78	400.00	0.00	281.73	1.68	-2.06	42.88	240.21	237.01	0.00	282.29
577	22.81	2.67	-6.41	1138.71	395.24	0.00	253.77	2.59	-2.82	34.64	240.53	235.24	0.00	243.97
578	22.74	2.67	-6.56	1140.21	395.35	0.00	191.62	3.36	-2.75	27.62	237.02	233.15	0.00	190.06
579	22.81	2.82	-6.26	1151.78	395.12	0.00	178.27	4.20	-2.82	21.36	235.71	231.43	0.00	133.51
580	22.81	2.75	-6.87	1129.67	373.33	0.00	-216.17	4.12	-2.75	17.09	238.39	230.36	0.00	161.85
581	22.81	2.67	-6.41	1138.71	385.71	0.00	13.62	3.20	-2.37	12.21	232.50	230.00	0.00	96.70
582	22.74	2.82	-6.56	1133.23	390.70	0.00	160.93	1.68	-1.60	7.02	254.35	226.09	0.00	130.86
583	22.51	2.82	-6.71	1128.00	377.27	0.00	-170.10	-0.00	-0.00	-0.00	300.00	200.00	0.00	-0.00
584	22.43	2.82	-6.56	1147.19	381.40	0.00	-145.31	-0.00	-0.00	-0.00	300.00	200.00	0.00	-0.00
585	22.51	2.98	-6.71	1128.00	386.36	0.00	0.17	-0.00	-0.00	-0.00	300.00	200.00	0.00	-0.00
586	22.74	2.82	-6.41	1138.71	390.48	0.00	163.31	-0.00	-0.00	-0.00	300.00	200.00	0.00	-0.00
587	-0.00	-0.00	-0.00	903.00	200.00	0.00	-0.00	-0.00	-0.00	-0.00	300.00	200.00	0.00	-0.00
588	22.74	2.82	-6.71	1128.00	381.82	0.00	-3.29	-0.00	-0.00	-0.00	300.00	200.00	0.00	-0.00
589	22.74	2.90	-6.41	1131.57	400.00	0.00	382.56	-0.00	-0.00	-0.00	300.00	200.00	0.00	-0.00
590	22.51	2.98	-6.87	1136.33	377.78	0.00	-194.97	-0.00	-0.00	-0.00	300.00	200.00	0.00	-0.00
591	-0.00	-0.00	-0.00	903.00	200.00	0.00	-0.00	-0.00	-0.00	-0.00	300.00	200.00	0.00	-0.00
592	22.74	2.98	-6.71	1134.82	386.36	0.00	91.21	-0.00	-0.00	-0.00	300.00	200.00	0.00	-0.00
593	22.43	2.98	-6.26	1151.78	395.12	0.00	180.31	-0.00	-0.00	-0.00	300.00	200.00	0.00	-0.00
594	22.43	3.05	-6.41	1138.71	395.24	0.00	226.70	-0.00	-0.00	-0.00	300.00	200.00	0.00	-0.00
595	22.43	2.98	-6.56	1140.21	381.40	0.00	-70.26	-0.00	-0.00	-0.00	300.00	200.00	0.00	-0.00
596	22.35	2.98	-6.87	1123.00	377.78	0.00	-159.54	-0.00	-0.00	-0.00	300.00	200.00	0.00	-0.00
597	22.35	2.90	-6.56	1140.21	386.05	0.00	15.08	-0.00	-0.00	-0.00	300.00	200.00	0.00	-0.00
598	22.51	2.90	-6.26	1151.78	400.00	0.00	323.97	-0.00	-0.00	-0.00	300.00	200.00	0.00	-0.00
599	22.20	2.98	-6.56	1133.23	381.40	0.00	-136.80	-0.00	-0.00	-0.00	300.00	200.00	0.00	-0.00
600	22.35	2.90	-6.71	1128.00	386.36	0.00	103.34	-0.00	-0.00	-0.00	300.00	200.00	0.00	-0.00
601	22.20	2.90	-6.56	1140.21	390.70	0.00	89.96	-0.00	-0.00	-0.00	300.00	200.00	0.00	-0.00
602	-0.00	-0.00	-0.00	903.00	200.00	0.00	-0.00	-0.00	-0.00	-0.00	300.00	200.00	0.00	-0.00
603	22.43	2.90	-6.56	1147.19	386.05	0.00	9.05	-0.00	-0.00	-0.00	300.00	200.00	0.00	-0.00
604	22.51	2.90	-6.71	1134.82	386.36	0.00	157.79	-0.00	-0.00	-0.00	300.00	200.00	0.00	-0.00
605	22.35	2.98	-6.71	1134.82	377.27	0.00	-160.22	-0.00	-0.00	-0.00	300.00	200.00	0.00	-0.00
606	22.35	2.90	-6.87	1143.00	382.22	0.00	-32.72	-0.00	-0.00	-0.00	300.00	200.00	0.00	-0.00
607	22.51	2.98	-6.71	1121.18	386.36	0.00	134.90	-0.00	-0.00	-0.00	300.00	200.00	0.00	-0.00
608	22.43	2.90	-6.41	1145.86	390.48	0.00	135.15	-0.00	-0.00	-0.00	300.00	200.00	0.00	-0.00
609	22.43	2.98	-6.56	1147.19	386.05	0.00	36.20	-0.00	-0.00	-0.00	300.00	200.00	0.00	-0.00
610	22.28	3.13	-6.87	1129.67	368.89	0.00	-311.11	-0.00	-0.00	-0.00	300.00	200.00	0.00	-0.00
611	22.28	3.13	-6.56	1133.23	390.70	0.00	117.81	-0.00	-0.00	-0.00	300.00	200.00	0.00	-0.00
612	22.35	2.98	-6.71	1141.64	390.91	0.00	147.21	-0.00	-0.00	-0.00	300.00	200.00	0.00	-0.00
613	22.35	3.13	-6.71	1134.82	381.82	0.00	-71.09	-0.00	-0.00	-0.00	300.00	200.00	0.00	-0.00
614	22.35	3.05	-6.71	1128.00	381.82	0.00	13.18	-0.00	-0.00	-0.00	300.00	200.00	0.00	-0.00
615	-0.00	-0.00	-0.00	903.00	200.00	0.00	-0.00	-0.00	-0.00	-0.00	300.00	200.00	0.00	-0.00
616	22.35	3.13	-6.41	1145.86	400.00	0.00	392.37	-0.00	-0.00	-0.00	300.00	200.00	0.00	-0.00
617	22.28	3.13	-6.87	1123.00	377.78	0.00	-69.34	-0.00	-0.00	-0.00	300.00	200.00	0.00	-0.00
618	22.20	3.05	-6.56	1133.23	381.40	0.00	5.86	-0.00	-0.00	-0.00	300.00	200.00	0.00	-0.00
619	22.35	3.13	-5.95	1172.23	400.00	0.00	286.98	-0.00	-0.00	-0.00	300.00	200.00	0.00	-0.00
620	22.43	3.05	-6.26	1144.46	390.24	0.00	188.69	-0.00	-0.00	-0.00	300.00	200.00	0.00	-0.00
621	22.20	2.98	-6.71	1141.64	390.91	0.00	209.63	-0.00	-0.00	-0.00	300.00	200.00	0.00	-0.00
622	22.20	2.98	-6.71	1134.82	390.91	0.00	229.92	-0.00	-0.00	-0.00	300.00	200.00	0.00	-0.00
623	22.28	3.20	-6.87	1129.67	373.33	0.00	-206.50	-0.00	-0.00	-0.00	300.00	200.00	0.00	-0.00
624	22.28	3.20	-6.87	1129.67	382.22	0.00	14.41	-0.00	-0.00	-0.00	300.00	200.00	0.00	-0.00
625	22.28	3.13	-6.56	1140.21	390.70	0.00	210.43	-0.00	-0.00	-0.00	300.00	200.00	0.00	-0.00
626	22.28	3.20	-6.41	1145.86	395.24	0.00	298.27	-0.00	-0.00	-0.00	300.00	200.00	0.00	-0.00
627	22.51	3.20	-6.87	1136.33	373.33	0.00	-165.30	-0.00	-0.00	-0.00	300.00	200.00	0.00	-0.00
628	22.13	3.20	-6.56	1147.19	395.35	0.00	243.79	-0.00	-0.00	-0.00	300.00	200.00	0.00	-0.00
629	22.13	3.36	-7.02	1124.74	373.91	0.00	-192.39	-0.00	-0.00	-0.00	300.00	200.00	0.00	-0.00
630	22.20	3.28	-6.26	1151.78	395.12	0.00	242.84	-0.00	-0.00	-0.00	300.00	200.00	0.00	-0.00
631	22.13	3.13	-6.41	1145.86	385.71	0.00	99.18	-0.00	-0.00	-0.00	300.00	200.00	0.00	-0.00
632	22.05	3.13	-6.26	1144.46	400.00	0.00	404.36	-0.00	-0.00	-0.00	300.00	200.00	0.00	-0.00
633	22.05	3.20	-6.87	1123.00	382.22	0.00	85.62	-0.00	-0.00	-0.00	300.00	200.00	0.00	-0.00
634	21.97	3.05	-6.56	1147.19	390.70	0.00	171.93	-0.00	-0.00	-0.00	300.00	200.00	0.00	-0.00
635	22.13	3.20	-6.41	1153.00	395.24	0.00	291.37	-0.00	-0.00	-0.00	300.00	200.00	0.00	-0.00
636	22.05	3.13	-6.71	1134.82	395.45	0.00	288.53	-0.00	-0.00	-0.00	300.00	200.00	0.00	-0.00
637	21.97	3.20	-6.71	1134.82	390.91	0.00	201.83	-0.00	-0.00	-0.00	300.00	200.00	0.00	-0.00
638	21.97	3.20	-6.87	1129.67	382.22	0.00	73.24	-0.00	-0.00	-0.00	300.00	200.00	0.00	-0.00
639	21.97	3.20	-6.71	1134.82	386.36	0.00	124.84	-0.00	-0.00	-0.00	300.00	200.00	0.00	-0.00
640	21.82	3.20	-6.87	1129.67	382.22	0.00	91.21	-0.00	-0.00	-0.00	300.00	200.00	0.00	-0.00
641	21.74	3.05	-6.56	1147.19	381.40	0.00	-5.32	-0.00	-0.00	-0.00	300.00	200.00	0.00	-0.00
642	21.51	3.20	-6.56	1140.21	390.70	0.00	138.39	-0.00	-0.00	-0.00	300.00	200.00	0.00	-0.00
643	21.90	3.28	-6.41	1160.14	395.24	0.00	295.73	-0.00	-0.00	-0.00	300.00	200.00	0.00	-0.00
644	21.74	3.36	-6.71	1141.64	381.82	0.00	-29.13	-0.00	-0.00	-0.00	300.00	200.00	0.00	-0.00
645	21.67	3.28	-6.71	1128.00	390.91	0.00	171.14	-0.00	-0.00	-0.00	300.00	200.00	0.00	-0.00
646	21.74	3.28	-6.87	1129.67	377.78	0.00	-82.40	-0.00	-0.00	-0.00	300.00	200.00	0.00	-0.00
647	21.51	3.36	-6.87	1129.67	382.22	0.00	-21.87	-0.00	-0.00	-0.00	300.00	200.00	0.00	-0.00
648	21.97	3.28	-6.56	1140.21	395.35	0.00	309.79	-0.00	-0.00	-0.00	300.00	200.00	0.00	-0.00
649	21.67	3.20	-6.71	1134.82	386.36	0.00	90.86	-0.00	-0.00	-0.00	300.00	200.00	0.00	-0.00
650	21.82	3.28	-6.56	1140.21	390.70	0.00	155.60	-0.00	-0.00	-0.00	300.00	200.00	0.00	-0.00
651	22.05	3.28	-6.87	1149.67	377.78	0.00	-93.76	-0.00	-0.00	-0.00	300.00	200.00	0.00	-0.00
652	21.82	3.36	-6.87	1129.67	391.11	0.00	227.70	-0.00	-0.00	-0.00	300.00	200.00	0.00	-0.00
653	21.97	3.28	-6.41	1145.86	395.24	0.00	220.16	-0.00	-0.00	-0.00	300.00	200.00	0.00	-0.00
654	21.67	3.28	-6.71	1148.45	377.27	0.00	-191.43	-0.00	-0.00	-0.00	300.00	200.00	0.00	-0.00
655	21.74	3.05	-6.41	1160.14	395.24	0.00	279.02	-0.00	-0.00	-0.00	300.00	200.00	0.00	-0.00
656	21.82	3.20	-6.56	1147.19	390.70	0.00	151.35	-0.00	-0.00	-0.00	300.00	200.00	0.00	-0.00
657	21.74	3.28	-6.71	1141.64	395.45	0.00	239.81	-0.00	-0.00	-0.00	300.00	200.00	0.00	-0.00
658	21.51	3.20	-6.56	1147.19	390.70	0.00	93.15	-0.00	-0.00	-0.00	300.00	200.00	0.00	-0.00
659	21.67	3.13	-6.87	1129.67	382.22	0.00	12.04	-0.00	-0.00	-0.00	300.00	200.00	0.00	-0.00
660	21.97	3.28	-6.56	1154.16	395.35	0.00	264.01	-0.00	-0.00	-0.00	300.00	200.00	0.00	-0.00
661	22.05	3.28	-6.41	1145.86	395.24	0.00	235.06	-0.00	-0.00	-0.00	300.00	200.00	0.00	-0.00
662	21.82	3.13	-6.56	1147.19	386.05	0.00	68.49	-0.00	-0.00	-0.00	300.00	200.00	0.00	-0.00
663	21.82	3.05	-6.41	1160.14	395.24	0.00	225.25	-0.00	-0.00	-0.00	300.00	200.00	0.00	-0.00
664	21.67	3.05	-6.41	1145.86	395.24	0.00	284.83	-0.00	-0.00	-0.00	300.00	200.00	0.00	-0.00
665	21.82	3.05	-6.71	1134.82	390.91	0.00	253.85	-0.00	-0.00	-0.00	300.00	200.00	0.00	-0.00
666	21.51	3.20	-6.71	1134.82	386.36	0.00	131.09	-0.00	-0.00	-0.00	300.00	200.00	0.00	-0.00
667	21.82	3.05	-6.56	1147.19	390.70	0.00	211.49	-0.00	-0.00	-0.00	300.00	200.00	0.00	-0.00
668	21.74	3.13	-6.56	1140.21	395.35	0.00	255.50	-0.00	-0.00	-0.00	300.00	200.00	0.00	-0.00
669	21.44	2.67	-6.87	1123.00	377.78	0.00	-49.17	-0.00	-0.00	-0.00	300.00	200.00	0.00	-0.00
670	21.51	2.82	-6.71	1148.45	390.91	0.00	141.49	-0.00	-0.00	-0.00	300.00	200.00	0.00	-0.00
671	21.21	2.59	-6.71	1128.00	390.91	0.00	192.47	-0.00	-0.00	-0.00	300.00	200.00	0.00	-0.00
672	21.29	2.98	-6.71	1134.82	386.36	0.00	27.05	-0.00	-0.00	-0.00	300.00	200.00	0.00	-0.00
673	21.21	2.82	-6.56	1147.19	390.70	0.00	150.99	-0.00	-0.00	-0.00	300.00	200.00	0.00	-0.00
674	21.36	2.98	-6.56	1147.19	390.70	0.00	165.72	-0.00	-0.00	-0.00	300.00	200.00	0.00	-0.00
675	21.29	2.98	-6.41	1160.14	395.24	0.00	232.15	-0.00	-0.00	-0.00	300.00	200.00	0.00	-0.00
676	-0.00	-0.00	-0.00	903.00	200.00	0.00	-0.00	-0.00	-0.00	-0.00	300.00	200.00	0.00	-0.00
677	21.21	3.05	-7.02	1137.78	373.91	0.00	-209.31	-0.00	-0.00	-0.00	300.00	200.00	0.00	-0.00
678	21.13	3.05	-6.87	1149.67	386.67	0.00	33.57	-0.00	-0.00	-0.00	300.00	200.00	0.00	-0.00
679	20.90	2.90	-6.56	1154.16	395.35	0.00	242.72	-0.00	-0.00	-0.00	300.00	200.00	0.00	-0.00
680	21.06	2.98	-6.56	1154.16	395.35	0.00	253.37	-0.00	-0.00	-0.00	300.00	200.00	0.00	-0.00
681	20.68	3.13	-6.71	1141.64	381.82	0.00	-77.16	-0.00	-0.00	-0.00	300.00	200.00	0.00	-0.00
682	-0.00	-0.00	-0.00	903.00	200.00	0.00	-0.00	-0.00	-0.00	-0.00	300.00	200.00	0.00	-0.00
683	20.29	2.90	-7.02	1144.30	391.30	0.00	92.88	-0.00	-0.00	-0.00	300.00	200.00	0.00	-0.00
684	20.29	2.90	-6.87	1149.67	386.67	0.00	74.77	-0.00	-0.00	-0.00	300.00	200.00	0.00	-0.00
685	20.29	2.98	-6.71	1155.27	381.82	0.00	-13.35	-0.00	-0.00	-0.00	300.00	200.00	0.00	-0.00
686	20.22	2.90	-6.87	1136.33	386.67	0.00	76.29	-0.00	-0.00	-0.00	300.00	200.00	0.00	-0.00
687	19.99	2.98	-6.87	1136.33	382.22	0.00	-27.30	-0.00	-0.00	-0.00	300.00	200.00	0.00	-0.00
688	20.07	2.98	-6.87	1149.67	400.00	0.00	349.43	-0.00	-0.00	-0.00	300.00	200.00	0.00	-0.00
689	19.91	2.98	-6.87	1129.67	395.56	0.00	267.03	-0.00	-0.00	-0.00	300.00	200.00	0.00	-0.00
690	19.91	2.75	-7.02	1137.78	391.30	0.00	189.08	-0.00	-0.00	-0.00	300.00	200.00	0.00	-0.00
691	19.61	2.67	-7.17	1126.40	378.72	0.00	-21.91	-0.00	-0.00	-0.00	300.00	200.00	0.00	-0.00
692	19.61	2.59	-7.02	1124.74	378.26	0.00	-9.62	-0.00	-0.00	-0.00	300.00	200.00	0.00	-0.00
693	19.30	2.67	-7.02	1150.83	382.61	0.00	-89.56	-0.00	-0.00	-0.00	300.00	200.00	0.00	-0.00
694	19.38	2.67	-6.71	1168.91	395.45	0.00	170.79	-0.00	-0.00	-0.00	300.00	200.00	0.00	-0.00
695	19.38	2.67	-6.71	1155.27	400.00	0.00	272.40	-0.00	-0.00	-0.00	300.00	200.00	0.00	-0.00
696	19.45	2.67	-7.02	1150.83	378.26	0.00	-123.40	-0.00	-0.00	-0.00	300.00	200.00	0.00	-0.00
697	19.61	2.67	-7.02	1144.30	386.96	0.00	91.72	-0.00	-0.00	-0.00	300.00	200.00	0.00	-0.00
698	19.45	2.75	-6.71	1162.09	395.45	0.00	184.15	-0.00	-0.00	-0.00	300.00	200.00	0.00	-0.00
699	19.61	2.67	-6.71	1155.27	386.36	0.00	73.69	-0.00	-0.00	-0.00	300.00	200.00	0.00	-0.00
700	19.61	2.67	-7.02	1137.78	386.96	0.00	63.36	-0.00	-0.00	-0.00	300.00	200.00	0.00	-0.00
701	19.68	2.75	-7.02	1137.78	386.96	0.00	105.48	-0.00	-0.00	-0.00	300.00	200.00	0.00	-0.00
702	19.68	2.59	-7.17	1145.55	382.98	0.00	-2.92	-0.00	-0.00	-0.00	300.00	200.00	0.00	-0.00
703	19.61	2.29	-6.71	1175.73	400.00	0.00	321.82	-0.00	-0.00	-0.00	300.00	200.00	0.00	-0.00
704	19.45	2.75	-7.02	1124.74	378.26	0.00	-116.43	-0.00	-0.00	-0.00	300.00	200.00	0.00	-0.00
705	19.38	2.52	-7.17	1139.17	382.98	0.00	-1.30	-0.00	-0.00	-0.00	300.00	200.00	0.00	-0.00
706	19.45	2.52	-6.87	1143.00	391.11	0.00	138.35	-0.00	-0.00	-0.00	300.00	200.00	0.00	-0.00
707	19.61	2.67	-7.02	1124.74	386.96	0.00	98.19	-0.00	-0.00	-0.00	300.00	200.00	0.00	-0.00
708	19.61	2.75	-6.87	1143.00	386.67	0.00	71.21	-0.00	-0.00	-0.00	300.00	200.00	0.00	-0.00
709	19.38	2.67	-6.87	1149.67	395.56	0.00	201.25	-0.00	-0.00	-0.00	300.00	200.00	0.00	-0.00
710	19.61	2.59	-6.87	1149.67	395.56	0.00	264.82	-0.00	-0.00	-0.00	300.00	200.00	0.00	-0.00
711	19.38	2.59	-6.71	1162.09	395.45	0.00	185.88	-0.00	-0.00	-0.00	300.00	200.00	0.00	-0.00
712	19.23	2.59	-6.71	1148.45	400.00	0.00	278.82	-0.00	-0.00	-0.00	300.00	200.00	0.00	-0.00
713	19.30	2.75	-6.87	1136.33	386.67	0.00	32.55	-0.00	-0.00	-0.00	300.00	200.00	0.00	-0.00
714	19.45	2.59	-6.87	1143.00	391.11	0.00	165.81	-0.00	-0.00	-0.00	300.00	200.00	0.00	-0.00
715	19.30	2.52	-6.87	1156.33	391.11	0.00	98.50	-0.00	-0.00	-0.00	300.00	200.00	0.00	-0.00
716	19.23	2.59	-7.17	1132.79	374.47	0.00	-171.42	-0.00	-0.00	-0.00	300.00	200.00	0.00	-0.00
717	19.30	2.75	-7.02	1144.30	382.61	0.00	-67.67	-0.00	-0.00	-0.00	300.00	200.00	0.00	-0.00
718	19.45	2.52	-6.87	1149.67	391.11	0.00	144.45	-0.00	-0.00	-0.00	300.00	200.00	0.00	-0.00
719	19.30	2.52	-6.87	1143.00	391.11	0.00	132.07	-0.00	-0.00	-0.00	300.00	200.00	0.00	-0.00
720	19.45	2.59	-7.02	1137.78	382.61	0.00	13.93	-0.00	-0.00	-0.00	300.00	200.00	0.00	-0.00
721	19.23	2.67	-6.87	1149.67	395.56	0.00	148.52	-0.00	-0.00	-0.00	300.00	200.00	0.00	-0.00
722	19.45	2.52	-7.02	1118.22	391.30	0.00	250.28	-0.00	-0.00	-0.00	300.00	200.00	0.00	-0.00
723	19.38	2.67	-6.41	1160.14	400.00	0.00	282.29	-0.00	-0.00	-0.00	300.00	200.00	0.00	-0.00
724	19.30	2.52	-7.17	1145.55	387.23	0.00	27.92	-0.00	-0.00	-0.00	300.00	200.00	0.00	-0.00
725	19.23	2.67	-6.87	1149.67	391.11	0.00	63.07	-0.00	-0.00	-0.00	300.00	200.00	0.00	-0.00
726	19.23	2.59	-6.87	1136.33	386.67	0.00	76.80	-0.00	-0.00	-0.00	300.00	200.00	0.00	-0.00
727	19.30	2.44	-6.87	1149.67	395.56	0.00	242.78	-0.00	-0.00	-0.00	300.00	200.00	0.00	-0.00
728	19.23	2.67	-6.87	1143.00	395.56	0.00	212.10	-0.00	-0.00	-0.00	300.00	200.00	0.00	-0.00
729	19.30	2.67	-6.87	1129.67	391.11	0.00	176.83	-0.00	-0.00	-0.00	300.00	200.00	0.00	-0.00
730	19.23	2.59	-7.17	1132.79	382.98	0.00	-7.79	0.00	0.00	0.00	300.00	200.00	0.00	0.00
731	19.15	2.59	-6.71	1155.27	400.00	0.00	268.76	-0.00	-0.00	-0.00	300.00	200.00	0.00	-0.00
732	19.15	2.52	-6.87	1129.67	386.67	0.00	74.26	-0.00	-0.00	-0.00	300.00	200.00	0.00	-0.00
733	19.23	2.67	-7.17	1132.79	382.98	0.00	-25.32	-0.00	-0.00	-0.00	300.00	200.00	0.00	-0.00
734	19.23	2.67	-7.02	1157.35	382.61	0.00	-98.02	-0.00	-0.00	-0.00	300.00	200.00	0.00	-0.00
735	19.07	2.59	-6.87	1143.00	386.67	0.00	31.03	-0.00	-0.00	-0.00	300.00	200.00	0.00	-0.00
736	19.15	2.67	-6.87	1156.33	395.56	0.00	115.80	-0.00	-0.00	-0.00	300.00	200.00	0.00	-0.00
737	19.23	2.44	-7.02	1131.26	386.96	0.00	130.36	0.00	0.00	0.00	300.00	200.00	0.00	0.00
738	19.07	2.59	-7.02	1144.30	386.96	0.00	10.28	-0.00	-0.00	-0.00	300.00	200.00	0.00	-0.00
739	19.30	2.59	-7.32	1128.00	379.17	0.00	-77.88	-0.00	-0.00	-0.00	300.00	200.00	0.00	-0.00
740	19.15	2.52	-6.56	1147.19	400.00	0.00	285.48	-0.00	-0.00	-0.00	300.00	200.00	0.00	-0.00
741	19.30	2.44	-6.87	1143.00	386.67	0.00	87.48	-0.00	-0.00	-0.00	300.00	200.00	0.00	-0.00
742	19.23	2.75	-7.02	1150.83	386.96	0.00	-15.92	0.00	0.00	0.00	300.00	200.00	0.00	0.00
743	19.07	2.44	-7.02	1157.35	391.30	0.00	98.19	-0.00	-0.00	-0.00	300.00	200.00	0.00	-0.00
744	19.30	2.59	-7.02	1144.30	386.96	0.00	75.96	-0.00	-0.00	-0.00	300.00	200.00	0.00	-0.00
745	19.23	2.59	-7.02	1124.74	382.61	0.00	74.64	-0.00	-0.00	-0.00	300.00	200.00	0.00	-0.00
746	19.23	2.52	-7.02	1137.78	386.96	0.00	96.53	-0.00	-0.00	-0.00	300.00	200.00	0.00	-0.00
747	19.15	2.67	-7.17	1139.17	378.72	0.00	-137.82	-0.00	-0.00	-0.00	300.00	200.00	0.00	-0.00
748	19.38	2.52	-7.02	1150.83	386.96	0.00	92.22	-0.00	-0.00	-0.00	300.00	200.00	0.00	-0.00
749	19.15	2.44	-7.02	1157.35	386.96	0.00	-16.25	-0.00	-0.00	-0.00	300.00	200.00	0.00	-0.00
750	19.23	2.52	-7.17	1132.79	387.23	0.00	91.55	-0.00	-0.00	-0.00	300.00	200.00	0.00	-0.00
751	19.15	2.29	-7.02	1137.78	386.96	0.00	113.11	-0.00	-0.00	-0.00	300.00	200.00	0.00	-0.00
752	19.15	2.59	-7.17	1132.79	370.21	0.00	-266.22	-0.00	-0.00	-0.00	300.00	200.00	0.00	-0.00
753	19.23	2.52	-7.02	1137.78	386.96	0.00	96.53	-0.00	-0.00	-0.00	300.00	200.00	0.00	-0.00
754	19.07	2.44	-6.71	1155.27	390.91	0.00	95.71	-0.00	-0.00	-0.00	300.00	200.00	0.00	-0.00
755	19.23	2.59	-6.71	1155.27	395.45	0.00	173.74	-0.00	-0.00	-0.00	300.00	200.00	0.00	-0.00
756	19.30	2.44	-6.87	1143.00	395.56	0.00	259.06	-0.00	-0.00	-0.00	300.00	200.00	0.00	-0.00
757	19.07	2.52	-6.87	1143.00	391.11	0.00	157.00	-0.00	-0.00	-0.00	300.00	200.00	0.00	-0.00
758	19.07	2.59	-6.71	1134.82	390.91	0.00	178.94	-0.00	-0.00	-0.00	300.00	200.00	0.00	-0.00
759	19.15	2.82	-7.02	1137.78	382.61	0.00	-49.76	-0.00	-0.00	-0.00	300.00	200.00	0.00	-0.00
760	19.15	2.82	-6.87	1156.33	382.22	0.00	-132.41	-0.00	-0.00	-0.00	300.00	200.00	0.00	-0.00
761	19.15	2.52	-6.87	1156.33	391.11	0.00	69.34	-0.00	-0.00	-0.00	300.00	200.00	0.00	-0.00
762	19.07	2.44	-6.71	1155.27	400.00	0.00	269.11	-0.00	-0.00	-0.00	300.00	200.00	0.00	-0.00
763	19.15	2.52	-6.56	1140.21	390.70	0.00	124.91	-0.00	-0.00	-0.00	300.00	200.00	0.00	-0.00
764	19.07	2.59	-6.71	1168.91	400.00	0.00	263.91	-0.00	-0.00	-0.00	300.00	200.00	0.00	-0.00
765	19.23	2.52	-6.71	1148.45	395.45	0.00	210.16	-0.00	-0.00	-0.00	300.00	200.00	0.00	-0.00
766	19.15	2.59	-6.87	1149.67	391.11	0.00	113.08	-0.00	-0.00	-0.00	300.00	200.00	0.00	-0.00
767	19.30	2.75	-6.87	1156.33	395.56	0.00	149.20	-0.00	-0.00	-0.00	300.00	200.00	0.00	-0.00
768	19.23	2.52	-7.17	1132.79	387.23	0.00	91.55	-0.00	-0.00	-0.00	300.00	200.00	0.00	-0.00
769	19.15	2.29	-6.71	1141.64	395.45	0.00	335.69	-0.00	-0.00	-0.00	300.00	200.00	0.00	-0.00
770	-0.00	-0.00	-0.00	903.00	200.00	0.00	-0.00	-0.00	-0.00	-0.00	300.00	200.00	0.00	-0.00
771	19.07	2.29	-7.17	1126.40	382.98	0.00	71.91	-0.00	-0.00	-0.00	300.00	200.00	0.00	-0.00
772	19.15	2.59	-6.56	1168.12	395.35	0.00	146.38	-0.00	-0.00	-0.00	300.00	200.00	0.00	-0.00
773	-0.00	-0.00	-0.00	903.00	200.00	0.00	-0.00	-0.00	-0.00	-0.00	300.00	200.00	0.00	-0.00
774	-0.00	-0.00	-0.00	903.00	200.00	0.00	-0.00	-0.00	-0.00	-0.00	300.00	200.00	0.00	-0.00
775	19.07	2.67	-6.56	1161.14	400.00	0.00	241.48	-0.00	-0.00	-0.00	300.00	200.00	0.00	-0.00
776	19.07	2.59	-7.02	1144.30	386.96	0.00	56.06	-0.00	-0.00	-0.00	300.00	200.00	0.00	-0.00
777	19.15	2.67	-6.71	1155.27	395.45	0.00	162.47	-0.00	-0.00	-0.00	300.00	200.00	0.00	-0.00
778	19.15	2.59	-7.17	1145.55	382.98	0.00	13.80	-0.00	-0.00	-0.00	300.00	200.00	0.00	-0.00
779	19.15	2.59	-7.17	1151.94	378.72	0.00	-130.02	-0.00	-0.00	-0.00	300.00	200.00	0.00	-0.00
780	19.15	2.59	-6.87	1136.33	386.67	0.00	16.78	-0.00	-0.00	-0.00	300.00	200.00	0.00	-0.00
781	19.00	2.67	-6.71	1162.09	395.45	0.00	114.44	-0.00	-0.00	-0.00	300.00	200.00	0.00	-0.00
782	19.07	2.59	-7.02	1150.83	386.96	0.00	39.14	0.00	0.00	0.00	300.00	200.00	0.00	0.00
783	19.15	2.52	-7.17	1139.17	370.21	0.00	-218.98	-0.00	-0.00	-0.00	300.00	200.00	0.00	-0.00
784	19.07	2.75	-7.32	1140.50	375.00	0.00	-198.36	-0.00	-0.00	-0.00	300.00	200.00	0.00	-0.00
785	18.92	2.52	-7.02	1144.30	386.96	0.00	45.94	-0.00	-0.00	-0.00	300.00	200.00	0.00	-0.00
786	19.00	2.52	-7.02	1150.83	382.61	0.00	-84.59	-0.00	-0.00	-0.00	300.00	200.00	0.00	-0.00
787	19.07	2.67	-6.56	1168.12	400.00	0.00	245.74	-0.00	-0.00	-0.00	300.00	200.00	0.00	-0.00
788	19.00	2.44	-7.02	1157.35	386.96	0.00	46.77	-0.00	-0.00	-0.00	300.00	200.00	0.00	-0.00
789	19.00	2.52	-7.17	1139.17	387.23	0.00	55.52	-0.00	-0.00	-0.00	300.00	200.00	0.00	-0.00
790	18.92	2.59	-7.02	1150.83	386.96	0.00	79.28	-0.00	-0.00	-0.00	300.00	200.00	0.00	-0.00
791	19.15	2.52	-7.02	1150.83	391.30	0.00	155.57	-0.00	-0.00	-0.00	300.00	200.00	0.00	-0.00
792	-0.00	-0.00	-0.00	903.00	200.00	0.00	-0.00	-0.00	-0.00	-0.00	300.00	200.00	0.00	-0.00
793	19.15	2.59	-6.87	1156.33	391.11	0.00	118.68	-0.00	-0.00	-0.00	300.00	200.00	0.00	-0.00
794	19.23	2.52	-6.71	1155.27	395.45	0.00	238.77	-0.00	-0.00	-0.00	300.00	200.00	0.00	-0.00
795	19.15	2.44	-6.87	1136.33	386.67	0.00	75.28	-0.00	-0.00	-0.00	300.00	200.00	0.00	-0.00
796	19.30	2.44	-6.56	1161.14	400.00	0.00	254.79	-0.00	-0.00	-0.00	300.00	200.00	0.00	-0.00
797	19.23	2.52	-6.87	1169.67	391.11	0.00	50.35	-0.00	-0.00	-0.00	300.00	200.00	0.00	-0.00
798	19.30	2.44	-6.87	1143.00	391.11	0.00	196.16	-0.00	-0.00	-0.00	300.00	200.00	0.00	-0.00
799	19.23	2.52	-6.87	1143.00	382.22	0.00	-53.41	-0.00	-0.00	-0.00	300.00	200.00	0.00	-0.00
800	-0.00	-0.00	-0.00	903.00	200.00	0.00	-0.00	-0.00	-0.00	-0.00	300.00	200.00	0.00	-0.00
801	19.45	2.29	-6.56	1161.14	386.05	0.00	7.45	-0.00	-0.00	-0.00	300.00	200.00	0.00	-0.00
802	19.38	2.52	-6.56	1154.16	400.00	0.00	199.25	-0.00	-0.00	-0.00	300.00	200.00	0.00	-0.00
803	19.61	2.21	-6.56	1154.16	400.00	0.00	321.68	-0.00	-0.00	-0.00	300.00	200.00	0.00	-0.00
804	19.68	2.14	-6.71	1155.27	390.91	0.00	129.01	-0.00	-0.00	-0.00	300.00	200.00	0.00	-0.00
805	19.76	2.29	-6.71	1148.45	390.91	0.00	74.91	-0.00	-0.00	-0.00	300.00	200.00	0.00	-0.00
806	19.76	2.14	-6.71	1141.64	395.45	0.00	239.63	-0.00	-0.00	-0.00	300.00	200.00	0.00	-0.00
807	19.76	2.21	-6.71	1148.45	395.45	0.00	183.45	-0.00	-0.00	-0.00	300.00	200.00	0.00	-0.00
808	19.76	2.14	-7.02	1131.26	378.26	0.00	-77.95	-0.00	-0.00	-0.00	300.00	200.00	0.00	-0.00
809	19.84	2.21	-6.87	1136.33	382.22	0.00	-14.41	-0.00	-0.00	-0.00	300.00	200.00	0.00	-0.00
810	19.76	2.14	-6.56	1154.16	395.35	0.00	165.01	-0.00	-0.00	-0.00	300.00	200.00	0.00	-0.00
811	-0.00	-0.00	-0.00	903.00	200.00	0.00	-0.00	-0.00	-0.00	-0.00	300.00	200.00	0.00	-0.00
812	19.76	2.14	-7.02	1144.30	378.26	0.00	-105.82	-0.00	-0.00	-0.00	300.00	200.00	0.00	-0.00
813	19.99	2.06	-6.71	1148.45	390.91	0.00	151.89	-0.00	-0.00	-0.00	300.00	200.00	0.00	-0.00
814	19.91	2.21	-6.71	1141.64	386.36	0.00	24.45	-0.00	-0.00	-0.00	300.00	200.00	0.00	-0.00
815	19.76	2.21	-6.71	1155.27	390.91	0.00	55.66	-0.00	-0.00	-0.00	300.00	200.00	0.00	-0.00
816	19.91	2.21	-7.02	1124.74	378.26	0.00	-76.63	-0.00	-0.00	-0.00	300.00	200.00	0.00	-0.00
817	19.84	2.06	-6.71	1155.27	395.45	0.00	198.88	-0.00	-0.00	-0.00	300.00	200.00	0.00	-0.00
818	19.99	1.98	-6.56	1147.19	395.35	0.00	261.88	-0.00	-0.00	-0.00	300.00	200.00	0.00	-0.00
819	-0.00	-0.00	-0.00	903.00	200.00	0.00	-0.00	-0.00	-0.00	-0.00	300.00	200.00	0.00	-0.00
820	19.99	2.14	-7.02	1144.30	378.26	0.00	-110.79	-0.00	-0.00	-0.00	300.00	200.00	0.00	-0.00
821	19.84	1.98	-6.87	1143.00	377.78	0.00	-131.06	-0.00	-0.00	-0.00	300.00	200.00	0.00	-0.00
822	20.07	2.29	-6.71	1141.64	381.82	0.00	-79.41	0.00	0.00	0.00	300.00	200.00	0.00	0.00
823	-0.00	-0.00	-0.00	903.00	200.00	0.00	-0.00	-0.00	-0.00	-0.00	300.00	200.00	0.00	-0.00
824	20.07	2.29	-6.71	1148.45	390.91	0.00	133.17	-0.00	-0.00	-0.00	300.00	200.00	0.00	-0.00
825	19.91	2.21	-6.56	1147.19	395.35	0.00	145.31	-0.00	-0.00	-0.00	300.00	200.00	0.00	-0.00
826	19.99	2.14	-6.71	1155.27	386.36	0.00	27.74	-0.00	-0.00	-0.00	300.00	200.00	0.00	-0.00
827	19.91	2.06	-6.56	1140.21	386.05	0.00	11.71	-0.00	-0.00	-0.00	300.00	200.00	0.00	-0.00
828	19.91	2.21	-6.87	1136.33	382.22	0.00	-92.06	-0.00	-0.00	-0.00	300.00	200.00	0.00	-0.00
829	19.84	2.14	-6.56	1154.16	390.70	0.00	41.87	-0.00	-0.00	-0.00	300.00	200.00	0.00	-0.00
830	19.91	2.14	-6.87	1136.33	386.67	0.00	14.24	-0.00	-0.00	-0.00	300.00	200.00	0.00	-0.00
831	19.99	2.14	-7.02	1137.78	378.26	0.00	-142.64	-0.00	-0.00	-0.00	300.00	200.00	0.00	-0.00
832	19.91	2.14	-6.41	1160.14	395.24	0.00	156.95	-0.00	-0.00	-0.00	300.00	200.00	0.00	-0.00
833	19.99	2.14	-6.87	1143.00	382.22	0.00	-74.60	-0.00	-0.00	-0.00	300.00	200.00	0.00	-0.00
834	19.91	2.21	-6.71	1155.27	386.36	0.00	-28.61	-0.00	-0.00	-0.00	300.00	200.00	0.00	-0.00
835	20.07	2.14	-6.87	1143.00	382.22	0.00	-14.92	-0.00	-0.00	-0.00	300.00	200.00	0.00	-0.00
836	19.91	1.98	-6.87	1143.00	382.22	0.00	-6.10	-0.00	-0.00	-0.00	300.00	200.00	0.00	-0.00
837	19.84	2.21	-6.87	1136.33	382.22	0.00	-60.19	-0.00	-0.00	-0.00	300.00	200.00	0.00	-0.00
838	19.91	2.21	-6.71	1141.64	395.45	0.00	205.47	-0.00	-0.00	-0.00	300.00	200.00	0.00	-0.00
839	19.99	2.06	-6.71	1155.27	386.36	0.00	24.10	-0.00	-0.00	-0.00	300.00	200.00	0.00	-0.00
840	19.68	2.29	-7.02	1137.78	382.61	0.00	-101.50	-0.00	-0.00	-0.00	300.00	200.00	0.00	-0.00
841	-0.00	-0.00	-0.00	903.00	200.00	0.00	-0.00	-0.00	-0.00	-0.00	300.00	200.00	0.00	-0.00
842	19.91	2.14	-7.32	1128.00	375.00	0.00	-154.50	-0.00	-0.00	-0.00	300.00	200.00	0.00	-0.00
843	19.91	1.98	-6.56	1154.16	400.00	0.00	302.87	-0.00	-0.00	-0.00	300.00	200.00	0.00	-0.00
844	19.84	2.21	-7.02	1131.26	395.65	0.00	240.33	-0.00	-0.00	-0.00	300.00	200.00	0.00	-0.00
845	19.99	2.14	-7.17	1132.79	370.21	0.00	-247.06	-0.00	-0.00	-0.00	300.00	200.00	0.00	-0.00
846	19.91	2.14	-6.56	1147.19	390.70	0.00	94.21	-0.00	-0.00	-0.00	300.00	200.00	0.00	-0.00
847	19.91	2.21	-6.71	1155.27	386.36	0.00	-5.72	-0.00	-0.00	-0.00	300.00	200.00	0.00	-0.00
848	19.84	2.06	-7.17	1132.79	370.21	0.00	-301.28	-0.00	-0.00	-0.00	300.00	200.00	0.00	-0.00
849	19.84	2.21	-7.17	1126.40	378.72	0.00	-130.51	-0.00	-0.00	-0.00	300.00	200.00	0.00	-0.00
850	19.91	2.06	-6.71	1148.45	390.91	0.00	137.33	-0.00	-0.00	-0.00	300.00	200.00	0.00	-0.00
851	19.84	2.06	-7.17	1126.40	374.47	0.00	-135.06	-0.00	-0.00	-0.00	300.00	200.00	0.00	-0.00
852	19.91	2.06	-6.56	1154.16	400.00	0.00	283.71	-0.00	-0.00	-0.00	300.00	200.00	0.00	-0.00
853	19.99	2.14	-6.71	1148.45	390.91	0.00	110.28	-0.00	-0.00	-0.00	300.00	200.00	0.00	-0.00
854	19.68	2.14	-6.71	1141.64	400.00	0.00	291.30	-0.00	-0.00	-0.00	300.00	200.00	0.00	-0.00
855	19.68	2.14	-6.71	1134.82	381.82	0.00	-97.79	-0.00	-0.00	-0.00	300.00	200.00	0.00	-0.00
856	19.91	2.29	-6.56	1154.16	390.70	0.00	109.65	-0.00	-0.00	-0.00	300.00	200.00	0.00	-0.00
857	19.76	2.21	-6.87	1143.00	377.78	0.00	-108.00	-0.00	-0.00	-0.00	300.00	200.00	0.00	-0.00
858	19.68	2.29	-6.56	1154.16	386.05	0.00	-71.33	-0.00	-0.00	-0.00	300.00	200.00	0.00	-0.00
859	19.99	2.21	-7.02	1137.78	369.57	0.00	-311.48	-0.00	-0.00	-0.00	300.00	200.00	0.00	-0.00
860	19.84	2.21	-6.87	1143.00	386.67	0.00	36.11	-0.00	-0.00	-0.00	300.00	200.00	0.00	-0.00
861	19.99	2.21	-7.02	1131.26	382.61	0.00	-59.21	-0.00	-0.00	-0.00	300.00	200.00	0.00	-0.00
862	19.61	2.14	-6.71	1134.82	395.45	0.00	178.60	-0.00	-0.00	-0.00	300.00	200.00	0.00	-0.00
863	19.91	2.14	-7.02	1137.78	382.61	0.00	-1.00	-0.00	-0.00	-0.00	300.00	200.00	0.00	-0.00
864	19.91	2.21	-6.71	1148.45	395.45	0.00	236.16	-0.00	-0.00	-0.00	300.00	200.00	0.00	-0.00
865	19.76	2.21	-6.87	1143.00	382.22	0.00	-111.73	-0.00	-0.00	-0.00	300.00	200.00	0.00	-0.00
866	19.76	2.21	-6.87	1143.00	386.67	0.00	21.87	-0.00	-0.00	-0.00	300.00	200.00	0.00	-0.00
867	19.76	2.14	-6.87	1136.33	391.11	0.00	96.47	-0.00	-0.00	-0.00	300.00	200.00	0.00	-0.00
868	19.68	2.14	-6.56	1154.16	395.35	0.00	150.10	-0.00	-0.00	-0.00	300.00	200.00	0.00	-0.00
869	19.84	2.21	-6.71	1148.45	390.91	0.00	85.31	-0.00	-0.00	-0.00	300.00	200.00	0.00	-0.00
870	19.76	2.06	-6.71	1148.45	395.45	0.00	198.02	-0.00	-0.00	-0.00	300.00	200.00	0.00	-0.00
871	19.84	2.21	-6.71	1134.82	390.91	0.00	92.59	-0.00	-0.00	-0.00	300.00	200.00	0.00	-0.00
872	19.76	1.98	-7.02	1137.78	378.26	0.00	-78.95	-0.00	-0.00	-0.00	300.00	200.00	0.00	-0.00
873	19.84	2.06	-7.02	1137.78	391.30	0.00	198.36	-0.00	-0.00	-0.00	300.00	200.00	0.00	-0.00
874	19.84	2.21	-6.71	1162.09	381.82	0.00	-102.30	-0.00	-0.00	-0.00	300.00	200.00	0.00	-0.00
875	19.76	2.14	-6.87	1143.00	386.67	0.00	63.07	-0.00	-0.00	-0.00	300.00	200.00	0.00	-0.00
876	19.84	2.29	-6.71	1141.64	386.36	0.00	14.91	-0.00	-0.00	-0.00	300.00	200.00	0.00	-0.00
877	19.84	2.06	-6.87	1136.33	382.22	0.00	21.19	-0.00	-0.00	-0.00	300.00	200.00	0.00	-0.00
878	19.84	2.21	-6.71	1148.45	386.36	0.00	-4.85	-0.00	-0.00	-0.00	300.00	200.00	0.00	-0.00
879	19.76	2.14	-6.56	1140.21	390.70	0.00	148.68	-0.00	-0.00	-0.00	300.00	200.00	0.00	-0.00
880	19.76	2.21	-6.71	1155.27	390.91	0.00	101.44	-0.00	-0.00	-0.00	300.00	200.00	0.00	-0.00
881	19.84	2.29	-7.17	1126.40	374.47	0.00	-186.19	-0.00	-0.00	-0.00	300.00	200.00	0.00	-0.00
882	19.76	2.06	-6.56	1147.19	400.00	0.00	336.23	-0.00	-0.00	-0.00	300.00	200.00	0.00	-0.00
883	-0.00	-0.00	-0.00	903.00	200.00	0.00	-0.00	-0.00	-0.00	-0.00	300.00	200.00	0.00	-0.00
884	19.68	2.14	-6.87	1136.33	391.11	0.00	150.55	-0.00	-0.00	-0.00	300.00	200.00	0.00	-0.00
885	19.76	2.06	-6.71	1141.64	386.36	0.00	55.31	-0.00	-0.00	-0.00	300.00	200.00	0.00	-0.00
886	19.76	2.21	-7.02	1137.78	378.26	0.00	-86.91	-0.00	-0.00	-0.00	300.00	200.00	0.00	-0.00
887	19.76	2.21	-6.56	1147.19	400.00	0.00	298.97	-0.00	-0.00	-0.00	300.00	200.00	0.00	-0.00
888	19.84	2.14	-6.56	1154.16	400.00	0.00	317.95	-0.00	-0.00	-0.00	300.00	200.00	0.00	-0.00
889	19.84	2.21	-7.02	1131.26	386.96	0.00	90.72	-0.00	-0.00	-0.00	300.00	200.00	0.00	-0.00
890	19.84	2.14	-6.71	1141.64	395.45	0.00	231.66	-0.00	-0.00	-0.00	300.00	200.00	0.00	-0.00
891	19.68	2.14	-7.02	1137.78	382.61	0.00	48.76	-0.00	-0.00	-0.00	300.00	200.00	0.00	-0.00
892	19.76	2.29	-7.02	1137.78	373.91	0.00	-236.51	-0.00	-0.00	-0.00	300.00	200.00	0.00	-0.00
893	19.61	2.29	-6.56	1161.14	400.00	0.00	286.55	-0.00	-0.00	-0.00	300.00	200.00	0.00	-0.00
894	-0.00	-0.00	-0.00	903.00	200.00	0.00	-0.00	-0.00	-0.00	-0.00	300.00	200.00	0.00	-0.00
895	19.38	2.06	-6.87	1156.33	391.11	0.00	91.72	-0.00	-0.00	-0.00	300.00	200.00	0.00	-0.00
896	19.76	2.06	-6.71	1134.82	395.45	0.00	271.88	-0.00	-0.00	-0.00	300.00	200.00	0.00	-0.00
897	19.84	2.14	-6.71	1155.27	390.91	0.00	203.91	-0.00	-0.00	-0.00	300.00	200.00	0.00	-0.00
898	19.76	2.06	-6.87	1143.00	391.11	0.00	192.09	-0.00	-0.00	-0.00	300.00	200.00	0.00	-0.00
899	19.68	2.44	-7.02	1137.78	378.26	0.00	-108.47	-0.00	-0.00	-0.00	300.00	200.00	0.00	-0.00
900	19.61	2.21	-6.56	1147.19	390.70	0.00	108.94	-0.00	-0.00	-0.00	300.00	200.00	0.00	-0.00
901	19.61	2.14	-6.87	1136.33	386.67	0.00	71.72	-0.00	-0.00	-0.00	300.00	200.00	0.00	-0.00
902	19.68	2.21	-6.87	1136.33	382.22	0.00	26.45	-0.00	-0.00	-0.00	300.00	200.00	0.00	-0.00
903	19.68	2.21	-7.02	1144.30	378.26	0.00	-114.94	-0.00	-0.00	-0.00	300.00	200.00	0.00	-0.00
904	19.61	2.29	-7.02	1131.26	378.26	0.00	-117.09	-0.00	-0.00	-0.00	300.00	200.00	0.00	-0.00
905	19.61	2.14	-6.71	1141.64	390.91	0.00	189.35	-0.00	-0.00	-0.00	300.00	200.00	0.00	-0.00
906	19.45	2.14	-6.56	1140.21	400.00	0.00	340.13	-0.00	-0.00	-0.00	300.00	200.00	0.00	-0.00
907	19.61	2.14	-6.87	1129.67	386.67	0.00	131.73	-0.00	-0.00	-0.00	300.00	200.00	0.00	-0.00
908	19.61	2.21	-6.87	1143.00	382.22	0.00	-47.98	-0.00	-0.00	-0.00	300.00	200.00	0.00	-0.00
909	19.38	2.44	-7.02	1137.78	369.57	0.00	-331.38	-0.00	-0.00	-0.00	300.00	200.00	0.00	-0.00
910	19.68	2.29	-7.17	1126.40	374.47	0.00	-52.59	-0.00	-0.00	-0.00	300.00	200.00	0.00	-0.00
911	19.68	2.29	-6.71	1155.27	390.91	0.00	159.18	-0.00	-0.00	-0.00	300.00	200.00	0.00	-0.00
912	19.61	2.21	-7.02	1131.26	382.61	0.00	-14.43	-0.00	-0.00	-0.00	300.00	200.00	0.00	-0.00
913	19.68	2.29	-6.71	1148.45	381.82	0.00	18.73	-0.00	-0.00	-0.00	300.00	200.00	0.00	-0.00
914	19.61	2.21	-6.87	1136.33	382.22	0.00	12.55	-0.00	-0.00	-0.00	300.00	200.00	0.00	-0.00
915	19.68	2.14	-7.17	1126.40	374.47	0.00	-132.95	-0.00	-0.00	-0.00	300.00	200.00	0.00	-0.00
916	19.76	2.14	-6.56	1154.16	390.70	0.00	73.10	-0.00	-0.00	-0.00	300.00	200.00	0.00	-0.00
917	19.84	2.06	-6.71	1148.45	390.91	0.00	168.54	-0.00	-0.00	-0.00	300.00	200.00	0.00	-0.00
918	19.84	1.98	-6.56	1140.21	386.05	0.00	84.28	-0.00	-0.00	-0.00	300.00	200.00	0.00	-0.00
919	19.91	2.29	-6.87	1143.00	391.11	0.00	97.66	-0.00	-0.00	-0.00	300.00	200.00	0.00	-0.00
920	19.91	2.21	-6.87	1136.33	386.67	0.00	65.10	-0.00	-0.00	-0.00	300.00	200.00	0.00	-0.00
921	19.84	2.14	-7.02	1124.74	386.96	0.00	53.41	-0.00	-0.00	-0.00	300.00	200.00	0.00	-0.00
922	19.91	2.14	-6.56	1147.19	386.05	0.00	24.49	-0.00	-0.00	-0.00	300.00	200.00	0.00	-0.00
923	20.07	2.14	-6.71	1141.64	395.45	0.00	207.73	-0.00	-0.00	-0.00	300.00	200.00	0.00	-0.00
924	20.14	2.21	-6.71	1148.45	386.36	0.00	6.24	-0.00	-0.00	-0.00	300.00	200.00	0.00	-0.00
925	20.22	2.52	-6.41	1153.00	395.24	0.00	90.64	-0.00	-0.00	-0.00	300.00	200.00	0.00	-0.00
926	20.22	2.14	-6.41	1160.14	395.24	0.00	124.98	-0.00	-0.00	-0.00	300.00	200.00	0.00	-0.00
927	20.14	2.06	-6.87	1143.00	382.22	0.00	-97.15	-0.00	-0.00	-0.00	300.00	200.00	0.00	-0.00
928	20.45	2.21	-7.32	1121.75	370.83	0.00	-264.01	-0.00	-0.00	-0.00	300.00	200.00	0.00	-0.00
929	20.29	2.29	-6.56	1147.19	395.35	0.00	132.54	-0.00	-0.00	-0.00	300.00	200.00	0.00	-0.00
930	20.37	1.98	-7.02	1144.30	391.30	0.00	168.18	-0.00	-0.00	-0.00	300.00	200.00	0.00	-0.00
931	20.29	2.14	-6.41	1153.00	395.24	0.00	200.91	-0.00	-0.00	-0.00	300.00	200.00	0.00	-0.00
932	20.29	1.98	-6.71	1155.27	390.91	0.00	100.92	-0.00	-0.00	-0.00	300.00	200.00	0.00	-0.00
933	20.29	2.21	-6.87	1143.00	382.22	0.00	-83.08	-0.00	-0.00	-0.00	300.00	200.00	0.00	-0.00
934	20.37	2.21	-6.71	1141.64	386.36	0.00	18.21	0.00	0.00	0.00	300.00	200.00	0.00	0.00
935	20.29	2.29	-6.41	1167.29	395.24	0.00	84.29	-0.00	-0.00	-0.00	300.00	200.00	0.00	-0.00
936	20.37	2.06	-6.56	1147.19	400.00	0.00	298.08	-0.00	-0.00	-0.00	300.00	200.00	0.00	-0.00
937	20.29	2.14	-6.87	1143.00	382.22	0.00	-87.65	-0.00	-0.00	-0.00	300.00	200.00	0.00	-0.00
938	20.29	2.06	-7.02	1137.78	386.96	0.00	83.26	-0.00	-0.00	-0.00	300.00	200.00	0.00	-0.00
939	-0.00	-0.00	-0.00	903.00	200.00	0.00	-0.00	-0.00	-0.00	-0.00	300.00	200.00	0.00	-0.00
940	20.07	2.14	-7.02	1124.74	382.61	0.00	-13.93	-0.00	-0.00	-0.00	300.00	200.00	0.00	-0.00
941	20.14	1.98	-6.71	1141.64	381.82	0.00	-38.49	-0.00	-0.00	-0.00	300.00	200.00	0.00	-0.00
942	20.07	2.06	-6.71	1141.64	377.27	0.00	-161.78	-0.00	-0.00	-0.00	300.00	200.00	0.00	-0.00
943	19.99	2.44	-6.71	1148.45	395.45	0.00	149.12	-0.00	-0.00	-0.00	300.00	200.00	0.00	-0.00
944	20.22	2.21	-6.71	1148.45	400.00	0.00	296.16	-0.00	-0.00	-0.00	300.00	200.00	0.00	-0.00
945	19.91	2.06	-7.17	1126.40	378.72	0.00	-105.68	-0.00	-0.00	-0.00	300.00	200.00	0.00	-0.00
946	20.07	2.21	-7.02	1131.26	369.57	0.00	-307.00	-0.00	-0.00	-0.00	300.00	200.00	0.00	-0.00
947	-0.00	-0.00	-0.00	903.00	200.00	0.00	-0.00	-0.00	-0.00	-0.00	300.00	200.00	0.00	-0.00
948	19.91	1.98	-6.56	1154.16	400.00	0.00	302.87	-0.00	-0.00	-0.00	300.00	200.00	0.00	-0.00
949	19.91	1.98	-6.87	1143.00	386.67	0.00	36.62	-0.00	-0.00	-0.00	300.00	200.00	0.00	-0.00
950	19.91	1.98	-7.02	1137.78	382.61	0.00	11.94	-0.00	-0.00	-0.00	300.00	200.00	0.00	-0.00
951	20.07	2.14	-7.02	1137.78	382.61	0.00	-18.91	-0.00	-0.00	-0.00	300.00	200.00	0.00	-0.00
952	19.91	2.14	-6.87	1143.00	382.22	0.00	-111.39	-0.00	-0.00	-0.00	300.00	200.00	0.00	-0.00
953	19.91	2.14	-6.71	1141.64	390.91	0.00	156.06	-0.00	-0.00	-0.00	300.00	200.00	0.00	-0.00
954	19.91	2.21	-6.87	1136.33	391.11	0.00	130.72	-0.00	-0.00	-0.00	300.00	200.00	0.00	-0.00
955	19.99	2.21	-7.02	1137.78	373.91	0.00	-224.57	-0.00	-0.00	-0.00	300.00	200.00	0.00	-0.00
956	19.91	2.06	-6.71	1148.45	381.82	0.00	-43.70	-0.00	-0.00	-0.00	300.00	200.00	0.00	-0.00
957	20.07	2.21	-6.56	1154.16	400.00	0.00	230.12	-0.00	-0.00	-0.00	300.00	200.00	0.00	-0.00
958	19.91	2.14	-6.56	1147.19	390.70	0.00	94.21	-0.00	-0.00	-0.00	300.00	200.00	0.00	-0.00
959	19.91	1.98	-6.87	1136.33	386.67	0.00	95.62	-0.00	-0.00	-0.00	300.00	200.00	0.00	-0.00
960	19.84	2.06	-6.87	1129.67	382.22	0.00	-10.85	-0.00	-0.00	-0.00	300.00	200.00	0.00	-0.00
961	19.84	2.06	-7.02	1131.26	378.26	0.00	-161.38	-0.00	-0.00	-0.00	300.00	200.00	0.00	-0.00
962	19.91	2.14	-6.71	1148.45	386.36	0.00	-17.69	-0.00	-0.00	-0.00	300.00	200.00	0.00	-0.00
963	-0.00	-0.00	-0.00	903.00	200.00	0.00	-0.00	-0.00	-0.00	-0.00	300.00	200.00	0.00	-0.00
964	19.76	2.06	-7.02	1144.30	382.61	0.00	-70.16	-0.00	-0.00	-0.00	300.00	200.00	0.00	-0.00
965	19.76	2.21	-6.56	1147.19	400.00	0.00	207.41	-0.00	-0.00	-0.00	300.00	200.00	0.00	-0.00
966	19.99	1.98	-6.41	1160.14	400.00	0.00	329.15	-0.00	-0.00	-0.00	300.00	200.00	0.00	-0.00
967	19.99	2.21	-6.56	1168.12	390.70	0.00	20.94	-0.00	-0.00	-0.00	300.00	200.00	0.00	-0.00
968	19.99	2.06	-6.56	1140.21	390.70	0.00	118.88	-0.00	-0.00	-0.00	300.00	200.00	0.00	-0.00
969	19.84	2.06	-6.56	1147.19	400.00	0.00	305.71	-0.00	-0.00	-0.00	300.00	200.00	0.00	-0.00
970	19.91	2.21	-6.87	1136.33	382.22	0.00	-69.17	0.00	0.00	0.00	300.00	200.00	0.00	0.00
971	19.91	2.14	-6.87	1143.00	382.22	0.00	-88.50	-0.00	-0.00	-0.00	300.00	200.00	0.00	-0.00
972	-0.00	-0.00	-0.00	903.00	200.00	0.00	-0.00	-0.00	-0.00	-0.00	300.00	200.00	0.00	-0.00
973	19.76	2.14	-6.87	1136.33	382.22	0.00	-56.29	-0.00	-0.00	-0.00	300.00	200.00	0.00	-0.00
974	-0.00	-0.00	-0.00	903.00	200.00	0.00	-0.00	-0.00	-0.00	-0.00	300.00	200.00	0.00	-0.00
975	-0.00	-0.00	-0.00	903.00	200.00	0.00	-0.00	-0.00	-0.00	-0.00	300.00	200.00	0.00	-0.00
976	19.91	1.91	-6.71	1148.45	400.00	0.00	332.92	-0.00	-0.00	-0.00	300.00	200.00	0.00	-0.00
977	19.84	1.98	-6.87	1143.00	395.56	0.00	244.48	-0.00	-0.00	-0.00	300.00	200.00	0.00	-0.00
978	19.99	1.91	-7.02	1137.78	386.96	0.00	107.81	-0.00	-0.00	-0.00	300.00	200.00	0.00	-0.00
979	19.91	1.98	-7.02	1137.78	378.26	0.00	-120.41	-0.00	-0.00	-0.00	300.00	200.00	0.00	-0.00
980	19.76	2.14	-6.71	1141.64	400.00	0.00	283.67	-0.00	-0.00	-0.00	300.00	200.00	0.00	-0.00
981	19.68	2.06	-6.87	1143.00	386.67	0.00	-1.53	-0.00	-0.00	-0.00	300.00	200.00	0.00	-0.00
982	19.61	2.14	-6.87	1129.67	382.22	0.00	-92.74	-0.00	-0.00	-0.00	300.00	200.00	0.00	-0.00
983	19.84	2.21	-6.87	1136.33	382.22	0.00	-105.96	-0.00	-0.00	-0.00	300.00	200.00	0.00	-0.00
984	19.91	1.98	-7.02	1124.74	386.96	0.00	124.39	-0.00	-0.00	-0.00	300.00	200.00	0.00	-0.00
985	19.99	2.21	-6.56	1147.19	386.05	0.00	20.05	-0.00	-0.00	-0.00	300.00	200.00	0.00	-0.00
986	19.68	1.98	-7.17	1126.40	387.23	0.00	60.87	-0.00	-0.00	-0.00	300.00	200.00	0.00	-0.00
987	19.91	2.06	-7.02	1144.30	378.26	0.00	-151.76	-0.00	-0.00	-0.00	300.00	200.00	0.00	-0.00
988	19.84	2.06	-7.02	1131.26	386.96	0.00	102.67	-0.00	-0.00	-0.00	300.00	200.00	0.00	-0.00
989	19.76	2.06	-6.71	1148.45	395.45	0.00	198.02	-0.00	-0.00	-0.00	300.00	200.00	0.00	-0.00
990	19.84	2.14	-6.56	1147.19	400.00	0.00	309.97	-0.00	-0.00	-0.00	300.00	200.00	0.00	-0.00
991	19.76	2.06	-6.87	1136.33	386.67	0.00	49.34	-0.00	-0.00	-0.00	300.00	200.00	0.00	-0.00
992	19.68	1.91	-6.87	1136.33	391.11	0.00	158.18	-0.00	-0.00	-0.00	300.00	200.00	0.00	-0.00
993	19.99	2.06	-7.02	1137.78	382.61	0.00	7.96	-0.00	-0.00	-0.00	300.00	200.00	0.00	-0.00
994	19.91	2.06	-6.56	1147.19	390.70	0.00	135.73	-0.00	-0.00	-0.00	300.00	200.00	0.00	-0.00
995	19.84	2.14	-6.71	1141.64	386.36	0.00	28.44	-0.00	-0.00	-0.00	300.00	200.00	0.00	-0.00
996	19.84	1.91	-6.56	1147.19	400.00	0.00	320.08	-0.00	-0.00	-0.00	300.00	200.00	0.00	-0.00
997	19.84	2.06	-7.02	1131.26	395.65	0.00	229.38	-0.00	-0.00	-0.00	300.00	200.00	0.00	-0.00
998	-0.00	-0.00	-0.00	903.00	200.00	0.00	-0.00	-0.00	-0.00	-0.00	300.00	200.00	0.00	-0.00
999	19.76	2.21	-6.87	1143.00	382.22	0.00	-65.95	-0.00	-0.00	-0.00	300.00	200.00	0.00	-0.00
1000	-0.00	-0.00	-0.00	903.00	200.00	0.00	-0.00	-0.00	-0.00	-0.00	300.00	200.00	0.00	-0.00
1001	19.76	2.06	-6.71	1148.45	395.45	0.00	175.13	-0.00	-0.00	-0.00	300.00	200.00	0.00	-0.00
1002	19.84	1.98	-7.02	1137.78	391.30	0.00	170.50	-0.00	-0.00	-0.00	300.00	200.00	0.00	-0.00
1003	19.68	2.06	-6.71	1141.64	395.45	0.00	174.26	-0.00	-0.00	-0.00	300.00	200.00	0.00	-0.00
1004	19.76	2.14	-7.02	1137.78	382.61	0.00	-74.64	0.00	0.00	0.00	300.00	200.00	0.00	0.00
1005	19.84	1.98	-6.71	1148.45	395.45	0.00	208.77	-0.00	-0.00	-0.00	300.00	200.00	0.00	-0.00
1006	19.76	1.98	-6.87	1143.00	391.11	0.00	164.63	-0.00	-0.00	-0.00	300.00	200.00	0.00	-0.00
1007	19.76	2.14	-6.71	1141.64	390.91	0.00	81.15	-0.00	-0.00	-0.00	300.00	200.00	0.00	-0.00
1008	19.84	2.21	-6.87	1136.33	386.67	0.00	50.86	-0.00	-0.00	-0.00	300.00	200.00	0.00	-0.00
1009	19.76	2.14	-6.87	1136.33	391.11	0.00	165.13	-0.00	-0.00	-0.00	300.00	200.00	0.00	-0.00
1010	19.76	2.14	-6.71	1155.27	400.00	0.00	254.54	-0.00	-0.00	-0.00	300.00	200.00	0.00	-0.00
1011	19.61	2.14	-6.71	1134.82	381.82	0.00	-65.89	-0.00	-0.00	-0.00	300.00	200.00	0.00	-0.00
1012	19.91	2.21	-6.71	1134.82	386.36	0.00	85.31	-0.00	-0.00	-0.00	300.00	200.00	0.00	-0.00
1013	19.76	1.98	-6.71	1141.64	386.36	0.00	50.63	-0.00	-0.00	-0.00	300.00	200.00	0.00	-0.00
1014	19.76	2.06	-6.71	1148.45	381.82	0.00	-48.55	-0.00	-0.00	-0.00	300.00	200.00	0.00	-0.00
1015	19.84	2.06	-6.87	1143.00	382.22	0.00	-38.32	-0.00	-0.00	-0.00	300.00	200.00	0.00	-0.00
1016	19.76	1.98	-6.87	1136.33	391.11	0.00	177.85	-0.00	-0.00	-0.00	300.00	200.00	0.00	-0.00
1017	19.76	2.14	-6.87	1136.33	382.22	0.00	-56.29	-0.00	-0.00	-0.00	300.00	200.00	0.00	-0.00
1018	19.91	1.98	-7.02	1137.78	386.96	0.00	75.63	-0.00	-0.00	-0.00	300.00	200.00	0.00	-0.00
1019	19.76	1.91	-7.02	1144.30	391.30	0.00	161.38	-0.00	-0.00	-0.00	300.00	200.00	0.00	-0.00
1020	19.99	2.06	-6.87	1136.33	382.22	0.00	26.11	-0.00	-0.00	-0.00	300.00	200.00	0.00	-0.00
1021	19.76	2.21	-7.02	1144.30	378.26	0.00	-170.00	-0.00	-0.00	-0.00	300.00	200.00	0.00	-0.00
1022	19.76	2.14	-6.87	1136.33	391.11	0.00	119.36	0.00	0.00	0.00	300.00	200.00	0.00	0.00
1023	19.76	1.98	-6.71	1148.45	381.82	0.00	-52.71	-0.00	-0.00	-0.00	300.00	200.00	0.00	-0.00
1024	19.84	1.98	-7.17	1139.17	382.98	0.00	2.60	-0.00	-0.00	-0.00	300.00	200.00	0.00	-0.00
1025	-0.00	-0.00	-0.00	903.00	200.00	0.00	-0.00	-0.00	-0.00	-0.00	300.00	200.00	0.00	-0.00
1026	19.91	2.06	-6.71	1141.64	395.45	0.00	241.89	-0.00	-0.00	-0.00	300.00	200.00	0.00	-0.00
1027	19.91	1.98	-6.56	1147.19	400.00	0.00	339.60	-0.00	-0.00	-0.00	300.00	200.00	0.00	-0.00
1028	19.84	2.06	-6.87	1136.33	395.56	0.00	239.90	-0.00	-0.00	-0.00	300.00	200.00	0.00	-0.00
1029	19.84	1.98	-6.71	1155.27	386.36	0.00	37.80	-0.00	-0.00	-0.00	300.00	200.00	0.00	-0.00
1030	19.76	2.21	-6.71	1134.82	381.82	0.00	-55.83	-0.00	-0.00	-0.00	300.00	200.00	0.00	-0.00
1031	-0.00	-0.00	-0.00	903.00	200.00	0.00	-0.00	-0.00	-0.00	-0.00	300.00	200.00	0.00	-0.00
1032	19.99	2.06	-6.87	1143.00	395.56	0.00	233.12	-0.00	-0.00	-0.00	300.00	200.00	0.00	-0.00
1033	19.91	2.14	-7.02	1137.78	378.26	0.00	-110.46	-0.00	-0.00	-0.00	300.00	200.00	0.00	-0.00
1034	19.84	1.98	-6.87	1136.33	395.56	0.00	257.70	-0.00	-0.00	-0.00	300.00	200.00	0.00	-0.00
1035	19.84	1.91	-6.41	1153.00	395.24	0.00	237.42	-0.00	-0.00	-0.00	300.00	200.00	0.00	-0.00
1036	19.99	1.98	-6.71	1141.64	395.45	0.00	275.01	-0.00	-0.00	-0.00	300.00	200.00	0.00	-0.00
1037	19.76	2.21	-6.87	1129.67	391.11	0.00	139.19	-0.00	-0.00	-0.00	300.00	200.00	0.00	-0.00
1038	19.91	2.06	-6.87	1143.00	391.11	0.00	129.70	-0.00	-0.00	-0.00	300.00	200.00	0.00	-0.00
1039	19.91	2.21	-6.56	1168.12	390.70	0.00	29.28	-0.00	-0.00	-0.00	300.00	200.00	0.00	-0.00
1040	19.84	2.06	-6.71	1141.64	381.82	0.00	-43.52	-0.00	-0.00	-0.00	300.00	200.00	0.00	-0.00
1041	19.99	1.98	-7.02	1137.78	386.96	0.00	67.01	-0.00	-0.00	-0.00	300.00	200.00	0.00	-0.00
1042	19.76	2.21	-7.02	1137.78	378.26	0.00	-178.46	-0.00	-0.00	-0.00	300.00	200.00	0.00	-0.00
1043	19.91	2.06	-6.56	1147.19	386.05	0.00	66.00	-0.00	-0.00	-0.00	300.00	200.00	0.00	-0.00
1044	19.76	1.98	-6.41	1153.00	400.00	0.00	297.55	-0.00	-0.00	-0.00	300.00	200.00	0.00	-0.00
1045	19.91	2.14	-6.71	1141.64	395.45	0.00	223.68	-0.00	-0.00	-0.00	300.00	200.00	0.00	-0.00
1046	19.99	1.91	-7.02	1131.26	391.30	0.00	275.82	-0.00	-0.00	-0.00	300.00	200.00	0.00	-0.00
1047	19.91	2.44	-6.87	1129.67	386.67	0.00	-17.80	-0.00	-0.00	-0.00	300.00	200.00	0.00	-0.00
1048	19.91	1.98	-6.56	1154.16	390.70	0.00	117.63	-0.00	-0.00	-0.00	300.00	200.00	0.00	-0.00
1049	20.07	1.91	-6.87	1143.00	382.22	0.00	17.12	-0.00	-0.00	-0.00	300.00	200.00	0.00	-0.00
1050	19.99	1.98	-6.41	1153.00	395.24	0.00	225.25	-0.00	-0.00	-0.00	300.00	200.00	0.00	-0.00
1051	19.68	2.14	-7.02	1124.74	378.26	0.00	-100.51	-0.00	-0.00	-0.00	300.00	200.00	0.00	-0.00
1052	19.76	2.06	-6.87	1143.00	377.78	0.00	-140.04	-0.00	-0.00	-0.00	300.00	200.00	0.00	-0.00
1053	19.91	2.14	-7.02	1131.26	378.26	0.00	-119.42	-0.00	-0.00	-0.00	300.00	200.00	0.00	-0.00
1054	19.91	2.14	-6.56	1168.12	395.35	0.00	119.23	-0.00	-0.00	-0.00	300.00	200.00	0.00	-0.00
1055	19.91	1.98	-6.71	1141.64	390.91	0.00	169.58	-0.00	-0.00	-0.00	300.00	200.00	0.00	-0.00
1056	19.84	2.06	-6.87	1129.67	382.22	0.00	-10.85	-0.00	-0.00	-0.00	300.00	200.00	0.00	-0.00
1057	19.99	1.98	-6.56	1154.16	395.35	0.00	248.04	-0.00	-0.00	-0.00	300.00	200.00	0.00	-0.00
1058	-0.00	-0.00	-0.00	903.00	200.00	0.00	-0.00	-0.00	-0.00	-0.00	300.00	200.00	0.00	-0.00
1059	19.84	1.98	-6.71	1148.45	400.00	0.00	321.82	-0.00	-0.00	-0.00	300.00	200.00	0.00	-0.00
1060	19.91	1.98	-6.71	1141.64	395.45	0.00	260.09	-0.00	-0.00	-0.00	300.00	200.00	0.00	-0.00
1061	19.91	2.06	-7.02	1144.30	378.26	0.00	-151.76	-0.00	-0.00	-0.00	300.00	200.00	0.00	-0.00
1062	19.91	1.98	-6.56	1161.14	395.35	0.00	219.30	-0.00	-0.00	-0.00	300.00	200.00	0.00	-0.00
1063	19.91	2.06	-6.56	1154.16	390.70	0.00	75.58	-0.00	-0.00	-0.00	300.00	200.00	0.00	-0.00
1064	19.84	2.14	-7.02	1137.78	382.61	0.00	-106.48	-0.00	-0.00	-0.00	300.00	200.00	0.00	-0.00
1065	20.07	1.91	-6.87	1136.33	386.67	0.00	141.91	-0.00	-0.00	-0.00	300.00	200.00	0.00	-0.00
1066	19.84	2.14	-6.56	1154.16	390.70	0.00	41.87	-0.00	-0.00	-0.00	300.00	200.00	0.00	-0.00
1067	19.99	2.14	-6.56	1147.19	390.70	0.00	108.76	-0.00	-0.00	-0.00	300.00	200.00	0.00	-0.00
1068	-0.00	-0.00	-0.00	903.00	200.00	0.00	-0.00	-0.00	-0.00	-0.00	300.00	200.00	0.00	-0.00
1069	19.99	2.06	-6.71	1148.45	390.91	0.00	151.89	-0.00	-0.00	-0.00	300.00	200.00	0.00	-0.00
1070	20.07	2.14	-7.02	1144.30	386.96	0.00	31.51	-0.00	-0.00	-0.00	300.00	200.00	0.00	-0.00
1071	19.91	1.98	-7.02	1137.78	386.96	0.00	75.63	-0.00	-0.00	-0.00	300.00	200.00	0.00	-0.00
1072	19.91	2.06	-6.87	1143.00	377.78	0.00	-135.80	-0.00	-0.00	-0.00	300.00	200.00	0.00	-0.00
1073	19.91	2.14	-6.71	1148.45	386.36	0.00	28.09	-0.00	-0.00	-0.00	300.00	200.00	0.00	-0.00
1074	20.07	2.14	-6.87	1136.33	391.11	0.00	154.79	-0.00	-0.00	-0.00	300.00	200.00	0.00	-0.00
1075	19.91	2.06	-6.71	1141.64	390.91	0.00	151.37	-0.00	-0.00	-0.00	300.00	200.00	0.00	-0.00
1076	19.84	1.98	-6.56	1147.19	390.70	0.00	139.81	-0.00	-0.00	-0.00	300.00	200.00	0.00	-0.00
1077	19.91	2.21	-6.71	1141.64	386.36	0.00	1.56	-0.00	-0.00	-0.00	300.00	200.00	0.00	-0.00
1078	19.99	2.21	-7.02	1131.26	373.91	0.00	-210.14	-0.00	-0.00	-0.00	300.00	200.00	0.00	-0.00
1079	19.99	2.21	-6.87	1143.00	382.22	0.00	-47.13	-0.00	-0.00	-0.00	300.00	200.00	0.00	-0.00
1080	19.99	2.29	-6.71	1134.82	400.00	0.00	308.64	0.00	0.00	0.00	300.00	200.00	0.00	0.00
1081	-0.00	-0.00	-0.00	903.00	200.00	0.00	-0.00	-0.00	-0.00	-0.00	300.00	200.00	0.00	-0.00
1082	19.91	2.21	-6.71	1155.27	377.27	0.00	-186.75	-0.00	-0.00	-0.00	300.00	200.00	0.00	-0.00
1083	19.84	2.21	-6.71	1141.64	395.45	0.00	190.56	-0.00	-0.00	-0.00	300.00	200.00	0.00	-0.00
1084	20.14	2.29	-7.17	1132.79	378.72	0.00	-61.85	-0.00	-0.00	-0.00	300.00	200.00	0.00	-0.00
1085	20.07	2.14	-6.71	1155.27	381.82	0.00	-49.24	-0.00	-0.00	-0.00	300.00	200.00	0.00	-0.00
1086	19.91	2.21	-6.56	1147.19	400.00	0.00	283.71	-0.00	-0.00	-0.00	300.00	200.00	0.00	-0.00
1087	-0.00	-0.00	-0.00	903.00	200.00	0.00	-0.00	-0.00	-0.00	-0.00	300.00	200.00	0.00	-0.00
1088	20.07	1.98	-6.56	1133.23	390.70	0.00	234.03	0.00	0.00	0.00	300.00	200.00	0.00	0.00
1089	20.29	2.21	-6.87	1129.67	382.22	0.00	37.98	-0.00	-0.00	-0.00	300.00	200.00	0.00	-0.00
1090	20.07	2.44	-7.17	1126.40	370.21	0.00	-311.51	-0.00	-0.00	-0.00	300.00	200.00	0.00	-0.00
1091	19.99	2.29	-6.41	1153.00	395.24	0.00	148.95	-0.00	-0.00	-0.00	300.00	200.00	0.00	-0.00
1092	19.99	2.21	-6.87	1143.00	386.67	0.00	41.71	-0.00	-0.00	-0.00	300.00	200.00	0.00	-0.00
1093	19.91	2.59	-6.56	1140.21	390.70	0.00	0.53	-0.00	-0.00	-0.00	300.00	200.00	0.00	-0.00
1094	20.07	2.44	-7.17	1139.17	365.96	0.00	-428.06	-0.00	-0.00	-0.00	300.00	200.00	0.00	-0.00
1095	20.29	2.21	-6.41	1153.00	400.00	0.00	324.25	-0.00	-0.00	-0.00	300.00	200.00	0.00	-0.00
1096	20.14	2.29	-6.71	1148.45	386.36	0.00	56.18	-0.00	-0.00	-0.00	300.00	200.00	0.00	-0.00
1097	20.14	2.52	-7.02	1118.22	382.61	0.00	-68.17	-0.00	-0.00	-0.00	300.00	200.00	0.00	-0.00
1098	19.91	2.21	-6.87	1136.33	377.78	0.00	-134.79	-0.00	-0.00	-0.00	300.00	200.00	0.00	-0.00
1099	-0.00	-0.00	-0.00	903.00	200.00	0.00	-0.00	-0.00	-0.00	-0.00	300.00	200.00	0.00	-0.00
1100	20.22	2.52	-6.56	1140.21	390.70	0.00	76.83	-0.00	-0.00	-0.00	300.00	200.00	0.00	-0.00
1101	20.29	2.44	-6.56	1154.16	390.70	0.00	98.29	-0.00	-0.00	-0.00	300.00	200.00	0.00	-0.00
1102	20.07	2.59	-6.71	1148.45	381.82	0.00	-169.93	-0.00	-0.00	-0.00	300.00	200.00	0.00	-0.00
1103	20.14	2.21	-6.87	1136.33	377.78	0.00	-94.10	-0.00	-0.00	-0.00	300.00	200.00	0.00	-0.00
1104	20.22	2.44	-6.71	1134.82	390.91	0.00	158.14	-0.00	-0.00	-0.00	300.00	200.00	0.00	-0.00
1105	20.29	2.67	-6.87	1143.00	386.67	0.00	-11.19	-0.00	-0.00	-0.00	300.00	200.00	0.00	-0.00
1106	20.29	2.29	-6.71	1168.91	386.36	0.00	37.80	-0.00	-0.00	-0.00	300.00	200.00	0.00	-0.00
1107	20.14	2.59	-6.87	1136.33	391.11	0.00	108.34	-0.00	-0.00	-0.00	300.00	200.00	0.00	-0.00
1108	-0.00	-0.00	-0.00	903.00	200.00	0.00	-0.00	0.00	0.00	0.00	300.00	200.00	0.00	0.00
1109	-0.00	-0.00	-0.00	903.00	200.00	0.00	-0.00	-0.00	-0.00	-0.00	300.00	200.00	0.00	-0.00
1110	20.14	2.52	-6.56	1154.16	400.00	0.00	237.40	-0.00	-0.00	-0.00	300.00	200.00	0.00	-0.00
1111	20.22	2.44	-6.56	1161.14	395.35	0.00	137.86	-0.00	-0.00	-0.00	300.00	200.00	0.00	-0.00
1112	20.22	2.21	-6.87	1136.33	382.22	0.00	-13.56	-0.00	-0.00	-0.00	300.00	200.00	0.00	-0.00
1113	20.14	2.29	-6.87	1136.33	391.11	0.00	156.66	-0.00	-0.00	-0.00	300.00	200.00	0.00	-0.00
1114	20.29	2.52	-6.56	1154.16	400.00	0.00	267.92	-0.00	-0.00	-0.00	300.00	200.00	0.00	-0.00
1115	20.22	2.52	-6.87	1143.00	386.67	0.00	34.08	-0.00	-0.00	-0.00	300.00	200.00	0.00	-0.00
1116	20.22	2.44	-6.71	1148.45	386.36	0.00	55.83	-0.00	-0.00	-0.00	300.00	200.00	0.00	-0.00
1117	20.29	2.44	-6.56	1161.14	395.35	0.00	221.43	-0.00	-0.00	-0.00	300.00	200.00	0.00	-0.00
1118	-0.00	-0.00	-0.00	903.00	200.00	0.00	-0.00	-0.00	-0.00	-0.00	300.00	200.00	0.00	-0.00
1119	20.22	2.44	-6.87	1136.33	386.67	0.00	45.78	-0.00	-0.00	-0.00	300.00	200.00	0.00	-0.00
1120	20.22	2.44	-6.56	1161.14	390.70	0.00	20.94	-0.00	-0.00	-0.00	300.00	200.00	0.00	-0.00
1121	20.22	2.59	-6.87	1143.00	386.67	0.00	-30.01	-0.00	-0.00	-0.00	300.00	200.00	0.00	-0.00
1122	20.37	2.52	-6.56	1147.19	400.00	0.00	323.63	-0.00	-0.00	-0.00	300.00	200.00	0.00	-0.00
1123	-0.00	-0.00	-0.00	903.00	200.00	0.00	-0.00	-0.00	-0.00	-0.00	300.00	200.00	0.00	-0.00
1124	-0.00	-0.00	-0.00	903.00	200.00	0.00	-0.00	-0.00	-0.00	-0.00	300.00	200.00	0.00	-0.00
1125	20.29	2.52	-7.02	1131.26	373.91	0.00	-180.95	-0.00	-0.00	-0.00	300.00	200.00	0.00	-0.00
1126	20.14	2.52	-6.87	1136.33	382.22	0.00	-30.01	-0.00	-0.00	-0.00	300.00	200.00	0.00	-0.00
1127	20.45	2.52	-6.87	1129.67	391.11	0.00	178.36	-0.00	-0.00	-0.00	300.00	200.00	0.00	-0.00
1128	-0.00	-0.00	-0.00	903.00	200.00	0.00	-0.00	-0.00	-0.00	-0.00	300.00	200.00	0.00	-0.00
1129	20.45	2.67	-6.87	1143.00	391.11	0.00	153.94	-0.00	-0.00	-0.00	300.00	200.00	0.00	-0.00
1130	-0.00	-0.00	-0.00	903.00	200.00	0.00	-0.00	-0.00	-0.00	-0.00	300.00	200.00	0.00	-0.00
1131	20.29	2.59	-6.56	1147.19	400.00	0.00	243.96	-0.00	-0.00	-0.00	300.00	200.00	0.00	-0.00
1132	20.37	2.44	-6.41	1153.00	400.00	0.00	328.06	-0.00	-0.00	-0.00	300.00	200.00	0.00	-0.00
1133	20.45	2.52	-6.71	1148.45	381.82	0.00	-81.84	-0.00	-0.00	-0.00	300.00	200.00	0.00	-0.00
1134	20.22	2.44	-6.87	1143.00	386.67	0.00	52.39	-0.00	-0.00	-0.00	300.00	200.00	0.00	-0.00
1135	20.29	2.59	-6.87	1149.67	382.22	0.00	-77.48	-0.00	-0.00	-0.00	300.00	200.00	0.00	-0.00
1136	20.29	2.59	-6.41	1145.86	395.24	0.00	196.55	-0.00	-0.00	-0.00	300.00	200.00	0.00	-0.00
1137	20.22	2.59	-6.41	1153.00	395.24	0.00	163.12	-0.00	-0.00	-0.00	300.00	200.00	0.00	-0.00
1138	20.22	2.59	-6.71	1141.64	390.91	0.00	105.08	-0.00	-0.00	-0.00	300.00	200.00	0.00	-0.00
1139	20.14	2.52	-6.71	1141.64	390.91	0.00	131.61	-0.00	-0.00	-0.00	300.00	200.00	0.00	-0.00
1140	-0.00	-0.00	-0.00	903.00	200.00	0.00	-0.00	-0.00	-0.00	-0.00	300.00	200.00	0.00	-0.00
1141	20.37	2.59	-6.87	1143.00	391.11	0.00	134.79	-0.00	-0.00	-0.00	300.00	200.00	0.00	-0.00
1142	20.37	2.44	-6.87	1136.33	386.67	0.00	51.37	-0.00	-0.00	-0.00	300.00	200.00	0.00	-0.00
1143	20.45	2.67	-6.87	1143.00	377.78	0.00	-141.57	-0.00	-0.00	-0.00	300.00	200.00	0.00	-0.00
1144	20.37	2.67	-6.87	1143.00	373.33	0.00	-268.55	-0.00	-0.00	-0.00	300.00	200.00	0.00	-0.00
1145	-0.00	-0.00	-0.00	903.00	200.00	0.00	-0.00	-0.00	-0.00	-0.00	300.00	200.00	0.00	-0.00
1146	-0.00	-0.00	-0.00	903.00	200.00	0.00	-0.00	-0.00	-0.00	-0.00	300.00	200.00	0.00	-0.00
1147	20.22	2.52	-6.87	1129.67	373.33	0.00	-179.04	-0.00	-0.00	-0.00	300.00	200.00	0.00	-0.00
1148	20.37	2.59	-6.71	1148.45	400.00	0.00	301.71	-0.00	-0.00	-0.00	300.00	200.00	0.00	-0.00
1149	20.37	2.59	-6.41	1153.00	400.00	0.00	312.81	-0.00	-0.00	-0.00	300.00	200.00	0.00	-0.00
1150	20.37	2.67	-6.71	1148.45	381.82	0.00	-64.50	-0.00	-0.00	-0.00	300.00	200.00	0.00	-0.00
1151	20.22	2.67	-6.56	1147.19	381.40	0.00	-97.41	-0.00	-0.00	-0.00	300.00	200.00	0.00	-0.00
1152	20.22	2.67	-6.71	1162.09	395.45	0.00	124.15	-0.00	-0.00	-0.00	300.00	200.00	0.00	-0.00
1153	20.45	2.67	-6.71	1134.82	386.36	0.00	78.72	-0.00	-0.00	-0.00	300.00	200.00	0.00	-0.00
1154	-0.00	-0.00	-0.00	903.00	200.00	0.00	-0.00	-0.00	-0.00	-0.00	300.00	200.00	0.00	-0.00
1155	20.22	2.67	-6.87	1143.00	382.22	0.00	-69.51	-0.00	-0.00	-0.00	300.00	200.00	0.00	-0.00
1156	20.37	2.67	-6.87	1149.67	382.22	0.00	-105.29	-0.00	-0.00	-0.00	300.00	200.00	0.00	-0.00
1157	20.29	2.67	-7.02	1137.78	378.26	0.00	-144.96	-0.00	-0.00	-0.00	300.00	200.00	0.00	-0.00
1158	20.45	2.59	-6.71	1148.45	390.91	0.00	176.86	-0.00	-0.00	-0.00	300.00	200.00	0.00	-0.00
1159	20.22	2.67	-6.41	1153.00	395.24	0.00	166.94	-0.00	-0.00	-0.00	300.00	200.00	0.00	-0.00
1160	-0.00	-0.00	-0.00	903.00	200.00	0.00	-0.00	-0.00	-0.00	-0.00	300.00	200.00	0.00	-0.00
1161	-0.00	-0.00	-0.00	903.00	200.00	0.00	-0.00	-0.00	-0.00	-0.00	300.00	200.00	0.00	-0.00
1162	-0.00	-0.00	-0.00	903.00	200.00	0.00	-0.00	-0.00	-0.00	-0.00	300.00	200.00	0.00	-0.00
1163	20.37	2.67	-6.87	1149.67	377.78	0.00	-127.16	-0.00	-0.00	-0.00	300.00	200.00	0.00	-0.00
1164	20.29	2.67	-6.71	1141.64	395.45	0.00	193.68	-0.00	-0.00	-0.00	300.00	200.00	0.00	-0.00
1165	20.29	2.59	-6.41	1167.29	400.00	0.00	260.49	-0.00	-0.00	-0.00	300.00	200.00	0.00	-0.00
1166	20.22	2.75	-6.56	1140.21	395.35	0.00	208.12	-0.00	-0.00	-0.00	300.00	200.00	0.00	-0.00
1167	20.22	2.67	-6.87	1143.00	377.78	0.00	-182.26	-0.00	-0.00	-0.00	300.00	200.00	0.00	-0.00
1168	20.45	2.59	-6.41	1160.14	400.00	0.00	332.42	-0.00	-0.00	-0.00	300.00	200.00	0.00	-0.00
1169	-0.00	-0.00	-0.00	903.00	200.00	0.00	-0.00	-0.00	-0.00	-0.00	300.00	200.00	0.00	-0.00
1170	20.22	2.67	-6.41	1153.00	395.24	0.00	144.05	-0.00	-0.00	-0.00	300.00	200.00	0.00	-0.00
1171	20.37	2.75	-6.41	1160.14	400.00	0.00	323.70	-0.00	-0.00	-0.00	300.00	200.00	0.00	-0.00
1172	20.22	2.59	-7.02	1137.78	369.57	0.00	-202.01	-0.00	-0.00	-0.00	300.00	200.00	0.00	-0.00
1173	-0.00	-0.00	-0.00	903.00	200.00	0.00	-0.00	-0.00	-0.00	-0.00	300.00	200.00	0.00	-0.00
1174	20.37	2.59	-6.71	1141.64	390.91	0.00	134.21	-0.00	-0.00	-0.00	300.00	200.00	0.00	-0.00
1175	20.37	2.67	-6.56	1147.19	390.70	0.00	188.43	-0.00	-0.00	-0.00	300.00	200.00	0.00	-0.00
1176	20.29	2.82	-6.26	1166.41	395.12	0.00	172.13	-0.00	-0.00	-0.00	300.00	200.00	0.00	-0.00
1177	20.45	2.75	-6.41	1160.14	400.00	0.00	293.19	-0.00	-0.00	-0.00	300.00	200.00	0.00	-0.00
1178	-0.00	-0.00	-0.00	903.00	200.00	0.00	-0.00	-0.00	-0.00	-0.00	300.00	200.00	0.00	-0.00
1179	20.14	2.67	-6.56	1140.21	386.05	0.00	-21.82	-0.00	-0.00	-0.00	300.00	200.00	0.00	-0.00
1180	20.37	2.67	-6.71	1141.64	386.36	0.00	69.18	-0.00	-0.00	-0.00	300.00	200.00	0.00	-0.00
1181	20.37	2.67	-6.56	1154.16	395.35	0.00	264.54	-0.00	-0.00	-0.00	300.00	200.00	0.00	-0.00
1182	20.29	2.67	-6.71	1148.45	386.36	0.00	82.54	-0.00	-0.00	-0.00	300.00	200.00	0.00	-0.00
1183	20.22	2.82	-6.71	1148.45	386.36	0.00	30.86	-0.00	-0.00	-0.00	300.00	200.00	0.00	-0.00
1184	20.37	2.67	-6.87	1136.33	391.11	0.00	180.05	-0.00	-0.00	-0.00	300.00	200.00	0.00	-0.00
1185	20.45	2.67	-6.71	1148.45	386.36	0.00	65.20	-0.00	-0.00	-0.00	300.00	200.00	0.00	-0.00
1186	20.29	2.82	-6.87	1136.33	377.78	0.00	-72.06	-0.00	-0.00	-0.00	300.00	200.00	0.00	-0.00
1187	20.22	2.82	-6.41	1160.14	395.24	0.00	131.52	-0.00	-0.00	-0.00	300.00	200.00	0.00	-0.00
1188	-0.00	-0.00	-0.00	903.00	200.00	0.00	-0.00	-0.00	-0.00	-0.00	300.00	200.00	0.00	-0.00
1189	20.37	2.82	-6.87	1149.67	391.11	0.00	106.81	-0.00	-0.00	-0.00	300.00	200.00	0.00	-0.00
1190	20.29	2.82	-7.02	1131.26	365.22	0.00	-381.30	-0.00	-0.00	-0.00	300.00	200.00	0.00	-0.00
1191	20.45	2.82	-6.56	1154.16	395.35	0.00	149.57	-0.00	-0.00	-0.00	300.00	200.00	0.00	-0.00
1192	20.45	2.67	-6.56	1147.19	386.05	0.00	62.10	-0.00	-0.00	-0.00	300.00	200.00	0.00	-0.00
1193	20.29	2.67	-6.56	1154.16	390.70	0.00	109.47	-0.00	-0.00	-0.00	300.00	200.00	0.00	-0.00
1194	20.29	2.90	-6.71	1141.64	390.91	0.00	92.59	-0.00	-0.00	-0.00	300.00	200.00	0.00	-0.00
1195	20.37	2.82	-6.87	1136.33	382.22	0.00	9.16	-0.00	-0.00	-0.00	300.00	200.00	0.00	-0.00
1196	20.37	2.82	-6.56	1140.21	390.70	0.00	170.86	-0.00	-0.00	-0.00	300.00	200.00	0.00	-0.00
1197	-0.00	-0.00	-0.00	903.00	200.00	0.00	-0.00	-0.00	-0.00	-0.00	300.00	200.00	0.00	-0.00
1198	20.37	2.67	-6.71	1141.64	386.36	0.00	114.96	-0.00	-0.00	-0.00	300.00	200.00	0.00	-0.00
1199	20.37	2.67	-6.71	1141.64	381.82	0.00	-23.41	-0.00	-0.00	-0.00	300.00	200.00	0.00	-0.00
1200	20.37	2.75	-6.71	1141.64	381.82	0.00	-41.61	-0.00	-0.00	-0.00	300.00	200.00	0.00	-0.00
1201	20.22	2.67	-6.41	1167.29	395.24	0.00	105.90	-0.00	-0.00	-0.00	300.00	200.00	0.00	-0.00
1202	20.14	2.59	-6.56	1126.26	395.35	0.00	311.39	-0.00	-0.00	-0.00	300.00	200.00	0.00	-0.00
1203	20.37	2.52	-6.56	1140.21	395.35	0.00	292.22	-0.00	-0.00	-0.00	300.00	200.00	0.00	-0.00
1204	-0.00	-0.00	-0.00	903.00	200.00	0.00	-0.00	-0.00	-0.00	-0.00	300.00	200.00	0.00	-0.00
1205	-0.00	-0.00	-0.00	903.00	200.00	0.00	-0.00	-0.00	-0.00	-0.00	300.00	200.00	0.00	-0.00
1206	20.22	2.82	-6.87	1143.00	382.22	0.00	-83.25	-0.00	-0.00	-0.00	300.00	200.00	0.00	-0.00
1207	20.29	2.90	-6.87	1149.67	382.22	0.00	-106.98	-0.00	-0.00	-0.00	300.00	200.00	0.00	-0.00
1208	20.37	2.75	-6.71	1134.82	386.36	0.00	115.48	-0.00	-0.00	-0.00	300.00	200.00	0.00	-0.00
1209	20.45	2.75	-6.56	1154.16	386.05	0.00	24.31	-0.00	-0.00	-0.00	300.00	200.00	0.00	-0.00
1210	20.37	2.75	-6.71	1148.45	395.45	0.00	263.21	-0.00	-0.00	-0.00	300.00	200.00	0.00	-0.00
1211	20.37	2.75	-6.56	1147.19	395.35	0.00	287.43	-0.00	-0.00	-0.00	300.00	200.00	0.00	-0.00
1212	20.52	2.67	-6.71	1141.64	386.36	0.00	97.62	-0.00	-0.00	-0.00	300.00	200.00	0.00	-0.00
1213	20.37	2.90	-6.87	1143.00	386.67	0.00	16.78	0.00	0.00	0.00	300.00	200.00	0.00	0.00
1214	20.29	2.82	-6.87	1143.00	377.78	0.00	-159.54	-0.00	-0.00	-0.00	300.00	200.00	0.00	-0.00
1215	20.45	2.67	-6.71	1148.45	390.91	0.00	158.14	-0.00	-0.00	-0.00	300.00	200.00	0.00	-0.00
1216	20.37	2.67	-6.71	1141.64	377.27	0.00	-70.23	-0.00	-0.00	-0.00	300.00	200.00	0.00	-0.00
1217	20.37	2.82	-6.71	1134.82	395.45	0.00	282.98	-0.00	-0.00	-0.00	300.00	200.00	0.00	-0.00
1218	20.37	2.75	-6.56	1154.16	395.35	0.00	199.61	-0.00	-0.00	-0.00	300.00	200.00	0.00	-0.00
1219	20.37	2.98	-6.87	1129.67	386.67	0.00	83.92	-0.00	-0.00	-0.00	300.00	200.00	0.00	-0.00
1220	20.45	2.67	-6.56	1147.19	400.00	0.00	347.40	-0.00	-0.00	-0.00	300.00	200.00	0.00	-0.00
1221	20.45	2.59	-6.87	1136.33	382.22	0.00	76.46	-0.00	-0.00	-0.00	300.00	200.00	0.00	-0.00
1222	20.45	2.67	-6.56	1133.23	386.05	0.00	99.36	-0.00	-0.00	-0.00	300.00	200.00	0.00	-0.00
1223	20.37	2.82	-6.56	1147.19	390.70	0.00	82.50	-0.00	-0.00	-0.00	300.00	200.00	0.00	-0.00
1224	20.37	2.82	-6.41	1167.29	395.24	0.00	141.14	-0.00	-0.00	-0.00	300.00	200.00	0.00	-0.00
1225	20.45	2.90	-6.71	1141.64	372.73	0.00	-204.26	-0.00	-0.00	-0.00	300.00	200.00	0.00	-0.00
1226	20.37	2.67	-6.71	1141.64	390.91	0.00	161.78	-0.00	-0.00	-0.00	300.00	200.00	0.00	-0.00
1227	20.37	2.90	-6.71	1148.45	381.82	0.00	-143.57	-0.00	-0.00	-0.00	300.00	200.00	0.00	-0.00
1228	20.37	2.67	-6.56	1147.19	390.70	0.00	119.76	-0.00	-0.00	-0.00	300.00	200.00	0.00	-0.00
1229	20.37	2.75	-6.41	1145.86	400.00	0.00	362.94	-0.00	-0.00	-0.00	300.00	200.00	0.00	-0.00
1230	20.22	2.75	-6.56	1154.16	386.05	0.00	-18.28	-0.00	-0.00	-0.00	300.00	200.00	0.00	-0.00
1231	20.14	2.90	-6.56	1161.14	390.70	0.00	-20.23	-0.00	-0.00	-0.00	300.00	200.00	0.00	-0.00
1232	20.45	2.59	-6.71	1128.00	390.91	0.00	184.15	-0.00	-0.00	-0.00	300.00	200.00	0.00	-0.00
1233	20.29	2.90	-6.87	1143.00	382.22	0.00	-87.65	-0.00	-0.00	-0.00	300.00	200.00	0.00	-0.00
1234	20.37	2.67	-6.41	1160.14	395.24	0.00	246.32	-0.00	-0.00	-0.00	300.00	200.00	0.00	-0.00
1235	20.37	2.67	-6.71	1134.82	390.91	0.00	248.65	-0.00	-0.00	-0.00	300.00	200.00	0.00	-0.00
1236	20.45	2.67	-6.71	1141.64	386.36	0.00	83.40	-0.00	-0.00	-0.00	300.00	200.00	0.00	-0.00
1237	20.37	2.82	-6.56	1147.19	400.00	0.00	272.00	-0.00	-0.00	-0.00	300.00	200.00	0.00	-0.00
1238	20.29	2.75	-6.41	1145.86	395.24	0.00	205.27	-0.00	-0.00	-0.00	300.00	200.00	0.00	-0.00
1239	20.29	2.75	-6.71	1128.00	395.45	0.00	235.82	-0.00	-0.00	-0.00	300.00	200.00	0.00	-0.00
1240	20.29	2.67	-6.56	1147.19	390.70	0.00	128.10	-0.00	-0.00	-0.00	300.00	200.00	0.00	-0.00
1241	20.37	2.67	-6.87	1129.67	382.22	0.00	62.56	-0.00	-0.00	-0.00	300.00	200.00	0.00	-0.00
1242	20.45	2.82	-6.41	1153.00	395.24	0.00	127.70	-0.00	-0.00	-0.00	300.00	200.00	0.00	-0.00
1243	20.37	2.75	-7.02	1124.74	378.26	0.00	-90.56	-0.00	-0.00	-0.00	300.00	200.00	0.00	-0.00
1244	20.45	2.52	-6.56	1147.19	390.70	0.00	194.46	0.00	0.00	0.00	300.00	200.00	0.00	0.00
1245	20.37	2.75	-6.71	1148.45	400.00	0.00	310.03	-0.00	-0.00	-0.00	300.00	200.00	0.00	-0.00
1246	20.45	2.90	-7.02	1144.30	378.26	0.00	-190.40	-0.00	-0.00	-0.00	300.00	200.00	0.00	-0.00
1247	20.37	2.59	-6.56	1154.16	395.35	0.00	169.27	-0.00	-0.00	-0.00	300.00	200.00	0.00	-0.00
1248	20.37	2.59	-6.56	1154.16	395.35	0.00	192.15	-0.00	-0.00	-0.00	300.00	200.00	0.00	-0.00
1249	20.45	2.59	-6.41	1160.14	390.48	0.00	114.80	-0.00	-0.00	-0.00	300.00	200.00	0.00	-0.00
1250	20.45	2.90	-6.71	1148.45	386.36	0.00	-13.87	-0.00	-0.00	-0.00	300.00	200.00	0.00	-0.00
1251	20.45	2.75	-6.56	1161.14	390.70	0.00	77.36	-0.00	-0.00	-0.00	300.00	200.00	0.00	-0.00
1252	20.37	2.67	-6.71	1134.82	381.82	0.00	-5.20	-0.00	-0.00	-0.00	300.00	200.00	0.00	-0.00
1253	20.14	2.67	-6.56	1154.16	381.40	0.00	-106.99	-0.00	-0.00	-0.00	300.00	200.00	0.00	-0.00
1254	20.45	2.75	-6.71	1128.00	390.91	0.00	172.70	-0.00	-0.00	-0.00	300.00	200.00	0.00	-0.00
1255	20.29	2.82	-6.56	1154.16	390.70	0.00	48.26	-0.00	-0.00	-0.00	300.00	200.00	0.00	-0.00
1256	20.45	2.75	-6.56	1154.16	386.05	0.00	1.42	-0.00	-0.00	-0.00	300.00	200.00	0.00	-0.00
1257	20.29	2.67	-6.56	1140.21	390.70	0.00	123.84	-0.00	-0.00	-0.00	300.00	200.00	0.00	-0.00
1258	20.37	2.29	-6.56	1147.19	400.00	0.00	356.63	-0.00	-0.00	-0.00	300.00	200.00	0.00	-0.00
1259	20.22	2.44	-6.87	1143.00	386.67	0.00	6.61	-0.00	-0.00	-0.00	300.00	200.00	0.00	-0.00
1260	20.29	2.44	-6.41	1153.00	395.24	0.00	170.39	-0.00	-0.00	-0.00	300.00	200.00	0.00	-0.00
1261	20.37	2.59	-6.26	1166.41	400.00	0.00	232.23	-0.00	-0.00	-0.00	300.00	200.00	0.00	-0.00
1262	20.37	2.52	-6.56	1161.14	386.05	0.00	-18.63	-0.00	-0.00	-0.00	300.00	200.00	0.00	-0.00
1263	20.29	2.52	-6.71	1148.45	386.36	0.00	5.55	-0.00	-0.00	-0.00	300.00	200.00	0.00	-0.00
1264	20.29	2.59	-6.71	1148.45	386.36	0.00	-13.18	-0.00	-0.00	-0.00	300.00	200.00	0.00	-0.00
1265	20.22	2.52	-6.56	1161.14	390.70	0.00	47.02	-0.00	-0.00	-0.00	300.00	200.00	0.00	-0.00
1266	20.22	2.29	-6.41	1153.00	385.71	0.00	-44.69	-0.00	-0.00	-0.00	300.00	200.00	0.00	-0.00
1267	20.29	2.52	-6.26	1166.41	395.12	0.00	160.96	-0.00	-0.00	-0.00	300.00	200.00	0.00	-0.00
1268	20.37	2.44	-6.87	1136.33	382.22	0.00	-62.05	-0.00	-0.00	-0.00	300.00	200.00	0.00	-0.00
1269	-0.00	-0.00	-0.00	903.00	200.00	0.00	-0.00	-0.00	-0.00	-0.00	300.00	200.00	0.00	-0.00
1270	20.22	2.44	-6.71	1134.82	381.82	0.00	-117.22	-0.00	-0.00	-0.00	300.00	200.00	0.00	-0.00
1271	20.22	2.44	-6.41	1153.00	395.24	0.00	109.72	-0.00	-0.00	-0.00	300.00	200.00	0.00	-0.00
1272	20.22	2.14	-6.71	1141.64	386.36	0.00	30.86	-0.00	-0.00	-0.00	300.00	200.00	0.00	-0.00
1273	20.22	2.21	-6.56	1154.16	400.00	0.00	260.64	-0.00	-0.00	-0.00	300.00	200.00	0.00	-0.00
1274	20.07	2.14	-6.26	1159.10	395.12	0.00	163.75	-0.00	-0.00	-0.00	300.00	200.00	0.00	-0.00
1275	20.14	2.29	-6.56	1147.19	390.70	0.00	77.71	-0.00	-0.00	-0.00	300.00	200.00	0.00	-0.00
1276	19.91	2.21	-6.71	1134.82	395.45	0.00	129.01	-0.00	-0.00	-0.00	300.00	200.00	0.00	-0.00
1277	20.07	2.06	-6.71	1148.45	395.45	0.00	211.89	-0.00	-0.00	-0.00	300.00	200.00	0.00	-0.00
1278	19.91	2.06	-6.71	1148.45	386.36	0.00	-44.74	-0.00	-0.00	-0.00	300.00	200.00	0.00	-0.00
1279	19.99	1.98	-6.87	1136.33	395.56	0.00	218.88	-0.00	-0.00	-0.00	300.00	200.00	0.00	-0.00
1280	19.91	2.06	-7.17	1132.79	382.98	0.00	-56.98	-0.00	-0.00	-0.00	300.00	200.00	0.00	-0.00
1281	19.99	2.06	-6.56	1154.16	400.00	0.00	253.19	-0.00	-0.00	-0.00	300.00	200.00	0.00	-0.00
1282	19.99	1.91	-6.71	1148.45	381.82	0.00	7.63	-0.00	-0.00	-0.00	300.00	200.00	0.00	-0.00
1283	-0.00	-0.00	-0.00	903.00	200.00	0.00	-0.00	-0.00	-0.00	-0.00	300.00	200.00	0.00	-0.00
1284	19.99	1.91	-6.56	1140.21	400.00	0.00	341.02	-0.00	-0.00	-0.00	300.00	200.00	0.00	-0.00
1285	19.91	2.14	-6.56	1154.16	395.35	0.00	194.82	-0.00	-0.00	-0.00	300.00	200.00	0.00	-0.00
1286	19.84	2.14	-6.87	1136.33	386.67	0.00	-22.89	-0.00	-0.00	-0.00	300.00	200.00	0.00	-0.00
1287	-0.00	-0.00	-0.00	903.00	200.00	0.00	-0.00	-0.00	-0.00	-0.00	300.00	200.00	0.00	-0.00
1288	19.76	2.06	-7.02	1124.74	369.57	0.00	-287.60	-0.00	-0.00	-0.00	300.00	200.00	0.00	-0.00
1289	19.76	2.14	-6.26	1159.10	400.00	0.00	269.26	-0.00	-0.00	-0.00	300.00	200.00	0.00	-0.00
1290	19.84	2.06	-6.71	1148.45	386.36	0.00	9.71	-0.00	-0.00	-0.00	300.00	200.00	0.00	-0.00
1291	19.76	2.14	-6.71	1141.64	390.91	0.00	104.04	-0.00	-0.00	-0.00	300.00	200.00	0.00	-0.00
1292	-0.00	-0.00	-0.00	903.00	200.00	0.00	-0.00	-0.00	-0.00	-0.00	300.00	200.00	0.00	-0.00
1293	19.76	2.21	-6.87	1129.67	382.22	0.00	-13.56	-0.00	-0.00	-0.00	300.00	200.00	0.00	-0.00
1294	19.68	2.21	-6.56	1154.16	395.35	0.00	245.38	-0.00	-0.00	-0.00	300.00	200.00	0.00	-0.00
1295	19.45	2.14	-6.56	1140.21	390.70	0.00	159.15	-0.00	-0.00	-0.00	300.00	200.00	0.00	-0.00
1296	19.61	1.98	-6.56	1154.16	386.05	0.00	105.57	-0.00	-0.00	-0.00	300.00	200.00	0.00	-0.00
1297	19.61	2.21	-6.71	1148.45	390.91	0.00	64.50	-0.00	-0.00	-0.00	300.00	200.00	0.00	-0.00
1298	19.61	2.21	-6.56	1147.19	390.70	0.00	154.72	-0.00	-0.00	-0.00	300.00	200.00	0.00	-0.00
1299	19.68	2.14	-6.56	1147.19	390.70	0.00	187.90	0.00	0.00	0.00	300.00	200.00	0.00	0.00
1300	19.61	2.06	-7.17	1132.79	378.72	0.00	-13.15	-0.00	-0.00	-0.00	300.00	200.00	0.00	-0.00
1301	19.61	1.98	-6.71	1141.64	395.45	0.00	314.89	-0.00	-0.00	-0.00	300.00	200.00	0.00	-0.00
1302	19.61	2.14	-6.87	1136.33	382.22	0.00	-15.43	-0.00	-0.00	-0.00	300.00	200.00	0.00	-0.00
1303	-0.00	-0.00	-0.00	903.00	200.00	0.00	-0.00	-0.00	-0.00	-0.00	300.00	200.00	0.00	-0.00
1304	19.68	2.06	-6.56	1154.16	395.35	0.00	237.93	-0.00	-0.00	-0.00	300.00	200.00	0.00	-0.00
1305	19.38	2.14	-6.87	1136.33	386.67	0.00	-16.78	-0.00	-0.00	-0.00	300.00	200.00	0.00	-0.00
1306	19.76	2.21	-6.87	1143.00	377.78	0.00	-153.77	-0.00	-0.00	-0.00	300.00	200.00	0.00	-0.00
1307	19.68	2.21	-6.71	1148.45	381.82	0.00	-99.88	-0.00	-0.00	-0.00	300.00	200.00	0.00	-0.00
1308	19.61	2.06	-6.71	1155.27	395.45	0.00	291.48	-0.00	-0.00	-0.00	300.00	200.00	0.00	-0.00
1309	19.68	2.14	-6.26	1166.41	400.00	0.00	261.26	-0.00	-0.00	-0.00	300.00	200.00	0.00	-0.00
1310	19.61	2.14	-6.56	1154.16	395.35	0.00	203.86	-0.00	-0.00	-0.00	300.00	200.00	0.00	-0.00
1311	19.61	2.14	-7.02	1124.74	386.96	0.00	147.94	-0.00	-0.00	-0.00	300.00	200.00	0.00	-0.00
1312	19.68	2.14	-6.87	1143.00	391.11	0.00	113.42	-0.00	-0.00	-0.00	300.00	200.00	0.00	-0.00
1313	19.76	2.14	-6.71	1141.64	395.45	0.00	262.52	-0.00	-0.00	-0.00	300.00	200.00	0.00	-0.00
1314	19.61	2.06	-6.71	1148.45	395.45	0.00	191.08	-0.00	-0.00	-0.00	300.00	200.00	0.00	-0.00
1315	19.61	2.14	-6.87	1143.00	382.22	0.00	38.99	-0.00	-0.00	-0.00	300.00	200.00	0.00	-0.00
1316	19.84	2.06	-6.41	1153.00	390.48	0.00	150.59	-0.00	-0.00	-0.00	300.00	200.00	0.00	-0.00
1317	19.61	1.98	-6.87	1156.33	382.22	0.00	-19.50	0.00	0.00	0.00	300.00	200.00	0.00	0.00
1318	19.61	1.91	-6.71	1148.45	390.91	0.00	162.30	-0.00	-0.00	-0.00	300.00	200.00	0.00	-0.00
1319	19.68	1.98	-6.56	1168.12	386.05	0.00	46.31	-0.00	-0.00	-0.00	300.00	200.00	0.00	-0.00
1320	19.61	2.06	-6.71	1155.27	386.36	0.00	-1.21	-0.00	-0.00	-0.00	300.00	200.00	0.00	-0.00
1321	19.91	2.14	-6.71	1128.00	381.82	0.00	4.16	-0.00	-0.00	-0.00	300.00	200.00	0.00	-0.00
1322	19.68	2.21	-7.17	1132.79	374.47	0.00	-209.89	-0.00	-0.00	-0.00	300.00	200.00	0.00	-0.00
1323	19.68	2.06	-6.56	1147.19	386.05	0.00	23.42	-0.00	-0.00	-0.00	300.00	200.00	0.00	-0.00
1324	19.61	2.14	-6.71	1155.27	390.91	0.00	91.55	-0.00	-0.00	-0.00	300.00	200.00	0.00	-0.00
1325	19.84	2.14	-6.87	1136.33	382.22	0.00	3.39	-0.00	-0.00	-0.00	300.00	200.00	0.00	-0.00
1326	19.84	2.21	-7.02	1124.74	382.61	0.00	-3.98	-0.00	-0.00	-0.00	300.00	200.00	0.00	-0.00
1327	19.68	2.21	-6.71	1141.64	390.91	0.00	117.04	-0.00	-0.00	-0.00	300.00	200.00	0.00	-0.00
1328	19.68	1.98	-6.71	1148.45	390.91	0.00	158.14	-0.00	-0.00	-0.00	300.00	200.00	0.00	-0.00
1329	19.68	2.14	-6.87	1136.33	386.67	0.00	85.96	-0.00	-0.00	-0.00	300.00	200.00	0.00	-0.00
1330	19.76	2.21	-6.71	1141.64	390.91	0.00	131.61	-0.00	-0.00	-0.00	300.00	200.00	0.00	-0.00
1331	19.91	2.21	-6.56	1147.19	386.05	0.00	51.63	-0.00	-0.00	-0.00	300.00	200.00	0.00	-0.00
1332	19.68	1.98	-6.71	1148.45	386.36	0.00	45.78	-0.00	-0.00	-0.00	300.00	200.00	0.00	-0.00
1333	19.45	2.14	-7.02	1137.78	373.91	0.00	-230.87	-0.00	-0.00	-0.00	300.00	200.00	0.00	-0.00
1334	19.84	2.14	-6.71	1141.64	386.36	0.00	74.21	-0.00	-0.00	-0.00	300.00	200.00	0.00	-0.00
1335	-0.00	-0.00	-0.00	903.00	200.00	0.00	-0.00	-0.00	-0.00	-0.00	300.00	200.00	0.00	-0.00
1336	19.84	2.06	-6.56	1147.19	390.70	0.00	144.07	-0.00	-0.00	-0.00	300.00	200.00	0.00	-0.00
1337	19.76	1.98	-7.02	1124.74	386.96	0.00	118.75	-0.00	-0.00	-0.00	300.00	200.00	0.00	-0.00
1338	19.76	1.98	-6.56	1154.16	390.70	0.00	180.09	-0.00	-0.00	-0.00	300.00	200.00	0.00	-0.00
1339	19.76	2.21	-6.87	1136.33	377.78	0.00	-116.14	-0.00	-0.00	-0.00	300.00	200.00	0.00	-0.00
1340	19.76	2.14	-6.87	1149.67	377.78	0.00	-149.71	-0.00	-0.00	-0.00	300.00	200.00	0.00	-0.00
1341	19.76	2.06	-6.56	1154.16	395.35	0.00	229.95	-0.00	-0.00	-0.00	300.00	200.00	0.00	-0.00
1342	19.68	2.14	-6.87	1136.33	382.22	0.00	-1.53	-0.00	-0.00	-0.00	300.00	200.00	0.00	-0.00
1343	19.68	2.06	-6.56	1147.19	395.35	0.00	229.41	-0.00	-0.00	-0.00	300.00	200.00	0.00	-0.00
1344	19.84	2.21	-6.56	1154.16	395.35	0.00	183.64	-0.00	-0.00	-0.00	300.00	200.00	0.00	-0.00
1345	19.84	1.98	-6.56	1154.16	390.70	0.00	148.86	-0.00	-0.00	-0.00	300.00	200.00	0.00	-0.00
1346	19.61	1.98	-6.71	1141.64	386.36	0.00	67.97	-0.00	-0.00	-0.00	300.00	200.00	0.00	-0.00
1347	19.84	2.21	-6.87	1136.33	382.22	0.00	-14.41	-0.00	-0.00	-0.00	300.00	200.00	0.00	-0.00
1348	19.61	2.14	-6.56	1147.19	390.70	0.00	127.57	-0.00	-0.00	-0.00	300.00	200.00	0.00	-0.00
1349	19.61	2.06	-7.02	1131.26	391.30	0.00	168.01	-0.00	-0.00	-0.00	300.00	200.00	0.00	-0.00
1350	19.45	2.21	-6.87	1136.33	391.11	0.00	89.01	-0.00	-0.00	-0.00	300.00	200.00	0.00	-0.00
1351	19.45	2.14	-6.41	1167.29	390.48	0.00	28.34	-0.00	-0.00	-0.00	300.00	200.00	0.00	-0.00
1352	19.68	2.14	-6.71	1148.45	390.91	0.00	143.57	-0.00	-0.00	-0.00	300.00	200.00	0.00	-0.00
1353	19.45	1.98	-6.41	1167.29	400.00	0.00	253.95	-0.00	-0.00	-0.00	300.00	200.00	0.00	-0.00
1354	19.45	2.06	-6.56	1154.16	400.00	0.00	260.82	-0.00	-0.00	-0.00	300.00	200.00	0.00	-0.00
1355	19.61	2.14	-7.02	1137.78	378.26	0.00	-27.53	-0.00	-0.00	-0.00	300.00	200.00	0.00	-0.00
1356	19.68	2.06	-6.56	1147.19	400.00	0.00	320.97	-0.00	-0.00	-0.00	300.00	200.00	0.00	-0.00
1357	19.68	2.29	-6.71	1148.45	390.91	0.00	106.12	-0.00	-0.00	-0.00	300.00	200.00	0.00	-0.00
1358	19.76	2.06	-6.87	1123.00	386.67	0.00	99.69	-0.00	-0.00	-0.00	300.00	200.00	0.00	-0.00
1359	19.45	2.29	-7.02	1144.30	378.26	0.00	-174.15	-0.00	-0.00	-0.00	300.00	200.00	0.00	-0.00
1360	-0.00	-0.00	-0.00	903.00	200.00	0.00	-0.00	0.00	0.00	0.00	300.00	200.00	0.00	0.00
1361	19.61	2.06	-6.56	1154.16	400.00	0.00	291.34	-0.00	-0.00	-0.00	300.00	200.00	0.00	-0.00
1362	19.68	2.14	-6.71	1162.09	377.27	0.00	-108.20	-0.00	-0.00	-0.00	300.00	200.00	0.00	-0.00
1363	-0.00	-0.00	-0.00	903.00	200.00	0.00	-0.00	-0.00	-0.00	-0.00	300.00	200.00	0.00	-0.00
1364	19.61	1.91	-6.71	1141.64	381.82	0.00	-25.84	-0.00	-0.00	-0.00	300.00	200.00	0.00	-0.00
1365	19.61	2.14	-6.87	1136.33	395.56	0.00	291.78	-0.00	-0.00	-0.00	300.00	200.00	0.00	-0.00
1366	19.45	2.14	-6.56	1161.14	390.70	0.00	22.89	-0.00	-0.00	-0.00	300.00	200.00	0.00	-0.00
1367	19.61	2.06	-6.87	1136.33	377.78	0.00	-107.66	-0.00	-0.00	-0.00	300.00	200.00	0.00	-0.00
1368	19.68	2.14	-6.56	1161.14	395.35	0.00	180.98	-0.00	-0.00	-0.00	300.00	200.00	0.00	-0.00
1369	19.68	2.06	-6.71	1148.45	390.91	0.00	139.41	-0.00	-0.00	-0.00	300.00	200.00	0.00	-0.00
1370	19.91	2.06	-6.56	1147.19	386.05	0.00	111.78	-0.00	-0.00	-0.00	300.00	200.00	0.00	-0.00
1371	19.68	1.98	-6.26	1166.41	400.00	0.00	232.79	-0.00	-0.00	-0.00	300.00	200.00	0.00	-0.00
1372	19.91	2.06	-6.71	1148.45	386.36	0.00	1.04	-0.00	-0.00	-0.00	300.00	200.00	0.00	-0.00
1373	19.84	2.06	-6.71	1155.27	400.00	0.00	243.27	-0.00	-0.00	-0.00	300.00	200.00	0.00	-0.00
1374	19.76	2.06	-7.02	1124.74	382.61	0.00	-6.97	-0.00	-0.00	-0.00	300.00	200.00	0.00	-0.00
1375	-0.00	-0.00	-0.00	903.00	200.00	0.00	-0.00	0.00	0.00	0.00	300.00	200.00	0.00	0.00
1376	19.76	1.98	-6.71	1155.27	395.45	0.00	226.11	-0.00	-0.00	-0.00	300.00	200.00	0.00	-0.00
1377	19.61	2.06	-6.71	1134.82	400.00	0.00	331.19	-0.00	-0.00	-0.00	300.00	200.00	0.00	-0.00
1378	19.61	1.91	-6.87	1129.67	391.11	0.00	179.21	-0.00	-0.00	-0.00	300.00	200.00	0.00	-0.00
1379	19.61	2.06	-7.17	1120.02	382.98	0.00	5.03	-0.00	-0.00	-0.00	300.00	200.00	0.00	-0.00
1380	19.61	2.06	-6.87	1143.00	391.11	0.00	117.15	-0.00	-0.00	-0.00	300.00	200.00	0.00	-0.00
1381	-0.00	-0.00	-0.00	903.00	200.00	0.00	-0.00	-0.00	-0.00	-0.00	300.00	200.00	0.00	-0.00
1382	19.38	1.98	-6.87	1143.00	391.11	0.00	91.72	-0.00	-0.00	-0.00	300.00	200.00	0.00	-0.00
1383	19.30	2.06	-7.02	1131.26	378.26	0.00	-187.92	0.00	0.00	0.00	300.00	200.00	0.00	0.00
1384	19.23	1.98	-6.56	1154.16	395.35	0.00	144.78	-0.00	-0.00	-0.00	300.00	200.00	0.00	-0.00
1385	19.23	2.06	-6.87	1149.67	391.11	0.00	122.07	-0.00	-0.00	-0.00	300.00	200.00	0.00	-0.00
1386	19.30	1.98	-6.87	1149.67	386.67	0.00	23.91	-0.00	-0.00	-0.00	300.00	200.00	0.00	-0.00
1387	19.38	1.91	-6.87	1156.33	395.56	0.00	170.73	-0.00	-0.00	-0.00	300.00	200.00	0.00	-0.00
1388	19.23	1.91	-6.56	1161.14	400.00	0.00	262.95	-0.00	-0.00	-0.00	300.00	200.00	0.00	-0.00
1389	19.23	1.98	-7.02	1150.83	382.61	0.00	-24.88	-0.00	-0.00	-0.00	300.00	200.00	0.00	-0.00
1390	19.23	1.98	-7.02	1144.30	386.96	0.00	71.65	-0.00	-0.00	-0.00	300.00	200.00	0.00	-0.00
1391	19.07	1.98	-6.87	1136.33	391.11	0.00	138.18	-0.00	-0.00	-0.00	300.00	200.00	0.00	-0.00
1392	19.23	1.83	-6.71	1148.45	395.45	0.00	218.48	-0.00	-0.00	-0.00	300.00	200.00	0.00	-0.00
1393	19.07	1.83	-6.71	1155.27	400.00	0.00	377.31	-0.00	-0.00	-0.00	300.00	200.00	0.00	-0.00
1394	19.15	1.83	-7.02	1150.83	386.96	0.00	36.49	0.00	0.00	0.00	300.00	200.00	0.00	0.00
1395	19.15	1.75	-6.87	1149.67	391.11	0.00	228.54	-0.00	-0.00	-0.00	300.00	200.00	0.00	-0.00
1396	19.07	1.83	-7.02	1150.83	386.96	0.00	68.00	-0.00	-0.00	-0.00	300.00	200.00	0.00	-0.00
1397	19.15	1.91	-7.17	1145.55	382.98	0.00	-2.76	-0.00	-0.00	-0.00	300.00	200.00	0.00	-0.00
1398	19.07	1.83	-6.71	1162.09	400.00	0.00	319.05	-0.00	-0.00	-0.00	300.00	200.00	0.00	-0.00
1399	19.07	1.83	-7.02	1144.30	382.61	0.00	-2.99	-0.00	-0.00	-0.00	300.00	200.00	0.00	-0.00
1400	19.07	1.83	-6.71	1162.09	395.45	0.00	232.35	-0.00	-0.00	-0.00	300.00	200.00	0.00	-0.00
1401	19.00	1.83	-6.87	1156.33	391.11	0.00	122.58	-0.00	-0.00	-0.00	300.00	200.00	0.00	-0.00
1402	19.07	1.83	-6.87	1136.33	400.00	0.00	297.55	-0.00	-0.00	-0.00	300.00	200.00	0.00	-0.00
1403	18.92	1.91	-6.71	1162.09	395.45	0.00	182.76	-0.00	-0.00	-0.00	300.00	200.00	0.00	-0.00
1404	19.15	1.98	-6.56	1161.14	400.00	0.00	296.66	-0.00	-0.00	-0.00	300.00	200.00	0.00	-0.00
1405	19.23	1.83	-7.17	1139.17	382.98	0.00	64.28	-0.00	-0.00	-0.00	300.00	200.00	0.00	-0.00
1406	19.00	2.06	-6.87	1156.33	386.67	0.00	-65.61	-0.00	-0.00	-0.00	300.00	200.00	0.00	-0.00
1407	19.15	1.83	-6.87	1149.67	382.22	0.00	-6.27	-0.00	-0.00	-0.00	300.00	200.00	0.00	-0.00
1408	19.15	1.98	-7.17	1139.17	382.98	0.00	14.28	-0.00	-0.00	-0.00	300.00	200.00	0.00	-0.00
1409	19.23	1.91	-7.02	1150.83	386.96	0.00	31.84	-0.00	-0.00	-0.00	300.00	200.00	0.00	-0.00
1410	19.00	1.75	-7.02	1137.78	382.61	0.00	-32.84	-0.00	-0.00	-0.00	300.00	200.00	0.00	-0.00
1411	19.30	1.83	-7.02	1144.30	386.96	0.00	54.07	-0.00	-0.00	-0.00	300.00	200.00	0.00	-0.00
1412	19.23	1.83	-6.71	1162.09	395.45	0.00	193.51	-0.00	-0.00	-0.00	300.00	200.00	0.00	-0.00
1413	19.23	1.91	-6.71	1141.64	395.45	0.00	281.42	-0.00	-0.00	-0.00	300.00	200.00	0.00	-0.00
1414	19.07	1.91	-7.02	1150.83	378.26	0.00	-185.43	-0.00	-0.00	-0.00	300.00	200.00	0.00	-0.00
1415	19.15	1.91	-6.56	1168.12	400.00	0.00	325.93	-0.00	-0.00	-0.00	300.00	200.00	0.00	-0.00
1416	-0.00	-0.00	-0.00	903.00	200.00	0.00	-0.00	-0.00	-0.00	-0.00	300.00	200.00	0.00	-0.00
1417	19.23	1.83	-6.87	1156.33	391.11	0.00	74.77	-0.00	-0.00	-0.00	300.00	200.00	0.00	-0.00
1418	19.00	1.91	-7.02	1150.83	386.96	0.00	-33.83	-0.00	-0.00	-0.00	300.00	200.00	0.00	-0.00
1419	19.15	1.83	-7.02	1137.78	382.61	0.00	22.89	-0.00	-0.00	-0.00	300.00	200.00	0.00	-0.00
1420	19.07	1.75	-7.17	1145.55	378.72	0.00	-106.65	-0.00	-0.00	-0.00	300.00	200.00	0.00	-0.00
1421	19.15	1.91	-6.87	1156.33	391.11	0.00	63.75	-0.00	-0.00	-0.00	300.00	200.00	0.00	-0.00
1422	19.15	1.83	-6.71	1155.27	395.45	0.00	191.08	-0.00	-0.00	-0.00	300.00	200.00	0.00	-0.00
1423	19.07	1.83	-7.02	1131.26	386.96	0.00	103.83	-0.00	-0.00	-0.00	300.00	200.00	0.00	-0.00
1424	19.07	1.98	-6.87	1156.33	382.22	0.00	-116.81	-0.00	-0.00	-0.00	300.00	200.00	0.00	-0.00
1425	19.30	1.83	-7.02	1150.83	382.61	0.00	49.76	-0.00	-0.00	-0.00	300.00	200.00	0.00	-0.00
1426	19.23	1.91	-6.56	1168.12	390.70	0.00	47.91	-0.00	-0.00	-0.00	300.00	200.00	0.00	-0.00
1427	19.23	1.75	-7.02	1131.26	391.30	0.00	164.70	-0.00	-0.00	-0.00	300.00	200.00	0.00	-0.00
1428	19.07	1.83	-6.56	1154.16	400.00	0.00	242.01	-0.00	-0.00	-0.00	300.00	200.00	0.00	-0.00
1429	19.23	1.83	-7.02	1144.30	386.96	0.00	39.81	-0.00	-0.00	-0.00	300.00	200.00	0.00	-0.00
1430	19.07	1.91	-6.87	1156.33	386.67	0.00	-12.72	-0.00	-0.00	-0.00	300.00	200.00	0.00	-0.00
1431	19.15	1.91	-6.56	1161.14	395.35	0.00	227.29	-0.00	-0.00	-0.00	300.00	200.00	0.00	-0.00
1432	-0.00	-0.00	-0.00	903.00	200.00	0.00	-0.00	-0.00	-0.00	-0.00	300.00	200.00	0.00	-0.00
1433	19.07	1.83	-7.17	1126.40	391.49	0.00	153.40	-0.00	-0.00	-0.00	300.00	200.00	0.00	-0.00
1434	18.92	1.91	-6.87	1149.67	386.67	0.00	40.18	-0.00	-0.00	-0.00	300.00	200.00	0.00	-0.00
1435	-0.00	-0.00	-0.00	903.00	200.00	0.00	-0.00	-0.00	-0.00	-0.00	300.00	200.00	0.00	-0.00
1436	19.07	1.91	-6.71	1155.27	395.45	0.00	202.70	-0.00	-0.00	-0.00	300.00	200.00	0.00	-0.00
1437	19.07	1.91	-6.87	1143.00	386.67	0.00	12.72	-0.00	-0.00	-0.00	300.00	200.00	0.00	-0.00
1438	19.15	1.91	-7.17	1120.02	382.98	0.00	0.16	-0.00	-0.00	-0.00	300.00	200.00	0.00	-0.00
1439	19.15	1.83	-7.02	1131.26	386.96	0.00	140.98	-0.00	-0.00	-0.00	300.00	200.00	0.00	-0.00
1440	19.15	1.83	-6.71	1141.64	395.45	0.00	170.27	-0.00	-0.00	-0.00	300.00	200.00	0.00	-0.00
1441	19.07	1.91	-7.02	1131.26	391.30	0.00	123.56	-0.00	-0.00	-0.00	300.00	200.00	0.00	-0.00
1442	19.23	1.68	-7.17	1139.17	387.23	0.00	159.24	-0.00	-0.00	-0.00	300.00	200.00	0.00	-0.00
1443	19.15	1.91	-7.17	1132.79	378.72	0.00	-128.56	-0.00	-0.00	-0.00	300.00	200.00	0.00	-0.00
1444	19.15	1.91	-7.17	1139.17	382.98	0.00	-82.14	-0.00	-0.00	-0.00	300.00	200.00	0.00	-0.00
1445	19.23	1.83	-7.17	1132.79	382.98	0.00	-15.58	-0.00	-0.00	-0.00	300.00	200.00	0.00	-0.00
1446	19.15	1.83	-6.71	1148.45	395.45	0.00	157.79	-0.00	-0.00	-0.00	300.00	200.00	0.00	-0.00
1447	19.23	1.83	-6.56	1154.16	390.70	0.00	116.57	-0.00	-0.00	-0.00	300.00	200.00	0.00	-0.00
1448	19.15	1.83	-6.71	1162.09	390.91	0.00	91.55	-0.00	-0.00	-0.00	300.00	200.00	0.00	-0.00
1449	19.07	1.91	-6.87	1136.33	391.11	0.00	155.98	-0.00	-0.00	-0.00	300.00	200.00	0.00	-0.00
1450	19.38	1.91	-7.17	1132.79	382.98	0.00	17.69	-0.00	-0.00	-0.00	300.00	200.00	0.00	-0.00
1451	19.23	1.83	-6.71	1155.27	395.45	0.00	205.99	-0.00	-0.00	-0.00	300.00	200.00	0.00	-0.00
1452	19.30	1.91	-7.17	1126.40	387.23	0.00	52.27	-0.00	-0.00	-0.00	300.00	200.00	0.00	-0.00
1453	19.23	1.91	-6.71	1162.09	390.91	0.00	86.35	-0.00	-0.00	-0.00	300.00	200.00	0.00	-0.00
1454	19.15	1.75	-7.02	1124.74	386.96	0.00	78.28	-0.00	-0.00	-0.00	300.00	200.00	0.00	-0.00
1455	-0.00	-0.00	-0.00	903.00	200.00	0.00	-0.00	-0.00	-0.00	-0.00	300.00	200.00	0.00	-0.00
1456	19.07	1.91	-6.87	1129.67	391.11	0.00	168.69	-0.00	-0.00	-0.00	300.00	200.00	0.00	-0.00
1457	19.15	1.83	-7.02	1137.78	386.96	0.00	60.37	-0.00	-0.00	-0.00	300.00	200.00	0.00	-0.00
1458	19.15	1.83	-7.02	1137.78	391.30	0.00	143.63	0.00	0.00	0.00	300.00	200.00	0.00	0.00
1459	19.07	1.91	-7.17	1126.40	378.72	0.00	-61.36	0.00	0.00	0.00	300.00	200.00	0.00	0.00
1460	19.23	1.83	-7.02	1137.78	382.61	0.00	36.82	0.00	0.00	0.00	300.00	200.00	0.00	0.00
1461	-0.00	-0.00	-0.00	903.00	200.00	0.00	-0.00	-0.00	-0.00	-0.00	300.00	200.00	0.00	-0.00
1462	19.15	1.75	-6.87	1156.33	395.56	0.00	187.51	-0.00	-0.00	-0.00	300.00	200.00	0.00	-0.00
1463	19.07	1.83	-6.71	1162.09	395.45	0.00	209.46	-0.00	-0.00	-0.00	300.00	200.00	0.00	-0.00
1464	19.07	1.91	-6.87	1149.67	386.67	0.00	45.78	-0.00	-0.00	-0.00	300.00	200.00	0.00	-0.00
1465	19.15	1.91	-7.02	1131.26	386.96	0.00	54.90	0.00	0.00	0.00	300.00	200.00	0.00	0.00
1466	19.23	1.91	-6.71	1148.45	400.00	0.00	332.92	-0.00	-0.00	-0.00	300.00	200.00	0.00	-0.00
1467	19.30	2.06	-6.71	1141.64	400.00	0.00	347.66	-0.00	-0.00	-0.00	300.00	200.00	0.00	-0.00
1468	19.23	1.98	-6.41	1167.29	400.00	0.00	231.06	-0.00	-0.00	-0.00	300.00	200.00	0.00	-0.00
1469	19.38	1.91	-7.02	1137.78	382.61	0.00	-44.78	-0.00	-0.00	-0.00	300.00	200.00	0.00	-0.00
1470	19.30	1.83	-7.02	1137.78	382.61	0.00	-40.80	-0.00	-0.00	-0.00	300.00	200.00	0.00	-0.00
1471	19.07	1.83	-6.71	1141.64	390.91	0.00	114.44	-0.00	-0.00	-0.00	300.00	200.00	0.00	-0.00
1472	19.30	1.91	-6.87	1136.33	386.67	0.00	45.27	-0.00	-0.00	-0.00	300.00	200.00	0.00	-0.00
1473	19.38	2.06	-7.17	1126.40	382.98	0.00	64.44	-0.00	-0.00	-0.00	300.00	200.00	0.00	-0.00
1474	19.07	1.98	-7.02	1131.26	391.30	0.00	106.15	-0.00	-0.00	-0.00	300.00	200.00	0.00	-0.00
1475	19.00	2.06	-7.02	1144.30	386.96	0.00	56.23	-0.00	-0.00	-0.00	300.00	200.00	0.00	-0.00
1476	18.92	1.98	-6.56	1147.19	395.35	0.00	236.33	-0.00	-0.00	-0.00	300.00	200.00	0.00	-0.00
1477	-0.00	-0.00	-0.00	903.00	200.00	0.00	-0.00	-0.00	-0.00	-0.00	300.00	200.00	0.00	-0.00
1478	19.00	2.14	-6.87	1149.67	382.22	0.00	-86.47	0.00	0.00	0.00	300.00	200.00	0.00	0.00
1479	19.00	2.06	-6.87	1149.67	395.56	0.00	208.54	-0.00	-0.00	-0.00	300.00	200.00	0.00	-0.00
1480	19.00	1.91	-6.56	1161.14	400.00	0.00	308.72	-0.00	-0.00	-0.00	300.00	200.00	0.00	-0.00
1481	19.07	1.91	-6.87	1143.00	391.11	0.00	234.82	-0.00	-0.00	-0.00	300.00	200.00	0.00	-0.00
1482	19.00	1.98	-6.71	1168.91	400.00	0.00	296.51	-0.00	-0.00	-0.00	300.00	200.00	0.00	-0.00
1483	19.07	1.91	-6.71	1162.09	386.36	0.00	107.85	-0.00	-0.00	-0.00	300.00	200.00	0.00	-0.00
1484	19.15	2.21	-6.71	1175.73	395.45	0.00	164.03	-0.00	-0.00	-0.00	300.00	200.00	0.00	-0.00
1485	19.07	2.52	-6.71	1141.64	395.45	0.00	197.50	-0.00	-0.00	-0.00	300.00	200.00	0.00	-0.00
1486	19.15	2.52	-6.71	1148.45	395.45	0.00	195.24	-0.00	-0.00	-0.00	300.00	200.00	0.00	-0.00
1487	19.30	2.59	-6.87	1156.33	386.67	0.00	-6.61	-0.00	-0.00	-0.00	300.00	200.00	0.00	-0.00
1488	19.07	2.52	-6.71	1155.27	400.00	0.00	249.86	-0.00	-0.00	-0.00	300.00	200.00	0.00	-0.00
1489	19.07	2.44	-6.71	1162.09	400.00	0.00	298.24	-0.00	-0.00	-0.00	300.00	200.00	0.00	-0.00
1490	19.07	2.52	-6.87	1156.33	391.11	0.00	123.43	-0.00	-0.00	-0.00	300.00	200.00	0.00	-0.00
1491	18.92	2.52	-6.71	1134.82	395.45	0.00	230.62	-0.00	-0.00	-0.00	300.00	200.00	0.00	-0.00
1492	-0.00	-0.00	-0.00	903.00	200.00	0.00	-0.00	-0.00	-0.00	-0.00	300.00	200.00	0.00	-0.00
