# Supplementary material for: Musculoskeletal modeling and humanoid control of robots based on human gait data
Source: PeerJ Comput Sci. 2021 Aug 9;7:e657. doi: 10.7717/peerj-cs.657 (PMC8372000; doi:10.7717/peerj-cs.657)
Supplement: Supplemental Information 2 [file peerj-cs-07-657-s002.zip › force/Cap23.forces]

[Force Data]
NumberOfForcePlates=2
SampleRate=120.000000
NumberOfSamples=1189
#Sample	FX1	FY1	FZ1	X1	Y1	Z1	MZ1	FX2	FY2	FZ2	X2	Y2	Z2	MZ2
1	-0.00	-0.00	-0.00	903.00	200.00	0.00	-0.00	-0.00	-0.00	-0.00	300.00	200.00	0.00	-0.00
2	0.00	0.00	0.00	903.00	200.00	0.00	0.00	-0.00	-0.00	-0.00	300.00	200.00	0.00	-0.00
3	0.00	0.00	0.00	903.00	200.00	0.00	0.00	-0.00	-0.00	-0.00	300.00	200.00	0.00	-0.00
4	-0.00	-0.00	-0.00	903.00	200.00	0.00	-0.00	-0.00	-0.00	-0.00	300.00	200.00	0.00	-0.00
5	-0.00	-0.00	-0.00	903.00	200.00	0.00	-0.00	-0.00	-0.00	-0.00	300.00	200.00	0.00	-0.00
6	-0.00	-0.00	-0.00	903.00	200.00	0.00	-0.00	-0.00	-0.00	-0.00	300.00	200.00	0.00	-0.00
7	-0.00	-0.00	-0.00	903.00	200.00	0.00	-0.00	-0.00	-0.00	-0.00	300.00	200.00	0.00	-0.00
8	-0.00	-0.00	-0.00	903.00	200.00	0.00	-0.00	-0.00	-0.00	-0.00	300.00	200.00	0.00	-0.00
9	-0.00	-0.00	-0.00	903.00	200.00	0.00	-0.00	-0.00	-0.00	-0.00	300.00	200.00	0.00	-0.00
10	-0.00	-0.00	-0.00	903.00	200.00	0.00	-0.00	-0.00	-0.00	-0.00	300.00	200.00	0.00	-0.00
11	0.00	0.00	0.00	903.00	200.00	0.00	0.00	-0.00	-0.00	-0.00	300.00	200.00	0.00	-0.00
12	-0.00	-0.00	-0.00	903.00	200.00	0.00	-0.00	-0.00	-0.00	-0.00	300.00	200.00	0.00	-0.00
13	-0.00	-0.00	-0.00	903.00	200.00	0.00	-0.00	-0.00	-0.00	-0.00	300.00	200.00	0.00	-0.00
14	-0.00	-0.00	-0.00	903.00	200.00	0.00	-0.00	-0.00	-0.00	-0.00	300.00	200.00	0.00	-0.00
15	0.00	0.00	0.00	903.00	200.00	0.00	0.00	-0.00	-0.00	-0.00	300.00	200.00	0.00	-0.00
16	-0.00	-0.00	-0.00	903.00	200.00	0.00	-0.00	-0.00	-0.00	-0.00	300.00	200.00	0.00	-0.00
17	-0.00	-0.00	-0.00	903.00	200.00	0.00	-0.00	-0.00	-0.00	-0.00	300.00	200.00	0.00	-0.00
18	-0.00	-0.00	-0.00	903.00	200.00	0.00	-0.00	-0.00	-0.00	-0.00	300.00	200.00	0.00	-0.00
19	-0.00	-0.00	-0.00	903.00	200.00	0.00	-0.00	-0.00	-0.00	-0.00	300.00	200.00	0.00	-0.00
20	-0.00	-0.00	-0.00	903.00	200.00	0.00	-0.00	-0.00	-0.00	-0.00	300.00	200.00	0.00	-0.00
21	-0.00	-0.00	-0.00	903.00	200.00	0.00	-0.00	-0.00	-0.00	-0.00	300.00	200.00	0.00	-0.00
22	-0.00	-0.00	-0.00	903.00	200.00	0.00	-0.00	-0.00	-0.00	-0.00	300.00	200.00	0.00	-0.00
23	-0.00	-0.00	-0.00	903.00	200.00	0.00	-0.00	-0.00	-0.00	-0.00	300.00	200.00	0.00	-0.00
24	-0.00	-0.00	-0.00	903.00	200.00	0.00	-0.00	-0.00	-0.00	-0.00	300.00	200.00	0.00	-0.00
25	-0.00	-0.00	-0.00	903.00	200.00	0.00	-0.00	-0.00	-0.00	-0.00	300.00	200.00	0.00	-0.00
26	0.00	0.00	0.00	903.00	200.00	0.00	0.00	-0.00	-0.00	-0.00	300.00	200.00	0.00	-0.00
27	-0.00	-0.00	-0.00	903.00	200.00	0.00	-0.00	-0.00	-0.00	-0.00	300.00	200.00	0.00	-0.00
28	-0.00	-0.00	-0.00	903.00	200.00	0.00	-0.00	-0.00	-0.00	-0.00	300.00	200.00	0.00	-0.00
29	-0.00	-0.00	-0.00	903.00	200.00	0.00	-0.00	-0.00	-0.00	-0.00	300.00	200.00	0.00	-0.00
30	-0.00	-0.00	-0.00	903.00	200.00	0.00	-0.00	-0.00	-0.00	-0.00	300.00	200.00	0.00	-0.00
31	-0.00	-0.00	-0.00	903.00	200.00	0.00	-0.00	-0.00	-0.00	-0.00	300.00	200.00	0.00	-0.00
32	-0.00	-0.00	-0.00	903.00	200.00	0.00	-0.00	-0.00	-0.00	-0.00	300.00	200.00	0.00	-0.00
33	-0.00	-0.00	-0.00	903.00	200.00	0.00	-0.00	-0.00	-0.00	-0.00	300.00	200.00	0.00	-0.00
34	-0.00	-0.00	-0.00	903.00	200.00	0.00	-0.00	-0.00	-0.00	-0.00	300.00	200.00	0.00	-0.00
35	-0.00	-0.00	-0.00	903.00	200.00	0.00	-0.00	-0.00	-0.00	-0.00	300.00	200.00	0.00	-0.00
36	-0.00	-0.00	-0.00	903.00	200.00	0.00	-0.00	-0.00	-0.00	-0.00	300.00	200.00	0.00	-0.00
37	-0.00	-0.00	-0.00	903.00	200.00	0.00	-0.00	-0.00	-0.00	-0.00	300.00	200.00	0.00	-0.00
38	-0.00	-0.00	-0.00	903.00	200.00	0.00	-0.00	-0.00	-0.00	-0.00	300.00	200.00	0.00	-0.00
39	-0.00	-0.00	-0.00	903.00	200.00	0.00	-0.00	-0.00	-0.00	-0.00	300.00	200.00	0.00	-0.00
40	-0.00	-0.00	-0.00	903.00	200.00	0.00	-0.00	-0.00	-0.00	-0.00	300.00	200.00	0.00	-0.00
41	-0.00	-0.00	-0.00	903.00	200.00	0.00	-0.00	-0.00	-0.00	-0.00	300.00	200.00	0.00	-0.00
42	-0.00	-0.00	-0.00	903.00	200.00	0.00	-0.00	-0.00	-0.00	-0.00	300.00	200.00	0.00	-0.00
43	-0.00	-0.00	-0.00	903.00	200.00	0.00	-0.00	-0.00	-0.00	-0.00	300.00	200.00	0.00	-0.00
44	-0.00	-0.00	-0.00	903.00	200.00	0.00	-0.00	-0.00	-0.00	-0.00	300.00	200.00	0.00	-0.00
45	0.00	0.00	0.00	903.00	200.00	0.00	0.00	-0.00	-0.00	-0.00	300.00	200.00	0.00	-0.00
46	-0.00	-0.00	-0.00	903.00	200.00	0.00	-0.00	-0.00	-0.00	-0.00	300.00	200.00	0.00	-0.00
47	-0.00	-0.00	-0.00	903.00	200.00	0.00	-0.00	-0.00	-0.00	-0.00	300.00	200.00	0.00	-0.00
48	0.00	0.00	0.00	903.00	200.00	0.00	0.00	-0.00	-0.00	-0.00	300.00	200.00	0.00	-0.00
49	-0.00	-0.00	-0.00	903.00	200.00	0.00	-0.00	-0.00	-0.00	-0.00	300.00	200.00	0.00	-0.00
50	-0.00	-0.00	-0.00	903.00	200.00	0.00	-0.00	-0.00	-0.00	-0.00	300.00	200.00	0.00	-0.00
51	-0.00	-0.00	-0.00	903.00	200.00	0.00	-0.00	-0.00	-0.00	-0.00	300.00	200.00	0.00	-0.00
52	0.00	0.00	0.00	903.00	200.00	0.00	0.00	-0.00	-0.00	-0.00	300.00	200.00	0.00	-0.00
53	-0.00	-0.00	-0.00	903.00	200.00	0.00	-0.00	-0.00	-0.00	-0.00	300.00	200.00	0.00	-0.00
54	-0.00	-0.00	-0.00	903.00	200.00	0.00	-0.00	-0.00	-0.00	-0.00	300.00	200.00	0.00	-0.00
55	-0.00	-0.00	-0.00	903.00	200.00	0.00	-0.00	-0.00	-0.00	-0.00	300.00	200.00	0.00	-0.00
56	-0.00	-0.00	-0.00	903.00	200.00	0.00	-0.00	-0.00	-0.00	-0.00	300.00	200.00	0.00	-0.00
57	-0.00	-0.00	-0.00	903.00	200.00	0.00	-0.00	-0.00	-0.00	-0.00	300.00	200.00	0.00	-0.00
58	-0.00	-0.00	-0.00	903.00	200.00	0.00	-0.00	-0.00	-0.00	-0.00	300.00	200.00	0.00	-0.00
59	-0.00	-0.00	-0.00	903.00	200.00	0.00	-0.00	-0.00	-0.00	-0.00	300.00	200.00	0.00	-0.00
60	-0.00	-0.00	-0.00	903.00	200.00	0.00	-0.00	-0.00	-0.00	-0.00	300.00	200.00	0.00	-0.00
61	-0.00	-0.00	-0.00	903.00	200.00	0.00	-0.00	-0.00	-0.00	-0.00	300.00	200.00	0.00	-0.00
62	-0.00	-0.00	-0.00	903.00	200.00	0.00	-0.00	-0.00	-0.00	-0.00	300.00	200.00	0.00	-0.00
63	-0.00	-0.00	-0.00	903.00	200.00	0.00	-0.00	-0.00	-0.00	-0.00	300.00	200.00	0.00	-0.00
64	-0.00	-0.00	-0.00	903.00	200.00	0.00	-0.00	-0.00	-0.00	-0.00	300.00	200.00	0.00	-0.00
65	-0.00	-0.00	-0.00	903.00	200.00	0.00	-0.00	-0.00	-0.00	-0.00	300.00	200.00	0.00	-0.00
66	-0.00	-0.00	-0.00	903.00	200.00	0.00	-0.00	-0.00	-0.00	-0.00	300.00	200.00	0.00	-0.00
67	-0.00	-0.00	-0.00	903.00	200.00	0.00	-0.00	-0.00	-0.00	-0.00	300.00	200.00	0.00	-0.00
68	-0.00	-0.00	-0.00	903.00	200.00	0.00	-0.00	-0.00	-0.00	-0.00	300.00	200.00	0.00	-0.00
69	-0.00	-0.00	-0.00	903.00	200.00	0.00	-0.00	-0.00	-0.00	-0.00	300.00	200.00	0.00	-0.00
70	-0.00	-0.00	-0.00	903.00	200.00	0.00	-0.00	-0.00	-0.00	-0.00	300.00	200.00	0.00	-0.00
71	-0.00	-0.00	-0.00	903.00	200.00	0.00	-0.00	-0.00	-0.00	-0.00	300.00	200.00	0.00	-0.00
72	-0.00	-0.00	-0.00	903.00	200.00	0.00	-0.00	-0.00	-0.00	-0.00	300.00	200.00	0.00	-0.00
73	-0.00	-0.00	-0.00	903.00	200.00	0.00	-0.00	-0.00	-0.00	-0.00	300.00	200.00	0.00	-0.00
74	-0.00	-0.00	-0.00	903.00	200.00	0.00	-0.00	-0.00	-0.00	-0.00	300.00	200.00	0.00	-0.00
75	-0.00	-0.00	-0.00	903.00	200.00	0.00	-0.00	-0.00	-0.00	-0.00	300.00	200.00	0.00	-0.00
76	-0.00	-0.00	-0.00	903.00	200.00	0.00	-0.00	-0.00	-0.00	-0.00	300.00	200.00	0.00	-0.00
77	-0.00	-0.00	-0.00	903.00	200.00	0.00	-0.00	-0.00	-0.00	-0.00	300.00	200.00	0.00	-0.00
78	-0.00	-0.00	-0.00	903.00	200.00	0.00	-0.00	-0.00	-0.00	-0.00	300.00	200.00	0.00	-0.00
79	-0.00	-0.00	-0.00	903.00	200.00	0.00	-0.00	-0.00	-0.00	-0.00	300.00	200.00	0.00	-0.00
80	-0.00	-0.00	-0.00	903.00	200.00	0.00	-0.00	-0.00	-0.00	-0.00	300.00	200.00	0.00	-0.00
81	-0.00	-0.00	-0.00	903.00	200.00	0.00	-0.00	-0.00	-0.00	-0.00	300.00	200.00	0.00	-0.00
82	-0.00	-0.00	-0.00	903.00	200.00	0.00	-0.00	-0.00	-0.00	-0.00	300.00	200.00	0.00	-0.00
83	0.00	0.00	0.00	903.00	200.00	0.00	0.00	-0.00	-0.00	-0.00	300.00	200.00	0.00	-0.00
84	-0.00	-0.00	-0.00	903.00	200.00	0.00	-0.00	-0.00	-0.00	-0.00	300.00	200.00	0.00	-0.00
85	-0.00	-0.00	-0.00	903.00	200.00	0.00	-0.00	-0.00	-0.00	-0.00	300.00	200.00	0.00	-0.00
86	0.00	0.00	0.00	903.00	200.00	0.00	0.00	-0.00	-0.00	-0.00	300.00	200.00	0.00	-0.00
87	-0.00	-0.00	-0.00	903.00	200.00	0.00	-0.00	-0.00	-0.00	-0.00	300.00	200.00	0.00	-0.00
88	0.00	0.00	0.00	903.00	200.00	0.00	0.00	-0.00	-0.00	-0.00	300.00	200.00	0.00	-0.00
89	-0.00	-0.00	-0.00	903.00	200.00	0.00	-0.00	-0.00	-0.00	-0.00	300.00	200.00	0.00	-0.00
90	-0.00	-0.00	-0.00	903.00	200.00	0.00	-0.00	-0.00	-0.00	-0.00	300.00	200.00	0.00	-0.00
91	0.00	0.00	0.00	903.00	200.00	0.00	0.00	-0.00	-0.00	-0.00	300.00	200.00	0.00	-0.00
92	0.00	0.00	0.00	903.00	200.00	0.00	0.00	0.00	0.00	0.00	300.00	200.00	0.00	0.00
93	-0.00	-0.00	-0.00	903.00	200.00	0.00	-0.00	-0.00	-0.00	-0.00	300.00	200.00	0.00	-0.00
94	-0.00	-0.00	-0.00	903.00	200.00	0.00	-0.00	-0.00	-0.00	-0.00	300.00	200.00	0.00	-0.00
95	-0.00	-0.00	-0.00	903.00	200.00	0.00	-0.00	-0.00	-0.00	-0.00	300.00	200.00	0.00	-0.00
96	-0.00	-0.00	-0.00	903.00	200.00	0.00	-0.00	-0.00	-0.00	-0.00	300.00	200.00	0.00	-0.00
97	0.00	0.00	0.00	903.00	200.00	0.00	0.00	-0.00	-0.00	-0.00	300.00	200.00	0.00	-0.00
98	-0.00	-0.00	-0.00	903.00	200.00	0.00	-0.00	-0.00	-0.00	-0.00	300.00	200.00	0.00	-0.00
99	-0.00	-0.00	-0.00	903.00	200.00	0.00	-0.00	-0.00	-0.00	-0.00	300.00	200.00	0.00	-0.00
100	-0.00	-0.00	-0.00	903.00	200.00	0.00	-0.00	-0.00	-0.00	-0.00	300.00	200.00	0.00	-0.00
101	0.00	0.00	0.00	903.00	200.00	0.00	0.00	-0.00	-0.00	-0.00	300.00	200.00	0.00	-0.00
102	-0.00	-0.00	-0.00	903.00	200.00	0.00	-0.00	-0.00	-0.00	-0.00	300.00	200.00	0.00	-0.00
103	-0.00	-0.00	-0.00	903.00	200.00	0.00	-0.00	-0.00	-0.00	-0.00	300.00	200.00	0.00	-0.00
104	-0.00	-0.00	-0.00	903.00	200.00	0.00	-0.00	-0.00	-0.00	-0.00	300.00	200.00	0.00	-0.00
105	0.00	0.00	0.00	903.00	200.00	0.00	0.00	-0.00	-0.00	-0.00	300.00	200.00	0.00	-0.00
106	0.00	0.00	0.00	903.00	200.00	0.00	0.00	-0.00	-0.00	-0.00	300.00	200.00	0.00	-0.00
107	-0.00	-0.00	-0.00	903.00	200.00	0.00	-0.00	-0.00	-0.00	-0.00	300.00	200.00	0.00	-0.00
108	-0.00	-0.00	-0.00	903.00	200.00	0.00	-0.00	-0.00	-0.00	-0.00	300.00	200.00	0.00	-0.00
109	-0.00	-0.00	-0.00	903.00	200.00	0.00	-0.00	-0.00	-0.00	-0.00	300.00	200.00	0.00	-0.00
110	0.00	0.00	0.00	903.00	200.00	0.00	0.00	-0.00	-0.00	-0.00	300.00	200.00	0.00	-0.00
111	-0.00	-0.00	-0.00	903.00	200.00	0.00	-0.00	-0.00	-0.00	-0.00	300.00	200.00	0.00	-0.00
112	-0.00	-0.00	-0.00	903.00	200.00	0.00	-0.00	-0.00	-0.00	-0.00	300.00	200.00	0.00	-0.00
113	-0.00	-0.00	-0.00	903.00	200.00	0.00	-0.00	-0.00	-0.00	-0.00	300.00	200.00	0.00	-0.00
114	-0.00	-0.00	-0.00	903.00	200.00	0.00	-0.00	-0.00	-0.00	-0.00	300.00	200.00	0.00	-0.00
115	-0.00	-0.00	-0.00	903.00	200.00	0.00	-0.00	-0.00	-0.00	-0.00	300.00	200.00	0.00	-0.00
116	-0.00	-0.00	-0.00	903.00	200.00	0.00	-0.00	-0.00	-0.00	-0.00	300.00	200.00	0.00	-0.00
117	-0.00	-0.00	-0.00	903.00	200.00	0.00	-0.00	-0.00	-0.00	-0.00	300.00	200.00	0.00	-0.00
118	-0.00	-0.00	-0.00	903.00	200.00	0.00	-0.00	-0.00	-0.00	-0.00	300.00	200.00	0.00	-0.00
119	-0.00	-0.00	-0.00	903.00	200.00	0.00	-0.00	-0.00	-0.00	-0.00	300.00	200.00	0.00	-0.00
120	0.00	0.00	0.00	903.00	200.00	0.00	0.00	-0.00	-0.00	-0.00	300.00	200.00	0.00	-0.00
121	0.00	0.00	0.00	903.00	200.00	0.00	0.00	-0.00	-0.00	-0.00	300.00	200.00	0.00	-0.00
122	-0.00	-0.00	-0.00	903.00	200.00	0.00	-0.00	-0.00	-0.00	-0.00	300.00	200.00	0.00	-0.00
123	-0.00	-0.00	-0.00	903.00	200.00	0.00	-0.00	-0.00	-0.00	-0.00	300.00	200.00	0.00	-0.00
124	-0.00	-0.00	-0.00	903.00	200.00	0.00	-0.00	-0.00	-0.00	-0.00	300.00	200.00	0.00	-0.00
125	0.00	0.00	0.00	903.00	200.00	0.00	0.00	-0.00	-0.00	-0.00	300.00	200.00	0.00	-0.00
126	-0.00	-0.00	-0.00	903.00	200.00	0.00	-0.00	-0.00	-0.00	-0.00	300.00	200.00	0.00	-0.00
127	-0.00	-0.00	-0.00	903.00	200.00	0.00	-0.00	-0.00	-0.00	-0.00	300.00	200.00	0.00	-0.00
128	-0.00	-0.00	-0.00	903.00	200.00	0.00	-0.00	-0.00	-0.00	-0.00	300.00	200.00	0.00	-0.00
129	0.00	0.00	0.00	903.00	200.00	0.00	0.00	-0.00	-0.00	-0.00	300.00	200.00	0.00	-0.00
130	0.00	0.00	0.00	903.00	200.00	0.00	0.00	-0.00	-0.00	-0.00	300.00	200.00	0.00	-0.00
131	-0.00	-0.00	-0.00	903.00	200.00	0.00	-0.00	-0.00	-0.00	-0.00	300.00	200.00	0.00	-0.00
132	-0.00	-0.00	-0.00	903.00	200.00	0.00	-0.00	-0.00	-0.00	-0.00	300.00	200.00	0.00	-0.00
133	-0.00	-0.00	-0.00	903.00	200.00	0.00	-0.00	-0.00	-0.00	-0.00	300.00	200.00	0.00	-0.00
134	0.00	0.00	0.00	903.00	200.00	0.00	0.00	-0.00	-0.00	-0.00	300.00	200.00	0.00	-0.00
135	-0.00	-0.00	-0.00	903.00	200.00	0.00	-0.00	-0.00	-0.00	-0.00	300.00	200.00	0.00	-0.00
136	-0.00	-0.00	-0.00	903.00	200.00	0.00	-0.00	-0.00	-0.00	-0.00	300.00	200.00	0.00	-0.00
137	-0.00	-0.00	-0.00	903.00	200.00	0.00	-0.00	-0.00	-0.00	-0.00	300.00	200.00	0.00	-0.00
138	-0.00	-0.00	-0.00	903.00	200.00	0.00	-0.00	-0.00	-0.00	-0.00	300.00	200.00	0.00	-0.00
139	-0.00	-0.00	-0.00	903.00	200.00	0.00	-0.00	-0.00	-0.00	-0.00	300.00	200.00	0.00	-0.00
140	-0.00	-0.00	-0.00	903.00	200.00	0.00	-0.00	-0.00	-0.00	-0.00	300.00	200.00	0.00	-0.00
141	-0.00	-0.00	-0.00	903.00	200.00	0.00	-0.00	-0.00	-0.00	-0.00	300.00	200.00	0.00	-0.00
142	-0.00	-0.00	-0.00	903.00	200.00	0.00	-0.00	-0.00	-0.00	-0.00	300.00	200.00	0.00	-0.00
143	0.00	0.00	0.00	903.00	200.00	0.00	0.00	-0.00	-0.00	-0.00	300.00	200.00	0.00	-0.00
144	-0.00	-0.00	-0.00	903.00	200.00	0.00	-0.00	-0.00	-0.00	-0.00	300.00	200.00	0.00	-0.00
145	-0.00	-0.00	-0.00	903.00	200.00	0.00	-0.00	-0.00	-0.00	-0.00	300.00	200.00	0.00	-0.00
146	-0.00	-0.00	-0.00	903.00	200.00	0.00	-0.00	-0.00	-0.00	-0.00	300.00	200.00	0.00	-0.00
147	-0.00	-0.00	-0.00	903.00	200.00	0.00	-0.00	-0.00	-0.00	-0.00	300.00	200.00	0.00	-0.00
148	-0.00	-0.00	-0.00	903.00	200.00	0.00	-0.00	-0.00	-0.00	-0.00	300.00	200.00	0.00	-0.00
149	-0.00	-0.00	-0.00	903.00	200.00	0.00	-0.00	-0.00	-0.00	-0.00	300.00	200.00	0.00	-0.00
150	-0.00	-0.00	-0.00	903.00	200.00	0.00	-0.00	-0.00	-0.00	-0.00	300.00	200.00	0.00	-0.00
151	-0.00	-0.00	-0.00	903.00	200.00	0.00	-0.00	-0.00	-0.00	-0.00	300.00	200.00	0.00	-0.00
152	-0.00	-0.00	-0.00	903.00	200.00	0.00	-0.00	-0.00	-0.00	-0.00	300.00	200.00	0.00	-0.00
153	-0.00	-0.00	-0.00	903.00	200.00	0.00	-0.00	-0.00	-0.00	-0.00	300.00	200.00	0.00	-0.00
154	-0.00	-0.00	-0.00	903.00	200.00	0.00	-0.00	-0.00	-0.00	-0.00	300.00	200.00	0.00	-0.00
155	-0.00	-0.00	-0.00	903.00	200.00	0.00	-0.00	-0.00	-0.00	-0.00	300.00	200.00	0.00	-0.00
156	0.00	0.00	0.00	903.00	200.00	0.00	0.00	-0.00	-0.00	-0.00	300.00	200.00	0.00	-0.00
157	-0.00	-0.00	-0.00	903.00	200.00	0.00	-0.00	-0.00	-0.00	-0.00	300.00	200.00	0.00	-0.00
158	0.00	0.00	0.00	903.00	200.00	0.00	0.00	-0.00	-0.00	-0.00	300.00	200.00	0.00	-0.00
159	-0.00	-0.00	-0.00	903.00	200.00	0.00	-0.00	-0.00	-0.00	-0.00	300.00	200.00	0.00	-0.00
160	-0.00	-0.00	-0.00	903.00	200.00	0.00	-0.00	-0.00	-0.00	-0.00	300.00	200.00	0.00	-0.00
161	-0.00	-0.00	-0.00	903.00	200.00	0.00	-0.00	-0.00	-0.00	-0.00	300.00	200.00	0.00	-0.00
162	-0.00	-0.00	-0.00	903.00	200.00	0.00	-0.00	-0.00	-0.00	-0.00	300.00	200.00	0.00	-0.00
163	-0.00	-0.00	-0.00	903.00	200.00	0.00	-0.00	-0.00	-0.00	-0.00	300.00	200.00	0.00	-0.00
164	-0.00	-0.00	-0.00	903.00	200.00	0.00	-0.00	-0.00	-0.00	-0.00	300.00	200.00	0.00	-0.00
165	-0.00	-0.00	-0.00	903.00	200.00	0.00	-0.00	-0.00	-0.00	-0.00	300.00	200.00	0.00	-0.00
166	-0.00	-0.00	-0.00	903.00	200.00	0.00	-0.00	-0.00	-0.00	-0.00	300.00	200.00	0.00	-0.00
167	-0.00	-0.00	-0.00	903.00	200.00	0.00	-0.00	-0.00	-0.00	-0.00	300.00	200.00	0.00	-0.00
168	-0.00	-0.00	-0.00	903.00	200.00	0.00	-0.00	-0.00	-0.00	-0.00	300.00	200.00	0.00	-0.00
169	-0.00	-0.00	-0.00	903.00	200.00	0.00	-0.00	-0.00	-0.00	-0.00	300.00	200.00	0.00	-0.00
170	0.00	0.00	0.00	903.00	200.00	0.00	0.00	-0.00	-0.00	-0.00	300.00	200.00	0.00	-0.00
171	-0.00	-0.00	-0.00	903.00	200.00	0.00	-0.00	-0.00	-0.00	-0.00	300.00	200.00	0.00	-0.00
172	0.00	0.00	0.00	903.00	200.00	0.00	0.00	-0.00	-0.00	-0.00	300.00	200.00	0.00	-0.00
173	-0.00	-0.00	-0.00	903.00	200.00	0.00	-0.00	-0.00	-0.00	-0.00	300.00	200.00	0.00	-0.00
174	-0.00	-0.00	-0.00	903.00	200.00	0.00	-0.00	-0.00	-0.00	-0.00	300.00	200.00	0.00	-0.00
175	-0.00	-0.00	-0.00	903.00	200.00	0.00	-0.00	-0.00	-0.00	-0.00	300.00	200.00	0.00	-0.00
176	-0.00	-0.00	-0.00	903.00	200.00	0.00	-0.00	-0.00	-0.00	-0.00	300.00	200.00	0.00	-0.00
177	0.00	0.00	0.00	903.00	200.00	0.00	0.00	-0.00	-0.00	-0.00	300.00	200.00	0.00	-0.00
178	-0.00	-0.00	-0.00	903.00	200.00	0.00	-0.00	-0.00	-0.00	-0.00	300.00	200.00	0.00	-0.00
179	-0.00	-0.00	-0.00	903.00	200.00	0.00	-0.00	-0.00	-0.00	-0.00	300.00	200.00	0.00	-0.00
180	0.00	0.00	0.00	903.00	200.00	0.00	0.00	-0.00	-0.00	-0.00	300.00	200.00	0.00	-0.00
181	-0.00	-0.00	-0.00	903.00	200.00	0.00	-0.00	-0.00	-0.00	-0.00	300.00	200.00	0.00	-0.00
182	-0.00	-0.00	-0.00	903.00	200.00	0.00	-0.00	-0.00	-0.00	-0.00	300.00	200.00	0.00	-0.00
183	-0.00	-0.00	-0.00	903.00	200.00	0.00	-0.00	-0.00	-0.00	-0.00	300.00	200.00	0.00	-0.00
184	-0.00	-0.00	-0.00	903.00	200.00	0.00	-0.00	-0.00	-0.00	-0.00	300.00	200.00	0.00	-0.00
185	-0.00	-0.00	-0.00	903.00	200.00	0.00	-0.00	-0.00	-0.00	-0.00	300.00	200.00	0.00	-0.00
186	-0.00	-0.00	-0.00	903.00	200.00	0.00	-0.00	-0.00	-0.00	-0.00	300.00	200.00	0.00	-0.00
187	0.00	0.00	0.00	903.00	200.00	0.00	0.00	-0.00	-0.00	-0.00	300.00	200.00	0.00	-0.00
188	-0.00	-0.00	-0.00	903.00	200.00	0.00	-0.00	-0.00	-0.00	-0.00	300.00	200.00	0.00	-0.00
189	0.00	0.00	0.00	903.00	200.00	0.00	0.00	-0.00	-0.00	-0.00	300.00	200.00	0.00	-0.00
190	-0.00	-0.00	-0.00	903.00	200.00	0.00	-0.00	-0.00	-0.00	-0.00	300.00	200.00	0.00	-0.00
191	-0.00	-0.00	-0.00	903.00	200.00	0.00	-0.00	-0.00	-0.00	-0.00	300.00	200.00	0.00	-0.00
192	0.00	0.00	0.00	903.00	200.00	0.00	0.00	-0.00	-0.00	-0.00	300.00	200.00	0.00	-0.00
193	-0.00	-0.00	-0.00	903.00	200.00	0.00	-0.00	-0.00	-0.00	-0.00	300.00	200.00	0.00	-0.00
194	-0.00	-0.00	-0.00	903.00	200.00	0.00	-0.00	-0.00	-0.00	-0.00	300.00	200.00	0.00	-0.00
195	-0.00	-0.00	-0.00	903.00	200.00	0.00	-0.00	-0.00	-0.00	-0.00	300.00	200.00	0.00	-0.00
196	0.00	0.00	0.00	903.00	200.00	0.00	0.00	-0.00	-0.00	-0.00	300.00	200.00	0.00	-0.00
197	-0.00	-0.00	-0.00	903.00	200.00	0.00	-0.00	0.00	0.00	0.00	300.00	200.00	0.00	0.00
198	-0.00	-0.00	-0.00	903.00	200.00	0.00	-0.00	-0.00	-0.00	-0.00	300.00	200.00	0.00	-0.00
199	-0.00	-0.00	-0.00	903.00	200.00	0.00	-0.00	0.00	0.00	0.00	300.00	200.00	0.00	0.00
200	-0.00	-0.00	-0.00	903.00	200.00	0.00	-0.00	-0.00	-0.00	-0.00	300.00	200.00	0.00	-0.00
201	-0.00	-0.00	-0.00	903.00	200.00	0.00	-0.00	-0.00	-0.00	-0.00	300.00	200.00	0.00	-0.00
202	-0.00	-0.00	-0.00	903.00	200.00	0.00	-0.00	-0.00	-0.00	-0.00	300.00	200.00	0.00	-0.00
203	-0.00	-0.00	-0.00	903.00	200.00	0.00	-0.00	-0.00	-0.00	-0.00	300.00	200.00	0.00	-0.00
204	-0.00	-0.00	-0.00	903.00	200.00	0.00	-0.00	-0.00	-0.00	-0.00	300.00	200.00	0.00	-0.00
205	-0.00	-0.00	-0.00	903.00	200.00	0.00	-0.00	-0.00	-0.00	-0.00	300.00	200.00	0.00	-0.00
206	-0.00	-0.00	-0.00	903.00	200.00	0.00	-0.00	-0.00	-0.00	-0.00	300.00	200.00	0.00	-0.00
207	-0.00	-0.00	-0.00	903.00	200.00	0.00	-0.00	-0.00	-0.00	-0.00	300.00	200.00	0.00	-0.00
208	-0.00	-0.00	-0.00	903.00	200.00	0.00	-0.00	-0.00	-0.00	-0.00	300.00	200.00	0.00	-0.00
209	-0.00	-0.00	-0.00	903.00	200.00	0.00	-0.00	-0.00	-0.00	-0.00	300.00	200.00	0.00	-0.00
210	-0.00	-0.00	-0.00	903.00	200.00	0.00	-0.00	-0.00	-0.00	-0.00	300.00	200.00	0.00	-0.00
211	-0.00	-0.00	-0.00	903.00	200.00	0.00	-0.00	-0.00	-0.00	-0.00	300.00	200.00	0.00	-0.00
212	-0.00	-0.00	-0.00	903.00	200.00	0.00	-0.00	-0.00	-0.00	-0.00	300.00	200.00	0.00	-0.00
213	-0.00	-0.00	-0.00	903.00	200.00	0.00	-0.00	-0.00	-0.00	-0.00	300.00	200.00	0.00	-0.00
214	-0.00	-0.00	-0.00	903.00	200.00	0.00	-0.00	-0.00	-0.00	-0.00	300.00	200.00	0.00	-0.00
215	-0.00	-0.00	-0.00	903.00	200.00	0.00	-0.00	-0.00	-0.00	-0.00	300.00	200.00	0.00	-0.00
216	-0.00	-0.00	-0.00	903.00	200.00	0.00	-0.00	-0.00	-0.00	-0.00	300.00	200.00	0.00	-0.00
217	-0.00	-0.00	-0.00	903.00	200.00	0.00	-0.00	-0.00	-0.00	-0.00	300.00	200.00	0.00	-0.00
218	0.00	0.00	0.00	903.00	200.00	0.00	0.00	-0.00	-0.00	-0.00	300.00	200.00	0.00	-0.00
219	0.00	0.00	0.00	903.00	200.00	0.00	0.00	-0.00	-0.00	-0.00	300.00	200.00	0.00	-0.00
220	-0.00	-0.00	-0.00	903.00	200.00	0.00	-0.00	-0.00	-0.00	-0.00	300.00	200.00	0.00	-0.00
221	-0.00	-0.00	-0.00	903.00	200.00	0.00	-0.00	-0.00	-0.00	-0.00	300.00	200.00	0.00	-0.00
222	-0.00	-0.00	-0.00	903.00	200.00	0.00	-0.00	-0.00	-0.00	-0.00	300.00	200.00	0.00	-0.00
223	0.00	0.00	0.00	903.00	200.00	0.00	0.00	-0.00	-0.00	-0.00	300.00	200.00	0.00	-0.00
224	0.00	0.00	0.00	903.00	200.00	0.00	0.00	-0.00	-0.00	-0.00	300.00	200.00	0.00	-0.00
225	-0.00	-0.00	-0.00	903.00	200.00	0.00	-0.00	-0.00	-0.00	-0.00	300.00	200.00	0.00	-0.00
226	-0.00	-0.00	-0.00	903.00	200.00	0.00	-0.00	-0.00	-0.00	-0.00	300.00	200.00	0.00	-0.00
227	-0.00	-0.00	-0.00	903.00	200.00	0.00	-0.00	-0.00	-0.00	-0.00	300.00	200.00	0.00	-0.00
228	-0.00	-0.00	-0.00	903.00	200.00	0.00	-0.00	-0.00	-0.00	-0.00	300.00	200.00	0.00	-0.00
229	-0.00	-0.00	-0.00	903.00	200.00	0.00	-0.00	-0.00	-0.00	-0.00	300.00	200.00	0.00	-0.00
230	-0.00	-0.00	-0.00	903.00	200.00	0.00	-0.00	-0.00	-0.00	-0.00	300.00	200.00	0.00	-0.00
231	-0.00	-0.00	-0.00	903.00	200.00	0.00	-0.00	-0.00	-0.00	-0.00	300.00	200.00	0.00	-0.00
232	-0.00	-0.00	-0.00	903.00	200.00	0.00	-0.00	-0.00	-0.00	-0.00	300.00	200.00	0.00	-0.00
233	0.00	0.00	0.00	903.00	200.00	0.00	0.00	-0.00	-0.00	-0.00	300.00	200.00	0.00	-0.00
234	-0.00	-0.00	-0.00	903.00	200.00	0.00	-0.00	-0.00	-0.00	-0.00	300.00	200.00	0.00	-0.00
235	-0.00	-0.00	-0.00	903.00	200.00	0.00	-0.00	-0.00	-0.00	-0.00	300.00	200.00	0.00	-0.00
236	-0.00	-0.00	-0.00	903.00	200.00	0.00	-0.00	-0.00	-0.00	-0.00	300.00	200.00	0.00	-0.00
237	-0.00	-0.00	-0.00	903.00	200.00	0.00	-0.00	-0.00	-0.00	-0.00	300.00	200.00	0.00	-0.00
238	-0.00	-0.00	-0.00	903.00	200.00	0.00	-0.00	-0.00	-0.00	-0.00	300.00	200.00	0.00	-0.00
239	-0.00	-0.00	-0.00	903.00	200.00	0.00	-0.00	-0.00	-0.00	-0.00	300.00	200.00	0.00	-0.00
240	-0.00	-0.00	-0.00	903.00	200.00	0.00	-0.00	0.00	0.00	0.00	300.00	200.00	0.00	0.00
241	-0.00	-0.00	-0.00	903.00	200.00	0.00	-0.00	-0.00	-0.00	-0.00	300.00	200.00	0.00	-0.00
242	-0.00	-0.00	-0.00	903.00	200.00	0.00	-0.00	-0.00	-0.00	-0.00	300.00	200.00	0.00	-0.00
243	-0.00	-0.00	-0.00	903.00	200.00	0.00	-0.00	-0.00	-0.00	-0.00	300.00	200.00	0.00	-0.00
244	-0.00	-0.00	-0.00	903.00	200.00	0.00	-0.00	-0.00	-0.00	-0.00	300.00	200.00	0.00	-0.00
245	0.00	0.00	0.00	903.00	200.00	0.00	0.00	-0.00	-0.00	-0.00	300.00	200.00	0.00	-0.00
246	-0.00	-0.00	-0.00	903.00	200.00	0.00	-0.00	-0.00	-0.00	-0.00	300.00	200.00	0.00	-0.00
247	-0.00	-0.00	-0.00	903.00	200.00	0.00	-0.00	-0.00	-0.00	-0.00	300.00	200.00	0.00	-0.00
248	0.00	0.00	0.00	903.00	200.00	0.00	0.00	-0.00	-0.00	-0.00	300.00	200.00	0.00	-0.00
249	-0.00	-0.00	-0.00	903.00	200.00	0.00	-0.00	-0.00	-0.00	-0.00	300.00	200.00	0.00	-0.00
250	-0.00	-0.00	-0.00	903.00	200.00	0.00	-0.00	-0.00	-0.00	-0.00	300.00	200.00	0.00	-0.00
251	-0.00	-0.00	-0.00	903.00	200.00	0.00	-0.00	0.00	0.00	0.00	300.00	200.00	0.00	0.00
252	-0.00	-0.00	-0.00	903.00	200.00	0.00	-0.00	-0.00	-0.00	-0.00	300.00	200.00	0.00	-0.00
253	-0.00	-0.00	-0.00	903.00	200.00	0.00	-0.00	-0.00	-0.00	-0.00	300.00	200.00	0.00	-0.00
254	-0.00	-0.00	-0.00	903.00	200.00	0.00	-0.00	-0.00	-0.00	-0.00	300.00	200.00	0.00	-0.00
255	0.00	0.00	0.00	903.00	200.00	0.00	0.00	-0.00	-0.00	-0.00	300.00	200.00	0.00	-0.00
256	-0.00	-0.00	-0.00	903.00	200.00	0.00	-0.00	-0.00	-0.00	-0.00	300.00	200.00	0.00	-0.00
257	-0.00	-0.00	-0.00	903.00	200.00	0.00	-0.00	-0.00	-0.00	-0.00	300.00	200.00	0.00	-0.00
258	-0.00	-0.00	-0.00	903.00	200.00	0.00	-0.00	-0.00	-0.00	-0.00	300.00	200.00	0.00	-0.00
259	-0.00	-0.00	-0.00	903.00	200.00	0.00	-0.00	-0.00	-0.00	-0.00	300.00	200.00	0.00	-0.00
260	-0.00	-0.00	-0.00	903.00	200.00	0.00	-0.00	-0.00	-0.00	-0.00	300.00	200.00	0.00	-0.00
261	-0.00	-0.00	-0.00	903.00	200.00	0.00	-0.00	-0.00	-0.00	-0.00	300.00	200.00	0.00	-0.00
262	-0.00	-0.00	-0.00	903.00	200.00	0.00	-0.00	-0.00	-0.00	-0.00	300.00	200.00	0.00	-0.00
263	-0.00	-0.00	-0.00	903.00	200.00	0.00	-0.00	-0.00	-0.00	-0.00	300.00	200.00	0.00	-0.00
264	-0.00	-0.00	-0.00	903.00	200.00	0.00	-0.00	-0.00	-0.00	-0.00	300.00	200.00	0.00	-0.00
265	-0.00	-0.00	-0.00	903.00	200.00	0.00	-0.00	-0.00	-0.00	-0.00	300.00	200.00	0.00	-0.00
266	-0.00	-0.00	-0.00	903.00	200.00	0.00	-0.00	-0.00	-0.00	-0.00	300.00	200.00	0.00	-0.00
267	-0.00	-0.00	-0.00	903.00	200.00	0.00	-0.00	-0.00	-0.00	-0.00	300.00	200.00	0.00	-0.00
268	-0.00	-0.00	-0.00	903.00	200.00	0.00	-0.00	-0.00	-0.00	-0.00	300.00	200.00	0.00	-0.00
269	0.00	0.00	0.00	903.00	200.00	0.00	0.00	-0.00	-0.00	-0.00	300.00	200.00	0.00	-0.00
270	-0.00	-0.00	-0.00	903.00	200.00	0.00	-0.00	-0.00	-0.00	-0.00	300.00	200.00	0.00	-0.00
271	-0.00	-0.00	-0.00	903.00	200.00	0.00	-0.00	-0.00	-0.00	-0.00	300.00	200.00	0.00	-0.00
272	-0.00	-0.00	-0.00	903.00	200.00	0.00	-0.00	-0.00	-0.00	-0.00	300.00	200.00	0.00	-0.00
273	-0.00	-0.00	-0.00	903.00	200.00	0.00	-0.00	-0.00	-0.00	-0.00	300.00	200.00	0.00	-0.00
274	-0.00	-0.00	-0.00	903.00	200.00	0.00	-0.00	-0.00	-0.00	-0.00	300.00	200.00	0.00	-0.00
275	-0.00	-0.00	-0.00	903.00	200.00	0.00	-0.00	-0.00	-0.00	-0.00	300.00	200.00	0.00	-0.00
276	0.00	0.00	0.00	903.00	200.00	0.00	0.00	-0.00	-0.00	-0.00	300.00	200.00	0.00	-0.00
277	-0.00	-0.00	-0.00	903.00	200.00	0.00	-0.00	-0.00	-0.00	-0.00	300.00	200.00	0.00	-0.00
278	-0.00	-0.00	-0.00	903.00	200.00	0.00	-0.00	-0.00	-0.00	-0.00	300.00	200.00	0.00	-0.00
279	-0.00	-0.00	-0.00	903.00	200.00	0.00	-0.00	-0.00	-0.00	-0.00	300.00	200.00	0.00	-0.00
280	-0.00	-0.00	-0.00	903.00	200.00	0.00	-0.00	-0.00	-0.00	-0.00	300.00	200.00	0.00	-0.00
281	-0.00	-0.00	-0.00	903.00	200.00	0.00	-0.00	-0.00	-0.00	-0.00	300.00	200.00	0.00	-0.00
282	-0.00	-0.00	-0.00	903.00	200.00	0.00	-0.00	-0.00	-0.00	-0.00	300.00	200.00	0.00	-0.00
283	-0.00	-0.00	-0.00	903.00	200.00	0.00	-0.00	-0.00	-0.00	-0.00	300.00	200.00	0.00	-0.00
284	0.00	0.00	0.00	903.00	200.00	0.00	0.00	-0.00	-0.00	-0.00	300.00	200.00	0.00	-0.00
285	-0.00	-0.00	-0.00	903.00	200.00	0.00	-0.00	-0.00	-0.00	-0.00	300.00	200.00	0.00	-0.00
286	-0.00	-0.00	-0.00	903.00	200.00	0.00	-0.00	-0.00	-0.00	-0.00	300.00	200.00	0.00	-0.00
287	0.00	0.00	0.00	903.00	200.00	0.00	0.00	-0.00	-0.00	-0.00	300.00	200.00	0.00	-0.00
288	-0.00	-0.00	-0.00	903.00	200.00	0.00	-0.00	-0.00	-0.00	-0.00	300.00	200.00	0.00	-0.00
289	-0.00	-0.00	-0.00	903.00	200.00	0.00	-0.00	-0.00	-0.00	-0.00	300.00	200.00	0.00	-0.00
290	-0.00	-0.00	-0.00	903.00	200.00	0.00	-0.00	-0.00	-0.00	-0.00	300.00	200.00	0.00	-0.00
291	-0.00	-0.00	-0.00	903.00	200.00	0.00	-0.00	-0.00	-0.00	-0.00	300.00	200.00	0.00	-0.00
292	0.00	0.00	0.00	903.00	200.00	0.00	0.00	-0.00	-0.00	-0.00	300.00	200.00	0.00	-0.00
293	-0.00	-0.00	-0.00	903.00	200.00	0.00	-0.00	-0.00	-0.00	-0.00	300.00	200.00	0.00	-0.00
294	-0.00	-0.00	-0.00	903.00	200.00	0.00	-0.00	-0.00	-0.00	-0.00	300.00	200.00	0.00	-0.00
295	-0.00	-0.00	-0.00	903.00	200.00	0.00	-0.00	-0.00	-0.00	-0.00	300.00	200.00	0.00	-0.00
296	-0.00	-0.00	-0.00	903.00	200.00	0.00	-0.00	-0.00	-0.00	-0.00	300.00	200.00	0.00	-0.00
297	-0.00	-0.00	-0.00	903.00	200.00	0.00	-0.00	-0.00	-0.00	-0.00	300.00	200.00	0.00	-0.00
298	-0.00	-0.00	-0.00	903.00	200.00	0.00	-0.00	-0.00	-0.00	-0.00	300.00	200.00	0.00	-0.00
299	-0.00	-0.00	-0.00	903.00	200.00	0.00	-0.00	-0.00	-0.00	-0.00	300.00	200.00	0.00	-0.00
300	-0.00	-0.00	-0.00	903.00	200.00	0.00	-0.00	-0.00	-0.00	-0.00	300.00	200.00	0.00	-0.00
301	-0.00	-0.00	-0.00	903.00	200.00	0.00	-0.00	-0.00	-0.00	-0.00	300.00	200.00	0.00	-0.00
302	0.00	0.00	0.00	903.00	200.00	0.00	0.00	0.00	0.00	0.00	300.00	200.00	0.00	0.00
303	-0.00	-0.00	-0.00	903.00	200.00	0.00	-0.00	-0.00	-0.00	-0.00	300.00	200.00	0.00	-0.00
304	-0.00	-0.00	-0.00	903.00	200.00	0.00	-0.00	-0.00	-0.00	-0.00	300.00	200.00	0.00	-0.00
305	-0.00	-0.00	-0.00	903.00	200.00	0.00	-0.00	-0.00	-0.00	-0.00	300.00	200.00	0.00	-0.00
306	0.00	0.00	0.00	903.00	200.00	0.00	0.00	-0.00	-0.00	-0.00	300.00	200.00	0.00	-0.00
307	-0.00	-0.00	-0.00	903.00	200.00	0.00	-0.00	-0.00	-0.00	-0.00	300.00	200.00	0.00	-0.00
308	-0.00	-0.00	-0.00	903.00	200.00	0.00	-0.00	-0.00	-0.00	-0.00	300.00	200.00	0.00	-0.00
309	-0.00	-0.00	-0.00	903.00	200.00	0.00	-0.00	-0.00	-0.00	-0.00	300.00	200.00	0.00	-0.00
310	0.00	0.00	0.00	903.00	200.00	0.00	0.00	0.00	0.00	0.00	300.00	200.00	0.00	0.00
311	-0.00	-0.00	-0.00	903.00	200.00	0.00	-0.00	-0.00	-0.00	-0.00	300.00	200.00	0.00	-0.00
312	0.00	0.00	0.00	903.00	200.00	0.00	0.00	-0.00	-0.00	-0.00	300.00	200.00	0.00	-0.00
313	0.00	0.00	0.00	903.00	200.00	0.00	0.00	-0.00	-0.00	-0.00	300.00	200.00	0.00	-0.00
314	-0.00	-0.00	-0.00	903.00	200.00	0.00	-0.00	-0.00	-0.00	-0.00	300.00	200.00	0.00	-0.00
315	-0.00	-0.00	-0.00	903.00	200.00	0.00	-0.00	-0.00	-0.00	-0.00	300.00	200.00	0.00	-0.00
316	-0.00	-0.00	-0.00	903.00	200.00	0.00	-0.00	-0.00	-0.00	-0.00	300.00	200.00	0.00	-0.00
317	-0.00	-0.00	-0.00	903.00	200.00	0.00	-0.00	-0.00	-0.00	-0.00	300.00	200.00	0.00	-0.00
318	0.00	0.00	0.00	903.00	200.00	0.00	0.00	-0.00	-0.00	-0.00	300.00	200.00	0.00	-0.00
319	-0.00	-0.00	-0.00	903.00	200.00	0.00	-0.00	-0.00	-0.00	-0.00	300.00	200.00	0.00	-0.00
320	-0.00	-0.00	-0.00	903.00	200.00	0.00	-0.00	-0.00	-0.00	-0.00	300.00	200.00	0.00	-0.00
321	-0.00	-0.00	-0.00	903.00	200.00	0.00	-0.00	-0.00	-0.00	-0.00	300.00	200.00	0.00	-0.00
322	-0.00	-0.00	-0.00	903.00	200.00	0.00	-0.00	-0.00	-0.00	-0.00	300.00	200.00	0.00	-0.00
323	0.99	0.61	-6.26	976.17	219.51	0.00	-48.20	0.00	0.00	0.00	300.00	200.00	0.00	0.00
324	-4.35	-4.50	10.53	1020.39	197.10	0.00	541.02	-0.00	-0.00	-0.00	300.00	200.00	0.00	-0.00
325	-0.00	-0.00	-0.00	903.00	200.00	0.00	-0.00	0.00	0.00	0.00	300.00	200.00	0.00	0.00
326	-0.00	-0.00	-0.00	903.00	200.00	0.00	-0.00	-0.00	-0.00	-0.00	300.00	200.00	0.00	-0.00
327	-0.00	-0.00	-0.00	903.00	200.00	0.00	-0.00	0.00	0.00	0.00	300.00	200.00	0.00	0.00
328	-0.00	-0.00	-0.00	903.00	200.00	0.00	-0.00	-0.00	-0.00	-0.00	300.00	200.00	0.00	-0.00
329	-0.00	-0.00	-0.00	903.00	200.00	0.00	-0.00	-0.00	-0.00	-0.00	300.00	200.00	0.00	-0.00
330	-0.00	-0.00	-0.00	903.00	200.00	0.00	-0.00	-0.00	-0.00	-0.00	300.00	200.00	0.00	-0.00
331	-0.00	-0.00	-0.00	903.00	200.00	0.00	-0.00	-0.00	-0.00	-0.00	300.00	200.00	0.00	-0.00
332	-0.00	-0.00	-0.00	903.00	200.00	0.00	-0.00	-0.00	-0.00	-0.00	300.00	200.00	0.00	-0.00
333	0.00	0.00	0.00	903.00	200.00	0.00	0.00	-0.00	-0.00	-0.00	300.00	200.00	0.00	-0.00
334	-0.00	-0.00	-0.00	903.00	200.00	0.00	-0.00	-0.00	-0.00	-0.00	300.00	200.00	0.00	-0.00
335	-0.00	-0.00	-0.00	903.00	200.00	0.00	-0.00	-0.00	-0.00	-0.00	300.00	200.00	0.00	-0.00
336	-0.00	-0.00	-0.00	903.00	200.00	0.00	-0.00	-0.00	-0.00	-0.00	300.00	200.00	0.00	-0.00
337	-0.00	-0.00	-0.00	903.00	200.00	0.00	-0.00	-0.00	-0.00	-0.00	300.00	200.00	0.00	-0.00
338	-0.00	-0.00	-0.00	903.00	200.00	0.00	-0.00	-0.00	-0.00	-0.00	300.00	200.00	0.00	-0.00
339	-0.00	-0.00	-0.00	903.00	200.00	0.00	-0.00	-0.00	-0.00	-0.00	300.00	200.00	0.00	-0.00
340	-0.00	-0.00	-0.00	903.00	200.00	0.00	-0.00	-0.00	-0.00	-0.00	300.00	200.00	0.00	-0.00
341	-0.00	-0.00	-0.00	903.00	200.00	0.00	-0.00	-0.00	-0.00	-0.00	300.00	200.00	0.00	-0.00
342	-0.00	-0.00	-0.00	903.00	200.00	0.00	-0.00	-0.00	-0.00	-0.00	300.00	200.00	0.00	-0.00
343	-0.00	-0.00	-0.00	903.00	200.00	0.00	-0.00	-0.00	-0.00	-0.00	300.00	200.00	0.00	-0.00
344	-0.00	-0.00	-0.00	903.00	200.00	0.00	-0.00	-0.00	-0.00	-0.00	300.00	200.00	0.00	-0.00
345	-0.00	-0.00	-0.00	903.00	200.00	0.00	-0.00	-0.00	-0.00	-0.00	300.00	200.00	0.00	-0.00
346	-0.00	-0.00	-0.00	903.00	200.00	0.00	-0.00	-0.00	-0.00	-0.00	300.00	200.00	0.00	-0.00
347	-0.00	-0.00	-0.00	903.00	200.00	0.00	-0.00	-0.00	-0.00	-0.00	300.00	200.00	0.00	-0.00
348	-0.00	-0.00	-0.00	903.00	200.00	0.00	-0.00	-0.00	-0.00	-0.00	300.00	200.00	0.00	-0.00
349	0.00	0.00	0.00	903.00	200.00	0.00	0.00	-0.00	-0.00	-0.00	300.00	200.00	0.00	-0.00
350	-0.00	-0.00	-0.00	903.00	200.00	0.00	-0.00	-0.00	-0.00	-0.00	300.00	200.00	0.00	-0.00
351	0.00	0.00	0.00	903.00	200.00	0.00	0.00	-0.00	-0.00	-0.00	300.00	200.00	0.00	-0.00
352	-0.00	-0.00	-0.00	903.00	200.00	0.00	-0.00	-0.00	-0.00	-0.00	300.00	200.00	0.00	-0.00
353	-0.00	-0.00	-0.00	903.00	200.00	0.00	-0.00	-0.00	-0.00	-0.00	300.00	200.00	0.00	-0.00
354	-0.00	-0.00	-0.00	903.00	200.00	0.00	-0.00	-0.00	-0.00	-0.00	300.00	200.00	0.00	-0.00
355	-0.00	-0.00	-0.00	903.00	200.00	0.00	-0.00	-0.00	-0.00	-0.00	300.00	200.00	0.00	-0.00
356	-0.00	-0.00	-0.00	903.00	200.00	0.00	-0.00	-0.00	-0.00	-0.00	300.00	200.00	0.00	-0.00
357	0.00	0.00	0.00	903.00	200.00	0.00	0.00	-0.00	-0.00	-0.00	300.00	200.00	0.00	-0.00
358	-0.00	-0.00	-0.00	903.00	200.00	0.00	-0.00	-0.00	-0.00	-0.00	300.00	200.00	0.00	-0.00
359	-0.00	-0.00	-0.00	903.00	200.00	0.00	-0.00	-0.00	-0.00	-0.00	300.00	200.00	0.00	-0.00
360	-0.00	-0.00	-0.00	903.00	200.00	0.00	-0.00	-0.00	-0.00	-0.00	300.00	200.00	0.00	-0.00
361	-0.00	-0.00	-0.00	903.00	200.00	0.00	-0.00	-0.00	-0.00	-0.00	300.00	200.00	0.00	-0.00
362	-0.00	-0.00	-0.00	903.00	200.00	0.00	-0.00	-0.00	-0.00	-0.00	300.00	200.00	0.00	-0.00
363	-0.00	-0.00	-0.00	903.00	200.00	0.00	-0.00	-0.00	-0.00	-0.00	300.00	200.00	0.00	-0.00
364	0.00	0.00	0.00	903.00	200.00	0.00	0.00	-0.00	-0.00	-0.00	300.00	200.00	0.00	-0.00
365	-0.00	-0.00	-0.00	903.00	200.00	0.00	-0.00	-0.00	-0.00	-0.00	300.00	200.00	0.00	-0.00
366	0.00	0.00	0.00	903.00	200.00	0.00	0.00	-0.00	-0.00	-0.00	300.00	200.00	0.00	-0.00
367	-0.00	-0.00	-0.00	903.00	200.00	0.00	-0.00	-0.00	-0.00	-0.00	300.00	200.00	0.00	-0.00
368	-0.00	-0.00	-0.00	903.00	200.00	0.00	-0.00	-0.00	-0.00	-0.00	300.00	200.00	0.00	-0.00
369	0.00	0.00	0.00	903.00	200.00	0.00	0.00	-0.00	-0.00	-0.00	300.00	200.00	0.00	-0.00
370	0.00	0.00	0.00	903.00	200.00	0.00	0.00	-0.00	-0.00	-0.00	300.00	200.00	0.00	-0.00
371	-0.00	-0.00	-0.00	903.00	200.00	0.00	-0.00	-0.00	-0.00	-0.00	300.00	200.00	0.00	-0.00
372	-0.00	-0.00	-0.00	903.00	200.00	0.00	-0.00	-0.00	-0.00	-0.00	300.00	200.00	0.00	-0.00
373	-0.00	-0.00	-0.00	903.00	200.00	0.00	-0.00	-0.00	-0.00	-0.00	300.00	200.00	0.00	-0.00
374	0.00	0.00	0.00	903.00	200.00	0.00	0.00	-0.00	-0.00	-0.00	300.00	200.00	0.00	-0.00
375	0.00	0.00	0.00	903.00	200.00	0.00	0.00	-0.00	-0.00	-0.00	300.00	200.00	0.00	-0.00
376	-0.00	-0.00	-0.00	903.00	200.00	0.00	-0.00	-0.00	-0.00	-0.00	300.00	200.00	0.00	-0.00
377	0.00	0.00	0.00	903.00	200.00	0.00	0.00	-0.00	-0.00	-0.00	300.00	200.00	0.00	-0.00
378	-0.00	-0.00	-0.00	903.00	200.00	0.00	-0.00	-0.00	-0.00	-0.00	300.00	200.00	0.00	-0.00
379	-0.00	-0.00	-0.00	903.00	200.00	0.00	-0.00	-0.00	-0.00	-0.00	300.00	200.00	0.00	-0.00
380	-0.00	-0.00	-0.00	903.00	200.00	0.00	-0.00	-0.00	-0.00	-0.00	300.00	200.00	0.00	-0.00
381	-0.00	-0.00	-0.00	903.00	200.00	0.00	-0.00	-0.00	-0.00	-0.00	300.00	200.00	0.00	-0.00
382	-0.00	-0.00	-0.00	903.00	200.00	0.00	-0.00	-0.00	-0.00	-0.00	300.00	200.00	0.00	-0.00
383	0.00	0.00	0.00	903.00	200.00	0.00	0.00	-0.00	-0.00	-0.00	300.00	200.00	0.00	-0.00
384	-0.00	-0.00	-0.00	903.00	200.00	0.00	-0.00	0.00	0.00	0.00	300.00	200.00	0.00	0.00
385	-0.00	-0.00	-0.00	903.00	200.00	0.00	-0.00	-0.00	-0.00	-0.00	300.00	200.00	0.00	-0.00
386	-0.00	-0.00	-0.00	903.00	200.00	0.00	-0.00	-0.00	-0.00	-0.00	300.00	200.00	0.00	-0.00
387	0.00	0.00	0.00	903.00	200.00	0.00	0.00	-0.00	-0.00	-0.00	300.00	200.00	0.00	-0.00
388	-0.00	-0.00	-0.00	903.00	200.00	0.00	-0.00	-0.00	-0.00	-0.00	300.00	200.00	0.00	-0.00
389	0.00	0.00	0.00	903.00	200.00	0.00	0.00	-0.00	-0.00	-0.00	300.00	200.00	0.00	-0.00
390	-0.00	-0.00	-0.00	903.00	200.00	0.00	-0.00	-0.00	-0.00	-0.00	300.00	200.00	0.00	-0.00
391	0.00	0.00	0.00	903.00	200.00	0.00	0.00	-0.00	-0.00	-0.00	300.00	200.00	0.00	-0.00
392	-0.00	-0.00	-0.00	903.00	200.00	0.00	-0.00	-0.00	-0.00	-0.00	300.00	200.00	0.00	-0.00
393	0.00	0.00	0.00	903.00	200.00	0.00	0.00	-0.00	-0.00	-0.00	300.00	200.00	0.00	-0.00
394	-0.00	-0.00	-0.00	903.00	200.00	0.00	-0.00	-0.00	-0.00	-0.00	300.00	200.00	0.00	-0.00
395	-0.00	-0.00	-0.00	903.00	200.00	0.00	-0.00	-0.00	-0.00	-0.00	300.00	200.00	0.00	-0.00
396	-0.00	-0.00	-0.00	903.00	200.00	0.00	-0.00	-0.00	-0.00	-0.00	300.00	200.00	0.00	-0.00
397	-0.00	-0.00	-0.00	903.00	200.00	0.00	-0.00	-0.00	-0.00	-0.00	300.00	200.00	0.00	-0.00
398	-0.00	-0.00	-0.00	903.00	200.00	0.00	-0.00	-0.00	-0.00	-0.00	300.00	200.00	0.00	-0.00
399	0.00	0.00	0.00	903.00	200.00	0.00	0.00	-0.00	-0.00	-0.00	300.00	200.00	0.00	-0.00
400	-0.00	-0.00	-0.00	903.00	200.00	0.00	-0.00	-0.00	-0.00	-0.00	300.00	200.00	0.00	-0.00
401	-0.00	-0.00	-0.00	903.00	200.00	0.00	-0.00	-0.00	-0.00	-0.00	300.00	200.00	0.00	-0.00
402	0.00	0.00	0.00	903.00	200.00	0.00	0.00	-0.00	-0.00	-0.00	300.00	200.00	0.00	-0.00
403	-0.00	-0.00	-0.00	903.00	200.00	0.00	-0.00	-0.00	-0.00	-0.00	300.00	200.00	0.00	-0.00
404	-0.00	-0.00	-0.00	903.00	200.00	0.00	-0.00	-0.00	-0.00	-0.00	300.00	200.00	0.00	-0.00
405	0.00	0.00	0.00	903.00	200.00	0.00	0.00	-0.00	-0.00	-0.00	300.00	200.00	0.00	-0.00
406	-0.00	-0.00	-0.00	903.00	200.00	0.00	-0.00	-0.00	-0.00	-0.00	300.00	200.00	0.00	-0.00
407	0.00	0.00	0.00	903.00	200.00	0.00	0.00	-0.00	-0.00	-0.00	300.00	200.00	0.00	-0.00
408	0.00	0.00	0.00	903.00	200.00	0.00	0.00	-0.00	-0.00	-0.00	300.00	200.00	0.00	-0.00
409	-0.00	-0.00	-0.00	903.00	200.00	0.00	-0.00	-0.00	-0.00	-0.00	300.00	200.00	0.00	-0.00
410	-0.00	-0.00	-0.00	903.00	200.00	0.00	-0.00	-0.00	-0.00	-0.00	300.00	200.00	0.00	-0.00
411	-0.00	-0.00	-0.00	903.00	200.00	0.00	-0.00	-0.00	-0.00	-0.00	300.00	200.00	0.00	-0.00
412	-0.00	-0.00	-0.00	903.00	200.00	0.00	-0.00	-0.00	-0.00	-0.00	300.00	200.00	0.00	-0.00
413	-0.00	-0.00	-0.00	903.00	200.00	0.00	-0.00	-0.00	-0.00	-0.00	300.00	200.00	0.00	-0.00
414	0.00	0.00	0.00	903.00	200.00	0.00	0.00	-0.00	-0.00	-0.00	300.00	200.00	0.00	-0.00
415	0.00	0.00	0.00	903.00	200.00	0.00	0.00	-0.00	-0.00	-0.00	300.00	200.00	0.00	-0.00
416	-0.00	-0.00	-0.00	903.00	200.00	0.00	-0.00	-0.00	-0.00	-0.00	300.00	200.00	0.00	-0.00
417	-0.00	-0.00	-0.00	903.00	200.00	0.00	-0.00	-0.00	-0.00	-0.00	300.00	200.00	0.00	-0.00
418	-0.00	-0.00	-0.00	903.00	200.00	0.00	-0.00	-0.00	-0.00	-0.00	300.00	200.00	0.00	-0.00
419	0.00	0.00	0.00	903.00	200.00	0.00	0.00	-0.00	-0.00	-0.00	300.00	200.00	0.00	-0.00
420	-0.00	-0.00	-0.00	903.00	200.00	0.00	-0.00	-0.00	-0.00	-0.00	300.00	200.00	0.00	-0.00
421	-0.00	-0.00	-0.00	903.00	200.00	0.00	-0.00	-0.00	-0.00	-0.00	300.00	200.00	0.00	-0.00
422	-0.00	-0.00	-0.00	903.00	200.00	0.00	-0.00	0.00	0.00	0.00	300.00	200.00	0.00	0.00
423	0.00	0.00	0.00	903.00	200.00	0.00	0.00	-0.00	-0.00	-0.00	300.00	200.00	0.00	-0.00
424	-0.00	-0.00	-0.00	903.00	200.00	0.00	-0.00	-0.00	-0.00	-0.00	300.00	200.00	0.00	-0.00
425	-0.00	-0.00	-0.00	903.00	200.00	0.00	-0.00	-0.00	-0.00	-0.00	300.00	200.00	0.00	-0.00
426	-0.00	-0.00	-0.00	903.00	200.00	0.00	-0.00	0.00	0.00	0.00	300.00	200.00	0.00	0.00
427	-0.00	-0.00	-0.00	903.00	200.00	0.00	-0.00	-0.00	-0.00	-0.00	300.00	200.00	0.00	-0.00
428	-0.00	-0.00	-0.00	903.00	200.00	0.00	-0.00	-0.00	-0.00	-0.00	300.00	200.00	0.00	-0.00
429	-0.00	-0.00	-0.00	903.00	200.00	0.00	-0.00	-0.00	-0.00	-0.00	300.00	200.00	0.00	-0.00
430	-0.00	-0.00	-0.00	903.00	200.00	0.00	-0.00	-0.00	-0.00	-0.00	300.00	200.00	0.00	-0.00
431	-0.00	1.14	21.82	1035.17	110.49	0.00	-1249.89	-0.00	-0.00	-0.00	300.00	200.00	0.00	-0.00
432	-19.99	11.06	233.92	1024.33	115.59	0.00	-2287.11	-0.00	-0.00	-0.00	300.00	200.00	0.00	-0.00
433	-4.73	-15.11	193.18	1021.25	116.59	0.00	-1389.74	-0.00	-0.00	-0.00	300.00	200.00	0.00	-0.00
434	10.38	-12.97	184.17	1021.81	116.65	0.00	-1383.82	-0.00	-0.00	-0.00	300.00	200.00	0.00	-0.00
435	30.82	-4.73	195.62	1017.90	114.20	0.00	-1803.66	-0.00	-0.00	-0.00	300.00	200.00	0.00	-0.00
436	46.23	0.08	202.94	1015.78	113.38	0.00	-1587.10	-0.00	-0.00	-0.00	300.00	200.00	0.00	-0.00
437	42.95	-1.07	206.60	1014.45	111.37	0.00	-1536.28	-0.00	-0.00	-0.00	300.00	200.00	0.00	-0.00
438	30.44	-3.59	223.39	1011.81	108.74	0.00	-1586.71	-0.00	-0.00	-0.00	300.00	200.00	0.00	-0.00
439	27.54	1.91	264.89	1003.23	103.92	0.00	-1715.98	-0.00	-0.00	-0.00	300.00	200.00	0.00	-0.00
440	47.15	14.72	296.48	996.57	101.39	0.00	-1747.10	-0.00	-0.00	-0.00	300.00	200.00	0.00	-0.00
441	68.36	22.89	314.18	991.00	99.47	0.00	-1974.47	-0.00	-0.00	-0.00	300.00	200.00	0.00	-0.00
442	72.17	26.17	332.95	987.01	98.35	0.00	-1890.16	-0.00	-0.00	-0.00	300.00	200.00	0.00	-0.00
443	65.61	23.88	339.20	985.05	98.07	0.00	-1277.59	-0.00	-0.00	-0.00	300.00	200.00	0.00	-0.00
444	61.19	19.91	328.67	984.34	98.05	0.00	-716.61	-0.00	-0.00	-0.00	300.00	200.00	0.00	-0.00
445	57.68	19.23	316.16	982.92	97.59	0.00	-416.94	-0.00	-0.00	-0.00	300.00	200.00	0.00	-0.00
446	55.77	21.51	309.60	981.51	96.90	0.00	-138.09	-0.00	-0.00	-0.00	300.00	200.00	0.00	-0.00
447	56.23	24.80	307.92	979.86	96.13	0.00	-147.06	-0.00	-0.00	-0.00	300.00	200.00	0.00	-0.00
448	57.83	27.62	311.13	978.04	95.54	0.00	-217.15	-0.00	-0.00	-0.00	300.00	200.00	0.00	-0.00
449	59.59	28.69	317.69	976.63	94.81	0.00	-575.00	0.00	0.00	0.00	300.00	200.00	0.00	0.00
450	58.82	27.85	327.76	975.91	94.60	0.00	-493.93	-0.00	-0.00	-0.00	300.00	200.00	0.00	-0.00
451	57.75	26.02	340.42	975.48	94.85	0.00	-131.02	-0.00	-0.00	-0.00	300.00	200.00	0.00	-0.00
452	57.37	24.11	353.85	974.93	94.70	0.00	212.27	-0.00	-0.00	-0.00	300.00	200.00	0.00	-0.00
453	58.44	22.74	369.87	974.53	94.80	0.00	373.92	-0.00	-0.00	-0.00	300.00	200.00	0.00	-0.00
454	60.96	21.36	391.24	974.14	94.62	0.00	204.52	-0.00	-0.00	-0.00	300.00	200.00	0.00	-0.00
455	61.11	21.67	412.60	973.45	94.38	0.00	579.01	-0.00	-0.00	-0.00	300.00	200.00	0.00	-0.00
456	62.18	22.43	434.72	973.24	93.79	0.00	609.40	0.00	0.00	0.00	300.00	200.00	0.00	0.00
457	62.71	24.80	460.82	972.64	93.31	0.00	737.78	-0.00	-0.00	-0.00	300.00	200.00	0.00	-0.00
458	63.78	27.69	484.01	972.33	92.94	0.00	635.62	-0.00	-0.00	-0.00	300.00	200.00	0.00	-0.00
459	65.31	31.05	506.13	971.56	91.95	0.00	588.03	-0.00	-0.00	-0.00	300.00	200.00	0.00	-0.00
460	66.38	35.63	530.55	970.73	91.23	0.00	506.45	-0.00	-0.00	-0.00	300.00	200.00	0.00	-0.00
461	66.99	38.30	552.06	970.16	90.66	0.00	517.36	-0.00	-0.00	-0.00	300.00	200.00	0.00	-0.00
462	66.68	41.35	571.29	969.67	90.01	0.00	643.62	-0.00	-0.00	-0.00	300.00	200.00	0.00	-0.00
463	66.22	41.89	592.50	969.44	89.83	0.00	655.58	-0.00	-0.00	-0.00	300.00	200.00	0.00	-0.00
464	65.46	43.03	609.74	968.92	89.54	0.00	690.33	-0.00	-0.00	-0.00	300.00	200.00	0.00	-0.00
465	64.77	41.50	625.46	968.80	89.44	0.00	544.60	-0.00	-0.00	-0.00	300.00	200.00	0.00	-0.00
466	64.47	41.12	640.72	967.73	88.83	0.00	310.72	-0.00	-0.00	-0.00	300.00	200.00	0.00	-0.00
467	64.09	38.76	652.77	966.81	88.83	0.00	-76.57	-0.00	-0.00	-0.00	300.00	200.00	0.00	-0.00
468	64.70	38.53	660.10	965.83	88.12	0.00	-526.77	-0.00	-0.00	-0.00	300.00	200.00	0.00	-0.00
469	62.71	37.38	667.27	965.29	88.50	0.00	-601.02	-0.00	-0.00	-0.00	300.00	200.00	0.00	-0.00
470	60.58	37.77	667.72	963.60	87.93	0.00	-448.52	-0.00	-0.00	-0.00	300.00	200.00	0.00	-0.00
471	58.06	36.16	664.98	962.48	87.47	0.00	-467.40	-0.00	-0.00	-0.00	300.00	200.00	0.00	-0.00
472	55.47	35.86	658.72	961.23	86.96	0.00	-370.14	-0.00	-0.00	-0.00	300.00	200.00	0.00	-0.00
473	53.18	34.64	651.86	960.02	86.61	0.00	-497.49	-0.00	-0.00	-0.00	300.00	200.00	0.00	-0.00
474	50.51	33.65	643.01	958.74	86.28	0.00	-386.25	-0.00	-0.00	-0.00	300.00	200.00	0.00	-0.00
475	48.14	32.20	631.56	957.14	85.62	0.00	-520.28	-0.00	-0.00	-0.00	300.00	200.00	0.00	-0.00
476	46.23	31.51	621.80	955.86	85.35	0.00	-603.39	-0.00	-0.00	-0.00	300.00	200.00	0.00	-0.00
477	44.56	30.14	611.42	954.58	84.80	0.00	-782.15	-0.00	-0.00	-0.00	300.00	200.00	0.00	-0.00
478	43.41	29.14	601.96	952.81	84.41	0.00	-930.61	-0.00	-0.00	-0.00	300.00	200.00	0.00	-0.00
479	42.42	27.92	594.94	951.47	83.82	0.00	-1155.06	-0.00	-0.00	-0.00	300.00	200.00	0.00	-0.00
480	41.58	27.16	590.36	949.83	83.43	0.00	-1243.76	-0.00	-0.00	-0.00	300.00	200.00	0.00	-0.00
481	40.59	26.25	586.09	948.30	82.84	0.00	-1320.72	-0.00	-0.00	-0.00	300.00	200.00	0.00	-0.00
482	40.13	26.40	584.56	946.70	82.22	0.00	-1462.48	-0.00	-0.00	-0.00	300.00	200.00	0.00	-0.00
483	39.52	26.78	584.11	945.55	81.82	0.00	-1667.40	-0.00	-0.00	-0.00	300.00	200.00	0.00	-0.00
484	38.30	27.31	585.63	943.80	81.45	0.00	-1672.37	-0.00	-0.00	-0.00	300.00	200.00	0.00	-0.00
485	37.16	27.92	587.77	943.03	81.00	0.00	-1900.17	-0.00	-0.00	-0.00	300.00	200.00	0.00	-0.00
486	35.71	28.92	591.28	941.86	80.67	0.00	-1974.15	-0.00	-0.00	-0.00	300.00	200.00	0.00	-0.00
487	33.34	29.45	595.70	940.96	80.23	0.00	-2112.92	-0.00	-0.00	-0.00	300.00	200.00	0.00	-0.00
488	30.90	29.98	601.20	940.16	79.90	0.00	-2238.77	-0.00	-0.00	-0.00	300.00	200.00	0.00	-0.00
489	28.61	30.06	606.23	939.32	79.69	0.00	-2336.67	-0.00	-0.00	-0.00	300.00	200.00	0.00	-0.00
490	25.56	30.21	612.03	938.38	79.33	0.00	-2390.55	-0.00	-0.00	-0.00	300.00	200.00	0.00	-0.00
491	23.27	30.59	617.37	937.70	78.94	0.00	-2528.21	-0.00	-0.00	-0.00	300.00	200.00	0.00	-0.00
492	20.83	30.67	622.41	937.05	78.65	0.00	-2610.67	-0.00	-0.00	-0.00	300.00	200.00	0.00	-0.00
493	18.16	30.90	627.59	936.11	78.53	0.00	-2656.62	-0.00	-0.00	-0.00	300.00	200.00	0.00	-0.00
494	16.17	31.28	631.10	935.50	78.19	0.00	-2757.75	-0.00	-0.00	-0.00	300.00	200.00	0.00	-0.00
495	14.11	31.66	634.61	934.67	77.90	0.00	-2771.71	-0.00	-0.00	-0.00	300.00	200.00	0.00	-0.00
496	11.75	32.27	637.21	934.03	77.68	0.00	-2873.58	-0.00	-0.00	-0.00	300.00	200.00	0.00	-0.00
497	9.92	32.50	638.73	933.32	77.40	0.00	-2887.90	-0.00	-0.00	-0.00	300.00	200.00	0.00	-0.00
498	8.16	32.73	639.50	932.35	77.26	0.00	-3015.41	-0.00	-0.00	-0.00	300.00	200.00	0.00	-0.00
499	6.26	33.26	640.72	931.79	77.16	0.00	-3122.43	-0.00	-0.00	-0.00	300.00	200.00	0.00	-0.00
500	4.58	33.42	640.72	931.08	77.02	0.00	-3172.08	-0.00	-0.00	-0.00	300.00	200.00	0.00	-0.00
501	2.29	33.34	640.56	930.44	76.85	0.00	-3210.95	-0.00	-0.00	-0.00	300.00	200.00	0.00	-0.00
502	0.31	33.34	639.95	929.75	76.73	0.00	-3378.60	-0.00	-0.00	-0.00	300.00	200.00	0.00	-0.00
503	-1.22	33.19	638.58	929.24	76.65	0.00	-3420.97	-0.00	-0.00	-0.00	300.00	200.00	0.00	-0.00
504	-3.05	32.88	637.21	928.72	76.58	0.00	-3490.28	-0.00	-0.00	-0.00	300.00	200.00	0.00	-0.00
505	-5.11	32.58	635.22	928.37	76.63	0.00	-3560.29	-0.00	-0.00	-0.00	300.00	200.00	0.00	-0.00
506	-7.02	32.65	632.48	927.54	76.72	0.00	-3666.64	-0.00	-0.00	-0.00	300.00	200.00	0.00	-0.00
507	-8.32	32.58	628.51	926.96	76.67	0.00	-3760.43	-0.00	-0.00	-0.00	300.00	200.00	0.00	-0.00
508	-9.77	32.58	624.54	926.09	76.81	0.00	-3829.26	-0.00	-0.00	-0.00	300.00	200.00	0.00	-0.00
509	-10.99	32.65	621.03	925.33	77.15	0.00	-3865.71	-0.00	-0.00	-0.00	300.00	200.00	0.00	-0.00
510	-11.98	32.27	617.22	924.73	77.23	0.00	-4014.38	-0.00	-0.00	-0.00	300.00	200.00	0.00	-0.00
511	-13.35	31.66	613.25	923.98	77.63	0.00	-4088.61	-0.00	-0.00	-0.00	300.00	200.00	0.00	-0.00
512	-15.11	30.90	609.74	923.27	77.93	0.00	-4252.56	-0.00	-0.00	-0.00	300.00	200.00	0.00	-0.00
513	-16.78	29.98	607.15	922.45	78.16	0.00	-4306.03	-0.00	-0.00	-0.00	300.00	200.00	0.00	-0.00
514	-18.23	29.07	603.94	921.42	78.47	0.00	-4453.48	-0.00	-0.00	-0.00	300.00	200.00	0.00	-0.00
515	-19.30	28.31	600.89	920.37	78.62	0.00	-4511.60	-0.00	-0.00	-0.00	300.00	200.00	0.00	-0.00
516	-20.90	27.39	599.21	919.35	79.04	0.00	-4556.79	-0.00	-0.00	-0.00	300.00	200.00	0.00	-0.00
517	-22.43	26.55	597.23	917.95	79.10	0.00	-4574.35	-0.00	-0.00	-0.00	300.00	200.00	0.00	-0.00
518	-24.26	26.47	596.92	916.96	79.55	0.00	-4702.76	-0.00	-0.00	-0.00	300.00	200.00	0.00	-0.00
519	-26.02	26.25	596.92	915.35	79.86	0.00	-4774.35	-0.00	-0.00	-0.00	300.00	200.00	0.00	-0.00
520	-27.77	26.32	597.38	913.96	79.95	0.00	-4759.36	-0.00	-0.00	-0.00	300.00	200.00	0.00	-0.00
521	-29.07	26.47	598.91	912.55	80.05	0.00	-4983.12	-0.00	-0.00	-0.00	300.00	200.00	0.00	-0.00
522	-30.90	27.24	600.89	910.92	80.14	0.00	-4912.26	-0.00	-0.00	-0.00	300.00	200.00	0.00	-0.00
523	-32.73	27.47	603.18	908.92	80.24	0.00	-4917.54	-0.00	-0.00	-0.00	300.00	200.00	0.00	-0.00
524	-34.26	28.46	605.77	906.48	80.20	0.00	-4852.83	-0.00	-0.00	-0.00	300.00	200.00	0.00	-0.00
525	-35.40	29.30	607.60	903.98	80.06	0.00	-4663.40	-0.00	-0.00	-0.00	300.00	200.00	0.00	-0.00
526	-35.78	30.29	609.13	900.97	79.86	0.00	-4588.98	-0.00	-0.00	-0.00	300.00	200.00	0.00	-0.00
527	-36.16	31.28	611.11	897.91	79.70	0.00	-4416.63	-0.00	-0.00	-0.00	300.00	200.00	0.00	-0.00
528	-36.70	31.97	613.86	894.87	79.59	0.00	-4225.02	-0.00	-0.00	-0.00	300.00	200.00	0.00	-0.00
529	-37.00	32.65	617.07	891.35	79.33	0.00	-4057.99	-0.00	-0.00	-0.00	300.00	200.00	0.00	-0.00
530	-37.23	33.57	619.51	887.85	78.97	0.00	-3820.05	-0.00	-0.00	-0.00	300.00	200.00	0.00	-0.00
531	-37.99	34.33	621.64	884.52	78.50	0.00	-3721.20	-0.00	-0.00	-0.00	300.00	200.00	0.00	-0.00
532	-39.29	34.56	625.15	881.25	78.40	0.00	-3511.33	-0.00	-0.00	-0.00	300.00	200.00	0.00	-0.00
533	-39.98	35.32	627.29	878.33	78.13	0.00	-3411.94	-0.00	-0.00	-0.00	300.00	200.00	0.00	-0.00
534	-41.20	35.55	629.88	875.24	77.86	0.00	-3296.41	-0.00	-0.00	-0.00	300.00	200.00	0.00	-0.00
535	-43.18	35.93	631.56	872.49	77.51	0.00	-3181.18	-0.00	-0.00	-0.00	300.00	200.00	0.00	-0.00
536	-44.78	36.77	633.09	870.17	77.18	0.00	-3134.09	-0.00	-0.00	-0.00	300.00	200.00	0.00	-0.00
537	-47.00	37.38	634.77	868.02	77.07	0.00	-3031.56	-0.00	-0.00	-0.00	300.00	200.00	0.00	-0.00
538	-49.90	38.07	636.90	865.70	76.86	0.00	-2941.16	-0.00	-0.00	-0.00	300.00	200.00	0.00	-0.00
539	-52.72	38.68	638.58	864.08	76.75	0.00	-2822.85	-0.00	-0.00	-0.00	300.00	200.00	0.00	-0.00
540	-55.77	39.29	640.11	862.59	76.71	0.00	-2820.33	-0.00	-0.00	-0.00	300.00	200.00	0.00	-0.00
541	-59.97	39.60	641.33	861.24	76.75	0.00	-2789.15	-0.00	-0.00	-0.00	300.00	200.00	0.00	-0.00
542	-63.71	40.05	641.33	860.32	76.75	0.00	-2798.55	-0.00	-0.00	-0.00	300.00	200.00	0.00	-0.00
543	-67.67	40.59	640.41	859.54	76.96	0.00	-2795.62	-0.00	-0.00	-0.00	300.00	200.00	0.00	-0.00
544	-72.17	40.97	638.12	858.60	77.04	0.00	-2764.80	2.29	0.53	6.26	439.02	234.15	0.00	-41.87
545	-76.37	41.66	634.16	858.10	77.00	0.00	-2720.59	5.04	1.91	59.97	429.77	253.44	0.00	-92.89
546	-80.18	41.05	630.49	857.40	77.40	0.00	-2694.15	-4.20	-14.50	219.42	450.00	266.62	0.00	864.86
547	-82.86	42.57	619.51	856.08	76.95	0.00	-2592.55	16.56	8.16	196.84	430.00	256.90	0.00	-302.34
548	-85.60	40.59	608.22	855.51	77.32	0.00	-2448.15	28.46	4.35	214.08	439.63	263.58	0.00	538.31
549	-87.74	38.68	593.87	854.75	77.90	0.00	-2389.89	48.07	5.57	248.41	432.31	260.57	0.00	182.91
550	-87.97	37.61	575.71	852.99	77.82	0.00	-2316.69	51.12	3.28	259.86	430.53	261.66	0.00	274.39
551	-89.19	34.87	557.10	852.30	78.28	0.00	-2253.73	38.91	2.37	257.26	429.72	262.40	0.00	289.98
552	-88.81	32.96	536.65	850.80	78.70	0.00	-2178.87	31.20	-0.46	258.94	426.93	263.05	0.00	286.10
553	-87.28	31.20	510.86	849.33	79.15	0.00	-2105.48	32.96	-4.81	260.62	421.37	264.64	0.00	310.48
554	-85.14	29.45	486.76	848.27	79.62	0.00	-2054.83	47.61	-13.35	292.66	411.05	265.90	0.00	477.38
555	-82.02	27.85	461.12	847.01	79.81	0.00	-1973.32	73.39	-18.46	325.32	404.97	267.17	0.00	527.79
556	-78.05	25.48	430.91	845.10	80.10	0.00	-2098.39	89.72	-18.46	343.93	399.16	266.90	0.00	394.77
557	-73.93	23.04	402.53	843.98	80.44	0.00	-2206.53	83.92	-18.77	357.51	397.06	267.43	0.00	88.04
558	-68.36	21.06	373.69	842.61	80.36	0.00	-2314.28	76.98	-19.07	352.63	396.32	267.68	0.00	-414.59
559	-61.19	18.08	340.73	840.53	80.70	0.00	-2419.62	71.87	-20.60	340.88	394.67	267.77	0.00	-823.83
560	-54.40	15.49	308.99	838.41	80.40	0.00	-2587.08	70.50	-24.72	337.52	393.31	268.35	0.00	-816.98
561	-47.38	12.82	277.56	836.70	80.04	0.00	-2759.47	70.80	-28.99	341.95	391.70	269.17	0.00	-936.00
562	-39.60	10.15	240.94	834.03	79.54	0.00	-3067.83	73.09	-32.81	353.09	390.10	269.49	0.00	-937.19
563	-32.73	8.32	206.45	830.94	78.49	0.00	-3274.41	74.46	-34.33	367.74	389.13	269.88	0.00	-983.70
564	-25.71	7.17	173.49	827.54	76.69	0.00	-3292.25	74.62	-34.48	384.98	388.59	269.84	0.00	-1026.80
565	-16.94	6.33	137.63	821.51	74.94	0.00	-3454.16	74.92	-33.26	407.26	388.01	270.06	0.00	-1047.12
566	-8.47	6.33	108.49	813.97	71.17	0.00	-3563.70	75.61	-31.36	428.47	387.93	270.09	0.00	-1144.96
567	-0.69	7.25	85.14	803.00	65.59	0.00	-3531.67	76.60	-29.68	452.42	387.42	270.02	0.00	-1266.23
568	5.95	8.16	65.46	789.01	58.74	0.00	-3549.32	77.97	-27.92	481.41	387.29	269.92	0.00	-1311.71
569	9.84	8.16	53.41	781.29	52.00	0.00	-3575.79	78.81	-27.16	508.42	386.97	269.93	0.00	-1350.51
570	12.82	7.86	42.88	766.35	41.99	0.00	-3720.84	79.27	-27.24	535.28	387.06	270.07	0.00	-1367.12
571	14.42	7.71	32.65	748.79	28.97	0.00	-3932.92	78.96	-28.69	561.22	386.95	270.31	0.00	-1452.35
572	15.03	7.40	24.41	726.75	8.75	0.00	-4133.61	78.74	-31.36	581.36	386.77	270.39	0.00	-1464.12
573	-0.00	-0.00	-0.00	903.00	200.00	0.00	-0.00	78.35	-34.79	598.45	386.66	270.63	0.00	-1521.81
574	-0.00	-0.00	-0.00	903.00	200.00	0.00	-0.00	77.74	-38.07	613.25	386.29	270.96	0.00	-1657.87
575	-0.00	-0.00	-0.00	903.00	200.00	0.00	-0.00	76.68	-41.12	624.69	386.25	271.13	0.00	-1756.91
576	-0.00	-0.00	-0.00	903.00	200.00	0.00	-0.00	75.30	-42.88	634.61	386.20	271.27	0.00	-1855.14
577	-0.00	-0.00	-0.00	903.00	200.00	0.00	-0.00	73.17	-44.02	643.62	386.20	271.22	0.00	-1912.14
578	16.56	3.28	-6.26	1159.10	375.61	0.00	-61.41	71.49	-44.25	650.18	386.18	271.20	0.00	-1968.33
579	16.48	3.59	-6.41	1160.14	390.48	0.00	156.95	69.89	-43.87	654.75	386.20	271.08	0.00	-1939.74
580	16.56	3.28	-6.41	1145.86	380.95	0.00	70.48	67.52	-42.04	658.11	386.04	270.58	0.00	-1940.14
581	16.17	3.51	-6.41	1138.71	380.95	0.00	-29.06	65.54	-39.60	658.72	386.17	270.37	0.00	-1909.40
582	16.17	3.36	-6.41	1145.86	376.19	0.00	-48.32	63.17	-37.16	657.96	386.27	269.81	0.00	-1791.94
583	16.25	3.36	-6.41	1145.86	385.71	0.00	142.78	60.12	-34.33	653.84	386.32	269.40	0.00	-1606.98
584	16.10	3.28	-6.41	1138.71	376.19	0.00	-19.80	57.22	-32.35	648.50	386.40	269.13	0.00	-1512.10
585	16.40	3.20	-6.87	1129.67	368.89	0.00	-107.49	54.40	-30.29	641.17	386.46	268.59	0.00	-1363.66
586	16.25	3.28	-6.41	1138.71	385.71	0.00	116.08	50.96	-28.84	633.39	386.58	268.22	0.00	-1235.82
587	16.10	3.28	-6.41	1153.00	371.43	0.00	-189.10	48.22	-27.69	625.46	386.66	267.97	0.00	-1074.87
588	16.48	3.13	-6.41	1167.29	376.19	0.00	-51.77	45.47	-27.39	619.81	386.78	267.65	0.00	-1001.42
589	16.40	3.28	-6.41	1138.71	385.71	0.00	213.08	42.34	-27.01	614.32	386.74	267.31	0.00	-895.46
590	16.25	3.05	-6.87	1123.00	373.33	0.00	-6.10	40.13	-26.93	609.44	386.98	267.00	0.00	-690.74
591	16.40	3.28	-6.56	1140.21	390.70	0.00	175.48	38.15	-26.70	605.77	386.98	267.00	0.00	-614.68
592	16.25	3.20	-5.95	1164.54	394.87	0.00	200.12	36.54	-26.93	603.18	387.05	266.84	0.00	-454.56
593	16.40	3.51	-5.95	1172.23	400.00	0.00	252.94	34.79	-27.54	603.03	387.07	266.70	0.00	-339.69
594	16.17	3.28	-6.26	1144.46	395.12	0.00	235.21	33.49	-27.69	603.49	386.93	266.65	0.00	-212.55
595	16.25	3.13	-6.41	1153.00	376.19	0.00	-70.30	32.04	-28.00	606.54	387.02	266.47	0.00	-34.23
596	16.25	3.13	-6.26	1144.46	395.12	0.00	286.94	30.52	-28.23	609.74	386.94	266.32	0.00	152.07
597	16.40	3.13	-6.41	1145.86	385.71	0.00	158.04	28.76	-28.31	613.56	386.84	266.10	0.00	239.56
598	-0.00	-0.00	-0.00	903.00	200.00	0.00	-0.00	27.01	-27.77	618.29	386.70	266.04	0.00	346.12
599	-0.00	-0.00	-0.00	903.00	200.00	0.00	-0.00	24.87	-27.77	622.10	386.90	265.88	0.00	435.63
600	16.10	3.20	-6.71	1134.82	372.73	0.00	-90.86	23.04	-27.92	625.92	386.67	265.77	0.00	593.78
601	16.10	3.36	-5.95	1172.23	389.74	0.00	67.88	20.60	-27.69	629.27	386.93	265.66	0.00	624.47
602	-0.00	-0.00	-0.00	903.00	200.00	0.00	-0.00	18.08	-27.92	631.41	386.85	265.54	0.00	772.18
603	16.17	3.05	-6.56	1154.16	386.05	0.00	114.09	15.64	-27.92	633.54	387.07	265.41	0.00	845.05
604	16.10	3.05	-6.26	1166.41	395.12	0.00	254.38	13.05	-28.00	636.60	386.72	265.29	0.00	922.52
605	16.17	3.20	-6.26	1151.78	380.49	0.00	-29.40	10.76	-27.92	638.43	386.90	265.25	0.00	1022.82
606	16.10	3.36	-6.26	1144.46	395.12	0.00	247.68	8.39	-28.15	640.11	386.89	265.17	0.00	1047.60
607	16.02	3.20	-6.41	1160.14	385.71	0.00	22.89	6.26	-28.38	641.02	386.84	265.22	0.00	1133.07
608	-0.00	-0.00	-0.00	903.00	200.00	0.00	-0.00	4.12	-28.61	642.09	386.55	265.02	0.00	1256.34
609	16.10	3.05	-5.95	1164.54	389.74	0.00	104.86	2.14	-28.99	642.24	386.53	265.19	0.00	1274.60
610	16.48	3.13	-6.26	1159.10	395.12	0.00	262.93	0.31	-29.14	642.85	386.38	265.08	0.00	1461.47
611	16.17	3.05	-6.41	1160.14	390.48	0.00	167.48	-1.83	-29.30	643.62	386.13	264.96	0.00	1557.56
612	16.17	3.13	-6.26	1173.73	385.37	0.00	91.37	-3.81	-29.14	643.62	385.99	264.82	0.00	1663.73
613	16.10	3.28	-6.56	1140.21	381.40	0.00	-9.58	-5.95	-28.84	643.01	385.71	264.88	0.00	1765.40
614	16.25	3.20	-5.95	1156.85	389.74	0.00	187.21	-7.55	-28.69	642.40	385.23	264.75	0.00	1841.32
615	16.17	3.13	-6.26	1159.10	395.12	0.00	203.39	-9.31	-28.53	641.17	385.10	264.59	0.00	1987.34
616	16.17	3.20	-6.41	1153.00	385.71	0.00	74.11	-11.44	-27.92	640.11	384.74	264.51	0.00	2108.80
617	16.25	3.28	-6.56	1154.16	386.05	0.00	70.79	-12.97	-27.24	637.66	384.57	264.37	0.00	2246.64
618	16.10	3.20	-6.56	1140.21	386.05	0.00	37.61	-14.88	-27.01	635.99	384.14	264.20	0.00	2278.62
619	16.10	3.13	-6.26	1144.46	395.12	0.00	234.28	-16.71	-26.17	633.24	384.00	264.14	0.00	2476.83
620	16.17	3.13	-5.80	1171.42	389.47	0.00	142.15	-18.54	-26.17	631.26	383.39	264.06	0.00	2574.04
621	16.17	3.20	-6.41	1153.00	376.19	0.00	-102.82	-20.60	-25.86	627.90	383.26	263.91	0.00	2690.70
622	16.17	3.13	-6.26	1151.78	380.49	0.00	58.24	-22.51	-25.79	625.46	382.56	263.87	0.00	2797.15
623	-0.00	-0.00	-0.00	903.00	200.00	0.00	-0.00	-24.49	-25.63	623.17	382.13	263.57	0.00	2791.57
624	16.25	3.13	-6.56	1154.16	381.40	0.00	33.53	-26.47	-25.86	620.12	381.50	263.44	0.00	2923.22
625	16.40	3.05	-6.26	1151.78	390.24	0.00	209.90	-28.69	-26.02	617.07	380.93	263.45	0.00	2986.20
626	16.02	3.05	-6.26	1151.78	380.49	0.00	49.68	-30.36	-26.17	614.93	380.25	263.18	0.00	3111.34
627	-0.00	-0.00	-0.00	903.00	200.00	0.00	-0.00	-31.97	-25.94	611.88	379.53	263.14	0.00	3180.11
628	16.25	3.13	-5.95	1179.92	400.00	0.00	232.40	-33.72	-26.02	609.74	378.60	262.86	0.00	3289.68
629	16.10	3.13	-6.56	1133.23	381.40	0.00	25.55	-35.25	-26.02	607.91	377.56	262.60	0.00	3381.85
630	16.10	3.20	-6.41	1145.86	385.71	0.00	59.95	-37.00	-25.63	607.15	376.23	262.53	0.00	3393.97
631	15.95	3.13	-6.26	1144.46	385.37	0.00	71.83	-38.99	-25.63	606.08	375.23	262.39	0.00	3478.74
632	16.25	3.05	-6.41	1145.86	385.71	0.00	79.56	-40.36	-26.02	606.38	373.91	262.30	0.00	3505.13
633	-0.00	-0.00	-0.00	903.00	200.00	0.00	-0.00	-41.96	-26.32	606.54	372.75	262.09	0.00	3658.44
634	16.25	3.05	-6.26	1166.41	385.37	0.00	-11.72	-43.79	-26.63	606.99	370.97	261.99	0.00	3683.78
635	16.10	3.20	-6.41	1138.71	380.95	0.00	-16.71	-45.70	-26.93	607.15	369.44	261.82	0.00	3782.60
636	16.02	3.05	-6.26	1151.78	385.37	0.00	36.29	-47.00	-27.16	607.60	367.28	261.83	0.00	3865.41
637	16.25	3.13	-6.41	1145.86	385.71	0.00	83.92	-49.06	-28.23	607.60	364.64	261.78	0.00	3898.15
638	16.25	3.20	-5.95	1164.54	389.74	0.00	71.01	-50.20	-28.61	606.84	361.63	261.70	0.00	3929.84
639	16.40	3.05	-6.26	1151.78	395.12	0.00	289.92	-51.12	-29.53	605.62	357.82	261.63	0.00	3958.67
640	16.40	3.13	-6.56	1147.19	390.70	0.00	166.96	-51.12	-30.36	605.01	353.19	261.49	0.00	3850.77
641	16.25	3.05	-6.56	1140.21	381.40	0.00	3.73	-50.20	-31.05	605.93	348.35	261.40	0.00	3843.74
642	-0.00	-0.00	-0.00	903.00	200.00	0.00	-0.00	-48.07	-31.74	606.99	342.46	261.19	0.00	3762.45
643	16.25	2.98	-5.95	1187.62	400.00	0.00	205.99	-44.94	-31.97	609.13	335.55	261.07	0.00	3656.18
644	16.17	2.98	-6.41	1138.71	380.95	0.00	73.93	-41.96	-31.81	610.96	329.22	260.84	0.00	3641.02
645	16.40	3.05	-6.56	1140.21	372.09	0.00	-121.18	-39.22	-31.51	614.01	322.37	260.83	0.00	3583.37
646	16.56	3.13	-6.56	1140.21	381.40	0.00	40.99	-37.00	-30.75	618.90	315.09	260.50	0.00	3603.88
647	16.40	3.13	-5.95	1164.54	400.00	0.00	265.27	-35.10	-30.67	623.17	308.81	260.19	0.00	3559.72
648	16.56	3.13	-6.26	1159.10	390.24	0.00	82.62	-33.80	-30.44	627.29	302.34	259.99	0.00	3582.63
649	16.48	3.13	-6.41	1145.86	380.95	0.00	-20.71	-33.42	-30.90	633.09	296.02	259.73	0.00	3534.68
650	16.56	3.20	-5.80	1171.42	400.00	0.00	230.89	-33.72	-31.13	638.89	290.83	259.52	0.00	3429.52
651	16.48	3.13	-6.41	1145.86	395.24	0.00	260.49	-34.41	-31.66	645.90	286.04	259.25	0.00	3424.43
652	16.40	3.05	-6.26	1144.46	390.24	0.00	140.68	-36.01	-32.27	653.69	281.51	259.06	0.00	3410.72
653	16.71	3.13	-6.71	1134.82	377.27	0.00	16.65	-38.30	-32.65	662.84	277.83	258.75	0.00	3320.35
654	16.56	3.13	-6.41	1138.71	390.48	0.00	173.11	-41.05	-33.42	672.00	274.66	258.58	0.00	3363.27
655	16.56	3.05	-6.41	1145.86	390.48	0.00	146.41	-44.02	-34.48	681.30	271.98	258.54	0.00	3345.94
656	16.71	3.05	-5.95	1179.92	400.00	0.00	253.53	-47.99	-35.02	688.78	270.03	258.31	0.00	3293.36
657	16.71	3.05	-6.26	1151.78	390.24	0.00	153.52	-53.02	-35.63	695.19	268.46	258.21	0.00	3319.95
658	16.78	3.05	-6.26	1151.78	390.24	0.00	145.14	-58.75	-36.16	699.31	267.53	258.30	0.00	3434.55
659	-0.00	-0.00	-0.00	903.00	200.00	0.00	-0.00	-63.40	-36.93	699.92	266.58	258.38	0.00	3418.63
660	16.78	3.13	-6.26	1151.78	390.24	0.00	149.05	-67.52	-37.99	698.24	265.78	258.13	0.00	3495.25
661	16.78	3.05	-6.56	1147.19	381.40	0.00	33.53	-72.17	-39.14	693.51	264.88	258.09	0.00	3497.05
662	17.32	3.20	-6.41	1145.86	390.48	0.00	208.90	-73.93	-44.17	689.09	263.66	257.44	0.00	3967.36
663	16.94	3.13	-6.41	1138.71	385.71	0.00	188.01	-78.81	-34.56	677.64	263.59	257.96	0.00	3191.63
664	16.10	2.75	-6.26	1144.46	395.12	0.00	-131.37	-79.88	-40.44	659.18	262.08	257.78	0.00	3441.68
665	-0.00	-0.00	-0.00	903.00	200.00	0.00	-0.00	-80.11	-38.99	640.87	261.07	257.62	0.00	3159.14
666	17.70	2.59	-6.26	1151.78	390.24	0.00	593.42	-82.63	-38.30	620.12	260.21	257.19	0.00	2883.52
667	-0.00	-0.00	-0.00	903.00	200.00	0.00	-0.00	-83.16	-37.46	595.25	258.86	256.75	0.00	2802.74
668	17.47	2.90	-6.26	1151.78	385.37	0.00	297.17	-83.85	-35.32	569.46	258.12	256.48	0.00	2573.60
669	17.24	2.67	-6.41	1124.43	376.19	0.00	112.08	-81.48	-33.87	541.69	256.90	256.00	0.00	2445.70
670	-0.00	-0.00	-0.00	903.00	200.00	0.00	-0.00	-80.26	-31.97	510.56	255.80	255.59	0.00	2250.67
671	18.08	2.98	-5.95	1149.15	384.62	0.00	156.70	-77.67	-30.36	480.35	255.02	255.46	0.00	2131.31
672	17.93	3.36	-5.95	1172.23	389.74	0.00	49.10	-75.61	-28.46	449.07	254.03	254.84	0.00	1961.02
673	17.47	3.36	-5.65	1154.35	394.59	0.00	152.79	-72.40	-25.79	413.51	252.84	254.69	0.00	1759.57
674	17.93	3.51	-5.95	1179.92	394.87	0.00	118.74	-68.89	-23.42	381.77	252.16	254.12	0.00	1674.29
675	18.01	3.13	-5.80	1163.53	400.00	0.00	291.32	-65.69	-20.75	348.05	251.73	253.84	0.00	1458.60
676	17.70	3.20	-5.95	1149.15	384.62	0.00	-15.85	-60.88	-17.55	312.50	250.63	253.71	0.00	1333.97
677	17.85	3.13	-5.65	1162.46	400.00	0.00	309.92	-56.23	-14.42	280.15	250.65	253.27	0.00	1282.89
678	18.16	3.20	-5.80	1171.42	394.74	0.00	226.87	-50.96	-11.37	247.19	250.00	252.96	0.00	1149.81
679	18.08	3.05	-5.80	1139.84	394.74	0.00	280.68	-44.86	-8.01	212.10	249.06	252.52	0.00	1172.73
680	17.93	3.59	-5.80	1163.53	394.74	0.00	108.22	-38.83	-5.72	179.44	247.96	252.72	0.00	1019.43
681	18.08	3.36	-5.80	1163.53	400.00	0.00	292.73	-31.59	-3.89	148.01	245.88	252.37	0.00	927.59
682	17.93	3.36	-6.26	1151.78	380.49	0.00	-71.08	-21.29	-2.75	115.51	242.54	252.58	0.00	828.75
683	-0.00	-0.00	-0.00	903.00	200.00	0.00	-0.00	-11.67	-2.75	90.64	236.87	251.85	0.00	731.96
684	-0.00	-0.00	-0.00	903.00	200.00	0.00	-0.00	-4.88	-3.20	72.02	232.63	250.00	0.00	569.94
685	18.16	3.05	-5.65	1162.46	400.00	0.00	299.20	-0.31	-2.59	56.61	226.42	249.60	0.00	411.97
686	18.08	3.28	-5.95	1156.85	394.87	0.00	150.24	1.53	-1.75	46.69	227.45	247.06	0.00	264.93
687	18.16	3.28	-5.80	1155.63	394.74	0.00	189.53	2.21	-1.68	36.77	230.29	243.98	0.00	254.97
688	18.23	3.28	-5.95	1164.54	394.87	0.00	200.52	2.52	-2.14	28.08	231.52	244.57	0.00	217.69
689	18.16	3.36	-6.26	1151.78	375.61	0.00	-187.01	2.75	-2.59	21.67	226.06	242.25	0.00	130.24
690	18.01	3.20	-5.95	1149.15	389.74	0.00	132.83	3.13	-2.75	16.33	229.91	246.73	0.00	159.65
691	18.16	3.36	-5.65	1162.46	394.59	0.00	144.75	2.59	-2.06	10.38	229.41	238.24	0.00	136.88
692	-0.00	-0.00	-0.00	903.00	200.00	0.00	-0.00	1.53	-1.14	5.65	267.57	221.62	0.00	110.32
693	18.01	3.51	-5.95	1164.54	400.00	0.00	188.39	-0.00	-0.00	-0.00	300.00	200.00	0.00	-0.00
694	-0.00	-0.00	-0.00	903.00	200.00	0.00	-0.00	-0.00	-0.00	-0.00	300.00	200.00	0.00	-0.00
695	-0.00	-0.00	-0.00	903.00	200.00	0.00	-0.00	-0.00	-0.00	-0.00	300.00	200.00	0.00	-0.00
696	-0.00	-0.00	-0.00	903.00	200.00	0.00	-0.00	-0.00	-0.00	-0.00	300.00	200.00	0.00	-0.00
697	17.93	3.20	-5.95	1133.77	389.74	0.00	213.43	-0.00	-0.00	-0.00	300.00	200.00	0.00	-0.00
698	-0.00	-0.00	-0.00	903.00	200.00	0.00	-0.00	-0.00	-0.00	-0.00	300.00	200.00	0.00	-0.00
699	17.93	3.59	-5.80	1171.42	394.74	0.00	148.57	-0.00	-0.00	-0.00	300.00	200.00	0.00	-0.00
700	17.93	3.51	-5.95	1149.15	389.74	0.00	134.79	-0.00	-0.00	-0.00	300.00	200.00	0.00	-0.00
701	-0.00	-0.00	-0.00	903.00	200.00	0.00	-0.00	-0.00	-0.00	-0.00	300.00	200.00	0.00	-0.00
702	17.85	3.51	-6.41	1145.86	371.43	0.00	-126.43	-0.00	-0.00	-0.00	300.00	200.00	0.00	-0.00
703	17.85	3.59	-5.95	1172.23	400.00	0.00	224.77	-0.00	-0.00	-0.00	300.00	200.00	0.00	-0.00
704	-0.00	-0.00	-0.00	903.00	200.00	0.00	-0.00	-0.00	-0.00	-0.00	300.00	200.00	0.00	-0.00
705	-0.00	-0.00	-0.00	903.00	200.00	0.00	-0.00	-0.00	-0.00	-0.00	300.00	200.00	0.00	-0.00
706	17.70	3.59	-5.80	1171.42	384.21	0.00	-13.65	-0.00	-0.00	-0.00	300.00	200.00	0.00	-0.00
707	17.70	3.59	-5.95	1156.85	389.74	0.00	159.43	-0.00	-0.00	-0.00	300.00	200.00	0.00	-0.00
708	17.93	3.66	-5.95	1164.54	394.87	0.00	178.61	-0.00	-0.00	-0.00	300.00	200.00	0.00	-0.00
709	-0.00	-0.00	-0.00	903.00	200.00	0.00	-0.00	-0.00	-0.00	-0.00	300.00	200.00	0.00	-0.00
710	17.70	3.59	-5.80	1163.53	389.47	0.00	130.70	-0.00	-0.00	-0.00	300.00	200.00	0.00	-0.00
711	17.70	3.74	-5.95	1156.85	394.87	0.00	211.47	-0.00	-0.00	-0.00	300.00	200.00	0.00	-0.00
712	-0.00	-0.00	-0.00	903.00	200.00	0.00	-0.00	-0.00	-0.00	-0.00	300.00	200.00	0.00	-0.00
713	17.85	3.66	-5.95	1141.46	389.74	0.00	248.25	-0.00	-0.00	-0.00	300.00	200.00	0.00	-0.00
714	17.78	3.66	-5.80	1155.63	400.00	0.00	341.32	-0.00	-0.00	-0.00	300.00	200.00	0.00	-0.00
715	-0.00	-0.00	-0.00	903.00	200.00	0.00	-0.00	-0.00	-0.00	-0.00	300.00	200.00	0.00	-0.00
716	17.62	3.36	-6.26	1144.46	380.49	0.00	58.62	-0.00	-0.00	-0.00	300.00	200.00	0.00	-0.00
717	17.55	3.51	-5.95	1164.54	389.74	0.00	99.96	-0.00	-0.00	-0.00	300.00	200.00	0.00	-0.00
718	-0.00	-0.00	-0.00	903.00	200.00	0.00	-0.00	-0.00	-0.00	-0.00	300.00	200.00	0.00	-0.00
719	17.62	3.66	-5.95	1156.85	394.87	0.00	193.08	-0.00	-0.00	-0.00	300.00	200.00	0.00	-0.00
720	-0.00	-0.00	-0.00	903.00	200.00	0.00	-0.00	-0.00	-0.00	-0.00	300.00	200.00	0.00	-0.00
721	17.62	3.81	-5.80	1155.63	400.00	0.00	295.14	-0.00	-0.00	-0.00	300.00	200.00	0.00	-0.00
722	17.70	3.59	-6.41	1145.86	380.95	0.00	66.12	-0.00	-0.00	-0.00	300.00	200.00	0.00	-0.00
723	17.62	3.59	-5.95	1164.54	400.00	0.00	321.02	-0.00	-0.00	-0.00	300.00	200.00	0.00	-0.00
724	-0.00	-0.00	-0.00	903.00	200.00	0.00	-0.00	-0.00	-0.00	-0.00	300.00	200.00	0.00	-0.00
725	17.62	3.59	-5.95	1164.54	389.74	0.00	163.15	-0.00	-0.00	-0.00	300.00	200.00	0.00	-0.00
726	17.62	3.74	-5.65	1178.68	400.00	0.00	228.26	-0.00	-0.00	-0.00	300.00	200.00	0.00	-0.00
727	17.55	3.81	-5.80	1171.42	394.74	0.00	127.29	-0.00	-0.00	-0.00	300.00	200.00	0.00	-0.00
728	-0.00	-0.00	-0.00	903.00	200.00	0.00	-0.00	-0.00	-0.00	-0.00	300.00	200.00	0.00	-0.00
729	-0.00	-0.00	-0.00	903.00	200.00	0.00	-0.00	-0.00	-0.00	-0.00	300.00	200.00	0.00	-0.00
730	-0.00	-0.00	-0.00	903.00	200.00	0.00	-0.00	-0.00	-0.00	-0.00	300.00	200.00	0.00	-0.00
731	17.70	3.59	-5.80	1179.32	400.00	0.00	306.18	-0.00	-0.00	-0.00	300.00	200.00	0.00	-0.00
732	17.62	3.59	-5.95	1164.54	389.74	0.00	140.26	-0.00	-0.00	-0.00	300.00	200.00	0.00	-0.00
733	-0.00	-0.00	-0.00	903.00	200.00	0.00	-0.00	-0.00	-0.00	-0.00	300.00	200.00	0.00	-0.00
734	17.55	3.59	-5.80	1171.42	394.74	0.00	257.39	-0.00	-0.00	-0.00	300.00	200.00	0.00	-0.00
735	-0.00	-0.00	-0.00	903.00	200.00	0.00	-0.00	-0.00	-0.00	-0.00	300.00	200.00	0.00	-0.00
736	17.55	3.74	-5.65	1178.68	400.00	0.00	258.78	-0.00	-0.00	-0.00	300.00	200.00	0.00	-0.00
737	-0.00	-0.00	-0.00	903.00	200.00	0.00	-0.00	-0.00	-0.00	-0.00	300.00	200.00	0.00	-0.00
738	17.32	3.81	-5.80	1155.63	400.00	0.00	279.88	-0.00	-0.00	-0.00	300.00	200.00	0.00	-0.00
739	-0.00	-0.00	-0.00	903.00	200.00	0.00	-0.00	-0.00	-0.00	-0.00	300.00	200.00	0.00	-0.00
740	17.47	3.74	-5.80	1171.42	400.00	0.00	293.53	-0.00	-0.00	-0.00	300.00	200.00	0.00	-0.00
741	17.32	3.81	-5.80	1171.42	394.74	0.00	174.27	-0.00	-0.00	-0.00	300.00	200.00	0.00	-0.00
742	-0.00	-0.00	-0.00	903.00	200.00	0.00	-0.00	-0.00	-0.00	-0.00	300.00	200.00	0.00	-0.00
743	17.55	3.74	-5.95	1172.23	394.87	0.00	238.66	-0.00	-0.00	-0.00	300.00	200.00	0.00	-0.00
744	17.24	3.81	-6.26	1151.78	380.49	0.00	-11.35	-0.00	-0.00	-0.00	300.00	200.00	0.00	-0.00
745	-0.00	-0.00	-0.00	903.00	200.00	0.00	-0.00	-0.00	-0.00	-0.00	300.00	200.00	0.00	-0.00
746	-0.00	-0.00	-0.00	903.00	200.00	0.00	-0.00	-0.00	-0.00	-0.00	300.00	200.00	0.00	-0.00
747	-0.00	-0.00	-0.00	903.00	200.00	0.00	-0.00	-0.00	-0.00	-0.00	300.00	200.00	0.00	-0.00
748	17.09	3.66	-5.80	1155.63	400.00	0.00	409.98	-0.00	-0.00	-0.00	300.00	200.00	0.00	-0.00
749	17.01	3.74	-5.95	1172.23	400.00	0.00	244.73	-0.00	-0.00	-0.00	300.00	200.00	0.00	-0.00
750	17.01	3.81	-6.26	1144.46	380.49	0.00	21.03	-0.00	-0.00	-0.00	300.00	200.00	0.00	-0.00
751	17.01	3.74	-5.95	1164.54	389.74	0.00	98.99	-0.00	-0.00	-0.00	300.00	200.00	0.00	-0.00
752	17.09	3.74	-5.95	1172.23	394.87	0.00	126.57	-0.00	-0.00	-0.00	300.00	200.00	0.00	-0.00
753	17.09	3.51	-5.95	1164.54	400.00	0.00	348.60	-0.00	-0.00	-0.00	300.00	200.00	0.00	-0.00
754	17.01	3.74	-5.95	1164.54	400.00	0.00	227.71	-0.00	-0.00	-0.00	300.00	200.00	0.00	-0.00
755	17.01	3.74	-5.95	1172.23	400.00	0.00	221.84	-0.00	-0.00	-0.00	300.00	200.00	0.00	-0.00
756	17.09	3.74	-5.95	1172.23	394.87	0.00	172.35	-0.00	-0.00	-0.00	300.00	200.00	0.00	-0.00
757	16.86	3.66	-6.41	1145.86	380.95	0.00	10.17	-0.00	-0.00	-0.00	300.00	200.00	0.00	-0.00
758	16.86	3.81	-6.26	1151.78	380.49	0.00	-57.31	-0.00	-0.00	-0.00	300.00	200.00	0.00	-0.00
759	-0.00	-0.00	-0.00	903.00	200.00	0.00	-0.00	-0.00	-0.00	-0.00	300.00	200.00	0.00	-0.00
760	16.94	3.66	-6.26	1144.46	390.24	0.00	163.57	-0.00	-0.00	-0.00	300.00	200.00	0.00	-0.00
761	-0.00	-0.00	-0.00	903.00	200.00	0.00	-0.00	-0.00	-0.00	-0.00	300.00	200.00	0.00	-0.00
762	16.86	3.89	-5.95	1156.85	400.00	0.00	232.99	-0.00	-0.00	-0.00	300.00	200.00	0.00	-0.00
763	17.01	3.81	-6.56	1140.21	381.40	0.00	52.70	-0.00	-0.00	-0.00	300.00	200.00	0.00	-0.00
764	16.86	3.81	-5.95	1164.54	400.00	0.00	223.01	-0.00	-0.00	-0.00	300.00	200.00	0.00	-0.00
765	16.94	3.74	-5.80	1171.42	389.47	0.00	168.65	-0.00	-0.00	-0.00	300.00	200.00	0.00	-0.00
766	-0.00	-0.00	-0.00	903.00	200.00	0.00	-0.00	-0.00	-0.00	-0.00	300.00	200.00	0.00	-0.00
767	16.86	3.66	-5.95	1156.85	400.00	0.00	382.64	-0.00	-0.00	-0.00	300.00	200.00	0.00	-0.00
768	16.86	3.74	-6.26	1166.41	395.12	0.00	245.26	-0.00	-0.00	-0.00	300.00	200.00	0.00	-0.00
769	-0.00	-0.00	-0.00	903.00	200.00	0.00	-0.00	-0.00	-0.00	-0.00	300.00	200.00	0.00	-0.00
770	-0.00	-0.00	-0.00	903.00	200.00	0.00	-0.00	-0.00	-0.00	-0.00	300.00	200.00	0.00	-0.00
771	16.71	3.66	-6.41	1138.71	390.48	0.00	282.29	-0.00	-0.00	-0.00	300.00	200.00	0.00	-0.00
772	16.71	3.74	-6.41	1138.71	385.71	0.00	230.52	-0.00	-0.00	-0.00	300.00	200.00	0.00	-0.00
773	16.63	3.89	-5.95	1179.92	389.74	0.00	132.83	-0.00	-0.00	-0.00	300.00	200.00	0.00	-0.00
774	-0.00	-0.00	-0.00	903.00	200.00	0.00	-0.00	-0.00	-0.00	-0.00	300.00	200.00	0.00	-0.00
775	16.48	4.04	-6.41	1160.14	380.95	0.00	19.62	-0.00	-0.00	-0.00	300.00	200.00	0.00	-0.00
776	-0.00	-0.00	-0.00	903.00	200.00	0.00	-0.00	-0.00	-0.00	-0.00	300.00	200.00	0.00	-0.00
777	16.10	3.97	-6.26	1159.10	390.24	0.00	169.71	-0.00	-0.00	-0.00	300.00	200.00	0.00	-0.00
778	16.10	3.81	-5.80	1187.21	394.74	0.00	173.87	-0.00	-0.00	-0.00	300.00	200.00	0.00	-0.00
779	16.17	4.04	-5.95	1164.54	394.87	0.00	263.31	-0.00	-0.00	-0.00	300.00	200.00	0.00	-0.00
780	16.02	3.89	-6.26	1159.10	390.24	0.00	151.84	-0.00	-0.00	-0.00	300.00	200.00	0.00	-0.00
781	15.95	3.97	-6.41	1153.00	380.95	0.00	16.71	-0.00	-0.00	-0.00	300.00	200.00	0.00	-0.00
782	15.95	4.20	-6.26	1151.78	375.61	0.00	-51.92	-0.00	-0.00	-0.00	300.00	200.00	0.00	-0.00
783	-0.00	-0.00	-0.00	903.00	200.00	0.00	-0.00	-0.00	-0.00	-0.00	300.00	200.00	0.00	-0.00
784	15.87	4.04	-5.95	1164.54	400.00	0.00	353.89	-0.00	-0.00	-0.00	300.00	200.00	0.00	-0.00
785	15.72	4.04	-6.41	1153.00	380.95	0.00	2.00	-0.00	-0.00	-0.00	300.00	200.00	0.00	-0.00
786	15.72	4.20	-5.80	1163.53	394.74	0.00	227.88	-0.00	-0.00	-0.00	300.00	200.00	0.00	-0.00
787	15.87	4.12	-6.26	1151.78	390.24	0.00	254.56	-0.00	-0.00	-0.00	300.00	200.00	0.00	-0.00
788	15.64	4.20	-5.80	1187.21	400.00	0.00	104.40	-0.00	-0.00	-0.00	300.00	200.00	0.00	-0.00
789	15.64	4.12	-6.41	1145.86	385.71	0.00	164.58	-0.00	-0.00	-0.00	300.00	200.00	0.00	-0.00
790	15.56	4.27	-6.26	1151.78	385.37	0.00	59.73	-0.00	-0.00	-0.00	300.00	200.00	0.00	-0.00
791	15.49	4.12	-6.26	1166.41	395.12	0.00	220.14	-0.00	-0.00	-0.00	300.00	200.00	0.00	-0.00
792	15.49	4.20	-6.56	1154.16	376.74	0.00	-10.29	-0.00	-0.00	-0.00	300.00	200.00	0.00	-0.00
793	15.34	4.12	-6.26	1166.41	390.24	0.00	138.45	-0.00	-0.00	-0.00	300.00	200.00	0.00	-0.00
794	15.18	3.97	-6.26	1181.05	390.24	0.00	91.55	-0.00	-0.00	-0.00	300.00	200.00	0.00	-0.00
795	15.18	4.20	-5.95	1179.92	394.87	0.00	80.01	-0.00	-0.00	-0.00	300.00	200.00	0.00	-0.00
796	15.18	3.89	-5.80	1195.11	394.74	0.00	172.06	-0.00	-0.00	-0.00	300.00	200.00	0.00	-0.00
797	15.03	3.74	-6.56	1147.19	386.05	0.00	235.45	-0.00	-0.00	-0.00	300.00	200.00	0.00	-0.00
798	15.03	4.04	-6.26	1166.41	385.37	0.00	4.28	-0.00	-0.00	-0.00	300.00	200.00	0.00	-0.00
799	14.72	3.89	-6.26	1159.10	380.49	0.00	-32.56	-0.00	-0.00	-0.00	300.00	200.00	0.00	-0.00
800	-0.00	-0.00	-0.00	903.00	200.00	0.00	-0.00	-0.00	-0.00	-0.00	300.00	200.00	0.00	-0.00
801	15.11	3.66	-6.41	1153.00	380.95	0.00	124.25	-0.00	-0.00	-0.00	300.00	200.00	0.00	-0.00
802	14.95	3.81	-5.95	1164.54	394.87	0.00	176.85	-0.00	-0.00	-0.00	300.00	200.00	0.00	-0.00
803	14.95	3.51	-6.41	1145.86	371.43	0.00	-28.34	-0.00	-0.00	-0.00	300.00	200.00	0.00	-0.00
804	14.88	3.59	-5.95	1195.31	400.00	0.00	210.69	-0.00	-0.00	-0.00	300.00	200.00	0.00	-0.00
805	-0.00	-0.00	-0.00	903.00	200.00	0.00	-0.00	-0.00	-0.00	-0.00	300.00	200.00	0.00	-0.00
806	14.80	3.59	-6.26	1159.10	395.12	0.00	230.18	-0.00	-0.00	-0.00	300.00	200.00	0.00	-0.00
807	14.80	3.51	-6.26	1151.78	390.24	0.00	134.54	-0.00	-0.00	-0.00	300.00	200.00	0.00	-0.00
808	15.03	3.74	-6.26	1159.10	395.12	0.00	258.65	-0.00	-0.00	-0.00	300.00	200.00	0.00	-0.00
809	14.88	3.59	-6.26	1166.41	385.37	0.00	73.69	-0.00	-0.00	-0.00	300.00	200.00	0.00	-0.00
810	15.11	3.59	-6.26	1151.78	385.37	0.00	99.93	-0.00	-0.00	-0.00	300.00	200.00	0.00	-0.00
811	14.88	3.59	-6.41	1160.14	376.19	0.00	-63.22	-0.00	-0.00	-0.00	300.00	200.00	0.00	-0.00
812	-0.00	-0.00	-0.00	903.00	200.00	0.00	-0.00	-0.00	-0.00	-0.00	300.00	200.00	0.00	-0.00
813	14.95	3.28	-5.95	1164.54	389.74	0.00	216.95	-0.00	-0.00	-0.00	300.00	200.00	0.00	-0.00
814	-0.00	-0.00	-0.00	903.00	200.00	0.00	-0.00	-0.00	-0.00	-0.00	300.00	200.00	0.00	-0.00
815	14.95	3.74	-5.80	1163.53	400.00	0.00	277.27	-0.00	-0.00	-0.00	300.00	200.00	0.00	-0.00
816	-0.00	-0.00	-0.00	903.00	200.00	0.00	-0.00	-0.00	-0.00	-0.00	300.00	200.00	0.00	-0.00
817	14.95	3.66	-6.26	1166.41	385.37	0.00	67.73	-0.00	-0.00	-0.00	300.00	200.00	0.00	-0.00
818	-0.00	-0.00	-0.00	903.00	200.00	0.00	-0.00	-0.00	-0.00	-0.00	300.00	200.00	0.00	-0.00
819	-0.00	-0.00	-0.00	903.00	200.00	0.00	-0.00	-0.00	-0.00	-0.00	300.00	200.00	0.00	-0.00
820	14.95	3.59	-5.95	1195.31	400.00	0.00	225.95	-0.00	-0.00	-0.00	300.00	200.00	0.00	-0.00
821	14.88	3.66	-5.80	1187.21	394.74	0.00	25.30	-0.00	-0.00	-0.00	300.00	200.00	0.00	-0.00
822	14.80	3.59	-6.41	1145.86	385.71	0.00	115.53	-0.00	-0.00	-0.00	300.00	200.00	0.00	-0.00
823	14.80	3.66	-5.80	1195.11	400.00	0.00	82.32	-0.00	-0.00	-0.00	300.00	200.00	0.00	-0.00
824	-0.00	-0.00	-0.00	903.00	200.00	0.00	-0.00	-0.00	-0.00	-0.00	300.00	200.00	0.00	-0.00
825	14.80	3.36	-6.41	1160.14	385.71	0.00	54.50	-0.00	-0.00	-0.00	300.00	200.00	0.00	-0.00
826	14.80	3.59	-6.41	1145.86	376.19	0.00	-2.54	-0.00	-0.00	-0.00	300.00	200.00	0.00	-0.00
827	14.88	3.66	-5.80	1179.32	400.00	0.00	224.06	-0.00	-0.00	-0.00	300.00	200.00	0.00	-0.00
828	14.80	3.51	-6.26	1166.41	385.37	0.00	10.98	-0.00	-0.00	-0.00	300.00	200.00	0.00	-0.00
829	14.88	3.28	-6.41	1145.86	395.24	0.00	299.73	-0.00	-0.00	-0.00	300.00	200.00	0.00	-0.00
830	14.88	3.59	-6.71	1134.82	377.27	0.00	66.58	-0.00	-0.00	-0.00	300.00	200.00	0.00	-0.00
831	14.88	3.28	-6.26	1151.78	395.12	0.00	278.57	-0.00	-0.00	-0.00	300.00	200.00	0.00	-0.00
832	14.72	3.59	-5.80	1171.42	394.74	0.00	96.77	-0.00	-0.00	-0.00	300.00	200.00	0.00	-0.00
833	14.88	3.74	-6.26	1166.41	390.24	0.00	83.18	-0.00	-0.00	-0.00	300.00	200.00	0.00	-0.00
834	14.95	3.51	-6.41	1153.00	390.48	0.00	139.87	-0.00	-0.00	-0.00	300.00	200.00	0.00	-0.00
835	14.88	3.36	-6.26	1173.73	390.24	0.00	159.10	-0.00	-0.00	-0.00	300.00	200.00	0.00	-0.00
836	-0.00	-0.00	-0.00	903.00	200.00	0.00	-0.00	-0.00	-0.00	-0.00	300.00	200.00	0.00	-0.00
837	-0.00	-0.00	-0.00	903.00	200.00	0.00	-0.00	-0.00	-0.00	-0.00	300.00	200.00	0.00	-0.00
838	-0.00	-0.00	-0.00	903.00	200.00	0.00	-0.00	-0.00	-0.00	-0.00	300.00	200.00	0.00	-0.00
839	14.88	3.51	-6.26	1159.10	390.24	0.00	192.04	-0.00	-0.00	-0.00	300.00	200.00	0.00	-0.00
840	14.80	3.59	-5.95	1149.15	400.00	0.00	360.93	-0.00	-0.00	-0.00	300.00	200.00	0.00	-0.00
841	14.88	3.51	-5.95	1164.54	400.00	0.00	340.98	-0.00	-0.00	-0.00	300.00	200.00	0.00	-0.00
842	14.88	3.36	-5.80	1163.53	389.47	0.00	204.79	-0.00	-0.00	-0.00	300.00	200.00	0.00	-0.00
843	14.65	3.59	-6.41	1145.86	380.95	0.00	86.10	-0.00	-0.00	-0.00	300.00	200.00	0.00	-0.00
844	14.88	3.59	-6.41	1160.14	371.43	0.00	-88.28	-0.00	-0.00	-0.00	300.00	200.00	0.00	-0.00
845	14.72	3.36	-6.26	1159.10	380.49	0.00	35.54	-0.00	-0.00	-0.00	300.00	200.00	0.00	-0.00
846	14.65	3.59	-6.26	1151.78	390.24	0.00	63.64	-0.00	-0.00	-0.00	300.00	200.00	0.00	-0.00
847	14.80	3.36	-6.41	1145.86	376.19	0.00	-15.62	-0.00	-0.00	-0.00	300.00	200.00	0.00	-0.00
848	14.88	3.59	-6.26	1159.10	395.12	0.00	267.96	-0.00	-0.00	-0.00	300.00	200.00	0.00	-0.00
849	14.88	3.74	-6.56	1147.19	381.40	0.00	46.31	-0.00	-0.00	-0.00	300.00	200.00	0.00	-0.00
850	14.95	3.36	-5.95	1156.85	400.00	0.00	307.52	-0.00	-0.00	-0.00	300.00	200.00	0.00	-0.00
851	14.88	3.51	-5.80	1187.21	389.47	0.00	59.03	-0.00	-0.00	-0.00	300.00	200.00	0.00	-0.00
852	-0.00	-0.00	-0.00	903.00	200.00	0.00	-0.00	-0.00	-0.00	-0.00	300.00	200.00	0.00	-0.00
853	14.72	3.28	-5.95	1164.54	400.00	0.00	370.32	0.00	0.00	0.00	300.00	200.00	0.00	0.00
854	14.80	3.51	-5.95	1179.92	389.74	0.00	119.92	-0.00	-0.00	-0.00	300.00	200.00	0.00	-0.00
855	14.72	3.66	-6.26	1173.73	380.49	0.00	-141.98	-0.00	-0.00	-0.00	300.00	200.00	0.00	-0.00
856	14.65	3.36	-5.95	1172.23	400.00	0.00	286.40	-0.00	-0.00	-0.00	300.00	200.00	0.00	-0.00
857	-0.00	-0.00	-0.00	903.00	200.00	0.00	-0.00	-0.00	-0.00	-0.00	300.00	200.00	0.00	-0.00
858	14.65	3.28	-6.26	1159.10	380.49	0.00	-27.35	-0.00	-0.00	-0.00	300.00	200.00	0.00	-0.00
859	14.72	3.66	-6.41	1153.00	385.71	0.00	56.68	-0.00	-0.00	-0.00	300.00	200.00	0.00	-0.00
860	14.65	3.36	-6.41	1153.00	376.19	0.00	25.07	-0.00	-0.00	-0.00	300.00	200.00	0.00	-0.00
861	14.65	3.36	-6.26	1159.10	395.12	0.00	259.03	-0.00	-0.00	-0.00	300.00	200.00	0.00	-0.00
862	14.80	3.51	-6.26	1151.78	390.24	0.00	203.20	-0.00	-0.00	-0.00	300.00	200.00	0.00	-0.00
863	14.72	3.36	-6.41	1153.00	376.19	0.00	15.62	-0.00	-0.00	-0.00	300.00	200.00	0.00	-0.00
864	14.80	3.81	-6.26	1166.41	390.24	0.00	117.23	-0.00	-0.00	-0.00	300.00	200.00	0.00	-0.00
865	14.95	3.51	-5.95	1179.92	400.00	0.00	210.69	-0.00	-0.00	-0.00	300.00	200.00	0.00	-0.00
866	14.72	3.36	-6.71	1148.45	381.82	0.00	136.64	-0.00	-0.00	-0.00	300.00	200.00	0.00	-0.00
867	14.72	3.66	-6.26	1166.41	380.49	0.00	-23.63	-0.00	-0.00	-0.00	300.00	200.00	0.00	-0.00
868	14.80	3.59	-6.26	1151.78	395.12	0.00	279.31	-0.00	-0.00	-0.00	300.00	200.00	0.00	-0.00
869	14.80	3.36	-6.41	1160.14	380.95	0.00	52.68	-0.00	-0.00	-0.00	300.00	200.00	0.00	-0.00
870	14.72	3.51	-5.95	1172.23	400.00	0.00	283.46	-0.00	-0.00	-0.00	300.00	200.00	0.00	-0.00
871	14.65	3.51	-6.41	1160.14	371.43	0.00	-130.79	-0.00	-0.00	-0.00	300.00	200.00	0.00	-0.00
872	14.72	3.51	-5.95	1164.54	389.74	0.00	136.55	-0.00	-0.00	-0.00	300.00	200.00	0.00	-0.00
873	-0.00	-0.00	-0.00	903.00	200.00	0.00	-0.00	-0.00	-0.00	-0.00	300.00	200.00	0.00	-0.00
874	14.65	3.59	-6.41	1153.00	380.95	0.00	14.71	-0.00	-0.00	-0.00	300.00	200.00	0.00	-0.00
875	14.57	3.28	-6.26	1159.10	385.37	0.00	98.62	-0.00	-0.00	-0.00	300.00	200.00	0.00	-0.00
876	14.50	3.51	-6.26	1166.41	380.49	0.00	-24.75	-0.00	-0.00	-0.00	300.00	200.00	0.00	-0.00
877	14.65	3.36	-5.95	1179.92	400.00	0.00	260.57	-0.00	-0.00	-0.00	300.00	200.00	0.00	-0.00
878	14.72	3.51	-5.95	1172.23	394.87	0.00	185.06	-0.00	-0.00	-0.00	300.00	200.00	0.00	-0.00
879	14.65	3.36	-6.41	1153.00	376.19	0.00	-89.37	-0.00	-0.00	-0.00	300.00	200.00	0.00	-0.00
880	14.72	3.28	-5.95	1172.23	389.74	0.00	148.28	-0.00	-0.00	-0.00	300.00	200.00	0.00	-0.00
881	14.65	3.59	-6.56	1147.19	386.05	0.00	110.18	-0.00	-0.00	-0.00	300.00	200.00	0.00	-0.00
882	14.80	3.20	-5.80	1187.21	400.00	0.00	241.33	-0.00	-0.00	-0.00	300.00	200.00	0.00	-0.00
883	14.88	3.20	-5.80	1171.42	394.74	0.00	183.11	-0.00	-0.00	-0.00	300.00	200.00	0.00	-0.00
884	14.80	3.28	-6.41	1153.00	380.95	0.00	4.18	-0.00	-0.00	-0.00	300.00	200.00	0.00	-0.00
885	14.88	3.36	-6.41	1138.71	380.95	0.00	46.87	-0.00	-0.00	-0.00	300.00	200.00	0.00	-0.00
886	15.11	3.28	-6.26	1159.10	380.49	0.00	32.38	-0.00	-0.00	-0.00	300.00	200.00	0.00	-0.00
887	15.03	3.28	-5.80	1187.21	400.00	0.00	242.53	-0.00	-0.00	-0.00	300.00	200.00	0.00	-0.00
888	15.11	3.20	-5.95	1187.62	384.62	0.00	-22.89	-0.00	-0.00	-0.00	300.00	200.00	0.00	-0.00
889	-0.00	-0.00	-0.00	903.00	200.00	0.00	-0.00	-0.00	-0.00	-0.00	300.00	200.00	0.00	-0.00
890	15.11	3.20	-5.80	1171.42	394.74	0.00	181.90	-0.00	-0.00	-0.00	300.00	200.00	0.00	-0.00
891	15.11	3.28	-6.26	1159.10	390.24	0.00	111.09	0.00	0.00	0.00	300.00	200.00	0.00	0.00
892	-0.00	-0.00	-0.00	903.00	200.00	0.00	-0.00	-0.00	-0.00	-0.00	300.00	200.00	0.00	-0.00
893	15.03	3.28	-6.26	1151.78	390.24	0.00	143.47	-0.00	-0.00	-0.00	300.00	200.00	0.00	-0.00
894	15.03	3.20	-5.80	1171.42	394.74	0.00	167.04	-0.00	-0.00	-0.00	300.00	200.00	0.00	-0.00
895	15.11	3.28	-5.95	1156.85	394.87	0.00	211.28	-0.00	-0.00	-0.00	300.00	200.00	0.00	-0.00
896	-0.00	-0.00	-0.00	903.00	200.00	0.00	-0.00	-0.00	-0.00	-0.00	300.00	200.00	0.00	-0.00
897	15.11	3.13	-5.80	1171.42	394.74	0.00	156.60	-0.00	-0.00	-0.00	300.00	200.00	0.00	-0.00
898	15.11	3.13	-6.26	1151.78	380.49	0.00	2.79	-0.00	-0.00	-0.00	300.00	200.00	0.00	-0.00
899	15.18	3.28	-6.41	1138.71	380.95	0.00	51.41	-0.00	-0.00	-0.00	300.00	200.00	0.00	-0.00
900	15.11	3.13	-5.65	1178.68	394.59	0.00	131.76	-0.00	-0.00	-0.00	300.00	200.00	0.00	-0.00
901	15.18	3.20	-5.80	1171.42	400.00	0.00	253.78	-0.00	-0.00	-0.00	300.00	200.00	0.00	-0.00
902	-0.00	-0.00	-0.00	903.00	200.00	0.00	-0.00	-0.00	-0.00	-0.00	300.00	200.00	0.00	-0.00
903	15.34	3.28	-6.26	1166.41	390.24	0.00	107.74	-0.00	-0.00	-0.00	300.00	200.00	0.00	-0.00
904	-0.00	-0.00	-0.00	903.00	200.00	0.00	-0.00	-0.00	-0.00	-0.00	300.00	200.00	0.00	-0.00
905	-0.00	-0.00	-0.00	903.00	200.00	0.00	-0.00	-0.00	-0.00	-0.00	300.00	200.00	0.00	-0.00
906	15.18	3.20	-6.26	1144.46	390.24	0.00	123.37	-0.00	-0.00	-0.00	300.00	200.00	0.00	-0.00
907	15.18	3.13	-5.95	1164.54	394.87	0.00	149.26	-0.00	-0.00	-0.00	300.00	200.00	0.00	-0.00
908	15.18	3.05	-5.80	1171.42	400.00	0.00	226.07	-0.00	-0.00	-0.00	300.00	200.00	0.00	-0.00
909	-0.00	-0.00	-0.00	903.00	200.00	0.00	-0.00	-0.00	-0.00	-0.00	300.00	200.00	0.00	-0.00
910	15.11	3.05	-5.95	1164.54	384.62	0.00	22.30	-0.00	-0.00	-0.00	300.00	200.00	0.00	-0.00
911	15.34	3.13	-6.26	1144.46	380.49	0.00	44.10	-0.00	-0.00	-0.00	300.00	200.00	0.00	-0.00
912	15.41	3.05	-6.41	1138.71	376.19	0.00	4.72	-0.00	-0.00	-0.00	300.00	200.00	0.00	-0.00
913	15.34	2.98	-5.95	1164.54	384.62	0.00	107.40	-0.00	-0.00	-0.00	300.00	200.00	0.00	-0.00
914	15.18	3.13	-5.65	1186.78	400.00	0.00	157.54	-0.00	-0.00	-0.00	300.00	200.00	0.00	-0.00
915	15.18	3.28	-6.41	1145.86	371.43	0.00	-162.40	-0.00	-0.00	-0.00	300.00	200.00	0.00	-0.00
916	15.34	3.13	-6.26	1151.78	385.37	0.00	118.91	-0.00	-0.00	-0.00	300.00	200.00	0.00	-0.00
917	15.34	3.05	-5.95	1164.54	394.87	0.00	221.84	-0.00	-0.00	-0.00	300.00	200.00	0.00	-0.00
918	-0.00	-0.00	-0.00	903.00	200.00	0.00	-0.00	-0.00	-0.00	-0.00	300.00	200.00	0.00	-0.00
919	15.34	3.20	-5.95	1172.23	389.74	0.00	9.98	-0.00	-0.00	-0.00	300.00	200.00	0.00	-0.00
920	15.18	2.98	-5.80	1171.42	389.47	0.00	132.51	-0.00	-0.00	-0.00	300.00	200.00	0.00	-0.00
921	15.34	3.20	-6.26	1151.78	380.49	0.00	-20.66	-0.00	-0.00	-0.00	300.00	200.00	0.00	-0.00
922	15.41	3.13	-5.65	1186.78	400.00	0.00	157.54	-0.00	-0.00	-0.00	300.00	200.00	0.00	-0.00
923	15.34	2.98	-5.65	1170.57	400.00	0.00	302.50	-0.00	-0.00	-0.00	300.00	200.00	0.00	-0.00
924	15.18	3.13	-5.95	1179.92	394.87	0.00	101.14	-0.00	-0.00	-0.00	300.00	200.00	0.00	-0.00
925	15.34	3.13	-5.80	1155.63	400.00	0.00	285.50	-0.00	-0.00	-0.00	300.00	200.00	0.00	-0.00
926	-0.00	-0.00	-0.00	903.00	200.00	0.00	-0.00	-0.00	-0.00	-0.00	300.00	200.00	0.00	-0.00
927	-0.00	-0.00	-0.00	903.00	200.00	0.00	-0.00	-0.00	-0.00	-0.00	300.00	200.00	0.00	-0.00
928	15.18	3.28	-5.65	1178.68	400.00	0.00	140.83	-0.00	-0.00	-0.00	300.00	200.00	0.00	-0.00
929	15.34	3.05	-5.80	1171.42	394.74	0.00	244.54	-0.00	-0.00	-0.00	300.00	200.00	0.00	-0.00
930	15.34	3.05	-6.26	1144.46	390.24	0.00	257.91	-0.00	-0.00	-0.00	300.00	200.00	0.00	-0.00
931	15.34	3.05	-5.95	1156.85	394.87	0.00	245.31	-0.00	-0.00	-0.00	300.00	200.00	0.00	-0.00
932	15.11	2.98	-5.65	1178.68	400.00	0.00	232.59	-0.00	-0.00	-0.00	300.00	200.00	0.00	-0.00
933	15.18	3.13	-6.26	1166.41	370.73	0.00	-154.45	-0.00	-0.00	-0.00	300.00	200.00	0.00	-0.00
934	15.34	3.20	-6.26	1159.10	380.49	0.00	-44.10	-0.00	-0.00	-0.00	300.00	200.00	0.00	-0.00
935	15.34	3.13	-5.80	1163.53	400.00	0.00	283.69	-0.00	-0.00	-0.00	300.00	200.00	0.00	-0.00
936	15.18	3.05	-5.80	1171.42	394.74	0.00	214.83	-0.00	-0.00	-0.00	300.00	200.00	0.00	-0.00
937	15.34	2.98	-5.80	1171.42	394.74	0.00	196.36	-0.00	-0.00	-0.00	300.00	200.00	0.00	-0.00
938	15.34	3.05	-5.95	1172.23	389.74	0.00	119.72	-0.00	-0.00	-0.00	300.00	200.00	0.00	-0.00
939	15.03	3.05	-5.95	1172.23	394.87	0.00	138.89	-0.00	-0.00	-0.00	300.00	200.00	0.00	-0.00
940	15.18	3.05	-5.95	1164.54	389.74	0.00	91.36	-0.00	-0.00	-0.00	300.00	200.00	0.00	-0.00
941	15.03	3.05	-5.95	1164.54	394.87	0.00	162.37	-0.00	-0.00	-0.00	300.00	200.00	0.00	-0.00
942	15.18	3.20	-5.80	1171.42	400.00	0.00	276.67	-0.00	-0.00	-0.00	300.00	200.00	0.00	-0.00
943	15.34	3.20	-5.95	1156.85	389.74	0.00	150.83	-0.00	-0.00	-0.00	300.00	200.00	0.00	-0.00
944	15.18	3.05	-6.56	1140.21	376.74	0.00	14.02	-0.00	-0.00	-0.00	300.00	200.00	0.00	-0.00
945	-0.00	-0.00	-0.00	903.00	200.00	0.00	-0.00	-0.00	-0.00	-0.00	300.00	200.00	0.00	-0.00
946	-0.00	-0.00	-0.00	903.00	200.00	0.00	-0.00	-0.00	-0.00	-0.00	300.00	200.00	0.00	-0.00
947	15.18	3.05	-5.80	1171.42	394.74	0.00	214.83	-0.00	-0.00	-0.00	300.00	200.00	0.00	-0.00
948	15.18	3.05	-5.95	1164.54	394.87	0.00	237.88	-0.00	-0.00	-0.00	300.00	200.00	0.00	-0.00
949	15.18	3.13	-5.95	1164.54	400.00	0.00	295.79	-0.00	-0.00	-0.00	300.00	200.00	0.00	-0.00
950	15.18	3.13	-5.95	1149.15	394.87	0.00	266.05	-0.00	-0.00	-0.00	300.00	200.00	0.00	-0.00
951	15.18	3.13	-5.65	1186.78	400.00	0.00	203.31	-0.00	-0.00	-0.00	300.00	200.00	0.00	-0.00
952	15.18	3.13	-6.56	1154.16	367.44	0.00	-211.85	-0.00	-0.00	-0.00	300.00	200.00	0.00	-0.00
953	-0.00	-0.00	-0.00	903.00	200.00	0.00	-0.00	-0.00	-0.00	-0.00	300.00	200.00	0.00	-0.00
954	15.18	2.98	-5.80	1171.42	394.74	0.00	212.42	-0.00	-0.00	-0.00	300.00	200.00	0.00	-0.00
955	15.11	3.05	-5.80	1171.42	394.74	0.00	245.75	-0.00	-0.00	-0.00	300.00	200.00	0.00	-0.00
956	15.03	2.98	-5.95	1164.54	389.74	0.00	151.02	-0.00	-0.00	-0.00	300.00	200.00	0.00	-0.00
957	15.03	3.05	-5.95	1156.85	394.87	0.00	231.62	-0.00	-0.00	-0.00	300.00	200.00	0.00	-0.00
958	15.18	3.13	-6.26	1151.78	390.24	0.00	187.57	-0.00	-0.00	-0.00	300.00	200.00	0.00	-0.00
959	-0.00	-0.00	-0.00	903.00	200.00	0.00	-0.00	-0.00	-0.00	-0.00	300.00	200.00	0.00	-0.00
960	-0.00	-0.00	-0.00	903.00	200.00	0.00	-0.00	-0.00	-0.00	-0.00	300.00	200.00	0.00	-0.00
961	15.03	3.13	-6.26	1159.10	380.49	0.00	-10.98	-0.00	-0.00	-0.00	300.00	200.00	0.00	-0.00
962	14.95	3.20	-5.95	1149.15	394.87	0.00	202.67	-0.00	-0.00	-0.00	300.00	200.00	0.00	-0.00
963	-0.00	-0.00	-0.00	903.00	200.00	0.00	-0.00	-0.00	-0.00	-0.00	300.00	200.00	0.00	-0.00
964	-0.00	-0.00	-0.00	903.00	200.00	0.00	-0.00	-0.00	-0.00	-0.00	300.00	200.00	0.00	-0.00
965	15.03	3.20	-5.80	1163.53	394.74	0.00	192.34	-0.00	-0.00	-0.00	300.00	200.00	0.00	-0.00
966	14.95	3.05	-5.80	1179.32	394.74	0.00	123.28	-0.00	-0.00	-0.00	300.00	200.00	0.00	-0.00
967	15.11	3.05	-5.80	1179.32	389.47	0.00	96.37	-0.00	-0.00	-0.00	300.00	200.00	0.00	-0.00
968	-0.00	-0.00	-0.00	903.00	200.00	0.00	-0.00	-0.00	-0.00	-0.00	300.00	200.00	0.00	-0.00
969	15.03	3.13	-5.95	1164.54	394.87	0.00	188.19	-0.00	-0.00	-0.00	300.00	200.00	0.00	-0.00
970	15.11	3.05	-6.26	1151.78	380.49	0.00	44.66	-0.00	-0.00	-0.00	300.00	200.00	0.00	-0.00
971	-0.00	-0.00	-0.00	903.00	200.00	0.00	-0.00	-0.00	-0.00	-0.00	300.00	200.00	0.00	-0.00
972	15.11	3.13	-6.26	1151.78	390.24	0.00	241.72	-0.00	-0.00	-0.00	300.00	200.00	0.00	-0.00
973	-0.00	-0.00	-0.00	903.00	200.00	0.00	-0.00	-0.00	-0.00	-0.00	300.00	200.00	0.00	-0.00
974	14.95	3.13	-6.26	1151.78	385.37	0.00	71.08	-0.00	-0.00	-0.00	300.00	200.00	0.00	-0.00
975	-0.00	-0.00	-0.00	903.00	200.00	0.00	-0.00	-0.00	-0.00	-0.00	300.00	200.00	0.00	-0.00
976	14.95	3.28	-6.56	1133.23	381.40	0.00	57.49	-0.00	-0.00	-0.00	300.00	200.00	0.00	-0.00
977	14.95	2.98	-5.80	1171.42	394.74	0.00	190.73	-0.00	-0.00	-0.00	300.00	200.00	0.00	-0.00
978	14.95	3.20	-5.65	1186.78	400.00	0.00	181.66	-0.00	-0.00	-0.00	300.00	200.00	0.00	-0.00
979	15.03	3.36	-5.95	1172.23	389.74	0.00	48.32	-0.00	-0.00	-0.00	300.00	200.00	0.00	-0.00
980	15.11	3.20	-6.26	1173.73	380.49	0.00	-63.64	-0.00	-0.00	-0.00	300.00	200.00	0.00	-0.00
981	15.11	3.20	-5.95	1164.54	389.74	0.00	128.53	-0.00	-0.00	-0.00	300.00	200.00	0.00	-0.00
982	15.11	3.20	-5.95	1172.23	389.74	0.00	58.10	-0.00	-0.00	-0.00	300.00	200.00	0.00	-0.00
983	15.11	3.28	-5.65	1178.68	394.59	0.00	112.58	-0.00	-0.00	-0.00	300.00	200.00	0.00	-0.00
984	14.95	3.05	-6.26	1159.10	375.61	0.00	-78.15	-0.00	-0.00	-0.00	300.00	200.00	0.00	-0.00
985	14.95	3.20	-5.95	1164.54	389.74	0.00	122.46	-0.00	-0.00	-0.00	300.00	200.00	0.00	-0.00
986	14.95	3.20	-6.26	1144.46	375.61	0.00	-93.23	0.00	0.00	0.00	300.00	200.00	0.00	0.00
987	15.11	3.36	-5.95	1156.85	389.74	0.00	137.33	-0.00	-0.00	-0.00	300.00	200.00	0.00	-0.00
988	-0.00	-0.00	-0.00	903.00	200.00	0.00	-0.00	0.00	0.00	0.00	300.00	200.00	0.00	0.00
989	15.03	3.20	-5.80	1179.32	394.74	0.00	141.75	-0.00	-0.00	-0.00	300.00	200.00	0.00	-0.00
990	-0.00	-0.00	-0.00	903.00	200.00	0.00	-0.00	-0.00	-0.00	-0.00	300.00	200.00	0.00	-0.00
991	15.03	3.20	-5.80	1171.42	394.74	0.00	167.04	-0.00	-0.00	-0.00	300.00	200.00	0.00	-0.00
992	15.03	3.20	-6.41	1138.71	385.71	0.00	136.24	-0.00	-0.00	-0.00	300.00	200.00	0.00	-0.00
993	15.11	3.28	-5.95	1164.54	400.00	0.00	263.51	-0.00	-0.00	-0.00	300.00	200.00	0.00	-0.00
994	-0.00	-0.00	-0.00	903.00	200.00	0.00	-0.00	-0.00	-0.00	-0.00	300.00	200.00	0.00	-0.00
995	15.03	3.20	-5.95	1164.54	400.00	0.00	268.20	-0.00	-0.00	-0.00	300.00	200.00	0.00	-0.00
996	-0.00	-0.00	-0.00	903.00	200.00	0.00	-0.00	-0.00	-0.00	-0.00	300.00	200.00	0.00	-0.00
997	15.03	3.28	-5.95	1164.54	389.74	0.00	94.10	-0.00	-0.00	-0.00	300.00	200.00	0.00	-0.00
998	15.03	3.20	-5.95	1164.54	394.87	0.00	236.90	-0.00	-0.00	-0.00	300.00	200.00	0.00	-0.00
999	-0.00	-0.00	-0.00	903.00	200.00	0.00	-0.00	-0.00	-0.00	-0.00	300.00	200.00	0.00	-0.00
1000	15.03	3.36	-5.65	1178.68	394.59	0.00	99.59	-0.00	-0.00	-0.00	300.00	200.00	0.00	-0.00
1001	14.80	3.36	-5.80	1147.74	394.74	0.00	206.80	-0.00	-0.00	-0.00	300.00	200.00	0.00	-0.00
1002	15.03	3.28	-5.80	1163.53	394.74	0.00	195.35	-0.00	-0.00	-0.00	300.00	200.00	0.00	-0.00
1003	14.95	3.28	-5.95	1164.54	389.74	0.00	102.51	-0.00	-0.00	-0.00	300.00	200.00	0.00	-0.00
1004	15.11	2.75	-6.41	1145.86	390.48	0.00	241.96	-0.00	-0.00	-0.00	300.00	200.00	0.00	-0.00
1005	15.03	3.28	-5.80	1179.32	394.74	0.00	74.89	-0.00	-0.00	-0.00	300.00	200.00	0.00	-0.00
1006	15.11	3.20	-5.95	1164.54	389.74	0.00	59.86	-0.00	-0.00	-0.00	300.00	200.00	0.00	-0.00
1007	15.49	3.28	-6.41	1145.86	380.95	0.00	83.20	-0.00	-0.00	-0.00	300.00	200.00	0.00	-0.00
1008	15.64	3.28	-5.80	1187.21	400.00	0.00	227.28	-0.00	-0.00	-0.00	300.00	200.00	0.00	-0.00
1009	-0.00	-0.00	-0.00	903.00	200.00	0.00	-0.00	-0.00	-0.00	-0.00	300.00	200.00	0.00	-0.00
1010	15.34	3.05	-5.65	1178.68	400.00	0.00	211.56	-0.00	-0.00	-0.00	300.00	200.00	0.00	-0.00
1011	15.79	2.98	-6.41	1145.86	376.19	0.00	-68.66	-0.00	-0.00	-0.00	300.00	200.00	0.00	-0.00
1012	-0.00	-0.00	-0.00	903.00	200.00	0.00	-0.00	-0.00	-0.00	-0.00	300.00	200.00	0.00	-0.00
1013	15.72	3.13	-5.95	1164.54	394.87	0.00	184.67	-0.00	-0.00	-0.00	300.00	200.00	0.00	-0.00
1014	-0.00	-0.00	-0.00	903.00	200.00	0.00	-0.00	-0.00	-0.00	-0.00	300.00	200.00	0.00	-0.00
1015	15.72	3.13	-5.80	1171.42	400.00	0.00	312.40	-0.00	-0.00	-0.00	300.00	200.00	0.00	-0.00
1016	15.64	3.05	-5.80	1163.53	400.00	0.00	318.83	-0.00	-0.00	-0.00	300.00	200.00	0.00	-0.00
1017	15.64	2.90	-6.26	1151.78	390.24	0.00	194.27	-0.00	-0.00	-0.00	300.00	200.00	0.00	-0.00
1018	15.56	3.28	-5.65	1194.89	389.19	0.00	-50.11	-0.00	-0.00	-0.00	300.00	200.00	0.00	-0.00
1019	-0.00	-0.00	-0.00	903.00	200.00	0.00	-0.00	-0.00	-0.00	-0.00	300.00	200.00	0.00	-0.00
1020	15.64	3.13	-5.80	1171.42	400.00	0.00	274.26	-0.00	-0.00	-0.00	300.00	200.00	0.00	-0.00
1021	15.56	3.05	-5.80	1171.42	400.00	0.00	302.36	-0.00	-0.00	-0.00	300.00	200.00	0.00	-0.00
1022	15.41	2.98	-5.65	1170.57	400.00	0.00	294.87	-0.00	-0.00	-0.00	300.00	200.00	0.00	-0.00
1023	15.49	3.20	-6.26	1151.78	375.61	0.00	-114.44	-0.00	-0.00	-0.00	300.00	200.00	0.00	-0.00
1024	15.41	3.13	-5.65	1178.68	394.59	0.00	122.48	-0.00	-0.00	-0.00	300.00	200.00	0.00	-0.00
1025	15.56	2.98	-6.26	1166.41	380.49	0.00	-11.72	-0.00	-0.00	-0.00	300.00	200.00	0.00	-0.00
1026	-0.00	-0.00	-0.00	903.00	200.00	0.00	-0.00	-0.00	-0.00	-0.00	300.00	200.00	0.00	-0.00
1027	15.49	3.13	-6.26	1151.78	380.49	0.00	25.87	-0.00	-0.00	-0.00	300.00	200.00	0.00	-0.00
1028	15.11	3.13	-5.95	1164.54	389.74	0.00	79.82	-0.00	-0.00	-0.00	300.00	200.00	0.00	-0.00
1029	15.11	3.05	-5.80	1171.42	394.74	0.00	131.31	-0.00	-0.00	-0.00	300.00	200.00	0.00	-0.00
1030	15.18	2.90	-5.95	1156.85	394.87	0.00	254.31	-0.00	-0.00	-0.00	300.00	200.00	0.00	-0.00
1031	15.18	3.13	-5.95	1164.54	394.87	0.00	172.15	-0.00	-0.00	-0.00	300.00	200.00	0.00	-0.00
1032	15.18	2.98	-5.80	1179.32	394.74	0.00	143.15	-0.00	-0.00	-0.00	300.00	200.00	0.00	-0.00
1033	15.18	2.98	-5.95	1164.54	394.87	0.00	212.06	-0.00	-0.00	-0.00	300.00	200.00	0.00	-0.00
1034	15.11	2.75	-6.26	1151.78	395.12	0.00	295.87	-0.00	-0.00	-0.00	300.00	200.00	0.00	-0.00
1035	15.11	3.13	-5.95	1179.92	394.87	0.00	86.27	-0.00	-0.00	-0.00	300.00	200.00	0.00	-0.00
1036	15.18	3.05	-5.95	1164.54	389.74	0.00	114.25	-0.00	-0.00	-0.00	300.00	200.00	0.00	-0.00
1037	15.18	2.98	-5.80	1171.42	394.74	0.00	166.64	-0.00	-0.00	-0.00	300.00	200.00	0.00	-0.00
1038	14.95	2.98	-6.26	1151.78	375.61	0.00	-82.62	-0.00	-0.00	-0.00	300.00	200.00	0.00	-0.00
1039	14.95	2.90	-5.95	1164.54	389.74	0.00	110.72	0.00	0.00	0.00	300.00	200.00	0.00	0.00
1040	-0.00	-0.00	-0.00	903.00	200.00	0.00	-0.00	-0.00	-0.00	-0.00	300.00	200.00	0.00	-0.00
1041	15.03	2.90	-5.95	1172.23	394.87	0.00	202.86	-0.00	-0.00	-0.00	300.00	200.00	0.00	-0.00
1042	-0.00	-0.00	-0.00	903.00	200.00	0.00	-0.00	-0.00	-0.00	-0.00	300.00	200.00	0.00	-0.00
1043	15.11	2.90	-5.95	1172.23	394.87	0.00	194.84	-0.00	-0.00	-0.00	300.00	200.00	0.00	-0.00
1044	15.03	2.82	-5.65	1170.57	400.00	0.00	282.29	-0.00	-0.00	-0.00	300.00	200.00	0.00	-0.00
1045	15.11	2.75	-5.65	1186.78	400.00	0.00	204.76	-0.00	-0.00	-0.00	300.00	200.00	0.00	-0.00
1046	15.03	3.13	-6.56	1133.23	386.05	0.00	130.59	-0.00	-0.00	-0.00	300.00	200.00	0.00	-0.00
1047	-0.00	-0.00	-0.00	903.00	200.00	0.00	-0.00	-0.00	-0.00	-0.00	300.00	200.00	0.00	-0.00
1048	14.95	3.05	-6.41	1145.86	380.95	0.00	-3.63	-0.00	-0.00	-0.00	300.00	200.00	0.00	-0.00
1049	14.95	2.98	-5.95	1164.54	400.00	0.00	221.25	-0.00	-0.00	-0.00	300.00	200.00	0.00	-0.00
1050	15.11	2.98	-6.41	1145.86	385.71	0.00	91.55	-0.00	-0.00	-0.00	300.00	200.00	0.00	-0.00
1051	15.03	2.90	-6.26	1151.78	395.12	0.00	220.14	-0.00	-0.00	-0.00	300.00	200.00	0.00	-0.00
1052	14.88	2.75	-5.80	1171.42	394.74	0.00	168.65	-0.00	-0.00	-0.00	300.00	200.00	0.00	-0.00
1053	15.03	2.82	-6.41	1153.00	380.95	0.00	68.48	-0.00	-0.00	-0.00	300.00	200.00	0.00	-0.00
1054	14.95	2.90	-6.41	1145.86	385.71	0.00	104.63	-0.00	-0.00	-0.00	300.00	200.00	0.00	-0.00
1055	-0.00	-0.00	-0.00	903.00	200.00	0.00	-0.00	-0.00	-0.00	-0.00	300.00	200.00	0.00	-0.00
1056	15.03	2.82	-6.41	1153.00	371.43	0.00	-120.44	-0.00	-0.00	-0.00	300.00	200.00	0.00	-0.00
1057	-0.00	-0.00	-0.00	903.00	200.00	0.00	-0.00	-0.00	-0.00	-0.00	300.00	200.00	0.00	-0.00
1058	-0.00	-0.00	-0.00	903.00	200.00	0.00	-0.00	-0.00	-0.00	-0.00	300.00	200.00	0.00	-0.00
1059	14.95	2.82	-5.80	1163.53	394.74	0.00	208.20	-0.00	-0.00	-0.00	300.00	200.00	0.00	-0.00
1060	15.11	2.75	-5.80	1163.53	400.00	0.00	337.30	-0.00	-0.00	-0.00	300.00	200.00	0.00	-0.00
1061	15.03	2.67	-6.26	1159.10	390.24	0.00	230.00	-0.00	-0.00	-0.00	300.00	200.00	0.00	-0.00
1062	15.03	2.90	-6.56	1133.23	381.40	0.00	90.49	-0.00	-0.00	-0.00	300.00	200.00	0.00	-0.00
1063	15.11	2.90	-5.95	1172.23	394.87	0.00	171.95	-0.00	-0.00	-0.00	300.00	200.00	0.00	-0.00
1064	-0.00	-0.00	-0.00	903.00	200.00	0.00	-0.00	-0.00	-0.00	-0.00	300.00	200.00	0.00	-0.00
1065	15.03	2.82	-5.95	1156.85	389.74	0.00	189.76	-0.00	-0.00	-0.00	300.00	200.00	0.00	-0.00
1066	14.95	2.98	-6.26	1144.46	380.49	0.00	12.10	-0.00	-0.00	-0.00	300.00	200.00	0.00	-0.00
1067	15.11	2.98	-5.95	1164.54	389.74	0.00	165.50	-0.00	-0.00	-0.00	300.00	200.00	0.00	-0.00
1068	-0.00	-0.00	-0.00	903.00	200.00	0.00	-0.00	-0.00	-0.00	-0.00	300.00	200.00	0.00	-0.00
1069	15.11	3.13	-5.95	1164.54	384.62	0.00	25.24	-0.00	-0.00	-0.00	300.00	200.00	0.00	-0.00
1070	15.11	2.82	-6.26	1151.78	390.24	0.00	180.31	-0.00	-0.00	-0.00	300.00	200.00	0.00	-0.00
1071	15.11	2.90	-5.95	1179.92	384.62	0.00	-5.28	-0.00	-0.00	-0.00	300.00	200.00	0.00	-0.00
1072	15.03	2.90	-5.65	1178.68	394.59	0.00	202.90	-0.00	-0.00	-0.00	300.00	200.00	0.00	-0.00
1073	15.11	3.05	-6.26	1151.78	390.24	0.00	169.15	-0.00	-0.00	-0.00	300.00	200.00	0.00	-0.00
1074	-0.00	-0.00	-0.00	903.00	200.00	0.00	-0.00	-0.00	-0.00	-0.00	300.00	200.00	0.00	-0.00
1075	14.88	2.82	-5.95	1149.15	389.74	0.00	159.63	-0.00	-0.00	-0.00	300.00	200.00	0.00	-0.00
1076	15.03	3.13	-5.95	1156.85	400.00	0.00	289.33	-0.00	-0.00	-0.00	300.00	200.00	0.00	-0.00
1077	15.11	2.90	-6.26	1159.10	380.49	0.00	-7.26	-0.00	-0.00	-0.00	300.00	200.00	0.00	-0.00
1078	14.95	2.98	-5.95	1156.85	384.62	0.00	59.86	-0.00	-0.00	-0.00	300.00	200.00	0.00	-0.00
1079	14.72	2.98	-6.56	1161.14	381.40	0.00	-88.36	-0.00	-0.00	-0.00	300.00	200.00	0.00	-0.00
1080	14.80	2.90	-5.95	1164.54	384.62	0.00	51.65	-0.00	-0.00	-0.00	300.00	200.00	0.00	-0.00
1081	15.03	2.82	-5.95	1179.92	400.00	0.00	255.88	-0.00	-0.00	-0.00	300.00	200.00	0.00	-0.00
1082	15.03	2.90	-6.26	1151.78	385.37	0.00	142.17	-0.00	-0.00	-0.00	300.00	200.00	0.00	-0.00
1083	14.95	2.82	-5.95	1156.85	400.00	0.00	305.76	-0.00	-0.00	-0.00	300.00	200.00	0.00	-0.00
1084	14.88	2.75	-6.26	1151.78	395.12	0.00	274.10	-0.00	-0.00	-0.00	300.00	200.00	0.00	-0.00
1085	14.88	2.98	-5.80	1171.42	384.21	0.00	-49.39	-0.00	-0.00	-0.00	300.00	200.00	0.00	-0.00
1086	15.03	2.67	-5.95	1187.62	394.87	0.00	200.52	-0.00	-0.00	-0.00	300.00	200.00	0.00	-0.00
1087	14.80	2.98	-5.80	1179.32	400.00	0.00	169.65	-0.00	-0.00	-0.00	300.00	200.00	0.00	-0.00
1088	14.88	2.82	-5.80	1171.42	400.00	0.00	272.25	-0.00	-0.00	-0.00	300.00	200.00	0.00	-0.00
1089	15.03	2.75	-5.80	1171.42	400.00	0.00	277.47	-0.00	-0.00	-0.00	300.00	200.00	0.00	-0.00
1090	14.80	3.13	-5.95	1164.54	389.74	0.00	21.91	-0.00	-0.00	-0.00	300.00	200.00	0.00	-0.00
1091	15.18	3.05	-5.65	1170.57	400.00	0.00	320.23	-0.00	-0.00	-0.00	300.00	200.00	0.00	-0.00
1092	-0.00	-0.00	-0.00	903.00	200.00	0.00	-0.00	-0.00	-0.00	-0.00	300.00	200.00	0.00	-0.00
1093	15.03	3.13	-6.41	1153.00	376.19	0.00	-79.38	-0.00	-0.00	-0.00	300.00	200.00	0.00	-0.00
1094	14.95	2.98	-5.80	1179.32	389.47	0.00	19.88	-0.00	-0.00	-0.00	300.00	200.00	0.00	-0.00
1095	15.03	2.90	-5.80	1171.42	394.74	0.00	203.18	-0.00	-0.00	-0.00	300.00	200.00	0.00	-0.00
1096	15.03	3.13	-5.65	1170.57	394.59	0.00	119.39	-0.00	-0.00	-0.00	300.00	200.00	0.00	-0.00
1097	15.03	3.13	-6.41	1145.86	376.19	0.00	-34.15	-0.00	-0.00	-0.00	300.00	200.00	0.00	-0.00
1098	-0.00	-0.00	-0.00	903.00	200.00	0.00	-0.00	0.00	0.00	0.00	300.00	200.00	0.00	0.00
1099	15.03	3.20	-6.26	1144.46	380.49	0.00	-52.29	-0.00	-0.00	-0.00	300.00	200.00	0.00	-0.00
1100	-0.00	-0.00	-0.00	903.00	200.00	0.00	-0.00	-0.00	-0.00	-0.00	300.00	200.00	0.00	-0.00
1101	15.03	3.05	-5.80	1171.42	394.74	0.00	162.22	-0.00	-0.00	-0.00	300.00	200.00	0.00	-0.00
1102	15.18	3.13	-6.41	1153.00	371.43	0.00	-124.79	-0.00	-0.00	-0.00	300.00	200.00	0.00	-0.00
1103	15.11	2.98	-6.26	1166.41	385.37	0.00	93.79	-0.00	-0.00	-0.00	300.00	200.00	0.00	-0.00
1104	15.18	2.98	-5.65	1178.68	400.00	0.00	270.74	-0.00	-0.00	-0.00	300.00	200.00	0.00	-0.00
1105	15.18	3.13	-6.26	1151.78	390.24	0.00	187.57	-0.00	-0.00	-0.00	300.00	200.00	0.00	-0.00
1106	15.34	3.05	-5.80	1171.42	389.47	0.00	186.72	-0.00	-0.00	-0.00	300.00	200.00	0.00	-0.00
1107	15.11	2.98	-6.26	1151.78	380.49	0.00	63.64	0.00	0.00	0.00	300.00	200.00	0.00	0.00
1108	15.18	3.20	-5.95	1172.23	379.49	0.00	-60.25	-0.00	-0.00	-0.00	300.00	200.00	0.00	-0.00
1109	15.11	3.13	-5.80	1171.42	400.00	0.00	236.11	-0.00	-0.00	-0.00	300.00	200.00	0.00	-0.00
1110	15.18	3.13	-6.26	1151.78	385.37	0.00	113.51	-0.00	-0.00	-0.00	300.00	200.00	0.00	-0.00
1111	15.18	3.20	-6.26	1151.78	385.37	0.00	48.75	-0.00	-0.00	-0.00	300.00	200.00	0.00	-0.00
1112	-0.00	-0.00	-0.00	903.00	200.00	0.00	-0.00	-0.00	-0.00	-0.00	300.00	200.00	0.00	-0.00
1113	15.18	3.05	-5.95	1164.54	384.62	0.00	59.27	-0.00	-0.00	-0.00	300.00	200.00	0.00	-0.00
1114	15.34	3.13	-5.95	1187.62	394.87	0.00	152.59	-0.00	-0.00	-0.00	300.00	200.00	0.00	-0.00
1115	-0.00	-0.00	-0.00	903.00	200.00	0.00	-0.00	-0.00	-0.00	-0.00	300.00	200.00	0.00	-0.00
1116	15.41	3.05	-5.80	1171.42	400.00	0.00	317.62	-0.00	-0.00	-0.00	300.00	200.00	0.00	-0.00
1117	15.34	3.28	-6.26	1159.10	385.37	0.00	56.94	-0.00	-0.00	-0.00	300.00	200.00	0.00	-0.00
1118	-0.00	-0.00	-0.00	903.00	200.00	0.00	-0.00	-0.00	-0.00	-0.00	300.00	200.00	0.00	-0.00
1119	15.18	3.13	-6.26	1151.78	380.49	0.00	-6.33	-0.00	-0.00	-0.00	300.00	200.00	0.00	-0.00
1120	15.34	3.20	-6.41	1160.14	380.95	0.00	28.34	-0.00	-0.00	-0.00	300.00	200.00	0.00	-0.00
1121	-0.00	-0.00	-0.00	903.00	200.00	0.00	-0.00	-0.00	-0.00	-0.00	300.00	200.00	0.00	-0.00
1122	15.34	3.20	-6.26	1173.73	385.37	0.00	29.59	-0.00	-0.00	-0.00	300.00	200.00	0.00	-0.00
1123	15.11	3.13	-5.95	1164.54	389.74	0.00	102.70	-0.00	-0.00	-0.00	300.00	200.00	0.00	-0.00
1124	15.41	3.13	-6.26	1151.78	380.49	0.00	80.76	-0.00	-0.00	-0.00	300.00	200.00	0.00	-0.00
1125	15.18	3.20	-5.80	1171.42	394.74	0.00	173.87	-0.00	-0.00	-0.00	300.00	200.00	0.00	-0.00
1126	15.41	3.13	-5.65	1203.00	400.00	0.00	175.48	-0.00	-0.00	-0.00	300.00	200.00	0.00	-0.00
1127	-0.00	-0.00	-0.00	903.00	200.00	0.00	-0.00	-0.00	-0.00	-0.00	300.00	200.00	0.00	-0.00
1128	15.41	3.20	-5.95	1187.62	389.74	0.00	89.60	-0.00	-0.00	-0.00	300.00	200.00	0.00	-0.00
1129	15.11	3.05	-5.80	1163.53	400.00	0.00	303.57	-0.00	-0.00	-0.00	300.00	200.00	0.00	-0.00
1130	15.18	3.28	-5.80	1171.42	400.00	0.00	187.52	-0.00	-0.00	-0.00	300.00	200.00	0.00	-0.00
1131	15.34	3.20	-6.26	1144.46	390.24	0.00	198.18	-0.00	-0.00	-0.00	300.00	200.00	0.00	-0.00
1132	15.11	3.28	-5.95	1164.54	400.00	0.00	217.73	-0.00	-0.00	-0.00	300.00	200.00	0.00	-0.00
1133	15.49	3.28	-5.95	1164.54	389.74	0.00	158.07	-0.00	-0.00	-0.00	300.00	200.00	0.00	-0.00
1134	15.49	3.13	-6.56	1140.21	367.44	0.00	-94.21	-0.00	-0.00	-0.00	300.00	200.00	0.00	-0.00
1135	-0.00	-0.00	-0.00	903.00	200.00	0.00	-0.00	-0.00	-0.00	-0.00	300.00	200.00	0.00	-0.00
1136	15.18	3.36	-5.95	1179.92	384.62	0.00	-72.19	-0.00	-0.00	-0.00	300.00	200.00	0.00	-0.00
1137	15.34	2.98	-5.80	1163.53	400.00	0.00	346.33	-0.00	-0.00	-0.00	300.00	200.00	0.00	-0.00
1138	15.34	3.13	-5.95	1179.92	394.87	0.00	153.76	-0.00	-0.00	-0.00	300.00	200.00	0.00	-0.00
1139	15.34	3.13	-5.95	1172.23	389.74	0.00	122.07	-0.00	-0.00	-0.00	300.00	200.00	0.00	-0.00
1140	15.49	3.36	-6.26	1151.78	385.37	0.00	113.14	-0.00	-0.00	-0.00	300.00	200.00	0.00	-0.00
1141	15.18	3.28	-5.65	1178.68	400.00	0.00	186.61	-0.00	-0.00	-0.00	300.00	200.00	0.00	-0.00
1142	15.56	3.28	-5.95	1164.54	389.74	0.00	149.65	-0.00	-0.00	-0.00	300.00	200.00	0.00	-0.00
1143	15.11	3.20	-5.95	1172.23	389.74	0.00	80.99	-0.00	-0.00	-0.00	300.00	200.00	0.00	-0.00
1144	15.41	3.28	-5.95	1164.54	394.87	0.00	199.73	-0.00	-0.00	-0.00	300.00	200.00	0.00	-0.00
1145	15.41	3.20	-6.26	1137.15	400.00	0.00	409.38	-0.00	-0.00	-0.00	300.00	200.00	0.00	-0.00
1146	15.34	3.20	-6.26	1151.78	380.49	0.00	70.90	-0.00	-0.00	-0.00	300.00	200.00	0.00	-0.00
1147	15.18	3.20	-5.80	1171.42	394.74	0.00	173.87	-0.00	-0.00	-0.00	300.00	200.00	0.00	-0.00
1148	15.34	3.20	-5.80	1171.42	394.74	0.00	157.81	-0.00	-0.00	-0.00	300.00	200.00	0.00	-0.00
1149	15.49	3.28	-5.65	1178.68	400.00	0.00	224.76	-0.00	-0.00	-0.00	300.00	200.00	0.00	-0.00
1150	15.41	3.36	-5.80	1171.42	389.47	0.00	73.48	-0.00	-0.00	-0.00	300.00	200.00	0.00	-0.00
1151	15.41	3.20	-5.80	1171.42	394.74	0.00	218.44	-0.00	-0.00	-0.00	300.00	200.00	0.00	-0.00
1152	15.41	3.20	-5.95	1164.54	389.74	0.00	163.54	-0.00	-0.00	-0.00	300.00	200.00	0.00	-0.00
1153	15.34	3.20	-5.80	1171.42	394.74	0.00	157.81	-0.00	-0.00	-0.00	300.00	200.00	0.00	-0.00
1154	15.41	3.36	-5.80	1187.21	373.68	0.00	-199.97	-0.00	-0.00	-0.00	300.00	200.00	0.00	-0.00
1155	15.34	3.36	-5.95	1164.54	389.74	0.00	109.16	-0.00	-0.00	-0.00	300.00	200.00	0.00	-0.00
1156	15.49	3.20	-5.95	1164.54	384.62	0.00	75.71	-0.00	-0.00	-0.00	300.00	200.00	0.00	-0.00
1157	15.41	3.13	-5.80	1171.42	400.00	0.00	342.92	-0.00	-0.00	-0.00	300.00	200.00	0.00	-0.00
1158	15.41	3.36	-5.80	1171.42	400.00	0.00	235.71	-0.00	-0.00	-0.00	300.00	200.00	0.00	-0.00
1159	-0.00	-0.00	-0.00	903.00	200.00	0.00	-0.00	-0.00	-0.00	-0.00	300.00	200.00	0.00	-0.00
1160	15.18	3.28	-6.26	1159.10	380.49	0.00	-22.52	-0.00	-0.00	-0.00	300.00	200.00	0.00	-0.00
1161	15.41	3.20	-5.80	1171.42	394.74	0.00	241.33	-0.00	-0.00	-0.00	300.00	200.00	0.00	-0.00
1162	15.41	3.28	-6.26	1159.10	375.61	0.00	-79.27	-0.00	-0.00	-0.00	300.00	200.00	0.00	-0.00
1163	15.49	3.20	-5.95	1164.54	389.74	0.00	132.24	-0.00	-0.00	-0.00	300.00	200.00	0.00	-0.00
1164	15.41	3.36	-5.80	1171.42	394.74	0.00	154.60	-0.00	-0.00	-0.00	300.00	200.00	0.00	-0.00
1165	15.41	3.28	-6.26	1151.78	385.37	0.00	117.98	-0.00	-0.00	-0.00	300.00	200.00	0.00	-0.00
1166	15.41	3.51	-6.41	1138.71	385.71	0.00	66.48	-0.00	-0.00	-0.00	300.00	200.00	0.00	-0.00
1167	-0.00	-0.00	-0.00	903.00	200.00	0.00	-0.00	-0.00	-0.00	-0.00	300.00	200.00	0.00	-0.00
1168	15.49	3.28	-5.80	1171.42	389.47	0.00	108.42	-0.00	-0.00	-0.00	300.00	200.00	0.00	-0.00
1169	15.41	3.13	-5.80	1163.53	394.74	0.00	263.62	-0.00	-0.00	-0.00	300.00	200.00	0.00	-0.00
1170	15.34	3.20	-5.95	1172.23	394.87	0.00	225.95	-0.00	-0.00	-0.00	300.00	200.00	0.00	-0.00
1171	15.41	3.28	-5.95	1156.85	389.74	0.00	145.94	-0.00	-0.00	-0.00	300.00	200.00	0.00	-0.00
1172	15.41	3.20	-5.95	1164.54	384.62	0.00	84.51	-0.00	-0.00	-0.00	300.00	200.00	0.00	-0.00
1173	15.56	3.28	-6.26	1151.78	375.61	0.00	-28.47	-0.00	-0.00	-0.00	300.00	200.00	0.00	-0.00
1174	15.49	3.28	-6.41	1145.86	376.19	0.00	-13.44	-0.00	-0.00	-0.00	300.00	200.00	0.00	-0.00
1175	15.41	3.28	-5.95	1156.85	394.87	0.00	247.86	-0.00	-0.00	-0.00	300.00	200.00	0.00	-0.00
1176	15.56	3.51	-5.80	1171.42	394.74	0.00	166.24	-0.00	-0.00	-0.00	300.00	200.00	0.00	-0.00
1177	15.56	3.28	-5.95	1164.54	389.74	0.00	149.65	-0.00	-0.00	-0.00	300.00	200.00	0.00	-0.00
1178	15.41	3.20	-5.80	1195.11	394.74	0.00	119.66	-0.00	-0.00	-0.00	300.00	200.00	0.00	-0.00
1179	15.34	3.20	-5.95	1164.54	389.74	0.00	126.18	-0.00	-0.00	-0.00	300.00	200.00	0.00	-0.00
1180	15.49	3.20	-5.80	1171.42	400.00	0.00	291.92	-0.00	-0.00	-0.00	300.00	200.00	0.00	-0.00
1181	-0.00	-0.00	-0.00	903.00	200.00	0.00	-0.00	-0.00	-0.00	-0.00	300.00	200.00	0.00	-0.00
1182	15.56	3.51	-5.49	1178.00	394.44	0.00	115.71	-0.00	-0.00	-0.00	300.00	200.00	0.00	-0.00
1183	15.49	3.28	-5.65	1170.57	400.00	0.00	342.91	-0.00	-0.00	-0.00	300.00	200.00	0.00	-0.00
1184	15.64	3.36	-5.95	1164.54	389.74	0.00	167.06	-0.00	-0.00	-0.00	300.00	200.00	0.00	-0.00
1185	15.56	3.28	-5.80	1171.42	400.00	0.00	263.82	-0.00	-0.00	-0.00	300.00	200.00	0.00	-0.00
1186	15.49	3.36	-5.80	1171.42	400.00	0.00	273.86	-0.00	-0.00	-0.00	300.00	200.00	0.00	-0.00
1187	15.56	3.51	-6.26	1144.46	380.49	0.00	39.08	0.00	0.00	0.00	300.00	200.00	0.00	0.00
1188	15.56	3.36	-5.80	1179.32	394.74	0.00	157.81	-0.00	-0.00	-0.00	300.00	200.00	0.00	-0.00
1189	15.56	3.36	-5.80	1171.42	373.68	0.00	-120.46	-0.00	-0.00	-0.00	300.00	200.00	0.00	-0.00
