# Supplementary material for: Musculoskeletal modeling and humanoid control of robots based on human gait data
Source: PeerJ Comput Sci. 2021 Aug 9;7:e657. doi: 10.7717/peerj-cs.657 (PMC8372000; doi:10.7717/peerj-cs.657)
Supplement: Supplemental Information 2 [file peerj-cs-07-657-s002.zip › force/Cap25.forces]

[Force Data]
NumberOfForcePlates=2
SampleRate=120.000000
NumberOfSamples=1017
#Sample	FX1	FY1	FZ1	X1	Y1	Z1	MZ1	FX2	FY2	FZ2	X2	Y2	Z2	MZ2
1	-0.00	-0.00	-0.00	903.00	200.00	0.00	-0.00	-0.00	-0.00	-0.00	300.00	200.00	0.00	-0.00
2	-0.00	-0.00	-0.00	903.00	200.00	0.00	-0.00	-0.00	-0.00	-0.00	300.00	200.00	0.00	-0.00
3	-0.00	-0.00	-0.00	903.00	200.00	0.00	-0.00	-0.00	-0.00	-0.00	300.00	200.00	0.00	-0.00
4	-0.00	-0.00	-0.00	903.00	200.00	0.00	-0.00	-0.00	-0.00	-0.00	300.00	200.00	0.00	-0.00
5	-0.00	-0.00	-0.00	903.00	200.00	0.00	-0.00	-0.00	-0.00	-0.00	300.00	200.00	0.00	-0.00
6	0.00	0.00	0.00	903.00	200.00	0.00	0.00	-0.00	-0.00	-0.00	300.00	200.00	0.00	-0.00
7	-0.00	-0.00	-0.00	903.00	200.00	0.00	-0.00	-0.00	-0.00	-0.00	300.00	200.00	0.00	-0.00
8	-0.00	-0.00	-0.00	903.00	200.00	0.00	-0.00	-0.00	-0.00	-0.00	300.00	200.00	0.00	-0.00
9	-0.00	-0.00	-0.00	903.00	200.00	0.00	-0.00	-0.00	-0.00	-0.00	300.00	200.00	0.00	-0.00
10	-0.00	-0.00	-0.00	903.00	200.00	0.00	-0.00	-0.00	-0.00	-0.00	300.00	200.00	0.00	-0.00
11	-0.00	-0.00	-0.00	903.00	200.00	0.00	-0.00	-0.00	-0.00	-0.00	300.00	200.00	0.00	-0.00
12	-0.00	-0.00	-0.00	903.00	200.00	0.00	-0.00	-0.00	-0.00	-0.00	300.00	200.00	0.00	-0.00
13	-0.00	-0.00	-0.00	903.00	200.00	0.00	-0.00	-0.00	-0.00	-0.00	300.00	200.00	0.00	-0.00
14	-0.00	-0.00	-0.00	903.00	200.00	0.00	-0.00	-0.00	-0.00	-0.00	300.00	200.00	0.00	-0.00
15	0.00	0.00	0.00	903.00	200.00	0.00	0.00	-0.00	-0.00	-0.00	300.00	200.00	0.00	-0.00
16	-0.00	-0.00	-0.00	903.00	200.00	0.00	-0.00	-0.00	-0.00	-0.00	300.00	200.00	0.00	-0.00
17	-0.00	-0.00	-0.00	903.00	200.00	0.00	-0.00	-0.00	-0.00	-0.00	300.00	200.00	0.00	-0.00
18	-0.00	-0.00	-0.00	903.00	200.00	0.00	-0.00	-0.00	-0.00	-0.00	300.00	200.00	0.00	-0.00
19	-0.00	-0.00	-0.00	903.00	200.00	0.00	-0.00	-0.00	-0.00	-0.00	300.00	200.00	0.00	-0.00
20	0.00	0.00	0.00	903.00	200.00	0.00	0.00	-0.00	-0.00	-0.00	300.00	200.00	0.00	-0.00
21	-0.00	-0.00	-0.00	903.00	200.00	0.00	-0.00	-0.00	-0.00	-0.00	300.00	200.00	0.00	-0.00
22	-0.00	-0.00	-0.00	903.00	200.00	0.00	-0.00	-0.00	-0.00	-0.00	300.00	200.00	0.00	-0.00
23	-0.00	-0.00	-0.00	903.00	200.00	0.00	-0.00	-0.00	-0.00	-0.00	300.00	200.00	0.00	-0.00
24	-0.00	-0.00	-0.00	903.00	200.00	0.00	-0.00	-0.00	-0.00	-0.00	300.00	200.00	0.00	-0.00
25	0.00	0.00	0.00	903.00	200.00	0.00	0.00	-0.00	-0.00	-0.00	300.00	200.00	0.00	-0.00
26	-0.00	-0.00	-0.00	903.00	200.00	0.00	-0.00	-0.00	-0.00	-0.00	300.00	200.00	0.00	-0.00
27	0.00	0.00	0.00	903.00	200.00	0.00	0.00	-0.00	-0.00	-0.00	300.00	200.00	0.00	-0.00
28	0.00	0.00	0.00	903.00	200.00	0.00	0.00	-0.00	-0.00	-0.00	300.00	200.00	0.00	-0.00
29	-0.00	-0.00	-0.00	903.00	200.00	0.00	-0.00	-0.00	-0.00	-0.00	300.00	200.00	0.00	-0.00
30	0.00	0.00	0.00	903.00	200.00	0.00	0.00	-0.00	-0.00	-0.00	300.00	200.00	0.00	-0.00
31	-0.00	-0.00	-0.00	903.00	200.00	0.00	-0.00	-0.00	-0.00	-0.00	300.00	200.00	0.00	-0.00
32	-0.00	-0.00	-0.00	903.00	200.00	0.00	-0.00	-0.00	-0.00	-0.00	300.00	200.00	0.00	-0.00
33	0.00	0.00	0.00	903.00	200.00	0.00	0.00	-0.00	-0.00	-0.00	300.00	200.00	0.00	-0.00
34	-0.00	-0.00	-0.00	903.00	200.00	0.00	-0.00	-0.00	-0.00	-0.00	300.00	200.00	0.00	-0.00
35	0.00	0.00	0.00	903.00	200.00	0.00	0.00	-0.00	-0.00	-0.00	300.00	200.00	0.00	-0.00
36	-0.00	-0.00	-0.00	903.00	200.00	0.00	-0.00	-0.00	-0.00	-0.00	300.00	200.00	0.00	-0.00
37	-0.00	-0.00	-0.00	903.00	200.00	0.00	-0.00	-0.00	-0.00	-0.00	300.00	200.00	0.00	-0.00
38	-0.00	-0.00	-0.00	903.00	200.00	0.00	-0.00	-0.00	-0.00	-0.00	300.00	200.00	0.00	-0.00
39	-0.00	-0.00	-0.00	903.00	200.00	0.00	-0.00	-0.00	-0.00	-0.00	300.00	200.00	0.00	-0.00
40	-0.00	-0.00	-0.00	903.00	200.00	0.00	-0.00	-0.00	-0.00	-0.00	300.00	200.00	0.00	-0.00
41	-0.00	-0.00	-0.00	903.00	200.00	0.00	-0.00	-0.00	-0.00	-0.00	300.00	200.00	0.00	-0.00
42	-0.00	-0.00	-0.00	903.00	200.00	0.00	-0.00	-0.00	-0.00	-0.00	300.00	200.00	0.00	-0.00
43	-0.00	-0.00	-0.00	903.00	200.00	0.00	-0.00	-0.00	-0.00	-0.00	300.00	200.00	0.00	-0.00
44	-0.00	-0.00	-0.00	903.00	200.00	0.00	-0.00	-0.00	-0.00	-0.00	300.00	200.00	0.00	-0.00
45	-0.00	-0.00	-0.00	903.00	200.00	0.00	-0.00	-0.00	-0.00	-0.00	300.00	200.00	0.00	-0.00
46	0.00	0.00	0.00	903.00	200.00	0.00	0.00	-0.00	-0.00	-0.00	300.00	200.00	0.00	-0.00
47	0.00	0.00	0.00	903.00	200.00	0.00	0.00	-0.00	-0.00	-0.00	300.00	200.00	0.00	-0.00
48	-0.00	-0.00	-0.00	903.00	200.00	0.00	-0.00	-0.00	-0.00	-0.00	300.00	200.00	0.00	-0.00
49	-0.00	-0.00	-0.00	903.00	200.00	0.00	-0.00	-0.00	-0.00	-0.00	300.00	200.00	0.00	-0.00
50	-0.00	-0.00	-0.00	903.00	200.00	0.00	-0.00	-0.00	-0.00	-0.00	300.00	200.00	0.00	-0.00
51	-0.00	-0.00	-0.00	903.00	200.00	0.00	-0.00	-0.00	-0.00	-0.00	300.00	200.00	0.00	-0.00
52	-0.00	-0.00	-0.00	903.00	200.00	0.00	-0.00	-0.00	-0.00	-0.00	300.00	200.00	0.00	-0.00
53	-0.00	-0.00	-0.00	903.00	200.00	0.00	-0.00	-0.00	-0.00	-0.00	300.00	200.00	0.00	-0.00
54	-0.00	-0.00	-0.00	903.00	200.00	0.00	-0.00	-0.00	-0.00	-0.00	300.00	200.00	0.00	-0.00
55	-0.00	-0.00	-0.00	903.00	200.00	0.00	-0.00	-0.00	-0.00	-0.00	300.00	200.00	0.00	-0.00
56	-0.00	-0.00	-0.00	903.00	200.00	0.00	-0.00	-0.00	-0.00	-0.00	300.00	200.00	0.00	-0.00
57	-0.00	-0.00	-0.00	903.00	200.00	0.00	-0.00	-0.00	-0.00	-0.00	300.00	200.00	0.00	-0.00
58	0.00	0.00	0.00	903.00	200.00	0.00	0.00	-0.00	-0.00	-0.00	300.00	200.00	0.00	-0.00
59	0.00	0.00	0.00	903.00	200.00	0.00	0.00	-0.00	-0.00	-0.00	300.00	200.00	0.00	-0.00
60	-0.00	-0.00	-0.00	903.00	200.00	0.00	-0.00	-0.00	-0.00	-0.00	300.00	200.00	0.00	-0.00
61	-0.00	-0.00	-0.00	903.00	200.00	0.00	-0.00	-0.00	-0.00	-0.00	300.00	200.00	0.00	-0.00
62	-0.00	-0.00	-0.00	903.00	200.00	0.00	-0.00	-0.00	-0.00	-0.00	300.00	200.00	0.00	-0.00
63	0.00	0.00	0.00	903.00	200.00	0.00	0.00	0.00	0.00	0.00	300.00	200.00	0.00	0.00
64	-0.00	-0.00	-0.00	903.00	200.00	0.00	-0.00	-0.00	-0.00	-0.00	300.00	200.00	0.00	-0.00
65	-0.00	-0.00	-0.00	903.00	200.00	0.00	-0.00	-0.00	-0.00	-0.00	300.00	200.00	0.00	-0.00
66	-0.00	-0.00	-0.00	903.00	200.00	0.00	-0.00	-0.00	-0.00	-0.00	300.00	200.00	0.00	-0.00
67	-0.00	-0.00	-0.00	903.00	200.00	0.00	-0.00	-0.00	-0.00	-0.00	300.00	200.00	0.00	-0.00
68	0.00	0.00	0.00	903.00	200.00	0.00	0.00	-0.00	-0.00	-0.00	300.00	200.00	0.00	-0.00
69	-0.00	-0.00	-0.00	903.00	200.00	0.00	-0.00	-0.00	-0.00	-0.00	300.00	200.00	0.00	-0.00
70	0.00	0.00	0.00	903.00	200.00	0.00	0.00	-0.00	-0.00	-0.00	300.00	200.00	0.00	-0.00
71	-0.00	-0.00	-0.00	903.00	200.00	0.00	-0.00	-0.00	-0.00	-0.00	300.00	200.00	0.00	-0.00
72	-0.00	-0.00	-0.00	903.00	200.00	0.00	-0.00	-0.00	-0.00	-0.00	300.00	200.00	0.00	-0.00
73	-0.00	-0.00	-0.00	903.00	200.00	0.00	-0.00	-0.00	-0.00	-0.00	300.00	200.00	0.00	-0.00
74	-0.00	-0.00	-0.00	903.00	200.00	0.00	-0.00	-0.00	-0.00	-0.00	300.00	200.00	0.00	-0.00
75	-0.00	-0.00	-0.00	903.00	200.00	0.00	-0.00	-0.00	-0.00	-0.00	300.00	200.00	0.00	-0.00
76	-0.00	-0.00	-0.00	903.00	200.00	0.00	-0.00	-0.00	-0.00	-0.00	300.00	200.00	0.00	-0.00
77	-0.00	-0.00	-0.00	903.00	200.00	0.00	-0.00	-0.00	-0.00	-0.00	300.00	200.00	0.00	-0.00
78	-0.00	-0.00	-0.00	903.00	200.00	0.00	-0.00	-0.00	-0.00	-0.00	300.00	200.00	0.00	-0.00
79	0.00	0.00	0.00	903.00	200.00	0.00	0.00	-0.00	-0.00	-0.00	300.00	200.00	0.00	-0.00
80	-0.00	-0.00	-0.00	903.00	200.00	0.00	-0.00	-0.00	-0.00	-0.00	300.00	200.00	0.00	-0.00
81	-0.00	-0.00	-0.00	903.00	200.00	0.00	-0.00	-0.00	-0.00	-0.00	300.00	200.00	0.00	-0.00
82	-0.00	-0.00	-0.00	903.00	200.00	0.00	-0.00	-0.00	-0.00	-0.00	300.00	200.00	0.00	-0.00
83	-0.00	-0.00	-0.00	903.00	200.00	0.00	-0.00	-0.00	-0.00	-0.00	300.00	200.00	0.00	-0.00
84	-0.00	-0.00	-0.00	903.00	200.00	0.00	-0.00	-0.00	-0.00	-0.00	300.00	200.00	0.00	-0.00
85	-0.00	-0.00	-0.00	903.00	200.00	0.00	-0.00	-0.00	-0.00	-0.00	300.00	200.00	0.00	-0.00
86	-0.00	-0.00	-0.00	903.00	200.00	0.00	-0.00	-0.00	-0.00	-0.00	300.00	200.00	0.00	-0.00
87	0.00	0.00	0.00	903.00	200.00	0.00	0.00	-0.00	-0.00	-0.00	300.00	200.00	0.00	-0.00
88	-0.00	-0.00	-0.00	903.00	200.00	0.00	-0.00	-0.00	-0.00	-0.00	300.00	200.00	0.00	-0.00
89	0.00	0.00	0.00	903.00	200.00	0.00	0.00	-0.00	-0.00	-0.00	300.00	200.00	0.00	-0.00
90	-0.00	-0.00	-0.00	903.00	200.00	0.00	-0.00	-0.00	-0.00	-0.00	300.00	200.00	0.00	-0.00
91	-0.00	-0.00	-0.00	903.00	200.00	0.00	-0.00	-0.00	-0.00	-0.00	300.00	200.00	0.00	-0.00
92	0.00	0.00	0.00	903.00	200.00	0.00	0.00	-0.00	-0.00	-0.00	300.00	200.00	0.00	-0.00
93	0.00	0.00	0.00	903.00	200.00	0.00	0.00	-0.00	-0.00	-0.00	300.00	200.00	0.00	-0.00
94	-0.00	-0.00	-0.00	903.00	200.00	0.00	-0.00	-0.00	-0.00	-0.00	300.00	200.00	0.00	-0.00
95	-0.00	-0.00	-0.00	903.00	200.00	0.00	-0.00	-0.00	-0.00	-0.00	300.00	200.00	0.00	-0.00
96	0.00	0.00	0.00	903.00	200.00	0.00	0.00	-0.00	-0.00	-0.00	300.00	200.00	0.00	-0.00
97	-0.00	-0.00	-0.00	903.00	200.00	0.00	-0.00	-0.00	-0.00	-0.00	300.00	200.00	0.00	-0.00
98	0.00	0.00	0.00	903.00	200.00	0.00	0.00	-0.00	-0.00	-0.00	300.00	200.00	0.00	-0.00
99	-0.00	-0.00	-0.00	903.00	200.00	0.00	-0.00	-0.00	-0.00	-0.00	300.00	200.00	0.00	-0.00
100	-0.00	-0.00	-0.00	903.00	200.00	0.00	-0.00	-0.00	-0.00	-0.00	300.00	200.00	0.00	-0.00
101	-0.00	-0.00	-0.00	903.00	200.00	0.00	-0.00	-0.00	-0.00	-0.00	300.00	200.00	0.00	-0.00
102	-0.00	-0.00	-0.00	903.00	200.00	0.00	-0.00	-0.00	-0.00	-0.00	300.00	200.00	0.00	-0.00
103	-0.00	-0.00	-0.00	903.00	200.00	0.00	-0.00	0.00	0.00	0.00	300.00	200.00	0.00	0.00
104	-0.00	-0.00	-0.00	903.00	200.00	0.00	-0.00	-0.00	-0.00	-0.00	300.00	200.00	0.00	-0.00
105	-0.00	-0.00	-0.00	903.00	200.00	0.00	-0.00	-0.00	-0.00	-0.00	300.00	200.00	0.00	-0.00
106	-0.00	-0.00	-0.00	903.00	200.00	0.00	-0.00	-0.00	-0.00	-0.00	300.00	200.00	0.00	-0.00
107	0.00	0.00	0.00	903.00	200.00	0.00	0.00	-0.00	-0.00	-0.00	300.00	200.00	0.00	-0.00
108	0.00	0.00	0.00	903.00	200.00	0.00	0.00	-0.00	-0.00	-0.00	300.00	200.00	0.00	-0.00
109	0.00	0.00	0.00	903.00	200.00	0.00	0.00	-0.00	-0.00	-0.00	300.00	200.00	0.00	-0.00
110	-0.00	-0.00	-0.00	903.00	200.00	0.00	-0.00	-0.00	-0.00	-0.00	300.00	200.00	0.00	-0.00
111	0.00	0.00	0.00	903.00	200.00	0.00	0.00	-0.00	-0.00	-0.00	300.00	200.00	0.00	-0.00
112	-0.00	-0.00	-0.00	903.00	200.00	0.00	-0.00	-0.00	-0.00	-0.00	300.00	200.00	0.00	-0.00
113	-0.00	-0.00	-0.00	903.00	200.00	0.00	-0.00	-0.00	-0.00	-0.00	300.00	200.00	0.00	-0.00
114	-0.00	-0.00	-0.00	903.00	200.00	0.00	-0.00	-0.00	-0.00	-0.00	300.00	200.00	0.00	-0.00
115	-0.00	-0.00	-0.00	903.00	200.00	0.00	-0.00	-0.00	-0.00	-0.00	300.00	200.00	0.00	-0.00
116	-0.00	-0.00	-0.00	903.00	200.00	0.00	-0.00	-0.00	-0.00	-0.00	300.00	200.00	0.00	-0.00
117	-0.00	-0.00	-0.00	903.00	200.00	0.00	-0.00	-0.00	-0.00	-0.00	300.00	200.00	0.00	-0.00
118	-0.00	-0.00	-0.00	903.00	200.00	0.00	-0.00	-0.00	-0.00	-0.00	300.00	200.00	0.00	-0.00
119	-0.00	-0.00	-0.00	903.00	200.00	0.00	-0.00	-0.00	-0.00	-0.00	300.00	200.00	0.00	-0.00
120	-0.00	-0.00	-0.00	903.00	200.00	0.00	-0.00	-0.00	-0.00	-0.00	300.00	200.00	0.00	-0.00
121	-0.00	-0.00	-0.00	903.00	200.00	0.00	-0.00	-0.00	-0.00	-0.00	300.00	200.00	0.00	-0.00
122	-0.00	-0.00	-0.00	903.00	200.00	0.00	-0.00	-0.00	-0.00	-0.00	300.00	200.00	0.00	-0.00
123	-0.00	-0.00	-0.00	903.00	200.00	0.00	-0.00	-0.00	-0.00	-0.00	300.00	200.00	0.00	-0.00
124	-0.00	-0.00	-0.00	903.00	200.00	0.00	-0.00	-0.00	-0.00	-0.00	300.00	200.00	0.00	-0.00
125	-0.00	-0.00	-0.00	903.00	200.00	0.00	-0.00	-0.00	-0.00	-0.00	300.00	200.00	0.00	-0.00
126	0.00	0.00	0.00	903.00	200.00	0.00	0.00	-0.00	-0.00	-0.00	300.00	200.00	0.00	-0.00
127	-0.00	-0.00	-0.00	903.00	200.00	0.00	-0.00	-0.00	-0.00	-0.00	300.00	200.00	0.00	-0.00
128	-0.00	-0.00	-0.00	903.00	200.00	0.00	-0.00	-0.00	-0.00	-0.00	300.00	200.00	0.00	-0.00
129	-0.00	-0.00	-0.00	903.00	200.00	0.00	-0.00	-0.00	-0.00	-0.00	300.00	200.00	0.00	-0.00
130	0.00	0.00	0.00	903.00	200.00	0.00	0.00	-0.00	-0.00	-0.00	300.00	200.00	0.00	-0.00
131	-0.00	-0.00	-0.00	903.00	200.00	0.00	-0.00	-0.00	-0.00	-0.00	300.00	200.00	0.00	-0.00
132	-0.00	-0.00	-0.00	903.00	200.00	0.00	-0.00	-0.00	-0.00	-0.00	300.00	200.00	0.00	-0.00
133	-0.00	-0.00	-0.00	903.00	200.00	0.00	-0.00	-0.00	-0.00	-0.00	300.00	200.00	0.00	-0.00
134	0.00	0.00	0.00	903.00	200.00	0.00	0.00	-0.00	-0.00	-0.00	300.00	200.00	0.00	-0.00
135	-0.00	-0.00	-0.00	903.00	200.00	0.00	-0.00	-0.00	-0.00	-0.00	300.00	200.00	0.00	-0.00
136	-0.00	-0.00	-0.00	903.00	200.00	0.00	-0.00	-0.00	-0.00	-0.00	300.00	200.00	0.00	-0.00
137	-0.00	-0.00	-0.00	903.00	200.00	0.00	-0.00	-0.00	-0.00	-0.00	300.00	200.00	0.00	-0.00
138	-0.00	-0.00	-0.00	903.00	200.00	0.00	-0.00	-0.00	-0.00	-0.00	300.00	200.00	0.00	-0.00
139	0.00	0.00	0.00	903.00	200.00	0.00	0.00	-0.00	-0.00	-0.00	300.00	200.00	0.00	-0.00
140	-0.00	-0.00	-0.00	903.00	200.00	0.00	-0.00	-0.00	-0.00	-0.00	300.00	200.00	0.00	-0.00
141	-0.00	-0.00	-0.00	903.00	200.00	0.00	-0.00	-0.00	-0.00	-0.00	300.00	200.00	0.00	-0.00
142	-0.00	-0.00	-0.00	903.00	200.00	0.00	-0.00	-0.00	-0.00	-0.00	300.00	200.00	0.00	-0.00
143	-0.00	-0.00	-0.00	903.00	200.00	0.00	-0.00	-0.00	-0.00	-0.00	300.00	200.00	0.00	-0.00
144	-0.00	-0.00	-0.00	903.00	200.00	0.00	-0.00	-0.00	-0.00	-0.00	300.00	200.00	0.00	-0.00
145	-0.00	-0.00	-0.00	903.00	200.00	0.00	-0.00	-0.00	-0.00	-0.00	300.00	200.00	0.00	-0.00
146	-0.00	-0.00	-0.00	903.00	200.00	0.00	-0.00	-0.00	-0.00	-0.00	300.00	200.00	0.00	-0.00
147	-0.00	-0.00	-0.00	903.00	200.00	0.00	-0.00	-0.00	-0.00	-0.00	300.00	200.00	0.00	-0.00
148	-0.00	-0.00	-0.00	903.00	200.00	0.00	-0.00	-0.00	-0.00	-0.00	300.00	200.00	0.00	-0.00
149	-0.00	-0.00	-0.00	903.00	200.00	0.00	-0.00	-0.00	-0.00	-0.00	300.00	200.00	0.00	-0.00
150	-0.00	-0.00	-0.00	903.00	200.00	0.00	-0.00	-0.00	-0.00	-0.00	300.00	200.00	0.00	-0.00
151	-0.00	-0.00	-0.00	903.00	200.00	0.00	-0.00	-0.00	-0.00	-0.00	300.00	200.00	0.00	-0.00
152	-0.00	-0.00	-0.00	903.00	200.00	0.00	-0.00	-0.00	-0.00	-0.00	300.00	200.00	0.00	-0.00
153	0.00	0.00	0.00	903.00	200.00	0.00	0.00	-0.00	-0.00	-0.00	300.00	200.00	0.00	-0.00
154	-0.00	-0.00	-0.00	903.00	200.00	0.00	-0.00	-0.00	-0.00	-0.00	300.00	200.00	0.00	-0.00
155	-0.00	-0.00	-0.00	903.00	200.00	0.00	-0.00	-0.00	-0.00	-0.00	300.00	200.00	0.00	-0.00
156	-0.00	-0.00	-0.00	903.00	200.00	0.00	-0.00	-0.00	-0.00	-0.00	300.00	200.00	0.00	-0.00
157	-0.00	-0.00	-0.00	903.00	200.00	0.00	-0.00	-0.00	-0.00	-0.00	300.00	200.00	0.00	-0.00
158	-0.00	-0.00	-0.00	903.00	200.00	0.00	-0.00	-0.00	-0.00	-0.00	300.00	200.00	0.00	-0.00
159	-0.00	-0.00	-0.00	903.00	200.00	0.00	-0.00	-0.00	-0.00	-0.00	300.00	200.00	0.00	-0.00
160	-0.00	-0.00	-0.00	903.00	200.00	0.00	-0.00	-0.00	-0.00	-0.00	300.00	200.00	0.00	-0.00
161	-0.00	-0.00	-0.00	903.00	200.00	0.00	-0.00	-0.00	-0.00	-0.00	300.00	200.00	0.00	-0.00
162	-0.00	-0.00	-0.00	903.00	200.00	0.00	-0.00	-0.00	-0.00	-0.00	300.00	200.00	0.00	-0.00
163	0.00	0.00	0.00	903.00	200.00	0.00	0.00	-0.00	-0.00	-0.00	300.00	200.00	0.00	-0.00
164	0.00	0.00	0.00	903.00	200.00	0.00	0.00	-0.00	-0.00	-0.00	300.00	200.00	0.00	-0.00
165	-0.00	-0.00	-0.00	903.00	200.00	0.00	-0.00	-0.00	-0.00	-0.00	300.00	200.00	0.00	-0.00
166	-0.00	-0.00	-0.00	903.00	200.00	0.00	-0.00	-0.00	-0.00	-0.00	300.00	200.00	0.00	-0.00
167	-0.00	-0.00	-0.00	903.00	200.00	0.00	-0.00	-0.00	-0.00	-0.00	300.00	200.00	0.00	-0.00
168	0.00	0.00	0.00	903.00	200.00	0.00	0.00	-0.00	-0.00	-0.00	300.00	200.00	0.00	-0.00
169	-0.00	-0.00	-0.00	903.00	200.00	0.00	-0.00	-0.00	-0.00	-0.00	300.00	200.00	0.00	-0.00
170	-0.00	-0.00	-0.00	903.00	200.00	0.00	-0.00	0.00	0.00	0.00	300.00	200.00	0.00	0.00
171	0.00	0.00	0.00	903.00	200.00	0.00	0.00	-0.00	-0.00	-0.00	300.00	200.00	0.00	-0.00
172	-0.00	-0.00	-0.00	903.00	200.00	0.00	-0.00	0.00	0.00	0.00	300.00	200.00	0.00	0.00
173	-0.00	-0.00	-0.00	903.00	200.00	0.00	-0.00	-0.00	-0.00	-0.00	300.00	200.00	0.00	-0.00
174	-0.00	-0.00	-0.00	903.00	200.00	0.00	-0.00	-0.00	-0.00	-0.00	300.00	200.00	0.00	-0.00
175	-0.00	-0.00	-0.00	903.00	200.00	0.00	-0.00	-0.00	-0.00	-0.00	300.00	200.00	0.00	-0.00
176	-0.00	-0.00	-0.00	903.00	200.00	0.00	-0.00	-0.00	-0.00	-0.00	300.00	200.00	0.00	-0.00
177	-0.00	-0.00	-0.00	903.00	200.00	0.00	-0.00	-0.00	-0.00	-0.00	300.00	200.00	0.00	-0.00
178	-0.00	-0.00	-0.00	903.00	200.00	0.00	-0.00	-0.00	-0.00	-0.00	300.00	200.00	0.00	-0.00
179	-0.00	-0.00	-0.00	903.00	200.00	0.00	-0.00	-0.00	-0.00	-0.00	300.00	200.00	0.00	-0.00
180	-0.00	-0.00	-0.00	903.00	200.00	0.00	-0.00	-0.00	-0.00	-0.00	300.00	200.00	0.00	-0.00
181	0.00	0.00	0.00	903.00	200.00	0.00	0.00	-0.00	-0.00	-0.00	300.00	200.00	0.00	-0.00
182	0.00	0.00	0.00	903.00	200.00	0.00	0.00	-0.00	-0.00	-0.00	300.00	200.00	0.00	-0.00
183	-0.00	-0.00	-0.00	903.00	200.00	0.00	-0.00	-0.00	-0.00	-0.00	300.00	200.00	0.00	-0.00
184	0.00	0.00	0.00	903.00	200.00	0.00	0.00	-0.00	-0.00	-0.00	300.00	200.00	0.00	-0.00
185	-0.00	-0.00	-0.00	903.00	200.00	0.00	-0.00	-0.00	-0.00	-0.00	300.00	200.00	0.00	-0.00
186	-0.00	-0.00	-0.00	903.00	200.00	0.00	-0.00	-0.00	-0.00	-0.00	300.00	200.00	0.00	-0.00
187	-0.00	-0.00	-0.00	903.00	200.00	0.00	-0.00	-0.00	-0.00	-0.00	300.00	200.00	0.00	-0.00
188	-0.00	-0.00	-0.00	903.00	200.00	0.00	-0.00	-0.00	-0.00	-0.00	300.00	200.00	0.00	-0.00
189	-0.00	-0.00	-0.00	903.00	200.00	0.00	-0.00	-0.00	-0.00	-0.00	300.00	200.00	0.00	-0.00
190	-0.00	-0.00	-0.00	903.00	200.00	0.00	-0.00	-0.00	-0.00	-0.00	300.00	200.00	0.00	-0.00
191	-0.00	-0.00	-0.00	903.00	200.00	0.00	-0.00	-0.00	-0.00	-0.00	300.00	200.00	0.00	-0.00
192	0.00	0.00	0.00	903.00	200.00	0.00	0.00	-0.00	-0.00	-0.00	300.00	200.00	0.00	-0.00
193	-0.00	-0.00	-0.00	903.00	200.00	0.00	-0.00	-0.00	-0.00	-0.00	300.00	200.00	0.00	-0.00
194	-0.00	-0.00	-0.00	903.00	200.00	0.00	-0.00	-0.00	-0.00	-0.00	300.00	200.00	0.00	-0.00
195	-0.00	-0.00	-0.00	903.00	200.00	0.00	-0.00	-0.00	-0.00	-0.00	300.00	200.00	0.00	-0.00
196	-0.00	-0.00	-0.00	903.00	200.00	0.00	-0.00	-0.00	-0.00	-0.00	300.00	200.00	0.00	-0.00
197	-0.00	-0.00	-0.00	903.00	200.00	0.00	-0.00	-0.00	-0.00	-0.00	300.00	200.00	0.00	-0.00
198	-0.00	-0.00	-0.00	903.00	200.00	0.00	-0.00	-0.00	-0.00	-0.00	300.00	200.00	0.00	-0.00
199	-0.00	-0.00	-0.00	903.00	200.00	0.00	-0.00	-0.00	-0.00	-0.00	300.00	200.00	0.00	-0.00
200	0.00	0.00	0.00	903.00	200.00	0.00	0.00	-0.00	-0.00	-0.00	300.00	200.00	0.00	-0.00
201	0.00	0.00	0.00	903.00	200.00	0.00	0.00	-0.00	-0.00	-0.00	300.00	200.00	0.00	-0.00
202	-0.00	-0.00	-0.00	903.00	200.00	0.00	-0.00	-0.00	-0.00	-0.00	300.00	200.00	0.00	-0.00
203	-0.00	-0.00	-0.00	903.00	200.00	0.00	-0.00	-0.00	-0.00	-0.00	300.00	200.00	0.00	-0.00
204	-0.00	-0.00	-0.00	903.00	200.00	0.00	-0.00	-0.00	-0.00	-0.00	300.00	200.00	0.00	-0.00
205	-0.00	-0.00	-0.00	903.00	200.00	0.00	-0.00	-0.00	-0.00	-0.00	300.00	200.00	0.00	-0.00
206	-0.00	-0.00	-0.00	903.00	200.00	0.00	-0.00	-0.00	-0.00	-0.00	300.00	200.00	0.00	-0.00
207	-0.00	-0.00	-0.00	903.00	200.00	0.00	-0.00	-0.00	-0.00	-0.00	300.00	200.00	0.00	-0.00
208	-0.00	-0.00	-0.00	903.00	200.00	0.00	-0.00	-0.00	-0.00	-0.00	300.00	200.00	0.00	-0.00
209	-0.00	-0.00	-0.00	903.00	200.00	0.00	-0.00	-0.00	-0.00	-0.00	300.00	200.00	0.00	-0.00
210	-0.00	-0.00	-0.00	903.00	200.00	0.00	-0.00	-0.00	-0.00	-0.00	300.00	200.00	0.00	-0.00
211	-0.00	-0.00	-0.00	903.00	200.00	0.00	-0.00	-0.00	-0.00	-0.00	300.00	200.00	0.00	-0.00
212	-0.00	-0.00	-0.00	903.00	200.00	0.00	-0.00	-0.00	-0.00	-0.00	300.00	200.00	0.00	-0.00
213	-0.00	-0.00	-0.00	903.00	200.00	0.00	-0.00	-0.00	-0.00	-0.00	300.00	200.00	0.00	-0.00
214	0.00	0.00	0.00	903.00	200.00	0.00	0.00	-0.00	-0.00	-0.00	300.00	200.00	0.00	-0.00
215	-0.00	-0.00	-0.00	903.00	200.00	0.00	-0.00	-0.00	-0.00	-0.00	300.00	200.00	0.00	-0.00
216	-0.00	-0.00	-0.00	903.00	200.00	0.00	-0.00	-0.00	-0.00	-0.00	300.00	200.00	0.00	-0.00
217	-0.00	-0.00	-0.00	903.00	200.00	0.00	-0.00	-0.00	-0.00	-0.00	300.00	200.00	0.00	-0.00
218	-0.00	-0.00	-0.00	903.00	200.00	0.00	-0.00	-0.00	-0.00	-0.00	300.00	200.00	0.00	-0.00
219	0.00	0.00	0.00	903.00	200.00	0.00	0.00	-0.00	-0.00	-0.00	300.00	200.00	0.00	-0.00
220	-0.00	-0.00	-0.00	903.00	200.00	0.00	-0.00	-0.00	-0.00	-0.00	300.00	200.00	0.00	-0.00
221	-0.00	-0.00	-0.00	903.00	200.00	0.00	-0.00	-0.00	-0.00	-0.00	300.00	200.00	0.00	-0.00
222	-0.00	-0.00	-0.00	903.00	200.00	0.00	-0.00	-0.00	-0.00	-0.00	300.00	200.00	0.00	-0.00
223	-0.00	-0.00	-0.00	903.00	200.00	0.00	-0.00	-0.00	-0.00	-0.00	300.00	200.00	0.00	-0.00
224	0.00	0.00	0.00	903.00	200.00	0.00	0.00	-0.00	-0.00	-0.00	300.00	200.00	0.00	-0.00
225	-0.00	-0.00	-0.00	903.00	200.00	0.00	-0.00	-0.00	-0.00	-0.00	300.00	200.00	0.00	-0.00
226	-0.00	-0.00	-0.00	903.00	200.00	0.00	-0.00	-0.00	-0.00	-0.00	300.00	200.00	0.00	-0.00
227	-0.00	-0.00	-0.00	903.00	200.00	0.00	-0.00	-0.00	-0.00	-0.00	300.00	200.00	0.00	-0.00
228	0.00	0.00	0.00	903.00	200.00	0.00	0.00	-0.00	-0.00	-0.00	300.00	200.00	0.00	-0.00
229	-0.00	-0.00	-0.00	903.00	200.00	0.00	-0.00	-0.00	-0.00	-0.00	300.00	200.00	0.00	-0.00
230	-0.00	-0.00	-0.00	903.00	200.00	0.00	-0.00	-0.00	-0.00	-0.00	300.00	200.00	0.00	-0.00
231	-0.00	-0.00	-0.00	903.00	200.00	0.00	-0.00	-0.00	-0.00	-0.00	300.00	200.00	0.00	-0.00
232	-0.00	-0.00	-0.00	903.00	200.00	0.00	-0.00	-0.00	-0.00	-0.00	300.00	200.00	0.00	-0.00
233	-0.00	-0.00	-0.00	903.00	200.00	0.00	-0.00	-0.00	-0.00	-0.00	300.00	200.00	0.00	-0.00
234	-0.00	-0.00	-0.00	903.00	200.00	0.00	-0.00	-0.00	-0.00	-0.00	300.00	200.00	0.00	-0.00
235	-0.00	-0.00	-0.00	903.00	200.00	0.00	-0.00	-0.00	-0.00	-0.00	300.00	200.00	0.00	-0.00
236	-0.00	-0.00	-0.00	903.00	200.00	0.00	-0.00	-0.00	-0.00	-0.00	300.00	200.00	0.00	-0.00
237	-0.00	-0.00	-0.00	903.00	200.00	0.00	-0.00	-0.00	-0.00	-0.00	300.00	200.00	0.00	-0.00
238	-0.00	-0.00	-0.00	903.00	200.00	0.00	-0.00	-0.00	-0.00	-0.00	300.00	200.00	0.00	-0.00
239	0.00	0.00	0.00	903.00	200.00	0.00	0.00	-0.00	-0.00	-0.00	300.00	200.00	0.00	-0.00
240	-0.00	-0.00	-0.00	903.00	200.00	0.00	-0.00	-0.00	-0.00	-0.00	300.00	200.00	0.00	-0.00
241	-0.00	-0.00	-0.00	903.00	200.00	0.00	-0.00	-0.00	-0.00	-0.00	300.00	200.00	0.00	-0.00
242	0.00	0.00	0.00	903.00	200.00	0.00	0.00	-0.00	-0.00	-0.00	300.00	200.00	0.00	-0.00
243	-0.00	-0.00	-0.00	903.00	200.00	0.00	-0.00	-0.00	-0.00	-0.00	300.00	200.00	0.00	-0.00
244	-0.00	-0.00	-0.00	903.00	200.00	0.00	-0.00	-0.00	-0.00	-0.00	300.00	200.00	0.00	-0.00
245	-0.00	-0.00	-0.00	903.00	200.00	0.00	-0.00	-0.00	-0.00	-0.00	300.00	200.00	0.00	-0.00
246	-0.00	-0.00	-0.00	903.00	200.00	0.00	-0.00	-0.00	-0.00	-0.00	300.00	200.00	0.00	-0.00
247	-0.00	-0.00	-0.00	903.00	200.00	0.00	-0.00	-0.00	-0.00	-0.00	300.00	200.00	0.00	-0.00
248	-0.00	-0.00	-0.00	903.00	200.00	0.00	-0.00	-0.00	-0.00	-0.00	300.00	200.00	0.00	-0.00
249	-0.00	-0.00	-0.00	903.00	200.00	0.00	-0.00	-0.00	-0.00	-0.00	300.00	200.00	0.00	-0.00
250	0.00	0.00	0.00	903.00	200.00	0.00	0.00	-0.00	-0.00	-0.00	300.00	200.00	0.00	-0.00
251	-0.00	-0.00	-0.00	903.00	200.00	0.00	-0.00	-0.00	-0.00	-0.00	300.00	200.00	0.00	-0.00
252	-0.00	-0.00	-0.00	903.00	200.00	0.00	-0.00	-0.00	-0.00	-0.00	300.00	200.00	0.00	-0.00
253	-0.00	-0.00	-0.00	903.00	200.00	0.00	-0.00	-0.00	-0.00	-0.00	300.00	200.00	0.00	-0.00
254	0.00	0.00	0.00	903.00	200.00	0.00	0.00	-0.00	-0.00	-0.00	300.00	200.00	0.00	-0.00
255	-0.00	-0.00	-0.00	903.00	200.00	0.00	-0.00	-0.00	-0.00	-0.00	300.00	200.00	0.00	-0.00
256	-0.00	-0.00	-0.00	903.00	200.00	0.00	-0.00	-0.00	-0.00	-0.00	300.00	200.00	0.00	-0.00
257	-0.00	-0.00	-0.00	903.00	200.00	0.00	-0.00	-0.00	-0.00	-0.00	300.00	200.00	0.00	-0.00
258	-0.00	-0.00	-0.00	903.00	200.00	0.00	-0.00	-0.00	-0.00	-0.00	300.00	200.00	0.00	-0.00
259	0.00	0.00	0.00	903.00	200.00	0.00	0.00	-0.00	-0.00	-0.00	300.00	200.00	0.00	-0.00
260	0.00	0.00	0.00	903.00	200.00	0.00	0.00	-0.00	-0.00	-0.00	300.00	200.00	0.00	-0.00
261	-0.00	-0.00	-0.00	903.00	200.00	0.00	-0.00	-0.00	-0.00	-0.00	300.00	200.00	0.00	-0.00
262	-0.00	-0.00	-0.00	903.00	200.00	0.00	-0.00	-0.00	-0.00	-0.00	300.00	200.00	0.00	-0.00
263	-0.00	-0.00	-0.00	903.00	200.00	0.00	-0.00	-0.00	-0.00	-0.00	300.00	200.00	0.00	-0.00
264	-0.00	-0.00	-0.00	903.00	200.00	0.00	-0.00	-0.00	-0.00	-0.00	300.00	200.00	0.00	-0.00
265	-0.00	-0.00	-0.00	903.00	200.00	0.00	-0.00	-0.00	-0.00	-0.00	300.00	200.00	0.00	-0.00
266	-0.00	-0.00	-0.00	903.00	200.00	0.00	-0.00	-0.00	-0.00	-0.00	300.00	200.00	0.00	-0.00
267	-0.00	-0.00	-0.00	903.00	200.00	0.00	-0.00	-0.00	-0.00	-0.00	300.00	200.00	0.00	-0.00
268	0.00	0.00	0.00	903.00	200.00	0.00	0.00	-0.00	-0.00	-0.00	300.00	200.00	0.00	-0.00
269	-0.00	-0.00	-0.00	903.00	200.00	0.00	-0.00	-0.00	-0.00	-0.00	300.00	200.00	0.00	-0.00
270	-0.00	-0.00	-0.00	903.00	200.00	0.00	-0.00	-0.00	-0.00	-0.00	300.00	200.00	0.00	-0.00
271	-0.00	-0.00	-0.00	903.00	200.00	0.00	-0.00	-0.00	-0.00	-0.00	300.00	200.00	0.00	-0.00
272	0.00	0.00	0.00	903.00	200.00	0.00	0.00	-0.00	-0.00	-0.00	300.00	200.00	0.00	-0.00
273	-0.00	-0.00	-0.00	903.00	200.00	0.00	-0.00	-0.00	-0.00	-0.00	300.00	200.00	0.00	-0.00
274	-0.00	-0.00	-0.00	903.00	200.00	0.00	-0.00	-0.00	-0.00	-0.00	300.00	200.00	0.00	-0.00
275	-0.00	-0.00	-0.00	903.00	200.00	0.00	-0.00	-0.00	-0.00	-0.00	300.00	200.00	0.00	-0.00
276	-0.00	-0.00	-0.00	903.00	200.00	0.00	-0.00	-0.00	-0.00	-0.00	300.00	200.00	0.00	-0.00
277	-0.00	-0.00	-0.00	903.00	200.00	0.00	-0.00	-0.00	-0.00	-0.00	300.00	200.00	0.00	-0.00
278	-0.00	-0.00	-0.00	903.00	200.00	0.00	-0.00	-0.00	-0.00	-0.00	300.00	200.00	0.00	-0.00
279	-0.00	-0.00	-0.00	903.00	200.00	0.00	-0.00	-0.00	-0.00	-0.00	300.00	200.00	0.00	-0.00
280	-0.00	-0.00	-0.00	903.00	200.00	0.00	-0.00	-0.00	-0.00	-0.00	300.00	200.00	0.00	-0.00
281	-0.00	-0.00	-0.00	903.00	200.00	0.00	-0.00	-0.00	-0.00	-0.00	300.00	200.00	0.00	-0.00
282	-0.00	-0.00	-0.00	903.00	200.00	0.00	-0.00	-0.00	-0.00	-0.00	300.00	200.00	0.00	-0.00
283	-0.00	-0.00	-0.00	903.00	200.00	0.00	-0.00	-0.00	-0.00	-0.00	300.00	200.00	0.00	-0.00
284	-0.00	-0.00	-0.00	903.00	200.00	0.00	-0.00	-0.00	-0.00	-0.00	300.00	200.00	0.00	-0.00
285	-0.00	-0.00	-0.00	903.00	200.00	0.00	-0.00	-0.00	-0.00	-0.00	300.00	200.00	0.00	-0.00
286	29.75	3.97	10.53	1124.74	298.55	0.00	-2479.22	-0.00	-0.00	-0.00	300.00	200.00	0.00	-0.00
287	-0.00	-0.00	-0.00	903.00	200.00	0.00	-0.00	-0.00	-0.00	-0.00	300.00	200.00	0.00	-0.00
288	-0.00	-0.00	-0.00	903.00	200.00	0.00	-0.00	-0.00	-0.00	-0.00	300.00	200.00	0.00	-0.00
289	-0.00	-0.00	-0.00	903.00	200.00	0.00	-0.00	-0.00	-0.00	-0.00	300.00	200.00	0.00	-0.00
290	-0.00	-0.00	-0.00	903.00	200.00	0.00	-0.00	-0.00	-0.00	-0.00	300.00	200.00	0.00	-0.00
291	-0.00	-0.00	-0.00	903.00	200.00	0.00	-0.00	-0.00	-0.00	-0.00	300.00	200.00	0.00	-0.00
292	-0.00	-0.00	-0.00	903.00	200.00	0.00	-0.00	-0.00	-0.00	-0.00	300.00	200.00	0.00	-0.00
293	-0.00	-0.00	-0.00	903.00	200.00	0.00	-0.00	-0.00	-0.00	-0.00	300.00	200.00	0.00	-0.00
294	-0.00	-0.00	-0.00	903.00	200.00	0.00	-0.00	-0.00	-0.00	-0.00	300.00	200.00	0.00	-0.00
295	-0.00	-0.00	-0.00	903.00	200.00	0.00	-0.00	-0.00	-0.00	-0.00	300.00	200.00	0.00	-0.00
296	-0.00	-0.00	-0.00	903.00	200.00	0.00	-0.00	0.00	0.00	0.00	300.00	200.00	0.00	0.00
297	-0.00	-0.00	-0.00	903.00	200.00	0.00	-0.00	-0.00	-0.00	-0.00	300.00	200.00	0.00	-0.00
298	-0.00	-0.00	-0.00	903.00	200.00	0.00	-0.00	-0.00	-0.00	-0.00	300.00	200.00	0.00	-0.00
299	-0.00	-0.00	-0.00	903.00	200.00	0.00	-0.00	-0.00	-0.00	-0.00	300.00	200.00	0.00	-0.00
300	-0.00	-0.00	-0.00	903.00	200.00	0.00	-0.00	-0.00	-0.00	-0.00	300.00	200.00	0.00	-0.00
301	-0.00	-0.00	-0.00	903.00	200.00	0.00	-0.00	-0.00	-0.00	-0.00	300.00	200.00	0.00	-0.00
302	-0.00	-0.00	-0.00	903.00	200.00	0.00	-0.00	-0.00	-0.00	-0.00	300.00	200.00	0.00	-0.00
303	-0.00	-0.00	-0.00	903.00	200.00	0.00	-0.00	-0.00	-0.00	-0.00	300.00	200.00	0.00	-0.00
304	-0.00	-0.00	-0.00	903.00	200.00	0.00	-0.00	-0.00	-0.00	-0.00	300.00	200.00	0.00	-0.00
305	-0.00	-0.00	-0.00	903.00	200.00	0.00	-0.00	-0.00	-0.00	-0.00	300.00	200.00	0.00	-0.00
306	-0.00	-0.00	-0.00	903.00	200.00	0.00	-0.00	-0.00	-0.00	-0.00	300.00	200.00	0.00	-0.00
307	-0.00	-0.00	-0.00	903.00	200.00	0.00	-0.00	-0.00	-0.00	-0.00	300.00	200.00	0.00	-0.00
308	-0.00	-0.00	-0.00	903.00	200.00	0.00	-0.00	-0.00	-0.00	-0.00	300.00	200.00	0.00	-0.00
309	-0.00	-0.00	-0.00	903.00	200.00	0.00	-0.00	-0.00	-0.00	-0.00	300.00	200.00	0.00	-0.00
310	-0.00	-0.00	-0.00	903.00	200.00	0.00	-0.00	-0.00	-0.00	-0.00	300.00	200.00	0.00	-0.00
311	-0.00	-0.00	-0.00	903.00	200.00	0.00	-0.00	-0.00	-0.00	-0.00	300.00	200.00	0.00	-0.00
312	-0.00	-0.00	-0.00	903.00	200.00	0.00	-0.00	-0.00	-0.00	-0.00	300.00	200.00	0.00	-0.00
313	-0.00	-0.00	-0.00	903.00	200.00	0.00	-0.00	-0.00	-0.00	-0.00	300.00	200.00	0.00	-0.00
314	-0.00	-0.00	-0.00	903.00	200.00	0.00	-0.00	-0.00	-0.00	-0.00	300.00	200.00	0.00	-0.00
315	-0.00	-0.00	-0.00	903.00	200.00	0.00	-0.00	-0.00	-0.00	-0.00	300.00	200.00	0.00	-0.00
316	-0.00	-0.00	-0.00	903.00	200.00	0.00	-0.00	-0.00	-0.00	-0.00	300.00	200.00	0.00	-0.00
317	-0.00	-0.00	-0.00	903.00	200.00	0.00	-0.00	-0.00	-0.00	-0.00	300.00	200.00	0.00	-0.00
318	-0.00	-0.00	-0.00	903.00	200.00	0.00	-0.00	-0.00	-0.00	-0.00	300.00	200.00	0.00	-0.00
319	-0.00	-0.00	-0.00	903.00	200.00	0.00	-0.00	-0.00	-0.00	-0.00	300.00	200.00	0.00	-0.00
320	-0.00	-0.00	-0.00	903.00	200.00	0.00	-0.00	-0.00	-0.00	-0.00	300.00	200.00	0.00	-0.00
321	-0.00	-0.00	-0.00	903.00	200.00	0.00	-0.00	-0.00	-0.00	-0.00	300.00	200.00	0.00	-0.00
322	-0.00	-0.00	-0.00	903.00	200.00	0.00	-0.00	-0.00	-0.00	-0.00	300.00	200.00	0.00	-0.00
323	-0.00	-0.00	-0.00	903.00	200.00	0.00	-0.00	-0.00	-0.00	-0.00	300.00	200.00	0.00	-0.00
324	-0.00	-0.00	-0.00	903.00	200.00	0.00	-0.00	-0.00	-0.00	-0.00	300.00	200.00	0.00	-0.00
325	-0.00	-0.00	-0.00	903.00	200.00	0.00	-0.00	-0.00	-0.00	-0.00	300.00	200.00	0.00	-0.00
326	-0.00	-0.00	-0.00	903.00	200.00	0.00	-0.00	-0.00	-0.00	-0.00	300.00	200.00	0.00	-0.00
327	-0.00	-0.00	-0.00	903.00	200.00	0.00	-0.00	-0.00	-0.00	-0.00	300.00	200.00	0.00	-0.00
328	-0.00	-0.00	-0.00	903.00	200.00	0.00	-0.00	-0.00	-0.00	-0.00	300.00	200.00	0.00	-0.00
329	-0.00	-0.00	-0.00	903.00	200.00	0.00	-0.00	-0.00	-0.00	-0.00	300.00	200.00	0.00	-0.00
330	-0.00	-0.00	-0.00	903.00	200.00	0.00	-0.00	-0.00	-0.00	-0.00	300.00	200.00	0.00	-0.00
331	-0.00	-0.00	-0.00	903.00	200.00	0.00	-0.00	-0.00	-0.00	-0.00	300.00	200.00	0.00	-0.00
332	-0.00	-0.00	-0.00	903.00	200.00	0.00	-0.00	-0.00	-0.00	-0.00	300.00	200.00	0.00	-0.00
333	-0.00	-0.00	-0.00	903.00	200.00	0.00	-0.00	-0.00	-0.00	-0.00	300.00	200.00	0.00	-0.00
334	-0.00	-0.00	-0.00	903.00	200.00	0.00	-0.00	-0.00	-0.00	-0.00	300.00	200.00	0.00	-0.00
335	-0.00	-0.00	-0.00	903.00	200.00	0.00	-0.00	-0.00	-0.00	-0.00	300.00	200.00	0.00	-0.00
336	-0.00	-0.00	-0.00	903.00	200.00	0.00	-0.00	-0.00	-0.00	-0.00	300.00	200.00	0.00	-0.00
337	-0.00	-0.00	-0.00	903.00	200.00	0.00	-0.00	-0.00	-0.00	-0.00	300.00	200.00	0.00	-0.00
338	-0.00	-0.00	-0.00	903.00	200.00	0.00	-0.00	-0.00	-0.00	-0.00	300.00	200.00	0.00	-0.00
339	-0.00	-0.00	-0.00	903.00	200.00	0.00	-0.00	-0.00	-0.00	-0.00	300.00	200.00	0.00	-0.00
340	-0.00	-0.00	-0.00	903.00	200.00	0.00	-0.00	-0.00	-0.00	-0.00	300.00	200.00	0.00	-0.00
341	-0.00	-0.00	-0.00	903.00	200.00	0.00	-0.00	-0.00	-0.00	-0.00	300.00	200.00	0.00	-0.00
342	-0.00	-0.00	-0.00	903.00	200.00	0.00	-0.00	-0.00	-0.00	-0.00	300.00	200.00	0.00	-0.00
343	-0.00	-0.00	-0.00	903.00	200.00	0.00	-0.00	-0.00	-0.00	-0.00	300.00	200.00	0.00	-0.00
344	-0.00	-0.00	-0.00	903.00	200.00	0.00	-0.00	-0.00	-0.00	-0.00	300.00	200.00	0.00	-0.00
345	-0.00	-0.00	-0.00	903.00	200.00	0.00	-0.00	-0.00	-0.00	-0.00	300.00	200.00	0.00	-0.00
346	-0.00	-0.00	-0.00	903.00	200.00	0.00	-0.00	-0.00	-0.00	-0.00	300.00	200.00	0.00	-0.00
347	-0.00	-0.00	-0.00	903.00	200.00	0.00	-0.00	-0.00	-0.00	-0.00	300.00	200.00	0.00	-0.00
348	-0.00	-0.00	-0.00	903.00	200.00	0.00	-0.00	-0.00	-0.00	-0.00	300.00	200.00	0.00	-0.00
349	-0.00	-0.00	-0.00	903.00	200.00	0.00	-0.00	-0.00	-0.00	-0.00	300.00	200.00	0.00	-0.00
350	-0.00	-0.00	-0.00	903.00	200.00	0.00	-0.00	-0.00	-0.00	-0.00	300.00	200.00	0.00	-0.00
351	-0.00	-0.00	-0.00	903.00	200.00	0.00	-0.00	-0.00	-0.00	-0.00	300.00	200.00	0.00	-0.00
352	-0.00	-0.00	-0.00	903.00	200.00	0.00	-0.00	-0.00	-0.00	-0.00	300.00	200.00	0.00	-0.00
353	-0.00	-0.00	-0.00	903.00	200.00	0.00	-0.00	-0.00	-0.00	-0.00	300.00	200.00	0.00	-0.00
354	-0.00	-0.00	-0.00	903.00	200.00	0.00	-0.00	-0.00	-0.00	-0.00	300.00	200.00	0.00	-0.00
355	-0.00	-0.00	-0.00	903.00	200.00	0.00	-0.00	-0.00	-0.00	-0.00	300.00	200.00	0.00	-0.00
356	-0.00	-0.00	-0.00	903.00	200.00	0.00	-0.00	-0.00	-0.00	-0.00	300.00	200.00	0.00	-0.00
357	-0.00	-0.00	-0.00	903.00	200.00	0.00	-0.00	-0.00	-0.00	-0.00	300.00	200.00	0.00	-0.00
358	-0.00	-0.00	-0.00	903.00	200.00	0.00	-0.00	-0.00	-0.00	-0.00	300.00	200.00	0.00	-0.00
359	-0.00	-0.00	-0.00	903.00	200.00	0.00	-0.00	-0.00	-0.00	-0.00	300.00	200.00	0.00	-0.00
360	-0.00	-0.00	-0.00	903.00	200.00	0.00	-0.00	-0.00	-0.00	-0.00	300.00	200.00	0.00	-0.00
361	-0.00	-0.00	-0.00	903.00	200.00	0.00	-0.00	-0.00	-0.00	-0.00	300.00	200.00	0.00	-0.00
362	-0.00	-0.00	-0.00	903.00	200.00	0.00	-0.00	-0.00	-0.00	-0.00	300.00	200.00	0.00	-0.00
363	-0.00	-0.00	-0.00	903.00	200.00	0.00	-0.00	-0.00	-0.00	-0.00	300.00	200.00	0.00	-0.00
364	-0.00	-0.00	-0.00	903.00	200.00	0.00	-0.00	-0.00	-0.00	-0.00	300.00	200.00	0.00	-0.00
365	-0.00	-0.00	-0.00	903.00	200.00	0.00	-0.00	-0.00	-0.00	-0.00	300.00	200.00	0.00	-0.00
366	-0.00	-0.00	-0.00	903.00	200.00	0.00	-0.00	-0.00	-0.00	-0.00	300.00	200.00	0.00	-0.00
367	-0.00	-0.00	-0.00	903.00	200.00	0.00	-0.00	-0.00	-0.00	-0.00	300.00	200.00	0.00	-0.00
368	-0.00	-0.00	-0.00	903.00	200.00	0.00	-0.00	-0.00	-0.00	-0.00	300.00	200.00	0.00	-0.00
369	-0.00	-0.00	-0.00	903.00	200.00	0.00	-0.00	-0.00	-0.00	-0.00	300.00	200.00	0.00	-0.00
370	-0.00	-0.00	-0.00	903.00	200.00	0.00	-0.00	-0.00	-0.00	-0.00	300.00	200.00	0.00	-0.00
371	-0.00	-0.00	-0.00	903.00	200.00	0.00	-0.00	-0.00	-0.00	-0.00	300.00	200.00	0.00	-0.00
372	-0.00	-0.00	-0.00	903.00	200.00	0.00	-0.00	-0.00	-0.00	-0.00	300.00	200.00	0.00	-0.00
373	-0.00	-0.00	-0.00	903.00	200.00	0.00	-0.00	-0.00	-0.00	-0.00	300.00	200.00	0.00	-0.00
374	-0.00	-0.00	-0.00	903.00	200.00	0.00	-0.00	-0.00	-0.00	-0.00	300.00	200.00	0.00	-0.00
375	-0.00	-0.00	-0.00	903.00	200.00	0.00	-0.00	-0.00	-0.00	-0.00	300.00	200.00	0.00	-0.00
376	-0.00	-0.00	-0.00	903.00	200.00	0.00	-0.00	-0.00	-0.00	-0.00	300.00	200.00	0.00	-0.00
377	-0.00	-0.00	-0.00	903.00	200.00	0.00	-0.00	-0.00	-0.00	-0.00	300.00	200.00	0.00	-0.00
378	-0.00	-0.00	-0.00	903.00	200.00	0.00	-0.00	-0.00	-0.00	-0.00	300.00	200.00	0.00	-0.00
379	-0.00	-0.00	-0.00	903.00	200.00	0.00	-0.00	-0.00	-0.00	-0.00	300.00	200.00	0.00	-0.00
380	-0.00	-0.00	-0.00	903.00	200.00	0.00	-0.00	-0.00	-0.00	-0.00	300.00	200.00	0.00	-0.00
381	-0.00	-0.00	-0.00	903.00	200.00	0.00	-0.00	-0.00	-0.00	-0.00	300.00	200.00	0.00	-0.00
382	-0.00	-0.00	-0.00	903.00	200.00	0.00	-0.00	-0.00	-0.00	-0.00	300.00	200.00	0.00	-0.00
383	-0.00	-0.00	-0.00	903.00	200.00	0.00	-0.00	-0.00	-0.00	-0.00	300.00	200.00	0.00	-0.00
384	-0.00	-0.00	-0.00	903.00	200.00	0.00	-0.00	-0.00	-0.00	-0.00	300.00	200.00	0.00	-0.00
385	-0.00	-0.00	-0.00	903.00	200.00	0.00	-0.00	0.00	0.00	0.00	300.00	200.00	0.00	0.00
386	-0.00	-0.00	-0.00	903.00	200.00	0.00	-0.00	-0.00	-0.00	-0.00	300.00	200.00	0.00	-0.00
387	-0.00	-0.00	-0.00	903.00	200.00	0.00	-0.00	-0.00	-0.00	-0.00	300.00	200.00	0.00	-0.00
388	-0.00	-0.00	-0.00	903.00	200.00	0.00	-0.00	-0.00	-0.00	-0.00	300.00	200.00	0.00	-0.00
389	-0.00	-0.00	-0.00	903.00	200.00	0.00	-0.00	-0.00	-0.00	-0.00	300.00	200.00	0.00	-0.00
390	-0.00	-0.00	-0.00	903.00	200.00	0.00	-0.00	-0.00	-0.00	-0.00	300.00	200.00	0.00	-0.00
391	-0.00	-0.00	-0.00	903.00	200.00	0.00	-0.00	-0.00	-0.00	-0.00	300.00	200.00	0.00	-0.00
392	-0.00	-0.00	-0.00	903.00	200.00	0.00	-0.00	-0.00	-0.00	-0.00	300.00	200.00	0.00	-0.00
393	-0.00	-0.00	-0.00	903.00	200.00	0.00	-0.00	-0.00	-0.00	-0.00	300.00	200.00	0.00	-0.00
394	-0.00	-0.00	-0.00	903.00	200.00	0.00	-0.00	-0.00	-0.00	-0.00	300.00	200.00	0.00	-0.00
395	-0.00	-0.00	-0.00	903.00	200.00	0.00	-0.00	-0.00	-0.00	-0.00	300.00	200.00	0.00	-0.00
396	-0.00	-0.00	-0.00	903.00	200.00	0.00	-0.00	-0.00	-0.00	-0.00	300.00	200.00	0.00	-0.00
397	-0.00	-0.00	-0.00	903.00	200.00	0.00	-0.00	-0.00	-0.00	-0.00	300.00	200.00	0.00	-0.00
398	-0.00	-0.00	-0.00	903.00	200.00	0.00	-0.00	-0.00	-0.00	-0.00	300.00	200.00	0.00	-0.00
399	-0.00	-0.00	-0.00	903.00	200.00	0.00	-0.00	-0.00	-0.00	-0.00	300.00	200.00	0.00	-0.00
400	-0.00	-0.00	-0.00	903.00	200.00	0.00	-0.00	-0.00	-0.00	-0.00	300.00	200.00	0.00	-0.00
401	-0.00	-0.00	-0.00	903.00	200.00	0.00	-0.00	-0.00	-0.00	-0.00	300.00	200.00	0.00	-0.00
402	42.50	-11.60	36.01	1145.80	254.24	0.00	-7948.67	-0.00	-0.00	-0.00	300.00	200.00	0.00	-0.00
403	21.51	-7.17	228.42	1051.30	151.24	0.00	-14840.06	-0.00	-0.00	-0.00	300.00	200.00	0.00	-0.00
404	32.58	-27.08	192.11	1052.17	153.61	0.00	-12851.94	-0.00	-0.00	-0.00	300.00	200.00	0.00	-0.00
405	47.00	-25.63	189.06	1050.22	154.00	0.00	-12441.60	-0.00	-0.00	-0.00	300.00	200.00	0.00	-0.00
406	70.80	-19.61	220.03	1045.51	149.93	0.00	-11874.33	-0.00	-0.00	-0.00	300.00	200.00	0.00	-0.00
407	89.95	-12.28	234.53	1041.97	148.08	0.00	-11729.31	-0.00	-0.00	-0.00	300.00	200.00	0.00	-0.00
408	90.03	-11.83	242.16	1039.86	145.81	0.00	-11545.63	-0.00	-0.00	-0.00	300.00	200.00	0.00	-0.00
409	73.78	-13.73	261.23	1036.18	142.06	0.00	-11761.46	0.00	0.00	0.00	300.00	200.00	0.00	0.00
410	67.75	-12.28	282.75	1030.09	137.61	0.00	-11683.39	-0.00	-0.00	-0.00	300.00	200.00	0.00	-0.00
411	78.66	-0.00	309.91	1022.20	133.53	0.00	-11774.47	-0.00	-0.00	-0.00	300.00	200.00	0.00	-0.00
412	97.43	10.76	327.30	1016.29	130.35	0.00	-11666.64	-0.00	-0.00	-0.00	300.00	200.00	0.00	-0.00
413	102.46	17.78	342.10	1012.05	128.37	0.00	-11658.64	-0.00	-0.00	-0.00	300.00	200.00	0.00	-0.00
414	97.20	21.06	354.92	1009.41	126.66	0.00	-11017.55	-0.00	-0.00	-0.00	300.00	200.00	0.00	-0.00
415	91.32	20.90	355.99	1007.67	125.85	0.00	-9715.41	-0.00	-0.00	-0.00	300.00	200.00	0.00	-0.00
416	87.43	21.06	356.60	1005.57	124.35	0.00	-7950.32	-0.00	-0.00	-0.00	300.00	200.00	0.00	-0.00
417	85.83	23.50	363.46	1003.13	123.51	0.00	-6446.11	-0.00	-0.00	-0.00	300.00	200.00	0.00	-0.00
418	87.43	27.08	380.40	999.87	122.10	0.00	-5246.01	-0.00	-0.00	-0.00	300.00	200.00	0.00	-0.00
419	81.71	28.69	400.24	996.67	119.86	0.00	-2277.18	0.00	0.00	0.00	300.00	200.00	0.00	0.00
420	83.31	27.62	424.65	994.30	118.51	0.00	-1895.48	-0.00	-0.00	-0.00	300.00	200.00	0.00	-0.00
421	85.53	25.02	452.88	992.25	117.45	0.00	-1854.71	-0.00	-0.00	-0.00	300.00	200.00	0.00	-0.00
422	87.89	22.20	478.82	991.24	116.76	0.00	-1813.35	-0.00	-0.00	-0.00	300.00	200.00	0.00	-0.00
423	90.71	20.52	502.32	989.85	115.86	0.00	-2091.09	-0.00	-0.00	-0.00	300.00	200.00	0.00	-0.00
424	93.15	20.29	525.36	988.30	114.90	0.00	-2334.45	-0.00	-0.00	-0.00	300.00	200.00	0.00	-0.00
425	94.07	21.67	543.98	987.32	114.11	0.00	-2582.54	-0.00	-0.00	-0.00	300.00	200.00	0.00	-0.00
426	93.23	24.19	559.84	986.07	113.00	0.00	-2429.78	-0.00	-0.00	-0.00	300.00	200.00	0.00	-0.00
427	91.25	27.62	574.34	984.46	112.11	0.00	-2166.58	-0.00	-0.00	-0.00	300.00	200.00	0.00	-0.00
428	88.96	31.28	585.02	984.14	111.79	0.00	-1939.55	-0.00	-0.00	-0.00	300.00	200.00	0.00	-0.00
429	86.52	34.26	595.70	984.15	112.09	0.00	-1596.45	-0.00	-0.00	-0.00	300.00	200.00	0.00	-0.00
430	84.38	37.99	603.94	983.65	111.93	0.00	-1386.48	-0.00	-0.00	-0.00	300.00	200.00	0.00	-0.00
431	82.17	40.36	610.05	982.99	111.86	0.00	-1018.21	-0.00	-0.00	-0.00	300.00	200.00	0.00	-0.00
432	79.96	41.28	614.93	982.35	111.76	0.00	-740.40	-0.00	-0.00	-0.00	300.00	200.00	0.00	-0.00
433	77.21	38.99	620.42	982.10	112.00	0.00	-699.73	-0.00	-0.00	-0.00	300.00	200.00	0.00	-0.00
434	77.29	39.83	621.03	980.03	110.81	0.00	-1080.07	-0.00	-0.00	-0.00	300.00	200.00	0.00	-0.00
435	73.93	36.54	624.54	979.74	110.97	0.00	-643.08	-0.00	-0.00	-0.00	300.00	200.00	0.00	-0.00
436	72.56	34.87	625.61	978.66	110.49	0.00	-847.02	-0.00	-0.00	-0.00	300.00	200.00	0.00	-0.00
437	70.88	33.04	627.44	977.56	110.55	0.00	-814.85	-0.00	-0.00	-0.00	300.00	200.00	0.00	-0.00
438	69.58	31.81	625.92	976.28	109.95	0.00	-952.70	-0.00	-0.00	-0.00	300.00	200.00	0.00	-0.00
439	67.44	30.44	622.25	975.24	109.76	0.00	-869.50	-0.00	-0.00	-0.00	300.00	200.00	0.00	-0.00
440	65.38	29.53	617.83	973.76	109.36	0.00	-897.34	-0.00	-0.00	-0.00	300.00	200.00	0.00	-0.00
441	62.48	29.07	613.25	972.79	109.18	0.00	-974.41	-0.00	-0.00	-0.00	300.00	200.00	0.00	-0.00
442	59.89	28.38	607.30	971.67	108.59	0.00	-1083.31	-0.00	-0.00	-0.00	300.00	200.00	0.00	-0.00
443	57.37	27.62	602.57	970.69	108.23	0.00	-1092.08	-0.00	-0.00	-0.00	300.00	200.00	0.00	-0.00
444	54.70	27.08	598.30	969.64	108.03	0.00	-1205.25	-0.00	-0.00	-0.00	300.00	200.00	0.00	-0.00
445	52.19	26.55	594.02	968.66	107.68	0.00	-1296.61	0.00	0.00	0.00	300.00	200.00	0.00	0.00
446	50.43	25.56	591.58	967.46	107.71	0.00	-1403.46	-0.00	-0.00	-0.00	300.00	200.00	0.00	-0.00
447	48.90	25.02	590.97	966.83	107.46	0.00	-1636.66	-0.00	-0.00	-0.00	300.00	200.00	0.00	-0.00
448	47.53	24.49	592.35	965.44	107.32	0.00	-1814.74	-0.00	-0.00	-0.00	300.00	200.00	0.00	-0.00
449	46.31	24.26	595.09	964.23	107.33	0.00	-1977.54	-0.00	-0.00	-0.00	300.00	200.00	0.00	-0.00
450	45.32	24.19	598.30	963.60	107.32	0.00	-2049.36	-0.00	-0.00	-0.00	300.00	200.00	0.00	-0.00
451	43.79	24.34	601.50	962.44	107.31	0.00	-2187.10	-0.00	-0.00	-0.00	300.00	200.00	0.00	-0.00
452	42.72	24.87	605.16	961.62	107.51	0.00	-2319.60	-0.00	-0.00	-0.00	300.00	200.00	0.00	-0.00
453	41.50	24.95	607.76	960.85	107.66	0.00	-2391.81	-0.00	-0.00	-0.00	300.00	200.00	0.00	-0.00
454	39.67	25.02	611.88	960.61	107.98	0.00	-2574.55	-0.00	-0.00	-0.00	300.00	200.00	0.00	-0.00
455	37.84	25.02	615.69	959.80	108.35	0.00	-2715.21	-0.00	-0.00	-0.00	300.00	200.00	0.00	-0.00
456	35.71	24.72	619.05	959.49	108.65	0.00	-2735.55	-0.00	-0.00	-0.00	300.00	200.00	0.00	-0.00
457	33.95	23.88	623.63	958.86	109.18	0.00	-3067.10	-0.00	-0.00	-0.00	300.00	200.00	0.00	-0.00
458	32.50	23.04	628.20	958.45	109.69	0.00	-3251.51	-0.00	-0.00	-0.00	300.00	200.00	0.00	-0.00
459	31.20	22.58	632.32	957.95	110.04	0.00	-3407.17	-0.00	-0.00	-0.00	300.00	200.00	0.00	-0.00
460	29.53	22.13	636.14	957.47	110.39	0.00	-3599.39	-0.00	-0.00	-0.00	300.00	200.00	0.00	-0.00
461	27.85	21.82	638.43	957.13	110.80	0.00	-3802.45	-0.00	-0.00	-0.00	300.00	200.00	0.00	-0.00
462	26.09	21.82	639.19	956.43	111.01	0.00	-3991.40	-0.00	-0.00	-0.00	300.00	200.00	0.00	-0.00
463	24.03	22.05	638.73	955.32	111.28	0.00	-4109.79	-0.00	-0.00	-0.00	300.00	200.00	0.00	-0.00
464	22.05	21.90	637.66	954.62	111.27	0.00	-4322.54	-0.00	-0.00	-0.00	300.00	200.00	0.00	-0.00
465	20.07	21.74	636.29	953.43	111.37	0.00	-4408.53	-0.00	-0.00	-0.00	300.00	200.00	0.00	-0.00
466	18.16	21.67	634.92	952.17	111.46	0.00	-4595.66	-0.00	-0.00	-0.00	300.00	200.00	0.00	-0.00
467	16.48	21.21	633.24	950.93	111.52	0.00	-4671.94	-0.00	-0.00	-0.00	300.00	200.00	0.00	-0.00
468	14.88	21.29	632.02	949.72	111.54	0.00	-4759.49	-0.00	-0.00	-0.00	300.00	200.00	0.00	-0.00
469	12.82	20.98	630.49	948.45	111.67	0.00	-4923.94	-0.00	-0.00	-0.00	300.00	200.00	0.00	-0.00
470	11.29	20.52	628.97	947.40	111.64	0.00	-5067.37	0.00	0.00	0.00	300.00	200.00	0.00	0.00
471	9.61	20.52	628.05	946.00	111.81	0.00	-5186.46	0.00	0.00	0.00	300.00	200.00	0.00	0.00
472	8.70	20.07	627.29	944.60	111.75	0.00	-5493.19	-0.00	-0.00	-0.00	300.00	200.00	0.00	-0.00
473	6.94	19.99	626.22	943.13	111.70	0.00	-5672.47	-0.00	-0.00	-0.00	300.00	200.00	0.00	-0.00
474	5.11	19.91	624.69	942.13	111.72	0.00	-5693.63	0.00	0.00	0.00	300.00	200.00	0.00	0.00
475	3.28	20.07	623.47	940.89	111.75	0.00	-5810.45	-0.00	-0.00	-0.00	300.00	200.00	0.00	-0.00
476	1.60	19.99	622.25	939.71	111.82	0.00	-5887.57	0.00	0.00	0.00	300.00	200.00	0.00	0.00
477	-0.00	20.29	621.19	938.45	111.86	0.00	-5914.96	-0.00	-0.00	-0.00	300.00	200.00	0.00	-0.00
478	-1.91	20.14	619.51	937.06	111.92	0.00	-6057.05	-0.00	-0.00	-0.00	300.00	200.00	0.00	-0.00
479	-3.43	20.45	618.29	935.43	111.75	0.00	-6150.78	-0.00	-0.00	-0.00	300.00	200.00	0.00	-0.00
480	-4.96	20.45	617.07	934.01	111.72	0.00	-6215.84	-0.00	-0.00	-0.00	300.00	200.00	0.00	-0.00
481	-6.71	20.22	615.39	932.38	111.48	0.00	-6294.00	-0.00	-0.00	-0.00	300.00	200.00	0.00	-0.00
482	-8.39	20.29	614.17	930.73	111.30	0.00	-6364.35	-0.00	-0.00	-0.00	300.00	200.00	0.00	-0.00
483	-9.69	20.45	613.25	929.05	111.37	0.00	-6425.92	-0.00	-0.00	-0.00	300.00	200.00	0.00	-0.00
484	-11.22	20.60	611.72	927.02	111.00	0.00	-6500.45	-0.00	-0.00	-0.00	300.00	200.00	0.00	-0.00
485	-12.05	20.90	611.11	925.02	110.96	0.00	-6551.06	-0.00	-0.00	-0.00	300.00	200.00	0.00	-0.00
486	-13.66	21.06	609.44	923.13	110.82	0.00	-6530.15	-0.00	-0.00	-0.00	300.00	200.00	0.00	-0.00
487	-14.95	21.59	607.60	920.86	110.65	0.00	-6602.48	-0.00	-0.00	-0.00	300.00	200.00	0.00	-0.00
488	-16.25	22.20	606.23	918.71	110.45	0.00	-6560.92	-0.00	-0.00	-0.00	300.00	200.00	0.00	-0.00
489	-17.32	22.81	604.55	916.25	110.20	0.00	-6620.54	-0.00	-0.00	-0.00	300.00	200.00	0.00	-0.00
490	-18.69	23.35	603.49	913.54	109.84	0.00	-6548.77	-0.00	-0.00	-0.00	300.00	200.00	0.00	-0.00
491	-19.53	23.96	602.72	911.28	109.42	0.00	-6531.55	-0.00	-0.00	-0.00	300.00	200.00	0.00	-0.00
492	-20.14	24.26	602.42	908.55	109.27	0.00	-6524.00	-0.00	-0.00	-0.00	300.00	200.00	0.00	-0.00
493	-20.75	24.57	602.87	905.51	108.83	0.00	-6455.19	-0.00	-0.00	-0.00	300.00	200.00	0.00	-0.00
494	-21.06	25.10	602.87	902.62	108.58	0.00	-6396.73	-0.00	-0.00	-0.00	300.00	200.00	0.00	-0.00
495	-22.05	25.33	603.49	899.81	108.22	0.00	-6272.67	-0.00	-0.00	-0.00	300.00	200.00	0.00	-0.00
496	-22.51	25.86	604.55	896.72	107.72	0.00	-6297.90	-0.00	-0.00	-0.00	300.00	200.00	0.00	-0.00
497	-23.35	26.55	606.69	893.87	107.29	0.00	-6153.47	-0.00	-0.00	-0.00	300.00	200.00	0.00	-0.00
498	-24.11	27.24	608.52	890.96	106.92	0.00	-5942.54	-0.00	-0.00	-0.00	300.00	200.00	0.00	-0.00
499	-25.48	28.08	610.81	887.56	106.47	0.00	-5720.50	-0.00	-0.00	-0.00	300.00	200.00	0.00	-0.00
500	-26.70	28.92	614.01	884.88	106.11	0.00	-5620.85	-0.00	-0.00	-0.00	300.00	200.00	0.00	-0.00
501	-27.92	29.45	616.76	882.07	105.74	0.00	-5426.15	-0.00	-0.00	-0.00	300.00	200.00	0.00	-0.00
502	-29.83	30.44	619.96	879.74	105.49	0.00	-5238.79	-0.00	-0.00	-0.00	300.00	200.00	0.00	-0.00
503	-31.66	30.90	623.17	877.36	104.95	0.00	-5147.54	-0.00	-0.00	-0.00	300.00	200.00	0.00	-0.00
504	-33.57	31.20	626.22	874.93	104.82	0.00	-4969.95	-0.00	-0.00	-0.00	300.00	200.00	0.00	-0.00
505	-36.01	32.12	630.65	873.24	104.57	0.00	-4808.75	-0.00	-0.00	-0.00	300.00	200.00	0.00	-0.00
506	-39.22	33.34	633.09	871.55	104.27	0.00	-4672.82	-0.00	-0.00	-0.00	300.00	200.00	0.00	-0.00
507	-42.57	34.26	637.05	870.09	104.24	0.00	-4546.28	-0.00	-0.00	-0.00	300.00	200.00	0.00	-0.00
508	-46.54	34.64	641.17	869.23	104.00	0.00	-4433.24	-0.00	-0.00	-0.00	300.00	200.00	0.00	-0.00
509	-50.35	34.94	645.29	868.31	104.09	0.00	-4441.25	-0.00	-0.00	-0.00	300.00	200.00	0.00	-0.00
510	-54.63	35.48	648.19	867.76	103.95	0.00	-4375.08	-0.00	-0.00	-0.00	300.00	200.00	0.00	-0.00
511	-59.28	35.71	651.55	867.24	103.98	0.00	-4429.42	-0.00	-0.00	-0.00	300.00	200.00	0.00	-0.00
512	-63.71	36.39	653.23	866.63	103.95	0.00	-4367.66	-0.00	-0.00	-0.00	300.00	200.00	0.00	-0.00
513	-67.60	36.70	654.30	866.34	103.96	0.00	-4385.29	-0.00	-0.00	-0.00	300.00	200.00	0.00	-0.00
514	-72.25	37.23	653.84	865.68	103.94	0.00	-4373.52	-0.00	-0.00	-0.00	300.00	200.00	0.00	-0.00
515	-76.45	38.22	652.77	865.13	103.83	0.00	-4361.67	-0.00	-0.00	-0.00	300.00	200.00	0.00	-0.00
516	-80.49	38.91	649.41	864.58	103.57	0.00	-4270.59	-0.00	-0.00	-0.00	300.00	200.00	0.00	-0.00
517	-84.84	39.75	645.14	863.97	103.64	0.00	-4235.69	6.71	1.37	36.16	418.99	270.04	0.00	-150.91
518	-88.27	39.98	639.19	863.47	103.56	0.00	-4028.36	10.45	-10.99	191.35	436.60	284.53	0.00	438.79
519	-91.17	41.12	630.34	862.48	103.51	0.00	-3910.27	16.33	-2.06	197.30	432.95	283.37	0.00	238.89
520	-93.00	40.97	616.00	861.61	103.34	0.00	-3665.84	32.04	2.06	203.40	433.46	284.92	0.00	363.43
521	-93.54	39.52	600.43	860.76	103.74	0.00	-3700.37	51.12	1.83	237.12	426.25	282.50	0.00	94.81
522	-93.54	38.91	583.34	859.60	103.64	0.00	-3465.73	57.30	-1.14	252.84	428.00	284.85	0.00	247.50
523	-92.77	36.85	560.61	858.42	103.92	0.00	-3473.83	51.50	0.08	264.59	423.88	284.08	0.00	86.38
524	-91.25	35.10	537.87	857.21	104.11	0.00	-3468.14	45.70	-1.75	277.86	423.06	284.79	0.00	39.58
525	-88.58	33.49	513.15	856.26	104.19	0.00	-3406.30	47.61	-3.66	284.73	421.38	285.21	0.00	15.01
526	-84.69	31.13	484.01	854.77	104.60	0.00	-3465.99	53.86	-4.50	284.88	419.39	285.59	0.00	-70.81
527	-80.18	29.07	455.47	853.65	104.46	0.00	-3538.65	56.61	-6.79	285.49	417.53	285.94	0.00	-58.73
528	-75.07	27.08	426.79	852.59	104.61	0.00	-3558.53	57.22	-10.30	295.41	414.36	287.09	0.00	-110.35
529	-69.12	24.19	393.52	850.54	104.54	0.00	-3645.30	60.73	-16.02	308.99	410.52	288.00	0.00	-49.07
530	-63.32	21.90	361.94	849.50	104.13	0.00	-3789.89	65.00	-19.07	315.55	407.35	288.97	0.00	26.25
531	-57.14	19.23	330.51	847.88	103.88	0.00	-3953.04	67.60	-22.20	321.35	403.56	289.27	0.00	-112.27
532	-49.97	16.71	294.49	846.11	103.32	0.00	-4059.82	69.20	-25.63	329.90	400.88	289.82	0.00	-307.78
533	-42.57	14.80	261.23	843.95	102.34	0.00	-4146.37	71.03	-27.92	339.36	398.47	290.29	0.00	-496.03
534	-35.10	12.74	227.66	841.07	100.94	0.00	-4225.87	73.78	-29.60	352.48	396.49	290.74	0.00	-726.23
535	-25.33	11.22	190.58	836.95	99.44	0.00	-4265.15	76.37	-30.21	372.01	394.75	290.81	0.00	-867.93
536	-15.49	10.15	157.93	829.96	96.43	0.00	-4269.37	78.28	-30.29	394.59	393.16	290.95	0.00	-1045.32
537	-6.03	9.54	128.94	823.47	93.96	0.00	-4347.41	79.42	-29.83	420.68	392.06	291.11	0.00	-1141.10
538	2.44	9.38	103.45	814.50	89.97	0.00	-4336.24	80.03	-28.84	449.68	391.11	291.01	0.00	-1212.57
539	7.63	8.85	85.91	807.09	86.68	0.00	-4318.70	80.41	-27.92	474.85	390.42	290.87	0.00	-1245.39
540	10.45	7.93	71.41	799.79	82.91	0.00	-4456.22	80.26	-27.24	498.66	389.78	291.25	0.00	-1263.07
541	11.60	6.79	57.07	789.90	75.40	0.00	-4545.06	79.88	-26.70	523.38	389.21	291.08	0.00	-1374.52
542	13.20	6.41	46.08	777.83	68.87	0.00	-4750.89	79.50	-27.31	544.59	388.43	291.12	0.00	-1464.68
543	14.57	6.56	36.16	763.76	53.16	0.00	-4888.22	79.50	-28.76	564.27	387.78	291.51	0.00	-1484.35
544	16.63	6.56	27.01	741.98	39.55	0.00	-5091.18	79.12	-30.82	583.95	386.93	291.72	0.00	-1531.07
545	18.31	6.03	20.14	709.82	13.64	0.00	-5589.75	78.89	-33.26	599.21	386.48	291.98	0.00	-1517.46
546	-0.00	-0.00	-0.00	903.00	200.00	0.00	-0.00	77.97	-35.55	613.40	385.90	292.19	0.00	-1705.59
547	-0.00	-0.00	-0.00	903.00	200.00	0.00	-0.00	76.75	-37.92	625.31	384.99	292.34	0.00	-1775.12
548	-0.00	-0.00	-0.00	903.00	200.00	0.00	-0.00	75.30	-39.37	633.70	384.44	292.42	0.00	-1938.83
549	-0.00	-0.00	-0.00	903.00	200.00	0.00	-0.00	73.93	-40.74	640.56	383.61	292.52	0.00	-2021.75
550	19.15	2.06	-6.56	1154.16	390.70	0.00	181.86	71.64	-40.74	646.21	383.16	292.56	0.00	-2134.30
551	19.07	2.14	-6.87	1149.67	391.11	0.00	211.42	69.81	-39.83	650.79	382.58	292.29	0.00	-2193.60
552	18.92	1.98	-7.17	1139.17	382.98	0.00	-4.71	67.37	-38.53	653.23	381.92	292.17	0.00	-2146.92
553	19.07	1.98	-7.32	1140.50	379.17	0.00	-75.02	64.54	-36.09	653.38	381.48	291.83	0.00	-2096.15
554	18.84	1.98	-7.17	1145.55	382.98	0.00	-8.44	61.72	-33.80	652.92	381.12	291.56	0.00	-2043.94
555	18.77	2.06	-7.17	1139.17	382.98	0.00	-27.76	58.75	-31.51	648.96	380.63	291.23	0.00	-1827.61
556	18.77	2.06	-7.02	1150.83	391.30	0.00	81.60	55.62	-29.22	643.77	380.00	290.92	0.00	-1737.95
557	19.00	1.98	-7.02	1150.83	386.96	0.00	107.48	52.64	-27.24	637.05	379.40	290.87	0.00	-1590.77
558	18.92	1.98	-7.17	1126.40	387.23	0.00	101.13	50.28	-26.02	630.04	378.91	290.68	0.00	-1467.74
559	18.84	1.98	-7.02	1137.78	386.96	0.00	13.27	47.76	-24.95	622.71	378.00	290.47	0.00	-1378.06
560	18.92	1.98	-6.87	1149.67	391.11	0.00	128.34	45.55	-24.19	615.84	376.86	290.49	0.00	-1229.55
561	18.92	2.06	-7.02	1137.78	382.61	0.00	-26.87	43.79	-23.80	609.89	375.81	290.52	0.00	-1189.50
562	19.00	1.91	-6.87	1136.33	400.00	0.00	333.15	42.27	-23.80	605.16	374.51	290.52	0.00	-1083.80
563	19.00	1.91	-6.71	1155.27	395.45	0.00	210.68	40.74	-23.73	602.72	373.29	290.53	0.00	-1027.11
564	18.84	1.98	-7.02	1144.30	386.96	0.00	23.22	39.67	-24.03	601.81	372.11	290.67	0.00	-941.27
565	18.92	1.91	-7.17	1139.17	378.72	0.00	-90.09	38.83	-24.26	602.72	370.94	290.73	0.00	-843.69
566	18.84	2.14	-6.56	1161.14	400.00	0.00	196.24	37.99	-24.26	604.40	369.83	290.84	0.00	-713.93
567	18.84	1.98	-6.71	1155.27	386.36	0.00	-101.26	37.08	-24.11	607.15	368.84	290.58	0.00	-658.26
568	18.69	1.75	-6.87	1136.33	395.56	0.00	247.53	35.93	-23.42	610.96	368.03	290.46	0.00	-557.54
569	18.62	1.98	-7.02	1137.78	391.30	0.00	74.30	34.71	-22.96	614.93	367.00	290.32	0.00	-430.07
570	18.92	1.83	-7.02	1131.26	386.96	0.00	121.08	33.26	-22.58	618.59	366.67	290.33	0.00	-341.81
571	18.62	1.98	-6.87	1136.33	391.11	0.00	96.47	31.59	-22.05	622.86	365.85	290.05	0.00	-235.52
572	-0.00	-0.00	-0.00	903.00	200.00	0.00	-0.00	29.83	-22.28	625.61	365.27	290.15	0.00	-136.90
573	-0.00	-0.00	-0.00	903.00	200.00	0.00	-0.00	28.00	-22.35	627.59	364.55	290.10	0.00	-131.08
574	18.62	1.91	-7.02	1157.35	378.26	0.00	-187.92	26.17	-22.20	630.65	363.44	290.20	0.00	-53.40
575	18.62	1.98	-6.71	1148.45	395.45	0.00	153.28	24.80	-22.20	633.39	362.44	290.24	0.00	30.51
576	18.69	1.75	-6.56	1140.21	390.70	0.00	127.04	23.12	-22.28	634.61	361.53	290.36	0.00	-19.45
577	18.69	1.75	-6.56	1147.19	400.00	0.00	288.68	21.21	-22.58	636.75	359.60	290.34	0.00	57.69
578	18.54	1.75	-6.71	1162.09	395.45	0.00	124.84	20.07	-22.43	637.36	358.32	290.54	0.00	80.78
579	18.62	1.83	-6.87	1163.00	386.67	0.00	0.51	18.92	-22.20	637.05	356.77	290.92	0.00	96.72
580	-0.00	-0.00	-0.00	903.00	200.00	0.00	-0.00	17.55	-21.97	637.05	355.04	291.16	0.00	176.95
581	18.62	1.83	-6.71	1155.27	381.82	0.00	-75.60	16.02	-21.51	637.66	353.41	291.55	0.00	189.80
582	18.84	1.91	-6.87	1129.67	391.11	0.00	147.84	14.57	-21.13	638.58	352.11	291.95	0.00	243.97
583	18.77	1.83	-6.87	1149.67	391.11	0.00	113.93	13.12	-21.51	639.50	350.82	292.67	0.00	272.54
584	18.62	1.83	-6.71	1162.09	400.00	0.00	227.49	11.98	-21.90	640.26	349.33	293.14	0.00	387.64
585	-0.00	-0.00	-0.00	903.00	200.00	0.00	-0.00	10.60	-22.66	639.50	348.03	293.72	0.00	457.24
586	18.69	1.91	-6.41	1145.86	400.00	0.00	299.73	9.61	-23.12	639.19	346.34	294.25	0.00	489.41
587	-0.00	-0.00	-0.00	903.00	200.00	0.00	-0.00	9.00	-23.96	639.04	344.84	294.70	0.00	622.18
588	18.69	1.91	-7.17	1145.55	374.47	0.00	-222.71	7.78	-24.26	638.89	343.21	295.10	0.00	735.46
589	18.69	1.83	-6.71	1148.45	395.45	0.00	182.76	6.48	-24.34	639.04	341.05	295.42	0.00	839.53
590	18.62	1.83	-7.02	1150.83	391.30	0.00	109.13	5.34	-23.88	639.65	339.43	295.71	0.00	926.34
591	18.69	1.83	-6.87	1149.67	391.11	0.00	122.24	4.12	-23.96	638.43	337.79	296.08	0.00	1072.19
592	18.69	1.91	-6.56	1154.16	400.00	0.00	238.11	3.05	-23.73	637.51	335.54	296.27	0.00	1274.46
593	18.62	1.83	-7.02	1150.83	386.96	0.00	5.31	2.14	-23.27	636.44	333.59	296.67	0.00	1308.54
594	-0.00	-0.00	-0.00	903.00	200.00	0.00	-0.00	1.22	-22.66	635.68	331.54	296.74	0.00	1565.21
595	18.69	1.68	-6.87	1143.00	386.67	0.00	65.10	0.38	-22.58	634.61	329.57	296.99	0.00	1643.30
596	18.69	1.83	-6.87	1149.67	391.11	0.00	99.35	-0.61	-22.20	634.77	327.55	297.02	0.00	1765.47
597	18.62	1.75	-7.02	1137.78	378.26	0.00	-114.77	-1.45	-22.20	634.92	325.81	297.09	0.00	1988.70
598	18.62	1.83	-6.71	1148.45	400.00	0.00	252.46	-2.37	-21.97	634.92	323.72	297.28	0.00	2076.39
599	18.77	1.83	-7.17	1132.79	382.98	0.00	-30.68	-3.28	-21.67	634.16	322.23	297.31	0.00	2268.22
600	18.62	1.83	-6.71	1148.45	381.82	0.00	-86.00	-4.50	-21.36	634.00	320.51	297.23	0.00	2312.07
601	18.69	1.83	-6.71	1148.45	390.91	0.00	97.79	-5.19	-21.29	633.70	318.71	297.23	0.00	2434.40
602	18.62	1.83	-7.02	1144.30	391.30	0.00	75.30	-6.03	-21.36	632.02	316.88	297.25	0.00	2520.96
603	-0.00	-0.00	-0.00	903.00	200.00	0.00	-0.00	-6.71	-21.36	630.95	315.24	297.03	0.00	2603.74
604	18.62	1.83	-6.87	1149.67	386.67	0.00	24.92	-7.63	-21.36	629.43	313.67	296.97	0.00	2687.94
605	18.62	1.75	-6.87	1156.33	391.11	0.00	69.00	-8.39	-21.29	628.05	312.32	296.70	0.00	2746.59
606	18.69	1.75	-6.71	1148.45	395.45	0.00	178.60	-9.38	-21.21	627.29	310.73	296.52	0.00	2869.42
607	18.62	1.68	-6.71	1141.64	386.36	0.00	-44.04	-10.76	-21.36	625.76	309.07	296.32	0.00	2865.53
608	18.69	1.83	-6.71	1148.45	395.45	0.00	182.76	-12.13	-21.36	625.61	307.68	295.95	0.00	3005.60
609	18.84	1.75	-7.02	1144.30	391.30	0.00	91.72	-13.28	-21.21	624.69	306.16	295.85	0.00	3092.48
610	18.77	1.83	-6.71	1148.45	386.36	0.00	-41.61	-14.72	-21.29	623.93	304.40	295.43	0.00	3220.43
611	18.77	1.60	-6.71	1155.27	400.00	0.00	259.57	-15.95	-21.59	622.41	302.87	295.22	0.00	3258.58
612	18.77	1.83	-6.71	1148.45	381.82	0.00	-58.26	-17.17	-21.21	621.95	300.88	294.95	0.00	3378.50
613	18.77	1.68	-6.56	1147.19	395.35	0.00	166.60	-18.08	-21.06	622.41	299.12	294.43	0.00	3469.49
614	19.07	1.68	-6.87	1143.00	400.00	0.00	276.18	-18.69	-20.68	623.02	297.28	294.24	0.00	3583.78
615	-0.00	-0.00	-0.00	903.00	200.00	0.00	-0.00	-19.99	-20.14	625.15	295.39	293.78	0.00	3571.54
616	18.92	1.68	-7.17	1139.17	382.98	0.00	-24.19	-21.21	-19.30	627.90	293.22	293.61	0.00	3697.31
617	-0.00	-0.00	-0.00	903.00	200.00	0.00	-0.00	-22.35	-19.15	631.41	291.08	293.14	0.00	3629.51
618	19.00	1.68	-6.87	1149.67	400.00	0.00	249.74	-23.35	-18.92	633.24	288.51	293.20	0.00	3694.83
619	18.92	1.75	-7.17	1139.17	387.23	0.00	-7.47	-24.57	-19.00	635.53	286.31	292.97	0.00	3658.87
620	19.07	1.60	-6.71	1148.45	386.36	0.00	48.55	-25.41	-18.92	636.75	284.04	292.88	0.00	3655.40
621	19.07	1.68	-6.87	1156.33	391.11	0.00	130.04	-26.55	-18.84	638.12	281.99	292.87	0.00	3695.10
622	19.00	1.75	-6.71	1141.64	386.36	0.00	8.84	-28.00	-18.92	640.26	279.98	292.90	0.00	3657.66
623	19.00	1.68	-6.87	1143.00	395.56	0.00	222.27	-29.22	-18.92	641.94	278.18	292.85	0.00	3694.82
624	18.84	1.68	-6.71	1141.64	390.91	0.00	84.27	-31.20	-19.45	644.07	276.47	292.96	0.00	3691.02
625	18.92	1.60	-7.02	1131.26	386.96	0.00	58.88	-33.49	-19.61	645.75	274.83	293.05	0.00	3668.38
626	18.92	1.83	-6.71	1141.64	386.36	0.00	-23.58	-35.55	-20.29	646.97	273.40	293.21	0.00	3653.62
627	18.92	1.68	-6.56	1161.14	400.00	0.00	238.11	-37.69	-21.67	648.19	271.96	293.27	0.00	3659.32
628	19.00	1.60	-6.87	1136.33	382.22	0.00	-24.92	-40.44	-22.66	648.96	270.51	293.20	0.00	3619.72
629	19.00	1.53	-6.56	1154.16	400.00	0.00	303.40	-42.57	-23.65	649.26	269.47	293.40	0.00	3518.76
630	18.92	1.83	-6.87	1143.00	391.11	0.00	86.64	-45.39	-24.49	649.57	268.43	293.45	0.00	3567.90
631	19.07	1.68	-6.87	1136.33	386.67	0.00	-12.72	-48.37	-25.41	649.26	267.14	293.63	0.00	3539.81
632	18.84	1.60	-6.56	1161.14	400.00	0.00	242.54	-50.89	-26.09	650.02	266.62	293.52	0.00	3548.08
633	19.23	1.75	-6.87	1143.00	395.56	0.00	157.17	-53.94	-26.70	649.57	265.68	293.68	0.00	3529.02
634	19.07	1.60	-6.56	1147.19	395.35	0.00	221.96	-57.45	-27.39	648.80	264.86	293.74	0.00	3448.23
635	19.07	1.53	-6.87	1136.33	391.11	0.00	130.55	-60.27	-28.00	649.11	264.25	293.70	0.00	3445.05
636	19.15	1.68	-6.71	1141.64	395.45	0.00	229.58	-63.10	-28.84	648.50	263.29	293.65	0.00	3492.67
637	19.00	1.60	-6.87	1136.33	391.11	0.00	75.28	-66.45	-29.22	646.51	262.47	293.65	0.00	3414.70
638	19.15	1.68	-6.71	1155.27	400.00	0.00	293.73	-69.89	-29.75	645.75	262.00	293.48	0.00	3437.45
639	18.92	1.68	-6.71	1141.64	400.00	0.00	247.96	-72.94	-30.36	643.01	261.20	293.64	0.00	3390.34
640	19.15	1.53	-6.87	1136.33	386.67	0.00	37.13	-76.14	-30.59	640.72	260.49	293.55	0.00	3318.61
641	19.15	1.53	-6.87	1143.00	386.67	0.00	-18.82	-78.81	-30.90	637.82	259.88	293.44	0.00	3320.53
642	19.30	1.75	-6.71	1148.45	400.00	0.00	248.30	-81.71	-31.28	634.61	259.32	293.39	0.00	3227.36
643	19.30	1.68	-6.71	1141.64	400.00	0.00	255.58	-84.46	-31.74	629.73	258.49	293.48	0.00	3124.12
644	19.15	1.37	-6.71	1134.82	395.45	0.00	220.21	-87.28	-32.20	624.54	257.85	293.43	0.00	3054.30
645	19.38	1.60	-6.87	1156.33	391.11	0.00	47.47	-89.49	-32.50	618.90	257.40	293.15	0.00	2936.61
646	-0.00	-0.00	-0.00	903.00	200.00	0.00	-0.00	-92.32	-32.73	607.60	256.76	293.52	0.00	2562.55
647	19.68	1.37	-6.56	1168.12	390.70	0.00	116.57	-93.77	-31.05	597.08	255.69	292.77	0.00	2651.43
648	19.23	1.45	-6.71	1148.45	400.00	0.00	170.62	-94.53	-29.37	580.29	255.04	292.87	0.00	2419.87
649	-0.00	-0.00	-0.00	903.00	200.00	0.00	-0.00	-94.38	-28.53	563.51	254.10	292.34	0.00	2495.85
650	19.91	1.37	-6.87	1143.00	377.78	0.00	-154.11	-94.83	-25.41	544.28	253.32	292.29	0.00	2329.96
651	19.30	1.22	-6.56	1147.19	400.00	0.00	60.50	-93.99	-23.65	523.53	252.61	291.81	0.00	2242.95
652	19.61	1.07	-6.71	1148.45	395.45	0.00	114.09	-91.71	-21.74	499.27	251.50	291.75	0.00	2113.00
653	-0.00	-0.00	-0.00	903.00	200.00	0.00	-0.00	-90.03	-19.76	475.92	251.23	291.50	0.00	1990.92
654	-0.00	-0.00	-0.00	903.00	200.00	0.00	-0.00	-87.36	-18.16	450.13	250.37	291.05	0.00	1810.88
655	20.37	1.22	-6.26	1151.78	400.00	0.00	222.74	-83.77	-16.63	420.68	249.73	291.11	0.00	1533.36
656	-0.00	-0.00	-0.00	903.00	200.00	0.00	-0.00	-79.57	-15.18	391.69	248.81	290.69	0.00	1321.75
657	-0.00	-0.00	-0.00	903.00	200.00	0.00	-0.00	-74.39	-13.50	358.89	247.70	290.39	0.00	1084.31
658	20.68	0.84	-6.56	1140.21	390.70	0.00	150.28	-67.52	-11.75	322.57	246.64	290.54	0.00	904.51
659	20.75	0.92	-6.71	1141.64	395.45	0.00	198.36	-60.12	-9.61	288.85	245.32	290.12	0.00	808.35
660	-0.00	-0.00	-0.00	903.00	200.00	0.00	-0.00	-51.65	-7.93	251.92	242.76	289.88	0.00	602.35
661	20.68	1.07	-6.56	1140.21	390.70	0.00	27.32	-41.35	-5.57	213.32	239.49	289.56	0.00	605.99
662	-0.00	-0.00	-0.00	903.00	200.00	0.00	-0.00	-30.29	-4.20	180.82	235.70	288.44	0.00	530.48
663	-0.00	-0.00	-0.00	903.00	200.00	0.00	-0.00	-21.29	-2.29	149.84	231.26	287.37	0.00	454.78
664	20.83	0.99	-6.87	1129.67	382.22	0.00	-91.55	-14.80	-0.84	124.21	227.76	286.49	0.00	490.34
665	20.98	0.84	-6.71	1134.82	400.00	0.00	225.07	-10.22	-0.08	106.66	224.89	285.84	0.00	558.68
666	21.06	0.69	-6.41	1145.86	395.24	0.00	144.96	-7.63	-0.00	91.09	223.12	283.75	0.00	436.77
667	21.29	0.92	-6.26	1144.46	400.00	0.00	259.59	-6.48	-0.15	74.62	222.09	283.03	0.00	433.88
668	21.29	0.84	-6.41	1145.86	395.24	0.00	152.59	-5.42	-0.76	61.49	221.84	280.40	0.00	397.50
669	21.29	1.07	-6.71	1141.64	390.91	0.00	78.03	-4.27	-1.37	49.13	218.01	277.02	0.00	336.55
670	21.13	0.92	-6.41	1145.86	395.24	0.00	150.05	-2.52	-1.98	39.06	219.14	275.00	0.00	291.65
671	21.21	1.22	-6.56	1147.19	400.00	0.00	213.09	0.46	-2.29	32.04	220.00	274.29	0.00	194.22
672	21.36	1.14	-6.41	1160.14	395.24	0.00	145.69	2.59	-2.29	26.09	212.28	271.35	0.00	167.40
673	21.36	1.07	-6.56	1133.23	395.35	0.00	127.75	3.36	-2.29	20.14	211.36	271.21	0.00	150.62
674	-0.00	-0.00	-0.00	903.00	200.00	0.00	-0.00	2.75	-1.75	13.43	225.00	270.45	0.00	153.45
675	21.29	1.14	-6.56	1154.16	390.70	0.00	86.76	0.99	-0.92	5.19	238.24	252.94	0.00	133.29
676	21.21	1.22	-6.87	1129.67	391.11	0.00	23.06	-0.00	-0.00	-0.00	300.00	200.00	0.00	-0.00
677	20.98	1.14	-6.56	1161.14	395.35	0.00	49.50	-0.00	-0.00	-0.00	300.00	200.00	0.00	-0.00
678	21.29	1.14	-6.26	1151.78	390.24	0.00	148.49	-0.00	-0.00	-0.00	300.00	200.00	0.00	-0.00
679	21.06	1.07	-6.41	1138.71	390.48	0.00	119.89	-0.00	-0.00	-0.00	300.00	200.00	0.00	-0.00
680	-0.00	-0.00	-0.00	903.00	200.00	0.00	-0.00	-0.00	-0.00	-0.00	300.00	200.00	0.00	-0.00
681	-0.00	-0.00	-0.00	903.00	200.00	0.00	-0.00	-0.00	-0.00	-0.00	300.00	200.00	0.00	-0.00
682	20.98	1.07	-6.41	1153.00	390.48	0.00	67.21	-0.00	-0.00	-0.00	300.00	200.00	0.00	-0.00
683	21.06	1.22	-6.41	1145.86	390.48	0.00	98.09	-0.00	-0.00	-0.00	300.00	200.00	0.00	-0.00
684	20.98	1.14	-6.56	1140.21	395.35	0.00	210.78	-0.00	-0.00	-0.00	300.00	200.00	0.00	-0.00
685	20.98	1.22	-6.41	1138.71	395.24	0.00	192.19	-0.00	-0.00	-0.00	300.00	200.00	0.00	-0.00
686	20.90	1.53	-6.41	1153.00	400.00	0.00	205.99	-0.00	-0.00	-0.00	300.00	200.00	0.00	-0.00
687	21.13	1.37	-6.87	1136.33	386.67	0.00	8.14	-0.00	-0.00	-0.00	300.00	200.00	0.00	-0.00
688	-0.00	-0.00	-0.00	903.00	200.00	0.00	-0.00	-0.00	-0.00	-0.00	300.00	200.00	0.00	-0.00
689	20.98	1.45	-6.87	1136.33	386.67	0.00	-38.15	-0.00	-0.00	-0.00	300.00	200.00	0.00	-0.00
690	20.90	1.37	-6.56	1154.16	390.70	0.00	93.86	-0.00	-0.00	-0.00	300.00	200.00	0.00	-0.00
691	-0.00	-0.00	-0.00	903.00	200.00	0.00	-0.00	-0.00	-0.00	-0.00	300.00	200.00	0.00	-0.00
692	-0.00	-0.00	-0.00	903.00	200.00	0.00	-0.00	-0.00	-0.00	-0.00	300.00	200.00	0.00	-0.00
693	-0.00	-0.00	-0.00	903.00	200.00	0.00	-0.00	-0.00	-0.00	-0.00	300.00	200.00	0.00	-0.00
694	20.75	1.37	-6.71	1128.00	395.45	0.00	222.29	-0.00	-0.00	-0.00	300.00	200.00	0.00	-0.00
695	20.75	1.45	-6.87	1136.33	391.11	0.00	102.91	-0.00	-0.00	-0.00	300.00	200.00	0.00	-0.00
696	-0.00	-0.00	-0.00	903.00	200.00	0.00	-0.00	-0.00	-0.00	-0.00	300.00	200.00	0.00	-0.00
697	20.75	1.37	-6.56	1154.16	390.70	0.00	87.65	-0.00	-0.00	-0.00	300.00	200.00	0.00	-0.00
698	20.68	1.37	-6.71	1155.27	395.45	0.00	147.04	-0.00	-0.00	-0.00	300.00	200.00	0.00	-0.00
699	20.75	1.37	-6.56	1140.21	400.00	0.00	276.96	-0.00	-0.00	-0.00	300.00	200.00	0.00	-0.00
700	20.68	1.45	-6.71	1148.45	395.45	0.00	160.56	-0.00	-0.00	-0.00	300.00	200.00	0.00	-0.00
701	20.75	1.45	-6.87	1136.33	395.56	0.00	172.25	-0.00	-0.00	-0.00	300.00	200.00	0.00	-0.00
702	20.68	1.45	-6.56	1147.19	395.35	0.00	183.11	-0.00	-0.00	-0.00	300.00	200.00	0.00	-0.00
703	20.83	1.37	-6.56	1140.21	400.00	0.00	315.11	-0.00	-0.00	-0.00	300.00	200.00	0.00	-0.00
704	20.83	1.37	-6.26	1159.10	400.00	0.00	289.17	-0.00	-0.00	-0.00	300.00	200.00	0.00	-0.00
705	-0.00	-0.00	-0.00	903.00	200.00	0.00	-0.00	-0.00	-0.00	-0.00	300.00	200.00	0.00	-0.00
706	20.75	1.53	-6.56	1140.21	395.35	0.00	212.91	-0.00	-0.00	-0.00	300.00	200.00	0.00	-0.00
707	20.68	1.60	-6.71	1121.18	390.91	0.00	72.83	-0.00	-0.00	-0.00	300.00	200.00	0.00	-0.00
708	20.37	1.37	-6.71	1128.00	395.45	0.00	193.51	-0.00	-0.00	-0.00	300.00	200.00	0.00	-0.00
709	20.83	1.53	-6.71	1148.45	381.82	0.00	-135.25	-0.00	-0.00	-0.00	300.00	200.00	0.00	-0.00
710	20.68	1.45	-6.41	1167.29	395.24	0.00	128.79	-0.00	-0.00	-0.00	300.00	200.00	0.00	-0.00
711	20.52	1.53	-6.87	1143.00	377.78	0.00	-242.45	-0.00	-0.00	-0.00	300.00	200.00	0.00	-0.00
712	20.52	1.45	-6.56	1140.21	400.00	0.00	281.76	-0.00	-0.00	-0.00	300.00	200.00	0.00	-0.00
713	20.45	1.37	-6.71	1148.45	395.45	0.00	134.55	-0.00	-0.00	-0.00	300.00	200.00	0.00	-0.00
714	20.29	1.37	-6.71	1148.45	386.36	0.00	-33.99	-0.00	-0.00	-0.00	300.00	200.00	0.00	-0.00
715	20.37	1.53	-6.41	1153.00	400.00	0.00	213.62	-0.00	-0.00	-0.00	300.00	200.00	0.00	-0.00
716	20.37	1.22	-6.56	1147.19	395.35	0.00	248.04	-0.00	-0.00	-0.00	300.00	200.00	0.00	-0.00
717	20.45	1.53	-6.71	1148.45	390.91	0.00	49.94	-0.00	-0.00	-0.00	300.00	200.00	0.00	-0.00
718	20.45	1.60	-6.71	1134.82	395.45	0.00	168.89	-0.00	-0.00	-0.00	300.00	200.00	0.00	-0.00
719	20.37	1.53	-6.71	1148.45	390.91	0.00	58.26	-0.00	-0.00	-0.00	300.00	200.00	0.00	-0.00
720	20.37	1.53	-6.87	1136.33	391.11	0.00	103.76	-0.00	-0.00	-0.00	300.00	200.00	0.00	-0.00
721	20.37	1.53	-6.56	1147.19	395.35	0.00	173.52	-0.00	-0.00	-0.00	300.00	200.00	0.00	-0.00
722	20.37	1.53	-6.71	1148.45	390.91	0.00	81.15	-0.00	-0.00	-0.00	300.00	200.00	0.00	-0.00
723	20.37	1.53	-6.87	1149.67	395.56	0.00	173.95	-0.00	-0.00	-0.00	300.00	200.00	0.00	-0.00
724	20.22	1.68	-7.02	1131.26	382.61	0.00	-147.28	-0.00	-0.00	-0.00	300.00	200.00	0.00	-0.00
725	20.37	1.60	-6.56	1147.19	390.70	0.00	60.15	-0.00	-0.00	-0.00	300.00	200.00	0.00	-0.00
726	20.22	1.60	-6.71	1148.45	386.36	0.00	-104.38	0.00	0.00	0.00	300.00	200.00	0.00	0.00
727	-0.00	-0.00	-0.00	903.00	200.00	0.00	-0.00	-0.00	-0.00	-0.00	300.00	200.00	0.00	-0.00
728	-0.00	-0.00	-0.00	903.00	200.00	0.00	-0.00	-0.00	-0.00	-0.00	300.00	200.00	0.00	-0.00
729	20.14	1.45	-6.56	1140.21	400.00	0.00	251.24	-0.00	-0.00	-0.00	300.00	200.00	0.00	-0.00
730	20.22	1.60	-6.71	1134.82	390.91	0.00	123.80	-0.00	-0.00	-0.00	300.00	200.00	0.00	-0.00
731	20.14	1.60	-6.56	1154.16	400.00	0.00	215.57	-0.00	-0.00	-0.00	300.00	200.00	0.00	-0.00
732	-0.00	-0.00	-0.00	903.00	200.00	0.00	-0.00	-0.00	-0.00	-0.00	300.00	200.00	0.00	-0.00
733	20.22	1.60	-6.71	1134.82	390.91	0.00	55.14	-0.00	-0.00	-0.00	300.00	200.00	0.00	-0.00
734	20.29	1.53	-6.56	1161.14	400.00	0.00	254.61	-0.00	-0.00	-0.00	300.00	200.00	0.00	-0.00
735	20.14	1.60	-6.56	1147.19	400.00	0.00	272.53	-0.00	-0.00	-0.00	300.00	200.00	0.00	-0.00
736	-0.00	-0.00	-0.00	903.00	200.00	0.00	-0.00	-0.00	-0.00	-0.00	300.00	200.00	0.00	-0.00
737	-0.00	-0.00	-0.00	903.00	200.00	0.00	-0.00	-0.00	-0.00	-0.00	300.00	200.00	0.00	-0.00
738	20.45	1.53	-6.71	1155.27	381.82	0.00	-100.57	-0.00	-0.00	-0.00	300.00	200.00	0.00	-0.00
739	20.52	1.53	-6.71	1141.64	400.00	0.00	330.14	-0.00	-0.00	-0.00	300.00	200.00	0.00	-0.00
740	20.22	1.60	-6.87	1143.00	391.11	0.00	69.00	-0.00	-0.00	-0.00	300.00	200.00	0.00	-0.00
741	-0.00	-0.00	-0.00	903.00	200.00	0.00	-0.00	-0.00	-0.00	-0.00	300.00	200.00	0.00	-0.00
742	-0.00	-0.00	-0.00	903.00	200.00	0.00	-0.00	-0.00	-0.00	-0.00	300.00	200.00	0.00	-0.00
743	20.29	1.53	-6.71	1162.09	395.45	0.00	206.69	-0.00	-0.00	-0.00	300.00	200.00	0.00	-0.00
744	20.14	1.60	-6.87	1143.00	395.56	0.00	189.72	-0.00	-0.00	-0.00	300.00	200.00	0.00	-0.00
745	20.14	1.60	-6.71	1148.45	386.36	0.00	-4.16	-0.00	-0.00	-0.00	300.00	200.00	0.00	-0.00
746	20.07	1.53	-7.17	1145.55	382.98	0.00	-17.37	-0.00	-0.00	-0.00	300.00	200.00	0.00	-0.00
747	20.07	1.53	-6.71	1148.45	395.45	0.00	205.65	-0.00	-0.00	-0.00	300.00	200.00	0.00	-0.00
748	20.07	1.60	-6.71	1155.27	386.36	0.00	-6.42	-0.00	-0.00	-0.00	300.00	200.00	0.00	-0.00
749	20.07	1.60	-7.02	1131.26	382.61	0.00	2.49	-0.00	-0.00	-0.00	300.00	200.00	0.00	-0.00
750	19.91	1.60	-6.56	1147.19	400.00	0.00	249.64	-0.00	-0.00	-0.00	300.00	200.00	0.00	-0.00
751	19.99	1.83	-6.41	1160.14	395.24	0.00	90.10	-0.00	-0.00	-0.00	300.00	200.00	0.00	-0.00
752	-0.00	-0.00	-0.00	903.00	200.00	0.00	-0.00	-0.00	-0.00	-0.00	300.00	200.00	0.00	-0.00
753	20.07	1.60	-6.71	1148.45	395.45	0.00	232.70	-0.00	-0.00	-0.00	300.00	200.00	0.00	-0.00
754	20.07	1.75	-6.87	1143.00	391.11	0.00	117.66	-0.00	-0.00	-0.00	300.00	200.00	0.00	-0.00
755	19.84	1.75	-6.71	1141.64	395.45	0.00	162.47	-0.00	-0.00	-0.00	300.00	200.00	0.00	-0.00
756	19.84	1.68	-6.56	1147.19	400.00	0.00	284.42	-0.00	-0.00	-0.00	300.00	200.00	0.00	-0.00
757	19.91	1.53	-6.71	1141.64	400.00	0.00	208.07	-0.00	-0.00	-0.00	300.00	200.00	0.00	-0.00
758	20.07	1.75	-6.41	1153.00	390.48	0.00	64.49	-0.00	-0.00	-0.00	300.00	200.00	0.00	-0.00
759	19.99	1.83	-6.71	1148.45	381.82	0.00	-156.75	-0.00	-0.00	-0.00	300.00	200.00	0.00	-0.00
760	19.84	1.60	-6.87	1149.67	382.22	0.00	-76.46	-0.00	-0.00	-0.00	300.00	200.00	0.00	-0.00
761	-0.00	-0.00	-0.00	903.00	200.00	0.00	-0.00	-0.00	-0.00	-0.00	300.00	200.00	0.00	-0.00
762	19.99	1.83	-7.17	1145.55	374.47	0.00	-321.25	-0.00	-0.00	-0.00	300.00	200.00	0.00	-0.00
763	19.76	1.91	-6.87	1149.67	395.56	0.00	143.60	-0.00	-0.00	-0.00	300.00	200.00	0.00	-0.00
764	19.84	1.91	-6.71	1141.64	386.36	0.00	-31.38	-0.00	-0.00	-0.00	300.00	200.00	0.00	-0.00
765	-0.00	-0.00	-0.00	903.00	200.00	0.00	-0.00	-0.00	-0.00	-0.00	300.00	200.00	0.00	-0.00
766	19.84	1.83	-6.41	1153.00	400.00	0.00	259.40	-0.00	-0.00	-0.00	300.00	200.00	0.00	-0.00
767	19.68	1.83	-6.71	1155.27	386.36	0.00	2.08	-0.00	-0.00	-0.00	300.00	200.00	0.00	-0.00
768	-0.00	-0.00	-0.00	903.00	200.00	0.00	-0.00	-0.00	-0.00	-0.00	300.00	200.00	0.00	-0.00
769	19.61	1.91	-6.87	1136.33	395.56	0.00	230.75	-0.00	-0.00	-0.00	300.00	200.00	0.00	-0.00
770	19.61	1.98	-6.56	1168.12	395.35	0.00	191.62	-0.00	-0.00	-0.00	300.00	200.00	0.00	-0.00
771	19.61	1.98	-6.71	1155.27	395.45	0.00	196.28	-0.00	-0.00	-0.00	300.00	200.00	0.00	-0.00
772	19.38	2.06	-6.56	1154.16	395.35	0.00	155.43	-0.00	-0.00	-0.00	300.00	200.00	0.00	-0.00
773	19.45	1.98	-6.87	1156.33	382.22	0.00	-93.08	-0.00	-0.00	-0.00	300.00	200.00	0.00	-0.00
774	19.30	1.98	-6.71	1155.27	395.45	0.00	228.19	-0.00	-0.00	-0.00	300.00	200.00	0.00	-0.00
775	19.30	1.98	-6.71	1141.64	400.00	0.00	297.20	-0.00	-0.00	-0.00	300.00	200.00	0.00	-0.00
776	19.15	2.14	-6.71	1141.64	395.45	0.00	234.78	-0.00	-0.00	-0.00	300.00	200.00	0.00	-0.00
777	19.30	2.29	-7.17	1126.40	374.47	0.00	-142.04	-0.00	-0.00	-0.00	300.00	200.00	0.00	-0.00
778	19.30	2.29	-6.71	1141.64	386.36	0.00	29.82	-0.00	-0.00	-0.00	300.00	200.00	0.00	-0.00
779	19.38	2.14	-6.87	1156.33	391.11	0.00	72.39	-0.00	-0.00	-0.00	300.00	200.00	0.00	-0.00
780	19.61	1.91	-6.56	1147.19	400.00	0.00	342.97	-0.00	-0.00	-0.00	300.00	200.00	0.00	-0.00
781	19.61	2.21	-7.02	1131.26	378.26	0.00	-122.57	-0.00	-0.00	-0.00	300.00	200.00	0.00	-0.00
782	19.68	2.06	-6.71	1162.09	395.45	0.00	177.90	-0.00	-0.00	-0.00	300.00	200.00	0.00	-0.00
783	19.84	2.21	-6.56	1154.16	395.35	0.00	229.41	-0.00	-0.00	-0.00	300.00	200.00	0.00	-0.00
784	19.76	2.21	-6.87	1143.00	377.78	0.00	-153.77	-0.00	-0.00	-0.00	300.00	200.00	0.00	-0.00
785	-0.00	-0.00	-0.00	903.00	200.00	0.00	-0.00	-0.00	-0.00	-0.00	300.00	200.00	0.00	-0.00
786	19.76	2.21	-7.17	1126.40	378.72	0.00	-98.37	-0.00	-0.00	-0.00	300.00	200.00	0.00	-0.00
787	19.76	2.14	-7.02	1137.78	378.26	0.00	-91.88	-0.00	-0.00	-0.00	300.00	200.00	0.00	-0.00
788	19.76	2.21	-6.71	1141.64	395.45	0.00	175.65	-0.00	-0.00	-0.00	300.00	200.00	0.00	-0.00
789	19.76	2.14	-6.71	1148.45	395.45	0.00	179.29	-0.00	-0.00	-0.00	300.00	200.00	0.00	-0.00
790	-0.00	-0.00	-0.00	903.00	200.00	0.00	-0.00	-0.00	-0.00	-0.00	300.00	200.00	0.00	-0.00
791	19.76	2.14	-6.56	1147.19	390.70	0.00	65.12	-0.00	-0.00	-0.00	300.00	200.00	0.00	-0.00
792	19.84	2.21	-6.26	1159.10	395.12	0.00	145.33	-0.00	-0.00	-0.00	300.00	200.00	0.00	-0.00
793	-0.00	-0.00	-0.00	903.00	200.00	0.00	-0.00	-0.00	-0.00	-0.00	300.00	200.00	0.00	-0.00
794	19.91	1.91	-6.71	1141.64	395.45	0.00	255.41	-0.00	-0.00	-0.00	300.00	200.00	0.00	-0.00
795	19.68	2.21	-6.71	1141.64	390.91	0.00	48.38	-0.00	-0.00	-0.00	300.00	200.00	0.00	-0.00
796	19.68	2.14	-6.71	1134.82	395.45	0.00	193.51	-0.00	-0.00	-0.00	300.00	200.00	0.00	-0.00
797	-0.00	-0.00	-0.00	903.00	200.00	0.00	-0.00	-0.00	-0.00	-0.00	300.00	200.00	0.00	-0.00
798	19.91	2.21	-6.87	1149.67	382.22	0.00	-75.79	-0.00	-0.00	-0.00	300.00	200.00	0.00	-0.00
799	19.68	2.14	-6.71	1148.45	390.91	0.00	74.91	-0.00	-0.00	-0.00	300.00	200.00	0.00	-0.00
800	19.68	2.06	-6.56	1154.16	390.70	0.00	77.71	-0.00	-0.00	-0.00	300.00	200.00	0.00	-0.00
801	-0.00	-0.00	-0.00	903.00	200.00	0.00	-0.00	-0.00	-0.00	-0.00	300.00	200.00	0.00	-0.00
802	19.91	1.98	-6.56	1147.19	400.00	0.00	316.71	-0.00	-0.00	-0.00	300.00	200.00	0.00	-0.00
803	-0.00	-0.00	-0.00	903.00	200.00	0.00	-0.00	-0.00	-0.00	-0.00	300.00	200.00	0.00	-0.00
804	19.76	2.06	-6.87	1143.00	382.22	0.00	-29.33	-0.00	-0.00	-0.00	300.00	200.00	0.00	-0.00
805	19.76	1.98	-6.71	1162.09	395.45	0.00	189.69	-0.00	-0.00	-0.00	300.00	200.00	0.00	-0.00
806	-0.00	-0.00	-0.00	903.00	200.00	0.00	-0.00	-0.00	-0.00	-0.00	300.00	200.00	0.00	-0.00
807	19.84	2.06	-6.87	1143.00	386.67	0.00	26.96	-0.00	-0.00	-0.00	300.00	200.00	0.00	-0.00
808	19.84	2.06	-6.56	1168.12	400.00	0.00	262.59	-0.00	-0.00	-0.00	300.00	200.00	0.00	-0.00
809	19.76	2.06	-7.02	1131.26	382.61	0.00	-43.29	-0.00	-0.00	-0.00	300.00	200.00	0.00	-0.00
810	-0.00	-0.00	-0.00	903.00	200.00	0.00	-0.00	-0.00	-0.00	-0.00	300.00	200.00	0.00	-0.00
811	19.84	2.14	-6.56	1161.14	390.70	0.00	26.97	-0.00	-0.00	-0.00	300.00	200.00	0.00	-0.00
812	-0.00	-0.00	-0.00	903.00	200.00	0.00	-0.00	-0.00	-0.00	-0.00	300.00	200.00	0.00	-0.00
813	19.76	1.91	-6.87	1136.33	386.67	0.00	62.05	-0.00	-0.00	-0.00	300.00	200.00	0.00	-0.00
814	19.76	1.98	-7.02	1131.26	386.96	0.00	37.15	-0.00	-0.00	-0.00	300.00	200.00	0.00	-0.00
815	19.76	2.14	-7.02	1137.78	386.96	0.00	11.28	-0.00	-0.00	-0.00	300.00	200.00	0.00	-0.00
816	19.91	2.21	-6.87	1143.00	377.78	0.00	-126.65	-0.00	-0.00	-0.00	300.00	200.00	0.00	-0.00
817	19.76	2.14	-6.71	1148.45	395.45	0.00	202.18	-0.00	-0.00	-0.00	300.00	200.00	0.00	-0.00
818	19.84	1.98	-6.87	1149.67	395.56	0.00	254.14	-0.00	-0.00	-0.00	300.00	200.00	0.00	-0.00
819	-0.00	-0.00	-0.00	903.00	200.00	0.00	-0.00	-0.00	-0.00	-0.00	300.00	200.00	0.00	-0.00
820	19.76	2.14	-7.02	1137.78	378.26	0.00	-91.88	-0.00	-0.00	-0.00	300.00	200.00	0.00	-0.00
821	19.84	2.21	-7.02	1137.78	378.26	0.00	-141.97	-0.00	-0.00	-0.00	300.00	200.00	0.00	-0.00
822	19.76	2.14	-7.17	1132.79	378.72	0.00	-49.19	-0.00	-0.00	-0.00	300.00	200.00	0.00	-0.00
823	19.68	1.98	-6.87	1136.33	395.56	0.00	227.86	-0.00	-0.00	-0.00	300.00	200.00	0.00	-0.00
824	19.68	2.06	-6.56	1147.19	395.35	0.00	229.41	-0.00	-0.00	-0.00	300.00	200.00	0.00	-0.00
825	-0.00	-0.00	-0.00	903.00	200.00	0.00	-0.00	-0.00	-0.00	-0.00	300.00	200.00	0.00	-0.00
826	19.84	2.14	-6.71	1162.09	390.91	0.00	97.80	-0.00	-0.00	-0.00	300.00	200.00	0.00	-0.00
827	19.84	2.06	-6.87	1136.33	386.67	0.00	63.58	-0.00	-0.00	-0.00	300.00	200.00	0.00	-0.00
828	19.91	1.98	-7.02	1137.78	386.96	0.00	212.96	-0.00	-0.00	-0.00	300.00	200.00	0.00	-0.00
829	19.76	2.06	-6.71	1141.64	390.91	0.00	122.24	-0.00	-0.00	-0.00	300.00	200.00	0.00	-0.00
830	19.76	1.98	-6.56	1147.19	400.00	0.00	331.97	-0.00	-0.00	-0.00	300.00	200.00	0.00	-0.00
831	-0.00	-0.00	-0.00	903.00	200.00	0.00	-0.00	-0.00	-0.00	-0.00	300.00	200.00	0.00	-0.00
832	-0.00	-0.00	-0.00	903.00	200.00	0.00	-0.00	-0.00	-0.00	-0.00	300.00	200.00	0.00	-0.00
833	19.84	2.06	-6.71	1141.64	390.91	0.00	136.81	-0.00	-0.00	-0.00	300.00	200.00	0.00	-0.00
834	19.76	2.14	-6.56	1161.14	400.00	0.00	287.79	-0.00	-0.00	-0.00	300.00	200.00	0.00	-0.00
835	19.61	1.91	-6.71	1141.64	400.00	0.00	353.55	-0.00	-0.00	-0.00	300.00	200.00	0.00	-0.00
836	19.61	1.98	-6.71	1155.27	386.36	0.00	18.03	-0.00	-0.00	-0.00	300.00	200.00	0.00	-0.00
837	19.76	1.91	-6.87	1143.00	391.11	0.00	182.94	-0.00	-0.00	-0.00	300.00	200.00	0.00	-0.00
838	19.76	1.98	-6.56	1147.19	395.35	0.00	217.17	-0.00	-0.00	-0.00	300.00	200.00	0.00	-0.00
839	19.84	2.06	-6.87	1136.33	382.22	0.00	-1.70	-0.00	-0.00	-0.00	300.00	200.00	0.00	-0.00
840	19.76	2.14	-6.71	1148.45	390.91	0.00	135.25	-0.00	-0.00	-0.00	300.00	200.00	0.00	-0.00
841	19.61	2.14	-6.87	1149.67	391.11	0.00	84.60	-0.00	-0.00	-0.00	300.00	200.00	0.00	-0.00
842	19.68	1.98	-6.87	1156.33	382.22	0.00	-51.37	-0.00	-0.00	-0.00	300.00	200.00	0.00	-0.00
843	19.68	1.98	-6.41	1167.29	400.00	0.00	276.84	-0.00	-0.00	-0.00	300.00	200.00	0.00	-0.00
844	-0.00	-0.00	-0.00	903.00	200.00	0.00	-0.00	-0.00	-0.00	-0.00	300.00	200.00	0.00	-0.00
845	19.76	2.06	-6.71	1148.45	395.45	0.00	175.13	-0.00	-0.00	-0.00	300.00	200.00	0.00	-0.00
846	19.61	2.06	-7.02	1137.78	378.26	0.00	-124.06	-0.00	-0.00	-0.00	300.00	200.00	0.00	-0.00
847	19.68	1.98	-6.87	1149.67	386.67	0.00	72.22	-0.00	-0.00	-0.00	300.00	200.00	0.00	-0.00
848	19.61	2.14	-6.41	1145.86	395.24	0.00	173.66	-0.00	-0.00	-0.00	300.00	200.00	0.00	-0.00
849	-0.00	-0.00	-0.00	903.00	200.00	0.00	-0.00	-0.00	-0.00	-0.00	300.00	200.00	0.00	-0.00
850	19.61	1.98	-6.71	1162.09	390.91	0.00	139.41	-0.00	-0.00	-0.00	300.00	200.00	0.00	-0.00
851	19.68	1.98	-6.56	1154.16	395.35	0.00	234.21	-0.00	-0.00	-0.00	300.00	200.00	0.00	-0.00
852	19.38	2.14	-6.71	1141.64	390.91	0.00	99.88	-0.00	-0.00	-0.00	300.00	200.00	0.00	-0.00
853	19.61	1.98	-6.56	1168.12	386.05	0.00	9.23	-0.00	-0.00	-0.00	300.00	200.00	0.00	-0.00
854	19.61	1.98	-6.56	1154.16	390.70	0.00	105.21	-0.00	-0.00	-0.00	300.00	200.00	0.00	-0.00
855	19.68	1.98	-6.87	1136.33	386.67	0.00	121.56	-0.00	-0.00	-0.00	300.00	200.00	0.00	-0.00
856	19.45	1.98	-6.71	1162.09	390.91	0.00	110.28	-0.00	-0.00	-0.00	300.00	200.00	0.00	-0.00
857	19.38	1.98	-6.56	1154.16	390.70	0.00	84.46	-0.00	-0.00	-0.00	300.00	200.00	0.00	-0.00
858	19.61	1.98	-6.87	1156.33	386.67	0.00	21.87	-0.00	-0.00	-0.00	300.00	200.00	0.00	-0.00
859	-0.00	-0.00	-0.00	903.00	200.00	0.00	-0.00	-0.00	-0.00	-0.00	300.00	200.00	0.00	-0.00
860	19.38	2.21	-6.71	1134.82	395.45	0.00	139.06	-0.00	-0.00	-0.00	300.00	200.00	0.00	-0.00
861	-0.00	-0.00	-0.00	903.00	200.00	0.00	-0.00	-0.00	-0.00	-0.00	300.00	200.00	0.00	-0.00
862	19.61	1.98	-6.41	1167.29	395.24	0.00	145.32	-0.00	-0.00	-0.00	300.00	200.00	0.00	-0.00
863	19.61	1.83	-6.71	1162.09	386.36	0.00	89.82	-0.00	-0.00	-0.00	300.00	200.00	0.00	-0.00
864	-0.00	-0.00	-0.00	903.00	200.00	0.00	-0.00	-0.00	-0.00	-0.00	300.00	200.00	0.00	-0.00
865	19.45	2.21	-6.87	1149.67	391.11	0.00	36.62	-0.00	-0.00	-0.00	300.00	200.00	0.00	-0.00
866	-0.00	-0.00	-0.00	903.00	200.00	0.00	-0.00	-0.00	-0.00	-0.00	300.00	200.00	0.00	-0.00
867	-0.00	-0.00	-0.00	903.00	200.00	0.00	-0.00	-0.00	-0.00	-0.00	300.00	200.00	0.00	-0.00
868	19.61	1.98	-6.71	1148.45	395.45	0.00	209.81	-0.00	-0.00	-0.00	300.00	200.00	0.00	-0.00
869	19.68	2.06	-6.56	1147.19	390.70	0.00	92.08	-0.00	-0.00	-0.00	300.00	200.00	0.00	-0.00
870	19.61	1.98	-6.87	1143.00	382.22	0.00	-61.71	-0.00	-0.00	-0.00	300.00	200.00	0.00	-0.00
871	19.61	1.91	-6.87	1143.00	395.56	0.00	263.81	-0.00	-0.00	-0.00	300.00	200.00	0.00	-0.00
872	19.61	2.06	-6.56	1168.12	390.70	0.00	57.31	-0.00	-0.00	-0.00	300.00	200.00	0.00	-0.00
873	19.68	1.91	-6.41	1181.57	395.24	0.00	176.02	-0.00	-0.00	-0.00	300.00	200.00	0.00	-0.00
874	19.61	1.83	-7.02	1137.78	382.61	0.00	37.82	-0.00	-0.00	-0.00	300.00	200.00	0.00	-0.00
875	19.38	2.06	-6.41	1174.43	395.24	0.00	111.53	-0.00	-0.00	-0.00	300.00	200.00	0.00	-0.00
876	19.68	1.98	-6.56	1161.14	390.70	0.00	105.92	-0.00	-0.00	-0.00	300.00	200.00	0.00	-0.00
877	19.61	2.06	-6.87	1136.33	382.22	0.00	-20.51	-0.00	-0.00	-0.00	300.00	200.00	0.00	-0.00
878	19.68	2.06	-7.02	1131.26	386.96	0.00	97.03	-0.00	-0.00	-0.00	300.00	200.00	0.00	-0.00
879	19.68	1.98	-7.02	1137.78	391.30	0.00	187.09	-0.00	-0.00	-0.00	300.00	200.00	0.00	-0.00
880	19.68	1.98	-6.56	1147.19	395.35	0.00	225.16	-0.00	-0.00	-0.00	300.00	200.00	0.00	-0.00
881	19.38	1.98	-6.87	1136.33	395.56	0.00	236.85	-0.00	-0.00	-0.00	300.00	200.00	0.00	-0.00
882	19.23	1.98	-6.41	1153.00	395.24	0.00	213.62	-0.00	-0.00	-0.00	300.00	200.00	0.00	-0.00
883	19.45	1.98	-6.87	1149.67	382.22	0.00	-79.85	-0.00	-0.00	-0.00	300.00	200.00	0.00	-0.00
884	19.38	2.06	-6.56	1154.16	390.70	0.00	42.41	-0.00	-0.00	-0.00	300.00	200.00	0.00	-0.00
885	19.45	1.98	-7.17	1126.40	370.21	0.00	-221.58	0.00	0.00	0.00	300.00	200.00	0.00	0.00
886	19.68	1.98	-6.56	1154.16	400.00	0.00	302.87	-0.00	-0.00	-0.00	300.00	200.00	0.00	-0.00
887	19.61	1.83	-6.56	1154.16	395.35	0.00	234.74	-0.00	-0.00	-0.00	300.00	200.00	0.00	-0.00
888	19.45	1.83	-6.87	1136.33	391.11	0.00	155.13	-0.00	-0.00	-0.00	300.00	200.00	0.00	-0.00
889	19.61	1.83	-6.56	1161.14	395.35	0.00	199.07	-0.00	-0.00	-0.00	300.00	200.00	0.00	-0.00
890	19.61	1.98	-6.71	1155.27	395.45	0.00	173.40	-0.00	-0.00	-0.00	300.00	200.00	0.00	-0.00
891	19.76	2.06	-6.87	1143.00	377.78	0.00	-185.82	-0.00	-0.00	-0.00	300.00	200.00	0.00	-0.00
892	19.61	1.83	-7.02	1144.30	382.61	0.00	-88.57	-0.00	-0.00	-0.00	300.00	200.00	0.00	-0.00
893	19.84	1.83	-6.56	1154.16	395.35	0.00	187.90	-0.00	-0.00	-0.00	300.00	200.00	0.00	-0.00
894	19.76	1.68	-6.56	1147.19	395.35	0.00	200.14	-0.00	-0.00	-0.00	300.00	200.00	0.00	-0.00
895	19.68	1.91	-6.71	1134.82	400.00	0.00	290.26	-0.00	-0.00	-0.00	300.00	200.00	0.00	-0.00
896	19.76	2.06	-6.56	1147.19	390.70	0.00	60.86	-0.00	-0.00	-0.00	300.00	200.00	0.00	-0.00
897	19.84	1.91	-6.71	1155.27	386.36	0.00	11.27	-0.00	-0.00	-0.00	300.00	200.00	0.00	-0.00
898	19.91	1.83	-6.71	1148.45	386.36	0.00	-11.44	-0.00	-0.00	-0.00	300.00	200.00	0.00	-0.00
899	19.76	1.83	-6.56	1147.19	395.35	0.00	208.66	-0.00	-0.00	-0.00	300.00	200.00	0.00	-0.00
900	19.76	1.60	-6.71	1148.45	390.91	0.00	106.12	-0.00	-0.00	-0.00	300.00	200.00	0.00	-0.00
901	19.84	1.75	-6.56	1147.19	386.05	0.00	11.89	-0.00	-0.00	-0.00	300.00	200.00	0.00	-0.00
902	19.84	1.68	-6.41	1160.14	395.24	0.00	191.10	-0.00	-0.00	-0.00	300.00	200.00	0.00	-0.00
903	19.99	1.75	-6.56	1154.16	390.70	0.00	75.23	-0.00	-0.00	-0.00	300.00	200.00	0.00	-0.00
904	19.84	1.60	-6.87	1129.67	386.67	0.00	112.41	-0.00	-0.00	-0.00	300.00	200.00	0.00	-0.00
905	19.99	1.68	-6.56	1154.16	390.70	0.00	163.06	-0.00	-0.00	-0.00	300.00	200.00	0.00	-0.00
906	-0.00	-0.00	-0.00	903.00	200.00	0.00	-0.00	-0.00	-0.00	-0.00	300.00	200.00	0.00	-0.00
907	19.84	2.06	-6.71	1141.64	390.91	0.00	-0.52	-0.00	-0.00	-0.00	300.00	200.00	0.00	-0.00
908	19.99	1.60	-6.87	1129.67	391.11	0.00	161.07	-0.00	-0.00	-0.00	300.00	200.00	0.00	-0.00
909	19.91	1.68	-6.87	1143.00	386.67	0.00	-4.58	-0.00	-0.00	-0.00	300.00	200.00	0.00	-0.00
910	19.68	1.53	-6.87	1143.00	382.22	0.00	-29.50	-0.00	-0.00	-0.00	300.00	200.00	0.00	-0.00
911	19.84	1.91	-6.56	1154.16	390.70	0.00	7.81	-0.00	-0.00	-0.00	300.00	200.00	0.00	-0.00
912	19.84	1.83	-6.71	1141.64	386.36	0.00	9.71	-0.00	-0.00	-0.00	300.00	200.00	0.00	-0.00
913	19.99	1.53	-6.87	1129.67	382.22	0.00	-22.21	-0.00	-0.00	-0.00	300.00	200.00	0.00	-0.00
914	-0.00	-0.00	-0.00	903.00	200.00	0.00	-0.00	-0.00	-0.00	-0.00	300.00	200.00	0.00	-0.00
915	19.91	1.53	-6.71	1148.45	386.36	0.00	40.57	-0.00	-0.00	-0.00	300.00	200.00	0.00	-0.00
916	19.99	1.75	-6.71	1141.64	390.91	0.00	124.32	-0.00	-0.00	-0.00	300.00	200.00	0.00	-0.00
917	19.99	1.68	-6.87	1143.00	382.22	0.00	-79.18	-0.00	-0.00	-0.00	300.00	200.00	0.00	-0.00
918	19.91	1.68	-6.71	1141.64	386.36	0.00	-8.32	-0.00	-0.00	-0.00	300.00	200.00	0.00	-0.00
919	19.84	1.83	-6.41	1160.14	400.00	0.00	223.43	-0.00	-0.00	-0.00	300.00	200.00	0.00	-0.00
920	-0.00	-0.00	-0.00	903.00	200.00	0.00	-0.00	-0.00	-0.00	-0.00	300.00	200.00	0.00	-0.00
921	19.91	1.68	-6.87	1129.67	382.22	0.00	-2.03	-0.00	-0.00	-0.00	300.00	200.00	0.00	-0.00
922	19.91	1.68	-6.87	1143.00	386.67	0.00	41.20	-0.00	-0.00	-0.00	300.00	200.00	0.00	-0.00
923	19.91	1.68	-6.87	1143.00	377.78	0.00	-112.92	-0.00	-0.00	-0.00	300.00	200.00	0.00	-0.00
924	19.99	1.91	-6.56	1161.14	395.35	0.00	139.46	-0.00	-0.00	-0.00	300.00	200.00	0.00	-0.00
925	19.99	1.68	-6.71	1128.00	390.91	0.00	165.42	-0.00	-0.00	-0.00	300.00	200.00	0.00	-0.00
926	19.99	1.60	-6.56	1154.16	400.00	0.00	276.61	-0.00	-0.00	-0.00	300.00	200.00	0.00	-0.00
927	19.91	1.60	-6.87	1136.33	382.22	0.00	-41.20	-0.00	-0.00	-0.00	300.00	200.00	0.00	-0.00
928	19.84	1.98	-6.71	1141.64	390.91	0.00	40.57	-0.00	-0.00	-0.00	300.00	200.00	0.00	-0.00
929	19.91	1.91	-6.87	1143.00	382.22	0.00	-148.01	-0.00	-0.00	-0.00	300.00	200.00	0.00	-0.00
930	19.76	1.75	-6.71	1148.45	386.36	0.00	1.73	-0.00	-0.00	-0.00	300.00	200.00	0.00	-0.00
931	19.76	1.83	-6.71	1148.45	372.73	0.00	-286.45	-0.00	-0.00	-0.00	300.00	200.00	0.00	-0.00
932	19.84	1.83	-6.87	1129.67	382.22	0.00	-96.30	-0.00	-0.00	-0.00	300.00	200.00	0.00	-0.00
933	20.07	1.83	-6.71	1148.45	377.27	0.00	-165.42	-0.00	-0.00	-0.00	300.00	200.00	0.00	-0.00
934	19.91	1.75	-6.87	1149.67	382.22	0.00	-100.20	-0.00	-0.00	-0.00	300.00	200.00	0.00	-0.00
935	19.91	1.75	-6.71	1141.64	390.91	0.00	86.87	-0.00	-0.00	-0.00	300.00	200.00	0.00	-0.00
936	19.91	1.91	-6.71	1141.64	381.82	0.00	-130.57	-0.00	-0.00	-0.00	300.00	200.00	0.00	-0.00
937	19.91	1.91	-6.87	1136.33	382.22	0.00	-89.52	-0.00	-0.00	-0.00	300.00	200.00	0.00	-0.00
938	-0.00	-0.00	-0.00	903.00	200.00	0.00	-0.00	-0.00	-0.00	-0.00	300.00	200.00	0.00	-0.00
939	19.84	1.83	-6.71	1148.45	390.91	0.00	64.50	-0.00	-0.00	-0.00	300.00	200.00	0.00	-0.00
940	19.91	1.91	-7.17	1120.02	382.98	0.00	-89.12	-0.00	-0.00	-0.00	300.00	200.00	0.00	-0.00
941	19.68	1.75	-6.71	1134.82	386.36	0.00	11.44	0.00	0.00	0.00	300.00	200.00	0.00	0.00
942	19.84	1.91	-6.71	1148.45	390.91	0.00	45.78	-0.00	-0.00	-0.00	300.00	200.00	0.00	-0.00
943	19.84	1.68	-6.71	1141.64	390.91	0.00	113.40	-0.00	-0.00	-0.00	300.00	200.00	0.00	-0.00
944	19.68	1.83	-6.87	1136.33	386.67	0.00	-3.05	-0.00	-0.00	-0.00	300.00	200.00	0.00	-0.00
945	19.76	1.91	-6.56	1154.16	390.70	0.00	39.03	-0.00	-0.00	-0.00	300.00	200.00	0.00	-0.00
946	19.68	1.68	-6.87	1143.00	382.22	0.00	-66.12	-0.00	-0.00	-0.00	300.00	200.00	0.00	-0.00
947	19.84	1.68	-7.02	1137.78	386.96	0.00	64.35	-0.00	-0.00	-0.00	300.00	200.00	0.00	-0.00
948	19.76	1.91	-6.56	1154.16	395.35	0.00	130.94	-0.00	-0.00	-0.00	300.00	200.00	0.00	-0.00
949	19.76	1.83	-6.87	1136.33	386.67	0.00	34.08	-0.00	-0.00	-0.00	300.00	200.00	0.00	-0.00
950	19.84	1.83	-6.71	1148.45	386.36	0.00	20.11	-0.00	-0.00	-0.00	300.00	200.00	0.00	-0.00
951	-0.00	-0.00	-0.00	903.00	200.00	0.00	-0.00	-0.00	-0.00	-0.00	300.00	200.00	0.00	-0.00
952	19.76	1.83	-6.71	1141.64	390.91	0.00	85.31	-0.00	-0.00	-0.00	300.00	200.00	0.00	-0.00
953	19.68	1.98	-6.87	1136.33	377.78	0.00	-236.51	-0.00	-0.00	-0.00	300.00	200.00	0.00	-0.00
954	19.76	1.75	-6.71	1148.45	390.91	0.00	91.55	-0.00	-0.00	-0.00	300.00	200.00	0.00	-0.00
955	19.61	1.83	-6.71	1141.64	390.91	0.00	79.07	-0.00	-0.00	-0.00	300.00	200.00	0.00	-0.00
956	19.84	1.83	-7.02	1131.26	378.26	0.00	-109.13	-0.00	-0.00	-0.00	300.00	200.00	0.00	-0.00
957	19.76	1.83	-6.56	1154.16	400.00	0.00	264.90	-0.00	-0.00	-0.00	300.00	200.00	0.00	-0.00
958	19.84	1.83	-6.71	1141.64	395.45	0.00	258.71	-0.00	-0.00	-0.00	300.00	200.00	0.00	-0.00
959	19.76	1.91	-6.71	1141.64	386.36	0.00	-45.60	-0.00	-0.00	-0.00	300.00	200.00	0.00	-0.00
960	19.76	1.83	-6.56	1147.19	390.70	0.00	70.97	-0.00	-0.00	-0.00	300.00	200.00	0.00	-0.00
961	19.76	1.68	-6.56	1154.16	395.35	0.00	234.20	-0.00	-0.00	-0.00	300.00	200.00	0.00	-0.00
962	19.84	1.98	-7.17	1126.40	378.72	0.00	-125.15	-0.00	-0.00	-0.00	300.00	200.00	0.00	-0.00
963	19.91	1.60	-6.71	1141.64	386.36	0.00	55.66	-0.00	-0.00	-0.00	300.00	200.00	0.00	-0.00
964	19.84	1.83	-6.71	1134.82	400.00	0.00	315.58	-0.00	-0.00	-0.00	300.00	200.00	0.00	-0.00
965	19.76	1.83	-6.87	1136.33	391.11	0.00	99.01	-0.00	-0.00	-0.00	300.00	200.00	0.00	-0.00
966	19.84	1.83	-6.87	1136.33	382.22	0.00	-39.84	-0.00	-0.00	-0.00	300.00	200.00	0.00	-0.00
967	19.84	1.83	-6.56	1154.16	390.70	0.00	72.75	-0.00	-0.00	-0.00	300.00	200.00	0.00	-0.00
968	19.76	1.75	-6.56	1147.19	400.00	0.00	319.19	-0.00	-0.00	-0.00	300.00	200.00	0.00	-0.00
969	19.84	1.83	-6.71	1148.45	390.91	0.00	133.17	-0.00	-0.00	-0.00	300.00	200.00	0.00	-0.00
970	19.91	1.83	-6.56	1154.16	395.35	0.00	225.69	-0.00	-0.00	-0.00	300.00	200.00	0.00	-0.00
971	19.76	1.91	-6.71	1148.45	395.45	0.00	189.69	-0.00	-0.00	-0.00	300.00	200.00	0.00	-0.00
972	19.76	1.68	-6.87	1143.00	377.78	0.00	-94.27	-0.00	-0.00	-0.00	300.00	200.00	0.00	-0.00
973	19.76	1.91	-6.71	1141.64	386.36	0.00	0.17	-0.00	-0.00	-0.00	300.00	200.00	0.00	-0.00
974	19.61	1.75	-6.41	1160.14	395.24	0.00	126.79	-0.00	-0.00	-0.00	300.00	200.00	0.00	-0.00
975	19.84	1.75	-6.71	1155.27	390.91	0.00	117.04	-0.00	-0.00	-0.00	300.00	200.00	0.00	-0.00
976	19.84	1.83	-6.56	1154.16	395.35	0.00	142.12	-0.00	-0.00	-0.00	300.00	200.00	0.00	-0.00
977	19.84	1.91	-6.71	1155.27	386.36	0.00	11.27	-0.00	-0.00	-0.00	300.00	200.00	0.00	-0.00
978	19.84	1.83	-6.56	1147.19	400.00	0.00	292.93	-0.00	-0.00	-0.00	300.00	200.00	0.00	-0.00
979	19.76	1.83	-6.87	1136.33	391.11	0.00	144.79	-0.00	-0.00	-0.00	300.00	200.00	0.00	-0.00
980	19.76	1.83	-6.56	1147.19	386.05	0.00	24.84	-0.00	-0.00	-0.00	300.00	200.00	0.00	-0.00
981	19.61	1.91	-6.87	1136.33	382.22	0.00	-99.35	-0.00	-0.00	-0.00	300.00	200.00	0.00	-0.00
982	19.76	1.83	-6.71	1141.64	390.91	0.00	108.20	-0.00	-0.00	-0.00	300.00	200.00	0.00	-0.00
983	19.84	1.75	-6.56	1140.21	390.70	0.00	162.17	-0.00	-0.00	-0.00	300.00	200.00	0.00	-0.00
984	19.68	1.98	-6.71	1141.64	386.36	0.00	-32.25	-0.00	-0.00	-0.00	300.00	200.00	0.00	-0.00
985	19.76	1.75	-6.56	1147.19	395.35	0.00	227.29	-0.00	-0.00	-0.00	300.00	200.00	0.00	-0.00
986	19.68	1.91	-6.87	1143.00	382.22	0.00	-98.17	-0.00	-0.00	-0.00	300.00	200.00	0.00	-0.00
987	19.68	1.83	-6.56	1154.16	390.70	0.00	112.31	-0.00	-0.00	-0.00	300.00	200.00	0.00	-0.00
988	19.84	1.75	-6.87	1143.00	382.22	0.00	-10.85	-0.00	-0.00	-0.00	300.00	200.00	0.00	-0.00
989	19.76	1.91	-6.56	1147.19	395.35	0.00	167.14	-0.00	-0.00	-0.00	300.00	200.00	0.00	-0.00
990	19.61	1.68	-6.87	1136.33	386.67	0.00	86.98	-0.00	-0.00	-0.00	300.00	200.00	0.00	-0.00
991	19.84	1.83	-6.87	1143.00	382.22	0.00	-52.05	-0.00	-0.00	-0.00	300.00	200.00	0.00	-0.00
992	-0.00	-0.00	-0.00	903.00	200.00	0.00	-0.00	-0.00	-0.00	-0.00	300.00	200.00	0.00	-0.00
993	-0.00	-0.00	-0.00	903.00	200.00	0.00	-0.00	-0.00	-0.00	-0.00	300.00	200.00	0.00	-0.00
994	19.61	1.75	-6.71	1134.82	386.36	0.00	43.00	-0.00	-0.00	-0.00	300.00	200.00	0.00	-0.00
995	19.76	1.91	-7.32	1128.00	379.17	0.00	-116.03	-0.00	-0.00	-0.00	300.00	200.00	0.00	-0.00
996	19.68	1.83	-6.41	1160.14	400.00	0.00	261.58	-0.00	-0.00	-0.00	300.00	200.00	0.00	-0.00
997	19.84	1.91	-6.71	1134.82	395.45	0.00	230.62	-0.00	-0.00	-0.00	300.00	200.00	0.00	-0.00
998	-0.00	-0.00	-0.00	903.00	200.00	0.00	-0.00	-0.00	-0.00	-0.00	300.00	200.00	0.00	-0.00
999	19.91	1.91	-6.71	1141.64	400.00	0.00	300.15	-0.00	-0.00	-0.00	300.00	200.00	0.00	-0.00
1000	19.84	1.75	-6.87	1136.33	382.22	0.00	0.85	-0.00	-0.00	-0.00	300.00	200.00	0.00	-0.00
1001	19.84	1.83	-6.71	1155.27	386.36	0.00	53.41	-0.00	-0.00	-0.00	300.00	200.00	0.00	-0.00
1002	19.84	1.91	-6.71	1148.45	386.36	0.00	24.28	-0.00	-0.00	-0.00	300.00	200.00	0.00	-0.00
1003	19.76	2.14	-6.71	1148.45	381.82	0.00	-158.83	-0.00	-0.00	-0.00	300.00	200.00	0.00	-0.00
1004	19.84	1.98	-6.56	1154.16	400.00	0.00	241.83	-0.00	-0.00	-0.00	300.00	200.00	0.00	-0.00
1005	19.84	2.06	-6.56	1161.14	400.00	0.00	231.19	-0.00	-0.00	-0.00	300.00	200.00	0.00	-0.00
1006	19.99	1.98	-6.26	1159.10	400.00	0.00	239.67	-0.00	-0.00	-0.00	300.00	200.00	0.00	-0.00
1007	-0.00	-0.00	-0.00	903.00	200.00	0.00	-0.00	-0.00	-0.00	-0.00	300.00	200.00	0.00	-0.00
1008	20.14	1.91	-6.71	1148.45	381.82	0.00	-33.29	-0.00	-0.00	-0.00	300.00	200.00	0.00	-0.00
1009	20.07	1.83	-6.87	1136.33	382.22	0.00	-66.80	-0.00	-0.00	-0.00	300.00	200.00	0.00	-0.00
1010	20.22	1.91	-6.87	1143.00	377.78	0.00	-159.37	-0.00	-0.00	-0.00	300.00	200.00	0.00	-0.00
1011	20.22	1.91	-6.41	1160.14	390.48	0.00	64.67	-0.00	-0.00	-0.00	300.00	200.00	0.00	-0.00
1012	20.07	1.98	-7.02	1137.78	373.91	0.00	-272.00	-0.00	-0.00	-0.00	300.00	200.00	0.00	-0.00
1013	20.29	1.83	-6.71	1148.45	386.36	0.00	36.76	-0.00	-0.00	-0.00	300.00	200.00	0.00	-0.00
1014	20.22	1.75	-6.56	1154.16	381.40	0.00	-69.20	-0.00	-0.00	-0.00	300.00	200.00	0.00	-0.00
1015	20.22	1.83	-6.56	1168.12	386.05	0.00	3.02	-0.00	-0.00	-0.00	300.00	200.00	0.00	-0.00
1016	20.07	1.83	-6.71	1148.45	386.36	0.00	-5.90	-0.00	-0.00	-0.00	300.00	200.00	0.00	-0.00
1017	-0.00	-0.00	-0.00	903.00	200.00	0.00	-0.00	-0.00	-0.00	-0.00	300.00	200.00	0.00	-0.00
