# Supplementary material for: Musculoskeletal modeling and humanoid control of robots based on human gait data
Source: PeerJ Comput Sci. 2021 Aug 9;7:e657. doi: 10.7717/peerj-cs.657 (PMC8372000; doi:10.7717/peerj-cs.657)
Supplement: Supplemental Information 2 [file peerj-cs-07-657-s002.zip › force/Cap26.forces]

[Force Data]
NumberOfForcePlates=2
SampleRate=120.000000
NumberOfSamples=1043
#Sample	FX1	FY1	FZ1	X1	Y1	Z1	MZ1	FX2	FY2	FZ2	X2	Y2	Z2	MZ2
1	-0.00	-0.00	-0.00	903.00	200.00	0.00	-0.00	-0.00	-0.00	-0.00	300.00	200.00	0.00	-0.00
2	-0.00	-0.00	-0.00	903.00	200.00	0.00	-0.00	-0.00	-0.00	-0.00	300.00	200.00	0.00	-0.00
3	-0.00	-0.00	-0.00	903.00	200.00	0.00	-0.00	-0.00	-0.00	-0.00	300.00	200.00	0.00	-0.00
4	0.00	0.00	0.00	903.00	200.00	0.00	0.00	-0.00	-0.00	-0.00	300.00	200.00	0.00	-0.00
5	-0.00	-0.00	-0.00	903.00	200.00	0.00	-0.00	-0.00	-0.00	-0.00	300.00	200.00	0.00	-0.00
6	-0.00	-0.00	-0.00	903.00	200.00	0.00	-0.00	-0.00	-0.00	-0.00	300.00	200.00	0.00	-0.00
7	-0.00	-0.00	-0.00	903.00	200.00	0.00	-0.00	-0.00	-0.00	-0.00	300.00	200.00	0.00	-0.00
8	0.00	0.00	0.00	903.00	200.00	0.00	0.00	-0.00	-0.00	-0.00	300.00	200.00	0.00	-0.00
9	-0.00	-0.00	-0.00	903.00	200.00	0.00	-0.00	-0.00	-0.00	-0.00	300.00	200.00	0.00	-0.00
10	-0.00	-0.00	-0.00	903.00	200.00	0.00	-0.00	-0.00	-0.00	-0.00	300.00	200.00	0.00	-0.00
11	0.00	0.00	0.00	903.00	200.00	0.00	0.00	-0.00	-0.00	-0.00	300.00	200.00	0.00	-0.00
12	-0.00	-0.00	-0.00	903.00	200.00	0.00	-0.00	-0.00	-0.00	-0.00	300.00	200.00	0.00	-0.00
13	-0.00	-0.00	-0.00	903.00	200.00	0.00	-0.00	-0.00	-0.00	-0.00	300.00	200.00	0.00	-0.00
14	-0.00	-0.00	-0.00	903.00	200.00	0.00	-0.00	-0.00	-0.00	-0.00	300.00	200.00	0.00	-0.00
15	-0.00	-0.00	-0.00	903.00	200.00	0.00	-0.00	-0.00	-0.00	-0.00	300.00	200.00	0.00	-0.00
16	-0.00	-0.00	-0.00	903.00	200.00	0.00	-0.00	-0.00	-0.00	-0.00	300.00	200.00	0.00	-0.00
17	-0.00	-0.00	-0.00	903.00	200.00	0.00	-0.00	-0.00	-0.00	-0.00	300.00	200.00	0.00	-0.00
18	0.00	0.00	0.00	903.00	200.00	0.00	0.00	-0.00	-0.00	-0.00	300.00	200.00	0.00	-0.00
19	0.00	0.00	0.00	903.00	200.00	0.00	0.00	-0.00	-0.00	-0.00	300.00	200.00	0.00	-0.00
20	-0.00	-0.00	-0.00	903.00	200.00	0.00	-0.00	-0.00	-0.00	-0.00	300.00	200.00	0.00	-0.00
21	0.00	0.00	0.00	903.00	200.00	0.00	0.00	-0.00	-0.00	-0.00	300.00	200.00	0.00	-0.00
22	-0.00	-0.00	-0.00	903.00	200.00	0.00	-0.00	-0.00	-0.00	-0.00	300.00	200.00	0.00	-0.00
23	0.00	0.00	0.00	903.00	200.00	0.00	0.00	-0.00	-0.00	-0.00	300.00	200.00	0.00	-0.00
24	-0.00	-0.00	-0.00	903.00	200.00	0.00	-0.00	-0.00	-0.00	-0.00	300.00	200.00	0.00	-0.00
25	-0.00	-0.00	-0.00	903.00	200.00	0.00	-0.00	0.00	0.00	0.00	300.00	200.00	0.00	0.00
26	0.00	0.00	0.00	903.00	200.00	0.00	0.00	-0.00	-0.00	-0.00	300.00	200.00	0.00	-0.00
27	-0.00	-0.00	-0.00	903.00	200.00	0.00	-0.00	-0.00	-0.00	-0.00	300.00	200.00	0.00	-0.00
28	0.00	0.00	0.00	903.00	200.00	0.00	0.00	-0.00	-0.00	-0.00	300.00	200.00	0.00	-0.00
29	-0.00	-0.00	-0.00	903.00	200.00	0.00	-0.00	-0.00	-0.00	-0.00	300.00	200.00	0.00	-0.00
30	-0.00	-0.00	-0.00	903.00	200.00	0.00	-0.00	-0.00	-0.00	-0.00	300.00	200.00	0.00	-0.00
31	-0.00	-0.00	-0.00	903.00	200.00	0.00	-0.00	-0.00	-0.00	-0.00	300.00	200.00	0.00	-0.00
32	-0.00	-0.00	-0.00	903.00	200.00	0.00	-0.00	-0.00	-0.00	-0.00	300.00	200.00	0.00	-0.00
33	0.00	0.00	0.00	903.00	200.00	0.00	0.00	-0.00	-0.00	-0.00	300.00	200.00	0.00	-0.00
34	-0.00	-0.00	-0.00	903.00	200.00	0.00	-0.00	-0.00	-0.00	-0.00	300.00	200.00	0.00	-0.00
35	0.00	0.00	0.00	903.00	200.00	0.00	0.00	-0.00	-0.00	-0.00	300.00	200.00	0.00	-0.00
36	0.00	0.00	0.00	903.00	200.00	0.00	0.00	-0.00	-0.00	-0.00	300.00	200.00	0.00	-0.00
37	-0.00	-0.00	-0.00	903.00	200.00	0.00	-0.00	-0.00	-0.00	-0.00	300.00	200.00	0.00	-0.00
38	-0.00	-0.00	-0.00	903.00	200.00	0.00	-0.00	-0.00	-0.00	-0.00	300.00	200.00	0.00	-0.00
39	0.00	0.00	0.00	903.00	200.00	0.00	0.00	-0.00	-0.00	-0.00	300.00	200.00	0.00	-0.00
40	-0.00	-0.00	-0.00	903.00	200.00	0.00	-0.00	-0.00	-0.00	-0.00	300.00	200.00	0.00	-0.00
41	-0.00	-0.00	-0.00	903.00	200.00	0.00	-0.00	0.00	0.00	0.00	300.00	200.00	0.00	0.00
42	-0.00	-0.00	-0.00	903.00	200.00	0.00	-0.00	-0.00	-0.00	-0.00	300.00	200.00	0.00	-0.00
43	-0.00	-0.00	-0.00	903.00	200.00	0.00	-0.00	-0.00	-0.00	-0.00	300.00	200.00	0.00	-0.00
44	-0.00	-0.00	-0.00	903.00	200.00	0.00	-0.00	-0.00	-0.00	-0.00	300.00	200.00	0.00	-0.00
45	-0.00	-0.00	-0.00	903.00	200.00	0.00	-0.00	-0.00	-0.00	-0.00	300.00	200.00	0.00	-0.00
46	-0.00	-0.00	-0.00	903.00	200.00	0.00	-0.00	-0.00	-0.00	-0.00	300.00	200.00	0.00	-0.00
47	0.00	0.00	0.00	903.00	200.00	0.00	0.00	-0.00	-0.00	-0.00	300.00	200.00	0.00	-0.00
48	0.00	0.00	0.00	903.00	200.00	0.00	0.00	-0.00	-0.00	-0.00	300.00	200.00	0.00	-0.00
49	-0.00	-0.00	-0.00	903.00	200.00	0.00	-0.00	-0.00	-0.00	-0.00	300.00	200.00	0.00	-0.00
50	-0.00	-0.00	-0.00	903.00	200.00	0.00	-0.00	-0.00	-0.00	-0.00	300.00	200.00	0.00	-0.00
51	-0.00	-0.00	-0.00	903.00	200.00	0.00	-0.00	-0.00	-0.00	-0.00	300.00	200.00	0.00	-0.00
52	-0.00	-0.00	-0.00	903.00	200.00	0.00	-0.00	-0.00	-0.00	-0.00	300.00	200.00	0.00	-0.00
53	-0.00	-0.00	-0.00	903.00	200.00	0.00	-0.00	-0.00	-0.00	-0.00	300.00	200.00	0.00	-0.00
54	-0.00	-0.00	-0.00	903.00	200.00	0.00	-0.00	-0.00	-0.00	-0.00	300.00	200.00	0.00	-0.00
55	0.00	0.00	0.00	903.00	200.00	0.00	0.00	-0.00	-0.00	-0.00	300.00	200.00	0.00	-0.00
56	-0.00	-0.00	-0.00	903.00	200.00	0.00	-0.00	-0.00	-0.00	-0.00	300.00	200.00	0.00	-0.00
57	-0.00	-0.00	-0.00	903.00	200.00	0.00	-0.00	-0.00	-0.00	-0.00	300.00	200.00	0.00	-0.00
58	0.00	0.00	0.00	903.00	200.00	0.00	0.00	-0.00	-0.00	-0.00	300.00	200.00	0.00	-0.00
59	-0.00	-0.00	-0.00	903.00	200.00	0.00	-0.00	-0.00	-0.00	-0.00	300.00	200.00	0.00	-0.00
60	-0.00	-0.00	-0.00	903.00	200.00	0.00	-0.00	-0.00	-0.00	-0.00	300.00	200.00	0.00	-0.00
61	-0.00	-0.00	-0.00	903.00	200.00	0.00	-0.00	-0.00	-0.00	-0.00	300.00	200.00	0.00	-0.00
62	-0.00	-0.00	-0.00	903.00	200.00	0.00	-0.00	-0.00	-0.00	-0.00	300.00	200.00	0.00	-0.00
63	0.00	0.00	0.00	903.00	200.00	0.00	0.00	-0.00	-0.00	-0.00	300.00	200.00	0.00	-0.00
64	-0.00	-0.00	-0.00	903.00	200.00	0.00	-0.00	-0.00	-0.00	-0.00	300.00	200.00	0.00	-0.00
65	-0.00	-0.00	-0.00	903.00	200.00	0.00	-0.00	-0.00	-0.00	-0.00	300.00	200.00	0.00	-0.00
66	-0.00	-0.00	-0.00	903.00	200.00	0.00	-0.00	-0.00	-0.00	-0.00	300.00	200.00	0.00	-0.00
67	-0.00	-0.00	-0.00	903.00	200.00	0.00	-0.00	-0.00	-0.00	-0.00	300.00	200.00	0.00	-0.00
68	-0.00	-0.00	-0.00	903.00	200.00	0.00	-0.00	-0.00	-0.00	-0.00	300.00	200.00	0.00	-0.00
69	-0.00	-0.00	-0.00	903.00	200.00	0.00	-0.00	-0.00	-0.00	-0.00	300.00	200.00	0.00	-0.00
70	-0.00	-0.00	-0.00	903.00	200.00	0.00	-0.00	-0.00	-0.00	-0.00	300.00	200.00	0.00	-0.00
71	-0.00	-0.00	-0.00	903.00	200.00	0.00	-0.00	-0.00	-0.00	-0.00	300.00	200.00	0.00	-0.00
72	-0.00	-0.00	-0.00	903.00	200.00	0.00	-0.00	-0.00	-0.00	-0.00	300.00	200.00	0.00	-0.00
73	-0.00	-0.00	-0.00	903.00	200.00	0.00	-0.00	-0.00	-0.00	-0.00	300.00	200.00	0.00	-0.00
74	-0.00	-0.00	-0.00	903.00	200.00	0.00	-0.00	-0.00	-0.00	-0.00	300.00	200.00	0.00	-0.00
75	0.00	0.00	0.00	903.00	200.00	0.00	0.00	-0.00	-0.00	-0.00	300.00	200.00	0.00	-0.00
76	0.00	0.00	0.00	903.00	200.00	0.00	0.00	-0.00	-0.00	-0.00	300.00	200.00	0.00	-0.00
77	-0.00	-0.00	-0.00	903.00	200.00	0.00	-0.00	-0.00	-0.00	-0.00	300.00	200.00	0.00	-0.00
78	-0.00	-0.00	-0.00	903.00	200.00	0.00	-0.00	-0.00	-0.00	-0.00	300.00	200.00	0.00	-0.00
79	0.00	0.00	0.00	903.00	200.00	0.00	0.00	-0.00	-0.00	-0.00	300.00	200.00	0.00	-0.00
80	-0.00	-0.00	-0.00	903.00	200.00	0.00	-0.00	-0.00	-0.00	-0.00	300.00	200.00	0.00	-0.00
81	-0.00	-0.00	-0.00	903.00	200.00	0.00	-0.00	-0.00	-0.00	-0.00	300.00	200.00	0.00	-0.00
82	0.00	0.00	0.00	903.00	200.00	0.00	0.00	-0.00	-0.00	-0.00	300.00	200.00	0.00	-0.00
83	-0.00	-0.00	-0.00	903.00	200.00	0.00	-0.00	-0.00	-0.00	-0.00	300.00	200.00	0.00	-0.00
84	-0.00	-0.00	-0.00	903.00	200.00	0.00	-0.00	-0.00	-0.00	-0.00	300.00	200.00	0.00	-0.00
85	0.00	0.00	0.00	903.00	200.00	0.00	0.00	-0.00	-0.00	-0.00	300.00	200.00	0.00	-0.00
86	-0.00	-0.00	-0.00	903.00	200.00	0.00	-0.00	-0.00	-0.00	-0.00	300.00	200.00	0.00	-0.00
87	-0.00	-0.00	-0.00	903.00	200.00	0.00	-0.00	-0.00	-0.00	-0.00	300.00	200.00	0.00	-0.00
88	-0.00	-0.00	-0.00	903.00	200.00	0.00	-0.00	-0.00	-0.00	-0.00	300.00	200.00	0.00	-0.00
89	-0.00	-0.00	-0.00	903.00	200.00	0.00	-0.00	-0.00	-0.00	-0.00	300.00	200.00	0.00	-0.00
90	0.00	0.00	0.00	903.00	200.00	0.00	0.00	-0.00	-0.00	-0.00	300.00	200.00	0.00	-0.00
91	-0.00	-0.00	-0.00	903.00	200.00	0.00	-0.00	-0.00	-0.00	-0.00	300.00	200.00	0.00	-0.00
92	-0.00	-0.00	-0.00	903.00	200.00	0.00	-0.00	-0.00	-0.00	-0.00	300.00	200.00	0.00	-0.00
93	-0.00	-0.00	-0.00	903.00	200.00	0.00	-0.00	-0.00	-0.00	-0.00	300.00	200.00	0.00	-0.00
94	-0.00	-0.00	-0.00	903.00	200.00	0.00	-0.00	-0.00	-0.00	-0.00	300.00	200.00	0.00	-0.00
95	-0.00	-0.00	-0.00	903.00	200.00	0.00	-0.00	-0.00	-0.00	-0.00	300.00	200.00	0.00	-0.00
96	-0.00	-0.00	-0.00	903.00	200.00	0.00	-0.00	-0.00	-0.00	-0.00	300.00	200.00	0.00	-0.00
97	-0.00	-0.00	-0.00	903.00	200.00	0.00	-0.00	-0.00	-0.00	-0.00	300.00	200.00	0.00	-0.00
98	-0.00	-0.00	-0.00	903.00	200.00	0.00	-0.00	-0.00	-0.00	-0.00	300.00	200.00	0.00	-0.00
99	0.00	0.00	0.00	903.00	200.00	0.00	0.00	-0.00	-0.00	-0.00	300.00	200.00	0.00	-0.00
100	-0.00	-0.00	-0.00	903.00	200.00	0.00	-0.00	-0.00	-0.00	-0.00	300.00	200.00	0.00	-0.00
101	-0.00	-0.00	-0.00	903.00	200.00	0.00	-0.00	-0.00	-0.00	-0.00	300.00	200.00	0.00	-0.00
102	-0.00	-0.00	-0.00	903.00	200.00	0.00	-0.00	-0.00	-0.00	-0.00	300.00	200.00	0.00	-0.00
103	-0.00	-0.00	-0.00	903.00	200.00	0.00	-0.00	-0.00	-0.00	-0.00	300.00	200.00	0.00	-0.00
104	-0.00	-0.00	-0.00	903.00	200.00	0.00	-0.00	-0.00	-0.00	-0.00	300.00	200.00	0.00	-0.00
105	-0.00	-0.00	-0.00	903.00	200.00	0.00	-0.00	-0.00	-0.00	-0.00	300.00	200.00	0.00	-0.00
106	-0.00	-0.00	-0.00	903.00	200.00	0.00	-0.00	-0.00	-0.00	-0.00	300.00	200.00	0.00	-0.00
107	0.00	0.00	0.00	903.00	200.00	0.00	0.00	-0.00	-0.00	-0.00	300.00	200.00	0.00	-0.00
108	-0.00	-0.00	-0.00	903.00	200.00	0.00	-0.00	-0.00	-0.00	-0.00	300.00	200.00	0.00	-0.00
109	-0.00	-0.00	-0.00	903.00	200.00	0.00	-0.00	-0.00	-0.00	-0.00	300.00	200.00	0.00	-0.00
110	-0.00	-0.00	-0.00	903.00	200.00	0.00	-0.00	-0.00	-0.00	-0.00	300.00	200.00	0.00	-0.00
111	0.00	0.00	0.00	903.00	200.00	0.00	0.00	-0.00	-0.00	-0.00	300.00	200.00	0.00	-0.00
112	-0.00	-0.00	-0.00	903.00	200.00	0.00	-0.00	-0.00	-0.00	-0.00	300.00	200.00	0.00	-0.00
113	-0.00	-0.00	-0.00	903.00	200.00	0.00	-0.00	-0.00	-0.00	-0.00	300.00	200.00	0.00	-0.00
114	0.00	0.00	0.00	903.00	200.00	0.00	0.00	-0.00	-0.00	-0.00	300.00	200.00	0.00	-0.00
115	-0.00	-0.00	-0.00	903.00	200.00	0.00	-0.00	-0.00	-0.00	-0.00	300.00	200.00	0.00	-0.00
116	-0.00	-0.00	-0.00	903.00	200.00	0.00	-0.00	-0.00	-0.00	-0.00	300.00	200.00	0.00	-0.00
117	-0.00	-0.00	-0.00	903.00	200.00	0.00	-0.00	-0.00	-0.00	-0.00	300.00	200.00	0.00	-0.00
118	0.00	0.00	0.00	903.00	200.00	0.00	0.00	-0.00	-0.00	-0.00	300.00	200.00	0.00	-0.00
119	-0.00	-0.00	-0.00	903.00	200.00	0.00	-0.00	-0.00	-0.00	-0.00	300.00	200.00	0.00	-0.00
120	-0.00	-0.00	-0.00	903.00	200.00	0.00	-0.00	-0.00	-0.00	-0.00	300.00	200.00	0.00	-0.00
121	-0.00	-0.00	-0.00	903.00	200.00	0.00	-0.00	-0.00	-0.00	-0.00	300.00	200.00	0.00	-0.00
122	-0.00	-0.00	-0.00	903.00	200.00	0.00	-0.00	-0.00	-0.00	-0.00	300.00	200.00	0.00	-0.00
123	-0.00	-0.00	-0.00	903.00	200.00	0.00	-0.00	-0.00	-0.00	-0.00	300.00	200.00	0.00	-0.00
124	-0.00	-0.00	-0.00	903.00	200.00	0.00	-0.00	-0.00	-0.00	-0.00	300.00	200.00	0.00	-0.00
125	0.00	0.00	0.00	903.00	200.00	0.00	0.00	-0.00	-0.00	-0.00	300.00	200.00	0.00	-0.00
126	-0.00	-0.00	-0.00	903.00	200.00	0.00	-0.00	-0.00	-0.00	-0.00	300.00	200.00	0.00	-0.00
127	-0.00	-0.00	-0.00	903.00	200.00	0.00	-0.00	-0.00	-0.00	-0.00	300.00	200.00	0.00	-0.00
128	-0.00	-0.00	-0.00	903.00	200.00	0.00	-0.00	-0.00	-0.00	-0.00	300.00	200.00	0.00	-0.00
129	-0.00	-0.00	-0.00	903.00	200.00	0.00	-0.00	-0.00	-0.00	-0.00	300.00	200.00	0.00	-0.00
130	-0.00	-0.00	-0.00	903.00	200.00	0.00	-0.00	-0.00	-0.00	-0.00	300.00	200.00	0.00	-0.00
131	0.00	0.00	0.00	903.00	200.00	0.00	0.00	-0.00	-0.00	-0.00	300.00	200.00	0.00	-0.00
132	-0.00	-0.00	-0.00	903.00	200.00	0.00	-0.00	-0.00	-0.00	-0.00	300.00	200.00	0.00	-0.00
133	0.00	0.00	0.00	903.00	200.00	0.00	0.00	-0.00	-0.00	-0.00	300.00	200.00	0.00	-0.00
134	0.00	0.00	0.00	903.00	200.00	0.00	0.00	-0.00	-0.00	-0.00	300.00	200.00	0.00	-0.00
135	0.00	0.00	0.00	903.00	200.00	0.00	0.00	-0.00	-0.00	-0.00	300.00	200.00	0.00	-0.00
136	0.00	0.00	0.00	903.00	200.00	0.00	0.00	-0.00	-0.00	-0.00	300.00	200.00	0.00	-0.00
137	-0.00	-0.00	-0.00	903.00	200.00	0.00	-0.00	-0.00	-0.00	-0.00	300.00	200.00	0.00	-0.00
138	-0.00	-0.00	-0.00	903.00	200.00	0.00	-0.00	0.00	0.00	0.00	300.00	200.00	0.00	0.00
139	0.00	0.00	0.00	903.00	200.00	0.00	0.00	-0.00	-0.00	-0.00	300.00	200.00	0.00	-0.00
140	-0.00	-0.00	-0.00	903.00	200.00	0.00	-0.00	-0.00	-0.00	-0.00	300.00	200.00	0.00	-0.00
141	-0.00	-0.00	-0.00	903.00	200.00	0.00	-0.00	-0.00	-0.00	-0.00	300.00	200.00	0.00	-0.00
142	0.00	0.00	0.00	903.00	200.00	0.00	0.00	-0.00	-0.00	-0.00	300.00	200.00	0.00	-0.00
143	-0.00	-0.00	-0.00	903.00	200.00	0.00	-0.00	-0.00	-0.00	-0.00	300.00	200.00	0.00	-0.00
144	0.00	0.00	0.00	903.00	200.00	0.00	0.00	-0.00	-0.00	-0.00	300.00	200.00	0.00	-0.00
145	-0.00	-0.00	-0.00	903.00	200.00	0.00	-0.00	-0.00	-0.00	-0.00	300.00	200.00	0.00	-0.00
146	-0.00	-0.00	-0.00	903.00	200.00	0.00	-0.00	-0.00	-0.00	-0.00	300.00	200.00	0.00	-0.00
147	0.00	0.00	0.00	903.00	200.00	0.00	0.00	-0.00	-0.00	-0.00	300.00	200.00	0.00	-0.00
148	-0.00	-0.00	-0.00	903.00	200.00	0.00	-0.00	-0.00	-0.00	-0.00	300.00	200.00	0.00	-0.00
149	0.00	0.00	0.00	903.00	200.00	0.00	0.00	-0.00	-0.00	-0.00	300.00	200.00	0.00	-0.00
150	-0.00	-0.00	-0.00	903.00	200.00	0.00	-0.00	-0.00	-0.00	-0.00	300.00	200.00	0.00	-0.00
151	0.00	0.00	0.00	903.00	200.00	0.00	0.00	-0.00	-0.00	-0.00	300.00	200.00	0.00	-0.00
152	-0.00	-0.00	-0.00	903.00	200.00	0.00	-0.00	-0.00	-0.00	-0.00	300.00	200.00	0.00	-0.00
153	0.00	0.00	0.00	903.00	200.00	0.00	0.00	-0.00	-0.00	-0.00	300.00	200.00	0.00	-0.00
154	-0.00	-0.00	-0.00	903.00	200.00	0.00	-0.00	-0.00	-0.00	-0.00	300.00	200.00	0.00	-0.00
155	-0.00	-0.00	-0.00	903.00	200.00	0.00	-0.00	-0.00	-0.00	-0.00	300.00	200.00	0.00	-0.00
156	-0.00	-0.00	-0.00	903.00	200.00	0.00	-0.00	-0.00	-0.00	-0.00	300.00	200.00	0.00	-0.00
157	0.00	0.00	0.00	903.00	200.00	0.00	0.00	-0.00	-0.00	-0.00	300.00	200.00	0.00	-0.00
158	-0.00	-0.00	-0.00	903.00	200.00	0.00	-0.00	-0.00	-0.00	-0.00	300.00	200.00	0.00	-0.00
159	-0.00	-0.00	-0.00	903.00	200.00	0.00	-0.00	-0.00	-0.00	-0.00	300.00	200.00	0.00	-0.00
160	-0.00	-0.00	-0.00	903.00	200.00	0.00	-0.00	-0.00	-0.00	-0.00	300.00	200.00	0.00	-0.00
161	-0.00	-0.00	-0.00	903.00	200.00	0.00	-0.00	-0.00	-0.00	-0.00	300.00	200.00	0.00	-0.00
162	-0.00	-0.00	-0.00	903.00	200.00	0.00	-0.00	-0.00	-0.00	-0.00	300.00	200.00	0.00	-0.00
163	-0.00	-0.00	-0.00	903.00	200.00	0.00	-0.00	0.00	0.00	0.00	300.00	200.00	0.00	0.00
164	-0.00	-0.00	-0.00	903.00	200.00	0.00	-0.00	-0.00	-0.00	-0.00	300.00	200.00	0.00	-0.00
165	0.00	0.00	0.00	903.00	200.00	0.00	0.00	-0.00	-0.00	-0.00	300.00	200.00	0.00	-0.00
166	-0.00	-0.00	-0.00	903.00	200.00	0.00	-0.00	-0.00	-0.00	-0.00	300.00	200.00	0.00	-0.00
167	-0.00	-0.00	-0.00	903.00	200.00	0.00	-0.00	-0.00	-0.00	-0.00	300.00	200.00	0.00	-0.00
168	-0.00	-0.00	-0.00	903.00	200.00	0.00	-0.00	-0.00	-0.00	-0.00	300.00	200.00	0.00	-0.00
169	-0.00	-0.00	-0.00	903.00	200.00	0.00	-0.00	0.00	0.00	0.00	300.00	200.00	0.00	0.00
170	-0.00	-0.00	-0.00	903.00	200.00	0.00	-0.00	-0.00	-0.00	-0.00	300.00	200.00	0.00	-0.00
171	-0.00	-0.00	-0.00	903.00	200.00	0.00	-0.00	-0.00	-0.00	-0.00	300.00	200.00	0.00	-0.00
172	-0.00	-0.00	-0.00	903.00	200.00	0.00	-0.00	-0.00	-0.00	-0.00	300.00	200.00	0.00	-0.00
173	-0.00	-0.00	-0.00	903.00	200.00	0.00	-0.00	-0.00	-0.00	-0.00	300.00	200.00	0.00	-0.00
174	-0.00	-0.00	-0.00	903.00	200.00	0.00	-0.00	-0.00	-0.00	-0.00	300.00	200.00	0.00	-0.00
175	-0.00	-0.00	-0.00	903.00	200.00	0.00	-0.00	-0.00	-0.00	-0.00	300.00	200.00	0.00	-0.00
176	-0.00	-0.00	-0.00	903.00	200.00	0.00	-0.00	-0.00	-0.00	-0.00	300.00	200.00	0.00	-0.00
177	-0.00	-0.00	-0.00	903.00	200.00	0.00	-0.00	-0.00	-0.00	-0.00	300.00	200.00	0.00	-0.00
178	0.00	0.00	0.00	903.00	200.00	0.00	0.00	-0.00	-0.00	-0.00	300.00	200.00	0.00	-0.00
179	-0.00	-0.00	-0.00	903.00	200.00	0.00	-0.00	-0.00	-0.00	-0.00	300.00	200.00	0.00	-0.00
180	-0.00	-0.00	-0.00	903.00	200.00	0.00	-0.00	-0.00	-0.00	-0.00	300.00	200.00	0.00	-0.00
181	-0.00	-0.00	-0.00	903.00	200.00	0.00	-0.00	-0.00	-0.00	-0.00	300.00	200.00	0.00	-0.00
182	-0.00	-0.00	-0.00	903.00	200.00	0.00	-0.00	-0.00	-0.00	-0.00	300.00	200.00	0.00	-0.00
183	-0.00	-0.00	-0.00	903.00	200.00	0.00	-0.00	-0.00	-0.00	-0.00	300.00	200.00	0.00	-0.00
184	-0.00	-0.00	-0.00	903.00	200.00	0.00	-0.00	-0.00	-0.00	-0.00	300.00	200.00	0.00	-0.00
185	-0.00	-0.00	-0.00	903.00	200.00	0.00	-0.00	-0.00	-0.00	-0.00	300.00	200.00	0.00	-0.00
186	0.00	0.00	0.00	903.00	200.00	0.00	0.00	0.00	0.00	0.00	300.00	200.00	0.00	0.00
187	-0.00	-0.00	-0.00	903.00	200.00	0.00	-0.00	-0.00	-0.00	-0.00	300.00	200.00	0.00	-0.00
188	-0.00	-0.00	-0.00	903.00	200.00	0.00	-0.00	-0.00	-0.00	-0.00	300.00	200.00	0.00	-0.00
189	-0.00	-0.00	-0.00	903.00	200.00	0.00	-0.00	-0.00	-0.00	-0.00	300.00	200.00	0.00	-0.00
190	-0.00	-0.00	-0.00	903.00	200.00	0.00	-0.00	-0.00	-0.00	-0.00	300.00	200.00	0.00	-0.00
191	-0.00	-0.00	-0.00	903.00	200.00	0.00	-0.00	-0.00	-0.00	-0.00	300.00	200.00	0.00	-0.00
192	-0.00	-0.00	-0.00	903.00	200.00	0.00	-0.00	-0.00	-0.00	-0.00	300.00	200.00	0.00	-0.00
193	0.00	0.00	0.00	903.00	200.00	0.00	0.00	-0.00	-0.00	-0.00	300.00	200.00	0.00	-0.00
194	-0.00	-0.00	-0.00	903.00	200.00	0.00	-0.00	-0.00	-0.00	-0.00	300.00	200.00	0.00	-0.00
195	-0.00	-0.00	-0.00	903.00	200.00	0.00	-0.00	-0.00	-0.00	-0.00	300.00	200.00	0.00	-0.00
196	0.00	0.00	0.00	903.00	200.00	0.00	0.00	-0.00	-0.00	-0.00	300.00	200.00	0.00	-0.00
197	-0.00	-0.00	-0.00	903.00	200.00	0.00	-0.00	-0.00	-0.00	-0.00	300.00	200.00	0.00	-0.00
198	0.00	0.00	0.00	903.00	200.00	0.00	0.00	-0.00	-0.00	-0.00	300.00	200.00	0.00	-0.00
199	-0.00	-0.00	-0.00	903.00	200.00	0.00	-0.00	-0.00	-0.00	-0.00	300.00	200.00	0.00	-0.00
200	-0.00	-0.00	-0.00	903.00	200.00	0.00	-0.00	-0.00	-0.00	-0.00	300.00	200.00	0.00	-0.00
201	-0.00	-0.00	-0.00	903.00	200.00	0.00	-0.00	-0.00	-0.00	-0.00	300.00	200.00	0.00	-0.00
202	0.00	0.00	0.00	903.00	200.00	0.00	0.00	-0.00	-0.00	-0.00	300.00	200.00	0.00	-0.00
203	-0.00	-0.00	-0.00	903.00	200.00	0.00	-0.00	-0.00	-0.00	-0.00	300.00	200.00	0.00	-0.00
204	-0.00	-0.00	-0.00	903.00	200.00	0.00	-0.00	-0.00	-0.00	-0.00	300.00	200.00	0.00	-0.00
205	-0.00	-0.00	-0.00	903.00	200.00	0.00	-0.00	-0.00	-0.00	-0.00	300.00	200.00	0.00	-0.00
206	-0.00	-0.00	-0.00	903.00	200.00	0.00	-0.00	0.00	0.00	0.00	300.00	200.00	0.00	0.00
207	-0.00	-0.00	-0.00	903.00	200.00	0.00	-0.00	-0.00	-0.00	-0.00	300.00	200.00	0.00	-0.00
208	-0.00	-0.00	-0.00	903.00	200.00	0.00	-0.00	-0.00	-0.00	-0.00	300.00	200.00	0.00	-0.00
209	-0.00	-0.00	-0.00	903.00	200.00	0.00	-0.00	-0.00	-0.00	-0.00	300.00	200.00	0.00	-0.00
210	-0.00	-0.00	-0.00	903.00	200.00	0.00	-0.00	-0.00	-0.00	-0.00	300.00	200.00	0.00	-0.00
211	-0.00	-0.00	-0.00	903.00	200.00	0.00	-0.00	-0.00	-0.00	-0.00	300.00	200.00	0.00	-0.00
212	-0.00	-0.00	-0.00	903.00	200.00	0.00	-0.00	-0.00	-0.00	-0.00	300.00	200.00	0.00	-0.00
213	-0.00	-0.00	-0.00	903.00	200.00	0.00	-0.00	-0.00	-0.00	-0.00	300.00	200.00	0.00	-0.00
214	-0.00	-0.00	-0.00	903.00	200.00	0.00	-0.00	-0.00	-0.00	-0.00	300.00	200.00	0.00	-0.00
215	0.00	0.00	0.00	903.00	200.00	0.00	0.00	-0.00	-0.00	-0.00	300.00	200.00	0.00	-0.00
216	-0.00	-0.00	-0.00	903.00	200.00	0.00	-0.00	-0.00	-0.00	-0.00	300.00	200.00	0.00	-0.00
217	-0.00	-0.00	-0.00	903.00	200.00	0.00	-0.00	-0.00	-0.00	-0.00	300.00	200.00	0.00	-0.00
218	-0.00	-0.00	-0.00	903.00	200.00	0.00	-0.00	-0.00	-0.00	-0.00	300.00	200.00	0.00	-0.00
219	-0.00	-0.00	-0.00	903.00	200.00	0.00	-0.00	-0.00	-0.00	-0.00	300.00	200.00	0.00	-0.00
220	0.00	0.00	0.00	903.00	200.00	0.00	0.00	-0.00	-0.00	-0.00	300.00	200.00	0.00	-0.00
221	-0.00	-0.00	-0.00	903.00	200.00	0.00	-0.00	-0.00	-0.00	-0.00	300.00	200.00	0.00	-0.00
222	-0.00	-0.00	-0.00	903.00	200.00	0.00	-0.00	-0.00	-0.00	-0.00	300.00	200.00	0.00	-0.00
223	0.00	0.00	0.00	903.00	200.00	0.00	0.00	-0.00	-0.00	-0.00	300.00	200.00	0.00	-0.00
224	-0.00	-0.00	-0.00	903.00	200.00	0.00	-0.00	-0.00	-0.00	-0.00	300.00	200.00	0.00	-0.00
225	-0.00	-0.00	-0.00	903.00	200.00	0.00	-0.00	-0.00	-0.00	-0.00	300.00	200.00	0.00	-0.00
226	-0.00	-0.00	-0.00	903.00	200.00	0.00	-0.00	-0.00	-0.00	-0.00	300.00	200.00	0.00	-0.00
227	-0.00	-0.00	-0.00	903.00	200.00	0.00	-0.00	-0.00	-0.00	-0.00	300.00	200.00	0.00	-0.00
228	0.00	0.00	0.00	903.00	200.00	0.00	0.00	-0.00	-0.00	-0.00	300.00	200.00	0.00	-0.00
229	-0.00	-0.00	-0.00	903.00	200.00	0.00	-0.00	-0.00	-0.00	-0.00	300.00	200.00	0.00	-0.00
230	-0.00	-0.00	-0.00	903.00	200.00	0.00	-0.00	-0.00	-0.00	-0.00	300.00	200.00	0.00	-0.00
231	-0.00	-0.00	-0.00	903.00	200.00	0.00	-0.00	-0.00	-0.00	-0.00	300.00	200.00	0.00	-0.00
232	-0.00	-0.00	-0.00	903.00	200.00	0.00	-0.00	-0.00	-0.00	-0.00	300.00	200.00	0.00	-0.00
233	-0.00	-0.00	-0.00	903.00	200.00	0.00	-0.00	-0.00	-0.00	-0.00	300.00	200.00	0.00	-0.00
234	-0.00	-0.00	-0.00	903.00	200.00	0.00	-0.00	-0.00	-0.00	-0.00	300.00	200.00	0.00	-0.00
235	-0.00	-0.00	-0.00	903.00	200.00	0.00	-0.00	-0.00	-0.00	-0.00	300.00	200.00	0.00	-0.00
236	-0.00	-0.00	-0.00	903.00	200.00	0.00	-0.00	-0.00	-0.00	-0.00	300.00	200.00	0.00	-0.00
237	-0.00	-0.00	-0.00	903.00	200.00	0.00	-0.00	-0.00	-0.00	-0.00	300.00	200.00	0.00	-0.00
238	0.00	0.00	0.00	903.00	200.00	0.00	0.00	-0.00	-0.00	-0.00	300.00	200.00	0.00	-0.00
239	-0.00	-0.00	-0.00	903.00	200.00	0.00	-0.00	-0.00	-0.00	-0.00	300.00	200.00	0.00	-0.00
240	-0.00	-0.00	-0.00	903.00	200.00	0.00	-0.00	-0.00	-0.00	-0.00	300.00	200.00	0.00	-0.00
241	-0.00	-0.00	-0.00	903.00	200.00	0.00	-0.00	-0.00	-0.00	-0.00	300.00	200.00	0.00	-0.00
242	-0.00	-0.00	-0.00	903.00	200.00	0.00	-0.00	0.00	0.00	0.00	300.00	200.00	0.00	0.00
243	-0.00	-0.00	-0.00	903.00	200.00	0.00	-0.00	-0.00	-0.00	-0.00	300.00	200.00	0.00	-0.00
244	-0.00	-0.00	-0.00	903.00	200.00	0.00	-0.00	-0.00	-0.00	-0.00	300.00	200.00	0.00	-0.00
245	0.00	0.00	0.00	903.00	200.00	0.00	0.00	-0.00	-0.00	-0.00	300.00	200.00	0.00	-0.00
246	-0.00	-0.00	-0.00	903.00	200.00	0.00	-0.00	-0.00	-0.00	-0.00	300.00	200.00	0.00	-0.00
247	-0.00	-0.00	-0.00	903.00	200.00	0.00	-0.00	-0.00	-0.00	-0.00	300.00	200.00	0.00	-0.00
248	0.00	0.00	0.00	903.00	200.00	0.00	0.00	-0.00	-0.00	-0.00	300.00	200.00	0.00	-0.00
249	-0.00	-0.00	-0.00	903.00	200.00	0.00	-0.00	-0.00	-0.00	-0.00	300.00	200.00	0.00	-0.00
250	-0.00	-0.00	-0.00	903.00	200.00	0.00	-0.00	-0.00	-0.00	-0.00	300.00	200.00	0.00	-0.00
251	-0.00	-0.00	-0.00	903.00	200.00	0.00	-0.00	-0.00	-0.00	-0.00	300.00	200.00	0.00	-0.00
252	0.00	0.00	0.00	903.00	200.00	0.00	0.00	-0.00	-0.00	-0.00	300.00	200.00	0.00	-0.00
253	0.00	0.00	0.00	903.00	200.00	0.00	0.00	-0.00	-0.00	-0.00	300.00	200.00	0.00	-0.00
254	-0.00	-0.00	-0.00	903.00	200.00	0.00	-0.00	-0.00	-0.00	-0.00	300.00	200.00	0.00	-0.00
255	-0.00	-0.00	-0.00	903.00	200.00	0.00	-0.00	-0.00	-0.00	-0.00	300.00	200.00	0.00	-0.00
256	-0.00	-0.00	-0.00	903.00	200.00	0.00	-0.00	-0.00	-0.00	-0.00	300.00	200.00	0.00	-0.00
257	-0.00	-0.00	-0.00	903.00	200.00	0.00	-0.00	-0.00	-0.00	-0.00	300.00	200.00	0.00	-0.00
258	-0.00	-0.00	-0.00	903.00	200.00	0.00	-0.00	-0.00	-0.00	-0.00	300.00	200.00	0.00	-0.00
259	-0.00	-0.00	-0.00	903.00	200.00	0.00	-0.00	-0.00	-0.00	-0.00	300.00	200.00	0.00	-0.00
260	-0.00	-0.00	-0.00	903.00	200.00	0.00	-0.00	-0.00	-0.00	-0.00	300.00	200.00	0.00	-0.00
261	7.02	6.71	8.85	835.76	186.21	0.00	-217.57	-0.00	-0.00	-0.00	300.00	200.00	0.00	-0.00
262	-0.00	-0.00	-0.00	903.00	200.00	0.00	-0.00	-0.00	-0.00	-0.00	300.00	200.00	0.00	-0.00
263	-0.00	-0.00	-0.00	903.00	200.00	0.00	-0.00	-0.00	-0.00	-0.00	300.00	200.00	0.00	-0.00
264	-0.00	-0.00	-0.00	903.00	200.00	0.00	-0.00	-0.00	-0.00	-0.00	300.00	200.00	0.00	-0.00
265	-0.00	-0.00	-0.00	903.00	200.00	0.00	-0.00	0.00	0.00	0.00	300.00	200.00	0.00	0.00
266	-0.00	-0.00	-0.00	903.00	200.00	0.00	-0.00	-0.00	-0.00	-0.00	300.00	200.00	0.00	-0.00
267	-0.00	-0.00	-0.00	903.00	200.00	0.00	-0.00	-0.00	-0.00	-0.00	300.00	200.00	0.00	-0.00
268	-0.00	-0.00	-0.00	903.00	200.00	0.00	-0.00	0.00	0.00	0.00	300.00	200.00	0.00	0.00
269	-0.00	-0.00	-0.00	903.00	200.00	0.00	-0.00	-0.00	-0.00	-0.00	300.00	200.00	0.00	-0.00
270	-0.00	-0.00	-0.00	903.00	200.00	0.00	-0.00	-0.00	-0.00	-0.00	300.00	200.00	0.00	-0.00
271	-0.00	-0.00	-0.00	903.00	200.00	0.00	-0.00	-0.00	-0.00	-0.00	300.00	200.00	0.00	-0.00
272	-0.00	-0.00	-0.00	903.00	200.00	0.00	-0.00	-0.00	-0.00	-0.00	300.00	200.00	0.00	-0.00
273	-0.00	-0.00	-0.00	903.00	200.00	0.00	-0.00	-0.00	-0.00	-0.00	300.00	200.00	0.00	-0.00
274	-0.00	-0.00	-0.00	903.00	200.00	0.00	-0.00	-0.00	-0.00	-0.00	300.00	200.00	0.00	-0.00
275	-0.00	-0.00	-0.00	903.00	200.00	0.00	-0.00	-0.00	-0.00	-0.00	300.00	200.00	0.00	-0.00
276	-0.00	-0.00	-0.00	903.00	200.00	0.00	-0.00	-0.00	-0.00	-0.00	300.00	200.00	0.00	-0.00
277	-0.00	-0.00	-0.00	903.00	200.00	0.00	-0.00	-0.00	-0.00	-0.00	300.00	200.00	0.00	-0.00
278	-0.00	-0.00	-0.00	903.00	200.00	0.00	-0.00	-0.00	-0.00	-0.00	300.00	200.00	0.00	-0.00
279	-0.00	-0.00	-0.00	903.00	200.00	0.00	-0.00	-0.00	-0.00	-0.00	300.00	200.00	0.00	-0.00
280	-0.00	-0.00	-0.00	903.00	200.00	0.00	-0.00	-0.00	-0.00	-0.00	300.00	200.00	0.00	-0.00
281	-0.00	-0.00	-0.00	903.00	200.00	0.00	-0.00	0.00	0.00	0.00	300.00	200.00	0.00	0.00
282	-0.00	-0.00	-0.00	903.00	200.00	0.00	-0.00	-0.00	-0.00	-0.00	300.00	200.00	0.00	-0.00
283	-0.00	-0.00	-0.00	903.00	200.00	0.00	-0.00	-0.00	-0.00	-0.00	300.00	200.00	0.00	-0.00
284	-0.00	-0.00	-0.00	903.00	200.00	0.00	-0.00	-0.00	-0.00	-0.00	300.00	200.00	0.00	-0.00
285	-0.00	-0.00	-0.00	903.00	200.00	0.00	-0.00	-0.00	-0.00	-0.00	300.00	200.00	0.00	-0.00
286	-0.00	-0.00	-0.00	903.00	200.00	0.00	-0.00	-0.00	-0.00	-0.00	300.00	200.00	0.00	-0.00
287	-0.00	-0.00	-0.00	903.00	200.00	0.00	-0.00	-0.00	-0.00	-0.00	300.00	200.00	0.00	-0.00
288	-0.00	-0.00	-0.00	903.00	200.00	0.00	-0.00	-0.00	-0.00	-0.00	300.00	200.00	0.00	-0.00
289	-0.00	-0.00	-0.00	903.00	200.00	0.00	-0.00	-0.00	-0.00	-0.00	300.00	200.00	0.00	-0.00
290	-0.00	-0.00	-0.00	903.00	200.00	0.00	-0.00	-0.00	-0.00	-0.00	300.00	200.00	0.00	-0.00
291	-0.00	-0.00	-0.00	903.00	200.00	0.00	-0.00	-0.00	-0.00	-0.00	300.00	200.00	0.00	-0.00
292	-0.00	-0.00	-0.00	903.00	200.00	0.00	-0.00	-0.00	-0.00	-0.00	300.00	200.00	0.00	-0.00
293	-0.00	-0.00	-0.00	903.00	200.00	0.00	-0.00	0.00	0.00	0.00	300.00	200.00	0.00	0.00
294	-0.00	-0.00	-0.00	903.00	200.00	0.00	-0.00	-0.00	-0.00	-0.00	300.00	200.00	0.00	-0.00
295	-0.00	-0.00	-0.00	903.00	200.00	0.00	-0.00	-0.00	-0.00	-0.00	300.00	200.00	0.00	-0.00
296	-0.00	-0.00	-0.00	903.00	200.00	0.00	-0.00	-0.00	-0.00	-0.00	300.00	200.00	0.00	-0.00
297	-0.00	-0.00	-0.00	903.00	200.00	0.00	-0.00	-0.00	-0.00	-0.00	300.00	200.00	0.00	-0.00
298	-0.00	-0.00	-0.00	903.00	200.00	0.00	-0.00	0.00	0.00	0.00	300.00	200.00	0.00	0.00
299	-0.00	-0.00	-0.00	903.00	200.00	0.00	-0.00	-0.00	-0.00	-0.00	300.00	200.00	0.00	-0.00
300	-0.00	-0.00	-0.00	903.00	200.00	0.00	-0.00	-0.00	-0.00	-0.00	300.00	200.00	0.00	-0.00
301	-0.00	-0.00	-0.00	903.00	200.00	0.00	-0.00	-0.00	-0.00	-0.00	300.00	200.00	0.00	-0.00
302	-0.00	-0.00	-0.00	903.00	200.00	0.00	-0.00	-0.00	-0.00	-0.00	300.00	200.00	0.00	-0.00
303	-0.00	-0.00	-0.00	903.00	200.00	0.00	-0.00	0.00	0.00	0.00	300.00	200.00	0.00	0.00
304	-0.00	-0.00	-0.00	903.00	200.00	0.00	-0.00	-0.00	-0.00	-0.00	300.00	200.00	0.00	-0.00
305	-0.00	-0.00	-0.00	903.00	200.00	0.00	-0.00	-0.00	-0.00	-0.00	300.00	200.00	0.00	-0.00
306	-0.00	-0.00	-0.00	903.00	200.00	0.00	-0.00	-0.00	-0.00	-0.00	300.00	200.00	0.00	-0.00
307	-0.00	-0.00	-0.00	903.00	200.00	0.00	-0.00	-0.00	-0.00	-0.00	300.00	200.00	0.00	-0.00
308	-0.00	-0.00	-0.00	903.00	200.00	0.00	-0.00	-0.00	-0.00	-0.00	300.00	200.00	0.00	-0.00
309	-0.00	-0.00	-0.00	903.00	200.00	0.00	-0.00	-0.00	-0.00	-0.00	300.00	200.00	0.00	-0.00
310	-0.00	-0.00	-0.00	903.00	200.00	0.00	-0.00	-0.00	-0.00	-0.00	300.00	200.00	0.00	-0.00
311	-0.00	-0.00	-0.00	903.00	200.00	0.00	-0.00	-0.00	-0.00	-0.00	300.00	200.00	0.00	-0.00
312	-0.00	-0.00	-0.00	903.00	200.00	0.00	-0.00	-0.00	-0.00	-0.00	300.00	200.00	0.00	-0.00
313	-0.00	-0.00	-0.00	903.00	200.00	0.00	-0.00	-0.00	-0.00	-0.00	300.00	200.00	0.00	-0.00
314	-0.00	-0.00	-0.00	903.00	200.00	0.00	-0.00	-0.00	-0.00	-0.00	300.00	200.00	0.00	-0.00
315	-0.00	-0.00	-0.00	903.00	200.00	0.00	-0.00	-0.00	-0.00	-0.00	300.00	200.00	0.00	-0.00
316	-0.00	-0.00	-0.00	903.00	200.00	0.00	-0.00	-0.00	-0.00	-0.00	300.00	200.00	0.00	-0.00
317	-0.00	-0.00	-0.00	903.00	200.00	0.00	-0.00	-0.00	-0.00	-0.00	300.00	200.00	0.00	-0.00
318	-0.00	-0.00	-0.00	903.00	200.00	0.00	-0.00	-0.00	-0.00	-0.00	300.00	200.00	0.00	-0.00
319	-0.00	-0.00	-0.00	903.00	200.00	0.00	-0.00	-0.00	-0.00	-0.00	300.00	200.00	0.00	-0.00
320	-0.00	-0.00	-0.00	903.00	200.00	0.00	-0.00	-0.00	-0.00	-0.00	300.00	200.00	0.00	-0.00
321	-0.00	-0.00	-0.00	903.00	200.00	0.00	-0.00	-0.00	-0.00	-0.00	300.00	200.00	0.00	-0.00
322	-0.00	-0.00	-0.00	903.00	200.00	0.00	-0.00	-0.00	-0.00	-0.00	300.00	200.00	0.00	-0.00
323	-0.00	-0.00	-0.00	903.00	200.00	0.00	-0.00	-0.00	-0.00	-0.00	300.00	200.00	0.00	-0.00
324	-0.00	-0.00	-0.00	903.00	200.00	0.00	-0.00	-0.00	-0.00	-0.00	300.00	200.00	0.00	-0.00
325	-0.00	-0.00	-0.00	903.00	200.00	0.00	-0.00	-0.00	-0.00	-0.00	300.00	200.00	0.00	-0.00
326	-0.00	-0.00	-0.00	903.00	200.00	0.00	-0.00	-0.00	-0.00	-0.00	300.00	200.00	0.00	-0.00
327	-0.00	-0.00	-0.00	903.00	200.00	0.00	-0.00	-0.00	-0.00	-0.00	300.00	200.00	0.00	-0.00
328	-0.00	-0.00	-0.00	903.00	200.00	0.00	-0.00	-0.00	-0.00	-0.00	300.00	200.00	0.00	-0.00
329	-0.00	-0.00	-0.00	903.00	200.00	0.00	-0.00	-0.00	-0.00	-0.00	300.00	200.00	0.00	-0.00
330	-0.00	-0.00	-0.00	903.00	200.00	0.00	-0.00	-0.00	-0.00	-0.00	300.00	200.00	0.00	-0.00
331	-0.00	-0.00	-0.00	903.00	200.00	0.00	-0.00	-0.00	-0.00	-0.00	300.00	200.00	0.00	-0.00
332	-0.00	-0.00	-0.00	903.00	200.00	0.00	-0.00	-0.00	-0.00	-0.00	300.00	200.00	0.00	-0.00
333	-0.00	-0.00	-0.00	903.00	200.00	0.00	-0.00	-0.00	-0.00	-0.00	300.00	200.00	0.00	-0.00
334	-0.00	-0.00	-0.00	903.00	200.00	0.00	-0.00	-0.00	-0.00	-0.00	300.00	200.00	0.00	-0.00
335	-0.00	-0.00	-0.00	903.00	200.00	0.00	-0.00	-0.00	-0.00	-0.00	300.00	200.00	0.00	-0.00
336	-0.00	-0.00	-0.00	903.00	200.00	0.00	-0.00	-0.00	-0.00	-0.00	300.00	200.00	0.00	-0.00
337	-0.00	-0.00	-0.00	903.00	200.00	0.00	-0.00	-0.00	-0.00	-0.00	300.00	200.00	0.00	-0.00
338	-0.00	-0.00	-0.00	903.00	200.00	0.00	-0.00	-0.00	-0.00	-0.00	300.00	200.00	0.00	-0.00
339	-0.00	-0.00	-0.00	903.00	200.00	0.00	-0.00	-0.00	-0.00	-0.00	300.00	200.00	0.00	-0.00
340	-0.00	-0.00	-0.00	903.00	200.00	0.00	-0.00	-0.00	-0.00	-0.00	300.00	200.00	0.00	-0.00
341	-0.00	-0.00	-0.00	903.00	200.00	0.00	-0.00	-0.00	-0.00	-0.00	300.00	200.00	0.00	-0.00
342	-0.00	-0.00	-0.00	903.00	200.00	0.00	-0.00	-0.00	-0.00	-0.00	300.00	200.00	0.00	-0.00
343	-0.00	-0.00	-0.00	903.00	200.00	0.00	-0.00	-0.00	-0.00	-0.00	300.00	200.00	0.00	-0.00
344	-0.00	-0.00	-0.00	903.00	200.00	0.00	-0.00	-0.00	-0.00	-0.00	300.00	200.00	0.00	-0.00
345	-0.00	-0.00	-0.00	903.00	200.00	0.00	-0.00	-0.00	-0.00	-0.00	300.00	200.00	0.00	-0.00
346	-0.00	-0.00	-0.00	903.00	200.00	0.00	-0.00	-0.00	-0.00	-0.00	300.00	200.00	0.00	-0.00
347	-0.00	-0.00	-0.00	903.00	200.00	0.00	-0.00	-0.00	-0.00	-0.00	300.00	200.00	0.00	-0.00
348	-0.00	-0.00	-0.00	903.00	200.00	0.00	-0.00	-0.00	-0.00	-0.00	300.00	200.00	0.00	-0.00
349	-0.00	-0.00	-0.00	903.00	200.00	0.00	-0.00	-0.00	-0.00	-0.00	300.00	200.00	0.00	-0.00
350	-0.00	-0.00	-0.00	903.00	200.00	0.00	-0.00	-0.00	-0.00	-0.00	300.00	200.00	0.00	-0.00
351	-0.00	-0.00	-0.00	903.00	200.00	0.00	-0.00	-0.00	-0.00	-0.00	300.00	200.00	0.00	-0.00
352	-0.00	-0.00	-0.00	903.00	200.00	0.00	-0.00	-0.00	-0.00	-0.00	300.00	200.00	0.00	-0.00
353	-0.00	-0.00	-0.00	903.00	200.00	0.00	-0.00	-0.00	-0.00	-0.00	300.00	200.00	0.00	-0.00
354	-0.00	-0.00	-0.00	903.00	200.00	0.00	-0.00	-0.00	-0.00	-0.00	300.00	200.00	0.00	-0.00
355	-0.00	-0.00	-0.00	903.00	200.00	0.00	-0.00	-0.00	-0.00	-0.00	300.00	200.00	0.00	-0.00
356	-0.00	-0.00	-0.00	903.00	200.00	0.00	-0.00	-0.00	-0.00	-0.00	300.00	200.00	0.00	-0.00
357	-0.00	-0.00	-0.00	903.00	200.00	0.00	-0.00	-0.00	-0.00	-0.00	300.00	200.00	0.00	-0.00
358	-0.00	-0.00	-0.00	903.00	200.00	0.00	-0.00	-0.00	-0.00	-0.00	300.00	200.00	0.00	-0.00
359	-0.00	-0.00	-0.00	903.00	200.00	0.00	-0.00	-0.00	-0.00	-0.00	300.00	200.00	0.00	-0.00
360	-0.00	-0.00	-0.00	903.00	200.00	0.00	-0.00	-0.00	-0.00	-0.00	300.00	200.00	0.00	-0.00
361	-0.00	-0.00	-0.00	903.00	200.00	0.00	-0.00	-0.00	-0.00	-0.00	300.00	200.00	0.00	-0.00
362	-0.00	-0.00	-0.00	903.00	200.00	0.00	-0.00	0.00	0.00	0.00	300.00	200.00	0.00	0.00
363	-0.00	-0.00	-0.00	903.00	200.00	0.00	-0.00	-0.00	-0.00	-0.00	300.00	200.00	0.00	-0.00
364	-0.00	-0.00	-0.00	903.00	200.00	0.00	-0.00	-0.00	-0.00	-0.00	300.00	200.00	0.00	-0.00
365	-0.00	-0.00	-0.00	903.00	200.00	0.00	-0.00	-0.00	-0.00	-0.00	300.00	200.00	0.00	-0.00
366	-0.00	-0.00	-0.00	903.00	200.00	0.00	-0.00	-0.00	-0.00	-0.00	300.00	200.00	0.00	-0.00
367	-0.00	-0.00	-0.00	903.00	200.00	0.00	-0.00	-0.00	-0.00	-0.00	300.00	200.00	0.00	-0.00
368	-0.00	-0.00	-0.00	903.00	200.00	0.00	-0.00	-0.00	-0.00	-0.00	300.00	200.00	0.00	-0.00
369	-0.00	-0.00	-0.00	903.00	200.00	0.00	-0.00	-0.00	-0.00	-0.00	300.00	200.00	0.00	-0.00
370	-0.00	-0.00	-0.00	903.00	200.00	0.00	-0.00	-0.00	-0.00	-0.00	300.00	200.00	0.00	-0.00
371	-0.00	-0.00	-0.00	903.00	200.00	0.00	-0.00	-0.00	-0.00	-0.00	300.00	200.00	0.00	-0.00
372	-0.00	-0.00	-0.00	903.00	200.00	0.00	-0.00	-0.00	-0.00	-0.00	300.00	200.00	0.00	-0.00
373	-0.00	-0.00	-0.00	903.00	200.00	0.00	-0.00	-0.00	-0.00	-0.00	300.00	200.00	0.00	-0.00
374	-0.00	-0.00	-0.00	903.00	200.00	0.00	-0.00	-0.00	-0.00	-0.00	300.00	200.00	0.00	-0.00
375	22.96	-5.95	20.75	1105.94	275.00	0.00	-3844.88	-0.00	-0.00	-0.00	300.00	200.00	0.00	-0.00
376	5.34	-9.08	170.44	946.78	163.29	0.00	-7649.22	-0.00	-0.00	-0.00	300.00	200.00	0.00	-0.00
377	3.43	-25.63	219.42	939.93	161.34	0.00	-6830.80	-0.00	-0.00	-0.00	300.00	200.00	0.00	-0.00
378	28.46	-25.94	210.11	931.76	161.07	0.00	-6244.00	-0.00	-0.00	-0.00	300.00	200.00	0.00	-0.00
379	48.75	-22.81	241.09	931.48	161.39	0.00	-5764.35	-0.00	-0.00	-0.00	300.00	200.00	0.00	-0.00
380	66.15	-16.56	255.13	926.33	158.49	0.00	-5563.75	-0.00	-0.00	-0.00	300.00	200.00	0.00	-0.00
381	58.44	-14.72	257.26	923.46	156.47	0.00	-5790.60	-0.00	-0.00	-0.00	300.00	200.00	0.00	-0.00
382	41.81	-15.26	258.03	919.50	153.64	0.00	-6035.40	-0.00	-0.00	-0.00	300.00	200.00	0.00	-0.00
383	36.09	-6.48	279.24	911.69	149.40	0.00	-5775.13	-0.00	-0.00	-0.00	300.00	200.00	0.00	-0.00
384	52.49	10.53	304.57	902.10	144.99	0.00	-5327.03	-0.00	-0.00	-0.00	300.00	200.00	0.00	-0.00
385	74.77	23.50	326.23	891.77	140.32	0.00	-4381.63	-0.00	-0.00	-0.00	300.00	200.00	0.00	-0.00
386	84.84	29.37	356.45	883.48	137.16	0.00	-3293.26	-0.00	-0.00	-0.00	300.00	200.00	0.00	-0.00
387	82.86	25.94	385.28	880.54	137.11	0.00	-2179.33	-0.00	-0.00	-0.00	300.00	200.00	0.00	-0.00
388	81.56	23.12	394.29	878.50	137.07	0.00	-880.81	-0.00	-0.00	-0.00	300.00	200.00	0.00	-0.00
389	81.25	26.09	400.39	875.79	136.81	0.00	-121.09	-0.00	-0.00	-0.00	300.00	200.00	0.00	-0.00
390	82.32	30.90	412.45	873.37	136.66	0.00	759.96	-0.00	-0.00	-0.00	300.00	200.00	0.00	-0.00
391	85.22	34.56	426.64	869.85	135.55	0.00	1650.18	0.00	0.00	0.00	300.00	200.00	0.00	0.00
392	88.04	36.16	448.00	866.52	134.60	0.00	2244.93	-0.00	-0.00	-0.00	300.00	200.00	0.00	-0.00
393	89.26	32.20	470.58	864.28	134.18	0.00	1390.42	-0.00	-0.00	-0.00	300.00	200.00	0.00	-0.00
394	87.66	29.75	494.38	862.44	133.64	0.00	2027.23	-0.00	-0.00	-0.00	300.00	200.00	0.00	-0.00
395	87.59	24.03	518.49	860.80	133.25	0.00	1462.55	-0.00	-0.00	-0.00	300.00	200.00	0.00	-0.00
396	87.05	21.97	538.94	859.60	133.58	0.00	1786.30	-0.00	-0.00	-0.00	300.00	200.00	0.00	-0.00
397	86.90	20.22	553.89	858.79	133.50	0.00	1523.73	-0.00	-0.00	-0.00	300.00	200.00	0.00	-0.00
398	85.83	21.90	565.19	857.56	133.48	0.00	1533.70	-0.00	-0.00	-0.00	300.00	200.00	0.00	-0.00
399	84.38	24.87	573.73	856.56	133.30	0.00	1500.37	-0.00	-0.00	-0.00	300.00	200.00	0.00	-0.00
400	82.63	28.69	578.92	855.64	132.89	0.00	1581.82	-0.00	-0.00	-0.00	300.00	200.00	0.00	-0.00
401	80.57	34.56	582.58	853.97	132.22	0.00	1841.04	-0.00	-0.00	-0.00	300.00	200.00	0.00	-0.00
402	79.12	37.92	585.33	852.87	131.86	0.00	1750.91	-0.00	-0.00	-0.00	300.00	200.00	0.00	-0.00
403	77.82	40.89	586.40	851.48	131.04	0.00	1684.59	-0.00	-0.00	-0.00	300.00	200.00	0.00	-0.00
404	77.29	40.89	588.84	849.83	130.40	0.00	1029.44	0.00	0.00	0.00	300.00	200.00	0.00	0.00
405	76.07	39.83	592.35	847.74	129.37	0.00	787.46	-0.00	-0.00	-0.00	300.00	200.00	0.00	-0.00
406	73.85	38.45	599.06	846.45	129.09	0.00	851.18	-0.00	-0.00	-0.00	300.00	200.00	0.00	-0.00
407	71.79	35.78	606.08	845.82	129.20	0.00	396.47	-0.00	-0.00	-0.00	300.00	200.00	0.00	-0.00
408	68.82	33.19	610.66	845.28	128.94	0.00	160.87	-0.00	-0.00	-0.00	300.00	200.00	0.00	-0.00
409	66.15	32.20	613.25	844.40	128.94	0.00	69.93	-0.00	-0.00	-0.00	300.00	200.00	0.00	-0.00
410	62.87	30.44	613.25	843.06	128.69	0.00	-255.15	-0.00	-0.00	-0.00	300.00	200.00	0.00	-0.00
411	60.20	29.83	613.56	842.19	128.53	0.00	-314.22	-0.00	-0.00	-0.00	300.00	200.00	0.00	-0.00
412	57.45	28.92	612.03	841.29	128.30	0.00	-687.10	-0.00	-0.00	-0.00	300.00	200.00	0.00	-0.00
413	54.70	29.07	609.74	839.86	127.98	0.00	-799.88	-0.00	-0.00	-0.00	300.00	200.00	0.00	-0.00
414	52.03	28.31	606.84	838.58	127.68	0.00	-1092.48	-0.00	-0.00	-0.00	300.00	200.00	0.00	-0.00
415	49.59	28.38	605.16	837.49	127.48	0.00	-1141.90	0.00	0.00	0.00	300.00	200.00	0.00	0.00
416	47.45	27.47	602.72	836.24	127.14	0.00	-1486.66	-0.00	-0.00	-0.00	300.00	200.00	0.00	-0.00
417	46.16	27.47	601.35	834.87	126.97	0.00	-1636.86	-0.00	-0.00	-0.00	300.00	200.00	0.00	-0.00
418	44.48	27.08	601.20	833.79	126.65	0.00	-1868.63	-0.00	-0.00	-0.00	300.00	200.00	0.00	-0.00
419	43.11	26.47	601.65	832.70	126.35	0.00	-1977.33	-0.00	-0.00	-0.00	300.00	200.00	0.00	-0.00
420	41.96	26.25	602.26	831.78	126.37	0.00	-2204.50	-0.00	-0.00	-0.00	300.00	200.00	0.00	-0.00
421	40.59	26.17	604.10	831.01	126.35	0.00	-2295.88	-0.00	-0.00	-0.00	300.00	200.00	0.00	-0.00
422	39.37	25.71	604.71	829.80	126.07	0.00	-2516.23	-0.00	-0.00	-0.00	300.00	200.00	0.00	-0.00
423	38.22	25.71	606.69	828.98	126.06	0.00	-2594.10	-0.00	-0.00	-0.00	300.00	200.00	0.00	-0.00
424	37.16	25.33	609.13	828.00	125.95	0.00	-2797.04	-0.00	-0.00	-0.00	300.00	200.00	0.00	-0.00
425	35.55	25.71	611.88	827.21	125.79	0.00	-2772.84	-0.00	-0.00	-0.00	300.00	200.00	0.00	-0.00
426	33.87	25.41	613.71	825.95	125.51	0.00	-3014.80	-0.00	-0.00	-0.00	300.00	200.00	0.00	-0.00
427	32.42	25.71	615.39	824.97	125.46	0.00	-3042.67	-0.00	-0.00	-0.00	300.00	200.00	0.00	-0.00
428	30.52	25.48	616.00	823.86	125.14	0.00	-3220.31	-0.00	-0.00	-0.00	300.00	200.00	0.00	-0.00
429	28.38	25.56	616.30	822.93	125.03	0.00	-3285.62	-0.00	-0.00	-0.00	300.00	200.00	0.00	-0.00
430	26.17	25.18	615.54	821.79	124.84	0.00	-3469.93	-0.00	-0.00	-0.00	300.00	200.00	0.00	-0.00
431	23.35	24.72	614.78	820.57	124.70	0.00	-3565.72	-0.00	-0.00	-0.00	300.00	200.00	0.00	-0.00
432	21.06	24.11	614.78	819.60	124.60	0.00	-3697.08	-0.00	-0.00	-0.00	300.00	200.00	0.00	-0.00
433	18.69	23.80	615.23	818.92	124.50	0.00	-3827.24	-0.00	-0.00	-0.00	300.00	200.00	0.00	-0.00
434	16.17	23.65	615.69	818.46	124.41	0.00	-3938.20	-0.00	-0.00	-0.00	300.00	200.00	0.00	-0.00
435	13.89	23.35	615.84	817.59	124.33	0.00	-4115.10	-0.00	-0.00	-0.00	300.00	200.00	0.00	-0.00
436	11.90	23.27	616.76	816.98	124.49	0.00	-4229.93	-0.00	-0.00	-0.00	300.00	200.00	0.00	-0.00
437	9.54	23.19	616.91	816.03	124.46	0.00	-4265.20	-0.00	-0.00	-0.00	300.00	200.00	0.00	-0.00
438	8.09	23.04	618.13	815.39	124.27	0.00	-4407.52	-0.00	-0.00	-0.00	300.00	200.00	0.00	-0.00
439	6.56	23.04	619.20	814.58	124.40	0.00	-4501.32	-0.00	-0.00	-0.00	300.00	200.00	0.00	-0.00
440	4.58	23.19	621.19	813.61	124.39	0.00	-4567.14	-0.00	-0.00	-0.00	300.00	200.00	0.00	-0.00
441	2.82	22.96	622.56	812.63	124.17	0.00	-4730.62	-0.00	-0.00	-0.00	300.00	200.00	0.00	-0.00
442	1.14	23.04	624.54	811.67	124.16	0.00	-4826.12	-0.00	-0.00	-0.00	300.00	200.00	0.00	-0.00
443	-1.07	23.35	626.22	810.68	124.12	0.00	-4836.00	-0.00	-0.00	-0.00	300.00	200.00	0.00	-0.00
444	-3.28	23.96	627.29	809.37	123.96	0.00	-4808.92	-0.00	-0.00	-0.00	300.00	200.00	0.00	-0.00
445	-5.26	23.80	627.75	808.06	123.82	0.00	-4892.05	-0.00	-0.00	-0.00	300.00	200.00	0.00	-0.00
446	-7.02	24.03	628.05	806.28	123.62	0.00	-4944.29	-0.00	-0.00	-0.00	300.00	200.00	0.00	-0.00
447	-8.62	24.26	627.59	804.31	123.32	0.00	-4841.02	-0.00	-0.00	-0.00	300.00	200.00	0.00	-0.00
448	-10.15	24.19	628.81	802.47	123.03	0.00	-4844.17	-0.00	-0.00	-0.00	300.00	200.00	0.00	-0.00
449	-11.29	24.57	628.81	799.70	122.64	0.00	-4691.17	-0.00	-0.00	-0.00	300.00	200.00	0.00	-0.00
450	-12.51	24.80	628.20	797.12	122.27	0.00	-4664.80	-0.00	-0.00	-0.00	300.00	200.00	0.00	-0.00
451	-13.43	24.72	628.05	794.91	121.82	0.00	-4586.68	-0.00	-0.00	-0.00	300.00	200.00	0.00	-0.00
452	-14.50	25.25	626.83	792.22	121.28	0.00	-4438.24	-0.00	-0.00	-0.00	300.00	200.00	0.00	-0.00
453	-15.49	25.56	625.61	789.66	120.73	0.00	-4389.89	-0.00	-0.00	-0.00	300.00	200.00	0.00	-0.00
454	-16.17	25.94	623.93	787.30	120.23	0.00	-4314.38	-0.00	-0.00	-0.00	300.00	200.00	0.00	-0.00
455	-17.09	26.32	621.64	784.52	119.44	0.00	-4179.23	-0.00	-0.00	-0.00	300.00	200.00	0.00	-0.00
456	-17.93	26.63	620.42	782.22	118.89	0.00	-4095.90	-0.00	-0.00	-0.00	300.00	200.00	0.00	-0.00
457	-19.00	27.24	619.20	779.91	118.09	0.00	-3971.91	-0.00	-0.00	-0.00	300.00	200.00	0.00	-0.00
458	-20.45	27.85	618.44	777.39	117.44	0.00	-3809.13	-0.00	-0.00	-0.00	300.00	200.00	0.00	-0.00
459	-21.44	28.46	617.83	775.12	116.72	0.00	-3707.72	-0.00	-0.00	-0.00	300.00	200.00	0.00	-0.00
460	-22.58	28.99	618.90	772.97	116.12	0.00	-3559.99	-0.00	-0.00	-0.00	300.00	200.00	0.00	-0.00
461	-24.41	29.60	620.57	771.04	115.42	0.00	-3458.49	-0.00	-0.00	-0.00	300.00	200.00	0.00	-0.00
462	-26.09	30.29	622.10	769.00	114.69	0.00	-3397.25	-0.00	-0.00	-0.00	300.00	200.00	0.00	-0.00
463	-28.31	30.75	624.39	767.52	114.08	0.00	-3175.53	-0.00	-0.00	-0.00	300.00	200.00	0.00	-0.00
464	-30.36	31.36	627.29	765.95	113.45	0.00	-3214.07	-0.00	-0.00	-0.00	300.00	200.00	0.00	-0.00
465	-32.58	32.50	628.97	764.43	112.81	0.00	-3069.86	-0.00	-0.00	-0.00	300.00	200.00	0.00	-0.00
466	-35.40	33.19	631.56	763.26	112.59	0.00	-3002.32	-0.00	-0.00	-0.00	300.00	200.00	0.00	-0.00
467	-37.92	34.48	632.93	761.53	112.20	0.00	-2915.97	-0.00	-0.00	-0.00	300.00	200.00	0.00	-0.00
468	-40.66	35.02	635.07	760.14	112.01	0.00	-2840.32	-0.00	-0.00	-0.00	300.00	200.00	0.00	-0.00
469	-43.56	35.55	636.75	759.22	111.67	0.00	-2781.80	-0.00	-0.00	-0.00	300.00	200.00	0.00	-0.00
470	-47.38	35.78	638.89	758.41	111.49	0.00	-2832.12	-0.00	-0.00	-0.00	300.00	200.00	0.00	-0.00
471	-50.81	35.86	639.19	757.33	111.39	0.00	-2793.89	-0.00	-0.00	-0.00	300.00	200.00	0.00	-0.00
472	-54.70	35.86	639.95	756.93	111.11	0.00	-2831.71	-0.00	-0.00	-0.00	300.00	200.00	0.00	-0.00
473	-58.67	36.16	638.73	756.15	111.04	0.00	-2813.87	-0.00	-0.00	-0.00	300.00	200.00	0.00	-0.00
474	-62.64	36.54	636.90	755.59	110.78	0.00	-2734.42	-0.00	-0.00	-0.00	300.00	200.00	0.00	-0.00
475	-66.15	36.77	634.31	754.62	110.66	0.00	-2733.00	-0.00	-0.00	-0.00	300.00	200.00	0.00	-0.00
476	-70.27	36.93	630.95	754.05	110.62	0.00	-2707.45	-0.00	-0.00	-0.00	300.00	200.00	0.00	-0.00
477	-74.01	37.46	626.68	753.55	110.40	0.00	-2624.81	1.83	1.83	7.78	341.18	254.90	0.00	70.91
478	-78.20	37.77	622.71	753.04	110.37	0.00	-2593.42	1.37	5.11	83.92	340.36	262.91	0.00	200.50
479	-81.71	37.54	617.52	752.67	110.35	0.00	-2618.74	-5.11	2.21	220.64	349.17	265.98	0.00	57.51
480	-84.38	38.15	607.15	751.68	110.13	0.00	-2208.10	14.72	13.81	192.87	337.74	260.44	0.00	254.44
481	-86.21	36.77	595.25	750.73	110.28	0.00	-2206.59	30.44	11.44	222.93	340.45	263.24	0.00	89.01
482	-88.65	34.33	579.68	749.96	110.66	0.00	-2229.28	50.13	10.76	249.18	335.46	261.60	0.00	74.37
483	-89.34	32.58	563.35	748.53	110.56	0.00	-2152.36	46.54	11.37	255.13	334.09	262.44	0.00	-22.20
484	-90.10	29.60	544.89	747.41	110.78	0.00	-2232.75	31.81	11.22	257.87	331.95	262.96	0.00	-71.97
485	-89.87	27.24	522.31	746.38	111.07	0.00	-2230.13	24.26	7.93	261.23	328.91	264.02	0.00	-118.18
486	-89.19	25.02	498.96	744.93	111.31	0.00	-2302.49	30.06	3.66	271.61	322.75	265.73	0.00	-236.08
487	-87.97	22.96	475.31	744.09	111.52	0.00	-2369.44	46.01	-6.87	292.97	314.38	267.50	0.00	-183.39
488	-85.14	20.68	446.62	742.29	111.58	0.00	-2515.62	65.54	-13.89	325.16	305.49	268.04	0.00	-64.98
489	-81.71	18.69	417.94	740.90	111.50	0.00	-2487.32	73.62	-17.47	345.61	300.93	268.52	0.00	-180.43
490	-77.59	15.95	388.18	739.20	111.32	0.00	-2752.65	71.41	-20.22	357.97	296.29	268.54	0.00	-787.91
491	-71.33	13.66	352.63	737.62	111.38	0.00	-2840.96	65.46	-23.04	357.51	291.93	268.72	0.00	-1638.67
492	-64.24	10.76	316.31	734.69	110.85	0.00	-3082.86	63.40	-26.32	352.63	287.28	269.06	0.00	-2067.51
493	-55.47	8.54	277.40	729.73	109.57	0.00	-3208.32	63.71	-30.52	353.55	282.91	268.80	0.00	-2318.72
494	-44.48	6.10	233.92	725.50	108.55	0.00	-3546.32	66.15	-32.27	364.23	278.38	269.04	0.00	-2356.40
495	-31.89	3.59	195.01	722.25	108.45	0.00	-4168.48	69.73	-30.21	385.59	274.95	268.22	0.00	-2499.66
496	-17.85	4.04	157.93	711.12	104.73	0.00	-4115.14	74.01	-26.25	413.06	271.96	267.31	0.00	-2529.71
497	-3.51	5.04	120.54	692.62	98.99	0.00	-4079.31	80.18	-22.13	446.78	269.77	266.60	0.00	-2538.34
498	5.42	4.35	97.81	687.71	99.53	0.00	-4414.50	84.76	-18.16	476.84	268.22	265.98	0.00	-2399.79
499	11.52	4.58	80.26	672.01	93.92	0.00	-4444.83	87.13	-14.88	505.22	266.57	265.48	0.00	-2299.72
500	15.64	4.65	64.24	652.17	83.61	0.00	-4544.00	87.89	-13.58	527.50	264.85	265.20	0.00	-2254.06
501	16.78	4.04	50.20	639.47	76.60	0.00	-4782.26	89.26	-15.03	544.59	263.60	265.00	0.00	-2320.50
502	18.62	4.73	38.91	619.47	66.67	0.00	-5009.04	90.48	-18.23	559.54	262.53	265.34	0.00	-2301.22
503	-0.00	-0.00	-0.00	903.00	200.00	0.00	-0.00	91.48	-22.58	573.12	261.50	265.65	0.00	-2347.96
504	-0.00	-0.00	-0.00	903.00	200.00	0.00	-0.00	91.71	-27.47	584.11	260.66	265.99	0.00	-2444.92
505	-0.00	-0.00	-0.00	903.00	200.00	0.00	-0.00	91.86	-31.74	593.72	259.83	266.72	0.00	-2516.33
506	-0.00	-0.00	-0.00	903.00	200.00	0.00	-0.00	91.63	-34.56	602.11	259.25	267.06	0.00	-2496.83
507	-0.00	-0.00	-0.00	903.00	200.00	0.00	-0.00	90.79	-35.10	610.05	258.80	267.18	0.00	-2487.30
508	-0.00	-0.00	-0.00	903.00	200.00	0.00	-0.00	89.42	-33.80	618.90	258.95	267.21	0.00	-2381.61
509	27.16	5.49	-8.39	1132.09	381.82	0.00	269.53	87.28	-30.75	629.27	259.34	267.02	0.00	-2175.46
510	26.78	6.18	-8.70	1155.63	396.49	0.00	358.98	85.07	-27.54	635.99	259.69	266.99	0.00	-1934.88
511	26.70	5.95	-8.54	1138.71	382.14	0.00	119.35	82.02	-24.87	640.41	260.11	266.90	0.00	-1707.45
512	26.63	5.80	-8.70	1155.63	382.46	0.00	74.55	78.81	-22.66	641.63	260.69	267.06	0.00	-1396.11
513	26.63	5.87	-8.85	1140.93	368.97	0.00	-263.35	75.68	-21.36	640.26	261.03	267.21	0.00	-1124.66
514	26.55	5.65	-8.39	1148.45	378.18	0.00	-19.56	72.48	-21.13	634.92	261.21	267.48	0.00	-963.97
515	26.70	5.95	-8.70	1145.11	375.44	0.00	-74.82	68.36	-21.21	626.83	261.37	267.77	0.00	-741.39
516	26.47	5.72	-8.09	1152.06	388.68	0.00	228.31	64.77	-21.36	618.29	261.65	268.31	0.00	-537.23
517	26.63	5.80	-9.00	1136.90	372.88	0.00	-117.54	61.57	-21.06	611.42	261.82	268.88	0.00	-385.50
518	26.47	5.65	-8.39	1148.45	381.82	0.00	108.89	57.98	-21.13	605.93	262.15	269.55	0.00	-154.35
519	26.40	5.65	-8.70	1145.11	389.47	0.00	224.46	55.54	-21.13	602.42	262.23	270.42	0.00	22.98
520	26.47	5.72	-8.39	1143.00	385.45	0.00	194.76	52.34	-21.74	599.82	262.22	271.03	0.00	149.30
521	26.40	5.65	-8.70	1145.11	382.46	0.00	130.77	49.59	-22.05	598.14	262.19	271.68	0.00	409.58
522	26.32	5.49	-8.39	1132.09	389.09	0.00	354.14	47.30	-22.13	596.62	262.33	272.53	0.00	606.14
523	26.32	5.80	-8.39	1132.09	392.73	0.00	334.17	45.24	-22.66	596.31	262.31	273.03	0.00	870.67
524	26.25	5.65	-8.39	1148.45	381.82	0.00	44.39	42.65	-23.12	598.14	262.35	273.57	0.00	985.53
525	26.47	5.42	-8.54	1160.14	382.14	0.00	18.80	40.28	-23.27	600.43	262.80	274.05	0.00	1178.95
526	26.17	5.49	-8.70	1139.84	389.47	0.00	315.62	38.15	-23.50	602.87	262.72	274.56	0.00	1373.21
527	26.09	5.49	-8.39	1148.45	385.45	0.00	148.98	35.63	-23.73	606.84	262.96	274.88	0.00	1583.13
528	26.17	5.65	-8.09	1163.38	384.91	0.00	49.95	33.57	-23.65	609.44	263.04	275.31	0.00	1768.61
529	26.25	5.49	-8.54	1149.43	382.14	0.00	16.35	31.51	-23.50	612.95	262.88	275.48	0.00	1940.98
530	26.32	5.65	-8.54	1149.43	385.71	0.00	155.31	29.30	-23.50	616.30	263.16	275.81	0.00	2110.63
531	26.32	5.65	-8.54	1144.07	382.14	0.00	68.66	27.08	-23.73	618.90	263.02	275.89	0.00	2207.84
532	26.17	5.49	-8.39	1148.45	392.73	0.00	376.34	25.25	-23.65	622.10	262.99	276.04	0.00	2303.63
533	26.25	5.34	-8.39	1159.36	385.45	0.00	179.36	23.04	-23.35	625.46	263.04	276.07	0.00	2400.40
534	26.17	5.34	-8.39	1153.91	385.45	0.00	194.34	20.90	-23.50	627.44	263.16	276.12	0.00	2487.85
535	26.25	5.34	-8.54	1149.43	389.29	0.00	332.97	18.84	-23.42	628.81	263.09	276.24	0.00	2586.46
536	26.09	5.34	-8.54	1144.07	382.14	0.00	169.21	16.48	-23.73	629.88	263.08	276.45	0.00	2672.75
537	26.09	5.49	-8.85	1140.93	379.31	0.00	29.99	13.89	-23.65	630.65	263.27	276.41	0.00	2687.12
538	26.09	5.34	-8.54	1144.07	382.14	0.00	146.32	11.52	-23.27	630.65	263.34	276.41	0.00	2750.98
539	26.09	5.49	-8.54	1144.07	389.29	0.00	273.02	8.77	-23.73	630.04	263.67	276.39	0.00	2806.57
540	26.09	5.49	-8.09	1169.04	400.00	0.00	415.44	6.10	-24.19	629.43	264.07	276.41	0.00	2893.37
541	26.09	5.42	-8.39	1159.36	389.09	0.00	180.61	3.89	-24.57	628.05	264.21	276.29	0.00	3056.89
542	26.02	5.42	-8.09	1163.38	392.45	0.00	254.79	1.07	-24.95	627.59	264.26	276.05	0.00	3057.68
543	26.09	5.49	-8.39	1153.91	385.45	0.00	141.91	-0.69	-25.48	627.44	264.54	276.02	0.00	3118.37
544	26.02	5.42	-8.39	1153.91	389.09	0.00	218.62	-3.05	-25.48	627.14	264.53	275.86	0.00	3213.27
545	26.02	5.42	-8.39	1132.09	385.45	0.00	265.09	-5.26	-25.63	626.83	264.36	275.56	0.00	3312.08
546	26.09	5.42	-8.09	1163.38	392.45	0.00	292.36	-7.55	-25.56	626.83	264.22	275.37	0.00	3414.25
547	26.09	5.42	-8.09	1169.04	392.45	0.00	238.81	-9.92	-25.86	626.22	264.04	275.29	0.00	3472.89
548	26.09	5.34	-8.09	1163.38	392.45	0.00	312.23	-12.13	-25.94	625.15	263.75	275.13	0.00	3550.03
549	26.02	5.34	-8.70	1145.11	378.95	0.00	-2.01	-14.19	-25.86	624.54	263.13	274.81	0.00	3729.78
550	26.02	5.34	-8.09	1163.38	392.45	0.00	251.77	-16.25	-25.86	625.61	262.90	274.44	0.00	3781.77
551	26.09	5.19	-8.09	1163.38	400.00	0.00	526.00	-18.54	-25.79	626.22	262.43	274.12	0.00	3905.37
552	26.17	5.49	-7.93	1168.38	396.15	0.00	333.64	-20.75	-25.33	625.92	261.90	273.77	0.00	4004.25
553	26.02	5.34	-8.09	1163.38	400.00	0.00	471.01	-23.04	-25.02	627.44	261.41	273.30	0.00	4166.04
554	26.25	5.34	-7.78	1179.47	400.00	0.00	453.72	-24.87	-24.11	630.65	260.51	273.12	0.00	4233.20
555	26.09	5.19	-8.39	1159.36	389.09	0.00	193.51	-26.70	-23.96	631.71	259.71	272.80	0.00	4209.01
556	26.25	5.34	-8.39	1159.36	392.73	0.00	347.35	-28.38	-23.96	631.41	258.31	272.79	0.00	4328.38
557	26.17	5.42	-8.70	1145.11	378.95	0.00	29.71	-29.91	-24.41	629.73	256.46	272.74	0.00	4337.47
558	26.09	5.26	-7.93	1168.38	400.00	0.00	456.88	-30.67	-24.80	628.97	254.51	272.59	0.00	4336.31
559	26.32	5.49	-8.09	1163.38	396.23	0.00	324.32	-31.59	-25.33	626.37	252.50	272.64	0.00	4352.93
560	26.40	5.34	-8.54	1149.43	385.71	0.00	176.02	-32.58	-26.25	624.54	249.94	272.42	0.00	4383.64
561	26.25	5.19	-8.39	1153.91	389.09	0.00	227.77	-33.04	-26.47	623.63	247.66	272.33	0.00	4373.29
562	26.17	5.34	-7.93	1174.15	396.15	0.00	228.88	-33.34	-27.24	622.86	245.10	271.93	0.00	4437.97
563	26.25	5.42	-8.54	1160.14	389.29	0.00	210.35	-33.87	-27.54	620.88	242.27	271.86	0.00	4467.30
564	26.40	5.42	-8.85	1140.93	382.76	0.00	79.45	-34.56	-28.31	620.88	239.32	271.71	0.00	4501.52
565	26.32	5.34	-8.39	1159.36	389.09	0.00	151.89	-35.25	-28.69	621.49	235.99	271.50	0.00	4455.77
566	26.47	5.26	-8.54	1149.43	378.57	0.00	-71.66	-35.32	-29.37	622.41	232.34	271.39	0.00	4462.88
567	26.55	5.34	-8.39	1153.91	385.45	0.00	81.98	-35.10	-29.68	623.78	228.89	271.38	0.00	4402.42
568	26.55	5.26	-8.39	1153.91	385.45	0.00	124.01	-34.94	-30.21	625.00	224.63	271.29	0.00	4410.14
569	26.47	5.34	-8.39	1159.36	389.09	0.00	134.97	-34.10	-30.75	627.44	220.33	271.11	0.00	4326.45
570	26.63	5.34	-8.09	1163.38	396.23	0.00	355.27	-33.19	-31.20	629.58	216.09	271.11	0.00	4383.03
571	26.70	5.26	-8.85	1140.93	382.76	0.00	102.87	-32.81	-31.20	633.09	211.64	270.91	0.00	4254.96
572	26.78	5.34	-8.09	1163.38	396.23	0.00	339.44	-32.27	-31.51	637.05	207.45	270.90	0.00	4202.77
573	26.86	5.34	-8.09	1163.38	396.23	0.00	423.07	-33.11	-31.66	641.63	203.54	270.82	0.00	4099.61
574	27.08	5.34	-8.54	1154.79	385.71	0.00	137.60	-34.03	-31.66	646.06	199.88	270.71	0.00	4014.04
575	26.78	5.34	-8.54	1160.14	378.57	0.00	-161.85	-35.40	-31.59	650.02	196.34	270.66	0.00	3997.72
576	27.08	5.34	-8.70	1145.11	378.95	0.00	74.69	-36.54	-31.36	652.77	193.20	270.41	0.00	4011.49
577	27.08	5.26	-8.39	1159.36	389.09	0.00	292.83	-38.38	-31.05	654.91	190.19	270.27	0.00	3849.93
578	27.08	5.26	-8.54	1154.79	392.86	0.00	373.16	-40.36	-30.82	655.67	187.25	270.10	0.00	3743.54
579	27.01	5.19	-8.54	1149.43	389.29	0.00	286.10	-42.34	-30.82	653.69	184.94	270.17	0.00	3667.76
580	26.70	4.96	-8.09	1163.38	392.45	0.00	323.03	-44.48	-27.24	651.09	182.66	269.89	0.00	3422.98
581	26.40	5.65	-8.54	1122.64	389.29	0.00	437.87	-45.62	-31.43	640.56	179.51	269.89	0.00	2545.57
582	27.69	4.73	-8.39	1148.45	392.73	0.00	331.25	-50.74	-28.38	633.09	178.45	269.32	0.00	3058.47
583	25.48	5.72	-8.09	1174.70	396.23	0.00	-285.17	-50.89	-28.38	621.03	176.61	269.19	0.00	3208.12
584	26.32	4.58	-8.39	1164.82	389.09	0.00	-66.58	-53.48	-27.08	608.52	175.20	268.71	0.00	3176.36
585	27.62	5.34	-8.70	1145.11	382.46	0.00	175.61	-56.30	-24.80	593.57	174.22	268.33	0.00	3333.54
586	26.40	5.04	-8.39	1148.45	396.36	0.00	171.04	-57.37	-24.03	575.56	172.75	267.71	0.00	3013.43
587	26.86	4.88	-8.54	1149.43	385.71	0.00	53.41	-58.52	-21.97	555.42	171.68	267.42	0.00	3008.53
588	27.16	4.73	-8.54	1138.71	385.71	0.00	152.59	-58.67	-20.68	534.06	170.57	267.03	0.00	2844.23
589	26.40	4.73	-8.54	1149.43	392.86	0.00	331.88	-59.51	-18.69	509.95	169.48	266.67	0.00	2679.63
590	26.40	5.34	-8.70	1150.37	382.46	0.00	39.22	-58.67	-17.01	483.09	168.10	266.20	0.00	2615.02
591	26.17	4.96	-8.70	1150.37	389.47	0.00	229.68	-58.44	-15.87	456.85	167.13	265.73	0.00	2472.96
592	26.17	5.34	-8.54	1149.43	385.71	0.00	87.74	-57.37	-14.50	428.16	166.04	265.29	0.00	2346.04
593	26.17	5.11	-8.54	1154.79	385.71	0.00	116.76	-55.77	-13.28	398.56	164.93	264.55	0.00	2183.02
594	26.17	4.96	-8.39	1153.91	389.09	0.00	247.89	-53.41	-12.13	369.87	163.99	264.36	0.00	2008.37
595	26.25	5.11	-8.54	1149.43	392.86	0.00	300.00	-51.04	-10.83	340.73	162.83	263.95	0.00	1841.69
596	26.40	5.26	-8.54	1149.43	389.29	0.00	220.44	-47.99	-9.99	310.21	161.88	263.65	0.00	1584.66
597	26.40	5.04	-8.39	1153.91	385.45	0.00	61.59	-45.09	-8.85	282.90	161.33	263.11	0.00	1534.87
598	26.63	4.88	-8.54	1149.43	385.71	0.00	171.12	-41.81	-7.86	254.06	160.36	262.58	0.00	1321.55
599	26.40	4.96	-8.85	1140.93	375.86	0.00	-131.02	-38.30	-6.41	224.30	159.59	262.18	0.00	1273.57
600	26.47	4.88	-8.70	1155.63	382.46	0.00	26.23	-35.32	-5.87	196.23	159.10	261.74	0.00	1065.37
601	26.70	5.04	-8.39	1159.36	392.73	0.00	284.92	-31.59	-4.96	167.39	156.97	261.62	0.00	983.55
602	26.47	5.04	-8.70	1139.84	378.95	0.00	-25.70	-26.55	-4.12	138.70	155.12	261.39	0.00	886.07
603	26.40	5.04	-8.54	1154.79	382.14	0.00	-53.13	-21.21	-3.81	113.83	153.22	259.25	0.00	861.32
604	26.55	4.96	-8.54	1149.43	385.71	0.00	161.04	-15.11	-3.59	89.42	149.49	258.70	0.00	702.11
605	26.32	4.96	-8.54	1149.43	385.71	0.00	141.42	-8.62	-3.59	68.66	146.00	257.33	0.00	555.67
606	26.32	4.88	-8.54	1154.79	385.71	0.00	111.17	-3.66	-3.05	54.17	137.75	255.77	0.00	490.77
607	26.47	4.96	-8.70	1145.11	378.95	0.00	12.05	-0.15	-3.05	44.71	137.20	253.92	0.00	341.81
608	26.47	4.96	-8.09	1163.38	396.23	0.00	401.77	2.75	-2.44	37.38	138.37	253.06	0.00	323.33
609	26.17	5.11	-8.54	1144.07	382.14	0.00	55.18	4.20	-2.14	30.36	129.65	250.25	0.00	213.16
610	24.87	6.10	-8.39	1159.36	400.00	0.00	434.18	4.88	-2.14	24.87	132.52	249.08	0.00	225.18
611	24.87	5.87	-8.39	1164.82	389.09	0.00	166.60	4.88	-2.44	19.23	130.95	247.62	0.00	94.46
612	24.87	5.95	-8.39	1153.91	385.45	0.00	121.10	4.27	-2.14	15.41	142.57	243.56	0.00	124.49
613	25.02	5.80	-8.09	1169.04	392.45	0.00	275.09	3.20	-1.83	10.83	147.89	236.62	0.00	44.81
614	25.02	5.95	-8.70	1155.63	385.96	0.00	174.81	1.60	-1.22	5.49	158.33	233.33	0.00	109.35
615	24.95	5.95	-8.54	1149.43	375.00	0.00	-121.80	-0.00	-0.00	-0.00	300.00	200.00	0.00	-0.00
616	24.95	5.95	-8.39	1148.45	389.09	0.00	281.32	-0.00	-0.00	-0.00	300.00	200.00	0.00	-0.00
617	24.95	5.72	-8.09	1174.70	396.23	0.00	319.57	-0.00	-0.00	-0.00	300.00	200.00	0.00	-0.00
618	24.87	5.95	-8.39	1153.91	392.73	0.00	347.76	-0.00	-0.00	-0.00	300.00	200.00	0.00	-0.00
619	24.95	5.87	-8.54	1160.14	382.14	0.00	35.15	-0.00	-0.00	-0.00	300.00	200.00	0.00	-0.00
620	24.95	6.10	-8.54	1154.79	385.71	0.00	120.98	-0.00	-0.00	-0.00	300.00	200.00	0.00	-0.00
621	24.87	5.95	-8.54	1160.14	378.57	0.00	-18.53	-0.00	-0.00	-0.00	300.00	200.00	0.00	-0.00
622	24.87	5.87	-8.39	1170.27	389.09	0.00	203.22	-0.00	-0.00	-0.00	300.00	200.00	0.00	-0.00
623	24.72	5.95	-8.39	1148.45	389.09	0.00	329.59	-0.00	-0.00	-0.00	300.00	200.00	0.00	-0.00
624	24.49	5.95	-8.54	1160.14	385.71	0.00	111.17	-0.00	-0.00	-0.00	300.00	200.00	0.00	-0.00
625	24.64	6.18	-8.54	1154.79	382.14	0.00	48.64	-0.00	-0.00	-0.00	300.00	200.00	0.00	-0.00
626	24.57	6.10	-8.09	1169.04	396.23	0.00	335.84	-0.00	-0.00	-0.00	300.00	200.00	0.00	-0.00
627	24.72	5.80	-8.54	1154.79	385.71	0.00	292.64	-0.00	-0.00	-0.00	300.00	200.00	0.00	-0.00
628	24.57	5.95	-8.39	1170.27	385.45	0.00	81.56	-0.00	-0.00	-0.00	300.00	200.00	0.00	-0.00
629	24.49	6.10	-8.54	1160.14	382.14	0.00	7.36	-0.00	-0.00	-0.00	300.00	200.00	0.00	-0.00
630	24.72	6.10	-8.85	1151.28	368.97	0.00	-176.79	-0.00	-0.00	-0.00	300.00	200.00	0.00	-0.00
631	24.64	5.95	-8.39	1164.82	389.09	0.00	240.67	-0.00	-0.00	-0.00	300.00	200.00	0.00	-0.00
632	24.72	6.10	-8.54	1154.79	389.29	0.00	258.31	-0.00	-0.00	-0.00	300.00	200.00	0.00	-0.00
633	24.41	6.10	-8.54	1154.79	382.14	0.00	26.16	-0.00	-0.00	-0.00	300.00	200.00	0.00	-0.00
634	24.49	5.95	-8.39	1159.36	385.45	0.00	132.34	-0.00	-0.00	-0.00	300.00	200.00	0.00	-0.00
635	24.64	5.95	-8.39	1153.91	392.73	0.00	326.54	-0.00	-0.00	-0.00	300.00	200.00	0.00	-0.00
636	-0.00	-0.00	-0.00	903.00	200.00	0.00	-0.00	-0.00	-0.00	-0.00	300.00	200.00	0.00	-0.00
637	24.49	5.95	-8.85	1151.28	375.86	0.00	-77.35	-0.00	-0.00	-0.00	300.00	200.00	0.00	-0.00
638	24.49	5.95	-8.39	1153.91	389.09	0.00	253.85	-0.00	-0.00	-0.00	300.00	200.00	0.00	-0.00
639	24.49	6.18	-8.54	1160.14	385.71	0.00	120.98	-0.00	-0.00	-0.00	300.00	200.00	0.00	-0.00
640	-0.00	-0.00	-0.00	903.00	200.00	0.00	-0.00	-0.00	-0.00	-0.00	300.00	200.00	0.00	-0.00
641	24.41	5.95	-8.09	1163.38	392.45	0.00	288.05	-0.00	-0.00	-0.00	300.00	200.00	0.00	-0.00
642	24.19	5.87	-8.70	1160.89	382.46	0.00	13.79	-0.00	-0.00	-0.00	300.00	200.00	0.00	-0.00
643	24.34	6.18	-8.39	1159.36	392.73	0.00	199.47	-0.00	-0.00	-0.00	300.00	200.00	0.00	-0.00
644	24.26	5.95	-8.39	1170.27	385.45	0.00	24.97	-0.00	-0.00	-0.00	300.00	200.00	0.00	-0.00
645	24.26	5.95	-8.54	1154.79	382.14	0.00	36.78	-0.00	-0.00	-0.00	300.00	200.00	0.00	-0.00
646	24.41	5.87	-8.39	1164.82	392.73	0.00	329.03	-0.00	-0.00	-0.00	300.00	200.00	0.00	-0.00
647	24.34	5.95	-8.54	1165.50	382.14	0.00	32.70	-0.00	-0.00	-0.00	300.00	200.00	0.00	-0.00
648	24.11	5.95	-8.54	1154.79	385.71	0.00	117.98	-0.00	-0.00	-0.00	300.00	200.00	0.00	-0.00
649	24.26	6.10	-8.54	1160.14	389.29	0.00	207.63	-0.00	-0.00	-0.00	300.00	200.00	0.00	-0.00
650	24.26	5.95	-8.70	1139.84	378.95	0.00	71.07	-0.00	-0.00	-0.00	300.00	200.00	0.00	-0.00
651	24.03	5.95	-8.85	1151.28	393.10	0.00	279.39	-0.00	-0.00	-0.00	300.00	200.00	0.00	-0.00
652	24.11	5.95	-8.54	1160.14	385.71	0.00	131.88	-0.00	-0.00	-0.00	300.00	200.00	0.00	-0.00
653	24.26	6.03	-8.39	1164.82	389.09	0.00	171.45	-0.00	-0.00	-0.00	300.00	200.00	0.00	-0.00
654	24.19	5.87	-8.54	1154.79	385.71	0.00	197.14	-0.00	-0.00	-0.00	300.00	200.00	0.00	-0.00
655	24.03	5.95	-9.00	1141.98	376.27	0.00	-24.05	-0.00	-0.00	-0.00	300.00	200.00	0.00	-0.00
656	24.19	5.95	-8.54	1160.14	389.29	0.00	255.31	-0.00	-0.00	-0.00	300.00	200.00	0.00	-0.00
657	24.19	5.87	-8.54	1149.43	382.14	0.00	96.46	-0.00	-0.00	-0.00	300.00	200.00	0.00	-0.00
658	24.03	5.80	-8.54	1165.50	385.71	0.00	171.66	-0.00	-0.00	-0.00	300.00	200.00	0.00	-0.00
659	24.11	6.10	-8.54	1165.50	385.71	0.00	59.95	-0.00	-0.00	-0.00	300.00	200.00	0.00	-0.00
660	23.96	5.80	-8.09	1180.36	396.23	0.00	254.50	-0.00	-0.00	-0.00	300.00	200.00	0.00	-0.00
661	23.88	5.87	-8.39	1170.27	385.45	0.00	66.17	-0.00	-0.00	-0.00	300.00	200.00	0.00	-0.00
662	23.80	6.10	-8.85	1151.28	379.31	0.00	-39.46	-0.00	-0.00	-0.00	300.00	200.00	0.00	-0.00
663	24.03	6.03	-8.39	1170.27	389.09	0.00	141.07	-0.00	-0.00	-0.00	300.00	200.00	0.00	-0.00
664	23.80	6.18	-8.39	1164.82	385.45	0.00	-18.73	-0.00	-0.00	-0.00	300.00	200.00	0.00	-0.00
665	23.88	5.95	-8.70	1160.89	385.96	0.00	113.77	-0.00	-0.00	-0.00	300.00	200.00	0.00	-0.00
666	23.57	5.87	-8.54	1160.14	382.14	0.00	-8.99	-0.00	-0.00	-0.00	300.00	200.00	0.00	-0.00
667	23.80	5.95	-8.39	1164.82	381.82	0.00	-22.47	-0.00	-0.00	-0.00	300.00	200.00	0.00	-0.00
668	23.88	5.87	-8.85	1151.28	382.76	0.00	113.39	-0.00	-0.00	-0.00	300.00	200.00	0.00	-0.00
669	23.88	5.95	-8.54	1165.50	385.71	0.00	80.38	-0.00	-0.00	-0.00	300.00	200.00	0.00	-0.00
670	24.03	5.95	-9.00	1147.07	376.27	0.00	14.35	-0.00	-0.00	-0.00	300.00	200.00	0.00	-0.00
671	23.88	5.65	-8.54	1165.50	385.71	0.00	114.71	-0.00	-0.00	-0.00	300.00	200.00	0.00	-0.00
672	23.65	5.87	-8.54	1160.14	385.71	0.00	66.48	-0.00	-0.00	-0.00	300.00	200.00	0.00	-0.00
673	23.96	5.65	-9.00	1141.98	386.44	0.00	187.50	-0.00	-0.00	-0.00	300.00	200.00	0.00	-0.00
674	23.57	5.34	-8.54	1170.86	385.71	0.00	132.42	-0.00	-0.00	-0.00	300.00	200.00	0.00	-0.00
675	24.03	5.65	-8.54	1154.79	385.71	0.00	226.43	-0.00	-0.00	-0.00	300.00	200.00	0.00	-0.00
676	23.80	5.49	-8.54	1154.79	385.71	0.00	176.57	-0.00	-0.00	-0.00	300.00	200.00	0.00	-0.00
677	23.80	5.49	-8.70	1160.89	382.46	0.00	111.23	-0.00	-0.00	-0.00	300.00	200.00	0.00	-0.00
678	23.96	5.65	-8.54	1160.14	385.71	0.00	113.35	-0.00	-0.00	-0.00	300.00	200.00	0.00	-0.00
679	23.50	5.42	-9.00	1147.07	386.44	0.00	129.31	-0.00	-0.00	-0.00	300.00	200.00	0.00	-0.00
680	23.88	5.34	-8.54	1154.79	382.14	0.00	98.09	-0.00	-0.00	-0.00	300.00	200.00	0.00	-0.00
681	23.65	5.34	-8.54	1160.14	385.71	0.00	89.37	-0.00	-0.00	-0.00	300.00	200.00	0.00	-0.00
682	23.88	5.34	-8.54	1160.14	385.71	0.00	108.99	-0.00	-0.00	-0.00	300.00	200.00	0.00	-0.00
683	23.80	5.49	-8.39	1159.36	392.73	0.00	226.80	-0.00	-0.00	-0.00	300.00	200.00	0.00	-0.00
684	24.03	5.49	-8.70	1155.63	378.95	0.00	-85.53	-0.00	-0.00	-0.00	300.00	200.00	0.00	-0.00
685	23.96	5.26	-8.54	1149.43	385.71	0.00	199.18	-0.00	-0.00	-0.00	300.00	200.00	0.00	-0.00
686	24.11	5.42	-8.54	1154.79	389.29	0.00	247.00	-0.00	-0.00	-0.00	300.00	200.00	0.00	-0.00
687	24.19	5.34	-8.70	1150.37	378.95	0.00	-37.34	-0.00	-0.00	-0.00	300.00	200.00	0.00	-0.00
688	24.26	5.19	-8.85	1135.76	372.41	0.00	-45.78	-0.00	-0.00	-0.00	300.00	200.00	0.00	-0.00
689	24.11	5.49	-8.39	1164.82	385.45	0.00	-11.24	-0.00	-0.00	-0.00	300.00	200.00	0.00	-0.00
690	24.34	5.34	-8.09	1180.36	396.23	0.00	296.11	-0.00	-0.00	-0.00	300.00	200.00	0.00	-0.00
691	24.19	5.26	-8.70	1160.89	378.95	0.00	-5.22	-0.00	-0.00	-0.00	300.00	200.00	0.00	-0.00
692	23.88	5.34	-8.09	1174.70	392.45	0.00	169.29	-0.00	-0.00	-0.00	300.00	200.00	0.00	-0.00
693	23.96	5.34	-8.54	1160.14	389.29	0.00	231.61	-0.00	-0.00	-0.00	300.00	200.00	0.00	-0.00
694	24.11	5.34	-8.85	1151.28	375.86	0.00	7.10	-0.00	-0.00	-0.00	300.00	200.00	0.00	-0.00
695	23.88	5.65	-9.00	1152.15	376.27	0.00	-81.21	-0.00	-0.00	-0.00	300.00	200.00	0.00	-0.00
696	23.88	5.72	-8.54	1154.79	389.29	0.00	241.28	-0.00	-0.00	-0.00	300.00	200.00	0.00	-0.00
697	23.65	5.80	-8.54	1165.50	382.14	0.00	-52.32	-0.00	-0.00	-0.00	300.00	200.00	0.00	-0.00
698	23.80	5.87	-8.54	1160.14	385.71	0.00	140.60	-0.00	-0.00	-0.00	300.00	200.00	0.00	-0.00
699	23.27	6.10	-8.70	1155.63	378.95	0.00	-78.70	-0.00	-0.00	-0.00	300.00	200.00	0.00	-0.00
700	23.35	6.18	-8.85	1151.28	379.31	0.00	19.73	-0.00	-0.00	-0.00	300.00	200.00	0.00	-0.00
701	23.27	6.03	-8.54	1165.50	389.29	0.00	190.33	-0.00	-0.00	-0.00	300.00	200.00	0.00	-0.00
702	23.12	5.95	-8.39	1159.36	396.36	0.00	427.38	-0.00	-0.00	-0.00	300.00	200.00	0.00	-0.00
703	22.96	6.18	-8.85	1156.45	375.86	0.00	-114.05	-0.00	-0.00	-0.00	300.00	200.00	0.00	-0.00
704	23.12	5.95	-9.00	1152.15	372.88	0.00	-95.43	-0.00	-0.00	-0.00	300.00	200.00	0.00	-0.00
705	22.58	5.87	-8.39	1159.36	396.36	0.00	387.85	-0.00	-0.00	-0.00	300.00	200.00	0.00	-0.00
706	22.81	5.95	-8.85	1151.28	389.66	0.00	239.67	-0.00	-0.00	-0.00	300.00	200.00	0.00	-0.00
707	22.81	5.95	-8.39	1170.27	392.73	0.00	219.59	-0.00	-0.00	-0.00	300.00	200.00	0.00	-0.00
708	22.81	5.87	-8.54	1165.50	389.29	0.00	189.51	-0.00	-0.00	-0.00	300.00	200.00	0.00	-0.00
709	22.89	5.87	-8.39	1164.82	389.09	0.00	134.83	-0.00	-0.00	-0.00	300.00	200.00	0.00	-0.00
710	23.04	5.95	-8.54	1160.14	382.14	0.00	-11.44	-0.00	-0.00	-0.00	300.00	200.00	0.00	-0.00
711	23.04	5.95	-8.54	1160.14	385.71	0.00	70.84	-0.00	-0.00	-0.00	300.00	200.00	0.00	-0.00
712	23.19	5.72	-8.85	1156.45	375.86	0.00	-140.88	-0.00	-0.00	-0.00	300.00	200.00	0.00	-0.00
713	23.35	5.65	-8.70	1155.63	378.95	0.00	-63.85	-0.00	-0.00	-0.00	300.00	200.00	0.00	-0.00
714	23.35	5.49	-9.00	1157.24	372.88	0.00	-61.29	-0.00	-0.00	-0.00	300.00	200.00	0.00	-0.00
715	23.42	5.72	-8.39	1170.27	389.09	0.00	175.89	-0.00	-0.00	-0.00	300.00	200.00	0.00	-0.00
716	23.19	5.80	-8.54	1154.79	382.14	0.00	-27.79	-0.00	-0.00	-0.00	300.00	200.00	0.00	-0.00
717	23.42	5.72	-8.39	1170.27	389.09	0.00	130.12	-0.00	-0.00	-0.00	300.00	200.00	0.00	-0.00
718	23.27	5.65	-8.70	1155.63	382.46	0.00	27.04	-0.00	-0.00	-0.00	300.00	200.00	0.00	-0.00
719	23.35	5.65	-8.85	1156.45	382.76	0.00	20.52	-0.00	-0.00	-0.00	300.00	200.00	0.00	-0.00
720	23.19	5.49	-8.70	1160.89	382.46	0.00	-0.13	-0.00	-0.00	-0.00	300.00	200.00	0.00	-0.00
721	23.42	5.65	-8.54	1154.79	382.14	0.00	29.43	-0.00	-0.00	-0.00	300.00	200.00	0.00	-0.00
722	23.12	5.49	-8.09	1174.70	396.23	0.00	228.45	-0.00	-0.00	-0.00	300.00	200.00	0.00	-0.00
723	23.27	5.49	-8.09	1174.70	392.45	0.00	216.36	-0.00	-0.00	-0.00	300.00	200.00	0.00	-0.00
724	23.35	5.65	-8.39	1164.82	385.45	0.00	150.65	-0.00	-0.00	-0.00	300.00	200.00	0.00	-0.00
725	23.35	5.65	-8.54	1170.86	385.71	0.00	31.06	-0.00	-0.00	-0.00	300.00	200.00	0.00	-0.00
726	23.27	5.42	-8.54	1160.14	382.14	0.00	53.13	-0.00	-0.00	-0.00	300.00	200.00	0.00	-0.00
727	23.19	5.49	-8.39	1164.82	389.09	0.00	177.97	-0.00	-0.00	-0.00	300.00	200.00	0.00	-0.00
728	23.19	5.72	-8.54	1149.43	385.71	0.00	104.90	-0.00	-0.00	-0.00	300.00	200.00	0.00	-0.00
729	23.19	5.65	-8.54	1149.43	389.29	0.00	298.09	-0.00	-0.00	-0.00	300.00	200.00	0.00	-0.00
730	23.12	5.65	-8.54	1160.14	385.71	0.00	26.16	-0.00	-0.00	-0.00	300.00	200.00	0.00	-0.00
731	23.12	5.65	-8.39	1164.82	389.09	0.00	169.37	-0.00	-0.00	-0.00	300.00	200.00	0.00	-0.00
732	22.96	5.42	-8.39	1153.91	385.45	0.00	84.48	-0.00	-0.00	-0.00	300.00	200.00	0.00	-0.00
733	23.27	5.65	-8.70	1155.63	371.93	0.00	-195.02	-0.00	-0.00	-0.00	300.00	200.00	0.00	-0.00
734	23.27	5.65	-8.54	1165.50	385.71	0.00	24.25	-0.00	-0.00	-0.00	300.00	200.00	0.00	-0.00
735	23.12	5.49	-8.70	1150.37	385.96	0.00	147.77	-0.00	-0.00	-0.00	300.00	200.00	0.00	-0.00
736	22.96	5.49	-8.54	1165.50	385.71	0.00	99.18	-0.00	-0.00	-0.00	300.00	200.00	0.00	-0.00
737	23.19	5.34	-8.54	1160.14	392.86	0.00	284.47	-0.00	-0.00	-0.00	300.00	200.00	0.00	-0.00
738	23.19	5.65	-8.70	1155.63	385.96	0.00	94.50	-0.00	-0.00	-0.00	300.00	200.00	0.00	-0.00
739	23.12	5.49	-8.39	1159.36	389.09	0.00	193.51	-0.00	-0.00	-0.00	300.00	200.00	0.00	-0.00
740	23.12	5.34	-8.54	1149.43	385.71	0.00	184.74	-0.00	-0.00	-0.00	300.00	200.00	0.00	-0.00
741	23.19	5.72	-8.54	1149.43	385.71	0.00	127.79	-0.00	-0.00	-0.00	300.00	200.00	0.00	-0.00
742	23.12	5.49	-8.54	1154.79	385.71	0.00	140.60	-0.00	-0.00	-0.00	300.00	200.00	0.00	-0.00
743	23.27	5.65	-8.70	1160.89	385.96	0.00	101.86	-0.00	-0.00	-0.00	300.00	200.00	0.00	-0.00
744	23.19	5.72	-8.70	1155.63	385.96	0.00	75.22	-0.00	-0.00	-0.00	300.00	200.00	0.00	-0.00
745	23.12	5.65	-8.54	1149.43	389.29	0.00	214.99	-0.00	-0.00	-0.00	300.00	200.00	0.00	-0.00
746	23.19	5.42	-8.70	1150.37	385.96	0.00	157.94	-0.00	-0.00	-0.00	300.00	200.00	0.00	-0.00
747	23.12	5.65	-8.39	1170.27	392.73	0.00	176.86	-0.00	-0.00	-0.00	300.00	200.00	0.00	-0.00
748	22.96	5.65	-8.39	1164.82	385.45	0.00	11.24	-0.00	-0.00	-0.00	300.00	200.00	0.00	-0.00
749	23.12	5.42	-8.54	1160.14	382.14	0.00	25.34	-0.00	-0.00	-0.00	300.00	200.00	0.00	-0.00
750	23.04	5.42	-8.39	1170.27	392.73	0.00	200.45	0.00	0.00	0.00	300.00	200.00	0.00	0.00
751	22.96	5.34	-8.54	1165.50	385.71	0.00	139.24	-0.00	-0.00	-0.00	300.00	200.00	0.00	-0.00
752	23.04	5.42	-9.00	1147.07	372.88	0.00	-62.46	-0.00	-0.00	-0.00	300.00	200.00	0.00	-0.00
753	23.04	5.65	-8.70	1150.37	382.46	0.00	83.66	-0.00	-0.00	-0.00	300.00	200.00	0.00	-0.00
754	23.12	5.72	-8.54	1165.50	385.71	0.00	90.33	-0.00	-0.00	-0.00	300.00	200.00	0.00	-0.00
755	22.96	5.49	-8.54	1160.14	385.71	0.00	128.61	-0.00	-0.00	-0.00	300.00	200.00	0.00	-0.00
756	23.19	5.34	-8.39	1164.82	389.09	0.00	172.15	-0.00	-0.00	-0.00	300.00	200.00	0.00	-0.00
757	23.12	5.49	-8.70	1166.16	378.95	0.00	-101.19	-0.00	-0.00	-0.00	300.00	200.00	0.00	-0.00
758	23.04	5.65	-8.39	1164.82	392.73	0.00	238.73	-0.00	-0.00	-0.00	300.00	200.00	0.00	-0.00
759	23.04	5.42	-8.70	1150.37	378.95	0.00	13.65	-0.00	-0.00	-0.00	300.00	200.00	0.00	-0.00
760	23.12	5.34	-8.39	1164.82	389.09	0.00	249.27	-0.00	-0.00	-0.00	300.00	200.00	0.00	-0.00
761	22.96	5.49	-8.54	1170.86	385.71	0.00	69.75	-0.00	-0.00	-0.00	300.00	200.00	0.00	-0.00
762	22.96	5.42	-8.39	1164.82	389.09	0.00	200.45	-0.00	-0.00	-0.00	300.00	200.00	0.00	-0.00
763	22.96	5.42	-8.70	1155.63	371.93	0.00	-143.89	-0.00	-0.00	-0.00	300.00	200.00	0.00	-0.00
764	22.96	5.65	-8.70	1155.63	382.46	0.00	-28.64	-0.00	-0.00	-0.00	300.00	200.00	0.00	-0.00
765	22.89	5.49	-8.54	1154.79	382.14	0.00	-29.43	-0.00	-0.00	-0.00	300.00	200.00	0.00	-0.00
766	22.96	5.65	-8.70	1155.63	382.46	0.00	40.02	-0.00	-0.00	-0.00	300.00	200.00	0.00	-0.00
767	22.89	5.34	-8.54	1160.14	382.14	0.00	71.93	-0.00	-0.00	-0.00	300.00	200.00	0.00	-0.00
768	22.89	5.42	-8.39	1164.82	396.36	0.00	352.48	-0.00	-0.00	-0.00	300.00	200.00	0.00	-0.00
769	23.04	5.65	-9.00	1147.07	383.05	0.00	70.22	-0.00	-0.00	-0.00	300.00	200.00	0.00	-0.00
770	22.74	5.72	-8.54	1165.50	385.71	0.00	-3.41	-0.00	-0.00	-0.00	300.00	200.00	0.00	-0.00
771	23.04	5.42	-8.85	1156.45	379.31	0.00	34.86	-0.00	-0.00	-0.00	300.00	200.00	0.00	-0.00
772	22.96	5.42	-8.70	1155.63	382.46	0.00	52.07	-0.00	-0.00	-0.00	300.00	200.00	0.00	-0.00
773	22.89	5.49	-8.54	1154.79	385.71	0.00	143.87	-0.00	-0.00	-0.00	300.00	200.00	0.00	-0.00
774	22.96	5.65	-8.85	1151.28	375.86	0.00	-86.82	-0.00	-0.00	-0.00	300.00	200.00	0.00	-0.00
775	22.74	5.34	-8.70	1155.63	378.95	0.00	-4.42	-0.00	-0.00	-0.00	300.00	200.00	0.00	-0.00
776	22.89	5.49	-8.39	1153.91	392.73	0.00	309.20	-0.00	-0.00	-0.00	300.00	200.00	0.00	-0.00
777	23.19	5.49	-8.54	1154.79	389.29	0.00	214.71	-0.00	-0.00	-0.00	300.00	200.00	0.00	-0.00
778	23.04	5.49	-9.00	1147.07	379.66	0.00	75.13	-0.00	-0.00	-0.00	300.00	200.00	0.00	-0.00
779	22.89	5.49	-8.54	1154.79	389.29	0.00	248.50	-0.00	-0.00	-0.00	300.00	200.00	0.00	-0.00
780	22.74	5.49	-8.70	1155.63	382.46	0.00	36.81	-0.00	-0.00	-0.00	300.00	200.00	0.00	-0.00
781	22.89	5.65	-8.85	1156.45	379.31	0.00	-50.51	-0.00	-0.00	-0.00	300.00	200.00	0.00	-0.00
782	22.89	5.42	-9.00	1141.98	379.66	0.00	139.66	-0.00	-0.00	-0.00	300.00	200.00	0.00	-0.00
783	22.74	5.26	-8.54	1154.79	382.14	0.00	46.19	-0.00	-0.00	-0.00	300.00	200.00	0.00	-0.00
784	22.89	5.42	-8.54	1165.50	385.71	0.00	59.26	-0.00	-0.00	-0.00	300.00	200.00	0.00	-0.00
785	22.81	5.42	-8.70	1155.63	378.95	0.00	-78.70	-0.00	-0.00	-0.00	300.00	200.00	0.00	-0.00
786	22.58	5.49	-8.70	1160.89	382.46	0.00	-65.72	-0.00	-0.00	-0.00	300.00	200.00	0.00	-0.00
787	22.74	5.42	-8.85	1140.93	379.31	0.00	18.42	-0.00	-0.00	-0.00	300.00	200.00	0.00	-0.00
788	22.74	5.34	-8.54	1165.50	385.71	0.00	96.73	-0.00	-0.00	-0.00	300.00	200.00	0.00	-0.00
789	22.81	5.42	-8.70	1145.11	382.46	0.00	127.02	-0.00	-0.00	-0.00	300.00	200.00	0.00	-0.00
790	22.89	5.42	-8.85	1151.28	372.41	0.00	-122.33	-0.00	-0.00	-0.00	300.00	200.00	0.00	-0.00
791	22.81	5.42	-8.85	1146.10	375.86	0.00	-28.81	-0.00	-0.00	-0.00	300.00	200.00	0.00	-0.00
792	22.89	5.34	-8.85	1151.28	375.86	0.00	21.31	-0.00	-0.00	-0.00	300.00	200.00	0.00	-0.00
793	22.51	5.26	-8.39	1159.36	385.45	0.00	146.48	-0.00	-0.00	-0.00	300.00	200.00	0.00	-0.00
794	22.89	5.34	-8.39	1170.27	385.45	0.00	24.97	-0.00	-0.00	-0.00	300.00	200.00	0.00	-0.00
795	23.04	5.42	-8.85	1156.45	375.86	0.00	-113.26	-0.00	-0.00	-0.00	300.00	200.00	0.00	-0.00
796	23.04	5.34	-8.39	1164.82	385.45	0.00	82.40	-0.00	-0.00	-0.00	300.00	200.00	0.00	-0.00
797	22.96	5.26	-8.39	1175.73	385.45	0.00	7.91	-0.00	-0.00	-0.00	300.00	200.00	0.00	-0.00
798	23.27	5.34	-8.54	1154.79	389.29	0.00	153.13	-0.00	-0.00	-0.00	300.00	200.00	0.00	-0.00
799	23.19	5.19	-8.70	1145.11	378.95	0.00	-12.45	-0.00	-0.00	-0.00	300.00	200.00	0.00	-0.00
800	23.12	5.11	-8.54	1160.14	389.29	0.00	177.38	-0.00	-0.00	-0.00	300.00	200.00	0.00	-0.00
801	23.19	5.26	-8.54	1160.14	382.14	0.00	-58.86	-0.00	-0.00	-0.00	300.00	200.00	0.00	-0.00
802	23.35	5.34	-8.54	1144.07	392.86	0.00	285.29	-0.00	-0.00	-0.00	300.00	200.00	0.00	-0.00
803	23.27	5.26	-8.54	1144.07	378.57	0.00	-43.46	-0.00	-0.00	-0.00	300.00	200.00	0.00	-0.00
804	23.19	5.19	-8.54	1154.79	385.71	0.00	71.39	-0.00	-0.00	-0.00	300.00	200.00	0.00	-0.00
805	23.27	5.11	-8.70	1150.37	382.46	0.00	74.42	-0.00	-0.00	-0.00	300.00	200.00	0.00	-0.00
806	23.35	5.11	-8.70	1150.37	378.95	0.00	-16.46	-0.00	-0.00	-0.00	300.00	200.00	0.00	-0.00
807	23.19	5.19	-8.09	1163.38	396.23	0.00	270.63	-0.00	-0.00	-0.00	300.00	200.00	0.00	-0.00
808	23.27	5.19	-8.70	1150.37	378.95	0.00	-48.99	-0.00	-0.00	-0.00	300.00	200.00	0.00	-0.00
809	23.35	5.04	-8.54	1154.79	385.71	0.00	92.37	-0.00	-0.00	-0.00	300.00	200.00	0.00	-0.00
810	23.27	4.96	-8.09	1169.04	396.23	0.00	248.46	-0.00	-0.00	-0.00	300.00	200.00	0.00	-0.00
811	23.27	5.04	-8.39	1153.91	389.09	0.00	161.19	-0.00	-0.00	-0.00	300.00	200.00	0.00	-0.00
812	23.35	5.04	-8.85	1156.45	382.76	0.00	15.00	-0.00	-0.00	-0.00	300.00	200.00	0.00	-0.00
813	23.35	4.96	-8.70	1150.37	382.46	0.00	57.42	-0.00	-0.00	-0.00	300.00	200.00	0.00	-0.00
814	23.27	4.88	-8.09	1163.38	396.23	0.00	342.17	-0.00	-0.00	-0.00	300.00	200.00	0.00	-0.00
815	23.35	4.88	-8.70	1155.63	378.95	0.00	-31.32	-0.00	-0.00	-0.00	300.00	200.00	0.00	-0.00
816	23.27	5.04	-8.39	1164.82	396.36	0.00	252.60	-0.00	-0.00	-0.00	300.00	200.00	0.00	-0.00
817	23.35	5.04	-8.54	1149.43	392.86	0.00	286.10	-0.00	-0.00	-0.00	300.00	200.00	0.00	-0.00
818	23.42	5.04	-8.54	1154.79	385.71	0.00	83.65	-0.00	-0.00	-0.00	300.00	200.00	0.00	-0.00
819	23.35	4.88	-8.70	1145.11	378.95	0.00	20.08	-0.00	-0.00	-0.00	300.00	200.00	0.00	-0.00
820	23.19	5.04	-8.70	1139.84	382.46	0.00	63.71	-0.00	-0.00	-0.00	300.00	200.00	0.00	-0.00
821	23.50	4.96	-8.70	1155.63	382.46	0.00	36.27	-0.00	-0.00	-0.00	300.00	200.00	0.00	-0.00
822	23.35	4.88	-8.70	1160.89	378.95	0.00	-102.80	-0.00	-0.00	-0.00	300.00	200.00	0.00	-0.00
823	23.50	5.11	-8.85	1156.45	379.31	0.00	-103.26	-0.00	-0.00	-0.00	300.00	200.00	0.00	-0.00
824	23.57	4.96	-8.70	1150.37	382.46	0.00	53.41	-0.00	-0.00	-0.00	300.00	200.00	0.00	-0.00
825	23.50	5.04	-8.54	1160.14	385.71	0.00	47.96	-0.00	-0.00	-0.00	300.00	200.00	0.00	-0.00
826	23.50	5.04	-8.09	1169.04	392.45	0.00	161.51	-0.00	-0.00	-0.00	300.00	200.00	0.00	-0.00
827	23.57	4.81	-8.39	1153.91	389.09	0.00	253.43	-0.00	-0.00	-0.00	300.00	200.00	0.00	-0.00
828	23.50	4.73	-8.09	1169.04	400.00	0.00	397.16	-0.00	-0.00	-0.00	300.00	200.00	0.00	-0.00
829	23.42	4.88	-8.54	1154.79	385.71	0.00	99.18	-0.00	-0.00	-0.00	300.00	200.00	0.00	-0.00
830	23.35	4.88	-8.70	1145.11	382.46	0.00	56.22	-0.00	-0.00	-0.00	300.00	200.00	0.00	-0.00
831	23.65	5.04	-8.54	1154.79	389.29	0.00	210.63	-0.00	-0.00	-0.00	300.00	200.00	0.00	-0.00
832	23.42	5.04	-8.54	1149.43	385.71	0.00	179.29	-0.00	-0.00	-0.00	300.00	200.00	0.00	-0.00
833	23.27	5.04	-8.85	1156.45	368.97	0.00	-342.80	-0.00	-0.00	-0.00	300.00	200.00	0.00	-0.00
834	23.35	5.04	-8.54	1154.79	382.14	0.00	31.88	-0.00	-0.00	-0.00	300.00	200.00	0.00	-0.00
835	23.35	5.11	-8.09	1163.38	392.45	0.00	186.56	-0.00	-0.00	-0.00	300.00	200.00	0.00	-0.00
836	23.35	4.96	-8.70	1150.37	382.46	0.00	57.42	-0.00	-0.00	-0.00	300.00	200.00	0.00	-0.00
837	23.35	4.96	-8.54	1165.50	389.29	0.00	164.71	-0.00	-0.00	-0.00	300.00	200.00	0.00	-0.00
838	23.42	4.88	-8.54	1165.50	385.71	0.00	115.53	-0.00	-0.00	-0.00	300.00	200.00	0.00	-0.00
839	23.35	4.88	-8.54	1154.79	389.29	0.00	214.17	-0.00	-0.00	-0.00	300.00	200.00	0.00	-0.00
840	23.42	5.04	-8.54	1154.79	375.00	0.00	-121.53	-0.00	-0.00	-0.00	300.00	200.00	0.00	-0.00
841	23.35	4.96	-8.54	1149.43	385.71	0.00	161.04	-0.00	-0.00	-0.00	300.00	200.00	0.00	-0.00
842	23.35	5.04	-8.54	1149.43	385.71	0.00	119.35	-0.00	-0.00	-0.00	300.00	200.00	0.00	-0.00
843	23.50	5.04	-8.54	1154.79	385.71	0.00	120.71	-0.00	-0.00	-0.00	300.00	200.00	0.00	-0.00
844	23.35	5.04	-8.39	1153.91	392.73	0.00	260.51	-0.00	-0.00	-0.00	300.00	200.00	0.00	-0.00
845	23.42	4.96	-8.54	1165.50	389.29	0.00	156.27	-0.00	-0.00	-0.00	300.00	200.00	0.00	-0.00
846	23.35	5.04	-8.09	1163.38	392.45	0.00	206.43	-0.00	-0.00	-0.00	300.00	200.00	0.00	-0.00
847	23.35	5.04	-8.09	1174.70	392.45	0.00	172.31	-0.00	-0.00	-0.00	300.00	200.00	0.00	-0.00
848	23.42	5.04	-8.54	1144.07	385.71	0.00	160.49	-0.00	-0.00	-0.00	300.00	200.00	0.00	-0.00
849	23.35	4.96	-8.54	1154.79	382.14	0.00	5.31	-0.00	-0.00	-0.00	300.00	200.00	0.00	-0.00
850	23.42	4.96	-8.54	1165.50	389.29	0.00	110.49	-0.00	-0.00	-0.00	300.00	200.00	0.00	-0.00
851	23.42	5.11	-8.54	1149.43	385.71	0.00	160.49	-0.00	-0.00	-0.00	300.00	200.00	0.00	-0.00
852	23.35	4.88	-8.54	1149.43	389.29	0.00	194.55	-0.00	-0.00	-0.00	300.00	200.00	0.00	-0.00
853	23.35	5.04	-8.54	1160.14	385.71	0.00	65.39	-0.00	-0.00	-0.00	300.00	200.00	0.00	-0.00
854	23.35	5.04	-8.39	1170.27	389.09	0.00	116.11	-0.00	-0.00	-0.00	300.00	200.00	0.00	-0.00
855	23.27	4.96	-8.39	1153.91	389.09	0.00	203.22	-0.00	-0.00	-0.00	300.00	200.00	0.00	-0.00
856	23.42	4.88	-8.09	1174.70	396.23	0.00	316.84	-0.00	-0.00	-0.00	300.00	200.00	0.00	-0.00
857	23.27	4.96	-8.39	1153.91	389.09	0.00	203.22	-0.00	-0.00	-0.00	300.00	200.00	0.00	-0.00
858	23.35	4.96	-8.70	1155.63	382.46	0.00	31.32	-0.00	-0.00	-0.00	300.00	200.00	0.00	-0.00
859	23.19	4.96	-8.70	1155.63	371.93	0.00	-217.77	-0.00	-0.00	-0.00	300.00	200.00	0.00	-0.00
860	23.35	5.11	-8.39	1153.91	389.09	0.00	133.58	-0.00	-0.00	-0.00	300.00	200.00	0.00	-0.00
861	23.35	4.88	-8.54	1149.43	385.71	0.00	179.84	-0.00	-0.00	-0.00	300.00	200.00	0.00	-0.00
862	23.35	4.96	-8.39	1153.91	389.09	0.00	263.42	0.00	0.00	0.00	300.00	200.00	0.00	0.00
863	23.19	4.96	-8.54	1149.43	385.71	0.00	109.81	-0.00	-0.00	-0.00	300.00	200.00	0.00	-0.00
864	23.42	4.96	-8.39	1164.82	389.09	0.00	177.97	-0.00	-0.00	-0.00	300.00	200.00	0.00	-0.00
865	23.35	5.19	-8.54	1149.43	382.14	0.00	-1.64	-0.00	-0.00	-0.00	300.00	200.00	0.00	-0.00
866	23.27	5.04	-8.54	1154.79	382.14	0.00	-4.90	-0.00	-0.00	-0.00	300.00	200.00	0.00	-0.00
867	23.35	4.96	-8.54	1144.07	385.71	0.00	187.60	-0.00	-0.00	-0.00	300.00	200.00	0.00	-0.00
868	23.19	4.88	-8.54	1160.14	382.14	0.00	-6.54	-0.00	-0.00	-0.00	300.00	200.00	0.00	-0.00
869	23.12	4.96	-8.54	1160.14	385.71	0.00	42.51	-0.00	-0.00	-0.00	300.00	200.00	0.00	-0.00
870	23.42	4.88	-8.54	1154.79	385.71	0.00	167.85	-0.00	-0.00	-0.00	300.00	200.00	0.00	-0.00
871	23.19	4.96	-8.39	1164.82	392.73	0.00	196.14	-0.00	-0.00	-0.00	300.00	200.00	0.00	-0.00
872	23.19	5.04	-8.54	1149.43	385.71	0.00	68.12	-0.00	-0.00	-0.00	300.00	200.00	0.00	-0.00
873	23.42	4.96	-8.54	1154.79	385.71	0.00	102.86	-0.00	-0.00	-0.00	300.00	200.00	0.00	-0.00
874	23.35	5.04	-8.54	1149.43	385.71	0.00	96.46	-0.00	-0.00	-0.00	300.00	200.00	0.00	-0.00
875	23.27	4.96	-8.54	1160.14	378.57	0.00	-95.37	-0.00	-0.00	-0.00	300.00	200.00	0.00	-0.00
876	23.12	4.88	-8.70	1150.37	382.46	0.00	34.53	-0.00	-0.00	-0.00	300.00	200.00	0.00	-0.00
877	23.19	4.96	-8.70	1155.63	382.46	0.00	3.48	-0.00	-0.00	-0.00	300.00	200.00	0.00	-0.00
878	23.19	5.04	-8.70	1145.11	378.95	0.00	-44.17	-0.00	-0.00	-0.00	300.00	200.00	0.00	-0.00
879	23.27	4.88	-8.54	1149.43	385.71	0.00	188.56	-0.00	-0.00	-0.00	300.00	200.00	0.00	-0.00
880	23.19	4.96	-8.85	1156.45	375.86	0.00	-130.62	-0.00	-0.00	-0.00	300.00	200.00	0.00	-0.00
881	23.27	4.88	-8.54	1149.43	385.71	0.00	142.78	-0.00	-0.00	-0.00	300.00	200.00	0.00	-0.00
882	23.27	4.88	-8.54	1149.43	389.29	0.00	203.00	-0.00	-0.00	-0.00	300.00	200.00	0.00	-0.00
883	23.12	4.96	-8.54	1154.79	382.14	0.00	9.40	-0.00	-0.00	-0.00	300.00	200.00	0.00	-0.00
884	23.19	5.04	-8.39	1153.91	385.45	0.00	108.20	-0.00	-0.00	-0.00	300.00	200.00	0.00	-0.00
885	23.19	5.04	-8.70	1139.84	385.96	0.00	145.09	-0.00	-0.00	-0.00	300.00	200.00	0.00	-0.00
886	23.19	5.04	-8.54	1160.14	385.71	0.00	82.83	-0.00	-0.00	-0.00	300.00	200.00	0.00	-0.00
887	23.12	5.11	-8.70	1145.11	382.46	0.00	50.59	-0.00	-0.00	-0.00	300.00	200.00	0.00	-0.00
888	23.35	5.04	-8.39	1153.91	385.45	0.00	136.50	-0.00	-0.00	-0.00	300.00	200.00	0.00	-0.00
889	23.12	5.04	-8.09	1180.36	396.23	0.00	232.77	-0.00	-0.00	-0.00	300.00	200.00	0.00	-0.00
890	23.19	4.88	-8.54	1154.79	385.71	0.00	102.45	-0.00	-0.00	-0.00	300.00	200.00	0.00	-0.00
891	23.27	5.19	-8.85	1140.93	379.31	0.00	31.31	-0.00	-0.00	-0.00	300.00	200.00	0.00	-0.00
892	23.19	5.19	-8.70	1155.63	385.96	0.00	95.70	-0.00	-0.00	-0.00	300.00	200.00	0.00	-0.00
893	23.19	5.11	-8.39	1164.82	392.73	0.00	224.86	-0.00	-0.00	-0.00	300.00	200.00	0.00	-0.00
894	23.12	5.04	-8.85	1140.93	372.41	0.00	-142.06	-0.00	-0.00	-0.00	300.00	200.00	0.00	-0.00
895	23.27	5.11	-8.54	1160.14	375.00	0.00	-171.93	-0.00	-0.00	-0.00	300.00	200.00	0.00	-0.00
896	23.35	5.04	-7.93	1168.38	396.15	0.00	313.39	-0.00	-0.00	-0.00	300.00	200.00	0.00	-0.00
897	23.27	5.04	-8.54	1149.43	389.29	0.00	234.06	-0.00	-0.00	-0.00	300.00	200.00	0.00	-0.00
898	23.19	5.11	-8.54	1154.79	385.71	0.00	136.38	-0.00	-0.00	-0.00	300.00	200.00	0.00	-0.00
899	23.19	5.11	-8.54	1154.79	385.71	0.00	90.60	-0.00	-0.00	-0.00	300.00	200.00	0.00	-0.00
900	23.27	5.11	-9.00	1141.98	376.27	0.00	-49.53	-0.00	-0.00	-0.00	300.00	200.00	0.00	-0.00
901	23.04	5.19	-8.39	1153.91	392.73	0.00	232.07	-0.00	-0.00	-0.00	300.00	200.00	0.00	-0.00
902	23.19	5.19	-8.39	1153.91	385.45	0.00	115.69	-0.00	-0.00	-0.00	300.00	200.00	0.00	-0.00
903	23.19	5.26	-8.54	1149.43	382.14	0.00	20.44	-0.00	-0.00	-0.00	300.00	200.00	0.00	-0.00
904	23.35	5.26	-8.54	1144.07	382.14	0.00	76.43	-0.00	-0.00	-0.00	300.00	200.00	0.00	-0.00
905	23.35	4.73	-8.70	1145.11	378.95	0.00	34.13	-0.00	-0.00	-0.00	300.00	200.00	0.00	-0.00
906	23.42	5.26	-8.54	1149.43	385.71	0.00	122.89	-0.00	-0.00	-0.00	300.00	200.00	0.00	-0.00
907	23.42	5.11	-8.39	1159.36	389.09	0.00	188.79	-0.00	-0.00	-0.00	300.00	200.00	0.00	-0.00
908	23.65	5.26	-8.85	1146.10	379.31	0.00	8.55	-0.00	-0.00	-0.00	300.00	200.00	0.00	-0.00
909	23.80	5.26	-8.85	1135.76	368.97	0.00	-155.88	-0.00	-0.00	-0.00	300.00	200.00	0.00	-0.00
910	23.65	5.26	-7.93	1168.38	388.46	0.00	61.92	-0.00	-0.00	-0.00	300.00	200.00	0.00	-0.00
911	23.57	4.96	-8.54	1160.14	385.71	0.00	127.52	-0.00	-0.00	-0.00	300.00	200.00	0.00	-0.00
912	23.88	5.11	-8.54	1144.07	385.71	0.00	204.22	-0.00	-0.00	-0.00	300.00	200.00	0.00	-0.00
913	23.80	5.19	-8.39	1132.09	389.09	0.00	314.19	-0.00	-0.00	-0.00	300.00	200.00	0.00	-0.00
914	23.96	5.04	-8.70	1145.11	382.46	0.00	153.52	-0.00	-0.00	-0.00	300.00	200.00	0.00	-0.00
915	23.88	5.04	-8.09	1169.04	396.23	0.00	325.04	-0.00	-0.00	-0.00	300.00	200.00	0.00	-0.00
916	24.03	4.88	-8.70	1145.11	378.95	0.00	97.17	-0.00	-0.00	-0.00	300.00	200.00	0.00	-0.00
917	23.65	5.04	-8.54	1149.43	385.71	0.00	176.02	-0.00	-0.00	-0.00	300.00	200.00	0.00	-0.00
918	23.80	4.81	-8.54	1149.43	385.71	0.00	214.99	-0.00	-0.00	-0.00	300.00	200.00	0.00	-0.00
919	23.65	5.04	-8.54	1149.43	382.14	0.00	91.55	-0.00	-0.00	-0.00	300.00	200.00	0.00	-0.00
920	23.80	4.96	-8.09	1180.36	392.45	0.00	207.29	-0.00	-0.00	-0.00	300.00	200.00	0.00	-0.00
921	23.80	5.04	-8.54	1154.79	382.14	0.00	138.15	-0.00	-0.00	-0.00	300.00	200.00	0.00	-0.00
922	23.57	5.04	-8.54	1154.79	382.14	0.00	4.90	-0.00	-0.00	-0.00	300.00	200.00	0.00	-0.00
923	23.57	5.11	-8.09	1163.38	392.45	0.00	207.72	-0.00	-0.00	-0.00	300.00	200.00	0.00	-0.00
924	23.65	5.04	-8.70	1155.63	375.44	0.00	-121.13	-0.00	-0.00	-0.00	300.00	200.00	0.00	-0.00
925	23.57	5.04	-8.85	1151.28	379.31	0.00	70.24	-0.00	-0.00	-0.00	300.00	200.00	0.00	-0.00
926	23.50	5.11	-8.70	1155.63	371.93	0.00	-226.74	-0.00	-0.00	-0.00	300.00	200.00	0.00	-0.00
927	23.65	5.26	-8.70	1145.11	378.95	0.00	28.11	-0.00	-0.00	-0.00	300.00	200.00	0.00	-0.00
928	23.35	5.04	-8.39	1153.91	392.73	0.00	283.40	-0.00	-0.00	-0.00	300.00	200.00	0.00	-0.00
929	23.35	5.34	-8.54	1154.79	382.14	0.00	-22.07	-0.00	-0.00	-0.00	300.00	200.00	0.00	-0.00
930	23.27	5.26	-8.39	1153.91	392.73	0.00	211.27	-0.00	-0.00	-0.00	300.00	200.00	0.00	-0.00
931	-0.00	-0.00	-0.00	903.00	200.00	0.00	-0.00	-0.00	-0.00	-0.00	300.00	200.00	0.00	-0.00
932	23.35	5.04	-8.70	1150.37	378.95	0.00	2.41	-0.00	-0.00	-0.00	300.00	200.00	0.00	-0.00
933	23.27	5.19	-8.39	1159.36	392.73	0.00	225.00	-0.00	-0.00	-0.00	300.00	200.00	0.00	-0.00
934	23.50	5.04	-8.54	1149.43	385.71	0.00	193.46	-0.00	-0.00	-0.00	300.00	200.00	0.00	-0.00
935	23.27	5.19	-8.85	1146.10	379.31	0.00	4.47	-0.00	-0.00	-0.00	300.00	200.00	0.00	-0.00
936	23.35	5.11	-8.39	1153.91	392.73	0.00	287.14	-0.00	-0.00	-0.00	300.00	200.00	0.00	-0.00
937	23.19	5.19	-8.54	1149.43	389.29	0.00	204.90	-0.00	-0.00	-0.00	300.00	200.00	0.00	-0.00
938	23.27	5.11	-8.70	1139.84	378.95	0.00	0.80	-0.00	-0.00	-0.00	300.00	200.00	0.00	-0.00
939	23.19	5.04	-8.54	1160.14	385.71	0.00	82.83	-0.00	-0.00	-0.00	300.00	200.00	0.00	-0.00
940	23.19	5.19	-8.85	1156.45	382.76	0.00	-28.68	-0.00	-0.00	-0.00	300.00	200.00	0.00	-0.00
941	23.19	5.19	-8.54	1154.79	385.71	0.00	94.28	-0.00	-0.00	-0.00	300.00	200.00	0.00	-0.00
942	23.27	4.96	-8.09	1169.04	400.00	0.00	427.82	-0.00	-0.00	-0.00	300.00	200.00	0.00	-0.00
943	23.19	5.19	-8.85	1151.28	375.86	0.00	-116.02	-0.00	-0.00	-0.00	300.00	200.00	0.00	-0.00
944	23.12	4.96	-8.54	1154.79	385.71	0.00	114.85	-0.00	-0.00	-0.00	300.00	200.00	0.00	-0.00
945	23.27	5.11	-9.00	1152.15	376.27	0.00	-101.51	-0.00	-0.00	-0.00	300.00	200.00	0.00	-0.00
946	23.04	5.11	-8.54	1149.43	385.71	0.00	89.65	-0.00	-0.00	-0.00	300.00	200.00	0.00	-0.00
947	23.12	5.04	-8.70	1155.63	382.46	0.00	61.84	-0.00	-0.00	-0.00	300.00	200.00	0.00	-0.00
948	23.12	5.19	-9.00	1147.07	372.88	0.00	-222.29	-0.00	-0.00	-0.00	300.00	200.00	0.00	-0.00
949	23.04	4.88	-8.85	1151.28	375.86	0.00	-67.09	-0.00	-0.00	-0.00	300.00	200.00	0.00	-0.00
950	23.12	4.96	-8.39	1159.36	389.09	0.00	170.20	-0.00	-0.00	-0.00	300.00	200.00	0.00	-0.00
951	23.19	4.96	-8.70	1150.37	382.46	0.00	98.24	-0.00	-0.00	-0.00	300.00	200.00	0.00	-0.00
952	23.12	4.96	-8.70	1145.11	378.95	0.00	-16.46	-0.00	-0.00	-0.00	300.00	200.00	0.00	-0.00
953	23.19	5.19	-8.54	1154.79	392.86	0.00	237.06	-0.00	-0.00	-0.00	300.00	200.00	0.00	-0.00
954	22.96	5.11	-8.39	1159.36	392.73	0.00	231.52	-0.00	-0.00	-0.00	300.00	200.00	0.00	-0.00
955	23.19	4.96	-8.70	1145.11	378.95	0.00	20.08	-0.00	-0.00	-0.00	300.00	200.00	0.00	-0.00
956	23.35	4.96	-7.93	1179.92	396.15	0.00	299.31	-0.00	-0.00	-0.00	300.00	200.00	0.00	-0.00
957	23.04	4.96	-8.54	1165.50	389.29	0.00	129.84	-0.00	-0.00	-0.00	300.00	200.00	0.00	-0.00
958	23.12	4.96	-8.54	1165.50	392.86	0.00	203.95	-0.00	-0.00	-0.00	300.00	200.00	0.00	-0.00
959	23.12	5.04	-8.54	1154.79	389.29	0.00	201.09	-0.00	-0.00	-0.00	300.00	200.00	0.00	-0.00
960	23.12	5.04	-8.09	1157.72	400.00	0.00	434.01	-0.00	-0.00	-0.00	300.00	200.00	0.00	-0.00
961	22.96	5.04	-8.70	1150.37	382.46	0.00	37.61	-0.00	-0.00	-0.00	300.00	200.00	0.00	-0.00
962	23.27	5.04	-8.70	1145.11	378.95	0.00	15.26	-0.00	-0.00	-0.00	300.00	200.00	0.00	-0.00
963	23.27	5.11	-8.54	1160.14	382.14	0.00	40.05	-0.00	-0.00	-0.00	300.00	200.00	0.00	-0.00
964	23.04	5.11	-8.70	1139.84	378.95	0.00	-17.27	0.00	0.00	0.00	300.00	200.00	0.00	0.00
965	23.12	5.19	-8.85	1146.10	379.31	0.00	-45.78	-0.00	-0.00	-0.00	300.00	200.00	0.00	-0.00
966	23.42	5.04	-8.54	1160.14	382.14	0.00	64.58	-0.00	-0.00	-0.00	300.00	200.00	0.00	-0.00
967	23.04	5.19	-8.39	1164.82	389.09	0.00	114.58	-0.00	-0.00	-0.00	300.00	200.00	0.00	-0.00
968	23.27	5.04	-8.85	1140.93	375.86	0.00	-35.52	-0.00	-0.00	-0.00	300.00	200.00	0.00	-0.00
969	23.19	5.11	-8.54	1165.50	382.14	0.00	-24.11	-0.00	-0.00	-0.00	300.00	200.00	0.00	-0.00
970	23.27	4.96	-8.54	1149.43	382.14	0.00	63.76	-0.00	-0.00	-0.00	300.00	200.00	0.00	-0.00
971	23.27	5.11	-8.70	1145.11	382.46	0.00	78.44	-0.00	-0.00	-0.00	300.00	200.00	0.00	-0.00
972	23.12	4.96	-8.85	1151.28	382.76	0.00	86.82	-0.00	-0.00	-0.00	300.00	200.00	0.00	-0.00
973	23.12	5.11	-8.85	1151.28	382.76	0.00	48.93	0.00	0.00	0.00	300.00	200.00	0.00	0.00
974	23.12	5.04	-8.70	1160.89	382.46	0.00	-33.33	-0.00	-0.00	-0.00	300.00	200.00	0.00	-0.00
975	23.12	4.96	-8.54	1154.79	382.14	0.00	55.18	-0.00	-0.00	-0.00	300.00	200.00	0.00	-0.00
976	23.19	5.04	-8.54	1149.43	389.29	0.00	219.62	-0.00	-0.00	-0.00	300.00	200.00	0.00	-0.00
977	23.19	5.11	-8.85	1156.45	379.31	0.00	-66.43	-0.00	-0.00	-0.00	300.00	200.00	0.00	-0.00
978	23.12	5.04	-8.70	1145.11	378.95	0.00	-12.05	-0.00	-0.00	-0.00	300.00	200.00	0.00	-0.00
979	22.96	5.11	-8.70	1145.11	378.95	0.00	-57.82	-0.00	-0.00	-0.00	300.00	200.00	0.00	-0.00
980	23.12	5.11	-8.54	1149.43	382.14	0.00	-1.63	-0.00	-0.00	-0.00	300.00	200.00	0.00	-0.00
981	23.19	5.19	-8.85	1146.10	375.86	0.00	-112.07	-0.00	-0.00	-0.00	300.00	200.00	0.00	-0.00
982	23.12	5.04	-8.70	1160.89	378.95	0.00	-91.55	-0.00	-0.00	-0.00	300.00	200.00	0.00	-0.00
983	23.19	4.96	-8.70	1150.37	382.46	0.00	98.24	-0.00	-0.00	-0.00	300.00	200.00	0.00	-0.00
984	23.12	5.04	-8.85	1140.93	382.76	0.00	142.85	-0.00	-0.00	-0.00	300.00	200.00	0.00	-0.00
985	23.04	5.04	-8.39	1153.91	385.45	0.00	102.79	-0.00	-0.00	-0.00	300.00	200.00	0.00	-0.00
986	23.04	5.11	-8.54	1165.50	385.71	0.00	30.38	-0.00	-0.00	-0.00	300.00	200.00	0.00	-0.00
987	23.27	5.11	-8.85	1156.45	379.31	0.00	-29.86	-0.00	-0.00	-0.00	300.00	200.00	0.00	-0.00
988	23.27	4.96	-8.70	1145.11	382.46	0.00	115.38	-0.00	-0.00	-0.00	300.00	200.00	0.00	-0.00
989	23.19	5.11	-8.54	1165.50	385.71	0.00	35.83	-0.00	-0.00	-0.00	300.00	200.00	0.00	-0.00
990	23.12	5.26	-8.54	1154.79	389.29	0.00	189.24	-0.00	-0.00	-0.00	300.00	200.00	0.00	-0.00
991	23.04	5.11	-8.70	1145.11	378.95	0.00	-44.17	-0.00	-0.00	-0.00	300.00	200.00	0.00	-0.00
992	23.12	5.19	-8.54	1165.50	385.71	0.00	47.41	-0.00	-0.00	-0.00	300.00	200.00	0.00	-0.00
993	23.19	5.11	-8.54	1144.07	385.71	0.00	191.14	-0.00	-0.00	-0.00	300.00	200.00	0.00	-0.00
994	23.19	5.34	-8.85	1140.93	382.76	0.00	38.41	-0.00	-0.00	-0.00	300.00	200.00	0.00	-0.00
995	23.19	5.19	-8.39	1170.27	392.73	0.00	199.47	-0.00	-0.00	-0.00	300.00	200.00	0.00	-0.00
996	23.19	5.19	-8.39	1153.91	392.73	0.00	307.26	-0.00	-0.00	-0.00	300.00	200.00	0.00	-0.00
997	23.19	5.42	-8.54	1149.43	382.14	0.00	28.61	-0.00	-0.00	-0.00	300.00	200.00	0.00	-0.00
998	23.27	5.34	-8.54	1154.79	382.14	0.00	9.81	-0.00	-0.00	-0.00	300.00	200.00	0.00	-0.00
999	23.12	5.26	-8.54	1144.07	385.71	0.00	185.97	-0.00	-0.00	-0.00	300.00	200.00	0.00	-0.00
1000	23.19	5.26	-8.85	1151.28	379.31	0.00	-32.10	-0.00	-0.00	-0.00	300.00	200.00	0.00	-0.00
1001	23.27	5.34	-8.85	1146.10	372.41	0.00	-170.21	-0.00	-0.00	-0.00	300.00	200.00	0.00	-0.00
1002	23.19	5.34	-8.54	1149.43	385.71	0.00	107.36	-0.00	-0.00	-0.00	300.00	200.00	0.00	-0.00
1003	23.19	5.34	-8.70	1145.11	382.46	0.00	54.88	-0.00	-0.00	-0.00	300.00	200.00	0.00	-0.00
1004	23.19	5.34	-8.39	1164.82	389.09	0.00	126.37	-0.00	-0.00	-0.00	300.00	200.00	0.00	-0.00
1005	23.27	5.26	-9.00	1147.07	376.27	0.00	-112.76	-0.00	-0.00	-0.00	300.00	200.00	0.00	-0.00
1006	23.27	5.42	-8.54	1154.79	378.57	0.00	-92.51	-0.00	-0.00	-0.00	300.00	200.00	0.00	-0.00
1007	23.35	5.19	-8.54	1160.14	385.71	0.00	163.49	-0.00	-0.00	-0.00	300.00	200.00	0.00	-0.00
1008	23.42	5.34	-8.70	1150.37	375.44	0.00	-141.61	-0.00	-0.00	-0.00	300.00	200.00	0.00	-0.00
1009	23.35	5.26	-8.54	1154.79	385.71	0.00	103.41	-0.00	-0.00	-0.00	300.00	200.00	0.00	-0.00
1010	23.42	5.26	-8.54	1149.43	382.14	0.00	62.13	-0.00	-0.00	-0.00	300.00	200.00	0.00	-0.00
1011	23.35	5.26	-8.54	1160.14	382.14	0.00	14.71	-0.00	-0.00	-0.00	300.00	200.00	0.00	-0.00
1012	23.35	5.19	-8.54	1165.50	378.57	0.00	-76.84	-0.00	-0.00	-0.00	300.00	200.00	0.00	-0.00
1013	23.35	5.26	-8.39	1153.91	389.09	0.00	163.96	-0.00	-0.00	-0.00	300.00	200.00	0.00	-0.00
1014	23.27	5.26	-8.39	1153.91	392.73	0.00	279.93	-0.00	-0.00	-0.00	300.00	200.00	0.00	-0.00
1015	23.35	5.42	-8.54	1149.43	385.71	0.00	71.12	-0.00	-0.00	-0.00	300.00	200.00	0.00	-0.00
1016	23.35	5.26	-8.09	1163.38	400.00	0.00	391.69	-0.00	-0.00	-0.00	300.00	200.00	0.00	-0.00
1017	23.42	5.34	-8.54	1160.14	385.71	0.00	115.53	-0.00	-0.00	-0.00	300.00	200.00	0.00	-0.00
1018	23.35	5.19	-8.39	1153.91	389.09	0.00	205.99	-0.00	-0.00	-0.00	300.00	200.00	0.00	-0.00
1019	23.42	5.26	-8.54	1154.79	389.29	0.00	224.11	-0.00	-0.00	-0.00	300.00	200.00	0.00	-0.00
1020	23.35	5.34	-8.70	1145.11	382.46	0.00	36.94	-0.00	-0.00	-0.00	300.00	200.00	0.00	-0.00
1021	23.19	5.26	-8.54	1149.43	389.29	0.00	208.99	-0.00	-0.00	-0.00	300.00	200.00	0.00	-0.00
1022	23.35	5.19	-8.54	1154.79	389.29	0.00	251.77	-0.00	-0.00	-0.00	300.00	200.00	0.00	-0.00
1023	23.35	5.42	-8.54	1149.43	385.71	0.00	116.89	-0.00	-0.00	-0.00	300.00	200.00	0.00	-0.00
1024	23.35	5.26	-8.70	1145.11	378.95	0.00	-3.61	-0.00	-0.00	-0.00	300.00	200.00	0.00	-0.00
1025	23.27	5.19	-8.54	1154.79	389.29	0.00	214.44	-0.00	-0.00	-0.00	300.00	200.00	0.00	-0.00
1026	23.12	5.19	-8.54	1154.79	385.71	0.00	103.00	-0.00	-0.00	-0.00	300.00	200.00	0.00	-0.00
1027	23.42	5.42	-8.54	1149.43	385.71	0.00	85.29	-0.00	-0.00	-0.00	300.00	200.00	0.00	-0.00
1028	23.19	5.34	-8.70	1150.37	382.46	0.00	49.66	-0.00	-0.00	-0.00	300.00	200.00	0.00	-0.00
1029	23.42	5.26	-8.70	1155.63	378.95	0.00	-22.49	-0.00	-0.00	-0.00	300.00	200.00	0.00	-0.00
1030	23.35	5.42	-8.85	1146.10	375.86	0.00	-140.88	-0.00	-0.00	-0.00	300.00	200.00	0.00	-0.00
1031	23.50	5.26	-8.54	1154.79	382.14	0.00	24.93	-0.00	-0.00	-0.00	300.00	200.00	0.00	-0.00
1032	23.42	5.26	-8.39	1153.91	385.45	0.00	138.99	-0.00	-0.00	-0.00	300.00	200.00	0.00	-0.00
1033	23.42	5.26	-8.70	1139.84	378.95	0.00	60.63	-0.00	-0.00	-0.00	300.00	200.00	0.00	-0.00
1034	23.35	5.34	-8.70	1145.11	378.95	0.00	0.80	-0.00	-0.00	-0.00	300.00	200.00	0.00	-0.00
1035	23.42	5.34	-8.70	1145.11	378.95	0.00	37.34	-0.00	-0.00	-0.00	300.00	200.00	0.00	-0.00
1036	23.35	5.26	-8.54	1154.79	385.71	0.00	126.29	-0.00	-0.00	-0.00	300.00	200.00	0.00	-0.00
1037	23.27	5.26	-8.70	1150.37	385.96	0.00	95.43	-0.00	-0.00	-0.00	300.00	200.00	0.00	-0.00
1038	23.35	5.26	-8.54	1149.43	385.71	0.00	177.38	-0.00	-0.00	-0.00	300.00	200.00	0.00	-0.00
1039	23.42	5.34	-8.70	1145.11	378.95	0.00	14.46	-0.00	-0.00	-0.00	300.00	200.00	0.00	-0.00
1040	23.35	5.26	-8.70	1150.37	385.96	0.00	132.51	-0.00	-0.00	-0.00	300.00	200.00	0.00	-0.00
1041	23.42	5.42	-9.16	1138.00	370.00	0.00	-152.21	-0.00	-0.00	-0.00	300.00	200.00	0.00	-0.00
1042	23.42	5.26	-8.39	1153.91	385.45	0.00	138.99	-0.00	-0.00	-0.00	300.00	200.00	0.00	-0.00
1043	23.35	5.26	-8.54	1160.14	385.71	0.00	98.09	-0.00	-0.00	-0.00	300.00	200.00	0.00	-0.00
