# Supplementary material for: Musculoskeletal modeling and humanoid control of robots based on human gait data
Source: PeerJ Comput Sci. 2021 Aug 9;7:e657. doi: 10.7717/peerj-cs.657 (PMC8372000; doi:10.7717/peerj-cs.657)
Supplement: Supplemental Information 2 [file peerj-cs-07-657-s002.zip › force/Cap27.forces]

[Force Data]
NumberOfForcePlates=2
SampleRate=120.000000
NumberOfSamples=996
#Sample	FX1	FY1	FZ1	X1	Y1	Z1	MZ1	FX2	FY2	FZ2	X2	Y2	Z2	MZ2
1	-0.00	-0.00	-0.00	903.00	200.00	0.00	-0.00	-0.00	-0.00	-0.00	300.00	200.00	0.00	-0.00
2	0.00	0.00	0.00	903.00	200.00	0.00	0.00	-0.00	-0.00	-0.00	300.00	200.00	0.00	-0.00
3	-0.00	-0.00	-0.00	903.00	200.00	0.00	-0.00	-0.00	-0.00	-0.00	300.00	200.00	0.00	-0.00
4	-0.00	-0.00	-0.00	903.00	200.00	0.00	-0.00	-0.00	-0.00	-0.00	300.00	200.00	0.00	-0.00
5	0.00	0.00	0.00	903.00	200.00	0.00	0.00	-0.00	-0.00	-0.00	300.00	200.00	0.00	-0.00
6	-0.00	-0.00	-0.00	903.00	200.00	0.00	-0.00	-0.00	-0.00	-0.00	300.00	200.00	0.00	-0.00
7	-0.00	-0.00	-0.00	903.00	200.00	0.00	-0.00	-0.00	-0.00	-0.00	300.00	200.00	0.00	-0.00
8	-0.00	-0.00	-0.00	903.00	200.00	0.00	-0.00	-0.00	-0.00	-0.00	300.00	200.00	0.00	-0.00
9	0.00	0.00	0.00	903.00	200.00	0.00	0.00	-0.00	-0.00	-0.00	300.00	200.00	0.00	-0.00
10	-0.00	-0.00	-0.00	903.00	200.00	0.00	-0.00	-0.00	-0.00	-0.00	300.00	200.00	0.00	-0.00
11	-0.00	-0.00	-0.00	903.00	200.00	0.00	-0.00	-0.00	-0.00	-0.00	300.00	200.00	0.00	-0.00
12	-0.00	-0.00	-0.00	903.00	200.00	0.00	-0.00	-0.00	-0.00	-0.00	300.00	200.00	0.00	-0.00
13	-0.00	-0.00	-0.00	903.00	200.00	0.00	-0.00	-0.00	-0.00	-0.00	300.00	200.00	0.00	-0.00
14	-0.00	-0.00	-0.00	903.00	200.00	0.00	-0.00	-0.00	-0.00	-0.00	300.00	200.00	0.00	-0.00
15	-0.00	-0.00	-0.00	903.00	200.00	0.00	-0.00	-0.00	-0.00	-0.00	300.00	200.00	0.00	-0.00
16	0.00	0.00	0.00	903.00	200.00	0.00	0.00	-0.00	-0.00	-0.00	300.00	200.00	0.00	-0.00
17	0.00	0.00	0.00	903.00	200.00	0.00	0.00	-0.00	-0.00	-0.00	300.00	200.00	0.00	-0.00
18	0.00	0.00	0.00	903.00	200.00	0.00	0.00	-0.00	-0.00	-0.00	300.00	200.00	0.00	-0.00
19	0.00	0.00	0.00	903.00	200.00	0.00	0.00	0.00	0.00	0.00	300.00	200.00	0.00	0.00
20	0.00	0.00	0.00	903.00	200.00	0.00	0.00	-0.00	-0.00	-0.00	300.00	200.00	0.00	-0.00
21	-0.00	-0.00	-0.00	903.00	200.00	0.00	-0.00	-0.00	-0.00	-0.00	300.00	200.00	0.00	-0.00
22	-0.00	-0.00	-0.00	903.00	200.00	0.00	-0.00	-0.00	-0.00	-0.00	300.00	200.00	0.00	-0.00
23	0.00	0.00	0.00	903.00	200.00	0.00	0.00	-0.00	-0.00	-0.00	300.00	200.00	0.00	-0.00
24	0.00	0.00	0.00	903.00	200.00	0.00	0.00	-0.00	-0.00	-0.00	300.00	200.00	0.00	-0.00
25	-0.00	-0.00	-0.00	903.00	200.00	0.00	-0.00	-0.00	-0.00	-0.00	300.00	200.00	0.00	-0.00
26	-0.00	-0.00	-0.00	903.00	200.00	0.00	-0.00	-0.00	-0.00	-0.00	300.00	200.00	0.00	-0.00
27	-0.00	-0.00	-0.00	903.00	200.00	0.00	-0.00	0.00	0.00	0.00	300.00	200.00	0.00	0.00
28	-0.00	-0.00	-0.00	903.00	200.00	0.00	-0.00	-0.00	-0.00	-0.00	300.00	200.00	0.00	-0.00
29	-0.00	-0.00	-0.00	903.00	200.00	0.00	-0.00	-0.00	-0.00	-0.00	300.00	200.00	0.00	-0.00
30	0.00	0.00	0.00	903.00	200.00	0.00	0.00	-0.00	-0.00	-0.00	300.00	200.00	0.00	-0.00
31	-0.00	-0.00	-0.00	903.00	200.00	0.00	-0.00	-0.00	-0.00	-0.00	300.00	200.00	0.00	-0.00
32	0.00	0.00	0.00	903.00	200.00	0.00	0.00	-0.00	-0.00	-0.00	300.00	200.00	0.00	-0.00
33	-0.00	-0.00	-0.00	903.00	200.00	0.00	-0.00	-0.00	-0.00	-0.00	300.00	200.00	0.00	-0.00
34	-0.00	-0.00	-0.00	903.00	200.00	0.00	-0.00	-0.00	-0.00	-0.00	300.00	200.00	0.00	-0.00
35	0.00	0.00	0.00	903.00	200.00	0.00	0.00	-0.00	-0.00	-0.00	300.00	200.00	0.00	-0.00
36	-0.00	-0.00	-0.00	903.00	200.00	0.00	-0.00	-0.00	-0.00	-0.00	300.00	200.00	0.00	-0.00
37	0.00	0.00	0.00	903.00	200.00	0.00	0.00	-0.00	-0.00	-0.00	300.00	200.00	0.00	-0.00
38	0.00	0.00	0.00	903.00	200.00	0.00	0.00	-0.00	-0.00	-0.00	300.00	200.00	0.00	-0.00
39	-0.00	-0.00	-0.00	903.00	200.00	0.00	-0.00	-0.00	-0.00	-0.00	300.00	200.00	0.00	-0.00
40	-0.00	-0.00	-0.00	903.00	200.00	0.00	-0.00	-0.00	-0.00	-0.00	300.00	200.00	0.00	-0.00
41	-0.00	-0.00	-0.00	903.00	200.00	0.00	-0.00	-0.00	-0.00	-0.00	300.00	200.00	0.00	-0.00
42	0.00	0.00	0.00	903.00	200.00	0.00	0.00	-0.00	-0.00	-0.00	300.00	200.00	0.00	-0.00
43	-0.00	-0.00	-0.00	903.00	200.00	0.00	-0.00	-0.00	-0.00	-0.00	300.00	200.00	0.00	-0.00
44	-0.00	-0.00	-0.00	903.00	200.00	0.00	-0.00	-0.00	-0.00	-0.00	300.00	200.00	0.00	-0.00
45	0.00	0.00	0.00	903.00	200.00	0.00	0.00	-0.00	-0.00	-0.00	300.00	200.00	0.00	-0.00
46	-0.00	-0.00	-0.00	903.00	200.00	0.00	-0.00	-0.00	-0.00	-0.00	300.00	200.00	0.00	-0.00
47	0.00	0.00	0.00	903.00	200.00	0.00	0.00	-0.00	-0.00	-0.00	300.00	200.00	0.00	-0.00
48	-0.00	-0.00	-0.00	903.00	200.00	0.00	-0.00	-0.00	-0.00	-0.00	300.00	200.00	0.00	-0.00
49	-0.00	-0.00	-0.00	903.00	200.00	0.00	-0.00	-0.00	-0.00	-0.00	300.00	200.00	0.00	-0.00
50	-0.00	-0.00	-0.00	903.00	200.00	0.00	-0.00	-0.00	-0.00	-0.00	300.00	200.00	0.00	-0.00
51	-0.00	-0.00	-0.00	903.00	200.00	0.00	-0.00	-0.00	-0.00	-0.00	300.00	200.00	0.00	-0.00
52	0.00	0.00	0.00	903.00	200.00	0.00	0.00	-0.00	-0.00	-0.00	300.00	200.00	0.00	-0.00
53	-0.00	-0.00	-0.00	903.00	200.00	0.00	-0.00	-0.00	-0.00	-0.00	300.00	200.00	0.00	-0.00
54	0.00	0.00	0.00	903.00	200.00	0.00	0.00	-0.00	-0.00	-0.00	300.00	200.00	0.00	-0.00
55	-0.00	-0.00	-0.00	903.00	200.00	0.00	-0.00	-0.00	-0.00	-0.00	300.00	200.00	0.00	-0.00
56	-0.00	-0.00	-0.00	903.00	200.00	0.00	-0.00	-0.00	-0.00	-0.00	300.00	200.00	0.00	-0.00
57	-0.00	-0.00	-0.00	903.00	200.00	0.00	-0.00	-0.00	-0.00	-0.00	300.00	200.00	0.00	-0.00
58	0.00	0.00	0.00	903.00	200.00	0.00	0.00	-0.00	-0.00	-0.00	300.00	200.00	0.00	-0.00
59	0.00	0.00	0.00	903.00	200.00	0.00	0.00	-0.00	-0.00	-0.00	300.00	200.00	0.00	-0.00
60	-0.00	-0.00	-0.00	903.00	200.00	0.00	-0.00	-0.00	-0.00	-0.00	300.00	200.00	0.00	-0.00
61	0.00	0.00	0.00	903.00	200.00	0.00	0.00	-0.00	-0.00	-0.00	300.00	200.00	0.00	-0.00
62	0.00	0.00	0.00	903.00	200.00	0.00	0.00	-0.00	-0.00	-0.00	300.00	200.00	0.00	-0.00
63	-0.00	-0.00	-0.00	903.00	200.00	0.00	-0.00	-0.00	-0.00	-0.00	300.00	200.00	0.00	-0.00
64	0.00	0.00	0.00	903.00	200.00	0.00	0.00	-0.00	-0.00	-0.00	300.00	200.00	0.00	-0.00
65	-0.00	-0.00	-0.00	903.00	200.00	0.00	-0.00	-0.00	-0.00	-0.00	300.00	200.00	0.00	-0.00
66	-0.00	-0.00	-0.00	903.00	200.00	0.00	-0.00	-0.00	-0.00	-0.00	300.00	200.00	0.00	-0.00
67	-0.00	-0.00	-0.00	903.00	200.00	0.00	-0.00	-0.00	-0.00	-0.00	300.00	200.00	0.00	-0.00
68	0.00	0.00	0.00	903.00	200.00	0.00	0.00	-0.00	-0.00	-0.00	300.00	200.00	0.00	-0.00
69	-0.00	-0.00	-0.00	903.00	200.00	0.00	-0.00	-0.00	-0.00	-0.00	300.00	200.00	0.00	-0.00
70	0.00	0.00	0.00	903.00	200.00	0.00	0.00	-0.00	-0.00	-0.00	300.00	200.00	0.00	-0.00
71	0.00	0.00	0.00	903.00	200.00	0.00	0.00	-0.00	-0.00	-0.00	300.00	200.00	0.00	-0.00
72	-0.00	-0.00	-0.00	903.00	200.00	0.00	-0.00	-0.00	-0.00	-0.00	300.00	200.00	0.00	-0.00
73	0.00	0.00	0.00	903.00	200.00	0.00	0.00	-0.00	-0.00	-0.00	300.00	200.00	0.00	-0.00
74	-0.00	-0.00	-0.00	903.00	200.00	0.00	-0.00	-0.00	-0.00	-0.00	300.00	200.00	0.00	-0.00
75	-0.00	-0.00	-0.00	903.00	200.00	0.00	-0.00	-0.00	-0.00	-0.00	300.00	200.00	0.00	-0.00
76	-0.00	-0.00	-0.00	903.00	200.00	0.00	-0.00	-0.00	-0.00	-0.00	300.00	200.00	0.00	-0.00
77	-0.00	-0.00	-0.00	903.00	200.00	0.00	-0.00	-0.00	-0.00	-0.00	300.00	200.00	0.00	-0.00
78	-0.00	-0.00	-0.00	903.00	200.00	0.00	-0.00	-0.00	-0.00	-0.00	300.00	200.00	0.00	-0.00
79	-0.00	-0.00	-0.00	903.00	200.00	0.00	-0.00	-0.00	-0.00	-0.00	300.00	200.00	0.00	-0.00
80	-0.00	-0.00	-0.00	903.00	200.00	0.00	-0.00	-0.00	-0.00	-0.00	300.00	200.00	0.00	-0.00
81	0.00	0.00	0.00	903.00	200.00	0.00	0.00	-0.00	-0.00	-0.00	300.00	200.00	0.00	-0.00
82	-0.00	-0.00	-0.00	903.00	200.00	0.00	-0.00	-0.00	-0.00	-0.00	300.00	200.00	0.00	-0.00
83	-0.00	-0.00	-0.00	903.00	200.00	0.00	-0.00	-0.00	-0.00	-0.00	300.00	200.00	0.00	-0.00
84	-0.00	-0.00	-0.00	903.00	200.00	0.00	-0.00	-0.00	-0.00	-0.00	300.00	200.00	0.00	-0.00
85	-0.00	-0.00	-0.00	903.00	200.00	0.00	-0.00	-0.00	-0.00	-0.00	300.00	200.00	0.00	-0.00
86	0.00	0.00	0.00	903.00	200.00	0.00	0.00	-0.00	-0.00	-0.00	300.00	200.00	0.00	-0.00
87	-0.00	-0.00	-0.00	903.00	200.00	0.00	-0.00	-0.00	-0.00	-0.00	300.00	200.00	0.00	-0.00
88	-0.00	-0.00	-0.00	903.00	200.00	0.00	-0.00	-0.00	-0.00	-0.00	300.00	200.00	0.00	-0.00
89	-0.00	-0.00	-0.00	903.00	200.00	0.00	-0.00	-0.00	-0.00	-0.00	300.00	200.00	0.00	-0.00
90	-0.00	-0.00	-0.00	903.00	200.00	0.00	-0.00	-0.00	-0.00	-0.00	300.00	200.00	0.00	-0.00
91	0.00	0.00	0.00	903.00	200.00	0.00	0.00	-0.00	-0.00	-0.00	300.00	200.00	0.00	-0.00
92	0.00	0.00	0.00	903.00	200.00	0.00	0.00	-0.00	-0.00	-0.00	300.00	200.00	0.00	-0.00
93	-0.00	-0.00	-0.00	903.00	200.00	0.00	-0.00	-0.00	-0.00	-0.00	300.00	200.00	0.00	-0.00
94	0.00	0.00	0.00	903.00	200.00	0.00	0.00	-0.00	-0.00	-0.00	300.00	200.00	0.00	-0.00
95	-0.00	-0.00	-0.00	903.00	200.00	0.00	-0.00	-0.00	-0.00	-0.00	300.00	200.00	0.00	-0.00
96	-0.00	-0.00	-0.00	903.00	200.00	0.00	-0.00	-0.00	-0.00	-0.00	300.00	200.00	0.00	-0.00
97	-0.00	-0.00	-0.00	903.00	200.00	0.00	-0.00	-0.00	-0.00	-0.00	300.00	200.00	0.00	-0.00
98	0.00	0.00	0.00	903.00	200.00	0.00	0.00	-0.00	-0.00	-0.00	300.00	200.00	0.00	-0.00
99	-0.00	-0.00	-0.00	903.00	200.00	0.00	-0.00	-0.00	-0.00	-0.00	300.00	200.00	0.00	-0.00
100	0.00	0.00	0.00	903.00	200.00	0.00	0.00	-0.00	-0.00	-0.00	300.00	200.00	0.00	-0.00
101	0.00	0.00	0.00	903.00	200.00	0.00	0.00	-0.00	-0.00	-0.00	300.00	200.00	0.00	-0.00
102	-0.00	-0.00	-0.00	903.00	200.00	0.00	-0.00	-0.00	-0.00	-0.00	300.00	200.00	0.00	-0.00
103	-0.00	-0.00	-0.00	903.00	200.00	0.00	-0.00	-0.00	-0.00	-0.00	300.00	200.00	0.00	-0.00
104	0.00	0.00	0.00	903.00	200.00	0.00	0.00	-0.00	-0.00	-0.00	300.00	200.00	0.00	-0.00
105	-0.00	-0.00	-0.00	903.00	200.00	0.00	-0.00	-0.00	-0.00	-0.00	300.00	200.00	0.00	-0.00
106	-0.00	-0.00	-0.00	903.00	200.00	0.00	-0.00	-0.00	-0.00	-0.00	300.00	200.00	0.00	-0.00
107	0.00	0.00	0.00	903.00	200.00	0.00	0.00	0.00	0.00	0.00	300.00	200.00	0.00	0.00
108	-0.00	-0.00	-0.00	903.00	200.00	0.00	-0.00	-0.00	-0.00	-0.00	300.00	200.00	0.00	-0.00
109	-0.00	-0.00	-0.00	903.00	200.00	0.00	-0.00	-0.00	-0.00	-0.00	300.00	200.00	0.00	-0.00
110	-0.00	-0.00	-0.00	903.00	200.00	0.00	-0.00	-0.00	-0.00	-0.00	300.00	200.00	0.00	-0.00
111	0.00	0.00	0.00	903.00	200.00	0.00	0.00	-0.00	-0.00	-0.00	300.00	200.00	0.00	-0.00
112	-0.00	-0.00	-0.00	903.00	200.00	0.00	-0.00	-0.00	-0.00	-0.00	300.00	200.00	0.00	-0.00
113	0.00	0.00	0.00	903.00	200.00	0.00	0.00	-0.00	-0.00	-0.00	300.00	200.00	0.00	-0.00
114	-0.00	-0.00	-0.00	903.00	200.00	0.00	-0.00	-0.00	-0.00	-0.00	300.00	200.00	0.00	-0.00
115	-0.00	-0.00	-0.00	903.00	200.00	0.00	-0.00	-0.00	-0.00	-0.00	300.00	200.00	0.00	-0.00
116	-0.00	-0.00	-0.00	903.00	200.00	0.00	-0.00	-0.00	-0.00	-0.00	300.00	200.00	0.00	-0.00
117	-0.00	-0.00	-0.00	903.00	200.00	0.00	-0.00	-0.00	-0.00	-0.00	300.00	200.00	0.00	-0.00
118	0.00	0.00	0.00	903.00	200.00	0.00	0.00	-0.00	-0.00	-0.00	300.00	200.00	0.00	-0.00
119	0.00	0.00	0.00	903.00	200.00	0.00	0.00	-0.00	-0.00	-0.00	300.00	200.00	0.00	-0.00
120	-0.00	-0.00	-0.00	903.00	200.00	0.00	-0.00	-0.00	-0.00	-0.00	300.00	200.00	0.00	-0.00
121	0.00	0.00	0.00	903.00	200.00	0.00	0.00	-0.00	-0.00	-0.00	300.00	200.00	0.00	-0.00
122	0.00	0.00	0.00	903.00	200.00	0.00	0.00	-0.00	-0.00	-0.00	300.00	200.00	0.00	-0.00
123	-0.00	-0.00	-0.00	903.00	200.00	0.00	-0.00	-0.00	-0.00	-0.00	300.00	200.00	0.00	-0.00
124	-0.00	-0.00	-0.00	903.00	200.00	0.00	-0.00	-0.00	-0.00	-0.00	300.00	200.00	0.00	-0.00
125	-0.00	-0.00	-0.00	903.00	200.00	0.00	-0.00	-0.00	-0.00	-0.00	300.00	200.00	0.00	-0.00
126	0.00	0.00	0.00	903.00	200.00	0.00	0.00	-0.00	-0.00	-0.00	300.00	200.00	0.00	-0.00
127	0.00	0.00	0.00	903.00	200.00	0.00	0.00	-0.00	-0.00	-0.00	300.00	200.00	0.00	-0.00
128	0.00	0.00	0.00	903.00	200.00	0.00	0.00	-0.00	-0.00	-0.00	300.00	200.00	0.00	-0.00
129	-0.00	-0.00	-0.00	903.00	200.00	0.00	-0.00	-0.00	-0.00	-0.00	300.00	200.00	0.00	-0.00
130	-0.00	-0.00	-0.00	903.00	200.00	0.00	-0.00	-0.00	-0.00	-0.00	300.00	200.00	0.00	-0.00
131	-0.00	-0.00	-0.00	903.00	200.00	0.00	-0.00	-0.00	-0.00	-0.00	300.00	200.00	0.00	-0.00
132	-0.00	-0.00	-0.00	903.00	200.00	0.00	-0.00	-0.00	-0.00	-0.00	300.00	200.00	0.00	-0.00
133	0.00	0.00	0.00	903.00	200.00	0.00	0.00	-0.00	-0.00	-0.00	300.00	200.00	0.00	-0.00
134	-0.00	-0.00	-0.00	903.00	200.00	0.00	-0.00	-0.00	-0.00	-0.00	300.00	200.00	0.00	-0.00
135	-0.00	-0.00	-0.00	903.00	200.00	0.00	-0.00	-0.00	-0.00	-0.00	300.00	200.00	0.00	-0.00
136	-0.00	-0.00	-0.00	903.00	200.00	0.00	-0.00	0.00	0.00	0.00	300.00	200.00	0.00	0.00
137	-0.00	-0.00	-0.00	903.00	200.00	0.00	-0.00	0.00	0.00	0.00	300.00	200.00	0.00	0.00
138	0.00	0.00	0.00	903.00	200.00	0.00	0.00	-0.00	-0.00	-0.00	300.00	200.00	0.00	-0.00
139	-0.00	-0.00	-0.00	903.00	200.00	0.00	-0.00	-0.00	-0.00	-0.00	300.00	200.00	0.00	-0.00
140	0.00	0.00	0.00	903.00	200.00	0.00	0.00	-0.00	-0.00	-0.00	300.00	200.00	0.00	-0.00
141	-0.00	-0.00	-0.00	903.00	200.00	0.00	-0.00	-0.00	-0.00	-0.00	300.00	200.00	0.00	-0.00
142	0.00	0.00	0.00	903.00	200.00	0.00	0.00	-0.00	-0.00	-0.00	300.00	200.00	0.00	-0.00
143	-0.00	-0.00	-0.00	903.00	200.00	0.00	-0.00	-0.00	-0.00	-0.00	300.00	200.00	0.00	-0.00
144	0.00	0.00	0.00	903.00	200.00	0.00	0.00	-0.00	-0.00	-0.00	300.00	200.00	0.00	-0.00
145	0.00	0.00	0.00	903.00	200.00	0.00	0.00	0.00	0.00	0.00	300.00	200.00	0.00	0.00
146	-0.00	-0.00	-0.00	903.00	200.00	0.00	-0.00	-0.00	-0.00	-0.00	300.00	200.00	0.00	-0.00
147	0.00	0.00	0.00	903.00	200.00	0.00	0.00	-0.00	-0.00	-0.00	300.00	200.00	0.00	-0.00
148	-0.00	-0.00	-0.00	903.00	200.00	0.00	-0.00	-0.00	-0.00	-0.00	300.00	200.00	0.00	-0.00
149	-0.00	-0.00	-0.00	903.00	200.00	0.00	-0.00	-0.00	-0.00	-0.00	300.00	200.00	0.00	-0.00
150	-0.00	-0.00	-0.00	903.00	200.00	0.00	-0.00	-0.00	-0.00	-0.00	300.00	200.00	0.00	-0.00
151	-0.00	-0.00	-0.00	903.00	200.00	0.00	-0.00	-0.00	-0.00	-0.00	300.00	200.00	0.00	-0.00
152	-0.00	-0.00	-0.00	903.00	200.00	0.00	-0.00	0.00	0.00	0.00	300.00	200.00	0.00	0.00
153	-0.00	-0.00	-0.00	903.00	200.00	0.00	-0.00	-0.00	-0.00	-0.00	300.00	200.00	0.00	-0.00
154	0.00	0.00	0.00	903.00	200.00	0.00	0.00	-0.00	-0.00	-0.00	300.00	200.00	0.00	-0.00
155	0.00	0.00	0.00	903.00	200.00	0.00	0.00	-0.00	-0.00	-0.00	300.00	200.00	0.00	-0.00
156	-0.00	-0.00	-0.00	903.00	200.00	0.00	-0.00	-0.00	-0.00	-0.00	300.00	200.00	0.00	-0.00
157	0.00	0.00	0.00	903.00	200.00	0.00	0.00	-0.00	-0.00	-0.00	300.00	200.00	0.00	-0.00
158	-0.00	-0.00	-0.00	903.00	200.00	0.00	-0.00	-0.00	-0.00	-0.00	300.00	200.00	0.00	-0.00
159	0.00	0.00	0.00	903.00	200.00	0.00	0.00	-0.00	-0.00	-0.00	300.00	200.00	0.00	-0.00
160	0.00	0.00	0.00	903.00	200.00	0.00	0.00	-0.00	-0.00	-0.00	300.00	200.00	0.00	-0.00
161	0.00	0.00	0.00	903.00	200.00	0.00	0.00	-0.00	-0.00	-0.00	300.00	200.00	0.00	-0.00
162	-0.00	-0.00	-0.00	903.00	200.00	0.00	-0.00	-0.00	-0.00	-0.00	300.00	200.00	0.00	-0.00
163	-0.00	-0.00	-0.00	903.00	200.00	0.00	-0.00	-0.00	-0.00	-0.00	300.00	200.00	0.00	-0.00
164	-0.00	-0.00	-0.00	903.00	200.00	0.00	-0.00	-0.00	-0.00	-0.00	300.00	200.00	0.00	-0.00
165	-0.00	-0.00	-0.00	903.00	200.00	0.00	-0.00	-0.00	-0.00	-0.00	300.00	200.00	0.00	-0.00
166	-0.00	-0.00	-0.00	903.00	200.00	0.00	-0.00	-0.00	-0.00	-0.00	300.00	200.00	0.00	-0.00
167	-0.00	-0.00	-0.00	903.00	200.00	0.00	-0.00	-0.00	-0.00	-0.00	300.00	200.00	0.00	-0.00
168	-0.00	-0.00	-0.00	903.00	200.00	0.00	-0.00	-0.00	-0.00	-0.00	300.00	200.00	0.00	-0.00
169	0.00	0.00	0.00	903.00	200.00	0.00	0.00	-0.00	-0.00	-0.00	300.00	200.00	0.00	-0.00
170	0.00	0.00	0.00	903.00	200.00	0.00	0.00	-0.00	-0.00	-0.00	300.00	200.00	0.00	-0.00
171	-0.00	-0.00	-0.00	903.00	200.00	0.00	-0.00	-0.00	-0.00	-0.00	300.00	200.00	0.00	-0.00
172	-0.00	-0.00	-0.00	903.00	200.00	0.00	-0.00	-0.00	-0.00	-0.00	300.00	200.00	0.00	-0.00
173	-0.00	-0.00	-0.00	903.00	200.00	0.00	-0.00	-0.00	-0.00	-0.00	300.00	200.00	0.00	-0.00
174	-0.00	-0.00	-0.00	903.00	200.00	0.00	-0.00	-0.00	-0.00	-0.00	300.00	200.00	0.00	-0.00
175	-0.00	-0.00	-0.00	903.00	200.00	0.00	-0.00	-0.00	-0.00	-0.00	300.00	200.00	0.00	-0.00
176	-0.00	-0.00	-0.00	903.00	200.00	0.00	-0.00	-0.00	-0.00	-0.00	300.00	200.00	0.00	-0.00
177	-0.00	-0.00	-0.00	903.00	200.00	0.00	-0.00	-0.00	-0.00	-0.00	300.00	200.00	0.00	-0.00
178	-0.00	-0.00	-0.00	903.00	200.00	0.00	-0.00	-0.00	-0.00	-0.00	300.00	200.00	0.00	-0.00
179	-0.00	-0.00	-0.00	903.00	200.00	0.00	-0.00	-0.00	-0.00	-0.00	300.00	200.00	0.00	-0.00
180	-0.00	-0.00	-0.00	903.00	200.00	0.00	-0.00	-0.00	-0.00	-0.00	300.00	200.00	0.00	-0.00
181	0.00	0.00	0.00	903.00	200.00	0.00	0.00	-0.00	-0.00	-0.00	300.00	200.00	0.00	-0.00
182	-0.00	-0.00	-0.00	903.00	200.00	0.00	-0.00	-0.00	-0.00	-0.00	300.00	200.00	0.00	-0.00
183	0.00	0.00	0.00	903.00	200.00	0.00	0.00	-0.00	-0.00	-0.00	300.00	200.00	0.00	-0.00
184	0.00	0.00	0.00	903.00	200.00	0.00	0.00	-0.00	-0.00	-0.00	300.00	200.00	0.00	-0.00
185	0.00	0.00	0.00	903.00	200.00	0.00	0.00	-0.00	-0.00	-0.00	300.00	200.00	0.00	-0.00
186	-0.00	-0.00	-0.00	903.00	200.00	0.00	-0.00	-0.00	-0.00	-0.00	300.00	200.00	0.00	-0.00
187	-0.00	-0.00	-0.00	903.00	200.00	0.00	-0.00	-0.00	-0.00	-0.00	300.00	200.00	0.00	-0.00
188	-0.00	-0.00	-0.00	903.00	200.00	0.00	-0.00	-0.00	-0.00	-0.00	300.00	200.00	0.00	-0.00
189	-0.00	-0.00	-0.00	903.00	200.00	0.00	-0.00	-0.00	-0.00	-0.00	300.00	200.00	0.00	-0.00
190	-0.00	-0.00	-0.00	903.00	200.00	0.00	-0.00	-0.00	-0.00	-0.00	300.00	200.00	0.00	-0.00
191	-0.00	-0.00	-0.00	903.00	200.00	0.00	-0.00	-0.00	-0.00	-0.00	300.00	200.00	0.00	-0.00
192	-0.00	-0.00	-0.00	903.00	200.00	0.00	-0.00	-0.00	-0.00	-0.00	300.00	200.00	0.00	-0.00
193	0.00	0.00	0.00	903.00	200.00	0.00	0.00	-0.00	-0.00	-0.00	300.00	200.00	0.00	-0.00
194	-0.00	-0.00	-0.00	903.00	200.00	0.00	-0.00	-0.00	-0.00	-0.00	300.00	200.00	0.00	-0.00
195	0.00	0.00	0.00	903.00	200.00	0.00	0.00	-0.00	-0.00	-0.00	300.00	200.00	0.00	-0.00
196	-0.00	-0.00	-0.00	903.00	200.00	0.00	-0.00	-0.00	-0.00	-0.00	300.00	200.00	0.00	-0.00
197	-0.00	-0.00	-0.00	903.00	200.00	0.00	-0.00	-0.00	-0.00	-0.00	300.00	200.00	0.00	-0.00
198	-0.00	-0.00	-0.00	903.00	200.00	0.00	-0.00	-0.00	-0.00	-0.00	300.00	200.00	0.00	-0.00
199	-0.00	-0.00	-0.00	903.00	200.00	0.00	-0.00	-0.00	-0.00	-0.00	300.00	200.00	0.00	-0.00
200	-0.00	-0.00	-0.00	903.00	200.00	0.00	-0.00	-0.00	-0.00	-0.00	300.00	200.00	0.00	-0.00
201	-0.00	-0.00	-0.00	903.00	200.00	0.00	-0.00	-0.00	-0.00	-0.00	300.00	200.00	0.00	-0.00
202	0.00	0.00	0.00	903.00	200.00	0.00	0.00	-0.00	-0.00	-0.00	300.00	200.00	0.00	-0.00
203	-0.00	-0.00	-0.00	903.00	200.00	0.00	-0.00	-0.00	-0.00	-0.00	300.00	200.00	0.00	-0.00
204	-0.00	-0.00	-0.00	903.00	200.00	0.00	-0.00	-0.00	-0.00	-0.00	300.00	200.00	0.00	-0.00
205	0.00	0.00	0.00	903.00	200.00	0.00	0.00	-0.00	-0.00	-0.00	300.00	200.00	0.00	-0.00
206	-0.00	-0.00	-0.00	903.00	200.00	0.00	-0.00	-0.00	-0.00	-0.00	300.00	200.00	0.00	-0.00
207	-0.00	-0.00	-0.00	903.00	200.00	0.00	-0.00	-0.00	-0.00	-0.00	300.00	200.00	0.00	-0.00
208	-0.00	-0.00	-0.00	903.00	200.00	0.00	-0.00	-0.00	-0.00	-0.00	300.00	200.00	0.00	-0.00
209	-0.00	-0.00	-0.00	903.00	200.00	0.00	-0.00	-0.00	-0.00	-0.00	300.00	200.00	0.00	-0.00
210	-0.00	-0.00	-0.00	903.00	200.00	0.00	-0.00	-0.00	-0.00	-0.00	300.00	200.00	0.00	-0.00
211	-0.00	-0.00	-0.00	903.00	200.00	0.00	-0.00	-0.00	-0.00	-0.00	300.00	200.00	0.00	-0.00
212	-0.00	-0.00	-0.00	903.00	200.00	0.00	-0.00	-0.00	-0.00	-0.00	300.00	200.00	0.00	-0.00
213	-0.00	-0.00	-0.00	903.00	200.00	0.00	-0.00	-0.00	-0.00	-0.00	300.00	200.00	0.00	-0.00
214	-0.00	-0.00	-0.00	903.00	200.00	0.00	-0.00	-0.00	-0.00	-0.00	300.00	200.00	0.00	-0.00
215	-0.00	-0.00	-0.00	903.00	200.00	0.00	-0.00	-0.00	-0.00	-0.00	300.00	200.00	0.00	-0.00
216	-0.00	-0.00	-0.00	903.00	200.00	0.00	-0.00	-0.00	-0.00	-0.00	300.00	200.00	0.00	-0.00
217	0.00	0.00	0.00	903.00	200.00	0.00	0.00	-0.00	-0.00	-0.00	300.00	200.00	0.00	-0.00
218	-0.00	-0.00	-0.00	903.00	200.00	0.00	-0.00	-0.00	-0.00	-0.00	300.00	200.00	0.00	-0.00
219	-0.00	-0.00	-0.00	903.00	200.00	0.00	-0.00	0.00	0.00	0.00	300.00	200.00	0.00	0.00
220	0.00	0.00	0.00	903.00	200.00	0.00	0.00	-0.00	-0.00	-0.00	300.00	200.00	0.00	-0.00
221	-0.00	-0.00	-0.00	903.00	200.00	0.00	-0.00	-0.00	-0.00	-0.00	300.00	200.00	0.00	-0.00
222	-0.00	-0.00	-0.00	903.00	200.00	0.00	-0.00	-0.00	-0.00	-0.00	300.00	200.00	0.00	-0.00
223	-0.00	-0.00	-0.00	903.00	200.00	0.00	-0.00	-0.00	-0.00	-0.00	300.00	200.00	0.00	-0.00
224	0.00	0.00	0.00	903.00	200.00	0.00	0.00	-0.00	-0.00	-0.00	300.00	200.00	0.00	-0.00
225	-0.00	-0.00	-0.00	903.00	200.00	0.00	-0.00	-0.00	-0.00	-0.00	300.00	200.00	0.00	-0.00
226	-0.00	-0.00	-0.00	903.00	200.00	0.00	-0.00	-0.00	-0.00	-0.00	300.00	200.00	0.00	-0.00
227	-0.00	-0.00	-0.00	903.00	200.00	0.00	-0.00	-0.00	-0.00	-0.00	300.00	200.00	0.00	-0.00
228	0.00	0.00	0.00	903.00	200.00	0.00	0.00	-0.00	-0.00	-0.00	300.00	200.00	0.00	-0.00
229	-0.00	-0.00	-0.00	903.00	200.00	0.00	-0.00	-0.00	-0.00	-0.00	300.00	200.00	0.00	-0.00
230	-0.00	-0.00	-0.00	903.00	200.00	0.00	-0.00	-0.00	-0.00	-0.00	300.00	200.00	0.00	-0.00
231	-0.00	-0.00	-0.00	903.00	200.00	0.00	-0.00	-0.00	-0.00	-0.00	300.00	200.00	0.00	-0.00
232	0.00	0.00	0.00	903.00	200.00	0.00	0.00	-0.00	-0.00	-0.00	300.00	200.00	0.00	-0.00
233	-0.00	-0.00	-0.00	903.00	200.00	0.00	-0.00	-0.00	-0.00	-0.00	300.00	200.00	0.00	-0.00
234	0.00	0.00	0.00	903.00	200.00	0.00	0.00	-0.00	-0.00	-0.00	300.00	200.00	0.00	-0.00
235	-0.00	-0.00	-0.00	903.00	200.00	0.00	-0.00	-0.00	-0.00	-0.00	300.00	200.00	0.00	-0.00
236	-0.00	-0.00	-0.00	903.00	200.00	0.00	-0.00	-0.00	-0.00	-0.00	300.00	200.00	0.00	-0.00
237	0.00	0.00	0.00	903.00	200.00	0.00	0.00	-0.00	-0.00	-0.00	300.00	200.00	0.00	-0.00
238	0.00	0.00	0.00	903.00	200.00	0.00	0.00	-0.00	-0.00	-0.00	300.00	200.00	0.00	-0.00
239	0.00	0.00	0.00	903.00	200.00	0.00	0.00	-0.00	-0.00	-0.00	300.00	200.00	0.00	-0.00
240	-0.00	-0.00	-0.00	903.00	200.00	0.00	-0.00	-0.00	-0.00	-0.00	300.00	200.00	0.00	-0.00
241	-0.00	-0.00	-0.00	903.00	200.00	0.00	-0.00	-0.00	-0.00	-0.00	300.00	200.00	0.00	-0.00
242	-0.00	-0.00	-0.00	903.00	200.00	0.00	-0.00	-0.00	-0.00	-0.00	300.00	200.00	0.00	-0.00
243	0.00	0.00	0.00	903.00	200.00	0.00	0.00	-0.00	-0.00	-0.00	300.00	200.00	0.00	-0.00
244	-0.00	-0.00	-0.00	903.00	200.00	0.00	-0.00	-0.00	-0.00	-0.00	300.00	200.00	0.00	-0.00
245	-0.00	-0.00	-0.00	903.00	200.00	0.00	-0.00	0.00	0.00	0.00	300.00	200.00	0.00	0.00
246	-0.00	-0.00	-0.00	903.00	200.00	0.00	-0.00	-0.00	-0.00	-0.00	300.00	200.00	0.00	-0.00
247	-0.00	-0.00	-0.00	903.00	200.00	0.00	-0.00	-0.00	-0.00	-0.00	300.00	200.00	0.00	-0.00
248	0.00	0.00	0.00	903.00	200.00	0.00	0.00	-0.00	-0.00	-0.00	300.00	200.00	0.00	-0.00
249	-0.00	-0.00	-0.00	903.00	200.00	0.00	-0.00	-0.00	-0.00	-0.00	300.00	200.00	0.00	-0.00
250	0.00	0.00	0.00	903.00	200.00	0.00	0.00	-0.00	-0.00	-0.00	300.00	200.00	0.00	-0.00
251	-0.00	-0.00	-0.00	903.00	200.00	0.00	-0.00	-0.00	-0.00	-0.00	300.00	200.00	0.00	-0.00
252	-0.00	-0.00	-0.00	903.00	200.00	0.00	-0.00	-0.00	-0.00	-0.00	300.00	200.00	0.00	-0.00
253	-0.00	-0.00	-0.00	903.00	200.00	0.00	-0.00	-0.00	-0.00	-0.00	300.00	200.00	0.00	-0.00
254	-0.00	-0.00	-0.00	903.00	200.00	0.00	-0.00	-0.00	-0.00	-0.00	300.00	200.00	0.00	-0.00
255	-0.00	-0.00	-0.00	903.00	200.00	0.00	-0.00	-0.00	-0.00	-0.00	300.00	200.00	0.00	-0.00
256	0.00	0.00	0.00	903.00	200.00	0.00	0.00	-0.00	-0.00	-0.00	300.00	200.00	0.00	-0.00
257	-0.00	-0.00	-0.00	903.00	200.00	0.00	-0.00	-0.00	-0.00	-0.00	300.00	200.00	0.00	-0.00
258	-0.00	-0.00	-0.00	903.00	200.00	0.00	-0.00	-0.00	-0.00	-0.00	300.00	200.00	0.00	-0.00
259	-0.00	-0.00	-0.00	903.00	200.00	0.00	-0.00	-0.00	-0.00	-0.00	300.00	200.00	0.00	-0.00
260	-0.00	-0.00	-0.00	903.00	200.00	0.00	-0.00	-0.00	-0.00	-0.00	300.00	200.00	0.00	-0.00
261	-0.00	-0.00	-0.00	903.00	200.00	0.00	-0.00	-0.00	-0.00	-0.00	300.00	200.00	0.00	-0.00
262	-0.00	-0.00	-0.00	903.00	200.00	0.00	-0.00	-0.00	-0.00	-0.00	300.00	200.00	0.00	-0.00
263	-0.00	-0.00	-0.00	903.00	200.00	0.00	-0.00	-0.00	-0.00	-0.00	300.00	200.00	0.00	-0.00
264	0.00	0.00	0.00	903.00	200.00	0.00	0.00	-0.00	-0.00	-0.00	300.00	200.00	0.00	-0.00
265	0.00	0.00	0.00	903.00	200.00	0.00	0.00	-0.00	-0.00	-0.00	300.00	200.00	0.00	-0.00
266	-0.00	-0.00	-0.00	903.00	200.00	0.00	-0.00	-0.00	-0.00	-0.00	300.00	200.00	0.00	-0.00
267	-0.00	-0.00	-0.00	903.00	200.00	0.00	-0.00	-0.00	-0.00	-0.00	300.00	200.00	0.00	-0.00
268	0.00	0.00	0.00	903.00	200.00	0.00	0.00	-0.00	-0.00	-0.00	300.00	200.00	0.00	-0.00
269	-0.00	-0.00	-0.00	903.00	200.00	0.00	-0.00	-0.00	-0.00	-0.00	300.00	200.00	0.00	-0.00
270	0.00	0.00	0.00	903.00	200.00	0.00	0.00	-0.00	-0.00	-0.00	300.00	200.00	0.00	-0.00
271	-0.00	-0.00	-0.00	903.00	200.00	0.00	-0.00	0.00	0.00	0.00	300.00	200.00	0.00	0.00
272	0.00	0.00	0.00	903.00	200.00	0.00	0.00	-0.00	-0.00	-0.00	300.00	200.00	0.00	-0.00
273	0.00	0.00	0.00	903.00	200.00	0.00	0.00	-0.00	-0.00	-0.00	300.00	200.00	0.00	-0.00
274	-0.00	-0.00	-0.00	903.00	200.00	0.00	-0.00	-0.00	-0.00	-0.00	300.00	200.00	0.00	-0.00
275	-0.00	-0.00	-0.00	903.00	200.00	0.00	-0.00	-0.00	-0.00	-0.00	300.00	200.00	0.00	-0.00
276	-0.00	-0.00	-0.00	903.00	200.00	0.00	-0.00	-0.00	-0.00	-0.00	300.00	200.00	0.00	-0.00
277	0.00	0.00	0.00	903.00	200.00	0.00	0.00	-0.00	-0.00	-0.00	300.00	200.00	0.00	-0.00
278	-0.00	-0.00	-0.00	903.00	200.00	0.00	-0.00	-0.00	-0.00	-0.00	300.00	200.00	0.00	-0.00
279	0.00	0.00	0.00	903.00	200.00	0.00	0.00	-0.00	-0.00	-0.00	300.00	200.00	0.00	-0.00
280	-0.00	-0.00	-0.00	903.00	200.00	0.00	-0.00	-0.00	-0.00	-0.00	300.00	200.00	0.00	-0.00
281	0.00	0.00	0.00	903.00	200.00	0.00	0.00	-0.00	-0.00	-0.00	300.00	200.00	0.00	-0.00
282	-0.00	-0.00	-0.00	903.00	200.00	0.00	-0.00	-0.00	-0.00	-0.00	300.00	200.00	0.00	-0.00
283	-0.00	-0.00	-0.00	903.00	200.00	0.00	-0.00	-0.00	-0.00	-0.00	300.00	200.00	0.00	-0.00
284	-0.00	-0.00	-0.00	903.00	200.00	0.00	-0.00	-0.00	-0.00	-0.00	300.00	200.00	0.00	-0.00
285	0.00	0.00	0.00	903.00	200.00	0.00	0.00	-0.00	-0.00	-0.00	300.00	200.00	0.00	-0.00
286	0.00	0.00	0.00	903.00	200.00	0.00	0.00	0.00	0.00	0.00	300.00	200.00	0.00	0.00
287	-0.00	-0.00	-0.00	903.00	200.00	0.00	-0.00	-0.00	-0.00	-0.00	300.00	200.00	0.00	-0.00
288	-0.00	-0.00	-0.00	903.00	200.00	0.00	-0.00	-0.00	-0.00	-0.00	300.00	200.00	0.00	-0.00
289	0.00	0.00	0.00	903.00	200.00	0.00	0.00	-0.00	-0.00	-0.00	300.00	200.00	0.00	-0.00
290	-0.00	-0.00	-0.00	903.00	200.00	0.00	-0.00	0.00	0.00	0.00	300.00	200.00	0.00	0.00
291	0.00	0.00	0.00	903.00	200.00	0.00	0.00	-0.00	-0.00	-0.00	300.00	200.00	0.00	-0.00
292	-0.00	-0.00	-0.00	903.00	200.00	0.00	-0.00	-0.00	-0.00	-0.00	300.00	200.00	0.00	-0.00
293	-0.00	-0.00	-0.00	903.00	200.00	0.00	-0.00	-0.00	-0.00	-0.00	300.00	200.00	0.00	-0.00
294	0.00	0.00	0.00	903.00	200.00	0.00	0.00	-0.00	-0.00	-0.00	300.00	200.00	0.00	-0.00
295	-0.00	-0.00	-0.00	903.00	200.00	0.00	-0.00	-0.00	-0.00	-0.00	300.00	200.00	0.00	-0.00
296	-0.00	-0.00	-0.00	903.00	200.00	0.00	-0.00	-0.00	-0.00	-0.00	300.00	200.00	0.00	-0.00
297	-0.00	-0.00	-0.00	903.00	200.00	0.00	-0.00	-0.00	-0.00	-0.00	300.00	200.00	0.00	-0.00
298	0.00	0.00	0.00	903.00	200.00	0.00	0.00	-0.00	-0.00	-0.00	300.00	200.00	0.00	-0.00
299	0.00	0.00	0.00	903.00	200.00	0.00	0.00	-0.00	-0.00	-0.00	300.00	200.00	0.00	-0.00
300	-0.00	-0.00	-0.00	903.00	200.00	0.00	-0.00	-0.00	-0.00	-0.00	300.00	200.00	0.00	-0.00
301	-0.00	-0.00	-0.00	903.00	200.00	0.00	-0.00	-0.00	-0.00	-0.00	300.00	200.00	0.00	-0.00
302	-0.00	-0.00	-0.00	903.00	200.00	0.00	-0.00	-0.00	-0.00	-0.00	300.00	200.00	0.00	-0.00
303	-0.00	-0.00	-0.00	903.00	200.00	0.00	-0.00	-0.00	-0.00	-0.00	300.00	200.00	0.00	-0.00
304	-0.00	-0.00	-0.00	903.00	200.00	0.00	-0.00	-0.00	-0.00	-0.00	300.00	200.00	0.00	-0.00
305	-0.00	-0.00	-0.00	903.00	200.00	0.00	-0.00	-0.00	-0.00	-0.00	300.00	200.00	0.00	-0.00
306	-0.00	-0.00	-0.00	903.00	200.00	0.00	-0.00	-0.00	-0.00	-0.00	300.00	200.00	0.00	-0.00
307	-0.00	-0.00	-0.00	903.00	200.00	0.00	-0.00	-0.00	-0.00	-0.00	300.00	200.00	0.00	-0.00
308	-0.00	-0.00	-0.00	903.00	200.00	0.00	-0.00	-0.00	-0.00	-0.00	300.00	200.00	0.00	-0.00
309	-0.00	-0.00	-0.00	903.00	200.00	0.00	-0.00	-0.00	-0.00	-0.00	300.00	200.00	0.00	-0.00
310	-0.00	-0.00	-0.00	903.00	200.00	0.00	-0.00	-0.00	-0.00	-0.00	300.00	200.00	0.00	-0.00
311	-0.00	-0.00	-0.00	903.00	200.00	0.00	-0.00	-0.00	-0.00	-0.00	300.00	200.00	0.00	-0.00
312	-0.00	-0.00	-0.00	903.00	200.00	0.00	-0.00	-0.00	-0.00	-0.00	300.00	200.00	0.00	-0.00
313	27.16	1.45	25.02	1148.12	346.34	0.00	-3613.26	-0.00	-0.00	-0.00	300.00	200.00	0.00	-0.00
314	-0.00	-0.00	-0.00	903.00	200.00	0.00	-0.00	0.00	0.00	0.00	300.00	200.00	0.00	0.00
315	-0.00	-0.00	-0.00	903.00	200.00	0.00	-0.00	-0.00	-0.00	-0.00	300.00	200.00	0.00	-0.00
316	-0.00	-0.00	-0.00	903.00	200.00	0.00	-0.00	-0.00	-0.00	-0.00	300.00	200.00	0.00	-0.00
317	-0.00	-0.00	-0.00	903.00	200.00	0.00	-0.00	-0.00	-0.00	-0.00	300.00	200.00	0.00	-0.00
318	-0.00	-0.00	-0.00	903.00	200.00	0.00	-0.00	-0.00	-0.00	-0.00	300.00	200.00	0.00	-0.00
319	-0.00	-0.00	-0.00	903.00	200.00	0.00	-0.00	0.00	0.00	0.00	300.00	200.00	0.00	0.00
320	-0.00	-0.00	-0.00	903.00	200.00	0.00	-0.00	-0.00	-0.00	-0.00	300.00	200.00	0.00	-0.00
321	-0.00	-0.00	-0.00	903.00	200.00	0.00	-0.00	-0.00	-0.00	-0.00	300.00	200.00	0.00	-0.00
322	-0.00	-0.00	-0.00	903.00	200.00	0.00	-0.00	-0.00	-0.00	-0.00	300.00	200.00	0.00	-0.00
323	-0.00	-0.00	-0.00	903.00	200.00	0.00	-0.00	-0.00	-0.00	-0.00	300.00	200.00	0.00	-0.00
324	-0.00	-0.00	-0.00	903.00	200.00	0.00	-0.00	-0.00	-0.00	-0.00	300.00	200.00	0.00	-0.00
325	-0.00	-0.00	-0.00	903.00	200.00	0.00	-0.00	-0.00	-0.00	-0.00	300.00	200.00	0.00	-0.00
326	-0.00	-0.00	-0.00	903.00	200.00	0.00	-0.00	-0.00	-0.00	-0.00	300.00	200.00	0.00	-0.00
327	-0.00	-0.00	-0.00	903.00	200.00	0.00	-0.00	-0.00	-0.00	-0.00	300.00	200.00	0.00	-0.00
328	-0.00	-0.00	-0.00	903.00	200.00	0.00	-0.00	-0.00	-0.00	-0.00	300.00	200.00	0.00	-0.00
329	-0.00	-0.00	-0.00	903.00	200.00	0.00	-0.00	-0.00	-0.00	-0.00	300.00	200.00	0.00	-0.00
330	-0.00	-0.00	-0.00	903.00	200.00	0.00	-0.00	-0.00	-0.00	-0.00	300.00	200.00	0.00	-0.00
331	-0.00	-0.00	-0.00	903.00	200.00	0.00	-0.00	-0.00	-0.00	-0.00	300.00	200.00	0.00	-0.00
332	-0.00	-0.00	-0.00	903.00	200.00	0.00	-0.00	-0.00	-0.00	-0.00	300.00	200.00	0.00	-0.00
333	-0.00	-0.00	-0.00	903.00	200.00	0.00	-0.00	-0.00	-0.00	-0.00	300.00	200.00	0.00	-0.00
334	-0.00	-0.00	-0.00	903.00	200.00	0.00	-0.00	-0.00	-0.00	-0.00	300.00	200.00	0.00	-0.00
335	-0.00	-0.00	-0.00	903.00	200.00	0.00	-0.00	-0.00	-0.00	-0.00	300.00	200.00	0.00	-0.00
336	-0.00	-0.00	-0.00	903.00	200.00	0.00	-0.00	-0.00	-0.00	-0.00	300.00	200.00	0.00	-0.00
337	-0.00	-0.00	-0.00	903.00	200.00	0.00	-0.00	-0.00	-0.00	-0.00	300.00	200.00	0.00	-0.00
338	-0.00	-0.00	-0.00	903.00	200.00	0.00	-0.00	-0.00	-0.00	-0.00	300.00	200.00	0.00	-0.00
339	-0.00	-0.00	-0.00	903.00	200.00	0.00	-0.00	-0.00	-0.00	-0.00	300.00	200.00	0.00	-0.00
340	-0.00	-0.00	-0.00	903.00	200.00	0.00	-0.00	-0.00	-0.00	-0.00	300.00	200.00	0.00	-0.00
341	-0.00	-0.00	-0.00	903.00	200.00	0.00	-0.00	-0.00	-0.00	-0.00	300.00	200.00	0.00	-0.00
342	-0.00	-0.00	-0.00	903.00	200.00	0.00	-0.00	-0.00	-0.00	-0.00	300.00	200.00	0.00	-0.00
343	-0.00	-0.00	-0.00	903.00	200.00	0.00	-0.00	-0.00	-0.00	-0.00	300.00	200.00	0.00	-0.00
344	-0.00	-0.00	-0.00	903.00	200.00	0.00	-0.00	-0.00	-0.00	-0.00	300.00	200.00	0.00	-0.00
345	-0.00	-0.00	-0.00	903.00	200.00	0.00	-0.00	-0.00	-0.00	-0.00	300.00	200.00	0.00	-0.00
346	-0.00	-0.00	-0.00	903.00	200.00	0.00	-0.00	-0.00	-0.00	-0.00	300.00	200.00	0.00	-0.00
347	-0.00	-0.00	-0.00	903.00	200.00	0.00	-0.00	-0.00	-0.00	-0.00	300.00	200.00	0.00	-0.00
348	-0.00	-0.00	-0.00	903.00	200.00	0.00	-0.00	-0.00	-0.00	-0.00	300.00	200.00	0.00	-0.00
349	-0.00	-0.00	-0.00	903.00	200.00	0.00	-0.00	-0.00	-0.00	-0.00	300.00	200.00	0.00	-0.00
350	-0.00	-0.00	-0.00	903.00	200.00	0.00	-0.00	0.00	0.00	0.00	300.00	200.00	0.00	0.00
351	-0.00	-0.00	-0.00	903.00	200.00	0.00	-0.00	-0.00	-0.00	-0.00	300.00	200.00	0.00	-0.00
352	-0.00	-0.00	-0.00	903.00	200.00	0.00	-0.00	-0.00	-0.00	-0.00	300.00	200.00	0.00	-0.00
353	-0.00	-0.00	-0.00	903.00	200.00	0.00	-0.00	-0.00	-0.00	-0.00	300.00	200.00	0.00	-0.00
354	-0.00	-0.00	-0.00	903.00	200.00	0.00	-0.00	-0.00	-0.00	-0.00	300.00	200.00	0.00	-0.00
355	-0.00	-0.00	-0.00	903.00	200.00	0.00	-0.00	-0.00	-0.00	-0.00	300.00	200.00	0.00	-0.00
356	-0.00	-0.00	-0.00	903.00	200.00	0.00	-0.00	-0.00	-0.00	-0.00	300.00	200.00	0.00	-0.00
357	-0.00	-0.00	-0.00	903.00	200.00	0.00	-0.00	-0.00	-0.00	-0.00	300.00	200.00	0.00	-0.00
358	-0.00	-0.00	-0.00	903.00	200.00	0.00	-0.00	-0.00	-0.00	-0.00	300.00	200.00	0.00	-0.00
359	-0.00	-0.00	-0.00	903.00	200.00	0.00	-0.00	-0.00	-0.00	-0.00	300.00	200.00	0.00	-0.00
360	-0.00	-0.00	-0.00	903.00	200.00	0.00	-0.00	-0.00	-0.00	-0.00	300.00	200.00	0.00	-0.00
361	-0.00	-0.00	-0.00	903.00	200.00	0.00	-0.00	-0.00	-0.00	-0.00	300.00	200.00	0.00	-0.00
362	-0.00	-0.00	-0.00	903.00	200.00	0.00	-0.00	-0.00	-0.00	-0.00	300.00	200.00	0.00	-0.00
363	-0.00	-0.00	-0.00	903.00	200.00	0.00	-0.00	-0.00	-0.00	-0.00	300.00	200.00	0.00	-0.00
364	-0.00	-0.00	-0.00	903.00	200.00	0.00	-0.00	-0.00	-0.00	-0.00	300.00	200.00	0.00	-0.00
365	-0.00	-0.00	-0.00	903.00	200.00	0.00	-0.00	-0.00	-0.00	-0.00	300.00	200.00	0.00	-0.00
366	-0.00	-0.00	-0.00	903.00	200.00	0.00	-0.00	-0.00	-0.00	-0.00	300.00	200.00	0.00	-0.00
367	-0.00	-0.00	-0.00	903.00	200.00	0.00	-0.00	-0.00	-0.00	-0.00	300.00	200.00	0.00	-0.00
368	-0.00	-0.00	-0.00	903.00	200.00	0.00	-0.00	-0.00	-0.00	-0.00	300.00	200.00	0.00	-0.00
369	-0.00	-0.00	-0.00	903.00	200.00	0.00	-0.00	-0.00	-0.00	-0.00	300.00	200.00	0.00	-0.00
370	-0.00	-0.00	-0.00	903.00	200.00	0.00	-0.00	-0.00	-0.00	-0.00	300.00	200.00	0.00	-0.00
371	-0.00	-0.00	-0.00	903.00	200.00	0.00	-0.00	-0.00	-0.00	-0.00	300.00	200.00	0.00	-0.00
372	-0.00	-0.00	-0.00	903.00	200.00	0.00	-0.00	-0.00	-0.00	-0.00	300.00	200.00	0.00	-0.00
373	-0.00	-0.00	-0.00	903.00	200.00	0.00	-0.00	-0.00	-0.00	-0.00	300.00	200.00	0.00	-0.00
374	-0.00	-0.00	-0.00	903.00	200.00	0.00	-0.00	-0.00	-0.00	-0.00	300.00	200.00	0.00	-0.00
375	-0.00	-0.00	-0.00	903.00	200.00	0.00	-0.00	-0.00	-0.00	-0.00	300.00	200.00	0.00	-0.00
376	-0.00	-0.00	-0.00	903.00	200.00	0.00	-0.00	-0.00	-0.00	-0.00	300.00	200.00	0.00	-0.00
377	-0.00	-0.00	-0.00	903.00	200.00	0.00	-0.00	-0.00	-0.00	-0.00	300.00	200.00	0.00	-0.00
378	-0.00	-0.00	-0.00	903.00	200.00	0.00	-0.00	-0.00	-0.00	-0.00	300.00	200.00	0.00	-0.00
379	-0.00	-0.00	-0.00	903.00	200.00	0.00	-0.00	-0.00	-0.00	-0.00	300.00	200.00	0.00	-0.00
380	-0.00	-0.00	-0.00	903.00	200.00	0.00	-0.00	-0.00	-0.00	-0.00	300.00	200.00	0.00	-0.00
381	-0.00	-0.00	-0.00	903.00	200.00	0.00	-0.00	-0.00	-0.00	-0.00	300.00	200.00	0.00	-0.00
382	-0.00	-0.00	-0.00	903.00	200.00	0.00	-0.00	-0.00	-0.00	-0.00	300.00	200.00	0.00	-0.00
383	-0.00	-0.00	-0.00	903.00	200.00	0.00	-0.00	-0.00	-0.00	-0.00	300.00	200.00	0.00	-0.00
384	-0.00	-0.00	-0.00	903.00	200.00	0.00	-0.00	-0.00	-0.00	-0.00	300.00	200.00	0.00	-0.00
385	-0.00	-0.00	-0.00	903.00	200.00	0.00	-0.00	-0.00	-0.00	-0.00	300.00	200.00	0.00	-0.00
386	-0.00	-0.00	-0.00	903.00	200.00	0.00	-0.00	-0.00	-0.00	-0.00	300.00	200.00	0.00	-0.00
387	-0.00	-0.00	-0.00	903.00	200.00	0.00	-0.00	-0.00	-0.00	-0.00	300.00	200.00	0.00	-0.00
388	-0.00	-0.00	-0.00	903.00	200.00	0.00	-0.00	-0.00	-0.00	-0.00	300.00	200.00	0.00	-0.00
389	-0.00	-0.00	-0.00	903.00	200.00	0.00	-0.00	-0.00	-0.00	-0.00	300.00	200.00	0.00	-0.00
390	-0.00	-0.00	-0.00	903.00	200.00	0.00	-0.00	-0.00	-0.00	-0.00	300.00	200.00	0.00	-0.00
391	-0.00	-0.00	-0.00	903.00	200.00	0.00	-0.00	-0.00	-0.00	-0.00	300.00	200.00	0.00	-0.00
392	-0.00	-0.00	-0.00	903.00	200.00	0.00	-0.00	-0.00	-0.00	-0.00	300.00	200.00	0.00	-0.00
393	-0.00	-0.00	-0.00	903.00	200.00	0.00	-0.00	-0.00	-0.00	-0.00	300.00	200.00	0.00	-0.00
394	-0.00	-0.00	-0.00	903.00	200.00	0.00	-0.00	0.00	0.00	0.00	300.00	200.00	0.00	0.00
395	-0.00	-0.00	-0.00	903.00	200.00	0.00	-0.00	-0.00	-0.00	-0.00	300.00	200.00	0.00	-0.00
396	-0.00	-0.00	-0.00	903.00	200.00	0.00	-0.00	-0.00	-0.00	-0.00	300.00	200.00	0.00	-0.00
397	-0.00	-0.00	-0.00	903.00	200.00	0.00	-0.00	-0.00	-0.00	-0.00	300.00	200.00	0.00	-0.00
398	-0.00	-0.00	-0.00	903.00	200.00	0.00	-0.00	-0.00	-0.00	-0.00	300.00	200.00	0.00	-0.00
399	-0.00	-0.00	-0.00	903.00	200.00	0.00	-0.00	-0.00	-0.00	-0.00	300.00	200.00	0.00	-0.00
400	-0.00	-0.00	-0.00	903.00	200.00	0.00	-0.00	-0.00	-0.00	-0.00	300.00	200.00	0.00	-0.00
401	-0.00	-0.00	-0.00	903.00	200.00	0.00	-0.00	-0.00	-0.00	-0.00	300.00	200.00	0.00	-0.00
402	-0.00	-0.00	-0.00	903.00	200.00	0.00	-0.00	-0.00	-0.00	-0.00	300.00	200.00	0.00	-0.00
403	-0.00	-0.00	-0.00	903.00	200.00	0.00	-0.00	-0.00	-0.00	-0.00	300.00	200.00	0.00	-0.00
404	-0.00	-0.00	-0.00	903.00	200.00	0.00	-0.00	-0.00	-0.00	-0.00	300.00	200.00	0.00	-0.00
405	-0.00	-0.00	-0.00	903.00	200.00	0.00	-0.00	-0.00	-0.00	-0.00	300.00	200.00	0.00	-0.00
406	-0.00	-0.00	-0.00	903.00	200.00	0.00	-0.00	-0.00	-0.00	-0.00	300.00	200.00	0.00	-0.00
407	-0.00	-0.00	-0.00	903.00	200.00	0.00	-0.00	-0.00	-0.00	-0.00	300.00	200.00	0.00	-0.00
408	-0.00	-0.00	-0.00	903.00	200.00	0.00	-0.00	0.00	0.00	0.00	300.00	200.00	0.00	0.00
409	65.46	-14.72	102.54	1100.32	206.85	0.00	-16582.01	-0.00	-0.00	-0.00	300.00	200.00	0.00	-0.00
410	50.89	-26.40	252.53	1054.54	161.21	0.00	-20816.11	-0.00	-0.00	-0.00	300.00	200.00	0.00	-0.00
411	69.58	-27.31	198.67	1057.84	170.05	0.00	-18889.29	0.00	0.00	0.00	300.00	200.00	0.00	0.00
412	86.44	-28.46	214.39	1054.17	167.40	0.00	-17490.03	-0.00	-0.00	-0.00	300.00	200.00	0.00	-0.00
413	104.45	-21.74	225.68	1050.67	165.65	0.00	-16695.91	-0.00	-0.00	-0.00	300.00	200.00	0.00	-0.00
414	114.36	-20.68	234.53	1046.46	163.57	0.00	-16100.88	-0.00	-0.00	-0.00	300.00	200.00	0.00	-0.00
415	103.30	-22.20	241.24	1043.61	160.28	0.00	-16248.05	-0.00	-0.00	-0.00	300.00	200.00	0.00	-0.00
416	86.52	-24.72	258.33	1036.08	155.58	0.00	-16300.44	-0.00	-0.00	-0.00	300.00	200.00	0.00	-0.00
417	82.70	-17.24	288.85	1024.87	149.50	0.00	-16563.52	0.00	0.00	0.00	300.00	200.00	0.00	0.00
418	96.13	-7.93	311.89	1017.48	145.69	0.00	-16305.44	0.00	0.00	0.00	300.00	200.00	0.00	0.00
419	113.83	-1.98	332.64	1010.89	142.57	0.00	-15341.35	-0.00	-0.00	-0.00	300.00	200.00	0.00	-0.00
420	114.52	5.11	358.58	1003.47	139.40	0.00	-14090.39	-0.00	-0.00	-0.00	300.00	200.00	0.00	-0.00
421	104.45	5.87	370.64	996.25	134.13	0.00	-12051.17	-0.00	-0.00	-0.00	300.00	200.00	0.00	-0.00
422	96.66	6.18	364.38	995.09	133.50	0.00	-10293.07	-0.00	-0.00	-0.00	300.00	200.00	0.00	-0.00
423	86.98	8.24	360.57	992.25	131.02	0.00	-7742.04	-0.00	-0.00	-0.00	300.00	200.00	0.00	-0.00
424	86.06	15.41	363.46	988.77	128.21	0.00	-6447.03	-0.00	-0.00	-0.00	300.00	200.00	0.00	-0.00
425	83.39	21.67	373.84	982.84	124.08	0.00	-3917.88	-0.00	-0.00	-0.00	300.00	200.00	0.00	-0.00
426	79.73	25.33	391.39	979.49	121.79	0.00	-1763.99	-0.00	-0.00	-0.00	300.00	200.00	0.00	-0.00
427	76.14	29.22	409.24	974.81	118.12	0.00	-115.93	-0.00	-0.00	-0.00	300.00	200.00	0.00	-0.00
428	76.83	29.60	432.43	973.82	116.87	0.00	-174.94	0.00	0.00	0.00	300.00	200.00	0.00	0.00
429	79.42	29.30	454.41	972.01	115.31	0.00	-141.77	-0.00	-0.00	-0.00	300.00	200.00	0.00	-0.00
430	82.32	28.15	476.53	970.44	114.44	0.00	-152.70	-0.00	-0.00	-0.00	300.00	200.00	0.00	-0.00
431	85.68	26.17	501.86	968.76	113.29	0.00	-315.57	-0.00	-0.00	-0.00	300.00	200.00	0.00	-0.00
432	87.43	23.73	528.56	967.95	113.63	0.00	-372.73	-0.00	-0.00	-0.00	300.00	200.00	0.00	-0.00
433	87.89	23.42	550.99	967.64	113.76	0.00	-556.00	-0.00	-0.00	-0.00	300.00	200.00	0.00	-0.00
434	87.36	25.02	570.68	967.09	113.37	0.00	-725.89	-0.00	-0.00	-0.00	300.00	200.00	0.00	-0.00
435	86.29	27.24	585.02	966.46	113.09	0.00	-758.83	-0.00	-0.00	-0.00	300.00	200.00	0.00	-0.00
436	84.53	29.37	595.70	966.09	112.76	0.00	-805.32	-0.00	-0.00	-0.00	300.00	200.00	0.00	-0.00
437	83.54	31.43	603.94	965.30	112.43	0.00	-965.72	-0.00	-0.00	-0.00	300.00	200.00	0.00	-0.00
438	82.32	33.65	611.72	964.51	112.05	0.00	-1047.28	-0.00	-0.00	-0.00	300.00	200.00	0.00	-0.00
439	79.35	33.87	618.44	963.77	111.72	0.00	-846.35	-0.00	-0.00	-0.00	300.00	200.00	0.00	-0.00
440	75.99	33.80	625.15	963.34	111.40	0.00	-761.13	-0.00	-0.00	-0.00	300.00	200.00	0.00	-0.00
441	72.78	31.81	631.26	962.97	111.39	0.00	-690.20	-0.00	-0.00	-0.00	300.00	200.00	0.00	-0.00
442	70.19	30.14	635.83	962.32	111.30	0.00	-735.00	-0.00	-0.00	-0.00	300.00	200.00	0.00	-0.00
443	67.21	28.23	637.05	961.49	111.14	0.00	-734.66	-0.00	-0.00	-0.00	300.00	200.00	0.00	-0.00
444	64.16	26.63	637.36	960.46	110.99	0.00	-832.45	-0.00	-0.00	-0.00	300.00	200.00	0.00	-0.00
445	60.96	25.71	634.00	959.61	110.57	0.00	-887.64	-0.00	-0.00	-0.00	300.00	200.00	0.00	-0.00
446	57.45	24.80	628.05	958.25	110.20	0.00	-921.01	-0.00	-0.00	-0.00	300.00	200.00	0.00	-0.00
447	54.63	24.03	621.03	956.81	109.73	0.00	-1028.68	-0.00	-0.00	-0.00	300.00	200.00	0.00	-0.00
448	52.11	23.04	614.62	955.21	109.38	0.00	-1141.19	-0.00	-0.00	-0.00	300.00	200.00	0.00	-0.00
449	49.82	22.28	607.76	953.77	108.91	0.00	-1251.49	-0.00	-0.00	-0.00	300.00	200.00	0.00	-0.00
450	48.22	21.06	602.42	952.32	108.61	0.00	-1416.66	-0.00	-0.00	-0.00	300.00	200.00	0.00	-0.00
451	47.38	20.45	597.38	950.89	108.05	0.00	-1696.68	-0.00	-0.00	-0.00	300.00	200.00	0.00	-0.00
452	45.93	20.07	593.41	949.21	107.79	0.00	-1866.32	-0.00	-0.00	-0.00	300.00	200.00	0.00	-0.00
453	44.56	19.91	590.06	948.23	107.42	0.00	-2004.27	-0.00	-0.00	-0.00	300.00	200.00	0.00	-0.00
454	43.11	19.84	588.38	946.88	107.00	0.00	-2178.39	-0.00	-0.00	-0.00	300.00	200.00	0.00	-0.00
455	41.66	20.14	587.62	945.61	106.67	0.00	-2365.56	0.00	0.00	0.00	300.00	200.00	0.00	0.00
456	40.05	20.52	588.53	944.53	106.30	0.00	-2545.57	-0.00	-0.00	-0.00	300.00	200.00	0.00	-0.00
457	38.30	20.60	590.06	943.65	106.18	0.00	-2668.25	-0.00	-0.00	-0.00	300.00	200.00	0.00	-0.00
458	36.39	21.06	592.80	942.77	105.89	0.00	-2865.94	-0.00	-0.00	-0.00	300.00	200.00	0.00	-0.00
459	34.64	21.06	596.01	942.02	105.58	0.00	-3130.71	-0.00	-0.00	-0.00	300.00	200.00	0.00	-0.00
460	32.50	21.06	599.37	941.26	105.35	0.00	-3218.33	-0.00	-0.00	-0.00	300.00	200.00	0.00	-0.00
461	30.21	21.59	603.64	940.31	105.21	0.00	-3394.83	-0.00	-0.00	-0.00	300.00	200.00	0.00	-0.00
462	27.54	21.82	607.15	939.64	105.00	0.00	-3530.45	-0.00	-0.00	-0.00	300.00	200.00	0.00	-0.00
463	24.87	22.05	610.05	938.94	104.80	0.00	-3663.78	-0.00	-0.00	-0.00	300.00	200.00	0.00	-0.00
464	21.74	22.43	612.79	937.96	104.43	0.00	-3846.37	-0.00	-0.00	-0.00	300.00	200.00	0.00	-0.00
465	18.69	22.66	615.84	937.04	104.36	0.00	-3978.16	-0.00	-0.00	-0.00	300.00	200.00	0.00	-0.00
466	16.02	22.66	618.44	936.46	104.12	0.00	-4125.32	-0.00	-0.00	-0.00	300.00	200.00	0.00	-0.00
467	13.20	23.19	621.03	935.58	103.88	0.00	-4267.32	-0.00	-0.00	-0.00	300.00	200.00	0.00	-0.00
468	10.53	23.27	623.02	934.67	103.75	0.00	-4405.33	-0.00	-0.00	-0.00	300.00	200.00	0.00	-0.00
469	8.16	23.65	625.31	933.97	103.61	0.00	-4540.49	-0.00	-0.00	-0.00	300.00	200.00	0.00	-0.00
470	5.95	24.03	628.20	933.02	103.28	0.00	-4638.76	-0.00	-0.00	-0.00	300.00	200.00	0.00	-0.00
471	4.04	24.34	630.04	931.99	103.22	0.00	-4827.66	-0.00	-0.00	-0.00	300.00	200.00	0.00	-0.00
472	1.68	24.34	631.87	931.25	102.92	0.00	-4947.57	-0.00	-0.00	-0.00	300.00	200.00	0.00	-0.00
473	-0.76	24.72	632.78	930.35	102.87	0.00	-5065.04	-0.00	-0.00	-0.00	300.00	200.00	0.00	-0.00
474	-2.98	25.25	633.39	929.38	102.91	0.00	-5206.70	-0.00	-0.00	-0.00	300.00	200.00	0.00	-0.00
475	-5.26	25.41	633.39	928.44	102.63	0.00	-5214.89	-0.00	-0.00	-0.00	300.00	200.00	0.00	-0.00
476	-7.32	26.02	632.63	927.10	102.51	0.00	-5314.44	-0.00	-0.00	-0.00	300.00	200.00	0.00	-0.00
477	-8.93	26.40	631.71	925.61	102.56	0.00	-5357.53	-0.00	-0.00	-0.00	300.00	200.00	0.00	-0.00
478	-10.91	26.47	630.04	924.51	102.45	0.00	-5455.97	-0.00	-0.00	-0.00	300.00	200.00	0.00	-0.00
479	-12.74	26.55	628.20	922.97	102.16	0.00	-5577.79	-0.00	-0.00	-0.00	300.00	200.00	0.00	-0.00
480	-14.65	26.32	625.92	921.43	102.05	0.00	-5573.39	-0.00	-0.00	-0.00	300.00	200.00	0.00	-0.00
481	-16.56	26.32	624.54	919.86	101.93	0.00	-5640.78	-0.00	-0.00	-0.00	300.00	200.00	0.00	-0.00
482	-18.46	26.17	622.56	918.29	101.91	0.00	-5730.33	-0.00	-0.00	-0.00	300.00	200.00	0.00	-0.00
483	-20.75	25.94	620.57	916.35	101.65	0.00	-5675.32	-0.00	-0.00	-0.00	300.00	200.00	0.00	-0.00
484	-22.43	25.79	619.05	914.91	101.31	0.00	-5577.70	-0.00	-0.00	-0.00	300.00	200.00	0.00	-0.00
485	-24.26	25.48	617.07	912.72	101.14	0.00	-5722.62	-0.00	-0.00	-0.00	300.00	200.00	0.00	-0.00
486	-25.56	25.71	614.62	910.60	100.79	0.00	-5624.87	-0.00	-0.00	-0.00	300.00	200.00	0.00	-0.00
487	-27.08	25.48	612.18	908.46	100.55	0.00	-5502.15	-0.00	-0.00	-0.00	300.00	200.00	0.00	-0.00
488	-28.15	25.56	610.35	905.93	100.25	0.00	-5391.86	-0.00	-0.00	-0.00	300.00	200.00	0.00	-0.00
489	-29.22	25.18	608.52	903.45	99.75	0.00	-5275.95	-0.00	-0.00	-0.00	300.00	200.00	0.00	-0.00
490	-29.91	25.56	607.30	900.96	99.40	0.00	-5270.53	-0.00	-0.00	-0.00	300.00	200.00	0.00	-0.00
491	-31.66	25.86	607.15	898.33	99.07	0.00	-5037.65	-0.00	-0.00	-0.00	300.00	200.00	0.00	-0.00
492	-33.49	26.32	606.23	895.83	98.62	0.00	-4838.37	-0.00	-0.00	-0.00	300.00	200.00	0.00	-0.00
493	-34.94	27.01	606.69	893.34	98.24	0.00	-4606.23	-0.00	-0.00	-0.00	300.00	200.00	0.00	-0.00
494	-36.85	27.47	606.99	890.63	97.79	0.00	-4408.19	-0.00	-0.00	-0.00	300.00	200.00	0.00	-0.00
495	-39.06	28.38	608.22	888.55	97.54	0.00	-4216.43	-0.00	-0.00	-0.00	300.00	200.00	0.00	-0.00
496	-41.05	28.76	609.59	886.10	97.07	0.00	-4055.37	-0.00	-0.00	-0.00	300.00	200.00	0.00	-0.00
497	-43.64	29.98	611.27	883.98	96.61	0.00	-3981.22	-0.00	-0.00	-0.00	300.00	200.00	0.00	-0.00
498	-46.62	30.67	613.71	881.97	96.37	0.00	-3816.70	-0.00	-0.00	-0.00	300.00	200.00	0.00	-0.00
499	-49.67	31.20	616.30	880.20	96.31	0.00	-3728.65	-0.00	-0.00	-0.00	300.00	200.00	0.00	-0.00
500	-52.87	31.74	619.20	878.38	95.86	0.00	-3600.30	-0.00	-0.00	-0.00	300.00	200.00	0.00	-0.00
501	-56.23	32.27	622.25	876.88	95.73	0.00	-3456.76	-0.00	-0.00	-0.00	300.00	200.00	0.00	-0.00
502	-59.43	32.81	625.46	875.41	95.63	0.00	-3397.64	-0.00	-0.00	-0.00	300.00	200.00	0.00	-0.00
503	-63.63	33.26	628.36	873.93	95.39	0.00	-3271.38	-0.00	-0.00	-0.00	300.00	200.00	0.00	-0.00
504	-67.44	33.49	630.49	872.58	95.35	0.00	-3230.09	-0.00	-0.00	-0.00	300.00	200.00	0.00	-0.00
505	-71.41	33.80	632.17	871.36	95.25	0.00	-3168.57	-0.00	-0.00	-0.00	300.00	200.00	0.00	-0.00
506	-75.53	34.41	633.24	870.18	95.23	0.00	-3042.23	-0.00	-0.00	-0.00	300.00	200.00	0.00	-0.00
507	-79.80	34.87	633.09	869.16	95.25	0.00	-3003.60	-0.00	-0.00	-0.00	300.00	200.00	0.00	-0.00
508	-84.00	35.25	632.48	868.04	95.39	0.00	-2981.27	-0.00	-0.00	-0.00	300.00	200.00	0.00	-0.00
509	-88.58	35.32	630.80	866.93	95.60	0.00	-2936.54	-0.00	-0.00	-0.00	300.00	200.00	0.00	-0.00
510	-92.77	35.63	627.75	865.81	95.72	0.00	-2893.84	-0.00	-0.00	-0.00	300.00	200.00	0.00	-0.00
511	-96.59	35.93	623.32	864.96	95.91	0.00	-2953.10	3.59	1.07	19.07	398.40	236.80	0.00	3.97
512	-100.86	35.86	616.46	864.09	96.14	0.00	-2960.75	8.24	-5.80	259.09	406.54	242.40	0.00	28.71
513	-104.83	34.87	608.37	862.82	96.36	0.00	-2703.89	13.20	3.81	236.36	410.59	245.06	0.00	676.44
514	-106.12	35.32	593.87	861.14	96.40	0.00	-2541.92	35.02	14.57	252.38	404.47	243.53	0.00	185.10
515	-107.88	32.12	576.02	860.40	97.22	0.00	-2718.67	63.02	12.44	299.07	400.10	242.86	0.00	174.21
516	-107.80	30.29	556.95	858.86	97.70	0.00	-2786.70	67.29	8.93	313.72	400.10	244.55	0.00	273.43
517	-107.19	27.69	534.21	856.98	98.09	0.00	-2724.27	53.02	11.22	319.06	396.13	244.57	0.00	-42.19
518	-105.21	23.65	505.37	855.45	98.73	0.00	-2983.81	43.18	7.25	327.76	393.44	246.28	0.00	-166.66
519	-101.39	20.68	475.62	853.63	99.13	0.00	-3102.75	53.63	3.28	347.44	385.64	248.13	0.00	-583.24
520	-96.28	17.40	445.10	851.99	99.97	0.00	-3282.64	78.89	-8.47	389.10	376.00	250.20	0.00	-569.25
521	-89.34	13.81	407.87	849.91	100.56	0.00	-3475.07	105.21	-13.50	429.84	368.58	250.91	0.00	-447.27
522	-81.33	10.22	371.40	847.91	100.90	0.00	-3576.73	109.10	-19.61	446.01	364.45	251.39	0.00	-477.13
523	-72.02	6.71	333.25	845.99	101.28	0.00	-3699.78	100.10	-22.81	447.54	362.09	251.48	0.00	-1189.44
524	-60.58	2.90	289.00	842.33	101.37	0.00	-3920.34	92.62	-27.16	433.04	358.99	251.66	0.00	-1830.35
525	-48.52	-0.15	244.14	839.06	101.38	0.00	-4059.02	88.96	-33.19	421.45	356.37	251.92	0.00	-2208.00
526	-35.78	-2.14	200.35	834.45	100.99	0.00	-4179.66	88.04	-37.54	419.31	353.38	251.97	0.00	-2416.02
527	-21.44	-2.14	153.35	827.48	99.90	0.00	-4286.70	87.97	-36.77	426.18	351.24	251.84	0.00	-2504.62
528	-8.47	-1.37	112.76	818.56	96.35	0.00	-4319.33	88.20	-32.58	442.20	349.07	251.21	0.00	-2628.46
529	1.98	0.38	84.38	807.52	92.95	0.00	-4364.47	88.65	-27.24	466.77	347.96	250.60	0.00	-2653.25
530	9.38	1.75	65.46	795.31	89.04	0.00	-4377.03	90.10	-22.20	494.38	346.11	250.06	0.00	-2567.96
531	13.96	2.14	51.27	785.14	84.52	0.00	-4473.28	91.63	-18.54	519.10	344.89	249.50	0.00	-2551.50
532	15.79	2.29	38.76	774.26	74.80	0.00	-4658.02	91.48	-16.10	539.55	343.35	249.43	0.00	-2470.43
533	17.01	2.75	27.47	751.33	60.00	0.00	-4917.91	90.03	-16.10	556.95	341.92	249.37	0.00	-2342.14
534	19.15	3.74	19.23	722.05	38.10	0.00	-5307.88	89.42	-17.70	570.22	340.46	249.40	0.00	-2305.52
535	20.75	4.43	13.58	683.90	8.99	0.00	-5832.46	90.10	-21.13	580.29	338.97	249.59	0.00	-2375.55
536	-0.00	-0.00	-0.00	903.00	200.00	0.00	-0.00	90.10	-26.25	588.07	337.36	249.97	0.00	-2412.99
537	-0.00	-0.00	-0.00	903.00	200.00	0.00	-0.00	89.72	-31.20	593.57	336.09	250.28	0.00	-2396.06
538	18.01	1.75	-5.34	1117.29	377.14	0.00	-47.52	88.73	-35.02	598.14	334.90	250.71	0.00	-2403.35
539	17.93	1.91	-5.19	1141.24	388.24	0.00	82.35	87.43	-37.69	603.79	333.81	251.05	0.00	-2433.34
540	17.85	1.83	-5.49	1111.33	372.22	0.00	-190.73	85.75	-37.84	609.28	332.91	251.19	0.00	-2307.19
541	17.85	1.91	-5.34	1134.43	377.14	0.00	-162.83	84.00	-36.09	615.23	332.44	251.29	0.00	-2188.55
542	17.85	1.83	-5.49	1103.00	372.22	0.00	-129.70	81.48	-33.49	621.34	331.90	251.23	0.00	-1990.06
543	-0.00	-0.00	-0.00	903.00	200.00	0.00	-0.00	78.89	-30.82	625.46	331.32	251.09	0.00	-1825.12
544	17.70	1.83	-5.04	1157.55	400.00	0.00	281.59	75.84	-28.61	627.44	331.08	250.88	0.00	-1615.51
545	17.78	1.83	-5.19	1123.59	382.35	0.00	-23.34	72.63	-26.70	626.07	330.49	250.69	0.00	-1363.16
546	17.93	1.98	-5.19	1141.24	382.35	0.00	-41.29	69.35	-25.41	623.78	329.94	250.73	0.00	-1145.36
547	17.70	1.91	-5.34	1117.29	371.43	0.00	-212.53	66.15	-24.57	621.34	329.25	250.79	0.00	-957.54
548	17.70	1.75	-5.04	1130.27	387.88	0.00	42.77	62.56	-24.34	617.68	328.68	250.84	0.00	-721.90
549	17.93	1.91	-5.34	1117.29	377.14	0.00	-116.62	59.74	-24.57	615.08	327.98	250.86	0.00	-623.27
550	17.62	1.98	-5.04	1148.45	381.82	0.00	-143.57	56.99	-24.49	612.34	327.36	250.83	0.00	-438.19
551	17.70	1.68	-5.04	1148.45	400.00	0.00	221.25	55.08	-24.19	609.89	326.72	250.99	0.00	-253.01
552	17.78	1.75	-5.04	1139.36	381.82	0.00	-43.70	53.25	-23.80	609.13	325.93	251.00	0.00	-8.50
553	17.70	1.68	-5.34	1125.86	365.71	0.00	-347.68	51.27	-23.65	608.06	325.75	251.04	0.00	158.79
554	17.93	1.91	-5.49	1119.67	366.67	0.00	-263.21	49.13	-22.96	608.37	325.58	251.02	0.00	393.27
555	17.62	1.60	-5.34	1117.29	371.43	0.00	-160.22	47.30	-22.35	609.74	325.68	251.15	0.00	613.15
556	17.62	1.75	-5.34	1125.86	371.43	0.00	-207.96	45.32	-21.74	611.88	325.74	251.12	0.00	793.55
557	17.70	1.75	-5.04	1148.45	393.94	0.00	163.92	43.26	-21.36	614.17	326.16	251.03	0.00	1004.02
558	17.55	1.68	-5.19	1114.76	388.24	0.00	109.50	40.97	-20.98	615.23	326.49	251.14	0.00	1094.58
559	17.55	1.75	-5.19	1123.59	376.47	0.00	-128.58	38.30	-20.75	615.39	327.15	251.08	0.00	1352.43
560	17.62	1.68	-5.04	1139.36	387.88	0.00	76.29	35.63	-20.29	616.46	327.40	250.94	0.00	1455.53
561	-0.00	-0.00	-0.00	903.00	200.00	0.00	-0.00	32.88	-20.07	616.61	328.14	250.83	0.00	1595.09
562	17.47	1.83	-5.04	1139.36	400.00	0.00	246.22	29.75	-19.99	617.37	328.55	250.62	0.00	1710.53
563	17.62	1.68	-5.65	1113.81	367.57	0.00	-261.67	26.32	-19.84	617.98	329.19	250.57	0.00	1795.51
564	-0.00	-0.00	-0.00	903.00	200.00	0.00	-0.00	23.57	-19.61	618.29	329.47	250.39	0.00	2017.59
565	17.62	1.91	-5.65	1121.92	362.16	0.00	-420.65	20.75	-19.30	617.98	329.56	250.32	0.00	2026.74
566	-0.00	-0.00	-0.00	903.00	200.00	0.00	-0.00	17.47	-19.53	617.68	329.79	250.15	0.00	2121.80
567	17.32	1.91	-5.34	1117.29	382.86	0.00	-80.00	14.65	-19.45	617.52	329.80	249.91	0.00	2180.66
568	-0.00	-0.00	-0.00	903.00	200.00	0.00	-0.00	11.75	-19.30	617.68	329.94	249.95	0.00	2286.33
569	17.62	1.91	-5.19	1132.41	382.35	0.00	-84.82	8.77	-19.45	618.29	330.21	249.90	0.00	2398.80
570	17.47	1.75	-5.04	1139.36	381.82	0.00	-76.29	6.18	-19.30	619.35	330.16	249.67	0.00	2582.73
571	-0.00	-0.00	-0.00	903.00	200.00	0.00	-0.00	3.74	-18.92	621.64	329.82	249.39	0.00	2602.85
572	17.70	1.68	-5.04	1139.36	381.82	0.00	-16.65	1.22	-18.77	623.02	329.54	249.33	0.00	2788.95
573	17.47	1.91	-5.04	1130.27	381.82	0.00	-163.69	-0.69	-18.77	625.15	328.92	249.16	0.00	2866.58
574	-0.00	-0.00	-0.00	903.00	200.00	0.00	-0.00	-2.67	-19.00	626.07	328.30	249.33	0.00	2946.42
575	17.47	1.68	-5.19	1150.06	382.35	0.00	-89.76	-4.50	-19.15	627.44	327.43	249.22	0.00	3027.44
576	17.55	1.75	-5.19	1123.59	376.47	0.00	-128.58	-6.18	-19.23	627.75	326.18	249.34	0.00	3128.07
577	17.55	1.91	-5.19	1132.41	382.35	0.00	-144.51	-7.78	-19.61	628.20	325.07	249.21	0.00	3221.34
578	17.62	1.68	-5.04	1121.18	387.88	0.00	83.92	-9.54	-19.76	628.36	323.90	249.34	0.00	3251.71
579	17.78	1.75	-5.04	1148.45	393.94	0.00	132.94	-11.22	-19.76	628.05	322.81	249.37	0.00	3353.24
580	17.62	1.68	-5.19	1132.41	382.35	0.00	-32.31	-12.82	-19.91	628.05	321.87	249.32	0.00	3465.37
581	17.55	1.68	-5.19	1123.59	388.24	0.00	117.58	-15.11	-19.76	628.05	320.70	249.37	0.00	3531.36
582	17.55	1.91	-5.34	1117.29	382.86	0.00	-129.70	-17.24	-19.61	626.98	319.64	249.31	0.00	3586.13
583	17.62	1.83	-5.04	1157.55	375.76	0.00	-252.46	-19.23	-19.53	626.37	318.20	249.50	0.00	3615.14
584	17.62	1.60	-5.04	1148.45	400.00	0.00	247.61	-21.21	-19.53	625.00	316.55	249.61	0.00	3688.51
585	17.62	1.75	-5.04	1130.27	381.82	0.00	-124.15	-22.35	-19.45	623.63	314.97	249.77	0.00	3733.56
586	17.62	1.91	-5.04	1130.27	387.88	0.00	-6.24	-23.88	-19.68	621.49	313.04	250.09	0.00	3729.76
587	17.62	1.75	-5.19	1114.76	382.35	0.00	-64.63	-25.33	-20.29	618.90	310.95	250.35	0.00	3730.56
588	18.01	1.75	-5.04	1121.18	393.94	0.00	248.07	-26.32	-21.06	616.76	308.83	250.37	0.00	3803.99
589	17.70	1.75	-5.19	1114.76	382.35	0.00	-27.82	-26.86	-21.51	614.47	306.11	250.61	0.00	3784.83
590	17.93	1.91	-5.04	1130.27	393.94	0.00	136.87	-27.69	-21.67	612.18	303.44	250.60	0.00	3868.84
591	18.01	1.75	-5.04	1157.55	387.88	0.00	6.47	-28.15	-22.13	611.27	300.60	250.42	0.00	3972.41
592	17.62	1.68	-5.04	1148.45	381.82	0.00	-137.33	-28.84	-22.35	610.20	297.52	250.46	0.00	3959.64
593	-0.00	-0.00	-0.00	903.00	200.00	0.00	-0.00	-29.91	-22.35	609.28	294.37	250.44	0.00	4041.84
594	18.01	1.91	-5.34	1125.86	377.14	0.00	-165.23	-30.75	-22.58	609.74	291.07	250.40	0.00	4130.87
595	17.78	1.91	-5.19	1114.76	388.24	0.00	35.45	-31.05	-22.74	610.96	287.49	250.40	0.00	4170.12
596	-0.00	-0.00	-0.00	903.00	200.00	0.00	-0.00	-31.28	-22.66	612.79	283.86	250.25	0.00	4242.38
597	17.78	1.60	-5.19	1105.94	376.47	0.00	-186.47	-31.36	-22.89	616.61	280.33	250.14	0.00	4340.52
598	18.08	1.53	-5.34	1117.29	382.86	0.00	72.59	-31.20	-22.89	620.57	276.10	250.11	0.00	4320.90
599	17.93	1.75	-5.19	1123.59	376.47	0.00	-198.59	-30.67	-23.12	625.31	271.89	250.32	0.00	4284.27
600	-0.00	-0.00	-0.00	903.00	200.00	0.00	-0.00	-30.36	-23.27	631.10	267.79	250.29	0.00	4223.78
601	-0.00	-0.00	-0.00	903.00	200.00	0.00	-0.00	-30.06	-23.42	637.82	263.68	250.48	0.00	4132.27
602	18.08	1.68	-5.19	1132.41	382.35	0.00	-86.17	-30.52	-23.80	643.77	259.26	250.82	0.00	4002.43
603	18.23	1.53	-5.19	1123.59	370.59	0.00	-247.28	-30.90	-24.41	648.80	255.69	250.89	0.00	3891.70
604	18.23	1.68	-5.04	1139.36	400.00	0.00	228.88	-32.20	-24.95	654.45	252.16	250.97	0.00	3780.13
605	-0.00	-0.00	-0.00	903.00	200.00	0.00	-0.00	-34.33	-25.02	659.94	249.16	251.05	0.00	3772.72
606	18.39	1.45	-5.04	1130.27	375.76	0.00	-141.95	-37.16	-25.02	665.44	246.82	251.09	0.00	3729.09
607	18.39	1.53	-5.19	1132.41	388.24	0.00	89.76	-40.28	-25.25	671.23	244.56	251.19	0.00	3724.50
608	18.62	1.60	-5.19	1132.41	394.12	0.00	201.95	-44.56	-26.02	675.51	242.60	251.37	0.00	3610.94
609	18.62	1.60	-5.04	1130.27	400.00	0.00	269.11	-48.29	-27.16	679.17	240.96	251.36	0.00	3537.78
610	18.39	1.60	-5.04	1148.45	400.00	0.00	171.31	-52.57	-28.31	681.76	239.37	251.34	0.00	3504.23
611	18.54	1.53	-5.19	1123.59	388.24	0.00	109.06	-57.22	-29.60	682.83	238.06	251.40	0.00	3327.80
612	18.54	1.60	-5.04	1130.27	387.88	0.00	74.91	-61.42	-30.21	683.29	237.29	251.41	0.00	3393.99
613	18.31	1.68	-5.04	1121.18	393.94	0.00	95.02	-66.30	-31.13	681.30	236.24	251.60	0.00	3222.91
614	18.62	1.53	-5.04	1130.27	393.94	0.00	173.63	-70.88	-31.43	677.80	235.16	251.55	0.00	3211.57
615	-0.00	-0.00	-0.00	903.00	200.00	0.00	-0.00	-75.07	-31.97	672.45	234.58	251.83	0.00	3104.57
616	18.84	1.68	-5.19	1123.59	370.59	0.00	-382.82	-78.74	-35.48	668.03	233.81	251.35	0.00	3473.57
617	18.92	1.91	-5.19	1105.94	376.47	0.00	-321.11	-84.76	-30.59	651.25	232.87	252.11	0.00	3554.47
618	-0.00	-0.00	-0.00	903.00	200.00	0.00	-0.00	-80.87	-31.36	640.26	232.15	251.95	0.00	3032.07
619	16.86	0.46	-5.19	1141.24	388.24	0.00	-25.13	-86.67	-29.83	621.03	231.38	251.74	0.00	2577.69
620	-0.00	-0.00	-0.00	903.00	200.00	0.00	-0.00	-86.90	-28.38	600.74	230.05	251.56	0.00	2551.93
621	19.23	1.53	-5.04	1130.27	375.76	0.00	-126.23	-89.19	-26.32	578.92	229.31	251.34	0.00	2257.56
622	-0.00	-0.00	-0.00	903.00	200.00	0.00	-0.00	-88.58	-24.26	553.44	228.12	251.01	0.00	2138.10
623	-0.00	-0.00	-0.00	903.00	200.00	0.00	-0.00	-87.66	-21.36	525.51	227.44	250.99	0.00	2036.94
624	19.15	0.92	-5.19	1132.41	388.24	0.00	98.73	-85.91	-19.76	498.20	226.77	250.47	0.00	1907.24
625	-0.00	-0.00	-0.00	903.00	200.00	0.00	-0.00	-83.69	-17.78	466.92	225.78	250.26	0.00	1798.32
626	19.38	1.37	-5.04	1121.18	387.88	0.00	45.31	-80.87	-15.64	433.65	224.84	250.18	0.00	1633.15
627	19.07	1.37	-5.49	1103.00	372.22	0.00	-262.79	-77.44	-13.89	401.15	224.46	249.90	0.00	1518.09
628	-0.00	-0.00	-0.00	903.00	200.00	0.00	-0.00	-73.09	-12.21	364.84	223.71	249.69	0.00	1250.82
629	19.23	1.45	-5.19	1132.41	394.12	0.00	80.78	-67.90	-10.15	326.39	223.14	249.56	0.00	1119.47
630	-0.00	-0.00	-0.00	903.00	200.00	0.00	-0.00	-61.72	-8.32	289.92	222.32	249.16	0.00	966.16
631	19.61	1.22	-5.04	1103.00	393.94	0.00	148.20	-54.40	-5.95	249.33	221.42	248.96	0.00	828.75
632	19.45	1.45	-5.04	1121.18	381.82	0.00	-97.80	-45.85	-3.89	208.44	220.06	248.76	0.00	772.17
633	-0.00	-0.00	-0.00	903.00	200.00	0.00	-0.00	-36.93	-2.67	169.98	218.94	247.94	0.00	691.39
634	-0.00	-0.00	-0.00	903.00	200.00	0.00	-0.00	-26.47	-1.75	130.77	215.64	247.37	0.00	611.93
635	19.38	1.14	-5.04	1112.09	393.94	0.00	177.33	-16.40	-0.99	96.28	211.09	245.64	0.00	627.99
636	-0.00	-0.00	-0.00	903.00	200.00	0.00	-0.00	-8.01	-0.99	72.48	207.16	243.37	0.00	521.80
637	-0.00	-0.00	-0.00	903.00	200.00	0.00	-0.00	-1.83	-0.92	54.93	200.83	241.67	0.00	450.90
638	19.61	1.14	-5.04	1121.18	381.82	0.00	-95.02	1.37	-0.61	43.64	198.25	239.86	0.00	404.62
639	-0.00	-0.00	-0.00	903.00	200.00	0.00	-0.00	2.29	-0.31	34.94	197.82	238.43	0.00	308.54
640	-0.00	-0.00	-0.00	903.00	200.00	0.00	-0.00	3.28	-1.07	26.86	196.02	235.23	0.00	141.84
641	-0.00	-0.00	-0.00	903.00	200.00	0.00	-0.00	4.58	-1.53	20.14	190.91	236.36	0.00	160.22
642	-0.00	-0.00	-0.00	903.00	200.00	0.00	-0.00	4.58	-1.91	15.87	196.15	234.62	0.00	6.16
643	-0.00	-0.00	-0.00	903.00	200.00	0.00	-0.00	3.59	-1.75	11.75	190.91	228.57	0.00	48.35
644	19.61	1.53	-5.04	1121.18	381.82	0.00	-109.59	1.91	-1.14	6.41	200.00	233.33	0.00	132.24
645	19.61	1.45	-5.04	1139.36	381.82	0.00	-96.41	-0.00	-0.00	-0.00	300.00	200.00	0.00	-0.00
646	-0.00	-0.00	-0.00	903.00	200.00	0.00	-0.00	-0.00	-0.00	-0.00	300.00	200.00	0.00	-0.00
647	19.76	1.45	-5.19	1114.76	382.35	0.00	-22.44	-0.00	-0.00	-0.00	300.00	200.00	0.00	-0.00
648	-0.00	-0.00	-0.00	903.00	200.00	0.00	-0.00	-0.00	-0.00	-0.00	300.00	200.00	0.00	-0.00
649	-0.00	-0.00	-0.00	903.00	200.00	0.00	-0.00	-0.00	-0.00	-0.00	300.00	200.00	0.00	-0.00
650	19.61	1.60	-5.04	1121.18	381.82	0.00	-80.46	-0.00	-0.00	-0.00	300.00	200.00	0.00	-0.00
651	19.45	1.37	-5.19	1132.41	376.47	0.00	-200.61	-0.00	-0.00	-0.00	300.00	200.00	0.00	-0.00
652	19.45	1.45	-5.04	1121.18	381.82	0.00	-29.13	-0.00	-0.00	-0.00	300.00	200.00	0.00	-0.00
653	19.30	1.68	-5.04	1121.18	381.82	0.00	-129.70	-0.00	-0.00	-0.00	300.00	200.00	0.00	-0.00
654	-0.00	-0.00	-0.00	903.00	200.00	0.00	-0.00	-0.00	-0.00	-0.00	300.00	200.00	0.00	-0.00
655	19.45	1.53	-5.04	1103.00	387.88	0.00	145.65	-0.00	-0.00	-0.00	300.00	200.00	0.00	-0.00
656	-0.00	-0.00	-0.00	903.00	200.00	0.00	-0.00	-0.00	-0.00	-0.00	300.00	200.00	0.00	-0.00
657	19.45	1.91	-5.19	1123.59	370.59	0.00	-329.19	-0.00	-0.00	-0.00	300.00	200.00	0.00	-0.00
658	19.23	1.91	-5.19	1123.59	382.35	0.00	-73.38	-0.00	-0.00	-0.00	300.00	200.00	0.00	-0.00
659	-0.00	-0.00	-0.00	903.00	200.00	0.00	-0.00	-0.00	-0.00	-0.00	300.00	200.00	0.00	-0.00
660	19.15	1.75	-5.04	1130.27	387.88	0.00	17.57	-0.00	-0.00	-0.00	300.00	200.00	0.00	-0.00
661	19.30	1.83	-5.04	1130.27	387.88	0.00	51.79	-0.00	-0.00	-0.00	300.00	200.00	0.00	-0.00
662	19.30	1.83	-5.19	1123.59	376.47	0.00	-179.07	-0.00	-0.00	-0.00	300.00	200.00	0.00	-0.00
663	19.38	1.83	-5.04	1130.27	387.88	0.00	89.01	-0.00	-0.00	-0.00	300.00	200.00	0.00	-0.00
664	19.30	1.91	-5.04	1112.09	381.82	0.00	-70.75	-0.00	-0.00	-0.00	300.00	200.00	0.00	-0.00
665	19.23	1.83	-5.19	1105.94	388.24	0.00	111.75	-0.00	-0.00	-0.00	300.00	200.00	0.00	-0.00
666	-0.00	-0.00	-0.00	903.00	200.00	0.00	-0.00	-0.00	-0.00	-0.00	300.00	200.00	0.00	-0.00
667	19.07	1.98	-5.19	1123.59	376.47	0.00	-230.23	-0.00	-0.00	-0.00	300.00	200.00	0.00	-0.00
668	-0.00	-0.00	-0.00	903.00	200.00	0.00	-0.00	-0.00	-0.00	-0.00	300.00	200.00	0.00	-0.00
669	19.07	1.91	-5.04	1130.27	387.88	0.00	-8.55	-0.00	-0.00	-0.00	300.00	200.00	0.00	-0.00
670	19.23	1.91	-5.19	1132.41	388.24	0.00	45.78	-0.00	-0.00	-0.00	300.00	200.00	0.00	-0.00
671	-0.00	-0.00	-0.00	903.00	200.00	0.00	-0.00	-0.00	-0.00	-0.00	300.00	200.00	0.00	-0.00
672	19.15	1.91	-5.19	1123.59	364.71	0.00	-379.45	-0.00	-0.00	-0.00	300.00	200.00	0.00	-0.00
673	19.07	1.91	-5.19	1114.76	370.59	0.00	-240.10	-0.00	-0.00	-0.00	300.00	200.00	0.00	-0.00
674	-0.00	-0.00	-0.00	903.00	200.00	0.00	-0.00	-0.00	-0.00	-0.00	300.00	200.00	0.00	-0.00
675	19.07	1.75	-5.04	1130.27	387.88	0.00	-19.65	-0.00	-0.00	-0.00	300.00	200.00	0.00	-0.00
676	19.23	1.91	-5.34	1125.86	377.14	0.00	-132.10	-0.00	-0.00	-0.00	300.00	200.00	0.00	-0.00
677	19.23	1.91	-5.19	1132.41	382.35	0.00	-67.32	-0.00	-0.00	-0.00	300.00	200.00	0.00	-0.00
678	18.92	1.75	-5.19	1132.41	376.47	0.00	-199.26	-0.00	-0.00	-0.00	300.00	200.00	0.00	-0.00
679	19.15	1.83	-5.19	1123.59	370.59	0.00	-272.86	-0.00	-0.00	-0.00	300.00	200.00	0.00	-0.00
680	19.00	1.98	-5.04	1130.27	387.88	0.00	28.44	-0.00	-0.00	-0.00	300.00	200.00	0.00	-0.00
681	19.00	1.75	-5.04	1130.27	381.82	0.00	-80.46	-0.00	-0.00	-0.00	300.00	200.00	0.00	-0.00
682	19.00	1.83	-5.04	1130.27	393.94	0.00	178.25	-0.00	-0.00	-0.00	300.00	200.00	0.00	-0.00
683	19.15	1.83	-5.34	1108.71	382.86	0.00	80.87	-0.00	-0.00	-0.00	300.00	200.00	0.00	-0.00
684	-0.00	-0.00	-0.00	903.00	200.00	0.00	-0.00	-0.00	-0.00	-0.00	300.00	200.00	0.00	-0.00
685	18.77	1.91	-5.34	1108.71	377.14	0.00	-157.60	-0.00	-0.00	-0.00	300.00	200.00	0.00	-0.00
686	19.07	1.83	-5.19	1132.41	388.24	0.00	126.11	-0.00	-0.00	-0.00	300.00	200.00	0.00	-0.00
687	19.00	2.06	-5.34	1125.86	371.43	0.00	-292.31	-0.00	-0.00	-0.00	300.00	200.00	0.00	-0.00
688	-0.00	-0.00	-0.00	903.00	200.00	0.00	-0.00	-0.00	-0.00	-0.00	300.00	200.00	0.00	-0.00
689	18.84	2.06	-5.19	1114.76	382.35	0.00	1.80	-0.00	-0.00	-0.00	300.00	200.00	0.00	-0.00
690	-0.00	-0.00	-0.00	903.00	200.00	0.00	-0.00	-0.00	-0.00	-0.00	300.00	200.00	0.00	-0.00
691	18.84	1.98	-5.04	1139.36	400.00	0.00	278.82	-0.00	-0.00	-0.00	300.00	200.00	0.00	-0.00
692	-0.00	-0.00	-0.00	903.00	200.00	0.00	-0.00	-0.00	-0.00	-0.00	300.00	200.00	0.00	-0.00
693	-0.00	-0.00	-0.00	903.00	200.00	0.00	-0.00	-0.00	-0.00	-0.00	300.00	200.00	0.00	-0.00
694	18.69	1.98	-5.19	1114.76	394.12	0.00	232.92	-0.00	-0.00	-0.00	300.00	200.00	0.00	-0.00
695	18.77	2.06	-5.04	1130.27	393.94	0.00	196.28	-0.00	-0.00	-0.00	300.00	200.00	0.00	-0.00
696	18.77	1.98	-5.04	1130.27	393.94	0.00	213.62	-0.00	-0.00	-0.00	300.00	200.00	0.00	-0.00
697	-0.00	-0.00	-0.00	903.00	200.00	0.00	-0.00	-0.00	-0.00	-0.00	300.00	200.00	0.00	-0.00
698	-0.00	-0.00	-0.00	903.00	200.00	0.00	-0.00	-0.00	-0.00	-0.00	300.00	200.00	0.00	-0.00
699	-0.00	-0.00	-0.00	903.00	200.00	0.00	-0.00	-0.00	-0.00	-0.00	300.00	200.00	0.00	-0.00
700	18.69	1.98	-5.19	1141.24	370.59	0.00	-259.40	-0.00	-0.00	-0.00	300.00	200.00	0.00	-0.00
701	18.54	2.06	-5.19	1114.76	388.24	0.00	100.98	-0.00	-0.00	-0.00	300.00	200.00	0.00	-0.00
702	-0.00	-0.00	-0.00	903.00	200.00	0.00	-0.00	-0.00	-0.00	-0.00	300.00	200.00	0.00	-0.00
703	18.23	1.98	-5.04	1130.27	393.94	0.00	155.82	-0.00	-0.00	-0.00	300.00	200.00	0.00	-0.00
704	18.39	2.14	-5.34	1125.86	382.86	0.00	2.18	-0.00	-0.00	-0.00	300.00	200.00	0.00	-0.00
705	-0.00	-0.00	-0.00	903.00	200.00	0.00	-0.00	-0.00	-0.00	-0.00	300.00	200.00	0.00	-0.00
706	18.16	1.98	-5.19	1123.59	388.24	0.00	119.38	-0.00	-0.00	-0.00	300.00	200.00	0.00	-0.00
707	-0.00	-0.00	-0.00	903.00	200.00	0.00	-0.00	-0.00	-0.00	-0.00	300.00	200.00	0.00	-0.00
708	18.16	2.06	-5.04	1157.55	387.88	0.00	3.24	-0.00	-0.00	-0.00	300.00	200.00	0.00	-0.00
709	18.16	2.14	-5.19	1123.59	382.35	0.00	-66.87	-0.00	-0.00	-0.00	300.00	200.00	0.00	-0.00
710	18.16	2.06	-5.34	1108.71	382.86	0.00	35.53	-0.00	-0.00	-0.00	300.00	200.00	0.00	-0.00
711	18.16	1.98	-5.04	1139.36	393.94	0.00	168.77	-0.00	-0.00	-0.00	300.00	200.00	0.00	-0.00
712	18.08	1.98	-5.49	1111.33	394.44	0.00	241.60	-0.00	-0.00	-0.00	300.00	200.00	0.00	-0.00
713	18.16	1.98	-5.19	1141.24	388.24	0.00	130.15	-0.00	-0.00	-0.00	300.00	200.00	0.00	-0.00
714	18.16	2.14	-5.19	1132.41	370.59	0.00	-207.79	-0.00	-0.00	-0.00	300.00	200.00	0.00	-0.00
715	17.78	2.06	-5.04	1148.45	393.94	0.00	149.58	-0.00	-0.00	-0.00	300.00	200.00	0.00	-0.00
716	17.78	1.98	-5.19	1123.59	388.24	0.00	70.46	-0.00	-0.00	-0.00	300.00	200.00	0.00	-0.00
717	-0.00	-0.00	-0.00	903.00	200.00	0.00	-0.00	-0.00	-0.00	-0.00	300.00	200.00	0.00	-0.00
718	-0.00	-0.00	-0.00	903.00	200.00	0.00	-0.00	-0.00	-0.00	-0.00	300.00	200.00	0.00	-0.00
719	17.85	2.14	-5.19	1132.41	394.12	0.00	160.22	-0.00	-0.00	-0.00	300.00	200.00	0.00	-0.00
720	-0.00	-0.00	-0.00	903.00	200.00	0.00	-0.00	-0.00	-0.00	-0.00	300.00	200.00	0.00	-0.00
721	-0.00	-0.00	-0.00	903.00	200.00	0.00	-0.00	-0.00	-0.00	-0.00	300.00	200.00	0.00	-0.00
722	17.85	2.14	-5.65	1105.70	378.38	0.00	-40.83	-0.00	-0.00	-0.00	300.00	200.00	0.00	-0.00
723	17.78	2.06	-5.49	1119.67	394.44	0.00	217.86	0.00	0.00	0.00	300.00	200.00	0.00	0.00
724	17.70	2.14	-5.34	1117.29	382.86	0.00	55.15	-0.00	-0.00	-0.00	300.00	200.00	0.00	-0.00
725	17.62	2.29	-5.65	1105.70	372.97	0.00	-116.30	-0.00	-0.00	-0.00	300.00	200.00	0.00	-0.00
726	17.85	2.44	-5.34	1117.29	382.86	0.00	17.66	-0.00	-0.00	-0.00	300.00	200.00	0.00	-0.00
727	18.01	2.21	-5.19	1150.06	394.12	0.00	179.07	-0.00	-0.00	-0.00	300.00	200.00	0.00	-0.00
728	17.78	2.59	-5.04	1130.27	381.82	0.00	-12.48	-0.00	-0.00	-0.00	300.00	200.00	0.00	-0.00
729	17.85	2.14	-5.04	1148.45	381.82	0.00	-2.08	-0.00	-0.00	-0.00	300.00	200.00	0.00	-0.00
730	18.01	2.52	-5.19	1141.24	394.12	0.00	171.66	-0.00	-0.00	-0.00	300.00	200.00	0.00	-0.00
731	18.01	2.59	-5.34	1125.86	377.14	0.00	-89.37	-0.00	-0.00	-0.00	300.00	200.00	0.00	-0.00
732	17.93	2.59	-5.19	1150.06	394.12	0.00	184.45	-0.00	-0.00	-0.00	300.00	200.00	0.00	-0.00
733	-0.00	-0.00	-0.00	903.00	200.00	0.00	-0.00	-0.00	-0.00	-0.00	300.00	200.00	0.00	-0.00
734	17.93	2.75	-5.19	1150.06	376.47	0.00	-169.64	-0.00	-0.00	-0.00	300.00	200.00	0.00	-0.00
735	17.93	2.29	-5.49	1111.33	372.22	0.00	-44.08	-0.00	-0.00	-0.00	300.00	200.00	0.00	-0.00
736	17.70	2.59	-5.19	1167.71	370.59	0.00	-253.57	-0.00	-0.00	-0.00	300.00	200.00	0.00	-0.00
737	-0.00	-0.00	-0.00	903.00	200.00	0.00	-0.00	-0.00	-0.00	-0.00	300.00	200.00	0.00	-0.00
738	17.62	2.59	-5.04	1157.55	387.88	0.00	110.28	-0.00	-0.00	-0.00	300.00	200.00	0.00	-0.00
739	17.47	2.75	-5.04	1148.45	400.00	0.00	279.51	-0.00	-0.00	-0.00	300.00	200.00	0.00	-0.00
740	17.47	2.59	-5.49	1119.67	372.22	0.00	-93.67	-0.00	-0.00	-0.00	300.00	200.00	0.00	-0.00
741	-0.00	-0.00	-0.00	903.00	200.00	0.00	-0.00	-0.00	-0.00	-0.00	300.00	200.00	0.00	-0.00
742	17.24	2.67	-5.34	1125.86	388.57	0.00	69.97	-0.00	-0.00	-0.00	300.00	200.00	0.00	-0.00
743	17.24	2.52	-5.19	1141.24	382.35	0.00	3.81	-0.00	-0.00	-0.00	300.00	200.00	0.00	-0.00
744	17.17	2.44	-5.34	1134.43	382.86	0.00	33.35	-0.00	-0.00	-0.00	300.00	200.00	0.00	-0.00
745	17.17	2.52	-5.04	1130.27	375.76	0.00	-118.60	-0.00	-0.00	-0.00	300.00	200.00	0.00	-0.00
746	17.55	2.21	-5.19	1132.41	382.35	0.00	60.14	-0.00	-0.00	-0.00	300.00	200.00	0.00	-0.00
747	17.55	2.29	-5.04	1148.45	400.00	0.00	315.58	-0.00	-0.00	-0.00	300.00	200.00	0.00	-0.00
748	17.32	2.21	-5.19	1114.76	376.47	0.00	-44.43	-0.00	-0.00	-0.00	300.00	200.00	0.00	-0.00
749	17.32	2.21	-5.04	1148.45	387.88	0.00	9.94	-0.00	-0.00	-0.00	300.00	200.00	0.00	-0.00
750	17.32	2.21	-5.04	1130.27	381.82	0.00	13.87	-0.00	-0.00	-0.00	300.00	200.00	0.00	-0.00
751	17.47	2.06	-5.04	1130.27	381.82	0.00	7.63	-0.00	-0.00	-0.00	300.00	200.00	0.00	-0.00
752	17.47	2.21	-5.19	1141.24	382.35	0.00	-19.07	-0.00	-0.00	-0.00	300.00	200.00	0.00	-0.00
753	17.62	2.21	-5.19	1132.41	382.35	0.00	74.05	-0.00	-0.00	-0.00	300.00	200.00	0.00	-0.00
754	17.62	2.21	-5.19	1114.76	376.47	0.00	-36.35	-0.00	-0.00	-0.00	300.00	200.00	0.00	-0.00
755	17.62	2.44	-5.04	1130.27	387.88	0.00	32.60	-0.00	-0.00	-0.00	300.00	200.00	0.00	-0.00
756	17.62	2.14	-5.04	1130.27	381.82	0.00	86.70	-0.00	-0.00	-0.00	300.00	200.00	0.00	-0.00
757	17.78	2.21	-5.19	1114.76	376.47	0.00	13.46	0.00	0.00	0.00	300.00	200.00	0.00	0.00
758	17.62	2.06	-5.19	1123.59	394.12	0.00	288.80	-0.00	-0.00	-0.00	300.00	200.00	0.00	-0.00
759	17.62	2.14	-5.19	1132.41	382.35	0.00	45.78	-0.00	-0.00	-0.00	300.00	200.00	0.00	-0.00
760	17.55	2.14	-5.04	1139.36	387.88	0.00	113.98	-0.00	-0.00	-0.00	300.00	200.00	0.00	-0.00
761	-0.00	-0.00	-0.00	903.00	200.00	0.00	-0.00	-0.00	-0.00	-0.00	300.00	200.00	0.00	-0.00
762	-0.00	-0.00	-0.00	903.00	200.00	0.00	-0.00	-0.00	-0.00	-0.00	300.00	200.00	0.00	-0.00
763	17.62	2.29	-5.19	1132.41	376.47	0.00	-92.90	-0.00	-0.00	-0.00	300.00	200.00	0.00	-0.00
764	17.55	2.14	-5.34	1108.71	371.43	0.00	-109.21	-0.00	-0.00	-0.00	300.00	200.00	0.00	-0.00
765	17.55	2.14	-5.04	1139.36	387.88	0.00	91.09	-0.00	-0.00	-0.00	300.00	200.00	0.00	-0.00
766	-0.00	-0.00	-0.00	903.00	200.00	0.00	-0.00	-0.00	-0.00	-0.00	300.00	200.00	0.00	-0.00
767	17.55	2.21	-5.19	1123.59	388.24	0.00	137.10	-0.00	-0.00	-0.00	300.00	200.00	0.00	-0.00
768	17.62	2.14	-5.04	1139.36	387.88	0.00	128.31	-0.00	-0.00	-0.00	300.00	200.00	0.00	-0.00
769	17.55	2.21	-5.04	1130.27	393.94	0.00	176.63	-0.00	-0.00	-0.00	300.00	200.00	0.00	-0.00
770	17.62	2.06	-5.19	1123.59	382.35	0.00	58.57	-0.00	-0.00	-0.00	300.00	200.00	0.00	-0.00
771	17.62	2.06	-5.19	1123.59	376.47	0.00	-45.10	-0.00	-0.00	-0.00	300.00	200.00	0.00	-0.00
772	17.62	2.14	-5.04	1139.36	387.88	0.00	151.20	-0.00	-0.00	-0.00	300.00	200.00	0.00	-0.00
773	17.70	2.14	-5.04	1148.45	381.82	0.00	-29.82	-0.00	-0.00	-0.00	300.00	200.00	0.00	-0.00
774	17.47	2.14	-5.04	1130.27	393.94	0.00	202.06	-0.00	-0.00	-0.00	300.00	200.00	0.00	-0.00
775	17.55	2.14	-5.19	1123.59	376.47	0.00	-98.28	-0.00	-0.00	-0.00	300.00	200.00	0.00	-0.00
776	17.55	2.14	-5.19	1123.59	382.35	0.00	50.71	-0.00	-0.00	-0.00	300.00	200.00	0.00	-0.00
777	-0.00	-0.00	-0.00	903.00	200.00	0.00	-0.00	-0.00	-0.00	-0.00	300.00	200.00	0.00	-0.00
778	17.62	2.21	-5.34	1117.29	371.43	0.00	-130.79	-0.00	-0.00	-0.00	300.00	200.00	0.00	-0.00
779	17.47	2.14	-5.19	1123.59	388.24	0.00	116.68	-0.00	-0.00	-0.00	300.00	200.00	0.00	-0.00
780	17.62	2.14	-5.34	1117.29	377.14	0.00	-13.73	-0.00	-0.00	-0.00	300.00	200.00	0.00	-0.00
781	17.62	1.91	-5.04	1130.27	387.88	0.00	222.64	-0.00	-0.00	-0.00	300.00	200.00	0.00	-0.00
782	17.55	2.21	-5.04	1139.36	387.88	0.00	50.17	-0.00	-0.00	-0.00	300.00	200.00	0.00	-0.00
783	17.47	2.14	-5.19	1123.59	382.35	0.00	59.69	-0.00	-0.00	-0.00	300.00	200.00	0.00	-0.00
784	17.62	2.14	-5.04	1139.36	381.82	0.00	-1.39	-0.00	-0.00	-0.00	300.00	200.00	0.00	-0.00
785	17.55	2.14	-5.04	1130.27	381.82	0.00	-64.50	-0.00	-0.00	-0.00	300.00	200.00	0.00	-0.00
786	17.62	2.06	-5.04	1130.27	375.76	0.00	-25.66	-0.00	-0.00	-0.00	300.00	200.00	0.00	-0.00
787	17.55	2.06	-5.49	1111.33	366.67	0.00	-136.69	-0.00	-0.00	-0.00	300.00	200.00	0.00	-0.00
788	17.55	2.14	-5.19	1141.24	382.35	0.00	-9.87	-0.00	-0.00	-0.00	300.00	200.00	0.00	-0.00
789	17.47	1.98	-5.19	1123.59	382.35	0.00	24.68	-0.00	-0.00	-0.00	300.00	200.00	0.00	-0.00
790	17.32	2.06	-5.19	1123.59	382.35	0.00	25.81	-0.00	-0.00	-0.00	300.00	200.00	0.00	-0.00
791	17.47	2.14	-5.19	1123.59	382.35	0.00	36.80	-0.00	-0.00	-0.00	300.00	200.00	0.00	-0.00
792	17.47	1.98	-5.04	1130.27	369.70	0.00	-163.92	-0.00	-0.00	-0.00	300.00	200.00	0.00	-0.00
793	17.62	2.21	-5.34	1125.86	382.86	0.00	51.66	-0.00	-0.00	-0.00	300.00	200.00	0.00	-0.00
794	17.47	2.06	-5.19	1123.59	376.47	0.00	-49.14	-0.00	-0.00	-0.00	300.00	200.00	0.00	-0.00
795	17.47	2.14	-5.34	1117.29	377.14	0.00	-40.76	-0.00	-0.00	-0.00	300.00	200.00	0.00	-0.00
796	17.47	2.06	-5.04	1139.36	387.88	0.00	94.79	-0.00	-0.00	-0.00	300.00	200.00	0.00	-0.00
797	17.62	1.98	-5.19	1132.41	376.47	0.00	-22.89	-0.00	-0.00	-0.00	300.00	200.00	0.00	-0.00
798	17.55	2.29	-5.19	1123.59	376.47	0.00	-109.06	-0.00	-0.00	-0.00	300.00	200.00	0.00	-0.00
799	17.47	1.91	-5.19	1123.59	382.35	0.00	87.29	-0.00	-0.00	-0.00	300.00	200.00	0.00	-0.00
800	17.47	2.14	-5.19	1123.59	370.59	0.00	-214.52	-0.00	-0.00	-0.00	300.00	200.00	0.00	-0.00
801	17.32	2.21	-5.19	1123.59	376.47	0.00	-109.73	-0.00	-0.00	-0.00	300.00	200.00	0.00	-0.00
802	17.47	2.14	-5.19	1141.24	382.35	0.00	-0.90	-0.00	-0.00	-0.00	300.00	200.00	0.00	-0.00
803	-0.00	-0.00	-0.00	903.00	200.00	0.00	-0.00	-0.00	-0.00	-0.00	300.00	200.00	0.00	-0.00
804	17.55	2.06	-5.04	1139.36	393.94	0.00	215.47	-0.00	-0.00	-0.00	300.00	200.00	0.00	-0.00
805	17.47	2.29	-5.04	1139.36	387.88	0.00	40.69	-0.00	-0.00	-0.00	300.00	200.00	0.00	-0.00
806	17.24	2.06	-5.19	1123.59	388.24	0.00	90.43	-0.00	-0.00	-0.00	300.00	200.00	0.00	-0.00
807	17.47	2.14	-5.04	1130.27	393.94	0.00	247.84	-0.00	-0.00	-0.00	300.00	200.00	0.00	-0.00
808	17.32	2.06	-5.19	1123.59	382.35	0.00	25.81	-0.00	-0.00	-0.00	300.00	200.00	0.00	-0.00
809	17.32	2.06	-5.04	1130.27	375.76	0.00	-125.08	-0.00	-0.00	-0.00	300.00	200.00	0.00	-0.00
810	17.47	1.98	-5.34	1125.86	377.14	0.00	-2.18	-0.00	-0.00	-0.00	300.00	200.00	0.00	-0.00
811	17.32	2.21	-5.34	1108.71	382.86	0.00	56.68	-0.00	-0.00	-0.00	300.00	200.00	0.00	-0.00
812	17.47	2.14	-5.19	1123.59	376.47	0.00	-88.86	-0.00	-0.00	-0.00	300.00	200.00	0.00	-0.00
813	17.47	2.06	-5.04	1130.27	381.82	0.00	30.52	-0.00	-0.00	-0.00	300.00	200.00	0.00	-0.00
814	17.32	2.14	-5.19	1123.59	382.35	0.00	8.98	-0.00	-0.00	-0.00	300.00	200.00	0.00	-0.00
815	17.55	2.21	-5.19	1132.41	376.47	0.00	-88.86	-0.00	-0.00	-0.00	300.00	200.00	0.00	-0.00
816	17.47	1.98	-5.19	1141.24	382.35	0.00	81.23	-0.00	-0.00	-0.00	300.00	200.00	0.00	-0.00
817	17.47	2.06	-5.34	1117.29	371.43	0.00	-147.14	-0.00	-0.00	-0.00	300.00	200.00	0.00	-0.00
818	17.24	2.14	-5.19	1123.59	388.24	0.00	96.49	-0.00	-0.00	-0.00	300.00	200.00	0.00	-0.00
819	17.32	1.98	-5.04	1130.27	387.88	0.00	102.19	-0.00	-0.00	-0.00	300.00	200.00	0.00	-0.00
820	17.47	2.21	-5.19	1132.41	394.12	0.00	205.99	-0.00	-0.00	-0.00	300.00	200.00	0.00	-0.00
821	17.32	2.14	-5.04	1139.36	400.00	0.00	258.01	-0.00	-0.00	-0.00	300.00	200.00	0.00	-0.00
822	17.55	2.14	-5.04	1130.27	387.88	0.00	133.40	-0.00	-0.00	-0.00	300.00	200.00	0.00	-0.00
823	-0.00	-0.00	-0.00	903.00	200.00	0.00	-0.00	-0.00	-0.00	-0.00	300.00	200.00	0.00	-0.00
824	17.47	1.98	-5.19	1123.59	370.59	0.00	-135.09	-0.00	-0.00	-0.00	300.00	200.00	0.00	-0.00
825	17.47	1.91	-5.04	1148.45	387.88	0.00	159.29	-0.00	-0.00	-0.00	300.00	200.00	0.00	-0.00
826	17.32	2.14	-5.19	1132.41	376.47	0.00	-203.30	-0.00	-0.00	-0.00	300.00	200.00	0.00	-0.00
827	17.47	2.14	-5.04	1139.36	375.76	0.00	-112.13	-0.00	-0.00	-0.00	300.00	200.00	0.00	-0.00
828	17.47	1.98	-5.04	1130.27	393.94	0.00	168.08	-0.00	-0.00	-0.00	300.00	200.00	0.00	-0.00
829	17.32	1.98	-5.04	1130.27	381.82	0.00	43.00	-0.00	-0.00	-0.00	300.00	200.00	0.00	-0.00
830	17.55	2.29	-5.19	1132.41	382.35	0.00	-3.14	-0.00	-0.00	-0.00	300.00	200.00	0.00	-0.00
831	17.24	2.21	-5.19	1123.59	376.47	0.00	-168.97	-0.00	-0.00	-0.00	300.00	200.00	0.00	-0.00
832	17.32	1.98	-5.19	1132.41	394.12	0.00	228.88	-0.00	-0.00	-0.00	300.00	200.00	0.00	-0.00
833	-0.00	-0.00	-0.00	903.00	200.00	0.00	-0.00	-0.00	-0.00	-0.00	300.00	200.00	0.00	-0.00
834	17.32	1.98	-5.34	1134.43	371.43	0.00	-168.06	-0.00	-0.00	-0.00	300.00	200.00	0.00	-0.00
835	17.47	2.06	-5.04	1148.45	387.88	0.00	98.95	-0.00	-0.00	-0.00	300.00	200.00	0.00	-0.00
836	17.24	2.14	-5.04	1139.36	381.82	0.00	43.70	-0.00	-0.00	-0.00	300.00	200.00	0.00	-0.00
837	-0.00	-0.00	-0.00	903.00	200.00	0.00	-0.00	-0.00	-0.00	-0.00	300.00	200.00	0.00	-0.00
838	17.32	2.06	-5.19	1132.41	382.35	0.00	-15.26	-0.00	-0.00	-0.00	300.00	200.00	0.00	-0.00
839	-0.00	-0.00	-0.00	903.00	200.00	0.00	-0.00	-0.00	-0.00	-0.00	300.00	200.00	0.00	-0.00
840	17.24	1.98	-5.04	1130.27	393.94	0.00	215.24	-0.00	-0.00	-0.00	300.00	200.00	0.00	-0.00
841	17.17	1.91	-5.34	1125.86	371.43	0.00	-114.44	-0.00	-0.00	-0.00	300.00	200.00	0.00	-0.00
842	17.17	2.21	-5.04	1130.27	387.88	0.00	44.39	-0.00	-0.00	-0.00	300.00	200.00	0.00	-0.00
843	-0.00	-0.00	-0.00	903.00	200.00	0.00	-0.00	-0.00	-0.00	-0.00	300.00	200.00	0.00	-0.00
844	17.24	2.06	-5.04	1148.45	400.00	0.00	242.06	-0.00	-0.00	-0.00	300.00	200.00	0.00	-0.00
845	17.47	1.98	-5.19	1123.59	376.47	0.00	-55.20	-0.00	-0.00	-0.00	300.00	200.00	0.00	-0.00
846	17.01	2.06	-5.19	1123.59	388.24	0.00	70.24	-0.00	-0.00	-0.00	300.00	200.00	0.00	-0.00
847	17.09	2.06	-5.19	1141.24	382.35	0.00	-143.84	-0.00	-0.00	-0.00	300.00	200.00	0.00	-0.00
848	17.47	1.98	-5.04	1130.27	393.94	0.00	236.74	-0.00	-0.00	-0.00	300.00	200.00	0.00	-0.00
849	17.24	1.91	-5.49	1119.67	372.22	0.00	-167.42	-0.00	-0.00	-0.00	300.00	200.00	0.00	-0.00
850	-0.00	-0.00	-0.00	903.00	200.00	0.00	-0.00	0.00	0.00	0.00	300.00	200.00	0.00	0.00
851	-0.00	-0.00	-0.00	903.00	200.00	0.00	-0.00	-0.00	-0.00	-0.00	300.00	200.00	0.00	-0.00
852	17.55	1.75	-5.04	1148.45	381.82	0.00	-55.49	-0.00	-0.00	-0.00	300.00	200.00	0.00	-0.00
853	17.55	1.83	-5.19	1132.41	376.47	0.00	-115.79	-0.00	-0.00	-0.00	300.00	200.00	0.00	-0.00
854	17.55	1.75	-5.04	1130.27	393.94	0.00	189.12	-0.00	-0.00	-0.00	300.00	200.00	0.00	-0.00
855	17.47	1.83	-5.19	1132.41	370.59	0.00	-232.02	-0.00	-0.00	-0.00	300.00	200.00	0.00	-0.00
856	17.62	1.83	-5.19	1132.41	388.24	0.00	105.02	-0.00	-0.00	-0.00	300.00	200.00	0.00	-0.00
857	17.62	1.75	-5.04	1139.36	393.94	0.00	165.07	-0.00	-0.00	-0.00	300.00	200.00	0.00	-0.00
858	17.55	1.83	-5.19	1123.59	370.59	0.00	-248.63	-0.00	-0.00	-0.00	300.00	200.00	0.00	-0.00
859	-0.00	-0.00	-0.00	903.00	200.00	0.00	-0.00	-0.00	-0.00	-0.00	300.00	200.00	0.00	-0.00
860	-0.00	-0.00	-0.00	903.00	200.00	0.00	-0.00	-0.00	-0.00	-0.00	300.00	200.00	0.00	-0.00
861	17.62	1.91	-5.34	1125.86	371.43	0.00	-219.07	0.00	0.00	0.00	300.00	200.00	0.00	0.00
862	17.78	1.83	-5.19	1123.59	376.47	0.00	-105.02	-0.00	-0.00	-0.00	300.00	200.00	0.00	-0.00
863	17.62	1.83	-5.19	1132.41	388.24	0.00	82.13	-0.00	-0.00	-0.00	300.00	200.00	0.00	-0.00
864	-0.00	-0.00	-0.00	903.00	200.00	0.00	-0.00	-0.00	-0.00	-0.00	300.00	200.00	0.00	-0.00
865	17.85	1.91	-5.34	1117.29	377.14	0.00	-130.14	-0.00	-0.00	-0.00	300.00	200.00	0.00	-0.00
866	17.70	1.83	-5.04	1130.27	393.94	0.00	224.26	-0.00	-0.00	-0.00	300.00	200.00	0.00	-0.00
867	-0.00	-0.00	-0.00	903.00	200.00	0.00	-0.00	-0.00	-0.00	-0.00	300.00	200.00	0.00	-0.00
868	-0.00	-0.00	-0.00	903.00	200.00	0.00	-0.00	-0.00	-0.00	-0.00	300.00	200.00	0.00	-0.00
869	-0.00	-0.00	-0.00	903.00	200.00	0.00	-0.00	-0.00	-0.00	-0.00	300.00	200.00	0.00	-0.00
870	17.78	1.98	-5.34	1125.86	388.57	0.00	71.93	-0.00	-0.00	-0.00	300.00	200.00	0.00	-0.00
871	18.01	1.83	-5.19	1114.76	382.35	0.00	11.67	-0.00	-0.00	-0.00	300.00	200.00	0.00	-0.00
872	17.62	2.06	-5.19	1141.24	376.47	0.00	-241.67	-0.00	-0.00	-0.00	300.00	200.00	0.00	-0.00
873	17.93	1.75	-5.04	1121.18	381.82	0.00	38.84	-0.00	-0.00	-0.00	300.00	200.00	0.00	-0.00
874	17.85	2.06	-5.19	1123.59	376.47	0.00	-142.04	-0.00	-0.00	-0.00	300.00	200.00	0.00	-0.00
875	-0.00	-0.00	-0.00	903.00	200.00	0.00	-0.00	-0.00	-0.00	-0.00	300.00	200.00	0.00	-0.00
876	-0.00	-0.00	-0.00	903.00	200.00	0.00	-0.00	-0.00	-0.00	-0.00	300.00	200.00	0.00	-0.00
877	18.01	1.98	-5.04	1112.09	381.82	0.00	-24.97	-0.00	-0.00	-0.00	300.00	200.00	0.00	-0.00
878	-0.00	-0.00	-0.00	903.00	200.00	0.00	-0.00	-0.00	-0.00	-0.00	300.00	200.00	0.00	-0.00
879	-0.00	-0.00	-0.00	903.00	200.00	0.00	-0.00	-0.00	-0.00	-0.00	300.00	200.00	0.00	-0.00
880	17.85	1.98	-5.04	1139.36	387.88	0.00	47.16	-0.00	-0.00	-0.00	300.00	200.00	0.00	-0.00
881	-0.00	-0.00	-0.00	903.00	200.00	0.00	-0.00	-0.00	-0.00	-0.00	300.00	200.00	0.00	-0.00
882	-0.00	-0.00	-0.00	903.00	200.00	0.00	-0.00	-0.00	-0.00	-0.00	300.00	200.00	0.00	-0.00
883	-0.00	-0.00	-0.00	903.00	200.00	0.00	-0.00	-0.00	-0.00	-0.00	300.00	200.00	0.00	-0.00
884	18.01	2.06	-5.04	1148.45	387.88	0.00	16.18	-0.00	-0.00	-0.00	300.00	200.00	0.00	-0.00
885	17.85	2.06	-5.19	1123.59	364.71	0.00	-283.41	-0.00	-0.00	-0.00	300.00	200.00	0.00	-0.00
886	-0.00	-0.00	-0.00	903.00	200.00	0.00	-0.00	-0.00	-0.00	-0.00	300.00	200.00	0.00	-0.00
887	-0.00	-0.00	-0.00	903.00	200.00	0.00	-0.00	-0.00	-0.00	-0.00	300.00	200.00	0.00	-0.00
888	17.78	1.98	-5.34	1108.71	365.71	0.00	-300.38	0.00	0.00	0.00	300.00	200.00	0.00	0.00
889	17.85	2.06	-5.19	1114.76	382.35	0.00	26.93	-0.00	-0.00	-0.00	300.00	200.00	0.00	-0.00
890	18.01	2.14	-5.19	1132.41	382.35	0.00	-21.99	-0.00	-0.00	-0.00	300.00	200.00	0.00	-0.00
891	17.85	2.21	-5.04	1130.27	387.88	0.00	36.07	-0.00	-0.00	-0.00	300.00	200.00	0.00	-0.00
892	-0.00	-0.00	-0.00	903.00	200.00	0.00	-0.00	-0.00	-0.00	-0.00	300.00	200.00	0.00	-0.00
893	17.70	1.98	-5.04	1130.27	387.88	0.00	82.30	-0.00	-0.00	-0.00	300.00	200.00	0.00	-0.00
894	17.93	2.14	-5.04	1130.27	387.88	0.00	67.74	-0.00	-0.00	-0.00	300.00	200.00	0.00	-0.00
895	17.93	2.06	-5.19	1123.59	370.59	0.00	-211.15	-0.00	-0.00	-0.00	300.00	200.00	0.00	-0.00
896	17.85	2.14	-5.04	1130.27	381.82	0.00	-31.90	-0.00	-0.00	-0.00	300.00	200.00	0.00	-0.00
897	17.93	2.06	-5.19	1141.24	376.47	0.00	-119.15	-0.00	-0.00	-0.00	300.00	200.00	0.00	-0.00
898	17.78	2.14	-5.04	1139.36	375.76	0.00	-195.82	-0.00	-0.00	-0.00	300.00	200.00	0.00	-0.00
899	17.85	1.98	-5.04	1121.18	400.00	0.00	368.29	-0.00	-0.00	-0.00	300.00	200.00	0.00	-0.00
900	17.93	1.98	-5.19	1132.41	382.35	0.00	-0.90	-0.00	-0.00	-0.00	300.00	200.00	0.00	-0.00
901	17.93	2.06	-5.19	1141.24	358.82	0.00	-435.55	-0.00	-0.00	-0.00	300.00	200.00	0.00	-0.00
902	17.85	1.98	-5.19	1123.59	376.47	0.00	-102.32	-0.00	-0.00	-0.00	300.00	200.00	0.00	-0.00
903	17.93	1.98	-5.19	1123.59	376.47	0.00	-65.97	-0.00	-0.00	-0.00	300.00	200.00	0.00	-0.00
904	17.93	2.21	-5.19	1132.41	370.59	0.00	-218.56	-0.00	-0.00	-0.00	300.00	200.00	0.00	-0.00
905	17.85	2.06	-5.04	1121.18	381.82	0.00	27.05	-0.00	-0.00	-0.00	300.00	200.00	0.00	-0.00
906	17.85	2.21	-5.04	1130.27	381.82	0.00	-49.24	-0.00	-0.00	-0.00	300.00	200.00	0.00	-0.00
907	17.93	1.98	-5.19	1132.41	376.47	0.00	-106.36	-0.00	-0.00	-0.00	300.00	200.00	0.00	-0.00
908	17.70	1.91	-5.19	1123.59	376.47	0.00	-66.64	-0.00	-0.00	-0.00	300.00	200.00	0.00	-0.00
909	17.85	2.14	-5.34	1117.29	371.43	0.00	-212.53	-0.00	-0.00	-0.00	300.00	200.00	0.00	-0.00
910	17.93	1.91	-5.19	1123.59	394.12	0.00	267.25	-0.00	-0.00	-0.00	300.00	200.00	0.00	-0.00
911	17.70	1.98	-5.19	1114.76	382.35	0.00	38.15	-0.00	-0.00	-0.00	300.00	200.00	0.00	-0.00
912	17.93	1.98	-5.04	1121.18	393.94	0.00	252.00	-0.00	-0.00	-0.00	300.00	200.00	0.00	-0.00
913	17.78	1.91	-5.04	1130.27	387.88	0.00	91.09	-0.00	-0.00	-0.00	300.00	200.00	0.00	-0.00
914	17.93	2.14	-5.34	1117.29	377.14	0.00	-74.11	-0.00	-0.00	-0.00	300.00	200.00	0.00	-0.00
915	18.01	2.14	-5.04	1112.09	387.88	0.00	120.91	-0.00	-0.00	-0.00	300.00	200.00	0.00	-0.00
916	17.70	1.91	-5.04	1139.36	381.82	0.00	-47.86	-0.00	-0.00	-0.00	300.00	200.00	0.00	-0.00
917	17.78	2.06	-5.34	1117.29	377.14	0.00	-61.91	-0.00	-0.00	-0.00	300.00	200.00	0.00	-0.00
918	17.78	2.14	-5.19	1114.76	388.24	0.00	170.09	-0.00	-0.00	-0.00	300.00	200.00	0.00	-0.00
919	17.78	1.98	-5.04	1139.36	381.82	0.00	39.53	-0.00	-0.00	-0.00	300.00	200.00	0.00	-0.00
920	17.70	1.98	-5.19	1123.59	388.24	0.00	170.54	-0.00	-0.00	-0.00	300.00	200.00	0.00	-0.00
921	17.78	1.98	-5.04	1130.27	387.88	0.00	119.53	-0.00	-0.00	-0.00	300.00	200.00	0.00	-0.00
922	17.70	2.14	-5.04	1130.27	387.88	0.00	47.63	-0.00	-0.00	-0.00	300.00	200.00	0.00	-0.00
923	17.70	1.91	-5.04	1130.27	393.94	0.00	298.47	-0.00	-0.00	-0.00	300.00	200.00	0.00	-0.00
924	17.78	2.21	-5.19	1132.41	376.47	0.00	-185.80	-0.00	-0.00	-0.00	300.00	200.00	0.00	-0.00
925	-0.00	-0.00	-0.00	903.00	200.00	0.00	-0.00	-0.00	-0.00	-0.00	300.00	200.00	0.00	-0.00
926	17.78	2.06	-5.19	1123.59	376.47	0.00	-86.84	-0.00	-0.00	-0.00	300.00	200.00	0.00	-0.00
927	17.70	1.98	-5.04	1130.27	393.94	0.00	258.24	-0.00	-0.00	-0.00	300.00	200.00	0.00	-0.00
928	17.78	2.14	-5.19	1123.59	382.35	0.00	-44.88	-0.00	-0.00	-0.00	300.00	200.00	0.00	-0.00
929	-0.00	-0.00	-0.00	903.00	200.00	0.00	-0.00	-0.00	-0.00	-0.00	300.00	200.00	0.00	-0.00
930	17.78	1.98	-5.04	1139.36	381.82	0.00	39.53	-0.00	-0.00	-0.00	300.00	200.00	0.00	-0.00
931	17.78	1.98	-5.19	1141.24	382.35	0.00	45.33	-0.00	-0.00	-0.00	300.00	200.00	0.00	-0.00
932	-0.00	-0.00	-0.00	903.00	200.00	0.00	-0.00	-0.00	-0.00	-0.00	300.00	200.00	0.00	-0.00
933	17.78	2.14	-5.19	1123.59	370.59	0.00	-208.24	-0.00	-0.00	-0.00	300.00	200.00	0.00	-0.00
934	17.62	2.06	-5.19	1123.59	382.35	0.00	81.46	-0.00	-0.00	-0.00	300.00	200.00	0.00	-0.00
935	17.78	2.14	-5.04	1139.36	387.88	0.00	134.09	-0.00	-0.00	-0.00	300.00	200.00	0.00	-0.00
936	17.78	1.98	-5.04	1148.45	387.88	0.00	83.46	-0.00	-0.00	-0.00	300.00	200.00	0.00	-0.00
937	17.70	2.14	-5.34	1117.29	377.14	0.00	-137.55	-0.00	-0.00	-0.00	300.00	200.00	0.00	-0.00
938	17.78	1.98	-5.04	1139.36	375.76	0.00	-136.87	-0.00	-0.00	-0.00	300.00	200.00	0.00	-0.00
939	17.78	2.06	-5.04	1121.18	381.82	0.00	13.18	-0.00	-0.00	-0.00	300.00	200.00	0.00	-0.00
940	17.62	2.14	-5.49	1111.33	366.67	0.00	-231.43	-0.00	-0.00	-0.00	300.00	200.00	0.00	-0.00
941	-0.00	-0.00	-0.00	903.00	200.00	0.00	-0.00	-0.00	-0.00	-0.00	300.00	200.00	0.00	-0.00
942	-0.00	-0.00	-0.00	903.00	200.00	0.00	-0.00	-0.00	-0.00	-0.00	300.00	200.00	0.00	-0.00
943	17.85	1.98	-5.04	1139.36	381.82	0.00	76.29	-0.00	-0.00	-0.00	300.00	200.00	0.00	-0.00
944	17.78	2.21	-5.19	1123.59	376.47	0.00	-74.72	-0.00	-0.00	-0.00	300.00	200.00	0.00	-0.00
945	17.78	2.06	-5.34	1117.29	365.71	0.00	-219.29	-0.00	-0.00	-0.00	300.00	200.00	0.00	-0.00
946	17.78	2.14	-5.04	1130.27	375.76	0.00	-153.51	-0.00	-0.00	-0.00	300.00	200.00	0.00	-0.00
947	17.93	2.14	-5.19	1132.41	376.47	0.00	-95.59	-0.00	-0.00	-0.00	300.00	200.00	0.00	-0.00
948	18.08	1.91	-5.19	1123.59	382.35	0.00	84.15	-0.00	-0.00	-0.00	300.00	200.00	0.00	-0.00
949	17.85	2.06	-5.04	1121.18	387.88	0.00	135.25	-0.00	-0.00	-0.00	300.00	200.00	0.00	-0.00
950	17.93	1.98	-5.04	1139.36	393.94	0.00	193.05	-0.00	-0.00	-0.00	300.00	200.00	0.00	-0.00
951	18.08	1.98	-5.34	1117.29	377.14	0.00	-14.39	-0.00	-0.00	-0.00	300.00	200.00	0.00	-0.00
952	17.70	2.14	-5.19	1105.94	376.47	0.00	-102.32	-0.00	-0.00	-0.00	300.00	200.00	0.00	-0.00
953	17.85	2.14	-5.04	1130.27	381.82	0.00	-54.79	-0.00	-0.00	-0.00	300.00	200.00	0.00	-0.00
954	17.85	2.06	-5.19	1132.41	376.47	0.00	-114.44	-0.00	-0.00	-0.00	300.00	200.00	0.00	-0.00
955	17.85	1.91	-5.04	1139.36	400.00	0.00	304.48	-0.00	-0.00	-0.00	300.00	200.00	0.00	-0.00
956	17.78	2.21	-5.19	1114.76	358.82	0.00	-437.57	-0.00	-0.00	-0.00	300.00	200.00	0.00	-0.00
957	17.78	2.06	-5.19	1123.59	382.35	0.00	86.39	-0.00	-0.00	-0.00	300.00	200.00	0.00	-0.00
958	18.01	2.06	-5.19	1123.59	376.47	0.00	-46.45	-0.00	-0.00	-0.00	300.00	200.00	0.00	-0.00
959	-0.00	-0.00	-0.00	903.00	200.00	0.00	-0.00	-0.00	-0.00	-0.00	300.00	200.00	0.00	-0.00
960	-0.00	-0.00	-0.00	903.00	200.00	0.00	-0.00	-0.00	-0.00	-0.00	300.00	200.00	0.00	-0.00
961	17.85	1.98	-5.19	1123.59	388.24	0.00	130.60	-0.00	-0.00	-0.00	300.00	200.00	0.00	-0.00
962	-0.00	-0.00	-0.00	903.00	200.00	0.00	-0.00	-0.00	-0.00	-0.00	300.00	200.00	0.00	-0.00
963	17.55	1.98	-5.04	1148.45	387.88	0.00	86.24	-0.00	-0.00	-0.00	300.00	200.00	0.00	-0.00
964	17.47	2.06	-5.19	1114.76	376.47	0.00	-168.30	-0.00	-0.00	-0.00	300.00	200.00	0.00	-0.00
965	-0.00	-0.00	-0.00	903.00	200.00	0.00	-0.00	-0.00	-0.00	-0.00	300.00	200.00	0.00	-0.00
966	17.62	2.06	-5.19	1123.59	382.35	0.00	-10.10	-0.00	-0.00	-0.00	300.00	200.00	0.00	-0.00
967	17.70	2.06	-5.34	1125.86	377.14	0.00	-93.08	-0.00	-0.00	-0.00	300.00	200.00	0.00	-0.00
968	17.62	1.98	-5.04	1157.55	393.94	0.00	120.68	-0.00	-0.00	-0.00	300.00	200.00	0.00	-0.00
969	17.70	1.98	-5.04	1130.27	393.94	0.00	189.58	-0.00	-0.00	-0.00	300.00	200.00	0.00	-0.00
970	-0.00	-0.00	-0.00	903.00	200.00	0.00	-0.00	-0.00	-0.00	-0.00	300.00	200.00	0.00	-0.00
971	-0.00	-0.00	-0.00	903.00	200.00	0.00	-0.00	-0.00	-0.00	-0.00	300.00	200.00	0.00	-0.00
972	17.70	1.83	-5.04	1130.27	393.94	0.00	292.92	-0.00	-0.00	-0.00	300.00	200.00	0.00	-0.00
973	17.32	1.83	-5.19	1132.41	388.24	0.00	1.80	-0.00	-0.00	-0.00	300.00	200.00	0.00	-0.00
974	17.62	1.91	-5.34	1117.29	377.14	0.00	-10.46	-0.00	-0.00	-0.00	300.00	200.00	0.00	-0.00
975	17.47	1.98	-5.04	1121.18	387.88	0.00	80.22	-0.00	-0.00	-0.00	300.00	200.00	0.00	-0.00
976	-0.00	-0.00	-0.00	903.00	200.00	0.00	-0.00	-0.00	-0.00	-0.00	300.00	200.00	0.00	-0.00
977	-0.00	-0.00	-0.00	903.00	200.00	0.00	-0.00	-0.00	-0.00	-0.00	300.00	200.00	0.00	-0.00
978	17.32	1.83	-5.19	1114.76	388.24	0.00	102.77	-0.00	-0.00	-0.00	300.00	200.00	0.00	-0.00
979	17.32	1.91	-5.19	1123.59	394.12	0.00	171.66	-0.00	-0.00	-0.00	300.00	200.00	0.00	-0.00
980	17.47	1.83	-5.04	1130.27	387.88	0.00	96.87	-0.00	-0.00	-0.00	300.00	200.00	0.00	-0.00
981	17.47	1.91	-5.19	1123.59	382.35	0.00	-50.04	-0.00	-0.00	-0.00	300.00	200.00	0.00	-0.00
982	17.47	1.83	-5.04	1139.36	381.82	0.00	-48.55	-0.00	-0.00	-0.00	300.00	200.00	0.00	-0.00
983	17.32	1.91	-5.04	1130.27	387.88	0.00	5.09	-0.00	-0.00	-0.00	300.00	200.00	0.00	-0.00
984	17.32	1.91	-5.19	1132.41	388.24	0.00	30.07	-0.00	-0.00	-0.00	300.00	200.00	0.00	-0.00
985	17.24	1.68	-5.19	1132.41	388.24	0.00	68.22	-0.00	-0.00	-0.00	300.00	200.00	0.00	-0.00
986	17.32	1.83	-5.04	1112.09	400.00	0.00	288.53	-0.00	-0.00	-0.00	300.00	200.00	0.00	-0.00
987	17.55	1.75	-5.34	1108.71	382.86	0.00	55.37	-0.00	-0.00	-0.00	300.00	200.00	0.00	-0.00
988	17.17	1.91	-5.04	1112.09	400.00	0.00	333.61	-0.00	-0.00	-0.00	300.00	200.00	0.00	-0.00
989	-0.00	-0.00	-0.00	903.00	200.00	0.00	-0.00	-0.00	-0.00	-0.00	300.00	200.00	0.00	-0.00
990	17.17	1.83	-5.04	1139.36	400.00	0.00	230.96	-0.00	-0.00	-0.00	300.00	200.00	0.00	-0.00
991	17.24	1.83	-5.04	1130.27	393.94	0.00	135.48	-0.00	-0.00	-0.00	300.00	200.00	0.00	-0.00
992	17.17	1.91	-5.19	1132.41	388.24	0.00	70.01	-0.00	-0.00	-0.00	300.00	200.00	0.00	-0.00
993	-0.00	-0.00	-0.00	903.00	200.00	0.00	-0.00	-0.00	-0.00	-0.00	300.00	200.00	0.00	-0.00
994	17.17	1.91	-5.19	1141.24	382.35	0.00	-139.35	-0.00	-0.00	-0.00	300.00	200.00	0.00	-0.00
995	-0.00	-0.00	-0.00	903.00	200.00	0.00	-0.00	-0.00	-0.00	-0.00	300.00	200.00	0.00	-0.00
996	17.17	1.91	-5.34	1134.43	365.71	0.00	-389.10	-0.00	-0.00	-0.00	300.00	200.00	0.00	-0.00
