# Supplementary material for: Musculoskeletal modeling and humanoid control of robots based on human gait data
Source: PeerJ Comput Sci. 2021 Aug 9;7:e657. doi: 10.7717/peerj-cs.657 (PMC8372000; doi:10.7717/peerj-cs.657)
Supplement: Supplemental Information 2 [file peerj-cs-07-657-s002.zip › force/Cap31.forces]

[Force Data]
NumberOfForcePlates=2
SampleRate=120.000000
NumberOfSamples=1035
#Sample	FX1	FY1	FZ1	X1	Y1	Z1	MZ1	FX2	FY2	FZ2	X2	Y2	Z2	MZ2
1	-0.00	-0.00	-0.00	903.00	200.00	0.00	-0.00	-0.00	-0.00	-0.00	300.00	200.00	0.00	-0.00
2	-0.00	-0.00	-0.00	903.00	200.00	0.00	-0.00	-0.00	-0.00	-0.00	300.00	200.00	0.00	-0.00
3	0.00	0.00	0.00	903.00	200.00	0.00	0.00	-0.00	-0.00	-0.00	300.00	200.00	0.00	-0.00
4	-0.00	-0.00	-0.00	903.00	200.00	0.00	-0.00	-0.00	-0.00	-0.00	300.00	200.00	0.00	-0.00
5	0.00	0.00	0.00	903.00	200.00	0.00	0.00	-0.00	-0.00	-0.00	300.00	200.00	0.00	-0.00
6	-0.00	-0.00	-0.00	903.00	200.00	0.00	-0.00	-0.00	-0.00	-0.00	300.00	200.00	0.00	-0.00
7	-0.00	-0.00	-0.00	903.00	200.00	0.00	-0.00	-0.00	-0.00	-0.00	300.00	200.00	0.00	-0.00
8	-0.00	-0.00	-0.00	903.00	200.00	0.00	-0.00	-0.00	-0.00	-0.00	300.00	200.00	0.00	-0.00
9	-0.00	-0.00	-0.00	903.00	200.00	0.00	-0.00	-0.00	-0.00	-0.00	300.00	200.00	0.00	-0.00
10	0.00	0.00	0.00	903.00	200.00	0.00	0.00	-0.00	-0.00	-0.00	300.00	200.00	0.00	-0.00
11	0.00	0.00	0.00	903.00	200.00	0.00	0.00	-0.00	-0.00	-0.00	300.00	200.00	0.00	-0.00
12	-0.00	-0.00	-0.00	903.00	200.00	0.00	-0.00	-0.00	-0.00	-0.00	300.00	200.00	0.00	-0.00
13	0.00	0.00	0.00	903.00	200.00	0.00	0.00	-0.00	-0.00	-0.00	300.00	200.00	0.00	-0.00
14	-0.00	-0.00	-0.00	903.00	200.00	0.00	-0.00	-0.00	-0.00	-0.00	300.00	200.00	0.00	-0.00
15	-0.00	-0.00	-0.00	903.00	200.00	0.00	-0.00	-0.00	-0.00	-0.00	300.00	200.00	0.00	-0.00
16	-0.00	-0.00	-0.00	903.00	200.00	0.00	-0.00	-0.00	-0.00	-0.00	300.00	200.00	0.00	-0.00
17	-0.00	-0.00	-0.00	903.00	200.00	0.00	-0.00	-0.00	-0.00	-0.00	300.00	200.00	0.00	-0.00
18	-0.00	-0.00	-0.00	903.00	200.00	0.00	-0.00	-0.00	-0.00	-0.00	300.00	200.00	0.00	-0.00
19	-0.00	-0.00	-0.00	903.00	200.00	0.00	-0.00	-0.00	-0.00	-0.00	300.00	200.00	0.00	-0.00
20	-0.00	-0.00	-0.00	903.00	200.00	0.00	-0.00	-0.00	-0.00	-0.00	300.00	200.00	0.00	-0.00
21	-0.00	-0.00	-0.00	903.00	200.00	0.00	-0.00	-0.00	-0.00	-0.00	300.00	200.00	0.00	-0.00
22	-0.00	-0.00	-0.00	903.00	200.00	0.00	-0.00	-0.00	-0.00	-0.00	300.00	200.00	0.00	-0.00
23	0.00	0.00	0.00	903.00	200.00	0.00	0.00	-0.00	-0.00	-0.00	300.00	200.00	0.00	-0.00
24	-0.00	-0.00	-0.00	903.00	200.00	0.00	-0.00	-0.00	-0.00	-0.00	300.00	200.00	0.00	-0.00
25	-0.00	-0.00	-0.00	903.00	200.00	0.00	-0.00	-0.00	-0.00	-0.00	300.00	200.00	0.00	-0.00
26	-0.00	-0.00	-0.00	903.00	200.00	0.00	-0.00	-0.00	-0.00	-0.00	300.00	200.00	0.00	-0.00
27	-0.00	-0.00	-0.00	903.00	200.00	0.00	-0.00	-0.00	-0.00	-0.00	300.00	200.00	0.00	-0.00
28	-0.00	-0.00	-0.00	903.00	200.00	0.00	-0.00	-0.00	-0.00	-0.00	300.00	200.00	0.00	-0.00
29	-0.00	-0.00	-0.00	903.00	200.00	0.00	-0.00	-0.00	-0.00	-0.00	300.00	200.00	0.00	-0.00
30	-0.00	-0.00	-0.00	903.00	200.00	0.00	-0.00	-0.00	-0.00	-0.00	300.00	200.00	0.00	-0.00
31	-0.00	-0.00	-0.00	903.00	200.00	0.00	-0.00	-0.00	-0.00	-0.00	300.00	200.00	0.00	-0.00
32	-0.00	-0.00	-0.00	903.00	200.00	0.00	-0.00	-0.00	-0.00	-0.00	300.00	200.00	0.00	-0.00
33	0.00	0.00	0.00	903.00	200.00	0.00	0.00	-0.00	-0.00	-0.00	300.00	200.00	0.00	-0.00
34	-0.00	-0.00	-0.00	903.00	200.00	0.00	-0.00	-0.00	-0.00	-0.00	300.00	200.00	0.00	-0.00
35	0.00	0.00	0.00	903.00	200.00	0.00	0.00	-0.00	-0.00	-0.00	300.00	200.00	0.00	-0.00
36	-0.00	-0.00	-0.00	903.00	200.00	0.00	-0.00	-0.00	-0.00	-0.00	300.00	200.00	0.00	-0.00
37	-0.00	-0.00	-0.00	903.00	200.00	0.00	-0.00	-0.00	-0.00	-0.00	300.00	200.00	0.00	-0.00
38	-0.00	-0.00	-0.00	903.00	200.00	0.00	-0.00	-0.00	-0.00	-0.00	300.00	200.00	0.00	-0.00
39	-0.00	-0.00	-0.00	903.00	200.00	0.00	-0.00	-0.00	-0.00	-0.00	300.00	200.00	0.00	-0.00
40	0.00	0.00	0.00	903.00	200.00	0.00	0.00	-0.00	-0.00	-0.00	300.00	200.00	0.00	-0.00
41	-0.00	-0.00	-0.00	903.00	200.00	0.00	-0.00	-0.00	-0.00	-0.00	300.00	200.00	0.00	-0.00
42	-0.00	-0.00	-0.00	903.00	200.00	0.00	-0.00	-0.00	-0.00	-0.00	300.00	200.00	0.00	-0.00
43	0.00	0.00	0.00	903.00	200.00	0.00	0.00	-0.00	-0.00	-0.00	300.00	200.00	0.00	-0.00
44	-0.00	-0.00	-0.00	903.00	200.00	0.00	-0.00	-0.00	-0.00	-0.00	300.00	200.00	0.00	-0.00
45	-0.00	-0.00	-0.00	903.00	200.00	0.00	-0.00	-0.00	-0.00	-0.00	300.00	200.00	0.00	-0.00
46	-0.00	-0.00	-0.00	903.00	200.00	0.00	-0.00	-0.00	-0.00	-0.00	300.00	200.00	0.00	-0.00
47	-0.00	-0.00	-0.00	903.00	200.00	0.00	-0.00	-0.00	-0.00	-0.00	300.00	200.00	0.00	-0.00
48	-0.00	-0.00	-0.00	903.00	200.00	0.00	-0.00	-0.00	-0.00	-0.00	300.00	200.00	0.00	-0.00
49	-0.00	-0.00	-0.00	903.00	200.00	0.00	-0.00	-0.00	-0.00	-0.00	300.00	200.00	0.00	-0.00
50	-0.00	-0.00	-0.00	903.00	200.00	0.00	-0.00	-0.00	-0.00	-0.00	300.00	200.00	0.00	-0.00
51	-0.00	-0.00	-0.00	903.00	200.00	0.00	-0.00	-0.00	-0.00	-0.00	300.00	200.00	0.00	-0.00
52	-0.00	-0.00	-0.00	903.00	200.00	0.00	-0.00	-0.00	-0.00	-0.00	300.00	200.00	0.00	-0.00
53	0.00	0.00	0.00	903.00	200.00	0.00	0.00	-0.00	-0.00	-0.00	300.00	200.00	0.00	-0.00
54	-0.00	-0.00	-0.00	903.00	200.00	0.00	-0.00	-0.00	-0.00	-0.00	300.00	200.00	0.00	-0.00
55	-0.00	-0.00	-0.00	903.00	200.00	0.00	-0.00	-0.00	-0.00	-0.00	300.00	200.00	0.00	-0.00
56	0.00	0.00	0.00	903.00	200.00	0.00	0.00	-0.00	-0.00	-0.00	300.00	200.00	0.00	-0.00
57	0.00	0.00	0.00	903.00	200.00	0.00	0.00	-0.00	-0.00	-0.00	300.00	200.00	0.00	-0.00
58	0.00	0.00	0.00	903.00	200.00	0.00	0.00	-0.00	-0.00	-0.00	300.00	200.00	0.00	-0.00
59	-0.00	-0.00	-0.00	903.00	200.00	0.00	-0.00	-0.00	-0.00	-0.00	300.00	200.00	0.00	-0.00
60	-0.00	-0.00	-0.00	903.00	200.00	0.00	-0.00	-0.00	-0.00	-0.00	300.00	200.00	0.00	-0.00
61	-0.00	-0.00	-0.00	903.00	200.00	0.00	-0.00	-0.00	-0.00	-0.00	300.00	200.00	0.00	-0.00
62	-0.00	-0.00	-0.00	903.00	200.00	0.00	-0.00	-0.00	-0.00	-0.00	300.00	200.00	0.00	-0.00
63	-0.00	-0.00	-0.00	903.00	200.00	0.00	-0.00	-0.00	-0.00	-0.00	300.00	200.00	0.00	-0.00
64	-0.00	-0.00	-0.00	903.00	200.00	0.00	-0.00	-0.00	-0.00	-0.00	300.00	200.00	0.00	-0.00
65	-0.00	-0.00	-0.00	903.00	200.00	0.00	-0.00	-0.00	-0.00	-0.00	300.00	200.00	0.00	-0.00
66	-0.00	-0.00	-0.00	903.00	200.00	0.00	-0.00	-0.00	-0.00	-0.00	300.00	200.00	0.00	-0.00
67	0.00	0.00	0.00	903.00	200.00	0.00	0.00	-0.00	-0.00	-0.00	300.00	200.00	0.00	-0.00
68	-0.00	-0.00	-0.00	903.00	200.00	0.00	-0.00	-0.00	-0.00	-0.00	300.00	200.00	0.00	-0.00
69	0.00	0.00	0.00	903.00	200.00	0.00	0.00	-0.00	-0.00	-0.00	300.00	200.00	0.00	-0.00
70	0.00	0.00	0.00	903.00	200.00	0.00	0.00	-0.00	-0.00	-0.00	300.00	200.00	0.00	-0.00
71	-0.00	-0.00	-0.00	903.00	200.00	0.00	-0.00	-0.00	-0.00	-0.00	300.00	200.00	0.00	-0.00
72	-0.00	-0.00	-0.00	903.00	200.00	0.00	-0.00	-0.00	-0.00	-0.00	300.00	200.00	0.00	-0.00
73	-0.00	-0.00	-0.00	903.00	200.00	0.00	-0.00	-0.00	-0.00	-0.00	300.00	200.00	0.00	-0.00
74	0.00	0.00	0.00	903.00	200.00	0.00	0.00	-0.00	-0.00	-0.00	300.00	200.00	0.00	-0.00
75	-0.00	-0.00	-0.00	903.00	200.00	0.00	-0.00	-0.00	-0.00	-0.00	300.00	200.00	0.00	-0.00
76	-0.00	-0.00	-0.00	903.00	200.00	0.00	-0.00	-0.00	-0.00	-0.00	300.00	200.00	0.00	-0.00
77	-0.00	-0.00	-0.00	903.00	200.00	0.00	-0.00	-0.00	-0.00	-0.00	300.00	200.00	0.00	-0.00
78	-0.00	-0.00	-0.00	903.00	200.00	0.00	-0.00	-0.00	-0.00	-0.00	300.00	200.00	0.00	-0.00
79	-0.00	-0.00	-0.00	903.00	200.00	0.00	-0.00	-0.00	-0.00	-0.00	300.00	200.00	0.00	-0.00
80	0.00	0.00	0.00	903.00	200.00	0.00	0.00	-0.00	-0.00	-0.00	300.00	200.00	0.00	-0.00
81	0.00	0.00	0.00	903.00	200.00	0.00	0.00	-0.00	-0.00	-0.00	300.00	200.00	0.00	-0.00
82	-0.00	-0.00	-0.00	903.00	200.00	0.00	-0.00	-0.00	-0.00	-0.00	300.00	200.00	0.00	-0.00
83	-0.00	-0.00	-0.00	903.00	200.00	0.00	-0.00	-0.00	-0.00	-0.00	300.00	200.00	0.00	-0.00
84	0.00	0.00	0.00	903.00	200.00	0.00	0.00	-0.00	-0.00	-0.00	300.00	200.00	0.00	-0.00
85	0.00	0.00	0.00	903.00	200.00	0.00	0.00	-0.00	-0.00	-0.00	300.00	200.00	0.00	-0.00
86	-0.00	-0.00	-0.00	903.00	200.00	0.00	-0.00	-0.00	-0.00	-0.00	300.00	200.00	0.00	-0.00
87	-0.00	-0.00	-0.00	903.00	200.00	0.00	-0.00	-0.00	-0.00	-0.00	300.00	200.00	0.00	-0.00
88	0.00	0.00	0.00	903.00	200.00	0.00	0.00	-0.00	-0.00	-0.00	300.00	200.00	0.00	-0.00
89	0.00	0.00	0.00	903.00	200.00	0.00	0.00	-0.00	-0.00	-0.00	300.00	200.00	0.00	-0.00
90	-0.00	-0.00	-0.00	903.00	200.00	0.00	-0.00	-0.00	-0.00	-0.00	300.00	200.00	0.00	-0.00
91	-0.00	-0.00	-0.00	903.00	200.00	0.00	-0.00	-0.00	-0.00	-0.00	300.00	200.00	0.00	-0.00
92	-0.00	-0.00	-0.00	903.00	200.00	0.00	-0.00	-0.00	-0.00	-0.00	300.00	200.00	0.00	-0.00
93	0.00	0.00	0.00	903.00	200.00	0.00	0.00	-0.00	-0.00	-0.00	300.00	200.00	0.00	-0.00
94	0.00	0.00	0.00	903.00	200.00	0.00	0.00	-0.00	-0.00	-0.00	300.00	200.00	0.00	-0.00
95	-0.00	-0.00	-0.00	903.00	200.00	0.00	-0.00	-0.00	-0.00	-0.00	300.00	200.00	0.00	-0.00
96	0.00	0.00	0.00	903.00	200.00	0.00	0.00	-0.00	-0.00	-0.00	300.00	200.00	0.00	-0.00
97	0.00	0.00	0.00	903.00	200.00	0.00	0.00	-0.00	-0.00	-0.00	300.00	200.00	0.00	-0.00
98	-0.00	-0.00	-0.00	903.00	200.00	0.00	-0.00	-0.00	-0.00	-0.00	300.00	200.00	0.00	-0.00
99	-0.00	-0.00	-0.00	903.00	200.00	0.00	-0.00	-0.00	-0.00	-0.00	300.00	200.00	0.00	-0.00
100	0.00	0.00	0.00	903.00	200.00	0.00	0.00	-0.00	-0.00	-0.00	300.00	200.00	0.00	-0.00
101	-0.00	-0.00	-0.00	903.00	200.00	0.00	-0.00	-0.00	-0.00	-0.00	300.00	200.00	0.00	-0.00
102	-0.00	-0.00	-0.00	903.00	200.00	0.00	-0.00	-0.00	-0.00	-0.00	300.00	200.00	0.00	-0.00
103	-0.00	-0.00	-0.00	903.00	200.00	0.00	-0.00	-0.00	-0.00	-0.00	300.00	200.00	0.00	-0.00
104	-0.00	-0.00	-0.00	903.00	200.00	0.00	-0.00	-0.00	-0.00	-0.00	300.00	200.00	0.00	-0.00
105	0.00	0.00	0.00	903.00	200.00	0.00	0.00	-0.00	-0.00	-0.00	300.00	200.00	0.00	-0.00
106	0.00	0.00	0.00	903.00	200.00	0.00	0.00	-0.00	-0.00	-0.00	300.00	200.00	0.00	-0.00
107	-0.00	-0.00	-0.00	903.00	200.00	0.00	-0.00	-0.00	-0.00	-0.00	300.00	200.00	0.00	-0.00
108	-0.00	-0.00	-0.00	903.00	200.00	0.00	-0.00	-0.00	-0.00	-0.00	300.00	200.00	0.00	-0.00
109	-0.00	-0.00	-0.00	903.00	200.00	0.00	-0.00	-0.00	-0.00	-0.00	300.00	200.00	0.00	-0.00
110	-0.00	-0.00	-0.00	903.00	200.00	0.00	-0.00	-0.00	-0.00	-0.00	300.00	200.00	0.00	-0.00
111	-0.00	-0.00	-0.00	903.00	200.00	0.00	-0.00	-0.00	-0.00	-0.00	300.00	200.00	0.00	-0.00
112	-0.00	-0.00	-0.00	903.00	200.00	0.00	-0.00	-0.00	-0.00	-0.00	300.00	200.00	0.00	-0.00
113	0.00	0.00	0.00	903.00	200.00	0.00	0.00	-0.00	-0.00	-0.00	300.00	200.00	0.00	-0.00
114	0.00	0.00	0.00	903.00	200.00	0.00	0.00	-0.00	-0.00	-0.00	300.00	200.00	0.00	-0.00
115	-0.00	-0.00	-0.00	903.00	200.00	0.00	-0.00	0.00	0.00	0.00	300.00	200.00	0.00	0.00
116	0.00	0.00	0.00	903.00	200.00	0.00	0.00	-0.00	-0.00	-0.00	300.00	200.00	0.00	-0.00
117	0.00	0.00	0.00	903.00	200.00	0.00	0.00	-0.00	-0.00	-0.00	300.00	200.00	0.00	-0.00
118	0.00	0.00	0.00	903.00	200.00	0.00	0.00	-0.00	-0.00	-0.00	300.00	200.00	0.00	-0.00
119	-0.00	-0.00	-0.00	903.00	200.00	0.00	-0.00	-0.00	-0.00	-0.00	300.00	200.00	0.00	-0.00
120	-0.00	-0.00	-0.00	903.00	200.00	0.00	-0.00	-0.00	-0.00	-0.00	300.00	200.00	0.00	-0.00
121	-0.00	-0.00	-0.00	903.00	200.00	0.00	-0.00	-0.00	-0.00	-0.00	300.00	200.00	0.00	-0.00
122	0.00	0.00	0.00	903.00	200.00	0.00	0.00	-0.00	-0.00	-0.00	300.00	200.00	0.00	-0.00
123	-0.00	-0.00	-0.00	903.00	200.00	0.00	-0.00	-0.00	-0.00	-0.00	300.00	200.00	0.00	-0.00
124	-0.00	-0.00	-0.00	903.00	200.00	0.00	-0.00	-0.00	-0.00	-0.00	300.00	200.00	0.00	-0.00
125	-0.00	-0.00	-0.00	903.00	200.00	0.00	-0.00	-0.00	-0.00	-0.00	300.00	200.00	0.00	-0.00
126	-0.00	-0.00	-0.00	903.00	200.00	0.00	-0.00	-0.00	-0.00	-0.00	300.00	200.00	0.00	-0.00
127	-0.00	-0.00	-0.00	903.00	200.00	0.00	-0.00	-0.00	-0.00	-0.00	300.00	200.00	0.00	-0.00
128	-0.00	-0.00	-0.00	903.00	200.00	0.00	-0.00	-0.00	-0.00	-0.00	300.00	200.00	0.00	-0.00
129	0.00	0.00	0.00	903.00	200.00	0.00	0.00	-0.00	-0.00	-0.00	300.00	200.00	0.00	-0.00
130	-0.00	-0.00	-0.00	903.00	200.00	0.00	-0.00	-0.00	-0.00	-0.00	300.00	200.00	0.00	-0.00
131	-0.00	-0.00	-0.00	903.00	200.00	0.00	-0.00	-0.00	-0.00	-0.00	300.00	200.00	0.00	-0.00
132	-0.00	-0.00	-0.00	903.00	200.00	0.00	-0.00	-0.00	-0.00	-0.00	300.00	200.00	0.00	-0.00
133	-0.00	-0.00	-0.00	903.00	200.00	0.00	-0.00	-0.00	-0.00	-0.00	300.00	200.00	0.00	-0.00
134	0.00	0.00	0.00	903.00	200.00	0.00	0.00	-0.00	-0.00	-0.00	300.00	200.00	0.00	-0.00
135	0.00	0.00	0.00	903.00	200.00	0.00	0.00	-0.00	-0.00	-0.00	300.00	200.00	0.00	-0.00
136	0.00	0.00	0.00	903.00	200.00	0.00	0.00	-0.00	-0.00	-0.00	300.00	200.00	0.00	-0.00
137	-0.00	-0.00	-0.00	903.00	200.00	0.00	-0.00	-0.00	-0.00	-0.00	300.00	200.00	0.00	-0.00
138	-0.00	-0.00	-0.00	903.00	200.00	0.00	-0.00	-0.00	-0.00	-0.00	300.00	200.00	0.00	-0.00
139	-0.00	-0.00	-0.00	903.00	200.00	0.00	-0.00	-0.00	-0.00	-0.00	300.00	200.00	0.00	-0.00
140	0.00	0.00	0.00	903.00	200.00	0.00	0.00	-0.00	-0.00	-0.00	300.00	200.00	0.00	-0.00
141	0.00	0.00	0.00	903.00	200.00	0.00	0.00	-0.00	-0.00	-0.00	300.00	200.00	0.00	-0.00
142	0.00	0.00	0.00	903.00	200.00	0.00	0.00	-0.00	-0.00	-0.00	300.00	200.00	0.00	-0.00
143	-0.00	-0.00	-0.00	903.00	200.00	0.00	-0.00	-0.00	-0.00	-0.00	300.00	200.00	0.00	-0.00
144	-0.00	-0.00	-0.00	903.00	200.00	0.00	-0.00	-0.00	-0.00	-0.00	300.00	200.00	0.00	-0.00
145	-0.00	-0.00	-0.00	903.00	200.00	0.00	-0.00	-0.00	-0.00	-0.00	300.00	200.00	0.00	-0.00
146	0.00	0.00	0.00	903.00	200.00	0.00	0.00	-0.00	-0.00	-0.00	300.00	200.00	0.00	-0.00
147	0.00	0.00	0.00	903.00	200.00	0.00	0.00	-0.00	-0.00	-0.00	300.00	200.00	0.00	-0.00
148	0.00	0.00	0.00	903.00	200.00	0.00	0.00	-0.00	-0.00	-0.00	300.00	200.00	0.00	-0.00
149	-0.00	-0.00	-0.00	903.00	200.00	0.00	-0.00	-0.00	-0.00	-0.00	300.00	200.00	0.00	-0.00
150	-0.00	-0.00	-0.00	903.00	200.00	0.00	-0.00	-0.00	-0.00	-0.00	300.00	200.00	0.00	-0.00
151	-0.00	-0.00	-0.00	903.00	200.00	0.00	-0.00	-0.00	-0.00	-0.00	300.00	200.00	0.00	-0.00
152	0.00	0.00	0.00	903.00	200.00	0.00	0.00	-0.00	-0.00	-0.00	300.00	200.00	0.00	-0.00
153	0.00	0.00	0.00	903.00	200.00	0.00	0.00	-0.00	-0.00	-0.00	300.00	200.00	0.00	-0.00
154	0.00	0.00	0.00	903.00	200.00	0.00	0.00	-0.00	-0.00	-0.00	300.00	200.00	0.00	-0.00
155	0.00	0.00	0.00	903.00	200.00	0.00	0.00	-0.00	-0.00	-0.00	300.00	200.00	0.00	-0.00
156	-0.00	-0.00	-0.00	903.00	200.00	0.00	-0.00	-0.00	-0.00	-0.00	300.00	200.00	0.00	-0.00
157	-0.00	-0.00	-0.00	903.00	200.00	0.00	-0.00	-0.00	-0.00	-0.00	300.00	200.00	0.00	-0.00
158	-0.00	-0.00	-0.00	903.00	200.00	0.00	-0.00	-0.00	-0.00	-0.00	300.00	200.00	0.00	-0.00
159	-0.00	-0.00	-0.00	903.00	200.00	0.00	-0.00	-0.00	-0.00	-0.00	300.00	200.00	0.00	-0.00
160	0.00	0.00	0.00	903.00	200.00	0.00	0.00	-0.00	-0.00	-0.00	300.00	200.00	0.00	-0.00
161	-0.00	-0.00	-0.00	903.00	200.00	0.00	-0.00	-0.00	-0.00	-0.00	300.00	200.00	0.00	-0.00
162	-0.00	-0.00	-0.00	903.00	200.00	0.00	-0.00	-0.00	-0.00	-0.00	300.00	200.00	0.00	-0.00
163	-0.00	-0.00	-0.00	903.00	200.00	0.00	-0.00	-0.00	-0.00	-0.00	300.00	200.00	0.00	-0.00
164	-0.00	-0.00	-0.00	903.00	200.00	0.00	-0.00	-0.00	-0.00	-0.00	300.00	200.00	0.00	-0.00
165	-0.00	-0.00	-0.00	903.00	200.00	0.00	-0.00	-0.00	-0.00	-0.00	300.00	200.00	0.00	-0.00
166	0.00	0.00	0.00	903.00	200.00	0.00	0.00	-0.00	-0.00	-0.00	300.00	200.00	0.00	-0.00
167	0.00	0.00	0.00	903.00	200.00	0.00	0.00	-0.00	-0.00	-0.00	300.00	200.00	0.00	-0.00
168	0.00	0.00	0.00	903.00	200.00	0.00	0.00	-0.00	-0.00	-0.00	300.00	200.00	0.00	-0.00
169	-0.00	-0.00	-0.00	903.00	200.00	0.00	-0.00	-0.00	-0.00	-0.00	300.00	200.00	0.00	-0.00
170	-0.00	-0.00	-0.00	903.00	200.00	0.00	-0.00	-0.00	-0.00	-0.00	300.00	200.00	0.00	-0.00
171	-0.00	-0.00	-0.00	903.00	200.00	0.00	-0.00	-0.00	-0.00	-0.00	300.00	200.00	0.00	-0.00
172	0.00	0.00	0.00	903.00	200.00	0.00	0.00	-0.00	-0.00	-0.00	300.00	200.00	0.00	-0.00
173	0.00	0.00	0.00	903.00	200.00	0.00	0.00	-0.00	-0.00	-0.00	300.00	200.00	0.00	-0.00
174	0.00	0.00	0.00	903.00	200.00	0.00	0.00	-0.00	-0.00	-0.00	300.00	200.00	0.00	-0.00
175	-0.00	-0.00	-0.00	903.00	200.00	0.00	-0.00	-0.00	-0.00	-0.00	300.00	200.00	0.00	-0.00
176	-0.00	-0.00	-0.00	903.00	200.00	0.00	-0.00	-0.00	-0.00	-0.00	300.00	200.00	0.00	-0.00
177	-0.00	-0.00	-0.00	903.00	200.00	0.00	-0.00	-0.00	-0.00	-0.00	300.00	200.00	0.00	-0.00
178	0.00	0.00	0.00	903.00	200.00	0.00	0.00	-0.00	-0.00	-0.00	300.00	200.00	0.00	-0.00
179	-0.00	-0.00	-0.00	903.00	200.00	0.00	-0.00	0.00	0.00	0.00	300.00	200.00	0.00	0.00
180	-0.00	-0.00	-0.00	903.00	200.00	0.00	-0.00	-0.00	-0.00	-0.00	300.00	200.00	0.00	-0.00
181	-0.00	-0.00	-0.00	903.00	200.00	0.00	-0.00	-0.00	-0.00	-0.00	300.00	200.00	0.00	-0.00
182	-0.00	-0.00	-0.00	903.00	200.00	0.00	-0.00	-0.00	-0.00	-0.00	300.00	200.00	0.00	-0.00
183	0.00	0.00	0.00	903.00	200.00	0.00	0.00	-0.00	-0.00	-0.00	300.00	200.00	0.00	-0.00
184	-0.00	-0.00	-0.00	903.00	200.00	0.00	-0.00	-0.00	-0.00	-0.00	300.00	200.00	0.00	-0.00
185	-0.00	-0.00	-0.00	903.00	200.00	0.00	-0.00	-0.00	-0.00	-0.00	300.00	200.00	0.00	-0.00
186	-0.00	-0.00	-0.00	903.00	200.00	0.00	-0.00	-0.00	-0.00	-0.00	300.00	200.00	0.00	-0.00
187	0.00	0.00	0.00	903.00	200.00	0.00	0.00	-0.00	-0.00	-0.00	300.00	200.00	0.00	-0.00
188	-0.00	-0.00	-0.00	903.00	200.00	0.00	-0.00	-0.00	-0.00	-0.00	300.00	200.00	0.00	-0.00
189	0.00	0.00	0.00	903.00	200.00	0.00	0.00	-0.00	-0.00	-0.00	300.00	200.00	0.00	-0.00
190	-0.00	-0.00	-0.00	903.00	200.00	0.00	-0.00	-0.00	-0.00	-0.00	300.00	200.00	0.00	-0.00
191	-0.00	-0.00	-0.00	903.00	200.00	0.00	-0.00	-0.00	-0.00	-0.00	300.00	200.00	0.00	-0.00
192	-0.00	-0.00	-0.00	903.00	200.00	0.00	-0.00	-0.00	-0.00	-0.00	300.00	200.00	0.00	-0.00
193	-0.00	-0.00	-0.00	903.00	200.00	0.00	-0.00	-0.00	-0.00	-0.00	300.00	200.00	0.00	-0.00
194	-0.00	-0.00	-0.00	903.00	200.00	0.00	-0.00	-0.00	-0.00	-0.00	300.00	200.00	0.00	-0.00
195	-0.00	-0.00	-0.00	903.00	200.00	0.00	-0.00	-0.00	-0.00	-0.00	300.00	200.00	0.00	-0.00
196	-0.00	-0.00	-0.00	903.00	200.00	0.00	-0.00	-0.00	-0.00	-0.00	300.00	200.00	0.00	-0.00
197	-0.00	-0.00	-0.00	903.00	200.00	0.00	-0.00	-0.00	-0.00	-0.00	300.00	200.00	0.00	-0.00
198	-0.00	-0.00	-0.00	903.00	200.00	0.00	-0.00	-0.00	-0.00	-0.00	300.00	200.00	0.00	-0.00
199	-0.00	-0.00	-0.00	903.00	200.00	0.00	-0.00	-0.00	-0.00	-0.00	300.00	200.00	0.00	-0.00
200	0.00	0.00	0.00	903.00	200.00	0.00	0.00	-0.00	-0.00	-0.00	300.00	200.00	0.00	-0.00
201	-0.00	-0.00	-0.00	903.00	200.00	0.00	-0.00	-0.00	-0.00	-0.00	300.00	200.00	0.00	-0.00
202	-0.00	-0.00	-0.00	903.00	200.00	0.00	-0.00	-0.00	-0.00	-0.00	300.00	200.00	0.00	-0.00
203	0.00	0.00	0.00	903.00	200.00	0.00	0.00	-0.00	-0.00	-0.00	300.00	200.00	0.00	-0.00
204	0.00	0.00	0.00	903.00	200.00	0.00	0.00	-0.00	-0.00	-0.00	300.00	200.00	0.00	-0.00
205	0.00	0.00	0.00	903.00	200.00	0.00	0.00	-0.00	-0.00	-0.00	300.00	200.00	0.00	-0.00
206	-0.00	-0.00	-0.00	903.00	200.00	0.00	-0.00	-0.00	-0.00	-0.00	300.00	200.00	0.00	-0.00
207	-0.00	-0.00	-0.00	903.00	200.00	0.00	-0.00	-0.00	-0.00	-0.00	300.00	200.00	0.00	-0.00
208	-0.00	-0.00	-0.00	903.00	200.00	0.00	-0.00	-0.00	-0.00	-0.00	300.00	200.00	0.00	-0.00
209	-0.00	-0.00	-0.00	903.00	200.00	0.00	-0.00	-0.00	-0.00	-0.00	300.00	200.00	0.00	-0.00
210	0.00	0.00	0.00	903.00	200.00	0.00	0.00	-0.00	-0.00	-0.00	300.00	200.00	0.00	-0.00
211	-0.00	-0.00	-0.00	903.00	200.00	0.00	-0.00	-0.00	-0.00	-0.00	300.00	200.00	0.00	-0.00
212	-0.00	-0.00	-0.00	903.00	200.00	0.00	-0.00	-0.00	-0.00	-0.00	300.00	200.00	0.00	-0.00
213	-0.00	-0.00	-0.00	903.00	200.00	0.00	-0.00	-0.00	-0.00	-0.00	300.00	200.00	0.00	-0.00
214	-0.00	-0.00	-0.00	903.00	200.00	0.00	-0.00	-0.00	-0.00	-0.00	300.00	200.00	0.00	-0.00
215	-0.00	-0.00	-0.00	903.00	200.00	0.00	-0.00	-0.00	-0.00	-0.00	300.00	200.00	0.00	-0.00
216	-0.00	-0.00	-0.00	903.00	200.00	0.00	-0.00	-0.00	-0.00	-0.00	300.00	200.00	0.00	-0.00
217	0.00	0.00	0.00	903.00	200.00	0.00	0.00	-0.00	-0.00	-0.00	300.00	200.00	0.00	-0.00
218	0.00	0.00	0.00	903.00	200.00	0.00	0.00	-0.00	-0.00	-0.00	300.00	200.00	0.00	-0.00
219	0.00	0.00	0.00	903.00	200.00	0.00	0.00	-0.00	-0.00	-0.00	300.00	200.00	0.00	-0.00
220	-0.00	-0.00	-0.00	903.00	200.00	0.00	-0.00	-0.00	-0.00	-0.00	300.00	200.00	0.00	-0.00
221	0.00	0.00	0.00	903.00	200.00	0.00	0.00	-0.00	-0.00	-0.00	300.00	200.00	0.00	-0.00
222	-0.00	-0.00	-0.00	903.00	200.00	0.00	-0.00	-0.00	-0.00	-0.00	300.00	200.00	0.00	-0.00
223	0.00	0.00	0.00	903.00	200.00	0.00	0.00	-0.00	-0.00	-0.00	300.00	200.00	0.00	-0.00
224	-0.00	-0.00	-0.00	903.00	200.00	0.00	-0.00	-0.00	-0.00	-0.00	300.00	200.00	0.00	-0.00
225	-0.00	-0.00	-0.00	903.00	200.00	0.00	-0.00	-0.00	-0.00	-0.00	300.00	200.00	0.00	-0.00
226	-0.00	-0.00	-0.00	903.00	200.00	0.00	-0.00	-0.00	-0.00	-0.00	300.00	200.00	0.00	-0.00
227	-0.00	-0.00	-0.00	903.00	200.00	0.00	-0.00	-0.00	-0.00	-0.00	300.00	200.00	0.00	-0.00
228	-0.00	-0.00	-0.00	903.00	200.00	0.00	-0.00	-0.00	-0.00	-0.00	300.00	200.00	0.00	-0.00
229	-0.00	-0.00	-0.00	903.00	200.00	0.00	-0.00	-0.00	-0.00	-0.00	300.00	200.00	0.00	-0.00
230	-0.00	-0.00	-0.00	903.00	200.00	0.00	-0.00	-0.00	-0.00	-0.00	300.00	200.00	0.00	-0.00
231	-0.00	-0.00	-0.00	903.00	200.00	0.00	-0.00	-0.00	-0.00	-0.00	300.00	200.00	0.00	-0.00
232	0.00	0.00	0.00	903.00	200.00	0.00	0.00	-0.00	-0.00	-0.00	300.00	200.00	0.00	-0.00
233	-0.00	-0.00	-0.00	903.00	200.00	0.00	-0.00	-0.00	-0.00	-0.00	300.00	200.00	0.00	-0.00
234	-0.00	-0.00	-0.00	903.00	200.00	0.00	-0.00	-0.00	-0.00	-0.00	300.00	200.00	0.00	-0.00
235	0.00	0.00	0.00	903.00	200.00	0.00	0.00	-0.00	-0.00	-0.00	300.00	200.00	0.00	-0.00
236	0.00	0.00	0.00	903.00	200.00	0.00	0.00	-0.00	-0.00	-0.00	300.00	200.00	0.00	-0.00
237	0.00	0.00	0.00	903.00	200.00	0.00	0.00	-0.00	-0.00	-0.00	300.00	200.00	0.00	-0.00
238	-0.00	-0.00	-0.00	903.00	200.00	0.00	-0.00	-0.00	-0.00	-0.00	300.00	200.00	0.00	-0.00
239	-0.00	-0.00	-0.00	903.00	200.00	0.00	-0.00	-0.00	-0.00	-0.00	300.00	200.00	0.00	-0.00
240	-0.00	-0.00	-0.00	903.00	200.00	0.00	-0.00	-0.00	-0.00	-0.00	300.00	200.00	0.00	-0.00
241	-0.00	-0.00	-0.00	903.00	200.00	0.00	-0.00	-0.00	-0.00	-0.00	300.00	200.00	0.00	-0.00
242	-0.00	-0.00	-0.00	903.00	200.00	0.00	-0.00	-0.00	-0.00	-0.00	300.00	200.00	0.00	-0.00
243	-0.00	-0.00	-0.00	903.00	200.00	0.00	-0.00	-0.00	-0.00	-0.00	300.00	200.00	0.00	-0.00
244	0.00	0.00	0.00	903.00	200.00	0.00	0.00	-0.00	-0.00	-0.00	300.00	200.00	0.00	-0.00
245	-0.00	-0.00	-0.00	903.00	200.00	0.00	-0.00	-0.00	-0.00	-0.00	300.00	200.00	0.00	-0.00
246	0.00	0.00	0.00	903.00	200.00	0.00	0.00	-0.00	-0.00	-0.00	300.00	200.00	0.00	-0.00
247	0.00	0.00	0.00	903.00	200.00	0.00	0.00	-0.00	-0.00	-0.00	300.00	200.00	0.00	-0.00
248	-0.00	-0.00	-0.00	903.00	200.00	0.00	-0.00	-0.00	-0.00	-0.00	300.00	200.00	0.00	-0.00
249	-0.00	-0.00	-0.00	903.00	200.00	0.00	-0.00	-0.00	-0.00	-0.00	300.00	200.00	0.00	-0.00
250	0.00	0.00	0.00	903.00	200.00	0.00	0.00	-0.00	-0.00	-0.00	300.00	200.00	0.00	-0.00
251	0.00	0.00	0.00	903.00	200.00	0.00	0.00	-0.00	-0.00	-0.00	300.00	200.00	0.00	-0.00
252	0.00	0.00	0.00	903.00	200.00	0.00	0.00	-0.00	-0.00	-0.00	300.00	200.00	0.00	-0.00
253	-0.00	-0.00	-0.00	903.00	200.00	0.00	-0.00	-0.00	-0.00	-0.00	300.00	200.00	0.00	-0.00
254	-0.00	-0.00	-0.00	903.00	200.00	0.00	-0.00	-0.00	-0.00	-0.00	300.00	200.00	0.00	-0.00
255	0.00	0.00	0.00	903.00	200.00	0.00	0.00	-0.00	-0.00	-0.00	300.00	200.00	0.00	-0.00
256	0.00	0.00	0.00	903.00	200.00	0.00	0.00	-0.00	-0.00	-0.00	300.00	200.00	0.00	-0.00
257	-0.00	-0.00	-0.00	903.00	200.00	0.00	-0.00	-0.00	-0.00	-0.00	300.00	200.00	0.00	-0.00
258	-0.00	-0.00	-0.00	903.00	200.00	0.00	-0.00	-0.00	-0.00	-0.00	300.00	200.00	0.00	-0.00
259	0.00	0.00	0.00	903.00	200.00	0.00	0.00	-0.00	-0.00	-0.00	300.00	200.00	0.00	-0.00
260	-0.00	-0.00	-0.00	903.00	200.00	0.00	-0.00	-0.00	-0.00	-0.00	300.00	200.00	0.00	-0.00
261	-0.00	-0.00	-0.00	903.00	200.00	0.00	-0.00	-0.00	-0.00	-0.00	300.00	200.00	0.00	-0.00
262	0.00	0.00	0.00	903.00	200.00	0.00	0.00	-0.00	-0.00	-0.00	300.00	200.00	0.00	-0.00
263	-0.00	-0.00	-0.00	903.00	200.00	0.00	-0.00	-0.00	-0.00	-0.00	300.00	200.00	0.00	-0.00
264	-0.00	-0.00	-0.00	903.00	200.00	0.00	-0.00	-0.00	-0.00	-0.00	300.00	200.00	0.00	-0.00
265	-0.00	-0.00	-0.00	903.00	200.00	0.00	-0.00	-0.00	-0.00	-0.00	300.00	200.00	0.00	-0.00
266	-0.00	-0.00	-0.00	903.00	200.00	0.00	-0.00	-0.00	-0.00	-0.00	300.00	200.00	0.00	-0.00
267	0.00	0.00	0.00	903.00	200.00	0.00	0.00	-0.00	-0.00	-0.00	300.00	200.00	0.00	-0.00
268	-0.00	-0.00	-0.00	903.00	200.00	0.00	-0.00	-0.00	-0.00	-0.00	300.00	200.00	0.00	-0.00
269	-0.00	-0.00	-0.00	903.00	200.00	0.00	-0.00	-0.00	-0.00	-0.00	300.00	200.00	0.00	-0.00
270	0.00	0.00	0.00	903.00	200.00	0.00	0.00	-0.00	-0.00	-0.00	300.00	200.00	0.00	-0.00
271	0.00	0.00	0.00	903.00	200.00	0.00	0.00	-0.00	-0.00	-0.00	300.00	200.00	0.00	-0.00
272	-0.00	-0.00	-0.00	903.00	200.00	0.00	-0.00	-0.00	-0.00	-0.00	300.00	200.00	0.00	-0.00
273	-0.00	-0.00	-0.00	903.00	200.00	0.00	-0.00	-0.00	-0.00	-0.00	300.00	200.00	0.00	-0.00
274	-0.00	-0.00	-0.00	903.00	200.00	0.00	-0.00	-0.00	-0.00	-0.00	300.00	200.00	0.00	-0.00
275	-0.00	-0.00	-0.00	903.00	200.00	0.00	-0.00	-0.00	-0.00	-0.00	300.00	200.00	0.00	-0.00
276	0.00	0.00	0.00	903.00	200.00	0.00	0.00	-0.00	-0.00	-0.00	300.00	200.00	0.00	-0.00
277	-0.00	-0.00	-0.00	903.00	200.00	0.00	-0.00	-0.00	-0.00	-0.00	300.00	200.00	0.00	-0.00
278	-0.00	-0.00	-0.00	903.00	200.00	0.00	-0.00	-0.00	-0.00	-0.00	300.00	200.00	0.00	-0.00
279	-0.00	-0.00	-0.00	903.00	200.00	0.00	-0.00	-0.00	-0.00	-0.00	300.00	200.00	0.00	-0.00
280	0.00	0.00	0.00	903.00	200.00	0.00	0.00	-0.00	-0.00	-0.00	300.00	200.00	0.00	-0.00
281	-0.00	-0.00	-0.00	903.00	200.00	0.00	-0.00	-0.00	-0.00	-0.00	300.00	200.00	0.00	-0.00
282	-0.00	-0.00	-0.00	903.00	200.00	0.00	-0.00	-0.00	-0.00	-0.00	300.00	200.00	0.00	-0.00
283	-0.00	-0.00	-0.00	903.00	200.00	0.00	-0.00	-0.00	-0.00	-0.00	300.00	200.00	0.00	-0.00
284	-0.00	-0.00	-0.00	903.00	200.00	0.00	-0.00	-0.00	-0.00	-0.00	300.00	200.00	0.00	-0.00
285	-0.00	-0.00	-0.00	903.00	200.00	0.00	-0.00	-0.00	-0.00	-0.00	300.00	200.00	0.00	-0.00
286	0.00	0.00	0.00	903.00	200.00	0.00	0.00	-0.00	-0.00	-0.00	300.00	200.00	0.00	-0.00
287	-0.00	-0.00	-0.00	903.00	200.00	0.00	-0.00	-0.00	-0.00	-0.00	300.00	200.00	0.00	-0.00
288	0.00	0.00	0.00	903.00	200.00	0.00	0.00	-0.00	-0.00	-0.00	300.00	200.00	0.00	-0.00
289	0.00	0.00	0.00	903.00	200.00	0.00	0.00	-0.00	-0.00	-0.00	300.00	200.00	0.00	-0.00
290	0.00	0.00	0.00	903.00	200.00	0.00	0.00	-0.00	-0.00	-0.00	300.00	200.00	0.00	-0.00
291	-0.00	-0.00	-0.00	903.00	200.00	0.00	-0.00	-0.00	-0.00	-0.00	300.00	200.00	0.00	-0.00
292	-0.00	-0.00	-0.00	903.00	200.00	0.00	-0.00	-0.00	-0.00	-0.00	300.00	200.00	0.00	-0.00
293	-0.00	-0.00	-0.00	903.00	200.00	0.00	-0.00	-0.00	-0.00	-0.00	300.00	200.00	0.00	-0.00
294	-0.00	-0.00	-0.00	903.00	200.00	0.00	-0.00	0.00	0.00	0.00	300.00	200.00	0.00	0.00
295	8.16	1.91	16.94	1119.22	293.69	0.00	-4591.38	-0.00	-0.00	-0.00	300.00	200.00	0.00	-0.00
296	-0.00	-0.00	-0.00	903.00	200.00	0.00	-0.00	-0.00	-0.00	-0.00	300.00	200.00	0.00	-0.00
297	-0.00	-0.00	-0.00	903.00	200.00	0.00	-0.00	-0.00	-0.00	-0.00	300.00	200.00	0.00	-0.00
298	28.99	1.75	9.77	1170.19	343.75	0.00	-1817.35	-0.00	-0.00	-0.00	300.00	200.00	0.00	-0.00
299	-0.00	-0.00	-0.00	903.00	200.00	0.00	-0.00	-0.00	-0.00	-0.00	300.00	200.00	0.00	-0.00
300	-0.00	-0.00	-0.00	903.00	200.00	0.00	-0.00	-0.00	-0.00	-0.00	300.00	200.00	0.00	-0.00
301	-0.00	-0.00	-0.00	903.00	200.00	0.00	-0.00	-0.00	-0.00	-0.00	300.00	200.00	0.00	-0.00
302	-0.00	-0.00	-0.00	903.00	200.00	0.00	-0.00	-0.00	-0.00	-0.00	300.00	200.00	0.00	-0.00
303	-0.00	-0.00	-0.00	903.00	200.00	0.00	-0.00	-0.00	-0.00	-0.00	300.00	200.00	0.00	-0.00
304	-0.00	-0.00	-0.00	903.00	200.00	0.00	-0.00	-0.00	-0.00	-0.00	300.00	200.00	0.00	-0.00
305	-0.00	-0.00	-0.00	903.00	200.00	0.00	-0.00	-0.00	-0.00	-0.00	300.00	200.00	0.00	-0.00
306	-0.00	-0.00	-0.00	903.00	200.00	0.00	-0.00	-0.00	-0.00	-0.00	300.00	200.00	0.00	-0.00
307	-0.00	-0.00	-0.00	903.00	200.00	0.00	-0.00	-0.00	-0.00	-0.00	300.00	200.00	0.00	-0.00
308	-0.00	-0.00	-0.00	903.00	200.00	0.00	-0.00	-0.00	-0.00	-0.00	300.00	200.00	0.00	-0.00
309	-0.00	-0.00	-0.00	903.00	200.00	0.00	-0.00	-0.00	-0.00	-0.00	300.00	200.00	0.00	-0.00
310	-0.00	-0.00	-0.00	903.00	200.00	0.00	-0.00	-0.00	-0.00	-0.00	300.00	200.00	0.00	-0.00
311	-0.00	-0.00	-0.00	903.00	200.00	0.00	-0.00	-0.00	-0.00	-0.00	300.00	200.00	0.00	-0.00
312	-0.00	-0.00	-0.00	903.00	200.00	0.00	-0.00	-0.00	-0.00	-0.00	300.00	200.00	0.00	-0.00
313	-0.00	-0.00	-0.00	903.00	200.00	0.00	-0.00	-0.00	-0.00	-0.00	300.00	200.00	0.00	-0.00
314	-0.00	-0.00	-0.00	903.00	200.00	0.00	-0.00	-0.00	-0.00	-0.00	300.00	200.00	0.00	-0.00
315	-0.00	-0.00	-0.00	903.00	200.00	0.00	-0.00	-0.00	-0.00	-0.00	300.00	200.00	0.00	-0.00
316	-0.00	-0.00	-0.00	903.00	200.00	0.00	-0.00	-0.00	-0.00	-0.00	300.00	200.00	0.00	-0.00
317	-0.00	-0.00	-0.00	903.00	200.00	0.00	-0.00	-0.00	-0.00	-0.00	300.00	200.00	0.00	-0.00
318	-0.00	-0.00	-0.00	903.00	200.00	0.00	-0.00	-0.00	-0.00	-0.00	300.00	200.00	0.00	-0.00
319	-0.00	-0.00	-0.00	903.00	200.00	0.00	-0.00	-0.00	-0.00	-0.00	300.00	200.00	0.00	-0.00
320	-0.00	-0.00	-0.00	903.00	200.00	0.00	-0.00	-0.00	-0.00	-0.00	300.00	200.00	0.00	-0.00
321	-0.00	-0.00	-0.00	903.00	200.00	0.00	-0.00	-0.00	-0.00	-0.00	300.00	200.00	0.00	-0.00
322	-0.00	-0.00	-0.00	903.00	200.00	0.00	-0.00	-0.00	-0.00	-0.00	300.00	200.00	0.00	-0.00
323	-0.00	-0.00	-0.00	903.00	200.00	0.00	-0.00	-0.00	-0.00	-0.00	300.00	200.00	0.00	-0.00
324	-0.00	-0.00	-0.00	903.00	200.00	0.00	-0.00	-0.00	-0.00	-0.00	300.00	200.00	0.00	-0.00
325	-0.00	-0.00	-0.00	903.00	200.00	0.00	-0.00	-0.00	-0.00	-0.00	300.00	200.00	0.00	-0.00
326	-0.00	-0.00	-0.00	903.00	200.00	0.00	-0.00	-0.00	-0.00	-0.00	300.00	200.00	0.00	-0.00
327	-0.00	-0.00	-0.00	903.00	200.00	0.00	-0.00	-0.00	-0.00	-0.00	300.00	200.00	0.00	-0.00
328	-0.00	-0.00	-0.00	903.00	200.00	0.00	-0.00	-0.00	-0.00	-0.00	300.00	200.00	0.00	-0.00
329	-0.00	-0.00	-0.00	903.00	200.00	0.00	-0.00	-0.00	-0.00	-0.00	300.00	200.00	0.00	-0.00
330	-0.00	-0.00	-0.00	903.00	200.00	0.00	-0.00	-0.00	-0.00	-0.00	300.00	200.00	0.00	-0.00
331	-0.00	-0.00	-0.00	903.00	200.00	0.00	-0.00	-0.00	-0.00	-0.00	300.00	200.00	0.00	-0.00
332	-0.00	-0.00	-0.00	903.00	200.00	0.00	-0.00	-0.00	-0.00	-0.00	300.00	200.00	0.00	-0.00
333	-0.00	-0.00	-0.00	903.00	200.00	0.00	-0.00	-0.00	-0.00	-0.00	300.00	200.00	0.00	-0.00
334	-0.00	-0.00	-0.00	903.00	200.00	0.00	-0.00	-0.00	-0.00	-0.00	300.00	200.00	0.00	-0.00
335	-0.00	-0.00	-0.00	903.00	200.00	0.00	-0.00	-0.00	-0.00	-0.00	300.00	200.00	0.00	-0.00
336	-0.00	-0.00	-0.00	903.00	200.00	0.00	-0.00	-0.00	-0.00	-0.00	300.00	200.00	0.00	-0.00
337	-0.00	-0.00	-0.00	903.00	200.00	0.00	-0.00	-0.00	-0.00	-0.00	300.00	200.00	0.00	-0.00
338	-0.00	-0.00	-0.00	903.00	200.00	0.00	-0.00	-0.00	-0.00	-0.00	300.00	200.00	0.00	-0.00
339	-0.00	-0.00	-0.00	903.00	200.00	0.00	-0.00	-0.00	-0.00	-0.00	300.00	200.00	0.00	-0.00
340	-0.00	-0.00	-0.00	903.00	200.00	0.00	-0.00	-0.00	-0.00	-0.00	300.00	200.00	0.00	-0.00
341	-0.00	-0.00	-0.00	903.00	200.00	0.00	-0.00	-0.00	-0.00	-0.00	300.00	200.00	0.00	-0.00
342	-0.00	-0.00	-0.00	903.00	200.00	0.00	-0.00	-0.00	-0.00	-0.00	300.00	200.00	0.00	-0.00
343	-0.00	-0.00	-0.00	903.00	200.00	0.00	-0.00	-0.00	-0.00	-0.00	300.00	200.00	0.00	-0.00
344	-0.00	-0.00	-0.00	903.00	200.00	0.00	-0.00	-0.00	-0.00	-0.00	300.00	200.00	0.00	-0.00
345	-0.00	-0.00	-0.00	903.00	200.00	0.00	-0.00	-0.00	-0.00	-0.00	300.00	200.00	0.00	-0.00
346	-0.00	-0.00	-0.00	903.00	200.00	0.00	-0.00	-0.00	-0.00	-0.00	300.00	200.00	0.00	-0.00
347	-0.00	-0.00	-0.00	903.00	200.00	0.00	-0.00	-0.00	-0.00	-0.00	300.00	200.00	0.00	-0.00
348	-0.00	-0.00	-0.00	903.00	200.00	0.00	-0.00	-0.00	-0.00	-0.00	300.00	200.00	0.00	-0.00
349	-0.00	-0.00	-0.00	903.00	200.00	0.00	-0.00	-0.00	-0.00	-0.00	300.00	200.00	0.00	-0.00
350	-0.00	-0.00	-0.00	903.00	200.00	0.00	-0.00	-0.00	-0.00	-0.00	300.00	200.00	0.00	-0.00
351	-0.00	-0.00	-0.00	903.00	200.00	0.00	-0.00	-0.00	-0.00	-0.00	300.00	200.00	0.00	-0.00
352	-0.00	-0.00	-0.00	903.00	200.00	0.00	-0.00	-0.00	-0.00	-0.00	300.00	200.00	0.00	-0.00
353	-0.00	-0.00	-0.00	903.00	200.00	0.00	-0.00	-0.00	-0.00	-0.00	300.00	200.00	0.00	-0.00
354	-0.00	-0.00	-0.00	903.00	200.00	0.00	-0.00	-0.00	-0.00	-0.00	300.00	200.00	0.00	-0.00
355	-0.00	-0.00	-0.00	903.00	200.00	0.00	-0.00	-0.00	-0.00	-0.00	300.00	200.00	0.00	-0.00
356	-0.00	-0.00	-0.00	903.00	200.00	0.00	-0.00	-0.00	-0.00	-0.00	300.00	200.00	0.00	-0.00
357	-0.00	-0.00	-0.00	903.00	200.00	0.00	-0.00	-0.00	-0.00	-0.00	300.00	200.00	0.00	-0.00
358	-0.00	-0.00	-0.00	903.00	200.00	0.00	-0.00	-0.00	-0.00	-0.00	300.00	200.00	0.00	-0.00
359	-0.00	-0.00	-0.00	903.00	200.00	0.00	-0.00	-0.00	-0.00	-0.00	300.00	200.00	0.00	-0.00
360	-0.00	-0.00	-0.00	903.00	200.00	0.00	-0.00	-0.00	-0.00	-0.00	300.00	200.00	0.00	-0.00
361	-0.00	-0.00	-0.00	903.00	200.00	0.00	-0.00	-0.00	-0.00	-0.00	300.00	200.00	0.00	-0.00
362	-0.00	-0.00	-0.00	903.00	200.00	0.00	-0.00	-0.00	-0.00	-0.00	300.00	200.00	0.00	-0.00
363	-0.00	-0.00	-0.00	903.00	200.00	0.00	-0.00	-0.00	-0.00	-0.00	300.00	200.00	0.00	-0.00
364	-0.00	-0.00	-0.00	903.00	200.00	0.00	-0.00	-0.00	-0.00	-0.00	300.00	200.00	0.00	-0.00
365	-0.00	-0.00	-0.00	903.00	200.00	0.00	-0.00	-0.00	-0.00	-0.00	300.00	200.00	0.00	-0.00
366	-0.00	-0.00	-0.00	903.00	200.00	0.00	-0.00	-0.00	-0.00	-0.00	300.00	200.00	0.00	-0.00
367	-0.00	-0.00	-0.00	903.00	200.00	0.00	-0.00	-0.00	-0.00	-0.00	300.00	200.00	0.00	-0.00
368	-0.00	-0.00	-0.00	903.00	200.00	0.00	-0.00	-0.00	-0.00	-0.00	300.00	200.00	0.00	-0.00
369	-0.00	-0.00	-0.00	903.00	200.00	0.00	-0.00	-0.00	-0.00	-0.00	300.00	200.00	0.00	-0.00
370	-0.00	-0.00	-0.00	903.00	200.00	0.00	-0.00	-0.00	-0.00	-0.00	300.00	200.00	0.00	-0.00
371	-0.00	-0.00	-0.00	903.00	200.00	0.00	-0.00	-0.00	-0.00	-0.00	300.00	200.00	0.00	-0.00
372	-0.00	-0.00	-0.00	903.00	200.00	0.00	-0.00	-0.00	-0.00	-0.00	300.00	200.00	0.00	-0.00
373	-0.00	-0.00	-0.00	903.00	200.00	0.00	-0.00	-0.00	-0.00	-0.00	300.00	200.00	0.00	-0.00
374	-0.00	-0.00	-0.00	903.00	200.00	0.00	-0.00	-0.00	-0.00	-0.00	300.00	200.00	0.00	-0.00
375	-0.00	-0.00	-0.00	903.00	200.00	0.00	-0.00	-0.00	-0.00	-0.00	300.00	200.00	0.00	-0.00
376	-0.00	-0.00	-0.00	903.00	200.00	0.00	-0.00	-0.00	-0.00	-0.00	300.00	200.00	0.00	-0.00
377	-0.00	-0.00	-0.00	903.00	200.00	0.00	-0.00	-0.00	-0.00	-0.00	300.00	200.00	0.00	-0.00
378	-0.00	-0.00	-0.00	903.00	200.00	0.00	-0.00	-0.00	-0.00	-0.00	300.00	200.00	0.00	-0.00
379	-0.00	-0.00	-0.00	903.00	200.00	0.00	-0.00	-0.00	-0.00	-0.00	300.00	200.00	0.00	-0.00
380	-0.00	-0.00	-0.00	903.00	200.00	0.00	-0.00	-0.00	-0.00	-0.00	300.00	200.00	0.00	-0.00
381	-0.00	-0.00	-0.00	903.00	200.00	0.00	-0.00	-0.00	-0.00	-0.00	300.00	200.00	0.00	-0.00
382	-0.00	-0.00	-0.00	903.00	200.00	0.00	-0.00	-0.00	-0.00	-0.00	300.00	200.00	0.00	-0.00
383	-0.00	-0.00	-0.00	903.00	200.00	0.00	-0.00	-0.00	-0.00	-0.00	300.00	200.00	0.00	-0.00
384	-0.00	-0.00	-0.00	903.00	200.00	0.00	-0.00	-0.00	-0.00	-0.00	300.00	200.00	0.00	-0.00
385	-0.00	-0.00	-0.00	903.00	200.00	0.00	-0.00	-0.00	-0.00	-0.00	300.00	200.00	0.00	-0.00
386	-0.00	-0.00	-0.00	903.00	200.00	0.00	-0.00	-0.00	-0.00	-0.00	300.00	200.00	0.00	-0.00
387	-0.00	-0.00	-0.00	903.00	200.00	0.00	-0.00	-0.00	-0.00	-0.00	300.00	200.00	0.00	-0.00
388	-0.00	-0.00	-0.00	903.00	200.00	0.00	-0.00	-0.00	-0.00	-0.00	300.00	200.00	0.00	-0.00
389	-0.00	-0.00	-0.00	903.00	200.00	0.00	-0.00	-0.00	-0.00	-0.00	300.00	200.00	0.00	-0.00
390	-0.00	-0.00	-0.00	903.00	200.00	0.00	-0.00	-0.00	-0.00	-0.00	300.00	200.00	0.00	-0.00
391	-0.00	-0.00	-0.00	903.00	200.00	0.00	-0.00	-0.00	-0.00	-0.00	300.00	200.00	0.00	-0.00
392	-0.00	-0.00	-0.00	903.00	200.00	0.00	-0.00	-0.00	-0.00	-0.00	300.00	200.00	0.00	-0.00
393	-0.00	-0.00	-0.00	903.00	200.00	0.00	-0.00	-0.00	-0.00	-0.00	300.00	200.00	0.00	-0.00
394	-0.00	-0.00	-0.00	903.00	200.00	0.00	-0.00	-0.00	-0.00	-0.00	300.00	200.00	0.00	-0.00
395	-0.00	-0.00	-0.00	903.00	200.00	0.00	-0.00	-0.00	-0.00	-0.00	300.00	200.00	0.00	-0.00
396	-0.00	-0.00	-0.00	903.00	200.00	0.00	-0.00	-0.00	-0.00	-0.00	300.00	200.00	0.00	-0.00
397	-0.00	-0.00	-0.00	903.00	200.00	0.00	-0.00	-0.00	-0.00	-0.00	300.00	200.00	0.00	-0.00
398	-0.00	-0.00	-0.00	903.00	200.00	0.00	-0.00	-0.00	-0.00	-0.00	300.00	200.00	0.00	-0.00
399	-0.00	-0.00	-0.00	903.00	200.00	0.00	-0.00	-0.00	-0.00	-0.00	300.00	200.00	0.00	-0.00
400	53.48	-17.01	94.15	1115.48	188.65	0.00	-16126.25	-0.00	-0.00	-0.00	300.00	200.00	0.00	-0.00
401	22.58	-32.42	292.21	1073.60	143.81	0.00	-20227.54	-0.00	-0.00	-0.00	300.00	200.00	0.00	-0.00
402	46.39	-32.27	216.83	1076.96	151.44	0.00	-18679.58	-0.00	-0.00	-0.00	300.00	200.00	0.00	-0.00
403	72.33	-30.59	224.46	1072.88	150.78	0.00	-16558.47	-0.00	-0.00	-0.00	300.00	200.00	0.00	-0.00
404	94.53	-18.31	225.07	1070.59	150.51	0.00	-15846.07	-0.00	-0.00	-0.00	300.00	200.00	0.00	-0.00
405	105.59	-14.65	219.88	1066.43	149.76	0.00	-14904.63	-0.00	-0.00	-0.00	300.00	200.00	0.00	-0.00
406	92.39	-16.02	245.82	1055.51	140.66	0.00	-15604.80	-0.00	-0.00	-0.00	300.00	200.00	0.00	-0.00
407	84.53	-4.43	320.59	1039.08	131.18	0.00	-16591.25	-0.00	-0.00	-0.00	300.00	200.00	0.00	-0.00
408	104.60	0.84	360.41	1032.81	127.43	0.00	-16259.41	-0.00	-0.00	-0.00	300.00	200.00	0.00	-0.00
409	121.92	0.38	384.22	1028.10	125.73	0.00	-14938.46	-0.00	-0.00	-0.00	300.00	200.00	0.00	-0.00
410	115.97	1.14	408.78	1024.39	123.85	0.00	-13409.85	-0.00	-0.00	-0.00	300.00	200.00	0.00	-0.00
411	105.90	0.31	403.75	1021.59	121.24	0.00	-11283.40	-0.00	-0.00	-0.00	300.00	200.00	0.00	-0.00
412	95.67	2.75	398.86	1020.64	121.27	0.00	-9572.01	-0.00	-0.00	-0.00	300.00	200.00	0.00	-0.00
413	87.20	9.84	394.74	1017.69	118.67	0.00	-7854.82	-0.00	-0.00	-0.00	300.00	200.00	0.00	-0.00
414	82.32	15.41	394.59	1014.60	116.78	0.00	-5503.45	-0.00	-0.00	-0.00	300.00	200.00	0.00	-0.00
415	76.29	22.20	397.64	1009.49	112.89	0.00	-2051.84	-0.00	-0.00	-0.00	300.00	200.00	0.00	-0.00
416	75.38	25.71	406.80	1006.86	110.35	0.00	-272.65	-0.00	-0.00	-0.00	300.00	200.00	0.00	-0.00
417	78.74	27.62	423.28	1004.77	109.16	0.00	-395.96	-0.00	-0.00	-0.00	300.00	200.00	0.00	-0.00
418	82.63	27.16	442.81	1003.38	107.99	0.00	-898.51	-0.00	-0.00	-0.00	300.00	200.00	0.00	-0.00
419	86.14	25.25	463.56	1001.26	106.58	0.00	-1097.87	-0.00	-0.00	-0.00	300.00	200.00	0.00	-0.00
420	89.49	23.04	485.84	999.86	105.53	0.00	-1210.60	-0.00	-0.00	-0.00	300.00	200.00	0.00	-0.00
421	92.32	19.23	510.41	998.78	105.23	0.00	-1160.23	-0.00	-0.00	-0.00	300.00	200.00	0.00	-0.00
422	94.53	15.56	534.82	998.01	105.79	0.00	-999.87	-0.00	-0.00	-0.00	300.00	200.00	0.00	-0.00
423	95.90	13.66	557.10	997.91	106.49	0.00	-856.66	-0.00	-0.00	-0.00	300.00	200.00	0.00	-0.00
424	96.05	14.80	577.09	997.24	106.93	0.00	-584.41	-0.00	-0.00	-0.00	300.00	200.00	0.00	-0.00
425	95.21	18.46	589.29	996.84	106.78	0.00	-537.27	-0.00	-0.00	-0.00	300.00	200.00	0.00	-0.00
426	93.99	21.59	598.75	995.89	106.63	0.00	-436.76	-0.00	-0.00	-0.00	300.00	200.00	0.00	-0.00
427	93.46	24.72	605.47	994.94	106.25	0.00	-689.00	-0.00	-0.00	-0.00	300.00	200.00	0.00	-0.00
428	92.77	27.08	611.72	994.07	105.91	0.00	-781.35	-0.00	-0.00	-0.00	300.00	200.00	0.00	-0.00
429	91.25	27.92	618.90	993.01	105.62	0.00	-940.12	-0.00	-0.00	-0.00	300.00	200.00	0.00	-0.00
430	87.97	27.62	625.61	992.41	105.41	0.00	-627.52	-0.00	-0.00	-0.00	300.00	200.00	0.00	-0.00
431	84.69	26.25	631.26	991.61	105.39	0.00	-450.15	0.00	0.00	0.00	300.00	200.00	0.00	0.00
432	82.32	24.72	636.14	990.93	105.40	0.00	-531.58	-0.00	-0.00	-0.00	300.00	200.00	0.00	-0.00
433	79.35	23.04	639.95	990.12	105.48	0.00	-534.68	-0.00	-0.00	-0.00	300.00	200.00	0.00	-0.00
434	76.52	21.97	639.19	989.44	105.32	0.00	-538.29	-0.00	-0.00	-0.00	300.00	200.00	0.00	-0.00
435	73.85	21.36	638.12	988.22	105.60	0.00	-621.48	-0.00	-0.00	-0.00	300.00	200.00	0.00	-0.00
436	71.26	20.90	633.70	987.37	105.32	0.00	-705.56	-0.00	-0.00	-0.00	300.00	200.00	0.00	-0.00
437	68.89	20.29	629.58	986.11	105.28	0.00	-887.71	-0.00	-0.00	-0.00	300.00	200.00	0.00	-0.00
438	66.83	19.61	625.46	984.82	105.34	0.00	-995.54	-0.00	-0.00	-0.00	300.00	200.00	0.00	-0.00
439	64.70	18.77	620.42	983.57	105.12	0.00	-1150.69	-0.00	-0.00	-0.00	300.00	200.00	0.00	-0.00
440	62.87	17.55	615.84	982.09	105.05	0.00	-1314.19	-0.00	-0.00	-0.00	300.00	200.00	0.00	-0.00
441	61.42	16.71	611.42	981.01	104.92	0.00	-1466.92	-0.00	-0.00	-0.00	300.00	200.00	0.00	-0.00
442	59.59	15.95	607.30	979.73	104.72	0.00	-1705.03	-0.00	-0.00	-0.00	300.00	200.00	0.00	-0.00
443	58.06	15.03	603.03	978.68	104.45	0.00	-1878.40	-0.00	-0.00	-0.00	300.00	200.00	0.00	-0.00
444	56.76	14.65	600.28	977.20	104.27	0.00	-2034.69	-0.00	-0.00	-0.00	300.00	200.00	0.00	-0.00
445	55.47	14.42	598.75	976.39	104.13	0.00	-2301.80	-0.00	-0.00	-0.00	300.00	200.00	0.00	-0.00
446	54.70	14.65	597.69	975.07	103.91	0.00	-2581.55	-0.00	-0.00	-0.00	300.00	200.00	0.00	-0.00
447	53.86	14.57	597.23	974.51	103.68	0.00	-2774.16	-0.00	-0.00	-0.00	300.00	200.00	0.00	-0.00
448	52.41	14.57	598.45	973.75	103.52	0.00	-3043.89	-0.00	-0.00	-0.00	300.00	200.00	0.00	-0.00
449	50.74	14.80	600.74	973.49	103.53	0.00	-3191.09	-0.00	-0.00	-0.00	300.00	200.00	0.00	-0.00
450	49.06	14.72	602.87	973.24	103.42	0.00	-3346.13	-0.00	-0.00	-0.00	300.00	200.00	0.00	-0.00
451	46.84	14.65	606.23	973.15	103.40	0.00	-3653.12	-0.00	-0.00	-0.00	300.00	200.00	0.00	-0.00
452	44.86	14.57	609.59	973.14	103.28	0.00	-3873.31	-0.00	-0.00	-0.00	300.00	200.00	0.00	-0.00
453	43.03	14.80	612.79	973.22	103.29	0.00	-4148.00	-0.00	-0.00	-0.00	300.00	200.00	0.00	-0.00
454	40.82	14.72	615.84	972.95	103.12	0.00	-4366.25	-0.00	-0.00	-0.00	300.00	200.00	0.00	-0.00
455	38.91	14.57	618.59	973.08	102.91	0.00	-4570.05	-0.00	-0.00	-0.00	300.00	200.00	0.00	-0.00
456	36.39	14.72	622.10	972.98	103.16	0.00	-4737.58	-0.00	-0.00	-0.00	300.00	200.00	0.00	-0.00
457	34.10	14.65	625.15	973.22	102.95	0.00	-4887.58	-0.00	-0.00	-0.00	300.00	200.00	0.00	-0.00
458	31.81	15.26	627.59	973.24	102.99	0.00	-5119.41	-0.00	-0.00	-0.00	300.00	200.00	0.00	-0.00
459	29.60	15.64	629.12	973.22	102.84	0.00	-5210.36	-0.00	-0.00	-0.00	300.00	200.00	0.00	-0.00
460	27.31	16.10	631.10	973.58	102.80	0.00	-5461.68	-0.00	-0.00	-0.00	300.00	200.00	0.00	-0.00
461	24.87	16.48	632.93	973.88	102.94	0.00	-5641.99	-0.00	-0.00	-0.00	300.00	200.00	0.00	-0.00
462	22.58	16.63	634.61	974.12	103.01	0.00	-5776.61	-0.00	-0.00	-0.00	300.00	200.00	0.00	-0.00
463	20.37	16.71	636.14	974.53	102.95	0.00	-6010.20	-0.00	-0.00	-0.00	300.00	200.00	0.00	-0.00
464	17.93	16.94	637.51	974.73	102.87	0.00	-6137.83	-0.00	-0.00	-0.00	300.00	200.00	0.00	-0.00
465	16.25	16.94	639.19	974.83	102.75	0.00	-6344.74	-0.00	-0.00	-0.00	300.00	200.00	0.00	-0.00
466	14.34	16.86	641.17	974.75	102.90	0.00	-6516.36	-0.00	-0.00	-0.00	300.00	200.00	0.00	-0.00
467	12.66	16.94	641.78	974.90	102.81	0.00	-6683.01	-0.00	-0.00	-0.00	300.00	200.00	0.00	-0.00
468	10.83	16.94	642.55	974.74	102.78	0.00	-6823.11	-0.00	-0.00	-0.00	300.00	200.00	0.00	-0.00
469	9.08	17.01	642.55	974.67	102.68	0.00	-6909.41	-0.00	-0.00	-0.00	300.00	200.00	0.00	-0.00
470	6.94	17.09	641.78	974.54	102.38	0.00	-6981.56	-0.00	-0.00	-0.00	300.00	200.00	0.00	-0.00
471	5.04	17.47	640.87	974.36	102.29	0.00	-7186.12	-0.00	-0.00	-0.00	300.00	200.00	0.00	-0.00
472	2.52	17.32	639.34	974.10	102.05	0.00	-7268.64	-0.00	-0.00	-0.00	300.00	200.00	0.00	-0.00
473	-0.08	17.24	638.28	973.64	101.65	0.00	-7298.81	-0.00	-0.00	-0.00	300.00	200.00	0.00	-0.00
474	-2.06	17.62	636.75	973.45	101.32	0.00	-7447.07	-0.00	-0.00	-0.00	300.00	200.00	0.00	-0.00
475	-4.12	17.78	634.92	972.79	100.94	0.00	-7470.08	-0.00	-0.00	-0.00	300.00	200.00	0.00	-0.00
476	-6.10	18.77	632.02	971.88	100.63	0.00	-7484.03	-0.00	-0.00	-0.00	300.00	200.00	0.00	-0.00
477	-7.63	19.07	628.20	970.77	100.36	0.00	-7490.42	-0.00	-0.00	-0.00	300.00	200.00	0.00	-0.00
478	-9.16	19.38	624.85	969.45	99.88	0.00	-7535.01	-0.00	-0.00	-0.00	300.00	200.00	0.00	-0.00
479	-10.91	19.53	621.49	967.89	99.44	0.00	-7517.34	-0.00	-0.00	-0.00	300.00	200.00	0.00	-0.00
480	-12.82	19.38	618.44	966.43	98.99	0.00	-7487.67	-0.00	-0.00	-0.00	300.00	200.00	0.00	-0.00
481	-14.88	19.38	614.93	965.01	98.41	0.00	-7495.18	-0.00	-0.00	-0.00	300.00	200.00	0.00	-0.00
482	-16.17	19.23	612.18	963.19	97.86	0.00	-7584.73	-0.00	-0.00	-0.00	300.00	200.00	0.00	-0.00
483	-16.78	19.45	609.74	961.56	97.25	0.00	-7768.77	-0.00	-0.00	-0.00	300.00	200.00	0.00	-0.00
484	-18.23	19.23	607.76	959.72	96.91	0.00	-7770.87	-0.00	-0.00	-0.00	300.00	200.00	0.00	-0.00
485	-19.45	19.53	605.47	957.89	96.42	0.00	-7731.56	-0.00	-0.00	-0.00	300.00	200.00	0.00	-0.00
486	-20.90	19.45	603.94	956.06	96.11	0.00	-7718.16	-0.00	-0.00	-0.00	300.00	200.00	0.00	-0.00
487	-21.90	19.84	602.42	954.06	95.44	0.00	-7695.62	-0.00	-0.00	-0.00	300.00	200.00	0.00	-0.00
488	-23.42	20.22	600.43	951.79	94.99	0.00	-7682.28	-0.00	-0.00	-0.00	300.00	200.00	0.00	-0.00
489	-23.96	20.98	599.37	949.36	94.65	0.00	-7650.00	-0.00	-0.00	-0.00	300.00	200.00	0.00	-0.00
490	-24.57	21.51	597.23	946.69	93.92	0.00	-7534.97	-0.00	-0.00	-0.00	300.00	200.00	0.00	-0.00
491	-24.95	22.05	596.62	943.82	93.71	0.00	-7449.28	0.00	0.00	0.00	300.00	200.00	0.00	0.00
492	-25.63	22.58	595.70	941.04	92.98	0.00	-7362.44	-0.00	-0.00	-0.00	300.00	200.00	0.00	-0.00
493	-26.17	22.89	595.86	937.88	92.65	0.00	-7213.03	0.00	0.00	0.00	300.00	200.00	0.00	0.00
494	-26.47	23.42	596.77	934.91	92.05	0.00	-7067.65	-0.00	-0.00	-0.00	300.00	200.00	0.00	-0.00
495	-26.78	23.80	597.23	931.67	91.52	0.00	-6978.35	-0.00	-0.00	-0.00	300.00	200.00	0.00	-0.00
496	-27.77	24.41	598.14	928.33	91.02	0.00	-6724.36	-0.00	-0.00	-0.00	300.00	200.00	0.00	-0.00
497	-28.84	25.10	599.21	925.00	90.55	0.00	-6551.16	-0.00	-0.00	-0.00	300.00	200.00	0.00	-0.00
498	-30.14	25.94	600.89	922.35	90.10	0.00	-6390.92	-0.00	-0.00	-0.00	300.00	200.00	0.00	-0.00
499	-32.20	26.86	603.03	919.24	89.68	0.00	-6153.99	-0.00	-0.00	-0.00	300.00	200.00	0.00	-0.00
500	-34.33	27.62	605.32	916.61	89.29	0.00	-5936.17	-0.00	-0.00	-0.00	300.00	200.00	0.00	-0.00
501	-36.77	28.38	608.67	913.98	88.94	0.00	-5749.20	-0.00	-0.00	-0.00	300.00	200.00	0.00	-0.00
502	-39.29	29.22	612.03	911.68	88.51	0.00	-5554.49	-0.00	-0.00	-0.00	300.00	200.00	0.00	-0.00
503	-41.58	30.06	615.84	909.24	88.50	0.00	-5439.34	-0.00	-0.00	-0.00	300.00	200.00	0.00	-0.00
504	-44.56	30.44	619.51	907.58	88.13	0.00	-5248.62	-0.00	-0.00	-0.00	300.00	200.00	0.00	-0.00
505	-47.76	31.28	624.24	905.49	88.14	0.00	-5081.24	-0.00	-0.00	-0.00	300.00	200.00	0.00	-0.00
506	-50.81	32.27	628.51	903.66	88.08	0.00	-4908.62	-0.00	-0.00	-0.00	300.00	200.00	0.00	-0.00
507	-54.02	32.50	632.63	902.35	87.99	0.00	-4846.07	-0.00	-0.00	-0.00	300.00	200.00	0.00	-0.00
508	-57.60	32.58	637.66	900.99	87.87	0.00	-4850.92	-0.00	-0.00	-0.00	300.00	200.00	0.00	-0.00
509	-61.87	32.88	642.24	900.01	87.95	0.00	-4733.33	-0.00	-0.00	-0.00	300.00	200.00	0.00	-0.00
510	-65.54	33.26	645.60	898.67	88.02	0.00	-4625.00	-0.00	-0.00	-0.00	300.00	200.00	0.00	-0.00
511	-69.66	33.57	648.04	897.77	88.11	0.00	-4504.68	-0.00	-0.00	-0.00	300.00	200.00	0.00	-0.00
512	-73.78	33.95	648.65	897.00	87.98	0.00	-4509.48	-0.00	-0.00	-0.00	300.00	200.00	0.00	-0.00
513	-77.59	34.26	648.04	895.72	87.87	0.00	-4394.60	-0.00	-0.00	-0.00	300.00	200.00	0.00	-0.00
514	-81.71	34.79	644.99	895.12	87.86	0.00	-4318.98	0.08	1.30	5.49	458.33	194.44	0.00	23.10
515	-86.06	35.10	640.56	894.21	87.90	0.00	-4166.16	-0.53	5.49	72.63	451.26	226.89	0.00	-364.61
516	-90.10	34.48	635.83	893.42	88.26	0.00	-3861.46	-22.35	-9.99	249.48	486.06	245.02	0.00	2203.65
517	-91.32	37.08	621.49	891.80	87.75	0.00	-3707.43	15.87	25.18	215.00	449.68	228.25	0.00	-985.66
518	-92.77	34.71	606.23	891.15	88.45	0.00	-3658.87	31.51	12.66	239.56	465.86	237.96	0.00	835.07
519	-93.38	33.34	587.62	889.83	88.34	0.00	-3484.78	54.17	12.13	275.73	457.72	235.20	0.00	267.94
520	-92.09	32.27	566.25	888.53	88.55	0.00	-3506.16	50.43	9.99	290.37	454.49	235.73	0.00	303.72
521	-90.94	29.30	542.91	887.15	88.81	0.00	-3591.86	33.26	7.71	290.99	455.43	237.76	0.00	378.67
522	-88.58	27.31	518.19	885.60	89.05	0.00	-3589.79	30.21	3.51	290.68	452.44	238.32	0.00	439.65
523	-84.76	25.02	490.72	883.97	89.61	0.00	-3625.48	38.30	-1.83	279.08	450.08	239.04	0.00	419.53
524	-80.41	22.74	461.58	882.77	89.65	0.00	-3667.08	45.17	-7.93	268.10	447.69	240.30	0.00	474.20
525	-75.45	20.60	433.96	880.85	89.94	0.00	-3736.37	50.43	-16.33	280.00	441.25	242.72	0.00	455.42
526	-69.20	18.31	403.14	879.15	90.54	0.00	-3844.80	59.74	-26.70	307.01	435.09	245.13	0.00	558.28
527	-62.94	16.02	372.01	877.41	90.32	0.00	-3855.82	69.50	-30.06	324.86	430.20	246.22	0.00	397.11
528	-57.30	13.73	341.64	875.67	90.67	0.00	-3911.57	73.70	-30.90	336.76	426.69	246.76	0.00	-55.01
529	-50.96	11.22	307.92	874.16	90.39	0.00	-4023.64	72.71	-31.20	347.75	423.74	247.21	0.00	-625.33
530	-44.56	8.39	273.28	871.34	90.12	0.00	-4199.68	72.78	-29.83	357.51	421.77	247.12	0.00	-1109.12
531	-38.30	6.33	239.87	869.22	89.69	0.00	-4213.19	74.31	-27.62	370.79	419.51	247.08	0.00	-1509.45
532	-29.98	4.73	204.01	865.75	88.56	0.00	-4355.88	75.07	-24.95	388.95	418.28	247.16	0.00	-1634.26
533	-20.52	3.59	169.83	860.95	87.33	0.00	-4517.81	74.92	-22.35	410.77	417.01	246.88	0.00	-1722.66
534	-10.38	2.82	139.77	855.84	85.37	0.00	-4582.63	75.07	-19.45	435.49	415.84	246.60	0.00	-1823.87
535	0.38	2.82	112.92	847.46	83.78	0.00	-4648.29	75.30	-17.17	458.37	414.85	246.47	0.00	-1853.35
536	9.31	3.28	92.01	840.31	81.26	0.00	-4790.55	75.61	-15.64	479.43	413.43	246.47	0.00	-1876.65
537	13.28	3.74	76.60	831.29	77.69	0.00	-4857.49	76.14	-15.18	501.25	412.33	246.27	0.00	-1912.55
538	14.65	2.90	62.71	824.17	73.48	0.00	-4966.46	77.29	-15.72	520.17	411.32	246.29	0.00	-1997.11
539	14.95	2.44	49.90	817.68	65.44	0.00	-5282.81	78.66	-18.16	538.48	410.09	246.42	0.00	-2040.47
540	15.79	3.13	39.98	804.53	54.96	0.00	-5415.76	79.96	-21.90	556.79	408.61	246.64	0.00	-2178.08
541	17.17	3.66	31.43	789.41	44.66	0.00	-5660.94	80.34	-25.86	572.05	407.79	246.84	0.00	-2329.86
542	19.00	4.04	24.11	771.99	26.58	0.00	-6083.48	80.18	-29.60	585.78	406.98	247.15	0.00	-2482.54
543	20.07	4.12	18.46	744.32	9.92	0.00	-6341.79	79.50	-32.73	598.91	406.39	247.39	0.00	-2706.74
544	-0.00	-0.00	-0.00	903.00	200.00	0.00	-0.00	78.28	-35.40	610.66	405.55	247.53	0.00	-2797.25
545	-0.00	-0.00	-0.00	903.00	200.00	0.00	-0.00	76.75	-36.77	621.19	405.23	247.80	0.00	-2898.39
546	-0.00	-0.00	-0.00	903.00	200.00	0.00	-0.00	74.62	-36.93	631.41	405.20	247.95	0.00	-2929.25
547	-0.00	-0.00	-0.00	903.00	200.00	0.00	-0.00	72.48	-36.16	641.02	404.62	247.99	0.00	-2809.29
548	-0.00	-0.00	-0.00	903.00	200.00	0.00	-0.00	70.50	-34.56	648.35	404.28	248.11	0.00	-2823.66
549	18.84	1.07	-6.41	1131.57	380.95	0.00	-38.51	68.05	-32.35	653.23	403.57	248.12	0.00	-2575.83
550	18.77	1.14	-5.80	1139.84	394.74	0.00	133.72	65.99	-29.98	656.74	402.95	248.09	0.00	-2482.48
551	18.84	1.22	-5.65	1162.46	394.59	0.00	77.33	64.39	-28.15	657.65	402.32	248.12	0.00	-2260.59
552	-0.00	-0.00	-0.00	903.00	200.00	0.00	-0.00	62.18	-26.93	655.06	401.40	248.26	0.00	-2072.98
553	18.62	1.22	-5.65	1121.92	394.59	0.00	82.27	59.89	-26.32	648.80	400.61	248.49	0.00	-1840.26
554	18.69	0.99	-5.95	1141.46	384.62	0.00	-35.80	57.68	-25.33	642.09	399.81	248.62	0.00	-1717.01
555	18.54	1.14	-5.80	1124.05	394.74	0.00	84.32	55.01	-24.57	634.00	398.77	248.86	0.00	-1615.10
556	18.77	1.14	-5.80	1139.84	394.74	0.00	110.83	52.57	-24.11	626.68	397.95	249.09	0.00	-1535.45
557	18.69	1.07	-6.26	1107.88	380.49	0.00	-72.39	50.20	-23.80	619.96	396.95	249.32	0.00	-1418.88
558	18.62	0.92	-5.80	1163.53	394.74	0.00	136.53	48.22	-23.12	613.71	396.00	249.43	0.00	-1234.00
559	18.62	0.99	-5.49	1161.33	394.44	0.00	136.27	46.62	-21.90	609.89	395.10	249.54	0.00	-1147.47
560	-0.00	-0.00	-0.00	903.00	200.00	0.00	-0.00	44.78	-21.51	606.38	394.06	249.57	0.00	-997.60
561	18.62	0.76	-5.65	1121.92	394.59	0.00	159.60	43.11	-21.21	604.25	393.41	249.60	0.00	-916.33
562	18.69	0.99	-5.95	1118.38	394.87	0.00	155.91	41.73	-21.06	603.64	392.52	249.75	0.00	-736.49
563	18.69	0.76	-5.95	1133.77	389.74	0.00	97.62	40.28	-20.29	603.79	392.12	249.73	0.00	-636.10
564	18.62	1.07	-5.95	1133.77	394.87	0.00	131.07	38.68	-20.22	606.08	391.16	249.70	0.00	-445.93
565	-0.00	-0.00	-0.00	903.00	200.00	0.00	-0.00	37.23	-20.07	608.37	390.67	249.86	0.00	-329.68
566	18.77	0.99	-5.95	1141.46	384.62	0.00	1.17	35.55	-19.76	612.34	390.01	250.14	0.00	-238.36
567	18.54	1.07	-6.26	1122.51	370.73	0.00	-296.43	33.72	-19.68	615.23	389.43	250.10	0.00	-97.81
568	-0.00	-0.00	-0.00	903.00	200.00	0.00	-0.00	31.51	-19.30	618.59	388.95	250.22	0.00	-19.39
569	-0.00	-0.00	-0.00	903.00	200.00	0.00	-0.00	29.45	-18.92	621.19	388.73	250.36	0.00	140.48
570	18.84	0.99	-5.80	1124.05	389.47	0.00	101.19	27.08	-18.54	623.93	388.55	250.57	0.00	242.07
571	-0.00	-0.00	-0.00	903.00	200.00	0.00	-0.00	24.34	-18.54	626.98	388.12	250.77	0.00	374.50
572	-0.00	-0.00	-0.00	903.00	200.00	0.00	-0.00	21.97	-18.84	629.12	387.68	250.84	0.00	388.92
573	18.69	0.99	-5.95	1141.46	379.49	0.00	-154.54	19.61	-19.30	630.49	387.34	251.16	0.00	583.36
574	18.62	0.99	-5.65	1146.24	400.00	0.00	185.99	17.62	-19.53	631.71	386.81	251.35	0.00	700.85
575	-0.00	-0.00	-0.00	903.00	200.00	0.00	-0.00	15.56	-19.91	633.54	386.56	251.40	0.00	761.21
576	18.62	0.84	-5.95	1133.77	384.62	0.00	15.85	13.73	-19.84	635.22	385.83	251.55	0.00	991.37
577	-0.00	-0.00	-0.00	903.00	200.00	0.00	-0.00	12.28	-20.14	636.75	385.26	251.86	0.00	1095.45
578	18.62	0.99	-5.80	1139.84	389.47	0.00	-26.50	11.06	-20.07	638.28	384.56	252.02	0.00	1150.61
579	-0.00	-0.00	-0.00	903.00	200.00	0.00	-0.00	9.61	-20.07	640.11	383.81	252.11	0.00	1267.16
580	-0.00	-0.00	-0.00	903.00	200.00	0.00	-0.00	8.54	-20.14	641.02	382.98	252.32	0.00	1431.79
581	18.39	0.92	-5.65	1121.92	400.00	0.00	203.93	7.17	-20.29	641.48	382.42	252.57	0.00	1591.92
582	-0.00	-0.00	-0.00	903.00	200.00	0.00	-0.00	5.72	-20.60	641.48	381.57	252.57	0.00	1775.00
583	-0.00	-0.00	-0.00	903.00	200.00	0.00	-0.00	3.97	-20.29	641.48	380.85	252.66	0.00	1872.64
584	18.54	0.92	-5.65	1170.57	394.59	0.00	66.81	2.21	-20.29	641.63	380.33	252.89	0.00	2021.97
585	18.69	0.99	-5.65	1146.24	400.00	0.00	224.14	0.31	-19.68	641.94	379.58	252.91	0.00	2154.82
586	18.54	0.92	-5.65	1162.46	400.00	0.00	220.22	-1.53	-19.53	642.09	378.99	252.99	0.00	2331.71
587	18.54	1.07	-5.80	1147.74	400.00	0.00	173.47	-3.59	-19.07	642.24	378.76	252.98	0.00	2410.87
588	-0.00	-0.00	-0.00	903.00	200.00	0.00	-0.00	-5.72	-19.00	642.40	378.24	253.02	0.00	2533.42
589	-0.00	-0.00	-0.00	903.00	200.00	0.00	-0.00	-7.55	-19.07	642.24	377.76	253.12	0.00	2638.34
590	18.54	0.92	-5.95	1133.77	389.74	0.00	10.56	-9.31	-18.77	641.63	377.19	253.08	0.00	2671.35
591	18.62	0.69	-5.80	1139.84	394.74	0.00	212.42	-11.22	-19.15	639.95	376.82	253.08	0.00	2775.63
592	18.62	0.99	-5.49	1153.00	400.00	0.00	202.18	-13.20	-19.45	638.28	376.38	253.02	0.00	2823.17
593	18.39	0.99	-5.80	1139.84	394.74	0.00	95.57	-14.65	-19.45	636.75	375.99	253.10	0.00	2897.74
594	-0.00	-0.00	-0.00	903.00	200.00	0.00	-0.00	-16.78	-19.53	634.31	375.34	253.12	0.00	3006.17
595	18.62	0.84	-5.80	1116.16	394.74	0.00	150.38	-18.69	-19.84	631.87	374.84	253.18	0.00	2985.35
596	18.62	0.76	-5.65	1146.24	400.00	0.00	264.55	-20.68	-19.99	629.43	374.33	252.95	0.00	3068.96
597	18.77	0.92	-5.65	1146.24	389.19	0.00	100.83	-22.58	-20.07	628.05	373.69	252.92	0.00	3121.72
598	18.54	0.92	-5.65	1146.24	394.59	0.00	66.19	-23.88	-20.22	626.37	373.15	252.86	0.00	3192.14
599	18.69	0.92	-5.95	1141.46	394.87	0.00	128.33	-25.79	-20.14	624.69	372.47	252.61	0.00	3215.73
600	18.54	0.84	-5.65	1154.35	389.19	0.00	0.62	-27.69	-20.22	621.49	371.67	252.44	0.00	3269.58
601	-0.00	-0.00	-0.00	903.00	200.00	0.00	-0.00	-29.53	-20.14	617.98	371.11	252.25	0.00	3300.00
602	-0.00	-0.00	-0.00	903.00	200.00	0.00	-0.00	-31.59	-19.99	615.54	370.43	252.11	0.00	3401.14
603	18.77	0.92	-6.26	1129.83	380.49	0.00	-93.23	-33.42	-19.68	613.56	369.16	251.98	0.00	3378.13
604	18.62	0.99	-5.80	1139.84	389.47	0.00	19.27	-34.71	-19.23	612.03	367.69	251.86	0.00	3506.66
605	-0.00	-0.00	-0.00	903.00	200.00	0.00	-0.00	-35.93	-18.77	610.96	366.38	251.65	0.00	3532.71
606	18.77	0.92	-5.80	1139.84	400.00	0.00	240.93	-37.46	-18.54	609.89	364.55	251.49	0.00	3662.44
607	18.62	0.99	-5.80	1139.84	400.00	0.00	192.34	-39.06	-18.54	608.67	362.95	251.59	0.00	3683.57
608	18.62	0.84	-5.80	1116.16	389.47	0.00	29.51	-40.28	-19.00	608.22	361.11	251.38	0.00	3760.44
609	18.69	0.84	-5.65	1146.24	389.19	0.00	59.18	-41.58	-19.45	605.93	358.78	251.42	0.00	3697.39
610	-0.00	-0.00	-0.00	903.00	200.00	0.00	-0.00	-42.72	-19.84	604.10	356.00	251.53	0.00	3738.71
611	18.69	0.84	-5.49	1128.00	394.44	0.00	172.72	-42.88	-20.37	602.57	352.95	251.56	0.00	3743.17
612	-0.00	-0.00	-0.00	903.00	200.00	0.00	-0.00	-42.88	-20.98	600.89	349.14	251.65	0.00	3714.37
613	18.62	0.92	-5.95	1141.46	394.87	0.00	90.57	-42.95	-21.51	601.65	345.35	251.84	0.00	3647.04
614	-0.00	-0.00	-0.00	903.00	200.00	0.00	-0.00	-41.96	-21.67	603.49	341.26	251.88	0.00	3660.81
615	-0.00	-0.00	-0.00	903.00	200.00	0.00	-0.00	-40.13	-21.74	606.38	336.31	252.24	0.00	3545.43
616	-0.00	-0.00	-0.00	903.00	200.00	0.00	-0.00	-39.14	-21.97	609.74	331.53	252.60	0.00	3463.44
617	18.77	0.84	-5.80	1139.84	384.21	0.00	-106.01	-37.77	-21.82	613.71	326.85	252.81	0.00	3512.50
618	18.84	0.84	-6.26	1122.51	375.61	0.00	-193.71	-36.39	-21.67	619.66	321.87	253.09	0.00	3485.56
619	18.92	0.76	-5.49	1153.00	400.00	0.00	274.66	-36.09	-21.59	625.31	317.79	253.29	0.00	3473.37
620	19.07	0.84	-5.80	1139.84	394.74	0.00	173.87	-36.70	-21.67	630.04	313.80	253.62	0.00	3526.99
621	18.77	0.92	-5.65	1146.24	400.00	0.00	189.29	-37.92	-22.35	635.99	310.44	253.79	0.00	3549.49
622	18.92	0.92	-5.80	1147.74	389.47	0.00	19.27	-39.60	-22.89	641.48	307.42	254.00	0.00	3570.74
623	19.00	0.92	-5.80	1139.84	389.47	0.00	18.07	-42.34	-23.27	647.13	304.95	254.09	0.00	3546.89
624	19.00	0.92	-5.65	1154.35	394.59	0.00	147.85	-45.39	-24.11	653.38	302.59	254.04	0.00	3560.28
625	19.00	0.92	-5.95	1149.15	384.62	0.00	-14.09	-49.13	-24.95	658.42	300.42	254.14	0.00	3530.30
626	-0.00	-0.00	-0.00	903.00	200.00	0.00	-0.00	-52.49	-25.63	663.76	299.17	254.21	0.00	3633.70
627	19.07	0.99	-5.80	1147.74	394.74	0.00	152.79	-56.76	-26.47	668.79	297.47	254.35	0.00	3645.90
628	-0.00	-0.00	-0.00	903.00	200.00	0.00	-0.00	-60.96	-27.62	672.91	296.12	254.56	0.00	3502.24
629	-0.00	-0.00	-0.00	903.00	200.00	0.00	-0.00	-65.23	-28.46	676.42	295.20	254.73	0.00	3503.20
630	18.92	0.69	-5.80	1155.63	394.74	0.00	146.56	-70.11	-29.37	679.02	294.00	254.88	0.00	3460.59
631	-0.00	-0.00	-0.00	903.00	200.00	0.00	-0.00	-74.31	-30.67	679.02	293.26	255.15	0.00	3385.74
632	-0.00	-0.00	-0.00	903.00	200.00	0.00	-0.00	-78.81	-31.36	677.64	292.37	255.30	0.00	3229.89
633	19.23	0.99	-5.80	1139.84	389.47	0.00	-2.41	-82.70	-32.35	672.15	291.69	255.66	0.00	3230.08
634	-0.00	-0.00	-0.00	903.00	200.00	0.00	-0.00	-87.66	-29.22	665.74	290.72	255.97	0.00	2512.70
635	-0.00	-0.00	-0.00	903.00	200.00	0.00	-0.00	-89.34	-34.33	655.67	289.74	255.11	0.00	2964.02
636	-0.00	-0.00	-0.00	903.00	200.00	0.00	-0.00	-91.55	-31.28	642.55	288.32	255.14	0.00	2734.39
637	20.37	1.37	-5.65	1146.24	372.97	0.00	76.71	-93.00	-31.74	625.46	287.63	255.04	0.00	2682.76
638	-0.00	-0.00	-0.00	903.00	200.00	0.00	-0.00	-92.54	-27.08	606.99	286.35	254.70	0.00	2784.89
639	19.15	0.76	-5.65	1146.24	389.19	0.00	-156.09	-92.77	-25.41	582.89	285.24	254.66	0.00	2610.57
640	19.99	0.46	-5.80	1147.74	400.00	0.00	223.66	-90.94	-23.19	560.00	283.90	254.06	0.00	2652.36
641	-0.00	-0.00	-0.00	903.00	200.00	0.00	-0.00	-90.56	-21.74	534.97	282.80	253.85	0.00	2508.37
642	19.99	0.38	-5.34	1134.43	400.00	0.00	87.19	-88.81	-19.99	505.98	281.63	253.44	0.00	2348.83
643	20.37	0.08	-5.34	1134.43	400.00	0.00	257.00	-86.90	-17.78	477.45	280.54	252.92	0.00	2218.96
644	20.37	0.31	-5.34	1143.00	400.00	0.00	155.64	-84.15	-16.48	447.39	279.54	252.73	0.00	2137.78
645	-0.00	-0.00	-0.00	903.00	200.00	0.00	-0.00	-80.72	-13.96	411.99	278.67	252.59	0.00	1888.51
646	20.52	0.38	-5.34	1160.14	388.57	0.00	-27.47	-76.14	-12.21	377.50	277.81	252.22	0.00	1680.82
647	-0.00	-0.00	-0.00	903.00	200.00	0.00	-0.00	-71.18	-10.07	341.95	276.84	252.30	0.00	1399.91
648	-0.00	-0.00	-0.00	903.00	200.00	0.00	-0.00	-64.39	-7.86	301.06	275.22	251.70	0.00	1237.04
649	-0.00	-0.00	-0.00	903.00	200.00	0.00	-0.00	-56.84	-5.72	262.76	274.04	251.22	0.00	1060.07
650	20.75	0.31	-5.49	1119.67	394.44	0.00	55.10	-49.06	-3.66	224.46	272.67	251.67	0.00	844.37
651	-0.00	-0.00	-0.00	903.00	200.00	0.00	-0.00	-39.67	-2.75	182.19	269.60	251.42	0.00	714.50
652	-0.00	-0.00	-0.00	903.00	200.00	0.00	-0.00	-30.82	-2.21	145.42	266.95	250.79	0.00	604.52
653	-0.00	-0.00	-0.00	903.00	200.00	0.00	-0.00	-23.12	-2.29	114.14	262.30	251.34	0.00	443.57
654	-0.00	-0.00	-0.00	903.00	200.00	0.00	-0.00	-15.64	-2.44	88.96	256.78	250.43	0.00	318.82
655	21.06	0.15	-5.65	1121.92	389.19	0.00	-55.06	-9.99	-2.75	71.41	255.77	250.43	0.00	267.16
656	20.98	0.08	-5.49	1136.33	394.44	0.00	79.26	-6.79	-2.29	58.59	253.13	248.96	0.00	155.37
657	-0.00	-0.00	-0.00	903.00	200.00	0.00	-0.00	-3.43	-2.37	46.39	250.66	246.71	0.00	226.47
658	-0.00	-0.00	-0.00	903.00	200.00	0.00	-0.00	-1.37	-2.98	36.32	250.84	246.22	0.00	156.47
659	-0.00	-0.00	-0.00	903.00	200.00	0.00	-0.00	0.61	-3.13	28.53	250.27	243.85	0.00	122.97
660	-0.00	-0.00	-0.00	903.00	200.00	0.00	-0.00	1.75	-3.20	22.28	248.63	241.10	0.00	136.39
661	-0.00	-0.00	-0.00	903.00	200.00	0.00	-0.00	2.52	-3.13	16.78	253.64	243.64	0.00	147.94
662	-0.00	-0.00	-0.00	903.00	200.00	0.00	-0.00	2.14	-2.37	12.66	260.24	240.96	0.00	85.03
663	-0.00	-0.00	-0.00	903.00	200.00	0.00	-0.00	1.45	-1.07	5.80	276.32	226.32	0.00	104.40
664	-0.00	-0.00	-0.00	903.00	200.00	0.00	-0.00	-0.00	-0.00	-0.00	300.00	200.00	0.00	-0.00
665	21.44	0.38	-5.65	1121.92	394.59	0.00	105.78	-0.00	-0.00	-0.00	300.00	200.00	0.00	-0.00
666	-0.00	-0.00	-0.00	903.00	200.00	0.00	-0.00	-0.00	-0.00	-0.00	300.00	200.00	0.00	-0.00
667	-0.00	-0.00	-0.00	903.00	200.00	0.00	-0.00	-0.00	-0.00	-0.00	300.00	200.00	0.00	-0.00
668	-0.00	-0.00	-0.00	903.00	200.00	0.00	-0.00	-0.00	-0.00	-0.00	300.00	200.00	0.00	-0.00
669	21.13	0.53	-5.34	1143.00	388.57	0.00	-79.78	-0.00	-0.00	-0.00	300.00	200.00	0.00	-0.00
670	21.29	0.61	-5.34	1125.86	400.00	0.00	161.53	-0.00	-0.00	-0.00	300.00	200.00	0.00	-0.00
671	21.36	0.53	-5.49	1111.33	394.44	0.00	174.42	-0.00	-0.00	-0.00	300.00	200.00	0.00	-0.00
672	21.29	0.61	-5.49	1128.00	400.00	0.00	251.77	-0.00	-0.00	-0.00	300.00	200.00	0.00	-0.00
673	21.13	0.53	-5.34	1125.86	400.00	0.00	216.67	-0.00	-0.00	-0.00	300.00	200.00	0.00	-0.00
674	-0.00	-0.00	-0.00	903.00	200.00	0.00	-0.00	-0.00	-0.00	-0.00	300.00	200.00	0.00	-0.00
675	-0.00	-0.00	-0.00	903.00	200.00	0.00	-0.00	-0.00	-0.00	-0.00	300.00	200.00	0.00	-0.00
676	-0.00	-0.00	-0.00	903.00	200.00	0.00	-0.00	-0.00	-0.00	-0.00	300.00	200.00	0.00	-0.00
677	-0.00	-0.00	-0.00	903.00	200.00	0.00	-0.00	-0.00	-0.00	-0.00	300.00	200.00	0.00	-0.00
678	-0.00	-0.00	-0.00	903.00	200.00	0.00	-0.00	-0.00	-0.00	-0.00	300.00	200.00	0.00	-0.00
679	21.06	0.76	-5.65	1121.92	394.59	0.00	154.03	-0.00	-0.00	-0.00	300.00	200.00	0.00	-0.00
680	-0.00	-0.00	-0.00	903.00	200.00	0.00	-0.00	-0.00	-0.00	-0.00	300.00	200.00	0.00	-0.00
681	-0.00	-0.00	-0.00	903.00	200.00	0.00	-0.00	-0.00	-0.00	-0.00	300.00	200.00	0.00	-0.00
682	20.98	0.84	-5.34	1134.43	400.00	0.00	225.39	-0.00	-0.00	-0.00	300.00	200.00	0.00	-0.00
683	-0.00	-0.00	-0.00	903.00	200.00	0.00	-0.00	-0.00	-0.00	-0.00	300.00	200.00	0.00	-0.00
684	20.90	0.99	-5.34	1125.86	400.00	0.00	206.21	-0.00	-0.00	-0.00	300.00	200.00	0.00	-0.00
685	-0.00	-0.00	-0.00	903.00	200.00	0.00	-0.00	-0.00	-0.00	-0.00	300.00	200.00	0.00	-0.00
686	-0.00	-0.00	-0.00	903.00	200.00	0.00	-0.00	-0.00	-0.00	-0.00	300.00	200.00	0.00	-0.00
687	-0.00	-0.00	-0.00	903.00	200.00	0.00	-0.00	-0.00	-0.00	-0.00	300.00	200.00	0.00	-0.00
688	-0.00	-0.00	-0.00	903.00	200.00	0.00	-0.00	-0.00	-0.00	-0.00	300.00	200.00	0.00	-0.00
689	-0.00	-0.00	-0.00	903.00	200.00	0.00	-0.00	-0.00	-0.00	-0.00	300.00	200.00	0.00	-0.00
690	-0.00	-0.00	-0.00	903.00	200.00	0.00	-0.00	-0.00	-0.00	-0.00	300.00	200.00	0.00	-0.00
691	-0.00	-0.00	-0.00	903.00	200.00	0.00	-0.00	-0.00	-0.00	-0.00	300.00	200.00	0.00	-0.00
692	-0.00	-0.00	-0.00	903.00	200.00	0.00	-0.00	-0.00	-0.00	-0.00	300.00	200.00	0.00	-0.00
693	20.83	0.84	-5.80	1124.05	394.74	0.00	139.74	-0.00	-0.00	-0.00	300.00	200.00	0.00	-0.00
694	20.90	0.92	-5.65	1121.92	400.00	0.00	295.48	-0.00	-0.00	-0.00	300.00	200.00	0.00	-0.00
695	-0.00	-0.00	-0.00	903.00	200.00	0.00	-0.00	-0.00	-0.00	-0.00	300.00	200.00	0.00	-0.00
696	20.68	0.76	-5.34	1134.43	400.00	0.00	273.57	-0.00	-0.00	-0.00	300.00	200.00	0.00	-0.00
697	-0.00	-0.00	-0.00	903.00	200.00	0.00	-0.00	-0.00	-0.00	-0.00	300.00	200.00	0.00	-0.00
698	20.83	0.84	-5.65	1121.92	389.19	0.00	71.76	-0.00	-0.00	-0.00	300.00	200.00	0.00	-0.00
699	20.68	0.92	-5.65	1121.92	389.19	0.00	26.19	-0.00	-0.00	-0.00	300.00	200.00	0.00	-0.00
700	20.68	0.92	-5.49	1128.00	400.00	0.00	244.14	-0.00	-0.00	-0.00	300.00	200.00	0.00	-0.00
701	20.75	1.07	-5.34	1168.71	400.00	0.00	181.58	-0.00	-0.00	-0.00	300.00	200.00	0.00	-0.00
702	20.75	0.92	-5.34	1134.43	400.00	0.00	299.29	-0.00	-0.00	-0.00	300.00	200.00	0.00	-0.00
703	20.68	1.07	-5.19	1150.06	394.12	0.00	87.51	-0.00	-0.00	-0.00	300.00	200.00	0.00	-0.00
704	20.68	0.99	-5.65	1146.24	394.59	0.00	120.01	-0.00	-0.00	-0.00	300.00	200.00	0.00	-0.00
705	-0.00	-0.00	-0.00	903.00	200.00	0.00	-0.00	-0.00	-0.00	-0.00	300.00	200.00	0.00	-0.00
706	-0.00	-0.00	-0.00	903.00	200.00	0.00	-0.00	-0.00	-0.00	-0.00	300.00	200.00	0.00	-0.00
707	20.45	0.92	-5.80	1116.16	394.74	0.00	170.26	-0.00	-0.00	-0.00	300.00	200.00	0.00	-0.00
708	20.75	0.92	-5.65	1113.81	394.59	0.00	160.22	-0.00	-0.00	-0.00	300.00	200.00	0.00	-0.00
709	20.75	0.99	-5.65	1130.03	394.59	0.00	173.83	-0.00	-0.00	-0.00	300.00	200.00	0.00	-0.00
710	-0.00	-0.00	-0.00	903.00	200.00	0.00	-0.00	-0.00	-0.00	-0.00	300.00	200.00	0.00	-0.00
711	20.45	1.14	-5.65	1130.03	400.00	0.00	213.21	-0.00	-0.00	-0.00	300.00	200.00	0.00	-0.00
712	20.45	1.07	-5.80	1124.05	384.21	0.00	-40.15	-0.00	-0.00	-0.00	300.00	200.00	0.00	-0.00
713	-0.00	-0.00	-0.00	903.00	200.00	0.00	-0.00	-0.00	-0.00	-0.00	300.00	200.00	0.00	-0.00
714	-0.00	-0.00	-0.00	903.00	200.00	0.00	-0.00	-0.00	-0.00	-0.00	300.00	200.00	0.00	-0.00
715	20.52	1.22	-5.80	1147.74	389.47	0.00	19.27	-0.00	-0.00	-0.00	300.00	200.00	0.00	-0.00
716	-0.00	-0.00	-0.00	903.00	200.00	0.00	-0.00	-0.00	-0.00	-0.00	300.00	200.00	0.00	-0.00
717	-0.00	-0.00	-0.00	903.00	200.00	0.00	-0.00	-0.00	-0.00	-0.00	300.00	200.00	0.00	-0.00
718	-0.00	-0.00	-0.00	903.00	200.00	0.00	-0.00	-0.00	-0.00	-0.00	300.00	200.00	0.00	-0.00
719	-0.00	-0.00	-0.00	903.00	200.00	0.00	-0.00	-0.00	-0.00	-0.00	300.00	200.00	0.00	-0.00
720	20.45	1.14	-5.34	1160.14	400.00	0.00	270.30	-0.00	-0.00	-0.00	300.00	200.00	0.00	-0.00
721	20.37	1.14	-5.49	1119.67	400.00	0.00	278.47	-0.00	-0.00	-0.00	300.00	200.00	0.00	-0.00
722	20.37	1.22	-5.80	1116.16	394.74	0.00	136.12	-0.00	-0.00	-0.00	300.00	200.00	0.00	-0.00
723	20.14	1.22	-5.80	1124.05	389.47	0.00	-24.09	-0.00	-0.00	-0.00	300.00	200.00	0.00	-0.00
724	-0.00	-0.00	-0.00	903.00	200.00	0.00	-0.00	-0.00	-0.00	-0.00	300.00	200.00	0.00	-0.00
725	-0.00	-0.00	-0.00	903.00	200.00	0.00	-0.00	-0.00	-0.00	-0.00	300.00	200.00	0.00	-0.00
726	20.29	1.07	-5.80	1116.16	394.74	0.00	130.90	-0.00	-0.00	-0.00	300.00	200.00	0.00	-0.00
727	-0.00	-0.00	-0.00	903.00	200.00	0.00	-0.00	-0.00	-0.00	-0.00	300.00	200.00	0.00	-0.00
728	-0.00	-0.00	-0.00	903.00	200.00	0.00	-0.00	-0.00	-0.00	-0.00	300.00	200.00	0.00	-0.00
729	20.37	1.07	-5.80	1116.16	373.68	0.00	-260.20	-0.00	-0.00	-0.00	300.00	200.00	0.00	-0.00
730	-0.00	-0.00	-0.00	903.00	200.00	0.00	-0.00	-0.00	-0.00	-0.00	300.00	200.00	0.00	-0.00
731	-0.00	-0.00	-0.00	903.00	200.00	0.00	-0.00	-0.00	-0.00	-0.00	300.00	200.00	0.00	-0.00
732	-0.00	-0.00	-0.00	903.00	200.00	0.00	-0.00	-0.00	-0.00	-0.00	300.00	200.00	0.00	-0.00
733	-0.00	-0.00	-0.00	903.00	200.00	0.00	-0.00	-0.00	-0.00	-0.00	300.00	200.00	0.00	-0.00
734	-0.00	-0.00	-0.00	903.00	200.00	0.00	-0.00	-0.00	-0.00	-0.00	300.00	200.00	0.00	-0.00
735	-0.00	-0.00	-0.00	903.00	200.00	0.00	-0.00	-0.00	-0.00	-0.00	300.00	200.00	0.00	-0.00
736	20.29	0.92	-5.65	1130.03	400.00	0.00	257.54	-0.00	-0.00	-0.00	300.00	200.00	0.00	-0.00
737	20.14	0.84	-5.65	1146.24	400.00	0.00	276.51	-0.00	-0.00	-0.00	300.00	200.00	0.00	-0.00
738	-0.00	-0.00	-0.00	903.00	200.00	0.00	-0.00	-0.00	-0.00	-0.00	300.00	200.00	0.00	-0.00
739	-0.00	-0.00	-0.00	903.00	200.00	0.00	-0.00	-0.00	-0.00	-0.00	300.00	200.00	0.00	-0.00
740	20.22	0.84	-5.65	1130.03	400.00	0.00	213.83	-0.00	-0.00	-0.00	300.00	200.00	0.00	-0.00
741	-0.00	-0.00	-0.00	903.00	200.00	0.00	-0.00	-0.00	-0.00	-0.00	300.00	200.00	0.00	-0.00
742	-0.00	-0.00	-0.00	903.00	200.00	0.00	-0.00	-0.00	-0.00	-0.00	300.00	200.00	0.00	-0.00
743	20.22	0.84	-5.80	1147.74	394.74	0.00	138.33	-0.00	-0.00	-0.00	300.00	200.00	0.00	-0.00
744	20.14	0.92	-5.95	1133.77	400.00	0.00	269.38	-0.00	-0.00	-0.00	300.00	200.00	0.00	-0.00
745	-0.00	-0.00	-0.00	903.00	200.00	0.00	-0.00	-0.00	-0.00	-0.00	300.00	200.00	0.00	-0.00
746	-0.00	-0.00	-0.00	903.00	200.00	0.00	-0.00	-0.00	-0.00	-0.00	300.00	200.00	0.00	-0.00
747	20.22	1.22	-5.80	1139.84	400.00	0.00	161.02	-0.00	-0.00	-0.00	300.00	200.00	0.00	-0.00
748	20.22	1.14	-5.65	1121.92	400.00	0.00	268.27	-0.00	-0.00	-0.00	300.00	200.00	0.00	-0.00
749	20.07	1.45	-5.80	1147.74	400.00	0.00	225.07	-0.00	-0.00	-0.00	300.00	200.00	0.00	-0.00
750	20.07	1.22	-6.26	1122.51	380.49	0.00	-102.53	-0.00	-0.00	-0.00	300.00	200.00	0.00	-0.00
751	20.22	1.37	-5.95	1118.38	389.74	0.00	130.09	-0.00	-0.00	-0.00	300.00	200.00	0.00	-0.00
752	20.14	1.37	-5.65	1130.03	389.19	0.00	65.57	-0.00	-0.00	-0.00	300.00	200.00	0.00	-0.00
753	-0.00	-0.00	-0.00	903.00	200.00	0.00	-0.00	-0.00	-0.00	-0.00	300.00	200.00	0.00	-0.00
754	-0.00	-0.00	-0.00	903.00	200.00	0.00	-0.00	-0.00	-0.00	-0.00	300.00	200.00	0.00	-0.00
755	19.91	1.60	-5.80	1147.74	394.74	0.00	143.95	-0.00	-0.00	-0.00	300.00	200.00	0.00	-0.00
756	19.84	1.68	-5.65	1154.35	400.00	0.00	226.61	-0.00	-0.00	-0.00	300.00	200.00	0.00	-0.00
757	19.76	1.60	-5.95	1118.38	400.00	0.00	333.93	-0.00	-0.00	-0.00	300.00	200.00	0.00	-0.00
758	19.61	1.60	-5.80	1139.84	389.47	0.00	85.53	-0.00	-0.00	-0.00	300.00	200.00	0.00	-0.00
759	19.68	1.68	-5.65	1121.92	400.00	0.00	319.20	-0.00	-0.00	-0.00	300.00	200.00	0.00	-0.00
760	19.61	1.75	-5.80	1147.74	400.00	0.00	287.71	-0.00	-0.00	-0.00	300.00	200.00	0.00	-0.00
761	-0.00	-0.00	-0.00	903.00	200.00	0.00	-0.00	-0.00	-0.00	-0.00	300.00	200.00	0.00	-0.00
762	-0.00	-0.00	-0.00	903.00	200.00	0.00	-0.00	-0.00	-0.00	-0.00	300.00	200.00	0.00	-0.00
763	19.15	1.91	-5.65	1130.03	400.00	0.00	261.26	-0.00	-0.00	-0.00	300.00	200.00	0.00	-0.00
764	-0.00	-0.00	-0.00	903.00	200.00	0.00	-0.00	-0.00	-0.00	-0.00	300.00	200.00	0.00	-0.00
765	-0.00	-0.00	-0.00	903.00	200.00	0.00	-0.00	-0.00	-0.00	-0.00	300.00	200.00	0.00	-0.00
766	-0.00	-0.00	-0.00	903.00	200.00	0.00	-0.00	-0.00	-0.00	-0.00	300.00	200.00	0.00	-0.00
767	19.07	1.68	-5.65	1130.03	378.38	0.00	-114.44	-0.00	-0.00	-0.00	300.00	200.00	0.00	-0.00
768	-0.00	-0.00	-0.00	903.00	200.00	0.00	-0.00	-0.00	-0.00	-0.00	300.00	200.00	0.00	-0.00
769	19.15	1.75	-5.65	1146.24	400.00	0.00	221.66	-0.00	-0.00	-0.00	300.00	200.00	0.00	-0.00
770	19.38	1.53	-5.65	1146.24	400.00	0.00	300.23	-0.00	-0.00	-0.00	300.00	200.00	0.00	-0.00
771	-0.00	-0.00	-0.00	903.00	200.00	0.00	-0.00	-0.00	-0.00	-0.00	300.00	200.00	0.00	-0.00
772	-0.00	-0.00	-0.00	903.00	200.00	0.00	-0.00	-0.00	-0.00	-0.00	300.00	200.00	0.00	-0.00
773	19.23	1.60	-5.65	1146.24	400.00	0.00	228.26	-0.00	-0.00	-0.00	300.00	200.00	0.00	-0.00
774	-0.00	-0.00	-0.00	903.00	200.00	0.00	-0.00	-0.00	-0.00	-0.00	300.00	200.00	0.00	-0.00
775	19.38	1.60	-5.95	1110.69	389.74	0.00	116.98	-0.00	-0.00	-0.00	300.00	200.00	0.00	-0.00
776	19.38	1.68	-5.80	1147.74	394.74	0.00	158.61	-0.00	-0.00	-0.00	300.00	200.00	0.00	-0.00
777	-0.00	-0.00	-0.00	903.00	200.00	0.00	-0.00	-0.00	-0.00	-0.00	300.00	200.00	0.00	-0.00
778	19.23	1.60	-5.65	1146.24	400.00	0.00	228.26	-0.00	-0.00	-0.00	300.00	200.00	0.00	-0.00
779	19.30	1.60	-6.26	1129.83	375.61	0.00	-246.75	-0.00	-0.00	-0.00	300.00	200.00	0.00	-0.00
780	-0.00	-0.00	-0.00	903.00	200.00	0.00	-0.00	-0.00	-0.00	-0.00	300.00	200.00	0.00	-0.00
781	19.38	1.60	-5.65	1146.24	394.59	0.00	176.92	-0.00	-0.00	-0.00	300.00	200.00	0.00	-0.00
782	-0.00	-0.00	-0.00	903.00	200.00	0.00	-0.00	-0.00	-0.00	-0.00	300.00	200.00	0.00	-0.00
783	-0.00	-0.00	-0.00	903.00	200.00	0.00	-0.00	-0.00	-0.00	-0.00	300.00	200.00	0.00	-0.00
784	19.30	1.60	-5.65	1146.24	400.00	0.00	266.41	-0.00	-0.00	-0.00	300.00	200.00	0.00	-0.00
785	19.23	1.68	-5.80	1139.84	394.74	0.00	96.37	-0.00	-0.00	-0.00	300.00	200.00	0.00	-0.00
786	-0.00	-0.00	-0.00	903.00	200.00	0.00	-0.00	-0.00	-0.00	-0.00	300.00	200.00	0.00	-0.00
787	-0.00	-0.00	-0.00	903.00	200.00	0.00	-0.00	-0.00	-0.00	-0.00	300.00	200.00	0.00	-0.00
788	19.30	1.60	-5.65	1121.92	400.00	0.00	259.61	-0.00	-0.00	-0.00	300.00	200.00	0.00	-0.00
789	19.23	1.68	-5.80	1147.74	384.21	0.00	-119.26	-0.00	-0.00	-0.00	300.00	200.00	0.00	-0.00
790	19.23	1.53	-5.65	1146.24	394.59	0.00	165.78	-0.00	-0.00	-0.00	300.00	200.00	0.00	-0.00
791	-0.00	-0.00	-0.00	903.00	200.00	0.00	-0.00	-0.00	-0.00	-0.00	300.00	200.00	0.00	-0.00
792	-0.00	-0.00	-0.00	903.00	200.00	0.00	-0.00	-0.00	-0.00	-0.00	300.00	200.00	0.00	-0.00
793	19.23	1.60	-5.80	1155.63	394.74	0.00	66.26	-0.00	-0.00	-0.00	300.00	200.00	0.00	-0.00
794	-0.00	-0.00	-0.00	903.00	200.00	0.00	-0.00	-0.00	-0.00	-0.00	300.00	200.00	0.00	-0.00
795	19.23	1.75	-5.80	1139.84	394.74	0.00	124.08	-0.00	-0.00	-0.00	300.00	200.00	0.00	-0.00
796	-0.00	-0.00	-0.00	903.00	200.00	0.00	-0.00	-0.00	-0.00	-0.00	300.00	200.00	0.00	-0.00
797	19.30	1.53	-5.80	1147.74	400.00	0.00	282.69	-0.00	-0.00	-0.00	300.00	200.00	0.00	-0.00
798	19.30	1.53	-5.49	1153.00	400.00	0.00	274.66	-0.00	-0.00	-0.00	300.00	200.00	0.00	-0.00
799	19.23	1.60	-5.80	1147.74	394.74	0.00	124.68	-0.00	-0.00	-0.00	300.00	200.00	0.00	-0.00
800	19.30	1.60	-5.65	1146.24	400.00	0.00	289.30	-0.00	-0.00	-0.00	300.00	200.00	0.00	-0.00
801	-0.00	-0.00	-0.00	903.00	200.00	0.00	-0.00	-0.00	-0.00	-0.00	300.00	200.00	0.00	-0.00
802	19.23	1.53	-5.80	1139.84	389.47	0.00	77.10	-0.00	-0.00	-0.00	300.00	200.00	0.00	-0.00
803	19.07	1.53	-6.26	1122.51	380.49	0.00	-165.43	-0.00	-0.00	-0.00	300.00	200.00	0.00	-0.00
804	19.15	1.45	-5.49	1153.00	400.00	0.00	217.44	-0.00	-0.00	-0.00	300.00	200.00	0.00	-0.00
805	19.15	1.60	-5.65	1162.46	394.59	0.00	129.29	-0.00	-0.00	-0.00	300.00	200.00	0.00	-0.00
806	19.30	1.53	-5.95	1118.38	394.87	0.00	228.49	-0.00	-0.00	-0.00	300.00	200.00	0.00	-0.00
807	-0.00	-0.00	-0.00	903.00	200.00	0.00	-0.00	-0.00	-0.00	-0.00	300.00	200.00	0.00	-0.00
808	19.15	1.60	-5.80	1139.84	394.74	0.00	145.36	-0.00	-0.00	-0.00	300.00	200.00	0.00	-0.00
809	-0.00	-0.00	-0.00	903.00	200.00	0.00	-0.00	-0.00	-0.00	-0.00	300.00	200.00	0.00	-0.00
810	19.23	1.75	-5.65	1146.24	394.59	0.00	18.56	-0.00	-0.00	-0.00	300.00	200.00	0.00	-0.00
811	19.30	1.53	-5.65	1146.24	394.59	0.00	157.74	-0.00	-0.00	-0.00	300.00	200.00	0.00	-0.00
812	19.15	1.60	-5.65	1154.35	389.19	0.00	15.88	-0.00	-0.00	-0.00	300.00	200.00	0.00	-0.00
813	-0.00	-0.00	-0.00	903.00	200.00	0.00	-0.00	-0.00	-0.00	-0.00	300.00	200.00	0.00	-0.00
814	-0.00	-0.00	-0.00	903.00	200.00	0.00	-0.00	-0.00	-0.00	-0.00	300.00	200.00	0.00	-0.00
815	19.15	1.45	-5.65	1146.24	394.59	0.00	123.72	-0.00	-0.00	-0.00	300.00	200.00	0.00	-0.00
816	-0.00	-0.00	-0.00	903.00	200.00	0.00	-0.00	-0.00	-0.00	-0.00	300.00	200.00	0.00	-0.00
817	-0.00	-0.00	-0.00	903.00	200.00	0.00	-0.00	-0.00	-0.00	-0.00	300.00	200.00	0.00	-0.00
818	19.30	1.60	-5.80	1139.84	394.74	0.00	152.19	-0.00	-0.00	-0.00	300.00	200.00	0.00	-0.00
819	19.23	1.60	-5.95	1133.77	389.74	0.00	51.06	-0.00	-0.00	-0.00	300.00	200.00	0.00	-0.00
820	-0.00	-0.00	-0.00	903.00	200.00	0.00	-0.00	-0.00	-0.00	-0.00	300.00	200.00	0.00	-0.00
821	19.07	1.60	-5.95	1149.15	384.62	0.00	-100.36	-0.00	-0.00	-0.00	300.00	200.00	0.00	-0.00
822	-0.00	-0.00	-0.00	903.00	200.00	0.00	-0.00	-0.00	-0.00	-0.00	300.00	200.00	0.00	-0.00
823	19.23	1.68	-5.80	1139.84	389.47	0.00	18.07	-0.00	-0.00	-0.00	300.00	200.00	0.00	-0.00
824	-0.00	-0.00	-0.00	903.00	200.00	0.00	-0.00	-0.00	-0.00	-0.00	300.00	200.00	0.00	-0.00
825	19.00	1.68	-5.95	1118.38	389.74	0.00	61.62	-0.00	-0.00	-0.00	300.00	200.00	0.00	-0.00
826	-0.00	-0.00	-0.00	903.00	200.00	0.00	-0.00	-0.00	-0.00	-0.00	300.00	200.00	0.00	-0.00
827	19.07	1.37	-5.80	1147.74	400.00	0.00	274.26	-0.00	-0.00	-0.00	300.00	200.00	0.00	-0.00
828	19.23	1.60	-5.65	1146.24	400.00	0.00	251.15	-0.00	-0.00	-0.00	300.00	200.00	0.00	-0.00
829	19.30	1.53	-5.95	1133.77	384.62	0.00	29.93	-0.00	-0.00	-0.00	300.00	200.00	0.00	-0.00
830	-0.00	-0.00	-0.00	903.00	200.00	0.00	-0.00	-0.00	-0.00	-0.00	300.00	200.00	0.00	-0.00
831	-0.00	-0.00	-0.00	903.00	200.00	0.00	-0.00	-0.00	-0.00	-0.00	300.00	200.00	0.00	-0.00
832	-0.00	-0.00	-0.00	903.00	200.00	0.00	-0.00	-0.00	-0.00	-0.00	300.00	200.00	0.00	-0.00
833	19.15	1.68	-5.95	1118.38	384.62	0.00	-76.29	-0.00	-0.00	-0.00	300.00	200.00	0.00	-0.00
834	19.07	1.53	-6.26	1129.83	380.49	0.00	-107.93	-0.00	-0.00	-0.00	300.00	200.00	0.00	-0.00
835	19.07	1.53	-5.95	1133.77	394.87	0.00	160.41	-0.00	-0.00	-0.00	300.00	200.00	0.00	-0.00
836	19.15	1.60	-5.80	1139.84	389.47	0.00	44.57	-0.00	-0.00	-0.00	300.00	200.00	0.00	-0.00
837	19.23	1.60	-5.65	1162.46	400.00	0.00	225.17	-0.00	-0.00	-0.00	300.00	200.00	0.00	-0.00
838	-0.00	-0.00	-0.00	903.00	200.00	0.00	-0.00	-0.00	-0.00	-0.00	300.00	200.00	0.00	-0.00
839	19.15	1.60	-5.95	1141.46	400.00	0.00	266.44	-0.00	-0.00	-0.00	300.00	200.00	0.00	-0.00
840	19.15	1.45	-5.65	1146.24	400.00	0.00	273.01	-0.00	-0.00	-0.00	300.00	200.00	0.00	-0.00
841	-0.00	-0.00	-0.00	903.00	200.00	0.00	-0.00	-0.00	-0.00	-0.00	300.00	200.00	0.00	-0.00
842	19.07	1.68	-5.80	1139.84	389.47	0.00	34.93	-0.00	-0.00	-0.00	300.00	200.00	0.00	-0.00
843	19.15	1.53	-5.65	1146.24	394.59	0.00	150.94	-0.00	-0.00	-0.00	300.00	200.00	0.00	-0.00
844	19.07	1.53	-5.65	1154.35	400.00	0.00	226.82	-0.00	-0.00	-0.00	300.00	200.00	0.00	-0.00
845	-0.00	-0.00	-0.00	903.00	200.00	0.00	-0.00	-0.00	-0.00	-0.00	300.00	200.00	0.00	-0.00
846	19.07	1.60	-5.80	1124.05	394.74	0.00	178.69	-0.00	-0.00	-0.00	300.00	200.00	0.00	-0.00
847	-0.00	-0.00	-0.00	903.00	200.00	0.00	-0.00	-0.00	-0.00	-0.00	300.00	200.00	0.00	-0.00
848	-0.00	-0.00	-0.00	903.00	200.00	0.00	-0.00	-0.00	-0.00	-0.00	300.00	200.00	0.00	-0.00
849	18.84	1.53	-5.65	1130.03	400.00	0.00	218.16	-0.00	-0.00	-0.00	300.00	200.00	0.00	-0.00
850	19.15	1.68	-5.80	1147.74	400.00	0.00	214.83	-0.00	-0.00	-0.00	300.00	200.00	0.00	-0.00
851	19.15	1.60	-5.80	1116.16	384.21	0.00	-41.16	-0.00	-0.00	-0.00	300.00	200.00	0.00	-0.00
852	-0.00	-0.00	-0.00	903.00	200.00	0.00	-0.00	-0.00	-0.00	-0.00	300.00	200.00	0.00	-0.00
853	19.07	1.60	-5.80	1155.63	389.47	0.00	-18.07	-0.00	-0.00	-0.00	300.00	200.00	0.00	-0.00
854	19.15	1.60	-5.65	1162.46	400.00	0.00	209.91	-0.00	-0.00	-0.00	300.00	200.00	0.00	-0.00
855	-0.00	-0.00	-0.00	903.00	200.00	0.00	-0.00	-0.00	-0.00	-0.00	300.00	200.00	0.00	-0.00
856	19.07	1.53	-5.65	1146.24	394.59	0.00	158.98	-0.00	-0.00	-0.00	300.00	200.00	0.00	-0.00
857	19.15	1.68	-5.95	1133.77	389.74	0.00	41.86	-0.00	-0.00	-0.00	300.00	200.00	0.00	-0.00
858	19.07	1.37	-5.65	1154.35	400.00	0.00	265.17	-0.00	-0.00	-0.00	300.00	200.00	0.00	-0.00
859	-0.00	-0.00	-0.00	903.00	200.00	0.00	-0.00	-0.00	-0.00	-0.00	300.00	200.00	0.00	-0.00
860	-0.00	-0.00	-0.00	903.00	200.00	0.00	-0.00	-0.00	-0.00	-0.00	300.00	200.00	0.00	-0.00
861	19.07	1.60	-5.80	1139.84	384.21	0.00	-93.16	-0.00	-0.00	-0.00	300.00	200.00	0.00	-0.00
862	18.84	1.53	-5.80	1147.74	394.74	0.00	137.73	-0.00	-0.00	-0.00	300.00	200.00	0.00	-0.00
863	18.77	1.68	-5.49	1161.33	400.00	0.00	115.71	-0.00	-0.00	-0.00	300.00	200.00	0.00	-0.00
864	19.07	1.53	-5.80	1147.74	400.00	0.00	191.14	-0.00	-0.00	-0.00	300.00	200.00	0.00	-0.00
865	19.15	1.37	-5.49	1136.33	400.00	0.00	236.51	-0.00	-0.00	-0.00	300.00	200.00	0.00	-0.00
866	19.15	1.22	-5.49	1153.00	400.00	0.00	251.77	-0.00	-0.00	-0.00	300.00	200.00	0.00	-0.00
867	-0.00	-0.00	-0.00	903.00	200.00	0.00	-0.00	-0.00	-0.00	-0.00	300.00	200.00	0.00	-0.00
868	-0.00	-0.00	-0.00	903.00	200.00	0.00	-0.00	-0.00	-0.00	-0.00	300.00	200.00	0.00	-0.00
869	19.30	1.37	-5.49	1161.33	400.00	0.00	209.81	-0.00	-0.00	-0.00	300.00	200.00	0.00	-0.00
870	-0.00	-0.00	-0.00	903.00	200.00	0.00	-0.00	-0.00	-0.00	-0.00	300.00	200.00	0.00	-0.00
871	19.30	1.07	-5.80	1124.05	400.00	0.00	282.69	-0.00	-0.00	-0.00	300.00	200.00	0.00	-0.00
872	-0.00	-0.00	-0.00	903.00	200.00	0.00	-0.00	-0.00	-0.00	-0.00	300.00	200.00	0.00	-0.00
873	-0.00	-0.00	-0.00	903.00	200.00	0.00	-0.00	-0.00	-0.00	-0.00	300.00	200.00	0.00	-0.00
874	19.30	1.22	-5.80	1124.05	389.47	0.00	-22.89	-0.00	-0.00	-0.00	300.00	200.00	0.00	-0.00
875	19.61	1.22	-5.80	1124.05	394.74	0.00	138.13	-0.00	-0.00	-0.00	300.00	200.00	0.00	-0.00
876	-0.00	-0.00	-0.00	903.00	200.00	0.00	-0.00	-0.00	-0.00	-0.00	300.00	200.00	0.00	-0.00
877	19.61	0.99	-5.65	1130.03	400.00	0.00	331.78	-0.00	-0.00	-0.00	300.00	200.00	0.00	-0.00
878	19.68	1.07	-5.49	1136.33	400.00	0.00	277.20	-0.00	-0.00	-0.00	300.00	200.00	0.00	-0.00
879	-0.00	-0.00	-0.00	903.00	200.00	0.00	-0.00	-0.00	-0.00	-0.00	300.00	200.00	0.00	-0.00
880	19.61	0.99	-5.49	1119.67	400.00	0.00	342.05	-0.00	-0.00	-0.00	300.00	200.00	0.00	-0.00
881	19.61	1.07	-5.95	1133.77	389.74	0.00	63.58	-0.00	-0.00	-0.00	300.00	200.00	0.00	-0.00
882	-0.00	-0.00	-0.00	903.00	200.00	0.00	-0.00	-0.00	-0.00	-0.00	300.00	200.00	0.00	-0.00
883	-0.00	-0.00	-0.00	903.00	200.00	0.00	-0.00	-0.00	-0.00	-0.00	300.00	200.00	0.00	-0.00
884	-0.00	-0.00	-0.00	903.00	200.00	0.00	-0.00	-0.00	-0.00	-0.00	300.00	200.00	0.00	-0.00
885	19.84	1.07	-5.65	1121.92	389.19	0.00	85.78	-0.00	-0.00	-0.00	300.00	200.00	0.00	-0.00
886	19.76	0.99	-5.49	1136.33	400.00	0.00	264.49	-0.00	-0.00	-0.00	300.00	200.00	0.00	-0.00
887	19.76	1.22	-5.65	1121.92	389.19	0.00	15.05	-0.00	-0.00	-0.00	300.00	200.00	0.00	-0.00
888	19.84	1.07	-5.65	1121.92	389.19	0.00	40.00	-0.00	-0.00	-0.00	300.00	200.00	0.00	-0.00
889	19.84	0.92	-5.49	1153.00	400.00	0.00	259.40	-0.00	-0.00	-0.00	300.00	200.00	0.00	-0.00
890	19.68	0.92	-5.80	1124.05	389.47	0.00	116.85	-0.00	-0.00	-0.00	300.00	200.00	0.00	-0.00
891	19.76	1.22	-5.95	1118.38	379.49	0.00	-218.12	-0.00	-0.00	-0.00	300.00	200.00	0.00	-0.00
892	-0.00	-0.00	-0.00	903.00	200.00	0.00	-0.00	-0.00	-0.00	-0.00	300.00	200.00	0.00	-0.00
893	19.68	1.14	-5.80	1116.16	373.68	0.00	-281.28	-0.00	-0.00	-0.00	300.00	200.00	0.00	-0.00
894	19.68	1.07	-5.65	1121.92	394.59	0.00	117.53	-0.00	-0.00	-0.00	300.00	200.00	0.00	-0.00
895	19.84	1.14	-5.80	1124.05	389.47	0.00	49.39	-0.00	-0.00	-0.00	300.00	200.00	0.00	-0.00
896	-0.00	-0.00	-0.00	903.00	200.00	0.00	-0.00	-0.00	-0.00	-0.00	300.00	200.00	0.00	-0.00
897	19.76	0.92	-5.80	1108.26	384.21	0.00	-4.02	-0.00	-0.00	-0.00	300.00	200.00	0.00	-0.00
898	-0.00	-0.00	-0.00	903.00	200.00	0.00	-0.00	-0.00	-0.00	-0.00	300.00	200.00	0.00	-0.00
899	19.91	0.84	-5.49	1128.00	400.00	0.00	337.60	-0.00	-0.00	-0.00	300.00	200.00	0.00	-0.00
900	19.84	1.07	-5.49	1136.33	394.44	0.00	128.85	-0.00	-0.00	-0.00	300.00	200.00	0.00	-0.00
901	19.76	1.07	-5.49	1153.00	400.00	0.00	228.88	-0.00	-0.00	-0.00	300.00	200.00	0.00	-0.00
902	-0.00	-0.00	-0.00	903.00	200.00	0.00	-0.00	-0.00	-0.00	-0.00	300.00	200.00	0.00	-0.00
903	-0.00	-0.00	-0.00	903.00	200.00	0.00	-0.00	-0.00	-0.00	-0.00	300.00	200.00	0.00	-0.00
904	-0.00	-0.00	-0.00	903.00	200.00	0.00	-0.00	-0.00	-0.00	-0.00	300.00	200.00	0.00	-0.00
905	19.76	1.14	-5.49	1136.33	394.44	0.00	141.99	-0.00	-0.00	-0.00	300.00	200.00	0.00	-0.00
906	19.61	0.99	-5.49	1119.67	394.44	0.00	164.46	-0.00	-0.00	-0.00	300.00	200.00	0.00	-0.00
907	-0.00	-0.00	-0.00	903.00	200.00	0.00	-0.00	-0.00	-0.00	-0.00	300.00	200.00	0.00	-0.00
908	-0.00	-0.00	-0.00	903.00	200.00	0.00	-0.00	-0.00	-0.00	-0.00	300.00	200.00	0.00	-0.00
909	-0.00	-0.00	-0.00	903.00	200.00	0.00	-0.00	-0.00	-0.00	-0.00	300.00	200.00	0.00	-0.00
910	19.61	0.76	-5.65	1154.35	394.59	0.00	213.42	-0.00	-0.00	-0.00	300.00	200.00	0.00	-0.00
911	-0.00	-0.00	-0.00	903.00	200.00	0.00	-0.00	-0.00	-0.00	-0.00	300.00	200.00	0.00	-0.00
912	19.68	1.14	-5.65	1113.81	394.59	0.00	133.00	-0.00	-0.00	-0.00	300.00	200.00	0.00	-0.00
913	19.61	0.99	-5.49	1136.33	394.44	0.00	147.93	-0.00	-0.00	-0.00	300.00	200.00	0.00	-0.00
914	19.45	1.07	-5.80	1139.84	394.74	0.00	171.06	-0.00	-0.00	-0.00	300.00	200.00	0.00	-0.00
915	19.68	1.14	-5.80	1124.05	394.74	0.00	215.63	-0.00	-0.00	-0.00	300.00	200.00	0.00	-0.00
916	-0.00	-0.00	-0.00	903.00	200.00	0.00	-0.00	-0.00	-0.00	-0.00	300.00	200.00	0.00	-0.00
917	19.61	0.99	-5.65	1121.92	389.19	0.00	127.84	-0.00	-0.00	-0.00	300.00	200.00	0.00	-0.00
918	-0.00	-0.00	-0.00	903.00	200.00	0.00	-0.00	-0.00	-0.00	-0.00	300.00	200.00	0.00	-0.00
919	19.68	1.07	-5.65	1130.03	400.00	0.00	238.16	-0.00	-0.00	-0.00	300.00	200.00	0.00	-0.00
920	-0.00	-0.00	-0.00	903.00	200.00	0.00	-0.00	-0.00	-0.00	-0.00	300.00	200.00	0.00	-0.00
921	-0.00	-0.00	-0.00	903.00	200.00	0.00	-0.00	-0.00	-0.00	-0.00	300.00	200.00	0.00	-0.00
922	19.68	1.14	-5.65	1146.24	400.00	0.00	179.39	-0.00	-0.00	-0.00	300.00	200.00	0.00	-0.00
923	-0.00	-0.00	-0.00	903.00	200.00	0.00	-0.00	-0.00	-0.00	-0.00	300.00	200.00	0.00	-0.00
924	-0.00	-0.00	-0.00	903.00	200.00	0.00	-0.00	-0.00	-0.00	-0.00	300.00	200.00	0.00	-0.00
925	19.68	1.14	-5.80	1116.16	389.47	0.00	52.40	-0.00	-0.00	-0.00	300.00	200.00	0.00	-0.00
926	19.68	0.99	-5.80	1116.16	394.74	0.00	280.08	-0.00	-0.00	-0.00	300.00	200.00	0.00	-0.00
927	19.61	1.14	-5.65	1113.81	400.00	0.00	247.03	-0.00	-0.00	-0.00	300.00	200.00	0.00	-0.00
928	-0.00	-0.00	-0.00	903.00	200.00	0.00	-0.00	-0.00	-0.00	-0.00	300.00	200.00	0.00	-0.00
929	19.61	1.07	-5.65	1162.46	400.00	0.00	211.15	-0.00	-0.00	-0.00	300.00	200.00	0.00	-0.00
930	-0.00	-0.00	-0.00	903.00	200.00	0.00	-0.00	-0.00	-0.00	-0.00	300.00	200.00	0.00	-0.00
931	19.45	1.07	-5.65	1130.03	400.00	0.00	215.27	-0.00	-0.00	-0.00	300.00	200.00	0.00	-0.00
932	19.61	1.07	-5.49	1153.00	400.00	0.00	221.25	-0.00	-0.00	-0.00	300.00	200.00	0.00	-0.00
933	19.76	0.99	-5.80	1139.84	400.00	0.00	261.01	-0.00	-0.00	-0.00	300.00	200.00	0.00	-0.00
934	19.45	1.14	-5.80	1124.05	394.74	0.00	125.28	-0.00	-0.00	-0.00	300.00	200.00	0.00	-0.00
935	19.68	1.07	-5.65	1121.92	394.59	0.00	163.31	-0.00	-0.00	-0.00	300.00	200.00	0.00	-0.00
936	-0.00	-0.00	-0.00	903.00	200.00	0.00	-0.00	-0.00	-0.00	-0.00	300.00	200.00	0.00	-0.00
937	19.38	1.14	-5.80	1116.16	389.47	0.00	17.47	-0.00	-0.00	-0.00	300.00	200.00	0.00	-0.00
938	-0.00	-0.00	-0.00	903.00	200.00	0.00	-0.00	-0.00	-0.00	-0.00	300.00	200.00	0.00	-0.00
939	-0.00	-0.00	-0.00	903.00	200.00	0.00	-0.00	-0.00	-0.00	-0.00	300.00	200.00	0.00	-0.00
940	19.61	1.14	-5.49	1136.33	394.44	0.00	135.21	-0.00	-0.00	-0.00	300.00	200.00	0.00	-0.00
941	-0.00	-0.00	-0.00	903.00	200.00	0.00	-0.00	-0.00	-0.00	-0.00	300.00	200.00	0.00	-0.00
942	19.68	1.14	-5.80	1124.05	384.21	0.00	8.43	-0.00	-0.00	-0.00	300.00	200.00	0.00	-0.00
943	19.61	1.14	-5.65	1130.03	394.59	0.00	145.37	-0.00	-0.00	-0.00	300.00	200.00	0.00	-0.00
944	-0.00	-0.00	-0.00	903.00	200.00	0.00	-0.00	-0.00	-0.00	-0.00	300.00	200.00	0.00	-0.00
945	19.45	0.99	-5.65	1121.92	394.59	0.00	158.36	-0.00	-0.00	-0.00	300.00	200.00	0.00	-0.00
946	-0.00	-0.00	-0.00	903.00	200.00	0.00	-0.00	-0.00	-0.00	-0.00	300.00	200.00	0.00	-0.00
947	19.38	1.14	-5.80	1124.05	389.47	0.00	8.43	-0.00	-0.00	-0.00	300.00	200.00	0.00	-0.00
948	19.61	1.07	-5.49	1128.00	394.44	0.00	161.91	-0.00	-0.00	-0.00	300.00	200.00	0.00	-0.00
949	19.61	1.22	-5.65	1130.03	400.00	0.00	234.04	-0.00	-0.00	-0.00	300.00	200.00	0.00	-0.00
950	-0.00	-0.00	-0.00	903.00	200.00	0.00	-0.00	-0.00	-0.00	-0.00	300.00	200.00	0.00	-0.00
951	19.68	1.07	-5.19	1141.24	394.12	0.00	201.95	-0.00	-0.00	-0.00	300.00	200.00	0.00	-0.00
952	19.61	1.07	-5.65	1113.81	394.59	0.00	180.01	-0.00	-0.00	-0.00	300.00	200.00	0.00	-0.00
953	19.30	0.92	-5.65	1113.81	400.00	0.00	257.13	-0.00	-0.00	-0.00	300.00	200.00	0.00	-0.00
954	-0.00	-0.00	-0.00	903.00	200.00	0.00	-0.00	-0.00	-0.00	-0.00	300.00	200.00	0.00	-0.00
955	19.61	1.37	-5.65	1130.03	394.59	0.00	93.41	-0.00	-0.00	-0.00	300.00	200.00	0.00	-0.00
956	19.38	1.07	-5.34	1160.14	400.00	0.00	167.85	-0.00	-0.00	-0.00	300.00	200.00	0.00	-0.00
957	19.30	1.14	-5.65	1121.92	394.59	0.00	186.82	-0.00	-0.00	-0.00	300.00	200.00	0.00	-0.00
958	-0.00	-0.00	-0.00	903.00	200.00	0.00	-0.00	-0.00	-0.00	-0.00	300.00	200.00	0.00	-0.00
959	19.61	1.14	-5.80	1139.84	394.74	0.00	182.70	-0.00	-0.00	-0.00	300.00	200.00	0.00	-0.00
960	19.23	1.22	-5.65	1121.92	389.19	0.00	5.57	-0.00	-0.00	-0.00	300.00	200.00	0.00	-0.00
961	19.45	0.92	-5.65	1146.24	394.59	0.00	198.57	-0.00	-0.00	-0.00	300.00	200.00	0.00	-0.00
962	-0.00	-0.00	-0.00	903.00	200.00	0.00	-0.00	-0.00	-0.00	-0.00	300.00	200.00	0.00	-0.00
963	19.68	1.07	-5.80	1124.05	389.47	0.00	83.12	-0.00	-0.00	-0.00	300.00	200.00	0.00	-0.00
964	-0.00	-0.00	-0.00	903.00	200.00	0.00	-0.00	-0.00	-0.00	-0.00	300.00	200.00	0.00	-0.00
965	-0.00	-0.00	-0.00	903.00	200.00	0.00	-0.00	-0.00	-0.00	-0.00	300.00	200.00	0.00	-0.00
966	19.61	1.07	-5.65	1121.92	389.19	0.00	111.14	-0.00	-0.00	-0.00	300.00	200.00	0.00	-0.00
967	19.38	1.37	-5.65	1130.03	389.19	0.00	-55.88	-0.00	-0.00	-0.00	300.00	200.00	0.00	-0.00
968	19.23	0.99	-5.95	1133.77	384.62	0.00	-21.13	-0.00	-0.00	-0.00	300.00	200.00	0.00	-0.00
969	-0.00	-0.00	-0.00	903.00	200.00	0.00	-0.00	-0.00	-0.00	-0.00	300.00	200.00	0.00	-0.00
970	19.30	1.07	-5.65	1113.81	378.38	0.00	-192.38	-0.00	-0.00	-0.00	300.00	200.00	0.00	-0.00
971	19.76	1.14	-5.80	1124.05	389.47	0.00	80.71	-0.00	-0.00	-0.00	300.00	200.00	0.00	-0.00
972	19.38	1.22	-5.80	1124.05	400.00	0.00	172.67	-0.00	-0.00	-0.00	300.00	200.00	0.00	-0.00
973	-0.00	-0.00	-0.00	903.00	200.00	0.00	-0.00	-0.00	-0.00	-0.00	300.00	200.00	0.00	-0.00
974	19.61	1.22	-5.80	1116.16	389.47	0.00	44.57	-0.00	-0.00	-0.00	300.00	200.00	0.00	-0.00
975	19.68	1.45	-5.65	1113.81	389.19	0.00	8.04	-0.00	-0.00	-0.00	300.00	200.00	0.00	-0.00
976	-0.00	-0.00	-0.00	903.00	200.00	0.00	-0.00	-0.00	-0.00	-0.00	300.00	200.00	0.00	-0.00
977	-0.00	-0.00	-0.00	903.00	200.00	0.00	-0.00	-0.00	-0.00	-0.00	300.00	200.00	0.00	-0.00
978	19.68	0.99	-5.65	1146.24	400.00	0.00	285.17	-0.00	-0.00	-0.00	300.00	200.00	0.00	-0.00
979	19.76	1.07	-5.80	1139.84	394.74	0.00	161.82	-0.00	-0.00	-0.00	300.00	200.00	0.00	-0.00
980	19.76	1.07	-5.65	1130.03	389.19	0.00	39.80	-0.00	-0.00	-0.00	300.00	200.00	0.00	-0.00
981	-0.00	-0.00	-0.00	903.00	200.00	0.00	-0.00	-0.00	-0.00	-0.00	300.00	200.00	0.00	-0.00
982	-0.00	-0.00	-0.00	903.00	200.00	0.00	-0.00	-0.00	-0.00	-0.00	300.00	200.00	0.00	-0.00
983	19.61	1.14	-5.95	1103.00	389.74	0.00	81.18	-0.00	-0.00	-0.00	300.00	200.00	0.00	-0.00
984	19.76	1.22	-5.49	1153.00	400.00	0.00	282.29	-0.00	-0.00	-0.00	300.00	200.00	0.00	-0.00
985	-0.00	-0.00	-0.00	903.00	200.00	0.00	-0.00	-0.00	-0.00	-0.00	300.00	200.00	0.00	-0.00
986	19.61	1.22	-5.80	1139.84	400.00	0.00	267.83	-0.00	-0.00	-0.00	300.00	200.00	0.00	-0.00
987	19.61	1.14	-5.65	1130.03	389.19	0.00	85.16	-0.00	-0.00	-0.00	300.00	200.00	0.00	-0.00
988	19.38	1.22	-5.80	1116.16	394.74	0.00	148.97	-0.00	-0.00	-0.00	300.00	200.00	0.00	-0.00
989	-0.00	-0.00	-0.00	903.00	200.00	0.00	-0.00	-0.00	-0.00	-0.00	300.00	200.00	0.00	-0.00
990	-0.00	-0.00	-0.00	903.00	200.00	0.00	-0.00	-0.00	-0.00	-0.00	300.00	200.00	0.00	-0.00
991	-0.00	-0.00	-0.00	903.00	200.00	0.00	-0.00	-0.00	-0.00	-0.00	300.00	200.00	0.00	-0.00
992	19.38	1.07	-5.65	1146.24	400.00	0.00	251.36	-0.00	-0.00	-0.00	300.00	200.00	0.00	-0.00
993	19.30	0.99	-5.80	1124.05	400.00	0.00	276.67	-0.00	-0.00	-0.00	300.00	200.00	0.00	-0.00
994	-0.00	-0.00	-0.00	903.00	200.00	0.00	-0.00	-0.00	-0.00	-0.00	300.00	200.00	0.00	-0.00
995	19.38	1.07	-5.95	1141.46	394.87	0.00	179.98	-0.00	-0.00	-0.00	300.00	200.00	0.00	-0.00
996	19.23	0.99	-5.95	1141.46	389.74	0.00	46.95	-0.00	-0.00	-0.00	300.00	200.00	0.00	-0.00
997	19.23	1.07	-5.65	1162.46	394.59	0.00	122.48	-0.00	-0.00	-0.00	300.00	200.00	0.00	-0.00
998	-0.00	-0.00	-0.00	903.00	200.00	0.00	-0.00	-0.00	-0.00	-0.00	300.00	200.00	0.00	-0.00
999	-0.00	-0.00	-0.00	903.00	200.00	0.00	-0.00	-0.00	-0.00	-0.00	300.00	200.00	0.00	-0.00
1000	19.23	1.14	-5.65	1130.03	394.59	0.00	139.80	-0.00	-0.00	-0.00	300.00	200.00	0.00	-0.00
1001	19.15	1.22	-5.65	1130.03	400.00	0.00	188.26	-0.00	-0.00	-0.00	300.00	200.00	0.00	-0.00
1002	19.07	1.37	-5.95	1118.38	384.62	0.00	-116.20	-0.00	-0.00	-0.00	300.00	200.00	0.00	-0.00
1003	19.15	1.14	-5.65	1154.35	400.00	0.00	177.74	-0.00	-0.00	-0.00	300.00	200.00	0.00	-0.00
1004	-0.00	-0.00	-0.00	903.00	200.00	0.00	-0.00	-0.00	-0.00	-0.00	300.00	200.00	0.00	-0.00
1005	19.07	1.22	-5.80	1124.05	389.47	0.00	-20.48	-0.00	-0.00	-0.00	300.00	200.00	0.00	-0.00
1006	-0.00	-0.00	-0.00	903.00	200.00	0.00	-0.00	-0.00	-0.00	-0.00	300.00	200.00	0.00	-0.00
1007	19.15	1.22	-5.80	1139.84	394.74	0.00	167.04	-0.00	-0.00	-0.00	300.00	200.00	0.00	-0.00
1008	-0.00	-0.00	-0.00	903.00	200.00	0.00	-0.00	-0.00	-0.00	-0.00	300.00	200.00	0.00	-0.00
1009	19.07	1.37	-5.49	1161.33	400.00	0.00	95.37	-0.00	-0.00	-0.00	300.00	200.00	0.00	-0.00
1010	19.15	1.37	-5.65	1130.03	400.00	0.00	199.40	-0.00	-0.00	-0.00	300.00	200.00	0.00	-0.00
1011	19.00	1.14	-5.65	1154.35	400.00	0.00	193.00	-0.00	-0.00	-0.00	300.00	200.00	0.00	-0.00
1012	19.15	1.53	-5.65	1146.24	400.00	0.00	162.90	-0.00	-0.00	-0.00	300.00	200.00	0.00	-0.00
1013	-0.00	-0.00	-0.00	903.00	200.00	0.00	-0.00	-0.00	-0.00	-0.00	300.00	200.00	0.00	-0.00
1014	19.15	1.22	-5.49	1153.00	400.00	0.00	205.99	-0.00	-0.00	-0.00	300.00	200.00	0.00	-0.00
1015	19.23	0.99	-5.65	1146.24	394.59	0.00	204.14	-0.00	-0.00	-0.00	300.00	200.00	0.00	-0.00
1016	-0.00	-0.00	-0.00	903.00	200.00	0.00	-0.00	-0.00	-0.00	-0.00	300.00	200.00	0.00	-0.00
1017	18.92	1.22	-5.65	1154.35	400.00	0.00	158.57	-0.00	-0.00	-0.00	300.00	200.00	0.00	-0.00
1018	-0.00	-0.00	-0.00	903.00	200.00	0.00	-0.00	-0.00	-0.00	-0.00	300.00	200.00	0.00	-0.00
1019	19.07	1.14	-5.80	1139.84	400.00	0.00	247.75	-0.00	-0.00	-0.00	300.00	200.00	0.00	-0.00
1020	19.15	1.07	-5.65	1130.03	400.00	0.00	314.45	-0.00	-0.00	-0.00	300.00	200.00	0.00	-0.00
1021	-0.00	-0.00	-0.00	903.00	200.00	0.00	-0.00	-0.00	-0.00	-0.00	300.00	200.00	0.00	-0.00
1022	18.84	1.14	-5.65	1130.03	400.00	0.00	167.43	-0.00	-0.00	-0.00	300.00	200.00	0.00	-0.00
1023	18.92	1.22	-5.65	1146.24	400.00	0.00	168.47	-0.00	-0.00	-0.00	300.00	200.00	0.00	-0.00
1024	19.07	1.07	-5.65	1130.03	400.00	0.00	253.42	-0.00	-0.00	-0.00	300.00	200.00	0.00	-0.00
1025	19.00	1.14	-5.65	1146.24	400.00	0.00	248.06	-0.00	-0.00	-0.00	300.00	200.00	0.00	-0.00
1026	19.00	1.22	-5.80	1139.84	400.00	0.00	191.54	-0.00	-0.00	-0.00	300.00	200.00	0.00	-0.00
1027	-0.00	-0.00	-0.00	903.00	200.00	0.00	-0.00	-0.00	-0.00	-0.00	300.00	200.00	0.00	-0.00
1028	-0.00	-0.00	-0.00	903.00	200.00	0.00	-0.00	-0.00	-0.00	-0.00	300.00	200.00	0.00	-0.00
1029	-0.00	-0.00	-0.00	903.00	200.00	0.00	-0.00	-0.00	-0.00	-0.00	300.00	200.00	0.00	-0.00
1030	19.07	1.14	-5.65	1146.24	400.00	0.00	171.76	-0.00	-0.00	-0.00	300.00	200.00	0.00	-0.00
1031	-0.00	-0.00	-0.00	903.00	200.00	0.00	-0.00	-0.00	-0.00	-0.00	300.00	200.00	0.00	-0.00
1032	18.92	0.99	-5.65	1154.35	394.59	0.00	136.71	-0.00	-0.00	-0.00	300.00	200.00	0.00	-0.00
1033	18.92	1.22	-5.80	1124.05	394.74	0.00	73.08	-0.00	-0.00	-0.00	300.00	200.00	0.00	-0.00
1034	19.00	1.22	-6.41	1103.00	376.19	0.00	-261.58	-0.00	-0.00	-0.00	300.00	200.00	0.00	-0.00
1035	18.84	1.07	-5.80	1124.05	400.00	0.00	259.80	-0.00	-0.00	-0.00	300.00	200.00	0.00	-0.00
