# Supplementary material for: Musculoskeletal modeling and humanoid control of robots based on human gait data
Source: PeerJ Comput Sci. 2021 Aug 9;7:e657. doi: 10.7717/peerj-cs.657 (PMC8372000; doi:10.7717/peerj-cs.657)
Supplement: Supplemental Information 2 [file peerj-cs-07-657-s002.zip › force/Cap33.forces]

[Force Data]
NumberOfForcePlates=2
SampleRate=120.000000
NumberOfSamples=1026
#Sample	FX1	FY1	FZ1	X1	Y1	Z1	MZ1	FX2	FY2	FZ2	X2	Y2	Z2	MZ2
1	-0.00	-0.00	-0.00	903.00	200.00	0.00	-0.00	-0.00	-0.00	-0.00	300.00	200.00	0.00	-0.00
2	-0.00	-0.00	-0.00	903.00	200.00	0.00	-0.00	-0.00	-0.00	-0.00	300.00	200.00	0.00	-0.00
3	-0.00	-0.00	-0.00	903.00	200.00	0.00	-0.00	-0.00	-0.00	-0.00	300.00	200.00	0.00	-0.00
4	-0.00	-0.00	-0.00	903.00	200.00	0.00	-0.00	-0.00	-0.00	-0.00	300.00	200.00	0.00	-0.00
5	-0.00	-0.00	-0.00	903.00	200.00	0.00	-0.00	-0.00	-0.00	-0.00	300.00	200.00	0.00	-0.00
6	-0.00	-0.00	-0.00	903.00	200.00	0.00	-0.00	-0.00	-0.00	-0.00	300.00	200.00	0.00	-0.00
7	-0.00	-0.00	-0.00	903.00	200.00	0.00	-0.00	-0.00	-0.00	-0.00	300.00	200.00	0.00	-0.00
8	-0.00	-0.00	-0.00	903.00	200.00	0.00	-0.00	-0.00	-0.00	-0.00	300.00	200.00	0.00	-0.00
9	-0.00	-0.00	-0.00	903.00	200.00	0.00	-0.00	-0.00	-0.00	-0.00	300.00	200.00	0.00	-0.00
10	-0.00	-0.00	-0.00	903.00	200.00	0.00	-0.00	-0.00	-0.00	-0.00	300.00	200.00	0.00	-0.00
11	-0.00	-0.00	-0.00	903.00	200.00	0.00	-0.00	-0.00	-0.00	-0.00	300.00	200.00	0.00	-0.00
12	-0.00	-0.00	-0.00	903.00	200.00	0.00	-0.00	-0.00	-0.00	-0.00	300.00	200.00	0.00	-0.00
13	-0.00	-0.00	-0.00	903.00	200.00	0.00	-0.00	-0.00	-0.00	-0.00	300.00	200.00	0.00	-0.00
14	0.00	0.00	0.00	903.00	200.00	0.00	0.00	-0.00	-0.00	-0.00	300.00	200.00	0.00	-0.00
15	-0.00	-0.00	-0.00	903.00	200.00	0.00	-0.00	-0.00	-0.00	-0.00	300.00	200.00	0.00	-0.00
16	-0.00	-0.00	-0.00	903.00	200.00	0.00	-0.00	-0.00	-0.00	-0.00	300.00	200.00	0.00	-0.00
17	-0.00	-0.00	-0.00	903.00	200.00	0.00	-0.00	-0.00	-0.00	-0.00	300.00	200.00	0.00	-0.00
18	-0.00	-0.00	-0.00	903.00	200.00	0.00	-0.00	-0.00	-0.00	-0.00	300.00	200.00	0.00	-0.00
19	-0.00	-0.00	-0.00	903.00	200.00	0.00	-0.00	-0.00	-0.00	-0.00	300.00	200.00	0.00	-0.00
20	-0.00	-0.00	-0.00	903.00	200.00	0.00	-0.00	-0.00	-0.00	-0.00	300.00	200.00	0.00	-0.00
21	-0.00	-0.00	-0.00	903.00	200.00	0.00	-0.00	-0.00	-0.00	-0.00	300.00	200.00	0.00	-0.00
22	-0.00	-0.00	-0.00	903.00	200.00	0.00	-0.00	-0.00	-0.00	-0.00	300.00	200.00	0.00	-0.00
23	-0.00	-0.00	-0.00	903.00	200.00	0.00	-0.00	-0.00	-0.00	-0.00	300.00	200.00	0.00	-0.00
24	-0.00	-0.00	-0.00	903.00	200.00	0.00	-0.00	-0.00	-0.00	-0.00	300.00	200.00	0.00	-0.00
25	-0.00	-0.00	-0.00	903.00	200.00	0.00	-0.00	-0.00	-0.00	-0.00	300.00	200.00	0.00	-0.00
26	-0.00	-0.00	-0.00	903.00	200.00	0.00	-0.00	-0.00	-0.00	-0.00	300.00	200.00	0.00	-0.00
27	-0.00	-0.00	-0.00	903.00	200.00	0.00	-0.00	-0.00	-0.00	-0.00	300.00	200.00	0.00	-0.00
28	-0.00	-0.00	-0.00	903.00	200.00	0.00	-0.00	-0.00	-0.00	-0.00	300.00	200.00	0.00	-0.00
29	-0.00	-0.00	-0.00	903.00	200.00	0.00	-0.00	-0.00	-0.00	-0.00	300.00	200.00	0.00	-0.00
30	-0.00	-0.00	-0.00	903.00	200.00	0.00	-0.00	-0.00	-0.00	-0.00	300.00	200.00	0.00	-0.00
31	-0.00	-0.00	-0.00	903.00	200.00	0.00	-0.00	-0.00	-0.00	-0.00	300.00	200.00	0.00	-0.00
32	-0.00	-0.00	-0.00	903.00	200.00	0.00	-0.00	-0.00	-0.00	-0.00	300.00	200.00	0.00	-0.00
33	-0.00	-0.00	-0.00	903.00	200.00	0.00	-0.00	-0.00	-0.00	-0.00	300.00	200.00	0.00	-0.00
34	-0.00	-0.00	-0.00	903.00	200.00	0.00	-0.00	-0.00	-0.00	-0.00	300.00	200.00	0.00	-0.00
35	-0.00	-0.00	-0.00	903.00	200.00	0.00	-0.00	-0.00	-0.00	-0.00	300.00	200.00	0.00	-0.00
36	-0.00	-0.00	-0.00	903.00	200.00	0.00	-0.00	-0.00	-0.00	-0.00	300.00	200.00	0.00	-0.00
37	-0.00	-0.00	-0.00	903.00	200.00	0.00	-0.00	-0.00	-0.00	-0.00	300.00	200.00	0.00	-0.00
38	-0.00	-0.00	-0.00	903.00	200.00	0.00	-0.00	-0.00	-0.00	-0.00	300.00	200.00	0.00	-0.00
39	-0.00	-0.00	-0.00	903.00	200.00	0.00	-0.00	-0.00	-0.00	-0.00	300.00	200.00	0.00	-0.00
40	-0.00	-0.00	-0.00	903.00	200.00	0.00	-0.00	-0.00	-0.00	-0.00	300.00	200.00	0.00	-0.00
41	0.00	0.00	0.00	903.00	200.00	0.00	0.00	-0.00	-0.00	-0.00	300.00	200.00	0.00	-0.00
42	-0.00	-0.00	-0.00	903.00	200.00	0.00	-0.00	-0.00	-0.00	-0.00	300.00	200.00	0.00	-0.00
43	-0.00	-0.00	-0.00	903.00	200.00	0.00	-0.00	-0.00	-0.00	-0.00	300.00	200.00	0.00	-0.00
44	-0.00	-0.00	-0.00	903.00	200.00	0.00	-0.00	-0.00	-0.00	-0.00	300.00	200.00	0.00	-0.00
45	-0.00	-0.00	-0.00	903.00	200.00	0.00	-0.00	-0.00	-0.00	-0.00	300.00	200.00	0.00	-0.00
46	-0.00	-0.00	-0.00	903.00	200.00	0.00	-0.00	-0.00	-0.00	-0.00	300.00	200.00	0.00	-0.00
47	-0.00	-0.00	-0.00	903.00	200.00	0.00	-0.00	-0.00	-0.00	-0.00	300.00	200.00	0.00	-0.00
48	-0.00	-0.00	-0.00	903.00	200.00	0.00	-0.00	-0.00	-0.00	-0.00	300.00	200.00	0.00	-0.00
49	-0.00	-0.00	-0.00	903.00	200.00	0.00	-0.00	-0.00	-0.00	-0.00	300.00	200.00	0.00	-0.00
50	0.00	0.00	0.00	903.00	200.00	0.00	0.00	-0.00	-0.00	-0.00	300.00	200.00	0.00	-0.00
51	-0.00	-0.00	-0.00	903.00	200.00	0.00	-0.00	-0.00	-0.00	-0.00	300.00	200.00	0.00	-0.00
52	-0.00	-0.00	-0.00	903.00	200.00	0.00	-0.00	-0.00	-0.00	-0.00	300.00	200.00	0.00	-0.00
53	-0.00	-0.00	-0.00	903.00	200.00	0.00	-0.00	-0.00	-0.00	-0.00	300.00	200.00	0.00	-0.00
54	-0.00	-0.00	-0.00	903.00	200.00	0.00	-0.00	-0.00	-0.00	-0.00	300.00	200.00	0.00	-0.00
55	-0.00	-0.00	-0.00	903.00	200.00	0.00	-0.00	-0.00	-0.00	-0.00	300.00	200.00	0.00	-0.00
56	-0.00	-0.00	-0.00	903.00	200.00	0.00	-0.00	-0.00	-0.00	-0.00	300.00	200.00	0.00	-0.00
57	-0.00	-0.00	-0.00	903.00	200.00	0.00	-0.00	-0.00	-0.00	-0.00	300.00	200.00	0.00	-0.00
58	-0.00	-0.00	-0.00	903.00	200.00	0.00	-0.00	-0.00	-0.00	-0.00	300.00	200.00	0.00	-0.00
59	-0.00	-0.00	-0.00	903.00	200.00	0.00	-0.00	-0.00	-0.00	-0.00	300.00	200.00	0.00	-0.00
60	-0.00	-0.00	-0.00	903.00	200.00	0.00	-0.00	-0.00	-0.00	-0.00	300.00	200.00	0.00	-0.00
61	-0.00	-0.00	-0.00	903.00	200.00	0.00	-0.00	-0.00	-0.00	-0.00	300.00	200.00	0.00	-0.00
62	-0.00	-0.00	-0.00	903.00	200.00	0.00	-0.00	-0.00	-0.00	-0.00	300.00	200.00	0.00	-0.00
63	-0.00	-0.00	-0.00	903.00	200.00	0.00	-0.00	-0.00	-0.00	-0.00	300.00	200.00	0.00	-0.00
64	-0.00	-0.00	-0.00	903.00	200.00	0.00	-0.00	-0.00	-0.00	-0.00	300.00	200.00	0.00	-0.00
65	-0.00	-0.00	-0.00	903.00	200.00	0.00	-0.00	-0.00	-0.00	-0.00	300.00	200.00	0.00	-0.00
66	-0.00	-0.00	-0.00	903.00	200.00	0.00	-0.00	-0.00	-0.00	-0.00	300.00	200.00	0.00	-0.00
67	-0.00	-0.00	-0.00	903.00	200.00	0.00	-0.00	-0.00	-0.00	-0.00	300.00	200.00	0.00	-0.00
68	-0.00	-0.00	-0.00	903.00	200.00	0.00	-0.00	-0.00	-0.00	-0.00	300.00	200.00	0.00	-0.00
69	-0.00	-0.00	-0.00	903.00	200.00	0.00	-0.00	-0.00	-0.00	-0.00	300.00	200.00	0.00	-0.00
70	-0.00	-0.00	-0.00	903.00	200.00	0.00	-0.00	-0.00	-0.00	-0.00	300.00	200.00	0.00	-0.00
71	-0.00	-0.00	-0.00	903.00	200.00	0.00	-0.00	-0.00	-0.00	-0.00	300.00	200.00	0.00	-0.00
72	-0.00	-0.00	-0.00	903.00	200.00	0.00	-0.00	-0.00	-0.00	-0.00	300.00	200.00	0.00	-0.00
73	-0.00	-0.00	-0.00	903.00	200.00	0.00	-0.00	0.00	0.00	0.00	300.00	200.00	0.00	0.00
74	0.00	0.00	0.00	903.00	200.00	0.00	0.00	-0.00	-0.00	-0.00	300.00	200.00	0.00	-0.00
75	-0.00	-0.00	-0.00	903.00	200.00	0.00	-0.00	-0.00	-0.00	-0.00	300.00	200.00	0.00	-0.00
76	-0.00	-0.00	-0.00	903.00	200.00	0.00	-0.00	-0.00	-0.00	-0.00	300.00	200.00	0.00	-0.00
77	-0.00	-0.00	-0.00	903.00	200.00	0.00	-0.00	-0.00	-0.00	-0.00	300.00	200.00	0.00	-0.00
78	-0.00	-0.00	-0.00	903.00	200.00	0.00	-0.00	-0.00	-0.00	-0.00	300.00	200.00	0.00	-0.00
79	-0.00	-0.00	-0.00	903.00	200.00	0.00	-0.00	-0.00	-0.00	-0.00	300.00	200.00	0.00	-0.00
80	-0.00	-0.00	-0.00	903.00	200.00	0.00	-0.00	-0.00	-0.00	-0.00	300.00	200.00	0.00	-0.00
81	-0.00	-0.00	-0.00	903.00	200.00	0.00	-0.00	-0.00	-0.00	-0.00	300.00	200.00	0.00	-0.00
82	-0.00	-0.00	-0.00	903.00	200.00	0.00	-0.00	-0.00	-0.00	-0.00	300.00	200.00	0.00	-0.00
83	-0.00	-0.00	-0.00	903.00	200.00	0.00	-0.00	-0.00	-0.00	-0.00	300.00	200.00	0.00	-0.00
84	-0.00	-0.00	-0.00	903.00	200.00	0.00	-0.00	-0.00	-0.00	-0.00	300.00	200.00	0.00	-0.00
85	-0.00	-0.00	-0.00	903.00	200.00	0.00	-0.00	-0.00	-0.00	-0.00	300.00	200.00	0.00	-0.00
86	-0.00	-0.00	-0.00	903.00	200.00	0.00	-0.00	-0.00	-0.00	-0.00	300.00	200.00	0.00	-0.00
87	-0.00	-0.00	-0.00	903.00	200.00	0.00	-0.00	-0.00	-0.00	-0.00	300.00	200.00	0.00	-0.00
88	-0.00	-0.00	-0.00	903.00	200.00	0.00	-0.00	-0.00	-0.00	-0.00	300.00	200.00	0.00	-0.00
89	-0.00	-0.00	-0.00	903.00	200.00	0.00	-0.00	-0.00	-0.00	-0.00	300.00	200.00	0.00	-0.00
90	-0.00	-0.00	-0.00	903.00	200.00	0.00	-0.00	-0.00	-0.00	-0.00	300.00	200.00	0.00	-0.00
91	-0.00	-0.00	-0.00	903.00	200.00	0.00	-0.00	-0.00	-0.00	-0.00	300.00	200.00	0.00	-0.00
92	-0.00	-0.00	-0.00	903.00	200.00	0.00	-0.00	-0.00	-0.00	-0.00	300.00	200.00	0.00	-0.00
93	-0.00	-0.00	-0.00	903.00	200.00	0.00	-0.00	-0.00	-0.00	-0.00	300.00	200.00	0.00	-0.00
94	-0.00	-0.00	-0.00	903.00	200.00	0.00	-0.00	-0.00	-0.00	-0.00	300.00	200.00	0.00	-0.00
95	-0.00	-0.00	-0.00	903.00	200.00	0.00	-0.00	-0.00	-0.00	-0.00	300.00	200.00	0.00	-0.00
96	-0.00	-0.00	-0.00	903.00	200.00	0.00	-0.00	-0.00	-0.00	-0.00	300.00	200.00	0.00	-0.00
97	-0.00	-0.00	-0.00	903.00	200.00	0.00	-0.00	-0.00	-0.00	-0.00	300.00	200.00	0.00	-0.00
98	-0.00	-0.00	-0.00	903.00	200.00	0.00	-0.00	-0.00	-0.00	-0.00	300.00	200.00	0.00	-0.00
99	0.00	0.00	0.00	903.00	200.00	0.00	0.00	-0.00	-0.00	-0.00	300.00	200.00	0.00	-0.00
100	-0.00	-0.00	-0.00	903.00	200.00	0.00	-0.00	-0.00	-0.00	-0.00	300.00	200.00	0.00	-0.00
101	-0.00	-0.00	-0.00	903.00	200.00	0.00	-0.00	-0.00	-0.00	-0.00	300.00	200.00	0.00	-0.00
102	-0.00	-0.00	-0.00	903.00	200.00	0.00	-0.00	-0.00	-0.00	-0.00	300.00	200.00	0.00	-0.00
103	-0.00	-0.00	-0.00	903.00	200.00	0.00	-0.00	-0.00	-0.00	-0.00	300.00	200.00	0.00	-0.00
104	-0.00	-0.00	-0.00	903.00	200.00	0.00	-0.00	-0.00	-0.00	-0.00	300.00	200.00	0.00	-0.00
105	0.00	0.00	0.00	903.00	200.00	0.00	0.00	-0.00	-0.00	-0.00	300.00	200.00	0.00	-0.00
106	-0.00	-0.00	-0.00	903.00	200.00	0.00	-0.00	-0.00	-0.00	-0.00	300.00	200.00	0.00	-0.00
107	-0.00	-0.00	-0.00	903.00	200.00	0.00	-0.00	-0.00	-0.00	-0.00	300.00	200.00	0.00	-0.00
108	-0.00	-0.00	-0.00	903.00	200.00	0.00	-0.00	-0.00	-0.00	-0.00	300.00	200.00	0.00	-0.00
109	-0.00	-0.00	-0.00	903.00	200.00	0.00	-0.00	-0.00	-0.00	-0.00	300.00	200.00	0.00	-0.00
110	-0.00	-0.00	-0.00	903.00	200.00	0.00	-0.00	-0.00	-0.00	-0.00	300.00	200.00	0.00	-0.00
111	-0.00	-0.00	-0.00	903.00	200.00	0.00	-0.00	-0.00	-0.00	-0.00	300.00	200.00	0.00	-0.00
112	-0.00	-0.00	-0.00	903.00	200.00	0.00	-0.00	-0.00	-0.00	-0.00	300.00	200.00	0.00	-0.00
113	-0.00	-0.00	-0.00	903.00	200.00	0.00	-0.00	-0.00	-0.00	-0.00	300.00	200.00	0.00	-0.00
114	-0.00	-0.00	-0.00	903.00	200.00	0.00	-0.00	-0.00	-0.00	-0.00	300.00	200.00	0.00	-0.00
115	0.00	0.00	0.00	903.00	200.00	0.00	0.00	-0.00	-0.00	-0.00	300.00	200.00	0.00	-0.00
116	-0.00	-0.00	-0.00	903.00	200.00	0.00	-0.00	-0.00	-0.00	-0.00	300.00	200.00	0.00	-0.00
117	-0.00	-0.00	-0.00	903.00	200.00	0.00	-0.00	-0.00	-0.00	-0.00	300.00	200.00	0.00	-0.00
118	-0.00	-0.00	-0.00	903.00	200.00	0.00	-0.00	0.00	0.00	0.00	300.00	200.00	0.00	0.00
119	-0.00	-0.00	-0.00	903.00	200.00	0.00	-0.00	-0.00	-0.00	-0.00	300.00	200.00	0.00	-0.00
120	-0.00	-0.00	-0.00	903.00	200.00	0.00	-0.00	-0.00	-0.00	-0.00	300.00	200.00	0.00	-0.00
121	-0.00	-0.00	-0.00	903.00	200.00	0.00	-0.00	-0.00	-0.00	-0.00	300.00	200.00	0.00	-0.00
122	-0.00	-0.00	-0.00	903.00	200.00	0.00	-0.00	-0.00	-0.00	-0.00	300.00	200.00	0.00	-0.00
123	-0.00	-0.00	-0.00	903.00	200.00	0.00	-0.00	-0.00	-0.00	-0.00	300.00	200.00	0.00	-0.00
124	-0.00	-0.00	-0.00	903.00	200.00	0.00	-0.00	-0.00	-0.00	-0.00	300.00	200.00	0.00	-0.00
125	-0.00	-0.00	-0.00	903.00	200.00	0.00	-0.00	-0.00	-0.00	-0.00	300.00	200.00	0.00	-0.00
126	-0.00	-0.00	-0.00	903.00	200.00	0.00	-0.00	-0.00	-0.00	-0.00	300.00	200.00	0.00	-0.00
127	-0.00	-0.00	-0.00	903.00	200.00	0.00	-0.00	-0.00	-0.00	-0.00	300.00	200.00	0.00	-0.00
128	-0.00	-0.00	-0.00	903.00	200.00	0.00	-0.00	-0.00	-0.00	-0.00	300.00	200.00	0.00	-0.00
129	-0.00	-0.00	-0.00	903.00	200.00	0.00	-0.00	-0.00	-0.00	-0.00	300.00	200.00	0.00	-0.00
130	-0.00	-0.00	-0.00	903.00	200.00	0.00	-0.00	-0.00	-0.00	-0.00	300.00	200.00	0.00	-0.00
131	-0.00	-0.00	-0.00	903.00	200.00	0.00	-0.00	-0.00	-0.00	-0.00	300.00	200.00	0.00	-0.00
132	-0.00	-0.00	-0.00	903.00	200.00	0.00	-0.00	-0.00	-0.00	-0.00	300.00	200.00	0.00	-0.00
133	-0.00	-0.00	-0.00	903.00	200.00	0.00	-0.00	-0.00	-0.00	-0.00	300.00	200.00	0.00	-0.00
134	-0.00	-0.00	-0.00	903.00	200.00	0.00	-0.00	-0.00	-0.00	-0.00	300.00	200.00	0.00	-0.00
135	-0.00	-0.00	-0.00	903.00	200.00	0.00	-0.00	-0.00	-0.00	-0.00	300.00	200.00	0.00	-0.00
136	-0.00	-0.00	-0.00	903.00	200.00	0.00	-0.00	-0.00	-0.00	-0.00	300.00	200.00	0.00	-0.00
137	-0.00	-0.00	-0.00	903.00	200.00	0.00	-0.00	-0.00	-0.00	-0.00	300.00	200.00	0.00	-0.00
138	-0.00	-0.00	-0.00	903.00	200.00	0.00	-0.00	-0.00	-0.00	-0.00	300.00	200.00	0.00	-0.00
139	-0.00	-0.00	-0.00	903.00	200.00	0.00	-0.00	-0.00	-0.00	-0.00	300.00	200.00	0.00	-0.00
140	-0.00	-0.00	-0.00	903.00	200.00	0.00	-0.00	-0.00	-0.00	-0.00	300.00	200.00	0.00	-0.00
141	-0.00	-0.00	-0.00	903.00	200.00	0.00	-0.00	-0.00	-0.00	-0.00	300.00	200.00	0.00	-0.00
142	-0.00	-0.00	-0.00	903.00	200.00	0.00	-0.00	-0.00	-0.00	-0.00	300.00	200.00	0.00	-0.00
143	-0.00	-0.00	-0.00	903.00	200.00	0.00	-0.00	-0.00	-0.00	-0.00	300.00	200.00	0.00	-0.00
144	-0.00	-0.00	-0.00	903.00	200.00	0.00	-0.00	-0.00	-0.00	-0.00	300.00	200.00	0.00	-0.00
145	-0.00	-0.00	-0.00	903.00	200.00	0.00	-0.00	-0.00	-0.00	-0.00	300.00	200.00	0.00	-0.00
146	-0.00	-0.00	-0.00	903.00	200.00	0.00	-0.00	-0.00	-0.00	-0.00	300.00	200.00	0.00	-0.00
147	-0.00	-0.00	-0.00	903.00	200.00	0.00	-0.00	-0.00	-0.00	-0.00	300.00	200.00	0.00	-0.00
148	-0.00	-0.00	-0.00	903.00	200.00	0.00	-0.00	-0.00	-0.00	-0.00	300.00	200.00	0.00	-0.00
149	-0.00	-0.00	-0.00	903.00	200.00	0.00	-0.00	-0.00	-0.00	-0.00	300.00	200.00	0.00	-0.00
150	-0.00	-0.00	-0.00	903.00	200.00	0.00	-0.00	-0.00	-0.00	-0.00	300.00	200.00	0.00	-0.00
151	-0.00	-0.00	-0.00	903.00	200.00	0.00	-0.00	-0.00	-0.00	-0.00	300.00	200.00	0.00	-0.00
152	-0.00	-0.00	-0.00	903.00	200.00	0.00	-0.00	-0.00	-0.00	-0.00	300.00	200.00	0.00	-0.00
153	0.00	0.00	0.00	903.00	200.00	0.00	0.00	-0.00	-0.00	-0.00	300.00	200.00	0.00	-0.00
154	-0.00	-0.00	-0.00	903.00	200.00	0.00	-0.00	-0.00	-0.00	-0.00	300.00	200.00	0.00	-0.00
155	-0.00	-0.00	-0.00	903.00	200.00	0.00	-0.00	-0.00	-0.00	-0.00	300.00	200.00	0.00	-0.00
156	-0.00	-0.00	-0.00	903.00	200.00	0.00	-0.00	-0.00	-0.00	-0.00	300.00	200.00	0.00	-0.00
157	0.00	0.00	0.00	903.00	200.00	0.00	0.00	-0.00	-0.00	-0.00	300.00	200.00	0.00	-0.00
158	-0.00	-0.00	-0.00	903.00	200.00	0.00	-0.00	-0.00	-0.00	-0.00	300.00	200.00	0.00	-0.00
159	0.00	0.00	0.00	903.00	200.00	0.00	0.00	-0.00	-0.00	-0.00	300.00	200.00	0.00	-0.00
160	-0.00	-0.00	-0.00	903.00	200.00	0.00	-0.00	-0.00	-0.00	-0.00	300.00	200.00	0.00	-0.00
161	-0.00	-0.00	-0.00	903.00	200.00	0.00	-0.00	-0.00	-0.00	-0.00	300.00	200.00	0.00	-0.00
162	-0.00	-0.00	-0.00	903.00	200.00	0.00	-0.00	-0.00	-0.00	-0.00	300.00	200.00	0.00	-0.00
163	-0.00	-0.00	-0.00	903.00	200.00	0.00	-0.00	-0.00	-0.00	-0.00	300.00	200.00	0.00	-0.00
164	-0.00	-0.00	-0.00	903.00	200.00	0.00	-0.00	-0.00	-0.00	-0.00	300.00	200.00	0.00	-0.00
165	-0.00	-0.00	-0.00	903.00	200.00	0.00	-0.00	-0.00	-0.00	-0.00	300.00	200.00	0.00	-0.00
166	-0.00	-0.00	-0.00	903.00	200.00	0.00	-0.00	-0.00	-0.00	-0.00	300.00	200.00	0.00	-0.00
167	-0.00	-0.00	-0.00	903.00	200.00	0.00	-0.00	-0.00	-0.00	-0.00	300.00	200.00	0.00	-0.00
168	-0.00	-0.00	-0.00	903.00	200.00	0.00	-0.00	-0.00	-0.00	-0.00	300.00	200.00	0.00	-0.00
169	0.00	0.00	0.00	903.00	200.00	0.00	0.00	-0.00	-0.00	-0.00	300.00	200.00	0.00	-0.00
170	-0.00	-0.00	-0.00	903.00	200.00	0.00	-0.00	-0.00	-0.00	-0.00	300.00	200.00	0.00	-0.00
171	-0.00	-0.00	-0.00	903.00	200.00	0.00	-0.00	-0.00	-0.00	-0.00	300.00	200.00	0.00	-0.00
172	-0.00	-0.00	-0.00	903.00	200.00	0.00	-0.00	-0.00	-0.00	-0.00	300.00	200.00	0.00	-0.00
173	-0.00	-0.00	-0.00	903.00	200.00	0.00	-0.00	-0.00	-0.00	-0.00	300.00	200.00	0.00	-0.00
174	-0.00	-0.00	-0.00	903.00	200.00	0.00	-0.00	-0.00	-0.00	-0.00	300.00	200.00	0.00	-0.00
175	-0.00	-0.00	-0.00	903.00	200.00	0.00	-0.00	-0.00	-0.00	-0.00	300.00	200.00	0.00	-0.00
176	-0.00	-0.00	-0.00	903.00	200.00	0.00	-0.00	-0.00	-0.00	-0.00	300.00	200.00	0.00	-0.00
177	-0.00	-0.00	-0.00	903.00	200.00	0.00	-0.00	-0.00	-0.00	-0.00	300.00	200.00	0.00	-0.00
178	-0.00	-0.00	-0.00	903.00	200.00	0.00	-0.00	-0.00	-0.00	-0.00	300.00	200.00	0.00	-0.00
179	-0.00	-0.00	-0.00	903.00	200.00	0.00	-0.00	-0.00	-0.00	-0.00	300.00	200.00	0.00	-0.00
180	-0.00	-0.00	-0.00	903.00	200.00	0.00	-0.00	-0.00	-0.00	-0.00	300.00	200.00	0.00	-0.00
181	-0.00	-0.00	-0.00	903.00	200.00	0.00	-0.00	-0.00	-0.00	-0.00	300.00	200.00	0.00	-0.00
182	-0.00	-0.00	-0.00	903.00	200.00	0.00	-0.00	-0.00	-0.00	-0.00	300.00	200.00	0.00	-0.00
183	-0.00	-0.00	-0.00	903.00	200.00	0.00	-0.00	-0.00	-0.00	-0.00	300.00	200.00	0.00	-0.00
184	-0.00	-0.00	-0.00	903.00	200.00	0.00	-0.00	-0.00	-0.00	-0.00	300.00	200.00	0.00	-0.00
185	-0.00	-0.00	-0.00	903.00	200.00	0.00	-0.00	-0.00	-0.00	-0.00	300.00	200.00	0.00	-0.00
186	-0.00	-0.00	-0.00	903.00	200.00	0.00	-0.00	-0.00	-0.00	-0.00	300.00	200.00	0.00	-0.00
187	-0.00	-0.00	-0.00	903.00	200.00	0.00	-0.00	-0.00	-0.00	-0.00	300.00	200.00	0.00	-0.00
188	0.00	0.00	0.00	903.00	200.00	0.00	0.00	-0.00	-0.00	-0.00	300.00	200.00	0.00	-0.00
189	-0.00	-0.00	-0.00	903.00	200.00	0.00	-0.00	-0.00	-0.00	-0.00	300.00	200.00	0.00	-0.00
190	0.00	0.00	0.00	903.00	200.00	0.00	0.00	-0.00	-0.00	-0.00	300.00	200.00	0.00	-0.00
191	0.00	0.00	0.00	903.00	200.00	0.00	0.00	-0.00	-0.00	-0.00	300.00	200.00	0.00	-0.00
192	-0.00	-0.00	-0.00	903.00	200.00	0.00	-0.00	-0.00	-0.00	-0.00	300.00	200.00	0.00	-0.00
193	-0.00	-0.00	-0.00	903.00	200.00	0.00	-0.00	0.00	0.00	0.00	300.00	200.00	0.00	0.00
194	-0.00	-0.00	-0.00	903.00	200.00	0.00	-0.00	-0.00	-0.00	-0.00	300.00	200.00	0.00	-0.00
195	0.00	0.00	0.00	903.00	200.00	0.00	0.00	-0.00	-0.00	-0.00	300.00	200.00	0.00	-0.00
196	-0.00	-0.00	-0.00	903.00	200.00	0.00	-0.00	-0.00	-0.00	-0.00	300.00	200.00	0.00	-0.00
197	-0.00	-0.00	-0.00	903.00	200.00	0.00	-0.00	-0.00	-0.00	-0.00	300.00	200.00	0.00	-0.00
198	-0.00	-0.00	-0.00	903.00	200.00	0.00	-0.00	-0.00	-0.00	-0.00	300.00	200.00	0.00	-0.00
199	0.00	0.00	0.00	903.00	200.00	0.00	0.00	-0.00	-0.00	-0.00	300.00	200.00	0.00	-0.00
200	0.00	0.00	0.00	903.00	200.00	0.00	0.00	-0.00	-0.00	-0.00	300.00	200.00	0.00	-0.00
201	-0.00	-0.00	-0.00	903.00	200.00	0.00	-0.00	-0.00	-0.00	-0.00	300.00	200.00	0.00	-0.00
202	-0.00	-0.00	-0.00	903.00	200.00	0.00	-0.00	-0.00	-0.00	-0.00	300.00	200.00	0.00	-0.00
203	0.00	0.00	0.00	903.00	200.00	0.00	0.00	-0.00	-0.00	-0.00	300.00	200.00	0.00	-0.00
204	0.00	0.00	0.00	903.00	200.00	0.00	0.00	-0.00	-0.00	-0.00	300.00	200.00	0.00	-0.00
205	-0.00	-0.00	-0.00	903.00	200.00	0.00	-0.00	-0.00	-0.00	-0.00	300.00	200.00	0.00	-0.00
206	-0.00	-0.00	-0.00	903.00	200.00	0.00	-0.00	-0.00	-0.00	-0.00	300.00	200.00	0.00	-0.00
207	-0.00	-0.00	-0.00	903.00	200.00	0.00	-0.00	-0.00	-0.00	-0.00	300.00	200.00	0.00	-0.00
208	0.00	0.00	0.00	903.00	200.00	0.00	0.00	-0.00	-0.00	-0.00	300.00	200.00	0.00	-0.00
209	-0.00	-0.00	-0.00	903.00	200.00	0.00	-0.00	-0.00	-0.00	-0.00	300.00	200.00	0.00	-0.00
210	-0.00	-0.00	-0.00	903.00	200.00	0.00	-0.00	-0.00	-0.00	-0.00	300.00	200.00	0.00	-0.00
211	-0.00	-0.00	-0.00	903.00	200.00	0.00	-0.00	-0.00	-0.00	-0.00	300.00	200.00	0.00	-0.00
212	-0.00	-0.00	-0.00	903.00	200.00	0.00	-0.00	-0.00	-0.00	-0.00	300.00	200.00	0.00	-0.00
213	0.00	0.00	0.00	903.00	200.00	0.00	0.00	-0.00	-0.00	-0.00	300.00	200.00	0.00	-0.00
214	-0.00	-0.00	-0.00	903.00	200.00	0.00	-0.00	-0.00	-0.00	-0.00	300.00	200.00	0.00	-0.00
215	-0.00	-0.00	-0.00	903.00	200.00	0.00	-0.00	-0.00	-0.00	-0.00	300.00	200.00	0.00	-0.00
216	0.00	0.00	0.00	903.00	200.00	0.00	0.00	-0.00	-0.00	-0.00	300.00	200.00	0.00	-0.00
217	0.00	0.00	0.00	903.00	200.00	0.00	0.00	-0.00	-0.00	-0.00	300.00	200.00	0.00	-0.00
218	-0.00	-0.00	-0.00	903.00	200.00	0.00	-0.00	-0.00	-0.00	-0.00	300.00	200.00	0.00	-0.00
219	-0.00	-0.00	-0.00	903.00	200.00	0.00	-0.00	-0.00	-0.00	-0.00	300.00	200.00	0.00	-0.00
220	-0.00	-0.00	-0.00	903.00	200.00	0.00	-0.00	-0.00	-0.00	-0.00	300.00	200.00	0.00	-0.00
221	0.00	0.00	0.00	903.00	200.00	0.00	0.00	-0.00	-0.00	-0.00	300.00	200.00	0.00	-0.00
222	0.00	0.00	0.00	903.00	200.00	0.00	0.00	-0.00	-0.00	-0.00	300.00	200.00	0.00	-0.00
223	0.00	0.00	0.00	903.00	200.00	0.00	0.00	-0.00	-0.00	-0.00	300.00	200.00	0.00	-0.00
224	-0.00	-0.00	-0.00	903.00	200.00	0.00	-0.00	0.00	0.00	0.00	300.00	200.00	0.00	0.00
225	-0.00	-0.00	-0.00	903.00	200.00	0.00	-0.00	-0.00	-0.00	-0.00	300.00	200.00	0.00	-0.00
226	-0.00	-0.00	-0.00	903.00	200.00	0.00	-0.00	-0.00	-0.00	-0.00	300.00	200.00	0.00	-0.00
227	-0.00	-0.00	-0.00	903.00	200.00	0.00	-0.00	-0.00	-0.00	-0.00	300.00	200.00	0.00	-0.00
228	0.00	0.00	0.00	903.00	200.00	0.00	0.00	-0.00	-0.00	-0.00	300.00	200.00	0.00	-0.00
229	-0.00	-0.00	-0.00	903.00	200.00	0.00	-0.00	-0.00	-0.00	-0.00	300.00	200.00	0.00	-0.00
230	-0.00	-0.00	-0.00	903.00	200.00	0.00	-0.00	-0.00	-0.00	-0.00	300.00	200.00	0.00	-0.00
231	-0.00	-0.00	-0.00	903.00	200.00	0.00	-0.00	-0.00	-0.00	-0.00	300.00	200.00	0.00	-0.00
232	-0.00	-0.00	-0.00	903.00	200.00	0.00	-0.00	-0.00	-0.00	-0.00	300.00	200.00	0.00	-0.00
233	0.00	0.00	0.00	903.00	200.00	0.00	0.00	-0.00	-0.00	-0.00	300.00	200.00	0.00	-0.00
234	-0.00	-0.00	-0.00	903.00	200.00	0.00	-0.00	-0.00	-0.00	-0.00	300.00	200.00	0.00	-0.00
235	-0.00	-0.00	-0.00	903.00	200.00	0.00	-0.00	-0.00	-0.00	-0.00	300.00	200.00	0.00	-0.00
236	-0.00	-0.00	-0.00	903.00	200.00	0.00	-0.00	-0.00	-0.00	-0.00	300.00	200.00	0.00	-0.00
237	0.00	0.00	0.00	903.00	200.00	0.00	0.00	-0.00	-0.00	-0.00	300.00	200.00	0.00	-0.00
238	-0.00	-0.00	-0.00	903.00	200.00	0.00	-0.00	-0.00	-0.00	-0.00	300.00	200.00	0.00	-0.00
239	-0.00	-0.00	-0.00	903.00	200.00	0.00	-0.00	-0.00	-0.00	-0.00	300.00	200.00	0.00	-0.00
240	0.00	0.00	0.00	903.00	200.00	0.00	0.00	-0.00	-0.00	-0.00	300.00	200.00	0.00	-0.00
241	-0.00	-0.00	-0.00	903.00	200.00	0.00	-0.00	-0.00	-0.00	-0.00	300.00	200.00	0.00	-0.00
242	-0.00	-0.00	-0.00	903.00	200.00	0.00	-0.00	-0.00	-0.00	-0.00	300.00	200.00	0.00	-0.00
243	-0.00	-0.00	-0.00	903.00	200.00	0.00	-0.00	0.00	0.00	0.00	300.00	200.00	0.00	0.00
244	0.00	0.00	0.00	903.00	200.00	0.00	0.00	-0.00	-0.00	-0.00	300.00	200.00	0.00	-0.00
245	-0.00	-0.00	-0.00	903.00	200.00	0.00	-0.00	-0.00	-0.00	-0.00	300.00	200.00	0.00	-0.00
246	-0.00	-0.00	-0.00	903.00	200.00	0.00	-0.00	-0.00	-0.00	-0.00	300.00	200.00	0.00	-0.00
247	0.00	0.00	0.00	903.00	200.00	0.00	0.00	-0.00	-0.00	-0.00	300.00	200.00	0.00	-0.00
248	-0.00	-0.00	-0.00	903.00	200.00	0.00	-0.00	-0.00	-0.00	-0.00	300.00	200.00	0.00	-0.00
249	-0.00	-0.00	-0.00	903.00	200.00	0.00	-0.00	-0.00	-0.00	-0.00	300.00	200.00	0.00	-0.00
250	0.00	0.00	0.00	903.00	200.00	0.00	0.00	-0.00	-0.00	-0.00	300.00	200.00	0.00	-0.00
251	0.00	0.00	0.00	903.00	200.00	0.00	0.00	-0.00	-0.00	-0.00	300.00	200.00	0.00	-0.00
252	-0.00	-0.00	-0.00	903.00	200.00	0.00	-0.00	-0.00	-0.00	-0.00	300.00	200.00	0.00	-0.00
253	0.00	0.00	0.00	903.00	200.00	0.00	0.00	-0.00	-0.00	-0.00	300.00	200.00	0.00	-0.00
254	0.00	0.00	0.00	903.00	200.00	0.00	0.00	-0.00	-0.00	-0.00	300.00	200.00	0.00	-0.00
255	-0.00	-0.00	-0.00	903.00	200.00	0.00	-0.00	-0.00	-0.00	-0.00	300.00	200.00	0.00	-0.00
256	0.00	0.00	0.00	903.00	200.00	0.00	0.00	-0.00	-0.00	-0.00	300.00	200.00	0.00	-0.00
257	-0.00	-0.00	-0.00	903.00	200.00	0.00	-0.00	-0.00	-0.00	-0.00	300.00	200.00	0.00	-0.00
258	-0.00	-0.00	-0.00	903.00	200.00	0.00	-0.00	-0.00	-0.00	-0.00	300.00	200.00	0.00	-0.00
259	0.00	0.00	0.00	903.00	200.00	0.00	0.00	-0.00	-0.00	-0.00	300.00	200.00	0.00	-0.00
260	0.00	0.00	0.00	903.00	200.00	0.00	0.00	-0.00	-0.00	-0.00	300.00	200.00	0.00	-0.00
261	-0.00	-0.00	-0.00	903.00	200.00	0.00	-0.00	-0.00	-0.00	-0.00	300.00	200.00	0.00	-0.00
262	-0.00	-0.00	-0.00	903.00	200.00	0.00	-0.00	-0.00	-0.00	-0.00	300.00	200.00	0.00	-0.00
263	-0.00	-0.00	-0.00	903.00	200.00	0.00	-0.00	-0.00	-0.00	-0.00	300.00	200.00	0.00	-0.00
264	-0.00	-0.00	-0.00	903.00	200.00	0.00	-0.00	-0.00	-0.00	-0.00	300.00	200.00	0.00	-0.00
265	-0.00	-0.00	-0.00	903.00	200.00	0.00	-0.00	-0.00	-0.00	-0.00	300.00	200.00	0.00	-0.00
266	-0.00	-0.00	-0.00	903.00	200.00	0.00	-0.00	-0.00	-0.00	-0.00	300.00	200.00	0.00	-0.00
267	-0.00	-0.00	-0.00	903.00	200.00	0.00	-0.00	-0.00	-0.00	-0.00	300.00	200.00	0.00	-0.00
268	-0.00	-0.00	-0.00	903.00	200.00	0.00	-0.00	-0.00	-0.00	-0.00	300.00	200.00	0.00	-0.00
269	-0.00	-0.00	-0.00	903.00	200.00	0.00	-0.00	-0.00	-0.00	-0.00	300.00	200.00	0.00	-0.00
270	0.00	0.00	0.00	903.00	200.00	0.00	0.00	-0.00	-0.00	-0.00	300.00	200.00	0.00	-0.00
271	-0.00	-0.00	-0.00	903.00	200.00	0.00	-0.00	-0.00	-0.00	-0.00	300.00	200.00	0.00	-0.00
272	0.00	0.00	0.00	903.00	200.00	0.00	0.00	-0.00	-0.00	-0.00	300.00	200.00	0.00	-0.00
273	0.00	0.00	0.00	903.00	200.00	0.00	0.00	-0.00	-0.00	-0.00	300.00	200.00	0.00	-0.00
274	-0.00	-0.00	-0.00	903.00	200.00	0.00	-0.00	-0.00	-0.00	-0.00	300.00	200.00	0.00	-0.00
275	-0.00	-0.00	-0.00	903.00	200.00	0.00	-0.00	-0.00	-0.00	-0.00	300.00	200.00	0.00	-0.00
276	-0.00	-0.00	-0.00	903.00	200.00	0.00	-0.00	-0.00	-0.00	-0.00	300.00	200.00	0.00	-0.00
277	-0.00	-0.00	-0.00	903.00	200.00	0.00	-0.00	-0.00	-0.00	-0.00	300.00	200.00	0.00	-0.00
278	0.00	0.00	0.00	903.00	200.00	0.00	0.00	-0.00	-0.00	-0.00	300.00	200.00	0.00	-0.00
279	-0.00	-0.00	-0.00	903.00	200.00	0.00	-0.00	-0.00	-0.00	-0.00	300.00	200.00	0.00	-0.00
280	0.00	0.00	0.00	903.00	200.00	0.00	0.00	-0.00	-0.00	-0.00	300.00	200.00	0.00	-0.00
281	-0.00	-0.00	-0.00	903.00	200.00	0.00	-0.00	-0.00	-0.00	-0.00	300.00	200.00	0.00	-0.00
282	0.00	0.00	0.00	903.00	200.00	0.00	0.00	-0.00	-0.00	-0.00	300.00	200.00	0.00	-0.00
283	0.00	0.00	0.00	903.00	200.00	0.00	0.00	-0.00	-0.00	-0.00	300.00	200.00	0.00	-0.00
284	-0.00	-0.00	-0.00	903.00	200.00	0.00	-0.00	-0.00	-0.00	-0.00	300.00	200.00	0.00	-0.00
285	-0.00	-0.00	-0.00	903.00	200.00	0.00	-0.00	-0.00	-0.00	-0.00	300.00	200.00	0.00	-0.00
286	0.00	0.00	0.00	903.00	200.00	0.00	0.00	-0.00	-0.00	-0.00	300.00	200.00	0.00	-0.00
287	-0.00	-0.00	-0.00	903.00	200.00	0.00	-0.00	-0.00	-0.00	-0.00	300.00	200.00	0.00	-0.00
288	-0.00	-0.00	-0.00	903.00	200.00	0.00	-0.00	-0.00	-0.00	-0.00	300.00	200.00	0.00	-0.00
289	-0.00	-0.00	-0.00	903.00	200.00	0.00	-0.00	-0.00	-0.00	-0.00	300.00	200.00	0.00	-0.00
290	-0.00	-0.00	-0.00	903.00	200.00	0.00	-0.00	-0.00	-0.00	-0.00	300.00	200.00	0.00	-0.00
291	-0.00	-0.00	-0.00	903.00	200.00	0.00	-0.00	-0.00	-0.00	-0.00	300.00	200.00	0.00	-0.00
292	20.14	-0.61	18.31	1093.00	316.67	0.00	-120.54	-0.00	-0.00	-0.00	300.00	200.00	0.00	-0.00
293	-0.00	-0.00	-0.00	903.00	200.00	0.00	-0.00	-0.00	-0.00	-0.00	300.00	200.00	0.00	-0.00
294	-0.00	-0.00	-0.00	903.00	200.00	0.00	-0.00	-0.00	-0.00	-0.00	300.00	200.00	0.00	-0.00
295	39.29	1.60	16.48	1183.56	355.56	0.00	-1982.16	-0.00	-0.00	-0.00	300.00	200.00	0.00	-0.00
296	-0.00	-0.00	-0.00	903.00	200.00	0.00	-0.00	-0.00	-0.00	-0.00	300.00	200.00	0.00	-0.00
297	-0.00	-0.00	-0.00	903.00	200.00	0.00	-0.00	-0.00	-0.00	-0.00	300.00	200.00	0.00	-0.00
298	-0.00	-0.00	-0.00	903.00	200.00	0.00	-0.00	-0.00	-0.00	-0.00	300.00	200.00	0.00	-0.00
299	-0.00	-0.00	-0.00	903.00	200.00	0.00	-0.00	-0.00	-0.00	-0.00	300.00	200.00	0.00	-0.00
300	-0.00	-0.00	-0.00	903.00	200.00	0.00	-0.00	-0.00	-0.00	-0.00	300.00	200.00	0.00	-0.00
301	-0.00	-0.00	-0.00	903.00	200.00	0.00	-0.00	-0.00	-0.00	-0.00	300.00	200.00	0.00	-0.00
302	-0.00	-0.00	-0.00	903.00	200.00	0.00	-0.00	-0.00	-0.00	-0.00	300.00	200.00	0.00	-0.00
303	-0.00	-0.00	-0.00	903.00	200.00	0.00	-0.00	-0.00	-0.00	-0.00	300.00	200.00	0.00	-0.00
304	-0.00	-0.00	-0.00	903.00	200.00	0.00	-0.00	-0.00	-0.00	-0.00	300.00	200.00	0.00	-0.00
305	-0.00	-0.00	-0.00	903.00	200.00	0.00	-0.00	-0.00	-0.00	-0.00	300.00	200.00	0.00	-0.00
306	-0.00	-0.00	-0.00	903.00	200.00	0.00	-0.00	-0.00	-0.00	-0.00	300.00	200.00	0.00	-0.00
307	-0.00	-0.00	-0.00	903.00	200.00	0.00	-0.00	-0.00	-0.00	-0.00	300.00	200.00	0.00	-0.00
308	-0.00	-0.00	-0.00	903.00	200.00	0.00	-0.00	-0.00	-0.00	-0.00	300.00	200.00	0.00	-0.00
309	-0.00	-0.00	-0.00	903.00	200.00	0.00	-0.00	-0.00	-0.00	-0.00	300.00	200.00	0.00	-0.00
310	-0.00	-0.00	-0.00	903.00	200.00	0.00	-0.00	-0.00	-0.00	-0.00	300.00	200.00	0.00	-0.00
311	-0.00	-0.00	-0.00	903.00	200.00	0.00	-0.00	-0.00	-0.00	-0.00	300.00	200.00	0.00	-0.00
312	-0.00	-0.00	-0.00	903.00	200.00	0.00	-0.00	-0.00	-0.00	-0.00	300.00	200.00	0.00	-0.00
313	-0.00	-0.00	-0.00	903.00	200.00	0.00	-0.00	-0.00	-0.00	-0.00	300.00	200.00	0.00	-0.00
314	-0.00	-0.00	-0.00	903.00	200.00	0.00	-0.00	-0.00	-0.00	-0.00	300.00	200.00	0.00	-0.00
315	-0.00	-0.00	-0.00	903.00	200.00	0.00	-0.00	-0.00	-0.00	-0.00	300.00	200.00	0.00	-0.00
316	-0.00	-0.00	-0.00	903.00	200.00	0.00	-0.00	-0.00	-0.00	-0.00	300.00	200.00	0.00	-0.00
317	-0.00	-0.00	-0.00	903.00	200.00	0.00	-0.00	-0.00	-0.00	-0.00	300.00	200.00	0.00	-0.00
318	-0.00	-0.00	-0.00	903.00	200.00	0.00	-0.00	0.00	0.00	0.00	300.00	200.00	0.00	0.00
319	-0.00	-0.00	-0.00	903.00	200.00	0.00	-0.00	-0.00	-0.00	-0.00	300.00	200.00	0.00	-0.00
320	-0.00	-0.00	-0.00	903.00	200.00	0.00	-0.00	-0.00	-0.00	-0.00	300.00	200.00	0.00	-0.00
321	-0.00	-0.00	-0.00	903.00	200.00	0.00	-0.00	-0.00	-0.00	-0.00	300.00	200.00	0.00	-0.00
322	-0.00	-0.00	-0.00	903.00	200.00	0.00	-0.00	-0.00	-0.00	-0.00	300.00	200.00	0.00	-0.00
323	-0.00	-0.00	-0.00	903.00	200.00	0.00	-0.00	-0.00	-0.00	-0.00	300.00	200.00	0.00	-0.00
324	-0.00	-0.00	-0.00	903.00	200.00	0.00	-0.00	-0.00	-0.00	-0.00	300.00	200.00	0.00	-0.00
325	-0.00	-0.00	-0.00	903.00	200.00	0.00	-0.00	-0.00	-0.00	-0.00	300.00	200.00	0.00	-0.00
326	-0.00	-0.00	-0.00	903.00	200.00	0.00	-0.00	-0.00	-0.00	-0.00	300.00	200.00	0.00	-0.00
327	-0.00	-0.00	-0.00	903.00	200.00	0.00	-0.00	-0.00	-0.00	-0.00	300.00	200.00	0.00	-0.00
328	-0.00	-0.00	-0.00	903.00	200.00	0.00	-0.00	-0.00	-0.00	-0.00	300.00	200.00	0.00	-0.00
329	-0.00	-0.00	-0.00	903.00	200.00	0.00	-0.00	-0.00	-0.00	-0.00	300.00	200.00	0.00	-0.00
330	-0.00	-0.00	-0.00	903.00	200.00	0.00	-0.00	-0.00	-0.00	-0.00	300.00	200.00	0.00	-0.00
331	-0.00	-0.00	-0.00	903.00	200.00	0.00	-0.00	-0.00	-0.00	-0.00	300.00	200.00	0.00	-0.00
332	-0.00	-0.00	-0.00	903.00	200.00	0.00	-0.00	0.00	0.00	0.00	300.00	200.00	0.00	0.00
333	-0.00	-0.00	-0.00	903.00	200.00	0.00	-0.00	-0.00	-0.00	-0.00	300.00	200.00	0.00	-0.00
334	-0.00	-0.00	-0.00	903.00	200.00	0.00	-0.00	-0.00	-0.00	-0.00	300.00	200.00	0.00	-0.00
335	-0.00	-0.00	-0.00	903.00	200.00	0.00	-0.00	-0.00	-0.00	-0.00	300.00	200.00	0.00	-0.00
336	-0.00	-0.00	-0.00	903.00	200.00	0.00	-0.00	-0.00	-0.00	-0.00	300.00	200.00	0.00	-0.00
337	-0.00	-0.00	-0.00	903.00	200.00	0.00	-0.00	-0.00	-0.00	-0.00	300.00	200.00	0.00	-0.00
338	-0.00	-0.00	-0.00	903.00	200.00	0.00	-0.00	-0.00	-0.00	-0.00	300.00	200.00	0.00	-0.00
339	-0.00	-0.00	-0.00	903.00	200.00	0.00	-0.00	-0.00	-0.00	-0.00	300.00	200.00	0.00	-0.00
340	-0.00	-0.00	-0.00	903.00	200.00	0.00	-0.00	-0.00	-0.00	-0.00	300.00	200.00	0.00	-0.00
341	-0.00	-0.00	-0.00	903.00	200.00	0.00	-0.00	-0.00	-0.00	-0.00	300.00	200.00	0.00	-0.00
342	-0.00	-0.00	-0.00	903.00	200.00	0.00	-0.00	-0.00	-0.00	-0.00	300.00	200.00	0.00	-0.00
343	-0.00	-0.00	-0.00	903.00	200.00	0.00	-0.00	-0.00	-0.00	-0.00	300.00	200.00	0.00	-0.00
344	-0.00	-0.00	-0.00	903.00	200.00	0.00	-0.00	-0.00	-0.00	-0.00	300.00	200.00	0.00	-0.00
345	-0.00	-0.00	-0.00	903.00	200.00	0.00	-0.00	-0.00	-0.00	-0.00	300.00	200.00	0.00	-0.00
346	-0.00	-0.00	-0.00	903.00	200.00	0.00	-0.00	-0.00	-0.00	-0.00	300.00	200.00	0.00	-0.00
347	-0.00	-0.00	-0.00	903.00	200.00	0.00	-0.00	-0.00	-0.00	-0.00	300.00	200.00	0.00	-0.00
348	-0.00	-0.00	-0.00	903.00	200.00	0.00	-0.00	-0.00	-0.00	-0.00	300.00	200.00	0.00	-0.00
349	-0.00	-0.00	-0.00	903.00	200.00	0.00	-0.00	-0.00	-0.00	-0.00	300.00	200.00	0.00	-0.00
350	-0.00	-0.00	-0.00	903.00	200.00	0.00	-0.00	-0.00	-0.00	-0.00	300.00	200.00	0.00	-0.00
351	-0.00	-0.00	-0.00	903.00	200.00	0.00	-0.00	-0.00	-0.00	-0.00	300.00	200.00	0.00	-0.00
352	-0.00	-0.00	-0.00	903.00	200.00	0.00	-0.00	-0.00	-0.00	-0.00	300.00	200.00	0.00	-0.00
353	-0.00	-0.00	-0.00	903.00	200.00	0.00	-0.00	-0.00	-0.00	-0.00	300.00	200.00	0.00	-0.00
354	-0.00	-0.00	-0.00	903.00	200.00	0.00	-0.00	-0.00	-0.00	-0.00	300.00	200.00	0.00	-0.00
355	-0.00	-0.00	-0.00	903.00	200.00	0.00	-0.00	-0.00	-0.00	-0.00	300.00	200.00	0.00	-0.00
356	-0.00	-0.00	-0.00	903.00	200.00	0.00	-0.00	-0.00	-0.00	-0.00	300.00	200.00	0.00	-0.00
357	-0.00	-0.00	-0.00	903.00	200.00	0.00	-0.00	-0.00	-0.00	-0.00	300.00	200.00	0.00	-0.00
358	-0.00	-0.00	-0.00	903.00	200.00	0.00	-0.00	-0.00	-0.00	-0.00	300.00	200.00	0.00	-0.00
359	-0.00	-0.00	-0.00	903.00	200.00	0.00	-0.00	-0.00	-0.00	-0.00	300.00	200.00	0.00	-0.00
360	-0.00	-0.00	-0.00	903.00	200.00	0.00	-0.00	-0.00	-0.00	-0.00	300.00	200.00	0.00	-0.00
361	-0.00	-0.00	-0.00	903.00	200.00	0.00	-0.00	-0.00	-0.00	-0.00	300.00	200.00	0.00	-0.00
362	-0.00	-0.00	-0.00	903.00	200.00	0.00	-0.00	-0.00	-0.00	-0.00	300.00	200.00	0.00	-0.00
363	-0.00	-0.00	-0.00	903.00	200.00	0.00	-0.00	-0.00	-0.00	-0.00	300.00	200.00	0.00	-0.00
364	-0.00	-0.00	-0.00	903.00	200.00	0.00	-0.00	-0.00	-0.00	-0.00	300.00	200.00	0.00	-0.00
365	-0.00	-0.00	-0.00	903.00	200.00	0.00	-0.00	-0.00	-0.00	-0.00	300.00	200.00	0.00	-0.00
366	-0.00	-0.00	-0.00	903.00	200.00	0.00	-0.00	-0.00	-0.00	-0.00	300.00	200.00	0.00	-0.00
367	-0.00	-0.00	-0.00	903.00	200.00	0.00	-0.00	-0.00	-0.00	-0.00	300.00	200.00	0.00	-0.00
368	-0.00	-0.00	-0.00	903.00	200.00	0.00	-0.00	-0.00	-0.00	-0.00	300.00	200.00	0.00	-0.00
369	-0.00	-0.00	-0.00	903.00	200.00	0.00	-0.00	-0.00	-0.00	-0.00	300.00	200.00	0.00	-0.00
370	-0.00	-0.00	-0.00	903.00	200.00	0.00	-0.00	-0.00	-0.00	-0.00	300.00	200.00	0.00	-0.00
371	-0.00	-0.00	-0.00	903.00	200.00	0.00	-0.00	-0.00	-0.00	-0.00	300.00	200.00	0.00	-0.00
372	-0.00	-0.00	-0.00	903.00	200.00	0.00	-0.00	-0.00	-0.00	-0.00	300.00	200.00	0.00	-0.00
373	-0.00	-0.00	-0.00	903.00	200.00	0.00	-0.00	-0.00	-0.00	-0.00	300.00	200.00	0.00	-0.00
374	-0.00	-0.00	-0.00	903.00	200.00	0.00	-0.00	-0.00	-0.00	-0.00	300.00	200.00	0.00	-0.00
375	-0.00	-0.00	-0.00	903.00	200.00	0.00	-0.00	-0.00	-0.00	-0.00	300.00	200.00	0.00	-0.00
376	-0.00	-0.00	-0.00	903.00	200.00	0.00	-0.00	-0.00	-0.00	-0.00	300.00	200.00	0.00	-0.00
377	-0.00	-0.00	-0.00	903.00	200.00	0.00	-0.00	-0.00	-0.00	-0.00	300.00	200.00	0.00	-0.00
378	-0.00	-0.00	-0.00	903.00	200.00	0.00	-0.00	-0.00	-0.00	-0.00	300.00	200.00	0.00	-0.00
379	-0.00	-0.00	-0.00	903.00	200.00	0.00	-0.00	-0.00	-0.00	-0.00	300.00	200.00	0.00	-0.00
380	-0.00	-0.00	-0.00	903.00	200.00	0.00	-0.00	-0.00	-0.00	-0.00	300.00	200.00	0.00	-0.00
381	-0.00	-0.00	-0.00	903.00	200.00	0.00	-0.00	-0.00	-0.00	-0.00	300.00	200.00	0.00	-0.00
382	-0.00	-0.00	-0.00	903.00	200.00	0.00	-0.00	-0.00	-0.00	-0.00	300.00	200.00	0.00	-0.00
383	-0.00	-0.00	-0.00	903.00	200.00	0.00	-0.00	-0.00	-0.00	-0.00	300.00	200.00	0.00	-0.00
384	-0.00	-0.00	-0.00	903.00	200.00	0.00	-0.00	-0.00	-0.00	-0.00	300.00	200.00	0.00	-0.00
385	-0.00	-0.00	-0.00	903.00	200.00	0.00	-0.00	-0.00	-0.00	-0.00	300.00	200.00	0.00	-0.00
386	-0.00	-0.00	-0.00	903.00	200.00	0.00	-0.00	-0.00	-0.00	-0.00	300.00	200.00	0.00	-0.00
387	-0.00	-0.00	-0.00	903.00	200.00	0.00	-0.00	-0.00	-0.00	-0.00	300.00	200.00	0.00	-0.00
388	-0.00	-0.00	-0.00	903.00	200.00	0.00	-0.00	-0.00	-0.00	-0.00	300.00	200.00	0.00	-0.00
389	-0.00	-0.00	-0.00	903.00	200.00	0.00	-0.00	-0.00	-0.00	-0.00	300.00	200.00	0.00	-0.00
390	-0.00	-0.00	-0.00	903.00	200.00	0.00	-0.00	-0.00	-0.00	-0.00	300.00	200.00	0.00	-0.00
391	-0.00	-0.00	-0.00	903.00	200.00	0.00	-0.00	-0.00	-0.00	-0.00	300.00	200.00	0.00	-0.00
392	-0.00	-0.00	-0.00	903.00	200.00	0.00	-0.00	-0.00	-0.00	-0.00	300.00	200.00	0.00	-0.00
393	-0.00	-0.00	-0.00	903.00	200.00	0.00	-0.00	-0.00	-0.00	-0.00	300.00	200.00	0.00	-0.00
394	-0.00	-0.00	-0.00	903.00	200.00	0.00	-0.00	-0.00	-0.00	-0.00	300.00	200.00	0.00	-0.00
395	-0.00	-0.00	-0.00	903.00	200.00	0.00	-0.00	-0.00	-0.00	-0.00	300.00	200.00	0.00	-0.00
396	-0.00	-0.00	-0.00	903.00	200.00	0.00	-0.00	-0.00	-0.00	-0.00	300.00	200.00	0.00	-0.00
397	-0.00	-0.00	-0.00	903.00	200.00	0.00	-0.00	-0.00	-0.00	-0.00	300.00	200.00	0.00	-0.00
398	87.81	-16.48	86.82	1168.73	245.69	0.00	-15869.78	0.00	0.00	0.00	300.00	200.00	0.00	0.00
399	63.02	-26.70	274.51	1116.62	164.42	0.00	-25468.34	-0.00	-0.00	-0.00	300.00	200.00	0.00	-0.00
400	84.46	-28.61	207.06	1121.87	175.98	0.00	-22523.47	-0.00	-0.00	-0.00	300.00	200.00	0.00	-0.00
401	103.38	-26.25	204.93	1119.01	176.17	0.00	-20895.30	-0.00	-0.00	-0.00	300.00	200.00	0.00	-0.00
402	121.61	-19.07	215.45	1116.53	173.37	0.00	-20131.28	0.00	0.00	0.00	300.00	200.00	0.00	0.00
403	132.75	-12.97	219.88	1111.19	172.10	0.00	-18764.44	-0.00	-0.00	-0.00	300.00	200.00	0.00	-0.00
404	121.46	-13.20	223.08	1107.99	169.49	0.00	-18486.18	-0.00	-0.00	-0.00	300.00	200.00	0.00	-0.00
405	102.92	-9.69	251.16	1097.65	160.27	0.00	-19598.26	-0.00	-0.00	-0.00	300.00	200.00	0.00	-0.00
406	96.05	0.76	285.64	1082.65	146.58	0.00	-18062.65	-0.00	-0.00	-0.00	300.00	200.00	0.00	-0.00
407	115.36	5.19	305.79	1076.65	142.32	0.00	-17351.35	-0.00	-0.00	-0.00	300.00	200.00	0.00	-0.00
408	124.28	3.51	323.64	1069.34	139.93	0.00	-15327.38	-0.00	-0.00	-0.00	300.00	200.00	0.00	-0.00
409	111.39	3.20	340.88	1061.59	133.21	0.00	-12044.42	-0.00	-0.00	-0.00	300.00	200.00	0.00	-0.00
410	106.74	2.90	350.95	1060.57	132.35	0.00	-11202.46	-0.00	-0.00	-0.00	300.00	200.00	0.00	-0.00
411	99.03	4.43	355.53	1057.76	131.33	0.00	-9339.09	-0.00	-0.00	-0.00	300.00	200.00	0.00	-0.00
412	89.87	13.28	357.36	1052.62	126.90	0.00	-7594.67	-0.00	-0.00	-0.00	300.00	200.00	0.00	-0.00
413	87.13	16.71	362.70	1050.41	125.28	0.00	-5356.53	-0.00	-0.00	-0.00	300.00	200.00	0.00	-0.00
414	78.96	24.03	364.84	1046.91	120.12	0.00	-2625.42	-0.00	-0.00	-0.00	300.00	200.00	0.00	-0.00
415	73.62	31.28	373.38	1042.89	115.32	0.00	-149.88	-0.00	-0.00	-0.00	300.00	200.00	0.00	-0.00
416	70.19	33.65	387.42	1040.18	112.25	0.00	1355.94	-0.00	-0.00	-0.00	300.00	200.00	0.00	-0.00
417	70.27	33.80	407.56	1039.13	111.94	0.00	1433.91	-0.00	-0.00	-0.00	300.00	200.00	0.00	-0.00
418	72.02	32.81	433.96	1039.18	111.96	0.00	1367.76	-0.00	-0.00	-0.00	300.00	200.00	0.00	-0.00
419	74.84	30.75	461.43	1038.32	112.04	0.00	1432.45	-0.00	-0.00	-0.00	300.00	200.00	0.00	-0.00
420	78.20	28.15	490.11	1037.31	112.02	0.00	1286.16	-0.00	-0.00	-0.00	300.00	200.00	0.00	-0.00
421	81.94	25.79	522.61	1036.31	111.82	0.00	849.90	-0.00	-0.00	-0.00	300.00	200.00	0.00	-0.00
422	84.92	23.96	550.54	1035.71	111.53	0.00	569.41	-0.00	-0.00	-0.00	300.00	200.00	0.00	-0.00
423	85.83	23.96	574.95	1034.93	111.04	0.00	281.94	-0.00	-0.00	-0.00	300.00	200.00	0.00	-0.00
424	86.06	26.09	596.77	1033.79	110.56	0.00	-100.47	-0.00	-0.00	-0.00	300.00	200.00	0.00	-0.00
425	84.76	29.22	611.72	1032.46	109.85	0.00	-25.65	-0.00	-0.00	-0.00	300.00	200.00	0.00	-0.00
426	84.76	32.50	621.80	1031.25	108.66	0.00	-305.82	-0.00	-0.00	-0.00	300.00	200.00	0.00	-0.00
427	84.61	35.78	631.56	1029.33	107.42	0.00	-406.29	-0.00	-0.00	-0.00	300.00	200.00	0.00	-0.00
428	83.54	37.92	639.04	1027.50	106.30	0.00	-303.13	-0.00	-0.00	-0.00	300.00	200.00	0.00	-0.00
429	81.79	38.68	644.99	1025.85	105.37	0.00	-246.40	-0.00	-0.00	-0.00	300.00	200.00	0.00	-0.00
430	79.27	37.38	650.18	1024.73	105.09	0.00	-103.56	-0.00	-0.00	-0.00	300.00	200.00	0.00	-0.00
431	77.13	35.71	653.84	1023.14	104.60	0.00	-89.84	-0.00	-0.00	-0.00	300.00	200.00	0.00	-0.00
432	74.92	33.72	654.60	1021.74	104.15	0.00	-61.73	-0.00	-0.00	-0.00	300.00	200.00	0.00	-0.00
433	72.33	32.20	653.08	1019.85	103.64	0.00	-225.34	-0.00	-0.00	-0.00	300.00	200.00	0.00	-0.00
434	69.43	30.67	648.04	1018.07	103.04	0.00	-281.82	-0.00	-0.00	-0.00	300.00	200.00	0.00	-0.00
435	66.53	29.53	642.09	1015.93	102.33	0.00	-356.46	-0.00	-0.00	-0.00	300.00	200.00	0.00	-0.00
436	63.40	28.15	632.93	1013.95	101.40	0.00	-517.03	-0.00	-0.00	-0.00	300.00	200.00	0.00	-0.00
437	60.35	27.24	625.15	1011.88	100.56	0.00	-681.13	-0.00	-0.00	-0.00	300.00	200.00	0.00	-0.00
438	57.83	26.32	616.46	1009.86	99.50	0.00	-842.34	-0.00	-0.00	-0.00	300.00	200.00	0.00	-0.00
439	55.01	25.41	607.76	1007.24	98.52	0.00	-975.11	-0.00	-0.00	-0.00	300.00	200.00	0.00	-0.00
440	52.72	24.95	601.96	1004.60	97.49	0.00	-1095.30	-0.00	-0.00	-0.00	300.00	200.00	0.00	-0.00
441	51.50	24.72	596.16	1002.44	96.24	0.00	-1255.59	-0.00	-0.00	-0.00	300.00	200.00	0.00	-0.00
442	50.35	24.87	592.04	1000.04	95.05	0.00	-1403.79	-0.00	-0.00	-0.00	300.00	200.00	0.00	-0.00
443	49.29	25.25	590.52	997.42	94.01	0.00	-1588.84	-0.00	-0.00	-0.00	300.00	200.00	0.00	-0.00
444	47.91	26.02	589.90	995.27	92.96	0.00	-1760.95	-0.00	-0.00	-0.00	300.00	200.00	0.00	-0.00
445	46.69	26.32	589.60	993.45	91.72	0.00	-1966.38	-0.00	-0.00	-0.00	300.00	200.00	0.00	-0.00
446	45.32	26.86	590.21	991.42	90.85	0.00	-2102.61	-0.00	-0.00	-0.00	300.00	200.00	0.00	-0.00
447	43.95	27.16	592.04	990.06	89.95	0.00	-2257.06	-0.00	-0.00	-0.00	300.00	200.00	0.00	-0.00
448	42.42	27.85	594.79	988.51	89.12	0.00	-2415.26	-0.00	-0.00	-0.00	300.00	200.00	0.00	-0.00
449	41.12	28.15	597.99	987.21	88.59	0.00	-2557.34	-0.00	-0.00	-0.00	300.00	200.00	0.00	-0.00
450	39.67	28.15	601.04	986.02	87.99	0.00	-2660.91	-0.00	-0.00	-0.00	300.00	200.00	0.00	-0.00
451	38.15	28.38	604.55	984.70	87.48	0.00	-2788.72	-0.00	-0.00	-0.00	300.00	200.00	0.00	-0.00
452	37.00	28.23	607.76	983.52	86.87	0.00	-2911.36	-0.00	-0.00	-0.00	300.00	200.00	0.00	-0.00
453	35.78	27.92	610.96	982.35	86.61	0.00	-3022.68	-0.00	-0.00	-0.00	300.00	200.00	0.00	-0.00
454	33.95	27.47	613.56	981.26	86.15	0.00	-3131.05	-0.00	-0.00	-0.00	300.00	200.00	0.00	-0.00
455	31.97	27.24	615.08	980.10	85.64	0.00	-3261.10	-0.00	-0.00	-0.00	300.00	200.00	0.00	-0.00
456	29.98	27.16	615.54	979.08	85.23	0.00	-3241.75	-0.00	-0.00	-0.00	300.00	200.00	0.00	-0.00
457	28.08	27.08	616.00	977.83	84.96	0.00	-3402.62	-0.00	-0.00	-0.00	300.00	200.00	0.00	-0.00
458	26.02	27.31	616.30	976.76	84.77	0.00	-3455.88	-0.00	-0.00	-0.00	300.00	200.00	0.00	-0.00
459	23.96	27.39	616.76	975.81	84.51	0.00	-3547.82	-0.00	-0.00	-0.00	300.00	200.00	0.00	-0.00
460	22.20	27.24	617.37	974.70	84.33	0.00	-3651.20	-0.00	-0.00	-0.00	300.00	200.00	0.00	-0.00
461	20.22	27.08	619.20	973.60	84.23	0.00	-3795.08	-0.00	-0.00	-0.00	300.00	200.00	0.00	-0.00
462	18.39	26.86	621.34	973.06	84.18	0.00	-3827.97	-0.00	-0.00	-0.00	300.00	200.00	0.00	-0.00
463	16.48	26.55	624.85	972.16	84.20	0.00	-3996.24	-0.00	-0.00	-0.00	300.00	200.00	0.00	-0.00
464	14.57	26.25	628.36	971.48	84.07	0.00	-4104.59	-0.00	-0.00	-0.00	300.00	200.00	0.00	-0.00
465	12.74	26.25	631.71	970.75	84.25	0.00	-4145.61	-0.00	-0.00	-0.00	300.00	200.00	0.00	-0.00
466	10.53	26.25	634.92	970.20	84.16	0.00	-4287.78	-0.00	-0.00	-0.00	300.00	200.00	0.00	-0.00
467	8.39	26.02	638.12	969.50	84.12	0.00	-4373.38	-0.00	-0.00	-0.00	300.00	200.00	0.00	-0.00
468	6.48	25.94	640.72	968.94	84.12	0.00	-4407.60	-0.00	-0.00	-0.00	300.00	200.00	0.00	-0.00
469	4.20	26.02	642.24	968.15	83.87	0.00	-4470.98	-0.00	-0.00	-0.00	300.00	200.00	0.00	-0.00
470	2.37	25.94	643.01	967.43	83.72	0.00	-4486.86	-0.00	-0.00	-0.00	300.00	200.00	0.00	-0.00
471	0.61	26.02	643.31	966.69	83.68	0.00	-4520.22	-0.00	-0.00	-0.00	300.00	200.00	0.00	-0.00
472	-0.99	25.86	642.85	965.59	83.60	0.00	-4524.65	-0.00	-0.00	-0.00	300.00	200.00	0.00	-0.00
473	-2.37	25.56	641.33	964.81	83.46	0.00	-4623.01	-0.00	-0.00	-0.00	300.00	200.00	0.00	-0.00
474	-4.12	25.18	639.04	963.96	83.33	0.00	-4510.25	-0.00	-0.00	-0.00	300.00	200.00	0.00	-0.00
475	-6.10	24.95	636.14	962.87	83.14	0.00	-4602.71	-0.00	-0.00	-0.00	300.00	200.00	0.00	-0.00
476	-8.47	24.34	633.09	962.00	83.10	0.00	-4634.57	-0.00	-0.00	-0.00	300.00	200.00	0.00	-0.00
477	-10.45	23.96	629.12	961.21	82.95	0.00	-4588.47	-0.00	-0.00	-0.00	300.00	200.00	0.00	-0.00
478	-12.36	23.50	624.85	960.29	82.78	0.00	-4566.66	-0.00	-0.00	-0.00	300.00	200.00	0.00	-0.00
479	-14.11	23.35	621.03	959.39	82.70	0.00	-4558.93	-0.00	-0.00	-0.00	300.00	200.00	0.00	-0.00
480	-15.95	23.35	617.68	958.51	82.41	0.00	-4456.30	-0.00	-0.00	-0.00	300.00	200.00	0.00	-0.00
481	-17.93	23.35	614.17	957.41	82.34	0.00	-4470.69	-0.00	-0.00	-0.00	300.00	200.00	0.00	-0.00
482	-19.68	23.35	610.66	956.67	82.11	0.00	-4425.67	-0.00	-0.00	-0.00	300.00	200.00	0.00	-0.00
483	-21.44	23.65	607.30	955.76	81.91	0.00	-4461.16	-0.00	-0.00	-0.00	300.00	200.00	0.00	-0.00
484	-23.73	24.11	604.40	954.73	81.80	0.00	-4393.42	-0.00	-0.00	-0.00	300.00	200.00	0.00	-0.00
485	-25.79	24.19	601.96	953.95	81.83	0.00	-4364.64	-0.00	-0.00	-0.00	300.00	200.00	0.00	-0.00
486	-27.77	24.49	598.75	953.08	81.70	0.00	-4349.84	-0.00	-0.00	-0.00	300.00	200.00	0.00	-0.00
487	-30.36	25.02	596.16	952.30	81.70	0.00	-4301.88	-0.00	-0.00	-0.00	300.00	200.00	0.00	-0.00
488	-32.58	25.41	593.57	951.51	81.54	0.00	-4308.48	-0.00	-0.00	-0.00	300.00	200.00	0.00	-0.00
489	-34.64	25.94	592.35	950.60	81.61	0.00	-4343.81	-0.00	-0.00	-0.00	300.00	200.00	0.00	-0.00
490	-36.77	26.09	591.74	949.80	81.64	0.00	-4284.43	-0.00	-0.00	-0.00	300.00	200.00	0.00	-0.00
491	-38.91	26.32	592.35	948.83	81.66	0.00	-4292.02	-0.00	-0.00	-0.00	300.00	200.00	0.00	-0.00
492	-41.20	26.32	592.65	948.03	81.67	0.00	-4321.03	-0.00	-0.00	-0.00	300.00	200.00	0.00	-0.00
493	-43.72	26.25	594.64	947.03	81.96	0.00	-4349.59	-0.00	-0.00	-0.00	300.00	200.00	0.00	-0.00
494	-46.01	26.25	596.92	946.17	82.11	0.00	-4361.14	-0.00	-0.00	-0.00	300.00	200.00	0.00	-0.00
495	-48.90	26.25	599.21	945.40	82.20	0.00	-4392.66	-0.00	-0.00	-0.00	300.00	200.00	0.00	-0.00
496	-51.80	26.17	601.96	944.22	82.53	0.00	-4377.63	-0.00	-0.00	-0.00	300.00	200.00	0.00	-0.00
497	-55.08	26.32	605.16	943.39	82.70	0.00	-4398.14	-0.00	-0.00	-0.00	300.00	200.00	0.00	-0.00
498	-58.14	26.47	608.37	942.28	83.02	0.00	-4424.32	-0.00	-0.00	-0.00	300.00	200.00	0.00	-0.00
499	-61.80	26.55	611.27	941.27	83.28	0.00	-4376.98	-0.00	-0.00	-0.00	300.00	200.00	0.00	-0.00
500	-65.38	27.08	614.32	940.33	83.61	0.00	-4432.97	-0.00	-0.00	-0.00	300.00	200.00	0.00	-0.00
501	-68.74	27.47	617.68	939.31	84.09	0.00	-4428.03	-0.00	-0.00	-0.00	300.00	200.00	0.00	-0.00
502	-72.63	27.92	620.57	938.11	84.44	0.00	-4351.33	-0.00	-0.00	-0.00	300.00	200.00	0.00	-0.00
503	-76.37	28.15	623.17	937.01	84.72	0.00	-4284.33	-0.00	-0.00	-0.00	300.00	200.00	0.00	-0.00
504	-79.88	28.53	624.39	935.92	85.00	0.00	-4249.66	-0.00	-0.00	-0.00	300.00	200.00	0.00	-0.00
505	-83.85	28.92	626.07	934.81	85.69	0.00	-4290.12	-0.00	-0.00	-0.00	300.00	200.00	0.00	-0.00
506	-87.51	28.92	625.46	933.74	85.83	0.00	-4195.59	-0.00	-0.00	-0.00	300.00	200.00	0.00	-0.00
507	-90.79	29.14	625.46	932.71	86.41	0.00	-4194.67	-0.00	-0.00	-0.00	300.00	200.00	0.00	-0.00
508	-94.15	29.30	623.17	931.57	86.73	0.00	-4111.94	-0.00	-0.00	-0.00	300.00	200.00	0.00	-0.00
509	-97.05	29.37	620.88	930.43	87.10	0.00	-4108.23	-0.00	-0.00	-0.00	300.00	200.00	0.00	-0.00
510	-100.33	29.07	616.46	929.58	87.62	0.00	-4032.43	-0.00	-0.00	-0.00	300.00	200.00	0.00	-0.00
511	-103.30	28.69	611.57	928.22	88.07	0.00	-4084.51	-0.00	-0.00	-0.00	300.00	200.00	0.00	-0.00
512	-106.28	28.46	604.55	927.46	88.49	0.00	-4019.93	-0.00	-0.00	-0.00	300.00	200.00	0.00	-0.00
513	-109.02	28.23	597.08	926.54	88.78	0.00	-3919.73	2.29	0.92	14.95	419.39	210.20	0.00	-40.17
514	-111.92	28.15	585.94	925.73	89.01	0.00	-3873.23	12.13	-0.00	261.69	423.32	222.51	0.00	-734.05
515	-114.75	27.24	575.10	924.49	89.47	0.00	-3443.16	9.08	2.98	271.61	436.18	227.98	0.00	1222.10
516	-114.29	26.40	558.17	923.91	89.78	0.00	-3472.91	47.38	20.98	302.43	424.27	223.31	0.00	259.52
517	-113.53	24.72	535.58	922.66	90.14	0.00	-3303.62	84.76	20.07	365.14	419.97	222.40	0.00	132.10
518	-109.94	22.66	512.39	921.05	90.59	0.00	-3166.16	87.89	15.03	382.84	420.65	224.63	0.00	443.12
519	-106.66	19.99	485.53	920.16	91.20	0.00	-3112.33	63.86	16.02	395.51	416.44	224.54	0.00	44.72
520	-101.09	17.09	450.44	918.14	91.26	0.00	-2999.24	59.13	11.52	401.15	414.91	225.56	0.00	73.11
521	-93.38	14.11	414.58	916.80	91.42	0.00	-2918.76	69.20	8.01	396.27	412.63	226.49	0.00	15.43
522	-85.14	10.68	377.50	914.76	91.59	0.00	-2820.13	79.42	0.99	402.53	406.79	228.20	0.00	51.22
523	-74.31	7.25	333.56	911.78	92.04	0.00	-2661.25	91.40	-14.34	438.84	400.24	230.25	0.00	380.38
524	-62.79	4.58	290.22	908.68	91.69	0.00	-2701.11	108.18	-23.42	471.80	394.70	231.37	0.00	553.60
525	-50.74	2.14	247.80	904.66	91.13	0.00	-2696.99	113.07	-29.45	483.40	390.44	232.13	0.00	368.54
526	-35.32	0.53	202.03	898.92	90.63	0.00	-2611.94	105.97	-33.80	485.38	388.27	232.57	0.00	-225.61
527	-20.90	-0.61	159.76	891.83	89.21	0.00	-2771.93	101.78	-36.77	483.55	386.34	232.69	0.00	-890.74
528	-9.84	-0.69	126.80	883.14	87.12	0.00	-2816.60	100.56	-37.61	485.99	384.02	232.72	0.00	-1354.92
529	-2.52	0.15	100.86	875.77	85.63	0.00	-2729.13	99.18	-35.17	496.67	381.94	232.38	0.00	-1574.14
530	1.60	0.53	81.18	869.73	82.33	0.00	-2825.79	96.82	-29.60	514.22	380.47	231.99	0.00	-1753.45
531	3.43	0.92	62.87	862.95	76.70	0.00	-2950.13	94.07	-22.43	536.04	378.91	231.37	0.00	-1962.52
532	6.48	1.53	47.15	852.51	71.20	0.00	-3024.18	91.63	-16.78	554.66	377.50	230.98	0.00	-2063.59
533	9.92	2.44	34.94	834.88	55.02	0.00	-3239.99	90.48	-12.82	570.53	375.98	230.86	0.00	-2092.77
534	12.66	2.82	26.40	821.50	45.09	0.00	-3494.26	90.87	-10.45	587.16	373.75	230.98	0.00	-2090.62
535	14.95	3.20	18.62	792.34	18.03	0.00	-3968.66	92.16	-11.52	599.37	371.49	230.96	0.00	-2182.71
536	-0.00	-0.00	-0.00	903.00	200.00	0.00	-0.00	92.47	-15.03	605.77	369.67	231.39	0.00	-2276.26
537	-0.00	-0.00	-0.00	903.00	200.00	0.00	-0.00	91.93	-20.75	607.76	367.64	231.99	0.00	-2384.91
538	-0.00	-0.00	-0.00	903.00	200.00	0.00	-0.00	90.48	-26.32	606.69	365.79	232.55	0.00	-2533.12
539	12.66	1.45	-5.65	1154.35	389.19	0.00	109.08	88.96	-31.36	604.40	363.85	233.02	0.00	-2773.67
540	12.66	1.60	-5.80	1163.53	389.47	0.00	36.74	87.74	-34.71	603.03	362.32	233.35	0.00	-2852.66
541	12.66	1.53	-5.49	1161.33	400.00	0.00	147.50	85.53	-35.32	602.42	361.40	233.49	0.00	-2863.74
542	12.74	1.53	-5.65	1162.46	378.38	0.00	-68.66	82.93	-33.80	603.49	360.61	233.32	0.00	-2901.23
543	12.59	1.45	-5.95	1141.46	384.62	0.00	32.87	79.96	-31.13	605.47	360.18	233.42	0.00	-2664.54
544	12.51	1.60	-5.80	1147.74	384.21	0.00	-78.50	76.52	-28.08	608.06	360.00	233.17	0.00	-2505.96
545	12.51	1.45	-5.49	1161.33	383.33	0.00	-3.18	72.86	-25.02	609.89	359.59	232.97	0.00	-2354.59
546	-0.00	-0.00	-0.00	903.00	200.00	0.00	-0.00	69.12	-22.35	610.96	359.42	232.92	0.00	-2072.78
547	12.51	1.53	-5.80	1155.63	384.21	0.00	-3.21	66.07	-20.98	611.42	359.15	232.94	0.00	-1778.16
548	12.44	1.22	-5.80	1163.53	384.21	0.00	4.42	63.93	-20.29	613.10	358.61	232.90	0.00	-1627.93
549	12.51	1.37	-5.65	1146.24	394.59	0.00	155.27	62.03	-20.29	613.71	357.73	233.02	0.00	-1518.19
550	12.51	1.37	-5.34	1160.14	400.00	0.00	203.81	60.12	-20.60	614.62	357.35	233.02	0.00	-1296.77
551	12.59	1.37	-5.80	1139.84	384.21	0.00	48.19	58.82	-20.68	614.17	356.35	233.19	0.00	-1208.37
552	12.51	1.37	-5.80	1155.63	373.68	0.00	-142.15	57.14	-20.37	614.47	355.65	233.37	0.00	-1010.43
553	12.44	1.37	-5.80	1139.84	384.21	0.00	42.97	56.00	-20.14	615.39	354.97	233.42	0.00	-866.25
554	12.36	1.45	-5.65	1154.35	389.19	0.00	51.34	54.55	-19.68	616.30	354.22	233.42	0.00	-679.98
555	12.44	1.45	-5.80	1139.84	389.47	0.00	67.46	52.57	-19.45	617.68	353.36	233.75	0.00	-575.48
556	12.36	1.37	-5.49	1136.33	394.44	0.00	91.55	51.35	-18.77	620.88	352.72	233.82	0.00	-364.18
557	12.51	1.45	-5.65	1154.35	389.19	0.00	80.21	49.82	-18.08	623.02	352.09	233.85	0.00	-324.34
558	12.44	1.45	-5.80	1139.84	384.21	0.00	24.90	47.84	-17.62	623.32	351.41	234.17	0.00	-160.05
559	-0.00	-0.00	-0.00	903.00	200.00	0.00	-0.00	45.93	-17.40	623.32	350.67	234.32	0.00	8.74
560	-0.00	-0.00	-0.00	903.00	200.00	0.00	-0.00	44.25	-17.09	623.02	350.04	234.34	0.00	85.75
561	12.44	1.45	-5.49	1153.00	400.00	0.00	110.63	42.34	-17.09	622.71	348.81	234.50	0.00	189.36
562	12.36	1.45	-5.49	1136.33	394.44	0.00	73.75	40.74	-17.01	623.17	348.04	234.57	0.00	280.43
563	12.36	1.37	-5.49	1153.00	400.00	0.00	160.22	38.99	-16.94	622.86	347.26	235.03	0.00	426.65
564	-0.00	-0.00	-0.00	903.00	200.00	0.00	-0.00	37.23	-17.01	623.02	346.14	235.17	0.00	538.09
565	12.36	1.45	-5.65	1154.35	394.59	0.00	72.38	35.71	-16.71	622.56	344.85	235.34	0.00	638.08
566	12.59	1.37	-5.80	1155.63	384.21	0.00	3.61	33.80	-16.86	622.10	344.08	235.71	0.00	691.34
567	12.44	1.45	-5.65	1146.24	378.38	0.00	-148.46	31.74	-16.56	622.41	342.80	235.94	0.00	842.26
568	12.28	1.45	-5.80	1147.74	384.21	0.00	-37.54	30.06	-16.40	621.80	342.04	236.17	0.00	1021.55
569	-0.00	-0.00	-0.00	903.00	200.00	0.00	-0.00	28.38	-16.33	622.86	341.30	236.35	0.00	1179.72
570	12.51	1.45	-5.34	1160.14	400.00	0.00	161.31	26.32	-16.63	623.17	340.33	236.43	0.00	1309.32
571	12.44	1.53	-5.65	1162.46	389.19	0.00	-11.55	24.41	-16.78	623.63	339.49	236.36	0.00	1390.30
572	-0.00	-0.00	-0.00	903.00	200.00	0.00	-0.00	23.12	-16.71	625.00	338.45	236.43	0.00	1576.08
573	12.51	1.45	-5.49	1153.00	400.00	0.00	194.55	21.36	-16.56	627.44	337.57	236.24	0.00	1693.67
574	-0.00	-0.00	-0.00	903.00	200.00	0.00	-0.00	19.99	-15.95	629.88	336.48	236.39	0.00	1881.25
575	12.36	1.45	-5.49	1153.00	400.00	0.00	141.14	18.62	-15.72	632.63	335.60	236.28	0.00	1967.24
576	12.36	1.14	-5.65	1146.24	389.19	0.00	91.55	16.78	-15.41	635.99	334.40	236.28	0.00	2100.42
577	-0.00	-0.00	-0.00	903.00	200.00	0.00	-0.00	15.34	-15.03	637.51	333.39	236.43	0.00	2227.77
578	12.36	1.53	-5.65	1162.46	372.97	0.00	-272.18	13.58	-15.26	639.95	332.47	236.48	0.00	2364.24
579	12.36	1.37	-5.65	1130.03	378.38	0.00	-75.47	11.83	-15.18	640.87	331.50	236.71	0.00	2423.04
580	12.44	1.53	-5.80	1139.84	384.21	0.00	-61.84	9.92	-15.26	642.09	330.73	236.88	0.00	2528.39
581	12.44	1.45	-5.65	1162.46	394.59	0.00	29.69	7.71	-15.72	642.70	329.77	237.13	0.00	2585.10
582	-0.00	-0.00	-0.00	903.00	200.00	0.00	-0.00	5.34	-16.02	642.85	329.05	237.41	0.00	2656.53
583	12.36	1.45	-5.65	1146.24	389.19	0.00	17.32	3.05	-16.63	642.55	328.14	237.66	0.00	2711.58
584	12.44	1.37	-5.34	1168.71	400.00	0.00	131.01	1.22	-17.09	642.24	327.23	237.92	0.00	2823.31
585	12.44	1.14	-5.65	1146.24	389.19	0.00	60.21	-0.92	-17.47	641.78	325.89	237.99	0.00	2820.84
586	12.44	1.45	-5.65	1154.35	394.59	0.00	87.22	-2.52	-18.01	641.48	324.98	238.15	0.00	2985.79
587	-0.00	-0.00	-0.00	903.00	200.00	0.00	-0.00	-3.66	-18.39	639.95	323.68	238.15	0.00	2996.44
588	12.36	1.53	-5.80	1139.84	368.42	0.00	-248.16	-4.88	-18.39	638.58	322.29	238.14	0.00	2993.17
589	-0.00	-0.00	-0.00	903.00	200.00	0.00	-0.00	-6.26	-18.39	637.36	320.90	238.11	0.00	3098.42
590	12.51	1.45	-5.49	1161.33	383.33	0.00	-71.84	-7.40	-18.23	636.14	319.50	238.04	0.00	3095.29
591	12.44	1.45	-5.49	1153.00	394.44	0.00	64.43	-8.85	-18.01	634.61	317.96	237.80	0.00	3124.56
592	12.36	1.14	-5.34	1168.71	400.00	0.00	153.68	-9.99	-18.01	633.70	316.47	237.80	0.00	3191.73
593	-0.00	-0.00	-0.00	903.00	200.00	0.00	-0.00	-11.52	-18.08	631.56	314.64	237.88	0.00	3169.98
594	12.44	1.22	-5.49	1153.00	372.22	0.00	-154.71	-12.59	-18.01	629.12	312.95	237.79	0.00	3259.40
595	12.51	1.37	-5.80	1147.74	373.68	0.00	-154.19	-13.58	-17.93	626.98	311.32	237.62	0.00	3331.16
596	12.44	1.14	-5.34	1168.71	388.57	0.00	49.70	-14.57	-17.78	625.31	309.59	237.58	0.00	3307.86
597	-0.00	-0.00	-0.00	903.00	200.00	0.00	-0.00	-15.49	-17.93	623.78	307.56	237.62	0.00	3375.17
598	12.51	0.99	-5.49	1161.33	400.00	0.00	209.17	-16.10	-18.01	622.71	305.59	237.49	0.00	3456.72
599	12.51	1.14	-5.34	1160.14	400.00	0.00	216.89	-17.09	-18.39	621.03	303.76	237.35	0.00	3459.20
600	12.66	1.22	-5.65	1154.35	378.38	0.00	-61.86	-17.78	-18.01	619.20	301.55	237.46	0.00	3550.64
601	-0.00	-0.00	-0.00	903.00	200.00	0.00	-0.00	-18.46	-18.39	618.29	299.41	237.31	0.00	3580.25
602	12.74	0.99	-5.65	1162.46	389.19	0.00	93.20	-19.38	-18.46	616.61	297.40	237.32	0.00	3623.39
603	12.74	1.22	-5.65	1154.35	372.97	0.00	-94.23	-20.45	-18.84	615.54	295.02	237.33	0.00	3651.74
604	12.82	1.14	-5.49	1169.67	394.44	0.00	104.27	-21.29	-18.92	614.47	292.92	237.20	0.00	3651.91
605	12.74	1.37	-5.34	1177.29	400.00	0.00	111.61	-21.90	-19.61	613.25	290.59	237.12	0.00	3603.24
606	-0.00	-0.00	-0.00	903.00	200.00	0.00	-0.00	-22.28	-19.91	613.56	287.99	236.81	0.00	3632.91
607	12.89	1.14	-5.49	1161.33	394.44	0.00	128.64	-22.74	-19.91	614.32	285.69	236.76	0.00	3571.40
608	12.82	1.22	-5.49	1161.33	394.44	0.00	116.98	-23.35	-19.68	615.54	283.42	236.69	0.00	3646.45
609	12.82	1.37	-5.49	1136.33	400.00	0.00	160.22	-24.64	-19.91	617.52	280.95	236.47	0.00	3597.06
610	12.74	1.22	-5.80	1139.84	389.47	0.00	87.94	-25.94	-20.14	619.66	278.95	236.30	0.00	3624.04
611	-0.00	-0.00	-0.00	903.00	200.00	0.00	-0.00	-27.31	-20.22	622.10	276.75	236.01	0.00	3604.71
612	12.82	0.92	-5.49	1161.33	383.33	0.00	-38.15	-29.45	-20.52	624.54	274.49	235.91	0.00	3614.46
613	12.89	1.07	-5.65	1162.46	389.19	0.00	79.39	-31.28	-20.83	627.44	272.79	235.70	0.00	3695.20
614	12.89	1.37	-5.49	1169.67	394.44	0.00	58.07	-33.65	-20.98	629.58	270.99	235.53	0.00	3689.03
615	12.97	1.07	-5.95	1118.38	358.97	0.00	-228.10	-36.39	-21.36	632.63	269.25	235.36	0.00	3709.63
616	13.05	0.99	-5.80	1139.84	394.74	0.00	154.19	-39.29	-21.74	635.53	267.66	235.25	0.00	3771.29
617	12.97	1.14	-5.80	1139.84	373.68	0.00	-146.97	-41.89	-22.35	638.28	266.08	235.14	0.00	3720.66
618	12.89	0.99	-5.65	1130.03	394.59	0.00	201.05	-45.01	-22.89	641.48	264.75	235.06	0.00	3771.81
619	13.20	1.14	-5.49	1161.33	394.44	0.00	119.32	-47.76	-23.42	644.07	263.54	234.92	0.00	3726.68
620	12.97	0.99	-5.65	1146.24	394.59	0.00	154.03	-50.66	-24.11	646.21	262.38	234.66	0.00	3768.70
621	-0.00	-0.00	-0.00	903.00	200.00	0.00	-0.00	-53.94	-24.49	647.89	261.07	234.62	0.00	3839.59
622	-0.00	-0.00	-0.00	903.00	200.00	0.00	-0.00	-56.99	-25.10	649.41	260.24	234.40	0.00	3862.36
623	12.97	0.99	-5.34	1143.00	400.00	0.00	204.47	-60.50	-25.56	650.79	258.99	234.19	0.00	3887.43
624	12.89	1.22	-5.49	1136.33	400.00	0.00	211.08	-63.93	-25.79	650.48	258.13	234.15	0.00	3877.71
625	12.89	1.07	-5.34	1160.14	400.00	0.00	152.59	-66.99	-26.09	650.79	257.51	234.04	0.00	3935.16
626	13.20	0.99	-5.49	1153.00	400.00	0.00	217.44	-70.19	-26.40	649.72	256.53	233.82	0.00	3940.26
627	12.89	0.99	-5.80	1139.84	384.21	0.00	-57.02	-74.01	-26.70	647.13	255.79	233.58	0.00	3933.44
628	12.97	0.99	-5.34	1160.14	388.57	0.00	39.24	-76.83	-26.93	644.53	255.26	233.52	0.00	3955.68
629	-0.00	-0.00	-0.00	903.00	200.00	0.00	-0.00	-79.88	-27.31	639.19	254.60	233.52	0.00	3841.67
630	13.50	1.14	-5.65	1154.35	394.59	0.00	142.90	-81.94	-32.65	636.75	253.99	232.35	0.00	4658.73
631	-0.00	-0.00	-0.00	903.00	200.00	0.00	-0.00	-85.91	-19.30	624.85	253.70	233.50	0.00	3964.25
632	-0.00	-0.00	-0.00	903.00	200.00	0.00	-0.00	-83.77	-26.17	609.74	252.33	233.43	0.00	3527.71
633	14.88	0.92	-5.49	1153.00	394.44	0.00	603.99	-85.30	-25.79	593.72	251.50	232.64	0.00	3495.58
634	13.05	0.31	-5.49	1161.33	400.00	0.00	35.60	-89.65	-21.67	577.55	251.02	232.07	0.00	3227.38
635	12.28	0.84	-5.49	1153.00	400.00	0.00	209.81	-89.34	-22.58	556.03	249.37	231.72	0.00	3094.87
636	15.03	1.07	-5.49	1128.00	394.44	0.00	713.77	-89.04	-18.08	531.92	248.54	231.38	0.00	3004.43
637	13.20	0.84	-5.49	1153.00	383.33	0.00	12.72	-86.67	-16.10	508.73	247.72	231.07	0.00	2782.38
638	12.74	0.92	-5.34	1168.71	400.00	0.00	-6.76	-84.53	-14.27	483.55	246.80	230.86	0.00	2605.94
639	14.42	0.99	-5.49	1128.00	377.78	0.00	-17.17	-81.48	-12.36	453.49	246.10	230.42	0.00	2394.26
640	13.96	0.76	-5.34	1177.29	388.57	0.00	-48.39	-78.74	-11.75	425.26	245.21	230.14	0.00	2270.35
641	13.96	1.14	-5.49	1128.00	372.22	0.00	-233.33	-75.61	-10.07	395.97	244.62	230.13	0.00	2061.98
642	-0.00	-0.00	-0.00	903.00	200.00	0.00	-0.00	-71.33	-9.08	360.41	244.12	229.97	0.00	1794.70
643	13.89	0.84	-5.04	1175.73	400.00	0.00	144.96	-66.99	-7.78	326.84	243.00	229.69	0.00	1572.89
644	14.27	1.22	-5.04	1157.55	393.94	0.00	52.94	-60.96	-6.10	291.29	242.33	229.54	0.00	1303.12
645	13.96	0.84	-5.34	1160.14	382.86	0.00	-66.05	-52.57	-4.27	251.31	241.17	229.63	0.00	1120.79
646	-0.00	-0.00	-0.00	903.00	200.00	0.00	-0.00	-44.10	-2.67	214.69	239.45	228.86	0.00	946.20
647	14.34	0.84	-5.34	1160.14	388.57	0.00	39.89	-35.10	-1.07	178.38	237.90	228.23	0.00	842.67
648	14.04	0.92	-5.04	1175.73	400.00	0.00	86.00	-24.41	-0.00	139.16	233.88	228.29	0.00	797.07
649	14.50	0.69	-5.19	1167.71	388.24	0.00	97.84	-15.26	0.15	108.34	229.86	226.76	0.00	678.11
650	-0.00	-0.00	-0.00	903.00	200.00	0.00	-0.00	-8.39	-0.00	82.86	224.31	225.05	0.00	568.00
651	-0.00	-0.00	-0.00	903.00	200.00	0.00	-0.00	-3.97	-0.08	64.70	222.88	223.58	0.00	404.09
652	14.50	0.99	-5.19	1167.71	394.12	0.00	56.55	-0.69	-0.31	52.49	221.51	222.67	0.00	326.69
653	14.42	0.84	-5.19	1150.06	394.12	0.00	74.05	1.22	-0.69	42.27	217.69	222.38	0.00	337.02
654	14.42	0.84	-5.34	1168.71	382.86	0.00	-35.31	1.53	-1.60	32.20	217.54	219.91	0.00	150.02
655	-0.00	-0.00	-0.00	903.00	200.00	0.00	-0.00	1.60	-2.06	25.33	218.67	221.69	0.00	141.88
656	14.50	0.99	-5.49	1128.00	377.78	0.00	-95.16	2.67	-2.59	20.14	215.91	216.67	0.00	101.03
657	-0.00	-0.00	-0.00	903.00	200.00	0.00	-0.00	3.66	-2.44	16.33	215.89	213.08	0.00	94.33
658	-0.00	-0.00	-0.00	903.00	200.00	0.00	-0.00	3.66	-1.83	13.28	217.24	216.09	0.00	113.39
659	14.50	0.92	-5.04	1148.45	400.00	0.00	225.41	2.90	-1.37	8.70	221.05	217.54	0.00	79.77
660	-0.00	-0.00	-0.00	903.00	200.00	0.00	-0.00	1.68	-1.14	5.34	265.71	217.14	0.00	126.87
661	14.42	0.99	-5.04	1157.55	387.88	0.00	7.63	-0.00	-0.00	-0.00	300.00	200.00	0.00	-0.00
662	14.34	0.99	-5.04	1157.55	400.00	0.00	167.15	-0.00	-0.00	-0.00	300.00	200.00	0.00	-0.00
663	14.42	0.92	-5.19	1150.06	388.24	0.00	16.16	-0.00	-0.00	-0.00	300.00	200.00	0.00	-0.00
664	14.27	1.07	-5.49	1153.00	377.78	0.00	-202.60	-0.00	-0.00	-0.00	300.00	200.00	0.00	-0.00
665	14.11	1.14	-5.19	1167.71	388.24	0.00	-26.48	-0.00	-0.00	-0.00	300.00	200.00	0.00	-0.00
666	14.34	1.14	-5.04	1193.91	400.00	0.00	132.47	-0.00	-0.00	-0.00	300.00	200.00	0.00	-0.00
667	14.34	1.07	-5.49	1128.00	383.33	0.00	-82.65	-0.00	-0.00	-0.00	300.00	200.00	0.00	-0.00
668	14.27	1.14	-5.04	1175.73	400.00	0.00	138.02	-0.00	-0.00	-0.00	300.00	200.00	0.00	-0.00
669	14.27	0.99	-5.34	1160.14	382.86	0.00	-26.59	-0.00	-0.00	-0.00	300.00	200.00	0.00	-0.00
670	14.11	1.14	-5.34	1134.43	382.86	0.00	-87.19	-0.00	-0.00	-0.00	300.00	200.00	0.00	-0.00
671	14.04	0.99	-5.04	1175.73	393.94	0.00	94.56	-0.00	-0.00	-0.00	300.00	200.00	0.00	-0.00
672	14.11	1.14	-5.19	1176.53	382.35	0.00	-96.71	-0.00	-0.00	-0.00	300.00	200.00	0.00	-0.00
673	-0.00	-0.00	-0.00	903.00	200.00	0.00	-0.00	-0.00	-0.00	-0.00	300.00	200.00	0.00	-0.00
674	14.04	1.14	-5.65	1113.81	372.97	0.00	-170.53	-0.00	-0.00	-0.00	300.00	200.00	0.00	-0.00
675	14.27	1.22	-5.34	1143.00	400.00	0.00	202.94	-0.00	-0.00	-0.00	300.00	200.00	0.00	-0.00
676	14.04	1.07	-5.34	1134.43	388.57	0.00	42.51	-0.00	-0.00	-0.00	300.00	200.00	0.00	-0.00
677	14.04	1.22	-5.04	1175.73	400.00	0.00	117.22	-0.00	-0.00	-0.00	300.00	200.00	0.00	-0.00
678	14.34	1.14	-5.04	1175.73	393.94	0.00	112.13	-0.00	-0.00	-0.00	300.00	200.00	0.00	-0.00
679	-0.00	-0.00	-0.00	903.00	200.00	0.00	-0.00	-0.00	-0.00	-0.00	300.00	200.00	0.00	-0.00
680	14.11	1.07	-5.19	1167.71	394.12	0.00	76.74	-0.00	-0.00	-0.00	300.00	200.00	0.00	-0.00
681	14.11	0.99	-5.19	1167.71	388.24	0.00	36.80	-0.00	-0.00	-0.00	300.00	200.00	0.00	-0.00
682	14.11	1.07	-5.34	1125.86	382.86	0.00	-37.49	-0.00	-0.00	-0.00	300.00	200.00	0.00	-0.00
683	14.11	1.07	-5.04	1184.82	400.00	0.00	187.27	-0.00	-0.00	-0.00	300.00	200.00	0.00	-0.00
684	14.27	1.14	-5.19	1141.24	382.35	0.00	-5.61	-0.00	-0.00	-0.00	300.00	200.00	0.00	-0.00
685	14.27	1.07	-5.34	1143.00	382.86	0.00	40.76	-0.00	-0.00	-0.00	300.00	200.00	0.00	-0.00
686	13.96	1.22	-5.65	1130.03	378.38	0.00	-144.13	-0.00	-0.00	-0.00	300.00	200.00	0.00	-0.00
687	14.04	1.22	-5.34	1168.71	388.57	0.00	11.12	-0.00	-0.00	-0.00	300.00	200.00	0.00	-0.00
688	14.11	1.07	-5.04	1184.82	393.94	0.00	78.84	-0.00	-0.00	-0.00	300.00	200.00	0.00	-0.00
689	-0.00	-0.00	-0.00	903.00	200.00	0.00	-0.00	-0.00	-0.00	-0.00	300.00	200.00	0.00	-0.00
690	13.96	0.99	-5.19	1141.24	388.24	0.00	11.44	-0.00	-0.00	-0.00	300.00	200.00	0.00	-0.00
691	-0.00	-0.00	-0.00	903.00	200.00	0.00	-0.00	-0.00	-0.00	-0.00	300.00	200.00	0.00	-0.00
692	14.11	1.14	-5.19	1167.71	394.12	0.00	125.21	-0.00	-0.00	-0.00	300.00	200.00	0.00	-0.00
693	13.96	1.14	-5.04	1184.82	393.94	0.00	96.41	-0.00	-0.00	-0.00	300.00	200.00	0.00	-0.00
694	14.11	1.22	-5.04	1157.55	400.00	0.00	200.44	-0.00	-0.00	-0.00	300.00	200.00	0.00	-0.00
695	13.89	1.37	-5.34	1134.43	388.57	0.00	-11.12	-0.00	-0.00	-0.00	300.00	200.00	0.00	-0.00
696	14.11	0.99	-5.19	1132.41	388.24	0.00	117.58	-0.00	-0.00	-0.00	300.00	200.00	0.00	-0.00
697	13.96	1.37	-5.19	1176.53	394.12	0.00	-22.89	-0.00	-0.00	-0.00	300.00	200.00	0.00	-0.00
698	13.96	1.07	-5.04	1148.45	393.94	0.00	156.75	-0.00	-0.00	-0.00	300.00	200.00	0.00	-0.00
699	13.96	1.22	-5.34	1125.86	400.00	0.00	231.50	-0.00	-0.00	-0.00	300.00	200.00	0.00	-0.00
700	13.96	1.07	-5.19	1141.24	388.24	0.00	61.93	-0.00	-0.00	-0.00	300.00	200.00	0.00	-0.00
701	-0.00	-0.00	-0.00	903.00	200.00	0.00	-0.00	-0.00	-0.00	-0.00	300.00	200.00	0.00	-0.00
702	13.89	1.22	-5.34	1143.00	388.57	0.00	36.62	-0.00	-0.00	-0.00	300.00	200.00	0.00	-0.00
703	13.96	0.99	-5.34	1134.43	382.86	0.00	34.66	-0.00	-0.00	-0.00	300.00	200.00	0.00	-0.00
704	13.96	0.92	-5.49	1119.67	400.00	0.00	259.40	-0.00	-0.00	-0.00	300.00	200.00	0.00	-0.00
705	13.81	1.07	-5.49	1119.67	377.78	0.00	-88.16	-0.00	-0.00	-0.00	300.00	200.00	0.00	-0.00
706	13.96	0.99	-5.19	1150.06	394.12	0.00	153.49	-0.00	-0.00	-0.00	300.00	200.00	0.00	-0.00
707	13.89	1.37	-5.19	1150.06	382.35	0.00	-96.04	-0.00	-0.00	-0.00	300.00	200.00	0.00	-0.00
708	13.73	1.45	-5.19	1150.06	394.12	0.00	41.74	-0.00	-0.00	-0.00	300.00	200.00	0.00	-0.00
709	13.81	1.14	-5.04	1157.55	393.94	0.00	98.03	-0.00	-0.00	-0.00	300.00	200.00	0.00	-0.00
710	-0.00	-0.00	-0.00	903.00	200.00	0.00	-0.00	-0.00	-0.00	-0.00	300.00	200.00	0.00	-0.00
711	13.81	1.07	-5.34	1143.00	382.86	0.00	2.83	-0.00	-0.00	-0.00	300.00	200.00	0.00	-0.00
712	13.58	1.14	-5.34	1160.14	388.57	0.00	-22.23	-0.00	-0.00	-0.00	300.00	200.00	0.00	-0.00
713	-0.00	-0.00	-0.00	903.00	200.00	0.00	-0.00	-0.00	-0.00	-0.00	300.00	200.00	0.00	-0.00
714	13.66	1.07	-5.34	1168.71	388.57	0.00	25.50	-0.00	-0.00	-0.00	300.00	200.00	0.00	-0.00
715	13.81	1.37	-5.34	1160.14	388.57	0.00	-37.93	-0.00	-0.00	-0.00	300.00	200.00	0.00	-0.00
716	13.43	1.14	-5.49	1153.00	377.78	0.00	-164.88	-0.00	-0.00	-0.00	300.00	200.00	0.00	-0.00
717	-0.00	-0.00	-0.00	903.00	200.00	0.00	-0.00	-0.00	-0.00	-0.00	300.00	200.00	0.00	-0.00
718	13.66	0.92	-5.34	1160.14	400.00	0.00	207.08	-0.00	-0.00	-0.00	300.00	200.00	0.00	-0.00
719	13.66	1.14	-5.19	1167.71	388.24	0.00	47.57	-0.00	-0.00	-0.00	300.00	200.00	0.00	-0.00
720	13.58	1.07	-5.65	1130.03	389.19	0.00	106.61	-0.00	-0.00	-0.00	300.00	200.00	0.00	-0.00
721	-0.00	-0.00	-0.00	903.00	200.00	0.00	-0.00	-0.00	-0.00	-0.00	300.00	200.00	0.00	-0.00
722	13.81	1.14	-5.49	1161.33	383.33	0.00	-6.99	-0.00	-0.00	-0.00	300.00	200.00	0.00	-0.00
723	13.43	0.99	-5.19	1150.06	394.12	0.00	95.59	-0.00	-0.00	-0.00	300.00	200.00	0.00	-0.00
724	-0.00	-0.00	-0.00	903.00	200.00	0.00	-0.00	-0.00	-0.00	-0.00	300.00	200.00	0.00	-0.00
725	13.50	1.37	-5.65	1154.35	372.97	0.00	-229.50	-0.00	-0.00	-0.00	300.00	200.00	0.00	-0.00
726	-0.00	-0.00	-0.00	903.00	200.00	0.00	-0.00	-0.00	-0.00	-0.00	300.00	200.00	0.00	-0.00
727	13.50	1.07	-5.49	1153.00	377.78	0.00	-63.58	-0.00	-0.00	-0.00	300.00	200.00	0.00	-0.00
728	13.28	1.45	-5.34	1143.00	388.57	0.00	-41.85	-0.00	-0.00	-0.00	300.00	200.00	0.00	-0.00
729	13.43	1.22	-5.34	1168.71	388.57	0.00	56.24	-0.00	-0.00	-0.00	300.00	200.00	0.00	-0.00
730	13.35	1.22	-5.19	1176.53	388.24	0.00	27.82	-0.00	-0.00	-0.00	300.00	200.00	0.00	-0.00
731	13.35	1.37	-5.19	1167.71	388.24	0.00	-1.80	-0.00	-0.00	-0.00	300.00	200.00	0.00	-0.00
732	13.35	1.14	-5.65	1154.35	372.97	0.00	-152.59	-0.00	-0.00	-0.00	300.00	200.00	0.00	-0.00
733	13.28	1.14	-5.80	1147.74	363.16	0.00	-288.51	-0.00	-0.00	-0.00	300.00	200.00	0.00	-0.00
734	13.20	1.37	-5.49	1153.00	383.33	0.00	-120.80	-0.00	-0.00	-0.00	300.00	200.00	0.00	-0.00
735	13.35	1.22	-5.34	1160.14	382.86	0.00	-23.98	-0.00	-0.00	-0.00	300.00	200.00	0.00	-0.00
736	13.28	1.14	-5.34	1160.14	388.57	0.00	34.66	-0.00	-0.00	-0.00	300.00	200.00	0.00	-0.00
737	13.43	1.22	-5.65	1154.35	378.38	0.00	-108.87	-0.00	-0.00	-0.00	300.00	200.00	0.00	-0.00
738	-0.00	-0.00	-0.00	903.00	200.00	0.00	-0.00	-0.00	-0.00	-0.00	300.00	200.00	0.00	-0.00
739	12.97	1.37	-5.34	1160.14	400.00	0.00	89.37	-0.00	-0.00	-0.00	300.00	200.00	0.00	-0.00
740	12.89	1.22	-5.19	1167.71	394.12	0.00	119.83	-0.00	-0.00	-0.00	300.00	200.00	0.00	-0.00
741	13.05	1.37	-5.65	1154.35	372.97	0.00	-171.35	-0.00	-0.00	-0.00	300.00	200.00	0.00	-0.00
742	12.97	1.45	-5.49	1153.00	394.44	0.00	76.72	-0.00	-0.00	-0.00	300.00	200.00	0.00	-0.00
743	12.82	1.37	-5.34	1160.14	400.00	0.00	150.41	-0.00	-0.00	-0.00	300.00	200.00	0.00	-0.00
744	12.82	1.22	-5.95	1149.15	369.23	0.00	-145.55	-0.00	-0.00	-0.00	300.00	200.00	0.00	-0.00
745	13.20	1.45	-5.49	1153.00	400.00	0.00	263.21	-0.00	-0.00	-0.00	300.00	200.00	0.00	-0.00
746	-0.00	-0.00	-0.00	903.00	200.00	0.00	-0.00	-0.00	-0.00	-0.00	300.00	200.00	0.00	-0.00
747	-0.00	-0.00	-0.00	903.00	200.00	0.00	-0.00	-0.00	-0.00	-0.00	300.00	200.00	0.00	-0.00
748	-0.00	-0.00	-0.00	903.00	200.00	0.00	-0.00	-0.00	-0.00	-0.00	300.00	200.00	0.00	-0.00
749	12.97	1.60	-5.34	1143.00	400.00	0.00	195.31	-0.00	-0.00	-0.00	300.00	200.00	0.00	-0.00
750	12.97	1.45	-5.80	1147.74	389.47	0.00	19.88	-0.00	-0.00	-0.00	300.00	200.00	0.00	-0.00
751	12.89	1.45	-5.49	1169.67	394.44	0.00	83.50	-0.00	-0.00	-0.00	300.00	200.00	0.00	-0.00
752	12.89	1.53	-5.34	1168.71	388.57	0.00	57.55	-0.00	-0.00	-0.00	300.00	200.00	0.00	-0.00
753	12.89	1.53	-5.49	1161.33	383.33	0.00	-21.62	-0.00	-0.00	-0.00	300.00	200.00	0.00	-0.00
754	12.82	1.53	-5.49	1161.33	394.44	0.00	83.92	-0.00	-0.00	-0.00	300.00	200.00	0.00	-0.00
755	12.82	1.37	-5.95	1141.46	379.49	0.00	-41.08	-0.00	-0.00	-0.00	300.00	200.00	0.00	-0.00
756	-0.00	-0.00	-0.00	903.00	200.00	0.00	-0.00	-0.00	-0.00	-0.00	300.00	200.00	0.00	-0.00
757	12.74	1.53	-5.49	1136.33	400.00	0.00	132.24	-0.00	-0.00	-0.00	300.00	200.00	0.00	-0.00
758	12.89	1.60	-5.65	1154.35	394.59	0.00	92.17	-0.00	-0.00	-0.00	300.00	200.00	0.00	-0.00
759	12.66	1.45	-5.65	1154.35	389.19	0.00	40.42	-0.00	-0.00	-0.00	300.00	200.00	0.00	-0.00
760	12.66	1.53	-5.49	1161.33	383.33	0.00	-40.69	-0.00	-0.00	-0.00	300.00	200.00	0.00	-0.00
761	12.51	1.60	-5.65	1162.46	378.38	0.00	-106.40	-0.00	-0.00	-0.00	300.00	200.00	0.00	-0.00
762	12.51	1.60	-5.65	1154.35	394.59	0.00	86.60	-0.00	-0.00	-0.00	300.00	200.00	0.00	-0.00
763	12.59	1.60	-5.49	1153.00	394.44	0.00	78.84	-0.00	-0.00	-0.00	300.00	200.00	0.00	-0.00
764	-0.00	-0.00	-0.00	903.00	200.00	0.00	-0.00	-0.00	-0.00	-0.00	300.00	200.00	0.00	-0.00
765	12.66	1.60	-5.34	1160.14	400.00	0.00	221.25	-0.00	-0.00	-0.00	300.00	200.00	0.00	-0.00
766	-0.00	-0.00	-0.00	903.00	200.00	0.00	-0.00	-0.00	-0.00	-0.00	300.00	200.00	0.00	-0.00
767	12.66	1.37	-5.49	1169.67	377.78	0.00	-105.96	-0.00	-0.00	-0.00	300.00	200.00	0.00	-0.00
768	12.59	1.07	-5.49	1136.33	400.00	0.00	231.43	-0.00	-0.00	-0.00	300.00	200.00	0.00	-0.00
769	-0.00	-0.00	-0.00	903.00	200.00	0.00	-0.00	-0.00	-0.00	-0.00	300.00	200.00	0.00	-0.00
770	12.66	0.99	-5.65	1146.24	389.19	0.00	94.85	-0.00	-0.00	-0.00	300.00	200.00	0.00	-0.00
771	12.66	1.14	-5.65	1162.46	372.97	0.00	-189.09	-0.00	-0.00	-0.00	300.00	200.00	0.00	-0.00
772	12.66	1.07	-5.65	1154.35	389.19	0.00	90.52	-0.00	-0.00	-0.00	300.00	200.00	0.00	-0.00
773	12.59	1.07	-5.34	1134.43	400.00	0.00	210.57	-0.00	-0.00	-0.00	300.00	200.00	0.00	-0.00
774	12.89	0.99	-5.34	1160.14	388.57	0.00	139.29	-0.00	-0.00	-0.00	300.00	200.00	0.00	-0.00
775	12.74	1.07	-5.65	1170.57	367.57	0.00	-233.62	-0.00	-0.00	-0.00	300.00	200.00	0.00	-0.00
776	-0.00	-0.00	-0.00	903.00	200.00	0.00	-0.00	-0.00	-0.00	-0.00	300.00	200.00	0.00	-0.00
777	-0.00	-0.00	-0.00	903.00	200.00	0.00	-0.00	-0.00	-0.00	-0.00	300.00	200.00	0.00	-0.00
778	12.74	1.14	-5.34	1160.14	382.86	0.00	-24.41	-0.00	-0.00	-0.00	300.00	200.00	0.00	-0.00
779	12.97	1.07	-5.65	1162.46	389.19	0.00	93.82	-0.00	-0.00	-0.00	300.00	200.00	0.00	-0.00
780	12.66	1.14	-5.80	1155.63	373.68	0.00	-172.26	-0.00	-0.00	-0.00	300.00	200.00	0.00	-0.00
781	12.89	1.14	-5.49	1153.00	400.00	0.00	164.03	-0.00	-0.00	-0.00	300.00	200.00	0.00	-0.00
782	-0.00	-0.00	-0.00	903.00	200.00	0.00	-0.00	-0.00	-0.00	-0.00	300.00	200.00	0.00	-0.00
783	12.89	0.99	-5.80	1155.63	384.21	0.00	-26.90	-0.00	-0.00	-0.00	300.00	200.00	0.00	-0.00
784	12.82	1.07	-5.34	1160.14	388.57	0.00	59.51	-0.00	-0.00	-0.00	300.00	200.00	0.00	-0.00
785	12.74	0.99	-5.80	1147.74	368.42	0.00	-179.69	-0.00	-0.00	-0.00	300.00	200.00	0.00	-0.00
786	-0.00	-0.00	-0.00	903.00	200.00	0.00	-0.00	-0.00	-0.00	-0.00	300.00	200.00	0.00	-0.00
787	12.66	1.14	-5.65	1146.24	372.97	0.00	-170.53	-0.00	-0.00	-0.00	300.00	200.00	0.00	-0.00
788	12.82	0.99	-5.65	1146.24	372.97	0.00	-152.79	-0.00	-0.00	-0.00	300.00	200.00	0.00	-0.00
789	12.74	0.99	-5.49	1136.33	400.00	0.00	233.97	-0.00	-0.00	-0.00	300.00	200.00	0.00	-0.00
790	12.74	1.07	-5.34	1160.14	388.57	0.00	-23.54	-0.00	-0.00	-0.00	300.00	200.00	0.00	-0.00
791	12.82	1.07	-5.49	1161.33	377.78	0.00	-57.22	-0.00	-0.00	-0.00	300.00	200.00	0.00	-0.00
792	12.89	1.14	-5.65	1146.24	389.19	0.00	32.37	-0.00	-0.00	-0.00	300.00	200.00	0.00	-0.00
793	-0.00	-0.00	-0.00	903.00	200.00	0.00	-0.00	-0.00	-0.00	-0.00	300.00	200.00	0.00	-0.00
794	12.59	0.99	-5.49	1178.00	394.44	0.00	92.19	-0.00	-0.00	-0.00	300.00	200.00	0.00	-0.00
795	12.74	0.99	-5.49	1136.33	394.44	0.00	163.18	-0.00	-0.00	-0.00	300.00	200.00	0.00	-0.00
796	12.66	1.07	-5.34	1177.29	388.57	0.00	12.42	0.00	0.00	0.00	300.00	200.00	0.00	0.00
797	12.66	0.92	-5.34	1160.14	400.00	0.00	214.71	-0.00	-0.00	-0.00	300.00	200.00	0.00	-0.00
798	12.66	1.07	-5.49	1169.67	400.00	0.00	188.19	-0.00	-0.00	-0.00	300.00	200.00	0.00	-0.00
799	-0.00	-0.00	-0.00	903.00	200.00	0.00	-0.00	-0.00	-0.00	-0.00	300.00	200.00	0.00	-0.00
800	-0.00	-0.00	-0.00	903.00	200.00	0.00	-0.00	-0.00	-0.00	-0.00	300.00	200.00	0.00	-0.00
801	12.74	0.99	-5.80	1163.53	384.21	0.00	28.71	-0.00	-0.00	-0.00	300.00	200.00	0.00	-0.00
802	12.59	0.99	-5.65	1154.35	394.59	0.00	71.76	0.00	0.00	0.00	300.00	200.00	0.00	0.00
803	12.66	0.99	-5.65	1162.46	367.57	0.00	-195.07	-0.00	-0.00	-0.00	300.00	200.00	0.00	-0.00
804	12.66	0.99	-5.49	1153.00	400.00	0.00	247.96	-0.00	-0.00	-0.00	300.00	200.00	0.00	-0.00
805	12.66	1.07	-5.49	1136.33	394.44	0.00	130.55	-0.00	-0.00	-0.00	300.00	200.00	0.00	-0.00
806	12.74	0.99	-5.34	1160.14	400.00	0.00	210.35	-0.00	-0.00	-0.00	300.00	200.00	0.00	-0.00
807	12.66	1.07	-5.49	1161.33	377.78	0.00	-107.24	-0.00	-0.00	-0.00	300.00	200.00	0.00	-0.00
808	12.74	1.07	-5.34	1160.14	388.57	0.00	90.90	-0.00	-0.00	-0.00	300.00	200.00	0.00	-0.00
809	12.82	0.92	-5.34	1160.14	400.00	0.00	268.12	-0.00	-0.00	-0.00	300.00	200.00	0.00	-0.00
810	12.74	1.14	-5.65	1170.57	378.38	0.00	-116.30	-0.00	-0.00	-0.00	300.00	200.00	0.00	-0.00
811	12.51	1.07	-5.65	1162.46	372.97	0.00	-149.91	-0.00	-0.00	-0.00	300.00	200.00	0.00	-0.00
812	12.66	1.07	-5.65	1154.35	378.38	0.00	-92.17	-0.00	-0.00	-0.00	300.00	200.00	0.00	-0.00
813	-0.00	-0.00	-0.00	903.00	200.00	0.00	-0.00	-0.00	-0.00	-0.00	300.00	200.00	0.00	-0.00
814	-0.00	-0.00	-0.00	903.00	200.00	0.00	-0.00	-0.00	-0.00	-0.00	300.00	200.00	0.00	-0.00
815	12.66	0.99	-5.80	1155.63	373.68	0.00	-133.72	-0.00	-0.00	-0.00	300.00	200.00	0.00	-0.00
816	12.74	1.07	-5.65	1162.46	389.19	0.00	119.18	-0.00	-0.00	-0.00	300.00	200.00	0.00	-0.00
817	12.66	1.07	-5.65	1154.35	372.97	0.00	-160.63	-0.00	-0.00	-0.00	300.00	200.00	0.00	-0.00
818	12.66	1.07	-5.34	1160.14	382.86	0.00	-41.63	-0.00	-0.00	-0.00	300.00	200.00	0.00	-0.00
819	12.66	1.07	-5.34	1160.14	388.57	0.00	30.74	-0.00	-0.00	-0.00	300.00	200.00	0.00	-0.00
820	12.59	1.07	-5.34	1168.71	382.86	0.00	-41.85	-0.00	-0.00	-0.00	300.00	200.00	0.00	-0.00
821	-0.00	-0.00	-0.00	903.00	200.00	0.00	-0.00	-0.00	-0.00	-0.00	300.00	200.00	0.00	-0.00
822	12.59	1.14	-5.19	1167.71	394.12	0.00	80.78	-0.00	-0.00	-0.00	300.00	200.00	0.00	-0.00
823	12.74	0.99	-5.65	1170.57	389.19	0.00	85.16	-0.00	-0.00	-0.00	300.00	200.00	0.00	-0.00
824	-0.00	-0.00	-0.00	903.00	200.00	0.00	-0.00	-0.00	-0.00	-0.00	300.00	200.00	0.00	-0.00
825	12.59	1.07	-5.80	1163.53	384.21	0.00	49.39	-0.00	-0.00	-0.00	300.00	200.00	0.00	-0.00
826	12.59	1.07	-5.65	1170.57	372.97	0.00	-191.15	-0.00	-0.00	-0.00	300.00	200.00	0.00	-0.00
827	12.59	1.07	-5.34	1160.14	382.86	0.00	-55.59	-0.00	-0.00	-0.00	300.00	200.00	0.00	-0.00
828	-0.00	-0.00	-0.00	903.00	200.00	0.00	-0.00	-0.00	-0.00	-0.00	300.00	200.00	0.00	-0.00
829	12.59	1.07	-5.49	1169.67	394.44	0.00	125.89	-0.00	-0.00	-0.00	300.00	200.00	0.00	-0.00
830	12.74	0.92	-5.80	1139.84	368.42	0.00	-85.13	-0.00	-0.00	-0.00	300.00	200.00	0.00	-0.00
831	-0.00	-0.00	-0.00	903.00	200.00	0.00	-0.00	-0.00	-0.00	-0.00	300.00	200.00	0.00	-0.00
832	12.44	1.07	-5.65	1130.03	394.59	0.00	117.53	-0.00	-0.00	-0.00	300.00	200.00	0.00	-0.00
833	12.51	0.99	-5.49	1161.33	400.00	0.00	232.06	-0.00	-0.00	-0.00	300.00	200.00	0.00	-0.00
834	12.51	1.07	-5.34	1168.71	400.00	0.00	135.80	-0.00	-0.00	-0.00	300.00	200.00	0.00	-0.00
835	12.66	1.07	-5.65	1162.46	367.57	0.00	-169.08	-0.00	-0.00	-0.00	300.00	200.00	0.00	-0.00
836	12.66	1.07	-5.34	1168.71	400.00	0.00	189.21	-0.00	-0.00	-0.00	300.00	200.00	0.00	-0.00
837	-0.00	-0.00	-0.00	903.00	200.00	0.00	-0.00	-0.00	-0.00	-0.00	300.00	200.00	0.00	-0.00
838	12.51	1.14	-5.34	1168.71	400.00	0.00	138.42	-0.00	-0.00	-0.00	300.00	200.00	0.00	-0.00
839	-0.00	-0.00	-0.00	903.00	200.00	0.00	-0.00	-0.00	-0.00	-0.00	300.00	200.00	0.00	-0.00
840	12.59	1.14	-5.49	1153.00	377.78	0.00	-85.19	-0.00	-0.00	-0.00	300.00	200.00	0.00	-0.00
841	-0.00	-0.00	-0.00	903.00	200.00	0.00	-0.00	-0.00	-0.00	-0.00	300.00	200.00	0.00	-0.00
842	-0.00	-0.00	-0.00	903.00	200.00	0.00	-0.00	-0.00	-0.00	-0.00	300.00	200.00	0.00	-0.00
843	12.51	0.92	-5.65	1162.46	389.19	0.00	46.81	-0.00	-0.00	-0.00	300.00	200.00	0.00	-0.00
844	12.59	1.07	-5.65	1146.24	389.19	0.00	38.97	-0.00	-0.00	-0.00	300.00	200.00	0.00	-0.00
845	-0.00	-0.00	-0.00	903.00	200.00	0.00	-0.00	-0.00	-0.00	-0.00	300.00	200.00	0.00	-0.00
846	-0.00	-0.00	-0.00	903.00	200.00	0.00	-0.00	-0.00	-0.00	-0.00	300.00	200.00	0.00	-0.00
847	12.66	0.99	-5.49	1153.00	400.00	0.00	225.07	-0.00	-0.00	-0.00	300.00	200.00	0.00	-0.00
848	12.51	1.14	-5.49	1161.33	383.33	0.00	-61.67	-0.00	-0.00	-0.00	300.00	200.00	0.00	-0.00
849	-0.00	-0.00	-0.00	903.00	200.00	0.00	-0.00	-0.00	-0.00	-0.00	300.00	200.00	0.00	-0.00
850	12.44	1.07	-5.49	1136.33	383.33	0.00	-29.25	-0.00	-0.00	-0.00	300.00	200.00	0.00	-0.00
851	-0.00	-0.00	-0.00	903.00	200.00	0.00	-0.00	-0.00	-0.00	-0.00	300.00	200.00	0.00	-0.00
852	12.59	1.07	-5.65	1146.24	389.19	0.00	61.86	-0.00	-0.00	-0.00	300.00	200.00	0.00	-0.00
853	12.51	1.07	-5.49	1153.00	400.00	0.00	175.48	-0.00	-0.00	-0.00	300.00	200.00	0.00	-0.00
854	12.59	0.99	-5.34	1143.00	388.57	0.00	7.19	-0.00	-0.00	-0.00	300.00	200.00	0.00	-0.00
855	12.51	1.07	-5.49	1161.33	383.33	0.00	-19.07	-0.00	-0.00	-0.00	300.00	200.00	0.00	-0.00
856	12.51	1.07	-5.34	1143.00	400.00	0.00	209.05	-0.00	-0.00	-0.00	300.00	200.00	0.00	-0.00
857	-0.00	-0.00	-0.00	903.00	200.00	0.00	-0.00	-0.00	-0.00	-0.00	300.00	200.00	0.00	-0.00
858	12.66	1.22	-5.34	1168.71	400.00	0.00	148.66	-0.00	-0.00	-0.00	300.00	200.00	0.00	-0.00
859	-0.00	-0.00	-0.00	903.00	200.00	0.00	-0.00	-0.00	-0.00	-0.00	300.00	200.00	0.00	-0.00
860	12.36	0.99	-5.19	1167.71	388.24	0.00	-18.85	-0.00	-0.00	-0.00	300.00	200.00	0.00	-0.00
861	12.44	0.99	-5.65	1154.35	389.19	0.00	43.51	-0.00	-0.00	-0.00	300.00	200.00	0.00	-0.00
862	12.51	1.07	-5.80	1147.74	384.21	0.00	29.31	-0.00	-0.00	-0.00	300.00	200.00	0.00	-0.00
863	12.36	0.99	-5.80	1155.63	363.16	0.00	-248.16	-0.00	-0.00	-0.00	300.00	200.00	0.00	-0.00
864	12.36	1.07	-5.49	1153.00	394.44	0.00	53.41	-0.00	-0.00	-0.00	300.00	200.00	0.00	-0.00
865	12.36	0.99	-5.49	1153.00	383.33	0.00	-19.07	-0.00	-0.00	-0.00	300.00	200.00	0.00	-0.00
866	12.44	1.07	-5.65	1170.57	389.19	0.00	29.90	-0.00	-0.00	-0.00	300.00	200.00	0.00	-0.00
867	12.44	0.92	-5.34	1160.14	388.57	0.00	49.70	-0.00	-0.00	-0.00	300.00	200.00	0.00	-0.00
868	12.44	0.99	-5.34	1160.14	400.00	0.00	149.32	-0.00	-0.00	-0.00	300.00	200.00	0.00	-0.00
869	12.36	0.92	-5.49	1161.33	394.44	0.00	83.92	-0.00	-0.00	-0.00	300.00	200.00	0.00	-0.00
870	12.66	1.07	-5.49	1136.33	383.33	0.00	12.72	-0.00	-0.00	-0.00	300.00	200.00	0.00	-0.00
871	12.44	0.84	-5.65	1162.46	394.59	0.00	119.39	-0.00	-0.00	-0.00	300.00	200.00	0.00	-0.00
872	-0.00	-0.00	-0.00	903.00	200.00	0.00	-0.00	-0.00	-0.00	-0.00	300.00	200.00	0.00	-0.00
873	12.59	0.99	-5.34	1160.14	400.00	0.00	179.84	-0.00	-0.00	-0.00	300.00	200.00	0.00	-0.00
874	12.66	0.84	-5.49	1161.33	383.33	0.00	-46.41	-0.00	-0.00	-0.00	300.00	200.00	0.00	-0.00
875	12.59	0.84	-5.34	1160.14	382.86	0.00	3.27	-0.00	-0.00	-0.00	300.00	200.00	0.00	-0.00
876	-0.00	-0.00	-0.00	903.00	200.00	0.00	-0.00	-0.00	-0.00	-0.00	300.00	200.00	0.00	-0.00
877	12.66	0.76	-5.34	1143.00	400.00	0.00	198.36	-0.00	-0.00	-0.00	300.00	200.00	0.00	-0.00
878	12.82	0.84	-5.34	1168.71	388.57	0.00	19.62	-0.00	-0.00	-0.00	300.00	200.00	0.00	-0.00
879	-0.00	-0.00	-0.00	903.00	200.00	0.00	-0.00	-0.00	-0.00	-0.00	300.00	200.00	0.00	-0.00
880	12.89	0.84	-5.19	1185.35	388.24	0.00	-7.18	-0.00	-0.00	-0.00	300.00	200.00	0.00	-0.00
881	12.82	0.84	-5.49	1153.00	394.44	0.00	62.31	-0.00	-0.00	-0.00	300.00	200.00	0.00	-0.00
882	-0.00	-0.00	-0.00	903.00	200.00	0.00	-0.00	-0.00	-0.00	-0.00	300.00	200.00	0.00	-0.00
883	12.89	0.92	-5.65	1146.24	372.97	0.00	-166.82	-0.00	-0.00	-0.00	300.00	200.00	0.00	-0.00
884	12.82	0.92	-5.49	1153.00	383.33	0.00	-53.41	-0.00	-0.00	-0.00	300.00	200.00	0.00	-0.00
885	12.82	0.84	-5.34	1160.14	382.86	0.00	-46.43	-0.00	-0.00	-0.00	300.00	200.00	0.00	-0.00
886	12.82	0.92	-5.49	1153.00	394.44	0.00	66.12	-0.00	-0.00	-0.00	300.00	200.00	0.00	-0.00
887	12.82	0.84	-5.49	1153.00	400.00	0.00	133.51	-0.00	-0.00	-0.00	300.00	200.00	0.00	-0.00
888	12.74	0.76	-5.65	1154.35	394.59	0.00	67.43	-0.00	-0.00	-0.00	300.00	200.00	0.00	-0.00
889	-0.00	-0.00	-0.00	903.00	200.00	0.00	-0.00	-0.00	-0.00	-0.00	300.00	200.00	0.00	-0.00
890	13.05	0.92	-5.49	1136.33	383.33	0.00	3.81	-0.00	-0.00	-0.00	300.00	200.00	0.00	-0.00
891	13.20	1.07	-5.19	1167.71	382.35	0.00	-27.38	-0.00	-0.00	-0.00	300.00	200.00	0.00	-0.00
892	13.05	1.22	-5.34	1143.00	388.57	0.00	15.69	-0.00	-0.00	-0.00	300.00	200.00	0.00	-0.00
893	12.97	1.45	-5.49	1161.33	383.33	0.00	-79.47	-0.00	-0.00	-0.00	300.00	200.00	0.00	-0.00
894	13.05	1.14	-5.34	1160.14	382.86	0.00	-60.16	-0.00	-0.00	-0.00	300.00	200.00	0.00	-0.00
895	13.28	1.53	-5.34	1160.14	388.57	0.00	51.01	-0.00	-0.00	-0.00	300.00	200.00	0.00	-0.00
896	13.35	1.45	-5.19	1167.71	388.24	0.00	46.67	-0.00	-0.00	-0.00	300.00	200.00	0.00	-0.00
897	13.35	1.75	-5.19	1167.71	388.24	0.00	11.67	-0.00	-0.00	-0.00	300.00	200.00	0.00	-0.00
898	13.43	1.45	-5.49	1153.00	383.33	0.00	39.42	-0.00	-0.00	-0.00	300.00	200.00	0.00	-0.00
899	-0.00	-0.00	-0.00	903.00	200.00	0.00	-0.00	-0.00	-0.00	-0.00	300.00	200.00	0.00	-0.00
900	13.28	1.53	-5.34	1134.43	388.57	0.00	67.36	-0.00	-0.00	-0.00	300.00	200.00	0.00	-0.00
901	13.28	1.45	-5.19	1150.06	394.12	0.00	158.87	-0.00	-0.00	-0.00	300.00	200.00	0.00	-0.00
902	13.35	1.53	-5.34	1168.71	388.57	0.00	52.32	-0.00	-0.00	-0.00	300.00	200.00	0.00	-0.00
903	13.20	1.53	-5.49	1153.00	377.78	0.00	-117.83	-0.00	-0.00	-0.00	300.00	200.00	0.00	-0.00
904	13.28	1.60	-5.19	1167.71	388.24	0.00	-8.08	-0.00	-0.00	-0.00	300.00	200.00	0.00	-0.00
905	13.35	1.60	-5.34	1160.14	388.57	0.00	68.66	-0.00	-0.00	-0.00	300.00	200.00	0.00	-0.00
906	13.35	1.60	-5.34	1125.86	388.57	0.00	100.71	-0.00	-0.00	-0.00	300.00	200.00	0.00	-0.00
907	13.43	1.60	-5.49	1128.00	377.78	0.00	-56.16	-0.00	-0.00	-0.00	300.00	200.00	0.00	-0.00
908	13.35	1.60	-5.49	1136.33	377.78	0.00	-128.85	-0.00	-0.00	-0.00	300.00	200.00	0.00	-0.00
909	13.35	1.53	-5.34	1160.14	388.57	0.00	65.39	-0.00	-0.00	-0.00	300.00	200.00	0.00	-0.00
910	13.28	1.60	-5.19	1167.71	388.24	0.00	-8.08	-0.00	-0.00	-0.00	300.00	200.00	0.00	-0.00
911	13.35	1.68	-5.19	1167.71	388.24	0.00	8.98	-0.00	-0.00	-0.00	300.00	200.00	0.00	-0.00
912	13.35	1.45	-5.34	1125.86	382.86	0.00	58.42	-0.00	-0.00	-0.00	300.00	200.00	0.00	-0.00
913	13.35	1.45	-5.49	1153.00	377.78	0.00	-71.63	-0.00	-0.00	-0.00	300.00	200.00	0.00	-0.00
914	13.35	1.60	-5.19	1176.53	394.12	0.00	70.68	-0.00	-0.00	-0.00	300.00	200.00	0.00	-0.00
915	13.35	1.60	-5.34	1160.14	382.86	0.00	-30.52	-0.00	-0.00	-0.00	300.00	200.00	0.00	-0.00
916	13.35	1.60	-5.49	1161.33	377.78	0.00	-123.13	0.00	0.00	0.00	300.00	200.00	0.00	0.00
917	13.35	1.53	-5.49	1153.00	383.33	0.00	-16.53	-0.00	-0.00	-0.00	300.00	200.00	0.00	-0.00
918	-0.00	-0.00	-0.00	903.00	200.00	0.00	-0.00	-0.00	-0.00	-0.00	300.00	200.00	0.00	-0.00
919	13.35	1.60	-5.34	1160.14	382.86	0.00	-30.52	-0.00	-0.00	-0.00	300.00	200.00	0.00	-0.00
920	13.43	1.45	-5.34	1134.43	388.57	0.00	136.68	-0.00	-0.00	-0.00	300.00	200.00	0.00	-0.00
921	13.35	1.53	-5.34	1160.14	388.57	0.00	42.51	-0.00	-0.00	-0.00	300.00	200.00	0.00	-0.00
922	13.28	1.53	-5.34	1160.14	400.00	0.00	134.06	-0.00	-0.00	-0.00	300.00	200.00	0.00	-0.00
923	13.28	1.45	-5.49	1161.33	383.33	0.00	-23.52	-0.00	-0.00	-0.00	300.00	200.00	0.00	-0.00
924	13.28	1.53	-5.19	1141.24	394.12	0.00	153.49	-0.00	-0.00	-0.00	300.00	200.00	0.00	-0.00
925	13.35	1.60	-5.34	1160.14	388.57	0.00	45.78	-0.00	-0.00	-0.00	300.00	200.00	0.00	-0.00
926	13.43	1.60	-5.49	1161.33	377.78	0.00	-109.57	-0.00	-0.00	-0.00	300.00	200.00	0.00	-0.00
927	13.35	1.53	-5.34	1134.43	388.57	0.00	13.08	-0.00	-0.00	-0.00	300.00	200.00	0.00	-0.00
928	13.43	1.60	-5.49	1153.00	394.44	0.00	150.47	-0.00	-0.00	-0.00	300.00	200.00	0.00	-0.00
929	13.35	1.53	-5.49	1161.33	394.44	0.00	119.10	-0.00	-0.00	-0.00	300.00	200.00	0.00	-0.00
930	13.35	1.60	-5.19	1167.71	394.12	0.00	107.71	-0.00	-0.00	-0.00	300.00	200.00	0.00	-0.00
931	13.35	1.45	-5.65	1130.03	372.97	0.00	-102.48	-0.00	-0.00	-0.00	300.00	200.00	0.00	-0.00
932	13.35	1.53	-5.19	1141.24	382.35	0.00	34.11	-0.00	-0.00	-0.00	300.00	200.00	0.00	-0.00
933	13.35	1.53	-5.34	1168.71	400.00	0.00	204.90	-0.00	-0.00	-0.00	300.00	200.00	0.00	-0.00
934	13.28	1.53	-5.34	1143.00	400.00	0.00	205.99	-0.00	-0.00	-0.00	300.00	200.00	0.00	-0.00
935	13.35	1.53	-5.65	1146.24	372.97	0.00	-52.99	-0.00	-0.00	-0.00	300.00	200.00	0.00	-0.00
936	13.35	1.83	-5.49	1161.33	394.44	0.00	40.27	-0.00	-0.00	-0.00	300.00	200.00	0.00	-0.00
937	-0.00	-0.00	-0.00	903.00	200.00	0.00	-0.00	-0.00	-0.00	-0.00	300.00	200.00	0.00	-0.00
938	13.35	1.53	-5.65	1121.92	367.57	0.00	-179.60	-0.00	-0.00	-0.00	300.00	200.00	0.00	-0.00
939	13.35	1.53	-5.49	1153.00	383.33	0.00	6.36	-0.00	-0.00	-0.00	300.00	200.00	0.00	-0.00
940	13.35	1.45	-5.19	1167.71	388.24	0.00	69.56	-0.00	-0.00	-0.00	300.00	200.00	0.00	-0.00
941	13.35	1.60	-5.80	1139.84	357.89	0.00	-331.28	-0.00	-0.00	-0.00	300.00	200.00	0.00	-0.00
942	13.35	1.53	-5.65	1154.35	378.38	0.00	-61.86	-0.00	-0.00	-0.00	300.00	200.00	0.00	-0.00
943	13.05	1.45	-5.19	1141.24	388.24	0.00	27.60	-0.00	-0.00	-0.00	300.00	200.00	0.00	-0.00
944	13.43	1.68	-5.49	1153.00	372.22	0.00	-167.00	-0.00	-0.00	-0.00	300.00	200.00	0.00	-0.00
945	13.20	1.53	-5.34	1143.00	382.86	0.00	-12.64	-0.00	-0.00	-0.00	300.00	200.00	0.00	-0.00
946	13.28	1.60	-5.34	1160.14	382.86	0.00	-67.36	-0.00	-0.00	-0.00	300.00	200.00	0.00	-0.00
947	13.35	1.60	-5.04	1157.55	400.00	0.00	202.53	-0.00	-0.00	-0.00	300.00	200.00	0.00	-0.00
948	13.28	1.45	-5.49	1169.67	394.44	0.00	134.79	0.00	0.00	0.00	300.00	200.00	0.00	0.00
949	13.28	1.60	-5.65	1146.24	389.19	0.00	84.75	-0.00	-0.00	-0.00	300.00	200.00	0.00	-0.00
950	13.05	1.53	-5.34	1160.14	382.86	0.00	-89.59	-0.00	-0.00	-0.00	300.00	200.00	0.00	-0.00
951	13.35	1.68	-5.34	1134.43	382.86	0.00	15.91	-0.00	-0.00	-0.00	300.00	200.00	0.00	-0.00
952	13.28	1.53	-5.34	1143.00	382.86	0.00	-67.36	-0.00	-0.00	-0.00	300.00	200.00	0.00	-0.00
953	13.20	1.60	-5.49	1153.00	377.78	0.00	-136.91	-0.00	-0.00	-0.00	300.00	200.00	0.00	-0.00
954	13.20	1.37	-5.65	1146.24	378.38	0.00	-62.48	-0.00	-0.00	-0.00	300.00	200.00	0.00	-0.00
955	13.20	1.68	-5.49	1153.00	383.33	0.00	-59.76	-0.00	-0.00	-0.00	300.00	200.00	0.00	-0.00
956	13.05	1.60	-5.65	1121.92	372.97	0.00	-176.92	-0.00	-0.00	-0.00	300.00	200.00	0.00	-0.00
957	13.20	1.60	-5.34	1160.14	400.00	0.00	144.96	-0.00	-0.00	-0.00	300.00	200.00	0.00	-0.00
958	12.97	1.53	-5.65	1146.24	367.57	0.00	-234.86	-0.00	-0.00	-0.00	300.00	200.00	0.00	-0.00
959	13.20	1.45	-5.49	1153.00	377.78	0.00	-98.76	-0.00	-0.00	-0.00	300.00	200.00	0.00	-0.00
960	13.05	1.37	-5.34	1160.14	382.86	0.00	-27.47	-0.00	-0.00	-0.00	300.00	200.00	0.00	-0.00
961	13.50	1.37	-5.49	1153.00	383.33	0.00	3.81	-0.00	-0.00	-0.00	300.00	200.00	0.00	-0.00
962	-0.00	-0.00	-0.00	903.00	200.00	0.00	-0.00	-0.00	-0.00	-0.00	300.00	200.00	0.00	-0.00
963	12.97	1.45	-5.49	1161.33	394.44	0.00	-4.03	-0.00	-0.00	-0.00	300.00	200.00	0.00	-0.00
964	13.05	1.45	-5.19	1150.06	394.12	0.00	22.89	-0.00	-0.00	-0.00	300.00	200.00	0.00	-0.00
965	12.97	1.14	-5.19	1150.06	394.12	0.00	152.14	-0.00	-0.00	-0.00	300.00	200.00	0.00	-0.00
966	12.97	1.45	-5.34	1160.14	382.86	0.00	-152.59	-0.00	-0.00	-0.00	300.00	200.00	0.00	-0.00
967	-0.00	-0.00	-0.00	903.00	200.00	0.00	-0.00	-0.00	-0.00	-0.00	300.00	200.00	0.00	-0.00
968	12.97	1.53	-5.34	1168.71	377.14	0.00	-236.51	-0.00	-0.00	-0.00	300.00	200.00	0.00	-0.00
969	-0.00	-0.00	-0.00	903.00	200.00	0.00	-0.00	-0.00	-0.00	-0.00	300.00	200.00	0.00	-0.00
970	12.89	1.22	-5.34	1160.14	382.86	0.00	-84.80	-0.00	-0.00	-0.00	300.00	200.00	0.00	-0.00
971	12.82	1.37	-5.34	1143.00	388.57	0.00	-64.09	-0.00	-0.00	-0.00	300.00	200.00	0.00	-0.00
972	13.05	1.22	-5.49	1136.33	394.44	0.00	214.89	-0.00	-0.00	-0.00	300.00	200.00	0.00	-0.00
973	12.97	1.14	-5.49	1136.33	383.33	0.00	-17.80	-0.00	-0.00	-0.00	300.00	200.00	0.00	-0.00
974	12.82	1.07	-5.34	1160.14	377.14	0.00	-86.98	-0.00	-0.00	-0.00	300.00	200.00	0.00	-0.00
975	12.97	1.14	-5.65	1146.24	378.38	0.00	-139.18	-0.00	-0.00	-0.00	300.00	200.00	0.00	-0.00
976	12.97	1.07	-5.49	1136.33	377.78	0.00	-117.83	-0.00	-0.00	-0.00	300.00	200.00	0.00	-0.00
977	-0.00	-0.00	-0.00	903.00	200.00	0.00	-0.00	-0.00	-0.00	-0.00	300.00	200.00	0.00	-0.00
978	12.89	1.07	-5.65	1170.57	372.97	0.00	-184.14	-0.00	-0.00	-0.00	300.00	200.00	0.00	-0.00
979	13.05	1.22	-5.49	1136.33	400.00	0.00	172.93	0.00	0.00	0.00	300.00	200.00	0.00	0.00
980	12.74	1.22	-5.34	1168.71	382.86	0.00	-146.05	-0.00	-0.00	-0.00	300.00	200.00	0.00	-0.00
981	12.97	1.14	-5.95	1133.77	369.23	0.00	-197.78	-0.00	-0.00	-0.00	300.00	200.00	0.00	-0.00
982	12.89	1.14	-5.49	1169.67	377.78	0.00	-141.57	-0.00	-0.00	-0.00	300.00	200.00	0.00	-0.00
983	12.97	1.07	-5.34	1160.14	382.86	0.00	-54.50	-0.00	-0.00	-0.00	300.00	200.00	0.00	-0.00
984	-0.00	-0.00	-0.00	903.00	200.00	0.00	-0.00	-0.00	-0.00	-0.00	300.00	200.00	0.00	-0.00
985	-0.00	-0.00	-0.00	903.00	200.00	0.00	-0.00	-0.00	-0.00	-0.00	300.00	200.00	0.00	-0.00
986	12.97	1.07	-5.19	1132.41	394.12	0.00	144.06	-0.00	-0.00	-0.00	300.00	200.00	0.00	-0.00
987	12.82	1.14	-5.65	1170.57	378.38	0.00	-171.35	-0.00	-0.00	-0.00	300.00	200.00	0.00	-0.00
988	12.82	1.07	-5.49	1153.00	377.78	0.00	-139.87	-0.00	-0.00	-0.00	300.00	200.00	0.00	-0.00
989	12.89	0.99	-5.34	1168.71	400.00	0.00	232.37	-0.00	-0.00	-0.00	300.00	200.00	0.00	-0.00
990	12.97	1.14	-5.34	1168.71	388.57	0.00	58.86	-0.00	-0.00	-0.00	300.00	200.00	0.00	-0.00
991	12.89	1.22	-5.49	1153.00	383.33	0.00	-69.94	-0.00	-0.00	-0.00	300.00	200.00	0.00	-0.00
992	12.82	1.07	-5.49	1153.00	383.33	0.00	-45.78	-0.00	-0.00	-0.00	300.00	200.00	0.00	-0.00
993	12.89	1.07	-5.65	1130.03	372.97	0.00	-163.72	-0.00	-0.00	-0.00	300.00	200.00	0.00	-0.00
994	12.82	1.14	-5.49	1161.33	377.78	0.00	-168.48	-0.00	-0.00	-0.00	300.00	200.00	0.00	-0.00
995	12.82	0.99	-5.49	1153.00	383.33	0.00	-26.70	-0.00	-0.00	-0.00	300.00	200.00	0.00	-0.00
996	12.82	0.99	-5.34	1160.14	382.86	0.00	-62.78	-0.00	-0.00	-0.00	300.00	200.00	0.00	-0.00
997	-0.00	-0.00	-0.00	903.00	200.00	0.00	-0.00	-0.00	-0.00	-0.00	300.00	200.00	0.00	-0.00
998	12.82	1.22	-5.19	1167.71	388.24	0.00	-61.93	-0.00	-0.00	-0.00	300.00	200.00	0.00	-0.00
999	12.97	1.14	-5.34	1160.14	400.00	0.00	262.67	-0.00	-0.00	-0.00	300.00	200.00	0.00	-0.00
1000	12.82	1.07	-5.49	1161.33	377.78	0.00	-148.77	-0.00	-0.00	-0.00	300.00	200.00	0.00	-0.00
1001	12.89	1.14	-5.19	1167.71	394.12	0.00	71.36	-0.00	-0.00	-0.00	300.00	200.00	0.00	-0.00
1002	12.89	1.07	-5.65	1146.24	372.97	0.00	-158.16	-0.00	-0.00	-0.00	300.00	200.00	0.00	-0.00
1003	12.74	1.07	-5.34	1160.14	400.00	0.00	190.73	-0.00	-0.00	-0.00	300.00	200.00	0.00	-0.00
1004	13.05	1.14	-5.49	1161.33	377.78	0.00	-104.90	-0.00	-0.00	-0.00	300.00	200.00	0.00	-0.00
1005	13.05	1.14	-5.34	1160.14	382.86	0.00	-37.28	-0.00	-0.00	-0.00	300.00	200.00	0.00	-0.00
1006	12.97	1.37	-5.34	1160.14	400.00	0.00	158.04	-0.00	-0.00	-0.00	300.00	200.00	0.00	-0.00
1007	13.05	1.07	-5.34	1134.43	382.86	0.00	55.59	-0.00	-0.00	-0.00	300.00	200.00	0.00	-0.00
1008	12.82	1.14	-5.49	1169.67	377.78	0.00	-155.13	-0.00	-0.00	-0.00	300.00	200.00	0.00	-0.00
1009	12.89	1.37	-5.34	1160.14	400.00	0.00	74.11	-0.00	-0.00	-0.00	300.00	200.00	0.00	-0.00
1010	13.05	1.37	-5.34	1134.43	382.86	0.00	30.74	-0.00	-0.00	-0.00	300.00	200.00	0.00	-0.00
1011	13.05	1.07	-5.49	1161.33	383.33	0.00	33.06	-0.00	-0.00	-0.00	300.00	200.00	0.00	-0.00
1012	12.89	1.53	-5.49	1136.33	377.78	0.00	-215.32	-0.00	-0.00	-0.00	300.00	200.00	0.00	-0.00
1013	-0.00	-0.00	-0.00	903.00	200.00	0.00	-0.00	-0.00	-0.00	-0.00	300.00	200.00	0.00	-0.00
1014	-0.00	-0.00	-0.00	903.00	200.00	0.00	-0.00	-0.00	-0.00	-0.00	300.00	200.00	0.00	-0.00
1015	12.89	1.14	-5.95	1110.69	379.49	0.00	-6.26	-0.00	-0.00	-0.00	300.00	200.00	0.00	-0.00
1016	12.97	0.99	-5.34	1160.14	382.86	0.00	33.79	-0.00	-0.00	-0.00	300.00	200.00	0.00	-0.00
1017	12.82	1.14	-5.65	1146.24	394.59	0.00	133.00	-0.00	-0.00	-0.00	300.00	200.00	0.00	-0.00
1018	12.97	1.45	-5.34	1134.43	382.86	0.00	-46.65	-0.00	-0.00	-0.00	300.00	200.00	0.00	-0.00
1019	12.89	1.22	-5.19	1150.06	388.24	0.00	42.63	-0.00	-0.00	-0.00	300.00	200.00	0.00	-0.00
1020	12.89	1.45	-5.34	1143.00	400.00	0.00	193.79	-0.00	-0.00	-0.00	300.00	200.00	0.00	-0.00
1021	12.82	1.45	-5.65	1146.24	378.38	0.00	-149.08	-0.00	-0.00	-0.00	300.00	200.00	0.00	-0.00
1022	12.97	1.45	-5.49	1136.33	377.78	0.00	-115.29	-0.00	-0.00	-0.00	300.00	200.00	0.00	-0.00
1023	12.97	1.37	-5.65	1154.35	394.59	0.00	118.77	-0.00	-0.00	-0.00	300.00	200.00	0.00	-0.00
1024	-0.00	-0.00	-0.00	903.00	200.00	0.00	-0.00	-0.00	-0.00	-0.00	300.00	200.00	0.00	-0.00
1025	-0.00	-0.00	-0.00	903.00	200.00	0.00	-0.00	-0.00	-0.00	-0.00	300.00	200.00	0.00	-0.00
1026	12.89	1.37	-5.49	1136.33	377.78	0.00	-111.05	-0.00	-0.00	-0.00	300.00	200.00	0.00	-0.00
