# Supplementary material for: Musculoskeletal modeling and humanoid control of robots based on human gait data
Source: PeerJ Comput Sci. 2021 Aug 9;7:e657. doi: 10.7717/peerj-cs.657 (PMC8372000; doi:10.7717/peerj-cs.657)
Supplement: Supplemental Information 2 [file peerj-cs-07-657-s002.zip › force/Cap34.forces]

[Force Data]
NumberOfForcePlates=2
SampleRate=120.000000
NumberOfSamples=1027
#Sample	FX1	FY1	FZ1	X1	Y1	Z1	MZ1	FX2	FY2	FZ2	X2	Y2	Z2	MZ2
1	-0.00	-0.00	-0.00	903.00	200.00	0.00	-0.00	-0.00	-0.00	-0.00	300.00	200.00	0.00	-0.00
2	-0.00	-0.00	-0.00	903.00	200.00	0.00	-0.00	-0.00	-0.00	-0.00	300.00	200.00	0.00	-0.00
3	-0.00	-0.00	-0.00	903.00	200.00	0.00	-0.00	-0.00	-0.00	-0.00	300.00	200.00	0.00	-0.00
4	-0.00	-0.00	-0.00	903.00	200.00	0.00	-0.00	-0.00	-0.00	-0.00	300.00	200.00	0.00	-0.00
5	-0.00	-0.00	-0.00	903.00	200.00	0.00	-0.00	-0.00	-0.00	-0.00	300.00	200.00	0.00	-0.00
6	-0.00	-0.00	-0.00	903.00	200.00	0.00	-0.00	-0.00	-0.00	-0.00	300.00	200.00	0.00	-0.00
7	-0.00	-0.00	-0.00	903.00	200.00	0.00	-0.00	-0.00	-0.00	-0.00	300.00	200.00	0.00	-0.00
8	-0.00	-0.00	-0.00	903.00	200.00	0.00	-0.00	-0.00	-0.00	-0.00	300.00	200.00	0.00	-0.00
9	0.00	0.00	0.00	903.00	200.00	0.00	0.00	-0.00	-0.00	-0.00	300.00	200.00	0.00	-0.00
10	0.00	0.00	0.00	903.00	200.00	0.00	0.00	-0.00	-0.00	-0.00	300.00	200.00	0.00	-0.00
11	0.00	0.00	0.00	903.00	200.00	0.00	0.00	-0.00	-0.00	-0.00	300.00	200.00	0.00	-0.00
12	-0.00	-0.00	-0.00	903.00	200.00	0.00	-0.00	-0.00	-0.00	-0.00	300.00	200.00	0.00	-0.00
13	-0.00	-0.00	-0.00	903.00	200.00	0.00	-0.00	-0.00	-0.00	-0.00	300.00	200.00	0.00	-0.00
14	0.00	0.00	0.00	903.00	200.00	0.00	0.00	-0.00	-0.00	-0.00	300.00	200.00	0.00	-0.00
15	-0.00	-0.00	-0.00	903.00	200.00	0.00	-0.00	-0.00	-0.00	-0.00	300.00	200.00	0.00	-0.00
16	-0.00	-0.00	-0.00	903.00	200.00	0.00	-0.00	-0.00	-0.00	-0.00	300.00	200.00	0.00	-0.00
17	-0.00	-0.00	-0.00	903.00	200.00	0.00	-0.00	-0.00	-0.00	-0.00	300.00	200.00	0.00	-0.00
18	0.00	0.00	0.00	903.00	200.00	0.00	0.00	-0.00	-0.00	-0.00	300.00	200.00	0.00	-0.00
19	-0.00	-0.00	-0.00	903.00	200.00	0.00	-0.00	-0.00	-0.00	-0.00	300.00	200.00	0.00	-0.00
20	0.00	0.00	0.00	903.00	200.00	0.00	0.00	-0.00	-0.00	-0.00	300.00	200.00	0.00	-0.00
21	-0.00	-0.00	-0.00	903.00	200.00	0.00	-0.00	-0.00	-0.00	-0.00	300.00	200.00	0.00	-0.00
22	-0.00	-0.00	-0.00	903.00	200.00	0.00	-0.00	-0.00	-0.00	-0.00	300.00	200.00	0.00	-0.00
23	-0.00	-0.00	-0.00	903.00	200.00	0.00	-0.00	-0.00	-0.00	-0.00	300.00	200.00	0.00	-0.00
24	0.00	0.00	0.00	903.00	200.00	0.00	0.00	-0.00	-0.00	-0.00	300.00	200.00	0.00	-0.00
25	-0.00	-0.00	-0.00	903.00	200.00	0.00	-0.00	-0.00	-0.00	-0.00	300.00	200.00	0.00	-0.00
26	-0.00	-0.00	-0.00	903.00	200.00	0.00	-0.00	-0.00	-0.00	-0.00	300.00	200.00	0.00	-0.00
27	-0.00	-0.00	-0.00	903.00	200.00	0.00	-0.00	-0.00	-0.00	-0.00	300.00	200.00	0.00	-0.00
28	0.00	0.00	0.00	903.00	200.00	0.00	0.00	-0.00	-0.00	-0.00	300.00	200.00	0.00	-0.00
29	-0.00	-0.00	-0.00	903.00	200.00	0.00	-0.00	-0.00	-0.00	-0.00	300.00	200.00	0.00	-0.00
30	0.00	0.00	0.00	903.00	200.00	0.00	0.00	-0.00	-0.00	-0.00	300.00	200.00	0.00	-0.00
31	-0.00	-0.00	-0.00	903.00	200.00	0.00	-0.00	-0.00	-0.00	-0.00	300.00	200.00	0.00	-0.00
32	-0.00	-0.00	-0.00	903.00	200.00	0.00	-0.00	-0.00	-0.00	-0.00	300.00	200.00	0.00	-0.00
33	-0.00	-0.00	-0.00	903.00	200.00	0.00	-0.00	-0.00	-0.00	-0.00	300.00	200.00	0.00	-0.00
34	-0.00	-0.00	-0.00	903.00	200.00	0.00	-0.00	-0.00	-0.00	-0.00	300.00	200.00	0.00	-0.00
35	-0.00	-0.00	-0.00	903.00	200.00	0.00	-0.00	-0.00	-0.00	-0.00	300.00	200.00	0.00	-0.00
36	-0.00	-0.00	-0.00	903.00	200.00	0.00	-0.00	-0.00	-0.00	-0.00	300.00	200.00	0.00	-0.00
37	-0.00	-0.00	-0.00	903.00	200.00	0.00	-0.00	-0.00	-0.00	-0.00	300.00	200.00	0.00	-0.00
38	-0.00	-0.00	-0.00	903.00	200.00	0.00	-0.00	-0.00	-0.00	-0.00	300.00	200.00	0.00	-0.00
39	-0.00	-0.00	-0.00	903.00	200.00	0.00	-0.00	-0.00	-0.00	-0.00	300.00	200.00	0.00	-0.00
40	-0.00	-0.00	-0.00	903.00	200.00	0.00	-0.00	-0.00	-0.00	-0.00	300.00	200.00	0.00	-0.00
41	0.00	0.00	0.00	903.00	200.00	0.00	0.00	-0.00	-0.00	-0.00	300.00	200.00	0.00	-0.00
42	-0.00	-0.00	-0.00	903.00	200.00	0.00	-0.00	-0.00	-0.00	-0.00	300.00	200.00	0.00	-0.00
43	-0.00	-0.00	-0.00	903.00	200.00	0.00	-0.00	-0.00	-0.00	-0.00	300.00	200.00	0.00	-0.00
44	-0.00	-0.00	-0.00	903.00	200.00	0.00	-0.00	-0.00	-0.00	-0.00	300.00	200.00	0.00	-0.00
45	-0.00	-0.00	-0.00	903.00	200.00	0.00	-0.00	-0.00	-0.00	-0.00	300.00	200.00	0.00	-0.00
46	-0.00	-0.00	-0.00	903.00	200.00	0.00	-0.00	-0.00	-0.00	-0.00	300.00	200.00	0.00	-0.00
47	-0.00	-0.00	-0.00	903.00	200.00	0.00	-0.00	-0.00	-0.00	-0.00	300.00	200.00	0.00	-0.00
48	-0.00	-0.00	-0.00	903.00	200.00	0.00	-0.00	-0.00	-0.00	-0.00	300.00	200.00	0.00	-0.00
49	-0.00	-0.00	-0.00	903.00	200.00	0.00	-0.00	-0.00	-0.00	-0.00	300.00	200.00	0.00	-0.00
50	0.00	0.00	0.00	903.00	200.00	0.00	0.00	-0.00	-0.00	-0.00	300.00	200.00	0.00	-0.00
51	-0.00	-0.00	-0.00	903.00	200.00	0.00	-0.00	-0.00	-0.00	-0.00	300.00	200.00	0.00	-0.00
52	-0.00	-0.00	-0.00	903.00	200.00	0.00	-0.00	-0.00	-0.00	-0.00	300.00	200.00	0.00	-0.00
53	-0.00	-0.00	-0.00	903.00	200.00	0.00	-0.00	-0.00	-0.00	-0.00	300.00	200.00	0.00	-0.00
54	-0.00	-0.00	-0.00	903.00	200.00	0.00	-0.00	-0.00	-0.00	-0.00	300.00	200.00	0.00	-0.00
55	-0.00	-0.00	-0.00	903.00	200.00	0.00	-0.00	-0.00	-0.00	-0.00	300.00	200.00	0.00	-0.00
56	0.00	0.00	0.00	903.00	200.00	0.00	0.00	-0.00	-0.00	-0.00	300.00	200.00	0.00	-0.00
57	0.00	0.00	0.00	903.00	200.00	0.00	0.00	-0.00	-0.00	-0.00	300.00	200.00	0.00	-0.00
58	0.00	0.00	0.00	903.00	200.00	0.00	0.00	-0.00	-0.00	-0.00	300.00	200.00	0.00	-0.00
59	-0.00	-0.00	-0.00	903.00	200.00	0.00	-0.00	-0.00	-0.00	-0.00	300.00	200.00	0.00	-0.00
60	-0.00	-0.00	-0.00	903.00	200.00	0.00	-0.00	-0.00	-0.00	-0.00	300.00	200.00	0.00	-0.00
61	-0.00	-0.00	-0.00	903.00	200.00	0.00	-0.00	-0.00	-0.00	-0.00	300.00	200.00	0.00	-0.00
62	-0.00	-0.00	-0.00	903.00	200.00	0.00	-0.00	-0.00	-0.00	-0.00	300.00	200.00	0.00	-0.00
63	-0.00	-0.00	-0.00	903.00	200.00	0.00	-0.00	-0.00	-0.00	-0.00	300.00	200.00	0.00	-0.00
64	0.00	0.00	0.00	903.00	200.00	0.00	0.00	-0.00	-0.00	-0.00	300.00	200.00	0.00	-0.00
65	-0.00	-0.00	-0.00	903.00	200.00	0.00	-0.00	-0.00	-0.00	-0.00	300.00	200.00	0.00	-0.00
66	-0.00	-0.00	-0.00	903.00	200.00	0.00	-0.00	-0.00	-0.00	-0.00	300.00	200.00	0.00	-0.00
67	0.00	0.00	0.00	903.00	200.00	0.00	0.00	-0.00	-0.00	-0.00	300.00	200.00	0.00	-0.00
68	-0.00	-0.00	-0.00	903.00	200.00	0.00	-0.00	-0.00	-0.00	-0.00	300.00	200.00	0.00	-0.00
69	-0.00	-0.00	-0.00	903.00	200.00	0.00	-0.00	-0.00	-0.00	-0.00	300.00	200.00	0.00	-0.00
70	-0.00	-0.00	-0.00	903.00	200.00	0.00	-0.00	-0.00	-0.00	-0.00	300.00	200.00	0.00	-0.00
71	-0.00	-0.00	-0.00	903.00	200.00	0.00	-0.00	-0.00	-0.00	-0.00	300.00	200.00	0.00	-0.00
72	0.00	0.00	0.00	903.00	200.00	0.00	0.00	-0.00	-0.00	-0.00	300.00	200.00	0.00	-0.00
73	-0.00	-0.00	-0.00	903.00	200.00	0.00	-0.00	-0.00	-0.00	-0.00	300.00	200.00	0.00	-0.00
74	-0.00	-0.00	-0.00	903.00	200.00	0.00	-0.00	-0.00	-0.00	-0.00	300.00	200.00	0.00	-0.00
75	-0.00	-0.00	-0.00	903.00	200.00	0.00	-0.00	-0.00	-0.00	-0.00	300.00	200.00	0.00	-0.00
76	-0.00	-0.00	-0.00	903.00	200.00	0.00	-0.00	-0.00	-0.00	-0.00	300.00	200.00	0.00	-0.00
77	0.00	0.00	0.00	903.00	200.00	0.00	0.00	-0.00	-0.00	-0.00	300.00	200.00	0.00	-0.00
78	-0.00	-0.00	-0.00	903.00	200.00	0.00	-0.00	-0.00	-0.00	-0.00	300.00	200.00	0.00	-0.00
79	0.00	0.00	0.00	903.00	200.00	0.00	0.00	-0.00	-0.00	-0.00	300.00	200.00	0.00	-0.00
80	-0.00	-0.00	-0.00	903.00	200.00	0.00	-0.00	-0.00	-0.00	-0.00	300.00	200.00	0.00	-0.00
81	-0.00	-0.00	-0.00	903.00	200.00	0.00	-0.00	-0.00	-0.00	-0.00	300.00	200.00	0.00	-0.00
82	-0.00	-0.00	-0.00	903.00	200.00	0.00	-0.00	-0.00	-0.00	-0.00	300.00	200.00	0.00	-0.00
83	-0.00	-0.00	-0.00	903.00	200.00	0.00	-0.00	-0.00	-0.00	-0.00	300.00	200.00	0.00	-0.00
84	-0.00	-0.00	-0.00	903.00	200.00	0.00	-0.00	-0.00	-0.00	-0.00	300.00	200.00	0.00	-0.00
85	-0.00	-0.00	-0.00	903.00	200.00	0.00	-0.00	-0.00	-0.00	-0.00	300.00	200.00	0.00	-0.00
86	-0.00	-0.00	-0.00	903.00	200.00	0.00	-0.00	-0.00	-0.00	-0.00	300.00	200.00	0.00	-0.00
87	-0.00	-0.00	-0.00	903.00	200.00	0.00	-0.00	-0.00	-0.00	-0.00	300.00	200.00	0.00	-0.00
88	-0.00	-0.00	-0.00	903.00	200.00	0.00	-0.00	-0.00	-0.00	-0.00	300.00	200.00	0.00	-0.00
89	-0.00	-0.00	-0.00	903.00	200.00	0.00	-0.00	-0.00	-0.00	-0.00	300.00	200.00	0.00	-0.00
90	-0.00	-0.00	-0.00	903.00	200.00	0.00	-0.00	-0.00	-0.00	-0.00	300.00	200.00	0.00	-0.00
91	-0.00	-0.00	-0.00	903.00	200.00	0.00	-0.00	-0.00	-0.00	-0.00	300.00	200.00	0.00	-0.00
92	-0.00	-0.00	-0.00	903.00	200.00	0.00	-0.00	-0.00	-0.00	-0.00	300.00	200.00	0.00	-0.00
93	-0.00	-0.00	-0.00	903.00	200.00	0.00	-0.00	-0.00	-0.00	-0.00	300.00	200.00	0.00	-0.00
94	-0.00	-0.00	-0.00	903.00	200.00	0.00	-0.00	-0.00	-0.00	-0.00	300.00	200.00	0.00	-0.00
95	-0.00	-0.00	-0.00	903.00	200.00	0.00	-0.00	-0.00	-0.00	-0.00	300.00	200.00	0.00	-0.00
96	-0.00	-0.00	-0.00	903.00	200.00	0.00	-0.00	-0.00	-0.00	-0.00	300.00	200.00	0.00	-0.00
97	-0.00	-0.00	-0.00	903.00	200.00	0.00	-0.00	-0.00	-0.00	-0.00	300.00	200.00	0.00	-0.00
98	-0.00	-0.00	-0.00	903.00	200.00	0.00	-0.00	-0.00	-0.00	-0.00	300.00	200.00	0.00	-0.00
99	-0.00	-0.00	-0.00	903.00	200.00	0.00	-0.00	-0.00	-0.00	-0.00	300.00	200.00	0.00	-0.00
100	-0.00	-0.00	-0.00	903.00	200.00	0.00	-0.00	-0.00	-0.00	-0.00	300.00	200.00	0.00	-0.00
101	-0.00	-0.00	-0.00	903.00	200.00	0.00	-0.00	-0.00	-0.00	-0.00	300.00	200.00	0.00	-0.00
102	-0.00	-0.00	-0.00	903.00	200.00	0.00	-0.00	-0.00	-0.00	-0.00	300.00	200.00	0.00	-0.00
103	0.00	0.00	0.00	903.00	200.00	0.00	0.00	-0.00	-0.00	-0.00	300.00	200.00	0.00	-0.00
104	0.00	0.00	0.00	903.00	200.00	0.00	0.00	-0.00	-0.00	-0.00	300.00	200.00	0.00	-0.00
105	0.00	0.00	0.00	903.00	200.00	0.00	0.00	-0.00	-0.00	-0.00	300.00	200.00	0.00	-0.00
106	-0.00	-0.00	-0.00	903.00	200.00	0.00	-0.00	-0.00	-0.00	-0.00	300.00	200.00	0.00	-0.00
107	0.00	0.00	0.00	903.00	200.00	0.00	0.00	-0.00	-0.00	-0.00	300.00	200.00	0.00	-0.00
108	-0.00	-0.00	-0.00	903.00	200.00	0.00	-0.00	-0.00	-0.00	-0.00	300.00	200.00	0.00	-0.00
109	-0.00	-0.00	-0.00	903.00	200.00	0.00	-0.00	-0.00	-0.00	-0.00	300.00	200.00	0.00	-0.00
110	-0.00	-0.00	-0.00	903.00	200.00	0.00	-0.00	-0.00	-0.00	-0.00	300.00	200.00	0.00	-0.00
111	-0.00	-0.00	-0.00	903.00	200.00	0.00	-0.00	-0.00	-0.00	-0.00	300.00	200.00	0.00	-0.00
112	-0.00	-0.00	-0.00	903.00	200.00	0.00	-0.00	-0.00	-0.00	-0.00	300.00	200.00	0.00	-0.00
113	-0.00	-0.00	-0.00	903.00	200.00	0.00	-0.00	-0.00	-0.00	-0.00	300.00	200.00	0.00	-0.00
114	-0.00	-0.00	-0.00	903.00	200.00	0.00	-0.00	-0.00	-0.00	-0.00	300.00	200.00	0.00	-0.00
115	0.00	0.00	0.00	903.00	200.00	0.00	0.00	-0.00	-0.00	-0.00	300.00	200.00	0.00	-0.00
116	0.00	0.00	0.00	903.00	200.00	0.00	0.00	-0.00	-0.00	-0.00	300.00	200.00	0.00	-0.00
117	-0.00	-0.00	-0.00	903.00	200.00	0.00	-0.00	-0.00	-0.00	-0.00	300.00	200.00	0.00	-0.00
118	-0.00	-0.00	-0.00	903.00	200.00	0.00	-0.00	-0.00	-0.00	-0.00	300.00	200.00	0.00	-0.00
119	-0.00	-0.00	-0.00	903.00	200.00	0.00	-0.00	-0.00	-0.00	-0.00	300.00	200.00	0.00	-0.00
120	-0.00	-0.00	-0.00	903.00	200.00	0.00	-0.00	-0.00	-0.00	-0.00	300.00	200.00	0.00	-0.00
121	-0.00	-0.00	-0.00	903.00	200.00	0.00	-0.00	-0.00	-0.00	-0.00	300.00	200.00	0.00	-0.00
122	-0.00	-0.00	-0.00	903.00	200.00	0.00	-0.00	-0.00	-0.00	-0.00	300.00	200.00	0.00	-0.00
123	0.00	0.00	0.00	903.00	200.00	0.00	0.00	-0.00	-0.00	-0.00	300.00	200.00	0.00	-0.00
124	-0.00	-0.00	-0.00	903.00	200.00	0.00	-0.00	-0.00	-0.00	-0.00	300.00	200.00	0.00	-0.00
125	-0.00	-0.00	-0.00	903.00	200.00	0.00	-0.00	-0.00	-0.00	-0.00	300.00	200.00	0.00	-0.00
126	-0.00	-0.00	-0.00	903.00	200.00	0.00	-0.00	-0.00	-0.00	-0.00	300.00	200.00	0.00	-0.00
127	0.00	0.00	0.00	903.00	200.00	0.00	0.00	-0.00	-0.00	-0.00	300.00	200.00	0.00	-0.00
128	-0.00	-0.00	-0.00	903.00	200.00	0.00	-0.00	-0.00	-0.00	-0.00	300.00	200.00	0.00	-0.00
129	0.00	0.00	0.00	903.00	200.00	0.00	0.00	-0.00	-0.00	-0.00	300.00	200.00	0.00	-0.00
130	0.00	0.00	0.00	903.00	200.00	0.00	0.00	-0.00	-0.00	-0.00	300.00	200.00	0.00	-0.00
131	-0.00	-0.00	-0.00	903.00	200.00	0.00	-0.00	-0.00	-0.00	-0.00	300.00	200.00	0.00	-0.00
132	0.00	0.00	0.00	903.00	200.00	0.00	0.00	-0.00	-0.00	-0.00	300.00	200.00	0.00	-0.00
133	-0.00	-0.00	-0.00	903.00	200.00	0.00	-0.00	-0.00	-0.00	-0.00	300.00	200.00	0.00	-0.00
134	-0.00	-0.00	-0.00	903.00	200.00	0.00	-0.00	-0.00	-0.00	-0.00	300.00	200.00	0.00	-0.00
135	0.00	0.00	0.00	903.00	200.00	0.00	0.00	-0.00	-0.00	-0.00	300.00	200.00	0.00	-0.00
136	0.00	0.00	0.00	903.00	200.00	0.00	0.00	-0.00	-0.00	-0.00	300.00	200.00	0.00	-0.00
137	0.00	0.00	0.00	903.00	200.00	0.00	0.00	-0.00	-0.00	-0.00	300.00	200.00	0.00	-0.00
138	0.00	0.00	0.00	903.00	200.00	0.00	0.00	-0.00	-0.00	-0.00	300.00	200.00	0.00	-0.00
139	-0.00	-0.00	-0.00	903.00	200.00	0.00	-0.00	-0.00	-0.00	-0.00	300.00	200.00	0.00	-0.00
140	-0.00	-0.00	-0.00	903.00	200.00	0.00	-0.00	-0.00	-0.00	-0.00	300.00	200.00	0.00	-0.00
141	-0.00	-0.00	-0.00	903.00	200.00	0.00	-0.00	-0.00	-0.00	-0.00	300.00	200.00	0.00	-0.00
142	-0.00	-0.00	-0.00	903.00	200.00	0.00	-0.00	-0.00	-0.00	-0.00	300.00	200.00	0.00	-0.00
143	-0.00	-0.00	-0.00	903.00	200.00	0.00	-0.00	-0.00	-0.00	-0.00	300.00	200.00	0.00	-0.00
144	-0.00	-0.00	-0.00	903.00	200.00	0.00	-0.00	-0.00	-0.00	-0.00	300.00	200.00	0.00	-0.00
145	-0.00	-0.00	-0.00	903.00	200.00	0.00	-0.00	-0.00	-0.00	-0.00	300.00	200.00	0.00	-0.00
146	-0.00	-0.00	-0.00	903.00	200.00	0.00	-0.00	-0.00	-0.00	-0.00	300.00	200.00	0.00	-0.00
147	-0.00	-0.00	-0.00	903.00	200.00	0.00	-0.00	-0.00	-0.00	-0.00	300.00	200.00	0.00	-0.00
148	-0.00	-0.00	-0.00	903.00	200.00	0.00	-0.00	-0.00	-0.00	-0.00	300.00	200.00	0.00	-0.00
149	-0.00	-0.00	-0.00	903.00	200.00	0.00	-0.00	-0.00	-0.00	-0.00	300.00	200.00	0.00	-0.00
150	-0.00	-0.00	-0.00	903.00	200.00	0.00	-0.00	-0.00	-0.00	-0.00	300.00	200.00	0.00	-0.00
151	-0.00	-0.00	-0.00	903.00	200.00	0.00	-0.00	-0.00	-0.00	-0.00	300.00	200.00	0.00	-0.00
152	-0.00	-0.00	-0.00	903.00	200.00	0.00	-0.00	-0.00	-0.00	-0.00	300.00	200.00	0.00	-0.00
153	-0.00	-0.00	-0.00	903.00	200.00	0.00	-0.00	-0.00	-0.00	-0.00	300.00	200.00	0.00	-0.00
154	0.00	0.00	0.00	903.00	200.00	0.00	0.00	-0.00	-0.00	-0.00	300.00	200.00	0.00	-0.00
155	-0.00	-0.00	-0.00	903.00	200.00	0.00	-0.00	-0.00	-0.00	-0.00	300.00	200.00	0.00	-0.00
156	-0.00	-0.00	-0.00	903.00	200.00	0.00	-0.00	-0.00	-0.00	-0.00	300.00	200.00	0.00	-0.00
157	-0.00	-0.00	-0.00	903.00	200.00	0.00	-0.00	-0.00	-0.00	-0.00	300.00	200.00	0.00	-0.00
158	-0.00	-0.00	-0.00	903.00	200.00	0.00	-0.00	-0.00	-0.00	-0.00	300.00	200.00	0.00	-0.00
159	0.00	0.00	0.00	903.00	200.00	0.00	0.00	-0.00	-0.00	-0.00	300.00	200.00	0.00	-0.00
160	0.00	0.00	0.00	903.00	200.00	0.00	0.00	-0.00	-0.00	-0.00	300.00	200.00	0.00	-0.00
161	-0.00	-0.00	-0.00	903.00	200.00	0.00	-0.00	-0.00	-0.00	-0.00	300.00	200.00	0.00	-0.00
162	-0.00	-0.00	-0.00	903.00	200.00	0.00	-0.00	-0.00	-0.00	-0.00	300.00	200.00	0.00	-0.00
163	0.00	0.00	0.00	903.00	200.00	0.00	0.00	-0.00	-0.00	-0.00	300.00	200.00	0.00	-0.00
164	-0.00	-0.00	-0.00	903.00	200.00	0.00	-0.00	-0.00	-0.00	-0.00	300.00	200.00	0.00	-0.00
165	-0.00	-0.00	-0.00	903.00	200.00	0.00	-0.00	-0.00	-0.00	-0.00	300.00	200.00	0.00	-0.00
166	-0.00	-0.00	-0.00	903.00	200.00	0.00	-0.00	-0.00	-0.00	-0.00	300.00	200.00	0.00	-0.00
167	-0.00	-0.00	-0.00	903.00	200.00	0.00	-0.00	-0.00	-0.00	-0.00	300.00	200.00	0.00	-0.00
168	-0.00	-0.00	-0.00	903.00	200.00	0.00	-0.00	-0.00	-0.00	-0.00	300.00	200.00	0.00	-0.00
169	-0.00	-0.00	-0.00	903.00	200.00	0.00	-0.00	-0.00	-0.00	-0.00	300.00	200.00	0.00	-0.00
170	-0.00	-0.00	-0.00	903.00	200.00	0.00	-0.00	-0.00	-0.00	-0.00	300.00	200.00	0.00	-0.00
171	-0.00	-0.00	-0.00	903.00	200.00	0.00	-0.00	-0.00	-0.00	-0.00	300.00	200.00	0.00	-0.00
172	0.00	0.00	0.00	903.00	200.00	0.00	0.00	-0.00	-0.00	-0.00	300.00	200.00	0.00	-0.00
173	-0.00	-0.00	-0.00	903.00	200.00	0.00	-0.00	-0.00	-0.00	-0.00	300.00	200.00	0.00	-0.00
174	0.00	0.00	0.00	903.00	200.00	0.00	0.00	-0.00	-0.00	-0.00	300.00	200.00	0.00	-0.00
175	-0.00	-0.00	-0.00	903.00	200.00	0.00	-0.00	-0.00	-0.00	-0.00	300.00	200.00	0.00	-0.00
176	0.00	0.00	0.00	903.00	200.00	0.00	0.00	-0.00	-0.00	-0.00	300.00	200.00	0.00	-0.00
177	-0.00	-0.00	-0.00	903.00	200.00	0.00	-0.00	-0.00	-0.00	-0.00	300.00	200.00	0.00	-0.00
178	-0.00	-0.00	-0.00	903.00	200.00	0.00	-0.00	-0.00	-0.00	-0.00	300.00	200.00	0.00	-0.00
179	-0.00	-0.00	-0.00	903.00	200.00	0.00	-0.00	-0.00	-0.00	-0.00	300.00	200.00	0.00	-0.00
180	-0.00	-0.00	-0.00	903.00	200.00	0.00	-0.00	-0.00	-0.00	-0.00	300.00	200.00	0.00	-0.00
181	0.00	0.00	0.00	903.00	200.00	0.00	0.00	-0.00	-0.00	-0.00	300.00	200.00	0.00	-0.00
182	-0.00	-0.00	-0.00	903.00	200.00	0.00	-0.00	-0.00	-0.00	-0.00	300.00	200.00	0.00	-0.00
183	-0.00	-0.00	-0.00	903.00	200.00	0.00	-0.00	-0.00	-0.00	-0.00	300.00	200.00	0.00	-0.00
184	-0.00	-0.00	-0.00	903.00	200.00	0.00	-0.00	-0.00	-0.00	-0.00	300.00	200.00	0.00	-0.00
185	-0.00	-0.00	-0.00	903.00	200.00	0.00	-0.00	-0.00	-0.00	-0.00	300.00	200.00	0.00	-0.00
186	-0.00	-0.00	-0.00	903.00	200.00	0.00	-0.00	-0.00	-0.00	-0.00	300.00	200.00	0.00	-0.00
187	0.00	0.00	0.00	903.00	200.00	0.00	0.00	-0.00	-0.00	-0.00	300.00	200.00	0.00	-0.00
188	-0.00	-0.00	-0.00	903.00	200.00	0.00	-0.00	-0.00	-0.00	-0.00	300.00	200.00	0.00	-0.00
189	-0.00	-0.00	-0.00	903.00	200.00	0.00	-0.00	-0.00	-0.00	-0.00	300.00	200.00	0.00	-0.00
190	0.00	0.00	0.00	903.00	200.00	0.00	0.00	-0.00	-0.00	-0.00	300.00	200.00	0.00	-0.00
191	-0.00	-0.00	-0.00	903.00	200.00	0.00	-0.00	-0.00	-0.00	-0.00	300.00	200.00	0.00	-0.00
192	-0.00	-0.00	-0.00	903.00	200.00	0.00	-0.00	-0.00	-0.00	-0.00	300.00	200.00	0.00	-0.00
193	-0.00	-0.00	-0.00	903.00	200.00	0.00	-0.00	-0.00	-0.00	-0.00	300.00	200.00	0.00	-0.00
194	-0.00	-0.00	-0.00	903.00	200.00	0.00	-0.00	-0.00	-0.00	-0.00	300.00	200.00	0.00	-0.00
195	-0.00	-0.00	-0.00	903.00	200.00	0.00	-0.00	-0.00	-0.00	-0.00	300.00	200.00	0.00	-0.00
196	-0.00	-0.00	-0.00	903.00	200.00	0.00	-0.00	-0.00	-0.00	-0.00	300.00	200.00	0.00	-0.00
197	-0.00	-0.00	-0.00	903.00	200.00	0.00	-0.00	-0.00	-0.00	-0.00	300.00	200.00	0.00	-0.00
198	-0.00	-0.00	-0.00	903.00	200.00	0.00	-0.00	-0.00	-0.00	-0.00	300.00	200.00	0.00	-0.00
199	-0.00	-0.00	-0.00	903.00	200.00	0.00	-0.00	-0.00	-0.00	-0.00	300.00	200.00	0.00	-0.00
200	-0.00	-0.00	-0.00	903.00	200.00	0.00	-0.00	-0.00	-0.00	-0.00	300.00	200.00	0.00	-0.00
201	0.00	0.00	0.00	903.00	200.00	0.00	0.00	-0.00	-0.00	-0.00	300.00	200.00	0.00	-0.00
202	-0.00	-0.00	-0.00	903.00	200.00	0.00	-0.00	-0.00	-0.00	-0.00	300.00	200.00	0.00	-0.00
203	-0.00	-0.00	-0.00	903.00	200.00	0.00	-0.00	-0.00	-0.00	-0.00	300.00	200.00	0.00	-0.00
204	-0.00	-0.00	-0.00	903.00	200.00	0.00	-0.00	-0.00	-0.00	-0.00	300.00	200.00	0.00	-0.00
205	-0.00	-0.00	-0.00	903.00	200.00	0.00	-0.00	-0.00	-0.00	-0.00	300.00	200.00	0.00	-0.00
206	-0.00	-0.00	-0.00	903.00	200.00	0.00	-0.00	-0.00	-0.00	-0.00	300.00	200.00	0.00	-0.00
207	-0.00	-0.00	-0.00	903.00	200.00	0.00	-0.00	-0.00	-0.00	-0.00	300.00	200.00	0.00	-0.00
208	-0.00	-0.00	-0.00	903.00	200.00	0.00	-0.00	-0.00	-0.00	-0.00	300.00	200.00	0.00	-0.00
209	-0.00	-0.00	-0.00	903.00	200.00	0.00	-0.00	-0.00	-0.00	-0.00	300.00	200.00	0.00	-0.00
210	-0.00	-0.00	-0.00	903.00	200.00	0.00	-0.00	-0.00	-0.00	-0.00	300.00	200.00	0.00	-0.00
211	-0.00	-0.00	-0.00	903.00	200.00	0.00	-0.00	-0.00	-0.00	-0.00	300.00	200.00	0.00	-0.00
212	-0.00	-0.00	-0.00	903.00	200.00	0.00	-0.00	-0.00	-0.00	-0.00	300.00	200.00	0.00	-0.00
213	-0.00	-0.00	-0.00	903.00	200.00	0.00	-0.00	-0.00	-0.00	-0.00	300.00	200.00	0.00	-0.00
214	0.00	0.00	0.00	903.00	200.00	0.00	0.00	-0.00	-0.00	-0.00	300.00	200.00	0.00	-0.00
215	-0.00	-0.00	-0.00	903.00	200.00	0.00	-0.00	-0.00	-0.00	-0.00	300.00	200.00	0.00	-0.00
216	0.00	0.00	0.00	903.00	200.00	0.00	0.00	-0.00	-0.00	-0.00	300.00	200.00	0.00	-0.00
217	-0.00	-0.00	-0.00	903.00	200.00	0.00	-0.00	-0.00	-0.00	-0.00	300.00	200.00	0.00	-0.00
218	0.00	0.00	0.00	903.00	200.00	0.00	0.00	-0.00	-0.00	-0.00	300.00	200.00	0.00	-0.00
219	-0.00	-0.00	-0.00	903.00	200.00	0.00	-0.00	-0.00	-0.00	-0.00	300.00	200.00	0.00	-0.00
220	-0.00	-0.00	-0.00	903.00	200.00	0.00	-0.00	-0.00	-0.00	-0.00	300.00	200.00	0.00	-0.00
221	-0.00	-0.00	-0.00	903.00	200.00	0.00	-0.00	-0.00	-0.00	-0.00	300.00	200.00	0.00	-0.00
222	0.00	0.00	0.00	903.00	200.00	0.00	0.00	-0.00	-0.00	-0.00	300.00	200.00	0.00	-0.00
223	-0.00	-0.00	-0.00	903.00	200.00	0.00	-0.00	-0.00	-0.00	-0.00	300.00	200.00	0.00	-0.00
224	-0.00	-0.00	-0.00	903.00	200.00	0.00	-0.00	-0.00	-0.00	-0.00	300.00	200.00	0.00	-0.00
225	-0.00	-0.00	-0.00	903.00	200.00	0.00	-0.00	-0.00	-0.00	-0.00	300.00	200.00	0.00	-0.00
226	-0.00	-0.00	-0.00	903.00	200.00	0.00	-0.00	-0.00	-0.00	-0.00	300.00	200.00	0.00	-0.00
227	0.00	0.00	0.00	903.00	200.00	0.00	0.00	-0.00	-0.00	-0.00	300.00	200.00	0.00	-0.00
228	0.00	0.00	0.00	903.00	200.00	0.00	0.00	-0.00	-0.00	-0.00	300.00	200.00	0.00	-0.00
229	-0.00	-0.00	-0.00	903.00	200.00	0.00	-0.00	-0.00	-0.00	-0.00	300.00	200.00	0.00	-0.00
230	-0.00	-0.00	-0.00	903.00	200.00	0.00	-0.00	-0.00	-0.00	-0.00	300.00	200.00	0.00	-0.00
231	-0.00	-0.00	-0.00	903.00	200.00	0.00	-0.00	-0.00	-0.00	-0.00	300.00	200.00	0.00	-0.00
232	-0.00	-0.00	-0.00	903.00	200.00	0.00	-0.00	-0.00	-0.00	-0.00	300.00	200.00	0.00	-0.00
233	-0.00	-0.00	-0.00	903.00	200.00	0.00	-0.00	-0.00	-0.00	-0.00	300.00	200.00	0.00	-0.00
234	0.00	0.00	0.00	903.00	200.00	0.00	0.00	-0.00	-0.00	-0.00	300.00	200.00	0.00	-0.00
235	0.00	0.00	0.00	903.00	200.00	0.00	0.00	-0.00	-0.00	-0.00	300.00	200.00	0.00	-0.00
236	-0.00	-0.00	-0.00	903.00	200.00	0.00	-0.00	-0.00	-0.00	-0.00	300.00	200.00	0.00	-0.00
237	0.00	0.00	0.00	903.00	200.00	0.00	0.00	-0.00	-0.00	-0.00	300.00	200.00	0.00	-0.00
238	-0.00	-0.00	-0.00	903.00	200.00	0.00	-0.00	-0.00	-0.00	-0.00	300.00	200.00	0.00	-0.00
239	-0.00	-0.00	-0.00	903.00	200.00	0.00	-0.00	-0.00	-0.00	-0.00	300.00	200.00	0.00	-0.00
240	-0.00	-0.00	-0.00	903.00	200.00	0.00	-0.00	-0.00	-0.00	-0.00	300.00	200.00	0.00	-0.00
241	-0.00	-0.00	-0.00	903.00	200.00	0.00	-0.00	-0.00	-0.00	-0.00	300.00	200.00	0.00	-0.00
242	-0.00	-0.00	-0.00	903.00	200.00	0.00	-0.00	-0.00	-0.00	-0.00	300.00	200.00	0.00	-0.00
243	-0.00	-0.00	-0.00	903.00	200.00	0.00	-0.00	-0.00	-0.00	-0.00	300.00	200.00	0.00	-0.00
244	0.00	0.00	0.00	903.00	200.00	0.00	0.00	-0.00	-0.00	-0.00	300.00	200.00	0.00	-0.00
245	-0.00	-0.00	-0.00	903.00	200.00	0.00	-0.00	-0.00	-0.00	-0.00	300.00	200.00	0.00	-0.00
246	-0.00	-0.00	-0.00	903.00	200.00	0.00	-0.00	-0.00	-0.00	-0.00	300.00	200.00	0.00	-0.00
247	-0.00	-0.00	-0.00	903.00	200.00	0.00	-0.00	-0.00	-0.00	-0.00	300.00	200.00	0.00	-0.00
248	0.00	0.00	0.00	903.00	200.00	0.00	0.00	-0.00	-0.00	-0.00	300.00	200.00	0.00	-0.00
249	-0.00	-0.00	-0.00	903.00	200.00	0.00	-0.00	-0.00	-0.00	-0.00	300.00	200.00	0.00	-0.00
250	-0.00	-0.00	-0.00	903.00	200.00	0.00	-0.00	-0.00	-0.00	-0.00	300.00	200.00	0.00	-0.00
251	-0.00	-0.00	-0.00	903.00	200.00	0.00	-0.00	-0.00	-0.00	-0.00	300.00	200.00	0.00	-0.00
252	-0.00	-0.00	-0.00	903.00	200.00	0.00	-0.00	-0.00	-0.00	-0.00	300.00	200.00	0.00	-0.00
253	0.00	0.00	0.00	903.00	200.00	0.00	0.00	-0.00	-0.00	-0.00	300.00	200.00	0.00	-0.00
254	-0.00	-0.00	-0.00	903.00	200.00	0.00	-0.00	-0.00	-0.00	-0.00	300.00	200.00	0.00	-0.00
255	-0.00	-0.00	-0.00	903.00	200.00	0.00	-0.00	-0.00	-0.00	-0.00	300.00	200.00	0.00	-0.00
256	0.00	0.00	0.00	903.00	200.00	0.00	0.00	-0.00	-0.00	-0.00	300.00	200.00	0.00	-0.00
257	-0.00	-0.00	-0.00	903.00	200.00	0.00	-0.00	-0.00	-0.00	-0.00	300.00	200.00	0.00	-0.00
258	-0.00	-0.00	-0.00	903.00	200.00	0.00	-0.00	-0.00	-0.00	-0.00	300.00	200.00	0.00	-0.00
259	-0.00	-0.00	-0.00	903.00	200.00	0.00	-0.00	-0.00	-0.00	-0.00	300.00	200.00	0.00	-0.00
260	-0.00	-0.00	-0.00	903.00	200.00	0.00	-0.00	-0.00	-0.00	-0.00	300.00	200.00	0.00	-0.00
261	-0.00	-0.00	-0.00	903.00	200.00	0.00	-0.00	-0.00	-0.00	-0.00	300.00	200.00	0.00	-0.00
262	-0.00	-0.00	-0.00	903.00	200.00	0.00	-0.00	-0.00	-0.00	-0.00	300.00	200.00	0.00	-0.00
263	-0.00	-0.00	-0.00	903.00	200.00	0.00	-0.00	-0.00	-0.00	-0.00	300.00	200.00	0.00	-0.00
264	-0.00	-0.00	-0.00	903.00	200.00	0.00	-0.00	-0.00	-0.00	-0.00	300.00	200.00	0.00	-0.00
265	-0.00	-0.00	-0.00	903.00	200.00	0.00	-0.00	-0.00	-0.00	-0.00	300.00	200.00	0.00	-0.00
266	-0.00	-0.00	-0.00	903.00	200.00	0.00	-0.00	-0.00	-0.00	-0.00	300.00	200.00	0.00	-0.00
267	-0.00	-0.00	-0.00	903.00	200.00	0.00	-0.00	-0.00	-0.00	-0.00	300.00	200.00	0.00	-0.00
268	-0.00	-0.00	-0.00	903.00	200.00	0.00	-0.00	-0.00	-0.00	-0.00	300.00	200.00	0.00	-0.00
269	0.00	0.00	0.00	903.00	200.00	0.00	0.00	-0.00	-0.00	-0.00	300.00	200.00	0.00	-0.00
270	-0.00	-0.00	-0.00	903.00	200.00	0.00	-0.00	-0.00	-0.00	-0.00	300.00	200.00	0.00	-0.00
271	-0.00	-0.00	-0.00	903.00	200.00	0.00	-0.00	-0.00	-0.00	-0.00	300.00	200.00	0.00	-0.00
272	-0.00	-0.00	-0.00	903.00	200.00	0.00	-0.00	-0.00	-0.00	-0.00	300.00	200.00	0.00	-0.00
273	-0.00	-0.00	-0.00	903.00	200.00	0.00	-0.00	-0.00	-0.00	-0.00	300.00	200.00	0.00	-0.00
274	-0.00	-0.00	-0.00	903.00	200.00	0.00	-0.00	-0.00	-0.00	-0.00	300.00	200.00	0.00	-0.00
275	0.00	0.00	0.00	903.00	200.00	0.00	0.00	-0.00	-0.00	-0.00	300.00	200.00	0.00	-0.00
276	-0.00	-0.00	-0.00	903.00	200.00	0.00	-0.00	-0.00	-0.00	-0.00	300.00	200.00	0.00	-0.00
277	-0.00	-0.00	-0.00	903.00	200.00	0.00	-0.00	-0.00	-0.00	-0.00	300.00	200.00	0.00	-0.00
278	-0.00	-0.00	-0.00	903.00	200.00	0.00	-0.00	-0.00	-0.00	-0.00	300.00	200.00	0.00	-0.00
279	-0.00	-0.00	-0.00	903.00	200.00	0.00	-0.00	-0.00	-0.00	-0.00	300.00	200.00	0.00	-0.00
280	-0.00	-0.00	-0.00	903.00	200.00	0.00	-0.00	-0.00	-0.00	-0.00	300.00	200.00	0.00	-0.00
281	0.00	0.00	0.00	903.00	200.00	0.00	0.00	-0.00	-0.00	-0.00	300.00	200.00	0.00	-0.00
282	-0.00	-0.00	-0.00	903.00	200.00	0.00	-0.00	-0.00	-0.00	-0.00	300.00	200.00	0.00	-0.00
283	0.00	0.00	0.00	903.00	200.00	0.00	0.00	-0.00	-0.00	-0.00	300.00	200.00	0.00	-0.00
284	-0.00	-0.00	-0.00	903.00	200.00	0.00	-0.00	-0.00	-0.00	-0.00	300.00	200.00	0.00	-0.00
285	0.00	0.00	0.00	903.00	200.00	0.00	0.00	-0.00	-0.00	-0.00	300.00	200.00	0.00	-0.00
286	-0.00	-0.00	-0.00	903.00	200.00	0.00	-0.00	-0.00	-0.00	-0.00	300.00	200.00	0.00	-0.00
287	-0.00	-0.00	-0.00	903.00	200.00	0.00	-0.00	-0.00	-0.00	-0.00	300.00	200.00	0.00	-0.00
288	0.00	0.00	0.00	903.00	200.00	0.00	0.00	-0.00	-0.00	-0.00	300.00	200.00	0.00	-0.00
289	-0.00	-0.00	-0.00	903.00	200.00	0.00	-0.00	-0.00	-0.00	-0.00	300.00	200.00	0.00	-0.00
290	0.00	0.00	0.00	903.00	200.00	0.00	0.00	-0.00	-0.00	-0.00	300.00	200.00	0.00	-0.00
291	0.00	0.00	0.00	903.00	200.00	0.00	0.00	-0.00	-0.00	-0.00	300.00	200.00	0.00	-0.00
292	-0.00	-0.00	-0.00	903.00	200.00	0.00	-0.00	-0.00	-0.00	-0.00	300.00	200.00	0.00	-0.00
293	-0.00	-0.00	-0.00	903.00	200.00	0.00	-0.00	-0.00	-0.00	-0.00	300.00	200.00	0.00	-0.00
294	-0.00	-0.00	-0.00	903.00	200.00	0.00	-0.00	-0.00	-0.00	-0.00	300.00	200.00	0.00	-0.00
295	-0.00	-0.00	-0.00	903.00	200.00	0.00	-0.00	-0.00	-0.00	-0.00	300.00	200.00	0.00	-0.00
296	-0.00	-0.00	-0.00	903.00	200.00	0.00	-0.00	-0.00	-0.00	-0.00	300.00	200.00	0.00	-0.00
297	-0.00	-0.00	-0.00	903.00	200.00	0.00	-0.00	-0.00	-0.00	-0.00	300.00	200.00	0.00	-0.00
298	-0.00	-0.00	-0.00	903.00	200.00	0.00	-0.00	-0.00	-0.00	-0.00	300.00	200.00	0.00	-0.00
299	-0.00	-0.00	-0.00	903.00	200.00	0.00	-0.00	-0.00	-0.00	-0.00	300.00	200.00	0.00	-0.00
300	0.00	0.00	0.00	903.00	200.00	0.00	0.00	-0.00	-0.00	-0.00	300.00	200.00	0.00	-0.00
301	0.00	0.00	0.00	903.00	200.00	0.00	0.00	-0.00	-0.00	-0.00	300.00	200.00	0.00	-0.00
302	-0.00	-0.00	-0.00	903.00	200.00	0.00	-0.00	-0.00	-0.00	-0.00	300.00	200.00	0.00	-0.00
303	-0.00	-0.00	-0.00	903.00	200.00	0.00	-0.00	-0.00	-0.00	-0.00	300.00	200.00	0.00	-0.00
304	-0.00	-0.00	-0.00	903.00	200.00	0.00	-0.00	-0.00	-0.00	-0.00	300.00	200.00	0.00	-0.00
305	-0.00	-0.00	-0.00	903.00	200.00	0.00	-0.00	-0.00	-0.00	-0.00	300.00	200.00	0.00	-0.00
306	-0.00	-0.00	-0.00	903.00	200.00	0.00	-0.00	-0.00	-0.00	-0.00	300.00	200.00	0.00	-0.00
307	-0.00	-0.00	-0.00	903.00	200.00	0.00	-0.00	-0.00	-0.00	-0.00	300.00	200.00	0.00	-0.00
308	0.00	0.00	0.00	903.00	200.00	0.00	0.00	-0.00	-0.00	-0.00	300.00	200.00	0.00	-0.00
309	-0.00	-0.00	-0.00	903.00	200.00	0.00	-0.00	-0.00	-0.00	-0.00	300.00	200.00	0.00	-0.00
310	-0.00	-0.00	-0.00	903.00	200.00	0.00	-0.00	-0.00	-0.00	-0.00	300.00	200.00	0.00	-0.00
311	-0.00	-0.00	-0.00	903.00	200.00	0.00	-0.00	-0.00	-0.00	-0.00	300.00	200.00	0.00	-0.00
312	0.00	0.00	0.00	903.00	200.00	0.00	0.00	-0.00	-0.00	-0.00	300.00	200.00	0.00	-0.00
313	-0.00	-0.00	-0.00	903.00	200.00	0.00	-0.00	-0.00	-0.00	-0.00	300.00	200.00	0.00	-0.00
314	-0.00	-0.00	-0.00	903.00	200.00	0.00	-0.00	-0.00	-0.00	-0.00	300.00	200.00	0.00	-0.00
315	-0.00	-0.00	-0.00	903.00	200.00	0.00	-0.00	-0.00	-0.00	-0.00	300.00	200.00	0.00	-0.00
316	-0.00	-0.00	-0.00	903.00	200.00	0.00	-0.00	-0.00	-0.00	-0.00	300.00	200.00	0.00	-0.00
317	9.16	-0.61	12.36	1017.81	269.14	0.00	428.38	-0.00	-0.00	-0.00	300.00	200.00	0.00	-0.00
318	-0.00	-0.00	-0.00	903.00	200.00	0.00	-0.00	-0.00	-0.00	-0.00	300.00	200.00	0.00	-0.00
319	-0.00	-0.00	-0.00	903.00	200.00	0.00	-0.00	-0.00	-0.00	-0.00	300.00	200.00	0.00	-0.00
320	-0.00	-0.00	-0.00	903.00	200.00	0.00	-0.00	-0.00	-0.00	-0.00	300.00	200.00	0.00	-0.00
321	-0.00	-0.00	-0.00	903.00	200.00	0.00	-0.00	-0.00	-0.00	-0.00	300.00	200.00	0.00	-0.00
322	-0.00	-0.00	-0.00	903.00	200.00	0.00	-0.00	-0.00	-0.00	-0.00	300.00	200.00	0.00	-0.00
323	-0.00	-0.00	-0.00	903.00	200.00	0.00	-0.00	-0.00	-0.00	-0.00	300.00	200.00	0.00	-0.00
324	-0.00	-0.00	-0.00	903.00	200.00	0.00	-0.00	-0.00	-0.00	-0.00	300.00	200.00	0.00	-0.00
325	-0.00	-0.00	-0.00	903.00	200.00	0.00	-0.00	-0.00	-0.00	-0.00	300.00	200.00	0.00	-0.00
326	-0.00	-0.00	-0.00	903.00	200.00	0.00	-0.00	-0.00	-0.00	-0.00	300.00	200.00	0.00	-0.00
327	-0.00	-0.00	-0.00	903.00	200.00	0.00	-0.00	-0.00	-0.00	-0.00	300.00	200.00	0.00	-0.00
328	-0.00	-0.00	-0.00	903.00	200.00	0.00	-0.00	-0.00	-0.00	-0.00	300.00	200.00	0.00	-0.00
329	-0.00	-0.00	-0.00	903.00	200.00	0.00	-0.00	-0.00	-0.00	-0.00	300.00	200.00	0.00	-0.00
330	-0.00	-0.00	-0.00	903.00	200.00	0.00	-0.00	-0.00	-0.00	-0.00	300.00	200.00	0.00	-0.00
331	-0.00	-0.00	-0.00	903.00	200.00	0.00	-0.00	-0.00	-0.00	-0.00	300.00	200.00	0.00	-0.00
332	-0.00	-0.00	-0.00	903.00	200.00	0.00	-0.00	-0.00	-0.00	-0.00	300.00	200.00	0.00	-0.00
333	-0.00	-0.00	-0.00	903.00	200.00	0.00	-0.00	-0.00	-0.00	-0.00	300.00	200.00	0.00	-0.00
334	-0.00	-0.00	-0.00	903.00	200.00	0.00	-0.00	-0.00	-0.00	-0.00	300.00	200.00	0.00	-0.00
335	-0.00	-0.00	-0.00	903.00	200.00	0.00	-0.00	-0.00	-0.00	-0.00	300.00	200.00	0.00	-0.00
336	-0.00	-0.00	-0.00	903.00	200.00	0.00	-0.00	-0.00	-0.00	-0.00	300.00	200.00	0.00	-0.00
337	-0.00	-0.00	-0.00	903.00	200.00	0.00	-0.00	-0.00	-0.00	-0.00	300.00	200.00	0.00	-0.00
338	-0.00	-0.00	-0.00	903.00	200.00	0.00	-0.00	-0.00	-0.00	-0.00	300.00	200.00	0.00	-0.00
339	-0.00	-0.00	-0.00	903.00	200.00	0.00	-0.00	-0.00	-0.00	-0.00	300.00	200.00	0.00	-0.00
340	-0.00	-0.00	-0.00	903.00	200.00	0.00	-0.00	-0.00	-0.00	-0.00	300.00	200.00	0.00	-0.00
341	-0.00	-0.00	-0.00	903.00	200.00	0.00	-0.00	-0.00	-0.00	-0.00	300.00	200.00	0.00	-0.00
342	-0.00	-0.00	-0.00	903.00	200.00	0.00	-0.00	-0.00	-0.00	-0.00	300.00	200.00	0.00	-0.00
343	-0.00	-0.00	-0.00	903.00	200.00	0.00	-0.00	-0.00	-0.00	-0.00	300.00	200.00	0.00	-0.00
344	-0.00	-0.00	-0.00	903.00	200.00	0.00	-0.00	-0.00	-0.00	-0.00	300.00	200.00	0.00	-0.00
345	-0.00	-0.00	-0.00	903.00	200.00	0.00	-0.00	-0.00	-0.00	-0.00	300.00	200.00	0.00	-0.00
346	-0.00	-0.00	-0.00	903.00	200.00	0.00	-0.00	-0.00	-0.00	-0.00	300.00	200.00	0.00	-0.00
347	-0.00	-0.00	-0.00	903.00	200.00	0.00	-0.00	-0.00	-0.00	-0.00	300.00	200.00	0.00	-0.00
348	-0.00	-0.00	-0.00	903.00	200.00	0.00	-0.00	-0.00	-0.00	-0.00	300.00	200.00	0.00	-0.00
349	-0.00	-0.00	-0.00	903.00	200.00	0.00	-0.00	-0.00	-0.00	-0.00	300.00	200.00	0.00	-0.00
350	-0.00	-0.00	-0.00	903.00	200.00	0.00	-0.00	-0.00	-0.00	-0.00	300.00	200.00	0.00	-0.00
351	-0.00	-0.00	-0.00	903.00	200.00	0.00	-0.00	-0.00	-0.00	-0.00	300.00	200.00	0.00	-0.00
352	-0.00	-0.00	-0.00	903.00	200.00	0.00	-0.00	-0.00	-0.00	-0.00	300.00	200.00	0.00	-0.00
353	-0.00	-0.00	-0.00	903.00	200.00	0.00	-0.00	-0.00	-0.00	-0.00	300.00	200.00	0.00	-0.00
354	-0.00	-0.00	-0.00	903.00	200.00	0.00	-0.00	-0.00	-0.00	-0.00	300.00	200.00	0.00	-0.00
355	-0.00	-0.00	-0.00	903.00	200.00	0.00	-0.00	-0.00	-0.00	-0.00	300.00	200.00	0.00	-0.00
356	-0.00	-0.00	-0.00	903.00	200.00	0.00	-0.00	-0.00	-0.00	-0.00	300.00	200.00	0.00	-0.00
357	-0.00	-0.00	-0.00	903.00	200.00	0.00	-0.00	-0.00	-0.00	-0.00	300.00	200.00	0.00	-0.00
358	-0.00	-0.00	-0.00	903.00	200.00	0.00	-0.00	-0.00	-0.00	-0.00	300.00	200.00	0.00	-0.00
359	-0.00	-0.00	-0.00	903.00	200.00	0.00	-0.00	-0.00	-0.00	-0.00	300.00	200.00	0.00	-0.00
360	-0.00	-0.00	-0.00	903.00	200.00	0.00	-0.00	-0.00	-0.00	-0.00	300.00	200.00	0.00	-0.00
361	-0.00	-0.00	-0.00	903.00	200.00	0.00	-0.00	-0.00	-0.00	-0.00	300.00	200.00	0.00	-0.00
362	-0.00	-0.00	-0.00	903.00	200.00	0.00	-0.00	-0.00	-0.00	-0.00	300.00	200.00	0.00	-0.00
363	-0.00	-0.00	-0.00	903.00	200.00	0.00	-0.00	-0.00	-0.00	-0.00	300.00	200.00	0.00	-0.00
364	-0.00	-0.00	-0.00	903.00	200.00	0.00	-0.00	-0.00	-0.00	-0.00	300.00	200.00	0.00	-0.00
365	-0.00	-0.00	-0.00	903.00	200.00	0.00	-0.00	-0.00	-0.00	-0.00	300.00	200.00	0.00	-0.00
366	-0.00	-0.00	-0.00	903.00	200.00	0.00	-0.00	-0.00	-0.00	-0.00	300.00	200.00	0.00	-0.00
367	-0.00	-0.00	-0.00	903.00	200.00	0.00	-0.00	-0.00	-0.00	-0.00	300.00	200.00	0.00	-0.00
368	-0.00	-0.00	-0.00	903.00	200.00	0.00	-0.00	-0.00	-0.00	-0.00	300.00	200.00	0.00	-0.00
369	-0.00	-0.00	-0.00	903.00	200.00	0.00	-0.00	-0.00	-0.00	-0.00	300.00	200.00	0.00	-0.00
370	-0.00	-0.00	-0.00	903.00	200.00	0.00	-0.00	-0.00	-0.00	-0.00	300.00	200.00	0.00	-0.00
371	-0.00	-0.00	-0.00	903.00	200.00	0.00	-0.00	-0.00	-0.00	-0.00	300.00	200.00	0.00	-0.00
372	-0.00	-0.00	-0.00	903.00	200.00	0.00	-0.00	-0.00	-0.00	-0.00	300.00	200.00	0.00	-0.00
373	-0.00	-0.00	-0.00	903.00	200.00	0.00	-0.00	-0.00	-0.00	-0.00	300.00	200.00	0.00	-0.00
374	-0.00	-0.00	-0.00	903.00	200.00	0.00	-0.00	-0.00	-0.00	-0.00	300.00	200.00	0.00	-0.00
375	-0.00	-0.00	-0.00	903.00	200.00	0.00	-0.00	-0.00	-0.00	-0.00	300.00	200.00	0.00	-0.00
376	-0.00	-0.00	-0.00	903.00	200.00	0.00	-0.00	-0.00	-0.00	-0.00	300.00	200.00	0.00	-0.00
377	-0.00	-0.00	-0.00	903.00	200.00	0.00	-0.00	-0.00	-0.00	-0.00	300.00	200.00	0.00	-0.00
378	-0.00	-0.00	-0.00	903.00	200.00	0.00	-0.00	-0.00	-0.00	-0.00	300.00	200.00	0.00	-0.00
379	-0.00	-0.00	-0.00	903.00	200.00	0.00	-0.00	-0.00	-0.00	-0.00	300.00	200.00	0.00	-0.00
380	-0.00	-0.00	-0.00	903.00	200.00	0.00	-0.00	-0.00	-0.00	-0.00	300.00	200.00	0.00	-0.00
381	-0.00	-0.00	-0.00	903.00	200.00	0.00	-0.00	-0.00	-0.00	-0.00	300.00	200.00	0.00	-0.00
382	-0.00	-0.00	-0.00	903.00	200.00	0.00	-0.00	-0.00	-0.00	-0.00	300.00	200.00	0.00	-0.00
383	-0.00	-0.00	-0.00	903.00	200.00	0.00	-0.00	-0.00	-0.00	-0.00	300.00	200.00	0.00	-0.00
384	-0.00	-0.00	-0.00	903.00	200.00	0.00	-0.00	-0.00	-0.00	-0.00	300.00	200.00	0.00	-0.00
385	-0.00	-0.00	-0.00	903.00	200.00	0.00	-0.00	-0.00	-0.00	-0.00	300.00	200.00	0.00	-0.00
386	-0.00	-0.00	-0.00	903.00	200.00	0.00	-0.00	-0.00	-0.00	-0.00	300.00	200.00	0.00	-0.00
387	-0.00	-0.00	-0.00	903.00	200.00	0.00	-0.00	-0.00	-0.00	-0.00	300.00	200.00	0.00	-0.00
388	-0.00	-0.00	-0.00	903.00	200.00	0.00	-0.00	-0.00	-0.00	-0.00	300.00	200.00	0.00	-0.00
389	-0.00	-0.00	-0.00	903.00	200.00	0.00	-0.00	-0.00	-0.00	-0.00	300.00	200.00	0.00	-0.00
390	-0.00	-0.00	-0.00	903.00	200.00	0.00	-0.00	-0.00	-0.00	-0.00	300.00	200.00	0.00	-0.00
391	-0.00	-0.00	-0.00	903.00	200.00	0.00	-0.00	-0.00	-0.00	-0.00	300.00	200.00	0.00	-0.00
392	-0.00	-0.00	-0.00	903.00	200.00	0.00	-0.00	0.00	0.00	0.00	300.00	200.00	0.00	0.00
393	-0.00	-0.00	-0.00	903.00	200.00	0.00	-0.00	-0.00	-0.00	-0.00	300.00	200.00	0.00	-0.00
394	-0.00	-0.00	-0.00	903.00	200.00	0.00	-0.00	-0.00	-0.00	-0.00	300.00	200.00	0.00	-0.00
395	-0.00	-0.00	-0.00	903.00	200.00	0.00	-0.00	-0.00	-0.00	-0.00	300.00	200.00	0.00	-0.00
396	-0.00	-0.00	-0.00	903.00	200.00	0.00	-0.00	-0.00	-0.00	-0.00	300.00	200.00	0.00	-0.00
397	-0.00	-0.00	-0.00	903.00	200.00	0.00	-0.00	-0.00	-0.00	-0.00	300.00	200.00	0.00	-0.00
398	-0.00	-0.00	-0.00	903.00	200.00	0.00	-0.00	-0.00	-0.00	-0.00	300.00	200.00	0.00	-0.00
399	-0.00	-0.00	-0.00	903.00	200.00	0.00	-0.00	-0.00	-0.00	-0.00	300.00	200.00	0.00	-0.00
400	-0.00	-0.00	-0.00	903.00	200.00	0.00	-0.00	-0.00	-0.00	-0.00	300.00	200.00	0.00	-0.00
401	-0.00	-0.00	-0.00	903.00	200.00	0.00	-0.00	-0.00	-0.00	-0.00	300.00	200.00	0.00	-0.00
402	-0.00	-0.00	-0.00	903.00	200.00	0.00	-0.00	-0.00	-0.00	-0.00	300.00	200.00	0.00	-0.00
403	-0.00	-0.00	-0.00	903.00	200.00	0.00	-0.00	-0.00	-0.00	-0.00	300.00	200.00	0.00	-0.00
404	-0.00	-0.00	-0.00	903.00	200.00	0.00	-0.00	-0.00	-0.00	-0.00	300.00	200.00	0.00	-0.00
405	-0.00	-0.00	-0.00	903.00	200.00	0.00	-0.00	-0.00	-0.00	-0.00	300.00	200.00	0.00	-0.00
406	-0.00	-0.00	-0.00	903.00	200.00	0.00	-0.00	-0.00	-0.00	-0.00	300.00	200.00	0.00	-0.00
407	-0.00	-0.00	-0.00	903.00	200.00	0.00	-0.00	-0.00	-0.00	-0.00	300.00	200.00	0.00	-0.00
408	-0.00	-0.00	-0.00	903.00	200.00	0.00	-0.00	-0.00	-0.00	-0.00	300.00	200.00	0.00	-0.00
409	-0.00	-0.00	-0.00	903.00	200.00	0.00	-0.00	-0.00	-0.00	-0.00	300.00	200.00	0.00	-0.00
410	-0.00	-0.00	-0.00	903.00	200.00	0.00	-0.00	-0.00	-0.00	-0.00	300.00	200.00	0.00	-0.00
411	-0.00	-0.00	-0.00	903.00	200.00	0.00	-0.00	-0.00	-0.00	-0.00	300.00	200.00	0.00	-0.00
412	-0.00	-0.00	-0.00	903.00	200.00	0.00	-0.00	-0.00	-0.00	-0.00	300.00	200.00	0.00	-0.00
413	-0.00	-0.00	-0.00	903.00	200.00	0.00	-0.00	-0.00	-0.00	-0.00	300.00	200.00	0.00	-0.00
414	-0.00	-0.00	-0.00	903.00	200.00	0.00	-0.00	-0.00	-0.00	-0.00	300.00	200.00	0.00	-0.00
415	-0.00	-0.00	-0.00	903.00	200.00	0.00	-0.00	-0.00	-0.00	-0.00	300.00	200.00	0.00	-0.00
416	-0.00	-0.00	-0.00	903.00	200.00	0.00	-0.00	-0.00	-0.00	-0.00	300.00	200.00	0.00	-0.00
417	-0.00	-0.00	-0.00	903.00	200.00	0.00	-0.00	-0.00	-0.00	-0.00	300.00	200.00	0.00	-0.00
418	-0.00	-0.00	-0.00	903.00	200.00	0.00	-0.00	-0.00	-0.00	-0.00	300.00	200.00	0.00	-0.00
419	-0.00	-0.00	-0.00	903.00	200.00	0.00	-0.00	-0.00	-0.00	-0.00	300.00	200.00	0.00	-0.00
420	-0.00	-0.00	-0.00	903.00	200.00	0.00	-0.00	-0.00	-0.00	-0.00	300.00	200.00	0.00	-0.00
421	-0.00	-0.00	-0.00	903.00	200.00	0.00	-0.00	-0.00	-0.00	-0.00	300.00	200.00	0.00	-0.00
422	-0.00	-0.00	-0.00	903.00	200.00	0.00	-0.00	-0.00	-0.00	-0.00	300.00	200.00	0.00	-0.00
423	-0.00	-0.00	-0.00	903.00	200.00	0.00	-0.00	-0.00	-0.00	-0.00	300.00	200.00	0.00	-0.00
424	-0.00	-0.00	-0.00	903.00	200.00	0.00	-0.00	-0.00	-0.00	-0.00	300.00	200.00	0.00	-0.00
425	-0.00	-0.00	-0.00	903.00	200.00	0.00	-0.00	-0.00	-0.00	-0.00	300.00	200.00	0.00	-0.00
426	-0.00	-0.00	-0.00	903.00	200.00	0.00	-0.00	-0.00	-0.00	-0.00	300.00	200.00	0.00	-0.00
427	-0.00	-0.00	-0.00	903.00	200.00	0.00	-0.00	-0.00	-0.00	-0.00	300.00	200.00	0.00	-0.00
428	-0.00	-0.00	-0.00	903.00	200.00	0.00	-0.00	-0.00	-0.00	-0.00	300.00	200.00	0.00	-0.00
429	-0.00	-0.00	-0.00	903.00	200.00	0.00	-0.00	-0.00	-0.00	-0.00	300.00	200.00	0.00	-0.00
430	-0.00	-0.00	-0.00	903.00	200.00	0.00	-0.00	-0.00	-0.00	-0.00	300.00	200.00	0.00	-0.00
431	49.44	-9.38	36.01	1158.51	285.59	0.00	-6554.26	-0.00	-0.00	-0.00	300.00	200.00	0.00	-0.00
432	31.89	-5.72	249.48	1051.62	162.45	0.00	-14972.73	0.00	0.00	0.00	300.00	200.00	0.00	0.00
433	36.93	-31.74	232.54	1050.83	164.30	0.00	-12899.58	-0.00	-0.00	-0.00	300.00	200.00	0.00	-0.00
434	57.83	-27.77	225.68	1046.81	164.84	0.00	-12642.09	-0.00	-0.00	-0.00	300.00	200.00	0.00	-0.00
435	85.37	-21.67	254.82	1040.96	160.96	0.00	-11764.99	-0.00	-0.00	-0.00	300.00	200.00	0.00	-0.00
436	104.75	-14.42	269.62	1037.80	159.82	0.00	-11534.92	-0.00	-0.00	-0.00	300.00	200.00	0.00	-0.00
437	97.58	-19.07	284.27	1034.72	157.49	0.00	-11317.61	-0.00	-0.00	-0.00	300.00	200.00	0.00	-0.00
438	77.51	-19.30	298.46	1032.14	155.11	0.00	-11606.83	-0.00	-0.00	-0.00	300.00	200.00	0.00	-0.00
439	72.86	-17.40	299.99	1029.65	153.20	0.00	-11208.56	-0.00	-0.00	-0.00	300.00	200.00	0.00	-0.00
440	79.35	-10.83	301.36	1024.67	150.78	0.00	-11078.38	-0.00	-0.00	-0.00	300.00	200.00	0.00	-0.00
441	87.43	0.69	316.77	1017.02	147.11	0.00	-10699.33	-0.00	-0.00	-0.00	300.00	200.00	0.00	-0.00
442	92.09	9.54	341.49	1009.57	144.33	0.00	-9622.22	-0.00	-0.00	-0.00	300.00	200.00	0.00	-0.00
443	93.99	14.80	368.35	1003.66	141.43	0.00	-8323.13	-0.00	-0.00	-0.00	300.00	200.00	0.00	-0.00
444	90.87	16.94	384.06	997.99	138.10	0.00	-6363.72	-0.00	-0.00	-0.00	300.00	200.00	0.00	-0.00
445	88.81	16.25	397.64	994.06	136.61	0.00	-4362.80	-0.00	-0.00	-0.00	300.00	200.00	0.00	-0.00
446	83.24	19.45	407.56	987.80	132.76	0.00	-837.98	-0.00	-0.00	-0.00	300.00	200.00	0.00	-0.00
447	83.39	23.04	420.07	983.20	130.40	0.00	1137.49	-0.00	-0.00	-0.00	300.00	200.00	0.00	-0.00
448	86.59	26.32	439.00	980.16	128.88	0.00	1881.57	-0.00	-0.00	-0.00	300.00	200.00	0.00	-0.00
449	90.94	27.31	463.10	978.22	128.11	0.00	1752.63	-0.00	-0.00	-0.00	300.00	200.00	0.00	-0.00
450	92.01	26.32	485.53	977.29	127.72	0.00	1510.42	-0.00	-0.00	-0.00	300.00	200.00	0.00	-0.00
451	92.85	24.87	506.29	976.51	127.49	0.00	1189.22	-0.00	-0.00	-0.00	300.00	200.00	0.00	-0.00
452	93.46	22.43	527.50	976.07	127.34	0.00	885.32	-0.00	-0.00	-0.00	300.00	200.00	0.00	-0.00
453	93.08	20.98	543.06	975.49	127.45	0.00	812.95	-0.00	-0.00	-0.00	300.00	200.00	0.00	-0.00
454	92.32	21.74	554.81	975.11	127.34	0.00	764.98	-0.00	-0.00	-0.00	300.00	200.00	0.00	-0.00
455	92.01	24.19	565.19	974.11	126.84	0.00	589.10	-0.00	-0.00	-0.00	300.00	200.00	0.00	-0.00
456	90.87	26.86	573.58	973.39	126.42	0.00	509.99	-0.00	-0.00	-0.00	300.00	200.00	0.00	-0.00
457	90.03	29.30	581.51	972.59	125.95	0.00	381.52	-0.00	-0.00	-0.00	300.00	200.00	0.00	-0.00
458	88.96	32.65	589.90	971.68	125.30	0.00	244.42	-0.00	-0.00	-0.00	300.00	200.00	0.00	-0.00
459	88.42	35.78	595.70	970.85	124.49	0.00	50.20	-0.00	-0.00	-0.00	300.00	200.00	0.00	-0.00
460	87.13	38.45	599.52	970.04	123.49	0.00	3.03	-0.00	-0.00	-0.00	300.00	200.00	0.00	-0.00
461	84.99	40.59	603.94	968.87	122.74	0.00	144.19	-0.00	-0.00	-0.00	300.00	200.00	0.00	-0.00
462	82.32	40.28	609.28	968.74	122.76	0.00	263.41	-0.00	-0.00	-0.00	300.00	200.00	0.00	-0.00
463	79.73	39.14	614.32	968.57	122.65	0.00	284.79	-0.00	-0.00	-0.00	300.00	200.00	0.00	-0.00
464	76.60	36.93	620.42	968.22	122.77	0.00	144.73	-0.00	-0.00	-0.00	300.00	200.00	0.00	-0.00
465	73.62	34.64	625.15	967.88	122.87	0.00	85.14	-0.00	-0.00	-0.00	300.00	200.00	0.00	-0.00
466	70.50	32.50	627.59	967.48	122.59	0.00	-68.48	-0.00	-0.00	-0.00	300.00	200.00	0.00	-0.00
467	67.29	30.36	628.66	966.93	122.77	0.00	-157.51	-0.00	-0.00	-0.00	300.00	200.00	0.00	-0.00
468	64.70	29.07	627.29	966.12	122.70	0.00	-336.03	-0.00	-0.00	-0.00	300.00	200.00	0.00	-0.00
469	61.95	28.23	624.08	965.13	122.64	0.00	-435.10	-0.00	-0.00	-0.00	300.00	200.00	0.00	-0.00
470	58.52	27.39	620.12	964.05	122.59	0.00	-594.40	-0.00	-0.00	-0.00	300.00	200.00	0.00	-0.00
471	56.00	27.01	615.39	962.73	122.29	0.00	-631.98	-0.00	-0.00	-0.00	300.00	200.00	0.00	-0.00
472	53.79	26.47	610.66	961.62	122.09	0.00	-730.03	-0.00	-0.00	-0.00	300.00	200.00	0.00	-0.00
473	51.50	26.09	606.69	960.27	121.88	0.00	-870.97	-0.00	-0.00	-0.00	300.00	200.00	0.00	-0.00
474	49.51	25.33	604.86	958.78	121.64	0.00	-943.79	-0.00	-0.00	-0.00	300.00	200.00	0.00	-0.00
475	48.45	25.02	603.18	957.34	121.43	0.00	-1069.41	-0.00	-0.00	-0.00	300.00	200.00	0.00	-0.00
476	47.53	24.41	603.03	955.45	121.20	0.00	-1226.43	-0.00	-0.00	-0.00	300.00	200.00	0.00	-0.00
477	46.92	23.80	603.33	953.68	120.99	0.00	-1365.92	-0.00	-0.00	-0.00	300.00	200.00	0.00	-0.00
478	46.46	23.27	604.55	951.91	120.80	0.00	-1476.54	-0.00	-0.00	-0.00	300.00	200.00	0.00	-0.00
479	46.46	22.66	605.16	950.35	120.57	0.00	-1650.51	-0.00	-0.00	-0.00	300.00	200.00	0.00	-0.00
480	45.85	22.13	607.15	948.69	120.38	0.00	-1800.57	-0.00	-0.00	-0.00	300.00	200.00	0.00	-0.00
481	44.86	21.67	608.22	947.33	120.27	0.00	-1950.87	-0.00	-0.00	-0.00	300.00	200.00	0.00	-0.00
482	43.49	21.29	609.44	946.11	120.18	0.00	-2100.09	-0.00	-0.00	-0.00	300.00	200.00	0.00	-0.00
483	42.04	21.21	610.66	944.75	120.04	0.00	-2164.12	-0.00	-0.00	-0.00	300.00	200.00	0.00	-0.00
484	40.51	20.98	611.27	943.59	119.97	0.00	-2308.50	-0.00	-0.00	-0.00	300.00	200.00	0.00	-0.00
485	38.68	20.52	611.27	942.17	119.77	0.00	-2419.45	-0.00	-0.00	-0.00	300.00	200.00	0.00	-0.00
486	36.93	20.22	611.11	941.43	119.75	0.00	-2595.82	-0.00	-0.00	-0.00	300.00	200.00	0.00	-0.00
487	34.87	19.91	611.11	940.23	119.65	0.00	-2695.95	-0.00	-0.00	-0.00	300.00	200.00	0.00	-0.00
488	32.12	19.38	611.42	939.09	119.59	0.00	-2892.94	-0.00	-0.00	-0.00	300.00	200.00	0.00	-0.00
489	29.91	19.07	611.72	938.32	119.43	0.00	-3014.61	-0.00	-0.00	-0.00	300.00	200.00	0.00	-0.00
490	27.47	19.07	612.49	937.45	119.28	0.00	-3240.35	-0.00	-0.00	-0.00	300.00	200.00	0.00	-0.00
491	25.02	18.92	613.10	936.60	119.21	0.00	-3366.89	-0.00	-0.00	-0.00	300.00	200.00	0.00	-0.00
492	22.58	19.15	614.93	935.68	119.31	0.00	-3569.67	-0.00	-0.00	-0.00	300.00	200.00	0.00	-0.00
493	20.29	19.15	616.46	935.15	119.11	0.00	-3790.86	0.00	0.00	0.00	300.00	200.00	0.00	0.00
494	18.08	19.61	619.20	934.35	119.07	0.00	-3977.61	-0.00	-0.00	-0.00	300.00	200.00	0.00	-0.00
495	15.87	19.76	621.95	933.84	119.09	0.00	-4113.55	-0.00	-0.00	-0.00	300.00	200.00	0.00	-0.00
496	13.89	19.91	623.93	933.23	119.05	0.00	-4335.18	0.00	0.00	0.00	300.00	200.00	0.00	0.00
497	11.98	20.22	626.22	932.61	119.01	0.00	-4521.29	-0.00	-0.00	-0.00	300.00	200.00	0.00	-0.00
498	9.92	20.07	628.05	932.15	119.19	0.00	-4659.46	-0.00	-0.00	-0.00	300.00	200.00	0.00	-0.00
499	8.47	20.22	628.97	931.68	119.21	0.00	-4948.90	-0.00	-0.00	-0.00	300.00	200.00	0.00	-0.00
500	6.33	20.07	631.56	931.27	119.21	0.00	-5084.24	-0.00	-0.00	-0.00	300.00	200.00	0.00	-0.00
501	4.58	19.91	632.32	930.80	119.26	0.00	-5294.81	-0.00	-0.00	-0.00	300.00	200.00	0.00	-0.00
502	2.90	19.68	632.32	930.29	119.21	0.00	-5463.53	-0.00	-0.00	-0.00	300.00	200.00	0.00	-0.00
503	0.76	19.76	631.71	929.74	119.23	0.00	-5602.51	-0.00	-0.00	-0.00	300.00	200.00	0.00	-0.00
504	-1.14	19.91	631.71	929.23	119.37	0.00	-5785.91	-0.00	-0.00	-0.00	300.00	200.00	0.00	-0.00
505	-3.28	19.91	630.49	928.70	119.41	0.00	-5946.56	-0.00	-0.00	-0.00	300.00	200.00	0.00	-0.00
506	-5.95	20.14	628.05	927.85	119.29	0.00	-5994.12	-0.00	-0.00	-0.00	300.00	200.00	0.00	-0.00
507	-7.86	20.14	625.76	927.07	119.39	0.00	-6122.63	-0.00	-0.00	-0.00	300.00	200.00	0.00	-0.00
508	-9.84	20.52	623.32	925.91	119.12	0.00	-6220.24	-0.00	-0.00	-0.00	300.00	200.00	0.00	-0.00
509	-12.05	20.75	620.57	924.76	118.96	0.00	-6318.22	-0.00	-0.00	-0.00	300.00	200.00	0.00	-0.00
510	-14.11	20.75	618.44	923.65	118.73	0.00	-6514.10	-0.00	-0.00	-0.00	300.00	200.00	0.00	-0.00
511	-15.64	21.21	616.15	922.32	118.47	0.00	-6619.05	-0.00	-0.00	-0.00	300.00	200.00	0.00	-0.00
512	-18.23	21.36	614.78	920.94	118.29	0.00	-6698.34	-0.00	-0.00	-0.00	300.00	200.00	0.00	-0.00
513	-20.60	21.82	613.25	919.27	117.99	0.00	-6722.35	-0.00	-0.00	-0.00	300.00	200.00	0.00	-0.00
514	-22.66	22.13	611.42	917.67	117.54	0.00	-6787.58	-0.00	-0.00	-0.00	300.00	200.00	0.00	-0.00
515	-24.34	22.89	609.44	915.84	116.98	0.00	-6810.64	-0.00	-0.00	-0.00	300.00	200.00	0.00	-0.00
516	-25.86	23.27	608.22	913.61	116.41	0.00	-6782.44	-0.00	-0.00	-0.00	300.00	200.00	0.00	-0.00
517	-27.62	23.88	606.84	911.60	115.77	0.00	-6759.55	-0.00	-0.00	-0.00	300.00	200.00	0.00	-0.00
518	-28.46	24.80	606.38	908.96	115.30	0.00	-6709.67	-0.00	-0.00	-0.00	300.00	200.00	0.00	-0.00
519	-29.45	24.80	605.01	906.63	114.60	0.00	-6638.87	-0.00	-0.00	-0.00	300.00	200.00	0.00	-0.00
520	-30.52	25.02	604.55	904.14	114.08	0.00	-6607.52	-0.00	-0.00	-0.00	300.00	200.00	0.00	-0.00
521	-31.59	25.25	604.55	901.18	113.33	0.00	-6531.96	-0.00	-0.00	-0.00	300.00	200.00	0.00	-0.00
522	-32.20	25.18	604.86	898.53	112.71	0.00	-6507.26	-0.00	-0.00	-0.00	300.00	200.00	0.00	-0.00
523	-33.57	25.79	605.32	896.12	111.97	0.00	-6320.38	-0.00	-0.00	-0.00	300.00	200.00	0.00	-0.00
524	-34.64	26.17	606.23	892.88	111.25	0.00	-6136.88	-0.00	-0.00	-0.00	300.00	200.00	0.00	-0.00
525	-35.93	27.08	606.84	890.10	110.49	0.00	-5909.68	-0.00	-0.00	-0.00	300.00	200.00	0.00	-0.00
526	-37.00	27.92	607.91	887.49	109.79	0.00	-5727.41	-0.00	-0.00	-0.00	300.00	200.00	0.00	-0.00
527	-38.99	28.92	609.59	884.60	109.09	0.00	-5490.90	-0.00	-0.00	-0.00	300.00	200.00	0.00	-0.00
528	-41.28	29.60	611.72	882.35	108.61	0.00	-5252.23	-0.00	-0.00	-0.00	300.00	200.00	0.00	-0.00
529	-43.87	30.44	614.32	880.05	108.20	0.00	-5070.17	-0.00	-0.00	-0.00	300.00	200.00	0.00	-0.00
530	-46.54	30.82	617.68	877.88	107.66	0.00	-4838.68	0.00	0.00	0.00	300.00	200.00	0.00	0.00
531	-49.97	31.51	620.88	876.31	107.15	0.00	-4727.29	-0.00	-0.00	-0.00	300.00	200.00	0.00	-0.00
532	-53.63	32.20	624.69	874.86	106.94	0.00	-4562.54	-0.00	-0.00	-0.00	300.00	200.00	0.00	-0.00
533	-57.68	32.88	627.90	873.33	106.54	0.00	-4482.53	-0.00	-0.00	-0.00	300.00	200.00	0.00	-0.00
534	-61.72	33.19	631.26	872.25	106.41	0.00	-4349.31	-0.00	-0.00	-0.00	300.00	200.00	0.00	-0.00
535	-65.99	33.72	634.92	871.28	106.42	0.00	-4289.92	-0.00	-0.00	-0.00	300.00	200.00	0.00	-0.00
536	-70.80	34.26	636.44	870.13	106.16	0.00	-4177.81	-0.00	-0.00	-0.00	300.00	200.00	0.00	-0.00
537	-75.15	34.79	637.36	869.17	105.91	0.00	-4135.06	-0.00	-0.00	-0.00	300.00	200.00	0.00	-0.00
538	-79.57	35.02	636.75	868.35	106.01	0.00	-4010.66	-0.00	-0.00	-0.00	300.00	200.00	0.00	-0.00
539	-84.53	35.48	634.92	867.38	105.94	0.00	-3945.58	-0.00	-0.00	-0.00	300.00	200.00	0.00	-0.00
540	-89.19	35.78	631.71	866.62	105.75	0.00	-3865.02	2.75	2.44	26.86	402.27	243.18	0.00	6.24
541	-92.77	35.86	627.29	865.93	105.96	0.00	-3862.26	0.84	-6.56	244.75	415.40	251.37	0.00	456.96
542	-96.66	36.01	619.05	864.62	105.79	0.00	-3656.35	12.59	7.40	209.50	411.87	250.40	0.00	355.88
543	-99.33	35.25	607.60	863.67	106.03	0.00	-3515.49	29.83	14.34	213.01	411.10	251.43	0.00	169.58
544	-100.71	33.19	592.80	862.38	106.36	0.00	-3503.69	51.42	14.65	247.96	405.23	249.48	0.00	178.77
545	-100.56	31.59	575.87	860.63	106.62	0.00	-3371.44	52.26	12.66	261.23	405.84	251.75	0.00	265.56
546	-100.33	29.22	556.03	859.20	106.81	0.00	-3377.90	40.59	13.20	266.27	401.95	252.15	0.00	130.17
547	-98.72	26.47	534.36	857.85	107.31	0.00	-3501.41	30.75	10.76	272.37	400.00	253.56	0.00	90.30
548	-95.67	23.88	507.35	855.90	107.55	0.00	-3488.52	36.54	8.16	282.59	394.11	255.62	0.00	-132.02
549	-92.62	21.29	480.80	853.87	107.97	0.00	-3499.14	57.68	-2.75	313.42	383.98	258.13	0.00	-284.58
550	-88.73	19.45	453.80	852.26	108.34	0.00	-3422.51	87.20	-14.50	352.02	376.20	259.99	0.00	247.85
551	-83.62	17.09	421.91	850.38	108.50	0.00	-3351.42	98.65	-17.47	375.06	371.03	260.78	0.00	439.20
552	-77.51	14.72	391.54	848.87	108.57	0.00	-3331.27	95.75	-19.91	386.66	368.19	261.33	0.00	88.68
553	-71.33	12.82	360.57	847.01	108.84	0.00	-3262.62	87.13	-18.84	380.40	367.27	261.21	0.00	-792.03
554	-64.16	10.22	322.88	844.73	108.70	0.00	-3181.83	81.18	-19.76	368.80	365.91	261.65	0.00	-1223.58
555	-56.30	7.78	286.87	842.68	108.51	0.00	-3305.69	77.74	-23.88	364.07	364.50	261.86	0.00	-1340.86
556	-48.07	6.18	249.63	839.55	107.82	0.00	-3256.98	77.06	-28.46	366.97	362.99	262.54	0.00	-1376.46
557	-37.69	4.73	209.20	835.39	107.51	0.00	-3243.96	77.74	-29.98	377.96	361.77	262.25	0.00	-1525.08
558	-26.17	3.97	172.12	830.39	106.38	0.00	-3258.81	78.05	-29.07	393.98	361.00	262.04	0.00	-1669.87
559	-14.42	4.12	138.09	823.44	104.75	0.00	-3196.86	78.05	-26.86	415.34	360.18	261.72	0.00	-1692.13
560	-2.52	4.58	106.96	812.27	102.43	0.00	-3275.79	78.35	-24.03	438.39	359.73	261.12	0.00	-1717.72
561	5.57	5.19	86.36	802.29	100.71	0.00	-3234.89	79.80	-21.06	463.41	359.07	260.85	0.00	-1727.88
562	10.30	5.72	72.48	794.37	97.26	0.00	-3274.70	81.48	-17.93	489.96	358.11	260.36	0.00	-1776.45
563	11.83	4.43	58.75	786.90	90.91	0.00	-3408.44	82.78	-16.25	513.61	357.58	260.19	0.00	-1818.09
564	13.58	4.88	47.76	779.36	86.26	0.00	-3481.47	83.77	-15.95	536.19	356.77	260.16	0.00	-1791.34
565	15.34	5.87	37.99	763.24	77.11	0.00	-3535.44	84.84	-17.09	559.39	355.97	260.28	0.00	-1779.66
566	16.78	6.33	28.84	745.86	64.55	0.00	-3750.31	85.83	-19.91	578.16	355.34	260.49	0.00	-1808.38
567	18.31	6.56	20.90	710.30	40.88	0.00	-4144.10	86.52	-23.65	594.18	354.47	260.81	0.00	-1896.25
568	19.07	6.94	15.56	679.47	13.73	0.00	-4358.48	86.67	-28.38	606.84	353.71	261.10	0.00	-1969.09
569	-0.00	-0.00	-0.00	903.00	200.00	0.00	-0.00	85.53	-31.89	615.39	353.11	261.34	0.00	-2054.80
570	-0.00	-0.00	-0.00	903.00	200.00	0.00	-0.00	83.77	-34.87	621.34	352.68	261.54	0.00	-2094.52
571	-0.00	-0.00	-0.00	903.00	200.00	0.00	-0.00	80.87	-36.09	626.68	352.37	261.60	0.00	-2214.72
572	-0.00	-0.00	-0.00	903.00	200.00	0.00	-0.00	78.20	-35.71	631.56	352.19	261.71	0.00	-2214.69
573	15.95	2.44	-5.65	1162.46	378.38	0.00	-123.72	75.23	-34.10	637.36	352.43	261.62	0.00	-2113.60
574	15.95	2.52	-5.95	1141.46	384.62	0.00	54.58	72.17	-31.51	642.09	352.54	261.64	0.00	-1951.92
575	15.79	2.21	-5.95	1141.46	379.49	0.00	-4.69	68.89	-28.99	644.99	352.45	261.65	0.00	-1808.05
576	15.87	2.06	-5.49	1169.67	394.44	0.00	201.76	66.30	-27.08	646.06	352.29	261.60	0.00	-1595.25
577	15.79	2.06	-5.80	1147.74	389.47	0.00	130.70	63.17	-25.10	644.84	351.96	261.57	0.00	-1443.70
578	15.79	2.06	-5.49	1169.67	400.00	0.00	228.88	60.65	-23.50	642.24	351.39	261.72	0.00	-1319.93
579	15.87	1.98	-5.80	1163.53	394.74	0.00	238.92	58.14	-22.28	638.58	350.68	262.03	0.00	-1261.40
580	15.79	2.29	-5.95	1149.15	379.49	0.00	-86.27	55.69	-21.29	634.16	349.74	262.27	0.00	-1172.31
581	15.56	2.14	-5.80	1155.63	389.47	0.00	51.80	53.79	-20.52	628.81	348.92	262.65	0.00	-1027.60
582	15.79	2.06	-5.80	1155.63	384.21	0.00	31.32	51.80	-20.22	622.86	347.99	263.11	0.00	-979.09
583	15.72	2.14	-5.80	1147.74	384.21	0.00	14.86	48.83	-20.37	615.23	346.95	263.59	0.00	-836.65
584	15.79	2.14	-5.65	1170.57	400.00	0.00	229.50	47.00	-20.22	610.20	345.69	264.02	0.00	-736.94
585	15.64	2.14	-5.80	1163.53	389.47	0.00	72.28	45.55	-20.07	606.23	344.48	264.43	0.00	-590.16
586	15.87	2.14	-5.49	1186.33	400.00	0.00	211.08	44.33	-19.76	604.40	342.94	264.93	0.00	-484.58
587	15.72	2.14	-5.95	1149.15	389.74	0.00	98.79	43.41	-19.91	603.64	341.25	265.42	0.00	-344.01
588	15.87	2.14	-5.65	1162.46	389.19	0.00	90.52	42.19	-19.99	603.03	340.01	265.94	0.00	-240.57
589	15.79	2.14	-5.65	1162.46	389.19	0.00	53.20	40.89	-19.99	603.64	338.60	266.28	0.00	-42.83
590	15.79	2.21	-5.65	1162.46	400.00	0.00	181.25	39.60	-20.37	604.55	337.33	266.63	0.00	80.07
591	15.72	2.21	-5.65	1170.57	389.19	0.00	46.81	38.22	-20.29	606.08	336.25	267.02	0.00	230.41
592	15.87	2.14	-5.95	1149.15	389.74	0.00	104.86	36.54	-20.22	608.52	334.83	267.25	0.00	300.86
593	15.87	2.14	-5.49	1169.67	394.44	0.00	158.52	34.94	-20.68	610.96	333.42	267.73	0.00	425.51
594	15.64	2.06	-5.80	1163.53	400.00	0.00	279.68	33.19	-20.98	613.56	332.23	268.09	0.00	555.70
595	15.95	2.14	-5.65	1170.57	394.59	0.00	173.83	31.28	-21.06	616.61	331.18	268.25	0.00	617.10
596	15.72	2.21	-5.95	1141.46	384.62	0.00	16.43	29.45	-21.06	619.66	329.92	268.65	0.00	774.97
597	15.64	1.98	-5.95	1149.15	389.74	0.00	121.87	27.62	-21.21	622.10	328.92	268.97	0.00	916.08
598	15.95	2.14	-6.26	1122.51	370.73	0.00	-104.02	25.71	-21.51	624.69	327.70	269.27	0.00	1072.38
599	15.64	1.98	-5.80	1124.05	394.74	0.00	272.65	23.73	-21.51	627.44	326.70	269.50	0.00	1193.68
600	15.64	2.21	-5.80	1147.74	394.74	0.00	146.77	21.90	-21.36	629.43	325.60	269.67	0.00	1340.03
601	15.72	2.14	-5.49	1169.67	394.44	0.00	151.74	19.99	-21.36	631.56	324.43	270.07	0.00	1556.12
602	15.72	2.14	-5.80	1155.63	389.47	0.00	80.71	18.54	-21.67	633.54	323.19	270.18	0.00	1643.48
603	15.64	2.21	-5.65	1130.03	400.00	0.00	222.49	17.01	-21.67	635.53	322.11	270.40	0.00	1768.37
604	15.64	1.98	-5.80	1124.05	400.00	0.00	332.08	15.41	-21.67	637.97	320.74	270.61	0.00	1880.76
605	-0.00	-0.00	-0.00	903.00	200.00	0.00	-0.00	13.89	-21.74	640.72	319.72	270.59	0.00	2049.79
606	15.64	2.29	-5.80	1124.05	394.74	0.00	182.30	12.82	-21.82	642.85	318.94	270.88	0.00	2214.38
607	15.79	2.14	-5.80	1147.74	394.74	0.00	172.26	11.44	-22.35	644.84	317.89	271.08	0.00	2312.02
608	-0.00	-0.00	-0.00	903.00	200.00	0.00	-0.00	10.22	-22.74	645.45	316.81	271.16	0.00	2391.37
609	15.64	2.06	-5.80	1155.63	400.00	0.00	250.16	9.00	-22.81	645.29	315.68	271.22	0.00	2440.78
610	15.87	1.98	-5.95	1164.54	384.62	0.00	53.41	7.71	-23.27	644.99	314.48	271.30	0.00	2580.07
611	15.72	2.06	-5.95	1156.85	389.74	0.00	124.61	6.48	-23.12	643.62	313.44	271.46	0.00	2650.97
612	15.72	2.21	-5.65	1162.46	400.00	0.00	234.66	5.26	-23.27	641.63	312.13	271.63	0.00	2696.35
613	15.72	2.06	-6.41	1131.57	366.67	0.00	-208.90	3.89	-23.65	640.11	310.87	271.70	0.00	2779.13
614	15.72	2.06	-5.80	1163.53	400.00	0.00	272.05	2.44	-23.42	637.66	309.62	271.74	0.00	2872.38
615	-0.00	-0.00	-0.00	903.00	200.00	0.00	-0.00	0.84	-23.35	636.14	308.64	271.62	0.00	3031.18
616	15.72	1.98	-5.65	1130.03	400.00	0.00	335.49	-1.22	-23.27	633.54	307.66	271.72	0.00	3111.91
617	-0.00	-0.00	-0.00	903.00	200.00	0.00	-0.00	-2.59	-23.12	631.71	306.59	271.64	0.00	3193.83
618	15.79	2.06	-5.80	1147.74	400.00	0.00	274.06	-4.27	-22.81	631.26	305.80	271.45	0.00	3374.73
619	15.64	1.98	-5.80	1155.63	394.74	0.00	141.34	-5.95	-22.05	630.95	304.79	271.39	0.00	3434.40
620	15.64	1.98	-5.65	1154.35	400.00	0.00	226.20	-7.78	-21.59	630.04	303.78	271.35	0.00	3508.88
621	15.79	2.14	-5.49	1178.00	400.00	0.00	167.85	-9.77	-21.21	629.88	303.13	271.12	0.00	3651.80
622	15.64	1.98	-5.80	1155.63	389.47	0.00	104.80	-11.67	-21.13	628.81	302.40	271.00	0.00	3753.82
623	15.87	1.98	-5.80	1155.63	389.47	0.00	148.17	-13.89	-21.06	628.20	301.46	270.88	0.00	3761.49
624	15.72	2.06	-5.49	1178.00	400.00	0.00	196.46	-15.87	-21.29	626.98	300.73	270.63	0.00	3838.62
625	-0.00	-0.00	-0.00	903.00	200.00	0.00	-0.00	-18.23	-21.74	625.31	300.15	270.52	0.00	3912.88
626	15.87	1.98	-5.95	1133.77	384.62	0.00	68.66	-20.37	-22.20	622.86	299.27	270.36	0.00	3974.96
627	15.87	1.91	-5.65	1154.35	400.00	0.00	245.38	-22.28	-22.43	620.57	298.45	270.22	0.00	3939.76
628	15.79	1.98	-5.80	1163.53	384.21	0.00	-10.84	-23.96	-22.74	618.90	297.12	269.82	0.00	3960.89
629	-0.00	-0.00	-0.00	903.00	200.00	0.00	-0.00	-25.63	-23.12	616.46	295.77	269.80	0.00	4063.72
630	-0.00	-0.00	-0.00	903.00	200.00	0.00	-0.00	-26.70	-23.04	615.08	294.27	269.46	0.00	4032.73
631	-0.00	-0.00	-0.00	903.00	200.00	0.00	-0.00	-28.08	-23.27	613.25	292.61	269.42	0.00	4081.68
632	-0.00	-0.00	-0.00	903.00	200.00	0.00	-0.00	-28.84	-22.89	612.95	290.52	269.11	0.00	4107.09
633	-0.00	-0.00	-0.00	903.00	200.00	0.00	-0.00	-29.91	-22.58	614.01	288.52	268.94	0.00	4202.16
634	15.79	2.06	-5.80	1139.84	384.21	0.00	40.96	-31.13	-21.97	614.47	286.22	268.69	0.00	4288.24
635	15.87	1.98	-5.80	1124.05	400.00	0.00	263.41	-32.12	-21.90	614.93	284.00	268.64	0.00	4219.90
636	15.79	1.98	-5.65	1146.24	389.19	0.00	56.29	-32.73	-21.97	616.46	281.36	268.32	0.00	4198.01
637	15.95	1.91	-5.65	1146.24	389.19	0.00	80.83	-33.72	-21.74	617.52	278.65	268.40	0.00	4164.45
638	16.02	1.98	-5.65	1154.35	389.19	0.00	60.62	-34.79	-21.97	619.05	276.19	268.18	0.00	4062.89
639	-0.00	-0.00	-0.00	903.00	200.00	0.00	-0.00	-36.01	-22.35	621.80	273.57	268.02	0.00	4077.80
640	16.02	1.98	-5.65	1146.24	400.00	0.00	249.91	-37.31	-22.35	624.54	271.05	267.92	0.00	4028.61
641	16.10	1.91	-5.65	1154.35	394.59	0.00	181.25	-38.68	-22.58	627.75	268.35	267.82	0.00	3940.50
642	16.02	2.14	-5.65	1154.35	400.00	0.00	172.59	-39.98	-22.96	630.34	266.01	267.54	0.00	3981.01
643	16.17	1.91	-5.80	1139.84	389.47	0.00	118.05	-41.89	-23.19	634.00	263.54	267.20	0.00	3938.66
644	16.17	1.98	-5.95	1149.15	379.49	0.00	-80.01	-43.56	-23.42	637.36	261.36	266.99	0.00	3958.78
645	16.10	2.06	-5.65	1154.35	389.19	0.00	10.10	-45.47	-23.35	641.63	259.05	266.68	0.00	3976.91
646	16.17	1.83	-5.65	1170.57	389.19	0.00	75.26	-47.91	-23.88	646.21	257.00	266.45	0.00	3914.88
647	16.25	1.91	-5.65	1154.35	394.59	0.00	165.17	-49.90	-24.49	650.33	255.02	266.26	0.00	3923.63
648	16.17	1.83	-5.95	1156.85	379.49	0.00	-56.54	-52.49	-25.02	654.30	253.26	265.81	0.00	3844.65
649	16.25	1.91	-5.65	1162.46	400.00	0.00	237.54	-55.62	-26.09	657.04	251.79	265.86	0.00	3753.54
650	16.40	2.14	-5.95	1133.77	379.49	0.00	-43.62	-58.82	-26.86	659.18	250.21	265.65	0.00	3658.95
651	16.40	2.14	-5.80	1155.63	394.74	0.00	136.93	-62.26	-27.54	660.71	248.87	265.31	0.00	3658.07
652	16.25	1.91	-5.80	1155.63	389.47	0.00	10.84	-65.77	-27.92	661.32	247.60	265.11	0.00	3593.01
653	16.25	2.06	-5.65	1154.35	389.19	0.00	16.08	-69.73	-28.38	660.55	246.71	265.10	0.00	3538.35
654	16.25	1.98	-5.80	1155.63	400.00	0.00	208.40	-73.55	-28.99	659.33	245.71	264.85	0.00	3521.50
655	-0.00	-0.00	-0.00	903.00	200.00	0.00	-0.00	-77.59	-29.45	656.59	244.78	264.79	0.00	3463.18
656	16.56	1.91	-5.80	1139.84	394.74	0.00	185.92	-81.10	-30.14	653.23	243.87	264.66	0.00	3387.20
657	16.56	1.98	-6.26	1122.51	370.73	0.00	-195.20	-84.61	-31.05	647.43	243.01	264.72	0.00	3260.29
658	17.17	1.91	-5.80	1139.84	384.21	0.00	101.19	-88.81	-33.57	644.23	242.44	263.76	0.00	3437.61
659	17.70	2.59	-5.65	1146.24	394.59	0.00	112.59	-93.08	-30.36	628.97	241.27	264.29	0.00	3745.36
660	-0.00	-0.00	-0.00	903.00	200.00	0.00	-0.00	-90.56	-30.21	618.74	240.37	263.67	0.00	3349.68
661	-0.00	-0.00	-0.00	903.00	200.00	0.00	-0.00	-94.15	-29.68	598.45	239.19	263.90	0.00	2959.97
662	18.39	2.21	-5.34	1125.86	388.57	0.00	-184.41	-92.16	-27.39	582.28	238.13	263.47	0.00	2869.95
663	17.85	1.98	-5.34	1160.14	400.00	0.00	130.79	-93.84	-24.95	561.83	237.34	262.95	0.00	2576.97
664	16.71	1.45	-5.49	1153.00	394.44	0.00	116.98	-92.54	-23.88	537.87	236.09	262.41	0.00	2631.35
665	-0.00	-0.00	-0.00	903.00	200.00	0.00	-0.00	-90.64	-20.90	514.98	235.11	262.04	0.00	2449.92
666	-0.00	-0.00	-0.00	903.00	200.00	0.00	-0.00	-88.12	-19.68	489.20	234.12	261.57	0.00	2295.54
667	17.70	1.68	-5.49	1153.00	400.00	0.00	282.29	-85.07	-17.93	461.58	232.96	261.02	0.00	2235.61
668	17.93	1.98	-5.65	1130.03	394.59	0.00	223.31	-82.24	-15.64	434.57	232.06	260.60	0.00	2009.64
669	17.55	1.60	-5.19	1167.71	388.24	0.00	-4.94	-78.74	-14.34	404.36	231.51	260.23	0.00	1828.77
670	-0.00	-0.00	-0.00	903.00	200.00	0.00	-0.00	-74.39	-12.28	371.09	230.18	260.12	0.00	1537.08
671	-0.00	-0.00	-0.00	903.00	200.00	0.00	-0.00	-69.89	-10.30	338.75	229.32	259.73	0.00	1369.20
672	17.55	1.68	-5.49	1153.00	400.00	0.00	205.99	-64.24	-8.93	303.96	228.31	259.44	0.00	1172.34
673	18.16	1.83	-5.49	1128.00	400.00	0.00	267.03	-57.14	-7.02	266.72	226.89	259.15	0.00	1027.52
674	18.01	1.83	-5.34	1168.71	388.57	0.00	-20.93	-49.59	-5.49	231.17	225.15	258.88	0.00	788.88
675	18.01	1.75	-5.34	1143.00	400.00	0.00	273.13	-41.58	-4.43	194.24	222.94	258.29	0.00	737.28
676	-0.00	-0.00	-0.00	903.00	200.00	0.00	-0.00	-31.28	-3.74	156.56	219.59	258.67	0.00	587.72
677	17.93	1.83	-5.49	1128.00	400.00	0.00	244.14	-23.04	-2.98	124.05	216.97	258.55	0.00	532.56
678	18.08	1.83	-5.65	1121.92	389.19	0.00	113.20	-15.03	-2.37	96.13	211.43	257.78	0.00	478.52
679	-0.00	-0.00	-0.00	903.00	200.00	0.00	-0.00	-7.71	-2.75	75.84	205.84	257.55	0.00	350.80
680	18.08	1.83	-5.34	1125.86	400.00	0.00	255.69	-2.75	-2.59	62.87	204.61	256.80	0.00	260.33
681	18.31	1.83	-5.65	1121.92	394.59	0.00	209.71	0.31	-1.83	51.57	205.03	254.44	0.00	346.26
682	18.23	1.91	-5.49	1136.33	377.78	0.00	-155.98	1.75	-2.21	41.05	201.86	249.81	0.00	213.59
683	18.31	1.91	-5.19	1141.24	394.12	0.00	216.09	2.29	-2.29	32.04	201.43	251.43	0.00	166.76
684	-0.00	-0.00	-0.00	903.00	200.00	0.00	-0.00	3.36	-2.59	25.33	204.22	248.19	0.00	142.20
685	18.31	1.98	-5.34	1143.00	377.14	0.00	-162.18	4.04	-2.44	19.53	208.59	242.19	0.00	130.53
686	18.54	2.06	-5.19	1167.71	394.12	0.00	123.87	3.36	-2.06	14.04	198.91	245.65	0.00	105.24
687	18.39	1.98	-5.04	1157.55	393.94	0.00	131.32	2.52	-1.75	9.00	218.64	237.29	0.00	134.23
688	18.31	2.14	-5.04	1139.36	400.00	0.00	227.49	-0.00	-0.00	-0.00	300.00	200.00	0.00	-0.00
689	18.39	2.06	-5.34	1143.00	400.00	0.00	299.07	-0.00	-0.00	-0.00	300.00	200.00	0.00	-0.00
690	18.31	1.83	-5.34	1125.86	388.57	0.00	115.09	-0.00	-0.00	-0.00	300.00	200.00	0.00	-0.00
691	18.62	2.06	-5.34	1134.43	382.86	0.00	43.38	-0.00	-0.00	-0.00	300.00	200.00	0.00	-0.00
692	18.54	1.98	-5.19	1141.24	394.12	0.00	242.35	-0.00	-0.00	-0.00	300.00	200.00	0.00	-0.00
693	18.39	1.98	-5.04	1175.73	400.00	0.00	252.46	-0.00	-0.00	-0.00	300.00	200.00	0.00	-0.00
694	18.39	2.06	-5.34	1125.86	388.57	0.00	124.25	-0.00	-0.00	-0.00	300.00	200.00	0.00	-0.00
695	18.16	2.06	-5.80	1116.16	384.21	0.00	67.66	-0.00	-0.00	-0.00	300.00	200.00	0.00	-0.00
696	-0.00	-0.00	-0.00	903.00	200.00	0.00	-0.00	-0.00	-0.00	-0.00	300.00	200.00	0.00	-0.00
697	18.39	1.98	-5.49	1128.00	400.00	0.00	438.69	-0.00	-0.00	-0.00	300.00	200.00	0.00	-0.00
698	-0.00	-0.00	-0.00	903.00	200.00	0.00	-0.00	-0.00	-0.00	-0.00	300.00	200.00	0.00	-0.00
699	-0.00	-0.00	-0.00	903.00	200.00	0.00	-0.00	-0.00	-0.00	-0.00	300.00	200.00	0.00	-0.00
700	17.93	2.44	-5.49	1128.00	400.00	0.00	267.03	-0.00	-0.00	-0.00	300.00	200.00	0.00	-0.00
701	18.01	2.06	-5.65	1130.03	372.97	0.00	-145.58	-0.00	-0.00	-0.00	300.00	200.00	0.00	-0.00
702	18.08	2.44	-5.34	1143.00	400.00	0.00	238.04	-0.00	-0.00	-0.00	300.00	200.00	0.00	-0.00
703	17.85	2.21	-5.49	1119.67	394.44	0.00	268.30	-0.00	-0.00	-0.00	300.00	200.00	0.00	-0.00
704	17.93	2.29	-5.65	1121.92	378.38	0.00	-141.04	-0.00	-0.00	-0.00	300.00	200.00	0.00	-0.00
705	-0.00	-0.00	-0.00	903.00	200.00	0.00	-0.00	-0.00	-0.00	-0.00	300.00	200.00	0.00	-0.00
706	17.78	2.29	-5.49	1128.00	394.44	0.00	217.86	-0.00	-0.00	-0.00	300.00	200.00	0.00	-0.00
707	17.93	2.44	-5.49	1136.33	383.33	0.00	-6.36	-0.00	-0.00	-0.00	300.00	200.00	0.00	-0.00
708	17.85	2.29	-5.49	1136.33	383.33	0.00	-30.52	-0.00	-0.00	-0.00	300.00	200.00	0.00	-0.00
709	17.85	2.29	-5.49	1119.67	394.44	0.00	251.77	-0.00	-0.00	-0.00	300.00	200.00	0.00	-0.00
710	17.93	2.29	-5.34	1143.00	400.00	0.00	267.03	-0.00	-0.00	-0.00	300.00	200.00	0.00	-0.00
711	18.01	2.14	-5.49	1153.00	377.78	0.00	-11.02	-0.00	-0.00	-0.00	300.00	200.00	0.00	-0.00
712	-0.00	-0.00	-0.00	903.00	200.00	0.00	-0.00	-0.00	-0.00	-0.00	300.00	200.00	0.00	-0.00
713	17.78	2.52	-5.34	1160.14	400.00	0.00	184.20	-0.00	-0.00	-0.00	300.00	200.00	0.00	-0.00
714	18.08	2.29	-5.49	1128.00	383.33	0.00	76.29	-0.00	-0.00	-0.00	300.00	200.00	0.00	-0.00
715	17.78	2.29	-5.65	1130.03	367.57	0.00	-264.55	-0.00	-0.00	-0.00	300.00	200.00	0.00	-0.00
716	17.62	2.29	-5.49	1128.00	383.33	0.00	15.26	-0.00	-0.00	-0.00	300.00	200.00	0.00	-0.00
717	-0.00	-0.00	-0.00	903.00	200.00	0.00	-0.00	-0.00	-0.00	-0.00	300.00	200.00	0.00	-0.00
718	17.78	2.29	-5.49	1136.33	400.00	0.00	320.43	-0.00	-0.00	-0.00	300.00	200.00	0.00	-0.00
719	17.93	2.29	-5.49	1136.33	394.44	0.00	274.23	-0.00	-0.00	-0.00	300.00	200.00	0.00	-0.00
720	-0.00	-0.00	-0.00	903.00	200.00	0.00	-0.00	-0.00	-0.00	-0.00	300.00	200.00	0.00	-0.00
721	17.70	2.44	-5.19	1167.71	394.12	0.00	111.75	-0.00	-0.00	-0.00	300.00	200.00	0.00	-0.00
722	17.70	2.21	-5.49	1153.00	383.33	0.00	-8.90	-0.00	-0.00	-0.00	300.00	200.00	0.00	-0.00
723	17.62	2.52	-5.34	1134.43	388.57	0.00	39.89	-0.00	-0.00	-0.00	300.00	200.00	0.00	-0.00
724	17.55	2.29	-5.80	1116.16	384.21	0.00	66.66	-0.00	-0.00	-0.00	300.00	200.00	0.00	-0.00
725	17.62	2.21	-5.65	1154.35	394.59	0.00	218.37	-0.00	-0.00	-0.00	300.00	200.00	0.00	-0.00
726	17.78	2.44	-5.34	1143.00	382.86	0.00	-13.30	-0.00	-0.00	-0.00	300.00	200.00	0.00	-0.00
727	17.62	2.59	-5.34	1160.14	382.86	0.00	-145.18	-0.00	-0.00	-0.00	300.00	200.00	0.00	-0.00
728	17.62	2.29	-5.49	1153.00	394.44	0.00	153.86	-0.00	-0.00	-0.00	300.00	200.00	0.00	-0.00
729	17.62	2.59	-5.80	1124.05	384.21	0.00	-4.82	-0.00	-0.00	-0.00	300.00	200.00	0.00	-0.00
730	17.70	2.21	-5.49	1153.00	394.44	0.00	210.66	-0.00	-0.00	-0.00	300.00	200.00	0.00	-0.00
731	17.62	2.52	-5.49	1153.00	394.44	0.00	142.42	-0.00	-0.00	-0.00	300.00	200.00	0.00	-0.00
732	-0.00	-0.00	-0.00	903.00	200.00	0.00	-0.00	-0.00	-0.00	-0.00	300.00	200.00	0.00	-0.00
733	17.62	2.52	-5.65	1146.24	394.59	0.00	184.96	-0.00	-0.00	-0.00	300.00	200.00	0.00	-0.00
734	17.47	2.59	-5.49	1161.33	400.00	0.00	146.23	-0.00	-0.00	-0.00	300.00	200.00	0.00	-0.00
735	17.55	2.59	-5.80	1147.74	389.47	0.00	34.93	-0.00	-0.00	-0.00	300.00	200.00	0.00	-0.00
736	17.55	2.52	-5.65	1154.35	378.38	0.00	-134.85	-0.00	-0.00	-0.00	300.00	200.00	0.00	-0.00
737	-0.00	-0.00	-0.00	903.00	200.00	0.00	-0.00	-0.00	-0.00	-0.00	300.00	200.00	0.00	-0.00
738	17.62	2.44	-5.65	1130.03	389.19	0.00	124.96	-0.00	-0.00	-0.00	300.00	200.00	0.00	-0.00
739	17.47	2.52	-5.49	1136.33	400.00	0.00	297.55	-0.00	-0.00	-0.00	300.00	200.00	0.00	-0.00
740	17.47	2.52	-5.49	1153.00	383.33	0.00	-12.72	-0.00	-0.00	-0.00	300.00	200.00	0.00	-0.00
741	17.70	2.59	-5.49	1153.00	383.33	0.00	-12.72	-0.00	-0.00	-0.00	300.00	200.00	0.00	-0.00
742	17.32	2.52	-5.49	1169.67	394.44	0.00	86.89	-0.00	-0.00	-0.00	300.00	200.00	0.00	-0.00
743	17.47	2.59	-5.49	1153.00	383.33	0.00	-54.68	-0.00	-0.00	-0.00	300.00	200.00	0.00	-0.00
744	17.24	2.52	-5.65	1162.46	367.57	0.00	-281.67	-0.00	-0.00	-0.00	300.00	200.00	0.00	-0.00
745	17.17	2.52	-5.80	1124.05	389.47	0.00	155.40	-0.00	-0.00	-0.00	300.00	200.00	0.00	-0.00
746	17.17	2.29	-5.34	1177.29	400.00	0.00	219.07	-0.00	-0.00	-0.00	300.00	200.00	0.00	-0.00
747	17.32	2.52	-5.80	1147.74	384.21	0.00	33.53	-0.00	-0.00	-0.00	300.00	200.00	0.00	-0.00
748	17.17	2.29	-5.65	1146.24	394.59	0.00	220.22	-0.00	-0.00	-0.00	300.00	200.00	0.00	-0.00
749	17.24	2.59	-5.49	1153.00	394.44	0.00	140.72	-0.00	-0.00	-0.00	300.00	200.00	0.00	-0.00
750	17.32	2.52	-5.65	1154.35	378.38	0.00	-129.91	-0.00	-0.00	-0.00	300.00	200.00	0.00	-0.00
751	17.32	2.44	-5.49	1161.33	400.00	0.00	292.46	-0.00	-0.00	-0.00	300.00	200.00	0.00	-0.00
752	17.17	2.52	-5.49	1136.33	400.00	0.00	305.18	-0.00	-0.00	-0.00	300.00	200.00	0.00	-0.00
753	17.24	2.52	-5.65	1154.35	400.00	0.00	275.07	-0.00	-0.00	-0.00	300.00	200.00	0.00	-0.00
754	17.24	2.44	-5.49	1136.33	400.00	0.00	315.35	-0.00	-0.00	-0.00	300.00	200.00	0.00	-0.00
755	17.17	2.67	-5.80	1139.84	389.47	0.00	56.62	-0.00	-0.00	-0.00	300.00	200.00	0.00	-0.00
756	-0.00	-0.00	-0.00	903.00	200.00	0.00	-0.00	-0.00	-0.00	-0.00	300.00	200.00	0.00	-0.00
757	17.24	2.52	-5.49	1128.00	400.00	0.00	295.64	-0.00	-0.00	-0.00	300.00	200.00	0.00	-0.00
758	17.24	2.52	-5.49	1136.33	394.44	0.00	155.98	-0.00	-0.00	-0.00	300.00	200.00	0.00	-0.00
759	17.24	2.52	-5.65	1146.24	389.19	0.00	40.42	-0.00	-0.00	-0.00	300.00	200.00	0.00	-0.00
760	17.24	2.52	-5.80	1124.05	384.21	0.00	33.33	-0.00	-0.00	-0.00	300.00	200.00	0.00	-0.00
761	17.17	2.59	-5.65	1146.24	389.19	0.00	30.31	-0.00	-0.00	-0.00	300.00	200.00	0.00	-0.00
762	17.09	2.52	-5.65	1154.35	389.19	0.00	36.91	-0.00	-0.00	-0.00	300.00	200.00	0.00	-0.00
763	17.09	2.59	-5.49	1153.00	400.00	0.00	205.99	-0.00	-0.00	-0.00	300.00	200.00	0.00	-0.00
764	17.09	2.59	-5.49	1153.00	400.00	0.00	251.77	-0.00	-0.00	-0.00	300.00	200.00	0.00	-0.00
765	17.17	2.59	-5.65	1146.24	394.59	0.00	191.77	-0.00	-0.00	-0.00	300.00	200.00	0.00	-0.00
766	17.01	2.52	-5.65	1146.24	400.00	0.00	272.60	-0.00	-0.00	-0.00	300.00	200.00	0.00	-0.00
767	16.94	2.59	-5.80	1139.84	389.47	0.00	77.10	-0.00	-0.00	-0.00	300.00	200.00	0.00	-0.00
768	16.94	2.59	-5.95	1141.46	384.62	0.00	-9.39	-0.00	-0.00	-0.00	300.00	200.00	0.00	-0.00
769	16.71	2.21	-5.80	1147.74	394.74	0.00	171.66	-0.00	-0.00	-0.00	300.00	200.00	0.00	-0.00
770	-0.00	-0.00	-0.00	903.00	200.00	0.00	-0.00	-0.00	-0.00	-0.00	300.00	200.00	0.00	-0.00
771	16.78	1.98	-5.65	1154.35	389.19	0.00	21.86	-0.00	-0.00	-0.00	300.00	200.00	0.00	-0.00
772	17.24	2.14	-5.65	1130.03	394.59	0.00	238.16	-0.00	-0.00	-0.00	300.00	200.00	0.00	-0.00
773	16.86	2.06	-5.95	1141.46	379.49	0.00	-97.03	-0.00	-0.00	-0.00	300.00	200.00	0.00	-0.00
774	17.01	1.98	-5.65	1146.24	389.19	0.00	149.91	-0.00	-0.00	-0.00	300.00	200.00	0.00	-0.00
775	16.94	1.83	-5.80	1124.05	384.21	0.00	83.12	-0.00	-0.00	-0.00	300.00	200.00	0.00	-0.00
776	16.63	2.21	-5.34	1177.29	400.00	0.00	156.08	-0.00	-0.00	-0.00	300.00	200.00	0.00	-0.00
777	17.01	2.14	-5.49	1153.00	394.44	0.00	233.54	-0.00	-0.00	-0.00	300.00	200.00	0.00	-0.00
778	16.86	2.06	-5.80	1155.63	389.47	0.00	110.83	-0.00	-0.00	-0.00	300.00	200.00	0.00	-0.00
779	16.56	2.29	-5.80	1139.84	373.68	0.00	-207.20	-0.00	-0.00	-0.00	300.00	200.00	0.00	-0.00
780	17.01	2.29	-5.80	1139.84	373.68	0.00	-173.47	-0.00	-0.00	-0.00	300.00	200.00	0.00	-0.00
781	16.78	2.14	-5.95	1141.46	369.23	0.00	-186.63	-0.00	-0.00	-0.00	300.00	200.00	0.00	-0.00
782	16.94	2.52	-5.80	1139.84	384.21	0.00	6.02	-0.00	-0.00	-0.00	300.00	200.00	0.00	-0.00
783	16.63	2.06	-5.65	1170.57	394.59	0.00	282.08	-0.00	-0.00	-0.00	300.00	200.00	0.00	-0.00
784	16.78	2.52	-5.80	1147.74	384.21	0.00	-41.96	-0.00	-0.00	-0.00	300.00	200.00	0.00	-0.00
785	16.63	2.59	-5.80	1155.63	389.47	0.00	92.76	-0.00	-0.00	-0.00	300.00	200.00	0.00	-0.00
786	16.25	2.44	-5.80	1163.53	384.21	0.00	-22.89	-0.00	-0.00	-0.00	300.00	200.00	0.00	-0.00
787	16.25	2.67	-5.95	1156.85	379.49	0.00	-164.33	-0.00	-0.00	-0.00	300.00	200.00	0.00	-0.00
788	16.17	2.29	-5.80	1155.63	384.21	0.00	66.66	-0.00	-0.00	-0.00	300.00	200.00	0.00	-0.00
789	16.17	2.44	-5.80	1163.53	384.21	0.00	-14.05	-0.00	-0.00	-0.00	300.00	200.00	0.00	-0.00
790	16.10	2.44	-5.65	1170.57	394.59	0.00	144.75	-0.00	-0.00	-0.00	300.00	200.00	0.00	-0.00
791	16.10	2.52	-5.65	1162.46	378.38	0.00	-139.18	-0.00	-0.00	-0.00	300.00	200.00	0.00	-0.00
792	15.95	2.59	-5.65	1170.57	394.59	0.00	74.23	-0.00	-0.00	-0.00	300.00	200.00	0.00	-0.00
793	15.95	2.29	-5.80	1147.74	384.21	0.00	-3.21	-0.00	-0.00	-0.00	300.00	200.00	0.00	-0.00
794	16.17	2.14	-5.65	1170.57	400.00	0.00	168.47	-0.00	-0.00	-0.00	300.00	200.00	0.00	-0.00
795	16.17	2.21	-5.80	1124.05	400.00	0.00	342.52	-0.00	-0.00	-0.00	300.00	200.00	0.00	-0.00
796	16.10	2.14	-5.80	1155.63	394.74	0.00	123.27	-0.00	-0.00	-0.00	300.00	200.00	0.00	-0.00
797	16.17	2.21	-5.80	1147.74	394.74	0.00	159.21	-0.00	-0.00	-0.00	300.00	200.00	0.00	-0.00
798	16.10	1.91	-5.95	1156.85	384.62	0.00	38.73	-0.00	-0.00	-0.00	300.00	200.00	0.00	-0.00
799	-0.00	-0.00	-0.00	903.00	200.00	0.00	-0.00	-0.00	-0.00	-0.00	300.00	200.00	0.00	-0.00
800	16.25	2.06	-5.95	1141.46	379.49	0.00	-46.36	-0.00	-0.00	-0.00	300.00	200.00	0.00	-0.00
801	16.10	2.14	-5.65	1146.24	389.19	0.00	-14.64	-0.00	-0.00	-0.00	300.00	200.00	0.00	-0.00
802	16.40	1.98	-5.80	1147.74	384.21	0.00	64.25	-0.00	-0.00	-0.00	300.00	200.00	0.00	-0.00
803	16.10	1.98	-5.80	1147.74	400.00	0.00	216.43	-0.00	-0.00	-0.00	300.00	200.00	0.00	-0.00
804	16.25	1.98	-5.80	1171.42	389.47	0.00	74.69	-0.00	-0.00	-0.00	300.00	200.00	0.00	-0.00
805	16.25	2.06	-5.65	1146.24	389.19	0.00	55.67	-0.00	-0.00	-0.00	300.00	200.00	0.00	-0.00
806	-0.00	-0.00	-0.00	903.00	200.00	0.00	-0.00	-0.00	-0.00	-0.00	300.00	200.00	0.00	-0.00
807	16.17	2.06	-5.65	1162.46	389.19	0.00	7.84	-0.00	-0.00	-0.00	300.00	200.00	0.00	-0.00
808	16.10	1.98	-5.80	1124.05	400.00	0.00	286.30	-0.00	-0.00	-0.00	300.00	200.00	0.00	-0.00
809	-0.00	-0.00	-0.00	903.00	200.00	0.00	-0.00	-0.00	-0.00	-0.00	300.00	200.00	0.00	-0.00
810	16.17	2.06	-5.65	1146.24	389.19	0.00	18.35	-0.00	-0.00	-0.00	300.00	200.00	0.00	-0.00
811	16.40	2.06	-5.80	1139.84	384.21	0.00	38.95	-0.00	-0.00	-0.00	300.00	200.00	0.00	-0.00
812	16.10	1.98	-5.80	1147.74	389.47	0.00	24.09	-0.00	-0.00	-0.00	300.00	200.00	0.00	-0.00
813	16.02	2.06	-5.95	1149.15	384.62	0.00	-44.02	-0.00	-0.00	-0.00	300.00	200.00	0.00	-0.00
814	16.10	1.98	-5.95	1141.46	379.49	0.00	-78.45	-0.00	-0.00	-0.00	300.00	200.00	0.00	-0.00
815	16.48	2.06	-5.65	1170.57	394.59	0.00	160.84	-0.00	-0.00	-0.00	300.00	200.00	0.00	-0.00
816	16.17	1.98	-5.65	1130.03	378.38	0.00	-105.78	-0.00	-0.00	-0.00	300.00	200.00	0.00	-0.00
817	16.17	2.14	-6.26	1129.83	380.49	0.00	-82.99	-0.00	-0.00	-0.00	300.00	200.00	0.00	-0.00
818	16.40	1.91	-5.80	1147.74	389.47	0.00	146.36	-0.00	-0.00	-0.00	300.00	200.00	0.00	-0.00
819	16.40	2.06	-5.95	1141.46	379.49	0.00	-64.75	-0.00	-0.00	-0.00	300.00	200.00	0.00	-0.00
820	16.40	1.98	-5.80	1163.53	389.47	0.00	96.37	-0.00	-0.00	-0.00	300.00	200.00	0.00	-0.00
821	-0.00	-0.00	-0.00	903.00	200.00	0.00	-0.00	-0.00	-0.00	-0.00	300.00	200.00	0.00	-0.00
822	16.25	2.14	-5.80	1155.63	384.21	0.00	-63.85	-0.00	-0.00	-0.00	300.00	200.00	0.00	-0.00
823	16.40	2.06	-6.41	1124.43	371.43	0.00	-138.96	-0.00	-0.00	-0.00	300.00	200.00	0.00	-0.00
824	16.02	1.98	-5.49	1153.00	394.44	0.00	101.73	-0.00	-0.00	-0.00	300.00	200.00	0.00	-0.00
825	16.17	2.06	-5.65	1154.35	389.19	0.00	47.43	-0.00	-0.00	-0.00	300.00	200.00	0.00	-0.00
826	16.25	2.14	-5.80	1147.74	394.74	0.00	238.52	-0.00	-0.00	-0.00	300.00	200.00	0.00	-0.00
827	16.40	2.06	-5.80	1155.63	394.74	0.00	179.09	-0.00	-0.00	-0.00	300.00	200.00	0.00	-0.00
828	16.25	2.14	-5.65	1146.24	389.19	0.00	37.12	-0.00	-0.00	-0.00	300.00	200.00	0.00	-0.00
829	16.25	2.06	-5.80	1147.74	384.21	0.00	-28.31	-0.00	-0.00	-0.00	300.00	200.00	0.00	-0.00
830	-0.00	-0.00	-0.00	903.00	200.00	0.00	-0.00	-0.00	-0.00	-0.00	300.00	200.00	0.00	-0.00
831	16.02	1.98	-5.80	1147.74	400.00	0.00	201.18	-0.00	-0.00	-0.00	300.00	200.00	0.00	-0.00
832	16.17	2.06	-5.65	1162.46	389.19	0.00	30.72	-0.00	-0.00	-0.00	300.00	200.00	0.00	-0.00
833	16.10	1.98	-5.95	1156.85	389.74	0.00	101.92	-0.00	-0.00	-0.00	300.00	200.00	0.00	-0.00
834	16.17	1.91	-5.65	1162.46	400.00	0.00	222.28	-0.00	-0.00	-0.00	300.00	200.00	0.00	-0.00
835	16.17	1.98	-5.80	1139.84	384.21	0.00	-8.03	-0.00	-0.00	-0.00	300.00	200.00	0.00	-0.00
836	16.17	1.98	-5.65	1162.46	400.00	0.00	248.26	-0.00	-0.00	-0.00	300.00	200.00	0.00	-0.00
837	16.25	2.14	-5.80	1155.63	389.47	0.00	67.46	-0.00	-0.00	-0.00	300.00	200.00	0.00	-0.00
838	16.10	1.91	-5.65	1162.46	400.00	0.00	207.02	-0.00	-0.00	-0.00	300.00	200.00	0.00	-0.00
839	16.10	2.14	-5.80	1147.74	384.21	0.00	-97.98	-0.00	-0.00	-0.00	300.00	200.00	0.00	-0.00
840	16.10	1.98	-5.80	1124.05	389.47	0.00	93.96	-0.00	-0.00	-0.00	300.00	200.00	0.00	-0.00
841	16.10	2.06	-5.65	1130.03	394.59	0.00	147.23	-0.00	-0.00	-0.00	300.00	200.00	0.00	-0.00
842	16.10	1.98	-5.49	1161.33	394.44	0.00	100.03	-0.00	-0.00	-0.00	300.00	200.00	0.00	-0.00
843	16.10	2.06	-5.65	1154.35	400.00	0.00	184.14	-0.00	-0.00	-0.00	300.00	200.00	0.00	-0.00
844	16.10	1.98	-5.80	1139.84	373.68	0.00	-145.76	-0.00	-0.00	-0.00	300.00	200.00	0.00	-0.00
845	16.25	1.98	-5.65	1162.46	400.00	0.00	240.64	-0.00	-0.00	-0.00	300.00	200.00	0.00	-0.00
846	16.17	1.91	-5.65	1162.46	389.19	0.00	93.20	-0.00	-0.00	-0.00	300.00	200.00	0.00	-0.00
847	16.17	2.06	-5.95	1141.46	384.62	0.00	45.78	-0.00	-0.00	-0.00	300.00	200.00	0.00	-0.00
848	16.17	1.98	-5.80	1147.74	389.47	0.00	107.21	-0.00	-0.00	-0.00	300.00	200.00	0.00	-0.00
849	16.02	1.98	-6.26	1137.15	370.73	0.00	-200.97	-0.00	-0.00	-0.00	300.00	200.00	0.00	-0.00
850	16.10	1.98	-5.80	1147.74	373.68	0.00	-161.42	-0.00	-0.00	-0.00	300.00	200.00	0.00	-0.00
851	16.17	1.98	-5.65	1154.35	400.00	0.00	264.35	-0.00	-0.00	-0.00	300.00	200.00	0.00	-0.00
852	16.17	1.98	-5.65	1154.35	394.59	0.00	199.81	-0.00	-0.00	-0.00	300.00	200.00	0.00	-0.00
853	-0.00	-0.00	-0.00	903.00	200.00	0.00	-0.00	-0.00	-0.00	-0.00	300.00	200.00	0.00	-0.00
854	16.10	1.91	-5.95	1141.46	394.87	0.00	210.30	-0.00	-0.00	-0.00	300.00	200.00	0.00	-0.00
855	15.95	1.98	-5.80	1139.84	389.47	0.00	102.39	-0.00	-0.00	-0.00	300.00	200.00	0.00	-0.00
856	16.02	1.83	-5.49	1153.00	394.44	0.00	139.87	-0.00	-0.00	-0.00	300.00	200.00	0.00	-0.00
857	16.10	1.98	-5.80	1139.84	384.21	0.00	46.58	-0.00	-0.00	-0.00	300.00	200.00	0.00	-0.00
858	-0.00	-0.00	-0.00	903.00	200.00	0.00	-0.00	-0.00	-0.00	-0.00	300.00	200.00	0.00	-0.00
859	16.17	2.06	-5.65	1154.35	394.59	0.00	180.63	-0.00	-0.00	-0.00	300.00	200.00	0.00	-0.00
860	16.10	2.06	-5.65	1162.46	400.00	0.00	190.32	-0.00	-0.00	-0.00	300.00	200.00	0.00	-0.00
861	16.10	1.98	-5.65	1162.46	400.00	0.00	210.12	-0.00	-0.00	-0.00	300.00	200.00	0.00	-0.00
862	16.02	1.91	-5.65	1170.57	394.59	0.00	112.59	-0.00	-0.00	-0.00	300.00	200.00	0.00	-0.00
863	16.10	2.06	-5.49	1153.00	400.00	0.00	232.70	-0.00	-0.00	-0.00	300.00	200.00	0.00	-0.00
864	16.02	2.21	-5.80	1155.63	389.47	0.00	4.82	-0.00	-0.00	-0.00	300.00	200.00	0.00	-0.00
865	16.17	1.91	-5.80	1155.63	394.74	0.00	195.95	-0.00	-0.00	-0.00	300.00	200.00	0.00	-0.00
866	16.02	1.98	-5.65	1162.46	394.59	0.00	108.25	-0.00	-0.00	-0.00	300.00	200.00	0.00	-0.00
867	-0.00	-0.00	-0.00	903.00	200.00	0.00	-0.00	-0.00	-0.00	-0.00	300.00	200.00	0.00	-0.00
868	15.95	1.98	-5.80	1155.63	394.74	0.00	200.77	-0.00	-0.00	-0.00	300.00	200.00	0.00	-0.00
869	16.02	1.98	-5.80	1155.63	384.21	0.00	1.20	-0.00	-0.00	-0.00	300.00	200.00	0.00	-0.00
870	16.02	1.98	-5.65	1146.24	389.19	0.00	76.71	-0.00	-0.00	-0.00	300.00	200.00	0.00	-0.00
871	16.02	2.06	-5.80	1155.63	400.00	0.00	212.02	-0.00	-0.00	-0.00	300.00	200.00	0.00	-0.00
872	16.02	2.14	-5.65	1154.35	400.00	0.00	195.48	-0.00	-0.00	-0.00	300.00	200.00	0.00	-0.00
873	16.17	1.98	-5.65	1146.24	400.00	0.00	303.32	-0.00	-0.00	-0.00	300.00	200.00	0.00	-0.00
874	15.87	1.98	-5.80	1155.63	389.47	0.00	33.73	-0.00	-0.00	-0.00	300.00	200.00	0.00	-0.00
875	16.10	1.91	-5.95	1149.15	369.23	0.00	-217.14	-0.00	-0.00	-0.00	300.00	200.00	0.00	-0.00
876	15.95	1.83	-5.80	1163.53	389.47	0.00	72.28	-0.00	-0.00	-0.00	300.00	200.00	0.00	-0.00
877	15.95	1.98	-5.95	1156.85	369.23	0.00	-277.01	-0.00	-0.00	-0.00	300.00	200.00	0.00	-0.00
878	15.95	1.98	-5.80	1139.84	394.74	0.00	186.32	-0.00	-0.00	-0.00	300.00	200.00	0.00	-0.00
879	16.17	2.06	-5.65	1154.35	389.19	0.00	70.31	-0.00	-0.00	-0.00	300.00	200.00	0.00	-0.00
880	-0.00	-0.00	-0.00	903.00	200.00	0.00	-0.00	-0.00	-0.00	-0.00	300.00	200.00	0.00	-0.00
881	-0.00	-0.00	-0.00	903.00	200.00	0.00	-0.00	-0.00	-0.00	-0.00	300.00	200.00	0.00	-0.00
882	15.87	2.06	-5.95	1149.15	389.74	0.00	100.75	-0.00	-0.00	-0.00	300.00	200.00	0.00	-0.00
883	15.87	2.06	-5.65	1170.57	400.00	0.00	150.73	-0.00	-0.00	-0.00	300.00	200.00	0.00	-0.00
884	15.79	1.83	-5.65	1146.24	389.19	0.00	93.41	-0.00	-0.00	-0.00	300.00	200.00	0.00	-0.00
885	16.17	1.98	-5.65	1162.46	400.00	0.00	202.49	-0.00	-0.00	-0.00	300.00	200.00	0.00	-0.00
886	-0.00	-0.00	-0.00	903.00	200.00	0.00	-0.00	-0.00	-0.00	-0.00	300.00	200.00	0.00	-0.00
887	-0.00	-0.00	-0.00	903.00	200.00	0.00	-0.00	-0.00	-0.00	-0.00	300.00	200.00	0.00	-0.00
888	16.10	1.83	-5.65	1146.24	389.19	0.00	151.14	-0.00	-0.00	-0.00	300.00	200.00	0.00	-0.00
889	16.02	1.75	-6.41	1124.43	357.14	0.00	-388.55	-0.00	-0.00	-0.00	300.00	200.00	0.00	-0.00
890	16.10	1.91	-5.80	1147.74	394.74	0.00	173.27	-0.00	-0.00	-0.00	300.00	200.00	0.00	-0.00
891	16.02	1.91	-5.80	1139.84	373.68	0.00	-186.72	-0.00	-0.00	-0.00	300.00	200.00	0.00	-0.00
892	16.10	1.98	-5.65	1170.57	389.19	0.00	-25.77	-0.00	-0.00	-0.00	300.00	200.00	0.00	-0.00
893	16.25	1.83	-6.41	1124.43	366.67	0.00	-306.27	-0.00	-0.00	-0.00	300.00	200.00	0.00	-0.00
894	16.25	1.91	-5.65	1146.24	394.59	0.00	157.74	-0.00	-0.00	-0.00	300.00	200.00	0.00	-0.00
895	-0.00	-0.00	-0.00	903.00	200.00	0.00	-0.00	-0.00	-0.00	-0.00	300.00	200.00	0.00	-0.00
896	16.25	1.83	-5.65	1162.46	389.19	0.00	12.99	-0.00	-0.00	-0.00	300.00	200.00	0.00	-0.00
897	16.40	1.83	-5.49	1169.67	394.44	0.00	91.98	-0.00	-0.00	-0.00	300.00	200.00	0.00	-0.00
898	16.48	1.98	-5.34	1168.71	400.00	0.00	159.56	-0.00	-0.00	-0.00	300.00	200.00	0.00	-0.00
899	-0.00	-0.00	-0.00	903.00	200.00	0.00	-0.00	-0.00	-0.00	-0.00	300.00	200.00	0.00	-0.00
900	16.40	1.53	-5.65	1154.35	400.00	0.00	287.85	-0.00	-0.00	-0.00	300.00	200.00	0.00	-0.00
901	16.56	1.83	-5.49	1153.00	400.00	0.00	244.14	-0.00	-0.00	-0.00	300.00	200.00	0.00	-0.00
902	-0.00	-0.00	-0.00	903.00	200.00	0.00	-0.00	-0.00	-0.00	-0.00	300.00	200.00	0.00	-0.00
903	16.25	1.83	-5.80	1147.74	389.47	0.00	44.57	-0.00	-0.00	-0.00	300.00	200.00	0.00	-0.00
904	16.40	1.68	-5.34	1143.00	400.00	0.00	268.55	-0.00	-0.00	-0.00	300.00	200.00	0.00	-0.00
905	16.48	1.68	-5.80	1147.74	384.21	0.00	38.55	-0.00	-0.00	-0.00	300.00	200.00	0.00	-0.00
906	16.48	1.60	-5.80	1147.74	384.21	0.00	80.11	-0.00	-0.00	-0.00	300.00	200.00	0.00	-0.00
907	16.40	1.60	-5.80	1163.53	384.21	0.00	-27.91	-0.00	-0.00	-0.00	300.00	200.00	0.00	-0.00
908	16.48	1.68	-6.26	1122.51	380.49	0.00	19.54	-0.00	-0.00	-0.00	300.00	200.00	0.00	-0.00
909	16.56	1.68	-5.65	1146.24	394.59	0.00	204.14	-0.00	-0.00	-0.00	300.00	200.00	0.00	-0.00
910	16.56	1.68	-5.80	1155.63	394.74	0.00	167.85	-0.00	-0.00	-0.00	300.00	200.00	0.00	-0.00
911	-0.00	-0.00	-0.00	903.00	200.00	0.00	-0.00	-0.00	-0.00	-0.00	300.00	200.00	0.00	-0.00
912	16.63	1.68	-5.65	1146.24	394.59	0.00	173.21	-0.00	-0.00	-0.00	300.00	200.00	0.00	-0.00
913	16.48	1.75	-5.80	1155.63	389.47	0.00	-21.68	-0.00	-0.00	-0.00	300.00	200.00	0.00	-0.00
914	16.63	1.83	-5.65	1146.24	394.59	0.00	204.76	-0.00	-0.00	-0.00	300.00	200.00	0.00	-0.00
915	16.86	1.98	-5.80	1147.74	384.21	0.00	34.13	-0.00	-0.00	-0.00	300.00	200.00	0.00	-0.00
916	-0.00	-0.00	-0.00	903.00	200.00	0.00	-0.00	-0.00	-0.00	-0.00	300.00	200.00	0.00	-0.00
917	16.86	1.98	-5.65	1154.35	389.19	0.00	82.07	-0.00	-0.00	-0.00	300.00	200.00	0.00	-0.00
918	16.78	1.98	-5.65	1146.24	400.00	0.00	333.84	-0.00	-0.00	-0.00	300.00	200.00	0.00	-0.00
919	16.78	2.06	-5.65	1130.03	394.59	0.00	189.29	-0.00	-0.00	-0.00	300.00	200.00	0.00	-0.00
920	-0.00	-0.00	-0.00	903.00	200.00	0.00	-0.00	-0.00	-0.00	-0.00	300.00	200.00	0.00	-0.00
921	16.86	1.98	-5.65	1154.35	400.00	0.00	310.12	-0.00	-0.00	-0.00	300.00	200.00	0.00	-0.00
922	16.86	2.14	-5.80	1139.84	389.47	0.00	148.17	-0.00	-0.00	-0.00	300.00	200.00	0.00	-0.00
923	16.78	2.21	-5.49	1153.00	394.44	0.00	147.08	-0.00	-0.00	-0.00	300.00	200.00	0.00	-0.00
924	16.78	2.14	-5.34	1160.14	400.00	0.00	267.03	-0.00	-0.00	-0.00	300.00	200.00	0.00	-0.00
925	16.63	2.14	-5.49	1136.33	400.00	0.00	264.49	-0.00	-0.00	-0.00	300.00	200.00	0.00	-0.00
926	16.78	1.91	-5.65	1154.35	389.19	0.00	178.36	-0.00	-0.00	-0.00	300.00	200.00	0.00	-0.00
927	16.78	2.14	-5.65	1162.46	394.59	0.00	194.24	-0.00	-0.00	-0.00	300.00	200.00	0.00	-0.00
928	16.86	2.21	-5.34	1177.29	388.57	0.00	32.04	-0.00	-0.00	-0.00	300.00	200.00	0.00	-0.00
929	16.78	2.14	-5.65	1146.24	389.19	0.00	69.49	-0.00	-0.00	-0.00	300.00	200.00	0.00	-0.00
930	16.86	2.14	-5.65	1146.24	394.59	0.00	243.73	-0.00	-0.00	-0.00	300.00	200.00	0.00	-0.00
931	16.56	2.06	-5.49	1169.67	394.44	0.00	152.16	-0.00	-0.00	-0.00	300.00	200.00	0.00	-0.00
932	16.86	2.14	-5.34	1168.71	400.00	0.00	263.98	-0.00	-0.00	-0.00	300.00	200.00	0.00	-0.00
933	16.78	2.14	-5.80	1147.74	389.47	0.00	139.74	-0.00	-0.00	-0.00	300.00	200.00	0.00	-0.00
934	16.71	2.14	-5.65	1154.35	394.59	0.00	219.60	-0.00	-0.00	-0.00	300.00	200.00	0.00	-0.00
935	16.78	2.06	-5.49	1153.00	394.44	0.00	231.00	-0.00	-0.00	-0.00	300.00	200.00	0.00	-0.00
936	16.86	2.21	-5.49	1136.33	400.00	0.00	361.12	-0.00	-0.00	-0.00	300.00	200.00	0.00	-0.00
937	16.94	2.14	-5.65	1154.35	394.59	0.00	264.14	-0.00	-0.00	-0.00	300.00	200.00	0.00	-0.00
938	16.56	2.21	-5.80	1147.74	384.21	0.00	-32.32	-0.00	-0.00	-0.00	300.00	200.00	0.00	-0.00
939	16.71	2.14	-5.65	1146.24	394.59	0.00	236.92	-0.00	-0.00	-0.00	300.00	200.00	0.00	-0.00
940	16.86	2.14	-5.49	1136.33	394.44	0.00	285.25	-0.00	-0.00	-0.00	300.00	200.00	0.00	-0.00
941	16.78	2.14	-5.49	1136.33	394.44	0.00	247.53	-0.00	-0.00	-0.00	300.00	200.00	0.00	-0.00
942	16.86	2.14	-5.65	1130.03	389.19	0.00	210.12	-0.00	-0.00	-0.00	300.00	200.00	0.00	-0.00
943	16.86	2.14	-5.80	1139.84	384.21	0.00	82.32	-0.00	-0.00	-0.00	300.00	200.00	0.00	-0.00
944	16.63	2.21	-5.65	1146.24	389.19	0.00	90.73	-0.00	-0.00	-0.00	300.00	200.00	0.00	-0.00
945	16.94	2.06	-5.80	1147.74	389.47	0.00	187.32	-0.00	-0.00	-0.00	300.00	200.00	0.00	-0.00
946	16.40	2.14	-5.49	1161.33	400.00	0.00	188.19	-0.00	-0.00	-0.00	300.00	200.00	0.00	-0.00
947	16.71	2.21	-5.65	1154.35	372.97	0.00	-183.72	-0.00	-0.00	-0.00	300.00	200.00	0.00	-0.00
948	16.63	2.14	-5.65	1154.35	389.19	0.00	46.19	-0.00	-0.00	-0.00	300.00	200.00	0.00	-0.00
949	16.40	2.14	-5.65	1146.24	389.19	0.00	65.98	-0.00	-0.00	-0.00	300.00	200.00	0.00	-0.00
950	16.63	2.21	-5.80	1155.63	384.21	0.00	-12.85	-0.00	-0.00	-0.00	300.00	200.00	0.00	-0.00
951	16.78	2.14	-5.65	1154.35	400.00	0.00	302.29	-0.00	-0.00	-0.00	300.00	200.00	0.00	-0.00
952	16.56	2.06	-5.49	1169.67	400.00	0.00	267.03	-0.00	-0.00	-0.00	300.00	200.00	0.00	-0.00
953	16.63	2.21	-5.65	1146.24	378.38	0.00	-89.08	-0.00	-0.00	-0.00	300.00	200.00	0.00	-0.00
954	-0.00	-0.00	-0.00	903.00	200.00	0.00	-0.00	-0.00	-0.00	-0.00	300.00	200.00	0.00	-0.00
955	16.48	2.21	-5.65	1146.24	389.19	0.00	61.86	-0.00	-0.00	-0.00	300.00	200.00	0.00	-0.00
956	16.56	2.21	-5.80	1147.74	384.21	0.00	-9.44	-0.00	-0.00	-0.00	300.00	200.00	0.00	-0.00
957	-0.00	-0.00	-0.00	903.00	200.00	0.00	-0.00	-0.00	-0.00	-0.00	300.00	200.00	0.00	-0.00
958	16.48	2.06	-5.80	1139.84	384.21	0.00	30.12	-0.00	-0.00	-0.00	300.00	200.00	0.00	-0.00
959	16.63	2.14	-5.80	1147.74	384.21	0.00	23.29	-0.00	-0.00	-0.00	300.00	200.00	0.00	-0.00
960	16.48	2.14	-5.34	1168.71	400.00	0.00	210.57	-0.00	-0.00	-0.00	300.00	200.00	0.00	-0.00
961	16.63	2.21	-5.34	1160.14	400.00	0.00	239.78	-0.00	-0.00	-0.00	300.00	200.00	0.00	-0.00
962	16.40	2.21	-5.49	1153.00	394.44	0.00	164.46	-0.00	-0.00	-0.00	300.00	200.00	0.00	-0.00
963	16.63	2.14	-5.65	1146.24	389.19	0.00	132.17	-0.00	-0.00	-0.00	300.00	200.00	0.00	-0.00
964	16.48	2.14	-5.65	1146.24	394.59	0.00	192.38	-0.00	-0.00	-0.00	300.00	200.00	0.00	-0.00
965	16.48	2.29	-5.49	1153.00	400.00	0.00	205.99	-0.00	-0.00	-0.00	300.00	200.00	0.00	-0.00
966	16.56	2.21	-5.80	1147.74	389.47	0.00	77.70	-0.00	-0.00	-0.00	300.00	200.00	0.00	-0.00
967	16.56	2.21	-5.65	1146.24	389.19	0.00	99.18	-0.00	-0.00	-0.00	300.00	200.00	0.00	-0.00
968	16.56	2.14	-5.65	1146.24	389.19	0.00	94.85	-0.00	-0.00	-0.00	300.00	200.00	0.00	-0.00
969	16.71	2.06	-5.65	1154.35	389.19	0.00	125.58	-0.00	-0.00	-0.00	300.00	200.00	0.00	-0.00
970	16.48	2.06	-5.80	1139.84	384.21	0.00	30.12	-0.00	-0.00	-0.00	300.00	200.00	0.00	-0.00
971	16.48	2.06	-5.49	1153.00	400.00	0.00	308.99	-0.00	-0.00	-0.00	300.00	200.00	0.00	-0.00
972	16.40	2.14	-5.49	1169.67	394.44	0.00	216.59	-0.00	-0.00	-0.00	300.00	200.00	0.00	-0.00
973	16.48	2.14	-5.80	1139.84	389.47	0.00	121.67	-0.00	-0.00	-0.00	300.00	200.00	0.00	-0.00
974	16.48	2.21	-5.65	1130.03	400.00	0.00	321.67	-0.00	-0.00	-0.00	300.00	200.00	0.00	-0.00
975	16.63	2.21	-5.65	1146.24	389.19	0.00	159.39	-0.00	-0.00	-0.00	300.00	200.00	0.00	-0.00
976	16.56	2.21	-5.34	1160.14	400.00	0.00	338.96	-0.00	-0.00	-0.00	300.00	200.00	0.00	-0.00
977	16.56	2.29	-5.65	1154.35	394.59	0.00	128.67	-0.00	-0.00	-0.00	300.00	200.00	0.00	-0.00
978	16.48	2.14	-5.65	1146.24	394.59	0.00	192.38	-0.00	-0.00	-0.00	300.00	200.00	0.00	-0.00
979	16.56	2.14	-5.49	1136.33	383.33	0.00	87.74	-0.00	-0.00	-0.00	300.00	200.00	0.00	-0.00
980	16.63	2.06	-6.26	1122.51	370.73	0.00	-153.15	-0.00	-0.00	-0.00	300.00	200.00	0.00	-0.00
981	16.40	2.29	-5.34	1143.00	400.00	0.00	236.51	-0.00	-0.00	-0.00	300.00	200.00	0.00	-0.00
982	16.40	2.21	-5.65	1154.35	394.59	0.00	163.93	-0.00	-0.00	-0.00	300.00	200.00	0.00	-0.00
983	16.48	2.14	-5.49	1169.67	394.44	0.00	116.98	-0.00	-0.00	-0.00	300.00	200.00	0.00	-0.00
984	16.48	2.14	-5.49	1169.67	400.00	0.00	254.31	-0.00	-0.00	-0.00	300.00	200.00	0.00	-0.00
985	16.48	2.14	-5.49	1153.00	400.00	0.00	267.03	-0.00	-0.00	-0.00	300.00	200.00	0.00	-0.00
986	16.56	2.21	-5.80	1147.74	384.21	0.00	36.34	-0.00	-0.00	-0.00	300.00	200.00	0.00	-0.00
987	16.40	2.14	-5.80	1124.05	384.21	0.00	77.50	-0.00	-0.00	-0.00	300.00	200.00	0.00	-0.00
988	16.40	2.06	-5.65	1146.24	394.59	0.00	173.21	-0.00	-0.00	-0.00	300.00	200.00	0.00	-0.00
989	16.56	2.29	-5.80	1163.53	384.21	0.00	-18.47	-0.00	-0.00	-0.00	300.00	200.00	0.00	-0.00
990	16.56	2.29	-5.80	1139.84	389.47	0.00	122.87	-0.00	-0.00	-0.00	300.00	200.00	0.00	-0.00
991	16.63	2.06	-5.65	1154.35	389.19	0.00	156.92	-0.00	-0.00	-0.00	300.00	200.00	0.00	-0.00
992	16.48	2.29	-5.49	1169.67	383.33	0.00	-38.15	-0.00	-0.00	-0.00	300.00	200.00	0.00	-0.00
993	16.56	2.21	-5.65	1146.24	394.59	0.00	211.56	-0.00	-0.00	-0.00	300.00	200.00	0.00	-0.00
994	16.56	2.44	-5.65	1130.03	394.59	0.00	218.37	-0.00	-0.00	-0.00	300.00	200.00	0.00	-0.00
995	16.48	2.21	-5.49	1153.00	394.44	0.00	179.29	-0.00	-0.00	-0.00	300.00	200.00	0.00	-0.00
996	16.48	2.29	-5.80	1147.74	389.47	0.00	67.46	-0.00	-0.00	-0.00	300.00	200.00	0.00	-0.00
997	16.63	2.59	-5.65	1154.35	394.59	0.00	135.47	-0.00	-0.00	-0.00	300.00	200.00	0.00	-0.00
998	16.63	2.21	-5.65	1146.24	389.19	0.00	159.39	-0.00	-0.00	-0.00	300.00	200.00	0.00	-0.00
999	16.63	2.44	-5.80	1139.84	373.68	0.00	-184.31	-0.00	-0.00	-0.00	300.00	200.00	0.00	-0.00
1000	16.78	2.14	-5.65	1146.24	389.19	0.00	115.27	-0.00	-0.00	-0.00	300.00	200.00	0.00	-0.00
1001	16.71	2.29	-5.80	1139.84	384.21	0.00	-4.82	-0.00	-0.00	-0.00	300.00	200.00	0.00	-0.00
1002	16.78	2.14	-5.95	1141.46	369.23	0.00	-186.63	-0.00	-0.00	-0.00	300.00	200.00	0.00	-0.00
1003	16.71	2.14	-5.80	1139.84	384.21	0.00	54.21	-0.00	-0.00	-0.00	300.00	200.00	0.00	-0.00
1004	16.78	2.29	-5.49	1153.00	383.33	0.00	-12.72	-0.00	-0.00	-0.00	300.00	200.00	0.00	-0.00
1005	16.86	2.29	-5.65	1146.24	394.59	0.00	206.61	-0.00	-0.00	-0.00	300.00	200.00	0.00	-0.00
1006	16.71	2.21	-5.65	1146.24	389.19	0.00	36.50	-0.00	-0.00	-0.00	300.00	200.00	0.00	-0.00
1007	16.63	2.14	-5.80	1139.84	384.21	0.00	40.15	-0.00	-0.00	-0.00	300.00	200.00	0.00	-0.00
1008	16.71	2.29	-5.65	1146.24	389.19	0.00	86.60	-0.00	-0.00	-0.00	300.00	200.00	0.00	-0.00
1009	16.63	2.14	-5.80	1139.84	389.47	0.00	150.58	-0.00	-0.00	-0.00	300.00	200.00	0.00	-0.00
1010	16.48	2.21	-5.65	1146.24	389.19	0.00	61.86	-0.00	-0.00	-0.00	300.00	200.00	0.00	-0.00
1011	16.63	2.21	-5.80	1139.84	384.21	0.00	22.08	-0.00	-0.00	-0.00	300.00	200.00	0.00	-0.00
1012	16.71	2.14	-5.49	1136.33	400.00	0.00	325.52	-0.00	-0.00	-0.00	300.00	200.00	0.00	-0.00
1013	16.63	2.06	-5.65	1146.24	378.38	0.00	-51.96	-0.00	-0.00	-0.00	300.00	200.00	0.00	-0.00
1014	16.71	2.21	-5.65	1154.35	389.19	0.00	155.89	-0.00	-0.00	-0.00	300.00	200.00	0.00	-0.00
1015	16.48	2.14	-5.49	1161.33	400.00	0.00	226.34	-0.00	-0.00	-0.00	300.00	200.00	0.00	-0.00
1016	16.56	2.21	-5.80	1147.74	384.21	0.00	-32.32	-0.00	-0.00	-0.00	300.00	200.00	0.00	-0.00
1017	16.48	2.14	-5.80	1155.63	373.68	0.00	-195.15	-0.00	-0.00	-0.00	300.00	200.00	0.00	-0.00
1018	16.56	2.14	-5.65	1154.35	400.00	0.00	279.40	-0.00	-0.00	-0.00	300.00	200.00	0.00	-0.00
1019	16.48	2.14	-5.80	1139.84	400.00	0.00	295.14	-0.00	-0.00	-0.00	300.00	200.00	0.00	-0.00
1020	16.48	1.98	-5.65	1146.24	389.19	0.00	94.65	-0.00	-0.00	-0.00	300.00	200.00	0.00	-0.00
1021	-0.00	-0.00	-0.00	903.00	200.00	0.00	-0.00	-0.00	-0.00	-0.00	300.00	200.00	0.00	-0.00
1022	16.40	1.98	-5.95	1156.85	379.49	0.00	-54.19	-0.00	-0.00	-0.00	300.00	200.00	0.00	-0.00
1023	16.56	2.06	-5.65	1154.35	394.59	0.00	209.09	-0.00	-0.00	-0.00	300.00	200.00	0.00	-0.00
1024	16.56	1.91	-5.65	1162.46	378.38	0.00	-59.39	-0.00	-0.00	-0.00	300.00	200.00	0.00	-0.00
1025	16.25	2.06	-5.49	1169.67	400.00	0.00	205.99	-0.00	-0.00	-0.00	300.00	200.00	0.00	-0.00
1026	16.40	1.91	-5.49	1169.67	400.00	0.00	277.20	-0.00	-0.00	-0.00	300.00	200.00	0.00	-0.00
1027	16.40	1.98	-5.80	1139.84	394.74	0.00	206.80	-0.00	-0.00	-0.00	300.00	200.00	0.00	-0.00
