# Supplementary material for: Musculoskeletal modeling and humanoid control of robots based on human gait data
Source: PeerJ Comput Sci. 2021 Aug 9;7:e657. doi: 10.7717/peerj-cs.657 (PMC8372000; doi:10.7717/peerj-cs.657)
Supplement: Supplemental Information 2 [file peerj-cs-07-657-s002.zip › force/Cap35.forces]

[Force Data]
NumberOfForcePlates=2
SampleRate=120.000000
NumberOfSamples=960
#Sample	FX1	FY1	FZ1	X1	Y1	Z1	MZ1	FX2	FY2	FZ2	X2	Y2	Z2	MZ2
1	-0.00	-0.00	-0.00	903.00	200.00	0.00	-0.00	-0.00	-0.00	-0.00	300.00	200.00	0.00	-0.00
2	-0.00	-0.00	-0.00	903.00	200.00	0.00	-0.00	-0.00	-0.00	-0.00	300.00	200.00	0.00	-0.00
3	0.00	0.00	0.00	903.00	200.00	0.00	0.00	-0.00	-0.00	-0.00	300.00	200.00	0.00	-0.00
4	0.00	0.00	0.00	903.00	200.00	0.00	0.00	-0.00	-0.00	-0.00	300.00	200.00	0.00	-0.00
5	-0.00	-0.00	-0.00	903.00	200.00	0.00	-0.00	-0.00	-0.00	-0.00	300.00	200.00	0.00	-0.00
6	-0.00	-0.00	-0.00	903.00	200.00	0.00	-0.00	-0.00	-0.00	-0.00	300.00	200.00	0.00	-0.00
7	-0.00	-0.00	-0.00	903.00	200.00	0.00	-0.00	-0.00	-0.00	-0.00	300.00	200.00	0.00	-0.00
8	-0.00	-0.00	-0.00	903.00	200.00	0.00	-0.00	-0.00	-0.00	-0.00	300.00	200.00	0.00	-0.00
9	-0.00	-0.00	-0.00	903.00	200.00	0.00	-0.00	-0.00	-0.00	-0.00	300.00	200.00	0.00	-0.00
10	-0.00	-0.00	-0.00	903.00	200.00	0.00	-0.00	-0.00	-0.00	-0.00	300.00	200.00	0.00	-0.00
11	-0.00	-0.00	-0.00	903.00	200.00	0.00	-0.00	-0.00	-0.00	-0.00	300.00	200.00	0.00	-0.00
12	-0.00	-0.00	-0.00	903.00	200.00	0.00	-0.00	-0.00	-0.00	-0.00	300.00	200.00	0.00	-0.00
13	-0.00	-0.00	-0.00	903.00	200.00	0.00	-0.00	-0.00	-0.00	-0.00	300.00	200.00	0.00	-0.00
14	-0.00	-0.00	-0.00	903.00	200.00	0.00	-0.00	-0.00	-0.00	-0.00	300.00	200.00	0.00	-0.00
15	-0.00	-0.00	-0.00	903.00	200.00	0.00	-0.00	-0.00	-0.00	-0.00	300.00	200.00	0.00	-0.00
16	-0.00	-0.00	-0.00	903.00	200.00	0.00	-0.00	-0.00	-0.00	-0.00	300.00	200.00	0.00	-0.00
17	-0.00	-0.00	-0.00	903.00	200.00	0.00	-0.00	-0.00	-0.00	-0.00	300.00	200.00	0.00	-0.00
18	-0.00	-0.00	-0.00	903.00	200.00	0.00	-0.00	-0.00	-0.00	-0.00	300.00	200.00	0.00	-0.00
19	0.00	0.00	0.00	903.00	200.00	0.00	0.00	-0.00	-0.00	-0.00	300.00	200.00	0.00	-0.00
20	-0.00	-0.00	-0.00	903.00	200.00	0.00	-0.00	-0.00	-0.00	-0.00	300.00	200.00	0.00	-0.00
21	0.00	0.00	0.00	903.00	200.00	0.00	0.00	-0.00	-0.00	-0.00	300.00	200.00	0.00	-0.00
22	-0.00	-0.00	-0.00	903.00	200.00	0.00	-0.00	-0.00	-0.00	-0.00	300.00	200.00	0.00	-0.00
23	-0.00	-0.00	-0.00	903.00	200.00	0.00	-0.00	-0.00	-0.00	-0.00	300.00	200.00	0.00	-0.00
24	-0.00	-0.00	-0.00	903.00	200.00	0.00	-0.00	-0.00	-0.00	-0.00	300.00	200.00	0.00	-0.00
25	-0.00	-0.00	-0.00	903.00	200.00	0.00	-0.00	-0.00	-0.00	-0.00	300.00	200.00	0.00	-0.00
26	-0.00	-0.00	-0.00	903.00	200.00	0.00	-0.00	-0.00	-0.00	-0.00	300.00	200.00	0.00	-0.00
27	0.00	0.00	0.00	903.00	200.00	0.00	0.00	-0.00	-0.00	-0.00	300.00	200.00	0.00	-0.00
28	-0.00	-0.00	-0.00	903.00	200.00	0.00	-0.00	-0.00	-0.00	-0.00	300.00	200.00	0.00	-0.00
29	-0.00	-0.00	-0.00	903.00	200.00	0.00	-0.00	-0.00	-0.00	-0.00	300.00	200.00	0.00	-0.00
30	-0.00	-0.00	-0.00	903.00	200.00	0.00	-0.00	-0.00	-0.00	-0.00	300.00	200.00	0.00	-0.00
31	-0.00	-0.00	-0.00	903.00	200.00	0.00	-0.00	-0.00	-0.00	-0.00	300.00	200.00	0.00	-0.00
32	-0.00	-0.00	-0.00	903.00	200.00	0.00	-0.00	-0.00	-0.00	-0.00	300.00	200.00	0.00	-0.00
33	0.00	0.00	0.00	903.00	200.00	0.00	0.00	-0.00	-0.00	-0.00	300.00	200.00	0.00	-0.00
34	-0.00	-0.00	-0.00	903.00	200.00	0.00	-0.00	-0.00	-0.00	-0.00	300.00	200.00	0.00	-0.00
35	-0.00	-0.00	-0.00	903.00	200.00	0.00	-0.00	-0.00	-0.00	-0.00	300.00	200.00	0.00	-0.00
36	-0.00	-0.00	-0.00	903.00	200.00	0.00	-0.00	-0.00	-0.00	-0.00	300.00	200.00	0.00	-0.00
37	0.00	0.00	0.00	903.00	200.00	0.00	0.00	-0.00	-0.00	-0.00	300.00	200.00	0.00	-0.00
38	0.00	0.00	0.00	903.00	200.00	0.00	0.00	-0.00	-0.00	-0.00	300.00	200.00	0.00	-0.00
39	-0.00	-0.00	-0.00	903.00	200.00	0.00	-0.00	-0.00	-0.00	-0.00	300.00	200.00	0.00	-0.00
40	-0.00	-0.00	-0.00	903.00	200.00	0.00	-0.00	-0.00	-0.00	-0.00	300.00	200.00	0.00	-0.00
41	-0.00	-0.00	-0.00	903.00	200.00	0.00	-0.00	-0.00	-0.00	-0.00	300.00	200.00	0.00	-0.00
42	-0.00	-0.00	-0.00	903.00	200.00	0.00	-0.00	-0.00	-0.00	-0.00	300.00	200.00	0.00	-0.00
43	-0.00	-0.00	-0.00	903.00	200.00	0.00	-0.00	0.00	0.00	0.00	300.00	200.00	0.00	0.00
44	-0.00	-0.00	-0.00	903.00	200.00	0.00	-0.00	-0.00	-0.00	-0.00	300.00	200.00	0.00	-0.00
45	0.00	0.00	0.00	903.00	200.00	0.00	0.00	-0.00	-0.00	-0.00	300.00	200.00	0.00	-0.00
46	-0.00	-0.00	-0.00	903.00	200.00	0.00	-0.00	-0.00	-0.00	-0.00	300.00	200.00	0.00	-0.00
47	-0.00	-0.00	-0.00	903.00	200.00	0.00	-0.00	-0.00	-0.00	-0.00	300.00	200.00	0.00	-0.00
48	-0.00	-0.00	-0.00	903.00	200.00	0.00	-0.00	-0.00	-0.00	-0.00	300.00	200.00	0.00	-0.00
49	-0.00	-0.00	-0.00	903.00	200.00	0.00	-0.00	-0.00	-0.00	-0.00	300.00	200.00	0.00	-0.00
50	-0.00	-0.00	-0.00	903.00	200.00	0.00	-0.00	-0.00	-0.00	-0.00	300.00	200.00	0.00	-0.00
51	-0.00	-0.00	-0.00	903.00	200.00	0.00	-0.00	-0.00	-0.00	-0.00	300.00	200.00	0.00	-0.00
52	-0.00	-0.00	-0.00	903.00	200.00	0.00	-0.00	-0.00	-0.00	-0.00	300.00	200.00	0.00	-0.00
53	-0.00	-0.00	-0.00	903.00	200.00	0.00	-0.00	-0.00	-0.00	-0.00	300.00	200.00	0.00	-0.00
54	-0.00	-0.00	-0.00	903.00	200.00	0.00	-0.00	-0.00	-0.00	-0.00	300.00	200.00	0.00	-0.00
55	-0.00	-0.00	-0.00	903.00	200.00	0.00	-0.00	-0.00	-0.00	-0.00	300.00	200.00	0.00	-0.00
56	-0.00	-0.00	-0.00	903.00	200.00	0.00	-0.00	-0.00	-0.00	-0.00	300.00	200.00	0.00	-0.00
57	-0.00	-0.00	-0.00	903.00	200.00	0.00	-0.00	-0.00	-0.00	-0.00	300.00	200.00	0.00	-0.00
58	-0.00	-0.00	-0.00	903.00	200.00	0.00	-0.00	-0.00	-0.00	-0.00	300.00	200.00	0.00	-0.00
59	-0.00	-0.00	-0.00	903.00	200.00	0.00	-0.00	-0.00	-0.00	-0.00	300.00	200.00	0.00	-0.00
60	-0.00	-0.00	-0.00	903.00	200.00	0.00	-0.00	-0.00	-0.00	-0.00	300.00	200.00	0.00	-0.00
61	0.00	0.00	0.00	903.00	200.00	0.00	0.00	-0.00	-0.00	-0.00	300.00	200.00	0.00	-0.00
62	-0.00	-0.00	-0.00	903.00	200.00	0.00	-0.00	-0.00	-0.00	-0.00	300.00	200.00	0.00	-0.00
63	-0.00	-0.00	-0.00	903.00	200.00	0.00	-0.00	-0.00	-0.00	-0.00	300.00	200.00	0.00	-0.00
64	-0.00	-0.00	-0.00	903.00	200.00	0.00	-0.00	-0.00	-0.00	-0.00	300.00	200.00	0.00	-0.00
65	-0.00	-0.00	-0.00	903.00	200.00	0.00	-0.00	-0.00	-0.00	-0.00	300.00	200.00	0.00	-0.00
66	0.00	0.00	0.00	903.00	200.00	0.00	0.00	-0.00	-0.00	-0.00	300.00	200.00	0.00	-0.00
67	0.00	0.00	0.00	903.00	200.00	0.00	0.00	-0.00	-0.00	-0.00	300.00	200.00	0.00	-0.00
68	-0.00	-0.00	-0.00	903.00	200.00	0.00	-0.00	-0.00	-0.00	-0.00	300.00	200.00	0.00	-0.00
69	-0.00	-0.00	-0.00	903.00	200.00	0.00	-0.00	-0.00	-0.00	-0.00	300.00	200.00	0.00	-0.00
70	-0.00	-0.00	-0.00	903.00	200.00	0.00	-0.00	-0.00	-0.00	-0.00	300.00	200.00	0.00	-0.00
71	-0.00	-0.00	-0.00	903.00	200.00	0.00	-0.00	-0.00	-0.00	-0.00	300.00	200.00	0.00	-0.00
72	-0.00	-0.00	-0.00	903.00	200.00	0.00	-0.00	-0.00	-0.00	-0.00	300.00	200.00	0.00	-0.00
73	-0.00	-0.00	-0.00	903.00	200.00	0.00	-0.00	-0.00	-0.00	-0.00	300.00	200.00	0.00	-0.00
74	-0.00	-0.00	-0.00	903.00	200.00	0.00	-0.00	-0.00	-0.00	-0.00	300.00	200.00	0.00	-0.00
75	-0.00	-0.00	-0.00	903.00	200.00	0.00	-0.00	-0.00	-0.00	-0.00	300.00	200.00	0.00	-0.00
76	-0.00	-0.00	-0.00	903.00	200.00	0.00	-0.00	-0.00	-0.00	-0.00	300.00	200.00	0.00	-0.00
77	-0.00	-0.00	-0.00	903.00	200.00	0.00	-0.00	-0.00	-0.00	-0.00	300.00	200.00	0.00	-0.00
78	-0.00	-0.00	-0.00	903.00	200.00	0.00	-0.00	-0.00	-0.00	-0.00	300.00	200.00	0.00	-0.00
79	0.00	0.00	0.00	903.00	200.00	0.00	0.00	-0.00	-0.00	-0.00	300.00	200.00	0.00	-0.00
80	0.00	0.00	0.00	903.00	200.00	0.00	0.00	-0.00	-0.00	-0.00	300.00	200.00	0.00	-0.00
81	-0.00	-0.00	-0.00	903.00	200.00	0.00	-0.00	-0.00	-0.00	-0.00	300.00	200.00	0.00	-0.00
82	-0.00	-0.00	-0.00	903.00	200.00	0.00	-0.00	-0.00	-0.00	-0.00	300.00	200.00	0.00	-0.00
83	-0.00	-0.00	-0.00	903.00	200.00	0.00	-0.00	-0.00	-0.00	-0.00	300.00	200.00	0.00	-0.00
84	-0.00	-0.00	-0.00	903.00	200.00	0.00	-0.00	-0.00	-0.00	-0.00	300.00	200.00	0.00	-0.00
85	-0.00	-0.00	-0.00	903.00	200.00	0.00	-0.00	-0.00	-0.00	-0.00	300.00	200.00	0.00	-0.00
86	0.00	0.00	0.00	903.00	200.00	0.00	0.00	-0.00	-0.00	-0.00	300.00	200.00	0.00	-0.00
87	-0.00	-0.00	-0.00	903.00	200.00	0.00	-0.00	-0.00	-0.00	-0.00	300.00	200.00	0.00	-0.00
88	-0.00	-0.00	-0.00	903.00	200.00	0.00	-0.00	-0.00	-0.00	-0.00	300.00	200.00	0.00	-0.00
89	-0.00	-0.00	-0.00	903.00	200.00	0.00	-0.00	-0.00	-0.00	-0.00	300.00	200.00	0.00	-0.00
90	-0.00	-0.00	-0.00	903.00	200.00	0.00	-0.00	-0.00	-0.00	-0.00	300.00	200.00	0.00	-0.00
91	0.00	0.00	0.00	903.00	200.00	0.00	0.00	-0.00	-0.00	-0.00	300.00	200.00	0.00	-0.00
92	-0.00	-0.00	-0.00	903.00	200.00	0.00	-0.00	-0.00	-0.00	-0.00	300.00	200.00	0.00	-0.00
93	-0.00	-0.00	-0.00	903.00	200.00	0.00	-0.00	-0.00	-0.00	-0.00	300.00	200.00	0.00	-0.00
94	-0.00	-0.00	-0.00	903.00	200.00	0.00	-0.00	-0.00	-0.00	-0.00	300.00	200.00	0.00	-0.00
95	-0.00	-0.00	-0.00	903.00	200.00	0.00	-0.00	-0.00	-0.00	-0.00	300.00	200.00	0.00	-0.00
96	-0.00	-0.00	-0.00	903.00	200.00	0.00	-0.00	-0.00	-0.00	-0.00	300.00	200.00	0.00	-0.00
97	-0.00	-0.00	-0.00	903.00	200.00	0.00	-0.00	-0.00	-0.00	-0.00	300.00	200.00	0.00	-0.00
98	-0.00	-0.00	-0.00	903.00	200.00	0.00	-0.00	-0.00	-0.00	-0.00	300.00	200.00	0.00	-0.00
99	-0.00	-0.00	-0.00	903.00	200.00	0.00	-0.00	-0.00	-0.00	-0.00	300.00	200.00	0.00	-0.00
100	-0.00	-0.00	-0.00	903.00	200.00	0.00	-0.00	-0.00	-0.00	-0.00	300.00	200.00	0.00	-0.00
101	-0.00	-0.00	-0.00	903.00	200.00	0.00	-0.00	-0.00	-0.00	-0.00	300.00	200.00	0.00	-0.00
102	-0.00	-0.00	-0.00	903.00	200.00	0.00	-0.00	-0.00	-0.00	-0.00	300.00	200.00	0.00	-0.00
103	-0.00	-0.00	-0.00	903.00	200.00	0.00	-0.00	-0.00	-0.00	-0.00	300.00	200.00	0.00	-0.00
104	-0.00	-0.00	-0.00	903.00	200.00	0.00	-0.00	-0.00	-0.00	-0.00	300.00	200.00	0.00	-0.00
105	0.00	0.00	0.00	903.00	200.00	0.00	0.00	-0.00	-0.00	-0.00	300.00	200.00	0.00	-0.00
106	0.00	0.00	0.00	903.00	200.00	0.00	0.00	-0.00	-0.00	-0.00	300.00	200.00	0.00	-0.00
107	-0.00	-0.00	-0.00	903.00	200.00	0.00	-0.00	-0.00	-0.00	-0.00	300.00	200.00	0.00	-0.00
108	-0.00	-0.00	-0.00	903.00	200.00	0.00	-0.00	-0.00	-0.00	-0.00	300.00	200.00	0.00	-0.00
109	-0.00	-0.00	-0.00	903.00	200.00	0.00	-0.00	-0.00	-0.00	-0.00	300.00	200.00	0.00	-0.00
110	-0.00	-0.00	-0.00	903.00	200.00	0.00	-0.00	-0.00	-0.00	-0.00	300.00	200.00	0.00	-0.00
111	-0.00	-0.00	-0.00	903.00	200.00	0.00	-0.00	-0.00	-0.00	-0.00	300.00	200.00	0.00	-0.00
112	-0.00	-0.00	-0.00	903.00	200.00	0.00	-0.00	-0.00	-0.00	-0.00	300.00	200.00	0.00	-0.00
113	-0.00	-0.00	-0.00	903.00	200.00	0.00	-0.00	-0.00	-0.00	-0.00	300.00	200.00	0.00	-0.00
114	0.00	0.00	0.00	903.00	200.00	0.00	0.00	-0.00	-0.00	-0.00	300.00	200.00	0.00	-0.00
115	-0.00	-0.00	-0.00	903.00	200.00	0.00	-0.00	-0.00	-0.00	-0.00	300.00	200.00	0.00	-0.00
116	-0.00	-0.00	-0.00	903.00	200.00	0.00	-0.00	-0.00	-0.00	-0.00	300.00	200.00	0.00	-0.00
117	-0.00	-0.00	-0.00	903.00	200.00	0.00	-0.00	-0.00	-0.00	-0.00	300.00	200.00	0.00	-0.00
118	-0.00	-0.00	-0.00	903.00	200.00	0.00	-0.00	-0.00	-0.00	-0.00	300.00	200.00	0.00	-0.00
119	-0.00	-0.00	-0.00	903.00	200.00	0.00	-0.00	-0.00	-0.00	-0.00	300.00	200.00	0.00	-0.00
120	-0.00	-0.00	-0.00	903.00	200.00	0.00	-0.00	-0.00	-0.00	-0.00	300.00	200.00	0.00	-0.00
121	-0.00	-0.00	-0.00	903.00	200.00	0.00	-0.00	-0.00	-0.00	-0.00	300.00	200.00	0.00	-0.00
122	-0.00	-0.00	-0.00	903.00	200.00	0.00	-0.00	-0.00	-0.00	-0.00	300.00	200.00	0.00	-0.00
123	-0.00	-0.00	-0.00	903.00	200.00	0.00	-0.00	-0.00	-0.00	-0.00	300.00	200.00	0.00	-0.00
124	-0.00	-0.00	-0.00	903.00	200.00	0.00	-0.00	-0.00	-0.00	-0.00	300.00	200.00	0.00	-0.00
125	-0.00	-0.00	-0.00	903.00	200.00	0.00	-0.00	-0.00	-0.00	-0.00	300.00	200.00	0.00	-0.00
126	-0.00	-0.00	-0.00	903.00	200.00	0.00	-0.00	-0.00	-0.00	-0.00	300.00	200.00	0.00	-0.00
127	-0.00	-0.00	-0.00	903.00	200.00	0.00	-0.00	-0.00	-0.00	-0.00	300.00	200.00	0.00	-0.00
128	-0.00	-0.00	-0.00	903.00	200.00	0.00	-0.00	-0.00	-0.00	-0.00	300.00	200.00	0.00	-0.00
129	0.00	0.00	0.00	903.00	200.00	0.00	0.00	-0.00	-0.00	-0.00	300.00	200.00	0.00	-0.00
130	0.00	0.00	0.00	903.00	200.00	0.00	0.00	-0.00	-0.00	-0.00	300.00	200.00	0.00	-0.00
131	-0.00	-0.00	-0.00	903.00	200.00	0.00	-0.00	-0.00	-0.00	-0.00	300.00	200.00	0.00	-0.00
132	-0.00	-0.00	-0.00	903.00	200.00	0.00	-0.00	-0.00	-0.00	-0.00	300.00	200.00	0.00	-0.00
133	-0.00	-0.00	-0.00	903.00	200.00	0.00	-0.00	-0.00	-0.00	-0.00	300.00	200.00	0.00	-0.00
134	-0.00	-0.00	-0.00	903.00	200.00	0.00	-0.00	-0.00	-0.00	-0.00	300.00	200.00	0.00	-0.00
135	-0.00	-0.00	-0.00	903.00	200.00	0.00	-0.00	-0.00	-0.00	-0.00	300.00	200.00	0.00	-0.00
136	-0.00	-0.00	-0.00	903.00	200.00	0.00	-0.00	-0.00	-0.00	-0.00	300.00	200.00	0.00	-0.00
137	0.00	0.00	0.00	903.00	200.00	0.00	0.00	-0.00	-0.00	-0.00	300.00	200.00	0.00	-0.00
138	-0.00	-0.00	-0.00	903.00	200.00	0.00	-0.00	-0.00	-0.00	-0.00	300.00	200.00	0.00	-0.00
139	-0.00	-0.00	-0.00	903.00	200.00	0.00	-0.00	-0.00	-0.00	-0.00	300.00	200.00	0.00	-0.00
140	-0.00	-0.00	-0.00	903.00	200.00	0.00	-0.00	-0.00	-0.00	-0.00	300.00	200.00	0.00	-0.00
141	-0.00	-0.00	-0.00	903.00	200.00	0.00	-0.00	-0.00	-0.00	-0.00	300.00	200.00	0.00	-0.00
142	-0.00	-0.00	-0.00	903.00	200.00	0.00	-0.00	-0.00	-0.00	-0.00	300.00	200.00	0.00	-0.00
143	0.00	0.00	0.00	903.00	200.00	0.00	0.00	-0.00	-0.00	-0.00	300.00	200.00	0.00	-0.00
144	-0.00	-0.00	-0.00	903.00	200.00	0.00	-0.00	-0.00	-0.00	-0.00	300.00	200.00	0.00	-0.00
145	-0.00	-0.00	-0.00	903.00	200.00	0.00	-0.00	-0.00	-0.00	-0.00	300.00	200.00	0.00	-0.00
146	0.00	0.00	0.00	903.00	200.00	0.00	0.00	-0.00	-0.00	-0.00	300.00	200.00	0.00	-0.00
147	-0.00	-0.00	-0.00	903.00	200.00	0.00	-0.00	-0.00	-0.00	-0.00	300.00	200.00	0.00	-0.00
148	-0.00	-0.00	-0.00	903.00	200.00	0.00	-0.00	-0.00	-0.00	-0.00	300.00	200.00	0.00	-0.00
149	0.00	0.00	0.00	903.00	200.00	0.00	0.00	-0.00	-0.00	-0.00	300.00	200.00	0.00	-0.00
150	-0.00	-0.00	-0.00	903.00	200.00	0.00	-0.00	-0.00	-0.00	-0.00	300.00	200.00	0.00	-0.00
151	0.00	0.00	0.00	903.00	200.00	0.00	0.00	-0.00	-0.00	-0.00	300.00	200.00	0.00	-0.00
152	-0.00	-0.00	-0.00	903.00	200.00	0.00	-0.00	-0.00	-0.00	-0.00	300.00	200.00	0.00	-0.00
153	-0.00	-0.00	-0.00	903.00	200.00	0.00	-0.00	-0.00	-0.00	-0.00	300.00	200.00	0.00	-0.00
154	-0.00	-0.00	-0.00	903.00	200.00	0.00	-0.00	-0.00	-0.00	-0.00	300.00	200.00	0.00	-0.00
155	-0.00	-0.00	-0.00	903.00	200.00	0.00	-0.00	-0.00	-0.00	-0.00	300.00	200.00	0.00	-0.00
156	0.00	0.00	0.00	903.00	200.00	0.00	0.00	-0.00	-0.00	-0.00	300.00	200.00	0.00	-0.00
157	-0.00	-0.00	-0.00	903.00	200.00	0.00	-0.00	-0.00	-0.00	-0.00	300.00	200.00	0.00	-0.00
158	0.00	0.00	0.00	903.00	200.00	0.00	0.00	-0.00	-0.00	-0.00	300.00	200.00	0.00	-0.00
159	-0.00	-0.00	-0.00	903.00	200.00	0.00	-0.00	-0.00	-0.00	-0.00	300.00	200.00	0.00	-0.00
160	0.00	0.00	0.00	903.00	200.00	0.00	0.00	-0.00	-0.00	-0.00	300.00	200.00	0.00	-0.00
161	-0.00	-0.00	-0.00	903.00	200.00	0.00	-0.00	-0.00	-0.00	-0.00	300.00	200.00	0.00	-0.00
162	-0.00	-0.00	-0.00	903.00	200.00	0.00	-0.00	-0.00	-0.00	-0.00	300.00	200.00	0.00	-0.00
163	-0.00	-0.00	-0.00	903.00	200.00	0.00	-0.00	-0.00	-0.00	-0.00	300.00	200.00	0.00	-0.00
164	0.00	0.00	0.00	903.00	200.00	0.00	0.00	-0.00	-0.00	-0.00	300.00	200.00	0.00	-0.00
165	-0.00	-0.00	-0.00	903.00	200.00	0.00	-0.00	-0.00	-0.00	-0.00	300.00	200.00	0.00	-0.00
166	-0.00	-0.00	-0.00	903.00	200.00	0.00	-0.00	-0.00	-0.00	-0.00	300.00	200.00	0.00	-0.00
167	0.00	0.00	0.00	903.00	200.00	0.00	0.00	-0.00	-0.00	-0.00	300.00	200.00	0.00	-0.00
168	0.00	0.00	0.00	903.00	200.00	0.00	0.00	-0.00	-0.00	-0.00	300.00	200.00	0.00	-0.00
169	-0.00	-0.00	-0.00	903.00	200.00	0.00	-0.00	-0.00	-0.00	-0.00	300.00	200.00	0.00	-0.00
170	-0.00	-0.00	-0.00	903.00	200.00	0.00	-0.00	-0.00	-0.00	-0.00	300.00	200.00	0.00	-0.00
171	0.00	0.00	0.00	903.00	200.00	0.00	0.00	-0.00	-0.00	-0.00	300.00	200.00	0.00	-0.00
172	-0.00	-0.00	-0.00	903.00	200.00	0.00	-0.00	-0.00	-0.00	-0.00	300.00	200.00	0.00	-0.00
173	-0.00	-0.00	-0.00	903.00	200.00	0.00	-0.00	-0.00	-0.00	-0.00	300.00	200.00	0.00	-0.00
174	-0.00	-0.00	-0.00	903.00	200.00	0.00	-0.00	-0.00	-0.00	-0.00	300.00	200.00	0.00	-0.00
175	-0.00	-0.00	-0.00	903.00	200.00	0.00	-0.00	-0.00	-0.00	-0.00	300.00	200.00	0.00	-0.00
176	0.00	0.00	0.00	903.00	200.00	0.00	0.00	-0.00	-0.00	-0.00	300.00	200.00	0.00	-0.00
177	0.00	0.00	0.00	903.00	200.00	0.00	0.00	-0.00	-0.00	-0.00	300.00	200.00	0.00	-0.00
178	-0.00	-0.00	-0.00	903.00	200.00	0.00	-0.00	-0.00	-0.00	-0.00	300.00	200.00	0.00	-0.00
179	0.00	0.00	0.00	903.00	200.00	0.00	0.00	-0.00	-0.00	-0.00	300.00	200.00	0.00	-0.00
180	-0.00	-0.00	-0.00	903.00	200.00	0.00	-0.00	-0.00	-0.00	-0.00	300.00	200.00	0.00	-0.00
181	-0.00	-0.00	-0.00	903.00	200.00	0.00	-0.00	-0.00	-0.00	-0.00	300.00	200.00	0.00	-0.00
182	-0.00	-0.00	-0.00	903.00	200.00	0.00	-0.00	-0.00	-0.00	-0.00	300.00	200.00	0.00	-0.00
183	-0.00	-0.00	-0.00	903.00	200.00	0.00	-0.00	-0.00	-0.00	-0.00	300.00	200.00	0.00	-0.00
184	-0.00	-0.00	-0.00	903.00	200.00	0.00	-0.00	-0.00	-0.00	-0.00	300.00	200.00	0.00	-0.00
185	-0.00	-0.00	-0.00	903.00	200.00	0.00	-0.00	-0.00	-0.00	-0.00	300.00	200.00	0.00	-0.00
186	-0.00	-0.00	-0.00	903.00	200.00	0.00	-0.00	-0.00	-0.00	-0.00	300.00	200.00	0.00	-0.00
187	-0.00	-0.00	-0.00	903.00	200.00	0.00	-0.00	-0.00	-0.00	-0.00	300.00	200.00	0.00	-0.00
188	0.00	0.00	0.00	903.00	200.00	0.00	0.00	-0.00	-0.00	-0.00	300.00	200.00	0.00	-0.00
189	-0.00	-0.00	-0.00	903.00	200.00	0.00	-0.00	-0.00	-0.00	-0.00	300.00	200.00	0.00	-0.00
190	-0.00	-0.00	-0.00	903.00	200.00	0.00	-0.00	-0.00	-0.00	-0.00	300.00	200.00	0.00	-0.00
191	-0.00	-0.00	-0.00	903.00	200.00	0.00	-0.00	-0.00	-0.00	-0.00	300.00	200.00	0.00	-0.00
192	-0.00	-0.00	-0.00	903.00	200.00	0.00	-0.00	-0.00	-0.00	-0.00	300.00	200.00	0.00	-0.00
193	-0.00	-0.00	-0.00	903.00	200.00	0.00	-0.00	-0.00	-0.00	-0.00	300.00	200.00	0.00	-0.00
194	-0.00	-0.00	-0.00	903.00	200.00	0.00	-0.00	-0.00	-0.00	-0.00	300.00	200.00	0.00	-0.00
195	0.00	0.00	0.00	903.00	200.00	0.00	0.00	-0.00	-0.00	-0.00	300.00	200.00	0.00	-0.00
196	0.00	0.00	0.00	903.00	200.00	0.00	0.00	-0.00	-0.00	-0.00	300.00	200.00	0.00	-0.00
197	-0.00	-0.00	-0.00	903.00	200.00	0.00	-0.00	-0.00	-0.00	-0.00	300.00	200.00	0.00	-0.00
198	-0.00	-0.00	-0.00	903.00	200.00	0.00	-0.00	-0.00	-0.00	-0.00	300.00	200.00	0.00	-0.00
199	0.00	0.00	0.00	903.00	200.00	0.00	0.00	-0.00	-0.00	-0.00	300.00	200.00	0.00	-0.00
200	0.00	0.00	0.00	903.00	200.00	0.00	0.00	0.00	0.00	0.00	300.00	200.00	0.00	0.00
201	-0.00	-0.00	-0.00	903.00	200.00	0.00	-0.00	-0.00	-0.00	-0.00	300.00	200.00	0.00	-0.00
202	0.00	0.00	0.00	903.00	200.00	0.00	0.00	-0.00	-0.00	-0.00	300.00	200.00	0.00	-0.00
203	0.00	0.00	0.00	903.00	200.00	0.00	0.00	-0.00	-0.00	-0.00	300.00	200.00	0.00	-0.00
204	-0.00	-0.00	-0.00	903.00	200.00	0.00	-0.00	-0.00	-0.00	-0.00	300.00	200.00	0.00	-0.00
205	0.00	0.00	0.00	903.00	200.00	0.00	0.00	-0.00	-0.00	-0.00	300.00	200.00	0.00	-0.00
206	-0.00	-0.00	-0.00	903.00	200.00	0.00	-0.00	-0.00	-0.00	-0.00	300.00	200.00	0.00	-0.00
207	-0.00	-0.00	-0.00	903.00	200.00	0.00	-0.00	-0.00	-0.00	-0.00	300.00	200.00	0.00	-0.00
208	-0.00	-0.00	-0.00	903.00	200.00	0.00	-0.00	-0.00	-0.00	-0.00	300.00	200.00	0.00	-0.00
209	-0.00	-0.00	-0.00	903.00	200.00	0.00	-0.00	-0.00	-0.00	-0.00	300.00	200.00	0.00	-0.00
210	0.00	0.00	0.00	903.00	200.00	0.00	0.00	-0.00	-0.00	-0.00	300.00	200.00	0.00	-0.00
211	-0.00	-0.00	-0.00	903.00	200.00	0.00	-0.00	-0.00	-0.00	-0.00	300.00	200.00	0.00	-0.00
212	0.00	0.00	0.00	903.00	200.00	0.00	0.00	-0.00	-0.00	-0.00	300.00	200.00	0.00	-0.00
213	-0.00	-0.00	-0.00	903.00	200.00	0.00	-0.00	-0.00	-0.00	-0.00	300.00	200.00	0.00	-0.00
214	-0.00	-0.00	-0.00	903.00	200.00	0.00	-0.00	-0.00	-0.00	-0.00	300.00	200.00	0.00	-0.00
215	-0.00	-0.00	-0.00	903.00	200.00	0.00	-0.00	-0.00	-0.00	-0.00	300.00	200.00	0.00	-0.00
216	-0.00	-0.00	-0.00	903.00	200.00	0.00	-0.00	-0.00	-0.00	-0.00	300.00	200.00	0.00	-0.00
217	0.00	0.00	0.00	903.00	200.00	0.00	0.00	-0.00	-0.00	-0.00	300.00	200.00	0.00	-0.00
218	-0.00	-0.00	-0.00	903.00	200.00	0.00	-0.00	-0.00	-0.00	-0.00	300.00	200.00	0.00	-0.00
219	-0.00	-0.00	-0.00	903.00	200.00	0.00	-0.00	-0.00	-0.00	-0.00	300.00	200.00	0.00	-0.00
220	-0.00	-0.00	-0.00	903.00	200.00	0.00	-0.00	-0.00	-0.00	-0.00	300.00	200.00	0.00	-0.00
221	0.00	0.00	0.00	903.00	200.00	0.00	0.00	-0.00	-0.00	-0.00	300.00	200.00	0.00	-0.00
222	-0.00	-0.00	-0.00	903.00	200.00	0.00	-0.00	-0.00	-0.00	-0.00	300.00	200.00	0.00	-0.00
223	-0.00	-0.00	-0.00	903.00	200.00	0.00	-0.00	-0.00	-0.00	-0.00	300.00	200.00	0.00	-0.00
224	0.00	0.00	0.00	903.00	200.00	0.00	0.00	-0.00	-0.00	-0.00	300.00	200.00	0.00	-0.00
225	-0.00	-0.00	-0.00	903.00	200.00	0.00	-0.00	-0.00	-0.00	-0.00	300.00	200.00	0.00	-0.00
226	-0.00	-0.00	-0.00	903.00	200.00	0.00	-0.00	-0.00	-0.00	-0.00	300.00	200.00	0.00	-0.00
227	-0.00	-0.00	-0.00	903.00	200.00	0.00	-0.00	-0.00	-0.00	-0.00	300.00	200.00	0.00	-0.00
228	-0.00	-0.00	-0.00	903.00	200.00	0.00	-0.00	-0.00	-0.00	-0.00	300.00	200.00	0.00	-0.00
229	-0.00	-0.00	-0.00	903.00	200.00	0.00	-0.00	-0.00	-0.00	-0.00	300.00	200.00	0.00	-0.00
230	-0.00	-0.00	-0.00	903.00	200.00	0.00	-0.00	-0.00	-0.00	-0.00	300.00	200.00	0.00	-0.00
231	-0.00	-0.00	-0.00	903.00	200.00	0.00	-0.00	-0.00	-0.00	-0.00	300.00	200.00	0.00	-0.00
232	0.00	0.00	0.00	903.00	200.00	0.00	0.00	-0.00	-0.00	-0.00	300.00	200.00	0.00	-0.00
233	-0.00	-0.00	-0.00	903.00	200.00	0.00	-0.00	-0.00	-0.00	-0.00	300.00	200.00	0.00	-0.00
234	-0.00	-0.00	-0.00	903.00	200.00	0.00	-0.00	-0.00	-0.00	-0.00	300.00	200.00	0.00	-0.00
235	0.00	0.00	0.00	903.00	200.00	0.00	0.00	-0.00	-0.00	-0.00	300.00	200.00	0.00	-0.00
236	0.00	0.00	0.00	903.00	200.00	0.00	0.00	-0.00	-0.00	-0.00	300.00	200.00	0.00	-0.00
237	0.00	0.00	0.00	903.00	200.00	0.00	0.00	-0.00	-0.00	-0.00	300.00	200.00	0.00	-0.00
238	-0.00	-0.00	-0.00	903.00	200.00	0.00	-0.00	-0.00	-0.00	-0.00	300.00	200.00	0.00	-0.00
239	0.00	0.00	0.00	903.00	200.00	0.00	0.00	-0.00	-0.00	-0.00	300.00	200.00	0.00	-0.00
240	-0.00	-0.00	-0.00	903.00	200.00	0.00	-0.00	-0.00	-0.00	-0.00	300.00	200.00	0.00	-0.00
241	-0.00	-0.00	-0.00	903.00	200.00	0.00	-0.00	-0.00	-0.00	-0.00	300.00	200.00	0.00	-0.00
242	0.00	0.00	0.00	903.00	200.00	0.00	0.00	-0.00	-0.00	-0.00	300.00	200.00	0.00	-0.00
243	-0.00	-0.00	-0.00	903.00	200.00	0.00	-0.00	-0.00	-0.00	-0.00	300.00	200.00	0.00	-0.00
244	-0.00	-0.00	-0.00	903.00	200.00	0.00	-0.00	-0.00	-0.00	-0.00	300.00	200.00	0.00	-0.00
245	0.00	0.00	0.00	903.00	200.00	0.00	0.00	-0.00	-0.00	-0.00	300.00	200.00	0.00	-0.00
246	0.00	0.00	0.00	903.00	200.00	0.00	0.00	-0.00	-0.00	-0.00	300.00	200.00	0.00	-0.00
247	-0.00	-0.00	-0.00	903.00	200.00	0.00	-0.00	-0.00	-0.00	-0.00	300.00	200.00	0.00	-0.00
248	-0.00	-0.00	-0.00	903.00	200.00	0.00	-0.00	-0.00	-0.00	-0.00	300.00	200.00	0.00	-0.00
249	-0.00	-0.00	-0.00	903.00	200.00	0.00	-0.00	-0.00	-0.00	-0.00	300.00	200.00	0.00	-0.00
250	-0.00	-0.00	-0.00	903.00	200.00	0.00	-0.00	-0.00	-0.00	-0.00	300.00	200.00	0.00	-0.00
251	-0.00	-0.00	-0.00	903.00	200.00	0.00	-0.00	-0.00	-0.00	-0.00	300.00	200.00	0.00	-0.00
252	-0.00	-0.00	-0.00	903.00	200.00	0.00	-0.00	-0.00	-0.00	-0.00	300.00	200.00	0.00	-0.00
253	0.00	0.00	0.00	903.00	200.00	0.00	0.00	-0.00	-0.00	-0.00	300.00	200.00	0.00	-0.00
254	-0.00	-0.00	-0.00	903.00	200.00	0.00	-0.00	-0.00	-0.00	-0.00	300.00	200.00	0.00	-0.00
255	-0.00	-0.00	-0.00	903.00	200.00	0.00	-0.00	-0.00	-0.00	-0.00	300.00	200.00	0.00	-0.00
256	-0.00	-0.00	-0.00	903.00	200.00	0.00	-0.00	-0.00	-0.00	-0.00	300.00	200.00	0.00	-0.00
257	0.00	0.00	0.00	903.00	200.00	0.00	0.00	-0.00	-0.00	-0.00	300.00	200.00	0.00	-0.00
258	0.00	0.00	0.00	903.00	200.00	0.00	0.00	-0.00	-0.00	-0.00	300.00	200.00	0.00	-0.00
259	-0.00	-0.00	-0.00	903.00	200.00	0.00	-0.00	-0.00	-0.00	-0.00	300.00	200.00	0.00	-0.00
260	-0.00	-0.00	-0.00	903.00	200.00	0.00	-0.00	-0.00	-0.00	-0.00	300.00	200.00	0.00	-0.00
261	-0.00	-0.00	-0.00	903.00	200.00	0.00	-0.00	-0.00	-0.00	-0.00	300.00	200.00	0.00	-0.00
262	-0.00	-0.00	-0.00	903.00	200.00	0.00	-0.00	-0.00	-0.00	-0.00	300.00	200.00	0.00	-0.00
263	-0.00	-0.00	-0.00	903.00	200.00	0.00	-0.00	-0.00	-0.00	-0.00	300.00	200.00	0.00	-0.00
264	0.00	0.00	0.00	903.00	200.00	0.00	0.00	-0.00	-0.00	-0.00	300.00	200.00	0.00	-0.00
265	0.00	0.00	0.00	903.00	200.00	0.00	0.00	-0.00	-0.00	-0.00	300.00	200.00	0.00	-0.00
266	-0.00	-0.00	-0.00	903.00	200.00	0.00	-0.00	-0.00	-0.00	-0.00	300.00	200.00	0.00	-0.00
267	0.00	0.00	0.00	903.00	200.00	0.00	0.00	-0.00	-0.00	-0.00	300.00	200.00	0.00	-0.00
268	-0.00	-0.00	-0.00	903.00	200.00	0.00	-0.00	-0.00	-0.00	-0.00	300.00	200.00	0.00	-0.00
269	-0.00	-0.00	-0.00	903.00	200.00	0.00	-0.00	-0.00	-0.00	-0.00	300.00	200.00	0.00	-0.00
270	0.00	0.00	0.00	903.00	200.00	0.00	0.00	-0.00	-0.00	-0.00	300.00	200.00	0.00	-0.00
271	-0.00	-0.00	-0.00	903.00	200.00	0.00	-0.00	-0.00	-0.00	-0.00	300.00	200.00	0.00	-0.00
272	-0.00	-0.00	-0.00	903.00	200.00	0.00	-0.00	-0.00	-0.00	-0.00	300.00	200.00	0.00	-0.00
273	-0.00	-0.00	-0.00	903.00	200.00	0.00	-0.00	-0.00	-0.00	-0.00	300.00	200.00	0.00	-0.00
274	-0.00	-0.00	-0.00	903.00	200.00	0.00	-0.00	-0.00	-0.00	-0.00	300.00	200.00	0.00	-0.00
275	-0.00	-0.00	-0.00	903.00	200.00	0.00	-0.00	-0.00	-0.00	-0.00	300.00	200.00	0.00	-0.00
276	-0.00	-0.00	-0.00	903.00	200.00	0.00	-0.00	-0.00	-0.00	-0.00	300.00	200.00	0.00	-0.00
277	-0.00	-0.00	-0.00	903.00	200.00	0.00	-0.00	-0.00	-0.00	-0.00	300.00	200.00	0.00	-0.00
278	-0.00	-0.00	-0.00	903.00	200.00	0.00	-0.00	-0.00	-0.00	-0.00	300.00	200.00	0.00	-0.00
279	22.96	-10.76	27.16	1199.63	374.16	0.00	1651.46	-0.00	-0.00	-0.00	300.00	200.00	0.00	-0.00
280	28.08	10.76	11.90	910.69	235.90	0.00	-1684.14	0.00	0.00	0.00	300.00	200.00	0.00	0.00
281	-0.00	-0.00	-0.00	903.00	200.00	0.00	-0.00	-0.00	-0.00	-0.00	300.00	200.00	0.00	-0.00
282	51.50	2.14	20.14	1148.45	334.85	0.00	-3765.11	-0.00	-0.00	-0.00	300.00	200.00	0.00	-0.00
283	-0.00	-0.00	-0.00	903.00	200.00	0.00	-0.00	-0.00	-0.00	-0.00	300.00	200.00	0.00	-0.00
284	-0.00	-0.00	-0.00	903.00	200.00	0.00	-0.00	-0.00	-0.00	-0.00	300.00	200.00	0.00	-0.00
285	-0.00	-0.00	-0.00	903.00	200.00	0.00	-0.00	-0.00	-0.00	-0.00	300.00	200.00	0.00	-0.00
286	-0.00	-0.00	-0.00	903.00	200.00	0.00	-0.00	-0.00	-0.00	-0.00	300.00	200.00	0.00	-0.00
287	-0.00	-0.00	-0.00	903.00	200.00	0.00	-0.00	-0.00	-0.00	-0.00	300.00	200.00	0.00	-0.00
288	-0.00	-0.00	-0.00	903.00	200.00	0.00	-0.00	-0.00	-0.00	-0.00	300.00	200.00	0.00	-0.00
289	-0.00	-0.00	-0.00	903.00	200.00	0.00	-0.00	-0.00	-0.00	-0.00	300.00	200.00	0.00	-0.00
290	-0.00	-0.00	-0.00	903.00	200.00	0.00	-0.00	-0.00	-0.00	-0.00	300.00	200.00	0.00	-0.00
291	-0.00	-0.00	-0.00	903.00	200.00	0.00	-0.00	-0.00	-0.00	-0.00	300.00	200.00	0.00	-0.00
292	-0.00	-0.00	-0.00	903.00	200.00	0.00	-0.00	-0.00	-0.00	-0.00	300.00	200.00	0.00	-0.00
293	-0.00	-0.00	-0.00	903.00	200.00	0.00	-0.00	0.00	0.00	0.00	300.00	200.00	0.00	0.00
294	-0.00	-0.00	-0.00	903.00	200.00	0.00	-0.00	-0.00	-0.00	-0.00	300.00	200.00	0.00	-0.00
295	-0.00	-0.00	-0.00	903.00	200.00	0.00	-0.00	-0.00	-0.00	-0.00	300.00	200.00	0.00	-0.00
296	-0.00	-0.00	-0.00	903.00	200.00	0.00	-0.00	-0.00	-0.00	-0.00	300.00	200.00	0.00	-0.00
297	-0.00	-0.00	-0.00	903.00	200.00	0.00	-0.00	-0.00	-0.00	-0.00	300.00	200.00	0.00	-0.00
298	-0.00	-0.00	-0.00	903.00	200.00	0.00	-0.00	-0.00	-0.00	-0.00	300.00	200.00	0.00	-0.00
299	-0.00	-0.00	-0.00	903.00	200.00	0.00	-0.00	-0.00	-0.00	-0.00	300.00	200.00	0.00	-0.00
300	-0.00	-0.00	-0.00	903.00	200.00	0.00	-0.00	-0.00	-0.00	-0.00	300.00	200.00	0.00	-0.00
301	-0.00	-0.00	-0.00	903.00	200.00	0.00	-0.00	-0.00	-0.00	-0.00	300.00	200.00	0.00	-0.00
302	-0.00	-0.00	-0.00	903.00	200.00	0.00	-0.00	-0.00	-0.00	-0.00	300.00	200.00	0.00	-0.00
303	-0.00	-0.00	-0.00	903.00	200.00	0.00	-0.00	-0.00	-0.00	-0.00	300.00	200.00	0.00	-0.00
304	-0.00	-0.00	-0.00	903.00	200.00	0.00	-0.00	-0.00	-0.00	-0.00	300.00	200.00	0.00	-0.00
305	-0.00	-0.00	-0.00	903.00	200.00	0.00	-0.00	-0.00	-0.00	-0.00	300.00	200.00	0.00	-0.00
306	-0.00	-0.00	-0.00	903.00	200.00	0.00	-0.00	-0.00	-0.00	-0.00	300.00	200.00	0.00	-0.00
307	-0.00	-0.00	-0.00	903.00	200.00	0.00	-0.00	-0.00	-0.00	-0.00	300.00	200.00	0.00	-0.00
308	-0.00	-0.00	-0.00	903.00	200.00	0.00	-0.00	-0.00	-0.00	-0.00	300.00	200.00	0.00	-0.00
309	-0.00	-0.00	-0.00	903.00	200.00	0.00	-0.00	-0.00	-0.00	-0.00	300.00	200.00	0.00	-0.00
310	-0.00	-0.00	-0.00	903.00	200.00	0.00	-0.00	-0.00	-0.00	-0.00	300.00	200.00	0.00	-0.00
311	-0.00	-0.00	-0.00	903.00	200.00	0.00	-0.00	-0.00	-0.00	-0.00	300.00	200.00	0.00	-0.00
312	-0.00	-0.00	-0.00	903.00	200.00	0.00	-0.00	-0.00	-0.00	-0.00	300.00	200.00	0.00	-0.00
313	-0.00	-0.00	-0.00	903.00	200.00	0.00	-0.00	-0.00	-0.00	-0.00	300.00	200.00	0.00	-0.00
314	-0.00	-0.00	-0.00	903.00	200.00	0.00	-0.00	-0.00	-0.00	-0.00	300.00	200.00	0.00	-0.00
315	-0.00	-0.00	-0.00	903.00	200.00	0.00	-0.00	-0.00	-0.00	-0.00	300.00	200.00	0.00	-0.00
316	-0.00	-0.00	-0.00	903.00	200.00	0.00	-0.00	-0.00	-0.00	-0.00	300.00	200.00	0.00	-0.00
317	-0.00	-0.00	-0.00	903.00	200.00	0.00	-0.00	-0.00	-0.00	-0.00	300.00	200.00	0.00	-0.00
318	-0.00	-0.00	-0.00	903.00	200.00	0.00	-0.00	-0.00	-0.00	-0.00	300.00	200.00	0.00	-0.00
319	-0.00	-0.00	-0.00	903.00	200.00	0.00	-0.00	-0.00	-0.00	-0.00	300.00	200.00	0.00	-0.00
320	-0.00	-0.00	-0.00	903.00	200.00	0.00	-0.00	-0.00	-0.00	-0.00	300.00	200.00	0.00	-0.00
321	-0.00	-0.00	-0.00	903.00	200.00	0.00	-0.00	-0.00	-0.00	-0.00	300.00	200.00	0.00	-0.00
322	-0.00	-0.00	-0.00	903.00	200.00	0.00	-0.00	-0.00	-0.00	-0.00	300.00	200.00	0.00	-0.00
323	-0.00	-0.00	-0.00	903.00	200.00	0.00	-0.00	-0.00	-0.00	-0.00	300.00	200.00	0.00	-0.00
324	-0.00	-0.00	-0.00	903.00	200.00	0.00	-0.00	-0.00	-0.00	-0.00	300.00	200.00	0.00	-0.00
325	-0.00	-0.00	-0.00	903.00	200.00	0.00	-0.00	-0.00	-0.00	-0.00	300.00	200.00	0.00	-0.00
326	-0.00	-0.00	-0.00	903.00	200.00	0.00	-0.00	-0.00	-0.00	-0.00	300.00	200.00	0.00	-0.00
327	-0.00	-0.00	-0.00	903.00	200.00	0.00	-0.00	-0.00	-0.00	-0.00	300.00	200.00	0.00	-0.00
328	-0.00	-0.00	-0.00	903.00	200.00	0.00	-0.00	-0.00	-0.00	-0.00	300.00	200.00	0.00	-0.00
329	-0.00	-0.00	-0.00	903.00	200.00	0.00	-0.00	-0.00	-0.00	-0.00	300.00	200.00	0.00	-0.00
330	-0.00	-0.00	-0.00	903.00	200.00	0.00	-0.00	-0.00	-0.00	-0.00	300.00	200.00	0.00	-0.00
331	-0.00	-0.00	-0.00	903.00	200.00	0.00	-0.00	-0.00	-0.00	-0.00	300.00	200.00	0.00	-0.00
332	-0.00	-0.00	-0.00	903.00	200.00	0.00	-0.00	-0.00	-0.00	-0.00	300.00	200.00	0.00	-0.00
333	-0.00	-0.00	-0.00	903.00	200.00	0.00	-0.00	-0.00	-0.00	-0.00	300.00	200.00	0.00	-0.00
334	-0.00	-0.00	-0.00	903.00	200.00	0.00	-0.00	-0.00	-0.00	-0.00	300.00	200.00	0.00	-0.00
335	-0.00	-0.00	-0.00	903.00	200.00	0.00	-0.00	-0.00	-0.00	-0.00	300.00	200.00	0.00	-0.00
336	-0.00	-0.00	-0.00	903.00	200.00	0.00	-0.00	-0.00	-0.00	-0.00	300.00	200.00	0.00	-0.00
337	-0.00	-0.00	-0.00	903.00	200.00	0.00	-0.00	-0.00	-0.00	-0.00	300.00	200.00	0.00	-0.00
338	-0.00	-0.00	-0.00	903.00	200.00	0.00	-0.00	-0.00	-0.00	-0.00	300.00	200.00	0.00	-0.00
339	-0.00	-0.00	-0.00	903.00	200.00	0.00	-0.00	-0.00	-0.00	-0.00	300.00	200.00	0.00	-0.00
340	-0.00	-0.00	-0.00	903.00	200.00	0.00	-0.00	-0.00	-0.00	-0.00	300.00	200.00	0.00	-0.00
341	-0.00	-0.00	-0.00	903.00	200.00	0.00	-0.00	-0.00	-0.00	-0.00	300.00	200.00	0.00	-0.00
342	-0.00	-0.00	-0.00	903.00	200.00	0.00	-0.00	-0.00	-0.00	-0.00	300.00	200.00	0.00	-0.00
343	-0.00	-0.00	-0.00	903.00	200.00	0.00	-0.00	-0.00	-0.00	-0.00	300.00	200.00	0.00	-0.00
344	-0.00	-0.00	-0.00	903.00	200.00	0.00	-0.00	-0.00	-0.00	-0.00	300.00	200.00	0.00	-0.00
345	-0.00	-0.00	-0.00	903.00	200.00	0.00	-0.00	-0.00	-0.00	-0.00	300.00	200.00	0.00	-0.00
346	-0.00	-0.00	-0.00	903.00	200.00	0.00	-0.00	-0.00	-0.00	-0.00	300.00	200.00	0.00	-0.00
347	-0.00	-0.00	-0.00	903.00	200.00	0.00	-0.00	-0.00	-0.00	-0.00	300.00	200.00	0.00	-0.00
348	-0.00	-0.00	-0.00	903.00	200.00	0.00	-0.00	-0.00	-0.00	-0.00	300.00	200.00	0.00	-0.00
349	-0.00	-0.00	-0.00	903.00	200.00	0.00	-0.00	-0.00	-0.00	-0.00	300.00	200.00	0.00	-0.00
350	-0.00	-0.00	-0.00	903.00	200.00	0.00	-0.00	-0.00	-0.00	-0.00	300.00	200.00	0.00	-0.00
351	-0.00	-0.00	-0.00	903.00	200.00	0.00	-0.00	-0.00	-0.00	-0.00	300.00	200.00	0.00	-0.00
352	-0.00	-0.00	-0.00	903.00	200.00	0.00	-0.00	-0.00	-0.00	-0.00	300.00	200.00	0.00	-0.00
353	-0.00	-0.00	-0.00	903.00	200.00	0.00	-0.00	-0.00	-0.00	-0.00	300.00	200.00	0.00	-0.00
354	-0.00	-0.00	-0.00	903.00	200.00	0.00	-0.00	-0.00	-0.00	-0.00	300.00	200.00	0.00	-0.00
355	-0.00	-0.00	-0.00	903.00	200.00	0.00	-0.00	0.00	0.00	0.00	300.00	200.00	0.00	0.00
356	-0.00	-0.00	-0.00	903.00	200.00	0.00	-0.00	-0.00	-0.00	-0.00	300.00	200.00	0.00	-0.00
357	-0.00	-0.00	-0.00	903.00	200.00	0.00	-0.00	-0.00	-0.00	-0.00	300.00	200.00	0.00	-0.00
358	-0.00	-0.00	-0.00	903.00	200.00	0.00	-0.00	-0.00	-0.00	-0.00	300.00	200.00	0.00	-0.00
359	-0.00	-0.00	-0.00	903.00	200.00	0.00	-0.00	-0.00	-0.00	-0.00	300.00	200.00	0.00	-0.00
360	-0.00	-0.00	-0.00	903.00	200.00	0.00	-0.00	-0.00	-0.00	-0.00	300.00	200.00	0.00	-0.00
361	-0.00	-0.00	-0.00	903.00	200.00	0.00	-0.00	-0.00	-0.00	-0.00	300.00	200.00	0.00	-0.00
362	-0.00	-0.00	-0.00	903.00	200.00	0.00	-0.00	-0.00	-0.00	-0.00	300.00	200.00	0.00	-0.00
363	-0.00	-0.00	-0.00	903.00	200.00	0.00	-0.00	-0.00	-0.00	-0.00	300.00	200.00	0.00	-0.00
364	-0.00	-0.00	-0.00	903.00	200.00	0.00	-0.00	-0.00	-0.00	-0.00	300.00	200.00	0.00	-0.00
365	-0.00	-0.00	-0.00	903.00	200.00	0.00	-0.00	-0.00	-0.00	-0.00	300.00	200.00	0.00	-0.00
366	-0.00	-0.00	-0.00	903.00	200.00	0.00	-0.00	-0.00	-0.00	-0.00	300.00	200.00	0.00	-0.00
367	-0.00	-0.00	-0.00	903.00	200.00	0.00	-0.00	-0.00	-0.00	-0.00	300.00	200.00	0.00	-0.00
368	-0.00	-0.00	-0.00	903.00	200.00	0.00	-0.00	-0.00	-0.00	-0.00	300.00	200.00	0.00	-0.00
369	-0.00	-0.00	-0.00	903.00	200.00	0.00	-0.00	-0.00	-0.00	-0.00	300.00	200.00	0.00	-0.00
370	-0.00	-0.00	-0.00	903.00	200.00	0.00	-0.00	-0.00	-0.00	-0.00	300.00	200.00	0.00	-0.00
371	-0.00	-0.00	-0.00	903.00	200.00	0.00	-0.00	-0.00	-0.00	-0.00	300.00	200.00	0.00	-0.00
372	-0.00	-0.00	-0.00	903.00	200.00	0.00	-0.00	-0.00	-0.00	-0.00	300.00	200.00	0.00	-0.00
373	-0.00	-0.00	-0.00	903.00	200.00	0.00	-0.00	-0.00	-0.00	-0.00	300.00	200.00	0.00	-0.00
374	-0.00	-0.00	-0.00	903.00	200.00	0.00	-0.00	-0.00	-0.00	-0.00	300.00	200.00	0.00	-0.00
375	-0.00	-0.00	-0.00	903.00	200.00	0.00	-0.00	-0.00	-0.00	-0.00	300.00	200.00	0.00	-0.00
376	-0.00	-0.00	-0.00	903.00	200.00	0.00	-0.00	-0.00	-0.00	-0.00	300.00	200.00	0.00	-0.00
377	-0.00	-0.00	-0.00	903.00	200.00	0.00	-0.00	-0.00	-0.00	-0.00	300.00	200.00	0.00	-0.00
378	-0.00	-0.00	-0.00	903.00	200.00	0.00	-0.00	-0.00	-0.00	-0.00	300.00	200.00	0.00	-0.00
379	-0.00	-0.00	-0.00	903.00	200.00	0.00	-0.00	-0.00	-0.00	-0.00	300.00	200.00	0.00	-0.00
380	-0.00	-0.00	-0.00	903.00	200.00	0.00	-0.00	-0.00	-0.00	-0.00	300.00	200.00	0.00	-0.00
381	-0.00	-0.00	-0.00	903.00	200.00	0.00	-0.00	-0.00	-0.00	-0.00	300.00	200.00	0.00	-0.00
382	-0.00	-0.00	-0.00	903.00	200.00	0.00	-0.00	-0.00	-0.00	-0.00	300.00	200.00	0.00	-0.00
383	-0.00	-0.00	-0.00	903.00	200.00	0.00	-0.00	-0.00	-0.00	-0.00	300.00	200.00	0.00	-0.00
384	-0.00	-0.00	-0.00	903.00	200.00	0.00	-0.00	-0.00	-0.00	-0.00	300.00	200.00	0.00	-0.00
385	-0.00	-0.00	-0.00	903.00	200.00	0.00	-0.00	-0.00	-0.00	-0.00	300.00	200.00	0.00	-0.00
386	-0.00	-0.00	-0.00	903.00	200.00	0.00	-0.00	-0.00	-0.00	-0.00	300.00	200.00	0.00	-0.00
387	-0.00	-0.00	-0.00	903.00	200.00	0.00	-0.00	-0.00	-0.00	-0.00	300.00	200.00	0.00	-0.00
388	-0.00	-0.00	-0.00	903.00	200.00	0.00	-0.00	-0.00	-0.00	-0.00	300.00	200.00	0.00	-0.00
389	-0.00	-0.00	-0.00	903.00	200.00	0.00	-0.00	-0.00	-0.00	-0.00	300.00	200.00	0.00	-0.00
390	50.66	-12.21	32.50	1170.61	327.70	0.00	-4317.52	-0.00	-0.00	-0.00	300.00	200.00	0.00	-0.00
391	13.81	-21.59	350.34	972.38	182.06	0.00	-14771.50	-0.00	-0.00	-0.00	300.00	200.00	0.00	-0.00
392	26.70	-65.16	267.49	977.44	190.19	0.00	-11364.68	-0.00	-0.00	-0.00	300.00	200.00	0.00	-0.00
393	54.40	-36.32	248.26	972.51	188.81	0.00	-11496.50	-0.00	-0.00	-0.00	300.00	200.00	0.00	-0.00
394	90.94	-23.19	280.61	960.10	184.23	0.00	-10684.20	-0.00	-0.00	-0.00	300.00	200.00	0.00	-0.00
395	110.70	-10.60	291.90	959.77	182.75	0.00	-10554.46	-0.00	-0.00	-0.00	300.00	200.00	0.00	-0.00
396	97.81	-20.68	311.28	954.62	179.80	0.00	-10269.39	-0.00	-0.00	-0.00	300.00	200.00	0.00	-0.00
397	66.76	-17.85	360.41	942.88	172.06	0.00	-10743.51	-0.00	-0.00	-0.00	300.00	200.00	0.00	-0.00
398	85.53	6.56	434.72	924.06	162.23	0.00	-10051.63	-0.00	-0.00	-0.00	300.00	200.00	0.00	-0.00
399	141.91	11.52	453.03	920.08	159.99	0.00	-7316.86	-0.00	-0.00	-0.00	300.00	200.00	0.00	-0.00
400	139.24	21.59	506.13	908.52	154.78	0.00	-6163.84	-0.00	-0.00	-0.00	300.00	200.00	0.00	-0.00
401	130.84	13.35	525.82	908.22	154.67	0.00	-3254.05	-0.00	-0.00	-0.00	300.00	200.00	0.00	-0.00
402	118.56	16.10	510.86	903.90	152.27	0.00	-1004.14	-0.00	-0.00	-0.00	300.00	200.00	0.00	-0.00
403	105.21	19.84	498.50	901.99	151.33	0.00	942.14	-0.00	-0.00	-0.00	300.00	200.00	0.00	-0.00
404	101.47	28.53	489.81	898.61	148.72	0.00	2223.52	-0.00	-0.00	-0.00	300.00	200.00	0.00	-0.00
405	104.68	36.16	494.54	896.15	147.12	0.00	2310.84	-0.00	-0.00	-0.00	300.00	200.00	0.00	-0.00
406	107.65	39.75	506.59	894.69	146.20	0.00	2115.34	-0.00	-0.00	-0.00	300.00	200.00	0.00	-0.00
407	108.80	39.29	522.92	893.81	145.67	0.00	1774.18	-0.00	-0.00	-0.00	300.00	200.00	0.00	-0.00
408	109.02	34.71	544.28	893.50	145.84	0.00	1520.16	-0.00	-0.00	-0.00	300.00	200.00	0.00	-0.00
409	109.25	29.68	560.91	893.53	146.25	0.00	1320.40	-0.00	-0.00	-0.00	300.00	200.00	0.00	-0.00
410	107.96	25.25	575.26	893.69	146.79	0.00	1105.52	-0.00	-0.00	-0.00	300.00	200.00	0.00	-0.00
411	106.05	21.51	586.40	893.71	146.86	0.00	882.05	-0.00	-0.00	-0.00	300.00	200.00	0.00	-0.00
412	102.31	18.92	592.65	893.58	147.01	0.00	662.38	-0.00	-0.00	-0.00	300.00	200.00	0.00	-0.00
413	98.50	17.93	597.84	893.66	146.91	0.00	271.47	-0.00	-0.00	-0.00	300.00	200.00	0.00	-0.00
414	94.76	19.84	600.59	892.94	146.24	0.00	-156.73	-0.00	-0.00	-0.00	300.00	200.00	0.00	-0.00
415	90.33	23.12	601.20	891.96	145.38	0.00	-101.01	-0.00	-0.00	-0.00	300.00	200.00	0.00	-0.00
416	86.67	26.47	601.04	891.50	144.91	0.00	-7.00	-0.00	-0.00	-0.00	300.00	200.00	0.00	-0.00
417	82.93	30.14	600.74	890.88	144.53	0.00	227.80	-0.00	-0.00	-0.00	300.00	200.00	0.00	-0.00
418	80.34	32.20	599.98	889.88	144.05	0.00	299.18	-0.00	-0.00	-0.00	300.00	200.00	0.00	-0.00
419	77.97	32.12	600.43	889.35	143.68	0.00	396.06	-0.00	-0.00	-0.00	300.00	200.00	0.00	-0.00
420	75.91	30.52	602.42	888.41	143.57	0.00	395.54	-0.00	-0.00	-0.00	300.00	200.00	0.00	-0.00
421	74.08	27.92	604.71	887.78	143.43	0.00	353.72	-0.00	-0.00	-0.00	300.00	200.00	0.00	-0.00
422	72.40	25.10	606.69	886.70	143.36	0.00	359.40	-0.00	-0.00	-0.00	300.00	200.00	0.00	-0.00
423	71.87	21.67	608.83	885.71	143.21	0.00	92.56	-0.00	-0.00	-0.00	300.00	200.00	0.00	-0.00
424	71.11	18.84	608.52	884.42	142.88	0.00	-26.53	-0.00	-0.00	-0.00	300.00	200.00	0.00	-0.00
425	69.96	17.40	606.54	883.00	142.39	0.00	-134.92	-0.00	-0.00	-0.00	300.00	200.00	0.00	-0.00
426	68.05	16.48	604.86	882.04	141.88	0.00	-382.82	-0.00	-0.00	-0.00	300.00	200.00	0.00	-0.00
427	66.45	15.95	600.43	880.97	141.35	0.00	-525.05	-0.00	-0.00	-0.00	300.00	200.00	0.00	-0.00
428	64.70	15.87	595.09	879.85	140.77	0.00	-740.94	-0.00	-0.00	-0.00	300.00	200.00	0.00	-0.00
429	62.03	15.79	590.67	878.82	140.27	0.00	-965.28	-0.00	-0.00	-0.00	300.00	200.00	0.00	-0.00
430	59.36	15.64	588.07	878.32	139.60	0.00	-1093.78	-0.00	-0.00	-0.00	300.00	200.00	0.00	-0.00
431	57.30	15.72	586.40	877.55	139.27	0.00	-1203.05	-0.00	-0.00	-0.00	300.00	200.00	0.00	-0.00
432	55.47	15.79	586.24	876.76	138.68	0.00	-1384.76	-0.00	-0.00	-0.00	300.00	200.00	0.00	-0.00
433	53.63	15.87	587.31	876.34	138.63	0.00	-1517.96	-0.00	-0.00	-0.00	300.00	200.00	0.00	-0.00
434	52.26	16.02	589.14	875.65	138.10	0.00	-1743.98	-0.00	-0.00	-0.00	300.00	200.00	0.00	-0.00
435	50.51	16.02	592.19	875.33	137.70	0.00	-2016.72	-0.00	-0.00	-0.00	300.00	200.00	0.00	-0.00
436	48.52	15.79	595.55	874.79	137.38	0.00	-2135.17	-0.00	-0.00	-0.00	300.00	200.00	0.00	-0.00
437	46.92	15.79	598.30	874.23	136.95	0.00	-2412.24	-0.00	-0.00	-0.00	300.00	200.00	0.00	-0.00
438	44.71	15.49	601.96	873.95	136.58	0.00	-2774.68	-0.00	-0.00	-0.00	300.00	200.00	0.00	-0.00
439	42.34	14.88	606.23	873.55	136.37	0.00	-2919.91	-0.00	-0.00	-0.00	300.00	200.00	0.00	-0.00
440	39.83	14.72	608.98	873.16	136.11	0.00	-3066.48	-0.00	-0.00	-0.00	300.00	200.00	0.00	-0.00
441	36.85	14.42	612.95	873.28	135.92	0.00	-3328.84	-0.00	-0.00	-0.00	300.00	200.00	0.00	-0.00
442	33.34	14.42	615.69	873.19	135.61	0.00	-3524.94	-0.00	-0.00	-0.00	300.00	200.00	0.00	-0.00
443	30.44	14.42	617.98	873.00	135.51	0.00	-3705.07	-0.00	-0.00	-0.00	300.00	200.00	0.00	-0.00
444	26.86	14.50	620.88	872.85	135.22	0.00	-3957.67	-0.00	-0.00	-0.00	300.00	200.00	0.00	-0.00
445	23.50	14.50	623.93	872.85	135.05	0.00	-4133.36	-0.00	-0.00	-0.00	300.00	200.00	0.00	-0.00
446	20.75	14.34	626.68	872.76	134.89	0.00	-4373.49	-0.00	-0.00	-0.00	300.00	200.00	0.00	-0.00
447	17.70	14.57	630.49	872.29	134.61	0.00	-4578.02	-0.00	-0.00	-0.00	300.00	200.00	0.00	-0.00
448	14.95	14.57	634.16	872.10	134.31	0.00	-4720.61	-0.00	-0.00	-0.00	300.00	200.00	0.00	-0.00
449	12.21	14.34	636.44	871.86	134.07	0.00	-4867.10	-0.00	-0.00	-0.00	300.00	200.00	0.00	-0.00
450	9.38	14.50	639.34	871.57	133.94	0.00	-5062.37	-0.00	-0.00	-0.00	300.00	200.00	0.00	-0.00
451	6.94	14.34	641.17	871.30	133.84	0.00	-5223.16	-0.00	-0.00	-0.00	300.00	200.00	0.00	-0.00
452	4.81	14.34	642.55	871.01	133.65	0.00	-5490.60	-0.00	-0.00	-0.00	300.00	200.00	0.00	-0.00
453	2.14	14.42	643.01	870.68	133.46	0.00	-5512.58	-0.00	-0.00	-0.00	300.00	200.00	0.00	-0.00
454	-0.38	14.50	644.23	870.46	133.44	0.00	-5659.78	-0.00	-0.00	-0.00	300.00	200.00	0.00	-0.00
455	-2.37	14.80	644.38	869.75	133.22	0.00	-5873.11	-0.00	-0.00	-0.00	300.00	200.00	0.00	-0.00
456	-4.96	15.18	643.62	869.57	133.05	0.00	-6095.58	-0.00	-0.00	-0.00	300.00	200.00	0.00	-0.00
457	-7.25	14.80	642.55	868.88	132.84	0.00	-6240.83	-0.00	-0.00	-0.00	300.00	200.00	0.00	-0.00
458	-9.38	15.34	639.65	868.15	132.73	0.00	-6227.14	0.00	0.00	0.00	300.00	200.00	0.00	0.00
459	-11.60	15.18	635.99	867.52	132.39	0.00	-6436.29	-0.00	-0.00	-0.00	300.00	200.00	0.00	-0.00
460	-13.96	14.80	631.71	866.48	132.08	0.00	-6476.21	-0.00	-0.00	-0.00	300.00	200.00	0.00	-0.00
461	-15.64	14.27	626.98	865.40	131.76	0.00	-6590.23	-0.00	-0.00	-0.00	300.00	200.00	0.00	-0.00
462	-16.71	14.19	620.88	863.70	131.14	0.00	-6874.84	-0.00	-0.00	-0.00	300.00	200.00	0.00	-0.00
463	-19.07	13.20	616.46	862.31	130.84	0.00	-6978.65	-0.00	-0.00	-0.00	300.00	200.00	0.00	-0.00
464	-21.21	12.66	611.27	860.91	130.30	0.00	-6938.04	-0.00	-0.00	-0.00	300.00	200.00	0.00	-0.00
465	-23.04	12.36	606.99	858.88	129.61	0.00	-6873.78	-0.00	-0.00	-0.00	300.00	200.00	0.00	-0.00
466	-23.88	12.28	602.87	856.91	129.08	0.00	-6987.15	-0.00	-0.00	-0.00	300.00	200.00	0.00	-0.00
467	-25.18	12.36	598.30	854.95	128.39	0.00	-6849.92	-0.00	-0.00	-0.00	300.00	200.00	0.00	-0.00
468	-26.86	12.13	595.09	852.85	127.90	0.00	-6816.52	-0.00	-0.00	-0.00	300.00	200.00	0.00	-0.00
469	-28.23	12.66	591.74	850.55	127.18	0.00	-6641.35	-0.00	-0.00	-0.00	300.00	200.00	0.00	-0.00
470	-29.07	13.05	588.84	848.27	126.46	0.00	-6601.08	-0.00	-0.00	-0.00	300.00	200.00	0.00	-0.00
471	-30.14	13.58	586.55	845.40	125.60	0.00	-6451.36	-0.00	-0.00	-0.00	300.00	200.00	0.00	-0.00
472	-31.20	14.34	586.24	842.80	124.83	0.00	-6289.49	-0.00	-0.00	-0.00	300.00	200.00	0.00	-0.00
473	-32.50	15.26	585.78	840.17	123.83	0.00	-6087.31	-0.00	-0.00	-0.00	300.00	200.00	0.00	-0.00
474	-33.65	16.25	584.11	836.93	122.68	0.00	-5846.23	-0.00	-0.00	-0.00	300.00	200.00	0.00	-0.00
475	-34.94	17.32	583.95	834.02	121.71	0.00	-5637.04	-0.00	-0.00	-0.00	300.00	200.00	0.00	-0.00
476	-36.39	18.08	583.80	831.33	120.86	0.00	-5505.66	-0.00	-0.00	-0.00	300.00	200.00	0.00	-0.00
477	-38.30	19.61	583.50	828.00	119.46	0.00	-5217.89	-0.00	-0.00	-0.00	300.00	200.00	0.00	-0.00
478	-39.60	21.36	585.33	824.87	118.40	0.00	-4919.13	-0.00	-0.00	-0.00	300.00	200.00	0.00	-0.00
479	-41.12	22.66	588.23	821.91	117.35	0.00	-4674.55	-0.00	-0.00	-0.00	300.00	200.00	0.00	-0.00
480	-42.65	24.19	592.04	818.57	116.24	0.00	-4410.65	-0.00	-0.00	-0.00	300.00	200.00	0.00	-0.00
481	-44.78	25.33	597.08	815.98	115.36	0.00	-4236.29	-0.00	-0.00	-0.00	300.00	200.00	0.00	-0.00
482	-47.00	26.25	602.26	813.54	114.52	0.00	-4186.12	-0.00	-0.00	-0.00	300.00	200.00	0.00	-0.00
483	-49.67	27.69	607.15	810.56	113.45	0.00	-3967.21	-0.00	-0.00	-0.00	300.00	200.00	0.00	-0.00
484	-52.64	28.46	612.03	808.24	112.69	0.00	-3830.65	-0.00	-0.00	-0.00	300.00	200.00	0.00	-0.00
485	-55.92	29.14	617.37	806.39	111.96	0.00	-3682.09	-0.00	-0.00	-0.00	300.00	200.00	0.00	-0.00
486	-59.43	29.98	622.71	803.83	111.20	0.00	-3627.84	-0.00	-0.00	-0.00	300.00	200.00	0.00	-0.00
487	-63.25	30.29	627.59	802.20	110.67	0.00	-3496.54	-0.00	-0.00	-0.00	300.00	200.00	0.00	-0.00
488	-67.14	30.90	631.26	800.46	110.08	0.00	-3291.49	-0.00	-0.00	-0.00	300.00	200.00	0.00	-0.00
489	-71.56	31.51	634.31	799.01	109.36	0.00	-3237.02	-0.00	-0.00	-0.00	300.00	200.00	0.00	-0.00
490	-75.91	31.81	637.66	797.47	108.93	0.00	-3118.59	-0.00	-0.00	-0.00	300.00	200.00	0.00	-0.00
491	-80.49	32.35	639.95	796.35	108.58	0.00	-2947.63	-0.00	-0.00	-0.00	300.00	200.00	0.00	-0.00
492	-85.30	32.42	640.11	795.01	108.13	0.00	-2875.82	-0.00	-0.00	-0.00	300.00	200.00	0.00	-0.00
493	-90.03	32.65	639.65	794.01	107.73	0.00	-2713.86	-1.45	1.22	6.26	373.17	209.76	0.00	33.87
494	-94.83	32.65	637.05	793.20	107.40	0.00	-2510.59	-10.99	4.65	154.88	355.86	221.67	0.00	119.88
495	-98.95	33.49	634.92	792.69	107.52	0.00	-2329.27	-24.26	11.60	249.94	364.84	225.76	0.00	133.70
496	-100.94	33.04	620.57	790.58	106.52	0.00	-1842.04	8.09	23.27	218.66	350.24	219.12	0.00	358.76
497	-103.45	27.69	606.54	789.64	106.87	0.00	-2148.73	36.54	19.23	252.23	352.81	221.78	0.00	261.16
498	-105.06	26.40	587.62	788.02	106.78	0.00	-1659.27	63.48	19.68	278.17	347.39	220.84	0.00	207.14
499	-104.37	22.89	567.63	786.23	106.67	0.00	-1730.94	55.77	20.07	292.82	345.81	222.30	0.00	95.90
500	-104.37	19.07	545.50	785.18	106.97	0.00	-1752.75	30.29	18.62	299.07	343.32	223.78	0.00	-132.01
501	-102.54	15.95	518.34	782.98	107.09	0.00	-1606.09	26.63	13.96	314.64	336.66	226.09	0.00	-206.27
502	-99.87	13.05	490.88	781.49	107.43	0.00	-1666.76	48.22	2.37	337.22	328.91	227.60	0.00	-110.78
503	-96.36	10.22	461.58	779.23	107.64	0.00	-1644.88	81.86	-4.73	365.45	320.04	228.73	0.00	111.86
504	-91.09	7.78	428.16	777.38	107.91	0.00	-1619.94	90.71	-10.53	392.15	315.53	229.49	0.00	298.39
505	-84.92	5.26	394.29	774.83	108.13	0.00	-1617.53	83.47	-11.83	404.36	313.25	229.13	0.00	-387.31
506	-76.68	2.98	358.58	772.28	107.91	0.00	-1774.31	74.46	-13.05	390.17	311.73	229.10	0.00	-1067.77
507	-66.30	-0.08	317.84	768.77	107.83	0.00	-2207.52	68.82	-18.08	377.96	309.93	229.31	0.00	-1488.42
508	-54.70	-2.82	277.25	765.14	107.21	0.00	-2797.72	67.75	-25.48	373.38	307.36	229.83	0.00	-1728.20
509	-44.33	-5.26	236.21	761.14	106.72	0.00	-3295.27	71.49	-31.66	379.18	304.59	229.70	0.00	-1874.46
510	-31.89	-5.34	189.67	752.40	103.94	0.00	-3485.87	74.16	-33.42	393.98	302.32	229.74	0.00	-1996.66
511	-20.75	-5.19	147.71	745.56	101.24	0.00	-3779.83	75.07	-31.81	416.56	301.21	229.23	0.00	-2092.96
512	-9.54	-3.05	112.00	735.02	97.28	0.00	-4019.07	75.91	-27.31	446.32	299.90	228.72	0.00	-2148.62
513	1.07	0.15	81.02	716.56	88.89	0.00	-4027.00	77.44	-22.43	474.70	298.65	228.29	0.00	-2257.22
514	8.32	2.14	63.17	703.00	84.06	0.00	-4038.82	79.27	-16.63	503.08	297.73	227.60	0.00	-2152.91
515	12.89	2.90	49.13	686.85	74.53	0.00	-4241.19	80.03	-11.75	529.63	296.28	227.37	0.00	-2087.52
516	16.25	3.05	35.86	659.17	57.87	0.00	-4655.46	79.27	-9.77	548.86	295.33	226.91	0.00	-2100.90
517	17.70	3.13	25.79	629.63	37.87	0.00	-4990.08	78.43	-9.77	565.49	293.60	226.82	0.00	-2010.06
518	-0.00	-0.00	-0.00	903.00	200.00	0.00	-0.00	78.43	-12.13	580.75	292.28	226.64	0.00	-2124.03
519	-0.00	-0.00	-0.00	903.00	200.00	0.00	-0.00	79.04	-16.25	590.97	290.63	226.90	0.00	-2191.44
520	-0.00	-0.00	-0.00	903.00	200.00	0.00	-0.00	79.19	-21.21	599.21	289.15	226.94	0.00	-2307.91
521	-0.00	-0.00	-0.00	903.00	200.00	0.00	-0.00	78.96	-26.09	606.23	287.99	226.98	0.00	-2279.63
522	19.84	2.82	-7.32	1134.25	383.33	0.00	77.09	77.97	-29.30	612.95	286.56	226.89	0.00	-2325.81
523	19.76	3.28	-7.17	1158.32	391.49	0.00	108.11	76.37	-30.44	620.57	285.69	226.60	0.00	-2317.72
524	19.84	3.05	-7.17	1145.55	387.23	0.00	89.93	74.23	-29.45	630.49	285.33	226.28	0.00	-2120.06
525	19.76	2.98	-7.32	1128.00	383.33	0.00	115.08	71.95	-27.54	637.97	284.86	226.07	0.00	-1997.47
526	19.61	3.05	-7.48	1135.65	379.59	0.00	-72.56	68.74	-24.87	644.84	284.74	225.56	0.00	-1689.88
527	19.45	2.90	-7.17	1145.55	387.23	0.00	101.29	65.54	-22.35	648.96	284.55	225.25	0.00	-1345.38
528	19.61	2.98	-7.32	1134.25	379.17	0.00	-104.75	62.64	-20.29	650.18	284.51	224.92	0.00	-1019.12
529	19.76	2.90	-7.02	1150.83	391.30	0.00	246.46	59.59	-18.84	647.89	284.46	224.49	0.00	-733.17
530	19.38	2.98	-7.17	1145.55	387.23	0.00	68.50	56.61	-18.01	642.24	284.03	224.23	0.00	-380.44
531	19.45	2.98	-7.32	1134.25	379.17	0.00	-63.42	53.48	-17.85	634.77	283.77	224.13	0.00	-97.54
532	19.68	2.98	-7.02	1150.83	386.96	0.00	104.49	50.66	-17.85	628.05	283.67	223.71	0.00	177.35
533	19.61	3.05	-7.02	1144.30	395.65	0.00	215.95	47.84	-17.85	619.51	283.08	223.55	0.00	389.43
534	19.45	2.82	-7.02	1150.83	391.30	0.00	115.44	45.47	-17.62	612.79	282.82	223.26	0.00	663.17
535	19.61	2.98	-7.32	1134.25	379.17	0.00	-58.97	43.18	-17.55	606.99	282.50	222.98	0.00	914.04
536	19.61	2.82	-6.87	1169.67	395.56	0.00	243.46	40.82	-17.09	602.42	282.37	222.85	0.00	1157.70
537	19.45	3.13	-6.87	1156.33	391.11	0.00	64.60	38.45	-17.01	600.28	282.23	222.47	0.00	1317.06
538	19.61	2.98	-7.48	1135.65	371.43	0.00	-237.76	36.47	-16.94	599.21	282.66	222.41	0.00	1599.25
539	19.45	2.82	-7.02	1144.30	386.96	0.00	117.92	33.95	-16.94	599.52	282.97	222.35	0.00	1774.92
540	19.38	2.98	-7.17	1139.17	382.98	0.00	-17.86	31.59	-16.94	600.13	283.22	222.22	0.00	2042.74
541	19.45	3.05	-6.87	1169.67	391.11	0.00	43.23	29.37	-16.71	600.74	283.46	222.10	0.00	2272.53
542	19.45	2.98	-7.02	1163.87	386.96	0.00	-22.89	27.24	-16.71	601.50	283.41	221.92	0.00	2494.15
543	19.38	3.05	-7.17	1151.94	378.72	0.00	-157.30	24.49	-16.71	602.11	283.96	221.69	0.00	2597.83
544	19.30	2.82	-6.87	1149.67	386.67	0.00	22.89	22.05	-16.71	602.72	283.75	221.47	0.00	2765.27
545	19.45	2.75	-7.32	1140.50	379.17	0.00	-50.54	19.38	-16.48	602.72	283.82	221.27	0.00	2960.76
546	19.30	2.90	-7.17	1145.55	378.72	0.00	-91.55	16.56	-16.63	602.72	283.90	221.22	0.00	3104.68
547	19.23	2.90	-6.87	1143.00	386.67	0.00	77.82	13.58	-16.86	602.87	284.05	221.01	0.00	3289.44
548	-0.00	-0.00	-0.00	903.00	200.00	0.00	-0.00	10.15	-17.62	603.64	284.53	220.83	0.00	3394.83
549	19.30	2.90	-6.87	1163.00	391.11	0.00	74.09	7.10	-18.01	603.18	284.59	220.84	0.00	3555.51
550	19.23	2.82	-7.02	1150.83	386.96	0.00	10.95	4.27	-18.77	603.03	284.67	220.75	0.00	3714.74
551	19.30	2.67	-6.71	1148.45	395.45	0.00	256.28	0.99	-19.45	603.64	284.76	220.58	0.00	3797.96
552	19.45	2.82	-6.87	1156.33	395.56	0.00	205.48	-1.37	-19.84	603.79	284.99	220.52	0.00	3954.14
553	19.23	2.90	-6.87	1149.67	382.22	0.00	-26.96	-4.20	-19.91	603.64	285.06	220.58	0.00	4033.59
554	19.38	2.82	-7.17	1145.55	382.98	0.00	0.16	-6.87	-19.91	604.86	285.47	220.23	0.00	4149.37
555	19.15	2.75	-7.17	1145.55	387.23	0.00	12.50	-9.31	-19.99	604.40	285.53	220.15	0.00	4284.06
556	19.38	2.90	-6.71	1155.27	400.00	0.00	260.44	-12.05	-20.68	604.10	285.68	220.11	0.00	4359.59
557	19.23	2.90	-7.02	1150.83	382.61	0.00	-91.55	-14.65	-21.59	603.79	285.52	220.02	0.00	4452.44
558	19.23	3.05	-7.17	1139.17	378.72	0.00	-145.61	-16.17	-21.97	604.55	285.23	219.89	0.00	4572.38
559	19.30	2.90	-7.32	1134.25	383.33	0.00	-38.46	-18.23	-22.35	605.62	284.88	219.80	0.00	4679.69
560	19.15	2.75	-7.02	1144.30	386.96	0.00	10.61	-20.37	-22.81	607.76	284.33	219.68	0.00	4757.70
561	19.30	2.82	-6.87	1149.67	391.11	0.00	131.56	-22.51	-23.27	608.98	283.84	219.34	0.00	4841.95
562	19.23	2.82	-6.87	1149.67	391.11	0.00	71.21	-24.95	-23.42	609.89	283.19	219.31	0.00	4960.84
563	19.23	2.82	-7.17	1139.17	382.98	0.00	-9.74	-28.00	-23.88	609.74	282.66	219.17	0.00	5091.61
564	19.15	2.67	-7.17	1139.17	382.98	0.00	35.23	-31.05	-24.26	610.20	282.22	219.00	0.00	5249.88
565	19.38	2.98	-7.02	1144.30	386.96	0.00	43.95	-33.87	-25.33	610.35	281.63	218.95	0.00	5370.00
566	19.30	2.67	-6.87	1163.00	391.11	0.00	87.82	-36.93	-26.09	609.74	281.01	218.77	0.00	5471.80
567	19.30	2.67	-6.87	1156.33	391.11	0.00	105.62	-39.83	-26.93	608.52	279.76	218.66	0.00	5624.27
568	19.23	2.75	-7.17	1145.55	382.98	0.00	-55.03	-41.89	-27.39	607.91	278.01	218.52	0.00	5671.43
569	19.38	2.82	-7.17	1139.17	382.98	0.00	18.18	-43.95	-27.62	607.76	275.30	218.43	0.00	5717.63
570	19.45	2.75	-7.02	1150.83	386.96	0.00	72.65	-45.62	-27.69	608.06	272.15	218.42	0.00	5758.23
571	19.68	2.90	-7.17	1145.55	382.98	0.00	14.61	-46.69	-28.46	608.83	267.97	218.45	0.00	5665.88
572	19.76	2.82	-7.02	1137.78	386.96	0.00	124.72	-46.92	-28.76	611.57	263.17	218.66	0.00	5503.76
573	19.45	2.82	-6.87	1143.00	391.11	0.00	156.66	-46.08	-29.60	615.39	257.90	218.94	0.00	5296.49
574	19.84	2.59	-7.02	1144.30	382.61	0.00	89.56	-44.33	-30.59	618.44	251.74	219.25	0.00	4994.67
575	19.61	2.82	-6.87	1156.33	391.11	0.00	102.40	-42.57	-31.36	622.86	245.25	219.84	0.00	4693.92
576	19.61	2.82	-7.02	1150.83	386.96	0.00	59.38	-41.35	-31.51	626.83	239.02	220.16	0.00	4432.02
577	19.68	2.90	-7.17	1139.17	387.23	0.00	71.10	-40.51	-31.89	631.10	232.69	220.94	0.00	4146.25
578	19.61	2.75	-7.17	1145.55	382.98	0.00	37.66	-40.05	-31.74	636.29	226.04	221.58	0.00	3860.70
579	19.61	2.82	-6.87	1163.00	386.67	0.00	42.22	-40.44	-31.89	641.63	220.31	222.45	0.00	3623.28
580	19.68	3.05	-7.32	1128.00	383.33	0.00	15.26	-41.28	-32.42	646.21	214.99	223.33	0.00	3215.89
581	19.38	2.75	-7.17	1145.55	395.74	0.00	220.28	-41.43	-32.81	650.48	209.08	224.16	0.00	2951.35
582	19.84	2.90	-7.02	1144.30	391.30	0.00	188.41	-42.34	-33.42	652.77	204.14	224.64	0.00	2848.69
583	19.45	2.98	-7.17	1158.32	378.72	0.00	-166.55	-43.64	-34.10	655.06	199.65	225.34	0.00	2567.08
584	19.38	2.98	-7.02	1144.30	391.30	0.00	105.32	-45.55	-33.87	656.59	195.63	225.80	0.00	2522.27
585	19.61	2.67	-7.48	1147.90	375.51	0.00	-142.31	-49.67	-34.64	657.20	193.15	226.56	0.00	2395.55
586	-0.00	-0.00	-0.00	903.00	200.00	0.00	-0.00	-55.62	-31.43	666.66	193.71	227.01	0.00	1267.82
587	22.43	4.43	-7.48	1117.29	359.18	0.00	-9.81	-45.78	-27.31	642.85	182.15	225.82	0.00	1618.57
588	-0.00	-0.00	-0.00	903.00	200.00	0.00	-0.00	-64.93	-33.95	645.14	189.88	228.38	0.00	2063.14
589	19.45	2.90	-7.02	1189.96	386.96	0.00	35.83	-60.58	-25.33	628.97	181.66	226.35	0.00	3165.58
590	20.29	1.68	-6.56	1154.16	400.00	0.00	341.37	-68.74	-28.69	619.05	185.09	227.61	0.00	2290.29
591	20.07	3.05	-7.32	1140.50	375.00	0.00	-97.27	-69.05	-23.19	600.13	181.01	226.54	0.00	2846.01
592	19.99	2.52	-7.02	1144.30	391.30	0.00	12.11	-70.88	-22.81	579.07	181.03	226.72	0.00	2396.01
593	19.61	2.67	-7.02	1150.83	382.61	0.00	-79.61	-72.17	-21.29	553.13	179.42	226.37	0.00	2304.85
594	20.68	2.21	-6.71	1155.27	400.00	0.00	303.96	-70.42	-19.45	526.12	177.23	225.93	0.00	2194.43
595	20.45	2.59	-7.02	1150.83	386.96	0.00	-1.66	-72.10	-19.23	495.91	177.51	225.91	0.00	1727.99
596	20.37	2.59	-7.02	1137.78	386.96	0.00	-4.98	-68.82	-16.71	460.66	174.69	225.04	0.00	1767.77
597	20.37	2.29	-7.17	1139.17	387.23	0.00	183.59	-67.37	-16.33	428.01	174.76	225.03	0.00	1464.84
598	20.14	2.67	-7.17	1145.55	374.47	0.00	-223.53	-64.77	-14.42	390.63	172.97	224.45	0.00	1322.20
599	19.99	2.75	-7.02	1150.83	382.61	0.00	-143.30	-60.50	-12.28	350.65	171.02	223.67	0.00	1263.54
600	19.91	2.59	-7.17	1139.17	378.72	0.00	-52.11	-56.08	-11.06	313.72	170.43	223.15	0.00	1022.00
601	20.22	2.44	-7.17	1139.17	387.23	0.00	73.21	-51.12	-9.99	274.81	170.07	222.65	0.00	816.44
602	20.07	2.75	-7.02	1144.30	386.96	0.00	-1.33	-44.71	-8.47	235.75	169.32	222.52	0.00	678.66
603	20.14	2.52	-6.87	1156.33	391.11	0.00	98.67	-38.38	-6.94	199.89	167.40	221.68	0.00	604.94
604	20.45	2.75	-7.02	1131.26	386.96	0.00	82.93	-31.59	-5.34	163.57	164.83	220.34	0.00	649.96
605	20.52	2.21	-7.02	1124.74	391.30	0.00	254.09	-25.25	-4.27	129.09	164.18	220.57	0.00	594.06
606	20.68	2.44	-6.56	1154.16	400.00	0.00	363.37	-19.07	-4.81	99.95	163.51	221.68	0.00	349.53
607	20.75	2.44	-6.87	1169.67	395.56	0.00	202.77	-10.53	-4.73	75.84	158.75	219.72	0.00	314.45
608	20.45	2.52	-7.02	1137.78	386.96	0.00	72.98	-2.59	-3.20	58.59	148.44	214.06	0.00	507.83
609	20.29	2.52	-6.56	1147.19	395.35	0.00	191.09	1.14	-2.82	46.69	147.06	213.73	0.00	453.72
610	20.37	2.52	-6.71	1148.45	400.00	0.00	343.32	2.29	-3.28	36.16	151.90	214.35	0.00	187.84
611	20.83	2.29	-6.71	1141.64	390.91	0.00	225.76	3.28	-3.05	26.55	151.72	210.34	0.00	153.64
612	20.45	2.52	-6.87	1136.33	377.78	0.00	-111.05	4.04	-2.67	19.68	148.84	207.75	0.00	154.13
613	20.75	2.44	-7.02	1137.78	382.61	0.00	11.94	3.36	-2.59	14.19	154.84	208.60	0.00	155.87
614	20.45	2.67	-6.87	1136.33	382.22	0.00	-32.89	1.98	-2.06	8.24	177.78	200.00	0.00	114.44
615	20.75	2.29	-6.87	1143.00	382.22	0.00	27.80	-0.00	-0.00	-0.00	300.00	200.00	0.00	-0.00
616	20.75	2.75	-7.02	1137.78	378.26	0.00	-104.16	-0.00	-0.00	-0.00	300.00	200.00	0.00	-0.00
617	20.68	2.29	-6.71	1134.82	390.91	0.00	280.90	-0.00	-0.00	-0.00	300.00	200.00	0.00	-0.00
618	20.52	2.59	-6.71	1134.82	386.36	0.00	41.96	-0.00	-0.00	-0.00	300.00	200.00	0.00	-0.00
619	20.52	2.59	-6.87	1143.00	382.22	0.00	27.30	-0.00	-0.00	-0.00	300.00	200.00	0.00	-0.00
620	20.68	2.52	-6.56	1147.19	400.00	0.00	361.78	-0.00	-0.00	-0.00	300.00	200.00	0.00	-0.00
621	20.45	2.44	-6.87	1143.00	373.33	0.00	-154.62	-0.00	-0.00	-0.00	300.00	200.00	0.00	-0.00
622	20.37	2.52	-6.87	1156.33	386.67	0.00	51.88	-0.00	-0.00	-0.00	300.00	200.00	0.00	-0.00
623	20.37	2.82	-6.87	1136.33	382.22	0.00	9.16	-0.00	-0.00	-0.00	300.00	200.00	0.00	-0.00
624	20.37	2.67	-6.71	1155.27	386.36	0.00	78.55	-0.00	-0.00	-0.00	300.00	200.00	0.00	-0.00
625	20.22	2.67	-6.56	1154.16	395.35	0.00	257.63	-0.00	-0.00	-0.00	300.00	200.00	0.00	-0.00
626	20.22	2.90	-6.71	1148.45	386.36	0.00	35.03	-0.00	-0.00	-0.00	300.00	200.00	0.00	-0.00
627	20.22	2.59	-6.87	1143.00	382.22	0.00	63.24	-0.00	-0.00	-0.00	300.00	200.00	0.00	-0.00
628	20.14	2.75	-6.87	1143.00	377.78	0.00	-53.91	-0.00	-0.00	-0.00	300.00	200.00	0.00	-0.00
629	20.07	2.82	-6.56	1147.19	386.05	0.00	91.20	-0.00	-0.00	-0.00	300.00	200.00	0.00	-0.00
630	20.07	2.67	-6.56	1147.19	390.70	0.00	198.90	-0.00	-0.00	-0.00	300.00	200.00	0.00	-0.00
631	20.07	3.05	-6.71	1148.45	386.36	0.00	14.91	-0.00	-0.00	-0.00	300.00	200.00	0.00	-0.00
632	20.07	2.90	-6.71	1155.27	386.36	0.00	32.60	-0.00	-0.00	-0.00	300.00	200.00	0.00	-0.00
633	19.99	2.90	-6.56	1161.14	386.05	0.00	17.92	-0.00	-0.00	-0.00	300.00	200.00	0.00	-0.00
634	20.14	2.90	-6.71	1141.64	390.91	0.00	223.68	-0.00	-0.00	-0.00	300.00	200.00	0.00	-0.00
635	20.14	2.90	-7.02	1131.26	391.30	0.00	261.72	-0.00	-0.00	-0.00	300.00	200.00	0.00	-0.00
636	20.07	2.98	-6.56	1154.16	390.70	0.00	80.73	-0.00	-0.00	-0.00	300.00	200.00	0.00	-0.00
637	19.84	2.98	-7.02	1124.74	386.96	0.00	141.97	-0.00	-0.00	-0.00	300.00	200.00	0.00	-0.00
638	20.07	2.90	-6.71	1148.45	381.82	0.00	-61.73	-0.00	-0.00	-0.00	300.00	200.00	0.00	-0.00
639	20.07	2.98	-6.87	1149.67	391.11	0.00	125.29	-0.00	-0.00	-0.00	300.00	200.00	0.00	-0.00
640	20.07	2.98	-7.02	1157.35	395.65	0.00	170.67	-0.00	-0.00	-0.00	300.00	200.00	0.00	-0.00
641	19.99	2.98	-6.71	1141.64	386.36	0.00	108.37	-0.00	-0.00	-0.00	300.00	200.00	0.00	-0.00
642	19.99	2.98	-6.71	1141.64	390.91	0.00	153.45	-0.00	-0.00	-0.00	300.00	200.00	0.00	-0.00
643	20.22	2.98	-6.87	1143.00	382.22	0.00	40.35	-0.00	-0.00	-0.00	300.00	200.00	0.00	-0.00
644	19.99	2.98	-6.71	1148.45	386.36	0.00	65.20	-0.00	-0.00	-0.00	300.00	200.00	0.00	-0.00
645	19.91	2.98	-6.87	1143.00	382.22	0.00	-15.26	-0.00	-0.00	-0.00	300.00	200.00	0.00	-0.00
646	19.91	3.13	-6.56	1147.19	390.70	0.00	103.80	-0.00	-0.00	-0.00	300.00	200.00	0.00	-0.00
647	19.99	2.98	-6.71	1141.64	381.82	0.00	-5.38	-0.00	-0.00	-0.00	300.00	200.00	0.00	-0.00
648	19.91	3.13	-6.87	1149.67	382.22	0.00	-72.73	-0.00	-0.00	-0.00	300.00	200.00	0.00	-0.00
649	19.76	3.13	-6.41	1153.00	395.24	0.00	214.89	-0.00	-0.00	-0.00	300.00	200.00	0.00	-0.00
650	19.84	2.90	-6.87	1143.00	386.67	0.00	123.09	-0.00	-0.00	-0.00	300.00	200.00	0.00	-0.00
651	19.76	3.13	-6.71	1141.64	386.36	0.00	52.19	-0.00	-0.00	-0.00	300.00	200.00	0.00	-0.00
652	19.91	2.90	-7.02	1137.78	382.61	0.00	94.54	-0.00	-0.00	-0.00	300.00	200.00	0.00	-0.00
653	19.76	3.20	-7.02	1131.26	369.57	0.00	-287.60	-0.00	-0.00	-0.00	300.00	200.00	0.00	-0.00
654	19.76	3.05	-6.87	1149.67	386.67	0.00	51.88	-0.00	-0.00	-0.00	300.00	200.00	0.00	-0.00
655	19.76	3.13	-6.71	1155.27	386.36	0.00	9.54	-0.00	-0.00	-0.00	300.00	200.00	0.00	-0.00
656	19.91	3.05	-6.71	1162.09	390.91	0.00	104.04	-0.00	-0.00	-0.00	300.00	200.00	0.00	-0.00
657	19.76	3.13	-7.02	1131.26	386.96	0.00	96.36	-0.00	-0.00	-0.00	300.00	200.00	0.00	-0.00
658	19.84	3.13	-6.56	1154.16	386.05	0.00	20.94	-0.00	-0.00	-0.00	300.00	200.00	0.00	-0.00
659	19.84	3.13	-6.87	1143.00	391.11	0.00	202.09	-0.00	-0.00	-0.00	300.00	200.00	0.00	-0.00
660	19.84	3.13	-7.17	1145.55	374.47	0.00	-158.92	-0.00	-0.00	-0.00	300.00	200.00	0.00	-0.00
661	19.84	3.05	-6.71	1155.27	386.36	0.00	65.89	-0.00	-0.00	-0.00	300.00	200.00	0.00	-0.00
662	19.76	3.20	-6.71	1141.64	386.36	0.00	79.76	-0.00	-0.00	-0.00	300.00	200.00	0.00	-0.00
663	19.68	3.20	-6.71	1148.45	390.91	0.00	156.06	-0.00	-0.00	-0.00	300.00	200.00	0.00	-0.00
664	-0.00	-0.00	-0.00	903.00	200.00	0.00	-0.00	-0.00	-0.00	-0.00	300.00	200.00	0.00	-0.00
665	19.68	3.51	-6.87	1143.00	377.78	0.00	-112.41	-0.00	-0.00	-0.00	300.00	200.00	0.00	-0.00
666	19.61	3.28	-6.87	1143.00	382.22	0.00	61.88	-0.00	-0.00	-0.00	300.00	200.00	0.00	-0.00
667	19.61	3.20	-7.02	1131.26	369.57	0.00	-199.03	-0.00	-0.00	-0.00	300.00	200.00	0.00	-0.00
668	19.61	3.20	-6.87	1156.33	391.11	0.00	143.09	-0.00	-0.00	-0.00	300.00	200.00	0.00	-0.00
669	19.45	3.13	-6.71	1148.45	395.45	0.00	311.07	-0.00	-0.00	-0.00	300.00	200.00	0.00	-0.00
670	19.30	3.20	-6.71	1148.45	390.91	0.00	197.67	-0.00	-0.00	-0.00	300.00	200.00	0.00	-0.00
671	19.45	3.28	-7.17	1145.55	382.98	0.00	40.42	-0.00	-0.00	-0.00	300.00	200.00	0.00	-0.00
672	19.45	3.28	-6.87	1149.67	391.11	0.00	208.03	-0.00	-0.00	-0.00	300.00	200.00	0.00	-0.00
673	19.30	3.28	-6.87	1156.33	395.56	0.00	265.67	-0.00	-0.00	-0.00	300.00	200.00	0.00	-0.00
674	19.45	3.74	-6.87	1156.33	386.67	0.00	6.61	-0.00	-0.00	-0.00	300.00	200.00	0.00	-0.00
675	19.07	3.66	-7.02	1144.30	386.96	0.00	27.20	-0.00	-0.00	-0.00	300.00	200.00	0.00	-0.00
676	19.23	3.36	-6.71	1155.27	395.45	0.00	233.04	-0.00	-0.00	-0.00	300.00	200.00	0.00	-0.00
677	19.15	3.66	-7.17	1139.17	374.47	0.00	-224.66	-0.00	-0.00	-0.00	300.00	200.00	0.00	-0.00
678	19.38	3.66	-7.02	1157.35	382.61	0.00	-47.77	-0.00	-0.00	-0.00	300.00	200.00	0.00	-0.00
679	19.15	3.51	-7.17	1145.55	382.98	0.00	20.62	-0.00	-0.00	-0.00	300.00	200.00	0.00	-0.00
680	19.15	3.59	-7.17	1151.94	374.47	0.00	-183.75	-0.00	-0.00	-0.00	300.00	200.00	0.00	-0.00
681	19.45	3.59	-7.02	1137.78	378.26	0.00	-5.97	-0.00	-0.00	-0.00	300.00	200.00	0.00	-0.00
682	19.23	3.59	-7.17	1145.55	374.47	0.00	-147.56	-0.00	-0.00	-0.00	300.00	200.00	0.00	-0.00
683	19.15	3.66	-7.02	1137.78	386.96	0.00	88.24	-0.00	-0.00	-0.00	300.00	200.00	0.00	-0.00
684	19.07	3.66	-7.32	1134.25	375.00	0.00	-95.37	-0.00	-0.00	-0.00	300.00	200.00	0.00	-0.00
685	19.45	3.66	-6.87	1156.33	386.67	0.00	94.60	-0.00	-0.00	-0.00	300.00	200.00	0.00	-0.00
686	19.15	3.59	-6.87	1149.67	391.11	0.00	165.98	-0.00	-0.00	-0.00	300.00	200.00	0.00	-0.00
687	19.07	3.66	-6.87	1149.67	382.22	0.00	8.82	-0.00	-0.00	-0.00	300.00	200.00	0.00	-0.00
688	19.07	3.51	-6.87	1149.67	382.22	0.00	0.68	-0.00	-0.00	-0.00	300.00	200.00	0.00	-0.00
689	19.15	3.51	-7.02	1150.83	386.96	0.00	169.84	-0.00	-0.00	-0.00	300.00	200.00	0.00	-0.00
690	19.07	3.59	-6.87	1156.33	382.22	0.00	26.62	-0.00	-0.00	-0.00	300.00	200.00	0.00	-0.00
691	19.23	3.59	-7.02	1157.35	378.26	0.00	-48.26	-0.00	-0.00	-0.00	300.00	200.00	0.00	-0.00
692	18.92	3.59	-7.48	1135.65	359.18	0.00	-362.94	-0.00	-0.00	-0.00	300.00	200.00	0.00	-0.00
693	19.07	3.74	-7.02	1144.30	382.61	0.00	40.30	-0.00	-0.00	-0.00	300.00	200.00	0.00	-0.00
694	18.84	3.59	-6.87	1156.33	391.11	0.00	152.42	-0.00	-0.00	-0.00	300.00	200.00	0.00	-0.00
695	18.69	2.75	-7.02	1150.83	386.96	0.00	227.56	-0.00	-0.00	-0.00	300.00	200.00	0.00	-0.00
696	18.84	3.28	-7.32	1140.50	379.17	0.00	79.47	-0.00	-0.00	-0.00	300.00	200.00	0.00	-0.00
697	18.39	2.90	-7.48	1129.53	375.51	0.00	-61.81	0.00	0.00	0.00	300.00	200.00	0.00	0.00
698	18.69	3.28	-7.17	1139.17	382.98	0.00	150.64	-0.00	-0.00	-0.00	300.00	200.00	0.00	-0.00
699	18.39	3.28	-6.87	1149.67	391.11	0.00	164.12	-0.00	-0.00	-0.00	300.00	200.00	0.00	-0.00
700	18.62	3.36	-7.02	1150.83	386.96	0.00	84.92	-0.00	-0.00	-0.00	300.00	200.00	0.00	-0.00
701	18.54	3.28	-7.02	1157.35	386.96	0.00	136.83	-0.00	-0.00	-0.00	300.00	200.00	0.00	-0.00
702	18.39	3.28	-6.87	1169.67	391.11	0.00	98.50	-0.00	-0.00	-0.00	300.00	200.00	0.00	-0.00
703	18.62	3.05	-7.17	1145.55	382.98	0.00	102.59	-0.00	-0.00	-0.00	300.00	200.00	0.00	-0.00
704	18.69	3.20	-6.87	1143.00	395.56	0.00	231.26	-0.00	-0.00	-0.00	300.00	200.00	0.00	-0.00
705	18.92	2.98	-6.87	1156.33	391.11	0.00	207.18	-0.00	-0.00	-0.00	300.00	200.00	0.00	-0.00
706	18.69	3.13	-6.87	1156.33	391.11	0.00	147.67	-0.00	-0.00	-0.00	300.00	200.00	0.00	-0.00
707	18.77	2.98	-7.02	1150.83	386.96	0.00	162.21	-0.00	-0.00	-0.00	300.00	200.00	0.00	-0.00
708	18.62	3.13	-6.87	1163.00	395.56	0.00	149.20	-0.00	-0.00	-0.00	300.00	200.00	0.00	-0.00
709	18.69	3.05	-7.17	1145.55	382.98	0.00	2.11	-0.00	-0.00	-0.00	300.00	200.00	0.00	-0.00
710	18.54	3.05	-6.87	1149.67	386.67	0.00	52.90	-0.00	-0.00	-0.00	300.00	200.00	0.00	-0.00
711	-0.00	-0.00	-0.00	903.00	200.00	0.00	-0.00	-0.00	-0.00	-0.00	300.00	200.00	0.00	-0.00
712	18.39	2.98	-7.02	1150.83	386.96	0.00	68.00	-0.00	-0.00	-0.00	300.00	200.00	0.00	-0.00
713	18.39	2.82	-7.02	1150.83	386.96	0.00	105.82	-0.00	-0.00	-0.00	300.00	200.00	0.00	-0.00
714	18.31	2.75	-7.17	1145.55	378.72	0.00	-71.59	-0.00	-0.00	-0.00	300.00	200.00	0.00	-0.00
715	18.08	2.44	-7.02	1144.30	391.30	0.00	146.29	-0.00	-0.00	-0.00	300.00	200.00	0.00	-0.00
716	18.39	2.59	-7.02	1144.30	386.96	0.00	19.24	-0.00	-0.00	-0.00	300.00	200.00	0.00	-0.00
717	18.23	2.44	-7.02	1144.30	382.61	0.00	-51.75	-0.00	-0.00	-0.00	300.00	200.00	0.00	-0.00
718	18.31	2.29	-6.71	1162.09	395.45	0.00	216.40	-0.00	-0.00	-0.00	300.00	200.00	0.00	-0.00
719	18.39	2.14	-6.87	1143.00	391.11	0.00	208.88	-0.00	-0.00	-0.00	300.00	200.00	0.00	-0.00
720	18.39	2.21	-7.17	1139.17	387.23	0.00	104.86	-0.00	-0.00	-0.00	300.00	200.00	0.00	-0.00
721	18.54	2.29	-6.87	1149.67	391.11	0.00	117.49	-0.00	-0.00	-0.00	300.00	200.00	0.00	-0.00
722	-0.00	-0.00	-0.00	903.00	200.00	0.00	-0.00	-0.00	-0.00	-0.00	300.00	200.00	0.00	-0.00
723	18.39	2.29	-6.71	1168.91	400.00	0.00	230.62	-0.00	-0.00	-0.00	300.00	200.00	0.00	-0.00
724	18.23	2.29	-6.87	1149.67	391.11	0.00	82.06	-0.00	-0.00	-0.00	300.00	200.00	0.00	-0.00
725	18.23	2.59	-7.17	1145.55	378.72	0.00	-162.65	-0.00	-0.00	-0.00	300.00	200.00	0.00	-0.00
726	18.23	2.29	-6.87	1143.00	400.00	0.00	282.29	-0.00	-0.00	-0.00	300.00	200.00	0.00	-0.00
727	18.16	2.44	-6.87	1149.67	395.56	0.00	133.43	-0.00	-0.00	-0.00	300.00	200.00	0.00	-0.00
728	18.31	2.52	-7.02	1150.83	386.96	0.00	29.85	-0.00	-0.00	-0.00	300.00	200.00	0.00	-0.00
729	18.31	2.29	-7.17	1139.17	387.23	0.00	72.56	-0.00	-0.00	-0.00	300.00	200.00	0.00	-0.00
730	18.31	2.14	-7.02	1144.30	391.30	0.00	217.94	-0.00	-0.00	-0.00	300.00	200.00	0.00	-0.00
731	18.39	2.14	-7.02	1144.30	391.30	0.00	209.64	-0.00	-0.00	-0.00	300.00	200.00	0.00	-0.00
732	18.23	2.21	-7.17	1139.17	382.98	0.00	21.59	-0.00	-0.00	-0.00	300.00	200.00	0.00	-0.00
733	18.16	2.14	-6.56	1154.16	400.00	0.00	302.69	-0.00	-0.00	-0.00	300.00	200.00	0.00	-0.00
734	18.16	2.14	-7.02	1150.83	386.96	0.00	72.98	-0.00	-0.00	-0.00	300.00	200.00	0.00	-0.00
735	18.08	2.29	-6.87	1156.33	391.11	0.00	106.30	-0.00	-0.00	-0.00	300.00	200.00	0.00	-0.00
736	18.31	2.44	-6.87	1156.33	391.11	0.00	42.72	-0.00	-0.00	-0.00	300.00	200.00	0.00	-0.00
737	18.23	2.29	-7.02	1144.30	395.65	0.00	222.91	-0.00	-0.00	-0.00	300.00	200.00	0.00	-0.00
738	18.23	2.44	-7.17	1145.55	378.72	0.00	-125.64	-0.00	-0.00	-0.00	300.00	200.00	0.00	-0.00
739	18.23	2.52	-7.02	1150.83	386.96	0.00	-7.30	-0.00	-0.00	-0.00	300.00	200.00	0.00	-0.00
740	18.08	2.21	-7.17	1145.55	378.72	0.00	-74.51	-0.00	-0.00	-0.00	300.00	200.00	0.00	-0.00
741	-0.00	-0.00	-0.00	903.00	200.00	0.00	-0.00	-0.00	-0.00	-0.00	300.00	200.00	0.00	-0.00
742	18.16	2.52	-7.02	1150.83	386.96	0.00	-21.56	-0.00	-0.00	-0.00	300.00	200.00	0.00	-0.00
743	18.16	2.29	-7.17	1139.17	382.98	0.00	-10.39	-0.00	-0.00	-0.00	300.00	200.00	0.00	-0.00
744	18.23	2.29	-6.87	1149.67	391.11	0.00	127.83	-0.00	-0.00	-0.00	300.00	200.00	0.00	-0.00
745	18.16	2.21	-6.87	1149.67	395.56	0.00	212.78	-0.00	-0.00	-0.00	300.00	200.00	0.00	-0.00
746	18.08	2.21	-7.02	1150.83	382.61	0.00	-61.70	-0.00	-0.00	-0.00	300.00	200.00	0.00	-0.00
747	18.16	2.29	-6.87	1163.00	391.11	0.00	82.74	-0.00	-0.00	-0.00	300.00	200.00	0.00	-0.00
748	18.23	2.14	-7.02	1150.83	386.96	0.00	87.24	-0.00	-0.00	-0.00	300.00	200.00	0.00	-0.00
749	18.16	2.29	-7.02	1144.30	386.96	0.00	4.31	-0.00	-0.00	-0.00	300.00	200.00	0.00	-0.00
750	18.23	2.06	-7.32	1140.50	383.33	0.00	61.35	-0.00	-0.00	-0.00	300.00	200.00	0.00	-0.00
751	18.39	2.21	-7.02	1144.30	382.61	0.00	8.46	-0.00	-0.00	-0.00	300.00	200.00	0.00	-0.00
752	18.23	2.06	-7.02	1150.83	391.30	0.00	162.54	-0.00	-0.00	-0.00	300.00	200.00	0.00	-0.00
753	18.31	2.44	-6.87	1156.33	391.11	0.00	88.50	-0.00	-0.00	-0.00	300.00	200.00	0.00	-0.00
754	18.23	2.21	-7.02	1157.35	386.96	0.00	31.02	-0.00	-0.00	-0.00	300.00	200.00	0.00	-0.00
755	18.16	2.52	-7.02	1150.83	382.61	0.00	-100.51	-0.00	-0.00	-0.00	300.00	200.00	0.00	-0.00
756	18.16	2.21	-6.87	1149.67	395.56	0.00	281.44	-0.00	-0.00	-0.00	300.00	200.00	0.00	-0.00
757	18.16	2.29	-7.02	1144.30	386.96	0.00	118.75	-0.00	-0.00	-0.00	300.00	200.00	0.00	-0.00
758	18.16	2.14	-7.02	1163.87	378.26	0.00	-89.89	-0.00	-0.00	-0.00	300.00	200.00	0.00	-0.00
759	18.16	2.29	-7.02	1144.30	391.30	0.00	151.92	-0.00	-0.00	-0.00	300.00	200.00	0.00	-0.00
760	18.08	2.29	-6.87	1156.33	395.56	0.00	163.78	-0.00	-0.00	-0.00	300.00	200.00	0.00	-0.00
761	18.01	2.14	-7.02	1144.30	386.96	0.00	149.93	-0.00	-0.00	-0.00	300.00	200.00	0.00	-0.00
762	18.23	2.29	-7.17	1145.55	382.98	0.00	-33.93	-0.00	-0.00	-0.00	300.00	200.00	0.00	-0.00
763	18.23	2.29	-7.17	1145.55	387.23	0.00	89.44	-0.00	-0.00	-0.00	300.00	200.00	0.00	-0.00
764	18.16	2.29	-6.87	1149.67	391.11	0.00	136.14	-0.00	-0.00	-0.00	300.00	200.00	0.00	-0.00
765	18.16	2.21	-6.87	1149.67	391.11	0.00	154.96	-0.00	-0.00	-0.00	300.00	200.00	0.00	-0.00
766	18.01	2.29	-7.02	1144.30	391.30	0.00	99.85	-0.00	-0.00	-0.00	300.00	200.00	0.00	-0.00
767	18.23	2.44	-7.02	1150.83	391.30	0.00	182.44	-0.00	-0.00	-0.00	300.00	200.00	0.00	-0.00
768	18.23	2.44	-7.02	1150.83	386.96	0.00	80.27	-0.00	-0.00	-0.00	300.00	200.00	0.00	-0.00
769	18.01	2.29	-6.87	1149.67	391.11	0.00	106.98	-0.00	-0.00	-0.00	300.00	200.00	0.00	-0.00
770	18.16	2.52	-6.56	1168.12	400.00	0.00	240.41	-0.00	-0.00	-0.00	300.00	200.00	0.00	-0.00
771	18.08	2.29	-7.02	1150.83	386.96	0.00	89.56	-0.00	-0.00	-0.00	300.00	200.00	0.00	-0.00
772	18.23	2.06	-7.17	1145.55	374.47	0.00	-42.04	-0.00	-0.00	-0.00	300.00	200.00	0.00	-0.00
773	18.01	2.14	-7.02	1137.78	386.96	0.00	140.98	-0.00	-0.00	-0.00	300.00	200.00	0.00	-0.00
774	18.08	2.29	-6.87	1156.33	386.67	0.00	25.94	-0.00	-0.00	-0.00	300.00	200.00	0.00	-0.00
775	18.01	2.21	-7.02	1163.87	386.96	0.00	-26.21	-0.00	-0.00	-0.00	300.00	200.00	0.00	-0.00
776	17.93	2.52	-7.17	1145.55	382.98	0.00	-53.73	-0.00	-0.00	-0.00	300.00	200.00	0.00	-0.00
777	18.08	2.29	-7.02	1157.35	382.61	0.00	-49.76	-0.00	-0.00	-0.00	300.00	200.00	0.00	-0.00
778	18.01	2.21	-7.17	1145.55	378.72	0.00	-42.37	-0.00	-0.00	-0.00	300.00	200.00	0.00	-0.00
779	18.01	2.29	-7.17	1151.94	382.98	0.00	46.91	-0.00	-0.00	-0.00	300.00	200.00	0.00	-0.00
780	18.08	2.21	-7.02	1163.87	378.26	0.00	-54.73	-0.00	-0.00	-0.00	300.00	200.00	0.00	-0.00
781	18.01	2.52	-6.87	1149.67	395.56	0.00	176.32	-0.00	-0.00	-0.00	300.00	200.00	0.00	-0.00
782	18.08	1.98	-7.17	1139.17	382.98	0.00	70.61	-0.00	-0.00	-0.00	300.00	200.00	0.00	-0.00
783	18.08	2.44	-7.02	1150.83	382.61	0.00	-26.87	-0.00	-0.00	-0.00	300.00	200.00	0.00	-0.00
784	18.01	2.21	-7.17	1139.17	391.49	0.00	201.61	-0.00	-0.00	-0.00	300.00	200.00	0.00	-0.00
785	18.08	2.52	-7.17	1145.55	378.72	0.00	-79.87	-0.00	-0.00	-0.00	300.00	200.00	0.00	-0.00
786	18.08	2.52	-7.02	1150.83	386.96	0.00	32.84	-0.00	-0.00	-0.00	300.00	200.00	0.00	-0.00
787	18.01	2.52	-7.02	1150.83	386.96	0.00	18.58	-0.00	-0.00	-0.00	300.00	200.00	0.00	-0.00
788	18.16	2.21	-6.87	1156.33	391.11	0.00	117.32	-0.00	-0.00	-0.00	300.00	200.00	0.00	-0.00
789	18.16	2.21	-6.87	1149.67	391.11	0.00	200.74	-0.00	-0.00	-0.00	300.00	200.00	0.00	-0.00
790	18.01	2.29	-7.02	1150.83	386.96	0.00	75.30	-0.00	-0.00	-0.00	300.00	200.00	0.00	-0.00
791	18.08	2.29	-6.71	1162.09	400.00	0.00	299.63	-0.00	-0.00	-0.00	300.00	200.00	0.00	-0.00
792	18.01	2.29	-6.87	1156.33	391.11	0.00	160.39	-0.00	-0.00	-0.00	300.00	200.00	0.00	-0.00
793	18.01	2.52	-7.02	1157.35	386.96	0.00	-43.62	-0.00	-0.00	-0.00	300.00	200.00	0.00	-0.00
794	18.08	2.44	-6.87	1149.67	386.67	0.00	72.22	-0.00	-0.00	-0.00	300.00	200.00	0.00	-0.00
795	18.08	2.52	-7.02	1150.83	386.96	0.00	-35.83	-0.00	-0.00	-0.00	300.00	200.00	0.00	-0.00
796	17.93	2.44	-7.17	1139.17	382.98	0.00	-19.64	-0.00	-0.00	-0.00	300.00	200.00	0.00	-0.00
797	18.08	2.29	-7.32	1140.50	379.17	0.00	-27.66	-0.00	-0.00	-0.00	300.00	200.00	0.00	-0.00
798	17.93	2.59	-6.87	1149.67	391.11	0.00	108.68	-0.00	-0.00	-0.00	300.00	200.00	0.00	-0.00
799	17.93	2.29	-6.87	1149.67	391.11	0.00	138.18	-0.00	-0.00	-0.00	300.00	200.00	0.00	-0.00
800	17.93	2.29	-7.02	1150.83	386.96	0.00	129.70	-0.00	-0.00	-0.00	300.00	200.00	0.00	-0.00
801	18.01	2.59	-7.17	1139.17	387.23	0.00	34.90	-0.00	-0.00	-0.00	300.00	200.00	0.00	-0.00
802	17.85	1.98	-7.32	1140.50	379.17	0.00	-41.96	-0.00	-0.00	-0.00	300.00	200.00	0.00	-0.00
803	17.85	2.59	-6.71	1162.09	390.91	0.00	12.48	-0.00	-0.00	-0.00	300.00	200.00	0.00	-0.00
804	17.85	2.52	-7.32	1134.25	375.00	0.00	-135.90	-0.00	-0.00	-0.00	300.00	200.00	0.00	-0.00
805	17.85	2.59	-7.17	1145.55	378.72	0.00	-116.39	-0.00	-0.00	-0.00	300.00	200.00	0.00	-0.00
806	17.70	2.21	-7.17	1145.55	387.23	0.00	76.62	-0.00	-0.00	-0.00	300.00	200.00	0.00	-0.00
807	18.01	2.52	-6.87	1156.33	391.11	0.00	125.29	-0.00	-0.00	-0.00	300.00	200.00	0.00	-0.00
808	17.70	2.44	-6.87	1156.33	391.11	0.00	40.52	-0.00	-0.00	-0.00	300.00	200.00	0.00	-0.00
809	17.78	2.29	-6.87	1149.67	391.11	0.00	131.90	-0.00	-0.00	-0.00	300.00	200.00	0.00	-0.00
810	18.23	2.29	-7.02	1150.83	386.96	0.00	118.09	-0.00	-0.00	-0.00	300.00	200.00	0.00	-0.00
811	18.01	2.14	-7.17	1145.55	378.72	0.00	-92.53	-0.00	-0.00	-0.00	300.00	200.00	0.00	-0.00
812	18.01	2.14	-7.02	1150.83	386.96	0.00	-1.33	-0.00	-0.00	-0.00	300.00	200.00	0.00	-0.00
813	-0.00	-0.00	-0.00	903.00	200.00	0.00	-0.00	-0.00	-0.00	-0.00	300.00	200.00	0.00	-0.00
814	18.23	2.14	-7.02	1144.30	386.96	0.00	55.40	-0.00	-0.00	-0.00	300.00	200.00	0.00	-0.00
815	18.23	2.14	-7.17	1145.55	382.98	0.00	-42.69	-0.00	-0.00	-0.00	300.00	200.00	0.00	-0.00
816	18.23	2.06	-7.02	1150.83	382.61	0.00	3.98	-0.00	-0.00	-0.00	300.00	200.00	0.00	-0.00
817	18.23	2.14	-7.02	1150.83	378.26	0.00	-117.09	-0.00	-0.00	-0.00	300.00	200.00	0.00	-0.00
818	18.16	1.98	-7.17	1139.17	382.98	0.00	38.80	-0.00	-0.00	-0.00	300.00	200.00	0.00	-0.00
819	18.16	2.06	-6.87	1149.67	395.56	0.00	181.75	-0.00	-0.00	-0.00	300.00	200.00	0.00	-0.00
820	18.23	2.14	-7.02	1150.83	386.96	0.00	41.46	-0.00	-0.00	-0.00	300.00	200.00	0.00	-0.00
821	18.16	2.14	-7.32	1134.25	375.00	0.00	-177.38	-0.00	-0.00	-0.00	300.00	200.00	0.00	-0.00
822	18.08	2.21	-6.87	1149.67	391.11	0.00	71.72	-0.00	-0.00	-0.00	300.00	200.00	0.00	-0.00
823	18.23	2.14	-7.02	1163.87	382.61	0.00	-65.68	-0.00	-0.00	-0.00	300.00	200.00	0.00	-0.00
824	18.08	1.98	-7.02	1157.35	391.30	0.00	93.54	-0.00	-0.00	-0.00	300.00	200.00	0.00	-0.00
825	18.23	2.14	-7.02	1137.78	386.96	0.00	46.44	-0.00	-0.00	-0.00	300.00	200.00	0.00	-0.00
826	18.16	1.98	-6.87	1156.33	395.56	0.00	210.23	-0.00	-0.00	-0.00	300.00	200.00	0.00	-0.00
827	18.31	2.14	-7.02	1157.35	382.61	0.00	-37.82	-0.00	-0.00	-0.00	300.00	200.00	0.00	-0.00
828	18.23	2.21	-6.87	1156.33	395.56	0.00	144.28	0.00	0.00	0.00	300.00	200.00	0.00	0.00
829	18.23	1.98	-6.71	1168.91	400.00	0.00	235.47	-0.00	-0.00	-0.00	300.00	200.00	0.00	-0.00
830	18.23	2.14	-6.87	1143.00	377.78	0.00	-109.18	-0.00	-0.00	-0.00	300.00	200.00	0.00	-0.00
831	18.31	2.06	-6.87	1156.33	391.11	0.00	139.36	-0.00	-0.00	-0.00	300.00	200.00	0.00	-0.00
832	18.23	1.98	-6.87	1143.00	395.56	0.00	182.94	-0.00	-0.00	-0.00	300.00	200.00	0.00	-0.00
833	18.62	2.29	-6.56	1161.14	390.70	0.00	121.01	-0.00	-0.00	-0.00	300.00	200.00	0.00	-0.00
834	18.62	2.52	-7.17	1151.94	382.98	0.00	-58.60	-0.00	-0.00	-0.00	300.00	200.00	0.00	-0.00
835	18.69	2.67	-7.02	1137.78	386.96	0.00	52.41	-0.00	-0.00	-0.00	300.00	200.00	0.00	-0.00
836	18.77	2.67	-7.02	1144.30	373.91	0.00	-103.99	-0.00	-0.00	-0.00	300.00	200.00	0.00	-0.00
837	18.69	2.52	-6.87	1149.67	386.67	0.00	30.01	-0.00	-0.00	-0.00	300.00	200.00	0.00	-0.00
838	18.69	2.90	-7.02	1144.30	378.26	0.00	-159.89	-0.00	-0.00	-0.00	300.00	200.00	0.00	-0.00
839	18.77	2.75	-6.87	1143.00	382.22	0.00	37.13	-0.00	-0.00	-0.00	300.00	200.00	0.00	-0.00
840	18.84	2.67	-7.02	1150.83	378.26	0.00	-71.98	-0.00	-0.00	-0.00	300.00	200.00	0.00	-0.00
841	18.62	2.82	-6.71	1141.64	395.45	0.00	264.08	-0.00	-0.00	-0.00	300.00	200.00	0.00	-0.00
842	18.69	2.90	-7.02	1144.30	369.57	0.00	-253.76	-0.00	-0.00	-0.00	300.00	200.00	0.00	-0.00
843	18.62	2.75	-7.02	1137.78	386.96	0.00	134.68	-0.00	-0.00	-0.00	300.00	200.00	0.00	-0.00
844	18.69	3.05	-6.71	1148.45	386.36	0.00	10.75	-0.00	-0.00	-0.00	300.00	200.00	0.00	-0.00
845	18.69	2.82	-6.71	1148.45	386.36	0.00	89.82	-0.00	-0.00	-0.00	300.00	200.00	0.00	-0.00
846	18.77	2.67	-6.87	1143.00	391.11	0.00	222.27	-0.00	-0.00	-0.00	300.00	200.00	0.00	-0.00
847	18.54	2.90	-7.17	1120.02	370.21	0.00	-151.45	-0.00	-0.00	-0.00	300.00	200.00	0.00	-0.00
848	18.54	3.05	-7.02	1137.78	386.96	0.00	-19.90	-0.00	-0.00	-0.00	300.00	200.00	0.00	-0.00
849	18.69	2.67	-7.17	1145.55	387.23	0.00	151.29	-0.00	-0.00	-0.00	300.00	200.00	0.00	-0.00
850	18.69	2.90	-7.02	1150.83	386.96	0.00	98.19	-0.00	-0.00	-0.00	300.00	200.00	0.00	-0.00
851	18.62	2.90	-6.87	1149.67	382.22	0.00	-46.62	-0.00	-0.00	-0.00	300.00	200.00	0.00	-0.00
852	18.69	2.67	-7.02	1150.83	386.96	0.00	154.91	-0.00	-0.00	-0.00	300.00	200.00	0.00	-0.00
853	18.39	2.90	-7.02	1137.78	382.61	0.00	21.89	-0.00	-0.00	-0.00	300.00	200.00	0.00	-0.00
854	18.77	2.75	-7.02	1144.30	378.26	0.00	-40.80	-0.00	-0.00	-0.00	300.00	200.00	0.00	-0.00
855	18.62	3.05	-6.56	1161.14	400.00	0.00	165.89	-0.00	-0.00	-0.00	300.00	200.00	0.00	-0.00
856	18.69	2.98	-6.87	1143.00	382.22	0.00	-8.82	-0.00	-0.00	-0.00	300.00	200.00	0.00	-0.00
857	18.77	2.90	-7.02	1150.83	382.61	0.00	7.96	-0.00	-0.00	-0.00	300.00	200.00	0.00	-0.00
858	18.69	2.90	-6.71	1162.09	395.45	0.00	201.49	-0.00	-0.00	-0.00	300.00	200.00	0.00	-0.00
859	18.62	3.05	-6.87	1136.33	382.22	0.00	-89.35	-0.00	-0.00	-0.00	300.00	200.00	0.00	-0.00
860	18.69	2.75	-7.02	1150.83	382.61	0.00	54.73	-0.00	-0.00	-0.00	300.00	200.00	0.00	-0.00
861	18.69	2.67	-6.87	1136.33	391.11	0.00	271.27	-0.00	-0.00	-0.00	300.00	200.00	0.00	-0.00
862	18.84	2.98	-7.02	1150.83	391.30	0.00	166.85	-0.00	-0.00	-0.00	300.00	200.00	0.00	-0.00
863	18.54	2.67	-7.02	1144.30	373.91	0.00	-75.13	-0.00	-0.00	-0.00	300.00	200.00	0.00	-0.00
864	18.69	2.82	-6.87	1143.00	391.11	0.00	216.84	-0.00	-0.00	-0.00	300.00	200.00	0.00	-0.00
865	18.69	2.82	-6.87	1149.67	386.67	0.00	69.17	-0.00	-0.00	-0.00	300.00	200.00	0.00	-0.00
866	18.69	2.90	-6.87	1136.33	382.22	0.00	5.93	-0.00	-0.00	-0.00	300.00	200.00	0.00	-0.00
867	18.69	2.98	-6.87	1149.67	386.67	0.00	100.20	-0.00	-0.00	-0.00	300.00	200.00	0.00	-0.00
868	18.62	2.90	-6.71	1162.09	386.36	0.00	63.12	-0.00	-0.00	-0.00	300.00	200.00	0.00	-0.00
869	18.39	2.75	-6.71	1148.45	390.91	0.00	158.14	-0.00	-0.00	-0.00	300.00	200.00	0.00	-0.00
870	18.77	2.82	-6.87	1149.67	386.67	0.00	129.19	-0.00	-0.00	-0.00	300.00	200.00	0.00	-0.00
871	-0.00	-0.00	-0.00	903.00	200.00	0.00	-0.00	-0.00	-0.00	-0.00	300.00	200.00	0.00	-0.00
872	18.62	2.90	-7.02	1150.83	378.26	0.00	-77.95	-0.00	-0.00	-0.00	300.00	200.00	0.00	-0.00
873	18.62	2.82	-6.71	1148.45	390.91	0.00	183.11	-0.00	-0.00	-0.00	300.00	200.00	0.00	-0.00
874	18.62	2.98	-6.87	1156.33	391.11	0.00	125.97	-0.00	-0.00	-0.00	300.00	200.00	0.00	-0.00
875	18.31	2.82	-6.87	1143.00	382.22	0.00	-18.82	-0.00	-0.00	-0.00	300.00	200.00	0.00	-0.00
876	18.77	2.82	-7.02	1150.83	373.91	0.00	-136.33	-0.00	-0.00	-0.00	300.00	200.00	0.00	-0.00
877	18.77	2.82	-6.71	1155.27	390.91	0.00	192.99	-0.00	-0.00	-0.00	300.00	200.00	0.00	-0.00
878	18.39	2.82	-7.17	1145.55	382.98	0.00	-21.10	-0.00	-0.00	-0.00	300.00	200.00	0.00	-0.00
879	18.54	2.82	-6.87	1156.33	382.22	0.00	-14.75	-0.00	-0.00	-0.00	300.00	200.00	0.00	-0.00
880	18.54	2.75	-6.71	1155.27	386.36	0.00	61.38	-0.00	-0.00	-0.00	300.00	200.00	0.00	-0.00
881	18.54	2.82	-6.87	1156.33	382.22	0.00	-37.64	-0.00	-0.00	-0.00	300.00	200.00	0.00	-0.00
882	18.54	2.75	-6.87	1149.67	391.11	0.00	210.57	-0.00	-0.00	-0.00	300.00	200.00	0.00	-0.00
883	18.62	2.98	-7.02	1150.83	378.26	0.00	-119.75	-0.00	-0.00	-0.00	300.00	200.00	0.00	-0.00
884	18.69	2.67	-7.02	1150.83	378.26	0.00	15.26	-0.00	-0.00	-0.00	300.00	200.00	0.00	-0.00
885	18.54	2.82	-7.02	1150.83	373.91	0.00	-153.25	-0.00	-0.00	-0.00	300.00	200.00	0.00	-0.00
886	18.69	2.90	-7.17	1139.17	370.21	0.00	-181.00	-0.00	-0.00	-0.00	300.00	200.00	0.00	-0.00
887	18.69	2.82	-6.87	1156.33	382.22	0.00	-9.83	-0.00	-0.00	-0.00	300.00	200.00	0.00	-0.00
888	18.39	2.82	-7.02	1144.30	391.30	0.00	158.39	-0.00	-0.00	-0.00	300.00	200.00	0.00	-0.00
889	18.39	2.98	-6.87	1163.00	382.22	0.00	-55.27	-0.00	-0.00	-0.00	300.00	200.00	0.00	-0.00
890	18.54	2.75	-6.87	1149.67	395.56	0.00	247.19	-0.00	-0.00	-0.00	300.00	200.00	0.00	-0.00
891	18.62	2.75	-6.87	1149.67	382.22	0.00	-8.99	-0.00	-0.00	-0.00	300.00	200.00	0.00	-0.00
892	18.39	2.90	-7.02	1150.83	373.91	0.00	-175.81	-0.00	-0.00	-0.00	300.00	200.00	0.00	-0.00
893	18.62	2.52	-6.71	1141.64	386.36	0.00	190.56	-0.00	-0.00	-0.00	300.00	200.00	0.00	-0.00
894	18.39	2.75	-6.87	1149.67	386.67	0.00	53.91	-0.00	-0.00	-0.00	300.00	200.00	0.00	-0.00
895	18.54	2.82	-7.02	1150.83	386.96	0.00	42.79	-0.00	-0.00	-0.00	300.00	200.00	0.00	-0.00
896	18.54	2.75	-6.87	1156.33	377.78	0.00	-77.82	-0.00	-0.00	-0.00	300.00	200.00	0.00	-0.00
897	18.39	2.82	-6.87	1136.33	377.78	0.00	-22.04	-0.00	-0.00	-0.00	300.00	200.00	0.00	-0.00
898	18.31	2.59	-7.02	1144.30	378.26	0.00	5.97	-0.00	-0.00	-0.00	300.00	200.00	0.00	-0.00
899	18.23	2.90	-7.17	1139.17	382.98	0.00	-49.02	-0.00	-0.00	-0.00	300.00	200.00	0.00	-0.00
900	18.23	2.67	-6.56	1168.12	400.00	0.00	306.77	-0.00	-0.00	-0.00	300.00	200.00	0.00	-0.00
901	18.39	2.90	-6.56	1161.14	400.00	0.00	251.06	-0.00	-0.00	-0.00	300.00	200.00	0.00	-0.00
902	18.31	2.90	-7.17	1139.17	378.72	0.00	-67.20	-0.00	-0.00	-0.00	300.00	200.00	0.00	-0.00
903	18.62	2.82	-7.02	1150.83	373.91	0.00	-94.21	-0.00	-0.00	-0.00	300.00	200.00	0.00	-0.00
904	18.31	2.90	-6.87	1143.00	382.22	0.00	8.65	-0.00	-0.00	-0.00	300.00	200.00	0.00	-0.00
905	18.39	2.98	-6.87	1156.33	391.11	0.00	105.12	-0.00	-0.00	-0.00	300.00	200.00	0.00	-0.00
906	18.62	2.75	-7.17	1139.17	387.23	0.00	204.69	-0.00	-0.00	-0.00	300.00	200.00	0.00	-0.00
907	18.39	2.98	-6.71	1162.09	400.00	0.00	274.31	-0.00	-0.00	-0.00	300.00	200.00	0.00	-0.00
908	18.08	2.98	-7.02	1150.83	373.91	0.00	-247.79	-0.00	-0.00	-0.00	300.00	200.00	0.00	-0.00
909	18.39	3.13	-7.17	1139.17	365.96	0.00	-319.46	-0.00	-0.00	-0.00	300.00	200.00	0.00	-0.00
910	18.16	2.75	-6.56	1140.21	386.05	0.00	94.57	-0.00	-0.00	-0.00	300.00	200.00	0.00	-0.00
911	18.31	2.82	-7.02	1150.83	386.96	0.00	68.66	-0.00	-0.00	-0.00	300.00	200.00	0.00	-0.00
912	18.39	2.75	-6.71	1155.27	386.36	0.00	55.83	-0.00	-0.00	-0.00	300.00	200.00	0.00	-0.00
913	18.54	2.59	-7.02	1144.30	382.61	0.00	81.60	-0.00	-0.00	-0.00	300.00	200.00	0.00	-0.00
914	18.69	2.75	-7.02	1150.83	382.61	0.00	-36.82	-0.00	-0.00	-0.00	300.00	200.00	0.00	-0.00
915	18.69	2.75	-6.56	1168.12	400.00	0.00	240.77	-0.00	-0.00	-0.00	300.00	200.00	0.00	-0.00
916	18.62	2.67	-6.56	1140.21	395.35	0.00	279.45	-0.00	-0.00	-0.00	300.00	200.00	0.00	-0.00
917	18.69	2.67	-6.56	1147.19	390.70	0.00	143.01	-0.00	-0.00	-0.00	300.00	200.00	0.00	-0.00
918	18.54	2.67	-6.87	1149.67	395.56	0.00	243.12	-0.00	-0.00	-0.00	300.00	200.00	0.00	-0.00
919	18.77	2.90	-7.17	1139.17	378.72	0.00	-54.05	-0.00	-0.00	-0.00	300.00	200.00	0.00	-0.00
920	18.69	2.67	-6.71	1155.27	395.45	0.00	256.11	-0.00	-0.00	-0.00	300.00	200.00	0.00	-0.00
921	-0.00	-0.00	-0.00	903.00	200.00	0.00	-0.00	-0.00	-0.00	-0.00	300.00	200.00	0.00	-0.00
922	18.54	2.75	-6.71	1162.09	390.91	0.00	104.04	-0.00	-0.00	-0.00	300.00	200.00	0.00	-0.00
923	18.39	2.75	-7.32	1140.50	366.67	0.00	-357.31	-0.00	-0.00	-0.00	300.00	200.00	0.00	-0.00
924	18.39	2.59	-6.56	1161.14	400.00	0.00	215.40	-0.00	-0.00	-0.00	300.00	200.00	0.00	-0.00
925	18.54	2.67	-6.71	1155.27	395.45	0.00	249.17	-0.00	-0.00	-0.00	300.00	200.00	0.00	-0.00
926	18.54	2.59	-6.71	1155.27	395.45	0.00	153.98	-0.00	-0.00	-0.00	300.00	200.00	0.00	-0.00
927	18.62	2.59	-6.87	1156.33	391.11	0.00	131.06	-0.00	-0.00	-0.00	300.00	200.00	0.00	-0.00
928	18.54	2.59	-6.87	1149.67	391.11	0.00	202.43	-0.00	-0.00	-0.00	300.00	200.00	0.00	-0.00
929	18.54	2.52	-7.02	1144.30	386.96	0.00	89.06	-0.00	-0.00	-0.00	300.00	200.00	0.00	-0.00
930	18.54	2.44	-7.02	1144.30	378.26	0.00	-99.51	-0.00	-0.00	-0.00	300.00	200.00	0.00	-0.00
931	18.62	2.67	-6.56	1168.12	400.00	0.00	199.96	-0.00	-0.00	-0.00	300.00	200.00	0.00	-0.00
932	18.54	2.59	-7.17	1139.17	387.23	0.00	66.23	-0.00	-0.00	-0.00	300.00	200.00	0.00	-0.00
933	18.62	2.52	-6.87	1149.67	395.56	0.00	249.91	-0.00	-0.00	-0.00	300.00	200.00	0.00	-0.00
934	18.54	2.59	-7.02	1144.30	378.26	0.00	-113.45	-0.00	-0.00	-0.00	300.00	200.00	0.00	-0.00
935	18.39	2.44	-6.56	1161.14	400.00	0.00	346.34	-0.00	-0.00	-0.00	300.00	200.00	0.00	-0.00
936	18.62	2.52	-7.17	1145.55	382.98	0.00	-19.64	-0.00	-0.00	-0.00	300.00	200.00	0.00	-0.00
937	18.54	2.59	-7.02	1157.35	382.61	0.00	-112.45	-0.00	-0.00	-0.00	300.00	200.00	0.00	-0.00
938	18.54	2.52	-6.87	1149.67	391.11	0.00	106.81	-0.00	-0.00	-0.00	300.00	200.00	0.00	-0.00
939	18.54	2.52	-7.02	1163.87	382.61	0.00	-86.58	-0.00	-0.00	-0.00	300.00	200.00	0.00	-0.00
940	18.31	2.52	-7.02	1150.83	382.61	0.00	-72.65	-0.00	-0.00	-0.00	300.00	200.00	0.00	-0.00
941	18.16	2.52	-7.02	1150.83	391.30	0.00	57.39	-0.00	-0.00	-0.00	300.00	200.00	0.00	-0.00
942	18.23	2.44	-6.87	1163.00	391.11	0.00	57.64	-0.00	-0.00	-0.00	300.00	200.00	0.00	-0.00
943	18.16	2.29	-7.02	1144.30	386.96	0.00	72.98	-0.00	-0.00	-0.00	300.00	200.00	0.00	-0.00
944	18.23	2.29	-6.87	1143.00	391.11	0.00	143.09	-0.00	-0.00	-0.00	300.00	200.00	0.00	-0.00
945	18.16	2.52	-6.87	1143.00	391.11	0.00	50.69	-0.00	-0.00	-0.00	300.00	200.00	0.00	-0.00
946	18.39	2.29	-6.87	1149.67	391.11	0.00	179.88	-0.00	-0.00	-0.00	300.00	200.00	0.00	-0.00
947	18.08	2.29	-7.32	1134.25	370.83	0.00	-232.70	-0.00	-0.00	-0.00	300.00	200.00	0.00	-0.00
948	18.16	2.44	-7.02	1150.83	386.96	0.00	-2.65	-0.00	-0.00	-0.00	300.00	200.00	0.00	-0.00
949	18.23	2.52	-7.02	1157.35	391.30	0.00	32.67	-0.00	-0.00	-0.00	300.00	200.00	0.00	-0.00
950	18.23	2.59	-7.02	1150.83	386.96	0.00	-26.21	-0.00	-0.00	-0.00	300.00	200.00	0.00	-0.00
951	18.23	2.21	-6.87	1163.00	386.67	0.00	36.11	-0.00	-0.00	-0.00	300.00	200.00	0.00	-0.00
952	18.16	2.44	-6.87	1169.67	395.56	0.00	176.15	-0.00	-0.00	-0.00	300.00	200.00	0.00	-0.00
953	18.16	2.21	-6.56	1161.14	400.00	0.00	245.21	-0.00	-0.00	-0.00	300.00	200.00	0.00	-0.00
954	18.16	2.21	-7.02	1150.83	382.61	0.00	-1.99	-0.00	-0.00	-0.00	300.00	200.00	0.00	-0.00
955	18.08	2.21	-6.87	1169.67	391.11	0.00	50.35	-0.00	-0.00	-0.00	300.00	200.00	0.00	-0.00
956	18.01	2.06	-7.02	1144.30	386.96	0.00	99.68	-0.00	-0.00	-0.00	300.00	200.00	0.00	-0.00
957	18.08	2.06	-7.02	1150.83	382.61	0.00	-23.88	-0.00	-0.00	-0.00	300.00	200.00	0.00	-0.00
958	18.16	2.14	-7.17	1139.17	382.98	0.00	25.65	-0.00	-0.00	-0.00	300.00	200.00	0.00	-0.00
959	18.16	2.06	-7.02	1144.30	386.96	0.00	105.32	-0.00	-0.00	-0.00	300.00	200.00	0.00	-0.00
960	18.08	2.14	-7.17	1145.55	387.23	0.00	75.00	-0.00	-0.00	-0.00	300.00	200.00	0.00	-0.00
