# Supplementary material for: Musculoskeletal modeling and humanoid control of robots based on human gait data
Source: PeerJ Comput Sci. 2021 Aug 9;7:e657. doi: 10.7717/peerj-cs.657 (PMC8372000; doi:10.7717/peerj-cs.657)
Supplement: Supplemental Information 2 [file peerj-cs-07-657-s002.zip › force/Cap36.forces]

[Force Data]
NumberOfForcePlates=2
SampleRate=120.000000
NumberOfSamples=993
#Sample	FX1	FY1	FZ1	X1	Y1	Z1	MZ1	FX2	FY2	FZ2	X2	Y2	Z2	MZ2
1	-0.00	-0.00	-0.00	903.00	200.00	0.00	-0.00	-0.00	-0.00	-0.00	300.00	200.00	0.00	-0.00
2	-0.00	-0.00	-0.00	903.00	200.00	0.00	-0.00	-0.00	-0.00	-0.00	300.00	200.00	0.00	-0.00
3	0.00	0.00	0.00	903.00	200.00	0.00	0.00	-0.00	-0.00	-0.00	300.00	200.00	0.00	-0.00
4	-0.00	-0.00	-0.00	903.00	200.00	0.00	-0.00	-0.00	-0.00	-0.00	300.00	200.00	0.00	-0.00
5	-0.00	-0.00	-0.00	903.00	200.00	0.00	-0.00	-0.00	-0.00	-0.00	300.00	200.00	0.00	-0.00
6	-0.00	-0.00	-0.00	903.00	200.00	0.00	-0.00	-0.00	-0.00	-0.00	300.00	200.00	0.00	-0.00
7	-0.00	-0.00	-0.00	903.00	200.00	0.00	-0.00	-0.00	-0.00	-0.00	300.00	200.00	0.00	-0.00
8	-0.00	-0.00	-0.00	903.00	200.00	0.00	-0.00	-0.00	-0.00	-0.00	300.00	200.00	0.00	-0.00
9	-0.00	-0.00	-0.00	903.00	200.00	0.00	-0.00	-0.00	-0.00	-0.00	300.00	200.00	0.00	-0.00
10	-0.00	-0.00	-0.00	903.00	200.00	0.00	-0.00	-0.00	-0.00	-0.00	300.00	200.00	0.00	-0.00
11	-0.00	-0.00	-0.00	903.00	200.00	0.00	-0.00	-0.00	-0.00	-0.00	300.00	200.00	0.00	-0.00
12	-0.00	-0.00	-0.00	903.00	200.00	0.00	-0.00	-0.00	-0.00	-0.00	300.00	200.00	0.00	-0.00
13	-0.00	-0.00	-0.00	903.00	200.00	0.00	-0.00	-0.00	-0.00	-0.00	300.00	200.00	0.00	-0.00
14	-0.00	-0.00	-0.00	903.00	200.00	0.00	-0.00	-0.00	-0.00	-0.00	300.00	200.00	0.00	-0.00
15	0.00	0.00	0.00	903.00	200.00	0.00	0.00	-0.00	-0.00	-0.00	300.00	200.00	0.00	-0.00
16	-0.00	-0.00	-0.00	903.00	200.00	0.00	-0.00	-0.00	-0.00	-0.00	300.00	200.00	0.00	-0.00
17	-0.00	-0.00	-0.00	903.00	200.00	0.00	-0.00	-0.00	-0.00	-0.00	300.00	200.00	0.00	-0.00
18	-0.00	-0.00	-0.00	903.00	200.00	0.00	-0.00	-0.00	-0.00	-0.00	300.00	200.00	0.00	-0.00
19	-0.00	-0.00	-0.00	903.00	200.00	0.00	-0.00	-0.00	-0.00	-0.00	300.00	200.00	0.00	-0.00
20	-0.00	-0.00	-0.00	903.00	200.00	0.00	-0.00	-0.00	-0.00	-0.00	300.00	200.00	0.00	-0.00
21	-0.00	-0.00	-0.00	903.00	200.00	0.00	-0.00	-0.00	-0.00	-0.00	300.00	200.00	0.00	-0.00
22	-0.00	-0.00	-0.00	903.00	200.00	0.00	-0.00	-0.00	-0.00	-0.00	300.00	200.00	0.00	-0.00
23	-0.00	-0.00	-0.00	903.00	200.00	0.00	-0.00	-0.00	-0.00	-0.00	300.00	200.00	0.00	-0.00
24	-0.00	-0.00	-0.00	903.00	200.00	0.00	-0.00	-0.00	-0.00	-0.00	300.00	200.00	0.00	-0.00
25	-0.00	-0.00	-0.00	903.00	200.00	0.00	-0.00	-0.00	-0.00	-0.00	300.00	200.00	0.00	-0.00
26	-0.00	-0.00	-0.00	903.00	200.00	0.00	-0.00	-0.00	-0.00	-0.00	300.00	200.00	0.00	-0.00
27	-0.00	-0.00	-0.00	903.00	200.00	0.00	-0.00	-0.00	-0.00	-0.00	300.00	200.00	0.00	-0.00
28	-0.00	-0.00	-0.00	903.00	200.00	0.00	-0.00	-0.00	-0.00	-0.00	300.00	200.00	0.00	-0.00
29	-0.00	-0.00	-0.00	903.00	200.00	0.00	-0.00	-0.00	-0.00	-0.00	300.00	200.00	0.00	-0.00
30	0.00	0.00	0.00	903.00	200.00	0.00	0.00	-0.00	-0.00	-0.00	300.00	200.00	0.00	-0.00
31	-0.00	-0.00	-0.00	903.00	200.00	0.00	-0.00	-0.00	-0.00	-0.00	300.00	200.00	0.00	-0.00
32	-0.00	-0.00	-0.00	903.00	200.00	0.00	-0.00	-0.00	-0.00	-0.00	300.00	200.00	0.00	-0.00
33	-0.00	-0.00	-0.00	903.00	200.00	0.00	-0.00	-0.00	-0.00	-0.00	300.00	200.00	0.00	-0.00
34	-0.00	-0.00	-0.00	903.00	200.00	0.00	-0.00	-0.00	-0.00	-0.00	300.00	200.00	0.00	-0.00
35	-0.00	-0.00	-0.00	903.00	200.00	0.00	-0.00	-0.00	-0.00	-0.00	300.00	200.00	0.00	-0.00
36	-0.00	-0.00	-0.00	903.00	200.00	0.00	-0.00	-0.00	-0.00	-0.00	300.00	200.00	0.00	-0.00
37	-0.00	-0.00	-0.00	903.00	200.00	0.00	-0.00	-0.00	-0.00	-0.00	300.00	200.00	0.00	-0.00
38	-0.00	-0.00	-0.00	903.00	200.00	0.00	-0.00	-0.00	-0.00	-0.00	300.00	200.00	0.00	-0.00
39	0.00	0.00	0.00	903.00	200.00	0.00	0.00	-0.00	-0.00	-0.00	300.00	200.00	0.00	-0.00
40	0.00	0.00	0.00	903.00	200.00	0.00	0.00	-0.00	-0.00	-0.00	300.00	200.00	0.00	-0.00
41	-0.00	-0.00	-0.00	903.00	200.00	0.00	-0.00	-0.00	-0.00	-0.00	300.00	200.00	0.00	-0.00
42	-0.00	-0.00	-0.00	903.00	200.00	0.00	-0.00	-0.00	-0.00	-0.00	300.00	200.00	0.00	-0.00
43	-0.00	-0.00	-0.00	903.00	200.00	0.00	-0.00	-0.00	-0.00	-0.00	300.00	200.00	0.00	-0.00
44	-0.00	-0.00	-0.00	903.00	200.00	0.00	-0.00	-0.00	-0.00	-0.00	300.00	200.00	0.00	-0.00
45	-0.00	-0.00	-0.00	903.00	200.00	0.00	-0.00	-0.00	-0.00	-0.00	300.00	200.00	0.00	-0.00
46	-0.00	-0.00	-0.00	903.00	200.00	0.00	-0.00	-0.00	-0.00	-0.00	300.00	200.00	0.00	-0.00
47	0.00	0.00	0.00	903.00	200.00	0.00	0.00	-0.00	-0.00	-0.00	300.00	200.00	0.00	-0.00
48	-0.00	-0.00	-0.00	903.00	200.00	0.00	-0.00	-0.00	-0.00	-0.00	300.00	200.00	0.00	-0.00
49	-0.00	-0.00	-0.00	903.00	200.00	0.00	-0.00	-0.00	-0.00	-0.00	300.00	200.00	0.00	-0.00
50	-0.00	-0.00	-0.00	903.00	200.00	0.00	-0.00	-0.00	-0.00	-0.00	300.00	200.00	0.00	-0.00
51	-0.00	-0.00	-0.00	903.00	200.00	0.00	-0.00	-0.00	-0.00	-0.00	300.00	200.00	0.00	-0.00
52	-0.00	-0.00	-0.00	903.00	200.00	0.00	-0.00	-0.00	-0.00	-0.00	300.00	200.00	0.00	-0.00
53	-0.00	-0.00	-0.00	903.00	200.00	0.00	-0.00	-0.00	-0.00	-0.00	300.00	200.00	0.00	-0.00
54	-0.00	-0.00	-0.00	903.00	200.00	0.00	-0.00	-0.00	-0.00	-0.00	300.00	200.00	0.00	-0.00
55	-0.00	-0.00	-0.00	903.00	200.00	0.00	-0.00	-0.00	-0.00	-0.00	300.00	200.00	0.00	-0.00
56	-0.00	-0.00	-0.00	903.00	200.00	0.00	-0.00	-0.00	-0.00	-0.00	300.00	200.00	0.00	-0.00
57	-0.00	-0.00	-0.00	903.00	200.00	0.00	-0.00	0.00	0.00	0.00	300.00	200.00	0.00	0.00
58	-0.00	-0.00	-0.00	903.00	200.00	0.00	-0.00	-0.00	-0.00	-0.00	300.00	200.00	0.00	-0.00
59	-0.00	-0.00	-0.00	903.00	200.00	0.00	-0.00	-0.00	-0.00	-0.00	300.00	200.00	0.00	-0.00
60	-0.00	-0.00	-0.00	903.00	200.00	0.00	-0.00	-0.00	-0.00	-0.00	300.00	200.00	0.00	-0.00
61	0.00	0.00	0.00	903.00	200.00	0.00	0.00	-0.00	-0.00	-0.00	300.00	200.00	0.00	-0.00
62	-0.00	-0.00	-0.00	903.00	200.00	0.00	-0.00	-0.00	-0.00	-0.00	300.00	200.00	0.00	-0.00
63	-0.00	-0.00	-0.00	903.00	200.00	0.00	-0.00	-0.00	-0.00	-0.00	300.00	200.00	0.00	-0.00
64	-0.00	-0.00	-0.00	903.00	200.00	0.00	-0.00	-0.00	-0.00	-0.00	300.00	200.00	0.00	-0.00
65	-0.00	-0.00	-0.00	903.00	200.00	0.00	-0.00	-0.00	-0.00	-0.00	300.00	200.00	0.00	-0.00
66	-0.00	-0.00	-0.00	903.00	200.00	0.00	-0.00	-0.00	-0.00	-0.00	300.00	200.00	0.00	-0.00
67	-0.00	-0.00	-0.00	903.00	200.00	0.00	-0.00	-0.00	-0.00	-0.00	300.00	200.00	0.00	-0.00
68	-0.00	-0.00	-0.00	903.00	200.00	0.00	-0.00	-0.00	-0.00	-0.00	300.00	200.00	0.00	-0.00
69	-0.00	-0.00	-0.00	903.00	200.00	0.00	-0.00	-0.00	-0.00	-0.00	300.00	200.00	0.00	-0.00
70	-0.00	-0.00	-0.00	903.00	200.00	0.00	-0.00	-0.00	-0.00	-0.00	300.00	200.00	0.00	-0.00
71	-0.00	-0.00	-0.00	903.00	200.00	0.00	-0.00	-0.00	-0.00	-0.00	300.00	200.00	0.00	-0.00
72	-0.00	-0.00	-0.00	903.00	200.00	0.00	-0.00	-0.00	-0.00	-0.00	300.00	200.00	0.00	-0.00
73	-0.00	-0.00	-0.00	903.00	200.00	0.00	-0.00	-0.00	-0.00	-0.00	300.00	200.00	0.00	-0.00
74	0.00	0.00	0.00	903.00	200.00	0.00	0.00	-0.00	-0.00	-0.00	300.00	200.00	0.00	-0.00
75	-0.00	-0.00	-0.00	903.00	200.00	0.00	-0.00	-0.00	-0.00	-0.00	300.00	200.00	0.00	-0.00
76	-0.00	-0.00	-0.00	903.00	200.00	0.00	-0.00	-0.00	-0.00	-0.00	300.00	200.00	0.00	-0.00
77	-0.00	-0.00	-0.00	903.00	200.00	0.00	-0.00	-0.00	-0.00	-0.00	300.00	200.00	0.00	-0.00
78	-0.00	-0.00	-0.00	903.00	200.00	0.00	-0.00	-0.00	-0.00	-0.00	300.00	200.00	0.00	-0.00
79	-0.00	-0.00	-0.00	903.00	200.00	0.00	-0.00	-0.00	-0.00	-0.00	300.00	200.00	0.00	-0.00
80	-0.00	-0.00	-0.00	903.00	200.00	0.00	-0.00	-0.00	-0.00	-0.00	300.00	200.00	0.00	-0.00
81	-0.00	-0.00	-0.00	903.00	200.00	0.00	-0.00	-0.00	-0.00	-0.00	300.00	200.00	0.00	-0.00
82	-0.00	-0.00	-0.00	903.00	200.00	0.00	-0.00	-0.00	-0.00	-0.00	300.00	200.00	0.00	-0.00
83	-0.00	-0.00	-0.00	903.00	200.00	0.00	-0.00	-0.00	-0.00	-0.00	300.00	200.00	0.00	-0.00
84	-0.00	-0.00	-0.00	903.00	200.00	0.00	-0.00	-0.00	-0.00	-0.00	300.00	200.00	0.00	-0.00
85	-0.00	-0.00	-0.00	903.00	200.00	0.00	-0.00	-0.00	-0.00	-0.00	300.00	200.00	0.00	-0.00
86	-0.00	-0.00	-0.00	903.00	200.00	0.00	-0.00	-0.00	-0.00	-0.00	300.00	200.00	0.00	-0.00
87	-0.00	-0.00	-0.00	903.00	200.00	0.00	-0.00	-0.00	-0.00	-0.00	300.00	200.00	0.00	-0.00
88	-0.00	-0.00	-0.00	903.00	200.00	0.00	-0.00	-0.00	-0.00	-0.00	300.00	200.00	0.00	-0.00
89	-0.00	-0.00	-0.00	903.00	200.00	0.00	-0.00	-0.00	-0.00	-0.00	300.00	200.00	0.00	-0.00
90	-0.00	-0.00	-0.00	903.00	200.00	0.00	-0.00	-0.00	-0.00	-0.00	300.00	200.00	0.00	-0.00
91	-0.00	-0.00	-0.00	903.00	200.00	0.00	-0.00	-0.00	-0.00	-0.00	300.00	200.00	0.00	-0.00
92	-0.00	-0.00	-0.00	903.00	200.00	0.00	-0.00	-0.00	-0.00	-0.00	300.00	200.00	0.00	-0.00
93	0.00	0.00	0.00	903.00	200.00	0.00	0.00	-0.00	-0.00	-0.00	300.00	200.00	0.00	-0.00
94	-0.00	-0.00	-0.00	903.00	200.00	0.00	-0.00	-0.00	-0.00	-0.00	300.00	200.00	0.00	-0.00
95	-0.00	-0.00	-0.00	903.00	200.00	0.00	-0.00	-0.00	-0.00	-0.00	300.00	200.00	0.00	-0.00
96	-0.00	-0.00	-0.00	903.00	200.00	0.00	-0.00	-0.00	-0.00	-0.00	300.00	200.00	0.00	-0.00
97	-0.00	-0.00	-0.00	903.00	200.00	0.00	-0.00	-0.00	-0.00	-0.00	300.00	200.00	0.00	-0.00
98	-0.00	-0.00	-0.00	903.00	200.00	0.00	-0.00	-0.00	-0.00	-0.00	300.00	200.00	0.00	-0.00
99	-0.00	-0.00	-0.00	903.00	200.00	0.00	-0.00	-0.00	-0.00	-0.00	300.00	200.00	0.00	-0.00
100	-0.00	-0.00	-0.00	903.00	200.00	0.00	-0.00	-0.00	-0.00	-0.00	300.00	200.00	0.00	-0.00
101	-0.00	-0.00	-0.00	903.00	200.00	0.00	-0.00	-0.00	-0.00	-0.00	300.00	200.00	0.00	-0.00
102	-0.00	-0.00	-0.00	903.00	200.00	0.00	-0.00	-0.00	-0.00	-0.00	300.00	200.00	0.00	-0.00
103	-0.00	-0.00	-0.00	903.00	200.00	0.00	-0.00	-0.00	-0.00	-0.00	300.00	200.00	0.00	-0.00
104	-0.00	-0.00	-0.00	903.00	200.00	0.00	-0.00	-0.00	-0.00	-0.00	300.00	200.00	0.00	-0.00
105	-0.00	-0.00	-0.00	903.00	200.00	0.00	-0.00	0.00	0.00	0.00	300.00	200.00	0.00	0.00
106	-0.00	-0.00	-0.00	903.00	200.00	0.00	-0.00	-0.00	-0.00	-0.00	300.00	200.00	0.00	-0.00
107	-0.00	-0.00	-0.00	903.00	200.00	0.00	-0.00	-0.00	-0.00	-0.00	300.00	200.00	0.00	-0.00
108	-0.00	-0.00	-0.00	903.00	200.00	0.00	-0.00	-0.00	-0.00	-0.00	300.00	200.00	0.00	-0.00
109	-0.00	-0.00	-0.00	903.00	200.00	0.00	-0.00	-0.00	-0.00	-0.00	300.00	200.00	0.00	-0.00
110	0.00	0.00	0.00	903.00	200.00	0.00	0.00	-0.00	-0.00	-0.00	300.00	200.00	0.00	-0.00
111	0.00	0.00	0.00	903.00	200.00	0.00	0.00	-0.00	-0.00	-0.00	300.00	200.00	0.00	-0.00
112	-0.00	-0.00	-0.00	903.00	200.00	0.00	-0.00	-0.00	-0.00	-0.00	300.00	200.00	0.00	-0.00
113	-0.00	-0.00	-0.00	903.00	200.00	0.00	-0.00	-0.00	-0.00	-0.00	300.00	200.00	0.00	-0.00
114	-0.00	-0.00	-0.00	903.00	200.00	0.00	-0.00	-0.00	-0.00	-0.00	300.00	200.00	0.00	-0.00
115	-0.00	-0.00	-0.00	903.00	200.00	0.00	-0.00	-0.00	-0.00	-0.00	300.00	200.00	0.00	-0.00
116	-0.00	-0.00	-0.00	903.00	200.00	0.00	-0.00	-0.00	-0.00	-0.00	300.00	200.00	0.00	-0.00
117	-0.00	-0.00	-0.00	903.00	200.00	0.00	-0.00	-0.00	-0.00	-0.00	300.00	200.00	0.00	-0.00
118	-0.00	-0.00	-0.00	903.00	200.00	0.00	-0.00	-0.00	-0.00	-0.00	300.00	200.00	0.00	-0.00
119	-0.00	-0.00	-0.00	903.00	200.00	0.00	-0.00	-0.00	-0.00	-0.00	300.00	200.00	0.00	-0.00
120	-0.00	-0.00	-0.00	903.00	200.00	0.00	-0.00	-0.00	-0.00	-0.00	300.00	200.00	0.00	-0.00
121	-0.00	-0.00	-0.00	903.00	200.00	0.00	-0.00	-0.00	-0.00	-0.00	300.00	200.00	0.00	-0.00
122	-0.00	-0.00	-0.00	903.00	200.00	0.00	-0.00	-0.00	-0.00	-0.00	300.00	200.00	0.00	-0.00
123	-0.00	-0.00	-0.00	903.00	200.00	0.00	-0.00	-0.00	-0.00	-0.00	300.00	200.00	0.00	-0.00
124	-0.00	-0.00	-0.00	903.00	200.00	0.00	-0.00	-0.00	-0.00	-0.00	300.00	200.00	0.00	-0.00
125	0.00	0.00	0.00	903.00	200.00	0.00	0.00	-0.00	-0.00	-0.00	300.00	200.00	0.00	-0.00
126	-0.00	-0.00	-0.00	903.00	200.00	0.00	-0.00	-0.00	-0.00	-0.00	300.00	200.00	0.00	-0.00
127	0.00	0.00	0.00	903.00	200.00	0.00	0.00	-0.00	-0.00	-0.00	300.00	200.00	0.00	-0.00
128	-0.00	-0.00	-0.00	903.00	200.00	0.00	-0.00	-0.00	-0.00	-0.00	300.00	200.00	0.00	-0.00
129	-0.00	-0.00	-0.00	903.00	200.00	0.00	-0.00	-0.00	-0.00	-0.00	300.00	200.00	0.00	-0.00
130	-0.00	-0.00	-0.00	903.00	200.00	0.00	-0.00	-0.00	-0.00	-0.00	300.00	200.00	0.00	-0.00
131	-0.00	-0.00	-0.00	903.00	200.00	0.00	-0.00	-0.00	-0.00	-0.00	300.00	200.00	0.00	-0.00
132	-0.00	-0.00	-0.00	903.00	200.00	0.00	-0.00	-0.00	-0.00	-0.00	300.00	200.00	0.00	-0.00
133	-0.00	-0.00	-0.00	903.00	200.00	0.00	-0.00	-0.00	-0.00	-0.00	300.00	200.00	0.00	-0.00
134	-0.00	-0.00	-0.00	903.00	200.00	0.00	-0.00	-0.00	-0.00	-0.00	300.00	200.00	0.00	-0.00
135	-0.00	-0.00	-0.00	903.00	200.00	0.00	-0.00	-0.00	-0.00	-0.00	300.00	200.00	0.00	-0.00
136	-0.00	-0.00	-0.00	903.00	200.00	0.00	-0.00	-0.00	-0.00	-0.00	300.00	200.00	0.00	-0.00
137	-0.00	-0.00	-0.00	903.00	200.00	0.00	-0.00	-0.00	-0.00	-0.00	300.00	200.00	0.00	-0.00
138	-0.00	-0.00	-0.00	903.00	200.00	0.00	-0.00	-0.00	-0.00	-0.00	300.00	200.00	0.00	-0.00
139	-0.00	-0.00	-0.00	903.00	200.00	0.00	-0.00	-0.00	-0.00	-0.00	300.00	200.00	0.00	-0.00
140	-0.00	-0.00	-0.00	903.00	200.00	0.00	-0.00	-0.00	-0.00	-0.00	300.00	200.00	0.00	-0.00
141	-0.00	-0.00	-0.00	903.00	200.00	0.00	-0.00	-0.00	-0.00	-0.00	300.00	200.00	0.00	-0.00
142	-0.00	-0.00	-0.00	903.00	200.00	0.00	-0.00	-0.00	-0.00	-0.00	300.00	200.00	0.00	-0.00
143	0.00	0.00	0.00	903.00	200.00	0.00	0.00	-0.00	-0.00	-0.00	300.00	200.00	0.00	-0.00
144	-0.00	-0.00	-0.00	903.00	200.00	0.00	-0.00	-0.00	-0.00	-0.00	300.00	200.00	0.00	-0.00
145	-0.00	-0.00	-0.00	903.00	200.00	0.00	-0.00	-0.00	-0.00	-0.00	300.00	200.00	0.00	-0.00
146	-0.00	-0.00	-0.00	903.00	200.00	0.00	-0.00	-0.00	-0.00	-0.00	300.00	200.00	0.00	-0.00
147	-0.00	-0.00	-0.00	903.00	200.00	0.00	-0.00	-0.00	-0.00	-0.00	300.00	200.00	0.00	-0.00
148	-0.00	-0.00	-0.00	903.00	200.00	0.00	-0.00	-0.00	-0.00	-0.00	300.00	200.00	0.00	-0.00
149	-0.00	-0.00	-0.00	903.00	200.00	0.00	-0.00	-0.00	-0.00	-0.00	300.00	200.00	0.00	-0.00
150	-0.00	-0.00	-0.00	903.00	200.00	0.00	-0.00	-0.00	-0.00	-0.00	300.00	200.00	0.00	-0.00
151	-0.00	-0.00	-0.00	903.00	200.00	0.00	-0.00	-0.00	-0.00	-0.00	300.00	200.00	0.00	-0.00
152	-0.00	-0.00	-0.00	903.00	200.00	0.00	-0.00	-0.00	-0.00	-0.00	300.00	200.00	0.00	-0.00
153	0.00	0.00	0.00	903.00	200.00	0.00	0.00	-0.00	-0.00	-0.00	300.00	200.00	0.00	-0.00
154	-0.00	-0.00	-0.00	903.00	200.00	0.00	-0.00	-0.00	-0.00	-0.00	300.00	200.00	0.00	-0.00
155	-0.00	-0.00	-0.00	903.00	200.00	0.00	-0.00	-0.00	-0.00	-0.00	300.00	200.00	0.00	-0.00
156	-0.00	-0.00	-0.00	903.00	200.00	0.00	-0.00	-0.00	-0.00	-0.00	300.00	200.00	0.00	-0.00
157	-0.00	-0.00	-0.00	903.00	200.00	0.00	-0.00	-0.00	-0.00	-0.00	300.00	200.00	0.00	-0.00
158	-0.00	-0.00	-0.00	903.00	200.00	0.00	-0.00	-0.00	-0.00	-0.00	300.00	200.00	0.00	-0.00
159	-0.00	-0.00	-0.00	903.00	200.00	0.00	-0.00	-0.00	-0.00	-0.00	300.00	200.00	0.00	-0.00
160	-0.00	-0.00	-0.00	903.00	200.00	0.00	-0.00	-0.00	-0.00	-0.00	300.00	200.00	0.00	-0.00
161	0.00	0.00	0.00	903.00	200.00	0.00	0.00	-0.00	-0.00	-0.00	300.00	200.00	0.00	-0.00
162	-0.00	-0.00	-0.00	903.00	200.00	0.00	-0.00	-0.00	-0.00	-0.00	300.00	200.00	0.00	-0.00
163	-0.00	-0.00	-0.00	903.00	200.00	0.00	-0.00	-0.00	-0.00	-0.00	300.00	200.00	0.00	-0.00
164	-0.00	-0.00	-0.00	903.00	200.00	0.00	-0.00	-0.00	-0.00	-0.00	300.00	200.00	0.00	-0.00
165	-0.00	-0.00	-0.00	903.00	200.00	0.00	-0.00	-0.00	-0.00	-0.00	300.00	200.00	0.00	-0.00
166	0.00	0.00	0.00	903.00	200.00	0.00	0.00	-0.00	-0.00	-0.00	300.00	200.00	0.00	-0.00
167	-0.00	-0.00	-0.00	903.00	200.00	0.00	-0.00	-0.00	-0.00	-0.00	300.00	200.00	0.00	-0.00
168	-0.00	-0.00	-0.00	903.00	200.00	0.00	-0.00	-0.00	-0.00	-0.00	300.00	200.00	0.00	-0.00
169	-0.00	-0.00	-0.00	903.00	200.00	0.00	-0.00	-0.00	-0.00	-0.00	300.00	200.00	0.00	-0.00
170	-0.00	-0.00	-0.00	903.00	200.00	0.00	-0.00	-0.00	-0.00	-0.00	300.00	200.00	0.00	-0.00
171	-0.00	-0.00	-0.00	903.00	200.00	0.00	-0.00	-0.00	-0.00	-0.00	300.00	200.00	0.00	-0.00
172	-0.00	-0.00	-0.00	903.00	200.00	0.00	-0.00	-0.00	-0.00	-0.00	300.00	200.00	0.00	-0.00
173	-0.00	-0.00	-0.00	903.00	200.00	0.00	-0.00	-0.00	-0.00	-0.00	300.00	200.00	0.00	-0.00
174	-0.00	-0.00	-0.00	903.00	200.00	0.00	-0.00	-0.00	-0.00	-0.00	300.00	200.00	0.00	-0.00
175	-0.00	-0.00	-0.00	903.00	200.00	0.00	-0.00	-0.00	-0.00	-0.00	300.00	200.00	0.00	-0.00
176	-0.00	-0.00	-0.00	903.00	200.00	0.00	-0.00	-0.00	-0.00	-0.00	300.00	200.00	0.00	-0.00
177	-0.00	-0.00	-0.00	903.00	200.00	0.00	-0.00	-0.00	-0.00	-0.00	300.00	200.00	0.00	-0.00
178	-0.00	-0.00	-0.00	903.00	200.00	0.00	-0.00	-0.00	-0.00	-0.00	300.00	200.00	0.00	-0.00
179	-0.00	-0.00	-0.00	903.00	200.00	0.00	-0.00	-0.00	-0.00	-0.00	300.00	200.00	0.00	-0.00
180	-0.00	-0.00	-0.00	903.00	200.00	0.00	-0.00	-0.00	-0.00	-0.00	300.00	200.00	0.00	-0.00
181	-0.00	-0.00	-0.00	903.00	200.00	0.00	-0.00	-0.00	-0.00	-0.00	300.00	200.00	0.00	-0.00
182	-0.00	-0.00	-0.00	903.00	200.00	0.00	-0.00	-0.00	-0.00	-0.00	300.00	200.00	0.00	-0.00
183	0.00	0.00	0.00	903.00	200.00	0.00	0.00	-0.00	-0.00	-0.00	300.00	200.00	0.00	-0.00
184	0.00	0.00	0.00	903.00	200.00	0.00	0.00	0.00	0.00	0.00	300.00	200.00	0.00	0.00
185	-0.00	-0.00	-0.00	903.00	200.00	0.00	-0.00	-0.00	-0.00	-0.00	300.00	200.00	0.00	-0.00
186	-0.00	-0.00	-0.00	903.00	200.00	0.00	-0.00	-0.00	-0.00	-0.00	300.00	200.00	0.00	-0.00
187	-0.00	-0.00	-0.00	903.00	200.00	0.00	-0.00	-0.00	-0.00	-0.00	300.00	200.00	0.00	-0.00
188	-0.00	-0.00	-0.00	903.00	200.00	0.00	-0.00	-0.00	-0.00	-0.00	300.00	200.00	0.00	-0.00
189	-0.00	-0.00	-0.00	903.00	200.00	0.00	-0.00	-0.00	-0.00	-0.00	300.00	200.00	0.00	-0.00
190	-0.00	-0.00	-0.00	903.00	200.00	0.00	-0.00	-0.00	-0.00	-0.00	300.00	200.00	0.00	-0.00
191	-0.00	-0.00	-0.00	903.00	200.00	0.00	-0.00	-0.00	-0.00	-0.00	300.00	200.00	0.00	-0.00
192	-0.00	-0.00	-0.00	903.00	200.00	0.00	-0.00	-0.00	-0.00	-0.00	300.00	200.00	0.00	-0.00
193	-0.00	-0.00	-0.00	903.00	200.00	0.00	-0.00	-0.00	-0.00	-0.00	300.00	200.00	0.00	-0.00
194	-0.00	-0.00	-0.00	903.00	200.00	0.00	-0.00	-0.00	-0.00	-0.00	300.00	200.00	0.00	-0.00
195	0.00	0.00	0.00	903.00	200.00	0.00	0.00	-0.00	-0.00	-0.00	300.00	200.00	0.00	-0.00
196	-0.00	-0.00	-0.00	903.00	200.00	0.00	-0.00	-0.00	-0.00	-0.00	300.00	200.00	0.00	-0.00
197	0.00	0.00	0.00	903.00	200.00	0.00	0.00	-0.00	-0.00	-0.00	300.00	200.00	0.00	-0.00
198	-0.00	-0.00	-0.00	903.00	200.00	0.00	-0.00	-0.00	-0.00	-0.00	300.00	200.00	0.00	-0.00
199	-0.00	-0.00	-0.00	903.00	200.00	0.00	-0.00	-0.00	-0.00	-0.00	300.00	200.00	0.00	-0.00
200	-0.00	-0.00	-0.00	903.00	200.00	0.00	-0.00	-0.00	-0.00	-0.00	300.00	200.00	0.00	-0.00
201	-0.00	-0.00	-0.00	903.00	200.00	0.00	-0.00	-0.00	-0.00	-0.00	300.00	200.00	0.00	-0.00
202	0.00	0.00	0.00	903.00	200.00	0.00	0.00	0.00	0.00	0.00	300.00	200.00	0.00	0.00
203	-0.00	-0.00	-0.00	903.00	200.00	0.00	-0.00	-0.00	-0.00	-0.00	300.00	200.00	0.00	-0.00
204	-0.00	-0.00	-0.00	903.00	200.00	0.00	-0.00	-0.00	-0.00	-0.00	300.00	200.00	0.00	-0.00
205	-0.00	-0.00	-0.00	903.00	200.00	0.00	-0.00	-0.00	-0.00	-0.00	300.00	200.00	0.00	-0.00
206	-0.00	-0.00	-0.00	903.00	200.00	0.00	-0.00	-0.00	-0.00	-0.00	300.00	200.00	0.00	-0.00
207	0.00	0.00	0.00	903.00	200.00	0.00	0.00	-0.00	-0.00	-0.00	300.00	200.00	0.00	-0.00
208	-0.00	-0.00	-0.00	903.00	200.00	0.00	-0.00	-0.00	-0.00	-0.00	300.00	200.00	0.00	-0.00
209	0.00	0.00	0.00	903.00	200.00	0.00	0.00	-0.00	-0.00	-0.00	300.00	200.00	0.00	-0.00
210	-0.00	-0.00	-0.00	903.00	200.00	0.00	-0.00	-0.00	-0.00	-0.00	300.00	200.00	0.00	-0.00
211	-0.00	-0.00	-0.00	903.00	200.00	0.00	-0.00	-0.00	-0.00	-0.00	300.00	200.00	0.00	-0.00
212	-0.00	-0.00	-0.00	903.00	200.00	0.00	-0.00	-0.00	-0.00	-0.00	300.00	200.00	0.00	-0.00
213	-0.00	-0.00	-0.00	903.00	200.00	0.00	-0.00	-0.00	-0.00	-0.00	300.00	200.00	0.00	-0.00
214	-0.00	-0.00	-0.00	903.00	200.00	0.00	-0.00	-0.00	-0.00	-0.00	300.00	200.00	0.00	-0.00
215	-0.00	-0.00	-0.00	903.00	200.00	0.00	-0.00	-0.00	-0.00	-0.00	300.00	200.00	0.00	-0.00
216	-0.00	-0.00	-0.00	903.00	200.00	0.00	-0.00	-0.00	-0.00	-0.00	300.00	200.00	0.00	-0.00
217	-0.00	-0.00	-0.00	903.00	200.00	0.00	-0.00	-0.00	-0.00	-0.00	300.00	200.00	0.00	-0.00
218	-0.00	-0.00	-0.00	903.00	200.00	0.00	-0.00	-0.00	-0.00	-0.00	300.00	200.00	0.00	-0.00
219	-0.00	-0.00	-0.00	903.00	200.00	0.00	-0.00	-0.00	-0.00	-0.00	300.00	200.00	0.00	-0.00
220	-0.00	-0.00	-0.00	903.00	200.00	0.00	-0.00	-0.00	-0.00	-0.00	300.00	200.00	0.00	-0.00
221	-0.00	-0.00	-0.00	903.00	200.00	0.00	-0.00	-0.00	-0.00	-0.00	300.00	200.00	0.00	-0.00
222	-0.00	-0.00	-0.00	903.00	200.00	0.00	-0.00	-0.00	-0.00	-0.00	300.00	200.00	0.00	-0.00
223	-0.00	-0.00	-0.00	903.00	200.00	0.00	-0.00	-0.00	-0.00	-0.00	300.00	200.00	0.00	-0.00
224	-0.00	-0.00	-0.00	903.00	200.00	0.00	-0.00	-0.00	-0.00	-0.00	300.00	200.00	0.00	-0.00
225	-0.00	-0.00	-0.00	903.00	200.00	0.00	-0.00	-0.00	-0.00	-0.00	300.00	200.00	0.00	-0.00
226	0.00	0.00	0.00	903.00	200.00	0.00	0.00	-0.00	-0.00	-0.00	300.00	200.00	0.00	-0.00
227	0.00	0.00	0.00	903.00	200.00	0.00	0.00	-0.00	-0.00	-0.00	300.00	200.00	0.00	-0.00
228	0.00	0.00	0.00	903.00	200.00	0.00	0.00	-0.00	-0.00	-0.00	300.00	200.00	0.00	-0.00
229	-0.00	-0.00	-0.00	903.00	200.00	0.00	-0.00	-0.00	-0.00	-0.00	300.00	200.00	0.00	-0.00
230	-0.00	-0.00	-0.00	903.00	200.00	0.00	-0.00	-0.00	-0.00	-0.00	300.00	200.00	0.00	-0.00
231	-0.00	-0.00	-0.00	903.00	200.00	0.00	-0.00	-0.00	-0.00	-0.00	300.00	200.00	0.00	-0.00
232	-0.00	-0.00	-0.00	903.00	200.00	0.00	-0.00	-0.00	-0.00	-0.00	300.00	200.00	0.00	-0.00
233	-0.00	-0.00	-0.00	903.00	200.00	0.00	-0.00	-0.00	-0.00	-0.00	300.00	200.00	0.00	-0.00
234	0.00	0.00	0.00	903.00	200.00	0.00	0.00	-0.00	-0.00	-0.00	300.00	200.00	0.00	-0.00
235	-0.00	-0.00	-0.00	903.00	200.00	0.00	-0.00	-0.00	-0.00	-0.00	300.00	200.00	0.00	-0.00
236	-0.00	-0.00	-0.00	903.00	200.00	0.00	-0.00	-0.00	-0.00	-0.00	300.00	200.00	0.00	-0.00
237	-0.00	-0.00	-0.00	903.00	200.00	0.00	-0.00	-0.00	-0.00	-0.00	300.00	200.00	0.00	-0.00
238	-0.00	-0.00	-0.00	903.00	200.00	0.00	-0.00	-0.00	-0.00	-0.00	300.00	200.00	0.00	-0.00
239	-0.00	-0.00	-0.00	903.00	200.00	0.00	-0.00	-0.00	-0.00	-0.00	300.00	200.00	0.00	-0.00
240	-0.00	-0.00	-0.00	903.00	200.00	0.00	-0.00	-0.00	-0.00	-0.00	300.00	200.00	0.00	-0.00
241	-0.00	-0.00	-0.00	903.00	200.00	0.00	-0.00	-0.00	-0.00	-0.00	300.00	200.00	0.00	-0.00
242	0.00	0.00	0.00	903.00	200.00	0.00	0.00	-0.00	-0.00	-0.00	300.00	200.00	0.00	-0.00
243	-0.00	-0.00	-0.00	903.00	200.00	0.00	-0.00	-0.00	-0.00	-0.00	300.00	200.00	0.00	-0.00
244	0.00	0.00	0.00	903.00	200.00	0.00	0.00	-0.00	-0.00	-0.00	300.00	200.00	0.00	-0.00
245	-0.00	-0.00	-0.00	903.00	200.00	0.00	-0.00	-0.00	-0.00	-0.00	300.00	200.00	0.00	-0.00
246	-0.00	-0.00	-0.00	903.00	200.00	0.00	-0.00	-0.00	-0.00	-0.00	300.00	200.00	0.00	-0.00
247	-0.00	-0.00	-0.00	903.00	200.00	0.00	-0.00	-0.00	-0.00	-0.00	300.00	200.00	0.00	-0.00
248	-0.00	-0.00	-0.00	903.00	200.00	0.00	-0.00	-0.00	-0.00	-0.00	300.00	200.00	0.00	-0.00
249	-0.00	-0.00	-0.00	903.00	200.00	0.00	-0.00	-0.00	-0.00	-0.00	300.00	200.00	0.00	-0.00
250	-0.00	-0.00	-0.00	903.00	200.00	0.00	-0.00	-0.00	-0.00	-0.00	300.00	200.00	0.00	-0.00
251	0.00	0.00	0.00	903.00	200.00	0.00	0.00	-0.00	-0.00	-0.00	300.00	200.00	0.00	-0.00
252	-0.00	-0.00	-0.00	903.00	200.00	0.00	-0.00	-0.00	-0.00	-0.00	300.00	200.00	0.00	-0.00
253	0.00	0.00	0.00	903.00	200.00	0.00	0.00	-0.00	-0.00	-0.00	300.00	200.00	0.00	-0.00
254	-0.00	-0.00	-0.00	903.00	200.00	0.00	-0.00	-0.00	-0.00	-0.00	300.00	200.00	0.00	-0.00
255	-0.00	-0.00	-0.00	903.00	200.00	0.00	-0.00	-0.00	-0.00	-0.00	300.00	200.00	0.00	-0.00
256	-0.00	-0.00	-0.00	903.00	200.00	0.00	-0.00	-0.00	-0.00	-0.00	300.00	200.00	0.00	-0.00
257	-0.00	-0.00	-0.00	903.00	200.00	0.00	-0.00	-0.00	-0.00	-0.00	300.00	200.00	0.00	-0.00
258	-0.00	-0.00	-0.00	903.00	200.00	0.00	-0.00	-0.00	-0.00	-0.00	300.00	200.00	0.00	-0.00
259	-0.00	-0.00	-0.00	903.00	200.00	0.00	-0.00	-0.00	-0.00	-0.00	300.00	200.00	0.00	-0.00
260	-0.00	-0.00	-0.00	903.00	200.00	0.00	-0.00	-0.00	-0.00	-0.00	300.00	200.00	0.00	-0.00
261	-0.00	-0.00	-0.00	903.00	200.00	0.00	-0.00	-0.00	-0.00	-0.00	300.00	200.00	0.00	-0.00
262	0.00	0.00	0.00	903.00	200.00	0.00	0.00	-0.00	-0.00	-0.00	300.00	200.00	0.00	-0.00
263	-0.00	-0.00	-0.00	903.00	200.00	0.00	-0.00	-0.00	-0.00	-0.00	300.00	200.00	0.00	-0.00
264	-0.00	-0.00	-0.00	903.00	200.00	0.00	-0.00	-0.00	-0.00	-0.00	300.00	200.00	0.00	-0.00
265	-0.00	-0.00	-0.00	903.00	200.00	0.00	-0.00	-0.00	-0.00	-0.00	300.00	200.00	0.00	-0.00
266	-0.00	-0.00	-0.00	903.00	200.00	0.00	-0.00	-0.00	-0.00	-0.00	300.00	200.00	0.00	-0.00
267	-0.00	-0.00	-0.00	903.00	200.00	0.00	-0.00	-0.00	-0.00	-0.00	300.00	200.00	0.00	-0.00
268	-0.00	-0.00	-0.00	903.00	200.00	0.00	-0.00	-0.00	-0.00	-0.00	300.00	200.00	0.00	-0.00
269	-0.00	-0.00	-0.00	903.00	200.00	0.00	-0.00	-0.00	-0.00	-0.00	300.00	200.00	0.00	-0.00
270	-0.00	-0.00	-0.00	903.00	200.00	0.00	-0.00	-0.00	-0.00	-0.00	300.00	200.00	0.00	-0.00
271	-0.00	-0.00	-0.00	903.00	200.00	0.00	-0.00	-0.00	-0.00	-0.00	300.00	200.00	0.00	-0.00
272	-0.00	-0.00	-0.00	903.00	200.00	0.00	-0.00	-0.00	-0.00	-0.00	300.00	200.00	0.00	-0.00
273	-0.00	-0.00	-0.00	903.00	200.00	0.00	-0.00	-0.00	-0.00	-0.00	300.00	200.00	0.00	-0.00
274	-0.00	-0.00	-0.00	903.00	200.00	0.00	-0.00	-0.00	-0.00	-0.00	300.00	200.00	0.00	-0.00
275	-0.00	-0.00	-0.00	903.00	200.00	0.00	-0.00	-0.00	-0.00	-0.00	300.00	200.00	0.00	-0.00
276	-0.00	-0.00	-0.00	903.00	200.00	0.00	-0.00	-0.00	-0.00	-0.00	300.00	200.00	0.00	-0.00
277	-0.00	-0.00	-0.00	903.00	200.00	0.00	-0.00	-0.00	-0.00	-0.00	300.00	200.00	0.00	-0.00
278	-0.00	-0.00	-0.00	903.00	200.00	0.00	-0.00	-0.00	-0.00	-0.00	300.00	200.00	0.00	-0.00
279	0.00	0.00	0.00	903.00	200.00	0.00	0.00	-0.00	-0.00	-0.00	300.00	200.00	0.00	-0.00
280	-0.00	-0.00	-0.00	903.00	200.00	0.00	-0.00	-0.00	-0.00	-0.00	300.00	200.00	0.00	-0.00
281	0.00	0.00	0.00	903.00	200.00	0.00	0.00	-0.00	-0.00	-0.00	300.00	200.00	0.00	-0.00
282	-0.00	-0.00	-0.00	903.00	200.00	0.00	-0.00	-0.00	-0.00	-0.00	300.00	200.00	0.00	-0.00
283	-0.00	-0.00	-0.00	903.00	200.00	0.00	-0.00	-0.00	-0.00	-0.00	300.00	200.00	0.00	-0.00
284	-0.00	-0.00	-0.00	903.00	200.00	0.00	-0.00	-0.00	-0.00	-0.00	300.00	200.00	0.00	-0.00
285	0.00	0.00	0.00	903.00	200.00	0.00	0.00	-0.00	-0.00	-0.00	300.00	200.00	0.00	-0.00
286	-0.00	-0.00	-0.00	903.00	200.00	0.00	-0.00	-0.00	-0.00	-0.00	300.00	200.00	0.00	-0.00
287	-0.00	-0.00	-0.00	903.00	200.00	0.00	-0.00	-0.00	-0.00	-0.00	300.00	200.00	0.00	-0.00
288	-0.00	-0.00	-0.00	903.00	200.00	0.00	-0.00	-0.00	-0.00	-0.00	300.00	200.00	0.00	-0.00
289	-0.00	-0.00	-0.00	903.00	200.00	0.00	-0.00	-0.00	-0.00	-0.00	300.00	200.00	0.00	-0.00
290	-0.00	-0.00	-0.00	903.00	200.00	0.00	-0.00	-0.00	-0.00	-0.00	300.00	200.00	0.00	-0.00
291	-0.00	-0.00	-0.00	903.00	200.00	0.00	-0.00	-0.00	-0.00	-0.00	300.00	200.00	0.00	-0.00
292	-0.00	-0.00	-0.00	903.00	200.00	0.00	-0.00	-0.00	-0.00	-0.00	300.00	200.00	0.00	-0.00
293	0.00	0.00	0.00	903.00	200.00	0.00	0.00	-0.00	-0.00	-0.00	300.00	200.00	0.00	-0.00
294	-0.00	-0.00	-0.00	903.00	200.00	0.00	-0.00	-0.00	-0.00	-0.00	300.00	200.00	0.00	-0.00
295	-0.00	-0.00	-0.00	903.00	200.00	0.00	-0.00	-0.00	-0.00	-0.00	300.00	200.00	0.00	-0.00
296	-0.00	-0.00	-0.00	903.00	200.00	0.00	-0.00	-0.00	-0.00	-0.00	300.00	200.00	0.00	-0.00
297	-0.00	-0.00	-0.00	903.00	200.00	0.00	-0.00	-0.00	-0.00	-0.00	300.00	200.00	0.00	-0.00
298	-0.00	-0.00	-0.00	903.00	200.00	0.00	-0.00	-0.00	-0.00	-0.00	300.00	200.00	0.00	-0.00
299	0.00	0.00	0.00	903.00	200.00	0.00	0.00	-0.00	-0.00	-0.00	300.00	200.00	0.00	-0.00
300	0.00	0.00	0.00	903.00	200.00	0.00	0.00	-0.00	-0.00	-0.00	300.00	200.00	0.00	-0.00
301	-0.00	-0.00	-0.00	903.00	200.00	0.00	-0.00	-0.00	-0.00	-0.00	300.00	200.00	0.00	-0.00
302	17.85	-0.61	16.78	1085.73	325.45	0.00	-212.24	-0.00	-0.00	-0.00	300.00	200.00	0.00	-0.00
303	-0.00	-0.00	-0.00	903.00	200.00	0.00	-0.00	-0.00	-0.00	-0.00	300.00	200.00	0.00	-0.00
304	-0.00	-0.00	-0.00	903.00	200.00	0.00	-0.00	-0.00	-0.00	-0.00	300.00	200.00	0.00	-0.00
305	-0.00	-0.00	-0.00	903.00	200.00	0.00	-0.00	-0.00	-0.00	-0.00	300.00	200.00	0.00	-0.00
306	-0.00	-0.00	-0.00	903.00	200.00	0.00	-0.00	-0.00	-0.00	-0.00	300.00	200.00	0.00	-0.00
307	-0.00	-0.00	-0.00	903.00	200.00	0.00	-0.00	-0.00	-0.00	-0.00	300.00	200.00	0.00	-0.00
308	-0.00	-0.00	-0.00	903.00	200.00	0.00	-0.00	-0.00	-0.00	-0.00	300.00	200.00	0.00	-0.00
309	-0.00	-0.00	-0.00	903.00	200.00	0.00	-0.00	-0.00	-0.00	-0.00	300.00	200.00	0.00	-0.00
310	-0.00	-0.00	-0.00	903.00	200.00	0.00	-0.00	-0.00	-0.00	-0.00	300.00	200.00	0.00	-0.00
311	-0.00	-0.00	-0.00	903.00	200.00	0.00	-0.00	-0.00	-0.00	-0.00	300.00	200.00	0.00	-0.00
312	-0.00	-0.00	-0.00	903.00	200.00	0.00	-0.00	-0.00	-0.00	-0.00	300.00	200.00	0.00	-0.00
313	-0.00	-0.00	-0.00	903.00	200.00	0.00	-0.00	-0.00	-0.00	-0.00	300.00	200.00	0.00	-0.00
314	-0.00	-0.00	-0.00	903.00	200.00	0.00	-0.00	-0.00	-0.00	-0.00	300.00	200.00	0.00	-0.00
315	-0.00	-0.00	-0.00	903.00	200.00	0.00	-0.00	-0.00	-0.00	-0.00	300.00	200.00	0.00	-0.00
316	-0.00	-0.00	-0.00	903.00	200.00	0.00	-0.00	-0.00	-0.00	-0.00	300.00	200.00	0.00	-0.00
317	-0.00	-0.00	-0.00	903.00	200.00	0.00	-0.00	-0.00	-0.00	-0.00	300.00	200.00	0.00	-0.00
318	-0.00	-0.00	-0.00	903.00	200.00	0.00	-0.00	-0.00	-0.00	-0.00	300.00	200.00	0.00	-0.00
319	-0.00	-0.00	-0.00	903.00	200.00	0.00	-0.00	-0.00	-0.00	-0.00	300.00	200.00	0.00	-0.00
320	-0.00	-0.00	-0.00	903.00	200.00	0.00	-0.00	-0.00	-0.00	-0.00	300.00	200.00	0.00	-0.00
321	-0.00	-0.00	-0.00	903.00	200.00	0.00	-0.00	-0.00	-0.00	-0.00	300.00	200.00	0.00	-0.00
322	-0.00	-0.00	-0.00	903.00	200.00	0.00	-0.00	-0.00	-0.00	-0.00	300.00	200.00	0.00	-0.00
323	-0.00	-0.00	-0.00	903.00	200.00	0.00	-0.00	-0.00	-0.00	-0.00	300.00	200.00	0.00	-0.00
324	-0.00	-0.00	-0.00	903.00	200.00	0.00	-0.00	-0.00	-0.00	-0.00	300.00	200.00	0.00	-0.00
325	-0.00	-0.00	-0.00	903.00	200.00	0.00	-0.00	-0.00	-0.00	-0.00	300.00	200.00	0.00	-0.00
326	-0.00	-0.00	-0.00	903.00	200.00	0.00	-0.00	-0.00	-0.00	-0.00	300.00	200.00	0.00	-0.00
327	-0.00	-0.00	-0.00	903.00	200.00	0.00	-0.00	-0.00	-0.00	-0.00	300.00	200.00	0.00	-0.00
328	-0.00	-0.00	-0.00	903.00	200.00	0.00	-0.00	-0.00	-0.00	-0.00	300.00	200.00	0.00	-0.00
329	-0.00	-0.00	-0.00	903.00	200.00	0.00	-0.00	-0.00	-0.00	-0.00	300.00	200.00	0.00	-0.00
330	-0.00	-0.00	-0.00	903.00	200.00	0.00	-0.00	-0.00	-0.00	-0.00	300.00	200.00	0.00	-0.00
331	-0.00	-0.00	-0.00	903.00	200.00	0.00	-0.00	-0.00	-0.00	-0.00	300.00	200.00	0.00	-0.00
332	-0.00	-0.00	-0.00	903.00	200.00	0.00	-0.00	-0.00	-0.00	-0.00	300.00	200.00	0.00	-0.00
333	-0.00	-0.00	-0.00	903.00	200.00	0.00	-0.00	-0.00	-0.00	-0.00	300.00	200.00	0.00	-0.00
334	-0.00	-0.00	-0.00	903.00	200.00	0.00	-0.00	-0.00	-0.00	-0.00	300.00	200.00	0.00	-0.00
335	-0.00	-0.00	-0.00	903.00	200.00	0.00	-0.00	-0.00	-0.00	-0.00	300.00	200.00	0.00	-0.00
336	-0.00	-0.00	-0.00	903.00	200.00	0.00	-0.00	-0.00	-0.00	-0.00	300.00	200.00	0.00	-0.00
337	-0.00	-0.00	-0.00	903.00	200.00	0.00	-0.00	-0.00	-0.00	-0.00	300.00	200.00	0.00	-0.00
338	-0.00	-0.00	-0.00	903.00	200.00	0.00	-0.00	-0.00	-0.00	-0.00	300.00	200.00	0.00	-0.00
339	-0.00	-0.00	-0.00	903.00	200.00	0.00	-0.00	-0.00	-0.00	-0.00	300.00	200.00	0.00	-0.00
340	-0.00	-0.00	-0.00	903.00	200.00	0.00	-0.00	-0.00	-0.00	-0.00	300.00	200.00	0.00	-0.00
341	-0.00	-0.00	-0.00	903.00	200.00	0.00	-0.00	-0.00	-0.00	-0.00	300.00	200.00	0.00	-0.00
342	-0.00	-0.00	-0.00	903.00	200.00	0.00	-0.00	-0.00	-0.00	-0.00	300.00	200.00	0.00	-0.00
343	-0.00	-0.00	-0.00	903.00	200.00	0.00	-0.00	-0.00	-0.00	-0.00	300.00	200.00	0.00	-0.00
344	-0.00	-0.00	-0.00	903.00	200.00	0.00	-0.00	-0.00	-0.00	-0.00	300.00	200.00	0.00	-0.00
345	-0.00	-0.00	-0.00	903.00	200.00	0.00	-0.00	-0.00	-0.00	-0.00	300.00	200.00	0.00	-0.00
346	-0.00	-0.00	-0.00	903.00	200.00	0.00	-0.00	-0.00	-0.00	-0.00	300.00	200.00	0.00	-0.00
347	-0.00	-0.00	-0.00	903.00	200.00	0.00	-0.00	-0.00	-0.00	-0.00	300.00	200.00	0.00	-0.00
348	-0.00	-0.00	-0.00	903.00	200.00	0.00	-0.00	-0.00	-0.00	-0.00	300.00	200.00	0.00	-0.00
349	-0.00	-0.00	-0.00	903.00	200.00	0.00	-0.00	-0.00	-0.00	-0.00	300.00	200.00	0.00	-0.00
350	-0.00	-0.00	-0.00	903.00	200.00	0.00	-0.00	-0.00	-0.00	-0.00	300.00	200.00	0.00	-0.00
351	-0.00	-0.00	-0.00	903.00	200.00	0.00	-0.00	-0.00	-0.00	-0.00	300.00	200.00	0.00	-0.00
352	-0.00	-0.00	-0.00	903.00	200.00	0.00	-0.00	-0.00	-0.00	-0.00	300.00	200.00	0.00	-0.00
353	-0.00	-0.00	-0.00	903.00	200.00	0.00	-0.00	-0.00	-0.00	-0.00	300.00	200.00	0.00	-0.00
354	-0.00	-0.00	-0.00	903.00	200.00	0.00	-0.00	-0.00	-0.00	-0.00	300.00	200.00	0.00	-0.00
355	-0.00	-0.00	-0.00	903.00	200.00	0.00	-0.00	-0.00	-0.00	-0.00	300.00	200.00	0.00	-0.00
356	-0.00	-0.00	-0.00	903.00	200.00	0.00	-0.00	-0.00	-0.00	-0.00	300.00	200.00	0.00	-0.00
357	-0.00	-0.00	-0.00	903.00	200.00	0.00	-0.00	-0.00	-0.00	-0.00	300.00	200.00	0.00	-0.00
358	-0.00	-0.00	-0.00	903.00	200.00	0.00	-0.00	-0.00	-0.00	-0.00	300.00	200.00	0.00	-0.00
359	-0.00	-0.00	-0.00	903.00	200.00	0.00	-0.00	-0.00	-0.00	-0.00	300.00	200.00	0.00	-0.00
360	-0.00	-0.00	-0.00	903.00	200.00	0.00	-0.00	-0.00	-0.00	-0.00	300.00	200.00	0.00	-0.00
361	-0.00	-0.00	-0.00	903.00	200.00	0.00	-0.00	-0.00	-0.00	-0.00	300.00	200.00	0.00	-0.00
362	-0.00	-0.00	-0.00	903.00	200.00	0.00	-0.00	-0.00	-0.00	-0.00	300.00	200.00	0.00	-0.00
363	-0.00	-0.00	-0.00	903.00	200.00	0.00	-0.00	-0.00	-0.00	-0.00	300.00	200.00	0.00	-0.00
364	-0.00	-0.00	-0.00	903.00	200.00	0.00	-0.00	-0.00	-0.00	-0.00	300.00	200.00	0.00	-0.00
365	-0.00	-0.00	-0.00	903.00	200.00	0.00	-0.00	-0.00	-0.00	-0.00	300.00	200.00	0.00	-0.00
366	-0.00	-0.00	-0.00	903.00	200.00	0.00	-0.00	-0.00	-0.00	-0.00	300.00	200.00	0.00	-0.00
367	-0.00	-0.00	-0.00	903.00	200.00	0.00	-0.00	-0.00	-0.00	-0.00	300.00	200.00	0.00	-0.00
368	-0.00	-0.00	-0.00	903.00	200.00	0.00	-0.00	-0.00	-0.00	-0.00	300.00	200.00	0.00	-0.00
369	-0.00	-0.00	-0.00	903.00	200.00	0.00	-0.00	-0.00	-0.00	-0.00	300.00	200.00	0.00	-0.00
370	-0.00	-0.00	-0.00	903.00	200.00	0.00	-0.00	-0.00	-0.00	-0.00	300.00	200.00	0.00	-0.00
371	-0.00	-0.00	-0.00	903.00	200.00	0.00	-0.00	-0.00	-0.00	-0.00	300.00	200.00	0.00	-0.00
372	-0.00	-0.00	-0.00	903.00	200.00	0.00	-0.00	-0.00	-0.00	-0.00	300.00	200.00	0.00	-0.00
373	-0.00	-0.00	-0.00	903.00	200.00	0.00	-0.00	-0.00	-0.00	-0.00	300.00	200.00	0.00	-0.00
374	-0.00	-0.00	-0.00	903.00	200.00	0.00	-0.00	-0.00	-0.00	-0.00	300.00	200.00	0.00	-0.00
375	-0.00	-0.00	-0.00	903.00	200.00	0.00	-0.00	-0.00	-0.00	-0.00	300.00	200.00	0.00	-0.00
376	-0.00	-0.00	-0.00	903.00	200.00	0.00	-0.00	-0.00	-0.00	-0.00	300.00	200.00	0.00	-0.00
377	-0.00	-0.00	-0.00	903.00	200.00	0.00	-0.00	-0.00	-0.00	-0.00	300.00	200.00	0.00	-0.00
378	-0.00	-0.00	-0.00	903.00	200.00	0.00	-0.00	-0.00	-0.00	-0.00	300.00	200.00	0.00	-0.00
379	-0.00	-0.00	-0.00	903.00	200.00	0.00	-0.00	-0.00	-0.00	-0.00	300.00	200.00	0.00	-0.00
380	-0.00	-0.00	-0.00	903.00	200.00	0.00	-0.00	-0.00	-0.00	-0.00	300.00	200.00	0.00	-0.00
381	-0.00	-0.00	-0.00	903.00	200.00	0.00	-0.00	-0.00	-0.00	-0.00	300.00	200.00	0.00	-0.00
382	-0.00	-0.00	-0.00	903.00	200.00	0.00	-0.00	-0.00	-0.00	-0.00	300.00	200.00	0.00	-0.00
383	-0.00	-0.00	-0.00	903.00	200.00	0.00	-0.00	-0.00	-0.00	-0.00	300.00	200.00	0.00	-0.00
384	-0.00	-0.00	-0.00	903.00	200.00	0.00	-0.00	-0.00	-0.00	-0.00	300.00	200.00	0.00	-0.00
385	-0.00	-0.00	-0.00	903.00	200.00	0.00	-0.00	-0.00	-0.00	-0.00	300.00	200.00	0.00	-0.00
386	-0.00	-0.00	-0.00	903.00	200.00	0.00	-0.00	-0.00	-0.00	-0.00	300.00	200.00	0.00	-0.00
387	-0.00	-0.00	-0.00	903.00	200.00	0.00	-0.00	-0.00	-0.00	-0.00	300.00	200.00	0.00	-0.00
388	-0.00	-0.00	-0.00	903.00	200.00	0.00	-0.00	-0.00	-0.00	-0.00	300.00	200.00	0.00	-0.00
389	-0.00	-0.00	-0.00	903.00	200.00	0.00	-0.00	-0.00	-0.00	-0.00	300.00	200.00	0.00	-0.00
390	-0.00	-0.00	-0.00	903.00	200.00	0.00	-0.00	-0.00	-0.00	-0.00	300.00	200.00	0.00	-0.00
391	-0.00	-0.00	-0.00	903.00	200.00	0.00	-0.00	-0.00	-0.00	-0.00	300.00	200.00	0.00	-0.00
392	-0.00	-0.00	-0.00	903.00	200.00	0.00	-0.00	-0.00	-0.00	-0.00	300.00	200.00	0.00	-0.00
393	-0.00	-0.00	-0.00	903.00	200.00	0.00	-0.00	-0.00	-0.00	-0.00	300.00	200.00	0.00	-0.00
394	-0.00	-0.00	-0.00	903.00	200.00	0.00	-0.00	-0.00	-0.00	-0.00	300.00	200.00	0.00	-0.00
395	-0.00	-0.00	-0.00	903.00	200.00	0.00	-0.00	-0.00	-0.00	-0.00	300.00	200.00	0.00	-0.00
396	-0.00	-0.00	-0.00	903.00	200.00	0.00	-0.00	-0.00	-0.00	-0.00	300.00	200.00	0.00	-0.00
397	-0.00	-0.00	-0.00	903.00	200.00	0.00	-0.00	-0.00	-0.00	-0.00	300.00	200.00	0.00	-0.00
398	-0.00	-0.00	-0.00	903.00	200.00	0.00	-0.00	-0.00	-0.00	-0.00	300.00	200.00	0.00	-0.00
399	-0.00	-0.00	-0.00	903.00	200.00	0.00	-0.00	-0.00	-0.00	-0.00	300.00	200.00	0.00	-0.00
400	-0.00	-0.00	-0.00	903.00	200.00	0.00	-0.00	-0.00	-0.00	-0.00	300.00	200.00	0.00	-0.00
401	-0.00	-0.00	-0.00	903.00	200.00	0.00	-0.00	-0.00	-0.00	-0.00	300.00	200.00	0.00	-0.00
402	-0.00	-0.00	-0.00	903.00	200.00	0.00	-0.00	-0.00	-0.00	-0.00	300.00	200.00	0.00	-0.00
403	-0.00	-0.00	-0.00	903.00	200.00	0.00	-0.00	-0.00	-0.00	-0.00	300.00	200.00	0.00	-0.00
404	-0.00	-0.00	-0.00	903.00	200.00	0.00	-0.00	-0.00	-0.00	-0.00	300.00	200.00	0.00	-0.00
405	-0.00	-0.00	-0.00	903.00	200.00	0.00	-0.00	-0.00	-0.00	-0.00	300.00	200.00	0.00	-0.00
406	-0.00	-0.00	-0.00	903.00	200.00	0.00	-0.00	-0.00	-0.00	-0.00	300.00	200.00	0.00	-0.00
407	-0.00	-0.00	-0.00	903.00	200.00	0.00	-0.00	-0.00	-0.00	-0.00	300.00	200.00	0.00	-0.00
408	-0.00	-0.00	-0.00	903.00	200.00	0.00	-0.00	-0.00	-0.00	-0.00	300.00	200.00	0.00	-0.00
409	-0.00	-0.00	-0.00	903.00	200.00	0.00	-0.00	-0.00	-0.00	-0.00	300.00	200.00	0.00	-0.00
410	-0.00	-0.00	-0.00	903.00	200.00	0.00	-0.00	-0.00	-0.00	-0.00	300.00	200.00	0.00	-0.00
411	43.79	-13.81	31.43	1147.66	257.28	0.00	-7708.50	-0.00	-0.00	-0.00	300.00	200.00	0.00	-0.00
412	17.24	-9.92	256.20	1024.86	129.60	0.00	-16507.61	0.00	0.00	0.00	300.00	200.00	0.00	0.00
413	26.09	-36.24	217.74	1024.51	134.83	0.00	-13959.48	-0.00	-0.00	-0.00	300.00	200.00	0.00	-0.00
414	46.54	-29.37	205.38	1020.68	136.85	0.00	-13901.82	-0.00	-0.00	-0.00	300.00	200.00	0.00	-0.00
415	69.89	-20.14	222.17	1015.09	134.75	0.00	-13746.28	-0.00	-0.00	-0.00	300.00	200.00	0.00	-0.00
416	91.09	-16.48	230.26	1013.34	133.20	0.00	-12895.60	-0.00	-0.00	-0.00	300.00	200.00	0.00	-0.00
417	93.84	-18.23	243.38	1010.59	130.53	0.00	-12659.56	-0.00	-0.00	-0.00	300.00	200.00	0.00	-0.00
418	78.35	-24.64	265.20	1004.84	125.66	0.00	-12813.63	-0.00	-0.00	-0.00	300.00	200.00	0.00	-0.00
419	71.18	-18.31	331.42	989.60	118.32	0.00	-12216.11	-0.00	-0.00	-0.00	300.00	200.00	0.00	-0.00
420	98.65	-9.00	362.55	983.30	116.16	0.00	-11507.21	-0.00	-0.00	-0.00	300.00	200.00	0.00	-0.00
421	117.49	-4.35	376.59	978.36	113.94	0.00	-11019.83	-0.00	-0.00	-0.00	300.00	200.00	0.00	-0.00
422	112.46	4.27	399.93	973.51	111.18	0.00	-10656.03	-0.00	-0.00	-0.00	300.00	200.00	0.00	-0.00
423	102.39	3.51	392.15	972.57	109.81	0.00	-9776.41	-0.00	-0.00	-0.00	300.00	200.00	0.00	-0.00
424	92.62	6.33	371.55	971.62	108.75	0.00	-8955.11	-0.00	-0.00	-0.00	300.00	200.00	0.00	-0.00
425	85.60	13.43	358.73	969.74	106.93	0.00	-7878.63	-0.00	-0.00	-0.00	300.00	200.00	0.00	-0.00
426	83.62	22.96	356.60	967.31	105.09	0.00	-6483.27	-0.00	-0.00	-0.00	300.00	200.00	0.00	-0.00
427	82.47	30.14	359.95	963.53	101.57	0.00	-4906.88	-0.00	-0.00	-0.00	300.00	200.00	0.00	-0.00
428	81.48	37.69	372.31	959.93	98.03	0.00	-3312.88	-0.00	-0.00	-0.00	300.00	200.00	0.00	-0.00
429	75.68	39.37	388.34	957.46	95.32	0.00	-1277.13	-0.00	-0.00	-0.00	300.00	200.00	0.00	-0.00
430	75.07	41.28	407.56	955.56	93.82	0.00	-642.09	-0.00	-0.00	-0.00	300.00	200.00	0.00	-0.00
431	75.99	40.36	429.84	954.12	92.44	0.00	131.80	-0.00	-0.00	-0.00	300.00	200.00	0.00	-0.00
432	78.74	39.52	450.90	952.75	90.96	0.00	320.95	-0.00	-0.00	-0.00	300.00	200.00	0.00	-0.00
433	81.25	36.85	473.79	951.79	89.92	0.00	221.07	-0.00	-0.00	-0.00	300.00	200.00	0.00	-0.00
434	83.85	33.80	502.32	951.94	90.40	0.00	-200.53	-0.00	-0.00	-0.00	300.00	200.00	0.00	-0.00
435	84.92	31.66	527.95	951.99	90.40	0.00	-397.48	-0.00	-0.00	-0.00	300.00	200.00	0.00	-0.00
436	85.75	31.66	549.93	951.86	90.29	0.00	-609.86	-0.00	-0.00	-0.00	300.00	200.00	0.00	-0.00
437	85.53	32.65	570.37	951.48	90.05	0.00	-755.57	-0.00	-0.00	-0.00	300.00	200.00	0.00	-0.00
438	85.07	35.32	585.33	951.25	89.57	0.00	-935.98	-0.00	-0.00	-0.00	300.00	200.00	0.00	-0.00
439	84.46	37.54	597.38	950.66	89.20	0.00	-1122.34	-0.00	-0.00	-0.00	300.00	200.00	0.00	-0.00
440	84.30	40.59	608.22	950.57	88.61	0.00	-1525.21	-0.00	-0.00	-0.00	300.00	200.00	0.00	-0.00
441	83.39	43.33	617.52	949.70	88.07	0.00	-1584.70	-0.00	-0.00	-0.00	300.00	200.00	0.00	-0.00
442	81.86	45.17	626.22	949.49	87.62	0.00	-1617.78	-0.00	-0.00	-0.00	300.00	200.00	0.00	-0.00
443	79.27	46.16	634.31	949.04	87.03	0.00	-1421.18	-0.00	-0.00	-0.00	300.00	200.00	0.00	-0.00
444	75.99	46.01	641.63	948.87	86.99	0.00	-1130.55	-0.00	-0.00	-0.00	300.00	200.00	0.00	-0.00
445	73.55	45.17	646.82	948.65	87.00	0.00	-1171.40	-0.00	-0.00	-0.00	300.00	200.00	0.00	-0.00
446	70.95	43.72	650.94	947.94	86.83	0.00	-1228.37	-0.00	-0.00	-0.00	300.00	200.00	0.00	-0.00
447	68.66	41.43	653.69	947.54	86.83	0.00	-1352.90	-0.00	-0.00	-0.00	300.00	200.00	0.00	-0.00
448	66.15	38.99	653.69	947.12	86.74	0.00	-1567.03	-0.00	-0.00	-0.00	300.00	200.00	0.00	-0.00
449	62.79	36.39	651.55	946.49	86.65	0.00	-1741.84	-0.00	-0.00	-0.00	300.00	200.00	0.00	-0.00
450	60.12	34.18	647.43	945.78	86.59	0.00	-1963.13	-0.00	-0.00	-0.00	300.00	200.00	0.00	-0.00
451	57.30	32.35	641.33	945.11	86.37	0.00	-2036.61	-0.00	-0.00	-0.00	300.00	200.00	0.00	-0.00
452	54.17	30.59	633.39	944.27	86.20	0.00	-2231.51	-0.00	-0.00	-0.00	300.00	200.00	0.00	-0.00
453	52.03	29.45	626.22	943.57	85.96	0.00	-2413.33	-0.00	-0.00	-0.00	300.00	200.00	0.00	-0.00
454	49.36	28.69	618.59	942.89	85.79	0.00	-2593.23	-0.00	-0.00	-0.00	300.00	200.00	0.00	-0.00
455	46.92	28.08	610.05	942.32	85.59	0.00	-2741.25	-0.00	-0.00	-0.00	300.00	200.00	0.00	-0.00
456	44.86	27.54	602.72	941.81	85.42	0.00	-2959.05	-0.00	-0.00	-0.00	300.00	200.00	0.00	-0.00
457	42.72	27.31	596.31	941.61	85.41	0.00	-3157.91	-0.00	-0.00	-0.00	300.00	200.00	0.00	-0.00
458	40.59	27.08	590.52	941.29	85.32	0.00	-3425.81	-0.00	-0.00	-0.00	300.00	200.00	0.00	-0.00
459	38.38	26.78	586.40	941.17	85.35	0.00	-3636.76	-0.00	-0.00	-0.00	300.00	200.00	0.00	-0.00
460	36.62	26.86	583.65	940.80	85.39	0.00	-3885.03	-0.00	-0.00	-0.00	300.00	200.00	0.00	-0.00
461	34.71	26.63	581.67	940.70	85.52	0.00	-4062.26	-0.00	-0.00	-0.00	300.00	200.00	0.00	-0.00
462	32.96	26.55	581.67	940.54	85.68	0.00	-4261.12	-0.00	-0.00	-0.00	300.00	200.00	0.00	-0.00
463	31.43	26.47	583.04	940.69	85.95	0.00	-4514.12	-0.00	-0.00	-0.00	300.00	200.00	0.00	-0.00
464	29.68	26.47	586.24	940.40	86.36	0.00	-4729.01	-0.00	-0.00	-0.00	300.00	200.00	0.00	-0.00
465	27.54	26.32	589.60	940.50	86.59	0.00	-4934.46	-0.00	-0.00	-0.00	300.00	200.00	0.00	-0.00
466	25.79	26.17	593.57	940.79	87.10	0.00	-5182.16	-0.00	-0.00	-0.00	300.00	200.00	0.00	-0.00
467	23.12	26.02	598.14	941.04	87.45	0.00	-5422.45	-0.00	-0.00	-0.00	300.00	200.00	0.00	-0.00
468	20.22	25.86	602.26	941.61	87.86	0.00	-5623.27	-0.00	-0.00	-0.00	300.00	200.00	0.00	-0.00
469	17.47	25.48	606.23	942.11	88.30	0.00	-5900.90	-0.00	-0.00	-0.00	300.00	200.00	0.00	-0.00
470	13.96	25.79	609.89	942.63	88.72	0.00	-6054.67	-0.00	-0.00	-0.00	300.00	200.00	0.00	-0.00
471	10.99	25.94	613.25	942.79	89.13	0.00	-6255.57	-0.00	-0.00	-0.00	300.00	200.00	0.00	-0.00
472	8.16	26.02	615.08	943.34	89.46	0.00	-6437.93	-0.00	-0.00	-0.00	300.00	200.00	0.00	-0.00
473	5.42	26.40	615.84	943.21	89.49	0.00	-6558.20	-0.00	-0.00	-0.00	300.00	200.00	0.00	-0.00
474	3.20	26.55	617.07	942.76	89.96	0.00	-6649.71	-0.00	-0.00	-0.00	300.00	200.00	0.00	-0.00
475	1.22	26.55	617.68	942.58	89.97	0.00	-6746.87	-0.00	-0.00	-0.00	300.00	200.00	0.00	-0.00
476	-0.92	26.78	618.90	941.83	90.14	0.00	-6844.44	-0.00	-0.00	-0.00	300.00	200.00	0.00	-0.00
477	-3.20	26.78	620.12	941.24	90.31	0.00	-6898.07	-0.00	-0.00	-0.00	300.00	200.00	0.00	-0.00
478	-5.11	26.86	621.64	941.07	90.62	0.00	-7055.10	-0.00	-0.00	-0.00	300.00	200.00	0.00	-0.00
479	-7.17	26.63	623.02	940.18	90.82	0.00	-7119.14	-0.00	-0.00	-0.00	300.00	200.00	0.00	-0.00
480	-9.54	26.63	623.47	939.93	90.94	0.00	-7244.64	-0.00	-0.00	-0.00	300.00	200.00	0.00	-0.00
481	-11.67	26.63	624.39	939.44	91.10	0.00	-7366.60	-0.00	-0.00	-0.00	300.00	200.00	0.00	-0.00
482	-14.11	26.47	625.15	939.03	91.29	0.00	-7521.75	-0.00	-0.00	-0.00	300.00	200.00	0.00	-0.00
483	-16.63	26.86	625.46	938.28	91.53	0.00	-7566.22	-0.00	-0.00	-0.00	300.00	200.00	0.00	-0.00
484	-18.31	26.55	626.07	937.66	91.69	0.00	-7680.22	-0.00	-0.00	-0.00	300.00	200.00	0.00	-0.00
485	-20.83	26.63	625.61	936.59	91.80	0.00	-7681.58	-0.00	-0.00	-0.00	300.00	200.00	0.00	-0.00
486	-22.66	26.63	625.31	935.36	91.85	0.00	-7749.33	-0.00	-0.00	-0.00	300.00	200.00	0.00	-0.00
487	-24.72	26.78	623.63	933.90	91.85	0.00	-7721.48	-0.00	-0.00	-0.00	300.00	200.00	0.00	-0.00
488	-26.78	26.55	621.34	932.25	91.65	0.00	-7694.07	-0.00	-0.00	-0.00	300.00	200.00	0.00	-0.00
489	-28.99	26.86	617.98	930.48	91.51	0.00	-7571.86	-0.00	-0.00	-0.00	300.00	200.00	0.00	-0.00
490	-30.75	26.78	614.78	928.54	91.34	0.00	-7459.54	-0.00	-0.00	-0.00	300.00	200.00	0.00	-0.00
491	-32.65	27.08	610.50	926.47	91.18	0.00	-7313.19	-0.00	-0.00	-0.00	300.00	200.00	0.00	-0.00
492	-34.18	27.31	606.54	924.06	90.92	0.00	-7192.20	-0.00	-0.00	-0.00	300.00	200.00	0.00	-0.00
493	-35.32	27.62	602.11	921.55	90.47	0.00	-7034.57	-0.00	-0.00	-0.00	300.00	200.00	0.00	-0.00
494	-35.63	27.85	597.38	918.40	89.91	0.00	-7012.18	-0.00	-0.00	-0.00	300.00	200.00	0.00	-0.00
495	-36.24	28.00	594.02	915.18	89.24	0.00	-6809.70	-0.00	-0.00	-0.00	300.00	200.00	0.00	-0.00
496	-36.16	28.15	592.35	911.42	88.72	0.00	-6626.91	-0.00	-0.00	-0.00	300.00	200.00	0.00	-0.00
497	-35.78	28.99	590.97	907.42	87.74	0.00	-6319.10	-0.00	-0.00	-0.00	300.00	200.00	0.00	-0.00
498	-36.24	29.45	590.67	903.39	87.01	0.00	-5987.35	-0.00	-0.00	-0.00	300.00	200.00	0.00	-0.00
499	-36.77	30.36	590.21	899.74	86.14	0.00	-5647.61	-0.00	-0.00	-0.00	300.00	200.00	0.00	-0.00
500	-37.31	31.74	590.82	895.56	85.18	0.00	-5322.01	-0.00	-0.00	-0.00	300.00	200.00	0.00	-0.00
501	-38.07	32.96	592.19	891.79	84.31	0.00	-5022.26	-0.00	-0.00	-0.00	300.00	200.00	0.00	-0.00
502	-39.06	34.48	594.48	888.14	83.52	0.00	-4710.82	-0.00	-0.00	-0.00	300.00	200.00	0.00	-0.00
503	-40.05	35.55	598.14	883.79	82.70	0.00	-4231.89	-0.00	-0.00	-0.00	300.00	200.00	0.00	-0.00
504	-40.28	37.61	600.89	879.38	81.46	0.00	-3972.59	-0.00	-0.00	-0.00	300.00	200.00	0.00	-0.00
505	-40.97	39.37	604.55	875.59	80.82	0.00	-3628.19	-0.00	-0.00	-0.00	300.00	200.00	0.00	-0.00
506	-42.19	40.28	607.91	871.67	80.17	0.00	-3387.04	-0.00	-0.00	-0.00	300.00	200.00	0.00	-0.00
507	-43.11	42.11	610.50	867.76	79.18	0.00	-3218.36	-0.00	-0.00	-0.00	300.00	200.00	0.00	-0.00
508	-44.25	43.11	613.10	864.17	78.50	0.00	-3066.39	-0.00	-0.00	-0.00	300.00	200.00	0.00	-0.00
509	-46.46	43.56	616.15	860.80	77.96	0.00	-2996.95	-0.00	-0.00	-0.00	300.00	200.00	0.00	-0.00
510	-48.45	44.10	618.13	857.38	77.26	0.00	-2891.22	-0.00	-0.00	-0.00	300.00	200.00	0.00	-0.00
511	-51.04	44.10	620.27	854.44	76.85	0.00	-2948.40	-0.00	-0.00	-0.00	300.00	200.00	0.00	-0.00
512	-54.17	43.95	622.41	851.81	76.39	0.00	-2979.50	-0.00	-0.00	-0.00	300.00	200.00	0.00	-0.00
513	-57.53	44.25	623.02	849.51	76.02	0.00	-2952.33	-0.00	-0.00	-0.00	300.00	200.00	0.00	-0.00
514	-61.49	44.63	623.17	847.76	75.76	0.00	-2940.86	-1.07	4.04	85.60	417.65	256.33	0.00	-215.45
515	-66.99	44.02	624.39	846.40	76.20	0.00	-2673.66	-29.22	-19.15	281.22	453.17	275.53	0.00	1664.67
516	-68.74	46.77	615.23	844.22	75.15	0.00	-2561.73	15.41	21.06	243.38	416.43	256.05	0.00	-740.93
517	-71.72	43.56	605.32	843.56	75.72	0.00	-2642.88	42.88	2.14	268.10	429.94	265.57	0.00	725.56
518	-76.90	40.44	591.28	842.38	75.56	0.00	-2581.60	79.12	-1.07	296.33	424.20	264.16	0.00	219.23
519	-78.05	39.52	576.02	840.85	75.66	0.00	-2601.95	85.83	2.98	317.84	418.68	263.85	0.00	-114.20
520	-80.18	35.78	558.32	839.87	75.92	0.00	-2669.18	53.25	5.72	331.57	419.56	266.45	0.00	-235.25
521	-81.10	34.18	535.13	838.41	76.25	0.00	-2519.00	40.51	4.50	334.78	416.23	266.55	0.00	-276.33
522	-80.80	31.36	511.32	837.20	76.63	0.00	-2549.05	46.92	1.60	339.20	410.26	268.38	0.00	-676.28
523	-80.57	28.69	486.15	835.96	77.21	0.00	-2512.24	70.42	-11.67	366.36	401.96	270.80	0.00	-301.25
524	-78.35	26.25	455.78	833.90	77.40	0.00	-2427.80	87.59	-18.77	395.97	395.72	271.91	0.00	-122.26
525	-74.92	23.65	425.72	832.14	77.63	0.00	-2454.40	88.96	-25.25	408.17	392.75	273.12	0.00	195.25
526	-70.57	21.13	394.74	830.87	77.93	0.00	-2632.41	76.37	-26.86	395.81	391.94	273.94	0.00	-261.10
527	-64.16	17.47	359.04	828.54	78.28	0.00	-2951.44	66.68	-26.09	367.89	391.33	274.08	0.00	-802.71
528	-56.61	14.11	324.86	826.20	78.06	0.00	-3411.61	60.12	-28.08	342.41	391.04	274.78	0.00	-1050.71
529	-49.74	10.60	290.99	823.87	78.03	0.00	-3873.86	56.08	-32.12	326.84	389.64	275.63	0.00	-1142.51
530	-41.43	7.40	253.45	819.92	77.90	0.00	-4214.73	53.63	-35.40	323.79	388.08	276.25	0.00	-1032.20
531	-33.42	4.96	218.66	816.33	76.62	0.00	-4488.14	51.65	-37.23	329.28	387.30	276.92	0.00	-947.51
532	-25.41	3.28	185.39	812.63	75.56	0.00	-4735.88	50.35	-38.15	341.34	386.10	276.80	0.00	-1065.35
533	-17.09	2.29	150.45	806.25	74.04	0.00	-4904.29	51.27	-37.92	356.60	385.11	276.68	0.00	-1149.91
534	-8.47	2.52	119.48	799.17	69.73	0.00	-4998.31	53.86	-36.09	377.20	384.34	276.70	0.00	-1247.82
535	-0.23	3.81	92.93	788.22	64.04	0.00	-5047.09	58.52	-33.57	406.04	383.09	276.29	0.00	-1329.70
536	8.85	5.34	70.50	773.13	57.14	0.00	-5171.24	63.10	-30.59	437.47	381.93	275.83	0.00	-1498.04
537	15.56	7.10	55.85	757.92	47.54	0.00	-5303.12	67.37	-28.53	472.72	381.15	275.27	0.00	-1608.50
538	19.76	7.40	46.54	745.62	40.66	0.00	-5302.78	70.80	-26.70	509.03	380.40	275.12	0.00	-1712.82
539	22.43	6.71	36.93	725.73	27.27	0.00	-5728.29	73.01	-26.32	538.33	379.51	274.83	0.00	-1873.62
540	22.81	6.41	28.99	700.89	12.63	0.00	-5885.80	74.54	-27.62	563.66	378.70	274.77	0.00	-1889.20
541	-0.00	-0.00	-0.00	903.00	200.00	0.00	-0.00	75.68	-30.29	584.72	377.82	274.84	0.00	-1934.92
542	-0.00	-0.00	-0.00	903.00	200.00	0.00	-0.00	76.75	-33.49	601.81	377.13	274.90	0.00	-1990.66
543	-0.00	-0.00	-0.00	903.00	200.00	0.00	-0.00	77.13	-36.47	618.44	376.46	274.81	0.00	-2130.09
544	-0.00	-0.00	-0.00	903.00	200.00	0.00	-0.00	77.29	-39.29	633.39	375.74	274.73	0.00	-2234.88
545	-0.00	-0.00	-0.00	903.00	200.00	0.00	-0.00	76.83	-40.74	645.75	375.21	274.62	0.00	-2349.26
546	20.83	3.13	-7.02	1144.30	391.30	0.00	300.03	75.23	-40.89	656.59	374.95	274.55	0.00	-2404.72
547	20.52	3.59	-7.17	1164.70	400.00	0.00	259.40	72.78	-40.05	665.44	374.64	274.16	0.00	-2507.67
548	20.68	3.28	-7.48	1129.53	379.59	0.00	40.33	69.50	-39.06	670.32	374.44	273.75	0.00	-2494.72
549	20.45	3.28	-7.78	1138.29	384.31	0.00	21.24	65.54	-37.77	671.39	374.32	273.50	0.00	-2401.43
550	20.29	3.20	-7.17	1145.55	391.49	0.00	202.10	60.96	-36.16	667.72	374.31	273.22	0.00	-2164.77
551	20.37	3.28	-7.02	1157.35	391.30	0.00	155.74	56.69	-35.32	661.32	373.86	272.82	0.00	-2075.11
552	20.52	2.98	-7.17	1158.32	395.74	0.00	259.24	52.03	-33.87	652.77	373.63	272.56	0.00	-1947.26
553	20.45	3.28	-7.17	1158.32	391.49	0.00	148.04	47.76	-32.65	643.16	373.74	272.03	0.00	-1728.13
554	20.29	3.05	-7.17	1158.32	391.49	0.00	177.26	44.63	-31.20	634.92	373.61	271.62	0.00	-1487.46
555	20.37	3.13	-7.78	1138.29	376.47	0.00	-116.68	41.96	-29.83	626.98	373.38	271.16	0.00	-1302.47
556	20.45	3.13	-7.32	1140.50	387.50	0.00	138.28	39.83	-28.99	619.66	373.06	270.77	0.00	-1105.85
557	20.45	3.05	-7.17	1145.55	391.49	0.00	176.77	38.22	-28.46	613.56	372.82	270.53	0.00	-862.40
558	20.45	3.13	-7.48	1135.65	383.67	0.00	75.20	36.93	-28.46	609.13	372.29	269.99	0.00	-668.26
559	20.45	3.05	-7.02	1150.83	395.65	0.00	245.80	35.63	-28.61	605.16	372.01	269.74	0.00	-398.68
560	20.29	3.05	-7.48	1141.78	379.59	0.00	-36.59	34.33	-28.69	603.79	371.87	269.40	0.00	-224.89
561	20.37	3.13	-7.78	1126.53	372.55	0.00	-182.66	32.73	-28.53	603.18	371.49	268.96	0.00	16.88
562	20.37	3.20	-7.17	1164.70	400.00	0.00	260.05	30.75	-28.15	603.18	371.72	268.61	0.00	237.43
563	20.37	3.20	-7.02	1150.83	400.00	0.00	327.40	29.07	-27.77	605.16	371.26	268.23	0.00	368.70
564	-0.00	-0.00	-0.00	903.00	200.00	0.00	-0.00	27.16	-27.24	606.99	370.97	267.87	0.00	503.35
565	20.37	2.98	-7.32	1153.00	387.50	0.00	100.14	24.80	-27.24	608.52	371.16	267.50	0.00	728.13
566	20.37	3.05	-7.17	1151.94	395.74	0.00	298.03	21.97	-27.16	609.44	371.13	267.30	0.00	778.62
567	20.37	3.05	-7.17	1145.55	387.23	0.00	98.37	19.45	-27.24	610.05	371.14	267.13	0.00	909.00
568	20.45	3.13	-7.17	1151.94	391.49	0.00	184.08	16.71	-27.77	611.11	371.01	266.92	0.00	1007.29
569	20.37	3.13	-7.17	1145.55	387.23	0.00	79.87	14.11	-28.08	612.03	370.91	266.82	0.00	1102.76
570	20.29	3.05	-7.02	1150.83	395.65	0.00	261.72	11.44	-28.23	613.25	370.76	266.68	0.00	1181.42
571	20.45	2.98	-7.17	1139.17	391.49	0.00	260.05	8.39	-28.31	614.62	370.53	266.63	0.00	1273.86
572	20.37	2.90	-7.17	1145.55	391.49	0.00	153.40	6.03	-28.15	615.23	370.54	266.67	0.00	1357.60
573	20.37	3.05	-7.17	1164.70	391.49	0.00	172.39	3.28	-28.53	617.37	370.14	266.68	0.00	1419.14
574	20.45	2.98	-7.32	1134.25	387.50	0.00	124.45	0.53	-28.84	618.44	369.50	266.57	0.00	1490.67
575	20.37	2.98	-7.32	1153.00	387.50	0.00	77.25	-1.83	-28.76	619.51	369.24	266.60	0.00	1549.05
576	20.29	3.13	-7.17	1158.32	382.98	0.00	-83.60	-4.27	-29.22	620.88	368.79	266.80	0.00	1587.32
577	20.29	2.90	-7.32	1140.50	395.83	0.00	264.49	-6.71	-29.37	624.08	367.92	266.70	0.00	1661.71
578	20.45	2.98	-7.32	1159.25	387.50	0.00	95.84	-8.70	-29.22	626.83	367.26	266.65	0.00	1751.87
579	20.37	3.13	-7.32	1153.00	387.50	0.00	39.10	-10.83	-29.22	629.43	366.76	266.81	0.00	1890.80
580	20.22	3.05	-7.48	1141.78	387.76	0.00	46.09	-13.05	-29.30	632.02	365.98	266.78	0.00	2023.17
581	20.37	2.90	-7.02	1163.87	400.00	0.00	319.44	-14.72	-29.30	634.16	365.33	266.60	0.00	2100.48
582	20.45	2.98	-7.17	1158.32	387.23	0.00	93.18	-16.71	-28.99	635.38	364.48	266.57	0.00	2244.87
583	20.45	2.98	-7.32	1140.50	387.50	0.00	128.75	-18.69	-29.07	636.14	363.76	266.49	0.00	2372.81
584	20.29	2.98	-7.32	1140.50	387.50	0.00	100.14	-20.75	-28.99	634.77	363.32	266.59	0.00	2468.04
585	-0.00	-0.00	-0.00	903.00	200.00	0.00	-0.00	-22.89	-28.84	633.85	362.54	266.49	0.00	2524.86
586	-0.00	-0.00	-0.00	903.00	200.00	0.00	-0.00	-25.25	-28.99	631.10	361.94	266.39	0.00	2614.04
587	20.29	2.98	-7.17	1151.94	391.49	0.00	147.07	-27.39	-28.61	627.90	361.31	266.54	0.00	2701.21
588	20.37	3.13	-7.17	1158.32	387.23	0.00	-5.84	-29.60	-28.61	625.15	360.78	266.24	0.00	2867.78
589	20.37	2.90	-6.87	1156.33	400.00	0.00	341.29	-32.27	-28.61	621.95	360.06	266.24	0.00	2899.32
590	20.37	2.82	-7.17	1139.17	391.49	0.00	235.70	-34.48	-28.61	619.35	359.42	266.32	0.00	3029.36
591	-0.00	-0.00	-0.00	903.00	200.00	0.00	-0.00	-36.39	-28.31	616.61	358.57	266.22	0.00	3116.12
592	20.37	2.90	-7.32	1134.25	387.50	0.00	150.68	-38.99	-28.46	614.01	357.78	266.20	0.00	3251.78
593	20.52	2.90	-7.32	1153.00	391.67	0.00	210.44	-41.28	-28.61	610.35	356.48	266.15	0.00	3302.84
594	20.45	2.98	-7.17	1139.17	391.49	0.00	168.50	-43.49	-28.53	607.15	355.11	266.15	0.00	3365.24
595	20.52	2.98	-7.32	1128.00	387.50	0.00	157.36	-45.55	-28.69	603.79	353.22	266.21	0.00	3477.71
596	20.37	2.98	-7.17	1139.17	391.49	0.00	176.77	-46.84	-28.76	601.81	351.27	266.08	0.00	3529.19
597	20.45	3.13	-7.17	1145.55	400.00	0.00	240.73	-48.14	-29.30	599.21	349.12	266.11	0.00	3589.59
598	20.52	2.90	-7.02	1150.83	395.65	0.00	206.99	-49.67	-29.60	596.77	346.41	266.12	0.00	3674.41
599	20.45	2.90	-7.32	1140.50	383.33	0.00	15.89	-50.96	-30.06	595.70	343.65	265.98	0.00	3762.82
600	20.83	2.98	-7.17	1145.55	391.49	0.00	268.33	-52.19	-30.21	595.40	340.44	266.02	0.00	3864.95
601	20.68	2.98	-7.17	1139.17	387.23	0.00	78.57	-53.02	-30.52	595.55	336.82	265.85	0.00	3880.59
602	20.75	2.90	-7.17	1145.55	382.98	0.00	49.83	-53.18	-31.05	595.09	332.85	265.95	0.00	3967.45
603	20.75	2.90	-7.17	1151.94	391.49	0.00	162.17	-52.49	-31.51	595.40	328.14	265.91	0.00	3949.90
604	20.75	2.98	-7.17	1145.55	387.23	0.00	119.64	-50.28	-31.74	595.40	322.07	265.91	0.00	3955.18
605	20.90	2.90	-7.17	1145.55	395.74	0.00	298.85	-47.53	-32.20	597.08	315.64	265.88	0.00	3872.30
606	20.68	2.98	-7.17	1151.94	387.23	0.00	40.58	-44.25	-31.89	600.43	308.61	266.18	0.00	3800.92
607	20.90	2.90	-7.32	1153.00	391.67	0.00	146.23	-40.28	-31.51	604.71	300.83	266.36	0.00	3624.25
608	20.83	2.98	-7.17	1151.94	387.23	0.00	46.26	-37.92	-31.59	609.44	293.62	266.45	0.00	3527.17
609	-0.00	-0.00	-0.00	903.00	200.00	0.00	-0.00	-36.39	-31.59	616.61	286.34	266.72	0.00	3457.73
610	20.75	2.82	-7.78	1126.53	380.39	0.00	-0.30	-35.93	-31.66	625.00	279.93	266.75	0.00	3374.73
611	21.06	3.13	-7.17	1145.55	391.49	0.00	114.93	-36.09	-31.66	634.16	274.16	266.70	0.00	3343.73
612	20.98	2.90	-7.17	1151.94	391.49	0.00	137.33	-37.31	-32.27	646.36	269.26	266.71	0.00	3271.13
613	21.06	2.98	-7.02	1144.30	400.00	0.00	289.09	-39.75	-32.81	659.03	265.20	266.73	0.00	3163.96
614	21.06	2.82	-7.17	1139.17	387.23	0.00	71.59	-43.03	-33.72	671.23	262.15	266.65	0.00	3248.52
615	21.13	3.13	-7.17	1164.70	387.23	0.00	-43.18	-47.53	-34.56	682.83	259.78	266.77	0.00	3218.11
616	21.06	2.90	-7.02	1157.35	391.30	0.00	86.58	-53.02	-35.55	693.51	257.76	266.75	0.00	3221.11
617	21.29	2.90	-7.02	1157.35	400.00	0.00	315.46	-58.90	-36.47	700.53	256.61	266.78	0.00	3250.40
618	21.21	3.05	-7.32	1159.25	387.50	0.00	13.35	-64.70	-37.77	705.41	255.35	266.71	0.00	3267.67
619	21.13	2.98	-7.32	1146.75	391.67	0.00	120.96	-70.57	-38.91	706.18	254.24	266.68	0.00	3263.85
620	21.36	2.98	-7.63	1137.00	380.00	0.00	-9.61	-75.84	-40.36	704.04	253.32	266.71	0.00	3219.18
621	-0.00	-0.00	-0.00	903.00	200.00	0.00	-0.00	-80.57	-41.50	699.46	252.36	266.75	0.00	3218.81
622	-0.00	-0.00	-0.00	903.00	200.00	0.00	-0.00	-85.37	-42.57	689.39	251.39	267.07	0.00	2962.67
623	-0.00	-0.00	-0.00	903.00	200.00	0.00	-0.00	-89.95	-53.02	684.20	250.02	266.10	0.00	4267.24
624	23.12	3.05	-7.48	1154.02	359.18	0.00	-588.09	-97.05	-40.89	663.60	249.78	266.22	0.00	2895.23
625	20.90	3.66	-6.87	1136.33	386.67	0.00	-843.30	-93.69	-41.96	640.72	247.84	266.25	0.00	2865.21
626	20.83	2.90	-7.32	1153.00	383.33	0.00	-476.84	-93.61	-41.50	616.91	246.95	266.14	0.00	2661.57
627	24.34	3.05	-7.02	1131.26	382.61	0.00	62.69	-93.08	-36.16	589.45	246.03	265.70	0.00	2438.52
628	20.83	2.82	-7.32	1153.00	391.67	0.00	-375.75	-92.93	-34.79	557.40	244.81	265.32	0.00	2195.69
629	22.13	2.59	-7.02	1157.35	391.30	0.00	-20.57	-91.09	-32.12	524.29	243.86	265.08	0.00	2064.85
630	23.35	2.52	-7.02	1144.30	378.26	0.00	-16.42	-88.20	-28.61	487.82	243.13	264.37	0.00	1828.03
631	22.13	2.44	-7.02	1150.83	386.96	0.00	6.63	-84.92	-25.79	448.30	242.51	263.92	0.00	1626.96
632	22.43	3.20	-7.17	1151.94	391.49	0.00	64.28	-80.11	-21.59	409.70	241.90	263.46	0.00	1489.31
633	22.43	2.67	-7.32	1140.50	383.33	0.00	113.49	-74.62	-18.01	367.28	241.42	263.32	0.00	1316.29
634	22.35	2.98	-7.02	1150.83	395.65	0.00	271.67	-68.21	-13.81	323.03	240.91	263.20	0.00	1121.60
635	22.58	2.98	-7.32	1140.50	379.17	0.00	-116.67	-61.42	-10.15	281.68	241.01	262.73	0.00	1087.66
636	22.58	2.82	-7.02	1150.83	382.61	0.00	59.71	-53.18	-6.33	237.12	239.96	262.03	0.00	967.37
637	22.74	2.98	-7.02	1144.30	395.65	0.00	297.05	-43.79	-3.43	190.89	238.37	262.03	0.00	962.92
638	22.81	2.98	-7.17	1145.55	382.98	0.00	-49.51	-32.88	-1.68	149.84	235.54	261.91	0.00	877.13
639	23.04	2.75	-7.02	1131.26	391.30	0.00	256.08	-19.76	-1.14	112.00	230.93	261.04	0.00	751.93
640	23.04	3.13	-7.02	1137.78	391.30	0.00	194.38	-8.85	-1.37	83.16	225.69	259.08	0.00	611.02
641	23.04	2.98	-7.02	1150.83	395.65	0.00	245.80	-3.13	-1.07	64.24	223.04	257.01	0.00	517.68
642	-0.00	-0.00	-0.00	903.00	200.00	0.00	-0.00	-0.23	-0.76	48.98	221.50	255.45	0.00	385.18
643	23.27	2.98	-7.02	1137.78	386.96	0.00	195.71	0.69	-0.69	35.55	217.60	254.94	0.00	255.80
644	23.19	2.90	-7.17	1145.55	382.98	0.00	15.91	0.99	-1.68	26.86	219.89	251.14	0.00	236.68
645	23.27	2.98	-6.87	1149.67	395.56	0.00	314.67	1.91	-2.14	19.53	222.66	253.13	0.00	164.99
646	23.04	2.98	-7.02	1137.78	391.30	0.00	138.66	3.13	-2.44	14.80	225.77	249.48	0.00	133.79
647	23.27	2.90	-6.87	1156.33	391.11	0.00	187.85	2.21	-1.91	10.07	218.18	248.48	0.00	111.44
648	23.19	3.20	-7.17	1139.17	382.98	0.00	-37.66	1.45	-1.30	5.65	227.03	248.65	0.00	113.20
649	23.19	3.13	-7.02	1144.30	395.65	0.00	258.24	-0.00	-0.00	-0.00	300.00	200.00	0.00	-0.00
650	23.35	3.05	-6.87	1156.33	391.11	0.00	186.67	-0.00	-0.00	-0.00	300.00	200.00	0.00	-0.00
651	23.19	3.20	-6.87	1129.67	391.11	0.00	227.19	-0.00	-0.00	-0.00	300.00	200.00	0.00	-0.00
652	23.35	2.98	-6.87	1156.33	400.00	0.00	390.63	-0.00	-0.00	-0.00	300.00	200.00	0.00	-0.00
653	23.19	3.05	-7.17	1132.79	382.98	0.00	40.74	-0.00	-0.00	-0.00	300.00	200.00	0.00	-0.00
654	23.19	3.05	-7.17	1126.40	391.49	0.00	303.39	-0.00	-0.00	-0.00	300.00	200.00	0.00	-0.00
655	-0.00	-0.00	-0.00	903.00	200.00	0.00	-0.00	-0.00	-0.00	-0.00	300.00	200.00	0.00	-0.00
656	23.12	3.51	-7.02	1150.83	386.96	0.00	-3.98	-0.00	-0.00	-0.00	300.00	200.00	0.00	-0.00
657	-0.00	-0.00	-0.00	903.00	200.00	0.00	-0.00	-0.00	-0.00	-0.00	300.00	200.00	0.00	-0.00
658	23.12	3.28	-6.87	1136.33	400.00	0.00	424.70	-0.00	-0.00	-0.00	300.00	200.00	0.00	-0.00
659	23.04	3.28	-7.17	1139.17	387.23	0.00	106.00	-0.00	-0.00	-0.00	300.00	200.00	0.00	-0.00
660	23.04	3.51	-6.71	1155.27	395.45	0.00	207.73	-0.00	-0.00	-0.00	300.00	200.00	0.00	-0.00
661	-0.00	-0.00	-0.00	903.00	200.00	0.00	-0.00	-0.00	-0.00	-0.00	300.00	200.00	0.00	-0.00
662	23.04	3.51	-7.17	1139.17	395.74	0.00	270.92	-0.00	-0.00	-0.00	300.00	200.00	0.00	-0.00
663	23.12	3.28	-7.02	1150.83	386.96	0.00	144.29	-0.00	-0.00	-0.00	300.00	200.00	0.00	-0.00
664	23.04	3.51	-6.87	1149.67	386.67	0.00	116.48	-0.00	-0.00	-0.00	300.00	200.00	0.00	-0.00
665	22.81	3.51	-7.02	1144.30	382.61	0.00	-45.78	-0.00	-0.00	-0.00	300.00	200.00	0.00	-0.00
666	22.89	3.36	-6.87	1149.67	391.11	0.00	227.36	-0.00	-0.00	-0.00	300.00	200.00	0.00	-0.00
667	22.81	3.36	-7.02	1150.83	386.96	0.00	91.22	-0.00	-0.00	-0.00	300.00	200.00	0.00	-0.00
668	22.89	3.59	-7.32	1134.25	383.33	0.00	48.16	-0.00	-0.00	-0.00	300.00	200.00	0.00	-0.00
669	23.12	3.51	-7.17	1145.55	382.98	0.00	37.01	-0.00	-0.00	-0.00	300.00	200.00	0.00	-0.00
670	22.89	3.36	-7.17	1139.17	378.72	0.00	-20.94	-0.00	-0.00	-0.00	300.00	200.00	0.00	-0.00
671	23.04	3.36	-7.17	1145.55	382.98	0.00	60.06	-0.00	-0.00	-0.00	300.00	200.00	0.00	-0.00
672	22.96	3.51	-6.87	1156.33	386.67	0.00	55.95	-0.00	-0.00	-0.00	300.00	200.00	0.00	-0.00
673	22.89	3.59	-7.02	1144.30	400.00	0.00	393.58	-0.00	-0.00	-0.00	300.00	200.00	0.00	-0.00
674	22.81	3.36	-7.32	1134.25	387.50	0.00	136.38	-0.00	-0.00	-0.00	300.00	200.00	0.00	-0.00
675	22.74	3.51	-7.02	1144.30	386.96	0.00	62.03	-0.00	-0.00	-0.00	300.00	200.00	0.00	-0.00
676	22.89	3.51	-6.87	1143.00	395.56	0.00	291.95	-0.00	-0.00	-0.00	300.00	200.00	0.00	-0.00
677	22.89	3.51	-7.02	1144.30	386.96	0.00	67.67	-0.00	-0.00	-0.00	300.00	200.00	0.00	-0.00
678	23.12	3.74	-7.17	1132.79	382.98	0.00	52.11	-0.00	-0.00	-0.00	300.00	200.00	0.00	-0.00
679	22.74	3.36	-7.17	1139.17	382.98	0.00	25.65	-0.00	-0.00	-0.00	300.00	200.00	0.00	-0.00
680	22.96	3.36	-7.17	1145.55	382.98	0.00	68.99	-0.00	-0.00	-0.00	300.00	200.00	0.00	-0.00
681	22.89	3.28	-6.71	1162.09	390.91	0.00	200.79	-0.00	-0.00	-0.00	300.00	200.00	0.00	-0.00
682	22.81	3.51	-7.32	1140.50	379.17	0.00	-42.28	-0.00	-0.00	-0.00	300.00	200.00	0.00	-0.00
683	22.58	3.28	-7.32	1140.50	379.17	0.00	-51.82	-0.00	-0.00	-0.00	300.00	200.00	0.00	-0.00
684	22.74	3.28	-6.87	1136.33	395.56	0.00	361.80	-0.00	-0.00	-0.00	300.00	200.00	0.00	-0.00
685	22.74	3.28	-7.02	1150.83	395.65	0.00	316.45	-0.00	-0.00	-0.00	300.00	200.00	0.00	-0.00
686	22.81	3.59	-7.02	1150.83	386.96	0.00	80.27	-0.00	-0.00	-0.00	300.00	200.00	0.00	-0.00
687	22.74	3.51	-6.87	1149.67	391.11	0.00	183.44	-0.00	-0.00	-0.00	300.00	200.00	0.00	-0.00
688	-0.00	-0.00	-0.00	903.00	200.00	0.00	-0.00	-0.00	-0.00	-0.00	300.00	200.00	0.00	-0.00
689	22.51	3.66	-6.87	1156.33	395.56	0.00	200.57	-0.00	-0.00	-0.00	300.00	200.00	0.00	-0.00
690	22.58	3.51	-7.02	1150.83	400.00	0.00	419.62	-0.00	-0.00	-0.00	300.00	200.00	0.00	-0.00
691	22.51	3.66	-7.32	1134.25	391.67	0.00	216.80	-0.00	-0.00	-0.00	300.00	200.00	0.00	-0.00
692	22.51	3.51	-7.17	1126.40	382.98	0.00	84.09	-0.00	-0.00	-0.00	300.00	200.00	0.00	-0.00
693	22.51	3.51	-7.17	1139.17	382.98	0.00	39.28	-0.00	-0.00	-0.00	300.00	200.00	0.00	-0.00
694	22.58	3.66	-7.17	1139.17	391.49	0.00	232.29	-0.00	-0.00	-0.00	300.00	200.00	0.00	-0.00
695	22.74	3.59	-7.17	1145.55	391.49	0.00	279.53	-0.00	-0.00	-0.00	300.00	200.00	0.00	-0.00
696	-0.00	-0.00	-0.00	903.00	200.00	0.00	-0.00	-0.00	-0.00	-0.00	300.00	200.00	0.00	-0.00
697	22.51	3.59	-7.17	1139.17	382.98	0.00	67.04	-0.00	-0.00	-0.00	300.00	200.00	0.00	-0.00
698	22.58	3.74	-7.17	1145.55	382.98	0.00	43.99	-0.00	-0.00	-0.00	300.00	200.00	0.00	-0.00
699	22.51	3.74	-7.02	1150.83	391.30	0.00	220.59	-0.00	-0.00	-0.00	300.00	200.00	0.00	-0.00
700	22.51	3.74	-7.02	1144.30	395.65	0.00	342.83	-0.00	-0.00	-0.00	300.00	200.00	0.00	-0.00
701	22.43	3.81	-7.02	1144.30	391.30	0.00	280.63	-0.00	-0.00	-0.00	300.00	200.00	0.00	-0.00
702	22.43	3.66	-7.17	1132.79	382.98	0.00	81.33	-0.00	-0.00	-0.00	300.00	200.00	0.00	-0.00
703	22.51	3.66	-7.17	1139.17	395.74	0.00	405.01	-0.00	-0.00	-0.00	300.00	200.00	0.00	-0.00
704	22.28	3.81	-7.17	1145.55	391.49	0.00	205.02	-0.00	-0.00	-0.00	300.00	200.00	0.00	-0.00
705	22.13	3.89	-6.87	1156.33	395.56	0.00	251.09	-0.00	-0.00	-0.00	300.00	200.00	0.00	-0.00
706	22.20	3.89	-6.87	1149.67	395.56	0.00	223.29	-0.00	-0.00	-0.00	300.00	200.00	0.00	-0.00
707	22.28	3.81	-6.71	1162.09	400.00	0.00	377.31	-0.00	-0.00	-0.00	300.00	200.00	0.00	-0.00
708	22.05	3.66	-7.48	1129.53	375.51	0.00	-72.56	-0.00	-0.00	-0.00	300.00	200.00	0.00	-0.00
709	22.20	3.97	-7.32	1134.25	387.50	0.00	132.56	-0.00	-0.00	-0.00	300.00	200.00	0.00	-0.00
710	22.20	3.89	-7.02	1150.83	391.30	0.00	238.83	-0.00	-0.00	-0.00	300.00	200.00	0.00	-0.00
711	22.28	3.81	-7.48	1135.65	379.59	0.00	69.29	-0.00	-0.00	-0.00	300.00	200.00	0.00	-0.00
712	22.20	3.74	-7.48	1147.90	387.76	0.00	117.24	-0.00	-0.00	-0.00	300.00	200.00	0.00	-0.00
713	22.20	3.81	-7.02	1137.78	395.65	0.00	404.03	-0.00	-0.00	-0.00	300.00	200.00	0.00	-0.00
714	21.90	3.89	-7.17	1145.55	391.49	0.00	205.02	-0.00	-0.00	-0.00	300.00	200.00	0.00	-0.00
715	21.97	3.66	-7.17	1145.55	391.49	0.00	320.92	-0.00	-0.00	-0.00	300.00	200.00	0.00	-0.00
716	21.97	3.97	-7.32	1146.75	387.50	0.00	200.27	-0.00	-0.00	-0.00	300.00	200.00	0.00	-0.00
717	21.90	3.97	-7.17	1145.55	374.47	0.00	-163.30	-0.00	-0.00	-0.00	300.00	200.00	0.00	-0.00
718	21.97	3.89	-7.02	1144.30	395.65	0.00	338.84	-0.00	-0.00	-0.00	300.00	200.00	0.00	-0.00
719	22.05	3.81	-7.17	1151.94	391.49	0.00	297.06	-0.00	-0.00	-0.00	300.00	200.00	0.00	-0.00
720	21.90	4.04	-7.17	1139.17	387.23	0.00	192.20	-0.00	-0.00	-0.00	300.00	200.00	0.00	-0.00
721	21.82	3.89	-7.17	1139.17	382.98	0.00	52.43	-0.00	-0.00	-0.00	300.00	200.00	0.00	-0.00
722	21.90	3.81	-7.32	1146.75	383.33	0.00	109.04	-0.00	-0.00	-0.00	300.00	200.00	0.00	-0.00
723	21.82	3.89	-7.17	1139.17	382.98	0.00	121.10	-0.00	-0.00	-0.00	300.00	200.00	0.00	-0.00
724	21.74	3.66	-7.02	1163.87	395.65	0.00	346.31	-0.00	-0.00	-0.00	300.00	200.00	0.00	-0.00
725	21.90	4.04	-7.32	1140.50	391.67	0.00	260.99	-0.00	-0.00	-0.00	300.00	200.00	0.00	-0.00
726	21.82	3.81	-7.17	1139.17	395.74	0.00	417.67	-0.00	-0.00	-0.00	300.00	200.00	0.00	-0.00
727	-0.00	-0.00	-0.00	903.00	200.00	0.00	-0.00	-0.00	-0.00	-0.00	300.00	200.00	0.00	-0.00
728	21.82	4.04	-7.32	1140.50	383.33	0.00	110.31	-0.00	-0.00	-0.00	300.00	200.00	0.00	-0.00
729	21.74	4.12	-7.32	1134.25	387.50	0.00	148.77	-0.00	-0.00	-0.00	300.00	200.00	0.00	-0.00
730	21.74	4.04	-7.32	1153.00	387.50	0.00	136.38	-0.00	-0.00	-0.00	300.00	200.00	0.00	-0.00
731	21.67	4.04	-7.63	1137.00	376.00	0.00	-62.41	-0.00	-0.00	-0.00	300.00	200.00	0.00	-0.00
732	21.44	4.20	-7.02	1157.35	395.65	0.00	197.54	-0.00	-0.00	-0.00	300.00	200.00	0.00	-0.00
733	21.44	4.20	-7.02	1163.87	395.65	0.00	238.83	-0.00	-0.00	-0.00	300.00	200.00	0.00	-0.00
734	21.51	4.12	-7.32	1153.00	387.50	0.00	120.16	-0.00	-0.00	-0.00	300.00	200.00	0.00	-0.00
735	21.29	4.27	-7.63	1125.00	384.00	0.00	152.89	-0.00	-0.00	-0.00	300.00	200.00	0.00	-0.00
736	21.06	3.89	-7.32	1134.25	383.33	0.00	122.55	-0.00	-0.00	-0.00	300.00	200.00	0.00	-0.00
737	20.45	3.89	-7.17	1164.70	387.23	0.00	40.58	-0.00	-0.00	-0.00	300.00	200.00	0.00	-0.00
738	20.68	4.20	-7.17	1158.32	391.49	0.00	118.34	-0.00	-0.00	-0.00	300.00	200.00	0.00	-0.00
739	20.83	3.74	-7.93	1128.00	380.77	0.00	131.61	-0.00	-0.00	-0.00	300.00	200.00	0.00	-0.00
740	20.52	3.97	-7.32	1146.75	383.33	0.00	26.07	-0.00	-0.00	-0.00	300.00	200.00	0.00	-0.00
741	20.75	4.27	-7.32	1153.00	387.50	0.00	53.41	-0.00	-0.00	-0.00	300.00	200.00	0.00	-0.00
742	20.75	3.97	-7.78	1150.06	376.47	0.00	-87.51	-0.00	-0.00	-0.00	300.00	200.00	0.00	-0.00
743	20.45	3.97	-7.02	1150.83	395.65	0.00	293.57	-0.00	-0.00	-0.00	300.00	200.00	0.00	-0.00
744	20.37	3.89	-7.17	1151.94	387.23	0.00	190.41	-0.00	-0.00	-0.00	300.00	200.00	0.00	-0.00
745	20.45	3.89	-7.48	1141.78	379.59	0.00	65.08	-0.00	-0.00	-0.00	300.00	200.00	0.00	-0.00
746	20.68	4.12	-7.48	1147.90	387.76	0.00	195.09	-0.00	-0.00	-0.00	300.00	200.00	0.00	-0.00
747	20.45	4.04	-6.87	1163.00	395.56	0.00	269.23	-0.00	-0.00	-0.00	300.00	200.00	0.00	-0.00
748	20.37	4.27	-7.32	1153.00	387.50	0.00	50.54	-0.00	-0.00	-0.00	300.00	200.00	0.00	-0.00
749	20.22	3.97	-7.17	1164.70	395.74	0.00	241.38	-0.00	-0.00	-0.00	300.00	200.00	0.00	-0.00
750	20.37	3.89	-7.17	1158.32	391.49	0.00	206.48	-0.00	-0.00	-0.00	300.00	200.00	0.00	-0.00
751	20.22	3.89	-7.17	1171.09	391.49	0.00	127.59	-0.00	-0.00	-0.00	300.00	200.00	0.00	-0.00
752	20.22	3.97	-7.17	1158.32	387.23	0.00	94.64	-0.00	-0.00	-0.00	300.00	200.00	0.00	-0.00
753	20.07	3.89	-7.17	1151.94	395.74	0.00	326.93	-0.00	-0.00	-0.00	300.00	200.00	0.00	-0.00
754	19.99	3.81	-7.32	1153.00	391.67	0.00	268.30	-0.00	-0.00	-0.00	300.00	200.00	0.00	-0.00
755	19.99	3.74	-7.17	1158.32	395.74	0.00	257.45	-0.00	-0.00	-0.00	300.00	200.00	0.00	-0.00
756	19.76	3.74	-7.32	1165.50	395.83	0.00	210.44	-0.00	-0.00	-0.00	300.00	200.00	0.00	-0.00
757	19.84	3.66	-7.48	1135.65	387.76	0.00	171.58	-0.00	-0.00	-0.00	300.00	200.00	0.00	-0.00
758	19.84	3.59	-7.48	1147.90	379.59	0.00	-39.39	-0.00	-0.00	-0.00	300.00	200.00	0.00	-0.00
759	19.84	3.51	-7.32	1159.25	387.50	0.00	50.54	-0.00	-0.00	-0.00	300.00	200.00	0.00	-0.00
760	19.91	3.51	-7.63	1131.00	376.00	0.00	-87.89	-0.00	-0.00	-0.00	300.00	200.00	0.00	-0.00
761	19.91	3.28	-7.32	1153.00	387.50	0.00	98.23	-0.00	-0.00	-0.00	300.00	200.00	0.00	-0.00
762	19.91	3.51	-7.32	1159.25	387.50	0.00	19.07	-0.00	-0.00	-0.00	300.00	200.00	0.00	-0.00
763	19.91	3.28	-7.17	1158.32	400.00	0.00	329.69	-0.00	-0.00	-0.00	300.00	200.00	0.00	-0.00
764	19.84	3.28	-7.48	1141.78	379.59	0.00	-13.23	-0.00	-0.00	-0.00	300.00	200.00	0.00	-0.00
765	19.84	3.59	-7.32	1153.00	383.33	0.00	-75.02	-0.00	-0.00	-0.00	300.00	200.00	0.00	-0.00
766	19.91	3.36	-7.48	1141.78	379.59	0.00	-40.64	-0.00	-0.00	-0.00	300.00	200.00	0.00	-0.00
767	19.91	3.28	-7.32	1146.75	383.33	0.00	35.76	-0.00	-0.00	-0.00	300.00	200.00	0.00	-0.00
768	19.84	3.36	-7.63	1137.00	384.00	0.00	72.02	-0.00	-0.00	-0.00	300.00	200.00	0.00	-0.00
769	19.91	3.28	-7.32	1140.50	383.33	0.00	79.15	-0.00	-0.00	-0.00	300.00	200.00	0.00	-0.00
770	19.84	3.28	-7.32	1159.25	387.50	0.00	86.31	-0.00	-0.00	-0.00	300.00	200.00	0.00	-0.00
771	19.99	3.20	-7.17	1151.94	391.49	0.00	237.65	-0.00	-0.00	-0.00	300.00	200.00	0.00	-0.00
772	19.76	3.28	-7.48	1147.90	391.84	0.00	194.94	-0.00	-0.00	-0.00	300.00	200.00	0.00	-0.00
773	19.84	3.20	-7.17	1158.32	382.98	0.00	19.15	-0.00	-0.00	-0.00	300.00	200.00	0.00	-0.00
774	19.84	3.20	-7.48	1141.78	383.67	0.00	85.95	-0.00	-0.00	-0.00	300.00	200.00	0.00	-0.00
775	19.76	3.28	-7.17	1164.70	387.23	0.00	48.86	-0.00	-0.00	-0.00	300.00	200.00	0.00	-0.00
776	19.84	3.28	-7.63	1143.00	380.00	0.00	-9.16	-0.00	-0.00	-0.00	300.00	200.00	0.00	-0.00
777	19.68	3.28	-7.17	1145.55	391.49	0.00	181.16	-0.00	-0.00	-0.00	300.00	200.00	0.00	-0.00
778	19.76	3.20	-7.32	1146.75	387.50	0.00	131.61	-0.00	-0.00	-0.00	300.00	200.00	0.00	-0.00
779	19.84	3.36	-7.17	1164.70	400.00	0.00	365.07	-0.00	-0.00	-0.00	300.00	200.00	0.00	-0.00
780	19.84	3.28	-7.17	1164.70	391.49	0.00	170.44	-0.00	-0.00	-0.00	300.00	200.00	0.00	-0.00
781	19.76	3.28	-7.02	1170.39	395.65	0.00	196.54	-0.00	-0.00	-0.00	300.00	200.00	0.00	-0.00
782	19.84	3.20	-7.32	1153.00	387.50	0.00	103.00	-0.00	-0.00	-0.00	300.00	200.00	0.00	-0.00
783	19.84	3.28	-7.48	1154.02	383.67	0.00	50.45	-0.00	-0.00	-0.00	300.00	200.00	0.00	-0.00
784	19.61	3.28	-7.02	1157.35	391.30	0.00	124.23	-0.00	-0.00	-0.00	300.00	200.00	0.00	-0.00
785	19.76	3.36	-7.32	1159.25	387.50	0.00	52.45	-0.00	-0.00	-0.00	300.00	200.00	0.00	-0.00
786	19.45	3.28	-7.17	1139.17	400.00	0.00	415.40	-0.00	-0.00	-0.00	300.00	200.00	0.00	-0.00
787	19.68	3.28	-7.17	1171.09	400.00	0.00	287.81	-0.00	-0.00	-0.00	300.00	200.00	0.00	-0.00
788	19.45	3.20	-7.32	1140.50	387.50	0.00	117.30	-0.00	-0.00	-0.00	300.00	200.00	0.00	-0.00
789	19.68	3.28	-7.17	1158.32	387.23	0.00	124.18	-0.00	-0.00	-0.00	300.00	200.00	0.00	-0.00
790	19.76	3.51	-7.63	1143.00	376.00	0.00	-133.97	-0.00	-0.00	-0.00	300.00	200.00	0.00	-0.00
791	19.76	3.36	-7.32	1159.25	391.67	0.00	157.67	-0.00	-0.00	-0.00	300.00	200.00	0.00	-0.00
792	19.45	3.28	-7.32	1153.00	383.33	0.00	22.89	-0.00	-0.00	-0.00	300.00	200.00	0.00	-0.00
793	19.68	3.28	-7.17	1151.94	395.74	0.00	312.64	-0.00	-0.00	-0.00	300.00	200.00	0.00	-0.00
794	19.45	3.28	-7.02	1163.87	395.65	0.00	181.12	-0.00	-0.00	-0.00	300.00	200.00	0.00	-0.00
795	19.76	3.20	-7.17	1171.09	387.23	0.00	117.04	-0.00	-0.00	-0.00	300.00	200.00	0.00	-0.00
796	19.45	3.20	-7.32	1159.25	383.33	0.00	21.93	-0.00	-0.00	-0.00	300.00	200.00	0.00	-0.00
797	-0.00	-0.00	-0.00	903.00	200.00	0.00	-0.00	-0.00	-0.00	-0.00	300.00	200.00	0.00	-0.00
798	19.61	3.28	-7.32	1159.25	391.67	0.00	147.98	-0.00	-0.00	-0.00	300.00	200.00	0.00	-0.00
799	19.45	3.36	-7.48	1147.90	383.67	0.00	50.45	-0.00	-0.00	-0.00	300.00	200.00	0.00	-0.00
800	19.68	3.28	-7.48	1135.65	400.00	0.00	472.71	-0.00	-0.00	-0.00	300.00	200.00	0.00	-0.00
801	19.38	3.20	-7.32	1140.50	391.67	0.00	229.52	-0.00	-0.00	-0.00	300.00	200.00	0.00	-0.00
802	19.61	3.28	-7.32	1153.00	387.50	0.00	132.56	-0.00	-0.00	-0.00	300.00	200.00	0.00	-0.00
803	19.45	3.28	-7.32	1153.00	383.33	0.00	22.89	-0.00	-0.00	-0.00	300.00	200.00	0.00	-0.00
804	19.61	3.28	-7.17	1158.32	391.49	0.00	193.33	-0.00	-0.00	-0.00	300.00	200.00	0.00	-0.00
805	19.38	3.20	-7.32	1153.00	391.67	0.00	143.69	-0.00	-0.00	-0.00	300.00	200.00	0.00	-0.00
806	19.61	3.28	-7.78	1144.18	380.39	0.00	45.03	-0.00	-0.00	-0.00	300.00	200.00	0.00	-0.00
807	19.45	3.36	-7.63	1143.00	372.00	0.00	-183.11	-0.00	-0.00	-0.00	300.00	200.00	0.00	-0.00
808	19.30	3.28	-7.48	1154.02	387.76	0.00	76.92	-0.00	-0.00	-0.00	300.00	200.00	0.00	-0.00
809	19.45	3.28	-7.32	1146.75	387.50	0.00	147.34	-0.00	-0.00	-0.00	300.00	200.00	0.00	-0.00
810	19.45	3.20	-7.17	1164.70	391.49	0.00	163.14	-0.00	-0.00	-0.00	300.00	200.00	0.00	-0.00
811	19.45	3.28	-7.17	1158.32	387.23	0.00	81.33	-0.00	-0.00	-0.00	300.00	200.00	0.00	-0.00
812	19.45	3.20	-7.48	1160.14	387.76	0.00	36.43	-0.00	-0.00	-0.00	300.00	200.00	0.00	-0.00
813	19.38	3.20	-7.32	1146.75	387.50	0.00	82.97	-0.00	-0.00	-0.00	300.00	200.00	0.00	-0.00
814	19.38	3.20	-7.17	1151.94	387.23	0.00	152.75	-0.00	-0.00	-0.00	300.00	200.00	0.00	-0.00
815	19.45	3.28	-7.32	1146.75	379.17	0.00	-106.33	-0.00	-0.00	-0.00	300.00	200.00	0.00	-0.00
816	19.45	3.20	-7.17	1164.70	391.49	0.00	117.36	-0.00	-0.00	-0.00	300.00	200.00	0.00	-0.00
817	19.38	3.20	-7.32	1146.75	387.50	0.00	128.75	-0.00	-0.00	-0.00	300.00	200.00	0.00	-0.00
818	19.38	3.28	-7.48	1141.78	383.67	0.00	52.32	-0.00	-0.00	-0.00	300.00	200.00	0.00	-0.00
819	19.38	3.28	-7.17	1164.70	395.74	0.00	165.25	-0.00	-0.00	-0.00	300.00	200.00	0.00	-0.00
820	19.30	3.36	-7.32	1153.00	387.50	0.00	56.27	-0.00	-0.00	-0.00	300.00	200.00	0.00	-0.00
821	19.30	3.20	-7.48	1141.78	383.67	0.00	56.52	-0.00	-0.00	-0.00	300.00	200.00	0.00	-0.00
822	19.30	3.20	-7.17	1158.32	391.49	0.00	154.37	-0.00	-0.00	-0.00	300.00	200.00	0.00	-0.00
823	19.38	3.28	-7.17	1158.32	395.74	0.00	231.97	-0.00	-0.00	-0.00	300.00	200.00	0.00	-0.00
824	19.30	3.13	-7.17	1164.70	391.49	0.00	176.77	-0.00	-0.00	-0.00	300.00	200.00	0.00	-0.00
825	19.38	3.20	-7.17	1164.70	395.74	0.00	185.22	-0.00	-0.00	-0.00	300.00	200.00	0.00	-0.00
826	19.23	3.20	-7.17	1158.32	391.49	0.00	162.65	-0.00	-0.00	-0.00	300.00	200.00	0.00	-0.00
827	19.30	3.28	-7.32	1140.50	387.50	0.00	70.57	-0.00	-0.00	-0.00	300.00	200.00	0.00	-0.00
828	19.38	3.20	-7.02	1170.39	395.65	0.00	233.86	-0.00	-0.00	-0.00	300.00	200.00	0.00	-0.00
829	19.30	3.28	-7.17	1158.32	387.23	0.00	6.98	-0.00	-0.00	-0.00	300.00	200.00	0.00	-0.00
830	19.38	3.28	-7.17	1171.09	391.49	0.00	153.40	-0.00	-0.00	-0.00	300.00	200.00	0.00	-0.00
831	19.30	3.36	-7.02	1163.87	400.00	0.00	306.83	-0.00	-0.00	-0.00	300.00	200.00	0.00	-0.00
832	19.30	3.28	-8.09	1135.08	366.04	0.00	-234.35	-0.00	-0.00	-0.00	300.00	200.00	0.00	-0.00
833	19.15	3.36	-7.17	1151.94	391.49	0.00	176.29	-0.00	-0.00	-0.00	300.00	200.00	0.00	-0.00
834	19.23	3.28	-7.32	1146.75	383.33	0.00	47.21	-0.00	-0.00	-0.00	300.00	200.00	0.00	-0.00
835	19.07	3.28	-7.48	1160.14	383.67	0.00	-109.77	-0.00	-0.00	-0.00	300.00	200.00	0.00	-0.00
836	19.23	3.28	-7.48	1154.02	375.51	0.00	-127.05	-0.00	-0.00	-0.00	300.00	200.00	0.00	-0.00
837	19.23	3.28	-7.63	1149.00	376.00	0.00	-101.17	-0.00	-0.00	-0.00	300.00	200.00	0.00	-0.00
838	19.23	3.28	-7.02	1170.39	391.30	0.00	122.90	-0.00	-0.00	-0.00	300.00	200.00	0.00	-0.00
839	19.23	3.20	-7.32	1159.25	383.33	0.00	-20.03	-0.00	-0.00	-0.00	300.00	200.00	0.00	-0.00
840	19.30	3.20	-7.17	1158.32	391.49	0.00	154.37	-0.00	-0.00	-0.00	300.00	200.00	0.00	-0.00
841	19.23	3.28	-7.32	1165.50	387.50	0.00	42.92	-0.00	-0.00	-0.00	300.00	200.00	0.00	-0.00
842	19.23	3.28	-7.32	1146.75	391.67	0.00	207.42	-0.00	-0.00	-0.00	300.00	200.00	0.00	-0.00
843	19.68	3.20	-7.32	1146.75	383.33	0.00	12.40	-0.00	-0.00	-0.00	300.00	200.00	0.00	-0.00
844	19.45	3.28	-7.32	1165.50	391.67	0.00	52.45	-0.00	-0.00	-0.00	300.00	200.00	0.00	-0.00
845	19.38	2.98	-7.17	1145.55	387.23	0.00	91.39	-0.00	-0.00	-0.00	300.00	200.00	0.00	-0.00
846	19.84	3.20	-7.48	1135.65	383.67	0.00	105.57	-0.00	-0.00	-0.00	300.00	200.00	0.00	-0.00
847	19.76	3.05	-7.32	1153.00	387.50	0.00	81.06	-0.00	-0.00	-0.00	300.00	200.00	0.00	-0.00
848	19.68	3.13	-7.48	1147.90	383.67	0.00	-11.68	-0.00	-0.00	-0.00	300.00	200.00	0.00	-0.00
849	19.76	3.13	-6.87	1176.33	400.00	0.00	281.78	-0.00	-0.00	-0.00	300.00	200.00	0.00	-0.00
850	19.76	3.13	-6.87	1176.33	395.56	0.00	125.29	-0.00	-0.00	-0.00	300.00	200.00	0.00	-0.00
851	19.91	2.98	-7.48	1135.65	383.67	0.00	58.39	-0.00	-0.00	-0.00	300.00	200.00	0.00	-0.00
852	19.91	3.05	-7.32	1153.00	387.50	0.00	18.12	-0.00	-0.00	-0.00	300.00	200.00	0.00	-0.00
853	19.91	3.05	-7.32	1146.75	387.50	0.00	82.97	-0.00	-0.00	-0.00	300.00	200.00	0.00	-0.00
854	19.99	2.82	-7.48	1147.90	383.67	0.00	50.45	-0.00	-0.00	-0.00	300.00	200.00	0.00	-0.00
855	19.91	3.05	-7.32	1134.25	387.50	0.00	98.23	-0.00	-0.00	-0.00	300.00	200.00	0.00	-0.00
856	19.91	2.98	-7.02	1144.30	395.65	0.00	225.40	-0.00	-0.00	-0.00	300.00	200.00	0.00	-0.00
857	20.14	2.75	-7.32	1153.00	391.67	0.00	198.36	-0.00	-0.00	-0.00	300.00	200.00	0.00	-0.00
858	19.91	2.75	-7.02	1157.35	391.30	0.00	135.34	-0.00	-0.00	-0.00	300.00	200.00	0.00	-0.00
859	19.99	2.90	-7.02	1150.83	391.30	0.00	152.92	-0.00	-0.00	-0.00	300.00	200.00	0.00	-0.00
860	20.07	2.59	-7.32	1140.50	391.67	0.00	254.31	-0.00	-0.00	-0.00	300.00	200.00	0.00	-0.00
861	19.91	2.75	-7.48	1141.78	387.76	0.00	130.32	-0.00	-0.00	-0.00	300.00	200.00	0.00	-0.00
862	20.07	2.67	-7.17	1145.55	395.74	0.00	304.53	-0.00	-0.00	-0.00	300.00	200.00	0.00	-0.00
863	20.07	2.90	-7.32	1153.00	383.33	0.00	-21.62	-0.00	-0.00	-0.00	300.00	200.00	0.00	-0.00
864	20.14	2.75	-7.17	1158.32	382.98	0.00	8.77	-0.00	-0.00	-0.00	300.00	200.00	0.00	-0.00
865	19.99	2.75	-7.32	1146.75	395.83	0.00	292.46	-0.00	-0.00	-0.00	300.00	200.00	0.00	-0.00
866	20.07	2.90	-7.17	1145.55	387.23	0.00	78.24	-0.00	-0.00	-0.00	300.00	200.00	0.00	-0.00
867	20.07	3.13	-7.48	1141.78	383.67	0.00	8.87	-0.00	-0.00	-0.00	300.00	200.00	0.00	-0.00
868	-0.00	-0.00	-0.00	903.00	200.00	0.00	-0.00	-0.00	-0.00	-0.00	300.00	200.00	0.00	-0.00
869	20.29	3.51	-7.02	1163.87	386.96	0.00	-28.20	-0.00	-0.00	-0.00	300.00	200.00	0.00	-0.00
870	20.14	3.28	-7.17	1139.17	391.49	0.00	243.98	-0.00	-0.00	-0.00	300.00	200.00	0.00	-0.00
871	20.22	3.51	-7.17	1158.32	387.23	0.00	51.30	-0.00	-0.00	-0.00	300.00	200.00	0.00	-0.00
872	20.22	3.36	-7.17	1158.32	382.98	0.00	4.22	-0.00	-0.00	-0.00	300.00	200.00	0.00	-0.00
873	20.07	3.59	-7.17	1139.17	378.72	0.00	-167.52	-0.00	-0.00	-0.00	300.00	200.00	0.00	-0.00
874	20.14	3.28	-7.02	1163.87	386.96	0.00	94.54	-0.00	-0.00	-0.00	300.00	200.00	0.00	-0.00
875	20.14	3.28	-7.02	1150.83	391.30	0.00	202.01	-0.00	-0.00	-0.00	300.00	200.00	0.00	-0.00
876	20.22	3.36	-7.48	1129.53	371.43	0.00	-132.66	-0.00	-0.00	-0.00	300.00	200.00	0.00	-0.00
877	20.29	3.20	-7.32	1153.00	375.00	0.00	-87.74	-0.00	-0.00	-0.00	300.00	200.00	0.00	-0.00
878	20.14	3.36	-7.17	1145.55	378.72	0.00	-75.48	-0.00	-0.00	-0.00	300.00	200.00	0.00	-0.00
879	20.14	3.28	-7.17	1145.55	391.49	0.00	223.04	-0.00	-0.00	-0.00	300.00	200.00	0.00	-0.00
880	20.14	3.36	-7.17	1132.79	395.74	0.00	310.21	-0.00	-0.00	-0.00	300.00	200.00	0.00	-0.00
881	20.14	3.28	-7.17	1139.17	391.49	0.00	243.98	-0.00	-0.00	-0.00	300.00	200.00	0.00	-0.00
882	19.91	3.28	-7.17	1151.94	382.98	0.00	34.58	-0.00	-0.00	-0.00	300.00	200.00	0.00	-0.00
883	20.14	3.28	-7.17	1139.17	387.23	0.00	158.27	-0.00	-0.00	-0.00	300.00	200.00	0.00	-0.00
884	20.14	3.51	-7.32	1146.75	387.50	0.00	82.97	-0.00	-0.00	-0.00	300.00	200.00	0.00	-0.00
885	20.07	3.20	-7.17	1151.94	391.49	0.00	206.48	-0.00	-0.00	-0.00	300.00	200.00	0.00	-0.00
886	20.14	3.28	-7.17	1158.32	382.98	0.00	32.63	-0.00	-0.00	-0.00	300.00	200.00	0.00	-0.00
887	20.14	3.28	-6.87	1163.00	391.11	0.00	158.18	-0.00	-0.00	-0.00	300.00	200.00	0.00	-0.00
888	20.07	3.51	-7.32	1140.50	383.33	0.00	6.99	-0.00	-0.00	-0.00	300.00	200.00	0.00	-0.00
889	20.07	3.28	-7.02	1176.91	382.61	0.00	-95.53	-0.00	-0.00	-0.00	300.00	200.00	0.00	-0.00
890	20.14	3.51	-7.02	1157.35	391.30	0.00	122.40	-0.00	-0.00	-0.00	300.00	200.00	0.00	-0.00
891	19.99	3.28	-7.32	1153.00	375.00	0.00	-183.11	-0.00	-0.00	-0.00	300.00	200.00	0.00	-0.00
892	19.99	3.28	-7.17	1145.55	387.23	0.00	108.76	-0.00	-0.00	-0.00	300.00	200.00	0.00	-0.00
893	20.14	3.51	-7.17	1145.55	391.49	0.00	213.30	-0.00	-0.00	-0.00	300.00	200.00	0.00	-0.00
894	20.22	3.28	-7.32	1153.00	383.33	0.00	25.43	-0.00	-0.00	-0.00	300.00	200.00	0.00	-0.00
895	20.14	3.36	-7.32	1140.50	383.33	0.00	57.22	-0.00	-0.00	-0.00	300.00	200.00	0.00	-0.00
896	20.22	3.28	-7.48	1141.78	375.51	0.00	-50.14	-0.00	-0.00	-0.00	300.00	200.00	0.00	-0.00
897	20.07	3.28	-7.32	1140.50	387.50	0.00	99.18	-0.00	-0.00	-0.00	300.00	200.00	0.00	-0.00
898	20.22	3.51	-7.48	1147.90	383.67	0.00	-7.01	-0.00	-0.00	-0.00	300.00	200.00	0.00	-0.00
899	20.07	3.51	-7.17	1158.32	382.98	0.00	-62.66	-0.00	-0.00	-0.00	300.00	200.00	0.00	-0.00
900	20.14	3.36	-7.17	1158.32	391.49	0.00	184.57	-0.00	-0.00	-0.00	300.00	200.00	0.00	-0.00
901	20.14	3.28	-7.17	1158.32	391.49	0.00	158.27	-0.00	-0.00	-0.00	300.00	200.00	0.00	-0.00
902	20.07	3.28	-7.48	1147.90	375.51	0.00	-74.11	-0.00	-0.00	-0.00	300.00	200.00	0.00	-0.00
903	20.14	3.51	-7.17	1164.70	382.98	0.00	-71.10	-0.00	-0.00	-0.00	300.00	200.00	0.00	-0.00
904	19.99	3.51	-7.02	1163.87	382.61	0.00	-80.61	-0.00	-0.00	-0.00	300.00	200.00	0.00	-0.00
905	19.99	3.36	-7.17	1139.17	387.23	0.00	88.79	-0.00	-0.00	-0.00	300.00	200.00	0.00	-0.00
906	20.14	3.51	-7.48	1135.65	383.67	0.00	44.84	-0.00	-0.00	-0.00	300.00	200.00	0.00	-0.00
907	20.07	3.36	-7.17	1139.17	391.49	0.00	211.35	-0.00	-0.00	-0.00	300.00	200.00	0.00	-0.00
908	20.14	3.51	-7.32	1146.75	387.50	0.00	128.75	-0.00	-0.00	-0.00	300.00	200.00	0.00	-0.00
909	20.07	3.36	-6.71	1175.73	395.45	0.00	122.42	-0.00	-0.00	-0.00	300.00	200.00	0.00	-0.00
910	20.07	3.36	-7.32	1140.50	379.17	0.00	-40.37	-0.00	-0.00	-0.00	300.00	200.00	0.00	-0.00
911	19.84	3.20	-7.32	1140.50	387.50	0.00	165.94	-0.00	-0.00	-0.00	300.00	200.00	0.00	-0.00
912	19.84	3.36	-7.32	1128.00	387.50	0.00	171.66	-0.00	-0.00	-0.00	300.00	200.00	0.00	-0.00
913	20.07	3.20	-7.17	1145.55	391.49	0.00	272.71	-0.00	-0.00	-0.00	300.00	200.00	0.00	-0.00
914	20.14	3.36	-7.17	1151.94	382.98	0.00	34.58	-0.00	-0.00	-0.00	300.00	200.00	0.00	-0.00
915	19.91	3.36	-7.02	1150.83	386.96	0.00	121.41	-0.00	-0.00	-0.00	300.00	200.00	0.00	-0.00
916	19.99	3.51	-7.17	1164.70	387.23	0.00	8.93	-0.00	-0.00	-0.00	300.00	200.00	0.00	-0.00
917	19.91	3.51	-7.17	1158.32	391.49	0.00	78.89	-0.00	-0.00	-0.00	300.00	200.00	0.00	-0.00
918	19.84	3.51	-7.17	1151.94	382.98	0.00	-36.36	-0.00	-0.00	-0.00	300.00	200.00	0.00	-0.00
919	20.07	3.20	-7.32	1140.50	383.33	0.00	125.25	-0.00	-0.00	-0.00	300.00	200.00	0.00	-0.00
920	19.91	3.36	-7.02	1150.83	386.96	0.00	98.52	-0.00	-0.00	-0.00	300.00	200.00	0.00	-0.00
921	19.99	3.28	-7.32	1153.00	387.50	0.00	135.42	-0.00	-0.00	-0.00	300.00	200.00	0.00	-0.00
922	19.91	3.36	-7.48	1135.65	383.67	0.00	84.08	-0.00	-0.00	-0.00	300.00	200.00	0.00	-0.00
923	19.99	3.59	-7.17	1139.17	391.49	0.00	211.35	-0.00	-0.00	-0.00	300.00	200.00	0.00	-0.00
924	19.84	3.13	-7.17	1151.94	387.23	0.00	165.90	-0.00	-0.00	-0.00	300.00	200.00	0.00	-0.00
925	20.14	3.28	-7.32	1140.50	370.83	0.00	-153.54	-0.00	-0.00	-0.00	300.00	200.00	0.00	-0.00
926	20.07	3.51	-7.02	1163.87	386.96	0.00	20.57	-0.00	-0.00	-0.00	300.00	200.00	0.00	-0.00
927	19.91	3.51	-6.87	1163.00	400.00	0.00	254.82	-0.00	-0.00	-0.00	300.00	200.00	0.00	-0.00
928	19.91	3.28	-7.02	1157.35	391.30	0.00	205.50	-0.00	-0.00	-0.00	300.00	200.00	0.00	-0.00
929	19.91	3.51	-6.87	1169.67	391.11	0.00	77.31	-0.00	-0.00	-0.00	300.00	200.00	0.00	-0.00
930	19.91	3.28	-7.17	1151.94	395.74	0.00	288.78	-0.00	-0.00	-0.00	300.00	200.00	0.00	-0.00
931	19.91	3.36	-7.17	1151.94	400.00	0.00	331.64	-0.00	-0.00	-0.00	300.00	200.00	0.00	-0.00
932	19.91	3.36	-7.48	1147.90	383.67	0.00	42.97	-0.00	-0.00	-0.00	300.00	200.00	0.00	-0.00
933	19.91	3.36	-7.32	1140.50	383.33	0.00	61.04	-0.00	-0.00	-0.00	300.00	200.00	0.00	-0.00
934	19.91	3.36	-7.02	1150.83	391.30	0.00	207.98	-0.00	-0.00	-0.00	300.00	200.00	0.00	-0.00
935	19.99	3.36	-7.32	1146.75	379.17	0.00	-29.25	-0.00	-0.00	-0.00	300.00	200.00	0.00	-0.00
936	19.91	3.28	-7.02	1157.35	400.00	0.00	378.65	-0.00	-0.00	-0.00	300.00	200.00	0.00	-0.00
937	19.99	3.51	-7.02	1150.83	395.65	0.00	248.78	-0.00	-0.00	-0.00	300.00	200.00	0.00	-0.00
938	19.99	3.59	-7.17	1145.55	395.74	0.00	250.63	-0.00	-0.00	-0.00	300.00	200.00	0.00	-0.00
939	19.76	3.28	-7.02	1157.35	386.96	0.00	90.39	-0.00	-0.00	-0.00	300.00	200.00	0.00	-0.00
940	19.99	3.28	-7.02	1137.78	391.30	0.00	284.28	-0.00	-0.00	-0.00	300.00	200.00	0.00	-0.00
941	19.76	3.51	-7.17	1139.17	387.23	0.00	101.45	-0.00	-0.00	-0.00	300.00	200.00	0.00	-0.00
942	19.99	3.59	-7.48	1154.02	383.67	0.00	1.87	-0.00	-0.00	-0.00	300.00	200.00	0.00	-0.00
943	19.84	3.59	-7.17	1145.55	391.49	0.00	113.47	-0.00	-0.00	-0.00	300.00	200.00	0.00	-0.00
944	19.99	3.59	-7.02	1150.83	395.65	0.00	321.43	-0.00	-0.00	-0.00	300.00	200.00	0.00	-0.00
945	19.91	3.59	-7.02	1150.83	395.65	0.00	283.61	-0.00	-0.00	-0.00	300.00	200.00	0.00	-0.00
946	19.99	3.59	-7.17	1139.17	391.49	0.00	188.46	-0.00	-0.00	-0.00	300.00	200.00	0.00	-0.00
947	-0.00	-0.00	-0.00	903.00	200.00	0.00	-0.00	-0.00	-0.00	-0.00	300.00	200.00	0.00	-0.00
948	19.76	3.66	-7.32	1146.75	387.50	0.00	88.69	-0.00	-0.00	-0.00	300.00	200.00	0.00	-0.00
949	19.84	3.13	-7.32	1134.25	387.50	0.00	134.94	-0.00	-0.00	-0.00	300.00	200.00	0.00	-0.00
950	20.22	3.20	-7.32	1140.50	387.50	0.00	237.46	-0.00	-0.00	-0.00	300.00	200.00	0.00	-0.00
951	-0.00	-0.00	-0.00	903.00	200.00	0.00	-0.00	-0.00	-0.00	-0.00	300.00	200.00	0.00	-0.00
952	20.22	3.28	-7.02	1150.83	382.61	0.00	40.80	-0.00	-0.00	-0.00	300.00	200.00	0.00	-0.00
953	20.22	3.59	-7.32	1140.50	387.50	0.00	55.31	-0.00	-0.00	-0.00	300.00	200.00	0.00	-0.00
954	20.22	3.20	-7.32	1134.25	391.67	0.00	250.18	-0.00	-0.00	-0.00	300.00	200.00	0.00	-0.00
955	20.45	3.28	-7.48	1141.78	383.67	0.00	134.06	-0.00	-0.00	-0.00	300.00	200.00	0.00	-0.00
956	20.37	3.20	-7.32	1134.25	383.33	0.00	109.67	-0.00	-0.00	-0.00	300.00	200.00	0.00	-0.00
957	20.29	3.51	-7.17	1145.55	382.98	0.00	-21.75	-0.00	-0.00	-0.00	300.00	200.00	0.00	-0.00
958	20.37	3.28	-6.87	1156.33	382.22	0.00	-3.05	-0.00	-0.00	-0.00	300.00	200.00	0.00	-0.00
959	20.45	3.51	-7.02	1150.83	391.30	0.00	135.01	-0.00	-0.00	-0.00	300.00	200.00	0.00	-0.00
960	20.37	3.20	-7.17	1164.70	387.23	0.00	91.55	-0.00	-0.00	-0.00	300.00	200.00	0.00	-0.00
961	20.52	3.36	-7.17	1145.55	387.23	0.00	121.58	-0.00	-0.00	-0.00	300.00	200.00	0.00	-0.00
962	20.45	3.28	-7.17	1145.55	391.49	0.00	235.70	-0.00	-0.00	-0.00	300.00	200.00	0.00	-0.00
963	20.37	3.28	-7.17	1139.17	395.74	0.00	351.60	-0.00	-0.00	-0.00	300.00	200.00	0.00	-0.00
964	20.29	3.13	-7.02	1157.35	386.96	0.00	91.72	-0.00	-0.00	-0.00	300.00	200.00	0.00	-0.00
965	20.29	3.51	-7.48	1135.65	375.51	0.00	-138.57	-0.00	-0.00	-0.00	300.00	200.00	0.00	-0.00
966	20.22	3.28	-7.32	1153.00	379.17	0.00	-58.81	-0.00	-0.00	-0.00	300.00	200.00	0.00	-0.00
967	20.22	3.28	-7.17	1151.94	387.23	0.00	84.90	-0.00	-0.00	-0.00	300.00	200.00	0.00	-0.00
968	20.14	3.28	-7.48	1135.65	383.67	0.00	52.32	-0.00	-0.00	-0.00	300.00	200.00	0.00	-0.00
969	20.22	3.20	-7.48	1147.90	375.51	0.00	-143.09	-0.00	-0.00	-0.00	300.00	200.00	0.00	-0.00
970	20.29	3.20	-7.32	1140.50	387.50	0.00	160.22	-0.00	-0.00	-0.00	300.00	200.00	0.00	-0.00
971	20.07	3.20	-7.32	1146.75	391.67	0.00	157.99	-0.00	-0.00	-0.00	300.00	200.00	0.00	-0.00
972	19.99	3.13	-7.32	1146.75	379.17	0.00	-65.01	-0.00	-0.00	-0.00	300.00	200.00	0.00	-0.00
973	20.07	2.98	-7.32	1140.50	391.67	0.00	278.15	-0.00	-0.00	-0.00	300.00	200.00	0.00	-0.00
974	20.07	3.05	-6.87	1169.67	400.00	0.00	315.35	-0.00	-0.00	-0.00	300.00	200.00	0.00	-0.00
975	19.99	3.13	-7.48	1141.78	379.59	0.00	-63.84	-0.00	-0.00	-0.00	300.00	200.00	0.00	-0.00
976	19.84	3.13	-7.17	1151.94	391.49	0.00	158.76	-0.00	-0.00	-0.00	300.00	200.00	0.00	-0.00
977	19.91	3.13	-7.32	1153.00	383.33	0.00	-38.15	-0.00	-0.00	-0.00	300.00	200.00	0.00	-0.00
978	19.99	2.98	-7.32	1153.00	383.33	0.00	36.88	-0.00	-0.00	-0.00	300.00	200.00	0.00	-0.00
979	-0.00	-0.00	-0.00	903.00	200.00	0.00	-0.00	-0.00	-0.00	-0.00	300.00	200.00	0.00	-0.00
980	20.07	2.90	-7.17	1145.55	387.23	0.00	169.79	-0.00	-0.00	-0.00	300.00	200.00	0.00	-0.00
981	20.07	3.05	-7.17	1158.32	400.00	0.00	372.87	-0.00	-0.00	-0.00	300.00	200.00	0.00	-0.00
982	19.91	2.90	-7.32	1140.50	387.50	0.00	115.39	-0.00	-0.00	-0.00	300.00	200.00	0.00	-0.00
983	19.91	2.90	-7.32	1159.25	387.50	0.00	129.70	-0.00	-0.00	-0.00	300.00	200.00	0.00	-0.00
984	19.91	2.90	-7.02	1157.35	400.00	0.00	315.46	-0.00	-0.00	-0.00	300.00	200.00	0.00	-0.00
985	19.99	2.90	-7.17	1158.32	378.72	0.00	-97.40	-0.00	-0.00	-0.00	300.00	200.00	0.00	-0.00
986	19.91	2.98	-7.32	1159.25	387.50	0.00	87.26	-0.00	-0.00	-0.00	300.00	200.00	0.00	-0.00
987	19.84	3.05	-7.48	1147.90	375.51	0.00	-172.67	-0.00	-0.00	-0.00	300.00	200.00	0.00	-0.00
988	19.68	3.05	-7.17	1158.32	391.49	0.00	106.16	-0.00	-0.00	-0.00	300.00	200.00	0.00	-0.00
989	19.99	2.98	-7.17	1158.32	382.98	0.00	13.96	-0.00	-0.00	-0.00	300.00	200.00	0.00	-0.00
990	19.91	2.98	-7.32	1153.00	383.33	0.00	22.89	-0.00	-0.00	-0.00	300.00	200.00	0.00	-0.00
991	19.99	2.90	-7.02	1163.87	395.65	0.00	293.57	-0.00	-0.00	-0.00	300.00	200.00	0.00	-0.00
992	19.84	2.98	-6.87	1149.67	400.00	0.00	326.54	-0.00	-0.00	-0.00	300.00	200.00	0.00	-0.00
993	19.91	3.05	-7.17	1158.32	391.49	0.00	127.10	-0.00	-0.00	-0.00	300.00	200.00	0.00	-0.00
