# Supplementary material for: Musculoskeletal modeling and humanoid control of robots based on human gait data
Source: PeerJ Comput Sci. 2021 Aug 9;7:e657. doi: 10.7717/peerj-cs.657 (PMC8372000; doi:10.7717/peerj-cs.657)
Supplement: Supplemental Information 2 [file peerj-cs-07-657-s002.zip › force/Cap37.forces]

[Force Data]
NumberOfForcePlates=2
SampleRate=120.000000
NumberOfSamples=1028
#Sample	FX1	FY1	FZ1	X1	Y1	Z1	MZ1	FX2	FY2	FZ2	X2	Y2	Z2	MZ2
1	-0.00	-0.00	-0.00	903.00	200.00	0.00	-0.00	-0.00	-0.00	-0.00	300.00	200.00	0.00	-0.00
2	-0.00	-0.00	-0.00	903.00	200.00	0.00	-0.00	-0.00	-0.00	-0.00	300.00	200.00	0.00	-0.00
3	-0.00	-0.00	-0.00	903.00	200.00	0.00	-0.00	-0.00	-0.00	-0.00	300.00	200.00	0.00	-0.00
4	-0.00	-0.00	-0.00	903.00	200.00	0.00	-0.00	-0.00	-0.00	-0.00	300.00	200.00	0.00	-0.00
5	-0.00	-0.00	-0.00	903.00	200.00	0.00	-0.00	-0.00	-0.00	-0.00	300.00	200.00	0.00	-0.00
6	-0.00	-0.00	-0.00	903.00	200.00	0.00	-0.00	-0.00	-0.00	-0.00	300.00	200.00	0.00	-0.00
7	-0.00	-0.00	-0.00	903.00	200.00	0.00	-0.00	-0.00	-0.00	-0.00	300.00	200.00	0.00	-0.00
8	-0.00	-0.00	-0.00	903.00	200.00	0.00	-0.00	-0.00	-0.00	-0.00	300.00	200.00	0.00	-0.00
9	0.00	0.00	0.00	903.00	200.00	0.00	0.00	-0.00	-0.00	-0.00	300.00	200.00	0.00	-0.00
10	-0.00	-0.00	-0.00	903.00	200.00	0.00	-0.00	-0.00	-0.00	-0.00	300.00	200.00	0.00	-0.00
11	-0.00	-0.00	-0.00	903.00	200.00	0.00	-0.00	-0.00	-0.00	-0.00	300.00	200.00	0.00	-0.00
12	-0.00	-0.00	-0.00	903.00	200.00	0.00	-0.00	-0.00	-0.00	-0.00	300.00	200.00	0.00	-0.00
13	-0.00	-0.00	-0.00	903.00	200.00	0.00	-0.00	-0.00	-0.00	-0.00	300.00	200.00	0.00	-0.00
14	-0.00	-0.00	-0.00	903.00	200.00	0.00	-0.00	-0.00	-0.00	-0.00	300.00	200.00	0.00	-0.00
15	-0.00	-0.00	-0.00	903.00	200.00	0.00	-0.00	-0.00	-0.00	-0.00	300.00	200.00	0.00	-0.00
16	-0.00	-0.00	-0.00	903.00	200.00	0.00	-0.00	-0.00	-0.00	-0.00	300.00	200.00	0.00	-0.00
17	-0.00	-0.00	-0.00	903.00	200.00	0.00	-0.00	-0.00	-0.00	-0.00	300.00	200.00	0.00	-0.00
18	-0.00	-0.00	-0.00	903.00	200.00	0.00	-0.00	-0.00	-0.00	-0.00	300.00	200.00	0.00	-0.00
19	-0.00	-0.00	-0.00	903.00	200.00	0.00	-0.00	-0.00	-0.00	-0.00	300.00	200.00	0.00	-0.00
20	-0.00	-0.00	-0.00	903.00	200.00	0.00	-0.00	-0.00	-0.00	-0.00	300.00	200.00	0.00	-0.00
21	-0.00	-0.00	-0.00	903.00	200.00	0.00	-0.00	-0.00	-0.00	-0.00	300.00	200.00	0.00	-0.00
22	-0.00	-0.00	-0.00	903.00	200.00	0.00	-0.00	-0.00	-0.00	-0.00	300.00	200.00	0.00	-0.00
23	-0.00	-0.00	-0.00	903.00	200.00	0.00	-0.00	-0.00	-0.00	-0.00	300.00	200.00	0.00	-0.00
24	-0.00	-0.00	-0.00	903.00	200.00	0.00	-0.00	-0.00	-0.00	-0.00	300.00	200.00	0.00	-0.00
25	-0.00	-0.00	-0.00	903.00	200.00	0.00	-0.00	-0.00	-0.00	-0.00	300.00	200.00	0.00	-0.00
26	-0.00	-0.00	-0.00	903.00	200.00	0.00	-0.00	-0.00	-0.00	-0.00	300.00	200.00	0.00	-0.00
27	-0.00	-0.00	-0.00	903.00	200.00	0.00	-0.00	-0.00	-0.00	-0.00	300.00	200.00	0.00	-0.00
28	-0.00	-0.00	-0.00	903.00	200.00	0.00	-0.00	-0.00	-0.00	-0.00	300.00	200.00	0.00	-0.00
29	-0.00	-0.00	-0.00	903.00	200.00	0.00	-0.00	-0.00	-0.00	-0.00	300.00	200.00	0.00	-0.00
30	-0.00	-0.00	-0.00	903.00	200.00	0.00	-0.00	-0.00	-0.00	-0.00	300.00	200.00	0.00	-0.00
31	-0.00	-0.00	-0.00	903.00	200.00	0.00	-0.00	-0.00	-0.00	-0.00	300.00	200.00	0.00	-0.00
32	-0.00	-0.00	-0.00	903.00	200.00	0.00	-0.00	-0.00	-0.00	-0.00	300.00	200.00	0.00	-0.00
33	-0.00	-0.00	-0.00	903.00	200.00	0.00	-0.00	-0.00	-0.00	-0.00	300.00	200.00	0.00	-0.00
34	-0.00	-0.00	-0.00	903.00	200.00	0.00	-0.00	-0.00	-0.00	-0.00	300.00	200.00	0.00	-0.00
35	-0.00	-0.00	-0.00	903.00	200.00	0.00	-0.00	-0.00	-0.00	-0.00	300.00	200.00	0.00	-0.00
36	-0.00	-0.00	-0.00	903.00	200.00	0.00	-0.00	-0.00	-0.00	-0.00	300.00	200.00	0.00	-0.00
37	-0.00	-0.00	-0.00	903.00	200.00	0.00	-0.00	-0.00	-0.00	-0.00	300.00	200.00	0.00	-0.00
38	-0.00	-0.00	-0.00	903.00	200.00	0.00	-0.00	-0.00	-0.00	-0.00	300.00	200.00	0.00	-0.00
39	-0.00	-0.00	-0.00	903.00	200.00	0.00	-0.00	-0.00	-0.00	-0.00	300.00	200.00	0.00	-0.00
40	-0.00	-0.00	-0.00	903.00	200.00	0.00	-0.00	-0.00	-0.00	-0.00	300.00	200.00	0.00	-0.00
41	0.00	0.00	0.00	903.00	200.00	0.00	0.00	-0.00	-0.00	-0.00	300.00	200.00	0.00	-0.00
42	-0.00	-0.00	-0.00	903.00	200.00	0.00	-0.00	-0.00	-0.00	-0.00	300.00	200.00	0.00	-0.00
43	-0.00	-0.00	-0.00	903.00	200.00	0.00	-0.00	-0.00	-0.00	-0.00	300.00	200.00	0.00	-0.00
44	-0.00	-0.00	-0.00	903.00	200.00	0.00	-0.00	-0.00	-0.00	-0.00	300.00	200.00	0.00	-0.00
45	-0.00	-0.00	-0.00	903.00	200.00	0.00	-0.00	-0.00	-0.00	-0.00	300.00	200.00	0.00	-0.00
46	-0.00	-0.00	-0.00	903.00	200.00	0.00	-0.00	-0.00	-0.00	-0.00	300.00	200.00	0.00	-0.00
47	-0.00	-0.00	-0.00	903.00	200.00	0.00	-0.00	-0.00	-0.00	-0.00	300.00	200.00	0.00	-0.00
48	-0.00	-0.00	-0.00	903.00	200.00	0.00	-0.00	-0.00	-0.00	-0.00	300.00	200.00	0.00	-0.00
49	-0.00	-0.00	-0.00	903.00	200.00	0.00	-0.00	-0.00	-0.00	-0.00	300.00	200.00	0.00	-0.00
50	-0.00	-0.00	-0.00	903.00	200.00	0.00	-0.00	-0.00	-0.00	-0.00	300.00	200.00	0.00	-0.00
51	-0.00	-0.00	-0.00	903.00	200.00	0.00	-0.00	-0.00	-0.00	-0.00	300.00	200.00	0.00	-0.00
52	-0.00	-0.00	-0.00	903.00	200.00	0.00	-0.00	-0.00	-0.00	-0.00	300.00	200.00	0.00	-0.00
53	-0.00	-0.00	-0.00	903.00	200.00	0.00	-0.00	-0.00	-0.00	-0.00	300.00	200.00	0.00	-0.00
54	-0.00	-0.00	-0.00	903.00	200.00	0.00	-0.00	-0.00	-0.00	-0.00	300.00	200.00	0.00	-0.00
55	-0.00	-0.00	-0.00	903.00	200.00	0.00	-0.00	-0.00	-0.00	-0.00	300.00	200.00	0.00	-0.00
56	-0.00	-0.00	-0.00	903.00	200.00	0.00	-0.00	-0.00	-0.00	-0.00	300.00	200.00	0.00	-0.00
57	-0.00	-0.00	-0.00	903.00	200.00	0.00	-0.00	-0.00	-0.00	-0.00	300.00	200.00	0.00	-0.00
58	-0.00	-0.00	-0.00	903.00	200.00	0.00	-0.00	-0.00	-0.00	-0.00	300.00	200.00	0.00	-0.00
59	-0.00	-0.00	-0.00	903.00	200.00	0.00	-0.00	-0.00	-0.00	-0.00	300.00	200.00	0.00	-0.00
60	-0.00	-0.00	-0.00	903.00	200.00	0.00	-0.00	-0.00	-0.00	-0.00	300.00	200.00	0.00	-0.00
61	-0.00	-0.00	-0.00	903.00	200.00	0.00	-0.00	-0.00	-0.00	-0.00	300.00	200.00	0.00	-0.00
62	-0.00	-0.00	-0.00	903.00	200.00	0.00	-0.00	-0.00	-0.00	-0.00	300.00	200.00	0.00	-0.00
63	-0.00	-0.00	-0.00	903.00	200.00	0.00	-0.00	-0.00	-0.00	-0.00	300.00	200.00	0.00	-0.00
64	-0.00	-0.00	-0.00	903.00	200.00	0.00	-0.00	-0.00	-0.00	-0.00	300.00	200.00	0.00	-0.00
65	-0.00	-0.00	-0.00	903.00	200.00	0.00	-0.00	-0.00	-0.00	-0.00	300.00	200.00	0.00	-0.00
66	-0.00	-0.00	-0.00	903.00	200.00	0.00	-0.00	-0.00	-0.00	-0.00	300.00	200.00	0.00	-0.00
67	-0.00	-0.00	-0.00	903.00	200.00	0.00	-0.00	-0.00	-0.00	-0.00	300.00	200.00	0.00	-0.00
68	-0.00	-0.00	-0.00	903.00	200.00	0.00	-0.00	-0.00	-0.00	-0.00	300.00	200.00	0.00	-0.00
69	-0.00	-0.00	-0.00	903.00	200.00	0.00	-0.00	-0.00	-0.00	-0.00	300.00	200.00	0.00	-0.00
70	-0.00	-0.00	-0.00	903.00	200.00	0.00	-0.00	-0.00	-0.00	-0.00	300.00	200.00	0.00	-0.00
71	-0.00	-0.00	-0.00	903.00	200.00	0.00	-0.00	-0.00	-0.00	-0.00	300.00	200.00	0.00	-0.00
72	-0.00	-0.00	-0.00	903.00	200.00	0.00	-0.00	-0.00	-0.00	-0.00	300.00	200.00	0.00	-0.00
73	-0.00	-0.00	-0.00	903.00	200.00	0.00	-0.00	-0.00	-0.00	-0.00	300.00	200.00	0.00	-0.00
74	-0.00	-0.00	-0.00	903.00	200.00	0.00	-0.00	-0.00	-0.00	-0.00	300.00	200.00	0.00	-0.00
75	-0.00	-0.00	-0.00	903.00	200.00	0.00	-0.00	-0.00	-0.00	-0.00	300.00	200.00	0.00	-0.00
76	-0.00	-0.00	-0.00	903.00	200.00	0.00	-0.00	-0.00	-0.00	-0.00	300.00	200.00	0.00	-0.00
77	-0.00	-0.00	-0.00	903.00	200.00	0.00	-0.00	-0.00	-0.00	-0.00	300.00	200.00	0.00	-0.00
78	-0.00	-0.00	-0.00	903.00	200.00	0.00	-0.00	-0.00	-0.00	-0.00	300.00	200.00	0.00	-0.00
79	-0.00	-0.00	-0.00	903.00	200.00	0.00	-0.00	-0.00	-0.00	-0.00	300.00	200.00	0.00	-0.00
80	-0.00	-0.00	-0.00	903.00	200.00	0.00	-0.00	-0.00	-0.00	-0.00	300.00	200.00	0.00	-0.00
81	-0.00	-0.00	-0.00	903.00	200.00	0.00	-0.00	-0.00	-0.00	-0.00	300.00	200.00	0.00	-0.00
82	-0.00	-0.00	-0.00	903.00	200.00	0.00	-0.00	-0.00	-0.00	-0.00	300.00	200.00	0.00	-0.00
83	-0.00	-0.00	-0.00	903.00	200.00	0.00	-0.00	-0.00	-0.00	-0.00	300.00	200.00	0.00	-0.00
84	-0.00	-0.00	-0.00	903.00	200.00	0.00	-0.00	-0.00	-0.00	-0.00	300.00	200.00	0.00	-0.00
85	-0.00	-0.00	-0.00	903.00	200.00	0.00	-0.00	-0.00	-0.00	-0.00	300.00	200.00	0.00	-0.00
86	-0.00	-0.00	-0.00	903.00	200.00	0.00	-0.00	-0.00	-0.00	-0.00	300.00	200.00	0.00	-0.00
87	-0.00	-0.00	-0.00	903.00	200.00	0.00	-0.00	-0.00	-0.00	-0.00	300.00	200.00	0.00	-0.00
88	-0.00	-0.00	-0.00	903.00	200.00	0.00	-0.00	-0.00	-0.00	-0.00	300.00	200.00	0.00	-0.00
89	-0.00	-0.00	-0.00	903.00	200.00	0.00	-0.00	-0.00	-0.00	-0.00	300.00	200.00	0.00	-0.00
90	-0.00	-0.00	-0.00	903.00	200.00	0.00	-0.00	-0.00	-0.00	-0.00	300.00	200.00	0.00	-0.00
91	-0.00	-0.00	-0.00	903.00	200.00	0.00	-0.00	-0.00	-0.00	-0.00	300.00	200.00	0.00	-0.00
92	-0.00	-0.00	-0.00	903.00	200.00	0.00	-0.00	-0.00	-0.00	-0.00	300.00	200.00	0.00	-0.00
93	-0.00	-0.00	-0.00	903.00	200.00	0.00	-0.00	-0.00	-0.00	-0.00	300.00	200.00	0.00	-0.00
94	-0.00	-0.00	-0.00	903.00	200.00	0.00	-0.00	-0.00	-0.00	-0.00	300.00	200.00	0.00	-0.00
95	-0.00	-0.00	-0.00	903.00	200.00	0.00	-0.00	-0.00	-0.00	-0.00	300.00	200.00	0.00	-0.00
96	-0.00	-0.00	-0.00	903.00	200.00	0.00	-0.00	-0.00	-0.00	-0.00	300.00	200.00	0.00	-0.00
97	-0.00	-0.00	-0.00	903.00	200.00	0.00	-0.00	-0.00	-0.00	-0.00	300.00	200.00	0.00	-0.00
98	0.00	0.00	0.00	903.00	200.00	0.00	0.00	-0.00	-0.00	-0.00	300.00	200.00	0.00	-0.00
99	-0.00	-0.00	-0.00	903.00	200.00	0.00	-0.00	-0.00	-0.00	-0.00	300.00	200.00	0.00	-0.00
100	-0.00	-0.00	-0.00	903.00	200.00	0.00	-0.00	-0.00	-0.00	-0.00	300.00	200.00	0.00	-0.00
101	-0.00	-0.00	-0.00	903.00	200.00	0.00	-0.00	-0.00	-0.00	-0.00	300.00	200.00	0.00	-0.00
102	-0.00	-0.00	-0.00	903.00	200.00	0.00	-0.00	-0.00	-0.00	-0.00	300.00	200.00	0.00	-0.00
103	-0.00	-0.00	-0.00	903.00	200.00	0.00	-0.00	-0.00	-0.00	-0.00	300.00	200.00	0.00	-0.00
104	-0.00	-0.00	-0.00	903.00	200.00	0.00	-0.00	-0.00	-0.00	-0.00	300.00	200.00	0.00	-0.00
105	0.00	0.00	0.00	903.00	200.00	0.00	0.00	-0.00	-0.00	-0.00	300.00	200.00	0.00	-0.00
106	-0.00	-0.00	-0.00	903.00	200.00	0.00	-0.00	-0.00	-0.00	-0.00	300.00	200.00	0.00	-0.00
107	-0.00	-0.00	-0.00	903.00	200.00	0.00	-0.00	-0.00	-0.00	-0.00	300.00	200.00	0.00	-0.00
108	-0.00	-0.00	-0.00	903.00	200.00	0.00	-0.00	-0.00	-0.00	-0.00	300.00	200.00	0.00	-0.00
109	-0.00	-0.00	-0.00	903.00	200.00	0.00	-0.00	-0.00	-0.00	-0.00	300.00	200.00	0.00	-0.00
110	-0.00	-0.00	-0.00	903.00	200.00	0.00	-0.00	-0.00	-0.00	-0.00	300.00	200.00	0.00	-0.00
111	-0.00	-0.00	-0.00	903.00	200.00	0.00	-0.00	-0.00	-0.00	-0.00	300.00	200.00	0.00	-0.00
112	0.00	0.00	0.00	903.00	200.00	0.00	0.00	-0.00	-0.00	-0.00	300.00	200.00	0.00	-0.00
113	-0.00	-0.00	-0.00	903.00	200.00	0.00	-0.00	-0.00	-0.00	-0.00	300.00	200.00	0.00	-0.00
114	-0.00	-0.00	-0.00	903.00	200.00	0.00	-0.00	-0.00	-0.00	-0.00	300.00	200.00	0.00	-0.00
115	-0.00	-0.00	-0.00	903.00	200.00	0.00	-0.00	-0.00	-0.00	-0.00	300.00	200.00	0.00	-0.00
116	-0.00	-0.00	-0.00	903.00	200.00	0.00	-0.00	-0.00	-0.00	-0.00	300.00	200.00	0.00	-0.00
117	-0.00	-0.00	-0.00	903.00	200.00	0.00	-0.00	-0.00	-0.00	-0.00	300.00	200.00	0.00	-0.00
118	-0.00	-0.00	-0.00	903.00	200.00	0.00	-0.00	-0.00	-0.00	-0.00	300.00	200.00	0.00	-0.00
119	0.00	0.00	0.00	903.00	200.00	0.00	0.00	-0.00	-0.00	-0.00	300.00	200.00	0.00	-0.00
120	-0.00	-0.00	-0.00	903.00	200.00	0.00	-0.00	-0.00	-0.00	-0.00	300.00	200.00	0.00	-0.00
121	-0.00	-0.00	-0.00	903.00	200.00	0.00	-0.00	-0.00	-0.00	-0.00	300.00	200.00	0.00	-0.00
122	-0.00	-0.00	-0.00	903.00	200.00	0.00	-0.00	-0.00	-0.00	-0.00	300.00	200.00	0.00	-0.00
123	-0.00	-0.00	-0.00	903.00	200.00	0.00	-0.00	-0.00	-0.00	-0.00	300.00	200.00	0.00	-0.00
124	-0.00	-0.00	-0.00	903.00	200.00	0.00	-0.00	-0.00	-0.00	-0.00	300.00	200.00	0.00	-0.00
125	-0.00	-0.00	-0.00	903.00	200.00	0.00	-0.00	-0.00	-0.00	-0.00	300.00	200.00	0.00	-0.00
126	-0.00	-0.00	-0.00	903.00	200.00	0.00	-0.00	-0.00	-0.00	-0.00	300.00	200.00	0.00	-0.00
127	-0.00	-0.00	-0.00	903.00	200.00	0.00	-0.00	-0.00	-0.00	-0.00	300.00	200.00	0.00	-0.00
128	-0.00	-0.00	-0.00	903.00	200.00	0.00	-0.00	-0.00	-0.00	-0.00	300.00	200.00	0.00	-0.00
129	-0.00	-0.00	-0.00	903.00	200.00	0.00	-0.00	-0.00	-0.00	-0.00	300.00	200.00	0.00	-0.00
130	-0.00	-0.00	-0.00	903.00	200.00	0.00	-0.00	-0.00	-0.00	-0.00	300.00	200.00	0.00	-0.00
131	-0.00	-0.00	-0.00	903.00	200.00	0.00	-0.00	-0.00	-0.00	-0.00	300.00	200.00	0.00	-0.00
132	-0.00	-0.00	-0.00	903.00	200.00	0.00	-0.00	-0.00	-0.00	-0.00	300.00	200.00	0.00	-0.00
133	-0.00	-0.00	-0.00	903.00	200.00	0.00	-0.00	-0.00	-0.00	-0.00	300.00	200.00	0.00	-0.00
134	0.00	0.00	0.00	903.00	200.00	0.00	0.00	-0.00	-0.00	-0.00	300.00	200.00	0.00	-0.00
135	-0.00	-0.00	-0.00	903.00	200.00	0.00	-0.00	0.00	0.00	0.00	300.00	200.00	0.00	0.00
136	-0.00	-0.00	-0.00	903.00	200.00	0.00	-0.00	-0.00	-0.00	-0.00	300.00	200.00	0.00	-0.00
137	-0.00	-0.00	-0.00	903.00	200.00	0.00	-0.00	-0.00	-0.00	-0.00	300.00	200.00	0.00	-0.00
138	-0.00	-0.00	-0.00	903.00	200.00	0.00	-0.00	-0.00	-0.00	-0.00	300.00	200.00	0.00	-0.00
139	-0.00	-0.00	-0.00	903.00	200.00	0.00	-0.00	-0.00	-0.00	-0.00	300.00	200.00	0.00	-0.00
140	-0.00	-0.00	-0.00	903.00	200.00	0.00	-0.00	-0.00	-0.00	-0.00	300.00	200.00	0.00	-0.00
141	-0.00	-0.00	-0.00	903.00	200.00	0.00	-0.00	-0.00	-0.00	-0.00	300.00	200.00	0.00	-0.00
142	-0.00	-0.00	-0.00	903.00	200.00	0.00	-0.00	-0.00	-0.00	-0.00	300.00	200.00	0.00	-0.00
143	0.00	0.00	0.00	903.00	200.00	0.00	0.00	-0.00	-0.00	-0.00	300.00	200.00	0.00	-0.00
144	-0.00	-0.00	-0.00	903.00	200.00	0.00	-0.00	-0.00	-0.00	-0.00	300.00	200.00	0.00	-0.00
145	-0.00	-0.00	-0.00	903.00	200.00	0.00	-0.00	-0.00	-0.00	-0.00	300.00	200.00	0.00	-0.00
146	-0.00	-0.00	-0.00	903.00	200.00	0.00	-0.00	-0.00	-0.00	-0.00	300.00	200.00	0.00	-0.00
147	-0.00	-0.00	-0.00	903.00	200.00	0.00	-0.00	-0.00	-0.00	-0.00	300.00	200.00	0.00	-0.00
148	-0.00	-0.00	-0.00	903.00	200.00	0.00	-0.00	-0.00	-0.00	-0.00	300.00	200.00	0.00	-0.00
149	-0.00	-0.00	-0.00	903.00	200.00	0.00	-0.00	-0.00	-0.00	-0.00	300.00	200.00	0.00	-0.00
150	-0.00	-0.00	-0.00	903.00	200.00	0.00	-0.00	-0.00	-0.00	-0.00	300.00	200.00	0.00	-0.00
151	-0.00	-0.00	-0.00	903.00	200.00	0.00	-0.00	-0.00	-0.00	-0.00	300.00	200.00	0.00	-0.00
152	-0.00	-0.00	-0.00	903.00	200.00	0.00	-0.00	-0.00	-0.00	-0.00	300.00	200.00	0.00	-0.00
153	-0.00	-0.00	-0.00	903.00	200.00	0.00	-0.00	-0.00	-0.00	-0.00	300.00	200.00	0.00	-0.00
154	-0.00	-0.00	-0.00	903.00	200.00	0.00	-0.00	-0.00	-0.00	-0.00	300.00	200.00	0.00	-0.00
155	-0.00	-0.00	-0.00	903.00	200.00	0.00	-0.00	-0.00	-0.00	-0.00	300.00	200.00	0.00	-0.00
156	-0.00	-0.00	-0.00	903.00	200.00	0.00	-0.00	-0.00	-0.00	-0.00	300.00	200.00	0.00	-0.00
157	-0.00	-0.00	-0.00	903.00	200.00	0.00	-0.00	-0.00	-0.00	-0.00	300.00	200.00	0.00	-0.00
158	0.00	0.00	0.00	903.00	200.00	0.00	0.00	-0.00	-0.00	-0.00	300.00	200.00	0.00	-0.00
159	-0.00	-0.00	-0.00	903.00	200.00	0.00	-0.00	0.00	0.00	0.00	300.00	200.00	0.00	0.00
160	-0.00	-0.00	-0.00	903.00	200.00	0.00	-0.00	-0.00	-0.00	-0.00	300.00	200.00	0.00	-0.00
161	-0.00	-0.00	-0.00	903.00	200.00	0.00	-0.00	-0.00	-0.00	-0.00	300.00	200.00	0.00	-0.00
162	-0.00	-0.00	-0.00	903.00	200.00	0.00	-0.00	-0.00	-0.00	-0.00	300.00	200.00	0.00	-0.00
163	-0.00	-0.00	-0.00	903.00	200.00	0.00	-0.00	-0.00	-0.00	-0.00	300.00	200.00	0.00	-0.00
164	-0.00	-0.00	-0.00	903.00	200.00	0.00	-0.00	-0.00	-0.00	-0.00	300.00	200.00	0.00	-0.00
165	-0.00	-0.00	-0.00	903.00	200.00	0.00	-0.00	-0.00	-0.00	-0.00	300.00	200.00	0.00	-0.00
166	-0.00	-0.00	-0.00	903.00	200.00	0.00	-0.00	-0.00	-0.00	-0.00	300.00	200.00	0.00	-0.00
167	-0.00	-0.00	-0.00	903.00	200.00	0.00	-0.00	-0.00	-0.00	-0.00	300.00	200.00	0.00	-0.00
168	-0.00	-0.00	-0.00	903.00	200.00	0.00	-0.00	-0.00	-0.00	-0.00	300.00	200.00	0.00	-0.00
169	-0.00	-0.00	-0.00	903.00	200.00	0.00	-0.00	-0.00	-0.00	-0.00	300.00	200.00	0.00	-0.00
170	-0.00	-0.00	-0.00	903.00	200.00	0.00	-0.00	-0.00	-0.00	-0.00	300.00	200.00	0.00	-0.00
171	-0.00	-0.00	-0.00	903.00	200.00	0.00	-0.00	-0.00	-0.00	-0.00	300.00	200.00	0.00	-0.00
172	-0.00	-0.00	-0.00	903.00	200.00	0.00	-0.00	-0.00	-0.00	-0.00	300.00	200.00	0.00	-0.00
173	-0.00	-0.00	-0.00	903.00	200.00	0.00	-0.00	-0.00	-0.00	-0.00	300.00	200.00	0.00	-0.00
174	-0.00	-0.00	-0.00	903.00	200.00	0.00	-0.00	-0.00	-0.00	-0.00	300.00	200.00	0.00	-0.00
175	-0.00	-0.00	-0.00	903.00	200.00	0.00	-0.00	-0.00	-0.00	-0.00	300.00	200.00	0.00	-0.00
176	-0.00	-0.00	-0.00	903.00	200.00	0.00	-0.00	-0.00	-0.00	-0.00	300.00	200.00	0.00	-0.00
177	-0.00	-0.00	-0.00	903.00	200.00	0.00	-0.00	-0.00	-0.00	-0.00	300.00	200.00	0.00	-0.00
178	-0.00	-0.00	-0.00	903.00	200.00	0.00	-0.00	-0.00	-0.00	-0.00	300.00	200.00	0.00	-0.00
179	-0.00	-0.00	-0.00	903.00	200.00	0.00	-0.00	-0.00	-0.00	-0.00	300.00	200.00	0.00	-0.00
180	-0.00	-0.00	-0.00	903.00	200.00	0.00	-0.00	-0.00	-0.00	-0.00	300.00	200.00	0.00	-0.00
181	-0.00	-0.00	-0.00	903.00	200.00	0.00	-0.00	-0.00	-0.00	-0.00	300.00	200.00	0.00	-0.00
182	-0.00	-0.00	-0.00	903.00	200.00	0.00	-0.00	-0.00	-0.00	-0.00	300.00	200.00	0.00	-0.00
183	-0.00	-0.00	-0.00	903.00	200.00	0.00	-0.00	-0.00	-0.00	-0.00	300.00	200.00	0.00	-0.00
184	-0.00	-0.00	-0.00	903.00	200.00	0.00	-0.00	-0.00	-0.00	-0.00	300.00	200.00	0.00	-0.00
185	-0.00	-0.00	-0.00	903.00	200.00	0.00	-0.00	-0.00	-0.00	-0.00	300.00	200.00	0.00	-0.00
186	-0.00	-0.00	-0.00	903.00	200.00	0.00	-0.00	-0.00	-0.00	-0.00	300.00	200.00	0.00	-0.00
187	-0.00	-0.00	-0.00	903.00	200.00	0.00	-0.00	-0.00	-0.00	-0.00	300.00	200.00	0.00	-0.00
188	-0.00	-0.00	-0.00	903.00	200.00	0.00	-0.00	-0.00	-0.00	-0.00	300.00	200.00	0.00	-0.00
189	-0.00	-0.00	-0.00	903.00	200.00	0.00	-0.00	-0.00	-0.00	-0.00	300.00	200.00	0.00	-0.00
190	-0.00	-0.00	-0.00	903.00	200.00	0.00	-0.00	-0.00	-0.00	-0.00	300.00	200.00	0.00	-0.00
191	-0.00	-0.00	-0.00	903.00	200.00	0.00	-0.00	-0.00	-0.00	-0.00	300.00	200.00	0.00	-0.00
192	-0.00	-0.00	-0.00	903.00	200.00	0.00	-0.00	-0.00	-0.00	-0.00	300.00	200.00	0.00	-0.00
193	-0.00	-0.00	-0.00	903.00	200.00	0.00	-0.00	-0.00	-0.00	-0.00	300.00	200.00	0.00	-0.00
194	-0.00	-0.00	-0.00	903.00	200.00	0.00	-0.00	-0.00	-0.00	-0.00	300.00	200.00	0.00	-0.00
195	-0.00	-0.00	-0.00	903.00	200.00	0.00	-0.00	-0.00	-0.00	-0.00	300.00	200.00	0.00	-0.00
196	-0.00	-0.00	-0.00	903.00	200.00	0.00	-0.00	-0.00	-0.00	-0.00	300.00	200.00	0.00	-0.00
197	-0.00	-0.00	-0.00	903.00	200.00	0.00	-0.00	-0.00	-0.00	-0.00	300.00	200.00	0.00	-0.00
198	0.00	0.00	0.00	903.00	200.00	0.00	0.00	-0.00	-0.00	-0.00	300.00	200.00	0.00	-0.00
199	-0.00	-0.00	-0.00	903.00	200.00	0.00	-0.00	-0.00	-0.00	-0.00	300.00	200.00	0.00	-0.00
200	0.00	0.00	0.00	903.00	200.00	0.00	0.00	-0.00	-0.00	-0.00	300.00	200.00	0.00	-0.00
201	-0.00	-0.00	-0.00	903.00	200.00	0.00	-0.00	-0.00	-0.00	-0.00	300.00	200.00	0.00	-0.00
202	-0.00	-0.00	-0.00	903.00	200.00	0.00	-0.00	-0.00	-0.00	-0.00	300.00	200.00	0.00	-0.00
203	-0.00	-0.00	-0.00	903.00	200.00	0.00	-0.00	-0.00	-0.00	-0.00	300.00	200.00	0.00	-0.00
204	0.00	0.00	0.00	903.00	200.00	0.00	0.00	-0.00	-0.00	-0.00	300.00	200.00	0.00	-0.00
205	-0.00	-0.00	-0.00	903.00	200.00	0.00	-0.00	-0.00	-0.00	-0.00	300.00	200.00	0.00	-0.00
206	-0.00	-0.00	-0.00	903.00	200.00	0.00	-0.00	-0.00	-0.00	-0.00	300.00	200.00	0.00	-0.00
207	-0.00	-0.00	-0.00	903.00	200.00	0.00	-0.00	-0.00	-0.00	-0.00	300.00	200.00	0.00	-0.00
208	-0.00	-0.00	-0.00	903.00	200.00	0.00	-0.00	-0.00	-0.00	-0.00	300.00	200.00	0.00	-0.00
209	0.00	0.00	0.00	903.00	200.00	0.00	0.00	-0.00	-0.00	-0.00	300.00	200.00	0.00	-0.00
210	0.00	0.00	0.00	903.00	200.00	0.00	0.00	-0.00	-0.00	-0.00	300.00	200.00	0.00	-0.00
211	-0.00	-0.00	-0.00	903.00	200.00	0.00	-0.00	-0.00	-0.00	-0.00	300.00	200.00	0.00	-0.00
212	0.00	0.00	0.00	903.00	200.00	0.00	0.00	-0.00	-0.00	-0.00	300.00	200.00	0.00	-0.00
213	-0.00	-0.00	-0.00	903.00	200.00	0.00	-0.00	-0.00	-0.00	-0.00	300.00	200.00	0.00	-0.00
214	-0.00	-0.00	-0.00	903.00	200.00	0.00	-0.00	-0.00	-0.00	-0.00	300.00	200.00	0.00	-0.00
215	-0.00	-0.00	-0.00	903.00	200.00	0.00	-0.00	-0.00	-0.00	-0.00	300.00	200.00	0.00	-0.00
216	0.00	0.00	0.00	903.00	200.00	0.00	0.00	-0.00	-0.00	-0.00	300.00	200.00	0.00	-0.00
217	0.00	0.00	0.00	903.00	200.00	0.00	0.00	-0.00	-0.00	-0.00	300.00	200.00	0.00	-0.00
218	-0.00	-0.00	-0.00	903.00	200.00	0.00	-0.00	-0.00	-0.00	-0.00	300.00	200.00	0.00	-0.00
219	0.00	0.00	0.00	903.00	200.00	0.00	0.00	-0.00	-0.00	-0.00	300.00	200.00	0.00	-0.00
220	-0.00	-0.00	-0.00	903.00	200.00	0.00	-0.00	-0.00	-0.00	-0.00	300.00	200.00	0.00	-0.00
221	0.00	0.00	0.00	903.00	200.00	0.00	0.00	-0.00	-0.00	-0.00	300.00	200.00	0.00	-0.00
222	-0.00	-0.00	-0.00	903.00	200.00	0.00	-0.00	-0.00	-0.00	-0.00	300.00	200.00	0.00	-0.00
223	-0.00	-0.00	-0.00	903.00	200.00	0.00	-0.00	-0.00	-0.00	-0.00	300.00	200.00	0.00	-0.00
224	-0.00	-0.00	-0.00	903.00	200.00	0.00	-0.00	-0.00	-0.00	-0.00	300.00	200.00	0.00	-0.00
225	-0.00	-0.00	-0.00	903.00	200.00	0.00	-0.00	-0.00	-0.00	-0.00	300.00	200.00	0.00	-0.00
226	0.00	0.00	0.00	903.00	200.00	0.00	0.00	-0.00	-0.00	-0.00	300.00	200.00	0.00	-0.00
227	-0.00	-0.00	-0.00	903.00	200.00	0.00	-0.00	-0.00	-0.00	-0.00	300.00	200.00	0.00	-0.00
228	0.00	0.00	0.00	903.00	200.00	0.00	0.00	-0.00	-0.00	-0.00	300.00	200.00	0.00	-0.00
229	-0.00	-0.00	-0.00	903.00	200.00	0.00	-0.00	-0.00	-0.00	-0.00	300.00	200.00	0.00	-0.00
230	-0.00	-0.00	-0.00	903.00	200.00	0.00	-0.00	-0.00	-0.00	-0.00	300.00	200.00	0.00	-0.00
231	-0.00	-0.00	-0.00	903.00	200.00	0.00	-0.00	-0.00	-0.00	-0.00	300.00	200.00	0.00	-0.00
232	-0.00	-0.00	-0.00	903.00	200.00	0.00	-0.00	-0.00	-0.00	-0.00	300.00	200.00	0.00	-0.00
233	-0.00	-0.00	-0.00	903.00	200.00	0.00	-0.00	-0.00	-0.00	-0.00	300.00	200.00	0.00	-0.00
234	0.00	0.00	0.00	903.00	200.00	0.00	0.00	-0.00	-0.00	-0.00	300.00	200.00	0.00	-0.00
235	-0.00	-0.00	-0.00	903.00	200.00	0.00	-0.00	-0.00	-0.00	-0.00	300.00	200.00	0.00	-0.00
236	-0.00	-0.00	-0.00	903.00	200.00	0.00	-0.00	-0.00	-0.00	-0.00	300.00	200.00	0.00	-0.00
237	0.00	0.00	0.00	903.00	200.00	0.00	0.00	-0.00	-0.00	-0.00	300.00	200.00	0.00	-0.00
238	-0.00	-0.00	-0.00	903.00	200.00	0.00	-0.00	-0.00	-0.00	-0.00	300.00	200.00	0.00	-0.00
239	0.00	0.00	0.00	903.00	200.00	0.00	0.00	-0.00	-0.00	-0.00	300.00	200.00	0.00	-0.00
240	-0.00	-0.00	-0.00	903.00	200.00	0.00	-0.00	-0.00	-0.00	-0.00	300.00	200.00	0.00	-0.00
241	-0.00	-0.00	-0.00	903.00	200.00	0.00	-0.00	-0.00	-0.00	-0.00	300.00	200.00	0.00	-0.00
242	-0.00	-0.00	-0.00	903.00	200.00	0.00	-0.00	-0.00	-0.00	-0.00	300.00	200.00	0.00	-0.00
243	-0.00	-0.00	-0.00	903.00	200.00	0.00	-0.00	-0.00	-0.00	-0.00	300.00	200.00	0.00	-0.00
244	-0.00	-0.00	-0.00	903.00	200.00	0.00	-0.00	-0.00	-0.00	-0.00	300.00	200.00	0.00	-0.00
245	-0.00	-0.00	-0.00	903.00	200.00	0.00	-0.00	-0.00	-0.00	-0.00	300.00	200.00	0.00	-0.00
246	-0.00	-0.00	-0.00	903.00	200.00	0.00	-0.00	-0.00	-0.00	-0.00	300.00	200.00	0.00	-0.00
247	0.00	0.00	0.00	903.00	200.00	0.00	0.00	-0.00	-0.00	-0.00	300.00	200.00	0.00	-0.00
248	0.00	0.00	0.00	903.00	200.00	0.00	0.00	-0.00	-0.00	-0.00	300.00	200.00	0.00	-0.00
249	-0.00	-0.00	-0.00	903.00	200.00	0.00	-0.00	-0.00	-0.00	-0.00	300.00	200.00	0.00	-0.00
250	-0.00	-0.00	-0.00	903.00	200.00	0.00	-0.00	-0.00	-0.00	-0.00	300.00	200.00	0.00	-0.00
251	-0.00	-0.00	-0.00	903.00	200.00	0.00	-0.00	-0.00	-0.00	-0.00	300.00	200.00	0.00	-0.00
252	-0.00	-0.00	-0.00	903.00	200.00	0.00	-0.00	-0.00	-0.00	-0.00	300.00	200.00	0.00	-0.00
253	-0.00	-0.00	-0.00	903.00	200.00	0.00	-0.00	-0.00	-0.00	-0.00	300.00	200.00	0.00	-0.00
254	-0.00	-0.00	-0.00	903.00	200.00	0.00	-0.00	-0.00	-0.00	-0.00	300.00	200.00	0.00	-0.00
255	-0.00	-0.00	-0.00	903.00	200.00	0.00	-0.00	-0.00	-0.00	-0.00	300.00	200.00	0.00	-0.00
256	-0.00	-0.00	-0.00	903.00	200.00	0.00	-0.00	-0.00	-0.00	-0.00	300.00	200.00	0.00	-0.00
257	0.00	0.00	0.00	903.00	200.00	0.00	0.00	-0.00	-0.00	-0.00	300.00	200.00	0.00	-0.00
258	0.00	0.00	0.00	903.00	200.00	0.00	0.00	-0.00	-0.00	-0.00	300.00	200.00	0.00	-0.00
259	-0.00	-0.00	-0.00	903.00	200.00	0.00	-0.00	-0.00	-0.00	-0.00	300.00	200.00	0.00	-0.00
260	-0.00	-0.00	-0.00	903.00	200.00	0.00	-0.00	-0.00	-0.00	-0.00	300.00	200.00	0.00	-0.00
261	0.00	0.00	0.00	903.00	200.00	0.00	0.00	-0.00	-0.00	-0.00	300.00	200.00	0.00	-0.00
262	-0.00	-0.00	-0.00	903.00	200.00	0.00	-0.00	-0.00	-0.00	-0.00	300.00	200.00	0.00	-0.00
263	-0.00	-0.00	-0.00	903.00	200.00	0.00	-0.00	-0.00	-0.00	-0.00	300.00	200.00	0.00	-0.00
264	-0.00	-0.00	-0.00	903.00	200.00	0.00	-0.00	-0.00	-0.00	-0.00	300.00	200.00	0.00	-0.00
265	-0.00	-0.00	-0.00	903.00	200.00	0.00	-0.00	-0.00	-0.00	-0.00	300.00	200.00	0.00	-0.00
266	-0.00	-0.00	-0.00	903.00	200.00	0.00	-0.00	-0.00	-0.00	-0.00	300.00	200.00	0.00	-0.00
267	-0.00	-0.00	-0.00	903.00	200.00	0.00	-0.00	-0.00	-0.00	-0.00	300.00	200.00	0.00	-0.00
268	-0.00	-0.00	-0.00	903.00	200.00	0.00	-0.00	-0.00	-0.00	-0.00	300.00	200.00	0.00	-0.00
269	-0.00	-0.00	-0.00	903.00	200.00	0.00	-0.00	-0.00	-0.00	-0.00	300.00	200.00	0.00	-0.00
270	-0.00	-0.00	-0.00	903.00	200.00	0.00	-0.00	-0.00	-0.00	-0.00	300.00	200.00	0.00	-0.00
271	-0.00	-0.00	-0.00	903.00	200.00	0.00	-0.00	-0.00	-0.00	-0.00	300.00	200.00	0.00	-0.00
272	-0.00	-0.00	-0.00	903.00	200.00	0.00	-0.00	-0.00	-0.00	-0.00	300.00	200.00	0.00	-0.00
273	-0.00	-0.00	-0.00	903.00	200.00	0.00	-0.00	-0.00	-0.00	-0.00	300.00	200.00	0.00	-0.00
274	0.00	0.00	0.00	903.00	200.00	0.00	0.00	-0.00	-0.00	-0.00	300.00	200.00	0.00	-0.00
275	-0.00	-0.00	-0.00	903.00	200.00	0.00	-0.00	-0.00	-0.00	-0.00	300.00	200.00	0.00	-0.00
276	-0.00	-0.00	-0.00	903.00	200.00	0.00	-0.00	-0.00	-0.00	-0.00	300.00	200.00	0.00	-0.00
277	-0.00	-0.00	-0.00	903.00	200.00	0.00	-0.00	-0.00	-0.00	-0.00	300.00	200.00	0.00	-0.00
278	-0.00	-0.00	-0.00	903.00	200.00	0.00	-0.00	-0.00	-0.00	-0.00	300.00	200.00	0.00	-0.00
279	-0.00	-0.00	-0.00	903.00	200.00	0.00	-0.00	-0.00	-0.00	-0.00	300.00	200.00	0.00	-0.00
280	-0.00	-0.00	-0.00	903.00	200.00	0.00	-0.00	-0.00	-0.00	-0.00	300.00	200.00	0.00	-0.00
281	-0.00	-0.00	-0.00	903.00	200.00	0.00	-0.00	-0.00	-0.00	-0.00	300.00	200.00	0.00	-0.00
282	0.00	0.00	0.00	903.00	200.00	0.00	0.00	-0.00	-0.00	-0.00	300.00	200.00	0.00	-0.00
283	-0.00	-0.00	-0.00	903.00	200.00	0.00	-0.00	-0.00	-0.00	-0.00	300.00	200.00	0.00	-0.00
284	-0.00	-0.00	-0.00	903.00	200.00	0.00	-0.00	-0.00	-0.00	-0.00	300.00	200.00	0.00	-0.00
285	0.00	0.00	0.00	903.00	200.00	0.00	0.00	-0.00	-0.00	-0.00	300.00	200.00	0.00	-0.00
286	0.00	0.00	0.00	903.00	200.00	0.00	0.00	-0.00	-0.00	-0.00	300.00	200.00	0.00	-0.00
287	-0.00	-0.00	-0.00	903.00	200.00	0.00	-0.00	-0.00	-0.00	-0.00	300.00	200.00	0.00	-0.00
288	-0.00	-0.00	-0.00	903.00	200.00	0.00	-0.00	-0.00	-0.00	-0.00	300.00	200.00	0.00	-0.00
289	0.00	0.00	0.00	903.00	200.00	0.00	0.00	-0.00	-0.00	-0.00	300.00	200.00	0.00	-0.00
290	-0.00	-0.00	-0.00	903.00	200.00	0.00	-0.00	-0.00	-0.00	-0.00	300.00	200.00	0.00	-0.00
291	0.00	0.00	0.00	903.00	200.00	0.00	0.00	-0.00	-0.00	-0.00	300.00	200.00	0.00	-0.00
292	-0.00	-0.00	-0.00	903.00	200.00	0.00	-0.00	-0.00	-0.00	-0.00	300.00	200.00	0.00	-0.00
293	0.00	0.00	0.00	903.00	200.00	0.00	0.00	-0.00	-0.00	-0.00	300.00	200.00	0.00	-0.00
294	-0.00	-0.00	-0.00	903.00	200.00	0.00	-0.00	-0.00	-0.00	-0.00	300.00	200.00	0.00	-0.00
295	0.00	0.00	0.00	903.00	200.00	0.00	0.00	-0.00	-0.00	-0.00	300.00	200.00	0.00	-0.00
296	-0.00	-0.00	-0.00	903.00	200.00	0.00	-0.00	-0.00	-0.00	-0.00	300.00	200.00	0.00	-0.00
297	0.00	0.00	0.00	903.00	200.00	0.00	0.00	-0.00	-0.00	-0.00	300.00	200.00	0.00	-0.00
298	-0.00	-0.00	-0.00	903.00	200.00	0.00	-0.00	-0.00	-0.00	-0.00	300.00	200.00	0.00	-0.00
299	-0.00	-0.00	-0.00	903.00	200.00	0.00	-0.00	-0.00	-0.00	-0.00	300.00	200.00	0.00	-0.00
300	-0.00	-0.00	-0.00	903.00	200.00	0.00	-0.00	-0.00	-0.00	-0.00	300.00	200.00	0.00	-0.00
301	-0.00	-0.00	-0.00	903.00	200.00	0.00	-0.00	-0.00	-0.00	-0.00	300.00	200.00	0.00	-0.00
302	-0.00	-0.00	-0.00	903.00	200.00	0.00	-0.00	-0.00	-0.00	-0.00	300.00	200.00	0.00	-0.00
303	-0.00	-0.00	-0.00	903.00	200.00	0.00	-0.00	-0.00	-0.00	-0.00	300.00	200.00	0.00	-0.00
304	-0.00	-0.00	-0.00	903.00	200.00	0.00	-0.00	-0.00	-0.00	-0.00	300.00	200.00	0.00	-0.00
305	-0.00	-0.00	-0.00	903.00	200.00	0.00	-0.00	-0.00	-0.00	-0.00	300.00	200.00	0.00	-0.00
306	-0.00	-0.00	-0.00	903.00	200.00	0.00	-0.00	-0.00	-0.00	-0.00	300.00	200.00	0.00	-0.00
307	-0.00	-0.00	-0.00	903.00	200.00	0.00	-0.00	-0.00	-0.00	-0.00	300.00	200.00	0.00	-0.00
308	-0.00	-0.00	-0.00	903.00	200.00	0.00	-0.00	0.00	0.00	0.00	300.00	200.00	0.00	0.00
309	-0.00	-0.00	-0.00	903.00	200.00	0.00	-0.00	-0.00	-0.00	-0.00	300.00	200.00	0.00	-0.00
310	-0.00	-0.00	-0.00	903.00	200.00	0.00	-0.00	-0.00	-0.00	-0.00	300.00	200.00	0.00	-0.00
311	-0.00	-0.00	-0.00	903.00	200.00	0.00	-0.00	-0.00	-0.00	-0.00	300.00	200.00	0.00	-0.00
312	-0.00	-0.00	-0.00	903.00	200.00	0.00	-0.00	-0.00	-0.00	-0.00	300.00	200.00	0.00	-0.00
313	-0.00	-0.00	-0.00	903.00	200.00	0.00	-0.00	-0.00	-0.00	-0.00	300.00	200.00	0.00	-0.00
314	-0.00	-0.00	-0.00	903.00	200.00	0.00	-0.00	-0.00	-0.00	-0.00	300.00	200.00	0.00	-0.00
315	-0.00	-0.00	-0.00	903.00	200.00	0.00	-0.00	-0.00	-0.00	-0.00	300.00	200.00	0.00	-0.00
316	-0.00	-0.00	-0.00	903.00	200.00	0.00	-0.00	-0.00	-0.00	-0.00	300.00	200.00	0.00	-0.00
317	-0.00	-0.00	-0.00	903.00	200.00	0.00	-0.00	-0.00	-0.00	-0.00	300.00	200.00	0.00	-0.00
318	-0.00	-0.00	-0.00	903.00	200.00	0.00	-0.00	-0.00	-0.00	-0.00	300.00	200.00	0.00	-0.00
319	-0.00	-0.00	-0.00	903.00	200.00	0.00	-0.00	-0.00	-0.00	-0.00	300.00	200.00	0.00	-0.00
320	-0.00	-0.00	-0.00	903.00	200.00	0.00	-0.00	-0.00	-0.00	-0.00	300.00	200.00	0.00	-0.00
321	-0.00	-0.00	-0.00	903.00	200.00	0.00	-0.00	-0.00	-0.00	-0.00	300.00	200.00	0.00	-0.00
322	-0.00	-0.00	-0.00	903.00	200.00	0.00	-0.00	-0.00	-0.00	-0.00	300.00	200.00	0.00	-0.00
323	-0.00	-0.00	-0.00	903.00	200.00	0.00	-0.00	-0.00	-0.00	-0.00	300.00	200.00	0.00	-0.00
324	-0.00	-0.00	-0.00	903.00	200.00	0.00	-0.00	-0.00	-0.00	-0.00	300.00	200.00	0.00	-0.00
325	-0.00	-0.00	-0.00	903.00	200.00	0.00	-0.00	-0.00	-0.00	-0.00	300.00	200.00	0.00	-0.00
326	-0.00	-0.00	-0.00	903.00	200.00	0.00	-0.00	-0.00	-0.00	-0.00	300.00	200.00	0.00	-0.00
327	-0.00	-0.00	-0.00	903.00	200.00	0.00	-0.00	-0.00	-0.00	-0.00	300.00	200.00	0.00	-0.00
328	-0.00	-0.00	-0.00	903.00	200.00	0.00	-0.00	-0.00	-0.00	-0.00	300.00	200.00	0.00	-0.00
329	-0.00	-0.00	-0.00	903.00	200.00	0.00	-0.00	-0.00	-0.00	-0.00	300.00	200.00	0.00	-0.00
330	-0.00	-0.00	-0.00	903.00	200.00	0.00	-0.00	-0.00	-0.00	-0.00	300.00	200.00	0.00	-0.00
331	-0.00	-0.00	-0.00	903.00	200.00	0.00	-0.00	-0.00	-0.00	-0.00	300.00	200.00	0.00	-0.00
332	-0.00	-0.00	-0.00	903.00	200.00	0.00	-0.00	-0.00	-0.00	-0.00	300.00	200.00	0.00	-0.00
333	-0.00	-0.00	-0.00	903.00	200.00	0.00	-0.00	-0.00	-0.00	-0.00	300.00	200.00	0.00	-0.00
334	-0.00	-0.00	-0.00	903.00	200.00	0.00	-0.00	-0.00	-0.00	-0.00	300.00	200.00	0.00	-0.00
335	-0.00	-0.00	-0.00	903.00	200.00	0.00	-0.00	-0.00	-0.00	-0.00	300.00	200.00	0.00	-0.00
336	-0.00	-0.00	-0.00	903.00	200.00	0.00	-0.00	-0.00	-0.00	-0.00	300.00	200.00	0.00	-0.00
337	-0.00	-0.00	-0.00	903.00	200.00	0.00	-0.00	-0.00	-0.00	-0.00	300.00	200.00	0.00	-0.00
338	-0.00	-0.00	-0.00	903.00	200.00	0.00	-0.00	-0.00	-0.00	-0.00	300.00	200.00	0.00	-0.00
339	-0.00	-0.00	-0.00	903.00	200.00	0.00	-0.00	-0.00	-0.00	-0.00	300.00	200.00	0.00	-0.00
340	-0.00	-0.00	-0.00	903.00	200.00	0.00	-0.00	-0.00	-0.00	-0.00	300.00	200.00	0.00	-0.00
341	-0.00	-0.00	-0.00	903.00	200.00	0.00	-0.00	-0.00	-0.00	-0.00	300.00	200.00	0.00	-0.00
342	-0.00	-0.00	-0.00	903.00	200.00	0.00	-0.00	-0.00	-0.00	-0.00	300.00	200.00	0.00	-0.00
343	-0.00	-0.00	-0.00	903.00	200.00	0.00	-0.00	-0.00	-0.00	-0.00	300.00	200.00	0.00	-0.00
344	-0.00	-0.00	-0.00	903.00	200.00	0.00	-0.00	-0.00	-0.00	-0.00	300.00	200.00	0.00	-0.00
345	-0.00	-0.00	-0.00	903.00	200.00	0.00	-0.00	-0.00	-0.00	-0.00	300.00	200.00	0.00	-0.00
346	-0.00	-0.00	-0.00	903.00	200.00	0.00	-0.00	-0.00	-0.00	-0.00	300.00	200.00	0.00	-0.00
347	-0.00	-0.00	-0.00	903.00	200.00	0.00	-0.00	-0.00	-0.00	-0.00	300.00	200.00	0.00	-0.00
348	-0.00	-0.00	-0.00	903.00	200.00	0.00	-0.00	-0.00	-0.00	-0.00	300.00	200.00	0.00	-0.00
349	-0.00	-0.00	-0.00	903.00	200.00	0.00	-0.00	-0.00	-0.00	-0.00	300.00	200.00	0.00	-0.00
350	-0.00	-0.00	-0.00	903.00	200.00	0.00	-0.00	-0.00	-0.00	-0.00	300.00	200.00	0.00	-0.00
351	-0.00	-0.00	-0.00	903.00	200.00	0.00	-0.00	-0.00	-0.00	-0.00	300.00	200.00	0.00	-0.00
352	-0.00	-0.00	-0.00	903.00	200.00	0.00	-0.00	-0.00	-0.00	-0.00	300.00	200.00	0.00	-0.00
353	-0.00	-0.00	-0.00	903.00	200.00	0.00	-0.00	-0.00	-0.00	-0.00	300.00	200.00	0.00	-0.00
354	-0.00	-0.00	-0.00	903.00	200.00	0.00	-0.00	-0.00	-0.00	-0.00	300.00	200.00	0.00	-0.00
355	-0.00	-0.00	-0.00	903.00	200.00	0.00	-0.00	-0.00	-0.00	-0.00	300.00	200.00	0.00	-0.00
356	-0.00	-0.00	-0.00	903.00	200.00	0.00	-0.00	-0.00	-0.00	-0.00	300.00	200.00	0.00	-0.00
357	-0.00	-0.00	-0.00	903.00	200.00	0.00	-0.00	-0.00	-0.00	-0.00	300.00	200.00	0.00	-0.00
358	-0.00	-0.00	-0.00	903.00	200.00	0.00	-0.00	-0.00	-0.00	-0.00	300.00	200.00	0.00	-0.00
359	-0.00	-0.00	-0.00	903.00	200.00	0.00	-0.00	-0.00	-0.00	-0.00	300.00	200.00	0.00	-0.00
360	-0.00	-0.00	-0.00	903.00	200.00	0.00	-0.00	-0.00	-0.00	-0.00	300.00	200.00	0.00	-0.00
361	-0.00	-0.00	-0.00	903.00	200.00	0.00	-0.00	-0.00	-0.00	-0.00	300.00	200.00	0.00	-0.00
362	-0.00	-0.00	-0.00	903.00	200.00	0.00	-0.00	-0.00	-0.00	-0.00	300.00	200.00	0.00	-0.00
363	-0.00	-0.00	-0.00	903.00	200.00	0.00	-0.00	-0.00	-0.00	-0.00	300.00	200.00	0.00	-0.00
364	-0.00	-0.00	-0.00	903.00	200.00	0.00	-0.00	-0.00	-0.00	-0.00	300.00	200.00	0.00	-0.00
365	-0.00	-0.00	-0.00	903.00	200.00	0.00	-0.00	-0.00	-0.00	-0.00	300.00	200.00	0.00	-0.00
366	-0.00	-0.00	-0.00	903.00	200.00	0.00	-0.00	-0.00	-0.00	-0.00	300.00	200.00	0.00	-0.00
367	-0.00	-0.00	-0.00	903.00	200.00	0.00	-0.00	-0.00	-0.00	-0.00	300.00	200.00	0.00	-0.00
368	-0.00	-0.00	-0.00	903.00	200.00	0.00	-0.00	-0.00	-0.00	-0.00	300.00	200.00	0.00	-0.00
369	-0.00	-0.00	-0.00	903.00	200.00	0.00	-0.00	-0.00	-0.00	-0.00	300.00	200.00	0.00	-0.00
370	-0.00	-0.00	-0.00	903.00	200.00	0.00	-0.00	-0.00	-0.00	-0.00	300.00	200.00	0.00	-0.00
371	-0.00	-0.00	-0.00	903.00	200.00	0.00	-0.00	-0.00	-0.00	-0.00	300.00	200.00	0.00	-0.00
372	-0.00	-0.00	-0.00	903.00	200.00	0.00	-0.00	-0.00	-0.00	-0.00	300.00	200.00	0.00	-0.00
373	-0.00	-0.00	-0.00	903.00	200.00	0.00	-0.00	-0.00	-0.00	-0.00	300.00	200.00	0.00	-0.00
374	-0.00	-0.00	-0.00	903.00	200.00	0.00	-0.00	-0.00	-0.00	-0.00	300.00	200.00	0.00	-0.00
375	-0.00	-0.00	-0.00	903.00	200.00	0.00	-0.00	-0.00	-0.00	-0.00	300.00	200.00	0.00	-0.00
376	-0.00	-0.00	-0.00	903.00	200.00	0.00	-0.00	-0.00	-0.00	-0.00	300.00	200.00	0.00	-0.00
377	-0.00	-0.00	-0.00	903.00	200.00	0.00	-0.00	-0.00	-0.00	-0.00	300.00	200.00	0.00	-0.00
378	-0.00	-0.00	-0.00	903.00	200.00	0.00	-0.00	-0.00	-0.00	-0.00	300.00	200.00	0.00	-0.00
379	-0.00	-0.00	-0.00	903.00	200.00	0.00	-0.00	-0.00	-0.00	-0.00	300.00	200.00	0.00	-0.00
380	-0.00	-0.00	-0.00	903.00	200.00	0.00	-0.00	-0.00	-0.00	-0.00	300.00	200.00	0.00	-0.00
381	-0.00	-0.00	-0.00	903.00	200.00	0.00	-0.00	-0.00	-0.00	-0.00	300.00	200.00	0.00	-0.00
382	-0.00	-0.00	-0.00	903.00	200.00	0.00	-0.00	-0.00	-0.00	-0.00	300.00	200.00	0.00	-0.00
383	-0.00	-0.00	-0.00	903.00	200.00	0.00	-0.00	-0.00	-0.00	-0.00	300.00	200.00	0.00	-0.00
384	-0.00	-0.00	-0.00	903.00	200.00	0.00	-0.00	-0.00	-0.00	-0.00	300.00	200.00	0.00	-0.00
385	-0.00	-0.00	-0.00	903.00	200.00	0.00	-0.00	-0.00	-0.00	-0.00	300.00	200.00	0.00	-0.00
386	-0.00	-0.00	-0.00	903.00	200.00	0.00	-0.00	-0.00	-0.00	-0.00	300.00	200.00	0.00	-0.00
387	-0.00	-0.00	-0.00	903.00	200.00	0.00	-0.00	-0.00	-0.00	-0.00	300.00	200.00	0.00	-0.00
388	-0.00	-0.00	-0.00	903.00	200.00	0.00	-0.00	-0.00	-0.00	-0.00	300.00	200.00	0.00	-0.00
389	-0.00	-0.00	-0.00	903.00	200.00	0.00	-0.00	-0.00	-0.00	-0.00	300.00	200.00	0.00	-0.00
390	-0.00	-0.00	-0.00	903.00	200.00	0.00	-0.00	-0.00	-0.00	-0.00	300.00	200.00	0.00	-0.00
391	-0.00	-0.00	-0.00	903.00	200.00	0.00	-0.00	-0.00	-0.00	-0.00	300.00	200.00	0.00	-0.00
392	-0.00	-0.00	-0.00	903.00	200.00	0.00	-0.00	-0.00	-0.00	-0.00	300.00	200.00	0.00	-0.00
393	-0.00	-0.00	-0.00	903.00	200.00	0.00	-0.00	-0.00	-0.00	-0.00	300.00	200.00	0.00	-0.00
394	-0.00	-0.00	-0.00	903.00	200.00	0.00	-0.00	-0.00	-0.00	-0.00	300.00	200.00	0.00	-0.00
395	-0.00	-0.00	-0.00	903.00	200.00	0.00	-0.00	-0.00	-0.00	-0.00	300.00	200.00	0.00	-0.00
396	-0.00	-0.00	-0.00	903.00	200.00	0.00	-0.00	-0.00	-0.00	-0.00	300.00	200.00	0.00	-0.00
397	-0.00	-0.00	-0.00	903.00	200.00	0.00	-0.00	-0.00	-0.00	-0.00	300.00	200.00	0.00	-0.00
398	-0.00	-0.00	-0.00	903.00	200.00	0.00	-0.00	-0.00	-0.00	-0.00	300.00	200.00	0.00	-0.00
399	-0.00	-0.00	-0.00	903.00	200.00	0.00	-0.00	-0.00	-0.00	-0.00	300.00	200.00	0.00	-0.00
400	-0.00	-0.00	-0.00	903.00	200.00	0.00	-0.00	-0.00	-0.00	-0.00	300.00	200.00	0.00	-0.00
401	-0.00	-0.00	-0.00	903.00	200.00	0.00	-0.00	-0.00	-0.00	-0.00	300.00	200.00	0.00	-0.00
402	-0.00	-0.00	-0.00	903.00	200.00	0.00	-0.00	-0.00	-0.00	-0.00	300.00	200.00	0.00	-0.00
403	-0.00	-0.00	-0.00	903.00	200.00	0.00	-0.00	-0.00	-0.00	-0.00	300.00	200.00	0.00	-0.00
404	-0.00	-0.00	-0.00	903.00	200.00	0.00	-0.00	-0.00	-0.00	-0.00	300.00	200.00	0.00	-0.00
405	-0.00	-0.00	-0.00	903.00	200.00	0.00	-0.00	-0.00	-0.00	-0.00	300.00	200.00	0.00	-0.00
406	-0.00	-0.00	-0.00	903.00	200.00	0.00	-0.00	-0.00	-0.00	-0.00	300.00	200.00	0.00	-0.00
407	-0.00	-0.00	-0.00	903.00	200.00	0.00	-0.00	-0.00	-0.00	-0.00	300.00	200.00	0.00	-0.00
408	-0.00	-0.00	-0.00	903.00	200.00	0.00	-0.00	-0.00	-0.00	-0.00	300.00	200.00	0.00	-0.00
409	-0.00	-0.00	-0.00	903.00	200.00	0.00	-0.00	-0.00	-0.00	-0.00	300.00	200.00	0.00	-0.00
410	-0.00	-0.00	-0.00	903.00	200.00	0.00	-0.00	-0.00	-0.00	-0.00	300.00	200.00	0.00	-0.00
411	-0.00	-0.00	-0.00	903.00	200.00	0.00	-0.00	-0.00	-0.00	-0.00	300.00	200.00	0.00	-0.00
412	-0.00	-0.00	-0.00	903.00	200.00	0.00	-0.00	-0.00	-0.00	-0.00	300.00	200.00	0.00	-0.00
413	-0.00	-0.00	-0.00	903.00	200.00	0.00	-0.00	-0.00	-0.00	-0.00	300.00	200.00	0.00	-0.00
414	60.42	-9.31	253.60	1102.28	159.45	0.00	-23964.42	-0.00	-0.00	-0.00	300.00	200.00	0.00	-0.00
415	68.05	-33.26	235.90	1102.68	162.23	0.00	-20991.23	-0.00	-0.00	-0.00	300.00	200.00	0.00	-0.00
416	84.61	-31.36	231.78	1099.91	163.00	0.00	-20462.23	-0.00	-0.00	-0.00	300.00	200.00	0.00	-0.00
417	114.06	-24.19	261.23	1095.06	156.89	0.00	-19749.75	-0.00	-0.00	-0.00	300.00	200.00	0.00	-0.00
418	136.49	-14.27	280.76	1090.01	154.24	0.00	-18890.01	-0.00	-0.00	-0.00	300.00	200.00	0.00	-0.00
419	135.65	-15.49	290.83	1086.84	151.21	0.00	-17802.04	-0.00	-0.00	-0.00	300.00	200.00	0.00	-0.00
420	110.32	-18.62	312.65	1082.50	146.02	0.00	-17673.72	-0.00	-0.00	-0.00	300.00	200.00	0.00	-0.00
421	99.26	-15.41	342.41	1074.79	139.93	0.00	-16819.07	-0.00	-0.00	-0.00	300.00	200.00	0.00	-0.00
422	113.07	2.59	356.60	1063.33	129.82	0.00	-16521.56	-0.00	-0.00	-0.00	300.00	200.00	0.00	-0.00
423	126.11	6.33	369.87	1056.71	127.23	0.00	-13813.08	-0.00	-0.00	-0.00	300.00	200.00	0.00	-0.00
424	113.91	16.25	379.64	1051.91	121.70	0.00	-11475.72	-0.00	-0.00	-0.00	300.00	200.00	0.00	-0.00
425	106.20	19.68	380.10	1049.69	118.91	0.00	-10171.93	-0.00	-0.00	-0.00	300.00	200.00	0.00	-0.00
426	94.91	24.26	369.72	1045.14	114.49	0.00	-7810.90	-0.00	-0.00	-0.00	300.00	200.00	0.00	-0.00
427	87.13	25.86	366.52	1042.38	113.74	0.00	-5490.24	-0.00	-0.00	-0.00	300.00	200.00	0.00	-0.00
428	78.28	29.22	364.69	1037.56	109.12	0.00	-2439.75	-0.00	-0.00	-0.00	300.00	200.00	0.00	-0.00
429	74.46	33.87	370.48	1033.35	104.94	0.00	-141.41	-0.00	-0.00	-0.00	300.00	200.00	0.00	-0.00
430	73.62	35.78	382.69	1030.27	101.75	0.00	1121.68	-0.00	-0.00	-0.00	300.00	200.00	0.00	-0.00
431	74.92	35.55	402.07	1029.38	101.25	0.00	1269.44	-0.00	-0.00	-0.00	300.00	200.00	0.00	-0.00
432	77.36	32.96	429.23	1028.84	101.32	0.00	1058.12	-0.00	-0.00	-0.00	300.00	200.00	0.00	-0.00
433	79.96	30.06	457.31	1028.63	101.10	0.00	767.32	-0.00	-0.00	-0.00	300.00	200.00	0.00	-0.00
434	82.86	28.08	484.01	1028.03	101.32	0.00	444.52	-0.00	-0.00	-0.00	300.00	200.00	0.00	-0.00
435	86.82	26.86	511.93	1027.38	100.98	0.00	-12.43	-0.00	-0.00	-0.00	300.00	200.00	0.00	-0.00
436	89.11	26.63	537.87	1026.66	100.82	0.00	-274.37	-0.00	-0.00	-0.00	300.00	200.00	0.00	-0.00
437	90.56	27.39	560.30	1026.37	100.54	0.00	-506.74	-0.00	-0.00	-0.00	300.00	200.00	0.00	-0.00
438	90.56	28.92	580.90	1025.77	100.18	0.00	-687.64	-0.00	-0.00	-0.00	300.00	200.00	0.00	-0.00
439	90.64	31.05	596.92	1025.39	99.69	0.00	-898.61	-0.00	-0.00	-0.00	300.00	200.00	0.00	-0.00
440	89.95	34.03	610.50	1024.84	99.48	0.00	-943.11	-0.00	-0.00	-0.00	300.00	200.00	0.00	-0.00
441	89.34	37.08	620.88	1024.58	98.84	0.00	-1208.45	-0.00	-0.00	-0.00	300.00	200.00	0.00	-0.00
442	88.42	39.52	628.66	1023.80	98.25	0.00	-1365.69	-0.00	-0.00	-0.00	300.00	200.00	0.00	-0.00
443	86.82	40.82	635.07	1023.37	97.65	0.00	-1280.22	-0.00	-0.00	-0.00	300.00	200.00	0.00	-0.00
444	84.23	41.35	638.89	1022.66	96.73	0.00	-1126.55	-0.00	-0.00	-0.00	300.00	200.00	0.00	-0.00
445	81.18	41.05	639.65	1021.87	95.94	0.00	-1103.71	-0.00	-0.00	-0.00	300.00	200.00	0.00	-0.00
446	77.36	38.99	642.85	1021.78	96.42	0.00	-948.22	-0.00	-0.00	-0.00	300.00	200.00	0.00	-0.00
447	74.01	37.38	640.87	1021.21	95.90	0.00	-1022.14	-0.00	-0.00	-0.00	300.00	200.00	0.00	-0.00
448	70.19	34.48	638.73	1020.89	95.99	0.00	-997.92	-0.00	-0.00	-0.00	300.00	200.00	0.00	-0.00
449	67.06	32.35	635.07	1020.35	95.92	0.00	-1094.49	-0.00	-0.00	-0.00	300.00	200.00	0.00	-0.00
450	63.55	30.06	629.73	1019.89	95.81	0.00	-1254.73	-0.00	-0.00	-0.00	300.00	200.00	0.00	-0.00
451	60.42	27.85	624.69	1019.37	95.80	0.00	-1274.17	-0.00	-0.00	-0.00	300.00	200.00	0.00	-0.00
452	57.83	26.09	619.51	1018.49	95.57	0.00	-1362.54	-0.00	-0.00	-0.00	300.00	200.00	0.00	-0.00
453	54.93	24.72	612.95	1017.86	95.54	0.00	-1481.90	-0.00	-0.00	-0.00	300.00	200.00	0.00	-0.00
454	52.19	23.65	606.69	1017.24	95.32	0.00	-1503.97	-0.00	-0.00	-0.00	300.00	200.00	0.00	-0.00
455	50.28	22.74	601.50	1016.62	94.93	0.00	-1754.99	-0.00	-0.00	-0.00	300.00	200.00	0.00	-0.00
456	48.22	22.35	596.92	1015.96	94.84	0.00	-1828.06	-0.00	-0.00	-0.00	300.00	200.00	0.00	-0.00
457	46.46	21.97	594.18	1015.02	94.56	0.00	-1981.88	-0.00	-0.00	-0.00	300.00	200.00	0.00	-0.00
458	45.17	21.97	592.35	1014.13	94.23	0.00	-2160.71	-0.00	-0.00	-0.00	300.00	200.00	0.00	-0.00
459	43.41	21.67	592.04	1013.10	94.12	0.00	-2221.14	-0.00	-0.00	-0.00	300.00	200.00	0.00	-0.00
460	42.11	21.59	592.50	1012.48	93.79	0.00	-2419.13	-0.00	-0.00	-0.00	300.00	200.00	0.00	-0.00
461	41.05	21.51	594.64	1011.78	93.51	0.00	-2660.19	-0.00	-0.00	-0.00	300.00	200.00	0.00	-0.00
462	39.90	21.06	598.60	1010.90	93.35	0.00	-2842.75	-0.00	-0.00	-0.00	300.00	200.00	0.00	-0.00
463	38.68	21.29	602.72	1010.54	93.22	0.00	-2986.51	-0.00	-0.00	-0.00	300.00	200.00	0.00	-0.00
464	37.61	21.82	606.69	1009.84	92.81	0.00	-3250.33	-0.00	-0.00	-0.00	300.00	200.00	0.00	-0.00
465	35.93	22.66	610.66	1008.92	92.60	0.00	-3375.44	-0.00	-0.00	-0.00	300.00	200.00	0.00	-0.00
466	33.72	22.96	613.10	1008.20	92.43	0.00	-3571.31	-0.00	-0.00	-0.00	300.00	200.00	0.00	-0.00
467	31.66	22.96	614.93	1007.14	91.96	0.00	-3637.98	-0.00	-0.00	-0.00	300.00	200.00	0.00	-0.00
468	29.14	22.81	616.46	1006.59	91.68	0.00	-3711.71	-0.00	-0.00	-0.00	300.00	200.00	0.00	-0.00
469	26.47	22.20	619.05	1005.79	91.69	0.00	-3821.79	-0.00	-0.00	-0.00	300.00	200.00	0.00	-0.00
470	24.11	22.05	621.03	1005.09	91.45	0.00	-4021.11	-0.00	-0.00	-0.00	300.00	200.00	0.00	-0.00
471	21.36	21.74	623.17	1004.59	91.43	0.00	-4139.19	-0.00	-0.00	-0.00	300.00	200.00	0.00	-0.00
472	18.84	21.36	624.85	1004.10	91.18	0.00	-4256.07	-0.00	-0.00	-0.00	300.00	200.00	0.00	-0.00
473	16.25	21.97	625.92	1003.63	91.18	0.00	-4391.65	-0.00	-0.00	-0.00	300.00	200.00	0.00	-0.00
474	13.50	22.28	627.29	1002.98	90.98	0.00	-4523.49	-0.00	-0.00	-0.00	300.00	200.00	0.00	-0.00
475	10.76	22.58	629.43	1002.27	90.86	0.00	-4560.35	-0.00	-0.00	-0.00	300.00	200.00	0.00	-0.00
476	9.00	23.04	630.95	1001.23	90.54	0.00	-4690.75	-0.00	-0.00	-0.00	300.00	200.00	0.00	-0.00
477	6.41	23.27	633.09	1000.11	90.38	0.00	-4770.33	-0.00	-0.00	-0.00	300.00	200.00	0.00	-0.00
478	4.43	23.65	634.16	999.15	89.99	0.00	-4820.79	-0.00	-0.00	-0.00	300.00	200.00	0.00	-0.00
479	3.66	23.96	634.92	997.81	89.88	0.00	-4986.24	-0.00	-0.00	-0.00	300.00	200.00	0.00	-0.00
480	3.28	24.26	635.22	996.39	89.41	0.00	-5237.95	-0.00	-0.00	-0.00	300.00	200.00	0.00	-0.00
481	1.75	24.34	635.53	995.34	89.36	0.00	-5394.09	-0.00	-0.00	-0.00	300.00	200.00	0.00	-0.00
482	0.53	24.41	634.46	994.20	89.23	0.00	-5375.57	-0.00	-0.00	-0.00	300.00	200.00	0.00	-0.00
483	-1.07	24.72	634.00	992.89	89.05	0.00	-5468.11	-0.00	-0.00	-0.00	300.00	200.00	0.00	-0.00
484	-3.43	24.72	632.48	991.59	88.78	0.00	-5401.45	-0.00	-0.00	-0.00	300.00	200.00	0.00	-0.00
485	-5.34	24.41	631.26	990.38	88.57	0.00	-5429.23	-0.00	-0.00	-0.00	300.00	200.00	0.00	-0.00
486	-7.02	24.19	628.66	989.07	88.25	0.00	-5531.52	-0.00	-0.00	-0.00	300.00	200.00	0.00	-0.00
487	-8.09	24.19	625.76	987.42	87.98	0.00	-5644.71	-0.00	-0.00	-0.00	300.00	200.00	0.00	-0.00
488	-9.16	24.19	622.41	985.81	87.82	0.00	-5713.66	-0.00	-0.00	-0.00	300.00	200.00	0.00	-0.00
489	-10.45	23.88	619.05	983.82	87.65	0.00	-5676.72	-0.00	-0.00	-0.00	300.00	200.00	0.00	-0.00
490	-11.52	23.42	615.39	982.15	87.38	0.00	-5637.54	-0.00	-0.00	-0.00	300.00	200.00	0.00	-0.00
491	-12.59	23.12	610.96	980.32	86.86	0.00	-5627.53	-0.00	-0.00	-0.00	300.00	200.00	0.00	-0.00
492	-13.81	22.89	607.76	977.94	86.62	0.00	-5619.88	-0.00	-0.00	-0.00	300.00	200.00	0.00	-0.00
493	-15.11	22.43	604.55	976.14	86.32	0.00	-5622.56	-0.00	-0.00	-0.00	300.00	200.00	0.00	-0.00
494	-16.56	22.43	601.65	974.29	86.08	0.00	-5595.26	-0.00	-0.00	-0.00	300.00	200.00	0.00	-0.00
495	-18.16	22.74	599.52	972.41	85.82	0.00	-5593.05	-0.00	-0.00	-0.00	300.00	200.00	0.00	-0.00
496	-19.76	23.19	598.30	970.64	85.69	0.00	-5535.55	-0.00	-0.00	-0.00	300.00	200.00	0.00	-0.00
497	-21.21	23.65	596.77	968.66	85.30	0.00	-5483.07	-0.00	-0.00	-0.00	300.00	200.00	0.00	-0.00
498	-22.96	24.26	596.01	966.90	85.05	0.00	-5456.57	-0.00	-0.00	-0.00	300.00	200.00	0.00	-0.00
499	-24.49	24.95	594.94	965.02	84.79	0.00	-5409.02	-0.00	-0.00	-0.00	300.00	200.00	0.00	-0.00
500	-26.25	25.18	594.18	962.71	84.39	0.00	-5404.07	-0.00	-0.00	-0.00	300.00	200.00	0.00	-0.00
501	-28.15	25.86	594.79	960.41	83.94	0.00	-5267.14	-0.00	-0.00	-0.00	300.00	200.00	0.00	-0.00
502	-29.68	26.55	596.01	957.99	83.56	0.00	-5214.20	-0.00	-0.00	-0.00	300.00	200.00	0.00	-0.00
503	-31.05	27.08	596.92	955.53	83.23	0.00	-5098.22	-0.00	-0.00	-0.00	300.00	200.00	0.00	-0.00
504	-32.50	28.00	599.37	953.03	82.84	0.00	-5008.67	-0.00	-0.00	-0.00	300.00	200.00	0.00	-0.00
505	-33.80	28.76	600.89	950.38	82.07	0.00	-4953.15	-0.00	-0.00	-0.00	300.00	200.00	0.00	-0.00
506	-35.17	29.53	603.49	947.60	81.62	0.00	-4843.66	-0.00	-0.00	-0.00	300.00	200.00	0.00	-0.00
507	-36.32	29.83	606.84	944.71	81.27	0.00	-4783.15	-0.00	-0.00	-0.00	300.00	200.00	0.00	-0.00
508	-37.69	30.52	609.74	942.04	80.98	0.00	-4624.96	-0.00	-0.00	-0.00	300.00	200.00	0.00	-0.00
509	-39.06	31.05	613.10	939.59	80.54	0.00	-4571.95	-0.00	-0.00	-0.00	300.00	200.00	0.00	-0.00
510	-41.35	31.66	617.07	936.83	80.17	0.00	-4470.04	-0.00	-0.00	-0.00	300.00	200.00	0.00	-0.00
511	-43.72	31.74	620.27	934.81	79.80	0.00	-4315.14	-0.00	-0.00	-0.00	300.00	200.00	0.00	-0.00
512	-45.85	32.42	623.93	932.64	79.33	0.00	-4171.56	-0.00	-0.00	-0.00	300.00	200.00	0.00	-0.00
513	-48.98	32.96	628.20	930.40	79.09	0.00	-4067.22	-0.00	-0.00	-0.00	300.00	200.00	0.00	-0.00
514	-51.96	33.49	632.02	928.57	78.71	0.00	-3938.51	-0.00	-0.00	-0.00	300.00	200.00	0.00	-0.00
515	-55.47	34.33	636.14	927.11	78.58	0.00	-3774.69	-0.00	-0.00	-0.00	300.00	200.00	0.00	-0.00
516	-59.43	35.40	639.34	925.70	78.14	0.00	-3654.57	-0.00	-0.00	-0.00	300.00	200.00	0.00	-0.00
517	-63.48	36.16	641.78	924.33	77.79	0.00	-3519.68	-0.00	-0.00	-0.00	300.00	200.00	0.00	-0.00
518	-67.44	37.08	643.92	923.33	77.68	0.00	-3398.77	-0.00	-0.00	-0.00	300.00	200.00	0.00	-0.00
519	-72.02	38.15	644.84	922.17	77.43	0.00	-3347.26	-0.00	-0.00	-0.00	300.00	200.00	0.00	-0.00
520	-76.22	39.06	644.84	921.24	77.19	0.00	-3208.36	-0.00	-0.00	-0.00	300.00	200.00	0.00	-0.00
521	-80.34	39.98	644.23	920.20	77.07	0.00	-3148.49	-0.00	-0.00	-0.00	300.00	200.00	0.00	-0.00
522	-84.92	40.44	642.09	919.25	77.09	0.00	-3083.62	-0.00	-0.00	-0.00	300.00	200.00	0.00	-0.00
523	-89.11	40.74	638.12	918.35	77.00	0.00	-3054.03	1.83	3.81	28.53	460.43	225.67	0.00	-130.11
524	-92.54	40.66	632.78	917.61	77.02	0.00	-3106.19	-7.32	-2.90	249.18	479.85	242.01	0.00	419.74
525	-95.67	40.89	623.32	916.00	76.87	0.00	-2895.97	6.87	8.16	216.37	473.48	238.50	0.00	519.00
526	-96.59	39.67	609.74	914.94	77.03	0.00	-2969.62	22.89	12.74	220.64	480.08	242.05	0.00	407.43
527	-98.11	37.23	592.80	913.50	77.27	0.00	-2906.51	46.62	15.18	259.25	469.86	238.73	0.00	-178.52
528	-97.66	34.79	573.58	911.70	77.52	0.00	-2921.54	47.15	9.92	267.49	472.68	241.41	0.00	194.28
529	-96.28	31.66	551.45	910.30	77.92	0.00	-3125.43	34.03	10.76	266.11	468.92	241.40	0.00	-110.93
530	-94.45	28.61	527.19	908.38	77.97	0.00	-3116.65	22.96	8.16	265.20	465.19	242.00	0.00	-292.41
531	-91.02	25.33	499.11	906.76	78.51	0.00	-3250.78	26.93	3.28	272.67	458.31	244.88	0.00	-455.08
532	-87.05	22.43	471.19	904.85	78.89	0.00	-3391.39	48.29	-9.23	309.45	446.45	246.55	0.00	-725.90
533	-82.40	20.22	441.74	903.31	78.96	0.00	-3354.13	82.09	-16.40	348.36	438.50	247.74	0.00	-629.37
534	-76.37	17.78	408.63	901.54	79.16	0.00	-3357.19	96.44	-23.27	373.23	431.73	248.24	0.00	-453.63
535	-69.66	15.26	374.91	899.34	79.28	0.00	-3345.75	93.00	-27.62	396.12	428.16	248.38	0.00	-1047.42
536	-62.71	12.44	339.66	897.47	79.34	0.00	-3350.28	86.82	-28.99	395.36	425.05	248.01	0.00	-1887.79
537	-53.94	9.46	300.14	894.61	79.31	0.00	-3366.93	83.77	-31.36	387.73	421.72	247.78	0.00	-2320.33
538	-45.24	6.41	259.55	892.07	78.78	0.00	-3371.91	82.78	-35.17	385.89	418.39	247.69	0.00	-2508.81
539	-36.09	4.04	220.95	888.08	78.31	0.00	-3421.96	83.54	-35.63	392.61	415.66	247.34	0.00	-2544.46
540	-25.71	2.52	178.53	883.77	77.09	0.00	-3429.11	83.62	-31.43	406.80	413.77	246.81	0.00	-2557.59
541	-14.80	1.98	139.62	876.77	73.88	0.00	-3482.87	83.47	-25.94	428.47	412.29	246.15	0.00	-2527.64
542	-4.12	2.52	107.42	866.78	70.17	0.00	-3562.46	84.99	-21.51	455.63	411.62	245.75	0.00	-2362.13
543	4.81	3.20	80.87	856.02	66.04	0.00	-3629.03	86.90	-18.69	481.57	410.36	245.18	0.00	-2387.79
544	11.22	4.58	63.48	843.87	61.54	0.00	-3685.44	88.35	-17.55	504.15	409.23	245.16	0.00	-2310.53
545	14.27	4.73	51.27	836.04	53.57	0.00	-3809.38	88.27	-18.62	521.09	408.32	245.27	0.00	-2204.32
546	15.95	4.35	39.52	823.08	46.33	0.00	-4071.12	87.13	-20.37	532.07	407.63	245.31	0.00	-2213.89
547	16.10	3.74	29.45	805.07	33.16	0.00	-4196.52	86.59	-23.73	541.99	406.42	245.72	0.00	-2259.12
548	16.63	3.97	21.67	786.80	8.45	0.00	-4624.60	87.13	-28.08	553.59	405.68	246.09	0.00	-2333.09
549	-0.00	-0.00	-0.00	903.00	200.00	0.00	-0.00	87.59	-32.50	564.88	404.78	246.57	0.00	-2449.15
550	-0.00	-0.00	-0.00	903.00	200.00	0.00	-0.00	87.74	-36.54	576.78	404.05	247.14	0.00	-2567.06
551	-0.00	-0.00	-0.00	903.00	200.00	0.00	-0.00	86.98	-38.99	588.23	403.89	247.42	0.00	-2514.20
552	-0.00	-0.00	-0.00	903.00	200.00	0.00	-0.00	86.21	-38.83	599.98	403.69	247.30	0.00	-2515.35
553	14.72	2.06	-5.95	1133.77	384.62	0.00	91.55	84.53	-36.93	612.34	403.99	247.20	0.00	-2401.46
554	14.65	2.44	-5.80	1155.63	394.74	0.00	107.21	82.32	-34.26	623.47	404.26	247.23	0.00	-2221.83
555	14.72	2.06	-5.80	1163.53	400.00	0.00	279.68	79.12	-31.43	632.32	404.68	247.10	0.00	-2046.52
556	14.72	2.21	-5.95	1133.77	389.74	0.00	131.85	75.68	-28.61	637.82	404.93	247.03	0.00	-1884.06
557	14.65	2.14	-6.26	1137.15	375.61	0.00	-10.61	71.95	-26.40	642.09	405.01	246.82	0.00	-1710.35
558	14.72	2.21	-5.80	1155.63	389.47	0.00	102.39	68.89	-25.63	644.07	404.48	246.77	0.00	-1561.41
559	-0.00	-0.00	-0.00	903.00	200.00	0.00	-0.00	65.54	-25.02	642.55	404.37	246.92	0.00	-1454.05
560	14.72	2.14	-5.65	1162.46	394.59	0.00	228.26	62.48	-25.02	639.65	403.77	246.95	0.00	-1267.59
561	-0.00	-0.00	-0.00	903.00	200.00	0.00	-0.00	59.89	-24.87	636.75	403.02	247.21	0.00	-1179.29
562	14.65	2.06	-5.65	1170.57	394.59	0.00	170.73	57.98	-24.49	634.61	402.00	247.27	0.00	-1192.74
563	14.72	2.21	-6.26	1144.46	380.49	0.00	-28.10	56.30	-23.96	630.95	401.06	247.74	0.00	-1070.76
564	-0.00	-0.00	-0.00	903.00	200.00	0.00	-0.00	54.78	-23.65	628.05	400.22	248.15	0.00	-1103.06
565	14.65	2.06	-5.95	1149.15	389.74	0.00	75.12	53.25	-23.50	623.78	399.51	248.78	0.00	-1015.05
566	14.57	2.21	-5.80	1139.84	394.74	0.00	162.23	51.65	-23.88	620.12	398.92	249.70	0.00	-929.93
567	-0.00	-0.00	-0.00	903.00	200.00	0.00	-0.00	49.82	-24.34	616.91	398.17	250.31	0.00	-895.08
568	14.72	2.14	-5.49	1161.33	400.00	0.00	195.82	48.29	-25.10	614.32	397.69	251.17	0.00	-798.87
569	14.72	2.21	-5.95	1133.77	384.62	0.00	125.00	46.62	-26.02	611.27	397.13	251.87	0.00	-685.50
570	14.65	2.21	-5.80	1163.53	394.74	0.00	101.79	45.09	-26.47	609.44	396.67	252.43	0.00	-615.71
571	-0.00	-0.00	-0.00	903.00	200.00	0.00	-0.00	43.49	-27.24	607.76	395.96	252.92	0.00	-555.10
572	-0.00	-0.00	-0.00	903.00	200.00	0.00	-0.00	41.58	-27.69	606.84	395.65	253.61	0.00	-477.80
573	14.50	2.06	-5.80	1163.53	389.47	0.00	58.42	39.75	-27.69	607.15	395.07	253.98	0.00	-371.00
574	14.65	2.29	-5.80	1155.63	394.74	0.00	99.99	37.92	-27.69	607.60	394.78	254.24	0.00	-170.66
575	14.57	2.21	-5.80	1155.63	394.74	0.00	104.40	35.86	-27.54	609.28	394.37	254.55	0.00	-45.61
576	14.57	2.21	-5.80	1163.53	394.74	0.00	109.82	34.18	-27.39	610.81	394.28	254.86	0.00	108.57
577	14.65	2.06	-5.65	1162.46	400.00	0.00	266.62	32.12	-27.31	613.25	393.75	254.94	0.00	205.50
578	14.72	2.14	-5.65	1170.57	400.00	0.00	198.98	29.53	-27.47	615.39	393.58	254.95	0.00	347.32
579	14.57	2.06	-5.49	1153.00	400.00	0.00	202.18	27.16	-27.24	616.61	393.39	255.13	0.00	447.79
580	-0.00	-0.00	-0.00	903.00	200.00	0.00	-0.00	24.41	-27.24	618.44	393.26	255.17	0.00	637.01
581	14.65	2.14	-6.26	1137.15	370.73	0.00	-196.50	21.59	-27.39	620.88	393.34	255.05	0.00	769.67
582	14.50	2.21	-5.95	1141.46	384.62	0.00	-25.82	19.07	-27.31	623.02	393.46	254.91	0.00	830.58
583	14.72	2.06	-5.80	1139.84	389.47	0.00	150.58	16.86	-27.01	626.98	393.82	254.71	0.00	1053.04
584	14.57	2.06	-5.80	1155.63	400.00	0.00	196.76	14.34	-26.47	630.34	394.41	254.32	0.00	1149.90
585	14.57	1.98	-5.65	1154.35	400.00	0.00	241.46	12.21	-26.47	633.39	394.89	254.25	0.00	1366.28
586	14.80	2.14	-5.65	1154.35	400.00	0.00	226.00	9.38	-26.25	635.22	395.63	253.86	0.00	1527.43
587	-0.00	-0.00	-0.00	903.00	200.00	0.00	-0.00	6.26	-26.40	636.75	396.41	253.63	0.00	1690.22
588	14.65	2.21	-5.95	1149.15	389.74	0.00	60.45	3.28	-26.55	637.05	397.44	253.27	0.00	1914.88
589	14.50	1.98	-5.80	1155.63	394.74	0.00	147.37	-0.15	-26.25	637.66	398.28	253.03	0.00	2044.77
590	14.72	1.98	-5.65	1162.46	400.00	0.00	255.89	-3.66	-26.32	638.12	399.43	252.42	0.00	2241.98
591	14.65	1.98	-5.80	1155.63	400.00	0.00	277.07	-6.56	-26.17	638.12	400.29	252.22	0.00	2441.95
592	-0.00	-0.00	-0.00	903.00	200.00	0.00	-0.00	-9.54	-25.94	638.28	400.84	251.83	0.00	2579.18
593	14.88	2.06	-5.80	1147.74	389.47	0.00	117.45	-11.90	-24.95	637.97	401.67	251.28	0.00	2750.23
594	-0.00	-0.00	-0.00	903.00	200.00	0.00	-0.00	-13.73	-24.72	637.36	401.77	250.85	0.00	2916.03
595	14.57	1.91	-6.41	1124.43	376.19	0.00	-75.02	-16.02	-23.96	636.44	402.21	250.25	0.00	3039.53
596	-0.00	-0.00	-0.00	903.00	200.00	0.00	-0.00	-18.31	-23.88	635.38	402.45	249.95	0.00	3225.57
597	14.57	2.06	-5.65	1162.46	394.59	0.00	103.92	-20.68	-23.65	634.16	402.72	249.52	0.00	3282.42
598	14.72	1.98	-5.65	1170.57	394.59	0.00	114.44	-23.12	-23.27	632.17	402.97	249.19	0.00	3364.60
599	-0.00	-0.00	-0.00	903.00	200.00	0.00	-0.00	-25.86	-23.35	630.19	403.37	248.86	0.00	3461.13
600	14.57	1.98	-5.80	1147.74	394.74	0.00	177.89	-28.46	-23.50	628.51	403.42	248.51	0.00	3498.94
601	14.80	1.98	-6.26	1137.15	375.61	0.00	-39.64	-30.82	-23.80	625.15	403.76	248.23	0.00	3615.39
602	-0.00	-0.00	-0.00	903.00	200.00	0.00	-0.00	-32.88	-23.96	622.10	403.53	247.88	0.00	3766.90
603	14.72	1.83	-5.49	1178.00	400.00	0.00	221.25	-35.10	-24.11	621.03	402.97	247.32	0.00	3820.14
604	-0.00	-0.00	-0.00	903.00	200.00	0.00	-0.00	-37.23	-24.19	619.35	402.44	247.01	0.00	3908.84
605	14.65	1.91	-5.80	1139.84	394.74	0.00	180.70	-39.37	-23.80	617.52	401.70	246.55	0.00	3929.95
606	14.57	2.06	-5.65	1154.35	394.59	0.00	97.74	-40.89	-23.88	615.69	401.04	246.39	0.00	4063.31
607	14.72	2.06	-5.65	1162.46	400.00	0.00	190.32	-42.57	-23.88	613.40	399.93	246.02	0.00	4066.28
608	14.65	1.98	-5.65	1130.03	400.00	0.00	259.19	-44.02	-23.96	611.11	398.43	245.69	0.00	4145.91
609	14.80	2.06	-5.49	1178.00	400.00	0.00	173.57	-45.32	-24.19	610.20	396.70	245.31	0.00	4222.01
610	14.65	1.98	-5.80	1155.63	394.74	0.00	131.31	-46.46	-24.03	608.37	394.36	245.10	0.00	4292.19
611	14.80	1.91	-5.65	1146.24	400.00	0.00	298.99	-47.53	-24.26	606.84	391.80	244.86	0.00	4352.33
612	-0.00	-0.00	-0.00	903.00	200.00	0.00	-0.00	-48.29	-24.34	604.86	388.93	244.75	0.00	4374.59
613	14.65	2.06	-5.80	1124.05	400.00	0.00	277.07	-48.90	-24.80	604.10	385.25	244.46	0.00	4402.91
614	-0.00	-0.00	-0.00	903.00	200.00	0.00	-0.00	-48.52	-25.25	603.18	380.82	244.37	0.00	4351.26
615	14.72	2.06	-5.80	1155.63	389.47	0.00	72.28	-48.14	-25.86	604.10	376.46	244.25	0.00	4424.70
616	-0.00	-0.00	-0.00	903.00	200.00	0.00	-0.00	-46.62	-26.09	605.16	371.10	244.23	0.00	4302.65
617	14.72	2.06	-5.49	1178.00	383.33	0.00	-87.10	-44.40	-26.47	606.99	365.23	244.04	0.00	4303.25
618	14.88	1.98	-5.65	1162.46	394.59	0.00	183.11	-41.58	-26.40	609.28	359.20	243.93	0.00	4153.77
619	14.72	1.83	-5.95	1149.15	389.74	0.00	77.27	-39.29	-26.55	612.03	352.66	243.73	0.00	4120.12
620	14.65	1.83	-5.80	1147.74	394.74	0.00	115.65	-37.38	-26.40	616.30	346.20	243.43	0.00	4059.30
621	14.80	1.91	-5.80	1163.53	394.74	0.00	119.46	-35.63	-26.40	620.42	340.29	243.29	0.00	4098.83
622	-0.00	-0.00	-0.00	903.00	200.00	0.00	-0.00	-34.94	-26.40	626.07	334.58	242.99	0.00	4011.19
623	15.03	1.91	-5.80	1155.63	373.68	0.00	-160.22	-35.10	-26.40	632.63	329.45	242.64	0.00	3927.13
624	-0.00	-0.00	-0.00	903.00	200.00	0.00	-0.00	-36.16	-26.86	640.11	325.10	242.53	0.00	3919.83
625	15.03	2.06	-5.65	1162.46	400.00	0.00	159.80	-37.61	-26.47	649.26	321.22	242.07	0.00	3923.38
626	-0.00	-0.00	-0.00	903.00	200.00	0.00	-0.00	-39.52	-27.01	658.72	317.86	241.93	0.00	3815.00
627	14.95	1.98	-5.95	1149.15	394.87	0.00	91.16	-42.57	-27.31	667.11	315.10	241.67	0.00	3719.34
628	15.03	2.21	-5.65	1162.46	400.00	0.00	188.88	-46.77	-27.39	676.42	312.99	241.51	0.00	3701.85
629	-0.00	-0.00	-0.00	903.00	200.00	0.00	-0.00	-52.03	-27.54	684.36	311.44	241.25	0.00	3730.59
630	15.18	2.06	-5.65	1162.46	400.00	0.00	213.21	-57.22	-28.08	690.46	310.34	241.19	0.00	3678.21
631	15.11	2.14	-5.80	1155.63	384.21	0.00	-68.66	-62.64	-28.69	695.19	308.96	241.04	0.00	3659.77
632	15.11	1.98	-5.65	1162.46	400.00	0.00	240.64	-68.05	-29.68	696.56	308.02	240.96	0.00	3675.77
633	15.34	2.14	-5.80	1155.63	389.47	0.00	54.21	-73.17	-30.82	695.19	307.18	241.00	0.00	3561.39
634	15.03	1.83	-5.65	1170.57	378.38	0.00	-120.63	-77.74	-32.20	691.83	306.22	240.94	0.00	3518.05
635	15.49	1.83	-5.95	1133.77	394.87	0.00	238.08	-80.95	-38.07	689.85	305.18	240.12	0.00	4364.88
636	16.40	2.44	-5.49	1153.00	394.44	0.00	175.90	-86.06	-30.59	679.93	304.38	240.93	0.00	3569.16
637	15.03	0.99	-6.26	1129.83	380.49	0.00	-670.83	-88.50	-34.94	662.08	303.66	240.75	0.00	3090.83
638	-0.00	-0.00	-0.00	903.00	200.00	0.00	-0.00	-89.26	-34.71	642.09	301.78	240.40	0.00	3001.70
639	16.40	1.91	-5.95	1103.00	394.87	0.00	45.58	-91.09	-32.35	623.02	301.18	240.12	0.00	2677.77
640	16.25	1.60	-5.49	1161.33	400.00	0.00	295.64	-91.40	-32.27	600.59	299.92	239.84	0.00	2627.76
641	-0.00	-0.00	-0.00	903.00	200.00	0.00	-0.00	-91.40	-29.60	572.81	299.20	239.53	0.00	2611.66
642	15.79	2.14	-5.49	1128.00	394.44	0.00	141.14	-89.95	-27.31	546.72	298.07	239.19	0.00	2373.61
643	-0.00	-0.00	-0.00	903.00	200.00	0.00	-0.00	-88.04	-25.41	516.51	296.90	238.88	0.00	2197.46
644	-0.00	-0.00	-0.00	903.00	200.00	0.00	-0.00	-86.21	-23.35	485.23	295.94	238.62	0.00	1977.71
645	16.40	1.68	-5.34	1160.14	400.00	0.00	194.00	-84.23	-21.59	453.64	295.46	238.28	0.00	1827.71
646	16.40	1.83	-5.04	1184.82	400.00	0.00	178.25	-81.56	-19.30	417.79	294.63	238.06	0.00	1553.25
647	-0.00	-0.00	-0.00	903.00	200.00	0.00	-0.00	-77.44	-16.86	381.62	294.24	238.06	0.00	1326.89
648	16.48	1.83	-5.34	1125.86	388.57	0.00	67.36	-72.56	-14.72	345.46	293.64	237.99	0.00	1201.47
649	16.63	1.68	-5.49	1136.33	383.33	0.00	25.43	-66.99	-11.98	304.26	292.78	237.81	0.00	996.86
650	16.86	1.83	-5.49	1128.00	400.00	0.00	282.29	-60.65	-9.46	261.84	292.13	237.76	0.00	908.16
651	-0.00	-0.00	-0.00	903.00	200.00	0.00	-0.00	-53.25	-7.48	220.64	290.66	237.62	0.00	856.44
652	-0.00	-0.00	-0.00	903.00	200.00	0.00	-0.00	-42.72	-5.87	176.39	289.10	236.85	0.00	810.55
653	-0.00	-0.00	-0.00	903.00	200.00	0.00	-0.00	-30.14	-4.35	135.80	284.83	236.63	0.00	752.78
654	-0.00	-0.00	-0.00	903.00	200.00	0.00	-0.00	-18.01	-3.28	104.22	280.23	234.26	0.00	691.57
655	17.24	1.75	-5.34	1143.00	400.00	0.00	257.87	-8.16	-2.98	79.50	274.09	232.63	0.00	457.62
656	17.47	1.83	-5.34	1160.14	400.00	0.00	208.17	-3.28	-1.98	62.56	272.20	230.73	0.00	324.68
657	-0.00	-0.00	-0.00	903.00	200.00	0.00	-0.00	-1.07	-1.14	49.74	269.63	230.67	0.00	367.36
658	17.32	1.91	-5.49	1128.00	394.44	0.00	146.02	0.15	-1.07	37.38	268.16	227.76	0.00	244.89
659	17.47	1.68	-5.49	1128.00	394.44	0.00	227.19	1.68	-2.06	28.23	269.19	227.03	0.00	142.11
660	17.47	1.75	-5.34	1125.86	388.57	0.00	88.28	3.74	-2.67	22.28	267.12	226.03	0.00	123.95
661	17.47	1.83	-5.34	1143.00	400.00	0.00	216.67	4.65	-2.59	17.40	263.16	224.56	0.00	64.52
662	-0.00	-0.00	-0.00	903.00	200.00	0.00	-0.00	3.13	-2.21	11.75	272.73	225.97	0.00	66.68
663	-0.00	-0.00	-0.00	903.00	200.00	0.00	-0.00	1.53	-1.37	5.80	292.11	200.00	0.00	103.60
664	-0.00	-0.00	-0.00	903.00	200.00	0.00	-0.00	-0.00	-0.00	-0.00	300.00	200.00	0.00	-0.00
665	17.55	1.98	-5.49	1161.33	400.00	0.00	204.72	-0.00	-0.00	-0.00	300.00	200.00	0.00	-0.00
666	-0.00	-0.00	-0.00	903.00	200.00	0.00	-0.00	-0.00	-0.00	-0.00	300.00	200.00	0.00	-0.00
667	17.55	1.83	-5.34	1134.43	400.00	0.00	293.40	-0.00	-0.00	-0.00	300.00	200.00	0.00	-0.00
668	17.55	1.83	-5.34	1125.86	382.86	0.00	8.28	-0.00	-0.00	-0.00	300.00	200.00	0.00	-0.00
669	17.62	1.75	-5.49	1136.33	394.44	0.00	293.73	-0.00	-0.00	-0.00	300.00	200.00	0.00	-0.00
670	-0.00	-0.00	-0.00	903.00	200.00	0.00	-0.00	-0.00	-0.00	-0.00	300.00	200.00	0.00	-0.00
671	17.62	1.91	-5.49	1128.00	400.00	0.00	371.93	-0.00	-0.00	-0.00	300.00	200.00	0.00	-0.00
672	17.47	1.91	-5.65	1121.92	394.59	0.00	281.46	-0.00	-0.00	-0.00	300.00	200.00	0.00	-0.00
673	-0.00	-0.00	-0.00	903.00	200.00	0.00	-0.00	-0.00	-0.00	-0.00	300.00	200.00	0.00	-0.00
674	17.24	2.06	-5.49	1128.00	400.00	0.00	307.08	-0.00	-0.00	-0.00	300.00	200.00	0.00	-0.00
675	-0.00	-0.00	-0.00	903.00	200.00	0.00	-0.00	-0.00	-0.00	-0.00	300.00	200.00	0.00	-0.00
676	17.32	1.91	-5.34	1160.14	400.00	0.00	249.59	-0.00	-0.00	-0.00	300.00	200.00	0.00	-0.00
677	-0.00	-0.00	-0.00	903.00	200.00	0.00	-0.00	-0.00	-0.00	-0.00	300.00	200.00	0.00	-0.00
678	-0.00	-0.00	-0.00	903.00	200.00	0.00	-0.00	-0.00	-0.00	-0.00	300.00	200.00	0.00	-0.00
679	-0.00	-0.00	-0.00	903.00	200.00	0.00	-0.00	-0.00	-0.00	-0.00	300.00	200.00	0.00	-0.00
680	17.24	2.06	-5.65	1130.03	389.19	0.00	139.39	-0.00	-0.00	-0.00	300.00	200.00	0.00	-0.00
681	17.32	2.21	-5.49	1136.33	394.44	0.00	173.36	-0.00	-0.00	-0.00	300.00	200.00	0.00	-0.00
682	-0.00	-0.00	-0.00	903.00	200.00	0.00	-0.00	-0.00	-0.00	-0.00	300.00	200.00	0.00	-0.00
683	17.24	2.14	-5.65	1146.24	389.19	0.00	110.32	-0.00	-0.00	-0.00	300.00	200.00	0.00	-0.00
684	17.17	1.98	-5.19	1167.71	394.12	0.00	175.03	-0.00	-0.00	-0.00	300.00	200.00	0.00	-0.00
685	17.17	2.14	-5.49	1153.00	394.44	0.00	194.55	-0.00	-0.00	-0.00	300.00	200.00	0.00	-0.00
686	17.24	1.98	-5.34	1134.43	400.00	0.00	357.27	-0.00	-0.00	-0.00	300.00	200.00	0.00	-0.00
687	17.17	2.14	-5.80	1116.16	373.68	0.00	-128.90	-0.00	-0.00	-0.00	300.00	200.00	0.00	-0.00
688	17.24	1.91	-5.49	1153.00	383.33	0.00	52.13	-0.00	-0.00	-0.00	300.00	200.00	0.00	-0.00
689	-0.00	-0.00	-0.00	903.00	200.00	0.00	-0.00	-0.00	-0.00	-0.00	300.00	200.00	0.00	-0.00
690	-0.00	-0.00	-0.00	903.00	200.00	0.00	-0.00	-0.00	-0.00	-0.00	300.00	200.00	0.00	-0.00
691	17.32	2.14	-5.65	1154.35	400.00	0.00	340.44	-0.00	-0.00	-0.00	300.00	200.00	0.00	-0.00
692	17.24	2.14	-5.65	1130.03	394.59	0.00	238.16	-0.00	-0.00	-0.00	300.00	200.00	0.00	-0.00
693	17.24	2.21	-5.49	1153.00	383.33	0.00	-24.16	-0.00	-0.00	-0.00	300.00	200.00	0.00	-0.00
694	17.09	2.14	-5.34	1168.71	400.00	0.00	241.09	-0.00	-0.00	-0.00	300.00	200.00	0.00	-0.00
695	17.17	2.29	-5.80	1139.84	389.47	0.00	78.30	-0.00	-0.00	-0.00	300.00	200.00	0.00	-0.00
696	-0.00	-0.00	-0.00	903.00	200.00	0.00	-0.00	-0.00	-0.00	-0.00	300.00	200.00	0.00	-0.00
697	-0.00	-0.00	-0.00	903.00	200.00	0.00	-0.00	-0.00	-0.00	-0.00	300.00	200.00	0.00	-0.00
698	17.17	2.29	-5.49	1153.00	400.00	0.00	274.66	-0.00	-0.00	-0.00	300.00	200.00	0.00	-0.00
699	-0.00	-0.00	-0.00	903.00	200.00	0.00	-0.00	-0.00	-0.00	-0.00	300.00	200.00	0.00	-0.00
700	17.24	2.14	-5.65	1146.24	389.19	0.00	133.21	-0.00	-0.00	-0.00	300.00	200.00	0.00	-0.00
701	17.32	2.52	-5.49	1153.00	377.78	0.00	-114.02	-0.00	-0.00	-0.00	300.00	200.00	0.00	-0.00
702	-0.00	-0.00	-0.00	903.00	200.00	0.00	-0.00	-0.00	-0.00	-0.00	300.00	200.00	0.00	-0.00
703	-0.00	-0.00	-0.00	903.00	200.00	0.00	-0.00	-0.00	-0.00	-0.00	300.00	200.00	0.00	-0.00
704	17.24	2.14	-5.34	1143.00	400.00	0.00	349.43	-0.00	-0.00	-0.00	300.00	200.00	0.00	-0.00
705	17.17	2.44	-5.49	1153.00	400.00	0.00	213.62	-0.00	-0.00	-0.00	300.00	200.00	0.00	-0.00
706	17.24	2.21	-5.65	1130.03	389.19	0.00	219.19	-0.00	-0.00	-0.00	300.00	200.00	0.00	-0.00
707	-0.00	-0.00	-0.00	903.00	200.00	0.00	-0.00	-0.00	-0.00	-0.00	300.00	200.00	0.00	-0.00
708	-0.00	-0.00	-0.00	903.00	200.00	0.00	-0.00	-0.00	-0.00	-0.00	300.00	200.00	0.00	-0.00
709	17.09	2.59	-5.34	1134.43	400.00	0.00	277.06	-0.00	-0.00	-0.00	300.00	200.00	0.00	-0.00
710	-0.00	-0.00	-0.00	903.00	200.00	0.00	-0.00	-0.00	-0.00	-0.00	300.00	200.00	0.00	-0.00
711	16.94	2.52	-5.34	1168.71	400.00	0.00	154.99	-0.00	-0.00	-0.00	300.00	200.00	0.00	-0.00
712	17.01	2.59	-5.34	1160.14	388.57	0.00	46.43	-0.00	-0.00	-0.00	300.00	200.00	0.00	-0.00
713	17.09	2.52	-5.65	1121.92	389.19	0.00	187.23	-0.00	-0.00	-0.00	300.00	200.00	0.00	-0.00
714	-0.00	-0.00	-0.00	903.00	200.00	0.00	-0.00	-0.00	-0.00	-0.00	300.00	200.00	0.00	-0.00
715	16.94	2.52	-5.19	1176.53	394.12	0.00	58.57	-0.00	-0.00	-0.00	300.00	200.00	0.00	-0.00
716	16.94	2.52	-5.65	1154.35	400.00	0.00	259.81	-0.00	-0.00	-0.00	300.00	200.00	0.00	-0.00
717	16.86	2.52	-5.65	1154.35	378.38	0.00	-120.01	-0.00	-0.00	-0.00	300.00	200.00	0.00	-0.00
718	16.94	2.52	-5.34	1143.00	400.00	0.00	311.28	-0.00	-0.00	-0.00	300.00	200.00	0.00	-0.00
719	16.78	2.52	-5.65	1154.35	389.19	0.00	93.61	-0.00	-0.00	-0.00	300.00	200.00	0.00	-0.00
720	16.94	2.59	-5.49	1153.00	394.44	0.00	172.93	-0.00	-0.00	-0.00	300.00	200.00	0.00	-0.00
721	16.78	2.75	-5.65	1130.03	389.19	0.00	171.56	-0.00	-0.00	-0.00	300.00	200.00	0.00	-0.00
722	16.94	2.59	-5.34	1160.14	400.00	0.00	248.50	-0.00	-0.00	-0.00	300.00	200.00	0.00	-0.00
723	16.86	2.52	-5.65	1146.24	394.59	0.00	219.60	-0.00	-0.00	-0.00	300.00	200.00	0.00	-0.00
724	16.71	2.44	-5.49	1161.33	400.00	0.00	193.28	-0.00	-0.00	-0.00	300.00	200.00	0.00	-0.00
725	16.94	2.52	-5.65	1130.03	394.59	0.00	275.28	-0.00	-0.00	-0.00	300.00	200.00	0.00	-0.00
726	16.78	2.44	-5.65	1146.24	394.59	0.00	223.31	-0.00	-0.00	-0.00	300.00	200.00	0.00	-0.00
727	16.78	2.59	-5.34	1160.14	400.00	0.00	309.54	-0.00	-0.00	-0.00	300.00	200.00	0.00	-0.00
728	16.78	2.59	-5.34	1143.00	382.86	0.00	-25.29	-0.00	-0.00	-0.00	300.00	200.00	0.00	-0.00
729	16.86	2.44	-5.49	1136.33	400.00	0.00	353.50	-0.00	-0.00	-0.00	300.00	200.00	0.00	-0.00
730	16.71	2.52	-5.80	1139.84	394.74	0.00	254.18	-0.00	-0.00	-0.00	300.00	200.00	0.00	-0.00
731	16.86	2.44	-5.80	1139.84	384.21	0.00	55.81	-0.00	-0.00	-0.00	300.00	200.00	0.00	-0.00
732	-0.00	-0.00	-0.00	903.00	200.00	0.00	-0.00	-0.00	-0.00	-0.00	300.00	200.00	0.00	-0.00
733	16.78	2.59	-5.80	1139.84	400.00	0.00	270.64	-0.00	-0.00	-0.00	300.00	200.00	0.00	-0.00
734	16.86	2.44	-5.65	1130.03	394.59	0.00	231.97	-0.00	-0.00	-0.00	300.00	200.00	0.00	-0.00
735	16.86	2.44	-5.49	1161.33	400.00	0.00	223.80	-0.00	-0.00	-0.00	300.00	200.00	0.00	-0.00
736	17.01	2.52	-5.65	1146.24	378.38	0.00	-72.38	-0.00	-0.00	-0.00	300.00	200.00	0.00	-0.00
737	16.86	2.67	-5.49	1153.00	377.78	0.00	-141.99	-0.00	-0.00	-0.00	300.00	200.00	0.00	-0.00
738	-0.00	-0.00	-0.00	903.00	200.00	0.00	-0.00	-0.00	-0.00	-0.00	300.00	200.00	0.00	-0.00
739	16.94	2.29	-5.49	1153.00	383.33	0.00	-7.63	-0.00	-0.00	-0.00	300.00	200.00	0.00	-0.00
740	-0.00	-0.00	-0.00	903.00	200.00	0.00	-0.00	-0.00	-0.00	-0.00	300.00	200.00	0.00	-0.00
741	16.94	2.14	-5.65	1146.24	389.19	0.00	167.02	-0.00	-0.00	-0.00	300.00	200.00	0.00	-0.00
742	-0.00	-0.00	-0.00	903.00	200.00	0.00	-0.00	-0.00	-0.00	-0.00	300.00	200.00	0.00	-0.00
743	16.94	2.21	-5.34	1168.71	400.00	0.00	258.96	-0.00	-0.00	-0.00	300.00	200.00	0.00	-0.00
744	16.86	2.21	-5.49	1161.33	394.44	0.00	212.14	-0.00	-0.00	-0.00	300.00	200.00	0.00	-0.00
745	16.86	2.29	-5.65	1154.35	378.38	0.00	-85.37	-0.00	-0.00	-0.00	300.00	200.00	0.00	-0.00
746	16.94	2.21	-5.65	1146.24	389.19	0.00	125.58	-0.00	-0.00	-0.00	300.00	200.00	0.00	-0.00
747	16.71	2.29	-5.49	1153.00	383.33	0.00	-3.81	-0.00	-0.00	-0.00	300.00	200.00	0.00	-0.00
748	-0.00	-0.00	-0.00	903.00	200.00	0.00	-0.00	-0.00	-0.00	-0.00	300.00	200.00	0.00	-0.00
749	16.86	2.14	-5.95	1141.46	384.62	0.00	85.68	-0.00	-0.00	-0.00	300.00	200.00	0.00	-0.00
750	16.48	2.06	-5.95	1141.46	379.49	0.00	-28.17	-0.00	-0.00	-0.00	300.00	200.00	0.00	-0.00
751	16.63	2.52	-5.49	1161.33	400.00	0.00	226.97	-0.00	-0.00	-0.00	300.00	200.00	0.00	-0.00
752	16.48	2.44	-5.65	1146.24	400.00	0.00	230.12	-0.00	-0.00	-0.00	300.00	200.00	0.00	-0.00
753	16.78	2.75	-5.34	1168.71	400.00	0.00	223.87	-0.00	-0.00	-0.00	300.00	200.00	0.00	-0.00
754	-0.00	-0.00	-0.00	903.00	200.00	0.00	-0.00	-0.00	-0.00	-0.00	300.00	200.00	0.00	-0.00
755	16.56	2.75	-5.80	1163.53	389.47	0.00	86.73	-0.00	-0.00	-0.00	300.00	200.00	0.00	-0.00
756	-0.00	-0.00	-0.00	903.00	200.00	0.00	-0.00	-0.00	-0.00	-0.00	300.00	200.00	0.00	-0.00
757	-0.00	-0.00	-0.00	903.00	200.00	0.00	-0.00	-0.00	-0.00	-0.00	300.00	200.00	0.00	-0.00
758	16.25	2.67	-5.49	1178.00	394.44	0.00	136.69	-0.00	-0.00	-0.00	300.00	200.00	0.00	-0.00
759	16.17	2.75	-5.65	1154.35	389.19	0.00	80.83	-0.00	-0.00	-0.00	300.00	200.00	0.00	-0.00
760	16.10	2.75	-5.80	1139.84	389.47	0.00	156.60	-0.00	-0.00	-0.00	300.00	200.00	0.00	-0.00
761	16.10	2.90	-5.65	1154.35	394.59	0.00	183.72	-0.00	-0.00	-0.00	300.00	200.00	0.00	-0.00
762	16.10	2.67	-5.65	1146.24	394.59	0.00	285.79	-0.00	-0.00	-0.00	300.00	200.00	0.00	-0.00
763	16.17	2.90	-5.65	1162.46	400.00	0.00	308.27	-0.00	-0.00	-0.00	300.00	200.00	0.00	-0.00
764	15.95	2.90	-5.80	1139.84	384.21	0.00	76.29	-0.00	-0.00	-0.00	300.00	200.00	0.00	-0.00
765	15.95	2.98	-5.80	1139.84	384.21	0.00	58.22	-0.00	-0.00	-0.00	300.00	200.00	0.00	-0.00
766	15.95	2.98	-5.80	1155.63	384.21	0.00	11.24	-0.00	-0.00	-0.00	300.00	200.00	0.00	-0.00
767	-0.00	-0.00	-0.00	903.00	200.00	0.00	-0.00	-0.00	-0.00	-0.00	300.00	200.00	0.00	-0.00
768	15.72	2.67	-5.95	1149.15	394.87	0.00	276.81	-0.00	-0.00	-0.00	300.00	200.00	0.00	-0.00
769	15.72	2.82	-5.80	1155.63	389.47	0.00	113.24	-0.00	-0.00	-0.00	300.00	200.00	0.00	-0.00
770	15.56	2.67	-5.65	1154.35	400.00	0.00	313.01	-0.00	-0.00	-0.00	300.00	200.00	0.00	-0.00
771	15.72	2.67	-5.80	1163.53	400.00	0.00	296.14	-0.00	-0.00	-0.00	300.00	200.00	0.00	-0.00
772	15.41	2.59	-5.65	1162.46	389.19	0.00	114.03	-0.00	-0.00	-0.00	300.00	200.00	0.00	-0.00
773	-0.00	-0.00	-0.00	903.00	200.00	0.00	-0.00	-0.00	-0.00	-0.00	300.00	200.00	0.00	-0.00
774	15.34	2.59	-5.65	1170.57	394.59	0.00	138.57	-0.00	-0.00	-0.00	300.00	200.00	0.00	-0.00
775	15.34	2.52	-5.95	1149.15	394.87	0.00	171.37	-0.00	-0.00	-0.00	300.00	200.00	0.00	-0.00
776	15.34	2.52	-5.80	1139.84	389.47	0.00	89.14	-0.00	-0.00	-0.00	300.00	200.00	0.00	-0.00
777	15.18	2.21	-5.65	1162.46	394.59	0.00	183.11	-0.00	-0.00	-0.00	300.00	200.00	0.00	-0.00
778	15.18	2.14	-5.65	1154.35	400.00	0.00	302.29	-0.00	-0.00	-0.00	300.00	200.00	0.00	-0.00
779	-0.00	-0.00	-0.00	903.00	200.00	0.00	-0.00	-0.00	-0.00	-0.00	300.00	200.00	0.00	-0.00
780	15.34	2.21	-5.65	1162.46	400.00	0.00	249.91	-0.00	-0.00	-0.00	300.00	200.00	0.00	-0.00
781	15.41	2.06	-5.80	1147.74	389.47	0.00	172.87	-0.00	-0.00	-0.00	300.00	200.00	0.00	-0.00
782	15.41	2.29	-5.65	1162.46	389.19	0.00	55.88	-0.00	-0.00	-0.00	300.00	200.00	0.00	-0.00
783	15.34	2.21	-5.80	1147.74	389.47	0.00	98.18	-0.00	-0.00	-0.00	300.00	200.00	0.00	-0.00
784	15.56	2.29	-5.65	1162.46	389.19	0.00	107.64	-0.00	-0.00	-0.00	300.00	200.00	0.00	-0.00
785	-0.00	-0.00	-0.00	903.00	200.00	0.00	-0.00	-0.00	-0.00	-0.00	300.00	200.00	0.00	-0.00
786	15.41	2.29	-5.65	1162.46	389.19	0.00	101.66	-0.00	-0.00	-0.00	300.00	200.00	0.00	-0.00
787	15.34	2.29	-5.65	1162.46	400.00	0.00	275.90	-0.00	-0.00	-0.00	300.00	200.00	0.00	-0.00
788	15.64	2.29	-5.65	1170.57	389.19	0.00	80.62	-0.00	-0.00	-0.00	300.00	200.00	0.00	-0.00
789	15.41	2.14	-5.80	1155.63	384.21	0.00	10.44	-0.00	-0.00	-0.00	300.00	200.00	0.00	-0.00
790	15.41	2.06	-5.65	1162.46	394.59	0.00	198.57	-0.00	-0.00	-0.00	300.00	200.00	0.00	-0.00
791	15.49	2.29	-5.49	1169.67	394.44	0.00	180.99	-0.00	-0.00	-0.00	300.00	200.00	0.00	-0.00
792	15.34	2.14	-5.80	1163.53	384.21	0.00	25.30	-0.00	-0.00	-0.00	300.00	200.00	0.00	-0.00
793	15.11	2.06	-5.65	1154.35	389.19	0.00	74.23	-0.00	-0.00	-0.00	300.00	200.00	0.00	-0.00
794	15.49	2.21	-5.65	1162.46	400.00	0.00	257.54	-0.00	-0.00	-0.00	300.00	200.00	0.00	-0.00
795	15.49	2.21	-6.26	1144.46	375.61	0.00	-34.61	-0.00	-0.00	-0.00	300.00	200.00	0.00	-0.00
796	15.34	2.29	-5.80	1155.63	394.74	0.00	165.04	-0.00	-0.00	-0.00	300.00	200.00	0.00	-0.00
797	-0.00	-0.00	-0.00	903.00	200.00	0.00	-0.00	-0.00	-0.00	-0.00	300.00	200.00	0.00	-0.00
798	15.18	2.21	-5.80	1155.63	400.00	0.00	211.62	-0.00	-0.00	-0.00	300.00	200.00	0.00	-0.00
799	15.34	2.21	-5.80	1155.63	389.47	0.00	126.49	-0.00	-0.00	-0.00	300.00	200.00	0.00	-0.00
800	15.34	2.21	-5.80	1155.63	394.74	0.00	184.31	-0.00	-0.00	-0.00	300.00	200.00	0.00	-0.00
801	-0.00	-0.00	-0.00	903.00	200.00	0.00	-0.00	-0.00	-0.00	-0.00	300.00	200.00	0.00	-0.00
802	-0.00	-0.00	-0.00	903.00	200.00	0.00	-0.00	-0.00	-0.00	-0.00	300.00	200.00	0.00	-0.00
803	15.18	2.14	-5.49	1153.00	400.00	0.00	236.51	-0.00	-0.00	-0.00	300.00	200.00	0.00	-0.00
804	15.34	2.21	-5.80	1139.84	384.21	0.00	12.05	-0.00	-0.00	-0.00	300.00	200.00	0.00	-0.00
805	-0.00	-0.00	-0.00	903.00	200.00	0.00	-0.00	-0.00	-0.00	-0.00	300.00	200.00	0.00	-0.00
806	-0.00	-0.00	-0.00	903.00	200.00	0.00	-0.00	-0.00	-0.00	-0.00	300.00	200.00	0.00	-0.00
807	15.41	2.06	-5.65	1162.46	394.59	0.00	221.46	-0.00	-0.00	-0.00	300.00	200.00	0.00	-0.00
808	-0.00	-0.00	-0.00	903.00	200.00	0.00	-0.00	-0.00	-0.00	-0.00	300.00	200.00	0.00	-0.00
809	15.11	2.14	-5.80	1155.63	384.21	0.00	22.89	-0.00	-0.00	-0.00	300.00	200.00	0.00	-0.00
810	15.41	2.06	-5.65	1162.46	400.00	0.00	304.76	-0.00	-0.00	-0.00	300.00	200.00	0.00	-0.00
811	15.11	2.06	-5.80	1147.74	400.00	0.00	274.06	-0.00	-0.00	-0.00	300.00	200.00	0.00	-0.00
812	15.18	2.14	-5.80	1163.53	394.74	0.00	134.12	-0.00	-0.00	-0.00	300.00	200.00	0.00	-0.00
813	15.11	2.21	-5.95	1149.15	369.23	0.00	-185.45	-0.00	-0.00	-0.00	300.00	200.00	0.00	-0.00
814	15.18	2.14	-5.80	1155.63	389.47	0.00	116.85	-0.00	-0.00	-0.00	300.00	200.00	0.00	-0.00
815	15.18	2.21	-5.80	1155.63	400.00	0.00	257.39	-0.00	-0.00	-0.00	300.00	200.00	0.00	-0.00
816	15.18	2.21	-5.65	1154.35	400.00	0.00	283.11	-0.00	-0.00	-0.00	300.00	200.00	0.00	-0.00
817	15.18	2.14	-5.49	1136.33	394.44	0.00	233.54	-0.00	-0.00	-0.00	300.00	200.00	0.00	-0.00
818	15.34	2.21	-5.80	1155.63	394.74	0.00	184.31	-0.00	-0.00	-0.00	300.00	200.00	0.00	-0.00
819	15.34	2.21	-5.80	1155.63	384.21	0.00	45.78	-0.00	-0.00	-0.00	300.00	200.00	0.00	-0.00
820	15.34	2.21	-5.80	1163.53	389.47	0.00	86.13	-0.00	-0.00	-0.00	300.00	200.00	0.00	-0.00
821	15.34	2.14	-5.65	1146.24	394.59	0.00	221.46	-0.00	-0.00	-0.00	300.00	200.00	0.00	-0.00
822	15.18	2.14	-5.80	1155.63	389.47	0.00	116.85	-0.00	-0.00	-0.00	300.00	200.00	0.00	-0.00
823	15.11	2.06	-5.80	1155.63	394.74	0.00	201.17	-0.00	-0.00	-0.00	300.00	200.00	0.00	-0.00
824	15.03	2.21	-5.65	1162.46	389.19	0.00	49.28	-0.00	-0.00	-0.00	300.00	200.00	0.00	-0.00
825	15.34	2.14	-5.80	1155.63	384.21	0.00	87.94	-0.00	-0.00	-0.00	300.00	200.00	0.00	-0.00
826	15.11	2.06	-5.65	1154.35	394.59	0.00	178.78	-0.00	-0.00	-0.00	300.00	200.00	0.00	-0.00
827	15.18	2.21	-5.49	1169.67	394.44	0.00	96.22	-0.00	-0.00	-0.00	300.00	200.00	0.00	-0.00
828	15.18	2.14	-5.65	1154.35	389.19	0.00	115.27	-0.00	-0.00	-0.00	300.00	200.00	0.00	-0.00
829	15.34	2.21	-5.65	1162.46	394.59	0.00	189.91	-0.00	-0.00	-0.00	300.00	200.00	0.00	-0.00
830	15.18	2.14	-5.95	1149.15	394.87	0.00	189.76	-0.00	-0.00	-0.00	300.00	200.00	0.00	-0.00
831	15.18	2.14	-5.80	1155.63	394.74	0.00	219.65	-0.00	-0.00	-0.00	300.00	200.00	0.00	-0.00
832	15.34	2.14	-5.19	1194.18	394.12	0.00	134.64	-0.00	-0.00	-0.00	300.00	200.00	0.00	-0.00
833	15.34	2.14	-5.80	1147.74	389.47	0.00	185.51	-0.00	-0.00	-0.00	300.00	200.00	0.00	-0.00
834	15.11	2.14	-5.49	1161.33	394.44	0.00	165.30	-0.00	-0.00	-0.00	300.00	200.00	0.00	-0.00
835	15.03	2.14	-5.65	1162.46	389.19	0.00	91.97	-0.00	-0.00	-0.00	300.00	200.00	0.00	-0.00
836	15.11	2.44	-5.95	1141.46	394.87	0.00	210.10	-0.00	-0.00	-0.00	300.00	200.00	0.00	-0.00
837	15.11	2.21	-5.80	1155.63	384.21	0.00	3.61	-0.00	-0.00	-0.00	300.00	200.00	0.00	-0.00
838	15.11	2.06	-5.80	1163.53	384.21	0.00	71.68	-0.00	-0.00	-0.00	300.00	200.00	0.00	-0.00
839	15.18	2.06	-5.65	1170.57	389.19	0.00	123.93	-0.00	-0.00	-0.00	300.00	200.00	0.00	-0.00
840	14.95	2.52	-5.65	1162.46	389.19	0.00	-21.44	-0.00	-0.00	-0.00	300.00	200.00	0.00	-0.00
841	15.18	2.21	-5.80	1147.74	394.74	0.00	217.84	-0.00	-0.00	-0.00	300.00	200.00	0.00	-0.00
842	15.03	2.21	-5.65	1154.35	400.00	0.00	252.59	-0.00	-0.00	-0.00	300.00	200.00	0.00	-0.00
843	15.03	2.29	-5.65	1162.46	394.59	0.00	156.51	-0.00	-0.00	-0.00	300.00	200.00	0.00	-0.00
844	-0.00	-0.00	-0.00	903.00	200.00	0.00	-0.00	-0.00	-0.00	-0.00	300.00	200.00	0.00	-0.00
845	14.95	2.44	-5.80	1155.63	384.21	0.00	-36.54	-0.00	-0.00	-0.00	300.00	200.00	0.00	-0.00
846	14.95	2.21	-5.49	1161.33	394.44	0.00	184.59	-0.00	-0.00	-0.00	300.00	200.00	0.00	-0.00
847	-0.00	-0.00	-0.00	903.00	200.00	0.00	-0.00	-0.00	-0.00	-0.00	300.00	200.00	0.00	-0.00
848	15.11	2.29	-6.26	1137.15	360.98	0.00	-278.57	-0.00	-0.00	-0.00	300.00	200.00	0.00	-0.00
849	15.03	2.14	-5.49	1161.33	400.00	0.00	233.97	-0.00	-0.00	-0.00	300.00	200.00	0.00	-0.00
850	15.11	2.06	-5.95	1164.54	389.74	0.00	107.40	-0.00	-0.00	-0.00	300.00	200.00	0.00	-0.00
851	15.03	2.29	-5.65	1170.57	400.00	0.00	196.30	-0.00	-0.00	-0.00	300.00	200.00	0.00	-0.00
852	15.03	2.14	-5.65	1162.46	389.19	0.00	46.19	-0.00	-0.00	-0.00	300.00	200.00	0.00	-0.00
853	15.03	2.06	-5.65	1162.46	394.59	0.00	170.11	-0.00	-0.00	-0.00	300.00	200.00	0.00	-0.00
854	15.11	2.14	-5.65	1154.35	394.59	0.00	182.49	-0.00	-0.00	-0.00	300.00	200.00	0.00	-0.00
855	15.11	2.29	-5.80	1147.74	389.47	0.00	127.69	-0.00	-0.00	-0.00	300.00	200.00	0.00	-0.00
856	15.11	2.06	-5.65	1170.57	400.00	0.00	272.80	-0.00	-0.00	-0.00	300.00	200.00	0.00	-0.00
857	15.11	2.21	-5.65	1162.46	378.38	0.00	-99.59	-0.00	-0.00	-0.00	300.00	200.00	0.00	-0.00
858	14.95	2.06	-5.80	1147.74	384.21	0.00	7.43	-0.00	-0.00	-0.00	300.00	200.00	0.00	-0.00
859	15.34	2.14	-5.80	1163.53	394.74	0.00	232.50	-0.00	-0.00	-0.00	300.00	200.00	0.00	-0.00
860	15.34	2.21	-5.65	1162.46	394.59	0.00	235.69	-0.00	-0.00	-0.00	300.00	200.00	0.00	-0.00
861	15.18	2.06	-5.80	1155.63	389.47	0.00	136.12	-0.00	-0.00	-0.00	300.00	200.00	0.00	-0.00
862	15.18	2.21	-5.65	1170.57	394.59	0.00	165.17	-0.00	-0.00	-0.00	300.00	200.00	0.00	-0.00
863	15.34	2.14	-5.80	1163.53	384.21	0.00	48.19	-0.00	-0.00	-0.00	300.00	200.00	0.00	-0.00
864	15.11	2.06	-5.65	1154.35	389.19	0.00	97.12	-0.00	-0.00	-0.00	300.00	200.00	0.00	-0.00
865	14.95	2.14	-5.65	1162.46	389.19	0.00	54.64	-0.00	-0.00	-0.00	300.00	200.00	0.00	-0.00
866	15.11	2.21	-5.65	1162.46	394.59	0.00	191.15	-0.00	-0.00	-0.00	300.00	200.00	0.00	-0.00
867	15.11	2.14	-5.49	1161.33	400.00	0.00	249.23	-0.00	-0.00	-0.00	300.00	200.00	0.00	-0.00
868	14.88	2.06	-5.80	1147.74	400.00	0.00	319.83	-0.00	-0.00	-0.00	300.00	200.00	0.00	-0.00
869	14.95	1.98	-5.65	1162.46	400.00	0.00	301.67	-0.00	-0.00	-0.00	300.00	200.00	0.00	-0.00
870	15.11	2.14	-5.95	1156.85	384.62	0.00	-19.37	-0.00	-0.00	-0.00	300.00	200.00	0.00	-0.00
871	15.03	2.14	-5.65	1170.57	389.19	0.00	51.76	-0.00	-0.00	-0.00	300.00	200.00	0.00	-0.00
872	15.03	2.14	-5.65	1170.57	394.59	0.00	133.00	-0.00	-0.00	-0.00	300.00	200.00	0.00	-0.00
873	15.41	2.14	-5.65	1154.35	400.00	0.00	302.29	-0.00	-0.00	-0.00	300.00	200.00	0.00	-0.00
874	15.11	1.91	-5.49	1153.00	400.00	0.00	255.58	-0.00	-0.00	-0.00	300.00	200.00	0.00	-0.00
875	-0.00	-0.00	-0.00	903.00	200.00	0.00	-0.00	-0.00	-0.00	-0.00	300.00	200.00	0.00	-0.00
876	15.34	1.98	-5.49	1161.33	400.00	0.00	242.87	-0.00	-0.00	-0.00	300.00	200.00	0.00	-0.00
877	15.56	1.98	-5.80	1147.74	400.00	0.00	315.62	-0.00	-0.00	-0.00	300.00	200.00	0.00	-0.00
878	15.49	1.98	-5.49	1169.67	394.44	0.00	193.70	-0.00	-0.00	-0.00	300.00	200.00	0.00	-0.00
879	15.41	1.98	-5.80	1155.63	373.68	0.00	-136.12	-0.00	-0.00	-0.00	300.00	200.00	0.00	-0.00
880	15.03	1.98	-5.80	1155.63	394.74	0.00	114.04	-0.00	-0.00	-0.00	300.00	200.00	0.00	-0.00
881	15.18	1.98	-5.49	1153.00	400.00	0.00	228.88	-0.00	-0.00	-0.00	300.00	200.00	0.00	-0.00
882	15.49	1.98	-5.49	1169.67	400.00	0.00	256.86	-0.00	-0.00	-0.00	300.00	200.00	0.00	-0.00
883	15.49	1.91	-5.95	1156.85	379.49	0.00	-61.82	-0.00	-0.00	-0.00	300.00	200.00	0.00	-0.00
884	15.34	2.06	-5.65	1146.24	389.19	0.00	42.68	-0.00	-0.00	-0.00	300.00	200.00	0.00	-0.00
885	15.49	1.83	-5.65	1154.35	394.59	0.00	173.21	-0.00	-0.00	-0.00	300.00	200.00	0.00	-0.00
886	15.56	1.98	-5.65	1130.03	394.59	0.00	220.84	-0.00	-0.00	-0.00	300.00	200.00	0.00	-0.00
887	15.49	1.68	-5.49	1178.00	400.00	0.00	301.36	-0.00	-0.00	-0.00	300.00	200.00	0.00	-0.00
888	15.64	1.91	-5.65	1170.57	389.19	0.00	68.25	-0.00	-0.00	-0.00	300.00	200.00	0.00	-0.00
889	15.56	1.75	-5.65	1154.35	389.19	0.00	123.10	-0.00	-0.00	-0.00	300.00	200.00	0.00	-0.00
890	15.79	1.91	-5.65	1146.24	378.38	0.00	-50.11	-0.00	-0.00	-0.00	300.00	200.00	0.00	-0.00
891	15.64	1.91	-5.65	1162.46	389.19	0.00	60.83	-0.00	-0.00	-0.00	300.00	200.00	0.00	-0.00
892	15.64	1.83	-5.34	1160.14	400.00	0.00	276.84	-0.00	-0.00	-0.00	300.00	200.00	0.00	-0.00
893	15.72	1.75	-5.49	1153.00	394.44	0.00	214.05	-0.00	-0.00	-0.00	300.00	200.00	0.00	-0.00
894	15.49	1.75	-5.65	1146.24	389.19	0.00	31.34	-0.00	-0.00	-0.00	300.00	200.00	0.00	-0.00
895	15.64	1.83	-5.65	1162.46	389.19	0.00	-10.93	-0.00	-0.00	-0.00	300.00	200.00	0.00	-0.00
896	15.64	1.91	-5.80	1155.63	368.42	0.00	-296.74	-0.00	-0.00	-0.00	300.00	200.00	0.00	-0.00
897	15.64	1.68	-5.95	1141.46	369.23	0.00	-202.47	-0.00	-0.00	-0.00	300.00	200.00	0.00	-0.00
898	15.87	1.83	-5.49	1153.00	400.00	0.00	312.81	-0.00	-0.00	-0.00	300.00	200.00	0.00	-0.00
899	15.72	1.83	-5.65	1162.46	389.19	0.00	26.39	-0.00	-0.00	-0.00	300.00	200.00	0.00	-0.00
900	15.79	1.83	-5.80	1139.84	373.68	0.00	-185.51	-0.00	-0.00	-0.00	300.00	200.00	0.00	-0.00
901	15.79	1.91	-5.95	1141.46	369.23	0.00	-254.12	-0.00	-0.00	-0.00	300.00	200.00	0.00	-0.00
902	15.72	1.75	-5.49	1161.33	400.00	0.00	286.74	-0.00	-0.00	-0.00	300.00	200.00	0.00	-0.00
903	15.64	1.91	-5.65	1146.24	389.19	0.00	91.76	-0.00	-0.00	-0.00	300.00	200.00	0.00	-0.00
904	-0.00	-0.00	-0.00	903.00	200.00	0.00	-0.00	-0.00	-0.00	-0.00	300.00	200.00	0.00	-0.00
905	15.72	1.91	-5.65	1146.24	389.19	0.00	37.53	-0.00	-0.00	-0.00	300.00	200.00	0.00	-0.00
906	15.64	1.91	-5.49	1169.67	394.44	0.00	129.28	-0.00	-0.00	-0.00	300.00	200.00	0.00	-0.00
907	15.79	1.91	-5.80	1155.63	384.21	0.00	24.09	-0.00	-0.00	-0.00	300.00	200.00	0.00	-0.00
908	-0.00	-0.00	-0.00	903.00	200.00	0.00	-0.00	-0.00	-0.00	-0.00	300.00	200.00	0.00	-0.00
909	15.49	1.91	-5.80	1139.84	384.21	0.00	20.88	-0.00	-0.00	-0.00	300.00	200.00	0.00	-0.00
910	15.79	2.06	-5.80	1155.63	384.21	0.00	8.43	-0.00	-0.00	-0.00	300.00	200.00	0.00	-0.00
911	-0.00	-0.00	-0.00	903.00	200.00	0.00	-0.00	-0.00	-0.00	-0.00	300.00	200.00	0.00	-0.00
912	15.72	2.06	-5.95	1141.46	369.23	0.00	-211.86	-0.00	-0.00	-0.00	300.00	200.00	0.00	-0.00
913	15.79	1.91	-5.65	1162.46	378.38	0.00	-81.04	-0.00	-0.00	-0.00	300.00	200.00	0.00	-0.00
914	15.79	2.14	-5.80	1155.63	389.47	0.00	49.39	-0.00	-0.00	-0.00	300.00	200.00	0.00	-0.00
915	15.72	2.06	-5.65	1154.35	394.59	0.00	183.11	-0.00	-0.00	-0.00	300.00	200.00	0.00	-0.00
916	15.64	1.83	-5.49	1153.00	394.44	0.00	203.03	-0.00	-0.00	-0.00	300.00	200.00	0.00	-0.00
917	-0.00	-0.00	-0.00	903.00	200.00	0.00	-0.00	-0.00	-0.00	-0.00	300.00	200.00	0.00	-0.00
918	15.79	2.14	-5.65	1154.35	378.38	0.00	-100.21	-0.00	-0.00	-0.00	300.00	200.00	0.00	-0.00
919	15.72	2.21	-5.49	1153.00	400.00	0.00	232.70	-0.00	-0.00	-0.00	300.00	200.00	0.00	-0.00
920	15.79	1.98	-6.26	1122.51	375.61	0.00	-42.43	-0.00	-0.00	-0.00	300.00	200.00	0.00	-0.00
921	15.72	1.98	-5.49	1161.33	394.44	0.00	186.07	-0.00	-0.00	-0.00	300.00	200.00	0.00	-0.00
922	15.79	1.83	-5.49	1161.33	394.44	0.00	240.33	-0.00	-0.00	-0.00	300.00	200.00	0.00	-0.00
923	15.64	2.06	-5.80	1139.84	384.21	0.00	35.74	-0.00	-0.00	-0.00	300.00	200.00	0.00	-0.00
924	15.79	1.98	-5.65	1154.35	389.19	0.00	131.76	-0.00	-0.00	-0.00	300.00	200.00	0.00	-0.00
925	15.72	1.98	-5.49	1178.00	394.44	0.00	153.01	-0.00	-0.00	-0.00	300.00	200.00	0.00	-0.00
926	15.72	1.98	-5.65	1170.57	389.19	0.00	108.05	-0.00	-0.00	-0.00	300.00	200.00	0.00	-0.00
927	15.72	1.91	-5.65	1146.24	389.19	0.00	174.86	-0.00	-0.00	-0.00	300.00	200.00	0.00	-0.00
928	15.79	1.98	-5.65	1146.24	394.59	0.00	256.10	-0.00	-0.00	-0.00	300.00	200.00	0.00	-0.00
929	-0.00	-0.00	-0.00	903.00	200.00	0.00	-0.00	-0.00	-0.00	-0.00	300.00	200.00	0.00	-0.00
930	15.64	1.98	-5.65	1154.35	394.59	0.00	164.55	-0.00	-0.00	-0.00	300.00	200.00	0.00	-0.00
931	15.72	1.98	-5.80	1155.63	389.47	0.00	142.15	-0.00	-0.00	-0.00	300.00	200.00	0.00	-0.00
932	15.72	1.91	-5.65	1146.24	400.00	0.00	321.88	-0.00	-0.00	-0.00	300.00	200.00	0.00	-0.00
933	15.49	1.98	-5.49	1161.33	394.44	0.00	164.46	-0.00	-0.00	-0.00	300.00	200.00	0.00	-0.00
934	15.56	1.91	-5.65	1146.24	389.19	0.00	123.10	-0.00	-0.00	-0.00	300.00	200.00	0.00	-0.00
935	15.64	1.98	-5.80	1163.53	389.47	0.00	112.03	-0.00	-0.00	-0.00	300.00	200.00	0.00	-0.00
936	15.64	1.98	-5.65	1162.46	394.59	0.00	194.24	-0.00	-0.00	-0.00	300.00	200.00	0.00	-0.00
937	15.64	1.98	-5.49	1178.00	394.44	0.00	161.07	-0.00	-0.00	-0.00	300.00	200.00	0.00	-0.00
938	15.56	1.98	-5.80	1163.53	389.47	0.00	74.69	-0.00	-0.00	-0.00	300.00	200.00	0.00	-0.00
939	15.64	1.98	-5.80	1139.84	384.21	0.00	8.03	-0.00	-0.00	-0.00	300.00	200.00	0.00	-0.00
940	15.56	2.06	-5.49	1178.00	383.33	0.00	-47.68	-0.00	-0.00	-0.00	300.00	200.00	0.00	-0.00
941	15.49	1.75	-5.80	1139.84	373.68	0.00	-83.12	-0.00	-0.00	-0.00	300.00	200.00	0.00	-0.00
942	-0.00	-0.00	-0.00	903.00	200.00	0.00	-0.00	-0.00	-0.00	-0.00	300.00	200.00	0.00	-0.00
943	15.64	1.98	-5.49	1161.33	394.44	0.00	194.13	-0.00	-0.00	-0.00	300.00	200.00	0.00	-0.00
944	15.64	1.98	-5.49	1169.67	394.44	0.00	154.71	-0.00	-0.00	-0.00	300.00	200.00	0.00	-0.00
945	15.49	2.06	-5.65	1162.46	389.19	0.00	61.04	-0.00	-0.00	-0.00	300.00	200.00	0.00	-0.00
946	-0.00	-0.00	-0.00	903.00	200.00	0.00	-0.00	-0.00	-0.00	-0.00	300.00	200.00	0.00	-0.00
947	-0.00	-0.00	-0.00	903.00	200.00	0.00	-0.00	-0.00	-0.00	-0.00	300.00	200.00	0.00	-0.00
948	15.56	1.91	-5.49	1169.67	400.00	0.00	246.68	-0.00	-0.00	-0.00	300.00	200.00	0.00	-0.00
949	15.56	1.83	-5.49	1169.67	400.00	0.00	335.69	-0.00	-0.00	-0.00	300.00	200.00	0.00	-0.00
950	15.56	1.98	-5.80	1155.63	373.68	0.00	-155.40	-0.00	-0.00	-0.00	300.00	200.00	0.00	-0.00
951	15.49	1.98	-5.80	1171.42	384.21	0.00	-36.94	-0.00	-0.00	-0.00	300.00	200.00	0.00	-0.00
952	15.64	1.91	-5.49	1153.00	383.33	0.00	55.95	-0.00	-0.00	-0.00	300.00	200.00	0.00	-0.00
953	15.72	1.91	-5.65	1170.57	394.59	0.00	213.42	-0.00	-0.00	-0.00	300.00	200.00	0.00	-0.00
954	15.56	1.98	-5.65	1154.35	389.19	0.00	111.35	-0.00	-0.00	-0.00	300.00	200.00	0.00	-0.00
955	15.56	1.98	-5.80	1155.63	384.21	0.00	8.43	-0.00	-0.00	-0.00	300.00	200.00	0.00	-0.00
956	15.49	1.98	-5.49	1128.00	383.33	0.00	12.72	-0.00	-0.00	-0.00	300.00	200.00	0.00	-0.00
957	15.56	1.98	-5.80	1147.74	384.21	0.00	46.98	-0.00	-0.00	-0.00	300.00	200.00	0.00	-0.00
958	15.34	1.98	-5.80	1163.53	389.47	0.00	31.32	-0.00	-0.00	-0.00	300.00	200.00	0.00	-0.00
959	-0.00	-0.00	-0.00	903.00	200.00	0.00	-0.00	-0.00	-0.00	-0.00	300.00	200.00	0.00	-0.00
960	15.49	2.06	-5.80	1155.63	373.68	0.00	-187.92	-0.00	-0.00	-0.00	300.00	200.00	0.00	-0.00
961	-0.00	-0.00	-0.00	903.00	200.00	0.00	-0.00	-0.00	-0.00	-0.00	300.00	200.00	0.00	-0.00
962	15.41	2.06	-5.80	1163.53	394.74	0.00	107.01	-0.00	-0.00	-0.00	300.00	200.00	0.00	-0.00
963	15.56	1.91	-5.65	1170.57	394.59	0.00	160.84	-0.00	-0.00	-0.00	300.00	200.00	0.00	-0.00
964	15.49	1.98	-5.65	1162.46	389.19	0.00	126.61	-0.00	-0.00	-0.00	300.00	200.00	0.00	-0.00
965	-0.00	-0.00	-0.00	903.00	200.00	0.00	-0.00	-0.00	-0.00	-0.00	300.00	200.00	0.00	-0.00
966	15.18	1.98	-5.65	1170.57	394.59	0.00	111.97	-0.00	-0.00	-0.00	300.00	200.00	0.00	-0.00
967	15.56	1.98	-5.65	1154.35	394.59	0.00	218.37	-0.00	-0.00	-0.00	300.00	200.00	0.00	-0.00
968	15.41	1.98	-5.95	1149.15	379.49	0.00	-56.73	-0.00	-0.00	-0.00	300.00	200.00	0.00	-0.00
969	15.49	1.98	-5.65	1121.92	394.59	0.00	267.85	-0.00	-0.00	-0.00	300.00	200.00	0.00	-0.00
970	15.41	1.98	-5.65	1130.03	400.00	0.00	343.12	-0.00	-0.00	-0.00	300.00	200.00	0.00	-0.00
971	-0.00	-0.00	-0.00	903.00	200.00	0.00	-0.00	-0.00	-0.00	-0.00	300.00	200.00	0.00	-0.00
972	15.49	2.06	-5.80	1139.84	394.74	0.00	239.32	-0.00	-0.00	-0.00	300.00	200.00	0.00	-0.00
973	15.41	1.98	-5.49	1153.00	400.00	0.00	274.66	-0.00	-0.00	-0.00	300.00	200.00	0.00	-0.00
974	15.56	2.06	-5.65	1162.46	400.00	0.00	266.62	-0.00	-0.00	-0.00	300.00	200.00	0.00	-0.00
975	15.41	1.91	-5.65	1130.03	394.59	0.00	231.36	-0.00	-0.00	-0.00	300.00	200.00	0.00	-0.00
976	15.41	1.98	-5.80	1147.74	384.21	0.00	41.76	-0.00	-0.00	-0.00	300.00	200.00	0.00	-0.00
977	15.56	2.06	-5.80	1139.84	389.47	0.00	149.38	-0.00	-0.00	-0.00	300.00	200.00	0.00	-0.00
978	15.64	2.21	-5.65	1154.35	394.59	0.00	175.68	-0.00	-0.00	-0.00	300.00	200.00	0.00	-0.00
979	-0.00	-0.00	-0.00	903.00	200.00	0.00	-0.00	-0.00	-0.00	-0.00	300.00	200.00	0.00	-0.00
980	-0.00	-0.00	-0.00	903.00	200.00	0.00	-0.00	-0.00	-0.00	-0.00	300.00	200.00	0.00	-0.00
981	15.41	2.21	-5.49	1161.33	383.33	0.00	-57.86	-0.00	-0.00	-0.00	300.00	200.00	0.00	-0.00
982	15.64	2.14	-5.49	1153.00	394.44	0.00	195.40	-0.00	-0.00	-0.00	300.00	200.00	0.00	-0.00
983	15.64	2.21	-5.80	1155.63	373.68	0.00	-177.08	-0.00	-0.00	-0.00	300.00	200.00	0.00	-0.00
984	15.64	2.14	-5.65	1146.24	394.59	0.00	212.18	-0.00	-0.00	-0.00	300.00	200.00	0.00	-0.00
985	15.64	2.06	-5.49	1136.33	400.00	0.00	358.58	-0.00	-0.00	-0.00	300.00	200.00	0.00	-0.00
986	15.56	2.14	-5.65	1162.46	400.00	0.00	246.82	-0.00	-0.00	-0.00	300.00	200.00	0.00	-0.00
987	15.64	2.14	-5.49	1153.00	394.44	0.00	218.29	-0.00	-0.00	-0.00	300.00	200.00	0.00	-0.00
988	15.79	2.14	-5.65	1154.35	389.19	0.00	93.41	-0.00	-0.00	-0.00	300.00	200.00	0.00	-0.00
989	15.87	2.14	-5.49	1169.67	394.44	0.00	158.52	-0.00	-0.00	-0.00	300.00	200.00	0.00	-0.00
990	15.79	2.14	-5.49	1161.33	394.44	0.00	115.71	-0.00	-0.00	-0.00	300.00	200.00	0.00	-0.00
991	15.87	1.98	-5.65	1154.35	394.59	0.00	117.53	-0.00	-0.00	-0.00	300.00	200.00	0.00	-0.00
992	-0.00	-0.00	-0.00	903.00	200.00	0.00	-0.00	-0.00	-0.00	-0.00	300.00	200.00	0.00	-0.00
993	15.87	1.98	-5.34	1177.29	400.00	0.00	226.48	-0.00	-0.00	-0.00	300.00	200.00	0.00	-0.00
994	-0.00	-0.00	-0.00	903.00	200.00	0.00	-0.00	-0.00	-0.00	-0.00	300.00	200.00	0.00	-0.00
995	15.79	2.14	-5.65	1146.24	389.19	0.00	87.84	-0.00	-0.00	-0.00	300.00	200.00	0.00	-0.00
996	-0.00	-0.00	-0.00	903.00	200.00	0.00	-0.00	-0.00	-0.00	-0.00	300.00	200.00	0.00	-0.00
997	15.79	2.21	-5.49	1161.33	394.44	0.00	118.89	-0.00	-0.00	-0.00	300.00	200.00	0.00	-0.00
998	15.87	2.06	-5.65	1146.24	394.59	0.00	183.72	-0.00	-0.00	-0.00	300.00	200.00	0.00	-0.00
999	15.79	2.14	-5.65	1146.24	394.59	0.00	173.21	-0.00	-0.00	-0.00	300.00	200.00	0.00	-0.00
1000	15.79	1.91	-5.49	1153.00	394.44	0.00	259.40	-0.00	-0.00	-0.00	300.00	200.00	0.00	-0.00
1001	15.87	2.14	-5.65	1146.24	372.97	0.00	-177.95	-0.00	-0.00	-0.00	300.00	200.00	0.00	-0.00
1002	-0.00	-0.00	-0.00	903.00	200.00	0.00	-0.00	-0.00	-0.00	-0.00	300.00	200.00	0.00	-0.00
1003	15.64	1.98	-5.34	1160.14	400.00	0.00	237.60	-0.00	-0.00	-0.00	300.00	200.00	0.00	-0.00
1004	15.72	2.06	-5.65	1146.24	389.19	0.00	137.74	-0.00	-0.00	-0.00	300.00	200.00	0.00	-0.00
1005	15.72	2.14	-5.80	1147.74	384.21	0.00	37.75	-0.00	-0.00	-0.00	300.00	200.00	0.00	-0.00
1006	15.79	2.14	-5.80	1155.63	384.21	0.00	12.05	-0.00	-0.00	-0.00	300.00	200.00	0.00	-0.00
1007	15.64	2.21	-5.80	1139.84	384.21	0.00	-0.40	-0.00	-0.00	-0.00	300.00	200.00	0.00	-0.00
1008	15.72	2.06	-5.65	1162.46	389.19	0.00	104.34	-0.00	-0.00	-0.00	300.00	200.00	0.00	-0.00
1009	15.72	2.06	-5.65	1154.35	389.19	0.00	121.04	-0.00	-0.00	-0.00	300.00	200.00	0.00	-0.00
1010	15.56	2.06	-5.65	1146.24	400.00	0.00	277.13	-0.00	-0.00	-0.00	300.00	200.00	0.00	-0.00
1011	15.72	1.98	-5.49	1153.00	400.00	0.00	335.69	-0.00	-0.00	-0.00	300.00	200.00	0.00	-0.00
1012	15.56	2.21	-5.49	1153.00	400.00	0.00	225.07	-0.00	-0.00	-0.00	300.00	200.00	0.00	-0.00
1013	15.72	1.98	-5.49	1178.00	394.44	0.00	198.79	-0.00	-0.00	-0.00	300.00	200.00	0.00	-0.00
1014	-0.00	-0.00	-0.00	903.00	200.00	0.00	-0.00	-0.00	-0.00	-0.00	300.00	200.00	0.00	-0.00
1015	15.56	2.06	-5.49	1169.67	400.00	0.00	251.77	-0.00	-0.00	-0.00	300.00	200.00	0.00	-0.00
1016	15.64	1.98	-5.65	1170.57	400.00	0.00	216.92	-0.00	-0.00	-0.00	300.00	200.00	0.00	-0.00
1017	-0.00	-0.00	-0.00	903.00	200.00	0.00	-0.00	-0.00	-0.00	-0.00	300.00	200.00	0.00	-0.00
1018	15.41	1.98	-5.65	1130.03	389.19	0.00	176.51	-0.00	-0.00	-0.00	300.00	200.00	0.00	-0.00
1019	15.49	1.98	-5.80	1147.74	389.47	0.00	91.55	-0.00	-0.00	-0.00	300.00	200.00	0.00	-0.00
1020	15.64	1.98	-5.65	1154.35	389.19	0.00	102.89	-0.00	-0.00	-0.00	300.00	200.00	0.00	-0.00
1021	-0.00	-0.00	-0.00	903.00	200.00	0.00	-0.00	-0.00	-0.00	-0.00	300.00	200.00	0.00	-0.00
1022	15.41	1.91	-5.49	1153.00	400.00	0.00	270.84	-0.00	-0.00	-0.00	300.00	200.00	0.00	-0.00
1023	15.49	2.06	-5.95	1133.77	394.87	0.00	185.26	-0.00	-0.00	-0.00	300.00	200.00	0.00	-0.00
1024	15.56	1.83	-5.65	1130.03	394.59	0.00	278.37	-0.00	-0.00	-0.00	300.00	200.00	0.00	-0.00
1025	-0.00	-0.00	-0.00	903.00	200.00	0.00	-0.00	-0.00	-0.00	-0.00	300.00	200.00	0.00	-0.00
1026	15.49	2.06	-5.80	1155.63	389.47	0.00	56.62	-0.00	-0.00	-0.00	300.00	200.00	0.00	-0.00
1027	15.56	1.98	-5.49	1169.67	394.44	0.00	116.98	-0.00	-0.00	-0.00	300.00	200.00	0.00	-0.00
1028	15.41	1.98	-5.80	1124.05	373.68	0.00	-96.37	-0.00	-0.00	-0.00	300.00	200.00	0.00	-0.00
