# Supplementary material for: Musculoskeletal modeling and humanoid control of robots based on human gait data
Source: PeerJ Comput Sci. 2021 Aug 9;7:e657. doi: 10.7717/peerj-cs.657 (PMC8372000; doi:10.7717/peerj-cs.657)
Supplement: Supplemental Information 2 [file peerj-cs-07-657-s002.zip › force/Cap38.forces]

[Force Data]
NumberOfForcePlates=2
SampleRate=120.000000
NumberOfSamples=1025
#Sample	FX1	FY1	FZ1	X1	Y1	Z1	MZ1	FX2	FY2	FZ2	X2	Y2	Z2	MZ2
1	-0.00	-0.00	-0.00	903.00	200.00	0.00	-0.00	-0.00	-0.00	-0.00	300.00	200.00	0.00	-0.00
2	-0.00	-0.00	-0.00	903.00	200.00	0.00	-0.00	-0.00	-0.00	-0.00	300.00	200.00	0.00	-0.00
3	-0.00	-0.00	-0.00	903.00	200.00	0.00	-0.00	-0.00	-0.00	-0.00	300.00	200.00	0.00	-0.00
4	-0.00	-0.00	-0.00	903.00	200.00	0.00	-0.00	-0.00	-0.00	-0.00	300.00	200.00	0.00	-0.00
5	-0.00	-0.00	-0.00	903.00	200.00	0.00	-0.00	-0.00	-0.00	-0.00	300.00	200.00	0.00	-0.00
6	-0.00	-0.00	-0.00	903.00	200.00	0.00	-0.00	-0.00	-0.00	-0.00	300.00	200.00	0.00	-0.00
7	-0.00	-0.00	-0.00	903.00	200.00	0.00	-0.00	-0.00	-0.00	-0.00	300.00	200.00	0.00	-0.00
8	-0.00	-0.00	-0.00	903.00	200.00	0.00	-0.00	-0.00	-0.00	-0.00	300.00	200.00	0.00	-0.00
9	-0.00	-0.00	-0.00	903.00	200.00	0.00	-0.00	-0.00	-0.00	-0.00	300.00	200.00	0.00	-0.00
10	-0.00	-0.00	-0.00	903.00	200.00	0.00	-0.00	-0.00	-0.00	-0.00	300.00	200.00	0.00	-0.00
11	-0.00	-0.00	-0.00	903.00	200.00	0.00	-0.00	-0.00	-0.00	-0.00	300.00	200.00	0.00	-0.00
12	-0.00	-0.00	-0.00	903.00	200.00	0.00	-0.00	-0.00	-0.00	-0.00	300.00	200.00	0.00	-0.00
13	-0.00	-0.00	-0.00	903.00	200.00	0.00	-0.00	0.00	0.00	0.00	300.00	200.00	0.00	0.00
14	-0.00	-0.00	-0.00	903.00	200.00	0.00	-0.00	-0.00	-0.00	-0.00	300.00	200.00	0.00	-0.00
15	-0.00	-0.00	-0.00	903.00	200.00	0.00	-0.00	-0.00	-0.00	-0.00	300.00	200.00	0.00	-0.00
16	-0.00	-0.00	-0.00	903.00	200.00	0.00	-0.00	-0.00	-0.00	-0.00	300.00	200.00	0.00	-0.00
17	-0.00	-0.00	-0.00	903.00	200.00	0.00	-0.00	-0.00	-0.00	-0.00	300.00	200.00	0.00	-0.00
18	0.00	0.00	0.00	903.00	200.00	0.00	0.00	-0.00	-0.00	-0.00	300.00	200.00	0.00	-0.00
19	-0.00	-0.00	-0.00	903.00	200.00	0.00	-0.00	-0.00	-0.00	-0.00	300.00	200.00	0.00	-0.00
20	-0.00	-0.00	-0.00	903.00	200.00	0.00	-0.00	-0.00	-0.00	-0.00	300.00	200.00	0.00	-0.00
21	-0.00	-0.00	-0.00	903.00	200.00	0.00	-0.00	-0.00	-0.00	-0.00	300.00	200.00	0.00	-0.00
22	-0.00	-0.00	-0.00	903.00	200.00	0.00	-0.00	-0.00	-0.00	-0.00	300.00	200.00	0.00	-0.00
23	-0.00	-0.00	-0.00	903.00	200.00	0.00	-0.00	-0.00	-0.00	-0.00	300.00	200.00	0.00	-0.00
24	-0.00	-0.00	-0.00	903.00	200.00	0.00	-0.00	-0.00	-0.00	-0.00	300.00	200.00	0.00	-0.00
25	-0.00	-0.00	-0.00	903.00	200.00	0.00	-0.00	-0.00	-0.00	-0.00	300.00	200.00	0.00	-0.00
26	-0.00	-0.00	-0.00	903.00	200.00	0.00	-0.00	-0.00	-0.00	-0.00	300.00	200.00	0.00	-0.00
27	-0.00	-0.00	-0.00	903.00	200.00	0.00	-0.00	-0.00	-0.00	-0.00	300.00	200.00	0.00	-0.00
28	-0.00	-0.00	-0.00	903.00	200.00	0.00	-0.00	-0.00	-0.00	-0.00	300.00	200.00	0.00	-0.00
29	-0.00	-0.00	-0.00	903.00	200.00	0.00	-0.00	-0.00	-0.00	-0.00	300.00	200.00	0.00	-0.00
30	-0.00	-0.00	-0.00	903.00	200.00	0.00	-0.00	-0.00	-0.00	-0.00	300.00	200.00	0.00	-0.00
31	-0.00	-0.00	-0.00	903.00	200.00	0.00	-0.00	-0.00	-0.00	-0.00	300.00	200.00	0.00	-0.00
32	-0.00	-0.00	-0.00	903.00	200.00	0.00	-0.00	-0.00	-0.00	-0.00	300.00	200.00	0.00	-0.00
33	-0.00	-0.00	-0.00	903.00	200.00	0.00	-0.00	-0.00	-0.00	-0.00	300.00	200.00	0.00	-0.00
34	-0.00	-0.00	-0.00	903.00	200.00	0.00	-0.00	-0.00	-0.00	-0.00	300.00	200.00	0.00	-0.00
35	-0.00	-0.00	-0.00	903.00	200.00	0.00	-0.00	-0.00	-0.00	-0.00	300.00	200.00	0.00	-0.00
36	-0.00	-0.00	-0.00	903.00	200.00	0.00	-0.00	-0.00	-0.00	-0.00	300.00	200.00	0.00	-0.00
37	-0.00	-0.00	-0.00	903.00	200.00	0.00	-0.00	-0.00	-0.00	-0.00	300.00	200.00	0.00	-0.00
38	-0.00	-0.00	-0.00	903.00	200.00	0.00	-0.00	-0.00	-0.00	-0.00	300.00	200.00	0.00	-0.00
39	-0.00	-0.00	-0.00	903.00	200.00	0.00	-0.00	-0.00	-0.00	-0.00	300.00	200.00	0.00	-0.00
40	-0.00	-0.00	-0.00	903.00	200.00	0.00	-0.00	-0.00	-0.00	-0.00	300.00	200.00	0.00	-0.00
41	-0.00	-0.00	-0.00	903.00	200.00	0.00	-0.00	-0.00	-0.00	-0.00	300.00	200.00	0.00	-0.00
42	-0.00	-0.00	-0.00	903.00	200.00	0.00	-0.00	-0.00	-0.00	-0.00	300.00	200.00	0.00	-0.00
43	-0.00	-0.00	-0.00	903.00	200.00	0.00	-0.00	-0.00	-0.00	-0.00	300.00	200.00	0.00	-0.00
44	-0.00	-0.00	-0.00	903.00	200.00	0.00	-0.00	-0.00	-0.00	-0.00	300.00	200.00	0.00	-0.00
45	-0.00	-0.00	-0.00	903.00	200.00	0.00	-0.00	-0.00	-0.00	-0.00	300.00	200.00	0.00	-0.00
46	-0.00	-0.00	-0.00	903.00	200.00	0.00	-0.00	-0.00	-0.00	-0.00	300.00	200.00	0.00	-0.00
47	0.00	0.00	0.00	903.00	200.00	0.00	0.00	-0.00	-0.00	-0.00	300.00	200.00	0.00	-0.00
48	-0.00	-0.00	-0.00	903.00	200.00	0.00	-0.00	-0.00	-0.00	-0.00	300.00	200.00	0.00	-0.00
49	-0.00	-0.00	-0.00	903.00	200.00	0.00	-0.00	-0.00	-0.00	-0.00	300.00	200.00	0.00	-0.00
50	-0.00	-0.00	-0.00	903.00	200.00	0.00	-0.00	-0.00	-0.00	-0.00	300.00	200.00	0.00	-0.00
51	-0.00	-0.00	-0.00	903.00	200.00	0.00	-0.00	-0.00	-0.00	-0.00	300.00	200.00	0.00	-0.00
52	-0.00	-0.00	-0.00	903.00	200.00	0.00	-0.00	-0.00	-0.00	-0.00	300.00	200.00	0.00	-0.00
53	-0.00	-0.00	-0.00	903.00	200.00	0.00	-0.00	-0.00	-0.00	-0.00	300.00	200.00	0.00	-0.00
54	-0.00	-0.00	-0.00	903.00	200.00	0.00	-0.00	-0.00	-0.00	-0.00	300.00	200.00	0.00	-0.00
55	-0.00	-0.00	-0.00	903.00	200.00	0.00	-0.00	-0.00	-0.00	-0.00	300.00	200.00	0.00	-0.00
56	-0.00	-0.00	-0.00	903.00	200.00	0.00	-0.00	-0.00	-0.00	-0.00	300.00	200.00	0.00	-0.00
57	-0.00	-0.00	-0.00	903.00	200.00	0.00	-0.00	-0.00	-0.00	-0.00	300.00	200.00	0.00	-0.00
58	-0.00	-0.00	-0.00	903.00	200.00	0.00	-0.00	-0.00	-0.00	-0.00	300.00	200.00	0.00	-0.00
59	-0.00	-0.00	-0.00	903.00	200.00	0.00	-0.00	-0.00	-0.00	-0.00	300.00	200.00	0.00	-0.00
60	-0.00	-0.00	-0.00	903.00	200.00	0.00	-0.00	-0.00	-0.00	-0.00	300.00	200.00	0.00	-0.00
61	-0.00	-0.00	-0.00	903.00	200.00	0.00	-0.00	-0.00	-0.00	-0.00	300.00	200.00	0.00	-0.00
62	-0.00	-0.00	-0.00	903.00	200.00	0.00	-0.00	-0.00	-0.00	-0.00	300.00	200.00	0.00	-0.00
63	-0.00	-0.00	-0.00	903.00	200.00	0.00	-0.00	-0.00	-0.00	-0.00	300.00	200.00	0.00	-0.00
64	-0.00	-0.00	-0.00	903.00	200.00	0.00	-0.00	-0.00	-0.00	-0.00	300.00	200.00	0.00	-0.00
65	-0.00	-0.00	-0.00	903.00	200.00	0.00	-0.00	-0.00	-0.00	-0.00	300.00	200.00	0.00	-0.00
66	-0.00	-0.00	-0.00	903.00	200.00	0.00	-0.00	-0.00	-0.00	-0.00	300.00	200.00	0.00	-0.00
67	-0.00	-0.00	-0.00	903.00	200.00	0.00	-0.00	-0.00	-0.00	-0.00	300.00	200.00	0.00	-0.00
68	-0.00	-0.00	-0.00	903.00	200.00	0.00	-0.00	-0.00	-0.00	-0.00	300.00	200.00	0.00	-0.00
69	-0.00	-0.00	-0.00	903.00	200.00	0.00	-0.00	-0.00	-0.00	-0.00	300.00	200.00	0.00	-0.00
70	-0.00	-0.00	-0.00	903.00	200.00	0.00	-0.00	-0.00	-0.00	-0.00	300.00	200.00	0.00	-0.00
71	-0.00	-0.00	-0.00	903.00	200.00	0.00	-0.00	-0.00	-0.00	-0.00	300.00	200.00	0.00	-0.00
72	-0.00	-0.00	-0.00	903.00	200.00	0.00	-0.00	-0.00	-0.00	-0.00	300.00	200.00	0.00	-0.00
73	0.00	0.00	0.00	903.00	200.00	0.00	0.00	-0.00	-0.00	-0.00	300.00	200.00	0.00	-0.00
74	-0.00	-0.00	-0.00	903.00	200.00	0.00	-0.00	-0.00	-0.00	-0.00	300.00	200.00	0.00	-0.00
75	-0.00	-0.00	-0.00	903.00	200.00	0.00	-0.00	-0.00	-0.00	-0.00	300.00	200.00	0.00	-0.00
76	-0.00	-0.00	-0.00	903.00	200.00	0.00	-0.00	-0.00	-0.00	-0.00	300.00	200.00	0.00	-0.00
77	-0.00	-0.00	-0.00	903.00	200.00	0.00	-0.00	-0.00	-0.00	-0.00	300.00	200.00	0.00	-0.00
78	-0.00	-0.00	-0.00	903.00	200.00	0.00	-0.00	-0.00	-0.00	-0.00	300.00	200.00	0.00	-0.00
79	-0.00	-0.00	-0.00	903.00	200.00	0.00	-0.00	-0.00	-0.00	-0.00	300.00	200.00	0.00	-0.00
80	-0.00	-0.00	-0.00	903.00	200.00	0.00	-0.00	-0.00	-0.00	-0.00	300.00	200.00	0.00	-0.00
81	-0.00	-0.00	-0.00	903.00	200.00	0.00	-0.00	-0.00	-0.00	-0.00	300.00	200.00	0.00	-0.00
82	-0.00	-0.00	-0.00	903.00	200.00	0.00	-0.00	-0.00	-0.00	-0.00	300.00	200.00	0.00	-0.00
83	-0.00	-0.00	-0.00	903.00	200.00	0.00	-0.00	-0.00	-0.00	-0.00	300.00	200.00	0.00	-0.00
84	-0.00	-0.00	-0.00	903.00	200.00	0.00	-0.00	-0.00	-0.00	-0.00	300.00	200.00	0.00	-0.00
85	-0.00	-0.00	-0.00	903.00	200.00	0.00	-0.00	-0.00	-0.00	-0.00	300.00	200.00	0.00	-0.00
86	-0.00	-0.00	-0.00	903.00	200.00	0.00	-0.00	-0.00	-0.00	-0.00	300.00	200.00	0.00	-0.00
87	-0.00	-0.00	-0.00	903.00	200.00	0.00	-0.00	-0.00	-0.00	-0.00	300.00	200.00	0.00	-0.00
88	-0.00	-0.00	-0.00	903.00	200.00	0.00	-0.00	-0.00	-0.00	-0.00	300.00	200.00	0.00	-0.00
89	-0.00	-0.00	-0.00	903.00	200.00	0.00	-0.00	-0.00	-0.00	-0.00	300.00	200.00	0.00	-0.00
90	-0.00	-0.00	-0.00	903.00	200.00	0.00	-0.00	-0.00	-0.00	-0.00	300.00	200.00	0.00	-0.00
91	-0.00	-0.00	-0.00	903.00	200.00	0.00	-0.00	-0.00	-0.00	-0.00	300.00	200.00	0.00	-0.00
92	-0.00	-0.00	-0.00	903.00	200.00	0.00	-0.00	-0.00	-0.00	-0.00	300.00	200.00	0.00	-0.00
93	-0.00	-0.00	-0.00	903.00	200.00	0.00	-0.00	-0.00	-0.00	-0.00	300.00	200.00	0.00	-0.00
94	-0.00	-0.00	-0.00	903.00	200.00	0.00	-0.00	-0.00	-0.00	-0.00	300.00	200.00	0.00	-0.00
95	-0.00	-0.00	-0.00	903.00	200.00	0.00	-0.00	-0.00	-0.00	-0.00	300.00	200.00	0.00	-0.00
96	-0.00	-0.00	-0.00	903.00	200.00	0.00	-0.00	-0.00	-0.00	-0.00	300.00	200.00	0.00	-0.00
97	-0.00	-0.00	-0.00	903.00	200.00	0.00	-0.00	-0.00	-0.00	-0.00	300.00	200.00	0.00	-0.00
98	-0.00	-0.00	-0.00	903.00	200.00	0.00	-0.00	-0.00	-0.00	-0.00	300.00	200.00	0.00	-0.00
99	-0.00	-0.00	-0.00	903.00	200.00	0.00	-0.00	-0.00	-0.00	-0.00	300.00	200.00	0.00	-0.00
100	-0.00	-0.00	-0.00	903.00	200.00	0.00	-0.00	-0.00	-0.00	-0.00	300.00	200.00	0.00	-0.00
101	-0.00	-0.00	-0.00	903.00	200.00	0.00	-0.00	-0.00	-0.00	-0.00	300.00	200.00	0.00	-0.00
102	-0.00	-0.00	-0.00	903.00	200.00	0.00	-0.00	-0.00	-0.00	-0.00	300.00	200.00	0.00	-0.00
103	-0.00	-0.00	-0.00	903.00	200.00	0.00	-0.00	-0.00	-0.00	-0.00	300.00	200.00	0.00	-0.00
104	-0.00	-0.00	-0.00	903.00	200.00	0.00	-0.00	-0.00	-0.00	-0.00	300.00	200.00	0.00	-0.00
105	-0.00	-0.00	-0.00	903.00	200.00	0.00	-0.00	-0.00	-0.00	-0.00	300.00	200.00	0.00	-0.00
106	-0.00	-0.00	-0.00	903.00	200.00	0.00	-0.00	-0.00	-0.00	-0.00	300.00	200.00	0.00	-0.00
107	-0.00	-0.00	-0.00	903.00	200.00	0.00	-0.00	-0.00	-0.00	-0.00	300.00	200.00	0.00	-0.00
108	-0.00	-0.00	-0.00	903.00	200.00	0.00	-0.00	-0.00	-0.00	-0.00	300.00	200.00	0.00	-0.00
109	-0.00	-0.00	-0.00	903.00	200.00	0.00	-0.00	-0.00	-0.00	-0.00	300.00	200.00	0.00	-0.00
110	-0.00	-0.00	-0.00	903.00	200.00	0.00	-0.00	-0.00	-0.00	-0.00	300.00	200.00	0.00	-0.00
111	-0.00	-0.00	-0.00	903.00	200.00	0.00	-0.00	-0.00	-0.00	-0.00	300.00	200.00	0.00	-0.00
112	-0.00	-0.00	-0.00	903.00	200.00	0.00	-0.00	-0.00	-0.00	-0.00	300.00	200.00	0.00	-0.00
113	-0.00	-0.00	-0.00	903.00	200.00	0.00	-0.00	-0.00	-0.00	-0.00	300.00	200.00	0.00	-0.00
114	-0.00	-0.00	-0.00	903.00	200.00	0.00	-0.00	-0.00	-0.00	-0.00	300.00	200.00	0.00	-0.00
115	-0.00	-0.00	-0.00	903.00	200.00	0.00	-0.00	-0.00	-0.00	-0.00	300.00	200.00	0.00	-0.00
116	-0.00	-0.00	-0.00	903.00	200.00	0.00	-0.00	-0.00	-0.00	-0.00	300.00	200.00	0.00	-0.00
117	-0.00	-0.00	-0.00	903.00	200.00	0.00	-0.00	-0.00	-0.00	-0.00	300.00	200.00	0.00	-0.00
118	-0.00	-0.00	-0.00	903.00	200.00	0.00	-0.00	-0.00	-0.00	-0.00	300.00	200.00	0.00	-0.00
119	-0.00	-0.00	-0.00	903.00	200.00	0.00	-0.00	-0.00	-0.00	-0.00	300.00	200.00	0.00	-0.00
120	-0.00	-0.00	-0.00	903.00	200.00	0.00	-0.00	-0.00	-0.00	-0.00	300.00	200.00	0.00	-0.00
121	-0.00	-0.00	-0.00	903.00	200.00	0.00	-0.00	-0.00	-0.00	-0.00	300.00	200.00	0.00	-0.00
122	-0.00	-0.00	-0.00	903.00	200.00	0.00	-0.00	-0.00	-0.00	-0.00	300.00	200.00	0.00	-0.00
123	0.00	0.00	0.00	903.00	200.00	0.00	0.00	-0.00	-0.00	-0.00	300.00	200.00	0.00	-0.00
124	-0.00	-0.00	-0.00	903.00	200.00	0.00	-0.00	-0.00	-0.00	-0.00	300.00	200.00	0.00	-0.00
125	-0.00	-0.00	-0.00	903.00	200.00	0.00	-0.00	-0.00	-0.00	-0.00	300.00	200.00	0.00	-0.00
126	-0.00	-0.00	-0.00	903.00	200.00	0.00	-0.00	-0.00	-0.00	-0.00	300.00	200.00	0.00	-0.00
127	-0.00	-0.00	-0.00	903.00	200.00	0.00	-0.00	-0.00	-0.00	-0.00	300.00	200.00	0.00	-0.00
128	-0.00	-0.00	-0.00	903.00	200.00	0.00	-0.00	-0.00	-0.00	-0.00	300.00	200.00	0.00	-0.00
129	-0.00	-0.00	-0.00	903.00	200.00	0.00	-0.00	-0.00	-0.00	-0.00	300.00	200.00	0.00	-0.00
130	-0.00	-0.00	-0.00	903.00	200.00	0.00	-0.00	-0.00	-0.00	-0.00	300.00	200.00	0.00	-0.00
131	0.00	0.00	0.00	903.00	200.00	0.00	0.00	-0.00	-0.00	-0.00	300.00	200.00	0.00	-0.00
132	-0.00	-0.00	-0.00	903.00	200.00	0.00	-0.00	-0.00	-0.00	-0.00	300.00	200.00	0.00	-0.00
133	-0.00	-0.00	-0.00	903.00	200.00	0.00	-0.00	-0.00	-0.00	-0.00	300.00	200.00	0.00	-0.00
134	-0.00	-0.00	-0.00	903.00	200.00	0.00	-0.00	-0.00	-0.00	-0.00	300.00	200.00	0.00	-0.00
135	-0.00	-0.00	-0.00	903.00	200.00	0.00	-0.00	-0.00	-0.00	-0.00	300.00	200.00	0.00	-0.00
136	-0.00	-0.00	-0.00	903.00	200.00	0.00	-0.00	-0.00	-0.00	-0.00	300.00	200.00	0.00	-0.00
137	-0.00	-0.00	-0.00	903.00	200.00	0.00	-0.00	-0.00	-0.00	-0.00	300.00	200.00	0.00	-0.00
138	-0.00	-0.00	-0.00	903.00	200.00	0.00	-0.00	-0.00	-0.00	-0.00	300.00	200.00	0.00	-0.00
139	-0.00	-0.00	-0.00	903.00	200.00	0.00	-0.00	-0.00	-0.00	-0.00	300.00	200.00	0.00	-0.00
140	-0.00	-0.00	-0.00	903.00	200.00	0.00	-0.00	-0.00	-0.00	-0.00	300.00	200.00	0.00	-0.00
141	-0.00	-0.00	-0.00	903.00	200.00	0.00	-0.00	-0.00	-0.00	-0.00	300.00	200.00	0.00	-0.00
142	-0.00	-0.00	-0.00	903.00	200.00	0.00	-0.00	-0.00	-0.00	-0.00	300.00	200.00	0.00	-0.00
143	0.00	0.00	0.00	903.00	200.00	0.00	0.00	-0.00	-0.00	-0.00	300.00	200.00	0.00	-0.00
144	-0.00	-0.00	-0.00	903.00	200.00	0.00	-0.00	-0.00	-0.00	-0.00	300.00	200.00	0.00	-0.00
145	-0.00	-0.00	-0.00	903.00	200.00	0.00	-0.00	-0.00	-0.00	-0.00	300.00	200.00	0.00	-0.00
146	-0.00	-0.00	-0.00	903.00	200.00	0.00	-0.00	-0.00	-0.00	-0.00	300.00	200.00	0.00	-0.00
147	-0.00	-0.00	-0.00	903.00	200.00	0.00	-0.00	-0.00	-0.00	-0.00	300.00	200.00	0.00	-0.00
148	-0.00	-0.00	-0.00	903.00	200.00	0.00	-0.00	-0.00	-0.00	-0.00	300.00	200.00	0.00	-0.00
149	-0.00	-0.00	-0.00	903.00	200.00	0.00	-0.00	-0.00	-0.00	-0.00	300.00	200.00	0.00	-0.00
150	-0.00	-0.00	-0.00	903.00	200.00	0.00	-0.00	-0.00	-0.00	-0.00	300.00	200.00	0.00	-0.00
151	-0.00	-0.00	-0.00	903.00	200.00	0.00	-0.00	-0.00	-0.00	-0.00	300.00	200.00	0.00	-0.00
152	-0.00	-0.00	-0.00	903.00	200.00	0.00	-0.00	-0.00	-0.00	-0.00	300.00	200.00	0.00	-0.00
153	-0.00	-0.00	-0.00	903.00	200.00	0.00	-0.00	-0.00	-0.00	-0.00	300.00	200.00	0.00	-0.00
154	-0.00	-0.00	-0.00	903.00	200.00	0.00	-0.00	-0.00	-0.00	-0.00	300.00	200.00	0.00	-0.00
155	-0.00	-0.00	-0.00	903.00	200.00	0.00	-0.00	-0.00	-0.00	-0.00	300.00	200.00	0.00	-0.00
156	-0.00	-0.00	-0.00	903.00	200.00	0.00	-0.00	-0.00	-0.00	-0.00	300.00	200.00	0.00	-0.00
157	-0.00	-0.00	-0.00	903.00	200.00	0.00	-0.00	-0.00	-0.00	-0.00	300.00	200.00	0.00	-0.00
158	-0.00	-0.00	-0.00	903.00	200.00	0.00	-0.00	-0.00	-0.00	-0.00	300.00	200.00	0.00	-0.00
159	-0.00	-0.00	-0.00	903.00	200.00	0.00	-0.00	-0.00	-0.00	-0.00	300.00	200.00	0.00	-0.00
160	-0.00	-0.00	-0.00	903.00	200.00	0.00	-0.00	-0.00	-0.00	-0.00	300.00	200.00	0.00	-0.00
161	-0.00	-0.00	-0.00	903.00	200.00	0.00	-0.00	-0.00	-0.00	-0.00	300.00	200.00	0.00	-0.00
162	-0.00	-0.00	-0.00	903.00	200.00	0.00	-0.00	-0.00	-0.00	-0.00	300.00	200.00	0.00	-0.00
163	-0.00	-0.00	-0.00	903.00	200.00	0.00	-0.00	-0.00	-0.00	-0.00	300.00	200.00	0.00	-0.00
164	-0.00	-0.00	-0.00	903.00	200.00	0.00	-0.00	-0.00	-0.00	-0.00	300.00	200.00	0.00	-0.00
165	0.00	0.00	0.00	903.00	200.00	0.00	0.00	-0.00	-0.00	-0.00	300.00	200.00	0.00	-0.00
166	-0.00	-0.00	-0.00	903.00	200.00	0.00	-0.00	-0.00	-0.00	-0.00	300.00	200.00	0.00	-0.00
167	-0.00	-0.00	-0.00	903.00	200.00	0.00	-0.00	-0.00	-0.00	-0.00	300.00	200.00	0.00	-0.00
168	-0.00	-0.00	-0.00	903.00	200.00	0.00	-0.00	-0.00	-0.00	-0.00	300.00	200.00	0.00	-0.00
169	-0.00	-0.00	-0.00	903.00	200.00	0.00	-0.00	-0.00	-0.00	-0.00	300.00	200.00	0.00	-0.00
170	-0.00	-0.00	-0.00	903.00	200.00	0.00	-0.00	-0.00	-0.00	-0.00	300.00	200.00	0.00	-0.00
171	-0.00	-0.00	-0.00	903.00	200.00	0.00	-0.00	-0.00	-0.00	-0.00	300.00	200.00	0.00	-0.00
172	-0.00	-0.00	-0.00	903.00	200.00	0.00	-0.00	-0.00	-0.00	-0.00	300.00	200.00	0.00	-0.00
173	-0.00	-0.00	-0.00	903.00	200.00	0.00	-0.00	-0.00	-0.00	-0.00	300.00	200.00	0.00	-0.00
174	-0.00	-0.00	-0.00	903.00	200.00	0.00	-0.00	-0.00	-0.00	-0.00	300.00	200.00	0.00	-0.00
175	-0.00	-0.00	-0.00	903.00	200.00	0.00	-0.00	-0.00	-0.00	-0.00	300.00	200.00	0.00	-0.00
176	-0.00	-0.00	-0.00	903.00	200.00	0.00	-0.00	-0.00	-0.00	-0.00	300.00	200.00	0.00	-0.00
177	0.00	0.00	0.00	903.00	200.00	0.00	0.00	-0.00	-0.00	-0.00	300.00	200.00	0.00	-0.00
178	-0.00	-0.00	-0.00	903.00	200.00	0.00	-0.00	-0.00	-0.00	-0.00	300.00	200.00	0.00	-0.00
179	-0.00	-0.00	-0.00	903.00	200.00	0.00	-0.00	-0.00	-0.00	-0.00	300.00	200.00	0.00	-0.00
180	-0.00	-0.00	-0.00	903.00	200.00	0.00	-0.00	-0.00	-0.00	-0.00	300.00	200.00	0.00	-0.00
181	-0.00	-0.00	-0.00	903.00	200.00	0.00	-0.00	-0.00	-0.00	-0.00	300.00	200.00	0.00	-0.00
182	0.00	0.00	0.00	903.00	200.00	0.00	0.00	-0.00	-0.00	-0.00	300.00	200.00	0.00	-0.00
183	-0.00	-0.00	-0.00	903.00	200.00	0.00	-0.00	-0.00	-0.00	-0.00	300.00	200.00	0.00	-0.00
184	-0.00	-0.00	-0.00	903.00	200.00	0.00	-0.00	-0.00	-0.00	-0.00	300.00	200.00	0.00	-0.00
185	-0.00	-0.00	-0.00	903.00	200.00	0.00	-0.00	-0.00	-0.00	-0.00	300.00	200.00	0.00	-0.00
186	-0.00	-0.00	-0.00	903.00	200.00	0.00	-0.00	-0.00	-0.00	-0.00	300.00	200.00	0.00	-0.00
187	-0.00	-0.00	-0.00	903.00	200.00	0.00	-0.00	-0.00	-0.00	-0.00	300.00	200.00	0.00	-0.00
188	-0.00	-0.00	-0.00	903.00	200.00	0.00	-0.00	-0.00	-0.00	-0.00	300.00	200.00	0.00	-0.00
189	-0.00	-0.00	-0.00	903.00	200.00	0.00	-0.00	-0.00	-0.00	-0.00	300.00	200.00	0.00	-0.00
190	-0.00	-0.00	-0.00	903.00	200.00	0.00	-0.00	-0.00	-0.00	-0.00	300.00	200.00	0.00	-0.00
191	-0.00	-0.00	-0.00	903.00	200.00	0.00	-0.00	-0.00	-0.00	-0.00	300.00	200.00	0.00	-0.00
192	-0.00	-0.00	-0.00	903.00	200.00	0.00	-0.00	-0.00	-0.00	-0.00	300.00	200.00	0.00	-0.00
193	-0.00	-0.00	-0.00	903.00	200.00	0.00	-0.00	-0.00	-0.00	-0.00	300.00	200.00	0.00	-0.00
194	-0.00	-0.00	-0.00	903.00	200.00	0.00	-0.00	-0.00	-0.00	-0.00	300.00	200.00	0.00	-0.00
195	-0.00	-0.00	-0.00	903.00	200.00	0.00	-0.00	-0.00	-0.00	-0.00	300.00	200.00	0.00	-0.00
196	0.00	0.00	0.00	903.00	200.00	0.00	0.00	-0.00	-0.00	-0.00	300.00	200.00	0.00	-0.00
197	-0.00	-0.00	-0.00	903.00	200.00	0.00	-0.00	-0.00	-0.00	-0.00	300.00	200.00	0.00	-0.00
198	-0.00	-0.00	-0.00	903.00	200.00	0.00	-0.00	-0.00	-0.00	-0.00	300.00	200.00	0.00	-0.00
199	-0.00	-0.00	-0.00	903.00	200.00	0.00	-0.00	-0.00	-0.00	-0.00	300.00	200.00	0.00	-0.00
200	0.00	0.00	0.00	903.00	200.00	0.00	0.00	-0.00	-0.00	-0.00	300.00	200.00	0.00	-0.00
201	-0.00	-0.00	-0.00	903.00	200.00	0.00	-0.00	-0.00	-0.00	-0.00	300.00	200.00	0.00	-0.00
202	0.00	0.00	0.00	903.00	200.00	0.00	0.00	-0.00	-0.00	-0.00	300.00	200.00	0.00	-0.00
203	-0.00	-0.00	-0.00	903.00	200.00	0.00	-0.00	-0.00	-0.00	-0.00	300.00	200.00	0.00	-0.00
204	0.00	0.00	0.00	903.00	200.00	0.00	0.00	-0.00	-0.00	-0.00	300.00	200.00	0.00	-0.00
205	0.00	0.00	0.00	903.00	200.00	0.00	0.00	-0.00	-0.00	-0.00	300.00	200.00	0.00	-0.00
206	-0.00	-0.00	-0.00	903.00	200.00	0.00	-0.00	-0.00	-0.00	-0.00	300.00	200.00	0.00	-0.00
207	-0.00	-0.00	-0.00	903.00	200.00	0.00	-0.00	-0.00	-0.00	-0.00	300.00	200.00	0.00	-0.00
208	-0.00	-0.00	-0.00	903.00	200.00	0.00	-0.00	-0.00	-0.00	-0.00	300.00	200.00	0.00	-0.00
209	-0.00	-0.00	-0.00	903.00	200.00	0.00	-0.00	-0.00	-0.00	-0.00	300.00	200.00	0.00	-0.00
210	0.00	0.00	0.00	903.00	200.00	0.00	0.00	-0.00	-0.00	-0.00	300.00	200.00	0.00	-0.00
211	-0.00	-0.00	-0.00	903.00	200.00	0.00	-0.00	-0.00	-0.00	-0.00	300.00	200.00	0.00	-0.00
212	-0.00	-0.00	-0.00	903.00	200.00	0.00	-0.00	-0.00	-0.00	-0.00	300.00	200.00	0.00	-0.00
213	0.00	0.00	0.00	903.00	200.00	0.00	0.00	-0.00	-0.00	-0.00	300.00	200.00	0.00	-0.00
214	0.00	0.00	0.00	903.00	200.00	0.00	0.00	-0.00	-0.00	-0.00	300.00	200.00	0.00	-0.00
215	-0.00	-0.00	-0.00	903.00	200.00	0.00	-0.00	-0.00	-0.00	-0.00	300.00	200.00	0.00	-0.00
216	-0.00	-0.00	-0.00	903.00	200.00	0.00	-0.00	-0.00	-0.00	-0.00	300.00	200.00	0.00	-0.00
217	0.00	0.00	0.00	903.00	200.00	0.00	0.00	-0.00	-0.00	-0.00	300.00	200.00	0.00	-0.00
218	-0.00	-0.00	-0.00	903.00	200.00	0.00	-0.00	-0.00	-0.00	-0.00	300.00	200.00	0.00	-0.00
219	-0.00	-0.00	-0.00	903.00	200.00	0.00	-0.00	-0.00	-0.00	-0.00	300.00	200.00	0.00	-0.00
220	0.00	0.00	0.00	903.00	200.00	0.00	0.00	-0.00	-0.00	-0.00	300.00	200.00	0.00	-0.00
221	-0.00	-0.00	-0.00	903.00	200.00	0.00	-0.00	-0.00	-0.00	-0.00	300.00	200.00	0.00	-0.00
222	-0.00	-0.00	-0.00	903.00	200.00	0.00	-0.00	-0.00	-0.00	-0.00	300.00	200.00	0.00	-0.00
223	-0.00	-0.00	-0.00	903.00	200.00	0.00	-0.00	-0.00	-0.00	-0.00	300.00	200.00	0.00	-0.00
224	-0.00	-0.00	-0.00	903.00	200.00	0.00	-0.00	-0.00	-0.00	-0.00	300.00	200.00	0.00	-0.00
225	-0.00	-0.00	-0.00	903.00	200.00	0.00	-0.00	-0.00	-0.00	-0.00	300.00	200.00	0.00	-0.00
226	-0.00	-0.00	-0.00	903.00	200.00	0.00	-0.00	-0.00	-0.00	-0.00	300.00	200.00	0.00	-0.00
227	-0.00	-0.00	-0.00	903.00	200.00	0.00	-0.00	-0.00	-0.00	-0.00	300.00	200.00	0.00	-0.00
228	0.00	0.00	0.00	903.00	200.00	0.00	0.00	-0.00	-0.00	-0.00	300.00	200.00	0.00	-0.00
229	-0.00	-0.00	-0.00	903.00	200.00	0.00	-0.00	-0.00	-0.00	-0.00	300.00	200.00	0.00	-0.00
230	-0.00	-0.00	-0.00	903.00	200.00	0.00	-0.00	-0.00	-0.00	-0.00	300.00	200.00	0.00	-0.00
231	-0.00	-0.00	-0.00	903.00	200.00	0.00	-0.00	-0.00	-0.00	-0.00	300.00	200.00	0.00	-0.00
232	-0.00	-0.00	-0.00	903.00	200.00	0.00	-0.00	-0.00	-0.00	-0.00	300.00	200.00	0.00	-0.00
233	-0.00	-0.00	-0.00	903.00	200.00	0.00	-0.00	-0.00	-0.00	-0.00	300.00	200.00	0.00	-0.00
234	0.00	0.00	0.00	903.00	200.00	0.00	0.00	-0.00	-0.00	-0.00	300.00	200.00	0.00	-0.00
235	-0.00	-0.00	-0.00	903.00	200.00	0.00	-0.00	-0.00	-0.00	-0.00	300.00	200.00	0.00	-0.00
236	-0.00	-0.00	-0.00	903.00	200.00	0.00	-0.00	-0.00	-0.00	-0.00	300.00	200.00	0.00	-0.00
237	-0.00	-0.00	-0.00	903.00	200.00	0.00	-0.00	-0.00	-0.00	-0.00	300.00	200.00	0.00	-0.00
238	-0.00	-0.00	-0.00	903.00	200.00	0.00	-0.00	-0.00	-0.00	-0.00	300.00	200.00	0.00	-0.00
239	-0.00	-0.00	-0.00	903.00	200.00	0.00	-0.00	-0.00	-0.00	-0.00	300.00	200.00	0.00	-0.00
240	-0.00	-0.00	-0.00	903.00	200.00	0.00	-0.00	-0.00	-0.00	-0.00	300.00	200.00	0.00	-0.00
241	-0.00	-0.00	-0.00	903.00	200.00	0.00	-0.00	-0.00	-0.00	-0.00	300.00	200.00	0.00	-0.00
242	-0.00	-0.00	-0.00	903.00	200.00	0.00	-0.00	-0.00	-0.00	-0.00	300.00	200.00	0.00	-0.00
243	0.00	0.00	0.00	903.00	200.00	0.00	0.00	-0.00	-0.00	-0.00	300.00	200.00	0.00	-0.00
244	0.00	0.00	0.00	903.00	200.00	0.00	0.00	-0.00	-0.00	-0.00	300.00	200.00	0.00	-0.00
245	-0.00	-0.00	-0.00	903.00	200.00	0.00	-0.00	-0.00	-0.00	-0.00	300.00	200.00	0.00	-0.00
246	-0.00	-0.00	-0.00	903.00	200.00	0.00	-0.00	-0.00	-0.00	-0.00	300.00	200.00	0.00	-0.00
247	-0.00	-0.00	-0.00	903.00	200.00	0.00	-0.00	-0.00	-0.00	-0.00	300.00	200.00	0.00	-0.00
248	0.00	0.00	0.00	903.00	200.00	0.00	0.00	-0.00	-0.00	-0.00	300.00	200.00	0.00	-0.00
249	-0.00	-0.00	-0.00	903.00	200.00	0.00	-0.00	-0.00	-0.00	-0.00	300.00	200.00	0.00	-0.00
250	-0.00	-0.00	-0.00	903.00	200.00	0.00	-0.00	-0.00	-0.00	-0.00	300.00	200.00	0.00	-0.00
251	-0.00	-0.00	-0.00	903.00	200.00	0.00	-0.00	-0.00	-0.00	-0.00	300.00	200.00	0.00	-0.00
252	-0.00	-0.00	-0.00	903.00	200.00	0.00	-0.00	-0.00	-0.00	-0.00	300.00	200.00	0.00	-0.00
253	0.00	0.00	0.00	903.00	200.00	0.00	0.00	-0.00	-0.00	-0.00	300.00	200.00	0.00	-0.00
254	-0.00	-0.00	-0.00	903.00	200.00	0.00	-0.00	-0.00	-0.00	-0.00	300.00	200.00	0.00	-0.00
255	-0.00	-0.00	-0.00	903.00	200.00	0.00	-0.00	-0.00	-0.00	-0.00	300.00	200.00	0.00	-0.00
256	0.00	0.00	0.00	903.00	200.00	0.00	0.00	-0.00	-0.00	-0.00	300.00	200.00	0.00	-0.00
257	-0.00	-0.00	-0.00	903.00	200.00	0.00	-0.00	-0.00	-0.00	-0.00	300.00	200.00	0.00	-0.00
258	-0.00	-0.00	-0.00	903.00	200.00	0.00	-0.00	-0.00	-0.00	-0.00	300.00	200.00	0.00	-0.00
259	0.00	0.00	0.00	903.00	200.00	0.00	0.00	-0.00	-0.00	-0.00	300.00	200.00	0.00	-0.00
260	0.00	0.00	0.00	903.00	200.00	0.00	0.00	-0.00	-0.00	-0.00	300.00	200.00	0.00	-0.00
261	-0.00	-0.00	-0.00	903.00	200.00	0.00	-0.00	-0.00	-0.00	-0.00	300.00	200.00	0.00	-0.00
262	-0.00	-0.00	-0.00	903.00	200.00	0.00	-0.00	-0.00	-0.00	-0.00	300.00	200.00	0.00	-0.00
263	0.00	0.00	0.00	903.00	200.00	0.00	0.00	-0.00	-0.00	-0.00	300.00	200.00	0.00	-0.00
264	-0.00	-0.00	-0.00	903.00	200.00	0.00	-0.00	-0.00	-0.00	-0.00	300.00	200.00	0.00	-0.00
265	0.00	0.00	0.00	903.00	200.00	0.00	0.00	-0.00	-0.00	-0.00	300.00	200.00	0.00	-0.00
266	0.00	0.00	0.00	903.00	200.00	0.00	0.00	-0.00	-0.00	-0.00	300.00	200.00	0.00	-0.00
267	0.00	0.00	0.00	903.00	200.00	0.00	0.00	-0.00	-0.00	-0.00	300.00	200.00	0.00	-0.00
268	0.00	0.00	0.00	903.00	200.00	0.00	0.00	-0.00	-0.00	-0.00	300.00	200.00	0.00	-0.00
269	-0.00	-0.00	-0.00	903.00	200.00	0.00	-0.00	-0.00	-0.00	-0.00	300.00	200.00	0.00	-0.00
270	-0.00	-0.00	-0.00	903.00	200.00	0.00	-0.00	-0.00	-0.00	-0.00	300.00	200.00	0.00	-0.00
271	-0.00	-0.00	-0.00	903.00	200.00	0.00	-0.00	-0.00	-0.00	-0.00	300.00	200.00	0.00	-0.00
272	0.00	0.00	0.00	903.00	200.00	0.00	0.00	-0.00	-0.00	-0.00	300.00	200.00	0.00	-0.00
273	-0.00	-0.00	-0.00	903.00	200.00	0.00	-0.00	-0.00	-0.00	-0.00	300.00	200.00	0.00	-0.00
274	-0.00	-0.00	-0.00	903.00	200.00	0.00	-0.00	-0.00	-0.00	-0.00	300.00	200.00	0.00	-0.00
275	-0.00	-0.00	-0.00	903.00	200.00	0.00	-0.00	-0.00	-0.00	-0.00	300.00	200.00	0.00	-0.00
276	-0.00	-0.00	-0.00	903.00	200.00	0.00	-0.00	-0.00	-0.00	-0.00	300.00	200.00	0.00	-0.00
277	-0.00	-0.00	-0.00	903.00	200.00	0.00	-0.00	-0.00	-0.00	-0.00	300.00	200.00	0.00	-0.00
278	0.00	0.00	0.00	903.00	200.00	0.00	0.00	-0.00	-0.00	-0.00	300.00	200.00	0.00	-0.00
279	-0.00	-0.00	-0.00	903.00	200.00	0.00	-0.00	-0.00	-0.00	-0.00	300.00	200.00	0.00	-0.00
280	0.00	0.00	0.00	903.00	200.00	0.00	0.00	-0.00	-0.00	-0.00	300.00	200.00	0.00	-0.00
281	-0.00	-0.00	-0.00	903.00	200.00	0.00	-0.00	-0.00	-0.00	-0.00	300.00	200.00	0.00	-0.00
282	-0.00	-0.00	-0.00	903.00	200.00	0.00	-0.00	-0.00	-0.00	-0.00	300.00	200.00	0.00	-0.00
283	-0.00	-0.00	-0.00	903.00	200.00	0.00	-0.00	-0.00	-0.00	-0.00	300.00	200.00	0.00	-0.00
284	-0.00	-0.00	-0.00	903.00	200.00	0.00	-0.00	-0.00	-0.00	-0.00	300.00	200.00	0.00	-0.00
285	0.00	0.00	0.00	903.00	200.00	0.00	0.00	-0.00	-0.00	-0.00	300.00	200.00	0.00	-0.00
286	-0.00	-0.00	-0.00	903.00	200.00	0.00	-0.00	-0.00	-0.00	-0.00	300.00	200.00	0.00	-0.00
287	-0.00	-0.00	-0.00	903.00	200.00	0.00	-0.00	-0.00	-0.00	-0.00	300.00	200.00	0.00	-0.00
288	-0.00	-0.00	-0.00	903.00	200.00	0.00	-0.00	-0.00	-0.00	-0.00	300.00	200.00	0.00	-0.00
289	-0.00	-0.00	-0.00	903.00	200.00	0.00	-0.00	-0.00	-0.00	-0.00	300.00	200.00	0.00	-0.00
290	-0.00	-0.00	-0.00	903.00	200.00	0.00	-0.00	-0.00	-0.00	-0.00	300.00	200.00	0.00	-0.00
291	-0.00	-0.00	-0.00	903.00	200.00	0.00	-0.00	-0.00	-0.00	-0.00	300.00	200.00	0.00	-0.00
292	-0.00	-0.00	-0.00	903.00	200.00	0.00	-0.00	-0.00	-0.00	-0.00	300.00	200.00	0.00	-0.00
293	-0.00	-0.00	-0.00	903.00	200.00	0.00	-0.00	-0.00	-0.00	-0.00	300.00	200.00	0.00	-0.00
294	-0.00	-0.00	-0.00	903.00	200.00	0.00	-0.00	-0.00	-0.00	-0.00	300.00	200.00	0.00	-0.00
295	-0.00	-0.00	-0.00	903.00	200.00	0.00	-0.00	-0.00	-0.00	-0.00	300.00	200.00	0.00	-0.00
296	-0.00	-0.00	-0.00	903.00	200.00	0.00	-0.00	-0.00	-0.00	-0.00	300.00	200.00	0.00	-0.00
297	0.00	0.00	0.00	903.00	200.00	0.00	0.00	-0.00	-0.00	-0.00	300.00	200.00	0.00	-0.00
298	0.00	0.00	0.00	903.00	200.00	0.00	0.00	-0.00	-0.00	-0.00	300.00	200.00	0.00	-0.00
299	0.00	0.00	0.00	903.00	200.00	0.00	0.00	-0.00	-0.00	-0.00	300.00	200.00	0.00	-0.00
300	-0.00	-0.00	-0.00	903.00	200.00	0.00	-0.00	-0.00	-0.00	-0.00	300.00	200.00	0.00	-0.00
301	-0.00	-0.00	-0.00	903.00	200.00	0.00	-0.00	-0.00	-0.00	-0.00	300.00	200.00	0.00	-0.00
302	-0.00	-0.00	-0.00	903.00	200.00	0.00	-0.00	-0.00	-0.00	-0.00	300.00	200.00	0.00	-0.00
303	23.50	8.85	11.29	1000.30	259.46	0.00	-4911.27	-0.00	-0.00	-0.00	300.00	200.00	0.00	-0.00
304	-0.00	-0.00	-0.00	903.00	200.00	0.00	-0.00	-0.00	-0.00	-0.00	300.00	200.00	0.00	-0.00
305	42.57	0.76	19.07	1195.80	353.60	0.00	-2610.72	-0.00	-0.00	-0.00	300.00	200.00	0.00	-0.00
306	-0.00	-0.00	-0.00	903.00	200.00	0.00	-0.00	-0.00	-0.00	-0.00	300.00	200.00	0.00	-0.00
307	-0.00	-0.00	-0.00	903.00	200.00	0.00	-0.00	-0.00	-0.00	-0.00	300.00	200.00	0.00	-0.00
308	-0.00	-0.00	-0.00	903.00	200.00	0.00	-0.00	-0.00	-0.00	-0.00	300.00	200.00	0.00	-0.00
309	-0.00	-0.00	-0.00	903.00	200.00	0.00	-0.00	-0.00	-0.00	-0.00	300.00	200.00	0.00	-0.00
310	-0.00	-0.00	-0.00	903.00	200.00	0.00	-0.00	-0.00	-0.00	-0.00	300.00	200.00	0.00	-0.00
311	-0.00	-0.00	-0.00	903.00	200.00	0.00	-0.00	-0.00	-0.00	-0.00	300.00	200.00	0.00	-0.00
312	-0.00	-0.00	-0.00	903.00	200.00	0.00	-0.00	-0.00	-0.00	-0.00	300.00	200.00	0.00	-0.00
313	-0.00	-0.00	-0.00	903.00	200.00	0.00	-0.00	-0.00	-0.00	-0.00	300.00	200.00	0.00	-0.00
314	-0.00	-0.00	-0.00	903.00	200.00	0.00	-0.00	-0.00	-0.00	-0.00	300.00	200.00	0.00	-0.00
315	-0.00	-0.00	-0.00	903.00	200.00	0.00	-0.00	-0.00	-0.00	-0.00	300.00	200.00	0.00	-0.00
316	-0.00	-0.00	-0.00	903.00	200.00	0.00	-0.00	-0.00	-0.00	-0.00	300.00	200.00	0.00	-0.00
317	-0.00	-0.00	-0.00	903.00	200.00	0.00	-0.00	-0.00	-0.00	-0.00	300.00	200.00	0.00	-0.00
318	-0.00	-0.00	-0.00	903.00	200.00	0.00	-0.00	-0.00	-0.00	-0.00	300.00	200.00	0.00	-0.00
319	-0.00	-0.00	-0.00	903.00	200.00	0.00	-0.00	-0.00	-0.00	-0.00	300.00	200.00	0.00	-0.00
320	-0.00	-0.00	-0.00	903.00	200.00	0.00	-0.00	-0.00	-0.00	-0.00	300.00	200.00	0.00	-0.00
321	-0.00	-0.00	-0.00	903.00	200.00	0.00	-0.00	-0.00	-0.00	-0.00	300.00	200.00	0.00	-0.00
322	-0.00	-0.00	-0.00	903.00	200.00	0.00	-0.00	-0.00	-0.00	-0.00	300.00	200.00	0.00	-0.00
323	-0.00	-0.00	-0.00	903.00	200.00	0.00	-0.00	-0.00	-0.00	-0.00	300.00	200.00	0.00	-0.00
324	-0.00	-0.00	-0.00	903.00	200.00	0.00	-0.00	-0.00	-0.00	-0.00	300.00	200.00	0.00	-0.00
325	-0.00	-0.00	-0.00	903.00	200.00	0.00	-0.00	-0.00	-0.00	-0.00	300.00	200.00	0.00	-0.00
326	-0.00	-0.00	-0.00	903.00	200.00	0.00	-0.00	-0.00	-0.00	-0.00	300.00	200.00	0.00	-0.00
327	-0.00	-0.00	-0.00	903.00	200.00	0.00	-0.00	-0.00	-0.00	-0.00	300.00	200.00	0.00	-0.00
328	-0.00	-0.00	-0.00	903.00	200.00	0.00	-0.00	-0.00	-0.00	-0.00	300.00	200.00	0.00	-0.00
329	-0.00	-0.00	-0.00	903.00	200.00	0.00	-0.00	-0.00	-0.00	-0.00	300.00	200.00	0.00	-0.00
330	-0.00	-0.00	-0.00	903.00	200.00	0.00	-0.00	-0.00	-0.00	-0.00	300.00	200.00	0.00	-0.00
331	-0.00	-0.00	-0.00	903.00	200.00	0.00	-0.00	-0.00	-0.00	-0.00	300.00	200.00	0.00	-0.00
332	-0.00	-0.00	-0.00	903.00	200.00	0.00	-0.00	-0.00	-0.00	-0.00	300.00	200.00	0.00	-0.00
333	-0.00	-0.00	-0.00	903.00	200.00	0.00	-0.00	-0.00	-0.00	-0.00	300.00	200.00	0.00	-0.00
334	-0.00	-0.00	-0.00	903.00	200.00	0.00	-0.00	-0.00	-0.00	-0.00	300.00	200.00	0.00	-0.00
335	-0.00	-0.00	-0.00	903.00	200.00	0.00	-0.00	0.00	0.00	0.00	300.00	200.00	0.00	0.00
336	-0.00	-0.00	-0.00	903.00	200.00	0.00	-0.00	-0.00	-0.00	-0.00	300.00	200.00	0.00	-0.00
337	-0.00	-0.00	-0.00	903.00	200.00	0.00	-0.00	-0.00	-0.00	-0.00	300.00	200.00	0.00	-0.00
338	-0.00	-0.00	-0.00	903.00	200.00	0.00	-0.00	-0.00	-0.00	-0.00	300.00	200.00	0.00	-0.00
339	-0.00	-0.00	-0.00	903.00	200.00	0.00	-0.00	-0.00	-0.00	-0.00	300.00	200.00	0.00	-0.00
340	-0.00	-0.00	-0.00	903.00	200.00	0.00	-0.00	-0.00	-0.00	-0.00	300.00	200.00	0.00	-0.00
341	-0.00	-0.00	-0.00	903.00	200.00	0.00	-0.00	-0.00	-0.00	-0.00	300.00	200.00	0.00	-0.00
342	-0.00	-0.00	-0.00	903.00	200.00	0.00	-0.00	-0.00	-0.00	-0.00	300.00	200.00	0.00	-0.00
343	-0.00	-0.00	-0.00	903.00	200.00	0.00	-0.00	-0.00	-0.00	-0.00	300.00	200.00	0.00	-0.00
344	-0.00	-0.00	-0.00	903.00	200.00	0.00	-0.00	-0.00	-0.00	-0.00	300.00	200.00	0.00	-0.00
345	-0.00	-0.00	-0.00	903.00	200.00	0.00	-0.00	-0.00	-0.00	-0.00	300.00	200.00	0.00	-0.00
346	-0.00	-0.00	-0.00	903.00	200.00	0.00	-0.00	-0.00	-0.00	-0.00	300.00	200.00	0.00	-0.00
347	-0.00	-0.00	-0.00	903.00	200.00	0.00	-0.00	-0.00	-0.00	-0.00	300.00	200.00	0.00	-0.00
348	-0.00	-0.00	-0.00	903.00	200.00	0.00	-0.00	-0.00	-0.00	-0.00	300.00	200.00	0.00	-0.00
349	-0.00	-0.00	-0.00	903.00	200.00	0.00	-0.00	-0.00	-0.00	-0.00	300.00	200.00	0.00	-0.00
350	-0.00	-0.00	-0.00	903.00	200.00	0.00	-0.00	-0.00	-0.00	-0.00	300.00	200.00	0.00	-0.00
351	-0.00	-0.00	-0.00	903.00	200.00	0.00	-0.00	-0.00	-0.00	-0.00	300.00	200.00	0.00	-0.00
352	-0.00	-0.00	-0.00	903.00	200.00	0.00	-0.00	-0.00	-0.00	-0.00	300.00	200.00	0.00	-0.00
353	-0.00	-0.00	-0.00	903.00	200.00	0.00	-0.00	-0.00	-0.00	-0.00	300.00	200.00	0.00	-0.00
354	-0.00	-0.00	-0.00	903.00	200.00	0.00	-0.00	-0.00	-0.00	-0.00	300.00	200.00	0.00	-0.00
355	-0.00	-0.00	-0.00	903.00	200.00	0.00	-0.00	-0.00	-0.00	-0.00	300.00	200.00	0.00	-0.00
356	-0.00	-0.00	-0.00	903.00	200.00	0.00	-0.00	-0.00	-0.00	-0.00	300.00	200.00	0.00	-0.00
357	-0.00	-0.00	-0.00	903.00	200.00	0.00	-0.00	-0.00	-0.00	-0.00	300.00	200.00	0.00	-0.00
358	-0.00	-0.00	-0.00	903.00	200.00	0.00	-0.00	-0.00	-0.00	-0.00	300.00	200.00	0.00	-0.00
359	-0.00	-0.00	-0.00	903.00	200.00	0.00	-0.00	-0.00	-0.00	-0.00	300.00	200.00	0.00	-0.00
360	-0.00	-0.00	-0.00	903.00	200.00	0.00	-0.00	-0.00	-0.00	-0.00	300.00	200.00	0.00	-0.00
361	-0.00	-0.00	-0.00	903.00	200.00	0.00	-0.00	-0.00	-0.00	-0.00	300.00	200.00	0.00	-0.00
362	-0.00	-0.00	-0.00	903.00	200.00	0.00	-0.00	-0.00	-0.00	-0.00	300.00	200.00	0.00	-0.00
363	-0.00	-0.00	-0.00	903.00	200.00	0.00	-0.00	-0.00	-0.00	-0.00	300.00	200.00	0.00	-0.00
364	-0.00	-0.00	-0.00	903.00	200.00	0.00	-0.00	-0.00	-0.00	-0.00	300.00	200.00	0.00	-0.00
365	-0.00	-0.00	-0.00	903.00	200.00	0.00	-0.00	-0.00	-0.00	-0.00	300.00	200.00	0.00	-0.00
366	-0.00	-0.00	-0.00	903.00	200.00	0.00	-0.00	-0.00	-0.00	-0.00	300.00	200.00	0.00	-0.00
367	-0.00	-0.00	-0.00	903.00	200.00	0.00	-0.00	-0.00	-0.00	-0.00	300.00	200.00	0.00	-0.00
368	-0.00	-0.00	-0.00	903.00	200.00	0.00	-0.00	-0.00	-0.00	-0.00	300.00	200.00	0.00	-0.00
369	-0.00	-0.00	-0.00	903.00	200.00	0.00	-0.00	-0.00	-0.00	-0.00	300.00	200.00	0.00	-0.00
370	-0.00	-0.00	-0.00	903.00	200.00	0.00	-0.00	-0.00	-0.00	-0.00	300.00	200.00	0.00	-0.00
371	-0.00	-0.00	-0.00	903.00	200.00	0.00	-0.00	-0.00	-0.00	-0.00	300.00	200.00	0.00	-0.00
372	-0.00	-0.00	-0.00	903.00	200.00	0.00	-0.00	-0.00	-0.00	-0.00	300.00	200.00	0.00	-0.00
373	-0.00	-0.00	-0.00	903.00	200.00	0.00	-0.00	-0.00	-0.00	-0.00	300.00	200.00	0.00	-0.00
374	-0.00	-0.00	-0.00	903.00	200.00	0.00	-0.00	-0.00	-0.00	-0.00	300.00	200.00	0.00	-0.00
375	-0.00	-0.00	-0.00	903.00	200.00	0.00	-0.00	-0.00	-0.00	-0.00	300.00	200.00	0.00	-0.00
376	-0.00	-0.00	-0.00	903.00	200.00	0.00	-0.00	-0.00	-0.00	-0.00	300.00	200.00	0.00	-0.00
377	-0.00	-0.00	-0.00	903.00	200.00	0.00	-0.00	-0.00	-0.00	-0.00	300.00	200.00	0.00	-0.00
378	-0.00	-0.00	-0.00	903.00	200.00	0.00	-0.00	-0.00	-0.00	-0.00	300.00	200.00	0.00	-0.00
379	-0.00	-0.00	-0.00	903.00	200.00	0.00	-0.00	-0.00	-0.00	-0.00	300.00	200.00	0.00	-0.00
380	-0.00	-0.00	-0.00	903.00	200.00	0.00	-0.00	-0.00	-0.00	-0.00	300.00	200.00	0.00	-0.00
381	-0.00	-0.00	-0.00	903.00	200.00	0.00	-0.00	-0.00	-0.00	-0.00	300.00	200.00	0.00	-0.00
382	-0.00	-0.00	-0.00	903.00	200.00	0.00	-0.00	-0.00	-0.00	-0.00	300.00	200.00	0.00	-0.00
383	-0.00	-0.00	-0.00	903.00	200.00	0.00	-0.00	-0.00	-0.00	-0.00	300.00	200.00	0.00	-0.00
384	-0.00	-0.00	-0.00	903.00	200.00	0.00	-0.00	-0.00	-0.00	-0.00	300.00	200.00	0.00	-0.00
385	-0.00	-0.00	-0.00	903.00	200.00	0.00	-0.00	-0.00	-0.00	-0.00	300.00	200.00	0.00	-0.00
386	-0.00	-0.00	-0.00	903.00	200.00	0.00	-0.00	-0.00	-0.00	-0.00	300.00	200.00	0.00	-0.00
387	-0.00	-0.00	-0.00	903.00	200.00	0.00	-0.00	-0.00	-0.00	-0.00	300.00	200.00	0.00	-0.00
388	-0.00	-0.00	-0.00	903.00	200.00	0.00	-0.00	-0.00	-0.00	-0.00	300.00	200.00	0.00	-0.00
389	-0.00	-0.00	-0.00	903.00	200.00	0.00	-0.00	-0.00	-0.00	-0.00	300.00	200.00	0.00	-0.00
390	-0.00	-0.00	-0.00	903.00	200.00	0.00	-0.00	-0.00	-0.00	-0.00	300.00	200.00	0.00	-0.00
391	-0.00	-0.00	-0.00	903.00	200.00	0.00	-0.00	-0.00	-0.00	-0.00	300.00	200.00	0.00	-0.00
392	-0.00	-0.00	-0.00	903.00	200.00	0.00	-0.00	-0.00	-0.00	-0.00	300.00	200.00	0.00	-0.00
393	-0.00	-0.00	-0.00	903.00	200.00	0.00	-0.00	-0.00	-0.00	-0.00	300.00	200.00	0.00	-0.00
394	-0.00	-0.00	-0.00	903.00	200.00	0.00	-0.00	-0.00	-0.00	-0.00	300.00	200.00	0.00	-0.00
395	-0.00	-0.00	-0.00	903.00	200.00	0.00	-0.00	-0.00	-0.00	-0.00	300.00	200.00	0.00	-0.00
396	-0.00	-0.00	-0.00	903.00	200.00	0.00	-0.00	-0.00	-0.00	-0.00	300.00	200.00	0.00	-0.00
397	-0.00	-0.00	-0.00	903.00	200.00	0.00	-0.00	-0.00	-0.00	-0.00	300.00	200.00	0.00	-0.00
398	-0.00	-0.00	-0.00	903.00	200.00	0.00	-0.00	-0.00	-0.00	-0.00	300.00	200.00	0.00	-0.00
399	-0.00	-0.00	-0.00	903.00	200.00	0.00	-0.00	-0.00	-0.00	-0.00	300.00	200.00	0.00	-0.00
400	-0.00	-0.00	-0.00	903.00	200.00	0.00	-0.00	-0.00	-0.00	-0.00	300.00	200.00	0.00	-0.00
401	91.71	-13.89	89.87	1164.80	235.99	0.00	-16982.16	-0.00	-0.00	-0.00	300.00	200.00	0.00	-0.00
402	70.88	-22.58	291.44	1099.34	147.23	0.00	-26474.97	-0.00	-0.00	-0.00	300.00	200.00	0.00	-0.00
403	86.59	-24.26	216.37	1107.37	160.23	0.00	-23754.38	-0.00	-0.00	-0.00	300.00	200.00	0.00	-0.00
404	105.21	-25.63	224.00	1104.91	157.22	0.00	-21755.35	-0.00	-0.00	-0.00	300.00	200.00	0.00	-0.00
405	122.99	-17.24	239.11	1101.72	154.31	0.00	-21052.90	-0.00	-0.00	-0.00	300.00	200.00	0.00	-0.00
406	131.53	-14.65	247.34	1093.99	147.44	0.00	-19267.50	-0.00	-0.00	-0.00	300.00	200.00	0.00	-0.00
407	115.59	-16.48	258.48	1088.60	140.14	0.00	-18737.53	-0.00	-0.00	-0.00	300.00	200.00	0.00	-0.00
408	102.46	-9.99	327.91	1069.12	124.06	0.00	-19739.40	-0.00	-0.00	-0.00	300.00	200.00	0.00	-0.00
409	123.67	3.97	382.69	1056.95	114.59	0.00	-18154.11	-0.00	-0.00	-0.00	300.00	200.00	0.00	-0.00
410	151.75	3.66	408.63	1051.10	110.60	0.00	-16511.18	-0.00	-0.00	-0.00	300.00	200.00	0.00	-0.00
411	145.72	9.08	431.21	1044.93	106.65	0.00	-15074.43	-0.00	-0.00	-0.00	300.00	200.00	0.00	-0.00
412	129.78	5.04	425.11	1043.20	105.38	0.00	-12115.09	-0.00	-0.00	-0.00	300.00	200.00	0.00	-0.00
413	113.22	7.25	401.61	1041.72	104.10	0.00	-10283.56	0.00	0.00	0.00	300.00	200.00	0.00	0.00
414	99.11	12.74	382.54	1040.85	102.03	0.00	-8421.25	-0.00	-0.00	-0.00	300.00	200.00	0.00	-0.00
415	88.42	21.06	371.09	1037.95	98.68	0.00	-6192.88	-0.00	-0.00	-0.00	300.00	200.00	0.00	-0.00
416	84.76	28.99	368.65	1035.37	96.36	0.00	-4726.13	-0.00	-0.00	-0.00	300.00	200.00	0.00	-0.00
417	75.45	35.02	366.21	1031.63	91.00	0.00	-1376.33	-0.00	-0.00	-0.00	300.00	200.00	0.00	-0.00
418	69.50	37.38	371.55	1027.93	86.98	0.00	955.61	-0.00	-0.00	-0.00	300.00	200.00	0.00	-0.00
419	68.28	36.54	385.44	1026.75	85.83	0.00	1528.77	-0.00	-0.00	-0.00	300.00	200.00	0.00	-0.00
420	68.97	34.87	405.43	1026.75	86.26	0.00	1688.26	-0.00	-0.00	-0.00	300.00	200.00	0.00	-0.00
421	72.17	32.73	432.13	1026.52	86.44	0.00	1677.25	-0.00	-0.00	-0.00	300.00	200.00	0.00	-0.00
422	76.07	29.83	460.51	1026.46	86.95	0.00	1587.80	-0.00	-0.00	-0.00	300.00	200.00	0.00	-0.00
423	79.96	27.31	489.65	1026.50	87.38	0.00	1286.45	-0.00	-0.00	-0.00	300.00	200.00	0.00	-0.00
424	82.47	24.95	520.32	1026.52	87.68	0.00	1044.84	-0.00	-0.00	-0.00	300.00	200.00	0.00	-0.00
425	84.53	23.96	545.96	1026.76	87.65	0.00	789.88	-0.00	-0.00	-0.00	300.00	200.00	0.00	-0.00
426	84.99	24.49	566.41	1026.49	87.61	0.00	492.43	-0.00	-0.00	-0.00	300.00	200.00	0.00	-0.00
427	85.53	26.93	583.95	1026.31	87.17	0.00	29.75	-0.00	-0.00	-0.00	300.00	200.00	0.00	-0.00
428	85.53	30.21	597.08	1026.13	86.63	0.00	-392.28	-0.00	-0.00	-0.00	300.00	200.00	0.00	-0.00
429	84.99	32.81	607.15	1025.74	86.05	0.00	-504.95	-0.00	-0.00	-0.00	300.00	200.00	0.00	-0.00
430	83.47	35.78	617.22	1025.45	85.24	0.00	-455.79	-0.00	-0.00	-0.00	300.00	200.00	0.00	-0.00
431	81.94	37.84	625.92	1024.92	84.59	0.00	-337.04	-0.00	-0.00	-0.00	300.00	200.00	0.00	-0.00
432	80.03	38.07	634.00	1025.24	84.72	0.00	-215.80	-0.00	-0.00	-0.00	300.00	200.00	0.00	-0.00
433	77.51	37.77	642.09	1025.27	85.03	0.00	-162.75	-0.00	-0.00	-0.00	300.00	200.00	0.00	-0.00
434	74.31	36.85	647.28	1025.21	85.05	0.00	-21.59	-0.00	-0.00	-0.00	300.00	200.00	0.00	-0.00
435	71.33	35.55	649.41	1025.37	85.15	0.00	-115.06	-0.00	-0.00	-0.00	300.00	200.00	0.00	-0.00
436	67.83	34.41	648.80	1025.41	85.32	0.00	-225.43	-0.00	-0.00	-0.00	300.00	200.00	0.00	-0.00
437	63.86	33.42	645.45	1025.27	85.44	0.00	-323.71	-0.00	-0.00	-0.00	300.00	200.00	0.00	-0.00
438	60.04	32.42	639.95	1025.32	85.46	0.00	-475.43	-0.00	-0.00	-0.00	300.00	200.00	0.00	-0.00
439	56.23	31.43	632.93	1025.23	85.54	0.00	-710.93	-0.00	-0.00	-0.00	300.00	200.00	0.00	-0.00
440	52.41	29.83	626.37	1025.19	85.70	0.00	-801.17	-0.00	-0.00	-0.00	300.00	200.00	0.00	-0.00
441	49.36	28.61	619.20	1024.91	85.76	0.00	-978.91	-0.00	-0.00	-0.00	300.00	200.00	0.00	-0.00
442	46.23	27.69	611.11	1024.95	85.69	0.00	-1200.64	-0.00	-0.00	-0.00	300.00	200.00	0.00	-0.00
443	43.56	26.86	605.32	1024.60	85.91	0.00	-1346.62	-0.00	-0.00	-0.00	300.00	200.00	0.00	-0.00
444	41.43	26.78	598.75	1024.56	85.93	0.00	-1480.56	-0.00	-0.00	-0.00	300.00	200.00	0.00	-0.00
445	39.29	26.55	593.11	1024.33	86.03	0.00	-1748.38	-0.00	-0.00	-0.00	300.00	200.00	0.00	-0.00
446	37.77	26.63	589.60	1024.04	86.08	0.00	-1963.44	-0.00	-0.00	-0.00	300.00	200.00	0.00	-0.00
447	36.09	27.08	587.46	1023.55	86.18	0.00	-2268.19	-0.00	-0.00	-0.00	300.00	200.00	0.00	-0.00
448	34.64	27.16	587.16	1023.37	86.12	0.00	-2498.90	-0.00	-0.00	-0.00	300.00	200.00	0.00	-0.00
449	32.96	26.93	588.23	1023.08	86.23	0.00	-2795.26	-0.00	-0.00	-0.00	300.00	200.00	0.00	-0.00
450	31.36	26.78	590.82	1022.78	86.16	0.00	-3000.89	-0.00	-0.00	-0.00	300.00	200.00	0.00	-0.00
451	29.45	26.09	594.02	1022.52	86.26	0.00	-3172.40	-0.00	-0.00	-0.00	300.00	200.00	0.00	-0.00
452	27.54	26.02	596.62	1022.39	86.50	0.00	-3439.76	-0.00	-0.00	-0.00	300.00	200.00	0.00	-0.00
453	25.56	26.17	598.60	1021.61	86.41	0.00	-3626.56	-0.00	-0.00	-0.00	300.00	200.00	0.00	-0.00
454	23.27	26.47	600.59	1021.45	86.38	0.00	-3879.85	-0.00	-0.00	-0.00	300.00	200.00	0.00	-0.00
455	20.90	26.93	602.57	1021.13	86.35	0.00	-4046.64	-0.00	-0.00	-0.00	300.00	200.00	0.00	-0.00
456	18.31	27.08	604.55	1020.90	86.37	0.00	-4175.09	-0.00	-0.00	-0.00	300.00	200.00	0.00	-0.00
457	15.72	27.85	606.08	1020.60	86.20	0.00	-4422.41	-0.00	-0.00	-0.00	300.00	200.00	0.00	-0.00
458	12.82	28.46	607.76	1020.20	86.37	0.00	-4562.78	-0.00	-0.00	-0.00	300.00	200.00	0.00	-0.00
459	10.22	28.46	608.52	1019.98	86.36	0.00	-4650.87	-0.00	-0.00	-0.00	300.00	200.00	0.00	-0.00
460	6.87	28.69	609.13	1019.41	86.27	0.00	-4806.89	-0.00	-0.00	-0.00	300.00	200.00	0.00	-0.00
461	3.89	28.69	610.50	1018.92	86.23	0.00	-4981.13	-0.00	-0.00	-0.00	300.00	200.00	0.00	-0.00
462	0.76	28.53	612.49	1018.47	86.35	0.00	-5052.39	-0.00	-0.00	-0.00	300.00	200.00	0.00	-0.00
463	-1.98	28.31	614.78	1017.89	86.22	0.00	-5246.49	-0.00	-0.00	-0.00	300.00	200.00	0.00	-0.00
464	-4.88	27.92	618.44	1017.06	86.36	0.00	-5330.97	-0.00	-0.00	-0.00	300.00	200.00	0.00	-0.00
465	-6.94	27.47	621.34	1016.24	86.39	0.00	-5411.31	-0.00	-0.00	-0.00	300.00	200.00	0.00	-0.00
466	-9.23	27.62	623.47	1015.78	86.34	0.00	-5613.12	-0.00	-0.00	-0.00	300.00	200.00	0.00	-0.00
467	-11.90	27.62	625.46	1014.98	86.41	0.00	-5654.63	-0.00	-0.00	-0.00	300.00	200.00	0.00	-0.00
468	-14.27	27.69	626.68	1014.18	86.39	0.00	-5738.19	-0.00	-0.00	-0.00	300.00	200.00	0.00	-0.00
469	-16.48	28.15	627.44	1013.46	86.48	0.00	-5862.28	-0.00	-0.00	-0.00	300.00	200.00	0.00	-0.00
470	-18.16	28.15	628.20	1012.38	86.57	0.00	-6077.79	-0.00	-0.00	-0.00	300.00	200.00	0.00	-0.00
471	-20.52	28.31	628.20	1011.57	86.57	0.00	-6123.95	-0.00	-0.00	-0.00	300.00	200.00	0.00	-0.00
472	-22.43	28.31	626.83	1010.42	86.51	0.00	-6194.28	-0.00	-0.00	-0.00	300.00	200.00	0.00	-0.00
473	-24.19	28.15	625.46	1008.98	86.51	0.00	-6212.53	-0.00	-0.00	-0.00	300.00	200.00	0.00	-0.00
474	-25.56	28.00	623.47	1007.77	86.69	0.00	-6331.74	-0.00	-0.00	-0.00	300.00	200.00	0.00	-0.00
475	-27.24	27.92	620.27	1006.47	86.54	0.00	-6299.26	-0.00	-0.00	-0.00	300.00	200.00	0.00	-0.00
476	-28.53	27.62	616.46	1004.58	86.29	0.00	-6335.82	-0.00	-0.00	-0.00	300.00	200.00	0.00	-0.00
477	-30.59	27.54	613.40	1002.93	86.37	0.00	-6256.61	-0.00	-0.00	-0.00	300.00	200.00	0.00	-0.00
478	-32.65	27.69	609.59	1000.70	86.01	0.00	-6216.07	-0.00	-0.00	-0.00	300.00	200.00	0.00	-0.00
479	-34.64	27.85	606.69	998.15	85.61	0.00	-6126.16	-0.00	-0.00	-0.00	300.00	200.00	0.00	-0.00
480	-34.94	27.85	603.49	995.39	85.16	0.00	-6319.01	-0.00	-0.00	-0.00	300.00	200.00	0.00	-0.00
481	-36.09	28.38	600.89	992.36	84.56	0.00	-6220.94	-0.00	-0.00	-0.00	300.00	200.00	0.00	-0.00
482	-36.70	28.61	597.99	989.12	84.10	0.00	-5992.75	-0.00	-0.00	-0.00	300.00	200.00	0.00	-0.00
483	-36.77	29.22	595.70	985.22	83.40	0.00	-6011.29	-0.00	-0.00	-0.00	300.00	200.00	0.00	-0.00
484	-36.70	29.60	592.80	981.53	82.63	0.00	-5913.82	-0.00	-0.00	-0.00	300.00	200.00	0.00	-0.00
485	-35.93	30.59	592.19	977.21	82.45	0.00	-6011.40	-0.00	-0.00	-0.00	300.00	200.00	0.00	-0.00
486	-34.94	29.83	590.67	972.36	81.27	0.00	-5931.29	-0.00	-0.00	-0.00	300.00	200.00	0.00	-0.00
487	-34.64	30.44	591.89	967.50	80.48	0.00	-5834.66	-0.00	-0.00	-0.00	300.00	200.00	0.00	-0.00
488	-34.33	30.67	593.41	962.09	79.35	0.00	-5635.26	-0.00	-0.00	-0.00	300.00	200.00	0.00	-0.00
489	-34.71	31.36	596.01	957.07	78.39	0.00	-5393.33	-0.00	-0.00	-0.00	300.00	200.00	0.00	-0.00
490	-34.48	32.58	598.91	951.61	77.30	0.00	-5271.64	-0.00	-0.00	-0.00	300.00	200.00	0.00	-0.00
491	-34.64	33.49	603.18	946.56	76.45	0.00	-5053.04	-0.00	-0.00	-0.00	300.00	200.00	0.00	-0.00
492	-35.55	34.71	605.77	941.92	75.47	0.00	-4774.04	-0.00	-0.00	-0.00	300.00	200.00	0.00	-0.00
493	-36.24	36.39	608.98	936.83	74.42	0.00	-4553.48	-0.00	-0.00	-0.00	300.00	200.00	0.00	-0.00
494	-37.46	38.15	612.03	932.47	73.55	0.00	-4306.52	-0.00	-0.00	-0.00	300.00	200.00	0.00	-0.00
495	-38.99	39.29	615.54	928.95	72.98	0.00	-4101.50	-0.00	-0.00	-0.00	300.00	200.00	0.00	-0.00
496	-41.28	40.44	619.51	925.17	72.32	0.00	-3911.69	-0.00	-0.00	-0.00	300.00	200.00	0.00	-0.00
497	-44.25	41.20	622.25	922.05	71.65	0.00	-3757.28	-0.00	-0.00	-0.00	300.00	200.00	0.00	-0.00
498	-47.45	41.89	625.92	919.89	71.57	0.00	-3676.95	-0.00	-0.00	-0.00	300.00	200.00	0.00	-0.00
499	-50.81	42.57	628.51	917.64	71.09	0.00	-3594.33	-0.00	-0.00	-0.00	300.00	200.00	0.00	-0.00
500	-55.31	43.26	632.02	915.82	70.84	0.00	-3526.65	-0.00	-0.00	-0.00	300.00	200.00	0.00	-0.00
501	-60.04	42.95	635.53	914.96	70.92	0.00	-3589.57	-0.00	-0.00	-0.00	300.00	200.00	0.00	-0.00
502	-65.54	43.03	638.43	914.04	70.94	0.00	-3575.33	-0.00	-0.00	-0.00	300.00	200.00	0.00	-0.00
503	-70.65	43.33	639.04	913.17	71.01	0.00	-3641.90	-0.00	-0.00	-0.00	300.00	200.00	0.00	-0.00
504	-75.68	43.56	637.36	912.34	71.01	0.00	-3621.76	7.55	1.98	57.53	463.13	242.44	0.00	-529.46
505	-81.41	42.57	634.31	911.59	71.45	0.00	-3290.15	-7.02	-22.66	264.13	498.09	262.39	0.00	2448.56
506	-83.31	45.09	623.02	910.35	70.98	0.00	-3543.82	26.47	15.95	233.76	465.08	246.74	0.00	-1234.73
507	-87.20	42.50	609.13	909.24	71.39	0.00	-3149.13	41.66	5.49	249.02	484.56	257.84	0.00	915.08
508	-89.34	40.82	589.29	908.13	71.72	0.00	-3168.66	65.54	6.87	282.14	473.77	254.30	0.00	-14.95
509	-90.03	39.83	568.08	906.87	71.72	0.00	-3070.40	62.33	6.48	288.09	470.82	255.19	0.00	-25.07
510	-90.94	36.77	545.20	905.85	71.93	0.00	-3037.61	42.80	4.81	286.87	470.90	257.45	0.00	126.70
511	-90.33	35.02	517.73	904.50	72.44	0.00	-2995.51	38.45	3.28	295.10	466.60	257.81	0.00	-40.33
512	-88.27	33.19	488.89	903.00	72.53	0.00	-2893.24	50.05	-1.68	315.09	459.52	260.44	0.00	-49.19
513	-85.75	30.75	459.75	901.81	72.88	0.00	-2886.98	78.35	-15.72	359.95	451.21	263.08	0.00	315.06
514	-81.33	28.46	426.33	899.99	73.16	0.00	-2850.63	104.83	-19.99	397.03	444.47	263.95	0.00	459.17
515	-75.91	25.33	392.15	898.21	73.31	0.00	-2758.17	109.25	-22.81	415.80	440.15	264.59	0.00	434.32
516	-69.81	22.13	357.97	896.73	73.57	0.00	-2868.75	100.02	-22.13	414.58	438.90	265.15	0.00	-298.50
517	-61.65	18.16	319.06	894.68	73.55	0.00	-2880.14	92.70	-22.66	397.34	438.02	265.59	0.00	-817.49
518	-53.33	14.27	280.00	892.54	73.35	0.00	-2915.66	86.75	-27.08	384.83	436.80	266.38	0.00	-928.34
519	-45.17	10.68	241.85	891.08	72.81	0.00	-3054.25	85.37	-33.26	384.06	435.88	267.06	0.00	-969.96
520	-35.63	7.86	199.74	887.19	71.35	0.00	-3142.75	85.45	-36.70	390.17	434.69	267.66	0.00	-1063.40
521	-25.48	6.26	160.22	882.43	69.14	0.00	-3151.46	84.99	-37.54	402.83	433.52	268.03	0.00	-1153.64
522	-15.41	5.49	125.89	877.18	66.67	0.00	-3182.05	83.69	-36.77	419.62	433.42	268.29	0.00	-1234.23
523	-4.58	5.95	96.28	866.87	61.49	0.00	-3133.47	82.93	-35.02	440.98	433.29	268.10	0.00	-1289.36
524	4.35	6.94	76.60	858.78	57.77	0.00	-3172.52	82.93	-32.65	464.94	432.82	267.94	0.00	-1358.59
525	9.08	6.94	61.80	851.89	50.86	0.00	-3287.97	82.70	-30.44	488.59	432.39	267.96	0.00	-1381.84
526	11.37	6.18	48.52	842.62	42.77	0.00	-3428.43	82.63	-28.84	510.56	432.25	267.78	0.00	-1411.60
527	11.37	5.87	36.01	828.00	33.90	0.00	-3461.77	82.47	-27.62	533.60	431.86	267.83	0.00	-1475.86
528	11.90	5.87	27.01	813.17	20.34	0.00	-3578.96	82.09	-27.39	556.03	431.56	267.78	0.00	-1498.13
529	-0.00	-0.00	-0.00	903.00	200.00	0.00	-0.00	81.48	-28.15	575.56	431.23	267.92	0.00	-1482.84
530	-0.00	-0.00	-0.00	903.00	200.00	0.00	-0.00	80.80	-29.60	594.33	430.86	268.09	0.00	-1588.58
531	-0.00	-0.00	-0.00	903.00	200.00	0.00	-0.00	79.57	-32.20	608.52	430.82	268.36	0.00	-1586.97
532	-0.00	-0.00	-0.00	903.00	200.00	0.00	-0.00	78.74	-34.71	619.35	430.23	268.54	0.00	-1618.46
533	-0.00	-0.00	-0.00	903.00	200.00	0.00	-0.00	77.21	-37.23	629.43	429.89	268.56	0.00	-1680.98
534	-0.00	-0.00	-0.00	903.00	200.00	0.00	-0.00	75.30	-38.83	636.60	429.79	268.50	0.00	-1748.75
535	13.50	2.59	-5.49	1119.67	361.11	0.00	-194.55	73.24	-39.29	642.09	429.75	268.49	0.00	-1833.21
536	13.28	2.52	-5.04	1148.45	400.00	0.00	205.99	70.80	-39.37	646.51	429.57	268.44	0.00	-1909.16
537	-0.00	-0.00	-0.00	903.00	200.00	0.00	-0.00	68.21	-39.06	648.50	429.39	268.19	0.00	-1853.40
538	13.43	2.52	-5.49	1128.00	366.67	0.00	-136.69	66.22	-38.15	648.80	429.33	268.20	0.00	-1765.13
539	13.43	2.44	-5.04	1148.45	393.94	0.00	150.97	63.86	-36.70	647.28	428.85	267.85	0.00	-1719.25
540	13.28	2.52	-5.34	1134.43	382.86	0.00	36.62	60.42	-34.64	644.07	428.71	267.61	0.00	-1526.91
541	13.35	2.52	-5.04	1130.27	375.76	0.00	-56.64	57.83	-32.81	638.58	428.60	267.38	0.00	-1428.56
542	13.28	2.52	-5.19	1150.06	376.47	0.00	-87.51	54.78	-30.90	632.17	428.46	267.15	0.00	-1255.90
543	13.20	2.44	-5.04	1157.55	381.82	0.00	-75.60	52.34	-28.99	627.29	428.14	266.85	0.00	-1094.79
544	13.43	2.52	-5.19	1150.06	394.12	0.00	176.37	49.51	-27.54	622.10	428.26	266.72	0.00	-946.13
545	13.35	2.44	-5.34	1143.00	371.43	0.00	-105.29	46.77	-26.55	615.39	428.09	266.55	0.00	-765.06
546	13.35	2.52	-5.04	1148.45	393.94	0.00	163.22	44.02	-26.02	609.89	427.67	266.40	0.00	-599.03
547	13.35	2.59	-5.04	1157.55	387.88	0.00	17.11	41.81	-25.94	605.93	427.37	266.33	0.00	-514.50
548	-0.00	-0.00	-0.00	903.00	200.00	0.00	-0.00	39.98	-26.17	602.42	427.20	266.16	0.00	-389.20
549	13.20	2.21	-5.19	1141.24	388.24	0.00	126.33	37.92	-27.08	600.59	426.83	266.11	0.00	-238.04
550	13.35	2.29	-5.19	1150.06	382.35	0.00	61.04	36.01	-27.62	600.43	426.40	266.38	0.00	-229.72
551	12.97	2.29	-5.04	1175.73	381.82	0.00	-74.21	34.71	-28.31	601.96	425.78	266.21	0.00	-92.32
552	-0.00	-0.00	-0.00	903.00	200.00	0.00	-0.00	33.34	-28.69	604.25	425.38	266.16	0.00	-11.06
553	-0.00	-0.00	-0.00	903.00	200.00	0.00	-0.00	31.81	-28.76	607.91	425.00	266.01	0.00	133.73
554	-0.00	-0.00	-0.00	903.00	200.00	0.00	-0.00	30.06	-28.61	612.34	424.69	266.04	0.00	288.27
555	13.28	2.29	-5.04	1148.45	381.82	0.00	89.47	28.00	-28.23	616.30	424.49	265.96	0.00	462.81
556	-0.00	-0.00	-0.00	903.00	200.00	0.00	-0.00	25.79	-28.00	621.03	424.13	265.85	0.00	527.30
557	-0.00	-0.00	-0.00	903.00	200.00	0.00	-0.00	23.19	-28.15	624.24	423.93	265.95	0.00	646.90
558	-0.00	-0.00	-0.00	903.00	200.00	0.00	-0.00	20.52	-28.31	627.44	423.66	265.90	0.00	801.63
559	13.20	2.29	-5.04	1148.45	393.94	0.00	189.81	17.78	-28.84	630.19	423.41	265.76	0.00	860.08
560	-0.00	-0.00	-0.00	903.00	200.00	0.00	-0.00	15.11	-28.84	631.71	423.33	265.94	0.00	1051.07
561	-0.00	-0.00	-0.00	903.00	200.00	0.00	-0.00	11.75	-28.84	634.61	422.99	265.83	0.00	1161.74
562	13.28	2.14	-5.04	1148.45	387.88	0.00	161.60	9.08	-28.61	636.75	422.79	265.56	0.00	1338.82
563	12.89	1.98	-5.04	1130.27	393.94	0.00	195.82	5.95	-28.23	639.65	422.66	265.51	0.00	1449.16
564	13.28	2.29	-5.04	1175.73	381.82	0.00	-18.73	2.98	-27.69	642.09	422.55	265.45	0.00	1597.51
565	13.28	2.21	-5.19	1132.41	376.47	0.00	4.04	0.38	-27.24	644.38	422.19	265.36	0.00	1659.23
566	13.43	2.29	-5.04	1148.45	381.82	0.00	71.44	-2.21	-27.47	645.75	422.07	265.36	0.00	1857.74
567	13.35	2.06	-5.04	1157.55	381.82	0.00	49.24	-4.27	-27.47	646.36	421.67	265.25	0.00	2010.17
568	13.20	2.06	-5.04	1148.45	387.88	0.00	143.11	-6.18	-27.24	646.82	421.16	265.06	0.00	2142.66
569	13.28	2.29	-5.34	1134.43	377.14	0.00	59.51	-7.93	-27.16	646.82	420.67	264.92	0.00	2327.35
570	13.28	2.14	-5.19	1141.24	370.59	0.00	-121.17	-10.07	-26.93	646.21	420.28	264.75	0.00	2472.96
571	-0.00	-0.00	-0.00	903.00	200.00	0.00	-0.00	-11.90	-26.47	644.53	419.82	264.77	0.00	2561.29
572	-0.00	-0.00	-0.00	903.00	200.00	0.00	-0.00	-14.27	-25.94	642.55	419.33	264.69	0.00	2653.18
573	13.28	2.21	-5.04	1157.55	387.88	0.00	76.99	-16.33	-25.86	639.19	418.81	264.55	0.00	2842.96
574	13.20	2.14	-5.04	1148.45	387.88	0.00	147.27	-18.01	-25.33	636.14	418.09	264.43	0.00	2906.76
575	13.28	2.14	-5.19	1150.06	376.47	0.00	6.73	-19.99	-24.87	631.87	417.73	264.24	0.00	3017.32
576	-0.00	-0.00	-0.00	903.00	200.00	0.00	-0.00	-21.36	-24.57	628.05	416.84	264.14	0.00	3033.62
577	13.28	2.14	-5.04	1139.36	387.88	0.00	112.36	-22.81	-24.19	624.08	415.97	264.06	0.00	3105.74
578	13.28	2.14	-5.19	1141.24	388.24	0.00	158.87	-24.57	-23.42	618.90	415.38	263.91	0.00	3238.34
579	-0.00	-0.00	-0.00	903.00	200.00	0.00	-0.00	-26.32	-22.89	614.32	414.68	263.64	0.00	3261.52
580	-0.00	-0.00	-0.00	903.00	200.00	0.00	-0.00	-27.62	-22.28	610.50	413.97	263.48	0.00	3280.52
581	13.28	2.14	-5.19	1123.59	388.24	0.00	150.79	-29.68	-21.51	606.99	413.35	263.30	0.00	3352.45
582	13.20	2.29	-5.19	1141.24	376.47	0.00	-24.23	-31.97	-20.98	604.55	412.52	263.15	0.00	3363.26
583	-0.00	-0.00	-0.00	903.00	200.00	0.00	-0.00	-33.26	-20.75	602.72	411.27	262.99	0.00	3555.44
584	-0.00	-0.00	-0.00	903.00	200.00	0.00	-0.00	-34.94	-20.07	601.35	410.07	262.98	0.00	3487.01
585	-0.00	-0.00	-0.00	903.00	200.00	0.00	-0.00	-37.16	-19.99	600.13	408.92	262.95	0.00	3568.98
586	-0.00	-0.00	-0.00	903.00	200.00	0.00	-0.00	-39.06	-19.99	600.89	407.72	262.98	0.00	3675.75
587	13.28	2.14	-5.19	1132.41	382.35	0.00	99.63	-41.35	-20.22	601.50	406.16	263.12	0.00	3725.06
588	-0.00	-0.00	-0.00	903.00	200.00	0.00	-0.00	-43.72	-20.52	601.35	404.97	263.64	0.00	3766.85
589	-0.00	-0.00	-0.00	903.00	200.00	0.00	-0.00	-45.62	-20.60	602.26	403.22	264.00	0.00	3715.36
590	-0.00	-0.00	-0.00	903.00	200.00	0.00	-0.00	-47.68	-21.51	603.79	400.91	264.75	0.00	3707.15
591	12.97	2.06	-5.04	1121.18	381.82	0.00	54.79	-49.21	-22.81	603.49	398.38	265.13	0.00	3685.42
592	13.20	1.98	-5.04	1148.45	381.82	0.00	36.07	-50.05	-24.80	600.74	395.10	265.48	0.00	3772.81
593	-0.00	-0.00	-0.00	903.00	200.00	0.00	-0.00	-50.58	-26.32	597.38	391.57	265.95	0.00	3743.45
594	13.20	2.21	-5.04	1148.45	381.82	0.00	25.66	-50.81	-27.54	594.64	387.84	266.26	0.00	3698.92
595	-0.00	-0.00	-0.00	903.00	200.00	0.00	-0.00	-50.96	-28.23	593.41	383.77	266.39	0.00	3673.29
596	-0.00	-0.00	-0.00	903.00	200.00	0.00	-0.00	-51.04	-28.61	592.35	379.21	266.67	0.00	3692.96
597	13.20	2.29	-5.19	1123.59	376.47	0.00	-29.62	-50.43	-28.76	593.11	374.48	266.74	0.00	3606.15
598	-0.00	-0.00	-0.00	903.00	200.00	0.00	-0.00	-49.59	-28.76	595.25	369.29	267.01	0.00	3613.80
599	-0.00	-0.00	-0.00	903.00	200.00	0.00	-0.00	-48.52	-28.53	599.37	363.39	267.01	0.00	3547.09
600	-0.00	-0.00	-0.00	903.00	200.00	0.00	-0.00	-47.53	-28.61	604.10	357.67	267.39	0.00	3482.08
601	-0.00	-0.00	-0.00	903.00	200.00	0.00	-0.00	-46.46	-28.84	609.28	352.37	267.67	0.00	3355.75
602	-0.00	-0.00	-0.00	903.00	200.00	0.00	-0.00	-46.08	-28.76	616.15	346.29	267.95	0.00	3281.03
603	-0.00	-0.00	-0.00	903.00	200.00	0.00	-0.00	-46.54	-29.37	622.10	341.21	268.24	0.00	3230.31
604	13.35	2.29	-5.04	1148.45	381.82	0.00	34.68	-47.00	-30.36	628.36	336.50	268.43	0.00	3156.48
605	-0.00	-0.00	-0.00	903.00	200.00	0.00	-0.00	-48.14	-30.52	636.90	331.84	268.47	0.00	3008.31
606	13.35	1.98	-5.19	1141.24	382.35	0.00	131.05	-50.43	-30.67	645.75	327.93	268.38	0.00	2969.84
607	-0.00	-0.00	-0.00	903.00	200.00	0.00	-0.00	-53.25	-31.66	653.23	324.74	268.30	0.00	2890.88
608	-0.00	-0.00	-0.00	903.00	200.00	0.00	-0.00	-56.30	-31.89	660.71	321.55	268.04	0.00	2898.83
609	13.20	2.21	-5.34	1117.29	377.14	0.00	10.03	-59.66	-32.50	667.88	318.92	267.99	0.00	2898.34
610	-0.00	-0.00	-0.00	903.00	200.00	0.00	-0.00	-64.01	-32.96	674.44	317.04	267.69	0.00	2957.59
611	-0.00	-0.00	-0.00	903.00	200.00	0.00	-0.00	-69.27	-33.57	679.17	315.30	267.63	0.00	2924.21
612	-0.00	-0.00	-0.00	903.00	200.00	0.00	-0.00	-74.62	-34.26	683.29	313.73	267.40	0.00	2903.22
613	13.35	2.14	-5.04	1148.45	393.94	0.00	188.19	-79.50	-35.10	684.81	312.50	267.34	0.00	2913.42
614	13.28	2.21	-5.19	1141.24	394.12	0.00	173.01	-85.14	-35.71	685.12	311.49	267.22	0.00	2835.48
615	13.35	2.14	-5.04	1148.45	381.82	0.00	3.47	-90.10	-36.54	681.92	310.41	267.35	0.00	2803.06
616	13.43	2.14	-5.19	1123.59	364.71	0.00	-205.10	-94.30	-37.23	676.73	309.47	267.24	0.00	2778.27
617	13.28	1.98	-5.34	1143.00	371.43	0.00	-214.49	-98.72	-36.70	667.57	308.37	267.38	0.00	2329.29
618	-0.00	-0.00	-0.00	903.00	200.00	0.00	-0.00	-100.40	-40.97	661.62	307.33	266.65	0.00	2260.23
619	13.50	2.21	-5.65	1105.70	351.35	0.00	-6.80	-105.82	-39.37	640.41	306.50	267.00	0.00	2275.62
620	12.97	2.06	-5.49	1136.33	355.56	0.00	117.83	-105.82	-32.65	617.98	304.81	266.37	0.00	2037.43
621	-0.00	-0.00	-0.00	903.00	200.00	0.00	-0.00	-104.14	-34.64	596.31	303.30	265.76	0.00	2375.24
622	-0.00	-0.00	-0.00	903.00	200.00	0.00	-0.00	-104.60	-28.99	570.83	302.49	265.44	0.00	2176.70
623	13.81	2.59	-5.04	1130.27	387.88	0.00	13.64	-102.92	-27.08	540.77	300.93	264.67	0.00	2135.25
624	-0.00	-0.00	-0.00	903.00	200.00	0.00	-0.00	-99.72	-24.57	508.88	299.64	264.23	0.00	2032.34
625	-0.00	-0.00	-0.00	903.00	200.00	0.00	-0.00	-96.13	-21.36	476.99	298.85	263.66	0.00	1958.19
626	14.50	2.06	-5.04	1112.09	381.82	0.00	-15.26	-92.01	-18.77	440.52	297.30	263.11	0.00	1787.12
627	-0.00	-0.00	-0.00	903.00	200.00	0.00	-0.00	-87.36	-16.10	403.14	296.59	262.76	0.00	1649.95
628	-0.00	-0.00	-0.00	903.00	200.00	0.00	-0.00	-82.40	-13.89	365.75	295.37	262.41	0.00	1453.62
629	-0.00	-0.00	-0.00	903.00	200.00	0.00	-0.00	-75.76	-11.14	325.01	294.65	261.97	0.00	1287.88
630	-0.00	-0.00	-0.00	903.00	200.00	0.00	-0.00	-68.13	-8.70	284.27	293.56	261.30	0.00	1146.37
631	-0.00	-0.00	-0.00	903.00	200.00	0.00	-0.00	-59.51	-6.41	242.31	292.44	261.59	0.00	887.10
632	-0.00	-0.00	-0.00	903.00	200.00	0.00	-0.00	-50.05	-4.73	196.38	291.14	261.38	0.00	754.05
633	-0.00	-0.00	-0.00	903.00	200.00	0.00	-0.00	-38.60	-3.05	151.98	288.25	261.24	0.00	666.82
634	-0.00	-0.00	-0.00	903.00	200.00	0.00	-0.00	-26.63	-2.98	113.83	284.72	260.59	0.00	561.38
635	-0.00	-0.00	-0.00	903.00	200.00	0.00	-0.00	-14.19	-2.59	82.40	278.33	261.11	0.00	381.22
636	-0.00	-0.00	-0.00	903.00	200.00	0.00	-0.00	-4.88	-2.82	62.71	272.26	260.83	0.00	334.23
637	-0.00	-0.00	-0.00	903.00	200.00	0.00	-0.00	0.53	-2.67	50.81	270.27	259.46	0.00	227.03
638	-0.00	-0.00	-0.00	903.00	200.00	0.00	-0.00	3.13	-2.06	39.37	269.77	255.81	0.00	203.86
639	-0.00	-0.00	-0.00	903.00	200.00	0.00	-0.00	3.81	-1.75	29.60	270.62	255.67	0.00	160.81
640	-0.00	-0.00	-0.00	903.00	200.00	0.00	-0.00	4.50	-2.14	22.43	263.27	254.42	0.00	120.72
641	-0.00	-0.00	-0.00	903.00	200.00	0.00	-0.00	3.81	-1.91	16.02	268.57	251.43	0.00	159.13
642	-0.00	-0.00	-0.00	903.00	200.00	0.00	-0.00	2.75	-1.37	11.14	271.23	246.58	0.00	179.97
643	-0.00	-0.00	-0.00	903.00	200.00	0.00	-0.00	1.60	-1.07	5.80	284.21	247.37	0.00	59.03
644	-0.00	-0.00	-0.00	903.00	200.00	0.00	-0.00	-0.00	-0.00	-0.00	300.00	200.00	0.00	-0.00
645	-0.00	-0.00	-0.00	903.00	200.00	0.00	-0.00	-0.00	-0.00	-0.00	300.00	200.00	0.00	-0.00
646	-0.00	-0.00	-0.00	903.00	200.00	0.00	-0.00	-0.00	-0.00	-0.00	300.00	200.00	0.00	-0.00
647	-0.00	-0.00	-0.00	903.00	200.00	0.00	-0.00	-0.00	-0.00	-0.00	300.00	200.00	0.00	-0.00
648	-0.00	-0.00	-0.00	903.00	200.00	0.00	-0.00	-0.00	-0.00	-0.00	300.00	200.00	0.00	-0.00
649	-0.00	-0.00	-0.00	903.00	200.00	0.00	-0.00	-0.00	-0.00	-0.00	300.00	200.00	0.00	-0.00
650	-0.00	-0.00	-0.00	903.00	200.00	0.00	-0.00	-0.00	-0.00	-0.00	300.00	200.00	0.00	-0.00
651	-0.00	-0.00	-0.00	903.00	200.00	0.00	-0.00	-0.00	-0.00	-0.00	300.00	200.00	0.00	-0.00
652	-0.00	-0.00	-0.00	903.00	200.00	0.00	-0.00	-0.00	-0.00	-0.00	300.00	200.00	0.00	-0.00
653	-0.00	-0.00	-0.00	903.00	200.00	0.00	-0.00	-0.00	-0.00	-0.00	300.00	200.00	0.00	-0.00
654	-0.00	-0.00	-0.00	903.00	200.00	0.00	-0.00	-0.00	-0.00	-0.00	300.00	200.00	0.00	-0.00
655	-0.00	-0.00	-0.00	903.00	200.00	0.00	-0.00	-0.00	-0.00	-0.00	300.00	200.00	0.00	-0.00
656	-0.00	-0.00	-0.00	903.00	200.00	0.00	-0.00	-0.00	-0.00	-0.00	300.00	200.00	0.00	-0.00
657	-0.00	-0.00	-0.00	903.00	200.00	0.00	-0.00	-0.00	-0.00	-0.00	300.00	200.00	0.00	-0.00
658	-0.00	-0.00	-0.00	903.00	200.00	0.00	-0.00	-0.00	-0.00	-0.00	300.00	200.00	0.00	-0.00
659	-0.00	-0.00	-0.00	903.00	200.00	0.00	-0.00	-0.00	-0.00	-0.00	300.00	200.00	0.00	-0.00
660	-0.00	-0.00	-0.00	903.00	200.00	0.00	-0.00	-0.00	-0.00	-0.00	300.00	200.00	0.00	-0.00
661	-0.00	-0.00	-0.00	903.00	200.00	0.00	-0.00	-0.00	-0.00	-0.00	300.00	200.00	0.00	-0.00
662	-0.00	-0.00	-0.00	903.00	200.00	0.00	-0.00	-0.00	-0.00	-0.00	300.00	200.00	0.00	-0.00
663	-0.00	-0.00	-0.00	903.00	200.00	0.00	-0.00	-0.00	-0.00	-0.00	300.00	200.00	0.00	-0.00
664	-0.00	-0.00	-0.00	903.00	200.00	0.00	-0.00	-0.00	-0.00	-0.00	300.00	200.00	0.00	-0.00
665	-0.00	-0.00	-0.00	903.00	200.00	0.00	-0.00	-0.00	-0.00	-0.00	300.00	200.00	0.00	-0.00
666	-0.00	-0.00	-0.00	903.00	200.00	0.00	-0.00	-0.00	-0.00	-0.00	300.00	200.00	0.00	-0.00
667	-0.00	-0.00	-0.00	903.00	200.00	0.00	-0.00	-0.00	-0.00	-0.00	300.00	200.00	0.00	-0.00
668	-0.00	-0.00	-0.00	903.00	200.00	0.00	-0.00	-0.00	-0.00	-0.00	300.00	200.00	0.00	-0.00
669	-0.00	-0.00	-0.00	903.00	200.00	0.00	-0.00	-0.00	-0.00	-0.00	300.00	200.00	0.00	-0.00
670	-0.00	-0.00	-0.00	903.00	200.00	0.00	-0.00	-0.00	-0.00	-0.00	300.00	200.00	0.00	-0.00
671	-0.00	-0.00	-0.00	903.00	200.00	0.00	-0.00	-0.00	-0.00	-0.00	300.00	200.00	0.00	-0.00
672	-0.00	-0.00	-0.00	903.00	200.00	0.00	-0.00	-0.00	-0.00	-0.00	300.00	200.00	0.00	-0.00
673	-0.00	-0.00	-0.00	903.00	200.00	0.00	-0.00	-0.00	-0.00	-0.00	300.00	200.00	0.00	-0.00
674	-0.00	-0.00	-0.00	903.00	200.00	0.00	-0.00	-0.00	-0.00	-0.00	300.00	200.00	0.00	-0.00
675	-0.00	-0.00	-0.00	903.00	200.00	0.00	-0.00	-0.00	-0.00	-0.00	300.00	200.00	0.00	-0.00
676	-0.00	-0.00	-0.00	903.00	200.00	0.00	-0.00	-0.00	-0.00	-0.00	300.00	200.00	0.00	-0.00
677	-0.00	-0.00	-0.00	903.00	200.00	0.00	-0.00	-0.00	-0.00	-0.00	300.00	200.00	0.00	-0.00
678	-0.00	-0.00	-0.00	903.00	200.00	0.00	-0.00	-0.00	-0.00	-0.00	300.00	200.00	0.00	-0.00
679	-0.00	-0.00	-0.00	903.00	200.00	0.00	-0.00	-0.00	-0.00	-0.00	300.00	200.00	0.00	-0.00
680	-0.00	-0.00	-0.00	903.00	200.00	0.00	-0.00	-0.00	-0.00	-0.00	300.00	200.00	0.00	-0.00
681	-0.00	-0.00	-0.00	903.00	200.00	0.00	-0.00	-0.00	-0.00	-0.00	300.00	200.00	0.00	-0.00
682	-0.00	-0.00	-0.00	903.00	200.00	0.00	-0.00	-0.00	-0.00	-0.00	300.00	200.00	0.00	-0.00
683	-0.00	-0.00	-0.00	903.00	200.00	0.00	-0.00	-0.00	-0.00	-0.00	300.00	200.00	0.00	-0.00
684	-0.00	-0.00	-0.00	903.00	200.00	0.00	-0.00	-0.00	-0.00	-0.00	300.00	200.00	0.00	-0.00
685	-0.00	-0.00	-0.00	903.00	200.00	0.00	-0.00	-0.00	-0.00	-0.00	300.00	200.00	0.00	-0.00
686	-0.00	-0.00	-0.00	903.00	200.00	0.00	-0.00	-0.00	-0.00	-0.00	300.00	200.00	0.00	-0.00
687	-0.00	-0.00	-0.00	903.00	200.00	0.00	-0.00	-0.00	-0.00	-0.00	300.00	200.00	0.00	-0.00
688	-0.00	-0.00	-0.00	903.00	200.00	0.00	-0.00	-0.00	-0.00	-0.00	300.00	200.00	0.00	-0.00
689	-0.00	-0.00	-0.00	903.00	200.00	0.00	-0.00	-0.00	-0.00	-0.00	300.00	200.00	0.00	-0.00
690	-0.00	-0.00	-0.00	903.00	200.00	0.00	-0.00	-0.00	-0.00	-0.00	300.00	200.00	0.00	-0.00
691	-0.00	-0.00	-0.00	903.00	200.00	0.00	-0.00	-0.00	-0.00	-0.00	300.00	200.00	0.00	-0.00
692	-0.00	-0.00	-0.00	903.00	200.00	0.00	-0.00	-0.00	-0.00	-0.00	300.00	200.00	0.00	-0.00
693	-0.00	-0.00	-0.00	903.00	200.00	0.00	-0.00	-0.00	-0.00	-0.00	300.00	200.00	0.00	-0.00
694	-0.00	-0.00	-0.00	903.00	200.00	0.00	-0.00	-0.00	-0.00	-0.00	300.00	200.00	0.00	-0.00
695	15.18	2.59	-5.04	1139.36	375.76	0.00	-27.51	-0.00	-0.00	-0.00	300.00	200.00	0.00	-0.00
696	-0.00	-0.00	-0.00	903.00	200.00	0.00	-0.00	-0.00	-0.00	-0.00	300.00	200.00	0.00	-0.00
697	-0.00	-0.00	-0.00	903.00	200.00	0.00	-0.00	-0.00	-0.00	-0.00	300.00	200.00	0.00	-0.00
698	-0.00	-0.00	-0.00	903.00	200.00	0.00	-0.00	-0.00	-0.00	-0.00	300.00	200.00	0.00	-0.00
699	-0.00	-0.00	-0.00	903.00	200.00	0.00	-0.00	-0.00	-0.00	-0.00	300.00	200.00	0.00	-0.00
700	-0.00	-0.00	-0.00	903.00	200.00	0.00	-0.00	-0.00	-0.00	-0.00	300.00	200.00	0.00	-0.00
701	-0.00	-0.00	-0.00	903.00	200.00	0.00	-0.00	-0.00	-0.00	-0.00	300.00	200.00	0.00	-0.00
702	-0.00	-0.00	-0.00	903.00	200.00	0.00	-0.00	-0.00	-0.00	-0.00	300.00	200.00	0.00	-0.00
703	-0.00	-0.00	-0.00	903.00	200.00	0.00	-0.00	-0.00	-0.00	-0.00	300.00	200.00	0.00	-0.00
704	-0.00	-0.00	-0.00	903.00	200.00	0.00	-0.00	-0.00	-0.00	-0.00	300.00	200.00	0.00	-0.00
705	-0.00	-0.00	-0.00	903.00	200.00	0.00	-0.00	-0.00	-0.00	-0.00	300.00	200.00	0.00	-0.00
706	15.03	2.67	-5.04	1139.36	381.82	0.00	18.73	-0.00	-0.00	-0.00	300.00	200.00	0.00	-0.00
707	-0.00	-0.00	-0.00	903.00	200.00	0.00	-0.00	-0.00	-0.00	-0.00	300.00	200.00	0.00	-0.00
708	-0.00	-0.00	-0.00	903.00	200.00	0.00	-0.00	-0.00	-0.00	-0.00	300.00	200.00	0.00	-0.00
709	-0.00	-0.00	-0.00	903.00	200.00	0.00	-0.00	-0.00	-0.00	-0.00	300.00	200.00	0.00	-0.00
710	15.11	2.67	-5.04	1121.18	381.82	0.00	81.15	-0.00	-0.00	-0.00	300.00	200.00	0.00	-0.00
711	-0.00	-0.00	-0.00	903.00	200.00	0.00	-0.00	-0.00	-0.00	-0.00	300.00	200.00	0.00	-0.00
712	-0.00	-0.00	-0.00	903.00	200.00	0.00	-0.00	-0.00	-0.00	-0.00	300.00	200.00	0.00	-0.00
713	-0.00	-0.00	-0.00	903.00	200.00	0.00	-0.00	-0.00	-0.00	-0.00	300.00	200.00	0.00	-0.00
714	-0.00	-0.00	-0.00	903.00	200.00	0.00	-0.00	-0.00	-0.00	-0.00	300.00	200.00	0.00	-0.00
715	-0.00	-0.00	-0.00	903.00	200.00	0.00	-0.00	-0.00	-0.00	-0.00	300.00	200.00	0.00	-0.00
716	-0.00	-0.00	-0.00	903.00	200.00	0.00	-0.00	-0.00	-0.00	-0.00	300.00	200.00	0.00	-0.00
717	-0.00	-0.00	-0.00	903.00	200.00	0.00	-0.00	-0.00	-0.00	-0.00	300.00	200.00	0.00	-0.00
718	14.72	2.06	-5.19	1141.24	382.35	0.00	-25.81	0.00	0.00	0.00	300.00	200.00	0.00	0.00
719	-0.00	-0.00	-0.00	903.00	200.00	0.00	-0.00	-0.00	-0.00	-0.00	300.00	200.00	0.00	-0.00
720	-0.00	-0.00	-0.00	903.00	200.00	0.00	-0.00	-0.00	-0.00	-0.00	300.00	200.00	0.00	-0.00
721	-0.00	-0.00	-0.00	903.00	200.00	0.00	-0.00	-0.00	-0.00	-0.00	300.00	200.00	0.00	-0.00
722	-0.00	-0.00	-0.00	903.00	200.00	0.00	-0.00	-0.00	-0.00	-0.00	300.00	200.00	0.00	-0.00
723	-0.00	-0.00	-0.00	903.00	200.00	0.00	-0.00	-0.00	-0.00	-0.00	300.00	200.00	0.00	-0.00
724	14.80	2.44	-5.19	1150.06	382.35	0.00	13.02	-0.00	-0.00	-0.00	300.00	200.00	0.00	-0.00
725	-0.00	-0.00	-0.00	903.00	200.00	0.00	-0.00	-0.00	-0.00	-0.00	300.00	200.00	0.00	-0.00
726	-0.00	-0.00	-0.00	903.00	200.00	0.00	-0.00	-0.00	-0.00	-0.00	300.00	200.00	0.00	-0.00
727	-0.00	-0.00	-0.00	903.00	200.00	0.00	-0.00	-0.00	-0.00	-0.00	300.00	200.00	0.00	-0.00
728	14.88	2.67	-5.04	1148.45	381.82	0.00	12.48	-0.00	-0.00	-0.00	300.00	200.00	0.00	-0.00
729	-0.00	-0.00	-0.00	903.00	200.00	0.00	-0.00	-0.00	-0.00	-0.00	300.00	200.00	0.00	-0.00
730	-0.00	-0.00	-0.00	903.00	200.00	0.00	-0.00	-0.00	-0.00	-0.00	300.00	200.00	0.00	-0.00
731	-0.00	-0.00	-0.00	903.00	200.00	0.00	-0.00	-0.00	-0.00	-0.00	300.00	200.00	0.00	-0.00
732	-0.00	-0.00	-0.00	903.00	200.00	0.00	-0.00	-0.00	-0.00	-0.00	300.00	200.00	0.00	-0.00
733	14.34	2.82	-5.04	1148.45	400.00	0.00	276.05	-0.00	-0.00	-0.00	300.00	200.00	0.00	-0.00
734	-0.00	-0.00	-0.00	903.00	200.00	0.00	-0.00	-0.00	-0.00	-0.00	300.00	200.00	0.00	-0.00
735	-0.00	-0.00	-0.00	903.00	200.00	0.00	-0.00	-0.00	-0.00	-0.00	300.00	200.00	0.00	-0.00
736	-0.00	-0.00	-0.00	903.00	200.00	0.00	-0.00	-0.00	-0.00	-0.00	300.00	200.00	0.00	-0.00
737	-0.00	-0.00	-0.00	903.00	200.00	0.00	-0.00	-0.00	-0.00	-0.00	300.00	200.00	0.00	-0.00
738	13.96	2.82	-5.19	1132.41	388.24	0.00	126.56	-0.00	-0.00	-0.00	300.00	200.00	0.00	-0.00
739	-0.00	-0.00	-0.00	903.00	200.00	0.00	-0.00	-0.00	-0.00	-0.00	300.00	200.00	0.00	-0.00
740	13.81	2.59	-5.34	1134.43	371.43	0.00	-109.86	-0.00	-0.00	-0.00	300.00	200.00	0.00	-0.00
741	13.66	2.59	-5.04	1148.45	393.94	0.00	157.91	-0.00	-0.00	-0.00	300.00	200.00	0.00	-0.00
742	13.81	2.67	-5.04	1139.36	400.00	0.00	276.74	-0.00	-0.00	-0.00	300.00	200.00	0.00	-0.00
743	-0.00	-0.00	-0.00	903.00	200.00	0.00	-0.00	-0.00	-0.00	-0.00	300.00	200.00	0.00	-0.00
744	-0.00	-0.00	-0.00	903.00	200.00	0.00	-0.00	-0.00	-0.00	-0.00	300.00	200.00	0.00	-0.00
745	13.81	2.52	-5.34	1143.00	382.86	0.00	44.03	-0.00	-0.00	-0.00	300.00	200.00	0.00	-0.00
746	-0.00	-0.00	-0.00	903.00	200.00	0.00	-0.00	-0.00	-0.00	-0.00	300.00	200.00	0.00	-0.00
747	-0.00	-0.00	-0.00	903.00	200.00	0.00	-0.00	-0.00	-0.00	-0.00	300.00	200.00	0.00	-0.00
748	-0.00	-0.00	-0.00	903.00	200.00	0.00	-0.00	-0.00	-0.00	-0.00	300.00	200.00	0.00	-0.00
749	13.73	2.52	-5.19	1150.06	376.47	0.00	-121.17	-0.00	-0.00	-0.00	300.00	200.00	0.00	-0.00
750	-0.00	-0.00	-0.00	903.00	200.00	0.00	-0.00	-0.00	-0.00	-0.00	300.00	200.00	0.00	-0.00
751	14.04	2.59	-5.04	1148.45	387.88	0.00	32.37	-0.00	-0.00	-0.00	300.00	200.00	0.00	-0.00
752	-0.00	-0.00	-0.00	903.00	200.00	0.00	-0.00	-0.00	-0.00	-0.00	300.00	200.00	0.00	-0.00
753	-0.00	-0.00	-0.00	903.00	200.00	0.00	-0.00	-0.00	-0.00	-0.00	300.00	200.00	0.00	-0.00
754	14.04	2.52	-5.49	1128.00	366.67	0.00	-172.30	-0.00	-0.00	-0.00	300.00	200.00	0.00	-0.00
755	-0.00	-0.00	-0.00	903.00	200.00	0.00	-0.00	-0.00	-0.00	-0.00	300.00	200.00	0.00	-0.00
756	-0.00	-0.00	-0.00	903.00	200.00	0.00	-0.00	-0.00	-0.00	-0.00	300.00	200.00	0.00	-0.00
757	13.89	2.44	-5.04	1148.45	381.82	0.00	-20.11	-0.00	-0.00	-0.00	300.00	200.00	0.00	-0.00
758	-0.00	-0.00	-0.00	903.00	200.00	0.00	-0.00	-0.00	-0.00	-0.00	300.00	200.00	0.00	-0.00
759	-0.00	-0.00	-0.00	903.00	200.00	0.00	-0.00	-0.00	-0.00	-0.00	300.00	200.00	0.00	-0.00
760	-0.00	-0.00	-0.00	903.00	200.00	0.00	-0.00	-0.00	-0.00	-0.00	300.00	200.00	0.00	-0.00
761	-0.00	-0.00	-0.00	903.00	200.00	0.00	-0.00	-0.00	-0.00	-0.00	300.00	200.00	0.00	-0.00
762	-0.00	-0.00	-0.00	903.00	200.00	0.00	-0.00	-0.00	-0.00	-0.00	300.00	200.00	0.00	-0.00
763	13.89	2.52	-5.04	1157.55	400.00	0.00	236.51	-0.00	-0.00	-0.00	300.00	200.00	0.00	-0.00
764	-0.00	-0.00	-0.00	903.00	200.00	0.00	-0.00	-0.00	-0.00	-0.00	300.00	200.00	0.00	-0.00
765	13.81	2.44	-5.04	1148.45	400.00	0.00	262.87	-0.00	-0.00	-0.00	300.00	200.00	0.00	-0.00
766	13.81	2.59	-5.34	1143.00	382.86	0.00	2.83	-0.00	-0.00	-0.00	300.00	200.00	0.00	-0.00
767	-0.00	-0.00	-0.00	903.00	200.00	0.00	-0.00	-0.00	-0.00	-0.00	300.00	200.00	0.00	-0.00
768	13.96	2.52	-5.34	1143.00	388.57	0.00	83.05	-0.00	-0.00	-0.00	300.00	200.00	0.00	-0.00
769	13.73	2.29	-5.19	1141.24	388.24	0.00	140.02	-0.00	-0.00	-0.00	300.00	200.00	0.00	-0.00
770	13.89	2.44	-5.04	1139.36	387.88	0.00	86.24	-0.00	-0.00	-0.00	300.00	200.00	0.00	-0.00
771	13.96	2.52	-5.34	1134.43	377.14	0.00	-77.82	-0.00	-0.00	-0.00	300.00	200.00	0.00	-0.00
772	-0.00	-0.00	-0.00	903.00	200.00	0.00	-0.00	-0.00	-0.00	-0.00	300.00	200.00	0.00	-0.00
773	-0.00	-0.00	-0.00	903.00	200.00	0.00	-0.00	-0.00	-0.00	-0.00	300.00	200.00	0.00	-0.00
774	13.81	2.29	-5.04	1157.55	393.94	0.00	218.71	-0.00	-0.00	-0.00	300.00	200.00	0.00	-0.00
775	-0.00	-0.00	-0.00	903.00	200.00	0.00	-0.00	-0.00	-0.00	-0.00	300.00	200.00	0.00	-0.00
776	13.96	2.52	-5.19	1132.41	388.24	0.00	173.68	-0.00	-0.00	-0.00	300.00	200.00	0.00	-0.00
777	-0.00	-0.00	-0.00	903.00	200.00	0.00	-0.00	-0.00	-0.00	-0.00	300.00	200.00	0.00	-0.00
778	13.73	2.52	-5.34	1143.00	382.86	0.00	-15.69	-0.00	-0.00	-0.00	300.00	200.00	0.00	-0.00
779	-0.00	-0.00	-0.00	903.00	200.00	0.00	-0.00	-0.00	-0.00	-0.00	300.00	200.00	0.00	-0.00
780	13.89	2.52	-5.19	1141.24	394.12	0.00	195.90	-0.00	-0.00	-0.00	300.00	200.00	0.00	-0.00
781	13.89	2.52	-5.04	1148.45	393.94	0.00	175.24	-0.00	-0.00	-0.00	300.00	200.00	0.00	-0.00
782	-0.00	-0.00	-0.00	903.00	200.00	0.00	-0.00	-0.00	-0.00	-0.00	300.00	200.00	0.00	-0.00
783	-0.00	-0.00	-0.00	903.00	200.00	0.00	-0.00	-0.00	-0.00	-0.00	300.00	200.00	0.00	-0.00
784	-0.00	-0.00	-0.00	903.00	200.00	0.00	-0.00	-0.00	-0.00	-0.00	300.00	200.00	0.00	-0.00
785	13.66	2.59	-5.49	1153.00	366.67	0.00	-272.11	-0.00	-0.00	-0.00	300.00	200.00	0.00	-0.00
786	-0.00	-0.00	-0.00	903.00	200.00	0.00	-0.00	-0.00	-0.00	-0.00	300.00	200.00	0.00	-0.00
787	13.66	2.59	-5.19	1141.24	394.12	0.00	133.29	-0.00	-0.00	-0.00	300.00	200.00	0.00	-0.00
788	13.58	2.59	-5.04	1130.27	400.00	0.00	226.80	-0.00	-0.00	-0.00	300.00	200.00	0.00	-0.00
789	-0.00	-0.00	-0.00	903.00	200.00	0.00	-0.00	-0.00	-0.00	-0.00	300.00	200.00	0.00	-0.00
790	-0.00	-0.00	-0.00	903.00	200.00	0.00	-0.00	-0.00	-0.00	-0.00	300.00	200.00	0.00	-0.00
791	-0.00	-0.00	-0.00	903.00	200.00	0.00	-0.00	-0.00	-0.00	-0.00	300.00	200.00	0.00	-0.00
792	-0.00	-0.00	-0.00	903.00	200.00	0.00	-0.00	-0.00	-0.00	-0.00	300.00	200.00	0.00	-0.00
793	13.81	2.52	-5.04	1157.55	393.94	0.00	183.34	-0.00	-0.00	-0.00	300.00	200.00	0.00	-0.00
794	-0.00	-0.00	-0.00	903.00	200.00	0.00	-0.00	-0.00	-0.00	-0.00	300.00	200.00	0.00	-0.00
795	-0.00	-0.00	-0.00	903.00	200.00	0.00	-0.00	-0.00	-0.00	-0.00	300.00	200.00	0.00	-0.00
796	-0.00	-0.00	-0.00	903.00	200.00	0.00	-0.00	-0.00	-0.00	-0.00	300.00	200.00	0.00	-0.00
797	13.58	2.52	-5.49	1153.00	394.44	0.00	157.25	-0.00	-0.00	-0.00	300.00	200.00	0.00	-0.00
798	13.58	2.52	-5.49	1136.33	372.22	0.00	-102.57	-0.00	-0.00	-0.00	300.00	200.00	0.00	-0.00
799	-0.00	-0.00	-0.00	903.00	200.00	0.00	-0.00	-0.00	-0.00	-0.00	300.00	200.00	0.00	-0.00
800	-0.00	-0.00	-0.00	903.00	200.00	0.00	-0.00	-0.00	-0.00	-0.00	300.00	200.00	0.00	-0.00
801	13.73	2.44	-5.49	1153.00	377.78	0.00	-45.78	-0.00	-0.00	-0.00	300.00	200.00	0.00	-0.00
802	13.73	2.67	-5.65	1121.92	362.16	0.00	-257.34	-0.00	-0.00	-0.00	300.00	200.00	0.00	-0.00
803	13.58	2.44	-5.34	1160.14	388.57	0.00	79.13	-0.00	-0.00	-0.00	300.00	200.00	0.00	-0.00
804	13.66	2.59	-5.04	1148.45	387.88	0.00	75.14	-0.00	-0.00	-0.00	300.00	200.00	0.00	-0.00
805	13.43	2.52	-5.34	1134.43	388.57	0.00	95.48	-0.00	-0.00	-0.00	300.00	200.00	0.00	-0.00
806	-0.00	-0.00	-0.00	903.00	200.00	0.00	-0.00	-0.00	-0.00	-0.00	300.00	200.00	0.00	-0.00
807	13.66	2.44	-5.04	1175.73	387.88	0.00	46.01	-0.00	-0.00	-0.00	300.00	200.00	0.00	-0.00
808	13.73	2.52	-5.34	1143.00	377.14	0.00	-25.50	-0.00	-0.00	-0.00	300.00	200.00	0.00	-0.00
809	-0.00	-0.00	-0.00	903.00	200.00	0.00	-0.00	-0.00	-0.00	-0.00	300.00	200.00	0.00	-0.00
810	-0.00	-0.00	-0.00	903.00	200.00	0.00	-0.00	-0.00	-0.00	-0.00	300.00	200.00	0.00	-0.00
811	-0.00	-0.00	-0.00	903.00	200.00	0.00	-0.00	-0.00	-0.00	-0.00	300.00	200.00	0.00	-0.00
812	-0.00	-0.00	-0.00	903.00	200.00	0.00	-0.00	-0.00	-0.00	-0.00	300.00	200.00	0.00	-0.00
813	13.73	2.59	-5.49	1136.33	383.33	0.00	81.38	-0.00	-0.00	-0.00	300.00	200.00	0.00	-0.00
814	13.58	2.52	-5.04	1148.45	387.88	0.00	102.42	-0.00	-0.00	-0.00	300.00	200.00	0.00	-0.00
815	13.43	2.44	-5.04	1139.36	400.00	0.00	254.54	-0.00	-0.00	-0.00	300.00	200.00	0.00	-0.00
816	13.58	2.52	-5.34	1134.43	377.14	0.00	-53.84	-0.00	-0.00	-0.00	300.00	200.00	0.00	-0.00
817	13.58	2.59	-5.04	1148.45	387.88	0.00	83.69	-0.00	-0.00	-0.00	300.00	200.00	0.00	-0.00
818	-0.00	-0.00	-0.00	903.00	200.00	0.00	-0.00	-0.00	-0.00	-0.00	300.00	200.00	0.00	-0.00
819	-0.00	-0.00	-0.00	903.00	200.00	0.00	-0.00	-0.00	-0.00	-0.00	300.00	200.00	0.00	-0.00
820	13.50	2.59	-5.04	1148.45	400.00	0.00	301.71	-0.00	-0.00	-0.00	300.00	200.00	0.00	-0.00
821	13.43	2.59	-5.19	1132.41	382.35	0.00	-23.34	-0.00	-0.00	-0.00	300.00	200.00	0.00	-0.00
822	-0.00	-0.00	-0.00	903.00	200.00	0.00	-0.00	-0.00	-0.00	-0.00	300.00	200.00	0.00	-0.00
823	13.66	2.67	-5.04	1148.45	387.88	0.00	79.30	-0.00	-0.00	-0.00	300.00	200.00	0.00	-0.00
824	-0.00	-0.00	-0.00	903.00	200.00	0.00	-0.00	-0.00	-0.00	-0.00	300.00	200.00	0.00	-0.00
825	13.35	2.44	-5.19	1141.24	382.35	0.00	21.99	-0.00	-0.00	-0.00	300.00	200.00	0.00	-0.00
826	13.35	2.59	-5.04	1148.45	393.94	0.00	121.61	-0.00	-0.00	-0.00	300.00	200.00	0.00	-0.00
827	-0.00	-0.00	-0.00	903.00	200.00	0.00	-0.00	-0.00	-0.00	-0.00	300.00	200.00	0.00	-0.00
828	13.43	2.67	-5.19	1132.41	394.12	0.00	254.46	-0.00	-0.00	-0.00	300.00	200.00	0.00	-0.00
829	13.43	2.44	-5.19	1141.24	394.12	0.00	193.88	-0.00	-0.00	-0.00	300.00	200.00	0.00	-0.00
830	-0.00	-0.00	-0.00	903.00	200.00	0.00	-0.00	-0.00	-0.00	-0.00	300.00	200.00	0.00	-0.00
831	13.81	2.21	-5.19	1150.06	388.24	0.00	153.04	-0.00	-0.00	-0.00	300.00	200.00	0.00	-0.00
832	-0.00	-0.00	-0.00	903.00	200.00	0.00	-0.00	-0.00	-0.00	-0.00	300.00	200.00	0.00	-0.00
833	-0.00	-0.00	-0.00	903.00	200.00	0.00	-0.00	-0.00	-0.00	-0.00	300.00	200.00	0.00	-0.00
834	-0.00	-0.00	-0.00	903.00	200.00	0.00	-0.00	-0.00	-0.00	-0.00	300.00	200.00	0.00	-0.00
835	13.81	2.06	-5.19	1141.24	382.35	0.00	36.13	-0.00	-0.00	-0.00	300.00	200.00	0.00	-0.00
836	13.81	2.14	-5.04	1130.27	381.82	0.00	56.87	-0.00	-0.00	-0.00	300.00	200.00	0.00	-0.00
837	-0.00	-0.00	-0.00	903.00	200.00	0.00	-0.00	-0.00	-0.00	-0.00	300.00	200.00	0.00	-0.00
838	-0.00	-0.00	-0.00	903.00	200.00	0.00	-0.00	-0.00	-0.00	-0.00	300.00	200.00	0.00	-0.00
839	-0.00	-0.00	-0.00	903.00	200.00	0.00	-0.00	-0.00	-0.00	-0.00	300.00	200.00	0.00	-0.00
840	-0.00	-0.00	-0.00	903.00	200.00	0.00	-0.00	-0.00	-0.00	-0.00	300.00	200.00	0.00	-0.00
841	13.96	2.14	-5.04	1148.45	381.82	0.00	45.78	-0.00	-0.00	-0.00	300.00	200.00	0.00	-0.00
842	-0.00	-0.00	-0.00	903.00	200.00	0.00	-0.00	-0.00	-0.00	-0.00	300.00	200.00	0.00	-0.00
843	-0.00	-0.00	-0.00	903.00	200.00	0.00	-0.00	-0.00	-0.00	-0.00	300.00	200.00	0.00	-0.00
844	-0.00	-0.00	-0.00	903.00	200.00	0.00	-0.00	-0.00	-0.00	-0.00	300.00	200.00	0.00	-0.00
845	13.96	2.14	-5.04	1148.45	387.88	0.00	61.73	-0.00	-0.00	-0.00	300.00	200.00	0.00	-0.00
846	-0.00	-0.00	-0.00	903.00	200.00	0.00	-0.00	-0.00	-0.00	-0.00	300.00	200.00	0.00	-0.00
847	-0.00	-0.00	-0.00	903.00	200.00	0.00	-0.00	-0.00	-0.00	-0.00	300.00	200.00	0.00	-0.00
848	14.11	1.98	-5.19	1123.59	388.24	0.00	182.21	-0.00	-0.00	-0.00	300.00	200.00	0.00	-0.00
849	13.96	1.98	-5.19	1114.76	388.24	0.00	170.99	-0.00	-0.00	-0.00	300.00	200.00	0.00	-0.00
850	-0.00	-0.00	-0.00	903.00	200.00	0.00	-0.00	-0.00	-0.00	-0.00	300.00	200.00	0.00	-0.00
851	-0.00	-0.00	-0.00	903.00	200.00	0.00	-0.00	-0.00	-0.00	-0.00	300.00	200.00	0.00	-0.00
852	-0.00	-0.00	-0.00	903.00	200.00	0.00	-0.00	-0.00	-0.00	-0.00	300.00	200.00	0.00	-0.00
853	-0.00	-0.00	-0.00	903.00	200.00	0.00	-0.00	-0.00	-0.00	-0.00	300.00	200.00	0.00	-0.00
854	-0.00	-0.00	-0.00	903.00	200.00	0.00	-0.00	-0.00	-0.00	-0.00	300.00	200.00	0.00	-0.00
855	-0.00	-0.00	-0.00	903.00	200.00	0.00	-0.00	-0.00	-0.00	-0.00	300.00	200.00	0.00	-0.00
856	-0.00	-0.00	-0.00	903.00	200.00	0.00	-0.00	-0.00	-0.00	-0.00	300.00	200.00	0.00	-0.00
857	-0.00	-0.00	-0.00	903.00	200.00	0.00	-0.00	-0.00	-0.00	-0.00	300.00	200.00	0.00	-0.00
858	-0.00	-0.00	-0.00	903.00	200.00	0.00	-0.00	-0.00	-0.00	-0.00	300.00	200.00	0.00	-0.00
859	-0.00	-0.00	-0.00	903.00	200.00	0.00	-0.00	-0.00	-0.00	-0.00	300.00	200.00	0.00	-0.00
860	-0.00	-0.00	-0.00	903.00	200.00	0.00	-0.00	-0.00	-0.00	-0.00	300.00	200.00	0.00	-0.00
861	-0.00	-0.00	-0.00	903.00	200.00	0.00	-0.00	-0.00	-0.00	-0.00	300.00	200.00	0.00	-0.00
862	-0.00	-0.00	-0.00	903.00	200.00	0.00	-0.00	-0.00	-0.00	-0.00	300.00	200.00	0.00	-0.00
863	-0.00	-0.00	-0.00	903.00	200.00	0.00	-0.00	-0.00	-0.00	-0.00	300.00	200.00	0.00	-0.00
864	-0.00	-0.00	-0.00	903.00	200.00	0.00	-0.00	-0.00	-0.00	-0.00	300.00	200.00	0.00	-0.00
865	-0.00	-0.00	-0.00	903.00	200.00	0.00	-0.00	-0.00	-0.00	-0.00	300.00	200.00	0.00	-0.00
866	-0.00	-0.00	-0.00	903.00	200.00	0.00	-0.00	-0.00	-0.00	-0.00	300.00	200.00	0.00	-0.00
867	-0.00	-0.00	-0.00	903.00	200.00	0.00	-0.00	-0.00	-0.00	-0.00	300.00	200.00	0.00	-0.00
868	14.04	2.14	-5.04	1139.36	381.82	0.00	56.18	-0.00	-0.00	-0.00	300.00	200.00	0.00	-0.00
869	-0.00	-0.00	-0.00	903.00	200.00	0.00	-0.00	-0.00	-0.00	-0.00	300.00	200.00	0.00	-0.00
870	-0.00	-0.00	-0.00	903.00	200.00	0.00	-0.00	-0.00	-0.00	-0.00	300.00	200.00	0.00	-0.00
871	-0.00	-0.00	-0.00	903.00	200.00	0.00	-0.00	-0.00	-0.00	-0.00	300.00	200.00	0.00	-0.00
872	-0.00	-0.00	-0.00	903.00	200.00	0.00	-0.00	-0.00	-0.00	-0.00	300.00	200.00	0.00	-0.00
873	-0.00	-0.00	-0.00	903.00	200.00	0.00	-0.00	-0.00	-0.00	-0.00	300.00	200.00	0.00	-0.00
874	-0.00	-0.00	-0.00	903.00	200.00	0.00	-0.00	-0.00	-0.00	-0.00	300.00	200.00	0.00	-0.00
875	-0.00	-0.00	-0.00	903.00	200.00	0.00	-0.00	-0.00	-0.00	-0.00	300.00	200.00	0.00	-0.00
876	-0.00	-0.00	-0.00	903.00	200.00	0.00	-0.00	-0.00	-0.00	-0.00	300.00	200.00	0.00	-0.00
877	-0.00	-0.00	-0.00	903.00	200.00	0.00	-0.00	-0.00	-0.00	-0.00	300.00	200.00	0.00	-0.00
878	13.96	2.44	-5.04	1148.45	387.88	0.00	32.60	-0.00	-0.00	-0.00	300.00	200.00	0.00	-0.00
879	-0.00	-0.00	-0.00	903.00	200.00	0.00	-0.00	-0.00	-0.00	-0.00	300.00	200.00	0.00	-0.00
880	-0.00	-0.00	-0.00	903.00	200.00	0.00	-0.00	-0.00	-0.00	-0.00	300.00	200.00	0.00	-0.00
881	-0.00	-0.00	-0.00	903.00	200.00	0.00	-0.00	-0.00	-0.00	-0.00	300.00	200.00	0.00	-0.00
882	-0.00	-0.00	-0.00	903.00	200.00	0.00	-0.00	-0.00	-0.00	-0.00	300.00	200.00	0.00	-0.00
883	-0.00	-0.00	-0.00	903.00	200.00	0.00	-0.00	-0.00	-0.00	-0.00	300.00	200.00	0.00	-0.00
884	-0.00	-0.00	-0.00	903.00	200.00	0.00	-0.00	-0.00	-0.00	-0.00	300.00	200.00	0.00	-0.00
885	-0.00	-0.00	-0.00	903.00	200.00	0.00	-0.00	-0.00	-0.00	-0.00	300.00	200.00	0.00	-0.00
886	13.96	2.52	-5.04	1139.36	387.88	0.00	82.54	-0.00	-0.00	-0.00	300.00	200.00	0.00	-0.00
887	14.11	2.29	-5.04	1148.45	387.88	0.00	144.50	-0.00	-0.00	-0.00	300.00	200.00	0.00	-0.00
888	14.04	2.29	-5.04	1130.27	381.82	0.00	86.70	-0.00	-0.00	-0.00	300.00	200.00	0.00	-0.00
889	-0.00	-0.00	-0.00	903.00	200.00	0.00	-0.00	-0.00	-0.00	-0.00	300.00	200.00	0.00	-0.00
890	13.96	2.29	-5.19	1150.06	382.35	0.00	12.12	-0.00	-0.00	-0.00	300.00	200.00	0.00	-0.00
891	-0.00	-0.00	-0.00	903.00	200.00	0.00	-0.00	-0.00	-0.00	-0.00	300.00	200.00	0.00	-0.00
892	-0.00	-0.00	-0.00	903.00	200.00	0.00	-0.00	-0.00	-0.00	-0.00	300.00	200.00	0.00	-0.00
893	13.96	2.44	-5.19	1150.06	358.82	0.00	-308.32	-0.00	-0.00	-0.00	300.00	200.00	0.00	-0.00
894	-0.00	-0.00	-0.00	903.00	200.00	0.00	-0.00	-0.00	-0.00	-0.00	300.00	200.00	0.00	-0.00
895	-0.00	-0.00	-0.00	903.00	200.00	0.00	-0.00	-0.00	-0.00	-0.00	300.00	200.00	0.00	-0.00
896	13.89	2.29	-5.49	1128.00	366.67	0.00	-146.23	-0.00	-0.00	-0.00	300.00	200.00	0.00	-0.00
897	-0.00	-0.00	-0.00	903.00	200.00	0.00	-0.00	-0.00	-0.00	-0.00	300.00	200.00	0.00	-0.00
898	14.04	2.59	-5.04	1130.27	381.82	0.00	-5.55	-0.00	-0.00	-0.00	300.00	200.00	0.00	-0.00
899	-0.00	-0.00	-0.00	903.00	200.00	0.00	-0.00	-0.00	-0.00	-0.00	300.00	200.00	0.00	-0.00
900	-0.00	-0.00	-0.00	903.00	200.00	0.00	-0.00	-0.00	-0.00	-0.00	300.00	200.00	0.00	-0.00
901	13.89	2.29	-5.34	1134.43	371.43	0.00	-94.82	-0.00	-0.00	-0.00	300.00	200.00	0.00	-0.00
902	-0.00	-0.00	-0.00	903.00	200.00	0.00	-0.00	-0.00	-0.00	-0.00	300.00	200.00	0.00	-0.00
903	-0.00	-0.00	-0.00	903.00	200.00	0.00	-0.00	-0.00	-0.00	-0.00	300.00	200.00	0.00	-0.00
904	-0.00	-0.00	-0.00	903.00	200.00	0.00	-0.00	-0.00	-0.00	-0.00	300.00	200.00	0.00	-0.00
905	-0.00	-0.00	-0.00	903.00	200.00	0.00	-0.00	-0.00	-0.00	-0.00	300.00	200.00	0.00	-0.00
906	-0.00	-0.00	-0.00	903.00	200.00	0.00	-0.00	-0.00	-0.00	-0.00	300.00	200.00	0.00	-0.00
907	14.04	2.52	-5.04	1148.45	375.76	0.00	-96.18	-0.00	-0.00	-0.00	300.00	200.00	0.00	-0.00
908	-0.00	-0.00	-0.00	903.00	200.00	0.00	-0.00	-0.00	-0.00	-0.00	300.00	200.00	0.00	-0.00
909	-0.00	-0.00	-0.00	903.00	200.00	0.00	-0.00	-0.00	-0.00	-0.00	300.00	200.00	0.00	-0.00
910	13.96	2.59	-5.04	1130.27	381.82	0.00	26.36	-0.00	-0.00	-0.00	300.00	200.00	0.00	-0.00
911	-0.00	-0.00	-0.00	903.00	200.00	0.00	-0.00	-0.00	-0.00	-0.00	300.00	200.00	0.00	-0.00
912	-0.00	-0.00	-0.00	903.00	200.00	0.00	-0.00	-0.00	-0.00	-0.00	300.00	200.00	0.00	-0.00
913	-0.00	-0.00	-0.00	903.00	200.00	0.00	-0.00	-0.00	-0.00	-0.00	300.00	200.00	0.00	-0.00
914	-0.00	-0.00	-0.00	903.00	200.00	0.00	-0.00	-0.00	-0.00	-0.00	300.00	200.00	0.00	-0.00
915	13.89	2.59	-5.34	1160.14	377.14	0.00	-152.81	-0.00	-0.00	-0.00	300.00	200.00	0.00	-0.00
916	-0.00	-0.00	-0.00	903.00	200.00	0.00	-0.00	-0.00	-0.00	-0.00	300.00	200.00	0.00	-0.00
917	13.89	2.52	-5.04	1130.27	369.70	0.00	-138.48	-0.00	-0.00	-0.00	300.00	200.00	0.00	-0.00
918	-0.00	-0.00	-0.00	903.00	200.00	0.00	-0.00	-0.00	-0.00	-0.00	300.00	200.00	0.00	-0.00
919	-0.00	-0.00	-0.00	903.00	200.00	0.00	-0.00	-0.00	-0.00	-0.00	300.00	200.00	0.00	-0.00
920	-0.00	-0.00	-0.00	903.00	200.00	0.00	-0.00	-0.00	-0.00	-0.00	300.00	200.00	0.00	-0.00
921	-0.00	-0.00	-0.00	903.00	200.00	0.00	-0.00	-0.00	-0.00	-0.00	300.00	200.00	0.00	-0.00
922	-0.00	-0.00	-0.00	903.00	200.00	0.00	-0.00	-0.00	-0.00	-0.00	300.00	200.00	0.00	-0.00
923	14.04	2.29	-5.04	1157.55	387.88	0.00	132.24	-0.00	-0.00	-0.00	300.00	200.00	0.00	-0.00
924	-0.00	-0.00	-0.00	903.00	200.00	0.00	-0.00	-0.00	-0.00	-0.00	300.00	200.00	0.00	-0.00
925	-0.00	-0.00	-0.00	903.00	200.00	0.00	-0.00	-0.00	-0.00	-0.00	300.00	200.00	0.00	-0.00
926	-0.00	-0.00	-0.00	903.00	200.00	0.00	-0.00	-0.00	-0.00	-0.00	300.00	200.00	0.00	-0.00
927	13.96	2.59	-5.34	1117.29	377.14	0.00	-5.23	-0.00	-0.00	-0.00	300.00	200.00	0.00	-0.00
928	-0.00	-0.00	-0.00	903.00	200.00	0.00	-0.00	-0.00	-0.00	-0.00	300.00	200.00	0.00	-0.00
929	-0.00	-0.00	-0.00	903.00	200.00	0.00	-0.00	-0.00	-0.00	-0.00	300.00	200.00	0.00	-0.00
930	-0.00	-0.00	-0.00	903.00	200.00	0.00	-0.00	-0.00	-0.00	-0.00	300.00	200.00	0.00	-0.00
931	-0.00	-0.00	-0.00	903.00	200.00	0.00	-0.00	-0.00	-0.00	-0.00	300.00	200.00	0.00	-0.00
932	-0.00	-0.00	-0.00	903.00	200.00	0.00	-0.00	-0.00	-0.00	-0.00	300.00	200.00	0.00	-0.00
933	-0.00	-0.00	-0.00	903.00	200.00	0.00	-0.00	-0.00	-0.00	-0.00	300.00	200.00	0.00	-0.00
934	13.96	2.52	-5.19	1123.59	382.35	0.00	22.21	-0.00	-0.00	-0.00	300.00	200.00	0.00	-0.00
935	-0.00	-0.00	-0.00	903.00	200.00	0.00	-0.00	-0.00	-0.00	-0.00	300.00	200.00	0.00	-0.00
936	-0.00	-0.00	-0.00	903.00	200.00	0.00	-0.00	-0.00	-0.00	-0.00	300.00	200.00	0.00	-0.00
937	-0.00	-0.00	-0.00	903.00	200.00	0.00	-0.00	-0.00	-0.00	-0.00	300.00	200.00	0.00	-0.00
938	-0.00	-0.00	-0.00	903.00	200.00	0.00	-0.00	-0.00	-0.00	-0.00	300.00	200.00	0.00	-0.00
939	14.04	2.29	-5.04	1121.18	381.82	0.00	-6.94	-0.00	-0.00	-0.00	300.00	200.00	0.00	-0.00
940	-0.00	-0.00	-0.00	903.00	200.00	0.00	-0.00	-0.00	-0.00	-0.00	300.00	200.00	0.00	-0.00
941	-0.00	-0.00	-0.00	903.00	200.00	0.00	-0.00	-0.00	-0.00	-0.00	300.00	200.00	0.00	-0.00
942	-0.00	-0.00	-0.00	903.00	200.00	0.00	-0.00	-0.00	-0.00	-0.00	300.00	200.00	0.00	-0.00
943	-0.00	-0.00	-0.00	903.00	200.00	0.00	-0.00	-0.00	-0.00	-0.00	300.00	200.00	0.00	-0.00
944	-0.00	-0.00	-0.00	903.00	200.00	0.00	-0.00	-0.00	-0.00	-0.00	300.00	200.00	0.00	-0.00
945	-0.00	-0.00	-0.00	903.00	200.00	0.00	-0.00	-0.00	-0.00	-0.00	300.00	200.00	0.00	-0.00
946	-0.00	-0.00	-0.00	903.00	200.00	0.00	-0.00	-0.00	-0.00	-0.00	300.00	200.00	0.00	-0.00
947	-0.00	-0.00	-0.00	903.00	200.00	0.00	-0.00	-0.00	-0.00	-0.00	300.00	200.00	0.00	-0.00
948	14.04	2.29	-5.19	1141.24	376.47	0.00	-59.24	-0.00	-0.00	-0.00	300.00	200.00	0.00	-0.00
949	-0.00	-0.00	-0.00	903.00	200.00	0.00	-0.00	-0.00	-0.00	-0.00	300.00	200.00	0.00	-0.00
950	-0.00	-0.00	-0.00	903.00	200.00	0.00	-0.00	-0.00	-0.00	-0.00	300.00	200.00	0.00	-0.00
951	-0.00	-0.00	-0.00	903.00	200.00	0.00	-0.00	-0.00	-0.00	-0.00	300.00	200.00	0.00	-0.00
952	14.11	2.44	-5.04	1157.55	381.82	0.00	-46.47	-0.00	-0.00	-0.00	300.00	200.00	0.00	-0.00
953	13.89	2.52	-5.04	1121.18	369.70	0.00	-115.60	-0.00	-0.00	-0.00	300.00	200.00	0.00	-0.00
954	-0.00	-0.00	-0.00	903.00	200.00	0.00	-0.00	-0.00	-0.00	-0.00	300.00	200.00	0.00	-0.00
955	-0.00	-0.00	-0.00	903.00	200.00	0.00	-0.00	-0.00	-0.00	-0.00	300.00	200.00	0.00	-0.00
956	13.89	2.52	-5.04	1139.36	387.88	0.00	68.20	-0.00	-0.00	-0.00	300.00	200.00	0.00	-0.00
957	14.04	2.44	-5.34	1134.43	382.86	0.00	33.57	-0.00	-0.00	-0.00	300.00	200.00	0.00	-0.00
958	-0.00	-0.00	-0.00	903.00	200.00	0.00	-0.00	-0.00	-0.00	-0.00	300.00	200.00	0.00	-0.00
959	-0.00	-0.00	-0.00	903.00	200.00	0.00	-0.00	-0.00	-0.00	-0.00	300.00	200.00	0.00	-0.00
960	-0.00	-0.00	-0.00	903.00	200.00	0.00	-0.00	-0.00	-0.00	-0.00	300.00	200.00	0.00	-0.00
961	-0.00	-0.00	-0.00	903.00	200.00	0.00	-0.00	-0.00	-0.00	-0.00	300.00	200.00	0.00	-0.00
962	-0.00	-0.00	-0.00	903.00	200.00	0.00	-0.00	-0.00	-0.00	-0.00	300.00	200.00	0.00	-0.00
963	13.89	2.29	-5.04	1130.27	387.88	0.00	143.11	-0.00	-0.00	-0.00	300.00	200.00	0.00	-0.00
964	-0.00	-0.00	-0.00	903.00	200.00	0.00	-0.00	-0.00	-0.00	-0.00	300.00	200.00	0.00	-0.00
965	-0.00	-0.00	-0.00	903.00	200.00	0.00	-0.00	-0.00	-0.00	-0.00	300.00	200.00	0.00	-0.00
966	-0.00	-0.00	-0.00	903.00	200.00	0.00	-0.00	-0.00	-0.00	-0.00	300.00	200.00	0.00	-0.00
967	13.89	2.44	-5.34	1125.86	371.43	0.00	-109.21	-0.00	-0.00	-0.00	300.00	200.00	0.00	-0.00
968	-0.00	-0.00	-0.00	903.00	200.00	0.00	-0.00	-0.00	-0.00	-0.00	300.00	200.00	0.00	-0.00
969	-0.00	-0.00	-0.00	903.00	200.00	0.00	-0.00	-0.00	-0.00	-0.00	300.00	200.00	0.00	-0.00
970	-0.00	-0.00	-0.00	903.00	200.00	0.00	-0.00	-0.00	-0.00	-0.00	300.00	200.00	0.00	-0.00
971	13.66	2.06	-5.19	1150.06	376.47	0.00	-44.43	-0.00	-0.00	-0.00	300.00	200.00	0.00	-0.00
972	-0.00	-0.00	-0.00	903.00	200.00	0.00	-0.00	-0.00	-0.00	-0.00	300.00	200.00	0.00	-0.00
973	-0.00	-0.00	-0.00	903.00	200.00	0.00	-0.00	-0.00	-0.00	-0.00	300.00	200.00	0.00	-0.00
974	-0.00	-0.00	-0.00	903.00	200.00	0.00	-0.00	-0.00	-0.00	-0.00	300.00	200.00	0.00	-0.00
975	13.58	1.98	-5.19	1141.24	376.47	0.00	1.35	-0.00	-0.00	-0.00	300.00	200.00	0.00	-0.00
976	13.66	2.21	-5.49	1119.67	366.67	0.00	-148.77	-0.00	-0.00	-0.00	300.00	200.00	0.00	-0.00
977	13.66	2.14	-5.19	1132.41	376.47	0.00	-94.25	-0.00	-0.00	-0.00	300.00	200.00	0.00	-0.00
978	13.81	2.14	-5.04	1148.45	400.00	0.00	246.22	-0.00	-0.00	-0.00	300.00	200.00	0.00	-0.00
979	-0.00	-0.00	-0.00	903.00	200.00	0.00	-0.00	-0.00	-0.00	-0.00	300.00	200.00	0.00	-0.00
980	-0.00	-0.00	-0.00	903.00	200.00	0.00	-0.00	-0.00	-0.00	-0.00	300.00	200.00	0.00	-0.00
981	13.66	2.21	-5.19	1141.24	388.24	0.00	120.95	-0.00	-0.00	-0.00	300.00	200.00	0.00	-0.00
982	13.66	2.14	-5.04	1157.55	387.88	0.00	99.41	-0.00	-0.00	-0.00	300.00	200.00	0.00	-0.00
983	-0.00	-0.00	-0.00	903.00	200.00	0.00	-0.00	-0.00	-0.00	-0.00	300.00	200.00	0.00	-0.00
984	13.66	2.14	-5.19	1141.24	382.35	0.00	35.90	-0.00	-0.00	-0.00	300.00	200.00	0.00	-0.00
985	13.66	2.06	-5.34	1143.00	382.86	0.00	80.22	-0.00	-0.00	-0.00	300.00	200.00	0.00	-0.00
986	13.81	2.14	-5.49	1128.00	372.22	0.00	-47.90	-0.00	-0.00	-0.00	300.00	200.00	0.00	-0.00
987	-0.00	-0.00	-0.00	903.00	200.00	0.00	-0.00	-0.00	-0.00	-0.00	300.00	200.00	0.00	-0.00
988	13.58	2.21	-5.04	1148.45	387.88	0.00	85.77	-0.00	-0.00	-0.00	300.00	200.00	0.00	-0.00
989	-0.00	-0.00	-0.00	903.00	200.00	0.00	-0.00	-0.00	-0.00	-0.00	300.00	200.00	0.00	-0.00
990	13.58	2.14	-5.04	1139.36	381.82	0.00	41.62	-0.00	-0.00	-0.00	300.00	200.00	0.00	-0.00
991	-0.00	-0.00	-0.00	903.00	200.00	0.00	-0.00	-0.00	-0.00	-0.00	300.00	200.00	0.00	-0.00
992	-0.00	-0.00	-0.00	903.00	200.00	0.00	-0.00	-0.00	-0.00	-0.00	300.00	200.00	0.00	-0.00
993	13.66	2.06	-5.04	1130.27	381.82	0.00	92.25	-0.00	-0.00	-0.00	300.00	200.00	0.00	-0.00
994	13.58	2.14	-5.19	1141.24	382.35	0.00	21.99	-0.00	-0.00	-0.00	300.00	200.00	0.00	-0.00
995	13.66	2.06	-5.19	1141.24	376.47	0.00	-49.14	-0.00	-0.00	-0.00	300.00	200.00	0.00	-0.00
996	13.66	2.21	-5.04	1148.45	381.82	0.00	-28.44	-0.00	-0.00	-0.00	300.00	200.00	0.00	-0.00
997	13.81	2.14	-5.04	1184.82	393.94	0.00	130.62	-0.00	-0.00	-0.00	300.00	200.00	0.00	-0.00
998	13.66	2.14	-5.04	1148.45	381.82	0.00	36.07	-0.00	-0.00	-0.00	300.00	200.00	0.00	-0.00
999	13.73	2.14	-5.49	1128.00	377.78	0.00	38.15	-0.00	-0.00	-0.00	300.00	200.00	0.00	-0.00
1000	13.58	2.14	-5.04	1148.45	387.88	0.00	104.50	-0.00	-0.00	-0.00	300.00	200.00	0.00	-0.00
1001	-0.00	-0.00	-0.00	903.00	200.00	0.00	-0.00	-0.00	-0.00	-0.00	300.00	200.00	0.00	-0.00
1002	13.58	2.21	-5.04	1148.45	393.94	0.00	145.19	-0.00	-0.00	-0.00	300.00	200.00	0.00	-0.00
1003	13.73	2.06	-5.04	1148.45	375.76	0.00	-14.57	-0.00	-0.00	-0.00	300.00	200.00	0.00	-0.00
1004	13.66	2.14	-5.19	1141.24	364.71	0.00	-227.98	-0.00	-0.00	-0.00	300.00	200.00	0.00	-0.00
1005	-0.00	-0.00	-0.00	903.00	200.00	0.00	-0.00	-0.00	-0.00	-0.00	300.00	200.00	0.00	-0.00
1006	-0.00	-0.00	-0.00	903.00	200.00	0.00	-0.00	-0.00	-0.00	-0.00	300.00	200.00	0.00	-0.00
1007	13.66	2.21	-5.19	1141.24	388.24	0.00	120.95	-0.00	-0.00	-0.00	300.00	200.00	0.00	-0.00
1008	-0.00	-0.00	-0.00	903.00	200.00	0.00	-0.00	-0.00	-0.00	-0.00	300.00	200.00	0.00	-0.00
1009	-0.00	-0.00	-0.00	903.00	200.00	0.00	-0.00	-0.00	-0.00	-0.00	300.00	200.00	0.00	-0.00
1010	13.58	2.14	-5.34	1143.00	377.14	0.00	-29.65	-0.00	-0.00	-0.00	300.00	200.00	0.00	-0.00
1011	-0.00	-0.00	-0.00	903.00	200.00	0.00	-0.00	-0.00	-0.00	-0.00	300.00	200.00	0.00	-0.00
1012	-0.00	-0.00	-0.00	903.00	200.00	0.00	-0.00	-0.00	-0.00	-0.00	300.00	200.00	0.00	-0.00
1013	13.58	2.21	-5.34	1143.00	377.14	0.00	-70.84	-0.00	-0.00	-0.00	300.00	200.00	0.00	-0.00
1014	13.66	2.21	-5.04	1148.45	381.82	0.00	-5.55	-0.00	-0.00	-0.00	300.00	200.00	0.00	-0.00
1015	-0.00	-0.00	-0.00	903.00	200.00	0.00	-0.00	-0.00	-0.00	-0.00	300.00	200.00	0.00	-0.00
1016	-0.00	-0.00	-0.00	903.00	200.00	0.00	-0.00	-0.00	-0.00	-0.00	300.00	200.00	0.00	-0.00
1017	13.50	2.14	-5.34	1134.43	377.14	0.00	20.93	-0.00	-0.00	-0.00	300.00	200.00	0.00	-0.00
1018	13.43	2.52	-5.19	1141.24	382.35	0.00	-73.83	-0.00	-0.00	-0.00	300.00	200.00	0.00	-0.00
1019	13.89	2.14	-5.34	1143.00	371.43	0.00	-123.60	-0.00	-0.00	-0.00	300.00	200.00	0.00	-0.00
1020	13.73	1.83	-5.34	1134.43	371.43	0.00	7.85	-0.00	-0.00	-0.00	300.00	200.00	0.00	-0.00
1021	13.50	2.14	-5.04	1148.45	387.88	0.00	204.61	-0.00	-0.00	-0.00	300.00	200.00	0.00	-0.00
1022	-0.00	-0.00	-0.00	903.00	200.00	0.00	-0.00	-0.00	-0.00	-0.00	300.00	200.00	0.00	-0.00
1023	-0.00	-0.00	-0.00	903.00	200.00	0.00	-0.00	-0.00	-0.00	-0.00	300.00	200.00	0.00	-0.00
1024	13.73	2.44	-5.04	1130.27	393.94	0.00	162.99	-0.00	-0.00	-0.00	300.00	200.00	0.00	-0.00
1025	-0.00	-0.00	-0.00	903.00	200.00	0.00	-0.00	-0.00	-0.00	-0.00	300.00	200.00	0.00	-0.00
