# Supplementary material for: Musculoskeletal modeling and humanoid control of robots based on human gait data
Source: PeerJ Comput Sci. 2021 Aug 9;7:e657. doi: 10.7717/peerj-cs.657 (PMC8372000; doi:10.7717/peerj-cs.657)
Supplement: Supplemental Information 2 [file peerj-cs-07-657-s002.zip › force/Cap40.forces]

[Force Data]
NumberOfForcePlates=2
SampleRate=120.000000
NumberOfSamples=1080
#Sample	FX1	FY1	FZ1	X1	Y1	Z1	MZ1	FX2	FY2	FZ2	X2	Y2	Z2	MZ2
1	0.00	0.00	0.00	903.00	200.00	0.00	0.00	-0.00	-0.00	-0.00	300.00	200.00	0.00	-0.00
2	-0.00	-0.00	-0.00	903.00	200.00	0.00	-0.00	-0.00	-0.00	-0.00	300.00	200.00	0.00	-0.00
3	-0.00	-0.00	-0.00	903.00	200.00	0.00	-0.00	-0.00	-0.00	-0.00	300.00	200.00	0.00	-0.00
4	-0.00	-0.00	-0.00	903.00	200.00	0.00	-0.00	-0.00	-0.00	-0.00	300.00	200.00	0.00	-0.00
5	-0.00	-0.00	-0.00	903.00	200.00	0.00	-0.00	-0.00	-0.00	-0.00	300.00	200.00	0.00	-0.00
6	-0.00	-0.00	-0.00	903.00	200.00	0.00	-0.00	-0.00	-0.00	-0.00	300.00	200.00	0.00	-0.00
7	-0.00	-0.00	-0.00	903.00	200.00	0.00	-0.00	-0.00	-0.00	-0.00	300.00	200.00	0.00	-0.00
8	-0.00	-0.00	-0.00	903.00	200.00	0.00	-0.00	-0.00	-0.00	-0.00	300.00	200.00	0.00	-0.00
9	-0.00	-0.00	-0.00	903.00	200.00	0.00	-0.00	-0.00	-0.00	-0.00	300.00	200.00	0.00	-0.00
10	-0.00	-0.00	-0.00	903.00	200.00	0.00	-0.00	-0.00	-0.00	-0.00	300.00	200.00	0.00	-0.00
11	-0.00	-0.00	-0.00	903.00	200.00	0.00	-0.00	-0.00	-0.00	-0.00	300.00	200.00	0.00	-0.00
12	-0.00	-0.00	-0.00	903.00	200.00	0.00	-0.00	-0.00	-0.00	-0.00	300.00	200.00	0.00	-0.00
13	0.00	0.00	0.00	903.00	200.00	0.00	0.00	-0.00	-0.00	-0.00	300.00	200.00	0.00	-0.00
14	-0.00	-0.00	-0.00	903.00	200.00	0.00	-0.00	-0.00	-0.00	-0.00	300.00	200.00	0.00	-0.00
15	-0.00	-0.00	-0.00	903.00	200.00	0.00	-0.00	-0.00	-0.00	-0.00	300.00	200.00	0.00	-0.00
16	-0.00	-0.00	-0.00	903.00	200.00	0.00	-0.00	-0.00	-0.00	-0.00	300.00	200.00	0.00	-0.00
17	-0.00	-0.00	-0.00	903.00	200.00	0.00	-0.00	-0.00	-0.00	-0.00	300.00	200.00	0.00	-0.00
18	-0.00	-0.00	-0.00	903.00	200.00	0.00	-0.00	-0.00	-0.00	-0.00	300.00	200.00	0.00	-0.00
19	-0.00	-0.00	-0.00	903.00	200.00	0.00	-0.00	-0.00	-0.00	-0.00	300.00	200.00	0.00	-0.00
20	-0.00	-0.00	-0.00	903.00	200.00	0.00	-0.00	-0.00	-0.00	-0.00	300.00	200.00	0.00	-0.00
21	-0.00	-0.00	-0.00	903.00	200.00	0.00	-0.00	-0.00	-0.00	-0.00	300.00	200.00	0.00	-0.00
22	0.00	0.00	0.00	903.00	200.00	0.00	0.00	-0.00	-0.00	-0.00	300.00	200.00	0.00	-0.00
23	0.00	0.00	0.00	903.00	200.00	0.00	0.00	-0.00	-0.00	-0.00	300.00	200.00	0.00	-0.00
24	-0.00	-0.00	-0.00	903.00	200.00	0.00	-0.00	-0.00	-0.00	-0.00	300.00	200.00	0.00	-0.00
25	0.00	0.00	0.00	903.00	200.00	0.00	0.00	-0.00	-0.00	-0.00	300.00	200.00	0.00	-0.00
26	0.00	0.00	0.00	903.00	200.00	0.00	0.00	-0.00	-0.00	-0.00	300.00	200.00	0.00	-0.00
27	-0.00	-0.00	-0.00	903.00	200.00	0.00	-0.00	-0.00	-0.00	-0.00	300.00	200.00	0.00	-0.00
28	0.00	0.00	0.00	903.00	200.00	0.00	0.00	-0.00	-0.00	-0.00	300.00	200.00	0.00	-0.00
29	-0.00	-0.00	-0.00	903.00	200.00	0.00	-0.00	-0.00	-0.00	-0.00	300.00	200.00	0.00	-0.00
30	-0.00	-0.00	-0.00	903.00	200.00	0.00	-0.00	-0.00	-0.00	-0.00	300.00	200.00	0.00	-0.00
31	0.00	0.00	0.00	903.00	200.00	0.00	0.00	-0.00	-0.00	-0.00	300.00	200.00	0.00	-0.00
32	0.00	0.00	0.00	903.00	200.00	0.00	0.00	-0.00	-0.00	-0.00	300.00	200.00	0.00	-0.00
33	-0.00	-0.00	-0.00	903.00	200.00	0.00	-0.00	-0.00	-0.00	-0.00	300.00	200.00	0.00	-0.00
34	-0.00	-0.00	-0.00	903.00	200.00	0.00	-0.00	-0.00	-0.00	-0.00	300.00	200.00	0.00	-0.00
35	-0.00	-0.00	-0.00	903.00	200.00	0.00	-0.00	-0.00	-0.00	-0.00	300.00	200.00	0.00	-0.00
36	0.00	0.00	0.00	903.00	200.00	0.00	0.00	-0.00	-0.00	-0.00	300.00	200.00	0.00	-0.00
37	-0.00	-0.00	-0.00	903.00	200.00	0.00	-0.00	-0.00	-0.00	-0.00	300.00	200.00	0.00	-0.00
38	0.00	0.00	0.00	903.00	200.00	0.00	0.00	-0.00	-0.00	-0.00	300.00	200.00	0.00	-0.00
39	-0.00	-0.00	-0.00	903.00	200.00	0.00	-0.00	-0.00	-0.00	-0.00	300.00	200.00	0.00	-0.00
40	-0.00	-0.00	-0.00	903.00	200.00	0.00	-0.00	-0.00	-0.00	-0.00	300.00	200.00	0.00	-0.00
41	0.00	0.00	0.00	903.00	200.00	0.00	0.00	-0.00	-0.00	-0.00	300.00	200.00	0.00	-0.00
42	-0.00	-0.00	-0.00	903.00	200.00	0.00	-0.00	-0.00	-0.00	-0.00	300.00	200.00	0.00	-0.00
43	-0.00	-0.00	-0.00	903.00	200.00	0.00	-0.00	-0.00	-0.00	-0.00	300.00	200.00	0.00	-0.00
44	-0.00	-0.00	-0.00	903.00	200.00	0.00	-0.00	-0.00	-0.00	-0.00	300.00	200.00	0.00	-0.00
45	0.00	0.00	0.00	903.00	200.00	0.00	0.00	-0.00	-0.00	-0.00	300.00	200.00	0.00	-0.00
46	-0.00	-0.00	-0.00	903.00	200.00	0.00	-0.00	-0.00	-0.00	-0.00	300.00	200.00	0.00	-0.00
47	0.00	0.00	0.00	903.00	200.00	0.00	0.00	-0.00	-0.00	-0.00	300.00	200.00	0.00	-0.00
48	-0.00	-0.00	-0.00	903.00	200.00	0.00	-0.00	-0.00	-0.00	-0.00	300.00	200.00	0.00	-0.00
49	-0.00	-0.00	-0.00	903.00	200.00	0.00	-0.00	-0.00	-0.00	-0.00	300.00	200.00	0.00	-0.00
50	0.00	0.00	0.00	903.00	200.00	0.00	0.00	0.00	0.00	0.00	300.00	200.00	0.00	0.00
51	-0.00	-0.00	-0.00	903.00	200.00	0.00	-0.00	-0.00	-0.00	-0.00	300.00	200.00	0.00	-0.00
52	-0.00	-0.00	-0.00	903.00	200.00	0.00	-0.00	-0.00	-0.00	-0.00	300.00	200.00	0.00	-0.00
53	-0.00	-0.00	-0.00	903.00	200.00	0.00	-0.00	-0.00	-0.00	-0.00	300.00	200.00	0.00	-0.00
54	-0.00	-0.00	-0.00	903.00	200.00	0.00	-0.00	-0.00	-0.00	-0.00	300.00	200.00	0.00	-0.00
55	-0.00	-0.00	-0.00	903.00	200.00	0.00	-0.00	-0.00	-0.00	-0.00	300.00	200.00	0.00	-0.00
56	-0.00	-0.00	-0.00	903.00	200.00	0.00	-0.00	-0.00	-0.00	-0.00	300.00	200.00	0.00	-0.00
57	-0.00	-0.00	-0.00	903.00	200.00	0.00	-0.00	-0.00	-0.00	-0.00	300.00	200.00	0.00	-0.00
58	-0.00	-0.00	-0.00	903.00	200.00	0.00	-0.00	-0.00	-0.00	-0.00	300.00	200.00	0.00	-0.00
59	-0.00	-0.00	-0.00	903.00	200.00	0.00	-0.00	-0.00	-0.00	-0.00	300.00	200.00	0.00	-0.00
60	-0.00	-0.00	-0.00	903.00	200.00	0.00	-0.00	-0.00	-0.00	-0.00	300.00	200.00	0.00	-0.00
61	-0.00	-0.00	-0.00	903.00	200.00	0.00	-0.00	-0.00	-0.00	-0.00	300.00	200.00	0.00	-0.00
62	-0.00	-0.00	-0.00	903.00	200.00	0.00	-0.00	-0.00	-0.00	-0.00	300.00	200.00	0.00	-0.00
63	-0.00	-0.00	-0.00	903.00	200.00	0.00	-0.00	-0.00	-0.00	-0.00	300.00	200.00	0.00	-0.00
64	0.00	0.00	0.00	903.00	200.00	0.00	0.00	-0.00	-0.00	-0.00	300.00	200.00	0.00	-0.00
65	-0.00	-0.00	-0.00	903.00	200.00	0.00	-0.00	-0.00	-0.00	-0.00	300.00	200.00	0.00	-0.00
66	-0.00	-0.00	-0.00	903.00	200.00	0.00	-0.00	-0.00	-0.00	-0.00	300.00	200.00	0.00	-0.00
67	-0.00	-0.00	-0.00	903.00	200.00	0.00	-0.00	-0.00	-0.00	-0.00	300.00	200.00	0.00	-0.00
68	-0.00	-0.00	-0.00	903.00	200.00	0.00	-0.00	-0.00	-0.00	-0.00	300.00	200.00	0.00	-0.00
69	0.00	0.00	0.00	903.00	200.00	0.00	0.00	-0.00	-0.00	-0.00	300.00	200.00	0.00	-0.00
70	-0.00	-0.00	-0.00	903.00	200.00	0.00	-0.00	-0.00	-0.00	-0.00	300.00	200.00	0.00	-0.00
71	-0.00	-0.00	-0.00	903.00	200.00	0.00	-0.00	-0.00	-0.00	-0.00	300.00	200.00	0.00	-0.00
72	0.00	0.00	0.00	903.00	200.00	0.00	0.00	-0.00	-0.00	-0.00	300.00	200.00	0.00	-0.00
73	-0.00	-0.00	-0.00	903.00	200.00	0.00	-0.00	-0.00	-0.00	-0.00	300.00	200.00	0.00	-0.00
74	0.00	0.00	0.00	903.00	200.00	0.00	0.00	-0.00	-0.00	-0.00	300.00	200.00	0.00	-0.00
75	0.00	0.00	0.00	903.00	200.00	0.00	0.00	-0.00	-0.00	-0.00	300.00	200.00	0.00	-0.00
76	0.00	0.00	0.00	903.00	200.00	0.00	0.00	-0.00	-0.00	-0.00	300.00	200.00	0.00	-0.00
77	0.00	0.00	0.00	903.00	200.00	0.00	0.00	-0.00	-0.00	-0.00	300.00	200.00	0.00	-0.00
78	-0.00	-0.00	-0.00	903.00	200.00	0.00	-0.00	-0.00	-0.00	-0.00	300.00	200.00	0.00	-0.00
79	0.00	0.00	0.00	903.00	200.00	0.00	0.00	-0.00	-0.00	-0.00	300.00	200.00	0.00	-0.00
80	0.00	0.00	0.00	903.00	200.00	0.00	0.00	-0.00	-0.00	-0.00	300.00	200.00	0.00	-0.00
81	-0.00	-0.00	-0.00	903.00	200.00	0.00	-0.00	-0.00	-0.00	-0.00	300.00	200.00	0.00	-0.00
82	-0.00	-0.00	-0.00	903.00	200.00	0.00	-0.00	-0.00	-0.00	-0.00	300.00	200.00	0.00	-0.00
83	-0.00	-0.00	-0.00	903.00	200.00	0.00	-0.00	-0.00	-0.00	-0.00	300.00	200.00	0.00	-0.00
84	-0.00	-0.00	-0.00	903.00	200.00	0.00	-0.00	-0.00	-0.00	-0.00	300.00	200.00	0.00	-0.00
85	0.00	0.00	0.00	903.00	200.00	0.00	0.00	-0.00	-0.00	-0.00	300.00	200.00	0.00	-0.00
86	0.00	0.00	0.00	903.00	200.00	0.00	0.00	-0.00	-0.00	-0.00	300.00	200.00	0.00	-0.00
87	-0.00	-0.00	-0.00	903.00	200.00	0.00	-0.00	-0.00	-0.00	-0.00	300.00	200.00	0.00	-0.00
88	0.00	0.00	0.00	903.00	200.00	0.00	0.00	-0.00	-0.00	-0.00	300.00	200.00	0.00	-0.00
89	-0.00	-0.00	-0.00	903.00	200.00	0.00	-0.00	-0.00	-0.00	-0.00	300.00	200.00	0.00	-0.00
90	-0.00	-0.00	-0.00	903.00	200.00	0.00	-0.00	-0.00	-0.00	-0.00	300.00	200.00	0.00	-0.00
91	-0.00	-0.00	-0.00	903.00	200.00	0.00	-0.00	-0.00	-0.00	-0.00	300.00	200.00	0.00	-0.00
92	-0.00	-0.00	-0.00	903.00	200.00	0.00	-0.00	-0.00	-0.00	-0.00	300.00	200.00	0.00	-0.00
93	0.00	0.00	0.00	903.00	200.00	0.00	0.00	-0.00	-0.00	-0.00	300.00	200.00	0.00	-0.00
94	-0.00	-0.00	-0.00	903.00	200.00	0.00	-0.00	-0.00	-0.00	-0.00	300.00	200.00	0.00	-0.00
95	-0.00	-0.00	-0.00	903.00	200.00	0.00	-0.00	-0.00	-0.00	-0.00	300.00	200.00	0.00	-0.00
96	0.00	0.00	0.00	903.00	200.00	0.00	0.00	-0.00	-0.00	-0.00	300.00	200.00	0.00	-0.00
97	0.00	0.00	0.00	903.00	200.00	0.00	0.00	-0.00	-0.00	-0.00	300.00	200.00	0.00	-0.00
98	-0.00	-0.00	-0.00	903.00	200.00	0.00	-0.00	-0.00	-0.00	-0.00	300.00	200.00	0.00	-0.00
99	-0.00	-0.00	-0.00	903.00	200.00	0.00	-0.00	-0.00	-0.00	-0.00	300.00	200.00	0.00	-0.00
100	-0.00	-0.00	-0.00	903.00	200.00	0.00	-0.00	-0.00	-0.00	-0.00	300.00	200.00	0.00	-0.00
101	-0.00	-0.00	-0.00	903.00	200.00	0.00	-0.00	-0.00	-0.00	-0.00	300.00	200.00	0.00	-0.00
102	-0.00	-0.00	-0.00	903.00	200.00	0.00	-0.00	-0.00	-0.00	-0.00	300.00	200.00	0.00	-0.00
103	-0.00	-0.00	-0.00	903.00	200.00	0.00	-0.00	-0.00	-0.00	-0.00	300.00	200.00	0.00	-0.00
104	0.00	0.00	0.00	903.00	200.00	0.00	0.00	-0.00	-0.00	-0.00	300.00	200.00	0.00	-0.00
105	-0.00	-0.00	-0.00	903.00	200.00	0.00	-0.00	-0.00	-0.00	-0.00	300.00	200.00	0.00	-0.00
106	-0.00	-0.00	-0.00	903.00	200.00	0.00	-0.00	-0.00	-0.00	-0.00	300.00	200.00	0.00	-0.00
107	0.00	0.00	0.00	903.00	200.00	0.00	0.00	-0.00	-0.00	-0.00	300.00	200.00	0.00	-0.00
108	-0.00	-0.00	-0.00	903.00	200.00	0.00	-0.00	-0.00	-0.00	-0.00	300.00	200.00	0.00	-0.00
109	-0.00	-0.00	-0.00	903.00	200.00	0.00	-0.00	-0.00	-0.00	-0.00	300.00	200.00	0.00	-0.00
110	0.00	0.00	0.00	903.00	200.00	0.00	0.00	-0.00	-0.00	-0.00	300.00	200.00	0.00	-0.00
111	0.00	0.00	0.00	903.00	200.00	0.00	0.00	-0.00	-0.00	-0.00	300.00	200.00	0.00	-0.00
112	-0.00	-0.00	-0.00	903.00	200.00	0.00	-0.00	-0.00	-0.00	-0.00	300.00	200.00	0.00	-0.00
113	-0.00	-0.00	-0.00	903.00	200.00	0.00	-0.00	-0.00	-0.00	-0.00	300.00	200.00	0.00	-0.00
114	0.00	0.00	0.00	903.00	200.00	0.00	0.00	-0.00	-0.00	-0.00	300.00	200.00	0.00	-0.00
115	0.00	0.00	0.00	903.00	200.00	0.00	0.00	-0.00	-0.00	-0.00	300.00	200.00	0.00	-0.00
116	-0.00	-0.00	-0.00	903.00	200.00	0.00	-0.00	-0.00	-0.00	-0.00	300.00	200.00	0.00	-0.00
117	-0.00	-0.00	-0.00	903.00	200.00	0.00	-0.00	-0.00	-0.00	-0.00	300.00	200.00	0.00	-0.00
118	-0.00	-0.00	-0.00	903.00	200.00	0.00	-0.00	-0.00	-0.00	-0.00	300.00	200.00	0.00	-0.00
119	-0.00	-0.00	-0.00	903.00	200.00	0.00	-0.00	-0.00	-0.00	-0.00	300.00	200.00	0.00	-0.00
120	-0.00	-0.00	-0.00	903.00	200.00	0.00	-0.00	-0.00	-0.00	-0.00	300.00	200.00	0.00	-0.00
121	-0.00	-0.00	-0.00	903.00	200.00	0.00	-0.00	-0.00	-0.00	-0.00	300.00	200.00	0.00	-0.00
122	-0.00	-0.00	-0.00	903.00	200.00	0.00	-0.00	-0.00	-0.00	-0.00	300.00	200.00	0.00	-0.00
123	-0.00	-0.00	-0.00	903.00	200.00	0.00	-0.00	-0.00	-0.00	-0.00	300.00	200.00	0.00	-0.00
124	-0.00	-0.00	-0.00	903.00	200.00	0.00	-0.00	-0.00	-0.00	-0.00	300.00	200.00	0.00	-0.00
125	-0.00	-0.00	-0.00	903.00	200.00	0.00	-0.00	-0.00	-0.00	-0.00	300.00	200.00	0.00	-0.00
126	-0.00	-0.00	-0.00	903.00	200.00	0.00	-0.00	-0.00	-0.00	-0.00	300.00	200.00	0.00	-0.00
127	0.00	0.00	0.00	903.00	200.00	0.00	0.00	-0.00	-0.00	-0.00	300.00	200.00	0.00	-0.00
128	0.00	0.00	0.00	903.00	200.00	0.00	0.00	-0.00	-0.00	-0.00	300.00	200.00	0.00	-0.00
129	-0.00	-0.00	-0.00	903.00	200.00	0.00	-0.00	-0.00	-0.00	-0.00	300.00	200.00	0.00	-0.00
130	-0.00	-0.00	-0.00	903.00	200.00	0.00	-0.00	-0.00	-0.00	-0.00	300.00	200.00	0.00	-0.00
131	-0.00	-0.00	-0.00	903.00	200.00	0.00	-0.00	-0.00	-0.00	-0.00	300.00	200.00	0.00	-0.00
132	-0.00	-0.00	-0.00	903.00	200.00	0.00	-0.00	-0.00	-0.00	-0.00	300.00	200.00	0.00	-0.00
133	0.00	0.00	0.00	903.00	200.00	0.00	0.00	-0.00	-0.00	-0.00	300.00	200.00	0.00	-0.00
134	0.00	0.00	0.00	903.00	200.00	0.00	0.00	-0.00	-0.00	-0.00	300.00	200.00	0.00	-0.00
135	-0.00	-0.00	-0.00	903.00	200.00	0.00	-0.00	-0.00	-0.00	-0.00	300.00	200.00	0.00	-0.00
136	0.00	0.00	0.00	903.00	200.00	0.00	0.00	-0.00	-0.00	-0.00	300.00	200.00	0.00	-0.00
137	-0.00	-0.00	-0.00	903.00	200.00	0.00	-0.00	-0.00	-0.00	-0.00	300.00	200.00	0.00	-0.00
138	-0.00	-0.00	-0.00	903.00	200.00	0.00	-0.00	-0.00	-0.00	-0.00	300.00	200.00	0.00	-0.00
139	-0.00	-0.00	-0.00	903.00	200.00	0.00	-0.00	-0.00	-0.00	-0.00	300.00	200.00	0.00	-0.00
140	0.00	0.00	0.00	903.00	200.00	0.00	0.00	-0.00	-0.00	-0.00	300.00	200.00	0.00	-0.00
141	0.00	0.00	0.00	903.00	200.00	0.00	0.00	-0.00	-0.00	-0.00	300.00	200.00	0.00	-0.00
142	0.00	0.00	0.00	903.00	200.00	0.00	0.00	-0.00	-0.00	-0.00	300.00	200.00	0.00	-0.00
143	-0.00	-0.00	-0.00	903.00	200.00	0.00	-0.00	-0.00	-0.00	-0.00	300.00	200.00	0.00	-0.00
144	-0.00	-0.00	-0.00	903.00	200.00	0.00	-0.00	-0.00	-0.00	-0.00	300.00	200.00	0.00	-0.00
145	0.00	0.00	0.00	903.00	200.00	0.00	0.00	-0.00	-0.00	-0.00	300.00	200.00	0.00	-0.00
146	0.00	0.00	0.00	903.00	200.00	0.00	0.00	-0.00	-0.00	-0.00	300.00	200.00	0.00	-0.00
147	-0.00	-0.00	-0.00	903.00	200.00	0.00	-0.00	-0.00	-0.00	-0.00	300.00	200.00	0.00	-0.00
148	-0.00	-0.00	-0.00	903.00	200.00	0.00	-0.00	-0.00	-0.00	-0.00	300.00	200.00	0.00	-0.00
149	-0.00	-0.00	-0.00	903.00	200.00	0.00	-0.00	-0.00	-0.00	-0.00	300.00	200.00	0.00	-0.00
150	0.00	0.00	0.00	903.00	200.00	0.00	0.00	-0.00	-0.00	-0.00	300.00	200.00	0.00	-0.00
151	-0.00	-0.00	-0.00	903.00	200.00	0.00	-0.00	-0.00	-0.00	-0.00	300.00	200.00	0.00	-0.00
152	-0.00	-0.00	-0.00	903.00	200.00	0.00	-0.00	-0.00	-0.00	-0.00	300.00	200.00	0.00	-0.00
153	0.00	0.00	0.00	903.00	200.00	0.00	0.00	-0.00	-0.00	-0.00	300.00	200.00	0.00	-0.00
154	-0.00	-0.00	-0.00	903.00	200.00	0.00	-0.00	-0.00	-0.00	-0.00	300.00	200.00	0.00	-0.00
155	-0.00	-0.00	-0.00	903.00	200.00	0.00	-0.00	-0.00	-0.00	-0.00	300.00	200.00	0.00	-0.00
156	-0.00	-0.00	-0.00	903.00	200.00	0.00	-0.00	-0.00	-0.00	-0.00	300.00	200.00	0.00	-0.00
157	-0.00	-0.00	-0.00	903.00	200.00	0.00	-0.00	-0.00	-0.00	-0.00	300.00	200.00	0.00	-0.00
158	-0.00	-0.00	-0.00	903.00	200.00	0.00	-0.00	-0.00	-0.00	-0.00	300.00	200.00	0.00	-0.00
159	0.00	0.00	0.00	903.00	200.00	0.00	0.00	-0.00	-0.00	-0.00	300.00	200.00	0.00	-0.00
160	0.00	0.00	0.00	903.00	200.00	0.00	0.00	-0.00	-0.00	-0.00	300.00	200.00	0.00	-0.00
161	-0.00	-0.00	-0.00	903.00	200.00	0.00	-0.00	-0.00	-0.00	-0.00	300.00	200.00	0.00	-0.00
162	-0.00	-0.00	-0.00	903.00	200.00	0.00	-0.00	-0.00	-0.00	-0.00	300.00	200.00	0.00	-0.00
163	-0.00	-0.00	-0.00	903.00	200.00	0.00	-0.00	-0.00	-0.00	-0.00	300.00	200.00	0.00	-0.00
164	-0.00	-0.00	-0.00	903.00	200.00	0.00	-0.00	-0.00	-0.00	-0.00	300.00	200.00	0.00	-0.00
165	-0.00	-0.00	-0.00	903.00	200.00	0.00	-0.00	-0.00	-0.00	-0.00	300.00	200.00	0.00	-0.00
166	-0.00	-0.00	-0.00	903.00	200.00	0.00	-0.00	-0.00	-0.00	-0.00	300.00	200.00	0.00	-0.00
167	-0.00	-0.00	-0.00	903.00	200.00	0.00	-0.00	-0.00	-0.00	-0.00	300.00	200.00	0.00	-0.00
168	-0.00	-0.00	-0.00	903.00	200.00	0.00	-0.00	-0.00	-0.00	-0.00	300.00	200.00	0.00	-0.00
169	0.00	0.00	0.00	903.00	200.00	0.00	0.00	-0.00	-0.00	-0.00	300.00	200.00	0.00	-0.00
170	0.00	0.00	0.00	903.00	200.00	0.00	0.00	-0.00	-0.00	-0.00	300.00	200.00	0.00	-0.00
171	-0.00	-0.00	-0.00	903.00	200.00	0.00	-0.00	-0.00	-0.00	-0.00	300.00	200.00	0.00	-0.00
172	-0.00	-0.00	-0.00	903.00	200.00	0.00	-0.00	-0.00	-0.00	-0.00	300.00	200.00	0.00	-0.00
173	-0.00	-0.00	-0.00	903.00	200.00	0.00	-0.00	-0.00	-0.00	-0.00	300.00	200.00	0.00	-0.00
174	-0.00	-0.00	-0.00	903.00	200.00	0.00	-0.00	-0.00	-0.00	-0.00	300.00	200.00	0.00	-0.00
175	-0.00	-0.00	-0.00	903.00	200.00	0.00	-0.00	-0.00	-0.00	-0.00	300.00	200.00	0.00	-0.00
176	0.00	0.00	0.00	903.00	200.00	0.00	0.00	-0.00	-0.00	-0.00	300.00	200.00	0.00	-0.00
177	-0.00	-0.00	-0.00	903.00	200.00	0.00	-0.00	-0.00	-0.00	-0.00	300.00	200.00	0.00	-0.00
178	-0.00	-0.00	-0.00	903.00	200.00	0.00	-0.00	-0.00	-0.00	-0.00	300.00	200.00	0.00	-0.00
179	-0.00	-0.00	-0.00	903.00	200.00	0.00	-0.00	-0.00	-0.00	-0.00	300.00	200.00	0.00	-0.00
180	-0.00	-0.00	-0.00	903.00	200.00	0.00	-0.00	-0.00	-0.00	-0.00	300.00	200.00	0.00	-0.00
181	-0.00	-0.00	-0.00	903.00	200.00	0.00	-0.00	-0.00	-0.00	-0.00	300.00	200.00	0.00	-0.00
182	-0.00	-0.00	-0.00	903.00	200.00	0.00	-0.00	0.00	0.00	0.00	300.00	200.00	0.00	0.00
183	-0.00	-0.00	-0.00	903.00	200.00	0.00	-0.00	-0.00	-0.00	-0.00	300.00	200.00	0.00	-0.00
184	-0.00	-0.00	-0.00	903.00	200.00	0.00	-0.00	-0.00	-0.00	-0.00	300.00	200.00	0.00	-0.00
185	-0.00	-0.00	-0.00	903.00	200.00	0.00	-0.00	-0.00	-0.00	-0.00	300.00	200.00	0.00	-0.00
186	0.00	0.00	0.00	903.00	200.00	0.00	0.00	-0.00	-0.00	-0.00	300.00	200.00	0.00	-0.00
187	-0.00	-0.00	-0.00	903.00	200.00	0.00	-0.00	-0.00	-0.00	-0.00	300.00	200.00	0.00	-0.00
188	-0.00	-0.00	-0.00	903.00	200.00	0.00	-0.00	-0.00	-0.00	-0.00	300.00	200.00	0.00	-0.00
189	0.00	0.00	0.00	903.00	200.00	0.00	0.00	-0.00	-0.00	-0.00	300.00	200.00	0.00	-0.00
190	-0.00	-0.00	-0.00	903.00	200.00	0.00	-0.00	-0.00	-0.00	-0.00	300.00	200.00	0.00	-0.00
191	-0.00	-0.00	-0.00	903.00	200.00	0.00	-0.00	-0.00	-0.00	-0.00	300.00	200.00	0.00	-0.00
192	-0.00	-0.00	-0.00	903.00	200.00	0.00	-0.00	-0.00	-0.00	-0.00	300.00	200.00	0.00	-0.00
193	-0.00	-0.00	-0.00	903.00	200.00	0.00	-0.00	-0.00	-0.00	-0.00	300.00	200.00	0.00	-0.00
194	0.00	0.00	0.00	903.00	200.00	0.00	0.00	-0.00	-0.00	-0.00	300.00	200.00	0.00	-0.00
195	-0.00	-0.00	-0.00	903.00	200.00	0.00	-0.00	-0.00	-0.00	-0.00	300.00	200.00	0.00	-0.00
196	-0.00	-0.00	-0.00	903.00	200.00	0.00	-0.00	-0.00	-0.00	-0.00	300.00	200.00	0.00	-0.00
197	-0.00	-0.00	-0.00	903.00	200.00	0.00	-0.00	-0.00	-0.00	-0.00	300.00	200.00	0.00	-0.00
198	0.00	0.00	0.00	903.00	200.00	0.00	0.00	-0.00	-0.00	-0.00	300.00	200.00	0.00	-0.00
199	-0.00	-0.00	-0.00	903.00	200.00	0.00	-0.00	-0.00	-0.00	-0.00	300.00	200.00	0.00	-0.00
200	-0.00	-0.00	-0.00	903.00	200.00	0.00	-0.00	-0.00	-0.00	-0.00	300.00	200.00	0.00	-0.00
201	-0.00	-0.00	-0.00	903.00	200.00	0.00	-0.00	-0.00	-0.00	-0.00	300.00	200.00	0.00	-0.00
202	-0.00	-0.00	-0.00	903.00	200.00	0.00	-0.00	-0.00	-0.00	-0.00	300.00	200.00	0.00	-0.00
203	-0.00	-0.00	-0.00	903.00	200.00	0.00	-0.00	-0.00	-0.00	-0.00	300.00	200.00	0.00	-0.00
204	0.00	0.00	0.00	903.00	200.00	0.00	0.00	-0.00	-0.00	-0.00	300.00	200.00	0.00	-0.00
205	-0.00	-0.00	-0.00	903.00	200.00	0.00	-0.00	-0.00	-0.00	-0.00	300.00	200.00	0.00	-0.00
206	0.00	0.00	0.00	903.00	200.00	0.00	0.00	-0.00	-0.00	-0.00	300.00	200.00	0.00	-0.00
207	0.00	0.00	0.00	903.00	200.00	0.00	0.00	-0.00	-0.00	-0.00	300.00	200.00	0.00	-0.00
208	-0.00	-0.00	-0.00	903.00	200.00	0.00	-0.00	-0.00	-0.00	-0.00	300.00	200.00	0.00	-0.00
209	-0.00	-0.00	-0.00	903.00	200.00	0.00	-0.00	-0.00	-0.00	-0.00	300.00	200.00	0.00	-0.00
210	-0.00	-0.00	-0.00	903.00	200.00	0.00	-0.00	-0.00	-0.00	-0.00	300.00	200.00	0.00	-0.00
211	-0.00	-0.00	-0.00	903.00	200.00	0.00	-0.00	-0.00	-0.00	-0.00	300.00	200.00	0.00	-0.00
212	0.00	0.00	0.00	903.00	200.00	0.00	0.00	-0.00	-0.00	-0.00	300.00	200.00	0.00	-0.00
213	-0.00	-0.00	-0.00	903.00	200.00	0.00	-0.00	-0.00	-0.00	-0.00	300.00	200.00	0.00	-0.00
214	-0.00	-0.00	-0.00	903.00	200.00	0.00	-0.00	-0.00	-0.00	-0.00	300.00	200.00	0.00	-0.00
215	0.00	0.00	0.00	903.00	200.00	0.00	0.00	-0.00	-0.00	-0.00	300.00	200.00	0.00	-0.00
216	-0.00	-0.00	-0.00	903.00	200.00	0.00	-0.00	-0.00	-0.00	-0.00	300.00	200.00	0.00	-0.00
217	-0.00	-0.00	-0.00	903.00	200.00	0.00	-0.00	-0.00	-0.00	-0.00	300.00	200.00	0.00	-0.00
218	-0.00	-0.00	-0.00	903.00	200.00	0.00	-0.00	-0.00	-0.00	-0.00	300.00	200.00	0.00	-0.00
219	-0.00	-0.00	-0.00	903.00	200.00	0.00	-0.00	-0.00	-0.00	-0.00	300.00	200.00	0.00	-0.00
220	-0.00	-0.00	-0.00	903.00	200.00	0.00	-0.00	-0.00	-0.00	-0.00	300.00	200.00	0.00	-0.00
221	-0.00	-0.00	-0.00	903.00	200.00	0.00	-0.00	-0.00	-0.00	-0.00	300.00	200.00	0.00	-0.00
222	-0.00	-0.00	-0.00	903.00	200.00	0.00	-0.00	-0.00	-0.00	-0.00	300.00	200.00	0.00	-0.00
223	0.00	0.00	0.00	903.00	200.00	0.00	0.00	-0.00	-0.00	-0.00	300.00	200.00	0.00	-0.00
224	-0.00	-0.00	-0.00	903.00	200.00	0.00	-0.00	-0.00	-0.00	-0.00	300.00	200.00	0.00	-0.00
225	-0.00	-0.00	-0.00	903.00	200.00	0.00	-0.00	-0.00	-0.00	-0.00	300.00	200.00	0.00	-0.00
226	-0.00	-0.00	-0.00	903.00	200.00	0.00	-0.00	-0.00	-0.00	-0.00	300.00	200.00	0.00	-0.00
227	-0.00	-0.00	-0.00	903.00	200.00	0.00	-0.00	-0.00	-0.00	-0.00	300.00	200.00	0.00	-0.00
228	-0.00	-0.00	-0.00	903.00	200.00	0.00	-0.00	-0.00	-0.00	-0.00	300.00	200.00	0.00	-0.00
229	0.00	0.00	0.00	903.00	200.00	0.00	0.00	-0.00	-0.00	-0.00	300.00	200.00	0.00	-0.00
230	-0.00	-0.00	-0.00	903.00	200.00	0.00	-0.00	-0.00	-0.00	-0.00	300.00	200.00	0.00	-0.00
231	-0.00	-0.00	-0.00	903.00	200.00	0.00	-0.00	-0.00	-0.00	-0.00	300.00	200.00	0.00	-0.00
232	-0.00	-0.00	-0.00	903.00	200.00	0.00	-0.00	-0.00	-0.00	-0.00	300.00	200.00	0.00	-0.00
233	-0.00	-0.00	-0.00	903.00	200.00	0.00	-0.00	-0.00	-0.00	-0.00	300.00	200.00	0.00	-0.00
234	0.00	0.00	0.00	903.00	200.00	0.00	0.00	-0.00	-0.00	-0.00	300.00	200.00	0.00	-0.00
235	-0.00	-0.00	-0.00	903.00	200.00	0.00	-0.00	-0.00	-0.00	-0.00	300.00	200.00	0.00	-0.00
236	-0.00	-0.00	-0.00	903.00	200.00	0.00	-0.00	-0.00	-0.00	-0.00	300.00	200.00	0.00	-0.00
237	-0.00	-0.00	-0.00	903.00	200.00	0.00	-0.00	-0.00	-0.00	-0.00	300.00	200.00	0.00	-0.00
238	-0.00	-0.00	-0.00	903.00	200.00	0.00	-0.00	-0.00	-0.00	-0.00	300.00	200.00	0.00	-0.00
239	0.00	0.00	0.00	903.00	200.00	0.00	0.00	-0.00	-0.00	-0.00	300.00	200.00	0.00	-0.00
240	-0.00	-0.00	-0.00	903.00	200.00	0.00	-0.00	-0.00	-0.00	-0.00	300.00	200.00	0.00	-0.00
241	0.00	0.00	0.00	903.00	200.00	0.00	0.00	-0.00	-0.00	-0.00	300.00	200.00	0.00	-0.00
242	-0.00	-0.00	-0.00	903.00	200.00	0.00	-0.00	-0.00	-0.00	-0.00	300.00	200.00	0.00	-0.00
243	-0.00	-0.00	-0.00	903.00	200.00	0.00	-0.00	-0.00	-0.00	-0.00	300.00	200.00	0.00	-0.00
244	-0.00	-0.00	-0.00	903.00	200.00	0.00	-0.00	-0.00	-0.00	-0.00	300.00	200.00	0.00	-0.00
245	0.00	0.00	0.00	903.00	200.00	0.00	0.00	-0.00	-0.00	-0.00	300.00	200.00	0.00	-0.00
246	-0.00	-0.00	-0.00	903.00	200.00	0.00	-0.00	-0.00	-0.00	-0.00	300.00	200.00	0.00	-0.00
247	-0.00	-0.00	-0.00	903.00	200.00	0.00	-0.00	-0.00	-0.00	-0.00	300.00	200.00	0.00	-0.00
248	-0.00	-0.00	-0.00	903.00	200.00	0.00	-0.00	-0.00	-0.00	-0.00	300.00	200.00	0.00	-0.00
249	0.00	0.00	0.00	903.00	200.00	0.00	0.00	-0.00	-0.00	-0.00	300.00	200.00	0.00	-0.00
250	-0.00	-0.00	-0.00	903.00	200.00	0.00	-0.00	-0.00	-0.00	-0.00	300.00	200.00	0.00	-0.00
251	-0.00	-0.00	-0.00	903.00	200.00	0.00	-0.00	-0.00	-0.00	-0.00	300.00	200.00	0.00	-0.00
252	-0.00	-0.00	-0.00	903.00	200.00	0.00	-0.00	-0.00	-0.00	-0.00	300.00	200.00	0.00	-0.00
253	-0.00	-0.00	-0.00	903.00	200.00	0.00	-0.00	-0.00	-0.00	-0.00	300.00	200.00	0.00	-0.00
254	0.00	0.00	0.00	903.00	200.00	0.00	0.00	-0.00	-0.00	-0.00	300.00	200.00	0.00	-0.00
255	-0.00	-0.00	-0.00	903.00	200.00	0.00	-0.00	-0.00	-0.00	-0.00	300.00	200.00	0.00	-0.00
256	0.00	0.00	0.00	903.00	200.00	0.00	0.00	-0.00	-0.00	-0.00	300.00	200.00	0.00	-0.00
257	-0.00	-0.00	-0.00	903.00	200.00	0.00	-0.00	-0.00	-0.00	-0.00	300.00	200.00	0.00	-0.00
258	0.00	0.00	0.00	903.00	200.00	0.00	0.00	-0.00	-0.00	-0.00	300.00	200.00	0.00	-0.00
259	-0.00	-0.00	-0.00	903.00	200.00	0.00	-0.00	-0.00	-0.00	-0.00	300.00	200.00	0.00	-0.00
260	0.00	0.00	0.00	903.00	200.00	0.00	0.00	-0.00	-0.00	-0.00	300.00	200.00	0.00	-0.00
261	-0.00	-0.00	-0.00	903.00	200.00	0.00	-0.00	-0.00	-0.00	-0.00	300.00	200.00	0.00	-0.00
262	0.00	0.00	0.00	903.00	200.00	0.00	0.00	-0.00	-0.00	-0.00	300.00	200.00	0.00	-0.00
263	0.00	0.00	0.00	903.00	200.00	0.00	0.00	-0.00	-0.00	-0.00	300.00	200.00	0.00	-0.00
264	0.00	0.00	0.00	903.00	200.00	0.00	0.00	-0.00	-0.00	-0.00	300.00	200.00	0.00	-0.00
265	-0.00	-0.00	-0.00	903.00	200.00	0.00	-0.00	-0.00	-0.00	-0.00	300.00	200.00	0.00	-0.00
266	0.00	0.00	0.00	903.00	200.00	0.00	0.00	0.00	0.00	0.00	300.00	200.00	0.00	0.00
267	-0.00	-0.00	-0.00	903.00	200.00	0.00	-0.00	-0.00	-0.00	-0.00	300.00	200.00	0.00	-0.00
268	-0.00	-0.00	-0.00	903.00	200.00	0.00	-0.00	-0.00	-0.00	-0.00	300.00	200.00	0.00	-0.00
269	-0.00	-0.00	-0.00	903.00	200.00	0.00	-0.00	-0.00	-0.00	-0.00	300.00	200.00	0.00	-0.00
270	-0.00	-0.00	-0.00	903.00	200.00	0.00	-0.00	-0.00	-0.00	-0.00	300.00	200.00	0.00	-0.00
271	-0.00	-0.00	-0.00	903.00	200.00	0.00	-0.00	-0.00	-0.00	-0.00	300.00	200.00	0.00	-0.00
272	0.00	0.00	0.00	903.00	200.00	0.00	0.00	-0.00	-0.00	-0.00	300.00	200.00	0.00	-0.00
273	0.00	0.00	0.00	903.00	200.00	0.00	0.00	-0.00	-0.00	-0.00	300.00	200.00	0.00	-0.00
274	-0.00	-0.00	-0.00	903.00	200.00	0.00	-0.00	-0.00	-0.00	-0.00	300.00	200.00	0.00	-0.00
275	-0.00	-0.00	-0.00	903.00	200.00	0.00	-0.00	-0.00	-0.00	-0.00	300.00	200.00	0.00	-0.00
276	-0.00	-0.00	-0.00	903.00	200.00	0.00	-0.00	-0.00	-0.00	-0.00	300.00	200.00	0.00	-0.00
277	-0.00	-0.00	-0.00	903.00	200.00	0.00	-0.00	-0.00	-0.00	-0.00	300.00	200.00	0.00	-0.00
278	26.55	-0.92	18.16	1094.60	302.52	0.00	837.44	-0.00	-0.00	-0.00	300.00	200.00	0.00	-0.00
279	-0.00	-0.00	-0.00	903.00	200.00	0.00	-0.00	-0.00	-0.00	-0.00	300.00	200.00	0.00	-0.00
280	-0.00	-0.00	-0.00	903.00	200.00	0.00	-0.00	-0.00	-0.00	-0.00	300.00	200.00	0.00	-0.00
281	42.57	1.14	16.33	1200.20	357.01	0.00	-2330.53	-0.00	-0.00	-0.00	300.00	200.00	0.00	-0.00
282	-0.00	-0.00	-0.00	903.00	200.00	0.00	-0.00	-0.00	-0.00	-0.00	300.00	200.00	0.00	-0.00
283	-0.00	-0.00	-0.00	903.00	200.00	0.00	-0.00	-0.00	-0.00	-0.00	300.00	200.00	0.00	-0.00
284	-0.00	-0.00	-0.00	903.00	200.00	0.00	-0.00	-0.00	-0.00	-0.00	300.00	200.00	0.00	-0.00
285	-0.00	-0.00	-0.00	903.00	200.00	0.00	-0.00	-0.00	-0.00	-0.00	300.00	200.00	0.00	-0.00
286	-0.00	-0.00	-0.00	903.00	200.00	0.00	-0.00	-0.00	-0.00	-0.00	300.00	200.00	0.00	-0.00
287	-0.00	-0.00	-0.00	903.00	200.00	0.00	-0.00	-0.00	-0.00	-0.00	300.00	200.00	0.00	-0.00
288	-0.00	-0.00	-0.00	903.00	200.00	0.00	-0.00	-0.00	-0.00	-0.00	300.00	200.00	0.00	-0.00
289	-0.00	-0.00	-0.00	903.00	200.00	0.00	-0.00	-0.00	-0.00	-0.00	300.00	200.00	0.00	-0.00
290	-0.00	-0.00	-0.00	903.00	200.00	0.00	-0.00	-0.00	-0.00	-0.00	300.00	200.00	0.00	-0.00
291	-0.00	-0.00	-0.00	903.00	200.00	0.00	-0.00	-0.00	-0.00	-0.00	300.00	200.00	0.00	-0.00
292	-0.00	-0.00	-0.00	903.00	200.00	0.00	-0.00	-0.00	-0.00	-0.00	300.00	200.00	0.00	-0.00
293	-0.00	-0.00	-0.00	903.00	200.00	0.00	-0.00	-0.00	-0.00	-0.00	300.00	200.00	0.00	-0.00
294	-0.00	-0.00	-0.00	903.00	200.00	0.00	-0.00	-0.00	-0.00	-0.00	300.00	200.00	0.00	-0.00
295	-0.00	-0.00	-0.00	903.00	200.00	0.00	-0.00	-0.00	-0.00	-0.00	300.00	200.00	0.00	-0.00
296	-0.00	-0.00	-0.00	903.00	200.00	0.00	-0.00	-0.00	-0.00	-0.00	300.00	200.00	0.00	-0.00
297	-0.00	-0.00	-0.00	903.00	200.00	0.00	-0.00	-0.00	-0.00	-0.00	300.00	200.00	0.00	-0.00
298	-0.00	-0.00	-0.00	903.00	200.00	0.00	-0.00	-0.00	-0.00	-0.00	300.00	200.00	0.00	-0.00
299	-0.00	-0.00	-0.00	903.00	200.00	0.00	-0.00	-0.00	-0.00	-0.00	300.00	200.00	0.00	-0.00
300	-0.00	-0.00	-0.00	903.00	200.00	0.00	-0.00	-0.00	-0.00	-0.00	300.00	200.00	0.00	-0.00
301	-0.00	-0.00	-0.00	903.00	200.00	0.00	-0.00	-0.00	-0.00	-0.00	300.00	200.00	0.00	-0.00
302	-0.00	-0.00	-0.00	903.00	200.00	0.00	-0.00	-0.00	-0.00	-0.00	300.00	200.00	0.00	-0.00
303	-0.00	-0.00	-0.00	903.00	200.00	0.00	-0.00	-0.00	-0.00	-0.00	300.00	200.00	0.00	-0.00
304	-0.00	-0.00	-0.00	903.00	200.00	0.00	-0.00	-0.00	-0.00	-0.00	300.00	200.00	0.00	-0.00
305	-0.00	-0.00	-0.00	903.00	200.00	0.00	-0.00	-0.00	-0.00	-0.00	300.00	200.00	0.00	-0.00
306	-0.00	-0.00	-0.00	903.00	200.00	0.00	-0.00	-0.00	-0.00	-0.00	300.00	200.00	0.00	-0.00
307	-0.00	-0.00	-0.00	903.00	200.00	0.00	-0.00	-0.00	-0.00	-0.00	300.00	200.00	0.00	-0.00
308	-0.00	-0.00	-0.00	903.00	200.00	0.00	-0.00	-0.00	-0.00	-0.00	300.00	200.00	0.00	-0.00
309	-0.00	-0.00	-0.00	903.00	200.00	0.00	-0.00	-0.00	-0.00	-0.00	300.00	200.00	0.00	-0.00
310	-0.00	-0.00	-0.00	903.00	200.00	0.00	-0.00	-0.00	-0.00	-0.00	300.00	200.00	0.00	-0.00
311	-0.00	-0.00	-0.00	903.00	200.00	0.00	-0.00	-0.00	-0.00	-0.00	300.00	200.00	0.00	-0.00
312	-0.00	-0.00	-0.00	903.00	200.00	0.00	-0.00	-0.00	-0.00	-0.00	300.00	200.00	0.00	-0.00
313	-0.00	-0.00	-0.00	903.00	200.00	0.00	-0.00	-0.00	-0.00	-0.00	300.00	200.00	0.00	-0.00
314	-0.00	-0.00	-0.00	903.00	200.00	0.00	-0.00	-0.00	-0.00	-0.00	300.00	200.00	0.00	-0.00
315	-0.00	-0.00	-0.00	903.00	200.00	0.00	-0.00	-0.00	-0.00	-0.00	300.00	200.00	0.00	-0.00
316	-0.00	-0.00	-0.00	903.00	200.00	0.00	-0.00	-0.00	-0.00	-0.00	300.00	200.00	0.00	-0.00
317	-0.00	-0.00	-0.00	903.00	200.00	0.00	-0.00	-0.00	-0.00	-0.00	300.00	200.00	0.00	-0.00
318	-0.00	-0.00	-0.00	903.00	200.00	0.00	-0.00	-0.00	-0.00	-0.00	300.00	200.00	0.00	-0.00
319	-0.00	-0.00	-0.00	903.00	200.00	0.00	-0.00	-0.00	-0.00	-0.00	300.00	200.00	0.00	-0.00
320	-0.00	-0.00	-0.00	903.00	200.00	0.00	-0.00	-0.00	-0.00	-0.00	300.00	200.00	0.00	-0.00
321	-0.00	-0.00	-0.00	903.00	200.00	0.00	-0.00	-0.00	-0.00	-0.00	300.00	200.00	0.00	-0.00
322	-0.00	-0.00	-0.00	903.00	200.00	0.00	-0.00	-0.00	-0.00	-0.00	300.00	200.00	0.00	-0.00
323	-0.00	-0.00	-0.00	903.00	200.00	0.00	-0.00	-0.00	-0.00	-0.00	300.00	200.00	0.00	-0.00
324	-0.00	-0.00	-0.00	903.00	200.00	0.00	-0.00	-0.00	-0.00	-0.00	300.00	200.00	0.00	-0.00
325	-0.00	-0.00	-0.00	903.00	200.00	0.00	-0.00	-0.00	-0.00	-0.00	300.00	200.00	0.00	-0.00
326	-0.00	-0.00	-0.00	903.00	200.00	0.00	-0.00	-0.00	-0.00	-0.00	300.00	200.00	0.00	-0.00
327	-0.00	-0.00	-0.00	903.00	200.00	0.00	-0.00	-0.00	-0.00	-0.00	300.00	200.00	0.00	-0.00
328	-0.00	-0.00	-0.00	903.00	200.00	0.00	-0.00	-0.00	-0.00	-0.00	300.00	200.00	0.00	-0.00
329	-0.00	-0.00	-0.00	903.00	200.00	0.00	-0.00	-0.00	-0.00	-0.00	300.00	200.00	0.00	-0.00
330	-0.00	-0.00	-0.00	903.00	200.00	0.00	-0.00	-0.00	-0.00	-0.00	300.00	200.00	0.00	-0.00
331	-0.00	-0.00	-0.00	903.00	200.00	0.00	-0.00	-0.00	-0.00	-0.00	300.00	200.00	0.00	-0.00
332	-0.00	-0.00	-0.00	903.00	200.00	0.00	-0.00	-0.00	-0.00	-0.00	300.00	200.00	0.00	-0.00
333	-0.00	-0.00	-0.00	903.00	200.00	0.00	-0.00	-0.00	-0.00	-0.00	300.00	200.00	0.00	-0.00
334	-0.00	-0.00	-0.00	903.00	200.00	0.00	-0.00	-0.00	-0.00	-0.00	300.00	200.00	0.00	-0.00
335	-0.00	-0.00	-0.00	903.00	200.00	0.00	-0.00	-0.00	-0.00	-0.00	300.00	200.00	0.00	-0.00
336	-0.00	-0.00	-0.00	903.00	200.00	0.00	-0.00	-0.00	-0.00	-0.00	300.00	200.00	0.00	-0.00
337	-0.00	-0.00	-0.00	903.00	200.00	0.00	-0.00	-0.00	-0.00	-0.00	300.00	200.00	0.00	-0.00
338	-0.00	-0.00	-0.00	903.00	200.00	0.00	-0.00	-0.00	-0.00	-0.00	300.00	200.00	0.00	-0.00
339	-0.00	-0.00	-0.00	903.00	200.00	0.00	-0.00	-0.00	-0.00	-0.00	300.00	200.00	0.00	-0.00
340	-0.00	-0.00	-0.00	903.00	200.00	0.00	-0.00	-0.00	-0.00	-0.00	300.00	200.00	0.00	-0.00
341	-0.00	-0.00	-0.00	903.00	200.00	0.00	-0.00	-0.00	-0.00	-0.00	300.00	200.00	0.00	-0.00
342	-0.00	-0.00	-0.00	903.00	200.00	0.00	-0.00	-0.00	-0.00	-0.00	300.00	200.00	0.00	-0.00
343	-0.00	-0.00	-0.00	903.00	200.00	0.00	-0.00	-0.00	-0.00	-0.00	300.00	200.00	0.00	-0.00
344	-0.00	-0.00	-0.00	903.00	200.00	0.00	-0.00	-0.00	-0.00	-0.00	300.00	200.00	0.00	-0.00
345	-0.00	-0.00	-0.00	903.00	200.00	0.00	-0.00	-0.00	-0.00	-0.00	300.00	200.00	0.00	-0.00
346	-0.00	-0.00	-0.00	903.00	200.00	0.00	-0.00	-0.00	-0.00	-0.00	300.00	200.00	0.00	-0.00
347	-0.00	-0.00	-0.00	903.00	200.00	0.00	-0.00	-0.00	-0.00	-0.00	300.00	200.00	0.00	-0.00
348	-0.00	-0.00	-0.00	903.00	200.00	0.00	-0.00	-0.00	-0.00	-0.00	300.00	200.00	0.00	-0.00
349	-0.00	-0.00	-0.00	903.00	200.00	0.00	-0.00	-0.00	-0.00	-0.00	300.00	200.00	0.00	-0.00
350	-0.00	-0.00	-0.00	903.00	200.00	0.00	-0.00	-0.00	-0.00	-0.00	300.00	200.00	0.00	-0.00
351	-0.00	-0.00	-0.00	903.00	200.00	0.00	-0.00	-0.00	-0.00	-0.00	300.00	200.00	0.00	-0.00
352	-0.00	-0.00	-0.00	903.00	200.00	0.00	-0.00	-0.00	-0.00	-0.00	300.00	200.00	0.00	-0.00
353	-0.00	-0.00	-0.00	903.00	200.00	0.00	-0.00	-0.00	-0.00	-0.00	300.00	200.00	0.00	-0.00
354	-0.00	-0.00	-0.00	903.00	200.00	0.00	-0.00	-0.00	-0.00	-0.00	300.00	200.00	0.00	-0.00
355	-0.00	-0.00	-0.00	903.00	200.00	0.00	-0.00	-0.00	-0.00	-0.00	300.00	200.00	0.00	-0.00
356	-0.00	-0.00	-0.00	903.00	200.00	0.00	-0.00	-0.00	-0.00	-0.00	300.00	200.00	0.00	-0.00
357	-0.00	-0.00	-0.00	903.00	200.00	0.00	-0.00	-0.00	-0.00	-0.00	300.00	200.00	0.00	-0.00
358	-0.00	-0.00	-0.00	903.00	200.00	0.00	-0.00	-0.00	-0.00	-0.00	300.00	200.00	0.00	-0.00
359	-0.00	-0.00	-0.00	903.00	200.00	0.00	-0.00	-0.00	-0.00	-0.00	300.00	200.00	0.00	-0.00
360	-0.00	-0.00	-0.00	903.00	200.00	0.00	-0.00	-0.00	-0.00	-0.00	300.00	200.00	0.00	-0.00
361	-0.00	-0.00	-0.00	903.00	200.00	0.00	-0.00	-0.00	-0.00	-0.00	300.00	200.00	0.00	-0.00
362	-0.00	-0.00	-0.00	903.00	200.00	0.00	-0.00	-0.00	-0.00	-0.00	300.00	200.00	0.00	-0.00
363	-0.00	-0.00	-0.00	903.00	200.00	0.00	-0.00	-0.00	-0.00	-0.00	300.00	200.00	0.00	-0.00
364	-0.00	-0.00	-0.00	903.00	200.00	0.00	-0.00	-0.00	-0.00	-0.00	300.00	200.00	0.00	-0.00
365	-0.00	-0.00	-0.00	903.00	200.00	0.00	-0.00	-0.00	-0.00	-0.00	300.00	200.00	0.00	-0.00
366	-0.00	-0.00	-0.00	903.00	200.00	0.00	-0.00	-0.00	-0.00	-0.00	300.00	200.00	0.00	-0.00
367	-0.00	-0.00	-0.00	903.00	200.00	0.00	-0.00	-0.00	-0.00	-0.00	300.00	200.00	0.00	-0.00
368	-0.00	-0.00	-0.00	903.00	200.00	0.00	-0.00	-0.00	-0.00	-0.00	300.00	200.00	0.00	-0.00
369	-0.00	-0.00	-0.00	903.00	200.00	0.00	-0.00	-0.00	-0.00	-0.00	300.00	200.00	0.00	-0.00
370	-0.00	-0.00	-0.00	903.00	200.00	0.00	-0.00	-0.00	-0.00	-0.00	300.00	200.00	0.00	-0.00
371	-0.00	-0.00	-0.00	903.00	200.00	0.00	-0.00	-0.00	-0.00	-0.00	300.00	200.00	0.00	-0.00
372	-0.00	-0.00	-0.00	903.00	200.00	0.00	-0.00	-0.00	-0.00	-0.00	300.00	200.00	0.00	-0.00
373	-0.00	-0.00	-0.00	903.00	200.00	0.00	-0.00	-0.00	-0.00	-0.00	300.00	200.00	0.00	-0.00
374	-0.00	-0.00	-0.00	903.00	200.00	0.00	-0.00	-0.00	-0.00	-0.00	300.00	200.00	0.00	-0.00
375	-0.00	-0.00	-0.00	903.00	200.00	0.00	-0.00	-0.00	-0.00	-0.00	300.00	200.00	0.00	-0.00
376	-0.00	-0.00	-0.00	903.00	200.00	0.00	-0.00	-0.00	-0.00	-0.00	300.00	200.00	0.00	-0.00
377	-0.00	-0.00	-0.00	903.00	200.00	0.00	-0.00	-0.00	-0.00	-0.00	300.00	200.00	0.00	-0.00
378	-0.00	-0.00	-0.00	903.00	200.00	0.00	-0.00	-0.00	-0.00	-0.00	300.00	200.00	0.00	-0.00
379	-0.00	-0.00	-0.00	903.00	200.00	0.00	-0.00	-0.00	-0.00	-0.00	300.00	200.00	0.00	-0.00
380	-0.00	-0.00	-0.00	903.00	200.00	0.00	-0.00	-0.00	-0.00	-0.00	300.00	200.00	0.00	-0.00
381	-0.00	-0.00	-0.00	903.00	200.00	0.00	-0.00	-0.00	-0.00	-0.00	300.00	200.00	0.00	-0.00
382	-0.00	-0.00	-0.00	903.00	200.00	0.00	-0.00	-0.00	-0.00	-0.00	300.00	200.00	0.00	-0.00
383	-0.00	-0.00	-0.00	903.00	200.00	0.00	-0.00	-0.00	-0.00	-0.00	300.00	200.00	0.00	-0.00
384	-0.00	-0.00	-0.00	903.00	200.00	0.00	-0.00	-0.00	-0.00	-0.00	300.00	200.00	0.00	-0.00
385	-0.00	-0.00	-0.00	903.00	200.00	0.00	-0.00	-0.00	-0.00	-0.00	300.00	200.00	0.00	-0.00
386	-0.00	-0.00	-0.00	903.00	200.00	0.00	-0.00	-0.00	-0.00	-0.00	300.00	200.00	0.00	-0.00
387	-0.00	-0.00	-0.00	903.00	200.00	0.00	-0.00	-0.00	-0.00	-0.00	300.00	200.00	0.00	-0.00
388	-0.00	-0.00	-0.00	903.00	200.00	0.00	-0.00	-0.00	-0.00	-0.00	300.00	200.00	0.00	-0.00
389	-0.00	-0.00	-0.00	903.00	200.00	0.00	-0.00	-0.00	-0.00	-0.00	300.00	200.00	0.00	-0.00
390	80.64	-12.51	183.56	1102.50	173.90	0.00	-24076.16	-0.00	-0.00	-0.00	300.00	200.00	0.00	-0.00
391	70.88	-26.70	241.85	1091.71	163.79	0.00	-24032.28	-0.00	-0.00	-0.00	300.00	200.00	0.00	-0.00
392	90.56	-28.15	208.59	1090.42	170.45	0.00	-20860.54	-0.00	-0.00	-0.00	300.00	200.00	0.00	-0.00
393	108.03	-20.75	235.90	1083.85	164.42	0.00	-20208.96	-0.00	-0.00	-0.00	300.00	200.00	0.00	-0.00
394	126.27	-15.26	250.85	1078.73	159.85	0.00	-18317.84	-0.00	-0.00	-0.00	300.00	200.00	0.00	-0.00
395	124.97	-13.58	261.08	1070.80	152.07	0.00	-17557.80	-0.00	-0.00	-0.00	300.00	200.00	0.00	-0.00
396	104.75	-12.21	287.17	1067.19	146.12	0.00	-17784.56	-0.00	-0.00	-0.00	300.00	200.00	0.00	-0.00
397	89.65	-12.05	317.38	1061.08	141.15	0.00	-16347.36	-0.00	-0.00	-0.00	300.00	200.00	0.00	-0.00
398	91.63	-4.35	335.08	1053.82	134.34	0.00	-14973.96	-0.00	-0.00	-0.00	300.00	200.00	0.00	-0.00
399	106.05	4.58	340.12	1049.57	129.56	0.00	-13587.87	-0.00	-0.00	-0.00	300.00	200.00	0.00	-0.00
400	105.90	9.23	350.65	1043.34	126.98	0.00	-11797.55	-0.00	-0.00	-0.00	300.00	200.00	0.00	-0.00
401	95.14	12.44	358.28	1036.65	122.23	0.00	-10136.51	-0.00	-0.00	-0.00	300.00	200.00	0.00	-0.00
402	86.82	14.27	356.45	1033.99	119.61	0.00	-8024.90	-0.00	-0.00	-0.00	300.00	200.00	0.00	-0.00
403	81.71	16.10	353.70	1031.13	116.39	0.00	-5483.82	-0.00	-0.00	-0.00	300.00	200.00	0.00	-0.00
404	82.78	22.35	359.80	1027.05	113.74	0.00	-4260.03	-0.00	-0.00	-0.00	300.00	200.00	0.00	-0.00
405	77.36	28.15	370.79	1021.15	108.31	0.00	-920.68	-0.00	-0.00	-0.00	300.00	200.00	0.00	-0.00
406	76.29	31.43	390.78	1016.74	105.19	0.00	1184.88	-0.00	-0.00	-0.00	300.00	200.00	0.00	-0.00
407	79.27	32.73	414.58	1013.64	103.13	0.00	1448.62	-0.00	-0.00	-0.00	300.00	200.00	0.00	-0.00
408	82.63	31.81	444.64	1012.33	102.81	0.00	1331.73	-0.00	-0.00	-0.00	300.00	200.00	0.00	-0.00
409	86.14	29.45	475.62	1011.18	102.53	0.00	1167.57	-0.00	-0.00	-0.00	300.00	200.00	0.00	-0.00
410	89.11	27.85	503.23	1010.34	102.18	0.00	951.51	-0.00	-0.00	-0.00	300.00	200.00	0.00	-0.00
411	91.93	26.93	530.09	1009.65	101.73	0.00	635.83	-0.00	-0.00	-0.00	300.00	200.00	0.00	-0.00
412	93.46	26.86	554.50	1008.75	101.38	0.00	393.76	-0.00	-0.00	-0.00	300.00	200.00	0.00	-0.00
413	94.22	27.85	574.34	1007.81	101.06	0.00	187.47	-0.00	-0.00	-0.00	300.00	200.00	0.00	-0.00
414	93.84	29.75	591.58	1007.15	100.39	0.00	4.30	-0.00	-0.00	-0.00	300.00	200.00	0.00	-0.00
415	92.62	31.36	606.54	1006.32	100.18	0.00	-171.74	-0.00	-0.00	-0.00	300.00	200.00	0.00	-0.00
416	91.71	34.26	616.91	1005.55	99.58	0.00	-453.90	-0.00	-0.00	-0.00	300.00	200.00	0.00	-0.00
417	90.71	37.08	624.08	1004.74	98.83	0.00	-682.00	-0.00	-0.00	-0.00	300.00	200.00	0.00	-0.00
418	89.26	39.75	627.75	1003.56	97.76	0.00	-832.19	-0.00	-0.00	-0.00	300.00	200.00	0.00	-0.00
419	87.05	41.20	629.58	1002.54	97.04	0.00	-680.93	-0.00	-0.00	-0.00	300.00	200.00	0.00	-0.00
420	84.15	42.34	630.04	1001.45	95.86	0.00	-504.13	-0.00	-0.00	-0.00	300.00	200.00	0.00	-0.00
421	81.10	42.19	631.71	1000.17	95.36	0.00	-363.70	-0.00	-0.00	-0.00	300.00	200.00	0.00	-0.00
422	77.97	40.21	634.16	999.37	95.33	0.00	-156.85	-0.00	-0.00	-0.00	300.00	200.00	0.00	-0.00
423	74.92	38.30	634.61	998.22	95.12	0.00	-243.47	-0.00	-0.00	-0.00	300.00	200.00	0.00	-0.00
424	71.95	35.55	634.00	997.01	94.73	0.00	-318.73	-0.00	-0.00	-0.00	300.00	200.00	0.00	-0.00
425	68.97	32.73	631.71	995.90	94.59	0.00	-308.58	-0.00	-0.00	-0.00	300.00	200.00	0.00	-0.00
426	65.92	30.36	627.44	994.63	94.07	0.00	-404.15	-0.00	-0.00	-0.00	300.00	200.00	0.00	-0.00
427	63.02	28.31	621.80	993.11	93.79	0.00	-477.54	-0.00	-0.00	-0.00	300.00	200.00	0.00	-0.00
428	60.58	27.24	615.08	991.79	93.28	0.00	-666.42	-0.00	-0.00	-0.00	300.00	200.00	0.00	-0.00
429	57.75	25.94	608.52	990.11	92.78	0.00	-784.66	-0.00	-0.00	-0.00	300.00	200.00	0.00	-0.00
430	55.39	24.95	601.35	988.64	92.16	0.00	-877.07	-0.00	-0.00	-0.00	300.00	200.00	0.00	-0.00
431	54.02	24.49	595.55	986.86	91.72	0.00	-1058.79	-0.00	-0.00	-0.00	300.00	200.00	0.00	-0.00
432	52.41	23.88	590.21	985.29	91.00	0.00	-1338.03	-0.00	-0.00	-0.00	300.00	200.00	0.00	-0.00
433	50.81	23.42	586.70	983.75	90.56	0.00	-1524.29	-0.00	-0.00	-0.00	300.00	200.00	0.00	-0.00
434	49.67	23.42	584.56	982.33	90.00	0.00	-1690.79	-0.00	-0.00	-0.00	300.00	200.00	0.00	-0.00
435	48.75	23.19	584.56	980.76	89.48	0.00	-1904.38	-0.00	-0.00	-0.00	300.00	200.00	0.00	-0.00
436	47.45	23.50	585.33	979.33	89.21	0.00	-2153.20	-0.00	-0.00	-0.00	300.00	200.00	0.00	-0.00
437	46.46	23.27	587.62	977.79	88.60	0.00	-2338.56	-0.00	-0.00	-0.00	300.00	200.00	0.00	-0.00
438	45.32	23.19	590.82	976.30	88.33	0.00	-2503.66	-0.00	-0.00	-0.00	300.00	200.00	0.00	-0.00
439	44.48	23.12	595.25	974.90	87.93	0.00	-2664.65	-0.00	-0.00	-0.00	300.00	200.00	0.00	-0.00
440	43.56	23.12	600.43	973.52	87.62	0.00	-2840.78	-0.00	-0.00	-0.00	300.00	200.00	0.00	-0.00
441	42.57	23.42	605.32	972.27	87.22	0.00	-3013.45	-0.00	-0.00	-0.00	300.00	200.00	0.00	-0.00
442	41.12	23.73	610.35	970.95	86.90	0.00	-3150.43	-0.00	-0.00	-0.00	300.00	200.00	0.00	-0.00
443	39.22	24.03	614.17	970.01	86.76	0.00	-3213.00	-0.00	-0.00	-0.00	300.00	200.00	0.00	-0.00
444	37.38	24.11	617.22	969.23	86.38	0.00	-3326.67	-0.00	-0.00	-0.00	300.00	200.00	0.00	-0.00
445	34.94	24.11	620.27	968.24	86.40	0.00	-3413.88	-0.00	-0.00	-0.00	300.00	200.00	0.00	-0.00
446	32.65	24.34	623.02	967.58	86.26	0.00	-3569.28	-0.00	-0.00	-0.00	300.00	200.00	0.00	-0.00
447	30.59	24.03	625.76	966.72	86.08	0.00	-3620.44	-0.00	-0.00	-0.00	300.00	200.00	0.00	-0.00
448	28.76	24.11	628.20	966.03	85.94	0.00	-3816.21	-0.00	-0.00	-0.00	300.00	200.00	0.00	-0.00
449	26.70	24.26	630.65	965.21	85.94	0.00	-3914.02	-0.00	-0.00	-0.00	300.00	200.00	0.00	-0.00
450	24.87	24.19	633.39	964.43	85.91	0.00	-3980.10	-0.00	-0.00	-0.00	300.00	200.00	0.00	-0.00
451	23.04	24.57	635.99	963.60	85.75	0.00	-4098.41	-0.00	-0.00	-0.00	300.00	200.00	0.00	-0.00
452	21.36	24.80	637.51	962.89	85.59	0.00	-4089.14	-0.00	-0.00	-0.00	300.00	200.00	0.00	-0.00
453	19.76	25.02	639.50	962.34	85.52	0.00	-4296.51	-0.00	-0.00	-0.00	300.00	200.00	0.00	-0.00
454	17.93	25.10	640.87	961.57	85.62	0.00	-4322.02	-0.00	-0.00	-0.00	300.00	200.00	0.00	-0.00
455	15.87	25.33	641.48	961.37	85.54	0.00	-4416.50	-0.00	-0.00	-0.00	300.00	200.00	0.00	-0.00
456	13.58	25.41	642.40	960.93	85.80	0.00	-4533.40	-0.00	-0.00	-0.00	300.00	200.00	0.00	-0.00
457	10.91	25.79	642.09	960.82	85.74	0.00	-4568.60	-0.00	-0.00	-0.00	300.00	200.00	0.00	-0.00
458	8.62	26.02	641.48	960.87	85.87	0.00	-4732.63	-0.00	-0.00	-0.00	300.00	200.00	0.00	-0.00
459	5.80	26.09	639.95	960.94	85.98	0.00	-4827.96	-0.00	-0.00	-0.00	300.00	200.00	0.00	-0.00
460	3.13	26.02	638.58	960.99	86.26	0.00	-5046.00	-0.00	-0.00	-0.00	300.00	200.00	0.00	-0.00
461	0.38	25.79	637.05	961.13	86.42	0.00	-5112.95	-0.00	-0.00	-0.00	300.00	200.00	0.00	-0.00
462	-1.45	25.71	635.83	960.60	86.59	0.00	-5184.54	-0.00	-0.00	-0.00	300.00	200.00	0.00	-0.00
463	-2.75	25.56	633.70	959.85	86.59	0.00	-5238.50	-0.00	-0.00	-0.00	300.00	200.00	0.00	-0.00
464	-4.04	25.10	630.49	959.12	86.54	0.00	-5298.71	-0.00	-0.00	-0.00	300.00	200.00	0.00	-0.00
465	-5.95	24.87	626.53	958.24	86.75	0.00	-5323.30	-0.00	-0.00	-0.00	300.00	200.00	0.00	-0.00
466	-8.09	24.57	622.25	957.22	86.76	0.00	-5314.22	-0.00	-0.00	-0.00	300.00	200.00	0.00	-0.00
467	-10.15	24.19	617.83	956.42	86.49	0.00	-5312.92	-0.00	-0.00	-0.00	300.00	200.00	0.00	-0.00
468	-11.98	24.19	612.49	955.09	86.60	0.00	-5371.79	-0.00	-0.00	-0.00	300.00	200.00	0.00	-0.00
469	-14.27	24.11	607.76	953.99	86.42	0.00	-5330.92	-0.00	-0.00	-0.00	300.00	200.00	0.00	-0.00
470	-16.10	24.19	604.55	953.05	86.57	0.00	-5381.22	-0.00	-0.00	-0.00	300.00	200.00	0.00	-0.00
471	-18.39	24.11	601.96	951.67	86.54	0.00	-5381.44	-0.00	-0.00	-0.00	300.00	200.00	0.00	-0.00
472	-20.45	24.03	600.13	950.29	86.45	0.00	-5406.58	-0.00	-0.00	-0.00	300.00	200.00	0.00	-0.00
473	-21.67	24.19	599.21	948.61	86.27	0.00	-5368.00	-0.00	-0.00	-0.00	300.00	200.00	0.00	-0.00
474	-22.58	24.26	597.69	946.58	85.88	0.00	-5506.84	-0.00	-0.00	-0.00	300.00	200.00	0.00	-0.00
475	-24.19	24.57	595.86	944.79	85.63	0.00	-5516.29	-0.00	-0.00	-0.00	300.00	200.00	0.00	-0.00
476	-25.48	24.72	594.64	942.26	85.25	0.00	-5393.40	-0.00	-0.00	-0.00	300.00	200.00	0.00	-0.00
477	-26.40	25.41	592.96	939.82	84.82	0.00	-5425.21	-0.00	-0.00	-0.00	300.00	200.00	0.00	-0.00
478	-27.54	25.94	591.74	937.19	84.58	0.00	-5398.47	-0.00	-0.00	-0.00	300.00	200.00	0.00	-0.00
479	-28.61	26.17	591.74	934.72	84.17	0.00	-5275.10	-0.00	-0.00	-0.00	300.00	200.00	0.00	-0.00
480	-28.99	27.08	592.19	931.76	83.90	0.00	-5309.19	-0.00	-0.00	-0.00	300.00	200.00	0.00	-0.00
481	-29.68	27.62	592.80	928.48	83.40	0.00	-5231.20	-0.00	-0.00	-0.00	300.00	200.00	0.00	-0.00
482	-30.67	28.46	594.33	925.57	83.03	0.00	-5111.35	-0.00	-0.00	-0.00	300.00	200.00	0.00	-0.00
483	-31.43	29.07	596.77	922.25	82.84	0.00	-5002.36	-0.00	-0.00	-0.00	300.00	200.00	0.00	-0.00
484	-31.89	29.60	599.21	919.04	82.40	0.00	-4849.96	-0.00	-0.00	-0.00	300.00	200.00	0.00	-0.00
485	-33.11	30.29	602.72	915.91	81.97	0.00	-4768.59	-0.00	-0.00	-0.00	300.00	200.00	0.00	-0.00
486	-34.48	30.59	608.83	912.77	81.85	0.00	-4647.66	-0.00	-0.00	-0.00	300.00	200.00	0.00	-0.00
487	-35.86	30.90	613.71	909.79	81.50	0.00	-4520.78	-0.00	-0.00	-0.00	300.00	200.00	0.00	-0.00
488	-37.92	31.20	619.35	907.14	81.45	0.00	-4445.86	-0.00	-0.00	-0.00	300.00	200.00	0.00	-0.00
489	-39.90	31.28	625.31	904.76	81.26	0.00	-4380.71	-0.00	-0.00	-0.00	300.00	200.00	0.00	-0.00
490	-42.72	31.97	630.65	902.35	81.15	0.00	-4285.52	-0.00	-0.00	-0.00	300.00	200.00	0.00	-0.00
491	-45.55	32.73	636.29	900.34	81.06	0.00	-4176.94	-0.00	-0.00	-0.00	300.00	200.00	0.00	-0.00
492	-49.21	33.42	641.17	898.72	80.91	0.00	-4090.36	-0.00	-0.00	-0.00	300.00	200.00	0.00	-0.00
493	-53.25	34.33	646.51	897.34	80.81	0.00	-4032.72	-0.00	-0.00	-0.00	300.00	200.00	0.00	-0.00
494	-57.60	35.10	650.94	895.90	80.78	0.00	-3938.32	-0.00	-0.00	-0.00	300.00	200.00	0.00	-0.00
495	-62.33	36.01	655.67	894.76	80.85	0.00	-3834.81	-0.00	-0.00	-0.00	300.00	200.00	0.00	-0.00
496	-66.83	36.85	658.42	893.61	80.79	0.00	-3794.62	0.00	0.00	0.00	300.00	200.00	0.00	0.00
497	-71.11	37.38	660.55	892.74	80.85	0.00	-3824.36	-0.00	-0.00	-0.00	300.00	200.00	0.00	-0.00
498	-75.68	38.15	661.16	891.51	80.78	0.00	-3721.82	-0.00	-0.00	-0.00	300.00	200.00	0.00	-0.00
499	-80.41	38.83	659.94	890.65	80.55	0.00	-3579.74	-0.00	-0.00	-0.00	300.00	200.00	0.00	-0.00
500	-84.38	39.52	657.35	889.70	80.59	0.00	-3520.77	-0.53	0.92	5.95	423.08	210.26	0.00	42.06
501	-88.58	40.21	653.08	888.70	80.61	0.00	-3406.50	-1.98	3.36	73.55	440.04	241.08	0.00	-276.94
502	-92.77	39.90	648.50	887.61	80.99	0.00	-3039.07	-25.48	-17.47	252.53	475.11	259.58	0.00	1976.05
503	-92.77	42.27	636.14	886.16	80.45	0.00	-3189.07	14.42	19.53	213.93	438.87	241.80	0.00	-988.14
504	-94.68	39.75	620.57	885.00	80.80	0.00	-2944.29	33.26	6.87	230.41	455.36	252.05	0.00	664.70
505	-95.90	36.70	602.42	883.70	80.85	0.00	-2879.80	65.08	8.47	259.09	446.47	248.88	0.00	-96.30
506	-94.45	35.40	583.04	882.12	80.76	0.00	-2875.95	67.52	7.78	274.20	442.90	248.97	0.00	-71.52
507	-93.84	32.42	560.76	880.88	81.14	0.00	-2868.93	43.87	6.79	277.56	444.80	251.24	0.00	-108.82
508	-92.16	29.53	536.35	879.44	81.37	0.00	-2836.10	34.71	4.43	278.78	441.71	251.12	0.00	-225.72
509	-88.50	27.62	511.78	877.69	81.51	0.00	-2822.39	38.30	1.53	265.35	440.43	251.64	0.00	-250.69
510	-84.99	25.18	484.16	876.43	81.69	0.00	-2871.28	43.03	-1.07	252.08	439.10	251.94	0.00	-180.06
511	-80.49	22.96	455.93	874.89	81.59	0.00	-2892.98	43.95	-6.33	246.89	437.02	252.66	0.00	-114.17
512	-75.68	21.13	428.62	873.74	81.59	0.00	-2894.31	40.74	-12.82	250.85	433.76	253.77	0.00	37.03
513	-70.95	19.45	397.95	872.29	81.60	0.00	-2880.22	41.12	-20.52	263.67	429.17	254.98	0.00	128.05
514	-65.31	17.62	366.36	870.89	81.38	0.00	-2879.78	47.68	-26.93	281.52	422.76	256.26	0.00	-7.75
515	-59.74	15.95	335.85	869.47	81.24	0.00	-2944.93	57.45	-29.45	297.09	417.26	255.98	0.00	-357.29
516	-53.79	14.50	300.90	866.79	80.53	0.00	-2913.86	64.24	-30.06	311.13	412.70	256.60	0.00	-712.67
517	-46.46	12.89	265.50	864.72	79.89	0.00	-2966.41	68.97	-30.36	331.57	408.38	256.05	0.00	-1151.73
518	-38.53	11.75	230.56	861.90	79.02	0.00	-3072.83	73.24	-28.53	352.48	405.71	255.76	0.00	-1505.71
519	-28.99	10.45	195.01	857.46	77.15	0.00	-3080.65	76.75	-26.09	377.20	403.03	255.34	0.00	-1647.23
520	-17.40	9.38	162.35	850.84	75.75	0.00	-3185.70	79.04	-23.04	407.26	400.82	254.93	0.00	-1712.55
521	-6.56	8.39	136.26	845.22	73.91	0.00	-3379.82	80.03	-19.91	439.30	399.31	254.74	0.00	-1721.02
522	1.14	7.78	114.75	838.37	72.61	0.00	-3373.63	81.18	-16.71	469.36	397.82	254.16	0.00	-1750.90
523	5.65	7.02	95.37	832.92	69.12	0.00	-3451.37	82.47	-13.58	498.66	396.21	254.22	0.00	-1683.09
524	7.25	5.26	79.80	827.28	66.54	0.00	-3589.96	83.92	-11.98	524.14	394.76	254.09	0.00	-1649.74
525	8.47	4.81	64.24	821.05	61.76	0.00	-3660.75	85.14	-12.89	544.28	393.02	254.28	0.00	-1618.08
526	10.60	5.72	49.90	811.26	51.38	0.00	-3774.87	86.67	-16.71	563.51	391.63	254.70	0.00	-1533.16
527	12.89	5.95	39.67	801.46	44.62	0.00	-3962.71	88.35	-22.20	578.77	389.85	255.37	0.00	-1536.63
528	15.03	6.26	30.06	787.26	33.50	0.00	-4135.87	89.26	-28.61	590.67	388.66	256.21	0.00	-1669.60
529	16.71	6.26	21.67	759.34	11.27	0.00	-4520.58	89.26	-34.94	600.59	386.89	257.01	0.00	-1785.28
530	-0.00	-0.00	-0.00	903.00	200.00	0.00	-0.00	88.27	-39.75	607.60	385.59	257.81	0.00	-2000.72
531	-0.00	-0.00	-0.00	903.00	200.00	0.00	-0.00	86.59	-42.34	613.71	384.51	258.53	0.00	-2156.64
532	-0.00	-0.00	-0.00	903.00	200.00	0.00	-0.00	84.69	-42.57	619.35	383.37	259.03	0.00	-2255.01
533	-0.00	-0.00	-0.00	903.00	200.00	0.00	-0.00	82.24	-41.50	624.24	382.72	259.30	0.00	-2264.02
534	16.56	3.13	-5.65	1130.03	372.97	0.00	-20.83	80.03	-39.29	628.05	382.07	259.57	0.00	-2147.10
535	16.40	3.28	-5.95	1149.15	369.23	0.00	-205.99	77.21	-35.71	631.56	381.25	259.53	0.00	-2001.09
536	16.25	3.05	-5.19	1141.24	394.12	0.00	207.34	73.55	-32.27	634.92	380.82	259.55	0.00	-1823.67
537	16.40	3.05	-5.80	1124.05	384.21	0.00	172.67	70.19	-29.53	635.53	380.60	259.45	0.00	-1733.07
538	16.02	3.05	-5.95	1118.38	379.49	0.00	44.02	66.45	-27.62	633.39	379.93	259.60	0.00	-1590.94
539	16.40	3.28	-5.95	1110.69	369.23	0.00	-125.59	62.87	-26.55	628.51	379.46	259.67	0.00	-1531.65
540	-0.00	-0.00	-0.00	903.00	200.00	0.00	-0.00	59.89	-27.01	624.85	378.61	259.93	0.00	-1520.56
541	-0.00	-0.00	-0.00	903.00	200.00	0.00	-0.00	56.61	-27.39	621.03	377.62	260.00	0.00	-1504.18
542	16.25	2.90	-5.65	1146.24	378.38	0.00	-49.49	53.79	-27.54	617.52	376.72	260.34	0.00	-1484.86
543	16.17	2.90	-5.80	1147.74	384.21	0.00	72.68	51.12	-27.31	614.62	376.04	260.63	0.00	-1370.05
544	16.40	2.75	-5.80	1108.26	373.68	0.00	65.05	48.37	-26.86	612.95	375.21	261.04	0.00	-1413.57
545	16.02	2.90	-5.65	1130.03	378.38	0.00	-20.41	46.54	-26.25	612.03	374.57	261.53	0.00	-1267.56
546	16.17	2.82	-5.49	1136.33	400.00	0.00	378.93	45.32	-26.09	612.03	373.97	261.93	0.00	-1145.59
547	16.25	2.90	-5.65	1146.24	394.59	0.00	305.59	43.72	-26.02	612.18	373.06	262.36	0.00	-957.80
548	16.40	2.82	-5.80	1124.05	389.47	0.00	286.70	42.95	-26.17	611.57	372.23	262.62	0.00	-844.36
549	16.40	2.82	-5.34	1143.00	400.00	0.00	383.00	42.11	-26.47	611.88	371.37	262.69	0.00	-665.85
550	16.10	2.98	-5.65	1146.24	378.38	0.00	-72.38	41.43	-26.40	613.25	370.76	262.70	0.00	-501.13
551	16.25	2.82	-5.65	1154.35	389.19	0.00	144.75	40.36	-26.17	614.93	370.12	262.78	0.00	-414.83
552	16.17	2.90	-5.65	1146.24	389.19	0.00	134.65	39.29	-25.94	616.30	369.60	262.64	0.00	-334.01
553	16.25	2.82	-5.34	1160.14	388.57	0.00	95.48	38.15	-25.48	617.52	368.72	262.76	0.00	-226.37
554	-0.00	-0.00	-0.00	903.00	200.00	0.00	-0.00	36.62	-25.33	618.29	368.48	262.64	0.00	-137.17
555	16.25	2.75	-5.34	1168.71	400.00	0.00	300.16	34.87	-25.25	619.20	368.01	262.54	0.00	-38.55
556	16.17	2.98	-5.65	1130.03	394.59	0.00	274.66	32.88	-25.10	621.03	367.96	262.46	0.00	74.62
557	16.17	2.82	-5.34	1160.14	388.57	0.00	103.98	31.05	-24.72	621.95	367.57	262.41	0.00	197.91
558	16.17	2.75	-5.49	1161.33	394.44	0.00	238.21	29.07	-24.34	623.63	367.82	262.10	0.00	251.46
559	16.10	2.82	-5.49	1161.33	400.00	0.00	270.21	27.01	-23.88	625.61	367.68	261.90	0.00	404.22
560	16.17	2.98	-5.34	1143.00	388.57	0.00	92.86	24.64	-23.19	626.98	367.83	261.62	0.00	505.28
561	16.25	2.82	-5.80	1116.16	384.21	0.00	171.66	22.05	-22.74	627.59	368.13	261.37	0.00	681.78
562	-0.00	-0.00	-0.00	903.00	200.00	0.00	-0.00	19.45	-22.20	628.05	368.22	261.18	0.00	759.30
563	-0.00	-0.00	-0.00	903.00	200.00	0.00	-0.00	16.40	-21.74	628.97	368.78	260.80	0.00	890.55
564	-0.00	-0.00	-0.00	903.00	200.00	0.00	-0.00	13.43	-21.82	629.27	368.60	260.48	0.00	958.47
565	16.10	2.75	-5.80	1139.84	384.21	0.00	71.88	10.45	-21.29	628.51	368.39	260.31	0.00	1101.90
566	16.40	2.90	-5.65	1121.92	378.38	0.00	94.03	7.86	-21.21	628.20	368.13	260.19	0.00	1231.40
567	16.17	2.90	-5.49	1161.33	383.33	0.00	-3.81	5.04	-21.13	629.12	368.11	259.81	0.00	1374.27
568	-0.00	-0.00	-0.00	903.00	200.00	0.00	-0.00	2.67	-20.98	630.65	367.87	259.52	0.00	1559.98
569	16.10	2.82	-5.65	1154.35	389.19	0.00	138.77	0.38	-21.06	633.24	367.45	259.23	0.00	1717.47
570	16.10	2.75	-5.65	1146.24	389.19	0.00	180.22	-1.30	-20.68	635.38	366.93	259.22	0.00	1902.12
571	16.17	2.75	-5.65	1130.03	394.59	0.00	280.84	-3.05	-19.91	638.28	366.12	259.00	0.00	2029.31
572	16.48	2.90	-5.49	1153.00	394.44	0.00	259.40	-4.81	-19.76	639.65	365.12	258.87	0.00	2171.18
573	16.25	2.75	-5.49	1161.33	394.44	0.00	230.15	-6.18	-19.53	640.26	363.99	258.77	0.00	2305.67
574	16.17	2.82	-5.49	1153.00	394.44	0.00	219.13	-7.71	-19.76	639.80	362.68	258.81	0.00	2341.69
575	16.10	2.90	-5.65	1130.03	372.97	0.00	-116.71	-9.16	-19.84	638.58	361.43	258.83	0.00	2442.42
576	16.10	2.75	-5.49	1136.33	383.33	0.00	113.17	-10.38	-19.99	637.97	360.27	258.89	0.00	2516.40
577	16.17	2.75	-5.49	1161.33	377.78	0.00	-54.25	-11.90	-20.37	637.51	358.95	258.78	0.00	2652.72
578	16.02	2.82	-5.49	1153.00	400.00	0.00	278.47	-13.50	-20.60	637.05	357.77	258.68	0.00	2800.88
579	16.10	2.90	-5.95	1133.77	384.62	0.00	59.86	-14.80	-20.75	636.75	356.51	258.76	0.00	2774.85
580	16.17	2.90	-5.65	1121.92	372.97	0.00	-34.23	-16.40	-21.06	635.38	355.33	258.79	0.00	2855.81
581	16.17	2.82	-5.80	1139.84	384.21	0.00	67.86	-17.93	-21.51	633.85	353.88	258.69	0.00	2876.34
582	-0.00	-0.00	-0.00	903.00	200.00	0.00	-0.00	-19.30	-21.59	632.17	352.72	258.65	0.00	2889.95
583	16.25	2.90	-5.65	1146.24	394.59	0.00	214.04	-20.68	-21.59	630.19	351.14	258.74	0.00	2956.64
584	16.25	2.75	-5.49	1153.00	400.00	0.00	366.21	-22.05	-21.21	628.97	349.64	258.71	0.00	2985.52
585	16.17	2.82	-5.49	1161.33	394.44	0.00	172.72	-23.12	-20.98	627.75	347.98	258.68	0.00	3106.37
586	16.48	2.82	-5.34	1143.00	400.00	0.00	398.25	-24.34	-20.60	628.05	346.21	258.89	0.00	3157.81
587	16.40	2.82	-5.80	1139.84	373.68	0.00	-39.75	-24.95	-19.99	627.44	344.43	258.95	0.00	3194.00
588	16.17	2.82	-5.65	1146.24	394.59	0.00	171.97	-25.86	-20.22	626.07	342.19	259.03	0.00	3194.34
589	16.25	2.82	-5.80	1124.05	384.21	0.00	126.49	-27.01	-20.68	623.93	339.47	259.33	0.00	3173.37
590	16.17	2.82	-5.80	1139.84	389.47	0.00	152.99	-27.54	-21.06	623.02	336.81	259.32	0.00	3146.80
591	16.25	2.82	-5.49	1128.00	400.00	0.00	349.04	-28.15	-21.21	622.10	334.07	259.46	0.00	3168.65
592	16.40	2.82	-5.65	1146.24	389.19	0.00	173.62	-28.99	-20.98	621.03	331.11	259.66	0.00	3203.18
593	16.40	2.82	-5.65	1146.24	394.59	0.00	262.29	-29.75	-21.36	620.57	328.18	259.70	0.00	3288.79
594	16.48	2.75	-5.95	1133.77	379.49	0.00	80.99	-30.06	-21.51	620.73	325.30	259.78	0.00	3301.88
595	16.25	2.75	-5.65	1146.24	394.59	0.00	228.26	-30.67	-21.51	621.19	322.11	259.99	0.00	3350.85
596	16.40	2.82	-5.80	1147.74	389.47	0.00	151.18	-30.75	-22.05	621.19	318.87	260.18	0.00	3349.21
597	16.56	2.82	-5.80	1124.05	373.68	0.00	-37.34	-30.82	-22.13	621.49	315.84	260.30	0.00	3435.63
598	16.25	2.82	-5.80	1139.84	389.47	0.00	167.45	-30.98	-22.58	622.10	312.44	260.34	0.00	3470.12
599	16.56	2.82	-5.65	1146.24	378.38	0.00	-22.27	-31.66	-22.81	623.63	309.54	260.39	0.00	3455.56
600	16.48	2.90	-5.65	1130.03	389.19	0.00	193.62	-32.65	-22.66	625.76	306.51	260.42	0.00	3484.50
601	16.48	2.82	-5.65	1130.03	394.59	0.00	277.13	-33.80	-22.89	628.97	303.78	260.46	0.00	3467.81
602	16.48	2.75	-5.65	1154.35	389.19	0.00	115.68	-35.17	-23.04	632.48	301.30	260.22	0.00	3611.25
603	16.63	2.82	-5.49	1161.33	394.44	0.00	170.18	-36.01	-23.04	636.14	298.78	260.30	0.00	3636.77
604	16.48	2.82	-5.80	1124.05	384.21	0.00	99.99	-37.38	-22.89	640.26	296.28	260.01	0.00	3668.21
605	16.56	2.67	-5.65	1146.24	394.59	0.00	214.65	-38.83	-22.81	644.38	293.89	259.77	0.00	3719.44
606	16.48	2.82	-5.80	1139.84	384.21	0.00	78.30	-40.74	-22.81	648.04	291.88	259.62	0.00	3725.80
607	16.71	2.75	-5.49	1128.00	400.00	0.00	389.10	-43.33	-22.81	651.70	289.74	259.47	0.00	3803.58
608	-0.00	-0.00	-0.00	903.00	200.00	0.00	-0.00	-45.70	-23.04	655.82	287.92	259.05	0.00	3820.94
609	-0.00	-0.00	-0.00	903.00	200.00	0.00	-0.00	-48.75	-23.65	659.33	286.46	258.92	0.00	3879.71
610	16.63	2.75	-5.65	1130.03	389.19	0.00	211.35	-52.34	-24.26	662.38	284.87	258.65	0.00	3795.87
611	16.63	2.90	-5.65	1121.92	378.38	0.00	43.30	-56.00	-24.87	665.28	283.49	258.35	0.00	3783.31
612	16.78	2.75	-5.49	1153.00	383.33	0.00	55.95	-59.59	-25.63	667.27	282.37	257.99	0.00	3782.97
613	16.78	2.82	-5.49	1161.33	383.33	0.00	-9.54	-63.86	-26.32	668.33	281.16	257.85	0.00	3706.21
614	16.86	2.82	-5.65	1121.92	394.59	0.00	305.59	-67.90	-26.93	668.33	280.27	257.63	0.00	3704.07
615	16.71	2.75	-5.80	1139.84	373.68	0.00	-83.12	-71.87	-27.77	668.33	279.04	257.40	0.00	3624.17
616	-0.00	-0.00	-0.00	903.00	200.00	0.00	-0.00	-75.68	-28.23	666.35	278.02	257.20	0.00	3518.84
617	16.86	2.82	-5.34	1160.14	400.00	0.00	288.83	-79.19	-29.07	663.91	277.18	256.86	0.00	3531.15
618	-0.00	-0.00	-0.00	903.00	200.00	0.00	-0.00	-82.40	-29.68	658.87	276.38	256.65	0.00	3443.35
619	16.78	2.82	-5.65	1154.35	389.19	0.00	62.68	-85.30	-30.21	652.47	275.23	256.45	0.00	3385.65
620	16.86	2.67	-5.65	1146.24	400.00	0.00	319.40	-88.50	-30.90	644.07	274.48	256.10	0.00	3310.38
621	17.09	2.67	-5.49	1153.00	400.00	0.00	301.36	-90.10	-33.34	636.75	273.26	255.16	0.00	3613.61
622	18.08	2.98	-5.04	1148.45	387.88	0.00	126.23	-93.54	-28.99	622.86	272.44	254.88	0.00	3292.11
623	-0.00	-0.00	-0.00	903.00	200.00	0.00	-0.00	-94.15	-29.37	607.76	271.38	254.13	0.00	3035.29
624	18.23	2.75	-5.80	1116.16	373.68	0.00	-27.71	-93.38	-29.60	589.29	270.17	253.81	0.00	2927.20
625	17.17	2.14	-5.49	1161.33	394.44	0.00	16.53	-94.83	-25.94	570.22	269.49	252.61	0.00	2733.99
626	17.32	2.67	-5.49	1128.00	394.44	0.00	271.90	-94.53	-25.86	547.79	268.25	251.81	0.00	2658.22
627	-0.00	-0.00	-0.00	903.00	200.00	0.00	-0.00	-93.54	-22.20	524.60	267.45	250.96	0.00	2430.10
628	17.70	2.59	-5.49	1136.33	400.00	0.00	279.74	-91.40	-20.22	496.98	266.56	250.05	0.00	2257.11
629	17.85	2.52	-5.49	1119.67	383.33	0.00	118.26	-89.26	-17.78	469.51	265.49	249.14	0.00	2095.48
630	18.16	2.44	-5.04	1157.55	393.94	0.00	176.40	-86.67	-14.95	440.06	265.15	247.99	0.00	2003.06
631	17.93	2.44	-5.19	1141.24	388.24	0.00	184.00	-82.93	-12.44	406.80	263.88	247.26	0.00	1788.22
632	18.23	2.67	-5.04	1157.55	400.00	0.00	243.45	-77.67	-9.69	374.15	263.42	246.41	0.00	1579.86
633	-0.00	-0.00	-0.00	903.00	200.00	0.00	-0.00	-72.10	-7.17	341.03	262.95	245.82	0.00	1443.55
634	18.01	2.29	-5.34	1143.00	382.86	0.00	19.40	-65.16	-4.88	302.89	261.61	245.24	0.00	1213.75
635	18.23	2.52	-5.19	1123.59	394.12	0.00	214.75	-57.07	-2.37	264.89	260.43	245.16	0.00	1197.25
636	18.31	2.59	-5.49	1119.67	377.78	0.00	-99.18	-48.98	-1.53	227.66	259.18	244.10	0.00	1073.47
637	18.54	2.59	-5.04	1157.55	400.00	0.00	255.24	-37.92	-0.46	187.38	256.03	243.32	0.00	1015.08
638	18.54	2.52	-5.34	1134.43	388.57	0.00	120.98	-25.48	-0.23	151.82	251.76	242.21	0.00	927.49
639	18.54	2.52	-5.19	1123.59	394.12	0.00	273.98	-14.42	0.08	123.14	246.84	240.64	0.00	791.27
640	-0.00	-0.00	-0.00	903.00	200.00	0.00	-0.00	-7.48	-0.00	98.72	242.97	238.64	0.00	580.85
641	18.69	2.52	-5.34	1117.29	382.86	0.00	40.33	-4.58	1.30	81.48	241.57	237.08	0.00	478.25
642	18.54	2.29	-5.34	1117.29	382.86	0.00	61.47	-3.13	1.83	66.38	240.69	237.24	0.00	312.54
643	18.62	2.21	-5.34	1134.43	377.14	0.00	-75.42	-1.68	0.84	51.27	238.39	235.71	0.00	312.19
644	18.62	2.44	-5.04	1130.27	400.00	0.00	330.14	-0.76	-0.46	40.13	237.26	234.22	0.00	311.38
645	18.69	2.52	-5.19	1141.24	388.24	0.00	80.56	0.76	-1.91	31.59	237.68	234.78	0.00	159.44
646	-0.00	-0.00	-0.00	903.00	200.00	0.00	-0.00	2.44	-2.06	24.87	237.42	231.90	0.00	154.97
647	18.69	2.29	-5.49	1103.00	372.22	0.00	-53.83	3.97	-2.44	19.53	234.38	228.13	0.00	134.47
648	18.84	2.52	-5.04	1130.27	393.94	0.00	290.15	3.74	-1.98	15.26	246.00	224.00	0.00	119.93
649	18.84	2.67	-5.04	1148.45	400.00	0.00	298.24	2.14	-1.68	7.63	234.00	224.00	0.00	32.04
650	18.69	2.52	-5.04	1130.27	393.94	0.00	260.56	-0.00	-0.00	-0.00	300.00	200.00	0.00	-0.00
651	18.69	2.59	-5.19	1123.59	382.35	0.00	43.98	-0.00	-0.00	-0.00	300.00	200.00	0.00	-0.00
652	18.69	2.59	-5.19	1141.24	388.24	0.00	85.27	-0.00	-0.00	-0.00	300.00	200.00	0.00	-0.00
653	18.77	2.59	-5.19	1132.41	394.12	0.00	324.47	-0.00	-0.00	-0.00	300.00	200.00	0.00	-0.00
654	18.77	2.67	-5.19	1141.24	394.12	0.00	283.41	-0.00	-0.00	-0.00	300.00	200.00	0.00	-0.00
655	-0.00	-0.00	-0.00	903.00	200.00	0.00	-0.00	-0.00	-0.00	-0.00	300.00	200.00	0.00	-0.00
656	-0.00	-0.00	-0.00	903.00	200.00	0.00	-0.00	-0.00	-0.00	-0.00	300.00	200.00	0.00	-0.00
657	18.39	2.82	-5.34	1125.86	382.86	0.00	9.37	-0.00	-0.00	-0.00	300.00	200.00	0.00	-0.00
658	18.54	2.82	-5.04	1121.18	400.00	0.00	414.07	-0.00	-0.00	-0.00	300.00	200.00	0.00	-0.00
659	18.54	2.67	-5.04	1148.45	393.94	0.00	239.29	-0.00	-0.00	-0.00	300.00	200.00	0.00	-0.00
660	-0.00	-0.00	-0.00	903.00	200.00	0.00	-0.00	-0.00	-0.00	-0.00	300.00	200.00	0.00	-0.00
661	18.54	2.90	-5.04	1157.55	400.00	0.00	292.00	-0.00	-0.00	-0.00	300.00	200.00	0.00	-0.00
662	18.39	2.98	-5.34	1117.29	388.57	0.00	174.60	-0.00	-0.00	-0.00	300.00	200.00	0.00	-0.00
663	18.39	2.98	-5.04	1148.45	393.94	0.00	180.56	-0.00	-0.00	-0.00	300.00	200.00	0.00	-0.00
664	18.23	2.90	-5.04	1157.55	400.00	0.00	276.74	-0.00	-0.00	-0.00	300.00	200.00	0.00	-0.00
665	18.31	2.98	-5.19	1141.24	388.24	0.00	128.58	-0.00	-0.00	-0.00	300.00	200.00	0.00	-0.00
666	18.16	2.90	-5.04	1139.36	393.94	0.00	227.03	-0.00	-0.00	-0.00	300.00	200.00	0.00	-0.00
667	18.23	2.98	-5.04	1148.45	393.94	0.00	219.63	-0.00	-0.00	-0.00	300.00	200.00	0.00	-0.00
668	18.23	2.90	-5.34	1125.86	388.57	0.00	183.11	-0.00	-0.00	-0.00	300.00	200.00	0.00	-0.00
669	18.08	2.98	-5.49	1153.00	372.22	0.00	-239.05	-0.00	-0.00	-0.00	300.00	200.00	0.00	-0.00
670	18.08	3.05	-5.04	1139.36	393.94	0.00	176.17	-0.00	-0.00	-0.00	300.00	200.00	0.00	-0.00
671	18.16	3.05	-5.49	1128.00	377.78	0.00	-67.82	-0.00	-0.00	-0.00	300.00	200.00	0.00	-0.00
672	18.23	2.98	-5.19	1150.06	388.24	0.00	133.74	-0.00	-0.00	-0.00	300.00	200.00	0.00	-0.00
673	18.08	2.98	-5.49	1136.33	377.78	0.00	-89.01	-0.00	-0.00	-0.00	300.00	200.00	0.00	-0.00
674	18.23	2.98	-5.19	1150.06	376.47	0.00	-103.67	-0.00	-0.00	-0.00	300.00	200.00	0.00	-0.00
675	18.08	2.90	-5.49	1153.00	377.78	0.00	-73.75	-0.00	-0.00	-0.00	300.00	200.00	0.00	-0.00
676	18.01	3.05	-5.34	1125.86	388.57	0.00	151.72	-0.00	-0.00	-0.00	300.00	200.00	0.00	-0.00
677	-0.00	-0.00	-0.00	903.00	200.00	0.00	-0.00	-0.00	-0.00	-0.00	300.00	200.00	0.00	-0.00
678	18.08	3.13	-5.49	1136.33	372.22	0.00	-179.29	-0.00	-0.00	-0.00	300.00	200.00	0.00	-0.00
679	-0.00	-0.00	-0.00	903.00	200.00	0.00	-0.00	-0.00	-0.00	-0.00	300.00	200.00	0.00	-0.00
680	18.08	2.98	-5.34	1125.86	382.86	0.00	148.45	-0.00	-0.00	-0.00	300.00	200.00	0.00	-0.00
681	18.08	3.05	-5.19	1141.24	388.24	0.00	135.98	-0.00	-0.00	-0.00	300.00	200.00	0.00	-0.00
682	-0.00	-0.00	-0.00	903.00	200.00	0.00	-0.00	-0.00	-0.00	-0.00	300.00	200.00	0.00	-0.00
683	18.08	2.90	-5.34	1168.71	400.00	0.00	282.51	-0.00	-0.00	-0.00	300.00	200.00	0.00	-0.00
684	18.01	3.05	-5.49	1136.33	400.00	0.00	371.30	-0.00	-0.00	-0.00	300.00	200.00	0.00	-0.00
685	18.01	2.98	-5.49	1128.00	377.78	0.00	36.66	-0.00	-0.00	-0.00	300.00	200.00	0.00	-0.00
686	18.08	3.13	-5.34	1134.43	382.86	0.00	64.74	-0.00	-0.00	-0.00	300.00	200.00	0.00	-0.00
687	18.08	2.90	-5.19	1141.24	394.12	0.00	278.70	-0.00	-0.00	-0.00	300.00	200.00	0.00	-0.00
688	18.01	2.98	-5.65	1121.92	394.59	0.00	334.66	-0.00	-0.00	-0.00	300.00	200.00	0.00	-0.00
689	18.01	3.13	-5.49	1136.33	377.78	0.00	-46.62	-0.00	-0.00	-0.00	300.00	200.00	0.00	-0.00
690	-0.00	-0.00	-0.00	903.00	200.00	0.00	-0.00	-0.00	-0.00	-0.00	300.00	200.00	0.00	-0.00
691	-0.00	-0.00	-0.00	903.00	200.00	0.00	-0.00	-0.00	-0.00	-0.00	300.00	200.00	0.00	-0.00
692	17.78	2.98	-5.04	1148.45	400.00	0.00	330.14	-0.00	-0.00	-0.00	300.00	200.00	0.00	-0.00
693	18.01	3.05	-5.49	1128.00	377.78	0.00	19.50	-0.00	-0.00	-0.00	300.00	200.00	0.00	-0.00
694	18.01	2.90	-5.49	1153.00	394.44	0.00	327.22	-0.00	-0.00	-0.00	300.00	200.00	0.00	-0.00
695	17.85	3.05	-5.04	1139.36	400.00	0.00	400.20	-0.00	-0.00	-0.00	300.00	200.00	0.00	-0.00
696	17.93	3.13	-5.34	1134.43	377.14	0.00	-42.72	-0.00	-0.00	-0.00	300.00	200.00	0.00	-0.00
697	17.85	3.13	-5.34	1134.43	388.57	0.00	147.79	-0.00	-0.00	-0.00	300.00	200.00	0.00	-0.00
698	17.93	3.05	-5.49	1169.67	377.78	0.00	-144.11	-0.00	-0.00	-0.00	300.00	200.00	0.00	-0.00
699	17.93	3.20	-5.49	1136.33	377.78	0.00	-77.99	-0.00	-0.00	-0.00	300.00	200.00	0.00	-0.00
700	17.93	2.98	-5.34	1160.14	382.86	0.00	18.53	-0.00	-0.00	-0.00	300.00	200.00	0.00	-0.00
701	18.01	3.05	-5.04	1148.45	393.94	0.00	248.07	-0.00	-0.00	-0.00	300.00	200.00	0.00	-0.00
702	17.70	2.98	-5.65	1121.92	394.59	0.00	343.94	-0.00	-0.00	-0.00	300.00	200.00	0.00	-0.00
703	17.85	3.05	-5.34	1168.71	388.57	0.00	15.04	-0.00	-0.00	-0.00	300.00	200.00	0.00	-0.00
704	-0.00	-0.00	-0.00	903.00	200.00	0.00	-0.00	-0.00	-0.00	-0.00	300.00	200.00	0.00	-0.00
705	17.70	3.13	-5.49	1136.33	394.44	0.00	171.24	-0.00	-0.00	-0.00	300.00	200.00	0.00	-0.00
706	17.78	3.13	-5.80	1116.16	384.21	0.00	90.15	-0.00	-0.00	-0.00	300.00	200.00	0.00	-0.00
707	-0.00	-0.00	-0.00	903.00	200.00	0.00	-0.00	-0.00	-0.00	-0.00	300.00	200.00	0.00	-0.00
708	17.93	2.90	-5.19	1150.06	394.12	0.00	246.38	-0.00	-0.00	-0.00	300.00	200.00	0.00	-0.00
709	-0.00	-0.00	-0.00	903.00	200.00	0.00	-0.00	-0.00	-0.00	-0.00	300.00	200.00	0.00	-0.00
710	17.70	2.90	-5.34	1134.43	377.14	0.00	-53.19	-0.00	-0.00	-0.00	300.00	200.00	0.00	-0.00
711	17.62	2.82	-5.34	1143.00	388.57	0.00	128.17	-0.00	-0.00	-0.00	300.00	200.00	0.00	-0.00
712	17.62	2.90	-5.80	1139.84	368.42	0.00	-259.00	-0.00	-0.00	-0.00	300.00	200.00	0.00	-0.00
713	-0.00	-0.00	-0.00	903.00	200.00	0.00	-0.00	-0.00	-0.00	-0.00	300.00	200.00	0.00	-0.00
714	17.93	2.67	-5.34	1168.71	388.57	0.00	85.01	-0.00	-0.00	-0.00	300.00	200.00	0.00	-0.00
715	-0.00	-0.00	-0.00	903.00	200.00	0.00	-0.00	-0.00	-0.00	-0.00	300.00	200.00	0.00	-0.00
716	-0.00	-0.00	-0.00	903.00	200.00	0.00	-0.00	-0.00	-0.00	-0.00	300.00	200.00	0.00	-0.00
717	17.93	2.67	-5.19	1141.24	394.12	0.00	234.94	-0.00	-0.00	-0.00	300.00	200.00	0.00	-0.00
718	-0.00	-0.00	-0.00	903.00	200.00	0.00	-0.00	-0.00	-0.00	-0.00	300.00	200.00	0.00	-0.00
719	17.93	2.82	-5.65	1146.24	372.97	0.00	-194.65	-0.00	-0.00	-0.00	300.00	200.00	0.00	-0.00
720	17.93	2.67	-5.49	1136.33	377.78	0.00	0.85	-0.00	-0.00	-0.00	300.00	200.00	0.00	-0.00
721	17.70	2.98	-5.49	1161.33	377.78	0.00	-208.32	-0.00	-0.00	-0.00	300.00	200.00	0.00	-0.00
722	-0.00	-0.00	-0.00	903.00	200.00	0.00	-0.00	-0.00	-0.00	-0.00	300.00	200.00	0.00	-0.00
723	17.85	2.75	-5.49	1136.33	377.78	0.00	-53.41	-0.00	-0.00	-0.00	300.00	200.00	0.00	-0.00
724	-0.00	-0.00	-0.00	903.00	200.00	0.00	-0.00	-0.00	-0.00	-0.00	300.00	200.00	0.00	-0.00
725	17.85	2.67	-5.04	1148.45	393.94	0.00	197.67	-0.00	-0.00	-0.00	300.00	200.00	0.00	-0.00
726	17.93	2.75	-5.19	1150.06	394.12	0.00	192.53	-0.00	-0.00	-0.00	300.00	200.00	0.00	-0.00
727	17.93	2.75	-5.04	1139.36	393.94	0.00	195.82	-0.00	-0.00	-0.00	300.00	200.00	0.00	-0.00
728	18.16	2.98	-5.65	1146.24	394.59	0.00	269.09	-0.00	-0.00	-0.00	300.00	200.00	0.00	-0.00
729	17.85	2.82	-5.65	1130.03	367.57	0.00	-235.69	-0.00	-0.00	-0.00	300.00	200.00	0.00	-0.00
730	17.85	3.13	-5.49	1161.33	383.33	0.00	-29.88	-0.00	-0.00	-0.00	300.00	200.00	0.00	-0.00
731	17.85	3.13	-5.34	1168.71	388.57	0.00	40.54	-0.00	-0.00	-0.00	300.00	200.00	0.00	-0.00
732	17.78	3.13	-5.49	1136.33	377.78	0.00	-64.43	-0.00	-0.00	-0.00	300.00	200.00	0.00	-0.00
733	17.93	3.05	-5.65	1121.92	394.59	0.00	348.89	-0.00	-0.00	-0.00	300.00	200.00	0.00	-0.00
734	17.62	3.13	-5.80	1139.84	384.21	0.00	33.73	-0.00	-0.00	-0.00	300.00	200.00	0.00	-0.00
735	-0.00	-0.00	-0.00	903.00	200.00	0.00	-0.00	-0.00	-0.00	-0.00	300.00	200.00	0.00	-0.00
736	17.47	3.13	-5.34	1143.00	377.14	0.00	-36.19	-0.00	-0.00	-0.00	300.00	200.00	0.00	-0.00
737	17.62	3.28	-5.49	1153.00	400.00	0.00	324.25	-0.00	-0.00	-0.00	300.00	200.00	0.00	-0.00
738	17.47	2.98	-5.34	1117.29	400.00	0.00	522.07	-0.00	-0.00	-0.00	300.00	200.00	0.00	-0.00
739	17.24	3.20	-5.49	1161.33	383.33	0.00	-47.05	-0.00	-0.00	-0.00	300.00	200.00	0.00	-0.00
740	-0.00	-0.00	-0.00	903.00	200.00	0.00	-0.00	-0.00	-0.00	-0.00	300.00	200.00	0.00	-0.00
741	17.32	3.20	-5.49	1161.33	394.44	0.00	182.26	-0.00	-0.00	-0.00	300.00	200.00	0.00	-0.00
742	17.32	3.13	-5.49	1186.33	400.00	0.00	288.65	-0.00	-0.00	-0.00	300.00	200.00	0.00	-0.00
743	17.09	3.13	-5.65	1146.24	394.59	0.00	275.90	-0.00	-0.00	-0.00	300.00	200.00	0.00	-0.00
744	17.01	3.05	-5.65	1146.24	394.59	0.00	279.61	-0.00	-0.00	-0.00	300.00	200.00	0.00	-0.00
745	17.01	3.13	-5.34	1168.71	388.57	0.00	88.28	-0.00	-0.00	-0.00	300.00	200.00	0.00	-0.00
746	16.94	3.13	-5.65	1130.03	389.19	0.00	182.49	-0.00	-0.00	-0.00	300.00	200.00	0.00	-0.00
747	16.94	3.13	-5.80	1139.84	368.42	0.00	-177.08	-0.00	-0.00	-0.00	300.00	200.00	0.00	-0.00
748	16.94	3.05	-5.65	1154.35	389.19	0.00	125.58	-0.00	-0.00	-0.00	300.00	200.00	0.00	-0.00
749	17.17	3.13	-5.49	1136.33	377.78	0.00	-12.72	-0.00	-0.00	-0.00	300.00	200.00	0.00	-0.00
750	17.17	3.20	-5.19	1167.71	394.12	0.00	126.56	-0.00	-0.00	-0.00	300.00	200.00	0.00	-0.00
751	-0.00	-0.00	-0.00	903.00	200.00	0.00	-0.00	-0.00	-0.00	-0.00	300.00	200.00	0.00	-0.00
752	17.24	3.05	-5.49	1153.00	383.33	0.00	17.80	-0.00	-0.00	-0.00	300.00	200.00	0.00	-0.00
753	17.17	2.98	-5.49	1153.00	394.44	0.00	144.96	-0.00	-0.00	-0.00	300.00	200.00	0.00	-0.00
754	17.24	2.90	-5.34	1143.00	400.00	0.00	395.20	-0.00	-0.00	-0.00	300.00	200.00	0.00	-0.00
755	-0.00	-0.00	-0.00	903.00	200.00	0.00	-0.00	-0.00	-0.00	-0.00	300.00	200.00	0.00	-0.00
756	17.32	2.98	-5.34	1177.29	400.00	0.00	244.36	-0.00	-0.00	-0.00	300.00	200.00	0.00	-0.00
757	17.24	2.98	-5.49	1153.00	394.44	0.00	205.57	-0.00	-0.00	-0.00	300.00	200.00	0.00	-0.00
758	17.24	2.82	-5.65	1146.24	389.19	0.00	240.84	-0.00	-0.00	-0.00	300.00	200.00	0.00	-0.00
759	17.24	3.05	-5.49	1161.33	377.78	0.00	-80.53	-0.00	-0.00	-0.00	300.00	200.00	0.00	-0.00
760	-0.00	-0.00	-0.00	903.00	200.00	0.00	-0.00	-0.00	-0.00	-0.00	300.00	200.00	0.00	-0.00
761	17.32	2.90	-5.19	1167.71	388.24	0.00	112.20	-0.00	-0.00	-0.00	300.00	200.00	0.00	-0.00
762	17.24	2.98	-5.34	1160.14	400.00	0.00	303.00	-0.00	-0.00	-0.00	300.00	200.00	0.00	-0.00
763	-0.00	-0.00	-0.00	903.00	200.00	0.00	-0.00	-0.00	-0.00	-0.00	300.00	200.00	0.00	-0.00
764	17.32	2.98	-5.49	1161.33	377.78	0.00	-70.15	-0.00	-0.00	-0.00	300.00	200.00	0.00	-0.00
765	-0.00	-0.00	-0.00	903.00	200.00	0.00	-0.00	-0.00	-0.00	-0.00	300.00	200.00	0.00	-0.00
766	17.17	2.75	-5.49	1161.33	394.44	0.00	225.07	-0.00	-0.00	-0.00	300.00	200.00	0.00	-0.00
767	17.24	2.98	-5.49	1153.00	400.00	0.00	324.25	-0.00	-0.00	-0.00	300.00	200.00	0.00	-0.00
768	17.17	2.98	-5.34	1168.71	400.00	0.00	262.23	-0.00	-0.00	-0.00	300.00	200.00	0.00	-0.00
769	17.17	2.90	-5.34	1160.14	388.57	0.00	88.28	-0.00	-0.00	-0.00	300.00	200.00	0.00	-0.00
770	17.47	2.98	-5.80	1124.05	389.47	0.00	249.36	-0.00	-0.00	-0.00	300.00	200.00	0.00	-0.00
771	17.24	2.98	-5.19	1167.71	394.12	0.00	110.40	-0.00	-0.00	-0.00	300.00	200.00	0.00	-0.00
772	-0.00	-0.00	-0.00	903.00	200.00	0.00	-0.00	-0.00	-0.00	-0.00	300.00	200.00	0.00	-0.00
773	-0.00	-0.00	-0.00	903.00	200.00	0.00	-0.00	-0.00	-0.00	-0.00	300.00	200.00	0.00	-0.00
774	17.24	2.90	-5.34	1134.43	377.14	0.00	3.05	-0.00	-0.00	-0.00	300.00	200.00	0.00	-0.00
775	17.24	2.98	-5.80	1139.84	389.47	0.00	181.90	-0.00	-0.00	-0.00	300.00	200.00	0.00	-0.00
776	17.24	2.90	-5.19	1167.71	394.12	0.00	199.26	-0.00	-0.00	-0.00	300.00	200.00	0.00	-0.00
777	17.17	3.13	-5.34	1143.00	400.00	0.00	302.12	-0.00	-0.00	-0.00	300.00	200.00	0.00	-0.00
778	17.24	3.13	-5.65	1154.35	389.19	0.00	72.58	-0.00	-0.00	-0.00	300.00	200.00	0.00	-0.00
779	17.09	2.98	-5.49	1153.00	383.33	0.00	-13.99	-0.00	-0.00	-0.00	300.00	200.00	0.00	-0.00
780	17.09	3.05	-5.49	1153.00	394.44	0.00	156.83	-0.00	-0.00	-0.00	300.00	200.00	0.00	-0.00
781	17.17	3.05	-5.49	1153.00	377.78	0.00	-114.44	-0.00	-0.00	-0.00	300.00	200.00	0.00	-0.00
782	17.17	2.98	-5.65	1154.35	378.38	0.00	-20.41	-0.00	-0.00	-0.00	300.00	200.00	0.00	-0.00
783	17.17	2.98	-5.34	1160.14	388.57	0.00	68.66	-0.00	-0.00	-0.00	300.00	200.00	0.00	-0.00
784	17.17	2.98	-5.49	1136.33	383.33	0.00	95.37	-0.00	-0.00	-0.00	300.00	200.00	0.00	-0.00
785	-0.00	-0.00	-0.00	903.00	200.00	0.00	-0.00	-0.00	-0.00	-0.00	300.00	200.00	0.00	-0.00
786	-0.00	-0.00	-0.00	903.00	200.00	0.00	-0.00	-0.00	-0.00	-0.00	300.00	200.00	0.00	-0.00
787	17.24	2.98	-5.49	1136.33	394.44	0.00	300.94	-0.00	-0.00	-0.00	300.00	200.00	0.00	-0.00
788	17.24	2.98	-5.19	1176.53	394.12	0.00	129.92	-0.00	-0.00	-0.00	300.00	200.00	0.00	-0.00
789	17.01	2.75	-5.49	1136.33	400.00	0.00	404.36	-0.00	-0.00	-0.00	300.00	200.00	0.00	-0.00
790	17.09	2.75	-5.34	1168.71	400.00	0.00	330.68	-0.00	-0.00	-0.00	300.00	200.00	0.00	-0.00
791	17.32	3.05	-5.49	1161.33	383.33	0.00	6.36	-0.00	-0.00	-0.00	300.00	200.00	0.00	-0.00
792	-0.00	-0.00	-0.00	903.00	200.00	0.00	-0.00	-0.00	-0.00	-0.00	300.00	200.00	0.00	-0.00
793	17.01	2.98	-5.65	1121.92	389.19	0.00	232.80	-0.00	-0.00	-0.00	300.00	200.00	0.00	-0.00
794	-0.00	-0.00	-0.00	903.00	200.00	0.00	-0.00	-0.00	-0.00	-0.00	300.00	200.00	0.00	-0.00
795	17.01	2.90	-5.34	1160.14	400.00	0.00	299.73	-0.00	-0.00	-0.00	300.00	200.00	0.00	-0.00
796	17.32	3.05	-5.19	1176.53	394.12	0.00	169.64	-0.00	-0.00	-0.00	300.00	200.00	0.00	-0.00
797	17.09	3.13	-5.80	1139.84	373.68	0.00	-107.21	-0.00	-0.00	-0.00	300.00	200.00	0.00	-0.00
798	-0.00	-0.00	-0.00	903.00	200.00	0.00	-0.00	-0.00	-0.00	-0.00	300.00	200.00	0.00	-0.00
799	16.86	3.05	-5.49	1153.00	400.00	0.00	251.77	-0.00	-0.00	-0.00	300.00	200.00	0.00	-0.00
800	-0.00	-0.00	-0.00	903.00	200.00	0.00	-0.00	-0.00	-0.00	-0.00	300.00	200.00	0.00	-0.00
801	-0.00	-0.00	-0.00	903.00	200.00	0.00	-0.00	-0.00	-0.00	-0.00	300.00	200.00	0.00	-0.00
802	17.09	2.98	-5.49	1169.67	377.78	0.00	-66.97	-0.00	-0.00	-0.00	300.00	200.00	0.00	-0.00
803	17.01	2.98	-5.34	1168.71	388.57	0.00	83.05	-0.00	-0.00	-0.00	300.00	200.00	0.00	-0.00
804	16.94	2.98	-5.49	1136.33	383.33	0.00	76.29	-0.00	-0.00	-0.00	300.00	200.00	0.00	-0.00
805	-0.00	-0.00	-0.00	903.00	200.00	0.00	-0.00	-0.00	-0.00	-0.00	300.00	200.00	0.00	-0.00
806	17.01	2.98	-5.95	1110.69	384.62	0.00	165.50	-0.00	-0.00	-0.00	300.00	200.00	0.00	-0.00
807	16.94	2.82	-5.34	1160.14	382.86	0.00	36.62	-0.00	-0.00	-0.00	300.00	200.00	0.00	-0.00
808	-0.00	-0.00	-0.00	903.00	200.00	0.00	-0.00	-0.00	-0.00	-0.00	300.00	200.00	0.00	-0.00
809	16.94	2.90	-5.34	1160.14	400.00	0.00	307.36	-0.00	-0.00	-0.00	300.00	200.00	0.00	-0.00
810	16.94	3.13	-5.49	1153.00	400.00	0.00	247.96	-0.00	-0.00	-0.00	300.00	200.00	0.00	-0.00
811	16.94	2.90	-5.34	1143.00	400.00	0.00	357.06	-0.00	-0.00	-0.00	300.00	200.00	0.00	-0.00
812	16.94	3.05	-5.19	1167.71	394.12	0.00	168.30	-0.00	-0.00	-0.00	300.00	200.00	0.00	-0.00
813	17.01	2.98	-5.49	1136.33	394.44	0.00	279.32	-0.00	-0.00	-0.00	300.00	200.00	0.00	-0.00
814	16.94	3.13	-5.34	1168.71	400.00	0.00	221.69	-0.00	-0.00	-0.00	300.00	200.00	0.00	-0.00
815	16.94	2.90	-5.49	1136.33	400.00	0.00	353.50	-0.00	-0.00	-0.00	300.00	200.00	0.00	-0.00
816	17.09	3.13	-5.34	1168.71	400.00	0.00	229.32	-0.00	-0.00	-0.00	300.00	200.00	0.00	-0.00
817	-0.00	-0.00	-0.00	903.00	200.00	0.00	-0.00	-0.00	-0.00	-0.00	300.00	200.00	0.00	-0.00
818	-0.00	-0.00	-0.00	903.00	200.00	0.00	-0.00	-0.00	-0.00	-0.00	300.00	200.00	0.00	-0.00
819	-0.00	-0.00	-0.00	903.00	200.00	0.00	-0.00	-0.00	-0.00	-0.00	300.00	200.00	0.00	-0.00
820	16.94	2.90	-5.49	1136.33	394.44	0.00	236.51	-0.00	-0.00	-0.00	300.00	200.00	0.00	-0.00
821	16.78	2.98	-5.65	1121.92	389.19	0.00	166.61	-0.00	-0.00	-0.00	300.00	200.00	0.00	-0.00
822	16.94	2.98	-5.65	1121.92	389.19	0.00	195.48	-0.00	-0.00	-0.00	300.00	200.00	0.00	-0.00
823	16.94	2.98	-5.65	1130.03	394.59	0.00	262.90	-0.00	-0.00	-0.00	300.00	200.00	0.00	-0.00
824	16.94	2.82	-5.80	1124.05	389.47	0.00	296.34	-0.00	-0.00	-0.00	300.00	200.00	0.00	-0.00
825	16.94	2.75	-5.65	1130.03	378.38	0.00	17.32	-0.00	-0.00	-0.00	300.00	200.00	0.00	-0.00
826	17.01	2.98	-5.65	1113.81	389.19	0.00	211.15	-0.00	-0.00	-0.00	300.00	200.00	0.00	-0.00
827	17.01	2.75	-5.34	1160.14	400.00	0.00	338.96	-0.00	-0.00	-0.00	300.00	200.00	0.00	-0.00
828	16.94	2.90	-5.49	1161.33	377.78	0.00	-72.48	-0.00	-0.00	-0.00	300.00	200.00	0.00	-0.00
829	-0.00	-0.00	-0.00	903.00	200.00	0.00	-0.00	-0.00	-0.00	-0.00	300.00	200.00	0.00	-0.00
830	16.94	2.98	-5.80	1108.26	384.21	0.00	128.90	-0.00	-0.00	-0.00	300.00	200.00	0.00	-0.00
831	17.09	2.90	-5.49	1161.33	394.44	0.00	216.59	-0.00	-0.00	-0.00	300.00	200.00	0.00	-0.00
832	17.01	2.98	-5.34	1143.00	388.57	0.00	159.56	-0.00	-0.00	-0.00	300.00	200.00	0.00	-0.00
833	17.01	2.82	-5.34	1160.14	388.57	0.00	147.79	-0.00	-0.00	-0.00	300.00	200.00	0.00	-0.00
834	17.01	2.75	-5.49	1153.00	383.33	0.00	52.13	-0.00	-0.00	-0.00	300.00	200.00	0.00	-0.00
835	16.86	2.82	-5.34	1160.14	388.57	0.00	119.02	-0.00	-0.00	-0.00	300.00	200.00	0.00	-0.00
836	-0.00	-0.00	-0.00	903.00	200.00	0.00	-0.00	-0.00	-0.00	-0.00	300.00	200.00	0.00	-0.00
837	16.94	2.90	-5.34	1168.71	400.00	0.00	328.28	-0.00	-0.00	-0.00	300.00	200.00	0.00	-0.00
838	16.94	2.82	-5.34	1168.71	400.00	0.00	188.34	-0.00	-0.00	-0.00	300.00	200.00	0.00	-0.00
839	17.01	2.82	-5.19	1167.71	388.24	0.00	120.72	-0.00	-0.00	-0.00	300.00	200.00	0.00	-0.00
840	-0.00	-0.00	-0.00	903.00	200.00	0.00	-0.00	-0.00	-0.00	-0.00	300.00	200.00	0.00	-0.00
841	17.01	2.90	-5.49	1153.00	383.33	0.00	-8.90	-0.00	-0.00	-0.00	300.00	200.00	0.00	-0.00
842	17.47	2.90	-5.49	1153.00	400.00	0.00	366.21	-0.00	-0.00	-0.00	300.00	200.00	0.00	-0.00
843	17.17	2.82	-5.65	1121.92	389.19	0.00	180.63	-0.00	-0.00	-0.00	300.00	200.00	0.00	-0.00
844	-0.00	-0.00	-0.00	903.00	200.00	0.00	-0.00	-0.00	-0.00	-0.00	300.00	200.00	0.00	-0.00
845	17.09	2.82	-5.04	1175.73	400.00	0.00	153.28	-0.00	-0.00	-0.00	300.00	200.00	0.00	-0.00
846	17.24	2.75	-5.49	1161.33	394.44	0.00	148.35	-0.00	-0.00	-0.00	300.00	200.00	0.00	-0.00
847	-0.00	-0.00	-0.00	903.00	200.00	0.00	-0.00	-0.00	-0.00	-0.00	300.00	200.00	0.00	-0.00
848	17.17	2.67	-5.34	1134.43	400.00	0.00	320.43	-0.00	-0.00	-0.00	300.00	200.00	0.00	-0.00
849	17.24	2.75	-5.04	1193.91	400.00	0.00	177.56	-0.00	-0.00	-0.00	300.00	200.00	0.00	-0.00
850	17.24	2.67	-5.34	1134.43	388.57	0.00	138.64	-0.00	-0.00	-0.00	300.00	200.00	0.00	-0.00
851	17.17	2.75	-5.19	1132.41	388.24	0.00	83.47	-0.00	-0.00	-0.00	300.00	200.00	0.00	-0.00
852	17.24	2.59	-5.34	1143.00	400.00	0.00	308.23	-0.00	-0.00	-0.00	300.00	200.00	0.00	-0.00
853	-0.00	-0.00	-0.00	903.00	200.00	0.00	-0.00	-0.00	-0.00	-0.00	300.00	200.00	0.00	-0.00
854	17.24	2.75	-5.65	1146.24	389.19	0.00	53.41	-0.00	-0.00	-0.00	300.00	200.00	0.00	-0.00
855	17.24	2.52	-5.49	1153.00	400.00	0.00	301.36	-0.00	-0.00	-0.00	300.00	200.00	0.00	-0.00
856	-0.00	-0.00	-0.00	903.00	200.00	0.00	-0.00	-0.00	-0.00	-0.00	300.00	200.00	0.00	-0.00
857	17.24	2.67	-5.19	1167.71	394.12	0.00	122.52	-0.00	-0.00	-0.00	300.00	200.00	0.00	-0.00
858	17.24	2.67	-5.19	1150.06	388.24	0.00	68.22	-0.00	-0.00	-0.00	300.00	200.00	0.00	-0.00
859	17.32	2.67	-5.34	1160.14	388.57	0.00	84.36	-0.00	-0.00	-0.00	300.00	200.00	0.00	-0.00
860	-0.00	-0.00	-0.00	903.00	200.00	0.00	-0.00	-0.00	-0.00	-0.00	300.00	200.00	0.00	-0.00
861	17.47	2.75	-5.19	1167.71	394.12	0.00	146.75	-0.00	-0.00	-0.00	300.00	200.00	0.00	-0.00
862	17.55	2.67	-5.19	1167.71	388.24	0.00	78.54	-0.00	-0.00	-0.00	300.00	200.00	0.00	-0.00
863	-0.00	-0.00	-0.00	903.00	200.00	0.00	-0.00	-0.00	-0.00	-0.00	300.00	200.00	0.00	-0.00
864	-0.00	-0.00	-0.00	903.00	200.00	0.00	-0.00	-0.00	-0.00	-0.00	300.00	200.00	0.00	-0.00
865	17.55	2.67	-5.34	1134.43	377.14	0.00	-95.91	-0.00	-0.00	-0.00	300.00	200.00	0.00	-0.00
866	17.47	2.52	-5.34	1134.43	388.57	0.00	171.33	-0.00	-0.00	-0.00	300.00	200.00	0.00	-0.00
867	-0.00	-0.00	-0.00	903.00	200.00	0.00	-0.00	-0.00	-0.00	-0.00	300.00	200.00	0.00	-0.00
868	-0.00	-0.00	-0.00	903.00	200.00	0.00	-0.00	-0.00	-0.00	-0.00	300.00	200.00	0.00	-0.00
869	17.47	2.75	-5.49	1119.67	394.44	0.00	261.52	-0.00	-0.00	-0.00	300.00	200.00	0.00	-0.00
870	17.47	2.67	-5.34	1125.86	388.57	0.00	158.91	-0.00	-0.00	-0.00	300.00	200.00	0.00	-0.00
871	17.55	2.82	-5.49	1128.00	383.33	0.00	109.99	-0.00	-0.00	-0.00	300.00	200.00	0.00	-0.00
872	17.55	2.52	-5.04	1148.45	393.94	0.00	267.49	-0.00	-0.00	-0.00	300.00	200.00	0.00	-0.00
873	17.70	2.67	-5.34	1143.00	382.86	0.00	78.04	-0.00	-0.00	-0.00	300.00	200.00	0.00	-0.00
874	17.47	2.67	-5.04	1148.45	393.94	0.00	192.35	-0.00	-0.00	-0.00	300.00	200.00	0.00	-0.00
875	17.62	2.82	-5.49	1119.67	377.78	0.00	3.81	-0.00	-0.00	-0.00	300.00	200.00	0.00	-0.00
876	17.32	2.90	-5.34	1134.43	400.00	0.00	297.98	-0.00	-0.00	-0.00	300.00	200.00	0.00	-0.00
877	-0.00	-0.00	-0.00	903.00	200.00	0.00	-0.00	-0.00	-0.00	-0.00	300.00	200.00	0.00	-0.00
878	17.32	2.90	-5.04	1148.45	393.94	0.00	175.24	-0.00	-0.00	-0.00	300.00	200.00	0.00	-0.00
879	17.32	2.90	-5.34	1134.43	400.00	0.00	343.76	-0.00	-0.00	-0.00	300.00	200.00	0.00	-0.00
880	17.55	2.67	-5.34	1134.43	388.57	0.00	196.18	-0.00	-0.00	-0.00	300.00	200.00	0.00	-0.00
881	17.47	2.90	-5.19	1141.24	382.35	0.00	0.45	-0.00	-0.00	-0.00	300.00	200.00	0.00	-0.00
882	17.32	2.90	-5.49	1136.33	383.33	0.00	26.70	-0.00	-0.00	-0.00	300.00	200.00	0.00	-0.00
883	17.47	2.90	-5.04	1157.55	393.94	0.00	178.48	-0.00	-0.00	-0.00	300.00	200.00	0.00	-0.00
884	17.24	2.75	-5.34	1143.00	377.14	0.00	-76.73	-0.00	-0.00	-0.00	300.00	200.00	0.00	-0.00
885	17.47	3.05	-5.49	1128.00	394.44	0.00	261.52	-0.00	-0.00	-0.00	300.00	200.00	0.00	-0.00
886	17.32	2.98	-5.34	1134.43	382.86	0.00	29.21	-0.00	-0.00	-0.00	300.00	200.00	0.00	-0.00
887	17.47	2.98	-5.49	1161.33	383.33	0.00	-14.62	-0.00	-0.00	-0.00	300.00	200.00	0.00	-0.00
888	17.55	2.90	-5.34	1134.43	382.86	0.00	42.94	-0.00	-0.00	-0.00	300.00	200.00	0.00	-0.00
889	17.47	3.05	-5.65	1121.92	378.38	0.00	-0.62	-0.00	-0.00	-0.00	300.00	200.00	0.00	-0.00
890	17.47	2.82	-5.34	1125.86	388.57	0.00	216.46	-0.00	-0.00	-0.00	300.00	200.00	0.00	-0.00
891	17.47	2.90	-5.49	1128.00	377.78	0.00	4.66	-0.00	-0.00	-0.00	300.00	200.00	0.00	-0.00
892	17.32	2.90	-5.34	1160.14	382.86	0.00	-73.46	-0.00	-0.00	-0.00	300.00	200.00	0.00	-0.00
893	17.47	2.98	-5.49	1161.33	377.78	0.00	-111.69	-0.00	-0.00	-0.00	300.00	200.00	0.00	-0.00
894	17.55	2.90	-5.65	1146.24	372.97	0.00	-164.75	-0.00	-0.00	-0.00	300.00	200.00	0.00	-0.00
895	-0.00	-0.00	-0.00	903.00	200.00	0.00	-0.00	-0.00	-0.00	-0.00	300.00	200.00	0.00	-0.00
896	17.24	2.98	-5.65	1154.35	389.19	0.00	42.27	-0.00	-0.00	-0.00	300.00	200.00	0.00	-0.00
897	-0.00	-0.00	-0.00	903.00	200.00	0.00	-0.00	-0.00	-0.00	-0.00	300.00	200.00	0.00	-0.00
898	-0.00	-0.00	-0.00	903.00	200.00	0.00	-0.00	-0.00	-0.00	-0.00	300.00	200.00	0.00	-0.00
899	17.17	2.98	-5.04	1184.82	400.00	0.00	122.76	-0.00	-0.00	-0.00	300.00	200.00	0.00	-0.00
900	17.32	2.98	-5.34	1168.71	388.57	0.00	26.16	-0.00	-0.00	-0.00	300.00	200.00	0.00	-0.00
901	17.55	2.98	-5.34	1160.14	400.00	0.00	249.59	-0.00	-0.00	-0.00	300.00	200.00	0.00	-0.00
902	17.24	2.98	-5.34	1125.86	388.57	0.00	93.51	-0.00	-0.00	-0.00	300.00	200.00	0.00	-0.00
903	17.24	2.82	-5.49	1153.00	400.00	0.00	293.73	-0.00	-0.00	-0.00	300.00	200.00	0.00	-0.00
904	17.17	2.98	-5.34	1160.14	382.86	0.00	-75.20	-0.00	-0.00	-0.00	300.00	200.00	0.00	-0.00
905	17.17	2.82	-5.65	1146.24	389.19	0.00	89.08	-0.00	-0.00	-0.00	300.00	200.00	0.00	-0.00
906	17.24	2.98	-5.34	1143.00	382.86	0.00	-10.25	-0.00	-0.00	-0.00	300.00	200.00	0.00	-0.00
907	17.32	2.98	-5.49	1119.67	377.78	0.00	-37.72	-0.00	-0.00	-0.00	300.00	200.00	0.00	-0.00
908	-0.00	-0.00	-0.00	903.00	200.00	0.00	-0.00	-0.00	-0.00	-0.00	300.00	200.00	0.00	-0.00
909	17.17	2.98	-5.34	1134.43	388.57	0.00	99.40	-0.00	-0.00	-0.00	300.00	200.00	0.00	-0.00
910	17.17	2.98	-5.49	1153.00	377.78	0.00	-141.14	-0.00	-0.00	-0.00	300.00	200.00	0.00	-0.00
911	17.17	2.90	-5.65	1146.24	389.19	0.00	70.52	-0.00	-0.00	-0.00	300.00	200.00	0.00	-0.00
912	17.32	2.90	-5.19	1176.53	394.12	0.00	119.83	-0.00	-0.00	-0.00	300.00	200.00	0.00	-0.00
913	-0.00	-0.00	-0.00	903.00	200.00	0.00	-0.00	-0.00	-0.00	-0.00	300.00	200.00	0.00	-0.00
914	-0.00	-0.00	-0.00	903.00	200.00	0.00	-0.00	-0.00	-0.00	-0.00	300.00	200.00	0.00	-0.00
915	17.24	2.82	-5.34	1143.00	382.86	0.00	72.15	-0.00	-0.00	-0.00	300.00	200.00	0.00	-0.00
916	17.32	2.82	-5.19	1132.41	394.12	0.00	311.01	-0.00	-0.00	-0.00	300.00	200.00	0.00	-0.00
917	17.17	3.05	-5.49	1128.00	377.78	0.00	-106.81	-0.00	-0.00	-0.00	300.00	200.00	0.00	-0.00
918	17.32	3.05	-5.04	1139.36	400.00	0.00	339.16	-0.00	-0.00	-0.00	300.00	200.00	0.00	-0.00
919	17.24	2.90	-5.19	1167.71	394.12	0.00	222.15	-0.00	-0.00	-0.00	300.00	200.00	0.00	-0.00
920	-0.00	-0.00	-0.00	903.00	200.00	0.00	-0.00	-0.00	-0.00	-0.00	300.00	200.00	0.00	-0.00
921	17.17	2.98	-5.34	1117.29	400.00	0.00	392.37	-0.00	-0.00	-0.00	300.00	200.00	0.00	-0.00
922	-0.00	-0.00	-0.00	903.00	200.00	0.00	-0.00	-0.00	-0.00	-0.00	300.00	200.00	0.00	-0.00
923	17.17	2.90	-5.49	1128.00	377.78	0.00	-3.81	-0.00	-0.00	-0.00	300.00	200.00	0.00	-0.00
924	17.32	2.90	-5.65	1121.92	389.19	0.00	192.80	-0.00	-0.00	-0.00	300.00	200.00	0.00	-0.00
925	17.24	2.98	-5.34	1134.43	388.57	0.00	182.45	-0.00	-0.00	-0.00	300.00	200.00	0.00	-0.00
926	-0.00	-0.00	-0.00	903.00	200.00	0.00	-0.00	-0.00	-0.00	-0.00	300.00	200.00	0.00	-0.00
927	-0.00	-0.00	-0.00	903.00	200.00	0.00	-0.00	-0.00	-0.00	-0.00	300.00	200.00	0.00	-0.00
928	17.24	2.90	-5.34	1160.14	400.00	0.00	299.73	-0.00	-0.00	-0.00	300.00	200.00	0.00	-0.00
929	17.32	2.75	-5.65	1146.24	372.97	0.00	-75.68	-0.00	-0.00	-0.00	300.00	200.00	0.00	-0.00
930	-0.00	-0.00	-0.00	903.00	200.00	0.00	-0.00	-0.00	-0.00	-0.00	300.00	200.00	0.00	-0.00
931	-0.00	-0.00	-0.00	903.00	200.00	0.00	-0.00	-0.00	-0.00	-0.00	300.00	200.00	0.00	-0.00
932	17.32	2.98	-5.34	1134.43	382.86	0.00	97.87	-0.00	-0.00	-0.00	300.00	200.00	0.00	-0.00
933	17.24	2.90	-5.34	1143.00	400.00	0.00	349.43	-0.00	-0.00	-0.00	300.00	200.00	0.00	-0.00
934	17.32	2.98	-5.65	1154.35	394.59	0.00	150.32	-0.00	-0.00	-0.00	300.00	200.00	0.00	-0.00
935	17.24	2.98	-5.34	1160.14	382.86	0.00	7.41	-0.00	-0.00	-0.00	300.00	200.00	0.00	-0.00
936	17.17	2.98	-5.34	1143.00	382.86	0.00	44.47	-0.00	-0.00	-0.00	300.00	200.00	0.00	-0.00
937	17.09	2.98	-5.49	1136.33	377.78	0.00	-59.34	-0.00	-0.00	-0.00	300.00	200.00	0.00	-0.00
938	17.17	2.98	-5.19	1167.71	382.35	0.00	-60.59	-0.00	-0.00	-0.00	300.00	200.00	0.00	-0.00
939	17.32	3.05	-5.49	1153.00	394.44	0.00	201.33	-0.00	-0.00	-0.00	300.00	200.00	0.00	-0.00
940	17.24	2.90	-5.49	1136.33	377.78	0.00	8.48	-0.00	-0.00	-0.00	300.00	200.00	0.00	-0.00
941	17.17	2.98	-5.34	1160.14	377.14	0.00	-104.63	-0.00	-0.00	-0.00	300.00	200.00	0.00	-0.00
942	17.09	2.90	-5.19	1167.71	394.12	0.00	100.98	-0.00	-0.00	-0.00	300.00	200.00	0.00	-0.00
943	17.32	2.98	-5.49	1128.00	377.78	0.00	29.03	-0.00	-0.00	-0.00	300.00	200.00	0.00	-0.00
944	-0.00	-0.00	-0.00	903.00	200.00	0.00	-0.00	-0.00	-0.00	-0.00	300.00	200.00	0.00	-0.00
945	-0.00	-0.00	-0.00	903.00	200.00	0.00	-0.00	-0.00	-0.00	-0.00	300.00	200.00	0.00	-0.00
946	17.24	2.90	-5.04	1184.82	393.94	0.00	146.58	-0.00	-0.00	-0.00	300.00	200.00	0.00	-0.00
947	17.17	3.05	-5.49	1136.33	394.44	0.00	268.30	-0.00	-0.00	-0.00	300.00	200.00	0.00	-0.00
948	-0.00	-0.00	-0.00	903.00	200.00	0.00	-0.00	-0.00	-0.00	-0.00	300.00	200.00	0.00	-0.00
949	17.09	2.82	-5.04	1184.82	400.00	0.00	264.95	-0.00	-0.00	-0.00	300.00	200.00	0.00	-0.00
950	17.24	2.98	-5.34	1168.71	400.00	0.00	300.38	-0.00	-0.00	-0.00	300.00	200.00	0.00	-0.00
951	17.24	3.05	-5.65	1130.03	378.38	0.00	-20.41	-0.00	-0.00	-0.00	300.00	200.00	0.00	-0.00
952	17.24	2.90	-5.65	1121.92	389.19	0.00	292.80	-0.00	-0.00	-0.00	300.00	200.00	0.00	-0.00
953	17.32	3.05	-5.49	1128.00	394.44	0.00	300.51	-0.00	-0.00	-0.00	300.00	200.00	0.00	-0.00
954	17.32	3.20	-5.34	1143.00	377.14	0.00	-58.64	-0.00	-0.00	-0.00	300.00	200.00	0.00	-0.00
955	17.17	3.13	-5.49	1136.33	377.78	0.00	-81.38	-0.00	-0.00	-0.00	300.00	200.00	0.00	-0.00
956	17.17	3.13	-5.34	1160.14	400.00	0.00	294.28	-0.00	-0.00	-0.00	300.00	200.00	0.00	-0.00
957	17.32	3.13	-5.19	1150.06	388.24	0.00	83.92	-0.00	-0.00	-0.00	300.00	200.00	0.00	-0.00
958	17.24	3.13	-5.34	1125.86	400.00	0.00	416.78	-0.00	-0.00	-0.00	300.00	200.00	0.00	-0.00
959	17.32	3.05	-5.04	1148.45	400.00	0.00	357.19	-0.00	-0.00	-0.00	300.00	200.00	0.00	-0.00
960	17.47	3.20	-5.49	1136.33	383.33	0.00	75.02	-0.00	-0.00	-0.00	300.00	200.00	0.00	-0.00
961	17.32	3.05	-5.04	1130.27	400.00	0.00	389.79	-0.00	-0.00	-0.00	300.00	200.00	0.00	-0.00
962	17.47	3.13	-5.04	1157.55	400.00	0.00	340.55	-0.00	-0.00	-0.00	300.00	200.00	0.00	-0.00
963	17.62	3.13	-5.34	1134.43	388.57	0.00	264.85	-0.00	-0.00	-0.00	300.00	200.00	0.00	-0.00
964	17.32	2.98	-5.19	1141.24	382.35	0.00	114.67	-0.00	-0.00	-0.00	300.00	200.00	0.00	-0.00
965	17.32	3.13	-5.19	1141.24	394.12	0.00	213.40	-0.00	-0.00	-0.00	300.00	200.00	0.00	-0.00
966	17.62	3.13	-5.49	1128.00	400.00	0.00	417.71	-0.00	-0.00	-0.00	300.00	200.00	0.00	-0.00
967	17.62	2.98	-5.19	1150.06	388.24	0.00	179.07	-0.00	-0.00	-0.00	300.00	200.00	0.00	-0.00
968	17.70	3.05	-5.04	1157.55	393.94	0.00	252.69	-0.00	-0.00	-0.00	300.00	200.00	0.00	-0.00
969	17.62	3.05	-5.34	1134.43	400.00	0.00	415.26	-0.00	-0.00	-0.00	300.00	200.00	0.00	-0.00
970	17.70	3.05	-5.80	1139.84	368.42	0.00	-236.51	-0.00	-0.00	-0.00	300.00	200.00	0.00	-0.00
971	17.62	3.28	-5.34	1134.43	388.57	0.00	183.76	-0.00	-0.00	-0.00	300.00	200.00	0.00	-0.00
972	17.55	3.13	-5.34	1134.43	382.86	0.00	104.41	-0.00	-0.00	-0.00	300.00	200.00	0.00	-0.00
973	17.47	3.13	-5.04	1148.45	393.94	0.00	217.32	-0.00	-0.00	-0.00	300.00	200.00	0.00	-0.00
974	17.32	2.98	-5.34	1125.86	400.00	0.00	420.27	-0.00	-0.00	-0.00	300.00	200.00	0.00	-0.00
975	17.62	3.13	-5.34	1125.86	382.86	0.00	168.06	-0.00	-0.00	-0.00	300.00	200.00	0.00	-0.00
976	17.32	3.13	-5.19	1150.06	394.12	0.00	208.69	-0.00	-0.00	-0.00	300.00	200.00	0.00	-0.00
977	17.55	3.13	-5.49	1136.33	377.78	0.00	32.21	-0.00	-0.00	-0.00	300.00	200.00	0.00	-0.00
978	17.47	3.05	-5.19	1132.41	388.24	0.00	208.24	-0.00	-0.00	-0.00	300.00	200.00	0.00	-0.00
979	17.24	3.05	-5.65	1121.92	378.38	0.00	50.11	-0.00	-0.00	-0.00	300.00	200.00	0.00	-0.00
980	-0.00	-0.00	-0.00	903.00	200.00	0.00	-0.00	-0.00	-0.00	-0.00	300.00	200.00	0.00	-0.00
981	17.32	2.98	-5.19	1132.41	394.12	0.00	321.78	-0.00	-0.00	-0.00	300.00	200.00	0.00	-0.00
982	-0.00	-0.00	-0.00	903.00	200.00	0.00	-0.00	-0.00	-0.00	-0.00	300.00	200.00	0.00	-0.00
983	17.09	3.20	-5.49	1153.00	377.78	0.00	-143.26	-0.00	-0.00	-0.00	300.00	200.00	0.00	-0.00
984	17.24	3.05	-5.49	1161.33	383.33	0.00	-7.63	-0.00	-0.00	-0.00	300.00	200.00	0.00	-0.00
985	17.17	3.05	-5.34	1160.14	400.00	0.00	313.89	-0.00	-0.00	-0.00	300.00	200.00	0.00	-0.00
986	-0.00	-0.00	-0.00	903.00	200.00	0.00	-0.00	-0.00	-0.00	-0.00	300.00	200.00	0.00	-0.00
987	17.09	2.98	-5.49	1153.00	383.33	0.00	54.68	-0.00	-0.00	-0.00	300.00	200.00	0.00	-0.00
988	17.01	2.90	-5.34	1160.14	377.14	0.00	-89.15	-0.00	-0.00	-0.00	300.00	200.00	0.00	-0.00
989	17.09	2.98	-5.65	1146.24	372.97	0.00	-102.28	-0.00	-0.00	-0.00	300.00	200.00	0.00	-0.00
990	17.09	3.05	-5.49	1161.33	394.44	0.00	177.17	-0.00	-0.00	-0.00	300.00	200.00	0.00	-0.00
991	16.86	2.90	-5.19	1176.53	394.12	0.00	145.41	-0.00	-0.00	-0.00	300.00	200.00	0.00	-0.00
992	16.94	2.90	-5.80	1147.74	389.47	0.00	119.26	-0.00	-0.00	-0.00	300.00	200.00	0.00	-0.00
993	-0.00	-0.00	-0.00	903.00	200.00	0.00	-0.00	-0.00	-0.00	-0.00	300.00	200.00	0.00	-0.00
994	-0.00	-0.00	-0.00	903.00	200.00	0.00	-0.00	-0.00	-0.00	-0.00	300.00	200.00	0.00	-0.00
995	16.86	3.05	-5.49	1161.33	394.44	0.00	132.67	-0.00	-0.00	-0.00	300.00	200.00	0.00	-0.00
996	17.01	2.98	-5.34	1168.71	400.00	0.00	254.60	-0.00	-0.00	-0.00	300.00	200.00	0.00	-0.00
997	-0.00	-0.00	-0.00	903.00	200.00	0.00	-0.00	-0.00	-0.00	-0.00	300.00	200.00	0.00	-0.00
998	16.94	2.75	-5.34	1160.14	400.00	0.00	277.93	-0.00	-0.00	-0.00	300.00	200.00	0.00	-0.00
999	16.94	2.90	-5.65	1154.35	372.97	0.00	-179.39	-0.00	-0.00	-0.00	300.00	200.00	0.00	-0.00
1000	-0.00	-0.00	-0.00	903.00	200.00	0.00	-0.00	-0.00	-0.00	-0.00	300.00	200.00	0.00	-0.00
1001	16.63	2.75	-5.80	1108.26	389.47	0.00	230.09	-0.00	-0.00	-0.00	300.00	200.00	0.00	-0.00
1002	17.01	2.90	-5.49	1153.00	383.33	0.00	36.88	-0.00	-0.00	-0.00	300.00	200.00	0.00	-0.00
1003	17.01	2.90	-5.34	1134.43	400.00	0.00	397.16	-0.00	-0.00	-0.00	300.00	200.00	0.00	-0.00
1004	16.86	2.82	-5.19	1167.71	388.24	0.00	46.23	-0.00	-0.00	-0.00	300.00	200.00	0.00	-0.00
1005	-0.00	-0.00	-0.00	903.00	200.00	0.00	-0.00	-0.00	-0.00	-0.00	300.00	200.00	0.00	-0.00
1006	-0.00	-0.00	-0.00	903.00	200.00	0.00	-0.00	-0.00	-0.00	-0.00	300.00	200.00	0.00	-0.00
1007	16.71	2.90	-5.65	1154.35	394.59	0.00	165.17	-0.00	-0.00	-0.00	300.00	200.00	0.00	-0.00
1008	16.94	2.82	-5.49	1161.33	377.78	0.00	-52.77	-0.00	-0.00	-0.00	300.00	200.00	0.00	-0.00
1009	16.86	2.82	-5.34	1160.14	400.00	0.00	265.94	-0.00	-0.00	-0.00	300.00	200.00	0.00	-0.00
1010	16.94	2.75	-5.49	1161.33	377.78	0.00	-55.95	-0.00	-0.00	-0.00	300.00	200.00	0.00	-0.00
1011	16.94	2.75	-5.65	1146.24	400.00	0.00	384.77	-0.00	-0.00	-0.00	300.00	200.00	0.00	-0.00
1012	16.86	2.82	-5.34	1168.71	382.86	0.00	-47.30	-0.00	-0.00	-0.00	300.00	200.00	0.00	-0.00
1013	-0.00	-0.00	-0.00	903.00	200.00	0.00	-0.00	-0.00	-0.00	-0.00	300.00	200.00	0.00	-0.00
1014	16.94	2.75	-5.19	1176.53	394.12	0.00	156.18	-0.00	-0.00	-0.00	300.00	200.00	0.00	-0.00
1015	16.94	2.82	-5.80	1139.84	373.68	0.00	-84.32	-0.00	-0.00	-0.00	300.00	200.00	0.00	-0.00
1016	-0.00	-0.00	-0.00	903.00	200.00	0.00	-0.00	-0.00	-0.00	-0.00	300.00	200.00	0.00	-0.00
1017	16.86	2.82	-5.34	1160.14	400.00	0.00	265.94	-0.00	-0.00	-0.00	300.00	200.00	0.00	-0.00
1018	-0.00	-0.00	-0.00	903.00	200.00	0.00	-0.00	-0.00	-0.00	-0.00	300.00	200.00	0.00	-0.00
1019	-0.00	-0.00	-0.00	903.00	200.00	0.00	-0.00	-0.00	-0.00	-0.00	300.00	200.00	0.00	-0.00
1020	16.86	2.82	-5.65	1146.24	394.59	0.00	236.92	-0.00	-0.00	-0.00	300.00	200.00	0.00	-0.00
1021	17.01	2.90	-5.34	1160.14	400.00	0.00	276.84	-0.00	-0.00	-0.00	300.00	200.00	0.00	-0.00
1022	16.94	2.90	-5.65	1146.24	394.59	0.00	233.21	-0.00	-0.00	-0.00	300.00	200.00	0.00	-0.00
1023	16.86	2.90	-5.49	1169.67	383.33	0.00	-39.42	-0.00	-0.00	-0.00	300.00	200.00	0.00	-0.00
1024	16.86	2.82	-5.49	1136.33	377.78	0.00	4.24	-0.00	-0.00	-0.00	300.00	200.00	0.00	-0.00
1025	16.86	2.75	-5.34	1160.14	400.00	0.00	285.56	-0.00	-0.00	-0.00	300.00	200.00	0.00	-0.00
1026	16.94	2.75	-5.34	1143.00	400.00	0.00	416.56	-0.00	-0.00	-0.00	300.00	200.00	0.00	-0.00
1027	16.71	2.67	-5.49	1153.00	383.33	0.00	61.04	-0.00	-0.00	-0.00	300.00	200.00	0.00	-0.00
1028	17.01	2.75	-5.49	1153.00	400.00	0.00	381.47	-0.00	-0.00	-0.00	300.00	200.00	0.00	-0.00
1029	17.01	2.82	-5.80	1116.16	389.47	0.00	264.42	-0.00	-0.00	-0.00	300.00	200.00	0.00	-0.00
1030	-0.00	-0.00	-0.00	903.00	200.00	0.00	-0.00	-0.00	-0.00	-0.00	300.00	200.00	0.00	-0.00
1031	16.86	2.75	-5.34	1134.43	388.57	0.00	163.49	-0.00	-0.00	-0.00	300.00	200.00	0.00	-0.00
1032	-0.00	-0.00	-0.00	903.00	200.00	0.00	-0.00	-0.00	-0.00	-0.00	300.00	200.00	0.00	-0.00
1033	-0.00	-0.00	-0.00	903.00	200.00	0.00	-0.00	-0.00	-0.00	-0.00	300.00	200.00	0.00	-0.00
1034	17.01	2.82	-5.34	1143.00	382.86	0.00	53.19	-0.00	-0.00	-0.00	300.00	200.00	0.00	-0.00
1035	17.01	2.82	-5.65	1146.24	378.38	0.00	13.61	-0.00	-0.00	-0.00	300.00	200.00	0.00	-0.00
1036	-0.00	-0.00	-0.00	903.00	200.00	0.00	-0.00	-0.00	-0.00	-0.00	300.00	200.00	0.00	-0.00
1037	17.01	2.98	-5.34	1160.14	400.00	0.00	280.11	-0.00	-0.00	-0.00	300.00	200.00	0.00	-0.00
1038	17.09	2.90	-5.65	1146.24	394.59	0.00	285.79	-0.00	-0.00	-0.00	300.00	200.00	0.00	-0.00
1039	16.86	3.05	-5.49	1119.67	400.00	0.00	376.38	-0.00	-0.00	-0.00	300.00	200.00	0.00	-0.00
1040	-0.00	-0.00	-0.00	903.00	200.00	0.00	-0.00	-0.00	-0.00	-0.00	300.00	200.00	0.00	-0.00
1041	16.94	3.13	-5.19	1167.71	394.12	0.00	102.32	-0.00	-0.00	-0.00	300.00	200.00	0.00	-0.00
1042	16.94	3.20	-5.34	1168.71	400.00	0.00	201.42	-0.00	-0.00	-0.00	300.00	200.00	0.00	-0.00
1043	16.94	3.13	-5.34	1160.14	400.00	0.00	271.39	-0.00	-0.00	-0.00	300.00	200.00	0.00	-0.00
1044	17.17	3.13	-5.49	1161.33	377.78	0.00	-113.81	-0.00	-0.00	-0.00	300.00	200.00	0.00	-0.00
1045	-0.00	-0.00	-0.00	903.00	200.00	0.00	-0.00	-0.00	-0.00	-0.00	300.00	200.00	0.00	-0.00
1046	17.17	3.13	-5.49	1153.00	383.33	0.00	30.52	-0.00	-0.00	-0.00	300.00	200.00	0.00	-0.00
1047	-0.00	-0.00	-0.00	903.00	200.00	0.00	-0.00	-0.00	-0.00	-0.00	300.00	200.00	0.00	-0.00
1048	17.09	3.13	-5.49	1161.33	394.44	0.00	134.57	-0.00	-0.00	-0.00	300.00	200.00	0.00	-0.00
1049	17.01	3.13	-5.49	1161.33	394.44	0.00	142.63	-0.00	-0.00	-0.00	300.00	200.00	0.00	-0.00
1050	-0.00	-0.00	-0.00	903.00	200.00	0.00	-0.00	-0.00	-0.00	-0.00	300.00	200.00	0.00	-0.00
1051	-0.00	-0.00	-0.00	903.00	200.00	0.00	-0.00	-0.00	-0.00	-0.00	300.00	200.00	0.00	-0.00
1052	-0.00	-0.00	-0.00	903.00	200.00	0.00	-0.00	-0.00	-0.00	-0.00	300.00	200.00	0.00	-0.00
1053	17.17	3.13	-5.49	1161.33	383.33	0.00	4.45	-0.00	-0.00	-0.00	300.00	200.00	0.00	-0.00
1054	17.09	3.20	-5.19	1176.53	388.24	0.00	5.83	-0.00	-0.00	-0.00	300.00	200.00	0.00	-0.00
1055	-0.00	-0.00	-0.00	903.00	200.00	0.00	-0.00	-0.00	-0.00	-0.00	300.00	200.00	0.00	-0.00
1056	17.01	3.13	-5.49	1128.00	383.33	0.00	80.74	-0.00	-0.00	-0.00	300.00	200.00	0.00	-0.00
1057	17.24	3.05	-5.49	1153.00	383.33	0.00	63.58	-0.00	-0.00	-0.00	300.00	200.00	0.00	-0.00
1058	17.09	3.13	-5.19	1167.71	394.12	0.00	177.72	-0.00	-0.00	-0.00	300.00	200.00	0.00	-0.00
1059	17.09	2.98	-5.49	1128.00	394.44	0.00	318.95	-0.00	-0.00	-0.00	300.00	200.00	0.00	-0.00
1060	17.09	3.13	-5.34	1160.14	382.86	0.00	31.83	-0.00	-0.00	-0.00	300.00	200.00	0.00	-0.00
1061	16.94	3.05	-5.19	1150.06	394.12	0.00	222.15	-0.00	-0.00	-0.00	300.00	200.00	0.00	-0.00
1062	17.17	3.05	-5.65	1121.92	394.59	0.00	360.64	-0.00	-0.00	-0.00	300.00	200.00	0.00	-0.00
1063	17.09	3.05	-5.49	1136.33	383.33	0.00	63.58	-0.00	-0.00	-0.00	300.00	200.00	0.00	-0.00
1064	17.32	3.05	-5.49	1153.00	377.78	0.00	-18.65	-0.00	-0.00	-0.00	300.00	200.00	0.00	-0.00
1065	17.24	3.20	-5.65	1146.24	389.19	0.00	148.05	-0.00	-0.00	-0.00	300.00	200.00	0.00	-0.00
1066	17.09	3.05	-5.49	1153.00	383.33	0.00	35.60	-0.00	-0.00	-0.00	300.00	200.00	0.00	-0.00
1067	17.17	3.13	-5.34	1160.14	400.00	0.00	225.61	-0.00	-0.00	-0.00	300.00	200.00	0.00	-0.00
1068	17.17	3.05	-5.49	1153.00	383.33	0.00	95.37	-0.00	-0.00	-0.00	300.00	200.00	0.00	-0.00
1069	17.24	3.13	-5.34	1160.14	377.14	0.00	-38.80	-0.00	-0.00	-0.00	300.00	200.00	0.00	-0.00
1070	17.17	3.05	-5.80	1116.16	384.21	0.00	222.86	-0.00	-0.00	-0.00	300.00	200.00	0.00	-0.00
1071	17.01	3.13	-5.49	1136.33	394.44	0.00	220.83	-0.00	-0.00	-0.00	300.00	200.00	0.00	-0.00
1072	17.32	3.13	-5.34	1168.71	388.57	0.00	145.83	-0.00	-0.00	-0.00	300.00	200.00	0.00	-0.00
1073	17.01	3.13	-5.19	1176.53	394.12	0.00	135.31	-0.00	-0.00	-0.00	300.00	200.00	0.00	-0.00
1074	-0.00	-0.00	-0.00	903.00	200.00	0.00	-0.00	-0.00	-0.00	-0.00	300.00	200.00	0.00	-0.00
1075	17.24	3.05	-5.49	1128.00	394.44	0.00	331.45	-0.00	-0.00	-0.00	300.00	200.00	0.00	-0.00
1076	17.24	3.05	-5.19	1176.53	388.24	0.00	76.29	-0.00	-0.00	-0.00	300.00	200.00	0.00	-0.00
1077	17.24	3.13	-5.49	1153.00	383.33	0.00	44.50	-0.00	-0.00	-0.00	300.00	200.00	0.00	-0.00
1078	17.32	2.90	-5.19	1150.06	388.24	0.00	232.02	-0.00	-0.00	-0.00	300.00	200.00	0.00	-0.00
1079	17.17	3.05	-5.34	1160.14	388.57	0.00	117.71	-0.00	-0.00	-0.00	300.00	200.00	0.00	-0.00
1080	17.24	3.05	-5.49	1153.00	394.44	0.00	255.16	-0.00	-0.00	-0.00	300.00	200.00	0.00	-0.00
