# Supplementary material for: Musculoskeletal modeling and humanoid control of robots based on human gait data
Source: PeerJ Comput Sci. 2021 Aug 9;7:e657. doi: 10.7717/peerj-cs.657 (PMC8372000; doi:10.7717/peerj-cs.657)
Supplement: Supplemental Information 2 [file peerj-cs-07-657-s002.zip › force/Cap41.forces]

[Force Data]
NumberOfForcePlates=2
SampleRate=120.000000
NumberOfSamples=978
#Sample	FX1	FY1	FZ1	X1	Y1	Z1	MZ1	FX2	FY2	FZ2	X2	Y2	Z2	MZ2
1	0.00	0.00	0.00	903.00	200.00	0.00	0.00	-0.00	-0.00	-0.00	300.00	200.00	0.00	-0.00
2	0.00	0.00	0.00	903.00	200.00	0.00	0.00	-0.00	-0.00	-0.00	300.00	200.00	0.00	-0.00
3	-0.00	-0.00	-0.00	903.00	200.00	0.00	-0.00	-0.00	-0.00	-0.00	300.00	200.00	0.00	-0.00
4	-0.00	-0.00	-0.00	903.00	200.00	0.00	-0.00	-0.00	-0.00	-0.00	300.00	200.00	0.00	-0.00
5	0.00	0.00	0.00	903.00	200.00	0.00	0.00	-0.00	-0.00	-0.00	300.00	200.00	0.00	-0.00
6	-0.00	-0.00	-0.00	903.00	200.00	0.00	-0.00	-0.00	-0.00	-0.00	300.00	200.00	0.00	-0.00
7	-0.00	-0.00	-0.00	903.00	200.00	0.00	-0.00	-0.00	-0.00	-0.00	300.00	200.00	0.00	-0.00
8	-0.00	-0.00	-0.00	903.00	200.00	0.00	-0.00	-0.00	-0.00	-0.00	300.00	200.00	0.00	-0.00
9	-0.00	-0.00	-0.00	903.00	200.00	0.00	-0.00	-0.00	-0.00	-0.00	300.00	200.00	0.00	-0.00
10	-0.00	-0.00	-0.00	903.00	200.00	0.00	-0.00	-0.00	-0.00	-0.00	300.00	200.00	0.00	-0.00
11	-0.00	-0.00	-0.00	903.00	200.00	0.00	-0.00	-0.00	-0.00	-0.00	300.00	200.00	0.00	-0.00
12	-0.00	-0.00	-0.00	903.00	200.00	0.00	-0.00	-0.00	-0.00	-0.00	300.00	200.00	0.00	-0.00
13	0.00	0.00	0.00	903.00	200.00	0.00	0.00	-0.00	-0.00	-0.00	300.00	200.00	0.00	-0.00
14	-0.00	-0.00	-0.00	903.00	200.00	0.00	-0.00	-0.00	-0.00	-0.00	300.00	200.00	0.00	-0.00
15	-0.00	-0.00	-0.00	903.00	200.00	0.00	-0.00	-0.00	-0.00	-0.00	300.00	200.00	0.00	-0.00
16	-0.00	-0.00	-0.00	903.00	200.00	0.00	-0.00	-0.00	-0.00	-0.00	300.00	200.00	0.00	-0.00
17	-0.00	-0.00	-0.00	903.00	200.00	0.00	-0.00	-0.00	-0.00	-0.00	300.00	200.00	0.00	-0.00
18	-0.00	-0.00	-0.00	903.00	200.00	0.00	-0.00	-0.00	-0.00	-0.00	300.00	200.00	0.00	-0.00
19	0.00	0.00	0.00	903.00	200.00	0.00	0.00	-0.00	-0.00	-0.00	300.00	200.00	0.00	-0.00
20	-0.00	-0.00	-0.00	903.00	200.00	0.00	-0.00	-0.00	-0.00	-0.00	300.00	200.00	0.00	-0.00
21	-0.00	-0.00	-0.00	903.00	200.00	0.00	-0.00	-0.00	-0.00	-0.00	300.00	200.00	0.00	-0.00
22	-0.00	-0.00	-0.00	903.00	200.00	0.00	-0.00	-0.00	-0.00	-0.00	300.00	200.00	0.00	-0.00
23	-0.00	-0.00	-0.00	903.00	200.00	0.00	-0.00	-0.00	-0.00	-0.00	300.00	200.00	0.00	-0.00
24	-0.00	-0.00	-0.00	903.00	200.00	0.00	-0.00	-0.00	-0.00	-0.00	300.00	200.00	0.00	-0.00
25	-0.00	-0.00	-0.00	903.00	200.00	0.00	-0.00	-0.00	-0.00	-0.00	300.00	200.00	0.00	-0.00
26	0.00	0.00	0.00	903.00	200.00	0.00	0.00	-0.00	-0.00	-0.00	300.00	200.00	0.00	-0.00
27	-0.00	-0.00	-0.00	903.00	200.00	0.00	-0.00	-0.00	-0.00	-0.00	300.00	200.00	0.00	-0.00
28	-0.00	-0.00	-0.00	903.00	200.00	0.00	-0.00	-0.00	-0.00	-0.00	300.00	200.00	0.00	-0.00
29	-0.00	-0.00	-0.00	903.00	200.00	0.00	-0.00	-0.00	-0.00	-0.00	300.00	200.00	0.00	-0.00
30	-0.00	-0.00	-0.00	903.00	200.00	0.00	-0.00	-0.00	-0.00	-0.00	300.00	200.00	0.00	-0.00
31	-0.00	-0.00	-0.00	903.00	200.00	0.00	-0.00	-0.00	-0.00	-0.00	300.00	200.00	0.00	-0.00
32	0.00	0.00	0.00	903.00	200.00	0.00	0.00	-0.00	-0.00	-0.00	300.00	200.00	0.00	-0.00
33	-0.00	-0.00	-0.00	903.00	200.00	0.00	-0.00	-0.00	-0.00	-0.00	300.00	200.00	0.00	-0.00
34	-0.00	-0.00	-0.00	903.00	200.00	0.00	-0.00	-0.00	-0.00	-0.00	300.00	200.00	0.00	-0.00
35	-0.00	-0.00	-0.00	903.00	200.00	0.00	-0.00	-0.00	-0.00	-0.00	300.00	200.00	0.00	-0.00
36	-0.00	-0.00	-0.00	903.00	200.00	0.00	-0.00	-0.00	-0.00	-0.00	300.00	200.00	0.00	-0.00
37	-0.00	-0.00	-0.00	903.00	200.00	0.00	-0.00	-0.00	-0.00	-0.00	300.00	200.00	0.00	-0.00
38	-0.00	-0.00	-0.00	903.00	200.00	0.00	-0.00	-0.00	-0.00	-0.00	300.00	200.00	0.00	-0.00
39	-0.00	-0.00	-0.00	903.00	200.00	0.00	-0.00	-0.00	-0.00	-0.00	300.00	200.00	0.00	-0.00
40	-0.00	-0.00	-0.00	903.00	200.00	0.00	-0.00	-0.00	-0.00	-0.00	300.00	200.00	0.00	-0.00
41	-0.00	-0.00	-0.00	903.00	200.00	0.00	-0.00	-0.00	-0.00	-0.00	300.00	200.00	0.00	-0.00
42	-0.00	-0.00	-0.00	903.00	200.00	0.00	-0.00	-0.00	-0.00	-0.00	300.00	200.00	0.00	-0.00
43	-0.00	-0.00	-0.00	903.00	200.00	0.00	-0.00	-0.00	-0.00	-0.00	300.00	200.00	0.00	-0.00
44	-0.00	-0.00	-0.00	903.00	200.00	0.00	-0.00	-0.00	-0.00	-0.00	300.00	200.00	0.00	-0.00
45	-0.00	-0.00	-0.00	903.00	200.00	0.00	-0.00	-0.00	-0.00	-0.00	300.00	200.00	0.00	-0.00
46	-0.00	-0.00	-0.00	903.00	200.00	0.00	-0.00	-0.00	-0.00	-0.00	300.00	200.00	0.00	-0.00
47	-0.00	-0.00	-0.00	903.00	200.00	0.00	-0.00	-0.00	-0.00	-0.00	300.00	200.00	0.00	-0.00
48	-0.00	-0.00	-0.00	903.00	200.00	0.00	-0.00	-0.00	-0.00	-0.00	300.00	200.00	0.00	-0.00
49	-0.00	-0.00	-0.00	903.00	200.00	0.00	-0.00	-0.00	-0.00	-0.00	300.00	200.00	0.00	-0.00
50	-0.00	-0.00	-0.00	903.00	200.00	0.00	-0.00	-0.00	-0.00	-0.00	300.00	200.00	0.00	-0.00
51	0.00	0.00	0.00	903.00	200.00	0.00	0.00	0.00	0.00	0.00	300.00	200.00	0.00	0.00
52	-0.00	-0.00	-0.00	903.00	200.00	0.00	-0.00	-0.00	-0.00	-0.00	300.00	200.00	0.00	-0.00
53	-0.00	-0.00	-0.00	903.00	200.00	0.00	-0.00	-0.00	-0.00	-0.00	300.00	200.00	0.00	-0.00
54	-0.00	-0.00	-0.00	903.00	200.00	0.00	-0.00	-0.00	-0.00	-0.00	300.00	200.00	0.00	-0.00
55	0.00	0.00	0.00	903.00	200.00	0.00	0.00	-0.00	-0.00	-0.00	300.00	200.00	0.00	-0.00
56	-0.00	-0.00	-0.00	903.00	200.00	0.00	-0.00	-0.00	-0.00	-0.00	300.00	200.00	0.00	-0.00
57	-0.00	-0.00	-0.00	903.00	200.00	0.00	-0.00	-0.00	-0.00	-0.00	300.00	200.00	0.00	-0.00
58	-0.00	-0.00	-0.00	903.00	200.00	0.00	-0.00	-0.00	-0.00	-0.00	300.00	200.00	0.00	-0.00
59	-0.00	-0.00	-0.00	903.00	200.00	0.00	-0.00	-0.00	-0.00	-0.00	300.00	200.00	0.00	-0.00
60	-0.00	-0.00	-0.00	903.00	200.00	0.00	-0.00	-0.00	-0.00	-0.00	300.00	200.00	0.00	-0.00
61	-0.00	-0.00	-0.00	903.00	200.00	0.00	-0.00	-0.00	-0.00	-0.00	300.00	200.00	0.00	-0.00
62	-0.00	-0.00	-0.00	903.00	200.00	0.00	-0.00	-0.00	-0.00	-0.00	300.00	200.00	0.00	-0.00
63	0.00	0.00	0.00	903.00	200.00	0.00	0.00	-0.00	-0.00	-0.00	300.00	200.00	0.00	-0.00
64	-0.00	-0.00	-0.00	903.00	200.00	0.00	-0.00	-0.00	-0.00	-0.00	300.00	200.00	0.00	-0.00
65	-0.00	-0.00	-0.00	903.00	200.00	0.00	-0.00	-0.00	-0.00	-0.00	300.00	200.00	0.00	-0.00
66	-0.00	-0.00	-0.00	903.00	200.00	0.00	-0.00	-0.00	-0.00	-0.00	300.00	200.00	0.00	-0.00
67	-0.00	-0.00	-0.00	903.00	200.00	0.00	-0.00	-0.00	-0.00	-0.00	300.00	200.00	0.00	-0.00
68	-0.00	-0.00	-0.00	903.00	200.00	0.00	-0.00	-0.00	-0.00	-0.00	300.00	200.00	0.00	-0.00
69	-0.00	-0.00	-0.00	903.00	200.00	0.00	-0.00	-0.00	-0.00	-0.00	300.00	200.00	0.00	-0.00
70	0.00	0.00	0.00	903.00	200.00	0.00	0.00	-0.00	-0.00	-0.00	300.00	200.00	0.00	-0.00
71	-0.00	-0.00	-0.00	903.00	200.00	0.00	-0.00	-0.00	-0.00	-0.00	300.00	200.00	0.00	-0.00
72	-0.00	-0.00	-0.00	903.00	200.00	0.00	-0.00	-0.00	-0.00	-0.00	300.00	200.00	0.00	-0.00
73	-0.00	-0.00	-0.00	903.00	200.00	0.00	-0.00	-0.00	-0.00	-0.00	300.00	200.00	0.00	-0.00
74	-0.00	-0.00	-0.00	903.00	200.00	0.00	-0.00	-0.00	-0.00	-0.00	300.00	200.00	0.00	-0.00
75	-0.00	-0.00	-0.00	903.00	200.00	0.00	-0.00	-0.00	-0.00	-0.00	300.00	200.00	0.00	-0.00
76	-0.00	-0.00	-0.00	903.00	200.00	0.00	-0.00	-0.00	-0.00	-0.00	300.00	200.00	0.00	-0.00
77	-0.00	-0.00	-0.00	903.00	200.00	0.00	-0.00	-0.00	-0.00	-0.00	300.00	200.00	0.00	-0.00
78	-0.00	-0.00	-0.00	903.00	200.00	0.00	-0.00	-0.00	-0.00	-0.00	300.00	200.00	0.00	-0.00
79	0.00	0.00	0.00	903.00	200.00	0.00	0.00	-0.00	-0.00	-0.00	300.00	200.00	0.00	-0.00
80	0.00	0.00	0.00	903.00	200.00	0.00	0.00	-0.00	-0.00	-0.00	300.00	200.00	0.00	-0.00
81	-0.00	-0.00	-0.00	903.00	200.00	0.00	-0.00	-0.00	-0.00	-0.00	300.00	200.00	0.00	-0.00
82	0.00	0.00	0.00	903.00	200.00	0.00	0.00	-0.00	-0.00	-0.00	300.00	200.00	0.00	-0.00
83	-0.00	-0.00	-0.00	903.00	200.00	0.00	-0.00	-0.00	-0.00	-0.00	300.00	200.00	0.00	-0.00
84	-0.00	-0.00	-0.00	903.00	200.00	0.00	-0.00	-0.00	-0.00	-0.00	300.00	200.00	0.00	-0.00
85	-0.00	-0.00	-0.00	903.00	200.00	0.00	-0.00	-0.00	-0.00	-0.00	300.00	200.00	0.00	-0.00
86	-0.00	-0.00	-0.00	903.00	200.00	0.00	-0.00	-0.00	-0.00	-0.00	300.00	200.00	0.00	-0.00
87	-0.00	-0.00	-0.00	903.00	200.00	0.00	-0.00	-0.00	-0.00	-0.00	300.00	200.00	0.00	-0.00
88	0.00	0.00	0.00	903.00	200.00	0.00	0.00	-0.00	-0.00	-0.00	300.00	200.00	0.00	-0.00
89	-0.00	-0.00	-0.00	903.00	200.00	0.00	-0.00	-0.00	-0.00	-0.00	300.00	200.00	0.00	-0.00
90	-0.00	-0.00	-0.00	903.00	200.00	0.00	-0.00	-0.00	-0.00	-0.00	300.00	200.00	0.00	-0.00
91	-0.00	-0.00	-0.00	903.00	200.00	0.00	-0.00	-0.00	-0.00	-0.00	300.00	200.00	0.00	-0.00
92	-0.00	-0.00	-0.00	903.00	200.00	0.00	-0.00	-0.00	-0.00	-0.00	300.00	200.00	0.00	-0.00
93	-0.00	-0.00	-0.00	903.00	200.00	0.00	-0.00	-0.00	-0.00	-0.00	300.00	200.00	0.00	-0.00
94	-0.00	-0.00	-0.00	903.00	200.00	0.00	-0.00	-0.00	-0.00	-0.00	300.00	200.00	0.00	-0.00
95	-0.00	-0.00	-0.00	903.00	200.00	0.00	-0.00	-0.00	-0.00	-0.00	300.00	200.00	0.00	-0.00
96	-0.00	-0.00	-0.00	903.00	200.00	0.00	-0.00	-0.00	-0.00	-0.00	300.00	200.00	0.00	-0.00
97	-0.00	-0.00	-0.00	903.00	200.00	0.00	-0.00	-0.00	-0.00	-0.00	300.00	200.00	0.00	-0.00
98	-0.00	-0.00	-0.00	903.00	200.00	0.00	-0.00	-0.00	-0.00	-0.00	300.00	200.00	0.00	-0.00
99	-0.00	-0.00	-0.00	903.00	200.00	0.00	-0.00	-0.00	-0.00	-0.00	300.00	200.00	0.00	-0.00
100	-0.00	-0.00	-0.00	903.00	200.00	0.00	-0.00	-0.00	-0.00	-0.00	300.00	200.00	0.00	-0.00
101	-0.00	-0.00	-0.00	903.00	200.00	0.00	-0.00	-0.00	-0.00	-0.00	300.00	200.00	0.00	-0.00
102	-0.00	-0.00	-0.00	903.00	200.00	0.00	-0.00	-0.00	-0.00	-0.00	300.00	200.00	0.00	-0.00
103	-0.00	-0.00	-0.00	903.00	200.00	0.00	-0.00	-0.00	-0.00	-0.00	300.00	200.00	0.00	-0.00
104	-0.00	-0.00	-0.00	903.00	200.00	0.00	-0.00	-0.00	-0.00	-0.00	300.00	200.00	0.00	-0.00
105	-0.00	-0.00	-0.00	903.00	200.00	0.00	-0.00	-0.00	-0.00	-0.00	300.00	200.00	0.00	-0.00
106	-0.00	-0.00	-0.00	903.00	200.00	0.00	-0.00	-0.00	-0.00	-0.00	300.00	200.00	0.00	-0.00
107	-0.00	-0.00	-0.00	903.00	200.00	0.00	-0.00	-0.00	-0.00	-0.00	300.00	200.00	0.00	-0.00
108	-0.00	-0.00	-0.00	903.00	200.00	0.00	-0.00	-0.00	-0.00	-0.00	300.00	200.00	0.00	-0.00
109	0.00	0.00	0.00	903.00	200.00	0.00	0.00	-0.00	-0.00	-0.00	300.00	200.00	0.00	-0.00
110	-0.00	-0.00	-0.00	903.00	200.00	0.00	-0.00	-0.00	-0.00	-0.00	300.00	200.00	0.00	-0.00
111	-0.00	-0.00	-0.00	903.00	200.00	0.00	-0.00	-0.00	-0.00	-0.00	300.00	200.00	0.00	-0.00
112	-0.00	-0.00	-0.00	903.00	200.00	0.00	-0.00	-0.00	-0.00	-0.00	300.00	200.00	0.00	-0.00
113	-0.00	-0.00	-0.00	903.00	200.00	0.00	-0.00	-0.00	-0.00	-0.00	300.00	200.00	0.00	-0.00
114	-0.00	-0.00	-0.00	903.00	200.00	0.00	-0.00	-0.00	-0.00	-0.00	300.00	200.00	0.00	-0.00
115	-0.00	-0.00	-0.00	903.00	200.00	0.00	-0.00	-0.00	-0.00	-0.00	300.00	200.00	0.00	-0.00
116	-0.00	-0.00	-0.00	903.00	200.00	0.00	-0.00	-0.00	-0.00	-0.00	300.00	200.00	0.00	-0.00
117	-0.00	-0.00	-0.00	903.00	200.00	0.00	-0.00	-0.00	-0.00	-0.00	300.00	200.00	0.00	-0.00
118	-0.00	-0.00	-0.00	903.00	200.00	0.00	-0.00	-0.00	-0.00	-0.00	300.00	200.00	0.00	-0.00
119	-0.00	-0.00	-0.00	903.00	200.00	0.00	-0.00	-0.00	-0.00	-0.00	300.00	200.00	0.00	-0.00
120	-0.00	-0.00	-0.00	903.00	200.00	0.00	-0.00	-0.00	-0.00	-0.00	300.00	200.00	0.00	-0.00
121	-0.00	-0.00	-0.00	903.00	200.00	0.00	-0.00	-0.00	-0.00	-0.00	300.00	200.00	0.00	-0.00
122	-0.00	-0.00	-0.00	903.00	200.00	0.00	-0.00	-0.00	-0.00	-0.00	300.00	200.00	0.00	-0.00
123	-0.00	-0.00	-0.00	903.00	200.00	0.00	-0.00	-0.00	-0.00	-0.00	300.00	200.00	0.00	-0.00
124	-0.00	-0.00	-0.00	903.00	200.00	0.00	-0.00	-0.00	-0.00	-0.00	300.00	200.00	0.00	-0.00
125	-0.00	-0.00	-0.00	903.00	200.00	0.00	-0.00	-0.00	-0.00	-0.00	300.00	200.00	0.00	-0.00
126	-0.00	-0.00	-0.00	903.00	200.00	0.00	-0.00	-0.00	-0.00	-0.00	300.00	200.00	0.00	-0.00
127	-0.00	-0.00	-0.00	903.00	200.00	0.00	-0.00	-0.00	-0.00	-0.00	300.00	200.00	0.00	-0.00
128	-0.00	-0.00	-0.00	903.00	200.00	0.00	-0.00	-0.00	-0.00	-0.00	300.00	200.00	0.00	-0.00
129	-0.00	-0.00	-0.00	903.00	200.00	0.00	-0.00	-0.00	-0.00	-0.00	300.00	200.00	0.00	-0.00
130	0.00	0.00	0.00	903.00	200.00	0.00	0.00	-0.00	-0.00	-0.00	300.00	200.00	0.00	-0.00
131	0.00	0.00	0.00	903.00	200.00	0.00	0.00	-0.00	-0.00	-0.00	300.00	200.00	0.00	-0.00
132	-0.00	-0.00	-0.00	903.00	200.00	0.00	-0.00	-0.00	-0.00	-0.00	300.00	200.00	0.00	-0.00
133	0.00	0.00	0.00	903.00	200.00	0.00	0.00	0.00	0.00	0.00	300.00	200.00	0.00	0.00
134	-0.00	-0.00	-0.00	903.00	200.00	0.00	-0.00	-0.00	-0.00	-0.00	300.00	200.00	0.00	-0.00
135	-0.00	-0.00	-0.00	903.00	200.00	0.00	-0.00	-0.00	-0.00	-0.00	300.00	200.00	0.00	-0.00
136	0.00	0.00	0.00	903.00	200.00	0.00	0.00	-0.00	-0.00	-0.00	300.00	200.00	0.00	-0.00
137	-0.00	-0.00	-0.00	903.00	200.00	0.00	-0.00	-0.00	-0.00	-0.00	300.00	200.00	0.00	-0.00
138	0.00	0.00	0.00	903.00	200.00	0.00	0.00	-0.00	-0.00	-0.00	300.00	200.00	0.00	-0.00
139	0.00	0.00	0.00	903.00	200.00	0.00	0.00	-0.00	-0.00	-0.00	300.00	200.00	0.00	-0.00
140	-0.00	-0.00	-0.00	903.00	200.00	0.00	-0.00	-0.00	-0.00	-0.00	300.00	200.00	0.00	-0.00
141	-0.00	-0.00	-0.00	903.00	200.00	0.00	-0.00	-0.00	-0.00	-0.00	300.00	200.00	0.00	-0.00
142	0.00	0.00	0.00	903.00	200.00	0.00	0.00	-0.00	-0.00	-0.00	300.00	200.00	0.00	-0.00
143	-0.00	-0.00	-0.00	903.00	200.00	0.00	-0.00	-0.00	-0.00	-0.00	300.00	200.00	0.00	-0.00
144	-0.00	-0.00	-0.00	903.00	200.00	0.00	-0.00	-0.00	-0.00	-0.00	300.00	200.00	0.00	-0.00
145	0.00	0.00	0.00	903.00	200.00	0.00	0.00	-0.00	-0.00	-0.00	300.00	200.00	0.00	-0.00
146	-0.00	-0.00	-0.00	903.00	200.00	0.00	-0.00	-0.00	-0.00	-0.00	300.00	200.00	0.00	-0.00
147	0.00	0.00	0.00	903.00	200.00	0.00	0.00	-0.00	-0.00	-0.00	300.00	200.00	0.00	-0.00
148	0.00	0.00	0.00	903.00	200.00	0.00	0.00	-0.00	-0.00	-0.00	300.00	200.00	0.00	-0.00
149	-0.00	-0.00	-0.00	903.00	200.00	0.00	-0.00	-0.00	-0.00	-0.00	300.00	200.00	0.00	-0.00
150	-0.00	-0.00	-0.00	903.00	200.00	0.00	-0.00	-0.00	-0.00	-0.00	300.00	200.00	0.00	-0.00
151	-0.00	-0.00	-0.00	903.00	200.00	0.00	-0.00	-0.00	-0.00	-0.00	300.00	200.00	0.00	-0.00
152	-0.00	-0.00	-0.00	903.00	200.00	0.00	-0.00	-0.00	-0.00	-0.00	300.00	200.00	0.00	-0.00
153	0.00	0.00	0.00	903.00	200.00	0.00	0.00	-0.00	-0.00	-0.00	300.00	200.00	0.00	-0.00
154	0.00	0.00	0.00	903.00	200.00	0.00	0.00	-0.00	-0.00	-0.00	300.00	200.00	0.00	-0.00
155	0.00	0.00	0.00	903.00	200.00	0.00	0.00	-0.00	-0.00	-0.00	300.00	200.00	0.00	-0.00
156	-0.00	-0.00	-0.00	903.00	200.00	0.00	-0.00	-0.00	-0.00	-0.00	300.00	200.00	0.00	-0.00
157	-0.00	-0.00	-0.00	903.00	200.00	0.00	-0.00	-0.00	-0.00	-0.00	300.00	200.00	0.00	-0.00
158	-0.00	-0.00	-0.00	903.00	200.00	0.00	-0.00	-0.00	-0.00	-0.00	300.00	200.00	0.00	-0.00
159	-0.00	-0.00	-0.00	903.00	200.00	0.00	-0.00	-0.00	-0.00	-0.00	300.00	200.00	0.00	-0.00
160	0.00	0.00	0.00	903.00	200.00	0.00	0.00	-0.00	-0.00	-0.00	300.00	200.00	0.00	-0.00
161	-0.00	-0.00	-0.00	903.00	200.00	0.00	-0.00	-0.00	-0.00	-0.00	300.00	200.00	0.00	-0.00
162	-0.00	-0.00	-0.00	903.00	200.00	0.00	-0.00	-0.00	-0.00	-0.00	300.00	200.00	0.00	-0.00
163	0.00	0.00	0.00	903.00	200.00	0.00	0.00	-0.00	-0.00	-0.00	300.00	200.00	0.00	-0.00
164	-0.00	-0.00	-0.00	903.00	200.00	0.00	-0.00	-0.00	-0.00	-0.00	300.00	200.00	0.00	-0.00
165	-0.00	-0.00	-0.00	903.00	200.00	0.00	-0.00	-0.00	-0.00	-0.00	300.00	200.00	0.00	-0.00
166	-0.00	-0.00	-0.00	903.00	200.00	0.00	-0.00	-0.00	-0.00	-0.00	300.00	200.00	0.00	-0.00
167	-0.00	-0.00	-0.00	903.00	200.00	0.00	-0.00	-0.00	-0.00	-0.00	300.00	200.00	0.00	-0.00
168	-0.00	-0.00	-0.00	903.00	200.00	0.00	-0.00	-0.00	-0.00	-0.00	300.00	200.00	0.00	-0.00
169	-0.00	-0.00	-0.00	903.00	200.00	0.00	-0.00	-0.00	-0.00	-0.00	300.00	200.00	0.00	-0.00
170	-0.00	-0.00	-0.00	903.00	200.00	0.00	-0.00	-0.00	-0.00	-0.00	300.00	200.00	0.00	-0.00
171	-0.00	-0.00	-0.00	903.00	200.00	0.00	-0.00	-0.00	-0.00	-0.00	300.00	200.00	0.00	-0.00
172	-0.00	-0.00	-0.00	903.00	200.00	0.00	-0.00	-0.00	-0.00	-0.00	300.00	200.00	0.00	-0.00
173	-0.00	-0.00	-0.00	903.00	200.00	0.00	-0.00	-0.00	-0.00	-0.00	300.00	200.00	0.00	-0.00
174	-0.00	-0.00	-0.00	903.00	200.00	0.00	-0.00	-0.00	-0.00	-0.00	300.00	200.00	0.00	-0.00
175	0.00	0.00	0.00	903.00	200.00	0.00	0.00	-0.00	-0.00	-0.00	300.00	200.00	0.00	-0.00
176	-0.00	-0.00	-0.00	903.00	200.00	0.00	-0.00	-0.00	-0.00	-0.00	300.00	200.00	0.00	-0.00
177	0.00	0.00	0.00	903.00	200.00	0.00	0.00	-0.00	-0.00	-0.00	300.00	200.00	0.00	-0.00
178	-0.00	-0.00	-0.00	903.00	200.00	0.00	-0.00	-0.00	-0.00	-0.00	300.00	200.00	0.00	-0.00
179	-0.00	-0.00	-0.00	903.00	200.00	0.00	-0.00	-0.00	-0.00	-0.00	300.00	200.00	0.00	-0.00
180	-0.00	-0.00	-0.00	903.00	200.00	0.00	-0.00	-0.00	-0.00	-0.00	300.00	200.00	0.00	-0.00
181	-0.00	-0.00	-0.00	903.00	200.00	0.00	-0.00	-0.00	-0.00	-0.00	300.00	200.00	0.00	-0.00
182	0.00	0.00	0.00	903.00	200.00	0.00	0.00	-0.00	-0.00	-0.00	300.00	200.00	0.00	-0.00
183	-0.00	-0.00	-0.00	903.00	200.00	0.00	-0.00	-0.00	-0.00	-0.00	300.00	200.00	0.00	-0.00
184	-0.00	-0.00	-0.00	903.00	200.00	0.00	-0.00	-0.00	-0.00	-0.00	300.00	200.00	0.00	-0.00
185	-0.00	-0.00	-0.00	903.00	200.00	0.00	-0.00	-0.00	-0.00	-0.00	300.00	200.00	0.00	-0.00
186	0.00	0.00	0.00	903.00	200.00	0.00	0.00	-0.00	-0.00	-0.00	300.00	200.00	0.00	-0.00
187	-0.00	-0.00	-0.00	903.00	200.00	0.00	-0.00	-0.00	-0.00	-0.00	300.00	200.00	0.00	-0.00
188	0.00	0.00	0.00	903.00	200.00	0.00	0.00	-0.00	-0.00	-0.00	300.00	200.00	0.00	-0.00
189	-0.00	-0.00	-0.00	903.00	200.00	0.00	-0.00	-0.00	-0.00	-0.00	300.00	200.00	0.00	-0.00
190	-0.00	-0.00	-0.00	903.00	200.00	0.00	-0.00	-0.00	-0.00	-0.00	300.00	200.00	0.00	-0.00
191	-0.00	-0.00	-0.00	903.00	200.00	0.00	-0.00	-0.00	-0.00	-0.00	300.00	200.00	0.00	-0.00
192	-0.00	-0.00	-0.00	903.00	200.00	0.00	-0.00	-0.00	-0.00	-0.00	300.00	200.00	0.00	-0.00
193	-0.00	-0.00	-0.00	903.00	200.00	0.00	-0.00	-0.00	-0.00	-0.00	300.00	200.00	0.00	-0.00
194	0.00	0.00	0.00	903.00	200.00	0.00	0.00	-0.00	-0.00	-0.00	300.00	200.00	0.00	-0.00
195	0.00	0.00	0.00	903.00	200.00	0.00	0.00	-0.00	-0.00	-0.00	300.00	200.00	0.00	-0.00
196	0.00	0.00	0.00	903.00	200.00	0.00	0.00	-0.00	-0.00	-0.00	300.00	200.00	0.00	-0.00
197	-0.00	-0.00	-0.00	903.00	200.00	0.00	-0.00	-0.00	-0.00	-0.00	300.00	200.00	0.00	-0.00
198	0.00	0.00	0.00	903.00	200.00	0.00	0.00	-0.00	-0.00	-0.00	300.00	200.00	0.00	-0.00
199	-0.00	-0.00	-0.00	903.00	200.00	0.00	-0.00	-0.00	-0.00	-0.00	300.00	200.00	0.00	-0.00
200	-0.00	-0.00	-0.00	903.00	200.00	0.00	-0.00	-0.00	-0.00	-0.00	300.00	200.00	0.00	-0.00
201	0.00	0.00	0.00	903.00	200.00	0.00	0.00	-0.00	-0.00	-0.00	300.00	200.00	0.00	-0.00
202	-0.00	-0.00	-0.00	903.00	200.00	0.00	-0.00	-0.00	-0.00	-0.00	300.00	200.00	0.00	-0.00
203	-0.00	-0.00	-0.00	903.00	200.00	0.00	-0.00	-0.00	-0.00	-0.00	300.00	200.00	0.00	-0.00
204	0.00	0.00	0.00	903.00	200.00	0.00	0.00	-0.00	-0.00	-0.00	300.00	200.00	0.00	-0.00
205	-0.00	-0.00	-0.00	903.00	200.00	0.00	-0.00	-0.00	-0.00	-0.00	300.00	200.00	0.00	-0.00
206	0.00	0.00	0.00	903.00	200.00	0.00	0.00	-0.00	-0.00	-0.00	300.00	200.00	0.00	-0.00
207	-0.00	-0.00	-0.00	903.00	200.00	0.00	-0.00	-0.00	-0.00	-0.00	300.00	200.00	0.00	-0.00
208	0.00	0.00	0.00	903.00	200.00	0.00	0.00	-0.00	-0.00	-0.00	300.00	200.00	0.00	-0.00
209	-0.00	-0.00	-0.00	903.00	200.00	0.00	-0.00	-0.00	-0.00	-0.00	300.00	200.00	0.00	-0.00
210	0.00	0.00	0.00	903.00	200.00	0.00	0.00	-0.00	-0.00	-0.00	300.00	200.00	0.00	-0.00
211	0.00	0.00	0.00	903.00	200.00	0.00	0.00	-0.00	-0.00	-0.00	300.00	200.00	0.00	-0.00
212	-0.00	-0.00	-0.00	903.00	200.00	0.00	-0.00	-0.00	-0.00	-0.00	300.00	200.00	0.00	-0.00
213	0.00	0.00	0.00	903.00	200.00	0.00	0.00	-0.00	-0.00	-0.00	300.00	200.00	0.00	-0.00
214	0.00	0.00	0.00	903.00	200.00	0.00	0.00	-0.00	-0.00	-0.00	300.00	200.00	0.00	-0.00
215	-0.00	-0.00	-0.00	903.00	200.00	0.00	-0.00	-0.00	-0.00	-0.00	300.00	200.00	0.00	-0.00
216	-0.00	-0.00	-0.00	903.00	200.00	0.00	-0.00	-0.00	-0.00	-0.00	300.00	200.00	0.00	-0.00
217	-0.00	-0.00	-0.00	903.00	200.00	0.00	-0.00	-0.00	-0.00	-0.00	300.00	200.00	0.00	-0.00
218	-0.00	-0.00	-0.00	903.00	200.00	0.00	-0.00	-0.00	-0.00	-0.00	300.00	200.00	0.00	-0.00
219	0.00	0.00	0.00	903.00	200.00	0.00	0.00	-0.00	-0.00	-0.00	300.00	200.00	0.00	-0.00
220	0.00	0.00	0.00	903.00	200.00	0.00	0.00	-0.00	-0.00	-0.00	300.00	200.00	0.00	-0.00
221	0.00	0.00	0.00	903.00	200.00	0.00	0.00	-0.00	-0.00	-0.00	300.00	200.00	0.00	-0.00
222	0.00	0.00	0.00	903.00	200.00	0.00	0.00	-0.00	-0.00	-0.00	300.00	200.00	0.00	-0.00
223	-0.00	-0.00	-0.00	903.00	200.00	0.00	-0.00	-0.00	-0.00	-0.00	300.00	200.00	0.00	-0.00
224	-0.00	-0.00	-0.00	903.00	200.00	0.00	-0.00	-0.00	-0.00	-0.00	300.00	200.00	0.00	-0.00
225	-0.00	-0.00	-0.00	903.00	200.00	0.00	-0.00	-0.00	-0.00	-0.00	300.00	200.00	0.00	-0.00
226	-0.00	-0.00	-0.00	903.00	200.00	0.00	-0.00	-0.00	-0.00	-0.00	300.00	200.00	0.00	-0.00
227	0.00	0.00	0.00	903.00	200.00	0.00	0.00	-0.00	-0.00	-0.00	300.00	200.00	0.00	-0.00
228	-0.00	-0.00	-0.00	903.00	200.00	0.00	-0.00	-0.00	-0.00	-0.00	300.00	200.00	0.00	-0.00
229	0.00	0.00	0.00	903.00	200.00	0.00	0.00	-0.00	-0.00	-0.00	300.00	200.00	0.00	-0.00
230	-0.00	-0.00	-0.00	903.00	200.00	0.00	-0.00	-0.00	-0.00	-0.00	300.00	200.00	0.00	-0.00
231	-0.00	-0.00	-0.00	903.00	200.00	0.00	-0.00	-0.00	-0.00	-0.00	300.00	200.00	0.00	-0.00
232	-0.00	-0.00	-0.00	903.00	200.00	0.00	-0.00	-0.00	-0.00	-0.00	300.00	200.00	0.00	-0.00
233	-0.00	-0.00	-0.00	903.00	200.00	0.00	-0.00	-0.00	-0.00	-0.00	300.00	200.00	0.00	-0.00
234	-0.00	-0.00	-0.00	903.00	200.00	0.00	-0.00	-0.00	-0.00	-0.00	300.00	200.00	0.00	-0.00
235	-0.00	-0.00	-0.00	903.00	200.00	0.00	-0.00	-0.00	-0.00	-0.00	300.00	200.00	0.00	-0.00
236	-0.00	-0.00	-0.00	903.00	200.00	0.00	-0.00	-0.00	-0.00	-0.00	300.00	200.00	0.00	-0.00
237	-0.00	-0.00	-0.00	903.00	200.00	0.00	-0.00	-0.00	-0.00	-0.00	300.00	200.00	0.00	-0.00
238	-0.00	-0.00	-0.00	903.00	200.00	0.00	-0.00	-0.00	-0.00	-0.00	300.00	200.00	0.00	-0.00
239	0.00	0.00	0.00	903.00	200.00	0.00	0.00	-0.00	-0.00	-0.00	300.00	200.00	0.00	-0.00
240	0.00	0.00	0.00	903.00	200.00	0.00	0.00	-0.00	-0.00	-0.00	300.00	200.00	0.00	-0.00
241	0.00	0.00	0.00	903.00	200.00	0.00	0.00	-0.00	-0.00	-0.00	300.00	200.00	0.00	-0.00
242	0.00	0.00	0.00	903.00	200.00	0.00	0.00	-0.00	-0.00	-0.00	300.00	200.00	0.00	-0.00
243	0.00	0.00	0.00	903.00	200.00	0.00	0.00	-0.00	-0.00	-0.00	300.00	200.00	0.00	-0.00
244	-0.00	-0.00	-0.00	903.00	200.00	0.00	-0.00	-0.00	-0.00	-0.00	300.00	200.00	0.00	-0.00
245	0.00	0.00	0.00	903.00	200.00	0.00	0.00	-0.00	-0.00	-0.00	300.00	200.00	0.00	-0.00
246	-0.00	-0.00	-0.00	903.00	200.00	0.00	-0.00	-0.00	-0.00	-0.00	300.00	200.00	0.00	-0.00
247	-0.00	-0.00	-0.00	903.00	200.00	0.00	-0.00	-0.00	-0.00	-0.00	300.00	200.00	0.00	-0.00
248	30.52	2.90	25.02	1144.46	347.56	0.00	-4734.13	-0.00	-0.00	-0.00	300.00	200.00	0.00	-0.00
249	-0.00	-0.00	-0.00	903.00	200.00	0.00	-0.00	-0.00	-0.00	-0.00	300.00	200.00	0.00	-0.00
250	-0.00	-0.00	-0.00	903.00	200.00	0.00	-0.00	-0.00	-0.00	-0.00	300.00	200.00	0.00	-0.00
251	41.96	3.66	16.48	1194.67	374.07	0.00	-1339.67	-0.00	-0.00	-0.00	300.00	200.00	0.00	-0.00
252	-0.00	-0.00	-0.00	903.00	200.00	0.00	-0.00	-0.00	-0.00	-0.00	300.00	200.00	0.00	-0.00
253	-0.00	-0.00	-0.00	903.00	200.00	0.00	-0.00	-0.00	-0.00	-0.00	300.00	200.00	0.00	-0.00
254	-0.00	-0.00	-0.00	903.00	200.00	0.00	-0.00	-0.00	-0.00	-0.00	300.00	200.00	0.00	-0.00
255	-0.00	-0.00	-0.00	903.00	200.00	0.00	-0.00	-0.00	-0.00	-0.00	300.00	200.00	0.00	-0.00
256	-0.00	-0.00	-0.00	903.00	200.00	0.00	-0.00	-0.00	-0.00	-0.00	300.00	200.00	0.00	-0.00
257	-0.00	-0.00	-0.00	903.00	200.00	0.00	-0.00	-0.00	-0.00	-0.00	300.00	200.00	0.00	-0.00
258	-0.00	-0.00	-0.00	903.00	200.00	0.00	-0.00	-0.00	-0.00	-0.00	300.00	200.00	0.00	-0.00
259	-0.00	-0.00	-0.00	903.00	200.00	0.00	-0.00	-0.00	-0.00	-0.00	300.00	200.00	0.00	-0.00
260	-0.00	-0.00	-0.00	903.00	200.00	0.00	-0.00	-0.00	-0.00	-0.00	300.00	200.00	0.00	-0.00
261	-0.00	-0.00	-0.00	903.00	200.00	0.00	-0.00	-0.00	-0.00	-0.00	300.00	200.00	0.00	-0.00
262	-0.00	-0.00	-0.00	903.00	200.00	0.00	-0.00	-0.00	-0.00	-0.00	300.00	200.00	0.00	-0.00
263	-0.00	-0.00	-0.00	903.00	200.00	0.00	-0.00	-0.00	-0.00	-0.00	300.00	200.00	0.00	-0.00
264	-0.00	-0.00	-0.00	903.00	200.00	0.00	-0.00	-0.00	-0.00	-0.00	300.00	200.00	0.00	-0.00
265	-0.00	-0.00	-0.00	903.00	200.00	0.00	-0.00	-0.00	-0.00	-0.00	300.00	200.00	0.00	-0.00
266	-0.00	-0.00	-0.00	903.00	200.00	0.00	-0.00	-0.00	-0.00	-0.00	300.00	200.00	0.00	-0.00
267	-0.00	-0.00	-0.00	903.00	200.00	0.00	-0.00	-0.00	-0.00	-0.00	300.00	200.00	0.00	-0.00
268	-0.00	-0.00	-0.00	903.00	200.00	0.00	-0.00	-0.00	-0.00	-0.00	300.00	200.00	0.00	-0.00
269	-0.00	-0.00	-0.00	903.00	200.00	0.00	-0.00	-0.00	-0.00	-0.00	300.00	200.00	0.00	-0.00
270	-0.00	-0.00	-0.00	903.00	200.00	0.00	-0.00	-0.00	-0.00	-0.00	300.00	200.00	0.00	-0.00
271	-0.00	-0.00	-0.00	903.00	200.00	0.00	-0.00	-0.00	-0.00	-0.00	300.00	200.00	0.00	-0.00
272	-0.00	-0.00	-0.00	903.00	200.00	0.00	-0.00	-0.00	-0.00	-0.00	300.00	200.00	0.00	-0.00
273	-0.00	-0.00	-0.00	903.00	200.00	0.00	-0.00	-0.00	-0.00	-0.00	300.00	200.00	0.00	-0.00
274	-0.00	-0.00	-0.00	903.00	200.00	0.00	-0.00	-0.00	-0.00	-0.00	300.00	200.00	0.00	-0.00
275	-0.00	-0.00	-0.00	903.00	200.00	0.00	-0.00	-0.00	-0.00	-0.00	300.00	200.00	0.00	-0.00
276	-0.00	-0.00	-0.00	903.00	200.00	0.00	-0.00	-0.00	-0.00	-0.00	300.00	200.00	0.00	-0.00
277	-0.00	-0.00	-0.00	903.00	200.00	0.00	-0.00	-0.00	-0.00	-0.00	300.00	200.00	0.00	-0.00
278	-0.00	-0.00	-0.00	903.00	200.00	0.00	-0.00	-0.00	-0.00	-0.00	300.00	200.00	0.00	-0.00
279	-0.00	-0.00	-0.00	903.00	200.00	0.00	-0.00	-0.00	-0.00	-0.00	300.00	200.00	0.00	-0.00
280	-0.00	-0.00	-0.00	903.00	200.00	0.00	-0.00	-0.00	-0.00	-0.00	300.00	200.00	0.00	-0.00
281	-0.00	-0.00	-0.00	903.00	200.00	0.00	-0.00	-0.00	-0.00	-0.00	300.00	200.00	0.00	-0.00
282	-0.00	-0.00	-0.00	903.00	200.00	0.00	-0.00	-0.00	-0.00	-0.00	300.00	200.00	0.00	-0.00
283	-0.00	-0.00	-0.00	903.00	200.00	0.00	-0.00	-0.00	-0.00	-0.00	300.00	200.00	0.00	-0.00
284	-0.00	-0.00	-0.00	903.00	200.00	0.00	-0.00	-0.00	-0.00	-0.00	300.00	200.00	0.00	-0.00
285	-0.00	-0.00	-0.00	903.00	200.00	0.00	-0.00	-0.00	-0.00	-0.00	300.00	200.00	0.00	-0.00
286	-0.00	-0.00	-0.00	903.00	200.00	0.00	-0.00	-0.00	-0.00	-0.00	300.00	200.00	0.00	-0.00
287	-0.00	-0.00	-0.00	903.00	200.00	0.00	-0.00	-0.00	-0.00	-0.00	300.00	200.00	0.00	-0.00
288	-0.00	-0.00	-0.00	903.00	200.00	0.00	-0.00	-0.00	-0.00	-0.00	300.00	200.00	0.00	-0.00
289	-0.00	-0.00	-0.00	903.00	200.00	0.00	-0.00	-0.00	-0.00	-0.00	300.00	200.00	0.00	-0.00
290	-0.00	-0.00	-0.00	903.00	200.00	0.00	-0.00	-0.00	-0.00	-0.00	300.00	200.00	0.00	-0.00
291	-0.00	-0.00	-0.00	903.00	200.00	0.00	-0.00	-0.00	-0.00	-0.00	300.00	200.00	0.00	-0.00
292	-0.00	-0.00	-0.00	903.00	200.00	0.00	-0.00	-0.00	-0.00	-0.00	300.00	200.00	0.00	-0.00
293	-0.00	-0.00	-0.00	903.00	200.00	0.00	-0.00	-0.00	-0.00	-0.00	300.00	200.00	0.00	-0.00
294	-0.00	-0.00	-0.00	903.00	200.00	0.00	-0.00	-0.00	-0.00	-0.00	300.00	200.00	0.00	-0.00
295	-0.00	-0.00	-0.00	903.00	200.00	0.00	-0.00	-0.00	-0.00	-0.00	300.00	200.00	0.00	-0.00
296	-0.00	-0.00	-0.00	903.00	200.00	0.00	-0.00	-0.00	-0.00	-0.00	300.00	200.00	0.00	-0.00
297	-0.00	-0.00	-0.00	903.00	200.00	0.00	-0.00	-0.00	-0.00	-0.00	300.00	200.00	0.00	-0.00
298	-0.00	-0.00	-0.00	903.00	200.00	0.00	-0.00	-0.00	-0.00	-0.00	300.00	200.00	0.00	-0.00
299	-0.00	-0.00	-0.00	903.00	200.00	0.00	-0.00	-0.00	-0.00	-0.00	300.00	200.00	0.00	-0.00
300	-0.00	-0.00	-0.00	903.00	200.00	0.00	-0.00	-0.00	-0.00	-0.00	300.00	200.00	0.00	-0.00
301	-0.00	-0.00	-0.00	903.00	200.00	0.00	-0.00	-0.00	-0.00	-0.00	300.00	200.00	0.00	-0.00
302	-0.00	-0.00	-0.00	903.00	200.00	0.00	-0.00	-0.00	-0.00	-0.00	300.00	200.00	0.00	-0.00
303	-0.00	-0.00	-0.00	903.00	200.00	0.00	-0.00	-0.00	-0.00	-0.00	300.00	200.00	0.00	-0.00
304	-0.00	-0.00	-0.00	903.00	200.00	0.00	-0.00	-0.00	-0.00	-0.00	300.00	200.00	0.00	-0.00
305	-0.00	-0.00	-0.00	903.00	200.00	0.00	-0.00	-0.00	-0.00	-0.00	300.00	200.00	0.00	-0.00
306	-0.00	-0.00	-0.00	903.00	200.00	0.00	-0.00	-0.00	-0.00	-0.00	300.00	200.00	0.00	-0.00
307	-0.00	-0.00	-0.00	903.00	200.00	0.00	-0.00	-0.00	-0.00	-0.00	300.00	200.00	0.00	-0.00
308	-0.00	-0.00	-0.00	903.00	200.00	0.00	-0.00	-0.00	-0.00	-0.00	300.00	200.00	0.00	-0.00
309	-0.00	-0.00	-0.00	903.00	200.00	0.00	-0.00	-0.00	-0.00	-0.00	300.00	200.00	0.00	-0.00
310	-0.00	-0.00	-0.00	903.00	200.00	0.00	-0.00	-0.00	-0.00	-0.00	300.00	200.00	0.00	-0.00
311	-0.00	-0.00	-0.00	903.00	200.00	0.00	-0.00	-0.00	-0.00	-0.00	300.00	200.00	0.00	-0.00
312	-0.00	-0.00	-0.00	903.00	200.00	0.00	-0.00	-0.00	-0.00	-0.00	300.00	200.00	0.00	-0.00
313	-0.00	-0.00	-0.00	903.00	200.00	0.00	-0.00	-0.00	-0.00	-0.00	300.00	200.00	0.00	-0.00
314	-0.00	-0.00	-0.00	903.00	200.00	0.00	-0.00	-0.00	-0.00	-0.00	300.00	200.00	0.00	-0.00
315	-0.00	-0.00	-0.00	903.00	200.00	0.00	-0.00	-0.00	-0.00	-0.00	300.00	200.00	0.00	-0.00
316	-0.00	-0.00	-0.00	903.00	200.00	0.00	-0.00	-0.00	-0.00	-0.00	300.00	200.00	0.00	-0.00
317	-0.00	-0.00	-0.00	903.00	200.00	0.00	-0.00	-0.00	-0.00	-0.00	300.00	200.00	0.00	-0.00
318	-0.00	-0.00	-0.00	903.00	200.00	0.00	-0.00	-0.00	-0.00	-0.00	300.00	200.00	0.00	-0.00
319	-0.00	-0.00	-0.00	903.00	200.00	0.00	-0.00	-0.00	-0.00	-0.00	300.00	200.00	0.00	-0.00
320	-0.00	-0.00	-0.00	903.00	200.00	0.00	-0.00	-0.00	-0.00	-0.00	300.00	200.00	0.00	-0.00
321	-0.00	-0.00	-0.00	903.00	200.00	0.00	-0.00	-0.00	-0.00	-0.00	300.00	200.00	0.00	-0.00
322	-0.00	-0.00	-0.00	903.00	200.00	0.00	-0.00	-0.00	-0.00	-0.00	300.00	200.00	0.00	-0.00
323	-0.00	-0.00	-0.00	903.00	200.00	0.00	-0.00	-0.00	-0.00	-0.00	300.00	200.00	0.00	-0.00
324	-0.00	-0.00	-0.00	903.00	200.00	0.00	-0.00	-0.00	-0.00	-0.00	300.00	200.00	0.00	-0.00
325	-0.00	-0.00	-0.00	903.00	200.00	0.00	-0.00	-0.00	-0.00	-0.00	300.00	200.00	0.00	-0.00
326	-0.00	-0.00	-0.00	903.00	200.00	0.00	-0.00	-0.00	-0.00	-0.00	300.00	200.00	0.00	-0.00
327	-0.00	-0.00	-0.00	903.00	200.00	0.00	-0.00	-0.00	-0.00	-0.00	300.00	200.00	0.00	-0.00
328	-0.00	-0.00	-0.00	903.00	200.00	0.00	-0.00	-0.00	-0.00	-0.00	300.00	200.00	0.00	-0.00
329	-0.00	-0.00	-0.00	903.00	200.00	0.00	-0.00	-0.00	-0.00	-0.00	300.00	200.00	0.00	-0.00
330	-0.00	-0.00	-0.00	903.00	200.00	0.00	-0.00	-0.00	-0.00	-0.00	300.00	200.00	0.00	-0.00
331	-0.00	-0.00	-0.00	903.00	200.00	0.00	-0.00	-0.00	-0.00	-0.00	300.00	200.00	0.00	-0.00
332	-0.00	-0.00	-0.00	903.00	200.00	0.00	-0.00	-0.00	-0.00	-0.00	300.00	200.00	0.00	-0.00
333	-0.00	-0.00	-0.00	903.00	200.00	0.00	-0.00	-0.00	-0.00	-0.00	300.00	200.00	0.00	-0.00
334	-0.00	-0.00	-0.00	903.00	200.00	0.00	-0.00	-0.00	-0.00	-0.00	300.00	200.00	0.00	-0.00
335	-0.00	-0.00	-0.00	903.00	200.00	0.00	-0.00	-0.00	-0.00	-0.00	300.00	200.00	0.00	-0.00
336	-0.00	-0.00	-0.00	903.00	200.00	0.00	-0.00	-0.00	-0.00	-0.00	300.00	200.00	0.00	-0.00
337	-0.00	-0.00	-0.00	903.00	200.00	0.00	-0.00	-0.00	-0.00	-0.00	300.00	200.00	0.00	-0.00
338	-0.00	-0.00	-0.00	903.00	200.00	0.00	-0.00	-0.00	-0.00	-0.00	300.00	200.00	0.00	-0.00
339	-0.00	-0.00	-0.00	903.00	200.00	0.00	-0.00	-0.00	-0.00	-0.00	300.00	200.00	0.00	-0.00
340	-0.00	-0.00	-0.00	903.00	200.00	0.00	-0.00	-0.00	-0.00	-0.00	300.00	200.00	0.00	-0.00
341	-0.00	-0.00	-0.00	903.00	200.00	0.00	-0.00	-0.00	-0.00	-0.00	300.00	200.00	0.00	-0.00
342	-0.00	-0.00	-0.00	903.00	200.00	0.00	-0.00	-0.00	-0.00	-0.00	300.00	200.00	0.00	-0.00
343	-0.00	-0.00	-0.00	903.00	200.00	0.00	-0.00	-0.00	-0.00	-0.00	300.00	200.00	0.00	-0.00
344	-0.00	-0.00	-0.00	903.00	200.00	0.00	-0.00	-0.00	-0.00	-0.00	300.00	200.00	0.00	-0.00
345	-0.00	-0.00	-0.00	903.00	200.00	0.00	-0.00	-0.00	-0.00	-0.00	300.00	200.00	0.00	-0.00
346	-0.00	-0.00	-0.00	903.00	200.00	0.00	-0.00	-0.00	-0.00	-0.00	300.00	200.00	0.00	-0.00
347	-0.00	-0.00	-0.00	903.00	200.00	0.00	-0.00	-0.00	-0.00	-0.00	300.00	200.00	0.00	-0.00
348	-0.00	-0.00	-0.00	903.00	200.00	0.00	-0.00	-0.00	-0.00	-0.00	300.00	200.00	0.00	-0.00
349	-0.00	-0.00	-0.00	903.00	200.00	0.00	-0.00	-0.00	-0.00	-0.00	300.00	200.00	0.00	-0.00
350	-0.00	-0.00	-0.00	903.00	200.00	0.00	-0.00	-0.00	-0.00	-0.00	300.00	200.00	0.00	-0.00
351	-0.00	-0.00	-0.00	903.00	200.00	0.00	-0.00	-0.00	-0.00	-0.00	300.00	200.00	0.00	-0.00
352	-0.00	-0.00	-0.00	903.00	200.00	0.00	-0.00	-0.00	-0.00	-0.00	300.00	200.00	0.00	-0.00
353	-0.00	-0.00	-0.00	903.00	200.00	0.00	-0.00	-0.00	-0.00	-0.00	300.00	200.00	0.00	-0.00
354	-0.00	-0.00	-0.00	903.00	200.00	0.00	-0.00	-0.00	-0.00	-0.00	300.00	200.00	0.00	-0.00
355	-0.00	-0.00	-0.00	903.00	200.00	0.00	-0.00	-0.00	-0.00	-0.00	300.00	200.00	0.00	-0.00
356	-0.00	-0.00	-0.00	903.00	200.00	0.00	-0.00	-0.00	-0.00	-0.00	300.00	200.00	0.00	-0.00
357	82.09	-13.89	45.93	1200.01	336.21	0.00	-5476.34	-0.00	-0.00	-0.00	300.00	200.00	0.00	-0.00
358	67.60	-12.74	177.46	1069.90	180.91	0.00	-21205.20	-0.00	-0.00	-0.00	300.00	200.00	0.00	-0.00
359	59.36	-26.63	221.10	1059.52	173.78	0.00	-20414.50	-0.00	-0.00	-0.00	300.00	200.00	0.00	-0.00
360	78.20	-27.08	200.96	1054.71	177.37	0.00	-18259.91	-0.00	-0.00	-0.00	300.00	200.00	0.00	-0.00
361	95.21	-20.60	227.66	1048.17	171.85	0.00	-17977.47	-0.00	-0.00	-0.00	300.00	200.00	0.00	-0.00
362	114.29	-16.94	241.85	1043.82	168.71	0.00	-16549.33	-0.00	-0.00	-0.00	300.00	200.00	0.00	-0.00
363	113.83	-16.94	255.74	1040.47	164.68	0.00	-15493.95	-0.00	-0.00	-0.00	300.00	200.00	0.00	-0.00
364	94.91	-20.22	269.78	1035.01	160.18	0.00	-15186.41	-0.00	-0.00	-0.00	300.00	200.00	0.00	-0.00
365	77.82	-16.25	303.34	1023.12	151.41	0.00	-14532.29	-0.00	-0.00	-0.00	300.00	200.00	0.00	-0.00
366	84.61	5.80	327.15	1005.57	139.18	0.00	-13545.63	-0.00	-0.00	-0.00	300.00	200.00	0.00	-0.00
367	106.43	12.66	353.24	999.29	136.07	0.00	-12578.35	-0.00	-0.00	-0.00	300.00	200.00	0.00	-0.00
368	110.47	20.29	381.32	992.68	131.73	0.00	-10849.37	-0.00	-0.00	-0.00	300.00	200.00	0.00	-0.00
369	103.76	19.84	400.70	986.05	127.42	0.00	-8858.14	-0.00	-0.00	-0.00	300.00	200.00	0.00	-0.00
370	92.93	14.95	404.97	983.48	125.55	0.00	-5581.59	-0.00	-0.00	-0.00	300.00	200.00	0.00	-0.00
371	88.04	13.12	408.02	980.97	123.93	0.00	-2913.77	-0.00	-0.00	-0.00	300.00	200.00	0.00	-0.00
372	85.91	20.29	416.11	976.27	120.65	0.00	-1300.23	-0.00	-0.00	-0.00	300.00	200.00	0.00	-0.00
373	80.87	25.18	427.86	971.90	117.12	0.00	1038.21	-0.00	-0.00	-0.00	300.00	200.00	0.00	-0.00
374	83.85	30.06	446.01	968.99	115.63	0.00	1059.03	-0.00	-0.00	-0.00	300.00	200.00	0.00	-0.00
375	85.68	31.05	463.41	968.39	115.18	0.00	818.74	-0.00	-0.00	-0.00	300.00	200.00	0.00	-0.00
376	87.20	31.81	483.25	967.98	114.81	0.00	505.74	-0.00	-0.00	-0.00	300.00	200.00	0.00	-0.00
377	89.11	32.35	504.91	967.37	114.42	0.00	247.51	-0.00	-0.00	-0.00	300.00	200.00	0.00	-0.00
378	91.86	31.43	527.19	966.99	114.56	0.00	-18.09	-0.00	-0.00	-0.00	300.00	200.00	0.00	-0.00
379	94.38	31.28	549.16	966.35	114.03	0.00	-275.93	-0.00	-0.00	-0.00	300.00	200.00	0.00	-0.00
380	96.05	30.52	571.90	965.91	114.14	0.00	-531.16	-0.00	-0.00	-0.00	300.00	200.00	0.00	-0.00
381	96.44	29.60	590.52	965.64	114.21	0.00	-651.46	-0.00	-0.00	-0.00	300.00	200.00	0.00	-0.00
382	96.89	29.75	606.23	965.30	114.12	0.00	-973.70	-0.00	-0.00	-0.00	300.00	200.00	0.00	-0.00
383	96.59	31.66	617.68	964.66	113.74	0.00	-1174.94	-0.00	-0.00	-0.00	300.00	200.00	0.00	-0.00
384	95.83	33.65	624.39	964.07	113.10	0.00	-1158.14	-0.00	-0.00	-0.00	300.00	200.00	0.00	-0.00
385	94.60	36.47	627.75	963.16	112.49	0.00	-1111.16	-0.00	-0.00	-0.00	300.00	200.00	0.00	-0.00
386	91.93	38.60	628.97	962.61	111.89	0.00	-971.74	-0.00	-0.00	-0.00	300.00	200.00	0.00	-0.00
387	88.96	39.14	630.49	962.03	111.67	0.00	-898.70	-0.00	-0.00	-0.00	300.00	200.00	0.00	-0.00
388	85.68	38.15	631.10	962.04	111.70	0.00	-799.54	-0.00	-0.00	-0.00	300.00	200.00	0.00	-0.00
389	82.47	36.16	630.34	961.75	111.79	0.00	-862.44	-0.00	-0.00	-0.00	300.00	200.00	0.00	-0.00
390	79.57	33.04	628.97	961.88	111.84	0.00	-858.06	-0.00	-0.00	-0.00	300.00	200.00	0.00	-0.00
391	76.83	30.21	626.22	961.33	112.09	0.00	-1009.34	-0.00	-0.00	-0.00	300.00	200.00	0.00	-0.00
392	74.01	27.39	621.95	960.92	112.22	0.00	-1147.73	-0.00	-0.00	-0.00	300.00	200.00	0.00	-0.00
393	71.33	25.71	616.30	960.56	112.16	0.00	-1337.64	-0.00	-0.00	-0.00	300.00	200.00	0.00	-0.00
394	68.82	24.26	610.05	960.25	112.01	0.00	-1493.62	-0.00	-0.00	-0.00	300.00	200.00	0.00	-0.00
395	65.77	23.42	603.64	960.03	112.08	0.00	-1761.77	-0.00	-0.00	-0.00	300.00	200.00	0.00	-0.00
396	63.02	22.66	598.91	959.41	112.15	0.00	-1893.22	-0.00	-0.00	-0.00	300.00	200.00	0.00	-0.00
397	60.20	21.90	593.41	959.24	112.16	0.00	-2124.28	-0.00	-0.00	-0.00	300.00	200.00	0.00	-0.00
398	57.68	21.36	588.07	958.66	112.09	0.00	-2345.49	-0.00	-0.00	-0.00	300.00	200.00	0.00	-0.00
399	55.24	20.75	585.17	958.70	112.18	0.00	-2573.65	-0.00	-0.00	-0.00	300.00	200.00	0.00	-0.00
400	52.95	20.14	584.26	958.24	112.25	0.00	-2737.57	-0.00	-0.00	-0.00	300.00	200.00	0.00	-0.00
401	50.96	19.99	583.50	957.92	112.19	0.00	-2895.18	-0.00	-0.00	-0.00	300.00	200.00	0.00	-0.00
402	49.51	19.84	585.63	957.40	112.35	0.00	-3107.42	-0.00	-0.00	-0.00	300.00	200.00	0.00	-0.00
403	48.37	20.14	589.45	957.13	112.35	0.00	-3361.62	-0.00	-0.00	-0.00	300.00	200.00	0.00	-0.00
404	46.77	20.52	593.41	956.61	112.21	0.00	-3489.28	-0.00	-0.00	-0.00	300.00	200.00	0.00	-0.00
405	45.24	20.75	597.38	956.18	112.18	0.00	-3657.53	-0.00	-0.00	-0.00	300.00	200.00	0.00	-0.00
406	43.72	21.06	603.18	955.67	112.27	0.00	-3845.70	-0.00	-0.00	-0.00	300.00	200.00	0.00	-0.00
407	41.96	21.36	608.83	955.26	112.33	0.00	-3948.18	-0.00	-0.00	-0.00	300.00	200.00	0.00	-0.00
408	39.98	21.82	613.25	954.88	112.17	0.00	-4185.61	-0.00	-0.00	-0.00	300.00	200.00	0.00	-0.00
409	37.38	22.20	617.68	954.36	112.06	0.00	-4267.75	-0.00	-0.00	-0.00	300.00	200.00	0.00	-0.00
410	34.64	22.58	621.19	953.70	111.96	0.00	-4446.12	-0.00	-0.00	-0.00	300.00	200.00	0.00	-0.00
411	31.74	23.12	623.63	953.21	111.82	0.00	-4554.50	-0.00	-0.00	-0.00	300.00	200.00	0.00	-0.00
412	29.14	23.35	625.92	952.22	111.70	0.00	-4660.89	-0.00	-0.00	-0.00	300.00	200.00	0.00	-0.00
413	26.70	23.50	627.59	951.29	111.50	0.00	-4710.92	-0.00	-0.00	-0.00	300.00	200.00	0.00	-0.00
414	24.11	23.65	629.43	950.64	111.47	0.00	-4840.38	-0.00	-0.00	-0.00	300.00	200.00	0.00	-0.00
415	21.36	23.35	630.80	949.37	111.22	0.00	-4878.77	-0.00	-0.00	-0.00	300.00	200.00	0.00	-0.00
416	18.54	23.50	631.56	948.08	110.85	0.00	-4909.49	-0.00	-0.00	-0.00	300.00	200.00	0.00	-0.00
417	16.25	23.27	632.32	946.80	110.76	0.00	-5032.81	-0.00	-0.00	-0.00	300.00	200.00	0.00	-0.00
418	14.34	23.12	633.85	945.32	110.45	0.00	-5078.05	-0.00	-0.00	-0.00	300.00	200.00	0.00	-0.00
419	12.66	22.96	635.53	943.70	110.20	0.00	-5161.72	-0.00	-0.00	-0.00	300.00	200.00	0.00	-0.00
420	12.21	22.89	636.75	942.32	109.80	0.00	-5411.46	-0.00	-0.00	-0.00	300.00	200.00	0.00	-0.00
421	11.37	22.96	639.04	940.61	109.55	0.00	-5485.29	-0.00	-0.00	-0.00	300.00	200.00	0.00	-0.00
422	9.77	23.04	640.41	939.38	109.36	0.00	-5408.41	-0.00	-0.00	-0.00	300.00	200.00	0.00	-0.00
423	9.16	23.27	641.48	937.97	109.04	0.00	-5468.76	-0.00	-0.00	-0.00	300.00	200.00	0.00	-0.00
424	8.09	23.73	641.63	936.60	108.82	0.00	-5585.88	-0.00	-0.00	-0.00	300.00	200.00	0.00	-0.00
425	6.56	24.11	641.17	935.13	108.61	0.00	-5562.70	-0.00	-0.00	-0.00	300.00	200.00	0.00	-0.00
426	5.49	24.49	640.26	933.89	108.25	0.00	-5609.20	-0.00	-0.00	-0.00	300.00	200.00	0.00	-0.00
427	4.12	24.72	638.89	932.45	108.00	0.00	-5638.82	-0.00	-0.00	-0.00	300.00	200.00	0.00	-0.00
428	2.90	24.72	637.66	931.28	107.97	0.00	-5635.17	-0.00	-0.00	-0.00	300.00	200.00	0.00	-0.00
429	1.45	24.72	634.92	929.96	107.71	0.00	-5698.39	-0.00	-0.00	-0.00	300.00	200.00	0.00	-0.00
430	-0.15	24.57	630.95	928.76	107.28	0.00	-5722.65	-0.00	-0.00	-0.00	300.00	200.00	0.00	-0.00
431	-1.75	24.57	627.29	927.59	107.32	0.00	-5751.59	-0.00	-0.00	-0.00	300.00	200.00	0.00	-0.00
432	-3.59	24.57	622.25	926.25	107.01	0.00	-5730.82	-0.00	-0.00	-0.00	300.00	200.00	0.00	-0.00
433	-5.42	24.26	617.68	925.23	106.92	0.00	-5825.90	-0.00	-0.00	-0.00	300.00	200.00	0.00	-0.00
434	-7.63	23.96	613.25	924.12	106.54	0.00	-5835.54	-0.00	-0.00	-0.00	300.00	200.00	0.00	-0.00
435	-9.84	23.88	609.89	923.19	106.63	0.00	-5903.23	0.00	0.00	0.00	300.00	200.00	0.00	0.00
436	-12.36	23.73	607.60	922.21	106.48	0.00	-5845.98	-0.00	-0.00	-0.00	300.00	200.00	0.00	-0.00
437	-14.50	23.88	605.32	920.85	106.33	0.00	-5866.12	-0.00	-0.00	-0.00	300.00	200.00	0.00	-0.00
438	-16.10	24.26	603.33	919.46	106.12	0.00	-5914.85	-0.00	-0.00	-0.00	300.00	200.00	0.00	-0.00
439	-17.78	24.19	601.04	918.16	105.71	0.00	-5991.78	-0.00	-0.00	-0.00	300.00	200.00	0.00	-0.00
440	-19.91	24.41	600.28	916.57	105.39	0.00	-6000.53	-0.00	-0.00	-0.00	300.00	200.00	0.00	-0.00
441	-21.51	24.80	599.98	914.37	104.93	0.00	-5995.64	-0.00	-0.00	-0.00	300.00	200.00	0.00	-0.00
442	-23.12	25.56	599.52	912.47	104.61	0.00	-5910.31	-0.00	-0.00	-0.00	300.00	200.00	0.00	-0.00
443	-24.64	26.09	600.13	910.09	104.25	0.00	-5813.41	0.00	0.00	0.00	300.00	200.00	0.00	0.00
444	-26.09	27.01	601.20	907.87	103.81	0.00	-5792.78	-0.00	-0.00	-0.00	300.00	200.00	0.00	-0.00
445	-27.39	27.62	601.35	905.28	103.27	0.00	-5676.41	-0.00	-0.00	-0.00	300.00	200.00	0.00	-0.00
446	-28.84	28.31	602.57	902.77	102.86	0.00	-5615.01	-0.00	-0.00	-0.00	300.00	200.00	0.00	-0.00
447	-30.14	28.92	603.64	900.04	102.28	0.00	-5460.95	-0.00	-0.00	-0.00	300.00	200.00	0.00	-0.00
448	-31.13	29.53	605.77	896.80	101.66	0.00	-5316.18	-0.00	-0.00	-0.00	300.00	200.00	0.00	-0.00
449	-31.97	30.44	608.67	893.45	101.18	0.00	-5133.27	-0.00	-0.00	-0.00	300.00	200.00	0.00	-0.00
450	-33.04	31.13	610.50	890.25	100.57	0.00	-4924.64	-0.00	-0.00	-0.00	300.00	200.00	0.00	-0.00
451	-34.18	31.89	613.71	886.89	100.00	0.00	-4697.07	-0.00	-0.00	-0.00	300.00	200.00	0.00	-0.00
452	-35.71	32.96	617.07	883.56	99.36	0.00	-4371.85	-0.00	-0.00	-0.00	300.00	200.00	0.00	-0.00
453	-36.32	33.57	619.81	880.70	98.82	0.00	-4297.15	0.00	0.00	0.00	300.00	200.00	0.00	0.00
454	-38.07	34.18	623.02	877.28	98.26	0.00	-4082.59	-0.00	-0.00	-0.00	300.00	200.00	0.00	-0.00
455	-39.67	34.56	625.31	874.67	97.71	0.00	-3957.62	-0.00	-0.00	-0.00	300.00	200.00	0.00	-0.00
456	-41.96	35.32	628.97	872.21	97.28	0.00	-3757.60	-0.00	-0.00	-0.00	300.00	200.00	0.00	-0.00
457	-44.40	35.86	632.02	869.90	96.91	0.00	-3596.84	-0.00	-0.00	-0.00	300.00	200.00	0.00	-0.00
458	-47.38	36.62	633.85	867.68	96.44	0.00	-3504.65	-0.00	-0.00	-0.00	300.00	200.00	0.00	-0.00
459	-50.51	37.77	635.99	866.08	96.16	0.00	-3294.47	-0.00	-0.00	-0.00	300.00	200.00	0.00	-0.00
460	-53.94	38.68	637.05	864.41	95.90	0.00	-3237.97	-0.00	-0.00	-0.00	300.00	200.00	0.00	-0.00
461	-57.91	39.06	638.43	863.28	95.70	0.00	-3211.72	-0.00	-0.00	-0.00	300.00	200.00	0.00	-0.00
462	-61.57	39.60	639.34	862.40	95.51	0.00	-3197.44	-0.00	-0.00	-0.00	300.00	200.00	0.00	-0.00
463	-65.84	40.36	638.73	861.15	95.37	0.00	-3163.13	-0.00	-0.00	-0.00	300.00	200.00	0.00	-0.00
464	-69.66	40.74	637.66	860.21	95.24	0.00	-3090.29	-0.00	-0.00	-0.00	300.00	200.00	0.00	-0.00
465	-73.47	41.28	635.53	859.49	95.22	0.00	-3048.89	0.31	1.14	13.43	432.95	243.18	0.00	-1.65
466	-78.05	41.81	630.95	858.82	95.19	0.00	-2949.83	0.15	2.67	142.36	433.44	252.95	0.00	-325.36
467	-81.25	42.95	625.31	857.61	95.31	0.00	-2865.36	-7.86	-4.73	205.99	455.56	264.89	0.00	775.21
468	-83.62	42.57	613.40	856.28	95.02	0.00	-2622.95	19.45	13.05	199.13	432.41	253.18	0.00	39.53
469	-85.75	39.83	598.60	855.74	95.64	0.00	-2695.54	39.60	9.61	231.32	436.74	256.60	0.00	262.76
470	-86.14	38.30	581.82	854.38	95.83	0.00	-2623.24	57.45	7.17	260.31	434.35	257.33	0.00	407.29
471	-86.52	36.54	562.90	852.74	95.74	0.00	-2601.66	51.65	9.08	276.64	430.23	256.26	0.00	144.30
472	-86.06	33.26	540.62	851.77	96.42	0.00	-2839.76	37.54	6.48	290.22	430.44	258.15	0.00	283.96
473	-84.53	30.52	515.90	850.29	96.60	0.00	-2925.78	38.15	3.20	298.16	428.35	258.85	0.00	162.97
474	-81.48	28.31	490.57	848.79	96.80	0.00	-3056.70	48.22	0.38	292.66	426.23	259.75	0.00	200.71
475	-78.35	25.41	461.73	846.89	97.36	0.00	-3189.01	53.71	-3.43	289.92	423.32	261.05	0.00	132.01
476	-74.31	22.74	430.76	845.19	97.56	0.00	-3203.71	56.61	-10.76	303.34	418.16	263.08	0.00	81.23
477	-69.58	20.60	401.15	843.21	97.60	0.00	-3247.83	61.87	-17.78	320.13	413.68	264.25	0.00	114.10
478	-64.16	18.08	370.18	841.54	97.94	0.00	-3303.59	67.14	-21.21	328.06	409.95	265.49	0.00	91.31
479	-57.91	15.56	336.91	839.68	98.10	0.00	-3413.39	68.89	-24.26	333.25	406.87	266.39	0.00	-226.14
480	-51.80	13.20	305.33	837.63	98.05	0.00	-3446.05	68.74	-27.31	339.20	404.72	267.21	0.00	-553.59
481	-44.94	10.45	271.45	835.38	98.26	0.00	-3578.90	69.58	-28.99	344.39	402.88	267.61	0.00	-873.08
482	-37.77	8.01	235.60	832.47	97.28	0.00	-3589.46	70.80	-29.68	352.94	400.65	268.14	0.00	-1092.30
483	-31.05	6.03	202.48	829.98	96.46	0.00	-3714.73	71.49	-29.30	368.50	399.38	268.32	0.00	-1268.00
484	-23.27	4.65	168.30	825.76	95.56	0.00	-3687.53	71.79	-27.39	388.95	398.74	268.18	0.00	-1372.52
485	-14.11	3.97	134.58	820.01	92.97	0.00	-3744.80	72.56	-24.80	416.26	397.43	268.33	0.00	-1484.19
486	-5.34	4.12	106.51	811.45	90.83	0.00	-3754.78	73.62	-21.90	444.03	396.39	268.04	0.00	-1600.32
487	3.43	4.58	81.02	799.61	85.50	0.00	-3787.93	74.62	-19.68	469.97	395.94	267.99	0.00	-1621.69
488	10.60	5.65	62.26	786.09	78.92	0.00	-3874.09	75.61	-18.23	498.66	395.10	267.81	0.00	-1699.17
489	14.65	5.72	50.35	773.91	74.55	0.00	-3937.18	76.60	-18.23	524.44	394.62	268.20	0.00	-1656.70
490	17.09	5.19	39.98	762.16	64.89	0.00	-4141.89	77.82	-19.61	546.88	393.58	268.47	0.00	-1740.18
491	17.78	4.43	30.82	747.06	52.48	0.00	-4267.02	78.51	-22.13	568.85	392.86	268.88	0.00	-1830.10
492	18.31	4.27	23.65	728.81	40.00	0.00	-4542.94	79.19	-25.56	587.31	392.05	269.11	0.00	-1833.21
493	19.15	4.96	16.63	691.07	3.67	0.00	-5066.20	79.27	-28.53	603.18	391.53	269.52	0.00	-1994.44
494	-0.00	-0.00	-0.00	903.00	200.00	0.00	-0.00	78.89	-32.12	618.74	391.00	269.74	0.00	-2081.09
495	-0.00	-0.00	-0.00	903.00	200.00	0.00	-0.00	78.20	-34.94	631.26	390.43	269.91	0.00	-2268.27
496	-0.00	-0.00	-0.00	903.00	200.00	0.00	-0.00	77.29	-37.00	640.56	390.33	269.99	0.00	-2280.81
497	-0.00	-0.00	-0.00	903.00	200.00	0.00	-0.00	75.45	-38.07	649.41	390.16	270.11	0.00	-2401.05
498	-0.00	-0.00	-0.00	903.00	200.00	0.00	-0.00	73.17	-38.15	655.06	389.80	270.11	0.00	-2430.87
499	17.47	3.13	-6.41	1124.43	380.95	0.00	88.46	70.88	-37.46	659.18	389.72	270.19	0.00	-2421.90
500	-0.00	-0.00	-0.00	903.00	200.00	0.00	-0.00	67.75	-35.48	660.71	389.79	270.16	0.00	-2337.88
501	17.17	3.05	-5.65	1170.57	394.59	0.00	120.63	64.77	-33.04	661.16	389.66	270.02	0.00	-2207.13
502	17.24	2.82	-5.65	1162.46	400.00	0.00	381.47	62.03	-31.05	659.33	389.70	270.03	0.00	-1957.48
503	17.24	3.05	-5.95	1141.46	389.74	0.00	163.54	58.75	-28.84	655.52	389.46	269.97	0.00	-1892.65
504	17.24	3.05	-5.80	1147.74	394.74	0.00	230.49	55.85	-26.86	649.41	389.24	269.97	0.00	-1729.48
505	-0.00	-0.00	-0.00	903.00	200.00	0.00	-0.00	52.87	-25.33	642.85	389.01	269.97	0.00	-1530.20
506	-0.00	-0.00	-0.00	903.00	200.00	0.00	-0.00	50.28	-24.57	634.00	388.66	270.08	0.00	-1347.70
507	17.24	2.90	-5.80	1155.63	400.00	0.00	335.69	48.07	-24.41	625.76	387.86	270.32	0.00	-1272.70
508	-0.00	-0.00	-0.00	903.00	200.00	0.00	-0.00	45.85	-24.57	618.59	387.47	270.65	0.00	-1089.21
509	-0.00	-0.00	-0.00	903.00	200.00	0.00	-0.00	43.79	-25.10	612.34	386.79	270.97	0.00	-939.08
510	-0.00	-0.00	-0.00	903.00	200.00	0.00	-0.00	41.89	-25.56	606.54	385.74	271.35	0.00	-771.30
511	17.24	2.98	-5.80	1155.63	389.47	0.00	134.92	40.28	-26.17	602.42	384.73	271.68	0.00	-708.83
512	17.09	2.90	-5.95	1149.15	384.62	0.00	61.04	38.83	-26.32	598.75	383.94	272.27	0.00	-545.65
513	17.24	2.98	-5.80	1155.63	400.00	0.00	316.42	37.92	-26.47	597.84	382.70	272.59	0.00	-414.16
514	17.17	2.98	-5.80	1163.53	400.00	0.00	254.78	37.00	-26.47	597.53	381.21	272.78	0.00	-375.69
515	17.09	3.05	-5.65	1154.35	394.59	0.00	178.16	36.39	-26.02	597.99	379.92	273.34	0.00	-218.74
516	17.17	2.98	-5.95	1156.85	389.74	0.00	98.60	35.48	-25.79	601.35	378.48	273.53	0.00	-219.67
517	17.09	2.98	-5.95	1149.15	389.74	0.00	61.23	34.56	-25.56	604.40	377.33	273.72	0.00	-30.53
518	17.09	2.98	-5.80	1155.63	400.00	0.00	263.01	33.19	-25.41	607.76	376.22	273.96	0.00	42.50
519	17.01	2.90	-5.49	1169.67	400.00	0.00	226.34	31.20	-25.10	612.64	375.17	274.07	0.00	55.38
520	-0.00	-0.00	-0.00	903.00	200.00	0.00	-0.00	29.45	-24.95	617.22	374.61	274.31	0.00	158.91
521	17.09	2.98	-5.80	1155.63	400.00	0.00	285.90	26.86	-24.72	623.17	373.82	274.44	0.00	276.26
522	17.01	2.90	-5.95	1141.46	389.74	0.00	133.61	24.41	-24.80	628.05	373.18	274.54	0.00	407.03
523	17.09	2.90	-5.80	1155.63	394.74	0.00	192.34	22.05	-24.57	632.32	372.76	274.81	0.00	507.09
524	-0.00	-0.00	-0.00	903.00	200.00	0.00	-0.00	19.68	-24.87	637.36	371.61	274.84	0.00	576.17
525	17.17	2.82	-5.95	1156.85	389.74	0.00	137.33	17.55	-24.87	640.72	371.23	275.11	0.00	732.22
526	17.01	2.82	-5.95	1156.85	400.00	0.00	282.87	15.72	-25.02	643.77	370.47	275.28	0.00	863.69
527	17.09	2.98	-5.95	1156.85	389.74	0.00	84.12	13.81	-25.10	646.51	369.67	275.34	0.00	958.09
528	16.86	2.98	-6.26	1129.83	385.37	0.00	47.27	12.13	-25.02	648.04	369.08	275.54	0.00	997.14
529	16.94	2.90	-5.80	1147.74	389.47	0.00	96.37	10.30	-25.02	649.11	368.41	275.69	0.00	1163.93
530	16.86	2.98	-5.95	1149.15	384.62	0.00	-0.00	8.62	-25.10	648.35	367.92	275.59	0.00	1235.08
531	17.01	2.67	-6.26	1137.15	380.49	0.00	-3.54	6.87	-25.10	647.28	367.26	275.62	0.00	1383.47
532	16.86	2.90	-5.80	1147.74	394.74	0.00	193.55	5.04	-25.10	646.51	366.91	275.57	0.00	1510.72
533	16.94	2.90	-5.95	1149.15	389.74	0.00	96.83	3.28	-25.10	645.45	366.52	275.56	0.00	1643.03
534	17.01	2.98	-6.41	1138.71	380.95	0.00	-25.98	1.83	-24.95	644.53	366.12	275.57	0.00	1833.77
535	17.09	2.90	-5.95	1149.15	389.74	0.00	34.23	0.38	-24.57	643.31	365.82	275.47	0.00	1966.22
536	16.94	2.75	-5.65	1146.24	394.59	0.00	224.55	-1.45	-24.41	642.09	365.23	275.52	0.00	2032.44
537	-0.00	-0.00	-0.00	903.00	200.00	0.00	-0.00	-3.20	-24.03	641.17	364.83	275.44	0.00	2208.85
538	-0.00	-0.00	-0.00	903.00	200.00	0.00	-0.00	-5.11	-24.11	639.65	364.27	275.43	0.00	2353.98
539	16.94	2.75	-5.80	1139.84	394.74	0.00	267.43	-7.32	-24.03	637.66	363.68	275.38	0.00	2420.17
540	-0.00	-0.00	-0.00	903.00	200.00	0.00	-0.00	-8.77	-24.19	636.14	363.25	275.17	0.00	2495.27
541	17.17	2.75	-5.65	1170.57	394.59	0.00	133.62	-10.45	-24.03	633.70	362.56	275.32	0.00	2547.21
542	-0.00	-0.00	-0.00	903.00	200.00	0.00	-0.00	-12.13	-23.96	632.02	362.29	275.13	0.00	2663.62
543	16.94	2.82	-6.26	1137.15	380.49	0.00	-7.26	-14.57	-23.50	629.88	361.70	275.05	0.00	2736.63
544	-0.00	-0.00	-0.00	903.00	200.00	0.00	-0.00	-16.48	-23.88	627.90	361.60	274.95	0.00	2845.29
545	17.01	2.90	-5.80	1139.84	389.47	0.00	133.72	-18.84	-23.65	625.46	360.89	274.85	0.00	2867.85
546	17.09	2.98	-5.65	1170.57	400.00	0.00	241.46	-21.13	-23.80	622.71	360.65	274.44	0.00	2937.41
547	-0.00	-0.00	-0.00	903.00	200.00	0.00	-0.00	-23.19	-24.11	619.81	360.04	274.25	0.00	2952.75
548	17.09	2.82	-5.95	1149.15	394.87	0.00	163.54	-24.80	-23.96	618.59	359.35	273.85	0.00	3046.67
549	17.09	2.75	-5.95	1141.46	394.87	0.00	180.56	-25.86	-23.27	617.37	358.95	273.55	0.00	3154.30
550	17.09	2.90	-5.80	1163.53	400.00	0.00	190.73	-27.47	-22.89	616.91	358.10	273.16	0.00	3234.20
551	-0.00	-0.00	-0.00	903.00	200.00	0.00	-0.00	-29.45	-22.20	617.22	357.11	272.83	0.00	3265.81
552	17.01	2.82	-5.80	1155.63	394.74	0.00	128.09	-30.90	-21.29	617.07	356.01	272.45	0.00	3233.57
553	17.01	2.75	-5.95	1141.46	384.62	0.00	14.09	-32.20	-21.13	616.91	354.98	272.27	0.00	3366.95
554	17.01	2.67	-5.95	1149.15	389.74	0.00	98.99	-33.95	-20.98	616.76	353.81	271.85	0.00	3427.62
555	-0.00	-0.00	-0.00	903.00	200.00	0.00	-0.00	-35.48	-21.13	615.39	352.29	271.71	0.00	3482.13
556	17.17	2.75	-5.80	1155.63	400.00	0.00	290.32	-37.00	-21.74	613.71	351.09	271.61	0.00	3542.54
557	17.09	2.67	-6.26	1137.15	375.61	0.00	-96.02	-38.15	-22.05	612.34	348.89	271.47	0.00	3616.00
558	-0.00	-0.00	-0.00	903.00	200.00	0.00	-0.00	-39.52	-22.35	610.50	347.09	271.28	0.00	3614.25
559	17.24	2.90	-5.95	1149.15	389.74	0.00	63.19	-40.21	-22.89	608.22	344.48	271.25	0.00	3646.53
560	17.24	2.90	-5.65	1162.46	400.00	0.00	247.23	-40.51	-23.73	606.23	341.68	270.93	0.00	3768.90
561	-0.00	-0.00	-0.00	903.00	200.00	0.00	-0.00	-40.44	-24.03	605.77	338.54	270.78	0.00	3854.82
562	17.24	2.82	-5.95	1141.46	389.74	0.00	149.46	-40.36	-24.57	606.08	335.42	270.39	0.00	3934.36
563	17.17	2.67	-5.65	1162.46	400.00	0.00	268.47	-39.98	-24.57	606.84	331.46	270.25	0.00	3983.74
564	17.24	2.67	-5.65	1154.35	400.00	0.00	374.05	-39.98	-24.72	608.37	327.54	270.13	0.00	3896.77
565	17.24	2.75	-5.80	1155.63	389.47	0.00	101.19	-39.83	-24.72	611.11	323.45	269.76	0.00	4049.70
566	-0.00	-0.00	-0.00	903.00	200.00	0.00	-0.00	-39.37	-24.80	614.47	318.70	269.88	0.00	4029.84
567	17.17	2.82	-5.80	1147.74	394.74	0.00	111.43	-38.07	-25.48	617.68	313.86	269.71	0.00	4016.25
568	-0.00	-0.00	-0.00	903.00	200.00	0.00	-0.00	-36.93	-25.63	621.49	308.99	269.43	0.00	3960.71
569	-0.00	-0.00	-0.00	903.00	200.00	0.00	-0.00	-36.47	-25.94	626.68	303.73	269.15	0.00	4029.30
570	17.47	2.67	-5.80	1155.63	389.47	0.00	163.83	-36.09	-26.09	631.71	299.28	268.99	0.00	3946.08
571	-0.00	-0.00	-0.00	903.00	200.00	0.00	-0.00	-36.47	-26.32	638.12	294.91	268.82	0.00	3993.79
572	-0.00	-0.00	-0.00	903.00	200.00	0.00	-0.00	-37.54	-26.32	645.90	290.64	268.41	0.00	4006.38
573	17.70	2.75	-5.49	1169.67	400.00	0.00	267.03	-39.06	-26.40	653.23	287.04	267.83	0.00	4011.77
574	17.47	2.59	-5.95	1156.85	400.00	0.00	295.20	-40.44	-26.70	659.94	283.63	267.56	0.00	3995.01
575	17.55	2.67	-6.26	1129.83	380.49	0.00	20.84	-43.26	-26.93	667.27	280.59	267.00	0.00	3971.59
576	17.32	2.75	-5.95	1149.15	389.74	0.00	23.67	-46.01	-27.31	673.07	278.03	266.56	0.00	3936.72
577	-0.00	-0.00	-0.00	903.00	200.00	0.00	-0.00	-49.51	-27.69	679.32	276.15	266.22	0.00	3934.15
578	17.62	2.67	-5.80	1155.63	394.74	0.00	193.95	-53.86	-28.38	684.97	274.20	265.89	0.00	3935.42
579	17.62	2.67	-5.80	1155.63	394.74	0.00	193.95	-58.14	-28.84	690.00	272.87	265.37	0.00	3885.80
580	17.62	2.67	-6.26	1122.51	385.37	0.00	140.12	-62.03	-29.45	692.60	271.45	265.17	0.00	3860.22
581	17.78	2.67	-5.80	1155.63	400.00	0.00	340.11	-66.22	-30.06	693.36	270.22	264.88	0.00	3803.67
582	17.78	2.59	-5.65	1154.35	400.00	0.00	339.82	-70.72	-30.36	692.29	269.45	264.49	0.00	3826.72
583	17.85	2.59	-5.65	1162.46	400.00	0.00	311.16	-74.39	-30.82	689.24	268.52	264.11	0.00	3759.09
584	17.62	2.67	-6.41	1131.57	376.19	0.00	-160.22	-78.13	-31.43	682.68	267.34	263.97	0.00	3726.28
585	17.78	2.44	-5.95	1149.15	394.87	0.00	231.03	-81.33	-30.67	675.51	266.46	263.65	0.00	3475.89
586	17.17	2.98	-5.80	1155.63	394.74	0.00	256.59	-83.62	-33.42	665.89	265.42	263.11	0.00	3409.51
587	17.85	2.14	-6.41	1117.29	380.95	0.00	186.38	-86.75	-32.27	648.35	264.42	262.98	0.00	3161.61
588	17.32	2.67	-5.95	1141.46	389.74	0.00	154.54	-88.04	-29.14	628.05	263.12	262.49	0.00	3128.10
589	18.69	2.82	-5.95	1133.77	384.62	0.00	327.48	-87.43	-30.36	608.98	262.11	262.09	0.00	3217.08
590	18.84	1.98	-5.49	1136.33	394.44	0.00	569.24	-88.42	-26.70	585.33	260.90	261.52	0.00	2877.00
591	-0.00	-0.00	-0.00	903.00	200.00	0.00	-0.00	-87.97	-26.17	560.46	260.06	260.99	0.00	2791.15
592	-0.00	-0.00	-0.00	903.00	200.00	0.00	-0.00	-86.06	-23.96	533.60	258.91	260.62	0.00	2747.64
593	18.16	2.21	-5.65	1146.24	400.00	0.00	186.61	-84.15	-22.35	503.08	258.05	260.18	0.00	2444.11
594	-0.00	-0.00	-0.00	903.00	200.00	0.00	-0.00	-82.47	-21.29	473.94	256.92	259.43	0.00	2329.54
595	-0.00	-0.00	-0.00	903.00	200.00	0.00	-0.00	-80.34	-19.23	443.88	255.86	259.13	0.00	2183.26
596	18.62	1.98	-5.80	1155.63	394.74	0.00	148.57	-77.74	-17.70	411.07	255.23	258.65	0.00	1926.50
597	18.23	2.14	-5.95	1141.46	394.87	0.00	182.91	-75.00	-15.18	379.33	254.51	258.41	0.00	1749.60
598	18.31	2.06	-5.80	1139.84	400.00	0.00	244.54	-71.18	-13.12	348.51	254.16	257.79	0.00	1624.62
599	18.54	2.14	-5.80	1155.63	394.74	0.00	140.94	-67.14	-10.38	312.96	253.63	257.83	0.00	1473.05
600	18.77	2.21	-5.80	1147.74	400.00	0.00	282.49	-63.48	-7.93	278.47	253.15	257.21	0.00	1330.01
601	18.69	2.44	-5.95	1118.38	384.62	0.00	18.19	-58.44	-5.80	243.07	252.35	257.25	0.00	1230.24
602	19.07	2.14	-5.80	1124.05	400.00	0.00	367.01	-52.11	-3.66	203.55	252.10	256.97	0.00	1113.07
603	-0.00	-0.00	-0.00	903.00	200.00	0.00	-0.00	-43.64	-2.14	166.02	250.92	257.35	0.00	962.82
604	18.84	2.29	-5.49	1136.33	400.00	0.00	305.18	-33.19	-1.83	130.46	247.72	257.54	0.00	924.20
605	-0.00	-0.00	-0.00	903.00	200.00	0.00	-0.00	-20.37	-1.98	96.13	241.43	256.51	0.00	746.88
606	19.00	2.21	-5.95	1118.38	394.87	0.00	272.90	-9.77	-2.90	72.48	234.95	255.58	0.00	573.26
607	-0.00	-0.00	-0.00	903.00	200.00	0.00	-0.00	-3.51	-2.75	56.46	231.89	254.59	0.00	445.31
608	19.15	2.29	-5.80	1147.74	394.74	0.00	216.43	0.31	-1.68	44.56	228.08	252.74	0.00	353.15
609	19.07	2.21	-5.65	1162.46	400.00	0.00	242.28	2.06	-1.30	34.79	227.63	250.88	0.00	285.60
610	19.07	2.29	-5.34	1160.14	400.00	0.00	227.79	2.98	-1.60	27.01	232.20	248.59	0.00	196.17
611	19.15	2.52	-5.80	1147.74	394.74	0.00	91.75	3.66	-2.21	19.99	226.72	242.75	0.00	108.85
612	-0.00	-0.00	-0.00	903.00	200.00	0.00	-0.00	3.05	-2.29	14.04	228.26	247.83	0.00	164.86
613	-0.00	-0.00	-0.00	903.00	200.00	0.00	-0.00	2.14	-2.06	9.77	234.38	243.75	0.00	118.49
614	-0.00	-0.00	-0.00	903.00	200.00	0.00	-0.00	1.07	-0.76	5.19	255.88	235.29	0.00	141.37
615	19.38	2.52	-5.49	1153.00	400.00	0.00	293.73	-0.00	-0.00	-0.00	300.00	200.00	0.00	-0.00
616	19.15	2.52	-5.80	1139.84	389.47	0.00	56.62	-0.00	-0.00	-0.00	300.00	200.00	0.00	-0.00
617	-0.00	-0.00	-0.00	903.00	200.00	0.00	-0.00	-0.00	-0.00	-0.00	300.00	200.00	0.00	-0.00
618	19.15	2.52	-5.80	1139.84	384.21	0.00	1.61	-0.00	-0.00	-0.00	300.00	200.00	0.00	-0.00
619	19.07	2.52	-5.65	1146.24	400.00	0.00	318.37	-0.00	-0.00	-0.00	300.00	200.00	0.00	-0.00
620	19.15	2.67	-5.65	1146.24	389.19	0.00	66.60	-0.00	-0.00	-0.00	300.00	200.00	0.00	-0.00
621	19.00	2.44	-5.80	1124.05	384.21	0.00	75.89	-0.00	-0.00	-0.00	300.00	200.00	0.00	-0.00
622	18.92	2.67	-5.65	1146.24	394.59	0.00	194.24	-0.00	-0.00	-0.00	300.00	200.00	0.00	-0.00
623	19.00	2.75	-5.80	1147.74	400.00	0.00	266.23	-0.00	-0.00	-0.00	300.00	200.00	0.00	-0.00
624	19.07	2.82	-5.80	1147.74	384.21	0.00	30.32	-0.00	-0.00	-0.00	300.00	200.00	0.00	-0.00
625	18.84	2.82	-5.80	1155.63	373.68	0.00	-255.38	-0.00	-0.00	-0.00	300.00	200.00	0.00	-0.00
626	18.84	2.75	-5.95	1133.77	394.87	0.00	337.65	-0.00	-0.00	-0.00	300.00	200.00	0.00	-0.00
627	18.84	2.90	-5.49	1153.00	400.00	0.00	320.43	-0.00	-0.00	-0.00	300.00	200.00	0.00	-0.00
628	18.69	2.98	-5.80	1147.74	394.74	0.00	188.12	-0.00	-0.00	-0.00	300.00	200.00	0.00	-0.00
629	18.62	2.90	-5.65	1162.46	389.19	0.00	0.21	-0.00	-0.00	-0.00	300.00	200.00	0.00	-0.00
630	18.69	2.90	-5.80	1147.74	394.74	0.00	252.57	-0.00	-0.00	-0.00	300.00	200.00	0.00	-0.00
631	18.69	2.98	-5.65	1162.46	400.00	0.00	311.36	-0.00	-0.00	-0.00	300.00	200.00	0.00	-0.00
632	-0.00	-0.00	-0.00	903.00	200.00	0.00	-0.00	-0.00	-0.00	-0.00	300.00	200.00	0.00	-0.00
633	-0.00	-0.00	-0.00	903.00	200.00	0.00	-0.00	-0.00	-0.00	-0.00	300.00	200.00	0.00	-0.00
634	18.69	2.90	-5.95	1141.46	389.74	0.00	154.54	-0.00	-0.00	-0.00	300.00	200.00	0.00	-0.00
635	-0.00	-0.00	-0.00	903.00	200.00	0.00	-0.00	-0.00	-0.00	-0.00	300.00	200.00	0.00	-0.00
636	18.69	2.90	-5.80	1155.63	389.47	0.00	131.31	-0.00	-0.00	-0.00	300.00	200.00	0.00	-0.00
637	-0.00	-0.00	-0.00	903.00	200.00	0.00	-0.00	-0.00	-0.00	-0.00	300.00	200.00	0.00	-0.00
638	-0.00	-0.00	-0.00	903.00	200.00	0.00	-0.00	-0.00	-0.00	-0.00	300.00	200.00	0.00	-0.00
639	18.39	2.90	-6.26	1137.15	370.73	0.00	-217.53	-0.00	-0.00	-0.00	300.00	200.00	0.00	-0.00
640	18.69	2.98	-5.80	1155.63	389.47	0.00	112.03	-0.00	-0.00	-0.00	300.00	200.00	0.00	-0.00
641	-0.00	-0.00	-0.00	903.00	200.00	0.00	-0.00	-0.00	-0.00	-0.00	300.00	200.00	0.00	-0.00
642	-0.00	-0.00	-0.00	903.00	200.00	0.00	-0.00	-0.00	-0.00	-0.00	300.00	200.00	0.00	-0.00
643	18.39	2.98	-5.80	1147.74	394.74	0.00	197.36	-0.00	-0.00	-0.00	300.00	200.00	0.00	-0.00
644	-0.00	-0.00	-0.00	903.00	200.00	0.00	-0.00	-0.00	-0.00	-0.00	300.00	200.00	0.00	-0.00
645	18.31	2.90	-5.65	1154.35	400.00	0.00	324.15	-0.00	-0.00	-0.00	300.00	200.00	0.00	-0.00
646	18.39	3.05	-5.49	1169.67	400.00	0.00	277.20	-0.00	-0.00	-0.00	300.00	200.00	0.00	-0.00
647	18.54	2.98	-5.95	1133.77	389.74	0.00	198.95	-0.00	-0.00	-0.00	300.00	200.00	0.00	-0.00
648	18.23	2.98	-5.95	1141.46	389.74	0.00	95.27	-0.00	-0.00	-0.00	300.00	200.00	0.00	-0.00
649	18.23	3.05	-5.95	1133.77	389.74	0.00	146.33	-0.00	-0.00	-0.00	300.00	200.00	0.00	-0.00
650	-0.00	-0.00	-0.00	903.00	200.00	0.00	-0.00	-0.00	-0.00	-0.00	300.00	200.00	0.00	-0.00
651	-0.00	-0.00	-0.00	903.00	200.00	0.00	-0.00	-0.00	-0.00	-0.00	300.00	200.00	0.00	-0.00
652	18.23	2.90	-5.95	1133.77	394.87	0.00	275.05	-0.00	-0.00	-0.00	300.00	200.00	0.00	-0.00
653	18.31	2.98	-5.65	1162.46	400.00	0.00	303.73	-0.00	-0.00	-0.00	300.00	200.00	0.00	-0.00
654	18.31	3.13	-5.80	1155.63	400.00	0.00	285.50	-0.00	-0.00	-0.00	300.00	200.00	0.00	-0.00
655	18.16	2.98	-5.65	1146.24	400.00	0.00	298.58	-0.00	-0.00	-0.00	300.00	200.00	0.00	-0.00
656	18.16	3.05	-5.95	1133.77	389.74	0.00	154.74	-0.00	-0.00	-0.00	300.00	200.00	0.00	-0.00
657	18.08	2.98	-5.80	1155.63	400.00	0.00	301.16	-0.00	-0.00	-0.00	300.00	200.00	0.00	-0.00
658	18.16	3.05	-6.26	1137.15	385.37	0.00	64.94	-0.00	-0.00	-0.00	300.00	200.00	0.00	-0.00
659	18.23	3.05	-5.65	1154.35	400.00	0.00	270.53	-0.00	-0.00	-0.00	300.00	200.00	0.00	-0.00
660	18.16	2.90	-6.26	1144.46	385.37	0.00	148.12	-0.00	-0.00	-0.00	300.00	200.00	0.00	-0.00
661	18.08	3.13	-5.95	1149.15	389.74	0.00	74.53	-0.00	-0.00	-0.00	300.00	200.00	0.00	-0.00
662	18.08	2.90	-5.80	1147.74	394.74	0.00	225.27	-0.00	-0.00	-0.00	300.00	200.00	0.00	-0.00
663	18.08	3.05	-5.95	1141.46	394.87	0.00	255.29	-0.00	-0.00	-0.00	300.00	200.00	0.00	-0.00
664	-0.00	-0.00	-0.00	903.00	200.00	0.00	-0.00	-0.00	-0.00	-0.00	300.00	200.00	0.00	-0.00
665	-0.00	-0.00	-0.00	903.00	200.00	0.00	-0.00	-0.00	-0.00	-0.00	300.00	200.00	0.00	-0.00
666	-0.00	-0.00	-0.00	903.00	200.00	0.00	-0.00	-0.00	-0.00	-0.00	300.00	200.00	0.00	-0.00
667	18.16	2.98	-5.65	1130.03	394.59	0.00	386.01	-0.00	-0.00	-0.00	300.00	200.00	0.00	-0.00
668	18.16	3.13	-5.95	1149.15	389.74	0.00	134.79	-0.00	-0.00	-0.00	300.00	200.00	0.00	-0.00
669	17.93	3.05	-6.26	1129.83	380.49	0.00	-42.61	-0.00	-0.00	-0.00	300.00	200.00	0.00	-0.00
670	18.08	2.90	-5.65	1154.35	400.00	0.00	324.15	-0.00	-0.00	-0.00	300.00	200.00	0.00	-0.00
671	-0.00	-0.00	-0.00	903.00	200.00	0.00	-0.00	-0.00	-0.00	-0.00	300.00	200.00	0.00	-0.00
672	18.08	2.90	-5.80	1155.63	394.74	0.00	248.16	-0.00	-0.00	-0.00	300.00	200.00	0.00	-0.00
673	18.01	2.90	-6.26	1122.51	375.61	0.00	-60.85	-0.00	-0.00	-0.00	300.00	200.00	0.00	-0.00
674	-0.00	-0.00	-0.00	903.00	200.00	0.00	-0.00	-0.00	-0.00	-0.00	300.00	200.00	0.00	-0.00
675	18.16	2.98	-6.56	1133.23	376.74	0.00	-84.99	-0.00	-0.00	-0.00	300.00	200.00	0.00	-0.00
676	18.23	3.13	-6.41	1103.00	371.43	0.00	-108.99	-0.00	-0.00	-0.00	300.00	200.00	0.00	-0.00
677	-0.00	-0.00	-0.00	903.00	200.00	0.00	-0.00	-0.00	-0.00	-0.00	300.00	200.00	0.00	-0.00
678	18.08	2.98	-5.65	1170.57	394.59	0.00	113.20	-0.00	-0.00	-0.00	300.00	200.00	0.00	-0.00
679	18.08	2.82	-5.80	1147.74	394.74	0.00	198.16	-0.00	-0.00	-0.00	300.00	200.00	0.00	-0.00
680	-0.00	-0.00	-0.00	903.00	200.00	0.00	-0.00	-0.00	-0.00	-0.00	300.00	200.00	0.00	-0.00
681	18.08	2.98	-5.95	1141.46	400.00	0.00	320.43	-0.00	-0.00	-0.00	300.00	200.00	0.00	-0.00
682	-0.00	-0.00	-0.00	903.00	200.00	0.00	-0.00	-0.00	-0.00	-0.00	300.00	200.00	0.00	-0.00
683	-0.00	-0.00	-0.00	903.00	200.00	0.00	-0.00	-0.00	-0.00	-0.00	300.00	200.00	0.00	-0.00
684	17.93	2.82	-6.26	1137.15	385.37	0.00	53.22	-0.00	-0.00	-0.00	300.00	200.00	0.00	-0.00
685	18.08	2.90	-6.26	1159.10	380.49	0.00	-65.31	-0.00	-0.00	-0.00	300.00	200.00	0.00	-0.00
686	-0.00	-0.00	-0.00	903.00	200.00	0.00	-0.00	-0.00	-0.00	-0.00	300.00	200.00	0.00	-0.00
687	17.93	2.82	-5.80	1163.53	394.74	0.00	192.54	-0.00	-0.00	-0.00	300.00	200.00	0.00	-0.00
688	17.93	2.67	-5.80	1155.63	400.00	0.00	301.96	-0.00	-0.00	-0.00	300.00	200.00	0.00	-0.00
689	-0.00	-0.00	-0.00	903.00	200.00	0.00	-0.00	-0.00	-0.00	-0.00	300.00	200.00	0.00	-0.00
690	17.93	2.75	-5.80	1155.63	400.00	0.00	282.69	-0.00	-0.00	-0.00	300.00	200.00	0.00	-0.00
691	-0.00	-0.00	-0.00	903.00	200.00	0.00	-0.00	-0.00	-0.00	-0.00	300.00	200.00	0.00	-0.00
692	17.85	2.98	-6.26	1144.46	385.37	0.00	50.24	-0.00	-0.00	-0.00	300.00	200.00	0.00	-0.00
693	17.62	3.05	-5.95	1149.15	384.62	0.00	-61.03	-0.00	-0.00	-0.00	300.00	200.00	0.00	-0.00
694	17.85	2.90	-6.26	1137.15	385.37	0.00	89.88	-0.00	-0.00	-0.00	300.00	200.00	0.00	-0.00
695	17.62	2.90	-5.65	1154.35	400.00	0.00	301.26	-0.00	-0.00	-0.00	300.00	200.00	0.00	-0.00
696	17.47	2.98	-6.26	1137.15	395.12	0.00	171.75	-0.00	-0.00	-0.00	300.00	200.00	0.00	-0.00
697	-0.00	-0.00	-0.00	903.00	200.00	0.00	-0.00	-0.00	-0.00	-0.00	300.00	200.00	0.00	-0.00
698	18.08	2.67	-5.80	1163.53	394.74	0.00	307.79	-0.00	-0.00	-0.00	300.00	200.00	0.00	-0.00
699	17.24	2.90	-6.26	1129.83	380.49	0.00	-86.16	-0.00	-0.00	-0.00	300.00	200.00	0.00	-0.00
700	17.62	2.98	-5.95	1149.15	400.00	0.00	320.43	-0.00	-0.00	-0.00	300.00	200.00	0.00	-0.00
701	17.62	3.13	-6.26	1144.46	385.37	0.00	108.30	-0.00	-0.00	-0.00	300.00	200.00	0.00	-0.00
702	17.55	3.05	-5.95	1141.46	394.87	0.00	311.44	-0.00	-0.00	-0.00	300.00	200.00	0.00	-0.00
703	17.55	3.20	-6.26	1122.51	375.61	0.00	66.43	-0.00	-0.00	-0.00	300.00	200.00	0.00	-0.00
704	17.70	3.05	-5.80	1147.74	400.00	0.00	504.34	-0.00	-0.00	-0.00	300.00	200.00	0.00	-0.00
705	17.24	3.05	-5.95	1149.15	394.87	0.00	297.16	-0.00	-0.00	-0.00	300.00	200.00	0.00	-0.00
706	17.55	3.20	-6.41	1131.57	376.19	0.00	24.70	-0.00	-0.00	-0.00	300.00	200.00	0.00	-0.00
707	17.62	3.36	-5.95	1149.15	394.87	0.00	319.26	-0.00	-0.00	-0.00	300.00	200.00	0.00	-0.00
708	17.32	3.59	-6.26	1144.46	375.61	0.00	-113.32	-0.00	-0.00	-0.00	300.00	200.00	0.00	-0.00
709	17.55	3.28	-5.80	1147.74	389.47	0.00	233.10	-0.00	-0.00	-0.00	300.00	200.00	0.00	-0.00
710	17.24	3.28	-5.95	1172.23	389.74	0.00	76.69	-0.00	-0.00	-0.00	300.00	200.00	0.00	-0.00
711	17.24	3.36	-6.26	1144.46	385.37	0.00	119.65	-0.00	-0.00	-0.00	300.00	200.00	0.00	-0.00
712	17.32	3.36	-6.26	1137.15	385.37	0.00	135.47	-0.00	-0.00	-0.00	300.00	200.00	0.00	-0.00
713	17.09	3.66	-5.80	1171.42	400.00	0.00	214.83	-0.00	-0.00	-0.00	300.00	200.00	0.00	-0.00
714	16.86	3.36	-5.95	1141.46	400.00	0.00	374.43	-0.00	-0.00	-0.00	300.00	200.00	0.00	-0.00
715	17.01	3.28	-6.26	1151.78	390.24	0.00	246.19	-0.00	-0.00	-0.00	300.00	200.00	0.00	-0.00
716	16.94	3.13	-5.95	1156.85	389.74	0.00	222.43	-0.00	-0.00	-0.00	300.00	200.00	0.00	-0.00
717	17.01	3.51	-5.80	1155.63	400.00	0.00	341.72	-0.00	-0.00	-0.00	300.00	200.00	0.00	-0.00
718	17.01	3.28	-5.95	1164.54	389.74	0.00	127.16	-0.00	-0.00	-0.00	300.00	200.00	0.00	-0.00
719	17.32	3.05	-5.95	1149.15	389.74	0.00	223.21	-0.00	-0.00	-0.00	300.00	200.00	0.00	-0.00
720	17.24	3.20	-5.80	1155.63	394.74	0.00	167.85	-0.00	-0.00	-0.00	300.00	200.00	0.00	-0.00
721	17.24	3.20	-5.95	1149.15	389.74	0.00	102.51	-0.00	-0.00	-0.00	300.00	200.00	0.00	-0.00
722	17.47	3.28	-5.95	1156.85	384.62	0.00	80.99	-0.00	-0.00	-0.00	300.00	200.00	0.00	-0.00
723	17.32	3.20	-5.95	1156.85	400.00	0.00	315.74	-0.00	-0.00	-0.00	300.00	200.00	0.00	-0.00
724	17.24	3.20	-5.80	1147.74	394.74	0.00	216.03	-0.00	-0.00	-0.00	300.00	200.00	0.00	-0.00
725	17.47	3.20	-5.65	1170.57	400.00	0.00	279.40	-0.00	-0.00	-0.00	300.00	200.00	0.00	-0.00
726	-0.00	-0.00	-0.00	903.00	200.00	0.00	-0.00	-0.00	-0.00	-0.00	300.00	200.00	0.00	-0.00
727	17.32	3.13	-6.26	1137.15	375.61	0.00	-25.68	-0.00	-0.00	-0.00	300.00	200.00	0.00	-0.00
728	17.47	3.20	-5.95	1164.54	394.87	0.00	254.90	-0.00	-0.00	-0.00	300.00	200.00	0.00	-0.00
729	17.47	3.28	-6.26	1151.78	375.61	0.00	-105.51	-0.00	-0.00	-0.00	300.00	200.00	0.00	-0.00
730	17.32	3.36	-5.80	1155.63	394.74	0.00	189.93	-0.00	-0.00	-0.00	300.00	200.00	0.00	-0.00
731	17.47	3.28	-5.80	1155.63	394.74	0.00	238.92	-0.00	-0.00	-0.00	300.00	200.00	0.00	-0.00
732	17.32	3.28	-5.65	1162.46	400.00	0.00	255.07	-0.00	-0.00	-0.00	300.00	200.00	0.00	-0.00
733	17.24	3.20	-6.41	1131.57	376.19	0.00	-29.06	-0.00	-0.00	-0.00	300.00	200.00	0.00	-0.00
734	17.24	3.05	-5.65	1162.46	400.00	0.00	299.20	-0.00	-0.00	-0.00	300.00	200.00	0.00	-0.00
735	17.47	3.28	-5.65	1162.46	400.00	0.00	262.70	-0.00	-0.00	-0.00	300.00	200.00	0.00	-0.00
736	17.55	3.28	-5.80	1155.63	389.47	0.00	184.31	-0.00	-0.00	-0.00	300.00	200.00	0.00	-0.00
737	17.24	3.20	-5.95	1141.46	389.74	0.00	172.93	-0.00	-0.00	-0.00	300.00	200.00	0.00	-0.00
738	17.24	3.28	-5.95	1141.46	394.87	0.00	197.39	-0.00	-0.00	-0.00	300.00	200.00	0.00	-0.00
739	17.24	3.05	-5.80	1163.53	400.00	0.00	295.94	-0.00	-0.00	-0.00	300.00	200.00	0.00	-0.00
740	17.24	3.20	-5.95	1156.85	384.62	0.00	35.21	-0.00	-0.00	-0.00	300.00	200.00	0.00	-0.00
741	17.32	3.20	-5.95	1141.46	394.87	0.00	276.22	-0.00	-0.00	-0.00	300.00	200.00	0.00	-0.00
742	-0.00	-0.00	-0.00	903.00	200.00	0.00	-0.00	-0.00	-0.00	-0.00	300.00	200.00	0.00	-0.00
743	17.24	3.13	-6.26	1137.15	385.37	0.00	174.92	-0.00	-0.00	-0.00	300.00	200.00	0.00	-0.00
744	17.24	3.13	-5.80	1155.63	400.00	0.00	346.54	-0.00	-0.00	-0.00	300.00	200.00	0.00	-0.00
745	17.32	3.28	-5.80	1163.53	394.74	0.00	160.42	-0.00	-0.00	-0.00	300.00	200.00	0.00	-0.00
746	17.17	3.13	-5.80	1155.63	400.00	0.00	331.28	-0.00	-0.00	-0.00	300.00	200.00	0.00	-0.00
747	17.17	3.05	-5.80	1171.42	400.00	0.00	279.48	-0.00	-0.00	-0.00	300.00	200.00	0.00	-0.00
748	17.24	2.98	-5.95	1156.85	394.87	0.00	293.05	-0.00	-0.00	-0.00	300.00	200.00	0.00	-0.00
749	-0.00	-0.00	-0.00	903.00	200.00	0.00	-0.00	-0.00	-0.00	-0.00	300.00	200.00	0.00	-0.00
750	17.17	3.13	-5.80	1147.74	400.00	0.00	333.08	-0.00	-0.00	-0.00	300.00	200.00	0.00	-0.00
751	17.24	3.13	-5.80	1155.63	400.00	0.00	300.76	-0.00	-0.00	-0.00	300.00	200.00	0.00	-0.00
752	17.24	3.13	-5.95	1149.15	389.74	0.00	167.06	-0.00	-0.00	-0.00	300.00	200.00	0.00	-0.00
753	-0.00	-0.00	-0.00	903.00	200.00	0.00	-0.00	-0.00	-0.00	-0.00	300.00	200.00	0.00	-0.00
754	17.17	3.20	-5.80	1163.53	394.74	0.00	219.24	-0.00	-0.00	-0.00	300.00	200.00	0.00	-0.00
755	17.32	3.13	-5.95	1141.46	389.74	0.00	159.83	-0.00	-0.00	-0.00	300.00	200.00	0.00	-0.00
756	17.17	3.05	-6.26	1137.15	380.49	0.00	72.01	-0.00	-0.00	-0.00	300.00	200.00	0.00	-0.00
757	17.09	3.13	-5.95	1149.15	400.00	0.00	267.62	-0.00	-0.00	-0.00	300.00	200.00	0.00	-0.00
758	-0.00	-0.00	-0.00	903.00	200.00	0.00	-0.00	-0.00	-0.00	-0.00	300.00	200.00	0.00	-0.00
759	17.01	3.13	-6.26	1137.15	390.24	0.00	215.48	-0.00	-0.00	-0.00	300.00	200.00	0.00	-0.00
760	17.09	3.13	-5.95	1141.46	384.62	0.00	97.42	-0.00	-0.00	-0.00	300.00	200.00	0.00	-0.00
761	17.09	3.05	-5.95	1156.85	400.00	0.00	308.70	-0.00	-0.00	-0.00	300.00	200.00	0.00	-0.00
762	17.24	3.13	-5.95	1164.54	384.62	0.00	76.29	-0.00	-0.00	-0.00	300.00	200.00	0.00	-0.00
763	17.09	3.05	-5.80	1163.53	400.00	0.00	311.20	-0.00	-0.00	-0.00	300.00	200.00	0.00	-0.00
764	-0.00	-0.00	-0.00	903.00	200.00	0.00	-0.00	-0.00	-0.00	-0.00	300.00	200.00	0.00	-0.00
765	17.32	3.13	-6.56	1126.26	372.09	0.00	-29.63	-0.00	-0.00	-0.00	300.00	200.00	0.00	-0.00
766	17.09	2.98	-5.80	1147.74	389.47	0.00	175.28	-0.00	-0.00	-0.00	300.00	200.00	0.00	-0.00
767	17.09	3.05	-5.95	1141.46	394.87	0.00	290.89	-0.00	-0.00	-0.00	300.00	200.00	0.00	-0.00
768	17.09	3.13	-5.65	1162.46	400.00	0.00	294.66	-0.00	-0.00	-0.00	300.00	200.00	0.00	-0.00
769	-0.00	-0.00	-0.00	903.00	200.00	0.00	-0.00	-0.00	-0.00	-0.00	300.00	200.00	0.00	-0.00
770	17.09	3.28	-5.80	1155.63	394.74	0.00	118.86	-0.00	-0.00	-0.00	300.00	200.00	0.00	-0.00
771	17.09	3.05	-5.95	1149.15	389.74	0.00	202.67	-0.00	-0.00	-0.00	300.00	200.00	0.00	-0.00
772	17.09	3.05	-5.95	1141.46	400.00	0.00	355.65	-0.00	-0.00	-0.00	300.00	200.00	0.00	-0.00
773	17.09	3.20	-5.65	1162.46	394.59	0.00	182.49	-0.00	-0.00	-0.00	300.00	200.00	0.00	-0.00
774	17.32	3.05	-5.80	1155.63	394.74	0.00	289.92	-0.00	-0.00	-0.00	300.00	200.00	0.00	-0.00
775	17.09	3.13	-5.80	1171.42	400.00	0.00	243.74	-0.00	-0.00	-0.00	300.00	200.00	0.00	-0.00
776	17.09	3.05	-6.41	1138.71	376.19	0.00	-19.98	-0.00	-0.00	-0.00	300.00	200.00	0.00	-0.00
777	-0.00	-0.00	-0.00	903.00	200.00	0.00	-0.00	-0.00	-0.00	-0.00	300.00	200.00	0.00	-0.00
778	17.01	2.98	-6.41	1138.71	380.95	0.00	65.58	-0.00	-0.00	-0.00	300.00	200.00	0.00	-0.00
779	16.86	3.13	-6.41	1131.57	385.71	0.00	127.52	-0.00	-0.00	-0.00	300.00	200.00	0.00	-0.00
780	-0.00	-0.00	-0.00	903.00	200.00	0.00	-0.00	-0.00	-0.00	-0.00	300.00	200.00	0.00	-0.00
781	17.09	3.05	-5.95	1156.85	400.00	0.00	331.59	-0.00	-0.00	-0.00	300.00	200.00	0.00	-0.00
782	17.01	3.20	-6.26	1137.15	375.61	0.00	-51.36	-0.00	-0.00	-0.00	300.00	200.00	0.00	-0.00
783	16.86	3.13	-5.95	1149.15	384.62	0.00	31.10	-0.00	-0.00	-0.00	300.00	200.00	0.00	-0.00
784	17.01	3.05	-6.26	1137.15	380.49	0.00	-1.30	-0.00	-0.00	-0.00	300.00	200.00	0.00	-0.00
785	-0.00	-0.00	-0.00	903.00	200.00	0.00	-0.00	-0.00	-0.00	-0.00	300.00	200.00	0.00	-0.00
786	17.01	3.13	-5.80	1155.63	394.74	0.00	211.21	-0.00	-0.00	-0.00	300.00	200.00	0.00	-0.00
787	16.94	3.13	-6.26	1137.15	375.61	0.00	-69.78	-0.00	-0.00	-0.00	300.00	200.00	0.00	-0.00
788	17.17	3.13	-5.95	1149.15	389.74	0.00	198.36	-0.00	-0.00	-0.00	300.00	200.00	0.00	-0.00
789	17.17	3.13	-5.95	1149.15	384.62	0.00	110.33	-0.00	-0.00	-0.00	300.00	200.00	0.00	-0.00
790	17.01	3.13	-5.80	1155.63	394.74	0.00	234.10	-0.00	-0.00	-0.00	300.00	200.00	0.00	-0.00
791	17.01	2.98	-5.95	1149.15	389.74	0.00	184.08	-0.00	-0.00	-0.00	300.00	200.00	0.00	-0.00
792	16.94	3.05	-5.95	1149.15	394.87	0.00	237.69	-0.00	-0.00	-0.00	300.00	200.00	0.00	-0.00
793	16.94	3.13	-6.26	1137.15	385.37	0.00	95.46	-0.00	-0.00	-0.00	300.00	200.00	0.00	-0.00
794	17.01	3.05	-5.95	1149.15	389.74	0.00	142.42	-0.00	-0.00	-0.00	300.00	200.00	0.00	-0.00
795	16.94	3.13	-5.95	1149.15	389.74	0.00	132.05	-0.00	-0.00	-0.00	300.00	200.00	0.00	-0.00
796	16.94	2.98	-5.95	1141.46	384.62	0.00	82.75	-0.00	-0.00	-0.00	300.00	200.00	0.00	-0.00
797	17.01	3.13	-6.71	1121.18	363.64	0.00	-141.49	-0.00	-0.00	-0.00	300.00	200.00	0.00	-0.00
798	16.86	3.05	-5.65	1162.46	400.00	0.00	291.57	-0.00	-0.00	-0.00	300.00	200.00	0.00	-0.00
799	-0.00	-0.00	-0.00	903.00	200.00	0.00	-0.00	-0.00	-0.00	-0.00	300.00	200.00	0.00	-0.00
800	-0.00	-0.00	-0.00	903.00	200.00	0.00	-0.00	-0.00	-0.00	-0.00	300.00	200.00	0.00	-0.00
801	16.86	3.13	-5.95	1133.77	384.62	0.00	102.12	-0.00	-0.00	-0.00	300.00	200.00	0.00	-0.00
802	16.94	2.98	-5.95	1149.15	394.87	0.00	279.35	-0.00	-0.00	-0.00	300.00	200.00	0.00	-0.00
803	17.01	3.13	-6.26	1137.15	380.49	0.00	26.61	-0.00	-0.00	-0.00	300.00	200.00	0.00	-0.00
804	16.94	3.13	-5.80	1163.53	394.74	0.00	171.66	-0.00	-0.00	-0.00	300.00	200.00	0.00	-0.00
805	16.94	3.05	-5.80	1155.63	394.74	0.00	192.74	-0.00	-0.00	-0.00	300.00	200.00	0.00	-0.00
806	17.01	3.20	-5.80	1163.53	400.00	0.00	256.19	-0.00	-0.00	-0.00	300.00	200.00	0.00	-0.00
807	16.94	3.05	-5.80	1155.63	400.00	0.00	304.77	-0.00	-0.00	-0.00	300.00	200.00	0.00	-0.00
808	-0.00	-0.00	-0.00	903.00	200.00	0.00	-0.00	-0.00	-0.00	-0.00	300.00	200.00	0.00	-0.00
809	17.17	3.13	-5.95	1149.15	394.87	0.00	240.62	-0.00	-0.00	-0.00	300.00	200.00	0.00	-0.00
810	16.94	2.98	-5.95	1149.15	394.87	0.00	233.58	-0.00	-0.00	-0.00	300.00	200.00	0.00	-0.00
811	17.09	2.98	-5.65	1170.57	394.59	0.00	194.86	-0.00	-0.00	-0.00	300.00	200.00	0.00	-0.00
812	17.24	2.90	-6.26	1129.83	385.37	0.00	181.06	-0.00	-0.00	-0.00	300.00	200.00	0.00	-0.00
813	17.24	2.90	-5.95	1141.46	394.87	0.00	219.69	-0.00	-0.00	-0.00	300.00	200.00	0.00	-0.00
814	17.32	2.98	-5.95	1149.15	389.74	0.00	173.32	-0.00	-0.00	-0.00	300.00	200.00	0.00	-0.00
815	17.17	2.98	-5.65	1162.46	389.19	0.00	3.71	-0.00	-0.00	-0.00	300.00	200.00	0.00	-0.00
816	17.32	2.90	-5.95	1156.85	400.00	0.00	278.77	-0.00	-0.00	-0.00	300.00	200.00	0.00	-0.00
817	17.32	2.98	-5.80	1155.63	394.74	0.00	148.97	-0.00	-0.00	-0.00	300.00	200.00	0.00	-0.00
818	17.32	2.82	-5.95	1149.15	389.74	0.00	142.22	-0.00	-0.00	-0.00	300.00	200.00	0.00	-0.00
819	17.47	2.98	-5.95	1141.46	384.62	0.00	66.90	-0.00	-0.00	-0.00	300.00	200.00	0.00	-0.00
820	17.24	2.59	-5.95	1141.46	389.74	0.00	181.15	-0.00	-0.00	-0.00	300.00	200.00	0.00	-0.00
821	17.17	2.82	-5.95	1141.46	394.87	0.00	223.01	-0.00	-0.00	-0.00	300.00	200.00	0.00	-0.00
822	17.24	2.75	-5.80	1155.63	400.00	0.00	305.58	-0.00	-0.00	-0.00	300.00	200.00	0.00	-0.00
823	17.32	2.75	-5.95	1149.15	394.87	0.00	158.26	-0.00	-0.00	-0.00	300.00	200.00	0.00	-0.00
824	17.32	2.82	-6.26	1144.46	380.49	0.00	-73.50	-0.00	-0.00	-0.00	300.00	200.00	0.00	-0.00
825	17.32	2.90	-5.95	1156.85	389.74	0.00	55.36	-0.00	-0.00	-0.00	300.00	200.00	0.00	-0.00
826	17.55	2.82	-5.80	1155.63	394.74	0.00	186.32	-0.00	-0.00	-0.00	300.00	200.00	0.00	-0.00
827	-0.00	-0.00	-0.00	903.00	200.00	0.00	-0.00	-0.00	-0.00	-0.00	300.00	200.00	0.00	-0.00
828	17.62	2.67	-5.65	1154.35	394.59	0.00	263.52	-0.00	-0.00	-0.00	300.00	200.00	0.00	-0.00
829	17.62	2.75	-5.80	1147.74	400.00	0.00	357.78	-0.00	-0.00	-0.00	300.00	200.00	0.00	-0.00
830	-0.00	-0.00	-0.00	903.00	200.00	0.00	-0.00	-0.00	-0.00	-0.00	300.00	200.00	0.00	-0.00
831	17.62	2.82	-5.65	1146.24	400.00	0.00	297.55	-0.00	-0.00	-0.00	300.00	200.00	0.00	-0.00
832	17.32	2.90	-5.80	1163.53	394.74	0.00	53.81	-0.00	-0.00	-0.00	300.00	200.00	0.00	-0.00
833	17.62	2.67	-5.95	1149.15	389.74	0.00	100.36	-0.00	-0.00	-0.00	300.00	200.00	0.00	-0.00
834	17.62	2.67	-5.95	1156.85	389.74	0.00	102.70	-0.00	-0.00	-0.00	300.00	200.00	0.00	-0.00
835	-0.00	-0.00	-0.00	903.00	200.00	0.00	-0.00	-0.00	-0.00	-0.00	300.00	200.00	0.00	-0.00
836	17.70	2.59	-6.26	1137.15	380.49	0.00	46.71	-0.00	-0.00	-0.00	300.00	200.00	0.00	-0.00
837	17.47	2.59	-5.80	1139.84	394.74	0.00	247.35	-0.00	-0.00	-0.00	300.00	200.00	0.00	-0.00
838	17.55	2.67	-6.26	1107.88	385.37	0.00	119.28	-0.00	-0.00	-0.00	300.00	200.00	0.00	-0.00
839	17.70	2.90	-5.65	1154.35	389.19	0.00	56.50	-0.00	-0.00	-0.00	300.00	200.00	0.00	-0.00
840	17.62	2.59	-5.95	1133.77	384.62	0.00	137.33	-0.00	-0.00	-0.00	300.00	200.00	0.00	-0.00
841	17.55	2.82	-5.80	1155.63	384.21	0.00	-44.17	-0.00	-0.00	-0.00	300.00	200.00	0.00	-0.00
842	17.55	2.67	-5.95	1133.77	389.74	0.00	172.74	-0.00	-0.00	-0.00	300.00	200.00	0.00	-0.00
843	17.55	2.67	-5.95	1141.46	389.74	0.00	152.20	-0.00	-0.00	-0.00	300.00	200.00	0.00	-0.00
844	17.55	2.59	-5.65	1162.46	400.00	0.00	295.90	-0.00	-0.00	-0.00	300.00	200.00	0.00	-0.00
845	17.62	2.67	-5.95	1133.77	400.00	0.00	367.97	-0.00	-0.00	-0.00	300.00	200.00	0.00	-0.00
846	17.62	2.75	-5.95	1141.46	379.49	0.00	-32.28	-0.00	-0.00	-0.00	300.00	200.00	0.00	-0.00
847	17.55	2.98	-5.95	1141.46	394.87	0.00	215.19	-0.00	-0.00	-0.00	300.00	200.00	0.00	-0.00
848	17.47	2.90	-5.95	1118.38	369.23	0.00	-162.56	-0.00	-0.00	-0.00	300.00	200.00	0.00	-0.00
849	17.62	2.75	-5.65	1154.35	394.59	0.00	244.35	-0.00	-0.00	-0.00	300.00	200.00	0.00	-0.00
850	17.55	2.75	-5.80	1155.63	394.74	0.00	205.59	-0.00	-0.00	-0.00	300.00	200.00	0.00	-0.00
851	17.70	2.67	-5.95	1156.85	394.87	0.00	253.73	-0.00	-0.00	-0.00	300.00	200.00	0.00	-0.00
852	17.62	2.90	-5.95	1141.46	389.74	0.00	134.98	-0.00	-0.00	-0.00	300.00	200.00	0.00	-0.00
853	17.62	2.90	-5.65	1162.46	389.19	0.00	41.45	-0.00	-0.00	-0.00	300.00	200.00	0.00	-0.00
854	17.62	2.59	-5.65	1170.57	400.00	0.00	313.01	-0.00	-0.00	-0.00	300.00	200.00	0.00	-0.00
855	17.55	2.90	-5.65	1162.46	400.00	0.00	262.49	-0.00	-0.00	-0.00	300.00	200.00	0.00	-0.00
856	17.55	2.82	-5.80	1139.84	389.47	0.00	138.53	-0.00	-0.00	-0.00	300.00	200.00	0.00	-0.00
857	17.70	2.90	-6.26	1129.83	380.49	0.00	42.24	-0.00	-0.00	-0.00	300.00	200.00	0.00	-0.00
858	17.47	2.82	-5.95	1141.46	384.62	0.00	34.63	-0.00	-0.00	-0.00	300.00	200.00	0.00	-0.00
859	17.47	2.75	-5.95	1141.46	389.74	0.00	165.30	-0.00	-0.00	-0.00	300.00	200.00	0.00	-0.00
860	17.55	2.75	-5.95	1133.77	379.49	0.00	-1.96	-0.00	-0.00	-0.00	300.00	200.00	0.00	-0.00
861	-0.00	-0.00	-0.00	903.00	200.00	0.00	-0.00	-0.00	-0.00	-0.00	300.00	200.00	0.00	-0.00
862	17.62	2.90	-5.65	1162.46	389.19	0.00	41.45	-0.00	-0.00	-0.00	300.00	200.00	0.00	-0.00
863	17.47	2.90	-5.95	1141.46	389.74	0.00	128.92	-0.00	-0.00	-0.00	300.00	200.00	0.00	-0.00
864	17.55	2.98	-6.41	1131.57	371.43	0.00	-166.76	-0.00	-0.00	-0.00	300.00	200.00	0.00	-0.00
865	17.47	2.59	-5.80	1147.74	394.74	0.00	249.76	-0.00	-0.00	-0.00	300.00	200.00	0.00	-0.00
866	17.62	2.90	-5.95	1118.38	394.87	0.00	292.26	-0.00	-0.00	-0.00	300.00	200.00	0.00	-0.00
867	-0.00	-0.00	-0.00	903.00	200.00	0.00	-0.00	-0.00	-0.00	-0.00	300.00	200.00	0.00	-0.00
868	17.47	2.82	-5.95	1149.15	400.00	0.00	281.70	-0.00	-0.00	-0.00	300.00	200.00	0.00	-0.00
869	17.47	2.98	-5.95	1118.38	379.49	0.00	-22.69	-0.00	-0.00	-0.00	300.00	200.00	0.00	-0.00
870	-0.00	-0.00	-0.00	903.00	200.00	0.00	-0.00	-0.00	-0.00	-0.00	300.00	200.00	0.00	-0.00
871	17.55	2.82	-5.80	1155.63	389.47	0.00	93.96	-0.00	-0.00	-0.00	300.00	200.00	0.00	-0.00
872	17.62	2.82	-5.65	1162.46	400.00	0.00	251.77	-0.00	-0.00	-0.00	300.00	200.00	0.00	-0.00
873	17.32	2.67	-5.65	1186.78	400.00	0.00	165.37	-0.00	-0.00	-0.00	300.00	200.00	0.00	-0.00
874	17.47	2.90	-6.26	1137.15	385.37	0.00	42.05	-0.00	-0.00	-0.00	300.00	200.00	0.00	-0.00
875	17.55	2.90	-5.95	1149.15	384.62	0.00	31.10	-0.00	-0.00	-0.00	300.00	200.00	0.00	-0.00
876	17.47	2.90	-5.65	1154.35	400.00	0.00	293.63	-0.00	-0.00	-0.00	300.00	200.00	0.00	-0.00
877	17.55	2.67	-5.95	1149.15	389.74	0.00	177.43	-0.00	-0.00	-0.00	300.00	200.00	0.00	-0.00
878	17.32	2.82	-5.95	1156.85	384.62	0.00	-14.09	-0.00	-0.00	-0.00	300.00	200.00	0.00	-0.00
879	17.55	2.67	-6.26	1144.46	380.49	0.00	50.43	-0.00	-0.00	-0.00	300.00	200.00	0.00	-0.00
880	17.47	2.90	-6.26	1122.51	375.61	0.00	-40.19	-0.00	-0.00	-0.00	300.00	200.00	0.00	-0.00
881	17.55	2.82	-5.95	1149.15	394.87	0.00	275.64	-0.00	-0.00	-0.00	300.00	200.00	0.00	-0.00
882	-0.00	-0.00	-0.00	903.00	200.00	0.00	-0.00	-0.00	-0.00	-0.00	300.00	200.00	0.00	-0.00
883	17.47	2.75	-5.95	1141.46	384.62	0.00	121.48	-0.00	-0.00	-0.00	300.00	200.00	0.00	-0.00
884	17.47	2.98	-6.26	1129.83	385.37	0.00	114.63	-0.00	-0.00	-0.00	300.00	200.00	0.00	-0.00
885	17.32	2.98	-5.80	1155.63	394.74	0.00	171.86	-0.00	-0.00	-0.00	300.00	200.00	0.00	-0.00
886	17.32	2.75	-5.65	1146.24	400.00	0.00	300.85	-0.00	-0.00	-0.00	300.00	200.00	0.00	-0.00
887	17.55	2.82	-5.95	1133.77	400.00	0.00	340.39	-0.00	-0.00	-0.00	300.00	200.00	0.00	-0.00
888	17.55	2.82	-5.80	1124.05	394.74	0.00	298.35	-0.00	-0.00	-0.00	300.00	200.00	0.00	-0.00
889	-0.00	-0.00	-0.00	903.00	200.00	0.00	-0.00	-0.00	-0.00	-0.00	300.00	200.00	0.00	-0.00
890	17.47	2.90	-6.26	1129.83	380.49	0.00	46.71	-0.00	-0.00	-0.00	300.00	200.00	0.00	-0.00
891	17.32	3.05	-5.95	1141.46	400.00	0.00	264.09	-0.00	-0.00	-0.00	300.00	200.00	0.00	-0.00
892	17.55	2.82	-5.65	1162.46	394.59	0.00	210.32	-0.00	-0.00	-0.00	300.00	200.00	0.00	-0.00
893	17.47	2.90	-5.95	1149.15	389.74	0.00	83.73	-0.00	-0.00	-0.00	300.00	200.00	0.00	-0.00
894	-0.00	-0.00	-0.00	903.00	200.00	0.00	-0.00	-0.00	-0.00	-0.00	300.00	200.00	0.00	-0.00
895	17.47	2.82	-5.80	1139.84	389.47	0.00	192.74	-0.00	-0.00	-0.00	300.00	200.00	0.00	-0.00
896	17.47	2.82	-5.80	1139.84	389.47	0.00	169.85	-0.00	-0.00	-0.00	300.00	200.00	0.00	-0.00
897	17.47	2.98	-5.95	1156.85	400.00	0.00	267.03	-0.00	-0.00	-0.00	300.00	200.00	0.00	-0.00
898	-0.00	-0.00	-0.00	903.00	200.00	0.00	-0.00	-0.00	-0.00	-0.00	300.00	200.00	0.00	-0.00
899	17.32	2.90	-5.65	1170.57	400.00	0.00	238.99	-0.00	-0.00	-0.00	300.00	200.00	0.00	-0.00
900	-0.00	-0.00	-0.00	903.00	200.00	0.00	-0.00	-0.00	-0.00	-0.00	300.00	200.00	0.00	-0.00
901	17.47	2.90	-5.80	1163.53	394.74	0.00	197.96	-0.00	-0.00	-0.00	300.00	200.00	0.00	-0.00
902	17.55	3.05	-5.65	1154.35	400.00	0.00	293.42	-0.00	-0.00	-0.00	300.00	200.00	0.00	-0.00
903	17.32	2.90	-5.65	1154.35	378.38	0.00	-88.46	-0.00	-0.00	-0.00	300.00	200.00	0.00	-0.00
904	17.32	2.98	-5.80	1163.53	400.00	0.00	239.52	-0.00	-0.00	-0.00	300.00	200.00	0.00	-0.00
905	17.32	2.82	-6.26	1144.46	370.73	0.00	-196.69	-0.00	-0.00	-0.00	300.00	200.00	0.00	-0.00
906	17.32	2.90	-5.65	1162.46	400.00	0.00	239.60	-0.00	-0.00	-0.00	300.00	200.00	0.00	-0.00
907	-0.00	-0.00	-0.00	903.00	200.00	0.00	-0.00	-0.00	-0.00	-0.00	300.00	200.00	0.00	-0.00
908	-0.00	-0.00	-0.00	903.00	200.00	0.00	-0.00	-0.00	-0.00	-0.00	300.00	200.00	0.00	-0.00
909	17.55	2.98	-5.80	1155.63	394.74	0.00	193.55	-0.00	-0.00	-0.00	300.00	200.00	0.00	-0.00
910	17.47	3.05	-5.95	1156.85	389.74	0.00	91.36	-0.00	-0.00	-0.00	300.00	200.00	0.00	-0.00
911	17.55	2.98	-5.65	1146.24	400.00	0.00	336.72	-0.00	-0.00	-0.00	300.00	200.00	0.00	-0.00
912	17.32	3.05	-5.65	1154.35	400.00	0.00	293.42	-0.00	-0.00	-0.00	300.00	200.00	0.00	-0.00
913	17.55	2.98	-5.80	1124.05	400.00	0.00	379.86	-0.00	-0.00	-0.00	300.00	200.00	0.00	-0.00
914	-0.00	-0.00	-0.00	903.00	200.00	0.00	-0.00	-0.00	-0.00	-0.00	300.00	200.00	0.00	-0.00
915	17.55	3.13	-5.95	1149.15	389.74	0.00	64.75	-0.00	-0.00	-0.00	300.00	200.00	0.00	-0.00
916	17.70	2.98	-6.26	1129.83	385.37	0.00	111.28	-0.00	-0.00	-0.00	300.00	200.00	0.00	-0.00
917	17.78	2.98	-5.65	1162.46	400.00	0.00	265.59	-0.00	-0.00	-0.00	300.00	200.00	0.00	-0.00
918	17.93	2.82	-5.80	1155.63	394.74	0.00	237.72	-0.00	-0.00	-0.00	300.00	200.00	0.00	-0.00
919	17.85	2.98	-5.80	1139.84	389.47	0.00	91.55	-0.00	-0.00	-0.00	300.00	200.00	0.00	-0.00
920	17.78	3.13	-5.80	1155.63	389.47	0.00	14.46	-0.00	-0.00	-0.00	300.00	200.00	0.00	-0.00
921	17.70	2.98	-5.49	1153.00	400.00	0.00	278.47	-0.00	-0.00	-0.00	300.00	200.00	0.00	-0.00
922	17.78	3.05	-5.95	1149.15	389.74	0.00	104.07	-0.00	-0.00	-0.00	300.00	200.00	0.00	-0.00
923	17.78	2.90	-5.65	1170.57	394.59	0.00	165.78	-0.00	-0.00	-0.00	300.00	200.00	0.00	-0.00
924	17.78	2.98	-5.95	1149.15	389.74	0.00	145.74	-0.00	-0.00	-0.00	300.00	200.00	0.00	-0.00
925	17.62	2.98	-5.65	1162.46	400.00	0.00	257.96	-0.00	-0.00	-0.00	300.00	200.00	0.00	-0.00
926	17.62	2.90	-5.80	1155.63	400.00	0.00	274.66	-0.00	-0.00	-0.00	300.00	200.00	0.00	-0.00
927	17.78	2.98	-6.26	1122.51	375.61	0.00	-49.13	-0.00	-0.00	-0.00	300.00	200.00	0.00	-0.00
928	17.70	2.90	-5.80	1163.53	394.74	0.00	196.76	-0.00	-0.00	-0.00	300.00	200.00	0.00	-0.00
929	-0.00	-0.00	-0.00	903.00	200.00	0.00	-0.00	-0.00	-0.00	-0.00	300.00	200.00	0.00	-0.00
930	17.47	2.98	-6.26	1144.46	380.49	0.00	-37.03	-0.00	-0.00	-0.00	300.00	200.00	0.00	-0.00
931	17.70	2.90	-6.26	1144.46	380.49	0.00	22.70	-0.00	-0.00	-0.00	300.00	200.00	0.00	-0.00
932	17.70	2.82	-5.95	1149.15	394.87	0.00	259.59	-0.00	-0.00	-0.00	300.00	200.00	0.00	-0.00
933	17.62	2.98	-6.26	1137.15	380.49	0.00	35.17	-0.00	-0.00	-0.00	300.00	200.00	0.00	-0.00
934	17.47	3.05	-5.65	1121.92	394.59	0.00	282.70	-0.00	-0.00	-0.00	300.00	200.00	0.00	-0.00
935	17.62	2.98	-5.95	1133.77	394.87	0.00	230.06	-0.00	-0.00	-0.00	300.00	200.00	0.00	-0.00
936	17.47	2.90	-5.80	1124.05	394.74	0.00	289.52	-0.00	-0.00	-0.00	300.00	200.00	0.00	-0.00
937	17.62	2.98	-5.80	1139.84	389.47	0.00	185.51	-0.00	-0.00	-0.00	300.00	200.00	0.00	-0.00
938	17.55	2.82	-5.80	1124.05	400.00	0.00	436.48	-0.00	-0.00	-0.00	300.00	200.00	0.00	-0.00
939	17.32	2.98	-6.26	1144.46	375.61	0.00	-126.16	-0.00	-0.00	-0.00	300.00	200.00	0.00	-0.00
940	17.32	2.98	-5.80	1155.63	394.74	0.00	171.86	-0.00	-0.00	-0.00	300.00	200.00	0.00	-0.00
941	17.47	2.75	-5.80	1155.63	394.74	0.00	236.51	-0.00	-0.00	-0.00	300.00	200.00	0.00	-0.00
942	17.32	2.98	-6.26	1129.83	375.61	0.00	-82.62	-0.00	-0.00	-0.00	300.00	200.00	0.00	-0.00
943	-0.00	-0.00	-0.00	903.00	200.00	0.00	-0.00	-0.00	-0.00	-0.00	300.00	200.00	0.00	-0.00
944	17.24	2.90	-5.80	1155.63	400.00	0.00	267.03	-0.00	-0.00	-0.00	300.00	200.00	0.00	-0.00
945	17.24	2.90	-5.95	1141.46	389.74	0.00	108.38	-0.00	-0.00	-0.00	300.00	200.00	0.00	-0.00
946	17.17	3.05	-6.26	1144.46	380.49	0.00	-87.65	-0.00	-0.00	-0.00	300.00	200.00	0.00	-0.00
947	17.24	2.75	-5.80	1155.63	394.74	0.00	169.05	-0.00	-0.00	-0.00	300.00	200.00	0.00	-0.00
948	17.32	3.05	-5.80	1163.53	389.47	0.00	37.34	-0.00	-0.00	-0.00	300.00	200.00	0.00	-0.00
949	17.24	3.05	-5.80	1147.74	400.00	0.00	229.68	-0.00	-0.00	-0.00	300.00	200.00	0.00	-0.00
950	17.17	2.75	-5.95	1149.15	379.49	0.00	-89.79	-0.00	-0.00	-0.00	300.00	200.00	0.00	-0.00
951	17.17	2.75	-5.95	1149.15	394.87	0.00	220.08	-0.00	-0.00	-0.00	300.00	200.00	0.00	-0.00
952	-0.00	-0.00	-0.00	903.00	200.00	0.00	-0.00	-0.00	-0.00	-0.00	300.00	200.00	0.00	-0.00
953	17.09	2.75	-6.26	1137.15	385.37	0.00	75.74	-0.00	-0.00	-0.00	300.00	200.00	0.00	-0.00
954	-0.00	-0.00	-0.00	903.00	200.00	0.00	-0.00	-0.00	-0.00	-0.00	300.00	200.00	0.00	-0.00
955	17.17	2.75	-6.26	1129.83	380.49	0.00	26.24	-0.00	-0.00	-0.00	300.00	200.00	0.00	-0.00
956	17.24	2.67	-6.26	1129.83	380.49	0.00	34.43	-0.00	-0.00	-0.00	300.00	200.00	0.00	-0.00
957	17.09	2.75	-5.95	1149.15	379.49	0.00	-80.60	-0.00	-0.00	-0.00	300.00	200.00	0.00	-0.00
958	17.24	2.75	-5.80	1155.63	400.00	0.00	305.58	-0.00	-0.00	-0.00	300.00	200.00	0.00	-0.00
959	17.09	2.75	-5.80	1155.63	389.47	0.00	72.28	-0.00	-0.00	-0.00	300.00	200.00	0.00	-0.00
960	17.24	2.75	-5.95	1141.46	389.74	0.00	144.76	-0.00	-0.00	-0.00	300.00	200.00	0.00	-0.00
961	-0.00	-0.00	-0.00	903.00	200.00	0.00	-0.00	-0.00	-0.00	-0.00	300.00	200.00	0.00	-0.00
962	-0.00	-0.00	-0.00	903.00	200.00	0.00	-0.00	-0.00	-0.00	-0.00	300.00	200.00	0.00	-0.00
963	17.17	2.75	-5.95	1156.85	389.74	0.00	110.92	-0.00	-0.00	-0.00	300.00	200.00	0.00	-0.00
964	17.24	2.59	-5.80	1163.53	400.00	0.00	300.76	-0.00	-0.00	-0.00	300.00	200.00	0.00	-0.00
965	17.17	2.59	-5.95	1156.85	394.87	0.00	283.46	-0.00	-0.00	-0.00	300.00	200.00	0.00	-0.00
966	17.01	2.75	-5.95	1149.15	384.62	0.00	15.85	-0.00	-0.00	-0.00	300.00	200.00	0.00	-0.00
967	17.24	2.59	-5.95	1149.15	394.87	0.00	272.51	-0.00	-0.00	-0.00	300.00	200.00	0.00	-0.00
968	17.17	2.67	-5.80	1147.74	389.47	0.00	127.09	-0.00	-0.00	-0.00	300.00	200.00	0.00	-0.00
969	17.17	2.67	-6.26	1137.15	385.37	0.00	84.85	-0.00	-0.00	-0.00	300.00	200.00	0.00	-0.00
970	17.24	2.67	-5.95	1149.15	400.00	0.00	319.26	-0.00	-0.00	-0.00	300.00	200.00	0.00	-0.00
971	17.09	2.98	-5.95	1156.85	389.74	0.00	15.45	-0.00	-0.00	-0.00	300.00	200.00	0.00	-0.00
972	17.01	2.75	-6.26	1129.83	380.49	0.00	-1.30	-0.00	-0.00	-0.00	300.00	200.00	0.00	-0.00
973	17.17	2.67	-5.95	1141.46	389.74	0.00	125.59	-0.00	-0.00	-0.00	300.00	200.00	0.00	-0.00
974	17.47	2.67	-5.80	1147.74	394.74	0.00	231.09	-0.00	-0.00	-0.00	300.00	200.00	0.00	-0.00
975	-0.00	-0.00	-0.00	903.00	200.00	0.00	-0.00	-0.00	-0.00	-0.00	300.00	200.00	0.00	-0.00
976	16.94	2.67	-5.95	1149.15	400.00	0.00	258.23	-0.00	-0.00	-0.00	300.00	200.00	0.00	-0.00
977	-0.00	-0.00	-0.00	903.00	200.00	0.00	-0.00	-0.00	-0.00	-0.00	300.00	200.00	0.00	-0.00
978	17.17	2.67	-5.80	1147.74	400.00	0.00	330.67	-0.00	-0.00	-0.00	300.00	200.00	0.00	-0.00
