# Supplementary material for: Musculoskeletal modeling and humanoid control of robots based on human gait data
Source: PeerJ Comput Sci. 2021 Aug 9;7:e657. doi: 10.7717/peerj-cs.657 (PMC8372000; doi:10.7717/peerj-cs.657)
Supplement: Supplemental Information 2 [file peerj-cs-07-657-s002.zip › force/Cap42.forces]

[Force Data]
NumberOfForcePlates=2
SampleRate=120.000000
NumberOfSamples=1117
#Sample	FX1	FY1	FZ1	X1	Y1	Z1	MZ1	FX2	FY2	FZ2	X2	Y2	Z2	MZ2
1	-0.00	-0.00	-0.00	903.00	200.00	0.00	-0.00	-0.00	-0.00	-0.00	300.00	200.00	0.00	-0.00
2	-0.00	-0.00	-0.00	903.00	200.00	0.00	-0.00	-0.00	-0.00	-0.00	300.00	200.00	0.00	-0.00
3	-0.00	-0.00	-0.00	903.00	200.00	0.00	-0.00	-0.00	-0.00	-0.00	300.00	200.00	0.00	-0.00
4	-0.00	-0.00	-0.00	903.00	200.00	0.00	-0.00	-0.00	-0.00	-0.00	300.00	200.00	0.00	-0.00
5	-0.00	-0.00	-0.00	903.00	200.00	0.00	-0.00	-0.00	-0.00	-0.00	300.00	200.00	0.00	-0.00
6	-0.00	-0.00	-0.00	903.00	200.00	0.00	-0.00	-0.00	-0.00	-0.00	300.00	200.00	0.00	-0.00
7	-0.00	-0.00	-0.00	903.00	200.00	0.00	-0.00	-0.00	-0.00	-0.00	300.00	200.00	0.00	-0.00
8	-0.00	-0.00	-0.00	903.00	200.00	0.00	-0.00	-0.00	-0.00	-0.00	300.00	200.00	0.00	-0.00
9	-0.00	-0.00	-0.00	903.00	200.00	0.00	-0.00	-0.00	-0.00	-0.00	300.00	200.00	0.00	-0.00
10	-0.00	-0.00	-0.00	903.00	200.00	0.00	-0.00	-0.00	-0.00	-0.00	300.00	200.00	0.00	-0.00
11	-0.00	-0.00	-0.00	903.00	200.00	0.00	-0.00	-0.00	-0.00	-0.00	300.00	200.00	0.00	-0.00
12	-0.00	-0.00	-0.00	903.00	200.00	0.00	-0.00	-0.00	-0.00	-0.00	300.00	200.00	0.00	-0.00
13	0.00	0.00	0.00	903.00	200.00	0.00	0.00	-0.00	-0.00	-0.00	300.00	200.00	0.00	-0.00
14	0.00	0.00	0.00	903.00	200.00	0.00	0.00	-0.00	-0.00	-0.00	300.00	200.00	0.00	-0.00
15	-0.00	-0.00	-0.00	903.00	200.00	0.00	-0.00	-0.00	-0.00	-0.00	300.00	200.00	0.00	-0.00
16	-0.00	-0.00	-0.00	903.00	200.00	0.00	-0.00	-0.00	-0.00	-0.00	300.00	200.00	0.00	-0.00
17	-0.00	-0.00	-0.00	903.00	200.00	0.00	-0.00	-0.00	-0.00	-0.00	300.00	200.00	0.00	-0.00
18	-0.00	-0.00	-0.00	903.00	200.00	0.00	-0.00	-0.00	-0.00	-0.00	300.00	200.00	0.00	-0.00
19	-0.00	-0.00	-0.00	903.00	200.00	0.00	-0.00	-0.00	-0.00	-0.00	300.00	200.00	0.00	-0.00
20	-0.00	-0.00	-0.00	903.00	200.00	0.00	-0.00	-0.00	-0.00	-0.00	300.00	200.00	0.00	-0.00
21	-0.00	-0.00	-0.00	903.00	200.00	0.00	-0.00	-0.00	-0.00	-0.00	300.00	200.00	0.00	-0.00
22	-0.00	-0.00	-0.00	903.00	200.00	0.00	-0.00	-0.00	-0.00	-0.00	300.00	200.00	0.00	-0.00
23	-0.00	-0.00	-0.00	903.00	200.00	0.00	-0.00	-0.00	-0.00	-0.00	300.00	200.00	0.00	-0.00
24	-0.00	-0.00	-0.00	903.00	200.00	0.00	-0.00	-0.00	-0.00	-0.00	300.00	200.00	0.00	-0.00
25	-0.00	-0.00	-0.00	903.00	200.00	0.00	-0.00	-0.00	-0.00	-0.00	300.00	200.00	0.00	-0.00
26	-0.00	-0.00	-0.00	903.00	200.00	0.00	-0.00	-0.00	-0.00	-0.00	300.00	200.00	0.00	-0.00
27	-0.00	-0.00	-0.00	903.00	200.00	0.00	-0.00	-0.00	-0.00	-0.00	300.00	200.00	0.00	-0.00
28	-0.00	-0.00	-0.00	903.00	200.00	0.00	-0.00	-0.00	-0.00	-0.00	300.00	200.00	0.00	-0.00
29	-0.00	-0.00	-0.00	903.00	200.00	0.00	-0.00	-0.00	-0.00	-0.00	300.00	200.00	0.00	-0.00
30	-0.00	-0.00	-0.00	903.00	200.00	0.00	-0.00	-0.00	-0.00	-0.00	300.00	200.00	0.00	-0.00
31	-0.00	-0.00	-0.00	903.00	200.00	0.00	-0.00	-0.00	-0.00	-0.00	300.00	200.00	0.00	-0.00
32	-0.00	-0.00	-0.00	903.00	200.00	0.00	-0.00	-0.00	-0.00	-0.00	300.00	200.00	0.00	-0.00
33	-0.00	-0.00	-0.00	903.00	200.00	0.00	-0.00	-0.00	-0.00	-0.00	300.00	200.00	0.00	-0.00
34	-0.00	-0.00	-0.00	903.00	200.00	0.00	-0.00	-0.00	-0.00	-0.00	300.00	200.00	0.00	-0.00
35	-0.00	-0.00	-0.00	903.00	200.00	0.00	-0.00	-0.00	-0.00	-0.00	300.00	200.00	0.00	-0.00
36	-0.00	-0.00	-0.00	903.00	200.00	0.00	-0.00	-0.00	-0.00	-0.00	300.00	200.00	0.00	-0.00
37	-0.00	-0.00	-0.00	903.00	200.00	0.00	-0.00	-0.00	-0.00	-0.00	300.00	200.00	0.00	-0.00
38	0.00	0.00	0.00	903.00	200.00	0.00	0.00	-0.00	-0.00	-0.00	300.00	200.00	0.00	-0.00
39	-0.00	-0.00	-0.00	903.00	200.00	0.00	-0.00	-0.00	-0.00	-0.00	300.00	200.00	0.00	-0.00
40	-0.00	-0.00	-0.00	903.00	200.00	0.00	-0.00	-0.00	-0.00	-0.00	300.00	200.00	0.00	-0.00
41	-0.00	-0.00	-0.00	903.00	200.00	0.00	-0.00	-0.00	-0.00	-0.00	300.00	200.00	0.00	-0.00
42	0.00	0.00	0.00	903.00	200.00	0.00	0.00	-0.00	-0.00	-0.00	300.00	200.00	0.00	-0.00
43	-0.00	-0.00	-0.00	903.00	200.00	0.00	-0.00	-0.00	-0.00	-0.00	300.00	200.00	0.00	-0.00
44	-0.00	-0.00	-0.00	903.00	200.00	0.00	-0.00	-0.00	-0.00	-0.00	300.00	200.00	0.00	-0.00
45	-0.00	-0.00	-0.00	903.00	200.00	0.00	-0.00	-0.00	-0.00	-0.00	300.00	200.00	0.00	-0.00
46	-0.00	-0.00	-0.00	903.00	200.00	0.00	-0.00	-0.00	-0.00	-0.00	300.00	200.00	0.00	-0.00
47	-0.00	-0.00	-0.00	903.00	200.00	0.00	-0.00	-0.00	-0.00	-0.00	300.00	200.00	0.00	-0.00
48	-0.00	-0.00	-0.00	903.00	200.00	0.00	-0.00	-0.00	-0.00	-0.00	300.00	200.00	0.00	-0.00
49	-0.00	-0.00	-0.00	903.00	200.00	0.00	-0.00	-0.00	-0.00	-0.00	300.00	200.00	0.00	-0.00
50	-0.00	-0.00	-0.00	903.00	200.00	0.00	-0.00	-0.00	-0.00	-0.00	300.00	200.00	0.00	-0.00
51	-0.00	-0.00	-0.00	903.00	200.00	0.00	-0.00	-0.00	-0.00	-0.00	300.00	200.00	0.00	-0.00
52	-0.00	-0.00	-0.00	903.00	200.00	0.00	-0.00	-0.00	-0.00	-0.00	300.00	200.00	0.00	-0.00
53	-0.00	-0.00	-0.00	903.00	200.00	0.00	-0.00	-0.00	-0.00	-0.00	300.00	200.00	0.00	-0.00
54	-0.00	-0.00	-0.00	903.00	200.00	0.00	-0.00	-0.00	-0.00	-0.00	300.00	200.00	0.00	-0.00
55	-0.00	-0.00	-0.00	903.00	200.00	0.00	-0.00	-0.00	-0.00	-0.00	300.00	200.00	0.00	-0.00
56	0.00	0.00	0.00	903.00	200.00	0.00	0.00	-0.00	-0.00	-0.00	300.00	200.00	0.00	-0.00
57	-0.00	-0.00	-0.00	903.00	200.00	0.00	-0.00	-0.00	-0.00	-0.00	300.00	200.00	0.00	-0.00
58	-0.00	-0.00	-0.00	903.00	200.00	0.00	-0.00	-0.00	-0.00	-0.00	300.00	200.00	0.00	-0.00
59	-0.00	-0.00	-0.00	903.00	200.00	0.00	-0.00	-0.00	-0.00	-0.00	300.00	200.00	0.00	-0.00
60	-0.00	-0.00	-0.00	903.00	200.00	0.00	-0.00	-0.00	-0.00	-0.00	300.00	200.00	0.00	-0.00
61	-0.00	-0.00	-0.00	903.00	200.00	0.00	-0.00	-0.00	-0.00	-0.00	300.00	200.00	0.00	-0.00
62	-0.00	-0.00	-0.00	903.00	200.00	0.00	-0.00	-0.00	-0.00	-0.00	300.00	200.00	0.00	-0.00
63	-0.00	-0.00	-0.00	903.00	200.00	0.00	-0.00	-0.00	-0.00	-0.00	300.00	200.00	0.00	-0.00
64	0.00	0.00	0.00	903.00	200.00	0.00	0.00	-0.00	-0.00	-0.00	300.00	200.00	0.00	-0.00
65	-0.00	-0.00	-0.00	903.00	200.00	0.00	-0.00	-0.00	-0.00	-0.00	300.00	200.00	0.00	-0.00
66	-0.00	-0.00	-0.00	903.00	200.00	0.00	-0.00	0.00	0.00	0.00	300.00	200.00	0.00	0.00
67	-0.00	-0.00	-0.00	903.00	200.00	0.00	-0.00	-0.00	-0.00	-0.00	300.00	200.00	0.00	-0.00
68	-0.00	-0.00	-0.00	903.00	200.00	0.00	-0.00	-0.00	-0.00	-0.00	300.00	200.00	0.00	-0.00
69	0.00	0.00	0.00	903.00	200.00	0.00	0.00	-0.00	-0.00	-0.00	300.00	200.00	0.00	-0.00
70	-0.00	-0.00	-0.00	903.00	200.00	0.00	-0.00	-0.00	-0.00	-0.00	300.00	200.00	0.00	-0.00
71	-0.00	-0.00	-0.00	903.00	200.00	0.00	-0.00	-0.00	-0.00	-0.00	300.00	200.00	0.00	-0.00
72	0.00	0.00	0.00	903.00	200.00	0.00	0.00	-0.00	-0.00	-0.00	300.00	200.00	0.00	-0.00
73	0.00	0.00	0.00	903.00	200.00	0.00	0.00	-0.00	-0.00	-0.00	300.00	200.00	0.00	-0.00
74	-0.00	-0.00	-0.00	903.00	200.00	0.00	-0.00	-0.00	-0.00	-0.00	300.00	200.00	0.00	-0.00
75	-0.00	-0.00	-0.00	903.00	200.00	0.00	-0.00	-0.00	-0.00	-0.00	300.00	200.00	0.00	-0.00
76	-0.00	-0.00	-0.00	903.00	200.00	0.00	-0.00	-0.00	-0.00	-0.00	300.00	200.00	0.00	-0.00
77	-0.00	-0.00	-0.00	903.00	200.00	0.00	-0.00	-0.00	-0.00	-0.00	300.00	200.00	0.00	-0.00
78	-0.00	-0.00	-0.00	903.00	200.00	0.00	-0.00	-0.00	-0.00	-0.00	300.00	200.00	0.00	-0.00
79	0.00	0.00	0.00	903.00	200.00	0.00	0.00	-0.00	-0.00	-0.00	300.00	200.00	0.00	-0.00
80	-0.00	-0.00	-0.00	903.00	200.00	0.00	-0.00	-0.00	-0.00	-0.00	300.00	200.00	0.00	-0.00
81	0.00	0.00	0.00	903.00	200.00	0.00	0.00	-0.00	-0.00	-0.00	300.00	200.00	0.00	-0.00
82	-0.00	-0.00	-0.00	903.00	200.00	0.00	-0.00	-0.00	-0.00	-0.00	300.00	200.00	0.00	-0.00
83	-0.00	-0.00	-0.00	903.00	200.00	0.00	-0.00	-0.00	-0.00	-0.00	300.00	200.00	0.00	-0.00
84	-0.00	-0.00	-0.00	903.00	200.00	0.00	-0.00	-0.00	-0.00	-0.00	300.00	200.00	0.00	-0.00
85	-0.00	-0.00	-0.00	903.00	200.00	0.00	-0.00	-0.00	-0.00	-0.00	300.00	200.00	0.00	-0.00
86	-0.00	-0.00	-0.00	903.00	200.00	0.00	-0.00	-0.00	-0.00	-0.00	300.00	200.00	0.00	-0.00
87	-0.00	-0.00	-0.00	903.00	200.00	0.00	-0.00	-0.00	-0.00	-0.00	300.00	200.00	0.00	-0.00
88	-0.00	-0.00	-0.00	903.00	200.00	0.00	-0.00	-0.00	-0.00	-0.00	300.00	200.00	0.00	-0.00
89	-0.00	-0.00	-0.00	903.00	200.00	0.00	-0.00	-0.00	-0.00	-0.00	300.00	200.00	0.00	-0.00
90	0.00	0.00	0.00	903.00	200.00	0.00	0.00	-0.00	-0.00	-0.00	300.00	200.00	0.00	-0.00
91	0.00	0.00	0.00	903.00	200.00	0.00	0.00	-0.00	-0.00	-0.00	300.00	200.00	0.00	-0.00
92	-0.00	-0.00	-0.00	903.00	200.00	0.00	-0.00	-0.00	-0.00	-0.00	300.00	200.00	0.00	-0.00
93	-0.00	-0.00	-0.00	903.00	200.00	0.00	-0.00	-0.00	-0.00	-0.00	300.00	200.00	0.00	-0.00
94	0.00	0.00	0.00	903.00	200.00	0.00	0.00	-0.00	-0.00	-0.00	300.00	200.00	0.00	-0.00
95	-0.00	-0.00	-0.00	903.00	200.00	0.00	-0.00	-0.00	-0.00	-0.00	300.00	200.00	0.00	-0.00
96	-0.00	-0.00	-0.00	903.00	200.00	0.00	-0.00	-0.00	-0.00	-0.00	300.00	200.00	0.00	-0.00
97	-0.00	-0.00	-0.00	903.00	200.00	0.00	-0.00	-0.00	-0.00	-0.00	300.00	200.00	0.00	-0.00
98	-0.00	-0.00	-0.00	903.00	200.00	0.00	-0.00	-0.00	-0.00	-0.00	300.00	200.00	0.00	-0.00
99	-0.00	-0.00	-0.00	903.00	200.00	0.00	-0.00	-0.00	-0.00	-0.00	300.00	200.00	0.00	-0.00
100	-0.00	-0.00	-0.00	903.00	200.00	0.00	-0.00	-0.00	-0.00	-0.00	300.00	200.00	0.00	-0.00
101	-0.00	-0.00	-0.00	903.00	200.00	0.00	-0.00	-0.00	-0.00	-0.00	300.00	200.00	0.00	-0.00
102	0.00	0.00	0.00	903.00	200.00	0.00	0.00	-0.00	-0.00	-0.00	300.00	200.00	0.00	-0.00
103	0.00	0.00	0.00	903.00	200.00	0.00	0.00	-0.00	-0.00	-0.00	300.00	200.00	0.00	-0.00
104	0.00	0.00	0.00	903.00	200.00	0.00	0.00	-0.00	-0.00	-0.00	300.00	200.00	0.00	-0.00
105	-0.00	-0.00	-0.00	903.00	200.00	0.00	-0.00	-0.00	-0.00	-0.00	300.00	200.00	0.00	-0.00
106	-0.00	-0.00	-0.00	903.00	200.00	0.00	-0.00	-0.00	-0.00	-0.00	300.00	200.00	0.00	-0.00
107	-0.00	-0.00	-0.00	903.00	200.00	0.00	-0.00	-0.00	-0.00	-0.00	300.00	200.00	0.00	-0.00
108	-0.00	-0.00	-0.00	903.00	200.00	0.00	-0.00	-0.00	-0.00	-0.00	300.00	200.00	0.00	-0.00
109	-0.00	-0.00	-0.00	903.00	200.00	0.00	-0.00	-0.00	-0.00	-0.00	300.00	200.00	0.00	-0.00
110	0.00	0.00	0.00	903.00	200.00	0.00	0.00	-0.00	-0.00	-0.00	300.00	200.00	0.00	-0.00
111	-0.00	-0.00	-0.00	903.00	200.00	0.00	-0.00	-0.00	-0.00	-0.00	300.00	200.00	0.00	-0.00
112	-0.00	-0.00	-0.00	903.00	200.00	0.00	-0.00	-0.00	-0.00	-0.00	300.00	200.00	0.00	-0.00
113	-0.00	-0.00	-0.00	903.00	200.00	0.00	-0.00	-0.00	-0.00	-0.00	300.00	200.00	0.00	-0.00
114	-0.00	-0.00	-0.00	903.00	200.00	0.00	-0.00	-0.00	-0.00	-0.00	300.00	200.00	0.00	-0.00
115	-0.00	-0.00	-0.00	903.00	200.00	0.00	-0.00	-0.00	-0.00	-0.00	300.00	200.00	0.00	-0.00
116	-0.00	-0.00	-0.00	903.00	200.00	0.00	-0.00	-0.00	-0.00	-0.00	300.00	200.00	0.00	-0.00
117	-0.00	-0.00	-0.00	903.00	200.00	0.00	-0.00	-0.00	-0.00	-0.00	300.00	200.00	0.00	-0.00
118	-0.00	-0.00	-0.00	903.00	200.00	0.00	-0.00	-0.00	-0.00	-0.00	300.00	200.00	0.00	-0.00
119	-0.00	-0.00	-0.00	903.00	200.00	0.00	-0.00	-0.00	-0.00	-0.00	300.00	200.00	0.00	-0.00
120	0.00	0.00	0.00	903.00	200.00	0.00	0.00	-0.00	-0.00	-0.00	300.00	200.00	0.00	-0.00
121	-0.00	-0.00	-0.00	903.00	200.00	0.00	-0.00	-0.00	-0.00	-0.00	300.00	200.00	0.00	-0.00
122	-0.00	-0.00	-0.00	903.00	200.00	0.00	-0.00	-0.00	-0.00	-0.00	300.00	200.00	0.00	-0.00
123	-0.00	-0.00	-0.00	903.00	200.00	0.00	-0.00	-0.00	-0.00	-0.00	300.00	200.00	0.00	-0.00
124	-0.00	-0.00	-0.00	903.00	200.00	0.00	-0.00	-0.00	-0.00	-0.00	300.00	200.00	0.00	-0.00
125	-0.00	-0.00	-0.00	903.00	200.00	0.00	-0.00	-0.00	-0.00	-0.00	300.00	200.00	0.00	-0.00
126	0.00	0.00	0.00	903.00	200.00	0.00	0.00	-0.00	-0.00	-0.00	300.00	200.00	0.00	-0.00
127	0.00	0.00	0.00	903.00	200.00	0.00	0.00	-0.00	-0.00	-0.00	300.00	200.00	0.00	-0.00
128	-0.00	-0.00	-0.00	903.00	200.00	0.00	-0.00	-0.00	-0.00	-0.00	300.00	200.00	0.00	-0.00
129	-0.00	-0.00	-0.00	903.00	200.00	0.00	-0.00	-0.00	-0.00	-0.00	300.00	200.00	0.00	-0.00
130	-0.00	-0.00	-0.00	903.00	200.00	0.00	-0.00	-0.00	-0.00	-0.00	300.00	200.00	0.00	-0.00
131	-0.00	-0.00	-0.00	903.00	200.00	0.00	-0.00	-0.00	-0.00	-0.00	300.00	200.00	0.00	-0.00
132	-0.00	-0.00	-0.00	903.00	200.00	0.00	-0.00	-0.00	-0.00	-0.00	300.00	200.00	0.00	-0.00
133	-0.00	-0.00	-0.00	903.00	200.00	0.00	-0.00	-0.00	-0.00	-0.00	300.00	200.00	0.00	-0.00
134	-0.00	-0.00	-0.00	903.00	200.00	0.00	-0.00	-0.00	-0.00	-0.00	300.00	200.00	0.00	-0.00
135	-0.00	-0.00	-0.00	903.00	200.00	0.00	-0.00	-0.00	-0.00	-0.00	300.00	200.00	0.00	-0.00
136	-0.00	-0.00	-0.00	903.00	200.00	0.00	-0.00	-0.00	-0.00	-0.00	300.00	200.00	0.00	-0.00
137	0.00	0.00	0.00	903.00	200.00	0.00	0.00	-0.00	-0.00	-0.00	300.00	200.00	0.00	-0.00
138	-0.00	-0.00	-0.00	903.00	200.00	0.00	-0.00	-0.00	-0.00	-0.00	300.00	200.00	0.00	-0.00
139	-0.00	-0.00	-0.00	903.00	200.00	0.00	-0.00	-0.00	-0.00	-0.00	300.00	200.00	0.00	-0.00
140	-0.00	-0.00	-0.00	903.00	200.00	0.00	-0.00	-0.00	-0.00	-0.00	300.00	200.00	0.00	-0.00
141	-0.00	-0.00	-0.00	903.00	200.00	0.00	-0.00	-0.00	-0.00	-0.00	300.00	200.00	0.00	-0.00
142	-0.00	-0.00	-0.00	903.00	200.00	0.00	-0.00	-0.00	-0.00	-0.00	300.00	200.00	0.00	-0.00
143	-0.00	-0.00	-0.00	903.00	200.00	0.00	-0.00	-0.00	-0.00	-0.00	300.00	200.00	0.00	-0.00
144	-0.00	-0.00	-0.00	903.00	200.00	0.00	-0.00	-0.00	-0.00	-0.00	300.00	200.00	0.00	-0.00
145	-0.00	-0.00	-0.00	903.00	200.00	0.00	-0.00	-0.00	-0.00	-0.00	300.00	200.00	0.00	-0.00
146	-0.00	-0.00	-0.00	903.00	200.00	0.00	-0.00	-0.00	-0.00	-0.00	300.00	200.00	0.00	-0.00
147	-0.00	-0.00	-0.00	903.00	200.00	0.00	-0.00	-0.00	-0.00	-0.00	300.00	200.00	0.00	-0.00
148	0.00	0.00	0.00	903.00	200.00	0.00	0.00	-0.00	-0.00	-0.00	300.00	200.00	0.00	-0.00
149	0.00	0.00	0.00	903.00	200.00	0.00	0.00	-0.00	-0.00	-0.00	300.00	200.00	0.00	-0.00
150	0.00	0.00	0.00	903.00	200.00	0.00	0.00	-0.00	-0.00	-0.00	300.00	200.00	0.00	-0.00
151	-0.00	-0.00	-0.00	903.00	200.00	0.00	-0.00	-0.00	-0.00	-0.00	300.00	200.00	0.00	-0.00
152	-0.00	-0.00	-0.00	903.00	200.00	0.00	-0.00	-0.00	-0.00	-0.00	300.00	200.00	0.00	-0.00
153	-0.00	-0.00	-0.00	903.00	200.00	0.00	-0.00	-0.00	-0.00	-0.00	300.00	200.00	0.00	-0.00
154	-0.00	-0.00	-0.00	903.00	200.00	0.00	-0.00	-0.00	-0.00	-0.00	300.00	200.00	0.00	-0.00
155	-0.00	-0.00	-0.00	903.00	200.00	0.00	-0.00	-0.00	-0.00	-0.00	300.00	200.00	0.00	-0.00
156	-0.00	-0.00	-0.00	903.00	200.00	0.00	-0.00	-0.00	-0.00	-0.00	300.00	200.00	0.00	-0.00
157	-0.00	-0.00	-0.00	903.00	200.00	0.00	-0.00	-0.00	-0.00	-0.00	300.00	200.00	0.00	-0.00
158	0.00	0.00	0.00	903.00	200.00	0.00	0.00	-0.00	-0.00	-0.00	300.00	200.00	0.00	-0.00
159	-0.00	-0.00	-0.00	903.00	200.00	0.00	-0.00	-0.00	-0.00	-0.00	300.00	200.00	0.00	-0.00
160	-0.00	-0.00	-0.00	903.00	200.00	0.00	-0.00	-0.00	-0.00	-0.00	300.00	200.00	0.00	-0.00
161	-0.00	-0.00	-0.00	903.00	200.00	0.00	-0.00	-0.00	-0.00	-0.00	300.00	200.00	0.00	-0.00
162	-0.00	-0.00	-0.00	903.00	200.00	0.00	-0.00	-0.00	-0.00	-0.00	300.00	200.00	0.00	-0.00
163	-0.00	-0.00	-0.00	903.00	200.00	0.00	-0.00	-0.00	-0.00	-0.00	300.00	200.00	0.00	-0.00
164	-0.00	-0.00	-0.00	903.00	200.00	0.00	-0.00	-0.00	-0.00	-0.00	300.00	200.00	0.00	-0.00
165	-0.00	-0.00	-0.00	903.00	200.00	0.00	-0.00	-0.00	-0.00	-0.00	300.00	200.00	0.00	-0.00
166	0.00	0.00	0.00	903.00	200.00	0.00	0.00	-0.00	-0.00	-0.00	300.00	200.00	0.00	-0.00
167	0.00	0.00	0.00	903.00	200.00	0.00	0.00	-0.00	-0.00	-0.00	300.00	200.00	0.00	-0.00
168	-0.00	-0.00	-0.00	903.00	200.00	0.00	-0.00	-0.00	-0.00	-0.00	300.00	200.00	0.00	-0.00
169	-0.00	-0.00	-0.00	903.00	200.00	0.00	-0.00	-0.00	-0.00	-0.00	300.00	200.00	0.00	-0.00
170	-0.00	-0.00	-0.00	903.00	200.00	0.00	-0.00	-0.00	-0.00	-0.00	300.00	200.00	0.00	-0.00
171	-0.00	-0.00	-0.00	903.00	200.00	0.00	-0.00	-0.00	-0.00	-0.00	300.00	200.00	0.00	-0.00
172	-0.00	-0.00	-0.00	903.00	200.00	0.00	-0.00	-0.00	-0.00	-0.00	300.00	200.00	0.00	-0.00
173	-0.00	-0.00	-0.00	903.00	200.00	0.00	-0.00	-0.00	-0.00	-0.00	300.00	200.00	0.00	-0.00
174	-0.00	-0.00	-0.00	903.00	200.00	0.00	-0.00	-0.00	-0.00	-0.00	300.00	200.00	0.00	-0.00
175	-0.00	-0.00	-0.00	903.00	200.00	0.00	-0.00	-0.00	-0.00	-0.00	300.00	200.00	0.00	-0.00
176	0.00	0.00	0.00	903.00	200.00	0.00	0.00	-0.00	-0.00	-0.00	300.00	200.00	0.00	-0.00
177	-0.00	-0.00	-0.00	903.00	200.00	0.00	-0.00	-0.00	-0.00	-0.00	300.00	200.00	0.00	-0.00
178	0.00	0.00	0.00	903.00	200.00	0.00	0.00	-0.00	-0.00	-0.00	300.00	200.00	0.00	-0.00
179	-0.00	-0.00	-0.00	903.00	200.00	0.00	-0.00	-0.00	-0.00	-0.00	300.00	200.00	0.00	-0.00
180	-0.00	-0.00	-0.00	903.00	200.00	0.00	-0.00	-0.00	-0.00	-0.00	300.00	200.00	0.00	-0.00
181	-0.00	-0.00	-0.00	903.00	200.00	0.00	-0.00	-0.00	-0.00	-0.00	300.00	200.00	0.00	-0.00
182	-0.00	-0.00	-0.00	903.00	200.00	0.00	-0.00	-0.00	-0.00	-0.00	300.00	200.00	0.00	-0.00
183	-0.00	-0.00	-0.00	903.00	200.00	0.00	-0.00	-0.00	-0.00	-0.00	300.00	200.00	0.00	-0.00
184	-0.00	-0.00	-0.00	903.00	200.00	0.00	-0.00	-0.00	-0.00	-0.00	300.00	200.00	0.00	-0.00
185	-0.00	-0.00	-0.00	903.00	200.00	0.00	-0.00	-0.00	-0.00	-0.00	300.00	200.00	0.00	-0.00
186	-0.00	-0.00	-0.00	903.00	200.00	0.00	-0.00	-0.00	-0.00	-0.00	300.00	200.00	0.00	-0.00
187	0.00	0.00	0.00	903.00	200.00	0.00	0.00	-0.00	-0.00	-0.00	300.00	200.00	0.00	-0.00
188	0.00	0.00	0.00	903.00	200.00	0.00	0.00	-0.00	-0.00	-0.00	300.00	200.00	0.00	-0.00
189	-0.00	-0.00	-0.00	903.00	200.00	0.00	-0.00	-0.00	-0.00	-0.00	300.00	200.00	0.00	-0.00
190	0.00	0.00	0.00	903.00	200.00	0.00	0.00	-0.00	-0.00	-0.00	300.00	200.00	0.00	-0.00
191	0.00	0.00	0.00	903.00	200.00	0.00	0.00	-0.00	-0.00	-0.00	300.00	200.00	0.00	-0.00
192	-0.00	-0.00	-0.00	903.00	200.00	0.00	-0.00	-0.00	-0.00	-0.00	300.00	200.00	0.00	-0.00
193	-0.00	-0.00	-0.00	903.00	200.00	0.00	-0.00	-0.00	-0.00	-0.00	300.00	200.00	0.00	-0.00
194	0.00	0.00	0.00	903.00	200.00	0.00	0.00	-0.00	-0.00	-0.00	300.00	200.00	0.00	-0.00
195	0.00	0.00	0.00	903.00	200.00	0.00	0.00	-0.00	-0.00	-0.00	300.00	200.00	0.00	-0.00
196	-0.00	-0.00	-0.00	903.00	200.00	0.00	-0.00	-0.00	-0.00	-0.00	300.00	200.00	0.00	-0.00
197	-0.00	-0.00	-0.00	903.00	200.00	0.00	-0.00	-0.00	-0.00	-0.00	300.00	200.00	0.00	-0.00
198	-0.00	-0.00	-0.00	903.00	200.00	0.00	-0.00	-0.00	-0.00	-0.00	300.00	200.00	0.00	-0.00
199	0.00	0.00	0.00	903.00	200.00	0.00	0.00	-0.00	-0.00	-0.00	300.00	200.00	0.00	-0.00
200	-0.00	-0.00	-0.00	903.00	200.00	0.00	-0.00	-0.00	-0.00	-0.00	300.00	200.00	0.00	-0.00
201	0.00	0.00	0.00	903.00	200.00	0.00	0.00	-0.00	-0.00	-0.00	300.00	200.00	0.00	-0.00
202	-0.00	-0.00	-0.00	903.00	200.00	0.00	-0.00	-0.00	-0.00	-0.00	300.00	200.00	0.00	-0.00
203	-0.00	-0.00	-0.00	903.00	200.00	0.00	-0.00	-0.00	-0.00	-0.00	300.00	200.00	0.00	-0.00
204	0.00	0.00	0.00	903.00	200.00	0.00	0.00	-0.00	-0.00	-0.00	300.00	200.00	0.00	-0.00
205	0.00	0.00	0.00	903.00	200.00	0.00	0.00	-0.00	-0.00	-0.00	300.00	200.00	0.00	-0.00
206	-0.00	-0.00	-0.00	903.00	200.00	0.00	-0.00	-0.00	-0.00	-0.00	300.00	200.00	0.00	-0.00
207	0.00	0.00	0.00	903.00	200.00	0.00	0.00	-0.00	-0.00	-0.00	300.00	200.00	0.00	-0.00
208	-0.00	-0.00	-0.00	903.00	200.00	0.00	-0.00	-0.00	-0.00	-0.00	300.00	200.00	0.00	-0.00
209	-0.00	-0.00	-0.00	903.00	200.00	0.00	-0.00	-0.00	-0.00	-0.00	300.00	200.00	0.00	-0.00
210	0.00	0.00	0.00	903.00	200.00	0.00	0.00	-0.00	-0.00	-0.00	300.00	200.00	0.00	-0.00
211	0.00	0.00	0.00	903.00	200.00	0.00	0.00	-0.00	-0.00	-0.00	300.00	200.00	0.00	-0.00
212	0.00	0.00	0.00	903.00	200.00	0.00	0.00	-0.00	-0.00	-0.00	300.00	200.00	0.00	-0.00
213	-0.00	-0.00	-0.00	903.00	200.00	0.00	-0.00	-0.00	-0.00	-0.00	300.00	200.00	0.00	-0.00
214	-0.00	-0.00	-0.00	903.00	200.00	0.00	-0.00	-0.00	-0.00	-0.00	300.00	200.00	0.00	-0.00
215	-0.00	-0.00	-0.00	903.00	200.00	0.00	-0.00	-0.00	-0.00	-0.00	300.00	200.00	0.00	-0.00
216	-0.00	-0.00	-0.00	903.00	200.00	0.00	-0.00	-0.00	-0.00	-0.00	300.00	200.00	0.00	-0.00
217	-0.00	-0.00	-0.00	903.00	200.00	0.00	-0.00	-0.00	-0.00	-0.00	300.00	200.00	0.00	-0.00
218	-0.00	-0.00	-0.00	903.00	200.00	0.00	-0.00	-0.00	-0.00	-0.00	300.00	200.00	0.00	-0.00
219	-0.00	-0.00	-0.00	903.00	200.00	0.00	-0.00	-0.00	-0.00	-0.00	300.00	200.00	0.00	-0.00
220	-0.00	-0.00	-0.00	903.00	200.00	0.00	-0.00	-0.00	-0.00	-0.00	300.00	200.00	0.00	-0.00
221	-0.00	-0.00	-0.00	903.00	200.00	0.00	-0.00	-0.00	-0.00	-0.00	300.00	200.00	0.00	-0.00
222	-0.00	-0.00	-0.00	903.00	200.00	0.00	-0.00	-0.00	-0.00	-0.00	300.00	200.00	0.00	-0.00
223	-0.00	-0.00	-0.00	903.00	200.00	0.00	-0.00	-0.00	-0.00	-0.00	300.00	200.00	0.00	-0.00
224	-0.00	-0.00	-0.00	903.00	200.00	0.00	-0.00	-0.00	-0.00	-0.00	300.00	200.00	0.00	-0.00
225	-0.00	-0.00	-0.00	903.00	200.00	0.00	-0.00	-0.00	-0.00	-0.00	300.00	200.00	0.00	-0.00
226	-0.00	-0.00	-0.00	903.00	200.00	0.00	-0.00	0.00	0.00	0.00	300.00	200.00	0.00	0.00
227	-0.00	-0.00	-0.00	903.00	200.00	0.00	-0.00	-0.00	-0.00	-0.00	300.00	200.00	0.00	-0.00
228	0.00	0.00	0.00	903.00	200.00	0.00	0.00	-0.00	-0.00	-0.00	300.00	200.00	0.00	-0.00
229	0.00	0.00	0.00	903.00	200.00	0.00	0.00	-0.00	-0.00	-0.00	300.00	200.00	0.00	-0.00
230	0.00	0.00	0.00	903.00	200.00	0.00	0.00	-0.00	-0.00	-0.00	300.00	200.00	0.00	-0.00
231	-0.00	-0.00	-0.00	903.00	200.00	0.00	-0.00	-0.00	-0.00	-0.00	300.00	200.00	0.00	-0.00
232	-0.00	-0.00	-0.00	903.00	200.00	0.00	-0.00	-0.00	-0.00	-0.00	300.00	200.00	0.00	-0.00
233	-0.00	-0.00	-0.00	903.00	200.00	0.00	-0.00	-0.00	-0.00	-0.00	300.00	200.00	0.00	-0.00
234	-0.00	-0.00	-0.00	903.00	200.00	0.00	-0.00	-0.00	-0.00	-0.00	300.00	200.00	0.00	-0.00
235	-0.00	-0.00	-0.00	903.00	200.00	0.00	-0.00	-0.00	-0.00	-0.00	300.00	200.00	0.00	-0.00
236	-0.00	-0.00	-0.00	903.00	200.00	0.00	-0.00	-0.00	-0.00	-0.00	300.00	200.00	0.00	-0.00
237	0.00	0.00	0.00	903.00	200.00	0.00	0.00	-0.00	-0.00	-0.00	300.00	200.00	0.00	-0.00
238	0.00	0.00	0.00	903.00	200.00	0.00	0.00	-0.00	-0.00	-0.00	300.00	200.00	0.00	-0.00
239	-0.00	-0.00	-0.00	903.00	200.00	0.00	-0.00	-0.00	-0.00	-0.00	300.00	200.00	0.00	-0.00
240	0.00	0.00	0.00	903.00	200.00	0.00	0.00	-0.00	-0.00	-0.00	300.00	200.00	0.00	-0.00
241	0.00	0.00	0.00	903.00	200.00	0.00	0.00	-0.00	-0.00	-0.00	300.00	200.00	0.00	-0.00
242	0.00	0.00	0.00	903.00	200.00	0.00	0.00	-0.00	-0.00	-0.00	300.00	200.00	0.00	-0.00
243	-0.00	-0.00	-0.00	903.00	200.00	0.00	-0.00	-0.00	-0.00	-0.00	300.00	200.00	0.00	-0.00
244	-0.00	-0.00	-0.00	903.00	200.00	0.00	-0.00	-0.00	-0.00	-0.00	300.00	200.00	0.00	-0.00
245	0.00	0.00	0.00	903.00	200.00	0.00	0.00	-0.00	-0.00	-0.00	300.00	200.00	0.00	-0.00
246	-0.00	-0.00	-0.00	903.00	200.00	0.00	-0.00	-0.00	-0.00	-0.00	300.00	200.00	0.00	-0.00
247	-0.00	-0.00	-0.00	903.00	200.00	0.00	-0.00	-0.00	-0.00	-0.00	300.00	200.00	0.00	-0.00
248	-0.00	-0.00	-0.00	903.00	200.00	0.00	-0.00	-0.00	-0.00	-0.00	300.00	200.00	0.00	-0.00
249	0.00	0.00	0.00	903.00	200.00	0.00	0.00	-0.00	-0.00	-0.00	300.00	200.00	0.00	-0.00
250	0.00	0.00	0.00	903.00	200.00	0.00	0.00	-0.00	-0.00	-0.00	300.00	200.00	0.00	-0.00
251	0.00	0.00	0.00	903.00	200.00	0.00	0.00	-0.00	-0.00	-0.00	300.00	200.00	0.00	-0.00
252	0.00	0.00	0.00	903.00	200.00	0.00	0.00	-0.00	-0.00	-0.00	300.00	200.00	0.00	-0.00
253	-0.00	-0.00	-0.00	903.00	200.00	0.00	-0.00	-0.00	-0.00	-0.00	300.00	200.00	0.00	-0.00
254	-0.00	-0.00	-0.00	903.00	200.00	0.00	-0.00	-0.00	-0.00	-0.00	300.00	200.00	0.00	-0.00
255	0.00	0.00	0.00	903.00	200.00	0.00	0.00	-0.00	-0.00	-0.00	300.00	200.00	0.00	-0.00
256	0.00	0.00	0.00	903.00	200.00	0.00	0.00	-0.00	-0.00	-0.00	300.00	200.00	0.00	-0.00
257	-0.00	-0.00	-0.00	903.00	200.00	0.00	-0.00	-0.00	-0.00	-0.00	300.00	200.00	0.00	-0.00
258	-0.00	-0.00	-0.00	903.00	200.00	0.00	-0.00	-0.00	-0.00	-0.00	300.00	200.00	0.00	-0.00
259	0.00	0.00	0.00	903.00	200.00	0.00	0.00	-0.00	-0.00	-0.00	300.00	200.00	0.00	-0.00
260	-0.00	-0.00	-0.00	903.00	200.00	0.00	-0.00	-0.00	-0.00	-0.00	300.00	200.00	0.00	-0.00
261	-0.00	-0.00	-0.00	903.00	200.00	0.00	-0.00	-0.00	-0.00	-0.00	300.00	200.00	0.00	-0.00
262	-0.00	-0.00	-0.00	903.00	200.00	0.00	-0.00	-0.00	-0.00	-0.00	300.00	200.00	0.00	-0.00
263	-0.00	-0.00	-0.00	903.00	200.00	0.00	-0.00	-0.00	-0.00	-0.00	300.00	200.00	0.00	-0.00
264	-0.00	-0.00	-0.00	903.00	200.00	0.00	-0.00	-0.00	-0.00	-0.00	300.00	200.00	0.00	-0.00
265	-0.00	-0.00	-0.00	903.00	200.00	0.00	-0.00	-0.00	-0.00	-0.00	300.00	200.00	0.00	-0.00
266	-0.00	-0.00	-0.00	903.00	200.00	0.00	-0.00	-0.00	-0.00	-0.00	300.00	200.00	0.00	-0.00
267	-0.00	-0.00	-0.00	903.00	200.00	0.00	-0.00	-0.00	-0.00	-0.00	300.00	200.00	0.00	-0.00
268	-0.00	-0.00	-0.00	903.00	200.00	0.00	-0.00	-0.00	-0.00	-0.00	300.00	200.00	0.00	-0.00
269	-0.00	-0.00	-0.00	903.00	200.00	0.00	-0.00	-0.00	-0.00	-0.00	300.00	200.00	0.00	-0.00
270	-0.00	-0.00	-0.00	903.00	200.00	0.00	-0.00	-0.00	-0.00	-0.00	300.00	200.00	0.00	-0.00
271	-0.00	-0.00	-0.00	903.00	200.00	0.00	-0.00	-0.00	-0.00	-0.00	300.00	200.00	0.00	-0.00
272	-0.00	-0.00	-0.00	903.00	200.00	0.00	-0.00	-0.00	-0.00	-0.00	300.00	200.00	0.00	-0.00
273	-0.00	-0.00	-0.00	903.00	200.00	0.00	-0.00	-0.00	-0.00	-0.00	300.00	200.00	0.00	-0.00
274	-0.00	-0.00	-0.00	903.00	200.00	0.00	-0.00	-0.00	-0.00	-0.00	300.00	200.00	0.00	-0.00
275	-0.00	-0.00	-0.00	903.00	200.00	0.00	-0.00	-0.00	-0.00	-0.00	300.00	200.00	0.00	-0.00
276	-0.00	-0.00	-0.00	903.00	200.00	0.00	-0.00	-0.00	-0.00	-0.00	300.00	200.00	0.00	-0.00
277	-0.00	-0.00	-0.00	903.00	200.00	0.00	-0.00	-0.00	-0.00	-0.00	300.00	200.00	0.00	-0.00
278	-0.00	-0.00	-0.00	903.00	200.00	0.00	-0.00	0.00	0.00	0.00	300.00	200.00	0.00	0.00
279	-0.00	-0.00	-0.00	903.00	200.00	0.00	-0.00	-0.00	-0.00	-0.00	300.00	200.00	0.00	-0.00
280	-0.00	-0.00	-0.00	903.00	200.00	0.00	-0.00	-0.00	-0.00	-0.00	300.00	200.00	0.00	-0.00
281	-0.00	-0.00	-0.00	903.00	200.00	0.00	-0.00	-0.00	-0.00	-0.00	300.00	200.00	0.00	-0.00
282	-0.00	-0.00	-0.00	903.00	200.00	0.00	-0.00	-0.00	-0.00	-0.00	300.00	200.00	0.00	-0.00
283	-0.00	-0.00	-0.00	903.00	200.00	0.00	-0.00	-0.00	-0.00	-0.00	300.00	200.00	0.00	-0.00
284	-0.00	-0.00	-0.00	903.00	200.00	0.00	-0.00	-0.00	-0.00	-0.00	300.00	200.00	0.00	-0.00
285	-0.00	-0.00	-0.00	903.00	200.00	0.00	-0.00	-0.00	-0.00	-0.00	300.00	200.00	0.00	-0.00
286	-0.00	-0.00	-0.00	903.00	200.00	0.00	-0.00	-0.00	-0.00	-0.00	300.00	200.00	0.00	-0.00
287	-0.00	-0.00	-0.00	903.00	200.00	0.00	-0.00	-0.00	-0.00	-0.00	300.00	200.00	0.00	-0.00
288	-0.00	-0.00	-0.00	903.00	200.00	0.00	-0.00	-0.00	-0.00	-0.00	300.00	200.00	0.00	-0.00
289	-0.00	-0.00	-0.00	903.00	200.00	0.00	-0.00	-0.00	-0.00	-0.00	300.00	200.00	0.00	-0.00
290	-0.00	-0.00	-0.00	903.00	200.00	0.00	-0.00	-0.00	-0.00	-0.00	300.00	200.00	0.00	-0.00
291	-0.00	-0.00	-0.00	903.00	200.00	0.00	-0.00	-0.00	-0.00	-0.00	300.00	200.00	0.00	-0.00
292	-0.00	-0.00	-0.00	903.00	200.00	0.00	-0.00	-0.00	-0.00	-0.00	300.00	200.00	0.00	-0.00
293	-0.00	-0.00	-0.00	903.00	200.00	0.00	-0.00	-0.00	-0.00	-0.00	300.00	200.00	0.00	-0.00
294	-0.00	-0.00	-0.00	903.00	200.00	0.00	-0.00	-0.00	-0.00	-0.00	300.00	200.00	0.00	-0.00
295	-0.00	-0.00	-0.00	903.00	200.00	0.00	-0.00	-0.00	-0.00	-0.00	300.00	200.00	0.00	-0.00
296	-0.00	-0.00	-0.00	903.00	200.00	0.00	-0.00	-0.00	-0.00	-0.00	300.00	200.00	0.00	-0.00
297	-0.00	-0.00	-0.00	903.00	200.00	0.00	-0.00	-0.00	-0.00	-0.00	300.00	200.00	0.00	-0.00
298	-0.00	-0.00	-0.00	903.00	200.00	0.00	-0.00	-0.00	-0.00	-0.00	300.00	200.00	0.00	-0.00
299	-0.00	-0.00	-0.00	903.00	200.00	0.00	-0.00	-0.00	-0.00	-0.00	300.00	200.00	0.00	-0.00
300	-0.00	-0.00	-0.00	903.00	200.00	0.00	-0.00	-0.00	-0.00	-0.00	300.00	200.00	0.00	-0.00
301	-0.00	-0.00	-0.00	903.00	200.00	0.00	-0.00	-0.00	-0.00	-0.00	300.00	200.00	0.00	-0.00
302	-0.00	-0.00	-0.00	903.00	200.00	0.00	-0.00	-0.00	-0.00	-0.00	300.00	200.00	0.00	-0.00
303	-0.00	-0.00	-0.00	903.00	200.00	0.00	-0.00	-0.00	-0.00	-0.00	300.00	200.00	0.00	-0.00
304	-0.00	-0.00	-0.00	903.00	200.00	0.00	-0.00	-0.00	-0.00	-0.00	300.00	200.00	0.00	-0.00
305	-0.00	-0.00	-0.00	903.00	200.00	0.00	-0.00	-0.00	-0.00	-0.00	300.00	200.00	0.00	-0.00
306	-0.00	-0.00	-0.00	903.00	200.00	0.00	-0.00	-0.00	-0.00	-0.00	300.00	200.00	0.00	-0.00
307	-0.00	-0.00	-0.00	903.00	200.00	0.00	-0.00	-0.00	-0.00	-0.00	300.00	200.00	0.00	-0.00
308	-0.00	-0.00	-0.00	903.00	200.00	0.00	-0.00	-0.00	-0.00	-0.00	300.00	200.00	0.00	-0.00
309	-0.00	-0.00	-0.00	903.00	200.00	0.00	-0.00	-0.00	-0.00	-0.00	300.00	200.00	0.00	-0.00
310	-0.00	-0.00	-0.00	903.00	200.00	0.00	-0.00	-0.00	-0.00	-0.00	300.00	200.00	0.00	-0.00
311	-0.00	-0.00	-0.00	903.00	200.00	0.00	-0.00	-0.00	-0.00	-0.00	300.00	200.00	0.00	-0.00
312	-0.00	-0.00	-0.00	903.00	200.00	0.00	-0.00	-0.00	-0.00	-0.00	300.00	200.00	0.00	-0.00
313	-0.00	-0.00	-0.00	903.00	200.00	0.00	-0.00	-0.00	-0.00	-0.00	300.00	200.00	0.00	-0.00
314	-0.00	-0.00	-0.00	903.00	200.00	0.00	-0.00	-0.00	-0.00	-0.00	300.00	200.00	0.00	-0.00
315	-0.00	-0.00	-0.00	903.00	200.00	0.00	-0.00	-0.00	-0.00	-0.00	300.00	200.00	0.00	-0.00
316	-0.00	-0.00	-0.00	903.00	200.00	0.00	-0.00	-0.00	-0.00	-0.00	300.00	200.00	0.00	-0.00
317	-0.00	-0.00	-0.00	903.00	200.00	0.00	-0.00	-0.00	-0.00	-0.00	300.00	200.00	0.00	-0.00
318	-0.00	-0.00	-0.00	903.00	200.00	0.00	-0.00	-0.00	-0.00	-0.00	300.00	200.00	0.00	-0.00
319	-0.00	-0.00	-0.00	903.00	200.00	0.00	-0.00	-0.00	-0.00	-0.00	300.00	200.00	0.00	-0.00
320	-0.00	-0.00	-0.00	903.00	200.00	0.00	-0.00	-0.00	-0.00	-0.00	300.00	200.00	0.00	-0.00
321	-0.00	-0.00	-0.00	903.00	200.00	0.00	-0.00	-0.00	-0.00	-0.00	300.00	200.00	0.00	-0.00
322	-0.00	-0.00	-0.00	903.00	200.00	0.00	-0.00	-0.00	-0.00	-0.00	300.00	200.00	0.00	-0.00
323	-0.00	-0.00	-0.00	903.00	200.00	0.00	-0.00	-0.00	-0.00	-0.00	300.00	200.00	0.00	-0.00
324	-0.00	-0.00	-0.00	903.00	200.00	0.00	-0.00	-0.00	-0.00	-0.00	300.00	200.00	0.00	-0.00
325	-0.00	-0.00	-0.00	903.00	200.00	0.00	-0.00	-0.00	-0.00	-0.00	300.00	200.00	0.00	-0.00
326	-0.00	-0.00	-0.00	903.00	200.00	0.00	-0.00	-0.00	-0.00	-0.00	300.00	200.00	0.00	-0.00
327	-0.00	-0.00	-0.00	903.00	200.00	0.00	-0.00	-0.00	-0.00	-0.00	300.00	200.00	0.00	-0.00
328	-0.00	-0.00	-0.00	903.00	200.00	0.00	-0.00	-0.00	-0.00	-0.00	300.00	200.00	0.00	-0.00
329	-0.00	-0.00	-0.00	903.00	200.00	0.00	-0.00	-0.00	-0.00	-0.00	300.00	200.00	0.00	-0.00
330	-0.00	-0.00	-0.00	903.00	200.00	0.00	-0.00	-0.00	-0.00	-0.00	300.00	200.00	0.00	-0.00
331	-0.00	-0.00	-0.00	903.00	200.00	0.00	-0.00	-0.00	-0.00	-0.00	300.00	200.00	0.00	-0.00
332	-0.00	-0.00	-0.00	903.00	200.00	0.00	-0.00	-0.00	-0.00	-0.00	300.00	200.00	0.00	-0.00
333	-0.00	-0.00	-0.00	903.00	200.00	0.00	-0.00	-0.00	-0.00	-0.00	300.00	200.00	0.00	-0.00
334	-0.00	-0.00	-0.00	903.00	200.00	0.00	-0.00	-0.00	-0.00	-0.00	300.00	200.00	0.00	-0.00
335	-0.00	-0.00	-0.00	903.00	200.00	0.00	-0.00	-0.00	-0.00	-0.00	300.00	200.00	0.00	-0.00
336	-0.00	-0.00	-0.00	903.00	200.00	0.00	-0.00	-0.00	-0.00	-0.00	300.00	200.00	0.00	-0.00
337	-0.00	-0.00	-0.00	903.00	200.00	0.00	-0.00	-0.00	-0.00	-0.00	300.00	200.00	0.00	-0.00
338	-0.00	-0.00	-0.00	903.00	200.00	0.00	-0.00	-0.00	-0.00	-0.00	300.00	200.00	0.00	-0.00
339	-0.00	-0.00	-0.00	903.00	200.00	0.00	-0.00	-0.00	-0.00	-0.00	300.00	200.00	0.00	-0.00
340	-0.00	-0.00	-0.00	903.00	200.00	0.00	-0.00	-0.00	-0.00	-0.00	300.00	200.00	0.00	-0.00
341	-0.00	-0.00	-0.00	903.00	200.00	0.00	-0.00	-0.00	-0.00	-0.00	300.00	200.00	0.00	-0.00
342	-0.00	-0.00	-0.00	903.00	200.00	0.00	-0.00	-0.00	-0.00	-0.00	300.00	200.00	0.00	-0.00
343	-0.00	-0.00	-0.00	903.00	200.00	0.00	-0.00	-0.00	-0.00	-0.00	300.00	200.00	0.00	-0.00
344	-0.00	-0.00	-0.00	903.00	200.00	0.00	-0.00	-0.00	-0.00	-0.00	300.00	200.00	0.00	-0.00
345	-0.00	-0.00	-0.00	903.00	200.00	0.00	-0.00	-0.00	-0.00	-0.00	300.00	200.00	0.00	-0.00
346	-0.00	-0.00	-0.00	903.00	200.00	0.00	-0.00	-0.00	-0.00	-0.00	300.00	200.00	0.00	-0.00
347	-0.00	-0.00	-0.00	903.00	200.00	0.00	-0.00	-0.00	-0.00	-0.00	300.00	200.00	0.00	-0.00
348	-0.00	-0.00	-0.00	903.00	200.00	0.00	-0.00	-0.00	-0.00	-0.00	300.00	200.00	0.00	-0.00
349	-0.00	-0.00	-0.00	903.00	200.00	0.00	-0.00	-0.00	-0.00	-0.00	300.00	200.00	0.00	-0.00
350	-0.00	-0.00	-0.00	903.00	200.00	0.00	-0.00	-0.00	-0.00	-0.00	300.00	200.00	0.00	-0.00
351	-0.00	-0.00	-0.00	903.00	200.00	0.00	-0.00	-0.00	-0.00	-0.00	300.00	200.00	0.00	-0.00
352	-0.00	-0.00	-0.00	903.00	200.00	0.00	-0.00	-0.00	-0.00	-0.00	300.00	200.00	0.00	-0.00
353	-0.00	-0.00	-0.00	903.00	200.00	0.00	-0.00	-0.00	-0.00	-0.00	300.00	200.00	0.00	-0.00
354	-0.00	-0.00	-0.00	903.00	200.00	0.00	-0.00	-0.00	-0.00	-0.00	300.00	200.00	0.00	-0.00
355	-0.00	-0.00	-0.00	903.00	200.00	0.00	-0.00	-0.00	-0.00	-0.00	300.00	200.00	0.00	-0.00
356	-0.00	-0.00	-0.00	903.00	200.00	0.00	-0.00	-0.00	-0.00	-0.00	300.00	200.00	0.00	-0.00
357	-0.00	-0.00	-0.00	903.00	200.00	0.00	-0.00	-0.00	-0.00	-0.00	300.00	200.00	0.00	-0.00
358	-0.00	-0.00	-0.00	903.00	200.00	0.00	-0.00	-0.00	-0.00	-0.00	300.00	200.00	0.00	-0.00
359	-0.00	-0.00	-0.00	903.00	200.00	0.00	-0.00	-0.00	-0.00	-0.00	300.00	200.00	0.00	-0.00
360	-0.00	-0.00	-0.00	903.00	200.00	0.00	-0.00	-0.00	-0.00	-0.00	300.00	200.00	0.00	-0.00
361	-0.00	-0.00	-0.00	903.00	200.00	0.00	-0.00	-0.00	-0.00	-0.00	300.00	200.00	0.00	-0.00
362	-0.00	-0.00	-0.00	903.00	200.00	0.00	-0.00	-0.00	-0.00	-0.00	300.00	200.00	0.00	-0.00
363	-0.00	-0.00	-0.00	903.00	200.00	0.00	-0.00	-0.00	-0.00	-0.00	300.00	200.00	0.00	-0.00
364	-0.00	-0.00	-0.00	903.00	200.00	0.00	-0.00	-0.00	-0.00	-0.00	300.00	200.00	0.00	-0.00
365	-0.00	-0.00	-0.00	903.00	200.00	0.00	-0.00	-0.00	-0.00	-0.00	300.00	200.00	0.00	-0.00
366	-0.00	-0.00	-0.00	903.00	200.00	0.00	-0.00	-0.00	-0.00	-0.00	300.00	200.00	0.00	-0.00
367	-0.00	-0.00	-0.00	903.00	200.00	0.00	-0.00	-0.00	-0.00	-0.00	300.00	200.00	0.00	-0.00
368	-0.00	-0.00	-0.00	903.00	200.00	0.00	-0.00	-0.00	-0.00	-0.00	300.00	200.00	0.00	-0.00
369	-0.00	-0.00	-0.00	903.00	200.00	0.00	-0.00	-0.00	-0.00	-0.00	300.00	200.00	0.00	-0.00
370	-0.00	-0.00	-0.00	903.00	200.00	0.00	-0.00	-0.00	-0.00	-0.00	300.00	200.00	0.00	-0.00
371	-0.00	-0.00	-0.00	903.00	200.00	0.00	-0.00	-0.00	-0.00	-0.00	300.00	200.00	0.00	-0.00
372	-0.00	-0.00	-0.00	903.00	200.00	0.00	-0.00	-0.00	-0.00	-0.00	300.00	200.00	0.00	-0.00
373	-0.00	-0.00	-0.00	903.00	200.00	0.00	-0.00	-0.00	-0.00	-0.00	300.00	200.00	0.00	-0.00
374	-0.00	-0.00	-0.00	903.00	200.00	0.00	-0.00	-0.00	-0.00	-0.00	300.00	200.00	0.00	-0.00
375	-0.00	-0.00	-0.00	903.00	200.00	0.00	-0.00	-0.00	-0.00	-0.00	300.00	200.00	0.00	-0.00
376	-0.00	-0.00	-0.00	903.00	200.00	0.00	-0.00	-0.00	-0.00	-0.00	300.00	200.00	0.00	-0.00
377	-0.00	-0.00	-0.00	903.00	200.00	0.00	-0.00	-0.00	-0.00	-0.00	300.00	200.00	0.00	-0.00
378	-0.00	-0.00	-0.00	903.00	200.00	0.00	-0.00	-0.00	-0.00	-0.00	300.00	200.00	0.00	-0.00
379	-0.00	-0.00	-0.00	903.00	200.00	0.00	-0.00	-0.00	-0.00	-0.00	300.00	200.00	0.00	-0.00
380	-0.00	-0.00	-0.00	903.00	200.00	0.00	-0.00	-0.00	-0.00	-0.00	300.00	200.00	0.00	-0.00
381	84.61	-14.04	62.56	1164.22	277.07	0.00	-10319.63	-0.00	-0.00	-0.00	300.00	200.00	0.00	-0.00
382	78.20	-16.56	267.33	1072.35	166.67	0.00	-21363.67	-0.00	-0.00	-0.00	300.00	200.00	0.00	-0.00
383	90.03	-35.25	233.92	1077.36	168.17	0.00	-18486.54	-0.00	-0.00	-0.00	300.00	200.00	0.00	-0.00
384	102.77	-31.51	243.38	1074.35	165.14	0.00	-18439.35	-0.00	-0.00	-0.00	300.00	200.00	0.00	-0.00
385	115.20	-23.88	268.10	1067.77	160.73	0.00	-17984.55	-0.00	-0.00	-0.00	300.00	200.00	0.00	-0.00
386	115.28	-18.46	275.88	1063.29	158.63	0.00	-17236.56	-0.00	-0.00	-0.00	300.00	200.00	0.00	-0.00
387	101.39	-20.90	290.68	1057.65	153.18	0.00	-16781.34	-0.00	-0.00	-0.00	300.00	200.00	0.00	-0.00
388	91.93	-9.08	342.71	1043.25	141.14	0.00	-16612.00	-0.00	-0.00	-0.00	300.00	200.00	0.00	-0.00
389	116.12	7.32	381.93	1033.04	132.32	0.00	-15334.42	-0.00	-0.00	-0.00	300.00	200.00	0.00	-0.00
390	137.25	14.19	403.75	1023.86	125.77	0.00	-11811.18	-0.00	-0.00	-0.00	300.00	200.00	0.00	-0.00
391	130.54	16.78	424.65	1018.88	123.03	0.00	-10161.22	-0.00	-0.00	-0.00	300.00	200.00	0.00	-0.00
392	118.48	12.66	428.62	1015.35	121.18	0.00	-7603.08	-0.00	-0.00	-0.00	300.00	200.00	0.00	-0.00
393	105.13	13.89	414.58	1011.98	119.10	0.00	-4891.35	-0.00	-0.00	-0.00	300.00	200.00	0.00	-0.00
394	97.20	19.07	406.04	1009.99	117.02	0.00	-3102.06	-0.00	-0.00	-0.00	300.00	200.00	0.00	-0.00
395	86.67	26.78	400.09	1005.63	112.66	0.00	-247.16	-0.00	-0.00	-0.00	300.00	200.00	0.00	-0.00
396	80.87	32.88	403.90	1001.49	109.33	0.00	1742.74	-0.00	-0.00	-0.00	300.00	200.00	0.00	-0.00
397	80.41	34.56	412.60	999.97	107.84	0.00	2009.38	-0.00	-0.00	-0.00	300.00	200.00	0.00	-0.00
398	80.34	32.81	426.94	999.93	108.08	0.00	2069.62	-0.00	-0.00	-0.00	300.00	200.00	0.00	-0.00
399	81.41	29.60	446.17	999.44	108.21	0.00	1803.43	-0.00	-0.00	-0.00	300.00	200.00	0.00	-0.00
400	83.47	26.63	466.46	999.17	108.41	0.00	1581.80	-0.00	-0.00	-0.00	300.00	200.00	0.00	-0.00
401	85.75	23.65	488.28	999.00	108.25	0.00	1259.84	-0.00	-0.00	-0.00	300.00	200.00	0.00	-0.00
402	88.73	21.36	514.83	998.14	108.06	0.00	864.92	-0.00	-0.00	-0.00	300.00	200.00	0.00	-0.00
403	90.64	20.14	537.57	997.35	107.75	0.00	541.47	-0.00	-0.00	-0.00	300.00	200.00	0.00	-0.00
404	91.78	20.90	556.64	996.75	107.02	0.00	194.90	-0.00	-0.00	-0.00	300.00	200.00	0.00	-0.00
405	92.93	23.27	574.34	995.22	106.32	0.00	-207.85	-0.00	-0.00	-0.00	300.00	200.00	0.00	-0.00
406	93.00	26.32	585.33	993.80	105.27	0.00	-282.75	-0.00	-0.00	-0.00	300.00	200.00	0.00	-0.00
407	92.24	30.36	594.79	992.74	104.36	0.00	-216.92	-0.00	-0.00	-0.00	300.00	200.00	0.00	-0.00
408	91.02	34.41	603.33	991.62	103.19	0.00	-119.44	-0.00	-0.00	-0.00	300.00	200.00	0.00	-0.00
409	89.26	36.54	610.50	990.73	102.37	0.00	50.07	-0.00	-0.00	-0.00	300.00	200.00	0.00	-0.00
410	87.13	38.07	618.13	989.79	101.65	0.00	189.12	-0.00	-0.00	-0.00	300.00	200.00	0.00	-0.00
411	84.69	37.99	626.53	989.29	101.51	0.00	282.63	-0.00	-0.00	-0.00	300.00	200.00	0.00	-0.00
412	82.55	37.61	633.85	988.36	101.40	0.00	345.35	-0.00	-0.00	-0.00	300.00	200.00	0.00	-0.00
413	80.49	36.47	639.19	987.65	100.93	0.00	222.73	-0.00	-0.00	-0.00	300.00	200.00	0.00	-0.00
414	77.36	34.79	642.70	986.83	100.71	0.00	136.94	-0.00	-0.00	-0.00	300.00	200.00	0.00	-0.00
415	74.39	33.04	642.85	985.67	100.31	0.00	38.42	-0.00	-0.00	-0.00	300.00	200.00	0.00	-0.00
416	71.79	31.51	641.33	984.80	99.88	0.00	-83.53	-0.00	-0.00	-0.00	300.00	200.00	0.00	-0.00
417	68.36	30.29	637.51	983.49	99.47	0.00	-223.35	-0.00	-0.00	-0.00	300.00	200.00	0.00	-0.00
418	65.77	29.07	631.87	982.40	98.96	0.00	-301.13	-0.00	-0.00	-0.00	300.00	200.00	0.00	-0.00
419	62.87	28.08	626.37	981.34	98.47	0.00	-411.61	-0.00	-0.00	-0.00	300.00	200.00	0.00	-0.00
420	59.97	27.16	619.81	980.10	97.93	0.00	-570.28	-0.00	-0.00	-0.00	300.00	200.00	0.00	-0.00
421	57.68	26.55	613.86	979.14	97.54	0.00	-744.34	-0.00	-0.00	-0.00	300.00	200.00	0.00	-0.00
422	56.00	26.17	607.91	977.85	96.89	0.00	-1095.42	-0.00	-0.00	-0.00	300.00	200.00	0.00	-0.00
423	53.71	25.71	602.72	976.52	96.46	0.00	-1271.90	-0.00	-0.00	-0.00	300.00	200.00	0.00	-0.00
424	51.57	25.41	598.30	975.38	96.00	0.00	-1412.13	-0.00	-0.00	-0.00	300.00	200.00	0.00	-0.00
425	49.90	25.10	594.48	974.15	95.43	0.00	-1601.89	-0.00	-0.00	-0.00	300.00	200.00	0.00	-0.00
426	48.60	24.95	592.19	973.03	95.03	0.00	-1767.63	-0.00	-0.00	-0.00	300.00	200.00	0.00	-0.00
427	47.23	25.02	591.58	971.87	94.71	0.00	-1820.50	-0.00	-0.00	-0.00	300.00	200.00	0.00	-0.00
428	46.08	25.71	591.58	970.78	94.20	0.00	-2109.42	-0.00	-0.00	-0.00	300.00	200.00	0.00	-0.00
429	45.09	25.86	592.96	969.78	93.82	0.00	-2326.04	-0.00	-0.00	-0.00	300.00	200.00	0.00	-0.00
430	43.56	26.40	594.18	969.02	93.73	0.00	-2412.60	-0.00	-0.00	-0.00	300.00	200.00	0.00	-0.00
431	41.50	26.17	596.16	968.34	93.58	0.00	-2510.68	-0.00	-0.00	-0.00	300.00	200.00	0.00	-0.00
432	39.75	26.63	598.14	967.82	93.27	0.00	-2947.35	-0.00	-0.00	-0.00	300.00	200.00	0.00	-0.00
433	37.92	26.47	601.50	967.46	93.20	0.00	-3078.19	-0.00	-0.00	-0.00	300.00	200.00	0.00	-0.00
434	35.63	26.63	603.64	967.23	92.97	0.00	-3257.64	-0.00	-0.00	-0.00	300.00	200.00	0.00	-0.00
435	32.58	26.17	606.23	967.03	92.98	0.00	-3445.56	-0.00	-0.00	-0.00	300.00	200.00	0.00	-0.00
436	29.37	26.09	608.37	966.81	92.90	0.00	-3574.74	-0.00	-0.00	-0.00	300.00	200.00	0.00	-0.00
437	26.70	26.09	610.81	966.85	92.88	0.00	-3702.49	-0.00	-0.00	-0.00	300.00	200.00	0.00	-0.00
438	23.80	26.09	613.40	966.66	92.89	0.00	-3867.36	-0.00	-0.00	-0.00	300.00	200.00	0.00	-0.00
439	20.98	26.02	614.93	966.50	92.66	0.00	-4018.63	-0.00	-0.00	-0.00	300.00	200.00	0.00	-0.00
440	18.39	26.09	617.07	966.43	92.68	0.00	-4131.79	-0.00	-0.00	-0.00	300.00	200.00	0.00	-0.00
441	15.64	26.47	619.05	966.37	92.68	0.00	-4271.76	-0.00	-0.00	-0.00	300.00	200.00	0.00	-0.00
442	13.28	26.55	621.34	966.14	92.78	0.00	-4381.45	-0.00	-0.00	-0.00	300.00	200.00	0.00	-0.00
443	10.83	26.63	623.17	966.03	92.65	0.00	-4489.08	0.00	0.00	0.00	300.00	200.00	0.00	0.00
444	8.24	26.93	626.37	966.00	92.62	0.00	-4732.89	-0.00	-0.00	-0.00	300.00	200.00	0.00	-0.00
445	5.87	27.24	629.12	966.09	92.65	0.00	-4889.47	-0.00	-0.00	-0.00	300.00	200.00	0.00	-0.00
446	3.28	27.47	631.56	965.99	92.73	0.00	-5011.58	-0.00	-0.00	-0.00	300.00	200.00	0.00	-0.00
447	0.23	27.85	633.85	965.83	93.02	0.00	-5138.72	-0.00	-0.00	-0.00	300.00	200.00	0.00	-0.00
448	-1.83	27.85	635.83	965.42	93.06	0.00	-5318.95	-0.00	-0.00	-0.00	300.00	200.00	0.00	-0.00
449	-3.81	28.08	635.38	965.46	92.89	0.00	-5487.92	-0.00	-0.00	-0.00	300.00	200.00	0.00	-0.00
450	-6.26	28.08	636.29	965.09	93.14	0.00	-5652.27	-0.00	-0.00	-0.00	300.00	200.00	0.00	-0.00
451	-8.47	28.08	635.38	964.38	93.18	0.00	-5762.63	-0.00	-0.00	-0.00	300.00	200.00	0.00	-0.00
452	-10.60	27.85	634.00	963.79	93.09	0.00	-5869.28	-0.00	-0.00	-0.00	300.00	200.00	0.00	-0.00
453	-12.82	27.54	632.32	962.94	93.19	0.00	-5981.13	-0.00	-0.00	-0.00	300.00	200.00	0.00	-0.00
454	-14.80	27.31	629.73	962.17	93.19	0.00	-6169.31	-0.00	-0.00	-0.00	300.00	200.00	0.00	-0.00
455	-16.56	27.39	626.83	961.06	93.04	0.00	-6090.69	-0.00	-0.00	-0.00	300.00	200.00	0.00	-0.00
456	-18.16	27.39	623.63	959.67	93.03	0.00	-6155.70	-0.00	-0.00	-0.00	300.00	200.00	0.00	-0.00
457	-19.38	27.24	619.51	958.42	92.86	0.00	-6208.05	-0.00	-0.00	-0.00	300.00	200.00	0.00	-0.00
458	-21.13	27.16	615.84	957.11	92.72	0.00	-6274.91	-0.00	-0.00	-0.00	300.00	200.00	0.00	-0.00
459	-22.89	27.24	611.88	955.29	92.67	0.00	-6246.15	-0.00	-0.00	-0.00	300.00	200.00	0.00	-0.00
460	-24.19	27.24	608.37	953.41	92.45	0.00	-6256.45	-0.00	-0.00	-0.00	300.00	200.00	0.00	-0.00
461	-25.25	27.16	604.71	951.68	92.15	0.00	-6334.75	-0.00	-0.00	-0.00	300.00	200.00	0.00	-0.00
462	-25.86	27.24	601.50	949.12	91.78	0.00	-6468.05	-0.00	-0.00	-0.00	300.00	200.00	0.00	-0.00
463	-27.39	27.24	599.06	947.09	91.65	0.00	-6495.75	-0.00	-0.00	-0.00	300.00	200.00	0.00	-0.00
464	-28.53	27.16	597.23	945.00	91.36	0.00	-6440.99	-0.00	-0.00	-0.00	300.00	200.00	0.00	-0.00
465	-29.83	27.31	596.47	942.22	91.12	0.00	-6360.54	-0.00	-0.00	-0.00	300.00	200.00	0.00	-0.00
466	-30.44	27.47	595.70	939.65	90.63	0.00	-6420.52	-0.00	-0.00	-0.00	300.00	200.00	0.00	-0.00
467	-31.36	27.92	596.31	936.78	90.17	0.00	-6402.88	-0.00	-0.00	-0.00	300.00	200.00	0.00	-0.00
468	-31.74	29.07	598.14	933.61	90.00	0.00	-6347.91	-0.00	-0.00	-0.00	300.00	200.00	0.00	-0.00
469	-31.36	29.22	598.60	930.30	89.27	0.00	-6412.16	-0.00	-0.00	-0.00	300.00	200.00	0.00	-0.00
470	-32.20	30.14	601.20	926.83	88.93	0.00	-6206.05	-0.00	-0.00	-0.00	300.00	200.00	0.00	-0.00
471	-32.58	30.59	603.18	922.73	88.03	0.00	-6019.83	-0.00	-0.00	-0.00	300.00	200.00	0.00	-0.00
472	-32.96	31.81	606.69	919.07	87.53	0.00	-5799.31	-0.00	-0.00	-0.00	300.00	200.00	0.00	-0.00
473	-33.26	32.58	609.74	915.46	86.89	0.00	-5638.44	-0.00	-0.00	-0.00	300.00	200.00	0.00	-0.00
474	-34.94	33.95	613.25	911.58	86.14	0.00	-5353.73	-0.00	-0.00	-0.00	300.00	200.00	0.00	-0.00
475	-36.01	34.79	616.46	908.27	85.59	0.00	-5218.85	-0.00	-0.00	-0.00	300.00	200.00	0.00	-0.00
476	-37.84	35.55	620.57	905.07	85.12	0.00	-4973.15	-0.00	-0.00	-0.00	300.00	200.00	0.00	-0.00
477	-40.05	36.32	625.15	901.83	84.70	0.00	-4768.97	-0.00	-0.00	-0.00	300.00	200.00	0.00	-0.00
478	-42.42	37.46	629.88	899.44	84.45	0.00	-4555.09	-0.00	-0.00	-0.00	300.00	200.00	0.00	-0.00
479	-45.24	38.68	634.31	897.08	84.00	0.00	-4365.04	-0.00	-0.00	-0.00	300.00	200.00	0.00	-0.00
480	-48.75	39.52	638.89	894.69	83.74	0.00	-4142.88	-0.00	-0.00	-0.00	300.00	200.00	0.00	-0.00
481	-52.34	39.90	643.01	893.03	83.58	0.00	-3946.09	-0.00	-0.00	-0.00	300.00	200.00	0.00	-0.00
482	-55.92	39.90	647.13	891.61	83.52	0.00	-3903.38	-0.00	-0.00	-0.00	300.00	200.00	0.00	-0.00
483	-60.50	39.83	651.55	890.49	83.65	0.00	-3906.94	-0.00	-0.00	-0.00	300.00	200.00	0.00	-0.00
484	-65.23	39.14	653.23	889.55	83.72	0.00	-3881.62	-0.00	-0.00	-0.00	300.00	200.00	0.00	-0.00
485	-69.50	39.14	654.14	888.58	83.69	0.00	-3826.20	-0.00	-0.00	-0.00	300.00	200.00	0.00	-0.00
486	-74.08	39.22	653.23	887.72	83.77	0.00	-3813.48	-0.00	-0.00	-0.00	300.00	200.00	0.00	-0.00
487	-78.28	39.14	651.40	886.77	83.81	0.00	-3842.54	-0.00	-0.00	-0.00	300.00	200.00	0.00	-0.00
488	-82.47	39.52	647.28	886.17	83.73	0.00	-3730.60	2.14	2.06	31.13	432.35	247.06	0.00	-34.78
489	-86.59	39.29	641.33	885.44	83.84	0.00	-3671.35	-4.96	-11.44	248.87	444.94	255.30	0.00	560.50
490	-89.65	39.90	631.26	884.15	83.59	0.00	-3437.36	10.60	6.94	220.79	437.04	251.14	0.00	71.54
491	-91.02	39.83	617.37	882.98	83.69	0.00	-3241.65	27.62	8.70	228.12	443.48	255.65	0.00	380.67
492	-92.93	37.69	599.21	882.22	84.19	0.00	-3217.63	57.07	10.30	267.94	434.45	252.51	0.00	-13.50
493	-93.31	36.09	579.99	880.74	84.19	0.00	-3062.03	64.47	7.48	285.03	435.22	254.60	0.00	128.80
494	-92.93	34.56	556.95	879.33	84.49	0.00	-3005.19	51.19	7.93	292.66	432.95	254.74	0.00	-14.75
495	-91.55	31.51	528.41	877.88	84.67	0.00	-3000.19	39.37	6.33	299.22	431.11	255.48	0.00	-156.65
496	-89.11	29.53	500.18	876.18	84.69	0.00	-2985.81	41.73	3.43	295.26	429.77	256.64	0.00	-118.79
497	-85.91	27.39	470.73	875.09	84.99	0.00	-2859.61	48.83	1.53	289.61	427.71	257.32	0.00	-142.46
498	-81.18	24.57	435.79	873.48	84.87	0.00	-2929.80	53.71	-3.36	296.78	423.24	259.02	0.00	-329.99
499	-75.91	21.82	403.29	871.67	84.75	0.00	-2881.51	61.26	-14.11	325.32	416.79	260.98	0.00	-177.77
500	-70.50	19.07	369.72	870.07	85.10	0.00	-2990.71	71.56	-19.99	349.27	412.19	262.39	0.00	-22.06
501	-62.56	15.95	332.03	868.67	84.47	0.00	-3050.85	79.19	-23.50	362.40	407.87	263.33	0.00	-186.32
502	-55.24	12.82	297.55	866.23	84.41	0.00	-3146.04	80.41	-27.62	373.54	404.78	264.46	0.00	-505.69
503	-48.29	9.46	261.23	864.10	83.53	0.00	-3253.89	81.41	-30.75	383.15	401.91	264.91	0.00	-897.67
504	-39.60	5.95	220.34	862.07	82.96	0.00	-3384.85	83.01	-33.04	389.86	400.04	265.91	0.00	-1157.61
505	-31.66	3.81	182.19	859.03	81.24	0.00	-3487.85	83.62	-34.64	400.09	398.05	266.51	0.00	-1249.97
506	-22.89	2.82	145.87	853.10	79.08	0.00	-3431.53	82.78	-34.87	415.95	397.29	266.76	0.00	-1358.12
507	-11.22	3.05	108.18	845.88	74.47	0.00	-3499.02	82.02	-33.57	437.16	396.65	267.16	0.00	-1455.87
508	-1.37	4.20	81.48	836.15	69.66	0.00	-3523.02	81.33	-31.74	460.66	395.89	267.04	0.00	-1529.07
509	6.48	6.10	61.34	822.40	62.19	0.00	-3560.35	80.49	-29.07	483.70	395.77	267.13	0.00	-1792.08
510	12.13	6.48	46.08	809.62	53.64	0.00	-3687.57	79.96	-26.70	508.27	395.20	267.25	0.00	-1854.42
511	14.88	5.87	34.64	795.95	42.29	0.00	-3868.91	79.96	-25.48	531.46	394.92	267.30	0.00	-1859.18
512	15.95	5.34	24.11	768.19	21.52	0.00	-4163.04	80.26	-25.10	551.76	394.33	267.31	0.00	-2002.95
513	-0.00	-0.00	-0.00	903.00	200.00	0.00	-0.00	80.57	-25.79	571.75	393.76	267.52	0.00	-1984.33
514	-0.00	-0.00	-0.00	903.00	200.00	0.00	-0.00	80.87	-27.62	588.84	393.13	267.79	0.00	-1970.59
515	-0.00	-0.00	-0.00	903.00	200.00	0.00	-0.00	80.41	-29.60	603.49	392.77	267.91	0.00	-2069.43
516	14.65	2.59	-5.80	1116.16	357.89	0.00	-299.96	79.96	-31.89	616.46	392.38	268.22	0.00	-2196.84
517	14.80	2.67	-5.49	1153.00	383.33	0.00	8.90	78.89	-34.33	626.83	392.16	268.45	0.00	-2261.97
518	14.65	2.44	-5.34	1134.43	377.14	0.00	-7.19	77.44	-36.24	633.70	391.89	268.67	0.00	-2315.61
519	14.72	2.67	-5.49	1128.00	377.78	0.00	-43.02	74.92	-37.61	639.04	391.98	268.77	0.00	-2351.78
520	14.57	2.67	-5.34	1134.43	388.57	0.00	115.75	71.95	-38.15	641.63	391.75	268.78	0.00	-2469.71
521	14.65	2.67	-5.49	1136.33	372.22	0.00	-137.33	68.59	-37.77	641.17	391.74	269.06	0.00	-2395.68
522	14.57	2.29	-5.65	1113.81	378.38	0.00	79.80	64.47	-36.62	638.73	391.81	268.94	0.00	-2332.71
523	14.57	2.44	-5.19	1132.41	394.12	0.00	208.69	60.27	-34.56	635.38	391.50	268.88	0.00	-2253.65
524	14.65	2.44	-5.34	1143.00	382.86	0.00	55.59	56.53	-32.58	631.87	391.64	268.73	0.00	-2124.09
525	14.65	2.52	-5.34	1134.43	382.86	0.00	81.74	53.02	-29.98	628.36	390.92	268.63	0.00	-1966.44
526	-0.00	-0.00	-0.00	903.00	200.00	0.00	-0.00	50.05	-27.54	624.85	390.62	268.47	0.00	-1790.35
527	14.57	2.29	-5.19	1141.24	382.35	0.00	52.06	47.53	-25.63	621.80	390.11	268.37	0.00	-1627.32
528	14.42	2.67	-5.34	1143.00	377.14	0.00	-169.37	45.39	-24.03	618.44	389.49	268.39	0.00	-1427.96
529	14.50	2.52	-5.19	1150.06	394.12	0.00	154.83	43.11	-22.74	614.62	388.85	268.22	0.00	-1264.66
530	14.42	2.59	-5.34	1134.43	382.86	0.00	-46.43	41.20	-22.05	611.11	388.31	268.31	0.00	-1097.66
531	14.42	2.44	-5.19	1167.71	388.24	0.00	8.08	39.14	-21.90	609.28	387.53	268.12	0.00	-979.18
532	14.50	2.44	-5.80	1124.05	368.42	0.00	-158.21	37.46	-22.28	607.76	386.92	268.29	0.00	-815.51
533	14.65	2.29	-5.49	1119.67	372.22	0.00	-10.17	36.01	-22.58	607.30	386.08	268.24	0.00	-702.69
534	14.42	2.52	-5.34	1125.86	388.57	0.00	98.09	34.56	-22.89	607.60	385.13	268.41	0.00	-539.50
535	14.34	2.44	-5.19	1176.53	388.24	0.00	-50.71	32.73	-23.27	608.37	384.20	268.42	0.00	-424.67
536	-0.00	-0.00	-0.00	903.00	200.00	0.00	-0.00	31.36	-23.88	609.74	383.56	268.47	0.00	-297.98
537	14.50	2.29	-5.19	1150.06	394.12	0.00	188.49	29.75	-24.03	612.49	382.59	268.36	0.00	-123.96
538	-0.00	-0.00	-0.00	903.00	200.00	0.00	-0.00	28.53	-23.88	614.78	381.76	268.40	0.00	-55.45
539	14.57	2.44	-5.34	1143.00	388.57	0.00	170.68	27.24	-23.96	617.07	380.93	268.10	0.00	177.42
540	-0.00	-0.00	-0.00	903.00	200.00	0.00	-0.00	25.79	-23.80	618.59	380.22	268.03	0.00	322.14
541	-0.00	-0.00	-0.00	903.00	200.00	0.00	-0.00	23.96	-23.65	621.03	379.16	267.67	0.00	426.34
542	14.50	2.14	-5.49	1128.00	383.33	0.00	139.87	22.35	-23.12	624.85	378.61	267.40	0.00	554.37
543	14.34	2.21	-5.49	1169.67	383.33	0.00	-20.34	20.68	-22.28	629.12	377.86	267.28	0.00	630.73
544	14.50	2.29	-5.65	1154.35	372.97	0.00	-104.96	18.39	-21.97	631.56	377.12	267.21	0.00	801.79
545	14.27	2.44	-5.49	1128.00	377.78	0.00	-72.90	16.02	-21.97	633.54	376.30	267.15	0.00	875.53
546	14.42	2.21	-5.19	1185.35	388.24	0.00	52.51	13.81	-21.97	634.61	375.60	266.94	0.00	1097.67
547	14.42	2.52	-5.34	1134.43	388.57	0.00	145.18	11.44	-22.05	634.92	374.77	266.86	0.00	1177.68
548	14.50	2.29	-5.49	1128.00	377.78	0.00	47.90	9.23	-22.28	635.68	373.67	266.87	0.00	1320.10
549	14.50	2.21	-5.19	1141.24	394.12	0.00	249.75	7.10	-22.35	636.29	373.09	266.91	0.00	1490.68
550	14.50	2.59	-5.19	1141.24	394.12	0.00	158.87	4.96	-22.20	637.05	372.00	266.97	0.00	1701.74
551	14.50	2.52	-5.34	1134.43	382.86	0.00	8.07	2.90	-22.74	639.19	370.97	266.94	0.00	1830.53
552	14.34	2.29	-5.49	1161.33	377.78	0.00	-124.19	1.07	-22.58	640.72	369.52	267.11	0.00	2007.79
553	14.50	2.59	-5.04	1184.82	393.94	0.00	20.34	-0.76	-22.74	642.09	367.94	267.11	0.00	2134.37
554	14.42	2.29	-5.19	1132.41	394.12	0.00	191.18	-2.67	-22.89	642.85	366.65	267.32	0.00	2307.07
555	14.50	2.52	-5.34	1134.43	382.86	0.00	-14.82	-4.35	-23.27	641.94	364.89	267.46	0.00	2452.61
556	14.42	2.52	-5.19	1141.24	388.24	0.00	54.53	-5.87	-23.27	640.87	363.64	267.81	0.00	2616.10
557	14.57	2.44	-5.04	1157.55	393.94	0.00	121.84	-7.10	-23.65	639.95	361.73	268.00	0.00	2739.90
558	-0.00	-0.00	-0.00	903.00	200.00	0.00	-0.00	-8.47	-23.50	638.89	359.83	268.35	0.00	2841.16
559	14.42	2.52	-5.34	1143.00	388.57	0.00	32.04	-9.46	-23.42	638.43	357.58	268.55	0.00	2897.35
560	14.34	2.44	-5.49	1153.00	383.33	0.00	-63.58	-10.60	-23.50	636.75	355.43	268.82	0.00	3021.64
561	-0.00	-0.00	-0.00	903.00	200.00	0.00	-0.00	-11.44	-23.88	634.16	353.06	269.10	0.00	3154.05
562	-0.00	-0.00	-0.00	903.00	200.00	0.00	-0.00	-12.36	-24.03	631.87	350.86	269.45	0.00	3201.97
563	14.34	2.44	-5.19	1150.06	388.24	0.00	36.80	-13.35	-24.34	628.97	348.76	269.82	0.00	3275.81
564	14.50	2.21	-5.49	1128.00	383.33	0.00	99.82	-14.19	-25.02	626.22	346.20	270.03	0.00	3343.79
565	-0.00	-0.00	-0.00	903.00	200.00	0.00	-0.00	-15.11	-25.25	624.69	343.89	270.30	0.00	3388.19
566	14.34	2.44	-5.34	1134.43	382.86	0.00	20.71	-15.72	-25.33	622.86	341.45	270.50	0.00	3443.72
567	-0.00	-0.00	-0.00	903.00	200.00	0.00	-0.00	-16.25	-25.56	621.95	338.57	270.66	0.00	3545.38
568	14.34	2.59	-5.49	1119.67	383.33	0.00	7.63	-17.01	-25.33	621.34	336.10	270.83	0.00	3600.41
569	14.34	2.06	-5.19	1132.41	394.12	0.00	251.77	-18.16	-25.41	620.57	333.71	270.91	0.00	3642.92
570	14.50	2.21	-5.34	1168.71	388.57	0.00	85.67	-19.23	-25.33	620.12	331.52	271.11	0.00	3757.06
571	14.65	2.14	-5.49	1119.67	394.44	0.00	302.63	-20.45	-25.25	619.66	329.11	271.16	0.00	3811.80
572	-0.00	-0.00	-0.00	903.00	200.00	0.00	-0.00	-21.67	-25.02	619.81	326.96	271.20	0.00	3801.13
573	-0.00	-0.00	-0.00	903.00	200.00	0.00	-0.00	-22.74	-25.02	619.81	324.74	271.15	0.00	3899.64
574	14.50	2.14	-5.34	1125.86	388.57	0.00	174.60	-23.80	-25.25	619.51	322.24	271.23	0.00	3924.38
575	14.65	2.21	-5.04	1148.45	393.94	0.00	169.23	-24.80	-24.95	619.35	320.03	271.20	0.00	3952.77
576	14.57	2.14	-5.04	1148.45	393.94	0.00	241.83	-25.94	-24.87	619.51	317.59	271.08	0.00	3972.22
577	-0.00	-0.00	-0.00	903.00	200.00	0.00	-0.00	-26.93	-25.10	618.74	314.94	271.17	0.00	3997.29
578	14.57	2.52	-5.34	1125.86	388.57	0.00	35.31	-27.85	-25.18	618.44	312.66	271.06	0.00	4039.04
579	14.57	2.14	-5.49	1128.00	383.33	0.00	62.31	-28.38	-25.25	618.29	309.77	270.93	0.00	4070.26
580	14.50	2.44	-5.34	1143.00	388.57	0.00	-3.92	-29.30	-25.33	617.98	306.96	270.77	0.00	4076.98
581	14.72	2.29	-5.04	1157.55	393.94	0.00	144.50	-30.14	-25.18	619.35	304.51	270.61	0.00	4028.12
582	14.65	2.21	-5.19	1141.24	394.12	0.00	187.82	-31.20	-25.25	620.42	301.84	270.44	0.00	4051.32
583	14.65	2.29	-5.49	1128.00	377.78	0.00	-39.42	-32.65	-25.33	622.41	299.56	270.31	0.00	4101.58
584	-0.00	-0.00	-0.00	903.00	200.00	0.00	-0.00	-34.03	-25.33	625.31	296.85	270.08	0.00	4081.57
585	14.80	2.44	-5.19	1141.24	382.35	0.00	-11.22	-35.40	-24.95	630.04	294.33	269.65	0.00	4167.75
586	-0.00	-0.00	-0.00	903.00	200.00	0.00	-0.00	-37.23	-24.95	634.61	291.85	269.49	0.00	4121.75
587	14.72	2.14	-5.19	1141.24	388.24	0.00	134.19	-39.37	-25.10	639.65	289.55	269.18	0.00	4132.53
588	14.65	2.21	-5.19	1141.24	376.47	0.00	-70.68	-42.34	-25.25	646.06	287.18	268.68	0.00	4160.80
589	14.72	2.44	-5.65	1121.92	378.38	0.00	-36.50	-45.09	-25.25	651.70	285.11	268.32	0.00	4096.47
590	14.72	2.29	-5.65	1121.92	378.38	0.00	-48.87	-48.29	-25.48	656.43	283.19	267.97	0.00	4117.03
591	14.72	2.29	-5.04	1175.73	400.00	0.00	146.35	-52.03	-26.25	660.71	281.29	267.53	0.00	4097.76
592	14.72	2.29	-5.19	1150.06	388.24	0.00	31.86	-55.77	-26.70	664.98	279.55	267.14	0.00	4063.74
593	14.80	2.21	-5.04	1139.36	400.00	0.00	308.64	-59.51	-27.39	668.49	277.81	266.61	0.00	3965.95
594	14.72	2.21	-5.19	1150.06	394.12	0.00	114.44	-63.71	-27.92	671.23	276.54	266.06	0.00	4017.12
595	14.95	2.06	-5.49	1153.00	383.33	0.00	52.13	-67.60	-28.46	672.76	275.03	265.64	0.00	3961.94
596	14.72	2.14	-5.19	1141.24	388.24	0.00	88.41	-71.56	-28.46	673.37	273.76	265.13	0.00	3976.77
597	14.72	2.21	-5.04	1139.36	400.00	0.00	224.72	-75.61	-28.84	672.15	272.49	264.47	0.00	3990.76
598	-0.00	-0.00	-0.00	903.00	200.00	0.00	-0.00	-79.65	-29.07	669.71	271.09	263.89	0.00	3935.70
599	-0.00	-0.00	-0.00	903.00	200.00	0.00	-0.00	-83.08	-28.99	666.05	270.17	263.41	0.00	3891.60
600	15.03	2.21	-5.34	1160.14	377.14	0.00	-149.54	-86.29	-28.99	659.48	269.11	262.89	0.00	3909.04
601	15.03	2.06	-5.19	1141.24	382.35	0.00	-15.93	-89.49	-28.84	651.55	268.10	262.39	0.00	3865.12
602	15.03	1.98	-5.04	1148.45	400.00	0.00	253.16	-92.39	-28.76	641.63	267.32	262.12	0.00	3758.11
603	15.56	1.98	-5.34	1108.71	400.00	0.00	324.36	-93.99	-25.18	629.73	266.42	261.69	0.00	3495.31
604	-0.00	-0.00	-0.00	903.00	200.00	0.00	-0.00	-95.44	-27.01	612.79	265.19	261.65	0.00	3246.20
605	16.25	1.53	-5.65	1130.03	372.97	0.00	175.68	-97.50	-25.02	594.94	264.45	260.63	0.00	3132.18
606	16.48	2.75	-5.04	1130.27	400.00	0.00	680.40	-97.43	-23.88	572.05	263.67	260.28	0.00	3055.40
607	-0.00	-0.00	-0.00	903.00	200.00	0.00	-0.00	-97.73	-22.20	548.86	262.47	259.61	0.00	2862.86
608	16.25	1.98	-5.04	1130.27	375.76	0.00	116.52	-96.36	-19.91	522.92	261.92	259.47	0.00	2712.39
609	15.64	1.75	-5.04	1148.45	393.94	0.00	222.18	-94.53	-16.78	492.71	261.07	258.72	0.00	2424.95
610	15.49	1.60	-5.19	1132.41	376.47	0.00	-152.14	-90.71	-15.41	462.19	260.18	258.04	0.00	2292.56
611	16.10	1.45	-5.04	1157.55	393.94	0.00	189.58	-86.98	-12.36	431.06	259.86	257.77	0.00	2055.31
612	15.87	1.68	-5.19	1141.24	394.12	0.00	117.13	-81.86	-10.38	395.20	259.11	257.22	0.00	1826.64
613	15.87	1.83	-5.04	1139.36	400.00	0.00	177.56	-76.07	-8.32	359.34	258.34	257.07	0.00	1629.69
614	16.10	1.53	-5.04	1157.55	387.88	0.00	95.48	-69.89	-6.64	322.88	257.89	256.81	0.00	1404.04
615	16.02	1.68	-5.04	1130.27	400.00	0.00	259.40	-62.48	-5.11	281.22	256.21	256.76	0.00	1127.90
616	16.10	1.53	-5.19	1123.59	388.24	0.00	84.37	-53.86	-4.04	240.48	255.46	256.85	0.00	900.36
617	16.17	1.60	-5.34	1143.00	382.86	0.00	-59.07	-44.94	-3.28	200.50	252.97	256.62	0.00	848.99
618	-0.00	-0.00	-0.00	903.00	200.00	0.00	-0.00	-33.04	-3.20	159.15	250.24	256.57	0.00	626.85
619	-0.00	-0.00	-0.00	903.00	200.00	0.00	-0.00	-20.98	-2.90	124.97	245.79	256.17	0.00	564.14
620	-0.00	-0.00	-0.00	903.00	200.00	0.00	-0.00	-11.06	-2.29	97.81	241.50	255.54	0.00	487.66
621	-0.00	-0.00	-0.00	903.00	200.00	0.00	-0.00	-4.50	-1.83	78.28	236.26	253.80	0.00	350.64
622	16.48	1.60	-5.04	1130.27	381.82	0.00	-68.66	-1.14	-0.84	64.70	234.20	254.25	0.00	294.69
623	-0.00	-0.00	-0.00	903.00	200.00	0.00	-0.00	0.15	-0.15	52.03	232.26	252.79	0.00	295.26
624	16.56	1.60	-5.19	1114.76	388.24	0.00	53.41	1.37	-0.23	40.44	229.81	252.08	0.00	284.33
625	16.63	1.53	-5.04	1148.45	393.94	0.00	127.39	2.52	-1.22	32.20	230.33	248.34	0.00	196.88
626	16.71	1.75	-5.19	1123.59	382.35	0.00	-41.06	3.66	-1.60	25.33	229.52	246.99	0.00	82.04
627	-0.00	-0.00	-0.00	903.00	200.00	0.00	-0.00	4.27	-1.91	19.53	234.38	242.19	0.00	146.63
628	16.78	1.53	-5.04	1130.27	387.88	0.00	128.77	3.51	-1.91	14.19	229.03	247.31	0.00	76.46
629	16.63	1.75	-5.19	1123.59	388.24	0.00	42.86	2.06	-1.68	8.85	222.41	241.38	0.00	46.57
630	16.63	1.53	-5.04	1157.55	400.00	0.00	237.20	-0.00	-0.00	-0.00	300.00	200.00	0.00	-0.00
631	-0.00	-0.00	-0.00	903.00	200.00	0.00	-0.00	-0.00	-0.00	-0.00	300.00	200.00	0.00	-0.00
632	16.71	1.68	-5.19	1150.06	376.47	0.00	-144.06	-0.00	-0.00	-0.00	300.00	200.00	0.00	-0.00
633	16.63	1.60	-5.04	1130.27	400.00	0.00	284.37	-0.00	-0.00	-0.00	300.00	200.00	0.00	-0.00
634	-0.00	-0.00	-0.00	903.00	200.00	0.00	-0.00	-0.00	-0.00	-0.00	300.00	200.00	0.00	-0.00
635	-0.00	-0.00	-0.00	903.00	200.00	0.00	-0.00	-0.00	-0.00	-0.00	300.00	200.00	0.00	-0.00
636	16.56	1.75	-5.04	1130.27	393.94	0.00	202.76	-0.00	-0.00	-0.00	300.00	200.00	0.00	-0.00
637	16.56	1.91	-5.34	1134.43	382.86	0.00	-23.32	-0.00	-0.00	-0.00	300.00	200.00	0.00	-0.00
638	-0.00	-0.00	-0.00	903.00	200.00	0.00	-0.00	-0.00	-0.00	-0.00	300.00	200.00	0.00	-0.00
639	16.63	1.91	-5.34	1134.43	382.86	0.00	-9.37	-0.00	-0.00	-0.00	300.00	200.00	0.00	-0.00
640	-0.00	-0.00	-0.00	903.00	200.00	0.00	-0.00	-0.00	-0.00	-0.00	300.00	200.00	0.00	-0.00
641	16.56	1.83	-5.04	1148.45	400.00	0.00	298.24	-0.00	-0.00	-0.00	300.00	200.00	0.00	-0.00
642	16.48	1.98	-5.04	1121.18	400.00	0.00	322.52	-0.00	-0.00	-0.00	300.00	200.00	0.00	-0.00
643	16.40	2.06	-5.04	1148.45	400.00	0.00	234.43	-0.00	-0.00	-0.00	300.00	200.00	0.00	-0.00
644	16.56	1.98	-5.04	1139.36	400.00	0.00	301.71	-0.00	-0.00	-0.00	300.00	200.00	0.00	-0.00
645	16.63	1.98	-5.19	1141.24	388.24	0.00	71.81	-0.00	-0.00	-0.00	300.00	200.00	0.00	-0.00
646	16.56	1.98	-5.04	1175.73	393.94	0.00	152.13	-0.00	-0.00	-0.00	300.00	200.00	0.00	-0.00
647	16.25	1.91	-5.04	1139.36	400.00	0.00	258.71	-0.00	-0.00	-0.00	300.00	200.00	0.00	-0.00
648	16.40	1.98	-5.04	1148.45	393.94	0.00	222.41	-0.00	-0.00	-0.00	300.00	200.00	0.00	-0.00
649	16.25	1.98	-5.04	1157.55	387.88	0.00	7.63	-0.00	-0.00	-0.00	300.00	200.00	0.00	-0.00
650	-0.00	-0.00	-0.00	903.00	200.00	0.00	-0.00	-0.00	-0.00	-0.00	300.00	200.00	0.00	-0.00
651	16.25	1.91	-5.04	1148.45	393.94	0.00	165.77	-0.00	-0.00	-0.00	300.00	200.00	0.00	-0.00
652	16.25	1.91	-5.04	1157.55	393.94	0.00	217.09	-0.00	-0.00	-0.00	300.00	200.00	0.00	-0.00
653	-0.00	-0.00	-0.00	903.00	200.00	0.00	-0.00	-0.00	-0.00	-0.00	300.00	200.00	0.00	-0.00
654	-0.00	-0.00	-0.00	903.00	200.00	0.00	-0.00	-0.00	-0.00	-0.00	300.00	200.00	0.00	-0.00
655	16.17	2.14	-5.04	1130.27	393.94	0.00	133.63	-0.00	-0.00	-0.00	300.00	200.00	0.00	-0.00
656	16.02	2.29	-5.19	1114.76	394.12	0.00	130.60	-0.00	-0.00	-0.00	300.00	200.00	0.00	-0.00
657	-0.00	-0.00	-0.00	903.00	200.00	0.00	-0.00	-0.00	-0.00	-0.00	300.00	200.00	0.00	-0.00
658	16.17	2.14	-5.04	1148.45	393.94	0.00	209.23	-0.00	-0.00	-0.00	300.00	200.00	0.00	-0.00
659	16.10	2.06	-5.04	1157.55	400.00	0.00	246.22	-0.00	-0.00	-0.00	300.00	200.00	0.00	-0.00
660	16.17	2.06	-5.04	1148.45	393.94	0.00	113.52	-0.00	-0.00	-0.00	300.00	200.00	0.00	-0.00
661	16.25	2.06	-5.49	1128.00	377.78	0.00	22.25	-0.00	-0.00	-0.00	300.00	200.00	0.00	-0.00
662	16.10	2.06	-5.19	1150.06	394.12	0.00	121.17	-0.00	-0.00	-0.00	300.00	200.00	0.00	-0.00
663	16.10	2.06	-5.04	1148.45	400.00	0.00	333.61	-0.00	-0.00	-0.00	300.00	200.00	0.00	-0.00
664	-0.00	-0.00	-0.00	903.00	200.00	0.00	-0.00	-0.00	-0.00	-0.00	300.00	200.00	0.00	-0.00
665	-0.00	-0.00	-0.00	903.00	200.00	0.00	-0.00	-0.00	-0.00	-0.00	300.00	200.00	0.00	-0.00
666	16.17	1.98	-5.19	1150.06	394.12	0.00	246.38	-0.00	-0.00	-0.00	300.00	200.00	0.00	-0.00
667	16.10	2.14	-5.04	1130.27	400.00	0.00	330.84	-0.00	-0.00	-0.00	300.00	200.00	0.00	-0.00
668	16.02	2.14	-5.04	1148.45	393.94	0.00	133.86	-0.00	-0.00	-0.00	300.00	200.00	0.00	-0.00
669	15.87	1.98	-5.04	1148.45	393.94	0.00	210.39	-0.00	-0.00	-0.00	300.00	200.00	0.00	-0.00
670	-0.00	-0.00	-0.00	903.00	200.00	0.00	-0.00	-0.00	-0.00	-0.00	300.00	200.00	0.00	-0.00
671	16.02	2.29	-5.34	1143.00	388.57	0.00	114.44	-0.00	-0.00	-0.00	300.00	200.00	0.00	-0.00
672	15.95	2.21	-5.04	1139.36	393.94	0.00	234.89	-0.00	-0.00	-0.00	300.00	200.00	0.00	-0.00
673	-0.00	-0.00	-0.00	903.00	200.00	0.00	-0.00	-0.00	-0.00	-0.00	300.00	200.00	0.00	-0.00
674	15.87	2.29	-5.04	1148.45	393.94	0.00	204.14	-0.00	-0.00	-0.00	300.00	200.00	0.00	-0.00
675	15.95	2.44	-5.19	1141.24	388.24	0.00	62.38	-0.00	-0.00	-0.00	300.00	200.00	0.00	-0.00
676	-0.00	-0.00	-0.00	903.00	200.00	0.00	-0.00	-0.00	-0.00	-0.00	300.00	200.00	0.00	-0.00
677	15.79	2.14	-5.04	1175.73	400.00	0.00	241.37	-0.00	-0.00	-0.00	300.00	200.00	0.00	-0.00
678	15.79	2.06	-5.04	1148.45	400.00	0.00	272.58	-0.00	-0.00	-0.00	300.00	200.00	0.00	-0.00
679	15.87	2.14	-5.19	1141.24	388.24	0.00	143.61	-0.00	-0.00	-0.00	300.00	200.00	0.00	-0.00
680	16.10	2.21	-5.19	1141.24	394.12	0.00	263.21	-0.00	-0.00	-0.00	300.00	200.00	0.00	-0.00
681	15.87	2.06	-5.49	1119.67	377.78	0.00	40.27	-0.00	-0.00	-0.00	300.00	200.00	0.00	-0.00
682	15.87	2.29	-5.04	1148.45	393.94	0.00	112.59	-0.00	-0.00	-0.00	300.00	200.00	0.00	-0.00
683	15.72	2.29	-5.04	1157.55	393.94	0.00	153.74	-0.00	-0.00	-0.00	300.00	200.00	0.00	-0.00
684	15.87	2.21	-5.04	1139.36	393.94	0.00	174.32	-0.00	-0.00	-0.00	300.00	200.00	0.00	-0.00
685	15.79	2.21	-5.04	1148.45	400.00	0.00	258.01	-0.00	-0.00	-0.00	300.00	200.00	0.00	-0.00
686	-0.00	-0.00	-0.00	903.00	200.00	0.00	-0.00	-0.00	-0.00	-0.00	300.00	200.00	0.00	-0.00
687	15.87	2.21	-5.04	1157.55	400.00	0.00	276.05	-0.00	-0.00	-0.00	300.00	200.00	0.00	-0.00
688	15.79	2.14	-5.34	1160.14	382.86	0.00	3.92	-0.00	-0.00	-0.00	300.00	200.00	0.00	-0.00
689	15.79	2.14	-5.04	1157.55	393.94	0.00	207.38	-0.00	-0.00	-0.00	300.00	200.00	0.00	-0.00
690	15.79	2.06	-5.19	1150.06	382.35	0.00	13.46	-0.00	-0.00	-0.00	300.00	200.00	0.00	-0.00
691	15.95	2.14	-5.19	1150.06	388.24	0.00	116.24	-0.00	-0.00	-0.00	300.00	200.00	0.00	-0.00
692	15.95	2.14	-5.34	1125.86	388.57	0.00	173.30	-0.00	-0.00	-0.00	300.00	200.00	0.00	-0.00
693	-0.00	-0.00	-0.00	903.00	200.00	0.00	-0.00	-0.00	-0.00	-0.00	300.00	200.00	0.00	-0.00
694	15.72	2.14	-5.65	1113.81	372.97	0.00	-89.28	-0.00	-0.00	-0.00	300.00	200.00	0.00	-0.00
695	15.64	2.14	-5.34	1134.43	382.86	0.00	30.95	-0.00	-0.00	-0.00	300.00	200.00	0.00	-0.00
696	15.72	2.29	-5.19	1141.24	388.24	0.00	78.54	-0.00	-0.00	-0.00	300.00	200.00	0.00	-0.00
697	-0.00	-0.00	-0.00	903.00	200.00	0.00	-0.00	-0.00	-0.00	-0.00	300.00	200.00	0.00	-0.00
698	15.79	2.06	-5.04	1157.55	400.00	0.00	253.85	-0.00	-0.00	-0.00	300.00	200.00	0.00	-0.00
699	15.79	2.14	-5.04	1157.55	400.00	0.00	257.32	-0.00	-0.00	-0.00	300.00	200.00	0.00	-0.00
700	-0.00	-0.00	-0.00	903.00	200.00	0.00	-0.00	-0.00	-0.00	-0.00	300.00	200.00	0.00	-0.00
701	-0.00	-0.00	-0.00	903.00	200.00	0.00	-0.00	-0.00	-0.00	-0.00	300.00	200.00	0.00	-0.00
702	15.79	2.14	-5.19	1141.24	394.12	0.00	245.04	-0.00	-0.00	-0.00	300.00	200.00	0.00	-0.00
703	-0.00	-0.00	-0.00	903.00	200.00	0.00	-0.00	-0.00	-0.00	-0.00	300.00	200.00	0.00	-0.00
704	15.72	2.06	-5.19	1150.06	394.12	0.00	253.12	-0.00	-0.00	-0.00	300.00	200.00	0.00	-0.00
705	15.56	2.06	-5.04	1148.45	393.94	0.00	155.36	-0.00	-0.00	-0.00	300.00	200.00	0.00	-0.00
706	-0.00	-0.00	-0.00	903.00	200.00	0.00	-0.00	-0.00	-0.00	-0.00	300.00	200.00	0.00	-0.00
707	16.02	1.91	-5.34	1134.43	382.86	0.00	39.24	-0.00	-0.00	-0.00	300.00	200.00	0.00	-0.00
708	-0.00	-0.00	-0.00	903.00	200.00	0.00	-0.00	-0.00	-0.00	-0.00	300.00	200.00	0.00	-0.00
709	15.87	1.98	-5.04	1148.45	393.94	0.00	256.16	-0.00	-0.00	-0.00	300.00	200.00	0.00	-0.00
710	15.79	2.21	-5.19	1141.24	394.12	0.00	203.97	-0.00	-0.00	-0.00	300.00	200.00	0.00	-0.00
711	-0.00	-0.00	-0.00	903.00	200.00	0.00	-0.00	-0.00	-0.00	-0.00	300.00	200.00	0.00	-0.00
712	15.87	1.98	-5.04	1148.45	393.94	0.00	233.27	-0.00	-0.00	-0.00	300.00	200.00	0.00	-0.00
713	15.72	2.59	-5.04	1139.36	400.00	0.00	264.25	-0.00	-0.00	-0.00	300.00	200.00	0.00	-0.00
714	15.79	2.59	-5.19	1150.06	388.24	0.00	43.08	-0.00	-0.00	-0.00	300.00	200.00	0.00	-0.00
715	15.79	2.52	-5.04	1130.27	393.94	0.00	247.61	-0.00	-0.00	-0.00	300.00	200.00	0.00	-0.00
716	-0.00	-0.00	-0.00	903.00	200.00	0.00	-0.00	-0.00	-0.00	-0.00	300.00	200.00	0.00	-0.00
717	15.79	2.67	-5.19	1132.41	394.12	0.00	210.03	-0.00	-0.00	-0.00	300.00	200.00	0.00	-0.00
718	-0.00	-0.00	-0.00	903.00	200.00	0.00	-0.00	-0.00	-0.00	-0.00	300.00	200.00	0.00	-0.00
719	15.64	2.75	-5.19	1150.06	388.24	0.00	68.22	-0.00	-0.00	-0.00	300.00	200.00	0.00	-0.00
720	15.64	2.75	-5.34	1143.00	388.57	0.00	161.53	-0.00	-0.00	-0.00	300.00	200.00	0.00	-0.00
721	15.56	2.59	-5.34	1134.43	388.57	0.00	137.33	-0.00	-0.00	-0.00	300.00	200.00	0.00	-0.00
722	15.18	2.67	-5.65	1130.03	372.97	0.00	-17.11	-0.00	-0.00	-0.00	300.00	200.00	0.00	-0.00
723	15.03	2.67	-5.19	1167.71	388.24	0.00	85.27	-0.00	-0.00	-0.00	300.00	200.00	0.00	-0.00
724	15.18	2.67	-5.19	1150.06	388.24	0.00	115.34	-0.00	-0.00	-0.00	300.00	200.00	0.00	-0.00
725	15.18	2.75	-5.65	1121.92	372.97	0.00	-35.05	-0.00	-0.00	-0.00	300.00	200.00	0.00	-0.00
726	15.34	2.75	-5.34	1134.43	382.86	0.00	108.56	-0.00	-0.00	-0.00	300.00	200.00	0.00	-0.00
727	15.34	2.75	-5.49	1128.00	377.78	0.00	-20.34	-0.00	-0.00	-0.00	300.00	200.00	0.00	-0.00
728	-0.00	-0.00	-0.00	903.00	200.00	0.00	-0.00	-0.00	-0.00	-0.00	300.00	200.00	0.00	-0.00
729	15.56	2.67	-5.34	1168.71	400.00	0.00	274.66	-0.00	-0.00	-0.00	300.00	200.00	0.00	-0.00
730	15.72	2.75	-5.19	1150.06	394.12	0.00	220.80	-0.00	-0.00	-0.00	300.00	200.00	0.00	-0.00
731	15.56	2.59	-5.04	1148.45	393.94	0.00	230.27	-0.00	-0.00	-0.00	300.00	200.00	0.00	-0.00
732	-0.00	-0.00	-0.00	903.00	200.00	0.00	-0.00	-0.00	-0.00	-0.00	300.00	200.00	0.00	-0.00
733	-0.00	-0.00	-0.00	903.00	200.00	0.00	-0.00	-0.00	-0.00	-0.00	300.00	200.00	0.00	-0.00
734	15.79	2.75	-5.34	1125.86	371.43	0.00	-102.02	-0.00	-0.00	-0.00	300.00	200.00	0.00	-0.00
735	15.72	2.59	-5.04	1139.36	393.94	0.00	260.56	-0.00	-0.00	-0.00	300.00	200.00	0.00	-0.00
736	15.72	2.67	-5.04	1148.45	400.00	0.00	313.50	-0.00	-0.00	-0.00	300.00	200.00	0.00	-0.00
737	-0.00	-0.00	-0.00	903.00	200.00	0.00	-0.00	-0.00	-0.00	-0.00	300.00	200.00	0.00	-0.00
738	15.79	2.67	-5.34	1134.43	382.86	0.00	118.36	-0.00	-0.00	-0.00	300.00	200.00	0.00	-0.00
739	15.49	2.52	-5.04	1148.45	400.00	0.00	328.06	-0.00	-0.00	-0.00	300.00	200.00	0.00	-0.00
740	15.72	2.59	-5.04	1157.55	400.00	0.00	285.76	-0.00	-0.00	-0.00	300.00	200.00	0.00	-0.00
741	15.79	2.67	-5.34	1143.00	382.86	0.00	26.81	-0.00	-0.00	-0.00	300.00	200.00	0.00	-0.00
742	15.56	2.67	-5.04	1157.55	400.00	0.00	281.59	-0.00	-0.00	-0.00	300.00	200.00	0.00	-0.00
743	-0.00	-0.00	-0.00	903.00	200.00	0.00	-0.00	-0.00	-0.00	-0.00	300.00	200.00	0.00	-0.00
744	-0.00	-0.00	-0.00	903.00	200.00	0.00	-0.00	-0.00	-0.00	-0.00	300.00	200.00	0.00	-0.00
745	15.49	2.67	-5.04	1139.36	393.94	0.00	175.24	-0.00	-0.00	-0.00	300.00	200.00	0.00	-0.00
746	15.79	2.67	-5.19	1141.24	394.12	0.00	278.02	-0.00	-0.00	-0.00	300.00	200.00	0.00	-0.00
747	15.72	2.67	-5.19	1150.06	388.24	0.00	147.20	-0.00	-0.00	-0.00	300.00	200.00	0.00	-0.00
748	15.64	2.44	-5.19	1123.59	394.12	0.00	300.24	-0.00	-0.00	-0.00	300.00	200.00	0.00	-0.00
749	-0.00	-0.00	-0.00	903.00	200.00	0.00	-0.00	-0.00	-0.00	-0.00	300.00	200.00	0.00	-0.00
750	15.49	2.75	-5.04	1139.36	400.00	0.00	251.08	-0.00	-0.00	-0.00	300.00	200.00	0.00	-0.00
751	-0.00	-0.00	-0.00	903.00	200.00	0.00	-0.00	-0.00	-0.00	-0.00	300.00	200.00	0.00	-0.00
752	15.64	2.67	-5.34	1143.00	388.57	0.00	156.95	-0.00	-0.00	-0.00	300.00	200.00	0.00	-0.00
753	-0.00	-0.00	-0.00	903.00	200.00	0.00	-0.00	-0.00	-0.00	-0.00	300.00	200.00	0.00	-0.00
754	15.72	2.52	-5.04	1148.45	393.94	0.00	278.59	-0.00	-0.00	-0.00	300.00	200.00	0.00	-0.00
755	15.56	2.67	-5.04	1148.45	393.94	0.00	188.65	-0.00	-0.00	-0.00	300.00	200.00	0.00	-0.00
756	-0.00	-0.00	-0.00	903.00	200.00	0.00	-0.00	-0.00	-0.00	-0.00	300.00	200.00	0.00	-0.00
757	-0.00	-0.00	-0.00	903.00	200.00	0.00	-0.00	-0.00	-0.00	-0.00	300.00	200.00	0.00	-0.00
758	-0.00	-0.00	-0.00	903.00	200.00	0.00	-0.00	-0.00	-0.00	-0.00	300.00	200.00	0.00	-0.00
759	-0.00	-0.00	-0.00	903.00	200.00	0.00	-0.00	-0.00	-0.00	-0.00	300.00	200.00	0.00	-0.00
760	15.56	2.59	-5.19	1150.06	394.12	0.00	205.99	-0.00	-0.00	-0.00	300.00	200.00	0.00	-0.00
761	15.56	2.52	-5.04	1148.45	387.88	0.00	131.78	-0.00	-0.00	-0.00	300.00	200.00	0.00	-0.00
762	-0.00	-0.00	-0.00	903.00	200.00	0.00	-0.00	-0.00	-0.00	-0.00	300.00	200.00	0.00	-0.00
763	-0.00	-0.00	-0.00	903.00	200.00	0.00	-0.00	-0.00	-0.00	-0.00	300.00	200.00	0.00	-0.00
764	15.49	2.44	-5.19	1150.06	382.35	0.00	46.67	-0.00	-0.00	-0.00	300.00	200.00	0.00	-0.00
765	15.56	2.44	-5.04	1148.45	400.00	0.00	316.27	-0.00	-0.00	-0.00	300.00	200.00	0.00	-0.00
766	15.56	2.59	-5.04	1157.55	400.00	0.00	301.01	-0.00	-0.00	-0.00	300.00	200.00	0.00	-0.00
767	-0.00	-0.00	-0.00	903.00	200.00	0.00	-0.00	-0.00	-0.00	-0.00	300.00	200.00	0.00	-0.00
768	-0.00	-0.00	-0.00	903.00	200.00	0.00	-0.00	-0.00	-0.00	-0.00	300.00	200.00	0.00	-0.00
769	15.64	2.59	-5.34	1160.14	400.00	0.00	309.54	-0.00	-0.00	-0.00	300.00	200.00	0.00	-0.00
770	-0.00	-0.00	-0.00	903.00	200.00	0.00	-0.00	-0.00	-0.00	-0.00	300.00	200.00	0.00	-0.00
771	15.41	2.67	-5.04	1157.55	400.00	0.00	228.19	-0.00	-0.00	-0.00	300.00	200.00	0.00	-0.00
772	-0.00	-0.00	-0.00	903.00	200.00	0.00	-0.00	-0.00	-0.00	-0.00	300.00	200.00	0.00	-0.00
773	15.64	2.59	-5.34	1143.00	388.57	0.00	129.48	-0.00	-0.00	-0.00	300.00	200.00	0.00	-0.00
774	15.49	2.59	-5.04	1148.45	400.00	0.00	309.34	-0.00	-0.00	-0.00	300.00	200.00	0.00	-0.00
775	15.56	2.67	-5.04	1148.45	400.00	0.00	282.98	-0.00	-0.00	-0.00	300.00	200.00	0.00	-0.00
776	15.56	2.59	-5.04	1148.45	393.94	0.00	230.27	-0.00	-0.00	-0.00	300.00	200.00	0.00	-0.00
777	15.56	2.52	-5.34	1125.86	382.86	0.00	110.52	-0.00	-0.00	-0.00	300.00	200.00	0.00	-0.00
778	-0.00	-0.00	-0.00	903.00	200.00	0.00	-0.00	-0.00	-0.00	-0.00	300.00	200.00	0.00	-0.00
779	-0.00	-0.00	-0.00	903.00	200.00	0.00	-0.00	-0.00	-0.00	-0.00	300.00	200.00	0.00	-0.00
780	-0.00	-0.00	-0.00	903.00	200.00	0.00	-0.00	-0.00	-0.00	-0.00	300.00	200.00	0.00	-0.00
781	-0.00	-0.00	-0.00	903.00	200.00	0.00	-0.00	-0.00	-0.00	-0.00	300.00	200.00	0.00	-0.00
782	-0.00	-0.00	-0.00	903.00	200.00	0.00	-0.00	-0.00	-0.00	-0.00	300.00	200.00	0.00	-0.00
783	15.56	2.59	-5.04	1148.45	400.00	0.00	347.48	-0.00	-0.00	-0.00	300.00	200.00	0.00	-0.00
784	15.56	2.44	-5.19	1141.24	388.24	0.00	196.57	-0.00	-0.00	-0.00	300.00	200.00	0.00	-0.00
785	15.56	2.59	-5.19	1141.24	394.12	0.00	228.88	-0.00	-0.00	-0.00	300.00	200.00	0.00	-0.00
786	-0.00	-0.00	-0.00	903.00	200.00	0.00	-0.00	-0.00	-0.00	-0.00	300.00	200.00	0.00	-0.00
787	-0.00	-0.00	-0.00	903.00	200.00	0.00	-0.00	-0.00	-0.00	-0.00	300.00	200.00	0.00	-0.00
788	15.56	2.52	-5.34	1143.00	365.71	0.00	-199.45	-0.00	-0.00	-0.00	300.00	200.00	0.00	-0.00
789	-0.00	-0.00	-0.00	903.00	200.00	0.00	-0.00	-0.00	-0.00	-0.00	300.00	200.00	0.00	-0.00
790	15.34	2.67	-5.04	1148.45	387.88	0.00	51.33	-0.00	-0.00	-0.00	300.00	200.00	0.00	-0.00
791	-0.00	-0.00	-0.00	903.00	200.00	0.00	-0.00	-0.00	-0.00	-0.00	300.00	200.00	0.00	-0.00
792	15.49	2.52	-5.19	1167.71	394.12	0.00	165.60	-0.00	-0.00	-0.00	300.00	200.00	0.00	-0.00
793	15.49	2.52	-5.04	1148.45	393.94	0.00	257.09	-0.00	-0.00	-0.00	300.00	200.00	0.00	-0.00
794	-0.00	-0.00	-0.00	903.00	200.00	0.00	-0.00	-0.00	-0.00	-0.00	300.00	200.00	0.00	-0.00
795	15.49	2.29	-5.04	1139.36	400.00	0.00	382.16	-0.00	-0.00	-0.00	300.00	200.00	0.00	-0.00
796	15.34	2.52	-5.04	1148.45	400.00	0.00	297.55	-0.00	-0.00	-0.00	300.00	200.00	0.00	-0.00
797	15.34	2.52	-5.34	1143.00	388.57	0.00	67.36	-0.00	-0.00	-0.00	300.00	200.00	0.00	-0.00
798	15.64	2.67	-5.19	1150.06	394.12	0.00	247.73	-0.00	-0.00	-0.00	300.00	200.00	0.00	-0.00
799	15.56	2.52	-5.04	1139.36	393.94	0.00	271.88	-0.00	-0.00	-0.00	300.00	200.00	0.00	-0.00
800	15.41	2.52	-5.04	1157.55	393.94	0.00	173.63	-0.00	-0.00	-0.00	300.00	200.00	0.00	-0.00
801	-0.00	-0.00	-0.00	903.00	200.00	0.00	-0.00	-0.00	-0.00	-0.00	300.00	200.00	0.00	-0.00
802	-0.00	-0.00	-0.00	903.00	200.00	0.00	-0.00	-0.00	-0.00	-0.00	300.00	200.00	0.00	-0.00
803	-0.00	-0.00	-0.00	903.00	200.00	0.00	-0.00	-0.00	-0.00	-0.00	300.00	200.00	0.00	-0.00
804	15.34	2.52	-5.04	1157.55	393.94	0.00	181.72	-0.00	-0.00	-0.00	300.00	200.00	0.00	-0.00
805	-0.00	-0.00	-0.00	903.00	200.00	0.00	-0.00	-0.00	-0.00	-0.00	300.00	200.00	0.00	-0.00
806	15.11	2.52	-5.34	1143.00	382.86	0.00	-16.35	-0.00	-0.00	-0.00	300.00	200.00	0.00	-0.00
807	-0.00	-0.00	-0.00	903.00	200.00	0.00	-0.00	-0.00	-0.00	-0.00	300.00	200.00	0.00	-0.00
808	-0.00	-0.00	-0.00	903.00	200.00	0.00	-0.00	-0.00	-0.00	-0.00	300.00	200.00	0.00	-0.00
809	15.41	2.52	-5.04	1157.55	393.94	0.00	173.63	-0.00	-0.00	-0.00	300.00	200.00	0.00	-0.00
810	-0.00	-0.00	-0.00	903.00	200.00	0.00	-0.00	-0.00	-0.00	-0.00	300.00	200.00	0.00	-0.00
811	15.34	2.52	-5.04	1175.73	400.00	0.00	183.11	-0.00	-0.00	-0.00	300.00	200.00	0.00	-0.00
812	-0.00	-0.00	-0.00	903.00	200.00	0.00	-0.00	-0.00	-0.00	-0.00	300.00	200.00	0.00	-0.00
813	15.56	2.44	-5.34	1143.00	382.86	0.00	108.56	-0.00	-0.00	-0.00	300.00	200.00	0.00	-0.00
814	-0.00	-0.00	-0.00	903.00	200.00	0.00	-0.00	-0.00	-0.00	-0.00	300.00	200.00	0.00	-0.00
815	15.49	2.59	-5.34	1134.43	382.86	0.00	57.33	-0.00	-0.00	-0.00	300.00	200.00	0.00	-0.00
816	15.18	2.59	-5.04	1148.45	400.00	0.00	225.41	-0.00	-0.00	-0.00	300.00	200.00	0.00	-0.00
817	15.41	2.44	-5.04	1148.45	393.94	0.00	215.24	-0.00	-0.00	-0.00	300.00	200.00	0.00	-0.00
818	15.34	2.59	-5.19	1150.06	394.12	0.00	161.56	-0.00	-0.00	-0.00	300.00	200.00	0.00	-0.00
819	-0.00	-0.00	-0.00	903.00	200.00	0.00	-0.00	-0.00	-0.00	-0.00	300.00	200.00	0.00	-0.00
820	15.11	2.52	-5.19	1150.06	388.24	0.00	92.90	-0.00	-0.00	-0.00	300.00	200.00	0.00	-0.00
821	15.34	2.44	-5.19	1150.06	388.24	0.00	131.94	-0.00	-0.00	-0.00	300.00	200.00	0.00	-0.00
822	-0.00	-0.00	-0.00	903.00	200.00	0.00	-0.00	-0.00	-0.00	-0.00	300.00	200.00	0.00	-0.00
823	15.18	2.29	-5.19	1150.06	382.35	0.00	51.61	-0.00	-0.00	-0.00	300.00	200.00	0.00	-0.00
824	15.34	2.52	-5.19	1150.06	382.35	0.00	-22.89	-0.00	-0.00	-0.00	300.00	200.00	0.00	-0.00
825	-0.00	-0.00	-0.00	903.00	200.00	0.00	-0.00	-0.00	-0.00	-0.00	300.00	200.00	0.00	-0.00
826	-0.00	-0.00	-0.00	903.00	200.00	0.00	-0.00	-0.00	-0.00	-0.00	300.00	200.00	0.00	-0.00
827	15.11	2.59	-5.19	1150.06	394.12	0.00	140.02	-0.00	-0.00	-0.00	300.00	200.00	0.00	-0.00
828	15.03	2.59	-5.19	1141.24	388.24	0.00	59.69	-0.00	-0.00	-0.00	300.00	200.00	0.00	-0.00
829	-0.00	-0.00	-0.00	903.00	200.00	0.00	-0.00	-0.00	-0.00	-0.00	300.00	200.00	0.00	-0.00
830	15.56	2.52	-5.19	1150.06	382.35	0.00	64.63	-0.00	-0.00	-0.00	300.00	200.00	0.00	-0.00
831	-0.00	-0.00	-0.00	903.00	200.00	0.00	-0.00	-0.00	-0.00	-0.00	300.00	200.00	0.00	-0.00
832	15.18	2.59	-5.19	1141.24	388.24	0.00	42.63	-0.00	-0.00	-0.00	300.00	200.00	0.00	-0.00
833	15.49	2.44	-5.19	1176.53	388.24	0.00	-18.40	-0.00	-0.00	-0.00	300.00	200.00	0.00	-0.00
834	15.56	2.59	-5.49	1136.33	377.78	0.00	-58.49	-0.00	-0.00	-0.00	300.00	200.00	0.00	-0.00
835	-0.00	-0.00	-0.00	903.00	200.00	0.00	-0.00	-0.00	-0.00	-0.00	300.00	200.00	0.00	-0.00
836	-0.00	-0.00	-0.00	903.00	200.00	0.00	-0.00	-0.00	-0.00	-0.00	300.00	200.00	0.00	-0.00
837	15.64	2.21	-5.34	1143.00	377.14	0.00	-3.49	-0.00	-0.00	-0.00	300.00	200.00	0.00	-0.00
838	15.72	2.14	-5.19	1141.24	394.12	0.00	207.34	-0.00	-0.00	-0.00	300.00	200.00	0.00	-0.00
839	15.56	2.21	-5.19	1132.41	388.24	0.00	133.29	-0.00	-0.00	-0.00	300.00	200.00	0.00	-0.00
840	15.49	2.21	-5.04	1139.36	400.00	0.00	285.76	-0.00	-0.00	-0.00	300.00	200.00	0.00	-0.00
841	15.56	2.06	-5.34	1134.43	382.86	0.00	57.55	-0.00	-0.00	-0.00	300.00	200.00	0.00	-0.00
842	15.49	2.06	-5.04	1157.55	400.00	0.00	261.48	-0.00	-0.00	-0.00	300.00	200.00	0.00	-0.00
843	15.72	2.14	-5.49	1128.00	377.78	0.00	47.47	-0.00	-0.00	-0.00	300.00	200.00	0.00	-0.00
844	15.72	2.21	-5.04	1175.73	393.94	0.00	132.94	-0.00	-0.00	-0.00	300.00	200.00	0.00	-0.00
845	-0.00	-0.00	-0.00	903.00	200.00	0.00	-0.00	-0.00	-0.00	-0.00	300.00	200.00	0.00	-0.00
846	-0.00	-0.00	-0.00	903.00	200.00	0.00	-0.00	-0.00	-0.00	-0.00	300.00	200.00	0.00	-0.00
847	15.95	2.06	-5.04	1193.91	387.88	0.00	84.85	-0.00	-0.00	-0.00	300.00	200.00	0.00	-0.00
848	15.72	2.14	-5.04	1157.55	400.00	0.00	264.95	-0.00	-0.00	-0.00	300.00	200.00	0.00	-0.00
849	15.72	2.29	-5.19	1150.06	382.35	0.00	-11.22	-0.00	-0.00	-0.00	300.00	200.00	0.00	-0.00
850	15.64	2.29	-5.80	1116.16	368.42	0.00	-165.44	-0.00	-0.00	-0.00	300.00	200.00	0.00	-0.00
851	15.79	2.06	-5.04	1139.36	400.00	0.00	337.08	-0.00	-0.00	-0.00	300.00	200.00	0.00	-0.00
852	15.87	2.06	-5.19	1167.71	394.12	0.00	177.72	-0.00	-0.00	-0.00	300.00	200.00	0.00	-0.00
853	15.95	2.44	-5.04	1157.55	393.94	0.00	113.52	-0.00	-0.00	-0.00	300.00	200.00	0.00	-0.00
854	15.87	2.06	-5.04	1148.45	387.88	0.00	118.37	-0.00	-0.00	-0.00	300.00	200.00	0.00	-0.00
855	15.87	2.44	-5.19	1141.24	388.24	0.00	70.91	-0.00	-0.00	-0.00	300.00	200.00	0.00	-0.00
856	-0.00	-0.00	-0.00	903.00	200.00	0.00	-0.00	-0.00	-0.00	-0.00	300.00	200.00	0.00	-0.00
857	16.02	2.21	-5.04	1139.36	400.00	0.00	323.90	-0.00	-0.00	-0.00	300.00	200.00	0.00	-0.00
858	15.95	2.44	-5.65	1130.03	372.97	0.00	-176.51	-0.00	-0.00	-0.00	300.00	200.00	0.00	-0.00
859	16.02	2.44	-5.19	1141.24	388.24	0.00	53.85	-0.00	-0.00	-0.00	300.00	200.00	0.00	-0.00
860	-0.00	-0.00	-0.00	903.00	200.00	0.00	-0.00	-0.00	-0.00	-0.00	300.00	200.00	0.00	-0.00
861	15.95	2.52	-5.04	1175.73	400.00	0.00	190.73	-0.00	-0.00	-0.00	300.00	200.00	0.00	-0.00
862	15.95	2.44	-5.34	1134.43	388.57	0.00	130.14	-0.00	-0.00	-0.00	300.00	200.00	0.00	-0.00
863	15.79	2.52	-5.04	1148.45	393.94	0.00	133.17	-0.00	-0.00	-0.00	300.00	200.00	0.00	-0.00
864	-0.00	-0.00	-0.00	903.00	200.00	0.00	-0.00	-0.00	-0.00	-0.00	300.00	200.00	0.00	-0.00
865	-0.00	-0.00	-0.00	903.00	200.00	0.00	-0.00	-0.00	-0.00	-0.00	300.00	200.00	0.00	-0.00
866	15.95	2.52	-5.19	1141.24	394.12	0.00	206.67	-0.00	-0.00	-0.00	300.00	200.00	0.00	-0.00
867	15.95	2.52	-5.04	1148.45	393.94	0.00	139.87	-0.00	-0.00	-0.00	300.00	200.00	0.00	-0.00
868	15.95	2.29	-5.04	1157.55	400.00	0.00	294.77	-0.00	-0.00	-0.00	300.00	200.00	0.00	-0.00
869	15.87	2.52	-5.19	1132.41	388.24	0.00	97.84	-0.00	-0.00	-0.00	300.00	200.00	0.00	-0.00
870	15.87	2.59	-5.04	1148.45	400.00	0.00	225.41	-0.00	-0.00	-0.00	300.00	200.00	0.00	-0.00
871	16.10	2.59	-5.49	1128.00	377.78	0.00	12.29	-0.00	-0.00	-0.00	300.00	200.00	0.00	-0.00
872	15.87	2.59	-5.19	1123.59	394.12	0.00	196.57	-0.00	-0.00	-0.00	300.00	200.00	0.00	-0.00
873	15.95	2.44	-5.19	1150.06	394.12	0.00	180.41	-0.00	-0.00	-0.00	300.00	200.00	0.00	-0.00
874	-0.00	-0.00	-0.00	903.00	200.00	0.00	-0.00	-0.00	-0.00	-0.00	300.00	200.00	0.00	-0.00
875	15.87	2.44	-5.19	1167.71	388.24	0.00	52.06	-0.00	-0.00	-0.00	300.00	200.00	0.00	-0.00
876	15.79	2.59	-5.04	1148.45	393.94	0.00	137.33	-0.00	-0.00	-0.00	300.00	200.00	0.00	-0.00
877	16.02	2.59	-5.19	1167.71	394.12	0.00	157.52	-0.00	-0.00	-0.00	300.00	200.00	0.00	-0.00
878	-0.00	-0.00	-0.00	903.00	200.00	0.00	-0.00	-0.00	-0.00	-0.00	300.00	200.00	0.00	-0.00
879	15.87	2.52	-5.19	1114.76	394.12	0.00	281.39	-0.00	-0.00	-0.00	300.00	200.00	0.00	-0.00
880	-0.00	-0.00	-0.00	903.00	200.00	0.00	-0.00	-0.00	-0.00	-0.00	300.00	200.00	0.00	-0.00
881	15.95	2.52	-5.04	1148.45	393.94	0.00	231.42	-0.00	-0.00	-0.00	300.00	200.00	0.00	-0.00
882	-0.00	-0.00	-0.00	903.00	200.00	0.00	-0.00	-0.00	-0.00	-0.00	300.00	200.00	0.00	-0.00
883	15.79	2.52	-5.34	1143.00	382.86	0.00	-5.23	-0.00	-0.00	-0.00	300.00	200.00	0.00	-0.00
884	15.87	2.44	-5.49	1128.00	372.22	0.00	-82.23	-0.00	-0.00	-0.00	300.00	200.00	0.00	-0.00
885	15.87	2.44	-5.04	1148.45	393.94	0.00	212.47	-0.00	-0.00	-0.00	300.00	200.00	0.00	-0.00
886	15.87	2.59	-5.19	1132.41	394.12	0.00	196.57	-0.00	-0.00	-0.00	300.00	200.00	0.00	-0.00
887	15.87	2.44	-5.04	1157.55	393.94	0.00	190.27	-0.00	-0.00	-0.00	300.00	200.00	0.00	-0.00
888	15.87	2.29	-5.34	1143.00	371.43	0.00	-140.60	-0.00	-0.00	-0.00	300.00	200.00	0.00	-0.00
889	-0.00	-0.00	-0.00	903.00	200.00	0.00	-0.00	-0.00	-0.00	-0.00	300.00	200.00	0.00	-0.00
890	15.87	2.44	-5.04	1157.55	393.94	0.00	144.50	-0.00	-0.00	-0.00	300.00	200.00	0.00	-0.00
891	15.87	2.44	-5.04	1130.27	393.94	0.00	233.97	-0.00	-0.00	-0.00	300.00	200.00	0.00	-0.00
892	15.79	2.59	-5.19	1150.06	394.12	0.00	113.09	-0.00	-0.00	-0.00	300.00	200.00	0.00	-0.00
893	15.79	2.59	-5.19	1150.06	376.47	0.00	-119.83	-0.00	-0.00	-0.00	300.00	200.00	0.00	-0.00
894	15.72	2.44	-5.34	1125.86	388.57	0.00	153.68	-0.00	-0.00	-0.00	300.00	200.00	0.00	-0.00
895	15.79	2.67	-5.04	1139.36	381.82	0.00	-2.77	-0.00	-0.00	-0.00	300.00	200.00	0.00	-0.00
896	15.79	2.29	-5.04	1139.36	400.00	0.00	351.65	-0.00	-0.00	-0.00	300.00	200.00	0.00	-0.00
897	15.87	2.52	-5.04	1157.55	400.00	0.00	267.03	-0.00	-0.00	-0.00	300.00	200.00	0.00	-0.00
898	15.95	2.52	-5.19	1132.41	388.24	0.00	135.09	-0.00	-0.00	-0.00	300.00	200.00	0.00	-0.00
899	15.87	2.52	-5.19	1141.24	394.12	0.00	214.75	-0.00	-0.00	-0.00	300.00	200.00	0.00	-0.00
900	15.87	2.59	-5.04	1157.55	393.94	0.00	151.43	-0.00	-0.00	-0.00	300.00	200.00	0.00	-0.00
901	15.87	2.52	-5.49	1128.00	372.22	0.00	-99.39	-0.00	-0.00	-0.00	300.00	200.00	0.00	-0.00
902	-0.00	-0.00	-0.00	903.00	200.00	0.00	-0.00	-0.00	-0.00	-0.00	300.00	200.00	0.00	-0.00
903	15.87	2.59	-5.04	1157.55	400.00	0.00	178.94	-0.00	-0.00	-0.00	300.00	200.00	0.00	-0.00
904	-0.00	-0.00	-0.00	903.00	200.00	0.00	-0.00	-0.00	-0.00	-0.00	300.00	200.00	0.00	-0.00
905	16.02	2.59	-5.04	1157.55	387.88	0.00	83.92	-0.00	-0.00	-0.00	300.00	200.00	0.00	-0.00
906	15.87	2.59	-5.04	1139.36	400.00	0.00	271.88	-0.00	-0.00	-0.00	300.00	200.00	0.00	-0.00
907	15.87	2.59	-5.04	1139.36	387.88	0.00	125.31	-0.00	-0.00	-0.00	300.00	200.00	0.00	-0.00
908	15.64	2.52	-5.04	1148.45	400.00	0.00	221.25	-0.00	-0.00	-0.00	300.00	200.00	0.00	-0.00
909	15.95	2.52	-5.49	1128.00	366.67	0.00	-174.84	-0.00	-0.00	-0.00	300.00	200.00	0.00	-0.00
910	-0.00	-0.00	-0.00	903.00	200.00	0.00	-0.00	-0.00	-0.00	-0.00	300.00	200.00	0.00	-0.00
911	15.79	2.67	-5.04	1148.45	393.94	0.00	141.49	-0.00	-0.00	-0.00	300.00	200.00	0.00	-0.00
912	-0.00	-0.00	-0.00	903.00	200.00	0.00	-0.00	-0.00	-0.00	-0.00	300.00	200.00	0.00	-0.00
913	15.87	2.67	-5.19	1167.71	388.24	0.00	-8.53	-0.00	-0.00	-0.00	300.00	200.00	0.00	-0.00
914	15.87	2.44	-5.04	1157.55	387.88	0.00	94.10	-0.00	-0.00	-0.00	300.00	200.00	0.00	-0.00
915	15.79	2.59	-5.19	1132.41	394.12	0.00	204.65	-0.00	-0.00	-0.00	300.00	200.00	0.00	-0.00
916	15.79	2.44	-5.04	1139.36	393.94	0.00	219.87	-0.00	-0.00	-0.00	300.00	200.00	0.00	-0.00
917	15.87	2.52	-5.04	1175.73	387.88	0.00	28.90	-0.00	-0.00	-0.00	300.00	200.00	0.00	-0.00
918	15.72	2.44	-5.04	1157.55	393.94	0.00	183.57	-0.00	-0.00	-0.00	300.00	200.00	0.00	-0.00
919	15.79	2.52	-5.04	1148.45	400.00	0.00	251.77	-0.00	-0.00	-0.00	300.00	200.00	0.00	-0.00
920	15.87	2.52	-5.19	1150.06	394.12	0.00	192.53	-0.00	-0.00	-0.00	300.00	200.00	0.00	-0.00
921	15.79	2.52	-5.04	1148.45	400.00	0.00	274.66	-0.00	-0.00	-0.00	300.00	200.00	0.00	-0.00
922	-0.00	-0.00	-0.00	903.00	200.00	0.00	-0.00	-0.00	-0.00	-0.00	300.00	200.00	0.00	-0.00
923	-0.00	-0.00	-0.00	903.00	200.00	0.00	-0.00	-0.00	-0.00	-0.00	300.00	200.00	0.00	-0.00
924	15.95	2.52	-5.04	1148.45	400.00	0.00	305.18	-0.00	-0.00	-0.00	300.00	200.00	0.00	-0.00
925	-0.00	-0.00	-0.00	903.00	200.00	0.00	-0.00	-0.00	-0.00	-0.00	300.00	200.00	0.00	-0.00
926	15.79	2.44	-5.34	1143.00	388.57	0.00	171.99	-0.00	-0.00	-0.00	300.00	200.00	0.00	-0.00
927	-0.00	-0.00	-0.00	903.00	200.00	0.00	-0.00	-0.00	-0.00	-0.00	300.00	200.00	0.00	-0.00
928	15.56	2.59	-5.04	1139.36	381.82	0.00	19.42	-0.00	-0.00	-0.00	300.00	200.00	0.00	-0.00
929	15.72	2.75	-5.19	1141.24	382.35	0.00	-31.41	-0.00	-0.00	-0.00	300.00	200.00	0.00	-0.00
930	-0.00	-0.00	-0.00	903.00	200.00	0.00	-0.00	-0.00	-0.00	-0.00	300.00	200.00	0.00	-0.00
931	15.79	2.52	-5.19	1141.24	382.35	0.00	14.14	-0.00	-0.00	-0.00	300.00	200.00	0.00	-0.00
932	15.64	2.59	-5.19	1132.41	388.24	0.00	128.80	-0.00	-0.00	-0.00	300.00	200.00	0.00	-0.00
933	15.87	2.59	-5.19	1150.06	388.24	0.00	80.33	-0.00	-0.00	-0.00	300.00	200.00	0.00	-0.00
934	15.87	2.59	-5.04	1148.45	387.88	0.00	124.61	-0.00	-0.00	-0.00	300.00	200.00	0.00	-0.00
935	15.95	2.59	-5.34	1143.00	388.57	0.00	95.48	-0.00	-0.00	-0.00	300.00	200.00	0.00	-0.00
936	15.87	2.67	-5.19	1141.24	394.12	0.00	247.06	-0.00	-0.00	-0.00	300.00	200.00	0.00	-0.00
937	15.95	2.44	-5.04	1148.45	393.94	0.00	250.15	-0.00	-0.00	-0.00	300.00	200.00	0.00	-0.00
938	15.87	2.59	-5.04	1139.36	393.94	0.00	175.71	-0.00	-0.00	-0.00	300.00	200.00	0.00	-0.00
939	15.95	2.67	-5.04	1139.36	400.00	0.00	314.89	-0.00	-0.00	-0.00	300.00	200.00	0.00	-0.00
940	15.87	2.59	-5.34	1143.00	371.43	0.00	-168.06	-0.00	-0.00	-0.00	300.00	200.00	0.00	-0.00
941	15.72	2.44	-5.49	1136.33	366.67	0.00	-193.28	-0.00	-0.00	-0.00	300.00	200.00	0.00	-0.00
942	15.79	2.44	-5.04	1148.45	387.88	0.00	147.73	-0.00	-0.00	-0.00	300.00	200.00	0.00	-0.00
943	15.79	2.44	-5.04	1148.45	387.88	0.00	124.84	-0.00	-0.00	-0.00	300.00	200.00	0.00	-0.00
944	15.72	2.75	-5.19	1141.24	388.24	0.00	15.26	-0.00	-0.00	-0.00	300.00	200.00	0.00	-0.00
945	-0.00	-0.00	-0.00	903.00	200.00	0.00	-0.00	-0.00	-0.00	-0.00	300.00	200.00	0.00	-0.00
946	-0.00	-0.00	-0.00	903.00	200.00	0.00	-0.00	-0.00	-0.00	-0.00	300.00	200.00	0.00	-0.00
947	-0.00	-0.00	-0.00	903.00	200.00	0.00	-0.00	-0.00	-0.00	-0.00	300.00	200.00	0.00	-0.00
948	-0.00	-0.00	-0.00	903.00	200.00	0.00	-0.00	-0.00	-0.00	-0.00	300.00	200.00	0.00	-0.00
949	-0.00	-0.00	-0.00	903.00	200.00	0.00	-0.00	-0.00	-0.00	-0.00	300.00	200.00	0.00	-0.00
950	15.87	2.59	-5.04	1157.55	393.94	0.00	197.21	-0.00	-0.00	-0.00	300.00	200.00	0.00	-0.00
951	-0.00	-0.00	-0.00	903.00	200.00	0.00	-0.00	-0.00	-0.00	-0.00	300.00	200.00	0.00	-0.00
952	15.72	2.52	-5.19	1141.24	394.12	0.00	253.79	-0.00	-0.00	-0.00	300.00	200.00	0.00	-0.00
953	15.41	2.52	-5.04	1148.45	393.94	0.00	150.74	-0.00	-0.00	-0.00	300.00	200.00	0.00	-0.00
954	15.79	2.52	-5.04	1157.55	393.94	0.00	201.83	-0.00	-0.00	-0.00	300.00	200.00	0.00	-0.00
955	15.72	2.59	-5.04	1148.45	393.94	0.00	191.20	-0.00	-0.00	-0.00	300.00	200.00	0.00	-0.00
956	-0.00	-0.00	-0.00	903.00	200.00	0.00	-0.00	-0.00	-0.00	-0.00	300.00	200.00	0.00	-0.00
957	15.64	2.52	-5.19	1150.06	388.24	0.00	124.76	-0.00	-0.00	-0.00	300.00	200.00	0.00	-0.00
958	-0.00	-0.00	-0.00	903.00	200.00	0.00	-0.00	-0.00	-0.00	-0.00	300.00	200.00	0.00	-0.00
959	15.79	2.52	-5.04	1148.45	393.94	0.00	224.72	-0.00	-0.00	-0.00	300.00	200.00	0.00	-0.00
960	15.49	2.52	-5.19	1132.41	394.12	0.00	162.91	-0.00	-0.00	-0.00	300.00	200.00	0.00	-0.00
961	-0.00	-0.00	-0.00	903.00	200.00	0.00	-0.00	-0.00	-0.00	-0.00	300.00	200.00	0.00	-0.00
962	15.56	2.59	-5.04	1157.55	400.00	0.00	232.35	-0.00	-0.00	-0.00	300.00	200.00	0.00	-0.00
963	-0.00	-0.00	-0.00	903.00	200.00	0.00	-0.00	-0.00	-0.00	-0.00	300.00	200.00	0.00	-0.00
964	-0.00	-0.00	-0.00	903.00	200.00	0.00	-0.00	-0.00	-0.00	-0.00	300.00	200.00	0.00	-0.00
965	-0.00	-0.00	-0.00	903.00	200.00	0.00	-0.00	-0.00	-0.00	-0.00	300.00	200.00	0.00	-0.00
966	-0.00	-0.00	-0.00	903.00	200.00	0.00	-0.00	-0.00	-0.00	-0.00	300.00	200.00	0.00	-0.00
967	15.64	2.29	-5.34	1134.43	388.57	0.00	199.45	-0.00	-0.00	-0.00	300.00	200.00	0.00	-0.00
968	-0.00	-0.00	-0.00	903.00	200.00	0.00	-0.00	-0.00	-0.00	-0.00	300.00	200.00	0.00	-0.00
969	-0.00	-0.00	-0.00	903.00	200.00	0.00	-0.00	-0.00	-0.00	-0.00	300.00	200.00	0.00	-0.00
970	15.34	2.52	-5.19	1141.24	388.24	0.00	89.53	-0.00	-0.00	-0.00	300.00	200.00	0.00	-0.00
971	15.18	2.29	-5.04	1148.45	400.00	0.00	231.66	-0.00	-0.00	-0.00	300.00	200.00	0.00	-0.00
972	15.11	2.21	-5.19	1150.06	388.24	0.00	53.85	-0.00	-0.00	-0.00	300.00	200.00	0.00	-0.00
973	15.34	2.06	-5.04	1175.73	393.94	0.00	192.12	-0.00	-0.00	-0.00	300.00	200.00	0.00	-0.00
974	15.34	2.29	-5.19	1150.06	388.24	0.00	100.98	-0.00	-0.00	-0.00	300.00	200.00	0.00	-0.00
975	15.11	2.29	-5.19	1132.41	394.12	0.00	187.14	-0.00	-0.00	-0.00	300.00	200.00	0.00	-0.00
976	-0.00	-0.00	-0.00	903.00	200.00	0.00	-0.00	-0.00	-0.00	-0.00	300.00	200.00	0.00	-0.00
977	-0.00	-0.00	-0.00	903.00	200.00	0.00	-0.00	-0.00	-0.00	-0.00	300.00	200.00	0.00	-0.00
978	15.34	2.21	-5.34	1168.71	388.57	0.00	83.71	-0.00	-0.00	-0.00	300.00	200.00	0.00	-0.00
979	15.18	2.29	-5.19	1167.71	388.24	0.00	54.75	-0.00	-0.00	-0.00	300.00	200.00	0.00	-0.00
980	-0.00	-0.00	-0.00	903.00	200.00	0.00	-0.00	-0.00	-0.00	-0.00	300.00	200.00	0.00	-0.00
981	-0.00	-0.00	-0.00	903.00	200.00	0.00	-0.00	-0.00	-0.00	-0.00	300.00	200.00	0.00	-0.00
982	-0.00	-0.00	-0.00	903.00	200.00	0.00	-0.00	-0.00	-0.00	-0.00	300.00	200.00	0.00	-0.00
983	15.11	2.06	-5.19	1141.24	394.12	0.00	221.48	-0.00	-0.00	-0.00	300.00	200.00	0.00	-0.00
984	15.18	2.29	-5.04	1157.55	393.94	0.00	141.72	-0.00	-0.00	-0.00	300.00	200.00	0.00	-0.00
985	-0.00	-0.00	-0.00	903.00	200.00	0.00	-0.00	-0.00	-0.00	-0.00	300.00	200.00	0.00	-0.00
986	-0.00	-0.00	-0.00	903.00	200.00	0.00	-0.00	-0.00	-0.00	-0.00	300.00	200.00	0.00	-0.00
987	15.11	2.14	-5.04	1175.73	400.00	0.00	195.59	-0.00	-0.00	-0.00	300.00	200.00	0.00	-0.00
988	15.03	2.14	-5.34	1168.71	377.14	0.00	-125.34	-0.00	-0.00	-0.00	300.00	200.00	0.00	-0.00
989	-0.00	-0.00	-0.00	903.00	200.00	0.00	-0.00	-0.00	-0.00	-0.00	300.00	200.00	0.00	-0.00
990	15.11	2.14	-5.19	1167.71	394.12	0.00	123.87	-0.00	-0.00	-0.00	300.00	200.00	0.00	-0.00
991	-0.00	-0.00	-0.00	903.00	200.00	0.00	-0.00	-0.00	-0.00	-0.00	300.00	200.00	0.00	-0.00
992	-0.00	-0.00	-0.00	903.00	200.00	0.00	-0.00	-0.00	-0.00	-0.00	300.00	200.00	0.00	-0.00
993	15.03	2.14	-5.19	1150.06	388.24	0.00	104.12	-0.00	-0.00	-0.00	300.00	200.00	0.00	-0.00
994	15.11	2.21	-5.19	1141.24	388.24	0.00	142.04	-0.00	-0.00	-0.00	300.00	200.00	0.00	-0.00
995	-0.00	-0.00	-0.00	903.00	200.00	0.00	-0.00	-0.00	-0.00	-0.00	300.00	200.00	0.00	-0.00
996	15.03	2.06	-5.34	1160.14	388.57	0.00	107.25	-0.00	-0.00	-0.00	300.00	200.00	0.00	-0.00
997	-0.00	-0.00	-0.00	903.00	200.00	0.00	-0.00	-0.00	-0.00	-0.00	300.00	200.00	0.00	-0.00
998	-0.00	-0.00	-0.00	903.00	200.00	0.00	-0.00	-0.00	-0.00	-0.00	300.00	200.00	0.00	-0.00
999	-0.00	-0.00	-0.00	903.00	200.00	0.00	-0.00	-0.00	-0.00	-0.00	300.00	200.00	0.00	-0.00
1000	15.11	2.14	-5.04	1175.73	393.94	0.00	126.93	-0.00	-0.00	-0.00	300.00	200.00	0.00	-0.00
1001	14.95	2.21	-5.19	1141.24	394.12	0.00	224.17	-0.00	-0.00	-0.00	300.00	200.00	0.00	-0.00
1002	15.03	2.14	-5.19	1167.71	388.24	0.00	89.31	-0.00	-0.00	-0.00	300.00	200.00	0.00	-0.00
1003	15.03	2.14	-5.04	1139.36	400.00	0.00	349.57	-0.00	-0.00	-0.00	300.00	200.00	0.00	-0.00
1004	15.03	2.29	-5.34	1160.14	377.14	0.00	-77.60	-0.00	-0.00	-0.00	300.00	200.00	0.00	-0.00
1005	15.11	2.06	-5.19	1176.53	394.12	0.00	194.55	-0.00	-0.00	-0.00	300.00	200.00	0.00	-0.00
1006	15.03	2.06	-5.04	1148.45	400.00	0.00	348.87	-0.00	-0.00	-0.00	300.00	200.00	0.00	-0.00
1007	-0.00	-0.00	-0.00	903.00	200.00	0.00	-0.00	-0.00	-0.00	-0.00	300.00	200.00	0.00	-0.00
1008	15.03	2.29	-5.04	1139.36	393.94	0.00	245.30	-0.00	-0.00	-0.00	300.00	200.00	0.00	-0.00
1009	15.11	2.06	-5.49	1161.33	394.44	0.00	230.79	-0.00	-0.00	-0.00	300.00	200.00	0.00	-0.00
1010	15.11	2.21	-5.34	1160.14	377.14	0.00	-67.36	-0.00	-0.00	-0.00	300.00	200.00	0.00	-0.00
1011	-0.00	-0.00	-0.00	903.00	200.00	0.00	-0.00	-0.00	-0.00	-0.00	300.00	200.00	0.00	-0.00
1012	-0.00	-0.00	-0.00	903.00	200.00	0.00	-0.00	-0.00	-0.00	-0.00	300.00	200.00	0.00	-0.00
1013	15.11	2.14	-5.04	1175.73	393.94	0.00	172.70	-0.00	-0.00	-0.00	300.00	200.00	0.00	-0.00
1014	15.11	2.29	-5.19	1132.41	388.24	0.00	144.06	-0.00	-0.00	-0.00	300.00	200.00	0.00	-0.00
1015	-0.00	-0.00	-0.00	903.00	200.00	0.00	-0.00	-0.00	-0.00	-0.00	300.00	200.00	0.00	-0.00
1016	-0.00	-0.00	-0.00	903.00	200.00	0.00	-0.00	-0.00	-0.00	-0.00	300.00	200.00	0.00	-0.00
1017	-0.00	-0.00	-0.00	903.00	200.00	0.00	-0.00	-0.00	-0.00	-0.00	300.00	200.00	0.00	-0.00
1018	-0.00	-0.00	-0.00	903.00	200.00	0.00	-0.00	-0.00	-0.00	-0.00	300.00	200.00	0.00	-0.00
1019	15.11	1.98	-5.34	1168.71	377.14	0.00	-71.28	-0.00	-0.00	-0.00	300.00	200.00	0.00	-0.00
1020	14.95	2.21	-5.34	1143.00	382.86	0.00	6.10	-0.00	-0.00	-0.00	300.00	200.00	0.00	-0.00
1021	15.03	2.06	-5.04	1148.45	393.94	0.00	234.89	-0.00	-0.00	-0.00	300.00	200.00	0.00	-0.00
1022	-0.00	-0.00	-0.00	903.00	200.00	0.00	-0.00	-0.00	-0.00	-0.00	300.00	200.00	0.00	-0.00
1023	14.95	2.14	-5.04	1157.55	393.94	0.00	136.17	-0.00	-0.00	-0.00	300.00	200.00	0.00	-0.00
1024	15.03	2.14	-5.34	1168.71	382.86	0.00	-16.57	-0.00	-0.00	-0.00	300.00	200.00	0.00	-0.00
1025	15.03	2.14	-5.34	1160.14	377.14	0.00	-61.25	-0.00	-0.00	-0.00	300.00	200.00	0.00	-0.00
1026	15.03	2.06	-5.49	1153.00	383.33	0.00	43.23	-0.00	-0.00	-0.00	300.00	200.00	0.00	-0.00
1027	15.03	2.21	-5.34	1160.14	382.86	0.00	-63.65	-0.00	-0.00	-0.00	300.00	200.00	0.00	-0.00
1028	15.34	2.06	-5.34	1168.71	382.86	0.00	82.40	-0.00	-0.00	-0.00	300.00	200.00	0.00	-0.00
1029	15.18	2.21	-5.04	1175.73	400.00	0.00	258.71	-0.00	-0.00	-0.00	300.00	200.00	0.00	-0.00
1030	15.34	2.14	-5.19	1150.06	394.12	0.00	205.99	-0.00	-0.00	-0.00	300.00	200.00	0.00	-0.00
1031	-0.00	-0.00	-0.00	903.00	200.00	0.00	-0.00	-0.00	-0.00	-0.00	300.00	200.00	0.00	-0.00
1032	15.18	2.21	-5.19	1141.24	388.24	0.00	110.63	-0.00	-0.00	-0.00	300.00	200.00	0.00	-0.00
1033	15.11	2.21	-5.34	1160.14	382.86	0.00	18.96	-0.00	-0.00	-0.00	300.00	200.00	0.00	-0.00
1034	-0.00	-0.00	-0.00	903.00	200.00	0.00	-0.00	-0.00	-0.00	-0.00	300.00	200.00	0.00	-0.00
1035	15.34	2.21	-5.34	1160.14	382.86	0.00	37.93	-0.00	-0.00	-0.00	300.00	200.00	0.00	-0.00
1036	15.03	2.52	-5.04	1157.55	393.94	0.00	30.98	-0.00	-0.00	-0.00	300.00	200.00	0.00	-0.00
1037	15.11	2.14	-5.19	1141.24	394.12	0.00	226.19	-0.00	-0.00	-0.00	300.00	200.00	0.00	-0.00
1038	-0.00	-0.00	-0.00	903.00	200.00	0.00	-0.00	-0.00	-0.00	-0.00	300.00	200.00	0.00	-0.00
1039	15.34	2.44	-5.04	1148.45	393.94	0.00	200.44	-0.00	-0.00	-0.00	300.00	200.00	0.00	-0.00
1040	-0.00	-0.00	-0.00	903.00	200.00	0.00	-0.00	-0.00	-0.00	-0.00	300.00	200.00	0.00	-0.00
1041	15.03	2.21	-5.04	1148.45	393.94	0.00	151.66	-0.00	-0.00	-0.00	300.00	200.00	0.00	-0.00
1042	-0.00	-0.00	-0.00	903.00	200.00	0.00	-0.00	-0.00	-0.00	-0.00	300.00	200.00	0.00	-0.00
1043	-0.00	-0.00	-0.00	903.00	200.00	0.00	-0.00	-0.00	-0.00	-0.00	300.00	200.00	0.00	-0.00
1044	15.03	2.29	-5.34	1168.71	388.57	0.00	-17.00	-0.00	-0.00	-0.00	300.00	200.00	0.00	-0.00
1045	15.34	2.52	-5.04	1157.55	393.94	0.00	158.83	-0.00	-0.00	-0.00	300.00	200.00	0.00	-0.00
1046	15.18	2.29	-5.04	1148.45	400.00	0.00	254.54	-0.00	-0.00	-0.00	300.00	200.00	0.00	-0.00
1047	15.11	2.29	-5.65	1154.35	372.97	0.00	-159.60	-0.00	-0.00	-0.00	300.00	200.00	0.00	-0.00
1048	15.41	2.44	-5.19	1167.71	388.24	0.00	34.56	-0.00	-0.00	-0.00	300.00	200.00	0.00	-0.00
1049	15.18	2.21	-5.04	1157.55	393.94	0.00	161.14	-0.00	-0.00	-0.00	300.00	200.00	0.00	-0.00
1050	15.18	2.67	-5.04	1148.45	393.94	0.00	68.90	-0.00	-0.00	-0.00	300.00	200.00	0.00	-0.00
1051	-0.00	-0.00	-0.00	903.00	200.00	0.00	-0.00	-0.00	-0.00	-0.00	300.00	200.00	0.00	-0.00
1052	15.41	2.29	-5.04	1175.73	400.00	0.00	260.79	-0.00	-0.00	-0.00	300.00	200.00	0.00	-0.00
1053	15.11	2.44	-5.19	1176.53	388.24	0.00	-44.43	-0.00	-0.00	-0.00	300.00	200.00	0.00	-0.00
1054	15.34	2.29	-5.04	1175.73	400.00	0.00	222.64	-0.00	-0.00	-0.00	300.00	200.00	0.00	-0.00
1055	15.18	2.52	-5.34	1143.00	377.14	0.00	-112.04	-0.00	-0.00	-0.00	300.00	200.00	0.00	-0.00
1056	-0.00	-0.00	-0.00	903.00	200.00	0.00	-0.00	-0.00	-0.00	-0.00	300.00	200.00	0.00	-0.00
1057	15.18	2.59	-5.04	1157.55	400.00	0.00	178.94	-0.00	-0.00	-0.00	300.00	200.00	0.00	-0.00
1058	15.41	2.21	-5.19	1141.24	394.12	0.00	313.03	-0.00	-0.00	-0.00	300.00	200.00	0.00	-0.00
1059	15.18	2.52	-5.04	1148.45	400.00	0.00	198.36	-0.00	-0.00	-0.00	300.00	200.00	0.00	-0.00
1060	-0.00	-0.00	-0.00	903.00	200.00	0.00	-0.00	-0.00	-0.00	-0.00	300.00	200.00	0.00	-0.00
1061	15.18	2.67	-5.34	1134.43	377.14	0.00	-171.55	-0.00	-0.00	-0.00	300.00	200.00	0.00	-0.00
1062	15.34	2.29	-5.04	1139.36	393.94	0.00	258.71	-0.00	-0.00	-0.00	300.00	200.00	0.00	-0.00
1063	15.18	2.44	-5.04	1175.73	393.94	0.00	104.27	-0.00	-0.00	-0.00	300.00	200.00	0.00	-0.00
1064	-0.00	-0.00	-0.00	903.00	200.00	0.00	-0.00	-0.00	-0.00	-0.00	300.00	200.00	0.00	-0.00
1065	15.18	2.52	-5.04	1157.55	400.00	0.00	221.25	-0.00	-0.00	-0.00	300.00	200.00	0.00	-0.00
1066	15.49	2.29	-5.19	1141.24	388.24	0.00	195.67	-0.00	-0.00	-0.00	300.00	200.00	0.00	-0.00
1067	15.34	2.44	-5.04	1148.45	393.94	0.00	200.44	-0.00	-0.00	-0.00	300.00	200.00	0.00	-0.00
1068	-0.00	-0.00	-0.00	903.00	200.00	0.00	-0.00	-0.00	-0.00	-0.00	300.00	200.00	0.00	-0.00
1069	15.11	2.44	-5.04	1148.45	400.00	0.00	247.61	-0.00	-0.00	-0.00	300.00	200.00	0.00	-0.00
1070	15.41	2.67	-5.34	1125.86	377.14	0.00	-62.34	-0.00	-0.00	-0.00	300.00	200.00	0.00	-0.00
1071	-0.00	-0.00	-0.00	903.00	200.00	0.00	-0.00	-0.00	-0.00	-0.00	300.00	200.00	0.00	-0.00
1072	15.18	2.44	-5.04	1157.55	400.00	0.00	263.56	-0.00	-0.00	-0.00	300.00	200.00	0.00	-0.00
1073	15.49	2.52	-5.19	1150.06	376.47	0.00	-40.39	-0.00	-0.00	-0.00	300.00	200.00	0.00	-0.00
1074	15.41	2.52	-5.19	1141.24	388.24	0.00	103.89	-0.00	-0.00	-0.00	300.00	200.00	0.00	-0.00
1075	15.34	2.44	-5.34	1134.43	388.57	0.00	175.26	-0.00	-0.00	-0.00	300.00	200.00	0.00	-0.00
1076	15.18	2.59	-5.19	1132.41	394.12	0.00	200.61	-0.00	-0.00	-0.00	300.00	200.00	0.00	-0.00
1077	15.34	2.44	-5.04	1157.55	393.94	0.00	155.36	-0.00	-0.00	-0.00	300.00	200.00	0.00	-0.00
1078	15.41	2.52	-5.04	1175.73	400.00	0.00	221.25	-0.00	-0.00	-0.00	300.00	200.00	0.00	-0.00
1079	15.11	2.52	-5.04	1148.45	393.94	0.00	68.66	-0.00	-0.00	-0.00	300.00	200.00	0.00	-0.00
1080	15.34	2.59	-5.19	1150.06	394.12	0.00	161.56	-0.00	-0.00	-0.00	300.00	200.00	0.00	-0.00
1081	15.41	2.52	-5.04	1148.45	393.94	0.00	196.51	-0.00	-0.00	-0.00	300.00	200.00	0.00	-0.00
1082	15.56	2.21	-5.19	1150.06	394.12	0.00	300.24	-0.00	-0.00	-0.00	300.00	200.00	0.00	-0.00
1083	15.11	2.44	-5.34	1143.00	371.43	0.00	-170.68	-0.00	-0.00	-0.00	300.00	200.00	0.00	-0.00
1084	15.18	2.52	-5.19	1132.41	388.24	0.00	37.25	-0.00	-0.00	-0.00	300.00	200.00	0.00	-0.00
1085	-0.00	-0.00	-0.00	903.00	200.00	0.00	-0.00	-0.00	-0.00	-0.00	300.00	200.00	0.00	-0.00
1086	-0.00	-0.00	-0.00	903.00	200.00	0.00	-0.00	-0.00	-0.00	-0.00	300.00	200.00	0.00	-0.00
1087	15.41	2.52	-5.19	1141.24	388.24	0.00	126.78	-0.00	-0.00	-0.00	300.00	200.00	0.00	-0.00
1088	15.41	2.52	-5.19	1141.24	388.24	0.00	126.78	-0.00	-0.00	-0.00	300.00	200.00	0.00	-0.00
1089	15.34	2.52	-5.04	1139.36	393.94	0.00	204.61	-0.00	-0.00	-0.00	300.00	200.00	0.00	-0.00
1090	15.49	2.44	-5.04	1175.73	393.94	0.00	163.45	-0.00	-0.00	-0.00	300.00	200.00	0.00	-0.00
1091	-0.00	-0.00	-0.00	903.00	200.00	0.00	-0.00	-0.00	-0.00	-0.00	300.00	200.00	0.00	-0.00
1092	-0.00	-0.00	-0.00	903.00	200.00	0.00	-0.00	-0.00	-0.00	-0.00	300.00	200.00	0.00	-0.00
1093	-0.00	-0.00	-0.00	903.00	200.00	0.00	-0.00	-0.00	-0.00	-0.00	300.00	200.00	0.00	-0.00
1094	15.49	2.44	-5.19	1150.06	388.24	0.00	114.89	-0.00	-0.00	-0.00	300.00	200.00	0.00	-0.00
1095	15.49	2.59	-5.04	1148.45	393.94	0.00	215.47	-0.00	-0.00	-0.00	300.00	200.00	0.00	-0.00
1096	-0.00	-0.00	-0.00	903.00	200.00	0.00	-0.00	-0.00	-0.00	-0.00	300.00	200.00	0.00	-0.00
1097	-0.00	-0.00	-0.00	903.00	200.00	0.00	-0.00	-0.00	-0.00	-0.00	300.00	200.00	0.00	-0.00
1098	-0.00	-0.00	-0.00	903.00	200.00	0.00	-0.00	-0.00	-0.00	-0.00	300.00	200.00	0.00	-0.00
1099	15.18	2.59	-5.19	1141.24	388.24	0.00	19.75	-0.00	-0.00	-0.00	300.00	200.00	0.00	-0.00
1100	15.64	2.59	-5.65	1113.81	367.57	0.00	-123.31	-0.00	-0.00	-0.00	300.00	200.00	0.00	-0.00
1101	-0.00	-0.00	-0.00	903.00	200.00	0.00	-0.00	-0.00	-0.00	-0.00	300.00	200.00	0.00	-0.00
1102	-0.00	-0.00	-0.00	903.00	200.00	0.00	-0.00	-0.00	-0.00	-0.00	300.00	200.00	0.00	-0.00
1103	-0.00	-0.00	-0.00	903.00	200.00	0.00	-0.00	-0.00	-0.00	-0.00	300.00	200.00	0.00	-0.00
1104	15.34	2.29	-5.04	1157.55	387.88	0.00	124.15	-0.00	-0.00	-0.00	300.00	200.00	0.00	-0.00
1105	15.34	2.52	-5.49	1128.00	377.78	0.00	-14.62	-0.00	-0.00	-0.00	300.00	200.00	0.00	-0.00
1106	-0.00	-0.00	-0.00	903.00	200.00	0.00	-0.00	-0.00	-0.00	-0.00	300.00	200.00	0.00	-0.00
1107	15.41	2.44	-5.19	1141.24	394.12	0.00	258.50	-0.00	-0.00	-0.00	300.00	200.00	0.00	-0.00
1108	-0.00	-0.00	-0.00	903.00	200.00	0.00	-0.00	-0.00	-0.00	-0.00	300.00	200.00	0.00	-0.00
1109	15.34	2.52	-5.04	1157.55	393.94	0.00	135.94	-0.00	-0.00	-0.00	300.00	200.00	0.00	-0.00
1110	15.41	2.29	-5.04	1148.45	400.00	0.00	323.21	-0.00	-0.00	-0.00	300.00	200.00	0.00	-0.00
1111	15.41	2.52	-5.04	1157.55	400.00	0.00	289.92	0.00	0.00	0.00	300.00	200.00	0.00	0.00
1112	15.56	2.52	-5.34	1125.86	377.14	0.00	44.47	-0.00	-0.00	-0.00	300.00	200.00	0.00	-0.00
1113	15.64	2.67	-5.04	1148.45	400.00	0.00	252.46	-0.00	-0.00	-0.00	300.00	200.00	0.00	-0.00
1114	-0.00	-0.00	-0.00	903.00	200.00	0.00	-0.00	-0.00	-0.00	-0.00	300.00	200.00	0.00	-0.00
1115	-0.00	-0.00	-0.00	903.00	200.00	0.00	-0.00	-0.00	-0.00	-0.00	300.00	200.00	0.00	-0.00
1116	-0.00	-0.00	-0.00	903.00	200.00	0.00	-0.00	-0.00	-0.00	-0.00	300.00	200.00	0.00	-0.00
1117	15.56	2.44	-5.04	1139.36	400.00	0.00	361.36	-0.00	-0.00	-0.00	300.00	200.00	0.00	-0.00
