# Supplementary material for: Musculoskeletal modeling and humanoid control of robots based on human gait data
Source: PeerJ Comput Sci. 2021 Aug 9;7:e657. doi: 10.7717/peerj-cs.657 (PMC8372000; doi:10.7717/peerj-cs.657)
Supplement: Supplemental Information 2 [file peerj-cs-07-657-s002.zip › force/Cap43.forces]

[Force Data]
NumberOfForcePlates=2
SampleRate=120.000000
NumberOfSamples=898
#Sample	FX1	FY1	FZ1	X1	Y1	Z1	MZ1	FX2	FY2	FZ2	X2	Y2	Z2	MZ2
1	-0.00	-0.00	-0.00	903.00	200.00	0.00	-0.00	-0.00	-0.00	-0.00	300.00	200.00	0.00	-0.00
2	-0.00	-0.00	-0.00	903.00	200.00	0.00	-0.00	-0.00	-0.00	-0.00	300.00	200.00	0.00	-0.00
3	-0.00	-0.00	-0.00	903.00	200.00	0.00	-0.00	-0.00	-0.00	-0.00	300.00	200.00	0.00	-0.00
4	-0.00	-0.00	-0.00	903.00	200.00	0.00	-0.00	-0.00	-0.00	-0.00	300.00	200.00	0.00	-0.00
5	-0.00	-0.00	-0.00	903.00	200.00	0.00	-0.00	-0.00	-0.00	-0.00	300.00	200.00	0.00	-0.00
6	-0.00	-0.00	-0.00	903.00	200.00	0.00	-0.00	-0.00	-0.00	-0.00	300.00	200.00	0.00	-0.00
7	-0.00	-0.00	-0.00	903.00	200.00	0.00	-0.00	-0.00	-0.00	-0.00	300.00	200.00	0.00	-0.00
8	-0.00	-0.00	-0.00	903.00	200.00	0.00	-0.00	-0.00	-0.00	-0.00	300.00	200.00	0.00	-0.00
9	-0.00	-0.00	-0.00	903.00	200.00	0.00	-0.00	-0.00	-0.00	-0.00	300.00	200.00	0.00	-0.00
10	-0.00	-0.00	-0.00	903.00	200.00	0.00	-0.00	-0.00	-0.00	-0.00	300.00	200.00	0.00	-0.00
11	-0.00	-0.00	-0.00	903.00	200.00	0.00	-0.00	-0.00	-0.00	-0.00	300.00	200.00	0.00	-0.00
12	-0.00	-0.00	-0.00	903.00	200.00	0.00	-0.00	-0.00	-0.00	-0.00	300.00	200.00	0.00	-0.00
13	-0.00	-0.00	-0.00	903.00	200.00	0.00	-0.00	-0.00	-0.00	-0.00	300.00	200.00	0.00	-0.00
14	-0.00	-0.00	-0.00	903.00	200.00	0.00	-0.00	-0.00	-0.00	-0.00	300.00	200.00	0.00	-0.00
15	-0.00	-0.00	-0.00	903.00	200.00	0.00	-0.00	-0.00	-0.00	-0.00	300.00	200.00	0.00	-0.00
16	-0.00	-0.00	-0.00	903.00	200.00	0.00	-0.00	-0.00	-0.00	-0.00	300.00	200.00	0.00	-0.00
17	-0.00	-0.00	-0.00	903.00	200.00	0.00	-0.00	-0.00	-0.00	-0.00	300.00	200.00	0.00	-0.00
18	-0.00	-0.00	-0.00	903.00	200.00	0.00	-0.00	-0.00	-0.00	-0.00	300.00	200.00	0.00	-0.00
19	-0.00	-0.00	-0.00	903.00	200.00	0.00	-0.00	-0.00	-0.00	-0.00	300.00	200.00	0.00	-0.00
20	-0.00	-0.00	-0.00	903.00	200.00	0.00	-0.00	-0.00	-0.00	-0.00	300.00	200.00	0.00	-0.00
21	-0.00	-0.00	-0.00	903.00	200.00	0.00	-0.00	-0.00	-0.00	-0.00	300.00	200.00	0.00	-0.00
22	-0.00	-0.00	-0.00	903.00	200.00	0.00	-0.00	-0.00	-0.00	-0.00	300.00	200.00	0.00	-0.00
23	-0.00	-0.00	-0.00	903.00	200.00	0.00	-0.00	-0.00	-0.00	-0.00	300.00	200.00	0.00	-0.00
24	-0.00	-0.00	-0.00	903.00	200.00	0.00	-0.00	-0.00	-0.00	-0.00	300.00	200.00	0.00	-0.00
25	-0.00	-0.00	-0.00	903.00	200.00	0.00	-0.00	-0.00	-0.00	-0.00	300.00	200.00	0.00	-0.00
26	-0.00	-0.00	-0.00	903.00	200.00	0.00	-0.00	-0.00	-0.00	-0.00	300.00	200.00	0.00	-0.00
27	-0.00	-0.00	-0.00	903.00	200.00	0.00	-0.00	-0.00	-0.00	-0.00	300.00	200.00	0.00	-0.00
28	-0.00	-0.00	-0.00	903.00	200.00	0.00	-0.00	-0.00	-0.00	-0.00	300.00	200.00	0.00	-0.00
29	-0.00	-0.00	-0.00	903.00	200.00	0.00	-0.00	-0.00	-0.00	-0.00	300.00	200.00	0.00	-0.00
30	-0.00	-0.00	-0.00	903.00	200.00	0.00	-0.00	-0.00	-0.00	-0.00	300.00	200.00	0.00	-0.00
31	-0.00	-0.00	-0.00	903.00	200.00	0.00	-0.00	-0.00	-0.00	-0.00	300.00	200.00	0.00	-0.00
32	-0.00	-0.00	-0.00	903.00	200.00	0.00	-0.00	-0.00	-0.00	-0.00	300.00	200.00	0.00	-0.00
33	-0.00	-0.00	-0.00	903.00	200.00	0.00	-0.00	-0.00	-0.00	-0.00	300.00	200.00	0.00	-0.00
34	-0.00	-0.00	-0.00	903.00	200.00	0.00	-0.00	-0.00	-0.00	-0.00	300.00	200.00	0.00	-0.00
35	-0.00	-0.00	-0.00	903.00	200.00	0.00	-0.00	-0.00	-0.00	-0.00	300.00	200.00	0.00	-0.00
36	-0.00	-0.00	-0.00	903.00	200.00	0.00	-0.00	-0.00	-0.00	-0.00	300.00	200.00	0.00	-0.00
37	-0.00	-0.00	-0.00	903.00	200.00	0.00	-0.00	-0.00	-0.00	-0.00	300.00	200.00	0.00	-0.00
38	-0.00	-0.00	-0.00	903.00	200.00	0.00	-0.00	-0.00	-0.00	-0.00	300.00	200.00	0.00	-0.00
39	-0.00	-0.00	-0.00	903.00	200.00	0.00	-0.00	-0.00	-0.00	-0.00	300.00	200.00	0.00	-0.00
40	-0.00	-0.00	-0.00	903.00	200.00	0.00	-0.00	-0.00	-0.00	-0.00	300.00	200.00	0.00	-0.00
41	-0.00	-0.00	-0.00	903.00	200.00	0.00	-0.00	-0.00	-0.00	-0.00	300.00	200.00	0.00	-0.00
42	-0.00	-0.00	-0.00	903.00	200.00	0.00	-0.00	-0.00	-0.00	-0.00	300.00	200.00	0.00	-0.00
43	-0.00	-0.00	-0.00	903.00	200.00	0.00	-0.00	-0.00	-0.00	-0.00	300.00	200.00	0.00	-0.00
44	-0.00	-0.00	-0.00	903.00	200.00	0.00	-0.00	-0.00	-0.00	-0.00	300.00	200.00	0.00	-0.00
45	0.00	0.00	0.00	903.00	200.00	0.00	0.00	-0.00	-0.00	-0.00	300.00	200.00	0.00	-0.00
46	-0.00	-0.00	-0.00	903.00	200.00	0.00	-0.00	-0.00	-0.00	-0.00	300.00	200.00	0.00	-0.00
47	-0.00	-0.00	-0.00	903.00	200.00	0.00	-0.00	-0.00	-0.00	-0.00	300.00	200.00	0.00	-0.00
48	-0.00	-0.00	-0.00	903.00	200.00	0.00	-0.00	-0.00	-0.00	-0.00	300.00	200.00	0.00	-0.00
49	-0.00	-0.00	-0.00	903.00	200.00	0.00	-0.00	-0.00	-0.00	-0.00	300.00	200.00	0.00	-0.00
50	-0.00	-0.00	-0.00	903.00	200.00	0.00	-0.00	-0.00	-0.00	-0.00	300.00	200.00	0.00	-0.00
51	-0.00	-0.00	-0.00	903.00	200.00	0.00	-0.00	-0.00	-0.00	-0.00	300.00	200.00	0.00	-0.00
52	-0.00	-0.00	-0.00	903.00	200.00	0.00	-0.00	-0.00	-0.00	-0.00	300.00	200.00	0.00	-0.00
53	-0.00	-0.00	-0.00	903.00	200.00	0.00	-0.00	-0.00	-0.00	-0.00	300.00	200.00	0.00	-0.00
54	0.00	0.00	0.00	903.00	200.00	0.00	0.00	-0.00	-0.00	-0.00	300.00	200.00	0.00	-0.00
55	-0.00	-0.00	-0.00	903.00	200.00	0.00	-0.00	-0.00	-0.00	-0.00	300.00	200.00	0.00	-0.00
56	-0.00	-0.00	-0.00	903.00	200.00	0.00	-0.00	-0.00	-0.00	-0.00	300.00	200.00	0.00	-0.00
57	-0.00	-0.00	-0.00	903.00	200.00	0.00	-0.00	-0.00	-0.00	-0.00	300.00	200.00	0.00	-0.00
58	-0.00	-0.00	-0.00	903.00	200.00	0.00	-0.00	-0.00	-0.00	-0.00	300.00	200.00	0.00	-0.00
59	-0.00	-0.00	-0.00	903.00	200.00	0.00	-0.00	-0.00	-0.00	-0.00	300.00	200.00	0.00	-0.00
60	-0.00	-0.00	-0.00	903.00	200.00	0.00	-0.00	-0.00	-0.00	-0.00	300.00	200.00	0.00	-0.00
61	-0.00	-0.00	-0.00	903.00	200.00	0.00	-0.00	-0.00	-0.00	-0.00	300.00	200.00	0.00	-0.00
62	-0.00	-0.00	-0.00	903.00	200.00	0.00	-0.00	-0.00	-0.00	-0.00	300.00	200.00	0.00	-0.00
63	-0.00	-0.00	-0.00	903.00	200.00	0.00	-0.00	-0.00	-0.00	-0.00	300.00	200.00	0.00	-0.00
64	-0.00	-0.00	-0.00	903.00	200.00	0.00	-0.00	-0.00	-0.00	-0.00	300.00	200.00	0.00	-0.00
65	-0.00	-0.00	-0.00	903.00	200.00	0.00	-0.00	-0.00	-0.00	-0.00	300.00	200.00	0.00	-0.00
66	-0.00	-0.00	-0.00	903.00	200.00	0.00	-0.00	-0.00	-0.00	-0.00	300.00	200.00	0.00	-0.00
67	-0.00	-0.00	-0.00	903.00	200.00	0.00	-0.00	-0.00	-0.00	-0.00	300.00	200.00	0.00	-0.00
68	-0.00	-0.00	-0.00	903.00	200.00	0.00	-0.00	-0.00	-0.00	-0.00	300.00	200.00	0.00	-0.00
69	0.00	0.00	0.00	903.00	200.00	0.00	0.00	-0.00	-0.00	-0.00	300.00	200.00	0.00	-0.00
70	-0.00	-0.00	-0.00	903.00	200.00	0.00	-0.00	-0.00	-0.00	-0.00	300.00	200.00	0.00	-0.00
71	-0.00	-0.00	-0.00	903.00	200.00	0.00	-0.00	-0.00	-0.00	-0.00	300.00	200.00	0.00	-0.00
72	-0.00	-0.00	-0.00	903.00	200.00	0.00	-0.00	-0.00	-0.00	-0.00	300.00	200.00	0.00	-0.00
73	-0.00	-0.00	-0.00	903.00	200.00	0.00	-0.00	-0.00	-0.00	-0.00	300.00	200.00	0.00	-0.00
74	-0.00	-0.00	-0.00	903.00	200.00	0.00	-0.00	-0.00	-0.00	-0.00	300.00	200.00	0.00	-0.00
75	-0.00	-0.00	-0.00	903.00	200.00	0.00	-0.00	-0.00	-0.00	-0.00	300.00	200.00	0.00	-0.00
76	-0.00	-0.00	-0.00	903.00	200.00	0.00	-0.00	-0.00	-0.00	-0.00	300.00	200.00	0.00	-0.00
77	0.00	0.00	0.00	903.00	200.00	0.00	0.00	-0.00	-0.00	-0.00	300.00	200.00	0.00	-0.00
78	-0.00	-0.00	-0.00	903.00	200.00	0.00	-0.00	-0.00	-0.00	-0.00	300.00	200.00	0.00	-0.00
79	-0.00	-0.00	-0.00	903.00	200.00	0.00	-0.00	-0.00	-0.00	-0.00	300.00	200.00	0.00	-0.00
80	-0.00	-0.00	-0.00	903.00	200.00	0.00	-0.00	-0.00	-0.00	-0.00	300.00	200.00	0.00	-0.00
81	-0.00	-0.00	-0.00	903.00	200.00	0.00	-0.00	-0.00	-0.00	-0.00	300.00	200.00	0.00	-0.00
82	-0.00	-0.00	-0.00	903.00	200.00	0.00	-0.00	-0.00	-0.00	-0.00	300.00	200.00	0.00	-0.00
83	-0.00	-0.00	-0.00	903.00	200.00	0.00	-0.00	-0.00	-0.00	-0.00	300.00	200.00	0.00	-0.00
84	-0.00	-0.00	-0.00	903.00	200.00	0.00	-0.00	0.00	0.00	0.00	300.00	200.00	0.00	0.00
85	-0.00	-0.00	-0.00	903.00	200.00	0.00	-0.00	-0.00	-0.00	-0.00	300.00	200.00	0.00	-0.00
86	-0.00	-0.00	-0.00	903.00	200.00	0.00	-0.00	-0.00	-0.00	-0.00	300.00	200.00	0.00	-0.00
87	-0.00	-0.00	-0.00	903.00	200.00	0.00	-0.00	-0.00	-0.00	-0.00	300.00	200.00	0.00	-0.00
88	-0.00	-0.00	-0.00	903.00	200.00	0.00	-0.00	-0.00	-0.00	-0.00	300.00	200.00	0.00	-0.00
89	-0.00	-0.00	-0.00	903.00	200.00	0.00	-0.00	-0.00	-0.00	-0.00	300.00	200.00	0.00	-0.00
90	-0.00	-0.00	-0.00	903.00	200.00	0.00	-0.00	-0.00	-0.00	-0.00	300.00	200.00	0.00	-0.00
91	-0.00	-0.00	-0.00	903.00	200.00	0.00	-0.00	-0.00	-0.00	-0.00	300.00	200.00	0.00	-0.00
92	-0.00	-0.00	-0.00	903.00	200.00	0.00	-0.00	-0.00	-0.00	-0.00	300.00	200.00	0.00	-0.00
93	-0.00	-0.00	-0.00	903.00	200.00	0.00	-0.00	-0.00	-0.00	-0.00	300.00	200.00	0.00	-0.00
94	-0.00	-0.00	-0.00	903.00	200.00	0.00	-0.00	-0.00	-0.00	-0.00	300.00	200.00	0.00	-0.00
95	-0.00	-0.00	-0.00	903.00	200.00	0.00	-0.00	-0.00	-0.00	-0.00	300.00	200.00	0.00	-0.00
96	-0.00	-0.00	-0.00	903.00	200.00	0.00	-0.00	-0.00	-0.00	-0.00	300.00	200.00	0.00	-0.00
97	-0.00	-0.00	-0.00	903.00	200.00	0.00	-0.00	-0.00	-0.00	-0.00	300.00	200.00	0.00	-0.00
98	-0.00	-0.00	-0.00	903.00	200.00	0.00	-0.00	-0.00	-0.00	-0.00	300.00	200.00	0.00	-0.00
99	-0.00	-0.00	-0.00	903.00	200.00	0.00	-0.00	-0.00	-0.00	-0.00	300.00	200.00	0.00	-0.00
100	-0.00	-0.00	-0.00	903.00	200.00	0.00	-0.00	-0.00	-0.00	-0.00	300.00	200.00	0.00	-0.00
101	-0.00	-0.00	-0.00	903.00	200.00	0.00	-0.00	-0.00	-0.00	-0.00	300.00	200.00	0.00	-0.00
102	0.00	0.00	0.00	903.00	200.00	0.00	0.00	-0.00	-0.00	-0.00	300.00	200.00	0.00	-0.00
103	-0.00	-0.00	-0.00	903.00	200.00	0.00	-0.00	-0.00	-0.00	-0.00	300.00	200.00	0.00	-0.00
104	-0.00	-0.00	-0.00	903.00	200.00	0.00	-0.00	-0.00	-0.00	-0.00	300.00	200.00	0.00	-0.00
105	-0.00	-0.00	-0.00	903.00	200.00	0.00	-0.00	-0.00	-0.00	-0.00	300.00	200.00	0.00	-0.00
106	-0.00	-0.00	-0.00	903.00	200.00	0.00	-0.00	-0.00	-0.00	-0.00	300.00	200.00	0.00	-0.00
107	-0.00	-0.00	-0.00	903.00	200.00	0.00	-0.00	-0.00	-0.00	-0.00	300.00	200.00	0.00	-0.00
108	-0.00	-0.00	-0.00	903.00	200.00	0.00	-0.00	-0.00	-0.00	-0.00	300.00	200.00	0.00	-0.00
109	-0.00	-0.00	-0.00	903.00	200.00	0.00	-0.00	-0.00	-0.00	-0.00	300.00	200.00	0.00	-0.00
110	-0.00	-0.00	-0.00	903.00	200.00	0.00	-0.00	-0.00	-0.00	-0.00	300.00	200.00	0.00	-0.00
111	-0.00	-0.00	-0.00	903.00	200.00	0.00	-0.00	-0.00	-0.00	-0.00	300.00	200.00	0.00	-0.00
112	-0.00	-0.00	-0.00	903.00	200.00	0.00	-0.00	-0.00	-0.00	-0.00	300.00	200.00	0.00	-0.00
113	-0.00	-0.00	-0.00	903.00	200.00	0.00	-0.00	-0.00	-0.00	-0.00	300.00	200.00	0.00	-0.00
114	-0.00	-0.00	-0.00	903.00	200.00	0.00	-0.00	-0.00	-0.00	-0.00	300.00	200.00	0.00	-0.00
115	-0.00	-0.00	-0.00	903.00	200.00	0.00	-0.00	-0.00	-0.00	-0.00	300.00	200.00	0.00	-0.00
116	-0.00	-0.00	-0.00	903.00	200.00	0.00	-0.00	-0.00	-0.00	-0.00	300.00	200.00	0.00	-0.00
117	-0.00	-0.00	-0.00	903.00	200.00	0.00	-0.00	-0.00	-0.00	-0.00	300.00	200.00	0.00	-0.00
118	-0.00	-0.00	-0.00	903.00	200.00	0.00	-0.00	-0.00	-0.00	-0.00	300.00	200.00	0.00	-0.00
119	-0.00	-0.00	-0.00	903.00	200.00	0.00	-0.00	-0.00	-0.00	-0.00	300.00	200.00	0.00	-0.00
120	-0.00	-0.00	-0.00	903.00	200.00	0.00	-0.00	-0.00	-0.00	-0.00	300.00	200.00	0.00	-0.00
121	-0.00	-0.00	-0.00	903.00	200.00	0.00	-0.00	-0.00	-0.00	-0.00	300.00	200.00	0.00	-0.00
122	0.00	0.00	0.00	903.00	200.00	0.00	0.00	-0.00	-0.00	-0.00	300.00	200.00	0.00	-0.00
123	-0.00	-0.00	-0.00	903.00	200.00	0.00	-0.00	-0.00	-0.00	-0.00	300.00	200.00	0.00	-0.00
124	-0.00	-0.00	-0.00	903.00	200.00	0.00	-0.00	-0.00	-0.00	-0.00	300.00	200.00	0.00	-0.00
125	-0.00	-0.00	-0.00	903.00	200.00	0.00	-0.00	-0.00	-0.00	-0.00	300.00	200.00	0.00	-0.00
126	-0.00	-0.00	-0.00	903.00	200.00	0.00	-0.00	-0.00	-0.00	-0.00	300.00	200.00	0.00	-0.00
127	-0.00	-0.00	-0.00	903.00	200.00	0.00	-0.00	-0.00	-0.00	-0.00	300.00	200.00	0.00	-0.00
128	-0.00	-0.00	-0.00	903.00	200.00	0.00	-0.00	-0.00	-0.00	-0.00	300.00	200.00	0.00	-0.00
129	-0.00	-0.00	-0.00	903.00	200.00	0.00	-0.00	-0.00	-0.00	-0.00	300.00	200.00	0.00	-0.00
130	-0.00	-0.00	-0.00	903.00	200.00	0.00	-0.00	-0.00	-0.00	-0.00	300.00	200.00	0.00	-0.00
131	-0.00	-0.00	-0.00	903.00	200.00	0.00	-0.00	-0.00	-0.00	-0.00	300.00	200.00	0.00	-0.00
132	-0.00	-0.00	-0.00	903.00	200.00	0.00	-0.00	-0.00	-0.00	-0.00	300.00	200.00	0.00	-0.00
133	-0.00	-0.00	-0.00	903.00	200.00	0.00	-0.00	-0.00	-0.00	-0.00	300.00	200.00	0.00	-0.00
134	-0.00	-0.00	-0.00	903.00	200.00	0.00	-0.00	-0.00	-0.00	-0.00	300.00	200.00	0.00	-0.00
135	-0.00	-0.00	-0.00	903.00	200.00	0.00	-0.00	-0.00	-0.00	-0.00	300.00	200.00	0.00	-0.00
136	-0.00	-0.00	-0.00	903.00	200.00	0.00	-0.00	-0.00	-0.00	-0.00	300.00	200.00	0.00	-0.00
137	-0.00	-0.00	-0.00	903.00	200.00	0.00	-0.00	-0.00	-0.00	-0.00	300.00	200.00	0.00	-0.00
138	-0.00	-0.00	-0.00	903.00	200.00	0.00	-0.00	-0.00	-0.00	-0.00	300.00	200.00	0.00	-0.00
139	-0.00	-0.00	-0.00	903.00	200.00	0.00	-0.00	-0.00	-0.00	-0.00	300.00	200.00	0.00	-0.00
140	-0.00	-0.00	-0.00	903.00	200.00	0.00	-0.00	-0.00	-0.00	-0.00	300.00	200.00	0.00	-0.00
141	-0.00	-0.00	-0.00	903.00	200.00	0.00	-0.00	-0.00	-0.00	-0.00	300.00	200.00	0.00	-0.00
142	-0.00	-0.00	-0.00	903.00	200.00	0.00	-0.00	-0.00	-0.00	-0.00	300.00	200.00	0.00	-0.00
143	-0.00	-0.00	-0.00	903.00	200.00	0.00	-0.00	-0.00	-0.00	-0.00	300.00	200.00	0.00	-0.00
144	-0.00	-0.00	-0.00	903.00	200.00	0.00	-0.00	-0.00	-0.00	-0.00	300.00	200.00	0.00	-0.00
145	-0.00	-0.00	-0.00	903.00	200.00	0.00	-0.00	-0.00	-0.00	-0.00	300.00	200.00	0.00	-0.00
146	-0.00	-0.00	-0.00	903.00	200.00	0.00	-0.00	-0.00	-0.00	-0.00	300.00	200.00	0.00	-0.00
147	-0.00	-0.00	-0.00	903.00	200.00	0.00	-0.00	-0.00	-0.00	-0.00	300.00	200.00	0.00	-0.00
148	-0.00	-0.00	-0.00	903.00	200.00	0.00	-0.00	-0.00	-0.00	-0.00	300.00	200.00	0.00	-0.00
149	-0.00	-0.00	-0.00	903.00	200.00	0.00	-0.00	-0.00	-0.00	-0.00	300.00	200.00	0.00	-0.00
150	-0.00	-0.00	-0.00	903.00	200.00	0.00	-0.00	-0.00	-0.00	-0.00	300.00	200.00	0.00	-0.00
151	-0.00	-0.00	-0.00	903.00	200.00	0.00	-0.00	-0.00	-0.00	-0.00	300.00	200.00	0.00	-0.00
152	-0.00	-0.00	-0.00	903.00	200.00	0.00	-0.00	-0.00	-0.00	-0.00	300.00	200.00	0.00	-0.00
153	0.00	0.00	0.00	903.00	200.00	0.00	0.00	-0.00	-0.00	-0.00	300.00	200.00	0.00	-0.00
154	-0.00	-0.00	-0.00	903.00	200.00	0.00	-0.00	-0.00	-0.00	-0.00	300.00	200.00	0.00	-0.00
155	-0.00	-0.00	-0.00	903.00	200.00	0.00	-0.00	-0.00	-0.00	-0.00	300.00	200.00	0.00	-0.00
156	-0.00	-0.00	-0.00	903.00	200.00	0.00	-0.00	-0.00	-0.00	-0.00	300.00	200.00	0.00	-0.00
157	-0.00	-0.00	-0.00	903.00	200.00	0.00	-0.00	-0.00	-0.00	-0.00	300.00	200.00	0.00	-0.00
158	0.00	0.00	0.00	903.00	200.00	0.00	0.00	-0.00	-0.00	-0.00	300.00	200.00	0.00	-0.00
159	-0.00	-0.00	-0.00	903.00	200.00	0.00	-0.00	-0.00	-0.00	-0.00	300.00	200.00	0.00	-0.00
160	-0.00	-0.00	-0.00	903.00	200.00	0.00	-0.00	-0.00	-0.00	-0.00	300.00	200.00	0.00	-0.00
161	-0.00	-0.00	-0.00	903.00	200.00	0.00	-0.00	-0.00	-0.00	-0.00	300.00	200.00	0.00	-0.00
162	-0.00	-0.00	-0.00	903.00	200.00	0.00	-0.00	-0.00	-0.00	-0.00	300.00	200.00	0.00	-0.00
163	-0.00	-0.00	-0.00	903.00	200.00	0.00	-0.00	-0.00	-0.00	-0.00	300.00	200.00	0.00	-0.00
164	-0.00	-0.00	-0.00	903.00	200.00	0.00	-0.00	-0.00	-0.00	-0.00	300.00	200.00	0.00	-0.00
165	-0.00	-0.00	-0.00	903.00	200.00	0.00	-0.00	-0.00	-0.00	-0.00	300.00	200.00	0.00	-0.00
166	-0.00	-0.00	-0.00	903.00	200.00	0.00	-0.00	-0.00	-0.00	-0.00	300.00	200.00	0.00	-0.00
167	-0.00	-0.00	-0.00	903.00	200.00	0.00	-0.00	-0.00	-0.00	-0.00	300.00	200.00	0.00	-0.00
168	-0.00	-0.00	-0.00	903.00	200.00	0.00	-0.00	-0.00	-0.00	-0.00	300.00	200.00	0.00	-0.00
169	-0.00	-0.00	-0.00	903.00	200.00	0.00	-0.00	-0.00	-0.00	-0.00	300.00	200.00	0.00	-0.00
170	-0.00	-0.00	-0.00	903.00	200.00	0.00	-0.00	-0.00	-0.00	-0.00	300.00	200.00	0.00	-0.00
171	-0.00	-0.00	-0.00	903.00	200.00	0.00	-0.00	-0.00	-0.00	-0.00	300.00	200.00	0.00	-0.00
172	-0.00	-0.00	-0.00	903.00	200.00	0.00	-0.00	-0.00	-0.00	-0.00	300.00	200.00	0.00	-0.00
173	-0.00	-0.00	-0.00	903.00	200.00	0.00	-0.00	-0.00	-0.00	-0.00	300.00	200.00	0.00	-0.00
174	-0.00	-0.00	-0.00	903.00	200.00	0.00	-0.00	-0.00	-0.00	-0.00	300.00	200.00	0.00	-0.00
175	-0.00	-0.00	-0.00	903.00	200.00	0.00	-0.00	-0.00	-0.00	-0.00	300.00	200.00	0.00	-0.00
176	-0.00	-0.00	-0.00	903.00	200.00	0.00	-0.00	-0.00	-0.00	-0.00	300.00	200.00	0.00	-0.00
177	-0.00	-0.00	-0.00	903.00	200.00	0.00	-0.00	-0.00	-0.00	-0.00	300.00	200.00	0.00	-0.00
178	-0.00	-0.00	-0.00	903.00	200.00	0.00	-0.00	-0.00	-0.00	-0.00	300.00	200.00	0.00	-0.00
179	-0.00	-0.00	-0.00	903.00	200.00	0.00	-0.00	-0.00	-0.00	-0.00	300.00	200.00	0.00	-0.00
180	-0.00	-0.00	-0.00	903.00	200.00	0.00	-0.00	-0.00	-0.00	-0.00	300.00	200.00	0.00	-0.00
181	0.00	0.00	0.00	903.00	200.00	0.00	0.00	-0.00	-0.00	-0.00	300.00	200.00	0.00	-0.00
182	-0.00	-0.00	-0.00	903.00	200.00	0.00	-0.00	-0.00	-0.00	-0.00	300.00	200.00	0.00	-0.00
183	-0.00	-0.00	-0.00	903.00	200.00	0.00	-0.00	-0.00	-0.00	-0.00	300.00	200.00	0.00	-0.00
184	-0.00	-0.00	-0.00	903.00	200.00	0.00	-0.00	-0.00	-0.00	-0.00	300.00	200.00	0.00	-0.00
185	-0.00	-0.00	-0.00	903.00	200.00	0.00	-0.00	-0.00	-0.00	-0.00	300.00	200.00	0.00	-0.00
186	-0.00	-0.00	-0.00	903.00	200.00	0.00	-0.00	-0.00	-0.00	-0.00	300.00	200.00	0.00	-0.00
187	-0.00	-0.00	-0.00	903.00	200.00	0.00	-0.00	-0.00	-0.00	-0.00	300.00	200.00	0.00	-0.00
188	-0.00	-0.00	-0.00	903.00	200.00	0.00	-0.00	-0.00	-0.00	-0.00	300.00	200.00	0.00	-0.00
189	-0.00	-0.00	-0.00	903.00	200.00	0.00	-0.00	-0.00	-0.00	-0.00	300.00	200.00	0.00	-0.00
190	0.00	0.00	0.00	903.00	200.00	0.00	0.00	-0.00	-0.00	-0.00	300.00	200.00	0.00	-0.00
191	-0.00	-0.00	-0.00	903.00	200.00	0.00	-0.00	-0.00	-0.00	-0.00	300.00	200.00	0.00	-0.00
192	0.00	0.00	0.00	903.00	200.00	0.00	0.00	-0.00	-0.00	-0.00	300.00	200.00	0.00	-0.00
193	-0.00	-0.00	-0.00	903.00	200.00	0.00	-0.00	-0.00	-0.00	-0.00	300.00	200.00	0.00	-0.00
194	-0.00	-0.00	-0.00	903.00	200.00	0.00	-0.00	-0.00	-0.00	-0.00	300.00	200.00	0.00	-0.00
195	-0.00	-0.00	-0.00	903.00	200.00	0.00	-0.00	-0.00	-0.00	-0.00	300.00	200.00	0.00	-0.00
196	0.00	0.00	0.00	903.00	200.00	0.00	0.00	-0.00	-0.00	-0.00	300.00	200.00	0.00	-0.00
197	-0.00	-0.00	-0.00	903.00	200.00	0.00	-0.00	-0.00	-0.00	-0.00	300.00	200.00	0.00	-0.00
198	-0.00	-0.00	-0.00	903.00	200.00	0.00	-0.00	-0.00	-0.00	-0.00	300.00	200.00	0.00	-0.00
199	-0.00	-0.00	-0.00	903.00	200.00	0.00	-0.00	-0.00	-0.00	-0.00	300.00	200.00	0.00	-0.00
200	-0.00	-0.00	-0.00	903.00	200.00	0.00	-0.00	-0.00	-0.00	-0.00	300.00	200.00	0.00	-0.00
201	0.00	0.00	0.00	903.00	200.00	0.00	0.00	-0.00	-0.00	-0.00	300.00	200.00	0.00	-0.00
202	-0.00	-0.00	-0.00	903.00	200.00	0.00	-0.00	-0.00	-0.00	-0.00	300.00	200.00	0.00	-0.00
203	0.00	0.00	0.00	903.00	200.00	0.00	0.00	-0.00	-0.00	-0.00	300.00	200.00	0.00	-0.00
204	-0.00	-0.00	-0.00	903.00	200.00	0.00	-0.00	-0.00	-0.00	-0.00	300.00	200.00	0.00	-0.00
205	-0.00	-0.00	-0.00	903.00	200.00	0.00	-0.00	-0.00	-0.00	-0.00	300.00	200.00	0.00	-0.00
206	-0.00	-0.00	-0.00	903.00	200.00	0.00	-0.00	-0.00	-0.00	-0.00	300.00	200.00	0.00	-0.00
207	-0.00	-0.00	-0.00	903.00	200.00	0.00	-0.00	-0.00	-0.00	-0.00	300.00	200.00	0.00	-0.00
208	-0.00	-0.00	-0.00	903.00	200.00	0.00	-0.00	-0.00	-0.00	-0.00	300.00	200.00	0.00	-0.00
209	-0.00	-0.00	-0.00	903.00	200.00	0.00	-0.00	-0.00	-0.00	-0.00	300.00	200.00	0.00	-0.00
210	0.00	0.00	0.00	903.00	200.00	0.00	0.00	-0.00	-0.00	-0.00	300.00	200.00	0.00	-0.00
211	-0.00	-0.00	-0.00	903.00	200.00	0.00	-0.00	-0.00	-0.00	-0.00	300.00	200.00	0.00	-0.00
212	0.00	0.00	0.00	903.00	200.00	0.00	0.00	-0.00	-0.00	-0.00	300.00	200.00	0.00	-0.00
213	0.00	0.00	0.00	903.00	200.00	0.00	0.00	-0.00	-0.00	-0.00	300.00	200.00	0.00	-0.00
214	0.00	0.00	0.00	903.00	200.00	0.00	0.00	-0.00	-0.00	-0.00	300.00	200.00	0.00	-0.00
215	0.00	0.00	0.00	903.00	200.00	0.00	0.00	-0.00	-0.00	-0.00	300.00	200.00	0.00	-0.00
216	-0.00	-0.00	-0.00	903.00	200.00	0.00	-0.00	-0.00	-0.00	-0.00	300.00	200.00	0.00	-0.00
217	0.00	0.00	0.00	903.00	200.00	0.00	0.00	-0.00	-0.00	-0.00	300.00	200.00	0.00	-0.00
218	0.00	0.00	0.00	903.00	200.00	0.00	0.00	-0.00	-0.00	-0.00	300.00	200.00	0.00	-0.00
219	-0.00	-0.00	-0.00	903.00	200.00	0.00	-0.00	-0.00	-0.00	-0.00	300.00	200.00	0.00	-0.00
220	-0.00	-0.00	-0.00	903.00	200.00	0.00	-0.00	-0.00	-0.00	-0.00	300.00	200.00	0.00	-0.00
221	-0.00	-0.00	-0.00	903.00	200.00	0.00	-0.00	-0.00	-0.00	-0.00	300.00	200.00	0.00	-0.00
222	0.00	0.00	0.00	903.00	200.00	0.00	0.00	-0.00	-0.00	-0.00	300.00	200.00	0.00	-0.00
223	-0.00	-0.00	-0.00	903.00	200.00	0.00	-0.00	-0.00	-0.00	-0.00	300.00	200.00	0.00	-0.00
224	0.00	0.00	0.00	903.00	200.00	0.00	0.00	-0.00	-0.00	-0.00	300.00	200.00	0.00	-0.00
225	-0.00	-0.00	-0.00	903.00	200.00	0.00	-0.00	-0.00	-0.00	-0.00	300.00	200.00	0.00	-0.00
226	-0.00	-0.00	-0.00	903.00	200.00	0.00	-0.00	0.00	0.00	0.00	300.00	200.00	0.00	0.00
227	0.00	0.00	0.00	903.00	200.00	0.00	0.00	-0.00	-0.00	-0.00	300.00	200.00	0.00	-0.00
228	-0.00	-0.00	-0.00	903.00	200.00	0.00	-0.00	-0.00	-0.00	-0.00	300.00	200.00	0.00	-0.00
229	0.00	0.00	0.00	903.00	200.00	0.00	0.00	-0.00	-0.00	-0.00	300.00	200.00	0.00	-0.00
230	0.00	0.00	0.00	903.00	200.00	0.00	0.00	-0.00	-0.00	-0.00	300.00	200.00	0.00	-0.00
231	-0.00	-0.00	-0.00	903.00	200.00	0.00	-0.00	-0.00	-0.00	-0.00	300.00	200.00	0.00	-0.00
232	-0.00	-0.00	-0.00	903.00	200.00	0.00	-0.00	-0.00	-0.00	-0.00	300.00	200.00	0.00	-0.00
233	-0.00	-0.00	-0.00	903.00	200.00	0.00	-0.00	-0.00	-0.00	-0.00	300.00	200.00	0.00	-0.00
234	-0.00	-0.00	-0.00	903.00	200.00	0.00	-0.00	-0.00	-0.00	-0.00	300.00	200.00	0.00	-0.00
235	0.00	0.00	0.00	903.00	200.00	0.00	0.00	-0.00	-0.00	-0.00	300.00	200.00	0.00	-0.00
236	0.00	0.00	0.00	903.00	200.00	0.00	0.00	-0.00	-0.00	-0.00	300.00	200.00	0.00	-0.00
237	-0.00	-0.00	-0.00	903.00	200.00	0.00	-0.00	-0.00	-0.00	-0.00	300.00	200.00	0.00	-0.00
238	0.00	0.00	0.00	903.00	200.00	0.00	0.00	-0.00	-0.00	-0.00	300.00	200.00	0.00	-0.00
239	-0.00	-0.00	-0.00	903.00	200.00	0.00	-0.00	-0.00	-0.00	-0.00	300.00	200.00	0.00	-0.00
240	0.00	0.00	0.00	903.00	200.00	0.00	0.00	-0.00	-0.00	-0.00	300.00	200.00	0.00	-0.00
241	-0.00	-0.00	-0.00	903.00	200.00	0.00	-0.00	-0.00	-0.00	-0.00	300.00	200.00	0.00	-0.00
242	-0.00	-0.00	-0.00	903.00	200.00	0.00	-0.00	-0.00	-0.00	-0.00	300.00	200.00	0.00	-0.00
243	0.00	0.00	0.00	903.00	200.00	0.00	0.00	-0.00	-0.00	-0.00	300.00	200.00	0.00	-0.00
244	0.00	0.00	0.00	903.00	200.00	0.00	0.00	-0.00	-0.00	-0.00	300.00	200.00	0.00	-0.00
245	-0.00	-0.00	-0.00	903.00	200.00	0.00	-0.00	-0.00	-0.00	-0.00	300.00	200.00	0.00	-0.00
246	-0.00	-0.00	-0.00	903.00	200.00	0.00	-0.00	-0.00	-0.00	-0.00	300.00	200.00	0.00	-0.00
247	-0.00	-0.00	-0.00	903.00	200.00	0.00	-0.00	-0.00	-0.00	-0.00	300.00	200.00	0.00	-0.00
248	-0.00	-0.00	-0.00	903.00	200.00	0.00	-0.00	-0.00	-0.00	-0.00	300.00	200.00	0.00	-0.00
249	-0.00	-0.00	-0.00	903.00	200.00	0.00	-0.00	-0.00	-0.00	-0.00	300.00	200.00	0.00	-0.00
250	0.00	0.00	0.00	903.00	200.00	0.00	0.00	-0.00	-0.00	-0.00	300.00	200.00	0.00	-0.00
251	-0.00	-0.00	-0.00	903.00	200.00	0.00	-0.00	-0.00	-0.00	-0.00	300.00	200.00	0.00	-0.00
252	0.00	0.00	0.00	903.00	200.00	0.00	0.00	-0.00	-0.00	-0.00	300.00	200.00	0.00	-0.00
253	-0.00	-0.00	-0.00	903.00	200.00	0.00	-0.00	-0.00	-0.00	-0.00	300.00	200.00	0.00	-0.00
254	-0.00	-0.00	-0.00	903.00	200.00	0.00	-0.00	-0.00	-0.00	-0.00	300.00	200.00	0.00	-0.00
255	-0.00	-0.00	-0.00	903.00	200.00	0.00	-0.00	-0.00	-0.00	-0.00	300.00	200.00	0.00	-0.00
256	0.00	0.00	0.00	903.00	200.00	0.00	0.00	-0.00	-0.00	-0.00	300.00	200.00	0.00	-0.00
257	0.00	0.00	0.00	903.00	200.00	0.00	0.00	-0.00	-0.00	-0.00	300.00	200.00	0.00	-0.00
258	0.00	0.00	0.00	903.00	200.00	0.00	0.00	-0.00	-0.00	-0.00	300.00	200.00	0.00	-0.00
259	0.00	0.00	0.00	903.00	200.00	0.00	0.00	-0.00	-0.00	-0.00	300.00	200.00	0.00	-0.00
260	-0.00	-0.00	-0.00	903.00	200.00	0.00	-0.00	-0.00	-0.00	-0.00	300.00	200.00	0.00	-0.00
261	-0.00	-0.00	-0.00	903.00	200.00	0.00	-0.00	-0.00	-0.00	-0.00	300.00	200.00	0.00	-0.00
262	-0.00	-0.00	-0.00	903.00	200.00	0.00	-0.00	-0.00	-0.00	-0.00	300.00	200.00	0.00	-0.00
263	0.00	0.00	0.00	903.00	200.00	0.00	0.00	-0.00	-0.00	-0.00	300.00	200.00	0.00	-0.00
264	-0.00	-0.00	-0.00	903.00	200.00	0.00	-0.00	-0.00	-0.00	-0.00	300.00	200.00	0.00	-0.00
265	0.00	0.00	0.00	903.00	200.00	0.00	0.00	-0.00	-0.00	-0.00	300.00	200.00	0.00	-0.00
266	-0.00	-0.00	-0.00	903.00	200.00	0.00	-0.00	-0.00	-0.00	-0.00	300.00	200.00	0.00	-0.00
267	0.00	0.00	0.00	903.00	200.00	0.00	0.00	-0.00	-0.00	-0.00	300.00	200.00	0.00	-0.00
268	-0.00	-0.00	-0.00	903.00	200.00	0.00	-0.00	-0.00	-0.00	-0.00	300.00	200.00	0.00	-0.00
269	-0.00	-0.00	-0.00	903.00	200.00	0.00	-0.00	-0.00	-0.00	-0.00	300.00	200.00	0.00	-0.00
270	0.00	0.00	0.00	903.00	200.00	0.00	0.00	-0.00	-0.00	-0.00	300.00	200.00	0.00	-0.00
271	-0.00	-0.00	-0.00	903.00	200.00	0.00	-0.00	-0.00	-0.00	-0.00	300.00	200.00	0.00	-0.00
272	-0.00	-0.00	-0.00	903.00	200.00	0.00	-0.00	-0.00	-0.00	-0.00	300.00	200.00	0.00	-0.00
273	-0.00	-0.00	-0.00	903.00	200.00	0.00	-0.00	-0.00	-0.00	-0.00	300.00	200.00	0.00	-0.00
274	-0.00	-0.00	-0.00	903.00	200.00	0.00	-0.00	-0.00	-0.00	-0.00	300.00	200.00	0.00	-0.00
275	-0.00	-0.00	-0.00	903.00	200.00	0.00	-0.00	-0.00	-0.00	-0.00	300.00	200.00	0.00	-0.00
276	-0.00	-0.00	-0.00	903.00	200.00	0.00	-0.00	-0.00	-0.00	-0.00	300.00	200.00	0.00	-0.00
277	0.00	0.00	0.00	903.00	200.00	0.00	0.00	-0.00	-0.00	-0.00	300.00	200.00	0.00	-0.00
278	-0.00	-0.00	-0.00	903.00	200.00	0.00	-0.00	-0.00	-0.00	-0.00	300.00	200.00	0.00	-0.00
279	-0.00	-0.00	-0.00	903.00	200.00	0.00	-0.00	-0.00	-0.00	-0.00	300.00	200.00	0.00	-0.00
280	-0.00	-0.00	-0.00	903.00	200.00	0.00	-0.00	-0.00	-0.00	-0.00	300.00	200.00	0.00	-0.00
281	-0.00	-0.00	-0.00	903.00	200.00	0.00	-0.00	-0.00	-0.00	-0.00	300.00	200.00	0.00	-0.00
282	-0.00	-0.00	-0.00	903.00	200.00	0.00	-0.00	-0.00	-0.00	-0.00	300.00	200.00	0.00	-0.00
283	-0.00	-0.00	-0.00	903.00	200.00	0.00	-0.00	-0.00	-0.00	-0.00	300.00	200.00	0.00	-0.00
284	-0.00	-0.00	-0.00	903.00	200.00	0.00	-0.00	-0.00	-0.00	-0.00	300.00	200.00	0.00	-0.00
285	-0.00	-0.00	-0.00	903.00	200.00	0.00	-0.00	-0.00	-0.00	-0.00	300.00	200.00	0.00	-0.00
286	-0.00	-0.00	-0.00	903.00	200.00	0.00	-0.00	-0.00	-0.00	-0.00	300.00	200.00	0.00	-0.00
287	-0.00	-0.00	-0.00	903.00	200.00	0.00	-0.00	-0.00	-0.00	-0.00	300.00	200.00	0.00	-0.00
288	-0.00	-0.00	-0.00	903.00	200.00	0.00	-0.00	-0.00	-0.00	-0.00	300.00	200.00	0.00	-0.00
289	-0.00	-0.00	-0.00	903.00	200.00	0.00	-0.00	-0.00	-0.00	-0.00	300.00	200.00	0.00	-0.00
290	-0.00	-0.00	-0.00	903.00	200.00	0.00	-0.00	-0.00	-0.00	-0.00	300.00	200.00	0.00	-0.00
291	-0.00	-0.00	-0.00	903.00	200.00	0.00	-0.00	-0.00	-0.00	-0.00	300.00	200.00	0.00	-0.00
292	-0.00	-0.00	-0.00	903.00	200.00	0.00	-0.00	-0.00	-0.00	-0.00	300.00	200.00	0.00	-0.00
293	-0.00	-0.00	-0.00	903.00	200.00	0.00	-0.00	-0.00	-0.00	-0.00	300.00	200.00	0.00	-0.00
294	27.62	2.90	15.87	1130.88	350.00	0.00	-2651.95	-0.00	-0.00	-0.00	300.00	200.00	0.00	-0.00
295	-0.00	-0.00	-0.00	903.00	200.00	0.00	-0.00	0.00	0.00	0.00	300.00	200.00	0.00	0.00
296	-0.00	-0.00	-0.00	903.00	200.00	0.00	-0.00	-0.00	-0.00	-0.00	300.00	200.00	0.00	-0.00
297	-0.00	-0.00	-0.00	903.00	200.00	0.00	-0.00	-0.00	-0.00	-0.00	300.00	200.00	0.00	-0.00
298	-0.00	-0.00	-0.00	903.00	200.00	0.00	-0.00	-0.00	-0.00	-0.00	300.00	200.00	0.00	-0.00
299	-0.00	-0.00	-0.00	903.00	200.00	0.00	-0.00	-0.00	-0.00	-0.00	300.00	200.00	0.00	-0.00
300	-0.00	-0.00	-0.00	903.00	200.00	0.00	-0.00	-0.00	-0.00	-0.00	300.00	200.00	0.00	-0.00
301	-0.00	-0.00	-0.00	903.00	200.00	0.00	-0.00	-0.00	-0.00	-0.00	300.00	200.00	0.00	-0.00
302	-0.00	-0.00	-0.00	903.00	200.00	0.00	-0.00	-0.00	-0.00	-0.00	300.00	200.00	0.00	-0.00
303	-0.00	-0.00	-0.00	903.00	200.00	0.00	-0.00	-0.00	-0.00	-0.00	300.00	200.00	0.00	-0.00
304	-0.00	-0.00	-0.00	903.00	200.00	0.00	-0.00	-0.00	-0.00	-0.00	300.00	200.00	0.00	-0.00
305	-0.00	-0.00	-0.00	903.00	200.00	0.00	-0.00	-0.00	-0.00	-0.00	300.00	200.00	0.00	-0.00
306	-0.00	-0.00	-0.00	903.00	200.00	0.00	-0.00	-0.00	-0.00	-0.00	300.00	200.00	0.00	-0.00
307	-0.00	-0.00	-0.00	903.00	200.00	0.00	-0.00	-0.00	-0.00	-0.00	300.00	200.00	0.00	-0.00
308	-0.00	-0.00	-0.00	903.00	200.00	0.00	-0.00	-0.00	-0.00	-0.00	300.00	200.00	0.00	-0.00
309	-0.00	-0.00	-0.00	903.00	200.00	0.00	-0.00	-0.00	-0.00	-0.00	300.00	200.00	0.00	-0.00
310	-0.00	-0.00	-0.00	903.00	200.00	0.00	-0.00	-0.00	-0.00	-0.00	300.00	200.00	0.00	-0.00
311	-0.00	-0.00	-0.00	903.00	200.00	0.00	-0.00	-0.00	-0.00	-0.00	300.00	200.00	0.00	-0.00
312	-0.00	-0.00	-0.00	903.00	200.00	0.00	-0.00	-0.00	-0.00	-0.00	300.00	200.00	0.00	-0.00
313	-0.00	-0.00	-0.00	903.00	200.00	0.00	-0.00	-0.00	-0.00	-0.00	300.00	200.00	0.00	-0.00
314	-0.00	-0.00	-0.00	903.00	200.00	0.00	-0.00	-0.00	-0.00	-0.00	300.00	200.00	0.00	-0.00
315	-0.00	-0.00	-0.00	903.00	200.00	0.00	-0.00	-0.00	-0.00	-0.00	300.00	200.00	0.00	-0.00
316	-0.00	-0.00	-0.00	903.00	200.00	0.00	-0.00	-0.00	-0.00	-0.00	300.00	200.00	0.00	-0.00
317	-0.00	-0.00	-0.00	903.00	200.00	0.00	-0.00	-0.00	-0.00	-0.00	300.00	200.00	0.00	-0.00
318	-0.00	-0.00	-0.00	903.00	200.00	0.00	-0.00	-0.00	-0.00	-0.00	300.00	200.00	0.00	-0.00
319	-0.00	-0.00	-0.00	903.00	200.00	0.00	-0.00	-0.00	-0.00	-0.00	300.00	200.00	0.00	-0.00
320	-0.00	-0.00	-0.00	903.00	200.00	0.00	-0.00	-0.00	-0.00	-0.00	300.00	200.00	0.00	-0.00
321	-0.00	-0.00	-0.00	903.00	200.00	0.00	-0.00	-0.00	-0.00	-0.00	300.00	200.00	0.00	-0.00
322	-0.00	-0.00	-0.00	903.00	200.00	0.00	-0.00	-0.00	-0.00	-0.00	300.00	200.00	0.00	-0.00
323	-0.00	-0.00	-0.00	903.00	200.00	0.00	-0.00	-0.00	-0.00	-0.00	300.00	200.00	0.00	-0.00
324	-0.00	-0.00	-0.00	903.00	200.00	0.00	-0.00	-0.00	-0.00	-0.00	300.00	200.00	0.00	-0.00
325	-0.00	-0.00	-0.00	903.00	200.00	0.00	-0.00	-0.00	-0.00	-0.00	300.00	200.00	0.00	-0.00
326	-0.00	-0.00	-0.00	903.00	200.00	0.00	-0.00	-0.00	-0.00	-0.00	300.00	200.00	0.00	-0.00
327	-0.00	-0.00	-0.00	903.00	200.00	0.00	-0.00	-0.00	-0.00	-0.00	300.00	200.00	0.00	-0.00
328	-0.00	-0.00	-0.00	903.00	200.00	0.00	-0.00	-0.00	-0.00	-0.00	300.00	200.00	0.00	-0.00
329	-0.00	-0.00	-0.00	903.00	200.00	0.00	-0.00	-0.00	-0.00	-0.00	300.00	200.00	0.00	-0.00
330	-0.00	-0.00	-0.00	903.00	200.00	0.00	-0.00	-0.00	-0.00	-0.00	300.00	200.00	0.00	-0.00
331	-0.00	-0.00	-0.00	903.00	200.00	0.00	-0.00	-0.00	-0.00	-0.00	300.00	200.00	0.00	-0.00
332	-0.00	-0.00	-0.00	903.00	200.00	0.00	-0.00	-0.00	-0.00	-0.00	300.00	200.00	0.00	-0.00
333	-0.00	-0.00	-0.00	903.00	200.00	0.00	-0.00	-0.00	-0.00	-0.00	300.00	200.00	0.00	-0.00
334	-0.00	-0.00	-0.00	903.00	200.00	0.00	-0.00	-0.00	-0.00	-0.00	300.00	200.00	0.00	-0.00
335	-0.00	-0.00	-0.00	903.00	200.00	0.00	-0.00	-0.00	-0.00	-0.00	300.00	200.00	0.00	-0.00
336	-0.00	-0.00	-0.00	903.00	200.00	0.00	-0.00	-0.00	-0.00	-0.00	300.00	200.00	0.00	-0.00
337	-0.00	-0.00	-0.00	903.00	200.00	0.00	-0.00	-0.00	-0.00	-0.00	300.00	200.00	0.00	-0.00
338	-0.00	-0.00	-0.00	903.00	200.00	0.00	-0.00	-0.00	-0.00	-0.00	300.00	200.00	0.00	-0.00
339	-0.00	-0.00	-0.00	903.00	200.00	0.00	-0.00	-0.00	-0.00	-0.00	300.00	200.00	0.00	-0.00
340	-0.00	-0.00	-0.00	903.00	200.00	0.00	-0.00	-0.00	-0.00	-0.00	300.00	200.00	0.00	-0.00
341	-0.00	-0.00	-0.00	903.00	200.00	0.00	-0.00	-0.00	-0.00	-0.00	300.00	200.00	0.00	-0.00
342	-0.00	-0.00	-0.00	903.00	200.00	0.00	-0.00	-0.00	-0.00	-0.00	300.00	200.00	0.00	-0.00
343	-0.00	-0.00	-0.00	903.00	200.00	0.00	-0.00	-0.00	-0.00	-0.00	300.00	200.00	0.00	-0.00
344	-0.00	-0.00	-0.00	903.00	200.00	0.00	-0.00	-0.00	-0.00	-0.00	300.00	200.00	0.00	-0.00
345	-0.00	-0.00	-0.00	903.00	200.00	0.00	-0.00	-0.00	-0.00	-0.00	300.00	200.00	0.00	-0.00
346	-0.00	-0.00	-0.00	903.00	200.00	0.00	-0.00	-0.00	-0.00	-0.00	300.00	200.00	0.00	-0.00
347	-0.00	-0.00	-0.00	903.00	200.00	0.00	-0.00	-0.00	-0.00	-0.00	300.00	200.00	0.00	-0.00
348	-0.00	-0.00	-0.00	903.00	200.00	0.00	-0.00	-0.00	-0.00	-0.00	300.00	200.00	0.00	-0.00
349	-0.00	-0.00	-0.00	903.00	200.00	0.00	-0.00	-0.00	-0.00	-0.00	300.00	200.00	0.00	-0.00
350	-0.00	-0.00	-0.00	903.00	200.00	0.00	-0.00	-0.00	-0.00	-0.00	300.00	200.00	0.00	-0.00
351	-0.00	-0.00	-0.00	903.00	200.00	0.00	-0.00	-0.00	-0.00	-0.00	300.00	200.00	0.00	-0.00
352	-0.00	-0.00	-0.00	903.00	200.00	0.00	-0.00	-0.00	-0.00	-0.00	300.00	200.00	0.00	-0.00
353	-0.00	-0.00	-0.00	903.00	200.00	0.00	-0.00	-0.00	-0.00	-0.00	300.00	200.00	0.00	-0.00
354	-0.00	-0.00	-0.00	903.00	200.00	0.00	-0.00	-0.00	-0.00	-0.00	300.00	200.00	0.00	-0.00
355	-0.00	-0.00	-0.00	903.00	200.00	0.00	-0.00	-0.00	-0.00	-0.00	300.00	200.00	0.00	-0.00
356	-0.00	-0.00	-0.00	903.00	200.00	0.00	-0.00	-0.00	-0.00	-0.00	300.00	200.00	0.00	-0.00
357	-0.00	-0.00	-0.00	903.00	200.00	0.00	-0.00	-0.00	-0.00	-0.00	300.00	200.00	0.00	-0.00
358	-0.00	-0.00	-0.00	903.00	200.00	0.00	-0.00	-0.00	-0.00	-0.00	300.00	200.00	0.00	-0.00
359	-0.00	-0.00	-0.00	903.00	200.00	0.00	-0.00	-0.00	-0.00	-0.00	300.00	200.00	0.00	-0.00
360	-0.00	-0.00	-0.00	903.00	200.00	0.00	-0.00	-0.00	-0.00	-0.00	300.00	200.00	0.00	-0.00
361	-0.00	-0.00	-0.00	903.00	200.00	0.00	-0.00	-0.00	-0.00	-0.00	300.00	200.00	0.00	-0.00
362	-0.00	-0.00	-0.00	903.00	200.00	0.00	-0.00	-0.00	-0.00	-0.00	300.00	200.00	0.00	-0.00
363	-0.00	-0.00	-0.00	903.00	200.00	0.00	-0.00	-0.00	-0.00	-0.00	300.00	200.00	0.00	-0.00
364	-0.00	-0.00	-0.00	903.00	200.00	0.00	-0.00	-0.00	-0.00	-0.00	300.00	200.00	0.00	-0.00
365	-0.00	-0.00	-0.00	903.00	200.00	0.00	-0.00	-0.00	-0.00	-0.00	300.00	200.00	0.00	-0.00
366	-0.00	-0.00	-0.00	903.00	200.00	0.00	-0.00	-0.00	-0.00	-0.00	300.00	200.00	0.00	-0.00
367	-0.00	-0.00	-0.00	903.00	200.00	0.00	-0.00	-0.00	-0.00	-0.00	300.00	200.00	0.00	-0.00
368	-0.00	-0.00	-0.00	903.00	200.00	0.00	-0.00	-0.00	-0.00	-0.00	300.00	200.00	0.00	-0.00
369	-0.00	-0.00	-0.00	903.00	200.00	0.00	-0.00	-0.00	-0.00	-0.00	300.00	200.00	0.00	-0.00
370	-0.00	-0.00	-0.00	903.00	200.00	0.00	-0.00	-0.00	-0.00	-0.00	300.00	200.00	0.00	-0.00
371	-0.00	-0.00	-0.00	903.00	200.00	0.00	-0.00	-0.00	-0.00	-0.00	300.00	200.00	0.00	-0.00
372	-0.00	-0.00	-0.00	903.00	200.00	0.00	-0.00	-0.00	-0.00	-0.00	300.00	200.00	0.00	-0.00
373	-0.00	-0.00	-0.00	903.00	200.00	0.00	-0.00	-0.00	-0.00	-0.00	300.00	200.00	0.00	-0.00
374	-0.00	-0.00	-0.00	903.00	200.00	0.00	-0.00	-0.00	-0.00	-0.00	300.00	200.00	0.00	-0.00
375	-0.00	-0.00	-0.00	903.00	200.00	0.00	-0.00	-0.00	-0.00	-0.00	300.00	200.00	0.00	-0.00
376	-0.00	-0.00	-0.00	903.00	200.00	0.00	-0.00	-0.00	-0.00	-0.00	300.00	200.00	0.00	-0.00
377	-0.00	-0.00	-0.00	903.00	200.00	0.00	-0.00	-0.00	-0.00	-0.00	300.00	200.00	0.00	-0.00
378	-0.00	-0.00	-0.00	903.00	200.00	0.00	-0.00	-0.00	-0.00	-0.00	300.00	200.00	0.00	-0.00
379	-0.00	-0.00	-0.00	903.00	200.00	0.00	-0.00	-0.00	-0.00	-0.00	300.00	200.00	0.00	-0.00
380	-0.00	-0.00	-0.00	903.00	200.00	0.00	-0.00	-0.00	-0.00	-0.00	300.00	200.00	0.00	-0.00
381	-0.00	-0.00	-0.00	903.00	200.00	0.00	-0.00	-0.00	-0.00	-0.00	300.00	200.00	0.00	-0.00
382	-0.00	-0.00	-0.00	903.00	200.00	0.00	-0.00	-0.00	-0.00	-0.00	300.00	200.00	0.00	-0.00
383	-0.00	-0.00	-0.00	903.00	200.00	0.00	-0.00	-0.00	-0.00	-0.00	300.00	200.00	0.00	-0.00
384	-0.00	-0.00	-0.00	903.00	200.00	0.00	-0.00	-0.00	-0.00	-0.00	300.00	200.00	0.00	-0.00
385	-0.00	-0.00	-0.00	903.00	200.00	0.00	-0.00	-0.00	-0.00	-0.00	300.00	200.00	0.00	-0.00
386	-0.00	-0.00	-0.00	903.00	200.00	0.00	-0.00	-0.00	-0.00	-0.00	300.00	200.00	0.00	-0.00
387	-0.00	-0.00	-0.00	903.00	200.00	0.00	-0.00	-0.00	-0.00	-0.00	300.00	200.00	0.00	-0.00
388	-0.00	-0.00	-0.00	903.00	200.00	0.00	-0.00	-0.00	-0.00	-0.00	300.00	200.00	0.00	-0.00
389	-0.00	-0.00	-0.00	903.00	200.00	0.00	-0.00	-0.00	-0.00	-0.00	300.00	200.00	0.00	-0.00
390	-0.00	-0.00	-0.00	903.00	200.00	0.00	-0.00	-0.00	-0.00	-0.00	300.00	200.00	0.00	-0.00
391	-0.00	-0.00	-0.00	903.00	200.00	0.00	-0.00	-0.00	-0.00	-0.00	300.00	200.00	0.00	-0.00
392	-0.00	-0.00	-0.00	903.00	200.00	0.00	-0.00	-0.00	-0.00	-0.00	300.00	200.00	0.00	-0.00
393	-0.00	-0.00	-0.00	903.00	200.00	0.00	-0.00	-0.00	-0.00	-0.00	300.00	200.00	0.00	-0.00
394	77.21	-14.34	128.94	1080.51	186.98	0.00	-19401.64	-0.00	-0.00	-0.00	300.00	200.00	0.00	-0.00
395	62.10	-20.52	247.80	1031.76	143.47	0.00	-20597.66	-0.00	-0.00	-0.00	300.00	200.00	0.00	-0.00
396	75.53	-22.20	205.23	1036.38	150.78	0.00	-18883.72	-0.00	-0.00	-0.00	300.00	200.00	0.00	-0.00
397	96.05	-26.47	236.82	1029.22	146.13	0.00	-17877.00	-0.00	-0.00	-0.00	300.00	200.00	0.00	-0.00
398	113.30	-21.29	254.21	1024.37	143.34	0.00	-17180.04	-0.00	-0.00	-0.00	300.00	200.00	0.00	-0.00
399	116.65	-20.98	265.66	1018.97	140.72	0.00	-16635.30	-0.00	-0.00	-0.00	300.00	200.00	0.00	-0.00
400	90.87	-18.23	278.78	1007.43	130.27	0.00	-15006.33	-0.00	-0.00	-0.00	300.00	200.00	0.00	-0.00
401	85.98	-16.71	316.47	999.77	124.30	0.00	-15168.79	-0.00	-0.00	-0.00	300.00	200.00	0.00	-0.00
402	99.11	-1.91	353.24	989.05	116.72	0.00	-13582.87	-0.00	-0.00	-0.00	300.00	200.00	0.00	-0.00
403	121.84	10.53	371.55	979.39	110.72	0.00	-12231.71	-0.00	-0.00	-0.00	300.00	200.00	0.00	-0.00
404	122.68	14.57	390.17	974.92	108.33	0.00	-11905.06	-0.00	-0.00	-0.00	300.00	200.00	0.00	-0.00
405	113.22	15.79	401.00	972.06	106.85	0.00	-10538.62	-0.00	-0.00	-0.00	300.00	200.00	0.00	-0.00
406	101.17	16.63	395.66	967.91	104.51	0.00	-7695.49	-0.00	-0.00	-0.00	300.00	200.00	0.00	-0.00
407	95.83	19.15	394.44	965.55	102.82	0.00	-5794.82	-0.00	-0.00	-0.00	300.00	200.00	0.00	-0.00
408	91.71	25.18	397.80	960.65	99.19	0.00	-3348.81	-0.00	-0.00	-0.00	300.00	200.00	0.00	-0.00
409	91.25	32.12	412.29	956.40	96.60	0.00	-1446.21	-0.00	-0.00	-0.00	300.00	200.00	0.00	-0.00
410	86.14	34.56	427.40	950.98	91.97	0.00	1052.45	-0.00	-0.00	-0.00	300.00	200.00	0.00	-0.00
411	90.56	33.80	450.74	948.90	91.27	0.00	984.00	-0.00	-0.00	-0.00	300.00	200.00	0.00	-0.00
412	92.93	30.14	479.13	948.38	91.66	0.00	832.45	-0.00	-0.00	-0.00	300.00	200.00	0.00	-0.00
413	95.37	27.08	504.46	947.37	91.77	0.00	424.42	-0.00	-0.00	-0.00	300.00	200.00	0.00	-0.00
414	97.35	23.50	528.56	947.08	91.97	0.00	97.83	-0.00	-0.00	-0.00	300.00	200.00	0.00	-0.00
415	98.80	21.36	550.23	946.34	91.85	0.00	-327.66	-0.00	-0.00	-0.00	300.00	200.00	0.00	-0.00
416	98.19	20.45	567.17	945.78	91.79	0.00	-467.27	-0.00	-0.00	-0.00	300.00	200.00	0.00	-0.00
417	96.51	20.75	581.97	945.00	91.71	0.00	-519.23	-0.00	-0.00	-0.00	300.00	200.00	0.00	-0.00
418	94.45	21.82	591.89	944.22	91.11	0.00	-541.71	-0.00	-0.00	-0.00	300.00	200.00	0.00	-0.00
419	93.54	23.80	599.06	943.27	90.63	0.00	-1003.73	-0.00	-0.00	-0.00	300.00	200.00	0.00	-0.00
420	91.86	27.54	604.71	942.14	89.88	0.00	-1030.83	-0.00	-0.00	-0.00	300.00	200.00	0.00	-0.00
421	89.26	32.12	608.37	940.70	88.89	0.00	-829.36	-0.00	-0.00	-0.00	300.00	200.00	0.00	-0.00
422	86.75	35.63	609.74	939.19	87.74	0.00	-430.39	-0.00	-0.00	-0.00	300.00	200.00	0.00	-0.00
423	84.00	38.22	610.35	937.65	86.95	0.00	-63.15	-0.00	-0.00	-0.00	300.00	200.00	0.00	-0.00
424	81.48	38.76	611.72	936.30	86.41	0.00	165.16	-0.00	-0.00	-0.00	300.00	200.00	0.00	-0.00
425	78.74	37.16	612.79	935.20	86.11	0.00	273.24	-0.00	-0.00	-0.00	300.00	200.00	0.00	-0.00
426	76.37	34.87	613.40	933.75	85.82	0.00	301.79	-0.00	-0.00	-0.00	300.00	200.00	0.00	-0.00
427	73.55	31.59	614.01	932.30	85.54	0.00	337.80	-0.00	-0.00	-0.00	300.00	200.00	0.00	-0.00
428	71.26	28.92	614.01	931.26	85.14	0.00	176.33	-0.00	-0.00	-0.00	300.00	200.00	0.00	-0.00
429	68.97	26.63	613.25	929.87	84.80	0.00	59.37	-0.00	-0.00	-0.00	300.00	200.00	0.00	-0.00
430	66.38	25.25	610.50	928.42	84.28	0.00	-37.45	-0.00	-0.00	-0.00	300.00	200.00	0.00	-0.00
431	63.86	24.26	607.15	927.05	83.84	0.00	-127.72	-0.00	-0.00	-0.00	300.00	200.00	0.00	-0.00
432	61.65	23.65	603.33	925.53	83.46	0.00	-209.81	-0.00	-0.00	-0.00	300.00	200.00	0.00	-0.00
433	59.36	23.35	599.37	924.38	82.89	0.00	-240.61	-0.00	-0.00	-0.00	300.00	200.00	0.00	-0.00
434	57.22	23.42	595.86	922.82	82.36	0.00	-260.77	-0.00	-0.00	-0.00	300.00	200.00	0.00	-0.00
435	55.62	23.19	592.80	921.76	81.90	0.00	-434.56	-0.00	-0.00	-0.00	300.00	200.00	0.00	-0.00
436	53.79	22.96	591.43	920.26	81.37	0.00	-459.87	-0.00	-0.00	-0.00	300.00	200.00	0.00	-0.00
437	52.11	22.74	590.36	919.44	81.05	0.00	-529.36	-0.00	-0.00	-0.00	300.00	200.00	0.00	-0.00
438	50.43	22.58	590.97	918.10	80.61	0.00	-617.08	0.00	0.00	0.00	300.00	200.00	0.00	0.00
439	49.21	22.13	593.11	917.20	80.22	0.00	-830.00	-0.00	-0.00	-0.00	300.00	200.00	0.00	-0.00
440	47.53	21.74	595.70	916.22	79.92	0.00	-890.96	-0.00	-0.00	-0.00	300.00	200.00	0.00	-0.00
441	45.93	21.74	599.82	915.44	79.73	0.00	-988.06	-0.00	-0.00	-0.00	300.00	200.00	0.00	-0.00
442	44.17	21.59	603.94	914.82	79.48	0.00	-1138.66	-0.00	-0.00	-0.00	300.00	200.00	0.00	-0.00
443	42.11	21.29	607.45	914.08	79.23	0.00	-1248.00	-0.00	-0.00	-0.00	300.00	200.00	0.00	-0.00
444	40.13	21.29	610.81	913.72	78.84	0.00	-1428.20	-0.00	-0.00	-0.00	300.00	200.00	0.00	-0.00
445	37.46	21.29	613.86	912.84	78.70	0.00	-1434.77	-0.00	-0.00	-0.00	300.00	200.00	0.00	-0.00
446	35.10	21.21	615.84	912.29	78.30	0.00	-1492.85	-0.00	-0.00	-0.00	300.00	200.00	0.00	-0.00
447	32.81	21.29	617.98	911.89	78.07	0.00	-1694.35	-0.00	-0.00	-0.00	300.00	200.00	0.00	-0.00
448	30.14	21.36	619.51	911.20	77.88	0.00	-1726.78	-0.00	-0.00	-0.00	300.00	200.00	0.00	-0.00
449	27.24	21.36	621.03	910.81	77.54	0.00	-1762.76	-0.00	-0.00	-0.00	300.00	200.00	0.00	-0.00
450	24.87	21.67	622.71	910.13	77.48	0.00	-1874.26	-0.00	-0.00	-0.00	300.00	200.00	0.00	-0.00
451	22.51	21.74	624.08	909.53	77.11	0.00	-1969.27	-0.00	-0.00	-0.00	300.00	200.00	0.00	-0.00
452	19.76	21.82	625.76	908.85	76.91	0.00	-2010.69	-0.00	-0.00	-0.00	300.00	200.00	0.00	-0.00
453	17.24	22.05	627.29	908.18	76.67	0.00	-2149.16	-0.00	-0.00	-0.00	300.00	200.00	0.00	-0.00
454	14.65	22.35	628.36	907.66	76.49	0.00	-2142.28	-0.00	-0.00	-0.00	300.00	200.00	0.00	-0.00
455	12.66	22.43	629.58	906.85	76.05	0.00	-2228.39	-0.00	-0.00	-0.00	300.00	200.00	0.00	-0.00
456	10.83	22.74	631.26	906.26	75.85	0.00	-2334.71	-0.00	-0.00	-0.00	300.00	200.00	0.00	-0.00
457	8.85	23.12	633.09	905.39	75.63	0.00	-2414.67	-0.00	-0.00	-0.00	300.00	200.00	0.00	-0.00
458	6.94	23.73	633.85	904.44	75.35	0.00	-2456.09	-0.00	-0.00	-0.00	300.00	200.00	0.00	-0.00
459	4.88	24.03	635.83	903.50	75.21	0.00	-2544.04	-0.00	-0.00	-0.00	300.00	200.00	0.00	-0.00
460	2.82	24.49	636.44	902.57	74.90	0.00	-2631.40	-0.00	-0.00	-0.00	300.00	200.00	0.00	-0.00
461	0.92	24.57	637.21	901.78	74.66	0.00	-2694.00	-0.00	-0.00	-0.00	300.00	200.00	0.00	-0.00
462	-0.76	24.72	637.97	900.42	74.48	0.00	-2770.07	-0.00	-0.00	-0.00	300.00	200.00	0.00	-0.00
463	-2.82	24.57	637.97	899.63	74.14	0.00	-2766.22	-0.00	-0.00	-0.00	300.00	200.00	0.00	-0.00
464	-4.04	24.34	638.43	898.27	74.14	0.00	-2809.13	-0.00	-0.00	-0.00	300.00	200.00	0.00	-0.00
465	-5.42	24.34	637.05	897.25	73.87	0.00	-2907.63	-0.00	-0.00	-0.00	300.00	200.00	0.00	-0.00
466	-7.10	24.19	635.07	895.72	73.52	0.00	-3000.62	-0.00	-0.00	-0.00	300.00	200.00	0.00	-0.00
467	-8.54	24.11	633.70	894.55	73.44	0.00	-2994.89	-0.00	-0.00	-0.00	300.00	200.00	0.00	-0.00
468	-9.92	24.26	630.95	893.35	73.08	0.00	-3084.74	-0.00	-0.00	-0.00	300.00	200.00	0.00	-0.00
469	-11.75	24.03	627.59	891.69	72.79	0.00	-3131.79	-0.00	-0.00	-0.00	300.00	200.00	0.00	-0.00
470	-13.66	24.03	624.39	890.46	72.58	0.00	-3177.10	-0.00	-0.00	-0.00	300.00	200.00	0.00	-0.00
471	-15.41	24.11	622.10	889.09	72.31	0.00	-3167.08	-0.00	-0.00	-0.00	300.00	200.00	0.00	-0.00
472	-17.09	24.26	619.66	887.78	72.10	0.00	-3121.28	-0.00	-0.00	-0.00	300.00	200.00	0.00	-0.00
473	-18.84	24.49	617.37	886.24	71.82	0.00	-3170.89	-0.00	-0.00	-0.00	300.00	200.00	0.00	-0.00
474	-19.76	25.02	614.62	884.53	71.45	0.00	-3154.53	-0.00	-0.00	-0.00	300.00	200.00	0.00	-0.00
475	-20.90	25.56	611.72	882.80	71.14	0.00	-3152.76	-0.00	-0.00	-0.00	300.00	200.00	0.00	-0.00
476	-22.35	25.86	609.28	881.21	71.02	0.00	-3145.14	-0.00	-0.00	-0.00	300.00	200.00	0.00	-0.00
477	-23.50	26.32	607.15	879.33	70.82	0.00	-3162.04	-0.00	-0.00	-0.00	300.00	200.00	0.00	-0.00
478	-24.64	26.63	605.47	877.22	70.61	0.00	-3197.55	-0.00	-0.00	-0.00	300.00	200.00	0.00	-0.00
479	-26.02	26.78	605.16	875.47	70.45	0.00	-3170.67	-0.00	-0.00	-0.00	300.00	200.00	0.00	-0.00
480	-26.55	26.86	606.69	873.80	70.37	0.00	-3235.71	-0.00	-0.00	-0.00	300.00	200.00	0.00	-0.00
481	-27.85	26.93	608.98	871.58	70.31	0.00	-3141.10	-0.00	-0.00	-0.00	300.00	200.00	0.00	-0.00
482	-28.99	26.55	611.57	869.62	70.31	0.00	-3204.36	-0.00	-0.00	-0.00	300.00	200.00	0.00	-0.00
483	-30.29	26.86	614.17	867.45	70.21	0.00	-3170.72	-0.00	-0.00	-0.00	300.00	200.00	0.00	-0.00
484	-32.04	27.24	616.00	865.70	69.71	0.00	-3140.13	-0.00	-0.00	-0.00	300.00	200.00	0.00	-0.00
485	-33.65	27.31	618.13	863.82	69.76	0.00	-3176.85	-0.00	-0.00	-0.00	300.00	200.00	0.00	-0.00
486	-35.55	27.69	619.81	861.86	69.42	0.00	-3076.07	-0.00	-0.00	-0.00	300.00	200.00	0.00	-0.00
487	-37.92	28.15	621.34	860.20	69.20	0.00	-3059.36	-0.00	-0.00	-0.00	300.00	200.00	0.00	-0.00
488	-39.60	28.53	623.02	858.47	69.02	0.00	-3064.54	-0.00	-0.00	-0.00	300.00	200.00	0.00	-0.00
489	-42.04	29.14	623.78	856.62	68.88	0.00	-3001.28	-0.00	-0.00	-0.00	300.00	200.00	0.00	-0.00
490	-44.56	29.75	625.76	854.79	68.71	0.00	-2878.46	-0.00	-0.00	-0.00	300.00	200.00	0.00	-0.00
491	-46.92	30.59	627.90	853.21	68.63	0.00	-2863.95	-0.00	-0.00	-0.00	300.00	200.00	0.00	-0.00
492	-49.44	31.20	629.43	851.58	68.46	0.00	-2787.20	-0.00	-0.00	-0.00	300.00	200.00	0.00	-0.00
493	-52.11	32.12	631.56	849.73	68.42	0.00	-2670.61	-0.00	-0.00	-0.00	300.00	200.00	0.00	-0.00
494	-54.63	32.35	633.70	848.17	68.29	0.00	-2658.63	-0.00	-0.00	-0.00	300.00	200.00	0.00	-0.00
495	-57.53	33.04	636.14	846.58	68.41	0.00	-2628.53	-0.00	-0.00	-0.00	300.00	200.00	0.00	-0.00
496	-60.50	33.65	638.58	845.08	68.58	0.00	-2596.99	-0.00	-0.00	-0.00	300.00	200.00	0.00	-0.00
497	-63.55	34.18	641.02	843.80	68.79	0.00	-2592.70	-0.00	-0.00	-0.00	300.00	200.00	0.00	-0.00
498	-66.60	34.79	641.63	842.43	68.82	0.00	-2545.32	-0.00	-0.00	-0.00	300.00	200.00	0.00	-0.00
499	-69.96	35.25	642.70	841.18	69.09	0.00	-2555.21	-0.00	-0.00	-0.00	300.00	200.00	0.00	-0.00
500	-73.78	35.48	642.70	840.04	69.42	0.00	-2529.30	-0.00	-0.00	-0.00	300.00	200.00	0.00	-0.00
501	-76.98	35.78	641.78	838.81	69.57	0.00	-2539.55	-0.00	-0.00	-0.00	300.00	200.00	0.00	-0.00
502	-80.95	36.39	639.50	837.79	69.86	0.00	-2496.33	-0.00	-0.00	-0.00	300.00	200.00	0.00	-0.00
503	-84.30	36.47	636.75	836.79	69.93	0.00	-2458.11	-0.00	-0.00	-0.00	300.00	200.00	0.00	-0.00
504	-87.66	36.77	632.93	835.81	70.30	0.00	-2455.78	-0.00	-0.00	-0.00	300.00	200.00	0.00	-0.00
505	-91.17	37.38	627.90	834.69	70.72	0.00	-2459.28	-0.00	-0.00	-0.00	300.00	200.00	0.00	-0.00
506	-94.60	37.38	621.80	833.58	70.77	0.00	-2345.36	0.15	2.75	54.93	386.67	218.89	0.00	39.50
507	-97.43	36.39	614.17	832.49	71.11	0.00	-2454.29	-7.71	-5.34	265.66	393.74	223.55	0.00	548.04
508	-99.49	37.08	602.57	831.36	71.26	0.00	-2296.82	13.43	14.95	210.57	386.30	219.71	0.00	-41.71
509	-101.24	35.78	588.23	830.32	71.65	0.00	-2051.29	32.96	14.27	241.39	388.75	222.12	0.00	286.98
510	-102.31	32.58	570.98	829.56	72.47	0.00	-2092.82	55.08	13.81	273.13	383.63	220.78	0.00	12.77
511	-101.70	30.59	549.77	827.73	72.94	0.00	-1987.03	53.25	11.67	284.73	382.48	221.97	0.00	115.79
512	-101.01	27.16	527.95	826.79	73.76	0.00	-1977.72	36.62	11.06	290.83	381.06	222.77	0.00	28.69
513	-99.33	24.11	501.86	825.01	74.43	0.00	-1896.96	31.13	7.63	298.92	379.48	223.48	0.00	32.99
514	-95.75	20.98	472.11	823.20	74.85	0.00	-1861.39	37.54	3.43	297.09	377.66	224.14	0.00	44.41
515	-91.86	18.16	444.03	822.48	75.74	0.00	-1840.73	45.24	-1.22	292.97	375.16	224.79	0.00	68.97
516	-86.44	15.49	412.60	820.46	75.96	0.00	-1892.69	48.45	-8.85	304.57	370.04	226.75	0.00	130.70
517	-78.66	12.74	378.72	818.75	76.07	0.00	-1972.70	55.24	-20.37	338.29	363.60	228.51	0.00	238.05
518	-70.65	10.22	346.98	817.38	76.69	0.00	-2269.34	66.60	-24.95	364.38	358.17	229.23	0.00	79.16
519	-62.18	7.55	313.11	815.13	77.00	0.00	-2651.58	72.33	-26.63	372.01	354.76	229.45	0.00	-142.71
520	-51.96	4.73	274.66	812.33	76.22	0.00	-3050.69	69.89	-29.45	381.01	351.54	229.48	0.00	-725.20
521	-41.96	3.20	237.73	807.88	74.84	0.00	-3209.43	70.27	-29.83	386.35	349.17	229.86	0.00	-1127.26
522	-31.36	2.21	200.81	802.47	73.56	0.00	-3411.57	70.19	-28.69	395.51	347.34	229.32	0.00	-1390.50
523	-18.46	1.14	162.05	795.66	71.75	0.00	-3689.09	69.58	-26.02	414.58	345.49	229.30	0.00	-1515.85
524	-5.95	1.53	130.62	787.00	69.39	0.00	-3920.94	68.28	-22.13	439.00	344.21	228.78	0.00	-1634.23
525	4.58	2.21	104.22	776.06	65.30	0.00	-4066.52	68.05	-18.92	462.80	342.93	228.68	0.00	-1721.75
526	11.83	3.13	83.47	764.24	60.69	0.00	-4234.57	69.20	-16.25	488.74	341.02	228.47	0.00	-1780.44
527	15.64	3.59	68.51	754.67	56.12	0.00	-4350.50	71.56	-15.34	512.70	339.20	228.45	0.00	-1688.63
528	17.01	2.90	55.08	745.11	49.31	0.00	-4577.97	73.55	-16.40	533.60	337.32	228.71	0.00	-1853.94
529	18.01	3.59	41.66	729.37	38.83	0.00	-4728.41	75.15	-19.00	551.61	335.44	229.05	0.00	-1927.69
530	19.45	4.88	31.13	701.53	19.61	0.00	-5066.37	76.60	-22.66	565.64	333.59	229.35	0.00	-2071.99
531	-0.00	-0.00	-0.00	903.00	200.00	0.00	-0.00	77.74	-26.47	578.16	331.67	229.82	0.00	-2221.72
532	-0.00	-0.00	-0.00	903.00	200.00	0.00	-0.00	79.04	-31.20	591.43	329.88	230.34	0.00	-2460.31
533	-0.00	-0.00	-0.00	903.00	200.00	0.00	-0.00	80.11	-34.56	602.42	328.04	230.75	0.00	-2610.08
534	-0.00	-0.00	-0.00	903.00	200.00	0.00	-0.00	80.64	-36.70	612.49	326.91	231.09	0.00	-2708.05
535	-0.00	-0.00	-0.00	903.00	200.00	0.00	-0.00	79.88	-37.08	622.86	325.28	231.36	0.00	-2806.25
536	19.23	3.28	-7.02	1150.83	386.96	0.00	240.82	78.28	-36.09	632.17	324.40	231.28	0.00	-2827.65
537	19.15	3.81	-7.17	1164.70	382.98	0.00	-34.90	75.99	-34.26	640.56	323.44	231.21	0.00	-2822.50
538	19.07	3.66	-7.32	1140.50	375.00	0.00	-72.48	73.17	-31.43	646.97	322.78	231.08	0.00	-2685.77
539	19.00	3.59	-7.48	1123.41	383.67	0.00	112.57	70.42	-29.14	650.33	322.03	230.92	0.00	-2604.72
540	18.92	3.59	-7.17	1139.17	387.23	0.00	132.30	67.60	-27.39	650.48	321.53	230.87	0.00	-2450.42
541	19.15	3.74	-7.17	1145.55	378.72	0.00	-116.39	64.32	-26.32	648.35	320.19	230.64	0.00	-2327.10
542	19.15	3.66	-7.02	1144.30	386.96	0.00	155.91	61.57	-25.56	644.68	319.17	230.63	0.00	-2201.95
543	19.07	3.28	-7.17	1145.55	382.98	0.00	130.84	59.20	-25.48	639.80	318.17	230.67	0.00	-2046.98
544	19.00	3.51	-7.48	1147.90	383.67	0.00	66.33	57.14	-25.10	633.85	316.75	230.57	0.00	-1883.58
545	18.92	3.28	-7.17	1151.94	382.98	0.00	104.86	55.54	-24.57	628.81	315.65	230.48	0.00	-1745.01
546	19.00	3.51	-7.02	1144.30	386.96	0.00	141.31	53.71	-24.26	624.08	314.52	230.61	0.00	-1574.04
547	19.07	3.51	-6.56	1175.09	400.00	0.00	227.64	51.73	-23.35	619.20	313.09	230.46	0.00	-1391.99
548	18.84	3.36	-7.17	1151.94	387.23	0.00	152.10	49.51	-22.58	615.23	312.05	230.41	0.00	-1243.45
549	19.07	3.66	-6.87	1156.33	395.56	0.00	192.94	47.68	-21.97	612.34	310.99	230.40	0.00	-1055.48
550	19.07	3.59	-6.87	1149.67	395.56	0.00	281.95	45.70	-21.36	609.13	309.92	230.46	0.00	-936.61
551	19.07	3.59	-7.17	1158.32	378.72	0.00	-70.13	44.02	-21.06	607.30	308.67	230.50	0.00	-786.41
552	19.00	3.59	-6.87	1143.00	391.11	0.00	160.73	42.34	-21.06	606.23	307.55	230.56	0.00	-607.09
553	19.15	3.36	-7.17	1139.17	382.98	0.00	101.94	40.89	-20.75	606.84	306.56	230.68	0.00	-417.51
554	19.00	3.59	-6.87	1156.33	391.11	0.00	112.92	39.52	-20.75	607.91	305.35	231.02	0.00	-219.37
555	19.00	3.13	-7.02	1150.83	386.96	0.00	167.18	37.99	-20.52	610.35	304.42	231.45	0.00	-110.44
556	19.00	3.36	-7.17	1139.17	387.23	0.00	131.97	35.71	-19.91	613.56	303.73	232.28	0.00	-31.97
557	18.92	3.36	-7.02	1144.30	395.65	0.00	305.51	32.88	-19.76	617.37	303.19	233.02	0.00	73.05
558	18.84	3.51	-7.02	1150.83	386.96	0.00	112.78	30.67	-19.99	619.20	302.59	233.86	0.00	128.88
559	19.00	3.51	-7.02	1150.83	391.30	0.00	201.02	28.76	-20.90	620.88	301.55	234.65	0.00	296.64
560	18.92	3.59	-7.02	1144.30	395.65	0.00	250.28	27.08	-21.59	621.95	300.29	235.57	0.00	351.88
561	19.07	3.28	-7.17	1145.55	382.98	0.00	107.95	25.71	-22.43	623.63	299.19	236.26	0.00	479.33
562	19.07	3.28	-6.87	1163.00	391.11	0.00	251.60	23.96	-23.27	625.31	297.80	236.90	0.00	672.57
563	19.07	3.28	-6.87	1156.33	395.56	0.00	381.13	22.35	-23.65	627.29	296.57	237.46	0.00	756.28
564	18.77	3.28	-6.87	1163.00	391.11	0.00	170.39	20.60	-24.19	629.27	295.56	237.78	0.00	922.67
565	18.84	3.51	-7.02	1163.87	382.61	0.00	-106.48	18.77	-24.34	629.12	294.25	238.13	0.00	1033.45
566	19.00	3.28	-7.17	1139.17	382.98	0.00	114.93	17.09	-24.57	629.58	293.09	238.29	0.00	1262.94
567	19.00	3.51	-6.71	1155.27	395.45	0.00	218.48	15.49	-24.03	630.65	291.94	238.42	0.00	1431.41
568	-0.00	-0.00	-0.00	903.00	200.00	0.00	-0.00	13.73	-23.42	631.71	290.87	238.36	0.00	1594.64
569	18.84	3.59	-6.56	1182.07	400.00	0.00	181.86	11.60	-22.89	632.17	289.93	238.52	0.00	1887.20
570	19.00	3.28	-7.32	1153.00	379.17	0.00	-25.75	9.92	-22.35	632.48	288.93	238.50	0.00	2056.96
571	19.07	3.59	-7.02	1150.83	382.61	0.00	7.96	7.71	-22.05	631.71	287.83	238.45	0.00	2248.05
572	19.07	3.36	-7.17	1139.17	378.72	0.00	6.82	5.95	-21.97	630.34	286.71	238.30	0.00	2407.81
573	18.92	3.36	-6.87	1149.67	391.11	0.00	201.59	4.27	-21.36	628.81	285.66	238.15	0.00	2626.09
574	19.00	3.28	-6.87	1156.33	391.11	0.00	236.00	2.75	-20.90	627.75	284.54	238.02	0.00	2825.37
575	19.07	3.28	-7.32	1140.50	379.17	0.00	51.82	1.37	-20.29	626.83	283.57	237.93	0.00	3014.52
576	19.00	3.20	-7.17	1145.55	382.98	0.00	135.38	-0.46	-19.76	625.46	282.95	237.67	0.00	3124.79
577	18.92	3.36	-7.17	1151.94	382.98	0.00	-5.68	-2.67	-19.76	624.24	282.62	237.40	0.00	3333.26
578	19.00	3.36	-7.17	1139.17	382.98	0.00	74.02	-4.81	-19.91	622.41	281.91	237.31	0.00	3442.92
579	19.07	3.28	-6.87	1163.00	400.00	0.00	375.37	-6.94	-19.61	620.88	281.35	236.96	0.00	3520.40
580	19.15	3.28	-7.02	1150.83	386.96	0.00	135.01	-9.84	-19.23	618.74	280.99	236.60	0.00	3737.46
581	18.84	3.28	-7.17	1145.55	387.23	0.00	123.37	-12.51	-19.23	617.83	280.14	236.45	0.00	3831.31
582	19.07	3.36	-7.17	1145.55	378.72	0.00	-60.39	-14.04	-19.07	617.37	279.39	236.28	0.00	3972.68
583	18.92	3.28	-6.87	1163.00	400.00	0.00	276.18	-16.17	-19.00	617.22	278.27	235.95	0.00	4041.19
584	19.15	3.20	-6.56	1175.09	395.35	0.00	213.98	-17.85	-19.23	618.29	277.12	235.83	0.00	4207.58
585	19.23	3.20	-6.56	1168.12	395.35	0.00	228.35	-19.61	-19.45	619.20	275.97	235.73	0.00	4256.45
586	19.23	3.28	-7.02	1150.83	391.30	0.00	187.09	-21.51	-19.76	619.20	274.64	235.58	0.00	4340.95
587	19.15	3.51	-7.48	1135.65	375.51	0.00	-64.77	-23.19	-20.14	619.20	272.94	235.53	0.00	4444.44
588	19.07	3.20	-6.71	1162.09	395.45	0.00	265.64	-24.87	-20.60	618.44	271.43	235.48	0.00	4457.04
589	19.07	3.36	-7.17	1145.55	382.98	0.00	66.55	-26.86	-20.90	618.44	269.43	235.23	0.00	4503.00
590	19.15	3.28	-6.87	1149.67	391.11	0.00	172.59	-28.53	-21.21	618.29	267.72	234.95	0.00	4543.79
591	19.23	3.28	-7.02	1150.83	391.30	0.00	232.86	-30.06	-21.67	619.20	265.92	234.99	0.00	4549.71
592	19.30	3.20	-7.02	1144.30	391.30	0.00	287.26	-31.51	-21.51	621.49	263.69	234.67	0.00	4626.64
593	19.23	3.20	-7.02	1144.30	386.96	0.00	143.30	-32.20	-21.67	624.54	261.30	234.45	0.00	4621.25
594	19.23	3.13	-7.02	1137.78	386.96	0.00	159.22	-33.04	-21.29	627.44	258.63	234.29	0.00	4601.38
595	-0.00	-0.00	-0.00	903.00	200.00	0.00	-0.00	-33.49	-21.90	631.10	255.39	233.99	0.00	4545.13
596	19.15	3.28	-7.02	1157.35	391.30	0.00	59.54	-34.03	-21.74	634.00	252.42	233.98	0.00	4492.41
597	19.23	3.28	-7.17	1145.55	378.72	0.00	-14.61	-34.71	-21.67	637.51	249.52	233.70	0.00	4465.52
598	19.61	3.20	-6.87	1156.33	395.56	0.00	298.90	-35.10	-21.59	641.48	245.91	233.44	0.00	4318.83
599	19.45	3.36	-6.87	1156.33	391.11	0.00	143.94	-35.40	-21.67	645.45	242.77	233.43	0.00	4351.42
600	19.45	3.20	-7.02	1144.30	391.30	0.00	224.90	-36.47	-21.59	650.33	239.68	233.22	0.00	4237.93
601	19.38	3.13	-7.02	1144.30	382.61	0.00	14.43	-37.23	-21.36	655.52	236.24	233.19	0.00	4199.95
602	19.45	3.20	-6.87	1169.67	395.56	0.00	157.67	-38.30	-21.36	660.55	233.06	232.94	0.00	3991.66
603	19.45	3.13	-7.17	1164.70	387.23	0.00	146.09	-39.60	-21.13	664.98	230.75	232.81	0.00	4012.08
604	19.38	3.20	-7.02	1144.30	382.61	0.00	64.68	-41.43	-20.60	669.71	227.82	232.76	0.00	3930.71
605	-0.00	-0.00	-0.00	903.00	200.00	0.00	-0.00	-43.87	-19.91	674.29	225.59	232.63	0.00	3861.75
606	19.23	3.51	-7.02	1157.35	386.96	0.00	1.00	-46.69	-19.61	679.78	224.11	232.73	0.00	3873.18
607	19.61	3.28	-7.17	1139.17	382.98	0.00	89.28	-50.74	-19.45	683.90	222.62	232.93	0.00	3827.63
608	19.61	3.28	-7.02	1150.83	400.00	0.00	339.01	-54.47	-19.45	686.65	221.53	233.11	0.00	3673.53
609	19.45	3.28	-7.17	1139.17	387.23	0.00	98.37	-59.05	-19.99	688.48	220.61	233.64	0.00	3590.40
610	19.61	3.36	-7.02	1150.83	395.65	0.00	303.52	-63.55	-20.90	687.71	219.66	234.26	0.00	3467.53
611	19.61	3.28	-7.02	1150.83	395.65	0.00	299.54	-68.05	-21.97	685.73	219.16	234.67	0.00	3303.03
612	19.61	3.20	-7.02	1150.83	386.96	0.00	102.17	-72.25	-23.19	681.76	218.62	235.18	0.00	3123.63
613	-0.00	-0.00	-0.00	903.00	200.00	0.00	-0.00	-76.60	-24.41	674.44	217.81	235.88	0.00	2935.17
614	19.68	3.05	-6.87	1149.67	395.56	0.00	189.72	-78.96	-22.74	665.44	217.17	236.23	0.00	3038.01
615	-0.00	-0.00	-0.00	903.00	200.00	0.00	-0.00	-80.64	-24.41	653.08	216.80	237.24	0.00	1854.70
616	18.01	2.67	-7.48	1141.78	400.00	0.00	354.22	-84.99	-25.33	636.90	215.98	237.09	0.00	1998.19
617	21.67	4.12	-7.32	1115.50	379.17	0.00	740.69	-86.90	-24.26	618.44	214.95	237.26	0.00	1817.30
618	18.84	2.59	-6.56	1175.09	400.00	0.00	362.31	-87.89	-22.74	598.75	214.22	237.26	0.00	1733.13
619	-0.00	-0.00	-0.00	903.00	200.00	0.00	-0.00	-87.66	-21.82	574.49	213.39	237.40	0.00	1698.25
620	20.22	3.36	-7.02	1150.83	391.30	0.00	106.15	-86.44	-19.53	550.08	212.37	237.28	0.00	1817.87
621	-0.00	-0.00	-0.00	903.00	200.00	0.00	-0.00	-86.14	-19.68	525.67	211.52	237.21	0.00	1690.62
622	19.99	3.13	-6.87	1143.00	391.11	0.00	93.93	-84.15	-18.39	496.83	210.53	237.04	0.00	1532.32
623	20.22	3.05	-6.56	1161.14	400.00	0.00	234.56	-81.56	-16.94	469.67	209.75	236.71	0.00	1428.10
624	20.07	2.98	-6.71	1162.09	395.45	0.00	198.36	-79.04	-15.95	441.59	208.88	236.56	0.00	1310.85
625	19.99	3.05	-6.87	1156.33	386.67	0.00	-17.29	-75.15	-14.88	409.85	207.97	236.34	0.00	1072.85
626	20.29	3.13	-7.02	1144.30	391.30	0.00	197.87	-70.95	-13.73	378.57	206.89	236.03	0.00	925.38
627	20.14	2.98	-6.87	1156.33	391.11	0.00	120.04	-66.45	-12.36	346.07	205.56	235.71	0.00	716.62
628	20.22	3.13	-6.87	1136.33	386.67	0.00	137.33	-60.35	-10.76	310.21	204.53	235.22	0.00	669.86
629	20.22	2.98	-7.02	1144.30	391.30	0.00	151.43	-53.94	-9.31	275.88	203.26	234.51	0.00	579.62
630	20.22	3.20	-6.87	1149.67	391.11	0.00	120.88	-46.92	-7.78	242.31	201.57	233.88	0.00	459.67
631	20.37	3.20	-6.71	1148.45	395.45	0.00	288.18	-38.76	-6.33	206.76	199.70	233.21	0.00	458.12
632	-0.00	-0.00	-0.00	903.00	200.00	0.00	-0.00	-31.13	-5.34	175.17	197.04	232.58	0.00	312.86
633	20.29	2.90	-7.02	1150.83	386.96	0.00	123.07	-23.50	-4.43	146.03	193.73	231.56	0.00	390.38
634	20.29	2.98	-6.71	1148.45	386.36	0.00	76.29	-15.03	-3.81	117.95	189.78	230.01	0.00	295.75
635	20.37	2.98	-6.87	1156.33	391.11	0.00	209.55	-8.85	-2.98	96.89	185.67	228.98	0.00	318.90
636	20.45	2.98	-6.71	1162.09	390.91	0.00	134.21	-4.12	-2.67	80.87	181.13	227.92	0.00	299.96
637	20.45	2.98	-6.87	1156.33	391.11	0.00	178.36	-0.53	-2.21	68.36	178.79	226.34	0.00	289.97
638	20.37	2.90	-7.02	1144.30	391.30	0.00	244.80	0.84	-1.60	58.29	177.49	223.56	0.00	327.03
639	20.45	3.05	-6.87	1136.33	386.67	0.00	152.08	1.83	-1.37	48.98	176.64	221.81	0.00	328.28
640	20.52	2.98	-7.17	1145.55	374.47	0.00	-70.77	2.59	-1.98	39.37	174.42	219.38	0.00	236.04
641	20.45	3.13	-7.02	1157.35	378.26	0.00	-57.55	3.66	-2.29	31.74	173.08	219.23	0.00	146.13
642	20.22	3.28	-6.71	1155.27	395.45	0.00	240.15	4.65	-2.59	25.94	176.47	216.47	0.00	76.65
643	19.99	3.51	-6.87	1143.00	400.00	0.00	477.60	5.19	-2.75	21.06	176.09	210.14	0.00	124.28
644	19.61	3.81	-6.71	1162.09	390.91	0.00	122.76	4.04	-2.44	15.11	178.79	212.12	0.00	165.07
645	19.45	3.74	-7.02	1150.83	386.96	0.00	101.50	2.29	-1.98	9.46	193.55	216.13	0.00	123.30
646	19.30	3.66	-6.87	1149.67	391.11	0.00	153.44	-0.00	-0.00	-0.00	300.00	200.00	0.00	-0.00
647	19.61	3.66	-6.87	1149.67	382.22	0.00	37.47	-0.00	-0.00	-0.00	300.00	200.00	0.00	-0.00
648	19.30	3.74	-6.87	1156.33	386.67	0.00	46.79	-0.00	-0.00	-0.00	300.00	200.00	0.00	-0.00
649	19.38	3.59	-6.71	1155.27	395.45	0.00	228.01	-0.00	-0.00	-0.00	300.00	200.00	0.00	-0.00
650	19.30	3.74	-6.87	1156.33	391.11	0.00	109.69	-0.00	-0.00	-0.00	300.00	200.00	0.00	-0.00
651	19.45	3.81	-6.87	1149.67	382.22	0.00	17.80	-0.00	-0.00	-0.00	300.00	200.00	0.00	-0.00
652	19.38	3.81	-7.17	1139.17	378.72	0.00	-46.75	-0.00	-0.00	-0.00	300.00	200.00	0.00	-0.00
653	19.61	3.74	-7.02	1144.30	382.61	0.00	114.94	-0.00	-0.00	-0.00	300.00	200.00	0.00	-0.00
654	19.23	3.89	-6.87	1149.67	391.11	0.00	105.29	-0.00	-0.00	-0.00	300.00	200.00	0.00	-0.00
655	19.30	3.89	-6.87	1136.33	386.67	0.00	85.96	-0.00	-0.00	-0.00	300.00	200.00	0.00	-0.00
656	19.38	4.04	-6.87	1149.67	395.56	0.00	274.49	-0.00	-0.00	-0.00	300.00	200.00	0.00	-0.00
657	19.45	3.97	-6.71	1162.09	395.45	0.00	234.08	-0.00	-0.00	-0.00	300.00	200.00	0.00	-0.00
658	19.45	3.81	-6.87	1156.33	382.22	0.00	38.15	-0.00	-0.00	-0.00	300.00	200.00	0.00	-0.00
659	19.38	3.74	-6.87	1163.00	386.67	0.00	104.78	-0.00	-0.00	-0.00	300.00	200.00	0.00	-0.00
660	19.23	3.89	-7.02	1150.83	382.61	0.00	28.86	-0.00	-0.00	-0.00	300.00	200.00	0.00	-0.00
661	19.23	3.89	-7.02	1150.83	386.96	0.00	89.56	-0.00	-0.00	-0.00	300.00	200.00	0.00	-0.00
662	19.45	3.97	-7.32	1140.50	375.00	0.00	-55.31	-0.00	-0.00	-0.00	300.00	200.00	0.00	-0.00
663	19.38	3.89	-6.87	1156.33	391.11	0.00	177.17	-0.00	-0.00	-0.00	300.00	200.00	0.00	-0.00
664	19.30	3.89	-7.02	1144.30	391.30	0.00	258.90	-0.00	-0.00	-0.00	300.00	200.00	0.00	-0.00
665	19.23	3.89	-6.87	1149.67	391.11	0.00	219.73	-0.00	-0.00	-0.00	300.00	200.00	0.00	-0.00
666	19.23	3.66	-6.71	1162.09	395.45	0.00	268.42	-0.00	-0.00	-0.00	300.00	200.00	0.00	-0.00
667	19.38	3.81	-7.02	1144.30	391.30	0.00	223.24	-0.00	-0.00	-0.00	300.00	200.00	0.00	-0.00
668	19.23	3.97	-7.32	1128.00	370.83	0.00	-103.00	-0.00	-0.00	-0.00	300.00	200.00	0.00	-0.00
669	19.15	3.89	-7.17	1132.79	382.98	0.00	92.20	-0.00	-0.00	-0.00	300.00	200.00	0.00	-0.00
670	19.30	3.97	-7.32	1128.00	375.00	0.00	-55.31	-0.00	-0.00	-0.00	300.00	200.00	0.00	-0.00
671	19.07	3.89	-6.87	1143.00	391.11	0.00	193.62	-0.00	-0.00	-0.00	300.00	200.00	0.00	-0.00
672	19.30	4.04	-6.87	1169.67	391.11	0.00	92.91	-0.00	-0.00	-0.00	300.00	200.00	0.00	-0.00
673	19.30	3.97	-6.71	1148.45	395.45	0.00	304.14	-0.00	-0.00	-0.00	300.00	200.00	0.00	-0.00
674	19.07	3.89	-7.17	1145.55	387.23	0.00	132.62	-0.00	-0.00	-0.00	300.00	200.00	0.00	-0.00
675	19.07	3.89	-7.02	1144.30	386.96	0.00	155.08	-0.00	-0.00	-0.00	300.00	200.00	0.00	-0.00
676	19.00	3.89	-7.02	1137.78	382.61	0.00	37.82	-0.00	-0.00	-0.00	300.00	200.00	0.00	-0.00
677	19.07	3.89	-6.87	1156.33	386.67	0.00	125.63	-0.00	-0.00	-0.00	300.00	200.00	0.00	-0.00
678	19.23	3.89	-6.71	1155.27	390.91	0.00	171.14	-0.00	-0.00	-0.00	300.00	200.00	0.00	-0.00
679	19.07	3.89	-7.17	1120.02	382.98	0.00	173.69	-0.00	-0.00	-0.00	300.00	200.00	0.00	-0.00
680	19.15	3.97	-7.17	1145.55	387.23	0.00	174.18	-0.00	-0.00	-0.00	300.00	200.00	0.00	-0.00
681	19.07	3.97	-6.71	1155.27	390.91	0.00	145.65	-0.00	-0.00	-0.00	300.00	200.00	0.00	-0.00
682	19.15	4.04	-6.87	1156.33	391.11	0.00	186.33	-0.00	-0.00	-0.00	300.00	200.00	0.00	-0.00
683	19.15	3.97	-6.87	1149.67	395.56	0.00	294.32	-0.00	-0.00	-0.00	300.00	200.00	0.00	-0.00
684	18.92	3.89	-7.02	1150.83	382.61	0.00	-3.98	-0.00	-0.00	-0.00	300.00	200.00	0.00	-0.00
685	19.00	3.97	-6.87	1163.00	391.11	0.00	127.16	-0.00	-0.00	-0.00	300.00	200.00	0.00	-0.00
686	18.92	4.04	-7.02	1144.30	386.96	0.00	112.62	-0.00	-0.00	-0.00	300.00	200.00	0.00	-0.00
687	18.92	3.81	-6.71	1168.91	395.45	0.00	280.55	-0.00	-0.00	-0.00	300.00	200.00	0.00	-0.00
688	19.00	3.89	-7.02	1150.83	382.61	0.00	101.50	-0.00	-0.00	-0.00	300.00	200.00	0.00	-0.00
689	18.77	4.04	-7.02	1150.83	391.30	0.00	116.43	-0.00	-0.00	-0.00	300.00	200.00	0.00	-0.00
690	19.07	3.89	-7.02	1144.30	386.96	0.00	246.63	-0.00	-0.00	-0.00	300.00	200.00	0.00	-0.00
691	18.92	4.04	-6.87	1149.67	395.56	0.00	322.30	-0.00	-0.00	-0.00	300.00	200.00	0.00	-0.00
692	19.00	4.20	-6.71	1148.45	395.45	0.00	279.86	-0.00	-0.00	-0.00	300.00	200.00	0.00	-0.00
693	18.92	3.97	-7.17	1139.17	387.23	0.00	225.31	-0.00	-0.00	-0.00	300.00	200.00	0.00	-0.00
694	18.84	3.97	-7.17	1139.17	387.23	0.00	211.03	-0.00	-0.00	-0.00	300.00	200.00	0.00	-0.00
695	18.92	3.81	-6.87	1149.67	391.11	0.00	294.66	-0.00	-0.00	-0.00	300.00	200.00	0.00	-0.00
696	19.00	4.04	-6.87	1149.67	395.56	0.00	337.22	-0.00	-0.00	-0.00	300.00	200.00	0.00	-0.00
697	19.00	4.12	-7.02	1144.30	382.61	0.00	71.65	-0.00	-0.00	-0.00	300.00	200.00	0.00	-0.00
698	18.39	3.81	-7.17	1139.17	382.98	0.00	128.89	-0.00	-0.00	-0.00	300.00	200.00	0.00	-0.00
699	18.92	4.27	-7.17	1145.55	378.72	0.00	33.60	-0.00	-0.00	-0.00	300.00	200.00	0.00	-0.00
700	18.62	3.89	-7.02	1144.30	391.30	0.00	173.32	-0.00	-0.00	-0.00	300.00	200.00	0.00	-0.00
701	18.62	3.97	-7.02	1144.30	386.96	0.00	165.52	-0.00	-0.00	-0.00	300.00	200.00	0.00	-0.00
702	18.77	3.89	-7.02	1150.83	386.96	0.00	187.09	-0.00	-0.00	-0.00	300.00	200.00	0.00	-0.00
703	18.54	3.97	-6.87	1169.67	391.11	0.00	127.67	-0.00	-0.00	-0.00	300.00	200.00	0.00	-0.00
704	18.54	3.89	-7.02	1144.30	386.96	0.00	169.67	-0.00	-0.00	-0.00	300.00	200.00	0.00	-0.00
705	18.62	3.81	-6.87	1156.33	386.67	0.00	151.06	-0.00	-0.00	-0.00	300.00	200.00	0.00	-0.00
706	18.31	3.81	-7.02	1157.35	391.30	0.00	152.26	-0.00	-0.00	-0.00	300.00	200.00	0.00	-0.00
707	18.39	3.81	-7.17	1145.55	382.98	0.00	58.76	-0.00	-0.00	-0.00	300.00	200.00	0.00	-0.00
708	18.54	3.89	-7.17	1145.55	387.23	0.00	78.40	-0.00	-0.00	-0.00	300.00	200.00	0.00	-0.00
709	18.62	3.81	-7.02	1150.83	391.30	0.00	258.40	-0.00	-0.00	-0.00	300.00	200.00	0.00	-0.00
710	18.62	3.89	-7.02	1150.83	391.30	0.00	216.61	-0.00	-0.00	-0.00	300.00	200.00	0.00	-0.00
711	18.54	3.89	-7.02	1144.30	386.96	0.00	192.56	-0.00	-0.00	-0.00	300.00	200.00	0.00	-0.00
712	18.62	3.59	-6.71	1155.27	395.45	0.00	353.55	-0.00	-0.00	-0.00	300.00	200.00	0.00	-0.00
713	18.16	3.74	-7.32	1140.50	375.00	0.00	-67.71	-0.00	-0.00	-0.00	300.00	200.00	0.00	-0.00
714	18.01	3.74	-6.87	1149.67	395.56	0.00	241.43	-0.00	-0.00	-0.00	300.00	200.00	0.00	-0.00
715	18.16	3.74	-7.32	1153.00	375.00	0.00	-114.44	-0.00	-0.00	-0.00	300.00	200.00	0.00	-0.00
716	18.23	3.89	-7.17	1132.79	382.98	0.00	39.12	-0.00	-0.00	-0.00	300.00	200.00	0.00	-0.00
717	18.16	3.81	-6.87	1156.33	400.00	0.00	330.61	-0.00	-0.00	-0.00	300.00	200.00	0.00	-0.00
718	18.16	3.89	-7.02	1157.35	382.61	0.00	-54.23	-0.00	-0.00	-0.00	300.00	200.00	0.00	-0.00
719	18.16	3.81	-7.17	1158.32	382.98	0.00	36.85	-0.00	-0.00	-0.00	300.00	200.00	0.00	-0.00
720	18.31	3.81	-6.71	1168.91	400.00	0.00	290.26	-0.00	-0.00	-0.00	300.00	200.00	0.00	-0.00
721	18.23	3.51	-7.17	1139.17	391.49	0.00	213.79	-0.00	-0.00	-0.00	300.00	200.00	0.00	-0.00
722	18.23	3.66	-7.02	1157.35	391.30	0.00	245.14	-0.00	-0.00	-0.00	300.00	200.00	0.00	-0.00
723	18.08	3.74	-7.02	1144.30	391.30	0.00	176.64	-0.00	-0.00	-0.00	300.00	200.00	0.00	-0.00
724	18.23	3.66	-6.87	1156.33	391.11	0.00	268.22	-0.00	-0.00	-0.00	300.00	200.00	0.00	-0.00
725	18.01	3.74	-7.02	1163.87	386.96	0.00	125.06	-0.00	-0.00	-0.00	300.00	200.00	0.00	-0.00
726	18.01	3.97	-6.87	1156.33	391.11	0.00	170.05	-0.00	-0.00	-0.00	300.00	200.00	0.00	-0.00
727	18.16	3.97	-7.02	1150.83	391.30	0.00	178.79	-0.00	-0.00	-0.00	300.00	200.00	0.00	-0.00
728	18.23	3.89	-7.02	1157.35	386.96	0.00	153.42	-0.00	-0.00	-0.00	300.00	200.00	0.00	-0.00
729	18.01	3.89	-7.02	1150.83	386.96	0.00	158.89	-0.00	-0.00	-0.00	300.00	200.00	0.00	-0.00
730	17.93	3.81	-6.87	1149.67	391.11	0.00	219.56	-0.00	-0.00	-0.00	300.00	200.00	0.00	-0.00
731	17.93	3.97	-7.02	1163.87	386.96	0.00	51.08	-0.00	-0.00	-0.00	300.00	200.00	0.00	-0.00
732	17.93	4.12	-6.87	1156.33	391.11	0.00	185.48	-0.00	-0.00	-0.00	300.00	200.00	0.00	-0.00
733	17.85	4.04	-7.02	1144.30	391.30	0.00	219.43	-0.00	-0.00	-0.00	300.00	200.00	0.00	-0.00
734	17.85	3.89	-7.17	1151.94	387.23	0.00	153.89	-0.00	-0.00	-0.00	300.00	200.00	0.00	-0.00
735	17.93	3.81	-7.17	1139.17	382.98	0.00	159.57	-0.00	-0.00	-0.00	300.00	200.00	0.00	-0.00
736	17.70	3.97	-7.02	1144.30	382.61	0.00	54.73	-0.00	-0.00	-0.00	300.00	200.00	0.00	-0.00
737	17.55	3.97	-6.87	1149.67	395.56	0.00	232.78	-0.00	-0.00	-0.00	300.00	200.00	0.00	-0.00
738	17.78	3.89	-7.32	1128.00	379.17	0.00	112.22	-0.00	-0.00	-0.00	300.00	200.00	0.00	-0.00
739	17.70	3.89	-7.17	1145.55	387.23	0.00	173.04	-0.00	-0.00	-0.00	300.00	200.00	0.00	-0.00
740	17.62	3.89	-7.17	1151.94	382.98	0.00	81.81	-0.00	-0.00	-0.00	300.00	200.00	0.00	-0.00
741	17.47	3.89	-7.17	1145.55	382.98	0.00	32.95	-0.00	-0.00	-0.00	300.00	200.00	0.00	-0.00
742	17.47	3.97	-6.71	1175.73	390.91	0.00	101.96	-0.00	-0.00	-0.00	300.00	200.00	0.00	-0.00
743	17.62	3.74	-6.87	1169.67	391.11	0.00	196.84	-0.00	-0.00	-0.00	300.00	200.00	0.00	-0.00
744	17.62	3.81	-7.02	1157.35	386.96	0.00	150.27	-0.00	-0.00	-0.00	300.00	200.00	0.00	-0.00
745	17.24	3.74	-6.87	1169.67	391.11	0.00	78.16	-0.00	-0.00	-0.00	300.00	200.00	0.00	-0.00
746	17.47	3.51	-7.02	1163.87	386.96	0.00	130.69	-0.00	-0.00	-0.00	300.00	200.00	0.00	-0.00
747	17.62	3.74	-7.17	1151.94	382.98	0.00	5.36	-0.00	-0.00	-0.00	300.00	200.00	0.00	-0.00
748	17.55	3.74	-7.02	1163.87	386.96	0.00	39.47	-0.00	-0.00	-0.00	300.00	200.00	0.00	-0.00
749	17.55	3.59	-7.02	1150.83	386.96	0.00	103.16	-0.00	-0.00	-0.00	300.00	200.00	0.00	-0.00
750	17.70	3.28	-7.17	1145.55	378.72	0.00	56.00	-0.00	-0.00	-0.00	300.00	200.00	0.00	-0.00
751	17.70	3.51	-7.17	1145.55	391.49	0.00	249.34	-0.00	-0.00	-0.00	300.00	200.00	0.00	-0.00
752	17.78	3.59	-7.17	1139.17	382.98	0.00	117.04	-0.00	-0.00	-0.00	300.00	200.00	0.00	-0.00
753	17.70	3.59	-6.87	1156.33	400.00	0.00	319.93	-0.00	-0.00	-0.00	300.00	200.00	0.00	-0.00
754	17.62	3.59	-7.17	1151.94	382.98	0.00	66.23	-0.00	-0.00	-0.00	300.00	200.00	0.00	-0.00
755	17.70	3.66	-7.32	1128.00	379.17	0.00	12.72	-0.00	-0.00	-0.00	300.00	200.00	0.00	-0.00
756	17.78	3.66	-6.71	1162.09	386.36	0.00	121.03	-0.00	-0.00	-0.00	300.00	200.00	0.00	-0.00
757	17.85	3.59	-6.87	1143.00	395.56	0.00	364.69	-0.00	-0.00	-0.00	300.00	200.00	0.00	-0.00
758	17.62	3.74	-7.02	1150.83	395.65	0.00	255.75	-0.00	-0.00	-0.00	300.00	200.00	0.00	-0.00
759	17.93	3.66	-7.17	1139.17	387.23	0.00	203.23	-0.00	-0.00	-0.00	300.00	200.00	0.00	-0.00
760	17.78	3.74	-7.02	1144.30	386.96	0.00	86.74	-0.00	-0.00	-0.00	300.00	200.00	0.00	-0.00
761	-0.00	-0.00	-0.00	903.00	200.00	0.00	-0.00	-0.00	-0.00	-0.00	300.00	200.00	0.00	-0.00
762	17.62	3.59	-7.02	1144.30	395.65	0.00	294.06	-0.00	-0.00	-0.00	300.00	200.00	0.00	-0.00
763	17.62	3.59	-7.02	1144.30	400.00	0.00	370.69	-0.00	-0.00	-0.00	300.00	200.00	0.00	-0.00
764	17.93	3.59	-7.02	1150.83	400.00	0.00	408.34	-0.00	-0.00	-0.00	300.00	200.00	0.00	-0.00
765	17.78	3.59	-7.17	1145.55	382.98	0.00	71.26	-0.00	-0.00	-0.00	300.00	200.00	0.00	-0.00
766	17.62	3.66	-7.02	1144.30	391.30	0.00	176.14	-0.00	-0.00	-0.00	300.00	200.00	0.00	-0.00
767	17.70	3.36	-7.02	1163.87	386.96	0.00	98.85	-0.00	-0.00	-0.00	300.00	200.00	0.00	-0.00
768	17.70	3.66	-7.17	1139.17	378.72	0.00	-36.04	-0.00	-0.00	-0.00	300.00	200.00	0.00	-0.00
769	17.78	3.59	-7.32	1140.50	379.17	0.00	21.62	-0.00	-0.00	-0.00	300.00	200.00	0.00	-0.00
770	17.70	3.66	-7.32	1134.25	387.50	0.00	160.22	-0.00	-0.00	-0.00	300.00	200.00	0.00	-0.00
771	17.70	3.59	-7.02	1150.83	386.96	0.00	108.80	-0.00	-0.00	-0.00	300.00	200.00	0.00	-0.00
772	17.70	3.59	-7.02	1144.30	395.65	0.00	263.21	-0.00	-0.00	-0.00	300.00	200.00	0.00	-0.00
773	17.55	3.66	-6.87	1163.00	386.67	0.00	34.59	-0.00	-0.00	-0.00	300.00	200.00	0.00	-0.00
774	17.70	3.51	-7.02	1144.30	391.30	0.00	227.55	-0.00	-0.00	-0.00	300.00	200.00	0.00	-0.00
775	17.85	3.51	-7.02	1144.30	386.96	0.00	179.13	-0.00	-0.00	-0.00	300.00	200.00	0.00	-0.00
776	17.78	3.59	-7.02	1163.87	378.26	0.00	-78.28	-0.00	-0.00	-0.00	300.00	200.00	0.00	-0.00
777	17.85	3.66	-7.02	1157.35	386.96	0.00	94.54	-0.00	-0.00	-0.00	300.00	200.00	0.00	-0.00
778	17.70	3.59	-7.17	1145.55	382.98	0.00	80.19	-0.00	-0.00	-0.00	300.00	200.00	0.00	-0.00
779	17.70	3.66	-7.02	1144.30	386.96	0.00	136.67	-0.00	-0.00	-0.00	300.00	200.00	0.00	-0.00
780	17.70	3.74	-6.87	1156.33	400.00	0.00	258.38	-0.00	-0.00	-0.00	300.00	200.00	0.00	-0.00
781	17.85	3.59	-6.87	1163.00	391.11	0.00	144.96	-0.00	-0.00	-0.00	300.00	200.00	0.00	-0.00
782	17.62	3.59	-7.17	1132.79	382.98	0.00	89.12	-0.00	-0.00	-0.00	300.00	200.00	0.00	-0.00
783	17.62	3.28	-6.87	1169.67	391.11	0.00	204.47	-0.00	-0.00	-0.00	300.00	200.00	0.00	-0.00
784	17.62	3.66	-7.02	1157.35	391.30	0.00	151.26	-0.00	-0.00	-0.00	300.00	200.00	0.00	-0.00
785	17.62	3.66	-7.02	1163.87	386.96	0.00	73.64	-0.00	-0.00	-0.00	300.00	200.00	0.00	-0.00
786	17.62	3.59	-7.02	1144.30	386.96	0.00	140.81	-0.00	-0.00	-0.00	300.00	200.00	0.00	-0.00
787	17.62	3.36	-7.17	1151.94	395.74	0.00	371.08	-0.00	-0.00	-0.00	300.00	200.00	0.00	-0.00
788	17.62	3.28	-7.32	1134.25	383.33	0.00	229.36	-0.00	-0.00	-0.00	300.00	200.00	0.00	-0.00
789	17.62	3.51	-7.02	1157.35	382.61	0.00	13.93	-0.00	-0.00	-0.00	300.00	200.00	0.00	-0.00
790	17.62	3.36	-7.02	1150.83	386.96	0.00	197.04	-0.00	-0.00	-0.00	300.00	200.00	0.00	-0.00
791	17.55	3.28	-7.02	1157.35	386.96	0.00	180.29	-0.00	-0.00	-0.00	300.00	200.00	0.00	-0.00
792	17.78	3.66	-7.17	1139.17	391.49	0.00	250.31	-0.00	-0.00	-0.00	300.00	200.00	0.00	-0.00
793	17.55	3.28	-6.87	1169.67	391.11	0.00	212.78	-0.00	-0.00	-0.00	300.00	200.00	0.00	-0.00
794	17.70	3.51	-7.32	1140.50	379.17	0.00	94.73	-0.00	-0.00	-0.00	300.00	200.00	0.00	-0.00
795	17.62	3.36	-7.02	1163.87	391.30	0.00	184.10	-0.00	-0.00	-0.00	300.00	200.00	0.00	-0.00
796	17.62	3.51	-7.02	1150.83	386.96	0.00	136.33	-0.00	-0.00	-0.00	300.00	200.00	0.00	-0.00
797	17.62	3.66	-7.02	1150.83	400.00	0.00	351.28	-0.00	-0.00	-0.00	300.00	200.00	0.00	-0.00
798	17.62	3.36	-6.87	1149.67	395.56	0.00	375.37	-0.00	-0.00	-0.00	300.00	200.00	0.00	-0.00
799	17.62	3.59	-7.32	1146.75	375.00	0.00	-55.79	-0.00	-0.00	-0.00	300.00	200.00	0.00	-0.00
800	17.55	3.51	-7.17	1158.32	382.98	0.00	3.08	-0.00	-0.00	-0.00	300.00	200.00	0.00	-0.00
801	17.70	3.51	-6.71	1168.91	395.45	0.00	260.44	-0.00	-0.00	-0.00	300.00	200.00	0.00	-0.00
802	17.55	3.28	-7.02	1157.35	386.96	0.00	180.29	-0.00	-0.00	-0.00	300.00	200.00	0.00	-0.00
803	17.55	3.36	-6.87	1176.33	391.11	0.00	170.05	-0.00	-0.00	-0.00	300.00	200.00	0.00	-0.00
804	17.62	3.59	-6.87	1156.33	400.00	0.00	350.44	-0.00	-0.00	-0.00	300.00	200.00	0.00	-0.00
805	17.62	3.74	-7.17	1158.32	382.98	0.00	4.38	-0.00	-0.00	-0.00	300.00	200.00	0.00	-0.00
806	17.55	3.28	-7.17	1158.32	387.23	0.00	204.86	-0.00	-0.00	-0.00	300.00	200.00	0.00	-0.00
807	17.55	3.59	-7.17	1139.17	378.72	0.00	23.38	-0.00	-0.00	-0.00	300.00	200.00	0.00	-0.00
808	17.55	3.66	-7.32	1153.00	379.17	0.00	-37.51	-0.00	-0.00	-0.00	300.00	200.00	0.00	-0.00
809	17.47	3.59	-7.17	1158.32	374.47	0.00	-133.27	-0.00	-0.00	-0.00	300.00	200.00	0.00	-0.00
810	17.62	3.36	-7.17	1139.17	391.49	0.00	293.16	-0.00	-0.00	-0.00	300.00	200.00	0.00	-0.00
811	17.55	3.66	-7.32	1140.50	383.33	0.00	81.38	-0.00	-0.00	-0.00	300.00	200.00	0.00	-0.00
812	17.70	3.59	-7.02	1163.87	395.65	0.00	238.83	-0.00	-0.00	-0.00	300.00	200.00	0.00	-0.00
813	17.62	3.51	-7.02	1163.87	382.61	0.00	59.71	-0.00	-0.00	-0.00	300.00	200.00	0.00	-0.00
814	17.55	3.36	-7.32	1134.25	379.17	0.00	55.95	-0.00	-0.00	-0.00	300.00	200.00	0.00	-0.00
815	17.55	3.66	-7.17	1158.32	387.23	0.00	84.57	-0.00	-0.00	-0.00	300.00	200.00	0.00	-0.00
816	17.62	3.36	-7.02	1163.87	386.96	0.00	153.25	-0.00	-0.00	-0.00	300.00	200.00	0.00	-0.00
817	17.55	3.51	-7.02	1150.83	391.30	0.00	244.14	-0.00	-0.00	-0.00	300.00	200.00	0.00	-0.00
818	17.62	3.59	-7.17	1158.32	382.98	0.00	43.34	-0.00	-0.00	-0.00	300.00	200.00	0.00	-0.00
819	17.62	3.51	-7.02	1157.35	386.96	0.00	113.45	-0.00	-0.00	-0.00	300.00	200.00	0.00	-0.00
820	17.62	3.59	-7.02	1157.35	382.61	0.00	63.19	-0.00	-0.00	-0.00	300.00	200.00	0.00	-0.00
821	17.55	3.74	-6.87	1163.00	386.67	0.00	14.75	-0.00	-0.00	-0.00	300.00	200.00	0.00	-0.00
822	17.62	3.59	-7.48	1141.78	379.59	0.00	42.97	-0.00	-0.00	-0.00	300.00	200.00	0.00	-0.00
823	17.62	3.36	-7.48	1135.65	379.59	0.00	118.18	-0.00	-0.00	-0.00	300.00	200.00	0.00	-0.00
824	17.55	3.51	-6.87	1156.33	395.56	0.00	299.41	-0.00	-0.00	-0.00	300.00	200.00	0.00	-0.00
825	17.55	3.36	-7.48	1129.53	371.43	0.00	-18.22	-0.00	-0.00	-0.00	300.00	200.00	0.00	-0.00
826	17.62	3.51	-7.32	1140.50	379.17	0.00	58.17	-0.00	-0.00	-0.00	300.00	200.00	0.00	-0.00
827	17.70	3.28	-7.48	1135.65	375.51	0.00	54.50	-0.00	-0.00	-0.00	300.00	200.00	0.00	-0.00
828	17.55	3.66	-7.02	1163.87	382.61	0.00	5.97	-0.00	-0.00	-0.00	300.00	200.00	0.00	-0.00
829	17.62	3.66	-7.32	1134.25	383.33	0.00	118.26	-0.00	-0.00	-0.00	300.00	200.00	0.00	-0.00
830	17.55	3.20	-7.02	1163.87	391.30	0.00	277.98	-0.00	-0.00	-0.00	300.00	200.00	0.00	-0.00
831	17.62	3.36	-7.02	1163.87	382.61	0.00	76.63	-0.00	-0.00	-0.00	300.00	200.00	0.00	-0.00
832	17.55	3.51	-6.87	1156.33	395.56	0.00	230.75	-0.00	-0.00	-0.00	300.00	200.00	0.00	-0.00
833	17.47	3.20	-7.02	1150.83	400.00	0.00	388.44	-0.00	-0.00	-0.00	300.00	200.00	0.00	-0.00
834	17.55	3.51	-6.87	1169.67	395.56	0.00	183.95	-0.00	-0.00	-0.00	300.00	200.00	0.00	-0.00
835	17.62	3.20	-7.02	1150.83	391.30	0.00	288.59	-0.00	-0.00	-0.00	300.00	200.00	0.00	-0.00
836	17.78	3.36	-6.87	1156.33	386.67	0.00	133.26	-0.00	-0.00	-0.00	300.00	200.00	0.00	-0.00
837	17.70	3.28	-7.02	1144.30	391.30	0.00	282.78	-0.00	-0.00	-0.00	300.00	200.00	0.00	-0.00
838	17.70	3.13	-6.87	1156.33	400.00	0.00	435.89	-0.00	-0.00	-0.00	300.00	200.00	0.00	-0.00
839	17.70	3.20	-6.87	1163.00	386.67	0.00	113.42	-0.00	-0.00	-0.00	300.00	200.00	0.00	-0.00
840	17.78	3.20	-6.71	1168.91	400.00	0.00	391.53	-0.00	-0.00	-0.00	300.00	200.00	0.00	-0.00
841	17.93	3.20	-6.87	1156.33	386.67	0.00	154.62	-0.00	-0.00	-0.00	300.00	200.00	0.00	-0.00
842	17.70	3.28	-6.56	1154.16	400.00	0.00	358.58	-0.00	-0.00	-0.00	300.00	200.00	0.00	-0.00
843	17.78	3.36	-7.02	1144.30	386.96	0.00	155.91	-0.00	-0.00	-0.00	300.00	200.00	0.00	-0.00
844	17.62	3.36	-7.02	1150.83	382.61	0.00	28.86	-0.00	-0.00	-0.00	300.00	200.00	0.00	-0.00
845	17.85	3.28	-6.87	1156.33	391.11	0.00	131.73	-0.00	-0.00	-0.00	300.00	200.00	0.00	-0.00
846	17.93	3.28	-7.02	1144.30	386.96	0.00	179.95	-0.00	-0.00	-0.00	300.00	200.00	0.00	-0.00
847	17.85	3.28	-7.02	1137.78	386.96	0.00	164.20	-0.00	-0.00	-0.00	300.00	200.00	0.00	-0.00
848	17.70	3.20	-7.02	1150.83	382.61	0.00	34.83	-0.00	-0.00	-0.00	300.00	200.00	0.00	-0.00
849	17.93	3.28	-7.17	1139.17	378.72	0.00	49.19	-0.00	-0.00	-0.00	300.00	200.00	0.00	-0.00
850	17.93	3.36	-7.17	1145.55	378.72	0.00	55.52	-0.00	-0.00	-0.00	300.00	200.00	0.00	-0.00
851	17.93	3.20	-6.87	1149.67	391.11	0.00	301.45	-0.00	-0.00	-0.00	300.00	200.00	0.00	-0.00
852	17.93	3.36	-7.02	1150.83	386.96	0.00	139.65	-0.00	-0.00	-0.00	300.00	200.00	0.00	-0.00
853	17.78	3.28	-6.87	1156.33	395.56	0.00	241.94	-0.00	-0.00	-0.00	300.00	200.00	0.00	-0.00
854	17.93	3.28	-7.02	1157.35	382.61	0.00	36.32	-0.00	-0.00	-0.00	300.00	200.00	0.00	-0.00
855	17.85	3.13	-7.02	1150.83	386.96	0.00	182.11	-0.00	-0.00	-0.00	300.00	200.00	0.00	-0.00
856	17.85	3.28	-6.87	1143.00	391.11	0.00	221.25	-0.00	-0.00	-0.00	300.00	200.00	0.00	-0.00
857	18.01	3.20	-7.02	1163.87	378.26	0.00	-29.52	-0.00	-0.00	-0.00	300.00	200.00	0.00	-0.00
858	18.01	3.28	-6.87	1156.33	386.67	0.00	149.54	-0.00	-0.00	-0.00	300.00	200.00	0.00	-0.00
859	18.01	3.36	-6.71	1162.09	395.45	0.00	246.22	-0.00	-0.00	-0.00	300.00	200.00	0.00	-0.00
860	18.08	3.20	-7.02	1150.83	391.30	0.00	261.72	-0.00	-0.00	-0.00	300.00	200.00	0.00	-0.00
861	17.93	3.13	-6.87	1156.33	386.67	0.00	151.06	-0.00	-0.00	-0.00	300.00	200.00	0.00	-0.00
862	18.01	3.36	-7.02	1144.30	386.96	0.00	107.14	-0.00	-0.00	-0.00	300.00	200.00	0.00	-0.00
863	17.85	3.13	-6.87	1149.67	391.11	0.00	191.24	-0.00	-0.00	-0.00	300.00	200.00	0.00	-0.00
864	18.08	3.20	-7.17	1145.55	378.72	0.00	51.13	-0.00	-0.00	-0.00	300.00	200.00	0.00	-0.00
865	18.16	3.20	-7.02	1150.83	382.61	0.00	118.42	-0.00	-0.00	-0.00	300.00	200.00	0.00	-0.00
866	18.08	3.28	-6.87	1143.00	395.56	0.00	299.58	-0.00	-0.00	-0.00	300.00	200.00	0.00	-0.00
867	18.16	3.20	-7.17	1151.94	382.98	0.00	75.81	-0.00	-0.00	-0.00	300.00	200.00	0.00	-0.00
868	18.08	3.28	-6.87	1163.00	400.00	0.00	383.00	-0.00	-0.00	-0.00	300.00	200.00	0.00	-0.00
869	18.08	3.36	-6.87	1156.33	391.11	0.00	224.81	-0.00	-0.00	-0.00	300.00	200.00	0.00	-0.00
870	17.85	3.36	-6.87	1149.67	391.11	0.00	180.56	-0.00	-0.00	-0.00	300.00	200.00	0.00	-0.00
871	17.93	3.36	-6.87	1149.67	386.67	0.00	138.35	-0.00	-0.00	-0.00	300.00	200.00	0.00	-0.00
872	17.93	3.28	-6.87	1156.33	391.11	0.00	260.76	-0.00	-0.00	-0.00	300.00	200.00	0.00	-0.00
873	18.08	3.59	-7.17	1145.55	382.98	0.00	58.44	-0.00	-0.00	-0.00	300.00	200.00	0.00	-0.00
874	17.85	3.51	-7.17	1139.17	378.72	0.00	-87.17	-0.00	-0.00	-0.00	300.00	200.00	0.00	-0.00
875	17.93	3.51	-7.17	1145.55	382.98	0.00	71.91	-0.00	-0.00	-0.00	300.00	200.00	0.00	-0.00
876	18.08	3.28	-6.87	1156.33	395.56	0.00	347.39	-0.00	-0.00	-0.00	300.00	200.00	0.00	-0.00
877	17.93	3.28	-6.87	1143.00	395.56	0.00	361.29	-0.00	-0.00	-0.00	300.00	200.00	0.00	-0.00
878	17.93	3.51	-7.02	1137.78	386.96	0.00	193.39	-0.00	-0.00	-0.00	300.00	200.00	0.00	-0.00
879	17.85	3.36	-7.02	1144.30	391.30	0.00	270.68	-0.00	-0.00	-0.00	300.00	200.00	0.00	-0.00
880	17.93	3.20	-6.87	1156.33	391.11	0.00	257.20	-0.00	-0.00	-0.00	300.00	200.00	0.00	-0.00
881	17.85	3.51	-7.02	1144.30	386.96	0.00	110.46	-0.00	-0.00	-0.00	300.00	200.00	0.00	-0.00
882	17.93	3.36	-6.71	1162.09	395.45	0.00	277.09	-0.00	-0.00	-0.00	300.00	200.00	0.00	-0.00
883	17.85	3.51	-7.17	1132.79	382.98	0.00	79.87	-0.00	-0.00	-0.00	300.00	200.00	0.00	-0.00
884	17.85	3.28	-7.02	1144.30	386.96	0.00	188.58	-0.00	-0.00	-0.00	300.00	200.00	0.00	-0.00
885	17.85	3.66	-7.02	1144.30	386.96	0.00	96.53	-0.00	-0.00	-0.00	300.00	200.00	0.00	-0.00
886	17.85	3.36	-7.02	1150.83	386.96	0.00	125.39	-0.00	-0.00	-0.00	300.00	200.00	0.00	-0.00
887	17.85	3.36	-7.32	1140.50	379.17	0.00	20.98	-0.00	-0.00	-0.00	300.00	200.00	0.00	-0.00
888	17.93	3.36	-7.17	1151.94	382.98	0.00	87.49	-0.00	-0.00	-0.00	300.00	200.00	0.00	-0.00
889	17.85	3.59	-7.02	1150.83	386.96	0.00	91.55	-0.00	-0.00	-0.00	300.00	200.00	0.00	-0.00
890	18.01	3.59	-7.02	1144.30	386.96	0.00	120.58	-0.00	-0.00	-0.00	300.00	200.00	0.00	-0.00
891	17.93	3.51	-6.87	1156.33	391.11	0.00	157.00	-0.00	-0.00	-0.00	300.00	200.00	0.00	-0.00
892	17.85	3.51	-6.87	1149.67	391.11	0.00	234.48	-0.00	-0.00	-0.00	300.00	200.00	0.00	-0.00
893	17.93	3.36	-7.02	1144.30	386.96	0.00	184.43	-0.00	-0.00	-0.00	300.00	200.00	0.00	-0.00
894	17.93	3.36	-6.87	1143.00	386.67	0.00	183.61	-0.00	-0.00	-0.00	300.00	200.00	0.00	-0.00
895	17.93	3.51	-7.17	1145.55	378.72	0.00	-27.27	-0.00	-0.00	-0.00	300.00	200.00	0.00	-0.00
896	17.85	3.36	-6.56	1168.12	400.00	0.00	345.98	-0.00	-0.00	-0.00	300.00	200.00	0.00	-0.00
897	17.85	3.36	-7.17	1145.55	387.23	0.00	148.04	-0.00	-0.00	-0.00	300.00	200.00	0.00	-0.00
898	17.93	3.51	-6.87	1156.33	391.11	0.00	179.88	-0.00	-0.00	-0.00	300.00	200.00	0.00	-0.00
