# Supplementary material for: Musculoskeletal modeling and humanoid control of robots based on human gait data
Source: PeerJ Comput Sci. 2021 Aug 9;7:e657. doi: 10.7717/peerj-cs.657 (PMC8372000; doi:10.7717/peerj-cs.657)
Supplement: Supplemental Information 2 [file peerj-cs-07-657-s002.zip › force/Cap44.forces]

[Force Data]
NumberOfForcePlates=2
SampleRate=120.000000
NumberOfSamples=1061
#Sample	FX1	FY1	FZ1	X1	Y1	Z1	MZ1	FX2	FY2	FZ2	X2	Y2	Z2	MZ2
1	-0.00	-0.00	-0.00	903.00	200.00	0.00	-0.00	-0.00	-0.00	-0.00	300.00	200.00	0.00	-0.00
2	-0.00	-0.00	-0.00	903.00	200.00	0.00	-0.00	-0.00	-0.00	-0.00	300.00	200.00	0.00	-0.00
3	-0.00	-0.00	-0.00	903.00	200.00	0.00	-0.00	-0.00	-0.00	-0.00	300.00	200.00	0.00	-0.00
4	-0.00	-0.00	-0.00	903.00	200.00	0.00	-0.00	-0.00	-0.00	-0.00	300.00	200.00	0.00	-0.00
5	0.00	0.00	0.00	903.00	200.00	0.00	0.00	-0.00	-0.00	-0.00	300.00	200.00	0.00	-0.00
6	-0.00	-0.00	-0.00	903.00	200.00	0.00	-0.00	-0.00	-0.00	-0.00	300.00	200.00	0.00	-0.00
7	-0.00	-0.00	-0.00	903.00	200.00	0.00	-0.00	-0.00	-0.00	-0.00	300.00	200.00	0.00	-0.00
8	0.00	0.00	0.00	903.00	200.00	0.00	0.00	-0.00	-0.00	-0.00	300.00	200.00	0.00	-0.00
9	-0.00	-0.00	-0.00	903.00	200.00	0.00	-0.00	-0.00	-0.00	-0.00	300.00	200.00	0.00	-0.00
10	-0.00	-0.00	-0.00	903.00	200.00	0.00	-0.00	-0.00	-0.00	-0.00	300.00	200.00	0.00	-0.00
11	-0.00	-0.00	-0.00	903.00	200.00	0.00	-0.00	-0.00	-0.00	-0.00	300.00	200.00	0.00	-0.00
12	-0.00	-0.00	-0.00	903.00	200.00	0.00	-0.00	-0.00	-0.00	-0.00	300.00	200.00	0.00	-0.00
13	-0.00	-0.00	-0.00	903.00	200.00	0.00	-0.00	-0.00	-0.00	-0.00	300.00	200.00	0.00	-0.00
14	0.00	0.00	0.00	903.00	200.00	0.00	0.00	-0.00	-0.00	-0.00	300.00	200.00	0.00	-0.00
15	-0.00	-0.00	-0.00	903.00	200.00	0.00	-0.00	-0.00	-0.00	-0.00	300.00	200.00	0.00	-0.00
16	-0.00	-0.00	-0.00	903.00	200.00	0.00	-0.00	-0.00	-0.00	-0.00	300.00	200.00	0.00	-0.00
17	-0.00	-0.00	-0.00	903.00	200.00	0.00	-0.00	-0.00	-0.00	-0.00	300.00	200.00	0.00	-0.00
18	-0.00	-0.00	-0.00	903.00	200.00	0.00	-0.00	-0.00	-0.00	-0.00	300.00	200.00	0.00	-0.00
19	-0.00	-0.00	-0.00	903.00	200.00	0.00	-0.00	-0.00	-0.00	-0.00	300.00	200.00	0.00	-0.00
20	-0.00	-0.00	-0.00	903.00	200.00	0.00	-0.00	-0.00	-0.00	-0.00	300.00	200.00	0.00	-0.00
21	0.00	0.00	0.00	903.00	200.00	0.00	0.00	-0.00	-0.00	-0.00	300.00	200.00	0.00	-0.00
22	0.00	0.00	0.00	903.00	200.00	0.00	0.00	-0.00	-0.00	-0.00	300.00	200.00	0.00	-0.00
23	-0.00	-0.00	-0.00	903.00	200.00	0.00	-0.00	-0.00	-0.00	-0.00	300.00	200.00	0.00	-0.00
24	-0.00	-0.00	-0.00	903.00	200.00	0.00	-0.00	-0.00	-0.00	-0.00	300.00	200.00	0.00	-0.00
25	-0.00	-0.00	-0.00	903.00	200.00	0.00	-0.00	-0.00	-0.00	-0.00	300.00	200.00	0.00	-0.00
26	-0.00	-0.00	-0.00	903.00	200.00	0.00	-0.00	-0.00	-0.00	-0.00	300.00	200.00	0.00	-0.00
27	-0.00	-0.00	-0.00	903.00	200.00	0.00	-0.00	-0.00	-0.00	-0.00	300.00	200.00	0.00	-0.00
28	-0.00	-0.00	-0.00	903.00	200.00	0.00	-0.00	-0.00	-0.00	-0.00	300.00	200.00	0.00	-0.00
29	0.00	0.00	0.00	903.00	200.00	0.00	0.00	-0.00	-0.00	-0.00	300.00	200.00	0.00	-0.00
30	-0.00	-0.00	-0.00	903.00	200.00	0.00	-0.00	-0.00	-0.00	-0.00	300.00	200.00	0.00	-0.00
31	-0.00	-0.00	-0.00	903.00	200.00	0.00	-0.00	-0.00	-0.00	-0.00	300.00	200.00	0.00	-0.00
32	-0.00	-0.00	-0.00	903.00	200.00	0.00	-0.00	-0.00	-0.00	-0.00	300.00	200.00	0.00	-0.00
33	-0.00	-0.00	-0.00	903.00	200.00	0.00	-0.00	-0.00	-0.00	-0.00	300.00	200.00	0.00	-0.00
34	0.00	0.00	0.00	903.00	200.00	0.00	0.00	-0.00	-0.00	-0.00	300.00	200.00	0.00	-0.00
35	-0.00	-0.00	-0.00	903.00	200.00	0.00	-0.00	-0.00	-0.00	-0.00	300.00	200.00	0.00	-0.00
36	-0.00	-0.00	-0.00	903.00	200.00	0.00	-0.00	-0.00	-0.00	-0.00	300.00	200.00	0.00	-0.00
37	-0.00	-0.00	-0.00	903.00	200.00	0.00	-0.00	-0.00	-0.00	-0.00	300.00	200.00	0.00	-0.00
38	0.00	0.00	0.00	903.00	200.00	0.00	0.00	-0.00	-0.00	-0.00	300.00	200.00	0.00	-0.00
39	0.00	0.00	0.00	903.00	200.00	0.00	0.00	-0.00	-0.00	-0.00	300.00	200.00	0.00	-0.00
40	-0.00	-0.00	-0.00	903.00	200.00	0.00	-0.00	-0.00	-0.00	-0.00	300.00	200.00	0.00	-0.00
41	-0.00	-0.00	-0.00	903.00	200.00	0.00	-0.00	-0.00	-0.00	-0.00	300.00	200.00	0.00	-0.00
42	-0.00	-0.00	-0.00	903.00	200.00	0.00	-0.00	-0.00	-0.00	-0.00	300.00	200.00	0.00	-0.00
43	-0.00	-0.00	-0.00	903.00	200.00	0.00	-0.00	-0.00	-0.00	-0.00	300.00	200.00	0.00	-0.00
44	-0.00	-0.00	-0.00	903.00	200.00	0.00	-0.00	0.00	0.00	0.00	300.00	200.00	0.00	0.00
45	-0.00	-0.00	-0.00	903.00	200.00	0.00	-0.00	-0.00	-0.00	-0.00	300.00	200.00	0.00	-0.00
46	0.00	0.00	0.00	903.00	200.00	0.00	0.00	-0.00	-0.00	-0.00	300.00	200.00	0.00	-0.00
47	-0.00	-0.00	-0.00	903.00	200.00	0.00	-0.00	-0.00	-0.00	-0.00	300.00	200.00	0.00	-0.00
48	-0.00	-0.00	-0.00	903.00	200.00	0.00	-0.00	-0.00	-0.00	-0.00	300.00	200.00	0.00	-0.00
49	-0.00	-0.00	-0.00	903.00	200.00	0.00	-0.00	-0.00	-0.00	-0.00	300.00	200.00	0.00	-0.00
50	-0.00	-0.00	-0.00	903.00	200.00	0.00	-0.00	-0.00	-0.00	-0.00	300.00	200.00	0.00	-0.00
51	-0.00	-0.00	-0.00	903.00	200.00	0.00	-0.00	-0.00	-0.00	-0.00	300.00	200.00	0.00	-0.00
52	-0.00	-0.00	-0.00	903.00	200.00	0.00	-0.00	-0.00	-0.00	-0.00	300.00	200.00	0.00	-0.00
53	0.00	0.00	0.00	903.00	200.00	0.00	0.00	-0.00	-0.00	-0.00	300.00	200.00	0.00	-0.00
54	-0.00	-0.00	-0.00	903.00	200.00	0.00	-0.00	-0.00	-0.00	-0.00	300.00	200.00	0.00	-0.00
55	0.00	0.00	0.00	903.00	200.00	0.00	0.00	-0.00	-0.00	-0.00	300.00	200.00	0.00	-0.00
56	-0.00	-0.00	-0.00	903.00	200.00	0.00	-0.00	-0.00	-0.00	-0.00	300.00	200.00	0.00	-0.00
57	0.00	0.00	0.00	903.00	200.00	0.00	0.00	-0.00	-0.00	-0.00	300.00	200.00	0.00	-0.00
58	-0.00	-0.00	-0.00	903.00	200.00	0.00	-0.00	-0.00	-0.00	-0.00	300.00	200.00	0.00	-0.00
59	-0.00	-0.00	-0.00	903.00	200.00	0.00	-0.00	-0.00	-0.00	-0.00	300.00	200.00	0.00	-0.00
60	0.00	0.00	0.00	903.00	200.00	0.00	0.00	-0.00	-0.00	-0.00	300.00	200.00	0.00	-0.00
61	-0.00	-0.00	-0.00	903.00	200.00	0.00	-0.00	-0.00	-0.00	-0.00	300.00	200.00	0.00	-0.00
62	-0.00	-0.00	-0.00	903.00	200.00	0.00	-0.00	-0.00	-0.00	-0.00	300.00	200.00	0.00	-0.00
63	0.00	0.00	0.00	903.00	200.00	0.00	0.00	-0.00	-0.00	-0.00	300.00	200.00	0.00	-0.00
64	-0.00	-0.00	-0.00	903.00	200.00	0.00	-0.00	-0.00	-0.00	-0.00	300.00	200.00	0.00	-0.00
65	-0.00	-0.00	-0.00	903.00	200.00	0.00	-0.00	-0.00	-0.00	-0.00	300.00	200.00	0.00	-0.00
66	-0.00	-0.00	-0.00	903.00	200.00	0.00	-0.00	-0.00	-0.00	-0.00	300.00	200.00	0.00	-0.00
67	-0.00	-0.00	-0.00	903.00	200.00	0.00	-0.00	-0.00	-0.00	-0.00	300.00	200.00	0.00	-0.00
68	-0.00	-0.00	-0.00	903.00	200.00	0.00	-0.00	-0.00	-0.00	-0.00	300.00	200.00	0.00	-0.00
69	0.00	0.00	0.00	903.00	200.00	0.00	0.00	-0.00	-0.00	-0.00	300.00	200.00	0.00	-0.00
70	0.00	0.00	0.00	903.00	200.00	0.00	0.00	-0.00	-0.00	-0.00	300.00	200.00	0.00	-0.00
71	-0.00	-0.00	-0.00	903.00	200.00	0.00	-0.00	-0.00	-0.00	-0.00	300.00	200.00	0.00	-0.00
72	-0.00	-0.00	-0.00	903.00	200.00	0.00	-0.00	-0.00	-0.00	-0.00	300.00	200.00	0.00	-0.00
73	-0.00	-0.00	-0.00	903.00	200.00	0.00	-0.00	-0.00	-0.00	-0.00	300.00	200.00	0.00	-0.00
74	0.00	0.00	0.00	903.00	200.00	0.00	0.00	-0.00	-0.00	-0.00	300.00	200.00	0.00	-0.00
75	0.00	0.00	0.00	903.00	200.00	0.00	0.00	-0.00	-0.00	-0.00	300.00	200.00	0.00	-0.00
76	-0.00	-0.00	-0.00	903.00	200.00	0.00	-0.00	-0.00	-0.00	-0.00	300.00	200.00	0.00	-0.00
77	-0.00	-0.00	-0.00	903.00	200.00	0.00	-0.00	-0.00	-0.00	-0.00	300.00	200.00	0.00	-0.00
78	-0.00	-0.00	-0.00	903.00	200.00	0.00	-0.00	-0.00	-0.00	-0.00	300.00	200.00	0.00	-0.00
79	-0.00	-0.00	-0.00	903.00	200.00	0.00	-0.00	-0.00	-0.00	-0.00	300.00	200.00	0.00	-0.00
80	-0.00	-0.00	-0.00	903.00	200.00	0.00	-0.00	-0.00	-0.00	-0.00	300.00	200.00	0.00	-0.00
81	0.00	0.00	0.00	903.00	200.00	0.00	0.00	-0.00	-0.00	-0.00	300.00	200.00	0.00	-0.00
82	0.00	0.00	0.00	903.00	200.00	0.00	0.00	-0.00	-0.00	-0.00	300.00	200.00	0.00	-0.00
83	-0.00	-0.00	-0.00	903.00	200.00	0.00	-0.00	-0.00	-0.00	-0.00	300.00	200.00	0.00	-0.00
84	-0.00	-0.00	-0.00	903.00	200.00	0.00	-0.00	-0.00	-0.00	-0.00	300.00	200.00	0.00	-0.00
85	-0.00	-0.00	-0.00	903.00	200.00	0.00	-0.00	-0.00	-0.00	-0.00	300.00	200.00	0.00	-0.00
86	-0.00	-0.00	-0.00	903.00	200.00	0.00	-0.00	-0.00	-0.00	-0.00	300.00	200.00	0.00	-0.00
87	-0.00	-0.00	-0.00	903.00	200.00	0.00	-0.00	-0.00	-0.00	-0.00	300.00	200.00	0.00	-0.00
88	-0.00	-0.00	-0.00	903.00	200.00	0.00	-0.00	-0.00	-0.00	-0.00	300.00	200.00	0.00	-0.00
89	-0.00	-0.00	-0.00	903.00	200.00	0.00	-0.00	-0.00	-0.00	-0.00	300.00	200.00	0.00	-0.00
90	-0.00	-0.00	-0.00	903.00	200.00	0.00	-0.00	-0.00	-0.00	-0.00	300.00	200.00	0.00	-0.00
91	-0.00	-0.00	-0.00	903.00	200.00	0.00	-0.00	-0.00	-0.00	-0.00	300.00	200.00	0.00	-0.00
92	-0.00	-0.00	-0.00	903.00	200.00	0.00	-0.00	-0.00	-0.00	-0.00	300.00	200.00	0.00	-0.00
93	-0.00	-0.00	-0.00	903.00	200.00	0.00	-0.00	-0.00	-0.00	-0.00	300.00	200.00	0.00	-0.00
94	-0.00	-0.00	-0.00	903.00	200.00	0.00	-0.00	-0.00	-0.00	-0.00	300.00	200.00	0.00	-0.00
95	-0.00	-0.00	-0.00	903.00	200.00	0.00	-0.00	-0.00	-0.00	-0.00	300.00	200.00	0.00	-0.00
96	-0.00	-0.00	-0.00	903.00	200.00	0.00	-0.00	-0.00	-0.00	-0.00	300.00	200.00	0.00	-0.00
97	-0.00	-0.00	-0.00	903.00	200.00	0.00	-0.00	-0.00	-0.00	-0.00	300.00	200.00	0.00	-0.00
98	0.00	0.00	0.00	903.00	200.00	0.00	0.00	-0.00	-0.00	-0.00	300.00	200.00	0.00	-0.00
99	-0.00	-0.00	-0.00	903.00	200.00	0.00	-0.00	-0.00	-0.00	-0.00	300.00	200.00	0.00	-0.00
100	0.00	0.00	0.00	903.00	200.00	0.00	0.00	-0.00	-0.00	-0.00	300.00	200.00	0.00	-0.00
101	-0.00	-0.00	-0.00	903.00	200.00	0.00	-0.00	-0.00	-0.00	-0.00	300.00	200.00	0.00	-0.00
102	-0.00	-0.00	-0.00	903.00	200.00	0.00	-0.00	-0.00	-0.00	-0.00	300.00	200.00	0.00	-0.00
103	-0.00	-0.00	-0.00	903.00	200.00	0.00	-0.00	-0.00	-0.00	-0.00	300.00	200.00	0.00	-0.00
104	-0.00	-0.00	-0.00	903.00	200.00	0.00	-0.00	-0.00	-0.00	-0.00	300.00	200.00	0.00	-0.00
105	-0.00	-0.00	-0.00	903.00	200.00	0.00	-0.00	-0.00	-0.00	-0.00	300.00	200.00	0.00	-0.00
106	-0.00	-0.00	-0.00	903.00	200.00	0.00	-0.00	-0.00	-0.00	-0.00	300.00	200.00	0.00	-0.00
107	-0.00	-0.00	-0.00	903.00	200.00	0.00	-0.00	-0.00	-0.00	-0.00	300.00	200.00	0.00	-0.00
108	-0.00	-0.00	-0.00	903.00	200.00	0.00	-0.00	-0.00	-0.00	-0.00	300.00	200.00	0.00	-0.00
109	-0.00	-0.00	-0.00	903.00	200.00	0.00	-0.00	-0.00	-0.00	-0.00	300.00	200.00	0.00	-0.00
110	-0.00	-0.00	-0.00	903.00	200.00	0.00	-0.00	-0.00	-0.00	-0.00	300.00	200.00	0.00	-0.00
111	-0.00	-0.00	-0.00	903.00	200.00	0.00	-0.00	-0.00	-0.00	-0.00	300.00	200.00	0.00	-0.00
112	-0.00	-0.00	-0.00	903.00	200.00	0.00	-0.00	-0.00	-0.00	-0.00	300.00	200.00	0.00	-0.00
113	-0.00	-0.00	-0.00	903.00	200.00	0.00	-0.00	-0.00	-0.00	-0.00	300.00	200.00	0.00	-0.00
114	0.00	0.00	0.00	903.00	200.00	0.00	0.00	-0.00	-0.00	-0.00	300.00	200.00	0.00	-0.00
115	-0.00	-0.00	-0.00	903.00	200.00	0.00	-0.00	-0.00	-0.00	-0.00	300.00	200.00	0.00	-0.00
116	0.00	0.00	0.00	903.00	200.00	0.00	0.00	-0.00	-0.00	-0.00	300.00	200.00	0.00	-0.00
117	-0.00	-0.00	-0.00	903.00	200.00	0.00	-0.00	-0.00	-0.00	-0.00	300.00	200.00	0.00	-0.00
118	-0.00	-0.00	-0.00	903.00	200.00	0.00	-0.00	-0.00	-0.00	-0.00	300.00	200.00	0.00	-0.00
119	-0.00	-0.00	-0.00	903.00	200.00	0.00	-0.00	-0.00	-0.00	-0.00	300.00	200.00	0.00	-0.00
120	-0.00	-0.00	-0.00	903.00	200.00	0.00	-0.00	-0.00	-0.00	-0.00	300.00	200.00	0.00	-0.00
121	-0.00	-0.00	-0.00	903.00	200.00	0.00	-0.00	-0.00	-0.00	-0.00	300.00	200.00	0.00	-0.00
122	-0.00	-0.00	-0.00	903.00	200.00	0.00	-0.00	-0.00	-0.00	-0.00	300.00	200.00	0.00	-0.00
123	-0.00	-0.00	-0.00	903.00	200.00	0.00	-0.00	-0.00	-0.00	-0.00	300.00	200.00	0.00	-0.00
124	-0.00	-0.00	-0.00	903.00	200.00	0.00	-0.00	-0.00	-0.00	-0.00	300.00	200.00	0.00	-0.00
125	0.00	0.00	0.00	903.00	200.00	0.00	0.00	-0.00	-0.00	-0.00	300.00	200.00	0.00	-0.00
126	-0.00	-0.00	-0.00	903.00	200.00	0.00	-0.00	-0.00	-0.00	-0.00	300.00	200.00	0.00	-0.00
127	-0.00	-0.00	-0.00	903.00	200.00	0.00	-0.00	-0.00	-0.00	-0.00	300.00	200.00	0.00	-0.00
128	0.00	0.00	0.00	903.00	200.00	0.00	0.00	-0.00	-0.00	-0.00	300.00	200.00	0.00	-0.00
129	-0.00	-0.00	-0.00	903.00	200.00	0.00	-0.00	-0.00	-0.00	-0.00	300.00	200.00	0.00	-0.00
130	-0.00	-0.00	-0.00	903.00	200.00	0.00	-0.00	-0.00	-0.00	-0.00	300.00	200.00	0.00	-0.00
131	-0.00	-0.00	-0.00	903.00	200.00	0.00	-0.00	-0.00	-0.00	-0.00	300.00	200.00	0.00	-0.00
132	-0.00	-0.00	-0.00	903.00	200.00	0.00	-0.00	-0.00	-0.00	-0.00	300.00	200.00	0.00	-0.00
133	-0.00	-0.00	-0.00	903.00	200.00	0.00	-0.00	-0.00	-0.00	-0.00	300.00	200.00	0.00	-0.00
134	-0.00	-0.00	-0.00	903.00	200.00	0.00	-0.00	-0.00	-0.00	-0.00	300.00	200.00	0.00	-0.00
135	-0.00	-0.00	-0.00	903.00	200.00	0.00	-0.00	-0.00	-0.00	-0.00	300.00	200.00	0.00	-0.00
136	-0.00	-0.00	-0.00	903.00	200.00	0.00	-0.00	-0.00	-0.00	-0.00	300.00	200.00	0.00	-0.00
137	-0.00	-0.00	-0.00	903.00	200.00	0.00	-0.00	-0.00	-0.00	-0.00	300.00	200.00	0.00	-0.00
138	-0.00	-0.00	-0.00	903.00	200.00	0.00	-0.00	-0.00	-0.00	-0.00	300.00	200.00	0.00	-0.00
139	-0.00	-0.00	-0.00	903.00	200.00	0.00	-0.00	-0.00	-0.00	-0.00	300.00	200.00	0.00	-0.00
140	-0.00	-0.00	-0.00	903.00	200.00	0.00	-0.00	-0.00	-0.00	-0.00	300.00	200.00	0.00	-0.00
141	0.00	0.00	0.00	903.00	200.00	0.00	0.00	-0.00	-0.00	-0.00	300.00	200.00	0.00	-0.00
142	0.00	0.00	0.00	903.00	200.00	0.00	0.00	-0.00	-0.00	-0.00	300.00	200.00	0.00	-0.00
143	-0.00	-0.00	-0.00	903.00	200.00	0.00	-0.00	-0.00	-0.00	-0.00	300.00	200.00	0.00	-0.00
144	-0.00	-0.00	-0.00	903.00	200.00	0.00	-0.00	-0.00	-0.00	-0.00	300.00	200.00	0.00	-0.00
145	-0.00	-0.00	-0.00	903.00	200.00	0.00	-0.00	-0.00	-0.00	-0.00	300.00	200.00	0.00	-0.00
146	-0.00	-0.00	-0.00	903.00	200.00	0.00	-0.00	-0.00	-0.00	-0.00	300.00	200.00	0.00	-0.00
147	-0.00	-0.00	-0.00	903.00	200.00	0.00	-0.00	-0.00	-0.00	-0.00	300.00	200.00	0.00	-0.00
148	-0.00	-0.00	-0.00	903.00	200.00	0.00	-0.00	-0.00	-0.00	-0.00	300.00	200.00	0.00	-0.00
149	-0.00	-0.00	-0.00	903.00	200.00	0.00	-0.00	-0.00	-0.00	-0.00	300.00	200.00	0.00	-0.00
150	-0.00	-0.00	-0.00	903.00	200.00	0.00	-0.00	-0.00	-0.00	-0.00	300.00	200.00	0.00	-0.00
151	-0.00	-0.00	-0.00	903.00	200.00	0.00	-0.00	-0.00	-0.00	-0.00	300.00	200.00	0.00	-0.00
152	-0.00	-0.00	-0.00	903.00	200.00	0.00	-0.00	-0.00	-0.00	-0.00	300.00	200.00	0.00	-0.00
153	-0.00	-0.00	-0.00	903.00	200.00	0.00	-0.00	-0.00	-0.00	-0.00	300.00	200.00	0.00	-0.00
154	-0.00	-0.00	-0.00	903.00	200.00	0.00	-0.00	-0.00	-0.00	-0.00	300.00	200.00	0.00	-0.00
155	-0.00	-0.00	-0.00	903.00	200.00	0.00	-0.00	-0.00	-0.00	-0.00	300.00	200.00	0.00	-0.00
156	-0.00	-0.00	-0.00	903.00	200.00	0.00	-0.00	-0.00	-0.00	-0.00	300.00	200.00	0.00	-0.00
157	-0.00	-0.00	-0.00	903.00	200.00	0.00	-0.00	-0.00	-0.00	-0.00	300.00	200.00	0.00	-0.00
158	-0.00	-0.00	-0.00	903.00	200.00	0.00	-0.00	-0.00	-0.00	-0.00	300.00	200.00	0.00	-0.00
159	-0.00	-0.00	-0.00	903.00	200.00	0.00	-0.00	-0.00	-0.00	-0.00	300.00	200.00	0.00	-0.00
160	-0.00	-0.00	-0.00	903.00	200.00	0.00	-0.00	-0.00	-0.00	-0.00	300.00	200.00	0.00	-0.00
161	0.00	0.00	0.00	903.00	200.00	0.00	0.00	-0.00	-0.00	-0.00	300.00	200.00	0.00	-0.00
162	-0.00	-0.00	-0.00	903.00	200.00	0.00	-0.00	-0.00	-0.00	-0.00	300.00	200.00	0.00	-0.00
163	0.00	0.00	0.00	903.00	200.00	0.00	0.00	-0.00	-0.00	-0.00	300.00	200.00	0.00	-0.00
164	-0.00	-0.00	-0.00	903.00	200.00	0.00	-0.00	-0.00	-0.00	-0.00	300.00	200.00	0.00	-0.00
165	-0.00	-0.00	-0.00	903.00	200.00	0.00	-0.00	-0.00	-0.00	-0.00	300.00	200.00	0.00	-0.00
166	-0.00	-0.00	-0.00	903.00	200.00	0.00	-0.00	-0.00	-0.00	-0.00	300.00	200.00	0.00	-0.00
167	0.00	0.00	0.00	903.00	200.00	0.00	0.00	-0.00	-0.00	-0.00	300.00	200.00	0.00	-0.00
168	-0.00	-0.00	-0.00	903.00	200.00	0.00	-0.00	-0.00	-0.00	-0.00	300.00	200.00	0.00	-0.00
169	-0.00	-0.00	-0.00	903.00	200.00	0.00	-0.00	-0.00	-0.00	-0.00	300.00	200.00	0.00	-0.00
170	-0.00	-0.00	-0.00	903.00	200.00	0.00	-0.00	-0.00	-0.00	-0.00	300.00	200.00	0.00	-0.00
171	-0.00	-0.00	-0.00	903.00	200.00	0.00	-0.00	-0.00	-0.00	-0.00	300.00	200.00	0.00	-0.00
172	-0.00	-0.00	-0.00	903.00	200.00	0.00	-0.00	-0.00	-0.00	-0.00	300.00	200.00	0.00	-0.00
173	-0.00	-0.00	-0.00	903.00	200.00	0.00	-0.00	-0.00	-0.00	-0.00	300.00	200.00	0.00	-0.00
174	-0.00	-0.00	-0.00	903.00	200.00	0.00	-0.00	-0.00	-0.00	-0.00	300.00	200.00	0.00	-0.00
175	-0.00	-0.00	-0.00	903.00	200.00	0.00	-0.00	-0.00	-0.00	-0.00	300.00	200.00	0.00	-0.00
176	0.00	0.00	0.00	903.00	200.00	0.00	0.00	-0.00	-0.00	-0.00	300.00	200.00	0.00	-0.00
177	-0.00	-0.00	-0.00	903.00	200.00	0.00	-0.00	-0.00	-0.00	-0.00	300.00	200.00	0.00	-0.00
178	-0.00	-0.00	-0.00	903.00	200.00	0.00	-0.00	-0.00	-0.00	-0.00	300.00	200.00	0.00	-0.00
179	-0.00	-0.00	-0.00	903.00	200.00	0.00	-0.00	-0.00	-0.00	-0.00	300.00	200.00	0.00	-0.00
180	-0.00	-0.00	-0.00	903.00	200.00	0.00	-0.00	-0.00	-0.00	-0.00	300.00	200.00	0.00	-0.00
181	-0.00	-0.00	-0.00	903.00	200.00	0.00	-0.00	-0.00	-0.00	-0.00	300.00	200.00	0.00	-0.00
182	-0.00	-0.00	-0.00	903.00	200.00	0.00	-0.00	-0.00	-0.00	-0.00	300.00	200.00	0.00	-0.00
183	0.00	0.00	0.00	903.00	200.00	0.00	0.00	-0.00	-0.00	-0.00	300.00	200.00	0.00	-0.00
184	-0.00	-0.00	-0.00	903.00	200.00	0.00	-0.00	-0.00	-0.00	-0.00	300.00	200.00	0.00	-0.00
185	-0.00	-0.00	-0.00	903.00	200.00	0.00	-0.00	-0.00	-0.00	-0.00	300.00	200.00	0.00	-0.00
186	-0.00	-0.00	-0.00	903.00	200.00	0.00	-0.00	-0.00	-0.00	-0.00	300.00	200.00	0.00	-0.00
187	0.00	0.00	0.00	903.00	200.00	0.00	0.00	-0.00	-0.00	-0.00	300.00	200.00	0.00	-0.00
188	-0.00	-0.00	-0.00	903.00	200.00	0.00	-0.00	-0.00	-0.00	-0.00	300.00	200.00	0.00	-0.00
189	-0.00	-0.00	-0.00	903.00	200.00	0.00	-0.00	-0.00	-0.00	-0.00	300.00	200.00	0.00	-0.00
190	-0.00	-0.00	-0.00	903.00	200.00	0.00	-0.00	-0.00	-0.00	-0.00	300.00	200.00	0.00	-0.00
191	-0.00	-0.00	-0.00	903.00	200.00	0.00	-0.00	-0.00	-0.00	-0.00	300.00	200.00	0.00	-0.00
192	-0.00	-0.00	-0.00	903.00	200.00	0.00	-0.00	-0.00	-0.00	-0.00	300.00	200.00	0.00	-0.00
193	-0.00	-0.00	-0.00	903.00	200.00	0.00	-0.00	-0.00	-0.00	-0.00	300.00	200.00	0.00	-0.00
194	-0.00	-0.00	-0.00	903.00	200.00	0.00	-0.00	-0.00	-0.00	-0.00	300.00	200.00	0.00	-0.00
195	0.00	0.00	0.00	903.00	200.00	0.00	0.00	-0.00	-0.00	-0.00	300.00	200.00	0.00	-0.00
196	-0.00	-0.00	-0.00	903.00	200.00	0.00	-0.00	-0.00	-0.00	-0.00	300.00	200.00	0.00	-0.00
197	-0.00	-0.00	-0.00	903.00	200.00	0.00	-0.00	-0.00	-0.00	-0.00	300.00	200.00	0.00	-0.00
198	-0.00	-0.00	-0.00	903.00	200.00	0.00	-0.00	-0.00	-0.00	-0.00	300.00	200.00	0.00	-0.00
199	0.00	0.00	0.00	903.00	200.00	0.00	0.00	-0.00	-0.00	-0.00	300.00	200.00	0.00	-0.00
200	-0.00	-0.00	-0.00	903.00	200.00	0.00	-0.00	-0.00	-0.00	-0.00	300.00	200.00	0.00	-0.00
201	-0.00	-0.00	-0.00	903.00	200.00	0.00	-0.00	-0.00	-0.00	-0.00	300.00	200.00	0.00	-0.00
202	-0.00	-0.00	-0.00	903.00	200.00	0.00	-0.00	-0.00	-0.00	-0.00	300.00	200.00	0.00	-0.00
203	-0.00	-0.00	-0.00	903.00	200.00	0.00	-0.00	-0.00	-0.00	-0.00	300.00	200.00	0.00	-0.00
204	-0.00	-0.00	-0.00	903.00	200.00	0.00	-0.00	-0.00	-0.00	-0.00	300.00	200.00	0.00	-0.00
205	-0.00	-0.00	-0.00	903.00	200.00	0.00	-0.00	-0.00	-0.00	-0.00	300.00	200.00	0.00	-0.00
206	0.00	0.00	0.00	903.00	200.00	0.00	0.00	-0.00	-0.00	-0.00	300.00	200.00	0.00	-0.00
207	0.00	0.00	0.00	903.00	200.00	0.00	0.00	-0.00	-0.00	-0.00	300.00	200.00	0.00	-0.00
208	-0.00	-0.00	-0.00	903.00	200.00	0.00	-0.00	-0.00	-0.00	-0.00	300.00	200.00	0.00	-0.00
209	-0.00	-0.00	-0.00	903.00	200.00	0.00	-0.00	-0.00	-0.00	-0.00	300.00	200.00	0.00	-0.00
210	-0.00	-0.00	-0.00	903.00	200.00	0.00	-0.00	-0.00	-0.00	-0.00	300.00	200.00	0.00	-0.00
211	-0.00	-0.00	-0.00	903.00	200.00	0.00	-0.00	-0.00	-0.00	-0.00	300.00	200.00	0.00	-0.00
212	0.00	0.00	0.00	903.00	200.00	0.00	0.00	-0.00	-0.00	-0.00	300.00	200.00	0.00	-0.00
213	-0.00	-0.00	-0.00	903.00	200.00	0.00	-0.00	-0.00	-0.00	-0.00	300.00	200.00	0.00	-0.00
214	0.00	0.00	0.00	903.00	200.00	0.00	0.00	-0.00	-0.00	-0.00	300.00	200.00	0.00	-0.00
215	-0.00	-0.00	-0.00	903.00	200.00	0.00	-0.00	-0.00	-0.00	-0.00	300.00	200.00	0.00	-0.00
216	0.00	0.00	0.00	903.00	200.00	0.00	0.00	-0.00	-0.00	-0.00	300.00	200.00	0.00	-0.00
217	-0.00	-0.00	-0.00	903.00	200.00	0.00	-0.00	-0.00	-0.00	-0.00	300.00	200.00	0.00	-0.00
218	-0.00	-0.00	-0.00	903.00	200.00	0.00	-0.00	-0.00	-0.00	-0.00	300.00	200.00	0.00	-0.00
219	0.00	0.00	0.00	903.00	200.00	0.00	0.00	-0.00	-0.00	-0.00	300.00	200.00	0.00	-0.00
220	-0.00	-0.00	-0.00	903.00	200.00	0.00	-0.00	-0.00	-0.00	-0.00	300.00	200.00	0.00	-0.00
221	-0.00	-0.00	-0.00	903.00	200.00	0.00	-0.00	-0.00	-0.00	-0.00	300.00	200.00	0.00	-0.00
222	-0.00	-0.00	-0.00	903.00	200.00	0.00	-0.00	-0.00	-0.00	-0.00	300.00	200.00	0.00	-0.00
223	-0.00	-0.00	-0.00	903.00	200.00	0.00	-0.00	-0.00	-0.00	-0.00	300.00	200.00	0.00	-0.00
224	-0.00	-0.00	-0.00	903.00	200.00	0.00	-0.00	-0.00	-0.00	-0.00	300.00	200.00	0.00	-0.00
225	0.00	0.00	0.00	903.00	200.00	0.00	0.00	-0.00	-0.00	-0.00	300.00	200.00	0.00	-0.00
226	-0.00	-0.00	-0.00	903.00	200.00	0.00	-0.00	-0.00	-0.00	-0.00	300.00	200.00	0.00	-0.00
227	-0.00	-0.00	-0.00	903.00	200.00	0.00	-0.00	-0.00	-0.00	-0.00	300.00	200.00	0.00	-0.00
228	-0.00	-0.00	-0.00	903.00	200.00	0.00	-0.00	-0.00	-0.00	-0.00	300.00	200.00	0.00	-0.00
229	-0.00	-0.00	-0.00	903.00	200.00	0.00	-0.00	-0.00	-0.00	-0.00	300.00	200.00	0.00	-0.00
230	-0.00	-0.00	-0.00	903.00	200.00	0.00	-0.00	-0.00	-0.00	-0.00	300.00	200.00	0.00	-0.00
231	-0.00	-0.00	-0.00	903.00	200.00	0.00	-0.00	-0.00	-0.00	-0.00	300.00	200.00	0.00	-0.00
232	0.00	0.00	0.00	903.00	200.00	0.00	0.00	-0.00	-0.00	-0.00	300.00	200.00	0.00	-0.00
233	-0.00	-0.00	-0.00	903.00	200.00	0.00	-0.00	-0.00	-0.00	-0.00	300.00	200.00	0.00	-0.00
234	0.00	0.00	0.00	903.00	200.00	0.00	0.00	-0.00	-0.00	-0.00	300.00	200.00	0.00	-0.00
235	-0.00	-0.00	-0.00	903.00	200.00	0.00	-0.00	-0.00	-0.00	-0.00	300.00	200.00	0.00	-0.00
236	-0.00	-0.00	-0.00	903.00	200.00	0.00	-0.00	-0.00	-0.00	-0.00	300.00	200.00	0.00	-0.00
237	-0.00	-0.00	-0.00	903.00	200.00	0.00	-0.00	-0.00	-0.00	-0.00	300.00	200.00	0.00	-0.00
238	-0.00	-0.00	-0.00	903.00	200.00	0.00	-0.00	-0.00	-0.00	-0.00	300.00	200.00	0.00	-0.00
239	-0.00	-0.00	-0.00	903.00	200.00	0.00	-0.00	-0.00	-0.00	-0.00	300.00	200.00	0.00	-0.00
240	0.00	0.00	0.00	903.00	200.00	0.00	0.00	-0.00	-0.00	-0.00	300.00	200.00	0.00	-0.00
241	0.00	0.00	0.00	903.00	200.00	0.00	0.00	-0.00	-0.00	-0.00	300.00	200.00	0.00	-0.00
242	-0.00	-0.00	-0.00	903.00	200.00	0.00	-0.00	-0.00	-0.00	-0.00	300.00	200.00	0.00	-0.00
243	-0.00	-0.00	-0.00	903.00	200.00	0.00	-0.00	-0.00	-0.00	-0.00	300.00	200.00	0.00	-0.00
244	0.00	0.00	0.00	903.00	200.00	0.00	0.00	-0.00	-0.00	-0.00	300.00	200.00	0.00	-0.00
245	-0.00	-0.00	-0.00	903.00	200.00	0.00	-0.00	-0.00	-0.00	-0.00	300.00	200.00	0.00	-0.00
246	-0.00	-0.00	-0.00	903.00	200.00	0.00	-0.00	-0.00	-0.00	-0.00	300.00	200.00	0.00	-0.00
247	0.00	0.00	0.00	903.00	200.00	0.00	0.00	-0.00	-0.00	-0.00	300.00	200.00	0.00	-0.00
248	-0.00	-0.00	-0.00	903.00	200.00	0.00	-0.00	-0.00	-0.00	-0.00	300.00	200.00	0.00	-0.00
249	-0.00	-0.00	-0.00	903.00	200.00	0.00	-0.00	-0.00	-0.00	-0.00	300.00	200.00	0.00	-0.00
250	0.00	0.00	0.00	903.00	200.00	0.00	0.00	-0.00	-0.00	-0.00	300.00	200.00	0.00	-0.00
251	0.00	0.00	0.00	903.00	200.00	0.00	0.00	-0.00	-0.00	-0.00	300.00	200.00	0.00	-0.00
252	-0.00	-0.00	-0.00	903.00	200.00	0.00	-0.00	-0.00	-0.00	-0.00	300.00	200.00	0.00	-0.00
253	0.00	0.00	0.00	903.00	200.00	0.00	0.00	-0.00	-0.00	-0.00	300.00	200.00	0.00	-0.00
254	-0.00	-0.00	-0.00	903.00	200.00	0.00	-0.00	-0.00	-0.00	-0.00	300.00	200.00	0.00	-0.00
255	-0.00	-0.00	-0.00	903.00	200.00	0.00	-0.00	-0.00	-0.00	-0.00	300.00	200.00	0.00	-0.00
256	-0.00	-0.00	-0.00	903.00	200.00	0.00	-0.00	-0.00	-0.00	-0.00	300.00	200.00	0.00	-0.00
257	-0.00	-0.00	-0.00	903.00	200.00	0.00	-0.00	-0.00	-0.00	-0.00	300.00	200.00	0.00	-0.00
258	0.00	0.00	0.00	903.00	200.00	0.00	0.00	-0.00	-0.00	-0.00	300.00	200.00	0.00	-0.00
259	-0.00	-0.00	-0.00	903.00	200.00	0.00	-0.00	-0.00	-0.00	-0.00	300.00	200.00	0.00	-0.00
260	-0.00	-0.00	-0.00	903.00	200.00	0.00	-0.00	-0.00	-0.00	-0.00	300.00	200.00	0.00	-0.00
261	0.00	0.00	0.00	903.00	200.00	0.00	0.00	-0.00	-0.00	-0.00	300.00	200.00	0.00	-0.00
262	-0.00	-0.00	-0.00	903.00	200.00	0.00	-0.00	-0.00	-0.00	-0.00	300.00	200.00	0.00	-0.00
263	-0.00	-0.00	-0.00	903.00	200.00	0.00	-0.00	-0.00	-0.00	-0.00	300.00	200.00	0.00	-0.00
264	-0.00	-0.00	-0.00	903.00	200.00	0.00	-0.00	-0.00	-0.00	-0.00	300.00	200.00	0.00	-0.00
265	-0.00	-0.00	-0.00	903.00	200.00	0.00	-0.00	-0.00	-0.00	-0.00	300.00	200.00	0.00	-0.00
266	-0.00	-0.00	-0.00	903.00	200.00	0.00	-0.00	-0.00	-0.00	-0.00	300.00	200.00	0.00	-0.00
267	-0.00	-0.00	-0.00	903.00	200.00	0.00	-0.00	-0.00	-0.00	-0.00	300.00	200.00	0.00	-0.00
268	-0.00	-0.00	-0.00	903.00	200.00	0.00	-0.00	-0.00	-0.00	-0.00	300.00	200.00	0.00	-0.00
269	0.00	0.00	0.00	903.00	200.00	0.00	0.00	-0.00	-0.00	-0.00	300.00	200.00	0.00	-0.00
270	-0.00	-0.00	-0.00	903.00	200.00	0.00	-0.00	-0.00	-0.00	-0.00	300.00	200.00	0.00	-0.00
271	0.00	0.00	0.00	903.00	200.00	0.00	0.00	-0.00	-0.00	-0.00	300.00	200.00	0.00	-0.00
272	-0.00	-0.00	-0.00	903.00	200.00	0.00	-0.00	-0.00	-0.00	-0.00	300.00	200.00	0.00	-0.00
273	-0.00	-0.00	-0.00	903.00	200.00	0.00	-0.00	-0.00	-0.00	-0.00	300.00	200.00	0.00	-0.00
274	-0.00	-0.00	-0.00	903.00	200.00	0.00	-0.00	-0.00	-0.00	-0.00	300.00	200.00	0.00	-0.00
275	-0.00	-0.00	-0.00	903.00	200.00	0.00	-0.00	-0.00	-0.00	-0.00	300.00	200.00	0.00	-0.00
276	-0.00	-0.00	-0.00	903.00	200.00	0.00	-0.00	-0.00	-0.00	-0.00	300.00	200.00	0.00	-0.00
277	-0.00	-0.00	-0.00	903.00	200.00	0.00	-0.00	-0.00	-0.00	-0.00	300.00	200.00	0.00	-0.00
278	0.00	0.00	0.00	903.00	200.00	0.00	0.00	-0.00	-0.00	-0.00	300.00	200.00	0.00	-0.00
279	-0.00	-0.00	-0.00	903.00	200.00	0.00	-0.00	-0.00	-0.00	-0.00	300.00	200.00	0.00	-0.00
280	-0.00	-0.00	-0.00	903.00	200.00	0.00	-0.00	-0.00	-0.00	-0.00	300.00	200.00	0.00	-0.00
281	-0.00	-0.00	-0.00	903.00	200.00	0.00	-0.00	-0.00	-0.00	-0.00	300.00	200.00	0.00	-0.00
282	-0.00	-0.00	-0.00	903.00	200.00	0.00	-0.00	-0.00	-0.00	-0.00	300.00	200.00	0.00	-0.00
283	-0.00	-0.00	-0.00	903.00	200.00	0.00	-0.00	-0.00	-0.00	-0.00	300.00	200.00	0.00	-0.00
284	-0.00	-0.00	-0.00	903.00	200.00	0.00	-0.00	-0.00	-0.00	-0.00	300.00	200.00	0.00	-0.00
285	-0.00	-0.00	-0.00	903.00	200.00	0.00	-0.00	-0.00	-0.00	-0.00	300.00	200.00	0.00	-0.00
286	42.11	3.97	16.17	1188.85	349.06	0.00	-2775.95	-0.00	-0.00	-0.00	300.00	200.00	0.00	-0.00
287	-0.00	-0.00	-0.00	903.00	200.00	0.00	-0.00	-0.00	-0.00	-0.00	300.00	200.00	0.00	-0.00
288	-0.00	-0.00	-0.00	903.00	200.00	0.00	-0.00	-0.00	-0.00	-0.00	300.00	200.00	0.00	-0.00
289	-0.00	-0.00	-0.00	903.00	200.00	0.00	-0.00	-0.00	-0.00	-0.00	300.00	200.00	0.00	-0.00
290	-0.00	-0.00	-0.00	903.00	200.00	0.00	-0.00	-0.00	-0.00	-0.00	300.00	200.00	0.00	-0.00
291	-0.00	-0.00	-0.00	903.00	200.00	0.00	-0.00	-0.00	-0.00	-0.00	300.00	200.00	0.00	-0.00
292	-0.00	-0.00	-0.00	903.00	200.00	0.00	-0.00	-0.00	-0.00	-0.00	300.00	200.00	0.00	-0.00
293	-0.00	-0.00	-0.00	903.00	200.00	0.00	-0.00	-0.00	-0.00	-0.00	300.00	200.00	0.00	-0.00
294	-0.00	-0.00	-0.00	903.00	200.00	0.00	-0.00	-0.00	-0.00	-0.00	300.00	200.00	0.00	-0.00
295	-0.00	-0.00	-0.00	903.00	200.00	0.00	-0.00	-0.00	-0.00	-0.00	300.00	200.00	0.00	-0.00
296	-0.00	-0.00	-0.00	903.00	200.00	0.00	-0.00	-0.00	-0.00	-0.00	300.00	200.00	0.00	-0.00
297	-0.00	-0.00	-0.00	903.00	200.00	0.00	-0.00	-0.00	-0.00	-0.00	300.00	200.00	0.00	-0.00
298	-0.00	-0.00	-0.00	903.00	200.00	0.00	-0.00	-0.00	-0.00	-0.00	300.00	200.00	0.00	-0.00
299	-0.00	-0.00	-0.00	903.00	200.00	0.00	-0.00	-0.00	-0.00	-0.00	300.00	200.00	0.00	-0.00
300	-0.00	-0.00	-0.00	903.00	200.00	0.00	-0.00	-0.00	-0.00	-0.00	300.00	200.00	0.00	-0.00
301	-0.00	-0.00	-0.00	903.00	200.00	0.00	-0.00	-0.00	-0.00	-0.00	300.00	200.00	0.00	-0.00
302	-0.00	-0.00	-0.00	903.00	200.00	0.00	-0.00	-0.00	-0.00	-0.00	300.00	200.00	0.00	-0.00
303	-0.00	-0.00	-0.00	903.00	200.00	0.00	-0.00	-0.00	-0.00	-0.00	300.00	200.00	0.00	-0.00
304	-0.00	-0.00	-0.00	903.00	200.00	0.00	-0.00	-0.00	-0.00	-0.00	300.00	200.00	0.00	-0.00
305	-0.00	-0.00	-0.00	903.00	200.00	0.00	-0.00	-0.00	-0.00	-0.00	300.00	200.00	0.00	-0.00
306	-0.00	-0.00	-0.00	903.00	200.00	0.00	-0.00	-0.00	-0.00	-0.00	300.00	200.00	0.00	-0.00
307	-0.00	-0.00	-0.00	903.00	200.00	0.00	-0.00	-0.00	-0.00	-0.00	300.00	200.00	0.00	-0.00
308	-0.00	-0.00	-0.00	903.00	200.00	0.00	-0.00	-0.00	-0.00	-0.00	300.00	200.00	0.00	-0.00
309	-0.00	-0.00	-0.00	903.00	200.00	0.00	-0.00	-0.00	-0.00	-0.00	300.00	200.00	0.00	-0.00
310	-0.00	-0.00	-0.00	903.00	200.00	0.00	-0.00	-0.00	-0.00	-0.00	300.00	200.00	0.00	-0.00
311	-0.00	-0.00	-0.00	903.00	200.00	0.00	-0.00	-0.00	-0.00	-0.00	300.00	200.00	0.00	-0.00
312	-0.00	-0.00	-0.00	903.00	200.00	0.00	-0.00	-0.00	-0.00	-0.00	300.00	200.00	0.00	-0.00
313	-0.00	-0.00	-0.00	903.00	200.00	0.00	-0.00	-0.00	-0.00	-0.00	300.00	200.00	0.00	-0.00
314	-0.00	-0.00	-0.00	903.00	200.00	0.00	-0.00	-0.00	-0.00	-0.00	300.00	200.00	0.00	-0.00
315	-0.00	-0.00	-0.00	903.00	200.00	0.00	-0.00	-0.00	-0.00	-0.00	300.00	200.00	0.00	-0.00
316	-0.00	-0.00	-0.00	903.00	200.00	0.00	-0.00	-0.00	-0.00	-0.00	300.00	200.00	0.00	-0.00
317	-0.00	-0.00	-0.00	903.00	200.00	0.00	-0.00	-0.00	-0.00	-0.00	300.00	200.00	0.00	-0.00
318	-0.00	-0.00	-0.00	903.00	200.00	0.00	-0.00	-0.00	-0.00	-0.00	300.00	200.00	0.00	-0.00
319	-0.00	-0.00	-0.00	903.00	200.00	0.00	-0.00	-0.00	-0.00	-0.00	300.00	200.00	0.00	-0.00
320	-0.00	-0.00	-0.00	903.00	200.00	0.00	-0.00	-0.00	-0.00	-0.00	300.00	200.00	0.00	-0.00
321	-0.00	-0.00	-0.00	903.00	200.00	0.00	-0.00	-0.00	-0.00	-0.00	300.00	200.00	0.00	-0.00
322	-0.00	-0.00	-0.00	903.00	200.00	0.00	-0.00	-0.00	-0.00	-0.00	300.00	200.00	0.00	-0.00
323	-0.00	-0.00	-0.00	903.00	200.00	0.00	-0.00	-0.00	-0.00	-0.00	300.00	200.00	0.00	-0.00
324	-0.00	-0.00	-0.00	903.00	200.00	0.00	-0.00	-0.00	-0.00	-0.00	300.00	200.00	0.00	-0.00
325	-0.00	-0.00	-0.00	903.00	200.00	0.00	-0.00	-0.00	-0.00	-0.00	300.00	200.00	0.00	-0.00
326	-0.00	-0.00	-0.00	903.00	200.00	0.00	-0.00	-0.00	-0.00	-0.00	300.00	200.00	0.00	-0.00
327	-0.00	-0.00	-0.00	903.00	200.00	0.00	-0.00	-0.00	-0.00	-0.00	300.00	200.00	0.00	-0.00
328	-0.00	-0.00	-0.00	903.00	200.00	0.00	-0.00	-0.00	-0.00	-0.00	300.00	200.00	0.00	-0.00
329	-0.00	-0.00	-0.00	903.00	200.00	0.00	-0.00	-0.00	-0.00	-0.00	300.00	200.00	0.00	-0.00
330	-0.00	-0.00	-0.00	903.00	200.00	0.00	-0.00	-0.00	-0.00	-0.00	300.00	200.00	0.00	-0.00
331	-0.00	-0.00	-0.00	903.00	200.00	0.00	-0.00	-0.00	-0.00	-0.00	300.00	200.00	0.00	-0.00
332	-0.00	-0.00	-0.00	903.00	200.00	0.00	-0.00	-0.00	-0.00	-0.00	300.00	200.00	0.00	-0.00
333	-0.00	-0.00	-0.00	903.00	200.00	0.00	-0.00	-0.00	-0.00	-0.00	300.00	200.00	0.00	-0.00
334	-0.00	-0.00	-0.00	903.00	200.00	0.00	-0.00	-0.00	-0.00	-0.00	300.00	200.00	0.00	-0.00
335	-0.00	-0.00	-0.00	903.00	200.00	0.00	-0.00	-0.00	-0.00	-0.00	300.00	200.00	0.00	-0.00
336	-0.00	-0.00	-0.00	903.00	200.00	0.00	-0.00	-0.00	-0.00	-0.00	300.00	200.00	0.00	-0.00
337	-0.00	-0.00	-0.00	903.00	200.00	0.00	-0.00	-0.00	-0.00	-0.00	300.00	200.00	0.00	-0.00
338	-0.00	-0.00	-0.00	903.00	200.00	0.00	-0.00	-0.00	-0.00	-0.00	300.00	200.00	0.00	-0.00
339	-0.00	-0.00	-0.00	903.00	200.00	0.00	-0.00	-0.00	-0.00	-0.00	300.00	200.00	0.00	-0.00
340	-0.00	-0.00	-0.00	903.00	200.00	0.00	-0.00	-0.00	-0.00	-0.00	300.00	200.00	0.00	-0.00
341	-0.00	-0.00	-0.00	903.00	200.00	0.00	-0.00	-0.00	-0.00	-0.00	300.00	200.00	0.00	-0.00
342	-0.00	-0.00	-0.00	903.00	200.00	0.00	-0.00	-0.00	-0.00	-0.00	300.00	200.00	0.00	-0.00
343	-0.00	-0.00	-0.00	903.00	200.00	0.00	-0.00	-0.00	-0.00	-0.00	300.00	200.00	0.00	-0.00
344	-0.00	-0.00	-0.00	903.00	200.00	0.00	-0.00	-0.00	-0.00	-0.00	300.00	200.00	0.00	-0.00
345	-0.00	-0.00	-0.00	903.00	200.00	0.00	-0.00	-0.00	-0.00	-0.00	300.00	200.00	0.00	-0.00
346	-0.00	-0.00	-0.00	903.00	200.00	0.00	-0.00	-0.00	-0.00	-0.00	300.00	200.00	0.00	-0.00
347	-0.00	-0.00	-0.00	903.00	200.00	0.00	-0.00	-0.00	-0.00	-0.00	300.00	200.00	0.00	-0.00
348	-0.00	-0.00	-0.00	903.00	200.00	0.00	-0.00	-0.00	-0.00	-0.00	300.00	200.00	0.00	-0.00
349	-0.00	-0.00	-0.00	903.00	200.00	0.00	-0.00	-0.00	-0.00	-0.00	300.00	200.00	0.00	-0.00
350	-0.00	-0.00	-0.00	903.00	200.00	0.00	-0.00	-0.00	-0.00	-0.00	300.00	200.00	0.00	-0.00
351	-0.00	-0.00	-0.00	903.00	200.00	0.00	-0.00	-0.00	-0.00	-0.00	300.00	200.00	0.00	-0.00
352	-0.00	-0.00	-0.00	903.00	200.00	0.00	-0.00	-0.00	-0.00	-0.00	300.00	200.00	0.00	-0.00
353	-0.00	-0.00	-0.00	903.00	200.00	0.00	-0.00	-0.00	-0.00	-0.00	300.00	200.00	0.00	-0.00
354	-0.00	-0.00	-0.00	903.00	200.00	0.00	-0.00	-0.00	-0.00	-0.00	300.00	200.00	0.00	-0.00
355	-0.00	-0.00	-0.00	903.00	200.00	0.00	-0.00	-0.00	-0.00	-0.00	300.00	200.00	0.00	-0.00
356	-0.00	-0.00	-0.00	903.00	200.00	0.00	-0.00	-0.00	-0.00	-0.00	300.00	200.00	0.00	-0.00
357	-0.00	-0.00	-0.00	903.00	200.00	0.00	-0.00	-0.00	-0.00	-0.00	300.00	200.00	0.00	-0.00
358	-0.00	-0.00	-0.00	903.00	200.00	0.00	-0.00	-0.00	-0.00	-0.00	300.00	200.00	0.00	-0.00
359	-0.00	-0.00	-0.00	903.00	200.00	0.00	-0.00	-0.00	-0.00	-0.00	300.00	200.00	0.00	-0.00
360	-0.00	-0.00	-0.00	903.00	200.00	0.00	-0.00	-0.00	-0.00	-0.00	300.00	200.00	0.00	-0.00
361	-0.00	-0.00	-0.00	903.00	200.00	0.00	-0.00	-0.00	-0.00	-0.00	300.00	200.00	0.00	-0.00
362	-0.00	-0.00	-0.00	903.00	200.00	0.00	-0.00	-0.00	-0.00	-0.00	300.00	200.00	0.00	-0.00
363	-0.00	-0.00	-0.00	903.00	200.00	0.00	-0.00	-0.00	-0.00	-0.00	300.00	200.00	0.00	-0.00
364	-0.00	-0.00	-0.00	903.00	200.00	0.00	-0.00	-0.00	-0.00	-0.00	300.00	200.00	0.00	-0.00
365	-0.00	-0.00	-0.00	903.00	200.00	0.00	-0.00	-0.00	-0.00	-0.00	300.00	200.00	0.00	-0.00
366	-0.00	-0.00	-0.00	903.00	200.00	0.00	-0.00	-0.00	-0.00	-0.00	300.00	200.00	0.00	-0.00
367	-0.00	-0.00	-0.00	903.00	200.00	0.00	-0.00	-0.00	-0.00	-0.00	300.00	200.00	0.00	-0.00
368	-0.00	-0.00	-0.00	903.00	200.00	0.00	-0.00	-0.00	-0.00	-0.00	300.00	200.00	0.00	-0.00
369	-0.00	-0.00	-0.00	903.00	200.00	0.00	-0.00	-0.00	-0.00	-0.00	300.00	200.00	0.00	-0.00
370	-0.00	-0.00	-0.00	903.00	200.00	0.00	-0.00	-0.00	-0.00	-0.00	300.00	200.00	0.00	-0.00
371	-0.00	-0.00	-0.00	903.00	200.00	0.00	-0.00	-0.00	-0.00	-0.00	300.00	200.00	0.00	-0.00
372	-0.00	-0.00	-0.00	903.00	200.00	0.00	-0.00	-0.00	-0.00	-0.00	300.00	200.00	0.00	-0.00
373	-0.00	-0.00	-0.00	903.00	200.00	0.00	-0.00	-0.00	-0.00	-0.00	300.00	200.00	0.00	-0.00
374	-0.00	-0.00	-0.00	903.00	200.00	0.00	-0.00	-0.00	-0.00	-0.00	300.00	200.00	0.00	-0.00
375	-0.00	-0.00	-0.00	903.00	200.00	0.00	-0.00	-0.00	-0.00	-0.00	300.00	200.00	0.00	-0.00
376	-0.00	-0.00	-0.00	903.00	200.00	0.00	-0.00	-0.00	-0.00	-0.00	300.00	200.00	0.00	-0.00
377	-0.00	-0.00	-0.00	903.00	200.00	0.00	-0.00	-0.00	-0.00	-0.00	300.00	200.00	0.00	-0.00
378	-0.00	-0.00	-0.00	903.00	200.00	0.00	-0.00	-0.00	-0.00	-0.00	300.00	200.00	0.00	-0.00
379	-0.00	-0.00	-0.00	903.00	200.00	0.00	-0.00	-0.00	-0.00	-0.00	300.00	200.00	0.00	-0.00
380	-0.00	-0.00	-0.00	903.00	200.00	0.00	-0.00	-0.00	-0.00	-0.00	300.00	200.00	0.00	-0.00
381	-0.00	-0.00	-0.00	903.00	200.00	0.00	-0.00	-0.00	-0.00	-0.00	300.00	200.00	0.00	-0.00
382	-0.00	-0.00	-0.00	903.00	200.00	0.00	-0.00	-0.00	-0.00	-0.00	300.00	200.00	0.00	-0.00
383	-0.00	-0.00	-0.00	903.00	200.00	0.00	-0.00	-0.00	-0.00	-0.00	300.00	200.00	0.00	-0.00
384	-0.00	-0.00	-0.00	903.00	200.00	0.00	-0.00	-0.00	-0.00	-0.00	300.00	200.00	0.00	-0.00
385	73.01	-15.95	45.47	1189.91	297.32	0.00	-8484.22	-0.00	-0.00	-0.00	300.00	200.00	0.00	-0.00
386	43.95	-12.74	294.04	1072.38	135.03	0.00	-25278.98	0.00	0.00	0.00	300.00	200.00	0.00	0.00
387	63.55	-40.05	225.22	1077.80	144.31	0.00	-20524.78	-0.00	-0.00	-0.00	300.00	200.00	0.00	-0.00
388	77.36	-27.54	205.84	1079.13	148.11	0.00	-20930.00	-0.00	-0.00	-0.00	300.00	200.00	0.00	-0.00
389	102.62	-23.57	219.42	1071.78	144.09	0.00	-19817.23	-0.00	-0.00	-0.00	300.00	200.00	0.00	-0.00
390	121.84	-12.97	226.59	1067.04	143.03	0.00	-19484.99	-0.00	-0.00	-0.00	300.00	200.00	0.00	-0.00
391	121.61	-18.08	232.09	1063.55	140.70	0.00	-18888.72	-0.00	-0.00	-0.00	300.00	200.00	0.00	-0.00
392	98.34	-21.21	252.38	1057.90	133.98	0.00	-20167.59	0.00	0.00	0.00	300.00	200.00	0.00	0.00
393	90.33	-11.06	312.96	1040.20	123.26	0.00	-21459.17	-0.00	-0.00	-0.00	300.00	200.00	0.00	-0.00
394	113.60	4.43	346.68	1031.87	118.75	0.00	-20534.96	-0.00	-0.00	-0.00	300.00	200.00	0.00	-0.00
395	138.55	7.48	368.35	1025.66	115.82	0.00	-18667.88	-0.00	-0.00	-0.00	300.00	200.00	0.00	-0.00
396	138.85	10.99	395.36	1019.13	112.93	0.00	-18126.81	-0.00	-0.00	-0.00	300.00	200.00	0.00	-0.00
397	126.88	5.04	396.73	1018.73	112.69	0.00	-16054.61	-0.00	-0.00	-0.00	300.00	200.00	0.00	-0.00
398	116.81	3.59	378.57	1017.99	112.86	0.00	-14802.52	-0.00	-0.00	-0.00	300.00	200.00	0.00	-0.00
399	104.83	6.79	363.31	1017.41	111.89	0.00	-13195.12	-0.00	-0.00	-0.00	300.00	200.00	0.00	-0.00
400	98.27	13.43	350.65	1012.92	107.40	0.00	-11788.78	-0.00	-0.00	-0.00	300.00	200.00	0.00	-0.00
401	93.69	16.94	350.34	1011.32	106.53	0.00	-9767.47	-0.00	-0.00	-0.00	300.00	200.00	0.00	-0.00
402	90.18	23.73	352.48	1006.38	102.68	0.00	-7726.87	-0.00	-0.00	-0.00	300.00	200.00	0.00	-0.00
403	86.36	24.26	359.95	1004.74	100.21	0.00	-6119.75	-0.00	-0.00	-0.00	300.00	200.00	0.00	-0.00
404	73.85	27.31	366.82	1000.46	95.17	0.00	-2804.75	-0.00	-0.00	-0.00	300.00	200.00	0.00	-0.00
405	72.63	26.63	383.30	998.90	93.87	0.00	-1930.64	-0.00	-0.00	-0.00	300.00	200.00	0.00	-0.00
406	74.08	27.31	399.93	997.43	92.18	0.00	-1754.79	-0.00	-0.00	-0.00	300.00	200.00	0.00	-0.00
407	77.36	26.25	422.06	996.06	91.03	0.00	-1556.68	-0.00	-0.00	-0.00	300.00	200.00	0.00	-0.00
408	81.02	25.56	448.15	994.83	89.62	0.00	-1609.12	-0.00	-0.00	-0.00	300.00	200.00	0.00	-0.00
409	83.47	24.57	473.63	993.75	88.14	0.00	-1677.92	-0.00	-0.00	-0.00	300.00	200.00	0.00	-0.00
410	85.53	24.26	500.18	992.87	87.25	0.00	-1775.66	-0.00	-0.00	-0.00	300.00	200.00	0.00	-0.00
411	87.20	25.86	527.04	992.72	86.80	0.00	-1961.19	-0.00	-0.00	-0.00	300.00	200.00	0.00	-0.00
412	87.97	28.92	548.71	992.18	86.71	0.00	-2039.07	-0.00	-0.00	-0.00	300.00	200.00	0.00	-0.00
413	89.04	33.19	567.32	992.16	86.34	0.00	-2230.07	-0.00	-0.00	-0.00	300.00	200.00	0.00	-0.00
414	89.04	37.84	585.48	991.74	86.21	0.00	-2205.27	-0.00	-0.00	-0.00	300.00	200.00	0.00	-0.00
415	88.96	41.28	601.20	991.40	85.89	0.00	-2172.79	-0.00	-0.00	-0.00	300.00	200.00	0.00	-0.00
416	88.12	43.56	615.84	991.31	85.78	0.00	-2101.80	-0.00	-0.00	-0.00	300.00	200.00	0.00	-0.00
417	86.75	43.18	632.48	991.66	86.85	0.00	-2245.47	-0.00	-0.00	-0.00	300.00	200.00	0.00	-0.00
418	85.91	41.35	643.92	991.22	86.45	0.00	-2760.25	-0.00	-0.00	-0.00	300.00	200.00	0.00	-0.00
419	82.63	40.28	654.60	991.32	86.71	0.00	-2458.45	-0.00	-0.00	-0.00	300.00	200.00	0.00	-0.00
420	79.04	38.30	661.62	990.80	86.39	0.00	-2340.12	-0.00	-0.00	-0.00	300.00	200.00	0.00	-0.00
421	76.22	35.40	666.66	991.03	87.02	0.00	-2343.02	-0.00	-0.00	-0.00	300.00	200.00	0.00	-0.00
422	72.86	34.94	665.13	990.06	86.49	0.00	-2386.34	-0.00	-0.00	-0.00	300.00	200.00	0.00	-0.00
423	68.97	32.96	660.71	989.67	86.56	0.00	-2372.29	-0.00	-0.00	-0.00	300.00	200.00	0.00	-0.00
424	66.15	32.42	652.77	988.69	86.21	0.00	-2454.93	-0.00	-0.00	-0.00	300.00	200.00	0.00	-0.00
425	63.17	30.82	642.85	987.74	86.07	0.00	-2393.39	-0.00	-0.00	-0.00	300.00	200.00	0.00	-0.00
426	60.35	29.75	630.80	986.38	85.73	0.00	-2487.79	-0.00	-0.00	-0.00	300.00	200.00	0.00	-0.00
427	58.14	28.31	620.27	985.14	85.61	0.00	-2497.87	-0.00	-0.00	-0.00	300.00	200.00	0.00	-0.00
428	56.00	27.16	609.74	983.41	85.19	0.00	-2525.21	-0.00	-0.00	-0.00	300.00	200.00	0.00	-0.00
429	54.09	25.56	600.59	981.73	84.96	0.00	-2513.12	-0.00	-0.00	-0.00	300.00	200.00	0.00	-0.00
430	53.02	24.41	592.50	980.18	84.52	0.00	-2628.74	-0.00	-0.00	-0.00	300.00	200.00	0.00	-0.00
431	51.88	23.96	587.01	978.41	84.12	0.00	-2760.21	-0.00	-0.00	-0.00	300.00	200.00	0.00	-0.00
432	51.42	23.35	582.43	976.25	83.63	0.00	-3025.13	-0.00	-0.00	-0.00	300.00	200.00	0.00	-0.00
433	50.58	23.12	579.68	974.78	83.23	0.00	-3194.19	-0.00	-0.00	-0.00	300.00	200.00	0.00	-0.00
434	49.74	23.19	579.38	973.48	82.70	0.00	-3349.80	-0.00	-0.00	-0.00	300.00	200.00	0.00	-0.00
435	48.75	23.27	580.44	971.93	82.39	0.00	-3401.00	-0.00	-0.00	-0.00	300.00	200.00	0.00	-0.00
436	47.99	23.27	582.89	970.85	82.09	0.00	-3597.87	-0.00	-0.00	-0.00	300.00	200.00	0.00	-0.00
437	47.00	23.73	585.94	969.88	81.93	0.00	-3748.40	-0.00	-0.00	-0.00	300.00	200.00	0.00	-0.00
438	45.70	24.19	589.90	969.04	81.53	0.00	-3898.36	-0.00	-0.00	-0.00	300.00	200.00	0.00	-0.00
439	44.10	24.72	594.64	968.43	81.34	0.00	-3943.16	-0.00	-0.00	-0.00	300.00	200.00	0.00	-0.00
440	42.34	24.87	599.98	967.85	81.23	0.00	-4147.24	-0.00	-0.00	-0.00	300.00	200.00	0.00	-0.00
441	39.83	25.18	605.77	967.31	81.01	0.00	-4229.39	-0.00	-0.00	-0.00	300.00	200.00	0.00	-0.00
442	37.16	25.56	610.50	967.18	81.03	0.00	-4389.96	-0.00	-0.00	-0.00	300.00	200.00	0.00	-0.00
443	34.41	25.79	615.54	967.03	80.81	0.00	-4516.27	-0.00	-0.00	-0.00	300.00	200.00	0.00	-0.00
444	31.28	26.17	619.96	967.02	80.73	0.00	-4627.92	-0.00	-0.00	-0.00	300.00	200.00	0.00	-0.00
445	28.31	26.32	624.24	966.65	80.66	0.00	-4778.54	-0.00	-0.00	-0.00	300.00	200.00	0.00	-0.00
446	24.95	26.63	628.36	966.38	80.86	0.00	-4888.69	-0.00	-0.00	-0.00	300.00	200.00	0.00	-0.00
447	21.97	26.86	631.26	966.09	80.73	0.00	-4955.73	-0.00	-0.00	-0.00	300.00	200.00	0.00	-0.00
448	19.23	27.08	634.31	965.57	80.97	0.00	-5081.72	-0.00	-0.00	-0.00	300.00	200.00	0.00	-0.00
449	16.71	27.24	636.75	965.33	80.85	0.00	-5267.69	-0.00	-0.00	-0.00	300.00	200.00	0.00	-0.00
450	14.27	27.47	639.04	965.03	80.95	0.00	-5370.76	-0.00	-0.00	-0.00	300.00	200.00	0.00	-0.00
451	12.59	27.24	641.33	964.74	81.08	0.00	-5558.99	-0.00	-0.00	-0.00	300.00	200.00	0.00	-0.00
452	10.38	27.08	643.31	964.20	81.17	0.00	-5659.92	-0.00	-0.00	-0.00	300.00	200.00	0.00	-0.00
453	8.47	27.08	644.68	963.78	81.18	0.00	-5765.22	-0.00	-0.00	-0.00	300.00	200.00	0.00	-0.00
454	6.71	27.24	644.84	963.13	81.02	0.00	-5869.73	-0.00	-0.00	-0.00	300.00	200.00	0.00	-0.00
455	5.04	27.16	645.29	962.23	81.11	0.00	-6006.94	-0.00	-0.00	-0.00	300.00	200.00	0.00	-0.00
456	3.20	27.54	644.53	961.31	81.25	0.00	-6060.58	-0.00	-0.00	-0.00	300.00	200.00	0.00	-0.00
457	1.37	27.47	642.85	960.47	81.18	0.00	-6090.26	-0.00	-0.00	-0.00	300.00	200.00	0.00	-0.00
458	0.08	27.54	641.17	959.69	81.34	0.00	-6239.53	-0.00	-0.00	-0.00	300.00	200.00	0.00	-0.00
459	-1.37	27.54	638.43	958.78	81.26	0.00	-6317.19	-0.00	-0.00	-0.00	300.00	200.00	0.00	-0.00
460	-2.82	27.47	635.38	957.54	81.27	0.00	-6358.41	-0.00	-0.00	-0.00	300.00	200.00	0.00	-0.00
461	-4.27	26.93	632.02	956.38	81.27	0.00	-6423.49	-0.00	-0.00	-0.00	300.00	200.00	0.00	-0.00
462	-5.42	26.93	628.05	954.90	81.20	0.00	-6727.89	-0.00	-0.00	-0.00	300.00	200.00	0.00	-0.00
463	-7.25	26.47	623.93	953.55	81.00	0.00	-6678.45	-0.00	-0.00	-0.00	300.00	200.00	0.00	-0.00
464	-8.93	26.32	620.27	952.00	81.03	0.00	-6751.03	-0.00	-0.00	-0.00	300.00	200.00	0.00	-0.00
465	-10.45	26.40	617.07	950.11	81.01	0.00	-6706.02	-0.00	-0.00	-0.00	300.00	200.00	0.00	-0.00
466	-11.67	26.09	613.40	948.07	80.75	0.00	-6719.19	-0.00	-0.00	-0.00	300.00	200.00	0.00	-0.00
467	-12.97	26.17	610.66	945.80	80.51	0.00	-6780.11	-0.00	-0.00	-0.00	300.00	200.00	0.00	-0.00
468	-14.19	26.17	608.37	943.56	80.46	0.00	-6780.76	-0.00	-0.00	-0.00	300.00	200.00	0.00	-0.00
469	-15.49	26.17	605.77	941.39	80.20	0.00	-6702.27	-0.00	-0.00	-0.00	300.00	200.00	0.00	-0.00
470	-16.48	26.02	604.55	938.97	80.11	0.00	-6696.21	-0.00	-0.00	-0.00	300.00	200.00	0.00	-0.00
471	-17.70	25.86	603.18	936.16	79.74	0.00	-6602.61	-0.00	-0.00	-0.00	300.00	200.00	0.00	-0.00
472	-18.31	26.17	603.18	933.66	79.59	0.00	-6516.79	-0.00	-0.00	-0.00	300.00	200.00	0.00	-0.00
473	-19.07	26.32	602.87	930.56	79.22	0.00	-6478.44	-0.00	-0.00	-0.00	300.00	200.00	0.00	-0.00
474	-19.91	26.55	603.94	927.56	79.03	0.00	-6345.59	-0.00	-0.00	-0.00	300.00	200.00	0.00	-0.00
475	-20.90	27.08	604.71	924.27	78.68	0.00	-6211.03	-0.00	-0.00	-0.00	300.00	200.00	0.00	-0.00
476	-21.97	27.69	606.23	920.82	78.53	0.00	-5995.59	-0.00	-0.00	-0.00	300.00	200.00	0.00	-0.00
477	-22.51	28.38	607.30	917.17	77.99	0.00	-5850.11	-0.00	-0.00	-0.00	300.00	200.00	0.00	-0.00
478	-23.50	29.22	609.74	914.04	77.73	0.00	-5574.56	-0.00	-0.00	-0.00	300.00	200.00	0.00	-0.00
479	-24.72	29.83	612.95	910.47	77.37	0.00	-5316.80	-0.00	-0.00	-0.00	300.00	200.00	0.00	-0.00
480	-26.09	30.75	615.69	906.72	76.93	0.00	-5142.76	-0.00	-0.00	-0.00	300.00	200.00	0.00	-0.00
481	-27.31	31.74	618.59	903.59	76.37	0.00	-4973.33	-0.00	-0.00	-0.00	300.00	200.00	0.00	-0.00
482	-29.07	32.73	621.95	900.42	76.25	0.00	-4672.74	-0.00	-0.00	-0.00	300.00	200.00	0.00	-0.00
483	-31.20	33.87	625.76	897.51	75.98	0.00	-4481.54	-0.00	-0.00	-0.00	300.00	200.00	0.00	-0.00
484	-33.49	35.32	628.51	894.70	75.46	0.00	-4255.72	-0.00	-0.00	-0.00	300.00	200.00	0.00	-0.00
485	-35.86	36.70	632.32	892.50	75.29	0.00	-4046.40	-0.00	-0.00	-0.00	300.00	200.00	0.00	-0.00
486	-38.60	37.84	635.38	890.18	74.98	0.00	-3820.57	-0.00	-0.00	-0.00	300.00	200.00	0.00	-0.00
487	-41.28	39.14	638.12	888.22	74.70	0.00	-3725.61	-0.00	-0.00	-0.00	300.00	200.00	0.00	-0.00
488	-44.48	40.36	640.56	886.49	74.46	0.00	-3546.13	-0.00	-0.00	-0.00	300.00	200.00	0.00	-0.00
489	-47.91	40.97	643.16	885.06	74.54	0.00	-3485.23	-0.00	-0.00	-0.00	300.00	200.00	0.00	-0.00
490	-51.80	41.28	644.84	884.19	74.49	0.00	-3479.17	-0.00	-0.00	-0.00	300.00	200.00	0.00	-0.00
491	-55.77	41.35	645.45	883.14	74.52	0.00	-3532.99	-0.00	-0.00	-0.00	300.00	200.00	0.00	-0.00
492	-59.74	41.66	645.29	882.00	74.58	0.00	-3511.93	-0.00	-0.00	-0.00	300.00	200.00	0.00	-0.00
493	-63.55	41.96	643.16	881.15	74.50	0.00	-3558.14	-0.00	-0.00	-0.00	300.00	200.00	0.00	-0.00
494	-67.06	42.19	640.11	880.47	74.71	0.00	-3579.02	1.83	0.61	9.77	459.38	231.25	0.00	-40.05
495	-71.41	42.50	634.77	879.63	74.62	0.00	-3419.91	6.41	2.06	102.08	473.09	247.83	0.00	-553.56
496	-75.15	42.34	629.12	878.92	74.95	0.00	-3292.42	-3.28	-11.83	211.18	502.02	261.85	0.00	1545.26
497	-76.60	43.26	616.91	877.70	74.65	0.00	-3128.00	22.35	12.05	202.33	470.36	247.66	0.00	-736.40
498	-79.12	40.59	602.87	877.11	75.22	0.00	-3130.34	38.15	5.87	227.51	481.29	253.92	0.00	351.15
499	-80.11	39.06	587.01	875.78	75.44	0.00	-3034.41	50.74	4.20	250.70	477.30	253.44	0.00	296.44
500	-80.03	37.69	567.93	874.31	75.55	0.00	-2989.03	47.15	4.20	261.23	473.66	253.27	0.00	135.07
501	-79.73	34.56	546.26	873.34	76.20	0.00	-3226.62	35.48	1.60	266.11	474.08	255.05	0.00	231.98
502	-78.43	32.58	523.68	872.14	76.52	0.00	-3271.62	34.64	-1.75	270.84	471.72	255.21	0.00	199.54
503	-76.22	30.75	498.05	870.65	76.96	0.00	-3383.30	40.89	-4.43	269.32	469.63	255.86	0.00	196.97
504	-72.86	28.08	469.67	869.37	77.26	0.00	-3639.76	46.62	-8.24	264.89	468.84	256.68	0.00	234.00
505	-69.43	25.79	442.35	868.33	77.61	0.00	-3746.82	48.22	-12.74	265.20	467.09	258.00	0.00	233.33
506	-65.23	23.96	413.82	866.94	77.73	0.00	-3863.11	47.99	-16.71	269.47	464.78	259.12	0.00	188.52
507	-59.97	21.36	382.84	864.98	77.96	0.00	-4045.84	50.58	-22.35	284.27	460.23	260.87	0.00	0.20
508	-54.63	19.23	354.77	864.03	78.02	0.00	-4100.31	57.83	-27.16	301.36	455.54	262.48	0.00	-104.19
509	-48.83	16.94	324.71	862.26	77.91	0.00	-4266.35	64.24	-29.53	317.08	451.59	263.43	0.00	-444.83
510	-42.34	14.42	293.12	860.37	77.46	0.00	-4427.51	68.13	-31.89	334.63	447.74	264.75	0.00	-627.17
511	-36.32	12.28	263.52	858.18	77.13	0.00	-4600.32	68.74	-32.12	350.65	445.17	265.36	0.00	-915.00
512	-29.60	10.45	231.02	855.84	76.22	0.00	-4746.49	69.27	-30.82	366.21	443.25	265.67	0.00	-1243.72
513	-22.51	8.85	196.99	852.34	74.98	0.00	-4908.97	68.97	-29.37	386.20	441.29	265.67	0.00	-1368.89
514	-15.56	7.48	166.93	848.16	73.13	0.00	-4962.38	68.05	-28.31	408.33	440.47	265.55	0.00	-1451.01
515	-7.10	7.17	138.09	842.01	71.60	0.00	-5083.12	67.90	-26.93	432.43	439.52	265.56	0.00	-1564.03
516	1.91	6.94	109.56	834.48	67.69	0.00	-5201.12	68.36	-25.63	459.90	438.35	265.56	0.00	-1630.44
517	8.47	7.10	88.65	825.03	63.68	0.00	-5339.05	68.66	-24.87	484.01	437.70	265.45	0.00	-1739.91
518	12.89	7.10	72.78	816.21	59.54	0.00	-5383.78	69.12	-25.18	507.20	436.82	265.46	0.00	-1803.48
519	15.49	6.56	57.98	806.68	51.58	0.00	-5511.96	69.89	-26.17	531.01	436.21	265.69	0.00	-1801.25
520	16.63	5.87	47.00	799.75	45.45	0.00	-5625.99	71.11	-28.23	550.99	435.34	266.19	0.00	-1818.81
521	17.17	5.49	36.47	783.75	34.31	0.00	-5805.55	71.79	-30.82	569.00	434.43	266.24	0.00	-1995.82
522	18.84	6.33	26.70	760.71	10.29	0.00	-6221.75	72.78	-33.80	586.85	433.31	266.56	0.00	-2208.26
523	-0.00	-0.00	-0.00	903.00	200.00	0.00	-0.00	73.39	-36.70	601.65	432.61	266.75	0.00	-2319.16
524	-0.00	-0.00	-0.00	903.00	200.00	0.00	-0.00	73.24	-38.76	614.62	432.05	267.03	0.00	-2538.20
525	-0.00	-0.00	-0.00	903.00	200.00	0.00	-0.00	72.63	-40.59	627.59	431.29	267.15	0.00	-2588.16
526	-0.00	-0.00	-0.00	903.00	200.00	0.00	-0.00	71.49	-41.43	638.43	430.93	267.11	0.00	-2755.87
527	-0.00	-0.00	-0.00	903.00	200.00	0.00	-0.00	70.34	-41.81	646.21	430.63	267.25	0.00	-2854.42
528	21.44	3.13	-6.87	1136.33	377.78	0.00	-31.37	67.90	-41.66	652.77	430.08	267.27	0.00	-2876.27
529	21.36	3.28	-6.87	1136.33	391.11	0.00	272.96	65.38	-40.59	656.13	430.05	267.30	0.00	-2795.19
530	21.36	3.13	-6.56	1147.19	390.70	0.00	174.23	62.48	-38.68	657.04	429.45	267.02	0.00	-2889.91
531	21.13	3.13	-7.02	1124.74	382.61	0.00	144.30	59.20	-36.54	654.60	429.37	267.18	0.00	-2738.97
532	21.21	3.05	-6.41	1153.00	385.71	0.00	63.22	56.46	-34.41	651.40	428.88	267.09	0.00	-2603.80
533	21.13	3.20	-6.87	1129.67	382.22	0.00	80.53	53.48	-32.42	646.82	428.24	266.95	0.00	-2583.86
534	21.13	3.05	-6.41	1153.00	400.00	0.00	328.06	50.66	-30.75	640.11	427.29	267.03	0.00	-2578.05
535	21.29	3.20	-6.87	1129.67	377.78	0.00	-54.93	48.52	-29.45	632.32	426.54	267.23	0.00	-2463.97
536	21.21	3.20	-6.71	1134.82	386.36	0.00	97.10	46.62	-28.69	625.15	425.43	267.37	0.00	-2348.04
537	21.13	2.98	-6.56	1140.21	390.70	0.00	188.61	44.56	-28.46	616.91	424.14	267.62	0.00	-2334.88
538	20.98	3.05	-6.56	1140.21	400.00	0.00	359.47	42.88	-28.38	609.74	423.20	267.82	0.00	-2201.59
539	21.21	3.13	-6.71	1141.64	390.91	0.00	144.09	41.43	-28.23	602.72	422.20	268.00	0.00	-2064.59
540	21.06	3.05	-6.41	1138.71	400.00	0.00	379.29	39.67	-28.31	597.84	421.06	268.25	0.00	-2014.04
541	21.21	3.05	-6.41	1145.86	395.24	0.00	264.12	38.68	-28.08	594.64	420.09	268.51	0.00	-1874.49
542	20.98	3.13	-6.87	1129.67	382.22	0.00	1.36	37.23	-28.23	593.11	419.17	268.84	0.00	-1786.20
543	21.06	3.20	-6.56	1147.19	390.70	0.00	120.30	36.16	-28.31	593.72	417.96	269.08	0.00	-1624.30
544	21.13	3.28	-6.71	1134.82	377.27	0.00	-149.81	34.87	-28.53	595.40	417.09	269.20	0.00	-1524.71
545	21.06	2.98	-6.71	1134.82	390.91	0.00	194.55	33.80	-28.61	597.84	416.31	269.37	0.00	-1377.27
546	21.13	3.20	-6.87	1123.00	386.67	0.00	150.04	32.35	-28.99	602.42	415.50	269.30	0.00	-1184.53
547	21.06	2.90	-6.71	1134.82	386.36	0.00	116.52	30.82	-28.61	607.60	414.67	269.36	0.00	-1104.58
548	20.98	3.05	-6.56	1133.23	390.70	0.00	185.59	29.14	-28.99	613.10	414.39	269.44	0.00	-862.77
549	21.13	2.98	-6.41	1145.86	395.24	0.00	267.76	27.39	-28.76	619.20	413.78	269.39	0.00	-754.88
550	20.98	2.98	-6.41	1145.86	395.24	0.00	260.85	25.79	-28.53	625.46	413.22	269.24	0.00	-660.16
551	21.06	2.90	-6.71	1134.82	386.36	0.00	116.52	23.96	-28.15	630.95	412.96	269.12	0.00	-474.09
552	20.90	2.90	-6.56	1140.21	390.70	0.00	185.94	21.74	-28.08	636.44	412.35	268.86	0.00	-246.60
553	20.98	2.98	-6.56	1133.23	390.70	0.00	203.15	19.68	-27.39	640.56	412.20	268.56	0.00	-178.07
554	20.90	2.98	-6.41	1145.86	395.24	0.00	245.96	17.40	-27.08	643.31	412.00	268.36	0.00	-34.60
555	21.06	3.13	-6.56	1147.19	390.70	0.00	116.04	14.57	-26.93	645.45	411.91	268.04	0.00	137.42
556	21.13	2.90	-6.87	1129.67	377.78	0.00	-35.77	12.21	-27.08	646.21	411.57	267.77	0.00	301.39
557	21.06	3.05	-6.71	1134.82	390.91	0.00	176.86	9.84	-27.01	646.06	411.74	267.41	0.00	545.56
558	20.98	3.05	-6.26	1151.78	400.00	0.00	324.16	7.10	-26.32	646.82	411.75	266.90	0.00	669.48
559	20.98	2.90	-6.41	1145.86	390.48	0.00	179.47	5.19	-26.17	647.43	412.00	266.51	0.00	918.38
560	21.21	2.98	-6.71	1134.82	386.36	0.00	150.16	3.05	-25.48	649.11	412.41	266.15	0.00	1120.88
561	21.06	2.90	-6.71	1134.82	390.91	0.00	212.24	1.07	-25.02	650.48	412.24	265.63	0.00	1276.80
562	20.98	2.90	-6.56	1133.23	386.05	0.00	123.13	-0.69	-24.41	650.18	412.65	265.34	0.00	1469.41
563	-0.00	-0.00	-0.00	903.00	200.00	0.00	-0.00	-2.21	-24.26	650.18	412.44	264.77	0.00	1623.30
564	21.06	2.98	-6.26	1151.78	400.00	0.00	289.73	-4.50	-24.41	649.11	412.41	264.50	0.00	1813.21
565	20.90	2.98	-6.71	1148.45	381.82	0.00	-42.31	-6.79	-24.80	647.28	412.94	264.21	0.00	1998.22
566	-0.00	-0.00	-0.00	903.00	200.00	0.00	-0.00	-8.85	-24.95	645.45	413.05	263.83	0.00	2118.15
567	20.90	2.98	-6.56	1126.26	390.70	0.00	186.48	-11.29	-24.95	643.62	413.16	263.49	0.00	2289.29
568	21.13	2.98	-6.71	1134.82	390.91	0.00	186.23	-13.28	-24.95	641.02	413.40	263.32	0.00	2423.47
569	20.75	3.20	-6.41	1153.00	390.48	0.00	38.87	-15.64	-24.80	638.89	413.42	263.05	0.00	2673.08
570	21.44	2.98	-6.71	1134.82	377.27	0.00	-116.52	-18.08	-24.57	636.44	413.28	262.53	0.00	2796.78
571	21.51	2.98	-6.71	1134.82	386.36	0.00	1.04	-20.22	-24.19	634.16	413.04	262.22	0.00	2940.75
572	21.29	2.98	-7.02	1131.26	382.61	0.00	26.37	-22.35	-23.35	630.65	412.80	262.04	0.00	3031.90
573	20.90	3.05	-7.02	1131.26	378.26	0.00	-105.82	-23.50	-22.89	628.81	412.04	261.54	0.00	3246.84
574	-0.00	-0.00	-0.00	903.00	200.00	0.00	-0.00	-25.25	-22.58	625.46	411.39	261.53	0.00	3342.20
575	21.36	2.75	-6.87	1129.67	382.22	0.00	42.89	-27.01	-21.97	623.32	410.67	261.15	0.00	3435.26
576	20.98	2.90	-6.41	1160.14	395.24	0.00	169.30	-29.45	-21.67	619.66	410.07	261.02	0.00	3540.56
577	21.21	2.98	-6.56	1140.21	390.70	0.00	134.49	-31.20	-21.59	617.22	409.39	260.62	0.00	3628.98
578	21.36	2.98	-6.56	1133.23	386.05	0.00	84.99	-33.26	-21.59	614.93	408.76	260.30	0.00	3729.94
579	21.36	2.90	-6.71	1134.82	386.36	0.00	127.62	-34.94	-21.90	612.18	407.90	259.97	0.00	3860.58
580	21.21	2.90	-6.71	1141.64	381.82	0.00	-16.99	-36.93	-22.43	609.28	407.29	259.75	0.00	3907.88
581	-0.00	-0.00	-0.00	903.00	200.00	0.00	-0.00	-38.60	-22.81	608.22	406.12	259.51	0.00	3991.63
582	21.13	2.98	-6.71	1134.82	386.36	0.00	44.39	-40.36	-23.04	606.38	405.08	259.39	0.00	4006.95
583	21.21	2.90	-6.87	1129.67	386.67	0.00	166.32	-42.42	-23.42	604.71	403.86	259.20	0.00	4110.06
584	21.29	2.98	-6.41	1145.86	390.48	0.00	173.30	-44.02	-23.73	603.64	402.30	259.05	0.00	4107.96
585	21.21	3.05	-6.87	1129.67	377.78	0.00	-148.35	-45.70	-24.11	603.49	399.97	258.86	0.00	4137.69
586	21.13	2.82	-6.56	1133.23	390.70	0.00	198.72	-46.92	-24.34	603.03	397.85	258.86	0.00	4174.60
587	21.29	2.90	-6.56	1147.19	390.70	0.00	124.02	-47.84	-24.41	602.72	395.01	258.68	0.00	4204.52
588	21.29	2.82	-6.87	1123.00	386.67	0.00	170.90	-47.84	-25.18	601.96	391.18	258.56	0.00	4186.62
589	21.36	2.90	-6.87	1136.33	386.67	0.00	106.81	-47.61	-25.56	600.89	387.68	258.61	0.00	4188.73
590	21.36	2.98	-6.71	1141.64	390.91	0.00	140.97	-47.23	-26.09	599.98	383.55	258.55	0.00	4244.46
591	21.29	2.75	-6.56	1154.16	390.70	0.00	187.90	-46.62	-26.32	599.37	378.67	258.30	0.00	4205.23
592	21.29	2.82	-6.26	1159.10	395.12	0.00	271.87	-45.78	-26.63	598.60	373.57	258.37	0.00	4138.98
593	21.06	3.05	-6.56	1147.19	390.70	0.00	66.00	-44.78	-27.01	598.60	368.75	258.22	0.00	4078.78
594	21.29	2.90	-6.41	1153.00	400.00	0.00	328.06	-43.56	-26.93	600.74	362.87	258.01	0.00	4086.73
595	21.36	2.98	-6.56	1140.21	390.70	0.00	140.70	-41.96	-27.16	603.79	357.16	258.02	0.00	4015.92
596	21.36	2.98	-6.56	1140.21	386.05	0.00	64.23	-40.21	-27.24	607.15	351.42	257.85	0.00	3858.03
597	-0.00	-0.00	-0.00	903.00	200.00	0.00	-0.00	-37.99	-27.31	612.95	344.81	257.70	0.00	3860.84
598	21.29	2.90	-6.87	1123.00	382.22	0.00	36.62	-36.62	-27.16	617.98	339.04	257.58	0.00	3849.69
599	21.44	3.05	-6.56	1154.16	390.70	0.00	117.46	-36.39	-27.08	624.54	333.86	257.42	0.00	3817.31
600	21.36	2.82	-6.71	1134.82	381.82	0.00	2.43	-36.32	-27.24	633.24	328.34	257.35	0.00	3678.75
601	21.51	2.82	-6.56	1140.21	390.70	0.00	205.99	-37.00	-27.47	642.40	323.94	257.15	0.00	3715.66
602	21.44	2.98	-6.41	1160.14	395.24	0.00	216.17	-38.60	-27.77	651.40	320.03	256.92	0.00	3623.02
603	21.36	2.98	-6.56	1140.21	390.70	0.00	140.70	-41.89	-28.00	663.60	316.49	256.79	0.00	3553.03
604	21.67	2.98	-7.02	1124.74	373.91	0.00	-164.53	-45.55	-28.38	674.90	313.70	256.57	0.00	3534.37
605	21.51	2.82	-6.71	1141.64	395.45	0.00	258.53	-49.59	-29.14	685.73	311.88	256.48	0.00	3450.79
606	21.67	2.75	-6.56	1147.19	390.70	0.00	234.03	-54.93	-29.60	697.94	310.23	256.36	0.00	3455.30
607	21.44	2.98	-7.17	1113.64	374.47	0.00	-113.63	-60.65	-30.14	707.24	309.13	256.22	0.00	3502.39
608	21.82	2.98	-6.87	1136.33	382.22	0.00	8.82	-65.92	-31.05	714.42	307.88	256.22	0.00	3474.25
609	21.67	2.82	-6.71	1141.64	395.45	0.00	311.24	-72.02	-32.20	718.99	307.00	256.11	0.00	3393.99
610	21.51	2.98	-7.17	1120.02	378.72	0.00	-50.65	-76.75	-33.26	720.06	306.10	256.16	0.00	3400.27
611	21.82	2.82	-6.71	1141.64	390.91	0.00	173.22	-81.48	-34.56	718.54	305.42	256.19	0.00	3207.54
612	21.67	2.82	-6.56	1140.21	395.35	0.00	267.21	-86.14	-35.93	714.11	304.55	256.20	0.00	3127.88
613	22.05	2.67	-6.71	1134.82	386.36	0.00	56.87	-89.65	-40.13	709.53	303.68	255.35	0.00	3837.01
614	23.50	3.05	-6.56	1126.26	376.74	0.00	61.57	-93.38	-35.40	696.56	302.50	256.12	0.00	3178.75
615	21.97	1.75	-6.41	1160.14	400.00	0.00	212.53	-96.66	-36.09	677.64	301.82	255.93	0.00	2418.15
616	22.51	2.82	-6.71	1121.18	381.82	0.00	-323.21	-94.68	-38.15	657.04	300.63	255.97	0.00	2735.65
617	22.51	2.29	-6.87	1129.67	382.22	0.00	-79.68	-96.74	-34.94	636.75	299.71	255.50	0.00	2357.08
618	23.04	2.90	-6.41	1138.71	390.48	0.00	226.34	-95.37	-34.03	608.83	298.50	255.29	0.00	2206.35
619	22.05	2.52	-6.56	1161.14	390.70	0.00	7.10	-95.60	-31.89	581.82	297.48	254.92	0.00	1994.03
620	23.19	2.52	-6.71	1134.82	372.73	0.00	-56.53	-92.47	-30.36	552.67	296.36	254.67	0.00	1906.92
621	-0.00	-0.00	-0.00	903.00	200.00	0.00	-0.00	-89.80	-28.00	519.71	295.33	254.02	0.00	1701.55
622	22.51	2.52	-6.41	1138.71	395.24	0.00	207.27	-86.29	-26.25	486.60	294.36	253.87	0.00	1566.19
623	23.35	2.21	-6.41	1145.86	390.48	0.00	247.41	-82.63	-23.80	454.41	293.85	253.59	0.00	1445.12
624	23.12	2.52	-6.41	1138.71	400.00	0.00	344.96	-78.58	-21.59	416.72	293.19	253.17	0.00	1282.52
625	23.12	2.82	-6.71	1121.18	377.27	0.00	-134.21	-74.23	-19.45	383.15	292.71	252.89	0.00	1196.46
626	23.12	2.75	-6.56	1140.21	390.70	0.00	186.30	-69.05	-17.17	349.43	292.27	252.93	0.00	1065.30
627	23.27	2.75	-6.26	1144.46	395.12	0.00	192.22	-62.79	-14.72	311.43	291.92	252.62	0.00	925.63
628	-0.00	-0.00	-0.00	903.00	200.00	0.00	-0.00	-56.53	-12.51	276.79	290.74	252.59	0.00	870.61
629	23.57	2.75	-6.26	1159.10	395.12	0.00	165.80	-50.13	-10.38	242.31	290.74	252.90	0.00	754.39
630	23.65	2.67	-6.87	1123.00	382.22	0.00	-54.25	-41.81	-8.54	203.86	289.22	252.54	0.00	755.17
631	-0.00	-0.00	-0.00	903.00	200.00	0.00	-0.00	-32.12	-6.94	169.68	286.24	252.34	0.00	718.20
632	23.88	2.67	-6.41	1138.71	395.24	0.00	233.42	-21.13	-5.95	138.55	282.82	251.98	0.00	676.02
633	23.88	2.59	-6.41	1124.43	395.24	0.00	311.35	-9.16	-5.26	110.78	277.27	250.41	0.00	631.88
634	23.88	2.44	-6.71	1134.82	386.36	0.00	16.30	-3.20	-4.43	90.48	274.20	250.25	0.00	434.34
635	24.03	2.52	-6.56	1133.23	390.70	0.00	180.98	-0.31	-3.13	74.46	271.11	248.36	0.00	352.62
636	24.19	2.52	-6.41	1124.43	385.71	0.00	65.94	0.61	-1.53	59.81	270.15	247.45	0.00	326.74
637	-0.00	-0.00	-0.00	903.00	200.00	0.00	-0.00	0.76	-1.37	47.76	270.29	247.92	0.00	293.31
638	24.19	2.59	-6.26	1137.15	400.00	0.00	361.56	1.07	-2.06	37.99	271.08	244.18	0.00	216.50
639	24.19	2.59	-6.41	1138.71	390.48	0.00	127.16	1.75	-2.44	28.99	266.84	247.37	0.00	139.50
640	24.11	2.75	-6.56	1126.26	390.70	0.00	116.21	3.13	-2.75	22.58	265.54	240.54	0.00	55.06
641	24.19	2.52	-6.41	1131.57	400.00	0.00	439.24	4.12	-2.90	18.01	261.86	242.37	0.00	109.79
642	-0.00	-0.00	-0.00	903.00	200.00	0.00	-0.00	2.98	-2.06	12.21	273.75	240.00	0.00	156.50
643	24.11	2.52	-6.41	1153.00	390.48	0.00	163.31	1.60	-1.22	6.41	278.57	233.33	0.00	73.02
644	24.11	2.59	-6.71	1114.36	381.82	0.00	35.72	-0.00	-0.00	-0.00	300.00	200.00	0.00	-0.00
645	24.19	2.67	-6.26	1151.78	400.00	0.00	396.17	-0.00	-0.00	-0.00	300.00	200.00	0.00	-0.00
646	24.19	2.59	-6.41	1145.86	400.00	0.00	430.52	-0.00	-0.00	-0.00	300.00	200.00	0.00	-0.00
647	24.11	2.82	-6.41	1138.71	395.24	0.00	310.81	-0.00	-0.00	-0.00	300.00	200.00	0.00	-0.00
648	24.03	2.75	-6.41	1131.57	395.24	0.00	333.51	-0.00	-0.00	-0.00	300.00	200.00	0.00	-0.00
649	-0.00	-0.00	-0.00	903.00	200.00	0.00	-0.00	-0.00	-0.00	-0.00	300.00	200.00	0.00	-0.00
650	23.65	2.98	-6.71	1114.36	381.82	0.00	32.08	-0.00	-0.00	-0.00	300.00	200.00	0.00	-0.00
651	23.80	2.90	-6.56	1133.23	390.70	0.00	209.72	-0.00	-0.00	-0.00	300.00	200.00	0.00	-0.00
652	23.80	2.90	-6.41	1153.00	395.24	0.00	283.38	-0.00	-0.00	-0.00	300.00	200.00	0.00	-0.00
653	23.80	2.90	-6.56	1126.26	390.70	0.00	252.83	-0.00	-0.00	-0.00	300.00	200.00	0.00	-0.00
654	-0.00	-0.00	-0.00	903.00	200.00	0.00	-0.00	-0.00	-0.00	-0.00	300.00	200.00	0.00	-0.00
655	23.96	3.05	-6.56	1126.26	386.05	0.00	159.33	-0.00	-0.00	-0.00	300.00	200.00	0.00	-0.00
656	23.96	3.05	-6.56	1140.21	386.05	0.00	139.64	-0.00	-0.00	-0.00	300.00	200.00	0.00	-0.00
657	23.65	3.13	-6.71	1134.82	386.36	0.00	112.01	-0.00	-0.00	-0.00	300.00	200.00	0.00	-0.00
658	23.80	3.13	-6.71	1141.64	386.36	0.00	73.35	-0.00	-0.00	-0.00	300.00	200.00	0.00	-0.00
659	23.88	3.13	-6.56	1147.19	390.70	0.00	173.70	-0.00	-0.00	-0.00	300.00	200.00	0.00	-0.00
660	23.80	3.05	-6.56	1147.19	390.70	0.00	223.56	-0.00	-0.00	-0.00	300.00	200.00	0.00	-0.00
661	23.42	3.20	-6.56	1147.19	390.70	0.00	113.55	-0.00	-0.00	-0.00	300.00	200.00	0.00	-0.00
662	23.57	3.13	-6.41	1153.00	395.24	0.00	273.02	-0.00	-0.00	-0.00	300.00	200.00	0.00	-0.00
663	23.50	3.05	-6.26	1151.78	395.12	0.00	255.31	-0.00	-0.00	-0.00	300.00	200.00	0.00	-0.00
664	23.80	3.05	-6.41	1138.71	395.24	0.00	380.38	-0.00	-0.00	-0.00	300.00	200.00	0.00	-0.00
665	23.65	3.13	-6.71	1134.82	390.91	0.00	196.63	-0.00	-0.00	-0.00	300.00	200.00	0.00	-0.00
666	-0.00	-0.00	-0.00	903.00	200.00	0.00	-0.00	-0.00	-0.00	-0.00	300.00	200.00	0.00	-0.00
667	-0.00	-0.00	-0.00	903.00	200.00	0.00	-0.00	-0.00	-0.00	-0.00	300.00	200.00	0.00	-0.00
668	23.65	3.05	-6.71	1134.82	386.36	0.00	106.81	-0.00	-0.00	-0.00	300.00	200.00	0.00	-0.00
669	23.57	3.13	-6.71	1134.82	386.36	0.00	97.80	-0.00	-0.00	-0.00	300.00	200.00	0.00	-0.00
670	23.57	3.13	-6.41	1138.71	395.24	0.00	271.93	-0.00	-0.00	-0.00	300.00	200.00	0.00	-0.00
671	23.57	2.82	-6.71	1134.82	390.91	0.00	298.59	-0.00	-0.00	-0.00	300.00	200.00	0.00	-0.00
672	23.50	3.05	-6.71	1134.82	381.82	0.00	-51.32	-0.00	-0.00	-0.00	300.00	200.00	0.00	-0.00
673	23.42	3.13	-6.56	1140.21	390.70	0.00	154.01	-0.00	-0.00	-0.00	300.00	200.00	0.00	-0.00
674	23.50	3.36	-6.87	1129.67	377.78	0.00	-108.17	-0.00	-0.00	-0.00	300.00	200.00	0.00	-0.00
675	23.35	3.20	-6.87	1123.00	382.22	0.00	24.41	-0.00	-0.00	-0.00	300.00	200.00	0.00	-0.00
676	23.42	3.05	-6.87	1129.67	382.22	0.00	51.54	-0.00	-0.00	-0.00	300.00	200.00	0.00	-0.00
677	23.50	3.28	-6.71	1134.82	390.91	0.00	200.79	-0.00	-0.00	-0.00	300.00	200.00	0.00	-0.00
678	23.50	3.20	-6.71	1141.64	386.36	0.00	112.71	-0.00	-0.00	-0.00	300.00	200.00	0.00	-0.00
679	23.19	3.13	-6.71	1134.82	390.91	0.00	177.90	-0.00	-0.00	-0.00	300.00	200.00	0.00	-0.00
680	23.57	3.13	-6.41	1145.86	400.00	0.00	430.52	-0.00	-0.00	-0.00	300.00	200.00	0.00	-0.00
681	23.35	3.28	-6.56	1140.21	390.70	0.00	194.82	-0.00	-0.00	-0.00	300.00	200.00	0.00	-0.00
682	23.35	3.20	-6.56	1140.21	390.70	0.00	212.91	-0.00	-0.00	-0.00	300.00	200.00	0.00	-0.00
683	23.42	3.20	-6.71	1141.64	390.91	0.00	204.95	-0.00	-0.00	-0.00	300.00	200.00	0.00	-0.00
684	23.27	3.28	-6.56	1133.23	390.70	0.00	203.15	-0.00	-0.00	-0.00	300.00	200.00	0.00	-0.00
685	23.42	3.20	-6.71	1134.82	381.82	0.00	13.87	-0.00	-0.00	-0.00	300.00	200.00	0.00	-0.00
686	23.19	3.28	-7.02	1111.70	378.26	0.00	-52.08	-0.00	-0.00	-0.00	300.00	200.00	0.00	-0.00
687	23.19	3.20	-6.87	1136.33	382.22	0.00	-0.34	-0.00	-0.00	-0.00	300.00	200.00	0.00	-0.00
688	-0.00	-0.00	-0.00	903.00	200.00	0.00	-0.00	-0.00	-0.00	-0.00	300.00	200.00	0.00	-0.00
689	23.12	3.51	-7.02	1124.74	378.26	0.00	-136.33	-0.00	-0.00	-0.00	300.00	200.00	0.00	-0.00
690	23.27	3.59	-6.56	1147.19	400.00	0.00	322.21	-0.00	-0.00	-0.00	300.00	200.00	0.00	-0.00
691	23.12	3.28	-6.71	1134.82	377.27	0.00	-72.83	-0.00	-0.00	-0.00	300.00	200.00	0.00	-0.00
692	23.19	3.51	-6.71	1121.18	381.82	0.00	40.92	-0.00	-0.00	-0.00	300.00	200.00	0.00	-0.00
693	23.19	3.51	-6.41	1138.71	395.24	0.00	336.42	-0.00	-0.00	-0.00	300.00	200.00	0.00	-0.00
694	22.96	3.36	-6.56	1140.21	386.05	0.00	65.83	-0.00	-0.00	-0.00	300.00	200.00	0.00	-0.00
695	23.19	3.66	-6.71	1134.82	386.36	0.00	63.12	-0.00	-0.00	-0.00	300.00	200.00	0.00	-0.00
696	23.27	3.59	-6.56	1133.23	395.35	0.00	309.79	-0.00	-0.00	-0.00	300.00	200.00	0.00	-0.00
697	23.12	3.28	-6.41	1167.29	395.24	0.00	213.08	-0.00	-0.00	-0.00	300.00	200.00	0.00	-0.00
698	23.12	3.36	-6.87	1129.67	377.78	0.00	-15.77	-0.00	-0.00	-0.00	300.00	200.00	0.00	-0.00
699	22.96	3.36	-6.26	1166.41	400.00	0.00	298.29	-0.00	-0.00	-0.00	300.00	200.00	0.00	-0.00
700	23.12	3.13	-6.41	1145.86	395.24	0.00	297.55	-0.00	-0.00	-0.00	300.00	200.00	0.00	-0.00
701	23.12	3.36	-6.87	1129.67	382.22	0.00	109.86	-0.00	-0.00	-0.00	300.00	200.00	0.00	-0.00
702	23.04	3.20	-6.71	1141.64	386.36	0.00	187.61	-0.00	-0.00	-0.00	300.00	200.00	0.00	-0.00
703	22.96	3.36	-6.71	1128.00	381.82	0.00	-13.18	-0.00	-0.00	-0.00	300.00	200.00	0.00	-0.00
704	23.19	3.28	-6.71	1134.82	386.36	0.00	197.32	-0.00	-0.00	-0.00	300.00	200.00	0.00	-0.00
705	23.04	3.28	-6.87	1129.67	382.22	0.00	21.70	-0.00	-0.00	-0.00	300.00	200.00	0.00	-0.00
706	23.12	3.20	-6.56	1140.21	390.70	0.00	237.93	-0.00	-0.00	-0.00	300.00	200.00	0.00	-0.00
707	22.89	3.51	-6.56	1154.16	386.05	0.00	35.13	-0.00	-0.00	-0.00	300.00	200.00	0.00	-0.00
708	22.96	3.28	-6.41	1160.14	390.48	0.00	166.03	-0.00	-0.00	-0.00	300.00	200.00	0.00	-0.00
709	22.81	3.28	-6.56	1154.16	390.70	0.00	184.53	-0.00	-0.00	-0.00	300.00	200.00	0.00	-0.00
710	22.81	3.28	-6.87	1136.33	382.22	0.00	-64.76	-0.00	-0.00	-0.00	300.00	200.00	0.00	-0.00
711	22.81	3.13	-6.71	1148.45	390.91	0.00	153.98	-0.00	-0.00	-0.00	300.00	200.00	0.00	-0.00
712	22.81	3.13	-6.71	1128.00	395.45	0.00	298.76	-0.00	-0.00	-0.00	300.00	200.00	0.00	-0.00
713	22.96	3.13	-6.71	1134.82	395.45	0.00	307.26	-0.00	-0.00	-0.00	300.00	200.00	0.00	-0.00
714	22.74	3.05	-6.71	1141.64	386.36	0.00	29.82	-0.00	-0.00	-0.00	300.00	200.00	0.00	-0.00
715	22.89	3.05	-6.71	1141.64	395.45	0.00	289.22	-0.00	-0.00	-0.00	300.00	200.00	0.00	-0.00
716	23.04	3.05	-6.56	1140.21	395.35	0.00	320.97	-0.00	-0.00	-0.00	300.00	200.00	0.00	-0.00
717	22.74	3.13	-6.71	1128.00	386.36	0.00	77.16	-0.00	-0.00	-0.00	300.00	200.00	0.00	-0.00
718	22.74	2.98	-6.71	1141.64	395.45	0.00	277.61	-0.00	-0.00	-0.00	300.00	200.00	0.00	-0.00
719	22.51	2.98	-6.41	1153.00	395.24	0.00	194.19	-0.00	-0.00	-0.00	300.00	200.00	0.00	-0.00
720	22.74	3.05	-6.87	1143.00	391.11	0.00	133.60	-0.00	-0.00	-0.00	300.00	200.00	0.00	-0.00
721	22.43	3.13	-6.87	1143.00	395.56	0.00	271.10	-0.00	-0.00	-0.00	300.00	200.00	0.00	-0.00
722	22.43	3.28	-6.56	1154.16	390.70	0.00	157.56	-0.00	-0.00	-0.00	300.00	200.00	0.00	-0.00
723	22.89	3.28	-7.02	1131.26	373.91	0.00	-132.85	-0.00	-0.00	-0.00	300.00	200.00	0.00	-0.00
724	22.51	3.28	-6.87	1136.33	377.78	0.00	-105.96	-0.00	-0.00	-0.00	300.00	200.00	0.00	-0.00
725	22.51	3.28	-6.71	1134.82	381.82	0.00	81.50	-0.00	-0.00	-0.00	300.00	200.00	0.00	-0.00
726	22.58	3.36	-7.17	1120.02	370.21	0.00	-203.40	-0.00	-0.00	-0.00	300.00	200.00	0.00	-0.00
727	22.28	3.59	-7.02	1124.74	378.26	0.00	-28.20	-0.00	-0.00	-0.00	300.00	200.00	0.00	-0.00
728	22.13	3.59	-6.87	1123.00	382.22	0.00	84.26	-0.00	-0.00	-0.00	300.00	200.00	0.00	-0.00
729	22.13	3.74	-6.87	1149.67	377.78	0.00	-101.56	-0.00	-0.00	-0.00	300.00	200.00	0.00	-0.00
730	22.20	3.74	-7.02	1137.78	373.91	0.00	-60.70	-0.00	-0.00	-0.00	300.00	200.00	0.00	-0.00
731	21.97	3.81	-6.71	1141.64	395.45	0.00	294.43	-0.00	-0.00	-0.00	300.00	200.00	0.00	-0.00
732	22.05	3.97	-6.87	1149.67	373.33	0.00	-200.91	-0.00	-0.00	-0.00	300.00	200.00	0.00	-0.00
733	22.05	3.81	-6.56	1147.19	395.35	0.00	354.50	-0.00	-0.00	-0.00	300.00	200.00	0.00	-0.00
734	21.90	3.81	-6.87	1129.67	377.78	0.00	75.45	-0.00	-0.00	-0.00	300.00	200.00	0.00	-0.00
735	22.05	3.97	-6.87	1136.33	391.11	0.00	335.52	-0.00	-0.00	-0.00	300.00	200.00	0.00	-0.00
736	21.97	4.04	-6.87	1149.67	386.67	0.00	128.68	-0.00	-0.00	-0.00	300.00	200.00	0.00	-0.00
737	21.67	3.97	-6.56	1161.14	395.35	0.00	278.92	-0.00	-0.00	-0.00	300.00	200.00	0.00	-0.00
738	21.67	4.04	-6.71	1141.64	390.91	0.00	287.66	-0.00	-0.00	-0.00	300.00	200.00	0.00	-0.00
739	21.67	4.20	-6.71	1141.64	381.82	0.00	54.27	-0.00	-0.00	-0.00	300.00	200.00	0.00	-0.00
740	21.29	4.12	-6.71	1141.64	395.45	0.00	247.61	-0.00	-0.00	-0.00	300.00	200.00	0.00	-0.00
741	21.13	4.04	-6.87	1143.00	391.11	0.00	230.24	-0.00	-0.00	-0.00	300.00	200.00	0.00	-0.00
742	21.06	4.04	-6.71	1148.45	386.36	0.00	93.63	-0.00	-0.00	-0.00	300.00	200.00	0.00	-0.00
743	21.13	4.04	-7.02	1137.78	382.61	0.00	140.31	-0.00	-0.00	-0.00	300.00	200.00	0.00	-0.00
744	20.83	4.12	-6.71	1148.45	386.36	0.00	55.14	-0.00	-0.00	-0.00	300.00	200.00	0.00	-0.00
745	20.68	3.97	-6.71	1148.45	390.91	0.00	203.91	-0.00	-0.00	-0.00	300.00	200.00	0.00	-0.00
746	20.98	3.89	-6.71	1155.27	395.45	0.00	326.85	-0.00	-0.00	-0.00	300.00	200.00	0.00	-0.00
747	20.52	3.74	-7.02	1144.30	386.96	0.00	165.36	-0.00	-0.00	-0.00	300.00	200.00	0.00	-0.00
748	20.68	3.74	-6.56	1140.21	395.35	0.00	291.16	-0.00	-0.00	-0.00	300.00	200.00	0.00	-0.00
749	20.98	3.81	-6.71	1155.27	381.82	0.00	-8.67	-0.00	-0.00	-0.00	300.00	200.00	0.00	-0.00
750	20.83	3.66	-6.87	1136.33	382.22	0.00	34.08	-0.00	-0.00	-0.00	300.00	200.00	0.00	-0.00
751	20.90	3.81	-6.87	1136.33	377.78	0.00	-34.76	-0.00	-0.00	-0.00	300.00	200.00	0.00	-0.00
752	20.90	3.59	-6.56	1147.19	390.70	0.00	204.04	-0.00	-0.00	-0.00	300.00	200.00	0.00	-0.00
753	21.06	3.74	-7.02	1131.26	386.96	0.00	153.75	-0.00	-0.00	-0.00	300.00	200.00	0.00	-0.00
754	21.06	3.59	-7.02	1137.78	386.96	0.00	210.97	-0.00	-0.00	-0.00	300.00	200.00	0.00	-0.00
755	20.83	3.74	-7.02	1137.78	378.26	0.00	-117.43	-0.00	-0.00	-0.00	300.00	200.00	0.00	-0.00
756	21.06	3.59	-7.02	1124.74	386.96	0.00	257.74	-0.00	-0.00	-0.00	300.00	200.00	0.00	-0.00
757	21.06	3.59	-7.02	1131.26	386.96	0.00	280.13	-0.00	-0.00	-0.00	300.00	200.00	0.00	-0.00
758	20.83	3.74	-6.87	1123.00	382.22	0.00	43.23	-0.00	-0.00	-0.00	300.00	200.00	0.00	-0.00
759	21.13	3.59	-6.87	1149.67	382.22	0.00	36.79	-0.00	-0.00	-0.00	300.00	200.00	0.00	-0.00
760	20.90	3.59	-7.02	1137.78	386.96	0.00	159.55	-0.00	-0.00	-0.00	300.00	200.00	0.00	-0.00
761	20.90	3.66	-6.71	1155.27	395.45	0.00	209.46	-0.00	-0.00	-0.00	300.00	200.00	0.00	-0.00
762	20.90	3.74	-6.71	1141.64	386.36	0.00	74.04	-0.00	-0.00	-0.00	300.00	200.00	0.00	-0.00
763	20.83	3.59	-6.87	1136.33	386.67	0.00	98.67	-0.00	-0.00	-0.00	300.00	200.00	0.00	-0.00
764	20.90	3.59	-7.02	1150.83	382.61	0.00	21.89	-0.00	-0.00	-0.00	300.00	200.00	0.00	-0.00
765	20.98	3.66	-7.02	1131.26	382.61	0.00	88.57	-0.00	-0.00	-0.00	300.00	200.00	0.00	-0.00
766	21.06	3.66	-7.17	1132.79	382.98	0.00	58.92	-0.00	-0.00	-0.00	300.00	200.00	0.00	-0.00
767	20.83	3.66	-7.17	1126.40	382.98	0.00	109.08	-0.00	-0.00	-0.00	300.00	200.00	0.00	-0.00
768	20.83	3.51	-6.71	1148.45	400.00	0.00	374.53	-0.00	-0.00	-0.00	300.00	200.00	0.00	-0.00
769	20.75	3.59	-6.56	1147.19	390.70	0.00	152.06	-0.00	-0.00	-0.00	300.00	200.00	0.00	-0.00
770	20.90	3.66	-7.02	1137.78	382.61	0.00	27.86	-0.00	-0.00	-0.00	300.00	200.00	0.00	-0.00
771	20.75	3.59	-7.02	1131.26	378.26	0.00	19.74	-0.00	-0.00	-0.00	300.00	200.00	0.00	-0.00
772	20.75	3.59	-6.71	1148.45	395.45	0.00	246.22	-0.00	-0.00	-0.00	300.00	200.00	0.00	-0.00
773	20.90	3.59	-6.87	1149.67	391.11	0.00	203.79	-0.00	-0.00	-0.00	300.00	200.00	0.00	-0.00
774	20.90	3.59	-6.87	1136.33	391.11	0.00	297.38	-0.00	-0.00	-0.00	300.00	200.00	0.00	-0.00
775	20.83	3.59	-7.17	1139.17	382.98	0.00	34.58	-0.00	-0.00	-0.00	300.00	200.00	0.00	-0.00
776	20.90	3.59	-7.02	1144.30	386.96	0.00	136.17	-0.00	-0.00	-0.00	300.00	200.00	0.00	-0.00
777	20.83	3.59	-7.02	1131.26	386.96	0.00	191.56	-0.00	-0.00	-0.00	300.00	200.00	0.00	-0.00
778	20.75	3.59	-6.87	1136.33	386.67	0.00	153.10	-0.00	-0.00	-0.00	300.00	200.00	0.00	-0.00
779	20.90	3.59	-6.56	1147.19	386.05	0.00	129.70	-0.00	-0.00	-0.00	300.00	200.00	0.00	-0.00
780	20.90	3.59	-6.87	1143.00	391.11	0.00	181.92	-0.00	-0.00	-0.00	300.00	200.00	0.00	-0.00
781	20.75	3.66	-7.02	1131.26	386.96	0.00	182.77	-0.00	-0.00	-0.00	300.00	200.00	0.00	-0.00
782	20.83	3.66	-6.87	1136.33	386.67	0.00	149.54	-0.00	-0.00	-0.00	300.00	200.00	0.00	-0.00
783	20.83	3.59	-7.02	1137.78	382.61	0.00	77.62	-0.00	-0.00	-0.00	300.00	200.00	0.00	-0.00
784	20.83	3.59	-6.87	1136.33	395.56	0.00	306.70	-0.00	-0.00	-0.00	300.00	200.00	0.00	-0.00
785	20.75	3.51	-7.17	1120.02	387.23	0.00	262.81	-0.00	-0.00	-0.00	300.00	200.00	0.00	-0.00
786	20.83	3.51	-6.87	1143.00	391.11	0.00	277.20	-0.00	-0.00	-0.00	300.00	200.00	0.00	-0.00
787	20.75	3.59	-6.87	1143.00	391.11	0.00	221.42	-0.00	-0.00	-0.00	300.00	200.00	0.00	-0.00
788	20.52	3.59	-6.71	1148.45	390.91	0.00	131.09	-0.00	-0.00	-0.00	300.00	200.00	0.00	-0.00
789	20.68	3.66	-7.02	1137.78	386.96	0.00	167.52	-0.00	-0.00	-0.00	300.00	200.00	0.00	-0.00
790	20.75	3.59	-7.02	1137.78	378.26	0.00	-49.43	-0.00	-0.00	-0.00	300.00	200.00	0.00	-0.00
791	20.52	3.59	-6.71	1148.45	390.91	0.00	153.98	-0.00	-0.00	-0.00	300.00	200.00	0.00	-0.00
792	20.68	3.66	-6.71	1162.09	395.45	0.00	231.31	-0.00	-0.00	-0.00	300.00	200.00	0.00	-0.00
793	20.68	3.66	-6.87	1136.33	395.56	0.00	281.95	-0.00	-0.00	-0.00	300.00	200.00	0.00	-0.00
794	20.68	3.59	-6.87	1136.33	391.11	0.00	207.86	-0.00	-0.00	-0.00	300.00	200.00	0.00	-0.00
795	20.68	3.36	-6.41	1153.00	400.00	0.00	389.10	-0.00	-0.00	-0.00	300.00	200.00	0.00	-0.00
796	20.52	3.59	-6.87	1136.33	391.11	0.00	224.47	-0.00	-0.00	-0.00	300.00	200.00	0.00	-0.00
797	20.75	3.51	-6.71	1162.09	395.45	0.00	262.87	-0.00	-0.00	-0.00	300.00	200.00	0.00	-0.00
798	20.52	3.66	-6.71	1141.64	395.45	0.00	276.39	-0.00	-0.00	-0.00	300.00	200.00	0.00	-0.00
799	20.68	3.59	-7.17	1126.40	387.23	0.00	209.08	-0.00	-0.00	-0.00	300.00	200.00	0.00	-0.00
800	20.83	3.66	-6.87	1143.00	391.11	0.00	240.58	-0.00	-0.00	-0.00	300.00	200.00	0.00	-0.00
801	20.68	3.59	-6.71	1134.82	386.36	0.00	138.02	-0.00	-0.00	-0.00	300.00	200.00	0.00	-0.00
802	20.83	3.59	-6.87	1136.33	395.56	0.00	352.48	-0.00	-0.00	-0.00	300.00	200.00	0.00	-0.00
803	20.52	3.66	-7.02	1137.78	382.61	0.00	3.98	-0.00	-0.00	-0.00	300.00	200.00	0.00	-0.00
804	20.75	3.66	-7.02	1137.78	373.91	0.00	-134.68	-0.00	-0.00	-0.00	300.00	200.00	0.00	-0.00
805	20.75	3.74	-6.56	1154.16	400.00	0.00	327.53	-0.00	-0.00	-0.00	300.00	200.00	0.00	-0.00
806	20.75	3.66	-6.71	1155.27	390.91	0.00	153.98	-0.00	-0.00	-0.00	300.00	200.00	0.00	-0.00
807	20.68	3.59	-7.02	1144.30	391.30	0.00	229.05	-0.00	-0.00	-0.00	300.00	200.00	0.00	-0.00
808	20.75	3.59	-7.17	1126.40	378.72	0.00	0.97	-0.00	-0.00	-0.00	300.00	200.00	0.00	-0.00
809	20.68	3.59	-7.02	1137.78	386.96	0.00	162.54	-0.00	-0.00	-0.00	300.00	200.00	0.00	-0.00
810	20.83	3.59	-6.41	1160.14	400.00	0.00	359.67	-0.00	-0.00	-0.00	300.00	200.00	0.00	-0.00
811	20.68	3.59	-6.71	1141.64	395.45	0.00	301.53	-0.00	-0.00	-0.00	300.00	200.00	0.00	-0.00
812	20.75	3.59	-6.71	1162.09	395.45	0.00	243.10	-0.00	-0.00	-0.00	300.00	200.00	0.00	-0.00
813	20.68	3.59	-6.87	1136.33	382.22	0.00	92.74	-0.00	-0.00	-0.00	300.00	200.00	0.00	-0.00
814	20.45	3.59	-7.02	1137.78	391.30	0.00	162.87	-0.00	-0.00	-0.00	300.00	200.00	0.00	-0.00
815	20.75	3.59	-6.56	1154.16	390.70	0.00	149.93	-0.00	-0.00	-0.00	300.00	200.00	0.00	-0.00
816	20.83	3.59	-6.71	1134.82	390.91	0.00	284.02	-0.00	-0.00	-0.00	300.00	200.00	0.00	-0.00
817	20.75	3.59	-7.02	1131.26	391.30	0.00	244.64	-0.00	-0.00	-0.00	300.00	200.00	0.00	-0.00
818	20.45	3.59	-7.02	1137.78	382.61	0.00	53.74	-0.00	-0.00	-0.00	300.00	200.00	0.00	-0.00
819	20.29	3.59	-6.87	1136.33	391.11	0.00	157.84	-0.00	-0.00	-0.00	300.00	200.00	0.00	-0.00
820	20.29	3.59	-6.87	1143.00	391.11	0.00	179.71	-0.00	-0.00	-0.00	300.00	200.00	0.00	-0.00
821	20.45	3.59	-6.56	1154.16	400.00	0.00	350.60	-0.00	-0.00	-0.00	300.00	200.00	0.00	-0.00
822	20.29	3.59	-6.56	1140.21	400.00	0.00	393.00	-0.00	-0.00	-0.00	300.00	200.00	0.00	-0.00
823	20.52	3.66	-7.02	1131.26	378.26	0.00	7.30	-0.00	-0.00	-0.00	300.00	200.00	0.00	-0.00
824	20.52	3.66	-6.71	1134.82	386.36	0.00	114.79	-0.00	-0.00	-0.00	300.00	200.00	0.00	-0.00
825	20.29	3.51	-6.87	1149.67	395.56	0.00	287.71	-0.00	-0.00	-0.00	300.00	200.00	0.00	-0.00
826	20.45	3.66	-6.87	1143.00	382.22	0.00	-14.07	-0.00	-0.00	-0.00	300.00	200.00	0.00	-0.00
827	20.37	3.59	-6.87	1136.33	391.11	0.00	218.20	-0.00	-0.00	-0.00	300.00	200.00	0.00	-0.00
828	20.37	3.59	-7.02	1131.26	391.30	0.00	263.21	-0.00	-0.00	-0.00	300.00	200.00	0.00	-0.00
829	20.37	3.59	-6.71	1148.45	395.45	0.00	263.21	-0.00	-0.00	-0.00	300.00	200.00	0.00	-0.00
830	20.37	3.66	-6.71	1148.45	395.45	0.00	221.60	-0.00	-0.00	-0.00	300.00	200.00	0.00	-0.00
831	20.37	3.51	-7.02	1131.26	378.26	0.00	-7.96	-0.00	-0.00	-0.00	300.00	200.00	0.00	-0.00
832	20.29	3.51	-6.87	1156.33	391.11	0.00	128.34	-0.00	-0.00	-0.00	300.00	200.00	0.00	-0.00
833	20.37	3.59	-6.87	1143.00	391.11	0.00	194.30	-0.00	-0.00	-0.00	300.00	200.00	0.00	-0.00
834	20.22	3.36	-7.02	1150.83	391.30	0.00	197.70	-0.00	-0.00	-0.00	300.00	200.00	0.00	-0.00
835	20.29	3.66	-6.71	1141.64	395.45	0.00	231.66	-0.00	-0.00	-0.00	300.00	200.00	0.00	-0.00
836	20.29	3.51	-7.02	1144.30	386.96	0.00	109.13	-0.00	-0.00	-0.00	300.00	200.00	0.00	-0.00
837	20.37	3.36	-7.02	1124.74	378.26	0.00	48.76	-0.00	-0.00	-0.00	300.00	200.00	0.00	-0.00
838	20.68	3.59	-6.71	1148.45	381.82	0.00	-4.85	-0.00	-0.00	-0.00	300.00	200.00	0.00	-0.00
839	20.68	3.28	-6.87	1143.00	391.11	0.00	257.20	-0.00	-0.00	-0.00	300.00	200.00	0.00	-0.00
840	20.68	3.36	-6.56	1147.19	400.00	0.00	385.73	-0.00	-0.00	-0.00	300.00	200.00	0.00	-0.00
841	-0.00	-0.00	-0.00	903.00	200.00	0.00	-0.00	-0.00	-0.00	-0.00	300.00	200.00	0.00	-0.00
842	20.90	3.28	-6.71	1141.64	386.36	0.00	160.39	-0.00	-0.00	-0.00	300.00	200.00	0.00	-0.00
843	20.98	3.20	-6.56	1154.16	400.00	0.00	393.00	-0.00	-0.00	-0.00	300.00	200.00	0.00	-0.00
844	20.90	3.28	-6.71	1148.45	386.36	0.00	115.13	-0.00	-0.00	-0.00	300.00	200.00	0.00	-0.00
845	20.90	3.28	-6.87	1129.67	382.22	0.00	21.53	-0.00	-0.00	-0.00	300.00	200.00	0.00	-0.00
846	20.83	3.05	-6.56	1154.16	390.70	0.00	184.17	-0.00	-0.00	-0.00	300.00	200.00	0.00	-0.00
847	20.90	3.13	-7.02	1131.26	378.26	0.00	14.10	-0.00	-0.00	-0.00	300.00	200.00	0.00	-0.00
848	20.90	3.20	-6.87	1123.00	382.22	0.00	83.08	-0.00	-0.00	-0.00	300.00	200.00	0.00	-0.00
849	20.90	3.13	-6.71	1141.64	395.45	0.00	363.96	-0.00	-0.00	-0.00	300.00	200.00	0.00	-0.00
850	20.90	3.20	-6.71	1148.45	381.82	0.00	-98.49	-0.00	-0.00	-0.00	300.00	200.00	0.00	-0.00
851	21.13	3.05	-6.56	1154.16	395.35	0.00	249.11	-0.00	-0.00	-0.00	300.00	200.00	0.00	-0.00
852	21.06	3.05	-6.87	1129.67	382.22	0.00	32.55	-0.00	-0.00	-0.00	300.00	200.00	0.00	-0.00
853	21.06	3.05	-6.56	1154.16	400.00	0.00	400.81	-0.00	-0.00	-0.00	300.00	200.00	0.00	-0.00
854	20.98	3.05	-6.56	1154.16	390.70	0.00	121.72	-0.00	-0.00	-0.00	300.00	200.00	0.00	-0.00
855	20.98	3.13	-6.56	1154.16	390.70	0.00	125.44	-0.00	-0.00	-0.00	300.00	200.00	0.00	-0.00
856	20.98	3.13	-6.56	1133.23	386.05	0.00	70.44	-0.00	-0.00	-0.00	300.00	200.00	0.00	-0.00
857	21.06	3.05	-6.26	1173.73	395.12	0.00	123.93	-0.00	-0.00	-0.00	300.00	200.00	0.00	-0.00
858	20.98	3.13	-6.87	1129.67	382.22	0.00	-21.53	-0.00	-0.00	-0.00	300.00	200.00	0.00	-0.00
859	20.98	3.05	-6.71	1134.82	386.36	0.00	66.93	-0.00	-0.00	-0.00	300.00	200.00	0.00	-0.00
860	21.06	3.13	-6.71	1134.82	386.36	0.00	63.46	-0.00	-0.00	-0.00	300.00	200.00	0.00	-0.00
861	20.98	3.13	-6.56	1147.19	390.70	0.00	101.49	-0.00	-0.00	-0.00	300.00	200.00	0.00	-0.00
862	21.06	3.20	-6.26	1151.78	400.00	0.00	324.34	-0.00	-0.00	-0.00	300.00	200.00	0.00	-0.00
863	20.98	3.13	-6.87	1129.67	377.78	0.00	-91.89	-0.00	-0.00	-0.00	300.00	200.00	0.00	-0.00
864	21.13	3.05	-6.71	1134.82	386.36	0.00	118.26	-0.00	-0.00	-0.00	300.00	200.00	0.00	-0.00
865	21.13	3.13	-6.56	1140.21	395.35	0.00	273.59	-0.00	-0.00	-0.00	300.00	200.00	0.00	-0.00
866	21.06	3.05	-6.71	1134.82	386.36	0.00	58.26	-0.00	-0.00	-0.00	300.00	200.00	0.00	-0.00
867	21.06	3.13	-6.87	1123.00	373.33	0.00	-151.06	-0.00	-0.00	-0.00	300.00	200.00	0.00	-0.00
868	21.13	3.20	-6.87	1129.67	395.56	0.00	293.65	-0.00	-0.00	-0.00	300.00	200.00	0.00	-0.00
869	21.21	2.98	-6.71	1141.64	390.91	0.00	226.28	-0.00	-0.00	-0.00	300.00	200.00	0.00	-0.00
870	21.06	3.13	-6.87	1143.00	386.67	0.00	44.25	-0.00	-0.00	-0.00	300.00	200.00	0.00	-0.00
871	20.90	3.05	-6.56	1133.23	395.35	0.00	268.27	-0.00	-0.00	-0.00	300.00	200.00	0.00	-0.00
872	21.21	3.05	-6.71	1134.82	395.45	0.00	393.95	-0.00	-0.00	-0.00	300.00	200.00	0.00	-0.00
873	21.06	3.13	-6.71	1141.64	381.82	0.00	-53.58	-0.00	-0.00	-0.00	300.00	200.00	0.00	-0.00
874	21.13	3.13	-6.56	1154.16	395.35	0.00	321.50	-0.00	-0.00	-0.00	300.00	200.00	0.00	-0.00
875	21.13	3.05	-6.56	1161.14	390.70	0.00	198.19	-0.00	-0.00	-0.00	300.00	200.00	0.00	-0.00
876	20.90	3.13	-6.87	1136.33	386.67	0.00	59.51	-0.00	-0.00	-0.00	300.00	200.00	0.00	-0.00
877	20.90	2.90	-6.56	1161.14	400.00	0.00	342.61	-0.00	-0.00	-0.00	300.00	200.00	0.00	-0.00
878	20.90	2.98	-6.87	1129.67	382.22	0.00	22.04	-0.00	-0.00	-0.00	300.00	200.00	0.00	-0.00
879	21.06	3.05	-6.87	1136.33	391.11	0.00	199.38	-0.00	-0.00	-0.00	300.00	200.00	0.00	-0.00
880	20.90	3.13	-6.56	1147.19	390.70	0.00	132.72	-0.00	-0.00	-0.00	300.00	200.00	0.00	-0.00
881	20.98	3.05	-6.71	1141.64	381.82	0.00	-26.36	-0.00	-0.00	-0.00	300.00	200.00	0.00	-0.00
882	21.06	3.20	-6.71	1134.82	390.91	0.00	233.04	-0.00	-0.00	-0.00	300.00	200.00	0.00	-0.00
883	21.13	2.98	-6.87	1123.00	382.22	0.00	175.14	-0.00	-0.00	-0.00	300.00	200.00	0.00	-0.00
884	20.98	3.20	-6.71	1128.00	386.36	0.00	144.96	-0.00	-0.00	-0.00	300.00	200.00	0.00	-0.00
885	20.98	3.05	-7.17	1132.79	378.72	0.00	-41.39	-0.00	-0.00	-0.00	300.00	200.00	0.00	-0.00
886	20.98	3.05	-6.56	1147.19	390.70	0.00	211.67	-0.00	-0.00	-0.00	300.00	200.00	0.00	-0.00
887	21.06	2.90	-6.56	1140.21	386.05	0.00	185.77	-0.00	-0.00	-0.00	300.00	200.00	0.00	-0.00
888	20.90	3.13	-7.17	1126.40	378.72	0.00	-52.59	-0.00	-0.00	-0.00	300.00	200.00	0.00	-0.00
889	20.98	3.13	-6.56	1133.23	395.35	0.00	288.50	-0.00	-0.00	-0.00	300.00	200.00	0.00	-0.00
890	20.98	3.05	-6.56	1154.16	390.70	0.00	144.60	-0.00	-0.00	-0.00	300.00	200.00	0.00	-0.00
891	20.83	3.13	-6.41	1160.14	385.71	0.00	-71.93	-0.00	-0.00	-0.00	300.00	200.00	0.00	-0.00
892	21.06	3.05	-6.71	1148.45	390.91	0.00	181.02	-0.00	-0.00	-0.00	300.00	200.00	0.00	-0.00
893	21.06	3.20	-6.71	1134.82	377.27	0.00	-122.76	-0.00	-0.00	-0.00	300.00	200.00	0.00	-0.00
894	20.98	3.05	-6.56	1140.21	386.05	0.00	135.38	-0.00	-0.00	-0.00	300.00	200.00	0.00	-0.00
895	21.13	3.13	-6.56	1147.19	390.70	0.00	222.14	-0.00	-0.00	-0.00	300.00	200.00	0.00	-0.00
896	20.90	3.05	-6.87	1129.67	382.22	0.00	73.41	-0.00	-0.00	-0.00	300.00	200.00	0.00	-0.00
897	-0.00	-0.00	-0.00	903.00	200.00	0.00	-0.00	-0.00	-0.00	-0.00	300.00	200.00	0.00	-0.00
898	20.98	3.05	-6.71	1148.45	395.45	0.00	238.94	-0.00	-0.00	-0.00	300.00	200.00	0.00	-0.00
899	21.06	3.13	-6.71	1128.00	386.36	0.00	107.68	-0.00	-0.00	-0.00	300.00	200.00	0.00	-0.00
900	20.90	3.13	-6.56	1154.16	386.05	0.00	13.66	-0.00	-0.00	-0.00	300.00	200.00	0.00	-0.00
901	20.90	3.13	-6.87	1136.33	391.11	0.00	221.08	-0.00	-0.00	-0.00	300.00	200.00	0.00	-0.00
902	21.06	3.20	-6.87	1129.67	382.22	0.00	20.85	-0.00	-0.00	-0.00	300.00	200.00	0.00	-0.00
903	20.83	3.13	-6.71	1134.82	390.91	0.00	161.26	0.00	0.00	0.00	300.00	200.00	0.00	0.00
904	20.90	3.13	-7.02	1137.78	378.26	0.00	-120.74	-0.00	-0.00	-0.00	300.00	200.00	0.00	-0.00
905	20.83	3.13	-6.71	1134.82	395.45	0.00	301.71	-0.00	-0.00	-0.00	300.00	200.00	0.00	-0.00
906	20.90	3.13	-6.56	1140.21	386.05	0.00	125.97	-0.00	-0.00	-0.00	300.00	200.00	0.00	-0.00
907	20.83	3.05	-6.56	1133.23	390.70	0.00	248.04	-0.00	-0.00	-0.00	300.00	200.00	0.00	-0.00
908	20.90	3.28	-6.87	1129.67	382.22	0.00	21.53	-0.00	-0.00	-0.00	300.00	200.00	0.00	-0.00
909	20.90	3.13	-6.87	1136.33	382.22	0.00	58.15	-0.00	-0.00	-0.00	300.00	200.00	0.00	-0.00
910	20.90	3.20	-6.87	1136.33	382.22	0.00	63.24	-0.00	-0.00	-0.00	300.00	200.00	0.00	-0.00
911	20.90	2.98	-6.71	1141.64	390.91	0.00	259.57	-0.00	-0.00	-0.00	300.00	200.00	0.00	-0.00
912	20.83	3.20	-6.56	1154.16	390.70	0.00	145.85	-0.00	-0.00	-0.00	300.00	200.00	0.00	-0.00
913	20.75	3.05	-7.02	1131.26	378.26	0.00	4.31	-0.00	-0.00	-0.00	300.00	200.00	0.00	-0.00
914	20.83	3.13	-7.02	1131.26	373.91	0.00	-112.95	-0.00	-0.00	-0.00	300.00	200.00	0.00	-0.00
915	20.83	3.13	-6.41	1167.29	395.24	0.00	195.64	-0.00	-0.00	-0.00	300.00	200.00	0.00	-0.00
916	20.98	3.05	-6.71	1128.00	381.82	0.00	106.81	-0.00	-0.00	-0.00	300.00	200.00	0.00	-0.00
917	20.98	3.05	-6.56	1147.19	400.00	0.00	406.84	-0.00	-0.00	-0.00	300.00	200.00	0.00	-0.00
918	20.90	3.05	-6.71	1134.82	386.36	0.00	167.15	-0.00	-0.00	-0.00	300.00	200.00	0.00	-0.00
919	20.83	3.28	-6.71	1134.82	390.91	0.00	217.44	-0.00	-0.00	-0.00	300.00	200.00	0.00	-0.00
920	20.75	3.13	-6.71	1134.82	381.82	0.00	26.70	-0.00	-0.00	-0.00	300.00	200.00	0.00	-0.00
921	20.68	3.13	-6.56	1147.19	395.35	0.00	299.68	-0.00	-0.00	-0.00	300.00	200.00	0.00	-0.00
922	20.98	3.13	-6.56	1133.23	386.05	0.00	184.88	-0.00	-0.00	-0.00	300.00	200.00	0.00	-0.00
923	20.90	3.13	-6.71	1141.64	390.91	0.00	223.16	-0.00	-0.00	-0.00	300.00	200.00	0.00	-0.00
924	20.83	3.13	-7.02	1137.78	378.26	0.00	-42.79	-0.00	-0.00	-0.00	300.00	200.00	0.00	-0.00
925	20.98	3.13	-6.87	1143.00	386.67	0.00	144.45	-0.00	-0.00	-0.00	300.00	200.00	0.00	-0.00
926	20.83	3.13	-7.02	1137.78	378.26	0.00	-42.79	-0.00	-0.00	-0.00	300.00	200.00	0.00	-0.00
927	20.68	3.13	-6.41	1160.14	395.24	0.00	233.97	-0.00	-0.00	-0.00	300.00	200.00	0.00	-0.00
928	20.68	3.13	-7.02	1137.78	378.26	0.00	-47.10	-0.00	-0.00	-0.00	300.00	200.00	0.00	-0.00
929	20.75	3.05	-6.87	1136.33	382.22	0.00	71.04	-0.00	-0.00	-0.00	300.00	200.00	0.00	-0.00
930	20.52	3.20	-6.71	1148.45	386.36	0.00	16.99	-0.00	-0.00	-0.00	300.00	200.00	0.00	-0.00
931	20.90	3.13	-6.71	1141.64	381.82	0.00	33.12	-0.00	-0.00	-0.00	300.00	200.00	0.00	-0.00
932	20.68	3.13	-6.56	1140.21	390.70	0.00	179.56	-0.00	-0.00	-0.00	300.00	200.00	0.00	-0.00
933	20.75	2.98	-6.56	1161.14	386.05	0.00	71.50	-0.00	-0.00	-0.00	300.00	200.00	0.00	-0.00
934	20.68	3.13	-6.71	1134.82	381.82	0.00	12.83	-0.00	-0.00	-0.00	300.00	200.00	0.00	-0.00
935	20.83	3.20	-6.71	1134.82	381.82	0.00	22.89	-0.00	-0.00	-0.00	300.00	200.00	0.00	-0.00
936	20.83	3.13	-7.17	1113.64	374.47	0.00	-0.49	-0.00	-0.00	-0.00	300.00	200.00	0.00	-0.00
937	20.83	3.20	-6.71	1141.64	390.91	0.00	236.16	-0.00	-0.00	-0.00	300.00	200.00	0.00	-0.00
938	20.75	3.20	-7.02	1137.78	378.26	0.00	-97.19	-0.00	-0.00	-0.00	300.00	200.00	0.00	-0.00
939	20.75	3.28	-6.71	1148.45	400.00	0.00	369.68	-0.00	-0.00	-0.00	300.00	200.00	0.00	-0.00
940	20.83	3.28	-7.02	1137.78	373.91	0.00	-123.40	-0.00	-0.00	-0.00	300.00	200.00	0.00	-0.00
941	20.68	3.28	-7.02	1144.30	378.26	0.00	-127.21	-0.00	-0.00	-0.00	300.00	200.00	0.00	-0.00
942	20.68	3.05	-6.71	1141.64	390.91	0.00	243.45	-0.00	-0.00	-0.00	300.00	200.00	0.00	-0.00
943	20.68	3.13	-6.41	1160.14	400.00	0.00	332.42	-0.00	-0.00	-0.00	300.00	200.00	0.00	-0.00
944	20.98	3.05	-6.87	1143.00	386.67	0.00	162.76	-0.00	-0.00	-0.00	300.00	200.00	0.00	-0.00
945	20.75	3.05	-6.56	1140.21	390.70	0.00	235.09	-0.00	-0.00	-0.00	300.00	200.00	0.00	-0.00
946	20.90	2.98	-6.87	1143.00	382.22	0.00	73.92	-0.00	-0.00	-0.00	300.00	200.00	0.00	-0.00
947	20.90	3.13	-6.71	1148.45	381.82	0.00	11.79	-0.00	-0.00	-0.00	300.00	200.00	0.00	-0.00
948	20.90	3.13	-7.17	1126.40	374.47	0.00	-187.33	-0.00	-0.00	-0.00	300.00	200.00	0.00	-0.00
949	20.98	3.13	-6.71	1128.00	390.91	0.00	165.94	-0.00	-0.00	-0.00	300.00	200.00	0.00	-0.00
950	21.13	3.20	-6.41	1160.14	400.00	0.00	289.92	-0.00	-0.00	-0.00	300.00	200.00	0.00	-0.00
951	21.36	3.05	-6.56	1140.21	390.70	0.00	191.27	-0.00	-0.00	-0.00	300.00	200.00	0.00	-0.00
952	21.21	3.13	-6.71	1134.82	390.91	0.00	165.42	0.00	0.00	0.00	300.00	200.00	0.00	0.00
953	21.51	3.13	-6.56	1140.21	395.35	0.00	302.34	-0.00	-0.00	-0.00	300.00	200.00	0.00	-0.00
954	21.44	3.13	-6.56	1154.16	381.40	0.00	-32.47	-0.00	-0.00	-0.00	300.00	200.00	0.00	-0.00
955	21.51	3.13	-6.56	1147.19	390.70	0.00	180.44	-0.00	-0.00	-0.00	300.00	200.00	0.00	-0.00
956	21.44	3.05	-6.71	1141.64	386.36	0.00	108.55	-0.00	-0.00	-0.00	300.00	200.00	0.00	-0.00
957	21.29	3.13	-6.71	1148.45	386.36	0.00	17.69	-0.00	-0.00	-0.00	300.00	200.00	0.00	-0.00
958	21.36	3.05	-6.87	1129.67	386.67	0.00	137.33	-0.00	-0.00	-0.00	300.00	200.00	0.00	-0.00
959	21.29	3.13	-6.71	1134.82	390.91	0.00	179.98	-0.00	-0.00	-0.00	300.00	200.00	0.00	-0.00
960	21.29	3.20	-6.87	1136.33	386.67	0.00	44.25	-0.00	-0.00	-0.00	300.00	200.00	0.00	-0.00
961	21.36	2.90	-6.56	1147.19	390.70	0.00	253.01	-0.00	-0.00	-0.00	300.00	200.00	0.00	-0.00
962	21.29	3.13	-7.02	1124.74	386.96	0.00	127.38	-0.00	-0.00	-0.00	300.00	200.00	0.00	-0.00
963	21.06	3.05	-6.71	1134.82	390.91	0.00	131.09	-0.00	-0.00	-0.00	300.00	200.00	0.00	-0.00
964	21.21	3.13	-6.87	1129.67	386.67	0.00	114.44	-0.00	-0.00	-0.00	300.00	200.00	0.00	-0.00
965	21.29	3.13	-6.87	1136.33	382.22	0.00	13.22	-0.00	-0.00	-0.00	300.00	200.00	0.00	-0.00
966	21.21	3.05	-6.71	1141.64	386.36	0.00	88.78	-0.00	-0.00	-0.00	300.00	200.00	0.00	-0.00
967	21.21	2.90	-6.71	1134.82	386.36	0.00	144.96	-0.00	-0.00	-0.00	300.00	200.00	0.00	-0.00
968	21.29	3.13	-6.87	1129.67	382.22	0.00	34.08	-0.00	-0.00	-0.00	300.00	200.00	0.00	-0.00
969	20.98	2.98	-6.56	1147.19	390.70	0.00	115.86	-0.00	-0.00	-0.00	300.00	200.00	0.00	-0.00
970	20.90	3.05	-6.56	1154.16	390.70	0.00	107.17	-0.00	-0.00	-0.00	300.00	200.00	0.00	-0.00
971	21.06	3.20	-6.71	1148.45	381.82	0.00	-93.63	-0.00	-0.00	-0.00	300.00	200.00	0.00	-0.00
972	20.98	3.13	-7.02	1131.26	378.26	0.00	-86.74	-0.00	-0.00	-0.00	300.00	200.00	0.00	-0.00
973	20.90	3.13	-6.56	1147.19	390.70	0.00	132.72	-0.00	-0.00	-0.00	300.00	200.00	0.00	-0.00
974	20.90	3.20	-6.87	1143.00	382.22	0.00	-3.90	-0.00	-0.00	-0.00	300.00	200.00	0.00	-0.00
975	21.06	3.05	-7.17	1132.79	382.98	0.00	107.62	-0.00	-0.00	-0.00	300.00	200.00	0.00	-0.00
976	20.83	3.13	-7.02	1137.78	373.91	0.00	-156.24	-0.00	-0.00	-0.00	300.00	200.00	0.00	-0.00
977	20.83	2.90	-6.87	1129.67	382.22	0.00	94.10	-0.00	-0.00	-0.00	300.00	200.00	0.00	-0.00
978	20.90	2.98	-6.71	1148.45	395.45	0.00	242.75	-0.00	-0.00	-0.00	300.00	200.00	0.00	-0.00
979	20.90	2.90	-6.56	1154.16	395.35	0.00	265.61	-0.00	-0.00	-0.00	300.00	200.00	0.00	-0.00
980	20.90	2.98	-7.02	1144.30	386.96	0.00	146.12	-0.00	-0.00	-0.00	300.00	200.00	0.00	-0.00
981	20.83	2.82	-6.56	1154.16	390.70	0.00	172.99	-0.00	-0.00	-0.00	300.00	200.00	0.00	-0.00
982	20.98	2.98	-7.02	1137.78	382.61	0.00	42.79	-0.00	-0.00	-0.00	300.00	200.00	0.00	-0.00
983	20.83	2.98	-6.56	1154.16	395.35	0.00	277.32	-0.00	-0.00	-0.00	300.00	200.00	0.00	-0.00
984	20.83	2.90	-6.56	1154.16	400.00	0.00	416.25	-0.00	-0.00	-0.00	300.00	200.00	0.00	-0.00
985	20.90	3.05	-6.56	1147.19	390.70	0.00	151.35	-0.00	-0.00	-0.00	300.00	200.00	0.00	-0.00
986	-0.00	-0.00	-0.00	903.00	200.00	0.00	-0.00	-0.00	-0.00	-0.00	300.00	200.00	0.00	-0.00
987	20.90	2.98	-6.71	1148.45	395.45	0.00	265.64	-0.00	-0.00	-0.00	300.00	200.00	0.00	-0.00
988	20.75	2.98	-7.17	1120.02	374.47	0.00	-115.09	-0.00	-0.00	-0.00	300.00	200.00	0.00	-0.00
989	20.90	2.98	-6.71	1134.82	381.82	0.00	66.93	-0.00	-0.00	-0.00	300.00	200.00	0.00	-0.00
990	20.68	2.90	-6.87	1136.33	377.78	0.00	-44.93	-0.00	-0.00	-0.00	300.00	200.00	0.00	-0.00
991	20.68	2.90	-7.02	1131.26	386.96	0.00	113.78	-0.00	-0.00	-0.00	300.00	200.00	0.00	-0.00
992	20.90	2.98	-7.17	1126.40	370.21	0.00	-196.42	-0.00	-0.00	-0.00	300.00	200.00	0.00	-0.00
993	20.83	2.98	-6.41	1160.14	395.24	0.00	211.44	-0.00	-0.00	-0.00	300.00	200.00	0.00	-0.00
994	20.68	2.90	-6.56	1154.16	386.05	0.00	28.57	-0.00	-0.00	-0.00	300.00	200.00	0.00	-0.00
995	20.83	2.90	-6.87	1149.67	386.67	0.00	82.91	-0.00	-0.00	-0.00	300.00	200.00	0.00	-0.00
996	20.68	2.98	-6.71	1141.64	381.82	0.00	-40.75	-0.00	-0.00	-0.00	300.00	200.00	0.00	-0.00
997	20.83	2.98	-6.56	1154.16	400.00	0.00	328.42	-0.00	-0.00	-0.00	300.00	200.00	0.00	-0.00
998	20.75	2.98	-7.02	1137.78	382.61	0.00	46.77	-0.00	-0.00	-0.00	300.00	200.00	0.00	-0.00
999	-0.00	-0.00	-0.00	903.00	200.00	0.00	-0.00	-0.00	-0.00	-0.00	300.00	200.00	0.00	-0.00
1000	20.75	2.90	-6.71	1141.64	400.00	0.00	437.30	-0.00	-0.00	-0.00	300.00	200.00	0.00	-0.00
1001	20.68	2.98	-6.71	1141.64	395.45	0.00	241.19	-0.00	-0.00	-0.00	300.00	200.00	0.00	-0.00
1002	-0.00	-0.00	-0.00	903.00	200.00	0.00	-0.00	-0.00	-0.00	-0.00	300.00	200.00	0.00	-0.00
1003	20.75	3.13	-7.02	1137.78	378.26	0.00	-56.39	-0.00	-0.00	-0.00	300.00	200.00	0.00	-0.00
1004	20.75	3.20	-6.87	1129.67	382.22	0.00	11.02	-0.00	-0.00	-0.00	300.00	200.00	0.00	-0.00
1005	20.75	3.13	-6.71	1134.82	390.91	0.00	100.92	-0.00	-0.00	-0.00	300.00	200.00	0.00	-0.00
1006	20.83	2.90	-6.71	1128.00	395.45	0.00	328.76	-0.00	-0.00	-0.00	300.00	200.00	0.00	-0.00
1007	20.83	2.98	-6.56	1140.21	395.35	0.00	273.06	-0.00	-0.00	-0.00	300.00	200.00	0.00	-0.00
1008	20.83	2.90	-6.71	1155.27	390.91	0.00	155.02	-0.00	-0.00	-0.00	300.00	200.00	0.00	-0.00
1009	20.68	2.98	-7.02	1137.78	391.30	0.00	143.96	-0.00	-0.00	-0.00	300.00	200.00	0.00	-0.00
1010	20.83	3.20	-6.87	1143.00	395.56	0.00	214.13	-0.00	-0.00	-0.00	300.00	200.00	0.00	-0.00
1011	20.83	2.90	-6.56	1147.19	395.35	0.00	316.71	-0.00	-0.00	-0.00	300.00	200.00	0.00	-0.00
1012	20.75	3.05	-6.71	1141.64	390.91	0.00	189.35	-0.00	-0.00	-0.00	300.00	200.00	0.00	-0.00
1013	20.75	3.13	-7.02	1137.78	382.61	0.00	56.72	-0.00	-0.00	-0.00	300.00	200.00	0.00	-0.00
1014	20.75	2.90	-6.56	1133.23	390.70	0.00	177.07	-0.00	-0.00	-0.00	300.00	200.00	0.00	-0.00
1015	20.68	2.90	-6.56	1161.14	386.05	0.00	54.12	-0.00	-0.00	-0.00	300.00	200.00	0.00	-0.00
1016	20.75	2.98	-7.02	1131.26	386.96	0.00	156.40	-0.00	-0.00	-0.00	300.00	200.00	0.00	-0.00
1017	20.90	3.13	-6.56	1147.19	390.70	0.00	132.72	-0.00	-0.00	-0.00	300.00	200.00	0.00	-0.00
1018	21.06	2.82	-6.87	1143.00	391.11	0.00	211.08	-0.00	-0.00	-0.00	300.00	200.00	0.00	-0.00
1019	20.90	3.13	-6.87	1149.67	391.11	0.00	110.71	-0.00	-0.00	-0.00	300.00	200.00	0.00	-0.00
1020	20.68	3.05	-6.56	1140.21	395.35	0.00	270.93	-0.00	-0.00	-0.00	300.00	200.00	0.00	-0.00
1021	20.75	2.90	-6.71	1148.45	386.36	0.00	-2.77	-0.00	-0.00	-0.00	300.00	200.00	0.00	-0.00
1022	20.90	2.90	-7.17	1132.79	374.47	0.00	-108.92	-0.00	-0.00	-0.00	300.00	200.00	0.00	-0.00
1023	20.75	2.98	-7.02	1131.26	386.96	0.00	156.40	-0.00	-0.00	-0.00	300.00	200.00	0.00	-0.00
1024	20.83	2.90	-6.71	1134.82	377.27	0.00	-69.71	-0.00	-0.00	-0.00	300.00	200.00	0.00	-0.00
1025	20.83	3.13	-6.87	1129.67	382.22	0.00	-26.45	-0.00	-0.00	-0.00	300.00	200.00	0.00	-0.00
1026	20.83	2.98	-6.56	1154.16	395.35	0.00	208.66	-0.00	-0.00	-0.00	300.00	200.00	0.00	-0.00
1027	20.83	3.05	-6.56	1154.16	390.70	0.00	69.73	-0.00	-0.00	-0.00	300.00	200.00	0.00	-0.00
1028	20.98	3.05	-7.02	1131.26	391.30	0.00	227.22	-0.00	-0.00	-0.00	300.00	200.00	0.00	-0.00
1029	20.90	3.05	-7.02	1131.26	386.96	0.00	167.52	-0.00	-0.00	-0.00	300.00	200.00	0.00	-0.00
1030	20.83	2.98	-6.71	1148.45	386.36	0.00	107.16	-0.00	-0.00	-0.00	300.00	200.00	0.00	-0.00
1031	20.90	3.05	-6.87	1143.00	386.67	0.00	79.85	-0.00	-0.00	-0.00	300.00	200.00	0.00	-0.00
1032	20.98	3.05	-6.87	1129.67	386.67	0.00	134.79	-0.00	-0.00	-0.00	300.00	200.00	0.00	-0.00
1033	20.90	2.98	-6.56	1140.21	386.05	0.00	70.62	-0.00	-0.00	-0.00	300.00	200.00	0.00	-0.00
1034	20.90	3.13	-6.87	1129.67	382.22	0.00	-12.55	-0.00	-0.00	-0.00	300.00	200.00	0.00	-0.00
1035	20.83	3.05	-6.71	1141.64	400.00	0.00	301.71	-0.00	-0.00	-0.00	300.00	200.00	0.00	-0.00
1036	20.83	3.20	-6.41	1160.14	400.00	0.00	297.55	-0.00	-0.00	-0.00	300.00	200.00	0.00	-0.00
1037	20.98	3.13	-7.02	1124.74	386.96	0.00	93.21	-0.00	-0.00	-0.00	300.00	200.00	0.00	-0.00
1038	20.98	3.13	-6.87	1123.00	373.33	0.00	-141.40	-0.00	-0.00	-0.00	300.00	200.00	0.00	-0.00
1039	21.06	3.13	-6.71	1148.45	386.36	0.00	66.58	-0.00	-0.00	-0.00	300.00	200.00	0.00	-0.00
1040	21.13	2.98	-6.87	1149.67	386.67	0.00	189.72	-0.00	-0.00	-0.00	300.00	200.00	0.00	-0.00
1041	-0.00	-0.00	-0.00	903.00	200.00	0.00	-0.00	-0.00	-0.00	-0.00	300.00	200.00	0.00	-0.00
1042	20.98	2.98	-6.41	1160.14	400.00	0.00	341.14	-0.00	-0.00	-0.00	300.00	200.00	0.00	-0.00
1043	21.06	2.90	-6.71	1134.82	381.82	0.00	66.58	-0.00	-0.00	-0.00	300.00	200.00	0.00	-0.00
1044	20.90	3.05	-6.56	1140.21	395.35	0.00	269.87	-0.00	-0.00	-0.00	300.00	200.00	0.00	-0.00
1045	21.13	3.13	-6.71	1148.45	390.91	0.00	222.64	-0.00	-0.00	-0.00	300.00	200.00	0.00	-0.00
1046	21.06	3.05	-6.56	1154.16	395.35	0.00	257.09	-0.00	-0.00	-0.00	300.00	200.00	0.00	-0.00
1047	21.13	3.13	-6.71	1148.45	390.91	0.00	176.86	-0.00	-0.00	-0.00	300.00	200.00	0.00	-0.00
1048	20.98	3.05	-6.56	1140.21	390.70	0.00	255.85	-0.00	-0.00	-0.00	300.00	200.00	0.00	-0.00
1049	21.06	3.13	-6.71	1148.45	386.36	0.00	112.36	-0.00	-0.00	-0.00	300.00	200.00	0.00	-0.00
1050	21.13	3.13	-6.87	1129.67	382.22	0.00	52.05	-0.00	-0.00	-0.00	300.00	200.00	0.00	-0.00
1051	21.06	3.13	-6.41	1160.14	395.24	0.00	262.67	-0.00	-0.00	-0.00	300.00	200.00	0.00	-0.00
1052	20.98	3.05	-6.71	1134.82	386.36	0.00	112.71	-0.00	-0.00	-0.00	300.00	200.00	0.00	-0.00
1053	20.98	3.05	-6.71	1128.00	386.36	0.00	179.29	-0.00	-0.00	-0.00	300.00	200.00	0.00	-0.00
1054	21.06	3.13	-6.56	1147.19	395.35	0.00	305.53	-0.00	-0.00	-0.00	300.00	200.00	0.00	-0.00
1055	21.21	3.13	-6.41	1160.14	395.24	0.00	246.68	-0.00	-0.00	-0.00	300.00	200.00	0.00	-0.00
1056	21.21	3.28	-6.41	1160.14	395.24	0.00	207.45	-0.00	-0.00	-0.00	300.00	200.00	0.00	-0.00
1057	21.13	3.05	-6.71	1141.64	390.91	0.00	285.06	-0.00	-0.00	-0.00	300.00	200.00	0.00	-0.00
1058	21.21	3.13	-6.71	1134.82	390.91	0.00	234.08	-0.00	-0.00	-0.00	300.00	200.00	0.00	-0.00
1059	21.21	3.28	-6.56	1133.23	386.05	0.00	146.56	-0.00	-0.00	-0.00	300.00	200.00	0.00	-0.00
1060	21.06	3.13	-7.02	1131.26	378.26	0.00	-4.48	-0.00	-0.00	-0.00	300.00	200.00	0.00	-0.00
1061	21.13	3.13	-6.56	1133.23	395.35	0.00	318.31	-0.00	-0.00	-0.00	300.00	200.00	0.00	-0.00
