# Supplementary material for: Musculoskeletal modeling and humanoid control of robots based on human gait data
Source: PeerJ Comput Sci. 2021 Aug 9;7:e657. doi: 10.7717/peerj-cs.657 (PMC8372000; doi:10.7717/peerj-cs.657)
Supplement: Supplemental Information 2 [file peerj-cs-07-657-s002.zip › force/Cap45.forces]

[Force Data]
NumberOfForcePlates=2
SampleRate=120.000000
NumberOfSamples=979
#Sample	FX1	FY1	FZ1	X1	Y1	Z1	MZ1	FX2	FY2	FZ2	X2	Y2	Z2	MZ2
1	-0.00	-0.00	-0.00	903.00	200.00	0.00	-0.00	-0.00	-0.00	-0.00	300.00	200.00	0.00	-0.00
2	0.00	0.00	0.00	903.00	200.00	0.00	0.00	-0.00	-0.00	-0.00	300.00	200.00	0.00	-0.00
3	-0.00	-0.00	-0.00	903.00	200.00	0.00	-0.00	-0.00	-0.00	-0.00	300.00	200.00	0.00	-0.00
4	-0.00	-0.00	-0.00	903.00	200.00	0.00	-0.00	-0.00	-0.00	-0.00	300.00	200.00	0.00	-0.00
5	-0.00	-0.00	-0.00	903.00	200.00	0.00	-0.00	-0.00	-0.00	-0.00	300.00	200.00	0.00	-0.00
6	0.00	0.00	0.00	903.00	200.00	0.00	0.00	-0.00	-0.00	-0.00	300.00	200.00	0.00	-0.00
7	-0.00	-0.00	-0.00	903.00	200.00	0.00	-0.00	-0.00	-0.00	-0.00	300.00	200.00	0.00	-0.00
8	-0.00	-0.00	-0.00	903.00	200.00	0.00	-0.00	-0.00	-0.00	-0.00	300.00	200.00	0.00	-0.00
9	-0.00	-0.00	-0.00	903.00	200.00	0.00	-0.00	-0.00	-0.00	-0.00	300.00	200.00	0.00	-0.00
10	-0.00	-0.00	-0.00	903.00	200.00	0.00	-0.00	-0.00	-0.00	-0.00	300.00	200.00	0.00	-0.00
11	-0.00	-0.00	-0.00	903.00	200.00	0.00	-0.00	-0.00	-0.00	-0.00	300.00	200.00	0.00	-0.00
12	-0.00	-0.00	-0.00	903.00	200.00	0.00	-0.00	-0.00	-0.00	-0.00	300.00	200.00	0.00	-0.00
13	-0.00	-0.00	-0.00	903.00	200.00	0.00	-0.00	-0.00	-0.00	-0.00	300.00	200.00	0.00	-0.00
14	-0.00	-0.00	-0.00	903.00	200.00	0.00	-0.00	-0.00	-0.00	-0.00	300.00	200.00	0.00	-0.00
15	-0.00	-0.00	-0.00	903.00	200.00	0.00	-0.00	-0.00	-0.00	-0.00	300.00	200.00	0.00	-0.00
16	-0.00	-0.00	-0.00	903.00	200.00	0.00	-0.00	-0.00	-0.00	-0.00	300.00	200.00	0.00	-0.00
17	0.00	0.00	0.00	903.00	200.00	0.00	0.00	-0.00	-0.00	-0.00	300.00	200.00	0.00	-0.00
18	-0.00	-0.00	-0.00	903.00	200.00	0.00	-0.00	-0.00	-0.00	-0.00	300.00	200.00	0.00	-0.00
19	-0.00	-0.00	-0.00	903.00	200.00	0.00	-0.00	-0.00	-0.00	-0.00	300.00	200.00	0.00	-0.00
20	-0.00	-0.00	-0.00	903.00	200.00	0.00	-0.00	-0.00	-0.00	-0.00	300.00	200.00	0.00	-0.00
21	-0.00	-0.00	-0.00	903.00	200.00	0.00	-0.00	-0.00	-0.00	-0.00	300.00	200.00	0.00	-0.00
22	-0.00	-0.00	-0.00	903.00	200.00	0.00	-0.00	-0.00	-0.00	-0.00	300.00	200.00	0.00	-0.00
23	0.00	0.00	0.00	903.00	200.00	0.00	0.00	-0.00	-0.00	-0.00	300.00	200.00	0.00	-0.00
24	0.00	0.00	0.00	903.00	200.00	0.00	0.00	-0.00	-0.00	-0.00	300.00	200.00	0.00	-0.00
25	-0.00	-0.00	-0.00	903.00	200.00	0.00	-0.00	-0.00	-0.00	-0.00	300.00	200.00	0.00	-0.00
26	0.00	0.00	0.00	903.00	200.00	0.00	0.00	-0.00	-0.00	-0.00	300.00	200.00	0.00	-0.00
27	-0.00	-0.00	-0.00	903.00	200.00	0.00	-0.00	-0.00	-0.00	-0.00	300.00	200.00	0.00	-0.00
28	-0.00	-0.00	-0.00	903.00	200.00	0.00	-0.00	-0.00	-0.00	-0.00	300.00	200.00	0.00	-0.00
29	0.00	0.00	0.00	903.00	200.00	0.00	0.00	-0.00	-0.00	-0.00	300.00	200.00	0.00	-0.00
30	-0.00	-0.00	-0.00	903.00	200.00	0.00	-0.00	-0.00	-0.00	-0.00	300.00	200.00	0.00	-0.00
31	-0.00	-0.00	-0.00	903.00	200.00	0.00	-0.00	-0.00	-0.00	-0.00	300.00	200.00	0.00	-0.00
32	-0.00	-0.00	-0.00	903.00	200.00	0.00	-0.00	-0.00	-0.00	-0.00	300.00	200.00	0.00	-0.00
33	-0.00	-0.00	-0.00	903.00	200.00	0.00	-0.00	-0.00	-0.00	-0.00	300.00	200.00	0.00	-0.00
34	-0.00	-0.00	-0.00	903.00	200.00	0.00	-0.00	0.00	0.00	0.00	300.00	200.00	0.00	0.00
35	-0.00	-0.00	-0.00	903.00	200.00	0.00	-0.00	-0.00	-0.00	-0.00	300.00	200.00	0.00	-0.00
36	0.00	0.00	0.00	903.00	200.00	0.00	0.00	-0.00	-0.00	-0.00	300.00	200.00	0.00	-0.00
37	0.00	0.00	0.00	903.00	200.00	0.00	0.00	-0.00	-0.00	-0.00	300.00	200.00	0.00	-0.00
38	-0.00	-0.00	-0.00	903.00	200.00	0.00	-0.00	-0.00	-0.00	-0.00	300.00	200.00	0.00	-0.00
39	-0.00	-0.00	-0.00	903.00	200.00	0.00	-0.00	-0.00	-0.00	-0.00	300.00	200.00	0.00	-0.00
40	-0.00	-0.00	-0.00	903.00	200.00	0.00	-0.00	-0.00	-0.00	-0.00	300.00	200.00	0.00	-0.00
41	-0.00	-0.00	-0.00	903.00	200.00	0.00	-0.00	-0.00	-0.00	-0.00	300.00	200.00	0.00	-0.00
42	-0.00	-0.00	-0.00	903.00	200.00	0.00	-0.00	-0.00	-0.00	-0.00	300.00	200.00	0.00	-0.00
43	-0.00	-0.00	-0.00	903.00	200.00	0.00	-0.00	-0.00	-0.00	-0.00	300.00	200.00	0.00	-0.00
44	-0.00	-0.00	-0.00	903.00	200.00	0.00	-0.00	-0.00	-0.00	-0.00	300.00	200.00	0.00	-0.00
45	-0.00	-0.00	-0.00	903.00	200.00	0.00	-0.00	-0.00	-0.00	-0.00	300.00	200.00	0.00	-0.00
46	-0.00	-0.00	-0.00	903.00	200.00	0.00	-0.00	-0.00	-0.00	-0.00	300.00	200.00	0.00	-0.00
47	-0.00	-0.00	-0.00	903.00	200.00	0.00	-0.00	-0.00	-0.00	-0.00	300.00	200.00	0.00	-0.00
48	-0.00	-0.00	-0.00	903.00	200.00	0.00	-0.00	-0.00	-0.00	-0.00	300.00	200.00	0.00	-0.00
49	-0.00	-0.00	-0.00	903.00	200.00	0.00	-0.00	-0.00	-0.00	-0.00	300.00	200.00	0.00	-0.00
50	-0.00	-0.00	-0.00	903.00	200.00	0.00	-0.00	-0.00	-0.00	-0.00	300.00	200.00	0.00	-0.00
51	0.00	0.00	0.00	903.00	200.00	0.00	0.00	-0.00	-0.00	-0.00	300.00	200.00	0.00	-0.00
52	-0.00	-0.00	-0.00	903.00	200.00	0.00	-0.00	-0.00	-0.00	-0.00	300.00	200.00	0.00	-0.00
53	-0.00	-0.00	-0.00	903.00	200.00	0.00	-0.00	-0.00	-0.00	-0.00	300.00	200.00	0.00	-0.00
54	-0.00	-0.00	-0.00	903.00	200.00	0.00	-0.00	-0.00	-0.00	-0.00	300.00	200.00	0.00	-0.00
55	-0.00	-0.00	-0.00	903.00	200.00	0.00	-0.00	-0.00	-0.00	-0.00	300.00	200.00	0.00	-0.00
56	-0.00	-0.00	-0.00	903.00	200.00	0.00	-0.00	-0.00	-0.00	-0.00	300.00	200.00	0.00	-0.00
57	-0.00	-0.00	-0.00	903.00	200.00	0.00	-0.00	-0.00	-0.00	-0.00	300.00	200.00	0.00	-0.00
58	-0.00	-0.00	-0.00	903.00	200.00	0.00	-0.00	-0.00	-0.00	-0.00	300.00	200.00	0.00	-0.00
59	0.00	0.00	0.00	903.00	200.00	0.00	0.00	-0.00	-0.00	-0.00	300.00	200.00	0.00	-0.00
60	-0.00	-0.00	-0.00	903.00	200.00	0.00	-0.00	-0.00	-0.00	-0.00	300.00	200.00	0.00	-0.00
61	-0.00	-0.00	-0.00	903.00	200.00	0.00	-0.00	-0.00	-0.00	-0.00	300.00	200.00	0.00	-0.00
62	0.00	0.00	0.00	903.00	200.00	0.00	0.00	-0.00	-0.00	-0.00	300.00	200.00	0.00	-0.00
63	-0.00	-0.00	-0.00	903.00	200.00	0.00	-0.00	-0.00	-0.00	-0.00	300.00	200.00	0.00	-0.00
64	-0.00	-0.00	-0.00	903.00	200.00	0.00	-0.00	-0.00	-0.00	-0.00	300.00	200.00	0.00	-0.00
65	-0.00	-0.00	-0.00	903.00	200.00	0.00	-0.00	-0.00	-0.00	-0.00	300.00	200.00	0.00	-0.00
66	-0.00	-0.00	-0.00	903.00	200.00	0.00	-0.00	-0.00	-0.00	-0.00	300.00	200.00	0.00	-0.00
67	-0.00	-0.00	-0.00	903.00	200.00	0.00	-0.00	-0.00	-0.00	-0.00	300.00	200.00	0.00	-0.00
68	-0.00	-0.00	-0.00	903.00	200.00	0.00	-0.00	-0.00	-0.00	-0.00	300.00	200.00	0.00	-0.00
69	-0.00	-0.00	-0.00	903.00	200.00	0.00	-0.00	-0.00	-0.00	-0.00	300.00	200.00	0.00	-0.00
70	-0.00	-0.00	-0.00	903.00	200.00	0.00	-0.00	-0.00	-0.00	-0.00	300.00	200.00	0.00	-0.00
71	-0.00	-0.00	-0.00	903.00	200.00	0.00	-0.00	-0.00	-0.00	-0.00	300.00	200.00	0.00	-0.00
72	-0.00	-0.00	-0.00	903.00	200.00	0.00	-0.00	-0.00	-0.00	-0.00	300.00	200.00	0.00	-0.00
73	0.00	0.00	0.00	903.00	200.00	0.00	0.00	-0.00	-0.00	-0.00	300.00	200.00	0.00	-0.00
74	-0.00	-0.00	-0.00	903.00	200.00	0.00	-0.00	-0.00	-0.00	-0.00	300.00	200.00	0.00	-0.00
75	-0.00	-0.00	-0.00	903.00	200.00	0.00	-0.00	-0.00	-0.00	-0.00	300.00	200.00	0.00	-0.00
76	-0.00	-0.00	-0.00	903.00	200.00	0.00	-0.00	-0.00	-0.00	-0.00	300.00	200.00	0.00	-0.00
77	-0.00	-0.00	-0.00	903.00	200.00	0.00	-0.00	-0.00	-0.00	-0.00	300.00	200.00	0.00	-0.00
78	0.00	0.00	0.00	903.00	200.00	0.00	0.00	-0.00	-0.00	-0.00	300.00	200.00	0.00	-0.00
79	-0.00	-0.00	-0.00	903.00	200.00	0.00	-0.00	-0.00	-0.00	-0.00	300.00	200.00	0.00	-0.00
80	-0.00	-0.00	-0.00	903.00	200.00	0.00	-0.00	-0.00	-0.00	-0.00	300.00	200.00	0.00	-0.00
81	-0.00	-0.00	-0.00	903.00	200.00	0.00	-0.00	-0.00	-0.00	-0.00	300.00	200.00	0.00	-0.00
82	-0.00	-0.00	-0.00	903.00	200.00	0.00	-0.00	-0.00	-0.00	-0.00	300.00	200.00	0.00	-0.00
83	-0.00	-0.00	-0.00	903.00	200.00	0.00	-0.00	-0.00	-0.00	-0.00	300.00	200.00	0.00	-0.00
84	-0.00	-0.00	-0.00	903.00	200.00	0.00	-0.00	-0.00	-0.00	-0.00	300.00	200.00	0.00	-0.00
85	0.00	0.00	0.00	903.00	200.00	0.00	0.00	-0.00	-0.00	-0.00	300.00	200.00	0.00	-0.00
86	-0.00	-0.00	-0.00	903.00	200.00	0.00	-0.00	-0.00	-0.00	-0.00	300.00	200.00	0.00	-0.00
87	0.00	0.00	0.00	903.00	200.00	0.00	0.00	-0.00	-0.00	-0.00	300.00	200.00	0.00	-0.00
88	-0.00	-0.00	-0.00	903.00	200.00	0.00	-0.00	-0.00	-0.00	-0.00	300.00	200.00	0.00	-0.00
89	-0.00	-0.00	-0.00	903.00	200.00	0.00	-0.00	-0.00	-0.00	-0.00	300.00	200.00	0.00	-0.00
90	-0.00	-0.00	-0.00	903.00	200.00	0.00	-0.00	-0.00	-0.00	-0.00	300.00	200.00	0.00	-0.00
91	-0.00	-0.00	-0.00	903.00	200.00	0.00	-0.00	-0.00	-0.00	-0.00	300.00	200.00	0.00	-0.00
92	-0.00	-0.00	-0.00	903.00	200.00	0.00	-0.00	-0.00	-0.00	-0.00	300.00	200.00	0.00	-0.00
93	-0.00	-0.00	-0.00	903.00	200.00	0.00	-0.00	-0.00	-0.00	-0.00	300.00	200.00	0.00	-0.00
94	-0.00	-0.00	-0.00	903.00	200.00	0.00	-0.00	-0.00	-0.00	-0.00	300.00	200.00	0.00	-0.00
95	-0.00	-0.00	-0.00	903.00	200.00	0.00	-0.00	-0.00	-0.00	-0.00	300.00	200.00	0.00	-0.00
96	-0.00	-0.00	-0.00	903.00	200.00	0.00	-0.00	-0.00	-0.00	-0.00	300.00	200.00	0.00	-0.00
97	-0.00	-0.00	-0.00	903.00	200.00	0.00	-0.00	-0.00	-0.00	-0.00	300.00	200.00	0.00	-0.00
98	-0.00	-0.00	-0.00	903.00	200.00	0.00	-0.00	-0.00	-0.00	-0.00	300.00	200.00	0.00	-0.00
99	-0.00	-0.00	-0.00	903.00	200.00	0.00	-0.00	-0.00	-0.00	-0.00	300.00	200.00	0.00	-0.00
100	0.00	0.00	0.00	903.00	200.00	0.00	0.00	-0.00	-0.00	-0.00	300.00	200.00	0.00	-0.00
101	-0.00	-0.00	-0.00	903.00	200.00	0.00	-0.00	-0.00	-0.00	-0.00	300.00	200.00	0.00	-0.00
102	-0.00	-0.00	-0.00	903.00	200.00	0.00	-0.00	0.00	0.00	0.00	300.00	200.00	0.00	0.00
103	-0.00	-0.00	-0.00	903.00	200.00	0.00	-0.00	-0.00	-0.00	-0.00	300.00	200.00	0.00	-0.00
104	-0.00	-0.00	-0.00	903.00	200.00	0.00	-0.00	-0.00	-0.00	-0.00	300.00	200.00	0.00	-0.00
105	-0.00	-0.00	-0.00	903.00	200.00	0.00	-0.00	-0.00	-0.00	-0.00	300.00	200.00	0.00	-0.00
106	-0.00	-0.00	-0.00	903.00	200.00	0.00	-0.00	-0.00	-0.00	-0.00	300.00	200.00	0.00	-0.00
107	0.00	0.00	0.00	903.00	200.00	0.00	0.00	-0.00	-0.00	-0.00	300.00	200.00	0.00	-0.00
108	-0.00	-0.00	-0.00	903.00	200.00	0.00	-0.00	-0.00	-0.00	-0.00	300.00	200.00	0.00	-0.00
109	-0.00	-0.00	-0.00	903.00	200.00	0.00	-0.00	-0.00	-0.00	-0.00	300.00	200.00	0.00	-0.00
110	-0.00	-0.00	-0.00	903.00	200.00	0.00	-0.00	-0.00	-0.00	-0.00	300.00	200.00	0.00	-0.00
111	-0.00	-0.00	-0.00	903.00	200.00	0.00	-0.00	-0.00	-0.00	-0.00	300.00	200.00	0.00	-0.00
112	-0.00	-0.00	-0.00	903.00	200.00	0.00	-0.00	-0.00	-0.00	-0.00	300.00	200.00	0.00	-0.00
113	-0.00	-0.00	-0.00	903.00	200.00	0.00	-0.00	-0.00	-0.00	-0.00	300.00	200.00	0.00	-0.00
114	-0.00	-0.00	-0.00	903.00	200.00	0.00	-0.00	-0.00	-0.00	-0.00	300.00	200.00	0.00	-0.00
115	-0.00	-0.00	-0.00	903.00	200.00	0.00	-0.00	-0.00	-0.00	-0.00	300.00	200.00	0.00	-0.00
116	-0.00	-0.00	-0.00	903.00	200.00	0.00	-0.00	-0.00	-0.00	-0.00	300.00	200.00	0.00	-0.00
117	0.00	0.00	0.00	903.00	200.00	0.00	0.00	-0.00	-0.00	-0.00	300.00	200.00	0.00	-0.00
118	-0.00	-0.00	-0.00	903.00	200.00	0.00	-0.00	-0.00	-0.00	-0.00	300.00	200.00	0.00	-0.00
119	-0.00	-0.00	-0.00	903.00	200.00	0.00	-0.00	-0.00	-0.00	-0.00	300.00	200.00	0.00	-0.00
120	-0.00	-0.00	-0.00	903.00	200.00	0.00	-0.00	-0.00	-0.00	-0.00	300.00	200.00	0.00	-0.00
121	-0.00	-0.00	-0.00	903.00	200.00	0.00	-0.00	-0.00	-0.00	-0.00	300.00	200.00	0.00	-0.00
122	0.00	0.00	0.00	903.00	200.00	0.00	0.00	-0.00	-0.00	-0.00	300.00	200.00	0.00	-0.00
123	-0.00	-0.00	-0.00	903.00	200.00	0.00	-0.00	-0.00	-0.00	-0.00	300.00	200.00	0.00	-0.00
124	-0.00	-0.00	-0.00	903.00	200.00	0.00	-0.00	-0.00	-0.00	-0.00	300.00	200.00	0.00	-0.00
125	-0.00	-0.00	-0.00	903.00	200.00	0.00	-0.00	-0.00	-0.00	-0.00	300.00	200.00	0.00	-0.00
126	-0.00	-0.00	-0.00	903.00	200.00	0.00	-0.00	-0.00	-0.00	-0.00	300.00	200.00	0.00	-0.00
127	0.00	0.00	0.00	903.00	200.00	0.00	0.00	-0.00	-0.00	-0.00	300.00	200.00	0.00	-0.00
128	0.00	0.00	0.00	903.00	200.00	0.00	0.00	-0.00	-0.00	-0.00	300.00	200.00	0.00	-0.00
129	-0.00	-0.00	-0.00	903.00	200.00	0.00	-0.00	-0.00	-0.00	-0.00	300.00	200.00	0.00	-0.00
130	-0.00	-0.00	-0.00	903.00	200.00	0.00	-0.00	-0.00	-0.00	-0.00	300.00	200.00	0.00	-0.00
131	-0.00	-0.00	-0.00	903.00	200.00	0.00	-0.00	-0.00	-0.00	-0.00	300.00	200.00	0.00	-0.00
132	-0.00	-0.00	-0.00	903.00	200.00	0.00	-0.00	-0.00	-0.00	-0.00	300.00	200.00	0.00	-0.00
133	-0.00	-0.00	-0.00	903.00	200.00	0.00	-0.00	-0.00	-0.00	-0.00	300.00	200.00	0.00	-0.00
134	0.00	0.00	0.00	903.00	200.00	0.00	0.00	-0.00	-0.00	-0.00	300.00	200.00	0.00	-0.00
135	-0.00	-0.00	-0.00	903.00	200.00	0.00	-0.00	-0.00	-0.00	-0.00	300.00	200.00	0.00	-0.00
136	-0.00	-0.00	-0.00	903.00	200.00	0.00	-0.00	-0.00	-0.00	-0.00	300.00	200.00	0.00	-0.00
137	-0.00	-0.00	-0.00	903.00	200.00	0.00	-0.00	-0.00	-0.00	-0.00	300.00	200.00	0.00	-0.00
138	0.00	0.00	0.00	903.00	200.00	0.00	0.00	-0.00	-0.00	-0.00	300.00	200.00	0.00	-0.00
139	-0.00	-0.00	-0.00	903.00	200.00	0.00	-0.00	-0.00	-0.00	-0.00	300.00	200.00	0.00	-0.00
140	0.00	0.00	0.00	903.00	200.00	0.00	0.00	-0.00	-0.00	-0.00	300.00	200.00	0.00	-0.00
141	-0.00	-0.00	-0.00	903.00	200.00	0.00	-0.00	-0.00	-0.00	-0.00	300.00	200.00	0.00	-0.00
142	-0.00	-0.00	-0.00	903.00	200.00	0.00	-0.00	-0.00	-0.00	-0.00	300.00	200.00	0.00	-0.00
143	-0.00	-0.00	-0.00	903.00	200.00	0.00	-0.00	-0.00	-0.00	-0.00	300.00	200.00	0.00	-0.00
144	-0.00	-0.00	-0.00	903.00	200.00	0.00	-0.00	-0.00	-0.00	-0.00	300.00	200.00	0.00	-0.00
145	-0.00	-0.00	-0.00	903.00	200.00	0.00	-0.00	-0.00	-0.00	-0.00	300.00	200.00	0.00	-0.00
146	-0.00	-0.00	-0.00	903.00	200.00	0.00	-0.00	-0.00	-0.00	-0.00	300.00	200.00	0.00	-0.00
147	-0.00	-0.00	-0.00	903.00	200.00	0.00	-0.00	-0.00	-0.00	-0.00	300.00	200.00	0.00	-0.00
148	-0.00	-0.00	-0.00	903.00	200.00	0.00	-0.00	-0.00	-0.00	-0.00	300.00	200.00	0.00	-0.00
149	-0.00	-0.00	-0.00	903.00	200.00	0.00	-0.00	-0.00	-0.00	-0.00	300.00	200.00	0.00	-0.00
150	-0.00	-0.00	-0.00	903.00	200.00	0.00	-0.00	-0.00	-0.00	-0.00	300.00	200.00	0.00	-0.00
151	-0.00	-0.00	-0.00	903.00	200.00	0.00	-0.00	-0.00	-0.00	-0.00	300.00	200.00	0.00	-0.00
152	-0.00	-0.00	-0.00	903.00	200.00	0.00	-0.00	-0.00	-0.00	-0.00	300.00	200.00	0.00	-0.00
153	-0.00	-0.00	-0.00	903.00	200.00	0.00	-0.00	-0.00	-0.00	-0.00	300.00	200.00	0.00	-0.00
154	-0.00	-0.00	-0.00	903.00	200.00	0.00	-0.00	-0.00	-0.00	-0.00	300.00	200.00	0.00	-0.00
155	0.00	0.00	0.00	903.00	200.00	0.00	0.00	-0.00	-0.00	-0.00	300.00	200.00	0.00	-0.00
156	-0.00	-0.00	-0.00	903.00	200.00	0.00	-0.00	-0.00	-0.00	-0.00	300.00	200.00	0.00	-0.00
157	-0.00	-0.00	-0.00	903.00	200.00	0.00	-0.00	-0.00	-0.00	-0.00	300.00	200.00	0.00	-0.00
158	-0.00	-0.00	-0.00	903.00	200.00	0.00	-0.00	-0.00	-0.00	-0.00	300.00	200.00	0.00	-0.00
159	-0.00	-0.00	-0.00	903.00	200.00	0.00	-0.00	-0.00	-0.00	-0.00	300.00	200.00	0.00	-0.00
160	-0.00	-0.00	-0.00	903.00	200.00	0.00	-0.00	-0.00	-0.00	-0.00	300.00	200.00	0.00	-0.00
161	0.00	0.00	0.00	903.00	200.00	0.00	0.00	-0.00	-0.00	-0.00	300.00	200.00	0.00	-0.00
162	-0.00	-0.00	-0.00	903.00	200.00	0.00	-0.00	-0.00	-0.00	-0.00	300.00	200.00	0.00	-0.00
163	-0.00	-0.00	-0.00	903.00	200.00	0.00	-0.00	-0.00	-0.00	-0.00	300.00	200.00	0.00	-0.00
164	-0.00	-0.00	-0.00	903.00	200.00	0.00	-0.00	-0.00	-0.00	-0.00	300.00	200.00	0.00	-0.00
165	0.00	0.00	0.00	903.00	200.00	0.00	0.00	-0.00	-0.00	-0.00	300.00	200.00	0.00	-0.00
166	0.00	0.00	0.00	903.00	200.00	0.00	0.00	-0.00	-0.00	-0.00	300.00	200.00	0.00	-0.00
167	-0.00	-0.00	-0.00	903.00	200.00	0.00	-0.00	-0.00	-0.00	-0.00	300.00	200.00	0.00	-0.00
168	-0.00	-0.00	-0.00	903.00	200.00	0.00	-0.00	-0.00	-0.00	-0.00	300.00	200.00	0.00	-0.00
169	-0.00	-0.00	-0.00	903.00	200.00	0.00	-0.00	-0.00	-0.00	-0.00	300.00	200.00	0.00	-0.00
170	-0.00	-0.00	-0.00	903.00	200.00	0.00	-0.00	-0.00	-0.00	-0.00	300.00	200.00	0.00	-0.00
171	0.00	0.00	0.00	903.00	200.00	0.00	0.00	-0.00	-0.00	-0.00	300.00	200.00	0.00	-0.00
172	-0.00	-0.00	-0.00	903.00	200.00	0.00	-0.00	-0.00	-0.00	-0.00	300.00	200.00	0.00	-0.00
173	-0.00	-0.00	-0.00	903.00	200.00	0.00	-0.00	-0.00	-0.00	-0.00	300.00	200.00	0.00	-0.00
174	-0.00	-0.00	-0.00	903.00	200.00	0.00	-0.00	-0.00	-0.00	-0.00	300.00	200.00	0.00	-0.00
175	-0.00	-0.00	-0.00	903.00	200.00	0.00	-0.00	-0.00	-0.00	-0.00	300.00	200.00	0.00	-0.00
176	-0.00	-0.00	-0.00	903.00	200.00	0.00	-0.00	-0.00	-0.00	-0.00	300.00	200.00	0.00	-0.00
177	-0.00	-0.00	-0.00	903.00	200.00	0.00	-0.00	-0.00	-0.00	-0.00	300.00	200.00	0.00	-0.00
178	-0.00	-0.00	-0.00	903.00	200.00	0.00	-0.00	-0.00	-0.00	-0.00	300.00	200.00	0.00	-0.00
179	0.00	0.00	0.00	903.00	200.00	0.00	0.00	-0.00	-0.00	-0.00	300.00	200.00	0.00	-0.00
180	-0.00	-0.00	-0.00	903.00	200.00	0.00	-0.00	-0.00	-0.00	-0.00	300.00	200.00	0.00	-0.00
181	-0.00	-0.00	-0.00	903.00	200.00	0.00	-0.00	-0.00	-0.00	-0.00	300.00	200.00	0.00	-0.00
182	-0.00	-0.00	-0.00	903.00	200.00	0.00	-0.00	-0.00	-0.00	-0.00	300.00	200.00	0.00	-0.00
183	-0.00	-0.00	-0.00	903.00	200.00	0.00	-0.00	0.00	0.00	0.00	300.00	200.00	0.00	0.00
184	-0.00	-0.00	-0.00	903.00	200.00	0.00	-0.00	-0.00	-0.00	-0.00	300.00	200.00	0.00	-0.00
185	0.00	0.00	0.00	903.00	200.00	0.00	0.00	-0.00	-0.00	-0.00	300.00	200.00	0.00	-0.00
186	-0.00	-0.00	-0.00	903.00	200.00	0.00	-0.00	-0.00	-0.00	-0.00	300.00	200.00	0.00	-0.00
187	-0.00	-0.00	-0.00	903.00	200.00	0.00	-0.00	-0.00	-0.00	-0.00	300.00	200.00	0.00	-0.00
188	0.00	0.00	0.00	903.00	200.00	0.00	0.00	-0.00	-0.00	-0.00	300.00	200.00	0.00	-0.00
189	-0.00	-0.00	-0.00	903.00	200.00	0.00	-0.00	-0.00	-0.00	-0.00	300.00	200.00	0.00	-0.00
190	-0.00	-0.00	-0.00	903.00	200.00	0.00	-0.00	-0.00	-0.00	-0.00	300.00	200.00	0.00	-0.00
191	-0.00	-0.00	-0.00	903.00	200.00	0.00	-0.00	-0.00	-0.00	-0.00	300.00	200.00	0.00	-0.00
192	-0.00	-0.00	-0.00	903.00	200.00	0.00	-0.00	-0.00	-0.00	-0.00	300.00	200.00	0.00	-0.00
193	0.00	0.00	0.00	903.00	200.00	0.00	0.00	-0.00	-0.00	-0.00	300.00	200.00	0.00	-0.00
194	0.00	0.00	0.00	903.00	200.00	0.00	0.00	-0.00	-0.00	-0.00	300.00	200.00	0.00	-0.00
195	0.00	0.00	0.00	903.00	200.00	0.00	0.00	-0.00	-0.00	-0.00	300.00	200.00	0.00	-0.00
196	0.00	0.00	0.00	903.00	200.00	0.00	0.00	-0.00	-0.00	-0.00	300.00	200.00	0.00	-0.00
197	-0.00	-0.00	-0.00	903.00	200.00	0.00	-0.00	-0.00	-0.00	-0.00	300.00	200.00	0.00	-0.00
198	-0.00	-0.00	-0.00	903.00	200.00	0.00	-0.00	-0.00	-0.00	-0.00	300.00	200.00	0.00	-0.00
199	-0.00	-0.00	-0.00	903.00	200.00	0.00	-0.00	-0.00	-0.00	-0.00	300.00	200.00	0.00	-0.00
200	-0.00	-0.00	-0.00	903.00	200.00	0.00	-0.00	-0.00	-0.00	-0.00	300.00	200.00	0.00	-0.00
201	-0.00	-0.00	-0.00	903.00	200.00	0.00	-0.00	-0.00	-0.00	-0.00	300.00	200.00	0.00	-0.00
202	0.00	0.00	0.00	903.00	200.00	0.00	0.00	-0.00	-0.00	-0.00	300.00	200.00	0.00	-0.00
203	-0.00	-0.00	-0.00	903.00	200.00	0.00	-0.00	-0.00	-0.00	-0.00	300.00	200.00	0.00	-0.00
204	-0.00	-0.00	-0.00	903.00	200.00	0.00	-0.00	-0.00	-0.00	-0.00	300.00	200.00	0.00	-0.00
205	0.00	0.00	0.00	903.00	200.00	0.00	0.00	-0.00	-0.00	-0.00	300.00	200.00	0.00	-0.00
206	-0.00	-0.00	-0.00	903.00	200.00	0.00	-0.00	-0.00	-0.00	-0.00	300.00	200.00	0.00	-0.00
207	-0.00	-0.00	-0.00	903.00	200.00	0.00	-0.00	-0.00	-0.00	-0.00	300.00	200.00	0.00	-0.00
208	0.00	0.00	0.00	903.00	200.00	0.00	0.00	-0.00	-0.00	-0.00	300.00	200.00	0.00	-0.00
209	-0.00	-0.00	-0.00	903.00	200.00	0.00	-0.00	-0.00	-0.00	-0.00	300.00	200.00	0.00	-0.00
210	0.00	0.00	0.00	903.00	200.00	0.00	0.00	-0.00	-0.00	-0.00	300.00	200.00	0.00	-0.00
211	-0.00	-0.00	-0.00	903.00	200.00	0.00	-0.00	-0.00	-0.00	-0.00	300.00	200.00	0.00	-0.00
212	0.00	0.00	0.00	903.00	200.00	0.00	0.00	-0.00	-0.00	-0.00	300.00	200.00	0.00	-0.00
213	-0.00	-0.00	-0.00	903.00	200.00	0.00	-0.00	-0.00	-0.00	-0.00	300.00	200.00	0.00	-0.00
214	-0.00	-0.00	-0.00	903.00	200.00	0.00	-0.00	-0.00	-0.00	-0.00	300.00	200.00	0.00	-0.00
215	0.00	0.00	0.00	903.00	200.00	0.00	0.00	-0.00	-0.00	-0.00	300.00	200.00	0.00	-0.00
216	-0.00	-0.00	-0.00	903.00	200.00	0.00	-0.00	-0.00	-0.00	-0.00	300.00	200.00	0.00	-0.00
217	0.00	0.00	0.00	903.00	200.00	0.00	0.00	-0.00	-0.00	-0.00	300.00	200.00	0.00	-0.00
218	-0.00	-0.00	-0.00	903.00	200.00	0.00	-0.00	-0.00	-0.00	-0.00	300.00	200.00	0.00	-0.00
219	0.00	0.00	0.00	903.00	200.00	0.00	0.00	-0.00	-0.00	-0.00	300.00	200.00	0.00	-0.00
220	-0.00	-0.00	-0.00	903.00	200.00	0.00	-0.00	-0.00	-0.00	-0.00	300.00	200.00	0.00	-0.00
221	-0.00	-0.00	-0.00	903.00	200.00	0.00	-0.00	-0.00	-0.00	-0.00	300.00	200.00	0.00	-0.00
222	0.00	0.00	0.00	903.00	200.00	0.00	0.00	-0.00	-0.00	-0.00	300.00	200.00	0.00	-0.00
223	-0.00	-0.00	-0.00	903.00	200.00	0.00	-0.00	-0.00	-0.00	-0.00	300.00	200.00	0.00	-0.00
224	-0.00	-0.00	-0.00	903.00	200.00	0.00	-0.00	-0.00	-0.00	-0.00	300.00	200.00	0.00	-0.00
225	-0.00	-0.00	-0.00	903.00	200.00	0.00	-0.00	-0.00	-0.00	-0.00	300.00	200.00	0.00	-0.00
226	-0.00	-0.00	-0.00	903.00	200.00	0.00	-0.00	-0.00	-0.00	-0.00	300.00	200.00	0.00	-0.00
227	0.00	0.00	0.00	903.00	200.00	0.00	0.00	-0.00	-0.00	-0.00	300.00	200.00	0.00	-0.00
228	-0.00	-0.00	-0.00	903.00	200.00	0.00	-0.00	-0.00	-0.00	-0.00	300.00	200.00	0.00	-0.00
229	-0.00	-0.00	-0.00	903.00	200.00	0.00	-0.00	-0.00	-0.00	-0.00	300.00	200.00	0.00	-0.00
230	-0.00	-0.00	-0.00	903.00	200.00	0.00	-0.00	-0.00	-0.00	-0.00	300.00	200.00	0.00	-0.00
231	-0.00	-0.00	-0.00	903.00	200.00	0.00	-0.00	-0.00	-0.00	-0.00	300.00	200.00	0.00	-0.00
232	-0.00	-0.00	-0.00	903.00	200.00	0.00	-0.00	-0.00	-0.00	-0.00	300.00	200.00	0.00	-0.00
233	-0.00	-0.00	-0.00	903.00	200.00	0.00	-0.00	-0.00	-0.00	-0.00	300.00	200.00	0.00	-0.00
234	0.00	0.00	0.00	903.00	200.00	0.00	0.00	-0.00	-0.00	-0.00	300.00	200.00	0.00	-0.00
235	0.00	0.00	0.00	903.00	200.00	0.00	0.00	-0.00	-0.00	-0.00	300.00	200.00	0.00	-0.00
236	0.00	0.00	0.00	903.00	200.00	0.00	0.00	-0.00	-0.00	-0.00	300.00	200.00	0.00	-0.00
237	-0.00	-0.00	-0.00	903.00	200.00	0.00	-0.00	-0.00	-0.00	-0.00	300.00	200.00	0.00	-0.00
238	0.00	0.00	0.00	903.00	200.00	0.00	0.00	-0.00	-0.00	-0.00	300.00	200.00	0.00	-0.00
239	0.00	0.00	0.00	903.00	200.00	0.00	0.00	-0.00	-0.00	-0.00	300.00	200.00	0.00	-0.00
240	-0.00	-0.00	-0.00	903.00	200.00	0.00	-0.00	-0.00	-0.00	-0.00	300.00	200.00	0.00	-0.00
241	-0.00	-0.00	-0.00	903.00	200.00	0.00	-0.00	-0.00	-0.00	-0.00	300.00	200.00	0.00	-0.00
242	-0.00	-0.00	-0.00	903.00	200.00	0.00	-0.00	-0.00	-0.00	-0.00	300.00	200.00	0.00	-0.00
243	0.00	0.00	0.00	903.00	200.00	0.00	0.00	-0.00	-0.00	-0.00	300.00	200.00	0.00	-0.00
244	-0.00	-0.00	-0.00	903.00	200.00	0.00	-0.00	-0.00	-0.00	-0.00	300.00	200.00	0.00	-0.00
245	-0.00	-0.00	-0.00	903.00	200.00	0.00	-0.00	-0.00	-0.00	-0.00	300.00	200.00	0.00	-0.00
246	0.00	0.00	0.00	903.00	200.00	0.00	0.00	-0.00	-0.00	-0.00	300.00	200.00	0.00	-0.00
247	-0.00	-0.00	-0.00	903.00	200.00	0.00	-0.00	-0.00	-0.00	-0.00	300.00	200.00	0.00	-0.00
248	-0.00	-0.00	-0.00	903.00	200.00	0.00	-0.00	-0.00	-0.00	-0.00	300.00	200.00	0.00	-0.00
249	-0.00	-0.00	-0.00	903.00	200.00	0.00	-0.00	-0.00	-0.00	-0.00	300.00	200.00	0.00	-0.00
250	-0.00	-0.00	-0.00	903.00	200.00	0.00	-0.00	-0.00	-0.00	-0.00	300.00	200.00	0.00	-0.00
251	-0.00	-0.00	-0.00	903.00	200.00	0.00	-0.00	-0.00	-0.00	-0.00	300.00	200.00	0.00	-0.00
252	-0.00	-0.00	-0.00	903.00	200.00	0.00	-0.00	-0.00	-0.00	-0.00	300.00	200.00	0.00	-0.00
253	-0.00	-0.00	-0.00	903.00	200.00	0.00	-0.00	-0.00	-0.00	-0.00	300.00	200.00	0.00	-0.00
254	-0.00	-0.00	-0.00	903.00	200.00	0.00	-0.00	-0.00	-0.00	-0.00	300.00	200.00	0.00	-0.00
255	-0.00	-0.00	-0.00	903.00	200.00	0.00	-0.00	-0.00	-0.00	-0.00	300.00	200.00	0.00	-0.00
256	-0.00	-0.00	-0.00	903.00	200.00	0.00	-0.00	-0.00	-0.00	-0.00	300.00	200.00	0.00	-0.00
257	-0.00	-0.00	-0.00	903.00	200.00	0.00	-0.00	-0.00	-0.00	-0.00	300.00	200.00	0.00	-0.00
258	-0.00	-0.00	-0.00	903.00	200.00	0.00	-0.00	-0.00	-0.00	-0.00	300.00	200.00	0.00	-0.00
259	-0.00	-0.00	-0.00	903.00	200.00	0.00	-0.00	-0.00	-0.00	-0.00	300.00	200.00	0.00	-0.00
260	0.00	0.00	0.00	903.00	200.00	0.00	0.00	-0.00	-0.00	-0.00	300.00	200.00	0.00	-0.00
261	0.00	0.00	0.00	903.00	200.00	0.00	0.00	0.00	0.00	0.00	300.00	200.00	0.00	0.00
262	0.00	0.00	0.00	903.00	200.00	0.00	0.00	-0.00	-0.00	-0.00	300.00	200.00	0.00	-0.00
263	-0.00	-0.00	-0.00	903.00	200.00	0.00	-0.00	-0.00	-0.00	-0.00	300.00	200.00	0.00	-0.00
264	0.00	0.00	0.00	903.00	200.00	0.00	0.00	-0.00	-0.00	-0.00	300.00	200.00	0.00	-0.00
265	-0.00	-0.00	-0.00	903.00	200.00	0.00	-0.00	-0.00	-0.00	-0.00	300.00	200.00	0.00	-0.00
266	-0.00	-0.00	-0.00	903.00	200.00	0.00	-0.00	-0.00	-0.00	-0.00	300.00	200.00	0.00	-0.00
267	-0.00	-0.00	-0.00	903.00	200.00	0.00	-0.00	-0.00	-0.00	-0.00	300.00	200.00	0.00	-0.00
268	0.00	0.00	0.00	903.00	200.00	0.00	0.00	-0.00	-0.00	-0.00	300.00	200.00	0.00	-0.00
269	-0.00	-0.00	-0.00	903.00	200.00	0.00	-0.00	-0.00	-0.00	-0.00	300.00	200.00	0.00	-0.00
270	0.00	0.00	0.00	903.00	200.00	0.00	0.00	-0.00	-0.00	-0.00	300.00	200.00	0.00	-0.00
271	-0.00	-0.00	-0.00	903.00	200.00	0.00	-0.00	-0.00	-0.00	-0.00	300.00	200.00	0.00	-0.00
272	-0.00	-0.00	-0.00	903.00	200.00	0.00	-0.00	-0.00	-0.00	-0.00	300.00	200.00	0.00	-0.00
273	-0.00	-0.00	-0.00	903.00	200.00	0.00	-0.00	-0.00	-0.00	-0.00	300.00	200.00	0.00	-0.00
274	-0.00	-0.00	-0.00	903.00	200.00	0.00	-0.00	-0.00	-0.00	-0.00	300.00	200.00	0.00	-0.00
275	-0.00	-0.00	-0.00	903.00	200.00	0.00	-0.00	-0.00	-0.00	-0.00	300.00	200.00	0.00	-0.00
276	-0.00	-0.00	-0.00	903.00	200.00	0.00	-0.00	-0.00	-0.00	-0.00	300.00	200.00	0.00	-0.00
277	-0.00	-0.00	-0.00	903.00	200.00	0.00	-0.00	0.00	0.00	0.00	300.00	200.00	0.00	0.00
278	-0.00	-0.00	-0.00	903.00	200.00	0.00	-0.00	-0.00	-0.00	-0.00	300.00	200.00	0.00	-0.00
279	-0.00	-0.00	-0.00	903.00	200.00	0.00	-0.00	-0.00	-0.00	-0.00	300.00	200.00	0.00	-0.00
280	-0.00	-0.00	-0.00	903.00	200.00	0.00	-0.00	0.00	0.00	0.00	300.00	200.00	0.00	0.00
281	31.05	0.53	11.90	1203.00	364.10	0.00	-1221.49	-0.00	-0.00	-0.00	300.00	200.00	0.00	-0.00
282	-0.00	-0.00	-0.00	903.00	200.00	0.00	-0.00	-0.00	-0.00	-0.00	300.00	200.00	0.00	-0.00
283	-0.00	-0.00	-0.00	903.00	200.00	0.00	-0.00	-0.00	-0.00	-0.00	300.00	200.00	0.00	-0.00
284	-0.00	-0.00	-0.00	903.00	200.00	0.00	-0.00	-0.00	-0.00	-0.00	300.00	200.00	0.00	-0.00
285	-0.00	-0.00	-0.00	903.00	200.00	0.00	-0.00	-0.00	-0.00	-0.00	300.00	200.00	0.00	-0.00
286	-0.00	-0.00	-0.00	903.00	200.00	0.00	-0.00	-0.00	-0.00	-0.00	300.00	200.00	0.00	-0.00
287	-0.00	-0.00	-0.00	903.00	200.00	0.00	-0.00	-0.00	-0.00	-0.00	300.00	200.00	0.00	-0.00
288	-0.00	-0.00	-0.00	903.00	200.00	0.00	-0.00	-0.00	-0.00	-0.00	300.00	200.00	0.00	-0.00
289	-0.00	-0.00	-0.00	903.00	200.00	0.00	-0.00	-0.00	-0.00	-0.00	300.00	200.00	0.00	-0.00
290	-0.00	-0.00	-0.00	903.00	200.00	0.00	-0.00	-0.00	-0.00	-0.00	300.00	200.00	0.00	-0.00
291	-0.00	-0.00	-0.00	903.00	200.00	0.00	-0.00	-0.00	-0.00	-0.00	300.00	200.00	0.00	-0.00
292	-0.00	-0.00	-0.00	903.00	200.00	0.00	-0.00	-0.00	-0.00	-0.00	300.00	200.00	0.00	-0.00
293	-0.00	-0.00	-0.00	903.00	200.00	0.00	-0.00	-0.00	-0.00	-0.00	300.00	200.00	0.00	-0.00
294	-0.00	-0.00	-0.00	903.00	200.00	0.00	-0.00	-0.00	-0.00	-0.00	300.00	200.00	0.00	-0.00
295	-0.00	-0.00	-0.00	903.00	200.00	0.00	-0.00	-0.00	-0.00	-0.00	300.00	200.00	0.00	-0.00
296	-0.00	-0.00	-0.00	903.00	200.00	0.00	-0.00	-0.00	-0.00	-0.00	300.00	200.00	0.00	-0.00
297	-0.00	-0.00	-0.00	903.00	200.00	0.00	-0.00	-0.00	-0.00	-0.00	300.00	200.00	0.00	-0.00
298	-0.00	-0.00	-0.00	903.00	200.00	0.00	-0.00	-0.00	-0.00	-0.00	300.00	200.00	0.00	-0.00
299	-0.00	-0.00	-0.00	903.00	200.00	0.00	-0.00	-0.00	-0.00	-0.00	300.00	200.00	0.00	-0.00
300	-0.00	-0.00	-0.00	903.00	200.00	0.00	-0.00	-0.00	-0.00	-0.00	300.00	200.00	0.00	-0.00
301	-0.00	-0.00	-0.00	903.00	200.00	0.00	-0.00	-0.00	-0.00	-0.00	300.00	200.00	0.00	-0.00
302	-0.00	-0.00	-0.00	903.00	200.00	0.00	-0.00	-0.00	-0.00	-0.00	300.00	200.00	0.00	-0.00
303	-0.00	-0.00	-0.00	903.00	200.00	0.00	-0.00	-0.00	-0.00	-0.00	300.00	200.00	0.00	-0.00
304	-0.00	-0.00	-0.00	903.00	200.00	0.00	-0.00	-0.00	-0.00	-0.00	300.00	200.00	0.00	-0.00
305	-0.00	-0.00	-0.00	903.00	200.00	0.00	-0.00	-0.00	-0.00	-0.00	300.00	200.00	0.00	-0.00
306	-0.00	-0.00	-0.00	903.00	200.00	0.00	-0.00	-0.00	-0.00	-0.00	300.00	200.00	0.00	-0.00
307	-0.00	-0.00	-0.00	903.00	200.00	0.00	-0.00	-0.00	-0.00	-0.00	300.00	200.00	0.00	-0.00
308	-0.00	-0.00	-0.00	903.00	200.00	0.00	-0.00	-0.00	-0.00	-0.00	300.00	200.00	0.00	-0.00
309	-0.00	-0.00	-0.00	903.00	200.00	0.00	-0.00	-0.00	-0.00	-0.00	300.00	200.00	0.00	-0.00
310	-0.00	-0.00	-0.00	903.00	200.00	0.00	-0.00	-0.00	-0.00	-0.00	300.00	200.00	0.00	-0.00
311	-0.00	-0.00	-0.00	903.00	200.00	0.00	-0.00	-0.00	-0.00	-0.00	300.00	200.00	0.00	-0.00
312	-0.00	-0.00	-0.00	903.00	200.00	0.00	-0.00	-0.00	-0.00	-0.00	300.00	200.00	0.00	-0.00
313	-0.00	-0.00	-0.00	903.00	200.00	0.00	-0.00	-0.00	-0.00	-0.00	300.00	200.00	0.00	-0.00
314	-0.00	-0.00	-0.00	903.00	200.00	0.00	-0.00	-0.00	-0.00	-0.00	300.00	200.00	0.00	-0.00
315	-0.00	-0.00	-0.00	903.00	200.00	0.00	-0.00	-0.00	-0.00	-0.00	300.00	200.00	0.00	-0.00
316	-0.00	-0.00	-0.00	903.00	200.00	0.00	-0.00	-0.00	-0.00	-0.00	300.00	200.00	0.00	-0.00
317	-0.00	-0.00	-0.00	903.00	200.00	0.00	-0.00	-0.00	-0.00	-0.00	300.00	200.00	0.00	-0.00
318	-0.00	-0.00	-0.00	903.00	200.00	0.00	-0.00	-0.00	-0.00	-0.00	300.00	200.00	0.00	-0.00
319	-0.00	-0.00	-0.00	903.00	200.00	0.00	-0.00	-0.00	-0.00	-0.00	300.00	200.00	0.00	-0.00
320	-0.00	-0.00	-0.00	903.00	200.00	0.00	-0.00	-0.00	-0.00	-0.00	300.00	200.00	0.00	-0.00
321	-0.00	-0.00	-0.00	903.00	200.00	0.00	-0.00	-0.00	-0.00	-0.00	300.00	200.00	0.00	-0.00
322	-0.00	-0.00	-0.00	903.00	200.00	0.00	-0.00	-0.00	-0.00	-0.00	300.00	200.00	0.00	-0.00
323	-0.00	-0.00	-0.00	903.00	200.00	0.00	-0.00	-0.00	-0.00	-0.00	300.00	200.00	0.00	-0.00
324	-0.00	-0.00	-0.00	903.00	200.00	0.00	-0.00	-0.00	-0.00	-0.00	300.00	200.00	0.00	-0.00
325	-0.00	-0.00	-0.00	903.00	200.00	0.00	-0.00	-0.00	-0.00	-0.00	300.00	200.00	0.00	-0.00
326	-0.00	-0.00	-0.00	903.00	200.00	0.00	-0.00	-0.00	-0.00	-0.00	300.00	200.00	0.00	-0.00
327	-0.00	-0.00	-0.00	903.00	200.00	0.00	-0.00	-0.00	-0.00	-0.00	300.00	200.00	0.00	-0.00
328	-0.00	-0.00	-0.00	903.00	200.00	0.00	-0.00	-0.00	-0.00	-0.00	300.00	200.00	0.00	-0.00
329	-0.00	-0.00	-0.00	903.00	200.00	0.00	-0.00	-0.00	-0.00	-0.00	300.00	200.00	0.00	-0.00
330	-0.00	-0.00	-0.00	903.00	200.00	0.00	-0.00	-0.00	-0.00	-0.00	300.00	200.00	0.00	-0.00
331	-0.00	-0.00	-0.00	903.00	200.00	0.00	-0.00	-0.00	-0.00	-0.00	300.00	200.00	0.00	-0.00
332	-0.00	-0.00	-0.00	903.00	200.00	0.00	-0.00	-0.00	-0.00	-0.00	300.00	200.00	0.00	-0.00
333	-0.00	-0.00	-0.00	903.00	200.00	0.00	-0.00	-0.00	-0.00	-0.00	300.00	200.00	0.00	-0.00
334	-0.00	-0.00	-0.00	903.00	200.00	0.00	-0.00	-0.00	-0.00	-0.00	300.00	200.00	0.00	-0.00
335	-0.00	-0.00	-0.00	903.00	200.00	0.00	-0.00	-0.00	-0.00	-0.00	300.00	200.00	0.00	-0.00
336	-0.00	-0.00	-0.00	903.00	200.00	0.00	-0.00	-0.00	-0.00	-0.00	300.00	200.00	0.00	-0.00
337	-0.00	-0.00	-0.00	903.00	200.00	0.00	-0.00	-0.00	-0.00	-0.00	300.00	200.00	0.00	-0.00
338	-0.00	-0.00	-0.00	903.00	200.00	0.00	-0.00	-0.00	-0.00	-0.00	300.00	200.00	0.00	-0.00
339	-0.00	-0.00	-0.00	903.00	200.00	0.00	-0.00	-0.00	-0.00	-0.00	300.00	200.00	0.00	-0.00
340	-0.00	-0.00	-0.00	903.00	200.00	0.00	-0.00	-0.00	-0.00	-0.00	300.00	200.00	0.00	-0.00
341	-0.00	-0.00	-0.00	903.00	200.00	0.00	-0.00	-0.00	-0.00	-0.00	300.00	200.00	0.00	-0.00
342	-0.00	-0.00	-0.00	903.00	200.00	0.00	-0.00	-0.00	-0.00	-0.00	300.00	200.00	0.00	-0.00
343	-0.00	-0.00	-0.00	903.00	200.00	0.00	-0.00	-0.00	-0.00	-0.00	300.00	200.00	0.00	-0.00
344	-0.00	-0.00	-0.00	903.00	200.00	0.00	-0.00	-0.00	-0.00	-0.00	300.00	200.00	0.00	-0.00
345	-0.00	-0.00	-0.00	903.00	200.00	0.00	-0.00	-0.00	-0.00	-0.00	300.00	200.00	0.00	-0.00
346	-0.00	-0.00	-0.00	903.00	200.00	0.00	-0.00	-0.00	-0.00	-0.00	300.00	200.00	0.00	-0.00
347	-0.00	-0.00	-0.00	903.00	200.00	0.00	-0.00	-0.00	-0.00	-0.00	300.00	200.00	0.00	-0.00
348	-0.00	-0.00	-0.00	903.00	200.00	0.00	-0.00	-0.00	-0.00	-0.00	300.00	200.00	0.00	-0.00
349	-0.00	-0.00	-0.00	903.00	200.00	0.00	-0.00	-0.00	-0.00	-0.00	300.00	200.00	0.00	-0.00
350	-0.00	-0.00	-0.00	903.00	200.00	0.00	-0.00	-0.00	-0.00	-0.00	300.00	200.00	0.00	-0.00
351	-0.00	-0.00	-0.00	903.00	200.00	0.00	-0.00	-0.00	-0.00	-0.00	300.00	200.00	0.00	-0.00
352	-0.00	-0.00	-0.00	903.00	200.00	0.00	-0.00	-0.00	-0.00	-0.00	300.00	200.00	0.00	-0.00
353	-0.00	-0.00	-0.00	903.00	200.00	0.00	-0.00	-0.00	-0.00	-0.00	300.00	200.00	0.00	-0.00
354	-0.00	-0.00	-0.00	903.00	200.00	0.00	-0.00	-0.00	-0.00	-0.00	300.00	200.00	0.00	-0.00
355	-0.00	-0.00	-0.00	903.00	200.00	0.00	-0.00	-0.00	-0.00	-0.00	300.00	200.00	0.00	-0.00
356	-0.00	-0.00	-0.00	903.00	200.00	0.00	-0.00	-0.00	-0.00	-0.00	300.00	200.00	0.00	-0.00
357	-0.00	-0.00	-0.00	903.00	200.00	0.00	-0.00	-0.00	-0.00	-0.00	300.00	200.00	0.00	-0.00
358	-0.00	-0.00	-0.00	903.00	200.00	0.00	-0.00	-0.00	-0.00	-0.00	300.00	200.00	0.00	-0.00
359	-0.00	-0.00	-0.00	903.00	200.00	0.00	-0.00	-0.00	-0.00	-0.00	300.00	200.00	0.00	-0.00
360	-0.00	-0.00	-0.00	903.00	200.00	0.00	-0.00	-0.00	-0.00	-0.00	300.00	200.00	0.00	-0.00
361	-0.00	-0.00	-0.00	903.00	200.00	0.00	-0.00	-0.00	-0.00	-0.00	300.00	200.00	0.00	-0.00
362	-0.00	-0.00	-0.00	903.00	200.00	0.00	-0.00	-0.00	-0.00	-0.00	300.00	200.00	0.00	-0.00
363	-0.00	-0.00	-0.00	903.00	200.00	0.00	-0.00	-0.00	-0.00	-0.00	300.00	200.00	0.00	-0.00
364	-0.00	-0.00	-0.00	903.00	200.00	0.00	-0.00	-0.00	-0.00	-0.00	300.00	200.00	0.00	-0.00
365	-0.00	-0.00	-0.00	903.00	200.00	0.00	-0.00	-0.00	-0.00	-0.00	300.00	200.00	0.00	-0.00
366	-0.00	-0.00	-0.00	903.00	200.00	0.00	-0.00	-0.00	-0.00	-0.00	300.00	200.00	0.00	-0.00
367	-0.00	-0.00	-0.00	903.00	200.00	0.00	-0.00	-0.00	-0.00	-0.00	300.00	200.00	0.00	-0.00
368	-0.00	-0.00	-0.00	903.00	200.00	0.00	-0.00	-0.00	-0.00	-0.00	300.00	200.00	0.00	-0.00
369	-0.00	-0.00	-0.00	903.00	200.00	0.00	-0.00	-0.00	-0.00	-0.00	300.00	200.00	0.00	-0.00
370	-0.00	-0.00	-0.00	903.00	200.00	0.00	-0.00	-0.00	-0.00	-0.00	300.00	200.00	0.00	-0.00
371	-0.00	-0.00	-0.00	903.00	200.00	0.00	-0.00	-0.00	-0.00	-0.00	300.00	200.00	0.00	-0.00
372	-0.00	-0.00	-0.00	903.00	200.00	0.00	-0.00	-0.00	-0.00	-0.00	300.00	200.00	0.00	-0.00
373	-0.00	-0.00	-0.00	903.00	200.00	0.00	-0.00	-0.00	-0.00	-0.00	300.00	200.00	0.00	-0.00
374	-0.00	-0.00	-0.00	903.00	200.00	0.00	-0.00	-0.00	-0.00	-0.00	300.00	200.00	0.00	-0.00
375	-0.00	-0.00	-0.00	903.00	200.00	0.00	-0.00	-0.00	-0.00	-0.00	300.00	200.00	0.00	-0.00
376	-0.00	-0.00	-0.00	903.00	200.00	0.00	-0.00	-0.00	-0.00	-0.00	300.00	200.00	0.00	-0.00
377	-0.00	-0.00	-0.00	903.00	200.00	0.00	-0.00	-0.00	-0.00	-0.00	300.00	200.00	0.00	-0.00
378	92.93	-13.73	89.42	1182.01	223.55	0.00	-18516.15	-0.00	-0.00	-0.00	300.00	200.00	0.00	-0.00
379	71.26	-19.61	316.93	1131.65	123.16	0.00	-29991.74	-0.00	-0.00	-0.00	300.00	200.00	0.00	-0.00
380	92.47	-19.99	229.19	1134.89	138.75	0.00	-27784.85	-0.00	-0.00	-0.00	300.00	200.00	0.00	-0.00
381	116.81	-23.96	245.36	1130.24	134.83	0.00	-25697.98	-0.00	-0.00	-0.00	300.00	200.00	0.00	-0.00
382	141.75	-17.24	259.86	1126.90	133.18	0.00	-24471.77	0.00	0.00	0.00	300.00	200.00	0.00	0.00
383	154.34	-16.78	263.06	1122.43	132.25	0.00	-23367.47	-0.00	-0.00	-0.00	300.00	200.00	0.00	-0.00
384	129.55	-18.46	266.72	1120.96	129.63	0.00	-23218.88	-0.00	-0.00	-0.00	300.00	200.00	0.00	-0.00
385	109.94	-11.52	306.40	1108.43	118.73	0.00	-24856.37	-0.00	-0.00	-0.00	300.00	200.00	0.00	-0.00
386	127.94	4.27	357.36	1096.04	111.02	0.00	-24958.50	-0.00	-0.00	-0.00	300.00	200.00	0.00	-0.00
387	153.66	14.65	369.72	1085.62	99.96	0.00	-23837.82	-0.00	-0.00	-0.00	300.00	200.00	0.00	-0.00
388	157.85	9.16	389.56	1079.73	98.86	0.00	-20718.25	-0.00	-0.00	-0.00	300.00	200.00	0.00	-0.00
389	140.91	4.58	400.09	1078.40	98.70	0.00	-17251.52	-0.00	-0.00	-0.00	300.00	200.00	0.00	-0.00
390	128.10	2.06	384.37	1076.76	98.69	0.00	-15166.56	-0.00	-0.00	-0.00	300.00	200.00	0.00	-0.00
391	114.14	4.88	363.01	1073.74	93.48	0.00	-13792.00	-0.00	-0.00	-0.00	300.00	200.00	0.00	-0.00
392	102.92	13.28	350.19	1073.46	92.20	0.00	-12442.11	-0.00	-0.00	-0.00	300.00	200.00	0.00	-0.00
393	92.01	17.62	338.75	1069.35	85.95	0.00	-9512.05	-0.00	-0.00	-0.00	300.00	200.00	0.00	-0.00
394	89.72	23.80	337.52	1068.87	85.53	0.00	-8450.58	-0.00	-0.00	-0.00	300.00	200.00	0.00	-0.00
395	80.64	29.37	334.63	1064.42	79.53	0.00	-5301.59	-0.00	-0.00	-0.00	300.00	200.00	0.00	-0.00
396	73.78	33.72	339.36	1062.04	76.80	0.00	-3603.40	-0.00	-0.00	-0.00	300.00	200.00	0.00	-0.00
397	65.23	33.80	347.14	1058.74	72.53	0.00	-921.64	-0.00	-0.00	-0.00	300.00	200.00	0.00	-0.00
398	59.59	32.35	361.63	1057.56	70.55	0.00	539.11	-0.00	-0.00	-0.00	300.00	200.00	0.00	-0.00
399	59.81	29.68	378.72	1057.47	70.27	0.00	816.25	-0.00	-0.00	-0.00	300.00	200.00	0.00	-0.00
400	62.56	27.69	401.92	1057.10	70.16	0.00	541.11	-0.00	-0.00	-0.00	300.00	200.00	0.00	-0.00
401	65.46	24.41	430.76	1057.30	70.70	0.00	494.96	-0.00	-0.00	-0.00	300.00	200.00	0.00	-0.00
402	69.05	22.58	458.53	1057.34	70.82	0.00	160.40	-0.00	-0.00	-0.00	300.00	200.00	0.00	-0.00
403	72.56	21.97	487.52	1056.90	70.67	0.00	-336.63	-0.00	-0.00	-0.00	300.00	200.00	0.00	-0.00
404	75.23	23.27	515.59	1056.60	70.55	0.00	-654.68	-0.00	-0.00	-0.00	300.00	200.00	0.00	-0.00
405	77.21	26.47	537.72	1056.32	70.26	0.00	-800.92	-0.00	-0.00	-0.00	300.00	200.00	0.00	-0.00
406	78.43	30.67	557.10	1055.92	70.01	0.00	-763.26	0.00	0.00	0.00	300.00	200.00	0.00	0.00
407	78.58	34.48	575.56	1055.47	70.31	0.00	-800.91	-0.00	-0.00	-0.00	300.00	200.00	0.00	-0.00
408	78.74	37.77	590.52	1054.94	70.13	0.00	-742.79	-0.00	-0.00	-0.00	300.00	200.00	0.00	-0.00
409	79.27	39.52	603.64	1054.97	69.67	0.00	-1025.24	-0.00	-0.00	-0.00	300.00	200.00	0.00	-0.00
410	78.43	39.67	617.37	1054.71	69.65	0.00	-929.84	-0.00	-0.00	-0.00	300.00	200.00	0.00	-0.00
411	76.83	38.91	628.97	1054.31	69.29	0.00	-800.81	-0.00	-0.00	-0.00	300.00	200.00	0.00	-0.00
412	74.39	37.08	639.50	1054.18	69.15	0.00	-667.92	-0.00	-0.00	-0.00	300.00	200.00	0.00	-0.00
413	71.87	35.55	647.43	1054.10	69.01	0.00	-732.83	-0.00	-0.00	-0.00	300.00	200.00	0.00	-0.00
414	68.89	33.49	653.69	1053.98	69.70	0.00	-689.71	-0.00	-0.00	-0.00	300.00	200.00	0.00	-0.00
415	65.46	32.58	654.60	1053.91	69.46	0.00	-804.00	-0.00	-0.00	-0.00	300.00	200.00	0.00	-0.00
416	62.03	31.43	653.69	1053.42	69.75	0.00	-905.46	-0.00	-0.00	-0.00	300.00	200.00	0.00	-0.00
417	58.21	30.67	650.02	1053.14	69.95	0.00	-982.85	-0.00	-0.00	-0.00	300.00	200.00	0.00	-0.00
418	54.70	30.14	643.01	1052.86	69.72	0.00	-1137.13	-0.00	-0.00	-0.00	300.00	200.00	0.00	-0.00
419	50.89	29.75	634.46	1052.28	69.79	0.00	-1180.01	-0.00	-0.00	-0.00	300.00	200.00	0.00	-0.00
420	47.76	29.53	626.22	1051.68	69.79	0.00	-1224.90	-0.00	-0.00	-0.00	300.00	200.00	0.00	-0.00
421	45.17	29.30	617.68	1050.70	69.71	0.00	-1262.47	-0.00	-0.00	-0.00	300.00	200.00	0.00	-0.00
422	43.26	29.07	609.13	1049.84	69.49	0.00	-1376.89	-0.00	-0.00	-0.00	300.00	200.00	0.00	-0.00
423	41.43	28.76	603.49	1048.71	69.53	0.00	-1379.26	-0.00	-0.00	-0.00	300.00	200.00	0.00	-0.00
424	40.13	28.53	598.14	1047.57	69.54	0.00	-1509.81	-0.00	-0.00	-0.00	300.00	200.00	0.00	-0.00
425	38.76	28.31	592.65	1046.67	69.21	0.00	-1651.23	-0.00	-0.00	-0.00	300.00	200.00	0.00	-0.00
426	37.46	27.85	589.60	1045.31	69.15	0.00	-1769.35	-0.00	-0.00	-0.00	300.00	200.00	0.00	-0.00
427	36.24	27.31	587.77	1044.04	69.00	0.00	-2007.84	-0.00	-0.00	-0.00	300.00	200.00	0.00	-0.00
428	34.64	26.63	587.46	1043.03	68.94	0.00	-2111.25	-0.00	-0.00	-0.00	300.00	200.00	0.00	-0.00
429	33.80	26.17	587.77	1042.02	68.64	0.00	-2309.88	-0.00	-0.00	-0.00	300.00	200.00	0.00	-0.00
430	32.73	25.71	589.75	1040.39	68.72	0.00	-2381.80	-0.00	-0.00	-0.00	300.00	200.00	0.00	-0.00
431	31.20	25.79	591.89	1039.12	68.42	0.00	-2534.80	-0.00	-0.00	-0.00	300.00	200.00	0.00	-0.00
432	29.83	25.48	594.02	1037.93	68.12	0.00	-2588.83	-0.00	-0.00	-0.00	300.00	200.00	0.00	-0.00
433	28.38	25.56	596.77	1036.62	67.86	0.00	-2748.10	-0.00	-0.00	-0.00	300.00	200.00	0.00	-0.00
434	27.08	25.48	600.59	1035.32	67.48	0.00	-2863.97	-0.00	-0.00	-0.00	300.00	200.00	0.00	-0.00
435	25.56	25.71	603.33	1034.03	66.97	0.00	-3084.01	-0.00	-0.00	-0.00	300.00	200.00	0.00	-0.00
436	23.80	25.79	606.84	1032.97	66.58	0.00	-3208.68	-0.00	-0.00	-0.00	300.00	200.00	0.00	-0.00
437	21.67	25.94	609.74	1031.75	66.07	0.00	-3335.08	-0.00	-0.00	-0.00	300.00	200.00	0.00	-0.00
438	19.07	26.17	611.88	1030.56	65.54	0.00	-3316.32	-0.00	-0.00	-0.00	300.00	200.00	0.00	-0.00
439	17.17	26.47	614.78	1029.21	65.18	0.00	-3389.73	-0.00	-0.00	-0.00	300.00	200.00	0.00	-0.00
440	15.34	26.86	617.68	1028.02	64.87	0.00	-3438.53	-0.00	-0.00	-0.00	300.00	200.00	0.00	-0.00
441	13.73	27.39	620.27	1026.91	64.45	0.00	-3698.94	-0.00	-0.00	-0.00	300.00	200.00	0.00	-0.00
442	11.67	27.39	623.47	1025.69	64.22	0.00	-3732.24	-0.00	-0.00	-0.00	300.00	200.00	0.00	-0.00
443	9.38	27.47	626.37	1024.53	63.73	0.00	-3884.43	-0.00	-0.00	-0.00	300.00	200.00	0.00	-0.00
444	7.40	27.69	628.51	1023.61	63.32	0.00	-3962.74	-0.00	-0.00	-0.00	300.00	200.00	0.00	-0.00
445	5.11	27.85	631.26	1022.36	63.14	0.00	-4137.94	-0.00	-0.00	-0.00	300.00	200.00	0.00	-0.00
446	3.05	28.00	634.16	1021.17	62.95	0.00	-4276.22	-0.00	-0.00	-0.00	300.00	200.00	0.00	-0.00
447	1.14	28.15	635.53	1020.12	62.57	0.00	-4438.65	-0.00	-0.00	-0.00	300.00	200.00	0.00	-0.00
448	-0.84	28.38	636.60	1018.99	62.22	0.00	-4572.44	-0.00	-0.00	-0.00	300.00	200.00	0.00	-0.00
449	-2.75	28.61	637.05	1017.47	61.89	0.00	-4703.77	-0.00	-0.00	-0.00	300.00	200.00	0.00	-0.00
450	-4.35	29.07	635.83	1016.25	61.58	0.00	-4818.50	-0.00	-0.00	-0.00	300.00	200.00	0.00	-0.00
451	-5.95	29.37	634.77	1014.56	61.15	0.00	-4968.38	-0.00	-0.00	-0.00	300.00	200.00	0.00	-0.00
452	-7.71	29.83	632.32	1013.18	60.52	0.00	-5027.34	-0.00	-0.00	-0.00	300.00	200.00	0.00	-0.00
453	-9.23	29.60	630.19	1011.67	60.44	0.00	-5109.87	-0.00	-0.00	-0.00	300.00	200.00	0.00	-0.00
454	-10.76	29.75	627.90	1009.73	60.12	0.00	-5172.91	-0.00	-0.00	-0.00	300.00	200.00	0.00	-0.00
455	-12.28	29.98	625.61	1007.78	59.71	0.00	-5332.31	-0.00	-0.00	-0.00	300.00	200.00	0.00	-0.00
456	-13.73	30.06	623.63	1005.91	59.26	0.00	-5372.18	-0.00	-0.00	-0.00	300.00	200.00	0.00	-0.00
457	-14.65	30.36	621.80	1003.42	58.99	0.00	-5355.29	-0.00	-0.00	-0.00	300.00	200.00	0.00	-0.00
458	-14.88	30.44	619.35	1001.00	58.59	0.00	-5457.15	-0.00	-0.00	-0.00	300.00	200.00	0.00	-0.00
459	-15.03	30.75	617.22	998.75	58.44	0.00	-5577.05	-0.00	-0.00	-0.00	300.00	200.00	0.00	-0.00
460	-15.49	30.82	614.93	995.83	58.01	0.00	-5514.52	-0.00	-0.00	-0.00	300.00	200.00	0.00	-0.00
461	-15.56	30.90	612.18	993.03	57.58	0.00	-5577.69	-0.00	-0.00	-0.00	300.00	200.00	0.00	-0.00
462	-15.95	30.82	610.35	990.53	57.50	0.00	-5575.38	-0.00	-0.00	-0.00	300.00	200.00	0.00	-0.00
463	-16.10	30.67	608.22	987.75	57.20	0.00	-5679.12	-0.00	-0.00	-0.00	300.00	200.00	0.00	-0.00
464	-16.71	30.36	606.08	985.10	56.90	0.00	-5618.01	-0.00	-0.00	-0.00	300.00	200.00	0.00	-0.00
465	-17.40	30.21	604.86	982.31	56.81	0.00	-5581.76	-0.00	-0.00	-0.00	300.00	200.00	0.00	-0.00
466	-18.01	29.83	603.49	979.69	56.49	0.00	-5563.01	-0.00	-0.00	-0.00	300.00	200.00	0.00	-0.00
467	-19.00	29.83	602.26	977.11	56.45	0.00	-5571.85	-0.00	-0.00	-0.00	300.00	200.00	0.00	-0.00
468	-20.52	29.45	601.65	974.90	56.45	0.00	-5534.32	-0.00	-0.00	-0.00	300.00	200.00	0.00	-0.00
469	-22.13	29.22	600.59	972.51	56.10	0.00	-5553.55	-0.00	-0.00	-0.00	300.00	200.00	0.00	-0.00
470	-23.73	29.30	601.35	970.22	56.18	0.00	-5537.62	-0.00	-0.00	-0.00	300.00	200.00	0.00	-0.00
471	-25.41	29.30	602.72	968.39	56.15	0.00	-5539.65	-0.00	-0.00	-0.00	300.00	200.00	0.00	-0.00
472	-27.39	29.75	604.10	966.43	56.07	0.00	-5406.69	-0.00	-0.00	-0.00	300.00	200.00	0.00	-0.00
473	-29.83	29.98	605.32	964.56	55.96	0.00	-5285.13	-0.00	-0.00	-0.00	300.00	200.00	0.00	-0.00
474	-32.20	30.52	607.15	962.86	56.04	0.00	-5271.64	-0.00	-0.00	-0.00	300.00	200.00	0.00	-0.00
475	-34.94	30.82	609.74	960.96	55.96	0.00	-5153.11	-0.00	-0.00	-0.00	300.00	200.00	0.00	-0.00
476	-37.84	31.20	612.79	959.32	56.03	0.00	-5006.84	-0.00	-0.00	-0.00	300.00	200.00	0.00	-0.00
477	-40.74	31.51	616.91	957.98	56.29	0.00	-4964.43	-0.00	-0.00	-0.00	300.00	200.00	0.00	-0.00
478	-44.25	31.51	620.57	956.48	56.21	0.00	-4912.40	-0.00	-0.00	-0.00	300.00	200.00	0.00	-0.00
479	-47.91	31.51	624.69	955.25	56.28	0.00	-4853.85	-0.00	-0.00	-0.00	300.00	200.00	0.00	-0.00
480	-51.88	31.89	628.51	954.27	56.03	0.00	-4877.87	-0.00	-0.00	-0.00	300.00	200.00	0.00	-0.00
481	-56.23	32.27	632.32	953.24	56.27	0.00	-4800.88	-0.00	-0.00	-0.00	300.00	200.00	0.00	-0.00
482	-61.04	32.73	635.53	952.27	56.52	0.00	-4665.43	-0.00	-0.00	-0.00	300.00	200.00	0.00	-0.00
483	-65.23	33.42	637.36	951.41	56.45	0.00	-4659.21	-0.00	-0.00	-0.00	300.00	200.00	0.00	-0.00
484	-69.66	34.26	638.12	950.49	56.58	0.00	-4613.98	-0.00	-0.00	-0.00	300.00	200.00	0.00	-0.00
485	-74.23	35.25	638.89	949.57	56.79	0.00	-4514.92	-0.00	-0.00	-0.00	300.00	200.00	0.00	-0.00
486	-78.66	35.71	637.51	948.67	56.82	0.00	-4444.54	-0.00	-0.00	-0.00	300.00	200.00	0.00	-0.00
487	-82.86	36.47	635.38	948.03	57.16	0.00	-4501.02	-0.00	-0.00	-0.00	300.00	200.00	0.00	-0.00
488	-86.98	37.00	631.71	946.84	57.34	0.00	-4481.02	0.84	0.61	6.56	481.40	176.74	0.00	-15.79
489	-91.78	37.46	625.76	946.31	57.30	0.00	-4386.83	4.73	4.50	95.37	480.48	209.60	0.00	-835.66
490	-96.21	37.08	622.25	945.23	58.36	0.00	-4235.58	-14.72	-13.43	238.19	519.28	227.67	0.00	2765.85
491	-98.11	38.30	609.28	943.72	57.85	0.00	-4160.98	21.67	20.37	211.79	478.96	211.82	0.00	-1054.94
492	-99.18	35.93	595.09	943.08	58.72	0.00	-4273.19	39.37	11.06	243.68	492.17	218.79	0.00	673.53
493	-99.87	34.18	577.24	941.70	58.68	0.00	-4124.01	58.59	10.68	274.20	485.64	217.58	0.00	214.78
494	-99.11	32.20	558.17	940.15	59.38	0.00	-4128.13	54.32	9.77	282.29	480.81	218.16	0.00	90.61
495	-98.27	29.60	536.50	938.92	59.78	0.00	-4107.60	36.47	6.94	278.32	481.41	220.39	0.00	216.67
496	-96.13	27.31	511.32	937.29	60.10	0.00	-4104.85	32.81	3.74	276.34	477.91	220.98	0.00	69.04
497	-92.77	24.34	483.86	936.02	60.61	0.00	-4168.45	41.66	-0.61	277.71	470.77	222.75	0.00	-46.83
498	-89.72	22.20	456.39	934.70	60.85	0.00	-4126.13	60.81	-13.35	304.11	462.57	225.89	0.00	128.51
499	-85.53	19.91	426.94	933.45	60.90	0.00	-3999.11	85.91	-22.05	345.46	453.84	226.94	0.00	282.20
500	-80.41	17.70	395.81	932.61	61.22	0.00	-3989.62	98.95	-20.75	371.25	449.57	227.37	0.00	21.83
501	-75.15	15.56	363.92	931.05	60.96	0.00	-3904.13	93.92	-20.83	381.77	447.48	227.50	0.00	-548.35
502	-69.27	13.35	328.22	930.06	60.90	0.00	-3817.29	86.59	-19.68	377.81	446.61	227.30	0.00	-1250.26
503	-61.57	10.76	288.54	928.54	60.50	0.00	-3770.64	82.24	-22.20	371.25	444.88	227.62	0.00	-1584.20
504	-53.63	8.77	250.09	927.16	59.43	0.00	-3796.03	81.18	-25.86	371.86	443.78	227.74	0.00	-1719.90
505	-43.72	7.10	208.59	924.73	58.81	0.00	-3663.75	81.86	-28.61	380.25	442.17	228.09	0.00	-1803.89
506	-30.98	5.95	164.34	920.27	56.45	0.00	-3690.11	83.16	-29.53	396.73	441.23	228.23	0.00	-1813.67
507	-17.55	5.49	126.65	913.84	54.46	0.00	-3731.23	83.77	-28.69	417.79	440.36	227.83	0.00	-1927.76
508	-4.04	5.49	91.86	904.99	49.83	0.00	-3638.06	84.30	-27.16	441.44	439.79	227.65	0.00	-1860.03
509	7.78	5.65	66.22	890.56	42.86	0.00	-3830.55	84.84	-25.18	468.90	439.31	227.60	0.00	-1841.87
510	14.34	5.95	50.96	879.65	34.73	0.00	-3993.92	85.60	-23.35	493.47	438.87	227.46	0.00	-1823.28
511	17.01	4.96	40.74	867.04	28.46	0.00	-4227.86	85.91	-22.20	516.97	438.22	227.45	0.00	-1805.77
512	18.92	3.51	32.50	855.11	20.66	0.00	-4461.23	86.06	-22.28	541.53	437.62	227.33	0.00	-1791.84
513	-0.00	-0.00	-0.00	903.00	200.00	0.00	-0.00	86.21	-23.42	562.13	437.13	227.52	0.00	-1785.08
514	-0.00	-0.00	-0.00	903.00	200.00	0.00	-0.00	85.60	-25.56	580.90	436.64	227.84	0.00	-1791.71
515	-0.00	-0.00	-0.00	903.00	200.00	0.00	-0.00	85.22	-28.53	598.91	435.97	227.87	0.00	-1892.99
516	-0.00	-0.00	-0.00	903.00	200.00	0.00	-0.00	85.22	-31.81	612.64	435.62	228.19	0.00	-1957.32
517	-0.00	-0.00	-0.00	903.00	200.00	0.00	-0.00	85.22	-35.48	623.32	434.91	228.49	0.00	-2055.31
518	-0.00	-0.00	-0.00	903.00	200.00	0.00	-0.00	84.46	-38.83	633.09	434.27	228.73	0.00	-2132.49
519	-0.00	-0.00	-0.00	903.00	200.00	0.00	-0.00	83.16	-40.13	640.11	433.87	228.84	0.00	-2231.04
520	14.65	2.67	-5.34	1134.43	388.57	0.00	153.02	81.41	-40.36	645.29	433.58	228.80	0.00	-2220.66
521	14.42	2.59	-5.34	1160.14	388.57	0.00	83.71	78.66	-39.37	650.48	433.36	228.90	0.00	-2158.52
522	14.50	2.67	-5.80	1124.05	373.68	0.00	-63.85	75.76	-37.69	652.77	433.52	228.52	0.00	-2099.81
523	14.34	2.59	-5.80	1139.84	368.42	0.00	-167.04	72.78	-35.32	653.53	433.08	228.53	0.00	-1919.79
524	14.42	2.67	-5.80	1116.16	368.42	0.00	-131.91	69.35	-32.81	652.92	432.86	228.32	0.00	-1802.38
525	14.34	2.59	-5.65	1146.24	389.19	0.00	160.01	66.22	-30.44	650.33	432.97	227.97	0.00	-1584.65
526	14.42	2.67	-5.49	1161.33	383.33	0.00	-37.51	63.32	-28.15	646.67	432.87	227.94	0.00	-1402.51
527	14.27	2.75	-5.80	1139.84	363.16	0.00	-291.12	60.27	-25.86	641.78	432.74	227.72	0.00	-1236.03
528	14.27	2.67	-5.49	1153.00	383.33	0.00	-43.23	57.68	-24.26	636.29	432.37	227.43	0.00	-1065.44
529	14.34	2.67	-5.49	1161.33	383.33	0.00	-5.72	54.93	-22.89	630.95	432.33	227.42	0.00	-843.38
530	14.42	2.67	-5.19	1167.71	382.35	0.00	-22.89	52.41	-21.97	624.24	432.36	227.03	0.00	-595.57
531	14.42	2.44	-5.34	1160.14	382.86	0.00	63.43	50.13	-21.21	618.74	431.84	227.13	0.00	-421.66
532	14.50	2.52	-5.80	1124.05	368.42	0.00	-106.41	47.45	-21.13	613.10	431.71	227.13	0.00	-255.09
533	14.50	2.44	-5.19	1176.53	382.35	0.00	7.18	45.24	-20.98	608.06	431.74	227.00	0.00	-111.29
534	14.34	2.52	-5.49	1161.33	394.44	0.00	170.18	42.88	-20.75	604.55	431.60	227.11	0.00	-20.62
535	14.34	2.52	-5.19	1167.71	388.24	0.00	19.30	40.82	-20.75	602.72	431.24	227.04	0.00	119.23
536	-0.00	-0.00	-0.00	903.00	200.00	0.00	-0.00	38.15	-20.90	600.74	431.22	227.08	0.00	319.79
537	14.27	2.44	-5.80	1116.16	368.42	0.00	-154.60	35.78	-21.06	601.50	430.90	227.04	0.00	405.17
538	-0.00	-0.00	-0.00	903.00	200.00	0.00	-0.00	33.65	-21.13	603.18	430.99	227.07	0.00	543.29
539	14.11	2.52	-5.34	1143.00	382.86	0.00	-37.49	31.20	-21.36	605.16	430.86	227.08	0.00	710.85
540	14.27	2.67	-5.49	1136.33	383.33	0.00	47.05	28.99	-21.21	608.37	430.40	227.04	0.00	780.13
541	14.42	2.59	-5.80	1139.84	368.42	0.00	-177.08	26.78	-21.29	611.11	430.64	227.22	0.00	900.30
542	14.50	2.29	-5.34	1143.00	377.14	0.00	4.36	23.96	-21.51	615.39	430.47	227.18	0.00	917.57
543	-0.00	-0.00	-0.00	903.00	200.00	0.00	-0.00	21.36	-21.82	618.90	430.25	227.12	0.00	1063.97
544	14.34	2.52	-5.65	1146.24	394.59	0.00	187.44	18.77	-21.97	622.71	430.04	227.10	0.00	1100.07
545	14.34	2.52	-5.19	1150.06	394.12	0.00	193.88	15.79	-22.28	626.07	430.15	227.25	0.00	1155.38
546	-0.00	-0.00	-0.00	903.00	200.00	0.00	-0.00	13.20	-22.43	629.73	429.97	227.33	0.00	1239.06
547	14.11	2.59	-5.34	1143.00	382.86	0.00	-10.03	10.45	-22.89	632.32	430.09	227.36	0.00	1340.98
548	14.34	2.59	-5.49	1153.00	372.22	0.00	-192.43	7.71	-22.96	635.53	430.01	227.23	0.00	1433.07
549	-0.00	-0.00	-0.00	903.00	200.00	0.00	-0.00	4.96	-22.89	637.97	429.59	227.22	0.00	1475.91
550	14.42	2.52	-5.49	1136.33	394.44	0.00	225.07	2.67	-23.04	640.11	429.44	227.32	0.00	1544.72
551	-0.00	-0.00	-0.00	903.00	200.00	0.00	-0.00	0.15	-22.96	642.55	429.02	227.26	0.00	1662.39
552	14.34	2.52	-5.04	1157.55	393.94	0.00	149.58	-2.14	-22.89	644.07	428.86	227.10	0.00	1792.74
553	14.11	2.59	-5.34	1160.14	388.57	0.00	-42.51	-4.27	-22.89	644.68	428.73	227.03	0.00	1869.69
554	14.27	2.29	-5.49	1136.33	383.33	0.00	90.28	-6.56	-22.66	644.68	428.38	227.08	0.00	1976.00
555	14.27	2.52	-5.49	1153.00	377.78	0.00	-61.46	-8.77	-22.74	644.38	428.08	227.04	0.00	2011.05
556	14.34	2.59	-5.49	1161.33	383.33	0.00	-54.68	-10.76	-22.96	643.77	427.49	226.93	0.00	2134.66
557	14.34	2.59	-5.34	1168.71	388.57	0.00	-21.58	-13.05	-23.04	641.78	427.18	226.96	0.00	2280.93
558	14.34	2.29	-5.34	1143.00	388.57	0.00	141.25	-14.80	-23.04	640.87	426.57	226.95	0.00	2357.16
559	-0.00	-0.00	-0.00	903.00	200.00	0.00	-0.00	-16.71	-22.89	638.89	425.96	226.85	0.00	2388.71
560	14.34	2.52	-5.49	1161.33	383.33	0.00	-34.97	-18.92	-22.74	635.99	425.53	226.92	0.00	2504.83
561	14.27	2.52	-5.34	1143.00	388.57	0.00	71.93	-20.75	-22.28	634.00	425.05	226.62	0.00	2668.42
562	14.34	2.52	-5.19	1167.71	394.12	0.00	80.78	-23.04	-22.13	631.41	424.48	226.63	0.00	2666.98
563	14.42	2.21	-5.65	1154.35	394.59	0.00	235.69	-25.41	-21.59	628.81	423.68	226.50	0.00	2775.46
564	14.27	2.44	-5.19	1167.71	394.12	0.00	109.06	-27.85	-21.36	625.76	422.97	226.34	0.00	2831.98
565	14.27	2.59	-5.34	1134.43	388.57	0.00	75.86	-29.83	-21.21	622.71	422.10	226.37	0.00	2924.75
566	14.34	2.59	-5.19	1176.53	394.12	0.00	37.70	-32.20	-21.13	619.66	420.93	226.30	0.00	2990.70
567	14.27	2.52	-5.34	1160.14	382.86	0.00	-75.64	-34.18	-20.75	618.29	419.64	226.36	0.00	3023.93
568	14.34	2.52	-5.34	1160.14	382.86	0.00	-38.80	-35.78	-20.90	617.07	418.18	226.36	0.00	3129.36
569	-0.00	-0.00	-0.00	903.00	200.00	0.00	-0.00	-37.16	-20.90	616.15	416.27	226.35	0.00	3145.28
570	14.42	2.59	-5.34	1134.43	388.57	0.00	81.74	-38.68	-21.29	614.17	413.96	226.43	0.00	3211.45
571	-0.00	-0.00	-0.00	903.00	200.00	0.00	-0.00	-39.67	-21.59	612.49	411.51	226.61	0.00	3160.22
572	-0.00	-0.00	-0.00	903.00	200.00	0.00	-0.00	-40.89	-21.67	611.11	408.39	226.67	0.00	3249.30
573	14.42	2.52	-5.34	1160.14	400.00	0.00	222.34	-41.50	-22.05	610.50	405.05	226.64	0.00	3270.35
574	14.34	2.67	-5.34	1160.14	400.00	0.00	167.85	-41.81	-22.43	610.35	401.55	226.85	0.00	3215.17
575	14.50	2.52	-5.34	1134.43	388.57	0.00	90.90	-41.89	-22.96	610.05	397.47	226.96	0.00	3260.55
576	14.50	2.44	-5.19	1167.71	394.12	0.00	176.37	-41.58	-23.65	609.28	393.61	227.05	0.00	3240.93
577	-0.00	-0.00	-0.00	903.00	200.00	0.00	-0.00	-41.43	-24.11	609.44	389.23	227.04	0.00	3251.26
578	14.42	2.52	-5.49	1136.33	383.33	0.00	19.07	-39.75	-24.11	608.52	384.10	227.43	0.00	3226.02
579	14.42	2.44	-5.34	1125.86	377.14	0.00	-26.81	-38.60	-24.11	608.22	378.80	227.40	0.00	3222.56
580	14.42	2.59	-5.34	1134.43	388.57	0.00	58.86	-37.08	-24.11	608.22	373.46	227.50	0.00	3292.03
581	14.42	2.52	-5.49	1153.00	377.78	0.00	-148.77	-34.48	-23.73	608.98	367.13	227.41	0.00	3279.58
582	14.50	2.29	-5.49	1161.33	377.78	0.00	-142.84	-32.58	-23.35	610.20	361.22	227.61	0.00	3299.24
583	14.50	2.59	-5.49	1161.33	383.33	0.00	-49.59	-30.67	-23.04	612.49	355.38	227.45	0.00	3203.48
584	14.57	2.29	-5.34	1134.43	400.00	0.00	324.79	-29.07	-22.66	615.54	349.31	227.42	0.00	3158.42
585	14.57	2.29	-5.49	1128.00	377.78	0.00	15.68	-28.53	-22.13	619.81	344.17	227.47	0.00	3145.80
586	14.50	2.52	-5.19	1150.06	394.12	0.00	109.06	-28.84	-21.67	624.69	339.79	227.36	0.00	3140.21
587	14.65	2.29	-5.34	1134.43	382.86	0.00	-2.62	-30.21	-21.13	632.17	335.41	227.23	0.00	3175.86
588	14.65	2.29	-5.19	1167.71	388.24	0.00	91.55	-32.27	-20.98	639.65	332.28	227.29	0.00	3161.02
589	14.57	2.29	-5.49	1136.33	383.33	0.00	100.45	-35.10	-20.68	648.35	329.16	227.21	0.00	3104.20
590	-0.00	-0.00	-0.00	903.00	200.00	0.00	-0.00	-38.15	-20.83	657.65	326.73	227.19	0.00	3204.39
591	-0.00	-0.00	-0.00	903.00	200.00	0.00	-0.00	-41.66	-21.06	666.66	324.86	227.10	0.00	3171.07
592	14.72	2.29	-5.49	1136.33	383.33	0.00	82.65	-46.08	-21.51	674.74	323.20	227.18	0.00	3183.36
593	-0.00	-0.00	-0.00	903.00	200.00	0.00	-0.00	-51.80	-22.35	682.22	321.74	227.15	0.00	3176.36
594	14.72	2.21	-5.49	1128.00	383.33	0.00	164.67	-57.14	-23.50	688.63	320.87	227.17	0.00	3195.31
595	14.80	2.29	-5.34	1117.29	400.00	0.00	341.14	-61.95	-24.57	693.36	319.81	227.20	0.00	3127.34
596	-0.00	-0.00	-0.00	903.00	200.00	0.00	-0.00	-67.37	-25.79	696.11	318.87	227.31	0.00	3087.02
597	14.80	2.29	-5.34	1143.00	382.86	0.00	120.11	-71.95	-26.93	697.33	317.92	227.48	0.00	3082.97
598	14.72	2.52	-5.34	1160.14	388.57	0.00	-22.23	-76.37	-28.00	695.34	317.18	227.47	0.00	2983.42
599	14.72	2.52	-5.04	1184.82	387.88	0.00	-94.56	-80.95	-29.37	691.53	316.48	227.45	0.00	2908.49
600	14.80	2.21	-5.34	1160.14	377.14	0.00	-29.86	-84.30	-30.59	686.04	315.41	227.49	0.00	2777.35
601	14.80	2.29	-5.65	1146.24	389.19	0.00	114.85	-87.66	-31.51	677.80	314.59	227.42	0.00	2656.49
602	14.65	2.44	-5.80	1139.84	368.42	0.00	-285.50	-90.94	-32.12	666.20	313.54	227.30	0.00	2598.19
603	14.72	2.21	-5.34	1160.14	400.00	0.00	201.63	-93.54	-32.50	654.60	312.52	227.18	0.00	2579.53
604	14.88	2.14	-5.34	1134.43	382.86	0.00	5.89	-95.14	-32.20	641.63	311.20	227.21	0.00	2624.61
605	15.95	2.21	-5.80	1116.16	368.42	0.00	-29.11	-97.05	-26.93	625.76	310.61	227.02	0.00	2126.90
606	13.89	1.14	-5.65	1121.92	400.00	0.00	8.87	-97.05	-31.28	604.10	309.93	226.62	0.00	2327.40
607	-0.00	-0.00	-0.00	903.00	200.00	0.00	-0.00	-98.27	-28.31	581.82	308.34	226.07	0.00	2091.80
608	16.48	2.06	-5.19	1132.41	388.24	0.00	386.41	-96.59	-27.24	557.10	307.48	225.69	0.00	2002.25
609	-0.00	-0.00	-0.00	903.00	200.00	0.00	-0.00	-96.28	-25.18	533.91	306.52	225.04	0.00	2056.52
610	16.02	2.14	-5.49	1119.67	372.22	0.00	53.41	-94.15	-22.81	506.44	305.69	224.83	0.00	1912.42
611	16.25	1.98	-5.19	1132.41	388.24	0.00	360.83	-92.01	-19.99	475.62	305.10	224.57	0.00	1777.58
612	-0.00	-0.00	-0.00	903.00	200.00	0.00	-0.00	-89.26	-18.16	446.62	304.71	224.26	0.00	1674.00
613	16.25	2.14	-5.19	1114.76	382.35	0.00	61.93	-86.98	-16.02	415.34	304.30	224.17	0.00	1514.05
614	16.56	1.98	-5.19	1167.71	394.12	0.00	170.99	-83.85	-13.58	379.79	303.86	223.95	0.00	1340.53
615	-0.00	-0.00	-0.00	903.00	200.00	0.00	-0.00	-80.11	-11.22	345.61	303.31	223.84	0.00	1217.17
616	16.56	1.98	-5.19	1141.24	382.35	0.00	28.72	-75.00	-8.85	309.14	303.11	223.59	0.00	1073.34
617	-0.00	-0.00	-0.00	903.00	200.00	0.00	-0.00	-67.67	-6.41	265.50	302.59	223.45	0.00	993.24
618	-0.00	-0.00	-0.00	903.00	200.00	0.00	-0.00	-58.82	-3.43	224.30	301.63	223.67	0.00	947.66
619	-0.00	-0.00	-0.00	903.00	200.00	0.00	-0.00	-47.30	-2.14	180.21	300.00	222.86	0.00	909.85
620	-0.00	-0.00	-0.00	903.00	200.00	0.00	-0.00	-32.42	-1.14	134.28	296.93	222.50	0.00	777.55
621	17.09	2.06	-5.04	1148.45	393.94	0.00	153.74	-18.92	-0.99	100.25	292.24	220.40	0.00	682.14
622	-0.00	-0.00	-0.00	903.00	200.00	0.00	-0.00	-8.85	-0.84	75.53	286.06	219.39	0.00	457.53
623	17.24	1.98	-5.04	1130.27	387.88	0.00	87.85	-2.90	-0.15	57.53	283.29	217.51	0.00	358.68
624	-0.00	-0.00	-0.00	903.00	200.00	0.00	-0.00	0.46	0.08	44.40	281.44	215.12	0.00	305.88
625	17.32	1.75	-5.04	1148.45	393.94	0.00	250.15	2.21	-0.46	33.42	278.08	215.53	0.00	276.09
626	-0.00	-0.00	-0.00	903.00	200.00	0.00	-0.00	4.04	-1.98	24.87	279.75	212.27	0.00	169.67
627	-0.00	-0.00	-0.00	903.00	200.00	0.00	-0.00	4.58	-2.06	19.99	277.10	213.74	0.00	107.28
628	17.47	1.75	-5.04	1139.36	393.94	0.00	249.92	3.28	-1.83	14.04	283.70	213.04	0.00	104.49
629	-0.00	-0.00	-0.00	903.00	200.00	0.00	-0.00	2.44	-1.75	9.31	280.33	213.11	0.00	157.72
630	-0.00	-0.00	-0.00	903.00	200.00	0.00	-0.00	1.60	-0.76	5.49	283.33	194.44	0.00	92.82
631	17.47	1.83	-5.04	1130.27	387.88	0.00	142.65	-0.00	-0.00	-0.00	300.00	200.00	0.00	-0.00
632	-0.00	-0.00	-0.00	903.00	200.00	0.00	-0.00	-0.00	-0.00	-0.00	300.00	200.00	0.00	-0.00
633	17.17	1.91	-5.04	1139.36	400.00	0.00	281.59	-0.00	-0.00	-0.00	300.00	200.00	0.00	-0.00
634	-0.00	-0.00	-0.00	903.00	200.00	0.00	-0.00	-0.00	-0.00	-0.00	300.00	200.00	0.00	-0.00
635	-0.00	-0.00	-0.00	903.00	200.00	0.00	-0.00	-0.00	-0.00	-0.00	300.00	200.00	0.00	-0.00
636	-0.00	-0.00	-0.00	903.00	200.00	0.00	-0.00	-0.00	-0.00	-0.00	300.00	200.00	0.00	-0.00
637	-0.00	-0.00	-0.00	903.00	200.00	0.00	-0.00	-0.00	-0.00	-0.00	300.00	200.00	0.00	-0.00
638	-0.00	-0.00	-0.00	903.00	200.00	0.00	-0.00	-0.00	-0.00	-0.00	300.00	200.00	0.00	-0.00
639	-0.00	-0.00	-0.00	903.00	200.00	0.00	-0.00	-0.00	-0.00	-0.00	300.00	200.00	0.00	-0.00
640	-0.00	-0.00	-0.00	903.00	200.00	0.00	-0.00	-0.00	-0.00	-0.00	300.00	200.00	0.00	-0.00
641	-0.00	-0.00	-0.00	903.00	200.00	0.00	-0.00	-0.00	-0.00	-0.00	300.00	200.00	0.00	-0.00
642	17.24	2.06	-5.04	1157.55	400.00	0.00	314.89	-0.00	-0.00	-0.00	300.00	200.00	0.00	-0.00
643	17.17	2.29	-5.04	1148.45	375.76	0.00	-153.98	-0.00	-0.00	-0.00	300.00	200.00	0.00	-0.00
644	-0.00	-0.00	-0.00	903.00	200.00	0.00	-0.00	-0.00	-0.00	-0.00	300.00	200.00	0.00	-0.00
645	17.09	2.14	-5.19	1141.24	394.12	0.00	153.49	-0.00	-0.00	-0.00	300.00	200.00	0.00	-0.00
646	-0.00	-0.00	-0.00	903.00	200.00	0.00	-0.00	-0.00	-0.00	-0.00	300.00	200.00	0.00	-0.00
647	-0.00	-0.00	-0.00	903.00	200.00	0.00	-0.00	-0.00	-0.00	-0.00	300.00	200.00	0.00	-0.00
648	-0.00	-0.00	-0.00	903.00	200.00	0.00	-0.00	-0.00	-0.00	-0.00	300.00	200.00	0.00	-0.00
649	17.17	2.06	-5.34	1143.00	388.57	0.00	156.29	-0.00	-0.00	-0.00	300.00	200.00	0.00	-0.00
650	17.01	2.14	-5.04	1139.36	393.94	0.00	208.31	-0.00	-0.00	-0.00	300.00	200.00	0.00	-0.00
651	-0.00	-0.00	-0.00	903.00	200.00	0.00	-0.00	-0.00	-0.00	-0.00	300.00	200.00	0.00	-0.00
652	17.09	2.21	-5.19	1150.06	388.24	0.00	83.92	-0.00	-0.00	-0.00	300.00	200.00	0.00	-0.00
653	17.01	2.21	-5.19	1141.24	388.24	0.00	89.08	-0.00	-0.00	-0.00	300.00	200.00	0.00	-0.00
654	16.94	2.21	-5.04	1157.55	387.88	0.00	9.71	-0.00	-0.00	-0.00	300.00	200.00	0.00	-0.00
655	16.86	2.14	-5.19	1141.24	394.12	0.00	177.72	-0.00	-0.00	-0.00	300.00	200.00	0.00	-0.00
656	17.01	2.29	-5.04	1130.27	387.88	0.00	67.05	-0.00	-0.00	-0.00	300.00	200.00	0.00	-0.00
657	-0.00	-0.00	-0.00	903.00	200.00	0.00	-0.00	-0.00	-0.00	-0.00	300.00	200.00	0.00	-0.00
658	-0.00	-0.00	-0.00	903.00	200.00	0.00	-0.00	-0.00	-0.00	-0.00	300.00	200.00	0.00	-0.00
659	16.94	2.06	-5.04	1157.55	387.88	0.00	94.33	-0.00	-0.00	-0.00	300.00	200.00	0.00	-0.00
660	-0.00	-0.00	-0.00	903.00	200.00	0.00	-0.00	-0.00	-0.00	-0.00	300.00	200.00	0.00	-0.00
661	16.94	2.21	-5.04	1148.45	387.88	0.00	98.49	-0.00	-0.00	-0.00	300.00	200.00	0.00	-0.00
662	16.71	2.21	-5.34	1134.43	388.57	0.00	120.98	-0.00	-0.00	-0.00	300.00	200.00	0.00	-0.00
663	16.78	2.21	-5.04	1148.45	393.94	0.00	194.43	-0.00	-0.00	-0.00	300.00	200.00	0.00	-0.00
664	-0.00	-0.00	-0.00	903.00	200.00	0.00	-0.00	-0.00	-0.00	-0.00	300.00	200.00	0.00	-0.00
665	17.01	2.29	-5.04	1148.45	400.00	0.00	277.43	-0.00	-0.00	-0.00	300.00	200.00	0.00	-0.00
666	16.78	2.21	-5.34	1143.00	400.00	0.00	308.23	-0.00	-0.00	-0.00	300.00	200.00	0.00	-0.00
667	16.94	2.29	-5.04	1157.55	387.88	0.00	81.84	-0.00	-0.00	-0.00	300.00	200.00	0.00	-0.00
668	-0.00	-0.00	-0.00	903.00	200.00	0.00	-0.00	-0.00	-0.00	-0.00	300.00	200.00	0.00	-0.00
669	16.78	2.29	-5.04	1148.45	393.94	0.00	221.48	-0.00	-0.00	-0.00	300.00	200.00	0.00	-0.00
670	16.86	2.59	-5.19	1141.24	382.35	0.00	-38.15	-0.00	-0.00	-0.00	300.00	200.00	0.00	-0.00
671	16.86	2.44	-5.34	1134.43	382.86	0.00	46.21	-0.00	-0.00	-0.00	300.00	200.00	0.00	-0.00
672	16.86	2.52	-5.04	1157.55	393.94	0.00	157.21	-0.00	-0.00	-0.00	300.00	200.00	0.00	-0.00
673	-0.00	-0.00	-0.00	903.00	200.00	0.00	-0.00	-0.00	-0.00	-0.00	300.00	200.00	0.00	-0.00
674	16.48	2.52	-5.19	1132.41	388.24	0.00	75.40	-0.00	-0.00	-0.00	300.00	200.00	0.00	-0.00
675	16.63	2.52	-5.04	1175.73	393.94	0.00	158.60	-0.00	-0.00	-0.00	300.00	200.00	0.00	-0.00
676	16.63	2.52	-5.19	1150.06	394.12	0.00	203.30	-0.00	-0.00	-0.00	300.00	200.00	0.00	-0.00
677	16.63	2.52	-5.04	1139.36	400.00	0.00	328.06	-0.00	-0.00	-0.00	300.00	200.00	0.00	-0.00
678	16.40	2.67	-5.04	1148.45	400.00	0.00	244.83	-0.00	-0.00	-0.00	300.00	200.00	0.00	-0.00
679	16.40	2.59	-5.04	1148.45	387.88	0.00	64.73	-0.00	-0.00	-0.00	300.00	200.00	0.00	-0.00
680	16.63	2.59	-5.19	1167.71	394.12	0.00	184.45	-0.00	-0.00	-0.00	300.00	200.00	0.00	-0.00
681	16.56	2.44	-5.04	1148.45	400.00	0.00	354.42	-0.00	-0.00	-0.00	300.00	200.00	0.00	-0.00
682	16.71	2.59	-5.49	1153.00	372.22	0.00	-128.43	-0.00	-0.00	-0.00	300.00	200.00	0.00	-0.00
683	16.40	2.59	-5.19	1132.41	388.24	0.00	157.97	-0.00	-0.00	-0.00	300.00	200.00	0.00	-0.00
684	-0.00	-0.00	-0.00	903.00	200.00	0.00	-0.00	-0.00	-0.00	-0.00	300.00	200.00	0.00	-0.00
685	16.25	2.75	-5.04	1148.45	400.00	0.00	287.14	-0.00	-0.00	-0.00	300.00	200.00	0.00	-0.00
686	-0.00	-0.00	-0.00	903.00	200.00	0.00	-0.00	-0.00	-0.00	-0.00	300.00	200.00	0.00	-0.00
687	16.25	2.59	-5.04	1157.55	393.94	0.00	179.64	-0.00	-0.00	-0.00	300.00	200.00	0.00	-0.00
688	16.40	2.67	-5.19	1141.24	394.12	0.00	236.29	-0.00	-0.00	-0.00	300.00	200.00	0.00	-0.00
689	16.40	2.67	-5.49	1153.00	372.22	0.00	-154.28	-0.00	-0.00	-0.00	300.00	200.00	0.00	-0.00
690	-0.00	-0.00	-0.00	903.00	200.00	0.00	-0.00	-0.00	-0.00	-0.00	300.00	200.00	0.00	-0.00
691	16.25	2.59	-5.19	1141.24	394.12	0.00	179.07	-0.00	-0.00	-0.00	300.00	200.00	0.00	-0.00
692	16.25	2.90	-5.19	1150.06	394.12	0.00	103.67	-0.00	-0.00	-0.00	300.00	200.00	0.00	-0.00
693	16.40	2.67	-5.19	1141.24	388.24	0.00	94.02	-0.00	-0.00	-0.00	300.00	200.00	0.00	-0.00
694	16.56	2.59	-5.04	1157.55	393.94	0.00	193.05	-0.00	-0.00	-0.00	300.00	200.00	0.00	-0.00
695	16.25	2.67	-5.19	1150.06	382.35	0.00	-53.85	-0.00	-0.00	-0.00	300.00	200.00	0.00	-0.00
696	-0.00	-0.00	-0.00	903.00	200.00	0.00	-0.00	-0.00	-0.00	-0.00	300.00	200.00	0.00	-0.00
697	16.56	2.59	-5.19	1167.71	394.12	0.00	123.87	-0.00	-0.00	-0.00	300.00	200.00	0.00	-0.00
698	16.25	2.59	-5.19	1141.24	394.12	0.00	179.07	-0.00	-0.00	-0.00	300.00	200.00	0.00	-0.00
699	16.40	2.52	-5.04	1157.55	400.00	0.00	305.18	-0.00	-0.00	-0.00	300.00	200.00	0.00	-0.00
700	16.25	2.52	-5.19	1141.24	388.24	0.00	124.54	-0.00	-0.00	-0.00	300.00	200.00	0.00	-0.00
701	16.40	2.52	-5.19	1141.24	388.24	0.00	153.26	-0.00	-0.00	-0.00	300.00	200.00	0.00	-0.00
702	16.25	2.52	-5.19	1150.06	388.24	0.00	102.32	-0.00	-0.00	-0.00	300.00	200.00	0.00	-0.00
703	16.40	2.52	-5.34	1134.43	388.57	0.00	107.25	-0.00	-0.00	-0.00	300.00	200.00	0.00	-0.00
704	16.40	2.75	-5.04	1148.45	393.94	0.00	149.58	-0.00	-0.00	-0.00	300.00	200.00	0.00	-0.00
705	16.17	2.52	-5.19	1167.71	382.35	0.00	-51.61	-0.00	-0.00	-0.00	300.00	200.00	0.00	-0.00
706	-0.00	-0.00	-0.00	903.00	200.00	0.00	-0.00	-0.00	-0.00	-0.00	300.00	200.00	0.00	-0.00
707	-0.00	-0.00	-0.00	903.00	200.00	0.00	-0.00	-0.00	-0.00	-0.00	300.00	200.00	0.00	-0.00
708	16.17	2.75	-5.49	1161.33	372.22	0.00	-212.78	-0.00	-0.00	-0.00	300.00	200.00	0.00	-0.00
709	-0.00	-0.00	-0.00	903.00	200.00	0.00	-0.00	-0.00	-0.00	-0.00	300.00	200.00	0.00	-0.00
710	-0.00	-0.00	-0.00	903.00	200.00	0.00	-0.00	-0.00	-0.00	-0.00	300.00	200.00	0.00	-0.00
711	16.10	2.67	-5.49	1153.00	372.22	0.00	-138.18	-0.00	-0.00	-0.00	300.00	200.00	0.00	-0.00
712	16.17	2.82	-5.34	1134.43	377.14	0.00	-31.17	-0.00	-0.00	-0.00	300.00	200.00	0.00	-0.00
713	16.10	2.59	-5.34	1143.00	388.57	0.00	192.91	-0.00	-0.00	-0.00	300.00	200.00	0.00	-0.00
714	16.10	2.82	-5.49	1128.00	394.44	0.00	274.87	-0.00	-0.00	-0.00	300.00	200.00	0.00	-0.00
715	15.79	2.75	-5.04	1157.55	400.00	0.00	285.06	-0.00	-0.00	-0.00	300.00	200.00	0.00	-0.00
716	15.87	2.82	-5.19	1167.71	394.12	0.00	181.76	-0.00	-0.00	-0.00	300.00	200.00	0.00	-0.00
717	15.56	2.82	-5.34	1168.71	377.14	0.00	-144.52	-0.00	-0.00	-0.00	300.00	200.00	0.00	-0.00
718	-0.00	-0.00	-0.00	903.00	200.00	0.00	-0.00	-0.00	-0.00	-0.00	300.00	200.00	0.00	-0.00
719	15.72	3.13	-5.19	1167.71	388.24	0.00	70.46	-0.00	-0.00	-0.00	300.00	200.00	0.00	-0.00
720	15.72	2.98	-5.04	1175.73	400.00	0.00	271.88	-0.00	-0.00	-0.00	300.00	200.00	0.00	-0.00
721	15.64	3.13	-5.19	1167.71	394.12	0.00	148.10	-0.00	-0.00	-0.00	300.00	200.00	0.00	-0.00
722	15.56	3.20	-5.34	1134.43	400.00	0.00	334.17	-0.00	-0.00	-0.00	300.00	200.00	0.00	-0.00
723	15.56	3.20	-5.19	1176.53	388.24	0.00	61.93	-0.00	-0.00	-0.00	300.00	200.00	0.00	-0.00
724	15.41	3.20	-5.19	1141.24	388.24	0.00	123.42	-0.00	-0.00	-0.00	300.00	200.00	0.00	-0.00
725	15.41	2.98	-5.04	1184.82	393.94	0.00	181.95	-0.00	-0.00	-0.00	300.00	200.00	0.00	-0.00
726	15.18	3.28	-5.34	1168.71	388.57	0.00	22.89	-0.00	-0.00	-0.00	300.00	200.00	0.00	-0.00
727	15.18	3.13	-5.34	1160.14	400.00	0.00	263.76	-0.00	-0.00	-0.00	300.00	200.00	0.00	-0.00
728	15.18	3.13	-5.19	1176.53	388.24	0.00	79.66	-0.00	-0.00	-0.00	300.00	200.00	0.00	-0.00
729	15.03	3.05	-5.04	1184.82	400.00	0.00	200.44	-0.00	-0.00	-0.00	300.00	200.00	0.00	-0.00
730	-0.00	-0.00	-0.00	903.00	200.00	0.00	-0.00	-0.00	-0.00	-0.00	300.00	200.00	0.00	-0.00
731	14.72	2.98	-5.34	1160.14	400.00	0.00	280.11	-0.00	-0.00	-0.00	300.00	200.00	0.00	-0.00
732	14.80	3.13	-5.34	1160.14	400.00	0.00	279.02	-0.00	-0.00	-0.00	300.00	200.00	0.00	-0.00
733	14.65	3.05	-5.04	1175.73	400.00	0.00	197.67	-0.00	-0.00	-0.00	300.00	200.00	0.00	-0.00
734	-0.00	-0.00	-0.00	903.00	200.00	0.00	-0.00	-0.00	-0.00	-0.00	300.00	200.00	0.00	-0.00
735	14.65	2.90	-5.49	1153.00	394.44	0.00	223.80	-0.00	-0.00	-0.00	300.00	200.00	0.00	-0.00
736	14.50	2.98	-5.34	1160.14	388.57	0.00	22.89	-0.00	-0.00	-0.00	300.00	200.00	0.00	-0.00
737	14.57	2.75	-5.34	1160.14	400.00	0.00	262.67	-0.00	-0.00	-0.00	300.00	200.00	0.00	-0.00
738	-0.00	-0.00	-0.00	903.00	200.00	0.00	-0.00	-0.00	-0.00	-0.00	300.00	200.00	0.00	-0.00
739	14.65	2.75	-5.34	1168.71	388.57	0.00	64.09	-0.00	-0.00	-0.00	300.00	200.00	0.00	-0.00
740	-0.00	-0.00	-0.00	903.00	200.00	0.00	-0.00	-0.00	-0.00	-0.00	300.00	200.00	0.00	-0.00
741	14.72	2.75	-5.49	1153.00	400.00	0.00	267.03	-0.00	-0.00	-0.00	300.00	200.00	0.00	-0.00
742	14.72	2.75	-5.49	1153.00	394.44	0.00	231.00	-0.00	-0.00	-0.00	300.00	200.00	0.00	-0.00
743	14.65	2.59	-5.34	1160.14	400.00	0.00	248.50	-0.00	-0.00	-0.00	300.00	200.00	0.00	-0.00
744	-0.00	-0.00	-0.00	903.00	200.00	0.00	-0.00	-0.00	-0.00	-0.00	300.00	200.00	0.00	-0.00
745	14.72	2.67	-5.34	1160.14	382.86	0.00	14.60	-0.00	-0.00	-0.00	300.00	200.00	0.00	-0.00
746	-0.00	-0.00	-0.00	903.00	200.00	0.00	-0.00	-0.00	-0.00	-0.00	300.00	200.00	0.00	-0.00
747	-0.00	-0.00	-0.00	903.00	200.00	0.00	-0.00	-0.00	-0.00	-0.00	300.00	200.00	0.00	-0.00
748	14.65	2.75	-5.04	1175.73	393.94	0.00	100.57	-0.00	-0.00	-0.00	300.00	200.00	0.00	-0.00
749	14.72	2.82	-5.19	1167.71	382.35	0.00	-99.18	-0.00	-0.00	-0.00	300.00	200.00	0.00	-0.00
750	-0.00	-0.00	-0.00	903.00	200.00	0.00	-0.00	-0.00	-0.00	-0.00	300.00	200.00	0.00	-0.00
751	14.57	2.67	-5.34	1177.29	400.00	0.00	144.96	-0.00	-0.00	-0.00	300.00	200.00	0.00	-0.00
752	14.80	2.59	-5.49	1153.00	400.00	0.00	297.55	-0.00	-0.00	-0.00	300.00	200.00	0.00	-0.00
753	-0.00	-0.00	-0.00	903.00	200.00	0.00	-0.00	-0.00	-0.00	-0.00	300.00	200.00	0.00	-0.00
754	14.65	2.59	-5.04	1175.73	400.00	0.00	208.07	-0.00	-0.00	-0.00	300.00	200.00	0.00	-0.00
755	-0.00	-0.00	-0.00	903.00	200.00	0.00	-0.00	-0.00	-0.00	-0.00	300.00	200.00	0.00	-0.00
756	14.65	2.44	-5.34	1160.14	388.57	0.00	120.33	-0.00	-0.00	-0.00	300.00	200.00	0.00	-0.00
757	14.57	2.67	-5.19	1150.06	382.35	0.00	-39.49	-0.00	-0.00	-0.00	300.00	200.00	0.00	-0.00
758	-0.00	-0.00	-0.00	903.00	200.00	0.00	-0.00	-0.00	-0.00	-0.00	300.00	200.00	0.00	-0.00
759	14.57	2.67	-5.34	1143.00	400.00	0.00	259.40	-0.00	-0.00	-0.00	300.00	200.00	0.00	-0.00
760	-0.00	-0.00	-0.00	903.00	200.00	0.00	-0.00	-0.00	-0.00	-0.00	300.00	200.00	0.00	-0.00
761	14.72	2.67	-5.34	1160.14	400.00	0.00	221.25	-0.00	-0.00	-0.00	300.00	200.00	0.00	-0.00
762	14.57	2.67	-5.19	1150.06	388.24	0.00	92.00	-0.00	-0.00	-0.00	300.00	200.00	0.00	-0.00
763	14.50	2.75	-5.49	1161.33	394.44	0.00	94.94	-0.00	-0.00	-0.00	300.00	200.00	0.00	-0.00
764	14.57	2.59	-5.49	1153.00	394.44	0.00	193.70	-0.00	-0.00	-0.00	300.00	200.00	0.00	-0.00
765	-0.00	-0.00	-0.00	903.00	200.00	0.00	-0.00	-0.00	-0.00	-0.00	300.00	200.00	0.00	-0.00
766	14.50	2.59	-5.49	1136.33	383.33	0.00	61.04	-0.00	-0.00	-0.00	300.00	200.00	0.00	-0.00
767	14.65	2.75	-5.34	1160.14	388.57	0.00	64.74	-0.00	-0.00	-0.00	300.00	200.00	0.00	-0.00
768	-0.00	-0.00	-0.00	903.00	200.00	0.00	-0.00	-0.00	-0.00	-0.00	300.00	200.00	0.00	-0.00
769	14.57	2.75	-5.49	1153.00	394.44	0.00	178.44	-0.00	-0.00	-0.00	300.00	200.00	0.00	-0.00
770	14.57	2.67	-5.49	1161.33	377.78	0.00	-90.49	-0.00	-0.00	-0.00	300.00	200.00	0.00	-0.00
771	-0.00	-0.00	-0.00	903.00	200.00	0.00	-0.00	-0.00	-0.00	-0.00	300.00	200.00	0.00	-0.00
772	-0.00	-0.00	-0.00	903.00	200.00	0.00	-0.00	-0.00	-0.00	-0.00	300.00	200.00	0.00	-0.00
773	14.57	2.75	-5.49	1153.00	394.44	0.00	201.33	-0.00	-0.00	-0.00	300.00	200.00	0.00	-0.00
774	14.57	2.59	-5.49	1153.00	383.33	0.00	31.79	-0.00	-0.00	-0.00	300.00	200.00	0.00	-0.00
775	-0.00	-0.00	-0.00	903.00	200.00	0.00	-0.00	-0.00	-0.00	-0.00	300.00	200.00	0.00	-0.00
776	-0.00	-0.00	-0.00	903.00	200.00	0.00	-0.00	-0.00	-0.00	-0.00	300.00	200.00	0.00	-0.00
777	14.42	2.75	-5.49	1136.33	394.44	0.00	217.44	-0.00	-0.00	-0.00	300.00	200.00	0.00	-0.00
778	-0.00	-0.00	-0.00	903.00	200.00	0.00	-0.00	-0.00	-0.00	-0.00	300.00	200.00	0.00	-0.00
779	14.50	2.75	-5.19	1150.06	394.12	0.00	189.84	-0.00	-0.00	-0.00	300.00	200.00	0.00	-0.00
780	14.65	2.59	-5.65	1154.35	378.38	0.00	-30.31	-0.00	-0.00	-0.00	300.00	200.00	0.00	-0.00
781	14.42	2.59	-5.65	1162.46	378.38	0.00	-69.28	-0.00	-0.00	-0.00	300.00	200.00	0.00	-0.00
782	14.50	2.67	-5.49	1153.00	400.00	0.00	263.21	-0.00	-0.00	-0.00	300.00	200.00	0.00	-0.00
783	-0.00	-0.00	-0.00	903.00	200.00	0.00	-0.00	-0.00	-0.00	-0.00	300.00	200.00	0.00	-0.00
784	-0.00	-0.00	-0.00	903.00	200.00	0.00	-0.00	-0.00	-0.00	-0.00	300.00	200.00	0.00	-0.00
785	-0.00	-0.00	-0.00	903.00	200.00	0.00	-0.00	-0.00	-0.00	-0.00	300.00	200.00	0.00	-0.00
786	-0.00	-0.00	-0.00	903.00	200.00	0.00	-0.00	-0.00	-0.00	-0.00	300.00	200.00	0.00	-0.00
787	14.42	2.67	-5.49	1128.00	383.33	0.00	74.39	-0.00	-0.00	-0.00	300.00	200.00	0.00	-0.00
788	14.57	2.82	-5.04	1157.55	400.00	0.00	204.61	-0.00	-0.00	-0.00	300.00	200.00	0.00	-0.00
789	-0.00	-0.00	-0.00	903.00	200.00	0.00	-0.00	-0.00	-0.00	-0.00	300.00	200.00	0.00	-0.00
790	-0.00	-0.00	-0.00	903.00	200.00	0.00	-0.00	-0.00	-0.00	-0.00	300.00	200.00	0.00	-0.00
791	-0.00	-0.00	-0.00	903.00	200.00	0.00	-0.00	-0.00	-0.00	-0.00	300.00	200.00	0.00	-0.00
792	14.42	2.82	-5.49	1153.00	400.00	0.00	186.92	-0.00	-0.00	-0.00	300.00	200.00	0.00	-0.00
793	14.50	2.67	-5.80	1147.74	368.42	0.00	-180.50	-0.00	-0.00	-0.00	300.00	200.00	0.00	-0.00
794	14.50	2.59	-5.34	1160.14	400.00	0.00	263.76	-0.00	-0.00	-0.00	300.00	200.00	0.00	-0.00
795	-0.00	-0.00	-0.00	903.00	200.00	0.00	-0.00	-0.00	-0.00	-0.00	300.00	200.00	0.00	-0.00
796	14.57	2.67	-5.49	1161.33	394.44	0.00	198.15	-0.00	-0.00	-0.00	300.00	200.00	0.00	-0.00
797	-0.00	-0.00	-0.00	903.00	200.00	0.00	-0.00	-0.00	-0.00	-0.00	300.00	200.00	0.00	-0.00
798	14.42	2.59	-5.34	1168.71	382.86	0.00	1.96	-0.00	-0.00	-0.00	300.00	200.00	0.00	-0.00
799	-0.00	-0.00	-0.00	903.00	200.00	0.00	-0.00	-0.00	-0.00	-0.00	300.00	200.00	0.00	-0.00
800	14.57	2.59	-5.65	1130.03	378.38	0.00	42.06	-0.00	-0.00	-0.00	300.00	200.00	0.00	-0.00
801	14.50	2.67	-5.49	1153.00	383.33	0.00	-1.27	-0.00	-0.00	-0.00	300.00	200.00	0.00	-0.00
802	14.34	2.75	-5.34	1143.00	400.00	0.00	218.20	-0.00	-0.00	-0.00	300.00	200.00	0.00	-0.00
803	-0.00	-0.00	-0.00	903.00	200.00	0.00	-0.00	-0.00	-0.00	-0.00	300.00	200.00	0.00	-0.00
804	-0.00	-0.00	-0.00	903.00	200.00	0.00	-0.00	-0.00	-0.00	-0.00	300.00	200.00	0.00	-0.00
805	14.42	2.52	-5.34	1177.29	400.00	0.00	224.96	-0.00	-0.00	-0.00	300.00	200.00	0.00	-0.00
806	-0.00	-0.00	-0.00	903.00	200.00	0.00	-0.00	-0.00	-0.00	-0.00	300.00	200.00	0.00	-0.00
807	14.50	2.75	-5.34	1160.14	377.14	0.00	-152.59	-0.00	-0.00	-0.00	300.00	200.00	0.00	-0.00
808	14.50	2.75	-5.49	1153.00	400.00	0.00	244.14	-0.00	-0.00	-0.00	300.00	200.00	0.00	-0.00
809	14.65	2.67	-5.34	1160.14	388.57	0.00	84.36	-0.00	-0.00	-0.00	300.00	200.00	0.00	-0.00
810	14.50	2.67	-5.34	1168.71	382.86	0.00	-50.14	-0.00	-0.00	-0.00	300.00	200.00	0.00	-0.00
811	-0.00	-0.00	-0.00	903.00	200.00	0.00	-0.00	-0.00	-0.00	-0.00	300.00	200.00	0.00	-0.00
812	14.50	2.67	-5.34	1160.14	400.00	0.00	244.14	-0.00	-0.00	-0.00	300.00	200.00	0.00	-0.00
813	14.57	2.67	-5.49	1128.00	377.78	0.00	21.40	-0.00	-0.00	-0.00	300.00	200.00	0.00	-0.00
814	14.34	2.75	-5.34	1160.14	400.00	0.00	171.12	-0.00	-0.00	-0.00	300.00	200.00	0.00	-0.00
815	-0.00	-0.00	-0.00	903.00	200.00	0.00	-0.00	-0.00	-0.00	-0.00	300.00	200.00	0.00	-0.00
816	14.50	2.52	-5.34	1168.71	400.00	0.00	238.91	-0.00	-0.00	-0.00	300.00	200.00	0.00	-0.00
817	-0.00	-0.00	-0.00	903.00	200.00	0.00	-0.00	-0.00	-0.00	-0.00	300.00	200.00	0.00	-0.00
818	14.42	2.59	-5.65	1154.35	389.19	0.00	130.52	-0.00	-0.00	-0.00	300.00	200.00	0.00	-0.00
819	-0.00	-0.00	-0.00	903.00	200.00	0.00	-0.00	-0.00	-0.00	-0.00	300.00	200.00	0.00	-0.00
820	14.42	2.67	-5.34	1143.00	400.00	0.00	251.77	-0.00	-0.00	-0.00	300.00	200.00	0.00	-0.00
821	14.42	2.59	-5.34	1160.14	400.00	0.00	248.50	-0.00	-0.00	-0.00	300.00	200.00	0.00	-0.00
822	14.50	2.75	-5.34	1160.14	388.57	0.00	58.86	-0.00	-0.00	-0.00	300.00	200.00	0.00	-0.00
823	14.34	2.67	-5.19	1167.71	394.12	0.00	63.28	-0.00	-0.00	-0.00	300.00	200.00	0.00	-0.00
824	-0.00	-0.00	-0.00	903.00	200.00	0.00	-0.00	-0.00	-0.00	-0.00	300.00	200.00	0.00	-0.00
825	-0.00	-0.00	-0.00	903.00	200.00	0.00	-0.00	-0.00	-0.00	-0.00	300.00	200.00	0.00	-0.00
826	14.57	2.52	-5.19	1167.71	394.12	0.00	193.88	-0.00	-0.00	-0.00	300.00	200.00	0.00	-0.00
827	14.50	2.52	-5.49	1136.33	394.44	0.00	239.90	-0.00	-0.00	-0.00	300.00	200.00	0.00	-0.00
828	14.57	2.82	-5.19	1150.06	394.12	0.00	140.02	-0.00	-0.00	-0.00	300.00	200.00	0.00	-0.00
829	-0.00	-0.00	-0.00	903.00	200.00	0.00	-0.00	-0.00	-0.00	-0.00	300.00	200.00	0.00	-0.00
830	-0.00	-0.00	-0.00	903.00	200.00	0.00	-0.00	0.00	0.00	0.00	300.00	200.00	0.00	0.00
831	-0.00	-0.00	-0.00	903.00	200.00	0.00	-0.00	-0.00	-0.00	-0.00	300.00	200.00	0.00	-0.00
832	-0.00	-0.00	-0.00	903.00	200.00	0.00	-0.00	-0.00	-0.00	-0.00	300.00	200.00	0.00	-0.00
833	-0.00	-0.00	-0.00	903.00	200.00	0.00	-0.00	-0.00	-0.00	-0.00	300.00	200.00	0.00	-0.00
834	-0.00	-0.00	-0.00	903.00	200.00	0.00	-0.00	-0.00	-0.00	-0.00	300.00	200.00	0.00	-0.00
835	14.65	2.44	-5.34	1160.14	388.57	0.00	51.66	-0.00	-0.00	-0.00	300.00	200.00	0.00	-0.00
836	-0.00	-0.00	-0.00	903.00	200.00	0.00	-0.00	-0.00	-0.00	-0.00	300.00	200.00	0.00	-0.00
837	14.65	2.59	-5.49	1136.33	383.33	0.00	20.34	-0.00	-0.00	-0.00	300.00	200.00	0.00	-0.00
838	14.80	2.59	-5.19	1176.53	394.12	0.00	80.78	-0.00	-0.00	-0.00	300.00	200.00	0.00	-0.00
839	14.57	2.44	-5.49	1161.33	394.44	0.00	119.95	-0.00	-0.00	-0.00	300.00	200.00	0.00	-0.00
840	14.72	2.44	-5.34	1160.14	400.00	0.00	188.56	-0.00	-0.00	-0.00	300.00	200.00	0.00	-0.00
841	14.72	2.52	-5.49	1161.33	400.00	0.00	165.94	-0.00	-0.00	-0.00	300.00	200.00	0.00	-0.00
842	-0.00	-0.00	-0.00	903.00	200.00	0.00	-0.00	-0.00	-0.00	-0.00	300.00	200.00	0.00	-0.00
843	14.95	2.21	-5.49	1153.00	394.44	0.00	225.91	-0.00	-0.00	-0.00	300.00	200.00	0.00	-0.00
844	-0.00	-0.00	-0.00	903.00	200.00	0.00	-0.00	-0.00	-0.00	-0.00	300.00	200.00	0.00	-0.00
845	-0.00	-0.00	-0.00	903.00	200.00	0.00	-0.00	-0.00	-0.00	-0.00	300.00	200.00	0.00	-0.00
846	-0.00	-0.00	-0.00	903.00	200.00	0.00	-0.00	-0.00	-0.00	-0.00	300.00	200.00	0.00	-0.00
847	14.80	2.21	-5.65	1130.03	372.97	0.00	-70.73	-0.00	-0.00	-0.00	300.00	200.00	0.00	-0.00
848	-0.00	-0.00	-0.00	903.00	200.00	0.00	-0.00	-0.00	-0.00	-0.00	300.00	200.00	0.00	-0.00
849	-0.00	-0.00	-0.00	903.00	200.00	0.00	-0.00	-0.00	-0.00	-0.00	300.00	200.00	0.00	-0.00
850	15.11	2.29	-5.49	1136.33	394.44	0.00	251.77	-0.00	-0.00	-0.00	300.00	200.00	0.00	-0.00
851	-0.00	-0.00	-0.00	903.00	200.00	0.00	-0.00	-0.00	-0.00	-0.00	300.00	200.00	0.00	-0.00
852	-0.00	-0.00	-0.00	903.00	200.00	0.00	-0.00	-0.00	-0.00	-0.00	300.00	200.00	0.00	-0.00
853	14.95	2.52	-5.04	1175.73	400.00	0.00	152.59	-0.00	-0.00	-0.00	300.00	200.00	0.00	-0.00
854	15.11	2.21	-5.04	1175.73	393.94	0.00	197.67	-0.00	-0.00	-0.00	300.00	200.00	0.00	-0.00
855	-0.00	-0.00	-0.00	903.00	200.00	0.00	-0.00	-0.00	-0.00	-0.00	300.00	200.00	0.00	-0.00
856	15.11	2.21	-5.49	1136.33	394.44	0.00	246.68	-0.00	-0.00	-0.00	300.00	200.00	0.00	-0.00
857	15.18	2.29	-5.34	1143.00	388.57	0.00	139.29	-0.00	-0.00	-0.00	300.00	200.00	0.00	-0.00
858	-0.00	-0.00	-0.00	903.00	200.00	0.00	-0.00	-0.00	-0.00	-0.00	300.00	200.00	0.00	-0.00
859	15.03	2.44	-5.19	1150.06	388.24	0.00	28.72	-0.00	-0.00	-0.00	300.00	200.00	0.00	-0.00
860	15.03	2.29	-5.34	1143.00	388.57	0.00	110.52	-0.00	-0.00	-0.00	300.00	200.00	0.00	-0.00
861	-0.00	-0.00	-0.00	903.00	200.00	0.00	-0.00	-0.00	-0.00	-0.00	300.00	200.00	0.00	-0.00
862	-0.00	-0.00	-0.00	903.00	200.00	0.00	-0.00	-0.00	-0.00	-0.00	300.00	200.00	0.00	-0.00
863	-0.00	-0.00	-0.00	903.00	200.00	0.00	-0.00	-0.00	-0.00	-0.00	300.00	200.00	0.00	-0.00
864	-0.00	-0.00	-0.00	903.00	200.00	0.00	-0.00	-0.00	-0.00	-0.00	300.00	200.00	0.00	-0.00
865	15.03	2.52	-5.19	1150.06	388.24	0.00	55.65	-0.00	-0.00	-0.00	300.00	200.00	0.00	-0.00
866	15.03	2.52	-5.34	1160.14	400.00	0.00	275.75	-0.00	-0.00	-0.00	300.00	200.00	0.00	-0.00
867	-0.00	-0.00	-0.00	903.00	200.00	0.00	-0.00	-0.00	-0.00	-0.00	300.00	200.00	0.00	-0.00
868	15.03	2.52	-5.19	1167.71	394.12	0.00	122.52	-0.00	-0.00	-0.00	300.00	200.00	0.00	-0.00
869	-0.00	-0.00	-0.00	903.00	200.00	0.00	-0.00	-0.00	-0.00	-0.00	300.00	200.00	0.00	-0.00
870	-0.00	-0.00	-0.00	903.00	200.00	0.00	-0.00	-0.00	-0.00	-0.00	300.00	200.00	0.00	-0.00
871	14.95	2.59	-5.19	1167.71	394.12	0.00	87.51	-0.00	-0.00	-0.00	300.00	200.00	0.00	-0.00
872	-0.00	-0.00	-0.00	903.00	200.00	0.00	-0.00	-0.00	-0.00	-0.00	300.00	200.00	0.00	-0.00
873	-0.00	-0.00	-0.00	903.00	200.00	0.00	-0.00	-0.00	-0.00	-0.00	300.00	200.00	0.00	-0.00
874	-0.00	-0.00	-0.00	903.00	200.00	0.00	-0.00	-0.00	-0.00	-0.00	300.00	200.00	0.00	-0.00
875	-0.00	-0.00	-0.00	903.00	200.00	0.00	-0.00	-0.00	-0.00	-0.00	300.00	200.00	0.00	-0.00
876	-0.00	-0.00	-0.00	903.00	200.00	0.00	-0.00	-0.00	-0.00	-0.00	300.00	200.00	0.00	-0.00
877	15.03	2.52	-5.34	1160.14	400.00	0.00	229.97	-0.00	-0.00	-0.00	300.00	200.00	0.00	-0.00
878	-0.00	-0.00	-0.00	903.00	200.00	0.00	-0.00	-0.00	-0.00	-0.00	300.00	200.00	0.00	-0.00
879	-0.00	-0.00	-0.00	903.00	200.00	0.00	-0.00	-0.00	-0.00	-0.00	300.00	200.00	0.00	-0.00
880	14.95	2.52	-5.19	1150.06	388.24	0.00	132.84	-0.00	-0.00	-0.00	300.00	200.00	0.00	-0.00
881	-0.00	-0.00	-0.00	903.00	200.00	0.00	-0.00	-0.00	-0.00	-0.00	300.00	200.00	0.00	-0.00
882	-0.00	-0.00	-0.00	903.00	200.00	0.00	-0.00	-0.00	-0.00	-0.00	300.00	200.00	0.00	-0.00
883	-0.00	-0.00	-0.00	903.00	200.00	0.00	-0.00	-0.00	-0.00	-0.00	300.00	200.00	0.00	-0.00
884	14.95	2.67	-5.34	1160.14	377.14	0.00	-97.66	-0.00	-0.00	-0.00	300.00	200.00	0.00	-0.00
885	-0.00	-0.00	-0.00	903.00	200.00	0.00	-0.00	-0.00	-0.00	-0.00	300.00	200.00	0.00	-0.00
886	-0.00	-0.00	-0.00	903.00	200.00	0.00	-0.00	-0.00	-0.00	-0.00	300.00	200.00	0.00	-0.00
887	14.95	2.67	-5.19	1167.71	394.12	0.00	135.98	-0.00	-0.00	-0.00	300.00	200.00	0.00	-0.00
888	14.88	2.44	-5.34	1160.14	400.00	0.00	264.85	-0.00	-0.00	-0.00	300.00	200.00	0.00	-0.00
889	15.11	2.59	-5.04	1175.73	400.00	0.00	230.96	-0.00	-0.00	-0.00	300.00	200.00	0.00	-0.00
890	14.88	2.59	-5.19	1150.06	388.24	0.00	30.97	-0.00	-0.00	-0.00	300.00	200.00	0.00	-0.00
891	-0.00	-0.00	-0.00	903.00	200.00	0.00	-0.00	-0.00	-0.00	-0.00	300.00	200.00	0.00	-0.00
892	14.88	2.52	-5.19	1150.06	382.35	0.00	8.08	-0.00	-0.00	-0.00	300.00	200.00	0.00	-0.00
893	14.88	2.52	-5.49	1161.33	394.44	0.00	205.36	-0.00	-0.00	-0.00	300.00	200.00	0.00	-0.00
894	-0.00	-0.00	-0.00	903.00	200.00	0.00	-0.00	-0.00	-0.00	-0.00	300.00	200.00	0.00	-0.00
895	-0.00	-0.00	-0.00	903.00	200.00	0.00	-0.00	-0.00	-0.00	-0.00	300.00	200.00	0.00	-0.00
896	-0.00	-0.00	-0.00	903.00	200.00	0.00	-0.00	-0.00	-0.00	-0.00	300.00	200.00	0.00	-0.00
897	14.88	2.52	-5.49	1128.00	383.33	0.00	9.54	-0.00	-0.00	-0.00	300.00	200.00	0.00	-0.00
898	14.95	2.44	-5.04	1157.55	400.00	0.00	240.67	-0.00	-0.00	-0.00	300.00	200.00	0.00	-0.00
899	14.80	2.59	-5.49	1128.00	377.78	0.00	10.60	-0.00	-0.00	-0.00	300.00	200.00	0.00	-0.00
900	15.11	2.52	-5.49	1153.00	400.00	0.00	308.99	-0.00	-0.00	-0.00	300.00	200.00	0.00	-0.00
901	14.80	2.59	-5.49	1153.00	383.33	0.00	-17.80	-0.00	-0.00	-0.00	300.00	200.00	0.00	-0.00
902	-0.00	-0.00	-0.00	903.00	200.00	0.00	-0.00	-0.00	-0.00	-0.00	300.00	200.00	0.00	-0.00
903	14.88	2.52	-5.49	1119.67	383.33	0.00	53.41	-0.00	-0.00	-0.00	300.00	200.00	0.00	-0.00
904	-0.00	-0.00	-0.00	903.00	200.00	0.00	-0.00	-0.00	-0.00	-0.00	300.00	200.00	0.00	-0.00
905	-0.00	-0.00	-0.00	903.00	200.00	0.00	-0.00	-0.00	-0.00	-0.00	300.00	200.00	0.00	-0.00
906	-0.00	-0.00	-0.00	903.00	200.00	0.00	-0.00	-0.00	-0.00	-0.00	300.00	200.00	0.00	-0.00
907	-0.00	-0.00	-0.00	903.00	200.00	0.00	-0.00	-0.00	-0.00	-0.00	300.00	200.00	0.00	-0.00
908	-0.00	-0.00	-0.00	903.00	200.00	0.00	-0.00	-0.00	-0.00	-0.00	300.00	200.00	0.00	-0.00
909	14.95	2.44	-5.49	1153.00	377.78	0.00	-80.53	-0.00	-0.00	-0.00	300.00	200.00	0.00	-0.00
910	14.95	2.52	-5.34	1160.14	388.57	0.00	135.37	-0.00	-0.00	-0.00	300.00	200.00	0.00	-0.00
911	-0.00	-0.00	-0.00	903.00	200.00	0.00	-0.00	-0.00	-0.00	-0.00	300.00	200.00	0.00	-0.00
912	15.03	2.44	-5.34	1160.14	388.57	0.00	169.37	-0.00	-0.00	-0.00	300.00	200.00	0.00	-0.00
913	-0.00	-0.00	-0.00	903.00	200.00	0.00	-0.00	-0.00	-0.00	-0.00	300.00	200.00	0.00	-0.00
914	-0.00	-0.00	-0.00	903.00	200.00	0.00	-0.00	-0.00	-0.00	-0.00	300.00	200.00	0.00	-0.00
915	-0.00	-0.00	-0.00	903.00	200.00	0.00	-0.00	-0.00	-0.00	-0.00	300.00	200.00	0.00	-0.00
916	-0.00	-0.00	-0.00	903.00	200.00	0.00	-0.00	-0.00	-0.00	-0.00	300.00	200.00	0.00	-0.00
917	14.80	2.67	-5.04	1157.55	393.94	0.00	107.97	-0.00	-0.00	-0.00	300.00	200.00	0.00	-0.00
918	-0.00	-0.00	-0.00	903.00	200.00	0.00	-0.00	-0.00	-0.00	-0.00	300.00	200.00	0.00	-0.00
919	15.11	2.59	-5.19	1176.53	394.12	0.00	140.02	-0.00	-0.00	-0.00	300.00	200.00	0.00	-0.00
920	14.88	2.52	-5.49	1136.33	400.00	0.00	259.40	-0.00	-0.00	-0.00	300.00	200.00	0.00	-0.00
921	-0.00	-0.00	-0.00	903.00	200.00	0.00	-0.00	-0.00	-0.00	-0.00	300.00	200.00	0.00	-0.00
922	-0.00	-0.00	-0.00	903.00	200.00	0.00	-0.00	-0.00	-0.00	-0.00	300.00	200.00	0.00	-0.00
923	14.88	2.52	-5.34	1143.00	388.57	0.00	118.36	-0.00	-0.00	-0.00	300.00	200.00	0.00	-0.00
924	14.88	2.44	-5.49	1153.00	394.44	0.00	199.64	-0.00	-0.00	-0.00	300.00	200.00	0.00	-0.00
925	14.80	2.44	-5.34	1168.71	388.57	0.00	82.40	-0.00	-0.00	-0.00	300.00	200.00	0.00	-0.00
926	14.95	2.52	-5.34	1143.00	377.14	0.00	-15.26	-0.00	-0.00	-0.00	300.00	200.00	0.00	-0.00
927	-0.00	-0.00	-0.00	903.00	200.00	0.00	-0.00	-0.00	-0.00	-0.00	300.00	200.00	0.00	-0.00
928	-0.00	-0.00	-0.00	903.00	200.00	0.00	-0.00	-0.00	-0.00	-0.00	300.00	200.00	0.00	-0.00
929	14.72	2.52	-5.49	1136.33	383.33	0.00	29.25	-0.00	-0.00	-0.00	300.00	200.00	0.00	-0.00
930	14.80	2.52	-5.34	1143.00	400.00	0.00	273.13	-0.00	-0.00	-0.00	300.00	200.00	0.00	-0.00
931	-0.00	-0.00	-0.00	903.00	200.00	0.00	-0.00	-0.00	-0.00	-0.00	300.00	200.00	0.00	-0.00
932	14.80	2.52	-5.49	1128.00	400.00	0.00	310.90	-0.00	-0.00	-0.00	300.00	200.00	0.00	-0.00
933	-0.00	-0.00	-0.00	903.00	200.00	0.00	-0.00	0.00	0.00	0.00	300.00	200.00	0.00	0.00
934	15.03	2.59	-5.34	1160.14	400.00	0.00	301.91	-0.00	-0.00	-0.00	300.00	200.00	0.00	-0.00
935	-0.00	-0.00	-0.00	903.00	200.00	0.00	-0.00	-0.00	-0.00	-0.00	300.00	200.00	0.00	-0.00
936	14.65	2.59	-5.65	1121.92	372.97	0.00	-48.25	-0.00	-0.00	-0.00	300.00	200.00	0.00	-0.00
937	14.72	2.44	-5.49	1153.00	377.78	0.00	-29.67	-0.00	-0.00	-0.00	300.00	200.00	0.00	-0.00
938	14.88	2.52	-5.34	1160.14	382.86	0.00	58.86	-0.00	-0.00	-0.00	300.00	200.00	0.00	-0.00
939	14.72	2.59	-5.19	1176.53	394.12	0.00	134.64	-0.00	-0.00	-0.00	300.00	200.00	0.00	-0.00
940	14.95	2.75	-5.04	1157.55	393.94	0.00	163.92	-0.00	-0.00	-0.00	300.00	200.00	0.00	-0.00
941	-0.00	-0.00	-0.00	903.00	200.00	0.00	-0.00	-0.00	-0.00	-0.00	300.00	200.00	0.00	-0.00
942	-0.00	-0.00	-0.00	903.00	200.00	0.00	-0.00	-0.00	-0.00	-0.00	300.00	200.00	0.00	-0.00
943	14.88	2.52	-5.19	1167.71	388.24	0.00	96.94	-0.00	-0.00	-0.00	300.00	200.00	0.00	-0.00
944	-0.00	-0.00	-0.00	903.00	200.00	0.00	-0.00	-0.00	-0.00	-0.00	300.00	200.00	0.00	-0.00
945	-0.00	-0.00	-0.00	903.00	200.00	0.00	-0.00	-0.00	-0.00	-0.00	300.00	200.00	0.00	-0.00
946	14.95	2.59	-5.34	1143.00	388.57	0.00	114.44	-0.00	-0.00	-0.00	300.00	200.00	0.00	-0.00
947	15.18	2.44	-5.34	1160.14	377.14	0.00	-21.14	-0.00	-0.00	-0.00	300.00	200.00	0.00	-0.00
948	-0.00	-0.00	-0.00	903.00	200.00	0.00	-0.00	-0.00	-0.00	-0.00	300.00	200.00	0.00	-0.00
949	-0.00	-0.00	-0.00	903.00	200.00	0.00	-0.00	-0.00	-0.00	-0.00	300.00	200.00	0.00	-0.00
950	15.03	2.59	-5.19	1167.71	394.12	0.00	193.88	-0.00	-0.00	-0.00	300.00	200.00	0.00	-0.00
951	15.18	2.52	-5.49	1128.00	394.44	0.00	325.73	-0.00	-0.00	-0.00	300.00	200.00	0.00	-0.00
952	15.11	2.67	-5.19	1176.53	388.24	0.00	53.18	-0.00	-0.00	-0.00	300.00	200.00	0.00	-0.00
953	-0.00	-0.00	-0.00	903.00	200.00	0.00	-0.00	-0.00	-0.00	-0.00	300.00	200.00	0.00	-0.00
954	15.11	2.52	-5.34	1134.43	400.00	0.00	355.75	-0.00	-0.00	-0.00	300.00	200.00	0.00	-0.00
955	-0.00	-0.00	-0.00	903.00	200.00	0.00	-0.00	-0.00	-0.00	-0.00	300.00	200.00	0.00	-0.00
956	15.11	2.29	-5.34	1160.14	377.14	0.00	27.47	-0.00	-0.00	-0.00	300.00	200.00	0.00	-0.00
957	15.11	2.59	-5.04	1175.73	400.00	0.00	230.96	-0.00	-0.00	-0.00	300.00	200.00	0.00	-0.00
958	-0.00	-0.00	-0.00	903.00	200.00	0.00	-0.00	-0.00	-0.00	-0.00	300.00	200.00	0.00	-0.00
959	-0.00	-0.00	-0.00	903.00	200.00	0.00	-0.00	-0.00	-0.00	-0.00	300.00	200.00	0.00	-0.00
960	15.03	2.44	-5.19	1167.71	388.24	0.00	145.86	-0.00	-0.00	-0.00	300.00	200.00	0.00	-0.00
961	15.11	2.29	-5.34	1160.14	400.00	0.00	349.86	-0.00	-0.00	-0.00	300.00	200.00	0.00	-0.00
962	14.95	2.52	-5.49	1136.33	372.22	0.00	-94.94	-0.00	-0.00	-0.00	300.00	200.00	0.00	-0.00
963	15.03	2.67	-5.19	1167.71	394.12	0.00	173.68	0.00	0.00	0.00	300.00	200.00	0.00	0.00
964	-0.00	-0.00	-0.00	903.00	200.00	0.00	-0.00	-0.00	-0.00	-0.00	300.00	200.00	0.00	-0.00
965	14.95	2.59	-5.19	1176.53	394.12	0.00	133.29	-0.00	-0.00	-0.00	300.00	200.00	0.00	-0.00
966	15.11	2.52	-5.80	1124.05	384.21	0.00	166.24	-0.00	-0.00	-0.00	300.00	200.00	0.00	-0.00
967	14.80	2.52	-5.34	1160.14	382.86	0.00	22.02	-0.00	-0.00	-0.00	300.00	200.00	0.00	-0.00
968	-0.00	-0.00	-0.00	903.00	200.00	0.00	-0.00	-0.00	-0.00	-0.00	300.00	200.00	0.00	-0.00
969	14.72	2.44	-5.19	1176.53	394.12	0.00	107.71	-0.00	-0.00	-0.00	300.00	200.00	0.00	-0.00
970	14.72	2.59	-5.34	1143.00	400.00	0.00	262.45	-0.00	-0.00	-0.00	300.00	200.00	0.00	-0.00
971	-0.00	-0.00	-0.00	903.00	200.00	0.00	-0.00	-0.00	-0.00	-0.00	300.00	200.00	0.00	-0.00
972	-0.00	-0.00	-0.00	903.00	200.00	0.00	-0.00	-0.00	-0.00	-0.00	300.00	200.00	0.00	-0.00
973	14.57	2.67	-5.49	1153.00	394.44	0.00	83.08	-0.00	-0.00	-0.00	300.00	200.00	0.00	-0.00
974	-0.00	-0.00	-0.00	903.00	200.00	0.00	-0.00	-0.00	-0.00	-0.00	300.00	200.00	0.00	-0.00
975	14.50	2.59	-5.34	1143.00	400.00	0.00	193.79	-0.00	-0.00	-0.00	300.00	200.00	0.00	-0.00
976	-0.00	-0.00	-0.00	903.00	200.00	0.00	-0.00	-0.00	-0.00	-0.00	300.00	200.00	0.00	-0.00
977	-0.00	-0.00	-0.00	903.00	200.00	0.00	-0.00	-0.00	-0.00	-0.00	300.00	200.00	0.00	-0.00
978	14.65	2.52	-5.49	1161.33	394.44	0.00	137.96	-0.00	-0.00	-0.00	300.00	200.00	0.00	-0.00
979	14.57	2.21	-5.34	1160.14	388.57	0.00	50.35	-0.00	-0.00	-0.00	300.00	200.00	0.00	-0.00
