# Supplementary material for: Musculoskeletal modeling and humanoid control of robots based on human gait data
Source: PeerJ Comput Sci. 2021 Aug 9;7:e657. doi: 10.7717/peerj-cs.657 (PMC8372000; doi:10.7717/peerj-cs.657)
Supplement: Supplemental Information 2 [file peerj-cs-07-657-s002.zip › force/Cap46.forces]

[Force Data]
NumberOfForcePlates=2
SampleRate=120.000000
NumberOfSamples=1105
#Sample	FX1	FY1	FZ1	X1	Y1	Z1	MZ1	FX2	FY2	FZ2	X2	Y2	Z2	MZ2
1	-0.00	-0.00	-0.00	903.00	200.00	0.00	-0.00	-0.00	-0.00	-0.00	300.00	200.00	0.00	-0.00
2	-0.00	-0.00	-0.00	903.00	200.00	0.00	-0.00	-0.00	-0.00	-0.00	300.00	200.00	0.00	-0.00
3	-0.00	-0.00	-0.00	903.00	200.00	0.00	-0.00	-0.00	-0.00	-0.00	300.00	200.00	0.00	-0.00
4	-0.00	-0.00	-0.00	903.00	200.00	0.00	-0.00	-0.00	-0.00	-0.00	300.00	200.00	0.00	-0.00
5	0.00	0.00	0.00	903.00	200.00	0.00	0.00	0.00	0.00	0.00	300.00	200.00	0.00	0.00
6	-0.00	-0.00	-0.00	903.00	200.00	0.00	-0.00	-0.00	-0.00	-0.00	300.00	200.00	0.00	-0.00
7	-0.00	-0.00	-0.00	903.00	200.00	0.00	-0.00	-0.00	-0.00	-0.00	300.00	200.00	0.00	-0.00
8	-0.00	-0.00	-0.00	903.00	200.00	0.00	-0.00	-0.00	-0.00	-0.00	300.00	200.00	0.00	-0.00
9	-0.00	-0.00	-0.00	903.00	200.00	0.00	-0.00	-0.00	-0.00	-0.00	300.00	200.00	0.00	-0.00
10	-0.00	-0.00	-0.00	903.00	200.00	0.00	-0.00	-0.00	-0.00	-0.00	300.00	200.00	0.00	-0.00
11	-0.00	-0.00	-0.00	903.00	200.00	0.00	-0.00	-0.00	-0.00	-0.00	300.00	200.00	0.00	-0.00
12	0.00	0.00	0.00	903.00	200.00	0.00	0.00	-0.00	-0.00	-0.00	300.00	200.00	0.00	-0.00
13	-0.00	-0.00	-0.00	903.00	200.00	0.00	-0.00	-0.00	-0.00	-0.00	300.00	200.00	0.00	-0.00
14	0.00	0.00	0.00	903.00	200.00	0.00	0.00	-0.00	-0.00	-0.00	300.00	200.00	0.00	-0.00
15	-0.00	-0.00	-0.00	903.00	200.00	0.00	-0.00	-0.00	-0.00	-0.00	300.00	200.00	0.00	-0.00
16	0.00	0.00	0.00	903.00	200.00	0.00	0.00	-0.00	-0.00	-0.00	300.00	200.00	0.00	-0.00
17	-0.00	-0.00	-0.00	903.00	200.00	0.00	-0.00	-0.00	-0.00	-0.00	300.00	200.00	0.00	-0.00
18	-0.00	-0.00	-0.00	903.00	200.00	0.00	-0.00	-0.00	-0.00	-0.00	300.00	200.00	0.00	-0.00
19	0.00	0.00	0.00	903.00	200.00	0.00	0.00	-0.00	-0.00	-0.00	300.00	200.00	0.00	-0.00
20	-0.00	-0.00	-0.00	903.00	200.00	0.00	-0.00	-0.00	-0.00	-0.00	300.00	200.00	0.00	-0.00
21	-0.00	-0.00	-0.00	903.00	200.00	0.00	-0.00	0.00	0.00	0.00	300.00	200.00	0.00	0.00
22	-0.00	-0.00	-0.00	903.00	200.00	0.00	-0.00	-0.00	-0.00	-0.00	300.00	200.00	0.00	-0.00
23	-0.00	-0.00	-0.00	903.00	200.00	0.00	-0.00	-0.00	-0.00	-0.00	300.00	200.00	0.00	-0.00
24	-0.00	-0.00	-0.00	903.00	200.00	0.00	-0.00	-0.00	-0.00	-0.00	300.00	200.00	0.00	-0.00
25	-0.00	-0.00	-0.00	903.00	200.00	0.00	-0.00	-0.00	-0.00	-0.00	300.00	200.00	0.00	-0.00
26	-0.00	-0.00	-0.00	903.00	200.00	0.00	-0.00	-0.00	-0.00	-0.00	300.00	200.00	0.00	-0.00
27	-0.00	-0.00	-0.00	903.00	200.00	0.00	-0.00	-0.00	-0.00	-0.00	300.00	200.00	0.00	-0.00
28	0.00	0.00	0.00	903.00	200.00	0.00	0.00	-0.00	-0.00	-0.00	300.00	200.00	0.00	-0.00
29	-0.00	-0.00	-0.00	903.00	200.00	0.00	-0.00	-0.00	-0.00	-0.00	300.00	200.00	0.00	-0.00
30	-0.00	-0.00	-0.00	903.00	200.00	0.00	-0.00	-0.00	-0.00	-0.00	300.00	200.00	0.00	-0.00
31	-0.00	-0.00	-0.00	903.00	200.00	0.00	-0.00	-0.00	-0.00	-0.00	300.00	200.00	0.00	-0.00
32	-0.00	-0.00	-0.00	903.00	200.00	0.00	-0.00	-0.00	-0.00	-0.00	300.00	200.00	0.00	-0.00
33	-0.00	-0.00	-0.00	903.00	200.00	0.00	-0.00	-0.00	-0.00	-0.00	300.00	200.00	0.00	-0.00
34	-0.00	-0.00	-0.00	903.00	200.00	0.00	-0.00	-0.00	-0.00	-0.00	300.00	200.00	0.00	-0.00
35	-0.00	-0.00	-0.00	903.00	200.00	0.00	-0.00	-0.00	-0.00	-0.00	300.00	200.00	0.00	-0.00
36	-0.00	-0.00	-0.00	903.00	200.00	0.00	-0.00	-0.00	-0.00	-0.00	300.00	200.00	0.00	-0.00
37	-0.00	-0.00	-0.00	903.00	200.00	0.00	-0.00	-0.00	-0.00	-0.00	300.00	200.00	0.00	-0.00
38	-0.00	-0.00	-0.00	903.00	200.00	0.00	-0.00	-0.00	-0.00	-0.00	300.00	200.00	0.00	-0.00
39	-0.00	-0.00	-0.00	903.00	200.00	0.00	-0.00	-0.00	-0.00	-0.00	300.00	200.00	0.00	-0.00
40	-0.00	-0.00	-0.00	903.00	200.00	0.00	-0.00	-0.00	-0.00	-0.00	300.00	200.00	0.00	-0.00
41	-0.00	-0.00	-0.00	903.00	200.00	0.00	-0.00	-0.00	-0.00	-0.00	300.00	200.00	0.00	-0.00
42	-0.00	-0.00	-0.00	903.00	200.00	0.00	-0.00	-0.00	-0.00	-0.00	300.00	200.00	0.00	-0.00
43	-0.00	-0.00	-0.00	903.00	200.00	0.00	-0.00	-0.00	-0.00	-0.00	300.00	200.00	0.00	-0.00
44	-0.00	-0.00	-0.00	903.00	200.00	0.00	-0.00	-0.00	-0.00	-0.00	300.00	200.00	0.00	-0.00
45	-0.00	-0.00	-0.00	903.00	200.00	0.00	-0.00	-0.00	-0.00	-0.00	300.00	200.00	0.00	-0.00
46	-0.00	-0.00	-0.00	903.00	200.00	0.00	-0.00	-0.00	-0.00	-0.00	300.00	200.00	0.00	-0.00
47	0.00	0.00	0.00	903.00	200.00	0.00	0.00	-0.00	-0.00	-0.00	300.00	200.00	0.00	-0.00
48	-0.00	-0.00	-0.00	903.00	200.00	0.00	-0.00	-0.00	-0.00	-0.00	300.00	200.00	0.00	-0.00
49	-0.00	-0.00	-0.00	903.00	200.00	0.00	-0.00	-0.00	-0.00	-0.00	300.00	200.00	0.00	-0.00
50	-0.00	-0.00	-0.00	903.00	200.00	0.00	-0.00	-0.00	-0.00	-0.00	300.00	200.00	0.00	-0.00
51	-0.00	-0.00	-0.00	903.00	200.00	0.00	-0.00	-0.00	-0.00	-0.00	300.00	200.00	0.00	-0.00
52	-0.00	-0.00	-0.00	903.00	200.00	0.00	-0.00	-0.00	-0.00	-0.00	300.00	200.00	0.00	-0.00
53	-0.00	-0.00	-0.00	903.00	200.00	0.00	-0.00	-0.00	-0.00	-0.00	300.00	200.00	0.00	-0.00
54	0.00	0.00	0.00	903.00	200.00	0.00	0.00	-0.00	-0.00	-0.00	300.00	200.00	0.00	-0.00
55	0.00	0.00	0.00	903.00	200.00	0.00	0.00	-0.00	-0.00	-0.00	300.00	200.00	0.00	-0.00
56	-0.00	-0.00	-0.00	903.00	200.00	0.00	-0.00	-0.00	-0.00	-0.00	300.00	200.00	0.00	-0.00
57	-0.00	-0.00	-0.00	903.00	200.00	0.00	-0.00	-0.00	-0.00	-0.00	300.00	200.00	0.00	-0.00
58	-0.00	-0.00	-0.00	903.00	200.00	0.00	-0.00	-0.00	-0.00	-0.00	300.00	200.00	0.00	-0.00
59	-0.00	-0.00	-0.00	903.00	200.00	0.00	-0.00	-0.00	-0.00	-0.00	300.00	200.00	0.00	-0.00
60	-0.00	-0.00	-0.00	903.00	200.00	0.00	-0.00	-0.00	-0.00	-0.00	300.00	200.00	0.00	-0.00
61	-0.00	-0.00	-0.00	903.00	200.00	0.00	-0.00	-0.00	-0.00	-0.00	300.00	200.00	0.00	-0.00
62	-0.00	-0.00	-0.00	903.00	200.00	0.00	-0.00	-0.00	-0.00	-0.00	300.00	200.00	0.00	-0.00
63	-0.00	-0.00	-0.00	903.00	200.00	0.00	-0.00	-0.00	-0.00	-0.00	300.00	200.00	0.00	-0.00
64	0.00	0.00	0.00	903.00	200.00	0.00	0.00	-0.00	-0.00	-0.00	300.00	200.00	0.00	-0.00
65	-0.00	-0.00	-0.00	903.00	200.00	0.00	-0.00	-0.00	-0.00	-0.00	300.00	200.00	0.00	-0.00
66	-0.00	-0.00	-0.00	903.00	200.00	0.00	-0.00	-0.00	-0.00	-0.00	300.00	200.00	0.00	-0.00
67	-0.00	-0.00	-0.00	903.00	200.00	0.00	-0.00	-0.00	-0.00	-0.00	300.00	200.00	0.00	-0.00
68	-0.00	-0.00	-0.00	903.00	200.00	0.00	-0.00	-0.00	-0.00	-0.00	300.00	200.00	0.00	-0.00
69	-0.00	-0.00	-0.00	903.00	200.00	0.00	-0.00	-0.00	-0.00	-0.00	300.00	200.00	0.00	-0.00
70	-0.00	-0.00	-0.00	903.00	200.00	0.00	-0.00	-0.00	-0.00	-0.00	300.00	200.00	0.00	-0.00
71	-0.00	-0.00	-0.00	903.00	200.00	0.00	-0.00	-0.00	-0.00	-0.00	300.00	200.00	0.00	-0.00
72	-0.00	-0.00	-0.00	903.00	200.00	0.00	-0.00	-0.00	-0.00	-0.00	300.00	200.00	0.00	-0.00
73	0.00	0.00	0.00	903.00	200.00	0.00	0.00	-0.00	-0.00	-0.00	300.00	200.00	0.00	-0.00
74	-0.00	-0.00	-0.00	903.00	200.00	0.00	-0.00	-0.00	-0.00	-0.00	300.00	200.00	0.00	-0.00
75	-0.00	-0.00	-0.00	903.00	200.00	0.00	-0.00	-0.00	-0.00	-0.00	300.00	200.00	0.00	-0.00
76	-0.00	-0.00	-0.00	903.00	200.00	0.00	-0.00	0.00	0.00	0.00	300.00	200.00	0.00	0.00
77	0.00	0.00	0.00	903.00	200.00	0.00	0.00	-0.00	-0.00	-0.00	300.00	200.00	0.00	-0.00
78	0.00	0.00	0.00	903.00	200.00	0.00	0.00	-0.00	-0.00	-0.00	300.00	200.00	0.00	-0.00
79	-0.00	-0.00	-0.00	903.00	200.00	0.00	-0.00	-0.00	-0.00	-0.00	300.00	200.00	0.00	-0.00
80	-0.00	-0.00	-0.00	903.00	200.00	0.00	-0.00	-0.00	-0.00	-0.00	300.00	200.00	0.00	-0.00
81	-0.00	-0.00	-0.00	903.00	200.00	0.00	-0.00	-0.00	-0.00	-0.00	300.00	200.00	0.00	-0.00
82	-0.00	-0.00	-0.00	903.00	200.00	0.00	-0.00	-0.00	-0.00	-0.00	300.00	200.00	0.00	-0.00
83	-0.00	-0.00	-0.00	903.00	200.00	0.00	-0.00	-0.00	-0.00	-0.00	300.00	200.00	0.00	-0.00
84	-0.00	-0.00	-0.00	903.00	200.00	0.00	-0.00	-0.00	-0.00	-0.00	300.00	200.00	0.00	-0.00
85	-0.00	-0.00	-0.00	903.00	200.00	0.00	-0.00	-0.00	-0.00	-0.00	300.00	200.00	0.00	-0.00
86	-0.00	-0.00	-0.00	903.00	200.00	0.00	-0.00	-0.00	-0.00	-0.00	300.00	200.00	0.00	-0.00
87	-0.00	-0.00	-0.00	903.00	200.00	0.00	-0.00	-0.00	-0.00	-0.00	300.00	200.00	0.00	-0.00
88	-0.00	-0.00	-0.00	903.00	200.00	0.00	-0.00	-0.00	-0.00	-0.00	300.00	200.00	0.00	-0.00
89	-0.00	-0.00	-0.00	903.00	200.00	0.00	-0.00	-0.00	-0.00	-0.00	300.00	200.00	0.00	-0.00
90	-0.00	-0.00	-0.00	903.00	200.00	0.00	-0.00	-0.00	-0.00	-0.00	300.00	200.00	0.00	-0.00
91	-0.00	-0.00	-0.00	903.00	200.00	0.00	-0.00	-0.00	-0.00	-0.00	300.00	200.00	0.00	-0.00
92	-0.00	-0.00	-0.00	903.00	200.00	0.00	-0.00	0.00	0.00	0.00	300.00	200.00	0.00	0.00
93	-0.00	-0.00	-0.00	903.00	200.00	0.00	-0.00	-0.00	-0.00	-0.00	300.00	200.00	0.00	-0.00
94	-0.00	-0.00	-0.00	903.00	200.00	0.00	-0.00	-0.00	-0.00	-0.00	300.00	200.00	0.00	-0.00
95	-0.00	-0.00	-0.00	903.00	200.00	0.00	-0.00	-0.00	-0.00	-0.00	300.00	200.00	0.00	-0.00
96	-0.00	-0.00	-0.00	903.00	200.00	0.00	-0.00	-0.00	-0.00	-0.00	300.00	200.00	0.00	-0.00
97	-0.00	-0.00	-0.00	903.00	200.00	0.00	-0.00	-0.00	-0.00	-0.00	300.00	200.00	0.00	-0.00
98	-0.00	-0.00	-0.00	903.00	200.00	0.00	-0.00	-0.00	-0.00	-0.00	300.00	200.00	0.00	-0.00
99	-0.00	-0.00	-0.00	903.00	200.00	0.00	-0.00	-0.00	-0.00	-0.00	300.00	200.00	0.00	-0.00
100	-0.00	-0.00	-0.00	903.00	200.00	0.00	-0.00	-0.00	-0.00	-0.00	300.00	200.00	0.00	-0.00
101	-0.00	-0.00	-0.00	903.00	200.00	0.00	-0.00	-0.00	-0.00	-0.00	300.00	200.00	0.00	-0.00
102	0.00	0.00	0.00	903.00	200.00	0.00	0.00	-0.00	-0.00	-0.00	300.00	200.00	0.00	-0.00
103	-0.00	-0.00	-0.00	903.00	200.00	0.00	-0.00	-0.00	-0.00	-0.00	300.00	200.00	0.00	-0.00
104	-0.00	-0.00	-0.00	903.00	200.00	0.00	-0.00	-0.00	-0.00	-0.00	300.00	200.00	0.00	-0.00
105	-0.00	-0.00	-0.00	903.00	200.00	0.00	-0.00	-0.00	-0.00	-0.00	300.00	200.00	0.00	-0.00
106	-0.00	-0.00	-0.00	903.00	200.00	0.00	-0.00	-0.00	-0.00	-0.00	300.00	200.00	0.00	-0.00
107	-0.00	-0.00	-0.00	903.00	200.00	0.00	-0.00	-0.00	-0.00	-0.00	300.00	200.00	0.00	-0.00
108	-0.00	-0.00	-0.00	903.00	200.00	0.00	-0.00	-0.00	-0.00	-0.00	300.00	200.00	0.00	-0.00
109	-0.00	-0.00	-0.00	903.00	200.00	0.00	-0.00	-0.00	-0.00	-0.00	300.00	200.00	0.00	-0.00
110	-0.00	-0.00	-0.00	903.00	200.00	0.00	-0.00	-0.00	-0.00	-0.00	300.00	200.00	0.00	-0.00
111	-0.00	-0.00	-0.00	903.00	200.00	0.00	-0.00	-0.00	-0.00	-0.00	300.00	200.00	0.00	-0.00
112	-0.00	-0.00	-0.00	903.00	200.00	0.00	-0.00	-0.00	-0.00	-0.00	300.00	200.00	0.00	-0.00
113	-0.00	-0.00	-0.00	903.00	200.00	0.00	-0.00	-0.00	-0.00	-0.00	300.00	200.00	0.00	-0.00
114	-0.00	-0.00	-0.00	903.00	200.00	0.00	-0.00	-0.00	-0.00	-0.00	300.00	200.00	0.00	-0.00
115	-0.00	-0.00	-0.00	903.00	200.00	0.00	-0.00	-0.00	-0.00	-0.00	300.00	200.00	0.00	-0.00
116	-0.00	-0.00	-0.00	903.00	200.00	0.00	-0.00	-0.00	-0.00	-0.00	300.00	200.00	0.00	-0.00
117	-0.00	-0.00	-0.00	903.00	200.00	0.00	-0.00	-0.00	-0.00	-0.00	300.00	200.00	0.00	-0.00
118	-0.00	-0.00	-0.00	903.00	200.00	0.00	-0.00	-0.00	-0.00	-0.00	300.00	200.00	0.00	-0.00
119	-0.00	-0.00	-0.00	903.00	200.00	0.00	-0.00	0.00	0.00	0.00	300.00	200.00	0.00	0.00
120	-0.00	-0.00	-0.00	903.00	200.00	0.00	-0.00	-0.00	-0.00	-0.00	300.00	200.00	0.00	-0.00
121	-0.00	-0.00	-0.00	903.00	200.00	0.00	-0.00	-0.00	-0.00	-0.00	300.00	200.00	0.00	-0.00
122	-0.00	-0.00	-0.00	903.00	200.00	0.00	-0.00	-0.00	-0.00	-0.00	300.00	200.00	0.00	-0.00
123	-0.00	-0.00	-0.00	903.00	200.00	0.00	-0.00	-0.00	-0.00	-0.00	300.00	200.00	0.00	-0.00
124	-0.00	-0.00	-0.00	903.00	200.00	0.00	-0.00	-0.00	-0.00	-0.00	300.00	200.00	0.00	-0.00
125	-0.00	-0.00	-0.00	903.00	200.00	0.00	-0.00	-0.00	-0.00	-0.00	300.00	200.00	0.00	-0.00
126	-0.00	-0.00	-0.00	903.00	200.00	0.00	-0.00	-0.00	-0.00	-0.00	300.00	200.00	0.00	-0.00
127	-0.00	-0.00	-0.00	903.00	200.00	0.00	-0.00	-0.00	-0.00	-0.00	300.00	200.00	0.00	-0.00
128	-0.00	-0.00	-0.00	903.00	200.00	0.00	-0.00	-0.00	-0.00	-0.00	300.00	200.00	0.00	-0.00
129	-0.00	-0.00	-0.00	903.00	200.00	0.00	-0.00	-0.00	-0.00	-0.00	300.00	200.00	0.00	-0.00
130	-0.00	-0.00	-0.00	903.00	200.00	0.00	-0.00	-0.00	-0.00	-0.00	300.00	200.00	0.00	-0.00
131	-0.00	-0.00	-0.00	903.00	200.00	0.00	-0.00	-0.00	-0.00	-0.00	300.00	200.00	0.00	-0.00
132	-0.00	-0.00	-0.00	903.00	200.00	0.00	-0.00	-0.00	-0.00	-0.00	300.00	200.00	0.00	-0.00
133	-0.00	-0.00	-0.00	903.00	200.00	0.00	-0.00	-0.00	-0.00	-0.00	300.00	200.00	0.00	-0.00
134	-0.00	-0.00	-0.00	903.00	200.00	0.00	-0.00	-0.00	-0.00	-0.00	300.00	200.00	0.00	-0.00
135	-0.00	-0.00	-0.00	903.00	200.00	0.00	-0.00	-0.00	-0.00	-0.00	300.00	200.00	0.00	-0.00
136	0.00	0.00	0.00	903.00	200.00	0.00	0.00	-0.00	-0.00	-0.00	300.00	200.00	0.00	-0.00
137	-0.00	-0.00	-0.00	903.00	200.00	0.00	-0.00	-0.00	-0.00	-0.00	300.00	200.00	0.00	-0.00
138	-0.00	-0.00	-0.00	903.00	200.00	0.00	-0.00	-0.00	-0.00	-0.00	300.00	200.00	0.00	-0.00
139	-0.00	-0.00	-0.00	903.00	200.00	0.00	-0.00	-0.00	-0.00	-0.00	300.00	200.00	0.00	-0.00
140	-0.00	-0.00	-0.00	903.00	200.00	0.00	-0.00	-0.00	-0.00	-0.00	300.00	200.00	0.00	-0.00
141	-0.00	-0.00	-0.00	903.00	200.00	0.00	-0.00	-0.00	-0.00	-0.00	300.00	200.00	0.00	-0.00
142	-0.00	-0.00	-0.00	903.00	200.00	0.00	-0.00	-0.00	-0.00	-0.00	300.00	200.00	0.00	-0.00
143	-0.00	-0.00	-0.00	903.00	200.00	0.00	-0.00	-0.00	-0.00	-0.00	300.00	200.00	0.00	-0.00
144	0.00	0.00	0.00	903.00	200.00	0.00	0.00	-0.00	-0.00	-0.00	300.00	200.00	0.00	-0.00
145	-0.00	-0.00	-0.00	903.00	200.00	0.00	-0.00	-0.00	-0.00	-0.00	300.00	200.00	0.00	-0.00
146	-0.00	-0.00	-0.00	903.00	200.00	0.00	-0.00	-0.00	-0.00	-0.00	300.00	200.00	0.00	-0.00
147	-0.00	-0.00	-0.00	903.00	200.00	0.00	-0.00	-0.00	-0.00	-0.00	300.00	200.00	0.00	-0.00
148	-0.00	-0.00	-0.00	903.00	200.00	0.00	-0.00	-0.00	-0.00	-0.00	300.00	200.00	0.00	-0.00
149	-0.00	-0.00	-0.00	903.00	200.00	0.00	-0.00	-0.00	-0.00	-0.00	300.00	200.00	0.00	-0.00
150	-0.00	-0.00	-0.00	903.00	200.00	0.00	-0.00	-0.00	-0.00	-0.00	300.00	200.00	0.00	-0.00
151	-0.00	-0.00	-0.00	903.00	200.00	0.00	-0.00	-0.00	-0.00	-0.00	300.00	200.00	0.00	-0.00
152	-0.00	-0.00	-0.00	903.00	200.00	0.00	-0.00	-0.00	-0.00	-0.00	300.00	200.00	0.00	-0.00
153	-0.00	-0.00	-0.00	903.00	200.00	0.00	-0.00	-0.00	-0.00	-0.00	300.00	200.00	0.00	-0.00
154	-0.00	-0.00	-0.00	903.00	200.00	0.00	-0.00	-0.00	-0.00	-0.00	300.00	200.00	0.00	-0.00
155	-0.00	-0.00	-0.00	903.00	200.00	0.00	-0.00	-0.00	-0.00	-0.00	300.00	200.00	0.00	-0.00
156	-0.00	-0.00	-0.00	903.00	200.00	0.00	-0.00	-0.00	-0.00	-0.00	300.00	200.00	0.00	-0.00
157	-0.00	-0.00	-0.00	903.00	200.00	0.00	-0.00	-0.00	-0.00	-0.00	300.00	200.00	0.00	-0.00
158	-0.00	-0.00	-0.00	903.00	200.00	0.00	-0.00	-0.00	-0.00	-0.00	300.00	200.00	0.00	-0.00
159	-0.00	-0.00	-0.00	903.00	200.00	0.00	-0.00	-0.00	-0.00	-0.00	300.00	200.00	0.00	-0.00
160	-0.00	-0.00	-0.00	903.00	200.00	0.00	-0.00	-0.00	-0.00	-0.00	300.00	200.00	0.00	-0.00
161	-0.00	-0.00	-0.00	903.00	200.00	0.00	-0.00	-0.00	-0.00	-0.00	300.00	200.00	0.00	-0.00
162	-0.00	-0.00	-0.00	903.00	200.00	0.00	-0.00	-0.00	-0.00	-0.00	300.00	200.00	0.00	-0.00
163	-0.00	-0.00	-0.00	903.00	200.00	0.00	-0.00	-0.00	-0.00	-0.00	300.00	200.00	0.00	-0.00
164	-0.00	-0.00	-0.00	903.00	200.00	0.00	-0.00	-0.00	-0.00	-0.00	300.00	200.00	0.00	-0.00
165	-0.00	-0.00	-0.00	903.00	200.00	0.00	-0.00	-0.00	-0.00	-0.00	300.00	200.00	0.00	-0.00
166	-0.00	-0.00	-0.00	903.00	200.00	0.00	-0.00	-0.00	-0.00	-0.00	300.00	200.00	0.00	-0.00
167	-0.00	-0.00	-0.00	903.00	200.00	0.00	-0.00	-0.00	-0.00	-0.00	300.00	200.00	0.00	-0.00
168	-0.00	-0.00	-0.00	903.00	200.00	0.00	-0.00	-0.00	-0.00	-0.00	300.00	200.00	0.00	-0.00
169	-0.00	-0.00	-0.00	903.00	200.00	0.00	-0.00	-0.00	-0.00	-0.00	300.00	200.00	0.00	-0.00
170	-0.00	-0.00	-0.00	903.00	200.00	0.00	-0.00	-0.00	-0.00	-0.00	300.00	200.00	0.00	-0.00
171	-0.00	-0.00	-0.00	903.00	200.00	0.00	-0.00	-0.00	-0.00	-0.00	300.00	200.00	0.00	-0.00
172	-0.00	-0.00	-0.00	903.00	200.00	0.00	-0.00	-0.00	-0.00	-0.00	300.00	200.00	0.00	-0.00
173	-0.00	-0.00	-0.00	903.00	200.00	0.00	-0.00	-0.00	-0.00	-0.00	300.00	200.00	0.00	-0.00
174	-0.00	-0.00	-0.00	903.00	200.00	0.00	-0.00	-0.00	-0.00	-0.00	300.00	200.00	0.00	-0.00
175	-0.00	-0.00	-0.00	903.00	200.00	0.00	-0.00	-0.00	-0.00	-0.00	300.00	200.00	0.00	-0.00
176	-0.00	-0.00	-0.00	903.00	200.00	0.00	-0.00	-0.00	-0.00	-0.00	300.00	200.00	0.00	-0.00
177	-0.00	-0.00	-0.00	903.00	200.00	0.00	-0.00	-0.00	-0.00	-0.00	300.00	200.00	0.00	-0.00
178	-0.00	-0.00	-0.00	903.00	200.00	0.00	-0.00	-0.00	-0.00	-0.00	300.00	200.00	0.00	-0.00
179	-0.00	-0.00	-0.00	903.00	200.00	0.00	-0.00	-0.00	-0.00	-0.00	300.00	200.00	0.00	-0.00
180	-0.00	-0.00	-0.00	903.00	200.00	0.00	-0.00	-0.00	-0.00	-0.00	300.00	200.00	0.00	-0.00
181	-0.00	-0.00	-0.00	903.00	200.00	0.00	-0.00	-0.00	-0.00	-0.00	300.00	200.00	0.00	-0.00
182	-0.00	-0.00	-0.00	903.00	200.00	0.00	-0.00	-0.00	-0.00	-0.00	300.00	200.00	0.00	-0.00
183	-0.00	-0.00	-0.00	903.00	200.00	0.00	-0.00	-0.00	-0.00	-0.00	300.00	200.00	0.00	-0.00
184	0.00	0.00	0.00	903.00	200.00	0.00	0.00	-0.00	-0.00	-0.00	300.00	200.00	0.00	-0.00
185	-0.00	-0.00	-0.00	903.00	200.00	0.00	-0.00	-0.00	-0.00	-0.00	300.00	200.00	0.00	-0.00
186	-0.00	-0.00	-0.00	903.00	200.00	0.00	-0.00	-0.00	-0.00	-0.00	300.00	200.00	0.00	-0.00
187	0.00	0.00	0.00	903.00	200.00	0.00	0.00	-0.00	-0.00	-0.00	300.00	200.00	0.00	-0.00
188	-0.00	-0.00	-0.00	903.00	200.00	0.00	-0.00	-0.00	-0.00	-0.00	300.00	200.00	0.00	-0.00
189	0.00	0.00	0.00	903.00	200.00	0.00	0.00	-0.00	-0.00	-0.00	300.00	200.00	0.00	-0.00
190	-0.00	-0.00	-0.00	903.00	200.00	0.00	-0.00	-0.00	-0.00	-0.00	300.00	200.00	0.00	-0.00
191	-0.00	-0.00	-0.00	903.00	200.00	0.00	-0.00	-0.00	-0.00	-0.00	300.00	200.00	0.00	-0.00
192	-0.00	-0.00	-0.00	903.00	200.00	0.00	-0.00	-0.00	-0.00	-0.00	300.00	200.00	0.00	-0.00
193	-0.00	-0.00	-0.00	903.00	200.00	0.00	-0.00	-0.00	-0.00	-0.00	300.00	200.00	0.00	-0.00
194	-0.00	-0.00	-0.00	903.00	200.00	0.00	-0.00	-0.00	-0.00	-0.00	300.00	200.00	0.00	-0.00
195	-0.00	-0.00	-0.00	903.00	200.00	0.00	-0.00	-0.00	-0.00	-0.00	300.00	200.00	0.00	-0.00
196	-0.00	-0.00	-0.00	903.00	200.00	0.00	-0.00	-0.00	-0.00	-0.00	300.00	200.00	0.00	-0.00
197	0.00	0.00	0.00	903.00	200.00	0.00	0.00	-0.00	-0.00	-0.00	300.00	200.00	0.00	-0.00
198	-0.00	-0.00	-0.00	903.00	200.00	0.00	-0.00	-0.00	-0.00	-0.00	300.00	200.00	0.00	-0.00
199	-0.00	-0.00	-0.00	903.00	200.00	0.00	-0.00	-0.00	-0.00	-0.00	300.00	200.00	0.00	-0.00
200	0.00	0.00	0.00	903.00	200.00	0.00	0.00	-0.00	-0.00	-0.00	300.00	200.00	0.00	-0.00
201	-0.00	-0.00	-0.00	903.00	200.00	0.00	-0.00	-0.00	-0.00	-0.00	300.00	200.00	0.00	-0.00
202	0.00	0.00	0.00	903.00	200.00	0.00	0.00	-0.00	-0.00	-0.00	300.00	200.00	0.00	-0.00
203	-0.00	-0.00	-0.00	903.00	200.00	0.00	-0.00	-0.00	-0.00	-0.00	300.00	200.00	0.00	-0.00
204	-0.00	-0.00	-0.00	903.00	200.00	0.00	-0.00	-0.00	-0.00	-0.00	300.00	200.00	0.00	-0.00
205	-0.00	-0.00	-0.00	903.00	200.00	0.00	-0.00	-0.00	-0.00	-0.00	300.00	200.00	0.00	-0.00
206	0.00	0.00	0.00	903.00	200.00	0.00	0.00	-0.00	-0.00	-0.00	300.00	200.00	0.00	-0.00
207	-0.00	-0.00	-0.00	903.00	200.00	0.00	-0.00	-0.00	-0.00	-0.00	300.00	200.00	0.00	-0.00
208	0.00	0.00	0.00	903.00	200.00	0.00	0.00	-0.00	-0.00	-0.00	300.00	200.00	0.00	-0.00
209	-0.00	-0.00	-0.00	903.00	200.00	0.00	-0.00	-0.00	-0.00	-0.00	300.00	200.00	0.00	-0.00
210	0.00	0.00	0.00	903.00	200.00	0.00	0.00	-0.00	-0.00	-0.00	300.00	200.00	0.00	-0.00
211	0.00	0.00	0.00	903.00	200.00	0.00	0.00	-0.00	-0.00	-0.00	300.00	200.00	0.00	-0.00
212	-0.00	-0.00	-0.00	903.00	200.00	0.00	-0.00	-0.00	-0.00	-0.00	300.00	200.00	0.00	-0.00
213	0.00	0.00	0.00	903.00	200.00	0.00	0.00	-0.00	-0.00	-0.00	300.00	200.00	0.00	-0.00
214	0.00	0.00	0.00	903.00	200.00	0.00	0.00	-0.00	-0.00	-0.00	300.00	200.00	0.00	-0.00
215	-0.00	-0.00	-0.00	903.00	200.00	0.00	-0.00	-0.00	-0.00	-0.00	300.00	200.00	0.00	-0.00
216	-0.00	-0.00	-0.00	903.00	200.00	0.00	-0.00	-0.00	-0.00	-0.00	300.00	200.00	0.00	-0.00
217	-0.00	-0.00	-0.00	903.00	200.00	0.00	-0.00	-0.00	-0.00	-0.00	300.00	200.00	0.00	-0.00
218	0.00	0.00	0.00	903.00	200.00	0.00	0.00	-0.00	-0.00	-0.00	300.00	200.00	0.00	-0.00
219	-0.00	-0.00	-0.00	903.00	200.00	0.00	-0.00	-0.00	-0.00	-0.00	300.00	200.00	0.00	-0.00
220	0.00	0.00	0.00	903.00	200.00	0.00	0.00	-0.00	-0.00	-0.00	300.00	200.00	0.00	-0.00
221	0.00	0.00	0.00	903.00	200.00	0.00	0.00	-0.00	-0.00	-0.00	300.00	200.00	0.00	-0.00
222	0.00	0.00	0.00	903.00	200.00	0.00	0.00	-0.00	-0.00	-0.00	300.00	200.00	0.00	-0.00
223	0.00	0.00	0.00	903.00	200.00	0.00	0.00	-0.00	-0.00	-0.00	300.00	200.00	0.00	-0.00
224	-0.00	-0.00	-0.00	903.00	200.00	0.00	-0.00	-0.00	-0.00	-0.00	300.00	200.00	0.00	-0.00
225	-0.00	-0.00	-0.00	903.00	200.00	0.00	-0.00	-0.00	-0.00	-0.00	300.00	200.00	0.00	-0.00
226	-0.00	-0.00	-0.00	903.00	200.00	0.00	-0.00	-0.00	-0.00	-0.00	300.00	200.00	0.00	-0.00
227	0.00	0.00	0.00	903.00	200.00	0.00	0.00	-0.00	-0.00	-0.00	300.00	200.00	0.00	-0.00
228	0.00	0.00	0.00	903.00	200.00	0.00	0.00	-0.00	-0.00	-0.00	300.00	200.00	0.00	-0.00
229	0.00	0.00	0.00	903.00	200.00	0.00	0.00	-0.00	-0.00	-0.00	300.00	200.00	0.00	-0.00
230	-0.00	-0.00	-0.00	903.00	200.00	0.00	-0.00	-0.00	-0.00	-0.00	300.00	200.00	0.00	-0.00
231	-0.00	-0.00	-0.00	903.00	200.00	0.00	-0.00	-0.00	-0.00	-0.00	300.00	200.00	0.00	-0.00
232	0.00	0.00	0.00	903.00	200.00	0.00	0.00	-0.00	-0.00	-0.00	300.00	200.00	0.00	-0.00
233	-0.00	-0.00	-0.00	903.00	200.00	0.00	-0.00	-0.00	-0.00	-0.00	300.00	200.00	0.00	-0.00
234	0.00	0.00	0.00	903.00	200.00	0.00	0.00	-0.00	-0.00	-0.00	300.00	200.00	0.00	-0.00
235	-0.00	-0.00	-0.00	903.00	200.00	0.00	-0.00	-0.00	-0.00	-0.00	300.00	200.00	0.00	-0.00
236	-0.00	-0.00	-0.00	903.00	200.00	0.00	-0.00	-0.00	-0.00	-0.00	300.00	200.00	0.00	-0.00
237	0.00	0.00	0.00	903.00	200.00	0.00	0.00	-0.00	-0.00	-0.00	300.00	200.00	0.00	-0.00
238	-0.00	-0.00	-0.00	903.00	200.00	0.00	-0.00	-0.00	-0.00	-0.00	300.00	200.00	0.00	-0.00
239	0.00	0.00	0.00	903.00	200.00	0.00	0.00	-0.00	-0.00	-0.00	300.00	200.00	0.00	-0.00
240	0.00	0.00	0.00	903.00	200.00	0.00	0.00	-0.00	-0.00	-0.00	300.00	200.00	0.00	-0.00
241	0.00	0.00	0.00	903.00	200.00	0.00	0.00	-0.00	-0.00	-0.00	300.00	200.00	0.00	-0.00
242	-0.00	-0.00	-0.00	903.00	200.00	0.00	-0.00	-0.00	-0.00	-0.00	300.00	200.00	0.00	-0.00
243	-0.00	-0.00	-0.00	903.00	200.00	0.00	-0.00	-0.00	-0.00	-0.00	300.00	200.00	0.00	-0.00
244	-0.00	-0.00	-0.00	903.00	200.00	0.00	-0.00	-0.00	-0.00	-0.00	300.00	200.00	0.00	-0.00
245	0.00	0.00	0.00	903.00	200.00	0.00	0.00	-0.00	-0.00	-0.00	300.00	200.00	0.00	-0.00
246	-0.00	-0.00	-0.00	903.00	200.00	0.00	-0.00	-0.00	-0.00	-0.00	300.00	200.00	0.00	-0.00
247	-0.00	-0.00	-0.00	903.00	200.00	0.00	-0.00	-0.00	-0.00	-0.00	300.00	200.00	0.00	-0.00
248	-0.00	-0.00	-0.00	903.00	200.00	0.00	-0.00	-0.00	-0.00	-0.00	300.00	200.00	0.00	-0.00
249	-0.00	-0.00	-0.00	903.00	200.00	0.00	-0.00	-0.00	-0.00	-0.00	300.00	200.00	0.00	-0.00
250	-0.00	-0.00	-0.00	903.00	200.00	0.00	-0.00	-0.00	-0.00	-0.00	300.00	200.00	0.00	-0.00
251	-0.00	-0.00	-0.00	903.00	200.00	0.00	-0.00	-0.00	-0.00	-0.00	300.00	200.00	0.00	-0.00
252	-0.00	-0.00	-0.00	903.00	200.00	0.00	-0.00	-0.00	-0.00	-0.00	300.00	200.00	0.00	-0.00
253	-0.00	-0.00	-0.00	903.00	200.00	0.00	-0.00	-0.00	-0.00	-0.00	300.00	200.00	0.00	-0.00
254	-0.00	-0.00	-0.00	903.00	200.00	0.00	-0.00	-0.00	-0.00	-0.00	300.00	200.00	0.00	-0.00
255	-0.00	-0.00	-0.00	903.00	200.00	0.00	-0.00	-0.00	-0.00	-0.00	300.00	200.00	0.00	-0.00
256	0.00	0.00	0.00	903.00	200.00	0.00	0.00	-0.00	-0.00	-0.00	300.00	200.00	0.00	-0.00
257	0.00	0.00	0.00	903.00	200.00	0.00	0.00	-0.00	-0.00	-0.00	300.00	200.00	0.00	-0.00
258	-0.00	-0.00	-0.00	903.00	200.00	0.00	-0.00	-0.00	-0.00	-0.00	300.00	200.00	0.00	-0.00
259	0.00	0.00	0.00	903.00	200.00	0.00	0.00	-0.00	-0.00	-0.00	300.00	200.00	0.00	-0.00
260	0.00	0.00	0.00	903.00	200.00	0.00	0.00	-0.00	-0.00	-0.00	300.00	200.00	0.00	-0.00
261	-0.00	-0.00	-0.00	903.00	200.00	0.00	-0.00	-0.00	-0.00	-0.00	300.00	200.00	0.00	-0.00
262	0.00	0.00	0.00	903.00	200.00	0.00	0.00	-0.00	-0.00	-0.00	300.00	200.00	0.00	-0.00
263	-0.00	-0.00	-0.00	903.00	200.00	0.00	-0.00	-0.00	-0.00	-0.00	300.00	200.00	0.00	-0.00
264	0.00	0.00	0.00	903.00	200.00	0.00	0.00	-0.00	-0.00	-0.00	300.00	200.00	0.00	-0.00
265	0.00	0.00	0.00	903.00	200.00	0.00	0.00	-0.00	-0.00	-0.00	300.00	200.00	0.00	-0.00
266	0.00	0.00	0.00	903.00	200.00	0.00	0.00	-0.00	-0.00	-0.00	300.00	200.00	0.00	-0.00
267	-0.00	-0.00	-0.00	903.00	200.00	0.00	-0.00	-0.00	-0.00	-0.00	300.00	200.00	0.00	-0.00
268	-0.00	-0.00	-0.00	903.00	200.00	0.00	-0.00	-0.00	-0.00	-0.00	300.00	200.00	0.00	-0.00
269	-0.00	-0.00	-0.00	903.00	200.00	0.00	-0.00	-0.00	-0.00	-0.00	300.00	200.00	0.00	-0.00
270	-0.00	-0.00	-0.00	903.00	200.00	0.00	-0.00	-0.00	-0.00	-0.00	300.00	200.00	0.00	-0.00
271	0.00	0.00	0.00	903.00	200.00	0.00	0.00	-0.00	-0.00	-0.00	300.00	200.00	0.00	-0.00
272	-0.00	-0.00	-0.00	903.00	200.00	0.00	-0.00	-0.00	-0.00	-0.00	300.00	200.00	0.00	-0.00
273	-0.00	-0.00	-0.00	903.00	200.00	0.00	-0.00	-0.00	-0.00	-0.00	300.00	200.00	0.00	-0.00
274	0.00	0.00	0.00	903.00	200.00	0.00	0.00	-0.00	-0.00	-0.00	300.00	200.00	0.00	-0.00
275	-0.00	-0.00	-0.00	903.00	200.00	0.00	-0.00	-0.00	-0.00	-0.00	300.00	200.00	0.00	-0.00
276	-0.00	-0.00	-0.00	903.00	200.00	0.00	-0.00	-0.00	-0.00	-0.00	300.00	200.00	0.00	-0.00
277	-0.00	-0.00	-0.00	903.00	200.00	0.00	-0.00	-0.00	-0.00	-0.00	300.00	200.00	0.00	-0.00
278	-0.00	-0.00	-0.00	903.00	200.00	0.00	-0.00	-0.00	-0.00	-0.00	300.00	200.00	0.00	-0.00
279	-0.00	-0.00	-0.00	903.00	200.00	0.00	-0.00	-0.00	-0.00	-0.00	300.00	200.00	0.00	-0.00
280	0.00	0.00	0.00	903.00	200.00	0.00	0.00	-0.00	-0.00	-0.00	300.00	200.00	0.00	-0.00
281	0.00	0.00	0.00	903.00	200.00	0.00	0.00	-0.00	-0.00	-0.00	300.00	200.00	0.00	-0.00
282	-0.00	-0.00	-0.00	903.00	200.00	0.00	-0.00	-0.00	-0.00	-0.00	300.00	200.00	0.00	-0.00
283	-0.00	-0.00	-0.00	903.00	200.00	0.00	-0.00	-0.00	-0.00	-0.00	300.00	200.00	0.00	-0.00
284	-0.00	-0.00	-0.00	903.00	200.00	0.00	-0.00	-0.00	-0.00	-0.00	300.00	200.00	0.00	-0.00
285	-0.00	-0.00	-0.00	903.00	200.00	0.00	-0.00	-0.00	-0.00	-0.00	300.00	200.00	0.00	-0.00
286	-0.00	-0.00	-0.00	903.00	200.00	0.00	-0.00	-0.00	-0.00	-0.00	300.00	200.00	0.00	-0.00
287	0.00	0.00	0.00	903.00	200.00	0.00	0.00	-0.00	-0.00	-0.00	300.00	200.00	0.00	-0.00
288	-0.00	-0.00	-0.00	903.00	200.00	0.00	-0.00	-0.00	-0.00	-0.00	300.00	200.00	0.00	-0.00
289	0.00	0.00	0.00	903.00	200.00	0.00	0.00	-0.00	-0.00	-0.00	300.00	200.00	0.00	-0.00
290	-0.00	-0.00	-0.00	903.00	200.00	0.00	-0.00	-0.00	-0.00	-0.00	300.00	200.00	0.00	-0.00
291	0.00	0.00	0.00	903.00	200.00	0.00	0.00	-0.00	-0.00	-0.00	300.00	200.00	0.00	-0.00
292	-0.00	-0.00	-0.00	903.00	200.00	0.00	-0.00	-0.00	-0.00	-0.00	300.00	200.00	0.00	-0.00
293	-0.00	-0.00	-0.00	903.00	200.00	0.00	-0.00	-0.00	-0.00	-0.00	300.00	200.00	0.00	-0.00
294	0.00	0.00	0.00	903.00	200.00	0.00	0.00	-0.00	-0.00	-0.00	300.00	200.00	0.00	-0.00
295	-0.00	-0.00	-0.00	903.00	200.00	0.00	-0.00	-0.00	-0.00	-0.00	300.00	200.00	0.00	-0.00
296	-0.00	-0.00	-0.00	903.00	200.00	0.00	-0.00	-0.00	-0.00	-0.00	300.00	200.00	0.00	-0.00
297	-0.00	-0.00	-0.00	903.00	200.00	0.00	-0.00	-0.00	-0.00	-0.00	300.00	200.00	0.00	-0.00
298	-0.00	-0.00	-0.00	903.00	200.00	0.00	-0.00	-0.00	-0.00	-0.00	300.00	200.00	0.00	-0.00
299	-0.00	-0.00	-0.00	903.00	200.00	0.00	-0.00	-0.00	-0.00	-0.00	300.00	200.00	0.00	-0.00
300	0.00	0.00	0.00	903.00	200.00	0.00	0.00	-0.00	-0.00	-0.00	300.00	200.00	0.00	-0.00
301	0.00	0.00	0.00	903.00	200.00	0.00	0.00	-0.00	-0.00	-0.00	300.00	200.00	0.00	-0.00
302	-0.00	-0.00	-0.00	903.00	200.00	0.00	-0.00	-0.00	-0.00	-0.00	300.00	200.00	0.00	-0.00
303	0.00	0.00	0.00	903.00	200.00	0.00	0.00	-0.00	-0.00	-0.00	300.00	200.00	0.00	-0.00
304	-0.00	-0.00	-0.00	903.00	200.00	0.00	-0.00	-0.00	-0.00	-0.00	300.00	200.00	0.00	-0.00
305	0.00	0.00	0.00	903.00	200.00	0.00	0.00	-0.00	-0.00	-0.00	300.00	200.00	0.00	-0.00
306	-0.00	-0.00	-0.00	903.00	200.00	0.00	-0.00	-0.00	-0.00	-0.00	300.00	200.00	0.00	-0.00
307	-0.00	-0.00	-0.00	903.00	200.00	0.00	-0.00	-0.00	-0.00	-0.00	300.00	200.00	0.00	-0.00
308	-0.00	-0.00	-0.00	903.00	200.00	0.00	-0.00	-0.00	-0.00	-0.00	300.00	200.00	0.00	-0.00
309	0.00	0.00	0.00	903.00	200.00	0.00	0.00	-0.00	-0.00	-0.00	300.00	200.00	0.00	-0.00
310	0.00	0.00	0.00	903.00	200.00	0.00	0.00	-0.00	-0.00	-0.00	300.00	200.00	0.00	-0.00
311	-0.00	-0.00	-0.00	903.00	200.00	0.00	-0.00	-0.00	-0.00	-0.00	300.00	200.00	0.00	-0.00
312	0.00	0.00	0.00	903.00	200.00	0.00	0.00	-0.00	-0.00	-0.00	300.00	200.00	0.00	-0.00
313	-0.00	-0.00	-0.00	903.00	200.00	0.00	-0.00	-0.00	-0.00	-0.00	300.00	200.00	0.00	-0.00
314	-0.00	-0.00	-0.00	903.00	200.00	0.00	-0.00	-0.00	-0.00	-0.00	300.00	200.00	0.00	-0.00
315	-0.00	-0.00	-0.00	903.00	200.00	0.00	-0.00	-0.00	-0.00	-0.00	300.00	200.00	0.00	-0.00
316	-0.00	-0.00	-0.00	903.00	200.00	0.00	-0.00	0.00	0.00	0.00	300.00	200.00	0.00	0.00
317	-0.00	-0.00	-0.00	903.00	200.00	0.00	-0.00	-0.00	-0.00	-0.00	300.00	200.00	0.00	-0.00
318	22.89	7.25	8.39	1039.36	305.45	0.00	-1275.50	-0.00	-0.00	-0.00	300.00	200.00	0.00	-0.00
319	-0.00	-0.00	-0.00	903.00	200.00	0.00	-0.00	-0.00	-0.00	-0.00	300.00	200.00	0.00	-0.00
320	41.96	-0.08	18.16	1197.96	363.03	0.00	-1422.21	-0.00	-0.00	-0.00	300.00	200.00	0.00	-0.00
321	-0.00	-0.00	-0.00	903.00	200.00	0.00	-0.00	-0.00	-0.00	-0.00	300.00	200.00	0.00	-0.00
322	-0.00	-0.00	-0.00	903.00	200.00	0.00	-0.00	-0.00	-0.00	-0.00	300.00	200.00	0.00	-0.00
323	-0.00	-0.00	-0.00	903.00	200.00	0.00	-0.00	-0.00	-0.00	-0.00	300.00	200.00	0.00	-0.00
324	-0.00	-0.00	-0.00	903.00	200.00	0.00	-0.00	-0.00	-0.00	-0.00	300.00	200.00	0.00	-0.00
325	-0.00	-0.00	-0.00	903.00	200.00	0.00	-0.00	-0.00	-0.00	-0.00	300.00	200.00	0.00	-0.00
326	-0.00	-0.00	-0.00	903.00	200.00	0.00	-0.00	-0.00	-0.00	-0.00	300.00	200.00	0.00	-0.00
327	-0.00	-0.00	-0.00	903.00	200.00	0.00	-0.00	-0.00	-0.00	-0.00	300.00	200.00	0.00	-0.00
328	-0.00	-0.00	-0.00	903.00	200.00	0.00	-0.00	-0.00	-0.00	-0.00	300.00	200.00	0.00	-0.00
329	-0.00	-0.00	-0.00	903.00	200.00	0.00	-0.00	-0.00	-0.00	-0.00	300.00	200.00	0.00	-0.00
330	-0.00	-0.00	-0.00	903.00	200.00	0.00	-0.00	-0.00	-0.00	-0.00	300.00	200.00	0.00	-0.00
331	-0.00	-0.00	-0.00	903.00	200.00	0.00	-0.00	-0.00	-0.00	-0.00	300.00	200.00	0.00	-0.00
332	-0.00	-0.00	-0.00	903.00	200.00	0.00	-0.00	-0.00	-0.00	-0.00	300.00	200.00	0.00	-0.00
333	-0.00	-0.00	-0.00	903.00	200.00	0.00	-0.00	-0.00	-0.00	-0.00	300.00	200.00	0.00	-0.00
334	-0.00	-0.00	-0.00	903.00	200.00	0.00	-0.00	-0.00	-0.00	-0.00	300.00	200.00	0.00	-0.00
335	-0.00	-0.00	-0.00	903.00	200.00	0.00	-0.00	-0.00	-0.00	-0.00	300.00	200.00	0.00	-0.00
336	-0.00	-0.00	-0.00	903.00	200.00	0.00	-0.00	-0.00	-0.00	-0.00	300.00	200.00	0.00	-0.00
337	-0.00	-0.00	-0.00	903.00	200.00	0.00	-0.00	-0.00	-0.00	-0.00	300.00	200.00	0.00	-0.00
338	-0.00	-0.00	-0.00	903.00	200.00	0.00	-0.00	-0.00	-0.00	-0.00	300.00	200.00	0.00	-0.00
339	-0.00	-0.00	-0.00	903.00	200.00	0.00	-0.00	-0.00	-0.00	-0.00	300.00	200.00	0.00	-0.00
340	-0.00	-0.00	-0.00	903.00	200.00	0.00	-0.00	-0.00	-0.00	-0.00	300.00	200.00	0.00	-0.00
341	-0.00	-0.00	-0.00	903.00	200.00	0.00	-0.00	-0.00	-0.00	-0.00	300.00	200.00	0.00	-0.00
342	-0.00	-0.00	-0.00	903.00	200.00	0.00	-0.00	-0.00	-0.00	-0.00	300.00	200.00	0.00	-0.00
343	-0.00	-0.00	-0.00	903.00	200.00	0.00	-0.00	-0.00	-0.00	-0.00	300.00	200.00	0.00	-0.00
344	-0.00	-0.00	-0.00	903.00	200.00	0.00	-0.00	-0.00	-0.00	-0.00	300.00	200.00	0.00	-0.00
345	-0.00	-0.00	-0.00	903.00	200.00	0.00	-0.00	-0.00	-0.00	-0.00	300.00	200.00	0.00	-0.00
346	-0.00	-0.00	-0.00	903.00	200.00	0.00	-0.00	-0.00	-0.00	-0.00	300.00	200.00	0.00	-0.00
347	-0.00	-0.00	-0.00	903.00	200.00	0.00	-0.00	-0.00	-0.00	-0.00	300.00	200.00	0.00	-0.00
348	-0.00	-0.00	-0.00	903.00	200.00	0.00	-0.00	-0.00	-0.00	-0.00	300.00	200.00	0.00	-0.00
349	-0.00	-0.00	-0.00	903.00	200.00	0.00	-0.00	-0.00	-0.00	-0.00	300.00	200.00	0.00	-0.00
350	-0.00	-0.00	-0.00	903.00	200.00	0.00	-0.00	-0.00	-0.00	-0.00	300.00	200.00	0.00	-0.00
351	-0.00	-0.00	-0.00	903.00	200.00	0.00	-0.00	-0.00	-0.00	-0.00	300.00	200.00	0.00	-0.00
352	-0.00	-0.00	-0.00	903.00	200.00	0.00	-0.00	-0.00	-0.00	-0.00	300.00	200.00	0.00	-0.00
353	-0.00	-0.00	-0.00	903.00	200.00	0.00	-0.00	-0.00	-0.00	-0.00	300.00	200.00	0.00	-0.00
354	-0.00	-0.00	-0.00	903.00	200.00	0.00	-0.00	-0.00	-0.00	-0.00	300.00	200.00	0.00	-0.00
355	-0.00	-0.00	-0.00	903.00	200.00	0.00	-0.00	-0.00	-0.00	-0.00	300.00	200.00	0.00	-0.00
356	-0.00	-0.00	-0.00	903.00	200.00	0.00	-0.00	-0.00	-0.00	-0.00	300.00	200.00	0.00	-0.00
357	-0.00	-0.00	-0.00	903.00	200.00	0.00	-0.00	-0.00	-0.00	-0.00	300.00	200.00	0.00	-0.00
358	-0.00	-0.00	-0.00	903.00	200.00	0.00	-0.00	-0.00	-0.00	-0.00	300.00	200.00	0.00	-0.00
359	-0.00	-0.00	-0.00	903.00	200.00	0.00	-0.00	-0.00	-0.00	-0.00	300.00	200.00	0.00	-0.00
360	-0.00	-0.00	-0.00	903.00	200.00	0.00	-0.00	-0.00	-0.00	-0.00	300.00	200.00	0.00	-0.00
361	-0.00	-0.00	-0.00	903.00	200.00	0.00	-0.00	-0.00	-0.00	-0.00	300.00	200.00	0.00	-0.00
362	-0.00	-0.00	-0.00	903.00	200.00	0.00	-0.00	-0.00	-0.00	-0.00	300.00	200.00	0.00	-0.00
363	-0.00	-0.00	-0.00	903.00	200.00	0.00	-0.00	-0.00	-0.00	-0.00	300.00	200.00	0.00	-0.00
364	-0.00	-0.00	-0.00	903.00	200.00	0.00	-0.00	-0.00	-0.00	-0.00	300.00	200.00	0.00	-0.00
365	-0.00	-0.00	-0.00	903.00	200.00	0.00	-0.00	-0.00	-0.00	-0.00	300.00	200.00	0.00	-0.00
366	-0.00	-0.00	-0.00	903.00	200.00	0.00	-0.00	-0.00	-0.00	-0.00	300.00	200.00	0.00	-0.00
367	-0.00	-0.00	-0.00	903.00	200.00	0.00	-0.00	-0.00	-0.00	-0.00	300.00	200.00	0.00	-0.00
368	-0.00	-0.00	-0.00	903.00	200.00	0.00	-0.00	-0.00	-0.00	-0.00	300.00	200.00	0.00	-0.00
369	-0.00	-0.00	-0.00	903.00	200.00	0.00	-0.00	-0.00	-0.00	-0.00	300.00	200.00	0.00	-0.00
370	-0.00	-0.00	-0.00	903.00	200.00	0.00	-0.00	-0.00	-0.00	-0.00	300.00	200.00	0.00	-0.00
371	-0.00	-0.00	-0.00	903.00	200.00	0.00	-0.00	-0.00	-0.00	-0.00	300.00	200.00	0.00	-0.00
372	-0.00	-0.00	-0.00	903.00	200.00	0.00	-0.00	-0.00	-0.00	-0.00	300.00	200.00	0.00	-0.00
373	-0.00	-0.00	-0.00	903.00	200.00	0.00	-0.00	-0.00	-0.00	-0.00	300.00	200.00	0.00	-0.00
374	-0.00	-0.00	-0.00	903.00	200.00	0.00	-0.00	-0.00	-0.00	-0.00	300.00	200.00	0.00	-0.00
375	-0.00	-0.00	-0.00	903.00	200.00	0.00	-0.00	-0.00	-0.00	-0.00	300.00	200.00	0.00	-0.00
376	-0.00	-0.00	-0.00	903.00	200.00	0.00	-0.00	-0.00	-0.00	-0.00	300.00	200.00	0.00	-0.00
377	-0.00	-0.00	-0.00	903.00	200.00	0.00	-0.00	-0.00	-0.00	-0.00	300.00	200.00	0.00	-0.00
378	-0.00	-0.00	-0.00	903.00	200.00	0.00	-0.00	-0.00	-0.00	-0.00	300.00	200.00	0.00	-0.00
379	-0.00	-0.00	-0.00	903.00	200.00	0.00	-0.00	-0.00	-0.00	-0.00	300.00	200.00	0.00	-0.00
380	-0.00	-0.00	-0.00	903.00	200.00	0.00	-0.00	-0.00	-0.00	-0.00	300.00	200.00	0.00	-0.00
381	-0.00	-0.00	-0.00	903.00	200.00	0.00	-0.00	-0.00	-0.00	-0.00	300.00	200.00	0.00	-0.00
382	-0.00	-0.00	-0.00	903.00	200.00	0.00	-0.00	-0.00	-0.00	-0.00	300.00	200.00	0.00	-0.00
383	-0.00	-0.00	-0.00	903.00	200.00	0.00	-0.00	-0.00	-0.00	-0.00	300.00	200.00	0.00	-0.00
384	-0.00	-0.00	-0.00	903.00	200.00	0.00	-0.00	-0.00	-0.00	-0.00	300.00	200.00	0.00	-0.00
385	-0.00	-0.00	-0.00	903.00	200.00	0.00	-0.00	-0.00	-0.00	-0.00	300.00	200.00	0.00	-0.00
386	-0.00	-0.00	-0.00	903.00	200.00	0.00	-0.00	-0.00	-0.00	-0.00	300.00	200.00	0.00	-0.00
387	-0.00	-0.00	-0.00	903.00	200.00	0.00	-0.00	-0.00	-0.00	-0.00	300.00	200.00	0.00	-0.00
388	-0.00	-0.00	-0.00	903.00	200.00	0.00	-0.00	-0.00	-0.00	-0.00	300.00	200.00	0.00	-0.00
389	-0.00	-0.00	-0.00	903.00	200.00	0.00	-0.00	-0.00	-0.00	-0.00	300.00	200.00	0.00	-0.00
390	-0.00	-0.00	-0.00	903.00	200.00	0.00	-0.00	-0.00	-0.00	-0.00	300.00	200.00	0.00	-0.00
391	-0.00	-0.00	-0.00	903.00	200.00	0.00	-0.00	-0.00	-0.00	-0.00	300.00	200.00	0.00	-0.00
392	-0.00	-0.00	-0.00	903.00	200.00	0.00	-0.00	-0.00	-0.00	-0.00	300.00	200.00	0.00	-0.00
393	-0.00	-0.00	-0.00	903.00	200.00	0.00	-0.00	-0.00	-0.00	-0.00	300.00	200.00	0.00	-0.00
394	-0.00	-0.00	-0.00	903.00	200.00	0.00	-0.00	-0.00	-0.00	-0.00	300.00	200.00	0.00	-0.00
395	-0.00	-0.00	-0.00	903.00	200.00	0.00	-0.00	-0.00	-0.00	-0.00	300.00	200.00	0.00	-0.00
396	-0.00	-0.00	-0.00	903.00	200.00	0.00	-0.00	-0.00	-0.00	-0.00	300.00	200.00	0.00	-0.00
397	-0.00	-0.00	-0.00	903.00	200.00	0.00	-0.00	-0.00	-0.00	-0.00	300.00	200.00	0.00	-0.00
398	-0.00	-0.00	-0.00	903.00	200.00	0.00	-0.00	-0.00	-0.00	-0.00	300.00	200.00	0.00	-0.00
399	-0.00	-0.00	-0.00	903.00	200.00	0.00	-0.00	-0.00	-0.00	-0.00	300.00	200.00	0.00	-0.00
400	-0.00	-0.00	-0.00	903.00	200.00	0.00	-0.00	-0.00	-0.00	-0.00	300.00	200.00	0.00	-0.00
401	-0.00	-0.00	-0.00	903.00	200.00	0.00	-0.00	-0.00	-0.00	-0.00	300.00	200.00	0.00	-0.00
402	-0.00	-0.00	-0.00	903.00	200.00	0.00	-0.00	-0.00	-0.00	-0.00	300.00	200.00	0.00	-0.00
403	-0.00	-0.00	-0.00	903.00	200.00	0.00	-0.00	-0.00	-0.00	-0.00	300.00	200.00	0.00	-0.00
404	-0.00	-0.00	-0.00	903.00	200.00	0.00	-0.00	-0.00	-0.00	-0.00	300.00	200.00	0.00	-0.00
405	-0.00	-0.00	-0.00	903.00	200.00	0.00	-0.00	-0.00	-0.00	-0.00	300.00	200.00	0.00	-0.00
406	-0.00	-0.00	-0.00	903.00	200.00	0.00	-0.00	-0.00	-0.00	-0.00	300.00	200.00	0.00	-0.00
407	-0.00	-0.00	-0.00	903.00	200.00	0.00	-0.00	-0.00	-0.00	-0.00	300.00	200.00	0.00	-0.00
408	-0.00	-0.00	-0.00	903.00	200.00	0.00	-0.00	-0.00	-0.00	-0.00	300.00	200.00	0.00	-0.00
409	-0.00	-0.00	-0.00	903.00	200.00	0.00	-0.00	-0.00	-0.00	-0.00	300.00	200.00	0.00	-0.00
410	-0.00	-0.00	-0.00	903.00	200.00	0.00	-0.00	-0.00	-0.00	-0.00	300.00	200.00	0.00	-0.00
411	-0.00	-0.00	-0.00	903.00	200.00	0.00	-0.00	-0.00	-0.00	-0.00	300.00	200.00	0.00	-0.00
412	-0.00	-0.00	-0.00	903.00	200.00	0.00	-0.00	-0.00	-0.00	-0.00	300.00	200.00	0.00	-0.00
413	-0.00	-0.00	-0.00	903.00	200.00	0.00	-0.00	-0.00	-0.00	-0.00	300.00	200.00	0.00	-0.00
414	-0.00	-0.00	-0.00	903.00	200.00	0.00	-0.00	-0.00	-0.00	-0.00	300.00	200.00	0.00	-0.00
415	-0.00	-0.00	-0.00	903.00	200.00	0.00	-0.00	-0.00	-0.00	-0.00	300.00	200.00	0.00	-0.00
416	-0.00	-0.00	-0.00	903.00	200.00	0.00	-0.00	-0.00	-0.00	-0.00	300.00	200.00	0.00	-0.00
417	-0.00	-0.00	-0.00	903.00	200.00	0.00	-0.00	-0.00	-0.00	-0.00	300.00	200.00	0.00	-0.00
418	-0.00	-0.00	-0.00	903.00	200.00	0.00	-0.00	-0.00	-0.00	-0.00	300.00	200.00	0.00	-0.00
419	-0.00	-0.00	-0.00	903.00	200.00	0.00	-0.00	-0.00	-0.00	-0.00	300.00	200.00	0.00	-0.00
420	-0.00	-0.00	-0.00	903.00	200.00	0.00	-0.00	-0.00	-0.00	-0.00	300.00	200.00	0.00	-0.00
421	-0.00	-0.00	-0.00	903.00	200.00	0.00	-0.00	-0.00	-0.00	-0.00	300.00	200.00	0.00	-0.00
422	-0.00	-0.00	-0.00	903.00	200.00	0.00	-0.00	-0.00	-0.00	-0.00	300.00	200.00	0.00	-0.00
423	-0.00	-0.00	-0.00	903.00	200.00	0.00	-0.00	-0.00	-0.00	-0.00	300.00	200.00	0.00	-0.00
424	86.67	-16.17	52.80	1193.46	327.75	0.00	-6386.02	-0.00	-0.00	-0.00	300.00	200.00	0.00	-0.00
425	72.33	-20.68	203.86	1072.31	185.93	0.00	-21389.52	-0.00	-0.00	-0.00	300.00	200.00	0.00	-0.00
426	68.82	-37.00	233.15	1064.98	181.81	0.00	-19703.08	-0.00	-0.00	-0.00	300.00	200.00	0.00	-0.00
427	87.36	-33.72	213.93	1061.77	184.31	0.00	-18080.86	-0.00	-0.00	-0.00	300.00	200.00	0.00	-0.00
428	106.89	-25.48	244.75	1053.19	177.93	0.00	-18032.63	-0.00	-0.00	-0.00	300.00	200.00	0.00	-0.00
429	117.34	-17.09	251.62	1047.27	170.53	0.00	-16556.72	-0.00	-0.00	-0.00	300.00	200.00	0.00	-0.00
430	109.71	-16.33	264.59	1043.48	168.28	0.00	-16475.50	-0.00	-0.00	-0.00	300.00	200.00	0.00	-0.00
431	91.32	-15.41	286.41	1036.78	162.71	0.00	-16358.75	-0.00	-0.00	-0.00	300.00	200.00	0.00	-0.00
432	86.82	0.99	316.31	1021.52	150.02	0.00	-15648.91	-0.00	-0.00	-0.00	300.00	200.00	0.00	-0.00
433	112.23	17.01	342.10	1012.59	146.57	0.00	-14910.93	-0.00	-0.00	-0.00	300.00	200.00	0.00	-0.00
434	127.11	23.88	354.92	1003.86	141.10	0.00	-13396.88	-0.00	-0.00	-0.00	300.00	200.00	0.00	-0.00
435	117.57	26.25	368.04	997.40	137.81	0.00	-10704.65	-0.00	-0.00	-0.00	300.00	200.00	0.00	-0.00
436	106.43	21.36	375.67	994.63	136.80	0.00	-8043.07	-0.00	-0.00	-0.00	300.00	200.00	0.00	-0.00
437	101.39	18.69	377.04	991.39	135.25	0.00	-6066.03	-0.00	-0.00	-0.00	300.00	200.00	0.00	-0.00
438	98.57	19.15	382.08	986.99	132.51	0.00	-3866.58	-0.00	-0.00	-0.00	300.00	200.00	0.00	-0.00
439	99.33	20.98	397.49	983.50	130.67	0.00	-2212.72	-0.00	-0.00	-0.00	300.00	200.00	0.00	-0.00
440	92.24	25.18	411.99	977.78	126.22	0.00	879.36	-0.00	-0.00	-0.00	300.00	200.00	0.00	-0.00
441	93.15	25.25	434.27	975.63	125.02	0.00	1595.04	-0.00	-0.00	-0.00	300.00	200.00	0.00	-0.00
442	96.05	24.49	456.09	974.26	123.99	0.00	1276.09	-0.00	-0.00	-0.00	300.00	200.00	0.00	-0.00
443	98.11	22.81	478.36	973.43	123.64	0.00	926.03	-0.00	-0.00	-0.00	300.00	200.00	0.00	-0.00
444	100.40	21.29	499.73	972.34	122.56	0.00	636.94	-0.00	-0.00	-0.00	300.00	200.00	0.00	-0.00
445	102.84	20.22	522.77	971.48	122.30	0.00	214.71	-0.00	-0.00	-0.00	300.00	200.00	0.00	-0.00
446	104.29	19.45	543.52	971.14	122.35	0.00	-17.27	-0.00	-0.00	-0.00	300.00	200.00	0.00	-0.00
447	104.83	19.68	564.27	970.98	122.50	0.00	-192.75	-0.00	-0.00	-0.00	300.00	200.00	0.00	-0.00
448	104.83	21.13	581.82	970.82	122.37	0.00	-301.27	-0.00	-0.00	-0.00	300.00	200.00	0.00	-0.00
449	104.37	22.89	596.16	970.49	122.34	0.00	-242.69	-0.00	-0.00	-0.00	300.00	200.00	0.00	-0.00
450	103.53	25.18	608.83	970.14	122.26	0.00	-309.47	-0.00	-0.00	-0.00	300.00	200.00	0.00	-0.00
451	101.55	26.47	619.20	970.42	122.67	0.00	-367.74	-0.00	-0.00	-0.00	300.00	200.00	0.00	-0.00
452	102.23	28.99	624.54	969.77	122.11	0.00	-1018.14	-0.00	-0.00	-0.00	300.00	200.00	0.00	-0.00
453	99.33	30.52	627.90	969.27	121.99	0.00	-730.39	-0.00	-0.00	-0.00	300.00	200.00	0.00	-0.00
454	96.05	30.29	629.58	968.66	121.47	0.00	-627.94	-0.00	-0.00	-0.00	300.00	200.00	0.00	-0.00
455	92.16	28.99	630.49	967.91	121.20	0.00	-286.48	-0.00	-0.00	-0.00	300.00	200.00	0.00	-0.00
456	88.50	26.55	630.34	967.56	120.79	0.00	-323.95	-0.00	-0.00	-0.00	300.00	200.00	0.00	-0.00
457	84.84	23.96	630.49	967.11	121.01	0.00	-386.87	-0.00	-0.00	-0.00	300.00	200.00	0.00	-0.00
458	81.25	21.51	627.90	966.86	120.97	0.00	-356.63	-0.00	-0.00	-0.00	300.00	200.00	0.00	-0.00
459	77.90	19.23	624.69	966.53	120.96	0.00	-535.01	-0.00	-0.00	-0.00	300.00	200.00	0.00	-0.00
460	74.62	18.08	620.12	966.12	120.72	0.00	-671.05	-0.00	-0.00	-0.00	300.00	200.00	0.00	-0.00
461	71.79	17.62	615.23	965.65	120.59	0.00	-785.91	-0.00	-0.00	-0.00	300.00	200.00	0.00	-0.00
462	68.89	17.55	609.74	965.09	120.42	0.00	-964.39	-0.00	-0.00	-0.00	300.00	200.00	0.00	-0.00
463	65.77	17.09	604.86	964.68	120.18	0.00	-1061.99	-0.00	-0.00	-0.00	300.00	200.00	0.00	-0.00
464	63.40	16.94	600.89	964.33	120.01	0.00	-1189.10	-0.00	-0.00	-0.00	300.00	200.00	0.00	-0.00
465	60.96	16.40	597.23	963.86	119.83	0.00	-1330.82	-0.00	-0.00	-0.00	300.00	200.00	0.00	-0.00
466	58.52	16.02	594.94	963.25	119.62	0.00	-1594.76	-0.00	-0.00	-0.00	300.00	200.00	0.00	-0.00
467	56.46	15.41	594.79	962.95	119.55	0.00	-1735.29	-0.00	-0.00	-0.00	300.00	200.00	0.00	-0.00
468	54.55	14.95	594.48	962.52	119.40	0.00	-1967.79	-0.00	-0.00	-0.00	300.00	200.00	0.00	-0.00
469	52.87	14.50	595.70	962.09	119.16	0.00	-2201.08	-0.00	-0.00	-0.00	300.00	200.00	0.00	-0.00
470	51.50	14.27	597.99	961.64	119.32	0.00	-2428.19	-0.00	-0.00	-0.00	300.00	200.00	0.00	-0.00
471	49.90	14.11	600.13	961.58	118.89	0.00	-2630.81	-0.00	-0.00	-0.00	300.00	200.00	0.00	-0.00
472	48.14	14.50	603.64	961.24	118.86	0.00	-2850.85	-0.00	-0.00	-0.00	300.00	200.00	0.00	-0.00
473	46.69	14.57	607.30	960.81	118.74	0.00	-3080.09	-0.00	-0.00	-0.00	300.00	200.00	0.00	-0.00
474	44.56	14.72	610.96	960.39	118.58	0.00	-3259.68	-0.00	-0.00	-0.00	300.00	200.00	0.00	-0.00
475	42.57	15.03	613.56	959.70	118.33	0.00	-3459.39	-0.00	-0.00	-0.00	300.00	200.00	0.00	-0.00
476	40.89	15.26	616.46	958.92	118.02	0.00	-3610.58	-0.00	-0.00	-0.00	300.00	200.00	0.00	-0.00
477	38.91	15.64	619.66	958.11	117.61	0.00	-3678.75	-0.00	-0.00	-0.00	300.00	200.00	0.00	-0.00
478	36.62	15.87	622.56	957.26	117.55	0.00	-3834.80	-0.00	-0.00	-0.00	300.00	200.00	0.00	-0.00
479	34.94	16.10	624.85	956.41	117.07	0.00	-3940.65	-0.00	-0.00	-0.00	300.00	200.00	0.00	-0.00
480	32.81	16.63	626.83	955.51	116.65	0.00	-4088.36	-0.00	-0.00	-0.00	300.00	200.00	0.00	-0.00
481	30.29	16.78	628.51	954.93	116.34	0.00	-4183.81	-0.00	-0.00	-0.00	300.00	200.00	0.00	-0.00
482	27.92	16.71	629.73	954.10	116.06	0.00	-4319.13	-0.00	-0.00	-0.00	300.00	200.00	0.00	-0.00
483	25.56	16.94	631.26	953.11	115.88	0.00	-4394.84	-0.00	-0.00	-0.00	300.00	200.00	0.00	-0.00
484	23.27	17.01	632.48	952.22	115.42	0.00	-4613.74	-0.00	-0.00	-0.00	300.00	200.00	0.00	-0.00
485	21.74	17.24	633.09	951.23	115.02	0.00	-4762.28	-0.00	-0.00	-0.00	300.00	200.00	0.00	-0.00
486	19.61	17.40	633.85	950.16	114.68	0.00	-4873.53	-0.00	-0.00	-0.00	300.00	200.00	0.00	-0.00
487	17.78	17.85	634.46	949.18	114.24	0.00	-4958.18	-0.00	-0.00	-0.00	300.00	200.00	0.00	-0.00
488	16.10	18.16	635.07	947.76	114.03	0.00	-5034.84	-0.00	-0.00	-0.00	300.00	200.00	0.00	-0.00
489	14.57	18.69	634.61	946.64	113.54	0.00	-5074.03	-0.00	-0.00	-0.00	300.00	200.00	0.00	-0.00
490	13.28	19.45	634.46	945.28	113.23	0.00	-5178.82	-0.00	-0.00	-0.00	300.00	200.00	0.00	-0.00
491	12.36	19.68	634.31	943.77	112.82	0.00	-5221.77	-0.00	-0.00	-0.00	300.00	200.00	0.00	-0.00
492	10.83	19.91	634.00	942.64	112.39	0.00	-5308.97	-0.00	-0.00	-0.00	300.00	200.00	0.00	-0.00
493	9.38	20.07	634.16	941.11	112.18	0.00	-5411.25	-0.00	-0.00	-0.00	300.00	200.00	0.00	-0.00
494	8.01	20.22	633.09	939.80	111.79	0.00	-5524.87	-0.00	-0.00	-0.00	300.00	200.00	0.00	-0.00
495	6.41	20.07	632.78	938.59	111.50	0.00	-5584.30	-0.00	-0.00	-0.00	300.00	200.00	0.00	-0.00
496	4.35	19.84	632.17	937.25	111.22	0.00	-5666.00	-0.00	-0.00	-0.00	300.00	200.00	0.00	-0.00
497	2.75	19.91	630.80	936.02	110.98	0.00	-5800.06	-0.00	-0.00	-0.00	300.00	200.00	0.00	-0.00
498	0.99	19.53	628.97	934.73	110.67	0.00	-5858.21	-0.00	-0.00	-0.00	300.00	200.00	0.00	-0.00
499	-0.69	19.38	627.29	933.36	110.34	0.00	-5928.33	-0.00	-0.00	-0.00	300.00	200.00	0.00	-0.00
500	-1.75	19.23	625.15	931.78	110.23	0.00	-6026.23	-0.00	-0.00	-0.00	300.00	200.00	0.00	-0.00
501	-3.20	19.00	622.41	929.92	109.78	0.00	-6058.77	-0.00	-0.00	-0.00	300.00	200.00	0.00	-0.00
502	-4.43	19.07	620.57	928.01	109.66	0.00	-6119.69	-0.00	-0.00	-0.00	300.00	200.00	0.00	-0.00
503	-5.42	19.45	618.59	926.16	109.18	0.00	-6069.79	-0.00	-0.00	-0.00	300.00	200.00	0.00	-0.00
504	-6.33	19.99	615.54	924.05	108.73	0.00	-6114.07	-0.00	-0.00	-0.00	300.00	200.00	0.00	-0.00
505	-7.32	20.45	613.10	921.89	108.21	0.00	-6054.00	-0.00	-0.00	-0.00	300.00	200.00	0.00	-0.00
506	-8.39	20.98	611.11	920.30	107.87	0.00	-6067.17	-0.00	-0.00	-0.00	300.00	200.00	0.00	-0.00
507	-9.84	21.74	609.28	918.18	107.59	0.00	-6080.95	-0.00	-0.00	-0.00	300.00	200.00	0.00	-0.00
508	-11.37	22.13	608.52	916.01	107.27	0.00	-6031.61	-0.00	-0.00	-0.00	300.00	200.00	0.00	-0.00
509	-12.59	22.58	608.52	914.28	107.17	0.00	-6112.92	-0.00	-0.00	-0.00	300.00	200.00	0.00	-0.00
510	-14.27	22.89	608.67	912.40	106.94	0.00	-6051.54	-0.00	-0.00	-0.00	300.00	200.00	0.00	-0.00
511	-15.79	23.27	608.83	910.29	106.67	0.00	-6065.71	-0.00	-0.00	-0.00	300.00	200.00	0.00	-0.00
512	-17.17	23.42	608.52	908.42	106.27	0.00	-6070.96	-0.00	-0.00	-0.00	300.00	200.00	0.00	-0.00
513	-18.77	23.73	609.28	906.46	106.29	0.00	-6013.58	-0.00	-0.00	-0.00	300.00	200.00	0.00	-0.00
514	-20.37	23.96	608.67	904.20	106.09	0.00	-5920.74	-0.00	-0.00	-0.00	300.00	200.00	0.00	-0.00
515	-21.44	24.34	608.52	902.10	105.97	0.00	-5927.20	-0.00	-0.00	-0.00	300.00	200.00	0.00	-0.00
516	-22.43	24.57	609.13	899.69	105.96	0.00	-5866.09	-0.00	-0.00	-0.00	300.00	200.00	0.00	-0.00
517	-23.35	24.57	609.28	897.29	105.74	0.00	-5830.10	-0.00	-0.00	-0.00	300.00	200.00	0.00	-0.00
518	-24.03	24.87	610.50	894.68	105.62	0.00	-5650.19	-0.00	-0.00	-0.00	300.00	200.00	0.00	-0.00
519	-25.02	25.02	612.03	892.08	105.41	0.00	-5599.42	-0.00	-0.00	-0.00	300.00	200.00	0.00	-0.00
520	-26.32	25.18	613.40	889.42	105.37	0.00	-5498.63	-0.00	-0.00	-0.00	300.00	200.00	0.00	-0.00
521	-27.62	25.56	614.01	887.12	105.32	0.00	-5402.03	-0.00	-0.00	-0.00	300.00	200.00	0.00	-0.00
522	-28.99	25.86	615.54	884.48	105.21	0.00	-5287.23	-0.00	-0.00	-0.00	300.00	200.00	0.00	-0.00
523	-30.75	25.86	617.52	882.10	105.11	0.00	-5262.35	-0.00	-0.00	-0.00	300.00	200.00	0.00	-0.00
524	-32.50	26.32	619.20	879.93	105.08	0.00	-5142.59	-0.00	-0.00	-0.00	300.00	200.00	0.00	-0.00
525	-34.56	26.93	621.64	877.82	105.20	0.00	-4994.76	-0.00	-0.00	-0.00	300.00	200.00	0.00	-0.00
526	-37.00	27.08	623.78	875.85	105.04	0.00	-4837.40	-0.00	-0.00	-0.00	300.00	200.00	0.00	-0.00
527	-39.22	27.62	626.07	873.83	105.24	0.00	-4770.85	-0.00	-0.00	-0.00	300.00	200.00	0.00	-0.00
528	-42.04	28.31	628.97	872.07	105.24	0.00	-4616.68	-0.00	-0.00	-0.00	300.00	200.00	0.00	-0.00
529	-44.33	28.69	632.78	870.16	105.38	0.00	-4499.46	-0.00	-0.00	-0.00	300.00	200.00	0.00	-0.00
530	-47.00	28.61	636.44	868.91	105.59	0.00	-4520.90	-0.00	-0.00	-0.00	300.00	200.00	0.00	-0.00
531	-50.13	28.92	640.11	867.17	105.74	0.00	-4447.59	-0.00	-0.00	-0.00	300.00	200.00	0.00	-0.00
532	-53.71	28.92	643.77	866.02	106.09	0.00	-4369.71	-0.00	-0.00	-0.00	300.00	200.00	0.00	-0.00
533	-56.92	28.99	647.13	865.01	106.44	0.00	-4353.89	-0.00	-0.00	-0.00	300.00	200.00	0.00	-0.00
534	-60.42	29.07	649.57	863.96	106.60	0.00	-4368.06	-0.00	-0.00	-0.00	300.00	200.00	0.00	-0.00
535	-64.54	29.07	651.09	863.00	106.87	0.00	-4338.64	-0.00	-0.00	-0.00	300.00	200.00	0.00	-0.00
536	-68.36	29.53	651.86	862.27	107.07	0.00	-4277.91	-0.00	-0.00	-0.00	300.00	200.00	0.00	-0.00
537	-72.25	29.53	651.70	861.28	107.28	0.00	-4314.33	-0.00	-0.00	-0.00	300.00	200.00	0.00	-0.00
538	-76.29	30.06	649.72	860.52	107.37	0.00	-4198.86	-0.00	-0.00	-0.00	300.00	200.00	0.00	-0.00
539	-80.03	30.67	646.97	859.70	107.50	0.00	-4200.75	-0.00	-0.00	-0.00	300.00	200.00	0.00	-0.00
540	-83.85	31.05	642.70	858.84	107.69	0.00	-4187.08	-0.00	-0.00	-0.00	300.00	200.00	0.00	-0.00
541	-87.66	31.43	636.29	858.18	107.67	0.00	-4070.39	-0.00	0.15	34.79	401.32	244.74	0.00	-61.24
542	-90.64	31.51	629.12	857.60	107.83	0.00	-4063.04	-8.01	-14.50	250.09	416.23	251.74	0.00	469.28
543	-93.46	31.81	618.13	856.27	107.83	0.00	-3791.80	4.50	3.74	209.81	411.71	249.75	0.00	286.96
544	-94.91	31.20	603.33	855.28	107.89	0.00	-3707.66	25.41	8.47	212.71	414.06	252.94	0.00	379.08
545	-95.37	29.30	586.70	854.63	108.30	0.00	-3684.60	50.81	9.54	239.56	406.43	249.81	0.00	119.67
546	-94.68	28.00	567.63	853.16	108.44	0.00	-3645.65	55.08	6.18	248.87	408.15	252.61	0.00	283.88
547	-94.22	25.33	545.50	852.40	108.92	0.00	-3732.33	40.28	6.56	251.31	404.37	252.22	0.00	91.11
548	-92.47	23.27	521.85	850.98	108.95	0.00	-3736.79	27.62	4.43	251.16	403.52	253.34	0.00	76.69
549	-90.03	21.21	495.45	849.69	109.21	0.00	-3764.77	26.78	1.91	245.82	401.49	254.50	0.00	29.94
550	-86.44	18.84	468.14	848.53	109.52	0.00	-3878.06	33.65	-0.92	240.48	398.22	255.46	0.00	124.75
551	-82.02	17.01	441.28	847.29	109.54	0.00	-3878.56	41.58	-6.03	252.38	391.60	257.56	0.00	38.52
552	-77.13	15.03	412.45	846.29	109.66	0.00	-3943.58	55.16	-18.46	289.15	383.11	259.53	0.00	171.67
553	-71.64	12.59	383.00	845.27	109.80	0.00	-4003.73	72.40	-24.41	328.37	375.98	260.59	0.00	291.19
554	-66.38	10.91	352.94	843.60	109.55	0.00	-4060.20	80.95	-23.73	347.90	372.50	260.79	0.00	3.44
555	-60.58	8.85	319.67	841.85	109.31	0.00	-4127.32	80.03	-23.80	361.33	369.43	261.15	0.00	-548.88
556	-53.86	6.48	283.66	840.39	109.09	0.00	-4218.75	78.05	-22.74	367.74	367.59	260.91	0.00	-1330.82
557	-46.62	4.81	248.26	837.17	108.42	0.00	-4318.07	79.04	-23.19	373.54	365.56	260.95	0.00	-1581.33
558	-37.23	3.66	211.03	834.02	107.45	0.00	-4243.73	81.18	-23.96	386.05	363.20	261.19	0.00	-1781.70
559	-25.63	2.82	173.65	828.66	105.45	0.00	-4301.45	83.01	-24.80	406.80	361.89	261.29	0.00	-1709.12
560	-14.19	2.75	139.47	821.93	103.28	0.00	-4355.77	84.08	-24.11	430.91	360.66	260.91	0.00	-1816.78
561	-2.75	2.98	109.10	812.79	100.14	0.00	-4355.38	85.07	-22.81	457.92	359.78	260.91	0.00	-1946.08
562	7.02	4.20	85.75	802.64	96.44	0.00	-4379.87	86.29	-20.98	487.21	358.82	260.95	0.00	-1952.81
563	11.98	4.43	69.89	790.99	90.39	0.00	-4410.69	87.51	-19.61	512.70	357.95	260.83	0.00	-2077.63
564	15.18	3.66	56.92	780.75	86.33	0.00	-4574.04	88.81	-19.15	535.89	357.15	261.10	0.00	-2016.46
565	17.17	3.74	44.40	771.04	77.66	0.00	-4719.53	89.80	-19.91	557.10	356.20	261.13	0.00	-2088.64
566	18.69	4.73	34.64	756.30	65.20	0.00	-4869.94	90.18	-21.51	575.26	355.62	261.54	0.00	-2134.38
567	19.76	5.42	25.33	729.51	46.99	0.00	-5219.43	90.94	-24.11	592.50	354.85	261.81	0.00	-2166.06
568	20.52	5.65	16.94	684.08	16.22	0.00	-5534.20	91.25	-28.15	606.84	354.16	262.31	0.00	-2357.01
569	-0.00	-0.00	-0.00	903.00	200.00	0.00	-0.00	90.10	-32.12	616.76	353.74	262.74	0.00	-2394.09
570	-0.00	-0.00	-0.00	903.00	200.00	0.00	-0.00	88.81	-35.55	624.24	353.17	263.26	0.00	-2631.32
571	-0.00	-0.00	-0.00	903.00	200.00	0.00	-0.00	86.67	-38.83	630.34	352.65	263.57	0.00	-2745.62
572	19.38	2.59	-6.87	1143.00	382.22	0.00	-112.58	84.53	-40.13	634.61	352.37	263.91	0.00	-2818.48
573	19.38	2.67	-6.41	1160.14	400.00	0.00	259.40	81.56	-40.21	638.12	352.30	263.94	0.00	-2890.60
574	-0.00	-0.00	-0.00	903.00	200.00	0.00	-0.00	78.13	-38.91	642.09	352.26	264.07	0.00	-2803.23
575	19.23	2.52	-6.56	1147.19	390.70	0.00	76.12	74.69	-36.93	643.77	352.26	263.95	0.00	-2792.25
576	19.23	2.52	-6.71	1141.64	390.91	0.00	71.27	71.03	-34.56	643.31	352.23	263.95	0.00	-2579.15
577	19.07	2.59	-6.71	1134.82	386.36	0.00	46.47	66.76	-32.20	641.78	352.28	263.81	0.00	-2456.66
578	19.30	2.59	-7.02	1131.26	378.26	0.00	-103.83	63.25	-29.98	638.28	352.07	263.69	0.00	-2307.23
579	19.30	2.52	-6.87	1136.33	377.78	0.00	-154.28	60.20	-28.46	632.63	351.81	263.68	0.00	-2062.61
580	19.30	2.44	-6.26	1151.78	400.00	0.00	300.52	57.53	-27.16	626.07	351.40	263.71	0.00	-1965.65
581	19.30	2.52	-6.56	1140.21	390.70	0.00	131.12	55.47	-26.40	620.42	350.98	263.50	0.00	-1769.52
582	19.23	2.52	-7.02	1131.26	373.91	0.00	-229.38	53.56	-25.79	614.93	350.69	263.62	0.00	-1556.54
583	19.15	2.29	-6.71	1134.82	381.82	0.00	-1.39	50.96	-25.18	609.74	350.23	263.66	0.00	-1441.83
584	19.30	2.44	-6.41	1153.00	395.24	0.00	182.74	48.75	-24.72	606.08	349.77	263.70	0.00	-1340.62
585	19.45	2.44	-6.56	1140.21	390.70	0.00	155.43	47.00	-24.72	603.49	349.30	263.72	0.00	-1096.78
586	19.30	2.14	-6.71	1128.00	381.82	0.00	76.29	44.63	-24.49	602.42	349.01	263.78	0.00	-1011.38
587	19.23	2.44	-6.87	1136.33	373.33	0.00	-212.61	43.11	-24.34	602.87	348.60	263.93	0.00	-845.02
588	19.15	2.21	-6.56	1140.21	395.35	0.00	263.48	41.43	-24.57	604.71	348.30	263.84	0.00	-700.61
589	19.15	2.52	-6.71	1128.00	381.82	0.00	-37.28	40.13	-24.95	607.91	347.74	263.65	0.00	-397.22
590	19.15	2.44	-6.71	1134.82	386.36	0.00	27.40	38.53	-24.41	611.42	347.47	263.54	0.00	-306.97
591	19.30	2.44	-6.71	1134.82	381.82	0.00	-54.79	37.46	-24.26	615.84	347.05	263.28	0.00	-104.29
592	19.15	2.29	-6.56	1133.23	390.70	0.00	172.28	35.32	-23.96	620.73	346.90	263.03	0.00	145.69
593	19.30	2.44	-6.56	1161.14	390.70	0.00	75.23	33.42	-23.88	624.08	346.65	262.89	0.00	262.85
594	19.23	2.44	-6.56	1154.16	390.70	0.00	100.60	31.59	-23.35	627.59	346.32	262.44	0.00	398.36
595	19.30	2.52	-7.02	1124.74	373.91	0.00	-153.91	29.07	-22.96	630.95	346.29	262.10	0.00	556.51
596	19.23	2.29	-6.56	1133.23	386.05	0.00	97.41	26.63	-22.96	633.39	346.47	261.82	0.00	676.09
597	-0.00	-0.00	-0.00	903.00	200.00	0.00	-0.00	24.41	-22.58	635.83	345.93	261.39	0.00	910.94
598	19.30	2.44	-6.56	1140.21	390.70	0.00	126.33	21.67	-22.35	638.43	346.03	260.95	0.00	1022.06
599	19.00	2.21	-6.71	1148.45	381.82	0.00	-64.50	19.53	-22.28	639.65	345.94	260.69	0.00	1155.98
600	19.15	2.52	-6.87	1129.67	391.11	0.00	159.37	17.40	-21.82	640.87	345.50	260.43	0.00	1265.77
601	19.23	2.44	-6.56	1133.23	386.05	0.00	62.28	14.65	-21.21	642.85	345.29	259.91	0.00	1357.49
602	19.15	2.29	-6.71	1134.82	390.91	0.00	195.59	12.44	-20.98	643.77	345.08	259.59	0.00	1480.89
603	19.15	2.14	-6.41	1145.86	385.71	0.00	85.01	9.92	-20.60	644.53	344.74	259.23	0.00	1646.52
604	19.23	2.21	-6.71	1148.45	390.91	0.00	151.89	7.48	-20.29	644.68	344.95	258.93	0.00	1856.34
605	19.15	2.44	-6.87	1129.67	377.78	0.00	-124.44	5.26	-20.29	643.77	344.94	258.73	0.00	1976.52
606	19.15	2.21	-6.41	1138.71	395.24	0.00	218.89	2.82	-20.68	643.62	344.74	258.27	0.00	2050.77
607	19.38	2.29	-6.71	1155.27	390.91	0.00	146.69	0.31	-20.90	643.01	344.71	258.14	0.00	2325.64
608	19.23	2.29	-6.56	1133.23	390.70	0.00	186.83	-2.14	-20.98	641.48	344.46	257.90	0.00	2434.14
609	19.23	2.44	-6.41	1145.86	395.24	0.00	185.29	-4.20	-21.06	639.04	344.56	257.78	0.00	2526.80
610	19.23	2.29	-6.26	1166.41	400.00	0.00	243.95	-6.41	-20.75	636.75	344.28	257.51	0.00	2701.90
611	-0.00	-0.00	-0.00	903.00	200.00	0.00	-0.00	-8.32	-20.75	634.46	343.72	257.29	0.00	2879.97
612	19.15	2.29	-6.41	1153.00	395.24	0.00	168.21	-10.15	-20.37	631.41	343.35	257.18	0.00	2980.88
613	19.15	2.44	-6.56	1140.21	390.70	0.00	51.45	-11.52	-20.14	628.81	342.59	256.98	0.00	3131.06
614	19.23	2.14	-6.71	1128.00	386.36	0.00	149.81	-13.28	-20.22	626.07	342.12	256.98	0.00	3230.71
615	-0.00	-0.00	-0.00	903.00	200.00	0.00	-0.00	-15.03	-20.07	624.08	341.37	256.63	0.00	3412.23
616	19.38	2.29	-6.41	1145.86	395.24	0.00	229.25	-16.40	-19.91	621.49	340.51	256.57	0.00	3518.01
617	19.23	2.44	-6.41	1153.00	395.24	0.00	122.07	-18.08	-19.76	619.66	339.82	256.29	0.00	3637.06
618	19.23	2.29	-6.71	1148.45	381.82	0.00	-87.39	-19.76	-19.68	617.22	339.09	256.22	0.00	3709.69
619	19.38	2.29	-6.41	1145.86	390.48	0.00	114.08	-21.44	-19.91	615.23	338.10	256.10	0.00	3835.94
620	-0.00	-0.00	-0.00	903.00	200.00	0.00	-0.00	-23.42	-19.99	613.71	337.15	255.89	0.00	3965.24
621	19.15	2.21	-6.56	1126.26	390.70	0.00	136.62	-25.41	-20.07	613.56	336.56	255.86	0.00	4052.31
622	19.38	2.44	-6.87	1136.33	391.11	0.00	135.46	-27.47	-20.07	614.01	335.71	255.67	0.00	4177.26
623	19.38	2.29	-6.87	1136.33	377.78	0.00	-87.31	-29.53	-20.37	614.93	335.21	255.48	0.00	4274.68
624	19.38	2.29	-6.41	1138.71	395.24	0.00	199.82	-31.89	-20.60	615.69	334.28	255.37	0.00	4456.44
625	19.38	2.29	-6.56	1147.19	390.70	0.00	115.33	-33.95	-21.06	616.46	333.34	255.25	0.00	4502.65
626	19.38	2.29	-6.71	1128.00	390.91	0.00	186.23	-36.01	-21.29	616.61	332.37	255.28	0.00	4626.24
627	19.30	2.21	-6.56	1140.21	386.05	0.00	45.07	-38.07	-21.90	616.30	331.20	255.16	0.00	4762.82
628	19.23	2.29	-6.71	1141.64	386.36	0.00	15.61	-40.05	-22.74	615.69	329.52	254.97	0.00	4878.02
629	19.38	2.29	-6.56	1140.21	390.70	0.00	108.41	-41.58	-23.35	614.01	327.73	255.07	0.00	4949.46
630	19.61	2.14	-6.41	1145.86	395.24	0.00	333.88	-42.80	-23.88	612.34	325.49	254.92	0.00	4987.19
631	19.30	2.52	-6.56	1140.21	395.35	0.00	129.34	-43.95	-24.80	609.74	322.75	254.95	0.00	5061.26
632	19.68	2.06	-6.71	1141.64	390.91	0.00	176.34	-44.48	-25.41	607.15	319.60	255.04	0.00	5030.83
633	19.45	2.21	-6.71	1134.82	386.36	0.00	22.89	-44.56	-26.02	605.01	315.96	254.88	0.00	5042.57
634	19.61	2.14	-6.26	1151.78	390.24	0.00	108.86	-44.63	-26.47	604.25	312.12	254.95	0.00	5032.40
635	19.61	2.21	-6.41	1145.86	385.71	0.00	14.17	-44.10	-27.01	603.18	307.74	254.90	0.00	5043.87
636	19.68	2.14	-6.56	1133.23	390.70	0.00	171.93	-43.33	-27.69	602.72	302.81	254.99	0.00	4927.62
637	19.61	2.14	-6.71	1141.64	390.91	0.00	120.68	-42.27	-28.15	604.40	297.50	254.89	0.00	4842.48
638	19.84	2.06	-6.41	1153.00	395.24	0.00	245.05	-40.28	-28.31	607.15	292.01	254.84	0.00	4728.74
639	19.68	2.14	-6.41	1138.71	390.48	0.00	110.08	-37.99	-28.31	611.57	286.15	254.89	0.00	4594.98
640	19.84	2.21	-6.56	1133.23	390.70	0.00	114.80	-35.55	-28.31	616.76	279.66	254.82	0.00	4433.21
641	19.91	2.14	-6.41	1145.86	400.00	0.00	328.06	-34.33	-27.92	623.02	274.06	254.81	0.00	4306.14
642	20.07	2.06	-6.56	1140.21	400.00	0.00	365.86	-33.80	-28.08	629.43	268.36	254.93	0.00	4167.35
643	20.07	1.91	-6.26	1144.46	395.12	0.00	296.06	-34.18	-27.69	637.36	263.16	254.97	0.00	4104.60
644	20.22	2.14	-6.41	1174.43	395.24	0.00	140.24	-35.25	-28.38	644.84	259.04	254.95	0.00	3904.55
645	20.14	2.21	-6.87	1129.67	382.22	0.00	-58.49	-36.85	-28.61	653.99	255.20	255.20	0.00	3825.23
646	20.22	2.14	-6.71	1128.00	381.82	0.00	-9.02	-39.44	-29.14	664.37	251.84	255.03	0.00	3704.18
647	20.37	2.06	-6.41	1153.00	400.00	0.00	308.99	-42.42	-29.60	673.52	249.30	255.01	0.00	3604.41
648	20.37	2.06	-6.71	1134.82	386.36	0.00	68.66	-45.85	-30.36	682.37	247.07	255.14	0.00	3509.00
649	20.45	2.06	-6.71	1141.64	390.91	0.00	138.89	-49.74	-31.20	690.31	245.09	254.95	0.00	3426.72
650	20.37	1.83	-6.71	1134.82	386.36	0.00	121.72	-54.24	-32.12	696.11	243.58	255.06	0.00	3417.65
651	20.37	2.14	-6.56	1140.21	390.70	0.00	150.64	-59.05	-33.26	700.07	242.33	254.97	0.00	3349.96
652	20.45	2.06	-6.56	1140.21	390.70	0.00	183.28	-63.78	-34.41	701.45	241.33	255.12	0.00	3231.63
653	-0.00	-0.00	-0.00	903.00	200.00	0.00	-0.00	-67.98	-35.55	701.14	240.33	254.80	0.00	3194.16
654	20.52	2.06	-6.41	1145.86	395.24	0.00	233.60	-72.10	-36.24	697.78	239.19	254.93	0.00	3128.33
655	20.45	1.91	-6.56	1140.21	386.05	0.00	55.71	-76.14	-37.23	692.29	238.37	254.88	0.00	3071.13
656	20.75	2.06	-6.87	1129.67	382.22	0.00	-27.13	-79.27	-37.46	684.51	237.34	254.84	0.00	2850.13
657	20.45	2.44	-6.41	1145.86	395.24	0.00	377.84	-81.79	-38.91	673.83	236.82	254.53	0.00	2145.65
658	20.52	2.52	-6.26	1144.46	395.12	0.00	398.22	-83.31	-41.12	655.82	234.74	254.21	0.00	2252.55
659	22.96	3.05	-6.41	1138.71	371.43	0.00	58.86	-85.53	-35.78	638.58	234.48	253.86	0.00	2456.31
660	19.30	0.99	-6.56	1161.14	390.70	0.00	-54.12	-86.98	-36.47	617.52	233.14	253.32	0.00	2262.12
661	21.44	2.21	-6.26	1137.15	395.12	0.00	392.08	-85.75	-33.49	592.04	231.80	252.94	0.00	2331.51
662	-0.00	-0.00	-0.00	903.00	200.00	0.00	-0.00	-85.53	-30.14	567.17	231.07	252.62	0.00	2394.37
663	20.83	1.37	-6.56	1140.21	390.70	0.00	98.47	-83.47	-30.29	539.09	229.86	251.85	0.00	2245.08
664	22.43	1.91	-6.56	1119.28	395.35	0.00	284.24	-81.63	-27.24	508.42	228.96	251.44	0.00	2059.77
665	21.29	1.83	-6.26	1144.46	395.12	0.00	94.90	-79.19	-26.32	478.06	227.99	250.94	0.00	1989.75
666	21.90	1.75	-6.41	1145.86	395.24	0.00	232.51	-76.07	-24.26	444.64	227.01	250.79	0.00	1690.02
667	22.05	1.98	-6.56	1126.26	390.70	0.00	214.16	-73.47	-21.82	408.33	226.35	250.37	0.00	1604.07
668	-0.00	-0.00	-0.00	903.00	200.00	0.00	-0.00	-70.34	-19.91	374.15	225.86	249.76	0.00	1455.24
669	21.90	1.83	-6.71	1121.18	381.82	0.00	-34.68	-66.99	-16.86	336.00	225.48	249.77	0.00	1291.64
670	22.13	1.98	-6.56	1112.30	390.70	0.00	164.83	-62.64	-13.43	296.02	225.31	249.48	0.00	1184.66
671	21.82	1.91	-6.41	1124.43	385.71	0.00	-32.15	-57.75	-10.45	257.72	224.87	249.62	0.00	1018.38
672	-0.00	-0.00	-0.00	903.00	200.00	0.00	-0.00	-51.88	-6.94	216.67	224.15	249.58	0.00	975.45
673	-0.00	-0.00	-0.00	903.00	200.00	0.00	-0.00	-44.33	-3.74	173.80	224.14	249.52	0.00	931.82
674	-0.00	-0.00	-0.00	903.00	200.00	0.00	-0.00	-35.55	-1.75	134.58	222.11	248.75	0.00	853.71
675	-0.00	-0.00	-0.00	903.00	200.00	0.00	-0.00	-24.64	-0.69	96.28	218.70	249.13	0.00	633.23
676	-0.00	-0.00	-0.00	903.00	200.00	0.00	-0.00	-13.50	-1.53	64.85	213.18	245.65	0.00	532.84
677	-0.00	-0.00	-0.00	903.00	200.00	0.00	-0.00	-6.64	-1.30	45.47	212.42	245.64	0.00	407.46
678	22.43	1.83	-6.26	1144.46	400.00	0.00	381.84	-1.22	-0.76	31.74	204.81	243.27	0.00	332.32
679	22.58	1.91	-6.41	1103.00	390.48	0.00	280.83	1.98	-1.37	22.13	208.97	238.62	0.00	157.59
680	22.43	1.98	-6.26	1137.15	385.37	0.00	54.15	3.13	-1.68	16.33	204.67	242.99	0.00	134.69
681	22.35	2.14	-6.26	1137.15	390.24	0.00	90.44	2.90	-1.53	10.99	208.33	236.11	0.00	147.93
682	22.35	2.14	-6.26	1129.83	390.24	0.00	128.96	1.60	-1.07	5.95	223.08	230.77	0.00	150.24
683	-0.00	-0.00	-0.00	903.00	200.00	0.00	-0.00	-0.00	-0.00	-0.00	300.00	200.00	0.00	-0.00
684	22.51	2.21	-5.95	1133.77	400.00	0.00	351.54	-0.00	-0.00	-0.00	300.00	200.00	0.00	-0.00
685	22.58	2.29	-6.26	1107.88	400.00	0.00	431.34	-0.00	-0.00	-0.00	300.00	200.00	0.00	-0.00
686	-0.00	-0.00	-0.00	903.00	200.00	0.00	-0.00	-0.00	-0.00	-0.00	300.00	200.00	0.00	-0.00
687	22.58	2.44	-6.41	1124.43	385.71	0.00	59.95	-0.00	-0.00	-0.00	300.00	200.00	0.00	-0.00
688	22.43	2.29	-6.26	1129.83	385.37	0.00	22.33	-0.00	-0.00	-0.00	300.00	200.00	0.00	-0.00
689	-0.00	-0.00	-0.00	903.00	200.00	0.00	-0.00	-0.00	-0.00	-0.00	300.00	200.00	0.00	-0.00
690	-0.00	-0.00	-0.00	903.00	200.00	0.00	-0.00	-0.00	-0.00	-0.00	300.00	200.00	0.00	-0.00
691	22.51	2.59	-6.41	1131.57	385.71	0.00	-6.54	-0.00	-0.00	-0.00	300.00	200.00	0.00	-0.00
692	22.58	2.52	-6.41	1138.71	385.71	0.00	29.97	-0.00	-0.00	-0.00	300.00	200.00	0.00	-0.00
693	-0.00	-0.00	-0.00	903.00	200.00	0.00	-0.00	-0.00	-0.00	-0.00	300.00	200.00	0.00	-0.00
694	-0.00	-0.00	-0.00	903.00	200.00	0.00	-0.00	-0.00	-0.00	-0.00	300.00	200.00	0.00	-0.00
695	22.35	2.52	-6.56	1126.26	376.74	0.00	-67.25	-0.00	-0.00	-0.00	300.00	200.00	0.00	-0.00
696	22.13	2.75	-6.41	1131.57	385.71	0.00	-20.71	-0.00	-0.00	-0.00	300.00	200.00	0.00	-0.00
697	22.43	2.59	-6.41	1117.29	390.48	0.00	283.38	-0.00	-0.00	-0.00	300.00	200.00	0.00	-0.00
698	-0.00	-0.00	-0.00	903.00	200.00	0.00	-0.00	-0.00	-0.00	-0.00	300.00	200.00	0.00	-0.00
699	22.20	2.67	-6.41	1131.57	385.71	0.00	56.68	-0.00	-0.00	-0.00	300.00	200.00	0.00	-0.00
700	22.05	2.67	-6.41	1124.43	390.48	0.00	152.41	-0.00	-0.00	-0.00	300.00	200.00	0.00	-0.00
701	22.20	2.67	-6.41	1131.57	390.48	0.00	208.17	-0.00	-0.00	-0.00	300.00	200.00	0.00	-0.00
702	22.13	2.59	-6.41	1138.71	385.71	0.00	132.97	-0.00	-0.00	-0.00	300.00	200.00	0.00	-0.00
703	22.20	2.67	-6.26	1144.46	395.12	0.00	276.89	-0.00	-0.00	-0.00	300.00	200.00	0.00	-0.00
704	-0.00	-0.00	-0.00	903.00	200.00	0.00	-0.00	-0.00	-0.00	-0.00	300.00	200.00	0.00	-0.00
705	21.97	2.67	-6.41	1131.57	395.24	0.00	269.21	-0.00	-0.00	-0.00	300.00	200.00	0.00	-0.00
706	22.20	2.59	-6.26	1144.46	395.12	0.00	272.43	-0.00	-0.00	-0.00	300.00	200.00	0.00	-0.00
707	22.05	2.67	-5.95	1141.46	400.00	0.00	362.69	-0.00	-0.00	-0.00	300.00	200.00	0.00	-0.00
708	21.90	2.67	-6.41	1124.43	385.71	0.00	64.85	-0.00	-0.00	-0.00	300.00	200.00	0.00	-0.00
709	21.90	2.67	-6.26	1129.83	400.00	0.00	340.35	-0.00	-0.00	-0.00	300.00	200.00	0.00	-0.00
710	-0.00	-0.00	-0.00	903.00	200.00	0.00	-0.00	-0.00	-0.00	-0.00	300.00	200.00	0.00	-0.00
711	22.13	2.82	-6.41	1131.57	395.24	0.00	241.23	-0.00	-0.00	-0.00	300.00	200.00	0.00	-0.00
712	21.97	2.67	-6.41	1131.57	385.71	0.00	14.17	-0.00	-0.00	-0.00	300.00	200.00	0.00	-0.00
713	21.97	2.75	-6.56	1119.28	386.05	0.00	83.57	-0.00	-0.00	-0.00	300.00	200.00	0.00	-0.00
714	21.82	2.67	-6.56	1126.26	386.05	0.00	98.83	-0.00	-0.00	-0.00	300.00	200.00	0.00	-0.00
715	-0.00	-0.00	-0.00	903.00	200.00	0.00	-0.00	-0.00	-0.00	-0.00	300.00	200.00	0.00	-0.00
716	-0.00	-0.00	-0.00	903.00	200.00	0.00	-0.00	-0.00	-0.00	-0.00	300.00	200.00	0.00	-0.00
717	21.97	2.59	-6.41	1138.71	395.24	0.00	222.34	-0.00	-0.00	-0.00	300.00	200.00	0.00	-0.00
718	-0.00	-0.00	-0.00	903.00	200.00	0.00	-0.00	-0.00	-0.00	-0.00	300.00	200.00	0.00	-0.00
719	-0.00	-0.00	-0.00	903.00	200.00	0.00	-0.00	-0.00	-0.00	-0.00	300.00	200.00	0.00	-0.00
720	21.82	2.59	-6.26	1144.46	390.24	0.00	160.22	-0.00	-0.00	-0.00	300.00	200.00	0.00	-0.00
721	21.82	2.75	-6.41	1138.71	395.24	0.00	293.91	-0.00	-0.00	-0.00	300.00	200.00	0.00	-0.00
722	22.05	2.75	-6.26	1137.15	390.24	0.00	141.24	-0.00	-0.00	-0.00	300.00	200.00	0.00	-0.00
723	-0.00	-0.00	-0.00	903.00	200.00	0.00	-0.00	-0.00	-0.00	-0.00	300.00	200.00	0.00	-0.00
724	22.05	2.67	-6.56	1133.23	390.70	0.00	271.11	-0.00	-0.00	-0.00	300.00	200.00	0.00	-0.00
725	-0.00	-0.00	-0.00	903.00	200.00	0.00	-0.00	-0.00	-0.00	-0.00	300.00	200.00	0.00	-0.00
726	22.05	2.67	-6.41	1124.43	385.71	0.00	161.85	-0.00	-0.00	-0.00	300.00	200.00	0.00	-0.00
727	21.97	2.67	-6.41	1124.43	395.24	0.00	379.84	-0.00	-0.00	-0.00	300.00	200.00	0.00	-0.00
728	-0.00	-0.00	-0.00	903.00	200.00	0.00	-0.00	-0.00	-0.00	-0.00	300.00	200.00	0.00	-0.00
729	21.74	2.67	-6.56	1126.26	386.05	0.00	130.41	-0.00	-0.00	-0.00	300.00	200.00	0.00	-0.00
730	21.90	2.59	-6.41	1124.43	390.48	0.00	254.68	-0.00	-0.00	-0.00	300.00	200.00	0.00	-0.00
731	22.05	2.67	-6.41	1124.43	385.71	0.00	184.74	-0.00	-0.00	-0.00	300.00	200.00	0.00	-0.00
732	21.90	2.67	-6.41	1124.43	385.71	0.00	133.51	-0.00	-0.00	-0.00	300.00	200.00	0.00	-0.00
733	21.82	2.82	-6.41	1131.57	395.24	0.00	318.98	-0.00	-0.00	-0.00	300.00	200.00	0.00	-0.00
734	21.82	2.75	-6.26	1137.15	400.00	0.00	402.12	-0.00	-0.00	-0.00	300.00	200.00	0.00	-0.00
735	21.82	2.67	-6.26	1129.83	390.24	0.00	249.54	-0.00	-0.00	-0.00	300.00	200.00	0.00	-0.00
736	-0.00	-0.00	-0.00	903.00	200.00	0.00	-0.00	-0.00	-0.00	-0.00	300.00	200.00	0.00	-0.00
737	21.44	2.98	-6.56	1126.26	395.35	0.00	250.71	-0.00	-0.00	-0.00	300.00	200.00	0.00	-0.00
738	-0.00	-0.00	-0.00	903.00	200.00	0.00	-0.00	-0.00	-0.00	-0.00	300.00	200.00	0.00	-0.00
739	21.29	2.75	-6.71	1134.82	386.36	0.00	34.33	-0.00	-0.00	-0.00	300.00	200.00	0.00	-0.00
740	21.51	2.90	-6.56	1119.28	390.70	0.00	225.69	-0.00	-0.00	-0.00	300.00	200.00	0.00	-0.00
741	21.67	2.82	-6.41	1138.71	390.48	0.00	211.62	-0.00	-0.00	-0.00	300.00	200.00	0.00	-0.00
742	-0.00	-0.00	-0.00	903.00	200.00	0.00	-0.00	-0.00	-0.00	-0.00	300.00	200.00	0.00	-0.00
743	21.44	2.90	-6.56	1119.28	395.35	0.00	310.85	-0.00	-0.00	-0.00	300.00	200.00	0.00	-0.00
744	-0.00	-0.00	-0.00	903.00	200.00	0.00	-0.00	-0.00	-0.00	-0.00	300.00	200.00	0.00	-0.00
745	21.21	2.98	-6.56	1119.28	386.05	0.00	98.12	-0.00	-0.00	-0.00	300.00	200.00	0.00	-0.00
746	21.29	2.75	-5.80	1171.42	400.00	0.00	315.62	-0.00	-0.00	-0.00	300.00	200.00	0.00	-0.00
747	21.44	2.98	-6.56	1133.23	390.70	0.00	176.01	-0.00	-0.00	-0.00	300.00	200.00	0.00	-0.00
748	-0.00	-0.00	-0.00	903.00	200.00	0.00	-0.00	-0.00	-0.00	-0.00	300.00	200.00	0.00	-0.00
749	-0.00	-0.00	-0.00	903.00	200.00	0.00	-0.00	-0.00	-0.00	-0.00	300.00	200.00	0.00	-0.00
750	21.36	2.82	-6.56	1133.23	386.05	0.00	120.12	-0.00	-0.00	-0.00	300.00	200.00	0.00	-0.00
751	21.21	2.98	-6.87	1123.00	377.78	0.00	-88.33	-0.00	-0.00	-0.00	300.00	200.00	0.00	-0.00
752	-0.00	-0.00	-0.00	903.00	200.00	0.00	-0.00	-0.00	-0.00	-0.00	300.00	200.00	0.00	-0.00
753	21.36	2.90	-5.95	1164.54	400.00	0.00	355.65	-0.00	-0.00	-0.00	300.00	200.00	0.00	-0.00
754	21.29	2.90	-6.41	1131.57	400.00	0.00	435.97	-0.00	-0.00	-0.00	300.00	200.00	0.00	-0.00
755	21.29	2.98	-6.41	1124.43	395.24	0.00	338.42	-0.00	-0.00	-0.00	300.00	200.00	0.00	-0.00
756	-0.00	-0.00	-0.00	903.00	200.00	0.00	-0.00	-0.00	-0.00	-0.00	300.00	200.00	0.00	-0.00
757	21.21	2.98	-6.26	1137.15	400.00	0.00	409.57	-0.00	-0.00	-0.00	300.00	200.00	0.00	-0.00
758	21.21	2.98	-5.95	1172.23	400.00	0.00	305.18	-0.00	-0.00	-0.00	300.00	200.00	0.00	-0.00
759	21.21	3.20	-6.41	1131.57	395.24	0.00	227.07	-0.00	-0.00	-0.00	300.00	200.00	0.00	-0.00
760	21.13	2.98	-6.56	1147.19	390.70	0.00	144.96	-0.00	-0.00	-0.00	300.00	200.00	0.00	-0.00
761	21.13	2.90	-6.71	1128.00	390.91	0.00	223.68	-0.00	-0.00	-0.00	300.00	200.00	0.00	-0.00
762	21.21	2.98	-6.56	1133.23	390.70	0.00	201.03	-0.00	-0.00	-0.00	300.00	200.00	0.00	-0.00
763	20.98	2.98	-6.41	1131.57	390.48	0.00	203.45	-0.00	-0.00	-0.00	300.00	200.00	0.00	-0.00
764	21.06	2.98	-6.71	1134.82	377.27	0.00	-92.59	-0.00	-0.00	-0.00	300.00	200.00	0.00	-0.00
765	21.13	2.98	-6.41	1131.57	390.48	0.00	186.74	-0.00	-0.00	-0.00	300.00	200.00	0.00	-0.00
766	20.90	3.05	-6.41	1131.57	385.71	0.00	71.93	-0.00	-0.00	-0.00	300.00	200.00	0.00	-0.00
767	21.21	2.98	-6.71	1128.00	386.36	0.00	170.45	-0.00	-0.00	-0.00	300.00	200.00	0.00	-0.00
768	20.98	2.98	-6.41	1138.71	390.48	0.00	205.09	-0.00	-0.00	-0.00	300.00	200.00	0.00	-0.00
769	-0.00	-0.00	-0.00	903.00	200.00	0.00	-0.00	-0.00	-0.00	-0.00	300.00	200.00	0.00	-0.00
770	20.90	3.05	-6.71	1134.82	377.27	0.00	-0.00	-0.00	-0.00	-0.00	300.00	200.00	0.00	-0.00
771	20.75	3.05	-6.26	1151.78	400.00	0.00	415.71	-0.00	-0.00	-0.00	300.00	200.00	0.00	-0.00
772	20.83	3.28	-6.71	1128.00	381.82	0.00	73.35	-0.00	-0.00	-0.00	300.00	200.00	0.00	-0.00
773	20.45	3.13	-6.71	1134.82	386.36	0.00	132.82	-0.00	-0.00	-0.00	300.00	200.00	0.00	-0.00
774	20.68	3.05	-6.71	1134.82	386.36	0.00	193.16	-0.00	-0.00	-0.00	300.00	200.00	0.00	-0.00
775	20.45	3.20	-6.41	1138.71	385.71	0.00	89.37	-0.00	-0.00	-0.00	300.00	200.00	0.00	-0.00
776	20.68	3.28	-6.71	1141.64	390.91	0.00	234.60	-0.00	-0.00	-0.00	300.00	200.00	0.00	-0.00
777	20.37	3.28	-6.41	1138.71	385.71	0.00	80.11	-0.00	-0.00	-0.00	300.00	200.00	0.00	-0.00
778	20.22	3.13	-6.56	1147.19	381.40	0.00	-26.08	-0.00	-0.00	-0.00	300.00	200.00	0.00	-0.00
779	20.45	2.98	-6.87	1129.67	382.22	0.00	144.62	-0.00	-0.00	-0.00	300.00	200.00	0.00	-0.00
780	20.37	3.20	-6.41	1145.86	385.71	0.00	29.43	-0.00	-0.00	-0.00	300.00	200.00	0.00	-0.00
781	20.07	3.13	-6.87	1136.33	377.78	0.00	-69.51	-0.00	-0.00	-0.00	300.00	200.00	0.00	-0.00
782	20.45	3.20	-6.71	1148.45	395.45	0.00	280.21	-0.00	-0.00	-0.00	300.00	200.00	0.00	-0.00
783	20.22	3.28	-6.56	1133.23	390.70	0.00	170.51	-0.00	-0.00	-0.00	300.00	200.00	0.00	-0.00
784	20.37	3.05	-6.71	1134.82	386.36	0.00	159.18	-0.00	-0.00	-0.00	300.00	200.00	0.00	-0.00
785	20.07	2.67	-6.56	1140.21	390.70	0.00	34.42	-0.00	-0.00	-0.00	300.00	200.00	0.00	-0.00
786	20.22	2.67	-6.41	1138.71	390.48	0.00	63.03	-0.00	-0.00	-0.00	300.00	200.00	0.00	-0.00
787	20.83	2.67	-6.41	1145.86	395.24	0.00	236.51	-0.00	-0.00	-0.00	300.00	200.00	0.00	-0.00
788	20.22	3.05	-6.87	1136.33	382.22	0.00	-72.06	-0.00	-0.00	-0.00	300.00	200.00	0.00	-0.00
789	20.45	2.75	-6.56	1140.21	386.05	0.00	62.63	-0.00	-0.00	-0.00	300.00	200.00	0.00	-0.00
790	20.29	2.67	-6.71	1134.82	381.82	0.00	26.70	-0.00	-0.00	-0.00	300.00	200.00	0.00	-0.00
791	20.37	2.82	-6.41	1153.00	395.24	0.00	158.58	-0.00	-0.00	-0.00	300.00	200.00	0.00	-0.00
792	20.37	2.98	-6.41	1138.71	390.48	0.00	157.49	-0.00	-0.00	-0.00	300.00	200.00	0.00	-0.00
793	19.99	2.67	-6.71	1134.82	390.91	0.00	221.60	-0.00	-0.00	-0.00	300.00	200.00	0.00	-0.00
794	20.29	2.98	-6.87	1129.67	386.67	0.00	161.23	-0.00	-0.00	-0.00	300.00	200.00	0.00	-0.00
795	20.14	2.98	-6.56	1133.23	390.70	0.00	180.44	-0.00	-0.00	-0.00	300.00	200.00	0.00	-0.00
796	20.07	3.05	-6.56	1140.21	390.70	0.00	81.26	-0.00	-0.00	-0.00	300.00	200.00	0.00	-0.00
797	19.99	2.98	-6.41	1145.86	395.24	0.00	227.43	-0.00	-0.00	-0.00	300.00	200.00	0.00	-0.00
798	20.14	2.98	-6.71	1134.82	381.82	0.00	19.77	-0.00	-0.00	-0.00	300.00	200.00	0.00	-0.00
799	19.99	2.90	-6.71	1141.64	390.91	0.00	148.77	-0.00	-0.00	-0.00	300.00	200.00	0.00	-0.00
800	19.91	2.98	-6.71	1128.00	386.36	0.00	111.84	-0.00	-0.00	-0.00	300.00	200.00	0.00	-0.00
801	19.99	2.98	-6.56	1147.19	395.35	0.00	248.58	-0.00	-0.00	-0.00	300.00	200.00	0.00	-0.00
802	19.68	2.98	-6.56	1140.21	390.70	0.00	72.39	-0.00	-0.00	-0.00	300.00	200.00	0.00	-0.00
803	19.84	2.82	-6.71	1141.64	386.36	0.00	93.46	-0.00	-0.00	-0.00	300.00	200.00	0.00	-0.00
804	19.76	2.75	-6.87	1123.00	382.22	0.00	89.69	-0.00	-0.00	-0.00	300.00	200.00	0.00	-0.00
805	19.61	2.59	-6.71	1134.82	390.91	0.00	212.24	-0.00	-0.00	-0.00	300.00	200.00	0.00	-0.00
806	19.61	2.82	-6.41	1145.86	400.00	0.00	306.27	-0.00	-0.00	-0.00	300.00	200.00	0.00	-0.00
807	19.68	2.59	-6.71	1134.82	386.36	0.00	91.55	-0.00	-0.00	-0.00	300.00	200.00	0.00	-0.00
808	-0.00	-0.00	-0.00	903.00	200.00	0.00	-0.00	-0.00	-0.00	-0.00	300.00	200.00	0.00	-0.00
809	19.76	2.59	-6.41	1145.86	400.00	0.00	323.70	-0.00	-0.00	-0.00	300.00	200.00	0.00	-0.00
810	19.84	2.59	-6.56	1140.21	395.35	0.00	169.80	-0.00	-0.00	-0.00	300.00	200.00	0.00	-0.00
811	19.68	2.44	-7.02	1124.74	369.57	0.00	-293.57	-0.00	-0.00	-0.00	300.00	200.00	0.00	-0.00
812	19.76	2.44	-6.41	1138.71	400.00	0.00	378.20	-0.00	-0.00	-0.00	300.00	200.00	0.00	-0.00
813	19.61	2.44	-6.71	1134.82	381.82	0.00	0.69	-0.00	-0.00	-0.00	300.00	200.00	0.00	-0.00
814	19.91	2.52	-6.41	1145.86	400.00	0.00	326.97	-0.00	-0.00	-0.00	300.00	200.00	0.00	-0.00
815	19.99	2.67	-6.26	1151.78	400.00	0.00	335.13	-0.00	-0.00	-0.00	300.00	200.00	0.00	-0.00
816	19.99	2.44	-6.56	1133.23	386.05	0.00	112.67	-0.00	-0.00	-0.00	300.00	200.00	0.00	-0.00
817	19.84	2.52	-6.56	1133.23	390.70	0.00	181.86	-0.00	-0.00	-0.00	300.00	200.00	0.00	-0.00
818	19.91	2.29	-6.41	1145.86	400.00	0.00	382.56	-0.00	-0.00	-0.00	300.00	200.00	0.00	-0.00
819	19.91	2.52	-6.56	1140.21	386.05	0.00	-5.32	-0.00	-0.00	-0.00	300.00	200.00	0.00	-0.00
820	19.91	2.59	-6.56	1140.21	386.05	0.00	68.13	-0.00	-0.00	-0.00	300.00	200.00	0.00	-0.00
821	19.91	2.59	-6.56	1140.21	395.35	0.00	276.26	-0.00	-0.00	-0.00	300.00	200.00	0.00	-0.00
822	20.07	2.52	-6.41	1153.00	395.24	0.00	198.18	-0.00	-0.00	-0.00	300.00	200.00	0.00	-0.00
823	19.91	2.44	-6.71	1128.00	386.36	0.00	71.79	-0.00	-0.00	-0.00	300.00	200.00	0.00	-0.00
824	19.99	2.52	-6.71	1128.00	390.91	0.00	205.47	-0.00	-0.00	-0.00	300.00	200.00	0.00	-0.00
825	19.84	2.59	-6.71	1128.00	390.91	0.00	113.40	-0.00	-0.00	-0.00	300.00	200.00	0.00	-0.00
826	19.91	2.44	-6.87	1123.00	377.78	0.00	-41.20	-0.00	-0.00	-0.00	300.00	200.00	0.00	-0.00
827	19.99	2.44	-6.56	1140.21	390.70	0.00	188.61	-0.00	-0.00	-0.00	300.00	200.00	0.00	-0.00
828	19.91	2.44	-6.41	1145.86	390.48	0.00	178.75	-0.00	-0.00	-0.00	300.00	200.00	0.00	-0.00
829	19.84	2.52	-6.56	1140.21	381.40	0.00	-43.11	-0.00	-0.00	-0.00	300.00	200.00	0.00	-0.00
830	19.84	2.52	-6.56	1133.23	386.05	0.00	112.49	-0.00	-0.00	-0.00	300.00	200.00	0.00	-0.00
831	19.91	2.52	-6.41	1138.71	390.48	0.00	178.20	-0.00	-0.00	-0.00	300.00	200.00	0.00	-0.00
832	19.91	2.52	-6.56	1133.23	386.05	0.00	126.68	-0.00	-0.00	-0.00	300.00	200.00	0.00	-0.00
833	19.91	2.44	-6.41	1138.71	395.24	0.00	268.12	-0.00	-0.00	-0.00	300.00	200.00	0.00	-0.00
834	19.91	2.44	-6.26	1144.46	400.00	0.00	371.79	-0.00	-0.00	-0.00	300.00	200.00	0.00	-0.00
835	-0.00	-0.00	-0.00	903.00	200.00	0.00	-0.00	-0.00	-0.00	-0.00	300.00	200.00	0.00	-0.00
836	-0.00	-0.00	-0.00	903.00	200.00	0.00	-0.00	-0.00	-0.00	-0.00	300.00	200.00	0.00	-0.00
837	19.91	2.52	-6.41	1145.86	390.48	0.00	137.33	-0.00	-0.00	-0.00	300.00	200.00	0.00	-0.00
838	19.91	2.59	-6.41	1145.86	390.48	0.00	50.14	-0.00	-0.00	-0.00	300.00	200.00	0.00	-0.00
839	19.91	2.67	-6.56	1140.21	386.05	0.00	50.03	-0.00	-0.00	-0.00	300.00	200.00	0.00	-0.00
840	19.84	2.44	-6.56	1140.21	386.05	0.00	90.13	-0.00	-0.00	-0.00	300.00	200.00	0.00	-0.00
841	19.84	2.44	-6.71	1134.82	377.27	0.00	-70.75	-0.00	-0.00	-0.00	300.00	200.00	0.00	-0.00
842	19.91	2.52	-6.71	1128.00	377.27	0.00	-57.74	-0.00	-0.00	-0.00	300.00	200.00	0.00	-0.00
843	19.91	2.52	-6.71	1134.82	381.82	0.00	-7.28	-0.00	-0.00	-0.00	300.00	200.00	0.00	-0.00
844	19.91	2.59	-6.71	1128.00	386.36	0.00	37.45	-0.00	-0.00	-0.00	300.00	200.00	0.00	-0.00
845	19.91	2.52	-6.41	1145.86	400.00	0.00	349.86	-0.00	-0.00	-0.00	300.00	200.00	0.00	-0.00
846	19.99	2.44	-6.56	1140.21	390.70	0.00	211.49	-0.00	-0.00	-0.00	300.00	200.00	0.00	-0.00
847	19.99	2.44	-6.71	1128.00	390.91	0.00	268.42	-0.00	-0.00	-0.00	300.00	200.00	0.00	-0.00
848	19.91	2.44	-6.71	1128.00	381.82	0.00	-18.73	-0.00	-0.00	-0.00	300.00	200.00	0.00	-0.00
849	19.76	2.44	-6.41	1153.00	395.24	0.00	226.34	-0.00	-0.00	-0.00	300.00	200.00	0.00	-0.00
850	19.84	2.52	-6.87	1129.67	382.22	0.00	-45.95	-0.00	-0.00	-0.00	300.00	200.00	0.00	-0.00
851	19.91	2.52	-6.56	1140.21	390.70	0.00	201.74	-0.00	-0.00	-0.00	300.00	200.00	0.00	-0.00
852	19.84	2.52	-6.56	1140.21	381.40	0.00	-43.11	-0.00	-0.00	-0.00	300.00	200.00	0.00	-0.00
853	19.99	2.52	-6.56	1140.21	381.40	0.00	7.45	-0.00	-0.00	-0.00	300.00	200.00	0.00	-0.00
854	19.76	2.59	-6.71	1141.64	381.82	0.00	-47.51	-0.00	-0.00	-0.00	300.00	200.00	0.00	-0.00
855	19.99	2.44	-6.71	1128.00	386.36	0.00	177.56	-0.00	-0.00	-0.00	300.00	200.00	0.00	-0.00
856	19.91	2.59	-6.41	1145.86	400.00	0.00	354.22	-0.00	-0.00	-0.00	300.00	200.00	0.00	-0.00
857	19.91	2.52	-6.71	1121.18	386.36	0.00	140.45	-0.00	-0.00	-0.00	300.00	200.00	0.00	-0.00
858	19.68	2.67	-6.41	1145.86	395.24	0.00	173.30	-0.00	-0.00	-0.00	300.00	200.00	0.00	-0.00
859	19.99	2.52	-6.56	1140.21	395.35	0.00	286.37	-0.00	-0.00	-0.00	300.00	200.00	0.00	-0.00
860	19.84	2.29	-6.41	1138.71	400.00	0.00	337.87	-0.00	-0.00	-0.00	300.00	200.00	0.00	-0.00
861	19.76	2.52	-6.56	1147.19	390.70	0.00	132.18	-0.00	-0.00	-0.00	300.00	200.00	0.00	-0.00
862	19.91	2.44	-6.87	1129.67	386.67	0.00	50.86	-0.00	-0.00	-0.00	300.00	200.00	0.00	-0.00
863	19.68	2.29	-6.26	1159.10	400.00	0.00	306.48	-0.00	-0.00	-0.00	300.00	200.00	0.00	-0.00
864	19.91	2.44	-6.41	1145.86	395.24	0.00	296.46	-0.00	-0.00	-0.00	300.00	200.00	0.00	-0.00
865	19.76	2.52	-6.41	1138.71	395.24	0.00	243.23	-0.00	-0.00	-0.00	300.00	200.00	0.00	-0.00
866	-0.00	-0.00	-0.00	903.00	200.00	0.00	-0.00	-0.00	-0.00	-0.00	300.00	200.00	0.00	-0.00
867	19.84	2.52	-6.87	1129.67	382.22	0.00	-0.17	-0.00	-0.00	-0.00	300.00	200.00	0.00	-0.00
868	19.68	2.59	-6.41	1145.86	390.48	0.00	98.09	-0.00	-0.00	-0.00	300.00	200.00	0.00	-0.00
869	19.91	2.52	-6.87	1129.67	377.78	0.00	-6.10	-0.00	-0.00	-0.00	300.00	200.00	0.00	-0.00
870	19.84	2.52	-6.56	1147.19	390.70	0.00	169.62	-0.00	-0.00	-0.00	300.00	200.00	0.00	-0.00
871	19.84	2.59	-6.71	1134.82	386.36	0.00	119.99	-0.00	-0.00	-0.00	300.00	200.00	0.00	-0.00
872	-0.00	-0.00	-0.00	903.00	200.00	0.00	-0.00	-0.00	-0.00	-0.00	300.00	200.00	0.00	-0.00
873	19.99	2.44	-6.56	1154.16	390.70	0.00	108.76	-0.00	-0.00	-0.00	300.00	200.00	0.00	-0.00
874	19.68	2.52	-6.87	1129.67	377.78	0.00	-161.23	-0.00	-0.00	-0.00	300.00	200.00	0.00	-0.00
875	-0.00	-0.00	-0.00	903.00	200.00	0.00	-0.00	-0.00	-0.00	-0.00	300.00	200.00	0.00	-0.00
876	19.91	2.52	-6.71	1134.82	381.82	0.00	-7.28	-0.00	-0.00	-0.00	300.00	200.00	0.00	-0.00
877	19.84	2.44	-6.56	1140.21	390.70	0.00	159.51	-0.00	-0.00	-0.00	300.00	200.00	0.00	-0.00
878	19.84	2.52	-6.87	1129.67	368.89	0.00	-241.77	-0.00	-0.00	-0.00	300.00	200.00	0.00	-0.00
879	19.76	2.59	-6.71	1134.82	390.91	0.00	149.81	-0.00	-0.00	-0.00	300.00	200.00	0.00	-0.00
880	19.76	2.52	-7.02	1131.26	378.26	0.00	-50.59	-0.00	-0.00	-0.00	300.00	200.00	0.00	-0.00
881	19.68	2.52	-6.87	1129.67	386.67	0.00	105.29	-0.00	-0.00	-0.00	300.00	200.00	0.00	-0.00
882	19.76	2.59	-6.56	1140.21	386.05	0.00	16.86	-0.00	-0.00	-0.00	300.00	200.00	0.00	-0.00
883	19.84	2.59	-6.41	1138.71	400.00	0.00	311.72	-0.00	-0.00	-0.00	300.00	200.00	0.00	-0.00
884	19.84	2.59	-6.71	1134.82	381.82	0.00	-15.95	-0.00	-0.00	-0.00	300.00	200.00	0.00	-0.00
885	19.99	2.44	-6.56	1140.21	386.05	0.00	118.52	-0.00	-0.00	-0.00	300.00	200.00	0.00	-0.00
886	19.76	2.52	-6.87	1123.00	386.67	0.00	159.20	-0.00	-0.00	-0.00	300.00	200.00	0.00	-0.00
887	20.07	2.59	-6.41	1145.86	390.48	0.00	147.86	-0.00	-0.00	-0.00	300.00	200.00	0.00	-0.00
888	19.91	2.52	-6.56	1140.21	390.70	0.00	201.74	-0.00	-0.00	-0.00	300.00	200.00	0.00	-0.00
889	19.76	2.52	-6.71	1141.64	390.91	0.00	81.67	-0.00	-0.00	-0.00	300.00	200.00	0.00	-0.00
890	19.99	2.52	-6.56	1147.19	390.70	0.00	107.17	-0.00	-0.00	-0.00	300.00	200.00	0.00	-0.00
891	19.68	2.52	-6.87	1129.67	377.78	0.00	-92.57	-0.00	-0.00	-0.00	300.00	200.00	0.00	-0.00
892	20.07	2.29	-6.71	1141.64	386.36	0.00	149.12	-0.00	-0.00	-0.00	300.00	200.00	0.00	-0.00
893	19.99	2.52	-6.41	1145.86	395.24	0.00	269.94	-0.00	-0.00	-0.00	300.00	200.00	0.00	-0.00
894	19.76	2.44	-6.41	1145.86	390.48	0.00	149.68	-0.00	-0.00	-0.00	300.00	200.00	0.00	-0.00
895	19.76	2.59	-6.41	1153.00	390.48	0.00	94.10	-0.00	-0.00	-0.00	300.00	200.00	0.00	-0.00
896	19.76	2.52	-6.87	1129.67	377.78	0.00	-56.12	-0.00	-0.00	-0.00	300.00	200.00	0.00	-0.00
897	19.76	2.52	-6.41	1145.86	395.24	0.00	156.58	-0.00	-0.00	-0.00	300.00	200.00	0.00	-0.00
898	19.76	2.52	-6.56	1133.23	395.35	0.00	282.11	-0.00	-0.00	-0.00	300.00	200.00	0.00	-0.00
899	19.91	2.52	-6.41	1153.00	400.00	0.00	354.77	-0.00	-0.00	-0.00	300.00	200.00	0.00	-0.00
900	19.76	2.44	-6.41	1145.86	390.48	0.00	195.46	-0.00	-0.00	-0.00	300.00	200.00	0.00	-0.00
901	19.84	2.44	-6.56	1147.19	390.70	0.00	165.36	-0.00	-0.00	-0.00	300.00	200.00	0.00	-0.00
902	19.76	2.52	-6.87	1136.33	382.22	0.00	-7.97	-0.00	-0.00	-0.00	300.00	200.00	0.00	-0.00
903	19.76	2.67	-6.41	1138.71	390.48	0.00	113.17	-0.00	-0.00	-0.00	300.00	200.00	0.00	-0.00
904	19.61	2.52	-6.41	1145.86	400.00	0.00	288.83	-0.00	-0.00	-0.00	300.00	200.00	0.00	-0.00
905	19.84	2.44	-6.71	1134.82	386.36	0.00	109.59	-0.00	-0.00	-0.00	300.00	200.00	0.00	-0.00
906	-0.00	-0.00	-0.00	903.00	200.00	0.00	-0.00	-0.00	-0.00	-0.00	300.00	200.00	0.00	-0.00
907	19.61	2.29	-6.56	1133.23	386.05	0.00	168.38	-0.00	-0.00	-0.00	300.00	200.00	0.00	-0.00
908	19.68	2.44	-6.41	1160.14	390.48	0.00	100.27	-0.00	-0.00	-0.00	300.00	200.00	0.00	-0.00
909	19.61	2.52	-6.41	1145.86	395.24	0.00	195.46	-0.00	-0.00	-0.00	300.00	200.00	0.00	-0.00
910	19.61	2.44	-6.56	1140.21	390.70	0.00	138.75	-0.00	-0.00	-0.00	300.00	200.00	0.00	-0.00
911	19.76	2.52	-6.71	1134.82	386.36	0.00	123.46	-0.00	-0.00	-0.00	300.00	200.00	0.00	-0.00
912	-0.00	-0.00	-0.00	903.00	200.00	0.00	-0.00	-0.00	-0.00	-0.00	300.00	200.00	0.00	-0.00
913	19.61	2.44	-6.87	1129.67	382.22	0.00	21.19	-0.00	-0.00	-0.00	300.00	200.00	0.00	-0.00
914	19.61	2.52	-6.41	1145.86	395.24	0.00	241.23	-0.00	-0.00	-0.00	300.00	200.00	0.00	-0.00
915	19.68	2.44	-6.56	1154.16	400.00	0.00	325.23	-0.00	-0.00	-0.00	300.00	200.00	0.00	-0.00
916	19.61	2.44	-6.41	1138.71	400.00	0.00	370.57	-0.00	-0.00	-0.00	300.00	200.00	0.00	-0.00
917	19.61	2.67	-6.56	1133.23	395.35	0.00	262.95	-0.00	-0.00	-0.00	300.00	200.00	0.00	-0.00
918	19.68	2.67	-6.56	1147.19	386.05	0.00	34.60	-0.00	-0.00	-0.00	300.00	200.00	0.00	-0.00
919	19.61	2.44	-6.26	1151.78	400.00	0.00	338.67	-0.00	-0.00	-0.00	300.00	200.00	0.00	-0.00
920	19.45	2.52	-6.56	1140.21	390.70	0.00	114.44	-0.00	-0.00	-0.00	300.00	200.00	0.00	-0.00
921	19.61	2.59	-6.41	1153.00	390.48	0.00	87.92	-0.00	-0.00	-0.00	300.00	200.00	0.00	-0.00
922	19.76	2.29	-6.87	1129.67	382.22	0.00	106.47	-0.00	-0.00	-0.00	300.00	200.00	0.00	-0.00
923	19.61	2.52	-6.87	1123.00	395.56	0.00	327.89	-0.00	-0.00	-0.00	300.00	200.00	0.00	-0.00
924	19.68	2.44	-6.56	1140.21	395.35	0.00	267.74	-0.00	-0.00	-0.00	300.00	200.00	0.00	-0.00
925	19.84	2.44	-6.56	1140.21	376.74	0.00	-71.50	-0.00	-0.00	-0.00	300.00	200.00	0.00	-0.00
926	19.61	2.44	-6.56	1147.19	390.70	0.00	121.72	-0.00	-0.00	-0.00	300.00	200.00	0.00	-0.00
927	19.61	2.44	-6.41	1145.86	395.24	0.00	213.99	-0.00	-0.00	-0.00	300.00	200.00	0.00	-0.00
928	19.84	2.52	-6.41	1131.57	385.71	0.00	87.19	-0.00	-0.00	-0.00	300.00	200.00	0.00	-0.00
929	19.84	2.21	-6.41	1145.86	400.00	0.00	385.83	-0.00	-0.00	-0.00	300.00	200.00	0.00	-0.00
930	19.76	2.29	-6.71	1134.82	386.36	0.00	39.19	-0.00	-0.00	-0.00	300.00	200.00	0.00	-0.00
931	-0.00	-0.00	-0.00	903.00	200.00	0.00	-0.00	-0.00	-0.00	-0.00	300.00	200.00	0.00	-0.00
932	19.84	2.29	-6.87	1129.67	382.22	0.00	5.93	-0.00	-0.00	-0.00	300.00	200.00	0.00	-0.00
933	19.76	2.29	-6.71	1134.82	386.36	0.00	62.08	-0.00	-0.00	-0.00	300.00	200.00	0.00	-0.00
934	19.91	2.29	-6.56	1133.23	390.70	0.00	226.22	-0.00	-0.00	-0.00	300.00	200.00	0.00	-0.00
935	-0.00	-0.00	-0.00	903.00	200.00	0.00	-0.00	-0.00	-0.00	-0.00	300.00	200.00	0.00	-0.00
936	19.84	2.29	-6.41	1145.86	400.00	0.00	321.52	-0.00	-0.00	-0.00	300.00	200.00	0.00	-0.00
937	19.76	2.29	-6.41	1138.71	395.24	0.00	205.63	-0.00	-0.00	-0.00	300.00	200.00	0.00	-0.00
938	19.91	2.44	-6.71	1141.64	386.36	0.00	38.49	-0.00	-0.00	-0.00	300.00	200.00	0.00	-0.00
939	19.91	2.44	-6.71	1134.82	381.82	0.00	-58.26	-0.00	-0.00	-0.00	300.00	200.00	0.00	-0.00
940	19.84	2.21	-6.71	1134.82	381.82	0.00	-19.07	-0.00	-0.00	-0.00	300.00	200.00	0.00	-0.00
941	19.91	2.52	-6.41	1145.86	395.24	0.00	186.38	-0.00	-0.00	-0.00	300.00	200.00	0.00	-0.00
942	19.91	2.29	-6.41	1145.86	400.00	0.00	336.78	-0.00	-0.00	-0.00	300.00	200.00	0.00	-0.00
943	19.91	2.29	-6.71	1134.82	390.91	0.00	181.02	-0.00	-0.00	-0.00	300.00	200.00	0.00	-0.00
944	19.91	2.67	-6.41	1138.71	390.48	0.00	73.57	-0.00	-0.00	-0.00	300.00	200.00	0.00	-0.00
945	20.14	2.75	-6.56	1140.21	395.35	0.00	261.88	-0.00	-0.00	-0.00	300.00	200.00	0.00	-0.00
946	20.14	2.82	-6.41	1138.71	395.24	0.00	268.66	-0.00	-0.00	-0.00	300.00	200.00	0.00	-0.00
947	20.29	2.90	-6.56	1140.21	381.40	0.00	-27.68	-0.00	-0.00	-0.00	300.00	200.00	0.00	-0.00
948	20.22	2.82	-6.26	1144.46	390.24	0.00	143.47	-0.00	-0.00	-0.00	300.00	200.00	0.00	-0.00
949	-0.00	-0.00	-0.00	903.00	200.00	0.00	-0.00	-0.00	-0.00	-0.00	300.00	200.00	0.00	-0.00
950	20.07	2.98	-6.71	1134.82	372.73	0.00	-199.40	-0.00	-0.00	-0.00	300.00	200.00	0.00	-0.00
951	20.14	3.05	-6.56	1140.21	386.05	0.00	70.79	-0.00	-0.00	-0.00	300.00	200.00	0.00	-0.00
952	20.45	3.13	-6.87	1129.67	373.33	0.00	-94.60	-0.00	-0.00	-0.00	300.00	200.00	0.00	-0.00
953	20.29	3.05	-5.95	1133.77	400.00	0.00	447.79	-0.00	-0.00	-0.00	300.00	200.00	0.00	-0.00
954	20.37	3.13	-6.41	1145.86	390.48	0.00	190.73	-0.00	-0.00	-0.00	300.00	200.00	0.00	-0.00
955	-0.00	-0.00	-0.00	903.00	200.00	0.00	-0.00	-0.00	-0.00	-0.00	300.00	200.00	0.00	-0.00
956	20.29	3.13	-6.41	1145.86	390.48	0.00	199.09	-0.00	-0.00	-0.00	300.00	200.00	0.00	-0.00
957	20.45	3.05	-6.41	1131.57	390.48	0.00	290.28	-0.00	-0.00	-0.00	300.00	200.00	0.00	-0.00
958	20.37	3.13	-5.95	1141.46	400.00	0.00	398.49	-0.00	-0.00	-0.00	300.00	200.00	0.00	-0.00
959	20.37	3.13	-6.26	1151.78	395.12	0.00	266.84	-0.00	-0.00	-0.00	300.00	200.00	0.00	-0.00
960	20.22	3.13	-6.41	1145.86	390.48	0.00	93.01	-0.00	-0.00	-0.00	300.00	200.00	0.00	-0.00
961	20.37	3.28	-6.26	1129.83	395.12	0.00	300.90	-0.00	-0.00	-0.00	300.00	200.00	0.00	-0.00
962	20.37	3.13	-6.41	1145.86	390.48	0.00	190.73	-0.00	-0.00	-0.00	300.00	200.00	0.00	-0.00
963	20.22	3.13	-6.71	1121.18	386.36	0.00	155.71	-0.00	-0.00	-0.00	300.00	200.00	0.00	-0.00
964	-0.00	-0.00	-0.00	903.00	200.00	0.00	-0.00	-0.00	-0.00	-0.00	300.00	200.00	0.00	-0.00
965	20.22	3.05	-6.26	1159.10	395.12	0.00	210.83	-0.00	-0.00	-0.00	300.00	200.00	0.00	-0.00
966	20.37	3.13	-6.56	1126.26	376.74	0.00	-27.68	-0.00	-0.00	-0.00	300.00	200.00	0.00	-0.00
967	20.14	3.13	-6.56	1140.21	381.40	0.00	-63.87	-0.00	-0.00	-0.00	300.00	200.00	0.00	-0.00
968	20.52	2.98	-6.41	1145.86	390.48	0.00	279.74	-0.00	-0.00	-0.00	300.00	200.00	0.00	-0.00
969	20.45	3.05	-6.87	1123.00	373.33	0.00	-56.97	-0.00	-0.00	-0.00	300.00	200.00	0.00	-0.00
970	20.37	3.20	-6.56	1119.28	390.70	0.00	284.77	-0.00	-0.00	-0.00	300.00	200.00	0.00	-0.00
971	20.29	2.98	-5.95	1149.15	400.00	0.00	419.62	-0.00	-0.00	-0.00	300.00	200.00	0.00	-0.00
972	20.37	3.05	-6.41	1138.71	385.71	0.00	111.17	-0.00	-0.00	-0.00	300.00	200.00	0.00	-0.00
973	20.22	3.20	-6.56	1140.21	395.35	0.00	259.75	-0.00	-0.00	-0.00	300.00	200.00	0.00	-0.00
974	20.29	2.98	-5.95	1164.54	394.87	0.00	246.88	-0.00	-0.00	-0.00	300.00	200.00	0.00	-0.00
975	20.29	3.13	-6.56	1126.26	381.40	0.00	76.12	-0.00	-0.00	-0.00	300.00	200.00	0.00	-0.00
976	20.22	3.13	-5.95	1156.85	394.87	0.00	193.28	-0.00	-0.00	-0.00	300.00	200.00	0.00	-0.00
977	20.29	3.05	-6.26	1151.78	390.24	0.00	126.16	-0.00	-0.00	-0.00	300.00	200.00	0.00	-0.00
978	20.37	3.13	-6.41	1145.86	385.71	0.00	116.62	-0.00	-0.00	-0.00	300.00	200.00	0.00	-0.00
979	20.22	3.13	-6.41	1138.71	385.71	0.00	41.96	-0.00	-0.00	-0.00	300.00	200.00	0.00	-0.00
980	20.22	3.20	-6.26	1151.78	400.00	0.00	316.71	-0.00	-0.00	-0.00	300.00	200.00	0.00	-0.00
981	-0.00	-0.00	-0.00	903.00	200.00	0.00	-0.00	-0.00	-0.00	-0.00	300.00	200.00	0.00	-0.00
982	20.37	3.13	-6.41	1153.00	385.71	0.00	25.61	-0.00	-0.00	-0.00	300.00	200.00	0.00	-0.00
983	20.22	3.20	-6.41	1138.71	380.95	0.00	-72.30	-0.00	-0.00	-0.00	300.00	200.00	0.00	-0.00
984	20.29	3.05	-5.95	1164.54	400.00	0.00	308.11	-0.00	-0.00	-0.00	300.00	200.00	0.00	-0.00
985	20.14	3.20	-6.26	1151.78	390.24	0.00	82.06	-0.00	-0.00	-0.00	300.00	200.00	0.00	-0.00
986	20.29	3.05	-6.41	1145.86	400.00	0.00	365.12	-0.00	-0.00	-0.00	300.00	200.00	0.00	-0.00
987	-0.00	-0.00	-0.00	903.00	200.00	0.00	-0.00	-0.00	-0.00	-0.00	300.00	200.00	0.00	-0.00
988	20.29	2.98	-7.02	1124.74	369.57	0.00	-148.28	-0.00	-0.00	-0.00	300.00	200.00	0.00	-0.00
989	20.14	3.13	-6.41	1138.71	390.48	0.00	192.37	-0.00	-0.00	-0.00	300.00	200.00	0.00	-0.00
990	20.45	3.13	-6.26	1144.46	390.24	0.00	204.88	-0.00	-0.00	-0.00	300.00	200.00	0.00	-0.00
991	20.22	2.98	-6.26	1151.78	390.24	0.00	176.41	-0.00	-0.00	-0.00	300.00	200.00	0.00	-0.00
992	20.22	3.13	-6.56	1140.21	381.40	0.00	-27.15	-0.00	-0.00	-0.00	300.00	200.00	0.00	-0.00
993	20.29	3.13	-6.41	1138.71	390.48	0.00	175.66	-0.00	-0.00	-0.00	300.00	200.00	0.00	-0.00
994	20.29	2.90	-5.95	1172.23	400.00	0.00	348.60	-0.00	-0.00	-0.00	300.00	200.00	0.00	-0.00
995	20.22	2.98	-6.26	1151.78	390.24	0.00	130.63	-0.00	-0.00	-0.00	300.00	200.00	0.00	-0.00
996	20.22	3.13	-6.26	1159.10	395.12	0.00	214.18	-0.00	-0.00	-0.00	300.00	200.00	0.00	-0.00
997	20.22	3.05	-6.41	1131.57	390.48	0.00	269.57	-0.00	-0.00	-0.00	300.00	200.00	0.00	-0.00
998	20.14	3.13	-6.41	1131.57	385.71	0.00	50.14	-0.00	-0.00	-0.00	300.00	200.00	0.00	-0.00
999	20.22	3.13	-6.56	1147.19	376.74	0.00	-120.12	-0.00	-0.00	-0.00	300.00	200.00	0.00	-0.00
1000	20.22	3.20	-6.56	1140.21	381.40	0.00	-22.36	-0.00	-0.00	-0.00	300.00	200.00	0.00	-0.00
1001	-0.00	-0.00	-0.00	903.00	200.00	0.00	-0.00	-0.00	-0.00	-0.00	300.00	200.00	0.00	-0.00
1002	20.14	3.05	-6.41	1145.86	390.48	0.00	165.67	-0.00	-0.00	-0.00	300.00	200.00	0.00	-0.00
1003	20.22	3.20	-6.41	1145.86	385.71	0.00	46.87	-0.00	-0.00	-0.00	300.00	200.00	0.00	-0.00
1004	20.14	3.13	-6.56	1119.28	381.40	0.00	70.26	-0.00	-0.00	-0.00	300.00	200.00	0.00	-0.00
1005	20.22	3.13	-5.95	1164.54	400.00	0.00	295.79	-0.00	-0.00	-0.00	300.00	200.00	0.00	-0.00
1006	20.29	3.13	-6.56	1140.21	372.09	0.00	-179.20	-0.00	-0.00	-0.00	300.00	200.00	0.00	-0.00
1007	20.22	2.90	-6.41	1153.00	400.00	0.00	434.88	-0.00	-0.00	-0.00	300.00	200.00	0.00	-0.00
1008	20.22	3.13	-6.56	1140.21	381.40	0.00	-4.26	-0.00	-0.00	-0.00	300.00	200.00	0.00	-0.00
1009	20.37	3.05	-6.26	1144.46	395.12	0.00	308.15	-0.00	-0.00	-0.00	300.00	200.00	0.00	-0.00
1010	20.29	3.05	-6.56	1147.19	381.40	0.00	6.39	-0.00	-0.00	-0.00	300.00	200.00	0.00	-0.00
1011	20.22	3.13	-6.56	1140.21	390.70	0.00	183.82	-0.00	-0.00	-0.00	300.00	200.00	0.00	-0.00
1012	20.29	3.05	-6.26	1159.10	390.24	0.00	149.61	-0.00	-0.00	-0.00	300.00	200.00	0.00	-0.00
1013	20.22	3.13	-6.41	1160.14	390.48	0.00	116.98	-0.00	-0.00	-0.00	300.00	200.00	0.00	-0.00
1014	20.29	3.13	-6.26	1159.10	400.00	0.00	328.06	-0.00	-0.00	-0.00	300.00	200.00	0.00	-0.00
1015	20.22	3.20	-6.56	1140.21	386.05	0.00	71.68	-0.00	-0.00	-0.00	300.00	200.00	0.00	-0.00
1016	-0.00	-0.00	-0.00	903.00	200.00	0.00	-0.00	-0.00	-0.00	-0.00	300.00	200.00	0.00	-0.00
1017	20.22	2.98	-6.56	1140.21	386.05	0.00	125.97	-0.00	-0.00	-0.00	300.00	200.00	0.00	-0.00
1018	20.22	3.05	-6.56	1140.21	386.05	0.00	130.76	-0.00	-0.00	-0.00	300.00	200.00	0.00	-0.00
1019	20.29	3.28	-6.26	1151.78	390.24	0.00	115.00	-0.00	-0.00	-0.00	300.00	200.00	0.00	-0.00
1020	20.14	3.05	-6.26	1144.46	390.24	0.00	211.02	-0.00	-0.00	-0.00	300.00	200.00	0.00	-0.00
1021	-0.00	-0.00	-0.00	903.00	200.00	0.00	-0.00	-0.00	-0.00	-0.00	300.00	200.00	0.00	-0.00
1022	20.22	3.20	-5.95	1156.85	400.00	0.00	254.70	-0.00	-0.00	-0.00	300.00	200.00	0.00	-0.00
1023	-0.00	-0.00	-0.00	903.00	200.00	0.00	-0.00	-0.00	-0.00	-0.00	300.00	200.00	0.00	-0.00
1024	20.14	3.20	-6.26	1137.15	385.37	0.00	7.82	-0.00	-0.00	-0.00	300.00	200.00	0.00	-0.00
1025	20.22	2.98	-6.41	1138.71	390.48	0.00	219.98	-0.00	-0.00	-0.00	300.00	200.00	0.00	-0.00
1026	-0.00	-0.00	-0.00	903.00	200.00	0.00	-0.00	-0.00	-0.00	-0.00	300.00	200.00	0.00	-0.00
1027	20.14	3.20	-6.41	1138.71	395.24	0.00	201.63	-0.00	-0.00	-0.00	300.00	200.00	0.00	-0.00
1028	20.29	2.98	-6.71	1134.82	386.36	0.00	185.53	-0.00	-0.00	-0.00	300.00	200.00	0.00	-0.00
1029	20.29	2.98	-6.26	1151.78	400.00	0.00	320.25	-0.00	-0.00	-0.00	300.00	200.00	0.00	-0.00
1030	20.07	2.98	-6.56	1147.19	395.35	0.00	217.70	-0.00	-0.00	-0.00	300.00	200.00	0.00	-0.00
1031	20.14	2.90	-6.87	1123.00	382.22	0.00	56.97	-0.00	-0.00	-0.00	300.00	200.00	0.00	-0.00
1032	20.22	3.13	-6.56	1147.19	381.40	0.00	-48.97	-0.00	-0.00	-0.00	300.00	200.00	0.00	-0.00
1033	20.22	2.90	-6.56	1133.23	386.05	0.00	164.30	-0.00	-0.00	-0.00	300.00	200.00	0.00	-0.00
1034	-0.00	-0.00	-0.00	903.00	200.00	0.00	-0.00	-0.00	-0.00	-0.00	300.00	200.00	0.00	-0.00
1035	20.22	2.98	-6.56	1147.19	381.40	0.00	-34.60	-0.00	-0.00	-0.00	300.00	200.00	0.00	-0.00
1036	20.22	2.98	-6.41	1124.43	395.24	0.00	290.10	-0.00	-0.00	-0.00	300.00	200.00	0.00	-0.00
1037	20.07	2.90	-6.41	1138.71	395.24	0.00	258.67	-0.00	-0.00	-0.00	300.00	200.00	0.00	-0.00
1038	-0.00	-0.00	-0.00	903.00	200.00	0.00	-0.00	-0.00	-0.00	-0.00	300.00	200.00	0.00	-0.00
1039	20.14	2.90	-5.95	1172.23	400.00	0.00	203.65	-0.00	-0.00	-0.00	300.00	200.00	0.00	-0.00
1040	20.07	2.98	-6.41	1145.86	400.00	0.00	314.99	-0.00	-0.00	-0.00	300.00	200.00	0.00	-0.00
1041	20.29	2.90	-6.26	1151.78	395.12	0.00	263.12	-0.00	-0.00	-0.00	300.00	200.00	0.00	-0.00
1042	20.07	2.67	-6.87	1129.67	373.33	0.00	-79.85	-0.00	-0.00	-0.00	300.00	200.00	0.00	-0.00
1043	20.14	2.90	-6.41	1145.86	395.24	0.00	252.86	-0.00	-0.00	-0.00	300.00	200.00	0.00	-0.00
1044	20.07	2.90	-6.26	1144.46	395.12	0.00	262.56	-0.00	-0.00	-0.00	300.00	200.00	0.00	-0.00
1045	20.07	2.98	-6.56	1147.19	390.70	0.00	124.38	-0.00	-0.00	-0.00	300.00	200.00	0.00	-0.00
1046	-0.00	-0.00	-0.00	903.00	200.00	0.00	-0.00	-0.00	-0.00	-0.00	300.00	200.00	0.00	-0.00
1047	20.07	2.98	-6.41	1145.86	395.24	0.00	219.44	-0.00	-0.00	-0.00	300.00	200.00	0.00	-0.00
1048	20.14	2.90	-6.26	1159.10	400.00	0.00	310.39	-0.00	-0.00	-0.00	300.00	200.00	0.00	-0.00
1049	20.07	2.98	-6.41	1153.00	395.24	0.00	198.18	-0.00	-0.00	-0.00	300.00	200.00	0.00	-0.00
1050	19.99	2.75	-6.71	1134.82	381.82	0.00	22.19	-0.00	-0.00	-0.00	300.00	200.00	0.00	-0.00
1051	20.14	2.98	-6.56	1147.19	390.70	0.00	161.81	-0.00	-0.00	-0.00	300.00	200.00	0.00	-0.00
1052	20.07	2.98	-6.56	1133.23	381.40	0.00	2.13	-0.00	-0.00	-0.00	300.00	200.00	0.00	-0.00
1053	19.99	2.98	-6.56	1133.23	386.05	0.00	58.37	-0.00	-0.00	-0.00	300.00	200.00	0.00	-0.00
1054	20.14	2.82	-6.41	1153.00	395.24	0.00	251.23	-0.00	-0.00	-0.00	300.00	200.00	0.00	-0.00
1055	20.22	2.98	-7.02	1124.74	373.91	0.00	-119.08	-0.00	-0.00	-0.00	300.00	200.00	0.00	-0.00
1056	20.14	2.90	-6.71	1134.82	386.36	0.00	129.01	-0.00	-0.00	-0.00	300.00	200.00	0.00	-0.00
1057	20.07	2.90	-6.56	1140.21	386.05	0.00	69.91	-0.00	-0.00	-0.00	300.00	200.00	0.00	-0.00
1058	20.14	2.98	-6.26	1159.10	395.12	0.00	215.48	-0.00	-0.00	-0.00	300.00	200.00	0.00	-0.00
1059	20.07	2.82	-6.71	1134.82	386.36	0.00	132.47	-0.00	-0.00	-0.00	300.00	200.00	0.00	-0.00
1060	19.91	2.98	-6.87	1136.33	368.89	0.00	-306.70	-0.00	-0.00	-0.00	300.00	200.00	0.00	-0.00
1061	20.14	2.90	-5.95	1164.54	400.00	0.00	317.50	-0.00	-0.00	-0.00	300.00	200.00	0.00	-0.00
1062	20.14	2.98	-6.41	1145.86	395.24	0.00	257.22	-0.00	-0.00	-0.00	300.00	200.00	0.00	-0.00
1063	20.22	2.98	-6.41	1145.86	395.24	0.00	272.12	-0.00	-0.00	-0.00	300.00	200.00	0.00	-0.00
1064	20.07	2.90	-6.56	1147.19	386.05	0.00	72.57	-0.00	-0.00	-0.00	300.00	200.00	0.00	-0.00
1065	19.99	2.90	-6.71	1141.64	377.27	0.00	-100.92	-0.00	-0.00	-0.00	300.00	200.00	0.00	-0.00
1066	19.99	2.82	-6.71	1134.82	386.36	0.00	95.37	-0.00	-0.00	-0.00	300.00	200.00	0.00	-0.00
1067	20.07	2.82	-6.71	1141.64	386.36	0.00	113.23	-0.00	-0.00	-0.00	300.00	200.00	0.00	-0.00
1068	20.07	2.82	-6.41	1145.86	400.00	0.00	352.04	-0.00	-0.00	-0.00	300.00	200.00	0.00	-0.00
1069	20.22	2.98	-6.56	1140.21	390.70	0.00	197.12	-0.00	-0.00	-0.00	300.00	200.00	0.00	-0.00
1070	-0.00	-0.00	-0.00	903.00	200.00	0.00	-0.00	-0.00	-0.00	-0.00	300.00	200.00	0.00	-0.00
1071	19.91	2.82	-6.56	1140.21	395.35	0.00	244.85	-0.00	-0.00	-0.00	300.00	200.00	0.00	-0.00
1072	20.07	2.82	-6.41	1160.14	400.00	0.00	334.60	-0.00	-0.00	-0.00	300.00	200.00	0.00	-0.00
1073	19.99	2.90	-6.26	1151.78	390.24	0.00	128.96	-0.00	-0.00	-0.00	300.00	200.00	0.00	-0.00
1074	20.07	2.82	-6.41	1153.00	400.00	0.00	331.88	-0.00	-0.00	-0.00	300.00	200.00	0.00	-0.00
1075	-0.00	-0.00	-0.00	903.00	200.00	0.00	-0.00	-0.00	-0.00	-0.00	300.00	200.00	0.00	-0.00
1076	19.84	2.75	-6.87	1129.67	377.78	0.00	-94.43	-0.00	-0.00	-0.00	300.00	200.00	0.00	-0.00
1077	19.91	2.67	-6.41	1145.86	390.48	0.00	168.94	-0.00	-0.00	-0.00	300.00	200.00	0.00	-0.00
1078	20.07	2.82	-6.56	1119.28	390.70	0.00	263.30	-0.00	-0.00	-0.00	300.00	200.00	0.00	-0.00
1079	20.14	2.82	-6.87	1129.67	377.78	0.00	-34.59	-0.00	-0.00	-0.00	300.00	200.00	0.00	-0.00
1080	19.91	2.98	-6.26	1151.78	395.12	0.00	192.60	-0.00	-0.00	-0.00	300.00	200.00	0.00	-0.00
1081	20.14	2.82	-6.41	1145.86	400.00	0.00	390.19	-0.00	-0.00	-0.00	300.00	200.00	0.00	-0.00
1082	20.07	2.67	-6.56	1140.21	381.40	0.00	53.76	-0.00	-0.00	-0.00	300.00	200.00	0.00	-0.00
1083	20.14	2.90	-6.71	1128.00	390.91	0.00	217.44	-0.00	-0.00	-0.00	300.00	200.00	0.00	-0.00
1084	20.14	2.98	-6.71	1134.82	377.27	0.00	-94.67	-0.00	-0.00	-0.00	300.00	200.00	0.00	-0.00
1085	20.14	2.75	-6.41	1160.14	400.00	0.00	323.70	-0.00	-0.00	-0.00	300.00	200.00	0.00	-0.00
1086	19.91	2.75	-6.56	1140.21	390.70	0.00	170.33	-0.00	-0.00	-0.00	300.00	200.00	0.00	-0.00
1087	19.99	2.90	-6.41	1138.71	395.24	0.00	220.89	-0.00	-0.00	-0.00	300.00	200.00	0.00	-0.00
1088	19.84	2.75	-6.26	1151.78	400.00	0.00	354.30	-0.00	-0.00	-0.00	300.00	200.00	0.00	-0.00
1089	19.99	2.82	-6.56	1140.21	376.74	0.00	-112.13	-0.00	-0.00	-0.00	300.00	200.00	0.00	-0.00
1090	20.07	2.75	-6.56	1133.23	386.05	0.00	148.15	-0.00	-0.00	-0.00	300.00	200.00	0.00	-0.00
1091	19.91	2.82	-6.41	1145.86	395.24	0.00	226.70	-0.00	-0.00	-0.00	300.00	200.00	0.00	-0.00
1092	20.07	2.82	-6.41	1138.71	390.48	0.00	158.22	-0.00	-0.00	-0.00	300.00	200.00	0.00	-0.00
1093	19.91	2.82	-6.71	1134.82	381.82	0.00	-9.36	-0.00	-0.00	-0.00	300.00	200.00	0.00	-0.00
1094	19.91	2.59	-7.02	1124.74	369.57	0.00	-219.93	-0.00	-0.00	-0.00	300.00	200.00	0.00	-0.00
1095	19.91	2.75	-6.56	1140.21	381.40	0.00	7.98	-0.00	-0.00	-0.00	300.00	200.00	0.00	-0.00
1096	20.07	2.90	-6.41	1145.86	395.24	0.00	215.08	-0.00	-0.00	-0.00	300.00	200.00	0.00	-0.00
1097	20.14	2.75	-6.56	1140.21	390.70	0.00	213.98	-0.00	-0.00	-0.00	300.00	200.00	0.00	-0.00
1098	20.14	2.75	-6.26	1159.10	400.00	0.00	349.46	-0.00	-0.00	-0.00	300.00	200.00	0.00	-0.00
1099	19.91	2.98	-6.71	1141.64	390.91	0.00	116.00	-0.00	-0.00	-0.00	300.00	200.00	0.00	-0.00
1100	19.91	2.75	-6.41	1138.71	395.24	0.00	264.85	-0.00	-0.00	-0.00	300.00	200.00	0.00	-0.00
1101	19.99	2.67	-6.56	1140.21	386.05	0.00	132.89	-0.00	-0.00	-0.00	300.00	200.00	0.00	-0.00
1102	19.84	2.82	-5.95	1172.23	400.00	0.00	231.82	-0.00	-0.00	-0.00	300.00	200.00	0.00	-0.00
1103	20.07	2.67	-6.56	1140.21	395.35	0.00	310.85	-0.00	-0.00	-0.00	300.00	200.00	0.00	-0.00
1104	-0.00	-0.00	-0.00	903.00	200.00	0.00	-0.00	-0.00	-0.00	-0.00	300.00	200.00	0.00	-0.00
1105	19.91	3.05	-6.56	1147.19	390.70	0.00	76.65	-0.00	-0.00	-0.00	300.00	200.00	0.00	-0.00
