# Supplementary material for: Musculoskeletal modeling and humanoid control of robots based on human gait data
Source: PeerJ Comput Sci. 2021 Aug 9;7:e657. doi: 10.7717/peerj-cs.657 (PMC8372000; doi:10.7717/peerj-cs.657)
Supplement: Supplemental Information 2 [file peerj-cs-07-657-s002.zip › force/Cap47.forces]

[Force Data]
NumberOfForcePlates=2
SampleRate=120.000000
NumberOfSamples=1085
#Sample	FX1	FY1	FZ1	X1	Y1	Z1	MZ1	FX2	FY2	FZ2	X2	Y2	Z2	MZ2
1	-0.00	-0.00	-0.00	903.00	200.00	0.00	-0.00	-0.00	-0.00	-0.00	300.00	200.00	0.00	-0.00
2	-0.00	-0.00	-0.00	903.00	200.00	0.00	-0.00	-0.00	-0.00	-0.00	300.00	200.00	0.00	-0.00
3	0.00	0.00	0.00	903.00	200.00	0.00	0.00	-0.00	-0.00	-0.00	300.00	200.00	0.00	-0.00
4	-0.00	-0.00	-0.00	903.00	200.00	0.00	-0.00	-0.00	-0.00	-0.00	300.00	200.00	0.00	-0.00
5	-0.00	-0.00	-0.00	903.00	200.00	0.00	-0.00	-0.00	-0.00	-0.00	300.00	200.00	0.00	-0.00
6	-0.00	-0.00	-0.00	903.00	200.00	0.00	-0.00	-0.00	-0.00	-0.00	300.00	200.00	0.00	-0.00
7	-0.00	-0.00	-0.00	903.00	200.00	0.00	-0.00	-0.00	-0.00	-0.00	300.00	200.00	0.00	-0.00
8	-0.00	-0.00	-0.00	903.00	200.00	0.00	-0.00	-0.00	-0.00	-0.00	300.00	200.00	0.00	-0.00
9	-0.00	-0.00	-0.00	903.00	200.00	0.00	-0.00	-0.00	-0.00	-0.00	300.00	200.00	0.00	-0.00
10	-0.00	-0.00	-0.00	903.00	200.00	0.00	-0.00	-0.00	-0.00	-0.00	300.00	200.00	0.00	-0.00
11	-0.00	-0.00	-0.00	903.00	200.00	0.00	-0.00	-0.00	-0.00	-0.00	300.00	200.00	0.00	-0.00
12	-0.00	-0.00	-0.00	903.00	200.00	0.00	-0.00	-0.00	-0.00	-0.00	300.00	200.00	0.00	-0.00
13	-0.00	-0.00	-0.00	903.00	200.00	0.00	-0.00	-0.00	-0.00	-0.00	300.00	200.00	0.00	-0.00
14	0.00	0.00	0.00	903.00	200.00	0.00	0.00	-0.00	-0.00	-0.00	300.00	200.00	0.00	-0.00
15	-0.00	-0.00	-0.00	903.00	200.00	0.00	-0.00	-0.00	-0.00	-0.00	300.00	200.00	0.00	-0.00
16	-0.00	-0.00	-0.00	903.00	200.00	0.00	-0.00	-0.00	-0.00	-0.00	300.00	200.00	0.00	-0.00
17	-0.00	-0.00	-0.00	903.00	200.00	0.00	-0.00	-0.00	-0.00	-0.00	300.00	200.00	0.00	-0.00
18	-0.00	-0.00	-0.00	903.00	200.00	0.00	-0.00	-0.00	-0.00	-0.00	300.00	200.00	0.00	-0.00
19	-0.00	-0.00	-0.00	903.00	200.00	0.00	-0.00	-0.00	-0.00	-0.00	300.00	200.00	0.00	-0.00
20	-0.00	-0.00	-0.00	903.00	200.00	0.00	-0.00	-0.00	-0.00	-0.00	300.00	200.00	0.00	-0.00
21	-0.00	-0.00	-0.00	903.00	200.00	0.00	-0.00	-0.00	-0.00	-0.00	300.00	200.00	0.00	-0.00
22	-0.00	-0.00	-0.00	903.00	200.00	0.00	-0.00	-0.00	-0.00	-0.00	300.00	200.00	0.00	-0.00
23	-0.00	-0.00	-0.00	903.00	200.00	0.00	-0.00	-0.00	-0.00	-0.00	300.00	200.00	0.00	-0.00
24	-0.00	-0.00	-0.00	903.00	200.00	0.00	-0.00	-0.00	-0.00	-0.00	300.00	200.00	0.00	-0.00
25	0.00	0.00	0.00	903.00	200.00	0.00	0.00	-0.00	-0.00	-0.00	300.00	200.00	0.00	-0.00
26	-0.00	-0.00	-0.00	903.00	200.00	0.00	-0.00	-0.00	-0.00	-0.00	300.00	200.00	0.00	-0.00
27	0.00	0.00	0.00	903.00	200.00	0.00	0.00	-0.00	-0.00	-0.00	300.00	200.00	0.00	-0.00
28	-0.00	-0.00	-0.00	903.00	200.00	0.00	-0.00	-0.00	-0.00	-0.00	300.00	200.00	0.00	-0.00
29	-0.00	-0.00	-0.00	903.00	200.00	0.00	-0.00	-0.00	-0.00	-0.00	300.00	200.00	0.00	-0.00
30	-0.00	-0.00	-0.00	903.00	200.00	0.00	-0.00	-0.00	-0.00	-0.00	300.00	200.00	0.00	-0.00
31	-0.00	-0.00	-0.00	903.00	200.00	0.00	-0.00	-0.00	-0.00	-0.00	300.00	200.00	0.00	-0.00
32	-0.00	-0.00	-0.00	903.00	200.00	0.00	-0.00	-0.00	-0.00	-0.00	300.00	200.00	0.00	-0.00
33	-0.00	-0.00	-0.00	903.00	200.00	0.00	-0.00	-0.00	-0.00	-0.00	300.00	200.00	0.00	-0.00
34	0.00	0.00	0.00	903.00	200.00	0.00	0.00	-0.00	-0.00	-0.00	300.00	200.00	0.00	-0.00
35	0.00	0.00	0.00	903.00	200.00	0.00	0.00	-0.00	-0.00	-0.00	300.00	200.00	0.00	-0.00
36	-0.00	-0.00	-0.00	903.00	200.00	0.00	-0.00	-0.00	-0.00	-0.00	300.00	200.00	0.00	-0.00
37	-0.00	-0.00	-0.00	903.00	200.00	0.00	-0.00	-0.00	-0.00	-0.00	300.00	200.00	0.00	-0.00
38	-0.00	-0.00	-0.00	903.00	200.00	0.00	-0.00	-0.00	-0.00	-0.00	300.00	200.00	0.00	-0.00
39	-0.00	-0.00	-0.00	903.00	200.00	0.00	-0.00	-0.00	-0.00	-0.00	300.00	200.00	0.00	-0.00
40	-0.00	-0.00	-0.00	903.00	200.00	0.00	-0.00	-0.00	-0.00	-0.00	300.00	200.00	0.00	-0.00
41	-0.00	-0.00	-0.00	903.00	200.00	0.00	-0.00	-0.00	-0.00	-0.00	300.00	200.00	0.00	-0.00
42	-0.00	-0.00	-0.00	903.00	200.00	0.00	-0.00	-0.00	-0.00	-0.00	300.00	200.00	0.00	-0.00
43	-0.00	-0.00	-0.00	903.00	200.00	0.00	-0.00	-0.00	-0.00	-0.00	300.00	200.00	0.00	-0.00
44	-0.00	-0.00	-0.00	903.00	200.00	0.00	-0.00	-0.00	-0.00	-0.00	300.00	200.00	0.00	-0.00
45	0.00	0.00	0.00	903.00	200.00	0.00	0.00	-0.00	-0.00	-0.00	300.00	200.00	0.00	-0.00
46	-0.00	-0.00	-0.00	903.00	200.00	0.00	-0.00	-0.00	-0.00	-0.00	300.00	200.00	0.00	-0.00
47	-0.00	-0.00	-0.00	903.00	200.00	0.00	-0.00	-0.00	-0.00	-0.00	300.00	200.00	0.00	-0.00
48	0.00	0.00	0.00	903.00	200.00	0.00	0.00	-0.00	-0.00	-0.00	300.00	200.00	0.00	-0.00
49	-0.00	-0.00	-0.00	903.00	200.00	0.00	-0.00	-0.00	-0.00	-0.00	300.00	200.00	0.00	-0.00
50	-0.00	-0.00	-0.00	903.00	200.00	0.00	-0.00	-0.00	-0.00	-0.00	300.00	200.00	0.00	-0.00
51	-0.00	-0.00	-0.00	903.00	200.00	0.00	-0.00	-0.00	-0.00	-0.00	300.00	200.00	0.00	-0.00
52	-0.00	-0.00	-0.00	903.00	200.00	0.00	-0.00	-0.00	-0.00	-0.00	300.00	200.00	0.00	-0.00
53	-0.00	-0.00	-0.00	903.00	200.00	0.00	-0.00	-0.00	-0.00	-0.00	300.00	200.00	0.00	-0.00
54	-0.00	-0.00	-0.00	903.00	200.00	0.00	-0.00	-0.00	-0.00	-0.00	300.00	200.00	0.00	-0.00
55	-0.00	-0.00	-0.00	903.00	200.00	0.00	-0.00	-0.00	-0.00	-0.00	300.00	200.00	0.00	-0.00
56	-0.00	-0.00	-0.00	903.00	200.00	0.00	-0.00	-0.00	-0.00	-0.00	300.00	200.00	0.00	-0.00
57	0.00	0.00	0.00	903.00	200.00	0.00	0.00	-0.00	-0.00	-0.00	300.00	200.00	0.00	-0.00
58	-0.00	-0.00	-0.00	903.00	200.00	0.00	-0.00	-0.00	-0.00	-0.00	300.00	200.00	0.00	-0.00
59	-0.00	-0.00	-0.00	903.00	200.00	0.00	-0.00	-0.00	-0.00	-0.00	300.00	200.00	0.00	-0.00
60	0.00	0.00	0.00	903.00	200.00	0.00	0.00	-0.00	-0.00	-0.00	300.00	200.00	0.00	-0.00
61	-0.00	-0.00	-0.00	903.00	200.00	0.00	-0.00	-0.00	-0.00	-0.00	300.00	200.00	0.00	-0.00
62	-0.00	-0.00	-0.00	903.00	200.00	0.00	-0.00	-0.00	-0.00	-0.00	300.00	200.00	0.00	-0.00
63	-0.00	-0.00	-0.00	903.00	200.00	0.00	-0.00	-0.00	-0.00	-0.00	300.00	200.00	0.00	-0.00
64	-0.00	-0.00	-0.00	903.00	200.00	0.00	-0.00	-0.00	-0.00	-0.00	300.00	200.00	0.00	-0.00
65	-0.00	-0.00	-0.00	903.00	200.00	0.00	-0.00	-0.00	-0.00	-0.00	300.00	200.00	0.00	-0.00
66	0.00	0.00	0.00	903.00	200.00	0.00	0.00	-0.00	-0.00	-0.00	300.00	200.00	0.00	-0.00
67	-0.00	-0.00	-0.00	903.00	200.00	0.00	-0.00	-0.00	-0.00	-0.00	300.00	200.00	0.00	-0.00
68	-0.00	-0.00	-0.00	903.00	200.00	0.00	-0.00	-0.00	-0.00	-0.00	300.00	200.00	0.00	-0.00
69	-0.00	-0.00	-0.00	903.00	200.00	0.00	-0.00	-0.00	-0.00	-0.00	300.00	200.00	0.00	-0.00
70	-0.00	-0.00	-0.00	903.00	200.00	0.00	-0.00	-0.00	-0.00	-0.00	300.00	200.00	0.00	-0.00
71	-0.00	-0.00	-0.00	903.00	200.00	0.00	-0.00	-0.00	-0.00	-0.00	300.00	200.00	0.00	-0.00
72	-0.00	-0.00	-0.00	903.00	200.00	0.00	-0.00	-0.00	-0.00	-0.00	300.00	200.00	0.00	-0.00
73	-0.00	-0.00	-0.00	903.00	200.00	0.00	-0.00	-0.00	-0.00	-0.00	300.00	200.00	0.00	-0.00
74	-0.00	-0.00	-0.00	903.00	200.00	0.00	-0.00	-0.00	-0.00	-0.00	300.00	200.00	0.00	-0.00
75	-0.00	-0.00	-0.00	903.00	200.00	0.00	-0.00	-0.00	-0.00	-0.00	300.00	200.00	0.00	-0.00
76	-0.00	-0.00	-0.00	903.00	200.00	0.00	-0.00	-0.00	-0.00	-0.00	300.00	200.00	0.00	-0.00
77	-0.00	-0.00	-0.00	903.00	200.00	0.00	-0.00	-0.00	-0.00	-0.00	300.00	200.00	0.00	-0.00
78	-0.00	-0.00	-0.00	903.00	200.00	0.00	-0.00	-0.00	-0.00	-0.00	300.00	200.00	0.00	-0.00
79	-0.00	-0.00	-0.00	903.00	200.00	0.00	-0.00	-0.00	-0.00	-0.00	300.00	200.00	0.00	-0.00
80	-0.00	-0.00	-0.00	903.00	200.00	0.00	-0.00	-0.00	-0.00	-0.00	300.00	200.00	0.00	-0.00
81	-0.00	-0.00	-0.00	903.00	200.00	0.00	-0.00	-0.00	-0.00	-0.00	300.00	200.00	0.00	-0.00
82	0.00	0.00	0.00	903.00	200.00	0.00	0.00	-0.00	-0.00	-0.00	300.00	200.00	0.00	-0.00
83	-0.00	-0.00	-0.00	903.00	200.00	0.00	-0.00	-0.00	-0.00	-0.00	300.00	200.00	0.00	-0.00
84	-0.00	-0.00	-0.00	903.00	200.00	0.00	-0.00	-0.00	-0.00	-0.00	300.00	200.00	0.00	-0.00
85	-0.00	-0.00	-0.00	903.00	200.00	0.00	-0.00	-0.00	-0.00	-0.00	300.00	200.00	0.00	-0.00
86	-0.00	-0.00	-0.00	903.00	200.00	0.00	-0.00	-0.00	-0.00	-0.00	300.00	200.00	0.00	-0.00
87	-0.00	-0.00	-0.00	903.00	200.00	0.00	-0.00	-0.00	-0.00	-0.00	300.00	200.00	0.00	-0.00
88	-0.00	-0.00	-0.00	903.00	200.00	0.00	-0.00	-0.00	-0.00	-0.00	300.00	200.00	0.00	-0.00
89	-0.00	-0.00	-0.00	903.00	200.00	0.00	-0.00	-0.00	-0.00	-0.00	300.00	200.00	0.00	-0.00
90	0.00	0.00	0.00	903.00	200.00	0.00	0.00	-0.00	-0.00	-0.00	300.00	200.00	0.00	-0.00
91	-0.00	-0.00	-0.00	903.00	200.00	0.00	-0.00	-0.00	-0.00	-0.00	300.00	200.00	0.00	-0.00
92	-0.00	-0.00	-0.00	903.00	200.00	0.00	-0.00	-0.00	-0.00	-0.00	300.00	200.00	0.00	-0.00
93	-0.00	-0.00	-0.00	903.00	200.00	0.00	-0.00	-0.00	-0.00	-0.00	300.00	200.00	0.00	-0.00
94	-0.00	-0.00	-0.00	903.00	200.00	0.00	-0.00	-0.00	-0.00	-0.00	300.00	200.00	0.00	-0.00
95	-0.00	-0.00	-0.00	903.00	200.00	0.00	-0.00	-0.00	-0.00	-0.00	300.00	200.00	0.00	-0.00
96	-0.00	-0.00	-0.00	903.00	200.00	0.00	-0.00	-0.00	-0.00	-0.00	300.00	200.00	0.00	-0.00
97	0.00	0.00	0.00	903.00	200.00	0.00	0.00	-0.00	-0.00	-0.00	300.00	200.00	0.00	-0.00
98	-0.00	-0.00	-0.00	903.00	200.00	0.00	-0.00	-0.00	-0.00	-0.00	300.00	200.00	0.00	-0.00
99	-0.00	-0.00	-0.00	903.00	200.00	0.00	-0.00	-0.00	-0.00	-0.00	300.00	200.00	0.00	-0.00
100	-0.00	-0.00	-0.00	903.00	200.00	0.00	-0.00	-0.00	-0.00	-0.00	300.00	200.00	0.00	-0.00
101	-0.00	-0.00	-0.00	903.00	200.00	0.00	-0.00	-0.00	-0.00	-0.00	300.00	200.00	0.00	-0.00
102	-0.00	-0.00	-0.00	903.00	200.00	0.00	-0.00	-0.00	-0.00	-0.00	300.00	200.00	0.00	-0.00
103	-0.00	-0.00	-0.00	903.00	200.00	0.00	-0.00	-0.00	-0.00	-0.00	300.00	200.00	0.00	-0.00
104	-0.00	-0.00	-0.00	903.00	200.00	0.00	-0.00	-0.00	-0.00	-0.00	300.00	200.00	0.00	-0.00
105	0.00	0.00	0.00	903.00	200.00	0.00	0.00	-0.00	-0.00	-0.00	300.00	200.00	0.00	-0.00
106	-0.00	-0.00	-0.00	903.00	200.00	0.00	-0.00	-0.00	-0.00	-0.00	300.00	200.00	0.00	-0.00
107	-0.00	-0.00	-0.00	903.00	200.00	0.00	-0.00	-0.00	-0.00	-0.00	300.00	200.00	0.00	-0.00
108	-0.00	-0.00	-0.00	903.00	200.00	0.00	-0.00	-0.00	-0.00	-0.00	300.00	200.00	0.00	-0.00
109	-0.00	-0.00	-0.00	903.00	200.00	0.00	-0.00	-0.00	-0.00	-0.00	300.00	200.00	0.00	-0.00
110	0.00	0.00	0.00	903.00	200.00	0.00	0.00	-0.00	-0.00	-0.00	300.00	200.00	0.00	-0.00
111	0.00	0.00	0.00	903.00	200.00	0.00	0.00	-0.00	-0.00	-0.00	300.00	200.00	0.00	-0.00
112	0.00	0.00	0.00	903.00	200.00	0.00	0.00	-0.00	-0.00	-0.00	300.00	200.00	0.00	-0.00
113	-0.00	-0.00	-0.00	903.00	200.00	0.00	-0.00	-0.00	-0.00	-0.00	300.00	200.00	0.00	-0.00
114	-0.00	-0.00	-0.00	903.00	200.00	0.00	-0.00	-0.00	-0.00	-0.00	300.00	200.00	0.00	-0.00
115	-0.00	-0.00	-0.00	903.00	200.00	0.00	-0.00	-0.00	-0.00	-0.00	300.00	200.00	0.00	-0.00
116	-0.00	-0.00	-0.00	903.00	200.00	0.00	-0.00	-0.00	-0.00	-0.00	300.00	200.00	0.00	-0.00
117	-0.00	-0.00	-0.00	903.00	200.00	0.00	-0.00	-0.00	-0.00	-0.00	300.00	200.00	0.00	-0.00
118	-0.00	-0.00	-0.00	903.00	200.00	0.00	-0.00	-0.00	-0.00	-0.00	300.00	200.00	0.00	-0.00
119	-0.00	-0.00	-0.00	903.00	200.00	0.00	-0.00	-0.00	-0.00	-0.00	300.00	200.00	0.00	-0.00
120	-0.00	-0.00	-0.00	903.00	200.00	0.00	-0.00	-0.00	-0.00	-0.00	300.00	200.00	0.00	-0.00
121	-0.00	-0.00	-0.00	903.00	200.00	0.00	-0.00	-0.00	-0.00	-0.00	300.00	200.00	0.00	-0.00
122	-0.00	-0.00	-0.00	903.00	200.00	0.00	-0.00	-0.00	-0.00	-0.00	300.00	200.00	0.00	-0.00
123	-0.00	-0.00	-0.00	903.00	200.00	0.00	-0.00	-0.00	-0.00	-0.00	300.00	200.00	0.00	-0.00
124	-0.00	-0.00	-0.00	903.00	200.00	0.00	-0.00	-0.00	-0.00	-0.00	300.00	200.00	0.00	-0.00
125	-0.00	-0.00	-0.00	903.00	200.00	0.00	-0.00	-0.00	-0.00	-0.00	300.00	200.00	0.00	-0.00
126	-0.00	-0.00	-0.00	903.00	200.00	0.00	-0.00	-0.00	-0.00	-0.00	300.00	200.00	0.00	-0.00
127	-0.00	-0.00	-0.00	903.00	200.00	0.00	-0.00	-0.00	-0.00	-0.00	300.00	200.00	0.00	-0.00
128	-0.00	-0.00	-0.00	903.00	200.00	0.00	-0.00	-0.00	-0.00	-0.00	300.00	200.00	0.00	-0.00
129	-0.00	-0.00	-0.00	903.00	200.00	0.00	-0.00	-0.00	-0.00	-0.00	300.00	200.00	0.00	-0.00
130	-0.00	-0.00	-0.00	903.00	200.00	0.00	-0.00	-0.00	-0.00	-0.00	300.00	200.00	0.00	-0.00
131	-0.00	-0.00	-0.00	903.00	200.00	0.00	-0.00	-0.00	-0.00	-0.00	300.00	200.00	0.00	-0.00
132	-0.00	-0.00	-0.00	903.00	200.00	0.00	-0.00	-0.00	-0.00	-0.00	300.00	200.00	0.00	-0.00
133	-0.00	-0.00	-0.00	903.00	200.00	0.00	-0.00	-0.00	-0.00	-0.00	300.00	200.00	0.00	-0.00
134	-0.00	-0.00	-0.00	903.00	200.00	0.00	-0.00	-0.00	-0.00	-0.00	300.00	200.00	0.00	-0.00
135	-0.00	-0.00	-0.00	903.00	200.00	0.00	-0.00	-0.00	-0.00	-0.00	300.00	200.00	0.00	-0.00
136	-0.00	-0.00	-0.00	903.00	200.00	0.00	-0.00	-0.00	-0.00	-0.00	300.00	200.00	0.00	-0.00
137	-0.00	-0.00	-0.00	903.00	200.00	0.00	-0.00	-0.00	-0.00	-0.00	300.00	200.00	0.00	-0.00
138	-0.00	-0.00	-0.00	903.00	200.00	0.00	-0.00	-0.00	-0.00	-0.00	300.00	200.00	0.00	-0.00
139	-0.00	-0.00	-0.00	903.00	200.00	0.00	-0.00	-0.00	-0.00	-0.00	300.00	200.00	0.00	-0.00
140	-0.00	-0.00	-0.00	903.00	200.00	0.00	-0.00	-0.00	-0.00	-0.00	300.00	200.00	0.00	-0.00
141	0.00	0.00	0.00	903.00	200.00	0.00	0.00	-0.00	-0.00	-0.00	300.00	200.00	0.00	-0.00
142	-0.00	-0.00	-0.00	903.00	200.00	0.00	-0.00	-0.00	-0.00	-0.00	300.00	200.00	0.00	-0.00
143	-0.00	-0.00	-0.00	903.00	200.00	0.00	-0.00	-0.00	-0.00	-0.00	300.00	200.00	0.00	-0.00
144	-0.00	-0.00	-0.00	903.00	200.00	0.00	-0.00	-0.00	-0.00	-0.00	300.00	200.00	0.00	-0.00
145	0.00	0.00	0.00	903.00	200.00	0.00	0.00	-0.00	-0.00	-0.00	300.00	200.00	0.00	-0.00
146	-0.00	-0.00	-0.00	903.00	200.00	0.00	-0.00	-0.00	-0.00	-0.00	300.00	200.00	0.00	-0.00
147	-0.00	-0.00	-0.00	903.00	200.00	0.00	-0.00	-0.00	-0.00	-0.00	300.00	200.00	0.00	-0.00
148	-0.00	-0.00	-0.00	903.00	200.00	0.00	-0.00	-0.00	-0.00	-0.00	300.00	200.00	0.00	-0.00
149	-0.00	-0.00	-0.00	903.00	200.00	0.00	-0.00	-0.00	-0.00	-0.00	300.00	200.00	0.00	-0.00
150	-0.00	-0.00	-0.00	903.00	200.00	0.00	-0.00	-0.00	-0.00	-0.00	300.00	200.00	0.00	-0.00
151	-0.00	-0.00	-0.00	903.00	200.00	0.00	-0.00	-0.00	-0.00	-0.00	300.00	200.00	0.00	-0.00
152	0.00	0.00	0.00	903.00	200.00	0.00	0.00	-0.00	-0.00	-0.00	300.00	200.00	0.00	-0.00
153	-0.00	-0.00	-0.00	903.00	200.00	0.00	-0.00	-0.00	-0.00	-0.00	300.00	200.00	0.00	-0.00
154	-0.00	-0.00	-0.00	903.00	200.00	0.00	-0.00	-0.00	-0.00	-0.00	300.00	200.00	0.00	-0.00
155	-0.00	-0.00	-0.00	903.00	200.00	0.00	-0.00	-0.00	-0.00	-0.00	300.00	200.00	0.00	-0.00
156	-0.00	-0.00	-0.00	903.00	200.00	0.00	-0.00	-0.00	-0.00	-0.00	300.00	200.00	0.00	-0.00
157	0.00	0.00	0.00	903.00	200.00	0.00	0.00	-0.00	-0.00	-0.00	300.00	200.00	0.00	-0.00
158	-0.00	-0.00	-0.00	903.00	200.00	0.00	-0.00	-0.00	-0.00	-0.00	300.00	200.00	0.00	-0.00
159	0.00	0.00	0.00	903.00	200.00	0.00	0.00	-0.00	-0.00	-0.00	300.00	200.00	0.00	-0.00
160	-0.00	-0.00	-0.00	903.00	200.00	0.00	-0.00	-0.00	-0.00	-0.00	300.00	200.00	0.00	-0.00
161	-0.00	-0.00	-0.00	903.00	200.00	0.00	-0.00	-0.00	-0.00	-0.00	300.00	200.00	0.00	-0.00
162	-0.00	-0.00	-0.00	903.00	200.00	0.00	-0.00	-0.00	-0.00	-0.00	300.00	200.00	0.00	-0.00
163	-0.00	-0.00	-0.00	903.00	200.00	0.00	-0.00	-0.00	-0.00	-0.00	300.00	200.00	0.00	-0.00
164	-0.00	-0.00	-0.00	903.00	200.00	0.00	-0.00	-0.00	-0.00	-0.00	300.00	200.00	0.00	-0.00
165	-0.00	-0.00	-0.00	903.00	200.00	0.00	-0.00	-0.00	-0.00	-0.00	300.00	200.00	0.00	-0.00
166	-0.00	-0.00	-0.00	903.00	200.00	0.00	-0.00	-0.00	-0.00	-0.00	300.00	200.00	0.00	-0.00
167	-0.00	-0.00	-0.00	903.00	200.00	0.00	-0.00	-0.00	-0.00	-0.00	300.00	200.00	0.00	-0.00
168	-0.00	-0.00	-0.00	903.00	200.00	0.00	-0.00	-0.00	-0.00	-0.00	300.00	200.00	0.00	-0.00
169	-0.00	-0.00	-0.00	903.00	200.00	0.00	-0.00	-0.00	-0.00	-0.00	300.00	200.00	0.00	-0.00
170	-0.00	-0.00	-0.00	903.00	200.00	0.00	-0.00	-0.00	-0.00	-0.00	300.00	200.00	0.00	-0.00
171	-0.00	-0.00	-0.00	903.00	200.00	0.00	-0.00	-0.00	-0.00	-0.00	300.00	200.00	0.00	-0.00
172	-0.00	-0.00	-0.00	903.00	200.00	0.00	-0.00	-0.00	-0.00	-0.00	300.00	200.00	0.00	-0.00
173	0.00	0.00	0.00	903.00	200.00	0.00	0.00	-0.00	-0.00	-0.00	300.00	200.00	0.00	-0.00
174	0.00	0.00	0.00	903.00	200.00	0.00	0.00	-0.00	-0.00	-0.00	300.00	200.00	0.00	-0.00
175	-0.00	-0.00	-0.00	903.00	200.00	0.00	-0.00	-0.00	-0.00	-0.00	300.00	200.00	0.00	-0.00
176	-0.00	-0.00	-0.00	903.00	200.00	0.00	-0.00	-0.00	-0.00	-0.00	300.00	200.00	0.00	-0.00
177	-0.00	-0.00	-0.00	903.00	200.00	0.00	-0.00	-0.00	-0.00	-0.00	300.00	200.00	0.00	-0.00
178	-0.00	-0.00	-0.00	903.00	200.00	0.00	-0.00	-0.00	-0.00	-0.00	300.00	200.00	0.00	-0.00
179	-0.00	-0.00	-0.00	903.00	200.00	0.00	-0.00	-0.00	-0.00	-0.00	300.00	200.00	0.00	-0.00
180	-0.00	-0.00	-0.00	903.00	200.00	0.00	-0.00	-0.00	-0.00	-0.00	300.00	200.00	0.00	-0.00
181	0.00	0.00	0.00	903.00	200.00	0.00	0.00	-0.00	-0.00	-0.00	300.00	200.00	0.00	-0.00
182	-0.00	-0.00	-0.00	903.00	200.00	0.00	-0.00	-0.00	-0.00	-0.00	300.00	200.00	0.00	-0.00
183	-0.00	-0.00	-0.00	903.00	200.00	0.00	-0.00	-0.00	-0.00	-0.00	300.00	200.00	0.00	-0.00
184	-0.00	-0.00	-0.00	903.00	200.00	0.00	-0.00	-0.00	-0.00	-0.00	300.00	200.00	0.00	-0.00
185	-0.00	-0.00	-0.00	903.00	200.00	0.00	-0.00	-0.00	-0.00	-0.00	300.00	200.00	0.00	-0.00
186	0.00	0.00	0.00	903.00	200.00	0.00	0.00	-0.00	-0.00	-0.00	300.00	200.00	0.00	-0.00
187	-0.00	-0.00	-0.00	903.00	200.00	0.00	-0.00	-0.00	-0.00	-0.00	300.00	200.00	0.00	-0.00
188	-0.00	-0.00	-0.00	903.00	200.00	0.00	-0.00	-0.00	-0.00	-0.00	300.00	200.00	0.00	-0.00
189	-0.00	-0.00	-0.00	903.00	200.00	0.00	-0.00	-0.00	-0.00	-0.00	300.00	200.00	0.00	-0.00
190	-0.00	-0.00	-0.00	903.00	200.00	0.00	-0.00	-0.00	-0.00	-0.00	300.00	200.00	0.00	-0.00
191	-0.00	-0.00	-0.00	903.00	200.00	0.00	-0.00	-0.00	-0.00	-0.00	300.00	200.00	0.00	-0.00
192	0.00	0.00	0.00	903.00	200.00	0.00	0.00	-0.00	-0.00	-0.00	300.00	200.00	0.00	-0.00
193	0.00	0.00	0.00	903.00	200.00	0.00	0.00	-0.00	-0.00	-0.00	300.00	200.00	0.00	-0.00
194	-0.00	-0.00	-0.00	903.00	200.00	0.00	-0.00	-0.00	-0.00	-0.00	300.00	200.00	0.00	-0.00
195	-0.00	-0.00	-0.00	903.00	200.00	0.00	-0.00	-0.00	-0.00	-0.00	300.00	200.00	0.00	-0.00
196	-0.00	-0.00	-0.00	903.00	200.00	0.00	-0.00	-0.00	-0.00	-0.00	300.00	200.00	0.00	-0.00
197	0.00	0.00	0.00	903.00	200.00	0.00	0.00	-0.00	-0.00	-0.00	300.00	200.00	0.00	-0.00
198	-0.00	-0.00	-0.00	903.00	200.00	0.00	-0.00	-0.00	-0.00	-0.00	300.00	200.00	0.00	-0.00
199	-0.00	-0.00	-0.00	903.00	200.00	0.00	-0.00	-0.00	-0.00	-0.00	300.00	200.00	0.00	-0.00
200	-0.00	-0.00	-0.00	903.00	200.00	0.00	-0.00	-0.00	-0.00	-0.00	300.00	200.00	0.00	-0.00
201	-0.00	-0.00	-0.00	903.00	200.00	0.00	-0.00	-0.00	-0.00	-0.00	300.00	200.00	0.00	-0.00
202	0.00	0.00	0.00	903.00	200.00	0.00	0.00	-0.00	-0.00	-0.00	300.00	200.00	0.00	-0.00
203	-0.00	-0.00	-0.00	903.00	200.00	0.00	-0.00	-0.00	-0.00	-0.00	300.00	200.00	0.00	-0.00
204	-0.00	-0.00	-0.00	903.00	200.00	0.00	-0.00	-0.00	-0.00	-0.00	300.00	200.00	0.00	-0.00
205	-0.00	-0.00	-0.00	903.00	200.00	0.00	-0.00	-0.00	-0.00	-0.00	300.00	200.00	0.00	-0.00
206	-0.00	-0.00	-0.00	903.00	200.00	0.00	-0.00	-0.00	-0.00	-0.00	300.00	200.00	0.00	-0.00
207	-0.00	-0.00	-0.00	903.00	200.00	0.00	-0.00	-0.00	-0.00	-0.00	300.00	200.00	0.00	-0.00
208	0.00	0.00	0.00	903.00	200.00	0.00	0.00	-0.00	-0.00	-0.00	300.00	200.00	0.00	-0.00
209	-0.00	-0.00	-0.00	903.00	200.00	0.00	-0.00	-0.00	-0.00	-0.00	300.00	200.00	0.00	-0.00
210	0.00	0.00	0.00	903.00	200.00	0.00	0.00	-0.00	-0.00	-0.00	300.00	200.00	0.00	-0.00
211	-0.00	-0.00	-0.00	903.00	200.00	0.00	-0.00	-0.00	-0.00	-0.00	300.00	200.00	0.00	-0.00
212	-0.00	-0.00	-0.00	903.00	200.00	0.00	-0.00	-0.00	-0.00	-0.00	300.00	200.00	0.00	-0.00
213	0.00	0.00	0.00	903.00	200.00	0.00	0.00	-0.00	-0.00	-0.00	300.00	200.00	0.00	-0.00
214	-0.00	-0.00	-0.00	903.00	200.00	0.00	-0.00	-0.00	-0.00	-0.00	300.00	200.00	0.00	-0.00
215	-0.00	-0.00	-0.00	903.00	200.00	0.00	-0.00	-0.00	-0.00	-0.00	300.00	200.00	0.00	-0.00
216	0.00	0.00	0.00	903.00	200.00	0.00	0.00	-0.00	-0.00	-0.00	300.00	200.00	0.00	-0.00
217	-0.00	-0.00	-0.00	903.00	200.00	0.00	-0.00	-0.00	-0.00	-0.00	300.00	200.00	0.00	-0.00
218	0.00	0.00	0.00	903.00	200.00	0.00	0.00	-0.00	-0.00	-0.00	300.00	200.00	0.00	-0.00
219	-0.00	-0.00	-0.00	903.00	200.00	0.00	-0.00	-0.00	-0.00	-0.00	300.00	200.00	0.00	-0.00
220	-0.00	-0.00	-0.00	903.00	200.00	0.00	-0.00	-0.00	-0.00	-0.00	300.00	200.00	0.00	-0.00
221	-0.00	-0.00	-0.00	903.00	200.00	0.00	-0.00	-0.00	-0.00	-0.00	300.00	200.00	0.00	-0.00
222	-0.00	-0.00	-0.00	903.00	200.00	0.00	-0.00	-0.00	-0.00	-0.00	300.00	200.00	0.00	-0.00
223	0.00	0.00	0.00	903.00	200.00	0.00	0.00	-0.00	-0.00	-0.00	300.00	200.00	0.00	-0.00
224	0.00	0.00	0.00	903.00	200.00	0.00	0.00	-0.00	-0.00	-0.00	300.00	200.00	0.00	-0.00
225	0.00	0.00	0.00	903.00	200.00	0.00	0.00	-0.00	-0.00	-0.00	300.00	200.00	0.00	-0.00
226	-0.00	-0.00	-0.00	903.00	200.00	0.00	-0.00	-0.00	-0.00	-0.00	300.00	200.00	0.00	-0.00
227	-0.00	-0.00	-0.00	903.00	200.00	0.00	-0.00	-0.00	-0.00	-0.00	300.00	200.00	0.00	-0.00
228	0.00	0.00	0.00	903.00	200.00	0.00	0.00	-0.00	-0.00	-0.00	300.00	200.00	0.00	-0.00
229	-0.00	-0.00	-0.00	903.00	200.00	0.00	-0.00	-0.00	-0.00	-0.00	300.00	200.00	0.00	-0.00
230	0.00	0.00	0.00	903.00	200.00	0.00	0.00	-0.00	-0.00	-0.00	300.00	200.00	0.00	-0.00
231	0.00	0.00	0.00	903.00	200.00	0.00	0.00	-0.00	-0.00	-0.00	300.00	200.00	0.00	-0.00
232	0.00	0.00	0.00	903.00	200.00	0.00	0.00	-0.00	-0.00	-0.00	300.00	200.00	0.00	-0.00
233	-0.00	-0.00	-0.00	903.00	200.00	0.00	-0.00	-0.00	-0.00	-0.00	300.00	200.00	0.00	-0.00
234	0.00	0.00	0.00	903.00	200.00	0.00	0.00	-0.00	-0.00	-0.00	300.00	200.00	0.00	-0.00
235	0.00	0.00	0.00	903.00	200.00	0.00	0.00	-0.00	-0.00	-0.00	300.00	200.00	0.00	-0.00
236	0.00	0.00	0.00	903.00	200.00	0.00	0.00	-0.00	-0.00	-0.00	300.00	200.00	0.00	-0.00
237	0.00	0.00	0.00	903.00	200.00	0.00	0.00	-0.00	-0.00	-0.00	300.00	200.00	0.00	-0.00
238	-0.00	-0.00	-0.00	903.00	200.00	0.00	-0.00	-0.00	-0.00	-0.00	300.00	200.00	0.00	-0.00
239	-0.00	-0.00	-0.00	903.00	200.00	0.00	-0.00	-0.00	-0.00	-0.00	300.00	200.00	0.00	-0.00
240	0.00	0.00	0.00	903.00	200.00	0.00	0.00	-0.00	-0.00	-0.00	300.00	200.00	0.00	-0.00
241	0.00	0.00	0.00	903.00	200.00	0.00	0.00	-0.00	-0.00	-0.00	300.00	200.00	0.00	-0.00
242	-0.00	-0.00	-0.00	903.00	200.00	0.00	-0.00	-0.00	-0.00	-0.00	300.00	200.00	0.00	-0.00
243	-0.00	-0.00	-0.00	903.00	200.00	0.00	-0.00	-0.00	-0.00	-0.00	300.00	200.00	0.00	-0.00
244	-0.00	-0.00	-0.00	903.00	200.00	0.00	-0.00	-0.00	-0.00	-0.00	300.00	200.00	0.00	-0.00
245	-0.00	-0.00	-0.00	903.00	200.00	0.00	-0.00	-0.00	-0.00	-0.00	300.00	200.00	0.00	-0.00
246	0.00	0.00	0.00	903.00	200.00	0.00	0.00	-0.00	-0.00	-0.00	300.00	200.00	0.00	-0.00
247	0.00	0.00	0.00	903.00	200.00	0.00	0.00	-0.00	-0.00	-0.00	300.00	200.00	0.00	-0.00
248	-0.00	-0.00	-0.00	903.00	200.00	0.00	-0.00	-0.00	-0.00	-0.00	300.00	200.00	0.00	-0.00
249	0.00	0.00	0.00	903.00	200.00	0.00	0.00	-0.00	-0.00	-0.00	300.00	200.00	0.00	-0.00
250	0.00	0.00	0.00	903.00	200.00	0.00	0.00	-0.00	-0.00	-0.00	300.00	200.00	0.00	-0.00
251	0.00	0.00	0.00	903.00	200.00	0.00	0.00	-0.00	-0.00	-0.00	300.00	200.00	0.00	-0.00
252	0.00	0.00	0.00	903.00	200.00	0.00	0.00	-0.00	-0.00	-0.00	300.00	200.00	0.00	-0.00
253	0.00	0.00	0.00	903.00	200.00	0.00	0.00	-0.00	-0.00	-0.00	300.00	200.00	0.00	-0.00
254	0.00	0.00	0.00	903.00	200.00	0.00	0.00	-0.00	-0.00	-0.00	300.00	200.00	0.00	-0.00
255	-0.00	-0.00	-0.00	903.00	200.00	0.00	-0.00	-0.00	-0.00	-0.00	300.00	200.00	0.00	-0.00
256	0.00	0.00	0.00	903.00	200.00	0.00	0.00	-0.00	-0.00	-0.00	300.00	200.00	0.00	-0.00
257	-0.00	-0.00	-0.00	903.00	200.00	0.00	-0.00	-0.00	-0.00	-0.00	300.00	200.00	0.00	-0.00
258	-0.00	-0.00	-0.00	903.00	200.00	0.00	-0.00	-0.00	-0.00	-0.00	300.00	200.00	0.00	-0.00
259	0.00	0.00	0.00	903.00	200.00	0.00	0.00	-0.00	-0.00	-0.00	300.00	200.00	0.00	-0.00
260	0.00	0.00	0.00	903.00	200.00	0.00	0.00	-0.00	-0.00	-0.00	300.00	200.00	0.00	-0.00
261	-0.00	-0.00	-0.00	903.00	200.00	0.00	-0.00	-0.00	-0.00	-0.00	300.00	200.00	0.00	-0.00
262	0.00	0.00	0.00	903.00	200.00	0.00	0.00	-0.00	-0.00	-0.00	300.00	200.00	0.00	-0.00
263	-0.00	-0.00	-0.00	903.00	200.00	0.00	-0.00	-0.00	-0.00	-0.00	300.00	200.00	0.00	-0.00
264	-0.00	-0.00	-0.00	903.00	200.00	0.00	-0.00	-0.00	-0.00	-0.00	300.00	200.00	0.00	-0.00
265	0.00	0.00	0.00	903.00	200.00	0.00	0.00	-0.00	-0.00	-0.00	300.00	200.00	0.00	-0.00
266	0.00	0.00	0.00	903.00	200.00	0.00	0.00	-0.00	-0.00	-0.00	300.00	200.00	0.00	-0.00
267	-0.00	-0.00	-0.00	903.00	200.00	0.00	-0.00	-0.00	-0.00	-0.00	300.00	200.00	0.00	-0.00
268	-0.00	-0.00	-0.00	903.00	200.00	0.00	-0.00	-0.00	-0.00	-0.00	300.00	200.00	0.00	-0.00
269	-0.00	-0.00	-0.00	903.00	200.00	0.00	-0.00	-0.00	-0.00	-0.00	300.00	200.00	0.00	-0.00
270	-0.00	-0.00	-0.00	903.00	200.00	0.00	-0.00	-0.00	-0.00	-0.00	300.00	200.00	0.00	-0.00
271	-0.00	-0.00	-0.00	903.00	200.00	0.00	-0.00	-0.00	-0.00	-0.00	300.00	200.00	0.00	-0.00
272	0.00	0.00	0.00	903.00	200.00	0.00	0.00	-0.00	-0.00	-0.00	300.00	200.00	0.00	-0.00
273	-0.00	-0.00	-0.00	903.00	200.00	0.00	-0.00	-0.00	-0.00	-0.00	300.00	200.00	0.00	-0.00
274	0.00	0.00	0.00	903.00	200.00	0.00	0.00	-0.00	-0.00	-0.00	300.00	200.00	0.00	-0.00
275	0.00	0.00	0.00	903.00	200.00	0.00	0.00	-0.00	-0.00	-0.00	300.00	200.00	0.00	-0.00
276	-0.00	-0.00	-0.00	903.00	200.00	0.00	-0.00	-0.00	-0.00	-0.00	300.00	200.00	0.00	-0.00
277	-0.00	-0.00	-0.00	903.00	200.00	0.00	-0.00	-0.00	-0.00	-0.00	300.00	200.00	0.00	-0.00
278	-0.00	-0.00	-0.00	903.00	200.00	0.00	-0.00	-0.00	-0.00	-0.00	300.00	200.00	0.00	-0.00
279	0.00	0.00	0.00	903.00	200.00	0.00	0.00	-0.00	-0.00	-0.00	300.00	200.00	0.00	-0.00
280	-0.00	-0.00	-0.00	903.00	200.00	0.00	-0.00	-0.00	-0.00	-0.00	300.00	200.00	0.00	-0.00
281	-0.00	-0.00	-0.00	903.00	200.00	0.00	-0.00	-0.00	-0.00	-0.00	300.00	200.00	0.00	-0.00
282	-0.00	-0.00	-0.00	903.00	200.00	0.00	-0.00	-0.00	-0.00	-0.00	300.00	200.00	0.00	-0.00
283	0.00	0.00	0.00	903.00	200.00	0.00	0.00	-0.00	-0.00	-0.00	300.00	200.00	0.00	-0.00
284	0.00	0.00	0.00	903.00	200.00	0.00	0.00	-0.00	-0.00	-0.00	300.00	200.00	0.00	-0.00
285	0.00	0.00	0.00	903.00	200.00	0.00	0.00	-0.00	-0.00	-0.00	300.00	200.00	0.00	-0.00
286	-0.00	-0.00	-0.00	903.00	200.00	0.00	-0.00	-0.00	-0.00	-0.00	300.00	200.00	0.00	-0.00
287	-0.00	-0.00	-0.00	903.00	200.00	0.00	-0.00	-0.00	-0.00	-0.00	300.00	200.00	0.00	-0.00
288	0.00	0.00	0.00	903.00	200.00	0.00	0.00	-0.00	-0.00	-0.00	300.00	200.00	0.00	-0.00
289	0.00	0.00	0.00	903.00	200.00	0.00	0.00	-0.00	-0.00	-0.00	300.00	200.00	0.00	-0.00
290	-0.00	-0.00	-0.00	903.00	200.00	0.00	-0.00	-0.00	-0.00	-0.00	300.00	200.00	0.00	-0.00
291	-0.00	-0.00	-0.00	903.00	200.00	0.00	-0.00	-0.00	-0.00	-0.00	300.00	200.00	0.00	-0.00
292	-0.00	-0.00	-0.00	903.00	200.00	0.00	-0.00	-0.00	-0.00	-0.00	300.00	200.00	0.00	-0.00
293	-0.00	-0.00	-0.00	903.00	200.00	0.00	-0.00	-0.00	-0.00	-0.00	300.00	200.00	0.00	-0.00
294	-0.00	-0.00	-0.00	903.00	200.00	0.00	-0.00	-0.00	-0.00	-0.00	300.00	200.00	0.00	-0.00
295	-0.00	-0.00	-0.00	903.00	200.00	0.00	-0.00	-0.00	-0.00	-0.00	300.00	200.00	0.00	-0.00
296	-0.00	-0.00	-0.00	903.00	200.00	0.00	-0.00	-0.00	-0.00	-0.00	300.00	200.00	0.00	-0.00
297	-0.00	-0.00	-0.00	903.00	200.00	0.00	-0.00	-0.00	-0.00	-0.00	300.00	200.00	0.00	-0.00
298	-0.00	-0.00	-0.00	903.00	200.00	0.00	-0.00	-0.00	-0.00	-0.00	300.00	200.00	0.00	-0.00
299	0.00	0.00	0.00	903.00	200.00	0.00	0.00	-0.00	-0.00	-0.00	300.00	200.00	0.00	-0.00
300	-0.00	-0.00	-0.00	903.00	200.00	0.00	-0.00	-0.00	-0.00	-0.00	300.00	200.00	0.00	-0.00
301	-0.00	-0.00	-0.00	903.00	200.00	0.00	-0.00	-0.00	-0.00	-0.00	300.00	200.00	0.00	-0.00
302	-0.00	-0.00	-0.00	903.00	200.00	0.00	-0.00	-0.00	-0.00	-0.00	300.00	200.00	0.00	-0.00
303	-0.00	-0.00	-0.00	903.00	200.00	0.00	-0.00	-0.00	-0.00	-0.00	300.00	200.00	0.00	-0.00
304	-0.00	-0.00	-0.00	903.00	200.00	0.00	-0.00	-0.00	-0.00	-0.00	300.00	200.00	0.00	-0.00
305	-0.00	-0.00	-0.00	903.00	200.00	0.00	-0.00	-0.00	-0.00	-0.00	300.00	200.00	0.00	-0.00
306	0.00	0.00	0.00	903.00	200.00	0.00	0.00	-0.00	-0.00	-0.00	300.00	200.00	0.00	-0.00
307	-0.00	-0.00	-0.00	903.00	200.00	0.00	-0.00	-0.00	-0.00	-0.00	300.00	200.00	0.00	-0.00
308	-0.00	-0.00	-0.00	903.00	200.00	0.00	-0.00	-0.00	-0.00	-0.00	300.00	200.00	0.00	-0.00
309	-0.00	-0.00	-0.00	903.00	200.00	0.00	-0.00	-0.00	-0.00	-0.00	300.00	200.00	0.00	-0.00
310	-0.00	-0.00	-0.00	903.00	200.00	0.00	-0.00	-0.00	-0.00	-0.00	300.00	200.00	0.00	-0.00
311	-0.00	-0.00	-0.00	903.00	200.00	0.00	-0.00	-0.00	-0.00	-0.00	300.00	200.00	0.00	-0.00
312	20.90	-0.38	16.78	1058.45	292.73	0.00	1013.53	-0.00	-0.00	-0.00	300.00	200.00	0.00	-0.00
313	-0.00	-0.00	-0.00	903.00	200.00	0.00	-0.00	-0.00	-0.00	-0.00	300.00	200.00	0.00	-0.00
314	-0.00	-0.00	-0.00	903.00	200.00	0.00	-0.00	-0.00	-0.00	-0.00	300.00	200.00	0.00	-0.00
315	-0.00	-0.00	-0.00	903.00	200.00	0.00	-0.00	-0.00	-0.00	-0.00	300.00	200.00	0.00	-0.00
316	-0.00	-0.00	-0.00	903.00	200.00	0.00	-0.00	-0.00	-0.00	-0.00	300.00	200.00	0.00	-0.00
317	-0.00	-0.00	-0.00	903.00	200.00	0.00	-0.00	-0.00	-0.00	-0.00	300.00	200.00	0.00	-0.00
318	-0.00	-0.00	-0.00	903.00	200.00	0.00	-0.00	-0.00	-0.00	-0.00	300.00	200.00	0.00	-0.00
319	-0.00	-0.00	-0.00	903.00	200.00	0.00	-0.00	-0.00	-0.00	-0.00	300.00	200.00	0.00	-0.00
320	-0.00	-0.00	-0.00	903.00	200.00	0.00	-0.00	-0.00	-0.00	-0.00	300.00	200.00	0.00	-0.00
321	-0.00	-0.00	-0.00	903.00	200.00	0.00	-0.00	-0.00	-0.00	-0.00	300.00	200.00	0.00	-0.00
322	-0.00	-0.00	-0.00	903.00	200.00	0.00	-0.00	-0.00	-0.00	-0.00	300.00	200.00	0.00	-0.00
323	-0.00	-0.00	-0.00	903.00	200.00	0.00	-0.00	-0.00	-0.00	-0.00	300.00	200.00	0.00	-0.00
324	-0.00	-0.00	-0.00	903.00	200.00	0.00	-0.00	-0.00	-0.00	-0.00	300.00	200.00	0.00	-0.00
325	-0.00	-0.00	-0.00	903.00	200.00	0.00	-0.00	-0.00	-0.00	-0.00	300.00	200.00	0.00	-0.00
326	-0.00	-0.00	-0.00	903.00	200.00	0.00	-0.00	-0.00	-0.00	-0.00	300.00	200.00	0.00	-0.00
327	-0.00	-0.00	-0.00	903.00	200.00	0.00	-0.00	-0.00	-0.00	-0.00	300.00	200.00	0.00	-0.00
328	-0.00	-0.00	-0.00	903.00	200.00	0.00	-0.00	-0.00	-0.00	-0.00	300.00	200.00	0.00	-0.00
329	-0.00	-0.00	-0.00	903.00	200.00	0.00	-0.00	-0.00	-0.00	-0.00	300.00	200.00	0.00	-0.00
330	-0.00	-0.00	-0.00	903.00	200.00	0.00	-0.00	-0.00	-0.00	-0.00	300.00	200.00	0.00	-0.00
331	-0.00	-0.00	-0.00	903.00	200.00	0.00	-0.00	-0.00	-0.00	-0.00	300.00	200.00	0.00	-0.00
332	-0.00	-0.00	-0.00	903.00	200.00	0.00	-0.00	-0.00	-0.00	-0.00	300.00	200.00	0.00	-0.00
333	-0.00	-0.00	-0.00	903.00	200.00	0.00	-0.00	-0.00	-0.00	-0.00	300.00	200.00	0.00	-0.00
334	-0.00	-0.00	-0.00	903.00	200.00	0.00	-0.00	-0.00	-0.00	-0.00	300.00	200.00	0.00	-0.00
335	-0.00	-0.00	-0.00	903.00	200.00	0.00	-0.00	-0.00	-0.00	-0.00	300.00	200.00	0.00	-0.00
336	-0.00	-0.00	-0.00	903.00	200.00	0.00	-0.00	-0.00	-0.00	-0.00	300.00	200.00	0.00	-0.00
337	-0.00	-0.00	-0.00	903.00	200.00	0.00	-0.00	-0.00	-0.00	-0.00	300.00	200.00	0.00	-0.00
338	-0.00	-0.00	-0.00	903.00	200.00	0.00	-0.00	-0.00	-0.00	-0.00	300.00	200.00	0.00	-0.00
339	-0.00	-0.00	-0.00	903.00	200.00	0.00	-0.00	-0.00	-0.00	-0.00	300.00	200.00	0.00	-0.00
340	-0.00	-0.00	-0.00	903.00	200.00	0.00	-0.00	-0.00	-0.00	-0.00	300.00	200.00	0.00	-0.00
341	-0.00	-0.00	-0.00	903.00	200.00	0.00	-0.00	-0.00	-0.00	-0.00	300.00	200.00	0.00	-0.00
342	-0.00	-0.00	-0.00	903.00	200.00	0.00	-0.00	-0.00	-0.00	-0.00	300.00	200.00	0.00	-0.00
343	-0.00	-0.00	-0.00	903.00	200.00	0.00	-0.00	-0.00	-0.00	-0.00	300.00	200.00	0.00	-0.00
344	-0.00	-0.00	-0.00	903.00	200.00	0.00	-0.00	-0.00	-0.00	-0.00	300.00	200.00	0.00	-0.00
345	-0.00	-0.00	-0.00	903.00	200.00	0.00	-0.00	-0.00	-0.00	-0.00	300.00	200.00	0.00	-0.00
346	-0.00	-0.00	-0.00	903.00	200.00	0.00	-0.00	-0.00	-0.00	-0.00	300.00	200.00	0.00	-0.00
347	-0.00	-0.00	-0.00	903.00	200.00	0.00	-0.00	-0.00	-0.00	-0.00	300.00	200.00	0.00	-0.00
348	-0.00	-0.00	-0.00	903.00	200.00	0.00	-0.00	-0.00	-0.00	-0.00	300.00	200.00	0.00	-0.00
349	-0.00	-0.00	-0.00	903.00	200.00	0.00	-0.00	-0.00	-0.00	-0.00	300.00	200.00	0.00	-0.00
350	-0.00	-0.00	-0.00	903.00	200.00	0.00	-0.00	-0.00	-0.00	-0.00	300.00	200.00	0.00	-0.00
351	-0.00	-0.00	-0.00	903.00	200.00	0.00	-0.00	-0.00	-0.00	-0.00	300.00	200.00	0.00	-0.00
352	-0.00	-0.00	-0.00	903.00	200.00	0.00	-0.00	-0.00	-0.00	-0.00	300.00	200.00	0.00	-0.00
353	-0.00	-0.00	-0.00	903.00	200.00	0.00	-0.00	-0.00	-0.00	-0.00	300.00	200.00	0.00	-0.00
354	-0.00	-0.00	-0.00	903.00	200.00	0.00	-0.00	-0.00	-0.00	-0.00	300.00	200.00	0.00	-0.00
355	-0.00	-0.00	-0.00	903.00	200.00	0.00	-0.00	-0.00	-0.00	-0.00	300.00	200.00	0.00	-0.00
356	-0.00	-0.00	-0.00	903.00	200.00	0.00	-0.00	-0.00	-0.00	-0.00	300.00	200.00	0.00	-0.00
357	-0.00	-0.00	-0.00	903.00	200.00	0.00	-0.00	-0.00	-0.00	-0.00	300.00	200.00	0.00	-0.00
358	-0.00	-0.00	-0.00	903.00	200.00	0.00	-0.00	-0.00	-0.00	-0.00	300.00	200.00	0.00	-0.00
359	-0.00	-0.00	-0.00	903.00	200.00	0.00	-0.00	-0.00	-0.00	-0.00	300.00	200.00	0.00	-0.00
360	-0.00	-0.00	-0.00	903.00	200.00	0.00	-0.00	-0.00	-0.00	-0.00	300.00	200.00	0.00	-0.00
361	-0.00	-0.00	-0.00	903.00	200.00	0.00	-0.00	-0.00	-0.00	-0.00	300.00	200.00	0.00	-0.00
362	-0.00	-0.00	-0.00	903.00	200.00	0.00	-0.00	-0.00	-0.00	-0.00	300.00	200.00	0.00	-0.00
363	-0.00	-0.00	-0.00	903.00	200.00	0.00	-0.00	-0.00	-0.00	-0.00	300.00	200.00	0.00	-0.00
364	-0.00	-0.00	-0.00	903.00	200.00	0.00	-0.00	-0.00	-0.00	-0.00	300.00	200.00	0.00	-0.00
365	-0.00	-0.00	-0.00	903.00	200.00	0.00	-0.00	-0.00	-0.00	-0.00	300.00	200.00	0.00	-0.00
366	-0.00	-0.00	-0.00	903.00	200.00	0.00	-0.00	-0.00	-0.00	-0.00	300.00	200.00	0.00	-0.00
367	-0.00	-0.00	-0.00	903.00	200.00	0.00	-0.00	-0.00	-0.00	-0.00	300.00	200.00	0.00	-0.00
368	-0.00	-0.00	-0.00	903.00	200.00	0.00	-0.00	-0.00	-0.00	-0.00	300.00	200.00	0.00	-0.00
369	-0.00	-0.00	-0.00	903.00	200.00	0.00	-0.00	-0.00	-0.00	-0.00	300.00	200.00	0.00	-0.00
370	-0.00	-0.00	-0.00	903.00	200.00	0.00	-0.00	-0.00	-0.00	-0.00	300.00	200.00	0.00	-0.00
371	-0.00	-0.00	-0.00	903.00	200.00	0.00	-0.00	-0.00	-0.00	-0.00	300.00	200.00	0.00	-0.00
372	-0.00	-0.00	-0.00	903.00	200.00	0.00	-0.00	-0.00	-0.00	-0.00	300.00	200.00	0.00	-0.00
373	-0.00	-0.00	-0.00	903.00	200.00	0.00	-0.00	-0.00	-0.00	-0.00	300.00	200.00	0.00	-0.00
374	-0.00	-0.00	-0.00	903.00	200.00	0.00	-0.00	-0.00	-0.00	-0.00	300.00	200.00	0.00	-0.00
375	-0.00	-0.00	-0.00	903.00	200.00	0.00	-0.00	-0.00	-0.00	-0.00	300.00	200.00	0.00	-0.00
376	-0.00	-0.00	-0.00	903.00	200.00	0.00	-0.00	-0.00	-0.00	-0.00	300.00	200.00	0.00	-0.00
377	-0.00	-0.00	-0.00	903.00	200.00	0.00	-0.00	-0.00	-0.00	-0.00	300.00	200.00	0.00	-0.00
378	-0.00	-0.00	-0.00	903.00	200.00	0.00	-0.00	-0.00	-0.00	-0.00	300.00	200.00	0.00	-0.00
379	-0.00	-0.00	-0.00	903.00	200.00	0.00	-0.00	-0.00	-0.00	-0.00	300.00	200.00	0.00	-0.00
380	-0.00	-0.00	-0.00	903.00	200.00	0.00	-0.00	-0.00	-0.00	-0.00	300.00	200.00	0.00	-0.00
381	-0.00	-0.00	-0.00	903.00	200.00	0.00	-0.00	-0.00	-0.00	-0.00	300.00	200.00	0.00	-0.00
382	-0.00	-0.00	-0.00	903.00	200.00	0.00	-0.00	-0.00	-0.00	-0.00	300.00	200.00	0.00	-0.00
383	-0.00	-0.00	-0.00	903.00	200.00	0.00	-0.00	-0.00	-0.00	-0.00	300.00	200.00	0.00	-0.00
384	-0.00	-0.00	-0.00	903.00	200.00	0.00	-0.00	-0.00	-0.00	-0.00	300.00	200.00	0.00	-0.00
385	-0.00	-0.00	-0.00	903.00	200.00	0.00	-0.00	-0.00	-0.00	-0.00	300.00	200.00	0.00	-0.00
386	-0.00	-0.00	-0.00	903.00	200.00	0.00	-0.00	-0.00	-0.00	-0.00	300.00	200.00	0.00	-0.00
387	-0.00	-0.00	-0.00	903.00	200.00	0.00	-0.00	-0.00	-0.00	-0.00	300.00	200.00	0.00	-0.00
388	-0.00	-0.00	-0.00	903.00	200.00	0.00	-0.00	-0.00	-0.00	-0.00	300.00	200.00	0.00	-0.00
389	-0.00	-0.00	-0.00	903.00	200.00	0.00	-0.00	-0.00	-0.00	-0.00	300.00	200.00	0.00	-0.00
390	-0.00	-0.00	-0.00	903.00	200.00	0.00	-0.00	-0.00	-0.00	-0.00	300.00	200.00	0.00	-0.00
391	-0.00	-0.00	-0.00	903.00	200.00	0.00	-0.00	-0.00	-0.00	-0.00	300.00	200.00	0.00	-0.00
392	-0.00	-0.00	-0.00	903.00	200.00	0.00	-0.00	-0.00	-0.00	-0.00	300.00	200.00	0.00	-0.00
393	-0.00	-0.00	-0.00	903.00	200.00	0.00	-0.00	-0.00	-0.00	-0.00	300.00	200.00	0.00	-0.00
394	-0.00	-0.00	-0.00	903.00	200.00	0.00	-0.00	-0.00	-0.00	-0.00	300.00	200.00	0.00	-0.00
395	-0.00	-0.00	-0.00	903.00	200.00	0.00	-0.00	-0.00	-0.00	-0.00	300.00	200.00	0.00	-0.00
396	-0.00	-0.00	-0.00	903.00	200.00	0.00	-0.00	-0.00	-0.00	-0.00	300.00	200.00	0.00	-0.00
397	-0.00	-0.00	-0.00	903.00	200.00	0.00	-0.00	-0.00	-0.00	-0.00	300.00	200.00	0.00	-0.00
398	-0.00	-0.00	-0.00	903.00	200.00	0.00	-0.00	-0.00	-0.00	-0.00	300.00	200.00	0.00	-0.00
399	-0.00	-0.00	-0.00	903.00	200.00	0.00	-0.00	-0.00	-0.00	-0.00	300.00	200.00	0.00	-0.00
400	-0.00	-0.00	-0.00	903.00	200.00	0.00	-0.00	-0.00	-0.00	-0.00	300.00	200.00	0.00	-0.00
401	-0.00	-0.00	-0.00	903.00	200.00	0.00	-0.00	-0.00	-0.00	-0.00	300.00	200.00	0.00	-0.00
402	-0.00	-0.00	-0.00	903.00	200.00	0.00	-0.00	-0.00	-0.00	-0.00	300.00	200.00	0.00	-0.00
403	-0.00	-0.00	-0.00	903.00	200.00	0.00	-0.00	-0.00	-0.00	-0.00	300.00	200.00	0.00	-0.00
404	-0.00	-0.00	-0.00	903.00	200.00	0.00	-0.00	-0.00	-0.00	-0.00	300.00	200.00	0.00	-0.00
405	-0.00	-0.00	-0.00	903.00	200.00	0.00	-0.00	-0.00	-0.00	-0.00	300.00	200.00	0.00	-0.00
406	-0.00	-0.00	-0.00	903.00	200.00	0.00	-0.00	-0.00	-0.00	-0.00	300.00	200.00	0.00	-0.00
407	-0.00	-0.00	-0.00	903.00	200.00	0.00	-0.00	-0.00	-0.00	-0.00	300.00	200.00	0.00	-0.00
408	-0.00	-0.00	-0.00	903.00	200.00	0.00	-0.00	-0.00	-0.00	-0.00	300.00	200.00	0.00	-0.00
409	-0.00	-0.00	-0.00	903.00	200.00	0.00	-0.00	-0.00	-0.00	-0.00	300.00	200.00	0.00	-0.00
410	-0.00	-0.00	-0.00	903.00	200.00	0.00	-0.00	-0.00	-0.00	-0.00	300.00	200.00	0.00	-0.00
411	-0.00	-0.00	-0.00	903.00	200.00	0.00	-0.00	-0.00	-0.00	-0.00	300.00	200.00	0.00	-0.00
412	-0.00	-0.00	-0.00	903.00	200.00	0.00	-0.00	-0.00	-0.00	-0.00	300.00	200.00	0.00	-0.00
413	-0.00	-0.00	-0.00	903.00	200.00	0.00	-0.00	-0.00	-0.00	-0.00	300.00	200.00	0.00	-0.00
414	-0.00	-0.00	-0.00	903.00	200.00	0.00	-0.00	-0.00	-0.00	-0.00	300.00	200.00	0.00	-0.00
415	-0.00	-0.00	-0.00	903.00	200.00	0.00	-0.00	-0.00	-0.00	-0.00	300.00	200.00	0.00	-0.00
416	-0.00	-0.00	-0.00	903.00	200.00	0.00	-0.00	-0.00	-0.00	-0.00	300.00	200.00	0.00	-0.00
417	-0.00	-0.00	-0.00	903.00	200.00	0.00	-0.00	-0.00	-0.00	-0.00	300.00	200.00	0.00	-0.00
418	-0.00	-0.00	-0.00	903.00	200.00	0.00	-0.00	-0.00	-0.00	-0.00	300.00	200.00	0.00	-0.00
419	70.65	-11.67	202.33	1102.10	148.72	0.00	-24736.45	-0.00	-0.00	-0.00	300.00	200.00	0.00	-0.00
420	46.54	-26.55	282.44	1089.71	142.09	0.00	-24471.50	-0.00	-0.00	-0.00	300.00	200.00	0.00	-0.00
421	82.09	-33.72	229.80	1084.47	151.00	0.00	-20081.84	-0.00	-0.00	-0.00	300.00	200.00	0.00	-0.00
422	107.04	-22.05	260.47	1076.99	145.52	0.00	-20214.44	-0.00	-0.00	-0.00	300.00	200.00	0.00	-0.00
423	140.53	-18.16	264.59	1072.72	140.83	0.00	-18188.19	-0.00	-0.00	-0.00	300.00	200.00	0.00	-0.00
424	136.95	-18.46	271.76	1069.42	138.35	0.00	-18210.50	-0.00	-0.00	-0.00	300.00	200.00	0.00	-0.00
425	95.14	-21.74	293.43	1059.01	127.61	0.00	-16357.78	-0.00	-0.00	-0.00	300.00	200.00	0.00	-0.00
426	90.56	-3.51	352.33	1044.88	118.84	0.00	-18250.37	-0.00	-0.00	-0.00	300.00	200.00	0.00	-0.00
427	127.87	6.56	388.18	1034.49	115.49	0.00	-17368.38	-0.00	-0.00	-0.00	300.00	200.00	0.00	-0.00
428	151.29	8.39	410.16	1025.43	110.49	0.00	-15347.58	-0.00	-0.00	-0.00	300.00	200.00	0.00	-0.00
429	142.97	4.12	436.71	1018.30	107.90	0.00	-12476.21	0.00	0.00	0.00	300.00	200.00	0.00	0.00
430	133.29	-2.37	436.40	1018.38	108.04	0.00	-10564.71	-0.00	-0.00	-0.00	300.00	200.00	0.00	-0.00
431	121.92	-0.46	420.23	1016.29	105.81	0.00	-9325.89	-0.00	-0.00	-0.00	300.00	200.00	0.00	-0.00
432	111.69	4.65	409.85	1014.91	104.99	0.00	-7562.49	-0.00	-0.00	-0.00	300.00	200.00	0.00	-0.00
433	103.61	13.66	401.92	1010.86	100.91	0.00	-5101.73	-0.00	-0.00	-0.00	300.00	200.00	0.00	-0.00
434	96.74	22.43	398.71	1006.90	95.98	0.00	-2231.06	-0.00	-0.00	-0.00	300.00	200.00	0.00	-0.00
435	89.65	28.38	399.63	1002.43	91.56	0.00	457.61	-0.00	-0.00	-0.00	300.00	200.00	0.00	-0.00
436	85.98	31.05	407.56	1000.72	88.73	0.00	1245.81	-0.00	-0.00	-0.00	300.00	200.00	0.00	-0.00
437	83.92	30.44	423.74	1000.77	88.58	0.00	1497.96	-0.00	-0.00	-0.00	300.00	200.00	0.00	-0.00
438	84.99	29.45	441.59	1000.24	88.39	0.00	1383.46	-0.00	-0.00	-0.00	300.00	200.00	0.00	-0.00
439	87.81	28.08	460.51	999.82	87.87	0.00	1030.89	-0.00	-0.00	-0.00	300.00	200.00	0.00	-0.00
440	91.93	26.55	482.48	999.39	87.16	0.00	639.53	-0.00	-0.00	-0.00	300.00	200.00	0.00	-0.00
441	96.44	24.49	508.42	998.53	87.15	0.00	259.34	-0.00	-0.00	-0.00	300.00	200.00	0.00	-0.00
442	99.11	22.05	532.23	997.95	86.87	0.00	-213.51	-0.00	-0.00	-0.00	300.00	200.00	0.00	-0.00
443	101.93	20.98	554.81	997.06	86.19	0.00	-870.64	-0.00	-0.00	-0.00	300.00	200.00	0.00	-0.00
444	103.99	21.51	573.58	996.38	85.29	0.00	-1486.48	-0.00	-0.00	-0.00	300.00	200.00	0.00	-0.00
445	104.83	24.26	587.31	995.21	84.54	0.00	-1706.05	-0.00	-0.00	-0.00	300.00	200.00	0.00	-0.00
446	104.37	27.69	595.55	994.01	83.32	0.00	-1697.77	-0.00	-0.00	-0.00	300.00	200.00	0.00	-0.00
447	103.99	31.20	602.26	992.84	82.39	0.00	-1689.52	-0.00	-0.00	-0.00	300.00	200.00	0.00	-0.00
448	103.07	33.49	608.52	991.47	81.24	0.00	-1562.20	-0.00	-0.00	-0.00	300.00	200.00	0.00	-0.00
449	100.94	35.55	613.86	989.95	79.89	0.00	-1207.23	-0.00	-0.00	-0.00	300.00	200.00	0.00	-0.00
450	98.80	36.32	619.81	989.04	79.03	0.00	-955.06	-0.00	-0.00	-0.00	300.00	200.00	0.00	-0.00
451	96.44	35.78	624.85	987.76	78.53	0.00	-876.26	-0.00	-0.00	-0.00	300.00	200.00	0.00	-0.00
452	93.69	34.33	628.36	987.14	78.00	0.00	-792.04	-0.00	-0.00	-0.00	300.00	200.00	0.00	-0.00
453	90.64	32.42	629.88	986.21	77.57	0.00	-748.80	-0.00	-0.00	-0.00	300.00	200.00	0.00	-0.00
454	87.43	30.59	630.19	985.30	77.29	0.00	-818.65	-0.00	-0.00	-0.00	300.00	200.00	0.00	-0.00
455	84.30	29.14	627.44	984.06	76.65	0.00	-836.25	-0.00	-0.00	-0.00	300.00	200.00	0.00	-0.00
456	81.25	27.39	623.63	983.01	76.29	0.00	-867.76	-0.00	-0.00	-0.00	300.00	200.00	0.00	-0.00
457	78.13	25.86	618.90	981.77	75.89	0.00	-999.06	-0.00	-0.00	-0.00	300.00	200.00	0.00	-0.00
458	74.69	24.34	612.49	980.58	75.49	0.00	-1003.03	-0.00	-0.00	-0.00	300.00	200.00	0.00	-0.00
459	71.33	23.19	604.55	979.33	75.06	0.00	-1092.44	-0.00	-0.00	-0.00	300.00	200.00	0.00	-0.00
460	68.13	22.43	597.38	978.48	74.69	0.00	-1304.26	-0.00	-0.00	-0.00	300.00	200.00	0.00	-0.00
461	65.23	21.51	590.97	977.52	74.57	0.00	-1454.03	-0.00	-0.00	-0.00	300.00	200.00	0.00	-0.00
462	62.56	20.45	586.40	976.61	74.53	0.00	-1573.03	-0.00	-0.00	-0.00	300.00	200.00	0.00	-0.00
463	60.88	18.62	584.56	976.06	74.60	0.00	-1716.21	-0.00	-0.00	-0.00	300.00	200.00	0.00	-0.00
464	59.43	16.63	585.02	975.46	74.91	0.00	-1864.76	-0.00	-0.00	-0.00	300.00	200.00	0.00	-0.00
465	58.44	14.80	585.48	975.01	74.95	0.00	-2033.60	-0.00	-0.00	-0.00	300.00	200.00	0.00	-0.00
466	57.53	13.96	587.16	974.57	75.36	0.00	-2195.20	-0.00	-0.00	-0.00	300.00	200.00	0.00	-0.00
467	56.69	13.50	590.21	974.20	75.70	0.00	-2354.33	-0.00	-0.00	-0.00	300.00	200.00	0.00	-0.00
468	55.77	12.82	592.96	973.79	75.86	0.00	-2474.82	-0.00	-0.00	-0.00	300.00	200.00	0.00	-0.00
469	54.40	12.59	595.55	973.48	75.89	0.00	-2557.38	-0.00	-0.00	-0.00	300.00	200.00	0.00	-0.00
470	53.18	12.89	598.91	973.09	75.97	0.00	-2784.03	-0.00	-0.00	-0.00	300.00	200.00	0.00	-0.00
471	52.03	13.43	602.72	972.65	75.90	0.00	-2837.73	-0.00	-0.00	-0.00	300.00	200.00	0.00	-0.00
472	50.28	14.11	606.69	972.49	75.96	0.00	-2960.30	-0.00	-0.00	-0.00	300.00	200.00	0.00	-0.00
473	48.68	14.72	611.11	971.99	75.91	0.00	-3073.68	-0.00	-0.00	-0.00	300.00	200.00	0.00	-0.00
474	46.92	15.41	615.84	971.61	75.97	0.00	-3192.10	-0.00	-0.00	-0.00	300.00	200.00	0.00	-0.00
475	45.70	15.95	619.96	971.15	75.90	0.00	-3324.65	-0.00	-0.00	-0.00	300.00	200.00	0.00	-0.00
476	43.72	16.63	624.08	970.70	75.79	0.00	-3397.27	-0.00	-0.00	-0.00	300.00	200.00	0.00	-0.00
477	41.96	17.09	627.29	970.36	75.85	0.00	-3522.71	-0.00	-0.00	-0.00	300.00	200.00	0.00	-0.00
478	39.52	17.24	630.80	969.98	75.67	0.00	-3596.74	-0.00	-0.00	-0.00	300.00	200.00	0.00	-0.00
479	37.61	17.62	634.77	969.63	75.77	0.00	-3741.33	-0.00	-0.00	-0.00	300.00	200.00	0.00	-0.00
480	35.17	17.55	637.36	969.22	75.60	0.00	-3889.23	-0.00	-0.00	-0.00	300.00	200.00	0.00	-0.00
481	32.65	17.47	640.72	968.94	75.54	0.00	-3980.21	-0.00	-0.00	-0.00	300.00	200.00	0.00	-0.00
482	30.29	17.09	644.23	968.44	75.51	0.00	-4156.65	-0.00	-0.00	-0.00	300.00	200.00	0.00	-0.00
483	28.08	16.71	646.36	968.01	75.45	0.00	-4194.11	-0.00	-0.00	-0.00	300.00	200.00	0.00	-0.00
484	25.94	16.71	648.80	967.28	75.40	0.00	-4351.84	-0.00	-0.00	-0.00	300.00	200.00	0.00	-0.00
485	24.11	16.48	651.55	966.93	75.46	0.00	-4468.19	-0.00	-0.00	-0.00	300.00	200.00	0.00	-0.00
486	22.58	16.48	653.84	966.22	75.43	0.00	-4564.63	-0.00	-0.00	-0.00	300.00	200.00	0.00	-0.00
487	21.29	16.78	655.06	965.54	75.15	0.00	-4668.73	-0.00	-0.00	-0.00	300.00	200.00	0.00	-0.00
488	20.14	17.32	655.67	964.65	74.98	0.00	-4821.67	-0.00	-0.00	-0.00	300.00	200.00	0.00	-0.00
489	18.39	18.08	655.52	963.75	74.67	0.00	-4776.18	-0.00	-0.00	-0.00	300.00	200.00	0.00	-0.00
490	17.70	18.77	654.91	962.34	74.37	0.00	-4848.05	-0.00	-0.00	-0.00	300.00	200.00	0.00	-0.00
491	16.86	19.61	653.08	960.97	73.97	0.00	-4955.28	-0.00	-0.00	-0.00	300.00	200.00	0.00	-0.00
492	15.41	20.14	651.09	959.46	73.45	0.00	-4895.64	-0.00	-0.00	-0.00	300.00	200.00	0.00	-0.00
493	14.27	20.52	648.80	958.17	73.28	0.00	-4931.48	-0.00	-0.00	-0.00	300.00	200.00	0.00	-0.00
494	12.74	20.90	645.75	956.59	72.87	0.00	-4937.31	-0.00	-0.00	-0.00	300.00	200.00	0.00	-0.00
495	11.14	20.83	641.78	955.07	72.47	0.00	-4954.10	-0.00	-0.00	-0.00	300.00	200.00	0.00	-0.00
496	9.92	20.90	638.12	953.43	71.93	0.00	-4956.62	-0.00	-0.00	-0.00	300.00	200.00	0.00	-0.00
497	8.62	20.90	633.70	951.76	71.71	0.00	-4963.48	-0.00	-0.00	-0.00	300.00	200.00	0.00	-0.00
498	7.32	20.68	629.12	950.00	71.40	0.00	-4934.95	-0.00	-0.00	-0.00	300.00	200.00	0.00	-0.00
499	6.03	20.52	624.39	948.82	71.02	0.00	-4922.15	-0.00	-0.00	-0.00	300.00	200.00	0.00	-0.00
500	4.81	20.22	620.27	947.28	70.80	0.00	-4972.38	-0.00	-0.00	-0.00	300.00	200.00	0.00	-0.00
501	3.81	20.07	617.07	945.58	70.52	0.00	-4918.88	-0.00	-0.00	-0.00	300.00	200.00	0.00	-0.00
502	2.67	19.84	613.56	944.48	70.33	0.00	-4899.89	-0.00	-0.00	-0.00	300.00	200.00	0.00	-0.00
503	1.60	19.61	610.96	942.86	70.18	0.00	-4857.66	-0.00	-0.00	-0.00	300.00	200.00	0.00	-0.00
504	0.23	19.76	608.98	941.41	70.01	0.00	-4771.31	-0.00	-0.00	-0.00	300.00	200.00	0.00	-0.00
505	-0.46	19.84	607.15	940.25	69.82	0.00	-4753.32	-0.00	-0.00	-0.00	300.00	200.00	0.00	-0.00
506	-1.45	19.84	606.69	938.76	69.72	0.00	-4617.57	-0.00	-0.00	-0.00	300.00	200.00	0.00	-0.00
507	-2.44	20.14	606.54	937.34	69.79	0.00	-4585.18	-0.00	-0.00	-0.00	300.00	200.00	0.00	-0.00
508	-4.27	20.90	605.62	936.03	69.59	0.00	-4527.85	-0.00	-0.00	-0.00	300.00	200.00	0.00	-0.00
509	-5.95	21.29	605.01	934.78	69.66	0.00	-4432.64	-0.00	-0.00	-0.00	300.00	200.00	0.00	-0.00
510	-7.71	21.90	605.16	933.71	69.64	0.00	-4382.93	-0.00	-0.00	-0.00	300.00	200.00	0.00	-0.00
511	-8.77	22.20	605.62	932.48	69.49	0.00	-4315.90	-0.00	-0.00	-0.00	300.00	200.00	0.00	-0.00
512	-10.38	22.58	606.84	931.21	69.55	0.00	-4227.42	-0.00	-0.00	-0.00	300.00	200.00	0.00	-0.00
513	-12.44	22.58	608.22	929.87	69.74	0.00	-4182.55	-0.00	-0.00	-0.00	300.00	200.00	0.00	-0.00
514	-13.89	22.89	609.13	928.85	69.64	0.00	-4160.30	-0.00	-0.00	-0.00	300.00	200.00	0.00	-0.00
515	-15.41	23.04	610.35	927.45	69.70	0.00	-4117.07	-0.00	-0.00	-0.00	300.00	200.00	0.00	-0.00
516	-17.01	23.65	611.57	926.20	69.66	0.00	-4030.41	-0.00	-0.00	-0.00	300.00	200.00	0.00	-0.00
517	-18.23	23.73	613.25	924.87	69.92	0.00	-4029.26	-0.00	-0.00	-0.00	300.00	200.00	0.00	-0.00
518	-19.99	24.03	615.69	923.89	69.89	0.00	-4012.44	-0.00	-0.00	-0.00	300.00	200.00	0.00	-0.00
519	-21.44	24.11	618.59	922.61	69.96	0.00	-3979.06	0.00	0.00	0.00	300.00	200.00	0.00	0.00
520	-23.19	24.19	621.03	921.58	69.83	0.00	-3907.47	-0.00	-0.00	-0.00	300.00	200.00	0.00	-0.00
521	-25.33	24.41	623.93	920.39	69.89	0.00	-3881.02	-0.00	-0.00	-0.00	300.00	200.00	0.00	-0.00
522	-27.47	24.95	625.76	919.39	70.03	0.00	-3865.79	-0.00	-0.00	-0.00	300.00	200.00	0.00	-0.00
523	-29.60	25.33	626.37	918.42	69.82	0.00	-3815.36	-0.00	-0.00	-0.00	300.00	200.00	0.00	-0.00
524	-31.89	25.94	627.29	917.16	69.81	0.00	-3768.55	-0.00	-0.00	-0.00	300.00	200.00	0.00	-0.00
525	-33.87	26.78	627.29	915.99	69.76	0.00	-3741.04	-0.00	-0.00	-0.00	300.00	200.00	0.00	-0.00
526	-35.40	27.47	627.75	914.89	69.81	0.00	-3659.90	-0.00	-0.00	-0.00	300.00	200.00	0.00	-0.00
527	-37.08	28.00	627.59	913.58	69.88	0.00	-3596.59	-0.00	-0.00	-0.00	300.00	200.00	0.00	-0.00
528	-38.99	28.53	626.98	912.27	69.90	0.00	-3477.81	-0.00	-0.00	-0.00	300.00	200.00	0.00	-0.00
529	-40.51	28.76	626.53	911.11	70.00	0.00	-3412.24	-0.00	-0.00	-0.00	300.00	200.00	0.00	-0.00
530	-42.34	28.99	625.61	909.73	70.24	0.00	-3444.17	-0.00	-0.00	-0.00	300.00	200.00	0.00	-0.00
531	-43.87	28.76	625.31	908.42	70.42	0.00	-3420.75	-0.00	-0.00	-0.00	300.00	200.00	0.00	-0.00
532	-45.55	28.69	625.15	907.32	70.44	0.00	-3423.93	-0.00	-0.00	-0.00	300.00	200.00	0.00	-0.00
533	-47.76	28.99	625.61	906.00	70.68	0.00	-3386.50	-0.00	-0.00	-0.00	300.00	200.00	0.00	-0.00
534	-49.59	29.60	626.22	904.68	70.91	0.00	-3329.58	-0.00	-0.00	-0.00	300.00	200.00	0.00	-0.00
535	-51.73	29.83	626.37	903.66	70.99	0.00	-3302.47	-0.00	-0.00	-0.00	300.00	200.00	0.00	-0.00
536	-54.24	30.29	626.37	902.78	71.28	0.00	-3333.46	-0.00	-0.00	-0.00	300.00	200.00	0.00	-0.00
537	-56.46	30.59	626.68	901.54	71.63	0.00	-3465.51	-0.00	-0.00	-0.00	300.00	200.00	0.00	-0.00
538	-59.05	30.90	627.29	900.52	71.81	0.00	-3454.13	-0.00	-0.00	-0.00	300.00	200.00	0.00	-0.00
539	-62.03	31.05	627.75	899.57	72.10	0.00	-3472.79	-0.00	-0.00	-0.00	300.00	200.00	0.00	-0.00
540	-64.47	31.13	628.51	898.56	72.44	0.00	-3540.28	-0.00	-0.00	-0.00	300.00	200.00	0.00	-0.00
541	-67.14	31.43	629.58	897.55	72.76	0.00	-3508.03	0.00	0.00	0.00	300.00	200.00	0.00	0.00
542	-70.04	31.36	630.80	896.54	73.10	0.00	-3544.03	-0.00	-0.00	-0.00	300.00	200.00	0.00	-0.00
543	-73.32	31.74	631.10	895.53	73.40	0.00	-3481.56	-0.00	-0.00	-0.00	300.00	200.00	0.00	-0.00
544	-76.14	31.97	631.26	894.73	73.77	0.00	-3514.24	-0.00	-0.00	-0.00	300.00	200.00	0.00	-0.00
545	-79.57	32.58	630.95	893.64	74.10	0.00	-3432.39	-0.00	-0.00	-0.00	300.00	200.00	0.00	-0.00
546	-82.93	32.65	630.04	892.68	74.40	0.00	-3368.96	-0.00	-0.00	-0.00	300.00	200.00	0.00	-0.00
547	-85.83	33.26	628.36	891.64	74.75	0.00	-3405.24	-0.00	-0.00	-0.00	300.00	200.00	0.00	-0.00
548	-88.96	33.87	625.61	890.93	75.12	0.00	-3359.35	-0.00	-0.00	-0.00	300.00	200.00	0.00	-0.00
549	-92.09	34.41	622.25	889.98	75.33	0.00	-3315.13	-0.00	-0.00	-0.00	300.00	200.00	0.00	-0.00
550	-94.83	34.94	617.83	889.14	75.57	0.00	-3303.00	-0.00	-0.00	-0.00	300.00	200.00	0.00	-0.00
551	-97.50	35.32	611.88	888.19	75.91	0.00	-3330.60	-0.00	-0.00	-0.00	300.00	200.00	0.00	-0.00
552	-100.78	35.86	605.16	887.27	76.15	0.00	-3249.79	2.06	2.44	66.68	425.63	234.78	0.00	-235.06
553	-103.61	35.02	599.21	886.50	76.80	0.00	-3137.40	-13.05	-13.50	257.42	447.60	247.30	0.00	1215.84
554	-105.13	36.16	586.40	885.36	76.82	0.00	-3050.88	14.88	15.56	225.83	425.88	236.89	0.00	-449.01
555	-105.67	34.41	570.83	884.40	77.41	0.00	-3000.30	32.27	8.54	257.26	437.37	244.37	0.00	532.65
556	-104.98	32.58	553.28	883.23	78.05	0.00	-3101.34	53.86	8.70	286.87	429.41	241.81	0.00	50.62
557	-103.53	30.75	531.62	881.82	78.36	0.00	-3120.08	50.13	4.88	293.12	428.68	242.89	0.00	102.68
558	-101.24	27.85	507.66	880.64	79.11	0.00	-3342.98	32.50	3.66	293.27	427.06	244.43	0.00	109.08
559	-98.04	25.71	482.03	879.16	79.39	0.00	-3401.65	29.37	-0.00	295.10	424.25	244.88	0.00	82.34
560	-93.31	23.19	452.88	877.53	79.85	0.00	-3487.80	37.16	-6.10	290.37	421.54	246.14	0.00	121.51
561	-88.04	20.52	422.52	876.56	80.17	0.00	-3601.75	49.90	-15.34	302.28	414.34	248.36	0.00	275.32
562	-81.41	18.08	392.61	874.78	80.61	0.00	-3732.28	66.45	-30.44	337.37	406.38	250.84	0.00	573.98
563	-73.78	15.72	359.80	872.59	80.92	0.00	-3759.91	81.56	-37.16	370.18	400.16	251.69	0.00	544.50
564	-65.61	13.20	325.62	870.53	80.69	0.00	-3805.42	85.22	-37.54	386.05	395.34	251.70	0.00	65.14
565	-56.61	10.60	292.21	868.22	80.84	0.00	-3917.37	81.18	-37.16	392.46	392.38	252.02	0.00	-675.97
566	-46.84	8.24	255.74	865.23	80.79	0.00	-3969.16	79.88	-35.86	396.12	389.56	251.54	0.00	-1231.62
567	-36.24	5.95	219.12	861.84	80.08	0.00	-4061.09	80.18	-33.80	403.29	387.06	251.08	0.00	-1499.10
568	-26.40	4.58	185.09	857.00	78.81	0.00	-4051.91	80.49	-31.13	419.77	384.62	250.38	0.00	-1664.80
569	-15.56	4.04	150.45	850.06	76.88	0.00	-4072.33	80.26	-26.47	441.74	382.59	249.88	0.00	-1615.01
570	-4.43	3.89	119.78	841.09	73.89	0.00	-4259.33	81.02	-21.59	469.21	380.68	249.30	0.00	-1724.95
571	3.81	4.65	97.35	831.53	70.22	0.00	-4282.31	82.40	-19.07	495.91	378.65	248.62	0.00	-1795.49
572	9.61	5.26	82.09	822.70	66.91	0.00	-4312.76	85.30	-17.93	521.70	376.60	248.26	0.00	-1811.55
573	12.44	5.34	70.80	817.01	63.79	0.00	-4393.18	87.51	-18.23	543.21	374.41	247.81	0.00	-1852.35
574	13.20	4.96	60.88	808.26	59.65	0.00	-4426.79	87.97	-20.29	556.34	372.82	247.78	0.00	-1986.81
575	13.35	5.34	50.96	798.81	53.89	0.00	-4507.10	88.27	-24.19	566.41	371.12	247.68	0.00	-2150.37
576	13.73	6.10	40.74	787.27	44.94	0.00	-4604.47	88.27	-28.23	574.80	369.52	247.73	0.00	-2269.89
577	14.27	6.33	32.35	769.98	31.13	0.00	-4725.47	88.35	-31.66	583.19	368.29	247.57	0.00	-2401.57
578	15.03	6.26	25.94	753.00	20.00	0.00	-4879.76	88.04	-35.40	591.43	367.34	247.78	0.00	-2496.02
579	-0.00	-0.00	-0.00	903.00	200.00	0.00	-0.00	87.20	-37.99	599.67	366.26	247.68	0.00	-2593.95
580	-0.00	-0.00	-0.00	903.00	200.00	0.00	-0.00	85.83	-39.06	605.93	365.42	247.65	0.00	-2647.52
581	-0.00	-0.00	-0.00	903.00	200.00	0.00	-0.00	83.62	-38.99	612.64	365.01	247.62	0.00	-2570.25
582	-0.00	-0.00	-0.00	903.00	200.00	0.00	-0.00	80.26	-37.00	619.96	365.12	247.35	0.00	-2509.93
583	-0.00	-0.00	-0.00	903.00	200.00	0.00	-0.00	77.06	-34.71	626.98	365.13	247.12	0.00	-2348.38
584	18.62	2.98	-6.41	1160.14	395.24	0.00	328.79	73.78	-32.12	631.87	365.13	246.90	0.00	-2138.62
585	18.39	3.20	-6.56	1154.16	395.35	0.00	223.56	70.04	-30.06	635.83	365.37	246.70	0.00	-1928.18
586	18.62	3.13	-6.26	1173.73	395.12	0.00	199.11	66.83	-28.53	636.60	365.58	246.50	0.00	-1704.30
587	18.39	3.28	-6.56	1161.14	395.35	0.00	204.40	63.71	-27.77	635.99	365.43	246.40	0.00	-1475.49
588	18.23	3.13	-6.71	1141.64	386.36	0.00	88.26	60.73	-27.24	633.70	365.09	246.28	0.00	-1344.74
589	18.23	3.13	-7.02	1137.78	386.96	0.00	88.24	58.21	-27.08	629.43	364.87	246.25	0.00	-1226.65
590	18.39	3.13	-6.87	1143.00	395.56	0.00	258.55	55.77	-27.08	625.61	364.39	246.20	0.00	-1149.97
591	18.08	3.13	-7.17	1126.40	382.98	0.00	46.26	53.41	-27.08	620.57	363.81	246.27	0.00	-1064.79
592	-0.00	-0.00	-0.00	903.00	200.00	0.00	-0.00	51.73	-27.08	616.91	363.22	246.35	0.00	-994.13
593	18.39	3.13	-6.56	1154.16	400.00	0.00	305.35	49.82	-26.63	613.10	362.87	246.54	0.00	-905.49
594	-0.00	-0.00	-0.00	903.00	200.00	0.00	-0.00	48.07	-26.55	611.57	362.13	246.31	0.00	-748.18
595	18.23	3.13	-6.56	1147.19	400.00	0.00	296.66	46.77	-26.40	611.57	361.83	246.26	0.00	-621.97
596	18.39	3.28	-6.56	1161.14	400.00	0.00	244.14	45.32	-25.63	613.10	361.37	246.09	0.00	-457.72
597	18.23	3.05	-6.71	1148.45	395.45	0.00	251.42	43.95	-25.25	616.61	361.32	246.03	0.00	-205.26
598	18.39	2.90	-7.02	1137.78	386.96	0.00	216.28	42.27	-24.72	620.12	361.27	246.06	0.00	5.36
599	18.39	2.98	-6.87	1149.67	382.22	0.00	30.18	40.66	-24.19	622.56	361.40	246.08	0.00	268.76
600	18.39	3.13	-6.71	1141.64	395.45	0.00	260.96	38.45	-23.73	623.78	361.35	245.94	0.00	521.34
601	-0.00	-0.00	-0.00	903.00	200.00	0.00	-0.00	36.54	-23.35	624.85	361.17	245.96	0.00	612.85
602	18.23	2.98	-7.02	1131.26	386.96	0.00	143.47	34.48	-23.50	625.15	361.07	245.84	0.00	749.84
603	18.08	2.90	-7.02	1131.26	378.26	0.00	-24.88	32.27	-23.19	625.76	360.57	246.04	0.00	876.41
604	18.39	2.90	-6.87	1143.00	395.56	0.00	359.26	30.21	-22.66	627.14	360.15	245.89	0.00	963.98
605	18.23	3.28	-6.41	1160.14	400.00	0.00	216.89	28.23	-22.58	627.59	359.66	246.00	0.00	975.10
606	18.16	3.05	-6.87	1149.67	391.11	0.00	131.06	26.25	-22.43	627.90	359.20	246.17	0.00	960.36
607	-0.00	-0.00	-0.00	903.00	200.00	0.00	-0.00	24.64	-22.05	627.90	358.54	246.22	0.00	1079.41
608	-0.00	-0.00	-0.00	903.00	200.00	0.00	-0.00	23.19	-21.90	627.90	358.03	246.37	0.00	1041.46
609	-0.00	-0.00	-0.00	903.00	200.00	0.00	-0.00	21.74	-21.82	628.20	356.98	246.44	0.00	1177.45
610	18.08	3.13	-6.56	1154.16	390.70	0.00	53.23	20.60	-21.59	627.59	356.02	246.39	0.00	1180.89
611	-0.00	-0.00	-0.00	903.00	200.00	0.00	-0.00	18.84	-21.36	627.14	355.11	246.42	0.00	1228.12
612	-0.00	-0.00	-0.00	903.00	200.00	0.00	-0.00	17.24	-20.90	626.83	354.11	246.40	0.00	1267.47
613	-0.00	-0.00	-0.00	903.00	200.00	0.00	-0.00	15.64	-20.07	625.46	353.35	246.65	0.00	1319.47
614	18.23	2.82	-6.87	1156.33	391.11	0.00	160.39	13.81	-19.68	623.93	352.38	247.00	0.00	1291.12
615	18.16	3.13	-6.71	1155.27	386.36	0.00	8.50	11.98	-18.77	624.54	351.31	247.25	0.00	1322.94
616	18.16	3.05	-6.56	1147.19	395.35	0.00	192.69	10.53	-18.92	624.24	350.16	247.67	0.00	1405.13
617	-0.00	-0.00	-0.00	903.00	200.00	0.00	-0.00	9.92	-18.84	623.02	348.27	248.05	0.00	1432.07
618	18.23	2.90	-6.87	1156.33	391.11	0.00	118.17	9.46	-18.69	622.86	346.15	248.21	0.00	1479.03
619	-0.00	-0.00	-0.00	903.00	200.00	0.00	-0.00	8.85	-18.46	624.08	344.16	248.51	0.00	1587.90
620	18.23	2.90	-6.71	1155.27	400.00	0.00	306.22	8.47	-17.93	625.92	342.35	248.85	0.00	1607.81
621	18.16	2.98	-6.71	1162.09	390.91	0.00	63.46	7.10	-17.55	627.29	340.72	249.43	0.00	1637.45
622	18.08	3.05	-6.87	1136.33	391.11	0.00	88.50	5.87	-17.93	627.90	339.00	249.91	0.00	1702.06
623	18.08	3.05	-6.87	1156.33	391.11	0.00	50.35	4.65	-18.69	626.37	336.83	250.23	0.00	1769.12
624	18.08	3.05	-6.56	1161.14	390.70	0.00	51.10	3.74	-19.23	625.76	334.82	250.33	0.00	1796.03
625	18.16	2.90	-6.41	1174.43	400.00	0.00	235.42	2.82	-19.61	624.85	332.82	250.55	0.00	1953.52
626	-0.00	-0.00	-0.00	903.00	200.00	0.00	-0.00	1.45	-19.84	625.76	331.24	250.62	0.00	2066.29
627	-0.00	-0.00	-0.00	903.00	200.00	0.00	-0.00	-0.31	-20.22	628.36	329.50	250.95	0.00	2137.37
628	18.23	2.98	-6.87	1149.67	391.11	0.00	164.46	-1.75	-19.99	630.95	328.08	251.17	0.00	2256.72
629	18.16	2.90	-6.71	1148.45	395.45	0.00	205.30	-3.28	-19.68	633.85	326.43	251.47	0.00	2342.71
630	18.39	2.90	-6.87	1143.00	382.22	0.00	-0.34	-4.58	-20.22	634.92	324.44	251.57	0.00	2455.33
631	18.54	2.98	-6.87	1136.33	386.67	0.00	134.28	-5.72	-20.22	635.68	322.54	251.66	0.00	2494.72
632	18.31	2.98	-6.87	1143.00	391.11	0.00	153.10	-6.41	-20.22	637.05	320.55	251.78	0.00	2555.55
633	18.62	2.90	-7.02	1131.26	373.91	0.00	-56.39	-7.48	-20.22	637.97	318.44	251.66	0.00	2687.37
634	18.31	2.98	-6.41	1160.14	400.00	0.00	264.85	-8.54	-19.99	638.73	316.63	251.70	0.00	2705.86
635	18.54	2.90	-6.71	1141.64	395.45	0.00	299.63	-9.16	-19.61	639.95	314.52	251.88	0.00	2785.17
636	-0.00	-0.00	-0.00	903.00	200.00	0.00	-0.00	-9.84	-19.23	639.95	312.16	251.60	0.00	2838.77
637	18.54	2.98	-6.56	1161.14	390.70	0.00	112.31	-10.68	-19.00	638.43	309.89	251.39	0.00	2866.34
638	18.54	2.82	-6.87	1136.33	395.56	0.00	357.56	-10.91	-18.92	637.51	307.61	251.32	0.00	2857.16
639	18.54	3.05	-6.41	1153.00	400.00	0.00	221.25	-11.22	-18.46	636.14	305.11	251.09	0.00	2817.23
640	18.54	2.98	-6.71	1148.45	390.91	0.00	131.09	-11.52	-18.62	634.61	302.81	251.02	0.00	2852.03
641	18.62	2.98	-6.87	1149.67	391.11	0.00	145.81	-12.21	-18.77	634.31	300.14	250.85	0.00	2883.82
642	18.62	3.05	-7.02	1150.83	382.61	0.00	-57.72	-12.13	-18.54	633.54	297.54	250.82	0.00	2839.88
643	18.69	2.82	-7.02	1144.30	386.96	0.00	43.95	-12.13	-18.54	634.31	295.02	250.61	0.00	2910.04
644	18.84	2.90	-6.87	1143.00	391.11	0.00	136.14	-12.05	-18.69	634.46	292.28	250.75	0.00	2906.10
645	18.62	2.90	-6.56	1168.12	400.00	0.00	185.06	-12.21	-18.62	636.14	289.71	250.52	0.00	2968.34
646	18.69	2.82	-7.02	1144.30	386.96	0.00	43.95	-12.82	-18.69	637.36	287.36	250.66	0.00	2936.74
647	19.00	2.98	-7.02	1144.30	386.96	0.00	64.19	-13.50	-19.00	638.12	284.79	250.79	0.00	2962.00
648	18.84	2.98	-7.17	1139.17	374.47	0.00	-138.63	-14.27	-19.30	638.89	282.52	250.87	0.00	2942.19
649	18.92	2.90	-6.87	1149.67	391.11	0.00	131.40	-15.26	-19.76	640.26	280.34	250.71	0.00	2865.96
650	19.00	2.75	-7.02	1144.30	386.96	0.00	165.19	-16.17	-20.22	640.41	277.98	250.66	0.00	2878.34
651	18.92	2.82	-6.87	1156.33	391.11	0.00	131.40	-17.32	-20.14	640.87	275.93	250.48	0.00	2898.18
652	-0.00	-0.00	-0.00	903.00	200.00	0.00	-0.00	-18.46	-20.07	642.40	274.06	250.12	0.00	2925.83
653	19.00	2.90	-6.56	1154.16	400.00	0.00	278.92	-20.37	-19.84	643.01	272.31	249.98	0.00	2964.48
654	19.07	2.98	-6.56	1161.14	400.00	0.00	277.14	-22.35	-19.61	644.38	270.66	249.78	0.00	3027.02
655	19.07	2.98	-6.56	1161.14	400.00	0.00	231.37	-24.41	-19.23	646.21	269.40	249.45	0.00	3033.89
656	19.07	2.82	-6.87	1149.67	382.22	0.00	-13.05	-26.78	-19.07	648.04	268.21	249.40	0.00	3083.34
657	18.92	2.75	-6.87	1136.33	395.56	0.00	243.97	-29.30	-19.15	649.72	267.17	249.27	0.00	3146.26
658	19.15	3.13	-6.87	1149.67	391.11	0.00	95.79	-31.97	-19.45	651.86	266.15	249.20	0.00	3170.18
659	19.07	2.90	-6.87	1136.33	386.67	0.00	114.44	-34.56	-19.84	653.53	265.26	248.94	0.00	3181.33
660	18.92	2.82	-6.56	1154.16	400.00	0.00	237.04	-37.77	-20.22	654.75	264.41	248.99	0.00	3221.24
661	19.23	2.98	-7.02	1137.78	386.96	0.00	80.61	-40.82	-20.68	655.21	263.88	248.77	0.00	3213.64
662	19.15	2.82	-6.87	1143.00	391.11	0.00	144.11	-44.02	-20.83	656.43	263.11	248.63	0.00	3247.86
663	19.15	2.75	-6.71	1155.27	395.45	0.00	211.89	-47.00	-21.13	657.81	262.21	248.62	0.00	3370.91
664	19.07	2.75	-6.87	1136.33	400.00	0.00	335.69	-50.28	-21.29	659.18	261.81	248.43	0.00	3344.04
665	19.07	2.75	-6.87	1143.00	400.00	0.00	317.38	-53.63	-21.90	660.10	260.89	248.50	0.00	3340.23
666	19.15	2.75	-6.71	1141.64	395.45	0.00	249.34	-57.14	-22.35	660.86	260.10	248.40	0.00	3346.38
667	19.23	2.82	-7.02	1144.30	386.96	0.00	75.13	-59.97	-22.81	661.47	259.45	248.44	0.00	3333.92
668	19.07	2.82	-6.71	1141.64	390.91	0.00	175.30	-63.02	-23.65	660.71	258.85	248.59	0.00	3288.70
669	-0.00	-0.00	-0.00	903.00	200.00	0.00	-0.00	-66.30	-24.41	658.57	258.02	248.75	0.00	3318.98
670	19.23	2.90	-7.02	1131.26	386.96	0.00	94.54	-69.20	-25.33	655.98	257.29	248.80	0.00	3231.63
671	19.15	2.75	-6.56	1154.16	400.00	0.00	301.98	-72.10	-26.55	651.40	256.71	249.10	0.00	3115.67
672	19.23	2.59	-6.71	1155.27	400.00	0.00	352.69	-75.07	-27.54	646.21	256.01	249.16	0.00	3016.99
673	-0.00	-0.00	-0.00	903.00	200.00	0.00	-0.00	-77.51	-28.38	640.87	255.57	249.24	0.00	2979.02
674	19.15	2.67	-7.02	1131.26	386.96	0.00	132.52	-79.73	-29.07	634.46	254.83	249.25	0.00	2931.28
675	19.30	2.44	-7.02	1131.26	386.96	0.00	167.52	-82.47	-29.60	626.98	254.37	249.55	0.00	2802.40
676	19.07	2.67	-7.02	1137.78	391.30	0.00	92.22	-84.99	-29.68	618.59	253.68	249.73	0.00	2592.62
677	-0.00	-0.00	-0.00	903.00	200.00	0.00	-0.00	-86.98	-32.73	610.81	253.38	249.66	0.00	2211.50
678	20.07	2.98	-7.02	1124.74	378.26	0.00	124.72	-90.71	-31.43	595.40	252.49	249.56	0.00	2250.08
679	20.83	3.97	-6.87	1129.67	373.33	0.00	-310.26	-90.10	-27.47	579.53	252.13	249.82	0.00	2459.37
680	18.54	1.98	-6.56	1175.09	400.00	0.00	32.47	-90.87	-27.69	563.81	251.37	249.58	0.00	2090.13
681	20.98	3.13	-6.56	1126.26	381.40	0.00	86.23	-90.41	-24.26	544.13	251.12	249.64	0.00	2131.55
682	18.92	2.82	-7.02	1144.30	386.96	0.00	-393.91	-90.41	-21.90	525.21	250.41	249.51	0.00	2014.31
683	19.61	2.06	-6.87	1143.00	382.22	0.00	34.42	-89.04	-21.97	503.08	249.86	249.20	0.00	1888.17
684	20.98	2.82	-6.56	1154.16	395.35	0.00	185.23	-87.66	-19.23	480.04	249.56	249.08	0.00	1731.64
685	-0.00	-0.00	-0.00	903.00	200.00	0.00	-0.00	-85.98	-19.61	457.76	249.40	248.80	0.00	1632.55
686	-0.00	-0.00	-0.00	903.00	200.00	0.00	-0.00	-83.47	-18.08	432.43	249.19	248.84	0.00	1413.84
687	-0.00	-0.00	-0.00	903.00	200.00	0.00	-0.00	-80.11	-17.09	405.27	248.95	248.95	0.00	1226.10
688	20.45	2.67	-6.56	1140.21	400.00	0.00	251.59	-77.13	-17.01	378.57	248.00	248.69	0.00	944.48
689	-0.00	-0.00	-0.00	903.00	200.00	0.00	-0.00	-73.09	-15.79	347.44	247.96	248.92	0.00	797.89
690	20.83	2.67	-6.41	1153.00	390.48	0.00	72.48	-68.28	-14.27	314.94	247.24	248.74	0.00	656.97
691	20.90	2.59	-6.56	1140.21	386.05	0.00	23.78	-62.71	-12.66	282.90	246.76	248.65	0.00	577.64
692	21.06	2.52	-6.71	1128.00	386.36	0.00	39.01	-55.69	-10.83	247.19	245.93	248.40	0.00	518.27
693	-0.00	-0.00	-0.00	903.00	200.00	0.00	-0.00	-46.54	-8.47	211.64	243.98	248.59	0.00	514.17
694	21.06	2.59	-6.56	1140.21	390.70	0.00	81.44	-37.38	-6.33	178.22	241.70	248.12	0.00	509.92
695	-0.00	-0.00	-0.00	903.00	200.00	0.00	-0.00	-28.00	-4.27	145.11	238.49	247.11	0.00	546.76
696	21.36	2.52	-6.26	1159.10	395.12	0.00	158.91	-20.29	-2.67	116.73	233.73	246.54	0.00	572.34
697	-0.00	-0.00	-0.00	903.00	200.00	0.00	-0.00	-14.19	-1.22	97.20	231.24	244.90	0.00	446.23
698	21.51	2.52	-6.56	1147.19	390.70	0.00	123.49	-9.46	-0.76	79.65	229.89	244.44	0.00	372.90
699	-0.00	-0.00	-0.00	903.00	200.00	0.00	-0.00	-5.65	-0.61	65.16	228.34	243.56	0.00	328.31
700	-0.00	-0.00	-0.00	903.00	200.00	0.00	-0.00	-2.82	-1.22	51.88	226.76	240.59	0.00	345.34
701	21.67	2.59	-6.26	1151.78	400.00	0.00	277.82	-0.92	-1.83	40.28	226.14	239.39	0.00	263.56
702	21.36	2.52	-6.56	1133.23	386.05	0.00	-15.61	1.22	-2.37	30.52	223.50	239.00	0.00	164.22
703	-0.00	-0.00	-0.00	903.00	200.00	0.00	-0.00	2.52	-2.59	23.96	223.57	238.22	0.00	149.72
704	21.82	2.59	-6.26	1137.15	395.12	0.00	308.53	3.66	-2.44	18.01	223.73	233.90	0.00	143.92
705	-0.00	-0.00	-0.00	903.00	200.00	0.00	-0.00	2.98	-2.06	12.51	234.15	226.83	0.00	173.06
706	21.82	2.52	-6.41	1145.86	390.48	0.00	225.98	1.83	-1.83	7.48	238.78	228.57	0.00	100.43
707	21.74	2.67	-6.41	1145.86	390.48	0.00	174.39	-0.00	-0.00	-0.00	300.00	200.00	0.00	-0.00
708	21.51	2.67	-6.56	1140.21	376.74	0.00	-172.46	-0.00	-0.00	-0.00	300.00	200.00	0.00	-0.00
709	21.90	2.67	-6.26	1144.46	390.24	0.00	156.31	-0.00	-0.00	-0.00	300.00	200.00	0.00	-0.00
710	21.51	2.67	-6.26	1151.78	390.24	0.00	109.97	-0.00	-0.00	-0.00	300.00	200.00	0.00	-0.00
711	-0.00	-0.00	-0.00	903.00	200.00	0.00	-0.00	-0.00	-0.00	-0.00	300.00	200.00	0.00	-0.00
712	-0.00	-0.00	-0.00	903.00	200.00	0.00	-0.00	-0.00	-0.00	-0.00	300.00	200.00	0.00	-0.00
713	-0.00	-0.00	-0.00	903.00	200.00	0.00	-0.00	-0.00	-0.00	-0.00	300.00	200.00	0.00	-0.00
714	-0.00	-0.00	-0.00	903.00	200.00	0.00	-0.00	-0.00	-0.00	-0.00	300.00	200.00	0.00	-0.00
715	21.51	2.82	-6.71	1128.00	377.27	0.00	-94.15	-0.00	-0.00	-0.00	300.00	200.00	0.00	-0.00
716	21.51	2.75	-6.41	1138.71	395.24	0.00	303.00	-0.00	-0.00	-0.00	300.00	200.00	0.00	-0.00
717	-0.00	-0.00	-0.00	903.00	200.00	0.00	-0.00	-0.00	-0.00	-0.00	300.00	200.00	0.00	-0.00
718	21.36	2.90	-6.71	1134.82	386.36	0.00	81.84	-0.00	-0.00	-0.00	300.00	200.00	0.00	-0.00
719	21.51	2.98	-6.26	1144.46	395.12	0.00	298.10	-0.00	-0.00	-0.00	300.00	200.00	0.00	-0.00
720	-0.00	-0.00	-0.00	903.00	200.00	0.00	-0.00	-0.00	-0.00	-0.00	300.00	200.00	0.00	-0.00
721	21.29	2.98	-6.41	1145.86	400.00	0.00	330.24	-0.00	-0.00	-0.00	300.00	200.00	0.00	-0.00
722	21.36	3.05	-6.41	1160.14	395.24	0.00	181.65	-0.00	-0.00	-0.00	300.00	200.00	0.00	-0.00
723	-0.00	-0.00	-0.00	903.00	200.00	0.00	-0.00	-0.00	-0.00	-0.00	300.00	200.00	0.00	-0.00
724	-0.00	-0.00	-0.00	903.00	200.00	0.00	-0.00	-0.00	-0.00	-0.00	300.00	200.00	0.00	-0.00
725	21.36	2.90	-6.26	1166.41	400.00	0.00	327.32	-0.00	-0.00	-0.00	300.00	200.00	0.00	-0.00
726	21.44	3.05	-6.26	1144.46	400.00	0.00	392.26	-0.00	-0.00	-0.00	300.00	200.00	0.00	-0.00
727	-0.00	-0.00	-0.00	903.00	200.00	0.00	-0.00	-0.00	-0.00	-0.00	300.00	200.00	0.00	-0.00
728	-0.00	-0.00	-0.00	903.00	200.00	0.00	-0.00	-0.00	-0.00	-0.00	300.00	200.00	0.00	-0.00
729	21.21	2.98	-6.26	1144.46	400.00	0.00	342.02	-0.00	-0.00	-0.00	300.00	200.00	0.00	-0.00
730	-0.00	-0.00	-0.00	903.00	200.00	0.00	-0.00	-0.00	-0.00	-0.00	300.00	200.00	0.00	-0.00
731	21.29	3.05	-6.41	1145.86	395.24	0.00	256.13	-0.00	-0.00	-0.00	300.00	200.00	0.00	-0.00
732	-0.00	-0.00	-0.00	903.00	200.00	0.00	-0.00	-0.00	-0.00	-0.00	300.00	200.00	0.00	-0.00
733	-0.00	-0.00	-0.00	903.00	200.00	0.00	-0.00	-0.00	-0.00	-0.00	300.00	200.00	0.00	-0.00
734	-0.00	-0.00	-0.00	903.00	200.00	0.00	-0.00	-0.00	-0.00	-0.00	300.00	200.00	0.00	-0.00
735	21.13	2.98	-6.56	1126.26	395.35	0.00	328.42	-0.00	-0.00	-0.00	300.00	200.00	0.00	-0.00
736	20.98	2.98	-6.26	1151.78	400.00	0.00	297.36	-0.00	-0.00	-0.00	300.00	200.00	0.00	-0.00
737	-0.00	-0.00	-0.00	903.00	200.00	0.00	-0.00	-0.00	-0.00	-0.00	300.00	200.00	0.00	-0.00
738	21.06	3.05	-6.26	1151.78	390.24	0.00	111.09	-0.00	-0.00	-0.00	300.00	200.00	0.00	-0.00
739	20.98	2.98	-6.56	1133.23	381.40	0.00	7.98	-0.00	-0.00	-0.00	300.00	200.00	0.00	-0.00
740	21.06	2.90	-6.56	1140.21	386.05	0.00	117.10	-0.00	-0.00	-0.00	300.00	200.00	0.00	-0.00
741	-0.00	-0.00	-0.00	903.00	200.00	0.00	-0.00	-0.00	-0.00	-0.00	300.00	200.00	0.00	-0.00
742	21.21	2.98	-6.41	1138.71	395.24	0.00	326.79	-0.00	-0.00	-0.00	300.00	200.00	0.00	-0.00
743	-0.00	-0.00	-0.00	903.00	200.00	0.00	-0.00	-0.00	-0.00	-0.00	300.00	200.00	0.00	-0.00
744	20.90	3.05	-6.41	1153.00	400.00	0.00	305.18	-0.00	-0.00	-0.00	300.00	200.00	0.00	-0.00
745	21.13	3.05	-6.71	1141.64	390.91	0.00	193.51	-0.00	-0.00	-0.00	300.00	200.00	0.00	-0.00
746	20.98	2.98	-6.26	1151.78	400.00	0.00	343.14	-0.00	-0.00	-0.00	300.00	200.00	0.00	-0.00
747	20.90	3.20	-6.41	1145.86	395.24	0.00	213.26	-0.00	-0.00	-0.00	300.00	200.00	0.00	-0.00
748	-0.00	-0.00	-0.00	903.00	200.00	0.00	-0.00	-0.00	-0.00	-0.00	300.00	200.00	0.00	-0.00
749	21.06	2.98	-6.41	1145.86	400.00	0.00	353.13	-0.00	-0.00	-0.00	300.00	200.00	0.00	-0.00
750	20.90	3.05	-7.02	1124.74	373.91	0.00	-85.25	-0.00	-0.00	-0.00	300.00	200.00	0.00	-0.00
751	20.75	3.05	-6.71	1134.82	390.91	0.00	118.60	-0.00	-0.00	-0.00	300.00	200.00	0.00	-0.00
752	-0.00	-0.00	-0.00	903.00	200.00	0.00	-0.00	-0.00	-0.00	-0.00	300.00	200.00	0.00	-0.00
753	-0.00	-0.00	-0.00	903.00	200.00	0.00	-0.00	-0.00	-0.00	-0.00	300.00	200.00	0.00	-0.00
754	20.75	3.20	-6.71	1148.45	381.82	0.00	-103.34	-0.00	-0.00	-0.00	300.00	200.00	0.00	-0.00
755	20.90	2.90	-6.26	1151.78	400.00	0.00	415.52	-0.00	-0.00	-0.00	300.00	200.00	0.00	-0.00
756	20.75	3.13	-6.56	1154.16	395.35	0.00	269.87	-0.00	-0.00	-0.00	300.00	200.00	0.00	-0.00
757	20.90	3.13	-6.41	1153.00	400.00	0.00	400.54	-0.00	-0.00	-0.00	300.00	200.00	0.00	-0.00
758	20.75	3.13	-6.26	1144.46	395.12	0.00	272.61	-0.00	-0.00	-0.00	300.00	200.00	0.00	-0.00
759	20.68	3.13	-6.41	1138.71	395.24	0.00	301.00	-0.00	-0.00	-0.00	300.00	200.00	0.00	-0.00
760	-0.00	-0.00	-0.00	903.00	200.00	0.00	-0.00	-0.00	-0.00	-0.00	300.00	200.00	0.00	-0.00
761	20.75	3.13	-6.41	1138.71	390.48	0.00	217.07	-0.00	-0.00	-0.00	300.00	200.00	0.00	-0.00
762	20.68	3.13	-6.56	1140.21	400.00	0.00	371.89	-0.00	-0.00	-0.00	300.00	200.00	0.00	-0.00
763	20.52	3.13	-6.41	1145.86	395.24	0.00	294.64	-0.00	-0.00	-0.00	300.00	200.00	0.00	-0.00
764	20.75	3.05	-6.56	1140.21	400.00	0.00	428.13	-0.00	-0.00	-0.00	300.00	200.00	0.00	-0.00
765	20.75	3.13	-6.41	1153.00	395.24	0.00	316.98	-0.00	-0.00	-0.00	300.00	200.00	0.00	-0.00
766	20.68	3.20	-6.56	1147.19	390.70	0.00	184.88	-0.00	-0.00	-0.00	300.00	200.00	0.00	-0.00
767	20.52	3.13	-6.87	1136.33	377.78	0.00	-33.91	-0.00	-0.00	-0.00	300.00	200.00	0.00	-0.00
768	-0.00	-0.00	-0.00	903.00	200.00	0.00	-0.00	-0.00	-0.00	-0.00	300.00	200.00	0.00	-0.00
769	20.75	3.05	-6.26	1159.10	400.00	0.00	416.27	-0.00	-0.00	-0.00	300.00	200.00	0.00	-0.00
770	20.45	3.13	-6.41	1153.00	395.24	0.00	234.51	-0.00	-0.00	-0.00	300.00	200.00	0.00	-0.00
771	20.45	3.05	-6.87	1129.67	377.78	0.00	-32.21	-0.00	-0.00	-0.00	300.00	200.00	0.00	-0.00
772	20.29	3.20	-7.02	1137.78	386.96	0.00	66.34	-0.00	-0.00	-0.00	300.00	200.00	0.00	-0.00
773	20.29	3.28	-6.26	1144.46	395.12	0.00	192.22	-0.00	-0.00	-0.00	300.00	200.00	0.00	-0.00
774	20.45	3.13	-6.71	1134.82	386.36	0.00	109.93	-0.00	-0.00	-0.00	300.00	200.00	0.00	-0.00
775	20.29	2.98	-6.41	1145.86	395.24	0.00	309.90	-0.00	-0.00	-0.00	300.00	200.00	0.00	-0.00
776	20.37	2.98	-6.71	1134.82	395.45	0.00	316.27	-0.00	-0.00	-0.00	300.00	200.00	0.00	-0.00
777	20.37	2.98	-6.87	1143.00	391.11	0.00	226.34	-0.00	-0.00	-0.00	300.00	200.00	0.00	-0.00
778	20.37	3.13	-6.87	1136.33	386.67	0.00	142.92	-0.00	-0.00	-0.00	300.00	200.00	0.00	-0.00
779	20.29	3.28	-6.41	1153.00	400.00	0.00	331.88	-0.00	-0.00	-0.00	300.00	200.00	0.00	-0.00
780	20.29	3.28	-6.41	1153.00	395.24	0.00	258.13	-0.00	-0.00	-0.00	300.00	200.00	0.00	-0.00
781	20.29	3.20	-6.56	1154.16	390.70	0.00	112.67	-0.00	-0.00	-0.00	300.00	200.00	0.00	-0.00
782	20.45	3.20	-6.56	1154.16	400.00	0.00	377.74	-0.00	-0.00	-0.00	300.00	200.00	0.00	-0.00
783	20.07	3.05	-6.56	1147.19	400.00	0.00	338.18	-0.00	-0.00	-0.00	300.00	200.00	0.00	-0.00
784	-0.00	-0.00	-0.00	903.00	200.00	0.00	-0.00	-0.00	-0.00	-0.00	300.00	200.00	0.00	-0.00
785	20.29	2.98	-6.56	1140.21	386.05	0.00	71.50	-0.00	-0.00	-0.00	300.00	200.00	0.00	-0.00
786	20.22	2.98	-6.71	1155.27	390.91	0.00	19.25	-0.00	-0.00	-0.00	300.00	200.00	0.00	-0.00
787	20.45	2.90	-6.71	1148.45	386.36	0.00	146.35	-0.00	-0.00	-0.00	300.00	200.00	0.00	-0.00
788	20.22	3.13	-6.71	1141.64	395.45	0.00	229.75	-0.00	-0.00	-0.00	300.00	200.00	0.00	-0.00
789	20.22	3.05	-6.87	1143.00	386.67	0.00	66.12	-0.00	-0.00	-0.00	300.00	200.00	0.00	-0.00
790	19.84	2.98	-6.56	1133.23	400.00	0.00	352.55	-0.00	-0.00	-0.00	300.00	200.00	0.00	-0.00
791	20.07	3.13	-6.56	1147.19	400.00	0.00	319.55	-0.00	-0.00	-0.00	300.00	200.00	0.00	-0.00
792	20.22	3.20	-6.71	1141.64	386.36	0.00	96.41	-0.00	-0.00	-0.00	300.00	200.00	0.00	-0.00
793	-0.00	-0.00	-0.00	903.00	200.00	0.00	-0.00	-0.00	-0.00	-0.00	300.00	200.00	0.00	-0.00
794	20.14	3.13	-6.56	1140.21	390.70	0.00	146.38	-0.00	-0.00	-0.00	300.00	200.00	0.00	-0.00
795	20.14	3.05	-6.87	1129.67	382.22	0.00	25.94	-0.00	-0.00	-0.00	300.00	200.00	0.00	-0.00
796	20.22	3.13	-6.56	1147.19	395.35	0.00	233.14	-0.00	-0.00	-0.00	300.00	200.00	0.00	-0.00
797	20.14	3.20	-6.71	1155.27	390.91	0.00	130.05	-0.00	-0.00	-0.00	300.00	200.00	0.00	-0.00
798	19.84	3.36	-6.26	1166.41	395.12	0.00	171.01	-0.00	-0.00	-0.00	300.00	200.00	0.00	-0.00
799	19.91	3.20	-6.71	1155.27	395.45	0.00	245.53	-0.00	-0.00	-0.00	300.00	200.00	0.00	-0.00
800	19.76	3.20	-6.71	1148.45	386.36	0.00	80.80	-0.00	-0.00	-0.00	300.00	200.00	0.00	-0.00
801	19.76	3.28	-6.56	1154.16	386.05	0.00	14.19	-0.00	-0.00	-0.00	300.00	200.00	0.00	-0.00
802	19.61	3.36	-6.71	1141.64	386.36	0.00	60.69	-0.00	-0.00	-0.00	300.00	200.00	0.00	-0.00
803	19.76	3.28	-6.87	1143.00	386.67	0.00	177.51	-0.00	-0.00	-0.00	300.00	200.00	0.00	-0.00
804	-0.00	-0.00	-0.00	903.00	200.00	0.00	-0.00	-0.00	-0.00	-0.00	300.00	200.00	0.00	-0.00
805	19.00	3.20	-6.41	1153.00	390.48	0.00	139.51	-0.00	-0.00	-0.00	300.00	200.00	0.00	-0.00
806	19.07	3.13	-6.87	1129.67	386.67	0.00	173.44	-0.00	-0.00	-0.00	300.00	200.00	0.00	-0.00
807	19.15	3.20	-6.71	1148.45	395.45	0.00	255.58	-0.00	-0.00	-0.00	300.00	200.00	0.00	-0.00
808	19.00	3.28	-6.71	1148.45	381.82	0.00	-74.91	-0.00	-0.00	-0.00	300.00	200.00	0.00	-0.00
809	19.07	2.98	-6.56	1154.16	400.00	0.00	412.34	-0.00	-0.00	-0.00	300.00	200.00	0.00	-0.00
810	19.30	3.05	-7.02	1131.26	382.61	0.00	58.71	-0.00	-0.00	-0.00	300.00	200.00	0.00	-0.00
811	-0.00	-0.00	-0.00	903.00	200.00	0.00	-0.00	-0.00	-0.00	-0.00	300.00	200.00	0.00	-0.00
812	19.45	2.98	-6.71	1141.64	395.45	0.00	300.15	-0.00	-0.00	-0.00	300.00	200.00	0.00	-0.00
813	19.23	2.98	-6.71	1141.64	400.00	0.00	319.91	-0.00	-0.00	-0.00	300.00	200.00	0.00	-0.00
814	19.23	2.98	-6.71	1148.45	390.91	0.00	79.07	-0.00	-0.00	-0.00	300.00	200.00	0.00	-0.00
815	19.30	2.98	-6.87	1129.67	382.22	0.00	27.64	-0.00	-0.00	-0.00	300.00	200.00	0.00	-0.00
816	19.15	2.82	-6.41	1153.00	400.00	0.00	286.10	-0.00	-0.00	-0.00	300.00	200.00	0.00	-0.00
817	19.23	2.98	-6.71	1155.27	390.91	0.00	104.56	-0.00	-0.00	-0.00	300.00	200.00	0.00	-0.00
818	-0.00	-0.00	-0.00	903.00	200.00	0.00	-0.00	-0.00	-0.00	-0.00	300.00	200.00	0.00	-0.00
819	19.23	2.98	-6.56	1147.19	390.70	0.00	124.55	-0.00	-0.00	-0.00	300.00	200.00	0.00	-0.00
820	19.30	2.98	-6.56	1147.19	400.00	0.00	318.66	-0.00	-0.00	-0.00	300.00	200.00	0.00	-0.00
821	19.45	2.98	-6.41	1145.86	400.00	0.00	330.24	-0.00	-0.00	-0.00	300.00	200.00	0.00	-0.00
822	19.61	2.98	-6.87	1136.33	377.78	0.00	-46.62	-0.00	-0.00	-0.00	300.00	200.00	0.00	-0.00
823	19.61	2.98	-6.71	1141.64	390.91	0.00	172.18	-0.00	-0.00	-0.00	300.00	200.00	0.00	-0.00
824	19.38	2.90	-6.71	1148.45	390.91	0.00	172.70	-0.00	-0.00	-0.00	300.00	200.00	0.00	-0.00
825	19.30	2.82	-6.26	1166.41	395.12	0.00	138.82	-0.00	-0.00	-0.00	300.00	200.00	0.00	-0.00
826	19.61	2.90	-6.56	1154.16	390.70	0.00	149.93	-0.00	-0.00	-0.00	300.00	200.00	0.00	-0.00
827	19.61	2.98	-6.56	1161.14	395.35	0.00	201.20	-0.00	-0.00	-0.00	300.00	200.00	0.00	-0.00
828	19.45	2.75	-6.71	1141.64	390.91	0.00	220.56	-0.00	-0.00	-0.00	300.00	200.00	0.00	-0.00
829	-0.00	-0.00	-0.00	903.00	200.00	0.00	-0.00	-0.00	-0.00	-0.00	300.00	200.00	0.00	-0.00
830	19.23	2.90	-6.56	1147.19	395.35	0.00	209.72	-0.00	-0.00	-0.00	300.00	200.00	0.00	-0.00
831	19.45	2.90	-6.87	1149.67	391.11	0.00	164.79	-0.00	-0.00	-0.00	300.00	200.00	0.00	-0.00
832	19.30	2.90	-6.71	1141.64	381.82	0.00	-20.46	-0.00	-0.00	-0.00	300.00	200.00	0.00	-0.00
833	19.38	2.90	-6.56	1147.19	395.35	0.00	239.53	-0.00	-0.00	-0.00	300.00	200.00	0.00	-0.00
834	19.23	3.13	-7.17	1132.79	374.47	0.00	-202.58	-0.00	-0.00	-0.00	300.00	200.00	0.00	-0.00
835	19.23	3.05	-6.56	1147.19	386.05	0.00	16.50	-0.00	-0.00	-0.00	300.00	200.00	0.00	-0.00
836	19.38	2.90	-6.56	1161.14	400.00	0.00	289.21	-0.00	-0.00	-0.00	300.00	200.00	0.00	-0.00
837	19.61	2.98	-6.87	1149.67	391.11	0.00	198.03	-0.00	-0.00	-0.00	300.00	200.00	0.00	-0.00
838	19.23	2.90	-7.02	1131.26	382.61	0.00	33.83	-0.00	-0.00	-0.00	300.00	200.00	0.00	-0.00
839	19.23	3.05	-6.71	1148.45	381.82	0.00	-45.78	-0.00	-0.00	-0.00	300.00	200.00	0.00	-0.00
840	19.15	2.98	-6.26	1151.78	400.00	0.00	228.70	-0.00	-0.00	-0.00	300.00	200.00	0.00	-0.00
841	19.30	2.82	-6.56	1161.14	390.70	0.00	91.20	-0.00	-0.00	-0.00	300.00	200.00	0.00	-0.00
842	19.38	2.98	-6.71	1141.64	390.91	0.00	174.26	-0.00	-0.00	-0.00	300.00	200.00	0.00	-0.00
843	19.23	3.05	-6.71	1148.45	400.00	0.00	258.01	-0.00	-0.00	-0.00	300.00	200.00	0.00	-0.00
844	19.38	2.90	-6.71	1134.82	377.27	0.00	-74.91	-0.00	-0.00	-0.00	300.00	200.00	0.00	-0.00
845	19.23	2.98	-6.87	1129.67	377.78	0.00	-94.60	-0.00	-0.00	-0.00	300.00	200.00	0.00	-0.00
846	19.23	2.98	-6.71	1155.27	395.45	0.00	214.84	-0.00	-0.00	-0.00	300.00	200.00	0.00	-0.00
847	19.23	2.98	-7.02	1137.78	386.96	0.00	34.83	-0.00	-0.00	-0.00	300.00	200.00	0.00	-0.00
848	19.15	2.98	-6.56	1140.21	390.70	0.00	107.88	-0.00	-0.00	-0.00	300.00	200.00	0.00	-0.00
849	19.23	2.90	-6.56	1126.26	395.35	0.00	293.29	-0.00	-0.00	-0.00	300.00	200.00	0.00	-0.00
850	19.23	2.82	-6.56	1154.16	400.00	0.00	343.85	-0.00	-0.00	-0.00	300.00	200.00	0.00	-0.00
851	-0.00	-0.00	-0.00	903.00	200.00	0.00	-0.00	-0.00	-0.00	-0.00	300.00	200.00	0.00	-0.00
852	19.30	2.98	-6.71	1148.45	395.45	0.00	204.26	-0.00	-0.00	-0.00	300.00	200.00	0.00	-0.00
853	19.30	3.05	-6.56	1154.16	395.35	0.00	188.96	-0.00	-0.00	-0.00	300.00	200.00	0.00	-0.00
854	19.23	3.05	-6.87	1149.67	382.22	0.00	-64.60	-0.00	-0.00	-0.00	300.00	200.00	0.00	-0.00
855	19.23	3.05	-6.87	1136.33	391.11	0.00	169.88	-0.00	-0.00	-0.00	300.00	200.00	0.00	-0.00
856	-0.00	-0.00	-0.00	903.00	200.00	0.00	-0.00	-0.00	-0.00	-0.00	300.00	200.00	0.00	-0.00
857	19.38	2.98	-6.71	1134.82	390.91	0.00	194.55	-0.00	-0.00	-0.00	300.00	200.00	0.00	-0.00
858	19.15	2.90	-7.17	1139.17	378.72	0.00	-123.21	-0.00	-0.00	-0.00	300.00	200.00	0.00	-0.00
859	19.23	2.90	-6.56	1168.12	390.70	0.00	105.39	-0.00	-0.00	-0.00	300.00	200.00	0.00	-0.00
860	19.38	3.13	-7.02	1131.26	382.61	0.00	-13.43	-0.00	-0.00	-0.00	300.00	200.00	0.00	-0.00
861	19.30	2.90	-6.71	1141.64	390.91	0.00	177.90	-0.00	-0.00	-0.00	300.00	200.00	0.00	-0.00
862	19.30	2.90	-6.56	1147.19	390.70	0.00	180.62	-0.00	-0.00	-0.00	300.00	200.00	0.00	-0.00
863	19.23	2.90	-6.71	1148.45	395.45	0.00	230.96	-0.00	-0.00	-0.00	300.00	200.00	0.00	-0.00
864	19.30	2.98	-6.56	1154.16	400.00	0.00	275.01	-0.00	-0.00	-0.00	300.00	200.00	0.00	-0.00
865	19.30	2.90	-7.02	1137.78	382.61	0.00	51.75	-0.00	-0.00	-0.00	300.00	200.00	0.00	-0.00
866	19.23	2.90	-6.56	1154.16	400.00	0.00	324.69	-0.00	-0.00	-0.00	300.00	200.00	0.00	-0.00
867	-0.00	-0.00	-0.00	903.00	200.00	0.00	-0.00	-0.00	-0.00	-0.00	300.00	200.00	0.00	-0.00
868	19.23	2.98	-6.56	1154.16	390.70	0.00	126.68	-0.00	-0.00	-0.00	300.00	200.00	0.00	-0.00
869	19.23	2.90	-6.87	1143.00	377.78	0.00	-70.19	-0.00	-0.00	-0.00	300.00	200.00	0.00	-0.00
870	-0.00	-0.00	-0.00	903.00	200.00	0.00	-0.00	-0.00	-0.00	-0.00	300.00	200.00	0.00	-0.00
871	19.23	2.98	-7.17	1126.40	378.72	0.00	1.95	-0.00	-0.00	-0.00	300.00	200.00	0.00	-0.00
872	19.23	2.98	-6.71	1148.45	390.91	0.00	170.62	-0.00	-0.00	-0.00	300.00	200.00	0.00	-0.00
873	19.07	2.90	-6.41	1160.14	395.24	0.00	117.35	-0.00	-0.00	-0.00	300.00	200.00	0.00	-0.00
874	19.23	2.98	-6.71	1148.45	386.36	0.00	60.34	-0.00	-0.00	-0.00	300.00	200.00	0.00	-0.00
875	19.30	2.98	-6.56	1147.19	395.35	0.00	205.99	-0.00	-0.00	-0.00	300.00	200.00	0.00	-0.00
876	-0.00	-0.00	-0.00	903.00	200.00	0.00	-0.00	-0.00	-0.00	-0.00	300.00	200.00	0.00	-0.00
877	19.15	2.90	-6.56	1154.16	386.05	0.00	-3.55	-0.00	-0.00	-0.00	300.00	200.00	0.00	-0.00
878	19.15	2.98	-6.56	1154.16	395.35	0.00	201.20	-0.00	-0.00	-0.00	300.00	200.00	0.00	-0.00
879	19.15	2.90	-7.02	1137.78	391.30	0.00	213.29	-0.00	-0.00	-0.00	300.00	200.00	0.00	-0.00
880	19.23	2.90	-6.56	1140.21	386.05	0.00	96.88	-0.00	-0.00	-0.00	300.00	200.00	0.00	-0.00
881	19.15	2.98	-6.71	1148.45	395.45	0.00	243.10	-0.00	-0.00	-0.00	300.00	200.00	0.00	-0.00
882	19.38	3.05	-6.71	1148.45	386.36	0.00	47.16	-0.00	-0.00	-0.00	300.00	200.00	0.00	-0.00
883	19.23	2.90	-6.87	1143.00	395.56	0.00	271.61	-0.00	-0.00	-0.00	300.00	200.00	0.00	-0.00
884	19.15	2.82	-6.41	1160.14	390.48	0.00	129.34	-0.00	-0.00	-0.00	300.00	200.00	0.00	-0.00
885	19.15	2.98	-6.71	1141.64	386.36	0.00	66.41	-0.00	-0.00	-0.00	300.00	200.00	0.00	-0.00
886	19.07	2.90	-7.02	1137.78	373.91	0.00	-87.24	-0.00	-0.00	-0.00	300.00	200.00	0.00	-0.00
887	19.30	2.98	-6.71	1148.45	386.36	0.00	51.67	-0.00	-0.00	-0.00	300.00	200.00	0.00	-0.00
888	19.30	2.82	-6.26	1151.78	400.00	0.00	388.73	-0.00	-0.00	-0.00	300.00	200.00	0.00	-0.00
889	19.07	2.90	-6.87	1123.00	382.22	0.00	45.44	-0.00	-0.00	-0.00	300.00	200.00	0.00	-0.00
890	19.30	3.05	-6.87	1143.00	395.56	0.00	249.91	-0.00	-0.00	-0.00	300.00	200.00	0.00	-0.00
891	-0.00	-0.00	-0.00	903.00	200.00	0.00	-0.00	-0.00	-0.00	-0.00	300.00	200.00	0.00	-0.00
892	19.38	2.90	-6.71	1141.64	395.45	0.00	280.55	-0.00	-0.00	-0.00	300.00	200.00	0.00	-0.00
893	-0.00	-0.00	-0.00	903.00	200.00	0.00	-0.00	-0.00	-0.00	-0.00	300.00	200.00	0.00	-0.00
894	19.15	2.98	-6.87	1149.67	382.22	0.00	-13.90	-0.00	-0.00	-0.00	300.00	200.00	0.00	-0.00
895	19.07	2.90	-7.17	1132.79	387.23	0.00	135.54	-0.00	-0.00	-0.00	300.00	200.00	0.00	-0.00
896	19.07	2.90	-6.71	1141.64	395.45	0.00	243.79	-0.00	-0.00	-0.00	300.00	200.00	0.00	-0.00
897	-0.00	-0.00	-0.00	903.00	200.00	0.00	-0.00	-0.00	-0.00	-0.00	300.00	200.00	0.00	-0.00
898	19.15	2.90	-6.87	1136.33	382.22	0.00	-2.20	-0.00	-0.00	-0.00	300.00	200.00	0.00	-0.00
899	19.23	2.98	-6.41	1160.14	400.00	0.00	310.63	-0.00	-0.00	-0.00	300.00	200.00	0.00	-0.00
900	19.15	2.90	-6.71	1141.64	395.45	0.00	258.71	-0.00	-0.00	-0.00	300.00	200.00	0.00	-0.00
901	-0.00	-0.00	-0.00	903.00	200.00	0.00	-0.00	-0.00	-0.00	-0.00	300.00	200.00	0.00	-0.00
902	19.30	2.90	-6.87	1143.00	386.67	0.00	92.06	-0.00	-0.00	-0.00	300.00	200.00	0.00	-0.00
903	19.15	2.90	-6.87	1136.33	382.22	0.00	20.68	-0.00	-0.00	-0.00	300.00	200.00	0.00	-0.00
904	19.15	2.98	-6.56	1147.19	390.70	0.00	110.01	-0.00	-0.00	-0.00	300.00	200.00	0.00	-0.00
905	-0.00	-0.00	-0.00	903.00	200.00	0.00	-0.00	-0.00	-0.00	-0.00	300.00	200.00	0.00	-0.00
906	19.07	2.90	-6.56	1147.19	400.00	0.00	337.29	-0.00	-0.00	-0.00	300.00	200.00	0.00	-0.00
907	19.23	2.90	-6.56	1140.21	390.70	0.00	254.96	0.00	0.00	0.00	300.00	200.00	0.00	0.00
908	19.00	3.05	-6.87	1136.33	377.78	0.00	-127.16	-0.00	-0.00	-0.00	300.00	200.00	0.00	-0.00
909	19.23	3.05	-7.17	1132.79	365.96	0.00	-302.90	-0.00	-0.00	-0.00	300.00	200.00	0.00	-0.00
910	-0.00	-0.00	-0.00	903.00	200.00	0.00	-0.00	-0.00	-0.00	-0.00	300.00	200.00	0.00	-0.00
911	-0.00	-0.00	-0.00	903.00	200.00	0.00	-0.00	-0.00	-0.00	-0.00	300.00	200.00	0.00	-0.00
912	19.23	2.75	-6.87	1136.33	377.78	0.00	-61.04	-0.00	-0.00	-0.00	300.00	200.00	0.00	-0.00
913	19.38	2.67	-7.02	1131.26	386.96	0.00	129.53	-0.00	-0.00	-0.00	300.00	200.00	0.00	-0.00
914	-0.00	-0.00	-0.00	903.00	200.00	0.00	-0.00	-0.00	-0.00	-0.00	300.00	200.00	0.00	-0.00
915	19.30	2.67	-6.56	1154.16	390.70	0.00	126.33	-0.00	-0.00	-0.00	300.00	200.00	0.00	-0.00
916	19.45	2.67	-6.71	1148.45	400.00	0.00	351.65	-0.00	-0.00	-0.00	300.00	200.00	0.00	-0.00
917	19.38	2.75	-7.02	1137.78	378.26	0.00	-97.19	-0.00	-0.00	-0.00	300.00	200.00	0.00	-0.00
918	19.30	2.67	-6.41	1153.00	390.48	0.00	56.49	-0.00	-0.00	-0.00	300.00	200.00	0.00	-0.00
919	19.23	2.59	-6.26	1159.10	395.12	0.00	203.20	-0.00	-0.00	-0.00	300.00	200.00	0.00	-0.00
920	19.23	2.75	-6.56	1154.16	395.35	0.00	159.15	-0.00	-0.00	-0.00	300.00	200.00	0.00	-0.00
921	19.30	2.67	-6.71	1141.64	381.82	0.00	-57.39	-0.00	-0.00	-0.00	300.00	200.00	0.00	-0.00
922	19.23	2.67	-6.87	1143.00	391.11	0.00	149.54	-0.00	-0.00	-0.00	300.00	200.00	0.00	-0.00
923	19.23	2.59	-6.41	1145.86	400.00	0.00	308.45	-0.00	-0.00	-0.00	300.00	200.00	0.00	-0.00
924	19.61	2.67	-6.56	1140.21	400.00	0.00	381.29	-0.00	-0.00	-0.00	300.00	200.00	0.00	-0.00
925	19.15	2.67	-6.71	1134.82	400.00	0.00	327.02	-0.00	-0.00	-0.00	300.00	200.00	0.00	-0.00
926	19.45	2.75	-6.56	1147.19	400.00	0.00	359.29	-0.00	-0.00	-0.00	300.00	200.00	0.00	-0.00
927	19.30	2.67	-6.71	1141.64	395.45	0.00	205.82	-0.00	-0.00	-0.00	300.00	200.00	0.00	-0.00
928	19.38	2.59	-6.71	1148.45	395.45	0.00	267.03	-0.00	-0.00	-0.00	300.00	200.00	0.00	-0.00
929	19.38	2.67	-6.71	1141.64	386.36	0.00	90.34	-0.00	-0.00	-0.00	300.00	200.00	0.00	-0.00
930	19.38	2.59	-6.71	1148.45	386.36	0.00	22.19	-0.00	-0.00	-0.00	300.00	200.00	0.00	-0.00
931	19.38	2.67	-6.56	1147.19	400.00	0.00	294.00	-0.00	-0.00	-0.00	300.00	200.00	0.00	-0.00
932	19.45	2.59	-6.41	1160.14	400.00	0.00	294.28	-0.00	-0.00	-0.00	300.00	200.00	0.00	-0.00
933	19.38	2.67	-6.71	1141.64	395.45	0.00	220.73	-0.00	-0.00	-0.00	300.00	200.00	0.00	-0.00
934	-0.00	-0.00	-0.00	903.00	200.00	0.00	-0.00	-0.00	-0.00	-0.00	300.00	200.00	0.00	-0.00
935	19.68	2.67	-6.56	1154.16	400.00	0.00	336.40	-0.00	-0.00	-0.00	300.00	200.00	0.00	-0.00
936	19.45	2.75	-6.71	1141.64	386.36	0.00	40.57	-0.00	-0.00	-0.00	300.00	200.00	0.00	-0.00
937	-0.00	-0.00	-0.00	903.00	200.00	0.00	-0.00	-0.00	-0.00	-0.00	300.00	200.00	0.00	-0.00
938	-0.00	-0.00	-0.00	903.00	200.00	0.00	-0.00	-0.00	-0.00	-0.00	300.00	200.00	0.00	-0.00
939	19.38	2.75	-6.56	1161.14	395.35	0.00	146.91	-0.00	-0.00	-0.00	300.00	200.00	0.00	-0.00
940	19.45	2.59	-6.71	1134.82	395.45	0.00	271.54	-0.00	-0.00	-0.00	300.00	200.00	0.00	-0.00
941	19.68	2.52	-6.56	1161.14	400.00	0.00	357.16	-0.00	-0.00	-0.00	300.00	200.00	0.00	-0.00
942	19.61	2.59	-7.17	1139.17	374.47	0.00	-121.42	-0.00	-0.00	-0.00	300.00	200.00	0.00	-0.00
943	-0.00	-0.00	-0.00	903.00	200.00	0.00	-0.00	-0.00	-0.00	-0.00	300.00	200.00	0.00	-0.00
944	19.68	2.59	-6.56	1154.16	400.00	0.00	378.45	-0.00	-0.00	-0.00	300.00	200.00	0.00	-0.00
945	-0.00	-0.00	-0.00	903.00	200.00	0.00	-0.00	-0.00	-0.00	-0.00	300.00	200.00	0.00	-0.00
946	19.45	2.67	-6.71	1128.00	390.91	0.00	137.85	-0.00	-0.00	-0.00	300.00	200.00	0.00	-0.00
947	-0.00	-0.00	-0.00	903.00	200.00	0.00	-0.00	-0.00	-0.00	-0.00	300.00	200.00	0.00	-0.00
948	19.61	2.67	-6.56	1154.16	400.00	0.00	344.03	-0.00	-0.00	-0.00	300.00	200.00	0.00	-0.00
949	19.38	2.67	-7.17	1132.79	374.47	0.00	-139.44	-0.00	-0.00	-0.00	300.00	200.00	0.00	-0.00
950	19.45	2.75	-6.87	1136.33	391.11	0.00	124.61	-0.00	-0.00	-0.00	300.00	200.00	0.00	-0.00
951	19.38	2.59	-6.87	1143.00	382.22	0.00	-21.02	-0.00	-0.00	-0.00	300.00	200.00	0.00	-0.00
952	19.76	2.75	-6.41	1145.86	395.24	0.00	284.10	-0.00	-0.00	-0.00	300.00	200.00	0.00	-0.00
953	19.45	2.67	-6.87	1136.33	377.78	0.00	-25.43	-0.00	-0.00	-0.00	300.00	200.00	0.00	-0.00
954	19.61	2.67	-6.71	1148.45	386.36	0.00	91.90	-0.00	-0.00	-0.00	300.00	200.00	0.00	-0.00
955	19.61	2.82	-6.87	1136.33	382.22	0.00	-15.43	-0.00	-0.00	-0.00	300.00	200.00	0.00	-0.00
956	19.61	2.90	-6.71	1141.64	381.82	0.00	-33.64	-0.00	-0.00	-0.00	300.00	200.00	0.00	-0.00
957	19.61	2.82	-6.71	1141.64	395.45	0.00	297.72	-0.00	-0.00	-0.00	300.00	200.00	0.00	-0.00
958	19.38	2.90	-6.87	1143.00	382.22	0.00	-117.15	-0.00	-0.00	-0.00	300.00	200.00	0.00	-0.00
959	19.45	2.82	-6.71	1141.64	386.36	0.00	45.26	-0.00	-0.00	-0.00	300.00	200.00	0.00	-0.00
960	19.68	2.90	-6.87	1136.33	377.78	0.00	-38.15	-0.00	-0.00	-0.00	300.00	200.00	0.00	-0.00
961	-0.00	-0.00	-0.00	903.00	200.00	0.00	-0.00	-0.00	-0.00	-0.00	300.00	200.00	0.00	-0.00
962	-0.00	-0.00	-0.00	903.00	200.00	0.00	-0.00	-0.00	-0.00	-0.00	300.00	200.00	0.00	-0.00
963	19.45	2.67	-6.87	1149.67	382.22	0.00	2.54	-0.00	-0.00	-0.00	300.00	200.00	0.00	-0.00
964	19.68	2.75	-6.87	1143.00	377.78	0.00	-66.63	-0.00	-0.00	-0.00	300.00	200.00	0.00	-0.00
965	19.61	2.59	-6.41	1167.29	400.00	0.00	329.15	-0.00	-0.00	-0.00	300.00	200.00	0.00	-0.00
966	19.61	2.90	-6.41	1160.14	395.24	0.00	221.62	-0.00	-0.00	-0.00	300.00	200.00	0.00	-0.00
967	19.38	2.59	-6.71	1141.64	390.91	0.00	196.63	-0.00	-0.00	-0.00	300.00	200.00	0.00	-0.00
968	19.45	2.67	-6.71	1141.64	390.91	0.00	238.77	-0.00	-0.00	-0.00	300.00	200.00	0.00	-0.00
969	19.38	2.67	-6.87	1129.67	382.22	0.00	42.05	-0.00	-0.00	-0.00	300.00	200.00	0.00	-0.00
970	19.38	2.98	-6.71	1134.82	386.36	0.00	37.80	-0.00	-0.00	-0.00	300.00	200.00	0.00	-0.00
971	19.38	3.05	-6.71	1128.00	381.82	0.00	-24.28	-0.00	-0.00	-0.00	300.00	200.00	0.00	-0.00
972	19.45	2.75	-6.71	1148.45	390.91	0.00	133.17	-0.00	-0.00	-0.00	300.00	200.00	0.00	-0.00
973	19.61	2.82	-6.71	1155.27	386.36	0.00	35.20	-0.00	-0.00	-0.00	300.00	200.00	0.00	-0.00
974	19.38	2.75	-6.71	1155.27	390.91	0.00	99.88	-0.00	-0.00	-0.00	300.00	200.00	0.00	-0.00
975	19.23	2.82	-6.56	1154.16	395.35	0.00	162.88	-0.00	-0.00	-0.00	300.00	200.00	0.00	-0.00
976	19.38	2.82	-6.56	1140.21	390.70	0.00	210.61	-0.00	-0.00	-0.00	300.00	200.00	0.00	-0.00
977	19.38	2.75	-6.56	1154.16	400.00	0.00	347.76	-0.00	-0.00	-0.00	300.00	200.00	0.00	-0.00
978	19.23	2.75	-6.87	1143.00	377.78	0.00	-125.12	-0.00	-0.00	-0.00	300.00	200.00	0.00	-0.00
979	-0.00	-0.00	-0.00	903.00	200.00	0.00	-0.00	-0.00	-0.00	-0.00	300.00	200.00	0.00	-0.00
980	19.38	2.67	-6.56	1161.14	395.35	0.00	235.27	-0.00	-0.00	-0.00	300.00	200.00	0.00	-0.00
981	19.30	2.82	-6.71	1148.45	390.91	0.00	153.98	-0.00	-0.00	-0.00	300.00	200.00	0.00	-0.00
982	19.30	2.67	-6.87	1143.00	395.56	0.00	295.68	-0.00	-0.00	-0.00	300.00	200.00	0.00	-0.00
983	19.30	2.90	-6.71	1148.45	390.91	0.00	89.47	-0.00	-0.00	-0.00	300.00	200.00	0.00	-0.00
984	19.45	2.90	-6.56	1147.19	400.00	0.00	299.14	-0.00	-0.00	-0.00	300.00	200.00	0.00	-0.00
985	19.23	2.67	-6.71	1141.64	395.45	0.00	236.68	-0.00	-0.00	-0.00	300.00	200.00	0.00	-0.00
986	19.30	2.75	-6.87	1136.33	386.67	0.00	101.22	-0.00	-0.00	-0.00	300.00	200.00	0.00	-0.00
987	19.30	2.82	-6.56	1161.14	395.35	0.00	112.31	-0.00	-0.00	-0.00	300.00	200.00	0.00	-0.00
988	19.30	2.75	-6.87	1136.33	391.11	0.00	209.89	-0.00	-0.00	-0.00	300.00	200.00	0.00	-0.00
989	19.30	2.82	-6.56	1147.19	395.35	0.00	220.37	-0.00	-0.00	-0.00	300.00	200.00	0.00	-0.00
990	19.23	2.82	-6.41	1160.14	395.24	0.00	166.76	-0.00	-0.00	-0.00	300.00	200.00	0.00	-0.00
991	19.30	2.67	-6.56	1161.14	386.05	0.00	40.81	-0.00	-0.00	-0.00	300.00	200.00	0.00	-0.00
992	19.23	2.82	-6.56	1147.19	400.00	0.00	317.77	-0.00	-0.00	-0.00	300.00	200.00	0.00	-0.00
993	19.23	2.98	-6.87	1149.67	377.78	0.00	-177.00	-0.00	-0.00	-0.00	300.00	200.00	0.00	-0.00
994	19.30	2.90	-7.17	1132.79	365.96	0.00	-300.96	-0.00	-0.00	-0.00	300.00	200.00	0.00	-0.00
995	19.23	2.98	-7.02	1131.26	382.61	0.00	-52.24	-0.00	-0.00	-0.00	300.00	200.00	0.00	-0.00
996	19.23	2.90	-6.87	1136.33	386.67	0.00	74.26	-0.00	-0.00	-0.00	300.00	200.00	0.00	-0.00
997	19.23	2.90	-6.87	1129.67	382.22	0.00	31.03	-0.00	-0.00	-0.00	300.00	200.00	0.00	-0.00
998	19.23	2.59	-6.26	1151.78	395.12	0.00	267.96	-0.00	-0.00	-0.00	300.00	200.00	0.00	-0.00
999	19.23	2.90	-6.56	1154.16	395.35	0.00	189.49	-0.00	-0.00	-0.00	300.00	200.00	0.00	-0.00
1000	19.15	3.05	-6.71	1141.64	381.82	0.00	-130.39	-0.00	-0.00	-0.00	300.00	200.00	0.00	-0.00
1001	19.23	2.98	-6.71	1148.45	386.36	0.00	-8.32	-0.00	-0.00	-0.00	300.00	200.00	0.00	-0.00
1002	19.23	2.75	-7.02	1137.78	378.26	0.00	-32.84	-0.00	-0.00	-0.00	300.00	200.00	0.00	-0.00
1003	-0.00	-0.00	-0.00	903.00	200.00	0.00	-0.00	-0.00	-0.00	-0.00	300.00	200.00	0.00	-0.00
1004	19.15	2.75	-6.56	1154.16	390.70	0.00	123.84	-0.00	-0.00	-0.00	300.00	200.00	0.00	-0.00
1005	19.23	2.75	-6.71	1134.82	390.91	0.00	172.70	-0.00	-0.00	-0.00	300.00	200.00	0.00	-0.00
1006	19.15	2.82	-6.56	1161.14	390.70	0.00	84.99	-0.00	-0.00	-0.00	300.00	200.00	0.00	-0.00
1007	19.23	2.90	-6.56	1161.14	400.00	0.00	258.69	-0.00	-0.00	-0.00	300.00	200.00	0.00	-0.00
1008	19.30	2.90	-6.87	1136.33	386.67	0.00	157.17	-0.00	-0.00	-0.00	300.00	200.00	0.00	-0.00
1009	19.23	2.90	-6.41	1153.00	395.24	0.00	305.18	-0.00	-0.00	-0.00	300.00	200.00	0.00	-0.00
1010	19.23	2.75	-6.71	1148.45	386.36	0.00	70.75	-0.00	-0.00	-0.00	300.00	200.00	0.00	-0.00
1011	19.23	2.90	-6.71	1148.45	400.00	0.00	364.13	-0.00	-0.00	-0.00	300.00	200.00	0.00	-0.00
1012	19.23	2.75	-6.71	1141.64	386.36	0.00	89.47	-0.00	-0.00	-0.00	300.00	200.00	0.00	-0.00
1013	19.23	2.67	-6.56	1154.16	400.00	0.00	290.63	-0.00	-0.00	-0.00	300.00	200.00	0.00	-0.00
1014	19.15	2.75	-6.56	1133.23	395.35	0.00	270.40	-0.00	-0.00	-0.00	300.00	200.00	0.00	-0.00
1015	19.30	2.90	-6.41	1160.14	400.00	0.00	253.95	-0.00	-0.00	-0.00	300.00	200.00	0.00	-0.00
1016	19.30	2.98	-6.56	1147.19	390.70	0.00	70.44	-0.00	-0.00	-0.00	300.00	200.00	0.00	-0.00
1017	19.38	2.90	-6.41	1153.00	400.00	0.00	267.03	-0.00	-0.00	-0.00	300.00	200.00	0.00	-0.00
1018	19.61	2.59	-6.41	1138.71	390.48	0.00	262.31	-0.00	-0.00	-0.00	300.00	200.00	0.00	-0.00
1019	19.30	2.90	-6.41	1160.14	395.24	0.00	139.15	-0.00	-0.00	-0.00	300.00	200.00	0.00	-0.00
1020	-0.00	-0.00	-0.00	903.00	200.00	0.00	-0.00	-0.00	-0.00	-0.00	300.00	200.00	0.00	-0.00
1021	19.68	2.98	-6.56	1154.16	390.70	0.00	122.43	-0.00	-0.00	-0.00	300.00	200.00	0.00	-0.00
1022	19.61	2.98	-6.71	1148.45	381.82	0.00	-72.13	-0.00	-0.00	-0.00	300.00	200.00	0.00	-0.00
1023	19.61	2.82	-6.56	1147.19	390.70	0.00	165.89	-0.00	-0.00	-0.00	300.00	200.00	0.00	-0.00
1024	19.45	2.82	-6.87	1143.00	382.22	0.00	-16.28	-0.00	-0.00	-0.00	300.00	200.00	0.00	-0.00
1025	19.68	2.90	-6.71	1148.45	386.36	0.00	141.49	-0.00	-0.00	-0.00	300.00	200.00	0.00	-0.00
1026	19.61	2.98	-7.02	1131.26	378.26	0.00	0.83	-0.00	-0.00	-0.00	300.00	200.00	0.00	-0.00
1027	19.68	2.82	-6.71	1148.45	395.45	0.00	316.27	-0.00	-0.00	-0.00	300.00	200.00	0.00	-0.00
1028	19.61	2.90	-6.56	1154.16	390.70	0.00	172.81	-0.00	-0.00	-0.00	300.00	200.00	0.00	-0.00
1029	19.38	2.82	-6.56	1154.16	390.70	0.00	148.33	-0.00	-0.00	-0.00	300.00	200.00	0.00	-0.00
1030	19.23	2.90	-6.87	1136.33	382.22	0.00	-11.19	-0.00	-0.00	-0.00	300.00	200.00	0.00	-0.00
1031	19.23	2.98	-6.56	1161.14	390.70	0.00	60.15	-0.00	-0.00	-0.00	300.00	200.00	0.00	-0.00
1032	-0.00	-0.00	-0.00	903.00	200.00	0.00	-0.00	-0.00	-0.00	-0.00	300.00	200.00	0.00	-0.00
1033	19.23	2.75	-6.56	1154.16	395.35	0.00	227.82	-0.00	-0.00	-0.00	300.00	200.00	0.00	-0.00
1034	19.23	2.90	-6.71	1148.45	395.45	0.00	208.07	-0.00	-0.00	-0.00	300.00	200.00	0.00	-0.00
1035	19.07	2.90	-6.41	1153.00	400.00	0.00	251.77	-0.00	-0.00	-0.00	300.00	200.00	0.00	-0.00
1036	19.38	2.98	-6.41	1160.14	400.00	0.00	272.48	-0.00	-0.00	-0.00	300.00	200.00	0.00	-0.00
1037	19.15	2.90	-6.87	1136.33	391.11	0.00	145.13	-0.00	-0.00	-0.00	300.00	200.00	0.00	-0.00
1038	19.07	2.90	-6.56	1154.16	395.35	0.00	159.69	-0.00	-0.00	-0.00	300.00	200.00	0.00	-0.00
1039	19.15	2.98	-6.87	1143.00	382.22	0.00	51.71	-0.00	-0.00	-0.00	300.00	200.00	0.00	-0.00
1040	-0.00	-0.00	-0.00	903.00	200.00	0.00	-0.00	-0.00	-0.00	-0.00	300.00	200.00	0.00	-0.00
1041	19.15	2.82	-6.71	1148.45	395.45	0.00	257.67	-0.00	-0.00	-0.00	300.00	200.00	0.00	-0.00
1042	19.15	3.05	-6.87	1143.00	391.11	0.00	203.62	-0.00	-0.00	-0.00	300.00	200.00	0.00	-0.00
1043	19.15	2.75	-6.56	1147.19	395.35	0.00	300.74	-0.00	-0.00	-0.00	300.00	200.00	0.00	-0.00
1044	19.07	2.75	-6.56	1147.19	390.70	0.00	128.46	-0.00	-0.00	-0.00	300.00	200.00	0.00	-0.00
1045	19.07	2.82	-6.56	1154.16	395.35	0.00	224.62	-0.00	-0.00	-0.00	300.00	200.00	0.00	-0.00
1046	-0.00	-0.00	-0.00	903.00	200.00	0.00	-0.00	-0.00	-0.00	-0.00	300.00	200.00	0.00	-0.00
1047	19.15	2.75	-6.87	1143.00	391.11	0.00	185.31	-0.00	-0.00	-0.00	300.00	200.00	0.00	-0.00
1048	19.07	2.90	-7.17	1126.40	382.98	0.00	4.22	-0.00	-0.00	-0.00	300.00	200.00	0.00	-0.00
1049	19.00	2.75	-6.41	1153.00	395.24	0.00	229.97	-0.00	-0.00	-0.00	300.00	200.00	0.00	-0.00
1050	18.92	2.98	-7.02	1150.83	391.30	0.00	89.89	-0.00	-0.00	-0.00	300.00	200.00	0.00	-0.00
1051	19.15	2.59	-7.02	1150.83	386.96	0.00	144.96	-0.00	-0.00	-0.00	300.00	200.00	0.00	-0.00
1052	19.15	2.75	-6.56	1154.16	390.70	0.00	192.51	-0.00	-0.00	-0.00	300.00	200.00	0.00	-0.00
1053	19.00	2.67	-6.56	1154.16	386.05	0.00	48.44	-0.00	-0.00	-0.00	300.00	200.00	0.00	-0.00
1054	19.07	2.82	-6.87	1123.00	382.22	0.00	62.22	-0.00	-0.00	-0.00	300.00	200.00	0.00	-0.00
1055	19.07	2.67	-6.56	1154.16	395.35	0.00	262.95	-0.00	-0.00	-0.00	300.00	200.00	0.00	-0.00
1056	18.92	2.75	-6.87	1143.00	386.67	0.00	103.25	-0.00	-0.00	-0.00	300.00	200.00	0.00	-0.00
1057	19.00	2.75	-6.87	1143.00	386.67	0.00	94.60	-0.00	-0.00	-0.00	300.00	200.00	0.00	-0.00
1058	-0.00	-0.00	-0.00	903.00	200.00	0.00	-0.00	-0.00	-0.00	-0.00	300.00	200.00	0.00	-0.00
1059	19.00	2.75	-6.71	1148.45	377.27	0.00	-98.84	-0.00	-0.00	-0.00	300.00	200.00	0.00	-0.00
1060	19.00	2.82	-6.71	1141.64	395.45	0.00	247.09	-0.00	-0.00	-0.00	300.00	200.00	0.00	-0.00
1061	19.15	2.75	-6.71	1148.45	386.36	0.00	125.19	-0.00	-0.00	-0.00	300.00	200.00	0.00	-0.00
1062	19.15	2.82	-6.71	1148.45	390.91	0.00	193.51	-0.00	-0.00	-0.00	300.00	200.00	0.00	-0.00
1063	19.00	2.82	-7.02	1137.78	391.30	0.00	133.35	-0.00	-0.00	-0.00	300.00	200.00	0.00	-0.00
1064	19.00	2.90	-6.87	1156.33	382.22	0.00	-65.10	-0.00	-0.00	-0.00	300.00	200.00	0.00	-0.00
1065	-0.00	-0.00	-0.00	903.00	200.00	0.00	-0.00	-0.00	-0.00	-0.00	300.00	200.00	0.00	-0.00
1066	19.00	2.67	-7.17	1151.94	387.23	0.00	99.83	-0.00	-0.00	-0.00	300.00	200.00	0.00	-0.00
1067	19.07	2.82	-7.02	1137.78	382.61	0.00	50.75	-0.00	-0.00	-0.00	300.00	200.00	0.00	-0.00
1068	19.00	2.75	-6.71	1148.45	386.36	0.00	96.75	-0.00	-0.00	-0.00	300.00	200.00	0.00	-0.00
1069	18.92	2.90	-6.71	1155.27	400.00	0.00	260.44	-0.00	-0.00	-0.00	300.00	200.00	0.00	-0.00
1070	19.07	2.82	-6.56	1161.14	400.00	0.00	270.75	-0.00	-0.00	-0.00	300.00	200.00	0.00	-0.00
1071	18.92	2.90	-6.71	1155.27	386.36	0.00	2.43	-0.00	-0.00	-0.00	300.00	200.00	0.00	-0.00
1072	19.00	2.67	-6.71	1148.45	390.91	0.00	201.83	-0.00	-0.00	-0.00	300.00	200.00	0.00	-0.00
1073	19.07	2.75	-6.71	1141.64	390.91	0.00	193.51	-0.00	-0.00	-0.00	300.00	200.00	0.00	-0.00
1074	-0.00	-0.00	-0.00	903.00	200.00	0.00	-0.00	-0.00	-0.00	-0.00	300.00	200.00	0.00	-0.00
1075	18.92	2.82	-6.71	1141.64	381.82	0.00	-25.84	-0.00	-0.00	-0.00	300.00	200.00	0.00	-0.00
1076	19.00	2.82	-7.02	1137.78	373.91	0.00	-151.26	-0.00	-0.00	-0.00	300.00	200.00	0.00	-0.00
1077	18.92	2.75	-6.87	1136.33	377.78	0.00	-46.62	-0.00	-0.00	-0.00	300.00	200.00	0.00	-0.00
1078	18.92	2.90	-6.41	1167.29	390.48	0.00	45.41	-0.00	-0.00	-0.00	300.00	200.00	0.00	-0.00
1079	18.92	2.75	-6.87	1149.67	395.56	0.00	230.24	-0.00	-0.00	-0.00	300.00	200.00	0.00	-0.00
1080	18.92	2.67	-6.56	1154.16	395.35	0.00	210.25	-0.00	-0.00	-0.00	300.00	200.00	0.00	-0.00
1081	-0.00	-0.00	-0.00	903.00	200.00	0.00	-0.00	-0.00	-0.00	-0.00	300.00	200.00	0.00	-0.00
1082	18.92	2.67	-6.71	1155.27	390.91	0.00	123.28	-0.00	-0.00	-0.00	300.00	200.00	0.00	-0.00
1083	18.92	2.82	-6.56	1147.19	400.00	0.00	302.51	-0.00	-0.00	-0.00	300.00	200.00	0.00	-0.00
1084	19.00	2.75	-6.87	1156.33	391.11	0.00	165.30	-0.00	-0.00	-0.00	300.00	200.00	0.00	-0.00
1085	18.92	2.67	-6.56	1147.19	390.70	0.00	140.88	-0.00	-0.00	-0.00	300.00	200.00	0.00	-0.00
