# Supplementary material for: Musculoskeletal modeling and humanoid control of robots based on human gait data
Source: PeerJ Comput Sci. 2021 Aug 9;7:e657. doi: 10.7717/peerj-cs.657 (PMC8372000; doi:10.7717/peerj-cs.657)
Supplement: Supplemental Information 2 [file peerj-cs-07-657-s002.zip › force/Cap49.forces]

[Force Data]
NumberOfForcePlates=2
SampleRate=120.000000
NumberOfSamples=1056
#Sample	FX1	FY1	FZ1	X1	Y1	Z1	MZ1	FX2	FY2	FZ2	X2	Y2	Z2	MZ2
1	-0.00	-0.00	-0.00	903.00	200.00	0.00	-0.00	-0.00	-0.00	-0.00	300.00	200.00	0.00	-0.00
2	-0.00	-0.00	-0.00	903.00	200.00	0.00	-0.00	-0.00	-0.00	-0.00	300.00	200.00	0.00	-0.00
3	-0.00	-0.00	-0.00	903.00	200.00	0.00	-0.00	-0.00	-0.00	-0.00	300.00	200.00	0.00	-0.00
4	-0.00	-0.00	-0.00	903.00	200.00	0.00	-0.00	-0.00	-0.00	-0.00	300.00	200.00	0.00	-0.00
5	-0.00	-0.00	-0.00	903.00	200.00	0.00	-0.00	-0.00	-0.00	-0.00	300.00	200.00	0.00	-0.00
6	-0.00	-0.00	-0.00	903.00	200.00	0.00	-0.00	-0.00	-0.00	-0.00	300.00	200.00	0.00	-0.00
7	-0.00	-0.00	-0.00	903.00	200.00	0.00	-0.00	-0.00	-0.00	-0.00	300.00	200.00	0.00	-0.00
8	-0.00	-0.00	-0.00	903.00	200.00	0.00	-0.00	-0.00	-0.00	-0.00	300.00	200.00	0.00	-0.00
9	0.00	0.00	0.00	903.00	200.00	0.00	0.00	-0.00	-0.00	-0.00	300.00	200.00	0.00	-0.00
10	-0.00	-0.00	-0.00	903.00	200.00	0.00	-0.00	-0.00	-0.00	-0.00	300.00	200.00	0.00	-0.00
11	-0.00	-0.00	-0.00	903.00	200.00	0.00	-0.00	-0.00	-0.00	-0.00	300.00	200.00	0.00	-0.00
12	0.00	0.00	0.00	903.00	200.00	0.00	0.00	-0.00	-0.00	-0.00	300.00	200.00	0.00	-0.00
13	-0.00	-0.00	-0.00	903.00	200.00	0.00	-0.00	-0.00	-0.00	-0.00	300.00	200.00	0.00	-0.00
14	0.00	0.00	0.00	903.00	200.00	0.00	0.00	-0.00	-0.00	-0.00	300.00	200.00	0.00	-0.00
15	-0.00	-0.00	-0.00	903.00	200.00	0.00	-0.00	-0.00	-0.00	-0.00	300.00	200.00	0.00	-0.00
16	-0.00	-0.00	-0.00	903.00	200.00	0.00	-0.00	-0.00	-0.00	-0.00	300.00	200.00	0.00	-0.00
17	0.00	0.00	0.00	903.00	200.00	0.00	0.00	-0.00	-0.00	-0.00	300.00	200.00	0.00	-0.00
18	-0.00	-0.00	-0.00	903.00	200.00	0.00	-0.00	-0.00	-0.00	-0.00	300.00	200.00	0.00	-0.00
19	0.00	0.00	0.00	903.00	200.00	0.00	0.00	-0.00	-0.00	-0.00	300.00	200.00	0.00	-0.00
20	-0.00	-0.00	-0.00	903.00	200.00	0.00	-0.00	-0.00	-0.00	-0.00	300.00	200.00	0.00	-0.00
21	-0.00	-0.00	-0.00	903.00	200.00	0.00	-0.00	-0.00	-0.00	-0.00	300.00	200.00	0.00	-0.00
22	0.00	0.00	0.00	903.00	200.00	0.00	0.00	-0.00	-0.00	-0.00	300.00	200.00	0.00	-0.00
23	-0.00	-0.00	-0.00	903.00	200.00	0.00	-0.00	-0.00	-0.00	-0.00	300.00	200.00	0.00	-0.00
24	-0.00	-0.00	-0.00	903.00	200.00	0.00	-0.00	-0.00	-0.00	-0.00	300.00	200.00	0.00	-0.00
25	0.00	0.00	0.00	903.00	200.00	0.00	0.00	-0.00	-0.00	-0.00	300.00	200.00	0.00	-0.00
26	-0.00	-0.00	-0.00	903.00	200.00	0.00	-0.00	-0.00	-0.00	-0.00	300.00	200.00	0.00	-0.00
27	0.00	0.00	0.00	903.00	200.00	0.00	0.00	-0.00	-0.00	-0.00	300.00	200.00	0.00	-0.00
28	-0.00	-0.00	-0.00	903.00	200.00	0.00	-0.00	-0.00	-0.00	-0.00	300.00	200.00	0.00	-0.00
29	-0.00	-0.00	-0.00	903.00	200.00	0.00	-0.00	-0.00	-0.00	-0.00	300.00	200.00	0.00	-0.00
30	0.00	0.00	0.00	903.00	200.00	0.00	0.00	-0.00	-0.00	-0.00	300.00	200.00	0.00	-0.00
31	-0.00	-0.00	-0.00	903.00	200.00	0.00	-0.00	-0.00	-0.00	-0.00	300.00	200.00	0.00	-0.00
32	0.00	0.00	0.00	903.00	200.00	0.00	0.00	-0.00	-0.00	-0.00	300.00	200.00	0.00	-0.00
33	-0.00	-0.00	-0.00	903.00	200.00	0.00	-0.00	-0.00	-0.00	-0.00	300.00	200.00	0.00	-0.00
34	-0.00	-0.00	-0.00	903.00	200.00	0.00	-0.00	-0.00	-0.00	-0.00	300.00	200.00	0.00	-0.00
35	-0.00	-0.00	-0.00	903.00	200.00	0.00	-0.00	-0.00	-0.00	-0.00	300.00	200.00	0.00	-0.00
36	-0.00	-0.00	-0.00	903.00	200.00	0.00	-0.00	-0.00	-0.00	-0.00	300.00	200.00	0.00	-0.00
37	0.00	0.00	0.00	903.00	200.00	0.00	0.00	-0.00	-0.00	-0.00	300.00	200.00	0.00	-0.00
38	-0.00	-0.00	-0.00	903.00	200.00	0.00	-0.00	-0.00	-0.00	-0.00	300.00	200.00	0.00	-0.00
39	-0.00	-0.00	-0.00	903.00	200.00	0.00	-0.00	-0.00	-0.00	-0.00	300.00	200.00	0.00	-0.00
40	-0.00	-0.00	-0.00	903.00	200.00	0.00	-0.00	-0.00	-0.00	-0.00	300.00	200.00	0.00	-0.00
41	0.00	0.00	0.00	903.00	200.00	0.00	0.00	-0.00	-0.00	-0.00	300.00	200.00	0.00	-0.00
42	-0.00	-0.00	-0.00	903.00	200.00	0.00	-0.00	-0.00	-0.00	-0.00	300.00	200.00	0.00	-0.00
43	0.00	0.00	0.00	903.00	200.00	0.00	0.00	-0.00	-0.00	-0.00	300.00	200.00	0.00	-0.00
44	-0.00	-0.00	-0.00	903.00	200.00	0.00	-0.00	-0.00	-0.00	-0.00	300.00	200.00	0.00	-0.00
45	-0.00	-0.00	-0.00	903.00	200.00	0.00	-0.00	-0.00	-0.00	-0.00	300.00	200.00	0.00	-0.00
46	0.00	0.00	0.00	903.00	200.00	0.00	0.00	-0.00	-0.00	-0.00	300.00	200.00	0.00	-0.00
47	0.00	0.00	0.00	903.00	200.00	0.00	0.00	-0.00	-0.00	-0.00	300.00	200.00	0.00	-0.00
48	-0.00	-0.00	-0.00	903.00	200.00	0.00	-0.00	-0.00	-0.00	-0.00	300.00	200.00	0.00	-0.00
49	-0.00	-0.00	-0.00	903.00	200.00	0.00	-0.00	-0.00	-0.00	-0.00	300.00	200.00	0.00	-0.00
50	-0.00	-0.00	-0.00	903.00	200.00	0.00	-0.00	-0.00	-0.00	-0.00	300.00	200.00	0.00	-0.00
51	-0.00	-0.00	-0.00	903.00	200.00	0.00	-0.00	-0.00	-0.00	-0.00	300.00	200.00	0.00	-0.00
52	0.00	0.00	0.00	903.00	200.00	0.00	0.00	-0.00	-0.00	-0.00	300.00	200.00	0.00	-0.00
53	0.00	0.00	0.00	903.00	200.00	0.00	0.00	-0.00	-0.00	-0.00	300.00	200.00	0.00	-0.00
54	0.00	0.00	0.00	903.00	200.00	0.00	0.00	-0.00	-0.00	-0.00	300.00	200.00	0.00	-0.00
55	0.00	0.00	0.00	903.00	200.00	0.00	0.00	-0.00	-0.00	-0.00	300.00	200.00	0.00	-0.00
56	0.00	0.00	0.00	903.00	200.00	0.00	0.00	-0.00	-0.00	-0.00	300.00	200.00	0.00	-0.00
57	-0.00	-0.00	-0.00	903.00	200.00	0.00	-0.00	-0.00	-0.00	-0.00	300.00	200.00	0.00	-0.00
58	-0.00	-0.00	-0.00	903.00	200.00	0.00	-0.00	-0.00	-0.00	-0.00	300.00	200.00	0.00	-0.00
59	-0.00	-0.00	-0.00	903.00	200.00	0.00	-0.00	-0.00	-0.00	-0.00	300.00	200.00	0.00	-0.00
60	0.00	0.00	0.00	903.00	200.00	0.00	0.00	-0.00	-0.00	-0.00	300.00	200.00	0.00	-0.00
61	0.00	0.00	0.00	903.00	200.00	0.00	0.00	-0.00	-0.00	-0.00	300.00	200.00	0.00	-0.00
62	-0.00	-0.00	-0.00	903.00	200.00	0.00	-0.00	-0.00	-0.00	-0.00	300.00	200.00	0.00	-0.00
63	0.00	0.00	0.00	903.00	200.00	0.00	0.00	-0.00	-0.00	-0.00	300.00	200.00	0.00	-0.00
64	-0.00	-0.00	-0.00	903.00	200.00	0.00	-0.00	-0.00	-0.00	-0.00	300.00	200.00	0.00	-0.00
65	-0.00	-0.00	-0.00	903.00	200.00	0.00	-0.00	-0.00	-0.00	-0.00	300.00	200.00	0.00	-0.00
66	-0.00	-0.00	-0.00	903.00	200.00	0.00	-0.00	-0.00	-0.00	-0.00	300.00	200.00	0.00	-0.00
67	-0.00	-0.00	-0.00	903.00	200.00	0.00	-0.00	-0.00	-0.00	-0.00	300.00	200.00	0.00	-0.00
68	-0.00	-0.00	-0.00	903.00	200.00	0.00	-0.00	-0.00	-0.00	-0.00	300.00	200.00	0.00	-0.00
69	-0.00	-0.00	-0.00	903.00	200.00	0.00	-0.00	-0.00	-0.00	-0.00	300.00	200.00	0.00	-0.00
70	0.00	0.00	0.00	903.00	200.00	0.00	0.00	-0.00	-0.00	-0.00	300.00	200.00	0.00	-0.00
71	-0.00	-0.00	-0.00	903.00	200.00	0.00	-0.00	-0.00	-0.00	-0.00	300.00	200.00	0.00	-0.00
72	-0.00	-0.00	-0.00	903.00	200.00	0.00	-0.00	-0.00	-0.00	-0.00	300.00	200.00	0.00	-0.00
73	0.00	0.00	0.00	903.00	200.00	0.00	0.00	-0.00	-0.00	-0.00	300.00	200.00	0.00	-0.00
74	0.00	0.00	0.00	903.00	200.00	0.00	0.00	-0.00	-0.00	-0.00	300.00	200.00	0.00	-0.00
75	0.00	0.00	0.00	903.00	200.00	0.00	0.00	-0.00	-0.00	-0.00	300.00	200.00	0.00	-0.00
76	-0.00	-0.00	-0.00	903.00	200.00	0.00	-0.00	-0.00	-0.00	-0.00	300.00	200.00	0.00	-0.00
77	0.00	0.00	0.00	903.00	200.00	0.00	0.00	-0.00	-0.00	-0.00	300.00	200.00	0.00	-0.00
78	0.00	0.00	0.00	903.00	200.00	0.00	0.00	-0.00	-0.00	-0.00	300.00	200.00	0.00	-0.00
79	-0.00	-0.00	-0.00	903.00	200.00	0.00	-0.00	-0.00	-0.00	-0.00	300.00	200.00	0.00	-0.00
80	-0.00	-0.00	-0.00	903.00	200.00	0.00	-0.00	-0.00	-0.00	-0.00	300.00	200.00	0.00	-0.00
81	0.00	0.00	0.00	903.00	200.00	0.00	0.00	-0.00	-0.00	-0.00	300.00	200.00	0.00	-0.00
82	-0.00	-0.00	-0.00	903.00	200.00	0.00	-0.00	-0.00	-0.00	-0.00	300.00	200.00	0.00	-0.00
83	0.00	0.00	0.00	903.00	200.00	0.00	0.00	-0.00	-0.00	-0.00	300.00	200.00	0.00	-0.00
84	-0.00	-0.00	-0.00	903.00	200.00	0.00	-0.00	-0.00	-0.00	-0.00	300.00	200.00	0.00	-0.00
85	-0.00	-0.00	-0.00	903.00	200.00	0.00	-0.00	-0.00	-0.00	-0.00	300.00	200.00	0.00	-0.00
86	0.00	0.00	0.00	903.00	200.00	0.00	0.00	-0.00	-0.00	-0.00	300.00	200.00	0.00	-0.00
87	-0.00	-0.00	-0.00	903.00	200.00	0.00	-0.00	-0.00	-0.00	-0.00	300.00	200.00	0.00	-0.00
88	-0.00	-0.00	-0.00	903.00	200.00	0.00	-0.00	-0.00	-0.00	-0.00	300.00	200.00	0.00	-0.00
89	-0.00	-0.00	-0.00	903.00	200.00	0.00	-0.00	-0.00	-0.00	-0.00	300.00	200.00	0.00	-0.00
90	-0.00	-0.00	-0.00	903.00	200.00	0.00	-0.00	-0.00	-0.00	-0.00	300.00	200.00	0.00	-0.00
91	-0.00	-0.00	-0.00	903.00	200.00	0.00	-0.00	-0.00	-0.00	-0.00	300.00	200.00	0.00	-0.00
92	0.00	0.00	0.00	903.00	200.00	0.00	0.00	-0.00	-0.00	-0.00	300.00	200.00	0.00	-0.00
93	0.00	0.00	0.00	903.00	200.00	0.00	0.00	-0.00	-0.00	-0.00	300.00	200.00	0.00	-0.00
94	-0.00	-0.00	-0.00	903.00	200.00	0.00	-0.00	-0.00	-0.00	-0.00	300.00	200.00	0.00	-0.00
95	-0.00	-0.00	-0.00	903.00	200.00	0.00	-0.00	-0.00	-0.00	-0.00	300.00	200.00	0.00	-0.00
96	-0.00	-0.00	-0.00	903.00	200.00	0.00	-0.00	-0.00	-0.00	-0.00	300.00	200.00	0.00	-0.00
97	-0.00	-0.00	-0.00	903.00	200.00	0.00	-0.00	-0.00	-0.00	-0.00	300.00	200.00	0.00	-0.00
98	0.00	0.00	0.00	903.00	200.00	0.00	0.00	-0.00	-0.00	-0.00	300.00	200.00	0.00	-0.00
99	0.00	0.00	0.00	903.00	200.00	0.00	0.00	-0.00	-0.00	-0.00	300.00	200.00	0.00	-0.00
100	-0.00	-0.00	-0.00	903.00	200.00	0.00	-0.00	-0.00	-0.00	-0.00	300.00	200.00	0.00	-0.00
101	-0.00	-0.00	-0.00	903.00	200.00	0.00	-0.00	-0.00	-0.00	-0.00	300.00	200.00	0.00	-0.00
102	-0.00	-0.00	-0.00	903.00	200.00	0.00	-0.00	-0.00	-0.00	-0.00	300.00	200.00	0.00	-0.00
103	-0.00	-0.00	-0.00	903.00	200.00	0.00	-0.00	-0.00	-0.00	-0.00	300.00	200.00	0.00	-0.00
104	-0.00	-0.00	-0.00	903.00	200.00	0.00	-0.00	-0.00	-0.00	-0.00	300.00	200.00	0.00	-0.00
105	0.00	0.00	0.00	903.00	200.00	0.00	0.00	-0.00	-0.00	-0.00	300.00	200.00	0.00	-0.00
106	-0.00	-0.00	-0.00	903.00	200.00	0.00	-0.00	-0.00	-0.00	-0.00	300.00	200.00	0.00	-0.00
107	0.00	0.00	0.00	903.00	200.00	0.00	0.00	-0.00	-0.00	-0.00	300.00	200.00	0.00	-0.00
108	0.00	0.00	0.00	903.00	200.00	0.00	0.00	-0.00	-0.00	-0.00	300.00	200.00	0.00	-0.00
109	0.00	0.00	0.00	903.00	200.00	0.00	0.00	-0.00	-0.00	-0.00	300.00	200.00	0.00	-0.00
110	0.00	0.00	0.00	903.00	200.00	0.00	0.00	-0.00	-0.00	-0.00	300.00	200.00	0.00	-0.00
111	0.00	0.00	0.00	903.00	200.00	0.00	0.00	-0.00	-0.00	-0.00	300.00	200.00	0.00	-0.00
112	0.00	0.00	0.00	903.00	200.00	0.00	0.00	-0.00	-0.00	-0.00	300.00	200.00	0.00	-0.00
113	-0.00	-0.00	-0.00	903.00	200.00	0.00	-0.00	-0.00	-0.00	-0.00	300.00	200.00	0.00	-0.00
114	-0.00	-0.00	-0.00	903.00	200.00	0.00	-0.00	-0.00	-0.00	-0.00	300.00	200.00	0.00	-0.00
115	0.00	0.00	0.00	903.00	200.00	0.00	0.00	-0.00	-0.00	-0.00	300.00	200.00	0.00	-0.00
116	-0.00	-0.00	-0.00	903.00	200.00	0.00	-0.00	-0.00	-0.00	-0.00	300.00	200.00	0.00	-0.00
117	0.00	0.00	0.00	903.00	200.00	0.00	0.00	-0.00	-0.00	-0.00	300.00	200.00	0.00	-0.00
118	-0.00	-0.00	-0.00	903.00	200.00	0.00	-0.00	-0.00	-0.00	-0.00	300.00	200.00	0.00	-0.00
119	-0.00	-0.00	-0.00	903.00	200.00	0.00	-0.00	-0.00	-0.00	-0.00	300.00	200.00	0.00	-0.00
120	-0.00	-0.00	-0.00	903.00	200.00	0.00	-0.00	-0.00	-0.00	-0.00	300.00	200.00	0.00	-0.00
121	-0.00	-0.00	-0.00	903.00	200.00	0.00	-0.00	-0.00	-0.00	-0.00	300.00	200.00	0.00	-0.00
122	-0.00	-0.00	-0.00	903.00	200.00	0.00	-0.00	-0.00	-0.00	-0.00	300.00	200.00	0.00	-0.00
123	0.00	0.00	0.00	903.00	200.00	0.00	0.00	-0.00	-0.00	-0.00	300.00	200.00	0.00	-0.00
124	-0.00	-0.00	-0.00	903.00	200.00	0.00	-0.00	-0.00	-0.00	-0.00	300.00	200.00	0.00	-0.00
125	0.00	0.00	0.00	903.00	200.00	0.00	0.00	-0.00	-0.00	-0.00	300.00	200.00	0.00	-0.00
126	-0.00	-0.00	-0.00	903.00	200.00	0.00	-0.00	-0.00	-0.00	-0.00	300.00	200.00	0.00	-0.00
127	-0.00	-0.00	-0.00	903.00	200.00	0.00	-0.00	-0.00	-0.00	-0.00	300.00	200.00	0.00	-0.00
128	0.00	0.00	0.00	903.00	200.00	0.00	0.00	-0.00	-0.00	-0.00	300.00	200.00	0.00	-0.00
129	-0.00	-0.00	-0.00	903.00	200.00	0.00	-0.00	-0.00	-0.00	-0.00	300.00	200.00	0.00	-0.00
130	-0.00	-0.00	-0.00	903.00	200.00	0.00	-0.00	-0.00	-0.00	-0.00	300.00	200.00	0.00	-0.00
131	-0.00	-0.00	-0.00	903.00	200.00	0.00	-0.00	-0.00	-0.00	-0.00	300.00	200.00	0.00	-0.00
132	0.00	0.00	0.00	903.00	200.00	0.00	0.00	-0.00	-0.00	-0.00	300.00	200.00	0.00	-0.00
133	0.00	0.00	0.00	903.00	200.00	0.00	0.00	-0.00	-0.00	-0.00	300.00	200.00	0.00	-0.00
134	0.00	0.00	0.00	903.00	200.00	0.00	0.00	-0.00	-0.00	-0.00	300.00	200.00	0.00	-0.00
135	-0.00	-0.00	-0.00	903.00	200.00	0.00	-0.00	-0.00	-0.00	-0.00	300.00	200.00	0.00	-0.00
136	0.00	0.00	0.00	903.00	200.00	0.00	0.00	-0.00	-0.00	-0.00	300.00	200.00	0.00	-0.00
137	0.00	0.00	0.00	903.00	200.00	0.00	0.00	-0.00	-0.00	-0.00	300.00	200.00	0.00	-0.00
138	0.00	0.00	0.00	903.00	200.00	0.00	0.00	-0.00	-0.00	-0.00	300.00	200.00	0.00	-0.00
139	-0.00	-0.00	-0.00	903.00	200.00	0.00	-0.00	-0.00	-0.00	-0.00	300.00	200.00	0.00	-0.00
140	-0.00	-0.00	-0.00	903.00	200.00	0.00	-0.00	-0.00	-0.00	-0.00	300.00	200.00	0.00	-0.00
141	-0.00	-0.00	-0.00	903.00	200.00	0.00	-0.00	-0.00	-0.00	-0.00	300.00	200.00	0.00	-0.00
142	-0.00	-0.00	-0.00	903.00	200.00	0.00	-0.00	-0.00	-0.00	-0.00	300.00	200.00	0.00	-0.00
143	-0.00	-0.00	-0.00	903.00	200.00	0.00	-0.00	-0.00	-0.00	-0.00	300.00	200.00	0.00	-0.00
144	-0.00	-0.00	-0.00	903.00	200.00	0.00	-0.00	-0.00	-0.00	-0.00	300.00	200.00	0.00	-0.00
145	-0.00	-0.00	-0.00	903.00	200.00	0.00	-0.00	-0.00	-0.00	-0.00	300.00	200.00	0.00	-0.00
146	-0.00	-0.00	-0.00	903.00	200.00	0.00	-0.00	-0.00	-0.00	-0.00	300.00	200.00	0.00	-0.00
147	-0.00	-0.00	-0.00	903.00	200.00	0.00	-0.00	-0.00	-0.00	-0.00	300.00	200.00	0.00	-0.00
148	-0.00	-0.00	-0.00	903.00	200.00	0.00	-0.00	-0.00	-0.00	-0.00	300.00	200.00	0.00	-0.00
149	-0.00	-0.00	-0.00	903.00	200.00	0.00	-0.00	-0.00	-0.00	-0.00	300.00	200.00	0.00	-0.00
150	0.00	0.00	0.00	903.00	200.00	0.00	0.00	0.00	0.00	0.00	300.00	200.00	0.00	0.00
151	0.00	0.00	0.00	903.00	200.00	0.00	0.00	-0.00	-0.00	-0.00	300.00	200.00	0.00	-0.00
152	0.00	0.00	0.00	903.00	200.00	0.00	0.00	-0.00	-0.00	-0.00	300.00	200.00	0.00	-0.00
153	0.00	0.00	0.00	903.00	200.00	0.00	0.00	-0.00	-0.00	-0.00	300.00	200.00	0.00	-0.00
154	-0.00	-0.00	-0.00	903.00	200.00	0.00	-0.00	-0.00	-0.00	-0.00	300.00	200.00	0.00	-0.00
155	0.00	0.00	0.00	903.00	200.00	0.00	0.00	-0.00	-0.00	-0.00	300.00	200.00	0.00	-0.00
156	0.00	0.00	0.00	903.00	200.00	0.00	0.00	-0.00	-0.00	-0.00	300.00	200.00	0.00	-0.00
157	-0.00	-0.00	-0.00	903.00	200.00	0.00	-0.00	-0.00	-0.00	-0.00	300.00	200.00	0.00	-0.00
158	-0.00	-0.00	-0.00	903.00	200.00	0.00	-0.00	-0.00	-0.00	-0.00	300.00	200.00	0.00	-0.00
159	-0.00	-0.00	-0.00	903.00	200.00	0.00	-0.00	-0.00	-0.00	-0.00	300.00	200.00	0.00	-0.00
160	0.00	0.00	0.00	903.00	200.00	0.00	0.00	-0.00	-0.00	-0.00	300.00	200.00	0.00	-0.00
161	-0.00	-0.00	-0.00	903.00	200.00	0.00	-0.00	-0.00	-0.00	-0.00	300.00	200.00	0.00	-0.00
162	-0.00	-0.00	-0.00	903.00	200.00	0.00	-0.00	-0.00	-0.00	-0.00	300.00	200.00	0.00	-0.00
163	-0.00	-0.00	-0.00	903.00	200.00	0.00	-0.00	-0.00	-0.00	-0.00	300.00	200.00	0.00	-0.00
164	-0.00	-0.00	-0.00	903.00	200.00	0.00	-0.00	-0.00	-0.00	-0.00	300.00	200.00	0.00	-0.00
165	-0.00	-0.00	-0.00	903.00	200.00	0.00	-0.00	-0.00	-0.00	-0.00	300.00	200.00	0.00	-0.00
166	-0.00	-0.00	-0.00	903.00	200.00	0.00	-0.00	-0.00	-0.00	-0.00	300.00	200.00	0.00	-0.00
167	-0.00	-0.00	-0.00	903.00	200.00	0.00	-0.00	-0.00	-0.00	-0.00	300.00	200.00	0.00	-0.00
168	0.00	0.00	0.00	903.00	200.00	0.00	0.00	-0.00	-0.00	-0.00	300.00	200.00	0.00	-0.00
169	-0.00	-0.00	-0.00	903.00	200.00	0.00	-0.00	-0.00	-0.00	-0.00	300.00	200.00	0.00	-0.00
170	0.00	0.00	0.00	903.00	200.00	0.00	0.00	-0.00	-0.00	-0.00	300.00	200.00	0.00	-0.00
171	-0.00	-0.00	-0.00	903.00	200.00	0.00	-0.00	-0.00	-0.00	-0.00	300.00	200.00	0.00	-0.00
172	-0.00	-0.00	-0.00	903.00	200.00	0.00	-0.00	-0.00	-0.00	-0.00	300.00	200.00	0.00	-0.00
173	-0.00	-0.00	-0.00	903.00	200.00	0.00	-0.00	-0.00	-0.00	-0.00	300.00	200.00	0.00	-0.00
174	-0.00	-0.00	-0.00	903.00	200.00	0.00	-0.00	0.00	0.00	0.00	300.00	200.00	0.00	0.00
175	-0.00	-0.00	-0.00	903.00	200.00	0.00	-0.00	-0.00	-0.00	-0.00	300.00	200.00	0.00	-0.00
176	-0.00	-0.00	-0.00	903.00	200.00	0.00	-0.00	-0.00	-0.00	-0.00	300.00	200.00	0.00	-0.00
177	-0.00	-0.00	-0.00	903.00	200.00	0.00	-0.00	-0.00	-0.00	-0.00	300.00	200.00	0.00	-0.00
178	-0.00	-0.00	-0.00	903.00	200.00	0.00	-0.00	-0.00	-0.00	-0.00	300.00	200.00	0.00	-0.00
179	-0.00	-0.00	-0.00	903.00	200.00	0.00	-0.00	-0.00	-0.00	-0.00	300.00	200.00	0.00	-0.00
180	-0.00	-0.00	-0.00	903.00	200.00	0.00	-0.00	-0.00	-0.00	-0.00	300.00	200.00	0.00	-0.00
181	-0.00	-0.00	-0.00	903.00	200.00	0.00	-0.00	-0.00	-0.00	-0.00	300.00	200.00	0.00	-0.00
182	-0.00	-0.00	-0.00	903.00	200.00	0.00	-0.00	-0.00	-0.00	-0.00	300.00	200.00	0.00	-0.00
183	0.00	0.00	0.00	903.00	200.00	0.00	0.00	-0.00	-0.00	-0.00	300.00	200.00	0.00	-0.00
184	-0.00	-0.00	-0.00	903.00	200.00	0.00	-0.00	-0.00	-0.00	-0.00	300.00	200.00	0.00	-0.00
185	-0.00	-0.00	-0.00	903.00	200.00	0.00	-0.00	-0.00	-0.00	-0.00	300.00	200.00	0.00	-0.00
186	-0.00	-0.00	-0.00	903.00	200.00	0.00	-0.00	-0.00	-0.00	-0.00	300.00	200.00	0.00	-0.00
187	-0.00	-0.00	-0.00	903.00	200.00	0.00	-0.00	-0.00	-0.00	-0.00	300.00	200.00	0.00	-0.00
188	-0.00	-0.00	-0.00	903.00	200.00	0.00	-0.00	-0.00	-0.00	-0.00	300.00	200.00	0.00	-0.00
189	-0.00	-0.00	-0.00	903.00	200.00	0.00	-0.00	-0.00	-0.00	-0.00	300.00	200.00	0.00	-0.00
190	-0.00	-0.00	-0.00	903.00	200.00	0.00	-0.00	-0.00	-0.00	-0.00	300.00	200.00	0.00	-0.00
191	-0.00	-0.00	-0.00	903.00	200.00	0.00	-0.00	-0.00	-0.00	-0.00	300.00	200.00	0.00	-0.00
192	0.00	0.00	0.00	903.00	200.00	0.00	0.00	-0.00	-0.00	-0.00	300.00	200.00	0.00	-0.00
193	-0.00	-0.00	-0.00	903.00	200.00	0.00	-0.00	-0.00	-0.00	-0.00	300.00	200.00	0.00	-0.00
194	-0.00	-0.00	-0.00	903.00	200.00	0.00	-0.00	-0.00	-0.00	-0.00	300.00	200.00	0.00	-0.00
195	-0.00	-0.00	-0.00	903.00	200.00	0.00	-0.00	-0.00	-0.00	-0.00	300.00	200.00	0.00	-0.00
196	-0.00	-0.00	-0.00	903.00	200.00	0.00	-0.00	-0.00	-0.00	-0.00	300.00	200.00	0.00	-0.00
197	0.00	0.00	0.00	903.00	200.00	0.00	0.00	-0.00	-0.00	-0.00	300.00	200.00	0.00	-0.00
198	-0.00	-0.00	-0.00	903.00	200.00	0.00	-0.00	-0.00	-0.00	-0.00	300.00	200.00	0.00	-0.00
199	0.00	0.00	0.00	903.00	200.00	0.00	0.00	-0.00	-0.00	-0.00	300.00	200.00	0.00	-0.00
200	0.00	0.00	0.00	903.00	200.00	0.00	0.00	-0.00	-0.00	-0.00	300.00	200.00	0.00	-0.00
201	-0.00	-0.00	-0.00	903.00	200.00	0.00	-0.00	-0.00	-0.00	-0.00	300.00	200.00	0.00	-0.00
202	0.00	0.00	0.00	903.00	200.00	0.00	0.00	-0.00	-0.00	-0.00	300.00	200.00	0.00	-0.00
203	-0.00	-0.00	-0.00	903.00	200.00	0.00	-0.00	-0.00	-0.00	-0.00	300.00	200.00	0.00	-0.00
204	0.00	0.00	0.00	903.00	200.00	0.00	0.00	-0.00	-0.00	-0.00	300.00	200.00	0.00	-0.00
205	0.00	0.00	0.00	903.00	200.00	0.00	0.00	0.00	0.00	0.00	300.00	200.00	0.00	0.00
206	-0.00	-0.00	-0.00	903.00	200.00	0.00	-0.00	-0.00	-0.00	-0.00	300.00	200.00	0.00	-0.00
207	-0.00	-0.00	-0.00	903.00	200.00	0.00	-0.00	-0.00	-0.00	-0.00	300.00	200.00	0.00	-0.00
208	-0.00	-0.00	-0.00	903.00	200.00	0.00	-0.00	-0.00	-0.00	-0.00	300.00	200.00	0.00	-0.00
209	0.00	0.00	0.00	903.00	200.00	0.00	0.00	0.00	0.00	0.00	300.00	200.00	0.00	0.00
210	-0.00	-0.00	-0.00	903.00	200.00	0.00	-0.00	-0.00	-0.00	-0.00	300.00	200.00	0.00	-0.00
211	-0.00	-0.00	-0.00	903.00	200.00	0.00	-0.00	-0.00	-0.00	-0.00	300.00	200.00	0.00	-0.00
212	0.00	0.00	0.00	903.00	200.00	0.00	0.00	-0.00	-0.00	-0.00	300.00	200.00	0.00	-0.00
213	0.00	0.00	0.00	903.00	200.00	0.00	0.00	-0.00	-0.00	-0.00	300.00	200.00	0.00	-0.00
214	-0.00	-0.00	-0.00	903.00	200.00	0.00	-0.00	-0.00	-0.00	-0.00	300.00	200.00	0.00	-0.00
215	-0.00	-0.00	-0.00	903.00	200.00	0.00	-0.00	-0.00	-0.00	-0.00	300.00	200.00	0.00	-0.00
216	-0.00	-0.00	-0.00	903.00	200.00	0.00	-0.00	-0.00	-0.00	-0.00	300.00	200.00	0.00	-0.00
217	0.00	0.00	0.00	903.00	200.00	0.00	0.00	-0.00	-0.00	-0.00	300.00	200.00	0.00	-0.00
218	-0.00	-0.00	-0.00	903.00	200.00	0.00	-0.00	-0.00	-0.00	-0.00	300.00	200.00	0.00	-0.00
219	0.00	0.00	0.00	903.00	200.00	0.00	0.00	-0.00	-0.00	-0.00	300.00	200.00	0.00	-0.00
220	0.00	0.00	0.00	903.00	200.00	0.00	0.00	-0.00	-0.00	-0.00	300.00	200.00	0.00	-0.00
221	-0.00	-0.00	-0.00	903.00	200.00	0.00	-0.00	-0.00	-0.00	-0.00	300.00	200.00	0.00	-0.00
222	0.00	0.00	0.00	903.00	200.00	0.00	0.00	-0.00	-0.00	-0.00	300.00	200.00	0.00	-0.00
223	0.00	0.00	0.00	903.00	200.00	0.00	0.00	-0.00	-0.00	-0.00	300.00	200.00	0.00	-0.00
224	0.00	0.00	0.00	903.00	200.00	0.00	0.00	-0.00	-0.00	-0.00	300.00	200.00	0.00	-0.00
225	-0.00	-0.00	-0.00	903.00	200.00	0.00	-0.00	-0.00	-0.00	-0.00	300.00	200.00	0.00	-0.00
226	-0.00	-0.00	-0.00	903.00	200.00	0.00	-0.00	-0.00	-0.00	-0.00	300.00	200.00	0.00	-0.00
227	0.00	0.00	0.00	903.00	200.00	0.00	0.00	-0.00	-0.00	-0.00	300.00	200.00	0.00	-0.00
228	0.00	0.00	0.00	903.00	200.00	0.00	0.00	-0.00	-0.00	-0.00	300.00	200.00	0.00	-0.00
229	-0.00	-0.00	-0.00	903.00	200.00	0.00	-0.00	-0.00	-0.00	-0.00	300.00	200.00	0.00	-0.00
230	-0.00	-0.00	-0.00	903.00	200.00	0.00	-0.00	-0.00	-0.00	-0.00	300.00	200.00	0.00	-0.00
231	-0.00	-0.00	-0.00	903.00	200.00	0.00	-0.00	-0.00	-0.00	-0.00	300.00	200.00	0.00	-0.00
232	-0.00	-0.00	-0.00	903.00	200.00	0.00	-0.00	-0.00	-0.00	-0.00	300.00	200.00	0.00	-0.00
233	-0.00	-0.00	-0.00	903.00	200.00	0.00	-0.00	-0.00	-0.00	-0.00	300.00	200.00	0.00	-0.00
234	-0.00	-0.00	-0.00	903.00	200.00	0.00	-0.00	-0.00	-0.00	-0.00	300.00	200.00	0.00	-0.00
235	0.00	0.00	0.00	903.00	200.00	0.00	0.00	-0.00	-0.00	-0.00	300.00	200.00	0.00	-0.00
236	-0.00	-0.00	-0.00	903.00	200.00	0.00	-0.00	-0.00	-0.00	-0.00	300.00	200.00	0.00	-0.00
237	-0.00	-0.00	-0.00	903.00	200.00	0.00	-0.00	-0.00	-0.00	-0.00	300.00	200.00	0.00	-0.00
238	-0.00	-0.00	-0.00	903.00	200.00	0.00	-0.00	-0.00	-0.00	-0.00	300.00	200.00	0.00	-0.00
239	0.00	0.00	0.00	903.00	200.00	0.00	0.00	-0.00	-0.00	-0.00	300.00	200.00	0.00	-0.00
240	-0.00	-0.00	-0.00	903.00	200.00	0.00	-0.00	-0.00	-0.00	-0.00	300.00	200.00	0.00	-0.00
241	0.00	0.00	0.00	903.00	200.00	0.00	0.00	-0.00	-0.00	-0.00	300.00	200.00	0.00	-0.00
242	-0.00	-0.00	-0.00	903.00	200.00	0.00	-0.00	-0.00	-0.00	-0.00	300.00	200.00	0.00	-0.00
243	0.00	0.00	0.00	903.00	200.00	0.00	0.00	-0.00	-0.00	-0.00	300.00	200.00	0.00	-0.00
244	-0.00	-0.00	-0.00	903.00	200.00	0.00	-0.00	-0.00	-0.00	-0.00	300.00	200.00	0.00	-0.00
245	0.00	0.00	0.00	903.00	200.00	0.00	0.00	-0.00	-0.00	-0.00	300.00	200.00	0.00	-0.00
246	-0.00	-0.00	-0.00	903.00	200.00	0.00	-0.00	-0.00	-0.00	-0.00	300.00	200.00	0.00	-0.00
247	0.00	0.00	0.00	903.00	200.00	0.00	0.00	-0.00	-0.00	-0.00	300.00	200.00	0.00	-0.00
248	0.00	0.00	0.00	903.00	200.00	0.00	0.00	-0.00	-0.00	-0.00	300.00	200.00	0.00	-0.00
249	-0.00	-0.00	-0.00	903.00	200.00	0.00	-0.00	-0.00	-0.00	-0.00	300.00	200.00	0.00	-0.00
250	-0.00	-0.00	-0.00	903.00	200.00	0.00	-0.00	-0.00	-0.00	-0.00	300.00	200.00	0.00	-0.00
251	-0.00	-0.00	-0.00	903.00	200.00	0.00	-0.00	-0.00	-0.00	-0.00	300.00	200.00	0.00	-0.00
252	-0.00	-0.00	-0.00	903.00	200.00	0.00	-0.00	-0.00	-0.00	-0.00	300.00	200.00	0.00	-0.00
253	0.00	0.00	0.00	903.00	200.00	0.00	0.00	-0.00	-0.00	-0.00	300.00	200.00	0.00	-0.00
254	-0.00	-0.00	-0.00	903.00	200.00	0.00	-0.00	-0.00	-0.00	-0.00	300.00	200.00	0.00	-0.00
255	-0.00	-0.00	-0.00	903.00	200.00	0.00	-0.00	-0.00	-0.00	-0.00	300.00	200.00	0.00	-0.00
256	-0.00	-0.00	-0.00	903.00	200.00	0.00	-0.00	-0.00	-0.00	-0.00	300.00	200.00	0.00	-0.00
257	-0.00	-0.00	-0.00	903.00	200.00	0.00	-0.00	-0.00	-0.00	-0.00	300.00	200.00	0.00	-0.00
258	0.00	0.00	0.00	903.00	200.00	0.00	0.00	-0.00	-0.00	-0.00	300.00	200.00	0.00	-0.00
259	0.00	0.00	0.00	903.00	200.00	0.00	0.00	-0.00	-0.00	-0.00	300.00	200.00	0.00	-0.00
260	0.00	0.00	0.00	903.00	200.00	0.00	0.00	-0.00	-0.00	-0.00	300.00	200.00	0.00	-0.00
261	0.00	0.00	0.00	903.00	200.00	0.00	0.00	-0.00	-0.00	-0.00	300.00	200.00	0.00	-0.00
262	0.00	0.00	0.00	903.00	200.00	0.00	0.00	-0.00	-0.00	-0.00	300.00	200.00	0.00	-0.00
263	-0.00	-0.00	-0.00	903.00	200.00	0.00	-0.00	-0.00	-0.00	-0.00	300.00	200.00	0.00	-0.00
264	0.00	0.00	0.00	903.00	200.00	0.00	0.00	-0.00	-0.00	-0.00	300.00	200.00	0.00	-0.00
265	0.00	0.00	0.00	903.00	200.00	0.00	0.00	-0.00	-0.00	-0.00	300.00	200.00	0.00	-0.00
266	-0.00	-0.00	-0.00	903.00	200.00	0.00	-0.00	-0.00	-0.00	-0.00	300.00	200.00	0.00	-0.00
267	-0.00	-0.00	-0.00	903.00	200.00	0.00	-0.00	-0.00	-0.00	-0.00	300.00	200.00	0.00	-0.00
268	0.00	0.00	0.00	903.00	200.00	0.00	0.00	-0.00	-0.00	-0.00	300.00	200.00	0.00	-0.00
269	-0.00	-0.00	-0.00	903.00	200.00	0.00	-0.00	-0.00	-0.00	-0.00	300.00	200.00	0.00	-0.00
270	-0.00	-0.00	-0.00	903.00	200.00	0.00	-0.00	-0.00	-0.00	-0.00	300.00	200.00	0.00	-0.00
271	-0.00	-0.00	-0.00	903.00	200.00	0.00	-0.00	-0.00	-0.00	-0.00	300.00	200.00	0.00	-0.00
272	-0.00	-0.00	-0.00	903.00	200.00	0.00	-0.00	-0.00	-0.00	-0.00	300.00	200.00	0.00	-0.00
273	-0.00	-0.00	-0.00	903.00	200.00	0.00	-0.00	-0.00	-0.00	-0.00	300.00	200.00	0.00	-0.00
274	-0.00	-0.00	-0.00	903.00	200.00	0.00	-0.00	-0.00	-0.00	-0.00	300.00	200.00	0.00	-0.00
275	-0.00	-0.00	-0.00	903.00	200.00	0.00	-0.00	-0.00	-0.00	-0.00	300.00	200.00	0.00	-0.00
276	-0.00	-0.00	-0.00	903.00	200.00	0.00	-0.00	-0.00	-0.00	-0.00	300.00	200.00	0.00	-0.00
277	-0.00	-0.00	-0.00	903.00	200.00	0.00	-0.00	-0.00	-0.00	-0.00	300.00	200.00	0.00	-0.00
278	-0.00	-0.00	-0.00	903.00	200.00	0.00	-0.00	-0.00	-0.00	-0.00	300.00	200.00	0.00	-0.00
279	-0.00	-0.00	-0.00	903.00	200.00	0.00	-0.00	-0.00	-0.00	-0.00	300.00	200.00	0.00	-0.00
280	23.88	-0.46	26.55	1097.83	331.03	0.00	-2137.55	-0.00	-0.00	-0.00	300.00	200.00	0.00	-0.00
281	-0.00	-0.00	-0.00	903.00	200.00	0.00	-0.00	-0.00	-0.00	-0.00	300.00	200.00	0.00	-0.00
282	30.14	-1.22	14.50	1190.37	381.05	0.00	107.86	-0.00	-0.00	-0.00	300.00	200.00	0.00	-0.00
283	-0.00	-0.00	-0.00	903.00	200.00	0.00	-0.00	-0.00	-0.00	-0.00	300.00	200.00	0.00	-0.00
284	-0.00	-0.00	-0.00	903.00	200.00	0.00	-0.00	-0.00	-0.00	-0.00	300.00	200.00	0.00	-0.00
285	-0.00	-0.00	-0.00	903.00	200.00	0.00	-0.00	-0.00	-0.00	-0.00	300.00	200.00	0.00	-0.00
286	-0.00	-0.00	-0.00	903.00	200.00	0.00	-0.00	-0.00	-0.00	-0.00	300.00	200.00	0.00	-0.00
287	-0.00	-0.00	-0.00	903.00	200.00	0.00	-0.00	-0.00	-0.00	-0.00	300.00	200.00	0.00	-0.00
288	-0.00	-0.00	-0.00	903.00	200.00	0.00	-0.00	-0.00	-0.00	-0.00	300.00	200.00	0.00	-0.00
289	-0.00	-0.00	-0.00	903.00	200.00	0.00	-0.00	-0.00	-0.00	-0.00	300.00	200.00	0.00	-0.00
290	-0.00	-0.00	-0.00	903.00	200.00	0.00	-0.00	-0.00	-0.00	-0.00	300.00	200.00	0.00	-0.00
291	-0.00	-0.00	-0.00	903.00	200.00	0.00	-0.00	-0.00	-0.00	-0.00	300.00	200.00	0.00	-0.00
292	-0.00	-0.00	-0.00	903.00	200.00	0.00	-0.00	-0.00	-0.00	-0.00	300.00	200.00	0.00	-0.00
293	-0.00	-0.00	-0.00	903.00	200.00	0.00	-0.00	-0.00	-0.00	-0.00	300.00	200.00	0.00	-0.00
294	-0.00	-0.00	-0.00	903.00	200.00	0.00	-0.00	-0.00	-0.00	-0.00	300.00	200.00	0.00	-0.00
295	-0.00	-0.00	-0.00	903.00	200.00	0.00	-0.00	-0.00	-0.00	-0.00	300.00	200.00	0.00	-0.00
296	-0.00	-0.00	-0.00	903.00	200.00	0.00	-0.00	-0.00	-0.00	-0.00	300.00	200.00	0.00	-0.00
297	-0.00	-0.00	-0.00	903.00	200.00	0.00	-0.00	-0.00	-0.00	-0.00	300.00	200.00	0.00	-0.00
298	-0.00	-0.00	-0.00	903.00	200.00	0.00	-0.00	0.00	0.00	0.00	300.00	200.00	0.00	0.00
299	-0.00	-0.00	-0.00	903.00	200.00	0.00	-0.00	-0.00	-0.00	-0.00	300.00	200.00	0.00	-0.00
300	-0.00	-0.00	-0.00	903.00	200.00	0.00	-0.00	-0.00	-0.00	-0.00	300.00	200.00	0.00	-0.00
301	-0.00	-0.00	-0.00	903.00	200.00	0.00	-0.00	-0.00	-0.00	-0.00	300.00	200.00	0.00	-0.00
302	-0.00	-0.00	-0.00	903.00	200.00	0.00	-0.00	-0.00	-0.00	-0.00	300.00	200.00	0.00	-0.00
303	-0.00	-0.00	-0.00	903.00	200.00	0.00	-0.00	-0.00	-0.00	-0.00	300.00	200.00	0.00	-0.00
304	-0.00	-0.00	-0.00	903.00	200.00	0.00	-0.00	-0.00	-0.00	-0.00	300.00	200.00	0.00	-0.00
305	-0.00	-0.00	-0.00	903.00	200.00	0.00	-0.00	-0.00	-0.00	-0.00	300.00	200.00	0.00	-0.00
306	-0.00	-0.00	-0.00	903.00	200.00	0.00	-0.00	-0.00	-0.00	-0.00	300.00	200.00	0.00	-0.00
307	-0.00	-0.00	-0.00	903.00	200.00	0.00	-0.00	-0.00	-0.00	-0.00	300.00	200.00	0.00	-0.00
308	-0.00	-0.00	-0.00	903.00	200.00	0.00	-0.00	-0.00	-0.00	-0.00	300.00	200.00	0.00	-0.00
309	-0.00	-0.00	-0.00	903.00	200.00	0.00	-0.00	-0.00	-0.00	-0.00	300.00	200.00	0.00	-0.00
310	-0.00	-0.00	-0.00	903.00	200.00	0.00	-0.00	-0.00	-0.00	-0.00	300.00	200.00	0.00	-0.00
311	-0.00	-0.00	-0.00	903.00	200.00	0.00	-0.00	-0.00	-0.00	-0.00	300.00	200.00	0.00	-0.00
312	-0.00	-0.00	-0.00	903.00	200.00	0.00	-0.00	-0.00	-0.00	-0.00	300.00	200.00	0.00	-0.00
313	-0.00	-0.00	-0.00	903.00	200.00	0.00	-0.00	-0.00	-0.00	-0.00	300.00	200.00	0.00	-0.00
314	-0.00	-0.00	-0.00	903.00	200.00	0.00	-0.00	-0.00	-0.00	-0.00	300.00	200.00	0.00	-0.00
315	-0.00	-0.00	-0.00	903.00	200.00	0.00	-0.00	-0.00	-0.00	-0.00	300.00	200.00	0.00	-0.00
316	-0.00	-0.00	-0.00	903.00	200.00	0.00	-0.00	-0.00	-0.00	-0.00	300.00	200.00	0.00	-0.00
317	-0.00	-0.00	-0.00	903.00	200.00	0.00	-0.00	-0.00	-0.00	-0.00	300.00	200.00	0.00	-0.00
318	-0.00	-0.00	-0.00	903.00	200.00	0.00	-0.00	-0.00	-0.00	-0.00	300.00	200.00	0.00	-0.00
319	-0.00	-0.00	-0.00	903.00	200.00	0.00	-0.00	-0.00	-0.00	-0.00	300.00	200.00	0.00	-0.00
320	-0.00	-0.00	-0.00	903.00	200.00	0.00	-0.00	0.00	0.00	0.00	300.00	200.00	0.00	0.00
321	-0.00	-0.00	-0.00	903.00	200.00	0.00	-0.00	-0.00	-0.00	-0.00	300.00	200.00	0.00	-0.00
322	-0.00	-0.00	-0.00	903.00	200.00	0.00	-0.00	-0.00	-0.00	-0.00	300.00	200.00	0.00	-0.00
323	-0.00	-0.00	-0.00	903.00	200.00	0.00	-0.00	-0.00	-0.00	-0.00	300.00	200.00	0.00	-0.00
324	-0.00	-0.00	-0.00	903.00	200.00	0.00	-0.00	-0.00	-0.00	-0.00	300.00	200.00	0.00	-0.00
325	-0.00	-0.00	-0.00	903.00	200.00	0.00	-0.00	-0.00	-0.00	-0.00	300.00	200.00	0.00	-0.00
326	-0.00	-0.00	-0.00	903.00	200.00	0.00	-0.00	-0.00	-0.00	-0.00	300.00	200.00	0.00	-0.00
327	-0.00	-0.00	-0.00	903.00	200.00	0.00	-0.00	-0.00	-0.00	-0.00	300.00	200.00	0.00	-0.00
328	-0.00	-0.00	-0.00	903.00	200.00	0.00	-0.00	-0.00	-0.00	-0.00	300.00	200.00	0.00	-0.00
329	-0.00	-0.00	-0.00	903.00	200.00	0.00	-0.00	-0.00	-0.00	-0.00	300.00	200.00	0.00	-0.00
330	-0.00	-0.00	-0.00	903.00	200.00	0.00	-0.00	-0.00	-0.00	-0.00	300.00	200.00	0.00	-0.00
331	-0.00	-0.00	-0.00	903.00	200.00	0.00	-0.00	-0.00	-0.00	-0.00	300.00	200.00	0.00	-0.00
332	-0.00	-0.00	-0.00	903.00	200.00	0.00	-0.00	-0.00	-0.00	-0.00	300.00	200.00	0.00	-0.00
333	-0.00	-0.00	-0.00	903.00	200.00	0.00	-0.00	-0.00	-0.00	-0.00	300.00	200.00	0.00	-0.00
334	-0.00	-0.00	-0.00	903.00	200.00	0.00	-0.00	-0.00	-0.00	-0.00	300.00	200.00	0.00	-0.00
335	-0.00	-0.00	-0.00	903.00	200.00	0.00	-0.00	-0.00	-0.00	-0.00	300.00	200.00	0.00	-0.00
336	-0.00	-0.00	-0.00	903.00	200.00	0.00	-0.00	-0.00	-0.00	-0.00	300.00	200.00	0.00	-0.00
337	-0.00	-0.00	-0.00	903.00	200.00	0.00	-0.00	-0.00	-0.00	-0.00	300.00	200.00	0.00	-0.00
338	-0.00	-0.00	-0.00	903.00	200.00	0.00	-0.00	-0.00	-0.00	-0.00	300.00	200.00	0.00	-0.00
339	-0.00	-0.00	-0.00	903.00	200.00	0.00	-0.00	-0.00	-0.00	-0.00	300.00	200.00	0.00	-0.00
340	-0.00	-0.00	-0.00	903.00	200.00	0.00	-0.00	-0.00	-0.00	-0.00	300.00	200.00	0.00	-0.00
341	-0.00	-0.00	-0.00	903.00	200.00	0.00	-0.00	-0.00	-0.00	-0.00	300.00	200.00	0.00	-0.00
342	-0.00	-0.00	-0.00	903.00	200.00	0.00	-0.00	-0.00	-0.00	-0.00	300.00	200.00	0.00	-0.00
343	-0.00	-0.00	-0.00	903.00	200.00	0.00	-0.00	-0.00	-0.00	-0.00	300.00	200.00	0.00	-0.00
344	-0.00	-0.00	-0.00	903.00	200.00	0.00	-0.00	-0.00	-0.00	-0.00	300.00	200.00	0.00	-0.00
345	-0.00	-0.00	-0.00	903.00	200.00	0.00	-0.00	-0.00	-0.00	-0.00	300.00	200.00	0.00	-0.00
346	-0.00	-0.00	-0.00	903.00	200.00	0.00	-0.00	-0.00	-0.00	-0.00	300.00	200.00	0.00	-0.00
347	-0.00	-0.00	-0.00	903.00	200.00	0.00	-0.00	-0.00	-0.00	-0.00	300.00	200.00	0.00	-0.00
348	-0.00	-0.00	-0.00	903.00	200.00	0.00	-0.00	-0.00	-0.00	-0.00	300.00	200.00	0.00	-0.00
349	-0.00	-0.00	-0.00	903.00	200.00	0.00	-0.00	-0.00	-0.00	-0.00	300.00	200.00	0.00	-0.00
350	-0.00	-0.00	-0.00	903.00	200.00	0.00	-0.00	-0.00	-0.00	-0.00	300.00	200.00	0.00	-0.00
351	-0.00	-0.00	-0.00	903.00	200.00	0.00	-0.00	-0.00	-0.00	-0.00	300.00	200.00	0.00	-0.00
352	-0.00	-0.00	-0.00	903.00	200.00	0.00	-0.00	-0.00	-0.00	-0.00	300.00	200.00	0.00	-0.00
353	-0.00	-0.00	-0.00	903.00	200.00	0.00	-0.00	-0.00	-0.00	-0.00	300.00	200.00	0.00	-0.00
354	-0.00	-0.00	-0.00	903.00	200.00	0.00	-0.00	-0.00	-0.00	-0.00	300.00	200.00	0.00	-0.00
355	-0.00	-0.00	-0.00	903.00	200.00	0.00	-0.00	-0.00	-0.00	-0.00	300.00	200.00	0.00	-0.00
356	-0.00	-0.00	-0.00	903.00	200.00	0.00	-0.00	-0.00	-0.00	-0.00	300.00	200.00	0.00	-0.00
357	-0.00	-0.00	-0.00	903.00	200.00	0.00	-0.00	-0.00	-0.00	-0.00	300.00	200.00	0.00	-0.00
358	-0.00	-0.00	-0.00	903.00	200.00	0.00	-0.00	-0.00	-0.00	-0.00	300.00	200.00	0.00	-0.00
359	-0.00	-0.00	-0.00	903.00	200.00	0.00	-0.00	-0.00	-0.00	-0.00	300.00	200.00	0.00	-0.00
360	-0.00	-0.00	-0.00	903.00	200.00	0.00	-0.00	-0.00	-0.00	-0.00	300.00	200.00	0.00	-0.00
361	-0.00	-0.00	-0.00	903.00	200.00	0.00	-0.00	0.00	0.00	0.00	300.00	200.00	0.00	0.00
362	-0.00	-0.00	-0.00	903.00	200.00	0.00	-0.00	-0.00	-0.00	-0.00	300.00	200.00	0.00	-0.00
363	-0.00	-0.00	-0.00	903.00	200.00	0.00	-0.00	-0.00	-0.00	-0.00	300.00	200.00	0.00	-0.00
364	-0.00	-0.00	-0.00	903.00	200.00	0.00	-0.00	-0.00	-0.00	-0.00	300.00	200.00	0.00	-0.00
365	-0.00	-0.00	-0.00	903.00	200.00	0.00	-0.00	-0.00	-0.00	-0.00	300.00	200.00	0.00	-0.00
366	-0.00	-0.00	-0.00	903.00	200.00	0.00	-0.00	-0.00	-0.00	-0.00	300.00	200.00	0.00	-0.00
367	-0.00	-0.00	-0.00	903.00	200.00	0.00	-0.00	-0.00	-0.00	-0.00	300.00	200.00	0.00	-0.00
368	-0.00	-0.00	-0.00	903.00	200.00	0.00	-0.00	-0.00	-0.00	-0.00	300.00	200.00	0.00	-0.00
369	-0.00	-0.00	-0.00	903.00	200.00	0.00	-0.00	-0.00	-0.00	-0.00	300.00	200.00	0.00	-0.00
370	-0.00	-0.00	-0.00	903.00	200.00	0.00	-0.00	-0.00	-0.00	-0.00	300.00	200.00	0.00	-0.00
371	-0.00	-0.00	-0.00	903.00	200.00	0.00	-0.00	-0.00	-0.00	-0.00	300.00	200.00	0.00	-0.00
372	-0.00	-0.00	-0.00	903.00	200.00	0.00	-0.00	-0.00	-0.00	-0.00	300.00	200.00	0.00	-0.00
373	-0.00	-0.00	-0.00	903.00	200.00	0.00	-0.00	-0.00	-0.00	-0.00	300.00	200.00	0.00	-0.00
374	-0.00	-0.00	-0.00	903.00	200.00	0.00	-0.00	-0.00	-0.00	-0.00	300.00	200.00	0.00	-0.00
375	-0.00	-0.00	-0.00	903.00	200.00	0.00	-0.00	-0.00	-0.00	-0.00	300.00	200.00	0.00	-0.00
376	-0.00	-0.00	-0.00	903.00	200.00	0.00	-0.00	-0.00	-0.00	-0.00	300.00	200.00	0.00	-0.00
377	-0.00	-0.00	-0.00	903.00	200.00	0.00	-0.00	-0.00	-0.00	-0.00	300.00	200.00	0.00	-0.00
378	-0.00	-0.00	-0.00	903.00	200.00	0.00	-0.00	-0.00	-0.00	-0.00	300.00	200.00	0.00	-0.00
379	-0.00	-0.00	-0.00	903.00	200.00	0.00	-0.00	-0.00	-0.00	-0.00	300.00	200.00	0.00	-0.00
380	-0.00	-0.00	-0.00	903.00	200.00	0.00	-0.00	-0.00	-0.00	-0.00	300.00	200.00	0.00	-0.00
381	-0.00	-0.00	-0.00	903.00	200.00	0.00	-0.00	-0.00	-0.00	-0.00	300.00	200.00	0.00	-0.00
382	-0.00	-0.00	-0.00	903.00	200.00	0.00	-0.00	-0.00	-0.00	-0.00	300.00	200.00	0.00	-0.00
383	-0.00	-0.00	-0.00	903.00	200.00	0.00	-0.00	-0.00	-0.00	-0.00	300.00	200.00	0.00	-0.00
384	-0.00	-0.00	-0.00	903.00	200.00	0.00	-0.00	-0.00	-0.00	-0.00	300.00	200.00	0.00	-0.00
385	-0.00	-0.00	-0.00	903.00	200.00	0.00	-0.00	-0.00	-0.00	-0.00	300.00	200.00	0.00	-0.00
386	-0.00	-0.00	-0.00	903.00	200.00	0.00	-0.00	-0.00	-0.00	-0.00	300.00	200.00	0.00	-0.00
387	-0.00	-0.00	-0.00	903.00	200.00	0.00	-0.00	-0.00	-0.00	-0.00	300.00	200.00	0.00	-0.00
388	-0.00	-0.00	-0.00	903.00	200.00	0.00	-0.00	-0.00	-0.00	-0.00	300.00	200.00	0.00	-0.00
389	-0.00	-0.00	-0.00	903.00	200.00	0.00	-0.00	-0.00	-0.00	-0.00	300.00	200.00	0.00	-0.00
390	-0.00	-0.00	-0.00	903.00	200.00	0.00	-0.00	-0.00	-0.00	-0.00	300.00	200.00	0.00	-0.00
391	-0.00	-0.00	-0.00	903.00	200.00	0.00	-0.00	-0.00	-0.00	-0.00	300.00	200.00	0.00	-0.00
392	-0.00	-0.00	-0.00	903.00	200.00	0.00	-0.00	-0.00	-0.00	-0.00	300.00	200.00	0.00	-0.00
393	-0.00	-0.00	-0.00	903.00	200.00	0.00	-0.00	-0.00	-0.00	-0.00	300.00	200.00	0.00	-0.00
394	-0.00	-0.00	-0.00	903.00	200.00	0.00	-0.00	-0.00	-0.00	-0.00	300.00	200.00	0.00	-0.00
395	-0.00	-0.00	-0.00	903.00	200.00	0.00	-0.00	-0.00	-0.00	-0.00	300.00	200.00	0.00	-0.00
396	-0.00	-0.00	-0.00	903.00	200.00	0.00	-0.00	-0.00	-0.00	-0.00	300.00	200.00	0.00	-0.00
397	-0.00	-0.00	-0.00	903.00	200.00	0.00	-0.00	-0.00	-0.00	-0.00	300.00	200.00	0.00	-0.00
398	-0.00	-0.00	-0.00	903.00	200.00	0.00	-0.00	-0.00	-0.00	-0.00	300.00	200.00	0.00	-0.00
399	57.68	-10.76	48.83	1116.75	286.25	0.00	-8106.71	-0.00	-0.00	-0.00	300.00	200.00	0.00	-0.00
400	16.94	-22.43	389.56	979.62	184.88	0.00	-15108.60	-0.00	-0.00	-0.00	300.00	200.00	0.00	-0.00
401	55.31	-38.60	277.25	989.35	188.77	0.00	-12553.87	-0.00	-0.00	-0.00	300.00	200.00	0.00	-0.00
402	86.90	-32.42	307.62	985.14	187.30	0.00	-11783.81	-0.00	-0.00	-0.00	300.00	200.00	0.00	-0.00
403	128.86	-17.24	331.42	978.00	185.08	0.00	-10837.18	-0.00	-0.00	-0.00	300.00	200.00	0.00	-0.00
404	134.74	-16.71	355.83	971.31	182.68	0.00	-10554.09	-0.00	-0.00	-0.00	300.00	200.00	0.00	-0.00
405	100.94	-17.78	392.61	966.08	179.17	0.00	-11006.41	-0.00	-0.00	-0.00	300.00	200.00	0.00	-0.00
406	92.24	-11.06	411.99	959.56	175.11	0.00	-10413.37	-0.00	-0.00	-0.00	300.00	200.00	0.00	-0.00
407	109.41	8.93	432.43	948.52	169.16	0.00	-9548.18	-0.00	-0.00	-0.00	300.00	200.00	0.00	-0.00
408	119.71	23.04	444.34	940.19	164.84	0.00	-8064.67	-0.00	-0.00	-0.00	300.00	200.00	0.00	-0.00
409	113.53	30.21	457.15	933.84	161.68	0.00	-6151.57	-0.00	-0.00	-0.00	300.00	200.00	0.00	-0.00
410	102.69	33.95	457.92	928.49	158.88	0.00	-3142.60	-0.00	-0.00	-0.00	300.00	200.00	0.00	-0.00
411	95.98	34.71	455.47	925.11	157.65	0.00	-963.62	-0.00	-0.00	-0.00	300.00	200.00	0.00	-0.00
412	92.62	37.08	458.53	919.57	155.61	0.00	1064.54	-0.00	-0.00	-0.00	300.00	200.00	0.00	-0.00
413	98.04	38.83	471.04	916.51	154.78	0.00	1382.00	-0.00	-0.00	-0.00	300.00	200.00	0.00	-0.00
414	104.90	39.37	489.65	913.47	154.00	0.00	1285.80	-0.00	-0.00	-0.00	300.00	200.00	0.00	-0.00
415	109.33	36.01	515.75	911.25	153.96	0.00	1032.64	-0.00	-0.00	-0.00	300.00	200.00	0.00	-0.00
416	111.24	29.98	543.21	909.49	153.99	0.00	912.90	-0.00	-0.00	-0.00	300.00	200.00	0.00	-0.00
417	110.40	24.80	562.59	907.80	153.89	0.00	856.14	-0.00	-0.00	-0.00	300.00	200.00	0.00	-0.00
418	107.96	19.53	577.39	907.36	154.33	0.00	592.53	-0.00	-0.00	-0.00	300.00	200.00	0.00	-0.00
419	105.51	18.08	586.40	906.04	154.62	0.00	603.96	-0.00	-0.00	-0.00	300.00	200.00	0.00	-0.00
420	103.76	18.39	590.52	905.09	154.37	0.00	582.47	-0.00	-0.00	-0.00	300.00	200.00	0.00	-0.00
421	101.78	19.68	594.48	903.77	154.26	0.00	456.64	-0.00	-0.00	-0.00	300.00	200.00	0.00	-0.00
422	100.40	23.42	596.62	902.46	153.76	0.00	359.54	-0.00	-0.00	-0.00	300.00	200.00	0.00	-0.00
423	98.80	27.69	597.84	901.01	153.29	0.00	452.91	-0.00	-0.00	-0.00	300.00	200.00	0.00	-0.00
424	96.59	32.96	596.16	899.31	152.50	0.00	591.40	0.00	0.00	0.00	300.00	200.00	0.00	0.00
425	93.69	36.70	594.18	897.92	152.03	0.00	910.73	-0.00	-0.00	-0.00	300.00	200.00	0.00	-0.00
426	90.94	38.07	594.33	896.99	151.89	0.00	1163.27	-0.00	-0.00	-0.00	300.00	200.00	0.00	-0.00
427	88.12	37.77	595.86	896.16	151.91	0.00	1261.75	-0.00	-0.00	-0.00	300.00	200.00	0.00	-0.00
428	85.37	35.32	599.37	895.59	152.09	0.00	1229.56	-0.00	-0.00	-0.00	300.00	200.00	0.00	-0.00
429	82.93	32.20	603.64	894.81	152.53	0.00	1133.27	-0.00	-0.00	-0.00	300.00	200.00	0.00	-0.00
430	80.64	28.46	607.45	894.18	152.93	0.00	963.74	-0.00	-0.00	-0.00	300.00	200.00	0.00	-0.00
431	78.20	25.02	609.28	893.53	153.27	0.00	748.06	-0.00	-0.00	-0.00	300.00	200.00	0.00	-0.00
432	75.53	22.74	611.11	892.89	153.61	0.00	593.98	-0.00	-0.00	-0.00	300.00	200.00	0.00	-0.00
433	72.94	21.06	609.89	891.82	153.72	0.00	498.84	-0.00	-0.00	-0.00	300.00	200.00	0.00	-0.00
434	70.57	20.14	608.37	890.81	154.00	0.00	409.59	-0.00	-0.00	-0.00	300.00	200.00	0.00	-0.00
435	68.66	20.07	606.23	889.71	153.99	0.00	311.71	-0.00	-0.00	-0.00	300.00	200.00	0.00	-0.00
436	66.60	20.07	603.18	888.28	154.11	0.00	283.12	-0.00	-0.00	-0.00	300.00	200.00	0.00	-0.00
437	64.85	19.84	600.59	887.15	154.01	0.00	147.56	-0.00	-0.00	-0.00	300.00	200.00	0.00	-0.00
438	63.32	19.68	599.82	885.75	154.16	0.00	45.93	-0.00	-0.00	-0.00	300.00	200.00	0.00	-0.00
439	62.33	19.38	598.45	884.64	154.21	0.00	-49.59	-0.00	-0.00	-0.00	300.00	200.00	0.00	-0.00
440	60.73	18.92	598.60	883.50	154.22	0.00	-145.40	-0.00	-0.00	-0.00	300.00	200.00	0.00	-0.00
441	59.81	18.39	599.82	882.78	154.36	0.00	-320.87	-0.00	-0.00	-0.00	300.00	200.00	0.00	-0.00
442	58.75	17.85	601.50	882.07	154.54	0.00	-534.54	-0.00	-0.00	-0.00	300.00	200.00	0.00	-0.00
443	57.30	17.40	603.94	881.70	154.72	0.00	-690.13	-0.00	-0.00	-0.00	300.00	200.00	0.00	-0.00
444	56.00	17.09	607.30	881.59	154.87	0.00	-856.55	-0.00	-0.00	-0.00	300.00	200.00	0.00	-0.00
445	54.55	17.24	610.50	881.26	155.21	0.00	-1015.45	-0.00	-0.00	-0.00	300.00	200.00	0.00	-0.00
446	52.95	17.47	611.88	881.53	155.36	0.00	-1164.41	-0.00	-0.00	-0.00	300.00	200.00	0.00	-0.00
447	50.96	17.78	614.01	881.60	155.67	0.00	-1375.56	-0.00	-0.00	-0.00	300.00	200.00	0.00	-0.00
448	48.68	17.85	616.46	881.76	155.84	0.00	-1541.40	-0.00	-0.00	-0.00	300.00	200.00	0.00	-0.00
449	46.39	18.01	617.83	882.03	155.99	0.00	-1709.76	-0.00	-0.00	-0.00	300.00	200.00	0.00	-0.00
450	44.17	17.85	619.51	882.61	156.31	0.00	-1932.29	-0.00	-0.00	-0.00	300.00	200.00	0.00	-0.00
451	41.20	17.62	621.19	883.10	156.57	0.00	-2148.10	-0.00	-0.00	-0.00	300.00	200.00	0.00	-0.00
452	38.15	17.62	621.80	883.49	156.76	0.00	-2335.59	-0.00	-0.00	-0.00	300.00	200.00	0.00	-0.00
453	35.63	17.47	623.02	883.82	156.94	0.00	-2595.21	-0.00	-0.00	-0.00	300.00	200.00	0.00	-0.00
454	33.04	17.24	623.63	884.28	157.18	0.00	-2899.95	-0.00	-0.00	-0.00	300.00	200.00	0.00	-0.00
455	29.91	17.47	623.63	884.28	157.23	0.00	-3103.59	-0.00	-0.00	-0.00	300.00	200.00	0.00	-0.00
456	27.69	17.40	624.24	884.45	157.22	0.00	-3265.22	-0.00	-0.00	-0.00	300.00	200.00	0.00	-0.00
457	25.10	17.47	624.69	884.53	157.55	0.00	-3466.65	-0.00	-0.00	-0.00	300.00	200.00	0.00	-0.00
458	22.28	17.55	625.15	884.84	157.53	0.00	-3717.39	-0.00	-0.00	-0.00	300.00	200.00	0.00	-0.00
459	19.38	17.55	625.92	885.01	157.73	0.00	-3913.81	-0.00	-0.00	-0.00	300.00	200.00	0.00	-0.00
460	16.71	17.93	626.98	885.11	157.90	0.00	-4136.42	-0.00	-0.00	-0.00	300.00	200.00	0.00	-0.00
461	14.27	18.01	627.59	885.35	157.94	0.00	-4402.15	-0.00	-0.00	-0.00	300.00	200.00	0.00	-0.00
462	11.67	18.46	628.36	885.44	158.14	0.00	-4604.84	-0.00	-0.00	-0.00	300.00	200.00	0.00	-0.00
463	8.85	18.54	628.51	885.88	158.19	0.00	-4859.19	-0.00	-0.00	-0.00	300.00	200.00	0.00	-0.00
464	6.87	18.77	628.97	885.53	158.22	0.00	-5063.09	-0.00	-0.00	-0.00	300.00	200.00	0.00	-0.00
465	4.88	18.69	628.97	885.75	158.42	0.00	-5305.12	-0.00	-0.00	-0.00	300.00	200.00	0.00	-0.00
466	2.44	19.00	628.97	885.46	158.56	0.00	-5535.77	-0.00	-0.00	-0.00	300.00	200.00	0.00	-0.00
467	1.07	18.84	628.81	885.09	158.70	0.00	-5772.01	-0.00	-0.00	-0.00	300.00	200.00	0.00	-0.00
468	-0.53	19.00	628.36	884.50	158.77	0.00	-5920.70	-0.00	-0.00	-0.00	300.00	200.00	0.00	-0.00
469	-2.90	19.00	627.59	884.33	158.96	0.00	-6118.09	-0.00	-0.00	-0.00	300.00	200.00	0.00	-0.00
470	-5.42	18.84	626.07	883.77	158.86	0.00	-6327.00	-0.00	-0.00	-0.00	300.00	200.00	0.00	-0.00
471	-7.78	18.77	623.63	883.47	158.94	0.00	-6455.15	-0.00	-0.00	-0.00	300.00	200.00	0.00	-0.00
472	-10.53	18.84	621.03	882.95	159.12	0.00	-6676.16	-0.00	-0.00	-0.00	300.00	200.00	0.00	-0.00
473	-13.35	18.77	618.13	882.26	159.07	0.00	-6777.70	-0.00	-0.00	-0.00	300.00	200.00	0.00	-0.00
474	-15.26	18.84	615.54	881.43	159.10	0.00	-6934.55	-0.00	-0.00	-0.00	300.00	200.00	0.00	-0.00
475	-17.70	19.07	612.64	880.66	159.25	0.00	-7023.72	-0.00	-0.00	-0.00	300.00	200.00	0.00	-0.00
476	-20.07	19.38	609.74	879.58	159.26	0.00	-7082.80	-0.00	-0.00	-0.00	300.00	200.00	0.00	-0.00
477	-21.67	19.23	607.30	878.43	159.30	0.00	-7205.80	-0.00	-0.00	-0.00	300.00	200.00	0.00	-0.00
478	-23.88	19.53	605.47	876.84	159.22	0.00	-7258.63	-0.00	-0.00	-0.00	300.00	200.00	0.00	-0.00
479	-25.63	19.76	603.03	874.76	159.01	0.00	-7271.79	-0.00	-0.00	-0.00	300.00	200.00	0.00	-0.00
480	-26.93	19.84	602.26	872.83	158.85	0.00	-7265.50	-0.00	-0.00	-0.00	300.00	200.00	0.00	-0.00
481	-28.53	20.22	600.43	870.29	158.73	0.00	-7201.96	-0.00	-0.00	-0.00	300.00	200.00	0.00	-0.00
482	-29.98	20.68	598.45	867.58	158.39	0.00	-7152.49	-0.00	-0.00	-0.00	300.00	200.00	0.00	-0.00
483	-30.82	20.83	597.69	864.63	158.13	0.00	-7088.45	-0.00	-0.00	-0.00	300.00	200.00	0.00	-0.00
484	-31.51	21.21	596.62	861.34	157.65	0.00	-6937.11	-0.00	-0.00	-0.00	300.00	200.00	0.00	-0.00
485	-32.04	21.51	595.70	857.43	157.02	0.00	-6843.37	-0.00	-0.00	-0.00	300.00	200.00	0.00	-0.00
486	-31.81	22.05	595.86	853.76	156.31	0.00	-6862.69	-0.00	-0.00	-0.00	300.00	200.00	0.00	-0.00
487	-31.81	22.96	596.01	849.24	155.61	0.00	-6668.49	-0.00	-0.00	-0.00	300.00	200.00	0.00	-0.00
488	-31.89	23.65	596.92	844.95	154.70	0.00	-6429.28	-0.00	-0.00	-0.00	300.00	200.00	0.00	-0.00
489	-32.20	24.72	597.99	840.76	153.92	0.00	-6224.72	-0.00	-0.00	-0.00	300.00	200.00	0.00	-0.00
490	-32.42	25.86	598.60	836.32	152.89	0.00	-5994.71	-0.00	-0.00	-0.00	300.00	200.00	0.00	-0.00
491	-33.49	27.01	600.59	832.04	152.03	0.00	-5700.86	-0.00	-0.00	-0.00	300.00	200.00	0.00	-0.00
492	-34.18	27.92	602.42	827.92	151.17	0.00	-5412.61	-0.00	-0.00	-0.00	300.00	200.00	0.00	-0.00
493	-35.55	28.69	605.16	823.65	150.08	0.00	-5149.83	-0.00	-0.00	-0.00	300.00	200.00	0.00	-0.00
494	-37.23	29.83	608.52	819.95	149.25	0.00	-4925.59	-0.00	-0.00	-0.00	300.00	200.00	0.00	-0.00
495	-38.60	30.82	611.11	816.41	148.36	0.00	-4630.23	-0.00	-0.00	-0.00	300.00	200.00	0.00	-0.00
496	-40.51	32.12	613.86	812.99	147.45	0.00	-4364.31	-0.00	-0.00	-0.00	300.00	200.00	0.00	-0.00
497	-42.80	33.42	616.46	809.88	146.68	0.00	-4081.97	-0.00	-0.00	-0.00	300.00	200.00	0.00	-0.00
498	-45.24	34.64	619.20	807.12	146.03	0.00	-3781.56	-0.00	-0.00	-0.00	300.00	200.00	0.00	-0.00
499	-47.84	35.32	622.71	804.57	145.36	0.00	-3728.08	-0.00	-0.00	-0.00	300.00	200.00	0.00	-0.00
500	-50.66	36.32	625.15	802.17	144.64	0.00	-3513.15	-0.00	-0.00	-0.00	300.00	200.00	0.00	-0.00
501	-54.40	37.16	626.83	800.83	143.96	0.00	-3386.73	1.22	2.06	26.70	390.86	278.86	0.00	0.65
502	-58.21	36.85	628.20	799.53	143.70	0.00	-3438.04	-5.19	-12.28	254.67	409.11	292.15	0.00	404.36
503	-61.34	37.46	624.69	797.48	142.70	0.00	-3106.51	7.25	4.43	217.29	403.65	289.61	0.00	167.91
504	-64.01	37.46	618.29	796.53	142.50	0.00	-2859.55	24.95	9.46	214.08	406.70	293.80	0.00	186.27
505	-68.59	34.48	608.98	795.96	142.92	0.00	-2899.48	51.27	11.67	244.60	397.88	290.33	0.00	78.33
506	-70.04	32.81	597.23	794.16	142.46	0.00	-2745.04	52.72	8.70	252.84	399.94	293.54	0.00	148.38
507	-71.87	30.52	584.11	793.28	142.53	0.00	-2752.30	38.76	9.31	256.20	395.95	292.44	0.00	-11.32
508	-73.70	27.39	566.41	792.04	142.94	0.00	-2872.13	26.40	6.79	265.50	393.97	294.37	0.00	-23.78
509	-74.39	26.17	548.10	790.58	143.10	0.00	-2758.75	30.21	3.20	269.32	390.93	295.64	0.00	-11.20
510	-74.16	25.25	528.72	789.41	143.32	0.00	-2724.20	45.39	-2.21	285.34	381.98	297.01	0.00	75.96
511	-73.70	23.35	505.98	788.74	143.73	0.00	-2752.37	68.05	-13.35	320.13	374.07	298.76	0.00	317.15
512	-72.10	22.35	482.03	787.24	143.97	0.00	-2756.67	82.47	-17.40	343.32	369.60	299.56	0.00	678.13
513	-70.72	21.29	457.31	785.78	144.28	0.00	-2719.25	80.57	-17.93	349.27	366.84	299.78	0.00	448.38
514	-67.06	20.29	428.92	784.22	144.57	0.00	-2592.85	70.42	-17.32	339.97	366.11	300.27	0.00	-125.41
515	-62.94	18.31	399.17	782.70	144.72	0.00	-2603.64	63.25	-17.01	323.18	365.58	300.09	0.00	-587.25
516	-58.36	16.63	370.18	781.19	145.26	0.00	-2675.63	59.28	-19.53	311.43	364.38	300.83	0.00	-753.13
517	-53.18	14.57	338.44	779.38	145.45	0.00	-2644.63	57.45	-23.19	307.01	362.48	301.09	0.00	-799.88
518	-47.38	12.28	307.62	777.55	145.83	0.00	-2804.99	56.92	-26.09	309.14	361.30	301.88	0.00	-819.03
519	-41.58	10.22	278.17	775.96	145.69	0.00	-2920.48	56.46	-26.70	315.40	359.94	301.98	0.00	-766.94
520	-35.63	8.24	246.28	773.07	145.85	0.00	-3019.67	55.69	-25.79	326.54	359.16	301.96	0.00	-875.21
521	-29.53	6.71	215.30	770.75	145.57	0.00	-3043.98	55.16	-23.80	341.34	357.80	301.65	0.00	-1073.48
522	-23.57	5.19	186.92	768.31	145.31	0.00	-3184.54	55.69	-21.21	357.06	356.41	301.37	0.00	-1237.46
523	-16.25	4.65	157.17	763.19	144.08	0.00	-3224.21	56.99	-18.69	378.11	355.81	301.29	0.00	-1263.55
524	-8.62	4.35	129.24	758.14	143.33	0.00	-3275.98	58.67	-16.78	400.24	354.67	301.18	0.00	-1362.89
525	-1.45	4.73	105.44	750.18	141.53	0.00	-3266.46	60.88	-15.34	424.35	353.61	301.11	0.00	-1444.56
526	5.26	5.65	83.62	740.41	139.42	0.00	-3177.53	63.40	-14.57	453.34	352.61	301.11	0.00	-1451.78
527	9.84	6.26	66.83	729.71	136.07	0.00	-3069.84	65.46	-15.26	481.57	351.62	300.89	0.00	-1557.59
528	12.21	5.87	55.24	722.34	131.49	0.00	-3116.63	67.83	-16.71	509.19	350.61	300.99	0.00	-1597.31
529	13.50	5.42	45.32	710.07	127.27	0.00	-3118.50	70.72	-19.53	538.02	349.77	301.19	0.00	-1758.87
530	14.72	5.26	36.62	700.50	119.17	0.00	-3214.14	73.09	-22.58	561.37	348.84	301.66	0.00	-1858.03
531	15.87	5.65	28.99	678.79	110.53	0.00	-3266.83	74.23	-25.56	582.43	348.18	301.81	0.00	-2037.13
532	17.24	6.10	21.97	653.00	100.00	0.00	-3334.05	74.77	-28.69	600.89	347.54	302.29	0.00	-2135.20
533	18.31	6.26	15.87	614.54	76.92	0.00	-3538.87	74.16	-31.51	616.91	346.97	302.30	0.00	-2240.41
534	-0.00	-0.00	-0.00	903.00	200.00	0.00	-0.00	73.17	-33.26	630.95	346.58	302.64	0.00	-2385.26
535	-0.00	-0.00	-0.00	903.00	200.00	0.00	-0.00	71.64	-34.26	643.01	346.06	302.71	0.00	-2325.32
536	-0.00	-0.00	-0.00	903.00	200.00	0.00	-0.00	69.20	-33.87	652.62	345.80	302.64	0.00	-2423.64
537	17.01	2.14	-5.34	1134.43	388.57	0.00	127.52	66.38	-32.96	659.03	345.22	302.66	0.00	-2338.33
538	16.94	2.52	-5.65	1130.03	367.57	0.00	-296.93	62.94	-31.66	662.84	344.96	302.76	0.00	-2339.42
539	16.78	2.21	-5.49	1128.00	372.22	0.00	-170.60	59.59	-30.52	663.45	344.57	302.99	0.00	-2322.08
540	16.78	2.21	-5.19	1123.59	388.24	0.00	107.93	56.69	-29.68	662.38	343.95	302.88	0.00	-2247.83
541	16.86	2.14	-5.80	1116.16	363.16	0.00	-244.94	53.41	-28.99	659.03	343.20	303.03	0.00	-2239.92
542	16.78	2.06	-5.49	1128.00	372.22	0.00	-204.93	51.12	-28.31	653.99	342.42	303.17	0.00	-2222.99
543	16.86	2.06	-5.04	1148.45	400.00	0.00	303.10	48.60	-27.92	648.04	341.61	303.23	0.00	-2221.48
544	16.78	1.98	-5.65	1113.81	378.38	0.00	12.37	46.01	-27.39	637.82	340.55	303.68	0.00	-2221.75
545	16.78	1.98	-5.19	1141.24	394.12	0.00	245.04	43.87	-27.24	627.90	339.15	303.82	0.00	-2207.17
546	16.78	1.91	-5.19	1141.24	388.24	0.00	164.48	42.27	-26.63	618.90	337.87	304.14	0.00	-2188.78
547	16.94	1.91	-5.34	1134.43	382.86	0.00	115.09	41.20	-26.17	609.44	336.35	304.46	0.00	-2069.38
548	16.78	2.29	-5.49	1119.67	394.44	0.00	158.52	40.13	-25.41	603.03	335.53	304.81	0.00	-1940.99
549	16.71	2.06	-5.49	1136.33	383.33	0.00	19.07	39.29	-24.87	598.30	334.43	304.92	0.00	-1727.36
550	16.86	1.98	-5.34	1117.29	382.86	0.00	94.60	37.99	-24.26	594.64	333.56	305.11	0.00	-1646.69
551	16.86	1.91	-5.19	1141.24	382.35	0.00	-11.89	37.23	-23.96	592.50	332.68	305.33	0.00	-1475.27
552	16.78	1.98	-5.34	1134.43	377.14	0.00	-72.15	36.01	-23.50	592.50	331.91	305.43	0.00	-1289.93
553	-0.00	-0.00	-0.00	903.00	200.00	0.00	-0.00	34.87	-23.65	594.33	331.42	305.73	0.00	-1086.57
554	16.78	1.91	-5.49	1128.00	383.33	0.00	38.78	33.72	-23.65	596.62	330.69	305.93	0.00	-897.47
555	16.63	1.98	-5.19	1123.59	388.24	0.00	83.92	32.42	-23.73	599.98	330.44	305.90	0.00	-719.05
556	16.78	1.98	-5.49	1128.00	377.78	0.00	-2.97	30.44	-23.96	604.40	329.99	305.98	0.00	-564.20
557	16.71	1.98	-5.19	1150.06	394.12	0.00	189.84	28.53	-23.88	608.37	329.72	306.04	0.00	-384.25
558	16.63	2.06	-5.19	1150.06	388.24	0.00	12.57	26.40	-23.88	613.10	329.57	306.17	0.00	-336.45
559	16.71	1.83	-5.34	1143.00	388.57	0.00	147.79	24.11	-23.96	618.74	329.37	306.29	0.00	-144.22
560	16.78	2.06	-5.19	1141.24	388.24	0.00	59.46	21.90	-23.73	624.08	329.12	306.26	0.00	42.16
561	16.56	2.06	-5.19	1141.24	370.59	0.00	-207.12	19.68	-23.50	630.04	329.21	306.37	0.00	147.97
562	16.48	2.06	-5.49	1119.67	383.33	0.00	-34.33	16.94	-23.27	634.77	329.28	306.35	0.00	262.37
563	16.71	1.75	-5.04	1139.36	393.94	0.00	239.29	14.50	-23.19	639.19	329.22	306.42	0.00	412.20
564	16.86	1.98	-5.04	1157.55	400.00	0.00	235.12	11.83	-23.27	641.78	329.17	306.47	0.00	495.91
565	16.63	1.98	-5.19	1141.24	394.12	0.00	146.75	9.16	-23.27	643.62	329.23	306.45	0.00	624.81
566	16.71	1.98	-5.34	1108.71	388.57	0.00	202.07	6.48	-23.73	645.14	329.16	306.43	0.00	718.42
567	16.63	2.06	-5.65	1121.92	372.97	0.00	-160.42	4.20	-24.19	646.06	329.12	306.52	0.00	853.73
568	16.71	1.83	-5.49	1128.00	372.22	0.00	-97.91	1.91	-24.19	647.28	329.14	306.65	0.00	1022.54
569	16.63	1.98	-5.34	1125.86	400.00	0.00	297.98	-0.38	-24.57	648.19	329.52	306.36	0.00	1142.39
570	16.56	1.91	-5.19	1132.41	394.12	0.00	212.73	-2.59	-24.80	648.80	329.42	306.49	0.00	1277.26
571	16.63	1.91	-5.49	1128.00	383.33	0.00	56.58	-4.58	-24.72	648.50	329.58	306.21	0.00	1435.09
572	16.63	1.98	-5.19	1132.41	388.24	0.00	66.42	-6.33	-24.80	646.51	329.74	306.40	0.00	1620.02
573	16.71	2.06	-5.34	1134.43	377.14	0.00	-103.32	-8.32	-24.87	644.68	329.82	306.08	0.00	1736.38
574	-0.00	-0.00	-0.00	903.00	200.00	0.00	-0.00	-10.38	-24.57	641.94	329.59	305.97	0.00	1984.99
575	16.63	1.98	-5.34	1117.29	388.57	0.00	102.02	-11.98	-24.57	639.95	329.47	305.91	0.00	2064.60
576	16.71	1.98	-5.49	1128.00	377.78	0.00	-85.19	-13.73	-24.49	636.75	329.26	305.87	0.00	2146.57
577	16.71	1.91	-5.65	1121.92	378.38	0.00	-46.40	-15.87	-24.72	634.31	329.30	305.61	0.00	2390.09
578	16.56	1.83	-5.04	1130.27	400.00	0.00	308.64	-17.62	-24.57	630.65	329.03	305.54	0.00	2561.13
579	16.86	1.98	-5.19	1150.06	388.24	0.00	74.50	-19.61	-24.49	628.05	328.94	305.15	0.00	2698.11
580	16.71	1.98	-5.34	1134.43	400.00	0.00	273.35	-22.05	-24.11	625.46	328.62	304.95	0.00	2839.02
581	16.63	1.98	-5.34	1143.00	388.57	0.00	51.01	-24.26	-23.35	623.78	328.18	304.84	0.00	3012.30
582	16.78	1.75	-5.19	1114.76	394.12	0.00	323.13	-26.47	-22.96	622.56	327.79	304.61	0.00	3133.17
583	16.63	1.91	-5.49	1119.67	377.78	0.00	-65.70	-28.69	-22.20	620.57	327.07	304.20	0.00	3219.37
584	16.63	1.98	-5.04	1148.45	400.00	0.00	253.16	-30.75	-22.13	618.44	326.35	304.07	0.00	3334.13
585	16.78	1.91	-5.49	1119.67	394.44	0.00	264.06	-32.73	-21.90	615.23	325.52	303.97	0.00	3473.06
586	16.78	1.83	-5.19	1141.24	382.35	0.00	15.26	-34.48	-21.97	612.18	324.45	303.79	0.00	3527.04
587	16.94	1.83	-5.34	1143.00	388.57	0.00	145.18	-36.32	-22.05	609.44	323.28	303.51	0.00	3620.97
588	16.86	1.98	-5.04	1121.18	400.00	0.00	330.14	-37.61	-22.13	607.15	321.94	303.44	0.00	3712.86
589	16.71	2.06	-5.04	1148.45	400.00	0.00	226.80	-38.99	-21.82	606.08	320.02	303.12	0.00	3740.62
590	16.48	1.91	-5.19	1123.59	388.24	0.00	94.92	-40.13	-21.90	604.86	317.79	303.13	0.00	3758.16
591	16.78	1.98	-5.49	1128.00	377.78	0.00	-71.63	-40.89	-21.90	603.94	315.46	302.83	0.00	3778.15
592	16.71	1.98	-5.49	1128.00	394.44	0.00	216.17	-41.50	-22.20	603.03	312.75	302.68	0.00	3826.30
593	16.94	1.91	-5.34	1134.43	382.86	0.00	23.54	-41.73	-22.58	602.72	309.95	302.58	0.00	3862.95
594	16.78	1.91	-5.04	1121.18	393.94	0.00	184.03	-41.81	-22.74	602.87	306.76	302.66	0.00	3895.38
595	16.78	1.91	-5.04	1139.36	393.94	0.00	172.24	-41.73	-23.27	605.47	302.95	302.42	0.00	3896.78
596	16.78	1.98	-5.34	1143.00	382.86	0.00	-16.13	-41.43	-23.65	608.22	299.17	302.11	0.00	3875.66
597	-0.00	-0.00	-0.00	903.00	200.00	0.00	-0.00	-41.20	-24.03	610.05	295.12	302.30	0.00	3930.74
598	16.86	1.98	-5.19	1141.24	388.24	0.00	69.11	-40.66	-24.57	614.01	290.38	302.09	0.00	3897.90
599	16.86	2.14	-5.49	1111.33	383.33	0.00	36.88	-39.75	-25.10	617.98	285.56	302.02	0.00	3844.67
600	16.86	1.75	-5.19	1141.24	388.24	0.00	123.64	-37.99	-25.94	621.49	280.85	302.14	0.00	3862.39
601	16.86	2.06	-5.19	1141.24	394.12	0.00	127.23	-36.47	-26.70	627.44	275.34	301.85	0.00	3798.35
602	16.94	1.98	-5.34	1134.43	382.86	0.00	5.89	-35.78	-27.31	632.78	270.70	301.66	0.00	3824.68
603	16.94	1.98	-5.04	1148.45	387.88	0.00	-5.55	-35.40	-27.47	638.58	266.60	301.55	0.00	3818.78
604	16.94	1.75	-5.19	1132.41	394.12	0.00	230.23	-35.78	-27.92	645.90	262.15	301.25	0.00	3811.75
605	17.09	1.83	-5.04	1130.27	393.94	0.00	266.10	-36.70	-28.23	651.25	258.46	301.08	0.00	3792.66
606	17.01	1.83	-5.19	1141.24	388.24	0.00	88.41	-38.60	-28.23	656.74	255.46	300.88	0.00	3751.64
607	17.17	1.75	-5.04	1157.55	393.94	0.00	227.49	-41.12	-28.23	662.08	252.43	300.62	0.00	3857.74
608	17.01	1.83	-5.04	1139.36	393.94	0.00	166.00	-43.95	-28.38	665.89	249.89	300.27	0.00	3784.10
609	17.24	1.98	-5.19	1141.24	394.12	0.00	196.57	-46.62	-28.84	669.56	247.77	300.09	0.00	3829.96
610	17.17	1.83	-5.49	1119.67	377.78	0.00	-45.78	-50.43	-29.83	672.15	245.72	300.07	0.00	3725.57
611	17.17	1.98	-5.04	1148.45	393.94	0.00	164.38	-54.24	-30.59	674.29	243.92	299.98	0.00	3687.26
612	17.17	1.91	-5.04	1139.36	400.00	0.00	258.71	-57.98	-31.74	675.05	242.70	300.09	0.00	3661.65
613	-0.00	-0.00	-0.00	903.00	200.00	0.00	-0.00	-62.41	-33.04	674.13	241.20	299.86	0.00	3635.30
614	17.32	1.91	-5.49	1111.33	372.22	0.00	-138.39	-66.53	-33.80	670.78	240.15	300.09	0.00	3517.70
615	17.47	1.91	-5.04	1139.36	400.00	0.00	273.96	-70.11	-34.87	664.83	239.20	300.16	0.00	3491.77
616	-0.00	-0.00	-0.00	903.00	200.00	0.00	-0.00	-74.77	-34.79	657.96	238.01	299.86	0.00	3194.35
617	18.16	2.52	-5.04	1130.27	381.82	0.00	-40.23	-77.13	-37.16	642.24	236.92	299.98	0.00	3197.06
618	-0.00	-0.00	-0.00	903.00	200.00	0.00	-0.00	-79.65	-32.50	627.90	235.63	299.44	0.00	3079.23
619	-0.00	-0.00	-0.00	903.00	200.00	0.00	-0.00	-79.57	-33.87	607.76	234.32	299.22	0.00	2971.67
620	17.32	1.45	-5.04	1130.27	393.94	0.00	-14.80	-80.80	-30.29	588.23	233.70	298.83	0.00	3029.91
621	17.93	1.91	-5.80	1100.37	368.42	0.00	-286.50	-80.80	-29.53	565.34	232.23	298.62	0.00	2985.34
622	17.85	1.45	-5.34	1108.71	388.57	0.00	92.86	-80.34	-27.24	539.40	230.83	297.99	0.00	2969.58
623	18.23	1.75	-5.19	1123.59	388.24	0.00	69.79	-78.74	-25.56	514.07	229.47	297.60	0.00	2827.09
624	-0.00	-0.00	-0.00	903.00	200.00	0.00	-0.00	-77.06	-24.26	488.43	228.68	297.03	0.00	2625.83
625	18.54	1.68	-5.34	1125.86	377.14	0.00	-134.06	-74.23	-22.05	458.22	227.17	296.70	0.00	2453.66
626	18.54	1.37	-5.04	1130.27	393.94	0.00	239.29	-71.18	-20.29	429.38	226.33	296.02	0.00	2290.18
627	18.62	1.53	-5.04	1121.18	393.94	0.00	187.50	-67.98	-18.46	400.24	224.86	295.62	0.00	2092.12
628	-0.00	-0.00	-0.00	903.00	200.00	0.00	-0.00	-64.47	-16.02	365.91	223.94	295.33	0.00	1767.98
629	18.69	1.60	-5.04	1139.36	400.00	0.00	246.91	-60.35	-13.89	334.17	223.01	294.98	0.00	1553.46
630	18.39	1.45	-5.04	1130.27	393.94	0.00	123.69	-56.15	-11.83	302.28	221.86	294.50	0.00	1345.64
631	18.62	1.60	-5.34	1108.71	382.86	0.00	-84.14	-50.20	-9.92	266.42	220.27	294.16	0.00	1165.75
632	18.69	1.60	-5.04	1130.27	393.94	0.00	148.20	-44.71	-8.62	233.46	219.22	293.99	0.00	983.81
633	-0.00	-0.00	-0.00	903.00	200.00	0.00	-0.00	-38.76	-7.10	200.50	217.35	293.91	0.00	877.88
634	18.77	1.53	-5.04	1130.27	400.00	0.00	271.19	-31.66	-6.79	165.10	214.33	294.09	0.00	673.65
635	19.00	1.75	-5.19	1123.59	388.24	0.00	53.18	-24.57	-6.03	134.58	211.22	293.42	0.00	648.82
636	19.15	1.60	-5.04	1130.27	387.88	0.00	52.25	-17.78	-5.57	108.34	206.20	293.24	0.00	543.79
637	18.92	1.68	-5.34	1117.29	388.57	0.00	26.81	-10.83	-5.04	85.30	202.33	293.74	0.00	346.57
638	19.15	1.68	-5.04	1130.27	387.88	0.00	57.80	-5.19	-4.73	70.34	199.78	293.28	0.00	438.22
639	19.15	1.53	-5.04	1139.36	393.94	0.00	148.89	-1.83	-4.43	59.66	197.95	291.56	0.00	319.21
640	19.07	1.53	-5.19	1114.76	376.47	0.00	-138.68	0.76	-3.97	49.29	196.90	289.16	0.00	277.00
641	19.23	1.60	-5.19	1114.76	388.24	0.00	75.40	1.75	-3.81	39.83	196.55	288.12	0.00	240.66
642	19.30	1.53	-5.04	1130.27	400.00	0.00	309.34	2.44	-3.66	32.50	197.18	284.51	0.00	264.66
643	-0.00	-0.00	-0.00	903.00	200.00	0.00	-0.00	2.98	-3.20	25.48	194.01	285.03	0.00	210.93
644	19.30	1.68	-5.19	1132.41	388.24	0.00	66.87	3.36	-2.98	20.29	193.98	281.20	0.00	117.37
645	19.23	1.83	-5.34	1108.71	388.57	0.00	90.24	3.13	-2.44	16.33	193.46	280.37	0.00	82.85
646	-0.00	-0.00	-0.00	903.00	200.00	0.00	-0.00	2.82	-2.21	12.51	204.88	275.61	0.00	140.31
647	19.00	1.75	-5.04	1130.27	393.94	0.00	104.04	2.06	-1.60	7.78	205.88	282.35	0.00	201.95
648	19.15	1.83	-5.19	1114.76	394.12	0.00	193.88	-0.00	-0.00	-0.00	300.00	200.00	0.00	-0.00
649	19.23	1.68	-5.19	1123.59	388.24	0.00	90.21	-0.00	-0.00	-0.00	300.00	200.00	0.00	-0.00
650	-0.00	-0.00	-0.00	903.00	200.00	0.00	-0.00	-0.00	-0.00	-0.00	300.00	200.00	0.00	-0.00
651	19.23	1.68	-5.19	1132.41	388.24	0.00	121.17	-0.00	-0.00	-0.00	300.00	200.00	0.00	-0.00
652	19.15	1.83	-5.04	1130.27	400.00	0.00	301.01	-0.00	-0.00	-0.00	300.00	200.00	0.00	-0.00
653	-0.00	-0.00	-0.00	903.00	200.00	0.00	-0.00	-0.00	-0.00	-0.00	300.00	200.00	0.00	-0.00
654	18.84	1.83	-5.04	1139.36	393.94	0.00	109.12	-0.00	-0.00	-0.00	300.00	200.00	0.00	-0.00
655	-0.00	-0.00	-0.00	903.00	200.00	0.00	-0.00	-0.00	-0.00	-0.00	300.00	200.00	0.00	-0.00
656	-0.00	-0.00	-0.00	903.00	200.00	0.00	-0.00	-0.00	-0.00	-0.00	300.00	200.00	0.00	-0.00
657	19.00	1.83	-5.04	1130.27	393.94	0.00	246.91	-0.00	-0.00	-0.00	300.00	200.00	0.00	-0.00
658	-0.00	-0.00	-0.00	903.00	200.00	0.00	-0.00	-0.00	-0.00	-0.00	300.00	200.00	0.00	-0.00
659	18.84	1.98	-5.19	1123.59	394.12	0.00	176.37	-0.00	-0.00	-0.00	300.00	200.00	0.00	-0.00
660	18.69	2.29	-5.34	1108.71	388.57	0.00	55.59	-0.00	-0.00	-0.00	300.00	200.00	0.00	-0.00
661	18.84	1.98	-5.04	1130.27	393.94	0.00	205.53	-0.00	-0.00	-0.00	300.00	200.00	0.00	-0.00
662	-0.00	-0.00	-0.00	903.00	200.00	0.00	-0.00	-0.00	-0.00	-0.00	300.00	200.00	0.00	-0.00
663	18.54	1.98	-5.19	1123.59	388.24	0.00	76.74	-0.00	-0.00	-0.00	300.00	200.00	0.00	-0.00
664	18.77	2.06	-5.19	1123.59	382.35	0.00	38.37	-0.00	-0.00	-0.00	300.00	200.00	0.00	-0.00
665	18.62	1.98	-5.04	1121.18	387.88	0.00	112.13	-0.00	-0.00	-0.00	300.00	200.00	0.00	-0.00
666	18.62	2.06	-5.04	1121.18	393.94	0.00	208.31	-0.00	-0.00	-0.00	300.00	200.00	0.00	-0.00
667	18.77	1.98	-5.04	1121.18	393.94	0.00	254.54	-0.00	-0.00	-0.00	300.00	200.00	0.00	-0.00
668	18.69	2.06	-5.34	1117.29	382.86	0.00	-21.80	-0.00	-0.00	-0.00	300.00	200.00	0.00	-0.00
669	-0.00	-0.00	-0.00	903.00	200.00	0.00	-0.00	-0.00	-0.00	-0.00	300.00	200.00	0.00	-0.00
670	18.69	2.06	-5.04	1139.36	400.00	0.00	253.16	-0.00	-0.00	-0.00	300.00	200.00	0.00	-0.00
671	18.62	1.98	-5.04	1157.55	400.00	0.00	288.53	-0.00	-0.00	-0.00	300.00	200.00	0.00	-0.00
672	18.69	2.14	-5.04	1139.36	393.94	0.00	213.39	-0.00	-0.00	-0.00	300.00	200.00	0.00	-0.00
673	18.69	2.29	-5.04	1130.27	400.00	0.00	311.42	-0.00	-0.00	-0.00	300.00	200.00	0.00	-0.00
674	-0.00	-0.00	-0.00	903.00	200.00	0.00	-0.00	-0.00	-0.00	-0.00	300.00	200.00	0.00	-0.00
675	18.54	1.98	-5.19	1132.41	388.24	0.00	150.79	-0.00	-0.00	-0.00	300.00	200.00	0.00	-0.00
676	18.54	2.14	-5.49	1111.33	377.78	0.00	-55.95	-0.00	-0.00	-0.00	300.00	200.00	0.00	-0.00
677	18.54	1.98	-5.34	1143.00	382.86	0.00	7.19	-0.00	-0.00	-0.00	300.00	200.00	0.00	-0.00
678	18.39	2.14	-5.19	1114.76	382.35	0.00	16.61	-0.00	-0.00	-0.00	300.00	200.00	0.00	-0.00
679	18.54	1.98	-5.19	1141.24	394.12	0.00	219.46	-0.00	-0.00	-0.00	300.00	200.00	0.00	-0.00
680	18.39	2.44	-5.65	1121.92	367.57	0.00	-337.34	-0.00	-0.00	-0.00	300.00	200.00	0.00	-0.00
681	18.39	2.21	-5.49	1128.00	383.33	0.00	-10.81	-0.00	-0.00	-0.00	300.00	200.00	0.00	-0.00
682	18.54	2.14	-5.34	1117.29	388.57	0.00	154.33	-0.00	-0.00	-0.00	300.00	200.00	0.00	-0.00
683	18.62	2.06	-5.19	1132.41	388.24	0.00	124.76	-0.00	-0.00	-0.00	300.00	200.00	0.00	-0.00
684	18.01	2.21	-5.19	1123.59	382.35	0.00	-88.64	-0.00	-0.00	-0.00	300.00	200.00	0.00	-0.00
685	18.31	2.14	-5.04	1148.45	393.94	0.00	165.77	-0.00	-0.00	-0.00	300.00	200.00	0.00	-0.00
686	-0.00	-0.00	-0.00	903.00	200.00	0.00	-0.00	-0.00	-0.00	-0.00	300.00	200.00	0.00	-0.00
687	18.31	2.14	-5.19	1132.41	394.12	0.00	226.19	-0.00	-0.00	-0.00	300.00	200.00	0.00	-0.00
688	18.08	2.14	-5.34	1125.86	400.00	0.00	279.24	-0.00	-0.00	-0.00	300.00	200.00	0.00	-0.00
689	18.31	2.29	-5.34	1134.43	382.86	0.00	3.27	-0.00	-0.00	-0.00	300.00	200.00	0.00	-0.00
690	18.31	2.14	-5.49	1128.00	383.33	0.00	38.15	-0.00	-0.00	-0.00	300.00	200.00	0.00	-0.00
691	18.23	2.14	-5.19	1123.59	388.24	0.00	145.86	-0.00	-0.00	-0.00	300.00	200.00	0.00	-0.00
692	-0.00	-0.00	-0.00	903.00	200.00	0.00	-0.00	-0.00	-0.00	-0.00	300.00	200.00	0.00	-0.00
693	18.23	2.21	-5.04	1121.18	393.94	0.00	215.47	-0.00	-0.00	-0.00	300.00	200.00	0.00	-0.00
694	18.23	2.06	-5.49	1119.67	377.78	0.00	2.97	-0.00	-0.00	-0.00	300.00	200.00	0.00	-0.00
695	18.23	2.14	-5.49	1128.00	377.78	0.00	-100.03	-0.00	-0.00	-0.00	300.00	200.00	0.00	-0.00
696	-0.00	-0.00	-0.00	903.00	200.00	0.00	-0.00	-0.00	-0.00	-0.00	300.00	200.00	0.00	-0.00
697	-0.00	-0.00	-0.00	903.00	200.00	0.00	-0.00	-0.00	-0.00	-0.00	300.00	200.00	0.00	-0.00
698	17.93	2.14	-5.34	1134.43	377.14	0.00	-110.74	-0.00	-0.00	-0.00	300.00	200.00	0.00	-0.00
699	-0.00	-0.00	-0.00	903.00	200.00	0.00	-0.00	-0.00	-0.00	-0.00	300.00	200.00	0.00	-0.00
700	18.01	2.14	-5.19	1141.24	394.12	0.00	170.99	-0.00	-0.00	-0.00	300.00	200.00	0.00	-0.00
701	18.08	2.21	-5.19	1123.59	388.24	0.00	100.30	-0.00	-0.00	-0.00	300.00	200.00	0.00	-0.00
702	18.16	2.21	-5.19	1132.41	382.35	0.00	34.11	-0.00	-0.00	-0.00	300.00	200.00	0.00	-0.00
703	18.08	2.21	-5.34	1117.29	388.57	0.00	143.21	-0.00	-0.00	-0.00	300.00	200.00	0.00	-0.00
704	-0.00	-0.00	-0.00	903.00	200.00	0.00	-0.00	-0.00	-0.00	-0.00	300.00	200.00	0.00	-0.00
705	18.08	2.29	-5.04	1130.27	393.94	0.00	171.31	-0.00	-0.00	-0.00	300.00	200.00	0.00	-0.00
706	18.08	2.14	-5.19	1141.24	394.12	0.00	162.91	-0.00	-0.00	-0.00	300.00	200.00	0.00	-0.00
707	18.23	2.21	-5.19	1132.41	388.24	0.00	109.50	-0.00	-0.00	-0.00	300.00	200.00	0.00	-0.00
708	18.16	2.21	-5.04	1157.55	393.94	0.00	120.22	-0.00	-0.00	-0.00	300.00	200.00	0.00	-0.00
709	-0.00	-0.00	-0.00	903.00	200.00	0.00	-0.00	-0.00	-0.00	-0.00	300.00	200.00	0.00	-0.00
710	18.23	2.21	-5.04	1130.27	393.94	0.00	195.36	-0.00	-0.00	-0.00	300.00	200.00	0.00	-0.00
711	18.08	2.21	-5.19	1114.76	394.12	0.00	226.19	-0.00	-0.00	-0.00	300.00	200.00	0.00	-0.00
712	18.16	1.98	-5.19	1123.59	394.12	0.00	249.08	-0.00	-0.00	-0.00	300.00	200.00	0.00	-0.00
713	18.16	2.06	-5.19	1123.59	394.12	0.00	255.14	-0.00	-0.00	-0.00	300.00	200.00	0.00	-0.00
714	18.08	1.98	-5.19	1123.59	394.12	0.00	257.16	-0.00	-0.00	-0.00	300.00	200.00	0.00	-0.00
715	18.08	2.21	-5.19	1132.41	394.12	0.00	141.37	-0.00	-0.00	-0.00	300.00	200.00	0.00	-0.00
716	18.16	1.98	-5.04	1139.36	400.00	0.00	278.82	-0.00	-0.00	-0.00	300.00	200.00	0.00	-0.00
717	18.01	2.14	-5.04	1148.45	400.00	0.00	261.48	-0.00	-0.00	-0.00	300.00	200.00	0.00	-0.00
718	18.16	2.14	-5.34	1125.86	382.86	0.00	28.99	-0.00	-0.00	-0.00	300.00	200.00	0.00	-0.00
719	18.01	2.14	-5.65	1121.92	372.97	0.00	-145.58	-0.00	-0.00	-0.00	300.00	200.00	0.00	-0.00
720	17.93	2.21	-5.34	1134.43	382.86	0.00	-48.83	-0.00	-0.00	-0.00	300.00	200.00	0.00	-0.00
721	18.08	2.14	-5.34	1125.86	377.14	0.00	-88.28	-0.00	-0.00	-0.00	300.00	200.00	0.00	-0.00
722	-0.00	-0.00	-0.00	903.00	200.00	0.00	-0.00	-0.00	-0.00	-0.00	300.00	200.00	0.00	-0.00
723	18.01	2.14	-5.19	1123.59	388.24	0.00	148.55	-0.00	-0.00	-0.00	300.00	200.00	0.00	-0.00
724	-0.00	-0.00	-0.00	903.00	200.00	0.00	-0.00	-0.00	-0.00	-0.00	300.00	200.00	0.00	-0.00
725	18.01	1.91	-5.34	1143.00	400.00	0.00	350.95	-0.00	-0.00	-0.00	300.00	200.00	0.00	-0.00
726	18.31	1.83	-5.04	1148.45	400.00	0.00	328.76	-0.00	-0.00	-0.00	300.00	200.00	0.00	-0.00
727	18.01	1.98	-5.19	1132.41	394.12	0.00	201.95	-0.00	-0.00	-0.00	300.00	200.00	0.00	-0.00
728	18.16	1.98	-5.04	1130.27	393.94	0.00	347.02	-0.00	-0.00	-0.00	300.00	200.00	0.00	-0.00
729	18.01	1.98	-5.19	1132.41	388.24	0.00	141.82	-0.00	-0.00	-0.00	300.00	200.00	0.00	-0.00
730	18.08	2.06	-5.19	1132.41	388.24	0.00	115.79	0.00	0.00	0.00	300.00	200.00	0.00	0.00
731	17.78	1.98	-5.19	1150.06	394.12	0.00	236.96	-0.00	-0.00	-0.00	300.00	200.00	0.00	-0.00
732	-0.00	-0.00	-0.00	903.00	200.00	0.00	-0.00	-0.00	-0.00	-0.00	300.00	200.00	0.00	-0.00
733	17.78	2.21	-5.19	1150.06	388.24	0.00	121.62	-0.00	-0.00	-0.00	300.00	200.00	0.00	-0.00
734	17.62	2.06	-5.49	1128.00	377.78	0.00	-8.27	-0.00	-0.00	-0.00	300.00	200.00	0.00	-0.00
735	18.16	1.98	-5.19	1123.59	388.24	0.00	325.37	-0.00	-0.00	-0.00	300.00	200.00	0.00	-0.00
736	17.78	2.21	-5.34	1125.86	382.86	0.00	79.56	-0.00	-0.00	-0.00	300.00	200.00	0.00	-0.00
737	17.62	2.14	-5.34	1134.43	382.86	0.00	73.24	-0.00	-0.00	-0.00	300.00	200.00	0.00	-0.00
738	17.93	2.29	-5.34	1125.86	400.00	0.00	374.93	-0.00	-0.00	-0.00	300.00	200.00	0.00	-0.00
739	17.55	1.98	-5.19	1132.41	388.24	0.00	147.20	-0.00	-0.00	-0.00	300.00	200.00	0.00	-0.00
740	17.32	2.21	-5.49	1128.00	372.22	0.00	-124.40	-0.00	-0.00	-0.00	300.00	200.00	0.00	-0.00
741	-0.00	-0.00	-0.00	903.00	200.00	0.00	-0.00	-0.00	-0.00	-0.00	300.00	200.00	0.00	-0.00
742	17.47	2.29	-5.34	1143.00	382.86	0.00	59.07	-0.00	-0.00	-0.00	300.00	200.00	0.00	-0.00
743	17.55	2.21	-5.34	1117.29	388.57	0.00	225.61	-0.00	-0.00	-0.00	300.00	200.00	0.00	-0.00
744	17.01	2.06	-5.34	1160.14	400.00	0.00	309.54	-0.00	-0.00	-0.00	300.00	200.00	0.00	-0.00
745	17.09	2.21	-5.19	1150.06	382.35	0.00	6.28	-0.00	-0.00	-0.00	300.00	200.00	0.00	-0.00
746	17.17	2.29	-5.34	1134.43	388.57	0.00	166.76	-0.00	-0.00	-0.00	300.00	200.00	0.00	-0.00
747	17.01	2.14	-5.19	1141.24	388.24	0.00	153.04	-0.00	-0.00	-0.00	300.00	200.00	0.00	-0.00
748	17.17	1.98	-5.04	1148.45	387.88	0.00	129.01	-0.00	-0.00	-0.00	300.00	200.00	0.00	-0.00
749	17.32	2.21	-5.49	1111.33	372.22	0.00	-133.30	-0.00	-0.00	-0.00	300.00	200.00	0.00	-0.00
750	-0.00	-0.00	-0.00	903.00	200.00	0.00	-0.00	-0.00	-0.00	-0.00	300.00	200.00	0.00	-0.00
751	17.32	2.14	-5.04	1139.36	393.94	0.00	198.83	-0.00	-0.00	-0.00	300.00	200.00	0.00	-0.00
752	17.47	2.14	-5.49	1128.00	372.22	0.00	-103.84	-0.00	-0.00	-0.00	300.00	200.00	0.00	-0.00
753	-0.00	-0.00	-0.00	903.00	200.00	0.00	-0.00	-0.00	-0.00	-0.00	300.00	200.00	0.00	-0.00
754	17.24	2.14	-5.34	1117.29	400.00	0.00	312.81	-0.00	-0.00	-0.00	300.00	200.00	0.00	-0.00
755	17.47	2.06	-5.19	1132.41	388.24	0.00	184.00	-0.00	-0.00	-0.00	300.00	200.00	0.00	-0.00
756	-0.00	-0.00	-0.00	903.00	200.00	0.00	-0.00	-0.00	-0.00	-0.00	300.00	200.00	0.00	-0.00
757	17.47	2.14	-5.04	1148.45	387.88	0.00	80.22	-0.00	-0.00	-0.00	300.00	200.00	0.00	-0.00
758	17.55	1.98	-5.65	1130.03	372.97	0.00	-47.22	-0.00	-0.00	-0.00	300.00	200.00	0.00	-0.00
759	-0.00	-0.00	-0.00	903.00	200.00	0.00	-0.00	-0.00	-0.00	-0.00	300.00	200.00	0.00	-0.00
760	17.47	2.14	-5.49	1119.67	383.33	0.00	85.20	-0.00	-0.00	-0.00	300.00	200.00	0.00	-0.00
761	17.32	2.21	-5.65	1130.03	372.97	0.00	-184.55	-0.00	-0.00	-0.00	300.00	200.00	0.00	-0.00
762	17.24	2.06	-5.19	1150.06	388.24	0.00	104.57	-0.00	-0.00	-0.00	300.00	200.00	0.00	-0.00
763	17.32	1.98	-5.49	1111.33	383.33	0.00	129.70	-0.00	-0.00	-0.00	300.00	200.00	0.00	-0.00
764	17.47	1.98	-5.04	1148.45	393.94	0.00	223.56	-0.00	-0.00	-0.00	300.00	200.00	0.00	-0.00
765	-0.00	-0.00	-0.00	903.00	200.00	0.00	-0.00	-0.00	-0.00	-0.00	300.00	200.00	0.00	-0.00
766	17.17	1.91	-5.34	1134.43	377.14	0.00	-55.59	-0.00	-0.00	-0.00	300.00	200.00	0.00	-0.00
767	-0.00	-0.00	-0.00	903.00	200.00	0.00	-0.00	-0.00	-0.00	-0.00	300.00	200.00	0.00	-0.00
768	17.32	2.06	-5.49	1136.33	377.78	0.00	-33.91	-0.00	-0.00	-0.00	300.00	200.00	0.00	-0.00
769	-0.00	-0.00	-0.00	903.00	200.00	0.00	-0.00	-0.00	-0.00	-0.00	300.00	200.00	0.00	-0.00
770	17.55	2.06	-5.19	1141.24	388.24	0.00	180.19	-0.00	-0.00	-0.00	300.00	200.00	0.00	-0.00
771	17.24	1.98	-5.49	1119.67	383.33	0.00	76.29	-0.00	-0.00	-0.00	300.00	200.00	0.00	-0.00
772	17.24	2.06	-5.19	1150.06	394.12	0.00	205.99	-0.00	-0.00	-0.00	300.00	200.00	0.00	-0.00
773	17.62	2.14	-5.04	1148.45	393.94	0.00	215.70	-0.00	-0.00	-0.00	300.00	200.00	0.00	-0.00
774	17.47	1.98	-5.04	1139.36	400.00	0.00	370.37	-0.00	-0.00	-0.00	300.00	200.00	0.00	-0.00
775	17.24	2.14	-5.19	1167.71	388.24	0.00	-43.53	-0.00	-0.00	-0.00	300.00	200.00	0.00	-0.00
776	17.70	2.06	-5.04	1139.36	393.94	0.00	267.95	-0.00	-0.00	-0.00	300.00	200.00	0.00	-0.00
777	-0.00	-0.00	-0.00	903.00	200.00	0.00	-0.00	-0.00	-0.00	-0.00	300.00	200.00	0.00	-0.00
778	17.32	2.14	-5.19	1132.41	388.24	0.00	114.89	-0.00	-0.00	-0.00	300.00	200.00	0.00	-0.00
779	17.17	1.91	-5.04	1157.55	400.00	0.00	269.80	-0.00	-0.00	-0.00	300.00	200.00	0.00	-0.00
780	17.17	2.06	-5.34	1160.14	388.57	0.00	52.32	-0.00	-0.00	-0.00	300.00	200.00	0.00	-0.00
781	17.32	1.98	-5.19	1123.59	394.12	0.00	269.27	-0.00	-0.00	-0.00	300.00	200.00	0.00	-0.00
782	17.32	2.14	-5.04	1139.36	387.88	0.00	116.75	-0.00	-0.00	-0.00	300.00	200.00	0.00	-0.00
783	-0.00	-0.00	-0.00	903.00	200.00	0.00	-0.00	-0.00	-0.00	-0.00	300.00	200.00	0.00	-0.00
784	17.17	1.98	-5.19	1141.24	394.12	0.00	158.87	-0.00	-0.00	-0.00	300.00	200.00	0.00	-0.00
785	17.24	2.21	-5.49	1136.33	372.22	0.00	-201.76	-0.00	-0.00	-0.00	300.00	200.00	0.00	-0.00
786	17.17	2.14	-5.34	1125.86	382.86	0.00	7.85	-0.00	-0.00	-0.00	300.00	200.00	0.00	-0.00
787	17.32	2.21	-5.34	1134.43	388.57	0.00	121.63	-0.00	-0.00	-0.00	300.00	200.00	0.00	-0.00
788	17.32	2.21	-5.19	1150.06	394.12	0.00	183.11	-0.00	-0.00	-0.00	300.00	200.00	0.00	-0.00
789	17.24	1.98	-5.19	1141.24	394.12	0.00	242.35	-0.00	-0.00	-0.00	300.00	200.00	0.00	-0.00
790	17.24	2.21	-5.34	1134.43	377.14	0.00	-112.70	-0.00	-0.00	-0.00	300.00	200.00	0.00	-0.00
791	-0.00	-0.00	-0.00	903.00	200.00	0.00	-0.00	-0.00	-0.00	-0.00	300.00	200.00	0.00	-0.00
792	-0.00	-0.00	-0.00	903.00	200.00	0.00	-0.00	-0.00	-0.00	-0.00	300.00	200.00	0.00	-0.00
793	17.24	1.98	-5.19	1150.06	388.24	0.00	100.53	-0.00	-0.00	-0.00	300.00	200.00	0.00	-0.00
794	17.24	2.14	-5.34	1125.86	388.57	0.00	143.21	-0.00	-0.00	-0.00	300.00	200.00	0.00	-0.00
795	17.17	2.14	-5.19	1141.24	388.24	0.00	90.21	-0.00	-0.00	-0.00	300.00	200.00	0.00	-0.00
796	17.17	2.06	-5.04	1148.45	393.94	0.00	237.20	-0.00	-0.00	-0.00	300.00	200.00	0.00	-0.00
797	-0.00	-0.00	-0.00	903.00	200.00	0.00	-0.00	-0.00	-0.00	-0.00	300.00	200.00	0.00	-0.00
798	17.24	2.06	-5.34	1143.00	388.57	0.00	124.90	-0.00	-0.00	-0.00	300.00	200.00	0.00	-0.00
799	17.09	1.98	-5.19	1141.24	394.12	0.00	189.84	-0.00	-0.00	-0.00	300.00	200.00	0.00	-0.00
800	17.01	2.14	-5.19	1141.24	394.12	0.00	161.56	-0.00	-0.00	-0.00	300.00	200.00	0.00	-0.00
801	17.24	2.06	-5.19	1141.24	394.12	0.00	201.28	-0.00	-0.00	-0.00	300.00	200.00	0.00	-0.00
802	17.32	1.98	-5.19	1185.35	394.12	0.00	169.64	-0.00	-0.00	-0.00	300.00	200.00	0.00	-0.00
803	17.09	2.14	-5.19	1141.24	388.24	0.00	75.85	-0.00	-0.00	-0.00	300.00	200.00	0.00	-0.00
804	17.17	2.29	-5.04	1148.45	393.94	0.00	135.25	-0.00	-0.00	-0.00	300.00	200.00	0.00	-0.00
805	17.24	2.06	-5.04	1157.55	387.88	0.00	60.11	-0.00	-0.00	-0.00	300.00	200.00	0.00	-0.00
806	17.17	2.14	-5.04	1148.45	393.94	0.00	218.48	-0.00	-0.00	-0.00	300.00	200.00	0.00	-0.00
807	17.17	1.98	-5.34	1134.43	382.86	0.00	24.85	-0.00	-0.00	-0.00	300.00	200.00	0.00	-0.00
808	17.01	2.14	-5.04	1175.73	400.00	0.00	187.96	-0.00	-0.00	-0.00	300.00	200.00	0.00	-0.00
809	17.01	1.91	-5.04	1148.45	393.94	0.00	199.29	-0.00	-0.00	-0.00	300.00	200.00	0.00	-0.00
810	-0.00	-0.00	-0.00	903.00	200.00	0.00	-0.00	-0.00	-0.00	-0.00	300.00	200.00	0.00	-0.00
811	17.24	2.06	-5.34	1134.43	400.00	0.00	316.73	-0.00	-0.00	-0.00	300.00	200.00	0.00	-0.00
812	17.01	2.06	-5.49	1128.00	383.33	0.00	23.52	-0.00	-0.00	-0.00	300.00	200.00	0.00	-0.00
813	17.09	1.91	-5.34	1125.86	382.86	0.00	113.57	-0.00	-0.00	-0.00	300.00	200.00	0.00	-0.00
814	17.01	1.98	-5.19	1150.06	394.12	0.00	157.52	-0.00	-0.00	-0.00	300.00	200.00	0.00	-0.00
815	16.94	2.21	-5.49	1119.67	383.33	0.00	-29.25	-0.00	-0.00	-0.00	300.00	200.00	0.00	-0.00
816	17.01	2.14	-5.34	1143.00	382.86	0.00	-33.79	-0.00	-0.00	-0.00	300.00	200.00	0.00	-0.00
817	17.17	2.21	-5.34	1134.43	400.00	0.00	334.82	-0.00	-0.00	-0.00	300.00	200.00	0.00	-0.00
818	-0.00	-0.00	-0.00	903.00	200.00	0.00	-0.00	-0.00	-0.00	-0.00	300.00	200.00	0.00	-0.00
819	17.01	2.14	-5.19	1150.06	394.12	0.00	188.49	-0.00	-0.00	-0.00	300.00	200.00	0.00	-0.00
820	17.01	2.14	-5.04	1157.55	393.94	0.00	169.47	-0.00	-0.00	-0.00	300.00	200.00	0.00	-0.00
821	-0.00	-0.00	-0.00	903.00	200.00	0.00	-0.00	0.00	0.00	0.00	300.00	200.00	0.00	0.00
822	-0.00	-0.00	-0.00	903.00	200.00	0.00	-0.00	-0.00	-0.00	-0.00	300.00	200.00	0.00	-0.00
823	16.78	2.14	-5.19	1150.06	394.12	0.00	98.28	-0.00	-0.00	-0.00	300.00	200.00	0.00	-0.00
824	16.94	1.98	-5.19	1176.53	394.12	0.00	158.87	-0.00	-0.00	-0.00	300.00	200.00	0.00	-0.00
825	17.17	2.14	-5.34	1125.86	377.14	0.00	-67.36	-0.00	-0.00	-0.00	300.00	200.00	0.00	-0.00
826	16.86	1.91	-5.49	1136.33	383.33	0.00	59.76	-0.00	-0.00	-0.00	300.00	200.00	0.00	-0.00
827	16.94	1.98	-5.04	1148.45	400.00	0.00	291.30	-0.00	-0.00	-0.00	300.00	200.00	0.00	-0.00
828	16.94	1.91	-5.04	1157.55	400.00	0.00	315.58	-0.00	-0.00	-0.00	300.00	200.00	0.00	-0.00
829	17.17	1.98	-5.49	1128.00	372.22	0.00	-99.18	-0.00	-0.00	-0.00	300.00	200.00	0.00	-0.00
830	16.94	1.98	-5.34	1125.86	388.57	0.00	119.67	-0.00	-0.00	-0.00	300.00	200.00	0.00	-0.00
831	16.94	2.06	-5.34	1134.43	400.00	0.00	255.69	-0.00	-0.00	-0.00	300.00	200.00	0.00	-0.00
832	17.09	1.98	-5.04	1148.45	400.00	0.00	298.93	-0.00	-0.00	-0.00	300.00	200.00	0.00	-0.00
833	17.01	2.06	-5.49	1136.33	394.44	0.00	195.40	-0.00	-0.00	-0.00	300.00	200.00	0.00	-0.00
834	-0.00	-0.00	-0.00	903.00	200.00	0.00	-0.00	-0.00	-0.00	-0.00	300.00	200.00	0.00	-0.00
835	16.86	1.98	-5.49	1128.00	377.78	0.00	-80.96	-0.00	-0.00	-0.00	300.00	200.00	0.00	-0.00
836	16.78	1.98	-5.34	1134.43	388.57	0.00	119.67	-0.00	-0.00	-0.00	300.00	200.00	0.00	-0.00
837	17.17	1.98	-5.04	1148.45	400.00	0.00	268.42	-0.00	-0.00	-0.00	300.00	200.00	0.00	-0.00
838	16.86	1.98	-5.49	1128.00	377.78	0.00	-58.07	-0.00	-0.00	-0.00	300.00	200.00	0.00	-0.00
839	16.78	1.98	-5.19	1141.24	382.35	0.00	47.57	-0.00	-0.00	-0.00	300.00	200.00	0.00	-0.00
840	17.09	1.91	-5.19	1141.24	388.24	0.00	61.71	-0.00	-0.00	-0.00	300.00	200.00	0.00	-0.00
841	-0.00	-0.00	-0.00	903.00	200.00	0.00	-0.00	-0.00	-0.00	-0.00	300.00	200.00	0.00	-0.00
842	-0.00	-0.00	-0.00	903.00	200.00	0.00	-0.00	-0.00	-0.00	-0.00	300.00	200.00	0.00	-0.00
843	17.17	1.83	-5.19	1141.24	388.24	0.00	94.25	-0.00	-0.00	-0.00	300.00	200.00	0.00	-0.00
844	17.32	1.91	-5.04	1139.36	393.94	0.00	184.26	-0.00	-0.00	-0.00	300.00	200.00	0.00	-0.00
845	17.24	1.68	-5.19	1132.41	394.12	0.00	169.64	-0.00	-0.00	-0.00	300.00	200.00	0.00	-0.00
846	17.47	1.83	-5.04	1139.36	393.94	0.00	254.78	-0.00	-0.00	-0.00	300.00	200.00	0.00	-0.00
847	17.55	1.91	-5.34	1134.43	388.57	0.00	75.20	-0.00	-0.00	-0.00	300.00	200.00	0.00	-0.00
848	17.24	1.75	-5.19	1141.24	388.24	0.00	12.34	-0.00	-0.00	-0.00	300.00	200.00	0.00	-0.00
849	17.32	1.83	-5.34	1125.86	388.57	0.00	65.39	-0.00	-0.00	-0.00	300.00	200.00	0.00	-0.00
850	17.47	1.68	-5.04	1157.55	400.00	0.00	274.66	-0.00	-0.00	-0.00	300.00	200.00	0.00	-0.00
851	17.32	1.91	-5.34	1117.29	382.86	0.00	-34.22	-0.00	-0.00	-0.00	300.00	200.00	0.00	-0.00
852	17.47	1.83	-5.04	1139.36	387.88	0.00	80.22	-0.00	-0.00	-0.00	300.00	200.00	0.00	-0.00
853	17.32	1.68	-5.19	1141.24	388.24	0.00	136.43	-0.00	-0.00	-0.00	300.00	200.00	0.00	-0.00
854	17.70	1.68	-5.34	1143.00	382.86	0.00	18.53	-0.00	-0.00	-0.00	300.00	200.00	0.00	-0.00
855	-0.00	-0.00	-0.00	903.00	200.00	0.00	-0.00	-0.00	-0.00	-0.00	300.00	200.00	0.00	-0.00
856	-0.00	-0.00	-0.00	903.00	200.00	0.00	-0.00	-0.00	-0.00	-0.00	300.00	200.00	0.00	-0.00
857	-0.00	-0.00	-0.00	903.00	200.00	0.00	-0.00	-0.00	-0.00	-0.00	300.00	200.00	0.00	-0.00
858	-0.00	-0.00	-0.00	903.00	200.00	0.00	-0.00	-0.00	-0.00	-0.00	300.00	200.00	0.00	-0.00
859	17.47	1.75	-5.19	1150.06	394.12	0.00	165.60	-0.00	-0.00	-0.00	300.00	200.00	0.00	-0.00
860	17.62	1.83	-5.04	1148.45	400.00	0.00	282.98	-0.00	-0.00	-0.00	300.00	200.00	0.00	-0.00
861	17.62	1.75	-5.34	1125.86	382.86	0.00	-6.54	-0.00	-0.00	-0.00	300.00	200.00	0.00	-0.00
862	17.55	1.68	-5.34	1108.71	388.57	0.00	148.45	-0.00	-0.00	-0.00	300.00	200.00	0.00	-0.00
863	17.78	1.83	-5.19	1132.41	394.12	0.00	261.19	-0.00	-0.00	-0.00	300.00	200.00	0.00	-0.00
864	17.62	1.91	-5.34	1125.86	382.86	0.00	5.23	-0.00	-0.00	-0.00	300.00	200.00	0.00	-0.00
865	17.62	2.06	-5.19	1150.06	382.35	0.00	-87.51	-0.00	-0.00	-0.00	300.00	200.00	0.00	-0.00
866	17.78	1.83	-5.34	1125.86	382.86	0.00	73.02	-0.00	-0.00	-0.00	300.00	200.00	0.00	-0.00
867	17.55	1.91	-5.19	1150.06	388.24	0.00	-29.17	-0.00	-0.00	-0.00	300.00	200.00	0.00	-0.00
868	-0.00	-0.00	-0.00	903.00	200.00	0.00	-0.00	-0.00	-0.00	-0.00	300.00	200.00	0.00	-0.00
869	17.78	2.06	-5.04	1121.18	400.00	0.00	382.16	-0.00	-0.00	-0.00	300.00	200.00	0.00	-0.00
870	17.47	1.98	-5.19	1150.06	394.12	0.00	109.06	-0.00	-0.00	-0.00	300.00	200.00	0.00	-0.00
871	17.70	1.83	-5.34	1117.29	382.86	0.00	51.88	-0.00	-0.00	-0.00	300.00	200.00	0.00	-0.00
872	17.78	1.91	-5.19	1150.06	382.35	0.00	46.67	-0.00	-0.00	-0.00	300.00	200.00	0.00	-0.00
873	-0.00	-0.00	-0.00	903.00	200.00	0.00	-0.00	-0.00	-0.00	-0.00	300.00	200.00	0.00	-0.00
874	17.62	2.06	-5.04	1130.27	400.00	0.00	241.37	-0.00	-0.00	-0.00	300.00	200.00	0.00	-0.00
875	17.78	1.83	-5.04	1148.45	400.00	0.00	290.61	-0.00	-0.00	-0.00	300.00	200.00	0.00	-0.00
876	17.70	1.98	-5.34	1117.29	377.14	0.00	-81.96	-0.00	-0.00	-0.00	300.00	200.00	0.00	-0.00
877	-0.00	-0.00	-0.00	903.00	200.00	0.00	-0.00	-0.00	-0.00	-0.00	300.00	200.00	0.00	-0.00
878	-0.00	-0.00	-0.00	903.00	200.00	0.00	-0.00	-0.00	-0.00	-0.00	300.00	200.00	0.00	-0.00
879	17.70	1.98	-5.19	1132.41	394.12	0.00	280.04	-0.00	-0.00	-0.00	300.00	200.00	0.00	-0.00
880	17.70	2.14	-5.49	1119.67	383.33	0.00	12.72	-0.00	-0.00	-0.00	300.00	200.00	0.00	-0.00
881	17.78	1.98	-5.04	1157.55	393.94	0.00	218.94	-0.00	-0.00	-0.00	300.00	200.00	0.00	-0.00
882	17.70	1.91	-5.19	1123.59	394.12	0.00	245.71	-0.00	-0.00	-0.00	300.00	200.00	0.00	-0.00
883	-0.00	-0.00	-0.00	903.00	200.00	0.00	-0.00	-0.00	-0.00	-0.00	300.00	200.00	0.00	-0.00
884	17.62	1.98	-5.04	1148.45	393.94	0.00	207.38	-0.00	-0.00	-0.00	300.00	200.00	0.00	-0.00
885	17.55	1.83	-5.49	1119.67	377.78	0.00	-0.85	-0.00	-0.00	-0.00	300.00	200.00	0.00	-0.00
886	-0.00	-0.00	-0.00	903.00	200.00	0.00	-0.00	-0.00	-0.00	-0.00	300.00	200.00	0.00	-0.00
887	17.55	1.98	-5.04	1121.18	400.00	0.00	353.03	-0.00	-0.00	-0.00	300.00	200.00	0.00	-0.00
888	17.85	1.91	-5.34	1117.29	377.14	0.00	30.08	-0.00	-0.00	-0.00	300.00	200.00	0.00	-0.00
889	17.62	1.98	-5.49	1119.67	377.78	0.00	-89.01	-0.00	-0.00	-0.00	300.00	200.00	0.00	-0.00
890	17.70	1.98	-5.34	1125.86	377.14	0.00	-7.41	-0.00	-0.00	-0.00	300.00	200.00	0.00	-0.00
891	17.62	2.06	-5.19	1150.06	394.12	0.00	188.49	-0.00	-0.00	-0.00	300.00	200.00	0.00	-0.00
892	-0.00	-0.00	-0.00	903.00	200.00	0.00	-0.00	-0.00	-0.00	-0.00	300.00	200.00	0.00	-0.00
893	17.78	2.06	-5.19	1123.59	388.24	0.00	168.07	-0.00	-0.00	-0.00	300.00	200.00	0.00	-0.00
894	17.55	2.06	-5.34	1125.86	388.57	0.00	149.10	-0.00	-0.00	-0.00	300.00	200.00	0.00	-0.00
895	17.62	2.14	-5.34	1143.00	371.43	0.00	-260.93	-0.00	-0.00	-0.00	300.00	200.00	0.00	-0.00
896	17.78	1.98	-5.04	1157.55	381.82	0.00	-42.31	-0.00	-0.00	-0.00	300.00	200.00	0.00	-0.00
897	17.62	1.98	-5.19	1114.76	394.12	0.00	323.13	-0.00	-0.00	-0.00	300.00	200.00	0.00	-0.00
898	17.62	2.06	-5.04	1139.36	393.94	0.00	207.38	-0.00	-0.00	-0.00	300.00	200.00	0.00	-0.00
899	-0.00	-0.00	-0.00	903.00	200.00	0.00	-0.00	-0.00	-0.00	-0.00	300.00	200.00	0.00	-0.00
900	-0.00	-0.00	-0.00	903.00	200.00	0.00	-0.00	-0.00	-0.00	-0.00	300.00	200.00	0.00	-0.00
901	-0.00	-0.00	-0.00	903.00	200.00	0.00	-0.00	-0.00	-0.00	-0.00	300.00	200.00	0.00	-0.00
902	17.70	1.98	-5.19	1123.59	388.24	0.00	170.54	-0.00	-0.00	-0.00	300.00	200.00	0.00	-0.00
903	17.62	1.98	-5.34	1134.43	388.57	0.00	186.38	-0.00	-0.00	-0.00	300.00	200.00	0.00	-0.00
904	-0.00	-0.00	-0.00	903.00	200.00	0.00	-0.00	-0.00	-0.00	-0.00	300.00	200.00	0.00	-0.00
905	17.62	2.06	-5.19	1141.24	394.12	0.00	206.67	-0.00	-0.00	-0.00	300.00	200.00	0.00	-0.00
906	17.55	1.98	-5.34	1143.00	400.00	0.00	263.98	-0.00	-0.00	-0.00	300.00	200.00	0.00	-0.00
907	17.62	1.98	-5.19	1141.24	388.24	0.00	75.40	-0.00	-0.00	-0.00	300.00	200.00	0.00	-0.00
908	17.47	1.91	-5.04	1139.36	393.94	0.00	259.63	-0.00	-0.00	-0.00	300.00	200.00	0.00	-0.00
909	-0.00	-0.00	-0.00	903.00	200.00	0.00	-0.00	-0.00	-0.00	-0.00	300.00	200.00	0.00	-0.00
910	17.62	1.98	-5.04	1157.55	400.00	0.00	250.38	-0.00	-0.00	-0.00	300.00	200.00	0.00	-0.00
911	-0.00	-0.00	-0.00	903.00	200.00	0.00	-0.00	-0.00	-0.00	-0.00	300.00	200.00	0.00	-0.00
912	-0.00	-0.00	-0.00	903.00	200.00	0.00	-0.00	-0.00	-0.00	-0.00	300.00	200.00	0.00	-0.00
913	17.55	1.98	-5.19	1123.59	394.12	0.00	245.04	-0.00	-0.00	-0.00	300.00	200.00	0.00	-0.00
914	17.62	2.21	-5.19	1132.41	388.24	0.00	86.17	-0.00	-0.00	-0.00	300.00	200.00	0.00	-0.00
915	17.62	2.14	-5.34	1134.43	388.57	0.00	59.51	-0.00	-0.00	-0.00	300.00	200.00	0.00	-0.00
916	17.62	2.06	-5.04	1139.36	400.00	0.00	314.19	-0.00	-0.00	-0.00	300.00	200.00	0.00	-0.00
917	17.62	2.06	-5.19	1141.24	382.35	0.00	22.22	-0.00	-0.00	-0.00	300.00	200.00	0.00	-0.00
918	17.62	2.06	-5.34	1134.43	382.86	0.00	45.12	-0.00	-0.00	-0.00	300.00	200.00	0.00	-0.00
919	17.62	1.98	-5.34	1143.00	382.86	0.00	45.78	-0.00	-0.00	-0.00	300.00	200.00	0.00	-0.00
920	17.62	1.98	-5.04	1148.45	381.82	0.00	39.53	-0.00	-0.00	-0.00	300.00	200.00	0.00	-0.00
921	17.47	1.98	-5.19	1123.59	394.12	0.00	253.12	-0.00	-0.00	-0.00	300.00	200.00	0.00	-0.00
922	-0.00	-0.00	-0.00	903.00	200.00	0.00	-0.00	-0.00	-0.00	-0.00	300.00	200.00	0.00	-0.00
923	17.47	1.91	-5.19	1114.76	394.12	0.00	309.66	-0.00	-0.00	-0.00	300.00	200.00	0.00	-0.00
924	-0.00	-0.00	-0.00	903.00	200.00	0.00	-0.00	-0.00	-0.00	-0.00	300.00	200.00	0.00	-0.00
925	17.47	2.06	-5.04	1130.27	393.94	0.00	196.51	-0.00	-0.00	-0.00	300.00	200.00	0.00	-0.00
926	17.62	1.98	-5.19	1141.24	394.12	0.00	270.62	-0.00	-0.00	-0.00	300.00	200.00	0.00	-0.00
927	17.47	1.98	-5.04	1130.27	387.88	0.00	130.86	-0.00	-0.00	-0.00	300.00	200.00	0.00	-0.00
928	17.32	2.21	-5.34	1143.00	377.14	0.00	-163.92	-0.00	-0.00	-0.00	300.00	200.00	0.00	-0.00
929	17.47	1.91	-5.04	1148.45	393.94	0.00	219.40	-0.00	-0.00	-0.00	300.00	200.00	0.00	-0.00
930	-0.00	-0.00	-0.00	903.00	200.00	0.00	-0.00	-0.00	-0.00	-0.00	300.00	200.00	0.00	-0.00
931	17.47	2.06	-5.04	1130.27	393.94	0.00	242.29	-0.00	-0.00	-0.00	300.00	200.00	0.00	-0.00
932	17.32	2.21	-5.19	1150.06	388.24	0.00	-10.32	-0.00	-0.00	-0.00	300.00	200.00	0.00	-0.00
933	17.62	1.98	-5.19	1150.06	394.12	0.00	230.23	-0.00	-0.00	-0.00	300.00	200.00	0.00	-0.00
934	-0.00	-0.00	-0.00	903.00	200.00	0.00	-0.00	-0.00	-0.00	-0.00	300.00	200.00	0.00	-0.00
935	17.32	1.98	-5.04	1157.55	400.00	0.00	280.90	-0.00	-0.00	-0.00	300.00	200.00	0.00	-0.00
936	17.47	2.21	-5.04	1130.27	400.00	0.00	313.50	-0.00	-0.00	-0.00	300.00	200.00	0.00	-0.00
937	17.47	1.98	-5.04	1157.55	400.00	0.00	311.42	-0.00	-0.00	-0.00	300.00	200.00	0.00	-0.00
938	17.47	2.06	-5.49	1128.00	383.33	0.00	61.67	-0.00	-0.00	-0.00	300.00	200.00	0.00	-0.00
939	-0.00	-0.00	-0.00	903.00	200.00	0.00	-0.00	-0.00	-0.00	-0.00	300.00	200.00	0.00	-0.00
940	17.47	2.29	-5.34	1134.43	400.00	0.00	263.76	-0.00	-0.00	-0.00	300.00	200.00	0.00	-0.00
941	-0.00	-0.00	-0.00	903.00	200.00	0.00	-0.00	-0.00	-0.00	-0.00	300.00	200.00	0.00	-0.00
942	17.62	2.06	-5.19	1132.41	388.24	0.00	144.06	-0.00	-0.00	-0.00	300.00	200.00	0.00	-0.00
943	17.32	2.06	-5.19	1132.41	394.12	0.00	188.49	-0.00	-0.00	-0.00	300.00	200.00	0.00	-0.00
944	17.47	2.06	-5.34	1125.86	382.86	0.00	57.77	-0.00	-0.00	-0.00	300.00	200.00	0.00	-0.00
945	-0.00	-0.00	-0.00	903.00	200.00	0.00	-0.00	-0.00	-0.00	-0.00	300.00	200.00	0.00	-0.00
946	-0.00	-0.00	-0.00	903.00	200.00	0.00	-0.00	-0.00	-0.00	-0.00	300.00	200.00	0.00	-0.00
947	17.47	2.21	-5.34	1125.86	388.57	0.00	123.60	-0.00	-0.00	-0.00	300.00	200.00	0.00	-0.00
948	17.32	1.98	-5.19	1141.24	376.47	0.00	-48.47	-0.00	-0.00	-0.00	300.00	200.00	0.00	-0.00
949	17.47	2.06	-5.04	1148.45	393.94	0.00	227.73	-0.00	-0.00	-0.00	300.00	200.00	0.00	-0.00
950	-0.00	-0.00	-0.00	903.00	200.00	0.00	-0.00	-0.00	-0.00	-0.00	300.00	200.00	0.00	-0.00
951	17.47	2.21	-5.19	1123.59	394.12	0.00	248.40	-0.00	-0.00	-0.00	300.00	200.00	0.00	-0.00
952	17.55	2.14	-5.04	1139.36	400.00	0.00	395.34	-0.00	-0.00	-0.00	300.00	200.00	0.00	-0.00
953	17.62	2.06	-5.04	1148.45	387.88	0.00	104.73	-0.00	-0.00	-0.00	300.00	200.00	0.00	-0.00
954	-0.00	-0.00	-0.00	903.00	200.00	0.00	-0.00	-0.00	-0.00	-0.00	300.00	200.00	0.00	-0.00
955	-0.00	-0.00	-0.00	903.00	200.00	0.00	-0.00	-0.00	-0.00	-0.00	300.00	200.00	0.00	-0.00
956	17.70	2.14	-5.04	1157.55	393.94	0.00	165.30	-0.00	-0.00	-0.00	300.00	200.00	0.00	-0.00
957	17.62	2.06	-5.34	1108.71	400.00	0.00	377.33	-0.00	-0.00	-0.00	300.00	200.00	0.00	-0.00
958	17.70	2.06	-5.34	1134.43	377.14	0.00	-42.07	-0.00	-0.00	-0.00	300.00	200.00	0.00	-0.00
959	-0.00	-0.00	-0.00	903.00	200.00	0.00	-0.00	-0.00	-0.00	-0.00	300.00	200.00	0.00	-0.00
960	17.62	1.98	-5.04	1157.55	400.00	0.00	250.38	-0.00	-0.00	-0.00	300.00	200.00	0.00	-0.00
961	-0.00	-0.00	-0.00	903.00	200.00	0.00	-0.00	-0.00	-0.00	-0.00	300.00	200.00	0.00	-0.00
962	17.62	2.06	-5.34	1134.43	377.14	0.00	-124.25	-0.00	-0.00	-0.00	300.00	200.00	0.00	-0.00
963	17.55	2.21	-5.19	1141.24	382.35	0.00	17.73	-0.00	-0.00	-0.00	300.00	200.00	0.00	-0.00
964	17.62	2.14	-5.04	1139.36	393.94	0.00	212.24	-0.00	-0.00	-0.00	300.00	200.00	0.00	-0.00
965	17.55	1.98	-5.04	1139.36	387.88	0.00	172.93	-0.00	-0.00	-0.00	300.00	200.00	0.00	-0.00
966	17.55	1.98	-5.04	1130.27	393.94	0.00	297.32	-0.00	-0.00	-0.00	300.00	200.00	0.00	-0.00
967	17.55	2.21	-5.19	1150.06	382.35	0.00	-47.57	-0.00	-0.00	-0.00	300.00	200.00	0.00	-0.00
968	17.55	2.21	-5.04	1148.45	400.00	0.00	265.64	-0.00	-0.00	-0.00	300.00	200.00	0.00	-0.00
969	17.24	2.14	-5.04	1139.36	393.94	0.00	161.14	-0.00	-0.00	-0.00	300.00	200.00	0.00	-0.00
970	-0.00	-0.00	-0.00	903.00	200.00	0.00	-0.00	-0.00	-0.00	-0.00	300.00	200.00	0.00	-0.00
971	17.62	2.21	-5.04	1157.55	400.00	0.00	260.79	-0.00	-0.00	-0.00	300.00	200.00	0.00	-0.00
972	17.78	1.98	-5.34	1134.43	382.86	0.00	90.68	-0.00	-0.00	-0.00	300.00	200.00	0.00	-0.00
973	-0.00	-0.00	-0.00	903.00	200.00	0.00	-0.00	-0.00	-0.00	-0.00	300.00	200.00	0.00	-0.00
974	-0.00	-0.00	-0.00	903.00	200.00	0.00	-0.00	-0.00	-0.00	-0.00	300.00	200.00	0.00	-0.00
975	17.62	1.98	-5.34	1134.43	382.86	0.00	62.78	-0.00	-0.00	-0.00	300.00	200.00	0.00	-0.00
976	17.70	1.98	-5.04	1139.36	393.94	0.00	285.99	-0.00	-0.00	-0.00	300.00	200.00	0.00	-0.00
977	17.47	1.91	-5.34	1125.86	382.86	0.00	114.66	-0.00	-0.00	-0.00	300.00	200.00	0.00	-0.00
978	17.47	1.91	-5.04	1121.18	400.00	0.00	400.20	-0.00	-0.00	-0.00	300.00	200.00	0.00	-0.00
979	17.32	1.98	-5.04	1139.36	387.88	0.00	107.04	-0.00	-0.00	-0.00	300.00	200.00	0.00	-0.00
980	17.47	1.91	-5.49	1111.33	400.00	0.00	418.98	-0.00	-0.00	-0.00	300.00	200.00	0.00	-0.00
981	-0.00	-0.00	-0.00	903.00	200.00	0.00	-0.00	-0.00	-0.00	-0.00	300.00	200.00	0.00	-0.00
982	-0.00	-0.00	-0.00	903.00	200.00	0.00	-0.00	-0.00	-0.00	-0.00	300.00	200.00	0.00	-0.00
983	17.17	1.98	-5.34	1125.86	388.57	0.00	71.28	-0.00	-0.00	-0.00	300.00	200.00	0.00	-0.00
984	17.24	1.91	-5.49	1111.33	400.00	0.00	350.32	-0.00	-0.00	-0.00	300.00	200.00	0.00	-0.00
985	-0.00	-0.00	-0.00	903.00	200.00	0.00	-0.00	-0.00	-0.00	-0.00	300.00	200.00	0.00	-0.00
986	-0.00	-0.00	-0.00	903.00	200.00	0.00	-0.00	-0.00	-0.00	-0.00	300.00	200.00	0.00	-0.00
987	17.24	1.83	-5.04	1139.36	400.00	0.00	337.77	-0.00	-0.00	-0.00	300.00	200.00	0.00	-0.00
988	-0.00	-0.00	-0.00	903.00	200.00	0.00	-0.00	-0.00	-0.00	-0.00	300.00	200.00	0.00	-0.00
989	17.01	1.75	-5.04	1130.27	393.94	0.00	199.98	-0.00	-0.00	-0.00	300.00	200.00	0.00	-0.00
990	17.17	1.83	-5.19	1141.24	388.24	0.00	94.25	-0.00	-0.00	-0.00	300.00	200.00	0.00	-0.00
991	17.09	1.83	-5.49	1136.33	383.33	0.00	27.97	-0.00	-0.00	-0.00	300.00	200.00	0.00	-0.00
992	17.09	1.91	-5.19	1167.71	394.12	0.00	88.86	-0.00	-0.00	-0.00	300.00	200.00	0.00	-0.00
993	-0.00	-0.00	-0.00	903.00	200.00	0.00	-0.00	-0.00	-0.00	-0.00	300.00	200.00	0.00	-0.00
994	17.09	1.83	-5.19	1167.71	388.24	0.00	31.42	-0.00	-0.00	-0.00	300.00	200.00	0.00	-0.00
995	16.94	1.91	-5.65	1130.03	389.19	0.00	1.86	-0.00	-0.00	-0.00	300.00	200.00	0.00	-0.00
996	-0.00	-0.00	-0.00	903.00	200.00	0.00	-0.00	-0.00	-0.00	-0.00	300.00	200.00	0.00	-0.00
997	16.86	1.98	-5.65	1121.92	378.38	0.00	-127.43	-0.00	-0.00	-0.00	300.00	200.00	0.00	-0.00
998	17.09	1.91	-5.49	1136.33	400.00	0.00	317.89	-0.00	-0.00	-0.00	300.00	200.00	0.00	-0.00
999	-0.00	-0.00	-0.00	903.00	200.00	0.00	-0.00	-0.00	-0.00	-0.00	300.00	200.00	0.00	-0.00
1000	17.01	1.75	-5.19	1150.06	388.24	0.00	91.10	-0.00	-0.00	-0.00	300.00	200.00	0.00	-0.00
1001	-0.00	-0.00	-0.00	903.00	200.00	0.00	-0.00	-0.00	-0.00	-0.00	300.00	200.00	0.00	-0.00
1002	16.78	1.83	-5.19	1132.41	382.35	0.00	8.53	-0.00	-0.00	-0.00	300.00	200.00	0.00	-0.00
1003	17.01	1.75	-5.34	1134.43	382.86	0.00	4.14	-0.00	-0.00	-0.00	300.00	200.00	0.00	-0.00
1004	-0.00	-0.00	-0.00	903.00	200.00	0.00	-0.00	-0.00	-0.00	-0.00	300.00	200.00	0.00	-0.00
1005	-0.00	-0.00	-0.00	903.00	200.00	0.00	-0.00	-0.00	-0.00	-0.00	300.00	200.00	0.00	-0.00
1006	17.01	1.68	-5.49	1128.00	383.33	0.00	40.69	-0.00	-0.00	-0.00	300.00	200.00	0.00	-0.00
1007	17.09	1.91	-5.34	1143.00	388.57	0.00	86.98	-0.00	-0.00	-0.00	300.00	200.00	0.00	-0.00
1008	17.09	1.68	-5.49	1128.00	383.33	0.00	77.57	-0.00	-0.00	-0.00	300.00	200.00	0.00	-0.00
1009	17.01	1.91	-5.19	1150.06	394.12	0.00	153.49	-0.00	-0.00	-0.00	300.00	200.00	0.00	-0.00
1010	17.01	1.83	-5.49	1128.00	377.78	0.00	-88.16	-0.00	-0.00	-0.00	300.00	200.00	0.00	-0.00
1011	16.86	1.83	-5.34	1125.86	382.86	0.00	-2.83	-0.00	-0.00	-0.00	300.00	200.00	0.00	-0.00
1012	16.94	1.75	-5.19	1150.06	388.24	0.00	53.85	-0.00	-0.00	-0.00	300.00	200.00	0.00	-0.00
1013	17.01	1.83	-5.34	1143.00	400.00	0.00	285.34	-0.00	-0.00	-0.00	300.00	200.00	0.00	-0.00
1014	16.78	1.83	-5.04	1184.82	400.00	0.00	162.99	-0.00	-0.00	-0.00	300.00	200.00	0.00	-0.00
1015	16.86	1.91	-5.34	1143.00	382.86	0.00	16.13	-0.00	-0.00	-0.00	300.00	200.00	0.00	-0.00
1016	16.86	1.75	-5.49	1136.33	400.00	0.00	284.83	-0.00	-0.00	-0.00	300.00	200.00	0.00	-0.00
1017	16.94	1.68	-5.04	1175.73	393.94	0.00	149.12	-0.00	-0.00	-0.00	300.00	200.00	0.00	-0.00
1018	16.94	1.83	-5.04	1157.55	400.00	0.00	266.34	-0.00	-0.00	-0.00	300.00	200.00	0.00	-0.00
1019	17.01	1.68	-5.49	1136.33	400.00	0.00	333.15	-0.00	-0.00	-0.00	300.00	200.00	0.00	-0.00
1020	16.78	1.75	-5.04	1157.55	400.00	0.00	232.35	-0.00	-0.00	-0.00	300.00	200.00	0.00	-0.00
1021	16.94	1.91	-5.49	1136.33	377.78	0.00	-111.90	-0.00	-0.00	-0.00	300.00	200.00	0.00	-0.00
1022	16.94	1.83	-5.49	1119.67	377.78	0.00	-86.47	-0.00	-0.00	-0.00	300.00	200.00	0.00	-0.00
1023	17.24	1.75	-5.34	1134.43	388.57	0.00	75.86	-0.00	-0.00	-0.00	300.00	200.00	0.00	-0.00
1024	17.32	1.91	-5.49	1128.00	377.78	0.00	-28.19	-0.00	-0.00	-0.00	300.00	200.00	0.00	-0.00
1025	-0.00	-0.00	-0.00	903.00	200.00	0.00	-0.00	-0.00	-0.00	-0.00	300.00	200.00	0.00	-0.00
1026	16.94	2.06	-5.19	1150.06	394.12	0.00	100.98	-0.00	-0.00	-0.00	300.00	200.00	0.00	-0.00
1027	17.01	1.75	-5.04	1148.45	393.94	0.00	145.19	-0.00	-0.00	-0.00	300.00	200.00	0.00	-0.00
1028	16.94	1.75	-5.19	1150.06	394.12	0.00	199.26	-0.00	-0.00	-0.00	300.00	200.00	0.00	-0.00
1029	17.09	1.83	-5.49	1128.00	383.33	0.00	66.12	-0.00	-0.00	-0.00	300.00	200.00	0.00	-0.00
1030	16.86	1.98	-5.19	1150.06	388.24	0.00	28.72	-0.00	-0.00	-0.00	300.00	200.00	0.00	-0.00
1031	-0.00	-0.00	-0.00	903.00	200.00	0.00	-0.00	-0.00	-0.00	-0.00	300.00	200.00	0.00	-0.00
1032	17.01	1.98	-5.19	1167.71	388.24	0.00	-0.45	-0.00	-0.00	-0.00	300.00	200.00	0.00	-0.00
1033	17.01	1.83	-5.19	1141.24	388.24	0.00	65.52	-0.00	-0.00	-0.00	300.00	200.00	0.00	-0.00
1034	-0.00	-0.00	-0.00	903.00	200.00	0.00	-0.00	-0.00	-0.00	-0.00	300.00	200.00	0.00	-0.00
1035	17.01	1.75	-5.04	1175.73	393.94	0.00	166.00	-0.00	-0.00	-0.00	300.00	200.00	0.00	-0.00
1036	17.32	1.98	-5.19	1132.41	394.12	0.00	205.99	-0.00	-0.00	-0.00	300.00	200.00	0.00	-0.00
1037	17.24	1.91	-5.04	1184.82	393.94	0.00	174.32	-0.00	-0.00	-0.00	300.00	200.00	0.00	-0.00
1038	17.24	1.98	-5.34	1125.86	382.86	0.00	55.80	-0.00	-0.00	-0.00	300.00	200.00	0.00	-0.00
1039	-0.00	-0.00	-0.00	903.00	200.00	0.00	-0.00	-0.00	-0.00	-0.00	300.00	200.00	0.00	-0.00
1040	17.17	1.98	-5.04	1175.73	393.94	0.00	110.28	-0.00	-0.00	-0.00	300.00	200.00	0.00	-0.00
1041	-0.00	-0.00	-0.00	903.00	200.00	0.00	-0.00	-0.00	-0.00	-0.00	300.00	200.00	0.00	-0.00
1042	17.24	1.98	-5.49	1128.00	400.00	0.00	324.25	-0.00	-0.00	-0.00	300.00	200.00	0.00	-0.00
1043	17.17	2.14	-5.34	1134.43	371.43	0.00	-183.76	-0.00	-0.00	-0.00	300.00	200.00	0.00	-0.00
1044	-0.00	-0.00	-0.00	903.00	200.00	0.00	-0.00	-0.00	-0.00	-0.00	300.00	200.00	0.00	-0.00
1045	-0.00	-0.00	-0.00	903.00	200.00	0.00	-0.00	-0.00	-0.00	-0.00	300.00	200.00	0.00	-0.00
1046	17.17	1.98	-5.04	1157.55	400.00	0.00	273.27	-0.00	-0.00	-0.00	300.00	200.00	0.00	-0.00
1047	17.24	1.98	-5.34	1134.43	382.86	0.00	15.91	-0.00	-0.00	-0.00	300.00	200.00	0.00	-0.00
1048	17.17	1.98	-5.19	1141.24	394.12	0.00	204.65	-0.00	-0.00	-0.00	300.00	200.00	0.00	-0.00
1049	17.24	2.06	-5.04	1148.45	393.94	0.00	183.34	-0.00	-0.00	-0.00	300.00	200.00	0.00	-0.00
1050	17.24	2.06	-5.04	1175.73	393.94	0.00	150.04	-0.00	-0.00	-0.00	300.00	200.00	0.00	-0.00
1051	-0.00	-0.00	-0.00	903.00	200.00	0.00	-0.00	-0.00	-0.00	-0.00	300.00	200.00	0.00	-0.00
1052	17.24	1.98	-5.34	1134.43	388.57	0.00	114.44	-0.00	-0.00	-0.00	300.00	200.00	0.00	-0.00
1053	17.24	2.21	-5.19	1141.24	388.24	0.00	86.39	-0.00	-0.00	-0.00	300.00	200.00	0.00	-0.00
1054	17.24	1.91	-5.04	1130.27	400.00	0.00	359.97	-0.00	-0.00	-0.00	300.00	200.00	0.00	-0.00
1055	17.32	2.14	-5.04	1148.45	400.00	0.00	261.48	-0.00	-0.00	-0.00	300.00	200.00	0.00	-0.00
1056	17.17	1.91	-5.19	1132.41	388.24	0.00	115.79	-0.00	-0.00	-0.00	300.00	200.00	0.00	-0.00
