# Supplementary material for: Musculoskeletal modeling and humanoid control of robots based on human gait data
Source: PeerJ Comput Sci. 2021 Aug 9;7:e657. doi: 10.7717/peerj-cs.657 (PMC8372000; doi:10.7717/peerj-cs.657)
Supplement: Supplemental Information 2 [file peerj-cs-07-657-s002.zip › force/Cap50.forces]

[Force Data]
NumberOfForcePlates=2
SampleRate=120.000000
NumberOfSamples=1091
#Sample	FX1	FY1	FZ1	X1	Y1	Z1	MZ1	FX2	FY2	FZ2	X2	Y2	Z2	MZ2
1	-0.00	-0.00	-0.00	903.00	200.00	0.00	-0.00	-0.00	-0.00	-0.00	300.00	200.00	0.00	-0.00
2	-0.00	-0.00	-0.00	903.00	200.00	0.00	-0.00	-0.00	-0.00	-0.00	300.00	200.00	0.00	-0.00
3	-0.00	-0.00	-0.00	903.00	200.00	0.00	-0.00	-0.00	-0.00	-0.00	300.00	200.00	0.00	-0.00
4	-0.00	-0.00	-0.00	903.00	200.00	0.00	-0.00	-0.00	-0.00	-0.00	300.00	200.00	0.00	-0.00
5	-0.00	-0.00	-0.00	903.00	200.00	0.00	-0.00	-0.00	-0.00	-0.00	300.00	200.00	0.00	-0.00
6	-0.00	-0.00	-0.00	903.00	200.00	0.00	-0.00	-0.00	-0.00	-0.00	300.00	200.00	0.00	-0.00
7	-0.00	-0.00	-0.00	903.00	200.00	0.00	-0.00	-0.00	-0.00	-0.00	300.00	200.00	0.00	-0.00
8	0.00	0.00	0.00	903.00	200.00	0.00	0.00	-0.00	-0.00	-0.00	300.00	200.00	0.00	-0.00
9	-0.00	-0.00	-0.00	903.00	200.00	0.00	-0.00	-0.00	-0.00	-0.00	300.00	200.00	0.00	-0.00
10	-0.00	-0.00	-0.00	903.00	200.00	0.00	-0.00	-0.00	-0.00	-0.00	300.00	200.00	0.00	-0.00
11	-0.00	-0.00	-0.00	903.00	200.00	0.00	-0.00	-0.00	-0.00	-0.00	300.00	200.00	0.00	-0.00
12	-0.00	-0.00	-0.00	903.00	200.00	0.00	-0.00	-0.00	-0.00	-0.00	300.00	200.00	0.00	-0.00
13	0.00	0.00	0.00	903.00	200.00	0.00	0.00	-0.00	-0.00	-0.00	300.00	200.00	0.00	-0.00
14	-0.00	-0.00	-0.00	903.00	200.00	0.00	-0.00	-0.00	-0.00	-0.00	300.00	200.00	0.00	-0.00
15	-0.00	-0.00	-0.00	903.00	200.00	0.00	-0.00	-0.00	-0.00	-0.00	300.00	200.00	0.00	-0.00
16	-0.00	-0.00	-0.00	903.00	200.00	0.00	-0.00	-0.00	-0.00	-0.00	300.00	200.00	0.00	-0.00
17	-0.00	-0.00	-0.00	903.00	200.00	0.00	-0.00	-0.00	-0.00	-0.00	300.00	200.00	0.00	-0.00
18	-0.00	-0.00	-0.00	903.00	200.00	0.00	-0.00	-0.00	-0.00	-0.00	300.00	200.00	0.00	-0.00
19	-0.00	-0.00	-0.00	903.00	200.00	0.00	-0.00	-0.00	-0.00	-0.00	300.00	200.00	0.00	-0.00
20	-0.00	-0.00	-0.00	903.00	200.00	0.00	-0.00	-0.00	-0.00	-0.00	300.00	200.00	0.00	-0.00
21	-0.00	-0.00	-0.00	903.00	200.00	0.00	-0.00	-0.00	-0.00	-0.00	300.00	200.00	0.00	-0.00
22	-0.00	-0.00	-0.00	903.00	200.00	0.00	-0.00	-0.00	-0.00	-0.00	300.00	200.00	0.00	-0.00
23	-0.00	-0.00	-0.00	903.00	200.00	0.00	-0.00	-0.00	-0.00	-0.00	300.00	200.00	0.00	-0.00
24	0.00	0.00	0.00	903.00	200.00	0.00	0.00	-0.00	-0.00	-0.00	300.00	200.00	0.00	-0.00
25	-0.00	-0.00	-0.00	903.00	200.00	0.00	-0.00	-0.00	-0.00	-0.00	300.00	200.00	0.00	-0.00
26	0.00	0.00	0.00	903.00	200.00	0.00	0.00	-0.00	-0.00	-0.00	300.00	200.00	0.00	-0.00
27	-0.00	-0.00	-0.00	903.00	200.00	0.00	-0.00	-0.00	-0.00	-0.00	300.00	200.00	0.00	-0.00
28	-0.00	-0.00	-0.00	903.00	200.00	0.00	-0.00	-0.00	-0.00	-0.00	300.00	200.00	0.00	-0.00
29	-0.00	-0.00	-0.00	903.00	200.00	0.00	-0.00	-0.00	-0.00	-0.00	300.00	200.00	0.00	-0.00
30	-0.00	-0.00	-0.00	903.00	200.00	0.00	-0.00	-0.00	-0.00	-0.00	300.00	200.00	0.00	-0.00
31	-0.00	-0.00	-0.00	903.00	200.00	0.00	-0.00	-0.00	-0.00	-0.00	300.00	200.00	0.00	-0.00
32	-0.00	-0.00	-0.00	903.00	200.00	0.00	-0.00	-0.00	-0.00	-0.00	300.00	200.00	0.00	-0.00
33	-0.00	-0.00	-0.00	903.00	200.00	0.00	-0.00	-0.00	-0.00	-0.00	300.00	200.00	0.00	-0.00
34	-0.00	-0.00	-0.00	903.00	200.00	0.00	-0.00	-0.00	-0.00	-0.00	300.00	200.00	0.00	-0.00
35	-0.00	-0.00	-0.00	903.00	200.00	0.00	-0.00	-0.00	-0.00	-0.00	300.00	200.00	0.00	-0.00
36	-0.00	-0.00	-0.00	903.00	200.00	0.00	-0.00	-0.00	-0.00	-0.00	300.00	200.00	0.00	-0.00
37	-0.00	-0.00	-0.00	903.00	200.00	0.00	-0.00	-0.00	-0.00	-0.00	300.00	200.00	0.00	-0.00
38	-0.00	-0.00	-0.00	903.00	200.00	0.00	-0.00	-0.00	-0.00	-0.00	300.00	200.00	0.00	-0.00
39	-0.00	-0.00	-0.00	903.00	200.00	0.00	-0.00	-0.00	-0.00	-0.00	300.00	200.00	0.00	-0.00
40	-0.00	-0.00	-0.00	903.00	200.00	0.00	-0.00	-0.00	-0.00	-0.00	300.00	200.00	0.00	-0.00
41	-0.00	-0.00	-0.00	903.00	200.00	0.00	-0.00	-0.00	-0.00	-0.00	300.00	200.00	0.00	-0.00
42	-0.00	-0.00	-0.00	903.00	200.00	0.00	-0.00	-0.00	-0.00	-0.00	300.00	200.00	0.00	-0.00
43	-0.00	-0.00	-0.00	903.00	200.00	0.00	-0.00	-0.00	-0.00	-0.00	300.00	200.00	0.00	-0.00
44	-0.00	-0.00	-0.00	903.00	200.00	0.00	-0.00	-0.00	-0.00	-0.00	300.00	200.00	0.00	-0.00
45	-0.00	-0.00	-0.00	903.00	200.00	0.00	-0.00	-0.00	-0.00	-0.00	300.00	200.00	0.00	-0.00
46	-0.00	-0.00	-0.00	903.00	200.00	0.00	-0.00	-0.00	-0.00	-0.00	300.00	200.00	0.00	-0.00
47	-0.00	-0.00	-0.00	903.00	200.00	0.00	-0.00	-0.00	-0.00	-0.00	300.00	200.00	0.00	-0.00
48	-0.00	-0.00	-0.00	903.00	200.00	0.00	-0.00	-0.00	-0.00	-0.00	300.00	200.00	0.00	-0.00
49	0.00	0.00	0.00	903.00	200.00	0.00	0.00	-0.00	-0.00	-0.00	300.00	200.00	0.00	-0.00
50	-0.00	-0.00	-0.00	903.00	200.00	0.00	-0.00	-0.00	-0.00	-0.00	300.00	200.00	0.00	-0.00
51	-0.00	-0.00	-0.00	903.00	200.00	0.00	-0.00	-0.00	-0.00	-0.00	300.00	200.00	0.00	-0.00
52	-0.00	-0.00	-0.00	903.00	200.00	0.00	-0.00	-0.00	-0.00	-0.00	300.00	200.00	0.00	-0.00
53	-0.00	-0.00	-0.00	903.00	200.00	0.00	-0.00	-0.00	-0.00	-0.00	300.00	200.00	0.00	-0.00
54	-0.00	-0.00	-0.00	903.00	200.00	0.00	-0.00	-0.00	-0.00	-0.00	300.00	200.00	0.00	-0.00
55	-0.00	-0.00	-0.00	903.00	200.00	0.00	-0.00	-0.00	-0.00	-0.00	300.00	200.00	0.00	-0.00
56	-0.00	-0.00	-0.00	903.00	200.00	0.00	-0.00	-0.00	-0.00	-0.00	300.00	200.00	0.00	-0.00
57	-0.00	-0.00	-0.00	903.00	200.00	0.00	-0.00	-0.00	-0.00	-0.00	300.00	200.00	0.00	-0.00
58	-0.00	-0.00	-0.00	903.00	200.00	0.00	-0.00	-0.00	-0.00	-0.00	300.00	200.00	0.00	-0.00
59	-0.00	-0.00	-0.00	903.00	200.00	0.00	-0.00	-0.00	-0.00	-0.00	300.00	200.00	0.00	-0.00
60	-0.00	-0.00	-0.00	903.00	200.00	0.00	-0.00	-0.00	-0.00	-0.00	300.00	200.00	0.00	-0.00
61	-0.00	-0.00	-0.00	903.00	200.00	0.00	-0.00	-0.00	-0.00	-0.00	300.00	200.00	0.00	-0.00
62	-0.00	-0.00	-0.00	903.00	200.00	0.00	-0.00	-0.00	-0.00	-0.00	300.00	200.00	0.00	-0.00
63	-0.00	-0.00	-0.00	903.00	200.00	0.00	-0.00	-0.00	-0.00	-0.00	300.00	200.00	0.00	-0.00
64	-0.00	-0.00	-0.00	903.00	200.00	0.00	-0.00	-0.00	-0.00	-0.00	300.00	200.00	0.00	-0.00
65	-0.00	-0.00	-0.00	903.00	200.00	0.00	-0.00	-0.00	-0.00	-0.00	300.00	200.00	0.00	-0.00
66	-0.00	-0.00	-0.00	903.00	200.00	0.00	-0.00	-0.00	-0.00	-0.00	300.00	200.00	0.00	-0.00
67	-0.00	-0.00	-0.00	903.00	200.00	0.00	-0.00	-0.00	-0.00	-0.00	300.00	200.00	0.00	-0.00
68	-0.00	-0.00	-0.00	903.00	200.00	0.00	-0.00	-0.00	-0.00	-0.00	300.00	200.00	0.00	-0.00
69	-0.00	-0.00	-0.00	903.00	200.00	0.00	-0.00	-0.00	-0.00	-0.00	300.00	200.00	0.00	-0.00
70	-0.00	-0.00	-0.00	903.00	200.00	0.00	-0.00	0.00	0.00	0.00	300.00	200.00	0.00	0.00
71	-0.00	-0.00	-0.00	903.00	200.00	0.00	-0.00	-0.00	-0.00	-0.00	300.00	200.00	0.00	-0.00
72	-0.00	-0.00	-0.00	903.00	200.00	0.00	-0.00	-0.00	-0.00	-0.00	300.00	200.00	0.00	-0.00
73	-0.00	-0.00	-0.00	903.00	200.00	0.00	-0.00	-0.00	-0.00	-0.00	300.00	200.00	0.00	-0.00
74	-0.00	-0.00	-0.00	903.00	200.00	0.00	-0.00	-0.00	-0.00	-0.00	300.00	200.00	0.00	-0.00
75	-0.00	-0.00	-0.00	903.00	200.00	0.00	-0.00	-0.00	-0.00	-0.00	300.00	200.00	0.00	-0.00
76	-0.00	-0.00	-0.00	903.00	200.00	0.00	-0.00	-0.00	-0.00	-0.00	300.00	200.00	0.00	-0.00
77	-0.00	-0.00	-0.00	903.00	200.00	0.00	-0.00	-0.00	-0.00	-0.00	300.00	200.00	0.00	-0.00
78	-0.00	-0.00	-0.00	903.00	200.00	0.00	-0.00	-0.00	-0.00	-0.00	300.00	200.00	0.00	-0.00
79	-0.00	-0.00	-0.00	903.00	200.00	0.00	-0.00	-0.00	-0.00	-0.00	300.00	200.00	0.00	-0.00
80	-0.00	-0.00	-0.00	903.00	200.00	0.00	-0.00	-0.00	-0.00	-0.00	300.00	200.00	0.00	-0.00
81	-0.00	-0.00	-0.00	903.00	200.00	0.00	-0.00	-0.00	-0.00	-0.00	300.00	200.00	0.00	-0.00
82	-0.00	-0.00	-0.00	903.00	200.00	0.00	-0.00	-0.00	-0.00	-0.00	300.00	200.00	0.00	-0.00
83	-0.00	-0.00	-0.00	903.00	200.00	0.00	-0.00	-0.00	-0.00	-0.00	300.00	200.00	0.00	-0.00
84	-0.00	-0.00	-0.00	903.00	200.00	0.00	-0.00	-0.00	-0.00	-0.00	300.00	200.00	0.00	-0.00
85	-0.00	-0.00	-0.00	903.00	200.00	0.00	-0.00	-0.00	-0.00	-0.00	300.00	200.00	0.00	-0.00
86	-0.00	-0.00	-0.00	903.00	200.00	0.00	-0.00	-0.00	-0.00	-0.00	300.00	200.00	0.00	-0.00
87	-0.00	-0.00	-0.00	903.00	200.00	0.00	-0.00	-0.00	-0.00	-0.00	300.00	200.00	0.00	-0.00
88	-0.00	-0.00	-0.00	903.00	200.00	0.00	-0.00	-0.00	-0.00	-0.00	300.00	200.00	0.00	-0.00
89	-0.00	-0.00	-0.00	903.00	200.00	0.00	-0.00	-0.00	-0.00	-0.00	300.00	200.00	0.00	-0.00
90	-0.00	-0.00	-0.00	903.00	200.00	0.00	-0.00	-0.00	-0.00	-0.00	300.00	200.00	0.00	-0.00
91	-0.00	-0.00	-0.00	903.00	200.00	0.00	-0.00	-0.00	-0.00	-0.00	300.00	200.00	0.00	-0.00
92	-0.00	-0.00	-0.00	903.00	200.00	0.00	-0.00	-0.00	-0.00	-0.00	300.00	200.00	0.00	-0.00
93	-0.00	-0.00	-0.00	903.00	200.00	0.00	-0.00	-0.00	-0.00	-0.00	300.00	200.00	0.00	-0.00
94	-0.00	-0.00	-0.00	903.00	200.00	0.00	-0.00	-0.00	-0.00	-0.00	300.00	200.00	0.00	-0.00
95	0.00	0.00	0.00	903.00	200.00	0.00	0.00	-0.00	-0.00	-0.00	300.00	200.00	0.00	-0.00
96	-0.00	-0.00	-0.00	903.00	200.00	0.00	-0.00	-0.00	-0.00	-0.00	300.00	200.00	0.00	-0.00
97	-0.00	-0.00	-0.00	903.00	200.00	0.00	-0.00	-0.00	-0.00	-0.00	300.00	200.00	0.00	-0.00
98	-0.00	-0.00	-0.00	903.00	200.00	0.00	-0.00	-0.00	-0.00	-0.00	300.00	200.00	0.00	-0.00
99	-0.00	-0.00	-0.00	903.00	200.00	0.00	-0.00	-0.00	-0.00	-0.00	300.00	200.00	0.00	-0.00
100	-0.00	-0.00	-0.00	903.00	200.00	0.00	-0.00	-0.00	-0.00	-0.00	300.00	200.00	0.00	-0.00
101	-0.00	-0.00	-0.00	903.00	200.00	0.00	-0.00	-0.00	-0.00	-0.00	300.00	200.00	0.00	-0.00
102	0.00	0.00	0.00	903.00	200.00	0.00	0.00	-0.00	-0.00	-0.00	300.00	200.00	0.00	-0.00
103	-0.00	-0.00	-0.00	903.00	200.00	0.00	-0.00	-0.00	-0.00	-0.00	300.00	200.00	0.00	-0.00
104	-0.00	-0.00	-0.00	903.00	200.00	0.00	-0.00	-0.00	-0.00	-0.00	300.00	200.00	0.00	-0.00
105	-0.00	-0.00	-0.00	903.00	200.00	0.00	-0.00	-0.00	-0.00	-0.00	300.00	200.00	0.00	-0.00
106	0.00	0.00	0.00	903.00	200.00	0.00	0.00	-0.00	-0.00	-0.00	300.00	200.00	0.00	-0.00
107	-0.00	-0.00	-0.00	903.00	200.00	0.00	-0.00	-0.00	-0.00	-0.00	300.00	200.00	0.00	-0.00
108	-0.00	-0.00	-0.00	903.00	200.00	0.00	-0.00	-0.00	-0.00	-0.00	300.00	200.00	0.00	-0.00
109	-0.00	-0.00	-0.00	903.00	200.00	0.00	-0.00	-0.00	-0.00	-0.00	300.00	200.00	0.00	-0.00
110	-0.00	-0.00	-0.00	903.00	200.00	0.00	-0.00	-0.00	-0.00	-0.00	300.00	200.00	0.00	-0.00
111	-0.00	-0.00	-0.00	903.00	200.00	0.00	-0.00	-0.00	-0.00	-0.00	300.00	200.00	0.00	-0.00
112	-0.00	-0.00	-0.00	903.00	200.00	0.00	-0.00	-0.00	-0.00	-0.00	300.00	200.00	0.00	-0.00
113	-0.00	-0.00	-0.00	903.00	200.00	0.00	-0.00	-0.00	-0.00	-0.00	300.00	200.00	0.00	-0.00
114	-0.00	-0.00	-0.00	903.00	200.00	0.00	-0.00	0.00	0.00	0.00	300.00	200.00	0.00	0.00
115	-0.00	-0.00	-0.00	903.00	200.00	0.00	-0.00	-0.00	-0.00	-0.00	300.00	200.00	0.00	-0.00
116	-0.00	-0.00	-0.00	903.00	200.00	0.00	-0.00	-0.00	-0.00	-0.00	300.00	200.00	0.00	-0.00
117	-0.00	-0.00	-0.00	903.00	200.00	0.00	-0.00	-0.00	-0.00	-0.00	300.00	200.00	0.00	-0.00
118	-0.00	-0.00	-0.00	903.00	200.00	0.00	-0.00	-0.00	-0.00	-0.00	300.00	200.00	0.00	-0.00
119	-0.00	-0.00	-0.00	903.00	200.00	0.00	-0.00	-0.00	-0.00	-0.00	300.00	200.00	0.00	-0.00
120	-0.00	-0.00	-0.00	903.00	200.00	0.00	-0.00	-0.00	-0.00	-0.00	300.00	200.00	0.00	-0.00
121	-0.00	-0.00	-0.00	903.00	200.00	0.00	-0.00	-0.00	-0.00	-0.00	300.00	200.00	0.00	-0.00
122	-0.00	-0.00	-0.00	903.00	200.00	0.00	-0.00	-0.00	-0.00	-0.00	300.00	200.00	0.00	-0.00
123	-0.00	-0.00	-0.00	903.00	200.00	0.00	-0.00	-0.00	-0.00	-0.00	300.00	200.00	0.00	-0.00
124	-0.00	-0.00	-0.00	903.00	200.00	0.00	-0.00	-0.00	-0.00	-0.00	300.00	200.00	0.00	-0.00
125	-0.00	-0.00	-0.00	903.00	200.00	0.00	-0.00	-0.00	-0.00	-0.00	300.00	200.00	0.00	-0.00
126	-0.00	-0.00	-0.00	903.00	200.00	0.00	-0.00	-0.00	-0.00	-0.00	300.00	200.00	0.00	-0.00
127	-0.00	-0.00	-0.00	903.00	200.00	0.00	-0.00	-0.00	-0.00	-0.00	300.00	200.00	0.00	-0.00
128	-0.00	-0.00	-0.00	903.00	200.00	0.00	-0.00	-0.00	-0.00	-0.00	300.00	200.00	0.00	-0.00
129	-0.00	-0.00	-0.00	903.00	200.00	0.00	-0.00	-0.00	-0.00	-0.00	300.00	200.00	0.00	-0.00
130	-0.00	-0.00	-0.00	903.00	200.00	0.00	-0.00	-0.00	-0.00	-0.00	300.00	200.00	0.00	-0.00
131	-0.00	-0.00	-0.00	903.00	200.00	0.00	-0.00	-0.00	-0.00	-0.00	300.00	200.00	0.00	-0.00
132	-0.00	-0.00	-0.00	903.00	200.00	0.00	-0.00	-0.00	-0.00	-0.00	300.00	200.00	0.00	-0.00
133	-0.00	-0.00	-0.00	903.00	200.00	0.00	-0.00	-0.00	-0.00	-0.00	300.00	200.00	0.00	-0.00
134	-0.00	-0.00	-0.00	903.00	200.00	0.00	-0.00	-0.00	-0.00	-0.00	300.00	200.00	0.00	-0.00
135	-0.00	-0.00	-0.00	903.00	200.00	0.00	-0.00	-0.00	-0.00	-0.00	300.00	200.00	0.00	-0.00
136	-0.00	-0.00	-0.00	903.00	200.00	0.00	-0.00	-0.00	-0.00	-0.00	300.00	200.00	0.00	-0.00
137	-0.00	-0.00	-0.00	903.00	200.00	0.00	-0.00	-0.00	-0.00	-0.00	300.00	200.00	0.00	-0.00
138	-0.00	-0.00	-0.00	903.00	200.00	0.00	-0.00	-0.00	-0.00	-0.00	300.00	200.00	0.00	-0.00
139	-0.00	-0.00	-0.00	903.00	200.00	0.00	-0.00	-0.00	-0.00	-0.00	300.00	200.00	0.00	-0.00
140	-0.00	-0.00	-0.00	903.00	200.00	0.00	-0.00	-0.00	-0.00	-0.00	300.00	200.00	0.00	-0.00
141	-0.00	-0.00	-0.00	903.00	200.00	0.00	-0.00	-0.00	-0.00	-0.00	300.00	200.00	0.00	-0.00
142	-0.00	-0.00	-0.00	903.00	200.00	0.00	-0.00	-0.00	-0.00	-0.00	300.00	200.00	0.00	-0.00
143	-0.00	-0.00	-0.00	903.00	200.00	0.00	-0.00	-0.00	-0.00	-0.00	300.00	200.00	0.00	-0.00
144	0.00	0.00	0.00	903.00	200.00	0.00	0.00	-0.00	-0.00	-0.00	300.00	200.00	0.00	-0.00
145	-0.00	-0.00	-0.00	903.00	200.00	0.00	-0.00	-0.00	-0.00	-0.00	300.00	200.00	0.00	-0.00
146	-0.00	-0.00	-0.00	903.00	200.00	0.00	-0.00	-0.00	-0.00	-0.00	300.00	200.00	0.00	-0.00
147	-0.00	-0.00	-0.00	903.00	200.00	0.00	-0.00	-0.00	-0.00	-0.00	300.00	200.00	0.00	-0.00
148	-0.00	-0.00	-0.00	903.00	200.00	0.00	-0.00	-0.00	-0.00	-0.00	300.00	200.00	0.00	-0.00
149	-0.00	-0.00	-0.00	903.00	200.00	0.00	-0.00	-0.00	-0.00	-0.00	300.00	200.00	0.00	-0.00
150	0.00	0.00	0.00	903.00	200.00	0.00	0.00	-0.00	-0.00	-0.00	300.00	200.00	0.00	-0.00
151	-0.00	-0.00	-0.00	903.00	200.00	0.00	-0.00	-0.00	-0.00	-0.00	300.00	200.00	0.00	-0.00
152	-0.00	-0.00	-0.00	903.00	200.00	0.00	-0.00	-0.00	-0.00	-0.00	300.00	200.00	0.00	-0.00
153	-0.00	-0.00	-0.00	903.00	200.00	0.00	-0.00	-0.00	-0.00	-0.00	300.00	200.00	0.00	-0.00
154	-0.00	-0.00	-0.00	903.00	200.00	0.00	-0.00	-0.00	-0.00	-0.00	300.00	200.00	0.00	-0.00
155	-0.00	-0.00	-0.00	903.00	200.00	0.00	-0.00	-0.00	-0.00	-0.00	300.00	200.00	0.00	-0.00
156	-0.00	-0.00	-0.00	903.00	200.00	0.00	-0.00	-0.00	-0.00	-0.00	300.00	200.00	0.00	-0.00
157	-0.00	-0.00	-0.00	903.00	200.00	0.00	-0.00	-0.00	-0.00	-0.00	300.00	200.00	0.00	-0.00
158	0.00	0.00	0.00	903.00	200.00	0.00	0.00	-0.00	-0.00	-0.00	300.00	200.00	0.00	-0.00
159	-0.00	-0.00	-0.00	903.00	200.00	0.00	-0.00	-0.00	-0.00	-0.00	300.00	200.00	0.00	-0.00
160	-0.00	-0.00	-0.00	903.00	200.00	0.00	-0.00	-0.00	-0.00	-0.00	300.00	200.00	0.00	-0.00
161	-0.00	-0.00	-0.00	903.00	200.00	0.00	-0.00	-0.00	-0.00	-0.00	300.00	200.00	0.00	-0.00
162	-0.00	-0.00	-0.00	903.00	200.00	0.00	-0.00	-0.00	-0.00	-0.00	300.00	200.00	0.00	-0.00
163	-0.00	-0.00	-0.00	903.00	200.00	0.00	-0.00	-0.00	-0.00	-0.00	300.00	200.00	0.00	-0.00
164	-0.00	-0.00	-0.00	903.00	200.00	0.00	-0.00	-0.00	-0.00	-0.00	300.00	200.00	0.00	-0.00
165	-0.00	-0.00	-0.00	903.00	200.00	0.00	-0.00	-0.00	-0.00	-0.00	300.00	200.00	0.00	-0.00
166	-0.00	-0.00	-0.00	903.00	200.00	0.00	-0.00	-0.00	-0.00	-0.00	300.00	200.00	0.00	-0.00
167	-0.00	-0.00	-0.00	903.00	200.00	0.00	-0.00	-0.00	-0.00	-0.00	300.00	200.00	0.00	-0.00
168	-0.00	-0.00	-0.00	903.00	200.00	0.00	-0.00	-0.00	-0.00	-0.00	300.00	200.00	0.00	-0.00
169	-0.00	-0.00	-0.00	903.00	200.00	0.00	-0.00	-0.00	-0.00	-0.00	300.00	200.00	0.00	-0.00
170	-0.00	-0.00	-0.00	903.00	200.00	0.00	-0.00	-0.00	-0.00	-0.00	300.00	200.00	0.00	-0.00
171	-0.00	-0.00	-0.00	903.00	200.00	0.00	-0.00	-0.00	-0.00	-0.00	300.00	200.00	0.00	-0.00
172	-0.00	-0.00	-0.00	903.00	200.00	0.00	-0.00	-0.00	-0.00	-0.00	300.00	200.00	0.00	-0.00
173	-0.00	-0.00	-0.00	903.00	200.00	0.00	-0.00	-0.00	-0.00	-0.00	300.00	200.00	0.00	-0.00
174	-0.00	-0.00	-0.00	903.00	200.00	0.00	-0.00	-0.00	-0.00	-0.00	300.00	200.00	0.00	-0.00
175	-0.00	-0.00	-0.00	903.00	200.00	0.00	-0.00	-0.00	-0.00	-0.00	300.00	200.00	0.00	-0.00
176	-0.00	-0.00	-0.00	903.00	200.00	0.00	-0.00	-0.00	-0.00	-0.00	300.00	200.00	0.00	-0.00
177	-0.00	-0.00	-0.00	903.00	200.00	0.00	-0.00	-0.00	-0.00	-0.00	300.00	200.00	0.00	-0.00
178	-0.00	-0.00	-0.00	903.00	200.00	0.00	-0.00	-0.00	-0.00	-0.00	300.00	200.00	0.00	-0.00
179	-0.00	-0.00	-0.00	903.00	200.00	0.00	-0.00	-0.00	-0.00	-0.00	300.00	200.00	0.00	-0.00
180	-0.00	-0.00	-0.00	903.00	200.00	0.00	-0.00	-0.00	-0.00	-0.00	300.00	200.00	0.00	-0.00
181	-0.00	-0.00	-0.00	903.00	200.00	0.00	-0.00	-0.00	-0.00	-0.00	300.00	200.00	0.00	-0.00
182	-0.00	-0.00	-0.00	903.00	200.00	0.00	-0.00	-0.00	-0.00	-0.00	300.00	200.00	0.00	-0.00
183	0.00	0.00	0.00	903.00	200.00	0.00	0.00	-0.00	-0.00	-0.00	300.00	200.00	0.00	-0.00
184	-0.00	-0.00	-0.00	903.00	200.00	0.00	-0.00	-0.00	-0.00	-0.00	300.00	200.00	0.00	-0.00
185	0.00	0.00	0.00	903.00	200.00	0.00	0.00	-0.00	-0.00	-0.00	300.00	200.00	0.00	-0.00
186	-0.00	-0.00	-0.00	903.00	200.00	0.00	-0.00	-0.00	-0.00	-0.00	300.00	200.00	0.00	-0.00
187	0.00	0.00	0.00	903.00	200.00	0.00	0.00	-0.00	-0.00	-0.00	300.00	200.00	0.00	-0.00
188	-0.00	-0.00	-0.00	903.00	200.00	0.00	-0.00	-0.00	-0.00	-0.00	300.00	200.00	0.00	-0.00
189	0.00	0.00	0.00	903.00	200.00	0.00	0.00	-0.00	-0.00	-0.00	300.00	200.00	0.00	-0.00
190	-0.00	-0.00	-0.00	903.00	200.00	0.00	-0.00	-0.00	-0.00	-0.00	300.00	200.00	0.00	-0.00
191	-0.00	-0.00	-0.00	903.00	200.00	0.00	-0.00	-0.00	-0.00	-0.00	300.00	200.00	0.00	-0.00
192	0.00	0.00	0.00	903.00	200.00	0.00	0.00	-0.00	-0.00	-0.00	300.00	200.00	0.00	-0.00
193	-0.00	-0.00	-0.00	903.00	200.00	0.00	-0.00	-0.00	-0.00	-0.00	300.00	200.00	0.00	-0.00
194	0.00	0.00	0.00	903.00	200.00	0.00	0.00	-0.00	-0.00	-0.00	300.00	200.00	0.00	-0.00
195	-0.00	-0.00	-0.00	903.00	200.00	0.00	-0.00	-0.00	-0.00	-0.00	300.00	200.00	0.00	-0.00
196	-0.00	-0.00	-0.00	903.00	200.00	0.00	-0.00	-0.00	-0.00	-0.00	300.00	200.00	0.00	-0.00
197	0.00	0.00	0.00	903.00	200.00	0.00	0.00	-0.00	-0.00	-0.00	300.00	200.00	0.00	-0.00
198	-0.00	-0.00	-0.00	903.00	200.00	0.00	-0.00	-0.00	-0.00	-0.00	300.00	200.00	0.00	-0.00
199	-0.00	-0.00	-0.00	903.00	200.00	0.00	-0.00	-0.00	-0.00	-0.00	300.00	200.00	0.00	-0.00
200	-0.00	-0.00	-0.00	903.00	200.00	0.00	-0.00	-0.00	-0.00	-0.00	300.00	200.00	0.00	-0.00
201	-0.00	-0.00	-0.00	903.00	200.00	0.00	-0.00	-0.00	-0.00	-0.00	300.00	200.00	0.00	-0.00
202	-0.00	-0.00	-0.00	903.00	200.00	0.00	-0.00	-0.00	-0.00	-0.00	300.00	200.00	0.00	-0.00
203	-0.00	-0.00	-0.00	903.00	200.00	0.00	-0.00	-0.00	-0.00	-0.00	300.00	200.00	0.00	-0.00
204	-0.00	-0.00	-0.00	903.00	200.00	0.00	-0.00	-0.00	-0.00	-0.00	300.00	200.00	0.00	-0.00
205	-0.00	-0.00	-0.00	903.00	200.00	0.00	-0.00	-0.00	-0.00	-0.00	300.00	200.00	0.00	-0.00
206	-0.00	-0.00	-0.00	903.00	200.00	0.00	-0.00	-0.00	-0.00	-0.00	300.00	200.00	0.00	-0.00
207	0.00	0.00	0.00	903.00	200.00	0.00	0.00	-0.00	-0.00	-0.00	300.00	200.00	0.00	-0.00
208	0.00	0.00	0.00	903.00	200.00	0.00	0.00	-0.00	-0.00	-0.00	300.00	200.00	0.00	-0.00
209	0.00	0.00	0.00	903.00	200.00	0.00	0.00	-0.00	-0.00	-0.00	300.00	200.00	0.00	-0.00
210	0.00	0.00	0.00	903.00	200.00	0.00	0.00	-0.00	-0.00	-0.00	300.00	200.00	0.00	-0.00
211	0.00	0.00	0.00	903.00	200.00	0.00	0.00	-0.00	-0.00	-0.00	300.00	200.00	0.00	-0.00
212	0.00	0.00	0.00	903.00	200.00	0.00	0.00	-0.00	-0.00	-0.00	300.00	200.00	0.00	-0.00
213	0.00	0.00	0.00	903.00	200.00	0.00	0.00	-0.00	-0.00	-0.00	300.00	200.00	0.00	-0.00
214	0.00	0.00	0.00	903.00	200.00	0.00	0.00	-0.00	-0.00	-0.00	300.00	200.00	0.00	-0.00
215	-0.00	-0.00	-0.00	903.00	200.00	0.00	-0.00	-0.00	-0.00	-0.00	300.00	200.00	0.00	-0.00
216	-0.00	-0.00	-0.00	903.00	200.00	0.00	-0.00	-0.00	-0.00	-0.00	300.00	200.00	0.00	-0.00
217	0.00	0.00	0.00	903.00	200.00	0.00	0.00	-0.00	-0.00	-0.00	300.00	200.00	0.00	-0.00
218	-0.00	-0.00	-0.00	903.00	200.00	0.00	-0.00	-0.00	-0.00	-0.00	300.00	200.00	0.00	-0.00
219	0.00	0.00	0.00	903.00	200.00	0.00	0.00	-0.00	-0.00	-0.00	300.00	200.00	0.00	-0.00
220	0.00	0.00	0.00	903.00	200.00	0.00	0.00	-0.00	-0.00	-0.00	300.00	200.00	0.00	-0.00
221	-0.00	-0.00	-0.00	903.00	200.00	0.00	-0.00	-0.00	-0.00	-0.00	300.00	200.00	0.00	-0.00
222	0.00	0.00	0.00	903.00	200.00	0.00	0.00	-0.00	-0.00	-0.00	300.00	200.00	0.00	-0.00
223	-0.00	-0.00	-0.00	903.00	200.00	0.00	-0.00	-0.00	-0.00	-0.00	300.00	200.00	0.00	-0.00
224	-0.00	-0.00	-0.00	903.00	200.00	0.00	-0.00	-0.00	-0.00	-0.00	300.00	200.00	0.00	-0.00
225	-0.00	-0.00	-0.00	903.00	200.00	0.00	-0.00	-0.00	-0.00	-0.00	300.00	200.00	0.00	-0.00
226	0.00	0.00	0.00	903.00	200.00	0.00	0.00	-0.00	-0.00	-0.00	300.00	200.00	0.00	-0.00
227	-0.00	-0.00	-0.00	903.00	200.00	0.00	-0.00	-0.00	-0.00	-0.00	300.00	200.00	0.00	-0.00
228	-0.00	-0.00	-0.00	903.00	200.00	0.00	-0.00	-0.00	-0.00	-0.00	300.00	200.00	0.00	-0.00
229	-0.00	-0.00	-0.00	903.00	200.00	0.00	-0.00	-0.00	-0.00	-0.00	300.00	200.00	0.00	-0.00
230	0.00	0.00	0.00	903.00	200.00	0.00	0.00	-0.00	-0.00	-0.00	300.00	200.00	0.00	-0.00
231	-0.00	-0.00	-0.00	903.00	200.00	0.00	-0.00	-0.00	-0.00	-0.00	300.00	200.00	0.00	-0.00
232	-0.00	-0.00	-0.00	903.00	200.00	0.00	-0.00	-0.00	-0.00	-0.00	300.00	200.00	0.00	-0.00
233	-0.00	-0.00	-0.00	903.00	200.00	0.00	-0.00	-0.00	-0.00	-0.00	300.00	200.00	0.00	-0.00
234	-0.00	-0.00	-0.00	903.00	200.00	0.00	-0.00	-0.00	-0.00	-0.00	300.00	200.00	0.00	-0.00
235	0.00	0.00	0.00	903.00	200.00	0.00	0.00	-0.00	-0.00	-0.00	300.00	200.00	0.00	-0.00
236	-0.00	-0.00	-0.00	903.00	200.00	0.00	-0.00	-0.00	-0.00	-0.00	300.00	200.00	0.00	-0.00
237	-0.00	-0.00	-0.00	903.00	200.00	0.00	-0.00	-0.00	-0.00	-0.00	300.00	200.00	0.00	-0.00
238	-0.00	-0.00	-0.00	903.00	200.00	0.00	-0.00	-0.00	-0.00	-0.00	300.00	200.00	0.00	-0.00
239	-0.00	-0.00	-0.00	903.00	200.00	0.00	-0.00	-0.00	-0.00	-0.00	300.00	200.00	0.00	-0.00
240	-0.00	-0.00	-0.00	903.00	200.00	0.00	-0.00	-0.00	-0.00	-0.00	300.00	200.00	0.00	-0.00
241	-0.00	-0.00	-0.00	903.00	200.00	0.00	-0.00	-0.00	-0.00	-0.00	300.00	200.00	0.00	-0.00
242	-0.00	-0.00	-0.00	903.00	200.00	0.00	-0.00	-0.00	-0.00	-0.00	300.00	200.00	0.00	-0.00
243	0.00	0.00	0.00	903.00	200.00	0.00	0.00	-0.00	-0.00	-0.00	300.00	200.00	0.00	-0.00
244	-0.00	-0.00	-0.00	903.00	200.00	0.00	-0.00	-0.00	-0.00	-0.00	300.00	200.00	0.00	-0.00
245	-0.00	-0.00	-0.00	903.00	200.00	0.00	-0.00	-0.00	-0.00	-0.00	300.00	200.00	0.00	-0.00
246	-0.00	-0.00	-0.00	903.00	200.00	0.00	-0.00	-0.00	-0.00	-0.00	300.00	200.00	0.00	-0.00
247	0.00	0.00	0.00	903.00	200.00	0.00	0.00	-0.00	-0.00	-0.00	300.00	200.00	0.00	-0.00
248	-0.00	-0.00	-0.00	903.00	200.00	0.00	-0.00	-0.00	-0.00	-0.00	300.00	200.00	0.00	-0.00
249	-0.00	-0.00	-0.00	903.00	200.00	0.00	-0.00	-0.00	-0.00	-0.00	300.00	200.00	0.00	-0.00
250	-0.00	-0.00	-0.00	903.00	200.00	0.00	-0.00	-0.00	-0.00	-0.00	300.00	200.00	0.00	-0.00
251	0.00	0.00	0.00	903.00	200.00	0.00	0.00	-0.00	-0.00	-0.00	300.00	200.00	0.00	-0.00
252	-0.00	-0.00	-0.00	903.00	200.00	0.00	-0.00	-0.00	-0.00	-0.00	300.00	200.00	0.00	-0.00
253	0.00	0.00	0.00	903.00	200.00	0.00	0.00	-0.00	-0.00	-0.00	300.00	200.00	0.00	-0.00
254	0.00	0.00	0.00	903.00	200.00	0.00	0.00	-0.00	-0.00	-0.00	300.00	200.00	0.00	-0.00
255	-0.00	-0.00	-0.00	903.00	200.00	0.00	-0.00	-0.00	-0.00	-0.00	300.00	200.00	0.00	-0.00
256	-0.00	-0.00	-0.00	903.00	200.00	0.00	-0.00	-0.00	-0.00	-0.00	300.00	200.00	0.00	-0.00
257	0.00	0.00	0.00	903.00	200.00	0.00	0.00	-0.00	-0.00	-0.00	300.00	200.00	0.00	-0.00
258	0.00	0.00	0.00	903.00	200.00	0.00	0.00	-0.00	-0.00	-0.00	300.00	200.00	0.00	-0.00
259	-0.00	-0.00	-0.00	903.00	200.00	0.00	-0.00	-0.00	-0.00	-0.00	300.00	200.00	0.00	-0.00
260	-0.00	-0.00	-0.00	903.00	200.00	0.00	-0.00	-0.00	-0.00	-0.00	300.00	200.00	0.00	-0.00
261	-0.00	-0.00	-0.00	903.00	200.00	0.00	-0.00	-0.00	-0.00	-0.00	300.00	200.00	0.00	-0.00
262	-0.00	-0.00	-0.00	903.00	200.00	0.00	-0.00	-0.00	-0.00	-0.00	300.00	200.00	0.00	-0.00
263	-0.00	-0.00	-0.00	903.00	200.00	0.00	-0.00	-0.00	-0.00	-0.00	300.00	200.00	0.00	-0.00
264	0.00	0.00	0.00	903.00	200.00	0.00	0.00	-0.00	-0.00	-0.00	300.00	200.00	0.00	-0.00
265	0.00	0.00	0.00	903.00	200.00	0.00	0.00	-0.00	-0.00	-0.00	300.00	200.00	0.00	-0.00
266	0.00	0.00	0.00	903.00	200.00	0.00	0.00	-0.00	-0.00	-0.00	300.00	200.00	0.00	-0.00
267	-0.00	-0.00	-0.00	903.00	200.00	0.00	-0.00	-0.00	-0.00	-0.00	300.00	200.00	0.00	-0.00
268	0.00	0.00	0.00	903.00	200.00	0.00	0.00	-0.00	-0.00	-0.00	300.00	200.00	0.00	-0.00
269	0.00	0.00	0.00	903.00	200.00	0.00	0.00	-0.00	-0.00	-0.00	300.00	200.00	0.00	-0.00
270	-0.00	-0.00	-0.00	903.00	200.00	0.00	-0.00	-0.00	-0.00	-0.00	300.00	200.00	0.00	-0.00
271	0.00	0.00	0.00	903.00	200.00	0.00	0.00	-0.00	-0.00	-0.00	300.00	200.00	0.00	-0.00
272	0.00	0.00	0.00	903.00	200.00	0.00	0.00	-0.00	-0.00	-0.00	300.00	200.00	0.00	-0.00
273	-0.00	-0.00	-0.00	903.00	200.00	0.00	-0.00	-0.00	-0.00	-0.00	300.00	200.00	0.00	-0.00
274	-0.00	-0.00	-0.00	903.00	200.00	0.00	-0.00	-0.00	-0.00	-0.00	300.00	200.00	0.00	-0.00
275	-0.00	-0.00	-0.00	903.00	200.00	0.00	-0.00	-0.00	-0.00	-0.00	300.00	200.00	0.00	-0.00
276	-0.00	-0.00	-0.00	903.00	200.00	0.00	-0.00	-0.00	-0.00	-0.00	300.00	200.00	0.00	-0.00
277	-0.00	-0.00	-0.00	903.00	200.00	0.00	-0.00	-0.00	-0.00	-0.00	300.00	200.00	0.00	-0.00
278	-0.00	-0.00	-0.00	903.00	200.00	0.00	-0.00	-0.00	-0.00	-0.00	300.00	200.00	0.00	-0.00
279	0.00	0.00	0.00	903.00	200.00	0.00	0.00	-0.00	-0.00	-0.00	300.00	200.00	0.00	-0.00
280	-0.00	-0.00	-0.00	903.00	200.00	0.00	-0.00	-0.00	-0.00	-0.00	300.00	200.00	0.00	-0.00
281	-0.00	-0.00	-0.00	903.00	200.00	0.00	-0.00	-0.00	-0.00	-0.00	300.00	200.00	0.00	-0.00
282	0.00	0.00	0.00	903.00	200.00	0.00	0.00	-0.00	-0.00	-0.00	300.00	200.00	0.00	-0.00
283	-0.00	-0.00	-0.00	903.00	200.00	0.00	-0.00	-0.00	-0.00	-0.00	300.00	200.00	0.00	-0.00
284	0.00	0.00	0.00	903.00	200.00	0.00	0.00	-0.00	-0.00	-0.00	300.00	200.00	0.00	-0.00
285	-0.00	-0.00	-0.00	903.00	200.00	0.00	-0.00	-0.00	-0.00	-0.00	300.00	200.00	0.00	-0.00
286	-0.00	-0.00	-0.00	903.00	200.00	0.00	-0.00	-0.00	-0.00	-0.00	300.00	200.00	0.00	-0.00
287	-0.00	-0.00	-0.00	903.00	200.00	0.00	-0.00	-0.00	-0.00	-0.00	300.00	200.00	0.00	-0.00
288	0.00	0.00	0.00	903.00	200.00	0.00	0.00	-0.00	-0.00	-0.00	300.00	200.00	0.00	-0.00
289	-0.00	-0.00	-0.00	903.00	200.00	0.00	-0.00	-0.00	-0.00	-0.00	300.00	200.00	0.00	-0.00
290	0.00	0.00	0.00	903.00	200.00	0.00	0.00	-0.00	-0.00	-0.00	300.00	200.00	0.00	-0.00
291	0.00	0.00	0.00	903.00	200.00	0.00	0.00	-0.00	-0.00	-0.00	300.00	200.00	0.00	-0.00
292	-0.00	-0.00	-0.00	903.00	200.00	0.00	-0.00	-0.00	-0.00	-0.00	300.00	200.00	0.00	-0.00
293	-0.00	-0.00	-0.00	903.00	200.00	0.00	-0.00	-0.00	-0.00	-0.00	300.00	200.00	0.00	-0.00
294	-0.00	-0.00	-0.00	903.00	200.00	0.00	-0.00	-0.00	-0.00	-0.00	300.00	200.00	0.00	-0.00
295	-0.00	-0.00	-0.00	903.00	200.00	0.00	-0.00	-0.00	-0.00	-0.00	300.00	200.00	0.00	-0.00
296	-0.00	-0.00	-0.00	903.00	200.00	0.00	-0.00	-0.00	-0.00	-0.00	300.00	200.00	0.00	-0.00
297	-0.00	-0.00	-0.00	903.00	200.00	0.00	-0.00	-0.00	-0.00	-0.00	300.00	200.00	0.00	-0.00
298	-0.00	-0.00	-0.00	903.00	200.00	0.00	-0.00	-0.00	-0.00	-0.00	300.00	200.00	0.00	-0.00
299	-0.00	-0.00	-0.00	903.00	200.00	0.00	-0.00	-0.00	-0.00	-0.00	300.00	200.00	0.00	-0.00
300	-0.00	-0.00	-0.00	903.00	200.00	0.00	-0.00	-0.00	-0.00	-0.00	300.00	200.00	0.00	-0.00
301	-0.00	-0.00	-0.00	903.00	200.00	0.00	-0.00	-0.00	-0.00	-0.00	300.00	200.00	0.00	-0.00
302	-0.00	-0.00	-0.00	903.00	200.00	0.00	-0.00	-0.00	-0.00	-0.00	300.00	200.00	0.00	-0.00
303	-0.00	-0.00	-0.00	903.00	200.00	0.00	-0.00	-0.00	-0.00	-0.00	300.00	200.00	0.00	-0.00
304	-0.00	-0.00	-0.00	903.00	200.00	0.00	-0.00	-0.00	-0.00	-0.00	300.00	200.00	0.00	-0.00
305	-0.00	-0.00	-0.00	903.00	200.00	0.00	-0.00	-0.00	-0.00	-0.00	300.00	200.00	0.00	-0.00
306	-0.00	-0.00	-0.00	903.00	200.00	0.00	-0.00	-0.00	-0.00	-0.00	300.00	200.00	0.00	-0.00
307	-0.00	-0.00	-0.00	903.00	200.00	0.00	-0.00	-0.00	-0.00	-0.00	300.00	200.00	0.00	-0.00
308	-0.00	-0.00	-0.00	903.00	200.00	0.00	-0.00	-0.00	-0.00	-0.00	300.00	200.00	0.00	-0.00
309	-0.00	-0.00	-0.00	903.00	200.00	0.00	-0.00	-0.00	-0.00	-0.00	300.00	200.00	0.00	-0.00
310	-0.00	-0.00	-0.00	903.00	200.00	0.00	-0.00	-0.00	-0.00	-0.00	300.00	200.00	0.00	-0.00
311	-0.00	-0.00	-0.00	903.00	200.00	0.00	-0.00	-0.00	-0.00	-0.00	300.00	200.00	0.00	-0.00
312	-0.00	-0.00	-0.00	903.00	200.00	0.00	-0.00	-0.00	-0.00	-0.00	300.00	200.00	0.00	-0.00
313	-0.00	-0.00	-0.00	903.00	200.00	0.00	-0.00	-0.00	-0.00	-0.00	300.00	200.00	0.00	-0.00
314	-0.00	-0.00	-0.00	903.00	200.00	0.00	-0.00	-0.00	-0.00	-0.00	300.00	200.00	0.00	-0.00
315	-0.00	-0.00	-0.00	903.00	200.00	0.00	-0.00	-0.00	-0.00	-0.00	300.00	200.00	0.00	-0.00
316	-0.00	-0.00	-0.00	903.00	200.00	0.00	-0.00	-0.00	-0.00	-0.00	300.00	200.00	0.00	-0.00
317	-0.00	-0.00	-0.00	903.00	200.00	0.00	-0.00	-0.00	-0.00	-0.00	300.00	200.00	0.00	-0.00
318	-0.00	-0.00	-0.00	903.00	200.00	0.00	-0.00	-0.00	-0.00	-0.00	300.00	200.00	0.00	-0.00
319	-0.00	-0.00	-0.00	903.00	200.00	0.00	-0.00	-0.00	-0.00	-0.00	300.00	200.00	0.00	-0.00
320	-0.00	-0.00	-0.00	903.00	200.00	0.00	-0.00	-0.00	-0.00	-0.00	300.00	200.00	0.00	-0.00
321	-0.00	-0.00	-0.00	903.00	200.00	0.00	-0.00	-0.00	-0.00	-0.00	300.00	200.00	0.00	-0.00
322	-0.00	-0.00	-0.00	903.00	200.00	0.00	-0.00	-0.00	-0.00	-0.00	300.00	200.00	0.00	-0.00
323	-0.00	-0.00	-0.00	903.00	200.00	0.00	-0.00	-0.00	-0.00	-0.00	300.00	200.00	0.00	-0.00
324	-0.00	-0.00	-0.00	903.00	200.00	0.00	-0.00	-0.00	-0.00	-0.00	300.00	200.00	0.00	-0.00
325	-0.00	-0.00	-0.00	903.00	200.00	0.00	-0.00	-0.00	-0.00	-0.00	300.00	200.00	0.00	-0.00
326	-0.00	-0.00	-0.00	903.00	200.00	0.00	-0.00	-0.00	-0.00	-0.00	300.00	200.00	0.00	-0.00
327	-0.00	-0.00	-0.00	903.00	200.00	0.00	-0.00	-0.00	-0.00	-0.00	300.00	200.00	0.00	-0.00
328	-0.00	-0.00	-0.00	903.00	200.00	0.00	-0.00	-0.00	-0.00	-0.00	300.00	200.00	0.00	-0.00
329	-0.00	-0.00	-0.00	903.00	200.00	0.00	-0.00	-0.00	-0.00	-0.00	300.00	200.00	0.00	-0.00
330	-0.00	-0.00	-0.00	903.00	200.00	0.00	-0.00	-0.00	-0.00	-0.00	300.00	200.00	0.00	-0.00
331	-0.00	-0.00	-0.00	903.00	200.00	0.00	-0.00	0.00	0.00	0.00	300.00	200.00	0.00	0.00
332	-0.00	-0.00	-0.00	903.00	200.00	0.00	-0.00	-0.00	-0.00	-0.00	300.00	200.00	0.00	-0.00
333	-0.00	-0.00	-0.00	903.00	200.00	0.00	-0.00	-0.00	-0.00	-0.00	300.00	200.00	0.00	-0.00
334	-0.00	-0.00	-0.00	903.00	200.00	0.00	-0.00	-0.00	-0.00	-0.00	300.00	200.00	0.00	-0.00
335	-0.00	-0.00	-0.00	903.00	200.00	0.00	-0.00	-0.00	-0.00	-0.00	300.00	200.00	0.00	-0.00
336	-0.00	-0.00	-0.00	903.00	200.00	0.00	-0.00	-0.00	-0.00	-0.00	300.00	200.00	0.00	-0.00
337	-0.00	-0.00	-0.00	903.00	200.00	0.00	-0.00	-0.00	-0.00	-0.00	300.00	200.00	0.00	-0.00
338	-0.00	-0.00	-0.00	903.00	200.00	0.00	-0.00	-0.00	-0.00	-0.00	300.00	200.00	0.00	-0.00
339	-0.00	-0.00	-0.00	903.00	200.00	0.00	-0.00	-0.00	-0.00	-0.00	300.00	200.00	0.00	-0.00
340	-0.00	-0.00	-0.00	903.00	200.00	0.00	-0.00	-0.00	-0.00	-0.00	300.00	200.00	0.00	-0.00
341	-0.00	-0.00	-0.00	903.00	200.00	0.00	-0.00	-0.00	-0.00	-0.00	300.00	200.00	0.00	-0.00
342	-0.00	-0.00	-0.00	903.00	200.00	0.00	-0.00	-0.00	-0.00	-0.00	300.00	200.00	0.00	-0.00
343	-0.00	-0.00	-0.00	903.00	200.00	0.00	-0.00	-0.00	-0.00	-0.00	300.00	200.00	0.00	-0.00
344	-0.00	-0.00	-0.00	903.00	200.00	0.00	-0.00	-0.00	-0.00	-0.00	300.00	200.00	0.00	-0.00
345	-0.00	-0.00	-0.00	903.00	200.00	0.00	-0.00	-0.00	-0.00	-0.00	300.00	200.00	0.00	-0.00
346	-0.00	-0.00	-0.00	903.00	200.00	0.00	-0.00	-0.00	-0.00	-0.00	300.00	200.00	0.00	-0.00
347	-0.00	-0.00	-0.00	903.00	200.00	0.00	-0.00	-0.00	-0.00	-0.00	300.00	200.00	0.00	-0.00
348	-0.00	-0.00	-0.00	903.00	200.00	0.00	-0.00	-0.00	-0.00	-0.00	300.00	200.00	0.00	-0.00
349	-0.00	-0.00	-0.00	903.00	200.00	0.00	-0.00	-0.00	-0.00	-0.00	300.00	200.00	0.00	-0.00
350	-0.00	-0.00	-0.00	903.00	200.00	0.00	-0.00	-0.00	-0.00	-0.00	300.00	200.00	0.00	-0.00
351	-0.00	-0.00	-0.00	903.00	200.00	0.00	-0.00	-0.00	-0.00	-0.00	300.00	200.00	0.00	-0.00
352	-0.00	-0.00	-0.00	903.00	200.00	0.00	-0.00	-0.00	-0.00	-0.00	300.00	200.00	0.00	-0.00
353	-0.00	-0.00	-0.00	903.00	200.00	0.00	-0.00	-0.00	-0.00	-0.00	300.00	200.00	0.00	-0.00
354	-0.00	-0.00	-0.00	903.00	200.00	0.00	-0.00	-0.00	-0.00	-0.00	300.00	200.00	0.00	-0.00
355	-0.00	-0.00	-0.00	903.00	200.00	0.00	-0.00	-0.00	-0.00	-0.00	300.00	200.00	0.00	-0.00
356	-0.00	-0.00	-0.00	903.00	200.00	0.00	-0.00	-0.00	-0.00	-0.00	300.00	200.00	0.00	-0.00
357	-0.00	-0.00	-0.00	903.00	200.00	0.00	-0.00	-0.00	-0.00	-0.00	300.00	200.00	0.00	-0.00
358	-0.00	-0.00	-0.00	903.00	200.00	0.00	-0.00	-0.00	-0.00	-0.00	300.00	200.00	0.00	-0.00
359	-0.00	-0.00	-0.00	903.00	200.00	0.00	-0.00	-0.00	-0.00	-0.00	300.00	200.00	0.00	-0.00
360	-0.00	-0.00	-0.00	903.00	200.00	0.00	-0.00	-0.00	-0.00	-0.00	300.00	200.00	0.00	-0.00
361	-0.00	-0.00	-0.00	903.00	200.00	0.00	-0.00	-0.00	-0.00	-0.00	300.00	200.00	0.00	-0.00
362	-0.00	-0.00	-0.00	903.00	200.00	0.00	-0.00	-0.00	-0.00	-0.00	300.00	200.00	0.00	-0.00
363	-0.00	-0.00	-0.00	903.00	200.00	0.00	-0.00	-0.00	-0.00	-0.00	300.00	200.00	0.00	-0.00
364	-0.00	-0.00	-0.00	903.00	200.00	0.00	-0.00	-0.00	-0.00	-0.00	300.00	200.00	0.00	-0.00
365	-0.00	-0.00	-0.00	903.00	200.00	0.00	-0.00	-0.00	-0.00	-0.00	300.00	200.00	0.00	-0.00
366	-0.00	-0.00	-0.00	903.00	200.00	0.00	-0.00	-0.00	-0.00	-0.00	300.00	200.00	0.00	-0.00
367	-0.00	-0.00	-0.00	903.00	200.00	0.00	-0.00	-0.00	-0.00	-0.00	300.00	200.00	0.00	-0.00
368	-0.00	-0.00	-0.00	903.00	200.00	0.00	-0.00	-0.00	-0.00	-0.00	300.00	200.00	0.00	-0.00
369	-0.00	-0.00	-0.00	903.00	200.00	0.00	-0.00	-0.00	-0.00	-0.00	300.00	200.00	0.00	-0.00
370	-0.00	-0.00	-0.00	903.00	200.00	0.00	-0.00	-0.00	-0.00	-0.00	300.00	200.00	0.00	-0.00
371	-0.00	-0.00	-0.00	903.00	200.00	0.00	-0.00	-0.00	-0.00	-0.00	300.00	200.00	0.00	-0.00
372	-0.00	-0.00	-0.00	903.00	200.00	0.00	-0.00	-0.00	-0.00	-0.00	300.00	200.00	0.00	-0.00
373	-0.00	-0.00	-0.00	903.00	200.00	0.00	-0.00	-0.00	-0.00	-0.00	300.00	200.00	0.00	-0.00
374	-0.00	-0.00	-0.00	903.00	200.00	0.00	-0.00	-0.00	-0.00	-0.00	300.00	200.00	0.00	-0.00
375	-0.00	-0.00	-0.00	903.00	200.00	0.00	-0.00	-0.00	-0.00	-0.00	300.00	200.00	0.00	-0.00
376	-0.00	-0.00	-0.00	903.00	200.00	0.00	-0.00	-0.00	-0.00	-0.00	300.00	200.00	0.00	-0.00
377	-0.00	-0.00	-0.00	903.00	200.00	0.00	-0.00	-0.00	-0.00	-0.00	300.00	200.00	0.00	-0.00
378	-0.00	-0.00	-0.00	903.00	200.00	0.00	-0.00	-0.00	-0.00	-0.00	300.00	200.00	0.00	-0.00
379	-0.00	-0.00	-0.00	903.00	200.00	0.00	-0.00	-0.00	-0.00	-0.00	300.00	200.00	0.00	-0.00
380	-0.00	-0.00	-0.00	903.00	200.00	0.00	-0.00	-0.00	-0.00	-0.00	300.00	200.00	0.00	-0.00
381	-0.00	-0.00	-0.00	903.00	200.00	0.00	-0.00	-0.00	-0.00	-0.00	300.00	200.00	0.00	-0.00
382	-0.00	-0.00	-0.00	903.00	200.00	0.00	-0.00	-0.00	-0.00	-0.00	300.00	200.00	0.00	-0.00
383	-0.00	-0.00	-0.00	903.00	200.00	0.00	-0.00	-0.00	-0.00	-0.00	300.00	200.00	0.00	-0.00
384	-0.00	-0.00	-0.00	903.00	200.00	0.00	-0.00	-0.00	-0.00	-0.00	300.00	200.00	0.00	-0.00
385	-0.00	-0.00	-0.00	903.00	200.00	0.00	-0.00	-0.00	-0.00	-0.00	300.00	200.00	0.00	-0.00
386	-0.00	-0.00	-0.00	903.00	200.00	0.00	-0.00	-0.00	-0.00	-0.00	300.00	200.00	0.00	-0.00
387	-0.00	-0.00	-0.00	903.00	200.00	0.00	-0.00	-0.00	-0.00	-0.00	300.00	200.00	0.00	-0.00
388	-0.00	-0.00	-0.00	903.00	200.00	0.00	-0.00	-0.00	-0.00	-0.00	300.00	200.00	0.00	-0.00
389	-0.00	-0.00	-0.00	903.00	200.00	0.00	-0.00	-0.00	-0.00	-0.00	300.00	200.00	0.00	-0.00
390	-0.00	-0.00	-0.00	903.00	200.00	0.00	-0.00	-0.00	-0.00	-0.00	300.00	200.00	0.00	-0.00
391	-0.00	-0.00	-0.00	903.00	200.00	0.00	-0.00	-0.00	-0.00	-0.00	300.00	200.00	0.00	-0.00
392	-0.00	-0.00	-0.00	903.00	200.00	0.00	-0.00	-0.00	-0.00	-0.00	300.00	200.00	0.00	-0.00
393	-0.00	-0.00	-0.00	903.00	200.00	0.00	-0.00	-0.00	-0.00	-0.00	300.00	200.00	0.00	-0.00
394	-0.00	-0.00	-0.00	903.00	200.00	0.00	-0.00	-0.00	-0.00	-0.00	300.00	200.00	0.00	-0.00
395	-0.00	-0.00	-0.00	903.00	200.00	0.00	-0.00	-0.00	-0.00	-0.00	300.00	200.00	0.00	-0.00
396	-0.00	-0.00	-0.00	903.00	200.00	0.00	-0.00	-0.00	-0.00	-0.00	300.00	200.00	0.00	-0.00
397	-0.00	-0.00	-0.00	903.00	200.00	0.00	-0.00	-0.00	-0.00	-0.00	300.00	200.00	0.00	-0.00
398	-0.00	-0.00	-0.00	903.00	200.00	0.00	-0.00	-0.00	-0.00	-0.00	300.00	200.00	0.00	-0.00
399	-0.00	-0.00	-0.00	903.00	200.00	0.00	-0.00	-0.00	-0.00	-0.00	300.00	200.00	0.00	-0.00
400	-0.00	-0.00	-0.00	903.00	200.00	0.00	-0.00	-0.00	-0.00	-0.00	300.00	200.00	0.00	-0.00
401	-0.00	-0.00	-0.00	903.00	200.00	0.00	-0.00	-0.00	-0.00	-0.00	300.00	200.00	0.00	-0.00
402	-0.00	-0.00	-0.00	903.00	200.00	0.00	-0.00	-0.00	-0.00	-0.00	300.00	200.00	0.00	-0.00
403	-0.00	-0.00	-0.00	903.00	200.00	0.00	-0.00	-0.00	-0.00	-0.00	300.00	200.00	0.00	-0.00
404	-0.00	-0.00	-0.00	903.00	200.00	0.00	-0.00	-0.00	-0.00	-0.00	300.00	200.00	0.00	-0.00
405	-0.00	-0.00	-0.00	903.00	200.00	0.00	-0.00	-0.00	-0.00	-0.00	300.00	200.00	0.00	-0.00
406	-0.00	-0.00	-0.00	903.00	200.00	0.00	-0.00	-0.00	-0.00	-0.00	300.00	200.00	0.00	-0.00
407	-0.00	-0.00	-0.00	903.00	200.00	0.00	-0.00	-0.00	-0.00	-0.00	300.00	200.00	0.00	-0.00
408	-0.00	-0.00	-0.00	903.00	200.00	0.00	-0.00	-0.00	-0.00	-0.00	300.00	200.00	0.00	-0.00
409	-0.00	-0.00	-0.00	903.00	200.00	0.00	-0.00	-0.00	-0.00	-0.00	300.00	200.00	0.00	-0.00
410	-0.00	-0.00	-0.00	903.00	200.00	0.00	-0.00	-0.00	-0.00	-0.00	300.00	200.00	0.00	-0.00
411	-0.00	-0.00	-0.00	903.00	200.00	0.00	-0.00	-0.00	-0.00	-0.00	300.00	200.00	0.00	-0.00
412	-0.00	-0.00	-0.00	903.00	200.00	0.00	-0.00	-0.00	-0.00	-0.00	300.00	200.00	0.00	-0.00
413	-0.00	-0.00	-0.00	903.00	200.00	0.00	-0.00	-0.00	-0.00	-0.00	300.00	200.00	0.00	-0.00
414	-0.00	-0.00	-0.00	903.00	200.00	0.00	-0.00	-0.00	-0.00	-0.00	300.00	200.00	0.00	-0.00
415	-0.00	-0.00	-0.00	903.00	200.00	0.00	-0.00	-0.00	-0.00	-0.00	300.00	200.00	0.00	-0.00
416	-0.00	-0.00	-0.00	903.00	200.00	0.00	-0.00	-0.00	-0.00	-0.00	300.00	200.00	0.00	-0.00
417	-0.00	-0.00	-0.00	903.00	200.00	0.00	-0.00	-0.00	-0.00	-0.00	300.00	200.00	0.00	-0.00
418	-0.00	-0.00	-0.00	903.00	200.00	0.00	-0.00	-0.00	-0.00	-0.00	300.00	200.00	0.00	-0.00
419	-0.00	-0.00	-0.00	903.00	200.00	0.00	-0.00	-0.00	-0.00	-0.00	300.00	200.00	0.00	-0.00
420	-0.00	-0.00	-0.00	903.00	200.00	0.00	-0.00	-0.00	-0.00	-0.00	300.00	200.00	0.00	-0.00
421	58.59	-8.77	91.55	1149.00	182.67	0.00	-14810.33	-0.00	-0.00	-0.00	300.00	200.00	0.00	-0.00
422	47.23	-21.74	249.02	1122.85	133.33	0.00	-17227.83	-0.00	-0.00	-0.00	300.00	200.00	0.00	-0.00
423	58.98	-16.25	195.01	1121.78	141.63	0.00	-17419.58	-0.00	-0.00	-0.00	300.00	200.00	0.00	-0.00
424	79.96	-20.14	221.25	1115.90	136.41	0.00	-15696.23	-0.00	-0.00	-0.00	300.00	200.00	0.00	-0.00
425	94.76	-13.58	243.68	1112.27	134.25	0.00	-14763.62	-0.00	-0.00	-0.00	300.00	200.00	0.00	-0.00
426	96.59	-13.28	253.91	1108.53	132.81	0.00	-13145.25	-0.00	-0.00	-0.00	300.00	200.00	0.00	-0.00
427	77.51	-11.14	257.26	1107.09	129.30	0.00	-12819.94	-0.00	-0.00	-0.00	300.00	200.00	0.00	-0.00
428	62.56	-7.71	253.60	1102.46	123.10	0.00	-12154.30	-0.00	-0.00	-0.00	300.00	200.00	0.00	-0.00
429	57.37	0.76	255.74	1095.96	119.93	0.00	-11630.51	-0.00	-0.00	-0.00	300.00	200.00	0.00	-0.00
430	65.31	15.34	270.08	1084.36	110.28	0.00	-9967.86	-0.00	-0.00	-0.00	300.00	200.00	0.00	-0.00
431	79.73	26.93	285.34	1075.14	103.42	0.00	-7987.11	-0.00	-0.00	-0.00	300.00	200.00	0.00	-0.00
432	84.61	30.90	307.01	1067.76	99.40	0.00	-6255.33	-0.00	-0.00	-0.00	300.00	200.00	0.00	-0.00
433	79.96	30.52	331.73	1061.83	95.58	0.00	-4017.67	-0.00	-0.00	-0.00	300.00	200.00	0.00	-0.00
434	75.84	26.17	352.63	1058.13	93.47	0.00	-1587.18	-0.00	-0.00	-0.00	300.00	200.00	0.00	-0.00
435	77.29	22.35	369.57	1054.98	92.07	0.00	460.73	-0.00	-0.00	-0.00	300.00	200.00	0.00	-0.00
436	81.63	22.13	391.39	1051.77	90.68	0.00	1631.63	-0.00	-0.00	-0.00	300.00	200.00	0.00	-0.00
437	86.82	22.13	416.72	1049.65	90.08	0.00	2088.86	-0.00	-0.00	-0.00	300.00	200.00	0.00	-0.00
438	90.33	23.65	441.28	1048.33	89.97	0.00	2119.01	-0.00	-0.00	-0.00	300.00	200.00	0.00	-0.00
439	91.32	24.03	464.63	1047.53	89.85	0.00	2283.14	-0.00	-0.00	-0.00	300.00	200.00	0.00	-0.00
440	91.17	25.18	484.77	1047.19	89.83	0.00	2210.01	-0.00	-0.00	-0.00	300.00	200.00	0.00	-0.00
441	91.17	26.25	503.23	1046.63	89.69	0.00	2172.15	-0.00	-0.00	-0.00	300.00	200.00	0.00	-0.00
442	91.93	27.08	521.70	1046.11	89.56	0.00	2015.16	-0.00	-0.00	-0.00	300.00	200.00	0.00	-0.00
443	92.70	27.92	538.94	1045.61	89.01	0.00	1820.18	-0.00	-0.00	-0.00	300.00	200.00	0.00	-0.00
444	93.38	28.99	554.66	1044.79	88.47	0.00	1633.58	-0.00	-0.00	-0.00	300.00	200.00	0.00	-0.00
445	93.31	31.20	571.14	1043.82	88.11	0.00	1851.15	-0.00	-0.00	-0.00	300.00	200.00	0.00	-0.00
446	93.00	33.80	584.72	1043.29	87.79	0.00	1919.78	-0.00	-0.00	-0.00	300.00	200.00	0.00	-0.00
447	92.70	36.85	596.62	1042.26	87.11	0.00	1844.55	-0.00	-0.00	-0.00	300.00	200.00	0.00	-0.00
448	92.70	40.13	606.69	1040.78	86.17	0.00	1886.17	-0.00	-0.00	-0.00	300.00	200.00	0.00	-0.00
449	91.78	42.95	614.01	1039.28	85.14	0.00	1983.30	-0.00	-0.00	-0.00	300.00	200.00	0.00	-0.00
450	90.56	45.09	619.51	1037.93	84.48	0.00	2040.08	-0.00	-0.00	-0.00	300.00	200.00	0.00	-0.00
451	88.81	45.70	622.10	1036.33	83.59	0.00	2016.69	-0.00	-0.00	-0.00	300.00	200.00	0.00	-0.00
452	86.14	45.09	625.92	1034.94	83.42	0.00	2159.90	-0.00	-0.00	-0.00	300.00	200.00	0.00	-0.00
453	83.47	43.11	627.75	1032.80	82.69	0.00	2191.85	-0.00	-0.00	-0.00	300.00	200.00	0.00	-0.00
454	80.64	39.98	628.97	1031.09	82.19	0.00	2155.86	-0.00	-0.00	-0.00	300.00	200.00	0.00	-0.00
455	78.05	37.08	628.51	1029.15	81.48	0.00	2025.03	-0.00	-0.00	-0.00	300.00	200.00	0.00	-0.00
456	75.99	34.79	626.98	1027.41	80.94	0.00	2005.74	-0.00	-0.00	-0.00	300.00	200.00	0.00	-0.00
457	73.70	33.19	622.56	1025.28	80.15	0.00	1940.19	-0.00	-0.00	-0.00	300.00	200.00	0.00	-0.00
458	71.18	32.12	617.37	1023.34	79.39	0.00	1854.29	-0.00	-0.00	-0.00	300.00	200.00	0.00	-0.00
459	69.20	31.66	611.88	1020.91	78.65	0.00	1785.88	-0.00	-0.00	-0.00	300.00	200.00	0.00	-0.00
460	67.44	31.51	606.08	1018.94	77.90	0.00	1638.61	-0.00	-0.00	-0.00	300.00	200.00	0.00	-0.00
461	65.61	31.66	600.13	1016.81	76.79	0.00	1450.08	-0.00	-0.00	-0.00	300.00	200.00	0.00	-0.00
462	63.78	31.51	595.86	1014.93	76.11	0.00	1205.25	-0.00	-0.00	-0.00	300.00	200.00	0.00	-0.00
463	61.95	30.90	593.57	1012.97	75.32	0.00	1054.48	-0.00	-0.00	-0.00	300.00	200.00	0.00	-0.00
464	60.42	30.44	593.87	1011.38	74.82	0.00	878.56	-0.00	-0.00	-0.00	300.00	200.00	0.00	-0.00
465	59.97	30.21	594.79	1010.05	74.35	0.00	583.04	-0.00	-0.00	-0.00	300.00	200.00	0.00	-0.00
466	58.75	30.14	596.62	1008.58	73.81	0.00	322.87	-0.00	-0.00	-0.00	300.00	200.00	0.00	-0.00
467	57.37	29.53	599.52	1007.45	73.40	0.00	181.22	-0.00	-0.00	-0.00	300.00	200.00	0.00	-0.00
468	56.30	29.22	603.18	1006.52	73.16	0.00	18.70	-0.00	-0.00	-0.00	300.00	200.00	0.00	-0.00
469	55.01	28.46	607.45	1005.56	72.95	0.00	-88.60	-0.00	-0.00	-0.00	300.00	200.00	0.00	-0.00
470	53.56	28.08	611.11	1004.65	72.71	0.00	-264.33	-0.00	-0.00	-0.00	300.00	200.00	0.00	-0.00
471	51.96	27.47	614.32	1004.12	72.53	0.00	-428.04	-0.00	-0.00	-0.00	300.00	200.00	0.00	-0.00
472	50.35	26.86	618.13	1003.49	72.33	0.00	-567.43	-0.00	-0.00	-0.00	300.00	200.00	0.00	-0.00
473	48.83	26.25	620.57	1003.02	72.14	0.00	-674.27	-0.00	-0.00	-0.00	300.00	200.00	0.00	-0.00
474	47.23	25.86	623.17	1002.31	72.28	0.00	-795.36	-0.00	-0.00	-0.00	300.00	200.00	0.00	-0.00
475	45.39	25.41	624.39	1001.75	72.29	0.00	-867.77	-0.00	-0.00	-0.00	300.00	200.00	0.00	-0.00
476	43.41	25.02	624.69	1001.27	72.15	0.00	-1050.97	-0.00	-0.00	-0.00	300.00	200.00	0.00	-0.00
477	41.35	24.87	624.69	1001.05	72.35	0.00	-1102.40	-0.00	-0.00	-0.00	300.00	200.00	0.00	-0.00
478	38.99	24.41	624.54	1000.78	72.42	0.00	-1272.87	-0.00	-0.00	-0.00	300.00	200.00	0.00	-0.00
479	36.70	24.11	623.63	1000.77	72.62	0.00	-1378.32	-0.00	-0.00	-0.00	300.00	200.00	0.00	-0.00
480	34.64	23.65	622.41	1000.82	72.81	0.00	-1523.36	-0.00	-0.00	-0.00	300.00	200.00	0.00	-0.00
481	31.89	23.65	622.56	1001.16	73.38	0.00	-1713.28	-0.00	-0.00	-0.00	300.00	200.00	0.00	-0.00
482	28.99	23.42	621.49	1001.70	73.75	0.00	-1829.07	-0.00	-0.00	-0.00	300.00	200.00	0.00	-0.00
483	26.25	23.27	621.34	1002.53	74.36	0.00	-2088.72	-0.00	-0.00	-0.00	300.00	200.00	0.00	-0.00
484	23.35	22.74	622.25	1003.64	74.89	0.00	-2347.85	-0.00	-0.00	-0.00	300.00	200.00	0.00	-0.00
485	20.45	22.13	624.39	1004.25	75.46	0.00	-2474.75	-0.00	-0.00	-0.00	300.00	200.00	0.00	-0.00
486	18.23	21.82	626.37	1005.46	76.10	0.00	-2709.60	-0.00	-0.00	-0.00	300.00	200.00	0.00	-0.00
487	15.41	21.29	629.58	1006.03	76.64	0.00	-2881.22	-0.00	-0.00	-0.00	300.00	200.00	0.00	-0.00
488	12.97	20.90	632.32	1006.23	77.27	0.00	-3017.46	-0.00	-0.00	-0.00	300.00	200.00	0.00	-0.00
489	10.76	20.83	634.16	1006.87	77.57	0.00	-3182.95	-0.00	-0.00	-0.00	300.00	200.00	0.00	-0.00
490	8.54	20.29	636.29	1006.96	78.18	0.00	-3402.45	-0.00	-0.00	-0.00	300.00	200.00	0.00	-0.00
491	5.49	20.07	637.36	1007.36	78.53	0.00	-3676.77	-0.00	-0.00	-0.00	300.00	200.00	0.00	-0.00
492	2.75	19.61	638.28	1007.64	78.89	0.00	-3803.39	-0.00	-0.00	-0.00	300.00	200.00	0.00	-0.00
493	-0.38	19.23	639.34	1007.75	79.47	0.00	-3982.10	-0.00	-0.00	-0.00	300.00	200.00	0.00	-0.00
494	-3.43	18.62	639.95	1007.94	79.73	0.00	-4149.80	-0.00	-0.00	-0.00	300.00	200.00	0.00	-0.00
495	-5.65	18.31	640.11	1007.62	80.10	0.00	-4191.36	0.00	0.00	0.00	300.00	200.00	0.00	0.00
496	-7.71	17.93	638.43	1007.54	80.40	0.00	-4363.08	-0.00	-0.00	-0.00	300.00	200.00	0.00	-0.00
497	-10.60	17.78	636.90	1007.00	80.74	0.00	-4269.01	-0.00	-0.00	-0.00	300.00	200.00	0.00	-0.00
498	-12.13	17.62	635.07	1006.15	80.73	0.00	-4376.47	-0.00	-0.00	-0.00	300.00	200.00	0.00	-0.00
499	-13.81	17.55	632.32	1005.22	80.98	0.00	-4338.75	-0.00	-0.00	-0.00	300.00	200.00	0.00	-0.00
500	-15.56	17.09	629.12	1003.70	80.86	0.00	-4261.30	-0.00	-0.00	-0.00	300.00	200.00	0.00	-0.00
501	-16.17	17.24	626.37	1002.17	80.68	0.00	-4220.38	-0.00	-0.00	-0.00	300.00	200.00	0.00	-0.00
502	-16.56	17.09	623.32	999.87	80.69	0.00	-4120.40	-0.00	-0.00	-0.00	300.00	200.00	0.00	-0.00
503	-17.32	16.78	619.20	997.70	80.38	0.00	-4026.92	-0.00	-0.00	-0.00	300.00	200.00	0.00	-0.00
504	-18.39	16.71	616.15	995.42	80.24	0.00	-3896.92	-0.00	-0.00	-0.00	300.00	200.00	0.00	-0.00
505	-19.07	16.78	612.64	992.59	79.90	0.00	-3813.53	-0.00	-0.00	-0.00	300.00	200.00	0.00	-0.00
506	-19.68	16.56	610.05	989.82	79.49	0.00	-3619.99	-0.00	-0.00	-0.00	300.00	200.00	0.00	-0.00
507	-20.52	16.78	608.83	987.06	79.15	0.00	-3599.85	-0.00	-0.00	-0.00	300.00	200.00	0.00	-0.00
508	-20.60	16.78	607.91	983.87	78.66	0.00	-3481.42	-0.00	-0.00	-0.00	300.00	200.00	0.00	-0.00
509	-20.98	16.63	607.76	980.88	78.08	0.00	-3360.79	-0.00	-0.00	-0.00	300.00	200.00	0.00	-0.00
510	-21.13	16.78	608.37	977.79	77.80	0.00	-3273.46	-0.00	-0.00	-0.00	300.00	200.00	0.00	-0.00
511	-21.13	17.09	608.83	974.65	76.84	0.00	-3382.55	-0.00	-0.00	-0.00	300.00	200.00	0.00	-0.00
512	-22.13	17.55	610.50	972.06	76.38	0.00	-3283.21	-0.00	-0.00	-0.00	300.00	200.00	0.00	-0.00
513	-22.51	18.16	611.57	969.24	75.60	0.00	-3301.04	-0.00	-0.00	-0.00	300.00	200.00	0.00	-0.00
514	-23.73	18.92	612.18	966.78	74.68	0.00	-3222.85	-0.00	-0.00	-0.00	300.00	200.00	0.00	-0.00
515	-25.33	20.07	612.18	964.39	73.98	0.00	-3098.03	-0.00	-0.00	-0.00	300.00	200.00	0.00	-0.00
516	-26.63	21.13	611.88	962.25	73.32	0.00	-2983.12	-0.00	-0.00	-0.00	300.00	200.00	0.00	-0.00
517	-28.46	22.05	612.49	959.80	72.40	0.00	-2931.17	-0.00	-0.00	-0.00	300.00	200.00	0.00	-0.00
518	-30.14	22.96	612.95	957.97	71.65	0.00	-2841.56	-0.00	-0.00	-0.00	300.00	200.00	0.00	-0.00
519	-31.97	23.65	613.71	956.26	71.11	0.00	-2838.47	-0.00	-0.00	-0.00	300.00	200.00	0.00	-0.00
520	-33.95	24.11	616.00	954.57	70.65	0.00	-2848.42	-0.00	-0.00	-0.00	300.00	200.00	0.00	-0.00
521	-35.86	24.26	617.83	952.86	69.94	0.00	-2840.43	-0.00	-0.00	-0.00	300.00	200.00	0.00	-0.00
522	-37.99	24.41	619.96	951.44	69.75	0.00	-2756.96	-0.00	-0.00	-0.00	300.00	200.00	0.00	-0.00
523	-40.21	24.87	621.95	950.03	69.09	0.00	-2887.06	-0.00	-0.00	-0.00	300.00	200.00	0.00	-0.00
524	-42.50	25.02	624.39	948.89	68.87	0.00	-2922.96	-0.00	-0.00	-0.00	300.00	200.00	0.00	-0.00
525	-44.71	25.33	626.83	947.77	68.31	0.00	-2822.08	-0.00	-0.00	-0.00	300.00	200.00	0.00	-0.00
526	-47.68	25.56	629.88	946.68	68.12	0.00	-2815.78	-0.00	-0.00	-0.00	300.00	200.00	0.00	-0.00
527	-50.81	25.94	631.87	945.74	67.71	0.00	-2878.54	-0.00	-0.00	-0.00	300.00	200.00	0.00	-0.00
528	-54.02	26.17	634.31	944.78	67.55	0.00	-2819.57	-0.00	-0.00	-0.00	300.00	200.00	0.00	-0.00
529	-57.91	26.93	636.44	944.07	67.18	0.00	-2798.89	-0.00	-0.00	-0.00	300.00	200.00	0.00	-0.00
530	-61.80	27.69	637.66	943.42	66.81	0.00	-2730.36	-0.00	-0.00	-0.00	300.00	200.00	0.00	-0.00
531	-65.38	28.69	639.34	942.88	66.73	0.00	-2684.25	-0.00	-0.00	-0.00	300.00	200.00	0.00	-0.00
532	-69.50	29.75	640.56	942.23	66.32	0.00	-2633.36	-0.00	-0.00	-0.00	300.00	200.00	0.00	-0.00
533	-73.24	30.75	641.63	941.81	66.06	0.00	-2530.09	-0.00	-0.00	-0.00	300.00	200.00	0.00	-0.00
534	-77.21	31.89	642.24	940.78	65.95	0.00	-2459.40	-0.00	-0.00	-0.00	300.00	200.00	0.00	-0.00
535	-81.18	32.65	641.78	940.16	65.57	0.00	-2477.62	-0.00	-0.00	-0.00	300.00	200.00	0.00	-0.00
536	-85.30	33.49	641.02	939.42	65.41	0.00	-2420.05	-0.00	-0.00	-0.00	300.00	200.00	0.00	-0.00
537	-88.88	33.72	640.11	938.83	65.22	0.00	-2343.60	-0.00	-0.00	-0.00	300.00	200.00	0.00	-0.00
538	-92.62	34.33	638.73	937.83	65.27	0.00	-2243.47	-0.00	-0.00	-0.00	300.00	200.00	0.00	-0.00
539	-96.36	34.87	636.29	936.96	65.13	0.00	-2241.51	-0.00	-0.00	-0.00	300.00	200.00	0.00	-0.00
540	-99.72	35.55	633.70	936.08	65.11	0.00	-2167.94	-0.00	-0.00	-0.00	300.00	200.00	0.00	-0.00
541	-103.15	35.63	630.49	934.95	65.25	0.00	-2115.82	-0.00	-0.00	-0.00	300.00	200.00	0.00	-0.00
542	-106.66	36.01	626.22	934.14	65.30	0.00	-2089.74	-0.00	-0.00	-0.00	300.00	200.00	0.00	-0.00
543	-110.09	36.01	621.34	933.28	65.52	0.00	-2009.46	-0.00	-0.00	-0.00	300.00	200.00	0.00	-0.00
544	-113.37	35.86	615.39	932.31	65.81	0.00	-2041.94	-0.00	-0.00	-0.00	300.00	200.00	0.00	-0.00
545	-116.27	35.86	608.52	931.36	65.90	0.00	-2018.54	2.98	1.98	7.78	441.18	200.00	0.00	40.39
546	-119.02	35.55	600.59	930.67	66.16	0.00	-1945.53	13.20	7.17	90.03	436.78	208.47	0.00	-434.20
547	-121.46	35.10	592.04	929.98	66.75	0.00	-1974.71	14.27	2.52	255.28	457.26	220.08	0.00	943.45
548	-122.60	34.87	576.17	928.82	66.37	0.00	-1751.04	43.26	22.13	250.40	434.73	210.97	0.00	-721.26
549	-122.15	31.97	559.54	928.20	67.36	0.00	-1746.92	62.79	15.87	307.31	441.66	215.89	0.00	328.94
550	-120.01	30.06	537.11	926.86	67.27	0.00	-1588.61	77.36	13.81	326.39	436.61	214.68	0.00	-155.67
551	-116.73	27.16	513.46	925.64	67.82	0.00	-1573.16	65.08	13.28	328.83	433.78	215.03	0.00	-202.44
552	-113.53	23.88	487.67	924.78	68.27	0.00	-1472.95	53.48	8.24	326.84	433.33	216.43	0.00	-128.20
553	-108.11	21.21	456.54	923.55	68.58	0.00	-1449.29	55.01	3.51	324.40	429.96	216.65	0.00	-158.15
554	-101.01	18.08	424.80	922.61	69.25	0.00	-1406.77	60.12	-2.59	322.11	427.33	217.72	0.00	-0.76
555	-93.54	15.64	391.69	921.35	69.26	0.00	-1241.97	66.30	-15.49	337.52	421.11	219.44	0.00	509.54
556	-84.38	13.50	354.16	919.80	69.45	0.00	-1067.27	82.17	-37.31	384.52	410.24	221.19	0.00	1024.52
557	-73.85	11.67	316.01	918.07	69.53	0.00	-977.45	99.87	-41.50	415.65	404.30	221.07	0.00	436.38
558	-62.94	10.45	277.86	915.69	68.97	0.00	-903.37	104.06	-40.89	426.18	398.71	220.12	0.00	-300.97
559	-50.05	9.23	238.19	912.61	68.93	0.00	-692.82	100.10	-40.21	441.74	394.72	219.00	0.00	-1271.01
560	-36.32	8.24	198.36	908.31	68.00	0.00	-628.76	100.40	-38.53	449.83	391.08	218.05	0.00	-1751.45
561	-24.72	6.79	163.12	903.56	67.17	0.00	-702.79	101.32	-34.56	461.12	387.66	216.74	0.00	-2094.68
562	-14.88	5.34	133.51	898.89	66.74	0.00	-696.32	100.40	-28.15	480.35	384.91	215.57	0.00	-2226.54
563	-7.32	4.58	112.92	894.49	66.22	0.00	-789.33	99.95	-19.23	504.91	382.05	214.63	0.00	-2247.82
564	-2.90	4.20	95.98	891.08	65.50	0.00	-795.99	102.01	-11.44	534.97	379.66	213.58	0.00	-2258.18
565	-0.84	3.89	78.43	887.82	64.98	0.00	-788.94	104.37	-7.32	564.58	377.43	212.92	0.00	-2204.39
566	0.76	3.36	63.02	884.84	64.89	0.00	-957.65	104.83	-8.47	582.58	375.20	212.57	0.00	-2165.16
567	2.37	3.20	50.96	883.24	62.28	0.00	-971.95	103.53	-12.28	591.13	372.72	212.39	0.00	-2241.45
568	4.58	3.20	39.98	875.52	58.78	0.00	-1016.17	101.39	-18.01	592.04	369.97	212.47	0.00	-2442.00
569	6.87	3.20	31.28	867.88	54.63	0.00	-1137.38	98.95	-23.73	589.60	367.78	212.73	0.00	-2693.63
570	8.16	3.20	24.87	860.67	51.53	0.00	-1236.57	97.05	-28.46	588.99	365.67	212.95	0.00	-2985.16
571	8.85	3.66	18.31	848.00	41.67	0.00	-1314.29	95.29	-32.42	590.97	363.83	213.63	0.00	-3017.14
572	7.55	2.90	10.38	814.76	11.76	0.00	-1463.50	93.77	-34.71	593.11	362.28	214.10	0.00	-3176.40
573	-0.00	-0.00	-0.00	903.00	200.00	0.00	-0.00	92.54	-34.94	595.25	360.91	214.71	0.00	-3101.81
574	-0.00	-0.00	-0.00	903.00	200.00	0.00	-0.00	90.56	-35.17	599.52	359.56	215.22	0.00	-3027.18
575	-0.00	-0.00	-0.00	903.00	200.00	0.00	-0.00	88.58	-33.42	603.49	358.56	215.73	0.00	-2990.13
576	-0.00	-0.00	-0.00	903.00	200.00	0.00	-0.00	86.44	-31.05	607.15	357.68	216.29	0.00	-2866.64
577	-0.00	-0.00	-0.00	903.00	200.00	0.00	-0.00	83.62	-28.38	610.96	356.57	217.08	0.00	-2756.78
578	-0.00	-0.00	-0.00	903.00	200.00	0.00	-0.00	81.18	-26.86	613.71	355.87	217.80	0.00	-2685.02
579	-0.00	-0.00	-0.00	903.00	200.00	0.00	-0.00	78.89	-26.17	616.46	355.25	218.91	0.00	-2647.11
580	-0.00	-0.00	-0.00	903.00	200.00	0.00	-0.00	76.90	-26.63	618.44	354.03	219.99	0.00	-2540.36
581	-0.00	-0.00	-0.00	903.00	200.00	0.00	-0.00	74.69	-27.69	617.68	353.06	221.05	0.00	-2520.19
582	-0.00	-0.00	-0.00	903.00	200.00	0.00	-0.00	73.24	-29.14	614.78	351.60	221.84	0.00	-2389.56
583	-0.00	-0.00	-0.00	903.00	200.00	0.00	-0.00	71.64	-29.53	611.88	350.50	222.64	0.00	-2288.42
584	-0.00	-0.00	-0.00	903.00	200.00	0.00	-0.00	69.58	-29.30	610.66	349.70	223.49	0.00	-2059.47
585	-0.00	-0.00	-0.00	903.00	200.00	0.00	-0.00	67.83	-28.84	610.35	348.98	224.00	0.00	-1880.76
586	-0.00	-0.00	-0.00	903.00	200.00	0.00	-0.00	66.30	-28.23	610.66	347.98	224.74	0.00	-1651.91
587	-0.00	-0.00	-0.00	903.00	200.00	0.00	-0.00	64.16	-28.23	610.66	347.23	225.09	0.00	-1405.92
588	-0.00	-0.00	-0.00	903.00	200.00	0.00	-0.00	62.94	-28.53	609.28	345.98	224.94	0.00	-1306.52
589	-0.00	-0.00	-0.00	903.00	200.00	0.00	-0.00	61.57	-27.47	608.67	344.45	224.82	0.00	-1119.28
590	-0.00	-0.00	-0.00	903.00	200.00	0.00	-0.00	60.88	-26.09	610.35	343.13	224.60	0.00	-993.38
591	-0.00	-0.00	-0.00	903.00	200.00	0.00	-0.00	59.66	-24.80	613.10	342.26	224.34	0.00	-841.62
592	-0.00	-0.00	-0.00	903.00	200.00	0.00	-0.00	57.98	-23.73	616.76	341.42	223.95	0.00	-649.95
593	-0.00	-0.00	-0.00	903.00	200.00	0.00	-0.00	56.53	-22.43	617.98	340.30	223.41	0.00	-496.52
594	-0.00	-0.00	-0.00	903.00	200.00	0.00	-0.00	55.24	-21.74	618.29	339.24	222.80	0.00	-267.55
595	-0.00	-0.00	-0.00	903.00	200.00	0.00	-0.00	53.71	-20.75	620.88	338.41	221.92	0.00	-85.36
596	-0.00	-0.00	-0.00	903.00	200.00	0.00	-0.00	53.10	-19.07	623.78	337.43	221.18	0.00	99.23
597	-0.00	-0.00	-0.00	903.00	200.00	0.00	-0.00	52.34	-17.32	626.83	336.59	220.35	0.00	188.12
598	-0.00	-0.00	-0.00	903.00	200.00	0.00	-0.00	50.89	-15.95	629.73	335.91	219.48	0.00	373.79
599	-0.00	-0.00	-0.00	903.00	200.00	0.00	-0.00	49.67	-14.88	631.10	335.69	218.67	0.00	542.45
600	-0.00	-0.00	-0.00	903.00	200.00	0.00	-0.00	48.07	-14.19	630.19	335.23	217.82	0.00	692.74
601	-0.00	-0.00	-0.00	903.00	200.00	0.00	-0.00	45.62	-14.11	630.34	335.15	216.75	0.00	894.16
602	-0.00	-0.00	-0.00	903.00	200.00	0.00	-0.00	43.49	-13.43	629.58	335.70	215.95	0.00	989.79
603	-0.00	-0.00	-0.00	903.00	200.00	0.00	-0.00	41.12	-12.82	631.10	336.34	214.99	0.00	1173.77
604	-0.00	-0.00	-0.00	903.00	200.00	0.00	-0.00	38.22	-11.60	632.63	337.34	214.28	0.00	1322.09
605	-0.00	-0.00	-0.00	903.00	200.00	0.00	-0.00	36.01	-10.45	634.92	338.28	213.51	0.00	1504.51
606	-0.00	-0.00	-0.00	903.00	200.00	0.00	-0.00	33.49	-9.16	637.66	339.20	212.59	0.00	1718.83
607	-0.00	-0.00	-0.00	903.00	200.00	0.00	-0.00	31.05	-8.01	640.41	340.10	212.01	0.00	1815.64
608	-0.00	-0.00	-0.00	903.00	200.00	0.00	-0.00	28.76	-7.55	641.63	340.81	211.51	0.00	1989.70
609	-0.00	-0.00	-0.00	903.00	200.00	0.00	-0.00	26.55	-7.32	641.17	341.55	210.95	0.00	2105.60
610	-0.00	-0.00	-0.00	903.00	200.00	0.00	-0.00	24.11	-7.17	639.65	342.29	210.31	0.00	2131.06
611	-0.00	-0.00	-0.00	903.00	200.00	0.00	-0.00	22.20	-6.94	638.12	342.68	209.95	0.00	2210.91
612	-0.00	-0.00	-0.00	903.00	200.00	0.00	-0.00	20.07	-6.56	636.14	343.10	209.55	0.00	2236.76
613	-0.00	-0.00	-0.00	903.00	200.00	0.00	-0.00	18.01	-6.26	634.92	343.48	209.23	0.00	2269.20
614	-0.00	-0.00	-0.00	903.00	200.00	0.00	-0.00	15.79	-5.95	634.61	343.93	209.04	0.00	2326.80
615	-0.00	-0.00	-0.00	903.00	200.00	0.00	-0.00	13.28	-6.79	634.46	344.01	208.90	0.00	2408.25
616	-0.00	-0.00	-0.00	903.00	200.00	0.00	-0.00	10.68	-7.10	633.70	344.43	208.48	0.00	2442.79
617	-0.00	-0.00	-0.00	903.00	200.00	0.00	-0.00	8.39	-7.25	633.09	344.76	208.39	0.00	2523.39
618	-0.00	-0.00	-0.00	903.00	200.00	0.00	-0.00	6.10	-7.32	633.24	345.04	208.14	0.00	2599.72
619	-0.00	-0.00	-0.00	903.00	200.00	0.00	-0.00	3.81	-7.48	634.00	344.98	207.80	0.00	2654.89
620	-0.00	-0.00	-0.00	903.00	200.00	0.00	-0.00	2.14	-7.32	634.16	344.97	207.65	0.00	2657.43
621	-0.00	-0.00	-0.00	903.00	200.00	0.00	-0.00	0.69	-7.32	634.61	344.79	207.45	0.00	2667.80
622	-0.00	-0.00	-0.00	903.00	200.00	0.00	-0.00	-1.22	-6.64	635.22	344.54	207.11	0.00	2735.96
623	-0.00	-0.00	-0.00	903.00	200.00	0.00	-0.00	-2.82	-6.56	635.53	344.59	206.91	0.00	2767.83
624	-0.00	-0.00	-0.00	903.00	200.00	0.00	-0.00	-5.11	-6.26	636.29	344.46	206.86	0.00	2783.68
625	-0.00	-0.00	-0.00	903.00	200.00	0.00	-0.00	-7.78	-6.10	636.75	344.50	206.85	0.00	2781.75
626	-0.00	-0.00	-0.00	903.00	200.00	0.00	-0.00	-10.22	-6.56	636.44	344.45	206.81	0.00	2785.51
627	-0.00	-0.00	-0.00	903.00	200.00	0.00	-0.00	-12.36	-7.48	634.61	344.22	206.88	0.00	2809.09
628	-0.00	-0.00	-0.00	903.00	200.00	0.00	-0.00	-14.65	-8.54	631.41	344.01	206.62	0.00	2911.18
629	-0.00	-0.00	-0.00	903.00	200.00	0.00	-0.00	-16.40	-9.00	629.73	343.47	206.54	0.00	2916.17
630	-0.00	-0.00	-0.00	903.00	200.00	0.00	-0.00	-17.55	-9.00	629.12	342.57	206.40	0.00	3017.43
631	-0.00	-0.00	-0.00	903.00	200.00	0.00	-0.00	-19.61	-9.08	628.81	341.79	206.26	0.00	3003.20
632	-0.00	-0.00	-0.00	903.00	200.00	0.00	-0.00	-21.29	-9.16	628.05	340.52	206.41	0.00	3026.85
633	-0.00	-0.00	-0.00	903.00	200.00	0.00	-0.00	-22.35	-9.31	626.83	339.14	206.28	0.00	3039.19
634	-0.00	-0.00	-0.00	903.00	200.00	0.00	-0.00	-23.12	-9.23	625.00	337.28	206.35	0.00	3127.10
635	-0.00	-0.00	-0.00	903.00	200.00	0.00	-0.00	-24.41	-9.38	623.47	335.46	206.46	0.00	3058.96
636	-0.00	-0.00	-0.00	903.00	200.00	0.00	-0.00	-25.25	-9.16	621.80	333.42	206.53	0.00	3116.62
637	-0.00	-0.00	-0.00	903.00	200.00	0.00	-0.00	-26.40	-9.46	620.88	331.33	206.98	0.00	3064.77
638	-0.00	-0.00	-0.00	903.00	200.00	0.00	-0.00	-27.54	-9.92	620.12	328.86	207.33	0.00	3036.89
639	-0.00	-0.00	-0.00	903.00	200.00	0.00	-0.00	-27.69	-10.22	618.74	326.34	207.60	0.00	3011.48
640	-0.00	-0.00	-0.00	903.00	200.00	0.00	-0.00	-28.00	-10.45	617.37	323.28	208.06	0.00	2970.32
641	-0.00	-0.00	-0.00	903.00	200.00	0.00	-0.00	-27.92	-11.60	616.91	320.26	208.21	0.00	2958.19
642	-0.00	-0.00	-0.00	903.00	200.00	0.00	-0.00	-27.39	-12.36	615.39	316.96	208.53	0.00	2928.57
643	-0.00	-0.00	-0.00	903.00	200.00	0.00	-0.00	-26.86	-13.05	614.17	313.42	208.80	0.00	2960.08
644	-0.00	-0.00	-0.00	903.00	200.00	0.00	-0.00	-27.01	-13.05	613.71	310.52	208.85	0.00	2965.17
645	-0.00	-0.00	-0.00	903.00	200.00	0.00	-0.00	-26.86	-13.28	614.17	307.60	209.04	0.00	2970.85
646	-0.00	-0.00	-0.00	903.00	200.00	0.00	-0.00	-27.16	-13.43	615.23	304.09	209.23	0.00	3031.59
647	-0.00	-0.00	-0.00	903.00	200.00	0.00	-0.00	-27.31	-13.43	616.46	301.56	209.31	0.00	3039.75
648	-0.00	-0.00	-0.00	903.00	200.00	0.00	-0.00	-27.77	-13.50	618.74	298.96	209.37	0.00	3044.55
649	-0.00	-0.00	-0.00	903.00	200.00	0.00	-0.00	-28.23	-14.11	619.81	295.57	209.65	0.00	3029.60
650	-0.00	-0.00	-0.00	903.00	200.00	0.00	-0.00	-28.46	-14.57	621.80	293.08	209.52	0.00	3061.43
651	-0.00	-0.00	-0.00	903.00	200.00	0.00	-0.00	-28.99	-14.19	623.78	290.68	209.59	0.00	3068.74
652	-0.00	-0.00	-0.00	903.00	200.00	0.00	-0.00	-29.91	-14.57	626.68	288.09	209.64	0.00	3040.02
653	-0.00	-0.00	-0.00	903.00	200.00	0.00	-0.00	-30.98	-14.65	628.51	285.65	209.61	0.00	2993.92
654	-0.00	-0.00	-0.00	903.00	200.00	0.00	-0.00	-32.42	-14.42	631.87	283.55	209.66	0.00	3043.10
655	-0.00	-0.00	-0.00	903.00	200.00	0.00	-0.00	-34.71	-14.34	635.38	281.56	209.61	0.00	3086.99
656	-0.00	-0.00	-0.00	903.00	200.00	0.00	-0.00	-36.24	-14.65	639.65	279.68	209.54	0.00	3110.14
657	-0.00	-0.00	-0.00	903.00	200.00	0.00	-0.00	-38.53	-14.57	643.92	278.25	209.67	0.00	3224.38
658	-0.00	-0.00	-0.00	903.00	200.00	0.00	-0.00	-41.43	-14.11	648.50	276.85	209.98	0.00	3242.45
659	-0.00	-0.00	-0.00	903.00	200.00	0.00	-0.00	-43.87	-13.58	652.92	275.53	210.24	0.00	3269.88
660	-0.00	-0.00	-0.00	903.00	200.00	0.00	-0.00	-47.23	-13.05	657.65	275.01	210.77	0.00	3354.11
661	-0.00	-0.00	-0.00	903.00	200.00	0.00	-0.00	-51.19	-13.89	663.45	274.40	211.45	0.00	3315.42
662	-0.00	-0.00	-0.00	903.00	200.00	0.00	-0.00	-54.02	-15.26	667.57	273.19	211.70	0.00	3261.73
663	-0.00	-0.00	-0.00	903.00	200.00	0.00	-0.00	-56.15	-16.71	671.23	272.24	211.82	0.00	3221.22
664	-0.00	-0.00	-0.00	903.00	200.00	0.00	-0.00	-58.90	-17.62	674.90	270.97	211.94	0.00	3134.02
665	-0.00	-0.00	-0.00	903.00	200.00	0.00	-0.00	-62.03	-18.39	677.03	270.11	212.26	0.00	3107.44
666	-0.00	-0.00	-0.00	903.00	200.00	0.00	-0.00	-65.00	-19.23	679.32	269.34	212.35	0.00	3116.45
667	-0.00	-0.00	-0.00	903.00	200.00	0.00	-0.00	-68.13	-19.84	680.54	268.52	212.33	0.00	3113.02
668	-0.00	-0.00	-0.00	903.00	200.00	0.00	-0.00	-71.26	-20.68	680.85	267.53	212.42	0.00	3090.13
669	-0.00	-0.00	-0.00	903.00	200.00	0.00	-0.00	-74.31	-21.06	681.46	266.82	212.63	0.00	3054.87
670	-0.00	-0.00	-0.00	903.00	200.00	0.00	-0.00	-77.29	-21.67	681.46	265.88	212.72	0.00	2992.63
671	-0.00	-0.00	-0.00	903.00	200.00	0.00	-0.00	-79.96	-21.90	680.69	265.37	212.91	0.00	3038.67
672	-0.00	-0.00	-0.00	903.00	200.00	0.00	-0.00	-82.86	-21.97	677.80	264.61	213.28	0.00	2951.30
673	-0.00	-0.00	-0.00	903.00	200.00	0.00	-0.00	-85.98	-21.90	673.98	264.00	213.72	0.00	2953.08
674	-0.00	-0.00	-0.00	903.00	200.00	0.00	-0.00	-89.04	-22.20	668.49	263.36	213.88	0.00	2940.62
675	-0.00	-0.00	-0.00	903.00	200.00	0.00	-0.00	-91.93	-22.89	661.32	262.83	214.17	0.00	2836.41
676	-0.00	-0.00	-0.00	903.00	200.00	0.00	-0.00	-95.67	-29.53	655.06	261.57	213.88	0.00	3465.00
677	-0.00	-0.00	-0.00	903.00	200.00	0.00	-0.00	-98.95	-20.22	641.02	262.15	213.95	0.00	3072.99
678	-0.00	-0.00	-0.00	903.00	200.00	0.00	-0.00	-93.54	-20.29	623.32	260.78	214.20	0.00	2705.48
679	-0.00	-0.00	-0.00	903.00	200.00	0.00	-0.00	-97.20	-20.83	604.86	260.27	214.13	0.00	2354.05
680	-0.00	-0.00	-0.00	903.00	200.00	0.00	-0.00	-96.51	-16.78	585.78	259.68	213.86	0.00	2288.73
681	-0.00	-0.00	-0.00	903.00	200.00	0.00	-0.00	-97.50	-16.40	565.03	259.01	213.72	0.00	2041.16
682	-0.00	-0.00	-0.00	903.00	200.00	0.00	-0.00	-95.06	-15.03	538.48	258.18	213.49	0.00	1911.48
683	-0.00	-0.00	-0.00	903.00	200.00	0.00	-0.00	-92.47	-12.36	513.76	257.86	213.31	0.00	1796.43
684	-0.00	-0.00	-0.00	903.00	200.00	0.00	-0.00	-88.88	-12.36	487.52	256.90	213.21	0.00	1589.24
685	-0.00	-0.00	-0.00	903.00	200.00	0.00	-0.00	-84.00	-11.37	456.24	256.35	212.78	0.00	1429.03
686	-0.00	-0.00	-0.00	903.00	200.00	0.00	-0.00	-79.04	-10.53	426.03	255.84	212.75	0.00	1228.02
687	-0.00	-0.00	-0.00	903.00	200.00	0.00	-0.00	-74.39	-10.60	394.29	255.19	212.31	0.00	1035.46
688	-0.00	-0.00	-0.00	903.00	200.00	0.00	-0.00	-67.75	-10.22	356.29	254.26	212.33	0.00	848.26
689	-0.00	-0.00	-0.00	903.00	200.00	0.00	-0.00	-61.04	-9.54	321.04	253.37	211.79	0.00	712.75
690	-0.00	-0.00	-0.00	903.00	200.00	0.00	-0.00	-53.86	-8.62	286.10	252.48	211.52	0.00	640.65
691	-0.00	-0.00	-0.00	903.00	200.00	0.00	-0.00	-45.17	-7.25	246.43	250.96	211.27	0.00	600.41
692	-0.00	-0.00	-0.00	903.00	200.00	0.00	-0.00	-37.08	-6.03	212.86	249.03	210.32	0.00	500.24
693	-0.00	-0.00	-0.00	903.00	200.00	0.00	-0.00	-28.99	-4.20	181.12	246.17	209.94	0.00	561.64
694	-0.00	-0.00	-0.00	903.00	200.00	0.00	-0.00	-21.59	-2.59	148.32	242.59	208.85	0.00	438.25
695	-0.00	-0.00	-0.00	903.00	200.00	0.00	-0.00	-16.10	-1.30	124.36	241.10	207.36	0.00	354.42
696	-0.00	-0.00	-0.00	903.00	200.00	0.00	-0.00	-12.13	-0.00	105.90	239.91	207.20	0.00	255.93
697	-0.00	-0.00	-0.00	903.00	200.00	0.00	-0.00	-7.55	1.07	88.35	237.82	207.25	0.00	240.50
698	-0.00	-0.00	-0.00	903.00	200.00	0.00	-0.00	-4.20	1.14	74.46	235.45	204.92	0.00	236.34
699	-0.00	-0.00	-0.00	903.00	200.00	0.00	-0.00	-2.29	0.53	60.27	233.16	204.56	0.00	208.37
700	-0.00	-0.00	-0.00	903.00	200.00	0.00	-0.00	-0.76	-0.46	45.47	233.56	203.36	0.00	195.91
701	-0.00	-0.00	-0.00	903.00	200.00	0.00	-0.00	-0.23	-1.53	33.87	231.08	200.00	0.00	146.61
702	-0.00	-0.00	-0.00	903.00	200.00	0.00	-0.00	0.69	-2.06	25.18	234.55	198.79	0.00	138.99
703	-0.00	-0.00	-0.00	903.00	200.00	0.00	-0.00	1.53	-2.75	17.70	235.34	194.83	0.00	112.07
704	-0.00	-0.00	-0.00	903.00	200.00	0.00	-0.00	1.68	-2.14	11.75	237.66	194.81	0.00	132.77
705	-0.00	-0.00	-0.00	903.00	200.00	0.00	-0.00	0.99	-1.68	6.71	272.73	195.45	0.00	178.60
706	-0.00	-0.00	-0.00	903.00	200.00	0.00	-0.00	-0.00	-0.00	-0.00	300.00	200.00	0.00	-0.00
707	-0.00	-0.00	-0.00	903.00	200.00	0.00	-0.00	-0.00	-0.00	-0.00	300.00	200.00	0.00	-0.00
708	-0.00	-0.00	-0.00	903.00	200.00	0.00	-0.00	-0.00	-0.00	-0.00	300.00	200.00	0.00	-0.00
709	-0.00	-0.00	-0.00	903.00	200.00	0.00	-0.00	-0.00	-0.00	-0.00	300.00	200.00	0.00	-0.00
710	-0.00	-0.00	-0.00	903.00	200.00	0.00	-0.00	-0.00	-0.00	-0.00	300.00	200.00	0.00	-0.00
711	-0.00	-0.00	-0.00	903.00	200.00	0.00	-0.00	-0.00	-0.00	-0.00	300.00	200.00	0.00	-0.00
712	-0.00	-0.00	-0.00	903.00	200.00	0.00	-0.00	-0.00	-0.00	-0.00	300.00	200.00	0.00	-0.00
713	-0.00	-0.00	-0.00	903.00	200.00	0.00	-0.00	-0.00	-0.00	-0.00	300.00	200.00	0.00	-0.00
714	-0.00	-0.00	-0.00	903.00	200.00	0.00	-0.00	-0.00	-0.00	-0.00	300.00	200.00	0.00	-0.00
715	-0.00	-0.00	-0.00	903.00	200.00	0.00	-0.00	-0.00	-0.00	-0.00	300.00	200.00	0.00	-0.00
716	-0.00	-0.00	-0.00	903.00	200.00	0.00	-0.00	-0.00	-0.00	-0.00	300.00	200.00	0.00	-0.00
717	-0.00	-0.00	-0.00	903.00	200.00	0.00	-0.00	-0.00	-0.00	-0.00	300.00	200.00	0.00	-0.00
718	-0.00	-0.00	-0.00	903.00	200.00	0.00	-0.00	-0.00	-0.00	-0.00	300.00	200.00	0.00	-0.00
719	-0.00	-0.00	-0.00	903.00	200.00	0.00	-0.00	-0.00	-0.00	-0.00	300.00	200.00	0.00	-0.00
720	-0.00	-0.00	-0.00	903.00	200.00	0.00	-0.00	-0.00	-0.00	-0.00	300.00	200.00	0.00	-0.00
721	-0.00	-0.00	-0.00	903.00	200.00	0.00	-0.00	-0.00	-0.00	-0.00	300.00	200.00	0.00	-0.00
722	-0.00	-0.00	-0.00	903.00	200.00	0.00	-0.00	-0.00	-0.00	-0.00	300.00	200.00	0.00	-0.00
723	-0.00	-0.00	-0.00	903.00	200.00	0.00	-0.00	-0.00	-0.00	-0.00	300.00	200.00	0.00	-0.00
724	-0.00	-0.00	-0.00	903.00	200.00	0.00	-0.00	-0.00	-0.00	-0.00	300.00	200.00	0.00	-0.00
725	-0.00	-0.00	-0.00	903.00	200.00	0.00	-0.00	-0.00	-0.00	-0.00	300.00	200.00	0.00	-0.00
726	-0.00	-0.00	-0.00	903.00	200.00	0.00	-0.00	-0.00	-0.00	-0.00	300.00	200.00	0.00	-0.00
727	-0.00	-0.00	-0.00	903.00	200.00	0.00	-0.00	-0.00	-0.00	-0.00	300.00	200.00	0.00	-0.00
728	-0.00	-0.00	-0.00	903.00	200.00	0.00	-0.00	-0.00	-0.00	-0.00	300.00	200.00	0.00	-0.00
729	-0.00	-0.00	-0.00	903.00	200.00	0.00	-0.00	-0.00	-0.00	-0.00	300.00	200.00	0.00	-0.00
730	-0.00	-0.00	-0.00	903.00	200.00	0.00	-0.00	-0.00	-0.00	-0.00	300.00	200.00	0.00	-0.00
731	-0.00	-0.00	-0.00	903.00	200.00	0.00	-0.00	-0.00	-0.00	-0.00	300.00	200.00	0.00	-0.00
732	-0.00	-0.00	-0.00	903.00	200.00	0.00	-0.00	-0.00	-0.00	-0.00	300.00	200.00	0.00	-0.00
733	-0.00	-0.00	-0.00	903.00	200.00	0.00	-0.00	-0.00	-0.00	-0.00	300.00	200.00	0.00	-0.00
734	-0.00	-0.00	-0.00	903.00	200.00	0.00	-0.00	-0.00	-0.00	-0.00	300.00	200.00	0.00	-0.00
735	-0.00	-0.00	-0.00	903.00	200.00	0.00	-0.00	-0.00	-0.00	-0.00	300.00	200.00	0.00	-0.00
736	-0.00	-0.00	-0.00	903.00	200.00	0.00	-0.00	-0.00	-0.00	-0.00	300.00	200.00	0.00	-0.00
737	-0.00	-0.00	-0.00	903.00	200.00	0.00	-0.00	-0.00	-0.00	-0.00	300.00	200.00	0.00	-0.00
738	-0.00	-0.00	-0.00	903.00	200.00	0.00	-0.00	-0.00	-0.00	-0.00	300.00	200.00	0.00	-0.00
739	-0.00	-0.00	-0.00	903.00	200.00	0.00	-0.00	-0.00	-0.00	-0.00	300.00	200.00	0.00	-0.00
740	-0.00	-0.00	-0.00	903.00	200.00	0.00	-0.00	-0.00	-0.00	-0.00	300.00	200.00	0.00	-0.00
741	-0.00	-0.00	-0.00	903.00	200.00	0.00	-0.00	-0.00	-0.00	-0.00	300.00	200.00	0.00	-0.00
742	-0.00	-0.00	-0.00	903.00	200.00	0.00	-0.00	-0.00	-0.00	-0.00	300.00	200.00	0.00	-0.00
743	-0.00	-0.00	-0.00	903.00	200.00	0.00	-0.00	-0.00	-0.00	-0.00	300.00	200.00	0.00	-0.00
744	-0.00	-0.00	-0.00	903.00	200.00	0.00	-0.00	-0.00	-0.00	-0.00	300.00	200.00	0.00	-0.00
745	-0.00	-0.00	-0.00	903.00	200.00	0.00	-0.00	-0.00	-0.00	-0.00	300.00	200.00	0.00	-0.00
746	-0.00	-0.00	-0.00	903.00	200.00	0.00	-0.00	-0.00	-0.00	-0.00	300.00	200.00	0.00	-0.00
747	-0.00	-0.00	-0.00	903.00	200.00	0.00	-0.00	-0.00	-0.00	-0.00	300.00	200.00	0.00	-0.00
748	-0.00	-0.00	-0.00	903.00	200.00	0.00	-0.00	-0.00	-0.00	-0.00	300.00	200.00	0.00	-0.00
749	-0.00	-0.00	-0.00	903.00	200.00	0.00	-0.00	-0.00	-0.00	-0.00	300.00	200.00	0.00	-0.00
750	-0.00	-0.00	-0.00	903.00	200.00	0.00	-0.00	-0.00	-0.00	-0.00	300.00	200.00	0.00	-0.00
751	-0.00	-0.00	-0.00	903.00	200.00	0.00	-0.00	-0.00	-0.00	-0.00	300.00	200.00	0.00	-0.00
752	-0.00	-0.00	-0.00	903.00	200.00	0.00	-0.00	-0.00	-0.00	-0.00	300.00	200.00	0.00	-0.00
753	-0.00	-0.00	-0.00	903.00	200.00	0.00	-0.00	-0.00	-0.00	-0.00	300.00	200.00	0.00	-0.00
754	-0.00	-0.00	-0.00	903.00	200.00	0.00	-0.00	-0.00	-0.00	-0.00	300.00	200.00	0.00	-0.00
755	-0.00	-0.00	-0.00	903.00	200.00	0.00	-0.00	-0.00	-0.00	-0.00	300.00	200.00	0.00	-0.00
756	-0.00	-0.00	-0.00	903.00	200.00	0.00	-0.00	-0.00	-0.00	-0.00	300.00	200.00	0.00	-0.00
757	-0.00	-0.00	-0.00	903.00	200.00	0.00	-0.00	-0.00	-0.00	-0.00	300.00	200.00	0.00	-0.00
758	-0.00	-0.00	-0.00	903.00	200.00	0.00	-0.00	-0.00	-0.00	-0.00	300.00	200.00	0.00	-0.00
759	-0.00	-0.00	-0.00	903.00	200.00	0.00	-0.00	-0.00	-0.00	-0.00	300.00	200.00	0.00	-0.00
760	-0.00	-0.00	-0.00	903.00	200.00	0.00	-0.00	-0.00	-0.00	-0.00	300.00	200.00	0.00	-0.00
761	-0.00	-0.00	-0.00	903.00	200.00	0.00	-0.00	-0.00	-0.00	-0.00	300.00	200.00	0.00	-0.00
762	-0.00	-0.00	-0.00	903.00	200.00	0.00	-0.00	-0.00	-0.00	-0.00	300.00	200.00	0.00	-0.00
763	-0.00	-0.00	-0.00	903.00	200.00	0.00	-0.00	-0.00	-0.00	-0.00	300.00	200.00	0.00	-0.00
764	-0.00	-0.00	-0.00	903.00	200.00	0.00	-0.00	-0.00	-0.00	-0.00	300.00	200.00	0.00	-0.00
765	-0.00	-0.00	-0.00	903.00	200.00	0.00	-0.00	-0.00	-0.00	-0.00	300.00	200.00	0.00	-0.00
766	-0.00	-0.00	-0.00	903.00	200.00	0.00	-0.00	-0.00	-0.00	-0.00	300.00	200.00	0.00	-0.00
767	-0.00	-0.00	-0.00	903.00	200.00	0.00	-0.00	-0.00	-0.00	-0.00	300.00	200.00	0.00	-0.00
768	-0.00	-0.00	-0.00	903.00	200.00	0.00	-0.00	-0.00	-0.00	-0.00	300.00	200.00	0.00	-0.00
769	-0.00	-0.00	-0.00	903.00	200.00	0.00	-0.00	-0.00	-0.00	-0.00	300.00	200.00	0.00	-0.00
770	-0.00	-0.00	-0.00	903.00	200.00	0.00	-0.00	-0.00	-0.00	-0.00	300.00	200.00	0.00	-0.00
771	-0.00	-0.00	-0.00	903.00	200.00	0.00	-0.00	-0.00	-0.00	-0.00	300.00	200.00	0.00	-0.00
772	-0.00	-0.00	-0.00	903.00	200.00	0.00	-0.00	-0.00	-0.00	-0.00	300.00	200.00	0.00	-0.00
773	-0.00	-0.00	-0.00	903.00	200.00	0.00	-0.00	-0.00	-0.00	-0.00	300.00	200.00	0.00	-0.00
774	-0.00	-0.00	-0.00	903.00	200.00	0.00	-0.00	-0.00	-0.00	-0.00	300.00	200.00	0.00	-0.00
775	-0.00	-0.00	-0.00	903.00	200.00	0.00	-0.00	-0.00	-0.00	-0.00	300.00	200.00	0.00	-0.00
776	-0.00	-0.00	-0.00	903.00	200.00	0.00	-0.00	-0.00	-0.00	-0.00	300.00	200.00	0.00	-0.00
777	-0.00	-0.00	-0.00	903.00	200.00	0.00	-0.00	-0.00	-0.00	-0.00	300.00	200.00	0.00	-0.00
778	-0.00	-0.00	-0.00	903.00	200.00	0.00	-0.00	-0.00	-0.00	-0.00	300.00	200.00	0.00	-0.00
779	-0.00	-0.00	-0.00	903.00	200.00	0.00	-0.00	-0.00	-0.00	-0.00	300.00	200.00	0.00	-0.00
780	-0.00	-0.00	-0.00	903.00	200.00	0.00	-0.00	-0.00	-0.00	-0.00	300.00	200.00	0.00	-0.00
781	-0.00	-0.00	-0.00	903.00	200.00	0.00	-0.00	-0.00	-0.00	-0.00	300.00	200.00	0.00	-0.00
782	-0.00	-0.00	-0.00	903.00	200.00	0.00	-0.00	-0.00	-0.00	-0.00	300.00	200.00	0.00	-0.00
783	-0.00	-0.00	-0.00	903.00	200.00	0.00	-0.00	-0.00	-0.00	-0.00	300.00	200.00	0.00	-0.00
784	-0.00	-0.00	-0.00	903.00	200.00	0.00	-0.00	-0.00	-0.00	-0.00	300.00	200.00	0.00	-0.00
785	-0.00	-0.00	-0.00	903.00	200.00	0.00	-0.00	-0.00	-0.00	-0.00	300.00	200.00	0.00	-0.00
786	-0.00	-0.00	-0.00	903.00	200.00	0.00	-0.00	-0.00	-0.00	-0.00	300.00	200.00	0.00	-0.00
787	-0.00	-0.00	-0.00	903.00	200.00	0.00	-0.00	-0.00	-0.00	-0.00	300.00	200.00	0.00	-0.00
788	-0.00	-0.00	-0.00	903.00	200.00	0.00	-0.00	-0.00	-0.00	-0.00	300.00	200.00	0.00	-0.00
789	-0.00	-0.00	-0.00	903.00	200.00	0.00	-0.00	-0.00	-0.00	-0.00	300.00	200.00	0.00	-0.00
790	-0.00	-0.00	-0.00	903.00	200.00	0.00	-0.00	-0.00	-0.00	-0.00	300.00	200.00	0.00	-0.00
791	-0.00	-0.00	-0.00	903.00	200.00	0.00	-0.00	-0.00	-0.00	-0.00	300.00	200.00	0.00	-0.00
792	-0.00	-0.00	-0.00	903.00	200.00	0.00	-0.00	-0.00	-0.00	-0.00	300.00	200.00	0.00	-0.00
793	-0.00	-0.00	-0.00	903.00	200.00	0.00	-0.00	-0.00	-0.00	-0.00	300.00	200.00	0.00	-0.00
794	-0.00	-0.00	-0.00	903.00	200.00	0.00	-0.00	-0.00	-0.00	-0.00	300.00	200.00	0.00	-0.00
795	-0.00	-0.00	-0.00	903.00	200.00	0.00	-0.00	-0.00	-0.00	-0.00	300.00	200.00	0.00	-0.00
796	-0.00	-0.00	-0.00	903.00	200.00	0.00	-0.00	-0.00	-0.00	-0.00	300.00	200.00	0.00	-0.00
797	-0.00	-0.00	-0.00	903.00	200.00	0.00	-0.00	-0.00	-0.00	-0.00	300.00	200.00	0.00	-0.00
798	-0.00	-0.00	-0.00	903.00	200.00	0.00	-0.00	-0.00	-0.00	-0.00	300.00	200.00	0.00	-0.00
799	-0.00	-0.00	-0.00	903.00	200.00	0.00	-0.00	-0.00	-0.00	-0.00	300.00	200.00	0.00	-0.00
800	-0.00	-0.00	-0.00	903.00	200.00	0.00	-0.00	-0.00	-0.00	-0.00	300.00	200.00	0.00	-0.00
801	-0.00	-0.00	-0.00	903.00	200.00	0.00	-0.00	-0.00	-0.00	-0.00	300.00	200.00	0.00	-0.00
802	-0.00	-0.00	-0.00	903.00	200.00	0.00	-0.00	-0.00	-0.00	-0.00	300.00	200.00	0.00	-0.00
803	-0.00	-0.00	-0.00	903.00	200.00	0.00	-0.00	-0.00	-0.00	-0.00	300.00	200.00	0.00	-0.00
804	-0.00	-0.00	-0.00	903.00	200.00	0.00	-0.00	-0.00	-0.00	-0.00	300.00	200.00	0.00	-0.00
805	-0.00	-0.00	-0.00	903.00	200.00	0.00	-0.00	-0.00	-0.00	-0.00	300.00	200.00	0.00	-0.00
806	-0.00	-0.00	-0.00	903.00	200.00	0.00	-0.00	-0.00	-0.00	-0.00	300.00	200.00	0.00	-0.00
807	-0.00	-0.00	-0.00	903.00	200.00	0.00	-0.00	-0.00	-0.00	-0.00	300.00	200.00	0.00	-0.00
808	-0.00	-0.00	-0.00	903.00	200.00	0.00	-0.00	-0.00	-0.00	-0.00	300.00	200.00	0.00	-0.00
809	-0.00	-0.00	-0.00	903.00	200.00	0.00	-0.00	-0.00	-0.00	-0.00	300.00	200.00	0.00	-0.00
810	-0.00	-0.00	-0.00	903.00	200.00	0.00	-0.00	-0.00	-0.00	-0.00	300.00	200.00	0.00	-0.00
811	-0.00	-0.00	-0.00	903.00	200.00	0.00	-0.00	-0.00	-0.00	-0.00	300.00	200.00	0.00	-0.00
812	-0.00	-0.00	-0.00	903.00	200.00	0.00	-0.00	-0.00	-0.00	-0.00	300.00	200.00	0.00	-0.00
813	-0.00	-0.00	-0.00	903.00	200.00	0.00	-0.00	-0.00	-0.00	-0.00	300.00	200.00	0.00	-0.00
814	-0.00	-0.00	-0.00	903.00	200.00	0.00	-0.00	-0.00	-0.00	-0.00	300.00	200.00	0.00	-0.00
815	-0.00	-0.00	-0.00	903.00	200.00	0.00	-0.00	-0.00	-0.00	-0.00	300.00	200.00	0.00	-0.00
816	-0.00	-0.00	-0.00	903.00	200.00	0.00	-0.00	-0.00	-0.00	-0.00	300.00	200.00	0.00	-0.00
817	-0.00	-0.00	-0.00	903.00	200.00	0.00	-0.00	-0.00	-0.00	-0.00	300.00	200.00	0.00	-0.00
818	-0.00	-0.00	-0.00	903.00	200.00	0.00	-0.00	-0.00	-0.00	-0.00	300.00	200.00	0.00	-0.00
819	-0.00	-0.00	-0.00	903.00	200.00	0.00	-0.00	-0.00	-0.00	-0.00	300.00	200.00	0.00	-0.00
820	-0.00	-0.00	-0.00	903.00	200.00	0.00	-0.00	-0.00	-0.00	-0.00	300.00	200.00	0.00	-0.00
821	-0.00	-0.00	-0.00	903.00	200.00	0.00	-0.00	-0.00	-0.00	-0.00	300.00	200.00	0.00	-0.00
822	-0.00	-0.00	-0.00	903.00	200.00	0.00	-0.00	-0.00	-0.00	-0.00	300.00	200.00	0.00	-0.00
823	-0.00	-0.00	-0.00	903.00	200.00	0.00	-0.00	-0.00	-0.00	-0.00	300.00	200.00	0.00	-0.00
824	-0.00	-0.00	-0.00	903.00	200.00	0.00	-0.00	-0.00	-0.00	-0.00	300.00	200.00	0.00	-0.00
825	-0.00	-0.00	-0.00	903.00	200.00	0.00	-0.00	-0.00	-0.00	-0.00	300.00	200.00	0.00	-0.00
826	-0.00	-0.00	-0.00	903.00	200.00	0.00	-0.00	-0.00	-0.00	-0.00	300.00	200.00	0.00	-0.00
827	-0.00	-0.00	-0.00	903.00	200.00	0.00	-0.00	-0.00	-0.00	-0.00	300.00	200.00	0.00	-0.00
828	-0.00	-0.00	-0.00	903.00	200.00	0.00	-0.00	-0.00	-0.00	-0.00	300.00	200.00	0.00	-0.00
829	-0.00	-0.00	-0.00	903.00	200.00	0.00	-0.00	-0.00	-0.00	-0.00	300.00	200.00	0.00	-0.00
830	-0.00	-0.00	-0.00	903.00	200.00	0.00	-0.00	-0.00	-0.00	-0.00	300.00	200.00	0.00	-0.00
831	-0.00	-0.00	-0.00	903.00	200.00	0.00	-0.00	-0.00	-0.00	-0.00	300.00	200.00	0.00	-0.00
832	-0.00	-0.00	-0.00	903.00	200.00	0.00	-0.00	-0.00	-0.00	-0.00	300.00	200.00	0.00	-0.00
833	-0.00	-0.00	-0.00	903.00	200.00	0.00	-0.00	-0.00	-0.00	-0.00	300.00	200.00	0.00	-0.00
834	-0.00	-0.00	-0.00	903.00	200.00	0.00	-0.00	-0.00	-0.00	-0.00	300.00	200.00	0.00	-0.00
835	-0.00	-0.00	-0.00	903.00	200.00	0.00	-0.00	-0.00	-0.00	-0.00	300.00	200.00	0.00	-0.00
836	-0.00	-0.00	-0.00	903.00	200.00	0.00	-0.00	-0.00	-0.00	-0.00	300.00	200.00	0.00	-0.00
837	-0.00	-0.00	-0.00	903.00	200.00	0.00	-0.00	-0.00	-0.00	-0.00	300.00	200.00	0.00	-0.00
838	-0.00	-0.00	-0.00	903.00	200.00	0.00	-0.00	-0.00	-0.00	-0.00	300.00	200.00	0.00	-0.00
839	-0.00	-0.00	-0.00	903.00	200.00	0.00	-0.00	-0.00	-0.00	-0.00	300.00	200.00	0.00	-0.00
840	-0.00	-0.00	-0.00	903.00	200.00	0.00	-0.00	-0.00	-0.00	-0.00	300.00	200.00	0.00	-0.00
841	-0.00	-0.00	-0.00	903.00	200.00	0.00	-0.00	-0.00	-0.00	-0.00	300.00	200.00	0.00	-0.00
842	-0.00	-0.00	-0.00	903.00	200.00	0.00	-0.00	-0.00	-0.00	-0.00	300.00	200.00	0.00	-0.00
843	-0.00	-0.00	-0.00	903.00	200.00	0.00	-0.00	-0.00	-0.00	-0.00	300.00	200.00	0.00	-0.00
844	-0.00	-0.00	-0.00	903.00	200.00	0.00	-0.00	-0.00	-0.00	-0.00	300.00	200.00	0.00	-0.00
845	-0.00	-0.00	-0.00	903.00	200.00	0.00	-0.00	-0.00	-0.00	-0.00	300.00	200.00	0.00	-0.00
846	-0.00	-0.00	-0.00	903.00	200.00	0.00	-0.00	-0.00	-0.00	-0.00	300.00	200.00	0.00	-0.00
847	-0.00	-0.00	-0.00	903.00	200.00	0.00	-0.00	-0.00	-0.00	-0.00	300.00	200.00	0.00	-0.00
848	-0.00	-0.00	-0.00	903.00	200.00	0.00	-0.00	-0.00	-0.00	-0.00	300.00	200.00	0.00	-0.00
849	-0.00	-0.00	-0.00	903.00	200.00	0.00	-0.00	-0.00	-0.00	-0.00	300.00	200.00	0.00	-0.00
850	-0.00	-0.00	-0.00	903.00	200.00	0.00	-0.00	-0.00	-0.00	-0.00	300.00	200.00	0.00	-0.00
851	-0.00	-0.00	-0.00	903.00	200.00	0.00	-0.00	-0.00	-0.00	-0.00	300.00	200.00	0.00	-0.00
852	-0.00	-0.00	-0.00	903.00	200.00	0.00	-0.00	-0.00	-0.00	-0.00	300.00	200.00	0.00	-0.00
853	-0.00	-0.00	-0.00	903.00	200.00	0.00	-0.00	-0.00	-0.00	-0.00	300.00	200.00	0.00	-0.00
854	-0.00	-0.00	-0.00	903.00	200.00	0.00	-0.00	-0.00	-0.00	-0.00	300.00	200.00	0.00	-0.00
855	-0.00	-0.00	-0.00	903.00	200.00	0.00	-0.00	-0.00	-0.00	-0.00	300.00	200.00	0.00	-0.00
856	-0.00	-0.00	-0.00	903.00	200.00	0.00	-0.00	-0.00	-0.00	-0.00	300.00	200.00	0.00	-0.00
857	-0.00	-0.00	-0.00	903.00	200.00	0.00	-0.00	-0.00	-0.00	-0.00	300.00	200.00	0.00	-0.00
858	-0.00	-0.00	-0.00	903.00	200.00	0.00	-0.00	-0.00	-0.00	-0.00	300.00	200.00	0.00	-0.00
859	-0.00	-0.00	-0.00	903.00	200.00	0.00	-0.00	-0.00	-0.00	-0.00	300.00	200.00	0.00	-0.00
860	-0.00	-0.00	-0.00	903.00	200.00	0.00	-0.00	-0.00	-0.00	-0.00	300.00	200.00	0.00	-0.00
861	-0.00	-0.00	-0.00	903.00	200.00	0.00	-0.00	-0.00	-0.00	-0.00	300.00	200.00	0.00	-0.00
862	-0.00	-0.00	-0.00	903.00	200.00	0.00	-0.00	-0.00	-0.00	-0.00	300.00	200.00	0.00	-0.00
863	-0.00	-0.00	-0.00	903.00	200.00	0.00	-0.00	-0.00	-0.00	-0.00	300.00	200.00	0.00	-0.00
864	-0.00	-0.00	-0.00	903.00	200.00	0.00	-0.00	-0.00	-0.00	-0.00	300.00	200.00	0.00	-0.00
865	-0.00	-0.00	-0.00	903.00	200.00	0.00	-0.00	-0.00	-0.00	-0.00	300.00	200.00	0.00	-0.00
866	-0.00	-0.00	-0.00	903.00	200.00	0.00	-0.00	-0.00	-0.00	-0.00	300.00	200.00	0.00	-0.00
867	-0.00	-0.00	-0.00	903.00	200.00	0.00	-0.00	-0.00	-0.00	-0.00	300.00	200.00	0.00	-0.00
868	-0.00	-0.00	-0.00	903.00	200.00	0.00	-0.00	-0.00	-0.00	-0.00	300.00	200.00	0.00	-0.00
869	-0.00	-0.00	-0.00	903.00	200.00	0.00	-0.00	-0.00	-0.00	-0.00	300.00	200.00	0.00	-0.00
870	-0.00	-0.00	-0.00	903.00	200.00	0.00	-0.00	-0.00	-0.00	-0.00	300.00	200.00	0.00	-0.00
871	-0.00	-0.00	-0.00	903.00	200.00	0.00	-0.00	-0.00	-0.00	-0.00	300.00	200.00	0.00	-0.00
872	-0.00	-0.00	-0.00	903.00	200.00	0.00	-0.00	-0.00	-0.00	-0.00	300.00	200.00	0.00	-0.00
873	-0.00	-0.00	-0.00	903.00	200.00	0.00	-0.00	-0.00	-0.00	-0.00	300.00	200.00	0.00	-0.00
874	-0.00	-0.00	-0.00	903.00	200.00	0.00	-0.00	-0.00	-0.00	-0.00	300.00	200.00	0.00	-0.00
875	-0.00	-0.00	-0.00	903.00	200.00	0.00	-0.00	-0.00	-0.00	-0.00	300.00	200.00	0.00	-0.00
876	-0.00	-0.00	-0.00	903.00	200.00	0.00	-0.00	-0.00	-0.00	-0.00	300.00	200.00	0.00	-0.00
877	-0.00	-0.00	-0.00	903.00	200.00	0.00	-0.00	-0.00	-0.00	-0.00	300.00	200.00	0.00	-0.00
878	-0.00	-0.00	-0.00	903.00	200.00	0.00	-0.00	-0.00	-0.00	-0.00	300.00	200.00	0.00	-0.00
879	-0.00	-0.00	-0.00	903.00	200.00	0.00	-0.00	-0.00	-0.00	-0.00	300.00	200.00	0.00	-0.00
880	-0.00	-0.00	-0.00	903.00	200.00	0.00	-0.00	-0.00	-0.00	-0.00	300.00	200.00	0.00	-0.00
881	-0.00	-0.00	-0.00	903.00	200.00	0.00	-0.00	-0.00	-0.00	-0.00	300.00	200.00	0.00	-0.00
882	-0.00	-0.00	-0.00	903.00	200.00	0.00	-0.00	-0.00	-0.00	-0.00	300.00	200.00	0.00	-0.00
883	-0.00	-0.00	-0.00	903.00	200.00	0.00	-0.00	-0.00	-0.00	-0.00	300.00	200.00	0.00	-0.00
884	-0.00	-0.00	-0.00	903.00	200.00	0.00	-0.00	-0.00	-0.00	-0.00	300.00	200.00	0.00	-0.00
885	-0.00	-0.00	-0.00	903.00	200.00	0.00	-0.00	-0.00	-0.00	-0.00	300.00	200.00	0.00	-0.00
886	-0.00	-0.00	-0.00	903.00	200.00	0.00	-0.00	-0.00	-0.00	-0.00	300.00	200.00	0.00	-0.00
887	-0.00	-0.00	-0.00	903.00	200.00	0.00	-0.00	-0.00	-0.00	-0.00	300.00	200.00	0.00	-0.00
888	-0.00	-0.00	-0.00	903.00	200.00	0.00	-0.00	-0.00	-0.00	-0.00	300.00	200.00	0.00	-0.00
889	-0.00	-0.00	-0.00	903.00	200.00	0.00	-0.00	-0.00	-0.00	-0.00	300.00	200.00	0.00	-0.00
890	-0.00	-0.00	-0.00	903.00	200.00	0.00	-0.00	-0.00	-0.00	-0.00	300.00	200.00	0.00	-0.00
891	-0.00	-0.00	-0.00	903.00	200.00	0.00	-0.00	-0.00	-0.00	-0.00	300.00	200.00	0.00	-0.00
892	-0.00	-0.00	-0.00	903.00	200.00	0.00	-0.00	-0.00	-0.00	-0.00	300.00	200.00	0.00	-0.00
893	-0.00	-0.00	-0.00	903.00	200.00	0.00	-0.00	-0.00	-0.00	-0.00	300.00	200.00	0.00	-0.00
894	-0.00	-0.00	-0.00	903.00	200.00	0.00	-0.00	-0.00	-0.00	-0.00	300.00	200.00	0.00	-0.00
895	-0.00	-0.00	-0.00	903.00	200.00	0.00	-0.00	-0.00	-0.00	-0.00	300.00	200.00	0.00	-0.00
896	-0.00	-0.00	-0.00	903.00	200.00	0.00	-0.00	-0.00	-0.00	-0.00	300.00	200.00	0.00	-0.00
897	-0.00	-0.00	-0.00	903.00	200.00	0.00	-0.00	-0.00	-0.00	-0.00	300.00	200.00	0.00	-0.00
898	-0.00	-0.00	-0.00	903.00	200.00	0.00	-0.00	-0.00	-0.00	-0.00	300.00	200.00	0.00	-0.00
899	-0.00	-0.00	-0.00	903.00	200.00	0.00	-0.00	-0.00	-0.00	-0.00	300.00	200.00	0.00	-0.00
900	-0.00	-0.00	-0.00	903.00	200.00	0.00	-0.00	-0.00	-0.00	-0.00	300.00	200.00	0.00	-0.00
901	-0.00	-0.00	-0.00	903.00	200.00	0.00	-0.00	-0.00	-0.00	-0.00	300.00	200.00	0.00	-0.00
902	-0.00	-0.00	-0.00	903.00	200.00	0.00	-0.00	-0.00	-0.00	-0.00	300.00	200.00	0.00	-0.00
903	-0.00	-0.00	-0.00	903.00	200.00	0.00	-0.00	-0.00	-0.00	-0.00	300.00	200.00	0.00	-0.00
904	-0.00	-0.00	-0.00	903.00	200.00	0.00	-0.00	-0.00	-0.00	-0.00	300.00	200.00	0.00	-0.00
905	-0.00	-0.00	-0.00	903.00	200.00	0.00	-0.00	-0.00	-0.00	-0.00	300.00	200.00	0.00	-0.00
906	-0.00	-0.00	-0.00	903.00	200.00	0.00	-0.00	-0.00	-0.00	-0.00	300.00	200.00	0.00	-0.00
907	-0.00	-0.00	-0.00	903.00	200.00	0.00	-0.00	-0.00	-0.00	-0.00	300.00	200.00	0.00	-0.00
908	-0.00	-0.00	-0.00	903.00	200.00	0.00	-0.00	-0.00	-0.00	-0.00	300.00	200.00	0.00	-0.00
909	-0.00	-0.00	-0.00	903.00	200.00	0.00	-0.00	-0.00	-0.00	-0.00	300.00	200.00	0.00	-0.00
910	-0.00	-0.00	-0.00	903.00	200.00	0.00	-0.00	-0.00	-0.00	-0.00	300.00	200.00	0.00	-0.00
911	-0.00	-0.00	-0.00	903.00	200.00	0.00	-0.00	-0.00	-0.00	-0.00	300.00	200.00	0.00	-0.00
912	-0.00	-0.00	-0.00	903.00	200.00	0.00	-0.00	-0.00	-0.00	-0.00	300.00	200.00	0.00	-0.00
913	-0.00	-0.00	-0.00	903.00	200.00	0.00	-0.00	-0.00	-0.00	-0.00	300.00	200.00	0.00	-0.00
914	-0.00	-0.00	-0.00	903.00	200.00	0.00	-0.00	-0.00	-0.00	-0.00	300.00	200.00	0.00	-0.00
915	-0.00	-0.00	-0.00	903.00	200.00	0.00	-0.00	-0.00	-0.00	-0.00	300.00	200.00	0.00	-0.00
916	-0.00	-0.00	-0.00	903.00	200.00	0.00	-0.00	-0.00	-0.00	-0.00	300.00	200.00	0.00	-0.00
917	-0.00	-0.00	-0.00	903.00	200.00	0.00	-0.00	0.00	0.00	0.00	300.00	200.00	0.00	0.00
918	-0.00	-0.00	-0.00	903.00	200.00	0.00	-0.00	-0.00	-0.00	-0.00	300.00	200.00	0.00	-0.00
919	-0.00	-0.00	-0.00	903.00	200.00	0.00	-0.00	-0.00	-0.00	-0.00	300.00	200.00	0.00	-0.00
920	-0.00	-0.00	-0.00	903.00	200.00	0.00	-0.00	-0.00	-0.00	-0.00	300.00	200.00	0.00	-0.00
921	-0.00	-0.00	-0.00	903.00	200.00	0.00	-0.00	-0.00	-0.00	-0.00	300.00	200.00	0.00	-0.00
922	-0.00	-0.00	-0.00	903.00	200.00	0.00	-0.00	-0.00	-0.00	-0.00	300.00	200.00	0.00	-0.00
923	-0.00	-0.00	-0.00	903.00	200.00	0.00	-0.00	-0.00	-0.00	-0.00	300.00	200.00	0.00	-0.00
924	-0.00	-0.00	-0.00	903.00	200.00	0.00	-0.00	-0.00	-0.00	-0.00	300.00	200.00	0.00	-0.00
925	-0.00	-0.00	-0.00	903.00	200.00	0.00	-0.00	-0.00	-0.00	-0.00	300.00	200.00	0.00	-0.00
926	-0.00	-0.00	-0.00	903.00	200.00	0.00	-0.00	-0.00	-0.00	-0.00	300.00	200.00	0.00	-0.00
927	-0.00	-0.00	-0.00	903.00	200.00	0.00	-0.00	-0.00	-0.00	-0.00	300.00	200.00	0.00	-0.00
928	-0.00	-0.00	-0.00	903.00	200.00	0.00	-0.00	-0.00	-0.00	-0.00	300.00	200.00	0.00	-0.00
929	-0.00	-0.00	-0.00	903.00	200.00	0.00	-0.00	-0.00	-0.00	-0.00	300.00	200.00	0.00	-0.00
930	-0.00	-0.00	-0.00	903.00	200.00	0.00	-0.00	-0.00	-0.00	-0.00	300.00	200.00	0.00	-0.00
931	-0.00	-0.00	-0.00	903.00	200.00	0.00	-0.00	-0.00	-0.00	-0.00	300.00	200.00	0.00	-0.00
932	-0.00	-0.00	-0.00	903.00	200.00	0.00	-0.00	-0.00	-0.00	-0.00	300.00	200.00	0.00	-0.00
933	-0.00	-0.00	-0.00	903.00	200.00	0.00	-0.00	-0.00	-0.00	-0.00	300.00	200.00	0.00	-0.00
934	-0.00	-0.00	-0.00	903.00	200.00	0.00	-0.00	-0.00	-0.00	-0.00	300.00	200.00	0.00	-0.00
935	-0.00	-0.00	-0.00	903.00	200.00	0.00	-0.00	-0.00	-0.00	-0.00	300.00	200.00	0.00	-0.00
936	-0.00	-0.00	-0.00	903.00	200.00	0.00	-0.00	-0.00	-0.00	-0.00	300.00	200.00	0.00	-0.00
937	-0.00	-0.00	-0.00	903.00	200.00	0.00	-0.00	-0.00	-0.00	-0.00	300.00	200.00	0.00	-0.00
938	-0.00	-0.00	-0.00	903.00	200.00	0.00	-0.00	-0.00	-0.00	-0.00	300.00	200.00	0.00	-0.00
939	-0.00	-0.00	-0.00	903.00	200.00	0.00	-0.00	-0.00	-0.00	-0.00	300.00	200.00	0.00	-0.00
940	-0.00	-0.00	-0.00	903.00	200.00	0.00	-0.00	-0.00	-0.00	-0.00	300.00	200.00	0.00	-0.00
941	-0.00	-0.00	-0.00	903.00	200.00	0.00	-0.00	-0.00	-0.00	-0.00	300.00	200.00	0.00	-0.00
942	-0.00	-0.00	-0.00	903.00	200.00	0.00	-0.00	-0.00	-0.00	-0.00	300.00	200.00	0.00	-0.00
943	-0.00	-0.00	-0.00	903.00	200.00	0.00	-0.00	-0.00	-0.00	-0.00	300.00	200.00	0.00	-0.00
944	-0.00	-0.00	-0.00	903.00	200.00	0.00	-0.00	-0.00	-0.00	-0.00	300.00	200.00	0.00	-0.00
945	-0.00	-0.00	-0.00	903.00	200.00	0.00	-0.00	-0.00	-0.00	-0.00	300.00	200.00	0.00	-0.00
946	-0.00	-0.00	-0.00	903.00	200.00	0.00	-0.00	-0.00	-0.00	-0.00	300.00	200.00	0.00	-0.00
947	-0.00	-0.00	-0.00	903.00	200.00	0.00	-0.00	-0.00	-0.00	-0.00	300.00	200.00	0.00	-0.00
948	-0.00	-0.00	-0.00	903.00	200.00	0.00	-0.00	-0.00	-0.00	-0.00	300.00	200.00	0.00	-0.00
949	-0.00	-0.00	-0.00	903.00	200.00	0.00	-0.00	-0.00	-0.00	-0.00	300.00	200.00	0.00	-0.00
950	-0.00	-0.00	-0.00	903.00	200.00	0.00	-0.00	-0.00	-0.00	-0.00	300.00	200.00	0.00	-0.00
951	-0.00	-0.00	-0.00	903.00	200.00	0.00	-0.00	-0.00	-0.00	-0.00	300.00	200.00	0.00	-0.00
952	-0.00	-0.00	-0.00	903.00	200.00	0.00	-0.00	-0.00	-0.00	-0.00	300.00	200.00	0.00	-0.00
953	-0.00	-0.00	-0.00	903.00	200.00	0.00	-0.00	-0.00	-0.00	-0.00	300.00	200.00	0.00	-0.00
954	-0.00	-0.00	-0.00	903.00	200.00	0.00	-0.00	-0.00	-0.00	-0.00	300.00	200.00	0.00	-0.00
955	-0.00	-0.00	-0.00	903.00	200.00	0.00	-0.00	-0.00	-0.00	-0.00	300.00	200.00	0.00	-0.00
956	-0.00	-0.00	-0.00	903.00	200.00	0.00	-0.00	-0.00	-0.00	-0.00	300.00	200.00	0.00	-0.00
957	-0.00	-0.00	-0.00	903.00	200.00	0.00	-0.00	-0.00	-0.00	-0.00	300.00	200.00	0.00	-0.00
958	-0.00	-0.00	-0.00	903.00	200.00	0.00	-0.00	-0.00	-0.00	-0.00	300.00	200.00	0.00	-0.00
959	-0.00	-0.00	-0.00	903.00	200.00	0.00	-0.00	-0.00	-0.00	-0.00	300.00	200.00	0.00	-0.00
960	-0.00	-0.00	-0.00	903.00	200.00	0.00	-0.00	-0.00	-0.00	-0.00	300.00	200.00	0.00	-0.00
961	-0.00	-0.00	-0.00	903.00	200.00	0.00	-0.00	-0.00	-0.00	-0.00	300.00	200.00	0.00	-0.00
962	-0.00	-0.00	-0.00	903.00	200.00	0.00	-0.00	-0.00	-0.00	-0.00	300.00	200.00	0.00	-0.00
963	-0.00	-0.00	-0.00	903.00	200.00	0.00	-0.00	-0.00	-0.00	-0.00	300.00	200.00	0.00	-0.00
964	-0.00	-0.00	-0.00	903.00	200.00	0.00	-0.00	-0.00	-0.00	-0.00	300.00	200.00	0.00	-0.00
965	-0.00	-0.00	-0.00	903.00	200.00	0.00	-0.00	-0.00	-0.00	-0.00	300.00	200.00	0.00	-0.00
966	-0.00	-0.00	-0.00	903.00	200.00	0.00	-0.00	-0.00	-0.00	-0.00	300.00	200.00	0.00	-0.00
967	-0.00	-0.00	-0.00	903.00	200.00	0.00	-0.00	-0.00	-0.00	-0.00	300.00	200.00	0.00	-0.00
968	-0.00	-0.00	-0.00	903.00	200.00	0.00	-0.00	-0.00	-0.00	-0.00	300.00	200.00	0.00	-0.00
969	-0.00	-0.00	-0.00	903.00	200.00	0.00	-0.00	-0.00	-0.00	-0.00	300.00	200.00	0.00	-0.00
970	-0.00	-0.00	-0.00	903.00	200.00	0.00	-0.00	-0.00	-0.00	-0.00	300.00	200.00	0.00	-0.00
971	-0.00	-0.00	-0.00	903.00	200.00	0.00	-0.00	-0.00	-0.00	-0.00	300.00	200.00	0.00	-0.00
972	-0.00	-0.00	-0.00	903.00	200.00	0.00	-0.00	-0.00	-0.00	-0.00	300.00	200.00	0.00	-0.00
973	-0.00	-0.00	-0.00	903.00	200.00	0.00	-0.00	-0.00	-0.00	-0.00	300.00	200.00	0.00	-0.00
974	-0.00	-0.00	-0.00	903.00	200.00	0.00	-0.00	-0.00	-0.00	-0.00	300.00	200.00	0.00	-0.00
975	-0.00	-0.00	-0.00	903.00	200.00	0.00	-0.00	-0.00	-0.00	-0.00	300.00	200.00	0.00	-0.00
976	-0.00	-0.00	-0.00	903.00	200.00	0.00	-0.00	-0.00	-0.00	-0.00	300.00	200.00	0.00	-0.00
977	-0.00	-0.00	-0.00	903.00	200.00	0.00	-0.00	-0.00	-0.00	-0.00	300.00	200.00	0.00	-0.00
978	-0.00	-0.00	-0.00	903.00	200.00	0.00	-0.00	-0.00	-0.00	-0.00	300.00	200.00	0.00	-0.00
979	-0.00	-0.00	-0.00	903.00	200.00	0.00	-0.00	-0.00	-0.00	-0.00	300.00	200.00	0.00	-0.00
980	-0.00	-0.00	-0.00	903.00	200.00	0.00	-0.00	-0.00	-0.00	-0.00	300.00	200.00	0.00	-0.00
981	-0.00	-0.00	-0.00	903.00	200.00	0.00	-0.00	-0.00	-0.00	-0.00	300.00	200.00	0.00	-0.00
982	-0.00	-0.00	-0.00	903.00	200.00	0.00	-0.00	-0.00	-0.00	-0.00	300.00	200.00	0.00	-0.00
983	-0.00	-0.00	-0.00	903.00	200.00	0.00	-0.00	-0.00	-0.00	-0.00	300.00	200.00	0.00	-0.00
984	-0.00	-0.00	-0.00	903.00	200.00	0.00	-0.00	-0.00	-0.00	-0.00	300.00	200.00	0.00	-0.00
985	-0.00	-0.00	-0.00	903.00	200.00	0.00	-0.00	-0.00	-0.00	-0.00	300.00	200.00	0.00	-0.00
986	-0.00	-0.00	-0.00	903.00	200.00	0.00	-0.00	-0.00	-0.00	-0.00	300.00	200.00	0.00	-0.00
987	-0.00	-0.00	-0.00	903.00	200.00	0.00	-0.00	-0.00	-0.00	-0.00	300.00	200.00	0.00	-0.00
988	-0.00	-0.00	-0.00	903.00	200.00	0.00	-0.00	-0.00	-0.00	-0.00	300.00	200.00	0.00	-0.00
989	-0.00	-0.00	-0.00	903.00	200.00	0.00	-0.00	-0.00	-0.00	-0.00	300.00	200.00	0.00	-0.00
990	-0.00	-0.00	-0.00	903.00	200.00	0.00	-0.00	-0.00	-0.00	-0.00	300.00	200.00	0.00	-0.00
991	-0.00	-0.00	-0.00	903.00	200.00	0.00	-0.00	-0.00	-0.00	-0.00	300.00	200.00	0.00	-0.00
992	-0.00	-0.00	-0.00	903.00	200.00	0.00	-0.00	-0.00	-0.00	-0.00	300.00	200.00	0.00	-0.00
993	-0.00	-0.00	-0.00	903.00	200.00	0.00	-0.00	-0.00	-0.00	-0.00	300.00	200.00	0.00	-0.00
994	-0.00	-0.00	-0.00	903.00	200.00	0.00	-0.00	-0.00	-0.00	-0.00	300.00	200.00	0.00	-0.00
995	-0.00	-0.00	-0.00	903.00	200.00	0.00	-0.00	-0.00	-0.00	-0.00	300.00	200.00	0.00	-0.00
996	-0.00	-0.00	-0.00	903.00	200.00	0.00	-0.00	-0.00	-0.00	-0.00	300.00	200.00	0.00	-0.00
997	-0.00	-0.00	-0.00	903.00	200.00	0.00	-0.00	-0.00	-0.00	-0.00	300.00	200.00	0.00	-0.00
998	-0.00	-0.00	-0.00	903.00	200.00	0.00	-0.00	-0.00	-0.00	-0.00	300.00	200.00	0.00	-0.00
999	-0.00	-0.00	-0.00	903.00	200.00	0.00	-0.00	-0.00	-0.00	-0.00	300.00	200.00	0.00	-0.00
1000	-0.00	-0.00	-0.00	903.00	200.00	0.00	-0.00	-0.00	-0.00	-0.00	300.00	200.00	0.00	-0.00
1001	-0.00	-0.00	-0.00	903.00	200.00	0.00	-0.00	-0.00	-0.00	-0.00	300.00	200.00	0.00	-0.00
1002	-0.00	-0.00	-0.00	903.00	200.00	0.00	-0.00	-0.00	-0.00	-0.00	300.00	200.00	0.00	-0.00
1003	-0.00	-0.00	-0.00	903.00	200.00	0.00	-0.00	-0.00	-0.00	-0.00	300.00	200.00	0.00	-0.00
1004	-0.00	-0.00	-0.00	903.00	200.00	0.00	-0.00	-0.00	-0.00	-0.00	300.00	200.00	0.00	-0.00
1005	-0.00	-0.00	-0.00	903.00	200.00	0.00	-0.00	-0.00	-0.00	-0.00	300.00	200.00	0.00	-0.00
1006	-0.00	-0.00	-0.00	903.00	200.00	0.00	-0.00	-0.00	-0.00	-0.00	300.00	200.00	0.00	-0.00
1007	-0.00	-0.00	-0.00	903.00	200.00	0.00	-0.00	-0.00	-0.00	-0.00	300.00	200.00	0.00	-0.00
1008	-0.00	-0.00	-0.00	903.00	200.00	0.00	-0.00	-0.00	-0.00	-0.00	300.00	200.00	0.00	-0.00
1009	-0.00	-0.00	-0.00	903.00	200.00	0.00	-0.00	-0.00	-0.00	-0.00	300.00	200.00	0.00	-0.00
1010	-0.00	-0.00	-0.00	903.00	200.00	0.00	-0.00	-0.00	-0.00	-0.00	300.00	200.00	0.00	-0.00
1011	-0.00	-0.00	-0.00	903.00	200.00	0.00	-0.00	-0.00	-0.00	-0.00	300.00	200.00	0.00	-0.00
1012	-0.00	-0.00	-0.00	903.00	200.00	0.00	-0.00	-0.00	-0.00	-0.00	300.00	200.00	0.00	-0.00
1013	-0.00	-0.00	-0.00	903.00	200.00	0.00	-0.00	-0.00	-0.00	-0.00	300.00	200.00	0.00	-0.00
1014	-0.00	-0.00	-0.00	903.00	200.00	0.00	-0.00	-0.00	-0.00	-0.00	300.00	200.00	0.00	-0.00
1015	-0.00	-0.00	-0.00	903.00	200.00	0.00	-0.00	-0.00	-0.00	-0.00	300.00	200.00	0.00	-0.00
1016	-0.00	-0.00	-0.00	903.00	200.00	0.00	-0.00	-0.00	-0.00	-0.00	300.00	200.00	0.00	-0.00
1017	-0.00	-0.00	-0.00	903.00	200.00	0.00	-0.00	-0.00	-0.00	-0.00	300.00	200.00	0.00	-0.00
1018	-0.00	-0.00	-0.00	903.00	200.00	0.00	-0.00	-0.00	-0.00	-0.00	300.00	200.00	0.00	-0.00
1019	-0.00	-0.00	-0.00	903.00	200.00	0.00	-0.00	-0.00	-0.00	-0.00	300.00	200.00	0.00	-0.00
1020	-0.00	-0.00	-0.00	903.00	200.00	0.00	-0.00	-0.00	-0.00	-0.00	300.00	200.00	0.00	-0.00
1021	-0.00	-0.00	-0.00	903.00	200.00	0.00	-0.00	-0.00	-0.00	-0.00	300.00	200.00	0.00	-0.00
1022	-0.00	-0.00	-0.00	903.00	200.00	0.00	-0.00	-0.00	-0.00	-0.00	300.00	200.00	0.00	-0.00
1023	-0.00	-0.00	-0.00	903.00	200.00	0.00	-0.00	-0.00	-0.00	-0.00	300.00	200.00	0.00	-0.00
1024	-0.00	-0.00	-0.00	903.00	200.00	0.00	-0.00	-0.00	-0.00	-0.00	300.00	200.00	0.00	-0.00
1025	-0.00	-0.00	-0.00	903.00	200.00	0.00	-0.00	-0.00	-0.00	-0.00	300.00	200.00	0.00	-0.00
1026	-0.00	-0.00	-0.00	903.00	200.00	0.00	-0.00	-0.00	-0.00	-0.00	300.00	200.00	0.00	-0.00
1027	-0.00	-0.00	-0.00	903.00	200.00	0.00	-0.00	-0.00	-0.00	-0.00	300.00	200.00	0.00	-0.00
1028	-0.00	-0.00	-0.00	903.00	200.00	0.00	-0.00	-0.00	-0.00	-0.00	300.00	200.00	0.00	-0.00
1029	-0.00	-0.00	-0.00	903.00	200.00	0.00	-0.00	-0.00	-0.00	-0.00	300.00	200.00	0.00	-0.00
1030	-0.00	-0.00	-0.00	903.00	200.00	0.00	-0.00	-0.00	-0.00	-0.00	300.00	200.00	0.00	-0.00
1031	-0.00	-0.00	-0.00	903.00	200.00	0.00	-0.00	-0.00	-0.00	-0.00	300.00	200.00	0.00	-0.00
1032	-0.00	-0.00	-0.00	903.00	200.00	0.00	-0.00	-0.00	-0.00	-0.00	300.00	200.00	0.00	-0.00
1033	-0.00	-0.00	-0.00	903.00	200.00	0.00	-0.00	-0.00	-0.00	-0.00	300.00	200.00	0.00	-0.00
1034	-0.00	-0.00	-0.00	903.00	200.00	0.00	-0.00	-0.00	-0.00	-0.00	300.00	200.00	0.00	-0.00
1035	-0.00	-0.00	-0.00	903.00	200.00	0.00	-0.00	-0.00	-0.00	-0.00	300.00	200.00	0.00	-0.00
1036	-0.00	-0.00	-0.00	903.00	200.00	0.00	-0.00	-0.00	-0.00	-0.00	300.00	200.00	0.00	-0.00
1037	-0.00	-0.00	-0.00	903.00	200.00	0.00	-0.00	-0.00	-0.00	-0.00	300.00	200.00	0.00	-0.00
1038	-0.00	-0.00	-0.00	903.00	200.00	0.00	-0.00	-0.00	-0.00	-0.00	300.00	200.00	0.00	-0.00
1039	-0.00	-0.00	-0.00	903.00	200.00	0.00	-0.00	-0.00	-0.00	-0.00	300.00	200.00	0.00	-0.00
1040	-0.00	-0.00	-0.00	903.00	200.00	0.00	-0.00	-0.00	-0.00	-0.00	300.00	200.00	0.00	-0.00
1041	-0.00	-0.00	-0.00	903.00	200.00	0.00	-0.00	-0.00	-0.00	-0.00	300.00	200.00	0.00	-0.00
1042	-0.00	-0.00	-0.00	903.00	200.00	0.00	-0.00	-0.00	-0.00	-0.00	300.00	200.00	0.00	-0.00
1043	-0.00	-0.00	-0.00	903.00	200.00	0.00	-0.00	-0.00	-0.00	-0.00	300.00	200.00	0.00	-0.00
1044	-0.00	-0.00	-0.00	903.00	200.00	0.00	-0.00	-0.00	-0.00	-0.00	300.00	200.00	0.00	-0.00
1045	-0.00	-0.00	-0.00	903.00	200.00	0.00	-0.00	-0.00	-0.00	-0.00	300.00	200.00	0.00	-0.00
1046	-0.00	-0.00	-0.00	903.00	200.00	0.00	-0.00	-0.00	-0.00	-0.00	300.00	200.00	0.00	-0.00
1047	-0.00	-0.00	-0.00	903.00	200.00	0.00	-0.00	-0.00	-0.00	-0.00	300.00	200.00	0.00	-0.00
1048	-0.00	-0.00	-0.00	903.00	200.00	0.00	-0.00	-0.00	-0.00	-0.00	300.00	200.00	0.00	-0.00
1049	-0.00	-0.00	-0.00	903.00	200.00	0.00	-0.00	-0.00	-0.00	-0.00	300.00	200.00	0.00	-0.00
1050	-0.00	-0.00	-0.00	903.00	200.00	0.00	-0.00	-0.00	-0.00	-0.00	300.00	200.00	0.00	-0.00
1051	-0.00	-0.00	-0.00	903.00	200.00	0.00	-0.00	-0.00	-0.00	-0.00	300.00	200.00	0.00	-0.00
1052	-0.00	-0.00	-0.00	903.00	200.00	0.00	-0.00	-0.00	-0.00	-0.00	300.00	200.00	0.00	-0.00
1053	-0.00	-0.00	-0.00	903.00	200.00	0.00	-0.00	-0.00	-0.00	-0.00	300.00	200.00	0.00	-0.00
1054	-0.00	-0.00	-0.00	903.00	200.00	0.00	-0.00	-0.00	-0.00	-0.00	300.00	200.00	0.00	-0.00
1055	-0.00	-0.00	-0.00	903.00	200.00	0.00	-0.00	-0.00	-0.00	-0.00	300.00	200.00	0.00	-0.00
1056	-0.00	-0.00	-0.00	903.00	200.00	0.00	-0.00	-0.00	-0.00	-0.00	300.00	200.00	0.00	-0.00
1057	-0.00	-0.00	-0.00	903.00	200.00	0.00	-0.00	-0.00	-0.00	-0.00	300.00	200.00	0.00	-0.00
1058	-0.00	-0.00	-0.00	903.00	200.00	0.00	-0.00	-0.00	-0.00	-0.00	300.00	200.00	0.00	-0.00
1059	-0.00	-0.00	-0.00	903.00	200.00	0.00	-0.00	-0.00	-0.00	-0.00	300.00	200.00	0.00	-0.00
1060	-0.00	-0.00	-0.00	903.00	200.00	0.00	-0.00	-0.00	-0.00	-0.00	300.00	200.00	0.00	-0.00
1061	-0.00	-0.00	-0.00	903.00	200.00	0.00	-0.00	-0.00	-0.00	-0.00	300.00	200.00	0.00	-0.00
1062	-0.00	-0.00	-0.00	903.00	200.00	0.00	-0.00	-0.00	-0.00	-0.00	300.00	200.00	0.00	-0.00
1063	-0.00	-0.00	-0.00	903.00	200.00	0.00	-0.00	-0.00	-0.00	-0.00	300.00	200.00	0.00	-0.00
1064	-0.00	-0.00	-0.00	903.00	200.00	0.00	-0.00	-0.00	-0.00	-0.00	300.00	200.00	0.00	-0.00
1065	-0.00	-0.00	-0.00	903.00	200.00	0.00	-0.00	-0.00	-0.00	-0.00	300.00	200.00	0.00	-0.00
1066	-0.00	-0.00	-0.00	903.00	200.00	0.00	-0.00	-0.00	-0.00	-0.00	300.00	200.00	0.00	-0.00
1067	-0.00	-0.00	-0.00	903.00	200.00	0.00	-0.00	-0.00	-0.00	-0.00	300.00	200.00	0.00	-0.00
1068	-0.00	-0.00	-0.00	903.00	200.00	0.00	-0.00	-0.00	-0.00	-0.00	300.00	200.00	0.00	-0.00
1069	-0.00	-0.00	-0.00	903.00	200.00	0.00	-0.00	-0.00	-0.00	-0.00	300.00	200.00	0.00	-0.00
1070	-0.00	-0.00	-0.00	903.00	200.00	0.00	-0.00	-0.00	-0.00	-0.00	300.00	200.00	0.00	-0.00
1071	-0.00	-0.00	-0.00	903.00	200.00	0.00	-0.00	-0.00	-0.00	-0.00	300.00	200.00	0.00	-0.00
1072	-0.00	-0.00	-0.00	903.00	200.00	0.00	-0.00	-0.00	-0.00	-0.00	300.00	200.00	0.00	-0.00
1073	-0.00	-0.00	-0.00	903.00	200.00	0.00	-0.00	-0.00	-0.00	-0.00	300.00	200.00	0.00	-0.00
1074	-0.00	-0.00	-0.00	903.00	200.00	0.00	-0.00	-0.00	-0.00	-0.00	300.00	200.00	0.00	-0.00
1075	-0.00	-0.00	-0.00	903.00	200.00	0.00	-0.00	-0.00	-0.00	-0.00	300.00	200.00	0.00	-0.00
1076	-0.00	-0.00	-0.00	903.00	200.00	0.00	-0.00	-0.00	-0.00	-0.00	300.00	200.00	0.00	-0.00
1077	-0.00	-0.00	-0.00	903.00	200.00	0.00	-0.00	-0.00	-0.00	-0.00	300.00	200.00	0.00	-0.00
1078	-0.00	-0.00	-0.00	903.00	200.00	0.00	-0.00	-0.00	-0.00	-0.00	300.00	200.00	0.00	-0.00
1079	-0.00	-0.00	-0.00	903.00	200.00	0.00	-0.00	-0.00	-0.00	-0.00	300.00	200.00	0.00	-0.00
1080	-0.00	-0.00	-0.00	903.00	200.00	0.00	-0.00	-0.00	-0.00	-0.00	300.00	200.00	0.00	-0.00
1081	-0.00	-0.00	-0.00	903.00	200.00	0.00	-0.00	-0.00	-0.00	-0.00	300.00	200.00	0.00	-0.00
1082	-0.00	-0.00	-0.00	903.00	200.00	0.00	-0.00	-0.00	-0.00	-0.00	300.00	200.00	0.00	-0.00
1083	-0.00	-0.00	-0.00	903.00	200.00	0.00	-0.00	-0.00	-0.00	-0.00	300.00	200.00	0.00	-0.00
1084	-0.00	-0.00	-0.00	903.00	200.00	0.00	-0.00	-0.00	-0.00	-0.00	300.00	200.00	0.00	-0.00
1085	-0.00	-0.00	-0.00	903.00	200.00	0.00	-0.00	-0.00	-0.00	-0.00	300.00	200.00	0.00	-0.00
1086	-0.00	-0.00	-0.00	903.00	200.00	0.00	-0.00	-0.00	-0.00	-0.00	300.00	200.00	0.00	-0.00
1087	-0.00	-0.00	-0.00	903.00	200.00	0.00	-0.00	-0.00	-0.00	-0.00	300.00	200.00	0.00	-0.00
1088	-0.00	-0.00	-0.00	903.00	200.00	0.00	-0.00	-0.00	-0.00	-0.00	300.00	200.00	0.00	-0.00
1089	-0.00	-0.00	-0.00	903.00	200.00	0.00	-0.00	-0.00	-0.00	-0.00	300.00	200.00	0.00	-0.00
1090	-0.00	-0.00	-0.00	903.00	200.00	0.00	-0.00	-0.00	-0.00	-0.00	300.00	200.00	0.00	-0.00
1091	-0.00	-0.00	-0.00	903.00	200.00	0.00	-0.00	-0.00	-0.00	-0.00	300.00	200.00	0.00	-0.00
