# Supplementary material for: Musculoskeletal modeling and humanoid control of robots based on human gait data
Source: PeerJ Comput Sci. 2021 Aug 9;7:e657. doi: 10.7717/peerj-cs.657 (PMC8372000; doi:10.7717/peerj-cs.657)
Supplement: Supplemental Information 2 [file peerj-cs-07-657-s002.zip › force/Cap51.forces]

[Force Data]
NumberOfForcePlates=2
SampleRate=120.000000
NumberOfSamples=1064
#Sample	FX1	FY1	FZ1	X1	Y1	Z1	MZ1	FX2	FY2	FZ2	X2	Y2	Z2	MZ2
1	-0.00	-0.00	-0.00	903.00	200.00	0.00	-0.00	-0.00	-0.00	-0.00	300.00	200.00	0.00	-0.00
2	0.00	0.00	0.00	903.00	200.00	0.00	0.00	-0.00	-0.00	-0.00	300.00	200.00	0.00	-0.00
3	0.00	0.00	0.00	903.00	200.00	0.00	0.00	-0.00	-0.00	-0.00	300.00	200.00	0.00	-0.00
4	-0.00	-0.00	-0.00	903.00	200.00	0.00	-0.00	-0.00	-0.00	-0.00	300.00	200.00	0.00	-0.00
5	-0.00	-0.00	-0.00	903.00	200.00	0.00	-0.00	-0.00	-0.00	-0.00	300.00	200.00	0.00	-0.00
6	-0.00	-0.00	-0.00	903.00	200.00	0.00	-0.00	-0.00	-0.00	-0.00	300.00	200.00	0.00	-0.00
7	-0.00	-0.00	-0.00	903.00	200.00	0.00	-0.00	-0.00	-0.00	-0.00	300.00	200.00	0.00	-0.00
8	-0.00	-0.00	-0.00	903.00	200.00	0.00	-0.00	-0.00	-0.00	-0.00	300.00	200.00	0.00	-0.00
9	-0.00	-0.00	-0.00	903.00	200.00	0.00	-0.00	-0.00	-0.00	-0.00	300.00	200.00	0.00	-0.00
10	-0.00	-0.00	-0.00	903.00	200.00	0.00	-0.00	-0.00	-0.00	-0.00	300.00	200.00	0.00	-0.00
11	0.00	0.00	0.00	903.00	200.00	0.00	0.00	-0.00	-0.00	-0.00	300.00	200.00	0.00	-0.00
12	-0.00	-0.00	-0.00	903.00	200.00	0.00	-0.00	-0.00	-0.00	-0.00	300.00	200.00	0.00	-0.00
13	-0.00	-0.00	-0.00	903.00	200.00	0.00	-0.00	-0.00	-0.00	-0.00	300.00	200.00	0.00	-0.00
14	-0.00	-0.00	-0.00	903.00	200.00	0.00	-0.00	-0.00	-0.00	-0.00	300.00	200.00	0.00	-0.00
15	-0.00	-0.00	-0.00	903.00	200.00	0.00	-0.00	-0.00	-0.00	-0.00	300.00	200.00	0.00	-0.00
16	-0.00	-0.00	-0.00	903.00	200.00	0.00	-0.00	-0.00	-0.00	-0.00	300.00	200.00	0.00	-0.00
17	0.00	0.00	0.00	903.00	200.00	0.00	0.00	-0.00	-0.00	-0.00	300.00	200.00	0.00	-0.00
18	0.00	0.00	0.00	903.00	200.00	0.00	0.00	-0.00	-0.00	-0.00	300.00	200.00	0.00	-0.00
19	-0.00	-0.00	-0.00	903.00	200.00	0.00	-0.00	-0.00	-0.00	-0.00	300.00	200.00	0.00	-0.00
20	-0.00	-0.00	-0.00	903.00	200.00	0.00	-0.00	-0.00	-0.00	-0.00	300.00	200.00	0.00	-0.00
21	0.00	0.00	0.00	903.00	200.00	0.00	0.00	-0.00	-0.00	-0.00	300.00	200.00	0.00	-0.00
22	-0.00	-0.00	-0.00	903.00	200.00	0.00	-0.00	-0.00	-0.00	-0.00	300.00	200.00	0.00	-0.00
23	-0.00	-0.00	-0.00	903.00	200.00	0.00	-0.00	-0.00	-0.00	-0.00	300.00	200.00	0.00	-0.00
24	0.00	0.00	0.00	903.00	200.00	0.00	0.00	-0.00	-0.00	-0.00	300.00	200.00	0.00	-0.00
25	-0.00	-0.00	-0.00	903.00	200.00	0.00	-0.00	-0.00	-0.00	-0.00	300.00	200.00	0.00	-0.00
26	-0.00	-0.00	-0.00	903.00	200.00	0.00	-0.00	-0.00	-0.00	-0.00	300.00	200.00	0.00	-0.00
27	0.00	0.00	0.00	903.00	200.00	0.00	0.00	-0.00	-0.00	-0.00	300.00	200.00	0.00	-0.00
28	-0.00	-0.00	-0.00	903.00	200.00	0.00	-0.00	-0.00	-0.00	-0.00	300.00	200.00	0.00	-0.00
29	0.00	0.00	0.00	903.00	200.00	0.00	0.00	0.00	0.00	0.00	300.00	200.00	0.00	0.00
30	0.00	0.00	0.00	903.00	200.00	0.00	0.00	-0.00	-0.00	-0.00	300.00	200.00	0.00	-0.00
31	-0.00	-0.00	-0.00	903.00	200.00	0.00	-0.00	-0.00	-0.00	-0.00	300.00	200.00	0.00	-0.00
32	-0.00	-0.00	-0.00	903.00	200.00	0.00	-0.00	-0.00	-0.00	-0.00	300.00	200.00	0.00	-0.00
33	-0.00	-0.00	-0.00	903.00	200.00	0.00	-0.00	-0.00	-0.00	-0.00	300.00	200.00	0.00	-0.00
34	-0.00	-0.00	-0.00	903.00	200.00	0.00	-0.00	-0.00	-0.00	-0.00	300.00	200.00	0.00	-0.00
35	-0.00	-0.00	-0.00	903.00	200.00	0.00	-0.00	-0.00	-0.00	-0.00	300.00	200.00	0.00	-0.00
36	-0.00	-0.00	-0.00	903.00	200.00	0.00	-0.00	-0.00	-0.00	-0.00	300.00	200.00	0.00	-0.00
37	-0.00	-0.00	-0.00	903.00	200.00	0.00	-0.00	-0.00	-0.00	-0.00	300.00	200.00	0.00	-0.00
38	-0.00	-0.00	-0.00	903.00	200.00	0.00	-0.00	-0.00	-0.00	-0.00	300.00	200.00	0.00	-0.00
39	0.00	0.00	0.00	903.00	200.00	0.00	0.00	-0.00	-0.00	-0.00	300.00	200.00	0.00	-0.00
40	-0.00	-0.00	-0.00	903.00	200.00	0.00	-0.00	-0.00	-0.00	-0.00	300.00	200.00	0.00	-0.00
41	-0.00	-0.00	-0.00	903.00	200.00	0.00	-0.00	-0.00	-0.00	-0.00	300.00	200.00	0.00	-0.00
42	0.00	0.00	0.00	903.00	200.00	0.00	0.00	-0.00	-0.00	-0.00	300.00	200.00	0.00	-0.00
43	0.00	0.00	0.00	903.00	200.00	0.00	0.00	-0.00	-0.00	-0.00	300.00	200.00	0.00	-0.00
44	-0.00	-0.00	-0.00	903.00	200.00	0.00	-0.00	-0.00	-0.00	-0.00	300.00	200.00	0.00	-0.00
45	0.00	0.00	0.00	903.00	200.00	0.00	0.00	-0.00	-0.00	-0.00	300.00	200.00	0.00	-0.00
46	-0.00	-0.00	-0.00	903.00	200.00	0.00	-0.00	-0.00	-0.00	-0.00	300.00	200.00	0.00	-0.00
47	-0.00	-0.00	-0.00	903.00	200.00	0.00	-0.00	-0.00	-0.00	-0.00	300.00	200.00	0.00	-0.00
48	0.00	0.00	0.00	903.00	200.00	0.00	0.00	-0.00	-0.00	-0.00	300.00	200.00	0.00	-0.00
49	-0.00	-0.00	-0.00	903.00	200.00	0.00	-0.00	-0.00	-0.00	-0.00	300.00	200.00	0.00	-0.00
50	-0.00	-0.00	-0.00	903.00	200.00	0.00	-0.00	-0.00	-0.00	-0.00	300.00	200.00	0.00	-0.00
51	-0.00	-0.00	-0.00	903.00	200.00	0.00	-0.00	-0.00	-0.00	-0.00	300.00	200.00	0.00	-0.00
52	-0.00	-0.00	-0.00	903.00	200.00	0.00	-0.00	-0.00	-0.00	-0.00	300.00	200.00	0.00	-0.00
53	0.00	0.00	0.00	903.00	200.00	0.00	0.00	-0.00	-0.00	-0.00	300.00	200.00	0.00	-0.00
54	-0.00	-0.00	-0.00	903.00	200.00	0.00	-0.00	-0.00	-0.00	-0.00	300.00	200.00	0.00	-0.00
55	0.00	0.00	0.00	903.00	200.00	0.00	0.00	-0.00	-0.00	-0.00	300.00	200.00	0.00	-0.00
56	-0.00	-0.00	-0.00	903.00	200.00	0.00	-0.00	-0.00	-0.00	-0.00	300.00	200.00	0.00	-0.00
57	0.00	0.00	0.00	903.00	200.00	0.00	0.00	-0.00	-0.00	-0.00	300.00	200.00	0.00	-0.00
58	0.00	0.00	0.00	903.00	200.00	0.00	0.00	-0.00	-0.00	-0.00	300.00	200.00	0.00	-0.00
59	0.00	0.00	0.00	903.00	200.00	0.00	0.00	-0.00	-0.00	-0.00	300.00	200.00	0.00	-0.00
60	-0.00	-0.00	-0.00	903.00	200.00	0.00	-0.00	-0.00	-0.00	-0.00	300.00	200.00	0.00	-0.00
61	-0.00	-0.00	-0.00	903.00	200.00	0.00	-0.00	-0.00	-0.00	-0.00	300.00	200.00	0.00	-0.00
62	0.00	0.00	0.00	903.00	200.00	0.00	0.00	-0.00	-0.00	-0.00	300.00	200.00	0.00	-0.00
63	-0.00	-0.00	-0.00	903.00	200.00	0.00	-0.00	-0.00	-0.00	-0.00	300.00	200.00	0.00	-0.00
64	-0.00	-0.00	-0.00	903.00	200.00	0.00	-0.00	-0.00	-0.00	-0.00	300.00	200.00	0.00	-0.00
65	0.00	0.00	0.00	903.00	200.00	0.00	0.00	-0.00	-0.00	-0.00	300.00	200.00	0.00	-0.00
66	-0.00	-0.00	-0.00	903.00	200.00	0.00	-0.00	-0.00	-0.00	-0.00	300.00	200.00	0.00	-0.00
67	0.00	0.00	0.00	903.00	200.00	0.00	0.00	-0.00	-0.00	-0.00	300.00	200.00	0.00	-0.00
68	-0.00	-0.00	-0.00	903.00	200.00	0.00	-0.00	-0.00	-0.00	-0.00	300.00	200.00	0.00	-0.00
69	0.00	0.00	0.00	903.00	200.00	0.00	0.00	-0.00	-0.00	-0.00	300.00	200.00	0.00	-0.00
70	0.00	0.00	0.00	903.00	200.00	0.00	0.00	-0.00	-0.00	-0.00	300.00	200.00	0.00	-0.00
71	0.00	0.00	0.00	903.00	200.00	0.00	0.00	-0.00	-0.00	-0.00	300.00	200.00	0.00	-0.00
72	-0.00	-0.00	-0.00	903.00	200.00	0.00	-0.00	-0.00	-0.00	-0.00	300.00	200.00	0.00	-0.00
73	0.00	0.00	0.00	903.00	200.00	0.00	0.00	-0.00	-0.00	-0.00	300.00	200.00	0.00	-0.00
74	0.00	0.00	0.00	903.00	200.00	0.00	0.00	-0.00	-0.00	-0.00	300.00	200.00	0.00	-0.00
75	-0.00	-0.00	-0.00	903.00	200.00	0.00	-0.00	-0.00	-0.00	-0.00	300.00	200.00	0.00	-0.00
76	-0.00	-0.00	-0.00	903.00	200.00	0.00	-0.00	-0.00	-0.00	-0.00	300.00	200.00	0.00	-0.00
77	0.00	0.00	0.00	903.00	200.00	0.00	0.00	-0.00	-0.00	-0.00	300.00	200.00	0.00	-0.00
78	-0.00	-0.00	-0.00	903.00	200.00	0.00	-0.00	-0.00	-0.00	-0.00	300.00	200.00	0.00	-0.00
79	-0.00	-0.00	-0.00	903.00	200.00	0.00	-0.00	-0.00	-0.00	-0.00	300.00	200.00	0.00	-0.00
80	0.00	0.00	0.00	903.00	200.00	0.00	0.00	-0.00	-0.00	-0.00	300.00	200.00	0.00	-0.00
81	0.00	0.00	0.00	903.00	200.00	0.00	0.00	-0.00	-0.00	-0.00	300.00	200.00	0.00	-0.00
82	0.00	0.00	0.00	903.00	200.00	0.00	0.00	-0.00	-0.00	-0.00	300.00	200.00	0.00	-0.00
83	-0.00	-0.00	-0.00	903.00	200.00	0.00	-0.00	-0.00	-0.00	-0.00	300.00	200.00	0.00	-0.00
84	-0.00	-0.00	-0.00	903.00	200.00	0.00	-0.00	-0.00	-0.00	-0.00	300.00	200.00	0.00	-0.00
85	-0.00	-0.00	-0.00	903.00	200.00	0.00	-0.00	-0.00	-0.00	-0.00	300.00	200.00	0.00	-0.00
86	-0.00	-0.00	-0.00	903.00	200.00	0.00	-0.00	-0.00	-0.00	-0.00	300.00	200.00	0.00	-0.00
87	-0.00	-0.00	-0.00	903.00	200.00	0.00	-0.00	-0.00	-0.00	-0.00	300.00	200.00	0.00	-0.00
88	-0.00	-0.00	-0.00	903.00	200.00	0.00	-0.00	-0.00	-0.00	-0.00	300.00	200.00	0.00	-0.00
89	-0.00	-0.00	-0.00	903.00	200.00	0.00	-0.00	-0.00	-0.00	-0.00	300.00	200.00	0.00	-0.00
90	-0.00	-0.00	-0.00	903.00	200.00	0.00	-0.00	-0.00	-0.00	-0.00	300.00	200.00	0.00	-0.00
91	0.00	0.00	0.00	903.00	200.00	0.00	0.00	-0.00	-0.00	-0.00	300.00	200.00	0.00	-0.00
92	0.00	0.00	0.00	903.00	200.00	0.00	0.00	-0.00	-0.00	-0.00	300.00	200.00	0.00	-0.00
93	-0.00	-0.00	-0.00	903.00	200.00	0.00	-0.00	-0.00	-0.00	-0.00	300.00	200.00	0.00	-0.00
94	-0.00	-0.00	-0.00	903.00	200.00	0.00	-0.00	-0.00	-0.00	-0.00	300.00	200.00	0.00	-0.00
95	0.00	0.00	0.00	903.00	200.00	0.00	0.00	-0.00	-0.00	-0.00	300.00	200.00	0.00	-0.00
96	0.00	0.00	0.00	903.00	200.00	0.00	0.00	-0.00	-0.00	-0.00	300.00	200.00	0.00	-0.00
97	-0.00	-0.00	-0.00	903.00	200.00	0.00	-0.00	-0.00	-0.00	-0.00	300.00	200.00	0.00	-0.00
98	-0.00	-0.00	-0.00	903.00	200.00	0.00	-0.00	-0.00	-0.00	-0.00	300.00	200.00	0.00	-0.00
99	-0.00	-0.00	-0.00	903.00	200.00	0.00	-0.00	-0.00	-0.00	-0.00	300.00	200.00	0.00	-0.00
100	-0.00	-0.00	-0.00	903.00	200.00	0.00	-0.00	-0.00	-0.00	-0.00	300.00	200.00	0.00	-0.00
101	-0.00	-0.00	-0.00	903.00	200.00	0.00	-0.00	-0.00	-0.00	-0.00	300.00	200.00	0.00	-0.00
102	-0.00	-0.00	-0.00	903.00	200.00	0.00	-0.00	-0.00	-0.00	-0.00	300.00	200.00	0.00	-0.00
103	-0.00	-0.00	-0.00	903.00	200.00	0.00	-0.00	-0.00	-0.00	-0.00	300.00	200.00	0.00	-0.00
104	-0.00	-0.00	-0.00	903.00	200.00	0.00	-0.00	-0.00	-0.00	-0.00	300.00	200.00	0.00	-0.00
105	0.00	0.00	0.00	903.00	200.00	0.00	0.00	-0.00	-0.00	-0.00	300.00	200.00	0.00	-0.00
106	0.00	0.00	0.00	903.00	200.00	0.00	0.00	-0.00	-0.00	-0.00	300.00	200.00	0.00	-0.00
107	-0.00	-0.00	-0.00	903.00	200.00	0.00	-0.00	-0.00	-0.00	-0.00	300.00	200.00	0.00	-0.00
108	-0.00	-0.00	-0.00	903.00	200.00	0.00	-0.00	-0.00	-0.00	-0.00	300.00	200.00	0.00	-0.00
109	0.00	0.00	0.00	903.00	200.00	0.00	0.00	-0.00	-0.00	-0.00	300.00	200.00	0.00	-0.00
110	0.00	0.00	0.00	903.00	200.00	0.00	0.00	-0.00	-0.00	-0.00	300.00	200.00	0.00	-0.00
111	0.00	0.00	0.00	903.00	200.00	0.00	0.00	-0.00	-0.00	-0.00	300.00	200.00	0.00	-0.00
112	0.00	0.00	0.00	903.00	200.00	0.00	0.00	-0.00	-0.00	-0.00	300.00	200.00	0.00	-0.00
113	-0.00	-0.00	-0.00	903.00	200.00	0.00	-0.00	-0.00	-0.00	-0.00	300.00	200.00	0.00	-0.00
114	0.00	0.00	0.00	903.00	200.00	0.00	0.00	-0.00	-0.00	-0.00	300.00	200.00	0.00	-0.00
115	0.00	0.00	0.00	903.00	200.00	0.00	0.00	-0.00	-0.00	-0.00	300.00	200.00	0.00	-0.00
116	-0.00	-0.00	-0.00	903.00	200.00	0.00	-0.00	-0.00	-0.00	-0.00	300.00	200.00	0.00	-0.00
117	-0.00	-0.00	-0.00	903.00	200.00	0.00	-0.00	-0.00	-0.00	-0.00	300.00	200.00	0.00	-0.00
118	0.00	0.00	0.00	903.00	200.00	0.00	0.00	-0.00	-0.00	-0.00	300.00	200.00	0.00	-0.00
119	-0.00	-0.00	-0.00	903.00	200.00	0.00	-0.00	-0.00	-0.00	-0.00	300.00	200.00	0.00	-0.00
120	-0.00	-0.00	-0.00	903.00	200.00	0.00	-0.00	-0.00	-0.00	-0.00	300.00	200.00	0.00	-0.00
121	0.00	0.00	0.00	903.00	200.00	0.00	0.00	-0.00	-0.00	-0.00	300.00	200.00	0.00	-0.00
122	0.00	0.00	0.00	903.00	200.00	0.00	0.00	-0.00	-0.00	-0.00	300.00	200.00	0.00	-0.00
123	-0.00	-0.00	-0.00	903.00	200.00	0.00	-0.00	-0.00	-0.00	-0.00	300.00	200.00	0.00	-0.00
124	-0.00	-0.00	-0.00	903.00	200.00	0.00	-0.00	-0.00	-0.00	-0.00	300.00	200.00	0.00	-0.00
125	-0.00	-0.00	-0.00	903.00	200.00	0.00	-0.00	-0.00	-0.00	-0.00	300.00	200.00	0.00	-0.00
126	-0.00	-0.00	-0.00	903.00	200.00	0.00	-0.00	-0.00	-0.00	-0.00	300.00	200.00	0.00	-0.00
127	0.00	0.00	0.00	903.00	200.00	0.00	0.00	-0.00	-0.00	-0.00	300.00	200.00	0.00	-0.00
128	-0.00	-0.00	-0.00	903.00	200.00	0.00	-0.00	-0.00	-0.00	-0.00	300.00	200.00	0.00	-0.00
129	-0.00	-0.00	-0.00	903.00	200.00	0.00	-0.00	-0.00	-0.00	-0.00	300.00	200.00	0.00	-0.00
130	-0.00	-0.00	-0.00	903.00	200.00	0.00	-0.00	-0.00	-0.00	-0.00	300.00	200.00	0.00	-0.00
131	-0.00	-0.00	-0.00	903.00	200.00	0.00	-0.00	-0.00	-0.00	-0.00	300.00	200.00	0.00	-0.00
132	0.00	0.00	0.00	903.00	200.00	0.00	0.00	-0.00	-0.00	-0.00	300.00	200.00	0.00	-0.00
133	-0.00	-0.00	-0.00	903.00	200.00	0.00	-0.00	-0.00	-0.00	-0.00	300.00	200.00	0.00	-0.00
134	-0.00	-0.00	-0.00	903.00	200.00	0.00	-0.00	-0.00	-0.00	-0.00	300.00	200.00	0.00	-0.00
135	-0.00	-0.00	-0.00	903.00	200.00	0.00	-0.00	-0.00	-0.00	-0.00	300.00	200.00	0.00	-0.00
136	-0.00	-0.00	-0.00	903.00	200.00	0.00	-0.00	-0.00	-0.00	-0.00	300.00	200.00	0.00	-0.00
137	-0.00	-0.00	-0.00	903.00	200.00	0.00	-0.00	-0.00	-0.00	-0.00	300.00	200.00	0.00	-0.00
138	0.00	0.00	0.00	903.00	200.00	0.00	0.00	-0.00	-0.00	-0.00	300.00	200.00	0.00	-0.00
139	-0.00	-0.00	-0.00	903.00	200.00	0.00	-0.00	-0.00	-0.00	-0.00	300.00	200.00	0.00	-0.00
140	-0.00	-0.00	-0.00	903.00	200.00	0.00	-0.00	-0.00	-0.00	-0.00	300.00	200.00	0.00	-0.00
141	0.00	0.00	0.00	903.00	200.00	0.00	0.00	-0.00	-0.00	-0.00	300.00	200.00	0.00	-0.00
142	-0.00	-0.00	-0.00	903.00	200.00	0.00	-0.00	-0.00	-0.00	-0.00	300.00	200.00	0.00	-0.00
143	-0.00	-0.00	-0.00	903.00	200.00	0.00	-0.00	-0.00	-0.00	-0.00	300.00	200.00	0.00	-0.00
144	0.00	0.00	0.00	903.00	200.00	0.00	0.00	-0.00	-0.00	-0.00	300.00	200.00	0.00	-0.00
145	-0.00	-0.00	-0.00	903.00	200.00	0.00	-0.00	-0.00	-0.00	-0.00	300.00	200.00	0.00	-0.00
146	-0.00	-0.00	-0.00	903.00	200.00	0.00	-0.00	-0.00	-0.00	-0.00	300.00	200.00	0.00	-0.00
147	-0.00	-0.00	-0.00	903.00	200.00	0.00	-0.00	-0.00	-0.00	-0.00	300.00	200.00	0.00	-0.00
148	0.00	0.00	0.00	903.00	200.00	0.00	0.00	-0.00	-0.00	-0.00	300.00	200.00	0.00	-0.00
149	-0.00	-0.00	-0.00	903.00	200.00	0.00	-0.00	-0.00	-0.00	-0.00	300.00	200.00	0.00	-0.00
150	0.00	0.00	0.00	903.00	200.00	0.00	0.00	-0.00	-0.00	-0.00	300.00	200.00	0.00	-0.00
151	-0.00	-0.00	-0.00	903.00	200.00	0.00	-0.00	-0.00	-0.00	-0.00	300.00	200.00	0.00	-0.00
152	-0.00	-0.00	-0.00	903.00	200.00	0.00	-0.00	0.00	0.00	0.00	300.00	200.00	0.00	0.00
153	-0.00	-0.00	-0.00	903.00	200.00	0.00	-0.00	-0.00	-0.00	-0.00	300.00	200.00	0.00	-0.00
154	-0.00	-0.00	-0.00	903.00	200.00	0.00	-0.00	-0.00	-0.00	-0.00	300.00	200.00	0.00	-0.00
155	0.00	0.00	0.00	903.00	200.00	0.00	0.00	-0.00	-0.00	-0.00	300.00	200.00	0.00	-0.00
156	-0.00	-0.00	-0.00	903.00	200.00	0.00	-0.00	-0.00	-0.00	-0.00	300.00	200.00	0.00	-0.00
157	-0.00	-0.00	-0.00	903.00	200.00	0.00	-0.00	-0.00	-0.00	-0.00	300.00	200.00	0.00	-0.00
158	-0.00	-0.00	-0.00	903.00	200.00	0.00	-0.00	-0.00	-0.00	-0.00	300.00	200.00	0.00	-0.00
159	-0.00	-0.00	-0.00	903.00	200.00	0.00	-0.00	-0.00	-0.00	-0.00	300.00	200.00	0.00	-0.00
160	-0.00	-0.00	-0.00	903.00	200.00	0.00	-0.00	-0.00	-0.00	-0.00	300.00	200.00	0.00	-0.00
161	-0.00	-0.00	-0.00	903.00	200.00	0.00	-0.00	-0.00	-0.00	-0.00	300.00	200.00	0.00	-0.00
162	0.00	0.00	0.00	903.00	200.00	0.00	0.00	-0.00	-0.00	-0.00	300.00	200.00	0.00	-0.00
163	0.00	0.00	0.00	903.00	200.00	0.00	0.00	-0.00	-0.00	-0.00	300.00	200.00	0.00	-0.00
164	0.00	0.00	0.00	903.00	200.00	0.00	0.00	-0.00	-0.00	-0.00	300.00	200.00	0.00	-0.00
165	-0.00	-0.00	-0.00	903.00	200.00	0.00	-0.00	-0.00	-0.00	-0.00	300.00	200.00	0.00	-0.00
166	-0.00	-0.00	-0.00	903.00	200.00	0.00	-0.00	-0.00	-0.00	-0.00	300.00	200.00	0.00	-0.00
167	-0.00	-0.00	-0.00	903.00	200.00	0.00	-0.00	-0.00	-0.00	-0.00	300.00	200.00	0.00	-0.00
168	-0.00	-0.00	-0.00	903.00	200.00	0.00	-0.00	-0.00	-0.00	-0.00	300.00	200.00	0.00	-0.00
169	-0.00	-0.00	-0.00	903.00	200.00	0.00	-0.00	-0.00	-0.00	-0.00	300.00	200.00	0.00	-0.00
170	-0.00	-0.00	-0.00	903.00	200.00	0.00	-0.00	-0.00	-0.00	-0.00	300.00	200.00	0.00	-0.00
171	-0.00	-0.00	-0.00	903.00	200.00	0.00	-0.00	-0.00	-0.00	-0.00	300.00	200.00	0.00	-0.00
172	-0.00	-0.00	-0.00	903.00	200.00	0.00	-0.00	-0.00	-0.00	-0.00	300.00	200.00	0.00	-0.00
173	-0.00	-0.00	-0.00	903.00	200.00	0.00	-0.00	-0.00	-0.00	-0.00	300.00	200.00	0.00	-0.00
174	-0.00	-0.00	-0.00	903.00	200.00	0.00	-0.00	-0.00	-0.00	-0.00	300.00	200.00	0.00	-0.00
175	-0.00	-0.00	-0.00	903.00	200.00	0.00	-0.00	-0.00	-0.00	-0.00	300.00	200.00	0.00	-0.00
176	0.00	0.00	0.00	903.00	200.00	0.00	0.00	-0.00	-0.00	-0.00	300.00	200.00	0.00	-0.00
177	0.00	0.00	0.00	903.00	200.00	0.00	0.00	-0.00	-0.00	-0.00	300.00	200.00	0.00	-0.00
178	0.00	0.00	0.00	903.00	200.00	0.00	0.00	-0.00	-0.00	-0.00	300.00	200.00	0.00	-0.00
179	-0.00	-0.00	-0.00	903.00	200.00	0.00	-0.00	-0.00	-0.00	-0.00	300.00	200.00	0.00	-0.00
180	-0.00	-0.00	-0.00	903.00	200.00	0.00	-0.00	-0.00	-0.00	-0.00	300.00	200.00	0.00	-0.00
181	-0.00	-0.00	-0.00	903.00	200.00	0.00	-0.00	-0.00	-0.00	-0.00	300.00	200.00	0.00	-0.00
182	-0.00	-0.00	-0.00	903.00	200.00	0.00	-0.00	-0.00	-0.00	-0.00	300.00	200.00	0.00	-0.00
183	0.00	0.00	0.00	903.00	200.00	0.00	0.00	-0.00	-0.00	-0.00	300.00	200.00	0.00	-0.00
184	-0.00	-0.00	-0.00	903.00	200.00	0.00	-0.00	-0.00	-0.00	-0.00	300.00	200.00	0.00	-0.00
185	-0.00	-0.00	-0.00	903.00	200.00	0.00	-0.00	-0.00	-0.00	-0.00	300.00	200.00	0.00	-0.00
186	-0.00	-0.00	-0.00	903.00	200.00	0.00	-0.00	-0.00	-0.00	-0.00	300.00	200.00	0.00	-0.00
187	-0.00	-0.00	-0.00	903.00	200.00	0.00	-0.00	-0.00	-0.00	-0.00	300.00	200.00	0.00	-0.00
188	-0.00	-0.00	-0.00	903.00	200.00	0.00	-0.00	-0.00	-0.00	-0.00	300.00	200.00	0.00	-0.00
189	-0.00	-0.00	-0.00	903.00	200.00	0.00	-0.00	-0.00	-0.00	-0.00	300.00	200.00	0.00	-0.00
190	-0.00	-0.00	-0.00	903.00	200.00	0.00	-0.00	-0.00	-0.00	-0.00	300.00	200.00	0.00	-0.00
191	-0.00	-0.00	-0.00	903.00	200.00	0.00	-0.00	-0.00	-0.00	-0.00	300.00	200.00	0.00	-0.00
192	-0.00	-0.00	-0.00	903.00	200.00	0.00	-0.00	-0.00	-0.00	-0.00	300.00	200.00	0.00	-0.00
193	-0.00	-0.00	-0.00	903.00	200.00	0.00	-0.00	-0.00	-0.00	-0.00	300.00	200.00	0.00	-0.00
194	-0.00	-0.00	-0.00	903.00	200.00	0.00	-0.00	-0.00	-0.00	-0.00	300.00	200.00	0.00	-0.00
195	-0.00	-0.00	-0.00	903.00	200.00	0.00	-0.00	-0.00	-0.00	-0.00	300.00	200.00	0.00	-0.00
196	-0.00	-0.00	-0.00	903.00	200.00	0.00	-0.00	-0.00	-0.00	-0.00	300.00	200.00	0.00	-0.00
197	0.00	0.00	0.00	903.00	200.00	0.00	0.00	-0.00	-0.00	-0.00	300.00	200.00	0.00	-0.00
198	-0.00	-0.00	-0.00	903.00	200.00	0.00	-0.00	-0.00	-0.00	-0.00	300.00	200.00	0.00	-0.00
199	0.00	0.00	0.00	903.00	200.00	0.00	0.00	-0.00	-0.00	-0.00	300.00	200.00	0.00	-0.00
200	0.00	0.00	0.00	903.00	200.00	0.00	0.00	-0.00	-0.00	-0.00	300.00	200.00	0.00	-0.00
201	-0.00	-0.00	-0.00	903.00	200.00	0.00	-0.00	-0.00	-0.00	-0.00	300.00	200.00	0.00	-0.00
202	-0.00	-0.00	-0.00	903.00	200.00	0.00	-0.00	-0.00	-0.00	-0.00	300.00	200.00	0.00	-0.00
203	-0.00	-0.00	-0.00	903.00	200.00	0.00	-0.00	-0.00	-0.00	-0.00	300.00	200.00	0.00	-0.00
204	0.00	0.00	0.00	903.00	200.00	0.00	0.00	-0.00	-0.00	-0.00	300.00	200.00	0.00	-0.00
205	-0.00	-0.00	-0.00	903.00	200.00	0.00	-0.00	-0.00	-0.00	-0.00	300.00	200.00	0.00	-0.00
206	0.00	0.00	0.00	903.00	200.00	0.00	0.00	-0.00	-0.00	-0.00	300.00	200.00	0.00	-0.00
207	-0.00	-0.00	-0.00	903.00	200.00	0.00	-0.00	-0.00	-0.00	-0.00	300.00	200.00	0.00	-0.00
208	-0.00	-0.00	-0.00	903.00	200.00	0.00	-0.00	-0.00	-0.00	-0.00	300.00	200.00	0.00	-0.00
209	-0.00	-0.00	-0.00	903.00	200.00	0.00	-0.00	-0.00	-0.00	-0.00	300.00	200.00	0.00	-0.00
210	-0.00	-0.00	-0.00	903.00	200.00	0.00	-0.00	-0.00	-0.00	-0.00	300.00	200.00	0.00	-0.00
211	-0.00	-0.00	-0.00	903.00	200.00	0.00	-0.00	-0.00	-0.00	-0.00	300.00	200.00	0.00	-0.00
212	-0.00	-0.00	-0.00	903.00	200.00	0.00	-0.00	-0.00	-0.00	-0.00	300.00	200.00	0.00	-0.00
213	-0.00	-0.00	-0.00	903.00	200.00	0.00	-0.00	-0.00	-0.00	-0.00	300.00	200.00	0.00	-0.00
214	0.00	0.00	0.00	903.00	200.00	0.00	0.00	-0.00	-0.00	-0.00	300.00	200.00	0.00	-0.00
215	-0.00	-0.00	-0.00	903.00	200.00	0.00	-0.00	-0.00	-0.00	-0.00	300.00	200.00	0.00	-0.00
216	0.00	0.00	0.00	903.00	200.00	0.00	0.00	-0.00	-0.00	-0.00	300.00	200.00	0.00	-0.00
217	-0.00	-0.00	-0.00	903.00	200.00	0.00	-0.00	-0.00	-0.00	-0.00	300.00	200.00	0.00	-0.00
218	-0.00	-0.00	-0.00	903.00	200.00	0.00	-0.00	-0.00	-0.00	-0.00	300.00	200.00	0.00	-0.00
219	-0.00	-0.00	-0.00	903.00	200.00	0.00	-0.00	-0.00	-0.00	-0.00	300.00	200.00	0.00	-0.00
220	0.00	0.00	0.00	903.00	200.00	0.00	0.00	-0.00	-0.00	-0.00	300.00	200.00	0.00	-0.00
221	-0.00	-0.00	-0.00	903.00	200.00	0.00	-0.00	-0.00	-0.00	-0.00	300.00	200.00	0.00	-0.00
222	0.00	0.00	0.00	903.00	200.00	0.00	0.00	-0.00	-0.00	-0.00	300.00	200.00	0.00	-0.00
223	-0.00	-0.00	-0.00	903.00	200.00	0.00	-0.00	-0.00	-0.00	-0.00	300.00	200.00	0.00	-0.00
224	-0.00	-0.00	-0.00	903.00	200.00	0.00	-0.00	-0.00	-0.00	-0.00	300.00	200.00	0.00	-0.00
225	-0.00	-0.00	-0.00	903.00	200.00	0.00	-0.00	-0.00	-0.00	-0.00	300.00	200.00	0.00	-0.00
226	-0.00	-0.00	-0.00	903.00	200.00	0.00	-0.00	-0.00	-0.00	-0.00	300.00	200.00	0.00	-0.00
227	0.00	0.00	0.00	903.00	200.00	0.00	0.00	-0.00	-0.00	-0.00	300.00	200.00	0.00	-0.00
228	-0.00	-0.00	-0.00	903.00	200.00	0.00	-0.00	-0.00	-0.00	-0.00	300.00	200.00	0.00	-0.00
229	0.00	0.00	0.00	903.00	200.00	0.00	0.00	-0.00	-0.00	-0.00	300.00	200.00	0.00	-0.00
230	0.00	0.00	0.00	903.00	200.00	0.00	0.00	-0.00	-0.00	-0.00	300.00	200.00	0.00	-0.00
231	0.00	0.00	0.00	903.00	200.00	0.00	0.00	-0.00	-0.00	-0.00	300.00	200.00	0.00	-0.00
232	0.00	0.00	0.00	903.00	200.00	0.00	0.00	-0.00	-0.00	-0.00	300.00	200.00	0.00	-0.00
233	-0.00	-0.00	-0.00	903.00	200.00	0.00	-0.00	-0.00	-0.00	-0.00	300.00	200.00	0.00	-0.00
234	0.00	0.00	0.00	903.00	200.00	0.00	0.00	-0.00	-0.00	-0.00	300.00	200.00	0.00	-0.00
235	-0.00	-0.00	-0.00	903.00	200.00	0.00	-0.00	-0.00	-0.00	-0.00	300.00	200.00	0.00	-0.00
236	0.00	0.00	0.00	903.00	200.00	0.00	0.00	-0.00	-0.00	-0.00	300.00	200.00	0.00	-0.00
237	-0.00	-0.00	-0.00	903.00	200.00	0.00	-0.00	-0.00	-0.00	-0.00	300.00	200.00	0.00	-0.00
238	-0.00	-0.00	-0.00	903.00	200.00	0.00	-0.00	-0.00	-0.00	-0.00	300.00	200.00	0.00	-0.00
239	-0.00	-0.00	-0.00	903.00	200.00	0.00	-0.00	-0.00	-0.00	-0.00	300.00	200.00	0.00	-0.00
240	0.00	0.00	0.00	903.00	200.00	0.00	0.00	0.00	0.00	0.00	300.00	200.00	0.00	0.00
241	-0.00	-0.00	-0.00	903.00	200.00	0.00	-0.00	-0.00	-0.00	-0.00	300.00	200.00	0.00	-0.00
242	-0.00	-0.00	-0.00	903.00	200.00	0.00	-0.00	-0.00	-0.00	-0.00	300.00	200.00	0.00	-0.00
243	-0.00	-0.00	-0.00	903.00	200.00	0.00	-0.00	-0.00	-0.00	-0.00	300.00	200.00	0.00	-0.00
244	-0.00	-0.00	-0.00	903.00	200.00	0.00	-0.00	-0.00	-0.00	-0.00	300.00	200.00	0.00	-0.00
245	-0.00	-0.00	-0.00	903.00	200.00	0.00	-0.00	-0.00	-0.00	-0.00	300.00	200.00	0.00	-0.00
246	0.00	0.00	0.00	903.00	200.00	0.00	0.00	-0.00	-0.00	-0.00	300.00	200.00	0.00	-0.00
247	-0.00	-0.00	-0.00	903.00	200.00	0.00	-0.00	-0.00	-0.00	-0.00	300.00	200.00	0.00	-0.00
248	-0.00	-0.00	-0.00	903.00	200.00	0.00	-0.00	-0.00	-0.00	-0.00	300.00	200.00	0.00	-0.00
249	-0.00	-0.00	-0.00	903.00	200.00	0.00	-0.00	-0.00	-0.00	-0.00	300.00	200.00	0.00	-0.00
250	0.00	0.00	0.00	903.00	200.00	0.00	0.00	-0.00	-0.00	-0.00	300.00	200.00	0.00	-0.00
251	0.00	0.00	0.00	903.00	200.00	0.00	0.00	-0.00	-0.00	-0.00	300.00	200.00	0.00	-0.00
252	-0.00	-0.00	-0.00	903.00	200.00	0.00	-0.00	-0.00	-0.00	-0.00	300.00	200.00	0.00	-0.00
253	-0.00	-0.00	-0.00	903.00	200.00	0.00	-0.00	-0.00	-0.00	-0.00	300.00	200.00	0.00	-0.00
254	-0.00	-0.00	-0.00	903.00	200.00	0.00	-0.00	-0.00	-0.00	-0.00	300.00	200.00	0.00	-0.00
255	-0.00	-0.00	-0.00	903.00	200.00	0.00	-0.00	-0.00	-0.00	-0.00	300.00	200.00	0.00	-0.00
256	-0.00	-0.00	-0.00	903.00	200.00	0.00	-0.00	-0.00	-0.00	-0.00	300.00	200.00	0.00	-0.00
257	0.00	0.00	0.00	903.00	200.00	0.00	0.00	-0.00	-0.00	-0.00	300.00	200.00	0.00	-0.00
258	0.00	0.00	0.00	903.00	200.00	0.00	0.00	-0.00	-0.00	-0.00	300.00	200.00	0.00	-0.00
259	-0.00	-0.00	-0.00	903.00	200.00	0.00	-0.00	-0.00	-0.00	-0.00	300.00	200.00	0.00	-0.00
260	0.00	0.00	0.00	903.00	200.00	0.00	0.00	-0.00	-0.00	-0.00	300.00	200.00	0.00	-0.00
261	0.00	0.00	0.00	903.00	200.00	0.00	0.00	-0.00	-0.00	-0.00	300.00	200.00	0.00	-0.00
262	0.00	0.00	0.00	903.00	200.00	0.00	0.00	-0.00	-0.00	-0.00	300.00	200.00	0.00	-0.00
263	-0.00	-0.00	-0.00	903.00	200.00	0.00	-0.00	-0.00	-0.00	-0.00	300.00	200.00	0.00	-0.00
264	-0.00	-0.00	-0.00	903.00	200.00	0.00	-0.00	-0.00	-0.00	-0.00	300.00	200.00	0.00	-0.00
265	0.00	0.00	0.00	903.00	200.00	0.00	0.00	-0.00	-0.00	-0.00	300.00	200.00	0.00	-0.00
266	-0.00	-0.00	-0.00	903.00	200.00	0.00	-0.00	-0.00	-0.00	-0.00	300.00	200.00	0.00	-0.00
267	0.00	0.00	0.00	903.00	200.00	0.00	0.00	-0.00	-0.00	-0.00	300.00	200.00	0.00	-0.00
268	0.00	0.00	0.00	903.00	200.00	0.00	0.00	-0.00	-0.00	-0.00	300.00	200.00	0.00	-0.00
269	-0.00	-0.00	-0.00	903.00	200.00	0.00	-0.00	-0.00	-0.00	-0.00	300.00	200.00	0.00	-0.00
270	0.00	0.00	0.00	903.00	200.00	0.00	0.00	-0.00	-0.00	-0.00	300.00	200.00	0.00	-0.00
271	0.00	0.00	0.00	903.00	200.00	0.00	0.00	-0.00	-0.00	-0.00	300.00	200.00	0.00	-0.00
272	-0.00	-0.00	-0.00	903.00	200.00	0.00	-0.00	-0.00	-0.00	-0.00	300.00	200.00	0.00	-0.00
273	0.00	0.00	0.00	903.00	200.00	0.00	0.00	-0.00	-0.00	-0.00	300.00	200.00	0.00	-0.00
274	-0.00	-0.00	-0.00	903.00	200.00	0.00	-0.00	-0.00	-0.00	-0.00	300.00	200.00	0.00	-0.00
275	-0.00	-0.00	-0.00	903.00	200.00	0.00	-0.00	-0.00	-0.00	-0.00	300.00	200.00	0.00	-0.00
276	-0.00	-0.00	-0.00	903.00	200.00	0.00	-0.00	-0.00	-0.00	-0.00	300.00	200.00	0.00	-0.00
277	0.00	0.00	0.00	903.00	200.00	0.00	0.00	-0.00	-0.00	-0.00	300.00	200.00	0.00	-0.00
278	-0.00	-0.00	-0.00	903.00	200.00	0.00	-0.00	-0.00	-0.00	-0.00	300.00	200.00	0.00	-0.00
279	0.00	0.00	0.00	903.00	200.00	0.00	0.00	-0.00	-0.00	-0.00	300.00	200.00	0.00	-0.00
280	-0.00	-0.00	-0.00	903.00	200.00	0.00	-0.00	-0.00	-0.00	-0.00	300.00	200.00	0.00	-0.00
281	-0.00	-0.00	-0.00	903.00	200.00	0.00	-0.00	-0.00	-0.00	-0.00	300.00	200.00	0.00	-0.00
282	0.00	0.00	0.00	903.00	200.00	0.00	0.00	-0.00	-0.00	-0.00	300.00	200.00	0.00	-0.00
283	0.00	0.00	0.00	903.00	200.00	0.00	0.00	-0.00	-0.00	-0.00	300.00	200.00	0.00	-0.00
284	0.00	0.00	0.00	903.00	200.00	0.00	0.00	-0.00	-0.00	-0.00	300.00	200.00	0.00	-0.00
285	-0.00	-0.00	-0.00	903.00	200.00	0.00	-0.00	-0.00	-0.00	-0.00	300.00	200.00	0.00	-0.00
286	-0.00	-0.00	-0.00	903.00	200.00	0.00	-0.00	-0.00	-0.00	-0.00	300.00	200.00	0.00	-0.00
287	-0.00	-0.00	-0.00	903.00	200.00	0.00	-0.00	-0.00	-0.00	-0.00	300.00	200.00	0.00	-0.00
288	-0.00	-0.00	-0.00	903.00	200.00	0.00	-0.00	-0.00	-0.00	-0.00	300.00	200.00	0.00	-0.00
289	-0.00	-0.00	-0.00	903.00	200.00	0.00	-0.00	-0.00	-0.00	-0.00	300.00	200.00	0.00	-0.00
290	-0.00	-0.00	-0.00	903.00	200.00	0.00	-0.00	-0.00	-0.00	-0.00	300.00	200.00	0.00	-0.00
291	-0.00	-0.00	-0.00	903.00	200.00	0.00	-0.00	-0.00	-0.00	-0.00	300.00	200.00	0.00	-0.00
292	-0.00	-0.00	-0.00	903.00	200.00	0.00	-0.00	-0.00	-0.00	-0.00	300.00	200.00	0.00	-0.00
293	-0.00	-0.00	-0.00	903.00	200.00	0.00	-0.00	-0.00	-0.00	-0.00	300.00	200.00	0.00	-0.00
294	0.00	0.00	0.00	903.00	200.00	0.00	0.00	-0.00	-0.00	-0.00	300.00	200.00	0.00	-0.00
295	-0.00	-0.00	-0.00	903.00	200.00	0.00	-0.00	-0.00	-0.00	-0.00	300.00	200.00	0.00	-0.00
296	-0.00	-0.00	-0.00	903.00	200.00	0.00	-0.00	-0.00	-0.00	-0.00	300.00	200.00	0.00	-0.00
297	-0.00	-0.00	-0.00	903.00	200.00	0.00	-0.00	-0.00	-0.00	-0.00	300.00	200.00	0.00	-0.00
298	0.00	0.00	0.00	903.00	200.00	0.00	0.00	-0.00	-0.00	-0.00	300.00	200.00	0.00	-0.00
299	0.00	0.00	0.00	903.00	200.00	0.00	0.00	-0.00	-0.00	-0.00	300.00	200.00	0.00	-0.00
300	0.00	0.00	0.00	903.00	200.00	0.00	0.00	-0.00	-0.00	-0.00	300.00	200.00	0.00	-0.00
301	0.00	0.00	0.00	903.00	200.00	0.00	0.00	-0.00	-0.00	-0.00	300.00	200.00	0.00	-0.00
302	-0.00	-0.00	-0.00	903.00	200.00	0.00	-0.00	-0.00	-0.00	-0.00	300.00	200.00	0.00	-0.00
303	-0.00	-0.00	-0.00	903.00	200.00	0.00	-0.00	-0.00	-0.00	-0.00	300.00	200.00	0.00	-0.00
304	-0.00	-0.00	-0.00	903.00	200.00	0.00	-0.00	-0.00	-0.00	-0.00	300.00	200.00	0.00	-0.00
305	-0.00	-0.00	-0.00	903.00	200.00	0.00	-0.00	-0.00	-0.00	-0.00	300.00	200.00	0.00	-0.00
306	-0.00	-0.00	-0.00	903.00	200.00	0.00	-0.00	-0.00	-0.00	-0.00	300.00	200.00	0.00	-0.00
307	-0.00	-0.00	-0.00	903.00	200.00	0.00	-0.00	-0.00	-0.00	-0.00	300.00	200.00	0.00	-0.00
308	-0.00	-0.00	-0.00	903.00	200.00	0.00	-0.00	-0.00	-0.00	-0.00	300.00	200.00	0.00	-0.00
309	-0.00	-0.00	-0.00	903.00	200.00	0.00	-0.00	-0.00	-0.00	-0.00	300.00	200.00	0.00	-0.00
310	-0.00	-0.00	-0.00	903.00	200.00	0.00	-0.00	-0.00	-0.00	-0.00	300.00	200.00	0.00	-0.00
311	-0.00	-0.00	-0.00	903.00	200.00	0.00	-0.00	-0.00	-0.00	-0.00	300.00	200.00	0.00	-0.00
312	-0.00	-0.00	-0.00	903.00	200.00	0.00	-0.00	0.00	0.00	0.00	300.00	200.00	0.00	0.00
313	-0.00	-0.00	-0.00	903.00	200.00	0.00	-0.00	-0.00	-0.00	-0.00	300.00	200.00	0.00	-0.00
314	25.25	8.77	9.46	999.77	264.52	0.00	-2584.40	-0.00	-0.00	-0.00	300.00	200.00	0.00	-0.00
315	-0.00	-0.00	-0.00	903.00	200.00	0.00	-0.00	-0.00	-0.00	-0.00	300.00	200.00	0.00	-0.00
316	-0.00	-0.00	-0.00	903.00	200.00	0.00	-0.00	-0.00	-0.00	-0.00	300.00	200.00	0.00	-0.00
317	-0.00	-0.00	-0.00	903.00	200.00	0.00	-0.00	-0.00	-0.00	-0.00	300.00	200.00	0.00	-0.00
318	-0.00	-0.00	-0.00	903.00	200.00	0.00	-0.00	0.00	0.00	0.00	300.00	200.00	0.00	0.00
319	-0.00	-0.00	-0.00	903.00	200.00	0.00	-0.00	-0.00	-0.00	-0.00	300.00	200.00	0.00	-0.00
320	-0.00	-0.00	-0.00	903.00	200.00	0.00	-0.00	-0.00	-0.00	-0.00	300.00	200.00	0.00	-0.00
321	-0.00	-0.00	-0.00	903.00	200.00	0.00	-0.00	-0.00	-0.00	-0.00	300.00	200.00	0.00	-0.00
322	-0.00	-0.00	-0.00	903.00	200.00	0.00	-0.00	-0.00	-0.00	-0.00	300.00	200.00	0.00	-0.00
323	-0.00	-0.00	-0.00	903.00	200.00	0.00	-0.00	-0.00	-0.00	-0.00	300.00	200.00	0.00	-0.00
324	-0.00	-0.00	-0.00	903.00	200.00	0.00	-0.00	-0.00	-0.00	-0.00	300.00	200.00	0.00	-0.00
325	-0.00	-0.00	-0.00	903.00	200.00	0.00	-0.00	-0.00	-0.00	-0.00	300.00	200.00	0.00	-0.00
326	-0.00	-0.00	-0.00	903.00	200.00	0.00	-0.00	-0.00	-0.00	-0.00	300.00	200.00	0.00	-0.00
327	-0.00	-0.00	-0.00	903.00	200.00	0.00	-0.00	-0.00	-0.00	-0.00	300.00	200.00	0.00	-0.00
328	-0.00	-0.00	-0.00	903.00	200.00	0.00	-0.00	-0.00	-0.00	-0.00	300.00	200.00	0.00	-0.00
329	-0.00	-0.00	-0.00	903.00	200.00	0.00	-0.00	-0.00	-0.00	-0.00	300.00	200.00	0.00	-0.00
330	-0.00	-0.00	-0.00	903.00	200.00	0.00	-0.00	-0.00	-0.00	-0.00	300.00	200.00	0.00	-0.00
331	-0.00	-0.00	-0.00	903.00	200.00	0.00	-0.00	-0.00	-0.00	-0.00	300.00	200.00	0.00	-0.00
332	-0.00	-0.00	-0.00	903.00	200.00	0.00	-0.00	-0.00	-0.00	-0.00	300.00	200.00	0.00	-0.00
333	-0.00	-0.00	-0.00	903.00	200.00	0.00	-0.00	-0.00	-0.00	-0.00	300.00	200.00	0.00	-0.00
334	-0.00	-0.00	-0.00	903.00	200.00	0.00	-0.00	-0.00	-0.00	-0.00	300.00	200.00	0.00	-0.00
335	-0.00	-0.00	-0.00	903.00	200.00	0.00	-0.00	-0.00	-0.00	-0.00	300.00	200.00	0.00	-0.00
336	-0.00	-0.00	-0.00	903.00	200.00	0.00	-0.00	-0.00	-0.00	-0.00	300.00	200.00	0.00	-0.00
337	-0.00	-0.00	-0.00	903.00	200.00	0.00	-0.00	-0.00	-0.00	-0.00	300.00	200.00	0.00	-0.00
338	-0.00	-0.00	-0.00	903.00	200.00	0.00	-0.00	-0.00	-0.00	-0.00	300.00	200.00	0.00	-0.00
339	-0.00	-0.00	-0.00	903.00	200.00	0.00	-0.00	-0.00	-0.00	-0.00	300.00	200.00	0.00	-0.00
340	-0.00	-0.00	-0.00	903.00	200.00	0.00	-0.00	-0.00	-0.00	-0.00	300.00	200.00	0.00	-0.00
341	-0.00	-0.00	-0.00	903.00	200.00	0.00	-0.00	-0.00	-0.00	-0.00	300.00	200.00	0.00	-0.00
342	-0.00	-0.00	-0.00	903.00	200.00	0.00	-0.00	-0.00	-0.00	-0.00	300.00	200.00	0.00	-0.00
343	-0.00	-0.00	-0.00	903.00	200.00	0.00	-0.00	-0.00	-0.00	-0.00	300.00	200.00	0.00	-0.00
344	-0.00	-0.00	-0.00	903.00	200.00	0.00	-0.00	-0.00	-0.00	-0.00	300.00	200.00	0.00	-0.00
345	-0.00	-0.00	-0.00	903.00	200.00	0.00	-0.00	-0.00	-0.00	-0.00	300.00	200.00	0.00	-0.00
346	-0.00	-0.00	-0.00	903.00	200.00	0.00	-0.00	-0.00	-0.00	-0.00	300.00	200.00	0.00	-0.00
347	-0.00	-0.00	-0.00	903.00	200.00	0.00	-0.00	-0.00	-0.00	-0.00	300.00	200.00	0.00	-0.00
348	-0.00	-0.00	-0.00	903.00	200.00	0.00	-0.00	-0.00	-0.00	-0.00	300.00	200.00	0.00	-0.00
349	-0.00	-0.00	-0.00	903.00	200.00	0.00	-0.00	-0.00	-0.00	-0.00	300.00	200.00	0.00	-0.00
350	-0.00	-0.00	-0.00	903.00	200.00	0.00	-0.00	-0.00	-0.00	-0.00	300.00	200.00	0.00	-0.00
351	-0.00	-0.00	-0.00	903.00	200.00	0.00	-0.00	-0.00	-0.00	-0.00	300.00	200.00	0.00	-0.00
352	-0.00	-0.00	-0.00	903.00	200.00	0.00	-0.00	-0.00	-0.00	-0.00	300.00	200.00	0.00	-0.00
353	-0.00	-0.00	-0.00	903.00	200.00	0.00	-0.00	-0.00	-0.00	-0.00	300.00	200.00	0.00	-0.00
354	-0.00	-0.00	-0.00	903.00	200.00	0.00	-0.00	-0.00	-0.00	-0.00	300.00	200.00	0.00	-0.00
355	-0.00	-0.00	-0.00	903.00	200.00	0.00	-0.00	-0.00	-0.00	-0.00	300.00	200.00	0.00	-0.00
356	-0.00	-0.00	-0.00	903.00	200.00	0.00	-0.00	-0.00	-0.00	-0.00	300.00	200.00	0.00	-0.00
357	-0.00	-0.00	-0.00	903.00	200.00	0.00	-0.00	-0.00	-0.00	-0.00	300.00	200.00	0.00	-0.00
358	-0.00	-0.00	-0.00	903.00	200.00	0.00	-0.00	-0.00	-0.00	-0.00	300.00	200.00	0.00	-0.00
359	-0.00	-0.00	-0.00	903.00	200.00	0.00	-0.00	-0.00	-0.00	-0.00	300.00	200.00	0.00	-0.00
360	-0.00	-0.00	-0.00	903.00	200.00	0.00	-0.00	-0.00	-0.00	-0.00	300.00	200.00	0.00	-0.00
361	-0.00	-0.00	-0.00	903.00	200.00	0.00	-0.00	-0.00	-0.00	-0.00	300.00	200.00	0.00	-0.00
362	-0.00	-0.00	-0.00	903.00	200.00	0.00	-0.00	-0.00	-0.00	-0.00	300.00	200.00	0.00	-0.00
363	-0.00	-0.00	-0.00	903.00	200.00	0.00	-0.00	-0.00	-0.00	-0.00	300.00	200.00	0.00	-0.00
364	-0.00	-0.00	-0.00	903.00	200.00	0.00	-0.00	-0.00	-0.00	-0.00	300.00	200.00	0.00	-0.00
365	-0.00	-0.00	-0.00	903.00	200.00	0.00	-0.00	-0.00	-0.00	-0.00	300.00	200.00	0.00	-0.00
366	-0.00	-0.00	-0.00	903.00	200.00	0.00	-0.00	-0.00	-0.00	-0.00	300.00	200.00	0.00	-0.00
367	-0.00	-0.00	-0.00	903.00	200.00	0.00	-0.00	-0.00	-0.00	-0.00	300.00	200.00	0.00	-0.00
368	-0.00	-0.00	-0.00	903.00	200.00	0.00	-0.00	-0.00	-0.00	-0.00	300.00	200.00	0.00	-0.00
369	-0.00	-0.00	-0.00	903.00	200.00	0.00	-0.00	-0.00	-0.00	-0.00	300.00	200.00	0.00	-0.00
370	-0.00	-0.00	-0.00	903.00	200.00	0.00	-0.00	-0.00	-0.00	-0.00	300.00	200.00	0.00	-0.00
371	-0.00	-0.00	-0.00	903.00	200.00	0.00	-0.00	-0.00	-0.00	-0.00	300.00	200.00	0.00	-0.00
372	-0.00	-0.00	-0.00	903.00	200.00	0.00	-0.00	-0.00	-0.00	-0.00	300.00	200.00	0.00	-0.00
373	-0.00	-0.00	-0.00	903.00	200.00	0.00	-0.00	-0.00	-0.00	-0.00	300.00	200.00	0.00	-0.00
374	-0.00	-0.00	-0.00	903.00	200.00	0.00	-0.00	-0.00	-0.00	-0.00	300.00	200.00	0.00	-0.00
375	-0.00	-0.00	-0.00	903.00	200.00	0.00	-0.00	-0.00	-0.00	-0.00	300.00	200.00	0.00	-0.00
376	-0.00	-0.00	-0.00	903.00	200.00	0.00	-0.00	-0.00	-0.00	-0.00	300.00	200.00	0.00	-0.00
377	-0.00	-0.00	-0.00	903.00	200.00	0.00	-0.00	-0.00	-0.00	-0.00	300.00	200.00	0.00	-0.00
378	-0.00	-0.00	-0.00	903.00	200.00	0.00	-0.00	-0.00	-0.00	-0.00	300.00	200.00	0.00	-0.00
379	-0.00	-0.00	-0.00	903.00	200.00	0.00	-0.00	-0.00	-0.00	-0.00	300.00	200.00	0.00	-0.00
380	-0.00	-0.00	-0.00	903.00	200.00	0.00	-0.00	-0.00	-0.00	-0.00	300.00	200.00	0.00	-0.00
381	-0.00	-0.00	-0.00	903.00	200.00	0.00	-0.00	-0.00	-0.00	-0.00	300.00	200.00	0.00	-0.00
382	-0.00	-0.00	-0.00	903.00	200.00	0.00	-0.00	-0.00	-0.00	-0.00	300.00	200.00	0.00	-0.00
383	-0.00	-0.00	-0.00	903.00	200.00	0.00	-0.00	-0.00	-0.00	-0.00	300.00	200.00	0.00	-0.00
384	-0.00	-0.00	-0.00	903.00	200.00	0.00	-0.00	-0.00	-0.00	-0.00	300.00	200.00	0.00	-0.00
385	-0.00	-0.00	-0.00	903.00	200.00	0.00	-0.00	-0.00	-0.00	-0.00	300.00	200.00	0.00	-0.00
386	-0.00	-0.00	-0.00	903.00	200.00	0.00	-0.00	-0.00	-0.00	-0.00	300.00	200.00	0.00	-0.00
387	-0.00	-0.00	-0.00	903.00	200.00	0.00	-0.00	-0.00	-0.00	-0.00	300.00	200.00	0.00	-0.00
388	-0.00	-0.00	-0.00	903.00	200.00	0.00	-0.00	-0.00	-0.00	-0.00	300.00	200.00	0.00	-0.00
389	-0.00	-0.00	-0.00	903.00	200.00	0.00	-0.00	-0.00	-0.00	-0.00	300.00	200.00	0.00	-0.00
390	-0.00	-0.00	-0.00	903.00	200.00	0.00	-0.00	-0.00	-0.00	-0.00	300.00	200.00	0.00	-0.00
391	-0.00	-0.00	-0.00	903.00	200.00	0.00	-0.00	-0.00	-0.00	-0.00	300.00	200.00	0.00	-0.00
392	-0.00	-0.00	-0.00	903.00	200.00	0.00	-0.00	-0.00	-0.00	-0.00	300.00	200.00	0.00	-0.00
393	-0.00	-0.00	-0.00	903.00	200.00	0.00	-0.00	-0.00	-0.00	-0.00	300.00	200.00	0.00	-0.00
394	-0.00	-0.00	-0.00	903.00	200.00	0.00	-0.00	-0.00	-0.00	-0.00	300.00	200.00	0.00	-0.00
395	-0.00	-0.00	-0.00	903.00	200.00	0.00	-0.00	-0.00	-0.00	-0.00	300.00	200.00	0.00	-0.00
396	-0.00	-0.00	-0.00	903.00	200.00	0.00	-0.00	-0.00	-0.00	-0.00	300.00	200.00	0.00	-0.00
397	-0.00	-0.00	-0.00	903.00	200.00	0.00	-0.00	-0.00	-0.00	-0.00	300.00	200.00	0.00	-0.00
398	-0.00	-0.00	-0.00	903.00	200.00	0.00	-0.00	-0.00	-0.00	-0.00	300.00	200.00	0.00	-0.00
399	-0.00	-0.00	-0.00	903.00	200.00	0.00	-0.00	-0.00	-0.00	-0.00	300.00	200.00	0.00	-0.00
400	-0.00	-0.00	-0.00	903.00	200.00	0.00	-0.00	-0.00	-0.00	-0.00	300.00	200.00	0.00	-0.00
401	-0.00	-0.00	-0.00	903.00	200.00	0.00	-0.00	-0.00	-0.00	-0.00	300.00	200.00	0.00	-0.00
402	-0.00	-0.00	-0.00	903.00	200.00	0.00	-0.00	-0.00	-0.00	-0.00	300.00	200.00	0.00	-0.00
403	-0.00	-0.00	-0.00	903.00	200.00	0.00	-0.00	-0.00	-0.00	-0.00	300.00	200.00	0.00	-0.00
404	-0.00	-0.00	-0.00	903.00	200.00	0.00	-0.00	-0.00	-0.00	-0.00	300.00	200.00	0.00	-0.00
405	-0.00	-0.00	-0.00	903.00	200.00	0.00	-0.00	-0.00	-0.00	-0.00	300.00	200.00	0.00	-0.00
406	-0.00	-0.00	-0.00	903.00	200.00	0.00	-0.00	-0.00	-0.00	-0.00	300.00	200.00	0.00	-0.00
407	-0.00	-0.00	-0.00	903.00	200.00	0.00	-0.00	-0.00	-0.00	-0.00	300.00	200.00	0.00	-0.00
408	-0.00	-0.00	-0.00	903.00	200.00	0.00	-0.00	-0.00	-0.00	-0.00	300.00	200.00	0.00	-0.00
409	-0.00	-0.00	-0.00	903.00	200.00	0.00	-0.00	-0.00	-0.00	-0.00	300.00	200.00	0.00	-0.00
410	-0.00	-0.00	-0.00	903.00	200.00	0.00	-0.00	-0.00	-0.00	-0.00	300.00	200.00	0.00	-0.00
411	-0.00	-0.00	-0.00	903.00	200.00	0.00	-0.00	-0.00	-0.00	-0.00	300.00	200.00	0.00	-0.00
412	-0.00	-0.00	-0.00	903.00	200.00	0.00	-0.00	-0.00	-0.00	-0.00	300.00	200.00	0.00	-0.00
413	-0.00	-0.00	-0.00	903.00	200.00	0.00	-0.00	-0.00	-0.00	-0.00	300.00	200.00	0.00	-0.00
414	-0.00	-0.00	-0.00	903.00	200.00	0.00	-0.00	-0.00	-0.00	-0.00	300.00	200.00	0.00	-0.00
415	-0.00	-0.00	-0.00	903.00	200.00	0.00	-0.00	-0.00	-0.00	-0.00	300.00	200.00	0.00	-0.00
416	-0.00	-0.00	-0.00	903.00	200.00	0.00	-0.00	-0.00	-0.00	-0.00	300.00	200.00	0.00	-0.00
417	-0.00	-0.00	-0.00	903.00	200.00	0.00	-0.00	-0.00	-0.00	-0.00	300.00	200.00	0.00	-0.00
418	-0.00	-0.00	-0.00	903.00	200.00	0.00	-0.00	-0.00	-0.00	-0.00	300.00	200.00	0.00	-0.00
419	-0.00	-0.00	-0.00	903.00	200.00	0.00	-0.00	-0.00	-0.00	-0.00	300.00	200.00	0.00	-0.00
420	-0.00	-0.00	-0.00	903.00	200.00	0.00	-0.00	-0.00	-0.00	-0.00	300.00	200.00	0.00	-0.00
421	-0.00	-0.00	-0.00	903.00	200.00	0.00	-0.00	-0.00	-0.00	-0.00	300.00	200.00	0.00	-0.00
422	-0.00	-0.00	-0.00	903.00	200.00	0.00	-0.00	-0.00	-0.00	-0.00	300.00	200.00	0.00	-0.00
423	-0.00	-0.00	-0.00	903.00	200.00	0.00	-0.00	-0.00	-0.00	-0.00	300.00	200.00	0.00	-0.00
424	-0.00	-0.00	-0.00	903.00	200.00	0.00	-0.00	-0.00	-0.00	-0.00	300.00	200.00	0.00	-0.00
425	-0.00	-0.00	-0.00	903.00	200.00	0.00	-0.00	-0.00	-0.00	-0.00	300.00	200.00	0.00	-0.00
426	-0.00	-0.00	-0.00	903.00	200.00	0.00	-0.00	-0.00	-0.00	-0.00	300.00	200.00	0.00	-0.00
427	-0.00	-0.00	-0.00	903.00	200.00	0.00	-0.00	-0.00	-0.00	-0.00	300.00	200.00	0.00	-0.00
428	-0.00	-0.00	-0.00	903.00	200.00	0.00	-0.00	-0.00	-0.00	-0.00	300.00	200.00	0.00	-0.00
429	62.87	-12.59	108.49	1093.72	195.78	0.00	-15991.85	-0.00	-0.00	-0.00	300.00	200.00	0.00	-0.00
430	54.86	-21.59	269.78	1053.34	159.16	0.00	-19181.51	-0.00	-0.00	-0.00	300.00	200.00	0.00	-0.00
431	70.11	-23.88	217.59	1055.73	166.34	0.00	-17687.08	-0.00	-0.00	-0.00	300.00	200.00	0.00	-0.00
432	93.38	-26.55	254.52	1049.04	161.99	0.00	-16220.15	-0.00	-0.00	-0.00	300.00	200.00	0.00	-0.00
433	114.29	-19.61	276.03	1044.79	159.31	0.00	-15007.52	-0.00	-0.00	-0.00	300.00	200.00	0.00	-0.00
434	115.66	-19.45	290.83	1040.88	157.29	0.00	-14273.43	-0.00	-0.00	-0.00	300.00	200.00	0.00	-0.00
435	93.08	-19.38	310.21	1036.84	153.27	0.00	-13886.53	-0.00	-0.00	-0.00	300.00	200.00	0.00	-0.00
436	76.90	-15.64	325.93	1031.37	149.91	0.00	-12670.77	-0.00	-0.00	-0.00	300.00	200.00	0.00	-0.00
437	80.57	-5.80	344.39	1019.57	141.43	0.00	-11573.34	-0.00	-0.00	-0.00	300.00	200.00	0.00	-0.00
438	99.11	12.51	364.84	1011.03	135.84	0.00	-10296.42	-0.00	-0.00	-0.00	300.00	200.00	0.00	-0.00
439	107.73	21.90	382.39	1003.80	130.97	0.00	-8499.57	-0.00	-0.00	-0.00	300.00	200.00	0.00	-0.00
440	97.73	26.86	397.95	998.71	127.76	0.00	-6540.44	-0.00	-0.00	-0.00	300.00	200.00	0.00	-0.00
441	89.19	27.47	401.76	995.18	126.24	0.00	-4394.87	-0.00	-0.00	-0.00	300.00	200.00	0.00	-0.00
442	79.73	29.07	398.56	990.29	122.82	0.00	-954.64	-0.00	-0.00	-0.00	300.00	200.00	0.00	-0.00
443	77.21	31.74	402.83	986.30	120.15	0.00	1284.98	-0.00	-0.00	-0.00	300.00	200.00	0.00	-0.00
444	81.41	34.26	419.92	982.47	118.68	0.00	2033.00	-0.00	-0.00	-0.00	300.00	200.00	0.00	-0.00
445	86.75	34.56	444.79	981.11	118.63	0.00	2006.11	-0.00	-0.00	-0.00	300.00	200.00	0.00	-0.00
446	90.26	32.96	472.72	979.60	118.72	0.00	1721.01	-0.00	-0.00	-0.00	300.00	200.00	0.00	-0.00
447	92.85	28.99	501.25	979.07	118.96	0.00	1394.09	-0.00	-0.00	-0.00	300.00	200.00	0.00	-0.00
448	94.22	25.02	525.82	978.13	119.15	0.00	1168.11	-0.00	-0.00	-0.00	300.00	200.00	0.00	-0.00
449	95.44	22.35	545.96	977.62	119.34	0.00	1001.77	-0.00	-0.00	-0.00	300.00	200.00	0.00	-0.00
450	95.52	21.21	563.35	976.54	119.07	0.00	734.72	-0.00	-0.00	-0.00	300.00	200.00	0.00	-0.00
451	94.07	21.13	576.48	975.74	118.74	0.00	614.81	-0.00	-0.00	-0.00	300.00	200.00	0.00	-0.00
452	93.08	21.97	587.77	974.88	118.38	0.00	413.58	-0.00	-0.00	-0.00	300.00	200.00	0.00	-0.00
453	91.86	24.87	598.30	973.77	117.62	0.00	240.04	-0.00	-0.00	-0.00	300.00	200.00	0.00	-0.00
454	90.71	28.23	606.38	972.45	116.96	0.00	279.90	-0.00	-0.00	-0.00	300.00	200.00	0.00	-0.00
455	89.26	32.12	612.64	971.44	116.16	0.00	343.15	-0.00	-0.00	-0.00	300.00	200.00	0.00	-0.00
456	88.50	36.09	615.84	969.53	114.72	0.00	465.81	-0.00	-0.00	-0.00	300.00	200.00	0.00	-0.00
457	86.36	38.76	618.90	968.09	113.95	0.00	711.94	-0.00	-0.00	-0.00	300.00	200.00	0.00	-0.00
458	83.62	39.67	621.03	966.83	113.32	0.00	930.96	-0.00	-0.00	-0.00	300.00	200.00	0.00	-0.00
459	81.02	38.83	623.47	965.70	112.97	0.00	973.52	-0.00	-0.00	-0.00	300.00	200.00	0.00	-0.00
460	78.13	36.85	624.39	964.51	112.51	0.00	854.72	-0.00	-0.00	-0.00	300.00	200.00	0.00	-0.00
461	75.30	34.18	625.92	963.12	112.14	0.00	782.03	-0.00	-0.00	-0.00	300.00	200.00	0.00	-0.00
462	72.33	31.13	625.46	961.92	111.73	0.00	662.71	-0.00	-0.00	-0.00	300.00	200.00	0.00	-0.00
463	69.81	28.38	624.08	960.43	111.34	0.00	581.01	-0.00	-0.00	-0.00	300.00	200.00	0.00	-0.00
464	67.37	26.25	622.25	959.13	110.89	0.00	511.55	-0.00	-0.00	-0.00	300.00	200.00	0.00	-0.00
465	64.85	24.80	618.13	957.28	110.20	0.00	451.95	-0.00	-0.00	-0.00	300.00	200.00	0.00	-0.00
466	62.79	23.96	613.25	955.55	109.43	0.00	264.00	-0.00	-0.00	-0.00	300.00	200.00	0.00	-0.00
467	60.96	23.73	608.37	953.79	108.60	0.00	89.88	-0.00	-0.00	-0.00	300.00	200.00	0.00	-0.00
468	59.28	23.50	602.87	951.90	107.52	0.00	6.09	-0.00	-0.00	-0.00	300.00	200.00	0.00	-0.00
469	57.75	23.73	598.30	949.98	106.50	0.00	-14.27	-0.00	-0.00	-0.00	300.00	200.00	0.00	-0.00
470	56.69	23.80	595.25	947.99	105.46	0.00	-204.43	-0.00	-0.00	-0.00	300.00	200.00	0.00	-0.00
471	55.24	24.57	592.96	946.15	104.37	0.00	-253.95	-0.00	-0.00	-0.00	300.00	200.00	0.00	-0.00
472	54.40	25.33	591.58	944.24	103.28	0.00	-423.98	-0.00	-0.00	-0.00	300.00	200.00	0.00	-0.00
473	53.56	26.17	592.19	942.65	102.34	0.00	-614.59	-0.00	-0.00	-0.00	300.00	200.00	0.00	-0.00
474	51.80	27.31	594.18	940.90	101.44	0.00	-808.21	-0.00	-0.00	-0.00	300.00	200.00	0.00	-0.00
475	49.97	28.46	597.38	939.09	100.49	0.00	-1010.47	-0.00	-0.00	-0.00	300.00	200.00	0.00	-0.00
476	48.52	29.14	601.96	937.98	99.47	0.00	-1251.32	-0.00	-0.00	-0.00	300.00	200.00	0.00	-0.00
477	46.92	29.83	608.67	936.17	98.92	0.00	-1383.28	-0.00	-0.00	-0.00	300.00	200.00	0.00	-0.00
478	45.47	30.52	614.17	935.05	98.19	0.00	-1693.79	-0.00	-0.00	-0.00	300.00	200.00	0.00	-0.00
479	43.64	31.13	618.90	933.92	97.68	0.00	-1788.32	-0.00	-0.00	-0.00	300.00	200.00	0.00	-0.00
480	41.50	31.36	623.32	932.67	96.99	0.00	-2001.36	-0.00	-0.00	-0.00	300.00	200.00	0.00	-0.00
481	39.14	31.51	626.07	931.08	96.32	0.00	-2173.14	-0.00	-0.00	-0.00	300.00	200.00	0.00	-0.00
482	36.54	31.43	627.44	929.92	95.62	0.00	-2280.30	-0.00	-0.00	-0.00	300.00	200.00	0.00	-0.00
483	33.65	31.51	627.90	928.59	95.07	0.00	-2505.79	-0.00	-0.00	-0.00	300.00	200.00	0.00	-0.00
484	31.36	31.59	626.83	927.32	94.55	0.00	-2724.37	-0.00	-0.00	-0.00	300.00	200.00	0.00	-0.00
485	28.38	31.05	626.22	926.03	94.25	0.00	-2777.93	-0.00	-0.00	-0.00	300.00	200.00	0.00	-0.00
486	26.17	30.90	626.07	924.72	93.64	0.00	-2882.14	-0.00	-0.00	-0.00	300.00	200.00	0.00	-0.00
487	24.34	30.44	626.37	923.54	93.25	0.00	-3017.15	-0.00	-0.00	-0.00	300.00	200.00	0.00	-0.00
488	22.43	30.36	626.98	922.20	93.02	0.00	-3120.10	-0.00	-0.00	-0.00	300.00	200.00	0.00	-0.00
489	20.98	30.21	628.05	920.86	92.71	0.00	-3248.28	-0.00	-0.00	-0.00	300.00	200.00	0.00	-0.00
490	19.23	29.83	627.44	919.42	92.17	0.00	-3295.27	-0.00	-0.00	-0.00	300.00	200.00	0.00	-0.00
491	18.16	29.75	628.20	918.45	91.81	0.00	-3431.16	-0.00	-0.00	-0.00	300.00	200.00	0.00	-0.00
492	16.63	29.68	628.66	916.84	91.55	0.00	-3427.36	-0.00	-0.00	-0.00	300.00	200.00	0.00	-0.00
493	14.95	29.60	628.97	915.88	91.41	0.00	-3538.63	-0.00	-0.00	-0.00	300.00	200.00	0.00	-0.00
494	13.66	29.60	628.36	914.66	90.92	0.00	-3528.46	-0.00	-0.00	-0.00	300.00	200.00	0.00	-0.00
495	12.13	29.30	627.90	913.43	90.69	0.00	-3576.90	-0.00	-0.00	-0.00	300.00	200.00	0.00	-0.00
496	10.22	28.92	627.29	912.41	90.44	0.00	-3566.65	-0.00	-0.00	-0.00	300.00	200.00	0.00	-0.00
497	8.47	28.76	626.68	911.55	90.28	0.00	-3555.33	-0.00	-0.00	-0.00	300.00	200.00	0.00	-0.00
498	6.87	28.76	625.31	910.17	90.09	0.00	-3616.05	-0.00	-0.00	-0.00	300.00	200.00	0.00	-0.00
499	5.42	28.53	624.08	908.94	89.73	0.00	-3604.98	-0.00	-0.00	-0.00	300.00	200.00	0.00	-0.00
500	3.81	28.61	623.32	907.85	89.69	0.00	-3534.92	-0.00	-0.00	-0.00	300.00	200.00	0.00	-0.00
501	2.06	28.23	622.41	906.90	89.68	0.00	-3564.52	0.00	0.00	0.00	300.00	200.00	0.00	0.00
502	0.31	28.00	621.19	905.65	89.51	0.00	-3655.67	-0.00	-0.00	-0.00	300.00	200.00	0.00	-0.00
503	-1.22	27.69	620.57	904.70	89.35	0.00	-3596.92	-0.00	-0.00	-0.00	300.00	200.00	0.00	-0.00
504	-3.13	27.54	619.35	903.96	89.23	0.00	-3639.64	-0.00	-0.00	-0.00	300.00	200.00	0.00	-0.00
505	-5.34	27.16	618.44	903.15	89.12	0.00	-3646.17	-0.00	-0.00	-0.00	300.00	200.00	0.00	-0.00
506	-7.48	27.01	618.29	902.19	89.09	0.00	-3634.85	-0.00	-0.00	-0.00	300.00	200.00	0.00	-0.00
507	-9.84	26.55	617.52	901.44	89.05	0.00	-3673.26	-0.00	-0.00	-0.00	300.00	200.00	0.00	-0.00
508	-12.13	26.63	616.30	900.77	88.93	0.00	-3537.19	-0.00	-0.00	-0.00	300.00	200.00	0.00	-0.00
509	-14.19	26.55	615.08	900.02	88.81	0.00	-3653.18	-0.00	-0.00	-0.00	300.00	200.00	0.00	-0.00
510	-16.17	26.40	613.86	899.20	88.89	0.00	-3595.62	-0.00	-0.00	-0.00	300.00	200.00	0.00	-0.00
511	-18.23	26.55	612.49	898.44	88.79	0.00	-3596.04	-0.00	-0.00	-0.00	300.00	200.00	0.00	-0.00
512	-20.45	26.63	610.96	897.61	88.76	0.00	-3555.70	-0.00	-0.00	-0.00	300.00	200.00	0.00	-0.00
513	-22.58	26.32	609.74	896.92	88.79	0.00	-3531.15	-0.00	-0.00	-0.00	300.00	200.00	0.00	-0.00
514	-25.10	26.25	608.22	896.00	88.81	0.00	-3502.73	-0.00	-0.00	-0.00	300.00	200.00	0.00	-0.00
515	-27.47	26.17	606.99	895.16	88.64	0.00	-3465.22	-0.00	-0.00	-0.00	300.00	200.00	0.00	-0.00
516	-29.83	26.32	606.54	894.47	88.86	0.00	-3509.54	-0.00	-0.00	-0.00	300.00	200.00	0.00	-0.00
517	-32.12	26.40	606.54	893.72	88.81	0.00	-3461.84	-0.00	-0.00	-0.00	300.00	200.00	0.00	-0.00
518	-34.56	27.08	606.23	892.73	88.90	0.00	-3481.00	-0.00	-0.00	-0.00	300.00	200.00	0.00	-0.00
519	-37.16	27.31	607.15	891.99	89.12	0.00	-3475.92	-0.00	-0.00	-0.00	300.00	200.00	0.00	-0.00
520	-39.52	27.85	607.91	891.18	89.16	0.00	-3484.19	-0.00	-0.00	-0.00	300.00	200.00	0.00	-0.00
521	-42.27	28.15	608.67	890.14	89.20	0.00	-3446.10	-0.00	-0.00	-0.00	300.00	200.00	0.00	-0.00
522	-44.78	28.92	609.74	889.04	89.39	0.00	-3454.53	-0.00	-0.00	-0.00	300.00	200.00	0.00	-0.00
523	-47.07	29.30	611.88	887.89	89.58	0.00	-3400.07	-0.00	-0.00	-0.00	300.00	200.00	0.00	-0.00
524	-49.51	29.68	613.86	886.67	89.98	0.00	-3383.32	-0.00	-0.00	-0.00	300.00	200.00	0.00	-0.00
525	-51.65	29.98	616.15	885.17	90.19	0.00	-3544.11	-0.00	-0.00	-0.00	300.00	200.00	0.00	-0.00
526	-54.17	29.75	618.29	883.97	90.52	0.00	-3459.98	-0.00	-0.00	-0.00	300.00	200.00	0.00	-0.00
527	-57.22	29.37	620.57	882.79	90.83	0.00	-3459.17	-0.00	-0.00	-0.00	300.00	200.00	0.00	-0.00
528	-60.12	29.60	624.39	881.23	91.35	0.00	-3443.50	-0.00	-0.00	-0.00	300.00	200.00	0.00	-0.00
529	-63.25	29.53	627.75	880.03	91.74	0.00	-3369.08	-0.00	-0.00	-0.00	300.00	200.00	0.00	-0.00
530	-65.99	29.83	630.04	878.51	92.23	0.00	-3418.08	-0.00	-0.00	-0.00	300.00	200.00	0.00	-0.00
531	-69.50	29.60	632.78	877.17	92.60	0.00	-3329.12	-0.00	-0.00	-0.00	300.00	200.00	0.00	-0.00
532	-72.71	30.14	634.61	876.09	93.05	0.00	-3314.98	-0.00	-0.00	-0.00	300.00	200.00	0.00	-0.00
533	-76.22	30.36	634.92	874.52	93.54	0.00	-3334.59	-0.00	-0.00	-0.00	300.00	200.00	0.00	-0.00
534	-80.18	31.20	635.53	873.32	94.02	0.00	-3301.95	-0.00	-0.00	-0.00	300.00	200.00	0.00	-0.00
535	-83.54	31.74	634.16	872.03	94.32	0.00	-3257.72	-0.00	-0.00	-0.00	300.00	200.00	0.00	-0.00
536	-87.13	32.12	632.63	870.87	94.84	0.00	-3195.18	-0.00	-0.00	-0.00	300.00	200.00	0.00	-0.00
537	-90.94	32.58	629.12	869.75	95.27	0.00	-3148.16	-0.00	-0.00	-0.00	300.00	200.00	0.00	-0.00
538	-94.68	32.58	624.85	868.71	95.53	0.00	-3136.76	-0.00	-0.00	-0.00	300.00	200.00	0.00	-0.00
539	-97.89	33.04	619.51	867.61	95.96	0.00	-3089.28	-0.00	-0.00	-0.00	300.00	200.00	0.00	-0.00
540	-102.16	33.19	611.72	866.71	96.18	0.00	-3021.41	0.08	1.22	61.95	390.89	238.92	0.00	-62.20
541	-105.82	31.51	604.86	865.69	96.82	0.00	-2874.90	-17.40	-14.65	294.80	410.25	249.69	0.00	1002.39
542	-107.04	33.26	590.21	864.38	96.74	0.00	-2745.77	14.57	19.53	240.63	391.88	240.96	0.00	-327.91
543	-107.88	30.75	572.81	863.28	97.55	0.00	-2718.24	41.35	12.13	276.79	400.39	247.41	0.00	559.57
544	-108.18	28.23	551.15	861.89	97.95	0.00	-2676.63	73.17	13.05	317.99	392.71	244.53	0.00	-57.13
545	-105.82	26.09	528.56	860.22	98.33	0.00	-2704.31	69.96	11.14	335.85	392.00	245.80	0.00	50.63
546	-103.30	22.35	501.10	858.97	99.21	0.00	-2817.29	45.24	11.06	344.54	390.74	247.39	0.00	-164.59
547	-99.49	19.15	471.04	857.03	99.32	0.00	-2744.69	41.35	8.77	347.90	388.29	247.98	0.00	-278.23
548	-93.99	16.02	440.67	855.22	100.07	0.00	-2796.23	49.67	5.04	340.42	386.33	248.86	0.00	-365.59
549	-86.67	12.44	404.66	853.68	100.68	0.00	-2909.22	58.59	-0.08	338.29	381.73	250.61	0.00	-507.40
550	-78.28	8.93	369.11	851.41	100.62	0.00	-2929.69	64.54	-11.44	365.45	374.91	252.61	0.00	-439.18
551	-69.66	5.65	333.10	849.13	101.05	0.00	-3011.74	76.52	-22.96	398.41	369.51	254.46	0.00	-72.57
552	-59.97	2.52	291.75	846.51	100.94	0.00	-3072.81	86.90	-28.15	414.58	365.03	255.36	0.00	-225.26
553	-49.67	-0.08	249.48	843.00	100.67	0.00	-3127.90	86.90	-32.50	422.52	362.41	256.34	0.00	-514.71
554	-39.29	-1.60	207.67	838.42	100.22	0.00	-3095.23	85.75	-34.71	429.23	360.36	257.02	0.00	-1140.09
555	-25.48	-1.91	163.42	832.41	99.16	0.00	-3103.95	87.66	-35.10	435.79	357.88	257.35	0.00	-1638.60
556	-11.75	-1.14	124.21	823.02	95.82	0.00	-3147.61	89.26	-35.48	448.76	356.21	257.53	0.00	-1728.26
557	-1.45	0.31	93.84	812.76	93.66	0.00	-3137.10	89.87	-33.80	470.58	354.96	257.59	0.00	-1824.50
558	4.88	1.45	71.41	800.44	89.32	0.00	-3161.24	90.41	-30.59	500.64	354.22	257.30	0.00	-1858.31
559	8.77	1.83	55.54	791.74	82.97	0.00	-3203.47	90.48	-27.01	527.65	353.61	257.09	0.00	-1878.17
560	10.99	1.68	42.72	779.79	76.43	0.00	-3370.94	89.49	-23.19	551.91	352.75	257.01	0.00	-1983.08
561	13.43	2.29	31.59	762.42	63.77	0.00	-3521.68	88.58	-19.99	574.04	352.23	256.83	0.00	-2001.47
562	15.87	3.74	23.19	739.18	47.37	0.00	-3732.33	87.43	-18.23	590.82	351.45	256.77	0.00	-1995.08
563	17.17	4.20	15.87	698.19	11.54	0.00	-4275.47	86.67	-18.84	603.79	350.87	256.96	0.00	-1932.18
564	-0.00	-0.00	-0.00	903.00	200.00	0.00	-0.00	84.76	-21.13	613.71	350.27	257.04	0.00	-1999.43
565	-0.00	-0.00	-0.00	903.00	200.00	0.00	-0.00	83.24	-24.80	619.96	349.77	257.35	0.00	-2003.53
566	-0.00	-0.00	-0.00	903.00	200.00	0.00	-0.00	81.02	-28.38	625.00	349.07	257.71	0.00	-2033.38
567	14.27	2.21	-5.49	1161.33	377.78	0.00	-72.27	78.51	-31.97	628.81	348.63	258.00	0.00	-2109.30
568	14.11	2.29	-5.49	1153.00	377.78	0.00	-100.03	76.07	-34.33	631.41	347.99	257.90	0.00	-2210.54
569	-0.00	-0.00	-0.00	903.00	200.00	0.00	-0.00	73.39	-35.71	633.09	347.65	257.99	0.00	-2213.56
570	14.11	2.14	-5.65	1113.81	372.97	0.00	-45.98	69.81	-36.47	633.85	347.66	257.97	0.00	-2203.01
571	14.27	1.98	-5.19	1167.71	382.35	0.00	16.61	66.68	-35.71	633.09	347.07	257.75	0.00	-2227.63
572	14.27	2.21	-5.19	1132.41	394.12	0.00	224.84	62.94	-34.41	631.26	346.85	257.53	0.00	-2114.16
573	14.27	1.91	-5.34	1143.00	377.14	0.00	78.26	59.05	-31.81	628.36	346.84	257.26	0.00	-1949.05
574	14.27	2.14	-5.49	1136.33	377.78	0.00	0.85	55.77	-29.45	624.85	346.37	257.05	0.00	-1770.00
575	13.96	1.98	-5.34	1160.14	388.57	0.00	85.67	52.41	-27.08	620.57	345.73	256.80	0.00	-1575.00
576	14.04	2.06	-5.49	1128.00	372.22	0.00	-59.98	49.82	-24.49	616.15	345.47	256.56	0.00	-1309.92
577	13.96	2.14	-5.19	1150.06	382.35	0.00	4.04	47.99	-22.81	613.56	344.77	256.30	0.00	-1083.36
578	13.96	2.14	-5.34	1134.43	382.86	0.00	-1.31	46.39	-21.21	612.18	344.19	256.03	0.00	-812.31
579	13.89	2.14	-5.19	1141.24	388.24	0.00	67.77	45.09	-20.37	611.88	343.24	255.96	0.00	-578.46
580	13.89	2.14	-5.34	1143.00	388.57	0.00	68.66	43.72	-19.99	609.89	342.41	255.94	0.00	-368.86
581	14.11	1.98	-5.34	1143.00	388.57	0.00	171.33	42.11	-20.22	608.22	341.62	256.15	0.00	-181.40
582	14.27	1.98	-5.49	1128.00	377.78	0.00	30.09	40.28	-20.52	606.38	340.99	256.11	0.00	11.85
583	13.96	2.06	-5.19	1141.24	388.24	0.00	123.19	38.68	-21.13	606.08	339.95	256.29	0.00	115.09
584	-0.00	-0.00	-0.00	903.00	200.00	0.00	-0.00	36.93	-21.74	605.47	339.24	256.45	0.00	374.27
585	13.89	1.91	-5.34	1134.43	400.00	0.00	298.64	35.25	-22.28	605.93	338.53	256.46	0.00	468.05
586	14.04	2.06	-5.49	1136.33	366.67	0.00	-178.02	33.57	-22.81	606.69	337.58	256.69	0.00	631.62
587	13.96	1.91	-5.34	1108.71	388.57	0.00	226.27	31.89	-23.12	608.37	337.02	256.83	0.00	745.70
588	14.11	1.98	-5.19	1141.24	394.12	0.00	253.12	30.06	-22.74	611.11	336.10	257.03	0.00	955.85
589	14.04	1.91	-5.19	1132.41	394.12	0.00	273.31	28.46	-22.81	614.01	335.49	256.96	0.00	1034.25
590	13.96	2.06	-5.04	1157.55	393.94	0.00	169.23	26.78	-22.66	616.76	334.81	256.80	0.00	1165.50
591	13.96	1.98	-5.19	1141.24	388.24	0.00	118.48	24.72	-22.58	619.20	334.15	256.97	0.00	1332.81
592	-0.00	-0.00	-0.00	903.00	200.00	0.00	-0.00	22.74	-22.20	621.64	333.87	256.75	0.00	1378.53
593	13.89	2.14	-5.04	1148.45	393.94	0.00	131.55	20.29	-22.35	622.71	333.37	256.90	0.00	1534.53
594	13.96	1.91	-5.19	1150.06	388.24	0.00	119.83	17.70	-22.35	624.08	332.79	256.77	0.00	1669.15
595	14.04	1.98	-5.34	1134.43	388.57	0.00	196.84	15.26	-22.43	625.46	332.42	256.75	0.00	1822.00
596	13.89	1.98	-5.49	1128.00	383.33	0.00	62.31	12.74	-22.43	626.83	332.28	256.62	0.00	1903.20
597	13.89	1.98	-5.49	1136.33	372.22	0.00	-85.62	9.99	-22.28	628.20	331.99	256.64	0.00	2056.97
598	13.96	2.14	-5.49	1128.00	372.22	0.00	-67.39	7.78	-22.28	629.73	331.77	256.65	0.00	2178.51
599	13.89	1.98	-5.34	1134.43	388.57	0.00	145.18	5.72	-21.97	630.95	331.41	256.74	0.00	2319.53
600	13.89	1.91	-5.34	1125.86	382.86	0.00	99.84	3.05	-21.67	632.48	330.90	256.50	0.00	2512.89
601	13.96	1.98	-5.34	1134.43	388.57	0.00	159.56	0.76	-21.36	633.39	330.79	256.56	0.00	2531.91
602	13.96	2.14	-5.34	1117.29	382.86	0.00	35.31	-1.30	-21.36	634.46	330.30	256.47	0.00	2725.59
603	13.89	2.06	-5.19	1132.41	388.24	0.00	104.12	-3.89	-21.36	634.92	329.56	256.62	0.00	2768.65
604	13.96	2.14	-5.49	1136.33	383.33	0.00	24.16	-6.03	-21.21	635.22	328.75	256.59	0.00	2923.78
605	13.96	1.98	-5.34	1134.43	382.86	0.00	79.78	-8.16	-21.90	635.53	328.31	256.76	0.00	3017.50
606	-0.00	-0.00	-0.00	903.00	200.00	0.00	-0.00	-10.15	-22.05	634.92	327.47	257.01	0.00	3162.91
607	13.96	1.98	-5.04	1148.45	387.88	0.00	122.07	-12.13	-22.58	634.31	326.56	256.92	0.00	3228.10
608	13.96	2.06	-5.19	1150.06	388.24	0.00	105.02	-13.96	-22.89	632.32	325.70	257.19	0.00	3291.62
609	14.04	2.14	-5.34	1143.00	382.86	0.00	17.22	-16.10	-23.42	629.12	324.45	257.48	0.00	3355.16
610	14.27	1.98	-5.19	1150.06	394.12	0.00	219.46	-17.78	-23.73	626.22	323.03	257.60	0.00	3436.27
611	13.96	1.98	-5.34	1125.86	377.14	0.00	17.00	-19.30	-23.88	623.02	321.82	257.60	0.00	3506.19
612	13.89	2.06	-5.04	1148.45	381.82	0.00	-18.03	-21.21	-23.96	619.05	320.04	257.68	0.00	3582.60
613	13.89	1.98	-5.34	1125.86	400.00	0.00	297.98	-22.74	-24.03	616.46	318.42	257.62	0.00	3641.44
614	14.27	2.29	-5.34	1143.00	377.14	0.00	-81.96	-24.26	-23.73	614.17	316.70	257.59	0.00	3713.89
615	13.96	2.06	-5.49	1128.00	377.78	0.00	-64.21	-25.86	-22.81	612.18	314.66	257.78	0.00	3738.09
616	14.04	2.06	-5.04	1157.55	400.00	0.00	223.33	-27.16	-22.43	611.42	312.43	257.65	0.00	3908.60
617	-0.00	-0.00	-0.00	903.00	200.00	0.00	-0.00	-28.08	-22.35	610.35	310.20	257.80	0.00	3915.27
618	13.89	2.06	-5.19	1132.41	388.24	0.00	81.23	-29.14	-22.20	610.35	307.73	257.60	0.00	4008.85
619	14.11	1.83	-5.49	1136.33	366.67	0.00	-157.67	-29.91	-22.28	610.35	305.03	257.60	0.00	4019.78
620	14.11	1.91	-5.19	1150.06	388.24	0.00	57.00	-30.67	-22.20	610.66	302.47	257.77	0.00	4096.67
621	14.11	1.98	-5.04	1148.45	400.00	0.00	276.05	-31.28	-22.89	611.57	299.40	257.68	0.00	4087.04
622	14.04	2.06	-5.49	1119.67	383.33	0.00	-1.27	-31.74	-23.12	612.03	296.26	257.79	0.00	4121.84
623	14.27	1.98	-5.49	1128.00	377.78	0.00	30.09	-32.04	-23.73	612.95	292.98	257.85	0.00	4228.06
624	14.27	1.98	-5.34	1125.86	382.86	0.00	38.15	-32.04	-24.41	614.01	289.04	257.90	0.00	4217.07
625	-0.00	-0.00	-0.00	903.00	200.00	0.00	-0.00	-31.74	-24.87	616.15	285.22	258.00	0.00	4245.96
626	14.34	1.98	-5.34	1117.29	400.00	0.00	314.99	-31.36	-25.56	618.90	281.07	258.28	0.00	4257.36
627	14.50	1.98	-5.19	1141.24	388.24	0.00	104.57	-30.98	-26.47	621.49	276.50	258.29	0.00	4210.10
628	14.50	1.98	-5.19	1150.06	394.12	0.00	172.33	-30.75	-26.93	623.63	272.25	258.48	0.00	4229.65
629	14.57	1.98	-5.19	1141.24	388.24	0.00	96.04	-29.98	-27.39	628.20	267.79	258.59	0.00	4227.67
630	14.50	1.98	-5.19	1150.06	388.24	0.00	64.18	-29.45	-28.08	632.48	263.16	258.72	0.00	4240.16
631	-0.00	-0.00	-0.00	903.00	200.00	0.00	-0.00	-29.91	-28.53	637.51	259.00	258.74	0.00	4191.68
632	14.65	1.98	-5.49	1128.00	377.78	0.00	6.36	-31.05	-29.07	641.94	255.22	258.95	0.00	4077.57
633	-0.00	-0.00	-0.00	903.00	200.00	0.00	-0.00	-32.42	-29.37	646.36	251.49	258.88	0.00	4081.74
634	14.80	2.06	-5.04	1157.55	393.94	0.00	103.11	-34.56	-29.30	651.09	248.54	258.96	0.00	4007.48
635	-0.00	-0.00	-0.00	903.00	200.00	0.00	-0.00	-37.38	-29.14	655.36	245.66	258.91	0.00	3973.19
636	14.65	1.98	-5.19	1150.06	388.24	0.00	70.01	-40.44	-29.07	658.42	243.20	258.96	0.00	3998.66
637	14.72	1.98	-5.19	1132.41	382.35	0.00	32.76	-43.79	-29.45	659.64	241.01	259.17	0.00	3911.32
638	14.65	1.98	-5.19	1141.24	382.35	0.00	-21.54	-47.53	-29.75	660.55	238.88	259.14	0.00	3862.03
639	14.65	1.91	-5.04	1157.55	393.94	0.00	89.47	-51.50	-30.52	659.64	237.13	259.08	0.00	3782.06
640	14.72	1.91	-5.19	1141.24	394.12	0.00	115.11	-55.39	-31.51	657.04	235.83	259.13	0.00	3721.10
641	15.03	1.91	-5.49	1136.33	383.33	0.00	67.39	-59.66	-32.42	652.31	234.46	259.27	0.00	3699.56
642	-0.00	-0.00	-0.00	903.00	200.00	0.00	-0.00	-63.10	-26.63	646.21	233.62	259.55	0.00	3058.32
643	-0.00	-0.00	-0.00	903.00	200.00	0.00	-0.00	-65.92	-35.02	631.26	231.18	259.51	0.00	3051.33
644	-0.00	-0.00	-0.00	903.00	200.00	0.00	-0.00	-71.64	-31.59	621.95	230.74	258.54	0.00	3071.58
645	-0.00	-0.00	-0.00	903.00	200.00	0.00	-0.00	-74.84	-28.84	601.50	229.91	258.70	0.00	2969.33
646	-0.00	-0.00	-0.00	903.00	200.00	0.00	-0.00	-74.39	-28.46	583.80	228.10	258.13	0.00	3128.42
647	15.79	1.75	-5.19	1150.06	388.24	0.00	90.21	-76.68	-23.96	561.68	227.63	257.97	0.00	3159.49
648	14.42	1.53	-5.19	1141.24	394.12	0.00	-105.02	-77.21	-22.13	536.35	226.00	257.35	0.00	3135.56
649	15.34	1.45	-5.04	1139.36	393.94	0.00	22.19	-76.68	-20.07	510.86	225.09	256.87	0.00	3131.44
650	16.17	1.14	-5.04	1130.27	400.00	0.00	342.63	-75.76	-18.46	483.25	223.93	256.27	0.00	2961.59
651	15.56	1.22	-5.34	1134.43	382.86	0.00	-68.66	-74.46	-16.48	451.66	222.57	255.68	0.00	2795.04
652	15.72	1.37	-5.19	1132.41	394.12	0.00	149.45	-72.10	-14.11	421.45	221.47	255.25	0.00	2552.86
653	15.79	1.45	-5.19	1141.24	388.24	0.00	86.84	-68.89	-12.13	389.10	220.35	254.59	0.00	2368.39
654	-0.00	-0.00	-0.00	903.00	200.00	0.00	-0.00	-65.00	-9.46	352.63	219.13	254.18	0.00	2076.26
655	15.64	1.45	-5.04	1148.45	400.00	0.00	231.66	-59.43	-7.25	319.98	218.17	253.41	0.00	1908.87
656	15.56	1.22	-5.04	1148.45	393.94	0.00	178.25	-54.09	-5.11	286.10	217.12	252.69	0.00	1715.66
657	15.72	1.45	-5.04	1148.45	387.88	0.00	33.52	-48.52	-2.82	248.87	215.76	252.12	0.00	1536.39
658	15.79	1.45	-5.04	1130.27	393.94	0.00	78.37	-43.03	-1.37	214.23	215.17	251.99	0.00	1354.09
659	-0.00	-0.00	-0.00	903.00	200.00	0.00	-0.00	-37.46	-0.53	178.83	213.99	251.02	0.00	1155.49
660	-0.00	-0.00	-0.00	903.00	200.00	0.00	-0.00	-30.52	-0.31	141.30	212.53	251.40	0.00	922.28
661	-0.00	-0.00	-0.00	903.00	200.00	0.00	-0.00	-23.04	-0.31	110.63	210.62	250.76	0.00	817.37
662	-0.00	-0.00	-0.00	903.00	200.00	0.00	-0.00	-14.95	-1.37	83.01	205.15	249.63	0.00	661.06
663	15.87	1.45	-5.04	1157.55	387.88	0.00	26.12	-6.26	-2.44	60.58	200.25	250.38	0.00	494.16
664	15.79	1.37	-5.19	1141.24	382.35	0.00	-102.32	-0.46	-3.28	46.69	196.08	250.33	0.00	391.34
665	16.02	1.53	-5.19	1114.76	370.59	0.00	-199.26	3.36	-3.66	38.76	190.16	248.03	0.00	262.52
666	-0.00	-0.00	-0.00	903.00	200.00	0.00	-0.00	5.95	-2.90	32.81	191.16	246.51	0.00	258.80
667	-0.00	-0.00	-0.00	903.00	200.00	0.00	-0.00	6.41	-2.59	27.01	188.14	244.07	0.00	198.23
668	-0.00	-0.00	-0.00	903.00	200.00	0.00	-0.00	5.95	-2.44	21.21	189.93	244.60	0.00	134.04
669	-0.00	-0.00	-0.00	903.00	200.00	0.00	-0.00	4.35	-2.37	15.56	194.12	245.10	0.00	128.80
670	-0.00	-0.00	-0.00	903.00	200.00	0.00	-0.00	3.13	-1.83	10.68	197.14	240.00	0.00	97.00
671	16.02	1.53	-5.34	1108.71	377.14	0.00	-107.90	1.68	-1.14	5.80	228.95	226.32	0.00	123.07
672	-0.00	-0.00	-0.00	903.00	200.00	0.00	-0.00	-0.00	-0.00	-0.00	300.00	200.00	0.00	-0.00
673	-0.00	-0.00	-0.00	903.00	200.00	0.00	-0.00	-0.00	-0.00	-0.00	300.00	200.00	0.00	-0.00
674	-0.00	-0.00	-0.00	903.00	200.00	0.00	-0.00	-0.00	-0.00	-0.00	300.00	200.00	0.00	-0.00
675	16.02	1.53	-5.04	1130.27	387.88	0.00	54.10	-0.00	-0.00	-0.00	300.00	200.00	0.00	-0.00
676	-0.00	-0.00	-0.00	903.00	200.00	0.00	-0.00	-0.00	-0.00	-0.00	300.00	200.00	0.00	-0.00
677	-0.00	-0.00	-0.00	903.00	200.00	0.00	-0.00	-0.00	-0.00	-0.00	300.00	200.00	0.00	-0.00
678	-0.00	-0.00	-0.00	903.00	200.00	0.00	-0.00	-0.00	-0.00	-0.00	300.00	200.00	0.00	-0.00
679	-0.00	-0.00	-0.00	903.00	200.00	0.00	-0.00	-0.00	-0.00	-0.00	300.00	200.00	0.00	-0.00
680	15.79	1.68	-5.04	1130.27	381.82	0.00	-96.41	-0.00	-0.00	-0.00	300.00	200.00	0.00	-0.00
681	-0.00	-0.00	-0.00	903.00	200.00	0.00	-0.00	-0.00	-0.00	-0.00	300.00	200.00	0.00	-0.00
682	15.87	1.91	-5.04	1130.27	381.82	0.00	-111.67	-0.00	-0.00	-0.00	300.00	200.00	0.00	-0.00
683	-0.00	-0.00	-0.00	903.00	200.00	0.00	-0.00	-0.00	-0.00	-0.00	300.00	200.00	0.00	-0.00
684	-0.00	-0.00	-0.00	903.00	200.00	0.00	-0.00	-0.00	-0.00	-0.00	300.00	200.00	0.00	-0.00
685	-0.00	-0.00	-0.00	903.00	200.00	0.00	-0.00	-0.00	-0.00	-0.00	300.00	200.00	0.00	-0.00
686	15.95	1.60	-5.04	1139.36	400.00	0.00	315.58	-0.00	-0.00	-0.00	300.00	200.00	0.00	-0.00
687	-0.00	-0.00	-0.00	903.00	200.00	0.00	-0.00	-0.00	-0.00	-0.00	300.00	200.00	0.00	-0.00
688	-0.00	-0.00	-0.00	903.00	200.00	0.00	-0.00	-0.00	-0.00	-0.00	300.00	200.00	0.00	-0.00
689	-0.00	-0.00	-0.00	903.00	200.00	0.00	-0.00	-0.00	-0.00	-0.00	300.00	200.00	0.00	-0.00
690	-0.00	-0.00	-0.00	903.00	200.00	0.00	-0.00	-0.00	-0.00	-0.00	300.00	200.00	0.00	-0.00
691	-0.00	-0.00	-0.00	903.00	200.00	0.00	-0.00	-0.00	-0.00	-0.00	300.00	200.00	0.00	-0.00
692	-0.00	-0.00	-0.00	903.00	200.00	0.00	-0.00	-0.00	-0.00	-0.00	300.00	200.00	0.00	-0.00
693	15.64	1.98	-5.04	1148.45	400.00	0.00	192.12	-0.00	-0.00	-0.00	300.00	200.00	0.00	-0.00
694	15.72	1.83	-5.19	1141.24	376.47	0.00	-43.08	-0.00	-0.00	-0.00	300.00	200.00	0.00	-0.00
695	15.64	1.91	-5.04	1148.45	381.82	0.00	-119.30	-0.00	-0.00	-0.00	300.00	200.00	0.00	-0.00
696	-0.00	-0.00	-0.00	903.00	200.00	0.00	-0.00	-0.00	-0.00	-0.00	300.00	200.00	0.00	-0.00
697	-0.00	-0.00	-0.00	903.00	200.00	0.00	-0.00	-0.00	-0.00	-0.00	300.00	200.00	0.00	-0.00
698	-0.00	-0.00	-0.00	903.00	200.00	0.00	-0.00	-0.00	-0.00	-0.00	300.00	200.00	0.00	-0.00
699	-0.00	-0.00	-0.00	903.00	200.00	0.00	-0.00	-0.00	-0.00	-0.00	300.00	200.00	0.00	-0.00
700	-0.00	-0.00	-0.00	903.00	200.00	0.00	-0.00	-0.00	-0.00	-0.00	300.00	200.00	0.00	-0.00
701	-0.00	-0.00	-0.00	903.00	200.00	0.00	-0.00	-0.00	-0.00	-0.00	300.00	200.00	0.00	-0.00
702	15.72	1.91	-5.19	1141.24	388.24	0.00	146.53	-0.00	-0.00	-0.00	300.00	200.00	0.00	-0.00
703	15.49	2.06	-5.04	1148.45	381.82	0.00	-92.94	-0.00	-0.00	-0.00	300.00	200.00	0.00	-0.00
704	-0.00	-0.00	-0.00	903.00	200.00	0.00	-0.00	-0.00	-0.00	-0.00	300.00	200.00	0.00	-0.00
705	-0.00	-0.00	-0.00	903.00	200.00	0.00	-0.00	-0.00	-0.00	-0.00	300.00	200.00	0.00	-0.00
706	-0.00	-0.00	-0.00	903.00	200.00	0.00	-0.00	-0.00	-0.00	-0.00	300.00	200.00	0.00	-0.00
707	-0.00	-0.00	-0.00	903.00	200.00	0.00	-0.00	-0.00	-0.00	-0.00	300.00	200.00	0.00	-0.00
708	15.64	2.14	-5.19	1141.24	388.24	0.00	123.42	-0.00	-0.00	-0.00	300.00	200.00	0.00	-0.00
709	15.56	2.06	-5.04	1148.45	387.88	0.00	106.81	-0.00	-0.00	-0.00	300.00	200.00	0.00	-0.00
710	-0.00	-0.00	-0.00	903.00	200.00	0.00	-0.00	-0.00	-0.00	-0.00	300.00	200.00	0.00	-0.00
711	-0.00	-0.00	-0.00	903.00	200.00	0.00	-0.00	-0.00	-0.00	-0.00	300.00	200.00	0.00	-0.00
712	-0.00	-0.00	-0.00	903.00	200.00	0.00	-0.00	-0.00	-0.00	-0.00	300.00	200.00	0.00	-0.00
713	15.56	2.06	-5.04	1148.45	381.82	0.00	12.48	-0.00	-0.00	-0.00	300.00	200.00	0.00	-0.00
714	-0.00	-0.00	-0.00	903.00	200.00	0.00	-0.00	-0.00	-0.00	-0.00	300.00	200.00	0.00	-0.00
715	15.49	1.91	-5.34	1134.43	388.57	0.00	236.08	-0.00	-0.00	-0.00	300.00	200.00	0.00	-0.00
716	15.49	2.14	-5.19	1150.06	394.12	0.00	189.84	-0.00	-0.00	-0.00	300.00	200.00	0.00	-0.00
717	-0.00	-0.00	-0.00	903.00	200.00	0.00	-0.00	-0.00	-0.00	-0.00	300.00	200.00	0.00	-0.00
718	15.11	2.21	-5.19	1132.41	376.47	0.00	-107.71	-0.00	-0.00	-0.00	300.00	200.00	0.00	-0.00
719	15.18	1.98	-5.49	1128.00	377.78	0.00	-36.03	-0.00	-0.00	-0.00	300.00	200.00	0.00	-0.00
720	-0.00	-0.00	-0.00	903.00	200.00	0.00	-0.00	-0.00	-0.00	-0.00	300.00	200.00	0.00	-0.00
721	-0.00	-0.00	-0.00	903.00	200.00	0.00	-0.00	-0.00	-0.00	-0.00	300.00	200.00	0.00	-0.00
722	15.34	2.06	-5.04	1148.45	400.00	0.00	295.47	-0.00	-0.00	-0.00	300.00	200.00	0.00	-0.00
723	15.03	2.21	-5.04	1148.45	387.88	0.00	37.68	-0.00	-0.00	-0.00	300.00	200.00	0.00	-0.00
724	-0.00	-0.00	-0.00	903.00	200.00	0.00	-0.00	-0.00	-0.00	-0.00	300.00	200.00	0.00	-0.00
725	15.18	1.98	-5.04	1148.45	400.00	0.00	352.34	-0.00	-0.00	-0.00	300.00	200.00	0.00	-0.00
726	15.18	2.29	-5.34	1125.86	377.14	0.00	-40.76	-0.00	-0.00	-0.00	300.00	200.00	0.00	-0.00
727	15.03	2.14	-5.19	1141.24	382.35	0.00	11.67	-0.00	-0.00	-0.00	300.00	200.00	0.00	-0.00
728	15.34	2.29	-5.19	1141.24	394.12	0.00	211.38	-0.00	-0.00	-0.00	300.00	200.00	0.00	-0.00
729	15.18	2.21	-5.49	1111.33	383.33	0.00	102.36	-0.00	-0.00	-0.00	300.00	200.00	0.00	-0.00
730	-0.00	-0.00	-0.00	903.00	200.00	0.00	-0.00	-0.00	-0.00	-0.00	300.00	200.00	0.00	-0.00
731	15.18	2.21	-5.34	1143.00	382.86	0.00	-20.71	-0.00	-0.00	-0.00	300.00	200.00	0.00	-0.00
732	15.18	2.21	-5.04	1139.36	381.82	0.00	-28.44	-0.00	-0.00	-0.00	300.00	200.00	0.00	-0.00
733	-0.00	-0.00	-0.00	903.00	200.00	0.00	-0.00	-0.00	-0.00	-0.00	300.00	200.00	0.00	-0.00
734	15.03	2.14	-5.04	1148.45	400.00	0.00	238.59	-0.00	-0.00	-0.00	300.00	200.00	0.00	-0.00
735	14.95	1.91	-5.19	1141.24	370.59	0.00	-169.42	-0.00	-0.00	-0.00	300.00	200.00	0.00	-0.00
736	14.95	2.06	-5.04	1139.36	400.00	0.00	237.90	-0.00	-0.00	-0.00	300.00	200.00	0.00	-0.00
737	-0.00	-0.00	-0.00	903.00	200.00	0.00	-0.00	-0.00	-0.00	-0.00	300.00	200.00	0.00	-0.00
738	-0.00	-0.00	-0.00	903.00	200.00	0.00	-0.00	-0.00	-0.00	-0.00	300.00	200.00	0.00	-0.00
739	15.11	2.14	-5.49	1136.33	383.33	0.00	5.09	-0.00	-0.00	-0.00	300.00	200.00	0.00	-0.00
740	15.18	2.29	-5.04	1148.45	387.88	0.00	24.74	-0.00	-0.00	-0.00	300.00	200.00	0.00	-0.00
741	-0.00	-0.00	-0.00	903.00	200.00	0.00	-0.00	-0.00	-0.00	-0.00	300.00	200.00	0.00	-0.00
742	15.03	1.98	-5.04	1148.45	400.00	0.00	276.05	-0.00	-0.00	-0.00	300.00	200.00	0.00	-0.00
743	14.80	2.14	-5.34	1134.43	388.57	0.00	76.51	-0.00	-0.00	-0.00	300.00	200.00	0.00	-0.00
744	14.95	2.06	-5.34	1134.43	377.14	0.00	-93.73	-0.00	-0.00	-0.00	300.00	200.00	0.00	-0.00
745	14.80	2.06	-5.19	1150.06	394.12	0.00	144.06	-0.00	-0.00	-0.00	300.00	200.00	0.00	-0.00
746	-0.00	-0.00	-0.00	903.00	200.00	0.00	-0.00	-0.00	-0.00	-0.00	300.00	200.00	0.00	-0.00
747	14.65	1.98	-5.34	1125.86	371.43	0.00	-196.84	-0.00	-0.00	-0.00	300.00	200.00	0.00	-0.00
748	-0.00	-0.00	-0.00	903.00	200.00	0.00	-0.00	-0.00	-0.00	-0.00	300.00	200.00	0.00	-0.00
749	14.95	1.91	-5.49	1128.00	383.33	0.00	23.52	-0.00	-0.00	-0.00	300.00	200.00	0.00	-0.00
750	-0.00	-0.00	-0.00	903.00	200.00	0.00	-0.00	-0.00	-0.00	-0.00	300.00	200.00	0.00	-0.00
751	15.03	1.98	-5.34	1143.00	388.57	0.00	115.09	-0.00	-0.00	-0.00	300.00	200.00	0.00	-0.00
752	14.95	2.14	-5.19	1150.06	394.12	0.00	177.72	-0.00	-0.00	-0.00	300.00	200.00	0.00	-0.00
753	-0.00	-0.00	-0.00	903.00	200.00	0.00	-0.00	-0.00	-0.00	-0.00	300.00	200.00	0.00	-0.00
754	15.03	2.44	-5.19	1141.24	388.24	0.00	73.15	-0.00	-0.00	-0.00	300.00	200.00	0.00	-0.00
755	15.11	2.21	-5.49	1153.00	377.78	0.00	-64.85	-0.00	-0.00	-0.00	300.00	200.00	0.00	-0.00
756	15.11	2.52	-5.19	1141.24	394.12	0.00	158.20	-0.00	-0.00	-0.00	300.00	200.00	0.00	-0.00
757	14.95	2.59	-5.04	1148.45	400.00	0.00	225.41	-0.00	-0.00	-0.00	300.00	200.00	0.00	-0.00
758	-0.00	-0.00	-0.00	903.00	200.00	0.00	-0.00	-0.00	-0.00	-0.00	300.00	200.00	0.00	-0.00
759	14.95	2.52	-5.04	1139.36	393.94	0.00	176.40	-0.00	-0.00	-0.00	300.00	200.00	0.00	-0.00
760	-0.00	-0.00	-0.00	903.00	200.00	0.00	-0.00	-0.00	-0.00	-0.00	300.00	200.00	0.00	-0.00
761	14.80	2.59	-5.34	1160.14	382.86	0.00	48.17	-0.00	-0.00	-0.00	300.00	200.00	0.00	-0.00
762	14.72	2.44	-5.34	1160.14	388.57	0.00	134.71	-0.00	-0.00	-0.00	300.00	200.00	0.00	-0.00
763	-0.00	-0.00	-0.00	903.00	200.00	0.00	-0.00	-0.00	-0.00	-0.00	300.00	200.00	0.00	-0.00
764	14.42	2.67	-5.19	1167.71	394.12	0.00	100.98	-0.00	-0.00	-0.00	300.00	200.00	0.00	-0.00
765	14.42	2.59	-5.04	1175.73	387.88	0.00	10.40	-0.00	-0.00	-0.00	300.00	200.00	0.00	-0.00
766	14.27	2.44	-5.19	1150.06	382.35	0.00	30.07	-0.00	-0.00	-0.00	300.00	200.00	0.00	-0.00
767	-0.00	-0.00	-0.00	903.00	200.00	0.00	-0.00	-0.00	-0.00	-0.00	300.00	200.00	0.00	-0.00
768	14.34	2.52	-5.04	1175.73	400.00	0.00	190.73	-0.00	-0.00	-0.00	300.00	200.00	0.00	-0.00
769	14.34	2.44	-5.34	1134.43	382.86	0.00	43.60	-0.00	-0.00	-0.00	300.00	200.00	0.00	-0.00
770	-0.00	-0.00	-0.00	903.00	200.00	0.00	-0.00	-0.00	-0.00	-0.00	300.00	200.00	0.00	-0.00
771	14.50	2.44	-5.04	1175.73	400.00	0.00	196.28	-0.00	-0.00	-0.00	300.00	200.00	0.00	-0.00
772	14.57	2.52	-5.04	1148.45	393.94	0.00	125.31	-0.00	-0.00	-0.00	300.00	200.00	0.00	-0.00
773	-0.00	-0.00	-0.00	903.00	200.00	0.00	-0.00	-0.00	-0.00	-0.00	300.00	200.00	0.00	-0.00
774	14.65	2.52	-5.19	1150.06	388.24	0.00	-16.16	-0.00	-0.00	-0.00	300.00	200.00	0.00	-0.00
775	14.57	2.29	-5.04	1157.55	393.94	0.00	183.57	-0.00	-0.00	-0.00	300.00	200.00	0.00	-0.00
776	14.80	2.29	-5.34	1160.14	388.57	0.00	119.67	-0.00	-0.00	-0.00	300.00	200.00	0.00	-0.00
777	14.57	2.29	-5.34	1134.43	377.14	0.00	-31.17	-0.00	-0.00	-0.00	300.00	200.00	0.00	-0.00
778	-0.00	-0.00	-0.00	903.00	200.00	0.00	-0.00	-0.00	-0.00	-0.00	300.00	200.00	0.00	-0.00
779	14.50	2.29	-5.34	1125.86	382.86	0.00	80.65	-0.00	-0.00	-0.00	300.00	200.00	0.00	-0.00
780	14.50	2.52	-5.34	1125.86	388.57	0.00	89.59	-0.00	-0.00	-0.00	300.00	200.00	0.00	-0.00
781	14.57	2.52	-5.19	1150.06	394.12	0.00	78.09	-0.00	-0.00	-0.00	300.00	200.00	0.00	-0.00
782	14.57	2.29	-5.34	1134.43	388.57	0.00	135.37	-0.00	-0.00	-0.00	300.00	200.00	0.00	-0.00
783	-0.00	-0.00	-0.00	903.00	200.00	0.00	-0.00	-0.00	-0.00	-0.00	300.00	200.00	0.00	-0.00
784	-0.00	-0.00	-0.00	903.00	200.00	0.00	-0.00	-0.00	-0.00	-0.00	300.00	200.00	0.00	-0.00
785	-0.00	-0.00	-0.00	903.00	200.00	0.00	-0.00	-0.00	-0.00	-0.00	300.00	200.00	0.00	-0.00
786	-0.00	-0.00	-0.00	903.00	200.00	0.00	-0.00	-0.00	-0.00	-0.00	300.00	200.00	0.00	-0.00
787	14.57	2.21	-5.34	1134.43	388.57	0.00	107.25	-0.00	-0.00	-0.00	300.00	200.00	0.00	-0.00
788	-0.00	-0.00	-0.00	903.00	200.00	0.00	-0.00	-0.00	-0.00	-0.00	300.00	200.00	0.00	-0.00
789	14.50	2.52	-5.34	1125.86	382.86	0.00	6.76	-0.00	-0.00	-0.00	300.00	200.00	0.00	-0.00
790	14.65	2.44	-5.19	1141.24	382.35	0.00	29.62	-0.00	-0.00	-0.00	300.00	200.00	0.00	-0.00
791	14.57	2.44	-5.19	1141.24	376.47	0.00	-138.68	-0.00	-0.00	-0.00	300.00	200.00	0.00	-0.00
792	14.57	2.44	-5.19	1141.24	388.24	0.00	101.43	-0.00	-0.00	-0.00	300.00	200.00	0.00	-0.00
793	-0.00	-0.00	-0.00	903.00	200.00	0.00	-0.00	-0.00	-0.00	-0.00	300.00	200.00	0.00	-0.00
794	-0.00	-0.00	-0.00	903.00	200.00	0.00	-0.00	-0.00	-0.00	-0.00	300.00	200.00	0.00	-0.00
795	14.65	2.29	-5.04	1157.55	400.00	0.00	310.03	-0.00	-0.00	-0.00	300.00	200.00	0.00	-0.00
796	14.57	2.44	-5.34	1143.00	388.57	0.00	102.02	-0.00	-0.00	-0.00	300.00	200.00	0.00	-0.00
797	14.50	2.44	-5.34	1134.43	400.00	0.00	205.56	-0.00	-0.00	-0.00	300.00	200.00	0.00	-0.00
798	-0.00	-0.00	-0.00	903.00	200.00	0.00	-0.00	-0.00	-0.00	-0.00	300.00	200.00	0.00	-0.00
799	14.57	2.52	-5.19	1150.06	394.12	0.00	123.87	-0.00	-0.00	-0.00	300.00	200.00	0.00	-0.00
800	14.57	2.44	-5.19	1150.06	376.47	0.00	-91.55	-0.00	-0.00	-0.00	300.00	200.00	0.00	-0.00
801	14.50	2.21	-5.19	1141.24	382.35	0.00	33.43	-0.00	-0.00	-0.00	300.00	200.00	0.00	-0.00
802	14.57	2.29	-5.49	1128.00	377.78	0.00	15.68	-0.00	-0.00	-0.00	300.00	200.00	0.00	-0.00
803	14.57	2.29	-5.19	1132.41	394.12	0.00	266.58	-0.00	-0.00	-0.00	300.00	200.00	0.00	-0.00
804	-0.00	-0.00	-0.00	903.00	200.00	0.00	-0.00	-0.00	-0.00	-0.00	300.00	200.00	0.00	-0.00
805	14.50	2.29	-5.04	1175.73	381.82	0.00	-71.44	-0.00	-0.00	-0.00	300.00	200.00	0.00	-0.00
806	-0.00	-0.00	-0.00	903.00	200.00	0.00	-0.00	-0.00	-0.00	-0.00	300.00	200.00	0.00	-0.00
807	14.57	2.29	-5.19	1150.06	394.12	0.00	226.19	-0.00	-0.00	-0.00	300.00	200.00	0.00	-0.00
808	-0.00	-0.00	-0.00	903.00	200.00	0.00	-0.00	-0.00	-0.00	-0.00	300.00	200.00	0.00	-0.00
809	14.57	2.52	-5.04	1139.36	400.00	0.00	282.29	-0.00	-0.00	-0.00	300.00	200.00	0.00	-0.00
810	14.42	2.29	-5.34	1134.43	388.57	0.00	129.48	-0.00	-0.00	-0.00	300.00	200.00	0.00	-0.00
811	-0.00	-0.00	-0.00	903.00	200.00	0.00	-0.00	-0.00	-0.00	-0.00	300.00	200.00	0.00	-0.00
812	-0.00	-0.00	-0.00	903.00	200.00	0.00	-0.00	-0.00	-0.00	-0.00	300.00	200.00	0.00	-0.00
813	-0.00	-0.00	-0.00	903.00	200.00	0.00	-0.00	-0.00	-0.00	-0.00	300.00	200.00	0.00	-0.00
814	-0.00	-0.00	-0.00	903.00	200.00	0.00	-0.00	-0.00	-0.00	-0.00	300.00	200.00	0.00	-0.00
815	14.34	2.29	-5.34	1143.00	382.86	0.00	36.40	-0.00	-0.00	-0.00	300.00	200.00	0.00	-0.00
816	14.34	2.21	-5.34	1125.86	377.14	0.00	10.68	-0.00	-0.00	-0.00	300.00	200.00	0.00	-0.00
817	-0.00	-0.00	-0.00	903.00	200.00	0.00	-0.00	-0.00	-0.00	-0.00	300.00	200.00	0.00	-0.00
818	14.65	2.29	-5.49	1128.00	383.33	0.00	110.63	-0.00	-0.00	-0.00	300.00	200.00	0.00	-0.00
819	14.34	2.21	-5.19	1150.06	388.24	0.00	93.35	-0.00	-0.00	-0.00	300.00	200.00	0.00	-0.00
820	14.42	2.21	-5.19	1150.06	388.24	0.00	107.71	-0.00	-0.00	-0.00	300.00	200.00	0.00	-0.00
821	14.50	2.29	-5.04	1175.73	400.00	0.00	192.12	-0.00	-0.00	-0.00	300.00	200.00	0.00	-0.00
822	14.50	2.29	-5.04	1175.73	387.88	0.00	39.30	-0.00	-0.00	-0.00	300.00	200.00	0.00	-0.00
823	14.42	2.44	-5.19	1167.71	394.12	0.00	70.01	-0.00	-0.00	-0.00	300.00	200.00	0.00	-0.00
824	14.42	2.29	-5.34	1125.86	388.57	0.00	149.10	-0.00	-0.00	-0.00	300.00	200.00	0.00	-0.00
825	-0.00	-0.00	-0.00	903.00	200.00	0.00	-0.00	-0.00	-0.00	-0.00	300.00	200.00	0.00	-0.00
826	14.50	2.21	-5.19	1141.24	376.47	0.00	-28.95	-0.00	-0.00	-0.00	300.00	200.00	0.00	-0.00
827	14.34	2.29	-5.34	1134.43	382.86	0.00	10.25	-0.00	-0.00	-0.00	300.00	200.00	0.00	-0.00
828	14.34	2.29	-5.19	1150.06	388.24	0.00	51.61	-0.00	-0.00	-0.00	300.00	200.00	0.00	-0.00
829	14.42	2.29	-5.19	1167.71	394.12	0.00	133.29	-0.00	-0.00	-0.00	300.00	200.00	0.00	-0.00
830	14.42	2.21	-5.04	1184.82	400.00	0.00	200.44	-0.00	-0.00	-0.00	300.00	200.00	0.00	-0.00
831	14.50	2.44	-5.04	1157.55	400.00	0.00	217.78	-0.00	-0.00	-0.00	300.00	200.00	0.00	-0.00
832	14.50	2.21	-5.19	1150.06	394.12	0.00	138.68	-0.00	-0.00	-0.00	300.00	200.00	0.00	-0.00
833	-0.00	-0.00	-0.00	903.00	200.00	0.00	-0.00	-0.00	-0.00	-0.00	300.00	200.00	0.00	-0.00
834	-0.00	-0.00	-0.00	903.00	200.00	0.00	-0.00	-0.00	-0.00	-0.00	300.00	200.00	0.00	-0.00
835	14.57	2.29	-5.04	1157.55	400.00	0.00	271.88	-0.00	-0.00	-0.00	300.00	200.00	0.00	-0.00
836	-0.00	-0.00	-0.00	903.00	200.00	0.00	-0.00	-0.00	-0.00	-0.00	300.00	200.00	0.00	-0.00
837	14.50	2.29	-5.19	1141.24	382.35	0.00	15.26	-0.00	-0.00	-0.00	300.00	200.00	0.00	-0.00
838	14.50	2.29	-5.19	1150.06	388.24	0.00	126.11	-0.00	-0.00	-0.00	300.00	200.00	0.00	-0.00
839	14.42	2.44	-5.65	1121.92	378.38	0.00	-22.27	-0.00	-0.00	-0.00	300.00	200.00	0.00	-0.00
840	-0.00	-0.00	-0.00	903.00	200.00	0.00	-0.00	-0.00	-0.00	-0.00	300.00	200.00	0.00	-0.00
841	-0.00	-0.00	-0.00	903.00	200.00	0.00	-0.00	-0.00	-0.00	-0.00	300.00	200.00	0.00	-0.00
842	-0.00	-0.00	-0.00	903.00	200.00	0.00	-0.00	-0.00	-0.00	-0.00	300.00	200.00	0.00	-0.00
843	-0.00	-0.00	-0.00	903.00	200.00	0.00	-0.00	-0.00	-0.00	-0.00	300.00	200.00	0.00	-0.00
844	14.42	2.29	-5.19	1176.53	394.12	0.00	113.09	-0.00	-0.00	-0.00	300.00	200.00	0.00	-0.00
845	14.50	2.21	-5.34	1143.00	382.86	0.00	82.62	-0.00	-0.00	-0.00	300.00	200.00	0.00	-0.00
846	14.34	2.14	-5.04	1184.82	393.94	0.00	142.65	-0.00	-0.00	-0.00	300.00	200.00	0.00	-0.00
847	14.27	2.21	-5.19	1167.71	394.12	0.00	169.64	-0.00	-0.00	-0.00	300.00	200.00	0.00	-0.00
848	14.50	2.29	-5.19	1150.06	394.12	0.00	165.60	-0.00	-0.00	-0.00	300.00	200.00	0.00	-0.00
849	-0.00	-0.00	-0.00	903.00	200.00	0.00	-0.00	-0.00	-0.00	-0.00	300.00	200.00	0.00	-0.00
850	14.27	2.52	-5.04	1148.45	393.94	0.00	111.90	-0.00	-0.00	-0.00	300.00	200.00	0.00	-0.00
851	14.34	2.21	-5.19	1150.06	394.12	0.00	177.72	-0.00	-0.00	-0.00	300.00	200.00	0.00	-0.00
852	-0.00	-0.00	-0.00	903.00	200.00	0.00	-0.00	-0.00	-0.00	-0.00	300.00	200.00	0.00	-0.00
853	14.57	2.06	-5.34	1134.43	400.00	0.00	423.54	-0.00	-0.00	-0.00	300.00	200.00	0.00	-0.00
854	14.34	2.14	-5.34	1134.43	382.86	0.00	68.45	-0.00	-0.00	-0.00	300.00	200.00	0.00	-0.00
855	-0.00	-0.00	-0.00	903.00	200.00	0.00	-0.00	-0.00	-0.00	-0.00	300.00	200.00	0.00	-0.00
856	-0.00	-0.00	-0.00	903.00	200.00	0.00	-0.00	-0.00	-0.00	-0.00	300.00	200.00	0.00	-0.00
857	14.34	2.14	-5.19	1150.06	382.35	0.00	73.60	-0.00	-0.00	-0.00	300.00	200.00	0.00	-0.00
858	14.50	2.21	-5.34	1143.00	377.14	0.00	-23.11	-0.00	-0.00	-0.00	300.00	200.00	0.00	-0.00
859	14.27	2.21	-5.19	1150.06	382.35	0.00	-27.82	-0.00	-0.00	-0.00	300.00	200.00	0.00	-0.00
860	14.42	2.29	-5.19	1132.41	388.24	0.00	129.25	-0.00	-0.00	-0.00	300.00	200.00	0.00	-0.00
861	14.50	2.06	-5.34	1143.00	382.86	0.00	27.68	-0.00	-0.00	-0.00	300.00	200.00	0.00	-0.00
862	14.65	1.98	-5.49	1119.67	377.78	0.00	-22.89	-0.00	-0.00	-0.00	300.00	200.00	0.00	-0.00
863	-0.00	-0.00	-0.00	903.00	200.00	0.00	-0.00	-0.00	-0.00	-0.00	300.00	200.00	0.00	-0.00
864	14.65	1.98	-5.19	1150.06	388.24	0.00	184.45	-0.00	-0.00	-0.00	300.00	200.00	0.00	-0.00
865	-0.00	-0.00	-0.00	903.00	200.00	0.00	-0.00	-0.00	-0.00	-0.00	300.00	200.00	0.00	-0.00
866	14.80	1.98	-5.34	1134.43	382.86	0.00	27.25	-0.00	-0.00	-0.00	300.00	200.00	0.00	-0.00
867	-0.00	-0.00	-0.00	903.00	200.00	0.00	-0.00	-0.00	-0.00	-0.00	300.00	200.00	0.00	-0.00
868	14.65	1.91	-5.34	1143.00	388.57	0.00	107.25	-0.00	-0.00	-0.00	300.00	200.00	0.00	-0.00
869	14.65	2.06	-5.04	1148.45	393.94	0.00	138.02	-0.00	-0.00	-0.00	300.00	200.00	0.00	-0.00
870	-0.00	-0.00	-0.00	903.00	200.00	0.00	-0.00	-0.00	-0.00	-0.00	300.00	200.00	0.00	-0.00
871	14.80	2.06	-5.04	1157.55	387.88	0.00	36.30	-0.00	-0.00	-0.00	300.00	200.00	0.00	-0.00
872	-0.00	-0.00	-0.00	903.00	200.00	0.00	-0.00	-0.00	-0.00	-0.00	300.00	200.00	0.00	-0.00
873	14.72	1.98	-5.04	1139.36	393.94	0.00	143.80	-0.00	-0.00	-0.00	300.00	200.00	0.00	-0.00
874	-0.00	-0.00	-0.00	903.00	200.00	0.00	-0.00	-0.00	-0.00	-0.00	300.00	200.00	0.00	-0.00
875	14.72	1.91	-5.19	1167.71	382.35	0.00	-108.61	-0.00	-0.00	-0.00	300.00	200.00	0.00	-0.00
876	-0.00	-0.00	-0.00	903.00	200.00	0.00	-0.00	-0.00	-0.00	-0.00	300.00	200.00	0.00	-0.00
877	14.80	2.06	-5.04	1148.45	387.88	0.00	77.91	-0.00	-0.00	-0.00	300.00	200.00	0.00	-0.00
878	-0.00	-0.00	-0.00	903.00	200.00	0.00	-0.00	-0.00	-0.00	-0.00	300.00	200.00	0.00	-0.00
879	14.88	1.98	-5.34	1134.43	388.57	0.00	103.32	-0.00	-0.00	-0.00	300.00	200.00	0.00	-0.00
880	-0.00	-0.00	-0.00	903.00	200.00	0.00	-0.00	-0.00	-0.00	-0.00	300.00	200.00	0.00	-0.00
881	-0.00	-0.00	-0.00	903.00	200.00	0.00	-0.00	-0.00	-0.00	-0.00	300.00	200.00	0.00	-0.00
882	-0.00	-0.00	-0.00	903.00	200.00	0.00	-0.00	-0.00	-0.00	-0.00	300.00	200.00	0.00	-0.00
883	-0.00	-0.00	-0.00	903.00	200.00	0.00	-0.00	-0.00	-0.00	-0.00	300.00	200.00	0.00	-0.00
884	-0.00	-0.00	-0.00	903.00	200.00	0.00	-0.00	-0.00	-0.00	-0.00	300.00	200.00	0.00	-0.00
885	-0.00	-0.00	-0.00	903.00	200.00	0.00	-0.00	-0.00	-0.00	-0.00	300.00	200.00	0.00	-0.00
886	-0.00	-0.00	-0.00	903.00	200.00	0.00	-0.00	-0.00	-0.00	-0.00	300.00	200.00	0.00	-0.00
887	-0.00	-0.00	-0.00	903.00	200.00	0.00	-0.00	-0.00	-0.00	-0.00	300.00	200.00	0.00	-0.00
888	14.80	2.06	-5.04	1148.45	387.88	0.00	32.14	-0.00	-0.00	-0.00	300.00	200.00	0.00	-0.00
889	-0.00	-0.00	-0.00	903.00	200.00	0.00	-0.00	-0.00	-0.00	-0.00	300.00	200.00	0.00	-0.00
890	-0.00	-0.00	-0.00	903.00	200.00	0.00	-0.00	-0.00	-0.00	-0.00	300.00	200.00	0.00	-0.00
891	-0.00	-0.00	-0.00	903.00	200.00	0.00	-0.00	-0.00	-0.00	-0.00	300.00	200.00	0.00	-0.00
892	-0.00	-0.00	-0.00	903.00	200.00	0.00	-0.00	-0.00	-0.00	-0.00	300.00	200.00	0.00	-0.00
893	14.72	1.91	-5.49	1128.00	372.22	0.00	-159.16	-0.00	-0.00	-0.00	300.00	200.00	0.00	-0.00
894	-0.00	-0.00	-0.00	903.00	200.00	0.00	-0.00	-0.00	-0.00	-0.00	300.00	200.00	0.00	-0.00
895	14.65	1.98	-5.34	1117.29	382.86	0.00	56.24	-0.00	-0.00	-0.00	300.00	200.00	0.00	-0.00
896	-0.00	-0.00	-0.00	903.00	200.00	0.00	-0.00	-0.00	-0.00	-0.00	300.00	200.00	0.00	-0.00
897	-0.00	-0.00	-0.00	903.00	200.00	0.00	-0.00	-0.00	-0.00	-0.00	300.00	200.00	0.00	-0.00
898	-0.00	-0.00	-0.00	903.00	200.00	0.00	-0.00	-0.00	-0.00	-0.00	300.00	200.00	0.00	-0.00
899	14.72	1.98	-5.19	1141.24	382.35	0.00	-7.63	-0.00	-0.00	-0.00	300.00	200.00	0.00	-0.00
900	-0.00	-0.00	-0.00	903.00	200.00	0.00	-0.00	-0.00	-0.00	-0.00	300.00	200.00	0.00	-0.00
901	14.72	1.98	-5.04	1157.55	393.94	0.00	107.74	-0.00	-0.00	-0.00	300.00	200.00	0.00	-0.00
902	-0.00	-0.00	-0.00	903.00	200.00	0.00	-0.00	-0.00	-0.00	-0.00	300.00	200.00	0.00	-0.00
903	-0.00	-0.00	-0.00	903.00	200.00	0.00	-0.00	-0.00	-0.00	-0.00	300.00	200.00	0.00	-0.00
904	-0.00	-0.00	-0.00	903.00	200.00	0.00	-0.00	-0.00	-0.00	-0.00	300.00	200.00	0.00	-0.00
905	14.65	2.06	-5.19	1132.41	388.24	0.00	64.63	-0.00	-0.00	-0.00	300.00	200.00	0.00	-0.00
906	-0.00	-0.00	-0.00	903.00	200.00	0.00	-0.00	-0.00	-0.00	-0.00	300.00	200.00	0.00	-0.00
907	-0.00	-0.00	-0.00	903.00	200.00	0.00	-0.00	-0.00	-0.00	-0.00	300.00	200.00	0.00	-0.00
908	-0.00	-0.00	-0.00	903.00	200.00	0.00	-0.00	-0.00	-0.00	-0.00	300.00	200.00	0.00	-0.00
909	-0.00	-0.00	-0.00	903.00	200.00	0.00	-0.00	-0.00	-0.00	-0.00	300.00	200.00	0.00	-0.00
910	-0.00	-0.00	-0.00	903.00	200.00	0.00	-0.00	-0.00	-0.00	-0.00	300.00	200.00	0.00	-0.00
911	-0.00	-0.00	-0.00	903.00	200.00	0.00	-0.00	-0.00	-0.00	-0.00	300.00	200.00	0.00	-0.00
912	-0.00	-0.00	-0.00	903.00	200.00	0.00	-0.00	-0.00	-0.00	-0.00	300.00	200.00	0.00	-0.00
913	-0.00	-0.00	-0.00	903.00	200.00	0.00	-0.00	-0.00	-0.00	-0.00	300.00	200.00	0.00	-0.00
914	14.72	1.98	-5.04	1175.73	381.82	0.00	-83.92	-0.00	-0.00	-0.00	300.00	200.00	0.00	-0.00
915	-0.00	-0.00	-0.00	903.00	200.00	0.00	-0.00	-0.00	-0.00	-0.00	300.00	200.00	0.00	-0.00
916	-0.00	-0.00	-0.00	903.00	200.00	0.00	-0.00	-0.00	-0.00	-0.00	300.00	200.00	0.00	-0.00
917	-0.00	-0.00	-0.00	903.00	200.00	0.00	-0.00	-0.00	-0.00	-0.00	300.00	200.00	0.00	-0.00
918	-0.00	-0.00	-0.00	903.00	200.00	0.00	-0.00	-0.00	-0.00	-0.00	300.00	200.00	0.00	-0.00
919	-0.00	-0.00	-0.00	903.00	200.00	0.00	-0.00	-0.00	-0.00	-0.00	300.00	200.00	0.00	-0.00
920	-0.00	-0.00	-0.00	903.00	200.00	0.00	-0.00	-0.00	-0.00	-0.00	300.00	200.00	0.00	-0.00
921	14.80	2.06	-5.04	1148.45	381.82	0.00	-34.68	-0.00	-0.00	-0.00	300.00	200.00	0.00	-0.00
922	-0.00	-0.00	-0.00	903.00	200.00	0.00	-0.00	-0.00	-0.00	-0.00	300.00	200.00	0.00	-0.00
923	-0.00	-0.00	-0.00	903.00	200.00	0.00	-0.00	-0.00	-0.00	-0.00	300.00	200.00	0.00	-0.00
924	-0.00	-0.00	-0.00	903.00	200.00	0.00	-0.00	-0.00	-0.00	-0.00	300.00	200.00	0.00	-0.00
925	14.72	2.14	-5.04	1148.45	387.88	0.00	90.63	-0.00	-0.00	-0.00	300.00	200.00	0.00	-0.00
926	-0.00	-0.00	-0.00	903.00	200.00	0.00	-0.00	-0.00	-0.00	-0.00	300.00	200.00	0.00	-0.00
927	-0.00	-0.00	-0.00	903.00	200.00	0.00	-0.00	-0.00	-0.00	-0.00	300.00	200.00	0.00	-0.00
928	14.72	1.91	-5.04	1148.45	400.00	0.00	279.51	-0.00	-0.00	-0.00	300.00	200.00	0.00	-0.00
929	-0.00	-0.00	-0.00	903.00	200.00	0.00	-0.00	-0.00	-0.00	-0.00	300.00	200.00	0.00	-0.00
930	-0.00	-0.00	-0.00	903.00	200.00	0.00	-0.00	-0.00	-0.00	-0.00	300.00	200.00	0.00	-0.00
931	-0.00	-0.00	-0.00	903.00	200.00	0.00	-0.00	-0.00	-0.00	-0.00	300.00	200.00	0.00	-0.00
932	-0.00	-0.00	-0.00	903.00	200.00	0.00	-0.00	-0.00	-0.00	-0.00	300.00	200.00	0.00	-0.00
933	14.57	1.98	-5.04	1148.45	381.82	0.00	-57.57	-0.00	-0.00	-0.00	300.00	200.00	0.00	-0.00
934	14.57	2.06	-5.19	1141.24	388.24	0.00	77.86	-0.00	-0.00	-0.00	300.00	200.00	0.00	-0.00
935	14.57	1.91	-5.04	1157.55	400.00	0.00	277.43	-0.00	-0.00	-0.00	300.00	200.00	0.00	-0.00
936	-0.00	-0.00	-0.00	903.00	200.00	0.00	-0.00	-0.00	-0.00	-0.00	300.00	200.00	0.00	-0.00
937	14.72	1.98	-5.04	1148.45	381.82	0.00	15.95	-0.00	-0.00	-0.00	300.00	200.00	0.00	-0.00
938	-0.00	-0.00	-0.00	903.00	200.00	0.00	-0.00	-0.00	-0.00	-0.00	300.00	200.00	0.00	-0.00
939	-0.00	-0.00	-0.00	903.00	200.00	0.00	-0.00	-0.00	-0.00	-0.00	300.00	200.00	0.00	-0.00
940	-0.00	-0.00	-0.00	903.00	200.00	0.00	-0.00	-0.00	-0.00	-0.00	300.00	200.00	0.00	-0.00
941	-0.00	-0.00	-0.00	903.00	200.00	0.00	-0.00	-0.00	-0.00	-0.00	300.00	200.00	0.00	-0.00
942	-0.00	-0.00	-0.00	903.00	200.00	0.00	-0.00	-0.00	-0.00	-0.00	300.00	200.00	0.00	-0.00
943	-0.00	-0.00	-0.00	903.00	200.00	0.00	-0.00	-0.00	-0.00	-0.00	300.00	200.00	0.00	-0.00
944	14.65	1.83	-5.19	1167.71	394.12	0.00	138.68	-0.00	-0.00	-0.00	300.00	200.00	0.00	-0.00
945	-0.00	-0.00	-0.00	903.00	200.00	0.00	-0.00	-0.00	-0.00	-0.00	300.00	200.00	0.00	-0.00
946	-0.00	-0.00	-0.00	903.00	200.00	0.00	-0.00	-0.00	-0.00	-0.00	300.00	200.00	0.00	-0.00
947	-0.00	-0.00	-0.00	903.00	200.00	0.00	-0.00	-0.00	-0.00	-0.00	300.00	200.00	0.00	-0.00
948	-0.00	-0.00	-0.00	903.00	200.00	0.00	-0.00	-0.00	-0.00	-0.00	300.00	200.00	0.00	-0.00
949	14.50	2.06	-5.34	1134.43	382.86	0.00	-46.21	-0.00	-0.00	-0.00	300.00	200.00	0.00	-0.00
950	-0.00	-0.00	-0.00	903.00	200.00	0.00	-0.00	-0.00	-0.00	-0.00	300.00	200.00	0.00	-0.00
951	-0.00	-0.00	-0.00	903.00	200.00	0.00	-0.00	-0.00	-0.00	-0.00	300.00	200.00	0.00	-0.00
952	14.57	2.14	-5.34	1134.43	371.43	0.00	-170.68	-0.00	-0.00	-0.00	300.00	200.00	0.00	-0.00
953	14.72	2.06	-5.19	1123.59	388.24	0.00	120.05	-0.00	-0.00	-0.00	300.00	200.00	0.00	-0.00
954	-0.00	-0.00	-0.00	903.00	200.00	0.00	-0.00	-0.00	-0.00	-0.00	300.00	200.00	0.00	-0.00
955	14.65	1.98	-5.34	1134.43	400.00	0.00	319.13	-0.00	-0.00	-0.00	300.00	200.00	0.00	-0.00
956	14.50	1.83	-5.04	1148.45	387.88	0.00	76.76	-0.00	-0.00	-0.00	300.00	200.00	0.00	-0.00
957	-0.00	-0.00	-0.00	903.00	200.00	0.00	-0.00	-0.00	-0.00	-0.00	300.00	200.00	0.00	-0.00
958	-0.00	-0.00	-0.00	903.00	200.00	0.00	-0.00	-0.00	-0.00	-0.00	300.00	200.00	0.00	-0.00
959	14.50	1.91	-5.19	1141.24	382.35	0.00	-31.19	-0.00	-0.00	-0.00	300.00	200.00	0.00	-0.00
960	-0.00	-0.00	-0.00	903.00	200.00	0.00	-0.00	-0.00	-0.00	-0.00	300.00	200.00	0.00	-0.00
961	14.42	2.14	-5.19	1141.24	388.24	0.00	30.97	-0.00	-0.00	-0.00	300.00	200.00	0.00	-0.00
962	-0.00	-0.00	-0.00	903.00	200.00	0.00	-0.00	-0.00	-0.00	-0.00	300.00	200.00	0.00	-0.00
963	14.57	1.98	-5.04	1148.45	393.94	0.00	187.73	-0.00	-0.00	-0.00	300.00	200.00	0.00	-0.00
964	14.50	1.98	-5.04	1157.55	400.00	0.00	219.87	-0.00	-0.00	-0.00	300.00	200.00	0.00	-0.00
965	-0.00	-0.00	-0.00	903.00	200.00	0.00	-0.00	-0.00	-0.00	-0.00	300.00	200.00	0.00	-0.00
966	14.65	1.98	-5.04	1139.36	381.82	0.00	-2.77	-0.00	-0.00	-0.00	300.00	200.00	0.00	-0.00
967	-0.00	-0.00	-0.00	903.00	200.00	0.00	-0.00	-0.00	-0.00	-0.00	300.00	200.00	0.00	-0.00
968	14.50	1.91	-5.19	1132.41	394.12	0.00	224.84	-0.00	-0.00	-0.00	300.00	200.00	0.00	-0.00
969	14.50	1.91	-5.04	1148.45	387.88	0.00	58.03	-0.00	-0.00	-0.00	300.00	200.00	0.00	-0.00
970	-0.00	-0.00	-0.00	903.00	200.00	0.00	-0.00	-0.00	-0.00	-0.00	300.00	200.00	0.00	-0.00
971	-0.00	-0.00	-0.00	903.00	200.00	0.00	-0.00	-0.00	-0.00	-0.00	300.00	200.00	0.00	-0.00
972	14.57	1.98	-5.04	1148.45	387.88	0.00	53.64	-0.00	-0.00	-0.00	300.00	200.00	0.00	-0.00
973	14.72	2.06	-5.04	1139.36	387.88	0.00	82.30	-0.00	-0.00	-0.00	300.00	200.00	0.00	-0.00
974	-0.00	-0.00	-0.00	903.00	200.00	0.00	-0.00	-0.00	-0.00	-0.00	300.00	200.00	0.00	-0.00
975	-0.00	-0.00	-0.00	903.00	200.00	0.00	-0.00	-0.00	-0.00	-0.00	300.00	200.00	0.00	-0.00
976	14.72	2.06	-5.19	1123.59	394.12	0.00	183.78	-0.00	-0.00	-0.00	300.00	200.00	0.00	-0.00
977	14.65	1.98	-5.34	1125.86	388.57	0.00	122.94	-0.00	-0.00	-0.00	300.00	200.00	0.00	-0.00
978	14.57	1.98	-5.19	1132.41	394.12	0.00	153.49	-0.00	-0.00	-0.00	300.00	200.00	0.00	-0.00
979	-0.00	-0.00	-0.00	903.00	200.00	0.00	-0.00	-0.00	-0.00	-0.00	300.00	200.00	0.00	-0.00
980	-0.00	-0.00	-0.00	903.00	200.00	0.00	-0.00	-0.00	-0.00	-0.00	300.00	200.00	0.00	-0.00
981	-0.00	-0.00	-0.00	903.00	200.00	0.00	-0.00	-0.00	-0.00	-0.00	300.00	200.00	0.00	-0.00
982	14.72	1.91	-5.04	1139.36	393.94	0.00	207.61	-0.00	-0.00	-0.00	300.00	200.00	0.00	-0.00
983	14.72	1.91	-5.04	1148.45	400.00	0.00	256.63	-0.00	-0.00	-0.00	300.00	200.00	0.00	-0.00
984	14.72	2.14	-5.04	1157.55	393.94	0.00	91.78	-0.00	-0.00	-0.00	300.00	200.00	0.00	-0.00
985	-0.00	-0.00	-0.00	903.00	200.00	0.00	-0.00	-0.00	-0.00	-0.00	300.00	200.00	0.00	-0.00
986	-0.00	-0.00	-0.00	903.00	200.00	0.00	-0.00	-0.00	-0.00	-0.00	300.00	200.00	0.00	-0.00
987	-0.00	-0.00	-0.00	903.00	200.00	0.00	-0.00	-0.00	-0.00	-0.00	300.00	200.00	0.00	-0.00
988	14.57	2.06	-5.19	1132.41	388.24	0.00	50.26	-0.00	-0.00	-0.00	300.00	200.00	0.00	-0.00
989	-0.00	-0.00	-0.00	903.00	200.00	0.00	-0.00	-0.00	-0.00	-0.00	300.00	200.00	0.00	-0.00
990	14.65	2.06	-5.19	1123.59	382.35	0.00	19.52	-0.00	-0.00	-0.00	300.00	200.00	0.00	-0.00
991	-0.00	-0.00	-0.00	903.00	200.00	0.00	-0.00	-0.00	-0.00	-0.00	300.00	200.00	0.00	-0.00
992	-0.00	-0.00	-0.00	903.00	200.00	0.00	-0.00	-0.00	-0.00	-0.00	300.00	200.00	0.00	-0.00
993	14.65	1.98	-5.19	1167.71	388.24	0.00	57.89	-0.00	-0.00	-0.00	300.00	200.00	0.00	-0.00
994	-0.00	-0.00	-0.00	903.00	200.00	0.00	-0.00	-0.00	-0.00	-0.00	300.00	200.00	0.00	-0.00
995	-0.00	-0.00	-0.00	903.00	200.00	0.00	-0.00	-0.00	-0.00	-0.00	300.00	200.00	0.00	-0.00
996	14.57	2.06	-5.19	1132.41	388.24	0.00	118.93	-0.00	-0.00	-0.00	300.00	200.00	0.00	-0.00
997	-0.00	-0.00	-0.00	903.00	200.00	0.00	-0.00	-0.00	-0.00	-0.00	300.00	200.00	0.00	-0.00
998	14.42	1.91	-5.04	1148.45	387.88	0.00	43.70	-0.00	-0.00	-0.00	300.00	200.00	0.00	-0.00
999	-0.00	-0.00	-0.00	903.00	200.00	0.00	-0.00	-0.00	-0.00	-0.00	300.00	200.00	0.00	-0.00
1000	-0.00	-0.00	-0.00	903.00	200.00	0.00	-0.00	-0.00	-0.00	-0.00	300.00	200.00	0.00	-0.00
1001	14.34	2.06	-5.49	1136.33	400.00	0.00	213.62	-0.00	-0.00	-0.00	300.00	200.00	0.00	-0.00
1002	14.34	1.98	-5.04	1175.73	393.94	0.00	66.35	-0.00	-0.00	-0.00	300.00	200.00	0.00	-0.00
1003	-0.00	-0.00	-0.00	903.00	200.00	0.00	-0.00	-0.00	-0.00	-0.00	300.00	200.00	0.00	-0.00
1004	14.42	1.98	-5.04	1175.73	387.88	0.00	39.53	-0.00	-0.00	-0.00	300.00	200.00	0.00	-0.00
1005	14.42	1.98	-5.19	1176.53	394.12	0.00	127.90	-0.00	-0.00	-0.00	300.00	200.00	0.00	-0.00
1006	14.34	1.98	-5.19	1150.06	388.24	0.00	35.45	-0.00	-0.00	-0.00	300.00	200.00	0.00	-0.00
1007	14.50	2.06	-5.49	1153.00	383.33	0.00	-31.79	-0.00	-0.00	-0.00	300.00	200.00	0.00	-0.00
1008	-0.00	-0.00	-0.00	903.00	200.00	0.00	-0.00	-0.00	-0.00	-0.00	300.00	200.00	0.00	-0.00
1009	-0.00	-0.00	-0.00	903.00	200.00	0.00	-0.00	0.00	0.00	0.00	300.00	200.00	0.00	0.00
1010	14.34	2.14	-5.34	1134.43	388.57	0.00	13.08	-0.00	-0.00	-0.00	300.00	200.00	0.00	-0.00
1011	14.34	2.06	-5.19	1141.24	382.35	0.00	-3.81	-0.00	-0.00	-0.00	300.00	200.00	0.00	-0.00
1012	-0.00	-0.00	-0.00	903.00	200.00	0.00	-0.00	-0.00	-0.00	-0.00	300.00	200.00	0.00	-0.00
1013	14.27	1.98	-5.34	1134.43	388.57	0.00	102.67	-0.00	-0.00	-0.00	300.00	200.00	0.00	-0.00
1014	-0.00	-0.00	-0.00	903.00	200.00	0.00	-0.00	-0.00	-0.00	-0.00	300.00	200.00	0.00	-0.00
1015	14.04	1.98	-5.04	1130.27	387.88	0.00	35.14	-0.00	-0.00	-0.00	300.00	200.00	0.00	-0.00
1016	14.27	1.91	-5.34	1160.14	388.57	0.00	71.28	-0.00	-0.00	-0.00	300.00	200.00	0.00	-0.00
1017	14.11	1.91	-5.04	1157.55	400.00	0.00	208.77	-0.00	-0.00	-0.00	300.00	200.00	0.00	-0.00
1018	-0.00	-0.00	-0.00	903.00	200.00	0.00	-0.00	-0.00	-0.00	-0.00	300.00	200.00	0.00	-0.00
1019	-0.00	-0.00	-0.00	903.00	200.00	0.00	-0.00	-0.00	-0.00	-0.00	300.00	200.00	0.00	-0.00
1020	-0.00	-0.00	-0.00	903.00	200.00	0.00	-0.00	-0.00	-0.00	-0.00	300.00	200.00	0.00	-0.00
1021	14.11	1.98	-5.04	1139.36	381.82	0.00	14.57	-0.00	-0.00	-0.00	300.00	200.00	0.00	-0.00
1022	-0.00	-0.00	-0.00	903.00	200.00	0.00	-0.00	-0.00	-0.00	-0.00	300.00	200.00	0.00	-0.00
1023	-0.00	-0.00	-0.00	903.00	200.00	0.00	-0.00	-0.00	-0.00	-0.00	300.00	200.00	0.00	-0.00
1024	14.11	1.98	-5.04	1175.73	400.00	0.00	153.28	-0.00	-0.00	-0.00	300.00	200.00	0.00	-0.00
1025	14.27	2.06	-5.34	1134.43	382.86	0.00	3.49	-0.00	-0.00	-0.00	300.00	200.00	0.00	-0.00
1026	14.42	1.91	-5.19	1132.41	388.24	0.00	125.21	-0.00	-0.00	-0.00	300.00	200.00	0.00	-0.00
1027	-0.00	-0.00	-0.00	903.00	200.00	0.00	-0.00	-0.00	-0.00	-0.00	300.00	200.00	0.00	-0.00
1028	-0.00	-0.00	-0.00	903.00	200.00	0.00	-0.00	-0.00	-0.00	-0.00	300.00	200.00	0.00	-0.00
1029	14.11	2.06	-5.04	1157.55	400.00	0.00	261.48	-0.00	-0.00	-0.00	300.00	200.00	0.00	-0.00
1030	14.11	1.98	-5.04	1139.36	400.00	0.00	225.41	-0.00	-0.00	-0.00	300.00	200.00	0.00	-0.00
1031	14.27	2.14	-5.19	1167.71	388.24	0.00	-31.42	-0.00	-0.00	-0.00	300.00	200.00	0.00	-0.00
1032	-0.00	-0.00	-0.00	903.00	200.00	0.00	-0.00	-0.00	-0.00	-0.00	300.00	200.00	0.00	-0.00
1033	14.04	1.91	-5.65	1121.92	378.38	0.00	-42.06	-0.00	-0.00	-0.00	300.00	200.00	0.00	-0.00
1034	-0.00	-0.00	-0.00	903.00	200.00	0.00	-0.00	-0.00	-0.00	-0.00	300.00	200.00	0.00	-0.00
1035	-0.00	-0.00	-0.00	903.00	200.00	0.00	-0.00	-0.00	-0.00	-0.00	300.00	200.00	0.00	-0.00
1036	-0.00	-0.00	-0.00	903.00	200.00	0.00	-0.00	-0.00	-0.00	-0.00	300.00	200.00	0.00	-0.00
1037	14.04	1.98	-5.04	1148.45	393.94	0.00	152.82	-0.00	-0.00	-0.00	300.00	200.00	0.00	-0.00
1038	13.96	2.06	-5.04	1157.55	400.00	0.00	116.52	-0.00	-0.00	-0.00	300.00	200.00	0.00	-0.00
1039	-0.00	-0.00	-0.00	903.00	200.00	0.00	-0.00	-0.00	-0.00	-0.00	300.00	200.00	0.00	-0.00
1040	14.27	1.98	-5.04	1157.55	393.94	0.00	179.18	-0.00	-0.00	-0.00	300.00	200.00	0.00	-0.00
1041	13.96	1.98	-5.49	1128.00	377.78	0.00	-115.71	-0.00	-0.00	-0.00	300.00	200.00	0.00	-0.00
1042	14.04	2.06	-5.49	1136.33	383.33	0.00	-35.60	-0.00	-0.00	-0.00	300.00	200.00	0.00	-0.00
1043	-0.00	-0.00	-0.00	903.00	200.00	0.00	-0.00	-0.00	-0.00	-0.00	300.00	200.00	0.00	-0.00
1044	14.27	1.98	-5.04	1148.45	400.00	0.00	283.67	-0.00	-0.00	-0.00	300.00	200.00	0.00	-0.00
1045	14.34	2.06	-5.04	1148.45	387.88	0.00	60.57	-0.00	-0.00	-0.00	300.00	200.00	0.00	-0.00
1046	14.34	2.06	-5.49	1128.00	377.78	0.00	-87.95	-0.00	-0.00	-0.00	300.00	200.00	0.00	-0.00
1047	14.50	2.06	-5.04	1157.55	400.00	0.00	223.33	-0.00	-0.00	-0.00	300.00	200.00	0.00	-0.00
1048	-0.00	-0.00	-0.00	903.00	200.00	0.00	-0.00	-0.00	-0.00	-0.00	300.00	200.00	0.00	-0.00
1049	-0.00	-0.00	-0.00	903.00	200.00	0.00	-0.00	-0.00	-0.00	-0.00	300.00	200.00	0.00	-0.00
1050	14.27	1.98	-5.34	1160.14	400.00	0.00	260.49	-0.00	-0.00	-0.00	300.00	200.00	0.00	-0.00
1051	-0.00	-0.00	-0.00	903.00	200.00	0.00	-0.00	-0.00	-0.00	-0.00	300.00	200.00	0.00	-0.00
1052	14.34	2.06	-5.19	1141.24	388.24	0.00	57.67	-0.00	-0.00	-0.00	300.00	200.00	0.00	-0.00
1053	14.34	1.98	-5.04	1175.73	387.88	0.00	2.31	-0.00	-0.00	-0.00	300.00	200.00	0.00	-0.00
1054	14.34	1.83	-5.19	1167.71	394.12	0.00	170.99	-0.00	-0.00	-0.00	300.00	200.00	0.00	-0.00
1055	-0.00	-0.00	-0.00	903.00	200.00	0.00	-0.00	-0.00	-0.00	-0.00	300.00	200.00	0.00	-0.00
1056	-0.00	-0.00	-0.00	903.00	200.00	0.00	-0.00	-0.00	-0.00	-0.00	300.00	200.00	0.00	-0.00
1057	-0.00	-0.00	-0.00	903.00	200.00	0.00	-0.00	-0.00	-0.00	-0.00	300.00	200.00	0.00	-0.00
1058	-0.00	-0.00	-0.00	903.00	200.00	0.00	-0.00	-0.00	-0.00	-0.00	300.00	200.00	0.00	-0.00
1059	-0.00	-0.00	-0.00	903.00	200.00	0.00	-0.00	-0.00	-0.00	-0.00	300.00	200.00	0.00	-0.00
1060	14.34	2.14	-5.04	1175.73	400.00	0.00	157.44	-0.00	-0.00	-0.00	300.00	200.00	0.00	-0.00
1061	14.42	2.21	-5.19	1150.06	382.35	0.00	-68.66	-0.00	-0.00	-0.00	300.00	200.00	0.00	-0.00
1062	14.34	2.14	-5.34	1134.43	388.57	0.00	81.74	-0.00	-0.00	-0.00	300.00	200.00	0.00	-0.00
1063	14.57	2.14	-5.19	1176.53	388.24	0.00	30.07	-0.00	-0.00	-0.00	300.00	200.00	0.00	-0.00
1064	-0.00	-0.00	-0.00	903.00	200.00	0.00	-0.00	-0.00	-0.00	-0.00	300.00	200.00	0.00	-0.00
