# Supplementary material for: Musculoskeletal modeling and humanoid control of robots based on human gait data
Source: PeerJ Comput Sci. 2021 Aug 9;7:e657. doi: 10.7717/peerj-cs.657 (PMC8372000; doi:10.7717/peerj-cs.657)
Supplement: Supplemental Information 2 [file peerj-cs-07-657-s002.zip › force/Cap52.forces]

[Force Data]
NumberOfForcePlates=2
SampleRate=120.000000
NumberOfSamples=1083
#Sample	FX1	FY1	FZ1	X1	Y1	Z1	MZ1	FX2	FY2	FZ2	X2	Y2	Z2	MZ2
1	-0.00	-0.00	-0.00	903.00	200.00	0.00	-0.00	-0.00	-0.00	-0.00	300.00	200.00	0.00	-0.00
2	-0.00	-0.00	-0.00	903.00	200.00	0.00	-0.00	-0.00	-0.00	-0.00	300.00	200.00	0.00	-0.00
3	-0.00	-0.00	-0.00	903.00	200.00	0.00	-0.00	-0.00	-0.00	-0.00	300.00	200.00	0.00	-0.00
4	-0.00	-0.00	-0.00	903.00	200.00	0.00	-0.00	-0.00	-0.00	-0.00	300.00	200.00	0.00	-0.00
5	0.00	0.00	0.00	903.00	200.00	0.00	0.00	-0.00	-0.00	-0.00	300.00	200.00	0.00	-0.00
6	-0.00	-0.00	-0.00	903.00	200.00	0.00	-0.00	-0.00	-0.00	-0.00	300.00	200.00	0.00	-0.00
7	-0.00	-0.00	-0.00	903.00	200.00	0.00	-0.00	-0.00	-0.00	-0.00	300.00	200.00	0.00	-0.00
8	-0.00	-0.00	-0.00	903.00	200.00	0.00	-0.00	-0.00	-0.00	-0.00	300.00	200.00	0.00	-0.00
9	-0.00	-0.00	-0.00	903.00	200.00	0.00	-0.00	-0.00	-0.00	-0.00	300.00	200.00	0.00	-0.00
10	-0.00	-0.00	-0.00	903.00	200.00	0.00	-0.00	-0.00	-0.00	-0.00	300.00	200.00	0.00	-0.00
11	-0.00	-0.00	-0.00	903.00	200.00	0.00	-0.00	-0.00	-0.00	-0.00	300.00	200.00	0.00	-0.00
12	0.00	0.00	0.00	903.00	200.00	0.00	0.00	-0.00	-0.00	-0.00	300.00	200.00	0.00	-0.00
13	-0.00	-0.00	-0.00	903.00	200.00	0.00	-0.00	-0.00	-0.00	-0.00	300.00	200.00	0.00	-0.00
14	-0.00	-0.00	-0.00	903.00	200.00	0.00	-0.00	-0.00	-0.00	-0.00	300.00	200.00	0.00	-0.00
15	0.00	0.00	0.00	903.00	200.00	0.00	0.00	-0.00	-0.00	-0.00	300.00	200.00	0.00	-0.00
16	-0.00	-0.00	-0.00	903.00	200.00	0.00	-0.00	-0.00	-0.00	-0.00	300.00	200.00	0.00	-0.00
17	0.00	0.00	0.00	903.00	200.00	0.00	0.00	-0.00	-0.00	-0.00	300.00	200.00	0.00	-0.00
18	-0.00	-0.00	-0.00	903.00	200.00	0.00	-0.00	-0.00	-0.00	-0.00	300.00	200.00	0.00	-0.00
19	-0.00	-0.00	-0.00	903.00	200.00	0.00	-0.00	-0.00	-0.00	-0.00	300.00	200.00	0.00	-0.00
20	0.00	0.00	0.00	903.00	200.00	0.00	0.00	-0.00	-0.00	-0.00	300.00	200.00	0.00	-0.00
21	0.00	0.00	0.00	903.00	200.00	0.00	0.00	-0.00	-0.00	-0.00	300.00	200.00	0.00	-0.00
22	0.00	0.00	0.00	903.00	200.00	0.00	0.00	-0.00	-0.00	-0.00	300.00	200.00	0.00	-0.00
23	-0.00	-0.00	-0.00	903.00	200.00	0.00	-0.00	-0.00	-0.00	-0.00	300.00	200.00	0.00	-0.00
24	-0.00	-0.00	-0.00	903.00	200.00	0.00	-0.00	-0.00	-0.00	-0.00	300.00	200.00	0.00	-0.00
25	-0.00	-0.00	-0.00	903.00	200.00	0.00	-0.00	-0.00	-0.00	-0.00	300.00	200.00	0.00	-0.00
26	0.00	0.00	0.00	903.00	200.00	0.00	0.00	-0.00	-0.00	-0.00	300.00	200.00	0.00	-0.00
27	0.00	0.00	0.00	903.00	200.00	0.00	0.00	-0.00	-0.00	-0.00	300.00	200.00	0.00	-0.00
28	-0.00	-0.00	-0.00	903.00	200.00	0.00	-0.00	-0.00	-0.00	-0.00	300.00	200.00	0.00	-0.00
29	-0.00	-0.00	-0.00	903.00	200.00	0.00	-0.00	-0.00	-0.00	-0.00	300.00	200.00	0.00	-0.00
30	0.00	0.00	0.00	903.00	200.00	0.00	0.00	-0.00	-0.00	-0.00	300.00	200.00	0.00	-0.00
31	-0.00	-0.00	-0.00	903.00	200.00	0.00	-0.00	-0.00	-0.00	-0.00	300.00	200.00	0.00	-0.00
32	-0.00	-0.00	-0.00	903.00	200.00	0.00	-0.00	-0.00	-0.00	-0.00	300.00	200.00	0.00	-0.00
33	-0.00	-0.00	-0.00	903.00	200.00	0.00	-0.00	-0.00	-0.00	-0.00	300.00	200.00	0.00	-0.00
34	0.00	0.00	0.00	903.00	200.00	0.00	0.00	-0.00	-0.00	-0.00	300.00	200.00	0.00	-0.00
35	0.00	0.00	0.00	903.00	200.00	0.00	0.00	-0.00	-0.00	-0.00	300.00	200.00	0.00	-0.00
36	-0.00	-0.00	-0.00	903.00	200.00	0.00	-0.00	-0.00	-0.00	-0.00	300.00	200.00	0.00	-0.00
37	0.00	0.00	0.00	903.00	200.00	0.00	0.00	-0.00	-0.00	-0.00	300.00	200.00	0.00	-0.00
38	-0.00	-0.00	-0.00	903.00	200.00	0.00	-0.00	-0.00	-0.00	-0.00	300.00	200.00	0.00	-0.00
39	-0.00	-0.00	-0.00	903.00	200.00	0.00	-0.00	-0.00	-0.00	-0.00	300.00	200.00	0.00	-0.00
40	0.00	0.00	0.00	903.00	200.00	0.00	0.00	-0.00	-0.00	-0.00	300.00	200.00	0.00	-0.00
41	-0.00	-0.00	-0.00	903.00	200.00	0.00	-0.00	-0.00	-0.00	-0.00	300.00	200.00	0.00	-0.00
42	0.00	0.00	0.00	903.00	200.00	0.00	0.00	-0.00	-0.00	-0.00	300.00	200.00	0.00	-0.00
43	-0.00	-0.00	-0.00	903.00	200.00	0.00	-0.00	-0.00	-0.00	-0.00	300.00	200.00	0.00	-0.00
44	-0.00	-0.00	-0.00	903.00	200.00	0.00	-0.00	-0.00	-0.00	-0.00	300.00	200.00	0.00	-0.00
45	-0.00	-0.00	-0.00	903.00	200.00	0.00	-0.00	-0.00	-0.00	-0.00	300.00	200.00	0.00	-0.00
46	0.00	0.00	0.00	903.00	200.00	0.00	0.00	-0.00	-0.00	-0.00	300.00	200.00	0.00	-0.00
47	-0.00	-0.00	-0.00	903.00	200.00	0.00	-0.00	-0.00	-0.00	-0.00	300.00	200.00	0.00	-0.00
48	0.00	0.00	0.00	903.00	200.00	0.00	0.00	-0.00	-0.00	-0.00	300.00	200.00	0.00	-0.00
49	-0.00	-0.00	-0.00	903.00	200.00	0.00	-0.00	-0.00	-0.00	-0.00	300.00	200.00	0.00	-0.00
50	0.00	0.00	0.00	903.00	200.00	0.00	0.00	-0.00	-0.00	-0.00	300.00	200.00	0.00	-0.00
51	-0.00	-0.00	-0.00	903.00	200.00	0.00	-0.00	-0.00	-0.00	-0.00	300.00	200.00	0.00	-0.00
52	-0.00	-0.00	-0.00	903.00	200.00	0.00	-0.00	-0.00	-0.00	-0.00	300.00	200.00	0.00	-0.00
53	-0.00	-0.00	-0.00	903.00	200.00	0.00	-0.00	-0.00	-0.00	-0.00	300.00	200.00	0.00	-0.00
54	0.00	0.00	0.00	903.00	200.00	0.00	0.00	-0.00	-0.00	-0.00	300.00	200.00	0.00	-0.00
55	0.00	0.00	0.00	903.00	200.00	0.00	0.00	-0.00	-0.00	-0.00	300.00	200.00	0.00	-0.00
56	-0.00	-0.00	-0.00	903.00	200.00	0.00	-0.00	-0.00	-0.00	-0.00	300.00	200.00	0.00	-0.00
57	-0.00	-0.00	-0.00	903.00	200.00	0.00	-0.00	-0.00	-0.00	-0.00	300.00	200.00	0.00	-0.00
58	-0.00	-0.00	-0.00	903.00	200.00	0.00	-0.00	-0.00	-0.00	-0.00	300.00	200.00	0.00	-0.00
59	0.00	0.00	0.00	903.00	200.00	0.00	0.00	-0.00	-0.00	-0.00	300.00	200.00	0.00	-0.00
60	-0.00	-0.00	-0.00	903.00	200.00	0.00	-0.00	-0.00	-0.00	-0.00	300.00	200.00	0.00	-0.00
61	-0.00	-0.00	-0.00	903.00	200.00	0.00	-0.00	-0.00	-0.00	-0.00	300.00	200.00	0.00	-0.00
62	-0.00	-0.00	-0.00	903.00	200.00	0.00	-0.00	-0.00	-0.00	-0.00	300.00	200.00	0.00	-0.00
63	-0.00	-0.00	-0.00	903.00	200.00	0.00	-0.00	-0.00	-0.00	-0.00	300.00	200.00	0.00	-0.00
64	0.00	0.00	0.00	903.00	200.00	0.00	0.00	-0.00	-0.00	-0.00	300.00	200.00	0.00	-0.00
65	-0.00	-0.00	-0.00	903.00	200.00	0.00	-0.00	-0.00	-0.00	-0.00	300.00	200.00	0.00	-0.00
66	0.00	0.00	0.00	903.00	200.00	0.00	0.00	-0.00	-0.00	-0.00	300.00	200.00	0.00	-0.00
67	0.00	0.00	0.00	903.00	200.00	0.00	0.00	-0.00	-0.00	-0.00	300.00	200.00	0.00	-0.00
68	0.00	0.00	0.00	903.00	200.00	0.00	0.00	-0.00	-0.00	-0.00	300.00	200.00	0.00	-0.00
69	-0.00	-0.00	-0.00	903.00	200.00	0.00	-0.00	-0.00	-0.00	-0.00	300.00	200.00	0.00	-0.00
70	-0.00	-0.00	-0.00	903.00	200.00	0.00	-0.00	-0.00	-0.00	-0.00	300.00	200.00	0.00	-0.00
71	0.00	0.00	0.00	903.00	200.00	0.00	0.00	-0.00	-0.00	-0.00	300.00	200.00	0.00	-0.00
72	0.00	0.00	0.00	903.00	200.00	0.00	0.00	-0.00	-0.00	-0.00	300.00	200.00	0.00	-0.00
73	-0.00	-0.00	-0.00	903.00	200.00	0.00	-0.00	-0.00	-0.00	-0.00	300.00	200.00	0.00	-0.00
74	0.00	0.00	0.00	903.00	200.00	0.00	0.00	-0.00	-0.00	-0.00	300.00	200.00	0.00	-0.00
75	0.00	0.00	0.00	903.00	200.00	0.00	0.00	-0.00	-0.00	-0.00	300.00	200.00	0.00	-0.00
76	-0.00	-0.00	-0.00	903.00	200.00	0.00	-0.00	-0.00	-0.00	-0.00	300.00	200.00	0.00	-0.00
77	0.00	0.00	0.00	903.00	200.00	0.00	0.00	-0.00	-0.00	-0.00	300.00	200.00	0.00	-0.00
78	-0.00	-0.00	-0.00	903.00	200.00	0.00	-0.00	-0.00	-0.00	-0.00	300.00	200.00	0.00	-0.00
79	0.00	0.00	0.00	903.00	200.00	0.00	0.00	-0.00	-0.00	-0.00	300.00	200.00	0.00	-0.00
80	-0.00	-0.00	-0.00	903.00	200.00	0.00	-0.00	-0.00	-0.00	-0.00	300.00	200.00	0.00	-0.00
81	-0.00	-0.00	-0.00	903.00	200.00	0.00	-0.00	-0.00	-0.00	-0.00	300.00	200.00	0.00	-0.00
82	-0.00	-0.00	-0.00	903.00	200.00	0.00	-0.00	-0.00	-0.00	-0.00	300.00	200.00	0.00	-0.00
83	-0.00	-0.00	-0.00	903.00	200.00	0.00	-0.00	-0.00	-0.00	-0.00	300.00	200.00	0.00	-0.00
84	-0.00	-0.00	-0.00	903.00	200.00	0.00	-0.00	-0.00	-0.00	-0.00	300.00	200.00	0.00	-0.00
85	0.00	0.00	0.00	903.00	200.00	0.00	0.00	-0.00	-0.00	-0.00	300.00	200.00	0.00	-0.00
86	-0.00	-0.00	-0.00	903.00	200.00	0.00	-0.00	-0.00	-0.00	-0.00	300.00	200.00	0.00	-0.00
87	-0.00	-0.00	-0.00	903.00	200.00	0.00	-0.00	-0.00	-0.00	-0.00	300.00	200.00	0.00	-0.00
88	0.00	0.00	0.00	903.00	200.00	0.00	0.00	-0.00	-0.00	-0.00	300.00	200.00	0.00	-0.00
89	-0.00	-0.00	-0.00	903.00	200.00	0.00	-0.00	-0.00	-0.00	-0.00	300.00	200.00	0.00	-0.00
90	-0.00	-0.00	-0.00	903.00	200.00	0.00	-0.00	-0.00	-0.00	-0.00	300.00	200.00	0.00	-0.00
91	0.00	0.00	0.00	903.00	200.00	0.00	0.00	-0.00	-0.00	-0.00	300.00	200.00	0.00	-0.00
92	0.00	0.00	0.00	903.00	200.00	0.00	0.00	-0.00	-0.00	-0.00	300.00	200.00	0.00	-0.00
93	-0.00	-0.00	-0.00	903.00	200.00	0.00	-0.00	-0.00	-0.00	-0.00	300.00	200.00	0.00	-0.00
94	-0.00	-0.00	-0.00	903.00	200.00	0.00	-0.00	-0.00	-0.00	-0.00	300.00	200.00	0.00	-0.00
95	-0.00	-0.00	-0.00	903.00	200.00	0.00	-0.00	-0.00	-0.00	-0.00	300.00	200.00	0.00	-0.00
96	-0.00	-0.00	-0.00	903.00	200.00	0.00	-0.00	-0.00	-0.00	-0.00	300.00	200.00	0.00	-0.00
97	-0.00	-0.00	-0.00	903.00	200.00	0.00	-0.00	-0.00	-0.00	-0.00	300.00	200.00	0.00	-0.00
98	-0.00	-0.00	-0.00	903.00	200.00	0.00	-0.00	-0.00	-0.00	-0.00	300.00	200.00	0.00	-0.00
99	-0.00	-0.00	-0.00	903.00	200.00	0.00	-0.00	-0.00	-0.00	-0.00	300.00	200.00	0.00	-0.00
100	0.00	0.00	0.00	903.00	200.00	0.00	0.00	-0.00	-0.00	-0.00	300.00	200.00	0.00	-0.00
101	-0.00	-0.00	-0.00	903.00	200.00	0.00	-0.00	-0.00	-0.00	-0.00	300.00	200.00	0.00	-0.00
102	0.00	0.00	0.00	903.00	200.00	0.00	0.00	-0.00	-0.00	-0.00	300.00	200.00	0.00	-0.00
103	-0.00	-0.00	-0.00	903.00	200.00	0.00	-0.00	-0.00	-0.00	-0.00	300.00	200.00	0.00	-0.00
104	0.00	0.00	0.00	903.00	200.00	0.00	0.00	-0.00	-0.00	-0.00	300.00	200.00	0.00	-0.00
105	-0.00	-0.00	-0.00	903.00	200.00	0.00	-0.00	-0.00	-0.00	-0.00	300.00	200.00	0.00	-0.00
106	-0.00	-0.00	-0.00	903.00	200.00	0.00	-0.00	-0.00	-0.00	-0.00	300.00	200.00	0.00	-0.00
107	-0.00	-0.00	-0.00	903.00	200.00	0.00	-0.00	-0.00	-0.00	-0.00	300.00	200.00	0.00	-0.00
108	0.00	0.00	0.00	903.00	200.00	0.00	0.00	-0.00	-0.00	-0.00	300.00	200.00	0.00	-0.00
109	-0.00	-0.00	-0.00	903.00	200.00	0.00	-0.00	-0.00	-0.00	-0.00	300.00	200.00	0.00	-0.00
110	-0.00	-0.00	-0.00	903.00	200.00	0.00	-0.00	-0.00	-0.00	-0.00	300.00	200.00	0.00	-0.00
111	0.00	0.00	0.00	903.00	200.00	0.00	0.00	-0.00	-0.00	-0.00	300.00	200.00	0.00	-0.00
112	-0.00	-0.00	-0.00	903.00	200.00	0.00	-0.00	-0.00	-0.00	-0.00	300.00	200.00	0.00	-0.00
113	-0.00	-0.00	-0.00	903.00	200.00	0.00	-0.00	-0.00	-0.00	-0.00	300.00	200.00	0.00	-0.00
114	-0.00	-0.00	-0.00	903.00	200.00	0.00	-0.00	-0.00	-0.00	-0.00	300.00	200.00	0.00	-0.00
115	-0.00	-0.00	-0.00	903.00	200.00	0.00	-0.00	-0.00	-0.00	-0.00	300.00	200.00	0.00	-0.00
116	0.00	0.00	0.00	903.00	200.00	0.00	0.00	-0.00	-0.00	-0.00	300.00	200.00	0.00	-0.00
117	0.00	0.00	0.00	903.00	200.00	0.00	0.00	-0.00	-0.00	-0.00	300.00	200.00	0.00	-0.00
118	-0.00	-0.00	-0.00	903.00	200.00	0.00	-0.00	-0.00	-0.00	-0.00	300.00	200.00	0.00	-0.00
119	0.00	0.00	0.00	903.00	200.00	0.00	0.00	-0.00	-0.00	-0.00	300.00	200.00	0.00	-0.00
120	0.00	0.00	0.00	903.00	200.00	0.00	0.00	-0.00	-0.00	-0.00	300.00	200.00	0.00	-0.00
121	0.00	0.00	0.00	903.00	200.00	0.00	0.00	-0.00	-0.00	-0.00	300.00	200.00	0.00	-0.00
122	-0.00	-0.00	-0.00	903.00	200.00	0.00	-0.00	-0.00	-0.00	-0.00	300.00	200.00	0.00	-0.00
123	-0.00	-0.00	-0.00	903.00	200.00	0.00	-0.00	-0.00	-0.00	-0.00	300.00	200.00	0.00	-0.00
124	0.00	0.00	0.00	903.00	200.00	0.00	0.00	-0.00	-0.00	-0.00	300.00	200.00	0.00	-0.00
125	-0.00	-0.00	-0.00	903.00	200.00	0.00	-0.00	-0.00	-0.00	-0.00	300.00	200.00	0.00	-0.00
126	0.00	0.00	0.00	903.00	200.00	0.00	0.00	-0.00	-0.00	-0.00	300.00	200.00	0.00	-0.00
127	-0.00	-0.00	-0.00	903.00	200.00	0.00	-0.00	-0.00	-0.00	-0.00	300.00	200.00	0.00	-0.00
128	-0.00	-0.00	-0.00	903.00	200.00	0.00	-0.00	-0.00	-0.00	-0.00	300.00	200.00	0.00	-0.00
129	0.00	0.00	0.00	903.00	200.00	0.00	0.00	-0.00	-0.00	-0.00	300.00	200.00	0.00	-0.00
130	0.00	0.00	0.00	903.00	200.00	0.00	0.00	-0.00	-0.00	-0.00	300.00	200.00	0.00	-0.00
131	-0.00	-0.00	-0.00	903.00	200.00	0.00	-0.00	-0.00	-0.00	-0.00	300.00	200.00	0.00	-0.00
132	0.00	0.00	0.00	903.00	200.00	0.00	0.00	-0.00	-0.00	-0.00	300.00	200.00	0.00	-0.00
133	-0.00	-0.00	-0.00	903.00	200.00	0.00	-0.00	-0.00	-0.00	-0.00	300.00	200.00	0.00	-0.00
134	-0.00	-0.00	-0.00	903.00	200.00	0.00	-0.00	-0.00	-0.00	-0.00	300.00	200.00	0.00	-0.00
135	-0.00	-0.00	-0.00	903.00	200.00	0.00	-0.00	-0.00	-0.00	-0.00	300.00	200.00	0.00	-0.00
136	0.00	0.00	0.00	903.00	200.00	0.00	0.00	-0.00	-0.00	-0.00	300.00	200.00	0.00	-0.00
137	-0.00	-0.00	-0.00	903.00	200.00	0.00	-0.00	-0.00	-0.00	-0.00	300.00	200.00	0.00	-0.00
138	-0.00	-0.00	-0.00	903.00	200.00	0.00	-0.00	-0.00	-0.00	-0.00	300.00	200.00	0.00	-0.00
139	-0.00	-0.00	-0.00	903.00	200.00	0.00	-0.00	-0.00	-0.00	-0.00	300.00	200.00	0.00	-0.00
140	0.00	0.00	0.00	903.00	200.00	0.00	0.00	-0.00	-0.00	-0.00	300.00	200.00	0.00	-0.00
141	0.00	0.00	0.00	903.00	200.00	0.00	0.00	-0.00	-0.00	-0.00	300.00	200.00	0.00	-0.00
142	0.00	0.00	0.00	903.00	200.00	0.00	0.00	-0.00	-0.00	-0.00	300.00	200.00	0.00	-0.00
143	0.00	0.00	0.00	903.00	200.00	0.00	0.00	-0.00	-0.00	-0.00	300.00	200.00	0.00	-0.00
144	-0.00	-0.00	-0.00	903.00	200.00	0.00	-0.00	-0.00	-0.00	-0.00	300.00	200.00	0.00	-0.00
145	0.00	0.00	0.00	903.00	200.00	0.00	0.00	-0.00	-0.00	-0.00	300.00	200.00	0.00	-0.00
146	0.00	0.00	0.00	903.00	200.00	0.00	0.00	-0.00	-0.00	-0.00	300.00	200.00	0.00	-0.00
147	-0.00	-0.00	-0.00	903.00	200.00	0.00	-0.00	-0.00	-0.00	-0.00	300.00	200.00	0.00	-0.00
148	-0.00	-0.00	-0.00	903.00	200.00	0.00	-0.00	-0.00	-0.00	-0.00	300.00	200.00	0.00	-0.00
149	-0.00	-0.00	-0.00	903.00	200.00	0.00	-0.00	-0.00	-0.00	-0.00	300.00	200.00	0.00	-0.00
150	-0.00	-0.00	-0.00	903.00	200.00	0.00	-0.00	-0.00	-0.00	-0.00	300.00	200.00	0.00	-0.00
151	-0.00	-0.00	-0.00	903.00	200.00	0.00	-0.00	-0.00	-0.00	-0.00	300.00	200.00	0.00	-0.00
152	0.00	0.00	0.00	903.00	200.00	0.00	0.00	-0.00	-0.00	-0.00	300.00	200.00	0.00	-0.00
153	0.00	0.00	0.00	903.00	200.00	0.00	0.00	-0.00	-0.00	-0.00	300.00	200.00	0.00	-0.00
154	0.00	0.00	0.00	903.00	200.00	0.00	0.00	-0.00	-0.00	-0.00	300.00	200.00	0.00	-0.00
155	-0.00	-0.00	-0.00	903.00	200.00	0.00	-0.00	-0.00	-0.00	-0.00	300.00	200.00	0.00	-0.00
156	-0.00	-0.00	-0.00	903.00	200.00	0.00	-0.00	-0.00	-0.00	-0.00	300.00	200.00	0.00	-0.00
157	-0.00	-0.00	-0.00	903.00	200.00	0.00	-0.00	-0.00	-0.00	-0.00	300.00	200.00	0.00	-0.00
158	-0.00	-0.00	-0.00	903.00	200.00	0.00	-0.00	-0.00	-0.00	-0.00	300.00	200.00	0.00	-0.00
159	-0.00	-0.00	-0.00	903.00	200.00	0.00	-0.00	-0.00	-0.00	-0.00	300.00	200.00	0.00	-0.00
160	-0.00	-0.00	-0.00	903.00	200.00	0.00	-0.00	-0.00	-0.00	-0.00	300.00	200.00	0.00	-0.00
161	0.00	0.00	0.00	903.00	200.00	0.00	0.00	-0.00	-0.00	-0.00	300.00	200.00	0.00	-0.00
162	0.00	0.00	0.00	903.00	200.00	0.00	0.00	-0.00	-0.00	-0.00	300.00	200.00	0.00	-0.00
163	-0.00	-0.00	-0.00	903.00	200.00	0.00	-0.00	-0.00	-0.00	-0.00	300.00	200.00	0.00	-0.00
164	0.00	0.00	0.00	903.00	200.00	0.00	0.00	-0.00	-0.00	-0.00	300.00	200.00	0.00	-0.00
165	0.00	0.00	0.00	903.00	200.00	0.00	0.00	-0.00	-0.00	-0.00	300.00	200.00	0.00	-0.00
166	-0.00	-0.00	-0.00	903.00	200.00	0.00	-0.00	-0.00	-0.00	-0.00	300.00	200.00	0.00	-0.00
167	0.00	0.00	0.00	903.00	200.00	0.00	0.00	-0.00	-0.00	-0.00	300.00	200.00	0.00	-0.00
168	0.00	0.00	0.00	903.00	200.00	0.00	0.00	-0.00	-0.00	-0.00	300.00	200.00	0.00	-0.00
169	-0.00	-0.00	-0.00	903.00	200.00	0.00	-0.00	-0.00	-0.00	-0.00	300.00	200.00	0.00	-0.00
170	0.00	0.00	0.00	903.00	200.00	0.00	0.00	-0.00	-0.00	-0.00	300.00	200.00	0.00	-0.00
171	-0.00	-0.00	-0.00	903.00	200.00	0.00	-0.00	-0.00	-0.00	-0.00	300.00	200.00	0.00	-0.00
172	-0.00	-0.00	-0.00	903.00	200.00	0.00	-0.00	-0.00	-0.00	-0.00	300.00	200.00	0.00	-0.00
173	-0.00	-0.00	-0.00	903.00	200.00	0.00	-0.00	-0.00	-0.00	-0.00	300.00	200.00	0.00	-0.00
174	-0.00	-0.00	-0.00	903.00	200.00	0.00	-0.00	-0.00	-0.00	-0.00	300.00	200.00	0.00	-0.00
175	-0.00	-0.00	-0.00	903.00	200.00	0.00	-0.00	-0.00	-0.00	-0.00	300.00	200.00	0.00	-0.00
176	-0.00	-0.00	-0.00	903.00	200.00	0.00	-0.00	-0.00	-0.00	-0.00	300.00	200.00	0.00	-0.00
177	-0.00	-0.00	-0.00	903.00	200.00	0.00	-0.00	-0.00	-0.00	-0.00	300.00	200.00	0.00	-0.00
178	-0.00	-0.00	-0.00	903.00	200.00	0.00	-0.00	-0.00	-0.00	-0.00	300.00	200.00	0.00	-0.00
179	0.00	0.00	0.00	903.00	200.00	0.00	0.00	-0.00	-0.00	-0.00	300.00	200.00	0.00	-0.00
180	-0.00	-0.00	-0.00	903.00	200.00	0.00	-0.00	-0.00	-0.00	-0.00	300.00	200.00	0.00	-0.00
181	-0.00	-0.00	-0.00	903.00	200.00	0.00	-0.00	-0.00	-0.00	-0.00	300.00	200.00	0.00	-0.00
182	-0.00	-0.00	-0.00	903.00	200.00	0.00	-0.00	-0.00	-0.00	-0.00	300.00	200.00	0.00	-0.00
183	-0.00	-0.00	-0.00	903.00	200.00	0.00	-0.00	-0.00	-0.00	-0.00	300.00	200.00	0.00	-0.00
184	0.00	0.00	0.00	903.00	200.00	0.00	0.00	-0.00	-0.00	-0.00	300.00	200.00	0.00	-0.00
185	-0.00	-0.00	-0.00	903.00	200.00	0.00	-0.00	-0.00	-0.00	-0.00	300.00	200.00	0.00	-0.00
186	-0.00	-0.00	-0.00	903.00	200.00	0.00	-0.00	-0.00	-0.00	-0.00	300.00	200.00	0.00	-0.00
187	-0.00	-0.00	-0.00	903.00	200.00	0.00	-0.00	-0.00	-0.00	-0.00	300.00	200.00	0.00	-0.00
188	-0.00	-0.00	-0.00	903.00	200.00	0.00	-0.00	-0.00	-0.00	-0.00	300.00	200.00	0.00	-0.00
189	-0.00	-0.00	-0.00	903.00	200.00	0.00	-0.00	-0.00	-0.00	-0.00	300.00	200.00	0.00	-0.00
190	-0.00	-0.00	-0.00	903.00	200.00	0.00	-0.00	-0.00	-0.00	-0.00	300.00	200.00	0.00	-0.00
191	0.00	0.00	0.00	903.00	200.00	0.00	0.00	-0.00	-0.00	-0.00	300.00	200.00	0.00	-0.00
192	-0.00	-0.00	-0.00	903.00	200.00	0.00	-0.00	-0.00	-0.00	-0.00	300.00	200.00	0.00	-0.00
193	-0.00	-0.00	-0.00	903.00	200.00	0.00	-0.00	-0.00	-0.00	-0.00	300.00	200.00	0.00	-0.00
194	-0.00	-0.00	-0.00	903.00	200.00	0.00	-0.00	-0.00	-0.00	-0.00	300.00	200.00	0.00	-0.00
195	-0.00	-0.00	-0.00	903.00	200.00	0.00	-0.00	-0.00	-0.00	-0.00	300.00	200.00	0.00	-0.00
196	-0.00	-0.00	-0.00	903.00	200.00	0.00	-0.00	-0.00	-0.00	-0.00	300.00	200.00	0.00	-0.00
197	0.00	0.00	0.00	903.00	200.00	0.00	0.00	-0.00	-0.00	-0.00	300.00	200.00	0.00	-0.00
198	-0.00	-0.00	-0.00	903.00	200.00	0.00	-0.00	-0.00	-0.00	-0.00	300.00	200.00	0.00	-0.00
199	-0.00	-0.00	-0.00	903.00	200.00	0.00	-0.00	-0.00	-0.00	-0.00	300.00	200.00	0.00	-0.00
200	-0.00	-0.00	-0.00	903.00	200.00	0.00	-0.00	-0.00	-0.00	-0.00	300.00	200.00	0.00	-0.00
201	-0.00	-0.00	-0.00	903.00	200.00	0.00	-0.00	-0.00	-0.00	-0.00	300.00	200.00	0.00	-0.00
202	-0.00	-0.00	-0.00	903.00	200.00	0.00	-0.00	-0.00	-0.00	-0.00	300.00	200.00	0.00	-0.00
203	-0.00	-0.00	-0.00	903.00	200.00	0.00	-0.00	-0.00	-0.00	-0.00	300.00	200.00	0.00	-0.00
204	0.00	0.00	0.00	903.00	200.00	0.00	0.00	-0.00	-0.00	-0.00	300.00	200.00	0.00	-0.00
205	0.00	0.00	0.00	903.00	200.00	0.00	0.00	-0.00	-0.00	-0.00	300.00	200.00	0.00	-0.00
206	-0.00	-0.00	-0.00	903.00	200.00	0.00	-0.00	-0.00	-0.00	-0.00	300.00	200.00	0.00	-0.00
207	-0.00	-0.00	-0.00	903.00	200.00	0.00	-0.00	-0.00	-0.00	-0.00	300.00	200.00	0.00	-0.00
208	-0.00	-0.00	-0.00	903.00	200.00	0.00	-0.00	-0.00	-0.00	-0.00	300.00	200.00	0.00	-0.00
209	0.00	0.00	0.00	903.00	200.00	0.00	0.00	-0.00	-0.00	-0.00	300.00	200.00	0.00	-0.00
210	-0.00	-0.00	-0.00	903.00	200.00	0.00	-0.00	-0.00	-0.00	-0.00	300.00	200.00	0.00	-0.00
211	0.00	0.00	0.00	903.00	200.00	0.00	0.00	-0.00	-0.00	-0.00	300.00	200.00	0.00	-0.00
212	-0.00	-0.00	-0.00	903.00	200.00	0.00	-0.00	-0.00	-0.00	-0.00	300.00	200.00	0.00	-0.00
213	-0.00	-0.00	-0.00	903.00	200.00	0.00	-0.00	-0.00	-0.00	-0.00	300.00	200.00	0.00	-0.00
214	-0.00	-0.00	-0.00	903.00	200.00	0.00	-0.00	-0.00	-0.00	-0.00	300.00	200.00	0.00	-0.00
215	-0.00	-0.00	-0.00	903.00	200.00	0.00	-0.00	-0.00	-0.00	-0.00	300.00	200.00	0.00	-0.00
216	-0.00	-0.00	-0.00	903.00	200.00	0.00	-0.00	-0.00	-0.00	-0.00	300.00	200.00	0.00	-0.00
217	-0.00	-0.00	-0.00	903.00	200.00	0.00	-0.00	-0.00	-0.00	-0.00	300.00	200.00	0.00	-0.00
218	-0.00	-0.00	-0.00	903.00	200.00	0.00	-0.00	-0.00	-0.00	-0.00	300.00	200.00	0.00	-0.00
219	-0.00	-0.00	-0.00	903.00	200.00	0.00	-0.00	-0.00	-0.00	-0.00	300.00	200.00	0.00	-0.00
220	-0.00	-0.00	-0.00	903.00	200.00	0.00	-0.00	-0.00	-0.00	-0.00	300.00	200.00	0.00	-0.00
221	-0.00	-0.00	-0.00	903.00	200.00	0.00	-0.00	-0.00	-0.00	-0.00	300.00	200.00	0.00	-0.00
222	-0.00	-0.00	-0.00	903.00	200.00	0.00	-0.00	-0.00	-0.00	-0.00	300.00	200.00	0.00	-0.00
223	-0.00	-0.00	-0.00	903.00	200.00	0.00	-0.00	-0.00	-0.00	-0.00	300.00	200.00	0.00	-0.00
224	-0.00	-0.00	-0.00	903.00	200.00	0.00	-0.00	-0.00	-0.00	-0.00	300.00	200.00	0.00	-0.00
225	-0.00	-0.00	-0.00	903.00	200.00	0.00	-0.00	-0.00	-0.00	-0.00	300.00	200.00	0.00	-0.00
226	0.00	0.00	0.00	903.00	200.00	0.00	0.00	-0.00	-0.00	-0.00	300.00	200.00	0.00	-0.00
227	-0.00	-0.00	-0.00	903.00	200.00	0.00	-0.00	-0.00	-0.00	-0.00	300.00	200.00	0.00	-0.00
228	-0.00	-0.00	-0.00	903.00	200.00	0.00	-0.00	-0.00	-0.00	-0.00	300.00	200.00	0.00	-0.00
229	-0.00	-0.00	-0.00	903.00	200.00	0.00	-0.00	-0.00	-0.00	-0.00	300.00	200.00	0.00	-0.00
230	0.00	0.00	0.00	903.00	200.00	0.00	0.00	-0.00	-0.00	-0.00	300.00	200.00	0.00	-0.00
231	-0.00	-0.00	-0.00	903.00	200.00	0.00	-0.00	-0.00	-0.00	-0.00	300.00	200.00	0.00	-0.00
232	-0.00	-0.00	-0.00	903.00	200.00	0.00	-0.00	-0.00	-0.00	-0.00	300.00	200.00	0.00	-0.00
233	0.00	0.00	0.00	903.00	200.00	0.00	0.00	-0.00	-0.00	-0.00	300.00	200.00	0.00	-0.00
234	-0.00	-0.00	-0.00	903.00	200.00	0.00	-0.00	-0.00	-0.00	-0.00	300.00	200.00	0.00	-0.00
235	-0.00	-0.00	-0.00	903.00	200.00	0.00	-0.00	-0.00	-0.00	-0.00	300.00	200.00	0.00	-0.00
236	0.00	0.00	0.00	903.00	200.00	0.00	0.00	-0.00	-0.00	-0.00	300.00	200.00	0.00	-0.00
237	-0.00	-0.00	-0.00	903.00	200.00	0.00	-0.00	-0.00	-0.00	-0.00	300.00	200.00	0.00	-0.00
238	-0.00	-0.00	-0.00	903.00	200.00	0.00	-0.00	-0.00	-0.00	-0.00	300.00	200.00	0.00	-0.00
239	0.00	0.00	0.00	903.00	200.00	0.00	0.00	-0.00	-0.00	-0.00	300.00	200.00	0.00	-0.00
240	-0.00	-0.00	-0.00	903.00	200.00	0.00	-0.00	-0.00	-0.00	-0.00	300.00	200.00	0.00	-0.00
241	-0.00	-0.00	-0.00	903.00	200.00	0.00	-0.00	-0.00	-0.00	-0.00	300.00	200.00	0.00	-0.00
242	0.00	0.00	0.00	903.00	200.00	0.00	0.00	-0.00	-0.00	-0.00	300.00	200.00	0.00	-0.00
243	0.00	0.00	0.00	903.00	200.00	0.00	0.00	-0.00	-0.00	-0.00	300.00	200.00	0.00	-0.00
244	0.00	0.00	0.00	903.00	200.00	0.00	0.00	-0.00	-0.00	-0.00	300.00	200.00	0.00	-0.00
245	-0.00	-0.00	-0.00	903.00	200.00	0.00	-0.00	-0.00	-0.00	-0.00	300.00	200.00	0.00	-0.00
246	-0.00	-0.00	-0.00	903.00	200.00	0.00	-0.00	-0.00	-0.00	-0.00	300.00	200.00	0.00	-0.00
247	0.00	0.00	0.00	903.00	200.00	0.00	0.00	-0.00	-0.00	-0.00	300.00	200.00	0.00	-0.00
248	-0.00	-0.00	-0.00	903.00	200.00	0.00	-0.00	-0.00	-0.00	-0.00	300.00	200.00	0.00	-0.00
249	-0.00	-0.00	-0.00	903.00	200.00	0.00	-0.00	-0.00	-0.00	-0.00	300.00	200.00	0.00	-0.00
250	-0.00	-0.00	-0.00	903.00	200.00	0.00	-0.00	-0.00	-0.00	-0.00	300.00	200.00	0.00	-0.00
251	-0.00	-0.00	-0.00	903.00	200.00	0.00	-0.00	-0.00	-0.00	-0.00	300.00	200.00	0.00	-0.00
252	0.00	0.00	0.00	903.00	200.00	0.00	0.00	-0.00	-0.00	-0.00	300.00	200.00	0.00	-0.00
253	-0.00	-0.00	-0.00	903.00	200.00	0.00	-0.00	-0.00	-0.00	-0.00	300.00	200.00	0.00	-0.00
254	0.00	0.00	0.00	903.00	200.00	0.00	0.00	-0.00	-0.00	-0.00	300.00	200.00	0.00	-0.00
255	-0.00	-0.00	-0.00	903.00	200.00	0.00	-0.00	-0.00	-0.00	-0.00	300.00	200.00	0.00	-0.00
256	0.00	0.00	0.00	903.00	200.00	0.00	0.00	-0.00	-0.00	-0.00	300.00	200.00	0.00	-0.00
257	0.00	0.00	0.00	903.00	200.00	0.00	0.00	-0.00	-0.00	-0.00	300.00	200.00	0.00	-0.00
258	0.00	0.00	0.00	903.00	200.00	0.00	0.00	-0.00	-0.00	-0.00	300.00	200.00	0.00	-0.00
259	-0.00	-0.00	-0.00	903.00	200.00	0.00	-0.00	-0.00	-0.00	-0.00	300.00	200.00	0.00	-0.00
260	-0.00	-0.00	-0.00	903.00	200.00	0.00	-0.00	-0.00	-0.00	-0.00	300.00	200.00	0.00	-0.00
261	-0.00	-0.00	-0.00	903.00	200.00	0.00	-0.00	-0.00	-0.00	-0.00	300.00	200.00	0.00	-0.00
262	-0.00	-0.00	-0.00	903.00	200.00	0.00	-0.00	-0.00	-0.00	-0.00	300.00	200.00	0.00	-0.00
263	-0.00	-0.00	-0.00	903.00	200.00	0.00	-0.00	-0.00	-0.00	-0.00	300.00	200.00	0.00	-0.00
264	0.00	0.00	0.00	903.00	200.00	0.00	0.00	-0.00	-0.00	-0.00	300.00	200.00	0.00	-0.00
265	0.00	0.00	0.00	903.00	200.00	0.00	0.00	-0.00	-0.00	-0.00	300.00	200.00	0.00	-0.00
266	-0.00	-0.00	-0.00	903.00	200.00	0.00	-0.00	-0.00	-0.00	-0.00	300.00	200.00	0.00	-0.00
267	-0.00	-0.00	-0.00	903.00	200.00	0.00	-0.00	-0.00	-0.00	-0.00	300.00	200.00	0.00	-0.00
268	-0.00	-0.00	-0.00	903.00	200.00	0.00	-0.00	-0.00	-0.00	-0.00	300.00	200.00	0.00	-0.00
269	-0.00	-0.00	-0.00	903.00	200.00	0.00	-0.00	-0.00	-0.00	-0.00	300.00	200.00	0.00	-0.00
270	-0.00	-0.00	-0.00	903.00	200.00	0.00	-0.00	-0.00	-0.00	-0.00	300.00	200.00	0.00	-0.00
271	-0.00	-0.00	-0.00	903.00	200.00	0.00	-0.00	-0.00	-0.00	-0.00	300.00	200.00	0.00	-0.00
272	0.00	0.00	0.00	903.00	200.00	0.00	0.00	-0.00	-0.00	-0.00	300.00	200.00	0.00	-0.00
273	-0.00	-0.00	-0.00	903.00	200.00	0.00	-0.00	-0.00	-0.00	-0.00	300.00	200.00	0.00	-0.00
274	-0.00	-0.00	-0.00	903.00	200.00	0.00	-0.00	-0.00	-0.00	-0.00	300.00	200.00	0.00	-0.00
275	0.00	0.00	0.00	903.00	200.00	0.00	0.00	-0.00	-0.00	-0.00	300.00	200.00	0.00	-0.00
276	-0.00	-0.00	-0.00	903.00	200.00	0.00	-0.00	-0.00	-0.00	-0.00	300.00	200.00	0.00	-0.00
277	-0.00	-0.00	-0.00	903.00	200.00	0.00	-0.00	-0.00	-0.00	-0.00	300.00	200.00	0.00	-0.00
278	-0.00	-0.00	-0.00	903.00	200.00	0.00	-0.00	-0.00	-0.00	-0.00	300.00	200.00	0.00	-0.00
279	-0.00	-0.00	-0.00	903.00	200.00	0.00	-0.00	-0.00	-0.00	-0.00	300.00	200.00	0.00	-0.00
280	-0.00	-0.00	-0.00	903.00	200.00	0.00	-0.00	-0.00	-0.00	-0.00	300.00	200.00	0.00	-0.00
281	-0.00	-0.00	-0.00	903.00	200.00	0.00	-0.00	-0.00	-0.00	-0.00	300.00	200.00	0.00	-0.00
282	-0.00	-0.00	-0.00	903.00	200.00	0.00	-0.00	-0.00	-0.00	-0.00	300.00	200.00	0.00	-0.00
283	-0.00	-0.00	-0.00	903.00	200.00	0.00	-0.00	-0.00	-0.00	-0.00	300.00	200.00	0.00	-0.00
284	-0.00	-0.00	-0.00	903.00	200.00	0.00	-0.00	-0.00	-0.00	-0.00	300.00	200.00	0.00	-0.00
285	-0.00	-0.00	-0.00	903.00	200.00	0.00	-0.00	-0.00	-0.00	-0.00	300.00	200.00	0.00	-0.00
286	-0.00	-0.00	-0.00	903.00	200.00	0.00	-0.00	-0.00	-0.00	-0.00	300.00	200.00	0.00	-0.00
287	-0.00	-0.00	-0.00	903.00	200.00	0.00	-0.00	-0.00	-0.00	-0.00	300.00	200.00	0.00	-0.00
288	40.36	9.61	15.72	1156.40	335.92	0.00	-3679.29	-0.00	-0.00	-0.00	300.00	200.00	0.00	-0.00
289	-0.00	-0.00	-0.00	903.00	200.00	0.00	-0.00	-0.00	-0.00	-0.00	300.00	200.00	0.00	-0.00
290	-0.00	-0.00	-0.00	903.00	200.00	0.00	-0.00	-0.00	-0.00	-0.00	300.00	200.00	0.00	-0.00
291	-0.00	-0.00	-0.00	903.00	200.00	0.00	-0.00	-0.00	-0.00	-0.00	300.00	200.00	0.00	-0.00
292	-0.00	-0.00	-0.00	903.00	200.00	0.00	-0.00	-0.00	-0.00	-0.00	300.00	200.00	0.00	-0.00
293	-0.00	-0.00	-0.00	903.00	200.00	0.00	-0.00	-0.00	-0.00	-0.00	300.00	200.00	0.00	-0.00
294	-0.00	-0.00	-0.00	903.00	200.00	0.00	-0.00	-0.00	-0.00	-0.00	300.00	200.00	0.00	-0.00
295	-0.00	-0.00	-0.00	903.00	200.00	0.00	-0.00	0.00	0.00	0.00	300.00	200.00	0.00	0.00
296	-0.00	-0.00	-0.00	903.00	200.00	0.00	-0.00	-0.00	-0.00	-0.00	300.00	200.00	0.00	-0.00
297	-0.00	-0.00	-0.00	903.00	200.00	0.00	-0.00	-0.00	-0.00	-0.00	300.00	200.00	0.00	-0.00
298	-0.00	-0.00	-0.00	903.00	200.00	0.00	-0.00	-0.00	-0.00	-0.00	300.00	200.00	0.00	-0.00
299	-0.00	-0.00	-0.00	903.00	200.00	0.00	-0.00	-0.00	-0.00	-0.00	300.00	200.00	0.00	-0.00
300	-0.00	-0.00	-0.00	903.00	200.00	0.00	-0.00	-0.00	-0.00	-0.00	300.00	200.00	0.00	-0.00
301	-0.00	-0.00	-0.00	903.00	200.00	0.00	-0.00	-0.00	-0.00	-0.00	300.00	200.00	0.00	-0.00
302	-0.00	-0.00	-0.00	903.00	200.00	0.00	-0.00	-0.00	-0.00	-0.00	300.00	200.00	0.00	-0.00
303	-0.00	-0.00	-0.00	903.00	200.00	0.00	-0.00	-0.00	-0.00	-0.00	300.00	200.00	0.00	-0.00
304	-0.00	-0.00	-0.00	903.00	200.00	0.00	-0.00	-0.00	-0.00	-0.00	300.00	200.00	0.00	-0.00
305	-0.00	-0.00	-0.00	903.00	200.00	0.00	-0.00	-0.00	-0.00	-0.00	300.00	200.00	0.00	-0.00
306	-0.00	-0.00	-0.00	903.00	200.00	0.00	-0.00	-0.00	-0.00	-0.00	300.00	200.00	0.00	-0.00
307	-0.00	-0.00	-0.00	903.00	200.00	0.00	-0.00	-0.00	-0.00	-0.00	300.00	200.00	0.00	-0.00
308	-0.00	-0.00	-0.00	903.00	200.00	0.00	-0.00	-0.00	-0.00	-0.00	300.00	200.00	0.00	-0.00
309	-0.00	-0.00	-0.00	903.00	200.00	0.00	-0.00	-0.00	-0.00	-0.00	300.00	200.00	0.00	-0.00
310	-0.00	-0.00	-0.00	903.00	200.00	0.00	-0.00	-0.00	-0.00	-0.00	300.00	200.00	0.00	-0.00
311	-0.00	-0.00	-0.00	903.00	200.00	0.00	-0.00	-0.00	-0.00	-0.00	300.00	200.00	0.00	-0.00
312	-0.00	-0.00	-0.00	903.00	200.00	0.00	-0.00	-0.00	-0.00	-0.00	300.00	200.00	0.00	-0.00
313	-0.00	-0.00	-0.00	903.00	200.00	0.00	-0.00	-0.00	-0.00	-0.00	300.00	200.00	0.00	-0.00
314	-0.00	-0.00	-0.00	903.00	200.00	0.00	-0.00	-0.00	-0.00	-0.00	300.00	200.00	0.00	-0.00
315	-0.00	-0.00	-0.00	903.00	200.00	0.00	-0.00	-0.00	-0.00	-0.00	300.00	200.00	0.00	-0.00
316	-0.00	-0.00	-0.00	903.00	200.00	0.00	-0.00	-0.00	-0.00	-0.00	300.00	200.00	0.00	-0.00
317	-0.00	-0.00	-0.00	903.00	200.00	0.00	-0.00	-0.00	-0.00	-0.00	300.00	200.00	0.00	-0.00
318	-0.00	-0.00	-0.00	903.00	200.00	0.00	-0.00	-0.00	-0.00	-0.00	300.00	200.00	0.00	-0.00
319	-0.00	-0.00	-0.00	903.00	200.00	0.00	-0.00	-0.00	-0.00	-0.00	300.00	200.00	0.00	-0.00
320	-0.00	-0.00	-0.00	903.00	200.00	0.00	-0.00	-0.00	-0.00	-0.00	300.00	200.00	0.00	-0.00
321	-0.00	-0.00	-0.00	903.00	200.00	0.00	-0.00	-0.00	-0.00	-0.00	300.00	200.00	0.00	-0.00
322	-0.00	-0.00	-0.00	903.00	200.00	0.00	-0.00	-0.00	-0.00	-0.00	300.00	200.00	0.00	-0.00
323	-0.00	-0.00	-0.00	903.00	200.00	0.00	-0.00	-0.00	-0.00	-0.00	300.00	200.00	0.00	-0.00
324	-0.00	-0.00	-0.00	903.00	200.00	0.00	-0.00	-0.00	-0.00	-0.00	300.00	200.00	0.00	-0.00
325	-0.00	-0.00	-0.00	903.00	200.00	0.00	-0.00	-0.00	-0.00	-0.00	300.00	200.00	0.00	-0.00
326	-0.00	-0.00	-0.00	903.00	200.00	0.00	-0.00	-0.00	-0.00	-0.00	300.00	200.00	0.00	-0.00
327	-0.00	-0.00	-0.00	903.00	200.00	0.00	-0.00	-0.00	-0.00	-0.00	300.00	200.00	0.00	-0.00
328	-0.00	-0.00	-0.00	903.00	200.00	0.00	-0.00	-0.00	-0.00	-0.00	300.00	200.00	0.00	-0.00
329	-0.00	-0.00	-0.00	903.00	200.00	0.00	-0.00	-0.00	-0.00	-0.00	300.00	200.00	0.00	-0.00
330	-0.00	-0.00	-0.00	903.00	200.00	0.00	-0.00	-0.00	-0.00	-0.00	300.00	200.00	0.00	-0.00
331	-0.00	-0.00	-0.00	903.00	200.00	0.00	-0.00	-0.00	-0.00	-0.00	300.00	200.00	0.00	-0.00
332	-0.00	-0.00	-0.00	903.00	200.00	0.00	-0.00	-0.00	-0.00	-0.00	300.00	200.00	0.00	-0.00
333	-0.00	-0.00	-0.00	903.00	200.00	0.00	-0.00	-0.00	-0.00	-0.00	300.00	200.00	0.00	-0.00
334	-0.00	-0.00	-0.00	903.00	200.00	0.00	-0.00	-0.00	-0.00	-0.00	300.00	200.00	0.00	-0.00
335	-0.00	-0.00	-0.00	903.00	200.00	0.00	-0.00	-0.00	-0.00	-0.00	300.00	200.00	0.00	-0.00
336	-0.00	-0.00	-0.00	903.00	200.00	0.00	-0.00	-0.00	-0.00	-0.00	300.00	200.00	0.00	-0.00
337	-0.00	-0.00	-0.00	903.00	200.00	0.00	-0.00	-0.00	-0.00	-0.00	300.00	200.00	0.00	-0.00
338	-0.00	-0.00	-0.00	903.00	200.00	0.00	-0.00	-0.00	-0.00	-0.00	300.00	200.00	0.00	-0.00
339	-0.00	-0.00	-0.00	903.00	200.00	0.00	-0.00	-0.00	-0.00	-0.00	300.00	200.00	0.00	-0.00
340	-0.00	-0.00	-0.00	903.00	200.00	0.00	-0.00	-0.00	-0.00	-0.00	300.00	200.00	0.00	-0.00
341	-0.00	-0.00	-0.00	903.00	200.00	0.00	-0.00	-0.00	-0.00	-0.00	300.00	200.00	0.00	-0.00
342	-0.00	-0.00	-0.00	903.00	200.00	0.00	-0.00	-0.00	-0.00	-0.00	300.00	200.00	0.00	-0.00
343	-0.00	-0.00	-0.00	903.00	200.00	0.00	-0.00	-0.00	-0.00	-0.00	300.00	200.00	0.00	-0.00
344	-0.00	-0.00	-0.00	903.00	200.00	0.00	-0.00	-0.00	-0.00	-0.00	300.00	200.00	0.00	-0.00
345	-0.00	-0.00	-0.00	903.00	200.00	0.00	-0.00	-0.00	-0.00	-0.00	300.00	200.00	0.00	-0.00
346	-0.00	-0.00	-0.00	903.00	200.00	0.00	-0.00	-0.00	-0.00	-0.00	300.00	200.00	0.00	-0.00
347	-0.00	-0.00	-0.00	903.00	200.00	0.00	-0.00	-0.00	-0.00	-0.00	300.00	200.00	0.00	-0.00
348	-0.00	-0.00	-0.00	903.00	200.00	0.00	-0.00	-0.00	-0.00	-0.00	300.00	200.00	0.00	-0.00
349	-0.00	-0.00	-0.00	903.00	200.00	0.00	-0.00	-0.00	-0.00	-0.00	300.00	200.00	0.00	-0.00
350	-0.00	-0.00	-0.00	903.00	200.00	0.00	-0.00	-0.00	-0.00	-0.00	300.00	200.00	0.00	-0.00
351	-0.00	-0.00	-0.00	903.00	200.00	0.00	-0.00	-0.00	-0.00	-0.00	300.00	200.00	0.00	-0.00
352	-0.00	-0.00	-0.00	903.00	200.00	0.00	-0.00	-0.00	-0.00	-0.00	300.00	200.00	0.00	-0.00
353	-0.00	-0.00	-0.00	903.00	200.00	0.00	-0.00	-0.00	-0.00	-0.00	300.00	200.00	0.00	-0.00
354	-0.00	-0.00	-0.00	903.00	200.00	0.00	-0.00	-0.00	-0.00	-0.00	300.00	200.00	0.00	-0.00
355	-0.00	-0.00	-0.00	903.00	200.00	0.00	-0.00	-0.00	-0.00	-0.00	300.00	200.00	0.00	-0.00
356	-0.00	-0.00	-0.00	903.00	200.00	0.00	-0.00	-0.00	-0.00	-0.00	300.00	200.00	0.00	-0.00
357	-0.00	-0.00	-0.00	903.00	200.00	0.00	-0.00	-0.00	-0.00	-0.00	300.00	200.00	0.00	-0.00
358	-0.00	-0.00	-0.00	903.00	200.00	0.00	-0.00	-0.00	-0.00	-0.00	300.00	200.00	0.00	-0.00
359	-0.00	-0.00	-0.00	903.00	200.00	0.00	-0.00	-0.00	-0.00	-0.00	300.00	200.00	0.00	-0.00
360	-0.00	-0.00	-0.00	903.00	200.00	0.00	-0.00	-0.00	-0.00	-0.00	300.00	200.00	0.00	-0.00
361	-0.00	-0.00	-0.00	903.00	200.00	0.00	-0.00	-0.00	-0.00	-0.00	300.00	200.00	0.00	-0.00
362	-0.00	-0.00	-0.00	903.00	200.00	0.00	-0.00	-0.00	-0.00	-0.00	300.00	200.00	0.00	-0.00
363	-0.00	-0.00	-0.00	903.00	200.00	0.00	-0.00	-0.00	-0.00	-0.00	300.00	200.00	0.00	-0.00
364	-0.00	-0.00	-0.00	903.00	200.00	0.00	-0.00	-0.00	-0.00	-0.00	300.00	200.00	0.00	-0.00
365	-0.00	-0.00	-0.00	903.00	200.00	0.00	-0.00	-0.00	-0.00	-0.00	300.00	200.00	0.00	-0.00
366	-0.00	-0.00	-0.00	903.00	200.00	0.00	-0.00	-0.00	-0.00	-0.00	300.00	200.00	0.00	-0.00
367	-0.00	-0.00	-0.00	903.00	200.00	0.00	-0.00	-0.00	-0.00	-0.00	300.00	200.00	0.00	-0.00
368	-0.00	-0.00	-0.00	903.00	200.00	0.00	-0.00	-0.00	-0.00	-0.00	300.00	200.00	0.00	-0.00
369	-0.00	-0.00	-0.00	903.00	200.00	0.00	-0.00	-0.00	-0.00	-0.00	300.00	200.00	0.00	-0.00
370	-0.00	-0.00	-0.00	903.00	200.00	0.00	-0.00	-0.00	-0.00	-0.00	300.00	200.00	0.00	-0.00
371	-0.00	-0.00	-0.00	903.00	200.00	0.00	-0.00	-0.00	-0.00	-0.00	300.00	200.00	0.00	-0.00
372	-0.00	-0.00	-0.00	903.00	200.00	0.00	-0.00	-0.00	-0.00	-0.00	300.00	200.00	0.00	-0.00
373	-0.00	-0.00	-0.00	903.00	200.00	0.00	-0.00	-0.00	-0.00	-0.00	300.00	200.00	0.00	-0.00
374	-0.00	-0.00	-0.00	903.00	200.00	0.00	-0.00	-0.00	-0.00	-0.00	300.00	200.00	0.00	-0.00
375	-0.00	-0.00	-0.00	903.00	200.00	0.00	-0.00	-0.00	-0.00	-0.00	300.00	200.00	0.00	-0.00
376	-0.00	-0.00	-0.00	903.00	200.00	0.00	-0.00	-0.00	-0.00	-0.00	300.00	200.00	0.00	-0.00
377	-0.00	-0.00	-0.00	903.00	200.00	0.00	-0.00	-0.00	-0.00	-0.00	300.00	200.00	0.00	-0.00
378	-0.00	-0.00	-0.00	903.00	200.00	0.00	-0.00	-0.00	-0.00	-0.00	300.00	200.00	0.00	-0.00
379	-0.00	-0.00	-0.00	903.00	200.00	0.00	-0.00	-0.00	-0.00	-0.00	300.00	200.00	0.00	-0.00
380	-0.00	-0.00	-0.00	903.00	200.00	0.00	-0.00	-0.00	-0.00	-0.00	300.00	200.00	0.00	-0.00
381	-0.00	-0.00	-0.00	903.00	200.00	0.00	-0.00	-0.00	-0.00	-0.00	300.00	200.00	0.00	-0.00
382	-0.00	-0.00	-0.00	903.00	200.00	0.00	-0.00	-0.00	-0.00	-0.00	300.00	200.00	0.00	-0.00
383	-0.00	-0.00	-0.00	903.00	200.00	0.00	-0.00	-0.00	-0.00	-0.00	300.00	200.00	0.00	-0.00
384	-0.00	-0.00	-0.00	903.00	200.00	0.00	-0.00	-0.00	-0.00	-0.00	300.00	200.00	0.00	-0.00
385	-0.00	-0.00	-0.00	903.00	200.00	0.00	-0.00	-0.00	-0.00	-0.00	300.00	200.00	0.00	-0.00
386	-0.00	-0.00	-0.00	903.00	200.00	0.00	-0.00	-0.00	-0.00	-0.00	300.00	200.00	0.00	-0.00
387	-0.00	-0.00	-0.00	903.00	200.00	0.00	-0.00	-0.00	-0.00	-0.00	300.00	200.00	0.00	-0.00
388	-0.00	-0.00	-0.00	903.00	200.00	0.00	-0.00	-0.00	-0.00	-0.00	300.00	200.00	0.00	-0.00
389	-0.00	-0.00	-0.00	903.00	200.00	0.00	-0.00	-0.00	-0.00	-0.00	300.00	200.00	0.00	-0.00
390	-0.00	-0.00	-0.00	903.00	200.00	0.00	-0.00	-0.00	-0.00	-0.00	300.00	200.00	0.00	-0.00
391	-0.00	-0.00	-0.00	903.00	200.00	0.00	-0.00	-0.00	-0.00	-0.00	300.00	200.00	0.00	-0.00
392	-0.00	-0.00	-0.00	903.00	200.00	0.00	-0.00	-0.00	-0.00	-0.00	300.00	200.00	0.00	-0.00
393	-0.00	-0.00	-0.00	903.00	200.00	0.00	-0.00	-0.00	-0.00	-0.00	300.00	200.00	0.00	-0.00
394	-0.00	-0.00	-0.00	903.00	200.00	0.00	-0.00	-0.00	-0.00	-0.00	300.00	200.00	0.00	-0.00
395	-0.00	-0.00	-0.00	903.00	200.00	0.00	-0.00	-0.00	-0.00	-0.00	300.00	200.00	0.00	-0.00
396	-0.00	-0.00	-0.00	903.00	200.00	0.00	-0.00	-0.00	-0.00	-0.00	300.00	200.00	0.00	-0.00
397	-0.00	-0.00	-0.00	903.00	200.00	0.00	-0.00	-0.00	-0.00	-0.00	300.00	200.00	0.00	-0.00
398	-0.00	-0.00	-0.00	903.00	200.00	0.00	-0.00	-0.00	-0.00	-0.00	300.00	200.00	0.00	-0.00
399	-0.00	-0.00	-0.00	903.00	200.00	0.00	-0.00	-0.00	-0.00	-0.00	300.00	200.00	0.00	-0.00
400	-0.00	-0.00	-0.00	903.00	200.00	0.00	-0.00	-0.00	-0.00	-0.00	300.00	200.00	0.00	-0.00
401	-0.00	-0.00	-0.00	903.00	200.00	0.00	-0.00	-0.00	-0.00	-0.00	300.00	200.00	0.00	-0.00
402	-0.00	-0.00	-0.00	903.00	200.00	0.00	-0.00	-0.00	-0.00	-0.00	300.00	200.00	0.00	-0.00
403	-0.00	-0.00	-0.00	903.00	200.00	0.00	-0.00	-0.00	-0.00	-0.00	300.00	200.00	0.00	-0.00
404	64.16	-12.13	74.31	1087.19	215.20	0.00	-13499.06	-0.00	-0.00	-0.00	300.00	200.00	0.00	-0.00
405	56.08	-15.87	209.50	1027.33	161.84	0.00	-17791.07	-0.00	-0.00	-0.00	300.00	200.00	0.00	-0.00
406	66.45	-21.06	175.63	1033.32	166.29	0.00	-16433.15	-0.00	-0.00	-0.00	300.00	200.00	0.00	-0.00
407	78.51	-21.21	189.21	1028.81	164.19	0.00	-16004.23	-0.00	-0.00	-0.00	300.00	200.00	0.00	-0.00
408	93.23	-16.48	210.57	1023.87	160.00	0.00	-15767.84	-0.00	-0.00	-0.00	300.00	200.00	0.00	-0.00
409	98.80	-12.89	221.56	1018.91	157.71	0.00	-15226.16	-0.00	-0.00	-0.00	300.00	200.00	0.00	-0.00
410	92.93	-13.20	230.26	1015.33	155.60	0.00	-15323.42	-0.00	-0.00	-0.00	300.00	200.00	0.00	-0.00
411	83.54	-11.98	246.89	1009.61	151.05	0.00	-15675.45	-0.00	-0.00	-0.00	300.00	200.00	0.00	-0.00
412	83.85	-5.19	270.54	1000.97	145.97	0.00	-15603.64	-0.00	-0.00	-0.00	300.00	200.00	0.00	-0.00
413	95.90	4.27	289.92	993.63	141.79	0.00	-14873.20	-0.00	-0.00	-0.00	300.00	200.00	0.00	-0.00
414	108.41	10.30	305.79	986.68	138.42	0.00	-14037.92	-0.00	-0.00	-0.00	300.00	200.00	0.00	-0.00
415	107.12	13.66	324.55	980.72	135.97	0.00	-12795.60	-0.00	-0.00	-0.00	300.00	200.00	0.00	-0.00
416	100.17	14.42	341.03	976.83	133.60	0.00	-11172.02	-0.00	-0.00	-0.00	300.00	200.00	0.00	-0.00
417	95.37	14.34	352.48	973.65	132.29	0.00	-9118.20	-0.00	-0.00	-0.00	300.00	200.00	0.00	-0.00
418	90.87	16.25	362.09	968.61	129.20	0.00	-6881.27	-0.00	-0.00	-0.00	300.00	200.00	0.00	-0.00
419	91.93	21.21	375.52	963.59	125.97	0.00	-5504.97	-0.00	-0.00	-0.00	300.00	200.00	0.00	-0.00
420	88.73	25.86	393.37	958.97	122.50	0.00	-2877.03	-0.00	-0.00	-0.00	300.00	200.00	0.00	-0.00
421	84.53	28.08	413.97	955.52	120.09	0.00	-562.37	-0.00	-0.00	-0.00	300.00	200.00	0.00	-0.00
422	86.06	29.83	435.18	952.96	118.30	0.00	-281.57	-0.00	-0.00	-0.00	300.00	200.00	0.00	-0.00
423	86.90	29.07	459.75	951.59	117.36	0.00	-171.03	-0.00	-0.00	-0.00	300.00	200.00	0.00	-0.00
424	88.20	29.07	482.03	950.10	116.56	0.00	-237.11	-0.00	-0.00	-0.00	300.00	200.00	0.00	-0.00
425	89.72	28.31	502.47	949.37	115.52	0.00	-378.02	-0.00	-0.00	-0.00	300.00	200.00	0.00	-0.00
426	90.94	28.23	524.60	947.85	114.31	0.00	-521.61	-0.00	-0.00	-0.00	300.00	200.00	0.00	-0.00
427	91.25	28.46	544.43	946.39	113.00	0.00	-612.60	-0.00	-0.00	-0.00	300.00	200.00	0.00	-0.00
428	91.02	29.14	562.59	945.88	112.77	0.00	-743.12	-0.00	-0.00	-0.00	300.00	200.00	0.00	-0.00
429	89.49	30.14	580.90	945.87	113.00	0.00	-563.14	-0.00	-0.00	-0.00	300.00	200.00	0.00	-0.00
430	88.58	33.34	594.79	944.71	112.47	0.00	-492.37	-0.00	-0.00	-0.00	300.00	200.00	0.00	-0.00
431	87.20	35.63	607.15	944.09	112.34	0.00	-365.07	-0.00	-0.00	-0.00	300.00	200.00	0.00	-0.00
432	86.98	38.76	615.23	943.03	111.31	0.00	-750.91	-0.00	-0.00	-0.00	300.00	200.00	0.00	-0.00
433	85.83	41.28	621.03	941.85	110.57	0.00	-765.19	-0.00	-0.00	-0.00	300.00	200.00	0.00	-0.00
434	84.46	42.27	624.24	940.77	109.66	0.00	-895.22	-0.00	-0.00	-0.00	300.00	200.00	0.00	-0.00
435	81.25	42.57	627.29	939.20	108.88	0.00	-613.51	-0.00	-0.00	-0.00	300.00	200.00	0.00	-0.00
436	78.28	41.05	630.34	938.58	108.64	0.00	-623.92	-0.00	-0.00	-0.00	300.00	200.00	0.00	-0.00
437	75.45	38.68	632.17	937.69	108.42	0.00	-583.96	-0.00	-0.00	-0.00	300.00	200.00	0.00	-0.00
438	72.78	35.55	632.63	936.72	108.15	0.00	-582.56	-0.00	-0.00	-0.00	300.00	200.00	0.00	-0.00
439	70.27	32.50	632.93	935.91	108.00	0.00	-758.90	-0.00	-0.00	-0.00	300.00	200.00	0.00	-0.00
440	67.75	29.83	631.87	934.88	107.70	0.00	-772.32	-0.00	-0.00	-0.00	300.00	200.00	0.00	-0.00
441	64.70	28.31	628.66	934.02	107.28	0.00	-857.04	-0.00	-0.00	-0.00	300.00	200.00	0.00	-0.00
442	62.03	27.24	624.24	933.14	106.97	0.00	-1006.77	-0.00	-0.00	-0.00	300.00	200.00	0.00	-0.00
443	59.43	26.86	619.05	932.13	106.53	0.00	-1004.57	-0.00	-0.00	-0.00	300.00	200.00	0.00	-0.00
444	56.46	26.55	611.57	930.84	106.14	0.00	-1025.99	-0.00	-0.00	-0.00	300.00	200.00	0.00	-0.00
445	53.94	26.40	605.32	929.92	105.72	0.00	-1103.93	-0.00	-0.00	-0.00	300.00	200.00	0.00	-0.00
446	51.80	26.02	599.82	928.57	105.27	0.00	-1178.17	-0.00	-0.00	-0.00	300.00	200.00	0.00	-0.00
447	49.67	25.71	595.25	927.53	104.84	0.00	-1259.86	-0.00	-0.00	-0.00	300.00	200.00	0.00	-0.00
448	48.14	25.33	592.35	926.11	104.38	0.00	-1503.61	-0.00	-0.00	-0.00	300.00	200.00	0.00	-0.00
449	46.62	24.87	591.58	925.21	104.15	0.00	-1632.88	-0.00	-0.00	-0.00	300.00	200.00	0.00	-0.00
450	44.78	24.57	591.74	924.04	103.87	0.00	-1732.25	-0.00	-0.00	-0.00	300.00	200.00	0.00	-0.00
451	43.41	24.49	592.65	923.01	103.50	0.00	-1909.58	-0.00	-0.00	-0.00	300.00	200.00	0.00	-0.00
452	41.58	24.41	594.94	922.47	103.21	0.00	-2028.05	-0.00	-0.00	-0.00	300.00	200.00	0.00	-0.00
453	40.28	24.72	597.84	921.38	102.96	0.00	-2143.16	-0.00	-0.00	-0.00	300.00	200.00	0.00	-0.00
454	38.68	24.26	600.74	920.75	102.87	0.00	-2219.45	-0.00	-0.00	-0.00	300.00	200.00	0.00	-0.00
455	36.70	24.49	604.55	920.11	102.73	0.00	-2363.74	-0.00	-0.00	-0.00	300.00	200.00	0.00	-0.00
456	34.94	24.49	608.22	919.41	102.56	0.00	-2479.16	-0.00	-0.00	-0.00	300.00	200.00	0.00	-0.00
457	32.81	24.34	611.42	918.65	102.37	0.00	-2668.16	-0.00	-0.00	-0.00	300.00	200.00	0.00	-0.00
458	30.75	24.49	613.56	918.22	102.06	0.00	-2765.95	-0.00	-0.00	-0.00	300.00	200.00	0.00	-0.00
459	28.46	24.57	616.30	917.04	101.71	0.00	-2867.36	-0.00	-0.00	-0.00	300.00	200.00	0.00	-0.00
460	26.55	24.95	619.20	916.01	101.63	0.00	-3073.78	-0.00	-0.00	-0.00	300.00	200.00	0.00	-0.00
461	24.11	24.95	621.49	915.30	101.35	0.00	-3120.08	-0.00	-0.00	-0.00	300.00	200.00	0.00	-0.00
462	21.67	25.25	623.63	914.23	100.95	0.00	-3230.77	-0.00	-0.00	-0.00	300.00	200.00	0.00	-0.00
463	19.23	25.41	625.31	913.25	100.73	0.00	-3244.66	-0.00	-0.00	-0.00	300.00	200.00	0.00	-0.00
464	17.17	25.48	627.75	911.90	100.44	0.00	-3309.09	-0.00	-0.00	-0.00	300.00	200.00	0.00	-0.00
465	15.03	25.86	629.12	911.08	100.17	0.00	-3380.17	-0.00	-0.00	-0.00	300.00	200.00	0.00	-0.00
466	12.89	26.25	630.80	910.04	99.85	0.00	-3467.26	-0.00	-0.00	-0.00	300.00	200.00	0.00	-0.00
467	10.99	26.63	632.17	909.01	99.78	0.00	-3595.64	-0.00	-0.00	-0.00	300.00	200.00	0.00	-0.00
468	8.85	27.16	633.39	907.55	99.35	0.00	-3646.57	-0.00	-0.00	-0.00	300.00	200.00	0.00	-0.00
469	6.87	27.85	635.22	906.31	99.11	0.00	-3737.64	-0.00	-0.00	-0.00	300.00	200.00	0.00	-0.00
470	4.81	28.31	636.29	905.30	98.90	0.00	-3755.46	-0.00	-0.00	-0.00	300.00	200.00	0.00	-0.00
471	2.82	28.76	637.36	903.93	98.64	0.00	-3769.11	-0.00	-0.00	-0.00	300.00	200.00	0.00	-0.00
472	0.99	29.30	637.66	902.71	98.49	0.00	-3845.93	-0.00	-0.00	-0.00	300.00	200.00	0.00	-0.00
473	-0.76	29.45	637.66	901.35	98.21	0.00	-3924.92	-0.00	-0.00	-0.00	300.00	200.00	0.00	-0.00
474	-2.21	30.21	637.21	899.84	98.18	0.00	-4096.64	-0.00	-0.00	-0.00	300.00	200.00	0.00	-0.00
475	-3.66	30.21	636.14	898.39	98.15	0.00	-4179.96	-0.00	-0.00	-0.00	300.00	200.00	0.00	-0.00
476	-5.26	29.98	634.31	897.08	98.10	0.00	-4275.76	-0.00	-0.00	-0.00	300.00	200.00	0.00	-0.00
477	-7.02	29.53	632.48	895.40	98.19	0.00	-4302.41	-0.00	-0.00	-0.00	300.00	200.00	0.00	-0.00
478	-8.16	29.22	630.80	893.86	98.26	0.00	-4349.64	-0.00	-0.00	-0.00	300.00	200.00	0.00	-0.00
479	-9.38	28.61	628.81	892.52	98.37	0.00	-4514.23	-0.00	-0.00	-0.00	300.00	200.00	0.00	-0.00
480	-10.99	28.08	626.68	890.73	98.56	0.00	-4560.63	-0.00	-0.00	-0.00	300.00	200.00	0.00	-0.00
481	-12.28	27.31	624.69	889.08	98.73	0.00	-4578.49	-0.00	-0.00	-0.00	300.00	200.00	0.00	-0.00
482	-13.73	26.93	622.10	887.92	98.80	0.00	-4635.53	-0.00	-0.00	-0.00	300.00	200.00	0.00	-0.00
483	-15.41	26.63	619.96	886.09	98.94	0.00	-4629.90	-0.00	-0.00	-0.00	300.00	200.00	0.00	-0.00
484	-17.01	26.63	616.76	884.52	99.06	0.00	-4702.80	-0.00	-0.00	-0.00	300.00	200.00	0.00	-0.00
485	-18.31	26.93	613.86	882.64	98.93	0.00	-4627.77	-0.00	-0.00	-0.00	300.00	200.00	0.00	-0.00
486	-19.68	27.24	610.96	880.60	98.80	0.00	-4630.51	-0.00	-0.00	-0.00	300.00	200.00	0.00	-0.00
487	-20.60	27.69	608.22	878.31	98.85	0.00	-4648.38	-0.00	-0.00	-0.00	300.00	200.00	0.00	-0.00
488	-22.13	28.00	606.99	876.30	98.79	0.00	-4566.37	-0.00	-0.00	-0.00	300.00	200.00	0.00	-0.00
489	-23.57	28.23	605.32	874.04	98.66	0.00	-4483.83	-0.00	-0.00	-0.00	300.00	200.00	0.00	-0.00
490	-24.80	28.76	604.71	871.74	98.51	0.00	-4434.93	-0.00	-0.00	-0.00	300.00	200.00	0.00	-0.00
491	-26.32	29.22	605.01	869.63	98.61	0.00	-4298.55	-0.00	-0.00	-0.00	300.00	200.00	0.00	-0.00
492	-27.77	29.60	606.54	867.23	98.57	0.00	-4180.75	-0.00	-0.00	-0.00	300.00	200.00	0.00	-0.00
493	-29.30	30.29	607.60	864.80	98.49	0.00	-4040.32	-0.00	-0.00	-0.00	300.00	200.00	0.00	-0.00
494	-30.36	31.28	609.44	862.51	98.35	0.00	-3886.65	-0.00	-0.00	-0.00	300.00	200.00	0.00	-0.00
495	-32.73	31.81	611.88	859.98	98.35	0.00	-3750.28	-0.00	-0.00	-0.00	300.00	200.00	0.00	-0.00
496	-34.48	32.42	614.78	857.73	98.24	0.00	-3720.32	-0.00	-0.00	-0.00	300.00	200.00	0.00	-0.00
497	-36.32	32.96	617.37	855.55	98.12	0.00	-3685.43	-0.00	-0.00	-0.00	300.00	200.00	0.00	-0.00
498	-38.30	33.04	620.57	853.14	98.25	0.00	-3679.82	-0.00	-0.00	-0.00	300.00	200.00	0.00	-0.00
499	-40.28	33.72	624.08	851.14	98.19	0.00	-3579.97	-0.00	-0.00	-0.00	300.00	200.00	0.00	-0.00
500	-42.04	34.03	627.75	849.11	98.20	0.00	-3522.82	-0.00	-0.00	-0.00	300.00	200.00	0.00	-0.00
501	-44.40	34.48	631.10	846.93	98.50	0.00	-3470.19	-0.00	-0.00	-0.00	300.00	200.00	0.00	-0.00
502	-47.07	35.02	634.00	845.02	98.48	0.00	-3421.97	-0.00	-0.00	-0.00	300.00	200.00	0.00	-0.00
503	-49.51	35.10	637.36	843.39	98.64	0.00	-3371.64	-0.00	-0.00	-0.00	300.00	200.00	0.00	-0.00
504	-52.80	34.94	640.72	841.63	99.02	0.00	-3396.31	-0.00	-0.00	-0.00	300.00	200.00	0.00	-0.00
505	-56.15	34.71	643.46	840.33	99.22	0.00	-3380.35	-0.00	-0.00	-0.00	300.00	200.00	0.00	-0.00
506	-59.59	34.56	646.06	839.16	99.53	0.00	-3365.43	-0.00	-0.00	-0.00	300.00	200.00	0.00	-0.00
507	-63.63	34.48	647.43	837.95	99.79	0.00	-3396.70	-0.00	-0.00	-0.00	300.00	200.00	0.00	-0.00
508	-67.75	34.64	648.04	836.88	100.07	0.00	-3345.15	-0.00	-0.00	-0.00	300.00	200.00	0.00	-0.00
509	-71.56	34.64	647.89	836.09	100.47	0.00	-3308.46	-0.00	-0.00	-0.00	300.00	200.00	0.00	-0.00
510	-75.84	35.25	646.06	835.05	100.43	0.00	-3237.13	-0.00	-0.00	-0.00	300.00	200.00	0.00	-0.00
511	-80.11	35.40	644.38	834.38	100.78	0.00	-3217.99	-0.00	-0.00	-0.00	300.00	200.00	0.00	-0.00
512	-84.15	35.93	640.26	833.43	100.95	0.00	-3126.97	4.88	-0.15	27.77	400.55	254.95	0.00	-82.58
513	-87.97	35.71	635.07	833.01	101.20	0.00	-3115.06	10.30	-9.38	196.99	407.82	260.88	0.00	334.28
514	-91.02	36.32	626.53	831.54	101.12	0.00	-2984.87	14.04	-0.23	198.52	407.46	261.64	0.00	386.43
515	-93.15	35.86	614.62	830.53	101.34	0.00	-2744.83	31.20	6.71	216.67	403.52	261.13	0.00	251.08
516	-95.21	33.95	598.60	829.97	102.01	0.00	-2633.24	54.55	4.12	258.94	399.88	260.11	0.00	258.04
517	-95.21	32.73	580.29	828.37	101.97	0.00	-2483.14	62.18	1.98	275.73	400.11	261.43	0.00	302.18
518	-95.52	30.36	561.37	827.57	102.58	0.00	-2434.73	55.08	3.81	285.19	396.79	261.64	0.00	187.88
519	-95.14	27.92	536.96	826.27	103.04	0.00	-2274.31	46.16	1.91	297.55	396.00	262.67	0.00	77.31
520	-92.93	25.71	511.32	824.84	103.25	0.00	-2252.45	47.68	-0.08	299.07	394.13	263.37	0.00	30.42
521	-90.10	23.35	486.30	823.65	103.73	0.00	-2245.14	52.19	-1.68	293.12	392.14	263.40	0.00	-221.58
522	-85.83	20.68	457.15	822.59	104.54	0.00	-2435.03	52.95	-5.11	291.60	389.95	264.68	0.00	-304.15
523	-80.80	18.16	427.86	821.05	104.49	0.00	-2582.82	52.95	-10.76	299.07	385.87	265.61	0.00	-271.44
524	-75.53	15.72	398.10	820.21	104.94	0.00	-2757.28	54.09	-15.79	304.11	383.09	266.53	0.00	-307.34
525	-69.66	13.28	364.84	818.43	105.06	0.00	-2884.35	55.62	-20.14	302.73	379.99	267.14	0.00	-331.09
526	-62.64	10.99	332.49	816.81	104.91	0.00	-3076.23	55.16	-24.19	302.89	376.93	267.91	0.00	-413.19
527	-56.30	8.54	299.22	815.19	104.84	0.00	-3321.86	54.70	-27.47	307.01	374.25	268.59	0.00	-663.03
528	-48.68	7.10	261.54	812.33	104.55	0.00	-3545.50	56.00	-29.22	315.70	371.77	268.44	0.00	-982.40
529	-40.28	5.95	225.52	809.22	103.25	0.00	-3784.20	58.90	-29.30	328.37	368.87	268.22	0.00	-1151.50
530	-30.59	5.65	191.80	804.91	102.94	0.00	-3869.75	62.18	-27.77	348.97	366.38	267.86	0.00	-1444.40
531	-18.92	5.49	156.25	798.41	100.78	0.00	-3933.97	65.77	-25.25	379.49	364.05	267.39	0.00	-1618.03
532	-8.54	5.65	126.34	789.59	99.03	0.00	-3990.15	68.51	-22.28	413.06	361.95	266.57	0.00	-1726.70
533	-0.76	6.10	103.00	782.11	96.00	0.00	-3989.33	71.64	-18.84	448.46	360.43	266.21	0.00	-1876.84
534	4.35	6.71	85.14	772.89	93.91	0.00	-3890.83	74.46	-15.79	487.52	358.12	265.35	0.00	-1974.87
535	6.64	5.72	70.50	765.99	90.04	0.00	-3997.06	76.75	-14.42	518.95	356.28	265.04	0.00	-1978.58
536	9.08	5.26	58.29	759.28	84.82	0.00	-4111.50	79.04	-14.27	547.79	354.74	264.90	0.00	-1985.59
537	11.37	6.03	45.78	745.00	74.67	0.00	-4226.13	81.41	-15.79	575.26	352.76	264.56	0.00	-1876.14
538	13.73	6.41	35.55	729.18	65.24	0.00	-4375.97	82.93	-18.84	595.55	351.04	264.41	0.00	-1936.18
539	15.56	6.87	26.70	709.29	50.29	0.00	-4524.80	84.53	-23.27	613.10	349.50	264.56	0.00	-1973.72
540	17.62	6.87	18.16	663.50	13.45	0.00	-5007.90	85.53	-28.23	627.75	347.84	264.61	0.00	-2050.33
541	-0.00	-0.00	-0.00	903.00	200.00	0.00	-0.00	86.06	-32.27	638.28	346.55	264.69	0.00	-2131.69
542	-0.00	-0.00	-0.00	903.00	200.00	0.00	-0.00	85.60	-34.79	646.06	345.42	264.71	0.00	-2149.97
543	-0.00	-0.00	-0.00	903.00	200.00	0.00	-0.00	84.46	-35.48	651.55	344.26	264.59	0.00	-2198.54
544	-0.00	-0.00	-0.00	903.00	200.00	0.00	-0.00	82.17	-34.33	655.67	343.70	264.56	0.00	-2121.37
545	-0.00	-0.00	-0.00	903.00	200.00	0.00	-0.00	79.27	-32.12	658.72	342.88	264.21	0.00	-2001.44
546	18.69	2.75	-5.95	1156.85	389.74	0.00	57.12	75.45	-29.53	658.57	342.05	264.09	0.00	-1887.77
547	18.69	2.67	-5.95	1118.38	384.62	0.00	83.34	71.72	-27.01	656.59	341.27	264.19	0.00	-1720.63
548	18.69	2.59	-6.26	1122.51	385.37	0.00	103.09	67.90	-24.80	651.55	340.54	264.12	0.00	-1553.08
549	18.62	2.67	-5.95	1156.85	384.62	0.00	-33.45	63.93	-23.19	643.16	339.22	264.29	0.00	-1411.40
550	18.77	2.82	-5.80	1139.84	400.00	0.00	315.62	60.81	-22.89	634.92	338.14	264.36	0.00	-1324.73
551	18.77	2.52	-5.95	1133.77	389.74	0.00	164.91	57.91	-22.81	625.00	336.69	264.65	0.00	-1210.04
552	18.62	2.59	-5.95	1133.77	389.74	0.00	95.47	55.39	-22.96	614.01	335.26	265.16	0.00	-1165.79
553	18.62	2.59	-5.49	1169.67	400.00	0.00	170.39	53.41	-22.66	605.16	333.89	265.56	0.00	-1155.49
554	18.92	2.59	-5.80	1139.84	389.47	0.00	155.40	51.35	-21.97	597.99	332.99	266.29	0.00	-1021.06
555	18.69	2.59	-5.95	1141.46	389.74	0.00	89.99	48.98	-21.74	593.26	331.71	267.18	0.00	-917.93
556	18.69	2.59	-6.26	1137.15	385.37	0.00	88.02	47.30	-21.97	591.28	330.74	267.92	0.00	-758.07
557	18.77	2.59	-5.95	1133.77	394.87	0.00	243.55	46.01	-22.20	589.60	329.58	268.79	0.00	-618.92
558	18.69	2.59	-5.80	1163.53	394.74	0.00	126.09	45.01	-22.89	590.21	328.31	269.70	0.00	-403.15
559	18.62	2.59	-5.80	1147.74	394.74	0.00	175.07	43.79	-23.88	592.19	327.29	270.55	0.00	-218.52
560	-0.00	-0.00	-0.00	903.00	200.00	0.00	-0.00	42.42	-24.87	595.70	326.59	271.31	0.00	-44.49
561	-0.00	-0.00	-0.00	903.00	200.00	0.00	-0.00	40.66	-26.17	599.37	325.36	272.10	0.00	93.49
562	18.69	2.59	-5.65	1154.35	394.59	0.00	147.23	39.52	-26.86	602.42	324.77	272.80	0.00	292.07
563	18.62	2.59	-6.26	1129.83	385.37	0.00	69.97	38.30	-27.54	606.38	323.93	273.53	0.00	499.72
564	18.77	2.59	-5.80	1155.63	394.74	0.00	207.20	36.47	-28.08	611.11	323.30	274.01	0.00	675.08
565	18.77	2.59	-5.95	1156.85	384.62	0.00	-8.80	34.64	-28.31	615.23	322.62	274.36	0.00	789.56
566	-0.00	-0.00	-0.00	903.00	200.00	0.00	-0.00	32.81	-28.23	619.51	322.02	274.73	0.00	1036.13
567	-0.00	-0.00	-0.00	903.00	200.00	0.00	-0.00	30.67	-27.47	624.08	321.27	275.01	0.00	1191.15
568	18.69	2.44	-5.95	1141.46	394.87	0.00	268.01	28.53	-26.70	628.20	320.84	275.10	0.00	1326.20
569	18.54	2.59	-5.80	1163.53	394.74	0.00	142.15	26.09	-26.25	632.02	320.35	275.37	0.00	1516.67
570	-0.00	-0.00	-0.00	903.00	200.00	0.00	-0.00	23.57	-26.17	634.61	319.84	275.64	0.00	1638.62
571	18.54	2.59	-5.95	1149.15	394.87	0.00	204.82	21.21	-26.17	635.99	319.07	275.77	0.00	1785.72
572	18.62	2.44	-5.80	1163.53	394.74	0.00	173.87	19.07	-26.09	636.90	318.62	276.19	0.00	1893.07
573	18.54	2.59	-5.80	1155.63	394.74	0.00	185.51	16.71	-26.17	636.60	317.91	276.37	0.00	1973.39
574	18.62	2.59	-5.95	1149.15	394.87	0.00	173.91	14.72	-26.40	636.75	317.33	276.49	0.00	2132.99
575	18.54	2.52	-5.80	1155.63	394.74	0.00	159.01	12.36	-26.86	637.36	316.59	276.75	0.00	2149.51
576	-0.00	-0.00	-0.00	903.00	200.00	0.00	-0.00	9.99	-26.93	638.28	316.21	276.79	0.00	2325.49
577	18.54	2.44	-5.95	1149.15	394.87	0.00	173.72	8.09	-27.01	638.89	315.26	277.00	0.00	2339.52
578	18.69	2.52	-5.95	1156.85	394.87	0.00	188.19	6.41	-26.70	639.65	314.53	276.96	0.00	2483.29
579	18.39	2.52	-5.80	1155.63	394.74	0.00	106.41	4.20	-26.70	638.89	313.47	277.33	0.00	2515.26
580	18.62	2.59	-5.80	1163.53	394.74	0.00	111.23	2.75	-26.86	639.50	312.67	277.17	0.00	2703.69
581	18.62	2.44	-5.80	1139.84	400.00	0.00	329.67	0.84	-26.86	638.73	311.83	277.31	0.00	2762.82
582	-0.00	-0.00	-0.00	903.00	200.00	0.00	-0.00	-0.76	-26.70	637.66	310.70	277.39	0.00	2881.61
583	18.77	2.44	-5.95	1156.85	389.74	0.00	103.29	-2.21	-26.70	636.29	309.50	277.55	0.00	2920.13
584	18.69	2.29	-5.95	1149.15	394.87	0.00	241.01	-3.74	-26.47	635.38	308.21	277.52	0.00	3040.42
585	18.54	2.52	-5.65	1154.35	400.00	0.00	259.81	-5.49	-26.25	634.31	307.07	277.60	0.00	3215.44
586	18.54	2.52	-6.26	1129.83	380.49	0.00	-40.19	-6.79	-25.94	634.00	305.78	277.69	0.00	3330.20
587	18.39	2.44	-5.80	1147.74	394.74	0.00	122.07	-8.16	-25.56	634.00	304.33	277.64	0.00	3345.00
588	18.77	2.59	-5.95	1149.15	384.62	0.00	-11.74	-9.08	-25.25	633.24	302.75	277.83	0.00	3436.84
589	18.69	2.75	-5.65	1154.35	394.59	0.00	108.87	-10.53	-25.25	631.71	301.23	277.78	0.00	3492.31
590	18.69	2.52	-5.65	1154.35	394.59	0.00	166.40	-11.90	-25.33	630.19	299.78	277.92	0.00	3598.98
591	18.69	2.59	-5.80	1147.74	394.74	0.00	144.16	-13.28	-25.33	628.97	297.89	277.97	0.00	3603.53
592	18.69	2.52	-5.95	1156.85	389.74	0.00	92.34	-14.65	-25.79	627.44	296.43	277.97	0.00	3618.01
593	18.62	2.29	-5.65	1162.46	394.59	0.00	167.64	-15.87	-26.09	625.46	294.88	278.21	0.00	3683.42
594	18.62	2.59	-5.80	1139.84	394.74	0.00	172.67	-17.62	-26.55	624.69	293.40	278.21	0.00	3756.56
595	18.62	2.59	-5.80	1147.74	394.74	0.00	152.19	-19.45	-26.93	623.32	292.22	278.24	0.00	3875.85
596	18.77	2.14	-5.80	1139.84	394.74	0.00	242.13	-20.83	-27.31	622.10	290.58	278.19	0.00	3904.80
597	18.77	2.44	-5.80	1171.42	400.00	0.00	214.43	-22.28	-27.39	620.73	289.31	278.17	0.00	3939.45
598	18.92	2.29	-5.95	1141.46	389.74	0.00	183.30	-23.96	-27.62	619.35	287.36	278.10	0.00	3959.81
599	-0.00	-0.00	-0.00	903.00	200.00	0.00	-0.00	-25.25	-27.92	618.44	285.49	277.97	0.00	3943.11
600	-0.00	-0.00	-0.00	903.00	200.00	0.00	-0.00	-26.78	-27.77	617.07	283.68	277.79	0.00	3986.63
601	-0.00	-0.00	-0.00	903.00	200.00	0.00	-0.00	-28.00	-28.00	617.22	281.90	277.63	0.00	4140.44
602	18.62	2.52	-5.80	1155.63	389.47	0.00	-15.66	-28.92	-27.69	616.76	279.52	277.39	0.00	4107.22
603	18.84	2.14	-5.80	1139.84	400.00	0.00	333.28	-29.91	-28.15	616.61	276.91	277.11	0.00	4093.43
604	19.00	2.29	-6.26	1122.51	380.49	0.00	19.54	-30.75	-28.31	615.84	274.50	276.86	0.00	4125.01
605	19.00	2.44	-5.95	1118.38	389.74	0.00	149.07	-31.20	-28.53	615.08	271.72	276.31	0.00	4181.88
606	19.00	2.29	-5.80	1139.84	400.00	0.00	350.55	-31.74	-29.14	613.25	268.35	275.69	0.00	4136.85
607	19.15	2.59	-5.80	1155.63	394.74	0.00	167.04	-31.97	-29.37	612.64	265.26	275.07	0.00	4178.59
608	-0.00	-0.00	-0.00	903.00	200.00	0.00	-0.00	-32.04	-28.84	615.08	262.04	274.22	0.00	4125.85
609	-0.00	-0.00	-0.00	903.00	200.00	0.00	-0.00	-32.58	-28.31	619.51	258.77	273.35	0.00	4065.15
610	-0.00	-0.00	-0.00	903.00	200.00	0.00	-0.00	-33.26	-27.31	625.00	255.83	272.66	0.00	4181.73
611	19.23	2.29	-5.65	1170.57	400.00	0.00	303.11	-34.18	-25.94	631.87	252.69	271.87	0.00	4190.00
612	-0.00	-0.00	-0.00	903.00	200.00	0.00	-0.00	-35.78	-24.80	638.73	249.69	271.14	0.00	4263.57
613	-0.00	-0.00	-0.00	903.00	200.00	0.00	-0.00	-37.54	-24.11	644.68	247.24	270.53	0.00	4274.49
614	-0.00	-0.00	-0.00	903.00	200.00	0.00	-0.00	-39.44	-23.65	651.09	244.53	269.89	0.00	4216.99
615	19.45	2.44	-5.65	1162.46	400.00	0.00	259.19	-41.96	-23.35	658.42	242.02	269.29	0.00	4321.73
616	19.61	2.21	-5.65	1130.03	400.00	0.00	397.97	-44.86	-23.50	664.52	240.00	268.66	0.00	4207.60
617	-0.00	-0.00	-0.00	903.00	200.00	0.00	-0.00	-47.68	-23.42	670.62	238.43	268.17	0.00	4279.54
618	19.61	2.29	-5.95	1133.77	394.87	0.00	271.53	-51.04	-24.03	676.27	236.78	267.60	0.00	4231.35
619	19.61	2.21	-5.95	1141.46	394.87	0.00	203.45	-54.86	-24.72	679.63	235.27	267.22	0.00	4119.61
620	19.61	2.29	-5.65	1146.24	400.00	0.00	343.53	-58.82	-25.56	682.22	234.18	266.79	0.00	4047.92
621	19.68	2.44	-5.80	1155.63	400.00	0.00	298.75	-62.71	-26.55	682.68	233.15	266.29	0.00	4069.63
622	19.68	2.44	-5.80	1155.63	400.00	0.00	321.64	-66.22	-27.54	681.76	232.12	266.11	0.00	3937.29
623	19.61	2.29	-5.80	1155.63	400.00	0.00	253.38	-70.11	-28.46	678.56	230.85	265.84	0.00	3852.76
624	-0.00	-0.00	-0.00	903.00	200.00	0.00	-0.00	-73.78	-29.60	673.83	229.96	265.63	0.00	3750.98
625	19.99	2.14	-5.65	1154.35	400.00	0.00	325.18	-76.68	-29.37	669.40	229.15	265.33	0.00	3552.89
626	19.23	2.52	-5.95	1156.85	400.00	0.00	367.97	-78.43	-27.24	659.03	228.46	265.20	0.00	3122.92
627	-0.00	-0.00	-0.00	903.00	200.00	0.00	-0.00	-79.04	-30.90	647.13	226.79	264.80	0.00	3167.70
628	21.06	1.98	-5.80	1139.84	394.74	0.00	769.77	-83.01	-28.69	632.02	226.12	264.32	0.00	2933.16
629	-0.00	-0.00	-0.00	903.00	200.00	0.00	-0.00	-84.76	-27.47	615.23	225.07	263.84	0.00	2922.16
630	19.45	2.06	-5.80	1147.74	400.00	0.00	411.39	-84.99	-26.70	594.64	223.86	263.38	0.00	2856.82
631	21.44	2.06	-5.95	1118.38	379.49	0.00	245.71	-84.92	-23.73	574.49	223.03	262.95	0.00	2830.53
632	19.61	1.68	-6.41	1117.29	371.43	0.00	-271.39	-84.23	-23.27	551.45	221.80	262.42	0.00	2558.46
633	-0.00	-0.00	-0.00	903.00	200.00	0.00	-0.00	-83.01	-21.67	526.43	220.70	262.14	0.00	2392.87
634	20.98	1.83	-5.80	1124.05	389.47	0.00	228.88	-81.71	-19.84	502.32	220.17	261.73	0.00	2276.33
635	20.22	1.68	-5.65	1146.24	400.00	0.00	224.96	-79.80	-18.84	475.46	219.03	261.30	0.00	2005.34
636	20.45	1.91	-5.80	1139.84	400.00	0.00	318.83	-77.51	-17.01	446.01	218.51	260.90	0.00	1858.27
637	20.37	1.98	-6.26	1129.83	390.24	0.00	129.51	-74.69	-15.95	417.63	217.90	260.50	0.00	1610.42
638	20.37	1.68	-6.26	1107.88	380.49	0.00	36.84	-70.80	-14.42	386.20	217.15	260.45	0.00	1391.82
639	20.37	1.98	-5.95	1133.77	389.74	0.00	157.28	-66.53	-12.89	352.63	216.53	260.23	0.00	1164.99
640	-0.00	-0.00	-0.00	903.00	200.00	0.00	-0.00	-61.72	-11.75	320.43	215.86	260.00	0.00	984.34
641	20.45	1.98	-5.80	1139.84	394.74	0.00	193.14	-56.08	-10.38	286.10	215.20	260.05	0.00	856.63
642	-0.00	-0.00	-0.00	903.00	200.00	0.00	-0.00	-49.74	-8.93	250.85	214.60	260.10	0.00	688.52
643	-0.00	-0.00	-0.00	903.00	200.00	0.00	-0.00	-43.18	-7.78	217.59	213.11	260.17	0.00	662.41
644	-0.00	-0.00	-0.00	903.00	200.00	0.00	-0.00	-35.55	-6.87	183.56	210.97	259.85	0.00	579.62
645	20.45	2.14	-5.80	1124.05	389.47	0.00	106.01	-25.79	-5.80	150.60	209.12	260.18	0.00	576.12
646	-0.00	-0.00	-0.00	903.00	200.00	0.00	-0.00	-16.71	-4.96	123.29	203.84	260.15	0.00	555.18
647	20.52	1.98	-5.80	1147.74	394.74	0.00	192.34	-9.92	-4.12	100.40	199.70	258.36	0.00	495.68
648	20.83	1.98	-5.65	1146.24	400.00	0.00	364.36	-6.03	-3.28	82.40	197.78	257.04	0.00	419.50
649	20.68	1.98	-5.80	1139.84	400.00	0.00	254.98	-3.74	-2.44	67.90	195.51	256.18	0.00	381.73
650	-0.00	-0.00	-0.00	903.00	200.00	0.00	-0.00	-2.44	-1.98	54.47	194.12	255.46	0.00	364.10
651	20.75	2.14	-5.80	1139.84	394.74	0.00	193.55	-0.99	-2.29	42.88	196.44	252.67	0.00	214.27
652	20.90	1.98	-5.80	1139.84	394.74	0.00	259.40	0.69	-2.90	33.26	192.66	250.46	0.00	226.99
653	20.45	2.06	-5.65	1121.92	400.00	0.00	365.39	2.06	-3.20	25.48	195.81	249.10	0.00	202.16
654	20.52	2.06	-5.95	1118.38	389.74	0.00	154.54	3.66	-3.13	19.99	192.37	248.85	0.00	139.78
655	-0.00	-0.00	-0.00	903.00	200.00	0.00	-0.00	3.20	-2.44	14.80	185.57	245.36	0.00	140.63
656	20.52	1.98	-5.80	1124.05	400.00	0.00	416.00	2.14	-1.98	9.31	211.48	242.62	0.00	167.22
657	-0.00	-0.00	-0.00	903.00	200.00	0.00	-0.00	-0.00	-0.00	-0.00	300.00	200.00	0.00	-0.00
658	-0.00	-0.00	-0.00	903.00	200.00	0.00	-0.00	-0.00	-0.00	-0.00	300.00	200.00	0.00	-0.00
659	-0.00	-0.00	-0.00	903.00	200.00	0.00	-0.00	-0.00	-0.00	-0.00	300.00	200.00	0.00	-0.00
660	-0.00	-0.00	-0.00	903.00	200.00	0.00	-0.00	-0.00	-0.00	-0.00	300.00	200.00	0.00	-0.00
661	-0.00	-0.00	-0.00	903.00	200.00	0.00	-0.00	-0.00	-0.00	-0.00	300.00	200.00	0.00	-0.00
662	20.37	1.98	-5.65	1146.24	400.00	0.00	341.47	-0.00	-0.00	-0.00	300.00	200.00	0.00	-0.00
663	20.37	2.21	-5.80	1139.84	394.74	0.00	215.63	-0.00	-0.00	-0.00	300.00	200.00	0.00	-0.00
664	20.37	2.44	-5.49	1136.33	394.44	0.00	118.26	-0.00	-0.00	-0.00	300.00	200.00	0.00	-0.00
665	20.29	2.29	-5.49	1153.00	400.00	0.00	305.18	-0.00	-0.00	-0.00	300.00	200.00	0.00	-0.00
666	-0.00	-0.00	-0.00	903.00	200.00	0.00	-0.00	-0.00	-0.00	-0.00	300.00	200.00	0.00	-0.00
667	20.37	2.29	-5.80	1124.05	394.74	0.00	325.25	-0.00	-0.00	-0.00	300.00	200.00	0.00	-0.00
668	20.22	2.29	-5.49	1153.00	400.00	0.00	358.58	-0.00	-0.00	-0.00	300.00	200.00	0.00	-0.00
669	-0.00	-0.00	-0.00	903.00	200.00	0.00	-0.00	-0.00	-0.00	-0.00	300.00	200.00	0.00	-0.00
670	20.22	2.52	-5.65	1130.03	400.00	0.00	359.20	-0.00	-0.00	-0.00	300.00	200.00	0.00	-0.00
671	20.14	2.52	-5.80	1139.84	394.74	0.00	236.11	-0.00	-0.00	-0.00	300.00	200.00	0.00	-0.00
672	19.99	2.59	-5.80	1147.74	394.74	0.00	236.51	-0.00	-0.00	-0.00	300.00	200.00	0.00	-0.00
673	-0.00	-0.00	-0.00	903.00	200.00	0.00	-0.00	0.00	0.00	0.00	300.00	200.00	0.00	0.00
674	-0.00	-0.00	-0.00	903.00	200.00	0.00	-0.00	-0.00	-0.00	-0.00	300.00	200.00	0.00	-0.00
675	20.14	2.67	-5.65	1146.24	400.00	0.00	288.89	-0.00	-0.00	-0.00	300.00	200.00	0.00	-0.00
676	-0.00	-0.00	-0.00	903.00	200.00	0.00	-0.00	-0.00	-0.00	-0.00	300.00	200.00	0.00	-0.00
677	20.07	2.67	-5.80	1124.05	394.74	0.00	295.94	-0.00	-0.00	-0.00	300.00	200.00	0.00	-0.00
678	20.14	2.59	-5.65	1154.35	400.00	0.00	286.41	-0.00	-0.00	-0.00	300.00	200.00	0.00	-0.00
679	19.91	2.59	-5.65	1146.24	400.00	0.00	261.67	-0.00	-0.00	-0.00	300.00	200.00	0.00	-0.00
680	19.91	2.67	-5.65	1154.35	400.00	0.00	313.01	-0.00	-0.00	-0.00	300.00	200.00	0.00	-0.00
681	19.91	2.75	-5.80	1139.84	394.74	0.00	183.11	-0.00	-0.00	-0.00	300.00	200.00	0.00	-0.00
682	19.99	2.44	-5.80	1139.84	400.00	0.00	398.33	-0.00	-0.00	-0.00	300.00	200.00	0.00	-0.00
683	19.76	2.52	-5.65	1154.35	400.00	0.00	275.07	-0.00	-0.00	-0.00	300.00	200.00	0.00	-0.00
684	-0.00	-0.00	-0.00	903.00	200.00	0.00	-0.00	-0.00	-0.00	-0.00	300.00	200.00	0.00	-0.00
685	19.76	2.67	-5.80	1155.63	389.47	0.00	93.96	-0.00	-0.00	-0.00	300.00	200.00	0.00	-0.00
686	19.99	2.67	-5.65	1130.03	400.00	0.00	393.22	-0.00	-0.00	-0.00	300.00	200.00	0.00	-0.00
687	19.84	2.75	-5.80	1139.84	394.74	0.00	191.14	-0.00	-0.00	-0.00	300.00	200.00	0.00	-0.00
688	-0.00	-0.00	-0.00	903.00	200.00	0.00	-0.00	-0.00	-0.00	-0.00	300.00	200.00	0.00	-0.00
689	-0.00	-0.00	-0.00	903.00	200.00	0.00	-0.00	-0.00	-0.00	-0.00	300.00	200.00	0.00	-0.00
690	19.76	2.67	-5.80	1139.84	400.00	0.00	344.13	-0.00	-0.00	-0.00	300.00	200.00	0.00	-0.00
691	-0.00	-0.00	-0.00	903.00	200.00	0.00	-0.00	-0.00	-0.00	-0.00	300.00	200.00	0.00	-0.00
692	19.76	2.75	-5.80	1139.84	400.00	0.00	348.94	-0.00	-0.00	-0.00	300.00	200.00	0.00	-0.00
693	19.84	2.59	-5.95	1133.77	400.00	0.00	416.10	-0.00	-0.00	-0.00	300.00	200.00	0.00	-0.00
694	19.84	2.75	-5.80	1124.05	394.74	0.00	326.06	-0.00	-0.00	-0.00	300.00	200.00	0.00	-0.00
695	19.38	2.67	-5.80	1124.05	400.00	0.00	378.66	-0.00	-0.00	-0.00	300.00	200.00	0.00	-0.00
696	19.84	2.67	-5.95	1118.38	400.00	0.00	485.35	-0.00	-0.00	-0.00	300.00	200.00	0.00	-0.00
697	-0.00	-0.00	-0.00	903.00	200.00	0.00	-0.00	-0.00	-0.00	-0.00	300.00	200.00	0.00	-0.00
698	19.76	2.59	-5.95	1118.38	389.74	0.00	260.96	-0.00	-0.00	-0.00	300.00	200.00	0.00	-0.00
699	19.68	2.67	-5.80	1147.74	400.00	0.00	376.45	-0.00	-0.00	-0.00	300.00	200.00	0.00	-0.00
700	19.68	2.82	-5.95	1156.85	394.87	0.00	189.56	-0.00	-0.00	-0.00	300.00	200.00	0.00	-0.00
701	19.45	2.90	-6.26	1137.15	370.73	0.00	-241.16	-0.00	-0.00	-0.00	300.00	200.00	0.00	-0.00
702	19.61	2.75	-5.65	1162.46	400.00	0.00	324.97	-0.00	-0.00	-0.00	300.00	200.00	0.00	-0.00
703	-0.00	-0.00	-0.00	903.00	200.00	0.00	-0.00	-0.00	-0.00	-0.00	300.00	200.00	0.00	-0.00
704	19.61	2.82	-6.26	1129.83	380.49	0.00	37.59	-0.00	-0.00	-0.00	300.00	200.00	0.00	-0.00
705	19.61	2.82	-5.65	1146.24	394.59	0.00	244.97	-0.00	-0.00	-0.00	300.00	200.00	0.00	-0.00
706	19.61	2.67	-5.95	1118.38	384.62	0.00	160.80	-0.00	-0.00	-0.00	300.00	200.00	0.00	-0.00
707	-0.00	-0.00	-0.00	903.00	200.00	0.00	-0.00	-0.00	-0.00	-0.00	300.00	200.00	0.00	-0.00
708	-0.00	-0.00	-0.00	903.00	200.00	0.00	-0.00	-0.00	-0.00	-0.00	300.00	200.00	0.00	-0.00
709	-0.00	-0.00	-0.00	903.00	200.00	0.00	-0.00	-0.00	-0.00	-0.00	300.00	200.00	0.00	-0.00
710	-0.00	-0.00	-0.00	903.00	200.00	0.00	-0.00	-0.00	-0.00	-0.00	300.00	200.00	0.00	-0.00
711	19.38	2.90	-5.95	1149.15	384.62	0.00	-19.95	-0.00	-0.00	-0.00	300.00	200.00	0.00	-0.00
712	19.61	2.59	-6.26	1122.51	380.49	0.00	85.60	-0.00	-0.00	-0.00	300.00	200.00	0.00	-0.00
713	-0.00	-0.00	-0.00	903.00	200.00	0.00	-0.00	-0.00	-0.00	-0.00	300.00	200.00	0.00	-0.00
714	-0.00	-0.00	-0.00	903.00	200.00	0.00	-0.00	-0.00	-0.00	-0.00	300.00	200.00	0.00	-0.00
715	19.45	2.75	-5.65	1146.24	400.00	0.00	293.22	-0.00	-0.00	-0.00	300.00	200.00	0.00	-0.00
716	19.38	2.67	-5.80	1155.63	389.47	0.00	67.46	-0.00	-0.00	-0.00	300.00	200.00	0.00	-0.00
717	-0.00	-0.00	-0.00	903.00	200.00	0.00	-0.00	-0.00	-0.00	-0.00	300.00	200.00	0.00	-0.00
718	19.23	2.67	-5.65	1162.46	400.00	0.00	291.36	-0.00	-0.00	-0.00	300.00	200.00	0.00	-0.00
719	19.38	2.67	-5.65	1162.46	400.00	0.00	276.10	-0.00	-0.00	-0.00	300.00	200.00	0.00	-0.00
720	19.23	2.67	-5.80	1163.53	394.74	0.00	118.66	-0.00	-0.00	-0.00	300.00	200.00	0.00	-0.00
721	-0.00	-0.00	-0.00	903.00	200.00	0.00	-0.00	-0.00	-0.00	-0.00	300.00	200.00	0.00	-0.00
722	19.61	2.75	-6.26	1129.83	390.24	0.00	177.52	-0.00	-0.00	-0.00	300.00	200.00	0.00	-0.00
723	19.23	2.52	-5.65	1146.24	400.00	0.00	303.11	-0.00	-0.00	-0.00	300.00	200.00	0.00	-0.00
724	19.61	2.44	-5.80	1139.84	389.47	0.00	138.53	-0.00	-0.00	-0.00	300.00	200.00	0.00	-0.00
725	19.61	2.52	-5.65	1130.03	400.00	0.00	397.35	-0.00	-0.00	-0.00	300.00	200.00	0.00	-0.00
726	19.68	2.44	-5.80	1124.05	400.00	0.00	398.74	-0.00	-0.00	-0.00	300.00	200.00	0.00	-0.00
727	19.76	2.44	-5.80	1124.05	384.21	0.00	101.99	-0.00	-0.00	-0.00	300.00	200.00	0.00	-0.00
728	-0.00	-0.00	-0.00	903.00	200.00	0.00	-0.00	-0.00	-0.00	-0.00	300.00	200.00	0.00	-0.00
729	19.38	2.52	-5.95	1141.46	400.00	0.00	299.89	-0.00	-0.00	-0.00	300.00	200.00	0.00	-0.00
730	19.84	2.52	-5.95	1156.85	389.74	0.00	149.26	-0.00	-0.00	-0.00	300.00	200.00	0.00	-0.00
731	19.84	2.67	-5.65	1146.24	400.00	0.00	319.40	-0.00	-0.00	-0.00	300.00	200.00	0.00	-0.00
732	19.61	2.59	-5.80	1139.84	394.74	0.00	274.26	-0.00	-0.00	-0.00	300.00	200.00	0.00	-0.00
733	19.61	2.59	-5.80	1139.84	394.74	0.00	297.14	-0.00	-0.00	-0.00	300.00	200.00	0.00	-0.00
734	19.76	2.98	-5.65	1162.46	400.00	0.00	273.21	-0.00	-0.00	-0.00	300.00	200.00	0.00	-0.00
735	19.45	3.05	-5.95	1149.15	389.74	0.00	262.33	-0.00	-0.00	-0.00	300.00	200.00	0.00	-0.00
736	19.07	3.13	-6.26	1129.83	390.24	0.00	149.61	-0.00	-0.00	-0.00	300.00	200.00	0.00	-0.00
737	-0.00	-0.00	-0.00	903.00	200.00	0.00	-0.00	-0.00	-0.00	-0.00	300.00	200.00	0.00	-0.00
738	19.00	2.98	-5.95	1141.46	394.87	0.00	314.57	-0.00	-0.00	-0.00	300.00	200.00	0.00	-0.00
739	18.77	3.20	-5.65	1162.46	394.59	0.00	188.67	-0.00	-0.00	-0.00	300.00	200.00	0.00	-0.00
740	19.00	3.20	-5.80	1155.63	394.74	0.00	257.79	-0.00	-0.00	-0.00	300.00	200.00	0.00	-0.00
741	18.84	3.28	-6.41	1124.43	380.95	0.00	97.18	-0.00	-0.00	-0.00	300.00	200.00	0.00	-0.00
742	18.92	3.28	-5.95	1141.46	389.74	0.00	152.78	-0.00	-0.00	-0.00	300.00	200.00	0.00	-0.00
743	18.77	3.20	-5.80	1147.74	394.74	0.00	330.07	-0.00	-0.00	-0.00	300.00	200.00	0.00	-0.00
744	-0.00	-0.00	-0.00	903.00	200.00	0.00	-0.00	-0.00	-0.00	-0.00	300.00	200.00	0.00	-0.00
745	18.31	3.36	-6.26	1107.88	385.37	0.00	165.80	-0.00	-0.00	-0.00	300.00	200.00	0.00	-0.00
746	18.54	3.28	-5.80	1147.74	394.74	0.00	266.83	-0.00	-0.00	-0.00	300.00	200.00	0.00	-0.00
747	-0.00	-0.00	-0.00	903.00	200.00	0.00	-0.00	-0.00	-0.00	-0.00	300.00	200.00	0.00	-0.00
748	18.54	3.20	-5.80	1155.63	400.00	0.00	334.89	-0.00	-0.00	-0.00	300.00	200.00	0.00	-0.00
749	18.39	3.05	-5.95	1141.46	389.74	0.00	174.69	-0.00	-0.00	-0.00	300.00	200.00	0.00	-0.00
750	18.54	3.20	-5.95	1149.15	394.87	0.00	191.91	-0.00	-0.00	-0.00	300.00	200.00	0.00	-0.00
751	-0.00	-0.00	-0.00	903.00	200.00	0.00	-0.00	-0.00	-0.00	-0.00	300.00	200.00	0.00	-0.00
752	-0.00	-0.00	-0.00	903.00	200.00	0.00	-0.00	-0.00	-0.00	-0.00	300.00	200.00	0.00	-0.00
753	18.77	2.98	-5.65	1162.46	400.00	0.00	303.73	-0.00	-0.00	-0.00	300.00	200.00	0.00	-0.00
754	18.69	3.05	-5.95	1149.15	389.74	0.00	163.35	-0.00	-0.00	-0.00	300.00	200.00	0.00	-0.00
755	18.69	2.98	-5.95	1133.77	389.74	0.00	159.24	-0.00	-0.00	-0.00	300.00	200.00	0.00	-0.00
756	-0.00	-0.00	-0.00	903.00	200.00	0.00	-0.00	-0.00	-0.00	-0.00	300.00	200.00	0.00	-0.00
757	18.77	3.05	-6.26	1137.15	380.49	0.00	-5.02	-0.00	-0.00	-0.00	300.00	200.00	0.00	-0.00
758	18.62	3.05	-5.65	1146.24	394.59	0.00	156.51	-0.00	-0.00	-0.00	300.00	200.00	0.00	-0.00
759	18.92	2.98	-5.65	1170.57	400.00	0.00	287.24	-0.00	-0.00	-0.00	300.00	200.00	0.00	-0.00
760	18.69	2.98	-5.65	1154.35	400.00	0.00	312.60	-0.00	-0.00	-0.00	300.00	200.00	0.00	-0.00
761	-0.00	-0.00	-0.00	903.00	200.00	0.00	-0.00	-0.00	-0.00	-0.00	300.00	200.00	0.00	-0.00
762	18.77	2.98	-6.41	1138.71	371.43	0.00	-184.74	-0.00	-0.00	-0.00	300.00	200.00	0.00	-0.00
763	18.77	3.05	-5.65	1162.46	400.00	0.00	283.94	-0.00	-0.00	-0.00	300.00	200.00	0.00	-0.00
764	18.84	2.98	-5.65	1154.35	400.00	0.00	343.12	-0.00	-0.00	-0.00	300.00	200.00	0.00	-0.00
765	18.84	2.98	-5.80	1163.53	400.00	0.00	315.82	-0.00	-0.00	-0.00	300.00	200.00	0.00	-0.00
766	18.84	2.90	-5.80	1155.63	389.47	0.00	137.33	-0.00	-0.00	-0.00	300.00	200.00	0.00	-0.00
767	-0.00	-0.00	-0.00	903.00	200.00	0.00	-0.00	-0.00	-0.00	-0.00	300.00	200.00	0.00	-0.00
768	18.77	3.05	-5.80	1155.63	394.74	0.00	228.88	-0.00	-0.00	-0.00	300.00	200.00	0.00	-0.00
769	18.84	2.82	-5.95	1141.46	389.74	0.00	201.69	-0.00	-0.00	-0.00	300.00	200.00	0.00	-0.00
770	18.77	2.90	-6.26	1137.15	385.37	0.00	122.26	-0.00	-0.00	-0.00	300.00	200.00	0.00	-0.00
771	18.77	2.90	-5.95	1141.46	394.87	0.00	265.27	-0.00	-0.00	-0.00	300.00	200.00	0.00	-0.00
772	18.69	2.90	-5.65	1162.46	394.59	0.00	184.34	-0.00	-0.00	-0.00	300.00	200.00	0.00	-0.00
773	-0.00	-0.00	-0.00	903.00	200.00	0.00	-0.00	-0.00	-0.00	-0.00	300.00	200.00	0.00	-0.00
774	-0.00	-0.00	-0.00	903.00	200.00	0.00	-0.00	-0.00	-0.00	-0.00	300.00	200.00	0.00	-0.00
775	-0.00	-0.00	-0.00	903.00	200.00	0.00	-0.00	-0.00	-0.00	-0.00	300.00	200.00	0.00	-0.00
776	18.62	3.05	-5.80	1163.53	394.74	0.00	129.30	-0.00	-0.00	-0.00	300.00	200.00	0.00	-0.00
777	-0.00	-0.00	-0.00	903.00	200.00	0.00	-0.00	-0.00	-0.00	-0.00	300.00	200.00	0.00	-0.00
778	-0.00	-0.00	-0.00	903.00	200.00	0.00	-0.00	-0.00	-0.00	-0.00	300.00	200.00	0.00	-0.00
779	18.62	3.05	-5.80	1155.63	400.00	0.00	274.26	-0.00	-0.00	-0.00	300.00	200.00	0.00	-0.00
780	18.62	2.98	-5.80	1155.63	394.74	0.00	172.67	-0.00	-0.00	-0.00	300.00	200.00	0.00	-0.00
781	18.69	2.90	-5.80	1155.63	394.74	0.00	229.68	-0.00	-0.00	-0.00	300.00	200.00	0.00	-0.00
782	-0.00	-0.00	-0.00	903.00	200.00	0.00	-0.00	-0.00	-0.00	-0.00	300.00	200.00	0.00	-0.00
783	18.92	2.82	-5.65	1162.46	400.00	0.00	373.84	-0.00	-0.00	-0.00	300.00	200.00	0.00	-0.00
784	18.77	2.82	-6.26	1137.15	385.37	0.00	140.12	-0.00	-0.00	-0.00	300.00	200.00	0.00	-0.00
785	-0.00	-0.00	-0.00	903.00	200.00	0.00	-0.00	-0.00	-0.00	-0.00	300.00	200.00	0.00	-0.00
786	18.84	2.98	-5.80	1155.63	394.74	0.00	240.13	-0.00	-0.00	-0.00	300.00	200.00	0.00	-0.00
787	18.69	2.98	-6.26	1137.15	380.49	0.00	-0.93	-0.00	-0.00	-0.00	300.00	200.00	0.00	-0.00
788	18.62	2.90	-5.80	1147.74	394.74	0.00	237.72	-0.00	-0.00	-0.00	300.00	200.00	0.00	-0.00
789	18.69	2.90	-5.80	1147.74	394.74	0.00	252.57	-0.00	-0.00	-0.00	300.00	200.00	0.00	-0.00
790	18.62	3.05	-5.80	1155.63	394.74	0.00	176.28	-0.00	-0.00	-0.00	300.00	200.00	0.00	-0.00
791	18.54	2.75	-5.65	1162.46	394.59	0.00	217.13	-0.00	-0.00	-0.00	300.00	200.00	0.00	-0.00
792	-0.00	-0.00	-0.00	903.00	200.00	0.00	-0.00	-0.00	-0.00	-0.00	300.00	200.00	0.00	-0.00
793	18.69	2.98	-5.80	1155.63	394.74	0.00	210.41	-0.00	-0.00	-0.00	300.00	200.00	0.00	-0.00
794	18.69	2.90	-6.26	1137.15	390.24	0.00	222.18	-0.00	-0.00	-0.00	300.00	200.00	0.00	-0.00
795	18.77	2.90	-5.80	1124.05	394.74	0.00	313.21	-0.00	-0.00	-0.00	300.00	200.00	0.00	-0.00
796	-0.00	-0.00	-0.00	903.00	200.00	0.00	-0.00	-0.00	-0.00	-0.00	300.00	200.00	0.00	-0.00
797	18.69	2.98	-5.80	1155.63	394.74	0.00	256.19	-0.00	-0.00	-0.00	300.00	200.00	0.00	-0.00
798	18.62	2.98	-6.26	1129.83	380.49	0.00	-15.82	-0.00	-0.00	-0.00	300.00	200.00	0.00	-0.00
799	18.39	2.90	-5.95	1149.15	394.87	0.00	191.52	-0.00	-0.00	-0.00	300.00	200.00	0.00	-0.00
800	18.54	2.90	-5.80	1147.74	400.00	0.00	320.43	-0.00	-0.00	-0.00	300.00	200.00	0.00	-0.00
801	18.62	2.98	-5.65	1162.46	400.00	0.00	273.21	-0.00	-0.00	-0.00	300.00	200.00	0.00	-0.00
802	18.54	2.98	-5.95	1156.85	394.87	0.00	179.58	-0.00	-0.00	-0.00	300.00	200.00	0.00	-0.00
803	-0.00	-0.00	-0.00	903.00	200.00	0.00	-0.00	-0.00	-0.00	-0.00	300.00	200.00	0.00	-0.00
804	18.62	2.98	-5.95	1141.46	389.74	0.00	144.76	-0.00	-0.00	-0.00	300.00	200.00	0.00	-0.00
805	18.54	2.82	-5.65	1146.24	400.00	0.00	343.32	-0.00	-0.00	-0.00	300.00	200.00	0.00	-0.00
806	18.54	2.98	-6.26	1137.15	380.49	0.00	-51.36	-0.00	-0.00	-0.00	300.00	200.00	0.00	-0.00
807	18.54	2.90	-5.65	1162.46	400.00	0.00	254.86	-0.00	-0.00	-0.00	300.00	200.00	0.00	-0.00
808	18.69	2.82	-5.95	1156.85	389.74	0.00	175.08	-0.00	-0.00	-0.00	300.00	200.00	0.00	-0.00
809	18.62	2.98	-6.26	1129.83	390.24	0.00	165.80	-0.00	-0.00	-0.00	300.00	200.00	0.00	-0.00
810	18.54	2.82	-5.80	1155.63	400.00	0.00	362.60	-0.00	-0.00	-0.00	300.00	200.00	0.00	-0.00
811	18.54	2.98	-5.65	1162.46	400.00	0.00	303.73	-0.00	-0.00	-0.00	300.00	200.00	0.00	-0.00
812	18.62	2.98	-5.80	1155.63	394.74	0.00	195.55	-0.00	-0.00	-0.00	300.00	200.00	0.00	-0.00
813	18.62	2.98	-5.80	1139.84	400.00	0.00	340.51	-0.00	-0.00	-0.00	300.00	200.00	0.00	-0.00
814	18.62	2.90	-5.65	1130.03	400.00	0.00	387.04	-0.00	-0.00	-0.00	300.00	200.00	0.00	-0.00
815	-0.00	-0.00	-0.00	903.00	200.00	0.00	-0.00	-0.00	-0.00	-0.00	300.00	200.00	0.00	-0.00
816	18.54	2.98	-6.41	1138.71	376.19	0.00	-112.81	-0.00	-0.00	-0.00	300.00	200.00	0.00	-0.00
817	18.62	2.98	-5.80	1155.63	400.00	0.00	293.53	-0.00	-0.00	-0.00	300.00	200.00	0.00	-0.00
818	18.54	2.98	-5.65	1154.35	400.00	0.00	327.86	-0.00	-0.00	-0.00	300.00	200.00	0.00	-0.00
819	18.54	3.05	-5.95	1141.46	389.74	0.00	134.98	-0.00	-0.00	-0.00	300.00	200.00	0.00	-0.00
820	18.39	2.90	-5.80	1155.63	400.00	0.00	312.81	-0.00	-0.00	-0.00	300.00	200.00	0.00	-0.00
821	18.39	2.98	-5.80	1155.63	394.74	0.00	173.87	-0.00	-0.00	-0.00	300.00	200.00	0.00	-0.00
822	18.62	2.98	-5.80	1155.63	400.00	0.00	339.31	-0.00	-0.00	-0.00	300.00	200.00	0.00	-0.00
823	-0.00	-0.00	-0.00	903.00	200.00	0.00	-0.00	-0.00	-0.00	-0.00	300.00	200.00	0.00	-0.00
824	18.62	2.75	-5.80	1147.74	389.47	0.00	222.86	-0.00	-0.00	-0.00	300.00	200.00	0.00	-0.00
825	18.62	2.90	-5.65	1146.24	400.00	0.00	340.02	-0.00	-0.00	-0.00	300.00	200.00	0.00	-0.00
826	-0.00	-0.00	-0.00	903.00	200.00	0.00	-0.00	-0.00	-0.00	-0.00	300.00	200.00	0.00	-0.00
827	18.54	3.13	-6.26	1129.83	380.49	0.00	-41.31	-0.00	-0.00	-0.00	300.00	200.00	0.00	-0.00
828	18.54	2.90	-5.95	1141.46	384.62	0.00	53.41	-0.00	-0.00	-0.00	300.00	200.00	0.00	-0.00
829	18.62	2.98	-5.95	1133.77	389.74	0.00	144.76	-0.00	-0.00	-0.00	300.00	200.00	0.00	-0.00
830	18.39	2.98	-5.80	1147.74	394.74	0.00	174.47	-0.00	-0.00	-0.00	300.00	200.00	0.00	-0.00
831	18.62	2.90	-5.80	1163.53	400.00	0.00	267.03	-0.00	-0.00	-0.00	300.00	200.00	0.00	-0.00
832	18.54	2.90	-6.26	1137.15	380.49	0.00	35.17	-0.00	-0.00	-0.00	300.00	200.00	0.00	-0.00
833	18.62	2.90	-5.80	1155.63	394.74	0.00	191.94	-0.00	-0.00	-0.00	300.00	200.00	0.00	-0.00
834	18.39	2.67	-5.80	1163.53	394.74	0.00	184.11	-0.00	-0.00	-0.00	300.00	200.00	0.00	-0.00
835	18.62	2.98	-6.26	1137.15	385.37	0.00	53.22	-0.00	-0.00	-0.00	300.00	200.00	0.00	-0.00
836	18.62	2.98	-5.65	1121.92	394.59	0.00	293.22	-0.00	-0.00	-0.00	300.00	200.00	0.00	-0.00
837	18.69	2.82	-5.65	1162.46	394.59	0.00	227.03	-0.00	-0.00	-0.00	300.00	200.00	0.00	-0.00
838	-0.00	-0.00	-0.00	903.00	200.00	0.00	-0.00	-0.00	-0.00	-0.00	300.00	200.00	0.00	-0.00
839	18.69	2.67	-5.95	1133.77	384.62	0.00	65.14	-0.00	-0.00	-0.00	300.00	200.00	0.00	-0.00
840	18.69	2.75	-5.80	1139.84	400.00	0.00	295.54	-0.00	-0.00	-0.00	300.00	200.00	0.00	-0.00
841	18.69	2.75	-5.80	1155.63	394.74	0.00	222.46	-0.00	-0.00	-0.00	300.00	200.00	0.00	-0.00
842	19.00	2.75	-6.26	1129.83	380.49	0.00	104.95	-0.00	-0.00	-0.00	300.00	200.00	0.00	-0.00
843	18.77	2.75	-5.65	1146.24	400.00	0.00	316.10	-0.00	-0.00	-0.00	300.00	200.00	0.00	-0.00
844	-0.00	-0.00	-0.00	903.00	200.00	0.00	-0.00	-0.00	-0.00	-0.00	300.00	200.00	0.00	-0.00
845	18.77	2.67	-5.65	1146.24	400.00	0.00	311.77	-0.00	-0.00	-0.00	300.00	200.00	0.00	-0.00
846	-0.00	-0.00	-0.00	903.00	200.00	0.00	-0.00	-0.00	-0.00	-0.00	300.00	200.00	0.00	-0.00
847	19.00	2.75	-5.65	1130.03	400.00	0.00	337.76	-0.00	-0.00	-0.00	300.00	200.00	0.00	-0.00
848	18.84	2.59	-5.80	1139.84	400.00	0.00	362.20	-0.00	-0.00	-0.00	300.00	200.00	0.00	-0.00
849	18.92	2.67	-5.80	1139.84	394.74	0.00	191.14	-0.00	-0.00	-0.00	300.00	200.00	0.00	-0.00
850	19.00	2.75	-5.80	1139.84	400.00	0.00	310.80	-0.00	-0.00	-0.00	300.00	200.00	0.00	-0.00
851	18.92	2.44	-5.65	1146.24	400.00	0.00	329.30	-0.00	-0.00	-0.00	300.00	200.00	0.00	-0.00
852	18.92	2.59	-5.95	1118.38	389.74	0.00	193.28	-0.00	-0.00	-0.00	300.00	200.00	0.00	-0.00
853	18.92	2.44	-5.65	1146.24	400.00	0.00	306.41	-0.00	-0.00	-0.00	300.00	200.00	0.00	-0.00
854	-0.00	-0.00	-0.00	903.00	200.00	0.00	-0.00	-0.00	-0.00	-0.00	300.00	200.00	0.00	-0.00
855	18.92	2.59	-5.65	1146.24	400.00	0.00	292.19	-0.00	-0.00	-0.00	300.00	200.00	0.00	-0.00
856	19.00	2.44	-5.80	1147.74	384.21	0.00	-4.82	-0.00	-0.00	-0.00	300.00	200.00	0.00	-0.00
857	19.23	2.59	-5.80	1155.63	394.74	0.00	181.90	-0.00	-0.00	-0.00	300.00	200.00	0.00	-0.00
858	19.00	2.59	-5.65	1130.03	400.00	0.00	326.62	-0.00	-0.00	-0.00	300.00	200.00	0.00	-0.00
859	19.07	2.52	-5.80	1139.84	389.47	0.00	133.72	-0.00	-0.00	-0.00	300.00	200.00	0.00	-0.00
860	-0.00	-0.00	-0.00	903.00	200.00	0.00	-0.00	-0.00	-0.00	-0.00	300.00	200.00	0.00	-0.00
861	-0.00	-0.00	-0.00	903.00	200.00	0.00	-0.00	-0.00	-0.00	-0.00	300.00	200.00	0.00	-0.00
862	19.00	2.59	-5.80	1139.84	394.74	0.00	155.40	-0.00	-0.00	-0.00	300.00	200.00	0.00	-0.00
863	19.15	2.44	-5.65	1146.24	394.59	0.00	294.45	-0.00	-0.00	-0.00	300.00	200.00	0.00	-0.00
864	-0.00	-0.00	-0.00	903.00	200.00	0.00	-0.00	-0.00	-0.00	-0.00	300.00	200.00	0.00	-0.00
865	-0.00	-0.00	-0.00	903.00	200.00	0.00	-0.00	-0.00	-0.00	-0.00	300.00	200.00	0.00	-0.00
866	19.15	2.52	-5.80	1139.84	384.21	0.00	-21.28	-0.00	-0.00	-0.00	300.00	200.00	0.00	-0.00
867	19.07	2.44	-5.49	1153.00	400.00	0.00	274.66	-0.00	-0.00	-0.00	300.00	200.00	0.00	-0.00
868	19.07	2.52	-5.80	1147.74	384.21	0.00	-9.44	-0.00	-0.00	-0.00	300.00	200.00	0.00	-0.00
869	-0.00	-0.00	-0.00	903.00	200.00	0.00	-0.00	-0.00	-0.00	-0.00	300.00	200.00	0.00	-0.00
870	19.15	2.29	-5.49	1169.67	400.00	0.00	289.92	-0.00	-0.00	-0.00	300.00	200.00	0.00	-0.00
871	19.23	2.52	-5.65	1162.46	389.19	0.00	77.33	-0.00	-0.00	-0.00	300.00	200.00	0.00	-0.00
872	-0.00	-0.00	-0.00	903.00	200.00	0.00	-0.00	-0.00	-0.00	-0.00	300.00	200.00	0.00	-0.00
873	19.23	2.52	-5.80	1139.84	400.00	0.00	319.23	-0.00	-0.00	-0.00	300.00	200.00	0.00	-0.00
874	19.07	2.52	-5.49	1153.00	394.44	0.00	172.51	-0.00	-0.00	-0.00	300.00	200.00	0.00	-0.00
875	-0.00	-0.00	-0.00	903.00	200.00	0.00	-0.00	-0.00	-0.00	-0.00	300.00	200.00	0.00	-0.00
876	-0.00	-0.00	-0.00	903.00	200.00	0.00	-0.00	-0.00	-0.00	-0.00	300.00	200.00	0.00	-0.00
877	19.07	2.44	-5.65	1154.35	400.00	0.00	271.36	-0.00	-0.00	-0.00	300.00	200.00	0.00	-0.00
878	19.00	2.59	-5.80	1147.74	389.47	0.00	57.82	-0.00	-0.00	-0.00	300.00	200.00	0.00	-0.00
879	19.07	2.44	-5.49	1153.00	400.00	0.00	251.77	-0.00	-0.00	-0.00	300.00	200.00	0.00	-0.00
880	19.15	2.21	-5.34	1168.71	400.00	0.00	335.26	-0.00	-0.00	-0.00	300.00	200.00	0.00	-0.00
881	-0.00	-0.00	-0.00	903.00	200.00	0.00	-0.00	-0.00	-0.00	-0.00	300.00	200.00	0.00	-0.00
882	-0.00	-0.00	-0.00	903.00	200.00	0.00	-0.00	-0.00	-0.00	-0.00	300.00	200.00	0.00	-0.00
883	18.92	2.44	-5.65	1154.35	400.00	0.00	286.62	-0.00	-0.00	-0.00	300.00	200.00	0.00	-0.00
884	-0.00	-0.00	-0.00	903.00	200.00	0.00	-0.00	-0.00	-0.00	-0.00	300.00	200.00	0.00	-0.00
885	19.07	2.59	-5.95	1141.46	394.87	0.00	214.41	-0.00	-0.00	-0.00	300.00	200.00	0.00	-0.00
886	19.07	2.44	-5.65	1146.24	400.00	0.00	291.15	-0.00	-0.00	-0.00	300.00	200.00	0.00	-0.00
887	19.15	2.52	-5.65	1162.46	400.00	0.00	269.92	-0.00	-0.00	-0.00	300.00	200.00	0.00	-0.00
888	19.15	2.59	-5.49	1161.33	400.00	0.00	253.04	-0.00	-0.00	-0.00	300.00	200.00	0.00	-0.00
889	-0.00	-0.00	-0.00	903.00	200.00	0.00	-0.00	-0.00	-0.00	-0.00	300.00	200.00	0.00	-0.00
890	-0.00	-0.00	-0.00	903.00	200.00	0.00	-0.00	-0.00	-0.00	-0.00	300.00	200.00	0.00	-0.00
891	19.15	2.59	-5.65	1130.03	400.00	0.00	357.14	-0.00	-0.00	-0.00	300.00	200.00	0.00	-0.00
892	-0.00	-0.00	-0.00	903.00	200.00	0.00	-0.00	-0.00	-0.00	-0.00	300.00	200.00	0.00	-0.00
893	18.92	2.44	-5.80	1147.74	389.47	0.00	103.60	-0.00	-0.00	-0.00	300.00	200.00	0.00	-0.00
894	19.07	2.52	-5.80	1139.84	400.00	0.00	334.49	-0.00	-0.00	-0.00	300.00	200.00	0.00	-0.00
895	-0.00	-0.00	-0.00	903.00	200.00	0.00	-0.00	-0.00	-0.00	-0.00	300.00	200.00	0.00	-0.00
896	-0.00	-0.00	-0.00	903.00	200.00	0.00	-0.00	-0.00	-0.00	-0.00	300.00	200.00	0.00	-0.00
897	18.92	2.59	-5.80	1163.53	400.00	0.00	201.58	-0.00	-0.00	-0.00	300.00	200.00	0.00	-0.00
898	18.92	2.29	-5.80	1139.84	394.74	0.00	235.71	-0.00	-0.00	-0.00	300.00	200.00	0.00	-0.00
899	-0.00	-0.00	-0.00	903.00	200.00	0.00	-0.00	-0.00	-0.00	-0.00	300.00	200.00	0.00	-0.00
900	18.92	2.52	-5.65	1130.03	400.00	0.00	328.68	-0.00	-0.00	-0.00	300.00	200.00	0.00	-0.00
901	19.00	2.52	-6.26	1107.88	380.49	0.00	6.14	-0.00	-0.00	-0.00	300.00	200.00	0.00	-0.00
902	19.07	2.67	-6.26	1122.51	385.37	0.00	65.50	-0.00	-0.00	-0.00	300.00	200.00	0.00	-0.00
903	19.00	2.52	-5.80	1139.84	400.00	0.00	365.01	-0.00	-0.00	-0.00	300.00	200.00	0.00	-0.00
904	19.00	2.52	-5.80	1139.84	394.74	0.00	196.36	-0.00	-0.00	-0.00	300.00	200.00	0.00	-0.00
905	19.15	2.52	-5.65	1146.24	400.00	0.00	333.63	-0.00	-0.00	-0.00	300.00	200.00	0.00	-0.00
906	19.00	2.52	-5.65	1130.03	400.00	0.00	366.83	-0.00	-0.00	-0.00	300.00	200.00	0.00	-0.00
907	-0.00	-0.00	-0.00	903.00	200.00	0.00	-0.00	-0.00	-0.00	-0.00	300.00	200.00	0.00	-0.00
908	18.92	2.52	-5.65	1146.24	400.00	0.00	333.63	-0.00	-0.00	-0.00	300.00	200.00	0.00	-0.00
909	19.00	2.67	-6.26	1122.51	375.61	0.00	-111.09	-0.00	-0.00	-0.00	300.00	200.00	0.00	-0.00
910	-0.00	-0.00	-0.00	903.00	200.00	0.00	-0.00	-0.00	-0.00	-0.00	300.00	200.00	0.00	-0.00
911	19.07	2.52	-5.65	1154.35	394.59	0.00	217.75	-0.00	-0.00	-0.00	300.00	200.00	0.00	-0.00
912	19.00	2.59	-5.80	1139.84	400.00	0.00	301.16	-0.00	-0.00	-0.00	300.00	200.00	0.00	-0.00
913	-0.00	-0.00	-0.00	903.00	200.00	0.00	-0.00	-0.00	-0.00	-0.00	300.00	200.00	0.00	-0.00
914	19.00	2.52	-5.95	1118.38	389.74	0.00	224.19	-0.00	-0.00	-0.00	300.00	200.00	0.00	-0.00
915	-0.00	-0.00	-0.00	903.00	200.00	0.00	-0.00	-0.00	-0.00	-0.00	300.00	200.00	0.00	-0.00
916	19.00	2.44	-5.65	1154.35	400.00	0.00	370.54	-0.00	-0.00	-0.00	300.00	200.00	0.00	-0.00
917	-0.00	-0.00	-0.00	903.00	200.00	0.00	-0.00	-0.00	-0.00	-0.00	300.00	200.00	0.00	-0.00
918	18.92	2.44	-5.65	1146.24	400.00	0.00	306.41	-0.00	-0.00	-0.00	300.00	200.00	0.00	-0.00
919	-0.00	-0.00	-0.00	903.00	200.00	0.00	-0.00	-0.00	-0.00	-0.00	300.00	200.00	0.00	-0.00
920	19.00	2.59	-5.80	1139.84	394.74	0.00	246.95	-0.00	-0.00	-0.00	300.00	200.00	0.00	-0.00
921	18.84	2.52	-5.80	1139.84	389.47	0.00	136.12	-0.00	-0.00	-0.00	300.00	200.00	0.00	-0.00
922	19.07	2.52	-5.95	1133.77	389.74	0.00	154.15	-0.00	-0.00	-0.00	300.00	200.00	0.00	-0.00
923	19.00	2.52	-5.65	1154.35	394.59	0.00	225.79	-0.00	-0.00	-0.00	300.00	200.00	0.00	-0.00
924	18.77	2.67	-5.95	1141.46	384.62	0.00	-9.98	-0.00	-0.00	-0.00	300.00	200.00	0.00	-0.00
925	18.69	2.52	-5.80	1139.84	400.00	0.00	326.86	-0.00	-0.00	-0.00	300.00	200.00	0.00	-0.00
926	18.92	2.59	-5.65	1146.24	400.00	0.00	315.07	-0.00	-0.00	-0.00	300.00	200.00	0.00	-0.00
927	18.77	2.52	-5.80	1139.84	389.47	0.00	75.89	-0.00	-0.00	-0.00	300.00	200.00	0.00	-0.00
928	-0.00	-0.00	-0.00	903.00	200.00	0.00	-0.00	-0.00	-0.00	-0.00	300.00	200.00	0.00	-0.00
929	18.69	2.59	-5.65	1146.24	400.00	0.00	269.30	-0.00	-0.00	-0.00	300.00	200.00	0.00	-0.00
930	-0.00	-0.00	-0.00	903.00	200.00	0.00	-0.00	-0.00	-0.00	-0.00	300.00	200.00	0.00	-0.00
931	18.69	2.52	-6.26	1122.51	385.37	0.00	74.06	-0.00	-0.00	-0.00	300.00	200.00	0.00	-0.00
932	18.84	2.67	-5.80	1147.74	394.74	0.00	178.09	-0.00	-0.00	-0.00	300.00	200.00	0.00	-0.00
933	-0.00	-0.00	-0.00	903.00	200.00	0.00	-0.00	-0.00	-0.00	-0.00	300.00	200.00	0.00	-0.00
934	18.54	2.67	-5.80	1139.84	389.47	0.00	42.16	-0.00	-0.00	-0.00	300.00	200.00	0.00	-0.00
935	18.84	2.52	-5.80	1155.63	389.47	0.00	96.37	-0.00	-0.00	-0.00	300.00	200.00	0.00	-0.00
936	18.84	2.59	-5.65	1162.46	400.00	0.00	234.86	-0.00	-0.00	-0.00	300.00	200.00	0.00	-0.00
937	18.84	2.44	-5.65	1146.24	400.00	0.00	314.04	-0.00	-0.00	-0.00	300.00	200.00	0.00	-0.00
938	-0.00	-0.00	-0.00	903.00	200.00	0.00	-0.00	-0.00	-0.00	-0.00	300.00	200.00	0.00	-0.00
939	18.62	2.59	-5.65	1154.35	400.00	0.00	255.89	-0.00	-0.00	-0.00	300.00	200.00	0.00	-0.00
940	-0.00	-0.00	-0.00	903.00	200.00	0.00	-0.00	-0.00	-0.00	-0.00	300.00	200.00	0.00	-0.00
941	19.00	2.52	-5.80	1124.05	400.00	0.00	404.76	-0.00	-0.00	-0.00	300.00	200.00	0.00	-0.00
942	-0.00	-0.00	-0.00	903.00	200.00	0.00	-0.00	-0.00	-0.00	-0.00	300.00	200.00	0.00	-0.00
943	-0.00	-0.00	-0.00	903.00	200.00	0.00	-0.00	-0.00	-0.00	-0.00	300.00	200.00	0.00	-0.00
944	-0.00	-0.00	-0.00	903.00	200.00	0.00	-0.00	-0.00	-0.00	-0.00	300.00	200.00	0.00	-0.00
945	19.07	2.52	-5.65	1146.24	400.00	0.00	318.37	-0.00	-0.00	-0.00	300.00	200.00	0.00	-0.00
946	-0.00	-0.00	-0.00	903.00	200.00	0.00	-0.00	-0.00	-0.00	-0.00	300.00	200.00	0.00	-0.00
947	-0.00	-0.00	-0.00	903.00	200.00	0.00	-0.00	-0.00	-0.00	-0.00	300.00	200.00	0.00	-0.00
948	19.30	2.52	-5.65	1146.24	400.00	0.00	318.37	-0.00	-0.00	-0.00	300.00	200.00	0.00	-0.00
949	19.23	2.52	-5.80	1124.05	400.00	0.00	381.87	-0.00	-0.00	-0.00	300.00	200.00	0.00	-0.00
950	-0.00	-0.00	-0.00	903.00	200.00	0.00	-0.00	-0.00	-0.00	-0.00	300.00	200.00	0.00	-0.00
951	19.23	2.52	-5.95	1118.38	379.49	0.00	1.76	-0.00	-0.00	-0.00	300.00	200.00	0.00	-0.00
952	-0.00	-0.00	-0.00	903.00	200.00	0.00	-0.00	-0.00	-0.00	-0.00	300.00	200.00	0.00	-0.00
953	-0.00	-0.00	-0.00	903.00	200.00	0.00	-0.00	-0.00	-0.00	-0.00	300.00	200.00	0.00	-0.00
954	19.15	2.59	-5.95	1149.15	369.23	0.00	-304.59	-0.00	-0.00	-0.00	300.00	200.00	0.00	-0.00
955	19.15	2.52	-6.26	1122.51	380.49	0.00	-3.16	-0.00	-0.00	-0.00	300.00	200.00	0.00	-0.00
956	-0.00	-0.00	-0.00	903.00	200.00	0.00	-0.00	-0.00	-0.00	-0.00	300.00	200.00	0.00	-0.00
957	19.15	2.67	-5.95	1133.77	394.87	0.00	231.62	-0.00	-0.00	-0.00	300.00	200.00	0.00	-0.00
958	-0.00	-0.00	-0.00	903.00	200.00	0.00	-0.00	-0.00	-0.00	-0.00	300.00	200.00	0.00	-0.00
959	19.07	2.52	-5.65	1170.57	389.19	0.00	28.04	-0.00	-0.00	-0.00	300.00	200.00	0.00	-0.00
960	19.15	2.59	-5.65	1154.35	394.59	0.00	190.53	-0.00	-0.00	-0.00	300.00	200.00	0.00	-0.00
961	-0.00	-0.00	-0.00	903.00	200.00	0.00	-0.00	-0.00	-0.00	-0.00	300.00	200.00	0.00	-0.00
962	19.00	2.52	-5.95	1133.77	389.74	0.00	116.79	-0.00	-0.00	-0.00	300.00	200.00	0.00	-0.00
963	18.92	2.44	-5.95	1133.77	389.74	0.00	165.69	-0.00	-0.00	-0.00	300.00	200.00	0.00	-0.00
964	-0.00	-0.00	-0.00	903.00	200.00	0.00	-0.00	-0.00	-0.00	-0.00	300.00	200.00	0.00	-0.00
965	18.92	2.67	-5.80	1147.74	400.00	0.00	269.64	-0.00	-0.00	-0.00	300.00	200.00	0.00	-0.00
966	18.77	2.67	-5.80	1139.84	394.74	0.00	184.31	-0.00	-0.00	-0.00	300.00	200.00	0.00	-0.00
967	-0.00	-0.00	-0.00	903.00	200.00	0.00	-0.00	-0.00	-0.00	-0.00	300.00	200.00	0.00	-0.00
968	18.84	2.52	-5.65	1154.35	400.00	0.00	275.07	-0.00	-0.00	-0.00	300.00	200.00	0.00	-0.00
969	18.84	2.52	-5.65	1154.35	394.59	0.00	196.10	-0.00	-0.00	-0.00	300.00	200.00	0.00	-0.00
970	18.69	2.52	-5.80	1147.74	394.74	0.00	231.49	-0.00	-0.00	-0.00	300.00	200.00	0.00	-0.00
971	-0.00	-0.00	-0.00	903.00	200.00	0.00	-0.00	-0.00	-0.00	-0.00	300.00	200.00	0.00	-0.00
972	18.77	2.44	-5.95	1149.15	394.87	0.00	218.32	-0.00	-0.00	-0.00	300.00	200.00	0.00	-0.00
973	-0.00	-0.00	-0.00	903.00	200.00	0.00	-0.00	-0.00	-0.00	-0.00	300.00	200.00	0.00	-0.00
974	-0.00	-0.00	-0.00	903.00	200.00	0.00	-0.00	-0.00	-0.00	-0.00	300.00	200.00	0.00	-0.00
975	18.62	2.52	-5.80	1147.74	400.00	0.00	268.84	-0.00	-0.00	-0.00	300.00	200.00	0.00	-0.00
976	-0.00	-0.00	-0.00	903.00	200.00	0.00	-0.00	-0.00	-0.00	-0.00	300.00	200.00	0.00	-0.00
977	-0.00	-0.00	-0.00	903.00	200.00	0.00	-0.00	-0.00	-0.00	-0.00	300.00	200.00	0.00	-0.00
978	18.69	2.52	-6.41	1124.43	376.19	0.00	-102.27	-0.00	-0.00	-0.00	300.00	200.00	0.00	-0.00
979	18.69	2.44	-5.95	1156.85	389.74	0.00	88.81	-0.00	-0.00	-0.00	300.00	200.00	0.00	-0.00
980	18.69	2.52	-5.80	1147.74	400.00	0.00	238.32	-0.00	-0.00	-0.00	300.00	200.00	0.00	-0.00
981	18.62	2.29	-5.80	1124.05	389.47	0.00	183.11	-0.00	-0.00	-0.00	300.00	200.00	0.00	-0.00
982	-0.00	-0.00	-0.00	903.00	200.00	0.00	-0.00	-0.00	-0.00	-0.00	300.00	200.00	0.00	-0.00
983	18.62	2.59	-5.65	1154.35	400.00	0.00	233.01	-0.00	-0.00	-0.00	300.00	200.00	0.00	-0.00
984	18.69	2.52	-5.65	1178.68	394.59	0.00	82.27	-0.00	-0.00	-0.00	300.00	200.00	0.00	-0.00
985	18.69	2.52	-6.26	1129.83	375.61	0.00	-126.72	-0.00	-0.00	-0.00	300.00	200.00	0.00	-0.00
986	-0.00	-0.00	-0.00	903.00	200.00	0.00	-0.00	-0.00	-0.00	-0.00	300.00	200.00	0.00	-0.00
987	-0.00	-0.00	-0.00	903.00	200.00	0.00	-0.00	-0.00	-0.00	-0.00	300.00	200.00	0.00	-0.00
988	18.39	2.52	-5.80	1147.74	389.47	0.00	29.51	-0.00	-0.00	-0.00	300.00	200.00	0.00	-0.00
989	18.69	2.59	-5.80	1147.74	400.00	0.00	242.53	-0.00	-0.00	-0.00	300.00	200.00	0.00	-0.00
990	18.54	2.59	-5.95	1133.77	389.74	0.00	80.99	-0.00	-0.00	-0.00	300.00	200.00	0.00	-0.00
991	18.62	2.52	-5.95	1149.15	389.74	0.00	143.00	-0.00	-0.00	-0.00	300.00	200.00	0.00	-0.00
992	-0.00	-0.00	-0.00	903.00	200.00	0.00	-0.00	-0.00	-0.00	-0.00	300.00	200.00	0.00	-0.00
993	18.77	2.52	-5.95	1118.38	389.74	0.00	157.87	-0.00	-0.00	-0.00	300.00	200.00	0.00	-0.00
994	18.69	2.59	-5.80	1147.74	394.74	0.00	212.82	-0.00	-0.00	-0.00	300.00	200.00	0.00	-0.00
995	18.69	2.59	-5.65	1146.24	400.00	0.00	315.07	-0.00	-0.00	-0.00	300.00	200.00	0.00	-0.00
996	18.62	2.52	-5.95	1141.46	394.87	0.00	212.06	-0.00	-0.00	-0.00	300.00	200.00	0.00	-0.00
997	-0.00	-0.00	-0.00	903.00	200.00	0.00	-0.00	-0.00	-0.00	-0.00	300.00	200.00	0.00	-0.00
998	-0.00	-0.00	-0.00	903.00	200.00	0.00	-0.00	-0.00	-0.00	-0.00	300.00	200.00	0.00	-0.00
999	18.62	2.44	-5.80	1155.63	394.74	0.00	216.03	-0.00	-0.00	-0.00	300.00	200.00	0.00	-0.00
1000	18.69	2.44	-5.80	1147.74	394.74	0.00	227.28	-0.00	-0.00	-0.00	300.00	200.00	0.00	-0.00
1001	18.69	2.52	-5.95	1156.85	389.74	0.00	46.56	-0.00	-0.00	-0.00	300.00	200.00	0.00	-0.00
1002	18.39	2.52	-5.80	1139.84	389.47	0.00	72.28	-0.00	-0.00	-0.00	300.00	200.00	0.00	-0.00
1003	18.69	2.59	-6.26	1137.15	385.37	0.00	19.35	-0.00	-0.00	-0.00	300.00	200.00	0.00	-0.00
1004	18.62	2.59	-5.95	1149.15	389.74	0.00	101.33	-0.00	-0.00	-0.00	300.00	200.00	0.00	-0.00
1005	18.69	2.52	-5.80	1155.63	394.74	0.00	165.84	-0.00	-0.00	-0.00	300.00	200.00	0.00	-0.00
1006	-0.00	-0.00	-0.00	903.00	200.00	0.00	-0.00	-0.00	-0.00	-0.00	300.00	200.00	0.00	-0.00
1007	18.62	2.59	-5.80	1155.63	394.74	0.00	200.37	-0.00	-0.00	-0.00	300.00	200.00	0.00	-0.00
1008	18.39	2.44	-5.65	1154.35	400.00	0.00	248.47	-0.00	-0.00	-0.00	300.00	200.00	0.00	-0.00
1009	18.62	2.52	-5.65	1146.24	400.00	0.00	341.26	-0.00	-0.00	-0.00	300.00	200.00	0.00	-0.00
1010	-0.00	-0.00	-0.00	903.00	200.00	0.00	-0.00	-0.00	-0.00	-0.00	300.00	200.00	0.00	-0.00
1011	18.62	2.59	-5.80	1147.74	389.47	0.00	31.32	-0.00	-0.00	-0.00	300.00	200.00	0.00	-0.00
1012	18.62	2.44	-5.80	1155.63	400.00	0.00	268.23	-0.00	-0.00	-0.00	300.00	200.00	0.00	-0.00
1013	18.69	2.44	-5.80	1155.63	400.00	0.00	283.49	-0.00	-0.00	-0.00	300.00	200.00	0.00	-0.00
1014	18.69	2.52	-5.95	1141.46	389.74	0.00	131.07	-0.00	-0.00	-0.00	300.00	200.00	0.00	-0.00
1015	18.62	2.59	-5.80	1155.63	394.74	0.00	131.71	-0.00	-0.00	-0.00	300.00	200.00	0.00	-0.00
1016	18.62	2.52	-6.41	1124.43	376.19	0.00	-115.71	-0.00	-0.00	-0.00	300.00	200.00	0.00	-0.00
1017	18.69	2.29	-5.95	1133.77	389.74	0.00	180.37	0.00	0.00	0.00	300.00	200.00	0.00	0.00
1018	18.62	2.44	-5.80	1124.05	400.00	0.00	345.33	-0.00	-0.00	-0.00	300.00	200.00	0.00	-0.00
1019	18.69	2.52	-5.80	1155.63	400.00	0.00	264.22	-0.00	-0.00	-0.00	300.00	200.00	0.00	-0.00
1020	18.69	2.52	-6.26	1129.83	385.37	0.00	32.75	-0.00	-0.00	-0.00	300.00	200.00	0.00	-0.00
1021	18.69	2.52	-5.80	1139.84	394.74	0.00	182.70	-0.00	-0.00	-0.00	300.00	200.00	0.00	-0.00
1022	18.62	2.75	-6.26	1144.46	385.37	0.00	-27.73	-0.00	-0.00	-0.00	300.00	200.00	0.00	-0.00
1023	18.77	2.67	-5.65	1154.35	389.19	0.00	64.33	-0.00	-0.00	-0.00	300.00	200.00	0.00	-0.00
1024	18.62	2.44	-5.95	1118.38	394.87	0.00	332.37	-0.00	-0.00	-0.00	300.00	200.00	0.00	-0.00
1025	-0.00	-0.00	-0.00	903.00	200.00	0.00	-0.00	-0.00	-0.00	-0.00	300.00	200.00	0.00	-0.00
1026	-0.00	-0.00	-0.00	903.00	200.00	0.00	-0.00	-0.00	-0.00	-0.00	300.00	200.00	0.00	-0.00
1027	-0.00	-0.00	-0.00	903.00	200.00	0.00	-0.00	-0.00	-0.00	-0.00	300.00	200.00	0.00	-0.00
1028	18.69	2.59	-5.65	1146.24	400.00	0.00	292.19	-0.00	-0.00	-0.00	300.00	200.00	0.00	-0.00
1029	18.69	2.67	-5.49	1169.67	400.00	0.00	188.19	-0.00	-0.00	-0.00	300.00	200.00	0.00	-0.00
1030	-0.00	-0.00	-0.00	903.00	200.00	0.00	-0.00	-0.00	-0.00	-0.00	300.00	200.00	0.00	-0.00
1031	18.69	2.52	-5.65	1162.46	400.00	0.00	269.92	-0.00	-0.00	-0.00	300.00	200.00	0.00	-0.00
1032	-0.00	-0.00	-0.00	903.00	200.00	0.00	-0.00	-0.00	-0.00	-0.00	300.00	200.00	0.00	-0.00
1033	18.84	2.67	-5.65	1130.03	400.00	0.00	370.33	-0.00	-0.00	-0.00	300.00	200.00	0.00	-0.00
1034	18.77	2.59	-5.80	1155.63	394.74	0.00	184.31	-0.00	-0.00	-0.00	300.00	200.00	0.00	-0.00
1035	18.62	2.59	-5.95	1149.15	394.87	0.00	196.80	-0.00	-0.00	-0.00	300.00	200.00	0.00	-0.00
1036	-0.00	-0.00	-0.00	903.00	200.00	0.00	-0.00	-0.00	-0.00	-0.00	300.00	200.00	0.00	-0.00
1037	18.77	2.59	-5.65	1146.24	400.00	0.00	307.44	-0.00	-0.00	-0.00	300.00	200.00	0.00	-0.00
1038	18.69	2.67	-5.95	1118.38	389.74	0.00	156.30	-0.00	-0.00	-0.00	300.00	200.00	0.00	-0.00
1039	18.77	2.67	-5.65	1154.35	400.00	0.00	290.12	-0.00	-0.00	-0.00	300.00	200.00	0.00	-0.00
1040	18.77	2.67	-5.95	1149.15	384.62	0.00	15.26	-0.00	-0.00	-0.00	300.00	200.00	0.00	-0.00
1041	-0.00	-0.00	-0.00	903.00	200.00	0.00	-0.00	-0.00	-0.00	-0.00	300.00	200.00	0.00	-0.00
1042	-0.00	-0.00	-0.00	903.00	200.00	0.00	-0.00	-0.00	-0.00	-0.00	300.00	200.00	0.00	-0.00
1043	18.92	2.67	-5.65	1146.24	400.00	0.00	342.29	-0.00	-0.00	-0.00	300.00	200.00	0.00	-0.00
1044	-0.00	-0.00	-0.00	903.00	200.00	0.00	-0.00	-0.00	-0.00	-0.00	300.00	200.00	0.00	-0.00
1045	-0.00	-0.00	-0.00	903.00	200.00	0.00	-0.00	-0.00	-0.00	-0.00	300.00	200.00	0.00	-0.00
1046	18.92	2.75	-5.80	1147.74	400.00	0.00	319.63	-0.00	-0.00	-0.00	300.00	200.00	0.00	-0.00
1047	-0.00	-0.00	-0.00	903.00	200.00	0.00	-0.00	-0.00	-0.00	-0.00	300.00	200.00	0.00	-0.00
1048	19.07	2.82	-5.65	1146.24	400.00	0.00	312.81	-0.00	-0.00	-0.00	300.00	200.00	0.00	-0.00
1049	18.84	2.67	-5.80	1147.74	394.74	0.00	246.75	-0.00	-0.00	-0.00	300.00	200.00	0.00	-0.00
1050	18.84	2.59	-5.80	1147.74	394.74	0.00	242.53	-0.00	-0.00	-0.00	300.00	200.00	0.00	-0.00
1051	19.00	2.59	-5.65	1146.24	400.00	0.00	399.00	-0.00	-0.00	-0.00	300.00	200.00	0.00	-0.00
1052	-0.00	-0.00	-0.00	903.00	200.00	0.00	-0.00	-0.00	-0.00	-0.00	300.00	200.00	0.00	-0.00
1053	-0.00	-0.00	-0.00	903.00	200.00	0.00	-0.00	-0.00	-0.00	-0.00	300.00	200.00	0.00	-0.00
1054	18.92	2.67	-5.95	1133.77	389.74	0.00	273.09	-0.00	-0.00	-0.00	300.00	200.00	0.00	-0.00
1055	18.92	2.52	-5.65	1130.03	400.00	0.00	397.35	-0.00	-0.00	-0.00	300.00	200.00	0.00	-0.00
1056	-0.00	-0.00	-0.00	903.00	200.00	0.00	-0.00	-0.00	-0.00	-0.00	300.00	200.00	0.00	-0.00
1057	-0.00	-0.00	-0.00	903.00	200.00	0.00	-0.00	-0.00	-0.00	-0.00	300.00	200.00	0.00	-0.00
1058	18.92	2.67	-5.95	1118.38	400.00	0.00	416.68	-0.00	-0.00	-0.00	300.00	200.00	0.00	-0.00
1059	18.77	2.59	-5.80	1155.63	394.74	0.00	230.09	-0.00	-0.00	-0.00	300.00	200.00	0.00	-0.00
1060	19.07	2.67	-5.80	1116.16	400.00	0.00	476.03	-0.00	-0.00	-0.00	300.00	200.00	0.00	-0.00
1061	18.84	2.90	-5.80	1124.05	394.74	0.00	259.40	-0.00	-0.00	-0.00	300.00	200.00	0.00	-0.00
1062	19.00	2.82	-5.80	1147.74	394.74	0.00	193.34	-0.00	-0.00	-0.00	300.00	200.00	0.00	-0.00
1063	-0.00	-0.00	-0.00	903.00	200.00	0.00	-0.00	-0.00	-0.00	-0.00	300.00	200.00	0.00	-0.00
1064	-0.00	-0.00	-0.00	903.00	200.00	0.00	-0.00	-0.00	-0.00	-0.00	300.00	200.00	0.00	-0.00
1065	18.84	2.67	-5.65	1154.35	394.59	0.00	226.41	-0.00	-0.00	-0.00	300.00	200.00	0.00	-0.00
1066	19.07	2.67	-5.95	1133.77	400.00	0.00	406.12	-0.00	-0.00	-0.00	300.00	200.00	0.00	-0.00
1067	18.84	2.90	-5.65	1146.24	400.00	0.00	248.47	-0.00	-0.00	-0.00	300.00	200.00	0.00	-0.00
1068	19.00	2.67	-5.80	1147.74	394.74	0.00	230.69	-0.00	-0.00	-0.00	300.00	200.00	0.00	-0.00
1069	-0.00	-0.00	-0.00	903.00	200.00	0.00	-0.00	-0.00	-0.00	-0.00	300.00	200.00	0.00	-0.00
1070	18.92	2.82	-5.95	1133.77	389.74	0.00	146.33	-0.00	-0.00	-0.00	300.00	200.00	0.00	-0.00
1071	-0.00	-0.00	-0.00	903.00	200.00	0.00	-0.00	-0.00	-0.00	-0.00	300.00	200.00	0.00	-0.00
1072	-0.00	-0.00	-0.00	903.00	200.00	0.00	-0.00	-0.00	-0.00	-0.00	300.00	200.00	0.00	-0.00
1073	18.84	2.75	-5.80	1147.74	400.00	0.00	327.26	-0.00	-0.00	-0.00	300.00	200.00	0.00	-0.00
1074	-0.00	-0.00	-0.00	903.00	200.00	0.00	-0.00	-0.00	-0.00	-0.00	300.00	200.00	0.00	-0.00
1075	-0.00	-0.00	-0.00	903.00	200.00	0.00	-0.00	-0.00	-0.00	-0.00	300.00	200.00	0.00	-0.00
1076	18.92	2.75	-5.95	1133.77	379.49	0.00	-53.01	-0.00	-0.00	-0.00	300.00	200.00	0.00	-0.00
1077	18.84	2.75	-5.95	1133.77	389.74	0.00	126.57	-0.00	-0.00	-0.00	300.00	200.00	0.00	-0.00
1078	18.77	2.67	-5.65	1146.24	394.59	0.00	210.32	-0.00	-0.00	-0.00	300.00	200.00	0.00	-0.00
1079	18.84	2.67	-5.80	1139.84	389.47	0.00	145.76	-0.00	-0.00	-0.00	300.00	200.00	0.00	-0.00
1080	18.92	2.90	-5.80	1139.84	394.74	0.00	228.48	-0.00	-0.00	-0.00	300.00	200.00	0.00	-0.00
1081	-0.00	-0.00	-0.00	903.00	200.00	0.00	-0.00	-0.00	-0.00	-0.00	300.00	200.00	0.00	-0.00
1082	18.84	2.98	-5.80	1124.05	394.74	0.00	196.76	-0.00	-0.00	-0.00	300.00	200.00	0.00	-0.00
1083	-0.00	-0.00	-0.00	903.00	200.00	0.00	-0.00	-0.00	-0.00	-0.00	300.00	200.00	0.00	-0.00
