# Supplementary material for: Musculoskeletal modeling and humanoid control of robots based on human gait data
Source: PeerJ Comput Sci. 2021 Aug 9;7:e657. doi: 10.7717/peerj-cs.657 (PMC8372000; doi:10.7717/peerj-cs.657)
Supplement: Supplemental Information 2 [file peerj-cs-07-657-s002.zip › force/Cap53.forces]

[Force Data]
NumberOfForcePlates=2
SampleRate=120.000000
NumberOfSamples=1013
#Sample	FX1	FY1	FZ1	X1	Y1	Z1	MZ1	FX2	FY2	FZ2	X2	Y2	Z2	MZ2
1	0.00	0.00	0.00	903.00	200.00	0.00	0.00	-0.00	-0.00	-0.00	300.00	200.00	0.00	-0.00
2	-0.00	-0.00	-0.00	903.00	200.00	0.00	-0.00	-0.00	-0.00	-0.00	300.00	200.00	0.00	-0.00
3	-0.00	-0.00	-0.00	903.00	200.00	0.00	-0.00	-0.00	-0.00	-0.00	300.00	200.00	0.00	-0.00
4	-0.00	-0.00	-0.00	903.00	200.00	0.00	-0.00	-0.00	-0.00	-0.00	300.00	200.00	0.00	-0.00
5	0.00	0.00	0.00	903.00	200.00	0.00	0.00	-0.00	-0.00	-0.00	300.00	200.00	0.00	-0.00
6	0.00	0.00	0.00	903.00	200.00	0.00	0.00	-0.00	-0.00	-0.00	300.00	200.00	0.00	-0.00
7	-0.00	-0.00	-0.00	903.00	200.00	0.00	-0.00	-0.00	-0.00	-0.00	300.00	200.00	0.00	-0.00
8	-0.00	-0.00	-0.00	903.00	200.00	0.00	-0.00	-0.00	-0.00	-0.00	300.00	200.00	0.00	-0.00
9	-0.00	-0.00	-0.00	903.00	200.00	0.00	-0.00	-0.00	-0.00	-0.00	300.00	200.00	0.00	-0.00
10	0.00	0.00	0.00	903.00	200.00	0.00	0.00	-0.00	-0.00	-0.00	300.00	200.00	0.00	-0.00
11	-0.00	-0.00	-0.00	903.00	200.00	0.00	-0.00	-0.00	-0.00	-0.00	300.00	200.00	0.00	-0.00
12	-0.00	-0.00	-0.00	903.00	200.00	0.00	-0.00	-0.00	-0.00	-0.00	300.00	200.00	0.00	-0.00
13	-0.00	-0.00	-0.00	903.00	200.00	0.00	-0.00	-0.00	-0.00	-0.00	300.00	200.00	0.00	-0.00
14	0.00	0.00	0.00	903.00	200.00	0.00	0.00	-0.00	-0.00	-0.00	300.00	200.00	0.00	-0.00
15	-0.00	-0.00	-0.00	903.00	200.00	0.00	-0.00	-0.00	-0.00	-0.00	300.00	200.00	0.00	-0.00
16	-0.00	-0.00	-0.00	903.00	200.00	0.00	-0.00	-0.00	-0.00	-0.00	300.00	200.00	0.00	-0.00
17	-0.00	-0.00	-0.00	903.00	200.00	0.00	-0.00	0.00	0.00	0.00	300.00	200.00	0.00	0.00
18	-0.00	-0.00	-0.00	903.00	200.00	0.00	-0.00	-0.00	-0.00	-0.00	300.00	200.00	0.00	-0.00
19	-0.00	-0.00	-0.00	903.00	200.00	0.00	-0.00	-0.00	-0.00	-0.00	300.00	200.00	0.00	-0.00
20	-0.00	-0.00	-0.00	903.00	200.00	0.00	-0.00	-0.00	-0.00	-0.00	300.00	200.00	0.00	-0.00
21	-0.00	-0.00	-0.00	903.00	200.00	0.00	-0.00	-0.00	-0.00	-0.00	300.00	200.00	0.00	-0.00
22	0.00	0.00	0.00	903.00	200.00	0.00	0.00	-0.00	-0.00	-0.00	300.00	200.00	0.00	-0.00
23	-0.00	-0.00	-0.00	903.00	200.00	0.00	-0.00	-0.00	-0.00	-0.00	300.00	200.00	0.00	-0.00
24	0.00	0.00	0.00	903.00	200.00	0.00	0.00	-0.00	-0.00	-0.00	300.00	200.00	0.00	-0.00
25	0.00	0.00	0.00	903.00	200.00	0.00	0.00	-0.00	-0.00	-0.00	300.00	200.00	0.00	-0.00
26	-0.00	-0.00	-0.00	903.00	200.00	0.00	-0.00	-0.00	-0.00	-0.00	300.00	200.00	0.00	-0.00
27	-0.00	-0.00	-0.00	903.00	200.00	0.00	-0.00	-0.00	-0.00	-0.00	300.00	200.00	0.00	-0.00
28	0.00	0.00	0.00	903.00	200.00	0.00	0.00	-0.00	-0.00	-0.00	300.00	200.00	0.00	-0.00
29	-0.00	-0.00	-0.00	903.00	200.00	0.00	-0.00	-0.00	-0.00	-0.00	300.00	200.00	0.00	-0.00
30	-0.00	-0.00	-0.00	903.00	200.00	0.00	-0.00	-0.00	-0.00	-0.00	300.00	200.00	0.00	-0.00
31	0.00	0.00	0.00	903.00	200.00	0.00	0.00	-0.00	-0.00	-0.00	300.00	200.00	0.00	-0.00
32	-0.00	-0.00	-0.00	903.00	200.00	0.00	-0.00	-0.00	-0.00	-0.00	300.00	200.00	0.00	-0.00
33	-0.00	-0.00	-0.00	903.00	200.00	0.00	-0.00	-0.00	-0.00	-0.00	300.00	200.00	0.00	-0.00
34	0.00	0.00	0.00	903.00	200.00	0.00	0.00	-0.00	-0.00	-0.00	300.00	200.00	0.00	-0.00
35	-0.00	-0.00	-0.00	903.00	200.00	0.00	-0.00	-0.00	-0.00	-0.00	300.00	200.00	0.00	-0.00
36	-0.00	-0.00	-0.00	903.00	200.00	0.00	-0.00	-0.00	-0.00	-0.00	300.00	200.00	0.00	-0.00
37	0.00	0.00	0.00	903.00	200.00	0.00	0.00	-0.00	-0.00	-0.00	300.00	200.00	0.00	-0.00
38	0.00	0.00	0.00	903.00	200.00	0.00	0.00	-0.00	-0.00	-0.00	300.00	200.00	0.00	-0.00
39	-0.00	-0.00	-0.00	903.00	200.00	0.00	-0.00	-0.00	-0.00	-0.00	300.00	200.00	0.00	-0.00
40	-0.00	-0.00	-0.00	903.00	200.00	0.00	-0.00	-0.00	-0.00	-0.00	300.00	200.00	0.00	-0.00
41	-0.00	-0.00	-0.00	903.00	200.00	0.00	-0.00	-0.00	-0.00	-0.00	300.00	200.00	0.00	-0.00
42	-0.00	-0.00	-0.00	903.00	200.00	0.00	-0.00	-0.00	-0.00	-0.00	300.00	200.00	0.00	-0.00
43	-0.00	-0.00	-0.00	903.00	200.00	0.00	-0.00	-0.00	-0.00	-0.00	300.00	200.00	0.00	-0.00
44	-0.00	-0.00	-0.00	903.00	200.00	0.00	-0.00	-0.00	-0.00	-0.00	300.00	200.00	0.00	-0.00
45	-0.00	-0.00	-0.00	903.00	200.00	0.00	-0.00	-0.00	-0.00	-0.00	300.00	200.00	0.00	-0.00
46	-0.00	-0.00	-0.00	903.00	200.00	0.00	-0.00	-0.00	-0.00	-0.00	300.00	200.00	0.00	-0.00
47	-0.00	-0.00	-0.00	903.00	200.00	0.00	-0.00	-0.00	-0.00	-0.00	300.00	200.00	0.00	-0.00
48	-0.00	-0.00	-0.00	903.00	200.00	0.00	-0.00	-0.00	-0.00	-0.00	300.00	200.00	0.00	-0.00
49	-0.00	-0.00	-0.00	903.00	200.00	0.00	-0.00	-0.00	-0.00	-0.00	300.00	200.00	0.00	-0.00
50	-0.00	-0.00	-0.00	903.00	200.00	0.00	-0.00	-0.00	-0.00	-0.00	300.00	200.00	0.00	-0.00
51	0.00	0.00	0.00	903.00	200.00	0.00	0.00	-0.00	-0.00	-0.00	300.00	200.00	0.00	-0.00
52	-0.00	-0.00	-0.00	903.00	200.00	0.00	-0.00	-0.00	-0.00	-0.00	300.00	200.00	0.00	-0.00
53	-0.00	-0.00	-0.00	903.00	200.00	0.00	-0.00	-0.00	-0.00	-0.00	300.00	200.00	0.00	-0.00
54	-0.00	-0.00	-0.00	903.00	200.00	0.00	-0.00	-0.00	-0.00	-0.00	300.00	200.00	0.00	-0.00
55	-0.00	-0.00	-0.00	903.00	200.00	0.00	-0.00	-0.00	-0.00	-0.00	300.00	200.00	0.00	-0.00
56	0.00	0.00	0.00	903.00	200.00	0.00	0.00	-0.00	-0.00	-0.00	300.00	200.00	0.00	-0.00
57	-0.00	-0.00	-0.00	903.00	200.00	0.00	-0.00	-0.00	-0.00	-0.00	300.00	200.00	0.00	-0.00
58	-0.00	-0.00	-0.00	903.00	200.00	0.00	-0.00	-0.00	-0.00	-0.00	300.00	200.00	0.00	-0.00
59	-0.00	-0.00	-0.00	903.00	200.00	0.00	-0.00	-0.00	-0.00	-0.00	300.00	200.00	0.00	-0.00
60	-0.00	-0.00	-0.00	903.00	200.00	0.00	-0.00	-0.00	-0.00	-0.00	300.00	200.00	0.00	-0.00
61	-0.00	-0.00	-0.00	903.00	200.00	0.00	-0.00	-0.00	-0.00	-0.00	300.00	200.00	0.00	-0.00
62	-0.00	-0.00	-0.00	903.00	200.00	0.00	-0.00	-0.00	-0.00	-0.00	300.00	200.00	0.00	-0.00
63	-0.00	-0.00	-0.00	903.00	200.00	0.00	-0.00	-0.00	-0.00	-0.00	300.00	200.00	0.00	-0.00
64	-0.00	-0.00	-0.00	903.00	200.00	0.00	-0.00	-0.00	-0.00	-0.00	300.00	200.00	0.00	-0.00
65	-0.00	-0.00	-0.00	903.00	200.00	0.00	-0.00	-0.00	-0.00	-0.00	300.00	200.00	0.00	-0.00
66	-0.00	-0.00	-0.00	903.00	200.00	0.00	-0.00	-0.00	-0.00	-0.00	300.00	200.00	0.00	-0.00
67	0.00	0.00	0.00	903.00	200.00	0.00	0.00	-0.00	-0.00	-0.00	300.00	200.00	0.00	-0.00
68	-0.00	-0.00	-0.00	903.00	200.00	0.00	-0.00	-0.00	-0.00	-0.00	300.00	200.00	0.00	-0.00
69	-0.00	-0.00	-0.00	903.00	200.00	0.00	-0.00	-0.00	-0.00	-0.00	300.00	200.00	0.00	-0.00
70	-0.00	-0.00	-0.00	903.00	200.00	0.00	-0.00	-0.00	-0.00	-0.00	300.00	200.00	0.00	-0.00
71	-0.00	-0.00	-0.00	903.00	200.00	0.00	-0.00	-0.00	-0.00	-0.00	300.00	200.00	0.00	-0.00
72	-0.00	-0.00	-0.00	903.00	200.00	0.00	-0.00	-0.00	-0.00	-0.00	300.00	200.00	0.00	-0.00
73	0.00	0.00	0.00	903.00	200.00	0.00	0.00	-0.00	-0.00	-0.00	300.00	200.00	0.00	-0.00
74	-0.00	-0.00	-0.00	903.00	200.00	0.00	-0.00	-0.00	-0.00	-0.00	300.00	200.00	0.00	-0.00
75	-0.00	-0.00	-0.00	903.00	200.00	0.00	-0.00	-0.00	-0.00	-0.00	300.00	200.00	0.00	-0.00
76	-0.00	-0.00	-0.00	903.00	200.00	0.00	-0.00	-0.00	-0.00	-0.00	300.00	200.00	0.00	-0.00
77	-0.00	-0.00	-0.00	903.00	200.00	0.00	-0.00	-0.00	-0.00	-0.00	300.00	200.00	0.00	-0.00
78	0.00	0.00	0.00	903.00	200.00	0.00	0.00	-0.00	-0.00	-0.00	300.00	200.00	0.00	-0.00
79	0.00	0.00	0.00	903.00	200.00	0.00	0.00	-0.00	-0.00	-0.00	300.00	200.00	0.00	-0.00
80	-0.00	-0.00	-0.00	903.00	200.00	0.00	-0.00	-0.00	-0.00	-0.00	300.00	200.00	0.00	-0.00
81	-0.00	-0.00	-0.00	903.00	200.00	0.00	-0.00	-0.00	-0.00	-0.00	300.00	200.00	0.00	-0.00
82	-0.00	-0.00	-0.00	903.00	200.00	0.00	-0.00	-0.00	-0.00	-0.00	300.00	200.00	0.00	-0.00
83	-0.00	-0.00	-0.00	903.00	200.00	0.00	-0.00	-0.00	-0.00	-0.00	300.00	200.00	0.00	-0.00
84	-0.00	-0.00	-0.00	903.00	200.00	0.00	-0.00	-0.00	-0.00	-0.00	300.00	200.00	0.00	-0.00
85	-0.00	-0.00	-0.00	903.00	200.00	0.00	-0.00	-0.00	-0.00	-0.00	300.00	200.00	0.00	-0.00
86	0.00	0.00	0.00	903.00	200.00	0.00	0.00	-0.00	-0.00	-0.00	300.00	200.00	0.00	-0.00
87	-0.00	-0.00	-0.00	903.00	200.00	0.00	-0.00	-0.00	-0.00	-0.00	300.00	200.00	0.00	-0.00
88	-0.00	-0.00	-0.00	903.00	200.00	0.00	-0.00	-0.00	-0.00	-0.00	300.00	200.00	0.00	-0.00
89	-0.00	-0.00	-0.00	903.00	200.00	0.00	-0.00	0.00	0.00	0.00	300.00	200.00	0.00	0.00
90	-0.00	-0.00	-0.00	903.00	200.00	0.00	-0.00	-0.00	-0.00	-0.00	300.00	200.00	0.00	-0.00
91	0.00	0.00	0.00	903.00	200.00	0.00	0.00	-0.00	-0.00	-0.00	300.00	200.00	0.00	-0.00
92	-0.00	-0.00	-0.00	903.00	200.00	0.00	-0.00	-0.00	-0.00	-0.00	300.00	200.00	0.00	-0.00
93	-0.00	-0.00	-0.00	903.00	200.00	0.00	-0.00	-0.00	-0.00	-0.00	300.00	200.00	0.00	-0.00
94	-0.00	-0.00	-0.00	903.00	200.00	0.00	-0.00	-0.00	-0.00	-0.00	300.00	200.00	0.00	-0.00
95	-0.00	-0.00	-0.00	903.00	200.00	0.00	-0.00	-0.00	-0.00	-0.00	300.00	200.00	0.00	-0.00
96	-0.00	-0.00	-0.00	903.00	200.00	0.00	-0.00	-0.00	-0.00	-0.00	300.00	200.00	0.00	-0.00
97	0.00	0.00	0.00	903.00	200.00	0.00	0.00	-0.00	-0.00	-0.00	300.00	200.00	0.00	-0.00
98	-0.00	-0.00	-0.00	903.00	200.00	0.00	-0.00	-0.00	-0.00	-0.00	300.00	200.00	0.00	-0.00
99	-0.00	-0.00	-0.00	903.00	200.00	0.00	-0.00	-0.00	-0.00	-0.00	300.00	200.00	0.00	-0.00
100	-0.00	-0.00	-0.00	903.00	200.00	0.00	-0.00	-0.00	-0.00	-0.00	300.00	200.00	0.00	-0.00
101	-0.00	-0.00	-0.00	903.00	200.00	0.00	-0.00	-0.00	-0.00	-0.00	300.00	200.00	0.00	-0.00
102	-0.00	-0.00	-0.00	903.00	200.00	0.00	-0.00	-0.00	-0.00	-0.00	300.00	200.00	0.00	-0.00
103	0.00	0.00	0.00	903.00	200.00	0.00	0.00	-0.00	-0.00	-0.00	300.00	200.00	0.00	-0.00
104	-0.00	-0.00	-0.00	903.00	200.00	0.00	-0.00	-0.00	-0.00	-0.00	300.00	200.00	0.00	-0.00
105	-0.00	-0.00	-0.00	903.00	200.00	0.00	-0.00	-0.00	-0.00	-0.00	300.00	200.00	0.00	-0.00
106	-0.00	-0.00	-0.00	903.00	200.00	0.00	-0.00	-0.00	-0.00	-0.00	300.00	200.00	0.00	-0.00
107	-0.00	-0.00	-0.00	903.00	200.00	0.00	-0.00	-0.00	-0.00	-0.00	300.00	200.00	0.00	-0.00
108	-0.00	-0.00	-0.00	903.00	200.00	0.00	-0.00	-0.00	-0.00	-0.00	300.00	200.00	0.00	-0.00
109	-0.00	-0.00	-0.00	903.00	200.00	0.00	-0.00	-0.00	-0.00	-0.00	300.00	200.00	0.00	-0.00
110	-0.00	-0.00	-0.00	903.00	200.00	0.00	-0.00	-0.00	-0.00	-0.00	300.00	200.00	0.00	-0.00
111	-0.00	-0.00	-0.00	903.00	200.00	0.00	-0.00	-0.00	-0.00	-0.00	300.00	200.00	0.00	-0.00
112	0.00	0.00	0.00	903.00	200.00	0.00	0.00	-0.00	-0.00	-0.00	300.00	200.00	0.00	-0.00
113	0.00	0.00	0.00	903.00	200.00	0.00	0.00	-0.00	-0.00	-0.00	300.00	200.00	0.00	-0.00
114	-0.00	-0.00	-0.00	903.00	200.00	0.00	-0.00	-0.00	-0.00	-0.00	300.00	200.00	0.00	-0.00
115	-0.00	-0.00	-0.00	903.00	200.00	0.00	-0.00	-0.00	-0.00	-0.00	300.00	200.00	0.00	-0.00
116	-0.00	-0.00	-0.00	903.00	200.00	0.00	-0.00	-0.00	-0.00	-0.00	300.00	200.00	0.00	-0.00
117	0.00	0.00	0.00	903.00	200.00	0.00	0.00	-0.00	-0.00	-0.00	300.00	200.00	0.00	-0.00
118	-0.00	-0.00	-0.00	903.00	200.00	0.00	-0.00	-0.00	-0.00	-0.00	300.00	200.00	0.00	-0.00
119	-0.00	-0.00	-0.00	903.00	200.00	0.00	-0.00	-0.00	-0.00	-0.00	300.00	200.00	0.00	-0.00
120	-0.00	-0.00	-0.00	903.00	200.00	0.00	-0.00	-0.00	-0.00	-0.00	300.00	200.00	0.00	-0.00
121	0.00	0.00	0.00	903.00	200.00	0.00	0.00	-0.00	-0.00	-0.00	300.00	200.00	0.00	-0.00
122	-0.00	-0.00	-0.00	903.00	200.00	0.00	-0.00	-0.00	-0.00	-0.00	300.00	200.00	0.00	-0.00
123	0.00	0.00	0.00	903.00	200.00	0.00	0.00	-0.00	-0.00	-0.00	300.00	200.00	0.00	-0.00
124	0.00	0.00	0.00	903.00	200.00	0.00	0.00	-0.00	-0.00	-0.00	300.00	200.00	0.00	-0.00
125	0.00	0.00	0.00	903.00	200.00	0.00	0.00	-0.00	-0.00	-0.00	300.00	200.00	0.00	-0.00
126	0.00	0.00	0.00	903.00	200.00	0.00	0.00	-0.00	-0.00	-0.00	300.00	200.00	0.00	-0.00
127	-0.00	-0.00	-0.00	903.00	200.00	0.00	-0.00	-0.00	-0.00	-0.00	300.00	200.00	0.00	-0.00
128	-0.00	-0.00	-0.00	903.00	200.00	0.00	-0.00	-0.00	-0.00	-0.00	300.00	200.00	0.00	-0.00
129	0.00	0.00	0.00	903.00	200.00	0.00	0.00	-0.00	-0.00	-0.00	300.00	200.00	0.00	-0.00
130	-0.00	-0.00	-0.00	903.00	200.00	0.00	-0.00	-0.00	-0.00	-0.00	300.00	200.00	0.00	-0.00
131	-0.00	-0.00	-0.00	903.00	200.00	0.00	-0.00	-0.00	-0.00	-0.00	300.00	200.00	0.00	-0.00
132	-0.00	-0.00	-0.00	903.00	200.00	0.00	-0.00	-0.00	-0.00	-0.00	300.00	200.00	0.00	-0.00
133	-0.00	-0.00	-0.00	903.00	200.00	0.00	-0.00	-0.00	-0.00	-0.00	300.00	200.00	0.00	-0.00
134	-0.00	-0.00	-0.00	903.00	200.00	0.00	-0.00	-0.00	-0.00	-0.00	300.00	200.00	0.00	-0.00
135	0.00	0.00	0.00	903.00	200.00	0.00	0.00	-0.00	-0.00	-0.00	300.00	200.00	0.00	-0.00
136	-0.00	-0.00	-0.00	903.00	200.00	0.00	-0.00	-0.00	-0.00	-0.00	300.00	200.00	0.00	-0.00
137	-0.00	-0.00	-0.00	903.00	200.00	0.00	-0.00	-0.00	-0.00	-0.00	300.00	200.00	0.00	-0.00
138	0.00	0.00	0.00	903.00	200.00	0.00	0.00	-0.00	-0.00	-0.00	300.00	200.00	0.00	-0.00
139	-0.00	-0.00	-0.00	903.00	200.00	0.00	-0.00	-0.00	-0.00	-0.00	300.00	200.00	0.00	-0.00
140	-0.00	-0.00	-0.00	903.00	200.00	0.00	-0.00	-0.00	-0.00	-0.00	300.00	200.00	0.00	-0.00
141	-0.00	-0.00	-0.00	903.00	200.00	0.00	-0.00	-0.00	-0.00	-0.00	300.00	200.00	0.00	-0.00
142	-0.00	-0.00	-0.00	903.00	200.00	0.00	-0.00	-0.00	-0.00	-0.00	300.00	200.00	0.00	-0.00
143	-0.00	-0.00	-0.00	903.00	200.00	0.00	-0.00	-0.00	-0.00	-0.00	300.00	200.00	0.00	-0.00
144	-0.00	-0.00	-0.00	903.00	200.00	0.00	-0.00	-0.00	-0.00	-0.00	300.00	200.00	0.00	-0.00
145	0.00	0.00	0.00	903.00	200.00	0.00	0.00	-0.00	-0.00	-0.00	300.00	200.00	0.00	-0.00
146	-0.00	-0.00	-0.00	903.00	200.00	0.00	-0.00	-0.00	-0.00	-0.00	300.00	200.00	0.00	-0.00
147	-0.00	-0.00	-0.00	903.00	200.00	0.00	-0.00	-0.00	-0.00	-0.00	300.00	200.00	0.00	-0.00
148	-0.00	-0.00	-0.00	903.00	200.00	0.00	-0.00	-0.00	-0.00	-0.00	300.00	200.00	0.00	-0.00
149	-0.00	-0.00	-0.00	903.00	200.00	0.00	-0.00	-0.00	-0.00	-0.00	300.00	200.00	0.00	-0.00
150	0.00	0.00	0.00	903.00	200.00	0.00	0.00	-0.00	-0.00	-0.00	300.00	200.00	0.00	-0.00
151	0.00	0.00	0.00	903.00	200.00	0.00	0.00	-0.00	-0.00	-0.00	300.00	200.00	0.00	-0.00
152	-0.00	-0.00	-0.00	903.00	200.00	0.00	-0.00	-0.00	-0.00	-0.00	300.00	200.00	0.00	-0.00
153	0.00	0.00	0.00	903.00	200.00	0.00	0.00	-0.00	-0.00	-0.00	300.00	200.00	0.00	-0.00
154	-0.00	-0.00	-0.00	903.00	200.00	0.00	-0.00	-0.00	-0.00	-0.00	300.00	200.00	0.00	-0.00
155	-0.00	-0.00	-0.00	903.00	200.00	0.00	-0.00	-0.00	-0.00	-0.00	300.00	200.00	0.00	-0.00
156	-0.00	-0.00	-0.00	903.00	200.00	0.00	-0.00	-0.00	-0.00	-0.00	300.00	200.00	0.00	-0.00
157	0.00	0.00	0.00	903.00	200.00	0.00	0.00	-0.00	-0.00	-0.00	300.00	200.00	0.00	-0.00
158	0.00	0.00	0.00	903.00	200.00	0.00	0.00	-0.00	-0.00	-0.00	300.00	200.00	0.00	-0.00
159	0.00	0.00	0.00	903.00	200.00	0.00	0.00	-0.00	-0.00	-0.00	300.00	200.00	0.00	-0.00
160	-0.00	-0.00	-0.00	903.00	200.00	0.00	-0.00	-0.00	-0.00	-0.00	300.00	200.00	0.00	-0.00
161	-0.00	-0.00	-0.00	903.00	200.00	0.00	-0.00	-0.00	-0.00	-0.00	300.00	200.00	0.00	-0.00
162	-0.00	-0.00	-0.00	903.00	200.00	0.00	-0.00	-0.00	-0.00	-0.00	300.00	200.00	0.00	-0.00
163	-0.00	-0.00	-0.00	903.00	200.00	0.00	-0.00	-0.00	-0.00	-0.00	300.00	200.00	0.00	-0.00
164	0.00	0.00	0.00	903.00	200.00	0.00	0.00	-0.00	-0.00	-0.00	300.00	200.00	0.00	-0.00
165	-0.00	-0.00	-0.00	903.00	200.00	0.00	-0.00	-0.00	-0.00	-0.00	300.00	200.00	0.00	-0.00
166	0.00	0.00	0.00	903.00	200.00	0.00	0.00	-0.00	-0.00	-0.00	300.00	200.00	0.00	-0.00
167	0.00	0.00	0.00	903.00	200.00	0.00	0.00	-0.00	-0.00	-0.00	300.00	200.00	0.00	-0.00
168	-0.00	-0.00	-0.00	903.00	200.00	0.00	-0.00	-0.00	-0.00	-0.00	300.00	200.00	0.00	-0.00
169	-0.00	-0.00	-0.00	903.00	200.00	0.00	-0.00	-0.00	-0.00	-0.00	300.00	200.00	0.00	-0.00
170	-0.00	-0.00	-0.00	903.00	200.00	0.00	-0.00	-0.00	-0.00	-0.00	300.00	200.00	0.00	-0.00
171	-0.00	-0.00	-0.00	903.00	200.00	0.00	-0.00	-0.00	-0.00	-0.00	300.00	200.00	0.00	-0.00
172	0.00	0.00	0.00	903.00	200.00	0.00	0.00	-0.00	-0.00	-0.00	300.00	200.00	0.00	-0.00
173	-0.00	-0.00	-0.00	903.00	200.00	0.00	-0.00	-0.00	-0.00	-0.00	300.00	200.00	0.00	-0.00
174	-0.00	-0.00	-0.00	903.00	200.00	0.00	-0.00	-0.00	-0.00	-0.00	300.00	200.00	0.00	-0.00
175	-0.00	-0.00	-0.00	903.00	200.00	0.00	-0.00	-0.00	-0.00	-0.00	300.00	200.00	0.00	-0.00
176	-0.00	-0.00	-0.00	903.00	200.00	0.00	-0.00	-0.00	-0.00	-0.00	300.00	200.00	0.00	-0.00
177	-0.00	-0.00	-0.00	903.00	200.00	0.00	-0.00	-0.00	-0.00	-0.00	300.00	200.00	0.00	-0.00
178	0.00	0.00	0.00	903.00	200.00	0.00	0.00	-0.00	-0.00	-0.00	300.00	200.00	0.00	-0.00
179	0.00	0.00	0.00	903.00	200.00	0.00	0.00	-0.00	-0.00	-0.00	300.00	200.00	0.00	-0.00
180	-0.00	-0.00	-0.00	903.00	200.00	0.00	-0.00	-0.00	-0.00	-0.00	300.00	200.00	0.00	-0.00
181	-0.00	-0.00	-0.00	903.00	200.00	0.00	-0.00	-0.00	-0.00	-0.00	300.00	200.00	0.00	-0.00
182	0.00	0.00	0.00	903.00	200.00	0.00	0.00	-0.00	-0.00	-0.00	300.00	200.00	0.00	-0.00
183	0.00	0.00	0.00	903.00	200.00	0.00	0.00	-0.00	-0.00	-0.00	300.00	200.00	0.00	-0.00
184	-0.00	-0.00	-0.00	903.00	200.00	0.00	-0.00	-0.00	-0.00	-0.00	300.00	200.00	0.00	-0.00
185	-0.00	-0.00	-0.00	903.00	200.00	0.00	-0.00	-0.00	-0.00	-0.00	300.00	200.00	0.00	-0.00
186	-0.00	-0.00	-0.00	903.00	200.00	0.00	-0.00	-0.00	-0.00	-0.00	300.00	200.00	0.00	-0.00
187	0.00	0.00	0.00	903.00	200.00	0.00	0.00	-0.00	-0.00	-0.00	300.00	200.00	0.00	-0.00
188	-0.00	-0.00	-0.00	903.00	200.00	0.00	-0.00	-0.00	-0.00	-0.00	300.00	200.00	0.00	-0.00
189	-0.00	-0.00	-0.00	903.00	200.00	0.00	-0.00	-0.00	-0.00	-0.00	300.00	200.00	0.00	-0.00
190	-0.00	-0.00	-0.00	903.00	200.00	0.00	-0.00	-0.00	-0.00	-0.00	300.00	200.00	0.00	-0.00
191	-0.00	-0.00	-0.00	903.00	200.00	0.00	-0.00	-0.00	-0.00	-0.00	300.00	200.00	0.00	-0.00
192	-0.00	-0.00	-0.00	903.00	200.00	0.00	-0.00	-0.00	-0.00	-0.00	300.00	200.00	0.00	-0.00
193	0.00	0.00	0.00	903.00	200.00	0.00	0.00	-0.00	-0.00	-0.00	300.00	200.00	0.00	-0.00
194	-0.00	-0.00	-0.00	903.00	200.00	0.00	-0.00	-0.00	-0.00	-0.00	300.00	200.00	0.00	-0.00
195	-0.00	-0.00	-0.00	903.00	200.00	0.00	-0.00	-0.00	-0.00	-0.00	300.00	200.00	0.00	-0.00
196	-0.00	-0.00	-0.00	903.00	200.00	0.00	-0.00	-0.00	-0.00	-0.00	300.00	200.00	0.00	-0.00
197	-0.00	-0.00	-0.00	903.00	200.00	0.00	-0.00	-0.00	-0.00	-0.00	300.00	200.00	0.00	-0.00
198	0.00	0.00	0.00	903.00	200.00	0.00	0.00	-0.00	-0.00	-0.00	300.00	200.00	0.00	-0.00
199	-0.00	-0.00	-0.00	903.00	200.00	0.00	-0.00	-0.00	-0.00	-0.00	300.00	200.00	0.00	-0.00
200	-0.00	-0.00	-0.00	903.00	200.00	0.00	-0.00	-0.00	-0.00	-0.00	300.00	200.00	0.00	-0.00
201	0.00	0.00	0.00	903.00	200.00	0.00	0.00	-0.00	-0.00	-0.00	300.00	200.00	0.00	-0.00
202	-0.00	-0.00	-0.00	903.00	200.00	0.00	-0.00	-0.00	-0.00	-0.00	300.00	200.00	0.00	-0.00
203	0.00	0.00	0.00	903.00	200.00	0.00	0.00	-0.00	-0.00	-0.00	300.00	200.00	0.00	-0.00
204	0.00	0.00	0.00	903.00	200.00	0.00	0.00	-0.00	-0.00	-0.00	300.00	200.00	0.00	-0.00
205	0.00	0.00	0.00	903.00	200.00	0.00	0.00	-0.00	-0.00	-0.00	300.00	200.00	0.00	-0.00
206	-0.00	-0.00	-0.00	903.00	200.00	0.00	-0.00	-0.00	-0.00	-0.00	300.00	200.00	0.00	-0.00
207	-0.00	-0.00	-0.00	903.00	200.00	0.00	-0.00	-0.00	-0.00	-0.00	300.00	200.00	0.00	-0.00
208	-0.00	-0.00	-0.00	903.00	200.00	0.00	-0.00	-0.00	-0.00	-0.00	300.00	200.00	0.00	-0.00
209	0.00	0.00	0.00	903.00	200.00	0.00	0.00	-0.00	-0.00	-0.00	300.00	200.00	0.00	-0.00
210	-0.00	-0.00	-0.00	903.00	200.00	0.00	-0.00	-0.00	-0.00	-0.00	300.00	200.00	0.00	-0.00
211	-0.00	-0.00	-0.00	903.00	200.00	0.00	-0.00	-0.00	-0.00	-0.00	300.00	200.00	0.00	-0.00
212	-0.00	-0.00	-0.00	903.00	200.00	0.00	-0.00	-0.00	-0.00	-0.00	300.00	200.00	0.00	-0.00
213	-0.00	-0.00	-0.00	903.00	200.00	0.00	-0.00	-0.00	-0.00	-0.00	300.00	200.00	0.00	-0.00
214	0.00	0.00	0.00	903.00	200.00	0.00	0.00	-0.00	-0.00	-0.00	300.00	200.00	0.00	-0.00
215	-0.00	-0.00	-0.00	903.00	200.00	0.00	-0.00	-0.00	-0.00	-0.00	300.00	200.00	0.00	-0.00
216	0.00	0.00	0.00	903.00	200.00	0.00	0.00	-0.00	-0.00	-0.00	300.00	200.00	0.00	-0.00
217	-0.00	-0.00	-0.00	903.00	200.00	0.00	-0.00	-0.00	-0.00	-0.00	300.00	200.00	0.00	-0.00
218	0.00	0.00	0.00	903.00	200.00	0.00	0.00	-0.00	-0.00	-0.00	300.00	200.00	0.00	-0.00
219	-0.00	-0.00	-0.00	903.00	200.00	0.00	-0.00	-0.00	-0.00	-0.00	300.00	200.00	0.00	-0.00
220	-0.00	-0.00	-0.00	903.00	200.00	0.00	-0.00	-0.00	-0.00	-0.00	300.00	200.00	0.00	-0.00
221	-0.00	-0.00	-0.00	903.00	200.00	0.00	-0.00	-0.00	-0.00	-0.00	300.00	200.00	0.00	-0.00
222	0.00	0.00	0.00	903.00	200.00	0.00	0.00	-0.00	-0.00	-0.00	300.00	200.00	0.00	-0.00
223	-0.00	-0.00	-0.00	903.00	200.00	0.00	-0.00	-0.00	-0.00	-0.00	300.00	200.00	0.00	-0.00
224	-0.00	-0.00	-0.00	903.00	200.00	0.00	-0.00	-0.00	-0.00	-0.00	300.00	200.00	0.00	-0.00
225	-0.00	-0.00	-0.00	903.00	200.00	0.00	-0.00	-0.00	-0.00	-0.00	300.00	200.00	0.00	-0.00
226	-0.00	-0.00	-0.00	903.00	200.00	0.00	-0.00	-0.00	-0.00	-0.00	300.00	200.00	0.00	-0.00
227	0.00	0.00	0.00	903.00	200.00	0.00	0.00	-0.00	-0.00	-0.00	300.00	200.00	0.00	-0.00
228	0.00	0.00	0.00	903.00	200.00	0.00	0.00	-0.00	-0.00	-0.00	300.00	200.00	0.00	-0.00
229	-0.00	-0.00	-0.00	903.00	200.00	0.00	-0.00	-0.00	-0.00	-0.00	300.00	200.00	0.00	-0.00
230	0.00	0.00	0.00	903.00	200.00	0.00	0.00	-0.00	-0.00	-0.00	300.00	200.00	0.00	-0.00
231	-0.00	-0.00	-0.00	903.00	200.00	0.00	-0.00	-0.00	-0.00	-0.00	300.00	200.00	0.00	-0.00
232	0.00	0.00	0.00	903.00	200.00	0.00	0.00	-0.00	-0.00	-0.00	300.00	200.00	0.00	-0.00
233	-0.00	-0.00	-0.00	903.00	200.00	0.00	-0.00	-0.00	-0.00	-0.00	300.00	200.00	0.00	-0.00
234	-0.00	-0.00	-0.00	903.00	200.00	0.00	-0.00	-0.00	-0.00	-0.00	300.00	200.00	0.00	-0.00
235	0.00	0.00	0.00	903.00	200.00	0.00	0.00	-0.00	-0.00	-0.00	300.00	200.00	0.00	-0.00
236	-0.00	-0.00	-0.00	903.00	200.00	0.00	-0.00	-0.00	-0.00	-0.00	300.00	200.00	0.00	-0.00
237	-0.00	-0.00	-0.00	903.00	200.00	0.00	-0.00	-0.00	-0.00	-0.00	300.00	200.00	0.00	-0.00
238	-0.00	-0.00	-0.00	903.00	200.00	0.00	-0.00	-0.00	-0.00	-0.00	300.00	200.00	0.00	-0.00
239	-0.00	-0.00	-0.00	903.00	200.00	0.00	-0.00	-0.00	-0.00	-0.00	300.00	200.00	0.00	-0.00
240	-0.00	-0.00	-0.00	903.00	200.00	0.00	-0.00	-0.00	-0.00	-0.00	300.00	200.00	0.00	-0.00
241	0.00	0.00	0.00	903.00	200.00	0.00	0.00	-0.00	-0.00	-0.00	300.00	200.00	0.00	-0.00
242	-0.00	-0.00	-0.00	903.00	200.00	0.00	-0.00	-0.00	-0.00	-0.00	300.00	200.00	0.00	-0.00
243	-0.00	-0.00	-0.00	903.00	200.00	0.00	-0.00	-0.00	-0.00	-0.00	300.00	200.00	0.00	-0.00
244	-0.00	-0.00	-0.00	903.00	200.00	0.00	-0.00	-0.00	-0.00	-0.00	300.00	200.00	0.00	-0.00
245	0.00	0.00	0.00	903.00	200.00	0.00	0.00	-0.00	-0.00	-0.00	300.00	200.00	0.00	-0.00
246	-0.00	-0.00	-0.00	903.00	200.00	0.00	-0.00	-0.00	-0.00	-0.00	300.00	200.00	0.00	-0.00
247	-0.00	-0.00	-0.00	903.00	200.00	0.00	-0.00	-0.00	-0.00	-0.00	300.00	200.00	0.00	-0.00
248	-0.00	-0.00	-0.00	903.00	200.00	0.00	-0.00	-0.00	-0.00	-0.00	300.00	200.00	0.00	-0.00
249	-0.00	-0.00	-0.00	903.00	200.00	0.00	-0.00	-0.00	-0.00	-0.00	300.00	200.00	0.00	-0.00
250	-0.00	-0.00	-0.00	903.00	200.00	0.00	-0.00	-0.00	-0.00	-0.00	300.00	200.00	0.00	-0.00
251	0.00	0.00	0.00	903.00	200.00	0.00	0.00	0.00	0.00	0.00	300.00	200.00	0.00	0.00
252	0.00	0.00	0.00	903.00	200.00	0.00	0.00	-0.00	-0.00	-0.00	300.00	200.00	0.00	-0.00
253	-0.00	-0.00	-0.00	903.00	200.00	0.00	-0.00	-0.00	-0.00	-0.00	300.00	200.00	0.00	-0.00
254	-0.00	-0.00	-0.00	903.00	200.00	0.00	-0.00	-0.00	-0.00	-0.00	300.00	200.00	0.00	-0.00
255	-0.00	-0.00	-0.00	903.00	200.00	0.00	-0.00	-0.00	-0.00	-0.00	300.00	200.00	0.00	-0.00
256	-0.00	-0.00	-0.00	903.00	200.00	0.00	-0.00	-0.00	-0.00	-0.00	300.00	200.00	0.00	-0.00
257	-0.00	-0.00	-0.00	903.00	200.00	0.00	-0.00	-0.00	-0.00	-0.00	300.00	200.00	0.00	-0.00
258	0.00	0.00	0.00	903.00	200.00	0.00	0.00	-0.00	-0.00	-0.00	300.00	200.00	0.00	-0.00
259	-0.00	-0.00	-0.00	903.00	200.00	0.00	-0.00	-0.00	-0.00	-0.00	300.00	200.00	0.00	-0.00
260	-0.00	-0.00	-0.00	903.00	200.00	0.00	-0.00	-0.00	-0.00	-0.00	300.00	200.00	0.00	-0.00
261	0.00	0.00	0.00	903.00	200.00	0.00	0.00	-0.00	-0.00	-0.00	300.00	200.00	0.00	-0.00
262	-0.00	-0.00	-0.00	903.00	200.00	0.00	-0.00	-0.00	-0.00	-0.00	300.00	200.00	0.00	-0.00
263	0.00	0.00	0.00	903.00	200.00	0.00	0.00	-0.00	-0.00	-0.00	300.00	200.00	0.00	-0.00
264	-0.00	-0.00	-0.00	903.00	200.00	0.00	-0.00	-0.00	-0.00	-0.00	300.00	200.00	0.00	-0.00
265	-0.00	-0.00	-0.00	903.00	200.00	0.00	-0.00	-0.00	-0.00	-0.00	300.00	200.00	0.00	-0.00
266	-0.00	-0.00	-0.00	903.00	200.00	0.00	-0.00	-0.00	-0.00	-0.00	300.00	200.00	0.00	-0.00
267	-0.00	-0.00	-0.00	903.00	200.00	0.00	-0.00	-0.00	-0.00	-0.00	300.00	200.00	0.00	-0.00
268	0.00	0.00	0.00	903.00	200.00	0.00	0.00	-0.00	-0.00	-0.00	300.00	200.00	0.00	-0.00
269	0.00	0.00	0.00	903.00	200.00	0.00	0.00	-0.00	-0.00	-0.00	300.00	200.00	0.00	-0.00
270	-0.00	-0.00	-0.00	903.00	200.00	0.00	-0.00	-0.00	-0.00	-0.00	300.00	200.00	0.00	-0.00
271	-0.00	-0.00	-0.00	903.00	200.00	0.00	-0.00	-0.00	-0.00	-0.00	300.00	200.00	0.00	-0.00
272	-0.00	-0.00	-0.00	903.00	200.00	0.00	-0.00	-0.00	-0.00	-0.00	300.00	200.00	0.00	-0.00
273	-0.00	-0.00	-0.00	903.00	200.00	0.00	-0.00	-0.00	-0.00	-0.00	300.00	200.00	0.00	-0.00
274	-0.00	-0.00	-0.00	903.00	200.00	0.00	-0.00	-0.00	-0.00	-0.00	300.00	200.00	0.00	-0.00
275	-0.00	-0.00	-0.00	903.00	200.00	0.00	-0.00	-0.00	-0.00	-0.00	300.00	200.00	0.00	-0.00
276	-0.00	-0.00	-0.00	903.00	200.00	0.00	-0.00	-0.00	-0.00	-0.00	300.00	200.00	0.00	-0.00
277	-0.00	-0.00	-0.00	903.00	200.00	0.00	-0.00	-0.00	-0.00	-0.00	300.00	200.00	0.00	-0.00
278	-0.00	-0.00	-0.00	903.00	200.00	0.00	-0.00	-0.00	-0.00	-0.00	300.00	200.00	0.00	-0.00
279	-0.00	-0.00	-0.00	903.00	200.00	0.00	-0.00	-0.00	-0.00	-0.00	300.00	200.00	0.00	-0.00
280	-0.00	-0.00	-0.00	903.00	200.00	0.00	-0.00	-0.00	-0.00	-0.00	300.00	200.00	0.00	-0.00
281	-0.00	-0.00	-0.00	903.00	200.00	0.00	-0.00	-0.00	-0.00	-0.00	300.00	200.00	0.00	-0.00
282	0.00	0.00	0.00	903.00	200.00	0.00	0.00	-0.00	-0.00	-0.00	300.00	200.00	0.00	-0.00
283	-0.00	-0.00	-0.00	903.00	200.00	0.00	-0.00	-0.00	-0.00	-0.00	300.00	200.00	0.00	-0.00
284	-0.00	-0.00	-0.00	903.00	200.00	0.00	-0.00	-0.00	-0.00	-0.00	300.00	200.00	0.00	-0.00
285	-0.00	-0.00	-0.00	903.00	200.00	0.00	-0.00	-0.00	-0.00	-0.00	300.00	200.00	0.00	-0.00
286	-0.00	-0.00	-0.00	903.00	200.00	0.00	-0.00	-0.00	-0.00	-0.00	300.00	200.00	0.00	-0.00
287	-0.00	-0.00	-0.00	903.00	200.00	0.00	-0.00	-0.00	-0.00	-0.00	300.00	200.00	0.00	-0.00
288	0.00	0.00	0.00	903.00	200.00	0.00	0.00	-0.00	-0.00	-0.00	300.00	200.00	0.00	-0.00
289	0.00	0.00	0.00	903.00	200.00	0.00	0.00	-0.00	-0.00	-0.00	300.00	200.00	0.00	-0.00
290	-0.00	-0.00	-0.00	903.00	200.00	0.00	-0.00	-0.00	-0.00	-0.00	300.00	200.00	0.00	-0.00
291	0.00	0.00	0.00	903.00	200.00	0.00	0.00	-0.00	-0.00	-0.00	300.00	200.00	0.00	-0.00
292	-0.00	-0.00	-0.00	903.00	200.00	0.00	-0.00	-0.00	-0.00	-0.00	300.00	200.00	0.00	-0.00
293	0.00	0.00	0.00	903.00	200.00	0.00	0.00	-0.00	-0.00	-0.00	300.00	200.00	0.00	-0.00
294	-0.00	-0.00	-0.00	903.00	200.00	0.00	-0.00	-0.00	-0.00	-0.00	300.00	200.00	0.00	-0.00
295	-0.00	-0.00	-0.00	903.00	200.00	0.00	-0.00	-0.00	-0.00	-0.00	300.00	200.00	0.00	-0.00
296	-0.00	-0.00	-0.00	903.00	200.00	0.00	-0.00	-0.00	-0.00	-0.00	300.00	200.00	0.00	-0.00
297	-0.00	-0.00	-0.00	903.00	200.00	0.00	-0.00	-0.00	-0.00	-0.00	300.00	200.00	0.00	-0.00
298	0.00	0.00	0.00	903.00	200.00	0.00	0.00	-0.00	-0.00	-0.00	300.00	200.00	0.00	-0.00
299	-0.00	-0.00	-0.00	903.00	200.00	0.00	-0.00	-0.00	-0.00	-0.00	300.00	200.00	0.00	-0.00
300	0.00	0.00	0.00	903.00	200.00	0.00	0.00	-0.00	-0.00	-0.00	300.00	200.00	0.00	-0.00
301	-0.00	-0.00	-0.00	903.00	200.00	0.00	-0.00	-0.00	-0.00	-0.00	300.00	200.00	0.00	-0.00
302	-0.00	-0.00	-0.00	903.00	200.00	0.00	-0.00	-0.00	-0.00	-0.00	300.00	200.00	0.00	-0.00
303	-0.00	-0.00	-0.00	903.00	200.00	0.00	-0.00	-0.00	-0.00	-0.00	300.00	200.00	0.00	-0.00
304	-0.00	-0.00	-0.00	903.00	200.00	0.00	-0.00	-0.00	-0.00	-0.00	300.00	200.00	0.00	-0.00
305	17.93	2.14	7.48	1117.29	375.51	0.00	102.61	-0.00	-0.00	-0.00	300.00	200.00	0.00	-0.00
306	-0.00	-0.00	-0.00	903.00	200.00	0.00	-0.00	-0.00	-0.00	-0.00	300.00	200.00	0.00	-0.00
307	-0.00	-0.00	-0.00	903.00	200.00	0.00	-0.00	-0.00	-0.00	-0.00	300.00	200.00	0.00	-0.00
308	-0.00	-0.00	-0.00	903.00	200.00	0.00	-0.00	-0.00	-0.00	-0.00	300.00	200.00	0.00	-0.00
309	-0.00	-0.00	-0.00	903.00	200.00	0.00	-0.00	-0.00	-0.00	-0.00	300.00	200.00	0.00	-0.00
310	-0.00	-0.00	-0.00	903.00	200.00	0.00	-0.00	-0.00	-0.00	-0.00	300.00	200.00	0.00	-0.00
311	-0.00	-0.00	-0.00	903.00	200.00	0.00	-0.00	-0.00	-0.00	-0.00	300.00	200.00	0.00	-0.00
312	-0.00	-0.00	-0.00	903.00	200.00	0.00	-0.00	-0.00	-0.00	-0.00	300.00	200.00	0.00	-0.00
313	-0.00	-0.00	-0.00	903.00	200.00	0.00	-0.00	-0.00	-0.00	-0.00	300.00	200.00	0.00	-0.00
314	-0.00	-0.00	-0.00	903.00	200.00	0.00	-0.00	-0.00	-0.00	-0.00	300.00	200.00	0.00	-0.00
315	-0.00	-0.00	-0.00	903.00	200.00	0.00	-0.00	-0.00	-0.00	-0.00	300.00	200.00	0.00	-0.00
316	-0.00	-0.00	-0.00	903.00	200.00	0.00	-0.00	-0.00	-0.00	-0.00	300.00	200.00	0.00	-0.00
317	-0.00	-0.00	-0.00	903.00	200.00	0.00	-0.00	-0.00	-0.00	-0.00	300.00	200.00	0.00	-0.00
318	-0.00	-0.00	-0.00	903.00	200.00	0.00	-0.00	-0.00	-0.00	-0.00	300.00	200.00	0.00	-0.00
319	-0.00	-0.00	-0.00	903.00	200.00	0.00	-0.00	-0.00	-0.00	-0.00	300.00	200.00	0.00	-0.00
320	-0.00	-0.00	-0.00	903.00	200.00	0.00	-0.00	-0.00	-0.00	-0.00	300.00	200.00	0.00	-0.00
321	-0.00	-0.00	-0.00	903.00	200.00	0.00	-0.00	-0.00	-0.00	-0.00	300.00	200.00	0.00	-0.00
322	-0.00	-0.00	-0.00	903.00	200.00	0.00	-0.00	-0.00	-0.00	-0.00	300.00	200.00	0.00	-0.00
323	-0.00	-0.00	-0.00	903.00	200.00	0.00	-0.00	-0.00	-0.00	-0.00	300.00	200.00	0.00	-0.00
324	-0.00	-0.00	-0.00	903.00	200.00	0.00	-0.00	-0.00	-0.00	-0.00	300.00	200.00	0.00	-0.00
325	-0.00	-0.00	-0.00	903.00	200.00	0.00	-0.00	-0.00	-0.00	-0.00	300.00	200.00	0.00	-0.00
326	-0.00	-0.00	-0.00	903.00	200.00	0.00	-0.00	-0.00	-0.00	-0.00	300.00	200.00	0.00	-0.00
327	-0.00	-0.00	-0.00	903.00	200.00	0.00	-0.00	-0.00	-0.00	-0.00	300.00	200.00	0.00	-0.00
328	-0.00	-0.00	-0.00	903.00	200.00	0.00	-0.00	-0.00	-0.00	-0.00	300.00	200.00	0.00	-0.00
329	-0.00	-0.00	-0.00	903.00	200.00	0.00	-0.00	-0.00	-0.00	-0.00	300.00	200.00	0.00	-0.00
330	-0.00	-0.00	-0.00	903.00	200.00	0.00	-0.00	-0.00	-0.00	-0.00	300.00	200.00	0.00	-0.00
331	-0.00	-0.00	-0.00	903.00	200.00	0.00	-0.00	-0.00	-0.00	-0.00	300.00	200.00	0.00	-0.00
332	-0.00	-0.00	-0.00	903.00	200.00	0.00	-0.00	-0.00	-0.00	-0.00	300.00	200.00	0.00	-0.00
333	-0.00	-0.00	-0.00	903.00	200.00	0.00	-0.00	-0.00	-0.00	-0.00	300.00	200.00	0.00	-0.00
334	-0.00	-0.00	-0.00	903.00	200.00	0.00	-0.00	-0.00	-0.00	-0.00	300.00	200.00	0.00	-0.00
335	-0.00	-0.00	-0.00	903.00	200.00	0.00	-0.00	-0.00	-0.00	-0.00	300.00	200.00	0.00	-0.00
336	-0.00	-0.00	-0.00	903.00	200.00	0.00	-0.00	-0.00	-0.00	-0.00	300.00	200.00	0.00	-0.00
337	-0.00	-0.00	-0.00	903.00	200.00	0.00	-0.00	-0.00	-0.00	-0.00	300.00	200.00	0.00	-0.00
338	-0.00	-0.00	-0.00	903.00	200.00	0.00	-0.00	-0.00	-0.00	-0.00	300.00	200.00	0.00	-0.00
339	-0.00	-0.00	-0.00	903.00	200.00	0.00	-0.00	-0.00	-0.00	-0.00	300.00	200.00	0.00	-0.00
340	-0.00	-0.00	-0.00	903.00	200.00	0.00	-0.00	-0.00	-0.00	-0.00	300.00	200.00	0.00	-0.00
341	-0.00	-0.00	-0.00	903.00	200.00	0.00	-0.00	-0.00	-0.00	-0.00	300.00	200.00	0.00	-0.00
342	-0.00	-0.00	-0.00	903.00	200.00	0.00	-0.00	-0.00	-0.00	-0.00	300.00	200.00	0.00	-0.00
343	-0.00	-0.00	-0.00	903.00	200.00	0.00	-0.00	-0.00	-0.00	-0.00	300.00	200.00	0.00	-0.00
344	-0.00	-0.00	-0.00	903.00	200.00	0.00	-0.00	-0.00	-0.00	-0.00	300.00	200.00	0.00	-0.00
345	-0.00	-0.00	-0.00	903.00	200.00	0.00	-0.00	-0.00	-0.00	-0.00	300.00	200.00	0.00	-0.00
346	-0.00	-0.00	-0.00	903.00	200.00	0.00	-0.00	-0.00	-0.00	-0.00	300.00	200.00	0.00	-0.00
347	-0.00	-0.00	-0.00	903.00	200.00	0.00	-0.00	-0.00	-0.00	-0.00	300.00	200.00	0.00	-0.00
348	-0.00	-0.00	-0.00	903.00	200.00	0.00	-0.00	-0.00	-0.00	-0.00	300.00	200.00	0.00	-0.00
349	-0.00	-0.00	-0.00	903.00	200.00	0.00	-0.00	-0.00	-0.00	-0.00	300.00	200.00	0.00	-0.00
350	-0.00	-0.00	-0.00	903.00	200.00	0.00	-0.00	-0.00	-0.00	-0.00	300.00	200.00	0.00	-0.00
351	-0.00	-0.00	-0.00	903.00	200.00	0.00	-0.00	-0.00	-0.00	-0.00	300.00	200.00	0.00	-0.00
352	-0.00	-0.00	-0.00	903.00	200.00	0.00	-0.00	-0.00	-0.00	-0.00	300.00	200.00	0.00	-0.00
353	-0.00	-0.00	-0.00	903.00	200.00	0.00	-0.00	-0.00	-0.00	-0.00	300.00	200.00	0.00	-0.00
354	-0.00	-0.00	-0.00	903.00	200.00	0.00	-0.00	-0.00	-0.00	-0.00	300.00	200.00	0.00	-0.00
355	-0.00	-0.00	-0.00	903.00	200.00	0.00	-0.00	-0.00	-0.00	-0.00	300.00	200.00	0.00	-0.00
356	-0.00	-0.00	-0.00	903.00	200.00	0.00	-0.00	-0.00	-0.00	-0.00	300.00	200.00	0.00	-0.00
357	-0.00	-0.00	-0.00	903.00	200.00	0.00	-0.00	-0.00	-0.00	-0.00	300.00	200.00	0.00	-0.00
358	-0.00	-0.00	-0.00	903.00	200.00	0.00	-0.00	-0.00	-0.00	-0.00	300.00	200.00	0.00	-0.00
359	-0.00	-0.00	-0.00	903.00	200.00	0.00	-0.00	-0.00	-0.00	-0.00	300.00	200.00	0.00	-0.00
360	-0.00	-0.00	-0.00	903.00	200.00	0.00	-0.00	-0.00	-0.00	-0.00	300.00	200.00	0.00	-0.00
361	-0.00	-0.00	-0.00	903.00	200.00	0.00	-0.00	-0.00	-0.00	-0.00	300.00	200.00	0.00	-0.00
362	-0.00	-0.00	-0.00	903.00	200.00	0.00	-0.00	-0.00	-0.00	-0.00	300.00	200.00	0.00	-0.00
363	-0.00	-0.00	-0.00	903.00	200.00	0.00	-0.00	-0.00	-0.00	-0.00	300.00	200.00	0.00	-0.00
364	-0.00	-0.00	-0.00	903.00	200.00	0.00	-0.00	-0.00	-0.00	-0.00	300.00	200.00	0.00	-0.00
365	-0.00	-0.00	-0.00	903.00	200.00	0.00	-0.00	-0.00	-0.00	-0.00	300.00	200.00	0.00	-0.00
366	-0.00	-0.00	-0.00	903.00	200.00	0.00	-0.00	-0.00	-0.00	-0.00	300.00	200.00	0.00	-0.00
367	-0.00	-0.00	-0.00	903.00	200.00	0.00	-0.00	-0.00	-0.00	-0.00	300.00	200.00	0.00	-0.00
368	-0.00	-0.00	-0.00	903.00	200.00	0.00	-0.00	-0.00	-0.00	-0.00	300.00	200.00	0.00	-0.00
369	-0.00	-0.00	-0.00	903.00	200.00	0.00	-0.00	-0.00	-0.00	-0.00	300.00	200.00	0.00	-0.00
370	-0.00	-0.00	-0.00	903.00	200.00	0.00	-0.00	-0.00	-0.00	-0.00	300.00	200.00	0.00	-0.00
371	-0.00	-0.00	-0.00	903.00	200.00	0.00	-0.00	-0.00	-0.00	-0.00	300.00	200.00	0.00	-0.00
372	-0.00	-0.00	-0.00	903.00	200.00	0.00	-0.00	-0.00	-0.00	-0.00	300.00	200.00	0.00	-0.00
373	-0.00	-0.00	-0.00	903.00	200.00	0.00	-0.00	-0.00	-0.00	-0.00	300.00	200.00	0.00	-0.00
374	-0.00	-0.00	-0.00	903.00	200.00	0.00	-0.00	-0.00	-0.00	-0.00	300.00	200.00	0.00	-0.00
375	-0.00	-0.00	-0.00	903.00	200.00	0.00	-0.00	-0.00	-0.00	-0.00	300.00	200.00	0.00	-0.00
376	-0.00	-0.00	-0.00	903.00	200.00	0.00	-0.00	-0.00	-0.00	-0.00	300.00	200.00	0.00	-0.00
377	-0.00	-0.00	-0.00	903.00	200.00	0.00	-0.00	-0.00	-0.00	-0.00	300.00	200.00	0.00	-0.00
378	-0.00	-0.00	-0.00	903.00	200.00	0.00	-0.00	-0.00	-0.00	-0.00	300.00	200.00	0.00	-0.00
379	-0.00	-0.00	-0.00	903.00	200.00	0.00	-0.00	-0.00	-0.00	-0.00	300.00	200.00	0.00	-0.00
380	-0.00	-0.00	-0.00	903.00	200.00	0.00	-0.00	-0.00	-0.00	-0.00	300.00	200.00	0.00	-0.00
381	-0.00	-0.00	-0.00	903.00	200.00	0.00	-0.00	-0.00	-0.00	-0.00	300.00	200.00	0.00	-0.00
382	-0.00	-0.00	-0.00	903.00	200.00	0.00	-0.00	-0.00	-0.00	-0.00	300.00	200.00	0.00	-0.00
383	-0.00	-0.00	-0.00	903.00	200.00	0.00	-0.00	-0.00	-0.00	-0.00	300.00	200.00	0.00	-0.00
384	-0.00	-0.00	-0.00	903.00	200.00	0.00	-0.00	-0.00	-0.00	-0.00	300.00	200.00	0.00	-0.00
385	-0.00	-0.00	-0.00	903.00	200.00	0.00	-0.00	-0.00	-0.00	-0.00	300.00	200.00	0.00	-0.00
386	-0.00	-0.00	-0.00	903.00	200.00	0.00	-0.00	-0.00	-0.00	-0.00	300.00	200.00	0.00	-0.00
387	-0.00	-0.00	-0.00	903.00	200.00	0.00	-0.00	-0.00	-0.00	-0.00	300.00	200.00	0.00	-0.00
388	-0.00	-0.00	-0.00	903.00	200.00	0.00	-0.00	-0.00	-0.00	-0.00	300.00	200.00	0.00	-0.00
389	-0.00	-0.00	-0.00	903.00	200.00	0.00	-0.00	-0.00	-0.00	-0.00	300.00	200.00	0.00	-0.00
390	-0.00	-0.00	-0.00	903.00	200.00	0.00	-0.00	-0.00	-0.00	-0.00	300.00	200.00	0.00	-0.00
391	-0.00	-0.00	-0.00	903.00	200.00	0.00	-0.00	-0.00	-0.00	-0.00	300.00	200.00	0.00	-0.00
392	-0.00	-0.00	-0.00	903.00	200.00	0.00	-0.00	-0.00	-0.00	-0.00	300.00	200.00	0.00	-0.00
393	-0.00	-0.00	-0.00	903.00	200.00	0.00	-0.00	-0.00	-0.00	-0.00	300.00	200.00	0.00	-0.00
394	-0.00	-0.00	-0.00	903.00	200.00	0.00	-0.00	-0.00	-0.00	-0.00	300.00	200.00	0.00	-0.00
395	-0.00	-0.00	-0.00	903.00	200.00	0.00	-0.00	-0.00	-0.00	-0.00	300.00	200.00	0.00	-0.00
396	-0.00	-0.00	-0.00	903.00	200.00	0.00	-0.00	-0.00	-0.00	-0.00	300.00	200.00	0.00	-0.00
397	-0.00	-0.00	-0.00	903.00	200.00	0.00	-0.00	-0.00	-0.00	-0.00	300.00	200.00	0.00	-0.00
398	-0.00	-0.00	-0.00	903.00	200.00	0.00	-0.00	-0.00	-0.00	-0.00	300.00	200.00	0.00	-0.00
399	-0.00	-0.00	-0.00	903.00	200.00	0.00	-0.00	-0.00	-0.00	-0.00	300.00	200.00	0.00	-0.00
400	-0.00	-0.00	-0.00	903.00	200.00	0.00	-0.00	-0.00	-0.00	-0.00	300.00	200.00	0.00	-0.00
401	-0.00	-0.00	-0.00	903.00	200.00	0.00	-0.00	-0.00	-0.00	-0.00	300.00	200.00	0.00	-0.00
402	-0.00	-0.00	-0.00	903.00	200.00	0.00	-0.00	-0.00	-0.00	-0.00	300.00	200.00	0.00	-0.00
403	-0.00	-0.00	-0.00	903.00	200.00	0.00	-0.00	-0.00	-0.00	-0.00	300.00	200.00	0.00	-0.00
404	-0.00	-0.00	-0.00	903.00	200.00	0.00	-0.00	-0.00	-0.00	-0.00	300.00	200.00	0.00	-0.00
405	-0.00	-0.00	-0.00	903.00	200.00	0.00	-0.00	-0.00	-0.00	-0.00	300.00	200.00	0.00	-0.00
406	-0.00	-0.00	-0.00	903.00	200.00	0.00	-0.00	-0.00	-0.00	-0.00	300.00	200.00	0.00	-0.00
407	-0.00	-0.00	-0.00	903.00	200.00	0.00	-0.00	-0.00	-0.00	-0.00	300.00	200.00	0.00	-0.00
408	59.89	-10.99	40.89	1141.43	297.01	0.00	-6241.53	-0.00	-0.00	-0.00	300.00	200.00	0.00	-0.00
409	55.39	-12.97	177.92	1000.77	176.67	0.00	-15061.56	-0.00	-0.00	-0.00	300.00	200.00	0.00	-0.00
410	57.68	-27.08	196.84	996.49	173.18	0.00	-14235.60	-0.00	-0.00	-0.00	300.00	200.00	0.00	-0.00
411	69.12	-27.62	189.06	991.86	174.01	0.00	-13647.29	-0.00	-0.00	-0.00	300.00	200.00	0.00	-0.00
412	80.64	-24.11	223.24	983.79	169.10	0.00	-13681.48	-0.00	-0.00	-0.00	300.00	200.00	0.00	-0.00
413	87.74	-23.12	246.73	979.44	165.49	0.00	-13482.97	-0.00	-0.00	-0.00	300.00	200.00	0.00	-0.00
414	84.00	-23.12	263.21	975.00	162.43	0.00	-13827.77	-0.00	-0.00	-0.00	300.00	200.00	0.00	-0.00
415	75.30	-20.22	287.93	967.07	156.01	0.00	-14399.32	-0.00	-0.00	-0.00	300.00	200.00	0.00	-0.00
416	81.94	-7.25	329.44	957.05	150.16	0.00	-14792.70	-0.00	-0.00	-0.00	300.00	200.00	0.00	-0.00
417	102.46	4.20	349.43	949.90	145.85	0.00	-13824.53	-0.00	-0.00	-0.00	300.00	200.00	0.00	-0.00
418	112.61	12.44	358.89	941.39	140.39	0.00	-12614.49	-0.00	-0.00	-0.00	300.00	200.00	0.00	-0.00
419	106.89	14.27	369.11	937.85	138.90	0.00	-11720.07	-0.00	-0.00	-0.00	300.00	200.00	0.00	-0.00
420	99.49	12.66	366.52	935.85	137.80	0.00	-10014.28	-0.00	-0.00	-0.00	300.00	200.00	0.00	-0.00
421	93.54	14.42	361.94	933.23	136.59	0.00	-8266.39	-0.00	-0.00	-0.00	300.00	200.00	0.00	-0.00
422	90.18	17.78	365.30	930.32	135.17	0.00	-6766.72	-0.00	-0.00	-0.00	300.00	200.00	0.00	-0.00
423	86.52	22.58	371.40	924.82	131.64	0.00	-4782.35	-0.00	-0.00	-0.00	300.00	200.00	0.00	-0.00
424	86.14	24.87	384.98	921.19	129.53	0.00	-3638.71	-0.00	-0.00	-0.00	300.00	200.00	0.00	-0.00
425	82.78	24.34	401.00	917.27	127.40	0.00	-1710.96	-0.00	-0.00	-0.00	300.00	200.00	0.00	-0.00
426	81.33	21.74	418.55	914.81	125.99	0.00	-622.36	-0.00	-0.00	-0.00	300.00	200.00	0.00	-0.00
427	81.71	17.40	439.45	912.06	124.51	0.00	-603.63	-0.00	-0.00	-0.00	300.00	200.00	0.00	-0.00
428	81.33	15.56	459.14	910.38	123.36	0.00	221.26	-0.00	-0.00	-0.00	300.00	200.00	0.00	-0.00
429	82.09	13.12	478.36	908.45	122.11	0.00	-149.00	-0.00	-0.00	-0.00	300.00	200.00	0.00	-0.00
430	82.32	13.12	499.73	906.30	120.79	0.00	96.85	-0.00	-0.00	-0.00	300.00	200.00	0.00	-0.00
431	83.39	12.89	520.63	905.73	120.52	0.00	-254.58	-0.00	-0.00	-0.00	300.00	200.00	0.00	-0.00
432	83.54	14.42	540.77	905.29	120.71	0.00	-248.21	-0.00	-0.00	-0.00	300.00	200.00	0.00	-0.00
433	83.16	17.62	560.91	904.31	120.24	0.00	-87.03	-0.00	-0.00	-0.00	300.00	200.00	0.00	-0.00
434	83.77	22.74	576.02	903.24	119.68	0.00	41.19	-0.00	-0.00	-0.00	300.00	200.00	0.00	-0.00
435	84.00	28.00	588.68	902.46	118.97	0.00	189.95	-0.00	-0.00	-0.00	300.00	200.00	0.00	-0.00
436	83.39	31.89	600.28	901.32	118.45	0.00	234.38	-0.00	-0.00	-0.00	300.00	200.00	0.00	-0.00
437	82.78	34.64	608.83	900.29	117.84	0.00	90.81	-0.00	-0.00	-0.00	300.00	200.00	0.00	-0.00
438	81.18	34.71	617.83	899.89	117.81	0.00	4.76	-0.00	-0.00	-0.00	300.00	200.00	0.00	-0.00
439	79.50	34.26	625.61	899.27	117.51	0.00	1.77	-0.00	-0.00	-0.00	300.00	200.00	0.00	-0.00
440	76.83	31.81	631.56	898.43	117.37	0.00	45.56	-0.00	-0.00	-0.00	300.00	200.00	0.00	-0.00
441	74.69	29.98	636.29	898.04	117.46	0.00	3.23	-0.00	-0.00	-0.00	300.00	200.00	0.00	-0.00
442	71.79	26.93	639.95	897.28	117.41	0.00	-190.82	-0.00	-0.00	-0.00	300.00	200.00	0.00	-0.00
443	68.82	25.25	640.87	896.64	117.43	0.00	-234.62	-0.00	-0.00	-0.00	300.00	200.00	0.00	-0.00
444	65.54	23.65	639.34	895.91	117.14	0.00	-319.12	-0.00	-0.00	-0.00	300.00	200.00	0.00	-0.00
445	62.33	23.12	634.46	894.70	116.74	0.00	-283.07	-0.00	-0.00	-0.00	300.00	200.00	0.00	-0.00
446	59.43	22.96	628.51	893.31	116.39	0.00	-283.69	0.00	0.00	0.00	300.00	200.00	0.00	0.00
447	56.92	22.35	623.63	891.62	115.88	0.00	-367.75	-0.00	-0.00	-0.00	300.00	200.00	0.00	-0.00
448	54.40	22.28	616.76	889.94	115.44	0.00	-486.64	-0.00	-0.00	-0.00	300.00	200.00	0.00	-0.00
449	52.41	22.43	610.66	888.16	114.69	0.00	-522.04	-0.00	-0.00	-0.00	300.00	200.00	0.00	-0.00
450	50.58	22.05	605.77	886.38	114.51	0.00	-547.49	-0.00	-0.00	-0.00	300.00	200.00	0.00	-0.00
451	48.29	21.59	600.43	884.55	113.95	0.00	-667.36	-0.00	-0.00	-0.00	300.00	200.00	0.00	-0.00
452	46.23	21.29	596.77	882.98	113.53	0.00	-710.87	-0.00	-0.00	-0.00	300.00	200.00	0.00	-0.00
453	44.78	21.51	594.94	880.99	113.16	0.00	-806.51	-0.00	-0.00	-0.00	300.00	200.00	0.00	-0.00
454	43.26	21.29	594.33	879.12	112.61	0.00	-1006.38	-0.00	-0.00	-0.00	300.00	200.00	0.00	-0.00
455	41.81	21.29	595.70	877.41	112.45	0.00	-987.14	-0.00	-0.00	-0.00	300.00	200.00	0.00	-0.00
456	40.97	21.67	597.84	875.89	112.10	0.00	-1137.19	-0.00	-0.00	-0.00	300.00	200.00	0.00	-0.00
457	39.83	22.35	601.35	874.23	111.75	0.00	-1246.38	0.00	0.00	0.00	300.00	200.00	0.00	0.00
458	38.30	22.58	604.71	872.80	111.18	0.00	-1415.10	-0.00	-0.00	-0.00	300.00	200.00	0.00	-0.00
459	37.00	23.19	608.83	871.20	110.93	0.00	-1528.30	-0.00	-0.00	-0.00	300.00	200.00	0.00	-0.00
460	34.64	23.35	612.64	869.97	110.49	0.00	-1642.88	-0.00	-0.00	-0.00	300.00	200.00	0.00	-0.00
461	32.04	23.50	615.54	868.72	110.11	0.00	-1616.88	-0.00	-0.00	-0.00	300.00	200.00	0.00	-0.00
462	29.68	23.65	617.68	867.58	109.78	0.00	-1656.56	-0.00	-0.00	-0.00	300.00	200.00	0.00	-0.00
463	26.70	23.04	620.42	866.55	109.64	0.00	-1870.59	-0.00	-0.00	-0.00	300.00	200.00	0.00	-0.00
464	24.34	22.89	623.47	865.33	109.54	0.00	-1980.26	-0.00	-0.00	-0.00	300.00	200.00	0.00	-0.00
465	21.82	22.74	626.22	864.48	109.41	0.00	-2130.90	-0.00	-0.00	-0.00	300.00	200.00	0.00	-0.00
466	19.07	22.96	628.66	863.75	109.17	0.00	-2227.23	-0.00	-0.00	-0.00	300.00	200.00	0.00	-0.00
467	16.94	23.04	629.88	862.67	109.06	0.00	-2350.44	-0.00	-0.00	-0.00	300.00	200.00	0.00	-0.00
468	14.80	22.96	631.10	861.58	108.75	0.00	-2390.71	-0.00	-0.00	-0.00	300.00	200.00	0.00	-0.00
469	12.51	23.19	631.56	860.45	108.58	0.00	-2537.48	-0.00	-0.00	-0.00	300.00	200.00	0.00	-0.00
470	10.68	23.35	632.17	859.26	108.33	0.00	-2636.02	-0.00	-0.00	-0.00	300.00	200.00	0.00	-0.00
471	9.00	23.35	632.32	858.19	108.30	0.00	-2709.05	-0.00	-0.00	-0.00	300.00	200.00	0.00	-0.00
472	7.10	23.73	632.48	857.04	107.94	0.00	-2835.74	-0.00	-0.00	-0.00	300.00	200.00	0.00	-0.00
473	5.26	23.50	632.93	856.21	107.81	0.00	-2956.28	-0.00	-0.00	-0.00	300.00	200.00	0.00	-0.00
474	3.28	24.03	632.32	855.44	107.87	0.00	-3004.41	-0.00	-0.00	-0.00	300.00	200.00	0.00	-0.00
475	0.92	23.80	632.32	854.64	107.77	0.00	-3098.96	-0.00	-0.00	-0.00	300.00	200.00	0.00	-0.00
476	-0.84	23.73	632.17	853.83	107.84	0.00	-3265.02	-0.00	-0.00	-0.00	300.00	200.00	0.00	-0.00
477	-2.59	23.80	631.71	853.22	107.92	0.00	-3451.32	-0.00	-0.00	-0.00	300.00	200.00	0.00	-0.00
478	-4.96	23.96	631.71	852.42	107.97	0.00	-3504.65	-0.00	-0.00	-0.00	300.00	200.00	0.00	-0.00
479	-6.41	24.11	632.17	851.44	107.84	0.00	-3613.81	-0.00	-0.00	-0.00	300.00	200.00	0.00	-0.00
480	-8.09	23.96	632.02	850.56	107.82	0.00	-3674.58	-0.00	-0.00	-0.00	300.00	200.00	0.00	-0.00
481	-9.92	23.88	631.26	849.41	107.71	0.00	-3824.53	-0.00	-0.00	-0.00	300.00	200.00	0.00	-0.00
482	-11.60	23.73	630.04	848.14	107.73	0.00	-3853.92	-0.00	-0.00	-0.00	300.00	200.00	0.00	-0.00
483	-13.35	23.50	628.81	846.95	107.50	0.00	-3879.35	-0.00	-0.00	-0.00	300.00	200.00	0.00	-0.00
484	-15.11	23.42	626.83	845.53	107.35	0.00	-4006.30	-0.00	-0.00	-0.00	300.00	200.00	0.00	-0.00
485	-16.86	23.27	625.15	844.13	107.15	0.00	-3976.78	-0.00	-0.00	-0.00	300.00	200.00	0.00	-0.00
486	-18.77	23.73	622.71	842.72	107.03	0.00	-4080.44	-0.00	-0.00	-0.00	300.00	200.00	0.00	-0.00
487	-20.83	23.88	620.12	841.14	106.69	0.00	-4018.01	-0.00	-0.00	-0.00	300.00	200.00	0.00	-0.00
488	-22.66	24.19	617.68	839.56	106.52	0.00	-4038.00	-0.00	-0.00	-0.00	300.00	200.00	0.00	-0.00
489	-24.11	24.57	615.69	838.02	106.07	0.00	-4058.43	-0.00	-0.00	-0.00	300.00	200.00	0.00	-0.00
490	-25.41	25.18	613.86	836.04	105.79	0.00	-3931.44	-0.00	-0.00	-0.00	300.00	200.00	0.00	-0.00
491	-26.25	25.56	613.40	833.82	105.57	0.00	-3970.48	-0.00	-0.00	-0.00	300.00	200.00	0.00	-0.00
492	-26.78	25.86	612.95	831.75	104.95	0.00	-3966.22	-0.00	-0.00	-0.00	300.00	200.00	0.00	-0.00
493	-27.54	26.47	613.86	829.25	104.45	0.00	-3861.59	-0.00	-0.00	-0.00	300.00	200.00	0.00	-0.00
494	-28.61	26.86	615.23	826.88	104.12	0.00	-3933.03	-0.00	-0.00	-0.00	300.00	200.00	0.00	-0.00
495	-29.22	27.01	616.15	824.32	103.37	0.00	-4023.60	-0.00	-0.00	-0.00	300.00	200.00	0.00	-0.00
496	-29.91	27.92	617.68	821.55	102.57	0.00	-4058.63	-0.00	-0.00	-0.00	300.00	200.00	0.00	-0.00
497	-31.43	28.31	620.88	819.32	102.09	0.00	-3846.35	-0.00	-0.00	-0.00	300.00	200.00	0.00	-0.00
498	-33.04	28.61	623.47	816.88	101.62	0.00	-3784.42	-0.00	-0.00	-0.00	300.00	200.00	0.00	-0.00
499	-34.26	29.53	626.37	814.35	100.90	0.00	-3669.58	-0.00	-0.00	-0.00	300.00	200.00	0.00	-0.00
500	-36.24	30.29	629.73	812.21	100.51	0.00	-3623.74	-0.00	-0.00	-0.00	300.00	200.00	0.00	-0.00
501	-38.15	30.75	632.63	809.95	99.90	0.00	-3597.35	-0.00	-0.00	-0.00	300.00	200.00	0.00	-0.00
502	-40.44	31.81	635.07	808.00	99.28	0.00	-3524.93	-0.00	-0.00	-0.00	300.00	200.00	0.00	-0.00
503	-42.80	32.65	637.36	806.11	98.92	0.00	-3450.60	-0.00	-0.00	-0.00	300.00	200.00	0.00	-0.00
504	-45.62	33.34	640.11	804.38	98.64	0.00	-3440.22	-0.00	-0.00	-0.00	300.00	200.00	0.00	-0.00
505	-48.75	33.95	642.85	802.95	98.31	0.00	-3387.60	-0.00	-0.00	-0.00	300.00	200.00	0.00	-0.00
506	-52.03	34.56	644.84	801.91	98.06	0.00	-3332.79	-0.00	-0.00	-0.00	300.00	200.00	0.00	-0.00
507	-55.69	34.56	647.28	800.95	97.93	0.00	-3307.84	-0.00	-0.00	-0.00	300.00	200.00	0.00	-0.00
508	-59.74	34.71	648.96	799.80	97.86	0.00	-3408.03	-0.00	-0.00	-0.00	300.00	200.00	0.00	-0.00
509	-63.71	35.02	648.96	799.10	97.72	0.00	-3326.72	-0.00	-0.00	-0.00	300.00	200.00	0.00	-0.00
510	-67.37	35.02	648.19	798.34	97.60	0.00	-3352.39	-0.00	-0.00	-0.00	300.00	200.00	0.00	-0.00
511	-71.41	35.40	646.36	797.33	97.59	0.00	-3320.10	-0.00	-0.00	-0.00	300.00	200.00	0.00	-0.00
512	-75.23	35.71	643.92	796.51	97.58	0.00	-3256.08	-0.00	-0.00	-0.00	300.00	200.00	0.00	-0.00
513	-78.74	35.78	639.95	795.63	97.33	0.00	-3226.37	-0.00	-0.00	-0.00	300.00	200.00	0.00	-0.00
514	-82.47	36.47	634.77	794.61	97.45	0.00	-3176.53	-0.00	-0.00	-0.00	300.00	200.00	0.00	-0.00
515	-86.14	36.54	628.51	793.90	97.26	0.00	-3093.10	-0.00	-0.00	-0.00	300.00	200.00	0.00	-0.00
516	-89.04	36.85	621.80	793.01	97.42	0.00	-3064.65	-0.00	-0.00	-0.00	300.00	200.00	0.00	-0.00
517	-92.47	37.00	613.10	791.75	97.36	0.00	-2940.88	0.31	1.60	36.47	342.68	242.68	0.00	150.64
518	-95.29	36.54	603.49	791.12	97.40	0.00	-3025.43	-4.58	-6.48	257.26	344.66	246.26	0.00	283.85
519	-97.50	35.86	592.35	790.17	97.42	0.00	-2958.56	7.93	8.70	215.91	342.19	246.22	0.00	205.77
520	-98.72	35.78	575.56	788.63	97.61	0.00	-2553.82	32.42	14.27	236.05	339.37	246.41	0.00	256.63
521	-99.72	32.81	558.01	788.07	98.17	0.00	-2554.74	59.13	12.59	271.45	336.93	245.87	0.00	255.93
522	-98.57	31.36	539.09	786.58	98.27	0.00	-2435.46	65.46	11.75	293.27	334.50	246.51	0.00	190.49
523	-98.04	28.23	514.83	785.45	98.81	0.00	-2463.12	48.75	12.97	308.38	332.51	247.01	0.00	107.62
524	-96.28	25.56	489.65	783.99	99.22	0.00	-2521.42	41.66	9.54	322.27	331.25	247.82	0.00	0.35
525	-93.00	22.81	462.95	783.06	99.47	0.00	-2402.87	49.67	5.80	325.16	329.14	248.71	0.00	-38.52
526	-88.73	19.38	431.37	781.71	99.96	0.00	-2529.15	58.67	2.29	320.89	326.96	249.26	0.00	-32.47
527	-83.62	15.95	399.78	780.82	100.31	0.00	-2693.17	60.04	-3.97	327.15	322.81	251.31	0.00	12.50
528	-76.37	12.82	368.19	778.55	100.21	0.00	-2914.40	66.07	-16.33	355.99	316.33	253.24	0.00	236.31
529	-67.21	9.54	332.95	777.20	100.46	0.00	-3279.00	79.57	-25.48	379.64	310.25	254.90	0.00	441.56
530	-57.91	6.10	297.09	774.96	100.05	0.00	-3890.65	87.43	-30.44	392.00	306.31	255.82	0.00	380.33
531	-48.14	3.05	259.25	772.51	99.23	0.00	-4546.94	88.88	-34.26	404.82	302.49	256.99	0.00	-205.02
532	-36.77	1.45	215.15	767.68	97.73	0.00	-4740.53	90.33	-35.32	417.48	299.78	257.60	0.00	-824.00
533	-24.64	1.14	172.42	759.64	93.81	0.00	-4909.41	92.70	-34.71	428.31	297.65	257.78	0.00	-1248.33
534	-12.66	0.92	134.28	753.00	90.91	0.00	-5141.52	95.06	-34.10	448.76	295.41	258.35	0.00	-1270.36
535	0.15	2.21	96.89	737.65	83.46	0.00	-5328.20	97.05	-32.73	475.16	294.22	258.38	0.00	-1321.30
536	10.15	4.20	72.17	718.43	74.00	0.00	-5425.06	97.35	-30.52	500.18	293.50	258.57	0.00	-1385.57
537	16.25	4.88	56.00	699.46	65.40	0.00	-5588.08	96.66	-27.77	524.29	292.75	258.56	0.00	-1498.93
538	20.45	4.81	42.11	681.26	50.72	0.00	-5877.40	95.06	-25.02	545.35	292.45	258.53	0.00	-1582.70
539	22.28	4.96	29.75	643.00	27.69	0.00	-6371.60	93.15	-23.19	561.68	291.85	258.73	0.00	-1607.00
540	-0.00	-0.00	-0.00	903.00	200.00	0.00	-0.00	91.17	-22.28	576.32	291.42	258.99	0.00	-1633.72
541	-0.00	-0.00	-0.00	903.00	200.00	0.00	-0.00	89.42	-22.66	588.84	290.90	259.13	0.00	-1693.40
542	-0.00	-0.00	-0.00	903.00	200.00	0.00	-0.00	88.27	-24.26	599.67	290.38	259.34	0.00	-1678.78
543	-0.00	-0.00	-0.00	903.00	200.00	0.00	-0.00	86.59	-27.01	609.89	289.94	259.59	0.00	-1817.35
544	-0.00	-0.00	-0.00	903.00	200.00	0.00	-0.00	85.07	-29.60	618.44	289.27	259.86	0.00	-1909.17
545	24.87	4.04	-8.54	1144.07	382.14	0.00	53.54	83.24	-31.74	623.47	288.77	260.16	0.00	-2078.42
546	24.87	4.27	-8.70	1134.58	378.95	0.00	-17.67	80.95	-33.72	627.59	288.55	260.30	0.00	-2257.30
547	24.72	4.12	-8.54	1138.71	382.14	0.00	98.09	78.51	-35.02	630.19	288.38	260.34	0.00	-2353.35
548	24.41	4.12	-8.39	1148.45	392.73	0.00	215.01	75.99	-35.55	631.41	288.11	260.51	0.00	-2370.48
549	24.49	3.97	-8.39	1143.00	389.09	0.00	199.75	73.39	-34.94	631.26	287.82	260.48	0.00	-2349.80
550	24.49	4.04	-8.39	1148.45	389.09	0.00	159.38	69.96	-33.87	630.34	287.51	260.42	0.00	-2307.11
551	24.41	4.04	-8.54	1138.71	378.57	0.00	-26.70	67.21	-31.66	629.58	287.28	260.30	0.00	-2140.49
552	24.34	3.81	-8.09	1140.74	396.23	0.00	389.82	64.39	-29.14	627.29	286.72	260.08	0.00	-2080.06
553	24.49	4.12	-8.54	1138.71	385.71	0.00	75.20	61.26	-26.63	623.63	286.35	260.09	0.00	-1923.39
554	24.41	3.89	-8.09	1157.72	392.45	0.00	274.23	58.75	-24.26	620.42	285.69	259.86	0.00	-1774.43
555	24.41	3.97	-8.09	1157.72	396.23	0.00	324.03	56.00	-22.43	616.91	285.16	259.66	0.00	-1592.53
556	24.49	3.97	-8.39	1148.45	389.09	0.00	155.22	53.94	-21.13	613.10	284.62	259.58	0.00	-1414.19
557	24.57	4.04	-8.54	1144.07	382.14	0.00	43.73	51.42	-20.52	608.83	283.98	259.45	0.00	-1322.91
558	24.41	4.12	-8.85	1130.59	375.86	0.00	-123.12	49.44	-20.22	603.79	283.32	259.24	0.00	-1139.42
559	24.64	3.89	-8.09	1163.38	392.45	0.00	204.70	47.30	-20.22	599.67	282.67	259.03	0.00	-945.39
560	24.49	3.97	-8.54	1138.71	382.14	0.00	46.59	45.85	-20.60	597.38	282.15	258.75	0.00	-763.92
561	24.49	3.81	-8.39	1143.00	392.73	0.00	325.43	44.17	-20.52	596.16	281.34	258.61	0.00	-563.24
562	24.49	3.89	-8.09	1157.72	392.45	0.00	243.13	42.42	-20.75	596.47	280.97	258.53	0.00	-429.80
563	24.49	3.89	-8.09	1157.72	396.23	0.00	289.77	40.82	-20.07	600.28	280.48	258.21	0.00	-144.33
564	24.41	3.81	-8.39	1148.45	385.45	0.00	112.36	39.67	-19.61	604.55	279.93	258.10	0.00	-10.97
565	24.57	3.97	-8.39	1143.00	389.09	0.00	214.18	38.30	-19.23	611.42	279.41	257.85	0.00	171.79
566	24.49	3.97	-8.09	1157.72	396.23	0.00	270.34	37.38	-18.77	617.22	279.01	257.80	0.00	324.91
567	24.41	3.97	-8.39	1143.00	389.09	0.00	162.44	35.55	-18.39	622.10	278.37	257.59	0.00	596.92
568	24.41	3.97	-7.93	1156.85	400.00	0.00	373.84	33.57	-18.54	627.44	277.68	257.49	0.00	714.93
569	24.49	3.97	-7.93	1168.38	400.00	0.00	366.21	31.66	-18.62	631.26	277.23	257.38	0.00	889.49
570	24.49	3.81	-8.09	1157.72	400.00	0.00	424.51	30.06	-19.15	634.77	276.56	257.45	0.00	934.85
571	24.49	3.81	-7.93	1145.31	396.15	0.00	400.54	28.00	-19.45	637.82	276.32	257.46	0.00	1125.32
572	24.49	3.89	-7.78	1161.82	396.08	0.00	293.06	26.02	-19.68	639.80	275.75	257.57	0.00	1180.60
573	-0.00	-0.00	-0.00	903.00	200.00	0.00	-0.00	23.88	-19.76	642.40	274.92	257.62	0.00	1246.64
574	24.49	3.74	-8.09	1157.72	392.45	0.00	259.11	21.82	-20.14	643.92	274.27	257.77	0.00	1314.47
575	-0.00	-0.00	-0.00	903.00	200.00	0.00	-0.00	19.15	-20.07	644.53	273.58	257.95	0.00	1380.77
576	24.41	3.81	-8.39	1132.09	389.09	0.00	240.67	17.01	-20.52	644.53	272.73	258.14	0.00	1482.37
577	24.49	3.89	-7.93	1145.31	400.00	0.00	499.14	14.88	-21.06	643.92	271.85	258.48	0.00	1581.91
578	24.34	3.97	-7.78	1167.71	400.00	0.00	361.27	13.12	-21.51	644.07	271.07	258.66	0.00	1612.24
579	24.49	3.81	-8.54	1128.00	378.57	0.00	-9.81	11.06	-21.97	644.23	270.16	258.93	0.00	1758.56
580	24.34	3.81	-8.09	1157.72	388.68	0.00	118.47	9.08	-22.43	643.62	269.27	259.22	0.00	1862.65
581	24.41	3.97	-7.93	1156.85	400.00	0.00	396.73	7.40	-22.74	643.62	268.28	259.36	0.00	1961.17
582	24.26	3.97	-7.93	1162.62	392.31	0.00	156.70	5.72	-23.04	643.16	267.33	259.69	0.00	2083.65
583	24.49	3.81	-8.09	1157.72	396.23	0.00	309.21	3.81	-23.19	642.85	266.25	259.86	0.00	2283.65
584	24.41	3.89	-8.09	1157.72	396.23	0.00	320.58	1.91	-23.42	641.78	265.48	259.96	0.00	2372.80
585	24.64	3.81	-8.39	1148.45	378.18	0.00	-47.30	0.38	-23.50	640.87	264.29	260.14	0.00	2479.61
586	24.57	3.74	-8.39	1148.45	385.45	0.00	90.72	-1.30	-23.88	640.11	263.24	260.17	0.00	2637.63
587	24.49	3.74	-7.93	1168.38	400.00	0.00	381.18	-2.59	-23.65	639.80	262.01	260.20	0.00	2744.74
588	24.41	3.81	-7.78	1150.06	400.00	0.00	461.35	-4.27	-23.35	637.97	260.68	260.42	0.00	2852.21
589	24.41	3.74	-8.39	1148.45	392.73	0.00	239.98	-5.80	-23.27	636.75	259.24	260.48	0.00	3026.64
590	-0.00	-0.00	-0.00	903.00	200.00	0.00	-0.00	-7.02	-22.96	634.61	257.73	260.64	0.00	3158.41
591	24.41	3.97	-8.09	1157.72	396.23	0.00	255.37	-8.39	-23.04	632.63	256.22	260.83	0.00	3195.80
592	24.57	3.89	-8.09	1152.06	396.23	0.00	349.66	-9.84	-22.81	630.34	254.32	260.86	0.00	3348.65
593	24.87	3.97	-7.93	1168.38	396.15	0.00	255.29	-11.52	-22.74	628.81	253.05	260.91	0.00	3403.51
594	24.87	3.74	-8.54	1128.00	385.71	0.00	253.13	-12.97	-22.74	627.29	251.33	261.06	0.00	3503.08
595	24.87	3.81	-8.09	1140.74	396.23	0.00	425.95	-14.34	-22.89	625.76	249.74	261.06	0.00	3604.45
596	24.72	3.81	-8.39	1132.09	385.45	0.00	162.71	-15.95	-23.12	624.24	248.45	261.21	0.00	3714.55
597	24.72	3.74	-8.39	1143.00	389.09	0.00	183.52	-17.32	-23.42	623.02	246.80	261.18	0.00	3782.71
598	24.87	3.66	-8.39	1153.91	385.45	0.00	100.29	-18.84	-23.80	621.64	245.21	261.22	0.00	3882.29
599	24.87	3.74	-8.70	1145.11	382.46	0.00	39.49	-20.52	-24.11	621.64	243.59	261.17	0.00	3930.76
600	24.64	3.66	-8.39	1132.09	385.45	0.00	160.63	-22.13	-24.19	621.49	241.96	261.23	0.00	4016.39
601	24.72	3.81	-8.39	1132.09	385.45	0.00	162.71	-23.57	-24.57	621.03	240.22	261.28	0.00	4044.83
602	24.72	3.74	-8.09	1152.06	396.23	0.00	326.05	-24.80	-24.80	619.96	238.27	261.24	0.00	4092.17
603	24.72	3.66	-7.93	1162.62	400.00	0.00	399.66	-25.79	-24.87	618.90	236.17	261.29	0.00	4201.84
604	24.95	3.66	-8.54	1128.00	385.71	0.00	192.91	-26.63	-25.18	617.37	234.01	261.34	0.00	4143.81
605	24.95	3.74	-8.09	1135.08	396.23	0.00	411.56	-27.16	-25.41	616.61	231.55	261.12	0.00	4291.28
606	-0.00	-0.00	-0.00	903.00	200.00	0.00	-0.00	-28.08	-25.63	615.54	229.35	261.18	0.00	4276.09
607	24.95	3.81	-8.09	1163.38	396.23	0.00	285.89	-28.46	-26.32	615.39	226.43	261.10	0.00	4267.14
608	-0.00	-0.00	-0.00	903.00	200.00	0.00	-0.00	-28.53	-26.40	614.62	223.44	260.97	0.00	4341.50
609	25.25	3.81	-8.39	1164.82	389.09	0.00	114.30	-28.84	-26.86	614.01	220.15	260.83	0.00	4341.02
610	25.10	3.74	-8.39	1143.00	389.09	0.00	209.88	-28.99	-27.16	613.25	216.99	260.71	0.00	4362.45
611	25.25	3.74	-8.09	1152.06	392.45	0.00	312.66	-29.07	-27.47	612.64	213.70	260.57	0.00	4406.22
612	25.25	3.74	-8.09	1163.38	396.23	0.00	342.75	-29.45	-28.23	612.79	210.06	260.26	0.00	4361.13
613	-0.00	-0.00	-0.00	903.00	200.00	0.00	-0.00	-29.68	-28.38	614.93	206.43	259.90	0.00	4309.80
614	-0.00	-0.00	-0.00	903.00	200.00	0.00	-0.00	-29.60	-28.38	617.68	202.84	259.44	0.00	4294.99
615	25.25	3.74	-8.39	1159.36	389.09	0.00	154.67	-29.91	-28.15	622.86	199.02	258.94	0.00	4229.22
616	25.33	3.66	-8.39	1164.82	389.09	0.00	214.46	-30.36	-27.62	628.51	195.56	258.36	0.00	4292.52
617	25.33	3.89	-8.39	1159.36	396.36	0.00	359.97	-31.36	-27.24	634.77	192.19	257.74	0.00	4248.02
618	25.33	3.66	-8.09	1169.04	400.00	0.00	406.66	-33.42	-27.31	641.17	188.98	257.12	0.00	4214.38
619	25.10	3.81	-8.39	1153.91	392.73	0.00	241.23	-35.32	-26.63	646.97	185.94	256.46	0.00	4284.07
620	-0.00	-0.00	-0.00	903.00	200.00	0.00	-0.00	-37.54	-26.86	653.08	183.15	255.93	0.00	4146.61
621	25.18	3.89	-8.54	1149.43	385.71	0.00	100.54	-39.98	-26.47	659.18	180.49	255.23	0.00	4240.98
622	25.25	3.89	-8.70	1160.89	389.47	0.00	165.04	-42.65	-26.47	665.28	178.00	254.59	0.00	4146.83
623	25.10	3.89	-8.54	1144.07	389.29	0.00	196.87	-45.85	-26.63	670.32	176.26	254.04	0.00	4183.62
624	25.25	3.89	-8.39	1159.36	400.00	0.00	413.93	-49.36	-27.39	674.90	174.32	253.54	0.00	4031.39
625	25.33	3.74	-8.39	1153.91	389.09	0.00	258.15	-53.18	-27.69	677.95	172.79	252.94	0.00	4030.23
626	25.33	3.74	-8.09	1169.04	396.23	0.00	336.56	-57.30	-28.53	680.24	171.47	252.45	0.00	3947.63
627	25.18	3.81	-8.09	1157.72	400.00	0.00	401.62	-61.57	-29.22	679.63	170.07	252.04	0.00	3871.06
628	25.33	3.74	-8.70	1145.11	385.96	0.00	74.55	-66.22	-30.59	677.03	169.37	251.88	0.00	3691.43
629	-0.00	-0.00	-0.00	903.00	200.00	0.00	-0.00	-71.56	-35.10	675.66	169.58	251.49	0.00	3571.22
630	24.87	4.12	-9.00	1136.90	379.66	0.00	-271.68	-68.36	-25.63	661.62	163.77	250.37	0.00	5080.84
631	-0.00	-0.00	-0.00	903.00	200.00	0.00	-0.00	-77.90	-32.58	655.52	168.09	250.84	0.00	3163.71
632	26.70	4.04	-8.54	1128.00	385.71	0.00	112.53	-76.29	-25.18	636.75	163.34	250.04	0.00	3934.09
633	-0.00	-0.00	-0.00	903.00	200.00	0.00	-0.00	-78.28	-29.07	623.02	164.36	249.72	0.00	3037.40
634	-0.00	-0.00	-0.00	903.00	200.00	0.00	-0.00	-79.04	-24.95	602.42	162.84	249.09	0.00	3318.33
635	25.48	3.66	-8.09	1169.04	396.23	0.00	135.03	-78.51	-24.72	580.75	161.67	248.71	0.00	2918.59
636	25.63	3.59	-8.09	1140.74	400.00	0.00	452.15	-79.19	-23.96	555.73	161.29	248.49	0.00	2701.65
637	26.25	3.59	-8.39	1148.45	389.09	0.00	191.57	-76.22	-21.21	529.33	158.95	247.56	0.00	2835.98
638	25.79	3.51	-8.54	1144.07	396.43	0.00	328.34	-75.68	-20.98	502.47	159.06	247.31	0.00	2411.56
639	26.02	3.28	-8.09	1157.72	396.23	0.00	424.22	-72.86	-19.15	471.50	157.67	246.93	0.00	2255.34
640	-0.00	-0.00	-0.00	903.00	200.00	0.00	-0.00	-69.27	-17.32	440.52	156.49	246.35	0.00	2086.06
641	25.79	3.51	-8.09	1135.08	396.23	0.00	377.58	-65.77	-15.03	410.16	155.47	245.83	0.00	1931.69
642	-0.00	-0.00	-0.00	903.00	200.00	0.00	-0.00	-61.80	-13.58	378.11	154.96	245.44	0.00	1699.62
643	25.79	3.51	-8.09	1152.06	392.45	0.00	266.45	-56.84	-12.28	345.61	155.10	245.03	0.00	1451.21
644	25.79	3.59	-8.39	1159.36	389.09	0.00	88.78	-52.26	-10.53	315.40	154.86	244.70	0.00	1331.31
645	25.94	3.59	-7.93	1156.85	396.15	0.00	264.09	-46.77	-9.46	281.83	154.30	244.50	0.00	1163.67
646	26.09	3.59	-7.93	1156.85	392.31	0.00	170.78	-41.28	-8.39	249.79	153.39	244.11	0.00	1046.15
647	26.02	3.51	-7.93	1162.62	396.15	0.00	323.96	-36.24	-7.55	219.73	153.13	244.17	0.00	883.50
648	26.02	3.66	-8.09	1157.72	392.45	0.00	251.77	-30.82	-7.02	188.90	152.91	244.26	0.00	738.87
649	26.02	3.81	-8.54	1138.71	378.57	0.00	-98.64	-24.72	-6.56	159.15	151.01	243.34	0.00	651.97
650	25.71	3.51	-7.78	1167.71	400.00	0.00	368.01	-18.46	-6.26	132.45	148.96	244.01	0.00	600.03
651	-0.00	-0.00	-0.00	903.00	200.00	0.00	-0.00	-11.44	-5.72	107.27	144.67	242.96	0.00	473.49
652	25.94	3.59	-8.09	1157.72	392.45	0.00	210.74	-4.20	-5.04	87.28	138.99	242.31	0.00	499.43
653	26.17	3.59	-8.09	1157.72	392.45	0.00	254.79	0.69	-4.27	73.55	134.44	239.83	0.00	487.30
654	26.09	3.51	-7.93	1162.62	388.46	0.00	69.55	1.98	-3.13	61.49	131.02	239.21	0.00	396.05
655	26.02	3.59	-8.39	1148.45	385.45	0.00	30.80	1.91	-2.29	51.42	133.53	237.39	0.00	354.05
656	25.94	3.51	-8.39	1153.91	392.73	0.00	250.66	1.83	-2.06	42.88	133.45	235.59	0.00	179.85
657	25.63	3.59	-8.09	1140.74	388.68	0.00	139.06	2.44	-2.06	34.33	136.00	233.78	0.00	225.29
658	25.63	3.66	-8.09	1157.72	396.23	0.00	252.20	3.05	-2.75	27.31	134.08	234.64	0.00	176.41
659	25.56	3.66	-8.09	1140.74	392.45	0.00	225.86	3.66	-2.90	22.28	137.67	234.25	0.00	204.11
660	25.56	3.66	-7.93	1162.62	392.31	0.00	187.80	3.74	-2.67	17.55	135.65	231.30	0.00	158.82
661	25.25	3.81	-7.93	1156.85	400.00	0.00	465.98	3.13	-2.14	12.82	132.14	228.57	0.00	165.67
662	24.72	4.12	-8.09	1157.72	392.45	0.00	183.11	2.06	-1.98	8.54	139.29	228.57	0.00	106.27
663	24.41	4.20	-8.70	1134.58	375.44	0.00	-121.80	-0.00	-0.00	-0.00	300.00	200.00	0.00	-0.00
664	24.41	4.20	-7.93	1168.38	400.00	0.00	335.99	-0.00	-0.00	-0.00	300.00	200.00	0.00	-0.00
665	-0.00	-0.00	-0.00	903.00	200.00	0.00	-0.00	-0.00	-0.00	-0.00	300.00	200.00	0.00	-0.00
666	24.64	4.12	-7.93	1162.62	400.00	0.00	425.78	-0.00	-0.00	-0.00	300.00	200.00	0.00	-0.00
667	-0.00	-0.00	-0.00	903.00	200.00	0.00	-0.00	-0.00	-0.00	-0.00	300.00	200.00	0.00	-0.00
668	24.49	4.20	-8.09	1152.06	392.45	0.00	257.82	-0.00	-0.00	-0.00	300.00	200.00	0.00	-0.00
669	24.49	4.43	-8.39	1143.00	392.73	0.00	316.27	-0.00	-0.00	-0.00	300.00	200.00	0.00	-0.00
670	24.41	4.20	-8.39	1148.45	385.45	0.00	133.17	-0.00	-0.00	-0.00	300.00	200.00	0.00	-0.00
671	24.34	4.43	-8.09	1140.74	388.68	0.00	221.25	-0.00	-0.00	-0.00	300.00	200.00	0.00	-0.00
672	24.19	4.12	-8.09	1157.72	388.68	0.00	195.05	-0.00	-0.00	-0.00	300.00	200.00	0.00	-0.00
673	24.49	4.43	-8.39	1153.91	385.45	0.00	112.78	-0.00	-0.00	-0.00	300.00	200.00	0.00	-0.00
674	24.03	4.43	-8.39	1153.91	385.45	0.00	50.77	-0.00	-0.00	-0.00	300.00	200.00	0.00	-0.00
675	24.41	4.27	-8.39	1148.45	392.73	0.00	360.66	-0.00	-0.00	-0.00	300.00	200.00	0.00	-0.00
676	24.34	4.27	-8.09	1152.06	388.68	0.00	232.05	-0.00	-0.00	-0.00	300.00	200.00	0.00	-0.00
677	24.26	4.43	-8.09	1152.06	400.00	0.00	431.42	-0.00	-0.00	-0.00	300.00	200.00	0.00	-0.00
678	-0.00	-0.00	-0.00	903.00	200.00	0.00	-0.00	-0.00	-0.00	-0.00	300.00	200.00	0.00	-0.00
679	24.26	4.27	-7.93	1156.85	392.31	0.00	262.33	-0.00	-0.00	-0.00	300.00	200.00	0.00	-0.00
680	24.34	4.27	-8.39	1143.00	389.09	0.00	257.87	-0.00	-0.00	-0.00	300.00	200.00	0.00	-0.00
681	24.19	4.43	-8.09	1140.74	392.45	0.00	260.84	-0.00	-0.00	-0.00	300.00	200.00	0.00	-0.00
682	24.19	4.27	-8.09	1163.38	392.45	0.00	246.16	-0.00	-0.00	-0.00	300.00	200.00	0.00	-0.00
683	24.34	4.27	-8.09	1152.06	392.45	0.00	346.78	-0.00	-0.00	-0.00	300.00	200.00	0.00	-0.00
684	24.19	4.20	-8.39	1148.45	392.73	0.00	266.61	-0.00	-0.00	-0.00	300.00	200.00	0.00	-0.00
685	24.34	4.20	-8.54	1154.79	382.14	0.00	57.63	-0.00	-0.00	-0.00	300.00	200.00	0.00	-0.00
686	23.96	4.27	-8.39	1132.09	385.45	0.00	53.68	-0.00	-0.00	-0.00	300.00	200.00	0.00	-0.00
687	24.11	4.27	-7.93	1145.31	396.15	0.00	397.90	-0.00	-0.00	-0.00	300.00	200.00	0.00	-0.00
688	24.26	4.27	-8.54	1144.07	389.29	0.00	266.48	-0.00	-0.00	-0.00	300.00	200.00	0.00	-0.00
689	23.96	4.12	-8.09	1152.06	396.23	0.00	355.99	-0.00	-0.00	-0.00	300.00	200.00	0.00	-0.00
690	24.19	4.35	-8.54	1149.43	378.57	0.00	-48.77	-0.00	-0.00	-0.00	300.00	200.00	0.00	-0.00
691	24.19	4.20	-8.09	1140.74	388.68	0.00	246.88	-0.00	-0.00	-0.00	300.00	200.00	0.00	-0.00
692	24.26	4.20	-7.93	1168.38	400.00	0.00	442.80	-0.00	-0.00	-0.00	300.00	200.00	0.00	-0.00
693	24.11	4.20	-8.09	1163.38	396.23	0.00	342.32	-0.00	-0.00	-0.00	300.00	200.00	0.00	-0.00
694	23.96	4.04	-8.39	1148.45	389.09	0.00	241.50	-0.00	-0.00	-0.00	300.00	200.00	0.00	-0.00
695	23.88	4.12	-7.93	1145.31	400.00	0.00	481.83	-0.00	-0.00	-0.00	300.00	200.00	0.00	-0.00
696	24.03	4.35	-8.09	1163.38	400.00	0.00	401.19	-0.00	-0.00	-0.00	300.00	200.00	0.00	-0.00
697	23.96	4.20	-8.39	1143.00	389.09	0.00	249.83	-0.00	-0.00	-0.00	300.00	200.00	0.00	-0.00
698	24.11	4.20	-7.93	1145.31	396.15	0.00	485.05	-0.00	-0.00	-0.00	300.00	200.00	0.00	-0.00
699	24.03	4.20	-8.54	1149.43	389.29	0.00	287.74	-0.00	-0.00	-0.00	300.00	200.00	0.00	-0.00
700	24.03	4.27	-8.54	1160.14	385.71	0.00	114.44	-0.00	-0.00	-0.00	300.00	200.00	0.00	-0.00
701	23.96	4.27	-8.70	1134.58	378.95	0.00	24.49	-0.00	-0.00	-0.00	300.00	200.00	0.00	-0.00
702	23.96	4.27	-8.54	1144.07	385.71	0.00	168.94	-0.00	-0.00	-0.00	300.00	200.00	0.00	-0.00
703	23.80	4.43	-8.09	1169.04	400.00	0.00	333.39	-0.00	-0.00	-0.00	300.00	200.00	0.00	-0.00
704	23.80	4.27	-8.09	1169.04	396.23	0.00	329.94	-0.00	-0.00	-0.00	300.00	200.00	0.00	-0.00
705	23.80	4.35	-8.54	1149.43	385.71	0.00	121.80	-0.00	-0.00	-0.00	300.00	200.00	0.00	-0.00
706	23.57	4.35	-8.39	1153.91	389.09	0.00	93.63	-0.00	-0.00	-0.00	300.00	200.00	0.00	-0.00
707	23.80	4.43	-7.93	1168.38	392.31	0.00	198.95	-0.00	-0.00	-0.00	300.00	200.00	0.00	-0.00
708	23.88	4.35	-8.54	1149.43	389.29	0.00	244.14	-0.00	-0.00	-0.00	300.00	200.00	0.00	-0.00
709	23.57	4.58	-8.39	1159.36	389.09	0.00	79.90	-0.00	-0.00	-0.00	300.00	200.00	0.00	-0.00
710	23.80	4.04	-8.09	1169.04	396.23	0.00	482.38	-0.00	-0.00	-0.00	300.00	200.00	0.00	-0.00
711	23.35	4.35	-8.54	1160.14	385.71	0.00	58.86	-0.00	-0.00	-0.00	300.00	200.00	0.00	-0.00
712	23.35	4.35	-8.39	1153.91	389.09	0.00	164.79	-0.00	-0.00	-0.00	300.00	200.00	0.00	-0.00
713	23.65	4.43	-8.54	1154.79	382.14	0.00	80.93	-0.00	-0.00	-0.00	300.00	200.00	0.00	-0.00
714	23.27	4.27	-8.09	1163.38	400.00	0.00	405.80	-0.00	-0.00	-0.00	300.00	200.00	0.00	-0.00
715	23.65	4.43	-8.09	1174.70	396.23	0.00	280.13	-0.00	-0.00	-0.00	300.00	200.00	0.00	-0.00
716	23.35	4.43	-8.70	1150.37	382.46	0.00	-16.46	-0.00	-0.00	-0.00	300.00	200.00	0.00	-0.00
717	-0.00	-0.00	-0.00	903.00	200.00	0.00	-0.00	-0.00	-0.00	-0.00	300.00	200.00	0.00	-0.00
718	23.57	4.58	-8.39	1148.45	389.09	0.00	175.61	-0.00	-0.00	-0.00	300.00	200.00	0.00	-0.00
719	23.35	4.65	-8.09	1157.72	400.00	0.00	348.07	-0.00	-0.00	-0.00	300.00	200.00	0.00	-0.00
720	23.50	4.65	-8.39	1153.91	389.09	0.00	139.96	-0.00	-0.00	-0.00	300.00	200.00	0.00	-0.00
721	23.42	4.73	-8.09	1174.70	400.00	0.00	240.69	-0.00	-0.00	-0.00	300.00	200.00	0.00	-0.00
722	23.50	4.81	-8.09	1169.04	396.23	0.00	173.75	-0.00	-0.00	-0.00	300.00	200.00	0.00	-0.00
723	23.65	4.65	-8.09	1169.04	396.23	0.00	267.17	-0.00	-0.00	-0.00	300.00	200.00	0.00	-0.00
724	23.35	4.35	-8.54	1144.07	385.71	0.00	151.63	-0.00	-0.00	-0.00	300.00	200.00	0.00	-0.00
725	23.35	4.65	-8.09	1157.72	400.00	0.00	348.07	-0.00	-0.00	-0.00	300.00	200.00	0.00	-0.00
726	23.04	4.58	-8.39	1148.45	389.09	0.00	74.63	-0.00	-0.00	-0.00	300.00	200.00	0.00	-0.00
727	23.42	4.65	-8.09	1169.04	396.23	0.00	268.04	-0.00	-0.00	-0.00	300.00	200.00	0.00	-0.00
728	23.42	4.58	-8.09	1163.38	388.68	0.00	114.59	-0.00	-0.00	-0.00	300.00	200.00	0.00	-0.00
729	23.35	4.65	-8.70	1145.11	382.46	0.00	-2.81	-0.00	-0.00	-0.00	300.00	200.00	0.00	-0.00
730	23.19	4.43	-8.39	1153.91	385.45	0.00	101.12	-0.00	-0.00	-0.00	300.00	200.00	0.00	-0.00
731	23.19	4.58	-8.09	1169.04	396.23	0.00	197.64	-0.00	-0.00	-0.00	300.00	200.00	0.00	-0.00
732	23.04	4.20	-8.54	1149.43	382.14	0.00	26.98	-0.00	-0.00	-0.00	300.00	200.00	0.00	-0.00
733	23.35	4.58	-8.09	1169.04	388.68	0.00	5.61	-0.00	-0.00	-0.00	300.00	200.00	0.00	-0.00
734	23.19	4.65	-8.85	1140.93	379.31	0.00	-84.19	-0.00	-0.00	-0.00	300.00	200.00	0.00	-0.00
735	23.19	4.27	-8.09	1157.72	400.00	0.00	414.72	-0.00	-0.00	-0.00	300.00	200.00	0.00	-0.00
736	23.12	4.43	-8.39	1159.36	381.82	0.00	-44.11	-0.00	-0.00	-0.00	300.00	200.00	0.00	-0.00
737	23.04	4.58	-8.39	1153.91	389.09	0.00	186.99	-0.00	-0.00	-0.00	300.00	200.00	0.00	-0.00
738	23.12	4.81	-8.09	1169.04	377.36	0.00	-222.84	-0.00	-0.00	-0.00	300.00	200.00	0.00	-0.00
739	23.04	4.58	-8.39	1153.91	396.36	0.00	263.01	-0.00	-0.00	-0.00	300.00	200.00	0.00	-0.00
740	23.19	4.81	-8.09	1163.38	400.00	0.00	343.03	-0.00	-0.00	-0.00	300.00	200.00	0.00	-0.00
741	23.04	4.65	-8.70	1139.84	382.46	0.00	57.55	-0.00	-0.00	-0.00	300.00	200.00	0.00	-0.00
742	23.04	4.81	-8.54	1154.79	385.71	0.00	-66.89	-0.00	-0.00	-0.00	300.00	200.00	0.00	-0.00
743	23.04	4.58	-8.54	1170.86	392.86	0.00	173.30	-0.00	-0.00	-0.00	300.00	200.00	0.00	-0.00
744	23.12	4.88	-8.70	1134.58	385.96	0.00	169.85	-0.00	-0.00	-0.00	300.00	200.00	0.00	-0.00
745	22.96	4.73	-8.85	1140.93	379.31	0.00	-51.83	-0.00	-0.00	-0.00	300.00	200.00	0.00	-0.00
746	23.42	4.58	-7.93	1168.38	396.15	0.00	335.40	-0.00	-0.00	-0.00	300.00	200.00	0.00	-0.00
747	23.19	4.12	-8.39	1153.91	396.36	0.00	247.61	-0.00	-0.00	-0.00	300.00	200.00	0.00	-0.00
748	23.27	4.27	-9.00	1131.81	379.66	0.00	44.48	-0.00	-0.00	-0.00	300.00	200.00	0.00	-0.00
749	23.12	4.35	-8.70	1150.37	378.95	0.00	-74.69	-0.00	-0.00	-0.00	300.00	200.00	0.00	-0.00
750	23.19	4.58	-8.09	1174.70	396.23	0.00	194.62	-0.00	-0.00	-0.00	300.00	200.00	0.00	-0.00
751	23.04	4.73	-8.09	1163.38	396.23	0.00	291.21	-0.00	-0.00	-0.00	300.00	200.00	0.00	-0.00
752	22.74	4.20	-8.09	1174.70	396.23	0.00	299.99	-0.00	-0.00	-0.00	300.00	200.00	0.00	-0.00
753	23.04	4.73	-8.54	1144.07	382.14	0.00	80.93	-0.00	-0.00	-0.00	300.00	200.00	0.00	-0.00
754	23.04	4.88	-8.09	1169.04	396.23	0.00	269.62	-0.00	-0.00	-0.00	300.00	200.00	0.00	-0.00
755	-0.00	-0.00	-0.00	903.00	200.00	0.00	-0.00	-0.00	-0.00	-0.00	300.00	200.00	0.00	-0.00
756	22.96	4.81	-8.39	1148.45	385.45	0.00	126.51	-0.00	-0.00	-0.00	300.00	200.00	0.00	-0.00
757	22.96	4.88	-8.09	1169.04	392.45	0.00	236.66	-0.00	-0.00	-0.00	300.00	200.00	0.00	-0.00
758	22.89	4.96	-8.39	1159.36	400.00	0.00	422.39	-0.00	-0.00	-0.00	300.00	200.00	0.00	-0.00
759	22.74	4.88	-8.70	1139.84	378.95	0.00	28.11	-0.00	-0.00	-0.00	300.00	200.00	0.00	-0.00
760	22.96	5.04	-8.39	1148.45	389.09	0.00	222.50	-0.00	-0.00	-0.00	300.00	200.00	0.00	-0.00
761	23.04	4.88	-8.54	1128.00	389.29	0.00	355.86	-0.00	-0.00	-0.00	300.00	200.00	0.00	-0.00
762	22.58	4.96	-8.39	1159.36	392.73	0.00	197.12	-0.00	-0.00	-0.00	300.00	200.00	0.00	-0.00
763	22.74	4.88	-8.70	1145.11	382.46	0.00	82.18	-0.00	-0.00	-0.00	300.00	200.00	0.00	-0.00
764	22.74	4.88	-8.54	1154.79	385.71	0.00	86.10	-0.00	-0.00	-0.00	300.00	200.00	0.00	-0.00
765	22.74	4.65	-7.93	1162.62	396.15	0.00	321.76	-0.00	-0.00	-0.00	300.00	200.00	0.00	-0.00
766	22.81	4.73	-8.39	1159.36	378.18	0.00	-123.46	-0.00	-0.00	-0.00	300.00	200.00	0.00	-0.00
767	22.58	4.58	-7.63	1179.00	400.00	0.00	323.49	-0.00	-0.00	-0.00	300.00	200.00	0.00	-0.00
768	22.51	4.73	-8.39	1159.36	389.09	0.00	67.69	-0.00	-0.00	-0.00	300.00	200.00	0.00	-0.00
769	22.74	4.35	-8.54	1149.43	385.71	0.00	129.43	-0.00	-0.00	-0.00	300.00	200.00	0.00	-0.00
770	22.74	4.27	-7.63	1179.00	400.00	0.00	369.57	-0.00	-0.00	-0.00	300.00	200.00	0.00	-0.00
771	22.74	4.12	-8.09	1152.06	392.45	0.00	259.54	-0.00	-0.00	-0.00	300.00	200.00	0.00	-0.00
772	22.96	4.27	-8.09	1157.72	392.45	0.00	218.52	-0.00	-0.00	-0.00	300.00	200.00	0.00	-0.00
773	22.89	4.20	-8.09	1157.72	396.23	0.00	378.30	-0.00	-0.00	-0.00	300.00	200.00	0.00	-0.00
774	23.12	4.20	-7.93	1145.31	392.31	0.00	384.70	-0.00	-0.00	-0.00	300.00	200.00	0.00	-0.00
775	22.96	4.12	-8.09	1152.06	388.68	0.00	194.05	-0.00	-0.00	-0.00	300.00	200.00	0.00	-0.00
776	23.12	4.12	-8.39	1132.09	385.45	0.00	207.66	-0.00	-0.00	-0.00	300.00	200.00	0.00	-0.00
777	23.12	4.20	-8.09	1169.04	396.23	0.00	307.05	-0.00	-0.00	-0.00	300.00	200.00	0.00	-0.00
778	23.12	4.27	-7.78	1161.82	392.16	0.00	200.61	-0.00	-0.00	-0.00	300.00	200.00	0.00	-0.00
779	23.12	4.20	-8.09	1163.38	388.68	0.00	133.44	-0.00	-0.00	-0.00	300.00	200.00	0.00	-0.00
780	23.12	4.20	-8.39	1132.09	381.82	0.00	106.12	-0.00	-0.00	-0.00	300.00	200.00	0.00	-0.00
781	23.04	4.20	-8.09	1140.74	388.68	0.00	168.28	-0.00	-0.00	-0.00	300.00	200.00	0.00	-0.00
782	-0.00	-0.00	-0.00	903.00	200.00	0.00	-0.00	-0.00	-0.00	-0.00	300.00	200.00	0.00	-0.00
783	23.19	4.12	-8.39	1143.00	389.09	0.00	238.31	-0.00	-0.00	-0.00	300.00	200.00	0.00	-0.00
784	23.19	4.20	-7.93	1168.38	400.00	0.00	343.62	-0.00	-0.00	-0.00	300.00	200.00	0.00	-0.00
785	22.96	4.20	-8.39	1148.45	389.09	0.00	153.84	-0.00	-0.00	-0.00	300.00	200.00	0.00	-0.00
786	23.04	4.12	-8.39	1148.45	389.09	0.00	164.10	-0.00	-0.00	-0.00	300.00	200.00	0.00	-0.00
787	23.04	4.20	-8.09	1163.38	392.45	0.00	160.22	-0.00	-0.00	-0.00	300.00	200.00	0.00	-0.00
788	23.04	4.20	-8.09	1152.06	396.23	0.00	317.56	-0.00	-0.00	-0.00	300.00	200.00	0.00	-0.00
789	23.04	3.97	-8.54	1128.00	382.14	0.00	145.50	-0.00	-0.00	-0.00	300.00	200.00	0.00	-0.00
790	23.12	4.12	-8.54	1144.07	385.71	0.00	141.42	-0.00	-0.00	-0.00	300.00	200.00	0.00	-0.00
791	23.12	4.20	-8.54	1154.79	375.00	0.00	-192.51	-0.00	-0.00	-0.00	300.00	200.00	0.00	-0.00
792	23.12	3.89	-8.09	1157.72	392.45	0.00	299.27	-0.00	-0.00	-0.00	300.00	200.00	0.00	-0.00
793	23.12	4.12	-8.09	1152.06	396.23	0.00	351.53	-0.00	-0.00	-0.00	300.00	200.00	0.00	-0.00
794	23.19	4.20	-8.70	1124.05	378.95	0.00	41.36	-0.00	-0.00	-0.00	300.00	200.00	0.00	-0.00
795	23.12	4.20	-7.93	1162.62	392.31	0.00	174.74	-0.00	-0.00	-0.00	300.00	200.00	0.00	-0.00
796	23.04	4.12	-8.70	1134.58	378.95	0.00	10.44	-0.00	-0.00	-0.00	300.00	200.00	0.00	-0.00
797	23.04	4.20	-8.09	1157.72	400.00	0.00	403.64	-0.00	-0.00	-0.00	300.00	200.00	0.00	-0.00
798	23.04	4.12	-8.39	1153.91	381.82	0.00	19.84	-0.00	-0.00	-0.00	300.00	200.00	0.00	-0.00
799	22.96	3.89	-8.09	1140.74	396.23	0.00	422.64	-0.00	-0.00	-0.00	300.00	200.00	0.00	-0.00
800	23.04	4.04	-8.39	1159.36	385.45	0.00	100.71	-0.00	-0.00	-0.00	300.00	200.00	0.00	-0.00
801	22.81	4.20	-8.39	1132.09	385.45	0.00	156.47	-0.00	-0.00	-0.00	300.00	200.00	0.00	-0.00
802	23.04	4.12	-8.09	1157.72	396.23	0.00	336.13	-0.00	-0.00	-0.00	300.00	200.00	0.00	-0.00
803	23.12	4.04	-8.39	1148.45	385.45	0.00	136.08	-0.00	-0.00	-0.00	300.00	200.00	0.00	-0.00
804	23.12	4.04	-8.54	1144.07	385.71	0.00	182.70	-0.00	-0.00	-0.00	300.00	200.00	0.00	-0.00
805	23.19	4.04	-8.09	1163.38	392.45	0.00	229.31	-0.00	-0.00	-0.00	300.00	200.00	0.00	-0.00
806	23.12	4.12	-8.09	1140.74	388.68	0.00	223.70	-0.00	-0.00	-0.00	300.00	200.00	0.00	-0.00
807	-0.00	-0.00	-0.00	903.00	200.00	0.00	-0.00	-0.00	-0.00	-0.00	300.00	200.00	0.00	-0.00
808	22.96	4.12	-8.39	1143.00	385.45	0.00	111.53	-0.00	-0.00	-0.00	300.00	200.00	0.00	-0.00
809	23.19	4.04	-8.54	1144.07	385.71	0.00	219.75	-0.00	-0.00	-0.00	300.00	200.00	0.00	-0.00
810	23.04	4.12	-8.39	1132.09	389.09	0.00	323.07	-0.00	-0.00	-0.00	300.00	200.00	0.00	-0.00
811	23.04	4.20	-8.09	1169.04	388.68	0.00	95.30	-0.00	-0.00	-0.00	300.00	200.00	0.00	-0.00
812	23.12	4.20	-7.78	1179.47	400.00	0.00	350.50	-0.00	-0.00	-0.00	300.00	200.00	0.00	-0.00
813	22.81	4.04	-8.54	1149.43	385.71	0.00	127.25	-0.00	-0.00	-0.00	300.00	200.00	0.00	-0.00
814	23.12	4.04	-8.54	1144.07	367.86	0.00	-298.77	-0.00	-0.00	-0.00	300.00	200.00	0.00	-0.00
815	22.96	4.12	-8.39	1143.00	385.45	0.00	111.53	-0.00	-0.00	-0.00	300.00	200.00	0.00	-0.00
816	22.96	4.12	-8.09	1157.72	396.23	0.00	321.15	-0.00	-0.00	-0.00	300.00	200.00	0.00	-0.00
817	22.89	4.12	-7.78	1173.59	396.08	0.00	237.41	-0.00	-0.00	-0.00	300.00	200.00	0.00	-0.00
818	22.89	4.04	-8.09	1140.74	396.23	0.00	417.17	-0.00	-0.00	-0.00	300.00	200.00	0.00	-0.00
819	22.74	3.97	-8.39	1153.91	389.09	0.00	145.10	-0.00	-0.00	-0.00	300.00	200.00	0.00	-0.00
820	22.81	4.04	-8.39	1148.45	385.45	0.00	102.37	-0.00	-0.00	-0.00	300.00	200.00	0.00	-0.00
821	23.04	4.12	-8.09	1169.04	384.91	0.00	51.53	-0.00	-0.00	-0.00	300.00	200.00	0.00	-0.00
822	-0.00	-0.00	-0.00	903.00	200.00	0.00	-0.00	-0.00	-0.00	-0.00	300.00	200.00	0.00	-0.00
823	22.89	4.27	-8.09	1163.38	392.45	0.00	179.65	-0.00	-0.00	-0.00	300.00	200.00	0.00	-0.00
824	22.81	3.97	-8.39	1132.09	385.45	0.00	208.91	-0.00	-0.00	-0.00	300.00	200.00	0.00	-0.00
825	-0.00	-0.00	-0.00	903.00	200.00	0.00	-0.00	-0.00	-0.00	-0.00	300.00	200.00	0.00	-0.00
826	22.81	4.12	-8.54	1149.43	382.14	0.00	26.98	-0.00	-0.00	-0.00	300.00	200.00	0.00	-0.00
827	22.81	3.97	-8.09	1152.06	396.23	0.00	352.54	-0.00	-0.00	-0.00	300.00	200.00	0.00	-0.00
828	22.81	4.04	-8.09	1157.72	388.68	0.00	184.26	-0.00	-0.00	-0.00	300.00	200.00	0.00	-0.00
829	22.74	4.12	-8.09	1169.04	392.45	0.00	189.58	-0.00	-0.00	-0.00	300.00	200.00	0.00	-0.00
830	22.96	4.27	-8.09	1169.04	388.68	0.00	60.60	-0.00	-0.00	-0.00	300.00	200.00	0.00	-0.00
831	22.81	4.20	-7.78	1161.82	392.16	0.00	184.60	-0.00	-0.00	-0.00	300.00	200.00	0.00	-0.00
832	22.81	4.12	-8.39	1143.00	389.09	0.00	211.96	-0.00	-0.00	-0.00	300.00	200.00	0.00	-0.00
833	22.81	3.97	-8.70	1145.11	378.95	0.00	-14.05	-0.00	-0.00	-0.00	300.00	200.00	0.00	-0.00
834	22.81	3.97	-7.93	1168.38	392.31	0.00	289.92	-0.00	-0.00	-0.00	300.00	200.00	0.00	-0.00
835	22.96	4.12	-8.09	1157.72	388.68	0.00	170.73	-0.00	-0.00	-0.00	300.00	200.00	0.00	-0.00
836	22.74	4.20	-8.39	1159.36	381.82	0.00	-54.79	-0.00	-0.00	-0.00	300.00	200.00	0.00	-0.00
837	22.74	3.97	-8.09	1152.06	400.00	0.00	446.25	-0.00	-0.00	-0.00	300.00	200.00	0.00	-0.00
838	22.74	4.12	-8.54	1154.79	382.14	0.00	-31.88	-0.00	-0.00	-0.00	300.00	200.00	0.00	-0.00
839	22.74	4.27	-8.09	1169.04	396.23	0.00	211.90	-0.00	-0.00	-0.00	300.00	200.00	0.00	-0.00
840	22.81	4.04	-8.09	1169.04	396.23	0.00	356.42	-0.00	-0.00	-0.00	300.00	200.00	0.00	-0.00
841	22.81	4.20	-8.09	1152.06	396.23	0.00	318.42	-0.00	-0.00	-0.00	300.00	200.00	0.00	-0.00
842	22.81	4.12	-8.09	1152.06	392.45	0.00	228.45	-0.00	-0.00	-0.00	300.00	200.00	0.00	-0.00
843	22.58	4.04	-8.54	1149.43	378.57	0.00	-53.68	-0.00	-0.00	-0.00	300.00	200.00	0.00	-0.00
844	22.58	4.04	-8.39	1132.09	381.82	0.00	89.75	-0.00	-0.00	-0.00	300.00	200.00	0.00	-0.00
845	-0.00	-0.00	-0.00	903.00	200.00	0.00	-0.00	-0.00	-0.00	-0.00	300.00	200.00	0.00	-0.00
846	22.89	4.04	-8.39	1153.91	381.82	0.00	11.24	-0.00	-0.00	-0.00	300.00	200.00	0.00	-0.00
847	22.74	3.97	-7.63	1173.00	400.00	0.00	340.27	-0.00	-0.00	-0.00	300.00	200.00	0.00	-0.00
848	22.74	4.12	-8.39	1153.91	389.09	0.00	152.59	-0.00	-0.00	-0.00	300.00	200.00	0.00	-0.00
849	22.51	4.04	-8.54	1154.79	375.00	0.00	-169.35	-0.00	-0.00	-0.00	300.00	200.00	0.00	-0.00
850	22.74	4.12	-8.09	1157.72	400.00	0.00	384.92	-0.00	-0.00	-0.00	300.00	200.00	0.00	-0.00
851	22.81	4.27	-8.09	1152.06	384.91	0.00	41.17	-0.00	-0.00	-0.00	300.00	200.00	0.00	-0.00
852	22.81	4.12	-7.93	1174.15	400.00	0.00	309.58	-0.00	-0.00	-0.00	300.00	200.00	0.00	-0.00
853	22.51	4.04	-8.54	1144.07	385.71	0.00	69.35	-0.00	-0.00	-0.00	300.00	200.00	0.00	-0.00
854	22.81	4.20	-8.09	1157.72	392.45	0.00	185.70	-0.00	-0.00	-0.00	300.00	200.00	0.00	-0.00
855	22.58	4.12	-8.09	1157.72	396.23	0.00	337.85	-0.00	-0.00	-0.00	300.00	200.00	0.00	-0.00
856	22.74	4.20	-8.39	1153.91	385.45	0.00	50.77	-0.00	-0.00	-0.00	300.00	200.00	0.00	-0.00
857	22.74	3.97	-7.78	1150.06	400.00	0.00	454.17	-0.00	-0.00	-0.00	300.00	200.00	0.00	-0.00
858	23.12	3.97	-8.39	1148.45	385.45	0.00	63.25	-0.00	-0.00	-0.00	300.00	200.00	0.00	-0.00
859	22.96	3.81	-8.39	1143.00	378.18	0.00	17.76	-0.00	-0.00	-0.00	300.00	200.00	0.00	-0.00
860	22.81	3.89	-8.09	1157.72	396.23	0.00	326.62	-0.00	-0.00	-0.00	300.00	200.00	0.00	-0.00
861	23.04	3.89	-8.09	1157.72	400.00	0.00	435.60	-0.00	-0.00	-0.00	300.00	200.00	0.00	-0.00
862	23.12	3.81	-8.39	1148.45	385.45	0.00	146.48	-0.00	-0.00	-0.00	300.00	200.00	0.00	-0.00
863	22.96	3.97	-8.54	1128.00	375.00	0.00	-78.20	-0.00	-0.00	-0.00	300.00	200.00	0.00	-0.00
864	23.12	3.74	-7.78	1167.71	400.00	0.00	383.71	-0.00	-0.00	-0.00	300.00	200.00	0.00	-0.00
865	23.12	3.66	-8.09	1157.72	388.68	0.00	201.68	-0.00	-0.00	-0.00	300.00	200.00	0.00	-0.00
866	23.12	3.74	-8.09	1157.72	400.00	0.00	443.94	-0.00	-0.00	-0.00	300.00	200.00	0.00	-0.00
867	23.04	3.81	-7.78	1161.82	392.16	0.00	189.99	-0.00	-0.00	-0.00	300.00	200.00	0.00	-0.00
868	23.12	3.74	-8.54	1128.00	382.14	0.00	142.23	-0.00	-0.00	-0.00	300.00	200.00	0.00	-0.00
869	23.27	3.81	-8.09	1135.08	388.68	0.00	232.19	-0.00	-0.00	-0.00	300.00	200.00	0.00	-0.00
870	22.96	3.66	-8.09	1157.72	396.23	0.00	346.20	-0.00	-0.00	-0.00	300.00	200.00	0.00	-0.00
871	23.12	3.89	-8.09	1157.72	388.68	0.00	120.49	-0.00	-0.00	-0.00	300.00	200.00	0.00	-0.00
872	23.12	3.66	-8.09	1157.72	400.00	0.00	417.60	-0.00	-0.00	-0.00	300.00	200.00	0.00	-0.00
873	23.19	3.89	-8.54	1144.07	385.71	0.00	96.32	-0.00	-0.00	-0.00	300.00	200.00	0.00	-0.00
874	23.27	3.66	-8.09	1152.06	388.68	0.00	251.19	-0.00	-0.00	-0.00	300.00	200.00	0.00	-0.00
875	22.96	3.89	-8.09	1157.72	384.91	0.00	27.93	-0.00	-0.00	-0.00	300.00	200.00	0.00	-0.00
876	23.19	3.74	-8.39	1143.00	381.82	0.00	69.64	-0.00	-0.00	-0.00	300.00	200.00	0.00	-0.00
877	23.04	3.89	-7.93	1162.62	388.46	0.00	82.02	-0.00	-0.00	-0.00	300.00	200.00	0.00	-0.00
878	23.12	3.74	-8.39	1148.45	378.18	0.00	-2.91	-0.00	-0.00	-0.00	300.00	200.00	0.00	-0.00
879	23.19	3.74	-8.54	1144.07	382.14	0.00	50.27	-0.00	-0.00	-0.00	300.00	200.00	0.00	-0.00
880	23.19	3.97	-7.93	1162.62	400.00	0.00	335.69	-0.00	-0.00	-0.00	300.00	200.00	0.00	-0.00
881	23.19	3.74	-7.78	1150.06	396.08	0.00	328.21	-0.00	-0.00	-0.00	300.00	200.00	0.00	-0.00
882	23.19	3.81	-7.93	1162.62	400.00	0.00	398.20	-0.00	-0.00	-0.00	300.00	200.00	0.00	-0.00
883	23.35	3.66	-8.54	1128.00	378.57	0.00	94.82	-0.00	-0.00	-0.00	300.00	200.00	0.00	-0.00
884	23.35	3.81	-8.39	1153.91	385.45	0.00	76.57	-0.00	-0.00	-0.00	300.00	200.00	0.00	-0.00
885	23.42	3.81	-7.78	1161.82	392.16	0.00	217.51	-0.00	-0.00	-0.00	300.00	200.00	0.00	-0.00
886	23.35	3.89	-8.54	1138.71	385.71	0.00	122.62	-0.00	-0.00	-0.00	300.00	200.00	0.00	-0.00
887	23.42	3.59	-7.93	1145.31	396.15	0.00	429.59	-0.00	-0.00	-0.00	300.00	200.00	0.00	-0.00
888	23.42	3.66	-8.39	1121.18	389.09	0.00	288.25	-0.00	-0.00	-0.00	300.00	200.00	0.00	-0.00
889	-0.00	-0.00	-0.00	903.00	200.00	0.00	-0.00	-0.00	-0.00	-0.00	300.00	200.00	0.00	-0.00
890	23.42	3.89	-7.63	1149.00	400.00	0.00	431.37	-0.00	-0.00	-0.00	300.00	200.00	0.00	-0.00
891	23.50	3.81	-7.93	1156.85	392.31	0.00	254.70	-0.00	-0.00	-0.00	300.00	200.00	0.00	-0.00
892	23.50	4.04	-8.09	1152.06	388.68	0.00	130.71	-0.00	-0.00	-0.00	300.00	200.00	0.00	-0.00
893	23.42	3.89	-7.78	1173.59	400.00	0.00	404.36	-0.00	-0.00	-0.00	300.00	200.00	0.00	-0.00
894	23.65	4.12	-7.93	1162.62	392.31	0.00	182.81	-0.00	-0.00	-0.00	300.00	200.00	0.00	-0.00
895	23.57	3.97	-8.39	1126.64	392.73	0.00	406.16	-0.00	-0.00	-0.00	300.00	200.00	0.00	-0.00
896	23.50	4.12	-8.39	1143.00	378.18	0.00	-28.99	-0.00	-0.00	-0.00	300.00	200.00	0.00	-0.00
897	23.50	4.20	-7.63	1155.00	400.00	0.00	369.26	-0.00	-0.00	-0.00	300.00	200.00	0.00	-0.00
898	23.57	4.12	-7.78	1138.29	396.08	0.00	403.01	-0.00	-0.00	-0.00	300.00	200.00	0.00	-0.00
899	23.50	3.97	-8.39	1132.09	385.45	0.00	198.92	-0.00	-0.00	-0.00	300.00	200.00	0.00	-0.00
900	23.50	4.20	-7.93	1156.85	380.77	0.00	-44.60	-0.00	-0.00	-0.00	300.00	200.00	0.00	-0.00
901	23.50	4.12	-7.63	1155.00	400.00	0.00	434.27	-0.00	-0.00	-0.00	300.00	200.00	0.00	-0.00
902	23.57	4.20	-7.93	1156.85	396.15	0.00	308.99	-0.00	-0.00	-0.00	300.00	200.00	0.00	-0.00
903	23.57	4.20	-7.93	1133.77	392.31	0.00	315.15	-0.00	-0.00	-0.00	300.00	200.00	0.00	-0.00
904	23.50	4.12	-7.93	1156.85	392.31	0.00	245.90	-0.00	-0.00	-0.00	300.00	200.00	0.00	-0.00
905	23.50	4.20	-7.78	1167.71	396.08	0.00	246.68	-0.00	-0.00	-0.00	300.00	200.00	0.00	-0.00
906	23.57	3.97	-8.39	1143.00	381.82	0.00	129.84	-0.00	-0.00	-0.00	300.00	200.00	0.00	-0.00
907	23.35	4.12	-7.78	1167.71	400.00	0.00	374.29	-0.00	-0.00	-0.00	300.00	200.00	0.00	-0.00
908	23.42	4.20	-8.39	1143.00	378.18	0.00	-38.01	-0.00	-0.00	-0.00	300.00	200.00	0.00	-0.00
909	23.35	4.12	-7.93	1162.62	392.31	0.00	215.68	-0.00	-0.00	-0.00	300.00	200.00	0.00	-0.00
910	23.50	4.20	-7.78	1150.06	396.08	0.00	297.85	-0.00	-0.00	-0.00	300.00	200.00	0.00	-0.00
911	23.65	4.20	-8.09	1135.08	388.68	0.00	284.30	-0.00	-0.00	-0.00	300.00	200.00	0.00	-0.00
912	23.42	4.20	-8.39	1126.64	381.82	0.00	47.16	-0.00	-0.00	-0.00	300.00	200.00	0.00	-0.00
913	23.50	4.35	-8.09	1152.06	388.68	0.00	100.48	-0.00	-0.00	-0.00	300.00	200.00	0.00	-0.00
914	-0.00	-0.00	-0.00	903.00	200.00	0.00	-0.00	-0.00	-0.00	-0.00	300.00	200.00	0.00	-0.00
915	23.35	4.20	-7.93	1145.31	400.00	0.00	425.19	-0.00	-0.00	-0.00	300.00	200.00	0.00	-0.00
916	23.42	3.97	-7.78	1150.06	392.16	0.00	293.36	-0.00	-0.00	-0.00	300.00	200.00	0.00	-0.00
917	23.57	4.12	-8.09	1157.72	388.68	0.00	125.67	-0.00	-0.00	-0.00	300.00	200.00	0.00	-0.00
918	23.42	3.97	-8.39	1148.45	381.82	0.00	103.34	-0.00	-0.00	-0.00	300.00	200.00	0.00	-0.00
919	-0.00	-0.00	-0.00	903.00	200.00	0.00	-0.00	-0.00	-0.00	-0.00	300.00	200.00	0.00	-0.00
920	23.35	4.20	-8.54	1144.07	367.86	0.00	-297.14	-0.00	-0.00	-0.00	300.00	200.00	0.00	-0.00
921	23.50	4.12	-8.09	1135.08	388.68	0.00	227.44	-0.00	-0.00	-0.00	300.00	200.00	0.00	-0.00
922	23.42	4.20	-8.09	1157.72	388.68	0.00	123.22	-0.00	-0.00	-0.00	300.00	200.00	0.00	-0.00
923	23.35	4.12	-7.93	1162.62	388.46	0.00	103.00	-0.00	-0.00	-0.00	300.00	200.00	0.00	-0.00
924	23.35	4.04	-7.78	1167.71	400.00	0.00	394.48	-0.00	-0.00	-0.00	300.00	200.00	0.00	-0.00
925	23.27	4.20	-8.39	1148.45	378.18	0.00	-88.09	-0.00	-0.00	-0.00	300.00	200.00	0.00	-0.00
926	23.35	4.12	-8.09	1152.06	392.45	0.00	262.57	-0.00	-0.00	-0.00	300.00	200.00	0.00	-0.00
927	23.35	4.20	-8.39	1132.09	378.18	0.00	-5.83	-0.00	-0.00	-0.00	300.00	200.00	0.00	-0.00
928	23.35	4.27	-8.09	1152.06	384.91	0.00	71.26	-0.00	-0.00	-0.00	300.00	200.00	0.00	-0.00
929	23.35	4.12	-8.09	1140.74	396.23	0.00	374.42	-0.00	-0.00	-0.00	300.00	200.00	0.00	-0.00
930	23.42	4.20	-7.63	1173.00	400.00	0.00	347.14	-0.00	-0.00	-0.00	300.00	200.00	0.00	-0.00
931	-0.00	-0.00	-0.00	903.00	200.00	0.00	-0.00	-0.00	-0.00	-0.00	300.00	200.00	0.00	-0.00
932	23.27	3.89	-8.39	1148.45	389.09	0.00	217.78	-0.00	-0.00	-0.00	300.00	200.00	0.00	-0.00
933	23.42	4.04	-8.09	1163.38	396.23	0.00	361.75	-0.00	-0.00	-0.00	300.00	200.00	0.00	-0.00
934	23.50	4.04	-8.09	1157.72	384.91	0.00	110.70	-0.00	-0.00	-0.00	300.00	200.00	0.00	-0.00
935	23.19	4.12	-7.78	1150.06	396.08	0.00	279.74	-0.00	-0.00	-0.00	300.00	200.00	0.00	-0.00
936	-0.00	-0.00	-0.00	903.00	200.00	0.00	-0.00	-0.00	-0.00	-0.00	300.00	200.00	0.00	-0.00
937	23.27	4.12	-8.39	1132.09	378.18	0.00	-24.83	-0.00	-0.00	-0.00	300.00	200.00	0.00	-0.00
938	23.27	4.04	-8.39	1132.09	381.82	0.00	77.27	-0.00	-0.00	-0.00	300.00	200.00	0.00	-0.00
939	23.19	4.20	-8.39	1148.45	370.91	0.00	-270.36	-0.00	-0.00	-0.00	300.00	200.00	0.00	-0.00
940	23.19	4.12	-7.93	1168.38	392.31	0.00	139.68	-0.00	-0.00	-0.00	300.00	200.00	0.00	-0.00
941	-0.00	-0.00	-0.00	903.00	200.00	0.00	-0.00	-0.00	-0.00	-0.00	300.00	200.00	0.00	-0.00
942	23.12	4.04	-8.39	1148.45	381.82	0.00	29.13	-0.00	-0.00	-0.00	300.00	200.00	0.00	-0.00
943	23.27	4.12	-8.39	1132.09	389.09	0.00	229.02	-0.00	-0.00	-0.00	300.00	200.00	0.00	-0.00
944	23.35	4.20	-7.93	1162.62	392.31	0.00	172.98	-0.00	-0.00	-0.00	300.00	200.00	0.00	-0.00
945	23.27	4.04	-7.93	1162.62	392.31	0.00	243.70	-0.00	-0.00	-0.00	300.00	200.00	0.00	-0.00
946	23.27	4.04	-8.09	1152.06	388.68	0.00	224.85	-0.00	-0.00	-0.00	300.00	200.00	0.00	-0.00
947	23.27	4.04	-8.09	1157.72	392.45	0.00	266.88	-0.00	-0.00	-0.00	300.00	200.00	0.00	-0.00
948	23.19	4.20	-7.78	1161.82	392.16	0.00	143.46	-0.00	-0.00	-0.00	300.00	200.00	0.00	-0.00
949	-0.00	-0.00	-0.00	903.00	200.00	0.00	-0.00	-0.00	-0.00	-0.00	300.00	200.00	0.00	-0.00
950	-0.00	-0.00	-0.00	903.00	200.00	0.00	-0.00	-0.00	-0.00	-0.00	300.00	200.00	0.00	-0.00
951	23.12	4.12	-7.93	1156.85	392.31	0.00	172.54	-0.00	-0.00	-0.00	300.00	200.00	0.00	-0.00
952	23.19	4.27	-8.09	1157.72	388.68	0.00	152.16	-0.00	-0.00	-0.00	300.00	200.00	0.00	-0.00
953	23.27	3.97	-8.09	1152.06	396.23	0.00	373.70	-0.00	-0.00	-0.00	300.00	200.00	0.00	-0.00
954	23.12	4.20	-7.93	1156.85	392.31	0.00	198.95	-0.00	-0.00	-0.00	300.00	200.00	0.00	-0.00
955	23.19	4.20	-8.54	1138.71	375.00	0.00	-157.49	-0.00	-0.00	-0.00	300.00	200.00	0.00	-0.00
956	23.27	4.12	-8.09	1157.72	384.91	0.00	94.72	-0.00	-0.00	-0.00	300.00	200.00	0.00	-0.00
957	23.35	4.12	-8.09	1152.06	388.68	0.00	174.47	-0.00	-0.00	-0.00	300.00	200.00	0.00	-0.00
958	23.35	4.12	-7.78	1167.71	396.08	0.00	259.85	-0.00	-0.00	-0.00	300.00	200.00	0.00	-0.00
959	23.12	4.04	-7.93	1162.62	392.31	0.00	145.69	-0.00	-0.00	-0.00	300.00	200.00	0.00	-0.00
960	-0.00	-0.00	-0.00	903.00	200.00	0.00	-0.00	-0.00	-0.00	-0.00	300.00	200.00	0.00	-0.00
961	23.27	4.04	-7.63	1173.00	400.00	0.00	357.82	-0.00	-0.00	-0.00	300.00	200.00	0.00	-0.00
962	23.12	4.12	-8.09	1157.72	384.91	0.00	-25.05	-0.00	-0.00	-0.00	300.00	200.00	0.00	-0.00
963	23.19	3.97	-8.39	1148.45	389.09	0.00	138.85	-0.00	-0.00	-0.00	300.00	200.00	0.00	-0.00
964	23.19	4.04	-8.09	1157.72	396.23	0.00	316.84	-0.00	-0.00	-0.00	300.00	200.00	0.00	-0.00
965	23.35	3.97	-7.93	1156.85	396.15	0.00	367.97	-0.00	-0.00	-0.00	300.00	200.00	0.00	-0.00
966	23.35	3.97	-8.39	1143.00	381.82	0.00	42.45	-0.00	-0.00	-0.00	300.00	200.00	0.00	-0.00
967	23.19	4.04	-8.39	1148.45	385.45	0.00	127.34	-0.00	-0.00	-0.00	300.00	200.00	0.00	-0.00
968	-0.00	-0.00	-0.00	903.00	200.00	0.00	-0.00	-0.00	-0.00	-0.00	300.00	200.00	0.00	-0.00
969	23.19	3.97	-7.93	1156.85	396.15	0.00	315.15	-0.00	-0.00	-0.00	300.00	200.00	0.00	-0.00
970	23.19	3.97	-7.93	1162.62	388.46	0.00	68.08	-0.00	-0.00	-0.00	300.00	200.00	0.00	-0.00
971	23.27	4.04	-8.09	1152.06	400.00	0.00	465.39	-0.00	-0.00	-0.00	300.00	200.00	0.00	-0.00
972	23.12	3.89	-8.09	1152.06	388.68	0.00	165.40	-0.00	-0.00	-0.00	300.00	200.00	0.00	-0.00
973	23.19	3.97	-8.54	1138.71	378.57	0.00	-66.48	-0.00	-0.00	-0.00	300.00	200.00	0.00	-0.00
974	23.12	3.89	-8.09	1140.74	388.68	0.00	209.45	-0.00	-0.00	-0.00	300.00	200.00	0.00	-0.00
975	23.35	3.97	-8.09	1152.06	400.00	0.00	408.10	-0.00	-0.00	-0.00	300.00	200.00	0.00	-0.00
976	23.04	3.81	-7.78	1150.06	396.08	0.00	393.89	-0.00	-0.00	-0.00	300.00	200.00	0.00	-0.00
977	23.04	3.81	-8.39	1143.00	389.09	0.00	214.04	-0.00	-0.00	-0.00	300.00	200.00	0.00	-0.00
978	23.12	3.89	-8.09	1152.06	384.91	0.00	32.39	-0.00	-0.00	-0.00	300.00	200.00	0.00	-0.00
979	23.12	3.81	-8.09	1152.06	396.23	0.00	313.09	-0.00	-0.00	-0.00	300.00	200.00	0.00	-0.00
980	23.04	3.66	-7.93	1162.62	392.31	0.00	275.83	-0.00	-0.00	-0.00	300.00	200.00	0.00	-0.00
981	23.12	3.74	-8.09	1157.72	396.23	0.00	379.60	-0.00	-0.00	-0.00	300.00	200.00	0.00	-0.00
982	23.27	3.81	-7.78	1161.82	392.16	0.00	233.97	-0.00	-0.00	-0.00	300.00	200.00	0.00	-0.00
983	23.12	3.66	-8.39	1143.00	381.82	0.00	96.96	-0.00	-0.00	-0.00	300.00	200.00	0.00	-0.00
984	23.19	3.89	-8.39	1143.00	381.82	0.00	33.01	-0.00	-0.00	-0.00	300.00	200.00	0.00	-0.00
985	23.04	3.74	-8.09	1157.72	396.23	0.00	295.96	-0.00	-0.00	-0.00	300.00	200.00	0.00	-0.00
986	23.12	3.74	-8.39	1143.00	378.18	0.00	40.37	-0.00	-0.00	-0.00	300.00	200.00	0.00	-0.00
987	23.04	3.74	-8.39	1148.45	392.73	0.00	272.85	-0.00	-0.00	-0.00	300.00	200.00	0.00	-0.00
988	23.04	3.74	-8.39	1148.45	385.45	0.00	128.17	-0.00	-0.00	-0.00	300.00	200.00	0.00	-0.00
989	23.12	3.66	-8.09	1157.72	388.68	0.00	155.90	-0.00	-0.00	-0.00	300.00	200.00	0.00	-0.00
990	23.19	3.81	-8.39	1143.00	385.45	0.00	204.33	-0.00	-0.00	-0.00	300.00	200.00	0.00	-0.00
991	23.12	3.81	-8.09	1140.74	392.45	0.00	314.82	-0.00	-0.00	-0.00	300.00	200.00	0.00	-0.00
992	23.04	3.81	-7.78	1161.82	396.08	0.00	303.23	-0.00	-0.00	-0.00	300.00	200.00	0.00	-0.00
993	23.12	3.74	-8.09	1157.72	384.91	0.00	117.90	-0.00	-0.00	-0.00	300.00	200.00	0.00	-0.00
994	23.12	3.74	-7.93	1168.38	400.00	0.00	381.18	-0.00	-0.00	-0.00	300.00	200.00	0.00	-0.00
995	23.04	3.66	-8.09	1152.06	388.68	0.00	208.01	-0.00	-0.00	-0.00	300.00	200.00	0.00	-0.00
996	23.04	4.04	-8.39	1132.09	378.18	0.00	-48.13	-0.00	-0.00	-0.00	300.00	200.00	0.00	-0.00
997	-0.00	-0.00	-0.00	903.00	200.00	0.00	-0.00	-0.00	-0.00	-0.00	300.00	200.00	0.00	-0.00
998	23.04	3.66	-8.39	1148.45	389.09	0.00	253.57	-0.00	-0.00	-0.00	300.00	200.00	0.00	-0.00
999	22.96	3.74	-7.93	1156.85	400.00	0.00	462.46	-0.00	-0.00	-0.00	300.00	200.00	0.00	-0.00
1000	23.04	3.81	-8.39	1143.00	389.09	0.00	168.26	-0.00	-0.00	-0.00	300.00	200.00	0.00	-0.00
1001	23.12	3.74	-7.93	1162.62	396.15	0.00	336.72	-0.00	-0.00	-0.00	300.00	200.00	0.00	-0.00
1002	22.81	3.89	-8.09	1157.72	388.68	0.00	108.68	-0.00	-0.00	-0.00	300.00	200.00	0.00	-0.00
1003	22.96	3.66	-8.39	1159.36	381.82	0.00	9.29	-0.00	-0.00	-0.00	300.00	200.00	0.00	-0.00
1004	22.96	3.74	-8.09	1157.72	388.68	0.00	176.34	-0.00	-0.00	-0.00	300.00	200.00	0.00	-0.00
1005	22.89	3.81	-8.39	1148.45	378.18	0.00	-39.53	-0.00	-0.00	-0.00	300.00	200.00	0.00	-0.00
1006	23.04	3.74	-8.39	1143.00	385.45	0.00	148.57	-0.00	-0.00	-0.00	300.00	200.00	0.00	-0.00
1007	22.89	3.81	-8.39	1143.00	381.82	0.00	18.73	-0.00	-0.00	-0.00	300.00	200.00	0.00	-0.00
1008	23.12	3.81	-8.39	1148.45	378.18	0.00	-21.64	-0.00	-0.00	-0.00	300.00	200.00	0.00	-0.00
1009	22.96	3.81	-8.39	1148.45	385.45	0.00	118.19	0.00	0.00	0.00	300.00	200.00	0.00	0.00
1010	23.12	3.74	-8.54	1144.07	385.71	0.00	187.60	-0.00	-0.00	-0.00	300.00	200.00	0.00	-0.00
1011	23.04	3.81	-7.78	1161.82	396.08	0.00	349.01	-0.00	-0.00	-0.00	300.00	200.00	0.00	-0.00
1012	22.89	3.81	-8.39	1132.09	381.82	0.00	106.12	-0.00	-0.00	-0.00	300.00	200.00	0.00	-0.00
1013	23.04	3.74	-8.09	1157.72	388.68	0.00	190.73	-0.00	-0.00	-0.00	300.00	200.00	0.00	-0.00
