# Supplementary material for: Musculoskeletal modeling and humanoid control of robots based on human gait data
Source: PeerJ Comput Sci. 2021 Aug 9;7:e657. doi: 10.7717/peerj-cs.657 (PMC8372000; doi:10.7717/peerj-cs.657)
Supplement: Supplemental Information 2 [file peerj-cs-07-657-s002.zip › force/Cap54.forces]

[Force Data]
NumberOfForcePlates=2
SampleRate=120.000000
NumberOfSamples=966
#Sample	FX1	FY1	FZ1	X1	Y1	Z1	MZ1	FX2	FY2	FZ2	X2	Y2	Z2	MZ2
1	-0.00	-0.00	-0.00	903.00	200.00	0.00	-0.00	-0.00	-0.00	-0.00	300.00	200.00	0.00	-0.00
2	-0.00	-0.00	-0.00	903.00	200.00	0.00	-0.00	-0.00	-0.00	-0.00	300.00	200.00	0.00	-0.00
3	-0.00	-0.00	-0.00	903.00	200.00	0.00	-0.00	-0.00	-0.00	-0.00	300.00	200.00	0.00	-0.00
4	-0.00	-0.00	-0.00	903.00	200.00	0.00	-0.00	-0.00	-0.00	-0.00	300.00	200.00	0.00	-0.00
5	0.00	0.00	0.00	903.00	200.00	0.00	0.00	-0.00	-0.00	-0.00	300.00	200.00	0.00	-0.00
6	-0.00	-0.00	-0.00	903.00	200.00	0.00	-0.00	-0.00	-0.00	-0.00	300.00	200.00	0.00	-0.00
7	-0.00	-0.00	-0.00	903.00	200.00	0.00	-0.00	-0.00	-0.00	-0.00	300.00	200.00	0.00	-0.00
8	-0.00	-0.00	-0.00	903.00	200.00	0.00	-0.00	-0.00	-0.00	-0.00	300.00	200.00	0.00	-0.00
9	-0.00	-0.00	-0.00	903.00	200.00	0.00	-0.00	-0.00	-0.00	-0.00	300.00	200.00	0.00	-0.00
10	-0.00	-0.00	-0.00	903.00	200.00	0.00	-0.00	-0.00	-0.00	-0.00	300.00	200.00	0.00	-0.00
11	-0.00	-0.00	-0.00	903.00	200.00	0.00	-0.00	-0.00	-0.00	-0.00	300.00	200.00	0.00	-0.00
12	-0.00	-0.00	-0.00	903.00	200.00	0.00	-0.00	-0.00	-0.00	-0.00	300.00	200.00	0.00	-0.00
13	-0.00	-0.00	-0.00	903.00	200.00	0.00	-0.00	-0.00	-0.00	-0.00	300.00	200.00	0.00	-0.00
14	-0.00	-0.00	-0.00	903.00	200.00	0.00	-0.00	-0.00	-0.00	-0.00	300.00	200.00	0.00	-0.00
15	-0.00	-0.00	-0.00	903.00	200.00	0.00	-0.00	-0.00	-0.00	-0.00	300.00	200.00	0.00	-0.00
16	-0.00	-0.00	-0.00	903.00	200.00	0.00	-0.00	-0.00	-0.00	-0.00	300.00	200.00	0.00	-0.00
17	-0.00	-0.00	-0.00	903.00	200.00	0.00	-0.00	-0.00	-0.00	-0.00	300.00	200.00	0.00	-0.00
18	-0.00	-0.00	-0.00	903.00	200.00	0.00	-0.00	-0.00	-0.00	-0.00	300.00	200.00	0.00	-0.00
19	-0.00	-0.00	-0.00	903.00	200.00	0.00	-0.00	-0.00	-0.00	-0.00	300.00	200.00	0.00	-0.00
20	-0.00	-0.00	-0.00	903.00	200.00	0.00	-0.00	-0.00	-0.00	-0.00	300.00	200.00	0.00	-0.00
21	-0.00	-0.00	-0.00	903.00	200.00	0.00	-0.00	-0.00	-0.00	-0.00	300.00	200.00	0.00	-0.00
22	-0.00	-0.00	-0.00	903.00	200.00	0.00	-0.00	-0.00	-0.00	-0.00	300.00	200.00	0.00	-0.00
23	-0.00	-0.00	-0.00	903.00	200.00	0.00	-0.00	-0.00	-0.00	-0.00	300.00	200.00	0.00	-0.00
24	-0.00	-0.00	-0.00	903.00	200.00	0.00	-0.00	-0.00	-0.00	-0.00	300.00	200.00	0.00	-0.00
25	-0.00	-0.00	-0.00	903.00	200.00	0.00	-0.00	-0.00	-0.00	-0.00	300.00	200.00	0.00	-0.00
26	-0.00	-0.00	-0.00	903.00	200.00	0.00	-0.00	-0.00	-0.00	-0.00	300.00	200.00	0.00	-0.00
27	-0.00	-0.00	-0.00	903.00	200.00	0.00	-0.00	-0.00	-0.00	-0.00	300.00	200.00	0.00	-0.00
28	-0.00	-0.00	-0.00	903.00	200.00	0.00	-0.00	-0.00	-0.00	-0.00	300.00	200.00	0.00	-0.00
29	-0.00	-0.00	-0.00	903.00	200.00	0.00	-0.00	-0.00	-0.00	-0.00	300.00	200.00	0.00	-0.00
30	-0.00	-0.00	-0.00	903.00	200.00	0.00	-0.00	-0.00	-0.00	-0.00	300.00	200.00	0.00	-0.00
31	-0.00	-0.00	-0.00	903.00	200.00	0.00	-0.00	-0.00	-0.00	-0.00	300.00	200.00	0.00	-0.00
32	-0.00	-0.00	-0.00	903.00	200.00	0.00	-0.00	-0.00	-0.00	-0.00	300.00	200.00	0.00	-0.00
33	-0.00	-0.00	-0.00	903.00	200.00	0.00	-0.00	-0.00	-0.00	-0.00	300.00	200.00	0.00	-0.00
34	-0.00	-0.00	-0.00	903.00	200.00	0.00	-0.00	-0.00	-0.00	-0.00	300.00	200.00	0.00	-0.00
35	-0.00	-0.00	-0.00	903.00	200.00	0.00	-0.00	-0.00	-0.00	-0.00	300.00	200.00	0.00	-0.00
36	-0.00	-0.00	-0.00	903.00	200.00	0.00	-0.00	-0.00	-0.00	-0.00	300.00	200.00	0.00	-0.00
37	-0.00	-0.00	-0.00	903.00	200.00	0.00	-0.00	-0.00	-0.00	-0.00	300.00	200.00	0.00	-0.00
38	-0.00	-0.00	-0.00	903.00	200.00	0.00	-0.00	-0.00	-0.00	-0.00	300.00	200.00	0.00	-0.00
39	-0.00	-0.00	-0.00	903.00	200.00	0.00	-0.00	-0.00	-0.00	-0.00	300.00	200.00	0.00	-0.00
40	-0.00	-0.00	-0.00	903.00	200.00	0.00	-0.00	-0.00	-0.00	-0.00	300.00	200.00	0.00	-0.00
41	-0.00	-0.00	-0.00	903.00	200.00	0.00	-0.00	-0.00	-0.00	-0.00	300.00	200.00	0.00	-0.00
42	-0.00	-0.00	-0.00	903.00	200.00	0.00	-0.00	-0.00	-0.00	-0.00	300.00	200.00	0.00	-0.00
43	-0.00	-0.00	-0.00	903.00	200.00	0.00	-0.00	-0.00	-0.00	-0.00	300.00	200.00	0.00	-0.00
44	0.00	0.00	0.00	903.00	200.00	0.00	0.00	-0.00	-0.00	-0.00	300.00	200.00	0.00	-0.00
45	-0.00	-0.00	-0.00	903.00	200.00	0.00	-0.00	-0.00	-0.00	-0.00	300.00	200.00	0.00	-0.00
46	-0.00	-0.00	-0.00	903.00	200.00	0.00	-0.00	-0.00	-0.00	-0.00	300.00	200.00	0.00	-0.00
47	-0.00	-0.00	-0.00	903.00	200.00	0.00	-0.00	-0.00	-0.00	-0.00	300.00	200.00	0.00	-0.00
48	-0.00	-0.00	-0.00	903.00	200.00	0.00	-0.00	-0.00	-0.00	-0.00	300.00	200.00	0.00	-0.00
49	-0.00	-0.00	-0.00	903.00	200.00	0.00	-0.00	-0.00	-0.00	-0.00	300.00	200.00	0.00	-0.00
50	-0.00	-0.00	-0.00	903.00	200.00	0.00	-0.00	-0.00	-0.00	-0.00	300.00	200.00	0.00	-0.00
51	-0.00	-0.00	-0.00	903.00	200.00	0.00	-0.00	-0.00	-0.00	-0.00	300.00	200.00	0.00	-0.00
52	-0.00	-0.00	-0.00	903.00	200.00	0.00	-0.00	-0.00	-0.00	-0.00	300.00	200.00	0.00	-0.00
53	-0.00	-0.00	-0.00	903.00	200.00	0.00	-0.00	-0.00	-0.00	-0.00	300.00	200.00	0.00	-0.00
54	-0.00	-0.00	-0.00	903.00	200.00	0.00	-0.00	-0.00	-0.00	-0.00	300.00	200.00	0.00	-0.00
55	-0.00	-0.00	-0.00	903.00	200.00	0.00	-0.00	-0.00	-0.00	-0.00	300.00	200.00	0.00	-0.00
56	-0.00	-0.00	-0.00	903.00	200.00	0.00	-0.00	-0.00	-0.00	-0.00	300.00	200.00	0.00	-0.00
57	-0.00	-0.00	-0.00	903.00	200.00	0.00	-0.00	-0.00	-0.00	-0.00	300.00	200.00	0.00	-0.00
58	-0.00	-0.00	-0.00	903.00	200.00	0.00	-0.00	-0.00	-0.00	-0.00	300.00	200.00	0.00	-0.00
59	-0.00	-0.00	-0.00	903.00	200.00	0.00	-0.00	-0.00	-0.00	-0.00	300.00	200.00	0.00	-0.00
60	-0.00	-0.00	-0.00	903.00	200.00	0.00	-0.00	-0.00	-0.00	-0.00	300.00	200.00	0.00	-0.00
61	-0.00	-0.00	-0.00	903.00	200.00	0.00	-0.00	-0.00	-0.00	-0.00	300.00	200.00	0.00	-0.00
62	-0.00	-0.00	-0.00	903.00	200.00	0.00	-0.00	-0.00	-0.00	-0.00	300.00	200.00	0.00	-0.00
63	0.00	0.00	0.00	903.00	200.00	0.00	0.00	-0.00	-0.00	-0.00	300.00	200.00	0.00	-0.00
64	-0.00	-0.00	-0.00	903.00	200.00	0.00	-0.00	-0.00	-0.00	-0.00	300.00	200.00	0.00	-0.00
65	-0.00	-0.00	-0.00	903.00	200.00	0.00	-0.00	-0.00	-0.00	-0.00	300.00	200.00	0.00	-0.00
66	-0.00	-0.00	-0.00	903.00	200.00	0.00	-0.00	-0.00	-0.00	-0.00	300.00	200.00	0.00	-0.00
67	0.00	0.00	0.00	903.00	200.00	0.00	0.00	-0.00	-0.00	-0.00	300.00	200.00	0.00	-0.00
68	0.00	0.00	0.00	903.00	200.00	0.00	0.00	-0.00	-0.00	-0.00	300.00	200.00	0.00	-0.00
69	-0.00	-0.00	-0.00	903.00	200.00	0.00	-0.00	-0.00	-0.00	-0.00	300.00	200.00	0.00	-0.00
70	-0.00	-0.00	-0.00	903.00	200.00	0.00	-0.00	-0.00	-0.00	-0.00	300.00	200.00	0.00	-0.00
71	-0.00	-0.00	-0.00	903.00	200.00	0.00	-0.00	-0.00	-0.00	-0.00	300.00	200.00	0.00	-0.00
72	0.00	0.00	0.00	903.00	200.00	0.00	0.00	-0.00	-0.00	-0.00	300.00	200.00	0.00	-0.00
73	-0.00	-0.00	-0.00	903.00	200.00	0.00	-0.00	-0.00	-0.00	-0.00	300.00	200.00	0.00	-0.00
74	-0.00	-0.00	-0.00	903.00	200.00	0.00	-0.00	-0.00	-0.00	-0.00	300.00	200.00	0.00	-0.00
75	-0.00	-0.00	-0.00	903.00	200.00	0.00	-0.00	-0.00	-0.00	-0.00	300.00	200.00	0.00	-0.00
76	-0.00	-0.00	-0.00	903.00	200.00	0.00	-0.00	-0.00	-0.00	-0.00	300.00	200.00	0.00	-0.00
77	-0.00	-0.00	-0.00	903.00	200.00	0.00	-0.00	-0.00	-0.00	-0.00	300.00	200.00	0.00	-0.00
78	-0.00	-0.00	-0.00	903.00	200.00	0.00	-0.00	-0.00	-0.00	-0.00	300.00	200.00	0.00	-0.00
79	-0.00	-0.00	-0.00	903.00	200.00	0.00	-0.00	-0.00	-0.00	-0.00	300.00	200.00	0.00	-0.00
80	0.00	0.00	0.00	903.00	200.00	0.00	0.00	-0.00	-0.00	-0.00	300.00	200.00	0.00	-0.00
81	-0.00	-0.00	-0.00	903.00	200.00	0.00	-0.00	-0.00	-0.00	-0.00	300.00	200.00	0.00	-0.00
82	-0.00	-0.00	-0.00	903.00	200.00	0.00	-0.00	-0.00	-0.00	-0.00	300.00	200.00	0.00	-0.00
83	-0.00	-0.00	-0.00	903.00	200.00	0.00	-0.00	-0.00	-0.00	-0.00	300.00	200.00	0.00	-0.00
84	-0.00	-0.00	-0.00	903.00	200.00	0.00	-0.00	-0.00	-0.00	-0.00	300.00	200.00	0.00	-0.00
85	-0.00	-0.00	-0.00	903.00	200.00	0.00	-0.00	-0.00	-0.00	-0.00	300.00	200.00	0.00	-0.00
86	-0.00	-0.00	-0.00	903.00	200.00	0.00	-0.00	-0.00	-0.00	-0.00	300.00	200.00	0.00	-0.00
87	-0.00	-0.00	-0.00	903.00	200.00	0.00	-0.00	-0.00	-0.00	-0.00	300.00	200.00	0.00	-0.00
88	0.00	0.00	0.00	903.00	200.00	0.00	0.00	-0.00	-0.00	-0.00	300.00	200.00	0.00	-0.00
89	-0.00	-0.00	-0.00	903.00	200.00	0.00	-0.00	-0.00	-0.00	-0.00	300.00	200.00	0.00	-0.00
90	-0.00	-0.00	-0.00	903.00	200.00	0.00	-0.00	-0.00	-0.00	-0.00	300.00	200.00	0.00	-0.00
91	-0.00	-0.00	-0.00	903.00	200.00	0.00	-0.00	-0.00	-0.00	-0.00	300.00	200.00	0.00	-0.00
92	-0.00	-0.00	-0.00	903.00	200.00	0.00	-0.00	-0.00	-0.00	-0.00	300.00	200.00	0.00	-0.00
93	-0.00	-0.00	-0.00	903.00	200.00	0.00	-0.00	-0.00	-0.00	-0.00	300.00	200.00	0.00	-0.00
94	-0.00	-0.00	-0.00	903.00	200.00	0.00	-0.00	-0.00	-0.00	-0.00	300.00	200.00	0.00	-0.00
95	-0.00	-0.00	-0.00	903.00	200.00	0.00	-0.00	-0.00	-0.00	-0.00	300.00	200.00	0.00	-0.00
96	-0.00	-0.00	-0.00	903.00	200.00	0.00	-0.00	-0.00	-0.00	-0.00	300.00	200.00	0.00	-0.00
97	-0.00	-0.00	-0.00	903.00	200.00	0.00	-0.00	-0.00	-0.00	-0.00	300.00	200.00	0.00	-0.00
98	-0.00	-0.00	-0.00	903.00	200.00	0.00	-0.00	-0.00	-0.00	-0.00	300.00	200.00	0.00	-0.00
99	-0.00	-0.00	-0.00	903.00	200.00	0.00	-0.00	-0.00	-0.00	-0.00	300.00	200.00	0.00	-0.00
100	-0.00	-0.00	-0.00	903.00	200.00	0.00	-0.00	-0.00	-0.00	-0.00	300.00	200.00	0.00	-0.00
101	-0.00	-0.00	-0.00	903.00	200.00	0.00	-0.00	-0.00	-0.00	-0.00	300.00	200.00	0.00	-0.00
102	-0.00	-0.00	-0.00	903.00	200.00	0.00	-0.00	-0.00	-0.00	-0.00	300.00	200.00	0.00	-0.00
103	-0.00	-0.00	-0.00	903.00	200.00	0.00	-0.00	-0.00	-0.00	-0.00	300.00	200.00	0.00	-0.00
104	0.00	0.00	0.00	903.00	200.00	0.00	0.00	-0.00	-0.00	-0.00	300.00	200.00	0.00	-0.00
105	-0.00	-0.00	-0.00	903.00	200.00	0.00	-0.00	-0.00	-0.00	-0.00	300.00	200.00	0.00	-0.00
106	-0.00	-0.00	-0.00	903.00	200.00	0.00	-0.00	-0.00	-0.00	-0.00	300.00	200.00	0.00	-0.00
107	-0.00	-0.00	-0.00	903.00	200.00	0.00	-0.00	-0.00	-0.00	-0.00	300.00	200.00	0.00	-0.00
108	0.00	0.00	0.00	903.00	200.00	0.00	0.00	-0.00	-0.00	-0.00	300.00	200.00	0.00	-0.00
109	-0.00	-0.00	-0.00	903.00	200.00	0.00	-0.00	-0.00	-0.00	-0.00	300.00	200.00	0.00	-0.00
110	-0.00	-0.00	-0.00	903.00	200.00	0.00	-0.00	-0.00	-0.00	-0.00	300.00	200.00	0.00	-0.00
111	-0.00	-0.00	-0.00	903.00	200.00	0.00	-0.00	-0.00	-0.00	-0.00	300.00	200.00	0.00	-0.00
112	-0.00	-0.00	-0.00	903.00	200.00	0.00	-0.00	-0.00	-0.00	-0.00	300.00	200.00	0.00	-0.00
113	-0.00	-0.00	-0.00	903.00	200.00	0.00	-0.00	-0.00	-0.00	-0.00	300.00	200.00	0.00	-0.00
114	-0.00	-0.00	-0.00	903.00	200.00	0.00	-0.00	-0.00	-0.00	-0.00	300.00	200.00	0.00	-0.00
115	-0.00	-0.00	-0.00	903.00	200.00	0.00	-0.00	-0.00	-0.00	-0.00	300.00	200.00	0.00	-0.00
116	-0.00	-0.00	-0.00	903.00	200.00	0.00	-0.00	-0.00	-0.00	-0.00	300.00	200.00	0.00	-0.00
117	-0.00	-0.00	-0.00	903.00	200.00	0.00	-0.00	-0.00	-0.00	-0.00	300.00	200.00	0.00	-0.00
118	-0.00	-0.00	-0.00	903.00	200.00	0.00	-0.00	-0.00	-0.00	-0.00	300.00	200.00	0.00	-0.00
119	-0.00	-0.00	-0.00	903.00	200.00	0.00	-0.00	-0.00	-0.00	-0.00	300.00	200.00	0.00	-0.00
120	-0.00	-0.00	-0.00	903.00	200.00	0.00	-0.00	-0.00	-0.00	-0.00	300.00	200.00	0.00	-0.00
121	-0.00	-0.00	-0.00	903.00	200.00	0.00	-0.00	-0.00	-0.00	-0.00	300.00	200.00	0.00	-0.00
122	-0.00	-0.00	-0.00	903.00	200.00	0.00	-0.00	-0.00	-0.00	-0.00	300.00	200.00	0.00	-0.00
123	0.00	0.00	0.00	903.00	200.00	0.00	0.00	-0.00	-0.00	-0.00	300.00	200.00	0.00	-0.00
124	-0.00	-0.00	-0.00	903.00	200.00	0.00	-0.00	-0.00	-0.00	-0.00	300.00	200.00	0.00	-0.00
125	-0.00	-0.00	-0.00	903.00	200.00	0.00	-0.00	-0.00	-0.00	-0.00	300.00	200.00	0.00	-0.00
126	-0.00	-0.00	-0.00	903.00	200.00	0.00	-0.00	-0.00	-0.00	-0.00	300.00	200.00	0.00	-0.00
127	-0.00	-0.00	-0.00	903.00	200.00	0.00	-0.00	-0.00	-0.00	-0.00	300.00	200.00	0.00	-0.00
128	-0.00	-0.00	-0.00	903.00	200.00	0.00	-0.00	-0.00	-0.00	-0.00	300.00	200.00	0.00	-0.00
129	0.00	0.00	0.00	903.00	200.00	0.00	0.00	-0.00	-0.00	-0.00	300.00	200.00	0.00	-0.00
130	-0.00	-0.00	-0.00	903.00	200.00	0.00	-0.00	-0.00	-0.00	-0.00	300.00	200.00	0.00	-0.00
131	-0.00	-0.00	-0.00	903.00	200.00	0.00	-0.00	-0.00	-0.00	-0.00	300.00	200.00	0.00	-0.00
132	0.00	0.00	0.00	903.00	200.00	0.00	0.00	-0.00	-0.00	-0.00	300.00	200.00	0.00	-0.00
133	0.00	0.00	0.00	903.00	200.00	0.00	0.00	-0.00	-0.00	-0.00	300.00	200.00	0.00	-0.00
134	-0.00	-0.00	-0.00	903.00	200.00	0.00	-0.00	-0.00	-0.00	-0.00	300.00	200.00	0.00	-0.00
135	-0.00	-0.00	-0.00	903.00	200.00	0.00	-0.00	-0.00	-0.00	-0.00	300.00	200.00	0.00	-0.00
136	-0.00	-0.00	-0.00	903.00	200.00	0.00	-0.00	-0.00	-0.00	-0.00	300.00	200.00	0.00	-0.00
137	-0.00	-0.00	-0.00	903.00	200.00	0.00	-0.00	-0.00	-0.00	-0.00	300.00	200.00	0.00	-0.00
138	-0.00	-0.00	-0.00	903.00	200.00	0.00	-0.00	-0.00	-0.00	-0.00	300.00	200.00	0.00	-0.00
139	-0.00	-0.00	-0.00	903.00	200.00	0.00	-0.00	-0.00	-0.00	-0.00	300.00	200.00	0.00	-0.00
140	-0.00	-0.00	-0.00	903.00	200.00	0.00	-0.00	-0.00	-0.00	-0.00	300.00	200.00	0.00	-0.00
141	-0.00	-0.00	-0.00	903.00	200.00	0.00	-0.00	-0.00	-0.00	-0.00	300.00	200.00	0.00	-0.00
142	-0.00	-0.00	-0.00	903.00	200.00	0.00	-0.00	-0.00	-0.00	-0.00	300.00	200.00	0.00	-0.00
143	-0.00	-0.00	-0.00	903.00	200.00	0.00	-0.00	-0.00	-0.00	-0.00	300.00	200.00	0.00	-0.00
144	0.00	0.00	0.00	903.00	200.00	0.00	0.00	-0.00	-0.00	-0.00	300.00	200.00	0.00	-0.00
145	-0.00	-0.00	-0.00	903.00	200.00	0.00	-0.00	-0.00	-0.00	-0.00	300.00	200.00	0.00	-0.00
146	-0.00	-0.00	-0.00	903.00	200.00	0.00	-0.00	-0.00	-0.00	-0.00	300.00	200.00	0.00	-0.00
147	-0.00	-0.00	-0.00	903.00	200.00	0.00	-0.00	-0.00	-0.00	-0.00	300.00	200.00	0.00	-0.00
148	-0.00	-0.00	-0.00	903.00	200.00	0.00	-0.00	-0.00	-0.00	-0.00	300.00	200.00	0.00	-0.00
149	-0.00	-0.00	-0.00	903.00	200.00	0.00	-0.00	-0.00	-0.00	-0.00	300.00	200.00	0.00	-0.00
150	-0.00	-0.00	-0.00	903.00	200.00	0.00	-0.00	-0.00	-0.00	-0.00	300.00	200.00	0.00	-0.00
151	-0.00	-0.00	-0.00	903.00	200.00	0.00	-0.00	-0.00	-0.00	-0.00	300.00	200.00	0.00	-0.00
152	-0.00	-0.00	-0.00	903.00	200.00	0.00	-0.00	-0.00	-0.00	-0.00	300.00	200.00	0.00	-0.00
153	-0.00	-0.00	-0.00	903.00	200.00	0.00	-0.00	-0.00	-0.00	-0.00	300.00	200.00	0.00	-0.00
154	-0.00	-0.00	-0.00	903.00	200.00	0.00	-0.00	-0.00	-0.00	-0.00	300.00	200.00	0.00	-0.00
155	-0.00	-0.00	-0.00	903.00	200.00	0.00	-0.00	-0.00	-0.00	-0.00	300.00	200.00	0.00	-0.00
156	-0.00	-0.00	-0.00	903.00	200.00	0.00	-0.00	-0.00	-0.00	-0.00	300.00	200.00	0.00	-0.00
157	-0.00	-0.00	-0.00	903.00	200.00	0.00	-0.00	-0.00	-0.00	-0.00	300.00	200.00	0.00	-0.00
158	-0.00	-0.00	-0.00	903.00	200.00	0.00	-0.00	-0.00	-0.00	-0.00	300.00	200.00	0.00	-0.00
159	-0.00	-0.00	-0.00	903.00	200.00	0.00	-0.00	-0.00	-0.00	-0.00	300.00	200.00	0.00	-0.00
160	-0.00	-0.00	-0.00	903.00	200.00	0.00	-0.00	-0.00	-0.00	-0.00	300.00	200.00	0.00	-0.00
161	-0.00	-0.00	-0.00	903.00	200.00	0.00	-0.00	-0.00	-0.00	-0.00	300.00	200.00	0.00	-0.00
162	-0.00	-0.00	-0.00	903.00	200.00	0.00	-0.00	-0.00	-0.00	-0.00	300.00	200.00	0.00	-0.00
163	-0.00	-0.00	-0.00	903.00	200.00	0.00	-0.00	-0.00	-0.00	-0.00	300.00	200.00	0.00	-0.00
164	-0.00	-0.00	-0.00	903.00	200.00	0.00	-0.00	-0.00	-0.00	-0.00	300.00	200.00	0.00	-0.00
165	0.00	0.00	0.00	903.00	200.00	0.00	0.00	-0.00	-0.00	-0.00	300.00	200.00	0.00	-0.00
166	-0.00	-0.00	-0.00	903.00	200.00	0.00	-0.00	-0.00	-0.00	-0.00	300.00	200.00	0.00	-0.00
167	-0.00	-0.00	-0.00	903.00	200.00	0.00	-0.00	-0.00	-0.00	-0.00	300.00	200.00	0.00	-0.00
168	-0.00	-0.00	-0.00	903.00	200.00	0.00	-0.00	-0.00	-0.00	-0.00	300.00	200.00	0.00	-0.00
169	-0.00	-0.00	-0.00	903.00	200.00	0.00	-0.00	-0.00	-0.00	-0.00	300.00	200.00	0.00	-0.00
170	-0.00	-0.00	-0.00	903.00	200.00	0.00	-0.00	-0.00	-0.00	-0.00	300.00	200.00	0.00	-0.00
171	-0.00	-0.00	-0.00	903.00	200.00	0.00	-0.00	-0.00	-0.00	-0.00	300.00	200.00	0.00	-0.00
172	-0.00	-0.00	-0.00	903.00	200.00	0.00	-0.00	-0.00	-0.00	-0.00	300.00	200.00	0.00	-0.00
173	-0.00	-0.00	-0.00	903.00	200.00	0.00	-0.00	-0.00	-0.00	-0.00	300.00	200.00	0.00	-0.00
174	0.00	0.00	0.00	903.00	200.00	0.00	0.00	-0.00	-0.00	-0.00	300.00	200.00	0.00	-0.00
175	-0.00	-0.00	-0.00	903.00	200.00	0.00	-0.00	-0.00	-0.00	-0.00	300.00	200.00	0.00	-0.00
176	-0.00	-0.00	-0.00	903.00	200.00	0.00	-0.00	-0.00	-0.00	-0.00	300.00	200.00	0.00	-0.00
177	-0.00	-0.00	-0.00	903.00	200.00	0.00	-0.00	-0.00	-0.00	-0.00	300.00	200.00	0.00	-0.00
178	-0.00	-0.00	-0.00	903.00	200.00	0.00	-0.00	-0.00	-0.00	-0.00	300.00	200.00	0.00	-0.00
179	0.00	0.00	0.00	903.00	200.00	0.00	0.00	-0.00	-0.00	-0.00	300.00	200.00	0.00	-0.00
180	-0.00	-0.00	-0.00	903.00	200.00	0.00	-0.00	-0.00	-0.00	-0.00	300.00	200.00	0.00	-0.00
181	-0.00	-0.00	-0.00	903.00	200.00	0.00	-0.00	-0.00	-0.00	-0.00	300.00	200.00	0.00	-0.00
182	0.00	0.00	0.00	903.00	200.00	0.00	0.00	-0.00	-0.00	-0.00	300.00	200.00	0.00	-0.00
183	-0.00	-0.00	-0.00	903.00	200.00	0.00	-0.00	-0.00	-0.00	-0.00	300.00	200.00	0.00	-0.00
184	-0.00	-0.00	-0.00	903.00	200.00	0.00	-0.00	-0.00	-0.00	-0.00	300.00	200.00	0.00	-0.00
185	-0.00	-0.00	-0.00	903.00	200.00	0.00	-0.00	-0.00	-0.00	-0.00	300.00	200.00	0.00	-0.00
186	0.00	0.00	0.00	903.00	200.00	0.00	0.00	-0.00	-0.00	-0.00	300.00	200.00	0.00	-0.00
187	0.00	0.00	0.00	903.00	200.00	0.00	0.00	-0.00	-0.00	-0.00	300.00	200.00	0.00	-0.00
188	-0.00	-0.00	-0.00	903.00	200.00	0.00	-0.00	-0.00	-0.00	-0.00	300.00	200.00	0.00	-0.00
189	0.00	0.00	0.00	903.00	200.00	0.00	0.00	-0.00	-0.00	-0.00	300.00	200.00	0.00	-0.00
190	-0.00	-0.00	-0.00	903.00	200.00	0.00	-0.00	-0.00	-0.00	-0.00	300.00	200.00	0.00	-0.00
191	-0.00	-0.00	-0.00	903.00	200.00	0.00	-0.00	-0.00	-0.00	-0.00	300.00	200.00	0.00	-0.00
192	-0.00	-0.00	-0.00	903.00	200.00	0.00	-0.00	-0.00	-0.00	-0.00	300.00	200.00	0.00	-0.00
193	0.00	0.00	0.00	903.00	200.00	0.00	0.00	-0.00	-0.00	-0.00	300.00	200.00	0.00	-0.00
194	-0.00	-0.00	-0.00	903.00	200.00	0.00	-0.00	-0.00	-0.00	-0.00	300.00	200.00	0.00	-0.00
195	-0.00	-0.00	-0.00	903.00	200.00	0.00	-0.00	-0.00	-0.00	-0.00	300.00	200.00	0.00	-0.00
196	-0.00	-0.00	-0.00	903.00	200.00	0.00	-0.00	-0.00	-0.00	-0.00	300.00	200.00	0.00	-0.00
197	0.00	0.00	0.00	903.00	200.00	0.00	0.00	-0.00	-0.00	-0.00	300.00	200.00	0.00	-0.00
198	-0.00	-0.00	-0.00	903.00	200.00	0.00	-0.00	-0.00	-0.00	-0.00	300.00	200.00	0.00	-0.00
199	-0.00	-0.00	-0.00	903.00	200.00	0.00	-0.00	-0.00	-0.00	-0.00	300.00	200.00	0.00	-0.00
200	-0.00	-0.00	-0.00	903.00	200.00	0.00	-0.00	-0.00	-0.00	-0.00	300.00	200.00	0.00	-0.00
201	-0.00	-0.00	-0.00	903.00	200.00	0.00	-0.00	-0.00	-0.00	-0.00	300.00	200.00	0.00	-0.00
202	-0.00	-0.00	-0.00	903.00	200.00	0.00	-0.00	-0.00	-0.00	-0.00	300.00	200.00	0.00	-0.00
203	-0.00	-0.00	-0.00	903.00	200.00	0.00	-0.00	-0.00	-0.00	-0.00	300.00	200.00	0.00	-0.00
204	0.00	0.00	0.00	903.00	200.00	0.00	0.00	-0.00	-0.00	-0.00	300.00	200.00	0.00	-0.00
205	-0.00	-0.00	-0.00	903.00	200.00	0.00	-0.00	-0.00	-0.00	-0.00	300.00	200.00	0.00	-0.00
206	-0.00	-0.00	-0.00	903.00	200.00	0.00	-0.00	-0.00	-0.00	-0.00	300.00	200.00	0.00	-0.00
207	0.00	0.00	0.00	903.00	200.00	0.00	0.00	-0.00	-0.00	-0.00	300.00	200.00	0.00	-0.00
208	-0.00	-0.00	-0.00	903.00	200.00	0.00	-0.00	-0.00	-0.00	-0.00	300.00	200.00	0.00	-0.00
209	-0.00	-0.00	-0.00	903.00	200.00	0.00	-0.00	-0.00	-0.00	-0.00	300.00	200.00	0.00	-0.00
210	-0.00	-0.00	-0.00	903.00	200.00	0.00	-0.00	-0.00	-0.00	-0.00	300.00	200.00	0.00	-0.00
211	-0.00	-0.00	-0.00	903.00	200.00	0.00	-0.00	-0.00	-0.00	-0.00	300.00	200.00	0.00	-0.00
212	-0.00	-0.00	-0.00	903.00	200.00	0.00	-0.00	-0.00	-0.00	-0.00	300.00	200.00	0.00	-0.00
213	-0.00	-0.00	-0.00	903.00	200.00	0.00	-0.00	-0.00	-0.00	-0.00	300.00	200.00	0.00	-0.00
214	-0.00	-0.00	-0.00	903.00	200.00	0.00	-0.00	-0.00	-0.00	-0.00	300.00	200.00	0.00	-0.00
215	0.00	0.00	0.00	903.00	200.00	0.00	0.00	-0.00	-0.00	-0.00	300.00	200.00	0.00	-0.00
216	-0.00	-0.00	-0.00	903.00	200.00	0.00	-0.00	-0.00	-0.00	-0.00	300.00	200.00	0.00	-0.00
217	-0.00	-0.00	-0.00	903.00	200.00	0.00	-0.00	-0.00	-0.00	-0.00	300.00	200.00	0.00	-0.00
218	-0.00	-0.00	-0.00	903.00	200.00	0.00	-0.00	-0.00	-0.00	-0.00	300.00	200.00	0.00	-0.00
219	-0.00	-0.00	-0.00	903.00	200.00	0.00	-0.00	-0.00	-0.00	-0.00	300.00	200.00	0.00	-0.00
220	-0.00	-0.00	-0.00	903.00	200.00	0.00	-0.00	-0.00	-0.00	-0.00	300.00	200.00	0.00	-0.00
221	-0.00	-0.00	-0.00	903.00	200.00	0.00	-0.00	-0.00	-0.00	-0.00	300.00	200.00	0.00	-0.00
222	-0.00	-0.00	-0.00	903.00	200.00	0.00	-0.00	-0.00	-0.00	-0.00	300.00	200.00	0.00	-0.00
223	0.00	0.00	0.00	903.00	200.00	0.00	0.00	-0.00	-0.00	-0.00	300.00	200.00	0.00	-0.00
224	-0.00	-0.00	-0.00	903.00	200.00	0.00	-0.00	-0.00	-0.00	-0.00	300.00	200.00	0.00	-0.00
225	-0.00	-0.00	-0.00	903.00	200.00	0.00	-0.00	-0.00	-0.00	-0.00	300.00	200.00	0.00	-0.00
226	-0.00	-0.00	-0.00	903.00	200.00	0.00	-0.00	-0.00	-0.00	-0.00	300.00	200.00	0.00	-0.00
227	-0.00	-0.00	-0.00	903.00	200.00	0.00	-0.00	-0.00	-0.00	-0.00	300.00	200.00	0.00	-0.00
228	-0.00	-0.00	-0.00	903.00	200.00	0.00	-0.00	-0.00	-0.00	-0.00	300.00	200.00	0.00	-0.00
229	-0.00	-0.00	-0.00	903.00	200.00	0.00	-0.00	-0.00	-0.00	-0.00	300.00	200.00	0.00	-0.00
230	-0.00	-0.00	-0.00	903.00	200.00	0.00	-0.00	-0.00	-0.00	-0.00	300.00	200.00	0.00	-0.00
231	-0.00	-0.00	-0.00	903.00	200.00	0.00	-0.00	-0.00	-0.00	-0.00	300.00	200.00	0.00	-0.00
232	0.00	0.00	0.00	903.00	200.00	0.00	0.00	-0.00	-0.00	-0.00	300.00	200.00	0.00	-0.00
233	-0.00	-0.00	-0.00	903.00	200.00	0.00	-0.00	-0.00	-0.00	-0.00	300.00	200.00	0.00	-0.00
234	0.00	0.00	0.00	903.00	200.00	0.00	0.00	-0.00	-0.00	-0.00	300.00	200.00	0.00	-0.00
235	-0.00	-0.00	-0.00	903.00	200.00	0.00	-0.00	-0.00	-0.00	-0.00	300.00	200.00	0.00	-0.00
236	0.00	0.00	0.00	903.00	200.00	0.00	0.00	-0.00	-0.00	-0.00	300.00	200.00	0.00	-0.00
237	0.00	0.00	0.00	903.00	200.00	0.00	0.00	-0.00	-0.00	-0.00	300.00	200.00	0.00	-0.00
238	-0.00	-0.00	-0.00	903.00	200.00	0.00	-0.00	-0.00	-0.00	-0.00	300.00	200.00	0.00	-0.00
239	0.00	0.00	0.00	903.00	200.00	0.00	0.00	-0.00	-0.00	-0.00	300.00	200.00	0.00	-0.00
240	-0.00	-0.00	-0.00	903.00	200.00	0.00	-0.00	-0.00	-0.00	-0.00	300.00	200.00	0.00	-0.00
241	0.00	0.00	0.00	903.00	200.00	0.00	0.00	-0.00	-0.00	-0.00	300.00	200.00	0.00	-0.00
242	-0.00	-0.00	-0.00	903.00	200.00	0.00	-0.00	-0.00	-0.00	-0.00	300.00	200.00	0.00	-0.00
243	-0.00	-0.00	-0.00	903.00	200.00	0.00	-0.00	-0.00	-0.00	-0.00	300.00	200.00	0.00	-0.00
244	-0.00	-0.00	-0.00	903.00	200.00	0.00	-0.00	-0.00	-0.00	-0.00	300.00	200.00	0.00	-0.00
245	-0.00	-0.00	-0.00	903.00	200.00	0.00	-0.00	-0.00	-0.00	-0.00	300.00	200.00	0.00	-0.00
246	-0.00	-0.00	-0.00	903.00	200.00	0.00	-0.00	-0.00	-0.00	-0.00	300.00	200.00	0.00	-0.00
247	-0.00	-0.00	-0.00	903.00	200.00	0.00	-0.00	-0.00	-0.00	-0.00	300.00	200.00	0.00	-0.00
248	0.00	0.00	0.00	903.00	200.00	0.00	0.00	-0.00	-0.00	-0.00	300.00	200.00	0.00	-0.00
249	-0.00	-0.00	-0.00	903.00	200.00	0.00	-0.00	-0.00	-0.00	-0.00	300.00	200.00	0.00	-0.00
250	-0.00	-0.00	-0.00	903.00	200.00	0.00	-0.00	-0.00	-0.00	-0.00	300.00	200.00	0.00	-0.00
251	-0.00	-0.00	-0.00	903.00	200.00	0.00	-0.00	-0.00	-0.00	-0.00	300.00	200.00	0.00	-0.00
252	-0.00	-0.00	-0.00	903.00	200.00	0.00	-0.00	-0.00	-0.00	-0.00	300.00	200.00	0.00	-0.00
253	-0.00	-0.00	-0.00	903.00	200.00	0.00	-0.00	-0.00	-0.00	-0.00	300.00	200.00	0.00	-0.00
254	0.00	0.00	0.00	903.00	200.00	0.00	0.00	-0.00	-0.00	-0.00	300.00	200.00	0.00	-0.00
255	-0.00	-0.00	-0.00	903.00	200.00	0.00	-0.00	-0.00	-0.00	-0.00	300.00	200.00	0.00	-0.00
256	0.00	0.00	0.00	903.00	200.00	0.00	0.00	-0.00	-0.00	-0.00	300.00	200.00	0.00	-0.00
257	-0.00	-0.00	-0.00	903.00	200.00	0.00	-0.00	-0.00	-0.00	-0.00	300.00	200.00	0.00	-0.00
258	0.00	0.00	0.00	903.00	200.00	0.00	0.00	-0.00	-0.00	-0.00	300.00	200.00	0.00	-0.00
259	-0.00	-0.00	-0.00	903.00	200.00	0.00	-0.00	-0.00	-0.00	-0.00	300.00	200.00	0.00	-0.00
260	0.00	0.00	0.00	903.00	200.00	0.00	0.00	-0.00	-0.00	-0.00	300.00	200.00	0.00	-0.00
261	-0.00	-0.00	-0.00	903.00	200.00	0.00	-0.00	-0.00	-0.00	-0.00	300.00	200.00	0.00	-0.00
262	-0.00	-0.00	-0.00	903.00	200.00	0.00	-0.00	-0.00	-0.00	-0.00	300.00	200.00	0.00	-0.00
263	-0.00	-0.00	-0.00	903.00	200.00	0.00	-0.00	-0.00	-0.00	-0.00	300.00	200.00	0.00	-0.00
264	-0.00	-0.00	-0.00	903.00	200.00	0.00	-0.00	-0.00	-0.00	-0.00	300.00	200.00	0.00	-0.00
265	-0.00	-0.00	-0.00	903.00	200.00	0.00	-0.00	-0.00	-0.00	-0.00	300.00	200.00	0.00	-0.00
266	-0.00	-0.00	-0.00	903.00	200.00	0.00	-0.00	-0.00	-0.00	-0.00	300.00	200.00	0.00	-0.00
267	-0.00	-0.00	-0.00	903.00	200.00	0.00	-0.00	-0.00	-0.00	-0.00	300.00	200.00	0.00	-0.00
268	-0.00	-0.00	-0.00	903.00	200.00	0.00	-0.00	-0.00	-0.00	-0.00	300.00	200.00	0.00	-0.00
269	0.00	0.00	0.00	903.00	200.00	0.00	0.00	-0.00	-0.00	-0.00	300.00	200.00	0.00	-0.00
270	-0.00	-0.00	-0.00	903.00	200.00	0.00	-0.00	-0.00	-0.00	-0.00	300.00	200.00	0.00	-0.00
271	0.00	0.00	0.00	903.00	200.00	0.00	0.00	-0.00	-0.00	-0.00	300.00	200.00	0.00	-0.00
272	-0.00	-0.00	-0.00	903.00	200.00	0.00	-0.00	-0.00	-0.00	-0.00	300.00	200.00	0.00	-0.00
273	-0.00	-0.00	-0.00	903.00	200.00	0.00	-0.00	-0.00	-0.00	-0.00	300.00	200.00	0.00	-0.00
274	-0.00	-0.00	-0.00	903.00	200.00	0.00	-0.00	-0.00	-0.00	-0.00	300.00	200.00	0.00	-0.00
275	-0.00	-0.00	-0.00	903.00	200.00	0.00	-0.00	-0.00	-0.00	-0.00	300.00	200.00	0.00	-0.00
276	0.00	0.00	0.00	903.00	200.00	0.00	0.00	-0.00	-0.00	-0.00	300.00	200.00	0.00	-0.00
277	-0.00	-0.00	-0.00	903.00	200.00	0.00	-0.00	-0.00	-0.00	-0.00	300.00	200.00	0.00	-0.00
278	0.00	0.00	0.00	903.00	200.00	0.00	0.00	-0.00	-0.00	-0.00	300.00	200.00	0.00	-0.00
279	0.00	0.00	0.00	903.00	200.00	0.00	0.00	-0.00	-0.00	-0.00	300.00	200.00	0.00	-0.00
280	0.00	0.00	0.00	903.00	200.00	0.00	0.00	-0.00	-0.00	-0.00	300.00	200.00	0.00	-0.00
281	-0.00	-0.00	-0.00	903.00	200.00	0.00	-0.00	-0.00	-0.00	-0.00	300.00	200.00	0.00	-0.00
282	-0.00	-0.00	-0.00	903.00	200.00	0.00	-0.00	-0.00	-0.00	-0.00	300.00	200.00	0.00	-0.00
283	0.00	0.00	0.00	903.00	200.00	0.00	0.00	-0.00	-0.00	-0.00	300.00	200.00	0.00	-0.00
284	-0.00	-0.00	-0.00	903.00	200.00	0.00	-0.00	-0.00	-0.00	-0.00	300.00	200.00	0.00	-0.00
285	0.00	0.00	0.00	903.00	200.00	0.00	0.00	-0.00	-0.00	-0.00	300.00	200.00	0.00	-0.00
286	-0.00	-0.00	-0.00	903.00	200.00	0.00	-0.00	-0.00	-0.00	-0.00	300.00	200.00	0.00	-0.00
287	0.00	0.00	0.00	903.00	200.00	0.00	0.00	-0.00	-0.00	-0.00	300.00	200.00	0.00	-0.00
288	0.00	0.00	0.00	903.00	200.00	0.00	0.00	-0.00	-0.00	-0.00	300.00	200.00	0.00	-0.00
289	-0.00	-0.00	-0.00	903.00	200.00	0.00	-0.00	-0.00	-0.00	-0.00	300.00	200.00	0.00	-0.00
290	-0.00	-0.00	-0.00	903.00	200.00	0.00	-0.00	-0.00	-0.00	-0.00	300.00	200.00	0.00	-0.00
291	-0.00	-0.00	-0.00	903.00	200.00	0.00	-0.00	-0.00	-0.00	-0.00	300.00	200.00	0.00	-0.00
292	-0.00	-0.00	-0.00	903.00	200.00	0.00	-0.00	-0.00	-0.00	-0.00	300.00	200.00	0.00	-0.00
293	-0.00	-0.00	-0.00	903.00	200.00	0.00	-0.00	-0.00	-0.00	-0.00	300.00	200.00	0.00	-0.00
294	-0.00	-0.00	-0.00	903.00	200.00	0.00	-0.00	-0.00	-0.00	-0.00	300.00	200.00	0.00	-0.00
295	-0.00	-0.00	-0.00	903.00	200.00	0.00	-0.00	-0.00	-0.00	-0.00	300.00	200.00	0.00	-0.00
296	0.00	0.00	0.00	903.00	200.00	0.00	0.00	-0.00	-0.00	-0.00	300.00	200.00	0.00	-0.00
297	-0.00	-0.00	-0.00	903.00	200.00	0.00	-0.00	-0.00	-0.00	-0.00	300.00	200.00	0.00	-0.00
298	-0.00	-0.00	-0.00	903.00	200.00	0.00	-0.00	-0.00	-0.00	-0.00	300.00	200.00	0.00	-0.00
299	0.00	0.00	0.00	903.00	200.00	0.00	0.00	-0.00	-0.00	-0.00	300.00	200.00	0.00	-0.00
300	-0.00	-0.00	-0.00	903.00	200.00	0.00	-0.00	-0.00	-0.00	-0.00	300.00	200.00	0.00	-0.00
301	0.00	0.00	0.00	903.00	200.00	0.00	0.00	-0.00	-0.00	-0.00	300.00	200.00	0.00	-0.00
302	0.00	0.00	0.00	903.00	200.00	0.00	0.00	-0.00	-0.00	-0.00	300.00	200.00	0.00	-0.00
303	-0.00	-0.00	-0.00	903.00	200.00	0.00	-0.00	-0.00	-0.00	-0.00	300.00	200.00	0.00	-0.00
304	-0.00	-0.00	-0.00	903.00	200.00	0.00	-0.00	-0.00	-0.00	-0.00	300.00	200.00	0.00	-0.00
305	-0.00	-0.00	-0.00	903.00	200.00	0.00	-0.00	-0.00	-0.00	-0.00	300.00	200.00	0.00	-0.00
306	-0.00	-0.00	-0.00	903.00	200.00	0.00	-0.00	-0.00	-0.00	-0.00	300.00	200.00	0.00	-0.00
307	-0.00	-0.00	-0.00	903.00	200.00	0.00	-0.00	-0.00	-0.00	-0.00	300.00	200.00	0.00	-0.00
308	-0.00	-0.00	-0.00	903.00	200.00	0.00	-0.00	-0.00	-0.00	-0.00	300.00	200.00	0.00	-0.00
309	-0.00	-0.00	-0.00	903.00	200.00	0.00	-0.00	-0.00	-0.00	-0.00	300.00	200.00	0.00	-0.00
310	-0.00	-0.00	-0.00	903.00	200.00	0.00	-0.00	-0.00	-0.00	-0.00	300.00	200.00	0.00	-0.00
311	-0.00	-0.00	-0.00	903.00	200.00	0.00	-0.00	-0.00	-0.00	-0.00	300.00	200.00	0.00	-0.00
312	34.26	0.76	15.87	1168.38	355.77	0.00	349.93	-0.00	-0.00	-0.00	300.00	200.00	0.00	-0.00
313	-0.00	-0.00	-0.00	903.00	200.00	0.00	-0.00	-0.00	-0.00	-0.00	300.00	200.00	0.00	-0.00
314	-0.00	-0.00	-0.00	903.00	200.00	0.00	-0.00	-0.00	-0.00	-0.00	300.00	200.00	0.00	-0.00
315	-0.00	-0.00	-0.00	903.00	200.00	0.00	-0.00	-0.00	-0.00	-0.00	300.00	200.00	0.00	-0.00
316	-0.00	-0.00	-0.00	903.00	200.00	0.00	-0.00	-0.00	-0.00	-0.00	300.00	200.00	0.00	-0.00
317	-0.00	-0.00	-0.00	903.00	200.00	0.00	-0.00	-0.00	-0.00	-0.00	300.00	200.00	0.00	-0.00
318	-0.00	-0.00	-0.00	903.00	200.00	0.00	-0.00	-0.00	-0.00	-0.00	300.00	200.00	0.00	-0.00
319	-0.00	-0.00	-0.00	903.00	200.00	0.00	-0.00	-0.00	-0.00	-0.00	300.00	200.00	0.00	-0.00
320	-0.00	-0.00	-0.00	903.00	200.00	0.00	-0.00	-0.00	-0.00	-0.00	300.00	200.00	0.00	-0.00
321	-0.00	-0.00	-0.00	903.00	200.00	0.00	-0.00	-0.00	-0.00	-0.00	300.00	200.00	0.00	-0.00
322	-0.00	-0.00	-0.00	903.00	200.00	0.00	-0.00	-0.00	-0.00	-0.00	300.00	200.00	0.00	-0.00
323	-0.00	-0.00	-0.00	903.00	200.00	0.00	-0.00	-0.00	-0.00	-0.00	300.00	200.00	0.00	-0.00
324	-0.00	-0.00	-0.00	903.00	200.00	0.00	-0.00	-0.00	-0.00	-0.00	300.00	200.00	0.00	-0.00
325	-0.00	-0.00	-0.00	903.00	200.00	0.00	-0.00	-0.00	-0.00	-0.00	300.00	200.00	0.00	-0.00
326	-0.00	-0.00	-0.00	903.00	200.00	0.00	-0.00	-0.00	-0.00	-0.00	300.00	200.00	0.00	-0.00
327	-0.00	-0.00	-0.00	903.00	200.00	0.00	-0.00	-0.00	-0.00	-0.00	300.00	200.00	0.00	-0.00
328	-0.00	-0.00	-0.00	903.00	200.00	0.00	-0.00	-0.00	-0.00	-0.00	300.00	200.00	0.00	-0.00
329	-0.00	-0.00	-0.00	903.00	200.00	0.00	-0.00	-0.00	-0.00	-0.00	300.00	200.00	0.00	-0.00
330	-0.00	-0.00	-0.00	903.00	200.00	0.00	-0.00	-0.00	-0.00	-0.00	300.00	200.00	0.00	-0.00
331	-0.00	-0.00	-0.00	903.00	200.00	0.00	-0.00	-0.00	-0.00	-0.00	300.00	200.00	0.00	-0.00
332	-0.00	-0.00	-0.00	903.00	200.00	0.00	-0.00	-0.00	-0.00	-0.00	300.00	200.00	0.00	-0.00
333	-0.00	-0.00	-0.00	903.00	200.00	0.00	-0.00	-0.00	-0.00	-0.00	300.00	200.00	0.00	-0.00
334	-0.00	-0.00	-0.00	903.00	200.00	0.00	-0.00	-0.00	-0.00	-0.00	300.00	200.00	0.00	-0.00
335	-0.00	-0.00	-0.00	903.00	200.00	0.00	-0.00	-0.00	-0.00	-0.00	300.00	200.00	0.00	-0.00
336	-0.00	-0.00	-0.00	903.00	200.00	0.00	-0.00	-0.00	-0.00	-0.00	300.00	200.00	0.00	-0.00
337	-0.00	-0.00	-0.00	903.00	200.00	0.00	-0.00	-0.00	-0.00	-0.00	300.00	200.00	0.00	-0.00
338	-0.00	-0.00	-0.00	903.00	200.00	0.00	-0.00	-0.00	-0.00	-0.00	300.00	200.00	0.00	-0.00
339	-0.00	-0.00	-0.00	903.00	200.00	0.00	-0.00	-0.00	-0.00	-0.00	300.00	200.00	0.00	-0.00
340	-0.00	-0.00	-0.00	903.00	200.00	0.00	-0.00	-0.00	-0.00	-0.00	300.00	200.00	0.00	-0.00
341	-0.00	-0.00	-0.00	903.00	200.00	0.00	-0.00	-0.00	-0.00	-0.00	300.00	200.00	0.00	-0.00
342	-0.00	-0.00	-0.00	903.00	200.00	0.00	-0.00	-0.00	-0.00	-0.00	300.00	200.00	0.00	-0.00
343	-0.00	-0.00	-0.00	903.00	200.00	0.00	-0.00	-0.00	-0.00	-0.00	300.00	200.00	0.00	-0.00
344	-0.00	-0.00	-0.00	903.00	200.00	0.00	-0.00	-0.00	-0.00	-0.00	300.00	200.00	0.00	-0.00
345	-0.00	-0.00	-0.00	903.00	200.00	0.00	-0.00	-0.00	-0.00	-0.00	300.00	200.00	0.00	-0.00
346	-0.00	-0.00	-0.00	903.00	200.00	0.00	-0.00	-0.00	-0.00	-0.00	300.00	200.00	0.00	-0.00
347	-0.00	-0.00	-0.00	903.00	200.00	0.00	-0.00	-0.00	-0.00	-0.00	300.00	200.00	0.00	-0.00
348	-0.00	-0.00	-0.00	903.00	200.00	0.00	-0.00	-0.00	-0.00	-0.00	300.00	200.00	0.00	-0.00
349	-0.00	-0.00	-0.00	903.00	200.00	0.00	-0.00	-0.00	-0.00	-0.00	300.00	200.00	0.00	-0.00
350	-0.00	-0.00	-0.00	903.00	200.00	0.00	-0.00	-0.00	-0.00	-0.00	300.00	200.00	0.00	-0.00
351	-0.00	-0.00	-0.00	903.00	200.00	0.00	-0.00	-0.00	-0.00	-0.00	300.00	200.00	0.00	-0.00
352	-0.00	-0.00	-0.00	903.00	200.00	0.00	-0.00	-0.00	-0.00	-0.00	300.00	200.00	0.00	-0.00
353	-0.00	-0.00	-0.00	903.00	200.00	0.00	-0.00	-0.00	-0.00	-0.00	300.00	200.00	0.00	-0.00
354	-0.00	-0.00	-0.00	903.00	200.00	0.00	-0.00	-0.00	-0.00	-0.00	300.00	200.00	0.00	-0.00
355	-0.00	-0.00	-0.00	903.00	200.00	0.00	-0.00	-0.00	-0.00	-0.00	300.00	200.00	0.00	-0.00
356	-0.00	-0.00	-0.00	903.00	200.00	0.00	-0.00	-0.00	-0.00	-0.00	300.00	200.00	0.00	-0.00
357	-0.00	-0.00	-0.00	903.00	200.00	0.00	-0.00	-0.00	-0.00	-0.00	300.00	200.00	0.00	-0.00
358	-0.00	-0.00	-0.00	903.00	200.00	0.00	-0.00	-0.00	-0.00	-0.00	300.00	200.00	0.00	-0.00
359	-0.00	-0.00	-0.00	903.00	200.00	0.00	-0.00	-0.00	-0.00	-0.00	300.00	200.00	0.00	-0.00
360	-0.00	-0.00	-0.00	903.00	200.00	0.00	-0.00	-0.00	-0.00	-0.00	300.00	200.00	0.00	-0.00
361	-0.00	-0.00	-0.00	903.00	200.00	0.00	-0.00	-0.00	-0.00	-0.00	300.00	200.00	0.00	-0.00
362	-0.00	-0.00	-0.00	903.00	200.00	0.00	-0.00	-0.00	-0.00	-0.00	300.00	200.00	0.00	-0.00
363	-0.00	-0.00	-0.00	903.00	200.00	0.00	-0.00	-0.00	-0.00	-0.00	300.00	200.00	0.00	-0.00
364	-0.00	-0.00	-0.00	903.00	200.00	0.00	-0.00	-0.00	-0.00	-0.00	300.00	200.00	0.00	-0.00
365	-0.00	-0.00	-0.00	903.00	200.00	0.00	-0.00	-0.00	-0.00	-0.00	300.00	200.00	0.00	-0.00
366	-0.00	-0.00	-0.00	903.00	200.00	0.00	-0.00	-0.00	-0.00	-0.00	300.00	200.00	0.00	-0.00
367	-0.00	-0.00	-0.00	903.00	200.00	0.00	-0.00	-0.00	-0.00	-0.00	300.00	200.00	0.00	-0.00
368	-0.00	-0.00	-0.00	903.00	200.00	0.00	-0.00	-0.00	-0.00	-0.00	300.00	200.00	0.00	-0.00
369	-0.00	-0.00	-0.00	903.00	200.00	0.00	-0.00	-0.00	-0.00	-0.00	300.00	200.00	0.00	-0.00
370	-0.00	-0.00	-0.00	903.00	200.00	0.00	-0.00	-0.00	-0.00	-0.00	300.00	200.00	0.00	-0.00
371	-0.00	-0.00	-0.00	903.00	200.00	0.00	-0.00	-0.00	-0.00	-0.00	300.00	200.00	0.00	-0.00
372	-0.00	-0.00	-0.00	903.00	200.00	0.00	-0.00	-0.00	-0.00	-0.00	300.00	200.00	0.00	-0.00
373	-0.00	-0.00	-0.00	903.00	200.00	0.00	-0.00	-0.00	-0.00	-0.00	300.00	200.00	0.00	-0.00
374	-0.00	-0.00	-0.00	903.00	200.00	0.00	-0.00	-0.00	-0.00	-0.00	300.00	200.00	0.00	-0.00
375	-0.00	-0.00	-0.00	903.00	200.00	0.00	-0.00	-0.00	-0.00	-0.00	300.00	200.00	0.00	-0.00
376	-0.00	-0.00	-0.00	903.00	200.00	0.00	-0.00	-0.00	-0.00	-0.00	300.00	200.00	0.00	-0.00
377	-0.00	-0.00	-0.00	903.00	200.00	0.00	-0.00	-0.00	-0.00	-0.00	300.00	200.00	0.00	-0.00
378	-0.00	-0.00	-0.00	903.00	200.00	0.00	-0.00	-0.00	-0.00	-0.00	300.00	200.00	0.00	-0.00
379	-0.00	-0.00	-0.00	903.00	200.00	0.00	-0.00	-0.00	-0.00	-0.00	300.00	200.00	0.00	-0.00
380	-0.00	-0.00	-0.00	903.00	200.00	0.00	-0.00	-0.00	-0.00	-0.00	300.00	200.00	0.00	-0.00
381	-0.00	-0.00	-0.00	903.00	200.00	0.00	-0.00	-0.00	-0.00	-0.00	300.00	200.00	0.00	-0.00
382	-0.00	-0.00	-0.00	903.00	200.00	0.00	-0.00	-0.00	-0.00	-0.00	300.00	200.00	0.00	-0.00
383	-0.00	-0.00	-0.00	903.00	200.00	0.00	-0.00	-0.00	-0.00	-0.00	300.00	200.00	0.00	-0.00
384	-0.00	-0.00	-0.00	903.00	200.00	0.00	-0.00	-0.00	-0.00	-0.00	300.00	200.00	0.00	-0.00
385	-0.00	-0.00	-0.00	903.00	200.00	0.00	-0.00	-0.00	-0.00	-0.00	300.00	200.00	0.00	-0.00
386	-0.00	-0.00	-0.00	903.00	200.00	0.00	-0.00	-0.00	-0.00	-0.00	300.00	200.00	0.00	-0.00
387	-0.00	-0.00	-0.00	903.00	200.00	0.00	-0.00	-0.00	-0.00	-0.00	300.00	200.00	0.00	-0.00
388	-0.00	-0.00	-0.00	903.00	200.00	0.00	-0.00	-0.00	-0.00	-0.00	300.00	200.00	0.00	-0.00
389	-0.00	-0.00	-0.00	903.00	200.00	0.00	-0.00	-0.00	-0.00	-0.00	300.00	200.00	0.00	-0.00
390	-0.00	-0.00	-0.00	903.00	200.00	0.00	-0.00	-0.00	-0.00	-0.00	300.00	200.00	0.00	-0.00
391	-0.00	-0.00	-0.00	903.00	200.00	0.00	-0.00	-0.00	-0.00	-0.00	300.00	200.00	0.00	-0.00
392	-0.00	-0.00	-0.00	903.00	200.00	0.00	-0.00	-0.00	-0.00	-0.00	300.00	200.00	0.00	-0.00
393	-0.00	-0.00	-0.00	903.00	200.00	0.00	-0.00	-0.00	-0.00	-0.00	300.00	200.00	0.00	-0.00
394	-0.00	-0.00	-0.00	903.00	200.00	0.00	-0.00	-0.00	-0.00	-0.00	300.00	200.00	0.00	-0.00
395	-0.00	-0.00	-0.00	903.00	200.00	0.00	-0.00	-0.00	-0.00	-0.00	300.00	200.00	0.00	-0.00
396	-0.00	-0.00	-0.00	903.00	200.00	0.00	-0.00	-0.00	-0.00	-0.00	300.00	200.00	0.00	-0.00
397	-0.00	-0.00	-0.00	903.00	200.00	0.00	-0.00	-0.00	-0.00	-0.00	300.00	200.00	0.00	-0.00
398	-0.00	-0.00	-0.00	903.00	200.00	0.00	-0.00	-0.00	-0.00	-0.00	300.00	200.00	0.00	-0.00
399	-0.00	-0.00	-0.00	903.00	200.00	0.00	-0.00	-0.00	-0.00	-0.00	300.00	200.00	0.00	-0.00
400	-0.00	-0.00	-0.00	903.00	200.00	0.00	-0.00	-0.00	-0.00	-0.00	300.00	200.00	0.00	-0.00
401	-0.00	-0.00	-0.00	903.00	200.00	0.00	-0.00	-0.00	-0.00	-0.00	300.00	200.00	0.00	-0.00
402	-0.00	-0.00	-0.00	903.00	200.00	0.00	-0.00	-0.00	-0.00	-0.00	300.00	200.00	0.00	-0.00
403	-0.00	-0.00	-0.00	903.00	200.00	0.00	-0.00	-0.00	-0.00	-0.00	300.00	200.00	0.00	-0.00
404	-0.00	-0.00	-0.00	903.00	200.00	0.00	-0.00	-0.00	-0.00	-0.00	300.00	200.00	0.00	-0.00
405	-0.00	-0.00	-0.00	903.00	200.00	0.00	-0.00	-0.00	-0.00	-0.00	300.00	200.00	0.00	-0.00
406	-0.00	-0.00	-0.00	903.00	200.00	0.00	-0.00	-0.00	-0.00	-0.00	300.00	200.00	0.00	-0.00
407	-0.00	-0.00	-0.00	903.00	200.00	0.00	-0.00	-0.00	-0.00	-0.00	300.00	200.00	0.00	-0.00
408	-0.00	-0.00	-0.00	903.00	200.00	0.00	-0.00	-0.00	-0.00	-0.00	300.00	200.00	0.00	-0.00
409	-0.00	-0.00	-0.00	903.00	200.00	0.00	-0.00	-0.00	-0.00	-0.00	300.00	200.00	0.00	-0.00
410	-0.00	-0.00	-0.00	903.00	200.00	0.00	-0.00	-0.00	-0.00	-0.00	300.00	200.00	0.00	-0.00
411	-0.00	-0.00	-0.00	903.00	200.00	0.00	-0.00	-0.00	-0.00	-0.00	300.00	200.00	0.00	-0.00
412	-0.00	-0.00	-0.00	903.00	200.00	0.00	-0.00	-0.00	-0.00	-0.00	300.00	200.00	0.00	-0.00
413	-0.00	-0.00	-0.00	903.00	200.00	0.00	-0.00	-0.00	-0.00	-0.00	300.00	200.00	0.00	-0.00
414	-0.00	-0.00	-0.00	903.00	200.00	0.00	-0.00	-0.00	-0.00	-0.00	300.00	200.00	0.00	-0.00
415	-0.00	-0.00	-0.00	903.00	200.00	0.00	-0.00	-0.00	-0.00	-0.00	300.00	200.00	0.00	-0.00
416	82.93	-14.34	46.69	1199.08	348.37	0.00	-4025.53	-0.00	-0.00	-0.00	300.00	200.00	0.00	-0.00
417	67.90	-17.17	201.72	1030.99	190.32	0.00	-19860.84	0.00	0.00	0.00	300.00	200.00	0.00	0.00
418	59.89	-32.04	256.35	1017.82	182.38	0.00	-18593.29	-0.00	-0.00	-0.00	300.00	200.00	0.00	-0.00
419	83.31	-30.98	232.24	1011.80	186.07	0.00	-16810.30	-0.00	-0.00	-0.00	300.00	200.00	0.00	-0.00
420	103.99	-22.35	264.28	1005.54	181.41	0.00	-16555.44	-0.00	-0.00	-0.00	300.00	200.00	0.00	-0.00
421	110.78	-20.07	262.60	996.43	173.27	0.00	-12942.26	-0.00	-0.00	-0.00	300.00	200.00	0.00	-0.00
422	110.32	-19.15	268.71	996.02	171.49	0.00	-12922.18	-0.00	-0.00	-0.00	300.00	200.00	0.00	-0.00
423	90.94	-18.84	283.51	989.22	167.38	0.00	-14158.72	-0.00	-0.00	-0.00	300.00	200.00	0.00	-0.00
424	76.60	-15.11	304.26	980.93	162.39	0.00	-12873.26	-0.00	-0.00	-0.00	300.00	200.00	0.00	-0.00
425	85.22	-3.43	348.51	968.67	155.34	0.00	-11614.09	-0.00	-0.00	-0.00	300.00	200.00	0.00	-0.00
426	113.83	18.39	382.23	954.26	146.19	0.00	-9768.76	-0.00	-0.00	-0.00	300.00	200.00	0.00	-0.00
427	124.66	24.87	417.02	946.47	142.26	0.00	-8370.66	-0.00	-0.00	-0.00	300.00	200.00	0.00	-0.00
428	111.69	29.98	439.76	940.58	137.89	0.00	-5843.86	-0.00	-0.00	-0.00	300.00	200.00	0.00	-0.00
429	100.71	26.93	444.03	937.74	136.49	0.00	-3554.60	-0.00	-0.00	-0.00	300.00	200.00	0.00	-0.00
430	93.08	29.07	440.37	933.04	133.40	0.00	-1029.56	-0.00	-0.00	-0.00	300.00	200.00	0.00	-0.00
431	89.95	33.26	445.40	929.72	131.41	0.00	792.51	-0.00	-0.00	-0.00	300.00	200.00	0.00	-0.00
432	94.30	38.15	458.98	926.54	129.79	0.00	1293.06	-0.00	-0.00	-0.00	300.00	200.00	0.00	-0.00
433	97.12	40.44	477.45	924.76	128.86	0.00	1251.42	-0.00	-0.00	-0.00	300.00	200.00	0.00	-0.00
434	98.88	40.44	496.37	923.29	128.13	0.00	1022.38	-0.00	-0.00	-0.00	300.00	200.00	0.00	-0.00
435	99.11	37.38	517.88	922.36	127.46	0.00	624.51	-0.00	-0.00	-0.00	300.00	200.00	0.00	-0.00
436	99.33	34.94	535.28	920.87	126.85	0.00	509.37	-0.00	-0.00	-0.00	300.00	200.00	0.00	-0.00
437	99.26	32.35	552.06	919.92	126.48	0.00	394.95	-0.00	-0.00	-0.00	300.00	200.00	0.00	-0.00
438	99.18	30.44	568.24	919.51	126.69	0.00	145.72	-0.00	-0.00	-0.00	300.00	200.00	0.00	-0.00
439	98.11	29.75	579.99	918.86	126.55	0.00	11.49	-0.00	-0.00	-0.00	300.00	200.00	0.00	-0.00
440	96.28	29.75	590.06	918.52	126.40	0.00	5.28	-0.00	-0.00	-0.00	300.00	200.00	0.00	-0.00
441	92.93	31.13	597.84	918.01	126.39	0.00	108.42	-0.00	-0.00	-0.00	300.00	200.00	0.00	-0.00
442	89.80	32.42	603.49	917.87	126.32	0.00	-48.72	-0.00	-0.00	-0.00	300.00	200.00	0.00	-0.00
443	88.50	35.93	605.47	916.46	125.50	0.00	-255.88	-0.00	-0.00	-0.00	300.00	200.00	0.00	-0.00
444	85.75	39.06	606.38	915.15	124.81	0.00	-10.30	-0.00	-0.00	-0.00	300.00	200.00	0.00	-0.00
445	83.24	41.05	606.69	913.41	123.74	0.00	228.97	-0.00	-0.00	-0.00	300.00	200.00	0.00	-0.00
446	80.72	41.73	607.76	912.11	123.47	0.00	354.85	-0.00	-0.00	-0.00	300.00	200.00	0.00	-0.00
447	78.28	40.59	609.28	910.96	123.42	0.00	388.18	-0.00	-0.00	-0.00	300.00	200.00	0.00	-0.00
448	75.91	38.45	610.66	909.75	123.24	0.00	344.99	-0.00	-0.00	-0.00	300.00	200.00	0.00	-0.00
449	73.85	35.40	611.57	908.61	123.25	0.00	290.27	-0.00	-0.00	-0.00	300.00	200.00	0.00	-0.00
450	71.49	32.35	611.11	907.27	123.05	0.00	128.47	-0.00	-0.00	-0.00	300.00	200.00	0.00	-0.00
451	69.05	29.83	609.89	906.30	123.29	0.00	6.75	-0.00	-0.00	-0.00	300.00	200.00	0.00	-0.00
452	66.53	28.31	607.30	904.88	123.22	0.00	-217.80	-0.00	-0.00	-0.00	300.00	200.00	0.00	-0.00
453	63.63	27.54	602.57	903.68	123.22	0.00	-326.57	-0.00	-0.00	-0.00	300.00	200.00	0.00	-0.00
454	60.88	26.47	598.30	902.39	123.18	0.00	-563.64	-0.00	-0.00	-0.00	300.00	200.00	0.00	-0.00
455	58.82	26.55	594.64	901.38	123.22	0.00	-696.75	-0.00	-0.00	-0.00	300.00	200.00	0.00	-0.00
456	56.38	26.09	592.50	900.22	123.26	0.00	-866.94	-0.00	-0.00	-0.00	300.00	200.00	0.00	-0.00
457	54.70	25.71	591.43	899.13	123.32	0.00	-1005.04	-0.00	-0.00	-0.00	300.00	200.00	0.00	-0.00
458	53.25	25.56	592.65	898.06	123.58	0.00	-1219.36	-0.00	-0.00	-0.00	300.00	200.00	0.00	-0.00
459	51.65	25.33	594.48	897.30	123.51	0.00	-1311.57	-0.00	-0.00	-0.00	300.00	200.00	0.00	-0.00
460	50.35	25.02	597.38	896.49	123.73	0.00	-1480.28	-0.00	-0.00	-0.00	300.00	200.00	0.00	-0.00
461	48.60	24.57	601.50	895.92	123.80	0.00	-1584.13	-0.00	-0.00	-0.00	300.00	200.00	0.00	-0.00
462	47.38	24.26	605.77	894.91	123.98	0.00	-1917.82	-0.00	-0.00	-0.00	300.00	200.00	0.00	-0.00
463	45.70	24.19	610.05	894.45	124.21	0.00	-1997.78	-0.00	-0.00	-0.00	300.00	200.00	0.00	-0.00
464	44.17	23.96	614.32	894.36	124.34	0.00	-2173.76	-0.00	-0.00	-0.00	300.00	200.00	0.00	-0.00
465	41.96	23.96	618.29	894.12	124.83	0.00	-2346.44	-0.00	-0.00	-0.00	300.00	200.00	0.00	-0.00
466	39.44	23.88	621.03	894.01	125.11	0.00	-2464.53	-0.00	-0.00	-0.00	300.00	200.00	0.00	-0.00
467	37.08	24.11	623.17	894.19	125.42	0.00	-2621.63	-0.00	-0.00	-0.00	300.00	200.00	0.00	-0.00
468	34.64	24.11	624.08	894.12	125.53	0.00	-2914.94	-0.00	-0.00	-0.00	300.00	200.00	0.00	-0.00
469	32.27	24.26	624.08	893.61	125.72	0.00	-2970.45	-0.00	-0.00	-0.00	300.00	200.00	0.00	-0.00
470	30.14	24.11	624.08	893.39	125.97	0.00	-3189.63	-0.00	-0.00	-0.00	300.00	200.00	0.00	-0.00
471	27.62	23.96	623.02	893.08	126.08	0.00	-3222.89	-0.00	-0.00	-0.00	300.00	200.00	0.00	-0.00
472	25.41	23.80	622.41	892.41	126.31	0.00	-3336.79	-0.00	-0.00	-0.00	300.00	200.00	0.00	-0.00
473	23.19	23.80	621.49	892.03	126.39	0.00	-3483.00	-0.00	-0.00	-0.00	300.00	200.00	0.00	-0.00
474	20.52	23.35	619.51	891.33	126.60	0.00	-3568.41	-0.00	-0.00	-0.00	300.00	200.00	0.00	-0.00
475	18.08	23.27	617.83	891.15	126.85	0.00	-3724.80	-0.00	-0.00	-0.00	300.00	200.00	0.00	-0.00
476	15.41	23.04	616.46	890.67	127.08	0.00	-3929.70	-0.00	-0.00	-0.00	300.00	200.00	0.00	-0.00
477	12.13	22.96	615.84	890.44	127.40	0.00	-4071.18	-0.00	-0.00	-0.00	300.00	200.00	0.00	-0.00
478	9.00	22.81	616.15	890.30	127.69	0.00	-4320.86	-0.00	-0.00	-0.00	300.00	200.00	0.00	-0.00
479	6.41	22.66	617.07	890.02	127.94	0.00	-4470.60	-0.00	-0.00	-0.00	300.00	200.00	0.00	-0.00
480	4.20	22.74	619.20	889.47	128.14	0.00	-4663.13	-0.00	-0.00	-0.00	300.00	200.00	0.00	-0.00
481	1.98	22.96	620.57	888.69	128.25	0.00	-4734.65	-0.00	-0.00	-0.00	300.00	200.00	0.00	-0.00
482	0.38	23.12	622.25	887.70	128.45	0.00	-4800.52	-0.00	-0.00	-0.00	300.00	200.00	0.00	-0.00
483	-1.14	23.35	623.63	886.12	128.55	0.00	-4925.70	-0.00	-0.00	-0.00	300.00	200.00	0.00	-0.00
484	-3.05	23.19	624.08	884.44	128.61	0.00	-4913.54	-0.00	-0.00	-0.00	300.00	200.00	0.00	-0.00
485	-5.19	23.19	624.69	883.07	128.48	0.00	-4888.72	-0.00	-0.00	-0.00	300.00	200.00	0.00	-0.00
486	-7.17	23.35	625.31	881.33	128.45	0.00	-4931.93	-0.00	-0.00	-0.00	300.00	200.00	0.00	-0.00
487	-9.46	23.42	625.61	879.44	128.44	0.00	-4859.41	-0.00	-0.00	-0.00	300.00	200.00	0.00	-0.00
488	-11.29	23.73	624.69	877.94	128.24	0.00	-4980.85	-0.00	-0.00	-0.00	300.00	200.00	0.00	-0.00
489	-12.82	23.88	623.02	876.03	128.09	0.00	-5117.74	-0.00	-0.00	-0.00	300.00	200.00	0.00	-0.00
490	-14.80	23.88	620.88	874.10	127.94	0.00	-5132.66	-0.00	-0.00	-0.00	300.00	200.00	0.00	-0.00
491	-16.78	24.03	618.44	872.21	127.71	0.00	-5119.04	-0.00	-0.00	-0.00	300.00	200.00	0.00	-0.00
492	-18.46	24.11	616.15	869.64	127.44	0.00	-5134.52	-0.00	-0.00	-0.00	300.00	200.00	0.00	-0.00
493	-19.15	24.49	613.71	866.97	127.15	0.00	-5069.75	-0.00	-0.00	-0.00	300.00	200.00	0.00	-0.00
494	-19.45	24.80	611.72	864.09	126.81	0.00	-5072.88	-0.00	-0.00	-0.00	300.00	200.00	0.00	-0.00
495	-20.22	24.80	610.35	860.78	126.55	0.00	-4929.55	-0.00	-0.00	-0.00	300.00	200.00	0.00	-0.00
496	-20.52	25.02	609.13	857.61	126.10	0.00	-4877.73	-0.00	-0.00	-0.00	300.00	200.00	0.00	-0.00
497	-20.75	25.33	609.13	854.30	125.55	0.00	-4683.10	-0.00	-0.00	-0.00	300.00	200.00	0.00	-0.00
498	-20.83	25.86	608.98	850.53	125.08	0.00	-4544.11	-0.00	-0.00	-0.00	300.00	200.00	0.00	-0.00
499	-21.06	26.55	609.13	847.01	124.65	0.00	-4365.52	-0.00	-0.00	-0.00	300.00	200.00	0.00	-0.00
500	-21.29	27.62	609.89	843.71	124.19	0.00	-4187.42	-0.00	-0.00	-0.00	300.00	200.00	0.00	-0.00
501	-22.51	28.31	610.50	839.87	123.52	0.00	-4067.64	-0.00	-0.00	-0.00	300.00	200.00	0.00	-0.00
502	-23.50	29.37	611.88	837.02	122.99	0.00	-3896.90	-0.00	-0.00	-0.00	300.00	200.00	0.00	-0.00
503	-24.72	30.29	613.86	833.43	122.50	0.00	-3713.02	-0.00	-0.00	-0.00	300.00	200.00	0.00	-0.00
504	-26.25	31.66	616.76	830.26	121.82	0.00	-3564.52	-0.00	-0.00	-0.00	300.00	200.00	0.00	-0.00
505	-28.00	32.42	619.81	827.82	121.42	0.00	-3487.16	-0.00	-0.00	-0.00	300.00	200.00	0.00	-0.00
506	-29.98	33.19	623.02	825.12	121.09	0.00	-3403.31	-0.00	-0.00	-0.00	300.00	200.00	0.00	-0.00
507	-31.66	34.18	626.83	821.94	120.55	0.00	-3342.50	-0.00	-0.00	-0.00	300.00	200.00	0.00	-0.00
508	-34.26	34.79	630.80	819.76	120.27	0.00	-3276.50	-0.00	-0.00	-0.00	300.00	200.00	0.00	-0.00
509	-36.85	35.63	633.85	817.42	119.88	0.00	-3199.63	-0.00	-0.00	-0.00	300.00	200.00	0.00	-0.00
510	-39.22	35.78	638.12	815.12	119.56	0.00	-3199.75	-0.00	-0.00	-0.00	300.00	200.00	0.00	-0.00
511	-41.89	36.09	641.63	813.32	119.48	0.00	-3210.04	-0.00	-0.00	-0.00	300.00	200.00	0.00	-0.00
512	-44.71	36.70	644.99	811.45	119.00	0.00	-3135.27	-0.00	-0.00	-0.00	300.00	200.00	0.00	-0.00
513	-48.83	37.08	648.80	809.87	118.72	0.00	-3106.59	-0.00	-0.00	-0.00	300.00	200.00	0.00	-0.00
514	-52.95	37.46	651.86	808.83	118.73	0.00	-3109.60	-0.00	-0.00	-0.00	300.00	200.00	0.00	-0.00
515	-57.30	37.54	654.45	808.22	118.54	0.00	-3150.17	-0.00	-0.00	-0.00	300.00	200.00	0.00	-0.00
516	-62.33	37.77	656.59	807.35	118.38	0.00	-3156.26	-0.00	-0.00	-0.00	300.00	200.00	0.00	-0.00
517	-66.99	38.45	656.89	806.83	118.42	0.00	-3128.42	-0.00	-0.00	-0.00	300.00	200.00	0.00	-0.00
518	-71.41	39.06	656.28	806.05	118.21	0.00	-3120.38	-0.00	-0.00	-0.00	300.00	200.00	0.00	-0.00
519	-75.99	39.75	654.14	805.45	118.03	0.00	-3054.44	-0.00	-0.00	-0.00	300.00	200.00	0.00	-0.00
520	-80.18	40.44	650.94	804.69	118.05	0.00	-3049.07	3.20	0.76	10.38	388.24	270.59	0.00	-1.35
521	-84.76	40.89	645.60	804.09	117.89	0.00	-2911.41	9.61	2.06	110.17	376.45	282.83	0.00	-25.04
522	-88.27	41.28	639.34	803.33	118.04	0.00	-2934.00	4.58	-6.41	202.79	393.23	292.55	0.00	334.49
523	-90.41	41.50	627.59	801.98	117.68	0.00	-2669.54	25.02	10.30	193.02	373.28	280.79	0.00	168.34
524	-92.77	39.29	614.32	801.66	118.08	0.00	-2631.95	39.52	5.72	220.95	379.97	286.60	0.00	264.13
525	-93.77	38.07	594.94	800.13	118.24	0.00	-2470.24	54.40	5.11	245.51	374.77	284.77	0.00	200.95
526	-93.92	36.16	576.02	798.89	118.25	0.00	-2382.02	51.27	6.03	254.36	372.71	284.70	0.00	105.04
527	-93.92	33.72	555.27	798.05	118.71	0.00	-2399.49	39.90	5.57	260.62	371.66	285.95	0.00	100.68
528	-92.54	31.66	527.80	796.50	118.99	0.00	-2223.22	36.85	3.51	266.88	369.47	286.45	0.00	80.83
529	-90.41	29.30	502.01	795.58	119.39	0.00	-2176.80	40.13	1.53	265.96	367.30	287.09	0.00	-86.67
530	-87.13	26.93	473.63	794.46	119.52	0.00	-2218.77	45.32	-0.99	267.64	363.11	288.37	0.00	-144.05
531	-83.08	24.26	441.44	792.66	119.81	0.00	-2241.71	51.80	-9.16	286.87	356.81	289.89	0.00	-224.70
532	-77.29	21.51	410.77	791.89	119.91	0.00	-2520.56	60.35	-15.87	309.91	351.40	291.88	0.00	-94.17
533	-71.33	18.69	380.10	790.27	119.79	0.00	-2608.26	68.51	-19.68	328.83	346.77	292.44	0.00	-139.19
534	-64.32	15.56	343.63	788.57	119.72	0.00	-2805.81	70.95	-22.28	343.02	342.44	293.06	0.00	-508.26
535	-56.38	12.74	308.23	786.27	119.41	0.00	-3009.54	70.80	-24.03	353.70	339.99	293.62	0.00	-948.17
536	-48.29	9.92	271.76	783.40	118.92	0.00	-3137.98	71.49	-26.02	362.85	337.59	293.86	0.00	-1352.92
537	-39.60	7.17	229.95	780.57	118.12	0.00	-3318.30	73.39	-28.38	373.84	335.27	294.45	0.00	-1474.10
538	-29.37	5.42	189.97	776.25	117.11	0.00	-3493.32	74.84	-29.53	389.71	333.59	294.52	0.00	-1638.52
539	-18.46	4.65	151.98	768.66	114.66	0.00	-3566.96	76.07	-29.37	413.06	331.81	294.79	0.00	-1743.14
540	-6.79	4.43	114.90	758.78	112.09	0.00	-3640.03	77.44	-28.53	440.67	330.75	294.74	0.00	-1834.29
541	2.14	4.81	88.04	747.02	107.80	0.00	-3635.78	79.04	-27.01	468.14	329.43	294.72	0.00	-1880.74
542	8.16	4.96	69.27	735.16	102.20	0.00	-3628.13	80.95	-25.10	497.28	328.35	295.00	0.00	-1875.21
543	12.21	4.81	54.02	722.49	97.18	0.00	-3637.69	82.63	-24.11	523.99	327.17	295.17	0.00	-1850.10
544	14.27	4.27	40.89	705.99	85.82	0.00	-3831.38	83.47	-24.49	545.81	326.17	295.28	0.00	-1866.84
545	15.87	4.96	30.36	682.90	73.37	0.00	-3916.41	83.62	-25.48	565.49	325.18	295.68	0.00	-1954.90
546	18.08	5.80	21.06	642.13	46.38	0.00	-4240.62	83.69	-27.62	581.97	324.15	296.01	0.00	-2008.85
547	-0.00	-0.00	-0.00	903.00	200.00	0.00	-0.00	83.39	-30.52	596.16	323.57	296.39	0.00	-2045.85
548	-0.00	-0.00	-0.00	903.00	200.00	0.00	-0.00	82.63	-33.57	608.67	322.86	296.82	0.00	-2059.05
549	-0.00	-0.00	-0.00	903.00	200.00	0.00	-0.00	81.63	-36.39	618.59	322.13	297.09	0.00	-2163.71
550	-0.00	-0.00	-0.00	903.00	200.00	0.00	-0.00	80.03	-38.60	625.61	321.80	297.41	0.00	-2210.91
551	19.30	3.66	-6.56	1133.23	386.05	0.00	138.75	78.05	-39.90	632.32	321.28	297.64	0.00	-2287.89
552	19.30	3.74	-6.41	1138.71	385.71	0.00	162.94	75.61	-40.59	637.66	321.03	297.87	0.00	-2275.13
553	19.30	3.66	-6.41	1138.71	390.48	0.00	204.18	72.40	-39.52	641.48	320.48	297.95	0.00	-2237.89
554	19.07	3.59	-6.56	1140.21	381.40	0.00	-0.00	68.74	-37.69	643.77	320.27	298.03	0.00	-2110.40
555	19.23	3.66	-6.71	1141.64	377.27	0.00	-74.91	64.77	-35.17	644.23	319.82	298.11	0.00	-2034.72
556	19.07	3.59	-6.41	1145.86	380.95	0.00	-5.81	60.81	-33.04	641.63	319.41	298.26	0.00	-1989.83
557	19.15	3.59	-6.87	1129.67	373.33	0.00	-102.74	56.76	-31.43	636.44	318.77	298.59	0.00	-1801.92
558	19.15	3.59	-6.41	1145.86	385.71	0.00	76.29	53.10	-30.29	630.04	317.95	298.81	0.00	-1693.83
559	19.15	3.51	-6.41	1153.00	385.71	0.00	23.98	50.74	-29.37	624.24	317.09	298.90	0.00	-1552.83
560	19.07	3.74	-6.41	1145.86	380.95	0.00	-111.53	48.68	-28.46	617.83	316.15	299.28	0.00	-1391.01
561	19.15	3.59	-6.26	1144.46	395.12	0.00	215.67	47.30	-28.00	613.25	315.15	299.58	0.00	-1297.08
562	19.07	3.51	-6.56	1147.19	390.70	0.00	171.04	46.16	-27.77	608.67	314.14	299.72	0.00	-1115.44
563	-0.00	-0.00	-0.00	903.00	200.00	0.00	-0.00	45.32	-27.54	604.40	313.25	300.08	0.00	-981.92
564	19.15	3.66	-6.41	1145.86	385.71	0.00	80.65	44.17	-27.47	601.50	312.25	300.25	0.00	-705.12
565	19.07	3.36	-6.41	1138.71	385.71	0.00	141.69	43.11	-27.31	598.30	311.25	300.69	0.00	-548.13
566	19.07	3.59	-6.41	1145.86	385.71	0.00	16.35	41.89	-27.47	597.08	310.35	300.89	0.00	-319.13
567	19.07	3.51	-6.56	1133.23	381.40	0.00	42.58	40.36	-27.08	597.08	309.43	301.05	0.00	-198.21
568	19.15	3.59	-6.41	1153.00	385.71	0.00	27.79	39.14	-26.70	597.84	308.81	301.12	0.00	-41.35
569	19.15	3.51	-6.26	1144.46	395.12	0.00	234.09	37.69	-26.40	600.13	308.01	301.30	0.00	115.34
570	19.07	3.28	-6.56	1140.21	395.35	0.00	338.53	36.16	-26.32	601.96	307.30	301.60	0.00	227.02
571	19.15	3.28	-6.87	1129.67	373.33	0.00	-79.35	34.03	-26.32	605.01	306.96	301.44	0.00	407.61
572	19.15	3.51	-6.56	1133.23	381.40	0.00	56.42	31.89	-26.32	607.76	306.40	301.53	0.00	499.64
573	19.07	3.66	-6.41	1131.57	390.48	0.00	209.63	29.60	-26.55	610.96	305.99	301.65	0.00	604.67
574	19.15	3.66	-6.56	1140.21	376.74	0.00	-93.33	27.31	-26.47	614.93	305.51	301.74	0.00	750.22
575	19.23	3.51	-6.41	1145.86	380.95	0.00	-51.23	25.10	-26.86	619.20	304.95	301.77	0.00	856.57
576	19.15	3.51	-6.41	1145.86	390.48	0.00	186.01	22.74	-26.93	623.17	304.33	301.76	0.00	942.63
577	19.07	3.51	-6.41	1153.00	390.48	0.00	146.41	19.99	-27.01	626.37	304.02	301.78	0.00	1044.37
578	-0.00	-0.00	-0.00	903.00	200.00	0.00	-0.00	17.78	-26.70	630.04	303.20	301.86	0.00	1232.41
579	19.07	3.59	-6.26	1151.78	390.24	0.00	104.39	15.56	-27.01	632.78	302.68	302.00	0.00	1339.40
580	19.07	3.20	-6.41	1138.71	390.48	0.00	291.37	13.43	-26.55	634.92	302.09	301.99	0.00	1516.62
581	19.15	3.20	-6.41	1145.86	395.24	0.00	351.32	11.52	-26.47	637.36	300.86	302.03	0.00	1656.06
582	19.15	3.36	-6.26	1151.78	390.24	0.00	152.96	9.61	-26.25	638.28	300.14	302.32	0.00	1765.56
583	19.23	3.28	-6.26	1151.78	390.24	0.00	163.57	7.86	-26.32	639.95	298.78	302.24	0.00	1870.07
584	-0.00	-0.00	-0.00	903.00	200.00	0.00	-0.00	5.95	-26.25	640.56	297.71	302.38	0.00	1968.32
585	19.07	3.28	-6.41	1138.71	390.48	0.00	227.61	4.27	-26.25	640.87	296.43	302.62	0.00	2129.98
586	19.15	3.51	-6.87	1129.67	373.33	0.00	-108.34	3.20	-26.47	641.63	295.36	302.54	0.00	2242.87
587	19.15	3.51	-6.26	1151.78	385.37	0.00	21.59	1.60	-26.93	641.78	293.79	302.76	0.00	2355.00
588	19.07	3.36	-6.41	1145.86	390.48	0.00	185.65	0.46	-27.16	642.09	292.23	302.80	0.00	2445.25
589	-0.00	-0.00	-0.00	903.00	200.00	0.00	-0.00	-0.61	-27.47	641.78	290.73	302.95	0.00	2497.74
590	-0.00	-0.00	-0.00	903.00	200.00	0.00	-0.00	-2.06	-27.54	640.87	288.86	303.24	0.00	2570.34
591	19.15	3.20	-6.41	1145.86	385.71	0.00	146.05	-3.13	-27.92	640.72	287.35	303.26	0.00	2734.21
592	19.07	3.28	-6.26	1151.78	400.00	0.00	343.51	-4.35	-27.92	638.89	285.67	303.61	0.00	2811.40
593	19.07	3.28	-6.56	1140.21	381.40	0.00	26.61	-5.57	-27.77	637.66	283.85	303.52	0.00	2911.67
594	19.15	3.28	-6.41	1153.00	385.71	0.00	81.20	-6.71	-27.77	635.53	282.14	303.72	0.00	3018.98
595	-0.00	-0.00	-0.00	903.00	200.00	0.00	-0.00	-7.86	-27.54	633.09	280.40	303.83	0.00	3038.90
596	19.15	3.28	-5.95	1156.85	400.00	0.00	365.04	-9.00	-27.24	630.65	278.30	303.94	0.00	3165.17
597	-0.00	-0.00	-0.00	903.00	200.00	0.00	-0.00	-10.07	-27.08	627.90	276.31	304.06	0.00	3277.05
598	-0.00	-0.00	-0.00	903.00	200.00	0.00	-0.00	-11.06	-26.47	625.92	274.26	304.00	0.00	3272.04
599	19.15	3.20	-6.56	1147.19	390.70	0.00	191.44	-12.05	-25.94	623.93	272.19	304.08	0.00	3379.86
600	19.23	3.28	-6.56	1147.19	381.40	0.00	77.18	-13.28	-25.25	622.56	270.15	304.02	0.00	3472.84
601	-0.00	-0.00	-0.00	903.00	200.00	0.00	-0.00	-14.19	-25.10	621.03	268.16	304.08	0.00	3514.49
602	19.23	3.28	-6.71	1148.45	381.82	0.00	-10.40	-15.41	-24.72	619.35	266.08	304.26	0.00	3574.18
603	19.23	3.51	-6.56	1140.21	386.05	0.00	20.76	-16.25	-24.87	618.29	263.94	304.24	0.00	3634.76
604	19.38	3.28	-6.87	1136.33	373.33	0.00	-84.43	-17.32	-24.80	616.91	261.79	304.48	0.00	3651.74
605	19.23	3.20	-6.41	1153.00	390.48	0.00	91.55	-18.31	-25.10	615.84	259.79	304.41	0.00	3601.95
606	19.30	3.28	-6.56	1133.23	381.40	0.00	68.13	-19.45	-25.56	615.54	257.61	304.46	0.00	3704.96
607	19.30	3.20	-6.71	1134.82	381.82	0.00	43.00	-20.22	-26.25	615.23	255.43	304.32	0.00	3633.49
608	19.23	3.20	-6.41	1160.14	400.00	0.00	320.43	-21.06	-26.93	614.93	253.03	304.57	0.00	3628.42
609	19.30	3.28	-6.26	1144.46	390.24	0.00	179.20	-22.20	-27.24	615.39	251.05	304.59	0.00	3600.41
610	19.68	3.28	-6.56	1133.23	395.35	0.00	320.43	-23.88	-27.92	615.69	249.07	304.54	0.00	3657.55
611	19.45	3.13	-6.26	1151.78	390.24	0.00	199.29	-25.63	-28.84	616.91	246.95	304.67	0.00	3660.17
612	-0.00	-0.00	-0.00	903.00	200.00	0.00	-0.00	-27.08	-29.45	617.98	244.81	304.59	0.00	3713.09
613	-0.00	-0.00	-0.00	903.00	200.00	0.00	-0.00	-28.61	-30.21	619.96	242.78	304.45	0.00	3705.51
614	19.61	3.28	-6.71	1134.82	377.27	0.00	-54.10	-29.75	-30.82	621.95	240.31	304.42	0.00	3750.81
615	19.61	3.51	-6.56	1140.21	381.40	0.00	23.42	-30.98	-31.28	625.00	238.11	304.10	0.00	3674.32
616	19.61	3.28	-6.41	1145.86	390.48	0.00	237.24	-32.27	-31.20	628.05	235.79	303.84	0.00	3800.44
617	19.61	3.13	-6.71	1141.64	390.91	0.00	181.54	-33.95	-31.43	632.17	233.38	303.31	0.00	3782.78
618	19.76	3.28	-6.26	1144.46	400.00	0.00	367.51	-35.17	-31.66	635.53	230.92	302.91	0.00	3806.64
619	19.84	3.20	-6.26	1151.78	390.24	0.00	207.11	-36.54	-31.89	639.19	228.46	302.41	0.00	3817.71
620	19.91	3.36	-6.26	1151.78	395.12	0.00	257.91	-38.38	-32.12	643.16	225.84	301.78	0.00	3828.59
621	19.61	3.13	-6.26	1151.78	395.12	0.00	255.31	-40.36	-32.12	648.04	223.64	300.92	0.00	3934.23
622	19.76	3.05	-6.26	1144.46	390.24	0.00	207.11	-42.95	-32.27	651.40	221.50	300.30	0.00	3938.65
623	19.91	3.05	-6.71	1134.82	377.27	0.00	-38.49	-46.23	-32.27	655.36	219.39	299.46	0.00	3900.79
624	20.07	2.98	-6.26	1144.46	395.12	0.00	358.58	-49.36	-32.20	658.42	217.54	298.91	0.00	3906.87
625	19.99	3.13	-6.87	1123.00	373.33	0.00	-61.54	-52.41	-31.97	660.25	216.11	298.41	0.00	3993.59
626	19.91	3.13	-6.41	1153.00	385.71	0.00	32.15	-56.00	-32.27	661.47	214.67	297.72	0.00	3973.56
627	20.14	3.13	-6.41	1145.86	390.48	0.00	192.91	-59.74	-32.27	661.16	213.25	297.16	0.00	3961.66
628	20.07	3.13	-6.71	1128.00	386.36	0.00	174.61	-63.48	-32.73	659.64	212.07	296.65	0.00	3942.17
629	20.07	3.13	-6.71	1128.00	381.82	0.00	60.52	-66.99	-33.26	656.13	210.70	296.00	0.00	3965.47
630	20.29	3.13	-6.71	1128.00	377.27	0.00	-13.00	-70.88	-33.80	650.63	209.80	295.68	0.00	3902.55
631	20.14	3.13	-6.41	1160.14	385.71	0.00	-39.24	-74.23	-33.04	645.90	208.79	294.92	0.00	3764.90
632	20.22	3.28	-6.87	1123.00	382.22	0.00	170.05	-77.13	-30.52	631.71	207.97	294.88	0.00	3445.85
633	-0.00	-0.00	-0.00	903.00	200.00	0.00	-0.00	-77.51	-33.57	618.90	206.43	293.74	0.00	3440.39
634	20.75	2.75	-6.41	1153.00	395.24	0.00	458.13	-81.41	-29.22	600.13	205.57	293.77	0.00	3248.55
635	20.29	2.52	-6.26	1181.05	395.12	0.00	353.00	-81.33	-30.06	582.28	204.32	292.71	0.00	3247.80
636	20.45	2.67	-6.56	1112.30	390.70	0.00	410.57	-83.31	-27.47	560.00	203.38	292.48	0.00	3145.50
637	20.90	2.90	-6.26	1137.15	390.24	0.00	185.34	-83.08	-25.94	537.26	202.27	291.91	0.00	3081.30
638	20.75	2.59	-6.41	1153.00	390.48	0.00	31.24	-82.02	-24.03	510.41	201.17	291.24	0.00	2913.17
639	-0.00	-0.00	-0.00	903.00	200.00	0.00	-0.00	-80.64	-22.05	483.70	200.44	290.66	0.00	2807.42
640	20.98	2.75	-6.41	1124.43	395.24	0.00	306.63	-78.66	-20.37	455.78	199.56	290.32	0.00	2545.09
641	21.06	2.98	-6.26	1144.46	390.24	0.00	128.96	-76.29	-18.16	423.89	198.49	289.42	0.00	2321.12
642	21.06	2.90	-5.95	1156.85	400.00	0.00	362.69	-73.09	-15.95	392.61	197.63	288.85	0.00	2059.20
643	21.06	2.98	-5.65	1186.78	400.00	0.00	185.58	-69.81	-13.89	360.41	196.74	288.48	0.00	1842.00
644	-0.00	-0.00	-0.00	903.00	200.00	0.00	-0.00	-65.23	-11.75	323.79	195.66	287.94	0.00	1621.03
645	21.36	2.98	-6.26	1159.10	395.12	0.00	270.56	-59.74	-9.46	289.00	194.51	287.43	0.00	1423.51
646	21.51	2.90	-6.41	1138.71	390.48	0.00	233.24	-53.86	-7.48	254.67	193.77	287.12	0.00	1196.59
647	-0.00	-0.00	-0.00	903.00	200.00	0.00	-0.00	-47.30	-5.80	216.22	192.24	286.66	0.00	1089.45
648	21.51	2.98	-6.26	1151.78	390.24	0.00	102.72	-40.51	-4.43	180.21	190.01	286.54	0.00	951.34
649	21.44	3.13	-6.26	1137.15	390.24	0.00	187.57	-32.73	-3.66	146.94	188.16	286.81	0.00	754.50
650	21.44	2.98	-6.41	1131.57	390.48	0.00	244.87	-23.12	-3.20	114.59	183.76	286.55	0.00	647.94
651	21.44	3.13	-5.95	1164.54	400.00	0.00	311.04	-14.19	-2.82	89.11	178.25	286.30	0.00	537.36
652	-0.00	-0.00	-0.00	903.00	200.00	0.00	-0.00	-7.63	-2.82	70.19	175.43	286.96	0.00	449.79
653	21.67	3.05	-5.95	1172.23	400.00	0.00	330.41	-2.90	-2.21	56.15	174.46	283.70	0.00	418.00
654	-0.00	-0.00	-0.00	903.00	200.00	0.00	-0.00	-0.08	-2.06	44.25	169.66	282.76	0.00	274.50
655	21.82	3.05	-5.95	1149.15	394.87	0.00	365.23	1.14	-2.14	34.79	171.05	279.82	0.00	227.88
656	21.82	2.98	-6.26	1144.46	395.12	0.00	334.76	2.14	-2.21	26.55	172.41	278.16	0.00	182.23
657	-0.00	-0.00	-0.00	903.00	200.00	0.00	-0.00	3.28	-2.44	20.29	173.68	279.70	0.00	181.96
658	21.82	3.28	-5.95	1172.23	394.87	0.00	210.30	3.74	-2.29	16.17	175.47	269.81	0.00	136.18
659	21.74	3.05	-5.80	1147.74	400.00	0.00	420.42	2.98	-1.91	11.44	184.00	272.00	0.00	153.20
660	21.67	3.20	-6.26	1129.83	395.12	0.00	319.50	1.75	-1.14	6.26	197.56	263.41	0.00	108.49
661	21.67	3.28	-6.26	1137.15	390.24	0.00	172.50	-0.00	-0.00	-0.00	300.00	200.00	0.00	-0.00
662	21.90	3.20	-5.95	1141.46	400.00	0.00	479.48	-0.00	-0.00	-0.00	300.00	200.00	0.00	-0.00
663	21.90	3.28	-6.41	1117.29	390.48	0.00	286.28	-0.00	-0.00	-0.00	300.00	200.00	0.00	-0.00
664	-0.00	-0.00	-0.00	903.00	200.00	0.00	-0.00	-0.00	-0.00	-0.00	300.00	200.00	0.00	-0.00
665	21.51	3.36	-6.26	1129.83	390.24	0.00	241.72	-0.00	-0.00	-0.00	300.00	200.00	0.00	-0.00
666	21.67	3.51	-5.95	1149.15	389.74	0.00	203.26	-0.00	-0.00	-0.00	300.00	200.00	0.00	-0.00
667	21.36	3.59	-5.95	1149.15	400.00	0.00	299.89	-0.00	-0.00	-0.00	300.00	200.00	0.00	-0.00
668	21.44	3.59	-6.41	1131.57	390.48	0.00	242.69	-0.00	-0.00	-0.00	300.00	200.00	0.00	-0.00
669	21.36	3.51	-6.26	1144.46	390.24	0.00	195.39	-0.00	-0.00	-0.00	300.00	200.00	0.00	-0.00
670	21.36	3.81	-5.95	1156.85	400.00	0.00	328.65	-0.00	-0.00	-0.00	300.00	200.00	0.00	-0.00
671	21.29	3.59	-6.41	1145.86	380.95	0.00	5.45	-0.00	-0.00	-0.00	300.00	200.00	0.00	-0.00
672	21.21	3.66	-6.26	1137.15	390.24	0.00	270.75	-0.00	-0.00	-0.00	300.00	200.00	0.00	-0.00
673	-0.00	-0.00	-0.00	903.00	200.00	0.00	-0.00	-0.00	-0.00	-0.00	300.00	200.00	0.00	-0.00
674	20.98	3.81	-6.26	1166.41	395.12	0.00	159.29	-0.00	-0.00	-0.00	300.00	200.00	0.00	-0.00
675	-0.00	-0.00	-0.00	903.00	200.00	0.00	-0.00	-0.00	-0.00	-0.00	300.00	200.00	0.00	-0.00
676	21.06	3.81	-6.41	1138.71	390.48	0.00	227.79	-0.00	-0.00	-0.00	300.00	200.00	0.00	-0.00
677	-0.00	-0.00	-0.00	903.00	200.00	0.00	-0.00	-0.00	-0.00	-0.00	300.00	200.00	0.00	-0.00
678	-0.00	-0.00	-0.00	903.00	200.00	0.00	-0.00	-0.00	-0.00	-0.00	300.00	200.00	0.00	-0.00
679	-0.00	-0.00	-0.00	903.00	200.00	0.00	-0.00	-0.00	-0.00	-0.00	300.00	200.00	0.00	-0.00
680	20.90	3.81	-6.56	1119.28	386.05	0.00	180.27	-0.00	-0.00	-0.00	300.00	200.00	0.00	-0.00
681	20.98	3.89	-5.80	1179.32	394.74	0.00	126.69	-0.00	-0.00	-0.00	300.00	200.00	0.00	-0.00
682	-0.00	-0.00	-0.00	903.00	200.00	0.00	-0.00	-0.00	-0.00	-0.00	300.00	200.00	0.00	-0.00
683	-0.00	-0.00	-0.00	903.00	200.00	0.00	-0.00	-0.00	-0.00	-0.00	300.00	200.00	0.00	-0.00
684	20.98	3.59	-5.80	1179.32	400.00	0.00	321.44	-0.00	-0.00	-0.00	300.00	200.00	0.00	-0.00
685	20.83	3.74	-5.95	1172.23	389.74	0.00	107.40	-0.00	-0.00	-0.00	300.00	200.00	0.00	-0.00
686	20.90	3.74	-6.26	1144.46	380.49	0.00	32.19	-0.00	-0.00	-0.00	300.00	200.00	0.00	-0.00
687	20.90	3.66	-6.26	1151.78	395.12	0.00	306.85	-0.00	-0.00	-0.00	300.00	200.00	0.00	-0.00
688	20.90	3.66	-6.56	1133.23	386.05	0.00	207.95	-0.00	-0.00	-0.00	300.00	200.00	0.00	-0.00
689	20.83	3.97	-6.56	1140.21	386.05	0.00	50.03	-0.00	-0.00	-0.00	300.00	200.00	0.00	-0.00
690	20.75	3.89	-6.56	1133.23	386.05	0.00	149.75	-0.00	-0.00	-0.00	300.00	200.00	0.00	-0.00
691	20.83	3.74	-6.41	1145.86	395.24	0.00	366.21	-0.00	-0.00	-0.00	300.00	200.00	0.00	-0.00
692	20.90	3.74	-5.95	1164.54	394.87	0.00	280.72	-0.00	-0.00	-0.00	300.00	200.00	0.00	-0.00
693	20.75	3.81	-6.26	1159.10	395.12	0.00	279.87	-0.00	-0.00	-0.00	300.00	200.00	0.00	-0.00
694	20.75	3.81	-6.41	1145.86	385.71	0.00	112.26	-0.00	-0.00	-0.00	300.00	200.00	0.00	-0.00
695	-0.00	-0.00	-0.00	903.00	200.00	0.00	-0.00	-0.00	-0.00	-0.00	300.00	200.00	0.00	-0.00
696	20.83	3.97	-6.26	1144.46	400.00	0.00	484.00	-0.00	-0.00	-0.00	300.00	200.00	0.00	-0.00
697	20.75	3.74	-6.56	1140.21	390.70	0.00	369.76	-0.00	-0.00	-0.00	300.00	200.00	0.00	-0.00
698	20.37	3.89	-5.95	1156.85	400.00	0.00	294.02	-0.00	-0.00	-0.00	300.00	200.00	0.00	-0.00
699	20.52	3.89	-6.56	1147.19	386.05	0.00	52.87	-0.00	-0.00	-0.00	300.00	200.00	0.00	-0.00
700	20.29	3.66	-6.41	1145.86	385.71	0.00	155.86	-0.00	-0.00	-0.00	300.00	200.00	0.00	-0.00
701	20.45	3.97	-6.56	1154.16	390.70	0.00	179.02	-0.00	-0.00	-0.00	300.00	200.00	0.00	-0.00
702	-0.00	-0.00	-0.00	903.00	200.00	0.00	-0.00	-0.00	-0.00	-0.00	300.00	200.00	0.00	-0.00
703	20.68	3.89	-6.71	1128.00	377.27	0.00	20.29	-0.00	-0.00	-0.00	300.00	200.00	0.00	-0.00
704	20.52	3.97	-6.71	1134.82	377.27	0.00	-5.20	-0.00	-0.00	-0.00	300.00	200.00	0.00	-0.00
705	20.52	3.89	-6.41	1138.71	400.00	0.00	417.98	-0.00	-0.00	-0.00	300.00	200.00	0.00	-0.00
706	20.29	3.89	-6.41	1145.86	400.00	0.00	390.19	-0.00	-0.00	-0.00	300.00	200.00	0.00	-0.00
707	20.37	3.89	-6.71	1134.82	381.82	0.00	146.69	-0.00	-0.00	-0.00	300.00	200.00	0.00	-0.00
708	20.29	3.81	-6.41	1145.86	390.48	0.00	261.22	-0.00	-0.00	-0.00	300.00	200.00	0.00	-0.00
709	20.45	3.81	-6.26	1151.78	395.12	0.00	271.12	-0.00	-0.00	-0.00	300.00	200.00	0.00	-0.00
710	20.37	3.89	-6.71	1128.00	377.27	0.00	57.74	-0.00	-0.00	-0.00	300.00	200.00	0.00	-0.00
711	20.52	3.81	-6.41	1138.71	395.24	0.00	384.01	-0.00	-0.00	-0.00	300.00	200.00	0.00	-0.00
712	20.37	3.97	-6.26	1151.78	390.24	0.00	210.46	-0.00	-0.00	-0.00	300.00	200.00	0.00	-0.00
713	20.29	3.66	-6.41	1138.71	400.00	0.00	540.60	-0.00	-0.00	-0.00	300.00	200.00	0.00	-0.00
714	20.29	3.74	-6.56	1133.23	381.40	0.00	119.76	-0.00	-0.00	-0.00	300.00	200.00	0.00	-0.00
715	20.22	3.59	-6.41	1153.00	400.00	0.00	446.32	-0.00	-0.00	-0.00	300.00	200.00	0.00	-0.00
716	20.29	3.89	-5.95	1164.54	394.87	0.00	236.32	-0.00	-0.00	-0.00	300.00	200.00	0.00	-0.00
717	20.29	3.81	-6.71	1141.64	381.82	0.00	10.06	-0.00	-0.00	-0.00	300.00	200.00	0.00	-0.00
718	20.45	3.81	-6.87	1129.67	373.33	0.00	-90.03	-0.00	-0.00	-0.00	300.00	200.00	0.00	-0.00
719	20.37	3.74	-6.71	1141.64	372.73	0.00	-97.27	-0.00	-0.00	-0.00	300.00	200.00	0.00	-0.00
720	20.37	3.81	-6.87	1116.33	373.33	0.00	-6.61	-0.00	-0.00	-0.00	300.00	200.00	0.00	-0.00
721	20.37	3.81	-6.41	1145.86	390.48	0.00	184.20	-0.00	-0.00	-0.00	300.00	200.00	0.00	-0.00
722	-0.00	-0.00	-0.00	903.00	200.00	0.00	-0.00	-0.00	-0.00	-0.00	300.00	200.00	0.00	-0.00
723	20.29	3.81	-6.41	1138.71	395.24	0.00	293.55	-0.00	-0.00	-0.00	300.00	200.00	0.00	-0.00
724	20.45	3.66	-6.71	1128.00	372.73	0.00	-15.95	-0.00	-0.00	-0.00	300.00	200.00	0.00	-0.00
725	20.29	3.66	-6.26	1144.46	400.00	0.00	450.88	-0.00	-0.00	-0.00	300.00	200.00	0.00	-0.00
726	-0.00	-0.00	-0.00	903.00	200.00	0.00	-0.00	-0.00	-0.00	-0.00	300.00	200.00	0.00	-0.00
727	-0.00	-0.00	-0.00	903.00	200.00	0.00	-0.00	-0.00	-0.00	-0.00	300.00	200.00	0.00	-0.00
728	20.22	3.81	-6.87	1129.67	377.78	0.00	5.93	-0.00	-0.00	-0.00	300.00	200.00	0.00	-0.00
729	20.22	3.81	-6.56	1154.16	395.35	0.00	313.51	-0.00	-0.00	-0.00	300.00	200.00	0.00	-0.00
730	20.22	3.74	-6.56	1147.19	395.35	0.00	312.98	-0.00	-0.00	-0.00	300.00	200.00	0.00	-0.00
731	20.37	3.74	-6.56	1140.21	395.35	0.00	391.76	-0.00	-0.00	-0.00	300.00	200.00	0.00	-0.00
732	20.22	3.89	-6.41	1160.14	395.24	0.00	291.73	-0.00	-0.00	-0.00	300.00	200.00	0.00	-0.00
733	20.07	3.66	-6.26	1159.10	400.00	0.00	397.29	-0.00	-0.00	-0.00	300.00	200.00	0.00	-0.00
734	19.76	2.90	-6.71	1134.82	386.36	0.00	195.24	-0.00	-0.00	-0.00	300.00	200.00	0.00	-0.00
735	20.22	3.36	-6.41	1145.86	380.95	0.00	5.09	-0.00	-0.00	-0.00	300.00	200.00	0.00	-0.00
736	20.22	3.28	-6.56	1140.21	390.70	0.00	284.95	-0.00	-0.00	-0.00	300.00	200.00	0.00	-0.00
737	-0.00	-0.00	-0.00	903.00	200.00	0.00	-0.00	-0.00	-0.00	-0.00	300.00	200.00	0.00	-0.00
738	20.14	3.28	-6.71	1134.82	381.82	0.00	86.35	-0.00	-0.00	-0.00	300.00	200.00	0.00	-0.00
739	-0.00	-0.00	-0.00	903.00	200.00	0.00	-0.00	-0.00	-0.00	-0.00	300.00	200.00	0.00	-0.00
740	20.07	3.28	-6.56	1133.23	386.05	0.00	139.64	-0.00	-0.00	-0.00	300.00	200.00	0.00	-0.00
741	20.07	3.59	-6.26	1151.78	395.12	0.00	207.85	-0.00	-0.00	-0.00	300.00	200.00	0.00	-0.00
742	-0.00	-0.00	-0.00	903.00	200.00	0.00	-0.00	-0.00	-0.00	-0.00	300.00	200.00	0.00	-0.00
743	20.14	3.66	-6.56	1140.21	386.05	0.00	154.89	-0.00	-0.00	-0.00	300.00	200.00	0.00	-0.00
744	19.91	3.89	-6.71	1148.45	372.73	0.00	-216.40	-0.00	-0.00	-0.00	300.00	200.00	0.00	-0.00
745	19.68	3.74	-7.02	1124.74	365.22	0.00	-254.76	-0.00	-0.00	-0.00	300.00	200.00	0.00	-0.00
746	19.76	3.66	-5.95	1156.85	400.00	0.00	367.38	-0.00	-0.00	-0.00	300.00	200.00	0.00	-0.00
747	19.68	3.89	-6.56	1147.19	386.05	0.00	102.73	-0.00	-0.00	-0.00	300.00	200.00	0.00	-0.00
748	19.61	3.97	-6.71	1128.00	386.36	0.00	243.79	-0.00	-0.00	-0.00	300.00	200.00	0.00	-0.00
749	19.30	3.97	-6.87	1136.33	382.22	0.00	28.14	-0.00	-0.00	-0.00	300.00	200.00	0.00	-0.00
750	19.07	3.97	-6.26	1159.10	390.24	0.00	72.01	-0.00	-0.00	-0.00	300.00	200.00	0.00	-0.00
751	19.15	3.97	-6.71	1148.45	390.91	0.00	233.04	-0.00	-0.00	-0.00	300.00	200.00	0.00	-0.00
752	18.92	3.89	-6.56	1140.21	395.35	0.00	324.16	-0.00	-0.00	-0.00	300.00	200.00	0.00	-0.00
753	19.07	3.89	-6.26	1166.41	400.00	0.00	272.05	-0.00	-0.00	-0.00	300.00	200.00	0.00	-0.00
754	-0.00	-0.00	-0.00	903.00	200.00	0.00	-0.00	-0.00	-0.00	-0.00	300.00	200.00	0.00	-0.00
755	-0.00	-0.00	-0.00	903.00	200.00	0.00	-0.00	-0.00	-0.00	-0.00	300.00	200.00	0.00	-0.00
756	18.92	3.81	-6.56	1147.19	395.35	0.00	246.98	-0.00	-0.00	-0.00	300.00	200.00	0.00	-0.00
757	19.07	3.74	-6.41	1145.86	385.71	0.00	93.73	-0.00	-0.00	-0.00	300.00	200.00	0.00	-0.00
758	19.00	3.74	-6.56	1154.16	386.05	0.00	9.05	-0.00	-0.00	-0.00	300.00	200.00	0.00	-0.00
759	19.15	3.66	-6.56	1140.21	386.05	0.00	130.59	-0.00	-0.00	-0.00	300.00	200.00	0.00	-0.00
760	19.07	3.81	-6.41	1145.86	390.48	0.00	166.03	-0.00	-0.00	-0.00	300.00	200.00	0.00	-0.00
761	19.15	3.66	-6.56	1147.19	390.70	0.00	216.99	-0.00	-0.00	-0.00	300.00	200.00	0.00	-0.00
762	19.23	3.66	-6.26	1151.78	395.12	0.00	254.00	-0.00	-0.00	-0.00	300.00	200.00	0.00	-0.00
763	19.07	3.66	-6.56	1154.16	390.70	0.00	131.12	-0.00	-0.00	-0.00	300.00	200.00	0.00	-0.00
764	19.45	3.66	-6.71	1148.45	386.36	0.00	117.56	-0.00	-0.00	-0.00	300.00	200.00	0.00	-0.00
765	19.23	3.59	-6.41	1153.00	385.71	0.00	64.85	-0.00	-0.00	-0.00	300.00	200.00	0.00	-0.00
766	19.23	3.66	-6.41	1145.86	390.48	0.00	163.49	-0.00	-0.00	-0.00	300.00	200.00	0.00	-0.00
767	19.30	3.59	-6.26	1166.41	390.24	0.00	141.24	-0.00	-0.00	-0.00	300.00	200.00	0.00	-0.00
768	19.23	3.74	-6.56	1154.16	390.70	0.00	118.17	-0.00	-0.00	-0.00	300.00	200.00	0.00	-0.00
769	19.30	3.74	-6.26	1151.78	390.24	0.00	178.64	-0.00	-0.00	-0.00	300.00	200.00	0.00	-0.00
770	19.23	3.74	-6.41	1145.86	395.24	0.00	305.18	-0.00	-0.00	-0.00	300.00	200.00	0.00	-0.00
771	19.30	3.74	-6.56	1133.23	386.05	0.00	144.07	-0.00	-0.00	-0.00	300.00	200.00	0.00	-0.00
772	19.15	3.59	-6.71	1148.45	386.36	0.00	125.19	-0.00	-0.00	-0.00	300.00	200.00	0.00	-0.00
773	19.23	3.66	-6.71	1141.64	386.36	0.00	122.76	-0.00	-0.00	-0.00	300.00	200.00	0.00	-0.00
774	19.23	3.66	-6.41	1138.71	390.48	0.00	212.53	-0.00	-0.00	-0.00	300.00	200.00	0.00	-0.00
775	19.23	3.59	-6.41	1145.86	395.24	0.00	296.46	-0.00	-0.00	-0.00	300.00	200.00	0.00	-0.00
776	-0.00	-0.00	-0.00	903.00	200.00	0.00	-0.00	-0.00	-0.00	-0.00	300.00	200.00	0.00	-0.00
777	19.30	3.59	-6.56	1154.16	395.35	0.00	283.71	-0.00	-0.00	-0.00	300.00	200.00	0.00	-0.00
778	19.30	3.66	-6.71	1134.82	377.27	0.00	-13.52	-0.00	-0.00	-0.00	300.00	200.00	0.00	-0.00
779	-0.00	-0.00	-0.00	903.00	200.00	0.00	-0.00	-0.00	-0.00	-0.00	300.00	200.00	0.00	-0.00
780	19.15	3.59	-6.41	1145.86	390.48	0.00	213.26	-0.00	-0.00	-0.00	300.00	200.00	0.00	-0.00
781	19.07	3.66	-6.41	1153.00	385.71	0.00	-5.45	-0.00	-0.00	-0.00	300.00	200.00	0.00	-0.00
782	19.30	3.59	-6.87	1129.67	382.22	0.00	118.17	-0.00	-0.00	-0.00	300.00	200.00	0.00	-0.00
783	19.15	3.59	-6.41	1138.71	390.48	0.00	215.98	-0.00	-0.00	-0.00	300.00	200.00	0.00	-0.00
784	19.15	3.81	-6.41	1160.14	390.48	0.00	57.40	-0.00	-0.00	-0.00	300.00	200.00	0.00	-0.00
785	19.30	3.51	-6.41	1138.71	395.24	0.00	354.95	-0.00	-0.00	-0.00	300.00	200.00	0.00	-0.00
786	19.23	3.66	-6.56	1140.21	390.70	0.00	188.43	-0.00	-0.00	-0.00	300.00	200.00	0.00	-0.00
787	-0.00	-0.00	-0.00	903.00	200.00	0.00	-0.00	-0.00	-0.00	-0.00	300.00	200.00	0.00	-0.00
788	-0.00	-0.00	-0.00	903.00	200.00	0.00	-0.00	-0.00	-0.00	-0.00	300.00	200.00	0.00	-0.00
789	19.07	3.66	-6.41	1145.86	390.48	0.00	134.42	-0.00	-0.00	-0.00	300.00	200.00	0.00	-0.00
790	19.30	3.59	-6.41	1145.86	395.24	0.00	288.46	-0.00	-0.00	-0.00	300.00	200.00	0.00	-0.00
791	19.07	3.59	-6.56	1133.23	390.70	0.00	202.45	-0.00	-0.00	-0.00	300.00	200.00	0.00	-0.00
792	19.23	3.51	-6.26	1173.73	390.24	0.00	121.14	-0.00	-0.00	-0.00	300.00	200.00	0.00	-0.00
793	19.23	3.66	-6.87	1143.00	382.22	0.00	15.26	-0.00	-0.00	-0.00	300.00	200.00	0.00	-0.00
794	19.15	3.36	-6.56	1154.16	381.40	0.00	67.07	-0.00	-0.00	-0.00	300.00	200.00	0.00	-0.00
795	19.23	3.66	-6.71	1148.45	386.36	0.00	97.80	-0.00	-0.00	-0.00	300.00	200.00	0.00	-0.00
796	19.15	3.66	-6.26	1151.78	395.12	0.00	216.23	-0.00	-0.00	-0.00	300.00	200.00	0.00	-0.00
797	19.07	3.66	-6.41	1160.14	390.48	0.00	82.11	-0.00	-0.00	-0.00	300.00	200.00	0.00	-0.00
798	19.07	3.59	-6.41	1153.00	385.71	0.00	59.40	-0.00	-0.00	-0.00	300.00	200.00	0.00	-0.00
799	19.07	3.51	-6.41	1145.86	385.71	0.00	80.65	-0.00	-0.00	-0.00	300.00	200.00	0.00	-0.00
800	-0.00	-0.00	-0.00	903.00	200.00	0.00	-0.00	-0.00	-0.00	-0.00	300.00	200.00	0.00	-0.00
801	19.15	3.59	-6.71	1141.64	377.27	0.00	-47.34	-0.00	-0.00	-0.00	300.00	200.00	0.00	-0.00
802	19.15	3.51	-6.41	1145.86	385.71	0.00	163.49	-0.00	-0.00	-0.00	300.00	200.00	0.00	-0.00
803	19.07	3.59	-6.41	1160.14	385.71	0.00	33.79	-0.00	-0.00	-0.00	300.00	200.00	0.00	-0.00
804	19.07	3.66	-6.41	1145.86	390.48	0.00	180.20	-0.00	-0.00	-0.00	300.00	200.00	0.00	-0.00
805	19.15	3.66	-6.87	1136.33	382.22	0.00	117.32	-0.00	-0.00	-0.00	300.00	200.00	0.00	-0.00
806	19.15	3.59	-6.56	1147.19	381.40	0.00	34.60	-0.00	-0.00	-0.00	300.00	200.00	0.00	-0.00
807	19.15	3.59	-6.41	1145.86	385.71	0.00	99.18	-0.00	-0.00	-0.00	300.00	200.00	0.00	-0.00
808	19.15	3.59	-6.26	1144.46	385.37	0.00	97.51	-0.00	-0.00	-0.00	300.00	200.00	0.00	-0.00
809	19.07	3.66	-6.71	1141.64	381.82	0.00	53.41	-0.00	-0.00	-0.00	300.00	200.00	0.00	-0.00
810	19.07	3.59	-6.41	1153.00	395.24	0.00	241.05	-0.00	-0.00	-0.00	300.00	200.00	0.00	-0.00
811	19.23	3.59	-6.41	1153.00	390.48	0.00	133.51	-0.00	-0.00	-0.00	300.00	200.00	0.00	-0.00
812	19.07	3.74	-6.56	1133.23	386.05	0.00	101.49	-0.00	-0.00	-0.00	300.00	200.00	0.00	-0.00
813	19.15	3.66	-6.56	1147.19	390.70	0.00	194.11	-0.00	-0.00	-0.00	300.00	200.00	0.00	-0.00
814	19.07	3.59	-6.41	1153.00	395.24	0.00	263.94	-0.00	-0.00	-0.00	300.00	200.00	0.00	-0.00
815	19.07	3.66	-6.56	1154.16	386.05	0.00	65.29	-0.00	-0.00	-0.00	300.00	200.00	0.00	-0.00
816	-0.00	-0.00	-0.00	903.00	200.00	0.00	-0.00	-0.00	-0.00	-0.00	300.00	200.00	0.00	-0.00
817	19.15	3.66	-6.26	1159.10	395.12	0.00	258.10	-0.00	-0.00	-0.00	300.00	200.00	0.00	-0.00
818	19.07	3.59	-6.87	1129.67	377.78	0.00	37.47	-0.00	-0.00	-0.00	300.00	200.00	0.00	-0.00
819	19.07	3.59	-6.56	1147.19	381.40	0.00	-2.13	-0.00	-0.00	-0.00	300.00	200.00	0.00	-0.00
820	19.23	3.59	-6.26	1166.41	390.24	0.00	126.72	-0.00	-0.00	-0.00	300.00	200.00	0.00	-0.00
821	19.07	3.66	-6.41	1138.71	395.24	0.00	320.07	-0.00	-0.00	-0.00	300.00	200.00	0.00	-0.00
822	19.07	3.59	-6.56	1154.16	381.40	0.00	-50.03	-0.00	-0.00	-0.00	300.00	200.00	0.00	-0.00
823	19.00	3.74	-5.95	1172.23	400.00	0.00	183.69	-0.00	-0.00	-0.00	300.00	200.00	0.00	-0.00
824	19.07	3.51	-6.56	1147.19	381.40	0.00	39.39	-0.00	-0.00	-0.00	300.00	200.00	0.00	-0.00
825	19.00	3.59	-6.41	1145.86	390.48	0.00	161.31	-0.00	-0.00	-0.00	300.00	200.00	0.00	-0.00
826	19.00	3.59	-6.41	1153.00	395.24	0.00	226.16	-0.00	-0.00	-0.00	300.00	200.00	0.00	-0.00
827	19.07	3.51	-6.26	1159.10	390.24	0.00	166.36	-0.00	-0.00	-0.00	300.00	200.00	0.00	-0.00
828	19.00	3.66	-6.41	1160.14	395.24	0.00	226.70	-0.00	-0.00	-0.00	300.00	200.00	0.00	-0.00
829	19.15	3.51	-6.26	1159.10	400.00	0.00	367.70	-0.00	-0.00	-0.00	300.00	200.00	0.00	-0.00
830	19.00	3.74	-6.41	1145.86	390.48	0.00	101.36	-0.00	-0.00	-0.00	300.00	200.00	0.00	-0.00
831	19.00	3.66	-6.71	1141.64	381.82	0.00	-6.24	-0.00	-0.00	-0.00	300.00	200.00	0.00	-0.00
832	19.23	3.59	-6.87	1123.00	373.33	0.00	-42.72	-0.00	-0.00	-0.00	300.00	200.00	0.00	-0.00
833	19.23	3.59	-6.56	1147.19	381.40	0.00	25.55	-0.00	-0.00	-0.00	300.00	200.00	0.00	-0.00
834	19.00	3.51	-6.56	1154.16	381.40	0.00	-44.71	-0.00	-0.00	-0.00	300.00	200.00	0.00	-0.00
835	19.15	3.59	-6.41	1153.00	380.95	0.00	-17.62	-0.00	-0.00	-0.00	300.00	200.00	0.00	-0.00
836	19.00	3.59	-6.41	1153.00	395.24	0.00	203.27	-0.00	-0.00	-0.00	300.00	200.00	0.00	-0.00
837	19.07	3.51	-6.87	1136.33	377.78	0.00	-14.41	-0.00	-0.00	-0.00	300.00	200.00	0.00	-0.00
838	19.07	3.66	-7.02	1137.78	373.91	0.00	-174.81	-0.00	-0.00	-0.00	300.00	200.00	0.00	-0.00
839	18.92	3.59	-6.56	1140.21	386.05	0.00	106.10	-0.00	-0.00	-0.00	300.00	200.00	0.00	-0.00
840	19.07	3.66	-6.41	1153.00	390.48	0.00	131.15	-0.00	-0.00	-0.00	300.00	200.00	0.00	-0.00
841	18.92	3.51	-6.26	1151.78	395.12	0.00	186.64	-0.00	-0.00	-0.00	300.00	200.00	0.00	-0.00
842	19.00	3.59	-6.41	1145.86	385.71	0.00	70.84	-0.00	-0.00	-0.00	300.00	200.00	0.00	-0.00
843	18.84	3.59	-6.26	1151.78	400.00	0.00	267.59	-0.00	-0.00	-0.00	300.00	200.00	0.00	-0.00
844	18.92	3.59	-6.41	1145.86	385.71	0.00	56.68	-0.00	-0.00	-0.00	300.00	200.00	0.00	-0.00
845	19.00	3.74	-6.41	1145.86	400.00	0.00	282.29	-0.00	-0.00	-0.00	300.00	200.00	0.00	-0.00
846	18.92	3.59	-6.41	1160.14	390.48	0.00	118.44	-0.00	-0.00	-0.00	300.00	200.00	0.00	-0.00
847	18.92	3.51	-6.56	1154.16	395.35	0.00	228.35	-0.00	-0.00	-0.00	300.00	200.00	0.00	-0.00
848	18.84	3.59	-6.41	1160.14	390.48	0.00	126.79	-0.00	-0.00	-0.00	300.00	200.00	0.00	-0.00
849	19.00	3.66	-6.56	1147.19	381.40	0.00	-57.49	-0.00	-0.00	-0.00	300.00	200.00	0.00	-0.00
850	19.15	3.36	-7.17	1126.40	378.72	0.00	63.31	-0.00	-0.00	-0.00	300.00	200.00	0.00	-0.00
851	18.77	3.51	-6.41	1160.14	390.48	0.00	131.88	-0.00	-0.00	-0.00	300.00	200.00	0.00	-0.00
852	-0.00	-0.00	-0.00	903.00	200.00	0.00	-0.00	-0.00	-0.00	-0.00	300.00	200.00	0.00	-0.00
853	19.07	3.36	-6.41	1153.00	390.48	0.00	207.45	-0.00	-0.00	-0.00	300.00	200.00	0.00	-0.00
854	19.07	3.36	-6.41	1160.14	390.48	0.00	160.58	-0.00	-0.00	-0.00	300.00	200.00	0.00	-0.00
855	19.07	3.36	-6.41	1138.71	385.71	0.00	164.58	-0.00	-0.00	-0.00	300.00	200.00	0.00	-0.00
856	19.15	3.20	-6.56	1140.21	381.40	0.00	58.55	-0.00	-0.00	-0.00	300.00	200.00	0.00	-0.00
857	19.15	3.36	-7.02	1124.74	382.61	0.00	51.75	-0.00	-0.00	-0.00	300.00	200.00	0.00	-0.00
858	19.15	3.36	-6.26	1144.46	390.24	0.00	177.52	-0.00	-0.00	-0.00	300.00	200.00	0.00	-0.00
859	-0.00	-0.00	-0.00	903.00	200.00	0.00	-0.00	-0.00	-0.00	-0.00	300.00	200.00	0.00	-0.00
860	19.30	3.20	-6.41	1138.71	385.71	0.00	105.72	-0.00	-0.00	-0.00	300.00	200.00	0.00	-0.00
861	19.07	3.05	-6.56	1147.19	390.70	0.00	214.16	-0.00	-0.00	-0.00	300.00	200.00	0.00	-0.00
862	19.15	3.20	-6.41	1138.71	385.71	0.00	123.16	-0.00	-0.00	-0.00	300.00	200.00	0.00	-0.00
863	19.15	3.28	-6.41	1160.14	400.00	0.00	308.45	-0.00	-0.00	-0.00	300.00	200.00	0.00	-0.00
864	19.07	3.28	-6.41	1131.57	380.95	0.00	0.73	-0.00	-0.00	-0.00	300.00	200.00	0.00	-0.00
865	19.15	3.28	-6.56	1154.16	395.35	0.00	216.11	-0.00	-0.00	-0.00	300.00	200.00	0.00	-0.00
866	19.23	3.20	-6.41	1145.86	385.71	0.00	68.66	-0.00	-0.00	-0.00	300.00	200.00	0.00	-0.00
867	19.30	3.13	-6.56	1140.21	381.40	0.00	35.66	-0.00	-0.00	-0.00	300.00	200.00	0.00	-0.00
868	-0.00	-0.00	-0.00	903.00	200.00	0.00	-0.00	-0.00	-0.00	-0.00	300.00	200.00	0.00	-0.00
869	19.30	3.28	-6.56	1147.19	390.70	0.00	201.91	-0.00	-0.00	-0.00	300.00	200.00	0.00	-0.00
870	19.23	3.28	-6.71	1134.82	377.27	0.00	-75.95	-0.00	-0.00	-0.00	300.00	200.00	0.00	-0.00
871	-0.00	-0.00	-0.00	903.00	200.00	0.00	-0.00	-0.00	-0.00	-0.00	300.00	200.00	0.00	-0.00
872	19.23	3.36	-6.41	1145.86	380.95	0.00	-59.95	-0.00	-0.00	-0.00	300.00	200.00	0.00	-0.00
873	19.23	3.28	-6.41	1138.71	385.71	0.00	73.57	-0.00	-0.00	-0.00	300.00	200.00	0.00	-0.00
874	19.30	3.13	-6.56	1140.21	381.40	0.00	35.66	-0.00	-0.00	-0.00	300.00	200.00	0.00	-0.00
875	19.38	3.20	-6.41	1153.00	395.24	0.00	304.45	-0.00	-0.00	-0.00	300.00	200.00	0.00	-0.00
876	19.38	3.13	-6.26	1144.46	395.12	0.00	302.20	-0.00	-0.00	-0.00	300.00	200.00	0.00	-0.00
877	19.45	3.28	-6.41	1145.86	376.19	0.00	-138.42	-0.00	-0.00	-0.00	300.00	200.00	0.00	-0.00
878	19.45	3.36	-6.56	1140.21	381.40	0.00	77.71	-0.00	-0.00	-0.00	300.00	200.00	0.00	-0.00
879	19.61	3.20	-6.56	1147.19	390.70	0.00	255.85	-0.00	-0.00	-0.00	300.00	200.00	0.00	-0.00
880	19.30	3.20	-6.41	1153.00	395.24	0.00	266.67	-0.00	-0.00	-0.00	300.00	200.00	0.00	-0.00
881	19.45	3.51	-6.41	1145.86	385.71	0.00	59.95	-0.00	-0.00	-0.00	300.00	200.00	0.00	-0.00
882	19.61	3.36	-6.26	1151.78	400.00	0.00	408.45	-0.00	-0.00	-0.00	300.00	200.00	0.00	-0.00
883	-0.00	-0.00	-0.00	903.00	200.00	0.00	-0.00	-0.00	-0.00	-0.00	300.00	200.00	0.00	-0.00
884	19.68	3.51	-6.26	1144.46	390.24	0.00	196.50	-0.00	-0.00	-0.00	300.00	200.00	0.00	-0.00
885	19.45	3.59	-6.56	1147.19	386.05	0.00	111.78	-0.00	-0.00	-0.00	300.00	200.00	0.00	-0.00
886	19.45	3.81	-6.26	1151.78	390.24	0.00	120.02	-0.00	-0.00	-0.00	300.00	200.00	0.00	-0.00
887	19.61	3.66	-6.56	1140.21	381.40	0.00	55.89	-0.00	-0.00	-0.00	300.00	200.00	0.00	-0.00
888	19.61	3.81	-6.71	1134.82	372.73	0.00	-106.81	-0.00	-0.00	-0.00	300.00	200.00	0.00	-0.00
889	19.68	3.59	-6.41	1131.57	390.48	0.00	274.66	-0.00	-0.00	-0.00	300.00	200.00	0.00	-0.00
890	19.61	3.81	-6.41	1160.14	380.95	0.00	-65.03	-0.00	-0.00	-0.00	300.00	200.00	0.00	-0.00
891	-0.00	-0.00	-0.00	903.00	200.00	0.00	-0.00	-0.00	-0.00	-0.00	300.00	200.00	0.00	-0.00
892	19.45	3.66	-6.26	1159.10	390.24	0.00	154.08	-0.00	-0.00	-0.00	300.00	200.00	0.00	-0.00
893	19.61	3.59	-6.26	1151.78	395.12	0.00	324.53	-0.00	-0.00	-0.00	300.00	200.00	0.00	-0.00
894	19.61	3.74	-6.26	1159.10	390.24	0.00	117.79	-0.00	-0.00	-0.00	300.00	200.00	0.00	-0.00
895	19.45	3.81	-6.26	1151.78	390.24	0.00	142.91	-0.00	-0.00	-0.00	300.00	200.00	0.00	-0.00
896	19.61	3.74	-6.41	1160.14	385.71	0.00	93.73	-0.00	-0.00	-0.00	300.00	200.00	0.00	-0.00
897	19.61	3.89	-6.56	1147.19	381.40	0.00	-2.66	-0.00	-0.00	-0.00	300.00	200.00	0.00	-0.00
898	19.68	3.81	-6.41	1160.14	390.48	0.00	182.02	-0.00	-0.00	-0.00	300.00	200.00	0.00	-0.00
899	-0.00	-0.00	-0.00	903.00	200.00	0.00	-0.00	-0.00	-0.00	-0.00	300.00	200.00	0.00	-0.00
900	19.38	3.66	-6.41	1153.00	395.24	0.00	258.67	-0.00	-0.00	-0.00	300.00	200.00	0.00	-0.00
901	-0.00	-0.00	-0.00	903.00	200.00	0.00	-0.00	-0.00	-0.00	-0.00	300.00	200.00	0.00	-0.00
902	19.30	3.74	-6.26	1159.10	395.12	0.00	222.55	-0.00	-0.00	-0.00	300.00	200.00	0.00	-0.00
903	19.38	3.81	-6.26	1144.46	390.24	0.00	179.20	-0.00	-0.00	-0.00	300.00	200.00	0.00	-0.00
904	19.45	3.81	-6.56	1140.21	381.40	0.00	14.90	-0.00	-0.00	-0.00	300.00	200.00	0.00	-0.00
905	19.61	3.66	-6.41	1138.71	385.71	0.00	191.82	-0.00	-0.00	-0.00	300.00	200.00	0.00	-0.00
906	-0.00	-0.00	-0.00	903.00	200.00	0.00	-0.00	-0.00	-0.00	-0.00	300.00	200.00	0.00	-0.00
907	19.30	3.66	-6.41	1138.71	400.00	0.00	410.90	-0.00	-0.00	-0.00	300.00	200.00	0.00	-0.00
908	-0.00	-0.00	-0.00	903.00	200.00	0.00	-0.00	-0.00	-0.00	-0.00	300.00	200.00	0.00	-0.00
909	19.68	3.66	-6.71	1134.82	377.27	0.00	54.10	-0.00	-0.00	-0.00	300.00	200.00	0.00	-0.00
910	-0.00	-0.00	-0.00	903.00	200.00	0.00	-0.00	-0.00	-0.00	-0.00	300.00	200.00	0.00	-0.00
911	19.38	3.74	-6.26	1151.78	390.24	0.00	170.27	-0.00	-0.00	-0.00	300.00	200.00	0.00	-0.00
912	19.61	3.66	-6.41	1145.86	380.95	0.00	49.41	-0.00	-0.00	-0.00	300.00	200.00	0.00	-0.00
913	-0.00	-0.00	-0.00	903.00	200.00	0.00	-0.00	-0.00	-0.00	-0.00	300.00	200.00	0.00	-0.00
914	19.23	3.66	-6.26	1144.46	395.12	0.00	280.80	-0.00	-0.00	-0.00	300.00	200.00	0.00	-0.00
915	19.23	3.66	-6.56	1133.23	381.40	0.00	12.24	-0.00	-0.00	-0.00	300.00	200.00	0.00	-0.00
916	19.30	3.66	-6.41	1145.86	395.24	0.00	269.94	-0.00	-0.00	-0.00	300.00	200.00	0.00	-0.00
917	19.23	3.81	-6.41	1145.86	385.71	0.00	34.88	-0.00	-0.00	-0.00	300.00	200.00	0.00	-0.00
918	19.23	3.74	-6.26	1151.78	390.24	0.00	141.24	-0.00	-0.00	-0.00	300.00	200.00	0.00	-0.00
919	19.30	3.81	-5.95	1164.54	394.87	0.00	200.32	-0.00	-0.00	-0.00	300.00	200.00	0.00	-0.00
920	19.15	3.59	-6.41	1138.71	385.71	0.00	124.80	-0.00	-0.00	-0.00	300.00	200.00	0.00	-0.00
921	19.15	3.74	-6.41	1138.71	395.24	0.00	248.32	-0.00	-0.00	-0.00	300.00	200.00	0.00	-0.00
922	19.23	3.81	-6.41	1138.71	385.71	0.00	62.13	-0.00	-0.00	-0.00	300.00	200.00	0.00	-0.00
923	19.23	3.81	-6.41	1138.71	380.95	0.00	16.35	-0.00	-0.00	-0.00	300.00	200.00	0.00	-0.00
924	19.23	3.74	-6.26	1151.78	395.12	0.00	235.02	-0.00	-0.00	-0.00	300.00	200.00	0.00	-0.00
925	19.30	3.74	-6.41	1131.57	385.71	0.00	98.09	-0.00	-0.00	-0.00	300.00	200.00	0.00	-0.00
926	19.38	3.74	-5.95	1156.85	400.00	0.00	363.28	-0.00	-0.00	-0.00	300.00	200.00	0.00	-0.00
927	19.23	3.74	-6.26	1159.10	400.00	0.00	278.57	-0.00	-0.00	-0.00	300.00	200.00	0.00	-0.00
928	19.23	3.59	-6.87	1129.67	377.78	0.00	18.82	-0.00	-0.00	-0.00	300.00	200.00	0.00	-0.00
929	19.23	3.74	-6.41	1145.86	400.00	0.00	350.95	-0.00	-0.00	-0.00	300.00	200.00	0.00	-0.00
930	19.38	3.81	-6.26	1151.78	385.37	0.00	33.87	-0.00	-0.00	-0.00	300.00	200.00	0.00	-0.00
931	19.23	3.66	-5.95	1164.54	400.00	0.00	301.07	-0.00	-0.00	-0.00	300.00	200.00	0.00	-0.00
932	19.30	3.66	-6.26	1144.46	395.12	0.00	272.80	-0.00	-0.00	-0.00	300.00	200.00	0.00	-0.00
933	19.30	3.66	-6.41	1138.71	390.48	0.00	249.95	-0.00	-0.00	-0.00	300.00	200.00	0.00	-0.00
934	19.30	3.59	-6.26	1151.78	395.12	0.00	287.87	-0.00	-0.00	-0.00	300.00	200.00	0.00	-0.00
935	19.15	3.74	-6.41	1153.00	385.71	0.00	35.42	-0.00	-0.00	-0.00	300.00	200.00	0.00	-0.00
936	19.38	3.66	-6.41	1145.86	385.71	0.00	146.05	-0.00	-0.00	-0.00	300.00	200.00	0.00	-0.00
937	19.23	3.59	-6.41	1131.57	390.48	0.00	256.13	-0.00	-0.00	-0.00	300.00	200.00	0.00	-0.00
938	19.30	3.74	-6.26	1151.78	400.00	0.00	344.07	-0.00	-0.00	-0.00	300.00	200.00	0.00	-0.00
939	-0.00	-0.00	-0.00	903.00	200.00	0.00	-0.00	-0.00	-0.00	-0.00	300.00	200.00	0.00	-0.00
940	19.23	3.66	-6.41	1153.00	385.71	0.00	68.66	-0.00	-0.00	-0.00	300.00	200.00	0.00	-0.00
941	19.23	3.66	-6.41	1145.86	395.24	0.00	323.70	-0.00	-0.00	-0.00	300.00	200.00	0.00	-0.00
942	19.30	3.74	-6.41	1160.14	395.24	0.00	243.78	-0.00	-0.00	-0.00	300.00	200.00	0.00	-0.00
943	19.30	3.74	-6.26	1151.78	400.00	0.00	389.84	-0.00	-0.00	-0.00	300.00	200.00	0.00	-0.00
944	19.30	3.66	-6.41	1145.86	380.95	0.00	62.85	-0.00	-0.00	-0.00	300.00	200.00	0.00	-0.00
945	19.15	3.81	-6.56	1133.23	386.05	0.00	121.01	-0.00	-0.00	-0.00	300.00	200.00	0.00	-0.00
946	19.30	3.74	-6.41	1160.14	385.71	0.00	59.95	-0.00	-0.00	-0.00	300.00	200.00	0.00	-0.00
947	-0.00	-0.00	-0.00	903.00	200.00	0.00	-0.00	-0.00	-0.00	-0.00	300.00	200.00	0.00	-0.00
948	19.07	3.66	-6.56	1147.19	386.05	0.00	113.73	-0.00	-0.00	-0.00	300.00	200.00	0.00	-0.00
949	19.23	3.74	-6.56	1161.14	386.05	0.00	48.44	-0.00	-0.00	-0.00	300.00	200.00	0.00	-0.00
950	19.23	3.81	-6.41	1138.71	390.48	0.00	176.57	-0.00	-0.00	-0.00	300.00	200.00	0.00	-0.00
951	-0.00	-0.00	-0.00	903.00	200.00	0.00	-0.00	-0.00	-0.00	-0.00	300.00	200.00	0.00	-0.00
952	19.30	3.66	-6.41	1153.00	390.48	0.00	220.53	-0.00	-0.00	-0.00	300.00	200.00	0.00	-0.00
953	19.00	3.81	-6.56	1140.21	381.40	0.00	0.53	-0.00	-0.00	-0.00	300.00	200.00	0.00	-0.00
954	19.23	3.81	-6.41	1145.86	385.71	0.00	80.65	-0.00	-0.00	-0.00	300.00	200.00	0.00	-0.00
955	19.15	3.66	-6.26	1144.46	390.24	0.00	218.28	-0.00	-0.00	-0.00	300.00	200.00	0.00	-0.00
956	19.23	3.81	-6.26	1151.78	395.12	0.00	238.93	-0.00	-0.00	-0.00	300.00	200.00	0.00	-0.00
957	19.30	3.89	-6.56	1147.19	386.05	0.00	77.54	-0.00	-0.00	-0.00	300.00	200.00	0.00	-0.00
958	-0.00	-0.00	-0.00	903.00	200.00	0.00	-0.00	-0.00	-0.00	-0.00	300.00	200.00	0.00	-0.00
959	19.23	3.97	-6.56	1147.19	400.00	0.00	335.87	-0.00	-0.00	-0.00	300.00	200.00	0.00	-0.00
960	19.23	3.89	-6.41	1138.71	395.24	0.00	295.91	-0.00	-0.00	-0.00	300.00	200.00	0.00	-0.00
961	-0.00	-0.00	-0.00	903.00	200.00	0.00	-0.00	-0.00	-0.00	-0.00	300.00	200.00	0.00	-0.00
962	-0.00	-0.00	-0.00	903.00	200.00	0.00	-0.00	-0.00	-0.00	-0.00	300.00	200.00	0.00	-0.00
963	19.23	3.89	-6.41	1145.86	390.48	0.00	222.34	-0.00	-0.00	-0.00	300.00	200.00	0.00	-0.00
964	19.30	3.81	-6.56	1147.19	376.74	0.00	-37.61	-0.00	-0.00	-0.00	300.00	200.00	0.00	-0.00
965	19.38	3.89	-6.41	1153.00	380.95	0.00	-52.50	-0.00	-0.00	-0.00	300.00	200.00	0.00	-0.00
966	19.45	3.74	-6.26	1151.78	395.12	0.00	256.79	-0.00	-0.00	-0.00	300.00	200.00	0.00	-0.00
