# Supplementary material for: Musculoskeletal modeling and humanoid control of robots based on human gait data
Source: PeerJ Comput Sci. 2021 Aug 9;7:e657. doi: 10.7717/peerj-cs.657 (PMC8372000; doi:10.7717/peerj-cs.657)
Supplement: Supplemental Information 2 [file peerj-cs-07-657-s002.zip › force/Cap55.forces]

[Force Data]
NumberOfForcePlates=2
SampleRate=120.000000
NumberOfSamples=1121
#Sample	FX1	FY1	FZ1	X1	Y1	Z1	MZ1	FX2	FY2	FZ2	X2	Y2	Z2	MZ2
1	-0.00	-0.00	-0.00	903.00	200.00	0.00	-0.00	-0.00	-0.00	-0.00	300.00	200.00	0.00	-0.00
2	-0.00	-0.00	-0.00	903.00	200.00	0.00	-0.00	0.00	0.00	0.00	300.00	200.00	0.00	0.00
3	-0.00	-0.00	-0.00	903.00	200.00	0.00	-0.00	-0.00	-0.00	-0.00	300.00	200.00	0.00	-0.00
4	-0.00	-0.00	-0.00	903.00	200.00	0.00	-0.00	-0.00	-0.00	-0.00	300.00	200.00	0.00	-0.00
5	0.00	0.00	0.00	903.00	200.00	0.00	0.00	-0.00	-0.00	-0.00	300.00	200.00	0.00	-0.00
6	-0.00	-0.00	-0.00	903.00	200.00	0.00	-0.00	-0.00	-0.00	-0.00	300.00	200.00	0.00	-0.00
7	0.00	0.00	0.00	903.00	200.00	0.00	0.00	-0.00	-0.00	-0.00	300.00	200.00	0.00	-0.00
8	-0.00	-0.00	-0.00	903.00	200.00	0.00	-0.00	-0.00	-0.00	-0.00	300.00	200.00	0.00	-0.00
9	-0.00	-0.00	-0.00	903.00	200.00	0.00	-0.00	-0.00	-0.00	-0.00	300.00	200.00	0.00	-0.00
10	-0.00	-0.00	-0.00	903.00	200.00	0.00	-0.00	-0.00	-0.00	-0.00	300.00	200.00	0.00	-0.00
11	0.00	0.00	0.00	903.00	200.00	0.00	0.00	-0.00	-0.00	-0.00	300.00	200.00	0.00	-0.00
12	-0.00	-0.00	-0.00	903.00	200.00	0.00	-0.00	-0.00	-0.00	-0.00	300.00	200.00	0.00	-0.00
13	0.00	0.00	0.00	903.00	200.00	0.00	0.00	-0.00	-0.00	-0.00	300.00	200.00	0.00	-0.00
14	-0.00	-0.00	-0.00	903.00	200.00	0.00	-0.00	-0.00	-0.00	-0.00	300.00	200.00	0.00	-0.00
15	0.00	0.00	0.00	903.00	200.00	0.00	0.00	-0.00	-0.00	-0.00	300.00	200.00	0.00	-0.00
16	0.00	0.00	0.00	903.00	200.00	0.00	0.00	-0.00	-0.00	-0.00	300.00	200.00	0.00	-0.00
17	-0.00	-0.00	-0.00	903.00	200.00	0.00	-0.00	-0.00	-0.00	-0.00	300.00	200.00	0.00	-0.00
18	0.00	0.00	0.00	903.00	200.00	0.00	0.00	-0.00	-0.00	-0.00	300.00	200.00	0.00	-0.00
19	0.00	0.00	0.00	903.00	200.00	0.00	0.00	-0.00	-0.00	-0.00	300.00	200.00	0.00	-0.00
20	0.00	0.00	0.00	903.00	200.00	0.00	0.00	-0.00	-0.00	-0.00	300.00	200.00	0.00	-0.00
21	-0.00	-0.00	-0.00	903.00	200.00	0.00	-0.00	-0.00	-0.00	-0.00	300.00	200.00	0.00	-0.00
22	-0.00	-0.00	-0.00	903.00	200.00	0.00	-0.00	-0.00	-0.00	-0.00	300.00	200.00	0.00	-0.00
23	-0.00	-0.00	-0.00	903.00	200.00	0.00	-0.00	-0.00	-0.00	-0.00	300.00	200.00	0.00	-0.00
24	-0.00	-0.00	-0.00	903.00	200.00	0.00	-0.00	-0.00	-0.00	-0.00	300.00	200.00	0.00	-0.00
25	-0.00	-0.00	-0.00	903.00	200.00	0.00	-0.00	-0.00	-0.00	-0.00	300.00	200.00	0.00	-0.00
26	0.00	0.00	0.00	903.00	200.00	0.00	0.00	-0.00	-0.00	-0.00	300.00	200.00	0.00	-0.00
27	0.00	0.00	0.00	903.00	200.00	0.00	0.00	0.00	0.00	0.00	300.00	200.00	0.00	0.00
28	-0.00	-0.00	-0.00	903.00	200.00	0.00	-0.00	-0.00	-0.00	-0.00	300.00	200.00	0.00	-0.00
29	-0.00	-0.00	-0.00	903.00	200.00	0.00	-0.00	-0.00	-0.00	-0.00	300.00	200.00	0.00	-0.00
30	-0.00	-0.00	-0.00	903.00	200.00	0.00	-0.00	-0.00	-0.00	-0.00	300.00	200.00	0.00	-0.00
31	0.00	0.00	0.00	903.00	200.00	0.00	0.00	-0.00	-0.00	-0.00	300.00	200.00	0.00	-0.00
32	-0.00	-0.00	-0.00	903.00	200.00	0.00	-0.00	-0.00	-0.00	-0.00	300.00	200.00	0.00	-0.00
33	-0.00	-0.00	-0.00	903.00	200.00	0.00	-0.00	-0.00	-0.00	-0.00	300.00	200.00	0.00	-0.00
34	0.00	0.00	0.00	903.00	200.00	0.00	0.00	-0.00	-0.00	-0.00	300.00	200.00	0.00	-0.00
35	0.00	0.00	0.00	903.00	200.00	0.00	0.00	-0.00	-0.00	-0.00	300.00	200.00	0.00	-0.00
36	-0.00	-0.00	-0.00	903.00	200.00	0.00	-0.00	-0.00	-0.00	-0.00	300.00	200.00	0.00	-0.00
37	0.00	0.00	0.00	903.00	200.00	0.00	0.00	-0.00	-0.00	-0.00	300.00	200.00	0.00	-0.00
38	0.00	0.00	0.00	903.00	200.00	0.00	0.00	-0.00	-0.00	-0.00	300.00	200.00	0.00	-0.00
39	0.00	0.00	0.00	903.00	200.00	0.00	0.00	-0.00	-0.00	-0.00	300.00	200.00	0.00	-0.00
40	-0.00	-0.00	-0.00	903.00	200.00	0.00	-0.00	-0.00	-0.00	-0.00	300.00	200.00	0.00	-0.00
41	0.00	0.00	0.00	903.00	200.00	0.00	0.00	-0.00	-0.00	-0.00	300.00	200.00	0.00	-0.00
42	-0.00	-0.00	-0.00	903.00	200.00	0.00	-0.00	-0.00	-0.00	-0.00	300.00	200.00	0.00	-0.00
43	-0.00	-0.00	-0.00	903.00	200.00	0.00	-0.00	-0.00	-0.00	-0.00	300.00	200.00	0.00	-0.00
44	0.00	0.00	0.00	903.00	200.00	0.00	0.00	-0.00	-0.00	-0.00	300.00	200.00	0.00	-0.00
45	-0.00	-0.00	-0.00	903.00	200.00	0.00	-0.00	-0.00	-0.00	-0.00	300.00	200.00	0.00	-0.00
46	0.00	0.00	0.00	903.00	200.00	0.00	0.00	-0.00	-0.00	-0.00	300.00	200.00	0.00	-0.00
47	-0.00	-0.00	-0.00	903.00	200.00	0.00	-0.00	-0.00	-0.00	-0.00	300.00	200.00	0.00	-0.00
48	-0.00	-0.00	-0.00	903.00	200.00	0.00	-0.00	-0.00	-0.00	-0.00	300.00	200.00	0.00	-0.00
49	-0.00	-0.00	-0.00	903.00	200.00	0.00	-0.00	-0.00	-0.00	-0.00	300.00	200.00	0.00	-0.00
50	0.00	0.00	0.00	903.00	200.00	0.00	0.00	-0.00	-0.00	-0.00	300.00	200.00	0.00	-0.00
51	0.00	0.00	0.00	903.00	200.00	0.00	0.00	-0.00	-0.00	-0.00	300.00	200.00	0.00	-0.00
52	-0.00	-0.00	-0.00	903.00	200.00	0.00	-0.00	-0.00	-0.00	-0.00	300.00	200.00	0.00	-0.00
53	-0.00	-0.00	-0.00	903.00	200.00	0.00	-0.00	-0.00	-0.00	-0.00	300.00	200.00	0.00	-0.00
54	-0.00	-0.00	-0.00	903.00	200.00	0.00	-0.00	-0.00	-0.00	-0.00	300.00	200.00	0.00	-0.00
55	0.00	0.00	0.00	903.00	200.00	0.00	0.00	-0.00	-0.00	-0.00	300.00	200.00	0.00	-0.00
56	-0.00	-0.00	-0.00	903.00	200.00	0.00	-0.00	-0.00	-0.00	-0.00	300.00	200.00	0.00	-0.00
57	-0.00	-0.00	-0.00	903.00	200.00	0.00	-0.00	-0.00	-0.00	-0.00	300.00	200.00	0.00	-0.00
58	0.00	0.00	0.00	903.00	200.00	0.00	0.00	-0.00	-0.00	-0.00	300.00	200.00	0.00	-0.00
59	-0.00	-0.00	-0.00	903.00	200.00	0.00	-0.00	-0.00	-0.00	-0.00	300.00	200.00	0.00	-0.00
60	0.00	0.00	0.00	903.00	200.00	0.00	0.00	-0.00	-0.00	-0.00	300.00	200.00	0.00	-0.00
61	-0.00	-0.00	-0.00	903.00	200.00	0.00	-0.00	-0.00	-0.00	-0.00	300.00	200.00	0.00	-0.00
62	0.00	0.00	0.00	903.00	200.00	0.00	0.00	-0.00	-0.00	-0.00	300.00	200.00	0.00	-0.00
63	0.00	0.00	0.00	903.00	200.00	0.00	0.00	-0.00	-0.00	-0.00	300.00	200.00	0.00	-0.00
64	-0.00	-0.00	-0.00	903.00	200.00	0.00	-0.00	-0.00	-0.00	-0.00	300.00	200.00	0.00	-0.00
65	0.00	0.00	0.00	903.00	200.00	0.00	0.00	-0.00	-0.00	-0.00	300.00	200.00	0.00	-0.00
66	0.00	0.00	0.00	903.00	200.00	0.00	0.00	-0.00	-0.00	-0.00	300.00	200.00	0.00	-0.00
67	-0.00	-0.00	-0.00	903.00	200.00	0.00	-0.00	0.00	0.00	0.00	300.00	200.00	0.00	0.00
68	-0.00	-0.00	-0.00	903.00	200.00	0.00	-0.00	-0.00	-0.00	-0.00	300.00	200.00	0.00	-0.00
69	-0.00	-0.00	-0.00	903.00	200.00	0.00	-0.00	-0.00	-0.00	-0.00	300.00	200.00	0.00	-0.00
70	-0.00	-0.00	-0.00	903.00	200.00	0.00	-0.00	-0.00	-0.00	-0.00	300.00	200.00	0.00	-0.00
71	-0.00	-0.00	-0.00	903.00	200.00	0.00	-0.00	-0.00	-0.00	-0.00	300.00	200.00	0.00	-0.00
72	-0.00	-0.00	-0.00	903.00	200.00	0.00	-0.00	-0.00	-0.00	-0.00	300.00	200.00	0.00	-0.00
73	0.00	0.00	0.00	903.00	200.00	0.00	0.00	-0.00	-0.00	-0.00	300.00	200.00	0.00	-0.00
74	-0.00	-0.00	-0.00	903.00	200.00	0.00	-0.00	-0.00	-0.00	-0.00	300.00	200.00	0.00	-0.00
75	-0.00	-0.00	-0.00	903.00	200.00	0.00	-0.00	-0.00	-0.00	-0.00	300.00	200.00	0.00	-0.00
76	-0.00	-0.00	-0.00	903.00	200.00	0.00	-0.00	-0.00	-0.00	-0.00	300.00	200.00	0.00	-0.00
77	-0.00	-0.00	-0.00	903.00	200.00	0.00	-0.00	-0.00	-0.00	-0.00	300.00	200.00	0.00	-0.00
78	-0.00	-0.00	-0.00	903.00	200.00	0.00	-0.00	-0.00	-0.00	-0.00	300.00	200.00	0.00	-0.00
79	0.00	0.00	0.00	903.00	200.00	0.00	0.00	-0.00	-0.00	-0.00	300.00	200.00	0.00	-0.00
80	-0.00	-0.00	-0.00	903.00	200.00	0.00	-0.00	-0.00	-0.00	-0.00	300.00	200.00	0.00	-0.00
81	-0.00	-0.00	-0.00	903.00	200.00	0.00	-0.00	-0.00	-0.00	-0.00	300.00	200.00	0.00	-0.00
82	-0.00	-0.00	-0.00	903.00	200.00	0.00	-0.00	-0.00	-0.00	-0.00	300.00	200.00	0.00	-0.00
83	-0.00	-0.00	-0.00	903.00	200.00	0.00	-0.00	-0.00	-0.00	-0.00	300.00	200.00	0.00	-0.00
84	-0.00	-0.00	-0.00	903.00	200.00	0.00	-0.00	-0.00	-0.00	-0.00	300.00	200.00	0.00	-0.00
85	-0.00	-0.00	-0.00	903.00	200.00	0.00	-0.00	-0.00	-0.00	-0.00	300.00	200.00	0.00	-0.00
86	0.00	0.00	0.00	903.00	200.00	0.00	0.00	-0.00	-0.00	-0.00	300.00	200.00	0.00	-0.00
87	-0.00	-0.00	-0.00	903.00	200.00	0.00	-0.00	-0.00	-0.00	-0.00	300.00	200.00	0.00	-0.00
88	-0.00	-0.00	-0.00	903.00	200.00	0.00	-0.00	-0.00	-0.00	-0.00	300.00	200.00	0.00	-0.00
89	-0.00	-0.00	-0.00	903.00	200.00	0.00	-0.00	-0.00	-0.00	-0.00	300.00	200.00	0.00	-0.00
90	0.00	0.00	0.00	903.00	200.00	0.00	0.00	-0.00	-0.00	-0.00	300.00	200.00	0.00	-0.00
91	-0.00	-0.00	-0.00	903.00	200.00	0.00	-0.00	-0.00	-0.00	-0.00	300.00	200.00	0.00	-0.00
92	-0.00	-0.00	-0.00	903.00	200.00	0.00	-0.00	-0.00	-0.00	-0.00	300.00	200.00	0.00	-0.00
93	-0.00	-0.00	-0.00	903.00	200.00	0.00	-0.00	-0.00	-0.00	-0.00	300.00	200.00	0.00	-0.00
94	-0.00	-0.00	-0.00	903.00	200.00	0.00	-0.00	-0.00	-0.00	-0.00	300.00	200.00	0.00	-0.00
95	-0.00	-0.00	-0.00	903.00	200.00	0.00	-0.00	-0.00	-0.00	-0.00	300.00	200.00	0.00	-0.00
96	0.00	0.00	0.00	903.00	200.00	0.00	0.00	-0.00	-0.00	-0.00	300.00	200.00	0.00	-0.00
97	-0.00	-0.00	-0.00	903.00	200.00	0.00	-0.00	-0.00	-0.00	-0.00	300.00	200.00	0.00	-0.00
98	0.00	0.00	0.00	903.00	200.00	0.00	0.00	-0.00	-0.00	-0.00	300.00	200.00	0.00	-0.00
99	-0.00	-0.00	-0.00	903.00	200.00	0.00	-0.00	-0.00	-0.00	-0.00	300.00	200.00	0.00	-0.00
100	-0.00	-0.00	-0.00	903.00	200.00	0.00	-0.00	-0.00	-0.00	-0.00	300.00	200.00	0.00	-0.00
101	-0.00	-0.00	-0.00	903.00	200.00	0.00	-0.00	-0.00	-0.00	-0.00	300.00	200.00	0.00	-0.00
102	0.00	0.00	0.00	903.00	200.00	0.00	0.00	-0.00	-0.00	-0.00	300.00	200.00	0.00	-0.00
103	-0.00	-0.00	-0.00	903.00	200.00	0.00	-0.00	-0.00	-0.00	-0.00	300.00	200.00	0.00	-0.00
104	0.00	0.00	0.00	903.00	200.00	0.00	0.00	-0.00	-0.00	-0.00	300.00	200.00	0.00	-0.00
105	0.00	0.00	0.00	903.00	200.00	0.00	0.00	-0.00	-0.00	-0.00	300.00	200.00	0.00	-0.00
106	-0.00	-0.00	-0.00	903.00	200.00	0.00	-0.00	-0.00	-0.00	-0.00	300.00	200.00	0.00	-0.00
107	0.00	0.00	0.00	903.00	200.00	0.00	0.00	-0.00	-0.00	-0.00	300.00	200.00	0.00	-0.00
108	0.00	0.00	0.00	903.00	200.00	0.00	0.00	-0.00	-0.00	-0.00	300.00	200.00	0.00	-0.00
109	-0.00	-0.00	-0.00	903.00	200.00	0.00	-0.00	-0.00	-0.00	-0.00	300.00	200.00	0.00	-0.00
110	0.00	0.00	0.00	903.00	200.00	0.00	0.00	-0.00	-0.00	-0.00	300.00	200.00	0.00	-0.00
111	-0.00	-0.00	-0.00	903.00	200.00	0.00	-0.00	-0.00	-0.00	-0.00	300.00	200.00	0.00	-0.00
112	0.00	0.00	0.00	903.00	200.00	0.00	0.00	-0.00	-0.00	-0.00	300.00	200.00	0.00	-0.00
113	-0.00	-0.00	-0.00	903.00	200.00	0.00	-0.00	-0.00	-0.00	-0.00	300.00	200.00	0.00	-0.00
114	-0.00	-0.00	-0.00	903.00	200.00	0.00	-0.00	-0.00	-0.00	-0.00	300.00	200.00	0.00	-0.00
115	-0.00	-0.00	-0.00	903.00	200.00	0.00	-0.00	-0.00	-0.00	-0.00	300.00	200.00	0.00	-0.00
116	-0.00	-0.00	-0.00	903.00	200.00	0.00	-0.00	-0.00	-0.00	-0.00	300.00	200.00	0.00	-0.00
117	-0.00	-0.00	-0.00	903.00	200.00	0.00	-0.00	-0.00	-0.00	-0.00	300.00	200.00	0.00	-0.00
118	-0.00	-0.00	-0.00	903.00	200.00	0.00	-0.00	-0.00	-0.00	-0.00	300.00	200.00	0.00	-0.00
119	0.00	0.00	0.00	903.00	200.00	0.00	0.00	-0.00	-0.00	-0.00	300.00	200.00	0.00	-0.00
120	-0.00	-0.00	-0.00	903.00	200.00	0.00	-0.00	-0.00	-0.00	-0.00	300.00	200.00	0.00	-0.00
121	-0.00	-0.00	-0.00	903.00	200.00	0.00	-0.00	-0.00	-0.00	-0.00	300.00	200.00	0.00	-0.00
122	0.00	0.00	0.00	903.00	200.00	0.00	0.00	-0.00	-0.00	-0.00	300.00	200.00	0.00	-0.00
123	-0.00	-0.00	-0.00	903.00	200.00	0.00	-0.00	-0.00	-0.00	-0.00	300.00	200.00	0.00	-0.00
124	-0.00	-0.00	-0.00	903.00	200.00	0.00	-0.00	-0.00	-0.00	-0.00	300.00	200.00	0.00	-0.00
125	-0.00	-0.00	-0.00	903.00	200.00	0.00	-0.00	-0.00	-0.00	-0.00	300.00	200.00	0.00	-0.00
126	-0.00	-0.00	-0.00	903.00	200.00	0.00	-0.00	-0.00	-0.00	-0.00	300.00	200.00	0.00	-0.00
127	-0.00	-0.00	-0.00	903.00	200.00	0.00	-0.00	-0.00	-0.00	-0.00	300.00	200.00	0.00	-0.00
128	-0.00	-0.00	-0.00	903.00	200.00	0.00	-0.00	-0.00	-0.00	-0.00	300.00	200.00	0.00	-0.00
129	-0.00	-0.00	-0.00	903.00	200.00	0.00	-0.00	-0.00	-0.00	-0.00	300.00	200.00	0.00	-0.00
130	-0.00	-0.00	-0.00	903.00	200.00	0.00	-0.00	-0.00	-0.00	-0.00	300.00	200.00	0.00	-0.00
131	-0.00	-0.00	-0.00	903.00	200.00	0.00	-0.00	-0.00	-0.00	-0.00	300.00	200.00	0.00	-0.00
132	0.00	0.00	0.00	903.00	200.00	0.00	0.00	-0.00	-0.00	-0.00	300.00	200.00	0.00	-0.00
133	-0.00	-0.00	-0.00	903.00	200.00	0.00	-0.00	-0.00	-0.00	-0.00	300.00	200.00	0.00	-0.00
134	-0.00	-0.00	-0.00	903.00	200.00	0.00	-0.00	-0.00	-0.00	-0.00	300.00	200.00	0.00	-0.00
135	0.00	0.00	0.00	903.00	200.00	0.00	0.00	-0.00	-0.00	-0.00	300.00	200.00	0.00	-0.00
136	-0.00	-0.00	-0.00	903.00	200.00	0.00	-0.00	-0.00	-0.00	-0.00	300.00	200.00	0.00	-0.00
137	0.00	0.00	0.00	903.00	200.00	0.00	0.00	-0.00	-0.00	-0.00	300.00	200.00	0.00	-0.00
138	0.00	0.00	0.00	903.00	200.00	0.00	0.00	-0.00	-0.00	-0.00	300.00	200.00	0.00	-0.00
139	0.00	0.00	0.00	903.00	200.00	0.00	0.00	-0.00	-0.00	-0.00	300.00	200.00	0.00	-0.00
140	-0.00	-0.00	-0.00	903.00	200.00	0.00	-0.00	-0.00	-0.00	-0.00	300.00	200.00	0.00	-0.00
141	-0.00	-0.00	-0.00	903.00	200.00	0.00	-0.00	-0.00	-0.00	-0.00	300.00	200.00	0.00	-0.00
142	0.00	0.00	0.00	903.00	200.00	0.00	0.00	-0.00	-0.00	-0.00	300.00	200.00	0.00	-0.00
143	0.00	0.00	0.00	903.00	200.00	0.00	0.00	-0.00	-0.00	-0.00	300.00	200.00	0.00	-0.00
144	0.00	0.00	0.00	903.00	200.00	0.00	0.00	-0.00	-0.00	-0.00	300.00	200.00	0.00	-0.00
145	-0.00	-0.00	-0.00	903.00	200.00	0.00	-0.00	-0.00	-0.00	-0.00	300.00	200.00	0.00	-0.00
146	0.00	0.00	0.00	903.00	200.00	0.00	0.00	-0.00	-0.00	-0.00	300.00	200.00	0.00	-0.00
147	-0.00	-0.00	-0.00	903.00	200.00	0.00	-0.00	-0.00	-0.00	-0.00	300.00	200.00	0.00	-0.00
148	-0.00	-0.00	-0.00	903.00	200.00	0.00	-0.00	-0.00	-0.00	-0.00	300.00	200.00	0.00	-0.00
149	0.00	0.00	0.00	903.00	200.00	0.00	0.00	-0.00	-0.00	-0.00	300.00	200.00	0.00	-0.00
150	-0.00	-0.00	-0.00	903.00	200.00	0.00	-0.00	-0.00	-0.00	-0.00	300.00	200.00	0.00	-0.00
151	-0.00	-0.00	-0.00	903.00	200.00	0.00	-0.00	-0.00	-0.00	-0.00	300.00	200.00	0.00	-0.00
152	0.00	0.00	0.00	903.00	200.00	0.00	0.00	0.00	0.00	0.00	300.00	200.00	0.00	0.00
153	-0.00	-0.00	-0.00	903.00	200.00	0.00	-0.00	-0.00	-0.00	-0.00	300.00	200.00	0.00	-0.00
154	-0.00	-0.00	-0.00	903.00	200.00	0.00	-0.00	-0.00	-0.00	-0.00	300.00	200.00	0.00	-0.00
155	0.00	0.00	0.00	903.00	200.00	0.00	0.00	-0.00	-0.00	-0.00	300.00	200.00	0.00	-0.00
156	-0.00	-0.00	-0.00	903.00	200.00	0.00	-0.00	-0.00	-0.00	-0.00	300.00	200.00	0.00	-0.00
157	-0.00	-0.00	-0.00	903.00	200.00	0.00	-0.00	-0.00	-0.00	-0.00	300.00	200.00	0.00	-0.00
158	0.00	0.00	0.00	903.00	200.00	0.00	0.00	-0.00	-0.00	-0.00	300.00	200.00	0.00	-0.00
159	-0.00	-0.00	-0.00	903.00	200.00	0.00	-0.00	-0.00	-0.00	-0.00	300.00	200.00	0.00	-0.00
160	-0.00	-0.00	-0.00	903.00	200.00	0.00	-0.00	-0.00	-0.00	-0.00	300.00	200.00	0.00	-0.00
161	-0.00	-0.00	-0.00	903.00	200.00	0.00	-0.00	-0.00	-0.00	-0.00	300.00	200.00	0.00	-0.00
162	-0.00	-0.00	-0.00	903.00	200.00	0.00	-0.00	-0.00	-0.00	-0.00	300.00	200.00	0.00	-0.00
163	0.00	0.00	0.00	903.00	200.00	0.00	0.00	-0.00	-0.00	-0.00	300.00	200.00	0.00	-0.00
164	-0.00	-0.00	-0.00	903.00	200.00	0.00	-0.00	-0.00	-0.00	-0.00	300.00	200.00	0.00	-0.00
165	-0.00	-0.00	-0.00	903.00	200.00	0.00	-0.00	-0.00	-0.00	-0.00	300.00	200.00	0.00	-0.00
166	-0.00	-0.00	-0.00	903.00	200.00	0.00	-0.00	-0.00	-0.00	-0.00	300.00	200.00	0.00	-0.00
167	-0.00	-0.00	-0.00	903.00	200.00	0.00	-0.00	-0.00	-0.00	-0.00	300.00	200.00	0.00	-0.00
168	0.00	0.00	0.00	903.00	200.00	0.00	0.00	-0.00	-0.00	-0.00	300.00	200.00	0.00	-0.00
169	-0.00	-0.00	-0.00	903.00	200.00	0.00	-0.00	-0.00	-0.00	-0.00	300.00	200.00	0.00	-0.00
170	-0.00	-0.00	-0.00	903.00	200.00	0.00	-0.00	-0.00	-0.00	-0.00	300.00	200.00	0.00	-0.00
171	-0.00	-0.00	-0.00	903.00	200.00	0.00	-0.00	-0.00	-0.00	-0.00	300.00	200.00	0.00	-0.00
172	0.00	0.00	0.00	903.00	200.00	0.00	0.00	-0.00	-0.00	-0.00	300.00	200.00	0.00	-0.00
173	-0.00	-0.00	-0.00	903.00	200.00	0.00	-0.00	-0.00	-0.00	-0.00	300.00	200.00	0.00	-0.00
174	0.00	0.00	0.00	903.00	200.00	0.00	0.00	-0.00	-0.00	-0.00	300.00	200.00	0.00	-0.00
175	-0.00	-0.00	-0.00	903.00	200.00	0.00	-0.00	-0.00	-0.00	-0.00	300.00	200.00	0.00	-0.00
176	-0.00	-0.00	-0.00	903.00	200.00	0.00	-0.00	-0.00	-0.00	-0.00	300.00	200.00	0.00	-0.00
177	0.00	0.00	0.00	903.00	200.00	0.00	0.00	-0.00	-0.00	-0.00	300.00	200.00	0.00	-0.00
178	-0.00	-0.00	-0.00	903.00	200.00	0.00	-0.00	-0.00	-0.00	-0.00	300.00	200.00	0.00	-0.00
179	-0.00	-0.00	-0.00	903.00	200.00	0.00	-0.00	-0.00	-0.00	-0.00	300.00	200.00	0.00	-0.00
180	-0.00	-0.00	-0.00	903.00	200.00	0.00	-0.00	-0.00	-0.00	-0.00	300.00	200.00	0.00	-0.00
181	-0.00	-0.00	-0.00	903.00	200.00	0.00	-0.00	-0.00	-0.00	-0.00	300.00	200.00	0.00	-0.00
182	-0.00	-0.00	-0.00	903.00	200.00	0.00	-0.00	-0.00	-0.00	-0.00	300.00	200.00	0.00	-0.00
183	-0.00	-0.00	-0.00	903.00	200.00	0.00	-0.00	-0.00	-0.00	-0.00	300.00	200.00	0.00	-0.00
184	-0.00	-0.00	-0.00	903.00	200.00	0.00	-0.00	-0.00	-0.00	-0.00	300.00	200.00	0.00	-0.00
185	-0.00	-0.00	-0.00	903.00	200.00	0.00	-0.00	-0.00	-0.00	-0.00	300.00	200.00	0.00	-0.00
186	-0.00	-0.00	-0.00	903.00	200.00	0.00	-0.00	-0.00	-0.00	-0.00	300.00	200.00	0.00	-0.00
187	-0.00	-0.00	-0.00	903.00	200.00	0.00	-0.00	-0.00	-0.00	-0.00	300.00	200.00	0.00	-0.00
188	-0.00	-0.00	-0.00	903.00	200.00	0.00	-0.00	-0.00	-0.00	-0.00	300.00	200.00	0.00	-0.00
189	-0.00	-0.00	-0.00	903.00	200.00	0.00	-0.00	-0.00	-0.00	-0.00	300.00	200.00	0.00	-0.00
190	-0.00	-0.00	-0.00	903.00	200.00	0.00	-0.00	-0.00	-0.00	-0.00	300.00	200.00	0.00	-0.00
191	-0.00	-0.00	-0.00	903.00	200.00	0.00	-0.00	-0.00	-0.00	-0.00	300.00	200.00	0.00	-0.00
192	-0.00	-0.00	-0.00	903.00	200.00	0.00	-0.00	-0.00	-0.00	-0.00	300.00	200.00	0.00	-0.00
193	-0.00	-0.00	-0.00	903.00	200.00	0.00	-0.00	-0.00	-0.00	-0.00	300.00	200.00	0.00	-0.00
194	-0.00	-0.00	-0.00	903.00	200.00	0.00	-0.00	-0.00	-0.00	-0.00	300.00	200.00	0.00	-0.00
195	-0.00	-0.00	-0.00	903.00	200.00	0.00	-0.00	-0.00	-0.00	-0.00	300.00	200.00	0.00	-0.00
196	0.00	0.00	0.00	903.00	200.00	0.00	0.00	-0.00	-0.00	-0.00	300.00	200.00	0.00	-0.00
197	-0.00	-0.00	-0.00	903.00	200.00	0.00	-0.00	-0.00	-0.00	-0.00	300.00	200.00	0.00	-0.00
198	0.00	0.00	0.00	903.00	200.00	0.00	0.00	-0.00	-0.00	-0.00	300.00	200.00	0.00	-0.00
199	-0.00	-0.00	-0.00	903.00	200.00	0.00	-0.00	-0.00	-0.00	-0.00	300.00	200.00	0.00	-0.00
200	0.00	0.00	0.00	903.00	200.00	0.00	0.00	-0.00	-0.00	-0.00	300.00	200.00	0.00	-0.00
201	-0.00	-0.00	-0.00	903.00	200.00	0.00	-0.00	-0.00	-0.00	-0.00	300.00	200.00	0.00	-0.00
202	-0.00	-0.00	-0.00	903.00	200.00	0.00	-0.00	-0.00	-0.00	-0.00	300.00	200.00	0.00	-0.00
203	-0.00	-0.00	-0.00	903.00	200.00	0.00	-0.00	-0.00	-0.00	-0.00	300.00	200.00	0.00	-0.00
204	-0.00	-0.00	-0.00	903.00	200.00	0.00	-0.00	-0.00	-0.00	-0.00	300.00	200.00	0.00	-0.00
205	-0.00	-0.00	-0.00	903.00	200.00	0.00	-0.00	-0.00	-0.00	-0.00	300.00	200.00	0.00	-0.00
206	-0.00	-0.00	-0.00	903.00	200.00	0.00	-0.00	-0.00	-0.00	-0.00	300.00	200.00	0.00	-0.00
207	0.00	0.00	0.00	903.00	200.00	0.00	0.00	-0.00	-0.00	-0.00	300.00	200.00	0.00	-0.00
208	-0.00	-0.00	-0.00	903.00	200.00	0.00	-0.00	-0.00	-0.00	-0.00	300.00	200.00	0.00	-0.00
209	-0.00	-0.00	-0.00	903.00	200.00	0.00	-0.00	-0.00	-0.00	-0.00	300.00	200.00	0.00	-0.00
210	-0.00	-0.00	-0.00	903.00	200.00	0.00	-0.00	-0.00	-0.00	-0.00	300.00	200.00	0.00	-0.00
211	-0.00	-0.00	-0.00	903.00	200.00	0.00	-0.00	-0.00	-0.00	-0.00	300.00	200.00	0.00	-0.00
212	0.00	0.00	0.00	903.00	200.00	0.00	0.00	0.00	0.00	0.00	300.00	200.00	0.00	0.00
213	-0.00	-0.00	-0.00	903.00	200.00	0.00	-0.00	-0.00	-0.00	-0.00	300.00	200.00	0.00	-0.00
214	0.00	0.00	0.00	903.00	200.00	0.00	0.00	-0.00	-0.00	-0.00	300.00	200.00	0.00	-0.00
215	0.00	0.00	0.00	903.00	200.00	0.00	0.00	-0.00	-0.00	-0.00	300.00	200.00	0.00	-0.00
216	-0.00	-0.00	-0.00	903.00	200.00	0.00	-0.00	-0.00	-0.00	-0.00	300.00	200.00	0.00	-0.00
217	-0.00	-0.00	-0.00	903.00	200.00	0.00	-0.00	-0.00	-0.00	-0.00	300.00	200.00	0.00	-0.00
218	0.00	0.00	0.00	903.00	200.00	0.00	0.00	-0.00	-0.00	-0.00	300.00	200.00	0.00	-0.00
219	-0.00	-0.00	-0.00	903.00	200.00	0.00	-0.00	-0.00	-0.00	-0.00	300.00	200.00	0.00	-0.00
220	0.00	0.00	0.00	903.00	200.00	0.00	0.00	-0.00	-0.00	-0.00	300.00	200.00	0.00	-0.00
221	-0.00	-0.00	-0.00	903.00	200.00	0.00	-0.00	-0.00	-0.00	-0.00	300.00	200.00	0.00	-0.00
222	-0.00	-0.00	-0.00	903.00	200.00	0.00	-0.00	-0.00	-0.00	-0.00	300.00	200.00	0.00	-0.00
223	-0.00	-0.00	-0.00	903.00	200.00	0.00	-0.00	-0.00	-0.00	-0.00	300.00	200.00	0.00	-0.00
224	0.00	0.00	0.00	903.00	200.00	0.00	0.00	-0.00	-0.00	-0.00	300.00	200.00	0.00	-0.00
225	-0.00	-0.00	-0.00	903.00	200.00	0.00	-0.00	-0.00	-0.00	-0.00	300.00	200.00	0.00	-0.00
226	-0.00	-0.00	-0.00	903.00	200.00	0.00	-0.00	-0.00	-0.00	-0.00	300.00	200.00	0.00	-0.00
227	0.00	0.00	0.00	903.00	200.00	0.00	0.00	-0.00	-0.00	-0.00	300.00	200.00	0.00	-0.00
228	0.00	0.00	0.00	903.00	200.00	0.00	0.00	-0.00	-0.00	-0.00	300.00	200.00	0.00	-0.00
229	-0.00	-0.00	-0.00	903.00	200.00	0.00	-0.00	-0.00	-0.00	-0.00	300.00	200.00	0.00	-0.00
230	-0.00	-0.00	-0.00	903.00	200.00	0.00	-0.00	0.00	0.00	0.00	300.00	200.00	0.00	0.00
231	-0.00	-0.00	-0.00	903.00	200.00	0.00	-0.00	-0.00	-0.00	-0.00	300.00	200.00	0.00	-0.00
232	-0.00	-0.00	-0.00	903.00	200.00	0.00	-0.00	-0.00	-0.00	-0.00	300.00	200.00	0.00	-0.00
233	0.00	0.00	0.00	903.00	200.00	0.00	0.00	-0.00	-0.00	-0.00	300.00	200.00	0.00	-0.00
234	-0.00	-0.00	-0.00	903.00	200.00	0.00	-0.00	-0.00	-0.00	-0.00	300.00	200.00	0.00	-0.00
235	0.00	0.00	0.00	903.00	200.00	0.00	0.00	-0.00	-0.00	-0.00	300.00	200.00	0.00	-0.00
236	-0.00	-0.00	-0.00	903.00	200.00	0.00	-0.00	-0.00	-0.00	-0.00	300.00	200.00	0.00	-0.00
237	0.00	0.00	0.00	903.00	200.00	0.00	0.00	-0.00	-0.00	-0.00	300.00	200.00	0.00	-0.00
238	-0.00	-0.00	-0.00	903.00	200.00	0.00	-0.00	-0.00	-0.00	-0.00	300.00	200.00	0.00	-0.00
239	0.00	0.00	0.00	903.00	200.00	0.00	0.00	-0.00	-0.00	-0.00	300.00	200.00	0.00	-0.00
240	-0.00	-0.00	-0.00	903.00	200.00	0.00	-0.00	-0.00	-0.00	-0.00	300.00	200.00	0.00	-0.00
241	-0.00	-0.00	-0.00	903.00	200.00	0.00	-0.00	-0.00	-0.00	-0.00	300.00	200.00	0.00	-0.00
242	-0.00	-0.00	-0.00	903.00	200.00	0.00	-0.00	-0.00	-0.00	-0.00	300.00	200.00	0.00	-0.00
243	-0.00	-0.00	-0.00	903.00	200.00	0.00	-0.00	-0.00	-0.00	-0.00	300.00	200.00	0.00	-0.00
244	0.00	0.00	0.00	903.00	200.00	0.00	0.00	-0.00	-0.00	-0.00	300.00	200.00	0.00	-0.00
245	0.00	0.00	0.00	903.00	200.00	0.00	0.00	-0.00	-0.00	-0.00	300.00	200.00	0.00	-0.00
246	-0.00	-0.00	-0.00	903.00	200.00	0.00	-0.00	-0.00	-0.00	-0.00	300.00	200.00	0.00	-0.00
247	-0.00	-0.00	-0.00	903.00	200.00	0.00	-0.00	-0.00	-0.00	-0.00	300.00	200.00	0.00	-0.00
248	-0.00	-0.00	-0.00	903.00	200.00	0.00	-0.00	-0.00	-0.00	-0.00	300.00	200.00	0.00	-0.00
249	-0.00	-0.00	-0.00	903.00	200.00	0.00	-0.00	-0.00	-0.00	-0.00	300.00	200.00	0.00	-0.00
250	0.00	0.00	0.00	903.00	200.00	0.00	0.00	-0.00	-0.00	-0.00	300.00	200.00	0.00	-0.00
251	-0.00	-0.00	-0.00	903.00	200.00	0.00	-0.00	-0.00	-0.00	-0.00	300.00	200.00	0.00	-0.00
252	0.00	0.00	0.00	903.00	200.00	0.00	0.00	-0.00	-0.00	-0.00	300.00	200.00	0.00	-0.00
253	-0.00	-0.00	-0.00	903.00	200.00	0.00	-0.00	-0.00	-0.00	-0.00	300.00	200.00	0.00	-0.00
254	-0.00	-0.00	-0.00	903.00	200.00	0.00	-0.00	-0.00	-0.00	-0.00	300.00	200.00	0.00	-0.00
255	0.00	0.00	0.00	903.00	200.00	0.00	0.00	-0.00	-0.00	-0.00	300.00	200.00	0.00	-0.00
256	-0.00	-0.00	-0.00	903.00	200.00	0.00	-0.00	-0.00	-0.00	-0.00	300.00	200.00	0.00	-0.00
257	0.00	0.00	0.00	903.00	200.00	0.00	0.00	0.00	0.00	0.00	300.00	200.00	0.00	0.00
258	0.00	0.00	0.00	903.00	200.00	0.00	0.00	-0.00	-0.00	-0.00	300.00	200.00	0.00	-0.00
259	-0.00	-0.00	-0.00	903.00	200.00	0.00	-0.00	-0.00	-0.00	-0.00	300.00	200.00	0.00	-0.00
260	-0.00	-0.00	-0.00	903.00	200.00	0.00	-0.00	-0.00	-0.00	-0.00	300.00	200.00	0.00	-0.00
261	-0.00	-0.00	-0.00	903.00	200.00	0.00	-0.00	-0.00	-0.00	-0.00	300.00	200.00	0.00	-0.00
262	0.00	0.00	0.00	903.00	200.00	0.00	0.00	-0.00	-0.00	-0.00	300.00	200.00	0.00	-0.00
263	-0.00	-0.00	-0.00	903.00	200.00	0.00	-0.00	-0.00	-0.00	-0.00	300.00	200.00	0.00	-0.00
264	-0.00	-0.00	-0.00	903.00	200.00	0.00	-0.00	-0.00	-0.00	-0.00	300.00	200.00	0.00	-0.00
265	-0.00	-0.00	-0.00	903.00	200.00	0.00	-0.00	-0.00	-0.00	-0.00	300.00	200.00	0.00	-0.00
266	-0.00	-0.00	-0.00	903.00	200.00	0.00	-0.00	-0.00	-0.00	-0.00	300.00	200.00	0.00	-0.00
267	0.00	0.00	0.00	903.00	200.00	0.00	0.00	-0.00	-0.00	-0.00	300.00	200.00	0.00	-0.00
268	-0.00	-0.00	-0.00	903.00	200.00	0.00	-0.00	-0.00	-0.00	-0.00	300.00	200.00	0.00	-0.00
269	0.00	0.00	0.00	903.00	200.00	0.00	0.00	-0.00	-0.00	-0.00	300.00	200.00	0.00	-0.00
270	0.00	0.00	0.00	903.00	200.00	0.00	0.00	-0.00	-0.00	-0.00	300.00	200.00	0.00	-0.00
271	0.00	0.00	0.00	903.00	200.00	0.00	0.00	-0.00	-0.00	-0.00	300.00	200.00	0.00	-0.00
272	-0.00	-0.00	-0.00	903.00	200.00	0.00	-0.00	-0.00	-0.00	-0.00	300.00	200.00	0.00	-0.00
273	-0.00	-0.00	-0.00	903.00	200.00	0.00	-0.00	-0.00	-0.00	-0.00	300.00	200.00	0.00	-0.00
274	0.00	0.00	0.00	903.00	200.00	0.00	0.00	-0.00	-0.00	-0.00	300.00	200.00	0.00	-0.00
275	0.00	0.00	0.00	903.00	200.00	0.00	0.00	-0.00	-0.00	-0.00	300.00	200.00	0.00	-0.00
276	0.00	0.00	0.00	903.00	200.00	0.00	0.00	-0.00	-0.00	-0.00	300.00	200.00	0.00	-0.00
277	0.00	0.00	0.00	903.00	200.00	0.00	0.00	-0.00	-0.00	-0.00	300.00	200.00	0.00	-0.00
278	-0.00	-0.00	-0.00	903.00	200.00	0.00	-0.00	-0.00	-0.00	-0.00	300.00	200.00	0.00	-0.00
279	-0.00	-0.00	-0.00	903.00	200.00	0.00	-0.00	-0.00	-0.00	-0.00	300.00	200.00	0.00	-0.00
280	-0.00	-0.00	-0.00	903.00	200.00	0.00	-0.00	-0.00	-0.00	-0.00	300.00	200.00	0.00	-0.00
281	-0.00	-0.00	-0.00	903.00	200.00	0.00	-0.00	-0.00	-0.00	-0.00	300.00	200.00	0.00	-0.00
282	0.00	0.00	0.00	903.00	200.00	0.00	0.00	-0.00	-0.00	-0.00	300.00	200.00	0.00	-0.00
283	0.00	0.00	0.00	903.00	200.00	0.00	0.00	-0.00	-0.00	-0.00	300.00	200.00	0.00	-0.00
284	-0.00	-0.00	-0.00	903.00	200.00	0.00	-0.00	-0.00	-0.00	-0.00	300.00	200.00	0.00	-0.00
285	-0.00	-0.00	-0.00	903.00	200.00	0.00	-0.00	-0.00	-0.00	-0.00	300.00	200.00	0.00	-0.00
286	-0.00	-0.00	-0.00	903.00	200.00	0.00	-0.00	-0.00	-0.00	-0.00	300.00	200.00	0.00	-0.00
287	-0.00	-0.00	-0.00	903.00	200.00	0.00	-0.00	-0.00	-0.00	-0.00	300.00	200.00	0.00	-0.00
288	-0.00	-0.00	-0.00	903.00	200.00	0.00	-0.00	-0.00	-0.00	-0.00	300.00	200.00	0.00	-0.00
289	-0.00	-0.00	-0.00	903.00	200.00	0.00	-0.00	-0.00	-0.00	-0.00	300.00	200.00	0.00	-0.00
290	-0.00	-0.00	-0.00	903.00	200.00	0.00	-0.00	-0.00	-0.00	-0.00	300.00	200.00	0.00	-0.00
291	-0.00	-0.00	-0.00	903.00	200.00	0.00	-0.00	-0.00	-0.00	-0.00	300.00	200.00	0.00	-0.00
292	-0.00	-0.00	-0.00	903.00	200.00	0.00	-0.00	-0.00	-0.00	-0.00	300.00	200.00	0.00	-0.00
293	-0.00	-0.00	-0.00	903.00	200.00	0.00	-0.00	-0.00	-0.00	-0.00	300.00	200.00	0.00	-0.00
294	0.00	0.00	0.00	903.00	200.00	0.00	0.00	-0.00	-0.00	-0.00	300.00	200.00	0.00	-0.00
295	-0.00	-0.00	-0.00	903.00	200.00	0.00	-0.00	-0.00	-0.00	-0.00	300.00	200.00	0.00	-0.00
296	-0.00	-0.00	-0.00	903.00	200.00	0.00	-0.00	-0.00	-0.00	-0.00	300.00	200.00	0.00	-0.00
297	-0.00	-0.00	-0.00	903.00	200.00	0.00	-0.00	-0.00	-0.00	-0.00	300.00	200.00	0.00	-0.00
298	-0.00	-0.00	-0.00	903.00	200.00	0.00	-0.00	-0.00	-0.00	-0.00	300.00	200.00	0.00	-0.00
299	-0.00	-0.00	-0.00	903.00	200.00	0.00	-0.00	-0.00	-0.00	-0.00	300.00	200.00	0.00	-0.00
300	-0.00	-0.00	-0.00	903.00	200.00	0.00	-0.00	-0.00	-0.00	-0.00	300.00	200.00	0.00	-0.00
301	-0.00	-0.00	-0.00	903.00	200.00	0.00	-0.00	-0.00	-0.00	-0.00	300.00	200.00	0.00	-0.00
302	-0.00	-0.00	-0.00	903.00	200.00	0.00	-0.00	-0.00	-0.00	-0.00	300.00	200.00	0.00	-0.00
303	-0.00	-0.00	-0.00	903.00	200.00	0.00	-0.00	-0.00	-0.00	-0.00	300.00	200.00	0.00	-0.00
304	-0.00	-0.00	-0.00	903.00	200.00	0.00	-0.00	0.00	0.00	0.00	300.00	200.00	0.00	0.00
305	-0.00	-0.00	-0.00	903.00	200.00	0.00	-0.00	-0.00	-0.00	-0.00	300.00	200.00	0.00	-0.00
306	-0.00	-0.00	-0.00	903.00	200.00	0.00	-0.00	-0.00	-0.00	-0.00	300.00	200.00	0.00	-0.00
307	-0.00	-0.00	-0.00	903.00	200.00	0.00	-0.00	-0.00	-0.00	-0.00	300.00	200.00	0.00	-0.00
308	-0.00	-0.00	-0.00	903.00	200.00	0.00	-0.00	-0.00	-0.00	-0.00	300.00	200.00	0.00	-0.00
309	-0.00	-0.00	-0.00	903.00	200.00	0.00	-0.00	-0.00	-0.00	-0.00	300.00	200.00	0.00	-0.00
310	-0.00	-0.00	-0.00	903.00	200.00	0.00	-0.00	-0.00	-0.00	-0.00	300.00	200.00	0.00	-0.00
311	0.00	0.00	0.00	903.00	200.00	0.00	0.00	-0.00	-0.00	-0.00	300.00	200.00	0.00	-0.00
312	-0.00	-0.00	-0.00	903.00	200.00	0.00	-0.00	-0.00	-0.00	-0.00	300.00	200.00	0.00	-0.00
313	0.00	0.00	0.00	903.00	200.00	0.00	0.00	-0.00	-0.00	-0.00	300.00	200.00	0.00	-0.00
314	0.00	0.00	0.00	903.00	200.00	0.00	0.00	-0.00	-0.00	-0.00	300.00	200.00	0.00	-0.00
315	-0.00	-0.00	-0.00	903.00	200.00	0.00	-0.00	-0.00	-0.00	-0.00	300.00	200.00	0.00	-0.00
316	-0.00	-0.00	-0.00	903.00	200.00	0.00	-0.00	-0.00	-0.00	-0.00	300.00	200.00	0.00	-0.00
317	-0.00	-0.00	-0.00	903.00	200.00	0.00	-0.00	-0.00	-0.00	-0.00	300.00	200.00	0.00	-0.00
318	-0.00	-0.00	-0.00	903.00	200.00	0.00	-0.00	-0.00	-0.00	-0.00	300.00	200.00	0.00	-0.00
319	-0.00	-0.00	-0.00	903.00	200.00	0.00	-0.00	-0.00	-0.00	-0.00	300.00	200.00	0.00	-0.00
320	-0.00	-0.00	-0.00	903.00	200.00	0.00	-0.00	-0.00	-0.00	-0.00	300.00	200.00	0.00	-0.00
321	0.00	0.00	0.00	903.00	200.00	0.00	0.00	-0.00	-0.00	-0.00	300.00	200.00	0.00	-0.00
322	0.00	0.00	0.00	903.00	200.00	0.00	0.00	-0.00	-0.00	-0.00	300.00	200.00	0.00	-0.00
323	-0.00	-0.00	-0.00	903.00	200.00	0.00	-0.00	-0.00	-0.00	-0.00	300.00	200.00	0.00	-0.00
324	0.00	0.00	0.00	903.00	200.00	0.00	0.00	-0.00	-0.00	-0.00	300.00	200.00	0.00	-0.00
325	-0.00	-0.00	-0.00	903.00	200.00	0.00	-0.00	-0.00	-0.00	-0.00	300.00	200.00	0.00	-0.00
326	-0.00	-0.00	-0.00	903.00	200.00	0.00	-0.00	-0.00	-0.00	-0.00	300.00	200.00	0.00	-0.00
327	-0.00	-0.00	-0.00	903.00	200.00	0.00	-0.00	-0.00	-0.00	-0.00	300.00	200.00	0.00	-0.00
328	-0.00	-0.00	-0.00	903.00	200.00	0.00	-0.00	-0.00	-0.00	-0.00	300.00	200.00	0.00	-0.00
329	-0.00	-0.00	-0.00	903.00	200.00	0.00	-0.00	-0.00	-0.00	-0.00	300.00	200.00	0.00	-0.00
330	-0.00	-0.00	-0.00	903.00	200.00	0.00	-0.00	-0.00	-0.00	-0.00	300.00	200.00	0.00	-0.00
331	-0.00	-0.00	-0.00	903.00	200.00	0.00	-0.00	-0.00	-0.00	-0.00	300.00	200.00	0.00	-0.00
332	-0.00	-0.00	-0.00	903.00	200.00	0.00	-0.00	-0.00	-0.00	-0.00	300.00	200.00	0.00	-0.00
333	0.00	0.00	0.00	903.00	200.00	0.00	0.00	-0.00	-0.00	-0.00	300.00	200.00	0.00	-0.00
334	-0.00	-0.00	-0.00	903.00	200.00	0.00	-0.00	-0.00	-0.00	-0.00	300.00	200.00	0.00	-0.00
335	-0.00	-0.00	-0.00	903.00	200.00	0.00	-0.00	-0.00	-0.00	-0.00	300.00	200.00	0.00	-0.00
336	0.00	0.00	0.00	903.00	200.00	0.00	0.00	-0.00	-0.00	-0.00	300.00	200.00	0.00	-0.00
337	-0.00	-0.00	-0.00	903.00	200.00	0.00	-0.00	-0.00	-0.00	-0.00	300.00	200.00	0.00	-0.00
338	-0.00	-0.00	-0.00	903.00	200.00	0.00	-0.00	-0.00	-0.00	-0.00	300.00	200.00	0.00	-0.00
339	-0.00	-0.00	-0.00	903.00	200.00	0.00	-0.00	-0.00	-0.00	-0.00	300.00	200.00	0.00	-0.00
340	-0.00	-0.00	-0.00	903.00	200.00	0.00	-0.00	-0.00	-0.00	-0.00	300.00	200.00	0.00	-0.00
341	-0.00	-0.00	-0.00	903.00	200.00	0.00	-0.00	-0.00	-0.00	-0.00	300.00	200.00	0.00	-0.00
342	-0.00	-0.00	-0.00	903.00	200.00	0.00	-0.00	-0.00	-0.00	-0.00	300.00	200.00	0.00	-0.00
343	0.00	0.00	0.00	903.00	200.00	0.00	0.00	-0.00	-0.00	-0.00	300.00	200.00	0.00	-0.00
344	-0.00	-0.00	-0.00	903.00	200.00	0.00	-0.00	-0.00	-0.00	-0.00	300.00	200.00	0.00	-0.00
345	-0.00	-0.00	-0.00	903.00	200.00	0.00	-0.00	-0.00	-0.00	-0.00	300.00	200.00	0.00	-0.00
346	-0.00	-0.00	-0.00	903.00	200.00	0.00	-0.00	-0.00	-0.00	-0.00	300.00	200.00	0.00	-0.00
347	0.00	0.00	0.00	903.00	200.00	0.00	0.00	-0.00	-0.00	-0.00	300.00	200.00	0.00	-0.00
348	0.00	0.00	0.00	903.00	200.00	0.00	0.00	-0.00	-0.00	-0.00	300.00	200.00	0.00	-0.00
349	-0.00	-0.00	-0.00	903.00	200.00	0.00	-0.00	-0.00	-0.00	-0.00	300.00	200.00	0.00	-0.00
350	-0.00	-0.00	-0.00	903.00	200.00	0.00	-0.00	-0.00	-0.00	-0.00	300.00	200.00	0.00	-0.00
351	-0.00	-0.00	-0.00	903.00	200.00	0.00	-0.00	-0.00	-0.00	-0.00	300.00	200.00	0.00	-0.00
352	-0.00	-0.00	-0.00	903.00	200.00	0.00	-0.00	-0.00	-0.00	-0.00	300.00	200.00	0.00	-0.00
353	-0.00	-0.00	-0.00	903.00	200.00	0.00	-0.00	-0.00	-0.00	-0.00	300.00	200.00	0.00	-0.00
354	0.00	0.00	0.00	903.00	200.00	0.00	0.00	-0.00	-0.00	-0.00	300.00	200.00	0.00	-0.00
355	-0.00	-0.00	-0.00	903.00	200.00	0.00	-0.00	-0.00	-0.00	-0.00	300.00	200.00	0.00	-0.00
356	-0.00	-0.00	-0.00	903.00	200.00	0.00	-0.00	-0.00	-0.00	-0.00	300.00	200.00	0.00	-0.00
357	-0.00	-0.00	-0.00	903.00	200.00	0.00	-0.00	-0.00	-0.00	-0.00	300.00	200.00	0.00	-0.00
358	-0.00	-0.00	-0.00	903.00	200.00	0.00	-0.00	-0.00	-0.00	-0.00	300.00	200.00	0.00	-0.00
359	0.00	0.00	0.00	903.00	200.00	0.00	0.00	-0.00	-0.00	-0.00	300.00	200.00	0.00	-0.00
360	-0.00	-0.00	-0.00	903.00	200.00	0.00	-0.00	-0.00	-0.00	-0.00	300.00	200.00	0.00	-0.00
361	-0.00	-0.00	-0.00	903.00	200.00	0.00	-0.00	-0.00	-0.00	-0.00	300.00	200.00	0.00	-0.00
362	-0.00	-0.00	-0.00	903.00	200.00	0.00	-0.00	-0.00	-0.00	-0.00	300.00	200.00	0.00	-0.00
363	-0.00	-0.00	-0.00	903.00	200.00	0.00	-0.00	-0.00	-0.00	-0.00	300.00	200.00	0.00	-0.00
364	-0.00	-0.00	-0.00	903.00	200.00	0.00	-0.00	-0.00	-0.00	-0.00	300.00	200.00	0.00	-0.00
365	0.00	0.00	0.00	903.00	200.00	0.00	0.00	-0.00	-0.00	-0.00	300.00	200.00	0.00	-0.00
366	-0.00	-0.00	-0.00	903.00	200.00	0.00	-0.00	-0.00	-0.00	-0.00	300.00	200.00	0.00	-0.00
367	-0.00	-0.00	-0.00	903.00	200.00	0.00	-0.00	-0.00	-0.00	-0.00	300.00	200.00	0.00	-0.00
368	0.00	0.00	0.00	903.00	200.00	0.00	0.00	-0.00	-0.00	-0.00	300.00	200.00	0.00	-0.00
369	0.00	0.00	0.00	903.00	200.00	0.00	0.00	-0.00	-0.00	-0.00	300.00	200.00	0.00	-0.00
370	-0.00	-0.00	-0.00	903.00	200.00	0.00	-0.00	-0.00	-0.00	-0.00	300.00	200.00	0.00	-0.00
371	0.00	0.00	0.00	903.00	200.00	0.00	0.00	-0.00	-0.00	-0.00	300.00	200.00	0.00	-0.00
372	0.00	0.00	0.00	903.00	200.00	0.00	0.00	-0.00	-0.00	-0.00	300.00	200.00	0.00	-0.00
373	0.00	0.00	0.00	903.00	200.00	0.00	0.00	-0.00	-0.00	-0.00	300.00	200.00	0.00	-0.00
374	-0.00	-0.00	-0.00	903.00	200.00	0.00	-0.00	-0.00	-0.00	-0.00	300.00	200.00	0.00	-0.00
375	0.00	0.00	0.00	903.00	200.00	0.00	0.00	-0.00	-0.00	-0.00	300.00	200.00	0.00	-0.00
376	0.00	0.00	0.00	903.00	200.00	0.00	0.00	-0.00	-0.00	-0.00	300.00	200.00	0.00	-0.00
377	-0.00	-0.00	-0.00	903.00	200.00	0.00	-0.00	-0.00	-0.00	-0.00	300.00	200.00	0.00	-0.00
378	-0.00	-0.00	-0.00	903.00	200.00	0.00	-0.00	-0.00	-0.00	-0.00	300.00	200.00	0.00	-0.00
379	-0.00	-0.00	-0.00	903.00	200.00	0.00	-0.00	-0.00	-0.00	-0.00	300.00	200.00	0.00	-0.00
380	0.00	0.00	0.00	903.00	200.00	0.00	0.00	-0.00	-0.00	-0.00	300.00	200.00	0.00	-0.00
381	-0.00	-0.00	-0.00	903.00	200.00	0.00	-0.00	-0.00	-0.00	-0.00	300.00	200.00	0.00	-0.00
382	-0.00	-0.00	-0.00	903.00	200.00	0.00	-0.00	-0.00	-0.00	-0.00	300.00	200.00	0.00	-0.00
383	-0.00	-0.00	-0.00	903.00	200.00	0.00	-0.00	-0.00	-0.00	-0.00	300.00	200.00	0.00	-0.00
384	0.00	0.00	0.00	903.00	200.00	0.00	0.00	-0.00	-0.00	-0.00	300.00	200.00	0.00	-0.00
385	0.00	0.00	0.00	903.00	200.00	0.00	0.00	-0.00	-0.00	-0.00	300.00	200.00	0.00	-0.00
386	-0.00	-0.00	-0.00	903.00	200.00	0.00	-0.00	-0.00	-0.00	-0.00	300.00	200.00	0.00	-0.00
387	-0.00	-0.00	-0.00	903.00	200.00	0.00	-0.00	-0.00	-0.00	-0.00	300.00	200.00	0.00	-0.00
388	-0.00	-0.00	-0.00	903.00	200.00	0.00	-0.00	-0.00	-0.00	-0.00	300.00	200.00	0.00	-0.00
389	-0.00	-0.00	-0.00	903.00	200.00	0.00	-0.00	-0.00	-0.00	-0.00	300.00	200.00	0.00	-0.00
390	40.59	2.14	14.65	1196.75	358.33	0.00	-998.82	-0.00	-0.00	-0.00	300.00	200.00	0.00	-0.00
391	-0.00	-0.00	-0.00	903.00	200.00	0.00	-0.00	-0.00	-0.00	-0.00	300.00	200.00	0.00	-0.00
392	-0.00	-0.00	-0.00	903.00	200.00	0.00	-0.00	-0.00	-0.00	-0.00	300.00	200.00	0.00	-0.00
393	-0.00	-0.00	-0.00	903.00	200.00	0.00	-0.00	-0.00	-0.00	-0.00	300.00	200.00	0.00	-0.00
394	-0.00	-0.00	-0.00	903.00	200.00	0.00	-0.00	-0.00	-0.00	-0.00	300.00	200.00	0.00	-0.00
395	-0.00	-0.00	-0.00	903.00	200.00	0.00	-0.00	-0.00	-0.00	-0.00	300.00	200.00	0.00	-0.00
396	-0.00	-0.00	-0.00	903.00	200.00	0.00	-0.00	0.00	0.00	0.00	300.00	200.00	0.00	0.00
397	-0.00	-0.00	-0.00	903.00	200.00	0.00	-0.00	-0.00	-0.00	-0.00	300.00	200.00	0.00	-0.00
398	-0.00	-0.00	-0.00	903.00	200.00	0.00	-0.00	-0.00	-0.00	-0.00	300.00	200.00	0.00	-0.00
399	-0.00	-0.00	-0.00	903.00	200.00	0.00	-0.00	-0.00	-0.00	-0.00	300.00	200.00	0.00	-0.00
400	-0.00	-0.00	-0.00	903.00	200.00	0.00	-0.00	-0.00	-0.00	-0.00	300.00	200.00	0.00	-0.00
401	-0.00	-0.00	-0.00	903.00	200.00	0.00	-0.00	-0.00	-0.00	-0.00	300.00	200.00	0.00	-0.00
402	-0.00	-0.00	-0.00	903.00	200.00	0.00	-0.00	-0.00	-0.00	-0.00	300.00	200.00	0.00	-0.00
403	-0.00	-0.00	-0.00	903.00	200.00	0.00	-0.00	-0.00	-0.00	-0.00	300.00	200.00	0.00	-0.00
404	-0.00	-0.00	-0.00	903.00	200.00	0.00	-0.00	-0.00	-0.00	-0.00	300.00	200.00	0.00	-0.00
405	-0.00	-0.00	-0.00	903.00	200.00	0.00	-0.00	-0.00	-0.00	-0.00	300.00	200.00	0.00	-0.00
406	-0.00	-0.00	-0.00	903.00	200.00	0.00	-0.00	-0.00	-0.00	-0.00	300.00	200.00	0.00	-0.00
407	-0.00	-0.00	-0.00	903.00	200.00	0.00	-0.00	-0.00	-0.00	-0.00	300.00	200.00	0.00	-0.00
408	-0.00	-0.00	-0.00	903.00	200.00	0.00	-0.00	-0.00	-0.00	-0.00	300.00	200.00	0.00	-0.00
409	-0.00	-0.00	-0.00	903.00	200.00	0.00	-0.00	-0.00	-0.00	-0.00	300.00	200.00	0.00	-0.00
410	-0.00	-0.00	-0.00	903.00	200.00	0.00	-0.00	-0.00	-0.00	-0.00	300.00	200.00	0.00	-0.00
411	-0.00	-0.00	-0.00	903.00	200.00	0.00	-0.00	-0.00	-0.00	-0.00	300.00	200.00	0.00	-0.00
412	-0.00	-0.00	-0.00	903.00	200.00	0.00	-0.00	-0.00	-0.00	-0.00	300.00	200.00	0.00	-0.00
413	-0.00	-0.00	-0.00	903.00	200.00	0.00	-0.00	-0.00	-0.00	-0.00	300.00	200.00	0.00	-0.00
414	-0.00	-0.00	-0.00	903.00	200.00	0.00	-0.00	-0.00	-0.00	-0.00	300.00	200.00	0.00	-0.00
415	-0.00	-0.00	-0.00	903.00	200.00	0.00	-0.00	-0.00	-0.00	-0.00	300.00	200.00	0.00	-0.00
416	-0.00	-0.00	-0.00	903.00	200.00	0.00	-0.00	-0.00	-0.00	-0.00	300.00	200.00	0.00	-0.00
417	-0.00	-0.00	-0.00	903.00	200.00	0.00	-0.00	-0.00	-0.00	-0.00	300.00	200.00	0.00	-0.00
418	-0.00	-0.00	-0.00	903.00	200.00	0.00	-0.00	-0.00	-0.00	-0.00	300.00	200.00	0.00	-0.00
419	-0.00	-0.00	-0.00	903.00	200.00	0.00	-0.00	-0.00	-0.00	-0.00	300.00	200.00	0.00	-0.00
420	-0.00	-0.00	-0.00	903.00	200.00	0.00	-0.00	-0.00	-0.00	-0.00	300.00	200.00	0.00	-0.00
421	-0.00	-0.00	-0.00	903.00	200.00	0.00	-0.00	-0.00	-0.00	-0.00	300.00	200.00	0.00	-0.00
422	-0.00	-0.00	-0.00	903.00	200.00	0.00	-0.00	-0.00	-0.00	-0.00	300.00	200.00	0.00	-0.00
423	-0.00	-0.00	-0.00	903.00	200.00	0.00	-0.00	-0.00	-0.00	-0.00	300.00	200.00	0.00	-0.00
424	-0.00	-0.00	-0.00	903.00	200.00	0.00	-0.00	-0.00	-0.00	-0.00	300.00	200.00	0.00	-0.00
425	-0.00	-0.00	-0.00	903.00	200.00	0.00	-0.00	-0.00	-0.00	-0.00	300.00	200.00	0.00	-0.00
426	-0.00	-0.00	-0.00	903.00	200.00	0.00	-0.00	-0.00	-0.00	-0.00	300.00	200.00	0.00	-0.00
427	-0.00	-0.00	-0.00	903.00	200.00	0.00	-0.00	-0.00	-0.00	-0.00	300.00	200.00	0.00	-0.00
428	-0.00	-0.00	-0.00	903.00	200.00	0.00	-0.00	-0.00	-0.00	-0.00	300.00	200.00	0.00	-0.00
429	-0.00	-0.00	-0.00	903.00	200.00	0.00	-0.00	-0.00	-0.00	-0.00	300.00	200.00	0.00	-0.00
430	-0.00	-0.00	-0.00	903.00	200.00	0.00	-0.00	-0.00	-0.00	-0.00	300.00	200.00	0.00	-0.00
431	-0.00	-0.00	-0.00	903.00	200.00	0.00	-0.00	-0.00	-0.00	-0.00	300.00	200.00	0.00	-0.00
432	-0.00	-0.00	-0.00	903.00	200.00	0.00	-0.00	-0.00	-0.00	-0.00	300.00	200.00	0.00	-0.00
433	-0.00	-0.00	-0.00	903.00	200.00	0.00	-0.00	-0.00	-0.00	-0.00	300.00	200.00	0.00	-0.00
434	-0.00	-0.00	-0.00	903.00	200.00	0.00	-0.00	-0.00	-0.00	-0.00	300.00	200.00	0.00	-0.00
435	-0.00	-0.00	-0.00	903.00	200.00	0.00	-0.00	-0.00	-0.00	-0.00	300.00	200.00	0.00	-0.00
436	-0.00	-0.00	-0.00	903.00	200.00	0.00	-0.00	-0.00	-0.00	-0.00	300.00	200.00	0.00	-0.00
437	-0.00	-0.00	-0.00	903.00	200.00	0.00	-0.00	-0.00	-0.00	-0.00	300.00	200.00	0.00	-0.00
438	-0.00	-0.00	-0.00	903.00	200.00	0.00	-0.00	-0.00	-0.00	-0.00	300.00	200.00	0.00	-0.00
439	-0.00	-0.00	-0.00	903.00	200.00	0.00	-0.00	-0.00	-0.00	-0.00	300.00	200.00	0.00	-0.00
440	-0.00	-0.00	-0.00	903.00	200.00	0.00	-0.00	-0.00	-0.00	-0.00	300.00	200.00	0.00	-0.00
441	-0.00	-0.00	-0.00	903.00	200.00	0.00	-0.00	-0.00	-0.00	-0.00	300.00	200.00	0.00	-0.00
442	-0.00	-0.00	-0.00	903.00	200.00	0.00	-0.00	-0.00	-0.00	-0.00	300.00	200.00	0.00	-0.00
443	-0.00	-0.00	-0.00	903.00	200.00	0.00	-0.00	-0.00	-0.00	-0.00	300.00	200.00	0.00	-0.00
444	-0.00	-0.00	-0.00	903.00	200.00	0.00	-0.00	-0.00	-0.00	-0.00	300.00	200.00	0.00	-0.00
445	-0.00	-0.00	-0.00	903.00	200.00	0.00	-0.00	-0.00	-0.00	-0.00	300.00	200.00	0.00	-0.00
446	-0.00	-0.00	-0.00	903.00	200.00	0.00	-0.00	-0.00	-0.00	-0.00	300.00	200.00	0.00	-0.00
447	-0.00	-0.00	-0.00	903.00	200.00	0.00	-0.00	-0.00	-0.00	-0.00	300.00	200.00	0.00	-0.00
448	-0.00	-0.00	-0.00	903.00	200.00	0.00	-0.00	-0.00	-0.00	-0.00	300.00	200.00	0.00	-0.00
449	-0.00	-0.00	-0.00	903.00	200.00	0.00	-0.00	-0.00	-0.00	-0.00	300.00	200.00	0.00	-0.00
450	-0.00	-0.00	-0.00	903.00	200.00	0.00	-0.00	-0.00	-0.00	-0.00	300.00	200.00	0.00	-0.00
451	-0.00	-0.00	-0.00	903.00	200.00	0.00	-0.00	-0.00	-0.00	-0.00	300.00	200.00	0.00	-0.00
452	-0.00	-0.00	-0.00	903.00	200.00	0.00	-0.00	-0.00	-0.00	-0.00	300.00	200.00	0.00	-0.00
453	-0.00	-0.00	-0.00	903.00	200.00	0.00	-0.00	-0.00	-0.00	-0.00	300.00	200.00	0.00	-0.00
454	-0.00	-0.00	-0.00	903.00	200.00	0.00	-0.00	-0.00	-0.00	-0.00	300.00	200.00	0.00	-0.00
455	-0.00	-0.00	-0.00	903.00	200.00	0.00	-0.00	-0.00	-0.00	-0.00	300.00	200.00	0.00	-0.00
456	-0.00	-0.00	-0.00	903.00	200.00	0.00	-0.00	-0.00	-0.00	-0.00	300.00	200.00	0.00	-0.00
457	-0.00	-0.00	-0.00	903.00	200.00	0.00	-0.00	-0.00	-0.00	-0.00	300.00	200.00	0.00	-0.00
458	-0.00	-0.00	-0.00	903.00	200.00	0.00	-0.00	-0.00	-0.00	-0.00	300.00	200.00	0.00	-0.00
459	-0.00	-0.00	-0.00	903.00	200.00	0.00	-0.00	-0.00	-0.00	-0.00	300.00	200.00	0.00	-0.00
460	-0.00	-0.00	-0.00	903.00	200.00	0.00	-0.00	-0.00	-0.00	-0.00	300.00	200.00	0.00	-0.00
461	-0.00	-0.00	-0.00	903.00	200.00	0.00	-0.00	-0.00	-0.00	-0.00	300.00	200.00	0.00	-0.00
462	-0.00	-0.00	-0.00	903.00	200.00	0.00	-0.00	-0.00	-0.00	-0.00	300.00	200.00	0.00	-0.00
463	-0.00	-0.00	-0.00	903.00	200.00	0.00	-0.00	-0.00	-0.00	-0.00	300.00	200.00	0.00	-0.00
464	-0.00	-0.00	-0.00	903.00	200.00	0.00	-0.00	-0.00	-0.00	-0.00	300.00	200.00	0.00	-0.00
465	-0.00	-0.00	-0.00	903.00	200.00	0.00	-0.00	-0.00	-0.00	-0.00	300.00	200.00	0.00	-0.00
466	-0.00	-0.00	-0.00	903.00	200.00	0.00	-0.00	-0.00	-0.00	-0.00	300.00	200.00	0.00	-0.00
467	-0.00	-0.00	-0.00	903.00	200.00	0.00	-0.00	-0.00	-0.00	-0.00	300.00	200.00	0.00	-0.00
468	-0.00	-0.00	-0.00	903.00	200.00	0.00	-0.00	-0.00	-0.00	-0.00	300.00	200.00	0.00	-0.00
469	-0.00	-0.00	-0.00	903.00	200.00	0.00	-0.00	-0.00	-0.00	-0.00	300.00	200.00	0.00	-0.00
470	-0.00	-0.00	-0.00	903.00	200.00	0.00	-0.00	-0.00	-0.00	-0.00	300.00	200.00	0.00	-0.00
471	-0.00	-0.00	-0.00	903.00	200.00	0.00	-0.00	-0.00	-0.00	-0.00	300.00	200.00	0.00	-0.00
472	-0.00	-0.00	-0.00	903.00	200.00	0.00	-0.00	-0.00	-0.00	-0.00	300.00	200.00	0.00	-0.00
473	-0.00	-0.00	-0.00	903.00	200.00	0.00	-0.00	-0.00	-0.00	-0.00	300.00	200.00	0.00	-0.00
474	-0.00	-0.00	-0.00	903.00	200.00	0.00	-0.00	-0.00	-0.00	-0.00	300.00	200.00	0.00	-0.00
475	-0.00	-0.00	-0.00	903.00	200.00	0.00	-0.00	-0.00	-0.00	-0.00	300.00	200.00	0.00	-0.00
476	-0.00	-0.00	-0.00	903.00	200.00	0.00	-0.00	-0.00	-0.00	-0.00	300.00	200.00	0.00	-0.00
477	-0.00	-0.00	-0.00	903.00	200.00	0.00	-0.00	-0.00	-0.00	-0.00	300.00	200.00	0.00	-0.00
478	-0.00	-0.00	-0.00	903.00	200.00	0.00	-0.00	-0.00	-0.00	-0.00	300.00	200.00	0.00	-0.00
479	-0.00	-0.00	-0.00	903.00	200.00	0.00	-0.00	-0.00	-0.00	-0.00	300.00	200.00	0.00	-0.00
480	-0.00	-0.00	-0.00	903.00	200.00	0.00	-0.00	-0.00	-0.00	-0.00	300.00	200.00	0.00	-0.00
481	-0.00	-0.00	-0.00	903.00	200.00	0.00	-0.00	-0.00	-0.00	-0.00	300.00	200.00	0.00	-0.00
482	-0.00	-0.00	-0.00	903.00	200.00	0.00	-0.00	-0.00	-0.00	-0.00	300.00	200.00	0.00	-0.00
483	-0.00	-0.00	-0.00	903.00	200.00	0.00	-0.00	-0.00	-0.00	-0.00	300.00	200.00	0.00	-0.00
484	-0.00	-0.00	-0.00	903.00	200.00	0.00	-0.00	-0.00	-0.00	-0.00	300.00	200.00	0.00	-0.00
485	-0.00	-0.00	-0.00	903.00	200.00	0.00	-0.00	-0.00	-0.00	-0.00	300.00	200.00	0.00	-0.00
486	-0.00	-0.00	-0.00	903.00	200.00	0.00	-0.00	-0.00	-0.00	-0.00	300.00	200.00	0.00	-0.00
487	88.65	-14.11	61.95	1160.14	300.99	0.00	-9504.99	-0.00	-0.00	-0.00	300.00	200.00	0.00	-0.00
488	64.24	-13.66	309.75	1022.11	170.84	0.00	-24439.51	0.00	0.00	0.00	300.00	200.00	0.00	0.00
489	81.63	-35.25	226.29	1038.54	180.71	0.00	-20097.16	-0.00	-0.00	-0.00	300.00	200.00	0.00	-0.00
490	94.60	-29.07	227.81	1038.03	179.91	0.00	-19628.13	-0.00	-0.00	-0.00	300.00	200.00	0.00	-0.00
491	118.71	-23.96	249.79	1028.90	175.81	0.00	-18463.72	-0.00	-0.00	-0.00	300.00	200.00	0.00	-0.00
492	125.27	-18.23	261.08	1018.20	169.73	0.00	-16386.36	-0.00	-0.00	-0.00	300.00	200.00	0.00	-0.00
493	118.64	-20.52	268.10	1012.11	164.71	0.00	-16298.09	-0.00	-0.00	-0.00	300.00	200.00	0.00	-0.00
494	95.06	-20.98	287.17	1005.82	159.94	0.00	-16322.71	-0.00	-0.00	-0.00	300.00	200.00	0.00	-0.00
495	84.53	-14.04	319.37	994.02	153.85	0.00	-15418.34	-0.00	-0.00	-0.00	300.00	200.00	0.00	-0.00
496	101.17	-2.37	346.37	985.20	149.60	0.00	-14654.35	-0.00	-0.00	-0.00	300.00	200.00	0.00	-0.00
497	120.32	10.30	372.47	970.84	141.50	0.00	-13276.22	-0.00	-0.00	-0.00	300.00	200.00	0.00	-0.00
498	123.75	13.89	401.76	965.55	139.31	0.00	-12361.58	-0.00	-0.00	-0.00	300.00	200.00	0.00	-0.00
499	110.78	12.36	415.95	959.24	135.80	0.00	-9157.09	-0.00	-0.00	-0.00	300.00	200.00	0.00	-0.00
500	101.47	11.06	408.17	957.84	134.36	0.00	-7015.96	-0.00	-0.00	-0.00	300.00	200.00	0.00	-0.00
501	93.84	15.56	404.05	954.10	132.18	0.00	-5168.75	-0.00	-0.00	-0.00	300.00	200.00	0.00	-0.00
502	88.12	23.73	402.07	949.68	129.41	0.00	-3230.80	-0.00	-0.00	-0.00	300.00	200.00	0.00	-0.00
503	87.13	30.82	411.38	945.28	127.23	0.00	-1052.21	-0.00	-0.00	-0.00	300.00	200.00	0.00	-0.00
504	84.46	35.10	424.35	940.54	124.56	0.00	596.52	-0.00	-0.00	-0.00	300.00	200.00	0.00	-0.00
505	84.92	35.86	444.18	938.86	124.08	0.00	873.27	-0.00	-0.00	-0.00	300.00	200.00	0.00	-0.00
506	85.75	37.00	466.00	936.79	123.18	0.00	997.04	-0.00	-0.00	-0.00	300.00	200.00	0.00	-0.00
507	88.42	36.01	487.52	935.58	123.00	0.00	990.57	-0.00	-0.00	-0.00	300.00	200.00	0.00	-0.00
508	91.78	34.79	508.27	933.98	122.67	0.00	956.68	-0.00	-0.00	-0.00	300.00	200.00	0.00	-0.00
509	94.22	32.81	531.77	932.35	122.53	0.00	1098.34	-0.00	-0.00	-0.00	300.00	200.00	0.00	-0.00
510	95.52	31.13	552.22	931.76	122.74	0.00	903.00	-0.00	-0.00	-0.00	300.00	200.00	0.00	-0.00
511	95.29	30.29	570.22	931.10	123.31	0.00	904.57	-0.00	-0.00	-0.00	300.00	200.00	0.00	-0.00
512	93.99	31.20	584.26	930.66	123.64	0.00	908.43	-0.00	-0.00	-0.00	300.00	200.00	0.00	-0.00
513	91.55	33.65	594.18	930.20	123.99	0.00	1212.27	-0.00	-0.00	-0.00	300.00	200.00	0.00	-0.00
514	89.34	35.40	600.43	929.76	124.47	0.00	1117.02	-0.00	-0.00	-0.00	300.00	200.00	0.00	-0.00
515	88.65	36.09	605.47	929.31	124.75	0.00	596.03	-0.00	-0.00	-0.00	300.00	200.00	0.00	-0.00
516	87.74	37.84	609.13	927.80	124.35	0.00	366.24	-0.00	-0.00	-0.00	300.00	200.00	0.00	-0.00
517	85.22	37.23	613.86	927.16	124.09	0.00	596.16	-0.00	-0.00	-0.00	300.00	200.00	0.00	-0.00
518	82.55	37.08	619.35	926.28	124.17	0.00	773.28	-0.00	-0.00	-0.00	300.00	200.00	0.00	-0.00
519	79.80	34.94	624.39	926.17	124.73	0.00	713.98	-0.00	-0.00	-0.00	300.00	200.00	0.00	-0.00
520	77.67	33.65	627.59	925.83	125.02	0.00	618.02	-0.00	-0.00	-0.00	300.00	200.00	0.00	-0.00
521	74.46	31.74	628.20	925.88	125.33	0.00	443.08	-0.00	-0.00	-0.00	300.00	200.00	0.00	-0.00
522	71.56	31.05	626.68	925.50	125.69	0.00	277.59	-0.00	-0.00	-0.00	300.00	200.00	0.00	-0.00
523	67.83	30.44	622.56	925.43	125.93	0.00	198.73	-0.00	-0.00	-0.00	300.00	200.00	0.00	-0.00
524	63.93	29.98	615.69	925.16	126.15	0.00	-7.39	-0.00	-0.00	-0.00	300.00	200.00	0.00	-0.00
525	60.58	29.45	609.13	925.09	126.45	0.00	-299.43	-0.00	-0.00	-0.00	300.00	200.00	0.00	-0.00
526	57.14	28.76	602.72	925.18	126.78	0.00	-472.94	-0.00	-0.00	-0.00	300.00	200.00	0.00	-0.00
527	53.71	28.00	595.55	925.44	127.08	0.00	-745.51	-0.00	-0.00	-0.00	300.00	200.00	0.00	-0.00
528	50.81	27.39	589.75	925.43	127.35	0.00	-987.19	-0.00	-0.00	-0.00	300.00	200.00	0.00	-0.00
529	48.45	26.93	586.70	925.55	127.54	0.00	-1279.48	-0.00	-0.00	-0.00	300.00	200.00	0.00	-0.00
530	46.08	26.09	585.78	925.90	128.00	0.00	-1557.72	-0.00	-0.00	-0.00	300.00	200.00	0.00	-0.00
531	44.40	25.48	587.31	926.15	128.24	0.00	-1807.82	-0.00	-0.00	-0.00	300.00	200.00	0.00	-0.00
532	42.88	25.25	589.45	926.22	128.50	0.00	-2049.89	-0.00	-0.00	-0.00	300.00	200.00	0.00	-0.00
533	41.28	25.18	592.50	926.72	128.87	0.00	-2297.12	-0.00	-0.00	-0.00	300.00	200.00	0.00	-0.00
534	39.83	25.41	595.09	926.85	128.92	0.00	-2635.42	-0.00	-0.00	-0.00	300.00	200.00	0.00	-0.00
535	37.77	25.25	598.60	927.17	129.24	0.00	-2779.08	-0.00	-0.00	-0.00	300.00	200.00	0.00	-0.00
536	35.71	25.33	602.72	927.68	129.57	0.00	-3139.98	-0.00	-0.00	-0.00	300.00	200.00	0.00	-0.00
537	33.42	25.25	605.47	928.18	129.79	0.00	-3416.91	-0.00	-0.00	-0.00	300.00	200.00	0.00	-0.00
538	30.75	25.18	607.60	928.54	129.93	0.00	-3667.03	-0.00	-0.00	-0.00	300.00	200.00	0.00	-0.00
539	27.69	25.10	609.44	929.14	130.35	0.00	-3958.46	-0.00	-0.00	-0.00	300.00	200.00	0.00	-0.00
540	25.10	24.87	610.81	929.61	130.60	0.00	-4166.04	-0.00	-0.00	-0.00	300.00	200.00	0.00	-0.00
541	22.43	24.41	610.50	929.84	130.72	0.00	-4383.77	-0.00	-0.00	-0.00	300.00	200.00	0.00	-0.00
542	19.30	24.19	609.74	930.33	131.03	0.00	-4601.43	-0.00	-0.00	-0.00	300.00	200.00	0.00	-0.00
543	16.56	24.34	608.67	930.68	130.96	0.00	-4814.94	-0.00	-0.00	-0.00	300.00	200.00	0.00	-0.00
544	13.81	24.26	607.60	930.72	131.19	0.00	-4941.64	-0.00	-0.00	-0.00	300.00	200.00	0.00	-0.00
545	10.99	24.72	606.69	930.69	131.49	0.00	-5213.74	-0.00	-0.00	-0.00	300.00	200.00	0.00	-0.00
546	8.47	24.57	605.77	930.51	131.49	0.00	-5398.72	-0.00	-0.00	-0.00	300.00	200.00	0.00	-0.00
547	6.18	24.87	605.16	930.23	131.52	0.00	-5540.81	-0.00	-0.00	-0.00	300.00	200.00	0.00	-0.00
548	4.12	25.18	604.86	929.64	131.53	0.00	-5667.75	-0.00	-0.00	-0.00	300.00	200.00	0.00	-0.00
549	2.06	25.25	604.55	929.20	131.65	0.00	-5837.80	-0.00	-0.00	-0.00	300.00	200.00	0.00	-0.00
550	-0.23	25.18	603.94	928.62	131.63	0.00	-6008.08	-0.00	-0.00	-0.00	300.00	200.00	0.00	-0.00
551	-2.59	25.02	604.25	927.92	131.67	0.00	-6168.50	-0.00	-0.00	-0.00	300.00	200.00	0.00	-0.00
552	-5.34	24.95	604.25	927.02	131.62	0.00	-6276.40	-0.00	-0.00	-0.00	300.00	200.00	0.00	-0.00
553	-7.63	25.25	604.86	926.23	131.74	0.00	-6451.73	-0.00	-0.00	-0.00	300.00	200.00	0.00	-0.00
554	-10.38	25.33	606.38	925.19	131.71	0.00	-6559.79	-0.00	-0.00	-0.00	300.00	200.00	0.00	-0.00
555	-12.82	25.71	607.15	924.11	131.69	0.00	-6693.92	-0.00	-0.00	-0.00	300.00	200.00	0.00	-0.00
556	-15.26	26.17	607.91	923.11	131.63	0.00	-6761.28	-0.00	-0.00	-0.00	300.00	200.00	0.00	-0.00
557	-18.16	26.93	608.37	921.59	131.63	0.00	-6972.36	-0.00	-0.00	-0.00	300.00	200.00	0.00	-0.00
558	-20.60	27.24	608.22	920.24	131.51	0.00	-7069.46	-0.00	-0.00	-0.00	300.00	200.00	0.00	-0.00
559	-23.12	27.62	608.98	918.71	131.45	0.00	-7157.53	-0.00	-0.00	-0.00	300.00	200.00	0.00	-0.00
560	-25.63	27.92	609.74	916.96	131.33	0.00	-7281.35	-0.00	-0.00	-0.00	300.00	200.00	0.00	-0.00
561	-28.15	28.38	609.74	915.24	131.23	0.00	-7360.58	-0.00	-0.00	-0.00	300.00	200.00	0.00	-0.00
562	-29.68	28.92	610.35	913.13	131.25	0.00	-7430.54	-0.00	-0.00	-0.00	300.00	200.00	0.00	-0.00
563	-31.74	29.37	609.44	910.74	131.00	0.00	-7421.35	-0.00	-0.00	-0.00	300.00	200.00	0.00	-0.00
564	-33.26	30.06	608.22	908.19	130.86	0.00	-7423.42	-0.00	-0.00	-0.00	300.00	200.00	0.00	-0.00
565	-34.64	30.59	606.84	905.56	130.75	0.00	-7384.47	-0.00	-0.00	-0.00	300.00	200.00	0.00	-0.00
566	-36.47	31.36	604.55	902.09	130.59	0.00	-7327.95	-0.00	-0.00	-0.00	300.00	200.00	0.00	-0.00
567	-37.54	31.89	602.87	898.44	130.19	0.00	-7305.26	-0.00	-0.00	-0.00	300.00	200.00	0.00	-0.00
568	-37.38	31.97	601.04	894.62	129.78	0.00	-7383.84	-0.00	-0.00	-0.00	300.00	200.00	0.00	-0.00
569	-37.92	32.42	600.28	890.04	129.33	0.00	-7360.03	-0.00	-0.00	-0.00	300.00	200.00	0.00	-0.00
570	-38.38	32.27	601.35	885.57	128.90	0.00	-7214.63	-0.00	-0.00	-0.00	300.00	200.00	0.00	-0.00
571	-38.45	32.50	602.26	880.88	128.30	0.00	-7052.68	-0.00	-0.00	-0.00	300.00	200.00	0.00	-0.00
572	-38.53	32.88	602.42	875.34	127.76	0.00	-6767.12	-0.00	-0.00	-0.00	300.00	200.00	0.00	-0.00
573	-38.91	33.42	601.20	870.03	127.11	0.00	-6407.45	-0.00	-0.00	-0.00	300.00	200.00	0.00	-0.00
574	-39.14	33.57	598.75	864.93	126.30	0.00	-6137.04	-0.00	-0.00	-0.00	300.00	200.00	0.00	-0.00
575	-40.21	33.95	596.31	859.32	125.59	0.00	-5733.32	-0.00	-0.00	-0.00	300.00	200.00	0.00	-0.00
576	-40.28	34.64	593.87	853.98	124.97	0.00	-5281.81	-0.00	-0.00	-0.00	300.00	200.00	0.00	-0.00
577	-40.51	35.48	592.04	848.80	124.18	0.00	-4893.00	-0.00	-0.00	-0.00	300.00	200.00	0.00	-0.00
578	-40.05	36.09	589.90	843.40	123.28	0.00	-4526.73	-0.00	-0.00	-0.00	300.00	200.00	0.00	-0.00
579	-40.28	36.70	589.45	838.54	122.60	0.00	-4152.54	-0.00	-0.00	-0.00	300.00	200.00	0.00	-0.00
580	-40.66	36.85	590.52	834.24	121.86	0.00	-3901.73	-0.00	-0.00	-0.00	300.00	200.00	0.00	-0.00
581	-42.04	37.16	591.74	830.44	121.35	0.00	-3610.71	3.36	0.92	22.89	418.00	280.00	0.00	-114.14
582	-43.72	36.62	591.89	827.44	120.80	0.00	-3612.65	8.54	-11.60	272.37	426.89	291.76	0.00	-124.74
583	-46.23	36.39	590.21	824.43	120.22	0.00	-3019.32	16.33	-1.37	252.69	426.63	292.87	0.00	294.07
584	-48.52	36.62	584.72	821.97	119.62	0.00	-2631.19	40.28	0.15	258.79	434.61	300.35	0.00	314.15
585	-53.41	33.19	581.51	821.60	120.02	0.00	-2617.45	79.27	-0.00	294.19	420.28	293.05	0.00	-245.76
586	-57.60	30.59	575.10	820.30	119.71	0.00	-2641.34	81.86	-3.43	295.26	423.26	297.47	0.00	-43.54
587	-60.96	28.61	564.73	819.02	119.75	0.00	-2616.11	63.10	-0.61	311.13	420.06	297.69	0.00	-308.67
588	-63.40	26.09	551.76	818.38	120.08	0.00	-2704.08	55.01	-0.15	331.12	417.24	297.79	0.00	-553.92
589	-64.93	24.80	535.13	816.94	119.99	0.00	-2673.49	59.28	0.15	342.10	415.74	298.93	0.00	-493.11
590	-65.84	23.35	514.07	816.00	120.04	0.00	-2774.74	68.36	-0.15	355.22	411.73	299.48	0.00	-643.80
591	-66.30	22.05	491.33	814.86	120.06	0.00	-2827.64	76.83	-8.62	381.77	405.40	300.96	0.00	-375.70
592	-65.31	21.06	467.68	813.54	120.13	0.00	-2925.13	86.21	-16.25	408.17	400.15	302.28	0.00	8.29
593	-63.86	19.99	438.39	811.95	120.01	0.00	-2914.07	89.26	-19.99	409.24	396.53	302.68	0.00	200.84
594	-61.49	18.92	408.94	810.20	119.55	0.00	-2910.24	82.09	-21.59	398.41	394.79	303.49	0.00	13.43
595	-59.13	17.62	379.64	808.83	119.77	0.00	-3049.61	72.86	-22.58	381.77	393.41	303.60	0.00	-481.93
596	-55.54	15.49	345.15	806.85	119.81	0.00	-3189.02	67.06	-24.34	366.67	392.51	304.29	0.00	-688.31
597	-52.57	13.81	311.13	804.57	118.98	0.00	-3285.31	63.48	-27.01	357.97	391.05	304.77	0.00	-846.62
598	-48.68	12.13	277.25	802.61	118.66	0.00	-3451.69	61.42	-29.37	354.92	389.64	305.50	0.00	-889.52
599	-41.96	10.53	240.17	799.51	118.30	0.00	-3607.28	60.04	-30.21	356.29	387.88	305.61	0.00	-1051.65
600	-34.48	9.16	204.62	795.84	116.78	0.00	-3793.70	58.52	-30.44	361.18	386.82	306.13	0.00	-1011.71
601	-26.32	7.86	172.73	791.96	115.55	0.00	-3862.50	56.61	-30.21	371.09	385.86	306.33	0.00	-999.66
602	-16.71	7.32	137.79	784.73	113.62	0.00	-3778.76	55.39	-29.37	383.61	384.37	306.28	0.00	-1064.74
603	-7.63	7.25	108.64	776.60	109.83	0.00	-3820.40	54.93	-27.77	398.71	383.47	306.08	0.00	-1192.99
604	-0.76	7.25	86.21	766.54	105.84	0.00	-3745.63	55.62	-26.09	418.24	381.98	306.31	0.00	-1217.85
605	4.20	6.94	67.75	755.70	101.35	0.00	-3740.05	56.99	-24.80	441.44	380.99	305.50	0.00	-1294.95
606	8.47	6.48	52.95	743.06	93.37	0.00	-3825.43	59.20	-23.96	466.00	379.76	305.63	0.00	-1333.89
607	11.22	6.94	41.81	727.82	86.13	0.00	-3837.36	61.87	-23.27	494.54	378.12	305.58	0.00	-1468.12
608	13.58	6.94	30.67	707.48	71.64	0.00	-3956.24	63.93	-23.42	520.17	376.91	305.43	0.00	-1620.46
609	15.87	6.94	21.67	670.61	46.48	0.00	-4256.02	65.99	-24.72	543.06	375.86	305.42	0.00	-1650.18
610	17.70	6.71	14.50	618.79	4.21	0.00	-4830.37	67.52	-26.93	564.73	374.66	305.43	0.00	-1719.68
611	-0.00	-0.00	-0.00	903.00	200.00	0.00	-0.00	68.51	-28.53	582.43	373.49	305.37	0.00	-1899.18
612	-0.00	-0.00	-0.00	903.00	200.00	0.00	-0.00	68.97	-30.21	597.08	372.60	305.49	0.00	-1951.73
613	-0.00	-0.00	-0.00	903.00	200.00	0.00	-0.00	68.36	-31.51	611.11	371.69	305.52	0.00	-2063.73
614	19.00	2.90	-5.95	1141.46	394.87	0.00	286.98	67.44	-32.20	622.41	370.97	305.47	0.00	-2160.37
615	19.00	3.13	-7.17	1120.02	365.96	0.00	-226.93	66.22	-32.42	632.63	370.12	305.21	0.00	-2180.38
616	19.07	2.90	-6.41	1145.86	395.24	0.00	318.98	64.47	-32.20	641.94	369.46	305.02	0.00	-2163.06
617	19.00	3.13	-6.41	1138.71	380.95	0.00	-0.55	62.48	-31.66	648.50	368.89	304.75	0.00	-2122.21
618	19.07	2.90	-6.56	1140.21	390.70	0.00	225.87	59.74	-30.67	652.16	368.37	304.73	0.00	-2015.37
619	19.23	2.98	-6.87	1129.67	373.33	0.00	-65.61	56.08	-30.29	652.77	367.74	304.35	0.00	-1847.14
620	19.07	2.98	-6.41	1145.86	390.48	0.00	186.74	52.80	-29.37	650.18	367.10	304.34	0.00	-1767.21
621	19.00	2.90	-6.26	1151.78	390.24	0.00	123.37	49.74	-28.38	646.51	366.56	304.18	0.00	-1672.15
622	18.92	3.05	-6.71	1134.82	381.82	0.00	9.02	46.31	-27.92	640.56	365.89	303.81	0.00	-1569.47
623	18.92	2.82	-6.56	1140.21	400.00	0.00	345.10	43.33	-27.31	634.61	365.28	303.77	0.00	-1410.34
624	19.07	2.98	-6.56	1140.21	395.35	0.00	227.82	40.89	-27.24	628.97	364.48	303.69	0.00	-1350.63
625	19.00	2.90	-6.41	1145.86	390.48	0.00	213.62	39.52	-27.39	624.69	363.68	303.66	0.00	-1162.83
626	19.00	2.90	-6.41	1138.71	400.00	0.00	392.37	38.22	-27.62	620.57	362.63	303.86	0.00	-1052.50
627	18.92	3.05	-5.95	1164.54	394.87	0.00	119.53	36.93	-28.08	616.61	361.40	303.74	0.00	-991.66
628	18.92	2.90	-6.56	1140.21	390.70	0.00	196.77	36.01	-28.53	611.27	360.06	303.94	0.00	-768.74
629	18.92	3.05	-6.87	1129.67	377.78	0.00	-5.93	35.25	-28.99	607.30	358.79	304.27	0.00	-685.50
630	19.00	2.75	-6.41	1145.86	385.71	0.00	45.78	34.87	-29.14	604.55	357.93	304.49	0.00	-482.13
631	18.92	2.82	-5.80	1171.42	400.00	0.00	256.99	33.65	-28.99	602.72	356.89	304.81	0.00	-340.43
632	19.07	3.05	-6.56	1140.21	390.70	0.00	189.67	32.12	-28.99	603.18	356.01	304.93	0.00	-178.54
633	19.00	2.98	-6.26	1144.46	395.12	0.00	264.61	30.21	-28.53	603.79	355.65	305.23	0.00	-39.37
634	18.92	2.98	-6.56	1147.19	386.05	0.00	92.79	28.31	-28.53	605.16	355.07	305.55	0.00	141.41
635	19.00	2.98	-6.41	1138.71	390.48	0.00	193.46	25.94	-28.69	606.54	354.72	305.81	0.00	308.95
636	19.00	2.98	-6.41	1145.86	385.71	0.00	81.74	23.42	-28.76	608.22	354.49	306.17	0.00	437.75
637	-0.00	-0.00	-0.00	903.00	200.00	0.00	-0.00	20.68	-29.22	609.13	354.03	306.51	0.00	553.87
638	19.00	2.82	-6.56	1140.21	386.05	0.00	141.06	18.01	-29.30	610.96	353.57	306.74	0.00	744.85
639	-0.00	-0.00	-0.00	903.00	200.00	0.00	-0.00	15.56	-29.60	612.64	352.75	306.90	0.00	844.98
640	19.00	2.98	-6.41	1117.29	395.24	0.00	279.02	12.66	-29.60	614.01	352.26	307.01	0.00	979.67
641	18.92	2.98	-6.26	1151.78	400.00	0.00	251.58	10.15	-29.60	616.91	351.72	306.95	0.00	1128.49
642	19.00	2.90	-6.71	1128.00	386.36	0.00	164.38	7.40	-29.37	619.66	351.05	306.97	0.00	1261.05
643	19.00	2.90	-6.41	1160.14	400.00	0.00	284.47	4.58	-29.45	623.17	350.54	306.90	0.00	1382.62
644	19.00	2.90	-6.26	1144.46	390.24	0.00	121.70	2.14	-28.99	627.14	350.29	306.67	0.00	1571.47
645	19.07	2.82	-6.41	1138.71	385.71	0.00	107.36	-0.23	-28.38	629.88	349.85	306.78	0.00	1665.16
646	19.00	2.82	-6.41	1145.86	385.71	0.00	164.58	-2.67	-28.08	633.39	349.51	306.58	0.00	1883.55
647	19.07	2.82	-6.26	1129.83	390.24	0.00	264.61	-4.88	-27.92	634.92	348.88	306.37	0.00	2012.89
648	-0.00	-0.00	-0.00	903.00	200.00	0.00	-0.00	-7.25	-27.62	636.29	348.71	306.04	0.00	2110.07
649	19.00	2.98	-6.26	1151.78	390.24	0.00	58.62	-9.38	-27.77	635.68	348.32	305.86	0.00	2248.23
650	-0.00	-0.00	-0.00	903.00	200.00	0.00	-0.00	-11.52	-27.69	634.77	348.25	305.67	0.00	2361.78
651	19.00	2.82	-6.41	1138.71	390.48	0.00	160.76	-13.28	-27.69	633.54	347.98	305.44	0.00	2561.07
652	19.07	2.59	-6.56	1140.21	386.05	0.00	163.77	-15.49	-27.47	632.32	347.64	305.07	0.00	2656.55
653	19.00	2.98	-6.26	1159.10	390.24	0.00	59.73	-17.24	-27.31	631.41	347.12	304.88	0.00	2843.26
654	-0.00	-0.00	-0.00	903.00	200.00	0.00	-0.00	-18.92	-26.93	629.73	346.52	304.63	0.00	2981.17
655	-0.00	-0.00	-0.00	903.00	200.00	0.00	-0.00	-20.83	-26.55	627.59	345.66	304.50	0.00	3064.10
656	18.92	2.90	-6.41	1145.86	390.48	0.00	107.54	-22.58	-26.32	626.07	344.53	304.12	0.00	3123.71
657	19.00	2.82	-6.26	1137.15	390.24	0.00	160.78	-23.73	-26.09	623.17	343.49	304.11	0.00	3287.75
658	18.92	2.82	-6.41	1145.86	395.24	0.00	216.17	-25.71	-25.94	620.42	341.91	303.69	0.00	3342.11
659	19.00	2.75	-6.26	1151.78	395.12	0.00	231.11	-27.16	-25.94	617.37	340.48	303.56	0.00	3455.94
660	19.07	2.82	-6.56	1147.19	395.35	0.00	244.32	-28.53	-25.86	614.78	339.09	303.30	0.00	3579.52
661	19.07	2.67	-6.41	1131.57	390.48	0.00	230.34	-29.75	-25.41	612.18	337.24	303.19	0.00	3712.16
662	-0.00	-0.00	-0.00	903.00	200.00	0.00	-0.00	-30.98	-25.25	610.05	335.72	303.00	0.00	3799.74
663	18.92	2.82	-6.56	1126.26	381.40	0.00	9.58	-32.20	-24.95	608.67	333.77	302.63	0.00	3878.12
664	18.92	2.90	-6.56	1126.26	381.40	0.00	15.44	-33.26	-24.95	607.91	331.40	302.51	0.00	4011.05
665	18.84	2.75	-6.71	1128.00	381.82	0.00	-29.82	-34.26	-25.02	606.99	329.19	302.16	0.00	4074.26
666	18.92	2.75	-6.41	1145.86	390.48	0.00	144.60	-34.79	-24.95	606.23	326.73	302.19	0.00	4092.58
667	19.00	2.82	-5.95	1156.85	400.00	0.00	267.62	-35.25	-25.18	605.77	323.43	301.71	0.00	4214.41
668	19.00	2.59	-6.41	1145.86	390.48	0.00	173.30	-35.63	-25.79	605.47	320.34	301.41	0.00	4281.24
669	19.00	2.67	-6.26	1151.78	395.12	0.00	204.32	-35.86	-26.02	605.47	317.01	301.36	0.00	4361.05
670	18.92	2.67	-6.41	1145.86	380.95	0.00	-62.85	-35.93	-26.17	606.23	313.14	301.23	0.00	4465.15
671	19.15	2.59	-6.41	1145.86	385.71	0.00	88.28	-35.78	-25.94	609.28	308.79	300.73	0.00	4428.72
672	19.07	2.75	-6.41	1131.57	385.71	0.00	76.29	-35.25	-26.09	612.18	304.56	300.65	0.00	4490.71
673	19.15	2.82	-6.26	1151.78	400.00	0.00	289.54	-34.26	-26.17	616.61	299.63	300.37	0.00	4494.17
674	19.07	2.75	-6.56	1140.21	386.05	0.00	81.79	-33.65	-26.63	621.80	294.77	300.27	0.00	4498.04
675	19.07	2.67	-6.26	1137.15	390.24	0.00	165.24	-32.88	-26.63	627.90	290.30	300.17	0.00	4458.82
676	19.23	2.67	-6.26	1151.78	390.24	0.00	178.08	-33.11	-27.01	634.92	285.65	300.07	0.00	4424.26
677	19.07	2.67	-6.41	1145.86	385.71	0.00	32.70	-33.95	-27.39	642.24	281.68	300.02	0.00	4365.03
678	-0.00	-0.00	-0.00	903.00	200.00	0.00	-0.00	-35.55	-28.00	650.02	278.24	300.19	0.00	4228.70
679	19.38	2.67	-6.41	1145.86	395.24	0.00	296.82	-37.77	-28.61	658.72	275.19	300.25	0.00	4201.55
680	19.15	2.67	-6.41	1138.71	385.71	0.00	65.94	-41.05	-28.61	665.74	272.29	300.48	0.00	4100.78
681	-0.00	-0.00	-0.00	903.00	200.00	0.00	-0.00	-44.25	-29.30	672.91	270.27	300.68	0.00	4035.18
682	-0.00	-0.00	-0.00	903.00	200.00	0.00	-0.00	-48.07	-30.14	679.32	268.06	300.99	0.00	3956.66
683	19.23	2.67	-6.56	1133.23	390.70	0.00	213.45	-52.87	-31.05	684.36	266.56	301.32	0.00	3881.56
684	19.23	2.59	-6.56	1133.23	381.40	0.00	29.28	-57.45	-32.27	687.56	265.11	301.55	0.00	3797.39
685	19.07	2.67	-6.41	1145.86	390.48	0.00	100.64	-62.26	-33.80	689.24	263.54	301.88	0.00	3640.11
686	19.30	2.75	-6.41	1145.86	400.00	0.00	355.31	-66.83	-35.10	690.00	262.52	301.99	0.00	3495.34
687	19.30	2.75	-6.41	1153.00	385.71	0.00	37.06	-71.03	-36.09	687.56	261.45	302.49	0.00	3460.12
688	19.38	2.75	-6.71	1134.82	377.27	0.00	-85.31	-76.22	-36.85	682.22	260.48	302.93	0.00	3332.83
689	19.30	2.29	-5.95	1164.54	400.00	0.00	240.62	-81.02	-35.93	676.73	259.48	303.27	0.00	2765.17
690	20.22	2.67	-5.95	1141.46	400.00	0.00	431.35	-82.17	-38.91	664.22	258.44	303.42	0.00	2999.81
691	-0.00	-0.00	-0.00	903.00	200.00	0.00	-0.00	-86.36	-35.10	647.89	257.32	303.25	0.00	2700.05
692	19.84	2.44	-6.56	1119.28	390.70	0.00	302.16	-87.36	-35.86	629.73	256.09	303.27	0.00	2610.68
693	20.07	2.44	-5.95	1172.23	394.87	0.00	231.62	-88.42	-32.27	609.28	255.07	303.03	0.00	2531.67
694	19.68	2.29	-6.71	1114.36	381.82	0.00	-17.69	-89.04	-30.36	583.95	253.91	303.16	0.00	2553.18
695	-0.00	-0.00	-0.00	903.00	200.00	0.00	-0.00	-88.42	-28.38	559.84	252.66	302.86	0.00	2469.77
696	-0.00	-0.00	-0.00	903.00	200.00	0.00	-0.00	-87.20	-26.47	534.67	251.80	302.63	0.00	2294.38
697	20.14	2.21	-5.95	1156.85	400.00	0.00	308.11	-84.99	-25.02	505.98	250.51	302.35	0.00	2147.50
698	-0.00	-0.00	-0.00	903.00	200.00	0.00	-0.00	-82.55	-23.65	478.21	249.36	302.04	0.00	1960.19
699	20.52	2.29	-6.87	1123.00	373.33	0.00	-150.55	-79.04	-22.58	450.44	248.27	301.90	0.00	1764.17
700	20.45	2.52	-6.26	1129.83	395.12	0.00	214.18	-75.45	-21.21	417.63	247.06	301.57	0.00	1375.47
701	20.52	2.29	-6.41	1145.86	385.71	0.00	74.11	-71.95	-19.84	386.20	245.95	301.46	0.00	1149.64
702	20.68	2.21	-6.26	1129.83	390.24	0.00	250.10	-67.75	-18.08	354.31	244.83	301.38	0.00	923.27
703	20.83	2.52	-6.56	1119.28	386.05	0.00	80.37	-62.56	-16.48	317.08	243.55	300.96	0.00	695.64
704	-0.00	-0.00	-0.00	903.00	200.00	0.00	-0.00	-56.84	-14.72	281.68	242.47	300.98	0.00	531.79
705	20.98	2.29	-6.41	1131.57	385.71	0.00	54.50	-50.81	-12.59	246.12	240.67	301.05	0.00	389.75
706	21.06	2.29	-6.26	1137.15	395.12	0.00	231.11	-42.80	-10.45	207.37	238.41	300.07	0.00	337.29
707	21.36	2.44	-5.95	1141.46	400.00	0.00	348.60	-34.48	-8.85	171.81	235.79	300.00	0.00	332.01
708	-0.00	-0.00	-0.00	903.00	200.00	0.00	-0.00	-26.32	-7.10	139.16	232.57	300.22	0.00	339.73
709	21.51	2.29	-6.56	1119.28	386.05	0.00	97.41	-17.78	-5.49	108.49	226.58	298.73	0.00	313.48
710	21.51	2.29	-6.41	1138.71	390.48	0.00	148.23	-10.91	-4.04	88.96	223.33	298.46	0.00	401.09
711	21.67	2.44	-6.56	1140.21	390.70	0.00	188.25	-6.18	-3.36	74.62	220.25	296.52	0.00	348.85
712	21.74	2.21	-6.41	1131.57	395.24	0.00	283.38	-2.29	-2.90	61.65	217.57	294.55	0.00	345.70
713	21.90	2.29	-6.26	1137.15	395.12	0.00	326.20	-0.53	-3.05	49.74	216.26	291.41	0.00	244.94
714	21.90	2.44	-6.26	1137.15	390.24	0.00	160.78	0.31	-2.59	39.37	215.12	289.15	0.00	241.89
715	21.82	2.29	-6.26	1137.15	390.24	0.00	204.88	1.45	-2.37	30.36	214.07	288.44	0.00	222.52
716	21.82	2.59	-6.41	1131.57	390.48	0.00	152.95	3.13	-2.75	23.80	215.38	282.05	0.00	161.59
717	21.82	2.52	-6.26	1137.15	395.12	0.00	257.72	3.89	-2.37	18.46	208.26	280.99	0.00	143.95
718	21.82	2.52	-6.56	1126.26	376.74	0.00	-24.31	3.13	-2.06	13.12	219.77	279.07	0.00	104.95
719	-0.00	-0.00	-0.00	903.00	200.00	0.00	-0.00	1.91	-1.68	7.93	242.31	284.62	0.00	179.00
720	22.05	2.90	-6.26	1137.15	390.24	0.00	151.29	-0.00	-0.00	-0.00	300.00	200.00	0.00	-0.00
721	21.82	2.67	-5.95	1149.15	400.00	0.00	387.93	-0.00	-0.00	-0.00	300.00	200.00	0.00	-0.00
722	21.82	2.59	-6.41	1131.57	385.71	0.00	140.60	-0.00	-0.00	-0.00	300.00	200.00	0.00	-0.00
723	-0.00	-0.00	-0.00	903.00	200.00	0.00	-0.00	-0.00	-0.00	-0.00	300.00	200.00	0.00	-0.00
724	21.74	2.75	-5.95	1149.15	400.00	0.00	353.89	-0.00	-0.00	-0.00	300.00	200.00	0.00	-0.00
725	21.90	2.67	-5.95	1149.15	400.00	0.00	380.30	-0.00	-0.00	-0.00	300.00	200.00	0.00	-0.00
726	-0.00	-0.00	-0.00	903.00	200.00	0.00	-0.00	-0.00	-0.00	-0.00	300.00	200.00	0.00	-0.00
727	-0.00	-0.00	-0.00	903.00	200.00	0.00	-0.00	-0.00	-0.00	-0.00	300.00	200.00	0.00	-0.00
728	21.51	2.67	-6.41	1131.57	376.19	0.00	-92.64	-0.00	-0.00	-0.00	300.00	200.00	0.00	-0.00
729	21.74	2.75	-5.95	1156.85	400.00	0.00	332.76	-0.00	-0.00	-0.00	300.00	200.00	0.00	-0.00
730	21.67	2.75	-6.26	1137.15	390.24	0.00	183.11	-0.00	-0.00	-0.00	300.00	200.00	0.00	-0.00
731	21.51	2.67	-6.41	1117.29	390.48	0.00	252.86	-0.00	-0.00	-0.00	300.00	200.00	0.00	-0.00
732	21.67	2.82	-5.95	1156.85	400.00	0.00	366.80	-0.00	-0.00	-0.00	300.00	200.00	0.00	-0.00
733	-0.00	-0.00	-0.00	903.00	200.00	0.00	-0.00	-0.00	-0.00	-0.00	300.00	200.00	0.00	-0.00
734	21.51	2.67	-6.26	1129.83	385.37	0.00	132.30	-0.00	-0.00	-0.00	300.00	200.00	0.00	-0.00
735	-0.00	-0.00	-0.00	903.00	200.00	0.00	-0.00	-0.00	-0.00	-0.00	300.00	200.00	0.00	-0.00
736	21.29	2.82	-6.41	1124.43	400.00	0.00	450.68	-0.00	-0.00	-0.00	300.00	200.00	0.00	-0.00
737	21.44	2.90	-6.41	1117.29	395.24	0.00	382.92	-0.00	-0.00	-0.00	300.00	200.00	0.00	-0.00
738	-0.00	-0.00	-0.00	903.00	200.00	0.00	-0.00	-0.00	-0.00	-0.00	300.00	200.00	0.00	-0.00
739	21.36	2.90	-6.41	1131.57	385.71	0.00	54.50	-0.00	-0.00	-0.00	300.00	200.00	0.00	-0.00
740	-0.00	-0.00	-0.00	903.00	200.00	0.00	-0.00	-0.00	-0.00	-0.00	300.00	200.00	0.00	-0.00
741	21.44	2.82	-6.56	1147.19	376.74	0.00	-104.50	-0.00	-0.00	-0.00	300.00	200.00	0.00	-0.00
742	21.44	2.82	-6.26	1144.46	390.24	0.00	215.48	-0.00	-0.00	-0.00	300.00	200.00	0.00	-0.00
743	21.36	2.98	-6.26	1129.83	395.12	0.00	288.99	-0.00	-0.00	-0.00	300.00	200.00	0.00	-0.00
744	21.29	2.98	-5.95	1141.46	400.00	0.00	389.10	-0.00	-0.00	-0.00	300.00	200.00	0.00	-0.00
745	21.36	2.90	-6.26	1129.83	400.00	0.00	456.27	-0.00	-0.00	-0.00	300.00	200.00	0.00	-0.00
746	21.36	2.98	-6.56	1126.26	386.05	0.00	128.64	-0.00	-0.00	-0.00	300.00	200.00	0.00	-0.00
747	-0.00	-0.00	-0.00	903.00	200.00	0.00	-0.00	-0.00	-0.00	-0.00	300.00	200.00	0.00	-0.00
748	-0.00	-0.00	-0.00	903.00	200.00	0.00	-0.00	-0.00	-0.00	-0.00	300.00	200.00	0.00	-0.00
749	21.21	2.90	-6.71	1134.82	381.82	0.00	48.55	-0.00	-0.00	-0.00	300.00	200.00	0.00	-0.00
750	21.21	2.98	-6.56	1119.28	395.35	0.00	341.19	-0.00	-0.00	-0.00	300.00	200.00	0.00	-0.00
751	-0.00	-0.00	-0.00	903.00	200.00	0.00	-0.00	-0.00	-0.00	-0.00	300.00	200.00	0.00	-0.00
752	21.13	2.98	-6.41	1131.57	395.24	0.00	333.15	-0.00	-0.00	-0.00	300.00	200.00	0.00	-0.00
753	-0.00	-0.00	-0.00	903.00	200.00	0.00	-0.00	-0.00	-0.00	-0.00	300.00	200.00	0.00	-0.00
754	20.98	2.98	-6.56	1119.28	386.05	0.00	124.20	-0.00	-0.00	-0.00	300.00	200.00	0.00	-0.00
755	21.06	3.13	-6.41	1131.57	385.71	0.00	82.83	-0.00	-0.00	-0.00	300.00	200.00	0.00	-0.00
756	-0.00	-0.00	-0.00	903.00	200.00	0.00	-0.00	-0.00	-0.00	-0.00	300.00	200.00	0.00	-0.00
757	21.44	2.98	-6.56	1126.26	390.70	0.00	311.21	-0.00	-0.00	-0.00	300.00	200.00	0.00	-0.00
758	21.06	3.05	-6.41	1138.71	390.48	0.00	178.75	-0.00	-0.00	-0.00	300.00	200.00	0.00	-0.00
759	20.98	3.05	-5.95	1149.15	400.00	0.00	309.28	-0.00	-0.00	-0.00	300.00	200.00	0.00	-0.00
760	21.13	2.90	-6.41	1138.71	395.24	0.00	329.88	-0.00	-0.00	-0.00	300.00	200.00	0.00	-0.00
761	20.90	2.98	-6.41	1138.71	400.00	0.00	366.76	-0.00	-0.00	-0.00	300.00	200.00	0.00	-0.00
762	21.13	3.05	-6.41	1124.43	390.48	0.00	236.87	-0.00	-0.00	-0.00	300.00	200.00	0.00	-0.00
763	20.98	3.13	-6.56	1126.26	386.05	0.00	160.93	-0.00	-0.00	-0.00	300.00	200.00	0.00	-0.00
764	20.98	3.13	-6.56	1133.23	386.05	0.00	139.10	-0.00	-0.00	-0.00	300.00	200.00	0.00	-0.00
765	-0.00	-0.00	-0.00	903.00	200.00	0.00	-0.00	-0.00	-0.00	-0.00	300.00	200.00	0.00	-0.00
766	21.06	3.13	-6.41	1153.00	390.48	0.00	138.96	-0.00	-0.00	-0.00	300.00	200.00	0.00	-0.00
767	20.83	3.05	-6.41	1145.86	395.24	0.00	235.42	-0.00	-0.00	-0.00	300.00	200.00	0.00	-0.00
768	21.13	3.05	-6.71	1107.55	386.36	0.00	224.37	-0.00	-0.00	-0.00	300.00	200.00	0.00	-0.00
769	20.68	3.20	-6.56	1140.21	395.35	0.00	280.51	-0.00	-0.00	-0.00	300.00	200.00	0.00	-0.00
770	20.98	2.98	-6.41	1153.00	400.00	0.00	476.84	-0.00	-0.00	-0.00	300.00	200.00	0.00	-0.00
771	-0.00	-0.00	-0.00	903.00	200.00	0.00	-0.00	-0.00	-0.00	-0.00	300.00	200.00	0.00	-0.00
772	20.75	2.98	-6.56	1147.19	386.05	0.00	158.80	-0.00	-0.00	-0.00	300.00	200.00	0.00	-0.00
773	20.75	3.05	-6.56	1140.21	372.09	0.00	-196.77	-0.00	-0.00	-0.00	300.00	200.00	0.00	-0.00
774	-0.00	-0.00	-0.00	903.00	200.00	0.00	-0.00	-0.00	-0.00	-0.00	300.00	200.00	0.00	-0.00
775	20.90	3.05	-6.26	1151.78	395.12	0.00	321.36	-0.00	-0.00	-0.00	300.00	200.00	0.00	-0.00
776	20.83	2.98	-6.41	1138.71	385.71	0.00	122.62	-0.00	-0.00	-0.00	300.00	200.00	0.00	-0.00
777	20.90	2.90	-6.41	1145.86	395.24	0.00	356.04	-0.00	-0.00	-0.00	300.00	200.00	0.00	-0.00
778	20.83	2.98	-6.26	1144.46	395.12	0.00	347.23	-0.00	-0.00	-0.00	300.00	200.00	0.00	-0.00
779	20.75	3.05	-6.56	1140.21	390.70	0.00	143.54	-0.00	-0.00	-0.00	300.00	200.00	0.00	-0.00
780	20.83	2.90	-6.41	1153.00	380.95	0.00	22.89	-0.00	-0.00	-0.00	300.00	200.00	0.00	-0.00
781	20.83	2.90	-6.56	1140.21	390.70	0.00	285.84	-0.00	-0.00	-0.00	300.00	200.00	0.00	-0.00
782	20.75	2.90	-6.41	1145.86	390.48	0.00	112.99	-0.00	-0.00	-0.00	300.00	200.00	0.00	-0.00
783	20.98	3.13	-6.26	1144.46	395.12	0.00	225.72	-0.00	-0.00	-0.00	300.00	200.00	0.00	-0.00
784	20.83	2.98	-6.26	1144.46	400.00	0.00	425.94	-0.00	-0.00	-0.00	300.00	200.00	0.00	-0.00
785	20.90	2.98	-5.95	1156.85	400.00	0.00	381.47	-0.00	-0.00	-0.00	300.00	200.00	0.00	-0.00
786	20.90	2.98	-6.41	1153.00	400.00	0.00	347.14	-0.00	-0.00	-0.00	300.00	200.00	0.00	-0.00
787	-0.00	-0.00	-0.00	903.00	200.00	0.00	-0.00	-0.00	-0.00	-0.00	300.00	200.00	0.00	-0.00
788	20.83	3.13	-6.56	1140.21	386.05	0.00	43.11	-0.00	-0.00	-0.00	300.00	200.00	0.00	-0.00
789	20.75	2.98	-6.41	1138.71	395.24	0.00	237.42	-0.00	-0.00	-0.00	300.00	200.00	0.00	-0.00
790	20.98	2.14	-6.71	1128.00	381.82	0.00	61.04	-0.00	-0.00	-0.00	300.00	200.00	0.00	-0.00
791	21.06	2.67	-6.87	1116.33	382.22	0.00	63.07	-0.00	-0.00	-0.00	300.00	200.00	0.00	-0.00
792	20.68	2.52	-6.41	1145.86	395.24	0.00	129.34	-0.00	-0.00	-0.00	300.00	200.00	0.00	-0.00
793	-0.00	-0.00	-0.00	903.00	200.00	0.00	-0.00	-0.00	-0.00	-0.00	300.00	200.00	0.00	-0.00
794	20.90	2.75	-5.95	1164.54	400.00	0.00	212.45	-0.00	-0.00	-0.00	300.00	200.00	0.00	-0.00
795	20.75	3.05	-6.87	1109.67	391.11	0.00	291.10	-0.00	-0.00	-0.00	300.00	200.00	0.00	-0.00
796	20.75	2.82	-6.26	1159.10	400.00	0.00	383.33	-0.00	-0.00	-0.00	300.00	200.00	0.00	-0.00
797	-0.00	-0.00	-0.00	903.00	200.00	0.00	-0.00	-0.00	-0.00	-0.00	300.00	200.00	0.00	-0.00
798	20.37	3.05	-6.41	1145.86	390.48	0.00	186.38	-0.00	-0.00	-0.00	300.00	200.00	0.00	-0.00
799	20.37	3.13	-6.56	1140.21	395.35	0.00	307.66	-0.00	-0.00	-0.00	300.00	200.00	0.00	-0.00
800	20.22	2.98	-6.41	1153.00	395.24	0.00	296.64	-0.00	-0.00	-0.00	300.00	200.00	0.00	-0.00
801	20.14	3.05	-6.71	1128.00	395.45	0.00	320.43	-0.00	-0.00	-0.00	300.00	200.00	0.00	-0.00
802	20.14	3.13	-6.41	1145.86	385.71	0.00	51.23	-0.00	-0.00	-0.00	300.00	200.00	0.00	-0.00
803	20.22	3.13	-6.41	1145.86	380.95	0.00	-7.99	-0.00	-0.00	-0.00	300.00	200.00	0.00	-0.00
804	19.84	3.13	-6.71	1134.82	390.91	0.00	223.68	-0.00	-0.00	-0.00	300.00	200.00	0.00	-0.00
805	19.91	3.13	-6.56	1140.21	395.35	0.00	309.79	-0.00	-0.00	-0.00	300.00	200.00	0.00	-0.00
806	19.91	3.28	-6.41	1145.86	400.00	0.00	347.68	-0.00	-0.00	-0.00	300.00	200.00	0.00	-0.00
807	19.91	3.20	-7.02	1118.22	378.26	0.00	67.67	-0.00	-0.00	-0.00	300.00	200.00	0.00	-0.00
808	19.84	3.28	-6.41	1145.86	390.48	0.00	212.17	-0.00	-0.00	-0.00	300.00	200.00	0.00	-0.00
809	19.45	3.20	-6.41	1145.86	390.48	0.00	203.81	-0.00	-0.00	-0.00	300.00	200.00	0.00	-0.00
810	19.45	3.13	-6.71	1148.45	386.36	0.00	157.10	-0.00	-0.00	-0.00	300.00	200.00	0.00	-0.00
811	19.68	3.36	-6.41	1153.00	395.24	0.00	303.00	-0.00	-0.00	-0.00	300.00	200.00	0.00	-0.00
812	19.30	3.28	-6.26	1144.46	395.12	0.00	273.36	-0.00	-0.00	-0.00	300.00	200.00	0.00	-0.00
813	19.30	3.20	-6.56	1140.21	381.40	0.00	86.23	-0.00	-0.00	-0.00	300.00	200.00	0.00	-0.00
814	19.23	3.28	-6.71	1134.82	386.36	0.00	144.61	-0.00	-0.00	-0.00	300.00	200.00	0.00	-0.00
815	19.30	3.28	-6.56	1133.23	390.70	0.00	110.36	-0.00	-0.00	-0.00	300.00	200.00	0.00	-0.00
816	19.38	2.98	-6.26	1166.41	395.12	0.00	273.73	-0.00	-0.00	-0.00	300.00	200.00	0.00	-0.00
817	19.38	3.13	-6.26	1144.46	395.12	0.00	210.65	-0.00	-0.00	-0.00	300.00	200.00	0.00	-0.00
818	19.61	2.98	-6.71	1128.00	386.36	0.00	146.52	-0.00	-0.00	-0.00	300.00	200.00	0.00	-0.00
819	19.61	2.98	-6.87	1129.67	382.22	0.00	106.13	-0.00	-0.00	-0.00	300.00	200.00	0.00	-0.00
820	19.61	3.13	-6.71	1141.64	395.45	0.00	293.56	-0.00	-0.00	-0.00	300.00	200.00	0.00	-0.00
821	19.61	3.05	-6.71	1148.45	386.36	0.00	135.60	-0.00	-0.00	-0.00	300.00	200.00	0.00	-0.00
822	19.61	2.90	-6.41	1138.71	400.00	0.00	445.77	-0.00	-0.00	-0.00	300.00	200.00	0.00	-0.00
823	19.45	3.05	-6.56	1140.21	386.05	0.00	57.49	-0.00	-0.00	-0.00	300.00	200.00	0.00	-0.00
824	19.68	3.05	-6.41	1138.71	390.48	0.00	260.49	-0.00	-0.00	-0.00	300.00	200.00	0.00	-0.00
825	19.68	3.05	-6.71	1141.64	386.36	0.00	124.84	-0.00	-0.00	-0.00	300.00	200.00	0.00	-0.00
826	-0.00	-0.00	-0.00	903.00	200.00	0.00	-0.00	-0.00	-0.00	-0.00	300.00	200.00	0.00	-0.00
827	19.61	2.98	-6.26	1166.41	395.12	0.00	249.72	-0.00	-0.00	-0.00	300.00	200.00	0.00	-0.00
828	19.61	3.13	-6.71	1128.00	390.91	0.00	247.09	-0.00	-0.00	-0.00	300.00	200.00	0.00	-0.00
829	19.76	3.05	-6.71	1155.27	381.82	0.00	30.52	-0.00	-0.00	-0.00	300.00	200.00	0.00	-0.00
830	19.61	3.13	-5.95	1172.23	400.00	0.00	264.09	-0.00	-0.00	-0.00	300.00	200.00	0.00	-0.00
831	19.61	3.20	-6.41	1138.71	390.48	0.00	187.10	-0.00	-0.00	-0.00	300.00	200.00	0.00	-0.00
832	19.61	2.98	-7.02	1137.78	382.61	0.00	66.67	-0.00	-0.00	-0.00	300.00	200.00	0.00	-0.00
833	19.61	2.90	-6.41	1138.71	400.00	0.00	468.66	-0.00	-0.00	-0.00	300.00	200.00	0.00	-0.00
834	19.61	3.20	-6.71	1141.64	390.91	0.00	186.23	-0.00	-0.00	-0.00	300.00	200.00	0.00	-0.00
835	19.76	3.13	-6.56	1133.23	390.70	0.00	232.79	-0.00	-0.00	-0.00	300.00	200.00	0.00	-0.00
836	19.45	3.13	-6.41	1145.86	380.95	0.00	-31.61	-0.00	-0.00	-0.00	300.00	200.00	0.00	-0.00
837	19.61	3.05	-6.87	1149.67	382.22	0.00	4.92	-0.00	-0.00	-0.00	300.00	200.00	0.00	-0.00
838	19.61	3.13	-6.71	1141.64	381.82	0.00	3.29	-0.00	-0.00	-0.00	300.00	200.00	0.00	-0.00
839	19.45	3.05	-6.56	1140.21	386.05	0.00	80.37	-0.00	-0.00	-0.00	300.00	200.00	0.00	-0.00
840	19.68	3.13	-6.26	1159.10	400.00	0.00	343.32	-0.00	-0.00	-0.00	300.00	200.00	0.00	-0.00
841	19.45	3.20	-6.71	1128.00	377.27	0.00	-87.39	-0.00	-0.00	-0.00	300.00	200.00	0.00	-0.00
842	19.61	2.98	-6.56	1133.23	386.05	0.00	193.40	-0.00	-0.00	-0.00	300.00	200.00	0.00	-0.00
843	19.38	3.05	-6.71	1128.00	381.82	0.00	21.50	-0.00	-0.00	-0.00	300.00	200.00	0.00	-0.00
844	19.38	3.05	-6.41	1145.86	400.00	0.00	342.23	-0.00	-0.00	-0.00	300.00	200.00	0.00	-0.00
845	19.61	3.05	-6.41	1145.86	385.71	0.00	107.90	-0.00	-0.00	-0.00	300.00	200.00	0.00	-0.00
846	-0.00	-0.00	-0.00	903.00	200.00	0.00	-0.00	-0.00	-0.00	-0.00	300.00	200.00	0.00	-0.00
847	19.45	2.90	-6.56	1140.21	390.70	0.00	229.95	-0.00	-0.00	-0.00	300.00	200.00	0.00	-0.00
848	-0.00	-0.00	-0.00	903.00	200.00	0.00	-0.00	-0.00	-0.00	-0.00	300.00	200.00	0.00	-0.00
849	19.38	2.90	-6.26	1151.78	400.00	0.00	362.12	-0.00	-0.00	-0.00	300.00	200.00	0.00	-0.00
850	19.45	3.20	-6.56	1140.21	395.35	0.00	248.04	-0.00	-0.00	-0.00	300.00	200.00	0.00	-0.00
851	-0.00	-0.00	-0.00	903.00	200.00	0.00	-0.00	-0.00	-0.00	-0.00	300.00	200.00	0.00	-0.00
852	19.38	3.05	-6.41	1145.86	400.00	0.00	342.23	-0.00	-0.00	-0.00	300.00	200.00	0.00	-0.00
853	19.61	3.05	-6.41	1145.86	400.00	0.00	365.12	-0.00	-0.00	-0.00	300.00	200.00	0.00	-0.00
854	19.38	3.05	-6.41	1153.00	390.48	0.00	204.54	-0.00	-0.00	-0.00	300.00	200.00	0.00	-0.00
855	19.23	2.98	-6.41	1167.29	400.00	0.00	266.48	-0.00	-0.00	-0.00	300.00	200.00	0.00	-0.00
856	19.61	2.98	-6.71	1155.27	395.45	0.00	289.40	-0.00	-0.00	-0.00	300.00	200.00	0.00	-0.00
857	19.45	2.98	-6.41	1145.86	390.48	0.00	259.40	-0.00	-0.00	-0.00	300.00	200.00	0.00	-0.00
858	-0.00	-0.00	-0.00	903.00	200.00	0.00	-0.00	-0.00	-0.00	-0.00	300.00	200.00	0.00	-0.00
859	19.23	2.98	-6.41	1153.00	400.00	0.00	308.99	-0.00	-0.00	-0.00	300.00	200.00	0.00	-0.00
860	19.30	2.98	-6.26	1151.78	400.00	0.00	350.77	-0.00	-0.00	-0.00	300.00	200.00	0.00	-0.00
861	19.38	3.05	-6.56	1133.23	395.35	0.00	359.29	-0.00	-0.00	-0.00	300.00	200.00	0.00	-0.00
862	-0.00	-0.00	-0.00	903.00	200.00	0.00	-0.00	-0.00	-0.00	-0.00	300.00	200.00	0.00	-0.00
863	19.30	2.98	-6.26	1144.46	395.12	0.00	255.49	-0.00	-0.00	-0.00	300.00	200.00	0.00	-0.00
864	-0.00	-0.00	-0.00	903.00	200.00	0.00	-0.00	-0.00	-0.00	-0.00	300.00	200.00	0.00	-0.00
865	19.23	2.98	-5.95	1164.54	394.87	0.00	198.95	-0.00	-0.00	-0.00	300.00	200.00	0.00	-0.00
866	19.38	2.98	-6.41	1145.86	390.48	0.00	153.31	-0.00	-0.00	-0.00	300.00	200.00	0.00	-0.00
867	19.23	3.13	-6.87	1123.00	377.78	0.00	28.99	-0.00	-0.00	-0.00	300.00	200.00	0.00	-0.00
868	19.45	2.90	-6.41	1160.14	395.24	0.00	260.49	-0.00	-0.00	-0.00	300.00	200.00	0.00	-0.00
869	-0.00	-0.00	-0.00	903.00	200.00	0.00	-0.00	-0.00	-0.00	-0.00	300.00	200.00	0.00	-0.00
870	19.30	2.90	-6.87	1129.67	382.22	0.00	44.93	-0.00	-0.00	-0.00	300.00	200.00	0.00	-0.00
871	19.45	3.05	-6.56	1140.21	381.40	0.00	104.33	-0.00	-0.00	-0.00	300.00	200.00	0.00	-0.00
872	-0.00	-0.00	-0.00	903.00	200.00	0.00	-0.00	-0.00	-0.00	-0.00	300.00	200.00	0.00	-0.00
873	19.23	3.13	-6.56	1140.21	386.05	0.00	111.25	-0.00	-0.00	-0.00	300.00	200.00	0.00	-0.00
874	19.15	2.98	-6.41	1138.71	395.24	0.00	222.16	-0.00	-0.00	-0.00	300.00	200.00	0.00	-0.00
875	19.23	2.98	-6.87	1136.33	386.67	0.00	102.23	-0.00	-0.00	-0.00	300.00	200.00	0.00	-0.00
876	19.30	2.98	-6.41	1153.00	395.24	0.00	232.33	-0.00	-0.00	-0.00	300.00	200.00	0.00	-0.00
877	19.23	2.82	-6.56	1140.21	390.70	0.00	204.40	-0.00	-0.00	-0.00	300.00	200.00	0.00	-0.00
878	19.30	3.05	-6.26	1144.46	400.00	0.00	354.12	-0.00	-0.00	-0.00	300.00	200.00	0.00	-0.00
879	19.38	2.90	-6.41	1145.86	400.00	0.00	379.29	-0.00	-0.00	-0.00	300.00	200.00	0.00	-0.00
880	19.30	3.13	-6.26	1144.46	390.24	0.00	101.60	-0.00	-0.00	-0.00	300.00	200.00	0.00	-0.00
881	19.30	3.05	-6.41	1145.86	390.48	0.00	211.81	-0.00	-0.00	-0.00	300.00	200.00	0.00	-0.00
882	19.23	3.05	-6.71	1128.00	395.45	0.00	301.71	-0.00	-0.00	-0.00	300.00	200.00	0.00	-0.00
883	19.15	3.05	-6.41	1145.86	395.24	0.00	296.82	-0.00	-0.00	-0.00	300.00	200.00	0.00	-0.00
884	-0.00	-0.00	-0.00	903.00	200.00	0.00	-0.00	-0.00	-0.00	-0.00	300.00	200.00	0.00	-0.00
885	19.23	3.13	-6.26	1144.46	390.24	0.00	132.86	-0.00	-0.00	-0.00	300.00	200.00	0.00	-0.00
886	19.23	3.13	-6.41	1145.86	390.48	0.00	178.75	-0.00	-0.00	-0.00	300.00	200.00	0.00	-0.00
887	19.30	3.13	-6.71	1128.00	381.82	0.00	82.02	-0.00	-0.00	-0.00	300.00	200.00	0.00	-0.00
888	19.30	2.98	-6.41	1145.86	395.24	0.00	276.47	-0.00	-0.00	-0.00	300.00	200.00	0.00	-0.00
889	19.30	2.98	-6.56	1140.21	390.70	0.00	159.86	-0.00	-0.00	-0.00	300.00	200.00	0.00	-0.00
890	19.23	2.98	-6.41	1160.14	395.24	0.00	196.18	-0.00	-0.00	-0.00	300.00	200.00	0.00	-0.00
891	-0.00	-0.00	-0.00	903.00	200.00	0.00	-0.00	-0.00	-0.00	-0.00	300.00	200.00	0.00	-0.00
892	19.30	2.98	-6.26	1159.10	395.12	0.00	189.06	-0.00	-0.00	-0.00	300.00	200.00	0.00	-0.00
893	19.38	2.98	-6.56	1147.19	381.40	0.00	19.16	-0.00	-0.00	-0.00	300.00	200.00	0.00	-0.00
894	19.38	2.98	-6.41	1145.86	400.00	0.00	337.87	-0.00	-0.00	-0.00	300.00	200.00	0.00	-0.00
895	19.45	2.98	-6.26	1151.78	400.00	0.00	358.40	-0.00	-0.00	-0.00	300.00	200.00	0.00	-0.00
896	19.38	2.98	-6.41	1145.86	395.24	0.00	291.37	-0.00	-0.00	-0.00	300.00	200.00	0.00	-0.00
897	19.30	2.98	-6.56	1140.21	386.05	0.00	92.97	-0.00	-0.00	-0.00	300.00	200.00	0.00	-0.00
898	19.30	3.05	-6.56	1133.23	390.70	0.00	185.94	-0.00	-0.00	-0.00	300.00	200.00	0.00	-0.00
899	19.23	3.05	-6.41	1145.86	390.48	0.00	105.72	-0.00	-0.00	-0.00	300.00	200.00	0.00	-0.00
900	19.23	2.90	-6.41	1153.00	400.00	0.00	328.06	-0.00	-0.00	-0.00	300.00	200.00	0.00	-0.00
901	19.23	2.98	-6.71	1134.82	381.82	0.00	36.41	-0.00	-0.00	-0.00	300.00	200.00	0.00	-0.00
902	19.30	2.98	-6.71	1128.00	390.91	0.00	291.82	-0.00	-0.00	-0.00	300.00	200.00	0.00	-0.00
903	19.23	3.05	-6.26	1144.46	400.00	0.00	338.86	-0.00	-0.00	-0.00	300.00	200.00	0.00	-0.00
904	19.23	2.98	-6.56	1140.21	386.05	0.00	78.78	-0.00	-0.00	-0.00	300.00	200.00	0.00	-0.00
905	19.23	2.98	-6.26	1159.10	400.00	0.00	290.85	-0.00	-0.00	-0.00	300.00	200.00	0.00	-0.00
906	19.45	2.98	-6.41	1145.86	395.24	0.00	283.38	-0.00	-0.00	-0.00	300.00	200.00	0.00	-0.00
907	19.15	2.98	-6.56	1140.21	395.35	0.00	219.83	-0.00	-0.00	-0.00	300.00	200.00	0.00	-0.00
908	19.23	2.98	-6.41	1145.86	390.48	0.00	124.25	-0.00	-0.00	-0.00	300.00	200.00	0.00	-0.00
909	19.45	2.98	-6.41	1145.86	395.24	0.00	260.49	-0.00	-0.00	-0.00	300.00	200.00	0.00	-0.00
910	19.61	2.82	-6.41	1153.00	400.00	0.00	354.77	-0.00	-0.00	-0.00	300.00	200.00	0.00	-0.00
911	19.38	2.98	-6.71	1128.00	386.36	0.00	103.86	-0.00	-0.00	-0.00	300.00	200.00	0.00	-0.00
912	19.68	2.82	-6.26	1151.78	400.00	0.00	396.36	-0.00	-0.00	-0.00	300.00	200.00	0.00	-0.00
913	19.45	2.90	-6.71	1141.64	386.36	0.00	49.94	-0.00	-0.00	-0.00	300.00	200.00	0.00	-0.00
914	19.84	2.90	-6.56	1133.23	386.05	0.00	116.22	-0.00	-0.00	-0.00	300.00	200.00	0.00	-0.00
915	19.84	2.59	-6.26	1151.78	395.12	0.00	272.61	-0.00	-0.00	-0.00	300.00	200.00	0.00	-0.00
916	19.76	2.75	-6.56	1126.26	390.70	0.00	225.33	-0.00	-0.00	-0.00	300.00	200.00	0.00	-0.00
917	19.68	2.75	-6.56	1133.23	386.05	0.00	77.18	-0.00	-0.00	-0.00	300.00	200.00	0.00	-0.00
918	-0.00	-0.00	-0.00	903.00	200.00	0.00	-0.00	-0.00	-0.00	-0.00	300.00	200.00	0.00	-0.00
919	-0.00	-0.00	-0.00	903.00	200.00	0.00	-0.00	-0.00	-0.00	-0.00	300.00	200.00	0.00	-0.00
920	19.84	2.67	-6.56	1133.23	386.05	0.00	168.91	-0.00	-0.00	-0.00	300.00	200.00	0.00	-0.00
921	19.84	2.67	-6.26	1144.46	400.00	0.00	347.04	-0.00	-0.00	-0.00	300.00	200.00	0.00	-0.00
922	-0.00	-0.00	-0.00	903.00	200.00	0.00	-0.00	-0.00	-0.00	-0.00	300.00	200.00	0.00	-0.00
923	19.84	2.67	-6.56	1140.21	381.40	0.00	-10.65	-0.00	-0.00	-0.00	300.00	200.00	0.00	-0.00
924	19.84	2.90	-6.71	1128.00	381.82	0.00	-21.15	-0.00	-0.00	-0.00	300.00	200.00	0.00	-0.00
925	19.99	2.67	-6.26	1151.78	395.12	0.00	260.52	-0.00	-0.00	-0.00	300.00	200.00	0.00	-0.00
926	19.84	2.75	-6.71	1134.82	390.91	0.00	197.67	-0.00	-0.00	-0.00	300.00	200.00	0.00	-0.00
927	19.91	2.75	-6.71	1128.00	377.27	0.00	-63.46	-0.00	-0.00	-0.00	300.00	200.00	0.00	-0.00
928	19.91	2.67	-6.26	1151.78	390.24	0.00	148.49	-0.00	-0.00	-0.00	300.00	200.00	0.00	-0.00
929	19.91	2.67	-5.95	1156.85	400.00	0.00	329.24	-0.00	-0.00	-0.00	300.00	200.00	0.00	-0.00
930	19.91	2.67	-6.56	1140.21	381.40	0.00	26.08	-0.00	-0.00	-0.00	300.00	200.00	0.00	-0.00
931	19.99	2.75	-6.71	1128.00	386.36	0.00	108.89	-0.00	-0.00	-0.00	300.00	200.00	0.00	-0.00
932	-0.00	-0.00	-0.00	903.00	200.00	0.00	-0.00	-0.00	-0.00	-0.00	300.00	200.00	0.00	-0.00
933	20.07	2.67	-5.95	1164.54	400.00	0.00	339.21	-0.00	-0.00	-0.00	300.00	200.00	0.00	-0.00
934	20.14	2.82	-6.87	1123.00	368.89	0.00	-240.58	-0.00	-0.00	-0.00	300.00	200.00	0.00	-0.00
935	20.14	2.75	-6.56	1140.21	376.74	0.00	-112.84	-0.00	-0.00	-0.00	300.00	200.00	0.00	-0.00
936	19.91	2.67	-6.56	1119.28	395.35	0.00	336.94	-0.00	-0.00	-0.00	300.00	200.00	0.00	-0.00
937	20.07	2.75	-6.71	1141.64	386.36	0.00	108.55	-0.00	-0.00	-0.00	300.00	200.00	0.00	-0.00
938	20.07	2.75	-6.26	1151.78	380.49	0.00	-60.10	-0.00	-0.00	-0.00	300.00	200.00	0.00	-0.00
939	19.91	2.67	-6.56	1140.21	376.74	0.00	-112.31	-0.00	-0.00	-0.00	300.00	200.00	0.00	-0.00
940	-0.00	-0.00	-0.00	903.00	200.00	0.00	-0.00	-0.00	-0.00	-0.00	300.00	200.00	0.00	-0.00
941	20.07	2.82	-6.41	1138.71	385.71	0.00	85.56	-0.00	-0.00	-0.00	300.00	200.00	0.00	-0.00
942	-0.00	-0.00	-0.00	903.00	200.00	0.00	-0.00	-0.00	-0.00	-0.00	300.00	200.00	0.00	-0.00
943	20.14	2.67	-6.56	1147.19	390.70	0.00	167.67	-0.00	-0.00	-0.00	300.00	200.00	0.00	-0.00
944	19.91	2.67	-6.41	1131.57	395.24	0.00	279.02	-0.00	-0.00	-0.00	300.00	200.00	0.00	-0.00
945	20.14	2.67	-6.56	1140.21	381.40	0.00	-1.06	-0.00	-0.00	-0.00	300.00	200.00	0.00	-0.00
946	-0.00	-0.00	-0.00	903.00	200.00	0.00	-0.00	-0.00	-0.00	-0.00	300.00	200.00	0.00	-0.00
947	19.99	2.82	-6.41	1145.86	395.24	0.00	264.49	-0.00	-0.00	-0.00	300.00	200.00	0.00	-0.00
948	19.84	2.67	-6.87	1129.67	373.33	0.00	-96.64	-0.00	-0.00	-0.00	300.00	200.00	0.00	-0.00
949	19.91	2.67	-6.71	1128.00	381.82	0.00	-1.56	-0.00	-0.00	-0.00	300.00	200.00	0.00	-0.00
950	20.07	2.67	-5.95	1172.23	400.00	0.00	272.90	-0.00	-0.00	-0.00	300.00	200.00	0.00	-0.00
951	19.91	2.67	-6.56	1140.21	390.70	0.00	188.43	-0.00	-0.00	-0.00	300.00	200.00	0.00	-0.00
952	19.91	2.59	-6.56	1140.21	390.70	0.00	206.53	-0.00	-0.00	-0.00	300.00	200.00	0.00	-0.00
953	19.91	2.75	-6.56	1119.28	390.70	0.00	250.71	-0.00	-0.00	-0.00	300.00	200.00	0.00	-0.00
954	19.91	2.59	-6.41	1138.71	395.24	0.00	346.59	-0.00	-0.00	-0.00	300.00	200.00	0.00	-0.00
955	-0.00	-0.00	-0.00	903.00	200.00	0.00	-0.00	-0.00	-0.00	-0.00	300.00	200.00	0.00	-0.00
956	19.91	2.82	-6.26	1159.10	400.00	0.00	284.15	-0.00	-0.00	-0.00	300.00	200.00	0.00	-0.00
957	19.68	2.67	-6.71	1134.82	381.82	0.00	-15.61	-0.00	-0.00	-0.00	300.00	200.00	0.00	-0.00
958	19.91	2.75	-6.41	1138.71	395.24	0.00	264.85	-0.00	-0.00	-0.00	300.00	200.00	0.00	-0.00
959	19.99	2.67	-5.95	1164.54	394.87	0.00	221.45	-0.00	-0.00	-0.00	300.00	200.00	0.00	-0.00
960	-0.00	-0.00	-0.00	903.00	200.00	0.00	-0.00	-0.00	-0.00	-0.00	300.00	200.00	0.00	-0.00
961	19.91	2.75	-6.41	1145.86	395.24	0.00	222.34	-0.00	-0.00	-0.00	300.00	200.00	0.00	-0.00
962	19.84	2.67	-6.87	1129.67	373.33	0.00	-142.42	-0.00	-0.00	-0.00	300.00	200.00	0.00	-0.00
963	19.84	2.67	-6.71	1128.00	386.36	0.00	143.40	-0.00	-0.00	-0.00	300.00	200.00	0.00	-0.00
964	19.68	2.59	-5.95	1164.54	400.00	0.00	259.99	-0.00	-0.00	-0.00	300.00	200.00	0.00	-0.00
965	19.91	2.75	-6.56	1147.19	390.70	0.00	128.28	-0.00	-0.00	-0.00	300.00	200.00	0.00	-0.00
966	19.84	2.59	-6.56	1126.26	395.35	0.00	320.43	-0.00	-0.00	-0.00	300.00	200.00	0.00	-0.00
967	19.84	2.67	-6.56	1133.23	390.70	0.00	215.40	-0.00	-0.00	-0.00	300.00	200.00	0.00	-0.00
968	19.76	2.67	-6.56	1140.21	390.70	0.00	159.33	-0.00	-0.00	-0.00	300.00	200.00	0.00	-0.00
969	-0.00	-0.00	-0.00	903.00	200.00	0.00	-0.00	-0.00	-0.00	-0.00	300.00	200.00	0.00	-0.00
970	19.76	2.67	-6.56	1140.21	390.70	0.00	159.33	-0.00	-0.00	-0.00	300.00	200.00	0.00	-0.00
971	19.76	2.67	-5.95	1164.54	400.00	0.00	301.07	-0.00	-0.00	-0.00	300.00	200.00	0.00	-0.00
972	19.84	2.82	-6.71	1128.00	390.91	0.00	199.23	-0.00	-0.00	-0.00	300.00	200.00	0.00	-0.00
973	19.76	2.75	-6.41	1145.86	395.24	0.00	284.10	-0.00	-0.00	-0.00	300.00	200.00	0.00	-0.00
974	19.91	2.67	-6.26	1151.78	400.00	0.00	342.76	-0.00	-0.00	-0.00	300.00	200.00	0.00	-0.00
975	19.76	2.67	-6.56	1126.26	390.70	0.00	196.59	-0.00	-0.00	-0.00	300.00	200.00	0.00	-0.00
976	19.76	2.67	-6.41	1153.00	385.71	0.00	49.59	-0.00	-0.00	-0.00	300.00	200.00	0.00	-0.00
977	19.84	2.52	-6.41	1145.86	385.71	0.00	97.00	-0.00	-0.00	-0.00	300.00	200.00	0.00	-0.00
978	19.76	2.67	-6.56	1133.23	386.05	0.00	131.83	-0.00	-0.00	-0.00	300.00	200.00	0.00	-0.00
979	19.76	2.75	-6.56	1140.21	386.05	0.00	49.32	-0.00	-0.00	-0.00	300.00	200.00	0.00	-0.00
980	19.76	2.75	-6.26	1151.78	390.24	0.00	169.15	-0.00	-0.00	-0.00	300.00	200.00	0.00	-0.00
981	19.76	2.75	-6.41	1153.00	385.71	0.00	53.41	-0.00	-0.00	-0.00	300.00	200.00	0.00	-0.00
982	19.76	2.67	-6.41	1131.57	395.24	0.00	340.78	-0.00	-0.00	-0.00	300.00	200.00	0.00	-0.00
983	19.76	2.75	-6.41	1131.57	395.24	0.00	277.56	-0.00	-0.00	-0.00	300.00	200.00	0.00	-0.00
984	-0.00	-0.00	-0.00	903.00	200.00	0.00	-0.00	-0.00	-0.00	-0.00	300.00	200.00	0.00	-0.00
985	19.68	2.90	-6.56	1147.19	390.70	0.00	116.04	-0.00	-0.00	-0.00	300.00	200.00	0.00	-0.00
986	19.76	2.67	-6.71	1134.82	377.27	0.00	-68.66	-0.00	-0.00	-0.00	300.00	200.00	0.00	-0.00
987	19.76	2.67	-5.95	1156.85	400.00	0.00	298.72	-0.00	-0.00	-0.00	300.00	200.00	0.00	-0.00
988	19.61	2.75	-6.56	1140.21	390.70	0.00	135.02	-0.00	-0.00	-0.00	300.00	200.00	0.00	-0.00
989	-0.00	-0.00	-0.00	903.00	200.00	0.00	-0.00	-0.00	-0.00	-0.00	300.00	200.00	0.00	-0.00
990	19.99	2.75	-6.56	1140.21	390.70	0.00	207.77	-0.00	-0.00	-0.00	300.00	200.00	0.00	-0.00
991	19.76	2.82	-6.71	1134.82	377.27	0.00	-81.15	-0.00	-0.00	-0.00	300.00	200.00	0.00	-0.00
992	19.76	2.90	-6.26	1144.46	395.12	0.00	248.79	-0.00	-0.00	-0.00	300.00	200.00	0.00	-0.00
993	19.84	2.67	-6.41	1145.86	385.71	0.00	105.72	-0.00	-0.00	-0.00	300.00	200.00	0.00	-0.00
994	19.84	2.90	-6.56	1133.23	386.05	0.00	93.33	-0.00	-0.00	-0.00	300.00	200.00	0.00	-0.00
995	19.68	2.52	-6.71	1128.00	386.36	0.00	240.85	-0.00	-0.00	-0.00	300.00	200.00	0.00	-0.00
996	19.76	2.82	-6.26	1137.15	400.00	0.00	361.37	-0.00	-0.00	-0.00	300.00	200.00	0.00	-0.00
997	19.76	2.90	-6.71	1134.82	386.36	0.00	126.58	-0.00	-0.00	-0.00	300.00	200.00	0.00	-0.00
998	19.91	2.98	-6.41	1138.71	390.48	0.00	184.74	-0.00	-0.00	-0.00	300.00	200.00	0.00	-0.00
999	19.68	2.90	-6.56	1126.26	390.70	0.00	199.61	-0.00	-0.00	-0.00	300.00	200.00	0.00	-0.00
1000	-0.00	-0.00	-0.00	903.00	200.00	0.00	-0.00	-0.00	-0.00	-0.00	300.00	200.00	0.00	-0.00
1001	19.68	2.90	-6.56	1133.23	395.35	0.00	316.71	-0.00	-0.00	-0.00	300.00	200.00	0.00	-0.00
1002	19.84	2.98	-5.80	1171.42	400.00	0.00	284.70	-0.00	-0.00	-0.00	300.00	200.00	0.00	-0.00
1003	19.76	2.98	-6.56	1140.21	390.70	0.00	178.49	-0.00	-0.00	-0.00	300.00	200.00	0.00	-0.00
1004	19.76	2.98	-6.41	1153.00	395.24	0.00	230.15	-0.00	-0.00	-0.00	300.00	200.00	0.00	-0.00
1005	-0.00	-0.00	-0.00	903.00	200.00	0.00	-0.00	-0.00	-0.00	-0.00	300.00	200.00	0.00	-0.00
1006	-0.00	-0.00	-0.00	903.00	200.00	0.00	-0.00	-0.00	-0.00	-0.00	300.00	200.00	0.00	-0.00
1007	19.76	3.13	-6.41	1138.71	385.71	0.00	25.61	-0.00	-0.00	-0.00	300.00	200.00	0.00	-0.00
1008	19.91	3.05	-6.41	1138.71	380.95	0.00	45.78	-0.00	-0.00	-0.00	300.00	200.00	0.00	-0.00
1009	19.99	3.05	-6.71	1134.82	390.91	0.00	270.50	-0.00	-0.00	-0.00	300.00	200.00	0.00	-0.00
1010	-0.00	-0.00	-0.00	903.00	200.00	0.00	-0.00	-0.00	-0.00	-0.00	300.00	200.00	0.00	-0.00
1011	19.76	3.13	-6.41	1138.71	390.48	0.00	142.60	-0.00	-0.00	-0.00	300.00	200.00	0.00	-0.00
1012	19.91	2.98	-6.41	1138.71	395.24	0.00	394.00	-0.00	-0.00	-0.00	300.00	200.00	0.00	-0.00
1013	19.91	2.98	-6.41	1138.71	371.43	0.00	-171.66	-0.00	-0.00	-0.00	300.00	200.00	0.00	-0.00
1014	19.91	2.90	-6.26	1137.15	395.12	0.00	322.67	-0.00	-0.00	-0.00	300.00	200.00	0.00	-0.00
1015	19.84	2.90	-6.87	1123.00	377.78	0.00	-18.14	-0.00	-0.00	-0.00	300.00	200.00	0.00	-0.00
1016	-0.00	-0.00	-0.00	903.00	200.00	0.00	-0.00	-0.00	-0.00	-0.00	300.00	200.00	0.00	-0.00
1017	-0.00	-0.00	-0.00	903.00	200.00	0.00	-0.00	-0.00	-0.00	-0.00	300.00	200.00	0.00	-0.00
1018	20.22	2.98	-6.56	1133.23	381.40	0.00	29.81	-0.00	-0.00	-0.00	300.00	200.00	0.00	-0.00
1019	20.22	2.98	-5.95	1172.23	400.00	0.00	312.81	-0.00	-0.00	-0.00	300.00	200.00	0.00	-0.00
1020	20.22	2.90	-6.41	1131.57	395.24	0.00	332.06	-0.00	-0.00	-0.00	300.00	200.00	0.00	-0.00
1021	20.22	3.05	-6.56	1133.23	376.74	0.00	-13.13	-0.00	-0.00	-0.00	300.00	200.00	0.00	-0.00
1022	-0.00	-0.00	-0.00	903.00	200.00	0.00	-0.00	-0.00	-0.00	-0.00	300.00	200.00	0.00	-0.00
1023	19.91	2.90	-6.71	1134.82	377.27	0.00	-48.90	-0.00	-0.00	-0.00	300.00	200.00	0.00	-0.00
1024	19.99	3.13	-6.87	1123.00	373.33	0.00	-130.21	-0.00	-0.00	-0.00	300.00	200.00	0.00	-0.00
1025	19.91	2.90	-6.71	1134.82	386.36	0.00	109.24	-0.00	-0.00	-0.00	300.00	200.00	0.00	-0.00
1026	19.99	3.05	-6.41	1131.57	385.71	0.00	107.90	-0.00	-0.00	-0.00	300.00	200.00	0.00	-0.00
1027	-0.00	-0.00	-0.00	903.00	200.00	0.00	-0.00	-0.00	-0.00	-0.00	300.00	200.00	0.00	-0.00
1028	19.84	3.13	-6.41	1138.71	385.71	0.00	62.67	-0.00	-0.00	-0.00	300.00	200.00	0.00	-0.00
1029	19.91	2.98	-5.95	1164.54	400.00	0.00	320.43	-0.00	-0.00	-0.00	300.00	200.00	0.00	-0.00
1030	19.91	3.13	-6.87	1123.00	377.78	0.00	13.73	-0.00	-0.00	-0.00	300.00	200.00	0.00	-0.00
1031	19.76	2.90	-6.71	1128.00	381.82	0.00	56.53	-0.00	-0.00	-0.00	300.00	200.00	0.00	-0.00
1032	19.76	3.05	-6.87	1123.00	373.33	0.00	-130.21	-0.00	-0.00	-0.00	300.00	200.00	0.00	-0.00
1033	19.99	2.90	-6.56	1119.28	390.70	0.00	323.81	-0.00	-0.00	-0.00	300.00	200.00	0.00	-0.00
1034	19.76	2.98	-6.41	1145.86	390.48	0.00	180.20	-0.00	-0.00	-0.00	300.00	200.00	0.00	-0.00
1035	-0.00	-0.00	-0.00	903.00	200.00	0.00	-0.00	-0.00	-0.00	-0.00	300.00	200.00	0.00	-0.00
1036	19.76	2.82	-6.71	1141.64	381.82	0.00	35.20	-0.00	-0.00	-0.00	300.00	200.00	0.00	-0.00
1037	19.76	2.98	-6.87	1129.67	377.78	0.00	-45.44	-0.00	-0.00	-0.00	300.00	200.00	0.00	-0.00
1038	-0.00	-0.00	-0.00	903.00	200.00	0.00	-0.00	-0.00	-0.00	-0.00	300.00	200.00	0.00	-0.00
1039	19.61	2.82	-6.26	1151.78	395.12	0.00	239.67	-0.00	-0.00	-0.00	300.00	200.00	0.00	-0.00
1040	19.84	2.82	-6.71	1134.82	381.82	0.00	68.32	-0.00	-0.00	-0.00	300.00	200.00	0.00	-0.00
1041	19.45	2.82	-6.71	1134.82	386.36	0.00	87.39	-0.00	-0.00	-0.00	300.00	200.00	0.00	-0.00
1042	19.76	2.82	-6.26	1151.78	400.00	0.00	342.95	-0.00	-0.00	-0.00	300.00	200.00	0.00	-0.00
1043	19.68	2.75	-6.71	1134.82	386.36	0.00	147.73	-0.00	-0.00	-0.00	300.00	200.00	0.00	-0.00
1044	19.45	2.82	-6.71	1141.64	377.27	0.00	-85.83	-0.00	-0.00	-0.00	300.00	200.00	0.00	-0.00
1045	19.68	2.67	-6.56	1140.21	390.70	0.00	236.33	-0.00	-0.00	-0.00	300.00	200.00	0.00	-0.00
1046	19.45	2.67	-6.56	1140.21	390.70	0.00	215.57	-0.00	-0.00	-0.00	300.00	200.00	0.00	-0.00
1047	19.61	2.59	-6.56	1147.19	386.05	0.00	130.59	-0.00	-0.00	-0.00	300.00	200.00	0.00	-0.00
1048	19.61	2.59	-6.41	1145.86	395.24	0.00	314.26	-0.00	-0.00	-0.00	300.00	200.00	0.00	-0.00
1049	19.68	2.75	-6.41	1153.00	395.24	0.00	272.48	-0.00	-0.00	-0.00	300.00	200.00	0.00	-0.00
1050	19.76	2.67	-6.71	1134.82	386.36	0.00	133.86	-0.00	-0.00	-0.00	300.00	200.00	0.00	-0.00
1051	19.38	2.67	-6.41	1138.71	395.24	0.00	224.34	-0.00	-0.00	-0.00	300.00	200.00	0.00	-0.00
1052	-0.00	-0.00	-0.00	903.00	200.00	0.00	-0.00	-0.00	-0.00	-0.00	300.00	200.00	0.00	-0.00
1053	19.61	2.75	-6.71	1134.82	390.91	0.00	176.86	-0.00	-0.00	-0.00	300.00	200.00	0.00	-0.00
1054	19.61	2.82	-6.87	1129.67	386.67	0.00	113.42	-0.00	-0.00	-0.00	300.00	200.00	0.00	-0.00
1055	19.68	2.67	-6.71	1141.64	386.36	0.00	124.32	-0.00	-0.00	-0.00	300.00	200.00	0.00	-0.00
1056	19.68	2.59	-6.56	1133.23	390.70	0.00	226.75	-0.00	-0.00	-0.00	300.00	200.00	0.00	-0.00
1057	19.61	2.82	-6.26	1151.78	385.37	0.00	2.61	-0.00	-0.00	-0.00	300.00	200.00	0.00	-0.00
1058	19.68	2.59	-6.56	1154.16	381.40	0.00	-10.65	-0.00	-0.00	-0.00	300.00	200.00	0.00	-0.00
1059	19.76	2.67	-6.56	1147.19	386.05	0.00	94.57	-0.00	-0.00	-0.00	300.00	200.00	0.00	-0.00
1060	19.45	2.98	-6.71	1134.82	386.36	0.00	52.02	-0.00	-0.00	-0.00	300.00	200.00	0.00	-0.00
1061	19.45	2.75	-6.71	1134.82	386.36	0.00	105.08	-0.00	-0.00	-0.00	300.00	200.00	0.00	-0.00
1062	19.61	2.67	-6.56	1140.21	395.35	0.00	290.09	-0.00	-0.00	-0.00	300.00	200.00	0.00	-0.00
1063	19.61	2.75	-6.56	1140.21	390.70	0.00	203.69	-0.00	-0.00	-0.00	300.00	200.00	0.00	-0.00
1064	-0.00	-0.00	-0.00	903.00	200.00	0.00	-0.00	-0.00	-0.00	-0.00	300.00	200.00	0.00	-0.00
1065	19.38	2.82	-6.87	1136.33	377.78	0.00	-120.37	-0.00	-0.00	-0.00	300.00	200.00	0.00	-0.00
1066	19.38	2.82	-6.56	1140.21	390.70	0.00	141.94	-0.00	-0.00	-0.00	300.00	200.00	0.00	-0.00
1067	-0.00	-0.00	-0.00	903.00	200.00	0.00	-0.00	-0.00	-0.00	-0.00	300.00	200.00	0.00	-0.00
1068	19.45	2.82	-6.56	1140.21	390.70	0.00	156.49	-0.00	-0.00	-0.00	300.00	200.00	0.00	-0.00
1069	-0.00	-0.00	-0.00	903.00	200.00	0.00	-0.00	-0.00	-0.00	-0.00	300.00	200.00	0.00	-0.00
1070	19.68	2.59	-6.71	1134.82	381.82	0.00	139.41	-0.00	-0.00	-0.00	300.00	200.00	0.00	-0.00
1071	19.38	2.67	-6.71	1134.82	377.27	0.00	-90.51	-0.00	-0.00	-0.00	300.00	200.00	0.00	-0.00
1072	19.38	2.59	-6.41	1145.86	400.00	0.00	361.85	-0.00	-0.00	-0.00	300.00	200.00	0.00	-0.00
1073	19.68	2.67	-6.56	1140.21	395.35	0.00	373.66	-0.00	-0.00	-0.00	300.00	200.00	0.00	-0.00
1074	19.23	2.82	-6.56	1147.19	390.70	0.00	93.15	-0.00	-0.00	-0.00	300.00	200.00	0.00	-0.00
1075	19.38	2.90	-6.26	1144.46	400.00	0.00	291.78	-0.00	-0.00	-0.00	300.00	200.00	0.00	-0.00
1076	19.45	2.82	-6.41	1145.86	395.24	0.00	228.88	-0.00	-0.00	-0.00	300.00	200.00	0.00	-0.00
1077	19.38	2.67	-6.87	1136.33	373.33	0.00	-148.01	-0.00	-0.00	-0.00	300.00	200.00	0.00	-0.00
1078	19.38	2.75	-6.41	1153.00	395.24	0.00	212.90	-0.00	-0.00	-0.00	300.00	200.00	0.00	-0.00
1079	19.45	2.75	-6.56	1140.21	381.40	0.00	-29.28	-0.00	-0.00	-0.00	300.00	200.00	0.00	-0.00
1080	-0.00	-0.00	-0.00	903.00	200.00	0.00	-0.00	-0.00	-0.00	-0.00	300.00	200.00	0.00	-0.00
1081	19.45	2.82	-6.56	1140.21	395.35	0.00	269.87	-0.00	-0.00	-0.00	300.00	200.00	0.00	-0.00
1082	19.30	2.82	-6.56	1133.23	381.40	0.00	-55.36	-0.00	-0.00	-0.00	300.00	200.00	0.00	-0.00
1083	19.30	2.67	-6.41	1145.86	395.24	0.00	236.15	-0.00	-0.00	-0.00	300.00	200.00	0.00	-0.00
1084	19.45	2.75	-6.71	1141.64	386.36	0.00	63.46	-0.00	-0.00	-0.00	300.00	200.00	0.00	-0.00
1085	19.68	2.82	-6.56	1140.21	386.05	0.00	108.59	-0.00	-0.00	-0.00	300.00	200.00	0.00	-0.00
1086	19.76	2.67	-6.26	1151.78	400.00	0.00	403.80	-0.00	-0.00	-0.00	300.00	200.00	0.00	-0.00
1087	19.61	2.75	-6.71	1134.82	390.91	0.00	199.75	-0.00	-0.00	-0.00	300.00	200.00	0.00	-0.00
1088	19.23	2.90	-6.56	1140.21	390.70	0.00	117.63	-0.00	-0.00	-0.00	300.00	200.00	0.00	-0.00
1089	19.61	3.05	-6.56	1154.16	386.05	0.00	66.18	-0.00	-0.00	-0.00	300.00	200.00	0.00	-0.00
1090	19.61	2.75	-6.87	1136.33	373.33	0.00	-80.36	-0.00	-0.00	-0.00	300.00	200.00	0.00	-0.00
1091	19.61	2.98	-6.71	1121.18	381.82	0.00	100.57	-0.00	-0.00	-0.00	300.00	200.00	0.00	-0.00
1092	19.61	2.75	-6.71	1128.00	377.27	0.00	19.77	-0.00	-0.00	-0.00	300.00	200.00	0.00	-0.00
1093	19.61	2.75	-6.56	1133.23	390.70	0.00	199.96	-0.00	-0.00	-0.00	300.00	200.00	0.00	-0.00
1094	19.61	2.90	-6.41	1138.71	400.00	0.00	377.11	-0.00	-0.00	-0.00	300.00	200.00	0.00	-0.00
1095	19.61	3.05	-6.26	1151.78	395.12	0.00	228.51	-0.00	-0.00	-0.00	300.00	200.00	0.00	-0.00
1096	19.61	2.82	-6.41	1145.86	395.24	0.00	258.67	-0.00	-0.00	-0.00	300.00	200.00	0.00	-0.00
1097	19.45	2.98	-6.41	1145.86	390.48	0.00	122.07	-0.00	-0.00	-0.00	300.00	200.00	0.00	-0.00
1098	19.61	3.05	-6.87	1123.00	386.67	0.00	127.67	-0.00	-0.00	-0.00	300.00	200.00	0.00	-0.00
1099	19.61	3.13	-6.87	1123.00	386.67	0.00	87.99	-0.00	-0.00	-0.00	300.00	200.00	0.00	-0.00
1100	19.61	2.90	-6.87	1129.67	382.22	0.00	54.76	-0.00	-0.00	-0.00	300.00	200.00	0.00	-0.00
1101	19.68	2.98	-6.56	1133.23	381.40	0.00	70.26	-0.00	-0.00	-0.00	300.00	200.00	0.00	-0.00
1102	19.84	3.05	-6.26	1151.78	400.00	0.00	369.93	-0.00	-0.00	-0.00	300.00	200.00	0.00	-0.00
1103	-0.00	-0.00	-0.00	903.00	200.00	0.00	-0.00	-0.00	-0.00	-0.00	300.00	200.00	0.00	-0.00
1104	19.76	3.05	-6.56	1147.19	386.05	0.00	92.97	-0.00	-0.00	-0.00	300.00	200.00	0.00	-0.00
1105	19.84	3.05	-6.26	1137.15	385.37	0.00	147.19	-0.00	-0.00	-0.00	300.00	200.00	0.00	-0.00
1106	19.76	2.98	-6.56	1133.23	386.05	0.00	153.12	-0.00	-0.00	-0.00	300.00	200.00	0.00	-0.00
1107	19.76	2.98	-5.95	1164.54	400.00	0.00	335.69	-0.00	-0.00	-0.00	300.00	200.00	0.00	-0.00
1108	-0.00	-0.00	-0.00	903.00	200.00	0.00	-0.00	-0.00	-0.00	-0.00	300.00	200.00	0.00	-0.00
1109	-0.00	-0.00	-0.00	903.00	200.00	0.00	-0.00	-0.00	-0.00	-0.00	300.00	200.00	0.00	-0.00
1110	19.84	3.05	-7.02	1124.74	369.57	0.00	-128.37	-0.00	-0.00	-0.00	300.00	200.00	0.00	-0.00
1111	-0.00	-0.00	-0.00	903.00	200.00	0.00	-0.00	-0.00	-0.00	-0.00	300.00	200.00	0.00	-0.00
1112	19.84	2.98	-6.56	1140.21	390.70	0.00	193.04	-0.00	-0.00	-0.00	300.00	200.00	0.00	-0.00
1113	19.84	3.05	-6.71	1134.82	386.36	0.00	151.20	-0.00	-0.00	-0.00	300.00	200.00	0.00	-0.00
1114	19.84	2.98	-6.71	1134.82	381.82	0.00	78.72	-0.00	-0.00	-0.00	300.00	200.00	0.00	-0.00
1115	19.68	2.82	-6.71	1134.82	386.36	0.00	152.93	-0.00	-0.00	-0.00	300.00	200.00	0.00	-0.00
1116	19.91	3.05	-6.71	1134.82	377.27	0.00	7.28	-0.00	-0.00	-0.00	300.00	200.00	0.00	-0.00
1117	19.68	2.90	-6.56	1140.21	381.40	0.00	44.71	-0.00	-0.00	-0.00	300.00	200.00	0.00	-0.00
1118	19.76	3.05	-6.71	1134.82	386.36	0.00	159.87	-0.00	-0.00	-0.00	300.00	200.00	0.00	-0.00
1119	19.61	3.05	-6.56	1140.21	381.40	0.00	-5.32	-0.00	-0.00	-0.00	300.00	200.00	0.00	-0.00
1120	-0.00	-0.00	-0.00	903.00	200.00	0.00	-0.00	-0.00	-0.00	-0.00	300.00	200.00	0.00	-0.00
1121	19.76	2.98	-6.56	1133.23	390.70	0.00	245.03	-0.00	-0.00	-0.00	300.00	200.00	0.00	-0.00
