# Supplementary material for: Musculoskeletal modeling and humanoid control of robots based on human gait data
Source: PeerJ Comput Sci. 2021 Aug 9;7:e657. doi: 10.7717/peerj-cs.657 (PMC8372000; doi:10.7717/peerj-cs.657)
Supplement: Supplemental Information 2 [file peerj-cs-07-657-s002.zip › force/Cap56.forces]

[Force Data]
NumberOfForcePlates=2
SampleRate=120.000000
NumberOfSamples=1108
#Sample	FX1	FY1	FZ1	X1	Y1	Z1	MZ1	FX2	FY2	FZ2	X2	Y2	Z2	MZ2
1	-0.00	-0.00	-0.00	903.00	200.00	0.00	-0.00	-0.00	-0.00	-0.00	300.00	200.00	0.00	-0.00
2	-0.00	-0.00	-0.00	903.00	200.00	0.00	-0.00	-0.00	-0.00	-0.00	300.00	200.00	0.00	-0.00
3	0.00	0.00	0.00	903.00	200.00	0.00	0.00	-0.00	-0.00	-0.00	300.00	200.00	0.00	-0.00
4	-0.00	-0.00	-0.00	903.00	200.00	0.00	-0.00	-0.00	-0.00	-0.00	300.00	200.00	0.00	-0.00
5	-0.00	-0.00	-0.00	903.00	200.00	0.00	-0.00	-0.00	-0.00	-0.00	300.00	200.00	0.00	-0.00
6	-0.00	-0.00	-0.00	903.00	200.00	0.00	-0.00	-0.00	-0.00	-0.00	300.00	200.00	0.00	-0.00
7	0.00	0.00	0.00	903.00	200.00	0.00	0.00	-0.00	-0.00	-0.00	300.00	200.00	0.00	-0.00
8	-0.00	-0.00	-0.00	903.00	200.00	0.00	-0.00	-0.00	-0.00	-0.00	300.00	200.00	0.00	-0.00
9	-0.00	-0.00	-0.00	903.00	200.00	0.00	-0.00	0.00	0.00	0.00	300.00	200.00	0.00	0.00
10	-0.00	-0.00	-0.00	903.00	200.00	0.00	-0.00	-0.00	-0.00	-0.00	300.00	200.00	0.00	-0.00
11	0.00	0.00	0.00	903.00	200.00	0.00	0.00	-0.00	-0.00	-0.00	300.00	200.00	0.00	-0.00
12	-0.00	-0.00	-0.00	903.00	200.00	0.00	-0.00	-0.00	-0.00	-0.00	300.00	200.00	0.00	-0.00
13	-0.00	-0.00	-0.00	903.00	200.00	0.00	-0.00	-0.00	-0.00	-0.00	300.00	200.00	0.00	-0.00
14	-0.00	-0.00	-0.00	903.00	200.00	0.00	-0.00	-0.00	-0.00	-0.00	300.00	200.00	0.00	-0.00
15	-0.00	-0.00	-0.00	903.00	200.00	0.00	-0.00	-0.00	-0.00	-0.00	300.00	200.00	0.00	-0.00
16	-0.00	-0.00	-0.00	903.00	200.00	0.00	-0.00	-0.00	-0.00	-0.00	300.00	200.00	0.00	-0.00
17	-0.00	-0.00	-0.00	903.00	200.00	0.00	-0.00	-0.00	-0.00	-0.00	300.00	200.00	0.00	-0.00
18	-0.00	-0.00	-0.00	903.00	200.00	0.00	-0.00	-0.00	-0.00	-0.00	300.00	200.00	0.00	-0.00
19	-0.00	-0.00	-0.00	903.00	200.00	0.00	-0.00	-0.00	-0.00	-0.00	300.00	200.00	0.00	-0.00
20	0.00	0.00	0.00	903.00	200.00	0.00	0.00	-0.00	-0.00	-0.00	300.00	200.00	0.00	-0.00
21	-0.00	-0.00	-0.00	903.00	200.00	0.00	-0.00	-0.00	-0.00	-0.00	300.00	200.00	0.00	-0.00
22	-0.00	-0.00	-0.00	903.00	200.00	0.00	-0.00	-0.00	-0.00	-0.00	300.00	200.00	0.00	-0.00
23	-0.00	-0.00	-0.00	903.00	200.00	0.00	-0.00	-0.00	-0.00	-0.00	300.00	200.00	0.00	-0.00
24	-0.00	-0.00	-0.00	903.00	200.00	0.00	-0.00	-0.00	-0.00	-0.00	300.00	200.00	0.00	-0.00
25	-0.00	-0.00	-0.00	903.00	200.00	0.00	-0.00	-0.00	-0.00	-0.00	300.00	200.00	0.00	-0.00
26	-0.00	-0.00	-0.00	903.00	200.00	0.00	-0.00	-0.00	-0.00	-0.00	300.00	200.00	0.00	-0.00
27	-0.00	-0.00	-0.00	903.00	200.00	0.00	-0.00	-0.00	-0.00	-0.00	300.00	200.00	0.00	-0.00
28	-0.00	-0.00	-0.00	903.00	200.00	0.00	-0.00	-0.00	-0.00	-0.00	300.00	200.00	0.00	-0.00
29	-0.00	-0.00	-0.00	903.00	200.00	0.00	-0.00	-0.00	-0.00	-0.00	300.00	200.00	0.00	-0.00
30	-0.00	-0.00	-0.00	903.00	200.00	0.00	-0.00	-0.00	-0.00	-0.00	300.00	200.00	0.00	-0.00
31	-0.00	-0.00	-0.00	903.00	200.00	0.00	-0.00	-0.00	-0.00	-0.00	300.00	200.00	0.00	-0.00
32	0.00	0.00	0.00	903.00	200.00	0.00	0.00	-0.00	-0.00	-0.00	300.00	200.00	0.00	-0.00
33	-0.00	-0.00	-0.00	903.00	200.00	0.00	-0.00	-0.00	-0.00	-0.00	300.00	200.00	0.00	-0.00
34	0.00	0.00	0.00	903.00	200.00	0.00	0.00	-0.00	-0.00	-0.00	300.00	200.00	0.00	-0.00
35	-0.00	-0.00	-0.00	903.00	200.00	0.00	-0.00	-0.00	-0.00	-0.00	300.00	200.00	0.00	-0.00
36	-0.00	-0.00	-0.00	903.00	200.00	0.00	-0.00	-0.00	-0.00	-0.00	300.00	200.00	0.00	-0.00
37	0.00	0.00	0.00	903.00	200.00	0.00	0.00	-0.00	-0.00	-0.00	300.00	200.00	0.00	-0.00
38	0.00	0.00	0.00	903.00	200.00	0.00	0.00	-0.00	-0.00	-0.00	300.00	200.00	0.00	-0.00
39	0.00	0.00	0.00	903.00	200.00	0.00	0.00	-0.00	-0.00	-0.00	300.00	200.00	0.00	-0.00
40	-0.00	-0.00	-0.00	903.00	200.00	0.00	-0.00	0.00	0.00	0.00	300.00	200.00	0.00	0.00
41	-0.00	-0.00	-0.00	903.00	200.00	0.00	-0.00	-0.00	-0.00	-0.00	300.00	200.00	0.00	-0.00
42	-0.00	-0.00	-0.00	903.00	200.00	0.00	-0.00	-0.00	-0.00	-0.00	300.00	200.00	0.00	-0.00
43	-0.00	-0.00	-0.00	903.00	200.00	0.00	-0.00	-0.00	-0.00	-0.00	300.00	200.00	0.00	-0.00
44	0.00	0.00	0.00	903.00	200.00	0.00	0.00	-0.00	-0.00	-0.00	300.00	200.00	0.00	-0.00
45	-0.00	-0.00	-0.00	903.00	200.00	0.00	-0.00	-0.00	-0.00	-0.00	300.00	200.00	0.00	-0.00
46	0.00	0.00	0.00	903.00	200.00	0.00	0.00	-0.00	-0.00	-0.00	300.00	200.00	0.00	-0.00
47	-0.00	-0.00	-0.00	903.00	200.00	0.00	-0.00	-0.00	-0.00	-0.00	300.00	200.00	0.00	-0.00
48	-0.00	-0.00	-0.00	903.00	200.00	0.00	-0.00	-0.00	-0.00	-0.00	300.00	200.00	0.00	-0.00
49	0.00	0.00	0.00	903.00	200.00	0.00	0.00	-0.00	-0.00	-0.00	300.00	200.00	0.00	-0.00
50	-0.00	-0.00	-0.00	903.00	200.00	0.00	-0.00	-0.00	-0.00	-0.00	300.00	200.00	0.00	-0.00
51	-0.00	-0.00	-0.00	903.00	200.00	0.00	-0.00	-0.00	-0.00	-0.00	300.00	200.00	0.00	-0.00
52	-0.00	-0.00	-0.00	903.00	200.00	0.00	-0.00	-0.00	-0.00	-0.00	300.00	200.00	0.00	-0.00
53	-0.00	-0.00	-0.00	903.00	200.00	0.00	-0.00	-0.00	-0.00	-0.00	300.00	200.00	0.00	-0.00
54	0.00	0.00	0.00	903.00	200.00	0.00	0.00	-0.00	-0.00	-0.00	300.00	200.00	0.00	-0.00
55	-0.00	-0.00	-0.00	903.00	200.00	0.00	-0.00	-0.00	-0.00	-0.00	300.00	200.00	0.00	-0.00
56	0.00	0.00	0.00	903.00	200.00	0.00	0.00	-0.00	-0.00	-0.00	300.00	200.00	0.00	-0.00
57	-0.00	-0.00	-0.00	903.00	200.00	0.00	-0.00	-0.00	-0.00	-0.00	300.00	200.00	0.00	-0.00
58	-0.00	-0.00	-0.00	903.00	200.00	0.00	-0.00	-0.00	-0.00	-0.00	300.00	200.00	0.00	-0.00
59	0.00	0.00	0.00	903.00	200.00	0.00	0.00	-0.00	-0.00	-0.00	300.00	200.00	0.00	-0.00
60	-0.00	-0.00	-0.00	903.00	200.00	0.00	-0.00	-0.00	-0.00	-0.00	300.00	200.00	0.00	-0.00
61	-0.00	-0.00	-0.00	903.00	200.00	0.00	-0.00	-0.00	-0.00	-0.00	300.00	200.00	0.00	-0.00
62	-0.00	-0.00	-0.00	903.00	200.00	0.00	-0.00	-0.00	-0.00	-0.00	300.00	200.00	0.00	-0.00
63	-0.00	-0.00	-0.00	903.00	200.00	0.00	-0.00	-0.00	-0.00	-0.00	300.00	200.00	0.00	-0.00
64	-0.00	-0.00	-0.00	903.00	200.00	0.00	-0.00	-0.00	-0.00	-0.00	300.00	200.00	0.00	-0.00
65	-0.00	-0.00	-0.00	903.00	200.00	0.00	-0.00	-0.00	-0.00	-0.00	300.00	200.00	0.00	-0.00
66	-0.00	-0.00	-0.00	903.00	200.00	0.00	-0.00	-0.00	-0.00	-0.00	300.00	200.00	0.00	-0.00
67	-0.00	-0.00	-0.00	903.00	200.00	0.00	-0.00	-0.00	-0.00	-0.00	300.00	200.00	0.00	-0.00
68	-0.00	-0.00	-0.00	903.00	200.00	0.00	-0.00	-0.00	-0.00	-0.00	300.00	200.00	0.00	-0.00
69	-0.00	-0.00	-0.00	903.00	200.00	0.00	-0.00	-0.00	-0.00	-0.00	300.00	200.00	0.00	-0.00
70	-0.00	-0.00	-0.00	903.00	200.00	0.00	-0.00	-0.00	-0.00	-0.00	300.00	200.00	0.00	-0.00
71	-0.00	-0.00	-0.00	903.00	200.00	0.00	-0.00	-0.00	-0.00	-0.00	300.00	200.00	0.00	-0.00
72	0.00	0.00	0.00	903.00	200.00	0.00	0.00	-0.00	-0.00	-0.00	300.00	200.00	0.00	-0.00
73	-0.00	-0.00	-0.00	903.00	200.00	0.00	-0.00	-0.00	-0.00	-0.00	300.00	200.00	0.00	-0.00
74	-0.00	-0.00	-0.00	903.00	200.00	0.00	-0.00	-0.00	-0.00	-0.00	300.00	200.00	0.00	-0.00
75	-0.00	-0.00	-0.00	903.00	200.00	0.00	-0.00	-0.00	-0.00	-0.00	300.00	200.00	0.00	-0.00
76	0.00	0.00	0.00	903.00	200.00	0.00	0.00	-0.00	-0.00	-0.00	300.00	200.00	0.00	-0.00
77	-0.00	-0.00	-0.00	903.00	200.00	0.00	-0.00	-0.00	-0.00	-0.00	300.00	200.00	0.00	-0.00
78	-0.00	-0.00	-0.00	903.00	200.00	0.00	-0.00	-0.00	-0.00	-0.00	300.00	200.00	0.00	-0.00
79	-0.00	-0.00	-0.00	903.00	200.00	0.00	-0.00	-0.00	-0.00	-0.00	300.00	200.00	0.00	-0.00
80	0.00	0.00	0.00	903.00	200.00	0.00	0.00	-0.00	-0.00	-0.00	300.00	200.00	0.00	-0.00
81	-0.00	-0.00	-0.00	903.00	200.00	0.00	-0.00	-0.00	-0.00	-0.00	300.00	200.00	0.00	-0.00
82	-0.00	-0.00	-0.00	903.00	200.00	0.00	-0.00	-0.00	-0.00	-0.00	300.00	200.00	0.00	-0.00
83	-0.00	-0.00	-0.00	903.00	200.00	0.00	-0.00	-0.00	-0.00	-0.00	300.00	200.00	0.00	-0.00
84	-0.00	-0.00	-0.00	903.00	200.00	0.00	-0.00	-0.00	-0.00	-0.00	300.00	200.00	0.00	-0.00
85	-0.00	-0.00	-0.00	903.00	200.00	0.00	-0.00	-0.00	-0.00	-0.00	300.00	200.00	0.00	-0.00
86	0.00	0.00	0.00	903.00	200.00	0.00	0.00	-0.00	-0.00	-0.00	300.00	200.00	0.00	-0.00
87	-0.00	-0.00	-0.00	903.00	200.00	0.00	-0.00	-0.00	-0.00	-0.00	300.00	200.00	0.00	-0.00
88	-0.00	-0.00	-0.00	903.00	200.00	0.00	-0.00	0.00	0.00	0.00	300.00	200.00	0.00	0.00
89	-0.00	-0.00	-0.00	903.00	200.00	0.00	-0.00	-0.00	-0.00	-0.00	300.00	200.00	0.00	-0.00
90	-0.00	-0.00	-0.00	903.00	200.00	0.00	-0.00	-0.00	-0.00	-0.00	300.00	200.00	0.00	-0.00
91	0.00	0.00	0.00	903.00	200.00	0.00	0.00	-0.00	-0.00	-0.00	300.00	200.00	0.00	-0.00
92	-0.00	-0.00	-0.00	903.00	200.00	0.00	-0.00	-0.00	-0.00	-0.00	300.00	200.00	0.00	-0.00
93	-0.00	-0.00	-0.00	903.00	200.00	0.00	-0.00	-0.00	-0.00	-0.00	300.00	200.00	0.00	-0.00
94	-0.00	-0.00	-0.00	903.00	200.00	0.00	-0.00	-0.00	-0.00	-0.00	300.00	200.00	0.00	-0.00
95	0.00	0.00	0.00	903.00	200.00	0.00	0.00	-0.00	-0.00	-0.00	300.00	200.00	0.00	-0.00
96	-0.00	-0.00	-0.00	903.00	200.00	0.00	-0.00	-0.00	-0.00	-0.00	300.00	200.00	0.00	-0.00
97	0.00	0.00	0.00	903.00	200.00	0.00	0.00	-0.00	-0.00	-0.00	300.00	200.00	0.00	-0.00
98	-0.00	-0.00	-0.00	903.00	200.00	0.00	-0.00	-0.00	-0.00	-0.00	300.00	200.00	0.00	-0.00
99	-0.00	-0.00	-0.00	903.00	200.00	0.00	-0.00	-0.00	-0.00	-0.00	300.00	200.00	0.00	-0.00
100	-0.00	-0.00	-0.00	903.00	200.00	0.00	-0.00	-0.00	-0.00	-0.00	300.00	200.00	0.00	-0.00
101	0.00	0.00	0.00	903.00	200.00	0.00	0.00	-0.00	-0.00	-0.00	300.00	200.00	0.00	-0.00
102	-0.00	-0.00	-0.00	903.00	200.00	0.00	-0.00	-0.00	-0.00	-0.00	300.00	200.00	0.00	-0.00
103	-0.00	-0.00	-0.00	903.00	200.00	0.00	-0.00	-0.00	-0.00	-0.00	300.00	200.00	0.00	-0.00
104	0.00	0.00	0.00	903.00	200.00	0.00	0.00	-0.00	-0.00	-0.00	300.00	200.00	0.00	-0.00
105	0.00	0.00	0.00	903.00	200.00	0.00	0.00	-0.00	-0.00	-0.00	300.00	200.00	0.00	-0.00
106	-0.00	-0.00	-0.00	903.00	200.00	0.00	-0.00	-0.00	-0.00	-0.00	300.00	200.00	0.00	-0.00
107	-0.00	-0.00	-0.00	903.00	200.00	0.00	-0.00	-0.00	-0.00	-0.00	300.00	200.00	0.00	-0.00
108	-0.00	-0.00	-0.00	903.00	200.00	0.00	-0.00	-0.00	-0.00	-0.00	300.00	200.00	0.00	-0.00
109	0.00	0.00	0.00	903.00	200.00	0.00	0.00	-0.00	-0.00	-0.00	300.00	200.00	0.00	-0.00
110	-0.00	-0.00	-0.00	903.00	200.00	0.00	-0.00	-0.00	-0.00	-0.00	300.00	200.00	0.00	-0.00
111	-0.00	-0.00	-0.00	903.00	200.00	0.00	-0.00	-0.00	-0.00	-0.00	300.00	200.00	0.00	-0.00
112	-0.00	-0.00	-0.00	903.00	200.00	0.00	-0.00	-0.00	-0.00	-0.00	300.00	200.00	0.00	-0.00
113	0.00	0.00	0.00	903.00	200.00	0.00	0.00	-0.00	-0.00	-0.00	300.00	200.00	0.00	-0.00
114	0.00	0.00	0.00	903.00	200.00	0.00	0.00	-0.00	-0.00	-0.00	300.00	200.00	0.00	-0.00
115	-0.00	-0.00	-0.00	903.00	200.00	0.00	-0.00	-0.00	-0.00	-0.00	300.00	200.00	0.00	-0.00
116	-0.00	-0.00	-0.00	903.00	200.00	0.00	-0.00	-0.00	-0.00	-0.00	300.00	200.00	0.00	-0.00
117	-0.00	-0.00	-0.00	903.00	200.00	0.00	-0.00	-0.00	-0.00	-0.00	300.00	200.00	0.00	-0.00
118	0.00	0.00	0.00	903.00	200.00	0.00	0.00	-0.00	-0.00	-0.00	300.00	200.00	0.00	-0.00
119	-0.00	-0.00	-0.00	903.00	200.00	0.00	-0.00	-0.00	-0.00	-0.00	300.00	200.00	0.00	-0.00
120	-0.00	-0.00	-0.00	903.00	200.00	0.00	-0.00	-0.00	-0.00	-0.00	300.00	200.00	0.00	-0.00
121	-0.00	-0.00	-0.00	903.00	200.00	0.00	-0.00	-0.00	-0.00	-0.00	300.00	200.00	0.00	-0.00
122	-0.00	-0.00	-0.00	903.00	200.00	0.00	-0.00	-0.00	-0.00	-0.00	300.00	200.00	0.00	-0.00
123	-0.00	-0.00	-0.00	903.00	200.00	0.00	-0.00	-0.00	-0.00	-0.00	300.00	200.00	0.00	-0.00
124	-0.00	-0.00	-0.00	903.00	200.00	0.00	-0.00	-0.00	-0.00	-0.00	300.00	200.00	0.00	-0.00
125	-0.00	-0.00	-0.00	903.00	200.00	0.00	-0.00	-0.00	-0.00	-0.00	300.00	200.00	0.00	-0.00
126	0.00	0.00	0.00	903.00	200.00	0.00	0.00	-0.00	-0.00	-0.00	300.00	200.00	0.00	-0.00
127	0.00	0.00	0.00	903.00	200.00	0.00	0.00	-0.00	-0.00	-0.00	300.00	200.00	0.00	-0.00
128	-0.00	-0.00	-0.00	903.00	200.00	0.00	-0.00	-0.00	-0.00	-0.00	300.00	200.00	0.00	-0.00
129	-0.00	-0.00	-0.00	903.00	200.00	0.00	-0.00	-0.00	-0.00	-0.00	300.00	200.00	0.00	-0.00
130	0.00	0.00	0.00	903.00	200.00	0.00	0.00	-0.00	-0.00	-0.00	300.00	200.00	0.00	-0.00
131	0.00	0.00	0.00	903.00	200.00	0.00	0.00	-0.00	-0.00	-0.00	300.00	200.00	0.00	-0.00
132	-0.00	-0.00	-0.00	903.00	200.00	0.00	-0.00	-0.00	-0.00	-0.00	300.00	200.00	0.00	-0.00
133	0.00	0.00	0.00	903.00	200.00	0.00	0.00	-0.00	-0.00	-0.00	300.00	200.00	0.00	-0.00
134	-0.00	-0.00	-0.00	903.00	200.00	0.00	-0.00	-0.00	-0.00	-0.00	300.00	200.00	0.00	-0.00
135	-0.00	-0.00	-0.00	903.00	200.00	0.00	-0.00	-0.00	-0.00	-0.00	300.00	200.00	0.00	-0.00
136	-0.00	-0.00	-0.00	903.00	200.00	0.00	-0.00	-0.00	-0.00	-0.00	300.00	200.00	0.00	-0.00
137	-0.00	-0.00	-0.00	903.00	200.00	0.00	-0.00	-0.00	-0.00	-0.00	300.00	200.00	0.00	-0.00
138	-0.00	-0.00	-0.00	903.00	200.00	0.00	-0.00	-0.00	-0.00	-0.00	300.00	200.00	0.00	-0.00
139	-0.00	-0.00	-0.00	903.00	200.00	0.00	-0.00	-0.00	-0.00	-0.00	300.00	200.00	0.00	-0.00
140	0.00	0.00	0.00	903.00	200.00	0.00	0.00	-0.00	-0.00	-0.00	300.00	200.00	0.00	-0.00
141	-0.00	-0.00	-0.00	903.00	200.00	0.00	-0.00	-0.00	-0.00	-0.00	300.00	200.00	0.00	-0.00
142	-0.00	-0.00	-0.00	903.00	200.00	0.00	-0.00	-0.00	-0.00	-0.00	300.00	200.00	0.00	-0.00
143	-0.00	-0.00	-0.00	903.00	200.00	0.00	-0.00	-0.00	-0.00	-0.00	300.00	200.00	0.00	-0.00
144	-0.00	-0.00	-0.00	903.00	200.00	0.00	-0.00	-0.00	-0.00	-0.00	300.00	200.00	0.00	-0.00
145	-0.00	-0.00	-0.00	903.00	200.00	0.00	-0.00	-0.00	-0.00	-0.00	300.00	200.00	0.00	-0.00
146	-0.00	-0.00	-0.00	903.00	200.00	0.00	-0.00	-0.00	-0.00	-0.00	300.00	200.00	0.00	-0.00
147	-0.00	-0.00	-0.00	903.00	200.00	0.00	-0.00	-0.00	-0.00	-0.00	300.00	200.00	0.00	-0.00
148	-0.00	-0.00	-0.00	903.00	200.00	0.00	-0.00	-0.00	-0.00	-0.00	300.00	200.00	0.00	-0.00
149	-0.00	-0.00	-0.00	903.00	200.00	0.00	-0.00	-0.00	-0.00	-0.00	300.00	200.00	0.00	-0.00
150	-0.00	-0.00	-0.00	903.00	200.00	0.00	-0.00	-0.00	-0.00	-0.00	300.00	200.00	0.00	-0.00
151	0.00	0.00	0.00	903.00	200.00	0.00	0.00	-0.00	-0.00	-0.00	300.00	200.00	0.00	-0.00
152	-0.00	-0.00	-0.00	903.00	200.00	0.00	-0.00	-0.00	-0.00	-0.00	300.00	200.00	0.00	-0.00
153	-0.00	-0.00	-0.00	903.00	200.00	0.00	-0.00	-0.00	-0.00	-0.00	300.00	200.00	0.00	-0.00
154	0.00	0.00	0.00	903.00	200.00	0.00	0.00	-0.00	-0.00	-0.00	300.00	200.00	0.00	-0.00
155	-0.00	-0.00	-0.00	903.00	200.00	0.00	-0.00	-0.00	-0.00	-0.00	300.00	200.00	0.00	-0.00
156	-0.00	-0.00	-0.00	903.00	200.00	0.00	-0.00	-0.00	-0.00	-0.00	300.00	200.00	0.00	-0.00
157	0.00	0.00	0.00	903.00	200.00	0.00	0.00	0.00	0.00	0.00	300.00	200.00	0.00	0.00
158	-0.00	-0.00	-0.00	903.00	200.00	0.00	-0.00	-0.00	-0.00	-0.00	300.00	200.00	0.00	-0.00
159	-0.00	-0.00	-0.00	903.00	200.00	0.00	-0.00	-0.00	-0.00	-0.00	300.00	200.00	0.00	-0.00
160	0.00	0.00	0.00	903.00	200.00	0.00	0.00	-0.00	-0.00	-0.00	300.00	200.00	0.00	-0.00
161	-0.00	-0.00	-0.00	903.00	200.00	0.00	-0.00	-0.00	-0.00	-0.00	300.00	200.00	0.00	-0.00
162	-0.00	-0.00	-0.00	903.00	200.00	0.00	-0.00	-0.00	-0.00	-0.00	300.00	200.00	0.00	-0.00
163	0.00	0.00	0.00	903.00	200.00	0.00	0.00	-0.00	-0.00	-0.00	300.00	200.00	0.00	-0.00
164	-0.00	-0.00	-0.00	903.00	200.00	0.00	-0.00	-0.00	-0.00	-0.00	300.00	200.00	0.00	-0.00
165	-0.00	-0.00	-0.00	903.00	200.00	0.00	-0.00	-0.00	-0.00	-0.00	300.00	200.00	0.00	-0.00
166	-0.00	-0.00	-0.00	903.00	200.00	0.00	-0.00	-0.00	-0.00	-0.00	300.00	200.00	0.00	-0.00
167	-0.00	-0.00	-0.00	903.00	200.00	0.00	-0.00	-0.00	-0.00	-0.00	300.00	200.00	0.00	-0.00
168	-0.00	-0.00	-0.00	903.00	200.00	0.00	-0.00	-0.00	-0.00	-0.00	300.00	200.00	0.00	-0.00
169	-0.00	-0.00	-0.00	903.00	200.00	0.00	-0.00	-0.00	-0.00	-0.00	300.00	200.00	0.00	-0.00
170	-0.00	-0.00	-0.00	903.00	200.00	0.00	-0.00	-0.00	-0.00	-0.00	300.00	200.00	0.00	-0.00
171	-0.00	-0.00	-0.00	903.00	200.00	0.00	-0.00	-0.00	-0.00	-0.00	300.00	200.00	0.00	-0.00
172	0.00	0.00	0.00	903.00	200.00	0.00	0.00	-0.00	-0.00	-0.00	300.00	200.00	0.00	-0.00
173	-0.00	-0.00	-0.00	903.00	200.00	0.00	-0.00	-0.00	-0.00	-0.00	300.00	200.00	0.00	-0.00
174	0.00	0.00	0.00	903.00	200.00	0.00	0.00	-0.00	-0.00	-0.00	300.00	200.00	0.00	-0.00
175	-0.00	-0.00	-0.00	903.00	200.00	0.00	-0.00	0.00	0.00	0.00	300.00	200.00	0.00	0.00
176	-0.00	-0.00	-0.00	903.00	200.00	0.00	-0.00	-0.00	-0.00	-0.00	300.00	200.00	0.00	-0.00
177	-0.00	-0.00	-0.00	903.00	200.00	0.00	-0.00	-0.00	-0.00	-0.00	300.00	200.00	0.00	-0.00
178	0.00	0.00	0.00	903.00	200.00	0.00	0.00	-0.00	-0.00	-0.00	300.00	200.00	0.00	-0.00
179	-0.00	-0.00	-0.00	903.00	200.00	0.00	-0.00	-0.00	-0.00	-0.00	300.00	200.00	0.00	-0.00
180	-0.00	-0.00	-0.00	903.00	200.00	0.00	-0.00	-0.00	-0.00	-0.00	300.00	200.00	0.00	-0.00
181	-0.00	-0.00	-0.00	903.00	200.00	0.00	-0.00	-0.00	-0.00	-0.00	300.00	200.00	0.00	-0.00
182	-0.00	-0.00	-0.00	903.00	200.00	0.00	-0.00	-0.00	-0.00	-0.00	300.00	200.00	0.00	-0.00
183	-0.00	-0.00	-0.00	903.00	200.00	0.00	-0.00	-0.00	-0.00	-0.00	300.00	200.00	0.00	-0.00
184	-0.00	-0.00	-0.00	903.00	200.00	0.00	-0.00	-0.00	-0.00	-0.00	300.00	200.00	0.00	-0.00
185	-0.00	-0.00	-0.00	903.00	200.00	0.00	-0.00	-0.00	-0.00	-0.00	300.00	200.00	0.00	-0.00
186	-0.00	-0.00	-0.00	903.00	200.00	0.00	-0.00	-0.00	-0.00	-0.00	300.00	200.00	0.00	-0.00
187	-0.00	-0.00	-0.00	903.00	200.00	0.00	-0.00	-0.00	-0.00	-0.00	300.00	200.00	0.00	-0.00
188	-0.00	-0.00	-0.00	903.00	200.00	0.00	-0.00	-0.00	-0.00	-0.00	300.00	200.00	0.00	-0.00
189	-0.00	-0.00	-0.00	903.00	200.00	0.00	-0.00	-0.00	-0.00	-0.00	300.00	200.00	0.00	-0.00
190	-0.00	-0.00	-0.00	903.00	200.00	0.00	-0.00	-0.00	-0.00	-0.00	300.00	200.00	0.00	-0.00
191	-0.00	-0.00	-0.00	903.00	200.00	0.00	-0.00	-0.00	-0.00	-0.00	300.00	200.00	0.00	-0.00
192	0.00	0.00	0.00	903.00	200.00	0.00	0.00	-0.00	-0.00	-0.00	300.00	200.00	0.00	-0.00
193	-0.00	-0.00	-0.00	903.00	200.00	0.00	-0.00	-0.00	-0.00	-0.00	300.00	200.00	0.00	-0.00
194	-0.00	-0.00	-0.00	903.00	200.00	0.00	-0.00	-0.00	-0.00	-0.00	300.00	200.00	0.00	-0.00
195	-0.00	-0.00	-0.00	903.00	200.00	0.00	-0.00	-0.00	-0.00	-0.00	300.00	200.00	0.00	-0.00
196	-0.00	-0.00	-0.00	903.00	200.00	0.00	-0.00	-0.00	-0.00	-0.00	300.00	200.00	0.00	-0.00
197	-0.00	-0.00	-0.00	903.00	200.00	0.00	-0.00	-0.00	-0.00	-0.00	300.00	200.00	0.00	-0.00
198	-0.00	-0.00	-0.00	903.00	200.00	0.00	-0.00	-0.00	-0.00	-0.00	300.00	200.00	0.00	-0.00
199	0.00	0.00	0.00	903.00	200.00	0.00	0.00	-0.00	-0.00	-0.00	300.00	200.00	0.00	-0.00
200	-0.00	-0.00	-0.00	903.00	200.00	0.00	-0.00	-0.00	-0.00	-0.00	300.00	200.00	0.00	-0.00
201	-0.00	-0.00	-0.00	903.00	200.00	0.00	-0.00	-0.00	-0.00	-0.00	300.00	200.00	0.00	-0.00
202	-0.00	-0.00	-0.00	903.00	200.00	0.00	-0.00	-0.00	-0.00	-0.00	300.00	200.00	0.00	-0.00
203	-0.00	-0.00	-0.00	903.00	200.00	0.00	-0.00	-0.00	-0.00	-0.00	300.00	200.00	0.00	-0.00
204	0.00	0.00	0.00	903.00	200.00	0.00	0.00	-0.00	-0.00	-0.00	300.00	200.00	0.00	-0.00
205	-0.00	-0.00	-0.00	903.00	200.00	0.00	-0.00	-0.00	-0.00	-0.00	300.00	200.00	0.00	-0.00
206	0.00	0.00	0.00	903.00	200.00	0.00	0.00	-0.00	-0.00	-0.00	300.00	200.00	0.00	-0.00
207	-0.00	-0.00	-0.00	903.00	200.00	0.00	-0.00	-0.00	-0.00	-0.00	300.00	200.00	0.00	-0.00
208	-0.00	-0.00	-0.00	903.00	200.00	0.00	-0.00	-0.00	-0.00	-0.00	300.00	200.00	0.00	-0.00
209	-0.00	-0.00	-0.00	903.00	200.00	0.00	-0.00	-0.00	-0.00	-0.00	300.00	200.00	0.00	-0.00
210	-0.00	-0.00	-0.00	903.00	200.00	0.00	-0.00	-0.00	-0.00	-0.00	300.00	200.00	0.00	-0.00
211	0.00	0.00	0.00	903.00	200.00	0.00	0.00	-0.00	-0.00	-0.00	300.00	200.00	0.00	-0.00
212	-0.00	-0.00	-0.00	903.00	200.00	0.00	-0.00	-0.00	-0.00	-0.00	300.00	200.00	0.00	-0.00
213	-0.00	-0.00	-0.00	903.00	200.00	0.00	-0.00	-0.00	-0.00	-0.00	300.00	200.00	0.00	-0.00
214	-0.00	-0.00	-0.00	903.00	200.00	0.00	-0.00	-0.00	-0.00	-0.00	300.00	200.00	0.00	-0.00
215	-0.00	-0.00	-0.00	903.00	200.00	0.00	-0.00	-0.00	-0.00	-0.00	300.00	200.00	0.00	-0.00
216	-0.00	-0.00	-0.00	903.00	200.00	0.00	-0.00	-0.00	-0.00	-0.00	300.00	200.00	0.00	-0.00
217	-0.00	-0.00	-0.00	903.00	200.00	0.00	-0.00	-0.00	-0.00	-0.00	300.00	200.00	0.00	-0.00
218	-0.00	-0.00	-0.00	903.00	200.00	0.00	-0.00	-0.00	-0.00	-0.00	300.00	200.00	0.00	-0.00
219	-0.00	-0.00	-0.00	903.00	200.00	0.00	-0.00	-0.00	-0.00	-0.00	300.00	200.00	0.00	-0.00
220	-0.00	-0.00	-0.00	903.00	200.00	0.00	-0.00	-0.00	-0.00	-0.00	300.00	200.00	0.00	-0.00
221	-0.00	-0.00	-0.00	903.00	200.00	0.00	-0.00	-0.00	-0.00	-0.00	300.00	200.00	0.00	-0.00
222	0.00	0.00	0.00	903.00	200.00	0.00	0.00	-0.00	-0.00	-0.00	300.00	200.00	0.00	-0.00
223	-0.00	-0.00	-0.00	903.00	200.00	0.00	-0.00	-0.00	-0.00	-0.00	300.00	200.00	0.00	-0.00
224	0.00	0.00	0.00	903.00	200.00	0.00	0.00	-0.00	-0.00	-0.00	300.00	200.00	0.00	-0.00
225	-0.00	-0.00	-0.00	903.00	200.00	0.00	-0.00	-0.00	-0.00	-0.00	300.00	200.00	0.00	-0.00
226	-0.00	-0.00	-0.00	903.00	200.00	0.00	-0.00	-0.00	-0.00	-0.00	300.00	200.00	0.00	-0.00
227	-0.00	-0.00	-0.00	903.00	200.00	0.00	-0.00	-0.00	-0.00	-0.00	300.00	200.00	0.00	-0.00
228	0.00	0.00	0.00	903.00	200.00	0.00	0.00	-0.00	-0.00	-0.00	300.00	200.00	0.00	-0.00
229	-0.00	-0.00	-0.00	903.00	200.00	0.00	-0.00	-0.00	-0.00	-0.00	300.00	200.00	0.00	-0.00
230	-0.00	-0.00	-0.00	903.00	200.00	0.00	-0.00	-0.00	-0.00	-0.00	300.00	200.00	0.00	-0.00
231	0.00	0.00	0.00	903.00	200.00	0.00	0.00	-0.00	-0.00	-0.00	300.00	200.00	0.00	-0.00
232	-0.00	-0.00	-0.00	903.00	200.00	0.00	-0.00	-0.00	-0.00	-0.00	300.00	200.00	0.00	-0.00
233	-0.00	-0.00	-0.00	903.00	200.00	0.00	-0.00	-0.00	-0.00	-0.00	300.00	200.00	0.00	-0.00
234	-0.00	-0.00	-0.00	903.00	200.00	0.00	-0.00	-0.00	-0.00	-0.00	300.00	200.00	0.00	-0.00
235	-0.00	-0.00	-0.00	903.00	200.00	0.00	-0.00	-0.00	-0.00	-0.00	300.00	200.00	0.00	-0.00
236	-0.00	-0.00	-0.00	903.00	200.00	0.00	-0.00	-0.00	-0.00	-0.00	300.00	200.00	0.00	-0.00
237	-0.00	-0.00	-0.00	903.00	200.00	0.00	-0.00	-0.00	-0.00	-0.00	300.00	200.00	0.00	-0.00
238	0.00	0.00	0.00	903.00	200.00	0.00	0.00	-0.00	-0.00	-0.00	300.00	200.00	0.00	-0.00
239	-0.00	-0.00	-0.00	903.00	200.00	0.00	-0.00	-0.00	-0.00	-0.00	300.00	200.00	0.00	-0.00
240	-0.00	-0.00	-0.00	903.00	200.00	0.00	-0.00	-0.00	-0.00	-0.00	300.00	200.00	0.00	-0.00
241	-0.00	-0.00	-0.00	903.00	200.00	0.00	-0.00	-0.00	-0.00	-0.00	300.00	200.00	0.00	-0.00
242	0.00	0.00	0.00	903.00	200.00	0.00	0.00	-0.00	-0.00	-0.00	300.00	200.00	0.00	-0.00
243	-0.00	-0.00	-0.00	903.00	200.00	0.00	-0.00	-0.00	-0.00	-0.00	300.00	200.00	0.00	-0.00
244	-0.00	-0.00	-0.00	903.00	200.00	0.00	-0.00	-0.00	-0.00	-0.00	300.00	200.00	0.00	-0.00
245	-0.00	-0.00	-0.00	903.00	200.00	0.00	-0.00	-0.00	-0.00	-0.00	300.00	200.00	0.00	-0.00
246	-0.00	-0.00	-0.00	903.00	200.00	0.00	-0.00	-0.00	-0.00	-0.00	300.00	200.00	0.00	-0.00
247	0.00	0.00	0.00	903.00	200.00	0.00	0.00	-0.00	-0.00	-0.00	300.00	200.00	0.00	-0.00
248	-0.00	-0.00	-0.00	903.00	200.00	0.00	-0.00	-0.00	-0.00	-0.00	300.00	200.00	0.00	-0.00
249	-0.00	-0.00	-0.00	903.00	200.00	0.00	-0.00	-0.00	-0.00	-0.00	300.00	200.00	0.00	-0.00
250	0.00	0.00	0.00	903.00	200.00	0.00	0.00	-0.00	-0.00	-0.00	300.00	200.00	0.00	-0.00
251	-0.00	-0.00	-0.00	903.00	200.00	0.00	-0.00	-0.00	-0.00	-0.00	300.00	200.00	0.00	-0.00
252	0.00	0.00	0.00	903.00	200.00	0.00	0.00	-0.00	-0.00	-0.00	300.00	200.00	0.00	-0.00
253	-0.00	-0.00	-0.00	903.00	200.00	0.00	-0.00	-0.00	-0.00	-0.00	300.00	200.00	0.00	-0.00
254	-0.00	-0.00	-0.00	903.00	200.00	0.00	-0.00	-0.00	-0.00	-0.00	300.00	200.00	0.00	-0.00
255	0.00	0.00	0.00	903.00	200.00	0.00	0.00	-0.00	-0.00	-0.00	300.00	200.00	0.00	-0.00
256	0.00	0.00	0.00	903.00	200.00	0.00	0.00	-0.00	-0.00	-0.00	300.00	200.00	0.00	-0.00
257	-0.00	-0.00	-0.00	903.00	200.00	0.00	-0.00	-0.00	-0.00	-0.00	300.00	200.00	0.00	-0.00
258	0.00	0.00	0.00	903.00	200.00	0.00	0.00	-0.00	-0.00	-0.00	300.00	200.00	0.00	-0.00
259	0.00	0.00	0.00	903.00	200.00	0.00	0.00	-0.00	-0.00	-0.00	300.00	200.00	0.00	-0.00
260	-0.00	-0.00	-0.00	903.00	200.00	0.00	-0.00	-0.00	-0.00	-0.00	300.00	200.00	0.00	-0.00
261	-0.00	-0.00	-0.00	903.00	200.00	0.00	-0.00	-0.00	-0.00	-0.00	300.00	200.00	0.00	-0.00
262	-0.00	-0.00	-0.00	903.00	200.00	0.00	-0.00	-0.00	-0.00	-0.00	300.00	200.00	0.00	-0.00
263	0.00	0.00	0.00	903.00	200.00	0.00	0.00	-0.00	-0.00	-0.00	300.00	200.00	0.00	-0.00
264	-0.00	-0.00	-0.00	903.00	200.00	0.00	-0.00	-0.00	-0.00	-0.00	300.00	200.00	0.00	-0.00
265	0.00	0.00	0.00	903.00	200.00	0.00	0.00	-0.00	-0.00	-0.00	300.00	200.00	0.00	-0.00
266	-0.00	-0.00	-0.00	903.00	200.00	0.00	-0.00	-0.00	-0.00	-0.00	300.00	200.00	0.00	-0.00
267	-0.00	-0.00	-0.00	903.00	200.00	0.00	-0.00	-0.00	-0.00	-0.00	300.00	200.00	0.00	-0.00
268	-0.00	-0.00	-0.00	903.00	200.00	0.00	-0.00	-0.00	-0.00	-0.00	300.00	200.00	0.00	-0.00
269	-0.00	-0.00	-0.00	903.00	200.00	0.00	-0.00	-0.00	-0.00	-0.00	300.00	200.00	0.00	-0.00
270	-0.00	-0.00	-0.00	903.00	200.00	0.00	-0.00	-0.00	-0.00	-0.00	300.00	200.00	0.00	-0.00
271	0.00	0.00	0.00	903.00	200.00	0.00	0.00	-0.00	-0.00	-0.00	300.00	200.00	0.00	-0.00
272	-0.00	-0.00	-0.00	903.00	200.00	0.00	-0.00	-0.00	-0.00	-0.00	300.00	200.00	0.00	-0.00
273	-0.00	-0.00	-0.00	903.00	200.00	0.00	-0.00	-0.00	-0.00	-0.00	300.00	200.00	0.00	-0.00
274	-0.00	-0.00	-0.00	903.00	200.00	0.00	-0.00	-0.00	-0.00	-0.00	300.00	200.00	0.00	-0.00
275	-0.00	-0.00	-0.00	903.00	200.00	0.00	-0.00	-0.00	-0.00	-0.00	300.00	200.00	0.00	-0.00
276	-0.00	-0.00	-0.00	903.00	200.00	0.00	-0.00	-0.00	-0.00	-0.00	300.00	200.00	0.00	-0.00
277	-0.00	-0.00	-0.00	903.00	200.00	0.00	-0.00	-0.00	-0.00	-0.00	300.00	200.00	0.00	-0.00
278	0.00	0.00	0.00	903.00	200.00	0.00	0.00	-0.00	-0.00	-0.00	300.00	200.00	0.00	-0.00
279	0.00	0.00	0.00	903.00	200.00	0.00	0.00	-0.00	-0.00	-0.00	300.00	200.00	0.00	-0.00
280	0.00	0.00	0.00	903.00	200.00	0.00	0.00	-0.00	-0.00	-0.00	300.00	200.00	0.00	-0.00
281	-0.00	-0.00	-0.00	903.00	200.00	0.00	-0.00	-0.00	-0.00	-0.00	300.00	200.00	0.00	-0.00
282	-0.00	-0.00	-0.00	903.00	200.00	0.00	-0.00	-0.00	-0.00	-0.00	300.00	200.00	0.00	-0.00
283	0.00	0.00	0.00	903.00	200.00	0.00	0.00	-0.00	-0.00	-0.00	300.00	200.00	0.00	-0.00
284	-0.00	-0.00	-0.00	903.00	200.00	0.00	-0.00	-0.00	-0.00	-0.00	300.00	200.00	0.00	-0.00
285	-0.00	-0.00	-0.00	903.00	200.00	0.00	-0.00	-0.00	-0.00	-0.00	300.00	200.00	0.00	-0.00
286	-0.00	-0.00	-0.00	903.00	200.00	0.00	-0.00	-0.00	-0.00	-0.00	300.00	200.00	0.00	-0.00
287	0.00	0.00	0.00	903.00	200.00	0.00	0.00	-0.00	-0.00	-0.00	300.00	200.00	0.00	-0.00
288	-0.00	-0.00	-0.00	903.00	200.00	0.00	-0.00	-0.00	-0.00	-0.00	300.00	200.00	0.00	-0.00
289	-0.00	-0.00	-0.00	903.00	200.00	0.00	-0.00	-0.00	-0.00	-0.00	300.00	200.00	0.00	-0.00
290	-0.00	-0.00	-0.00	903.00	200.00	0.00	-0.00	-0.00	-0.00	-0.00	300.00	200.00	0.00	-0.00
291	-0.00	-0.00	-0.00	903.00	200.00	0.00	-0.00	-0.00	-0.00	-0.00	300.00	200.00	0.00	-0.00
292	-0.00	-0.00	-0.00	903.00	200.00	0.00	-0.00	-0.00	-0.00	-0.00	300.00	200.00	0.00	-0.00
293	-0.00	-0.00	-0.00	903.00	200.00	0.00	-0.00	-0.00	-0.00	-0.00	300.00	200.00	0.00	-0.00
294	-0.00	-0.00	-0.00	903.00	200.00	0.00	-0.00	-0.00	-0.00	-0.00	300.00	200.00	0.00	-0.00
295	-0.00	-0.00	-0.00	903.00	200.00	0.00	-0.00	-0.00	-0.00	-0.00	300.00	200.00	0.00	-0.00
296	-0.00	-0.00	-0.00	903.00	200.00	0.00	-0.00	-0.00	-0.00	-0.00	300.00	200.00	0.00	-0.00
297	0.00	0.00	0.00	903.00	200.00	0.00	0.00	-0.00	-0.00	-0.00	300.00	200.00	0.00	-0.00
298	-0.00	-0.00	-0.00	903.00	200.00	0.00	-0.00	-0.00	-0.00	-0.00	300.00	200.00	0.00	-0.00
299	-0.00	-0.00	-0.00	903.00	200.00	0.00	-0.00	-0.00	-0.00	-0.00	300.00	200.00	0.00	-0.00
300	-0.00	-0.00	-0.00	903.00	200.00	0.00	-0.00	-0.00	-0.00	-0.00	300.00	200.00	0.00	-0.00
301	0.00	0.00	0.00	903.00	200.00	0.00	0.00	-0.00	-0.00	-0.00	300.00	200.00	0.00	-0.00
302	-0.00	-0.00	-0.00	903.00	200.00	0.00	-0.00	-0.00	-0.00	-0.00	300.00	200.00	0.00	-0.00
303	-0.00	-0.00	-0.00	903.00	200.00	0.00	-0.00	-0.00	-0.00	-0.00	300.00	200.00	0.00	-0.00
304	-0.00	-0.00	-0.00	903.00	200.00	0.00	-0.00	-0.00	-0.00	-0.00	300.00	200.00	0.00	-0.00
305	-0.00	-0.00	-0.00	903.00	200.00	0.00	-0.00	-0.00	-0.00	-0.00	300.00	200.00	0.00	-0.00
306	0.00	0.00	0.00	903.00	200.00	0.00	0.00	-0.00	-0.00	-0.00	300.00	200.00	0.00	-0.00
307	-0.00	-0.00	-0.00	903.00	200.00	0.00	-0.00	-0.00	-0.00	-0.00	300.00	200.00	0.00	-0.00
308	-0.00	-0.00	-0.00	903.00	200.00	0.00	-0.00	-0.00	-0.00	-0.00	300.00	200.00	0.00	-0.00
309	-0.00	-0.00	-0.00	903.00	200.00	0.00	-0.00	-0.00	-0.00	-0.00	300.00	200.00	0.00	-0.00
310	-0.00	-0.00	-0.00	903.00	200.00	0.00	-0.00	-0.00	-0.00	-0.00	300.00	200.00	0.00	-0.00
311	-0.00	-0.00	-0.00	903.00	200.00	0.00	-0.00	-0.00	-0.00	-0.00	300.00	200.00	0.00	-0.00
312	-0.00	-0.00	-0.00	903.00	200.00	0.00	-0.00	-0.00	-0.00	-0.00	300.00	200.00	0.00	-0.00
313	-0.00	-0.00	-0.00	903.00	200.00	0.00	-0.00	-0.00	-0.00	-0.00	300.00	200.00	0.00	-0.00
314	-0.00	-0.00	-0.00	903.00	200.00	0.00	-0.00	-0.00	-0.00	-0.00	300.00	200.00	0.00	-0.00
315	-0.00	-0.00	-0.00	903.00	200.00	0.00	-0.00	-0.00	-0.00	-0.00	300.00	200.00	0.00	-0.00
316	-0.00	-0.00	-0.00	903.00	200.00	0.00	-0.00	-0.00	-0.00	-0.00	300.00	200.00	0.00	-0.00
317	-0.00	-0.00	-0.00	903.00	200.00	0.00	-0.00	-0.00	-0.00	-0.00	300.00	200.00	0.00	-0.00
318	-0.00	-0.00	-0.00	903.00	200.00	0.00	-0.00	-0.00	-0.00	-0.00	300.00	200.00	0.00	-0.00
319	0.00	0.00	0.00	903.00	200.00	0.00	0.00	-0.00	-0.00	-0.00	300.00	200.00	0.00	-0.00
320	-0.00	-0.00	-0.00	903.00	200.00	0.00	-0.00	-0.00	-0.00	-0.00	300.00	200.00	0.00	-0.00
321	-0.00	-0.00	-0.00	903.00	200.00	0.00	-0.00	-0.00	-0.00	-0.00	300.00	200.00	0.00	-0.00
322	0.00	0.00	0.00	903.00	200.00	0.00	0.00	-0.00	-0.00	-0.00	300.00	200.00	0.00	-0.00
323	-0.00	-0.00	-0.00	903.00	200.00	0.00	-0.00	-0.00	-0.00	-0.00	300.00	200.00	0.00	-0.00
324	-0.00	-0.00	-0.00	903.00	200.00	0.00	-0.00	-0.00	-0.00	-0.00	300.00	200.00	0.00	-0.00
325	0.00	0.00	0.00	903.00	200.00	0.00	0.00	-0.00	-0.00	-0.00	300.00	200.00	0.00	-0.00
326	0.00	0.00	0.00	903.00	200.00	0.00	0.00	-0.00	-0.00	-0.00	300.00	200.00	0.00	-0.00
327	-0.00	-0.00	-0.00	903.00	200.00	0.00	-0.00	-0.00	-0.00	-0.00	300.00	200.00	0.00	-0.00
328	-0.00	-0.00	-0.00	903.00	200.00	0.00	-0.00	-0.00	-0.00	-0.00	300.00	200.00	0.00	-0.00
329	-0.00	-0.00	-0.00	903.00	200.00	0.00	-0.00	-0.00	-0.00	-0.00	300.00	200.00	0.00	-0.00
330	0.00	0.00	0.00	903.00	200.00	0.00	0.00	-0.00	-0.00	-0.00	300.00	200.00	0.00	-0.00
331	0.00	0.00	0.00	903.00	200.00	0.00	0.00	-0.00	-0.00	-0.00	300.00	200.00	0.00	-0.00
332	-0.00	-0.00	-0.00	903.00	200.00	0.00	-0.00	-0.00	-0.00	-0.00	300.00	200.00	0.00	-0.00
333	-0.00	-0.00	-0.00	903.00	200.00	0.00	-0.00	-0.00	-0.00	-0.00	300.00	200.00	0.00	-0.00
334	0.00	0.00	0.00	903.00	200.00	0.00	0.00	-0.00	-0.00	-0.00	300.00	200.00	0.00	-0.00
335	-0.00	-0.00	-0.00	903.00	200.00	0.00	-0.00	-0.00	-0.00	-0.00	300.00	200.00	0.00	-0.00
336	-0.00	-0.00	-0.00	903.00	200.00	0.00	-0.00	-0.00	-0.00	-0.00	300.00	200.00	0.00	-0.00
337	-0.00	-0.00	-0.00	903.00	200.00	0.00	-0.00	-0.00	-0.00	-0.00	300.00	200.00	0.00	-0.00
338	-0.00	-0.00	-0.00	903.00	200.00	0.00	-0.00	-0.00	-0.00	-0.00	300.00	200.00	0.00	-0.00
339	0.00	0.00	0.00	903.00	200.00	0.00	0.00	-0.00	-0.00	-0.00	300.00	200.00	0.00	-0.00
340	0.00	0.00	0.00	903.00	200.00	0.00	0.00	-0.00	-0.00	-0.00	300.00	200.00	0.00	-0.00
341	-0.00	-0.00	-0.00	903.00	200.00	0.00	-0.00	-0.00	-0.00	-0.00	300.00	200.00	0.00	-0.00
342	0.00	0.00	0.00	903.00	200.00	0.00	0.00	-0.00	-0.00	-0.00	300.00	200.00	0.00	-0.00
343	0.00	0.00	0.00	903.00	200.00	0.00	0.00	-0.00	-0.00	-0.00	300.00	200.00	0.00	-0.00
344	-0.00	-0.00	-0.00	903.00	200.00	0.00	-0.00	-0.00	-0.00	-0.00	300.00	200.00	0.00	-0.00
345	-0.00	-0.00	-0.00	903.00	200.00	0.00	-0.00	-0.00	-0.00	-0.00	300.00	200.00	0.00	-0.00
346	-0.00	-0.00	-0.00	903.00	200.00	0.00	-0.00	-0.00	-0.00	-0.00	300.00	200.00	0.00	-0.00
347	-0.00	-0.00	-0.00	903.00	200.00	0.00	-0.00	-0.00	-0.00	-0.00	300.00	200.00	0.00	-0.00
348	-0.00	-0.00	-0.00	903.00	200.00	0.00	-0.00	-0.00	-0.00	-0.00	300.00	200.00	0.00	-0.00
349	0.00	0.00	0.00	903.00	200.00	0.00	0.00	-0.00	-0.00	-0.00	300.00	200.00	0.00	-0.00
350	-0.00	-0.00	-0.00	903.00	200.00	0.00	-0.00	-0.00	-0.00	-0.00	300.00	200.00	0.00	-0.00
351	-0.00	-0.00	-0.00	903.00	200.00	0.00	-0.00	-0.00	-0.00	-0.00	300.00	200.00	0.00	-0.00
352	-0.00	-0.00	-0.00	903.00	200.00	0.00	-0.00	-0.00	-0.00	-0.00	300.00	200.00	0.00	-0.00
353	-0.00	-0.00	-0.00	903.00	200.00	0.00	-0.00	-0.00	-0.00	-0.00	300.00	200.00	0.00	-0.00
354	0.00	0.00	0.00	903.00	200.00	0.00	0.00	-0.00	-0.00	-0.00	300.00	200.00	0.00	-0.00
355	-0.00	-0.00	-0.00	903.00	200.00	0.00	-0.00	-0.00	-0.00	-0.00	300.00	200.00	0.00	-0.00
356	-0.00	-0.00	-0.00	903.00	200.00	0.00	-0.00	-0.00	-0.00	-0.00	300.00	200.00	0.00	-0.00
357	-0.00	-0.00	-0.00	903.00	200.00	0.00	-0.00	-0.00	-0.00	-0.00	300.00	200.00	0.00	-0.00
358	-0.00	-0.00	-0.00	903.00	200.00	0.00	-0.00	-0.00	-0.00	-0.00	300.00	200.00	0.00	-0.00
359	-0.00	-0.00	-0.00	903.00	200.00	0.00	-0.00	-0.00	-0.00	-0.00	300.00	200.00	0.00	-0.00
360	0.00	0.00	0.00	903.00	200.00	0.00	0.00	-0.00	-0.00	-0.00	300.00	200.00	0.00	-0.00
361	-0.00	-0.00	-0.00	903.00	200.00	0.00	-0.00	-0.00	-0.00	-0.00	300.00	200.00	0.00	-0.00
362	-0.00	-0.00	-0.00	903.00	200.00	0.00	-0.00	-0.00	-0.00	-0.00	300.00	200.00	0.00	-0.00
363	-0.00	-0.00	-0.00	903.00	200.00	0.00	-0.00	-0.00	-0.00	-0.00	300.00	200.00	0.00	-0.00
364	-0.00	-0.00	-0.00	903.00	200.00	0.00	-0.00	-0.00	-0.00	-0.00	300.00	200.00	0.00	-0.00
365	0.00	0.00	0.00	903.00	200.00	0.00	0.00	-0.00	-0.00	-0.00	300.00	200.00	0.00	-0.00
366	-0.00	-0.00	-0.00	903.00	200.00	0.00	-0.00	-0.00	-0.00	-0.00	300.00	200.00	0.00	-0.00
367	-0.00	-0.00	-0.00	903.00	200.00	0.00	-0.00	-0.00	-0.00	-0.00	300.00	200.00	0.00	-0.00
368	-0.00	-0.00	-0.00	903.00	200.00	0.00	-0.00	-0.00	-0.00	-0.00	300.00	200.00	0.00	-0.00
369	-0.00	-0.00	-0.00	903.00	200.00	0.00	-0.00	-0.00	-0.00	-0.00	300.00	200.00	0.00	-0.00
370	-0.00	-0.00	-0.00	903.00	200.00	0.00	-0.00	-0.00	-0.00	-0.00	300.00	200.00	0.00	-0.00
371	-0.00	-0.00	-0.00	903.00	200.00	0.00	-0.00	-0.00	-0.00	-0.00	300.00	200.00	0.00	-0.00
372	-0.00	-0.00	-0.00	903.00	200.00	0.00	-0.00	-0.00	-0.00	-0.00	300.00	200.00	0.00	-0.00
373	-0.00	-0.00	-0.00	903.00	200.00	0.00	-0.00	-0.00	-0.00	-0.00	300.00	200.00	0.00	-0.00
374	-0.00	-0.00	-0.00	903.00	200.00	0.00	-0.00	-0.00	-0.00	-0.00	300.00	200.00	0.00	-0.00
375	0.00	0.00	0.00	903.00	200.00	0.00	0.00	-0.00	-0.00	-0.00	300.00	200.00	0.00	-0.00
376	0.00	0.00	0.00	903.00	200.00	0.00	0.00	-0.00	-0.00	-0.00	300.00	200.00	0.00	-0.00
377	0.00	0.00	0.00	903.00	200.00	0.00	0.00	-0.00	-0.00	-0.00	300.00	200.00	0.00	-0.00
378	-0.00	-0.00	-0.00	903.00	200.00	0.00	-0.00	-0.00	-0.00	-0.00	300.00	200.00	0.00	-0.00
379	-0.00	-0.00	-0.00	903.00	200.00	0.00	-0.00	-0.00	-0.00	-0.00	300.00	200.00	0.00	-0.00
380	-0.00	-0.00	-0.00	903.00	200.00	0.00	-0.00	-0.00	-0.00	-0.00	300.00	200.00	0.00	-0.00
381	-0.00	-0.00	-0.00	903.00	200.00	0.00	-0.00	-0.00	-0.00	-0.00	300.00	200.00	0.00	-0.00
382	-0.00	-0.00	-0.00	903.00	200.00	0.00	-0.00	-0.00	-0.00	-0.00	300.00	200.00	0.00	-0.00
383	0.00	0.00	0.00	903.00	200.00	0.00	0.00	-0.00	-0.00	-0.00	300.00	200.00	0.00	-0.00
384	0.00	0.00	0.00	903.00	200.00	0.00	0.00	-0.00	-0.00	-0.00	300.00	200.00	0.00	-0.00
385	-0.00	-0.00	-0.00	903.00	200.00	0.00	-0.00	-0.00	-0.00	-0.00	300.00	200.00	0.00	-0.00
386	-0.00	-0.00	-0.00	903.00	200.00	0.00	-0.00	-0.00	-0.00	-0.00	300.00	200.00	0.00	-0.00
387	-0.00	-0.00	-0.00	903.00	200.00	0.00	-0.00	-0.00	-0.00	-0.00	300.00	200.00	0.00	-0.00
388	-0.00	-0.00	-0.00	903.00	200.00	0.00	-0.00	-0.00	-0.00	-0.00	300.00	200.00	0.00	-0.00
389	-0.00	-0.00	-0.00	903.00	200.00	0.00	-0.00	-0.00	-0.00	-0.00	300.00	200.00	0.00	-0.00
390	-0.00	-0.00	-0.00	903.00	200.00	0.00	-0.00	-0.00	-0.00	-0.00	300.00	200.00	0.00	-0.00
391	-0.00	-0.00	-0.00	903.00	200.00	0.00	-0.00	-0.00	-0.00	-0.00	300.00	200.00	0.00	-0.00
392	0.00	0.00	0.00	903.00	200.00	0.00	0.00	-0.00	-0.00	-0.00	300.00	200.00	0.00	-0.00
393	-0.00	-0.00	-0.00	903.00	200.00	0.00	-0.00	-0.00	-0.00	-0.00	300.00	200.00	0.00	-0.00
394	-0.00	-0.00	-0.00	903.00	200.00	0.00	-0.00	-0.00	-0.00	-0.00	300.00	200.00	0.00	-0.00
395	-0.00	-0.00	-0.00	903.00	200.00	0.00	-0.00	-0.00	-0.00	-0.00	300.00	200.00	0.00	-0.00
396	-0.00	-0.00	-0.00	903.00	200.00	0.00	-0.00	-0.00	-0.00	-0.00	300.00	200.00	0.00	-0.00
397	-0.00	-0.00	-0.00	903.00	200.00	0.00	-0.00	-0.00	-0.00	-0.00	300.00	200.00	0.00	-0.00
398	0.00	0.00	0.00	903.00	200.00	0.00	0.00	-0.00	-0.00	-0.00	300.00	200.00	0.00	-0.00
399	0.00	0.00	0.00	903.00	200.00	0.00	0.00	-0.00	-0.00	-0.00	300.00	200.00	0.00	-0.00
400	0.00	0.00	0.00	903.00	200.00	0.00	0.00	-0.00	-0.00	-0.00	300.00	200.00	0.00	-0.00
401	0.00	0.00	0.00	903.00	200.00	0.00	0.00	-0.00	-0.00	-0.00	300.00	200.00	0.00	-0.00
402	-0.00	-0.00	-0.00	903.00	200.00	0.00	-0.00	-0.00	-0.00	-0.00	300.00	200.00	0.00	-0.00
403	0.00	0.00	0.00	903.00	200.00	0.00	0.00	-0.00	-0.00	-0.00	300.00	200.00	0.00	-0.00
404	-0.00	-0.00	-0.00	903.00	200.00	0.00	-0.00	-0.00	-0.00	-0.00	300.00	200.00	0.00	-0.00
405	-0.00	-0.00	-0.00	903.00	200.00	0.00	-0.00	-0.00	-0.00	-0.00	300.00	200.00	0.00	-0.00
406	-0.00	-0.00	-0.00	903.00	200.00	0.00	-0.00	-0.00	-0.00	-0.00	300.00	200.00	0.00	-0.00
407	-0.00	-0.00	-0.00	903.00	200.00	0.00	-0.00	-0.00	-0.00	-0.00	300.00	200.00	0.00	-0.00
408	-0.00	-0.00	-0.00	903.00	200.00	0.00	-0.00	-0.00	-0.00	-0.00	300.00	200.00	0.00	-0.00
409	0.00	0.00	0.00	903.00	200.00	0.00	0.00	-0.00	-0.00	-0.00	300.00	200.00	0.00	-0.00
410	-0.00	-0.00	-0.00	903.00	200.00	0.00	-0.00	-0.00	-0.00	-0.00	300.00	200.00	0.00	-0.00
411	-0.00	-0.00	-0.00	903.00	200.00	0.00	-0.00	-0.00	-0.00	-0.00	300.00	200.00	0.00	-0.00
412	-0.00	-0.00	-0.00	903.00	200.00	0.00	-0.00	-0.00	-0.00	-0.00	300.00	200.00	0.00	-0.00
413	-0.00	-0.00	-0.00	903.00	200.00	0.00	-0.00	-0.00	-0.00	-0.00	300.00	200.00	0.00	-0.00
414	-0.00	-0.00	-0.00	903.00	200.00	0.00	-0.00	-0.00	-0.00	-0.00	300.00	200.00	0.00	-0.00
415	-0.00	-0.00	-0.00	903.00	200.00	0.00	-0.00	-0.00	-0.00	-0.00	300.00	200.00	0.00	-0.00
416	-0.00	-0.00	-0.00	903.00	200.00	0.00	-0.00	-0.00	-0.00	-0.00	300.00	200.00	0.00	-0.00
417	4.27	0.69	27.62	1121.78	270.72	0.00	-557.62	-0.00	-0.00	-0.00	300.00	200.00	0.00	-0.00
418	-26.02	-52.03	300.90	1134.24	281.03	0.00	4888.24	-0.00	-0.00	-0.00	300.00	200.00	0.00	-0.00
419	48.14	6.71	261.38	1102.82	265.85	0.00	569.64	0.00	0.00	0.00	300.00	200.00	0.00	0.00
420	56.92	18.08	280.76	1115.93	272.50	0.00	-2012.68	-0.00	-0.00	-0.00	300.00	200.00	0.00	-0.00
421	81.71	-3.28	310.36	1124.09	279.55	0.00	1800.73	-0.00	-0.00	-0.00	300.00	200.00	0.00	-0.00
422	81.02	-3.43	326.08	1121.86	280.11	0.00	948.17	-0.00	-0.00	-0.00	300.00	200.00	0.00	-0.00
423	62.10	-0.00	334.47	1116.91	279.74	0.00	351.87	-0.00	-0.00	-0.00	300.00	200.00	0.00	-0.00
424	55.92	-0.00	346.22	1112.17	279.77	0.00	-253.91	0.00	0.00	0.00	300.00	200.00	0.00	0.00
425	63.48	-3.43	344.70	1109.11	281.01	0.00	-375.78	-0.00	-0.00	-0.00	300.00	200.00	0.00	-0.00
426	71.64	-6.71	341.34	1107.38	282.88	0.00	-380.80	-0.00	-0.00	-0.00	300.00	200.00	0.00	-0.00
427	74.46	-16.56	364.84	1102.12	285.49	0.00	-271.23	-0.00	-0.00	-0.00	300.00	200.00	0.00	-0.00
428	87.66	-30.52	399.02	1096.54	287.34	0.00	287.72	-0.00	-0.00	-0.00	300.00	200.00	0.00	-0.00
429	100.02	-36.01	415.04	1092.26	288.60	0.00	274.00	-0.00	-0.00	-0.00	300.00	200.00	0.00	-0.00
430	100.25	-39.06	420.07	1089.02	289.87	0.00	-112.67	-0.00	-0.00	-0.00	300.00	200.00	0.00	-0.00
431	97.96	-41.05	424.35	1087.14	290.40	0.00	-752.17	-0.00	-0.00	-0.00	300.00	200.00	0.00	-0.00
432	97.58	-41.20	428.31	1084.90	290.92	0.00	-1349.77	-0.00	-0.00	-0.00	300.00	200.00	0.00	-0.00
433	97.81	-41.66	434.57	1083.55	291.64	0.00	-1551.38	-0.00	-0.00	-0.00	300.00	200.00	0.00	-0.00
434	97.50	-41.73	446.93	1082.34	291.70	0.00	-1655.68	-0.00	-0.00	-0.00	300.00	200.00	0.00	-0.00
435	95.83	-40.13	465.70	1081.51	291.74	0.00	-1669.05	-0.00	-0.00	-0.00	300.00	200.00	0.00	-0.00
436	93.54	-37.23	484.31	1081.45	291.68	0.00	-1717.67	-0.00	-0.00	-0.00	300.00	200.00	0.00	-0.00
437	91.25	-34.79	503.08	1081.34	291.66	0.00	-1751.01	-0.00	-0.00	-0.00	300.00	200.00	0.00	-0.00
438	88.20	-32.27	522.61	1081.07	291.50	0.00	-1930.00	-0.00	-0.00	-0.00	300.00	200.00	0.00	-0.00
439	85.60	-30.90	538.48	1080.76	291.53	0.00	-1824.59	-0.00	-0.00	-0.00	300.00	200.00	0.00	-0.00
440	82.70	-30.44	552.52	1080.63	291.69	0.00	-1864.34	-0.00	-0.00	-0.00	300.00	200.00	0.00	-0.00
441	80.64	-31.20	566.71	1080.46	291.76	0.00	-1848.30	-0.00	-0.00	-0.00	300.00	200.00	0.00	-0.00
442	79.57	-32.73	578.92	1080.04	291.88	0.00	-1817.01	-0.00	-0.00	-0.00	300.00	200.00	0.00	-0.00
443	77.97	-34.79	589.75	1079.51	291.90	0.00	-1868.38	-0.00	-0.00	-0.00	300.00	200.00	0.00	-0.00
444	76.83	-37.38	600.13	1079.35	292.09	0.00	-1941.63	-0.00	-0.00	-0.00	300.00	200.00	0.00	-0.00
445	75.76	-40.05	607.91	1079.05	292.47	0.00	-1895.82	-0.00	-0.00	-0.00	300.00	200.00	0.00	-0.00
446	74.84	-42.34	615.39	1078.63	292.64	0.00	-1972.34	-0.00	-0.00	-0.00	300.00	200.00	0.00	-0.00
447	73.55	-43.79	621.64	1077.96	292.64	0.00	-1981.34	-0.00	-0.00	-0.00	300.00	200.00	0.00	-0.00
448	71.79	-44.02	626.22	1077.63	292.79	0.00	-2015.90	-0.00	-0.00	-0.00	300.00	200.00	0.00	-0.00
449	69.58	-43.72	629.43	1077.69	292.75	0.00	-1976.98	-0.00	-0.00	-0.00	300.00	200.00	0.00	-0.00
450	66.60	-42.34	631.87	1077.16	292.68	0.00	-1993.45	-0.00	-0.00	-0.00	300.00	200.00	0.00	-0.00
451	63.78	-40.66	630.34	1077.22	292.76	0.00	-1830.45	-0.00	-0.00	-0.00	300.00	200.00	0.00	-0.00
452	60.27	-38.68	628.20	1077.01	292.69	0.00	-1758.78	-0.00	-0.00	-0.00	300.00	200.00	0.00	-0.00
453	56.38	-36.09	624.85	1076.48	292.60	0.00	-1610.72	-0.00	-0.00	-0.00	300.00	200.00	0.00	-0.00
454	53.33	-33.72	621.19	1076.10	292.66	0.00	-1512.35	-0.00	-0.00	-0.00	300.00	200.00	0.00	-0.00
455	50.13	-31.81	616.76	1075.56	292.68	0.00	-1331.52	-0.00	-0.00	-0.00	300.00	200.00	0.00	-0.00
456	47.15	-29.91	613.10	1074.65	292.68	0.00	-1253.83	-0.00	-0.00	-0.00	300.00	200.00	0.00	-0.00
457	45.01	-28.99	609.59	1073.61	292.82	0.00	-1129.57	-0.00	-0.00	-0.00	300.00	200.00	0.00	-0.00
458	43.03	-28.61	605.77	1072.42	293.05	0.00	-990.93	-0.00	-0.00	-0.00	300.00	200.00	0.00	-0.00
459	41.28	-28.84	603.49	1070.86	293.40	0.00	-871.11	-0.00	-0.00	-0.00	300.00	200.00	0.00	-0.00
460	39.83	-29.22	601.35	1069.33	293.83	0.00	-832.74	-0.00	-0.00	-0.00	300.00	200.00	0.00	-0.00
461	38.76	-29.83	600.28	1067.72	294.41	0.00	-674.15	-0.00	-0.00	-0.00	300.00	200.00	0.00	-0.00
462	37.61	-30.52	600.89	1065.95	294.77	0.00	-640.76	-0.00	-0.00	-0.00	300.00	200.00	0.00	-0.00
463	36.54	-31.20	602.72	1064.01	295.14	0.00	-585.49	-0.00	-0.00	-0.00	300.00	200.00	0.00	-0.00
464	35.63	-31.59	604.86	1062.61	295.66	0.00	-499.51	-0.00	-0.00	-0.00	300.00	200.00	0.00	-0.00
465	34.48	-31.89	609.28	1060.63	296.02	0.00	-382.40	-0.00	-0.00	-0.00	300.00	200.00	0.00	-0.00
466	33.04	-32.04	614.17	1059.37	296.20	0.00	-234.18	-0.00	-0.00	-0.00	300.00	200.00	0.00	-0.00
467	31.89	-31.89	619.20	1057.73	296.35	0.00	-186.67	-0.00	-0.00	-0.00	300.00	200.00	0.00	-0.00
468	30.21	-32.12	623.78	1056.16	296.67	0.00	-56.37	-0.00	-0.00	-0.00	300.00	200.00	0.00	-0.00
469	28.53	-32.20	627.29	1055.08	297.11	0.00	45.40	-0.00	-0.00	-0.00	300.00	200.00	0.00	-0.00
470	26.70	-32.58	630.19	1053.44	297.29	0.00	105.82	-0.00	-0.00	-0.00	300.00	200.00	0.00	-0.00
471	25.02	-32.81	632.78	1051.95	297.66	0.00	212.23	-0.00	-0.00	-0.00	300.00	200.00	0.00	-0.00
472	23.19	-32.88	634.92	1050.37	297.96	0.00	297.15	-0.00	-0.00	-0.00	300.00	200.00	0.00	-0.00
473	21.21	-32.58	636.75	1049.08	298.06	0.00	246.99	-0.00	-0.00	-0.00	300.00	200.00	0.00	-0.00
474	19.45	-32.81	638.12	1047.55	298.23	0.00	427.58	-0.00	-0.00	-0.00	300.00	200.00	0.00	-0.00
475	17.47	-32.73	638.12	1046.47	298.57	0.00	535.66	-0.00	-0.00	-0.00	300.00	200.00	0.00	-0.00
476	15.41	-32.65	638.58	1045.22	298.64	0.00	625.30	-0.00	-0.00	-0.00	300.00	200.00	0.00	-0.00
477	12.82	-32.65	638.89	1044.29	298.93	0.00	731.92	-0.00	-0.00	-0.00	300.00	200.00	0.00	-0.00
478	10.30	-32.73	639.04	1043.33	299.04	0.00	783.72	-0.00	-0.00	-0.00	300.00	200.00	0.00	-0.00
479	8.16	-32.88	639.34	1042.40	299.14	0.00	975.87	-0.00	-0.00	-0.00	300.00	200.00	0.00	-0.00
480	5.87	-32.81	639.34	1041.47	299.09	0.00	1073.71	-0.00	-0.00	-0.00	300.00	200.00	0.00	-0.00
481	3.66	-32.27	639.34	1040.54	299.14	0.00	1231.30	-0.00	-0.00	-0.00	300.00	200.00	0.00	-0.00
482	1.75	-32.20	639.04	1039.68	299.00	0.00	1369.80	-0.00	-0.00	-0.00	300.00	200.00	0.00	-0.00
483	-0.46	-32.20	638.89	1038.71	299.21	0.00	1508.53	-0.00	-0.00	-0.00	300.00	200.00	0.00	-0.00
484	-2.52	-31.97	638.58	1037.91	299.26	0.00	1682.43	-0.00	-0.00	-0.00	300.00	200.00	0.00	-0.00
485	-4.50	-31.74	637.36	1037.02	299.21	0.00	1792.81	-0.00	-0.00	-0.00	300.00	200.00	0.00	-0.00
486	-7.02	-31.81	636.60	1036.03	299.09	0.00	1911.71	-0.00	-0.00	-0.00	300.00	200.00	0.00	-0.00
487	-9.31	-31.74	634.16	1035.10	299.18	0.00	2033.44	-0.00	-0.00	-0.00	300.00	200.00	0.00	-0.00
488	-11.37	-31.59	631.26	1034.33	299.15	0.00	2219.81	-0.00	-0.00	-0.00	300.00	200.00	0.00	-0.00
489	-13.89	-31.05	627.90	1033.13	298.81	0.00	2325.52	-0.00	-0.00	-0.00	300.00	200.00	0.00	-0.00
490	-15.87	-30.67	625.31	1032.28	298.78	0.00	2466.23	-0.00	-0.00	-0.00	300.00	200.00	0.00	-0.00
491	-17.78	-29.98	623.63	1031.16	298.65	0.00	2569.69	-0.00	-0.00	-0.00	300.00	200.00	0.00	-0.00
492	-19.84	-29.14	621.34	1030.16	298.33	0.00	2716.81	-0.00	-0.00	-0.00	300.00	200.00	0.00	-0.00
493	-21.67	-28.69	619.20	1028.68	298.13	0.00	2829.49	-0.00	-0.00	-0.00	300.00	200.00	0.00	-0.00
494	-23.12	-28.38	616.76	1027.17	298.02	0.00	2974.81	-0.00	-0.00	-0.00	300.00	200.00	0.00	-0.00
495	-24.34	-28.38	613.86	1025.45	297.94	0.00	3082.89	-0.00	-0.00	-0.00	300.00	200.00	0.00	-0.00
496	-26.17	-28.46	611.88	1023.67	297.66	0.00	3167.36	-0.00	-0.00	-0.00	300.00	200.00	0.00	-0.00
497	-27.39	-28.61	610.66	1021.74	297.50	0.00	3175.72	-0.00	-0.00	-0.00	300.00	200.00	0.00	-0.00
498	-28.69	-28.84	610.35	1019.70	297.35	0.00	3273.70	-0.00	-0.00	-0.00	300.00	200.00	0.00	-0.00
499	-29.91	-29.22	609.74	1017.41	297.30	0.00	3363.05	-0.00	-0.00	-0.00	300.00	200.00	0.00	-0.00
500	-31.36	-29.37	609.89	1015.28	297.17	0.00	3341.02	-0.00	-0.00	-0.00	300.00	200.00	0.00	-0.00
501	-32.96	-29.75	609.59	1012.49	296.92	0.00	3359.22	-0.00	-0.00	-0.00	300.00	200.00	0.00	-0.00
502	-33.80	-30.44	608.22	1009.72	296.79	0.00	3296.30	-0.00	-0.00	-0.00	300.00	200.00	0.00	-0.00
503	-34.18	-31.05	606.08	1007.00	296.78	0.00	3400.64	-0.00	-0.00	-0.00	300.00	200.00	0.00	-0.00
504	-34.79	-31.59	604.86	1003.66	296.42	0.00	3395.47	-0.00	-0.00	-0.00	300.00	200.00	0.00	-0.00
505	-35.25	-31.74	603.33	1000.34	296.21	0.00	3452.14	-0.00	-0.00	-0.00	300.00	200.00	0.00	-0.00
506	-35.32	-32.27	602.42	997.15	295.90	0.00	3519.05	-0.00	-0.00	-0.00	300.00	200.00	0.00	-0.00
507	-35.93	-32.27	602.57	993.33	295.52	0.00	3510.99	-0.00	-0.00	-0.00	300.00	200.00	0.00	-0.00
508	-35.71	-32.27	603.49	989.55	295.27	0.00	3557.04	-0.00	-0.00	-0.00	300.00	200.00	0.00	-0.00
509	-35.71	-32.20	604.86	986.02	294.75	0.00	3569.88	-0.00	-0.00	-0.00	300.00	200.00	0.00	-0.00
510	-36.01	-32.27	606.69	981.92	294.32	0.00	3659.63	-0.00	-0.00	-0.00	300.00	200.00	0.00	-0.00
511	-36.09	-31.81	609.28	978.06	293.76	0.00	3787.85	-0.00	-0.00	-0.00	300.00	200.00	0.00	-0.00
512	-36.85	-31.28	614.17	974.40	293.32	0.00	3784.45	-0.00	-0.00	-0.00	300.00	200.00	0.00	-0.00
513	-37.84	-31.28	620.27	970.82	292.74	0.00	3899.15	-0.00	-0.00	-0.00	300.00	200.00	0.00	-0.00
514	-39.67	-31.28	626.68	967.43	292.18	0.00	3782.59	-0.00	-0.00	-0.00	300.00	200.00	0.00	-0.00
515	-41.35	-31.28	634.00	964.44	291.79	0.00	3825.40	-0.00	-0.00	-0.00	300.00	200.00	0.00	-0.00
516	-44.10	-31.28	642.09	961.60	291.21	0.00	3830.67	-0.00	-0.00	-0.00	300.00	200.00	0.00	-0.00
517	-46.77	-31.66	649.41	958.90	290.74	0.00	3797.33	-0.00	-0.00	-0.00	300.00	200.00	0.00	-0.00
518	-49.97	-32.04	657.20	956.77	290.36	0.00	3753.35	-0.00	-0.00	-0.00	300.00	200.00	0.00	-0.00
519	-54.40	-32.27	665.13	955.03	289.97	0.00	3742.74	-0.00	-0.00	-0.00	300.00	200.00	0.00	-0.00
520	-58.59	-33.04	671.54	953.44	289.80	0.00	3751.92	-0.00	-0.00	-0.00	300.00	200.00	0.00	-0.00
521	-62.94	-34.03	677.03	952.02	289.38	0.00	3732.33	-0.00	-0.00	-0.00	300.00	200.00	0.00	-0.00
522	-67.75	-34.48	681.00	950.79	289.18	0.00	3617.30	-0.00	-0.00	-0.00	300.00	200.00	0.00	-0.00
523	-72.25	-35.48	682.83	949.53	288.89	0.00	3559.24	-0.00	-0.00	-0.00	300.00	200.00	0.00	-0.00
524	-76.37	-36.54	682.83	948.65	288.76	0.00	3587.31	-0.00	-0.00	-0.00	300.00	200.00	0.00	-0.00
525	-81.25	-37.38	681.15	947.56	288.58	0.00	3417.97	-0.00	-0.00	-0.00	300.00	200.00	0.00	-0.00
526	-85.14	-38.07	678.41	946.66	288.26	0.00	3348.37	-0.00	-0.00	-0.00	300.00	200.00	0.00	-0.00
527	-88.96	-38.91	672.61	945.74	288.25	0.00	3219.58	-0.00	-0.00	-0.00	300.00	200.00	0.00	-0.00
528	-92.62	-39.37	664.52	944.47	288.08	0.00	3133.08	-0.00	-0.00	-0.00	300.00	200.00	0.00	-0.00
529	-95.44	-39.83	655.82	943.62	287.81	0.00	3010.35	-0.00	-0.00	-0.00	300.00	200.00	0.00	-0.00
530	-98.04	-40.13	644.84	942.75	287.88	0.00	2775.49	-1.14	4.73	55.08	486.15	119.11	0.00	-444.64
531	-101.39	-41.50	631.87	941.47	287.37	0.00	2831.43	-18.39	-16.10	254.82	497.60	137.13	0.00	2231.39
532	-103.76	-39.22	611.88	940.71	287.53	0.00	2421.44	6.94	-9.16	186.77	480.64	130.72	0.00	-1596.69
533	-103.76	-38.45	592.19	939.72	287.09	0.00	2331.68	24.03	-16.78	221.10	493.17	133.47	0.00	819.43
534	-102.84	-36.01	567.93	938.46	286.73	0.00	1879.17	51.12	-5.26	250.55	482.89	130.69	0.00	-794.65
535	-101.93	-33.49	543.67	937.27	286.33	0.00	1800.91	55.39	-6.64	265.81	483.58	131.11	0.00	-216.66
536	-100.63	-30.90	516.51	936.15	286.03	0.00	1591.12	40.82	-6.87	283.20	480.23	128.99	0.00	-356.41
537	-98.27	-27.62	484.47	935.03	285.48	0.00	1411.19	31.20	-5.49	290.68	478.27	127.45	0.00	-231.63
538	-94.53	-24.64	452.58	934.15	285.37	0.00	1235.36	34.87	-0.76	293.88	474.61	124.82	0.00	-107.72
539	-89.95	-21.21	420.84	933.35	284.77	0.00	1143.73	48.37	11.44	311.74	466.96	119.92	0.00	-62.08
540	-84.92	-17.55	384.37	932.30	284.24	0.00	982.63	66.22	25.63	336.91	459.38	116.85	0.00	-505.53
541	-78.96	-14.65	350.19	932.15	283.92	0.00	964.21	74.46	30.44	360.72	455.33	115.65	0.00	-503.60
542	-72.78	-11.90	314.48	930.95	284.33	0.00	763.77	73.24	30.90	382.23	452.46	114.89	0.00	64.87
543	-64.85	-9.08	274.05	930.06	283.85	0.00	598.53	73.09	28.46	395.36	450.64	114.63	0.00	917.49
544	-56.30	-6.64	234.83	928.73	284.34	0.00	480.29	76.60	27.24	409.09	448.15	114.36	0.00	1627.11
545	-46.31	-4.73	196.53	926.76	284.78	0.00	511.93	83.47	28.53	430.76	445.38	113.78	0.00	2113.64
546	-34.03	-3.36	155.64	922.41	284.31	0.00	423.45	91.25	30.21	459.14	443.07	113.53	0.00	2252.29
547	-21.06	-2.67	121.46	917.70	284.92	0.00	471.13	97.12	30.82	491.64	440.78	113.53	0.00	2208.73
548	-10.45	-2.82	96.28	911.56	285.26	0.00	346.06	100.48	28.84	523.99	439.60	113.69	0.00	2361.68
549	-3.51	-2.37	75.84	907.23	284.10	0.00	264.14	100.71	26.93	546.42	438.90	113.66	0.00	2395.14
550	-0.15	-1.75	61.04	905.25	281.00	0.00	220.47	100.02	26.32	562.59	438.24	113.59	0.00	2412.46
551	1.14	-1.45	47.61	902.04	282.69	0.00	139.02	98.42	26.47	575.10	437.30	113.50	0.00	2432.00
552	2.21	-1.68	35.40	903.00	281.03	0.00	156.40	96.21	27.24	582.58	437.04	113.25	0.00	2433.05
553	2.98	-2.21	26.70	894.43	278.86	0.00	124.12	93.77	28.53	588.23	436.26	112.89	0.00	2478.16
554	3.74	-2.29	19.99	893.84	277.86	0.00	87.01	90.94	30.29	593.26	435.57	112.55	0.00	2612.28
555	2.90	-1.75	13.28	899.55	275.86	0.00	76.56	87.81	32.04	597.23	435.21	112.31	0.00	2776.14
556	1.75	-1.30	8.24	886.33	281.48	0.00	6.92	84.84	33.95	602.11	434.26	111.96	0.00	2895.69
557	-0.00	-0.00	-0.00	903.00	200.00	0.00	-0.00	81.71	36.54	606.38	433.47	111.52	0.00	3159.50
558	0.00	0.00	0.00	903.00	200.00	0.00	0.00	78.89	39.14	608.98	432.60	110.85	0.00	3295.54
559	-0.00	-0.00	-0.00	903.00	200.00	0.00	-0.00	75.99	41.12	611.11	431.54	110.11	0.00	3530.44
560	-0.00	-0.00	-0.00	903.00	200.00	0.00	-0.00	72.71	42.42	611.88	430.17	109.63	0.00	3608.43
561	-0.00	-0.00	-0.00	903.00	200.00	0.00	-0.00	69.50	42.11	611.57	429.04	108.93	0.00	3662.57
562	-0.00	-0.00	-0.00	903.00	200.00	0.00	-0.00	66.45	40.59	611.88	427.86	108.58	0.00	3750.07
563	0.00	0.00	0.00	903.00	200.00	0.00	0.00	63.93	38.15	611.88	426.51	108.08	0.00	3533.67
564	-0.00	-0.00	-0.00	903.00	200.00	0.00	-0.00	62.10	34.94	612.79	425.20	107.72	0.00	3375.41
565	-0.00	-0.00	-0.00	903.00	200.00	0.00	-0.00	60.27	32.20	613.56	424.00	107.39	0.00	3197.29
566	-0.00	-0.00	-0.00	903.00	200.00	0.00	-0.00	58.75	30.29	612.64	422.84	106.85	0.00	3029.38
567	-0.00	-0.00	-0.00	903.00	200.00	0.00	-0.00	57.14	29.37	611.11	421.35	106.22	0.00	2909.67
568	-0.00	-0.00	-0.00	903.00	200.00	0.00	-0.00	56.00	29.22	610.20	419.88	105.88	0.00	2807.56
569	0.00	0.00	0.00	903.00	200.00	0.00	0.00	54.63	29.53	607.91	418.22	104.92	0.00	2553.58
570	-0.00	-0.00	-0.00	903.00	200.00	0.00	-0.00	53.56	30.29	606.08	416.77	104.28	0.00	2322.99
571	-0.00	-0.00	-0.00	903.00	200.00	0.00	-0.00	52.03	30.90	605.62	415.27	103.65	0.00	2159.72
572	-0.00	-0.00	-0.00	903.00	200.00	0.00	-0.00	50.35	31.36	604.55	413.65	102.83	0.00	1957.22
573	-0.00	-0.00	-0.00	903.00	200.00	0.00	-0.00	49.13	31.36	605.01	412.21	102.40	0.00	1733.86
574	0.00	0.00	0.00	903.00	200.00	0.00	0.00	48.07	31.28	605.77	411.61	101.61	0.00	1598.71
575	-0.00	-0.00	-0.00	903.00	200.00	0.00	-0.00	46.77	31.05	607.76	409.89	101.28	0.00	1400.67
576	0.00	0.00	0.00	903.00	200.00	0.00	0.00	45.39	30.82	609.44	408.99	100.80	0.00	1247.05
577	-0.00	-0.00	-0.00	903.00	200.00	0.00	-0.00	43.79	30.59	612.34	407.65	100.32	0.00	1107.65
578	-0.00	-0.00	-0.00	903.00	200.00	0.00	-0.00	42.27	30.29	614.78	406.70	99.83	0.00	888.31
579	-0.00	-0.00	-0.00	903.00	200.00	0.00	-0.00	40.82	30.44	617.68	405.90	99.56	0.00	732.91
580	-0.00	-0.00	-0.00	903.00	200.00	0.00	-0.00	38.91	30.29	619.51	405.07	99.16	0.00	607.19
581	-0.00	-0.00	-0.00	903.00	200.00	0.00	-0.00	37.08	30.44	621.80	404.17	98.75	0.00	467.47
582	-0.00	-0.00	-0.00	903.00	200.00	0.00	-0.00	35.02	30.52	624.08	403.35	98.24	0.00	240.49
583	0.00	0.00	0.00	903.00	200.00	0.00	0.00	33.11	30.67	625.15	402.22	97.88	0.00	120.96
584	-0.00	-0.00	-0.00	903.00	200.00	0.00	-0.00	30.36	30.59	626.37	401.22	97.34	0.00	11.81
585	-0.00	-0.00	-0.00	903.00	200.00	0.00	-0.00	27.92	30.52	627.14	400.58	96.98	0.00	-155.47
586	-0.00	-0.00	-0.00	903.00	200.00	0.00	-0.00	26.02	30.52	627.44	399.59	96.55	0.00	-329.00
587	-0.00	-0.00	-0.00	903.00	200.00	0.00	-0.00	23.35	30.21	628.20	398.74	96.14	0.00	-463.99
588	-0.00	-0.00	-0.00	903.00	200.00	0.00	-0.00	21.13	29.75	628.51	397.89	95.65	0.00	-700.38
589	0.00	0.00	0.00	903.00	200.00	0.00	0.00	18.69	29.60	630.34	397.02	95.52	0.00	-773.77
590	-0.00	-0.00	-0.00	903.00	200.00	0.00	-0.00	16.56	29.60	631.56	396.40	95.14	0.00	-950.40
591	0.00	0.00	0.00	903.00	200.00	0.00	0.00	14.57	29.75	632.63	395.80	94.79	0.00	-1156.49
592	-0.00	-0.00	-0.00	903.00	200.00	0.00	-0.00	12.51	29.83	634.16	395.14	94.75	0.00	-1293.93
593	-0.00	-0.00	-0.00	903.00	200.00	0.00	-0.00	10.53	29.98	634.61	394.64	94.40	0.00	-1408.84
594	-0.00	-0.00	-0.00	903.00	200.00	0.00	-0.00	8.47	29.98	635.68	394.26	94.38	0.00	-1569.28
595	-0.00	-0.00	-0.00	903.00	200.00	0.00	-0.00	6.79	30.21	636.75	393.67	94.46	0.00	-1692.77
596	-0.00	-0.00	-0.00	903.00	200.00	0.00	-0.00	4.73	30.21	636.44	393.29	94.08	0.00	-1785.95
597	-0.00	-0.00	-0.00	903.00	200.00	0.00	-0.00	2.75	30.29	636.29	393.09	94.29	0.00	-1988.49
598	-0.00	-0.00	-0.00	903.00	200.00	0.00	-0.00	0.61	30.52	635.99	392.78	94.29	0.00	-2117.69
599	-0.00	-0.00	-0.00	903.00	200.00	0.00	-0.00	-1.83	30.75	634.61	392.62	94.40	0.00	-2288.11
600	-0.00	-0.00	-0.00	903.00	200.00	0.00	-0.00	-4.27	30.21	633.39	392.36	94.58	0.00	-2408.78
601	0.00	0.00	0.00	903.00	200.00	0.00	0.00	-6.94	29.83	631.41	392.51	94.93	0.00	-2533.64
602	-0.00	-0.00	-0.00	903.00	200.00	0.00	-0.00	-9.31	29.53	630.04	392.35	95.18	0.00	-2758.04
603	-0.00	-0.00	-0.00	903.00	200.00	0.00	-0.00	-12.13	28.69	628.36	392.52	95.63	0.00	-2829.95
604	-0.00	-0.00	-0.00	903.00	200.00	0.00	-0.00	-14.72	27.85	627.44	392.51	96.01	0.00	-2967.55
605	-0.00	-0.00	-0.00	903.00	200.00	0.00	-0.00	-16.78	27.24	625.76	392.47	96.42	0.00	-3205.99
606	-0.00	-0.00	-0.00	903.00	200.00	0.00	-0.00	-18.69	26.70	624.08	392.05	96.82	0.00	-3344.73
607	0.00	0.00	0.00	903.00	200.00	0.00	0.00	-21.36	26.32	622.56	391.99	97.16	0.00	-3428.56
608	-0.00	-0.00	-0.00	903.00	200.00	0.00	-0.00	-24.19	25.71	620.42	391.56	97.59	0.00	-3470.85
609	-0.00	-0.00	-0.00	903.00	200.00	0.00	-0.00	-26.63	25.48	617.52	391.03	97.75	0.00	-3488.11
610	-0.00	-0.00	-0.00	903.00	200.00	0.00	-0.00	-29.68	25.56	615.39	390.38	97.89	0.00	-3582.55
611	-0.00	-0.00	-0.00	903.00	200.00	0.00	-0.00	-32.65	25.63	614.32	389.72	98.21	0.00	-3576.62
612	0.00	0.00	0.00	903.00	200.00	0.00	0.00	-34.41	26.02	612.18	388.31	98.21	0.00	-3624.30
613	-0.00	-0.00	-0.00	903.00	200.00	0.00	-0.00	-36.16	26.47	610.66	387.18	98.20	0.00	-3616.27
614	-0.00	-0.00	-0.00	903.00	200.00	0.00	-0.00	-38.30	26.86	609.44	385.93	98.05	0.00	-3598.53
615	-0.00	-0.00	-0.00	903.00	200.00	0.00	-0.00	-39.37	27.39	609.13	383.79	98.10	0.00	-3570.49
616	-0.00	-0.00	-0.00	903.00	200.00	0.00	-0.00	-40.05	27.85	607.76	381.50	97.87	0.00	-3534.38
617	0.00	0.00	0.00	903.00	200.00	0.00	0.00	-41.05	27.85	605.93	378.87	97.61	0.00	-3532.50
618	-0.00	-0.00	-0.00	903.00	200.00	0.00	-0.00	-41.66	28.38	604.71	376.53	97.35	0.00	-3526.58
619	-0.00	-0.00	-0.00	903.00	200.00	0.00	-0.00	-42.65	28.69	604.71	373.81	96.80	0.00	-3437.83
620	-0.00	-0.00	-0.00	903.00	200.00	0.00	-0.00	-42.95	29.22	605.93	370.64	96.50	0.00	-3431.95
621	0.00	0.00	0.00	903.00	200.00	0.00	0.00	-43.18	29.75	607.91	367.47	95.98	0.00	-3329.48
622	-0.00	-0.00	-0.00	903.00	200.00	0.00	-0.00	-43.41	29.91	609.28	364.24	95.57	0.00	-3201.20
623	0.00	0.00	0.00	903.00	200.00	0.00	0.00	-43.79	30.44	611.27	360.43	94.91	0.00	-3119.68
624	0.00	0.00	0.00	903.00	200.00	0.00	0.00	-44.56	30.98	613.10	356.89	94.47	0.00	-2988.61
625	-0.00	-0.00	-0.00	903.00	200.00	0.00	-0.00	-45.47	31.66	615.08	353.81	93.77	0.00	-2915.89
626	-0.00	-0.00	-0.00	903.00	200.00	0.00	-0.00	-46.84	32.04	618.59	350.10	93.34	0.00	-2788.71
627	0.00	0.00	0.00	903.00	200.00	0.00	0.00	-47.91	32.65	622.10	347.09	92.91	0.00	-2746.92
628	0.00	0.00	0.00	903.00	200.00	0.00	0.00	-49.36	33.19	626.07	344.24	92.47	0.00	-2660.37
629	-0.00	-0.00	-0.00	903.00	200.00	0.00	-0.00	-51.27	33.72	631.26	341.55	92.10	0.00	-2621.02
630	0.00	0.00	0.00	903.00	200.00	0.00	0.00	-53.63	33.95	636.14	339.15	91.87	0.00	-2601.90
631	0.00	0.00	0.00	903.00	200.00	0.00	0.00	-56.23	34.71	640.72	336.87	91.59	0.00	-2531.30
632	-0.00	-0.00	-0.00	903.00	200.00	0.00	-0.00	-59.51	35.40	646.06	334.86	91.50	0.00	-2490.49
633	-0.00	-0.00	-0.00	903.00	200.00	0.00	-0.00	-62.71	36.16	650.79	333.13	91.30	0.00	-2369.18
634	-0.00	-0.00	-0.00	903.00	200.00	0.00	-0.00	-66.68	36.62	655.67	331.91	91.32	0.00	-2344.37
635	-0.00	-0.00	-0.00	903.00	200.00	0.00	-0.00	-71.64	37.00	660.25	330.44	91.33	0.00	-2244.87
636	0.00	0.00	0.00	903.00	200.00	0.00	0.00	-75.99	37.46	663.91	329.51	91.38	0.00	-2212.94
637	-0.00	-0.00	-0.00	903.00	200.00	0.00	-0.00	-80.34	38.15	666.35	328.30	91.41	0.00	-2220.87
638	-0.00	-0.00	-0.00	903.00	200.00	0.00	-0.00	-85.30	38.45	667.11	327.52	91.45	0.00	-2121.29
639	-0.00	-0.00	-0.00	903.00	200.00	0.00	-0.00	-89.95	39.14	666.50	326.44	91.58	0.00	-2108.15
640	0.00	0.00	0.00	903.00	200.00	0.00	0.00	-94.15	39.37	663.91	325.44	91.52	0.00	-2026.59
641	-0.00	-0.00	-0.00	903.00	200.00	0.00	-0.00	-99.11	39.67	658.72	324.67	91.68	0.00	-1871.18
642	-0.00	-0.00	-0.00	903.00	200.00	0.00	-0.00	-103.76	39.22	650.94	324.33	91.75	0.00	-1692.57
643	0.00	0.00	0.00	903.00	200.00	0.00	0.00	-107.65	38.91	647.43	322.84	92.67	0.00	-1648.33
644	-0.00	-0.00	-0.00	903.00	200.00	0.00	-0.00	-104.29	42.65	628.81	319.87	91.29	0.00	-2029.48
645	-0.00	-0.00	-0.00	903.00	200.00	0.00	-0.00	-110.63	36.24	614.62	321.67	93.20	0.00	-1558.79
646	-0.00	-0.00	-0.00	903.00	200.00	0.00	-0.00	-109.63	38.07	592.19	318.55	92.14	0.00	-1286.64
647	-0.00	-0.00	-0.00	903.00	200.00	0.00	-0.00	-109.33	33.19	570.53	318.13	93.39	0.00	-1237.60
648	0.00	0.00	0.00	903.00	200.00	0.00	0.00	-108.18	31.28	544.74	316.64	93.45	0.00	-1283.83
649	-0.00	-0.00	-0.00	903.00	200.00	0.00	-0.00	-105.90	28.84	517.12	315.31	93.77	0.00	-1231.92
650	-0.00	-0.00	-0.00	903.00	200.00	0.00	-0.00	-103.38	25.33	485.23	314.25	94.53	0.00	-992.99
651	-0.00	-0.00	-0.00	903.00	200.00	0.00	-0.00	-98.65	23.57	453.80	312.41	94.82	0.00	-926.09
652	0.00	0.00	0.00	903.00	200.00	0.00	0.00	-94.22	20.14	421.60	311.94	95.55	0.00	-881.60
653	-0.00	-0.00	-0.00	903.00	200.00	0.00	-0.00	-87.97	17.24	384.37	310.36	95.91	0.00	-658.20
654	0.00	0.00	0.00	903.00	200.00	0.00	0.00	-80.64	14.27	349.43	308.91	96.33	0.00	-624.74
655	-0.00	-0.00	-0.00	903.00	200.00	0.00	-0.00	-73.93	11.06	313.26	307.60	96.93	0.00	-498.07
656	-0.00	-0.00	-0.00	903.00	200.00	0.00	-0.00	-65.00	7.93	271.61	305.73	97.64	0.00	-464.30
657	-0.00	-0.00	-0.00	903.00	200.00	0.00	-0.00	-55.47	6.10	230.87	302.58	96.89	0.00	-408.01
658	-0.00	-0.00	-0.00	903.00	200.00	0.00	-0.00	-46.16	3.66	191.96	300.72	96.82	0.00	-321.25
659	-0.00	-0.00	-0.00	903.00	200.00	0.00	-0.00	-36.32	-0.23	150.30	303.96	101.32	0.00	-214.87
660	0.00	0.00	0.00	903.00	200.00	0.00	0.00	-26.09	-1.60	115.20	302.38	101.99	0.00	-116.68
661	-0.00	-0.00	-0.00	903.00	200.00	0.00	-0.00	-13.12	3.51	89.26	283.59	95.73	0.00	-199.13
662	-0.00	-0.00	-0.00	903.00	200.00	0.00	-0.00	-5.80	4.88	69.73	277.02	95.84	0.00	-107.85
663	0.00	0.00	0.00	903.00	200.00	0.00	0.00	-4.50	1.45	56.00	288.56	101.36	0.00	25.72
664	-0.00	-0.00	-0.00	903.00	200.00	0.00	-0.00	-3.13	0.61	43.64	289.51	102.10	0.00	106.65
665	0.00	0.00	0.00	903.00	200.00	0.00	0.00	-0.15	3.28	32.50	271.83	96.71	0.00	16.62
666	0.00	0.00	0.00	903.00	200.00	0.00	0.00	0.92	3.43	24.41	271.88	100.00	0.00	27.89
667	0.00	0.00	0.00	903.00	200.00	0.00	0.00	1.07	2.52	18.01	294.92	106.78	0.00	96.34
668	-0.00	-0.00	-0.00	903.00	200.00	0.00	-0.00	2.06	2.90	10.53	286.96	89.86	0.00	16.92
669	-0.00	-0.00	-0.00	903.00	200.00	0.00	-0.00	1.14	1.83	5.19	291.18	94.12	0.00	55.20
670	-0.00	-0.00	-0.00	903.00	200.00	0.00	-0.00	-0.00	-0.00	-0.00	300.00	200.00	0.00	-0.00
671	-0.00	-0.00	-0.00	903.00	200.00	0.00	-0.00	-0.00	-0.00	-0.00	300.00	200.00	0.00	-0.00
672	-0.00	-0.00	-0.00	903.00	200.00	0.00	-0.00	-0.00	-0.00	-0.00	300.00	200.00	0.00	-0.00
673	0.00	0.00	0.00	903.00	200.00	0.00	0.00	-0.00	-0.00	-0.00	300.00	200.00	0.00	-0.00
674	-0.00	-0.00	-0.00	903.00	200.00	0.00	-0.00	-0.00	-0.00	-0.00	300.00	200.00	0.00	-0.00
675	0.00	0.00	0.00	903.00	200.00	0.00	0.00	-0.00	-0.00	-0.00	300.00	200.00	0.00	-0.00
676	-0.00	-0.00	-0.00	903.00	200.00	0.00	-0.00	-0.00	-0.00	-0.00	300.00	200.00	0.00	-0.00
677	0.00	0.00	0.00	903.00	200.00	0.00	0.00	-0.00	-0.00	-0.00	300.00	200.00	0.00	-0.00
678	-0.00	-0.00	-0.00	903.00	200.00	0.00	-0.00	-0.00	-0.00	-0.00	300.00	200.00	0.00	-0.00
679	-0.00	-0.00	-0.00	903.00	200.00	0.00	-0.00	-0.00	-0.00	-0.00	300.00	200.00	0.00	-0.00
680	0.00	0.00	0.00	903.00	200.00	0.00	0.00	-0.00	-0.00	-0.00	300.00	200.00	0.00	-0.00
681	-0.00	-0.00	-0.00	903.00	200.00	0.00	-0.00	-0.00	-0.00	-0.00	300.00	200.00	0.00	-0.00
682	-0.00	-0.00	-0.00	903.00	200.00	0.00	-0.00	-0.00	-0.00	-0.00	300.00	200.00	0.00	-0.00
683	-0.00	-0.00	-0.00	903.00	200.00	0.00	-0.00	-0.00	-0.00	-0.00	300.00	200.00	0.00	-0.00
684	-0.00	-0.00	-0.00	903.00	200.00	0.00	-0.00	-0.00	-0.00	-0.00	300.00	200.00	0.00	-0.00
685	-0.00	-0.00	-0.00	903.00	200.00	0.00	-0.00	-0.00	-0.00	-0.00	300.00	200.00	0.00	-0.00
686	0.00	0.00	0.00	903.00	200.00	0.00	0.00	-0.00	-0.00	-0.00	300.00	200.00	0.00	-0.00
687	-0.00	-0.00	-0.00	903.00	200.00	0.00	-0.00	-0.00	-0.00	-0.00	300.00	200.00	0.00	-0.00
688	-0.00	-0.00	-0.00	903.00	200.00	0.00	-0.00	-0.00	-0.00	-0.00	300.00	200.00	0.00	-0.00
689	-0.00	-0.00	-0.00	903.00	200.00	0.00	-0.00	-0.00	-0.00	-0.00	300.00	200.00	0.00	-0.00
690	0.00	0.00	0.00	903.00	200.00	0.00	0.00	-0.00	-0.00	-0.00	300.00	200.00	0.00	-0.00
691	-0.00	-0.00	-0.00	903.00	200.00	0.00	-0.00	-0.00	-0.00	-0.00	300.00	200.00	0.00	-0.00
692	-0.00	-0.00	-0.00	903.00	200.00	0.00	-0.00	-0.00	-0.00	-0.00	300.00	200.00	0.00	-0.00
693	-0.00	-0.00	-0.00	903.00	200.00	0.00	-0.00	-0.00	-0.00	-0.00	300.00	200.00	0.00	-0.00
694	-0.00	-0.00	-0.00	903.00	200.00	0.00	-0.00	-0.00	-0.00	-0.00	300.00	200.00	0.00	-0.00
695	0.00	0.00	0.00	903.00	200.00	0.00	0.00	-0.00	-0.00	-0.00	300.00	200.00	0.00	-0.00
696	-0.00	-0.00	-0.00	903.00	200.00	0.00	-0.00	-0.00	-0.00	-0.00	300.00	200.00	0.00	-0.00
697	-0.00	-0.00	-0.00	903.00	200.00	0.00	-0.00	-0.00	-0.00	-0.00	300.00	200.00	0.00	-0.00
698	-0.00	-0.00	-0.00	903.00	200.00	0.00	-0.00	-0.00	-0.00	-0.00	300.00	200.00	0.00	-0.00
699	-0.00	-0.00	-0.00	903.00	200.00	0.00	-0.00	-0.00	-0.00	-0.00	300.00	200.00	0.00	-0.00
700	-0.00	-0.00	-0.00	903.00	200.00	0.00	-0.00	-0.00	-0.00	-0.00	300.00	200.00	0.00	-0.00
701	-0.00	-0.00	-0.00	903.00	200.00	0.00	-0.00	-0.00	-0.00	-0.00	300.00	200.00	0.00	-0.00
702	0.00	0.00	0.00	903.00	200.00	0.00	0.00	-0.00	-0.00	-0.00	300.00	200.00	0.00	-0.00
703	0.00	0.00	0.00	903.00	200.00	0.00	0.00	-0.00	-0.00	-0.00	300.00	200.00	0.00	-0.00
704	-0.00	-0.00	-0.00	903.00	200.00	0.00	-0.00	-0.00	-0.00	-0.00	300.00	200.00	0.00	-0.00
705	-0.00	-0.00	-0.00	903.00	200.00	0.00	-0.00	-0.00	-0.00	-0.00	300.00	200.00	0.00	-0.00
706	-0.00	-0.00	-0.00	903.00	200.00	0.00	-0.00	-0.00	-0.00	-0.00	300.00	200.00	0.00	-0.00
707	-0.00	-0.00	-0.00	903.00	200.00	0.00	-0.00	-0.00	-0.00	-0.00	300.00	200.00	0.00	-0.00
708	-0.00	-0.00	-0.00	903.00	200.00	0.00	-0.00	-0.00	-0.00	-0.00	300.00	200.00	0.00	-0.00
709	-0.00	-0.00	-0.00	903.00	200.00	0.00	-0.00	-0.00	-0.00	-0.00	300.00	200.00	0.00	-0.00
710	0.00	0.00	0.00	903.00	200.00	0.00	0.00	-0.00	-0.00	-0.00	300.00	200.00	0.00	-0.00
711	-0.00	-0.00	-0.00	903.00	200.00	0.00	-0.00	-0.00	-0.00	-0.00	300.00	200.00	0.00	-0.00
712	-0.00	-0.00	-0.00	903.00	200.00	0.00	-0.00	-0.00	-0.00	-0.00	300.00	200.00	0.00	-0.00
713	-0.00	-0.00	-0.00	903.00	200.00	0.00	-0.00	-0.00	-0.00	-0.00	300.00	200.00	0.00	-0.00
714	-0.00	-0.00	-0.00	903.00	200.00	0.00	-0.00	-0.00	-0.00	-0.00	300.00	200.00	0.00	-0.00
715	-0.00	-0.00	-0.00	903.00	200.00	0.00	-0.00	-0.00	-0.00	-0.00	300.00	200.00	0.00	-0.00
716	-0.00	-0.00	-0.00	903.00	200.00	0.00	-0.00	-0.00	-0.00	-0.00	300.00	200.00	0.00	-0.00
717	-0.00	-0.00	-0.00	903.00	200.00	0.00	-0.00	-0.00	-0.00	-0.00	300.00	200.00	0.00	-0.00
718	-0.00	-0.00	-0.00	903.00	200.00	0.00	-0.00	-0.00	-0.00	-0.00	300.00	200.00	0.00	-0.00
719	-0.00	-0.00	-0.00	903.00	200.00	0.00	-0.00	-0.00	-0.00	-0.00	300.00	200.00	0.00	-0.00
720	0.00	0.00	0.00	903.00	200.00	0.00	0.00	-0.00	-0.00	-0.00	300.00	200.00	0.00	-0.00
721	-0.00	-0.00	-0.00	903.00	200.00	0.00	-0.00	-0.00	-0.00	-0.00	300.00	200.00	0.00	-0.00
722	-0.00	-0.00	-0.00	903.00	200.00	0.00	-0.00	-0.00	-0.00	-0.00	300.00	200.00	0.00	-0.00
723	-0.00	-0.00	-0.00	903.00	200.00	0.00	-0.00	-0.00	-0.00	-0.00	300.00	200.00	0.00	-0.00
724	-0.00	-0.00	-0.00	903.00	200.00	0.00	-0.00	-0.00	-0.00	-0.00	300.00	200.00	0.00	-0.00
725	-0.00	-0.00	-0.00	903.00	200.00	0.00	-0.00	-0.00	-0.00	-0.00	300.00	200.00	0.00	-0.00
726	-0.00	-0.00	-0.00	903.00	200.00	0.00	-0.00	-0.00	-0.00	-0.00	300.00	200.00	0.00	-0.00
727	0.00	0.00	0.00	903.00	200.00	0.00	0.00	-0.00	-0.00	-0.00	300.00	200.00	0.00	-0.00
728	-0.00	-0.00	-0.00	903.00	200.00	0.00	-0.00	-0.00	-0.00	-0.00	300.00	200.00	0.00	-0.00
729	0.00	0.00	0.00	903.00	200.00	0.00	0.00	-0.00	-0.00	-0.00	300.00	200.00	0.00	-0.00
730	-0.00	-0.00	-0.00	903.00	200.00	0.00	-0.00	-0.00	-0.00	-0.00	300.00	200.00	0.00	-0.00
731	-0.00	-0.00	-0.00	903.00	200.00	0.00	-0.00	-0.00	-0.00	-0.00	300.00	200.00	0.00	-0.00
732	-0.00	-0.00	-0.00	903.00	200.00	0.00	-0.00	-0.00	-0.00	-0.00	300.00	200.00	0.00	-0.00
733	0.00	0.00	0.00	903.00	200.00	0.00	0.00	-0.00	-0.00	-0.00	300.00	200.00	0.00	-0.00
734	-0.00	-0.00	-0.00	903.00	200.00	0.00	-0.00	-0.00	-0.00	-0.00	300.00	200.00	0.00	-0.00
735	-0.00	-0.00	-0.00	903.00	200.00	0.00	-0.00	-0.00	-0.00	-0.00	300.00	200.00	0.00	-0.00
736	-0.00	-0.00	-0.00	903.00	200.00	0.00	-0.00	-0.00	-0.00	-0.00	300.00	200.00	0.00	-0.00
737	-0.00	-0.00	-0.00	903.00	200.00	0.00	-0.00	-0.00	-0.00	-0.00	300.00	200.00	0.00	-0.00
738	-0.00	-0.00	-0.00	903.00	200.00	0.00	-0.00	-0.00	-0.00	-0.00	300.00	200.00	0.00	-0.00
739	-0.00	-0.00	-0.00	903.00	200.00	0.00	-0.00	-0.00	-0.00	-0.00	300.00	200.00	0.00	-0.00
740	-0.00	-0.00	-0.00	903.00	200.00	0.00	-0.00	-0.00	-0.00	-0.00	300.00	200.00	0.00	-0.00
741	-0.00	-0.00	-0.00	903.00	200.00	0.00	-0.00	-0.00	-0.00	-0.00	300.00	200.00	0.00	-0.00
742	0.00	0.00	0.00	903.00	200.00	0.00	0.00	-0.00	-0.00	-0.00	300.00	200.00	0.00	-0.00
743	0.00	0.00	0.00	903.00	200.00	0.00	0.00	-0.00	-0.00	-0.00	300.00	200.00	0.00	-0.00
744	-0.00	-0.00	-0.00	903.00	200.00	0.00	-0.00	-0.00	-0.00	-0.00	300.00	200.00	0.00	-0.00
745	0.00	0.00	0.00	903.00	200.00	0.00	0.00	-0.00	-0.00	-0.00	300.00	200.00	0.00	-0.00
746	-0.00	-0.00	-0.00	903.00	200.00	0.00	-0.00	-0.00	-0.00	-0.00	300.00	200.00	0.00	-0.00
747	-0.00	-0.00	-0.00	903.00	200.00	0.00	-0.00	-0.00	-0.00	-0.00	300.00	200.00	0.00	-0.00
748	-0.00	-0.00	-0.00	903.00	200.00	0.00	-0.00	-0.00	-0.00	-0.00	300.00	200.00	0.00	-0.00
749	0.00	0.00	0.00	903.00	200.00	0.00	0.00	-0.00	-0.00	-0.00	300.00	200.00	0.00	-0.00
750	-0.00	-0.00	-0.00	903.00	200.00	0.00	-0.00	-0.00	-0.00	-0.00	300.00	200.00	0.00	-0.00
751	-0.00	-0.00	-0.00	903.00	200.00	0.00	-0.00	-0.00	-0.00	-0.00	300.00	200.00	0.00	-0.00
752	-0.00	-0.00	-0.00	903.00	200.00	0.00	-0.00	-0.00	-0.00	-0.00	300.00	200.00	0.00	-0.00
753	0.00	0.00	0.00	903.00	200.00	0.00	0.00	-0.00	-0.00	-0.00	300.00	200.00	0.00	-0.00
754	0.00	0.00	0.00	903.00	200.00	0.00	0.00	-0.00	-0.00	-0.00	300.00	200.00	0.00	-0.00
755	-0.00	-0.00	-0.00	903.00	200.00	0.00	-0.00	-0.00	-0.00	-0.00	300.00	200.00	0.00	-0.00
756	0.00	0.00	0.00	903.00	200.00	0.00	0.00	-0.00	-0.00	-0.00	300.00	200.00	0.00	-0.00
757	-0.00	-0.00	-0.00	903.00	200.00	0.00	-0.00	-0.00	-0.00	-0.00	300.00	200.00	0.00	-0.00
758	0.00	0.00	0.00	903.00	200.00	0.00	0.00	-0.00	-0.00	-0.00	300.00	200.00	0.00	-0.00
759	-0.00	-0.00	-0.00	903.00	200.00	0.00	-0.00	-0.00	-0.00	-0.00	300.00	200.00	0.00	-0.00
760	-0.00	-0.00	-0.00	903.00	200.00	0.00	-0.00	-0.00	-0.00	-0.00	300.00	200.00	0.00	-0.00
761	-0.00	-0.00	-0.00	903.00	200.00	0.00	-0.00	-0.00	-0.00	-0.00	300.00	200.00	0.00	-0.00
762	-0.00	-0.00	-0.00	903.00	200.00	0.00	-0.00	-0.00	-0.00	-0.00	300.00	200.00	0.00	-0.00
763	0.00	0.00	0.00	903.00	200.00	0.00	0.00	-0.00	-0.00	-0.00	300.00	200.00	0.00	-0.00
764	-0.00	-0.00	-0.00	903.00	200.00	0.00	-0.00	-0.00	-0.00	-0.00	300.00	200.00	0.00	-0.00
765	-0.00	-0.00	-0.00	903.00	200.00	0.00	-0.00	-0.00	-0.00	-0.00	300.00	200.00	0.00	-0.00
766	-0.00	-0.00	-0.00	903.00	200.00	0.00	-0.00	-0.00	-0.00	-0.00	300.00	200.00	0.00	-0.00
767	-0.00	-0.00	-0.00	903.00	200.00	0.00	-0.00	-0.00	-0.00	-0.00	300.00	200.00	0.00	-0.00
768	0.00	0.00	0.00	903.00	200.00	0.00	0.00	-0.00	-0.00	-0.00	300.00	200.00	0.00	-0.00
769	-0.00	-0.00	-0.00	903.00	200.00	0.00	-0.00	-0.00	-0.00	-0.00	300.00	200.00	0.00	-0.00
770	0.00	0.00	0.00	903.00	200.00	0.00	0.00	-0.00	-0.00	-0.00	300.00	200.00	0.00	-0.00
771	-0.00	-0.00	-0.00	903.00	200.00	0.00	-0.00	-0.00	-0.00	-0.00	300.00	200.00	0.00	-0.00
772	-0.00	-0.00	-0.00	903.00	200.00	0.00	-0.00	-0.00	-0.00	-0.00	300.00	200.00	0.00	-0.00
773	-0.00	-0.00	-0.00	903.00	200.00	0.00	-0.00	-0.00	-0.00	-0.00	300.00	200.00	0.00	-0.00
774	-0.00	-0.00	-0.00	903.00	200.00	0.00	-0.00	-0.00	-0.00	-0.00	300.00	200.00	0.00	-0.00
775	-0.00	-0.00	-0.00	903.00	200.00	0.00	-0.00	-0.00	-0.00	-0.00	300.00	200.00	0.00	-0.00
776	0.00	0.00	0.00	903.00	200.00	0.00	0.00	-0.00	-0.00	-0.00	300.00	200.00	0.00	-0.00
777	0.00	0.00	0.00	903.00	200.00	0.00	0.00	-0.00	-0.00	-0.00	300.00	200.00	0.00	-0.00
778	0.00	0.00	0.00	903.00	200.00	0.00	0.00	-0.00	-0.00	-0.00	300.00	200.00	0.00	-0.00
779	-0.00	-0.00	-0.00	903.00	200.00	0.00	-0.00	-0.00	-0.00	-0.00	300.00	200.00	0.00	-0.00
780	-0.00	-0.00	-0.00	903.00	200.00	0.00	-0.00	-0.00	-0.00	-0.00	300.00	200.00	0.00	-0.00
781	-0.00	-0.00	-0.00	903.00	200.00	0.00	-0.00	-0.00	-0.00	-0.00	300.00	200.00	0.00	-0.00
782	-0.00	-0.00	-0.00	903.00	200.00	0.00	-0.00	-0.00	-0.00	-0.00	300.00	200.00	0.00	-0.00
783	-0.00	-0.00	-0.00	903.00	200.00	0.00	-0.00	-0.00	-0.00	-0.00	300.00	200.00	0.00	-0.00
784	-0.00	-0.00	-0.00	903.00	200.00	0.00	-0.00	-0.00	-0.00	-0.00	300.00	200.00	0.00	-0.00
785	-0.00	-0.00	-0.00	903.00	200.00	0.00	-0.00	-0.00	-0.00	-0.00	300.00	200.00	0.00	-0.00
786	-0.00	-0.00	-0.00	903.00	200.00	0.00	-0.00	-0.00	-0.00	-0.00	300.00	200.00	0.00	-0.00
787	-0.00	-0.00	-0.00	903.00	200.00	0.00	-0.00	-0.00	-0.00	-0.00	300.00	200.00	0.00	-0.00
788	-0.00	-0.00	-0.00	903.00	200.00	0.00	-0.00	-0.00	-0.00	-0.00	300.00	200.00	0.00	-0.00
789	0.00	0.00	0.00	903.00	200.00	0.00	0.00	-0.00	-0.00	-0.00	300.00	200.00	0.00	-0.00
790	-0.00	-0.00	-0.00	903.00	200.00	0.00	-0.00	-0.00	-0.00	-0.00	300.00	200.00	0.00	-0.00
791	-0.00	-0.00	-0.00	903.00	200.00	0.00	-0.00	-0.00	-0.00	-0.00	300.00	200.00	0.00	-0.00
792	-0.00	-0.00	-0.00	903.00	200.00	0.00	-0.00	-0.00	-0.00	-0.00	300.00	200.00	0.00	-0.00
793	-0.00	-0.00	-0.00	903.00	200.00	0.00	-0.00	-0.00	-0.00	-0.00	300.00	200.00	0.00	-0.00
794	0.00	0.00	0.00	903.00	200.00	0.00	0.00	-0.00	-0.00	-0.00	300.00	200.00	0.00	-0.00
795	-0.00	-0.00	-0.00	903.00	200.00	0.00	-0.00	-0.00	-0.00	-0.00	300.00	200.00	0.00	-0.00
796	0.00	0.00	0.00	903.00	200.00	0.00	0.00	-0.00	-0.00	-0.00	300.00	200.00	0.00	-0.00
797	0.00	0.00	0.00	903.00	200.00	0.00	0.00	-0.00	-0.00	-0.00	300.00	200.00	0.00	-0.00
798	0.00	0.00	0.00	903.00	200.00	0.00	0.00	-0.00	-0.00	-0.00	300.00	200.00	0.00	-0.00
799	-0.00	-0.00	-0.00	903.00	200.00	0.00	-0.00	-0.00	-0.00	-0.00	300.00	200.00	0.00	-0.00
800	-0.00	-0.00	-0.00	903.00	200.00	0.00	-0.00	-0.00	-0.00	-0.00	300.00	200.00	0.00	-0.00
801	0.00	0.00	0.00	903.00	200.00	0.00	0.00	-0.00	-0.00	-0.00	300.00	200.00	0.00	-0.00
802	-0.00	-0.00	-0.00	903.00	200.00	0.00	-0.00	-0.00	-0.00	-0.00	300.00	200.00	0.00	-0.00
803	0.00	0.00	0.00	903.00	200.00	0.00	0.00	-0.00	-0.00	-0.00	300.00	200.00	0.00	-0.00
804	0.00	0.00	0.00	903.00	200.00	0.00	0.00	-0.00	-0.00	-0.00	300.00	200.00	0.00	-0.00
805	-0.00	-0.00	-0.00	903.00	200.00	0.00	-0.00	-0.00	-0.00	-0.00	300.00	200.00	0.00	-0.00
806	-0.00	-0.00	-0.00	903.00	200.00	0.00	-0.00	-0.00	-0.00	-0.00	300.00	200.00	0.00	-0.00
807	-0.00	-0.00	-0.00	903.00	200.00	0.00	-0.00	-0.00	-0.00	-0.00	300.00	200.00	0.00	-0.00
808	-0.00	-0.00	-0.00	903.00	200.00	0.00	-0.00	-0.00	-0.00	-0.00	300.00	200.00	0.00	-0.00
809	-0.00	-0.00	-0.00	903.00	200.00	0.00	-0.00	-0.00	-0.00	-0.00	300.00	200.00	0.00	-0.00
810	0.00	0.00	0.00	903.00	200.00	0.00	0.00	-0.00	-0.00	-0.00	300.00	200.00	0.00	-0.00
811	-0.00	-0.00	-0.00	903.00	200.00	0.00	-0.00	-0.00	-0.00	-0.00	300.00	200.00	0.00	-0.00
812	-0.00	-0.00	-0.00	903.00	200.00	0.00	-0.00	-0.00	-0.00	-0.00	300.00	200.00	0.00	-0.00
813	-0.00	-0.00	-0.00	903.00	200.00	0.00	-0.00	-0.00	-0.00	-0.00	300.00	200.00	0.00	-0.00
814	0.00	0.00	0.00	903.00	200.00	0.00	0.00	-0.00	-0.00	-0.00	300.00	200.00	0.00	-0.00
815	-0.00	-0.00	-0.00	903.00	200.00	0.00	-0.00	-0.00	-0.00	-0.00	300.00	200.00	0.00	-0.00
816	-0.00	-0.00	-0.00	903.00	200.00	0.00	-0.00	-0.00	-0.00	-0.00	300.00	200.00	0.00	-0.00
817	0.00	0.00	0.00	903.00	200.00	0.00	0.00	-0.00	-0.00	-0.00	300.00	200.00	0.00	-0.00
818	0.00	0.00	0.00	903.00	200.00	0.00	0.00	-0.00	-0.00	-0.00	300.00	200.00	0.00	-0.00
819	-0.00	-0.00	-0.00	903.00	200.00	0.00	-0.00	-0.00	-0.00	-0.00	300.00	200.00	0.00	-0.00
820	0.00	0.00	0.00	903.00	200.00	0.00	0.00	-0.00	-0.00	-0.00	300.00	200.00	0.00	-0.00
821	-0.00	-0.00	-0.00	903.00	200.00	0.00	-0.00	-0.00	-0.00	-0.00	300.00	200.00	0.00	-0.00
822	0.00	0.00	0.00	903.00	200.00	0.00	0.00	-0.00	-0.00	-0.00	300.00	200.00	0.00	-0.00
823	-0.00	-0.00	-0.00	903.00	200.00	0.00	-0.00	-0.00	-0.00	-0.00	300.00	200.00	0.00	-0.00
824	-0.00	-0.00	-0.00	903.00	200.00	0.00	-0.00	-0.00	-0.00	-0.00	300.00	200.00	0.00	-0.00
825	-0.00	-0.00	-0.00	903.00	200.00	0.00	-0.00	-0.00	-0.00	-0.00	300.00	200.00	0.00	-0.00
826	-0.00	-0.00	-0.00	903.00	200.00	0.00	-0.00	-0.00	-0.00	-0.00	300.00	200.00	0.00	-0.00
827	0.00	0.00	0.00	903.00	200.00	0.00	0.00	-0.00	-0.00	-0.00	300.00	200.00	0.00	-0.00
828	0.00	0.00	0.00	903.00	200.00	0.00	0.00	-0.00	-0.00	-0.00	300.00	200.00	0.00	-0.00
829	-0.00	-0.00	-0.00	903.00	200.00	0.00	-0.00	-0.00	-0.00	-0.00	300.00	200.00	0.00	-0.00
830	-0.00	-0.00	-0.00	903.00	200.00	0.00	-0.00	-0.00	-0.00	-0.00	300.00	200.00	0.00	-0.00
831	0.00	0.00	0.00	903.00	200.00	0.00	0.00	-0.00	-0.00	-0.00	300.00	200.00	0.00	-0.00
832	0.00	0.00	0.00	903.00	200.00	0.00	0.00	-0.00	-0.00	-0.00	300.00	200.00	0.00	-0.00
833	-0.00	-0.00	-0.00	903.00	200.00	0.00	-0.00	-0.00	-0.00	-0.00	300.00	200.00	0.00	-0.00
834	0.00	0.00	0.00	903.00	200.00	0.00	0.00	-0.00	-0.00	-0.00	300.00	200.00	0.00	-0.00
835	0.00	0.00	0.00	903.00	200.00	0.00	0.00	-0.00	-0.00	-0.00	300.00	200.00	0.00	-0.00
836	-0.00	-0.00	-0.00	903.00	200.00	0.00	-0.00	-0.00	-0.00	-0.00	300.00	200.00	0.00	-0.00
837	0.00	0.00	0.00	903.00	200.00	0.00	0.00	-0.00	-0.00	-0.00	300.00	200.00	0.00	-0.00
838	-0.00	-0.00	-0.00	903.00	200.00	0.00	-0.00	-0.00	-0.00	-0.00	300.00	200.00	0.00	-0.00
839	-0.00	-0.00	-0.00	903.00	200.00	0.00	-0.00	-0.00	-0.00	-0.00	300.00	200.00	0.00	-0.00
840	-0.00	-0.00	-0.00	903.00	200.00	0.00	-0.00	-0.00	-0.00	-0.00	300.00	200.00	0.00	-0.00
841	-0.00	-0.00	-0.00	903.00	200.00	0.00	-0.00	-0.00	-0.00	-0.00	300.00	200.00	0.00	-0.00
842	-0.00	-0.00	-0.00	903.00	200.00	0.00	-0.00	-0.00	-0.00	-0.00	300.00	200.00	0.00	-0.00
843	0.00	0.00	0.00	903.00	200.00	0.00	0.00	-0.00	-0.00	-0.00	300.00	200.00	0.00	-0.00
844	0.00	0.00	0.00	903.00	200.00	0.00	0.00	-0.00	-0.00	-0.00	300.00	200.00	0.00	-0.00
845	0.00	0.00	0.00	903.00	200.00	0.00	0.00	-0.00	-0.00	-0.00	300.00	200.00	0.00	-0.00
846	-0.00	-0.00	-0.00	903.00	200.00	0.00	-0.00	-0.00	-0.00	-0.00	300.00	200.00	0.00	-0.00
847	-0.00	-0.00	-0.00	903.00	200.00	0.00	-0.00	-0.00	-0.00	-0.00	300.00	200.00	0.00	-0.00
848	-0.00	-0.00	-0.00	903.00	200.00	0.00	-0.00	-0.00	-0.00	-0.00	300.00	200.00	0.00	-0.00
849	0.00	0.00	0.00	903.00	200.00	0.00	0.00	-0.00	-0.00	-0.00	300.00	200.00	0.00	-0.00
850	-0.00	-0.00	-0.00	903.00	200.00	0.00	-0.00	-0.00	-0.00	-0.00	300.00	200.00	0.00	-0.00
851	-0.00	-0.00	-0.00	903.00	200.00	0.00	-0.00	-0.00	-0.00	-0.00	300.00	200.00	0.00	-0.00
852	0.00	0.00	0.00	903.00	200.00	0.00	0.00	-0.00	-0.00	-0.00	300.00	200.00	0.00	-0.00
853	-0.00	-0.00	-0.00	903.00	200.00	0.00	-0.00	-0.00	-0.00	-0.00	300.00	200.00	0.00	-0.00
854	-0.00	-0.00	-0.00	903.00	200.00	0.00	-0.00	-0.00	-0.00	-0.00	300.00	200.00	0.00	-0.00
855	-0.00	-0.00	-0.00	903.00	200.00	0.00	-0.00	-0.00	-0.00	-0.00	300.00	200.00	0.00	-0.00
856	0.00	0.00	0.00	903.00	200.00	0.00	0.00	-0.00	-0.00	-0.00	300.00	200.00	0.00	-0.00
857	-0.00	-0.00	-0.00	903.00	200.00	0.00	-0.00	-0.00	-0.00	-0.00	300.00	200.00	0.00	-0.00
858	0.00	0.00	0.00	903.00	200.00	0.00	0.00	-0.00	-0.00	-0.00	300.00	200.00	0.00	-0.00
859	-0.00	-0.00	-0.00	903.00	200.00	0.00	-0.00	-0.00	-0.00	-0.00	300.00	200.00	0.00	-0.00
860	-0.00	-0.00	-0.00	903.00	200.00	0.00	-0.00	0.00	0.00	0.00	300.00	200.00	0.00	0.00
861	-0.00	-0.00	-0.00	903.00	200.00	0.00	-0.00	-0.00	-0.00	-0.00	300.00	200.00	0.00	-0.00
862	-0.00	-0.00	-0.00	903.00	200.00	0.00	-0.00	-0.00	-0.00	-0.00	300.00	200.00	0.00	-0.00
863	0.00	0.00	0.00	903.00	200.00	0.00	0.00	-0.00	-0.00	-0.00	300.00	200.00	0.00	-0.00
864	0.00	0.00	0.00	903.00	200.00	0.00	0.00	-0.00	-0.00	-0.00	300.00	200.00	0.00	-0.00
865	-0.00	-0.00	-0.00	903.00	200.00	0.00	-0.00	-0.00	-0.00	-0.00	300.00	200.00	0.00	-0.00
866	0.00	0.00	0.00	903.00	200.00	0.00	0.00	-0.00	-0.00	-0.00	300.00	200.00	0.00	-0.00
867	0.00	0.00	0.00	903.00	200.00	0.00	0.00	-0.00	-0.00	-0.00	300.00	200.00	0.00	-0.00
868	0.00	0.00	0.00	903.00	200.00	0.00	0.00	-0.00	-0.00	-0.00	300.00	200.00	0.00	-0.00
869	-0.00	-0.00	-0.00	903.00	200.00	0.00	-0.00	-0.00	-0.00	-0.00	300.00	200.00	0.00	-0.00
870	0.00	0.00	0.00	903.00	200.00	0.00	0.00	-0.00	-0.00	-0.00	300.00	200.00	0.00	-0.00
871	-0.00	-0.00	-0.00	903.00	200.00	0.00	-0.00	-0.00	-0.00	-0.00	300.00	200.00	0.00	-0.00
872	-0.00	-0.00	-0.00	903.00	200.00	0.00	-0.00	-0.00	-0.00	-0.00	300.00	200.00	0.00	-0.00
873	0.00	0.00	0.00	903.00	200.00	0.00	0.00	-0.00	-0.00	-0.00	300.00	200.00	0.00	-0.00
874	0.00	0.00	0.00	903.00	200.00	0.00	0.00	-0.00	-0.00	-0.00	300.00	200.00	0.00	-0.00
875	-0.00	-0.00	-0.00	903.00	200.00	0.00	-0.00	-0.00	-0.00	-0.00	300.00	200.00	0.00	-0.00
876	0.00	0.00	0.00	903.00	200.00	0.00	0.00	-0.00	-0.00	-0.00	300.00	200.00	0.00	-0.00
877	-0.00	-0.00	-0.00	903.00	200.00	0.00	-0.00	-0.00	-0.00	-0.00	300.00	200.00	0.00	-0.00
878	-0.00	-0.00	-0.00	903.00	200.00	0.00	-0.00	-0.00	-0.00	-0.00	300.00	200.00	0.00	-0.00
879	-0.00	-0.00	-0.00	903.00	200.00	0.00	-0.00	-0.00	-0.00	-0.00	300.00	200.00	0.00	-0.00
880	0.00	0.00	0.00	903.00	200.00	0.00	0.00	-0.00	-0.00	-0.00	300.00	200.00	0.00	-0.00
881	-0.00	-0.00	-0.00	903.00	200.00	0.00	-0.00	-0.00	-0.00	-0.00	300.00	200.00	0.00	-0.00
882	0.00	0.00	0.00	903.00	200.00	0.00	0.00	-0.00	-0.00	-0.00	300.00	200.00	0.00	-0.00
883	0.00	0.00	0.00	903.00	200.00	0.00	0.00	-0.00	-0.00	-0.00	300.00	200.00	0.00	-0.00
884	-0.00	-0.00	-0.00	903.00	200.00	0.00	-0.00	-0.00	-0.00	-0.00	300.00	200.00	0.00	-0.00
885	-0.00	-0.00	-0.00	903.00	200.00	0.00	-0.00	-0.00	-0.00	-0.00	300.00	200.00	0.00	-0.00
886	-0.00	-0.00	-0.00	903.00	200.00	0.00	-0.00	-0.00	-0.00	-0.00	300.00	200.00	0.00	-0.00
887	-0.00	-0.00	-0.00	903.00	200.00	0.00	-0.00	-0.00	-0.00	-0.00	300.00	200.00	0.00	-0.00
888	-0.00	-0.00	-0.00	903.00	200.00	0.00	-0.00	-0.00	-0.00	-0.00	300.00	200.00	0.00	-0.00
889	-0.00	-0.00	-0.00	903.00	200.00	0.00	-0.00	-0.00	-0.00	-0.00	300.00	200.00	0.00	-0.00
890	0.00	0.00	0.00	903.00	200.00	0.00	0.00	-0.00	-0.00	-0.00	300.00	200.00	0.00	-0.00
891	-0.00	-0.00	-0.00	903.00	200.00	0.00	-0.00	-0.00	-0.00	-0.00	300.00	200.00	0.00	-0.00
892	0.00	0.00	0.00	903.00	200.00	0.00	0.00	-0.00	-0.00	-0.00	300.00	200.00	0.00	-0.00
893	-0.00	-0.00	-0.00	903.00	200.00	0.00	-0.00	-0.00	-0.00	-0.00	300.00	200.00	0.00	-0.00
894	-0.00	-0.00	-0.00	903.00	200.00	0.00	-0.00	-0.00	-0.00	-0.00	300.00	200.00	0.00	-0.00
895	-0.00	-0.00	-0.00	903.00	200.00	0.00	-0.00	-0.00	-0.00	-0.00	300.00	200.00	0.00	-0.00
896	0.00	0.00	0.00	903.00	200.00	0.00	0.00	-0.00	-0.00	-0.00	300.00	200.00	0.00	-0.00
897	0.00	0.00	0.00	903.00	200.00	0.00	0.00	-0.00	-0.00	-0.00	300.00	200.00	0.00	-0.00
898	0.00	0.00	0.00	903.00	200.00	0.00	0.00	-0.00	-0.00	-0.00	300.00	200.00	0.00	-0.00
899	0.00	0.00	0.00	903.00	200.00	0.00	0.00	-0.00	-0.00	-0.00	300.00	200.00	0.00	-0.00
900	-0.00	-0.00	-0.00	903.00	200.00	0.00	-0.00	-0.00	-0.00	-0.00	300.00	200.00	0.00	-0.00
901	-0.00	-0.00	-0.00	903.00	200.00	0.00	-0.00	-0.00	-0.00	-0.00	300.00	200.00	0.00	-0.00
902	0.00	0.00	0.00	903.00	200.00	0.00	0.00	-0.00	-0.00	-0.00	300.00	200.00	0.00	-0.00
903	-0.00	-0.00	-0.00	903.00	200.00	0.00	-0.00	-0.00	-0.00	-0.00	300.00	200.00	0.00	-0.00
904	0.00	0.00	0.00	903.00	200.00	0.00	0.00	-0.00	-0.00	-0.00	300.00	200.00	0.00	-0.00
905	-0.00	-0.00	-0.00	903.00	200.00	0.00	-0.00	-0.00	-0.00	-0.00	300.00	200.00	0.00	-0.00
906	-0.00	-0.00	-0.00	903.00	200.00	0.00	-0.00	-0.00	-0.00	-0.00	300.00	200.00	0.00	-0.00
907	-0.00	-0.00	-0.00	903.00	200.00	0.00	-0.00	-0.00	-0.00	-0.00	300.00	200.00	0.00	-0.00
908	-0.00	-0.00	-0.00	903.00	200.00	0.00	-0.00	-0.00	-0.00	-0.00	300.00	200.00	0.00	-0.00
909	-0.00	-0.00	-0.00	903.00	200.00	0.00	-0.00	-0.00	-0.00	-0.00	300.00	200.00	0.00	-0.00
910	0.00	0.00	0.00	903.00	200.00	0.00	0.00	-0.00	-0.00	-0.00	300.00	200.00	0.00	-0.00
911	-0.00	-0.00	-0.00	903.00	200.00	0.00	-0.00	-0.00	-0.00	-0.00	300.00	200.00	0.00	-0.00
912	0.00	0.00	0.00	903.00	200.00	0.00	0.00	-0.00	-0.00	-0.00	300.00	200.00	0.00	-0.00
913	0.00	0.00	0.00	903.00	200.00	0.00	0.00	-0.00	-0.00	-0.00	300.00	200.00	0.00	-0.00
914	-0.00	-0.00	-0.00	903.00	200.00	0.00	-0.00	-0.00	-0.00	-0.00	300.00	200.00	0.00	-0.00
915	-0.00	-0.00	-0.00	903.00	200.00	0.00	-0.00	-0.00	-0.00	-0.00	300.00	200.00	0.00	-0.00
916	-0.00	-0.00	-0.00	903.00	200.00	0.00	-0.00	-0.00	-0.00	-0.00	300.00	200.00	0.00	-0.00
917	0.00	0.00	0.00	903.00	200.00	0.00	0.00	-0.00	-0.00	-0.00	300.00	200.00	0.00	-0.00
918	-0.00	-0.00	-0.00	903.00	200.00	0.00	-0.00	-0.00	-0.00	-0.00	300.00	200.00	0.00	-0.00
919	-0.00	-0.00	-0.00	903.00	200.00	0.00	-0.00	-0.00	-0.00	-0.00	300.00	200.00	0.00	-0.00
920	-0.00	-0.00	-0.00	903.00	200.00	0.00	-0.00	-0.00	-0.00	-0.00	300.00	200.00	0.00	-0.00
921	-0.00	-0.00	-0.00	903.00	200.00	0.00	-0.00	-0.00	-0.00	-0.00	300.00	200.00	0.00	-0.00
922	0.00	0.00	0.00	903.00	200.00	0.00	0.00	-0.00	-0.00	-0.00	300.00	200.00	0.00	-0.00
923	-0.00	-0.00	-0.00	903.00	200.00	0.00	-0.00	-0.00	-0.00	-0.00	300.00	200.00	0.00	-0.00
924	-0.00	-0.00	-0.00	903.00	200.00	0.00	-0.00	-0.00	-0.00	-0.00	300.00	200.00	0.00	-0.00
925	0.00	0.00	0.00	903.00	200.00	0.00	0.00	-0.00	-0.00	-0.00	300.00	200.00	0.00	-0.00
926	0.00	0.00	0.00	903.00	200.00	0.00	0.00	-0.00	-0.00	-0.00	300.00	200.00	0.00	-0.00
927	0.00	0.00	0.00	903.00	200.00	0.00	0.00	-0.00	-0.00	-0.00	300.00	200.00	0.00	-0.00
928	-0.00	-0.00	-0.00	903.00	200.00	0.00	-0.00	-0.00	-0.00	-0.00	300.00	200.00	0.00	-0.00
929	0.00	0.00	0.00	903.00	200.00	0.00	0.00	-0.00	-0.00	-0.00	300.00	200.00	0.00	-0.00
930	0.00	0.00	0.00	903.00	200.00	0.00	0.00	-0.00	-0.00	-0.00	300.00	200.00	0.00	-0.00
931	-0.00	-0.00	-0.00	903.00	200.00	0.00	-0.00	-0.00	-0.00	-0.00	300.00	200.00	0.00	-0.00
932	-0.00	-0.00	-0.00	903.00	200.00	0.00	-0.00	-0.00	-0.00	-0.00	300.00	200.00	0.00	-0.00
933	-0.00	-0.00	-0.00	903.00	200.00	0.00	-0.00	-0.00	-0.00	-0.00	300.00	200.00	0.00	-0.00
934	-0.00	-0.00	-0.00	903.00	200.00	0.00	-0.00	-0.00	-0.00	-0.00	300.00	200.00	0.00	-0.00
935	-0.00	-0.00	-0.00	903.00	200.00	0.00	-0.00	-0.00	-0.00	-0.00	300.00	200.00	0.00	-0.00
936	0.00	0.00	0.00	903.00	200.00	0.00	0.00	-0.00	-0.00	-0.00	300.00	200.00	0.00	-0.00
937	-0.00	-0.00	-0.00	903.00	200.00	0.00	-0.00	-0.00	-0.00	-0.00	300.00	200.00	0.00	-0.00
938	0.00	0.00	0.00	903.00	200.00	0.00	0.00	-0.00	-0.00	-0.00	300.00	200.00	0.00	-0.00
939	-0.00	-0.00	-0.00	903.00	200.00	0.00	-0.00	-0.00	-0.00	-0.00	300.00	200.00	0.00	-0.00
940	-0.00	-0.00	-0.00	903.00	200.00	0.00	-0.00	-0.00	-0.00	-0.00	300.00	200.00	0.00	-0.00
941	0.00	0.00	0.00	903.00	200.00	0.00	0.00	-0.00	-0.00	-0.00	300.00	200.00	0.00	-0.00
942	-0.00	-0.00	-0.00	903.00	200.00	0.00	-0.00	-0.00	-0.00	-0.00	300.00	200.00	0.00	-0.00
943	-0.00	-0.00	-0.00	903.00	200.00	0.00	-0.00	-0.00	-0.00	-0.00	300.00	200.00	0.00	-0.00
944	-0.00	-0.00	-0.00	903.00	200.00	0.00	-0.00	-0.00	-0.00	-0.00	300.00	200.00	0.00	-0.00
945	-0.00	-0.00	-0.00	903.00	200.00	0.00	-0.00	-0.00	-0.00	-0.00	300.00	200.00	0.00	-0.00
946	-0.00	-0.00	-0.00	903.00	200.00	0.00	-0.00	-0.00	-0.00	-0.00	300.00	200.00	0.00	-0.00
947	0.00	0.00	0.00	903.00	200.00	0.00	0.00	-0.00	-0.00	-0.00	300.00	200.00	0.00	-0.00
948	-0.00	-0.00	-0.00	903.00	200.00	0.00	-0.00	-0.00	-0.00	-0.00	300.00	200.00	0.00	-0.00
949	-0.00	-0.00	-0.00	903.00	200.00	0.00	-0.00	-0.00	-0.00	-0.00	300.00	200.00	0.00	-0.00
950	0.00	0.00	0.00	903.00	200.00	0.00	0.00	-0.00	-0.00	-0.00	300.00	200.00	0.00	-0.00
951	-0.00	-0.00	-0.00	903.00	200.00	0.00	-0.00	-0.00	-0.00	-0.00	300.00	200.00	0.00	-0.00
952	-0.00	-0.00	-0.00	903.00	200.00	0.00	-0.00	-0.00	-0.00	-0.00	300.00	200.00	0.00	-0.00
953	-0.00	-0.00	-0.00	903.00	200.00	0.00	-0.00	-0.00	-0.00	-0.00	300.00	200.00	0.00	-0.00
954	-0.00	-0.00	-0.00	903.00	200.00	0.00	-0.00	-0.00	-0.00	-0.00	300.00	200.00	0.00	-0.00
955	0.00	0.00	0.00	903.00	200.00	0.00	0.00	-0.00	-0.00	-0.00	300.00	200.00	0.00	-0.00
956	-0.00	-0.00	-0.00	903.00	200.00	0.00	-0.00	-0.00	-0.00	-0.00	300.00	200.00	0.00	-0.00
957	-0.00	-0.00	-0.00	903.00	200.00	0.00	-0.00	-0.00	-0.00	-0.00	300.00	200.00	0.00	-0.00
958	0.00	0.00	0.00	903.00	200.00	0.00	0.00	-0.00	-0.00	-0.00	300.00	200.00	0.00	-0.00
959	0.00	0.00	0.00	903.00	200.00	0.00	0.00	-0.00	-0.00	-0.00	300.00	200.00	0.00	-0.00
960	0.00	0.00	0.00	903.00	200.00	0.00	0.00	-0.00	-0.00	-0.00	300.00	200.00	0.00	-0.00
961	-0.00	-0.00	-0.00	903.00	200.00	0.00	-0.00	-0.00	-0.00	-0.00	300.00	200.00	0.00	-0.00
962	-0.00	-0.00	-0.00	903.00	200.00	0.00	-0.00	-0.00	-0.00	-0.00	300.00	200.00	0.00	-0.00
963	-0.00	-0.00	-0.00	903.00	200.00	0.00	-0.00	-0.00	-0.00	-0.00	300.00	200.00	0.00	-0.00
964	-0.00	-0.00	-0.00	903.00	200.00	0.00	-0.00	-0.00	-0.00	-0.00	300.00	200.00	0.00	-0.00
965	-0.00	-0.00	-0.00	903.00	200.00	0.00	-0.00	-0.00	-0.00	-0.00	300.00	200.00	0.00	-0.00
966	-0.00	-0.00	-0.00	903.00	200.00	0.00	-0.00	-0.00	-0.00	-0.00	300.00	200.00	0.00	-0.00
967	-0.00	-0.00	-0.00	903.00	200.00	0.00	-0.00	-0.00	-0.00	-0.00	300.00	200.00	0.00	-0.00
968	-0.00	-0.00	-0.00	903.00	200.00	0.00	-0.00	-0.00	-0.00	-0.00	300.00	200.00	0.00	-0.00
969	0.00	0.00	0.00	903.00	200.00	0.00	0.00	-0.00	-0.00	-0.00	300.00	200.00	0.00	-0.00
970	0.00	0.00	0.00	903.00	200.00	0.00	0.00	-0.00	-0.00	-0.00	300.00	200.00	0.00	-0.00
971	-0.00	-0.00	-0.00	903.00	200.00	0.00	-0.00	-0.00	-0.00	-0.00	300.00	200.00	0.00	-0.00
972	-0.00	-0.00	-0.00	903.00	200.00	0.00	-0.00	-0.00	-0.00	-0.00	300.00	200.00	0.00	-0.00
973	0.00	0.00	0.00	903.00	200.00	0.00	0.00	-0.00	-0.00	-0.00	300.00	200.00	0.00	-0.00
974	-0.00	-0.00	-0.00	903.00	200.00	0.00	-0.00	-0.00	-0.00	-0.00	300.00	200.00	0.00	-0.00
975	-0.00	-0.00	-0.00	903.00	200.00	0.00	-0.00	-0.00	-0.00	-0.00	300.00	200.00	0.00	-0.00
976	-0.00	-0.00	-0.00	903.00	200.00	0.00	-0.00	-0.00	-0.00	-0.00	300.00	200.00	0.00	-0.00
977	-0.00	-0.00	-0.00	903.00	200.00	0.00	-0.00	-0.00	-0.00	-0.00	300.00	200.00	0.00	-0.00
978	-0.00	-0.00	-0.00	903.00	200.00	0.00	-0.00	-0.00	-0.00	-0.00	300.00	200.00	0.00	-0.00
979	-0.00	-0.00	-0.00	903.00	200.00	0.00	-0.00	-0.00	-0.00	-0.00	300.00	200.00	0.00	-0.00
980	-0.00	-0.00	-0.00	903.00	200.00	0.00	-0.00	-0.00	-0.00	-0.00	300.00	200.00	0.00	-0.00
981	0.00	0.00	0.00	903.00	200.00	0.00	0.00	-0.00	-0.00	-0.00	300.00	200.00	0.00	-0.00
982	0.00	0.00	0.00	903.00	200.00	0.00	0.00	-0.00	-0.00	-0.00	300.00	200.00	0.00	-0.00
983	0.00	0.00	0.00	903.00	200.00	0.00	0.00	-0.00	-0.00	-0.00	300.00	200.00	0.00	-0.00
984	-0.00	-0.00	-0.00	903.00	200.00	0.00	-0.00	-0.00	-0.00	-0.00	300.00	200.00	0.00	-0.00
985	-0.00	-0.00	-0.00	903.00	200.00	0.00	-0.00	-0.00	-0.00	-0.00	300.00	200.00	0.00	-0.00
986	-0.00	-0.00	-0.00	903.00	200.00	0.00	-0.00	-0.00	-0.00	-0.00	300.00	200.00	0.00	-0.00
987	0.00	0.00	0.00	903.00	200.00	0.00	0.00	-0.00	-0.00	-0.00	300.00	200.00	0.00	-0.00
988	0.00	0.00	0.00	903.00	200.00	0.00	0.00	-0.00	-0.00	-0.00	300.00	200.00	0.00	-0.00
989	-0.00	-0.00	-0.00	903.00	200.00	0.00	-0.00	-0.00	-0.00	-0.00	300.00	200.00	0.00	-0.00
990	-0.00	-0.00	-0.00	903.00	200.00	0.00	-0.00	-0.00	-0.00	-0.00	300.00	200.00	0.00	-0.00
991	-0.00	-0.00	-0.00	903.00	200.00	0.00	-0.00	-0.00	-0.00	-0.00	300.00	200.00	0.00	-0.00
992	0.00	0.00	0.00	903.00	200.00	0.00	0.00	-0.00	-0.00	-0.00	300.00	200.00	0.00	-0.00
993	-0.00	-0.00	-0.00	903.00	200.00	0.00	-0.00	-0.00	-0.00	-0.00	300.00	200.00	0.00	-0.00
994	-0.00	-0.00	-0.00	903.00	200.00	0.00	-0.00	-0.00	-0.00	-0.00	300.00	200.00	0.00	-0.00
995	-0.00	-0.00	-0.00	903.00	200.00	0.00	-0.00	-0.00	-0.00	-0.00	300.00	200.00	0.00	-0.00
996	-0.00	-0.00	-0.00	903.00	200.00	0.00	-0.00	-0.00	-0.00	-0.00	300.00	200.00	0.00	-0.00
997	0.00	0.00	0.00	903.00	200.00	0.00	0.00	-0.00	-0.00	-0.00	300.00	200.00	0.00	-0.00
998	-0.00	-0.00	-0.00	903.00	200.00	0.00	-0.00	-0.00	-0.00	-0.00	300.00	200.00	0.00	-0.00
999	-0.00	-0.00	-0.00	903.00	200.00	0.00	-0.00	-0.00	-0.00	-0.00	300.00	200.00	0.00	-0.00
1000	0.00	0.00	0.00	903.00	200.00	0.00	0.00	-0.00	-0.00	-0.00	300.00	200.00	0.00	-0.00
1001	0.00	0.00	0.00	903.00	200.00	0.00	0.00	-0.00	-0.00	-0.00	300.00	200.00	0.00	-0.00
1002	-0.00	-0.00	-0.00	903.00	200.00	0.00	-0.00	-0.00	-0.00	-0.00	300.00	200.00	0.00	-0.00
1003	-0.00	-0.00	-0.00	903.00	200.00	0.00	-0.00	-0.00	-0.00	-0.00	300.00	200.00	0.00	-0.00
1004	0.00	0.00	0.00	903.00	200.00	0.00	0.00	-0.00	-0.00	-0.00	300.00	200.00	0.00	-0.00
1005	-0.00	-0.00	-0.00	903.00	200.00	0.00	-0.00	-0.00	-0.00	-0.00	300.00	200.00	0.00	-0.00
1006	-0.00	-0.00	-0.00	903.00	200.00	0.00	-0.00	-0.00	-0.00	-0.00	300.00	200.00	0.00	-0.00
1007	-0.00	-0.00	-0.00	903.00	200.00	0.00	-0.00	-0.00	-0.00	-0.00	300.00	200.00	0.00	-0.00
1008	-0.00	-0.00	-0.00	903.00	200.00	0.00	-0.00	-0.00	-0.00	-0.00	300.00	200.00	0.00	-0.00
1009	0.00	0.00	0.00	903.00	200.00	0.00	0.00	-0.00	-0.00	-0.00	300.00	200.00	0.00	-0.00
1010	0.00	0.00	0.00	903.00	200.00	0.00	0.00	-0.00	-0.00	-0.00	300.00	200.00	0.00	-0.00
1011	-0.00	-0.00	-0.00	903.00	200.00	0.00	-0.00	-0.00	-0.00	-0.00	300.00	200.00	0.00	-0.00
1012	-0.00	-0.00	-0.00	903.00	200.00	0.00	-0.00	-0.00	-0.00	-0.00	300.00	200.00	0.00	-0.00
1013	-0.00	-0.00	-0.00	903.00	200.00	0.00	-0.00	-0.00	-0.00	-0.00	300.00	200.00	0.00	-0.00
1014	0.00	0.00	0.00	903.00	200.00	0.00	0.00	-0.00	-0.00	-0.00	300.00	200.00	0.00	-0.00
1015	0.00	0.00	0.00	903.00	200.00	0.00	0.00	-0.00	-0.00	-0.00	300.00	200.00	0.00	-0.00
1016	-0.00	-0.00	-0.00	903.00	200.00	0.00	-0.00	-0.00	-0.00	-0.00	300.00	200.00	0.00	-0.00
1017	-0.00	-0.00	-0.00	903.00	200.00	0.00	-0.00	-0.00	-0.00	-0.00	300.00	200.00	0.00	-0.00
1018	0.00	0.00	0.00	903.00	200.00	0.00	0.00	-0.00	-0.00	-0.00	300.00	200.00	0.00	-0.00
1019	0.00	0.00	0.00	903.00	200.00	0.00	0.00	-0.00	-0.00	-0.00	300.00	200.00	0.00	-0.00
1020	0.00	0.00	0.00	903.00	200.00	0.00	0.00	-0.00	-0.00	-0.00	300.00	200.00	0.00	-0.00
1021	0.00	0.00	0.00	903.00	200.00	0.00	0.00	-0.00	-0.00	-0.00	300.00	200.00	0.00	-0.00
1022	-0.00	-0.00	-0.00	903.00	200.00	0.00	-0.00	-0.00	-0.00	-0.00	300.00	200.00	0.00	-0.00
1023	-0.00	-0.00	-0.00	903.00	200.00	0.00	-0.00	-0.00	-0.00	-0.00	300.00	200.00	0.00	-0.00
1024	-0.00	-0.00	-0.00	903.00	200.00	0.00	-0.00	-0.00	-0.00	-0.00	300.00	200.00	0.00	-0.00
1025	-0.00	-0.00	-0.00	903.00	200.00	0.00	-0.00	-0.00	-0.00	-0.00	300.00	200.00	0.00	-0.00
1026	0.00	0.00	0.00	903.00	200.00	0.00	0.00	-0.00	-0.00	-0.00	300.00	200.00	0.00	-0.00
1027	-0.00	-0.00	-0.00	903.00	200.00	0.00	-0.00	0.00	0.00	0.00	300.00	200.00	0.00	0.00
1028	-0.00	-0.00	-0.00	903.00	200.00	0.00	-0.00	-0.00	-0.00	-0.00	300.00	200.00	0.00	-0.00
1029	-0.00	-0.00	-0.00	903.00	200.00	0.00	-0.00	-0.00	-0.00	-0.00	300.00	200.00	0.00	-0.00
1030	-0.00	-0.00	-0.00	903.00	200.00	0.00	-0.00	-0.00	-0.00	-0.00	300.00	200.00	0.00	-0.00
1031	-0.00	-0.00	-0.00	903.00	200.00	0.00	-0.00	-0.00	-0.00	-0.00	300.00	200.00	0.00	-0.00
1032	0.00	0.00	0.00	903.00	200.00	0.00	0.00	-0.00	-0.00	-0.00	300.00	200.00	0.00	-0.00
1033	-0.00	-0.00	-0.00	903.00	200.00	0.00	-0.00	-0.00	-0.00	-0.00	300.00	200.00	0.00	-0.00
1034	0.00	0.00	0.00	903.00	200.00	0.00	0.00	-0.00	-0.00	-0.00	300.00	200.00	0.00	-0.00
1035	-0.00	-0.00	-0.00	903.00	200.00	0.00	-0.00	-0.00	-0.00	-0.00	300.00	200.00	0.00	-0.00
1036	0.00	0.00	0.00	903.00	200.00	0.00	0.00	-0.00	-0.00	-0.00	300.00	200.00	0.00	-0.00
1037	-0.00	-0.00	-0.00	903.00	200.00	0.00	-0.00	-0.00	-0.00	-0.00	300.00	200.00	0.00	-0.00
1038	0.00	0.00	0.00	903.00	200.00	0.00	0.00	-0.00	-0.00	-0.00	300.00	200.00	0.00	-0.00
1039	-0.00	-0.00	-0.00	903.00	200.00	0.00	-0.00	-0.00	-0.00	-0.00	300.00	200.00	0.00	-0.00
1040	0.00	0.00	0.00	903.00	200.00	0.00	0.00	-0.00	-0.00	-0.00	300.00	200.00	0.00	-0.00
1041	0.00	0.00	0.00	903.00	200.00	0.00	0.00	-0.00	-0.00	-0.00	300.00	200.00	0.00	-0.00
1042	0.00	0.00	0.00	903.00	200.00	0.00	0.00	-0.00	-0.00	-0.00	300.00	200.00	0.00	-0.00
1043	0.00	0.00	0.00	903.00	200.00	0.00	0.00	-0.00	-0.00	-0.00	300.00	200.00	0.00	-0.00
1044	-0.00	-0.00	-0.00	903.00	200.00	0.00	-0.00	-0.00	-0.00	-0.00	300.00	200.00	0.00	-0.00
1045	0.00	0.00	0.00	903.00	200.00	0.00	0.00	-0.00	-0.00	-0.00	300.00	200.00	0.00	-0.00
1046	-0.00	-0.00	-0.00	903.00	200.00	0.00	-0.00	-0.00	-0.00	-0.00	300.00	200.00	0.00	-0.00
1047	0.00	0.00	0.00	903.00	200.00	0.00	0.00	-0.00	-0.00	-0.00	300.00	200.00	0.00	-0.00
1048	-0.00	-0.00	-0.00	903.00	200.00	0.00	-0.00	-0.00	-0.00	-0.00	300.00	200.00	0.00	-0.00
1049	-0.00	-0.00	-0.00	903.00	200.00	0.00	-0.00	-0.00	-0.00	-0.00	300.00	200.00	0.00	-0.00
1050	-0.00	-0.00	-0.00	903.00	200.00	0.00	-0.00	-0.00	-0.00	-0.00	300.00	200.00	0.00	-0.00
1051	-0.00	-0.00	-0.00	903.00	200.00	0.00	-0.00	-0.00	-0.00	-0.00	300.00	200.00	0.00	-0.00
1052	-0.00	-0.00	-0.00	903.00	200.00	0.00	-0.00	-0.00	-0.00	-0.00	300.00	200.00	0.00	-0.00
1053	-0.00	-0.00	-0.00	903.00	200.00	0.00	-0.00	-0.00	-0.00	-0.00	300.00	200.00	0.00	-0.00
1054	-0.00	-0.00	-0.00	903.00	200.00	0.00	-0.00	-0.00	-0.00	-0.00	300.00	200.00	0.00	-0.00
1055	-0.00	-0.00	-0.00	903.00	200.00	0.00	-0.00	-0.00	-0.00	-0.00	300.00	200.00	0.00	-0.00
1056	0.00	0.00	0.00	903.00	200.00	0.00	0.00	-0.00	-0.00	-0.00	300.00	200.00	0.00	-0.00
1057	-0.00	-0.00	-0.00	903.00	200.00	0.00	-0.00	-0.00	-0.00	-0.00	300.00	200.00	0.00	-0.00
1058	-0.00	-0.00	-0.00	903.00	200.00	0.00	-0.00	-0.00	-0.00	-0.00	300.00	200.00	0.00	-0.00
1059	-0.00	-0.00	-0.00	903.00	200.00	0.00	-0.00	-0.00	-0.00	-0.00	300.00	200.00	0.00	-0.00
1060	-0.00	-0.00	-0.00	903.00	200.00	0.00	-0.00	-0.00	-0.00	-0.00	300.00	200.00	0.00	-0.00
1061	-0.00	-0.00	-0.00	903.00	200.00	0.00	-0.00	-0.00	-0.00	-0.00	300.00	200.00	0.00	-0.00
1062	-0.00	-0.00	-0.00	903.00	200.00	0.00	-0.00	-0.00	-0.00	-0.00	300.00	200.00	0.00	-0.00
1063	0.00	0.00	0.00	903.00	200.00	0.00	0.00	-0.00	-0.00	-0.00	300.00	200.00	0.00	-0.00
1064	-0.00	-0.00	-0.00	903.00	200.00	0.00	-0.00	-0.00	-0.00	-0.00	300.00	200.00	0.00	-0.00
1065	-0.00	-0.00	-0.00	903.00	200.00	0.00	-0.00	-0.00	-0.00	-0.00	300.00	200.00	0.00	-0.00
1066	-0.00	-0.00	-0.00	903.00	200.00	0.00	-0.00	-0.00	-0.00	-0.00	300.00	200.00	0.00	-0.00
1067	-0.00	-0.00	-0.00	903.00	200.00	0.00	-0.00	-0.00	-0.00	-0.00	300.00	200.00	0.00	-0.00
1068	-0.00	-0.00	-0.00	903.00	200.00	0.00	-0.00	-0.00	-0.00	-0.00	300.00	200.00	0.00	-0.00
1069	0.00	0.00	0.00	903.00	200.00	0.00	0.00	-0.00	-0.00	-0.00	300.00	200.00	0.00	-0.00
1070	0.00	0.00	0.00	903.00	200.00	0.00	0.00	-0.00	-0.00	-0.00	300.00	200.00	0.00	-0.00
1071	-0.00	-0.00	-0.00	903.00	200.00	0.00	-0.00	-0.00	-0.00	-0.00	300.00	200.00	0.00	-0.00
1072	-0.00	-0.00	-0.00	903.00	200.00	0.00	-0.00	-0.00	-0.00	-0.00	300.00	200.00	0.00	-0.00
1073	-0.00	-0.00	-0.00	903.00	200.00	0.00	-0.00	-0.00	-0.00	-0.00	300.00	200.00	0.00	-0.00
1074	0.00	0.00	0.00	903.00	200.00	0.00	0.00	-0.00	-0.00	-0.00	300.00	200.00	0.00	-0.00
1075	-0.00	-0.00	-0.00	903.00	200.00	0.00	-0.00	-0.00	-0.00	-0.00	300.00	200.00	0.00	-0.00
1076	-0.00	-0.00	-0.00	903.00	200.00	0.00	-0.00	-0.00	-0.00	-0.00	300.00	200.00	0.00	-0.00
1077	-0.00	-0.00	-0.00	903.00	200.00	0.00	-0.00	-0.00	-0.00	-0.00	300.00	200.00	0.00	-0.00
1078	0.00	0.00	0.00	903.00	200.00	0.00	0.00	-0.00	-0.00	-0.00	300.00	200.00	0.00	-0.00
1079	0.00	0.00	0.00	903.00	200.00	0.00	0.00	-0.00	-0.00	-0.00	300.00	200.00	0.00	-0.00
1080	0.00	0.00	0.00	903.00	200.00	0.00	0.00	-0.00	-0.00	-0.00	300.00	200.00	0.00	-0.00
1081	-0.00	-0.00	-0.00	903.00	200.00	0.00	-0.00	-0.00	-0.00	-0.00	300.00	200.00	0.00	-0.00
1082	0.00	0.00	0.00	903.00	200.00	0.00	0.00	-0.00	-0.00	-0.00	300.00	200.00	0.00	-0.00
1083	-0.00	-0.00	-0.00	903.00	200.00	0.00	-0.00	-0.00	-0.00	-0.00	300.00	200.00	0.00	-0.00
1084	-0.00	-0.00	-0.00	903.00	200.00	0.00	-0.00	-0.00	-0.00	-0.00	300.00	200.00	0.00	-0.00
1085	0.00	0.00	0.00	903.00	200.00	0.00	0.00	-0.00	-0.00	-0.00	300.00	200.00	0.00	-0.00
1086	-0.00	-0.00	-0.00	903.00	200.00	0.00	-0.00	-0.00	-0.00	-0.00	300.00	200.00	0.00	-0.00
1087	0.00	0.00	0.00	903.00	200.00	0.00	0.00	-0.00	-0.00	-0.00	300.00	200.00	0.00	-0.00
1088	0.00	0.00	0.00	903.00	200.00	0.00	0.00	-0.00	-0.00	-0.00	300.00	200.00	0.00	-0.00
1089	-0.00	-0.00	-0.00	903.00	200.00	0.00	-0.00	-0.00	-0.00	-0.00	300.00	200.00	0.00	-0.00
1090	-0.00	-0.00	-0.00	903.00	200.00	0.00	-0.00	-0.00	-0.00	-0.00	300.00	200.00	0.00	-0.00
1091	-0.00	-0.00	-0.00	903.00	200.00	0.00	-0.00	-0.00	-0.00	-0.00	300.00	200.00	0.00	-0.00
1092	-0.00	-0.00	-0.00	903.00	200.00	0.00	-0.00	-0.00	-0.00	-0.00	300.00	200.00	0.00	-0.00
1093	0.00	0.00	0.00	903.00	200.00	0.00	0.00	-0.00	-0.00	-0.00	300.00	200.00	0.00	-0.00
1094	0.00	0.00	0.00	903.00	200.00	0.00	0.00	-0.00	-0.00	-0.00	300.00	200.00	0.00	-0.00
1095	-0.00	-0.00	-0.00	903.00	200.00	0.00	-0.00	-0.00	-0.00	-0.00	300.00	200.00	0.00	-0.00
1096	-0.00	-0.00	-0.00	903.00	200.00	0.00	-0.00	-0.00	-0.00	-0.00	300.00	200.00	0.00	-0.00
1097	-0.00	-0.00	-0.00	903.00	200.00	0.00	-0.00	-0.00	-0.00	-0.00	300.00	200.00	0.00	-0.00
1098	0.00	0.00	0.00	903.00	200.00	0.00	0.00	-0.00	-0.00	-0.00	300.00	200.00	0.00	-0.00
1099	-0.00	-0.00	-0.00	903.00	200.00	0.00	-0.00	-0.00	-0.00	-0.00	300.00	200.00	0.00	-0.00
1100	-0.00	-0.00	-0.00	903.00	200.00	0.00	-0.00	-0.00	-0.00	-0.00	300.00	200.00	0.00	-0.00
1101	-0.00	-0.00	-0.00	903.00	200.00	0.00	-0.00	-0.00	-0.00	-0.00	300.00	200.00	0.00	-0.00
1102	-0.00	-0.00	-0.00	903.00	200.00	0.00	-0.00	-0.00	-0.00	-0.00	300.00	200.00	0.00	-0.00
1103	-0.00	-0.00	-0.00	903.00	200.00	0.00	-0.00	-0.00	-0.00	-0.00	300.00	200.00	0.00	-0.00
1104	-0.00	-0.00	-0.00	903.00	200.00	0.00	-0.00	-0.00	-0.00	-0.00	300.00	200.00	0.00	-0.00
1105	0.00	0.00	0.00	903.00	200.00	0.00	0.00	-0.00	-0.00	-0.00	300.00	200.00	0.00	-0.00
1106	0.00	0.00	0.00	903.00	200.00	0.00	0.00	-0.00	-0.00	-0.00	300.00	200.00	0.00	-0.00
1107	0.00	0.00	0.00	903.00	200.00	0.00	0.00	-0.00	-0.00	-0.00	300.00	200.00	0.00	-0.00
1108	0.00	0.00	0.00	903.00	200.00	0.00	0.00	-0.00	-0.00	-0.00	300.00	200.00	0.00	-0.00
