# Supplementary material for: Musculoskeletal modeling and humanoid control of robots based on human gait data
Source: PeerJ Comput Sci. 2021 Aug 9;7:e657. doi: 10.7717/peerj-cs.657 (PMC8372000; doi:10.7717/peerj-cs.657)
Supplement: Supplemental Information 2 [file peerj-cs-07-657-s002.zip › force/Cap59.forces]

[Force Data]
NumberOfForcePlates=2
SampleRate=120.000000
NumberOfSamples=1039
#Sample	FX1	FY1	FZ1	X1	Y1	Z1	MZ1	FX2	FY2	FZ2	X2	Y2	Z2	MZ2
1	-0.00	-0.00	-0.00	903.00	200.00	0.00	-0.00	-0.00	-0.00	-0.00	300.00	200.00	0.00	-0.00
2	-0.00	-0.00	-0.00	903.00	200.00	0.00	-0.00	-0.00	-0.00	-0.00	300.00	200.00	0.00	-0.00
3	0.00	0.00	0.00	903.00	200.00	0.00	0.00	-0.00	-0.00	-0.00	300.00	200.00	0.00	-0.00
4	-0.00	-0.00	-0.00	903.00	200.00	0.00	-0.00	-0.00	-0.00	-0.00	300.00	200.00	0.00	-0.00
5	0.00	0.00	0.00	903.00	200.00	0.00	0.00	-0.00	-0.00	-0.00	300.00	200.00	0.00	-0.00
6	-0.00	-0.00	-0.00	903.00	200.00	0.00	-0.00	-0.00	-0.00	-0.00	300.00	200.00	0.00	-0.00
7	-0.00	-0.00	-0.00	903.00	200.00	0.00	-0.00	-0.00	-0.00	-0.00	300.00	200.00	0.00	-0.00
8	-0.00	-0.00	-0.00	903.00	200.00	0.00	-0.00	-0.00	-0.00	-0.00	300.00	200.00	0.00	-0.00
9	-0.00	-0.00	-0.00	903.00	200.00	0.00	-0.00	-0.00	-0.00	-0.00	300.00	200.00	0.00	-0.00
10	-0.00	-0.00	-0.00	903.00	200.00	0.00	-0.00	-0.00	-0.00	-0.00	300.00	200.00	0.00	-0.00
11	-0.00	-0.00	-0.00	903.00	200.00	0.00	-0.00	-0.00	-0.00	-0.00	300.00	200.00	0.00	-0.00
12	-0.00	-0.00	-0.00	903.00	200.00	0.00	-0.00	-0.00	-0.00	-0.00	300.00	200.00	0.00	-0.00
13	-0.00	-0.00	-0.00	903.00	200.00	0.00	-0.00	-0.00	-0.00	-0.00	300.00	200.00	0.00	-0.00
14	-0.00	-0.00	-0.00	903.00	200.00	0.00	-0.00	-0.00	-0.00	-0.00	300.00	200.00	0.00	-0.00
15	0.00	0.00	0.00	903.00	200.00	0.00	0.00	-0.00	-0.00	-0.00	300.00	200.00	0.00	-0.00
16	-0.00	-0.00	-0.00	903.00	200.00	0.00	-0.00	-0.00	-0.00	-0.00	300.00	200.00	0.00	-0.00
17	-0.00	-0.00	-0.00	903.00	200.00	0.00	-0.00	-0.00	-0.00	-0.00	300.00	200.00	0.00	-0.00
18	0.00	0.00	0.00	903.00	200.00	0.00	0.00	-0.00	-0.00	-0.00	300.00	200.00	0.00	-0.00
19	-0.00	-0.00	-0.00	903.00	200.00	0.00	-0.00	-0.00	-0.00	-0.00	300.00	200.00	0.00	-0.00
20	-0.00	-0.00	-0.00	903.00	200.00	0.00	-0.00	-0.00	-0.00	-0.00	300.00	200.00	0.00	-0.00
21	-0.00	-0.00	-0.00	903.00	200.00	0.00	-0.00	-0.00	-0.00	-0.00	300.00	200.00	0.00	-0.00
22	-0.00	-0.00	-0.00	903.00	200.00	0.00	-0.00	-0.00	-0.00	-0.00	300.00	200.00	0.00	-0.00
23	-0.00	-0.00	-0.00	903.00	200.00	0.00	-0.00	-0.00	-0.00	-0.00	300.00	200.00	0.00	-0.00
24	-0.00	-0.00	-0.00	903.00	200.00	0.00	-0.00	-0.00	-0.00	-0.00	300.00	200.00	0.00	-0.00
25	-0.00	-0.00	-0.00	903.00	200.00	0.00	-0.00	-0.00	-0.00	-0.00	300.00	200.00	0.00	-0.00
26	-0.00	-0.00	-0.00	903.00	200.00	0.00	-0.00	-0.00	-0.00	-0.00	300.00	200.00	0.00	-0.00
27	-0.00	-0.00	-0.00	903.00	200.00	0.00	-0.00	-0.00	-0.00	-0.00	300.00	200.00	0.00	-0.00
28	-0.00	-0.00	-0.00	903.00	200.00	0.00	-0.00	-0.00	-0.00	-0.00	300.00	200.00	0.00	-0.00
29	-0.00	-0.00	-0.00	903.00	200.00	0.00	-0.00	-0.00	-0.00	-0.00	300.00	200.00	0.00	-0.00
30	-0.00	-0.00	-0.00	903.00	200.00	0.00	-0.00	-0.00	-0.00	-0.00	300.00	200.00	0.00	-0.00
31	-0.00	-0.00	-0.00	903.00	200.00	0.00	-0.00	-0.00	-0.00	-0.00	300.00	200.00	0.00	-0.00
32	-0.00	-0.00	-0.00	903.00	200.00	0.00	-0.00	-0.00	-0.00	-0.00	300.00	200.00	0.00	-0.00
33	-0.00	-0.00	-0.00	903.00	200.00	0.00	-0.00	-0.00	-0.00	-0.00	300.00	200.00	0.00	-0.00
34	-0.00	-0.00	-0.00	903.00	200.00	0.00	-0.00	-0.00	-0.00	-0.00	300.00	200.00	0.00	-0.00
35	-0.00	-0.00	-0.00	903.00	200.00	0.00	-0.00	-0.00	-0.00	-0.00	300.00	200.00	0.00	-0.00
36	-0.00	-0.00	-0.00	903.00	200.00	0.00	-0.00	-0.00	-0.00	-0.00	300.00	200.00	0.00	-0.00
37	-0.00	-0.00	-0.00	903.00	200.00	0.00	-0.00	-0.00	-0.00	-0.00	300.00	200.00	0.00	-0.00
38	-0.00	-0.00	-0.00	903.00	200.00	0.00	-0.00	-0.00	-0.00	-0.00	300.00	200.00	0.00	-0.00
39	-0.00	-0.00	-0.00	903.00	200.00	0.00	-0.00	-0.00	-0.00	-0.00	300.00	200.00	0.00	-0.00
40	-0.00	-0.00	-0.00	903.00	200.00	0.00	-0.00	-0.00	-0.00	-0.00	300.00	200.00	0.00	-0.00
41	-0.00	-0.00	-0.00	903.00	200.00	0.00	-0.00	-0.00	-0.00	-0.00	300.00	200.00	0.00	-0.00
42	-0.00	-0.00	-0.00	903.00	200.00	0.00	-0.00	-0.00	-0.00	-0.00	300.00	200.00	0.00	-0.00
43	-0.00	-0.00	-0.00	903.00	200.00	0.00	-0.00	-0.00	-0.00	-0.00	300.00	200.00	0.00	-0.00
44	-0.00	-0.00	-0.00	903.00	200.00	0.00	-0.00	-0.00	-0.00	-0.00	300.00	200.00	0.00	-0.00
45	-0.00	-0.00	-0.00	903.00	200.00	0.00	-0.00	-0.00	-0.00	-0.00	300.00	200.00	0.00	-0.00
46	-0.00	-0.00	-0.00	903.00	200.00	0.00	-0.00	-0.00	-0.00	-0.00	300.00	200.00	0.00	-0.00
47	-0.00	-0.00	-0.00	903.00	200.00	0.00	-0.00	-0.00	-0.00	-0.00	300.00	200.00	0.00	-0.00
48	-0.00	-0.00	-0.00	903.00	200.00	0.00	-0.00	-0.00	-0.00	-0.00	300.00	200.00	0.00	-0.00
49	-0.00	-0.00	-0.00	903.00	200.00	0.00	-0.00	-0.00	-0.00	-0.00	300.00	200.00	0.00	-0.00
50	-0.00	-0.00	-0.00	903.00	200.00	0.00	-0.00	-0.00	-0.00	-0.00	300.00	200.00	0.00	-0.00
51	-0.00	-0.00	-0.00	903.00	200.00	0.00	-0.00	-0.00	-0.00	-0.00	300.00	200.00	0.00	-0.00
52	0.00	0.00	0.00	903.00	200.00	0.00	0.00	-0.00	-0.00	-0.00	300.00	200.00	0.00	-0.00
53	-0.00	-0.00	-0.00	903.00	200.00	0.00	-0.00	-0.00	-0.00	-0.00	300.00	200.00	0.00	-0.00
54	-0.00	-0.00	-0.00	903.00	200.00	0.00	-0.00	-0.00	-0.00	-0.00	300.00	200.00	0.00	-0.00
55	-0.00	-0.00	-0.00	903.00	200.00	0.00	-0.00	-0.00	-0.00	-0.00	300.00	200.00	0.00	-0.00
56	-0.00	-0.00	-0.00	903.00	200.00	0.00	-0.00	-0.00	-0.00	-0.00	300.00	200.00	0.00	-0.00
57	-0.00	-0.00	-0.00	903.00	200.00	0.00	-0.00	-0.00	-0.00	-0.00	300.00	200.00	0.00	-0.00
58	-0.00	-0.00	-0.00	903.00	200.00	0.00	-0.00	-0.00	-0.00	-0.00	300.00	200.00	0.00	-0.00
59	-0.00	-0.00	-0.00	903.00	200.00	0.00	-0.00	-0.00	-0.00	-0.00	300.00	200.00	0.00	-0.00
60	-0.00	-0.00	-0.00	903.00	200.00	0.00	-0.00	-0.00	-0.00	-0.00	300.00	200.00	0.00	-0.00
61	0.00	0.00	0.00	903.00	200.00	0.00	0.00	-0.00	-0.00	-0.00	300.00	200.00	0.00	-0.00
62	0.00	0.00	0.00	903.00	200.00	0.00	0.00	-0.00	-0.00	-0.00	300.00	200.00	0.00	-0.00
63	-0.00	-0.00	-0.00	903.00	200.00	0.00	-0.00	-0.00	-0.00	-0.00	300.00	200.00	0.00	-0.00
64	-0.00	-0.00	-0.00	903.00	200.00	0.00	-0.00	-0.00	-0.00	-0.00	300.00	200.00	0.00	-0.00
65	-0.00	-0.00	-0.00	903.00	200.00	0.00	-0.00	-0.00	-0.00	-0.00	300.00	200.00	0.00	-0.00
66	-0.00	-0.00	-0.00	903.00	200.00	0.00	-0.00	-0.00	-0.00	-0.00	300.00	200.00	0.00	-0.00
67	-0.00	-0.00	-0.00	903.00	200.00	0.00	-0.00	-0.00	-0.00	-0.00	300.00	200.00	0.00	-0.00
68	-0.00	-0.00	-0.00	903.00	200.00	0.00	-0.00	-0.00	-0.00	-0.00	300.00	200.00	0.00	-0.00
69	-0.00	-0.00	-0.00	903.00	200.00	0.00	-0.00	-0.00	-0.00	-0.00	300.00	200.00	0.00	-0.00
70	-0.00	-0.00	-0.00	903.00	200.00	0.00	-0.00	-0.00	-0.00	-0.00	300.00	200.00	0.00	-0.00
71	0.00	0.00	0.00	903.00	200.00	0.00	0.00	-0.00	-0.00	-0.00	300.00	200.00	0.00	-0.00
72	-0.00	-0.00	-0.00	903.00	200.00	0.00	-0.00	-0.00	-0.00	-0.00	300.00	200.00	0.00	-0.00
73	-0.00	-0.00	-0.00	903.00	200.00	0.00	-0.00	-0.00	-0.00	-0.00	300.00	200.00	0.00	-0.00
74	-0.00	-0.00	-0.00	903.00	200.00	0.00	-0.00	-0.00	-0.00	-0.00	300.00	200.00	0.00	-0.00
75	0.00	0.00	0.00	903.00	200.00	0.00	0.00	-0.00	-0.00	-0.00	300.00	200.00	0.00	-0.00
76	-0.00	-0.00	-0.00	903.00	200.00	0.00	-0.00	-0.00	-0.00	-0.00	300.00	200.00	0.00	-0.00
77	-0.00	-0.00	-0.00	903.00	200.00	0.00	-0.00	-0.00	-0.00	-0.00	300.00	200.00	0.00	-0.00
78	-0.00	-0.00	-0.00	903.00	200.00	0.00	-0.00	-0.00	-0.00	-0.00	300.00	200.00	0.00	-0.00
79	-0.00	-0.00	-0.00	903.00	200.00	0.00	-0.00	-0.00	-0.00	-0.00	300.00	200.00	0.00	-0.00
80	0.00	0.00	0.00	903.00	200.00	0.00	0.00	-0.00	-0.00	-0.00	300.00	200.00	0.00	-0.00
81	-0.00	-0.00	-0.00	903.00	200.00	0.00	-0.00	-0.00	-0.00	-0.00	300.00	200.00	0.00	-0.00
82	-0.00	-0.00	-0.00	903.00	200.00	0.00	-0.00	-0.00	-0.00	-0.00	300.00	200.00	0.00	-0.00
83	-0.00	-0.00	-0.00	903.00	200.00	0.00	-0.00	-0.00	-0.00	-0.00	300.00	200.00	0.00	-0.00
84	-0.00	-0.00	-0.00	903.00	200.00	0.00	-0.00	-0.00	-0.00	-0.00	300.00	200.00	0.00	-0.00
85	-0.00	-0.00	-0.00	903.00	200.00	0.00	-0.00	-0.00	-0.00	-0.00	300.00	200.00	0.00	-0.00
86	-0.00	-0.00	-0.00	903.00	200.00	0.00	-0.00	-0.00	-0.00	-0.00	300.00	200.00	0.00	-0.00
87	-0.00	-0.00	-0.00	903.00	200.00	0.00	-0.00	-0.00	-0.00	-0.00	300.00	200.00	0.00	-0.00
88	-0.00	-0.00	-0.00	903.00	200.00	0.00	-0.00	-0.00	-0.00	-0.00	300.00	200.00	0.00	-0.00
89	-0.00	-0.00	-0.00	903.00	200.00	0.00	-0.00	-0.00	-0.00	-0.00	300.00	200.00	0.00	-0.00
90	-0.00	-0.00	-0.00	903.00	200.00	0.00	-0.00	-0.00	-0.00	-0.00	300.00	200.00	0.00	-0.00
91	-0.00	-0.00	-0.00	903.00	200.00	0.00	-0.00	-0.00	-0.00	-0.00	300.00	200.00	0.00	-0.00
92	-0.00	-0.00	-0.00	903.00	200.00	0.00	-0.00	-0.00	-0.00	-0.00	300.00	200.00	0.00	-0.00
93	-0.00	-0.00	-0.00	903.00	200.00	0.00	-0.00	-0.00	-0.00	-0.00	300.00	200.00	0.00	-0.00
94	-0.00	-0.00	-0.00	903.00	200.00	0.00	-0.00	-0.00	-0.00	-0.00	300.00	200.00	0.00	-0.00
95	-0.00	-0.00	-0.00	903.00	200.00	0.00	-0.00	-0.00	-0.00	-0.00	300.00	200.00	0.00	-0.00
96	-0.00	-0.00	-0.00	903.00	200.00	0.00	-0.00	-0.00	-0.00	-0.00	300.00	200.00	0.00	-0.00
97	-0.00	-0.00	-0.00	903.00	200.00	0.00	-0.00	-0.00	-0.00	-0.00	300.00	200.00	0.00	-0.00
98	-0.00	-0.00	-0.00	903.00	200.00	0.00	-0.00	-0.00	-0.00	-0.00	300.00	200.00	0.00	-0.00
99	-0.00	-0.00	-0.00	903.00	200.00	0.00	-0.00	-0.00	-0.00	-0.00	300.00	200.00	0.00	-0.00
100	-0.00	-0.00	-0.00	903.00	200.00	0.00	-0.00	-0.00	-0.00	-0.00	300.00	200.00	0.00	-0.00
101	-0.00	-0.00	-0.00	903.00	200.00	0.00	-0.00	-0.00	-0.00	-0.00	300.00	200.00	0.00	-0.00
102	-0.00	-0.00	-0.00	903.00	200.00	0.00	-0.00	-0.00	-0.00	-0.00	300.00	200.00	0.00	-0.00
103	0.00	0.00	0.00	903.00	200.00	0.00	0.00	-0.00	-0.00	-0.00	300.00	200.00	0.00	-0.00
104	-0.00	-0.00	-0.00	903.00	200.00	0.00	-0.00	-0.00	-0.00	-0.00	300.00	200.00	0.00	-0.00
105	0.00	0.00	0.00	903.00	200.00	0.00	0.00	-0.00	-0.00	-0.00	300.00	200.00	0.00	-0.00
106	-0.00	-0.00	-0.00	903.00	200.00	0.00	-0.00	-0.00	-0.00	-0.00	300.00	200.00	0.00	-0.00
107	-0.00	-0.00	-0.00	903.00	200.00	0.00	-0.00	-0.00	-0.00	-0.00	300.00	200.00	0.00	-0.00
108	0.00	0.00	0.00	903.00	200.00	0.00	0.00	-0.00	-0.00	-0.00	300.00	200.00	0.00	-0.00
109	-0.00	-0.00	-0.00	903.00	200.00	0.00	-0.00	-0.00	-0.00	-0.00	300.00	200.00	0.00	-0.00
110	-0.00	-0.00	-0.00	903.00	200.00	0.00	-0.00	-0.00	-0.00	-0.00	300.00	200.00	0.00	-0.00
111	-0.00	-0.00	-0.00	903.00	200.00	0.00	-0.00	-0.00	-0.00	-0.00	300.00	200.00	0.00	-0.00
112	-0.00	-0.00	-0.00	903.00	200.00	0.00	-0.00	-0.00	-0.00	-0.00	300.00	200.00	0.00	-0.00
113	-0.00	-0.00	-0.00	903.00	200.00	0.00	-0.00	-0.00	-0.00	-0.00	300.00	200.00	0.00	-0.00
114	-0.00	-0.00	-0.00	903.00	200.00	0.00	-0.00	-0.00	-0.00	-0.00	300.00	200.00	0.00	-0.00
115	0.00	0.00	0.00	903.00	200.00	0.00	0.00	-0.00	-0.00	-0.00	300.00	200.00	0.00	-0.00
116	-0.00	-0.00	-0.00	903.00	200.00	0.00	-0.00	-0.00	-0.00	-0.00	300.00	200.00	0.00	-0.00
117	-0.00	-0.00	-0.00	903.00	200.00	0.00	-0.00	-0.00	-0.00	-0.00	300.00	200.00	0.00	-0.00
118	-0.00	-0.00	-0.00	903.00	200.00	0.00	-0.00	-0.00	-0.00	-0.00	300.00	200.00	0.00	-0.00
119	-0.00	-0.00	-0.00	903.00	200.00	0.00	-0.00	-0.00	-0.00	-0.00	300.00	200.00	0.00	-0.00
120	-0.00	-0.00	-0.00	903.00	200.00	0.00	-0.00	-0.00	-0.00	-0.00	300.00	200.00	0.00	-0.00
121	-0.00	-0.00	-0.00	903.00	200.00	0.00	-0.00	-0.00	-0.00	-0.00	300.00	200.00	0.00	-0.00
122	0.00	0.00	0.00	903.00	200.00	0.00	0.00	-0.00	-0.00	-0.00	300.00	200.00	0.00	-0.00
123	0.00	0.00	0.00	903.00	200.00	0.00	0.00	-0.00	-0.00	-0.00	300.00	200.00	0.00	-0.00
124	-0.00	-0.00	-0.00	903.00	200.00	0.00	-0.00	-0.00	-0.00	-0.00	300.00	200.00	0.00	-0.00
125	-0.00	-0.00	-0.00	903.00	200.00	0.00	-0.00	-0.00	-0.00	-0.00	300.00	200.00	0.00	-0.00
126	-0.00	-0.00	-0.00	903.00	200.00	0.00	-0.00	-0.00	-0.00	-0.00	300.00	200.00	0.00	-0.00
127	0.00	0.00	0.00	903.00	200.00	0.00	0.00	-0.00	-0.00	-0.00	300.00	200.00	0.00	-0.00
128	0.00	0.00	0.00	903.00	200.00	0.00	0.00	-0.00	-0.00	-0.00	300.00	200.00	0.00	-0.00
129	-0.00	-0.00	-0.00	903.00	200.00	0.00	-0.00	-0.00	-0.00	-0.00	300.00	200.00	0.00	-0.00
130	-0.00	-0.00	-0.00	903.00	200.00	0.00	-0.00	-0.00	-0.00	-0.00	300.00	200.00	0.00	-0.00
131	-0.00	-0.00	-0.00	903.00	200.00	0.00	-0.00	-0.00	-0.00	-0.00	300.00	200.00	0.00	-0.00
132	-0.00	-0.00	-0.00	903.00	200.00	0.00	-0.00	-0.00	-0.00	-0.00	300.00	200.00	0.00	-0.00
133	0.00	0.00	0.00	903.00	200.00	0.00	0.00	-0.00	-0.00	-0.00	300.00	200.00	0.00	-0.00
134	-0.00	-0.00	-0.00	903.00	200.00	0.00	-0.00	-0.00	-0.00	-0.00	300.00	200.00	0.00	-0.00
135	-0.00	-0.00	-0.00	903.00	200.00	0.00	-0.00	-0.00	-0.00	-0.00	300.00	200.00	0.00	-0.00
136	0.00	0.00	0.00	903.00	200.00	0.00	0.00	-0.00	-0.00	-0.00	300.00	200.00	0.00	-0.00
137	0.00	0.00	0.00	903.00	200.00	0.00	0.00	-0.00	-0.00	-0.00	300.00	200.00	0.00	-0.00
138	-0.00	-0.00	-0.00	903.00	200.00	0.00	-0.00	-0.00	-0.00	-0.00	300.00	200.00	0.00	-0.00
139	-0.00	-0.00	-0.00	903.00	200.00	0.00	-0.00	-0.00	-0.00	-0.00	300.00	200.00	0.00	-0.00
140	-0.00	-0.00	-0.00	903.00	200.00	0.00	-0.00	-0.00	-0.00	-0.00	300.00	200.00	0.00	-0.00
141	-0.00	-0.00	-0.00	903.00	200.00	0.00	-0.00	-0.00	-0.00	-0.00	300.00	200.00	0.00	-0.00
142	-0.00	-0.00	-0.00	903.00	200.00	0.00	-0.00	-0.00	-0.00	-0.00	300.00	200.00	0.00	-0.00
143	-0.00	-0.00	-0.00	903.00	200.00	0.00	-0.00	-0.00	-0.00	-0.00	300.00	200.00	0.00	-0.00
144	-0.00	-0.00	-0.00	903.00	200.00	0.00	-0.00	-0.00	-0.00	-0.00	300.00	200.00	0.00	-0.00
145	-0.00	-0.00	-0.00	903.00	200.00	0.00	-0.00	-0.00	-0.00	-0.00	300.00	200.00	0.00	-0.00
146	-0.00	-0.00	-0.00	903.00	200.00	0.00	-0.00	-0.00	-0.00	-0.00	300.00	200.00	0.00	-0.00
147	-0.00	-0.00	-0.00	903.00	200.00	0.00	-0.00	-0.00	-0.00	-0.00	300.00	200.00	0.00	-0.00
148	-0.00	-0.00	-0.00	903.00	200.00	0.00	-0.00	-0.00	-0.00	-0.00	300.00	200.00	0.00	-0.00
149	-0.00	-0.00	-0.00	903.00	200.00	0.00	-0.00	-0.00	-0.00	-0.00	300.00	200.00	0.00	-0.00
150	-0.00	-0.00	-0.00	903.00	200.00	0.00	-0.00	-0.00	-0.00	-0.00	300.00	200.00	0.00	-0.00
151	-0.00	-0.00	-0.00	903.00	200.00	0.00	-0.00	-0.00	-0.00	-0.00	300.00	200.00	0.00	-0.00
152	-0.00	-0.00	-0.00	903.00	200.00	0.00	-0.00	-0.00	-0.00	-0.00	300.00	200.00	0.00	-0.00
153	-0.00	-0.00	-0.00	903.00	200.00	0.00	-0.00	-0.00	-0.00	-0.00	300.00	200.00	0.00	-0.00
154	-0.00	-0.00	-0.00	903.00	200.00	0.00	-0.00	-0.00	-0.00	-0.00	300.00	200.00	0.00	-0.00
155	0.00	0.00	0.00	903.00	200.00	0.00	0.00	-0.00	-0.00	-0.00	300.00	200.00	0.00	-0.00
156	-0.00	-0.00	-0.00	903.00	200.00	0.00	-0.00	-0.00	-0.00	-0.00	300.00	200.00	0.00	-0.00
157	0.00	0.00	0.00	903.00	200.00	0.00	0.00	-0.00	-0.00	-0.00	300.00	200.00	0.00	-0.00
158	-0.00	-0.00	-0.00	903.00	200.00	0.00	-0.00	-0.00	-0.00	-0.00	300.00	200.00	0.00	-0.00
159	0.00	0.00	0.00	903.00	200.00	0.00	0.00	-0.00	-0.00	-0.00	300.00	200.00	0.00	-0.00
160	-0.00	-0.00	-0.00	903.00	200.00	0.00	-0.00	-0.00	-0.00	-0.00	300.00	200.00	0.00	-0.00
161	-0.00	-0.00	-0.00	903.00	200.00	0.00	-0.00	-0.00	-0.00	-0.00	300.00	200.00	0.00	-0.00
162	0.00	0.00	0.00	903.00	200.00	0.00	0.00	-0.00	-0.00	-0.00	300.00	200.00	0.00	-0.00
163	-0.00	-0.00	-0.00	903.00	200.00	0.00	-0.00	-0.00	-0.00	-0.00	300.00	200.00	0.00	-0.00
164	0.00	0.00	0.00	903.00	200.00	0.00	0.00	-0.00	-0.00	-0.00	300.00	200.00	0.00	-0.00
165	-0.00	-0.00	-0.00	903.00	200.00	0.00	-0.00	-0.00	-0.00	-0.00	300.00	200.00	0.00	-0.00
166	-0.00	-0.00	-0.00	903.00	200.00	0.00	-0.00	-0.00	-0.00	-0.00	300.00	200.00	0.00	-0.00
167	0.00	0.00	0.00	903.00	200.00	0.00	0.00	-0.00	-0.00	-0.00	300.00	200.00	0.00	-0.00
168	-0.00	-0.00	-0.00	903.00	200.00	0.00	-0.00	-0.00	-0.00	-0.00	300.00	200.00	0.00	-0.00
169	-0.00	-0.00	-0.00	903.00	200.00	0.00	-0.00	-0.00	-0.00	-0.00	300.00	200.00	0.00	-0.00
170	-0.00	-0.00	-0.00	903.00	200.00	0.00	-0.00	-0.00	-0.00	-0.00	300.00	200.00	0.00	-0.00
171	-0.00	-0.00	-0.00	903.00	200.00	0.00	-0.00	-0.00	-0.00	-0.00	300.00	200.00	0.00	-0.00
172	0.00	0.00	0.00	903.00	200.00	0.00	0.00	-0.00	-0.00	-0.00	300.00	200.00	0.00	-0.00
173	0.00	0.00	0.00	903.00	200.00	0.00	0.00	-0.00	-0.00	-0.00	300.00	200.00	0.00	-0.00
174	-0.00	-0.00	-0.00	903.00	200.00	0.00	-0.00	-0.00	-0.00	-0.00	300.00	200.00	0.00	-0.00
175	-0.00	-0.00	-0.00	903.00	200.00	0.00	-0.00	-0.00	-0.00	-0.00	300.00	200.00	0.00	-0.00
176	0.00	0.00	0.00	903.00	200.00	0.00	0.00	-0.00	-0.00	-0.00	300.00	200.00	0.00	-0.00
177	-0.00	-0.00	-0.00	903.00	200.00	0.00	-0.00	-0.00	-0.00	-0.00	300.00	200.00	0.00	-0.00
178	-0.00	-0.00	-0.00	903.00	200.00	0.00	-0.00	-0.00	-0.00	-0.00	300.00	200.00	0.00	-0.00
179	-0.00	-0.00	-0.00	903.00	200.00	0.00	-0.00	-0.00	-0.00	-0.00	300.00	200.00	0.00	-0.00
180	-0.00	-0.00	-0.00	903.00	200.00	0.00	-0.00	-0.00	-0.00	-0.00	300.00	200.00	0.00	-0.00
181	-0.00	-0.00	-0.00	903.00	200.00	0.00	-0.00	-0.00	-0.00	-0.00	300.00	200.00	0.00	-0.00
182	0.00	0.00	0.00	903.00	200.00	0.00	0.00	-0.00	-0.00	-0.00	300.00	200.00	0.00	-0.00
183	-0.00	-0.00	-0.00	903.00	200.00	0.00	-0.00	-0.00	-0.00	-0.00	300.00	200.00	0.00	-0.00
184	0.00	0.00	0.00	903.00	200.00	0.00	0.00	-0.00	-0.00	-0.00	300.00	200.00	0.00	-0.00
185	-0.00	-0.00	-0.00	903.00	200.00	0.00	-0.00	-0.00	-0.00	-0.00	300.00	200.00	0.00	-0.00
186	-0.00	-0.00	-0.00	903.00	200.00	0.00	-0.00	-0.00	-0.00	-0.00	300.00	200.00	0.00	-0.00
187	0.00	0.00	0.00	903.00	200.00	0.00	0.00	-0.00	-0.00	-0.00	300.00	200.00	0.00	-0.00
188	0.00	0.00	0.00	903.00	200.00	0.00	0.00	-0.00	-0.00	-0.00	300.00	200.00	0.00	-0.00
189	-0.00	-0.00	-0.00	903.00	200.00	0.00	-0.00	-0.00	-0.00	-0.00	300.00	200.00	0.00	-0.00
190	0.00	0.00	0.00	903.00	200.00	0.00	0.00	-0.00	-0.00	-0.00	300.00	200.00	0.00	-0.00
191	-0.00	-0.00	-0.00	903.00	200.00	0.00	-0.00	-0.00	-0.00	-0.00	300.00	200.00	0.00	-0.00
192	0.00	0.00	0.00	903.00	200.00	0.00	0.00	-0.00	-0.00	-0.00	300.00	200.00	0.00	-0.00
193	-0.00	-0.00	-0.00	903.00	200.00	0.00	-0.00	-0.00	-0.00	-0.00	300.00	200.00	0.00	-0.00
194	-0.00	-0.00	-0.00	903.00	200.00	0.00	-0.00	-0.00	-0.00	-0.00	300.00	200.00	0.00	-0.00
195	-0.00	-0.00	-0.00	903.00	200.00	0.00	-0.00	-0.00	-0.00	-0.00	300.00	200.00	0.00	-0.00
196	0.00	0.00	0.00	903.00	200.00	0.00	0.00	-0.00	-0.00	-0.00	300.00	200.00	0.00	-0.00
197	0.00	0.00	0.00	903.00	200.00	0.00	0.00	-0.00	-0.00	-0.00	300.00	200.00	0.00	-0.00
198	0.00	0.00	0.00	903.00	200.00	0.00	0.00	-0.00	-0.00	-0.00	300.00	200.00	0.00	-0.00
199	0.00	0.00	0.00	903.00	200.00	0.00	0.00	-0.00	-0.00	-0.00	300.00	200.00	0.00	-0.00
200	-0.00	-0.00	-0.00	903.00	200.00	0.00	-0.00	-0.00	-0.00	-0.00	300.00	200.00	0.00	-0.00
201	-0.00	-0.00	-0.00	903.00	200.00	0.00	-0.00	-0.00	-0.00	-0.00	300.00	200.00	0.00	-0.00
202	-0.00	-0.00	-0.00	903.00	200.00	0.00	-0.00	-0.00	-0.00	-0.00	300.00	200.00	0.00	-0.00
203	-0.00	-0.00	-0.00	903.00	200.00	0.00	-0.00	-0.00	-0.00	-0.00	300.00	200.00	0.00	-0.00
204	-0.00	-0.00	-0.00	903.00	200.00	0.00	-0.00	-0.00	-0.00	-0.00	300.00	200.00	0.00	-0.00
205	-0.00	-0.00	-0.00	903.00	200.00	0.00	-0.00	-0.00	-0.00	-0.00	300.00	200.00	0.00	-0.00
206	-0.00	-0.00	-0.00	903.00	200.00	0.00	-0.00	-0.00	-0.00	-0.00	300.00	200.00	0.00	-0.00
207	-0.00	-0.00	-0.00	903.00	200.00	0.00	-0.00	-0.00	-0.00	-0.00	300.00	200.00	0.00	-0.00
208	-0.00	-0.00	-0.00	903.00	200.00	0.00	-0.00	-0.00	-0.00	-0.00	300.00	200.00	0.00	-0.00
209	-0.00	-0.00	-0.00	903.00	200.00	0.00	-0.00	-0.00	-0.00	-0.00	300.00	200.00	0.00	-0.00
210	0.00	0.00	0.00	903.00	200.00	0.00	0.00	-0.00	-0.00	-0.00	300.00	200.00	0.00	-0.00
211	-0.00	-0.00	-0.00	903.00	200.00	0.00	-0.00	-0.00	-0.00	-0.00	300.00	200.00	0.00	-0.00
212	0.00	0.00	0.00	903.00	200.00	0.00	0.00	-0.00	-0.00	-0.00	300.00	200.00	0.00	-0.00
213	-0.00	-0.00	-0.00	903.00	200.00	0.00	-0.00	-0.00	-0.00	-0.00	300.00	200.00	0.00	-0.00
214	-0.00	-0.00	-0.00	903.00	200.00	0.00	-0.00	-0.00	-0.00	-0.00	300.00	200.00	0.00	-0.00
215	-0.00	-0.00	-0.00	903.00	200.00	0.00	-0.00	-0.00	-0.00	-0.00	300.00	200.00	0.00	-0.00
216	-0.00	-0.00	-0.00	903.00	200.00	0.00	-0.00	-0.00	-0.00	-0.00	300.00	200.00	0.00	-0.00
217	-0.00	-0.00	-0.00	903.00	200.00	0.00	-0.00	-0.00	-0.00	-0.00	300.00	200.00	0.00	-0.00
218	-0.00	-0.00	-0.00	903.00	200.00	0.00	-0.00	-0.00	-0.00	-0.00	300.00	200.00	0.00	-0.00
219	-0.00	-0.00	-0.00	903.00	200.00	0.00	-0.00	-0.00	-0.00	-0.00	300.00	200.00	0.00	-0.00
220	0.00	0.00	0.00	903.00	200.00	0.00	0.00	-0.00	-0.00	-0.00	300.00	200.00	0.00	-0.00
221	-0.00	-0.00	-0.00	903.00	200.00	0.00	-0.00	-0.00	-0.00	-0.00	300.00	200.00	0.00	-0.00
222	-0.00	-0.00	-0.00	903.00	200.00	0.00	-0.00	-0.00	-0.00	-0.00	300.00	200.00	0.00	-0.00
223	0.00	0.00	0.00	903.00	200.00	0.00	0.00	-0.00	-0.00	-0.00	300.00	200.00	0.00	-0.00
224	0.00	0.00	0.00	903.00	200.00	0.00	0.00	-0.00	-0.00	-0.00	300.00	200.00	0.00	-0.00
225	0.00	0.00	0.00	903.00	200.00	0.00	0.00	-0.00	-0.00	-0.00	300.00	200.00	0.00	-0.00
226	-0.00	-0.00	-0.00	903.00	200.00	0.00	-0.00	-0.00	-0.00	-0.00	300.00	200.00	0.00	-0.00
227	-0.00	-0.00	-0.00	903.00	200.00	0.00	-0.00	-0.00	-0.00	-0.00	300.00	200.00	0.00	-0.00
228	0.00	0.00	0.00	903.00	200.00	0.00	0.00	-0.00	-0.00	-0.00	300.00	200.00	0.00	-0.00
229	-0.00	-0.00	-0.00	903.00	200.00	0.00	-0.00	-0.00	-0.00	-0.00	300.00	200.00	0.00	-0.00
230	-0.00	-0.00	-0.00	903.00	200.00	0.00	-0.00	-0.00	-0.00	-0.00	300.00	200.00	0.00	-0.00
231	0.00	0.00	0.00	903.00	200.00	0.00	0.00	-0.00	-0.00	-0.00	300.00	200.00	0.00	-0.00
232	-0.00	-0.00	-0.00	903.00	200.00	0.00	-0.00	-0.00	-0.00	-0.00	300.00	200.00	0.00	-0.00
233	0.00	0.00	0.00	903.00	200.00	0.00	0.00	-0.00	-0.00	-0.00	300.00	200.00	0.00	-0.00
234	0.00	0.00	0.00	903.00	200.00	0.00	0.00	-0.00	-0.00	-0.00	300.00	200.00	0.00	-0.00
235	0.00	0.00	0.00	903.00	200.00	0.00	0.00	-0.00	-0.00	-0.00	300.00	200.00	0.00	-0.00
236	-0.00	-0.00	-0.00	903.00	200.00	0.00	-0.00	-0.00	-0.00	-0.00	300.00	200.00	0.00	-0.00
237	-0.00	-0.00	-0.00	903.00	200.00	0.00	-0.00	-0.00	-0.00	-0.00	300.00	200.00	0.00	-0.00
238	-0.00	-0.00	-0.00	903.00	200.00	0.00	-0.00	-0.00	-0.00	-0.00	300.00	200.00	0.00	-0.00
239	-0.00	-0.00	-0.00	903.00	200.00	0.00	-0.00	-0.00	-0.00	-0.00	300.00	200.00	0.00	-0.00
240	-0.00	-0.00	-0.00	903.00	200.00	0.00	-0.00	-0.00	-0.00	-0.00	300.00	200.00	0.00	-0.00
241	0.00	0.00	0.00	903.00	200.00	0.00	0.00	-0.00	-0.00	-0.00	300.00	200.00	0.00	-0.00
242	-0.00	-0.00	-0.00	903.00	200.00	0.00	-0.00	-0.00	-0.00	-0.00	300.00	200.00	0.00	-0.00
243	-0.00	-0.00	-0.00	903.00	200.00	0.00	-0.00	-0.00	-0.00	-0.00	300.00	200.00	0.00	-0.00
244	-0.00	-0.00	-0.00	903.00	200.00	0.00	-0.00	-0.00	-0.00	-0.00	300.00	200.00	0.00	-0.00
245	-0.00	-0.00	-0.00	903.00	200.00	0.00	-0.00	-0.00	-0.00	-0.00	300.00	200.00	0.00	-0.00
246	-0.00	-0.00	-0.00	903.00	200.00	0.00	-0.00	-0.00	-0.00	-0.00	300.00	200.00	0.00	-0.00
247	-0.00	-0.00	-0.00	903.00	200.00	0.00	-0.00	-0.00	-0.00	-0.00	300.00	200.00	0.00	-0.00
248	-0.00	-0.00	-0.00	903.00	200.00	0.00	-0.00	-0.00	-0.00	-0.00	300.00	200.00	0.00	-0.00
249	-0.00	-0.00	-0.00	903.00	200.00	0.00	-0.00	-0.00	-0.00	-0.00	300.00	200.00	0.00	-0.00
250	-0.00	-0.00	-0.00	903.00	200.00	0.00	-0.00	-0.00	-0.00	-0.00	300.00	200.00	0.00	-0.00
251	-0.00	-0.00	-0.00	903.00	200.00	0.00	-0.00	-0.00	-0.00	-0.00	300.00	200.00	0.00	-0.00
252	-0.00	-0.00	-0.00	903.00	200.00	0.00	-0.00	-0.00	-0.00	-0.00	300.00	200.00	0.00	-0.00
253	-0.00	-0.00	-0.00	903.00	200.00	0.00	-0.00	-0.00	-0.00	-0.00	300.00	200.00	0.00	-0.00
254	-0.00	-0.00	-0.00	903.00	200.00	0.00	-0.00	-0.00	-0.00	-0.00	300.00	200.00	0.00	-0.00
255	-0.00	-0.00	-0.00	903.00	200.00	0.00	-0.00	0.00	0.00	0.00	300.00	200.00	0.00	0.00
256	0.00	0.00	0.00	903.00	200.00	0.00	0.00	-0.00	-0.00	-0.00	300.00	200.00	0.00	-0.00
257	0.00	0.00	0.00	903.00	200.00	0.00	0.00	-0.00	-0.00	-0.00	300.00	200.00	0.00	-0.00
258	-0.00	-0.00	-0.00	903.00	200.00	0.00	-0.00	-0.00	-0.00	-0.00	300.00	200.00	0.00	-0.00
259	-0.00	-0.00	-0.00	903.00	200.00	0.00	-0.00	-0.00	-0.00	-0.00	300.00	200.00	0.00	-0.00
260	-0.00	-0.00	-0.00	903.00	200.00	0.00	-0.00	-0.00	-0.00	-0.00	300.00	200.00	0.00	-0.00
261	-0.00	-0.00	-0.00	903.00	200.00	0.00	-0.00	-0.00	-0.00	-0.00	300.00	200.00	0.00	-0.00
262	-0.00	-0.00	-0.00	903.00	200.00	0.00	-0.00	-0.00	-0.00	-0.00	300.00	200.00	0.00	-0.00
263	0.00	0.00	0.00	903.00	200.00	0.00	0.00	-0.00	-0.00	-0.00	300.00	200.00	0.00	-0.00
264	-0.00	-0.00	-0.00	903.00	200.00	0.00	-0.00	-0.00	-0.00	-0.00	300.00	200.00	0.00	-0.00
265	0.00	0.00	0.00	903.00	200.00	0.00	0.00	-0.00	-0.00	-0.00	300.00	200.00	0.00	-0.00
266	0.00	0.00	0.00	903.00	200.00	0.00	0.00	-0.00	-0.00	-0.00	300.00	200.00	0.00	-0.00
267	-0.00	-0.00	-0.00	903.00	200.00	0.00	-0.00	-0.00	-0.00	-0.00	300.00	200.00	0.00	-0.00
268	-0.00	-0.00	-0.00	903.00	200.00	0.00	-0.00	-0.00	-0.00	-0.00	300.00	200.00	0.00	-0.00
269	-0.00	-0.00	-0.00	903.00	200.00	0.00	-0.00	-0.00	-0.00	-0.00	300.00	200.00	0.00	-0.00
270	-0.00	-0.00	-0.00	903.00	200.00	0.00	-0.00	-0.00	-0.00	-0.00	300.00	200.00	0.00	-0.00
271	-0.00	-0.00	-0.00	903.00	200.00	0.00	-0.00	-0.00	-0.00	-0.00	300.00	200.00	0.00	-0.00
272	0.00	0.00	0.00	903.00	200.00	0.00	0.00	-0.00	-0.00	-0.00	300.00	200.00	0.00	-0.00
273	-0.00	-0.00	-0.00	903.00	200.00	0.00	-0.00	-0.00	-0.00	-0.00	300.00	200.00	0.00	-0.00
274	-0.00	-0.00	-0.00	903.00	200.00	0.00	-0.00	-0.00	-0.00	-0.00	300.00	200.00	0.00	-0.00
275	-0.00	-0.00	-0.00	903.00	200.00	0.00	-0.00	-0.00	-0.00	-0.00	300.00	200.00	0.00	-0.00
276	-0.00	-0.00	-0.00	903.00	200.00	0.00	-0.00	-0.00	-0.00	-0.00	300.00	200.00	0.00	-0.00
277	-0.00	-0.00	-0.00	903.00	200.00	0.00	-0.00	-0.00	-0.00	-0.00	300.00	200.00	0.00	-0.00
278	0.00	0.00	0.00	903.00	200.00	0.00	0.00	-0.00	-0.00	-0.00	300.00	200.00	0.00	-0.00
279	-0.00	-0.00	-0.00	903.00	200.00	0.00	-0.00	-0.00	-0.00	-0.00	300.00	200.00	0.00	-0.00
280	0.00	0.00	0.00	903.00	200.00	0.00	0.00	-0.00	-0.00	-0.00	300.00	200.00	0.00	-0.00
281	0.00	0.00	0.00	903.00	200.00	0.00	0.00	-0.00	-0.00	-0.00	300.00	200.00	0.00	-0.00
282	-0.00	-0.00	-0.00	903.00	200.00	0.00	-0.00	-0.00	-0.00	-0.00	300.00	200.00	0.00	-0.00
283	-0.00	-0.00	-0.00	903.00	200.00	0.00	-0.00	-0.00	-0.00	-0.00	300.00	200.00	0.00	-0.00
284	-0.00	-0.00	-0.00	903.00	200.00	0.00	-0.00	-0.00	-0.00	-0.00	300.00	200.00	0.00	-0.00
285	-0.00	-0.00	-0.00	903.00	200.00	0.00	-0.00	-0.00	-0.00	-0.00	300.00	200.00	0.00	-0.00
286	0.00	0.00	0.00	903.00	200.00	0.00	0.00	-0.00	-0.00	-0.00	300.00	200.00	0.00	-0.00
287	-0.00	-0.00	-0.00	903.00	200.00	0.00	-0.00	-0.00	-0.00	-0.00	300.00	200.00	0.00	-0.00
288	0.00	0.00	0.00	903.00	200.00	0.00	0.00	-0.00	-0.00	-0.00	300.00	200.00	0.00	-0.00
289	-0.00	-0.00	-0.00	903.00	200.00	0.00	-0.00	-0.00	-0.00	-0.00	300.00	200.00	0.00	-0.00
290	-0.00	-0.00	-0.00	903.00	200.00	0.00	-0.00	-0.00	-0.00	-0.00	300.00	200.00	0.00	-0.00
291	-0.00	-0.00	-0.00	903.00	200.00	0.00	-0.00	-0.00	-0.00	-0.00	300.00	200.00	0.00	-0.00
292	-0.00	-0.00	-0.00	903.00	200.00	0.00	-0.00	-0.00	-0.00	-0.00	300.00	200.00	0.00	-0.00
293	4.73	-0.69	8.39	1001.18	236.36	0.00	-378.56	-0.00	-0.00	-0.00	300.00	200.00	0.00	-0.00
294	-0.00	-0.00	-0.00	903.00	200.00	0.00	-0.00	-0.00	-0.00	-0.00	300.00	200.00	0.00	-0.00
295	16.40	-0.38	6.71	1141.64	331.82	0.00	-241.54	-0.00	-0.00	-0.00	300.00	200.00	0.00	-0.00
296	-0.00	-0.00	-0.00	903.00	200.00	0.00	-0.00	-0.00	-0.00	-0.00	300.00	200.00	0.00	-0.00
297	-0.00	-0.00	-0.00	903.00	200.00	0.00	-0.00	-0.00	-0.00	-0.00	300.00	200.00	0.00	-0.00
298	-0.00	-0.00	-0.00	903.00	200.00	0.00	-0.00	-0.00	-0.00	-0.00	300.00	200.00	0.00	-0.00
299	-0.00	-0.00	-0.00	903.00	200.00	0.00	-0.00	-0.00	-0.00	-0.00	300.00	200.00	0.00	-0.00
300	-0.00	-0.00	-0.00	903.00	200.00	0.00	-0.00	-0.00	-0.00	-0.00	300.00	200.00	0.00	-0.00
301	-0.00	-0.00	-0.00	903.00	200.00	0.00	-0.00	-0.00	-0.00	-0.00	300.00	200.00	0.00	-0.00
302	-0.00	-0.00	-0.00	903.00	200.00	0.00	-0.00	-0.00	-0.00	-0.00	300.00	200.00	0.00	-0.00
303	-0.00	-0.00	-0.00	903.00	200.00	0.00	-0.00	-0.00	-0.00	-0.00	300.00	200.00	0.00	-0.00
304	-0.00	-0.00	-0.00	903.00	200.00	0.00	-0.00	-0.00	-0.00	-0.00	300.00	200.00	0.00	-0.00
305	-0.00	-0.00	-0.00	903.00	200.00	0.00	-0.00	-0.00	-0.00	-0.00	300.00	200.00	0.00	-0.00
306	-0.00	-0.00	-0.00	903.00	200.00	0.00	-0.00	-0.00	-0.00	-0.00	300.00	200.00	0.00	-0.00
307	-0.00	-0.00	-0.00	903.00	200.00	0.00	-0.00	-0.00	-0.00	-0.00	300.00	200.00	0.00	-0.00
308	-0.00	-0.00	-0.00	903.00	200.00	0.00	-0.00	-0.00	-0.00	-0.00	300.00	200.00	0.00	-0.00
309	-0.00	-0.00	-0.00	903.00	200.00	0.00	-0.00	-0.00	-0.00	-0.00	300.00	200.00	0.00	-0.00
310	-0.00	-0.00	-0.00	903.00	200.00	0.00	-0.00	-0.00	-0.00	-0.00	300.00	200.00	0.00	-0.00
311	-0.00	-0.00	-0.00	903.00	200.00	0.00	-0.00	-0.00	-0.00	-0.00	300.00	200.00	0.00	-0.00
312	-0.00	-0.00	-0.00	903.00	200.00	0.00	-0.00	-0.00	-0.00	-0.00	300.00	200.00	0.00	-0.00
313	-0.00	-0.00	-0.00	903.00	200.00	0.00	-0.00	-0.00	-0.00	-0.00	300.00	200.00	0.00	-0.00
314	-0.00	-0.00	-0.00	903.00	200.00	0.00	-0.00	-0.00	-0.00	-0.00	300.00	200.00	0.00	-0.00
315	-0.00	-0.00	-0.00	903.00	200.00	0.00	-0.00	-0.00	-0.00	-0.00	300.00	200.00	0.00	-0.00
316	-0.00	-0.00	-0.00	903.00	200.00	0.00	-0.00	-0.00	-0.00	-0.00	300.00	200.00	0.00	-0.00
317	-0.00	-0.00	-0.00	903.00	200.00	0.00	-0.00	-0.00	-0.00	-0.00	300.00	200.00	0.00	-0.00
318	-0.00	-0.00	-0.00	903.00	200.00	0.00	-0.00	-0.00	-0.00	-0.00	300.00	200.00	0.00	-0.00
319	-0.00	-0.00	-0.00	903.00	200.00	0.00	-0.00	-0.00	-0.00	-0.00	300.00	200.00	0.00	-0.00
320	-0.00	-0.00	-0.00	903.00	200.00	0.00	-0.00	-0.00	-0.00	-0.00	300.00	200.00	0.00	-0.00
321	-0.00	-0.00	-0.00	903.00	200.00	0.00	-0.00	-0.00	-0.00	-0.00	300.00	200.00	0.00	-0.00
322	-0.00	-0.00	-0.00	903.00	200.00	0.00	-0.00	-0.00	-0.00	-0.00	300.00	200.00	0.00	-0.00
323	-0.00	-0.00	-0.00	903.00	200.00	0.00	-0.00	-0.00	-0.00	-0.00	300.00	200.00	0.00	-0.00
324	-0.00	-0.00	-0.00	903.00	200.00	0.00	-0.00	-0.00	-0.00	-0.00	300.00	200.00	0.00	-0.00
325	-0.00	-0.00	-0.00	903.00	200.00	0.00	-0.00	-0.00	-0.00	-0.00	300.00	200.00	0.00	-0.00
326	-0.00	-0.00	-0.00	903.00	200.00	0.00	-0.00	-0.00	-0.00	-0.00	300.00	200.00	0.00	-0.00
327	-0.00	-0.00	-0.00	903.00	200.00	0.00	-0.00	-0.00	-0.00	-0.00	300.00	200.00	0.00	-0.00
328	-0.00	-0.00	-0.00	903.00	200.00	0.00	-0.00	-0.00	-0.00	-0.00	300.00	200.00	0.00	-0.00
329	-0.00	-0.00	-0.00	903.00	200.00	0.00	-0.00	-0.00	-0.00	-0.00	300.00	200.00	0.00	-0.00
330	-0.00	-0.00	-0.00	903.00	200.00	0.00	-0.00	-0.00	-0.00	-0.00	300.00	200.00	0.00	-0.00
331	-0.00	-0.00	-0.00	903.00	200.00	0.00	-0.00	-0.00	-0.00	-0.00	300.00	200.00	0.00	-0.00
332	-0.00	-0.00	-0.00	903.00	200.00	0.00	-0.00	-0.00	-0.00	-0.00	300.00	200.00	0.00	-0.00
333	-0.00	-0.00	-0.00	903.00	200.00	0.00	-0.00	-0.00	-0.00	-0.00	300.00	200.00	0.00	-0.00
334	-0.00	-0.00	-0.00	903.00	200.00	0.00	-0.00	-0.00	-0.00	-0.00	300.00	200.00	0.00	-0.00
335	-0.00	-0.00	-0.00	903.00	200.00	0.00	-0.00	-0.00	-0.00	-0.00	300.00	200.00	0.00	-0.00
336	-0.00	-0.00	-0.00	903.00	200.00	0.00	-0.00	-0.00	-0.00	-0.00	300.00	200.00	0.00	-0.00
337	-0.00	-0.00	-0.00	903.00	200.00	0.00	-0.00	-0.00	-0.00	-0.00	300.00	200.00	0.00	-0.00
338	-0.00	-0.00	-0.00	903.00	200.00	0.00	-0.00	-0.00	-0.00	-0.00	300.00	200.00	0.00	-0.00
339	-0.00	-0.00	-0.00	903.00	200.00	0.00	-0.00	-0.00	-0.00	-0.00	300.00	200.00	0.00	-0.00
340	-0.00	-0.00	-0.00	903.00	200.00	0.00	-0.00	-0.00	-0.00	-0.00	300.00	200.00	0.00	-0.00
341	-0.00	-0.00	-0.00	903.00	200.00	0.00	-0.00	-0.00	-0.00	-0.00	300.00	200.00	0.00	-0.00
342	-0.00	-0.00	-0.00	903.00	200.00	0.00	-0.00	-0.00	-0.00	-0.00	300.00	200.00	0.00	-0.00
343	-0.00	-0.00	-0.00	903.00	200.00	0.00	-0.00	-0.00	-0.00	-0.00	300.00	200.00	0.00	-0.00
344	-0.00	-0.00	-0.00	903.00	200.00	0.00	-0.00	-0.00	-0.00	-0.00	300.00	200.00	0.00	-0.00
345	-0.00	-0.00	-0.00	903.00	200.00	0.00	-0.00	-0.00	-0.00	-0.00	300.00	200.00	0.00	-0.00
346	-0.00	-0.00	-0.00	903.00	200.00	0.00	-0.00	-0.00	-0.00	-0.00	300.00	200.00	0.00	-0.00
347	-0.00	-0.00	-0.00	903.00	200.00	0.00	-0.00	-0.00	-0.00	-0.00	300.00	200.00	0.00	-0.00
348	-0.00	-0.00	-0.00	903.00	200.00	0.00	-0.00	-0.00	-0.00	-0.00	300.00	200.00	0.00	-0.00
349	-0.00	-0.00	-0.00	903.00	200.00	0.00	-0.00	-0.00	-0.00	-0.00	300.00	200.00	0.00	-0.00
350	-0.00	-0.00	-0.00	903.00	200.00	0.00	-0.00	-0.00	-0.00	-0.00	300.00	200.00	0.00	-0.00
351	-0.00	-0.00	-0.00	903.00	200.00	0.00	-0.00	-0.00	-0.00	-0.00	300.00	200.00	0.00	-0.00
352	-0.00	-0.00	-0.00	903.00	200.00	0.00	-0.00	-0.00	-0.00	-0.00	300.00	200.00	0.00	-0.00
353	-0.00	-0.00	-0.00	903.00	200.00	0.00	-0.00	-0.00	-0.00	-0.00	300.00	200.00	0.00	-0.00
354	-0.00	-0.00	-0.00	903.00	200.00	0.00	-0.00	-0.00	-0.00	-0.00	300.00	200.00	0.00	-0.00
355	-0.00	-0.00	-0.00	903.00	200.00	0.00	-0.00	-0.00	-0.00	-0.00	300.00	200.00	0.00	-0.00
356	-0.00	-0.00	-0.00	903.00	200.00	0.00	-0.00	-0.00	-0.00	-0.00	300.00	200.00	0.00	-0.00
357	-0.00	-0.00	-0.00	903.00	200.00	0.00	-0.00	-0.00	-0.00	-0.00	300.00	200.00	0.00	-0.00
358	-0.00	-0.00	-0.00	903.00	200.00	0.00	-0.00	-0.00	-0.00	-0.00	300.00	200.00	0.00	-0.00
359	-0.00	-0.00	-0.00	903.00	200.00	0.00	-0.00	-0.00	-0.00	-0.00	300.00	200.00	0.00	-0.00
360	-0.00	-0.00	-0.00	903.00	200.00	0.00	-0.00	-0.00	-0.00	-0.00	300.00	200.00	0.00	-0.00
361	-0.00	-0.00	-0.00	903.00	200.00	0.00	-0.00	-0.00	-0.00	-0.00	300.00	200.00	0.00	-0.00
362	-0.00	-0.00	-0.00	903.00	200.00	0.00	-0.00	-0.00	-0.00	-0.00	300.00	200.00	0.00	-0.00
363	-0.00	-0.00	-0.00	903.00	200.00	0.00	-0.00	-0.00	-0.00	-0.00	300.00	200.00	0.00	-0.00
364	-0.00	-0.00	-0.00	903.00	200.00	0.00	-0.00	-0.00	-0.00	-0.00	300.00	200.00	0.00	-0.00
365	-0.00	-0.00	-0.00	903.00	200.00	0.00	-0.00	-0.00	-0.00	-0.00	300.00	200.00	0.00	-0.00
366	-0.00	-0.00	-0.00	903.00	200.00	0.00	-0.00	-0.00	-0.00	-0.00	300.00	200.00	0.00	-0.00
367	-0.00	-0.00	-0.00	903.00	200.00	0.00	-0.00	-0.00	-0.00	-0.00	300.00	200.00	0.00	-0.00
368	-0.00	-0.00	-0.00	903.00	200.00	0.00	-0.00	-0.00	-0.00	-0.00	300.00	200.00	0.00	-0.00
369	-0.00	-0.00	-0.00	903.00	200.00	0.00	-0.00	-0.00	-0.00	-0.00	300.00	200.00	0.00	-0.00
370	-0.00	-0.00	-0.00	903.00	200.00	0.00	-0.00	-0.00	-0.00	-0.00	300.00	200.00	0.00	-0.00
371	-0.00	-0.00	-0.00	903.00	200.00	0.00	-0.00	-0.00	-0.00	-0.00	300.00	200.00	0.00	-0.00
372	-0.00	-0.00	-0.00	903.00	200.00	0.00	-0.00	-0.00	-0.00	-0.00	300.00	200.00	0.00	-0.00
373	-0.00	-0.00	-0.00	903.00	200.00	0.00	-0.00	-0.00	-0.00	-0.00	300.00	200.00	0.00	-0.00
374	-0.00	-0.00	-0.00	903.00	200.00	0.00	-0.00	-0.00	-0.00	-0.00	300.00	200.00	0.00	-0.00
375	-0.00	-0.00	-0.00	903.00	200.00	0.00	-0.00	-0.00	-0.00	-0.00	300.00	200.00	0.00	-0.00
376	-0.00	-0.00	-0.00	903.00	200.00	0.00	-0.00	-0.00	-0.00	-0.00	300.00	200.00	0.00	-0.00
377	-0.00	-0.00	-0.00	903.00	200.00	0.00	-0.00	-0.00	-0.00	-0.00	300.00	200.00	0.00	-0.00
378	-0.00	-0.00	-0.00	903.00	200.00	0.00	-0.00	-0.00	-0.00	-0.00	300.00	200.00	0.00	-0.00
379	-0.00	-0.00	-0.00	903.00	200.00	0.00	-0.00	-0.00	-0.00	-0.00	300.00	200.00	0.00	-0.00
380	-0.00	-0.00	-0.00	903.00	200.00	0.00	-0.00	-0.00	-0.00	-0.00	300.00	200.00	0.00	-0.00
381	-0.00	-0.00	-0.00	903.00	200.00	0.00	-0.00	-0.00	-0.00	-0.00	300.00	200.00	0.00	-0.00
382	-0.00	-0.00	-0.00	903.00	200.00	0.00	-0.00	-0.00	-0.00	-0.00	300.00	200.00	0.00	-0.00
383	-0.00	-0.00	-0.00	903.00	200.00	0.00	-0.00	-0.00	-0.00	-0.00	300.00	200.00	0.00	-0.00
384	-0.00	-0.00	-0.00	903.00	200.00	0.00	-0.00	-0.00	-0.00	-0.00	300.00	200.00	0.00	-0.00
385	-0.00	-0.00	-0.00	903.00	200.00	0.00	-0.00	-0.00	-0.00	-0.00	300.00	200.00	0.00	-0.00
386	-0.00	-0.00	-0.00	903.00	200.00	0.00	-0.00	-0.00	-0.00	-0.00	300.00	200.00	0.00	-0.00
387	-0.00	-0.00	-0.00	903.00	200.00	0.00	-0.00	-0.00	-0.00	-0.00	300.00	200.00	0.00	-0.00
388	-0.00	-0.00	-0.00	903.00	200.00	0.00	-0.00	-0.00	-0.00	-0.00	300.00	200.00	0.00	-0.00
389	-0.00	-0.00	-0.00	903.00	200.00	0.00	-0.00	-0.00	-0.00	-0.00	300.00	200.00	0.00	-0.00
390	-0.00	-0.00	-0.00	903.00	200.00	0.00	-0.00	-0.00	-0.00	-0.00	300.00	200.00	0.00	-0.00
391	-0.00	-0.00	-0.00	903.00	200.00	0.00	-0.00	-0.00	-0.00	-0.00	300.00	200.00	0.00	-0.00
392	-0.00	-0.00	-0.00	903.00	200.00	0.00	-0.00	-0.00	-0.00	-0.00	300.00	200.00	0.00	-0.00
393	-0.00	-0.00	-0.00	903.00	200.00	0.00	-0.00	-0.00	-0.00	-0.00	300.00	200.00	0.00	-0.00
394	-0.00	-0.00	-0.00	903.00	200.00	0.00	-0.00	-0.00	-0.00	-0.00	300.00	200.00	0.00	-0.00
395	-0.00	-0.00	-0.00	903.00	200.00	0.00	-0.00	-0.00	-0.00	-0.00	300.00	200.00	0.00	-0.00
396	-0.00	-0.00	-0.00	903.00	200.00	0.00	-0.00	-0.00	-0.00	-0.00	300.00	200.00	0.00	-0.00
397	-0.00	-0.00	-0.00	903.00	200.00	0.00	-0.00	-0.00	-0.00	-0.00	300.00	200.00	0.00	-0.00
398	-0.00	-0.00	-0.00	903.00	200.00	0.00	-0.00	-0.00	-0.00	-0.00	300.00	200.00	0.00	-0.00
399	-0.00	-0.00	-0.00	903.00	200.00	0.00	-0.00	-0.00	-0.00	-0.00	300.00	200.00	0.00	-0.00
400	-0.00	-0.00	-0.00	903.00	200.00	0.00	-0.00	-0.00	-0.00	-0.00	300.00	200.00	0.00	-0.00
401	-0.00	-0.00	-0.00	903.00	200.00	0.00	-0.00	-0.00	-0.00	-0.00	300.00	200.00	0.00	-0.00
402	-0.00	-0.00	-0.00	903.00	200.00	0.00	-0.00	-0.00	-0.00	-0.00	300.00	200.00	0.00	-0.00
403	-0.00	-0.00	-0.00	903.00	200.00	0.00	-0.00	-0.00	-0.00	-0.00	300.00	200.00	0.00	-0.00
404	-0.00	-0.00	-0.00	903.00	200.00	0.00	-0.00	-0.00	-0.00	-0.00	300.00	200.00	0.00	-0.00
405	-0.00	-0.00	-0.00	903.00	200.00	0.00	-0.00	-0.00	-0.00	-0.00	300.00	200.00	0.00	-0.00
406	-0.00	-0.00	-0.00	903.00	200.00	0.00	-0.00	-0.00	-0.00	-0.00	300.00	200.00	0.00	-0.00
407	-0.00	-0.00	-0.00	903.00	200.00	0.00	-0.00	-0.00	-0.00	-0.00	300.00	200.00	0.00	-0.00
408	-0.00	-0.00	-0.00	903.00	200.00	0.00	-0.00	-0.00	-0.00	-0.00	300.00	200.00	0.00	-0.00
409	66.22	-10.68	148.62	1090.89	189.32	0.00	-16507.28	-0.00	-0.00	-0.00	300.00	200.00	0.00	-0.00
410	57.14	-24.57	249.02	1073.96	172.43	0.00	-17036.80	-0.00	-0.00	-0.00	300.00	200.00	0.00	-0.00
411	74.46	-32.20	218.66	1071.11	176.69	0.00	-14336.12	-0.00	-0.00	-0.00	300.00	200.00	0.00	-0.00
412	95.60	-27.54	262.15	1062.95	171.48	0.00	-14297.05	-0.00	-0.00	-0.00	300.00	200.00	0.00	-0.00
413	115.81	-22.05	278.32	1058.76	168.53	0.00	-13485.47	-0.00	-0.00	-0.00	300.00	200.00	0.00	-0.00
414	103.99	-19.91	280.61	1052.76	161.72	0.00	-11229.84	-0.00	-0.00	-0.00	300.00	200.00	0.00	-0.00
415	86.29	-20.14	295.41	1048.66	156.92	0.00	-12044.32	-0.00	-0.00	-0.00	300.00	200.00	0.00	-0.00
416	84.30	-12.13	345.61	1035.72	150.20	0.00	-11720.94	-0.00	-0.00	-0.00	300.00	200.00	0.00	-0.00
417	107.57	5.80	380.10	1024.76	142.59	0.00	-11024.25	-0.00	-0.00	-0.00	300.00	200.00	0.00	-0.00
418	128.40	11.22	410.00	1018.44	139.26	0.00	-9322.40	-0.00	-0.00	-0.00	300.00	200.00	0.00	-0.00
419	120.24	16.63	431.52	1013.54	136.21	0.00	-7746.22	-0.00	-0.00	-0.00	300.00	200.00	0.00	-0.00
420	110.17	15.79	435.33	1010.99	134.81	0.00	-5385.98	-0.00	-0.00	-0.00	300.00	200.00	0.00	-0.00
421	102.77	18.46	427.25	1008.75	133.64	0.00	-3484.69	-0.00	-0.00	-0.00	300.00	200.00	0.00	-0.00
422	92.85	24.19	424.50	1004.47	130.41	0.00	-836.07	-0.00	-0.00	-0.00	300.00	200.00	0.00	-0.00
423	87.97	29.45	428.47	1001.18	127.49	0.00	1030.00	-0.00	-0.00	-0.00	300.00	200.00	0.00	-0.00
424	87.89	32.27	442.35	998.00	125.28	0.00	1925.93	-0.00	-0.00	-0.00	300.00	200.00	0.00	-0.00
425	91.17	32.35	461.73	996.79	125.12	0.00	1903.34	-0.00	-0.00	-0.00	300.00	200.00	0.00	-0.00
426	94.07	29.60	484.31	996.10	125.02	0.00	1588.56	-0.00	-0.00	-0.00	300.00	200.00	0.00	-0.00
427	95.44	25.56	511.02	995.89	125.29	0.00	1115.41	-0.00	-0.00	-0.00	300.00	200.00	0.00	-0.00
428	96.97	21.82	532.99	995.59	125.51	0.00	804.25	-0.00	-0.00	-0.00	300.00	200.00	0.00	-0.00
429	96.74	18.46	552.06	995.21	125.65	0.00	626.36	-0.00	-0.00	-0.00	300.00	200.00	0.00	-0.00
430	95.60	16.86	567.93	995.13	125.47	0.00	294.03	-0.00	-0.00	-0.00	300.00	200.00	0.00	-0.00
431	93.84	16.63	579.22	994.68	125.29	0.00	-21.27	-0.00	-0.00	-0.00	300.00	200.00	0.00	-0.00
432	92.39	17.85	587.62	994.22	124.90	0.00	-441.67	-0.00	-0.00	-0.00	300.00	200.00	0.00	-0.00
433	90.71	21.06	593.87	993.26	123.74	0.00	-761.74	-0.00	-0.00	-0.00	300.00	200.00	0.00	-0.00
434	89.19	24.57	599.06	992.17	122.87	0.00	-852.63	-0.00	-0.00	-0.00	300.00	200.00	0.00	-0.00
435	87.81	28.61	603.49	990.84	121.87	0.00	-767.95	-0.00	-0.00	-0.00	300.00	200.00	0.00	-0.00
436	85.98	33.19	606.08	989.18	120.59	0.00	-601.04	-0.00	-0.00	-0.00	300.00	200.00	0.00	-0.00
437	83.85	35.71	607.45	987.48	119.67	0.00	-321.91	-0.00	-0.00	-0.00	300.00	200.00	0.00	-0.00
438	81.56	36.16	609.13	986.87	119.39	0.00	-108.85	-0.00	-0.00	-0.00	300.00	200.00	0.00	-0.00
439	79.12	35.40	610.96	985.57	118.88	0.00	-25.30	-0.00	-0.00	-0.00	300.00	200.00	0.00	-0.00
440	76.52	32.88	613.71	984.30	118.60	0.00	-67.75	-0.00	-0.00	-0.00	300.00	200.00	0.00	-0.00
441	74.62	29.37	617.83	983.02	118.45	0.00	-172.77	-0.00	-0.00	-0.00	300.00	200.00	0.00	-0.00
442	72.17	25.94	620.12	981.99	117.86	0.00	-355.21	-0.00	-0.00	-0.00	300.00	200.00	0.00	-0.00
443	69.96	23.65	619.51	980.51	117.44	0.00	-468.28	-0.00	-0.00	-0.00	300.00	200.00	0.00	-0.00
444	67.75	21.97	617.68	978.89	117.00	0.00	-584.69	-0.00	-0.00	-0.00	300.00	200.00	0.00	-0.00
445	64.93	21.29	614.17	977.24	116.32	0.00	-627.21	-0.00	-0.00	-0.00	300.00	200.00	0.00	-0.00
446	62.64	21.36	608.98	975.54	115.41	0.00	-759.84	-0.00	-0.00	-0.00	300.00	200.00	0.00	-0.00
447	61.11	21.67	603.33	974.09	114.57	0.00	-1016.36	-0.00	-0.00	-0.00	300.00	200.00	0.00	-0.00
448	58.59	21.97	598.45	972.15	113.77	0.00	-1055.95	-0.00	-0.00	-0.00	300.00	200.00	0.00	-0.00
449	56.61	22.13	594.79	970.65	112.98	0.00	-1112.87	-0.00	-0.00	-0.00	300.00	200.00	0.00	-0.00
450	54.70	22.28	592.04	969.34	112.32	0.00	-1170.21	-0.00	-0.00	-0.00	300.00	200.00	0.00	-0.00
451	52.64	22.28	590.97	968.07	111.70	0.00	-1337.34	-0.00	-0.00	-0.00	300.00	200.00	0.00	-0.00
452	50.58	22.28	590.52	966.64	111.21	0.00	-1445.67	-0.00	-0.00	-0.00	300.00	200.00	0.00	-0.00
453	49.21	21.82	590.52	965.87	110.65	0.00	-1626.10	-0.00	-0.00	-0.00	300.00	200.00	0.00	-0.00
454	47.53	21.36	592.04	964.78	110.46	0.00	-1776.04	-0.00	-0.00	-0.00	300.00	200.00	0.00	-0.00
455	45.93	20.75	593.57	963.85	110.08	0.00	-1982.45	-0.00	-0.00	-0.00	300.00	200.00	0.00	-0.00
456	44.48	20.45	595.70	962.86	109.68	0.00	-2082.68	-0.00	-0.00	-0.00	300.00	200.00	0.00	-0.00
457	42.95	19.76	598.60	962.27	109.41	0.00	-2247.18	-0.00	-0.00	-0.00	300.00	200.00	0.00	-0.00
458	41.35	19.99	600.13	961.35	109.23	0.00	-2356.41	-0.00	-0.00	-0.00	300.00	200.00	0.00	-0.00
459	39.83	19.68	602.87	960.63	108.93	0.00	-2403.64	-0.00	-0.00	-0.00	300.00	200.00	0.00	-0.00
460	37.92	20.07	604.55	959.87	108.48	0.00	-2688.65	-0.00	-0.00	-0.00	300.00	200.00	0.00	-0.00
461	35.93	19.53	606.84	959.27	108.52	0.00	-2875.61	-0.00	-0.00	-0.00	300.00	200.00	0.00	-0.00
462	33.42	19.91	609.44	958.73	108.21	0.00	-2918.20	-0.00	-0.00	-0.00	300.00	200.00	0.00	-0.00
463	30.98	20.07	612.64	958.29	108.14	0.00	-3016.31	-0.00	-0.00	-0.00	300.00	200.00	0.00	-0.00
464	28.61	20.22	614.93	957.71	107.79	0.00	-3149.23	-0.00	-0.00	-0.00	300.00	200.00	0.00	-0.00
465	25.79	20.07	617.98	957.52	107.95	0.00	-3170.09	-0.00	-0.00	-0.00	300.00	200.00	0.00	-0.00
466	23.35	20.22	621.34	957.00	107.86	0.00	-3288.73	-0.00	-0.00	-0.00	300.00	200.00	0.00	-0.00
467	20.90	20.29	623.32	956.76	107.81	0.00	-3407.28	-0.00	-0.00	-0.00	300.00	200.00	0.00	-0.00
468	18.39	20.22	626.07	956.81	107.97	0.00	-3466.80	-0.00	-0.00	-0.00	300.00	200.00	0.00	-0.00
469	15.79	20.45	628.20	956.41	108.09	0.00	-3665.18	-0.00	-0.00	-0.00	300.00	200.00	0.00	-0.00
470	13.35	20.75	629.12	956.26	108.13	0.00	-3751.02	-0.00	-0.00	-0.00	300.00	200.00	0.00	-0.00
471	10.83	21.21	629.58	956.30	108.29	0.00	-3932.14	-0.00	-0.00	-0.00	300.00	200.00	0.00	-0.00
472	7.78	21.36	629.58	956.15	108.68	0.00	-4020.48	-0.00	-0.00	-0.00	300.00	200.00	0.00	-0.00
473	4.96	21.74	628.51	956.10	108.72	0.00	-4193.55	-0.00	-0.00	-0.00	300.00	200.00	0.00	-0.00
474	2.52	22.05	627.59	956.03	109.07	0.00	-4350.70	-0.00	-0.00	-0.00	300.00	200.00	0.00	-0.00
475	0.15	21.90	626.98	955.64	109.42	0.00	-4439.47	-0.00	-0.00	-0.00	300.00	200.00	0.00	-0.00
476	-1.83	21.74	626.37	955.11	109.67	0.00	-4629.72	-0.00	-0.00	-0.00	300.00	200.00	0.00	-0.00
477	-3.59	21.67	626.37	954.38	110.11	0.00	-4796.30	-0.00	-0.00	-0.00	300.00	200.00	0.00	-0.00
478	-5.11	21.21	625.92	953.32	110.48	0.00	-4958.38	-0.00	-0.00	-0.00	300.00	200.00	0.00	-0.00
479	-6.79	20.45	624.85	952.45	110.67	0.00	-5005.08	-0.00	-0.00	-0.00	300.00	200.00	0.00	-0.00
480	-8.70	19.68	624.08	951.63	111.00	0.00	-5104.14	-0.00	-0.00	-0.00	300.00	200.00	0.00	-0.00
481	-10.68	19.15	622.25	950.38	111.03	0.00	-5267.05	-0.00	-0.00	-0.00	300.00	200.00	0.00	-0.00
482	-13.12	19.07	620.57	949.25	111.43	0.00	-5258.88	-0.00	-0.00	-0.00	300.00	200.00	0.00	-0.00
483	-15.26	18.69	618.90	947.75	111.49	0.00	-5368.13	-0.00	-0.00	-0.00	300.00	200.00	0.00	-0.00
484	-17.78	18.92	615.84	946.26	111.40	0.00	-5400.41	-0.00	-0.00	-0.00	300.00	200.00	0.00	-0.00
485	-19.68	19.07	613.86	944.54	111.46	0.00	-5412.33	-0.00	-0.00	-0.00	300.00	200.00	0.00	-0.00
486	-21.13	19.68	611.72	942.51	111.25	0.00	-5379.49	-0.00	-0.00	-0.00	300.00	200.00	0.00	-0.00
487	-22.74	20.45	609.74	940.09	111.11	0.00	-5283.39	-0.00	-0.00	-0.00	300.00	200.00	0.00	-0.00
488	-23.04	20.83	607.76	937.57	110.87	0.00	-5487.15	-0.00	-0.00	-0.00	300.00	200.00	0.00	-0.00
489	-23.88	21.51	606.08	935.10	110.52	0.00	-5489.05	-0.00	-0.00	-0.00	300.00	200.00	0.00	-0.00
490	-25.02	21.97	604.86	931.91	110.19	0.00	-5414.51	-0.00	-0.00	-0.00	300.00	200.00	0.00	-0.00
491	-25.48	22.28	605.01	928.95	109.71	0.00	-5487.15	-0.00	-0.00	-0.00	300.00	200.00	0.00	-0.00
492	-26.17	23.04	605.16	926.07	109.23	0.00	-5365.97	-0.00	-0.00	-0.00	300.00	200.00	0.00	-0.00
493	-26.17	24.26	605.32	922.96	108.90	0.00	-5470.35	-0.00	-0.00	-0.00	300.00	200.00	0.00	-0.00
494	-26.47	25.18	606.69	919.83	108.40	0.00	-5391.50	-0.00	-0.00	-0.00	300.00	200.00	0.00	-0.00
495	-27.69	25.94	608.37	916.69	107.95	0.00	-5198.84	-0.00	-0.00	-0.00	300.00	200.00	0.00	-0.00
496	-28.00	26.86	609.74	912.53	107.26	0.00	-5097.93	-0.00	-0.00	-0.00	300.00	200.00	0.00	-0.00
497	-28.61	27.62	611.57	909.51	106.79	0.00	-4997.43	-0.00	-0.00	-0.00	300.00	200.00	0.00	-0.00
498	-29.53	28.69	614.78	906.35	106.43	0.00	-4909.34	-0.00	-0.00	-0.00	300.00	200.00	0.00	-0.00
499	-30.98	29.45	618.44	902.93	105.85	0.00	-4840.51	-0.00	-0.00	-0.00	300.00	200.00	0.00	-0.00
500	-32.81	29.98	621.80	900.35	105.52	0.00	-4763.23	-0.00	-0.00	-0.00	300.00	200.00	0.00	-0.00
501	-35.25	30.59	625.15	897.73	105.15	0.00	-4689.42	-0.00	-0.00	-0.00	300.00	200.00	0.00	-0.00
502	-37.77	31.20	629.73	895.29	104.82	0.00	-4473.52	-0.00	-0.00	-0.00	300.00	200.00	0.00	-0.00
503	-40.28	31.59	633.09	893.09	104.56	0.00	-4471.14	-0.00	-0.00	-0.00	300.00	200.00	0.00	-0.00
504	-42.95	32.27	636.90	890.78	104.36	0.00	-4401.13	-0.00	-0.00	-0.00	300.00	200.00	0.00	-0.00
505	-46.23	32.96	641.48	888.80	104.33	0.00	-4355.53	-0.00	-0.00	-0.00	300.00	200.00	0.00	-0.00
506	-49.59	33.87	645.14	887.46	104.02	0.00	-4281.17	-0.00	-0.00	-0.00	300.00	200.00	0.00	-0.00
507	-52.80	34.41	649.26	886.15	103.92	0.00	-4258.44	-0.00	-0.00	-0.00	300.00	200.00	0.00	-0.00
508	-57.37	35.10	653.99	884.87	103.83	0.00	-4260.12	-0.00	-0.00	-0.00	300.00	200.00	0.00	-0.00
509	-61.87	35.86	657.81	883.93	103.60	0.00	-4223.19	-0.00	-0.00	-0.00	300.00	200.00	0.00	-0.00
510	-65.84	36.93	660.71	883.05	103.60	0.00	-4222.99	-0.00	-0.00	-0.00	300.00	200.00	0.00	-0.00
511	-70.57	38.07	662.69	882.28	103.38	0.00	-4225.93	-0.00	-0.00	-0.00	300.00	200.00	0.00	-0.00
512	-75.00	38.99	662.38	881.44	103.29	0.00	-4151.92	-0.00	-0.00	-0.00	300.00	200.00	0.00	-0.00
513	-79.04	40.21	660.25	880.74	103.07	0.00	-4101.23	-0.00	-0.00	-0.00	300.00	200.00	0.00	-0.00
514	-83.92	41.05	655.36	880.09	102.96	0.00	-4099.03	-0.00	-0.00	-0.00	300.00	200.00	0.00	-0.00
515	-87.89	41.73	649.26	879.38	102.70	0.00	-4058.36	-0.00	-0.00	-0.00	300.00	200.00	0.00	-0.00
516	-91.78	42.04	642.24	878.77	102.54	0.00	-4043.99	1.83	0.84	6.41	421.43	242.86	0.00	-0.54
517	-96.13	42.42	632.02	877.94	102.37	0.00	-3925.14	6.26	2.21	71.11	406.87	252.36	0.00	-137.75
518	-99.41	41.66	623.32	877.37	102.52	0.00	-3775.88	-3.51	-12.89	265.81	431.75	265.90	0.00	1055.41
519	-100.40	42.04	607.60	876.18	102.31	0.00	-3621.08	30.21	17.47	240.78	407.60	253.74	0.00	-347.96
520	-100.78	38.83	587.01	875.32	102.73	0.00	-3586.92	50.74	5.80	270.39	418.34	261.40	0.00	529.24
521	-100.33	36.39	564.12	873.79	102.57	0.00	-3512.92	71.41	4.88	294.34	411.20	258.79	0.00	-7.02
522	-98.34	33.57	541.38	872.64	103.10	0.00	-3619.39	62.33	4.20	306.40	409.51	259.76	0.00	-121.95
523	-96.05	29.75	512.24	871.19	103.31	0.00	-3612.93	47.61	3.05	313.26	409.89	261.47	0.00	-86.79
524	-92.93	26.47	483.55	869.77	103.63	0.00	-3554.52	47.30	1.14	320.43	407.57	261.33	0.00	-357.58
525	-88.96	23.12	453.34	868.47	104.01	0.00	-3639.72	54.09	-2.82	312.65	405.56	262.18	0.00	-344.15
526	-83.01	19.61	417.33	866.69	104.42	0.00	-3668.41	56.76	-7.17	305.33	404.50	262.97	0.00	-322.62
527	-77.13	16.33	384.22	865.23	104.69	0.00	-3704.49	53.94	-12.59	303.65	402.81	263.82	0.00	-413.18
528	-69.66	13.05	350.49	863.56	105.01	0.00	-3671.74	50.89	-18.84	304.87	401.35	264.86	0.00	-419.72
529	-61.04	9.54	312.50	861.54	105.18	0.00	-3658.96	50.74	-23.80	307.16	398.96	266.07	0.00	-517.93
530	-52.49	6.71	277.10	859.55	105.29	0.00	-3708.93	54.02	-28.99	319.67	394.08	267.40	0.00	-727.16
531	-44.10	4.20	241.85	856.82	105.36	0.00	-3689.55	62.48	-34.41	341.64	388.30	269.41	0.00	-1002.04
532	-34.64	2.52	201.87	852.66	104.16	0.00	-3603.07	71.72	-35.71	366.36	382.34	269.97	0.00	-1448.97
533	-25.25	1.75	166.02	847.30	102.94	0.00	-3585.24	79.50	-34.03	394.74	377.58	270.35	0.00	-1815.24
534	-15.41	2.21	134.12	840.54	101.02	0.00	-3509.18	85.14	-28.99	424.35	373.79	270.19	0.00	-2229.96
535	-3.59	3.59	102.39	831.91	97.17	0.00	-3427.57	87.66	-24.57	454.10	370.77	269.76	0.00	-2537.63
536	4.20	4.88	80.41	819.89	93.74	0.00	-3358.86	89.65	-20.68	485.69	368.33	269.37	0.00	-2645.42
537	8.70	5.11	65.00	811.45	89.20	0.00	-3379.61	91.48	-17.32	517.73	366.05	269.08	0.00	-2721.87
538	11.37	4.04	51.73	801.23	84.37	0.00	-3420.69	93.23	-15.18	545.20	364.32	268.85	0.00	-2789.83
539	13.20	3.66	40.13	790.07	73.76	0.00	-3587.21	93.99	-14.27	570.68	362.81	268.98	0.00	-2759.30
540	13.81	4.88	30.67	774.64	61.69	0.00	-3640.66	94.22	-14.88	590.67	361.69	269.23	0.00	-2721.26
541	14.80	5.80	21.67	744.55	40.85	0.00	-3794.39	94.15	-17.17	604.86	360.32	269.48	0.00	-2746.28
542	15.64	5.80	14.19	699.77	0.00	0.00	-4307.16	93.69	-21.36	615.84	359.17	269.77	0.00	-2865.07
543	-0.00	-0.00	-0.00	903.00	200.00	0.00	-0.00	92.85	-27.16	624.85	358.02	270.23	0.00	-3003.83
544	-0.00	-0.00	-0.00	903.00	200.00	0.00	-0.00	91.55	-31.97	631.10	356.94	270.60	0.00	-3183.21
545	-0.00	-0.00	-0.00	903.00	200.00	0.00	-0.00	89.57	-36.16	635.83	356.08	271.08	0.00	-3392.47
546	15.18	2.44	-5.80	1147.74	384.21	0.00	70.67	86.29	-38.76	638.73	355.26	271.38	0.00	-3578.07
547	15.18	2.29	-5.80	1147.74	389.47	0.00	165.04	83.31	-39.29	641.78	354.71	271.47	0.00	-3729.33
548	15.11	2.29	-5.80	1139.84	384.21	0.00	66.26	80.03	-38.76	643.01	354.18	271.62	0.00	-3681.23
549	15.03	2.52	-5.65	1154.35	389.19	0.00	82.07	76.29	-36.77	644.38	353.92	271.56	0.00	-3566.78
550	15.18	2.21	-5.80	1147.74	389.47	0.00	183.71	72.86	-34.03	644.23	353.79	271.48	0.00	-3444.20
551	15.34	2.52	-5.95	1141.46	364.10	0.00	-212.45	69.12	-30.67	643.01	353.54	271.33	0.00	-3292.11
552	15.03	2.29	-5.65	1146.24	394.59	0.00	193.62	65.46	-28.00	639.19	353.14	271.28	0.00	-3069.92
553	15.18	2.29	-5.65	1146.24	394.59	0.00	223.31	62.48	-25.48	634.16	352.84	271.41	0.00	-2888.71
554	14.95	2.44	-5.80	1139.84	384.21	0.00	-20.88	59.97	-24.11	627.90	352.35	271.35	0.00	-2699.19
555	15.18	2.14	-5.80	1116.16	389.47	0.00	246.95	57.22	-23.27	620.12	351.67	271.51	0.00	-2510.85
556	15.03	2.29	-5.65	1146.24	372.97	0.00	-108.46	55.08	-22.66	614.47	351.25	271.52	0.00	-2383.58
557	14.95	2.29	-5.65	1170.57	394.59	0.00	123.10	52.80	-22.43	608.06	350.59	271.82	0.00	-2168.86
558	15.03	2.21	-5.80	1139.84	394.74	0.00	205.59	50.35	-22.20	602.87	349.89	272.08	0.00	-2014.80
559	15.11	2.52	-5.65	1154.35	389.19	0.00	50.73	47.68	-22.66	598.91	349.45	272.36	0.00	-1906.57
560	15.11	2.14	-5.49	1169.67	400.00	0.00	277.20	45.70	-22.89	595.40	348.82	272.48	0.00	-1681.58
561	-0.00	-0.00	-0.00	903.00	200.00	0.00	-0.00	43.87	-22.89	593.57	347.89	272.65	0.00	-1438.90
562	15.03	2.44	-5.65	1146.24	389.19	0.00	75.26	42.42	-22.43	594.18	347.23	272.68	0.00	-1259.43
563	15.11	2.14	-5.65	1121.92	389.19	0.00	170.11	40.82	-22.13	596.31	346.67	272.93	0.00	-1026.04
564	14.95	2.21	-5.80	1139.84	389.47	0.00	89.14	38.83	-21.90	599.98	346.08	272.89	0.00	-829.58
565	14.95	2.21	-5.49	1153.00	400.00	0.00	217.44	37.00	-22.05	603.18	345.46	273.11	0.00	-709.87
566	15.11	2.14	-5.49	1153.00	400.00	0.00	312.81	35.32	-21.74	606.99	344.80	273.25	0.00	-535.35
567	15.03	2.14	-5.34	1168.71	400.00	0.00	263.98	32.96	-21.82	611.27	344.11	273.34	0.00	-396.88
568	15.03	2.21	-5.49	1161.33	394.44	0.00	176.54	31.05	-21.82	615.69	343.27	273.61	0.00	-249.23
569	15.11	2.29	-5.65	1146.24	394.59	0.00	185.58	29.07	-21.97	621.03	342.68	273.86	0.00	17.62
570	15.03	2.29	-5.80	1139.84	384.21	0.00	52.20	27.08	-21.90	627.14	341.97	274.16	0.00	112.35
571	15.18	2.29	-5.65	1130.03	372.97	0.00	-90.73	25.25	-21.82	631.10	341.05	274.61	0.00	262.33
572	14.95	2.52	-5.49	1153.00	400.00	0.00	186.92	23.12	-22.28	634.31	339.98	275.01	0.00	381.56
573	15.03	2.29	-5.65	1130.03	389.19	0.00	103.72	20.83	-22.58	636.60	339.05	275.36	0.00	551.66
574	15.03	2.14	-5.49	1153.00	394.44	0.00	214.05	18.62	-22.74	638.89	337.97	275.66	0.00	669.72
575	15.03	2.21	-5.65	1154.35	372.97	0.00	-153.62	16.56	-22.66	640.56	337.02	275.99	0.00	792.22
576	15.03	2.21	-5.65	1146.24	400.00	0.00	316.31	14.04	-22.58	642.85	336.03	276.19	0.00	1013.55
577	14.95	1.98	-5.49	1161.33	394.44	0.00	220.83	11.98	-22.58	645.14	335.12	276.40	0.00	1181.83
578	15.11	2.14	-5.65	1146.24	394.59	0.00	222.70	9.99	-22.58	647.28	333.80	276.76	0.00	1370.34
579	15.03	2.14	-5.80	1147.74	384.21	0.00	48.59	8.39	-22.89	649.11	332.51	276.92	0.00	1572.72
580	15.11	2.21	-5.65	1130.03	378.38	0.00	-4.95	6.79	-23.12	649.11	331.17	277.34	0.00	1680.59
581	14.88	2.29	-5.65	1146.24	378.38	0.00	-77.33	5.26	-23.50	649.72	329.59	277.45	0.00	1835.52
582	-0.00	-0.00	-0.00	903.00	200.00	0.00	-0.00	4.04	-24.19	648.65	328.02	277.77	0.00	2022.03
583	15.03	2.14	-5.65	1146.24	394.59	0.00	207.85	2.75	-24.57	647.13	326.46	277.95	0.00	2168.67
584	15.18	2.06	-5.49	1161.33	394.44	0.00	245.62	1.37	-24.72	645.45	324.96	278.25	0.00	2258.07
585	14.95	2.29	-5.80	1139.84	389.47	0.00	116.85	0.08	-24.95	643.16	323.27	278.48	0.00	2417.69
586	15.18	2.29	-5.49	1153.00	400.00	0.00	267.03	-1.22	-25.02	641.17	321.63	278.53	0.00	2528.30
587	15.11	2.14	-5.49	1153.00	400.00	0.00	267.03	-2.59	-24.72	639.19	320.05	278.78	0.00	2786.15
588	-0.00	-0.00	-0.00	903.00	200.00	0.00	-0.00	-4.35	-24.26	637.51	318.53	278.84	0.00	2898.95
589	14.95	2.21	-5.65	1146.24	389.19	0.00	116.50	-5.87	-23.96	635.38	316.93	278.96	0.00	3008.74
590	15.18	2.29	-5.65	1130.03	389.19	0.00	132.59	-7.32	-23.42	633.09	315.26	278.96	0.00	3189.37
591	-0.00	-0.00	-0.00	903.00	200.00	0.00	-0.00	-8.85	-23.12	630.19	313.80	279.08	0.00	3327.07
592	15.11	1.98	-5.49	1136.33	400.00	0.00	338.24	-10.22	-22.66	628.05	312.39	278.91	0.00	3479.45
593	15.03	2.14	-5.34	1177.29	400.00	0.00	199.89	-11.60	-22.05	625.92	310.75	279.03	0.00	3669.26
594	15.18	2.14	-5.80	1124.05	384.21	0.00	104.40	-12.74	-21.59	624.69	309.01	279.09	0.00	3833.20
595	15.03	2.06	-5.65	1154.35	372.97	0.00	-138.15	-14.19	-21.21	624.24	307.55	278.95	0.00	3937.86
596	-0.00	-0.00	-0.00	903.00	200.00	0.00	-0.00	-15.49	-21.06	623.78	305.87	279.06	0.00	4049.00
597	15.34	2.06	-5.34	1143.00	388.57	0.00	177.22	-17.01	-21.36	623.78	303.74	279.06	0.00	4113.57
598	15.03	2.14	-5.65	1154.35	394.59	0.00	167.64	-18.08	-21.51	623.17	302.28	279.19	0.00	4178.99
599	15.34	2.06	-5.49	1153.00	400.00	0.00	263.21	-19.45	-21.97	622.56	300.22	279.22	0.00	4300.20
600	15.18	1.98	-5.80	1139.84	389.47	0.00	163.83	-20.83	-22.58	621.49	298.23	279.40	0.00	4303.00
601	-0.00	-0.00	-0.00	903.00	200.00	0.00	-0.00	-22.28	-23.12	621.49	296.17	279.40	0.00	4368.16
602	15.34	2.14	-5.65	1154.35	394.59	0.00	227.03	-23.27	-23.50	620.88	294.10	279.53	0.00	4373.72
603	15.11	2.14	-5.34	1160.14	388.57	0.00	33.35	-24.41	-24.34	619.96	292.03	279.65	0.00	4407.47
604	-0.00	-0.00	-0.00	903.00	200.00	0.00	-0.00	-25.33	-24.49	619.81	289.96	279.76	0.00	4462.76
605	15.18	2.14	-5.65	1154.35	389.19	0.00	69.49	-26.40	-24.80	619.81	287.52	279.67	0.00	4476.88
606	15.11	2.14	-5.65	1121.92	389.19	0.00	101.45	-27.16	-25.10	620.42	285.32	279.69	0.00	4425.16
607	15.34	2.06	-5.65	1130.03	389.19	0.00	167.64	-28.15	-25.10	621.34	282.83	279.67	0.00	4444.55
608	15.18	2.21	-5.49	1153.00	400.00	0.00	217.44	-29.45	-25.41	621.95	280.42	279.54	0.00	4415.78
609	-0.00	-0.00	-0.00	903.00	200.00	0.00	-0.00	-30.36	-25.41	621.64	277.98	279.63	0.00	4415.63
610	15.49	2.06	-5.65	1130.03	394.59	0.00	257.34	-31.97	-25.48	623.02	275.39	279.40	0.00	4410.49
611	15.56	2.06	-5.34	1160.14	400.00	0.00	317.16	-33.34	-25.56	623.78	273.07	279.31	0.00	4403.78
612	15.41	2.21	-5.65	1146.24	389.19	0.00	88.67	-35.25	-25.56	625.31	270.57	279.16	0.00	4468.47
613	15.64	2.21	-5.65	1146.24	378.38	0.00	-82.89	-36.39	-25.02	627.44	268.48	279.13	0.00	4456.73
614	15.56	1.98	-5.49	1153.00	400.00	0.00	305.18	-37.77	-24.72	630.04	265.92	278.86	0.00	4465.12
615	15.56	2.06	-5.65	1154.35	394.59	0.00	199.19	-39.52	-24.72	632.63	263.53	278.82	0.00	4474.93
616	-0.00	-0.00	-0.00	903.00	200.00	0.00	-0.00	-40.89	-24.57	636.44	261.38	278.30	0.00	4546.58
617	-0.00	-0.00	-0.00	903.00	200.00	0.00	-0.00	-42.72	-24.72	641.02	259.15	278.08	0.00	4466.44
618	15.64	2.21	-5.65	1121.92	378.38	0.00	16.70	-44.94	-24.72	645.29	257.08	277.70	0.00	4419.58
619	15.49	2.21	-5.49	1136.33	400.00	0.00	269.57	-47.53	-25.25	648.50	255.25	277.55	0.00	4361.82
620	15.56	1.91	-5.49	1161.33	394.44	0.00	176.11	-50.05	-26.09	652.47	253.48	277.03	0.00	4269.18
621	-0.00	-0.00	-0.00	903.00	200.00	0.00	-0.00	-53.02	-26.40	655.36	251.87	276.60	0.00	4326.71
622	15.72	2.06	-5.80	1147.74	389.47	0.00	93.36	-55.92	-26.86	657.81	250.24	276.36	0.00	4258.10
623	15.72	2.21	-5.49	1161.33	400.00	0.00	214.26	-59.43	-27.39	659.18	249.03	275.83	0.00	4259.25
624	15.72	2.14	-5.65	1146.24	389.19	0.00	119.18	-63.40	-28.08	659.64	247.81	275.50	0.00	4207.80
625	-0.00	-0.00	-0.00	903.00	200.00	0.00	-0.00	-66.91	-28.69	657.96	246.64	275.19	0.00	4196.01
626	-0.00	-0.00	-0.00	903.00	200.00	0.00	-0.00	-70.88	-29.14	655.67	245.54	274.84	0.00	4094.58
627	-0.00	-0.00	-0.00	903.00	200.00	0.00	-0.00	-74.39	-29.83	651.86	244.59	274.63	0.00	4057.00
628	15.87	2.21	-5.80	1163.53	394.74	0.00	156.40	-77.59	-30.06	647.43	243.79	274.33	0.00	3963.87
629	15.87	2.21	-5.65	1146.24	378.38	0.00	-87.84	-81.18	-30.52	640.72	242.77	274.02	0.00	3940.89
630	15.87	1.91	-6.41	1117.29	366.67	0.00	-235.78	-84.69	-30.82	632.17	242.00	273.91	0.00	3855.11
631	16.78	2.21	-5.04	1157.55	400.00	0.00	253.16	-86.44	-29.75	624.24	240.67	273.14	0.00	4135.12
632	16.02	1.45	-5.65	1146.24	389.19	0.00	-136.71	-89.57	-27.31	610.20	240.44	272.87	0.00	3610.88
633	15.56	1.45	-5.65	1121.92	389.19	0.00	17.94	-88.96	-29.37	590.82	238.71	272.57	0.00	3599.97
634	16.78	1.75	-5.65	1121.92	394.59	0.00	-47.63	-90.64	-23.50	572.81	237.67	272.08	0.00	3239.94
635	16.94	1.60	-5.49	1136.33	394.44	0.00	264.49	-90.26	-24.03	550.23	236.52	271.77	0.00	3028.99
636	16.40	2.06	-5.49	1169.67	400.00	0.00	213.62	-90.41	-20.52	526.43	235.57	271.13	0.00	2958.49
637	16.86	1.75	-5.19	1150.06	388.24	0.00	131.05	-88.73	-18.69	502.78	234.63	270.77	0.00	2775.11
638	16.78	1.91	-5.34	1143.00	400.00	0.00	244.14	-86.44	-16.56	475.92	233.63	270.41	0.00	2565.53
639	-0.00	-0.00	-0.00	903.00	200.00	0.00	-0.00	-83.85	-14.72	447.54	232.59	269.96	0.00	2433.93
640	17.09	1.60	-5.49	1119.67	394.44	0.00	252.19	-80.72	-13.20	420.07	231.67	269.74	0.00	2189.07
641	17.24	1.83	-5.19	1150.06	394.12	0.00	102.32	-77.13	-11.44	389.86	230.96	269.51	0.00	1973.61
642	17.47	1.68	-5.34	1125.86	377.14	0.00	-71.50	-72.71	-10.30	357.36	230.19	269.26	0.00	1706.95
643	-0.00	-0.00	-0.00	903.00	200.00	0.00	-0.00	-68.36	-9.16	324.86	228.98	269.23	0.00	1414.77
644	17.47	1.68	-5.04	1157.55	393.94	0.00	122.99	-62.56	-7.55	290.37	227.64	269.26	0.00	1208.80
645	-0.00	-0.00	-0.00	903.00	200.00	0.00	-0.00	-55.54	-6.33	253.14	226.04	269.20	0.00	929.64
646	17.55	1.60	-5.04	1157.55	400.00	0.00	217.78	-47.45	-5.11	218.96	225.57	268.99	0.00	808.87
647	17.47	1.60	-5.04	1148.45	400.00	0.00	194.20	-38.60	-3.81	182.65	222.81	269.17	0.00	651.46
648	-0.00	-0.00	-0.00	903.00	200.00	0.00	-0.00	-28.84	-2.67	147.71	219.73	269.42	0.00	575.96
649	-0.00	-0.00	-0.00	903.00	200.00	0.00	-0.00	-20.07	-1.60	118.71	215.17	269.67	0.00	503.27
650	-0.00	-0.00	-0.00	903.00	200.00	0.00	-0.00	-11.75	-1.68	94.30	211.17	268.93	0.00	437.17
651	-0.00	-0.00	-0.00	903.00	200.00	0.00	-0.00	-5.95	-1.37	76.90	208.93	269.05	0.00	425.34
652	17.93	1.53	-5.19	1150.06	394.12	0.00	173.68	-2.29	-1.14	63.63	207.19	268.11	0.00	310.12
653	-0.00	-0.00	-0.00	903.00	200.00	0.00	-0.00	-0.31	-1.37	50.20	203.34	265.05	0.00	350.95
654	18.08	1.68	-5.04	1130.27	400.00	0.00	259.40	1.14	-2.06	38.91	202.35	265.10	0.00	216.67
655	-0.00	-0.00	-0.00	903.00	200.00	0.00	-0.00	1.68	-2.29	30.06	205.58	260.91	0.00	206.57
656	-0.00	-0.00	-0.00	903.00	200.00	0.00	-0.00	2.98	-2.37	22.89	200.00	261.33	0.00	151.98
657	-0.00	-0.00	-0.00	903.00	200.00	0.00	-0.00	3.66	-2.14	17.55	200.87	255.65	0.00	175.14
658	17.93	1.75	-5.49	1128.00	383.33	0.00	-83.29	3.20	-1.60	12.82	207.14	252.38	0.00	156.40
659	17.93	1.68	-5.04	1121.18	393.94	0.00	135.48	1.98	-1.22	7.78	235.29	247.06	0.00	174.58
660	-0.00	-0.00	-0.00	903.00	200.00	0.00	-0.00	-0.00	-0.00	-0.00	300.00	200.00	0.00	-0.00
661	17.93	1.83	-5.34	1143.00	377.14	0.00	-238.91	-0.00	-0.00	-0.00	300.00	200.00	0.00	-0.00
662	18.01	1.75	-5.04	1130.27	387.88	0.00	31.44	-0.00	-0.00	-0.00	300.00	200.00	0.00	-0.00
663	-0.00	-0.00	-0.00	903.00	200.00	0.00	-0.00	-0.00	-0.00	-0.00	300.00	200.00	0.00	-0.00
664	18.01	1.75	-5.19	1123.59	388.24	0.00	72.48	-0.00	-0.00	-0.00	300.00	200.00	0.00	-0.00
665	18.08	1.91	-5.04	1157.55	393.94	0.00	91.55	-0.00	-0.00	-0.00	300.00	200.00	0.00	-0.00
666	18.08	1.75	-5.04	1139.36	400.00	0.00	340.55	-0.00	-0.00	-0.00	300.00	200.00	0.00	-0.00
667	17.93	1.91	-5.19	1141.24	388.24	0.00	59.46	-0.00	-0.00	-0.00	300.00	200.00	0.00	-0.00
668	18.08	1.91	-5.19	1123.59	394.12	0.00	228.21	-0.00	-0.00	-0.00	300.00	200.00	0.00	-0.00
669	17.85	2.14	-5.34	1134.43	388.57	0.00	34.01	-0.00	-0.00	-0.00	300.00	200.00	0.00	-0.00
670	17.85	1.91	-5.19	1150.06	388.24	0.00	28.27	-0.00	-0.00	-0.00	300.00	200.00	0.00	-0.00
671	17.93	2.14	-5.04	1148.45	400.00	0.00	200.44	-0.00	-0.00	-0.00	300.00	200.00	0.00	-0.00
672	-0.00	-0.00	-0.00	903.00	200.00	0.00	-0.00	-0.00	-0.00	-0.00	300.00	200.00	0.00	-0.00
673	-0.00	-0.00	-0.00	903.00	200.00	0.00	-0.00	-0.00	-0.00	-0.00	300.00	200.00	0.00	-0.00
674	17.93	1.98	-5.34	1134.43	382.86	0.00	-18.75	-0.00	-0.00	-0.00	300.00	200.00	0.00	-0.00
675	17.78	1.98	-5.19	1132.41	388.24	0.00	52.96	-0.00	-0.00	-0.00	300.00	200.00	0.00	-0.00
676	-0.00	-0.00	-0.00	903.00	200.00	0.00	-0.00	-0.00	-0.00	-0.00	300.00	200.00	0.00	-0.00
677	17.70	1.98	-5.19	1141.24	388.24	0.00	43.98	-0.00	-0.00	-0.00	300.00	200.00	0.00	-0.00
678	17.78	1.83	-5.04	1157.55	393.94	0.00	166.23	-0.00	-0.00	-0.00	300.00	200.00	0.00	-0.00
679	17.85	1.91	-5.04	1148.45	400.00	0.00	310.03	-0.00	-0.00	-0.00	300.00	200.00	0.00	-0.00
680	17.70	1.98	-5.04	1139.36	400.00	0.00	370.37	-0.00	-0.00	-0.00	300.00	200.00	0.00	-0.00
681	17.70	1.98	-5.19	1150.06	388.24	0.00	49.37	-0.00	-0.00	-0.00	300.00	200.00	0.00	-0.00
682	17.70	2.14	-5.34	1134.43	400.00	0.00	276.18	-0.00	-0.00	-0.00	300.00	200.00	0.00	-0.00
683	-0.00	-0.00	-0.00	903.00	200.00	0.00	-0.00	-0.00	-0.00	-0.00	300.00	200.00	0.00	-0.00
684	17.78	1.98	-5.34	1125.86	400.00	0.00	389.53	-0.00	-0.00	-0.00	300.00	200.00	0.00	-0.00
685	17.78	2.14	-5.34	1143.00	382.86	0.00	37.06	-0.00	-0.00	-0.00	300.00	200.00	0.00	-0.00
686	17.70	2.06	-5.49	1128.00	394.44	0.00	254.53	-0.00	-0.00	-0.00	300.00	200.00	0.00	-0.00
687	-0.00	-0.00	-0.00	903.00	200.00	0.00	-0.00	-0.00	-0.00	-0.00	300.00	200.00	0.00	-0.00
688	17.55	1.98	-5.04	1148.45	393.94	0.00	238.36	-0.00	-0.00	-0.00	300.00	200.00	0.00	-0.00
689	17.32	2.06	-5.34	1134.43	400.00	0.00	309.10	-0.00	-0.00	-0.00	300.00	200.00	0.00	-0.00
690	17.55	1.91	-5.04	1175.73	400.00	0.00	311.42	-0.00	-0.00	-0.00	300.00	200.00	0.00	-0.00
691	17.32	2.06	-5.04	1148.45	393.94	0.00	221.02	-0.00	-0.00	-0.00	300.00	200.00	0.00	-0.00
692	-0.00	-0.00	-0.00	903.00	200.00	0.00	-0.00	-0.00	-0.00	-0.00	300.00	200.00	0.00	-0.00
693	-0.00	-0.00	-0.00	903.00	200.00	0.00	-0.00	-0.00	-0.00	-0.00	300.00	200.00	0.00	-0.00
694	17.55	2.14	-5.49	1128.00	383.33	0.00	58.49	-0.00	-0.00	-0.00	300.00	200.00	0.00	-0.00
695	-0.00	-0.00	-0.00	903.00	200.00	0.00	-0.00	-0.00	-0.00	-0.00	300.00	200.00	0.00	-0.00
696	17.32	1.98	-5.34	1160.14	400.00	0.00	229.97	-0.00	-0.00	-0.00	300.00	200.00	0.00	-0.00
697	-0.00	-0.00	-0.00	903.00	200.00	0.00	-0.00	-0.00	-0.00	-0.00	300.00	200.00	0.00	-0.00
698	17.62	1.98	-5.19	1141.24	388.24	0.00	121.17	-0.00	-0.00	-0.00	300.00	200.00	0.00	-0.00
699	17.32	1.98	-5.19	1132.41	394.12	0.00	228.88	-0.00	-0.00	-0.00	300.00	200.00	0.00	-0.00
700	17.47	1.98	-5.49	1136.33	394.44	0.00	233.54	-0.00	-0.00	-0.00	300.00	200.00	0.00	-0.00
701	17.47	1.98	-5.49	1119.67	394.44	0.00	243.72	-0.00	-0.00	-0.00	300.00	200.00	0.00	-0.00
702	-0.00	-0.00	-0.00	903.00	200.00	0.00	-0.00	-0.00	-0.00	-0.00	300.00	200.00	0.00	-0.00
703	17.32	2.06	-5.34	1125.86	400.00	0.00	326.76	-0.00	-0.00	-0.00	300.00	200.00	0.00	-0.00
704	17.47	2.14	-5.34	1134.43	400.00	0.00	321.96	-0.00	-0.00	-0.00	300.00	200.00	0.00	-0.00
705	17.17	1.83	-5.49	1119.67	394.44	0.00	263.21	-0.00	-0.00	-0.00	300.00	200.00	0.00	-0.00
706	17.24	2.21	-5.34	1143.00	382.86	0.00	-56.02	-0.00	-0.00	-0.00	300.00	200.00	0.00	-0.00
707	17.17	1.98	-5.34	1160.14	388.57	0.00	71.93	-0.00	-0.00	-0.00	300.00	200.00	0.00	-0.00
708	17.17	2.06	-5.49	1128.00	394.44	0.00	242.23	-0.00	-0.00	-0.00	300.00	200.00	0.00	-0.00
709	-0.00	-0.00	-0.00	903.00	200.00	0.00	-0.00	-0.00	-0.00	-0.00	300.00	200.00	0.00	-0.00
710	-0.00	-0.00	-0.00	903.00	200.00	0.00	-0.00	-0.00	-0.00	-0.00	300.00	200.00	0.00	-0.00
711	-0.00	-0.00	-0.00	903.00	200.00	0.00	-0.00	-0.00	-0.00	-0.00	300.00	200.00	0.00	-0.00
712	17.17	2.21	-5.49	1119.67	377.78	0.00	-13.99	-0.00	-0.00	-0.00	300.00	200.00	0.00	-0.00
713	-0.00	-0.00	-0.00	903.00	200.00	0.00	-0.00	-0.00	-0.00	-0.00	300.00	200.00	0.00	-0.00
714	17.32	2.06	-5.49	1128.00	377.78	0.00	29.03	-0.00	-0.00	-0.00	300.00	200.00	0.00	-0.00
715	16.94	2.29	-5.34	1143.00	377.14	0.00	-135.37	-0.00	-0.00	-0.00	300.00	200.00	0.00	-0.00
716	-0.00	-0.00	-0.00	903.00	200.00	0.00	-0.00	-0.00	-0.00	-0.00	300.00	200.00	0.00	-0.00
717	17.01	2.14	-5.65	1130.03	394.59	0.00	262.29	-0.00	-0.00	-0.00	300.00	200.00	0.00	-0.00
718	16.94	2.06	-5.49	1111.33	377.78	0.00	-27.34	-0.00	-0.00	-0.00	300.00	200.00	0.00	-0.00
719	17.01	2.21	-5.19	1150.06	388.24	0.00	92.45	-0.00	-0.00	-0.00	300.00	200.00	0.00	-0.00
720	-0.00	-0.00	-0.00	903.00	200.00	0.00	-0.00	-0.00	-0.00	-0.00	300.00	200.00	0.00	-0.00
721	-0.00	-0.00	-0.00	903.00	200.00	0.00	-0.00	-0.00	-0.00	-0.00	300.00	200.00	0.00	-0.00
722	16.86	1.91	-5.65	1121.92	389.19	0.00	208.88	-0.00	-0.00	-0.00	300.00	200.00	0.00	-0.00
723	16.94	2.14	-5.34	1134.43	377.14	0.00	-34.66	-0.00	-0.00	-0.00	300.00	200.00	0.00	-0.00
724	16.78	2.29	-5.49	1119.67	383.33	0.00	40.69	-0.00	-0.00	-0.00	300.00	200.00	0.00	-0.00
725	16.71	2.06	-5.34	1143.00	388.57	0.00	115.75	-0.00	-0.00	-0.00	300.00	200.00	0.00	-0.00
726	16.71	2.14	-5.34	1143.00	400.00	0.00	265.50	-0.00	-0.00	-0.00	300.00	200.00	0.00	-0.00
727	16.78	2.29	-5.65	1130.03	378.38	0.00	-66.19	-0.00	-0.00	-0.00	300.00	200.00	0.00	-0.00
728	16.78	2.06	-5.34	1143.00	388.57	0.00	153.02	-0.00	-0.00	-0.00	300.00	200.00	0.00	-0.00
729	16.78	2.14	-5.34	1125.86	400.00	0.00	363.16	-0.00	-0.00	-0.00	300.00	200.00	0.00	-0.00
730	-0.00	-0.00	-0.00	903.00	200.00	0.00	-0.00	-0.00	-0.00	-0.00	300.00	200.00	0.00	-0.00
731	-0.00	-0.00	-0.00	903.00	200.00	0.00	-0.00	-0.00	-0.00	-0.00	300.00	200.00	0.00	-0.00
732	16.56	2.29	-5.49	1153.00	400.00	0.00	267.03	-0.00	-0.00	-0.00	300.00	200.00	0.00	-0.00
733	-0.00	-0.00	-0.00	903.00	200.00	0.00	-0.00	-0.00	-0.00	-0.00	300.00	200.00	0.00	-0.00
734	16.56	2.14	-5.49	1136.33	377.78	0.00	-72.90	-0.00	-0.00	-0.00	300.00	200.00	0.00	-0.00
735	16.71	1.98	-5.49	1161.33	400.00	0.00	311.53	-0.00	-0.00	-0.00	300.00	200.00	0.00	-0.00
736	17.01	1.98	-5.04	1148.45	400.00	0.00	398.12	-0.00	-0.00	-0.00	300.00	200.00	0.00	-0.00
737	16.78	2.21	-5.49	1136.33	377.78	0.00	-118.68	-0.00	-0.00	-0.00	300.00	200.00	0.00	-0.00
738	-0.00	-0.00	-0.00	903.00	200.00	0.00	-0.00	-0.00	-0.00	-0.00	300.00	200.00	0.00	-0.00
739	-0.00	-0.00	-0.00	903.00	200.00	0.00	-0.00	-0.00	-0.00	-0.00	300.00	200.00	0.00	-0.00
740	16.56	2.14	-5.19	1132.41	388.24	0.00	108.61	-0.00	-0.00	-0.00	300.00	200.00	0.00	-0.00
741	-0.00	-0.00	-0.00	903.00	200.00	0.00	-0.00	-0.00	-0.00	-0.00	300.00	200.00	0.00	-0.00
742	17.09	2.44	-5.49	1136.33	394.44	0.00	258.55	-0.00	-0.00	-0.00	300.00	200.00	0.00	-0.00
743	-0.00	-0.00	-0.00	903.00	200.00	0.00	-0.00	-0.00	-0.00	-0.00	300.00	200.00	0.00	-0.00
744	16.71	2.44	-5.34	1125.86	388.57	0.00	134.71	-0.00	-0.00	-0.00	300.00	200.00	0.00	-0.00
745	16.71	2.59	-5.34	1143.00	400.00	0.00	315.86	-0.00	-0.00	-0.00	300.00	200.00	0.00	-0.00
746	16.71	2.59	-5.49	1153.00	394.44	0.00	197.09	-0.00	-0.00	-0.00	300.00	200.00	0.00	-0.00
747	16.56	2.52	-5.80	1147.74	368.42	0.00	-185.31	-0.00	-0.00	-0.00	300.00	200.00	0.00	-0.00
748	-0.00	-0.00	-0.00	903.00	200.00	0.00	-0.00	-0.00	-0.00	-0.00	300.00	200.00	0.00	-0.00
749	-0.00	-0.00	-0.00	903.00	200.00	0.00	-0.00	-0.00	-0.00	-0.00	300.00	200.00	0.00	-0.00
750	-0.00	-0.00	-0.00	903.00	200.00	0.00	-0.00	-0.00	-0.00	-0.00	300.00	200.00	0.00	-0.00
751	16.40	2.67	-5.65	1146.24	367.57	0.00	-235.48	-0.00	-0.00	-0.00	300.00	200.00	0.00	-0.00
752	16.48	2.90	-5.34	1143.00	400.00	0.00	311.28	-0.00	-0.00	-0.00	300.00	200.00	0.00	-0.00
753	16.40	2.75	-5.49	1153.00	394.44	0.00	191.16	-0.00	-0.00	-0.00	300.00	200.00	0.00	-0.00
754	16.25	2.82	-5.49	1153.00	394.44	0.00	188.19	-0.00	-0.00	-0.00	300.00	200.00	0.00	-0.00
755	16.40	2.67	-5.49	1153.00	400.00	0.00	347.14	-0.00	-0.00	-0.00	300.00	200.00	0.00	-0.00
756	16.17	2.59	-5.34	1168.71	400.00	0.00	211.01	-0.00	-0.00	-0.00	300.00	200.00	0.00	-0.00
757	-0.00	-0.00	-0.00	903.00	200.00	0.00	-0.00	-0.00	-0.00	-0.00	300.00	200.00	0.00	-0.00
758	-0.00	-0.00	-0.00	903.00	200.00	0.00	-0.00	-0.00	-0.00	-0.00	300.00	200.00	0.00	-0.00
759	16.48	2.59	-5.65	1130.03	389.19	0.00	125.58	-0.00	-0.00	-0.00	300.00	200.00	0.00	-0.00
760	16.48	2.52	-5.04	1175.73	400.00	0.00	205.99	-0.00	-0.00	-0.00	300.00	200.00	0.00	-0.00
761	16.56	2.44	-5.49	1128.00	383.33	0.00	105.54	-0.00	-0.00	-0.00	300.00	200.00	0.00	-0.00
762	-0.00	-0.00	-0.00	903.00	200.00	0.00	-0.00	-0.00	-0.00	-0.00	300.00	200.00	0.00	-0.00
763	-0.00	-0.00	-0.00	903.00	200.00	0.00	-0.00	-0.00	-0.00	-0.00	300.00	200.00	0.00	-0.00
764	-0.00	-0.00	-0.00	903.00	200.00	0.00	-0.00	-0.00	-0.00	-0.00	300.00	200.00	0.00	-0.00
765	16.56	2.44	-5.49	1169.67	394.44	0.00	73.33	-0.00	-0.00	-0.00	300.00	200.00	0.00	-0.00
766	-0.00	-0.00	-0.00	903.00	200.00	0.00	-0.00	-0.00	-0.00	-0.00	300.00	200.00	0.00	-0.00
767	-0.00	-0.00	-0.00	903.00	200.00	0.00	-0.00	-0.00	-0.00	-0.00	300.00	200.00	0.00	-0.00
768	-0.00	-0.00	-0.00	903.00	200.00	0.00	-0.00	-0.00	-0.00	-0.00	300.00	200.00	0.00	-0.00
769	16.63	2.29	-5.19	1176.53	394.12	0.00	61.93	-0.00	-0.00	-0.00	300.00	200.00	0.00	-0.00
770	-0.00	-0.00	-0.00	903.00	200.00	0.00	-0.00	-0.00	-0.00	-0.00	300.00	200.00	0.00	-0.00
771	16.63	2.29	-5.49	1153.00	394.44	0.00	144.11	-0.00	-0.00	-0.00	300.00	200.00	0.00	-0.00
772	-0.00	-0.00	-0.00	903.00	200.00	0.00	-0.00	-0.00	-0.00	-0.00	300.00	200.00	0.00	-0.00
773	-0.00	-0.00	-0.00	903.00	200.00	0.00	-0.00	-0.00	-0.00	-0.00	300.00	200.00	0.00	-0.00
774	16.63	2.14	-5.34	1143.00	382.86	0.00	125.34	-0.00	-0.00	-0.00	300.00	200.00	0.00	-0.00
775	-0.00	-0.00	-0.00	903.00	200.00	0.00	-0.00	-0.00	-0.00	-0.00	300.00	200.00	0.00	-0.00
776	16.56	2.29	-5.65	1154.35	372.97	0.00	-183.52	-0.00	-0.00	-0.00	300.00	200.00	0.00	-0.00
777	-0.00	-0.00	-0.00	903.00	200.00	0.00	-0.00	-0.00	-0.00	-0.00	300.00	200.00	0.00	-0.00
778	-0.00	-0.00	-0.00	903.00	200.00	0.00	-0.00	-0.00	-0.00	-0.00	300.00	200.00	0.00	-0.00
779	16.63	2.14	-5.34	1160.14	400.00	0.00	328.06	-0.00	-0.00	-0.00	300.00	200.00	0.00	-0.00
780	16.48	2.14	-5.65	1146.24	394.59	0.00	238.16	-0.00	-0.00	-0.00	300.00	200.00	0.00	-0.00
781	16.63	2.14	-5.34	1168.71	400.00	0.00	263.98	-0.00	-0.00	-0.00	300.00	200.00	0.00	-0.00
782	16.63	2.59	-5.65	1154.35	389.19	0.00	91.35	-0.00	-0.00	-0.00	300.00	200.00	0.00	-0.00
783	16.40	2.21	-5.49	1161.33	394.44	0.00	146.02	-0.00	-0.00	-0.00	300.00	200.00	0.00	-0.00
784	16.48	2.21	-5.04	1175.73	387.88	0.00	20.81	-0.00	-0.00	-0.00	300.00	200.00	0.00	-0.00
785	16.48	2.21	-5.65	1146.24	372.97	0.00	-182.49	-0.00	-0.00	-0.00	300.00	200.00	0.00	-0.00
786	16.56	2.21	-5.34	1168.71	400.00	0.00	274.22	-0.00	-0.00	-0.00	300.00	200.00	0.00	-0.00
787	16.48	2.21	-5.34	1160.14	388.57	0.00	66.70	-0.00	-0.00	-0.00	300.00	200.00	0.00	-0.00
788	16.56	2.14	-5.34	1168.71	382.86	0.00	-12.21	-0.00	-0.00	-0.00	300.00	200.00	0.00	-0.00
789	16.48	2.14	-5.34	1168.71	400.00	0.00	279.24	-0.00	-0.00	-0.00	300.00	200.00	0.00	-0.00
790	16.71	2.59	-5.34	1168.71	388.57	0.00	12.42	-0.00	-0.00	-0.00	300.00	200.00	0.00	-0.00
791	-0.00	-0.00	-0.00	903.00	200.00	0.00	-0.00	-0.00	-0.00	-0.00	300.00	200.00	0.00	-0.00
792	-0.00	-0.00	-0.00	903.00	200.00	0.00	-0.00	-0.00	-0.00	-0.00	300.00	200.00	0.00	-0.00
793	-0.00	-0.00	-0.00	903.00	200.00	0.00	-0.00	-0.00	-0.00	-0.00	300.00	200.00	0.00	-0.00
794	-0.00	-0.00	-0.00	903.00	200.00	0.00	-0.00	-0.00	-0.00	-0.00	300.00	200.00	0.00	-0.00
795	16.48	2.14	-5.04	1175.73	387.88	0.00	64.50	-0.00	-0.00	-0.00	300.00	200.00	0.00	-0.00
796	-0.00	-0.00	-0.00	903.00	200.00	0.00	-0.00	-0.00	-0.00	-0.00	300.00	200.00	0.00	-0.00
797	16.56	2.29	-5.34	1125.86	400.00	0.00	397.82	-0.00	-0.00	-0.00	300.00	200.00	0.00	-0.00
798	-0.00	-0.00	-0.00	903.00	200.00	0.00	-0.00	-0.00	-0.00	-0.00	300.00	200.00	0.00	-0.00
799	16.48	2.44	-5.34	1143.00	377.14	0.00	-161.53	-0.00	-0.00	-0.00	300.00	200.00	0.00	-0.00
800	16.25	2.14	-5.49	1161.33	383.33	0.00	-67.39	-0.00	-0.00	-0.00	300.00	200.00	0.00	-0.00
801	-0.00	-0.00	-0.00	903.00	200.00	0.00	-0.00	-0.00	-0.00	-0.00	300.00	200.00	0.00	-0.00
802	-0.00	-0.00	-0.00	903.00	200.00	0.00	-0.00	-0.00	-0.00	-0.00	300.00	200.00	0.00	-0.00
803	-0.00	-0.00	-0.00	903.00	200.00	0.00	-0.00	-0.00	-0.00	-0.00	300.00	200.00	0.00	-0.00
804	-0.00	-0.00	-0.00	903.00	200.00	0.00	-0.00	-0.00	-0.00	-0.00	300.00	200.00	0.00	-0.00
805	16.48	2.44	-5.34	1160.14	388.57	0.00	7.85	-0.00	-0.00	-0.00	300.00	200.00	0.00	-0.00
806	-0.00	-0.00	-0.00	903.00	200.00	0.00	-0.00	-0.00	-0.00	-0.00	300.00	200.00	0.00	-0.00
807	16.48	2.14	-5.65	1162.46	372.97	0.00	-175.68	-0.00	-0.00	-0.00	300.00	200.00	0.00	-0.00
808	16.56	2.21	-5.34	1160.14	388.57	0.00	81.09	-0.00	-0.00	-0.00	300.00	200.00	0.00	-0.00
809	-0.00	-0.00	-0.00	903.00	200.00	0.00	-0.00	-0.00	-0.00	-0.00	300.00	200.00	0.00	-0.00
810	-0.00	-0.00	-0.00	903.00	200.00	0.00	-0.00	-0.00	-0.00	-0.00	300.00	200.00	0.00	-0.00
811	16.48	2.14	-5.34	1143.00	400.00	0.00	311.28	-0.00	-0.00	-0.00	300.00	200.00	0.00	-0.00
812	16.48	2.21	-5.34	1143.00	388.57	0.00	127.52	-0.00	-0.00	-0.00	300.00	200.00	0.00	-0.00
813	16.48	2.29	-5.34	1134.43	400.00	0.00	362.94	-0.00	-0.00	-0.00	300.00	200.00	0.00	-0.00
814	-0.00	-0.00	-0.00	903.00	200.00	0.00	-0.00	-0.00	-0.00	-0.00	300.00	200.00	0.00	-0.00
815	-0.00	-0.00	-0.00	903.00	200.00	0.00	-0.00	-0.00	-0.00	-0.00	300.00	200.00	0.00	-0.00
816	16.40	2.14	-5.34	1160.14	400.00	0.00	259.40	-0.00	-0.00	-0.00	300.00	200.00	0.00	-0.00
817	16.56	2.14	-5.19	1194.18	394.12	0.00	119.83	-0.00	-0.00	-0.00	300.00	200.00	0.00	-0.00
818	16.25	2.29	-5.34	1160.14	388.57	0.00	72.59	-0.00	-0.00	-0.00	300.00	200.00	0.00	-0.00
819	16.25	2.21	-5.49	1136.33	394.44	0.00	286.10	-0.00	-0.00	-0.00	300.00	200.00	0.00	-0.00
820	16.17	2.44	-5.49	1153.00	394.44	0.00	131.40	-0.00	-0.00	-0.00	300.00	200.00	0.00	-0.00
821	16.40	2.44	-5.49	1153.00	394.44	0.00	130.12	-0.00	-0.00	-0.00	300.00	200.00	0.00	-0.00
822	16.17	2.44	-5.34	1134.43	388.57	0.00	81.74	-0.00	-0.00	-0.00	300.00	200.00	0.00	-0.00
823	16.40	2.44	-5.49	1161.33	394.44	0.00	155.56	-0.00	-0.00	-0.00	300.00	200.00	0.00	-0.00
824	16.40	2.29	-5.34	1125.86	388.57	0.00	179.84	-0.00	-0.00	-0.00	300.00	200.00	0.00	-0.00
825	-0.00	-0.00	-0.00	903.00	200.00	0.00	-0.00	-0.00	-0.00	-0.00	300.00	200.00	0.00	-0.00
826	16.40	2.29	-5.65	1121.92	372.97	0.00	-67.01	-0.00	-0.00	-0.00	300.00	200.00	0.00	-0.00
827	16.17	2.29	-5.49	1153.00	394.44	0.00	192.43	-0.00	-0.00	-0.00	300.00	200.00	0.00	-0.00
828	16.25	2.14	-5.49	1136.33	383.33	0.00	100.45	-0.00	-0.00	-0.00	300.00	200.00	0.00	-0.00
829	16.40	2.21	-5.34	1143.00	388.57	0.00	90.24	-0.00	-0.00	-0.00	300.00	200.00	0.00	-0.00
830	16.25	2.06	-5.19	1150.06	394.12	0.00	265.23	-0.00	-0.00	-0.00	300.00	200.00	0.00	-0.00
831	-0.00	-0.00	-0.00	903.00	200.00	0.00	-0.00	-0.00	-0.00	-0.00	300.00	200.00	0.00	-0.00
832	16.17	2.06	-5.34	1143.00	377.14	0.00	-9.59	-0.00	-0.00	-0.00	300.00	200.00	0.00	-0.00
833	16.10	2.44	-5.34	1143.00	400.00	0.00	253.30	-0.00	-0.00	-0.00	300.00	200.00	0.00	-0.00
834	-0.00	-0.00	-0.00	903.00	200.00	0.00	-0.00	-0.00	-0.00	-0.00	300.00	200.00	0.00	-0.00
835	16.40	2.14	-5.65	1146.24	378.38	0.00	-42.68	-0.00	-0.00	-0.00	300.00	200.00	0.00	-0.00
836	16.10	2.14	-5.80	1139.84	373.68	0.00	-113.24	-0.00	-0.00	-0.00	300.00	200.00	0.00	-0.00
837	16.17	2.14	-5.19	1150.06	388.24	0.00	136.43	-0.00	-0.00	-0.00	300.00	200.00	0.00	-0.00
838	-0.00	-0.00	-0.00	903.00	200.00	0.00	-0.00	-0.00	-0.00	-0.00	300.00	200.00	0.00	-0.00
839	16.25	2.29	-5.34	1143.00	400.00	0.00	366.21	-0.00	-0.00	-0.00	300.00	200.00	0.00	-0.00
840	-0.00	-0.00	-0.00	903.00	200.00	0.00	-0.00	-0.00	-0.00	-0.00	300.00	200.00	0.00	-0.00
841	-0.00	-0.00	-0.00	903.00	200.00	0.00	-0.00	-0.00	-0.00	-0.00	300.00	200.00	0.00	-0.00
842	16.63	2.06	-5.49	1161.33	377.78	0.00	-24.37	-0.00	-0.00	-0.00	300.00	200.00	0.00	-0.00
843	-0.00	-0.00	-0.00	903.00	200.00	0.00	-0.00	-0.00	-0.00	-0.00	300.00	200.00	0.00	-0.00
844	-0.00	-0.00	-0.00	903.00	200.00	0.00	-0.00	-0.00	-0.00	-0.00	300.00	200.00	0.00	-0.00
845	16.56	2.21	-5.34	1134.43	400.00	0.00	350.08	-0.00	-0.00	-0.00	300.00	200.00	0.00	-0.00
846	-0.00	-0.00	-0.00	903.00	200.00	0.00	-0.00	-0.00	-0.00	-0.00	300.00	200.00	0.00	-0.00
847	16.40	2.14	-5.49	1136.33	383.33	0.00	36.88	-0.00	-0.00	-0.00	300.00	200.00	0.00	-0.00
848	-0.00	-0.00	-0.00	903.00	200.00	0.00	-0.00	-0.00	-0.00	-0.00	300.00	200.00	0.00	-0.00
849	-0.00	-0.00	-0.00	903.00	200.00	0.00	-0.00	-0.00	-0.00	-0.00	300.00	200.00	0.00	-0.00
850	16.56	2.14	-5.34	1160.14	400.00	0.00	221.25	-0.00	-0.00	-0.00	300.00	200.00	0.00	-0.00
851	16.63	2.14	-5.19	1176.53	388.24	0.00	5.83	-0.00	-0.00	-0.00	300.00	200.00	0.00	-0.00
852	16.71	2.14	-5.34	1143.00	377.14	0.00	-93.51	-0.00	-0.00	-0.00	300.00	200.00	0.00	-0.00
853	-0.00	-0.00	-0.00	903.00	200.00	0.00	-0.00	-0.00	-0.00	-0.00	300.00	200.00	0.00	-0.00
854	16.48	2.06	-5.49	1119.67	383.33	0.00	34.33	-0.00	-0.00	-0.00	300.00	200.00	0.00	-0.00
855	16.56	2.06	-5.49	1128.00	372.22	0.00	-175.69	-0.00	-0.00	-0.00	300.00	200.00	0.00	-0.00
856	16.71	1.91	-5.49	1136.33	400.00	0.00	356.04	-0.00	-0.00	-0.00	300.00	200.00	0.00	-0.00
857	16.71	1.98	-5.04	1175.73	400.00	0.00	260.09	-0.00	-0.00	-0.00	300.00	200.00	0.00	-0.00
858	16.48	2.21	-5.34	1134.43	382.86	0.00	-62.12	-0.00	-0.00	-0.00	300.00	200.00	0.00	-0.00
859	-0.00	-0.00	-0.00	903.00	200.00	0.00	-0.00	-0.00	-0.00	-0.00	300.00	200.00	0.00	-0.00
860	16.63	1.98	-5.49	1161.33	383.33	0.00	-26.70	-0.00	-0.00	-0.00	300.00	200.00	0.00	-0.00
861	-0.00	-0.00	-0.00	903.00	200.00	0.00	-0.00	-0.00	-0.00	-0.00	300.00	200.00	0.00	-0.00
862	16.63	2.14	-5.49	1153.00	383.33	0.00	-25.43	-0.00	-0.00	-0.00	300.00	200.00	0.00	-0.00
863	16.86	1.91	-5.49	1136.33	377.78	0.00	11.87	-0.00	-0.00	-0.00	300.00	200.00	0.00	-0.00
864	-0.00	-0.00	-0.00	903.00	200.00	0.00	-0.00	-0.00	-0.00	-0.00	300.00	200.00	0.00	-0.00
865	16.63	2.06	-5.49	1136.33	394.44	0.00	212.78	-0.00	-0.00	-0.00	300.00	200.00	0.00	-0.00
866	16.78	2.14	-5.34	1134.43	388.57	0.00	130.14	-0.00	-0.00	-0.00	300.00	200.00	0.00	-0.00
867	16.48	1.98	-5.34	1134.43	400.00	0.00	319.13	-0.00	-0.00	-0.00	300.00	200.00	0.00	-0.00
868	16.63	1.98	-5.34	1143.00	400.00	0.00	286.87	-0.00	-0.00	-0.00	300.00	200.00	0.00	-0.00
869	16.78	2.14	-5.49	1119.67	377.78	0.00	-19.50	-0.00	-0.00	-0.00	300.00	200.00	0.00	-0.00
870	16.78	2.14	-5.34	1125.86	382.86	0.00	29.65	-0.00	-0.00	-0.00	300.00	200.00	0.00	-0.00
871	16.78	2.06	-5.19	1150.06	388.24	0.00	64.18	-0.00	-0.00	-0.00	300.00	200.00	0.00	-0.00
872	-0.00	-0.00	-0.00	903.00	200.00	0.00	-0.00	-0.00	-0.00	-0.00	300.00	200.00	0.00	-0.00
873	16.86	1.98	-5.34	1125.86	400.00	0.00	366.65	-0.00	-0.00	-0.00	300.00	200.00	0.00	-0.00
874	16.78	1.98	-5.19	1132.41	394.12	0.00	216.76	-0.00	-0.00	-0.00	300.00	200.00	0.00	-0.00
875	-0.00	-0.00	-0.00	903.00	200.00	0.00	-0.00	-0.00	-0.00	-0.00	300.00	200.00	0.00	-0.00
876	16.78	2.06	-5.34	1125.86	388.57	0.00	142.56	-0.00	-0.00	-0.00	300.00	200.00	0.00	-0.00
877	16.78	2.06	-5.34	1143.00	400.00	0.00	321.96	-0.00	-0.00	-0.00	300.00	200.00	0.00	-0.00
878	16.86	2.21	-5.49	1128.00	377.78	0.00	-63.79	-0.00	-0.00	-0.00	300.00	200.00	0.00	-0.00
879	16.78	2.14	-5.19	1150.06	394.12	0.00	189.84	-0.00	-0.00	-0.00	300.00	200.00	0.00	-0.00
880	-0.00	-0.00	-0.00	903.00	200.00	0.00	-0.00	-0.00	-0.00	-0.00	300.00	200.00	0.00	-0.00
881	16.86	2.14	-5.19	1141.24	394.12	0.00	223.50	-0.00	-0.00	-0.00	300.00	200.00	0.00	-0.00
882	16.71	2.14	-5.34	1134.43	382.86	0.00	43.16	-0.00	-0.00	-0.00	300.00	200.00	0.00	-0.00
883	16.78	2.29	-5.34	1134.43	382.86	0.00	67.57	-0.00	-0.00	-0.00	300.00	200.00	0.00	-0.00
884	16.71	2.06	-5.49	1119.67	377.78	0.00	6.36	-0.00	-0.00	-0.00	300.00	200.00	0.00	-0.00
885	16.86	2.44	-5.49	1136.33	394.44	0.00	214.05	-0.00	-0.00	-0.00	300.00	200.00	0.00	-0.00
886	16.86	2.14	-5.34	1125.86	400.00	0.00	401.31	-0.00	-0.00	-0.00	300.00	200.00	0.00	-0.00
887	-0.00	-0.00	-0.00	903.00	200.00	0.00	-0.00	-0.00	-0.00	-0.00	300.00	200.00	0.00	-0.00
888	-0.00	-0.00	-0.00	903.00	200.00	0.00	-0.00	-0.00	-0.00	-0.00	300.00	200.00	0.00	-0.00
889	16.78	2.14	-5.19	1141.24	394.12	0.00	254.46	-0.00	-0.00	-0.00	300.00	200.00	0.00	-0.00
890	16.86	2.44	-5.34	1134.43	388.57	0.00	165.45	-0.00	-0.00	-0.00	300.00	200.00	0.00	-0.00
891	-0.00	-0.00	-0.00	903.00	200.00	0.00	-0.00	-0.00	-0.00	-0.00	300.00	200.00	0.00	-0.00
892	16.78	2.29	-5.34	1168.71	382.86	0.00	-56.68	-0.00	-0.00	-0.00	300.00	200.00	0.00	-0.00
893	16.71	2.52	-5.65	1130.03	378.38	0.00	-85.99	-0.00	-0.00	-0.00	300.00	200.00	0.00	-0.00
894	16.63	2.21	-5.34	1143.00	388.57	0.00	87.63	-0.00	-0.00	-0.00	300.00	200.00	0.00	-0.00
895	16.56	2.21	-5.34	1143.00	388.57	0.00	119.02	-0.00	-0.00	-0.00	300.00	200.00	0.00	-0.00
896	16.78	2.29	-5.65	1130.03	372.97	0.00	-134.03	-0.00	-0.00	-0.00	300.00	200.00	0.00	-0.00
897	-0.00	-0.00	-0.00	903.00	200.00	0.00	-0.00	-0.00	-0.00	-0.00	300.00	200.00	0.00	-0.00
898	-0.00	-0.00	-0.00	903.00	200.00	0.00	-0.00	-0.00	-0.00	-0.00	300.00	200.00	0.00	-0.00
899	16.63	2.14	-5.19	1167.71	388.24	0.00	93.35	-0.00	-0.00	-0.00	300.00	200.00	0.00	-0.00
900	16.63	2.21	-5.34	1160.14	382.86	0.00	-22.45	-0.00	-0.00	-0.00	300.00	200.00	0.00	-0.00
901	16.63	2.06	-5.19	1141.24	394.12	0.00	220.13	-0.00	-0.00	-0.00	300.00	200.00	0.00	-0.00
902	16.71	2.59	-5.19	1123.59	394.12	0.00	199.26	-0.00	-0.00	-0.00	300.00	200.00	0.00	-0.00
903	16.63	2.06	-5.19	1194.18	394.12	0.00	133.96	-0.00	-0.00	-0.00	300.00	200.00	0.00	-0.00
904	16.78	2.14	-5.04	1184.82	393.94	0.00	181.26	-0.00	-0.00	-0.00	300.00	200.00	0.00	-0.00
905	16.63	2.21	-5.49	1153.00	383.33	0.00	1.27	-0.00	-0.00	-0.00	300.00	200.00	0.00	-0.00
906	-0.00	-0.00	-0.00	903.00	200.00	0.00	-0.00	-0.00	-0.00	-0.00	300.00	200.00	0.00	-0.00
907	16.56	2.21	-5.19	1150.06	388.24	0.00	29.17	-0.00	-0.00	-0.00	300.00	200.00	0.00	-0.00
908	16.63	2.21	-5.34	1168.71	388.57	0.00	30.74	-0.00	-0.00	-0.00	300.00	200.00	0.00	-0.00
909	16.63	2.29	-5.49	1153.00	383.33	0.00	-40.69	-0.00	-0.00	-0.00	300.00	200.00	0.00	-0.00
910	16.71	2.21	-5.65	1121.92	372.97	0.00	-43.30	-0.00	-0.00	-0.00	300.00	200.00	0.00	-0.00
911	16.56	2.29	-5.19	1141.24	394.12	0.00	196.57	-0.00	-0.00	-0.00	300.00	200.00	0.00	-0.00
912	16.63	2.14	-5.19	1141.24	394.12	0.00	247.73	-0.00	-0.00	-0.00	300.00	200.00	0.00	-0.00
913	-0.00	-0.00	-0.00	903.00	200.00	0.00	-0.00	-0.00	-0.00	-0.00	300.00	200.00	0.00	-0.00
914	16.71	2.06	-5.04	1175.73	393.94	0.00	206.69	-0.00	-0.00	-0.00	300.00	200.00	0.00	-0.00
915	16.78	2.29	-5.19	1176.53	394.12	0.00	114.44	-0.00	-0.00	-0.00	300.00	200.00	0.00	-0.00
916	16.56	2.29	-5.49	1128.00	377.78	0.00	-43.66	-0.00	-0.00	-0.00	300.00	200.00	0.00	-0.00
917	16.71	2.44	-5.19	1150.06	388.24	0.00	92.90	-0.00	-0.00	-0.00	300.00	200.00	0.00	-0.00
918	16.40	2.21	-5.65	1146.24	372.97	0.00	-218.57	-0.00	-0.00	-0.00	300.00	200.00	0.00	-0.00
919	16.48	2.14	-5.19	1167.71	394.12	0.00	161.56	-0.00	-0.00	-0.00	300.00	200.00	0.00	-0.00
920	16.63	2.06	-5.49	1153.00	383.33	0.00	39.42	-0.00	-0.00	-0.00	300.00	200.00	0.00	-0.00
921	16.40	2.29	-5.19	1141.24	394.12	0.00	166.95	-0.00	-0.00	-0.00	300.00	200.00	0.00	-0.00
922	-0.00	-0.00	-0.00	903.00	200.00	0.00	-0.00	-0.00	-0.00	-0.00	300.00	200.00	0.00	-0.00
923	-0.00	-0.00	-0.00	903.00	200.00	0.00	-0.00	-0.00	-0.00	-0.00	300.00	200.00	0.00	-0.00
924	16.48	1.98	-5.19	1150.06	394.12	0.00	214.07	-0.00	-0.00	-0.00	300.00	200.00	0.00	-0.00
925	16.40	2.21	-5.34	1160.14	382.86	0.00	-18.53	-0.00	-0.00	-0.00	300.00	200.00	0.00	-0.00
926	-0.00	-0.00	-0.00	903.00	200.00	0.00	-0.00	-0.00	-0.00	-0.00	300.00	200.00	0.00	-0.00
927	16.48	2.29	-5.34	1160.14	388.57	0.00	69.97	-0.00	-0.00	-0.00	300.00	200.00	0.00	-0.00
928	-0.00	-0.00	-0.00	903.00	200.00	0.00	-0.00	-0.00	-0.00	-0.00	300.00	200.00	0.00	-0.00
929	16.56	2.06	-5.34	1160.14	382.86	0.00	25.72	-0.00	-0.00	-0.00	300.00	200.00	0.00	-0.00
930	-0.00	-0.00	-0.00	903.00	200.00	0.00	-0.00	-0.00	-0.00	-0.00	300.00	200.00	0.00	-0.00
931	16.48	2.14	-5.34	1143.00	388.57	0.00	145.83	-0.00	-0.00	-0.00	300.00	200.00	0.00	-0.00
932	16.56	2.06	-5.49	1153.00	383.33	0.00	48.32	-0.00	-0.00	-0.00	300.00	200.00	0.00	-0.00
933	16.48	2.14	-5.34	1160.14	388.57	0.00	86.32	-0.00	-0.00	-0.00	300.00	200.00	0.00	-0.00
934	16.40	2.29	-5.34	1160.14	382.86	0.00	-83.92	-0.00	-0.00	-0.00	300.00	200.00	0.00	-0.00
935	-0.00	-0.00	-0.00	903.00	200.00	0.00	-0.00	-0.00	-0.00	-0.00	300.00	200.00	0.00	-0.00
936	16.40	2.14	-5.34	1160.14	377.14	0.00	-138.42	-0.00	-0.00	-0.00	300.00	200.00	0.00	-0.00
937	16.40	2.21	-5.34	1134.43	400.00	0.00	296.67	-0.00	-0.00	-0.00	300.00	200.00	0.00	-0.00
938	16.25	2.29	-5.34	1134.43	388.57	0.00	85.67	-0.00	-0.00	-0.00	300.00	200.00	0.00	-0.00
939	16.63	2.14	-5.34	1168.71	388.57	0.00	96.78	-0.00	-0.00	-0.00	300.00	200.00	0.00	-0.00
940	16.63	2.29	-5.49	1161.33	383.33	0.00	-13.99	-0.00	-0.00	-0.00	300.00	200.00	0.00	-0.00
941	16.56	2.21	-5.34	1143.00	382.86	0.00	24.41	-0.00	-0.00	-0.00	300.00	200.00	0.00	-0.00
942	16.40	2.14	-5.65	1154.35	389.19	0.00	94.44	-0.00	-0.00	-0.00	300.00	200.00	0.00	-0.00
943	16.25	2.06	-5.34	1168.71	400.00	0.00	207.96	-0.00	-0.00	-0.00	300.00	200.00	0.00	-0.00
944	16.56	2.06	-5.49	1128.00	383.33	0.00	122.71	-0.00	-0.00	-0.00	300.00	200.00	0.00	-0.00
945	16.56	2.06	-5.19	1150.06	388.24	0.00	89.76	-0.00	-0.00	-0.00	300.00	200.00	0.00	-0.00
946	-0.00	-0.00	-0.00	903.00	200.00	0.00	-0.00	-0.00	-0.00	-0.00	300.00	200.00	0.00	-0.00
947	16.71	1.98	-5.34	1134.43	388.57	0.00	173.95	-0.00	-0.00	-0.00	300.00	200.00	0.00	-0.00
948	16.48	2.14	-5.49	1153.00	383.33	0.00	-53.41	-0.00	-0.00	-0.00	300.00	200.00	0.00	-0.00
949	16.40	1.98	-5.34	1134.43	382.86	0.00	22.67	-0.00	-0.00	-0.00	300.00	200.00	0.00	-0.00
950	16.63	2.06	-5.34	1134.43	388.57	0.00	141.91	-0.00	-0.00	-0.00	300.00	200.00	0.00	-0.00
951	16.40	2.06	-5.34	1160.14	382.86	0.00	-2.18	-0.00	-0.00	-0.00	300.00	200.00	0.00	-0.00
952	-0.00	-0.00	-0.00	903.00	200.00	0.00	-0.00	-0.00	-0.00	-0.00	300.00	200.00	0.00	-0.00
953	16.48	2.06	-5.49	1153.00	377.78	0.00	-80.11	-0.00	-0.00	-0.00	300.00	200.00	0.00	-0.00
954	16.56	2.21	-5.19	1141.24	382.35	0.00	42.86	-0.00	-0.00	-0.00	300.00	200.00	0.00	-0.00
955	16.56	2.21	-5.34	1160.14	400.00	0.00	293.19	-0.00	-0.00	-0.00	300.00	200.00	0.00	-0.00
956	16.40	2.21	-5.49	1128.00	377.78	0.00	-53.62	-0.00	-0.00	-0.00	300.00	200.00	0.00	-0.00
957	16.25	2.06	-5.34	1160.14	400.00	0.00	248.50	-0.00	-0.00	-0.00	300.00	200.00	0.00	-0.00
958	-0.00	-0.00	-0.00	903.00	200.00	0.00	-0.00	-0.00	-0.00	-0.00	300.00	200.00	0.00	-0.00
959	16.25	2.14	-5.49	1153.00	400.00	0.00	244.14	-0.00	-0.00	-0.00	300.00	200.00	0.00	-0.00
960	16.25	1.91	-5.34	1134.43	388.57	0.00	151.06	-0.00	-0.00	-0.00	300.00	200.00	0.00	-0.00
961	16.25	2.21	-5.34	1143.00	400.00	0.00	247.19	-0.00	-0.00	-0.00	300.00	200.00	0.00	-0.00
962	16.25	2.21	-5.19	1167.71	388.24	0.00	1.35	-0.00	-0.00	-0.00	300.00	200.00	0.00	-0.00
963	-0.00	-0.00	-0.00	903.00	200.00	0.00	-0.00	-0.00	-0.00	-0.00	300.00	200.00	0.00	-0.00
964	16.40	2.06	-5.34	1143.00	388.57	0.00	149.75	-0.00	-0.00	-0.00	300.00	200.00	0.00	-0.00
965	16.02	2.14	-5.34	1160.14	400.00	0.00	251.77	-0.00	-0.00	-0.00	300.00	200.00	0.00	-0.00
966	16.10	2.21	-5.49	1128.00	377.78	0.00	-84.98	-0.00	-0.00	-0.00	300.00	200.00	0.00	-0.00
967	-0.00	-0.00	-0.00	903.00	200.00	0.00	-0.00	-0.00	-0.00	-0.00	300.00	200.00	0.00	-0.00
968	16.10	2.14	-5.49	1161.33	383.33	0.00	-49.59	-0.00	-0.00	-0.00	300.00	200.00	0.00	-0.00
969	-0.00	-0.00	-0.00	903.00	200.00	0.00	-0.00	-0.00	-0.00	-0.00	300.00	200.00	0.00	-0.00
970	-0.00	-0.00	-0.00	903.00	200.00	0.00	-0.00	-0.00	-0.00	-0.00	300.00	200.00	0.00	-0.00
971	-0.00	-0.00	-0.00	903.00	200.00	0.00	-0.00	-0.00	-0.00	-0.00	300.00	200.00	0.00	-0.00
972	16.17	2.14	-5.49	1169.67	400.00	0.00	284.83	-0.00	-0.00	-0.00	300.00	200.00	0.00	-0.00
973	16.25	2.14	-5.65	1146.24	378.38	0.00	-1.24	-0.00	-0.00	-0.00	300.00	200.00	0.00	-0.00
974	-0.00	-0.00	-0.00	903.00	200.00	0.00	-0.00	-0.00	-0.00	-0.00	300.00	200.00	0.00	-0.00
975	16.02	2.21	-5.49	1153.00	394.44	0.00	181.83	-0.00	-0.00	-0.00	300.00	200.00	0.00	-0.00
976	16.02	2.14	-5.19	1141.24	394.12	0.00	220.80	-0.00	-0.00	-0.00	300.00	200.00	0.00	-0.00
977	16.25	2.06	-5.49	1161.33	377.78	0.00	-23.52	-0.00	-0.00	-0.00	300.00	200.00	0.00	-0.00
978	16.17	1.98	-5.49	1153.00	400.00	0.00	358.58	-0.00	-0.00	-0.00	300.00	200.00	0.00	-0.00
979	16.10	2.29	-5.49	1136.33	394.44	0.00	215.74	-0.00	-0.00	-0.00	300.00	200.00	0.00	-0.00
980	-0.00	-0.00	-0.00	903.00	200.00	0.00	-0.00	-0.00	-0.00	-0.00	300.00	200.00	0.00	-0.00
981	16.02	2.06	-5.34	1168.71	400.00	0.00	299.51	-0.00	-0.00	-0.00	300.00	200.00	0.00	-0.00
982	15.95	2.29	-5.34	1134.43	400.00	0.00	256.13	-0.00	-0.00	-0.00	300.00	200.00	0.00	-0.00
983	16.02	2.06	-5.65	1154.35	389.19	0.00	110.11	-0.00	-0.00	-0.00	300.00	200.00	0.00	-0.00
984	15.79	1.91	-5.65	1146.24	394.59	0.00	205.99	-0.00	-0.00	-0.00	300.00	200.00	0.00	-0.00
985	15.87	2.06	-5.49	1161.33	377.78	0.00	-114.23	-0.00	-0.00	-0.00	300.00	200.00	0.00	-0.00
986	-0.00	-0.00	-0.00	903.00	200.00	0.00	-0.00	-0.00	-0.00	-0.00	300.00	200.00	0.00	-0.00
987	15.87	2.14	-5.34	1143.00	400.00	0.00	280.76	-0.00	-0.00	-0.00	300.00	200.00	0.00	-0.00
988	-0.00	-0.00	-0.00	903.00	200.00	0.00	-0.00	-0.00	-0.00	-0.00	300.00	200.00	0.00	-0.00
989	15.95	1.98	-5.49	1153.00	400.00	0.00	289.92	-0.00	-0.00	-0.00	300.00	200.00	0.00	-0.00
990	15.87	2.14	-5.65	1146.24	389.19	0.00	102.28	-0.00	-0.00	-0.00	300.00	200.00	0.00	-0.00
991	-0.00	-0.00	-0.00	903.00	200.00	0.00	-0.00	-0.00	-0.00	-0.00	300.00	200.00	0.00	-0.00
992	-0.00	-0.00	-0.00	903.00	200.00	0.00	-0.00	-0.00	-0.00	-0.00	300.00	200.00	0.00	-0.00
993	-0.00	-0.00	-0.00	903.00	200.00	0.00	-0.00	-0.00	-0.00	-0.00	300.00	200.00	0.00	-0.00
994	-0.00	-0.00	-0.00	903.00	200.00	0.00	-0.00	-0.00	-0.00	-0.00	300.00	200.00	0.00	-0.00
995	16.02	1.98	-5.49	1161.33	400.00	0.00	288.65	-0.00	-0.00	-0.00	300.00	200.00	0.00	-0.00
996	-0.00	-0.00	-0.00	903.00	200.00	0.00	-0.00	-0.00	-0.00	-0.00	300.00	200.00	0.00	-0.00
997	-0.00	-0.00	-0.00	903.00	200.00	0.00	-0.00	-0.00	-0.00	-0.00	300.00	200.00	0.00	-0.00
998	15.95	1.83	-5.34	1160.14	400.00	0.00	314.99	-0.00	-0.00	-0.00	300.00	200.00	0.00	-0.00
999	15.87	2.06	-5.49	1136.33	394.44	0.00	155.98	-0.00	-0.00	-0.00	300.00	200.00	0.00	-0.00
1000	16.02	2.06	-5.34	1160.14	400.00	0.00	294.28	-0.00	-0.00	-0.00	300.00	200.00	0.00	-0.00
1001	-0.00	-0.00	-0.00	903.00	200.00	0.00	-0.00	-0.00	-0.00	-0.00	300.00	200.00	0.00	-0.00
1002	16.02	1.98	-5.34	1168.71	388.57	0.00	45.12	-0.00	-0.00	-0.00	300.00	200.00	0.00	-0.00
1003	-0.00	-0.00	-0.00	903.00	200.00	0.00	-0.00	-0.00	-0.00	-0.00	300.00	200.00	0.00	-0.00
1004	15.95	1.91	-5.49	1161.33	394.44	0.00	204.51	-0.00	-0.00	-0.00	300.00	200.00	0.00	-0.00
1005	-0.00	-0.00	-0.00	903.00	200.00	0.00	-0.00	-0.00	-0.00	-0.00	300.00	200.00	0.00	-0.00
1006	15.79	2.14	-5.49	1153.00	394.44	0.00	133.51	-0.00	-0.00	-0.00	300.00	200.00	0.00	-0.00
1007	16.02	2.06	-5.34	1168.71	400.00	0.00	207.96	-0.00	-0.00	-0.00	300.00	200.00	0.00	-0.00
1008	-0.00	-0.00	-0.00	903.00	200.00	0.00	-0.00	-0.00	-0.00	-0.00	300.00	200.00	0.00	-0.00
1009	-0.00	-0.00	-0.00	903.00	200.00	0.00	-0.00	-0.00	-0.00	-0.00	300.00	200.00	0.00	-0.00
1010	15.95	1.98	-5.34	1143.00	400.00	0.00	309.75	-0.00	-0.00	-0.00	300.00	200.00	0.00	-0.00
1011	16.17	1.98	-5.49	1161.33	394.44	0.00	252.19	-0.00	-0.00	-0.00	300.00	200.00	0.00	-0.00
1012	-0.00	-0.00	-0.00	903.00	200.00	0.00	-0.00	-0.00	-0.00	-0.00	300.00	200.00	0.00	-0.00
1013	-0.00	-0.00	-0.00	903.00	200.00	0.00	-0.00	-0.00	-0.00	-0.00	300.00	200.00	0.00	-0.00
1014	-0.00	-0.00	-0.00	903.00	200.00	0.00	-0.00	-0.00	-0.00	-0.00	300.00	200.00	0.00	-0.00
1015	16.10	1.98	-5.34	1160.14	400.00	0.00	329.15	-0.00	-0.00	-0.00	300.00	200.00	0.00	-0.00
1016	-0.00	-0.00	-0.00	903.00	200.00	0.00	-0.00	-0.00	-0.00	-0.00	300.00	200.00	0.00	-0.00
1017	16.02	1.98	-5.19	1150.06	382.35	0.00	51.16	-0.00	-0.00	-0.00	300.00	200.00	0.00	-0.00
1018	15.95	2.06	-5.19	1167.71	394.12	0.00	169.64	-0.00	-0.00	-0.00	300.00	200.00	0.00	-0.00
1019	15.95	1.98	-5.49	1136.33	394.44	0.00	234.39	-0.00	-0.00	-0.00	300.00	200.00	0.00	-0.00
1020	16.02	1.91	-5.65	1121.92	389.19	0.00	233.21	-0.00	-0.00	-0.00	300.00	200.00	0.00	-0.00
1021	-0.00	-0.00	-0.00	903.00	200.00	0.00	-0.00	-0.00	-0.00	-0.00	300.00	200.00	0.00	-0.00
1022	16.17	1.98	-5.34	1143.00	400.00	0.00	355.53	-0.00	-0.00	-0.00	300.00	200.00	0.00	-0.00
1023	-0.00	-0.00	-0.00	903.00	200.00	0.00	-0.00	-0.00	-0.00	-0.00	300.00	200.00	0.00	-0.00
1024	-0.00	-0.00	-0.00	903.00	200.00	0.00	-0.00	-0.00	-0.00	-0.00	300.00	200.00	0.00	-0.00
1025	-0.00	-0.00	-0.00	903.00	200.00	0.00	-0.00	-0.00	-0.00	-0.00	300.00	200.00	0.00	-0.00
1026	15.87	2.21	-5.49	1136.33	394.44	0.00	211.93	-0.00	-0.00	-0.00	300.00	200.00	0.00	-0.00
1027	16.02	2.14	-5.49	1153.00	400.00	0.00	267.03	-0.00	-0.00	-0.00	300.00	200.00	0.00	-0.00
1028	16.10	2.14	-5.49	1161.33	383.33	0.00	64.85	-0.00	-0.00	-0.00	300.00	200.00	0.00	-0.00
1029	16.17	2.21	-5.80	1147.74	373.68	0.00	-135.52	-0.00	-0.00	-0.00	300.00	200.00	0.00	-0.00
1030	-0.00	-0.00	-0.00	903.00	200.00	0.00	-0.00	-0.00	-0.00	-0.00	300.00	200.00	0.00	-0.00
1031	-0.00	-0.00	-0.00	903.00	200.00	0.00	-0.00	-0.00	-0.00	-0.00	300.00	200.00	0.00	-0.00
1032	16.17	2.14	-5.34	1143.00	382.86	0.00	87.41	-0.00	-0.00	-0.00	300.00	200.00	0.00	-0.00
1033	16.10	2.06	-5.49	1153.00	394.44	0.00	234.82	-0.00	-0.00	-0.00	300.00	200.00	0.00	-0.00
1034	16.17	2.29	-5.49	1136.33	394.44	0.00	230.58	-0.00	-0.00	-0.00	300.00	200.00	0.00	-0.00
1035	16.02	2.29	-5.19	1150.06	388.24	0.00	115.79	-0.00	-0.00	-0.00	300.00	200.00	0.00	-0.00
1036	16.10	2.21	-5.49	1161.33	383.33	0.00	22.25	-0.00	-0.00	-0.00	300.00	200.00	0.00	-0.00
1037	16.17	2.29	-5.49	1161.33	394.44	0.00	196.24	-0.00	-0.00	-0.00	300.00	200.00	0.00	-0.00
1038	16.17	2.06	-5.04	1157.55	387.88	0.00	42.54	-0.00	-0.00	-0.00	300.00	200.00	0.00	-0.00
1039	16.17	2.21	-5.34	1160.14	388.57	0.00	146.48	-0.00	-0.00	-0.00	300.00	200.00	0.00	-0.00
