# Supplementary material for: Musculoskeletal modeling and humanoid control of robots based on human gait data
Source: PeerJ Comput Sci. 2021 Aug 9;7:e657. doi: 10.7717/peerj-cs.657 (PMC8372000; doi:10.7717/peerj-cs.657)
Supplement: Supplemental Information 2 [file peerj-cs-07-657-s002.zip › force/Cap62.forces]

[Force Data]
NumberOfForcePlates=2
SampleRate=120.000000
NumberOfSamples=1064
#Sample	FX1	FY1	FZ1	X1	Y1	Z1	MZ1	FX2	FY2	FZ2	X2	Y2	Z2	MZ2
1	-0.00	-0.00	-0.00	903.00	200.00	0.00	-0.00	-0.00	-0.00	-0.00	300.00	200.00	0.00	-0.00
2	-0.00	-0.00	-0.00	903.00	200.00	0.00	-0.00	-0.00	-0.00	-0.00	300.00	200.00	0.00	-0.00
3	-0.00	-0.00	-0.00	903.00	200.00	0.00	-0.00	-0.00	-0.00	-0.00	300.00	200.00	0.00	-0.00
4	-0.00	-0.00	-0.00	903.00	200.00	0.00	-0.00	-0.00	-0.00	-0.00	300.00	200.00	0.00	-0.00
5	-0.00	-0.00	-0.00	903.00	200.00	0.00	-0.00	-0.00	-0.00	-0.00	300.00	200.00	0.00	-0.00
6	-0.00	-0.00	-0.00	903.00	200.00	0.00	-0.00	-0.00	-0.00	-0.00	300.00	200.00	0.00	-0.00
7	-0.00	-0.00	-0.00	903.00	200.00	0.00	-0.00	-0.00	-0.00	-0.00	300.00	200.00	0.00	-0.00
8	0.00	0.00	0.00	903.00	200.00	0.00	0.00	-0.00	-0.00	-0.00	300.00	200.00	0.00	-0.00
9	0.00	0.00	0.00	903.00	200.00	0.00	0.00	-0.00	-0.00	-0.00	300.00	200.00	0.00	-0.00
10	0.00	0.00	0.00	903.00	200.00	0.00	0.00	-0.00	-0.00	-0.00	300.00	200.00	0.00	-0.00
11	-0.00	-0.00	-0.00	903.00	200.00	0.00	-0.00	-0.00	-0.00	-0.00	300.00	200.00	0.00	-0.00
12	-0.00	-0.00	-0.00	903.00	200.00	0.00	-0.00	-0.00	-0.00	-0.00	300.00	200.00	0.00	-0.00
13	-0.00	-0.00	-0.00	903.00	200.00	0.00	-0.00	-0.00	-0.00	-0.00	300.00	200.00	0.00	-0.00
14	0.00	0.00	0.00	903.00	200.00	0.00	0.00	-0.00	-0.00	-0.00	300.00	200.00	0.00	-0.00
15	-0.00	-0.00	-0.00	903.00	200.00	0.00	-0.00	-0.00	-0.00	-0.00	300.00	200.00	0.00	-0.00
16	-0.00	-0.00	-0.00	903.00	200.00	0.00	-0.00	-0.00	-0.00	-0.00	300.00	200.00	0.00	-0.00
17	-0.00	-0.00	-0.00	903.00	200.00	0.00	-0.00	-0.00	-0.00	-0.00	300.00	200.00	0.00	-0.00
18	0.00	0.00	0.00	903.00	200.00	0.00	0.00	-0.00	-0.00	-0.00	300.00	200.00	0.00	-0.00
19	-0.00	-0.00	-0.00	903.00	200.00	0.00	-0.00	-0.00	-0.00	-0.00	300.00	200.00	0.00	-0.00
20	0.00	0.00	0.00	903.00	200.00	0.00	0.00	-0.00	-0.00	-0.00	300.00	200.00	0.00	-0.00
21	0.00	0.00	0.00	903.00	200.00	0.00	0.00	-0.00	-0.00	-0.00	300.00	200.00	0.00	-0.00
22	-0.00	-0.00	-0.00	903.00	200.00	0.00	-0.00	-0.00	-0.00	-0.00	300.00	200.00	0.00	-0.00
23	-0.00	-0.00	-0.00	903.00	200.00	0.00	-0.00	-0.00	-0.00	-0.00	300.00	200.00	0.00	-0.00
24	0.00	0.00	0.00	903.00	200.00	0.00	0.00	-0.00	-0.00	-0.00	300.00	200.00	0.00	-0.00
25	-0.00	-0.00	-0.00	903.00	200.00	0.00	-0.00	-0.00	-0.00	-0.00	300.00	200.00	0.00	-0.00
26	-0.00	-0.00	-0.00	903.00	200.00	0.00	-0.00	-0.00	-0.00	-0.00	300.00	200.00	0.00	-0.00
27	-0.00	-0.00	-0.00	903.00	200.00	0.00	-0.00	-0.00	-0.00	-0.00	300.00	200.00	0.00	-0.00
28	-0.00	-0.00	-0.00	903.00	200.00	0.00	-0.00	-0.00	-0.00	-0.00	300.00	200.00	0.00	-0.00
29	0.00	0.00	0.00	903.00	200.00	0.00	0.00	-0.00	-0.00	-0.00	300.00	200.00	0.00	-0.00
30	-0.00	-0.00	-0.00	903.00	200.00	0.00	-0.00	-0.00	-0.00	-0.00	300.00	200.00	0.00	-0.00
31	0.00	0.00	0.00	903.00	200.00	0.00	0.00	-0.00	-0.00	-0.00	300.00	200.00	0.00	-0.00
32	0.00	0.00	0.00	903.00	200.00	0.00	0.00	-0.00	-0.00	-0.00	300.00	200.00	0.00	-0.00
33	-0.00	-0.00	-0.00	903.00	200.00	0.00	-0.00	-0.00	-0.00	-0.00	300.00	200.00	0.00	-0.00
34	-0.00	-0.00	-0.00	903.00	200.00	0.00	-0.00	-0.00	-0.00	-0.00	300.00	200.00	0.00	-0.00
35	-0.00	-0.00	-0.00	903.00	200.00	0.00	-0.00	-0.00	-0.00	-0.00	300.00	200.00	0.00	-0.00
36	-0.00	-0.00	-0.00	903.00	200.00	0.00	-0.00	-0.00	-0.00	-0.00	300.00	200.00	0.00	-0.00
37	0.00	0.00	0.00	903.00	200.00	0.00	0.00	-0.00	-0.00	-0.00	300.00	200.00	0.00	-0.00
38	0.00	0.00	0.00	903.00	200.00	0.00	0.00	-0.00	-0.00	-0.00	300.00	200.00	0.00	-0.00
39	-0.00	-0.00	-0.00	903.00	200.00	0.00	-0.00	-0.00	-0.00	-0.00	300.00	200.00	0.00	-0.00
40	-0.00	-0.00	-0.00	903.00	200.00	0.00	-0.00	-0.00	-0.00	-0.00	300.00	200.00	0.00	-0.00
41	0.00	0.00	0.00	903.00	200.00	0.00	0.00	-0.00	-0.00	-0.00	300.00	200.00	0.00	-0.00
42	-0.00	-0.00	-0.00	903.00	200.00	0.00	-0.00	-0.00	-0.00	-0.00	300.00	200.00	0.00	-0.00
43	0.00	0.00	0.00	903.00	200.00	0.00	0.00	-0.00	-0.00	-0.00	300.00	200.00	0.00	-0.00
44	-0.00	-0.00	-0.00	903.00	200.00	0.00	-0.00	-0.00	-0.00	-0.00	300.00	200.00	0.00	-0.00
45	0.00	0.00	0.00	903.00	200.00	0.00	0.00	-0.00	-0.00	-0.00	300.00	200.00	0.00	-0.00
46	-0.00	-0.00	-0.00	903.00	200.00	0.00	-0.00	-0.00	-0.00	-0.00	300.00	200.00	0.00	-0.00
47	0.00	0.00	0.00	903.00	200.00	0.00	0.00	-0.00	-0.00	-0.00	300.00	200.00	0.00	-0.00
48	-0.00	-0.00	-0.00	903.00	200.00	0.00	-0.00	-0.00	-0.00	-0.00	300.00	200.00	0.00	-0.00
49	-0.00	-0.00	-0.00	903.00	200.00	0.00	-0.00	-0.00	-0.00	-0.00	300.00	200.00	0.00	-0.00
50	-0.00	-0.00	-0.00	903.00	200.00	0.00	-0.00	-0.00	-0.00	-0.00	300.00	200.00	0.00	-0.00
51	0.00	0.00	0.00	903.00	200.00	0.00	0.00	-0.00	-0.00	-0.00	300.00	200.00	0.00	-0.00
52	0.00	0.00	0.00	903.00	200.00	0.00	0.00	-0.00	-0.00	-0.00	300.00	200.00	0.00	-0.00
53	-0.00	-0.00	-0.00	903.00	200.00	0.00	-0.00	-0.00	-0.00	-0.00	300.00	200.00	0.00	-0.00
54	-0.00	-0.00	-0.00	903.00	200.00	0.00	-0.00	-0.00	-0.00	-0.00	300.00	200.00	0.00	-0.00
55	0.00	0.00	0.00	903.00	200.00	0.00	0.00	-0.00	-0.00	-0.00	300.00	200.00	0.00	-0.00
56	0.00	0.00	0.00	903.00	200.00	0.00	0.00	-0.00	-0.00	-0.00	300.00	200.00	0.00	-0.00
57	0.00	0.00	0.00	903.00	200.00	0.00	0.00	-0.00	-0.00	-0.00	300.00	200.00	0.00	-0.00
58	-0.00	-0.00	-0.00	903.00	200.00	0.00	-0.00	-0.00	-0.00	-0.00	300.00	200.00	0.00	-0.00
59	0.00	0.00	0.00	903.00	200.00	0.00	0.00	-0.00	-0.00	-0.00	300.00	200.00	0.00	-0.00
60	-0.00	-0.00	-0.00	903.00	200.00	0.00	-0.00	-0.00	-0.00	-0.00	300.00	200.00	0.00	-0.00
61	-0.00	-0.00	-0.00	903.00	200.00	0.00	-0.00	-0.00	-0.00	-0.00	300.00	200.00	0.00	-0.00
62	-0.00	-0.00	-0.00	903.00	200.00	0.00	-0.00	-0.00	-0.00	-0.00	300.00	200.00	0.00	-0.00
63	-0.00	-0.00	-0.00	903.00	200.00	0.00	-0.00	-0.00	-0.00	-0.00	300.00	200.00	0.00	-0.00
64	-0.00	-0.00	-0.00	903.00	200.00	0.00	-0.00	-0.00	-0.00	-0.00	300.00	200.00	0.00	-0.00
65	0.00	0.00	0.00	903.00	200.00	0.00	0.00	-0.00	-0.00	-0.00	300.00	200.00	0.00	-0.00
66	0.00	0.00	0.00	903.00	200.00	0.00	0.00	-0.00	-0.00	-0.00	300.00	200.00	0.00	-0.00
67	0.00	0.00	0.00	903.00	200.00	0.00	0.00	-0.00	-0.00	-0.00	300.00	200.00	0.00	-0.00
68	-0.00	-0.00	-0.00	903.00	200.00	0.00	-0.00	-0.00	-0.00	-0.00	300.00	200.00	0.00	-0.00
69	0.00	0.00	0.00	903.00	200.00	0.00	0.00	-0.00	-0.00	-0.00	300.00	200.00	0.00	-0.00
70	-0.00	-0.00	-0.00	903.00	200.00	0.00	-0.00	-0.00	-0.00	-0.00	300.00	200.00	0.00	-0.00
71	-0.00	-0.00	-0.00	903.00	200.00	0.00	-0.00	-0.00	-0.00	-0.00	300.00	200.00	0.00	-0.00
72	0.00	0.00	0.00	903.00	200.00	0.00	0.00	-0.00	-0.00	-0.00	300.00	200.00	0.00	-0.00
73	-0.00	-0.00	-0.00	903.00	200.00	0.00	-0.00	-0.00	-0.00	-0.00	300.00	200.00	0.00	-0.00
74	-0.00	-0.00	-0.00	903.00	200.00	0.00	-0.00	-0.00	-0.00	-0.00	300.00	200.00	0.00	-0.00
75	0.00	0.00	0.00	903.00	200.00	0.00	0.00	-0.00	-0.00	-0.00	300.00	200.00	0.00	-0.00
76	-0.00	-0.00	-0.00	903.00	200.00	0.00	-0.00	-0.00	-0.00	-0.00	300.00	200.00	0.00	-0.00
77	-0.00	-0.00	-0.00	903.00	200.00	0.00	-0.00	-0.00	-0.00	-0.00	300.00	200.00	0.00	-0.00
78	-0.00	-0.00	-0.00	903.00	200.00	0.00	-0.00	-0.00	-0.00	-0.00	300.00	200.00	0.00	-0.00
79	-0.00	-0.00	-0.00	903.00	200.00	0.00	-0.00	-0.00	-0.00	-0.00	300.00	200.00	0.00	-0.00
80	-0.00	-0.00	-0.00	903.00	200.00	0.00	-0.00	-0.00	-0.00	-0.00	300.00	200.00	0.00	-0.00
81	0.00	0.00	0.00	903.00	200.00	0.00	0.00	-0.00	-0.00	-0.00	300.00	200.00	0.00	-0.00
82	0.00	0.00	0.00	903.00	200.00	0.00	0.00	-0.00	-0.00	-0.00	300.00	200.00	0.00	-0.00
83	0.00	0.00	0.00	903.00	200.00	0.00	0.00	-0.00	-0.00	-0.00	300.00	200.00	0.00	-0.00
84	-0.00	-0.00	-0.00	903.00	200.00	0.00	-0.00	-0.00	-0.00	-0.00	300.00	200.00	0.00	-0.00
85	0.00	0.00	0.00	903.00	200.00	0.00	0.00	-0.00	-0.00	-0.00	300.00	200.00	0.00	-0.00
86	-0.00	-0.00	-0.00	903.00	200.00	0.00	-0.00	-0.00	-0.00	-0.00	300.00	200.00	0.00	-0.00
87	-0.00	-0.00	-0.00	903.00	200.00	0.00	-0.00	-0.00	-0.00	-0.00	300.00	200.00	0.00	-0.00
88	-0.00	-0.00	-0.00	903.00	200.00	0.00	-0.00	-0.00	-0.00	-0.00	300.00	200.00	0.00	-0.00
89	-0.00	-0.00	-0.00	903.00	200.00	0.00	-0.00	-0.00	-0.00	-0.00	300.00	200.00	0.00	-0.00
90	0.00	0.00	0.00	903.00	200.00	0.00	0.00	-0.00	-0.00	-0.00	300.00	200.00	0.00	-0.00
91	-0.00	-0.00	-0.00	903.00	200.00	0.00	-0.00	-0.00	-0.00	-0.00	300.00	200.00	0.00	-0.00
92	0.00	0.00	0.00	903.00	200.00	0.00	0.00	-0.00	-0.00	-0.00	300.00	200.00	0.00	-0.00
93	-0.00	-0.00	-0.00	903.00	200.00	0.00	-0.00	-0.00	-0.00	-0.00	300.00	200.00	0.00	-0.00
94	-0.00	-0.00	-0.00	903.00	200.00	0.00	-0.00	-0.00	-0.00	-0.00	300.00	200.00	0.00	-0.00
95	-0.00	-0.00	-0.00	903.00	200.00	0.00	-0.00	-0.00	-0.00	-0.00	300.00	200.00	0.00	-0.00
96	0.00	0.00	0.00	903.00	200.00	0.00	0.00	-0.00	-0.00	-0.00	300.00	200.00	0.00	-0.00
97	0.00	0.00	0.00	903.00	200.00	0.00	0.00	-0.00	-0.00	-0.00	300.00	200.00	0.00	-0.00
98	-0.00	-0.00	-0.00	903.00	200.00	0.00	-0.00	-0.00	-0.00	-0.00	300.00	200.00	0.00	-0.00
99	-0.00	-0.00	-0.00	903.00	200.00	0.00	-0.00	-0.00	-0.00	-0.00	300.00	200.00	0.00	-0.00
100	-0.00	-0.00	-0.00	903.00	200.00	0.00	-0.00	-0.00	-0.00	-0.00	300.00	200.00	0.00	-0.00
101	0.00	0.00	0.00	903.00	200.00	0.00	0.00	-0.00	-0.00	-0.00	300.00	200.00	0.00	-0.00
102	-0.00	-0.00	-0.00	903.00	200.00	0.00	-0.00	-0.00	-0.00	-0.00	300.00	200.00	0.00	-0.00
103	-0.00	-0.00	-0.00	903.00	200.00	0.00	-0.00	-0.00	-0.00	-0.00	300.00	200.00	0.00	-0.00
104	0.00	0.00	0.00	903.00	200.00	0.00	0.00	-0.00	-0.00	-0.00	300.00	200.00	0.00	-0.00
105	-0.00	-0.00	-0.00	903.00	200.00	0.00	-0.00	-0.00	-0.00	-0.00	300.00	200.00	0.00	-0.00
106	0.00	0.00	0.00	903.00	200.00	0.00	0.00	-0.00	-0.00	-0.00	300.00	200.00	0.00	-0.00
107	0.00	0.00	0.00	903.00	200.00	0.00	0.00	-0.00	-0.00	-0.00	300.00	200.00	0.00	-0.00
108	-0.00	-0.00	-0.00	903.00	200.00	0.00	-0.00	-0.00	-0.00	-0.00	300.00	200.00	0.00	-0.00
109	-0.00	-0.00	-0.00	903.00	200.00	0.00	-0.00	-0.00	-0.00	-0.00	300.00	200.00	0.00	-0.00
110	0.00	0.00	0.00	903.00	200.00	0.00	0.00	-0.00	-0.00	-0.00	300.00	200.00	0.00	-0.00
111	-0.00	-0.00	-0.00	903.00	200.00	0.00	-0.00	-0.00	-0.00	-0.00	300.00	200.00	0.00	-0.00
112	0.00	0.00	0.00	903.00	200.00	0.00	0.00	-0.00	-0.00	-0.00	300.00	200.00	0.00	-0.00
113	0.00	0.00	0.00	903.00	200.00	0.00	0.00	-0.00	-0.00	-0.00	300.00	200.00	0.00	-0.00
114	-0.00	-0.00	-0.00	903.00	200.00	0.00	-0.00	-0.00	-0.00	-0.00	300.00	200.00	0.00	-0.00
115	0.00	0.00	0.00	903.00	200.00	0.00	0.00	-0.00	-0.00	-0.00	300.00	200.00	0.00	-0.00
116	0.00	0.00	0.00	903.00	200.00	0.00	0.00	-0.00	-0.00	-0.00	300.00	200.00	0.00	-0.00
117	-0.00	-0.00	-0.00	903.00	200.00	0.00	-0.00	-0.00	-0.00	-0.00	300.00	200.00	0.00	-0.00
118	0.00	0.00	0.00	903.00	200.00	0.00	0.00	-0.00	-0.00	-0.00	300.00	200.00	0.00	-0.00
119	0.00	0.00	0.00	903.00	200.00	0.00	0.00	-0.00	-0.00	-0.00	300.00	200.00	0.00	-0.00
120	-0.00	-0.00	-0.00	903.00	200.00	0.00	-0.00	-0.00	-0.00	-0.00	300.00	200.00	0.00	-0.00
121	-0.00	-0.00	-0.00	903.00	200.00	0.00	-0.00	-0.00	-0.00	-0.00	300.00	200.00	0.00	-0.00
122	-0.00	-0.00	-0.00	903.00	200.00	0.00	-0.00	-0.00	-0.00	-0.00	300.00	200.00	0.00	-0.00
123	-0.00	-0.00	-0.00	903.00	200.00	0.00	-0.00	-0.00	-0.00	-0.00	300.00	200.00	0.00	-0.00
124	-0.00	-0.00	-0.00	903.00	200.00	0.00	-0.00	-0.00	-0.00	-0.00	300.00	200.00	0.00	-0.00
125	-0.00	-0.00	-0.00	903.00	200.00	0.00	-0.00	-0.00	-0.00	-0.00	300.00	200.00	0.00	-0.00
126	0.00	0.00	0.00	903.00	200.00	0.00	0.00	-0.00	-0.00	-0.00	300.00	200.00	0.00	-0.00
127	-0.00	-0.00	-0.00	903.00	200.00	0.00	-0.00	-0.00	-0.00	-0.00	300.00	200.00	0.00	-0.00
128	-0.00	-0.00	-0.00	903.00	200.00	0.00	-0.00	-0.00	-0.00	-0.00	300.00	200.00	0.00	-0.00
129	0.00	0.00	0.00	903.00	200.00	0.00	0.00	-0.00	-0.00	-0.00	300.00	200.00	0.00	-0.00
130	-0.00	-0.00	-0.00	903.00	200.00	0.00	-0.00	-0.00	-0.00	-0.00	300.00	200.00	0.00	-0.00
131	-0.00	-0.00	-0.00	903.00	200.00	0.00	-0.00	-0.00	-0.00	-0.00	300.00	200.00	0.00	-0.00
132	-0.00	-0.00	-0.00	903.00	200.00	0.00	-0.00	-0.00	-0.00	-0.00	300.00	200.00	0.00	-0.00
133	-0.00	-0.00	-0.00	903.00	200.00	0.00	-0.00	-0.00	-0.00	-0.00	300.00	200.00	0.00	-0.00
134	0.00	0.00	0.00	903.00	200.00	0.00	0.00	-0.00	-0.00	-0.00	300.00	200.00	0.00	-0.00
135	-0.00	-0.00	-0.00	903.00	200.00	0.00	-0.00	-0.00	-0.00	-0.00	300.00	200.00	0.00	-0.00
136	0.00	0.00	0.00	903.00	200.00	0.00	0.00	-0.00	-0.00	-0.00	300.00	200.00	0.00	-0.00
137	0.00	0.00	0.00	903.00	200.00	0.00	0.00	-0.00	-0.00	-0.00	300.00	200.00	0.00	-0.00
138	-0.00	-0.00	-0.00	903.00	200.00	0.00	-0.00	-0.00	-0.00	-0.00	300.00	200.00	0.00	-0.00
139	0.00	0.00	0.00	903.00	200.00	0.00	0.00	-0.00	-0.00	-0.00	300.00	200.00	0.00	-0.00
140	0.00	0.00	0.00	903.00	200.00	0.00	0.00	-0.00	-0.00	-0.00	300.00	200.00	0.00	-0.00
141	-0.00	-0.00	-0.00	903.00	200.00	0.00	-0.00	-0.00	-0.00	-0.00	300.00	200.00	0.00	-0.00
142	-0.00	-0.00	-0.00	903.00	200.00	0.00	-0.00	-0.00	-0.00	-0.00	300.00	200.00	0.00	-0.00
143	0.00	0.00	0.00	903.00	200.00	0.00	0.00	-0.00	-0.00	-0.00	300.00	200.00	0.00	-0.00
144	-0.00	-0.00	-0.00	903.00	200.00	0.00	-0.00	-0.00	-0.00	-0.00	300.00	200.00	0.00	-0.00
145	0.00	0.00	0.00	903.00	200.00	0.00	0.00	-0.00	-0.00	-0.00	300.00	200.00	0.00	-0.00
146	-0.00	-0.00	-0.00	903.00	200.00	0.00	-0.00	-0.00	-0.00	-0.00	300.00	200.00	0.00	-0.00
147	0.00	0.00	0.00	903.00	200.00	0.00	0.00	-0.00	-0.00	-0.00	300.00	200.00	0.00	-0.00
148	-0.00	-0.00	-0.00	903.00	200.00	0.00	-0.00	-0.00	-0.00	-0.00	300.00	200.00	0.00	-0.00
149	0.00	0.00	0.00	903.00	200.00	0.00	0.00	-0.00	-0.00	-0.00	300.00	200.00	0.00	-0.00
150	-0.00	-0.00	-0.00	903.00	200.00	0.00	-0.00	-0.00	-0.00	-0.00	300.00	200.00	0.00	-0.00
151	-0.00	-0.00	-0.00	903.00	200.00	0.00	-0.00	-0.00	-0.00	-0.00	300.00	200.00	0.00	-0.00
152	-0.00	-0.00	-0.00	903.00	200.00	0.00	-0.00	-0.00	-0.00	-0.00	300.00	200.00	0.00	-0.00
153	-0.00	-0.00	-0.00	903.00	200.00	0.00	-0.00	-0.00	-0.00	-0.00	300.00	200.00	0.00	-0.00
154	-0.00	-0.00	-0.00	903.00	200.00	0.00	-0.00	-0.00	-0.00	-0.00	300.00	200.00	0.00	-0.00
155	-0.00	-0.00	-0.00	903.00	200.00	0.00	-0.00	-0.00	-0.00	-0.00	300.00	200.00	0.00	-0.00
156	-0.00	-0.00	-0.00	903.00	200.00	0.00	-0.00	-0.00	-0.00	-0.00	300.00	200.00	0.00	-0.00
157	0.00	0.00	0.00	903.00	200.00	0.00	0.00	-0.00	-0.00	-0.00	300.00	200.00	0.00	-0.00
158	-0.00	-0.00	-0.00	903.00	200.00	0.00	-0.00	-0.00	-0.00	-0.00	300.00	200.00	0.00	-0.00
159	-0.00	-0.00	-0.00	903.00	200.00	0.00	-0.00	-0.00	-0.00	-0.00	300.00	200.00	0.00	-0.00
160	0.00	0.00	0.00	903.00	200.00	0.00	0.00	-0.00	-0.00	-0.00	300.00	200.00	0.00	-0.00
161	0.00	0.00	0.00	903.00	200.00	0.00	0.00	-0.00	-0.00	-0.00	300.00	200.00	0.00	-0.00
162	0.00	0.00	0.00	903.00	200.00	0.00	0.00	-0.00	-0.00	-0.00	300.00	200.00	0.00	-0.00
163	-0.00	-0.00	-0.00	903.00	200.00	0.00	-0.00	-0.00	-0.00	-0.00	300.00	200.00	0.00	-0.00
164	-0.00	-0.00	-0.00	903.00	200.00	0.00	-0.00	-0.00	-0.00	-0.00	300.00	200.00	0.00	-0.00
165	0.00	0.00	0.00	903.00	200.00	0.00	0.00	-0.00	-0.00	-0.00	300.00	200.00	0.00	-0.00
166	-0.00	-0.00	-0.00	903.00	200.00	0.00	-0.00	-0.00	-0.00	-0.00	300.00	200.00	0.00	-0.00
167	-0.00	-0.00	-0.00	903.00	200.00	0.00	-0.00	-0.00	-0.00	-0.00	300.00	200.00	0.00	-0.00
168	-0.00	-0.00	-0.00	903.00	200.00	0.00	-0.00	-0.00	-0.00	-0.00	300.00	200.00	0.00	-0.00
169	-0.00	-0.00	-0.00	903.00	200.00	0.00	-0.00	-0.00	-0.00	-0.00	300.00	200.00	0.00	-0.00
170	-0.00	-0.00	-0.00	903.00	200.00	0.00	-0.00	-0.00	-0.00	-0.00	300.00	200.00	0.00	-0.00
171	-0.00	-0.00	-0.00	903.00	200.00	0.00	-0.00	-0.00	-0.00	-0.00	300.00	200.00	0.00	-0.00
172	-0.00	-0.00	-0.00	903.00	200.00	0.00	-0.00	-0.00	-0.00	-0.00	300.00	200.00	0.00	-0.00
173	-0.00	-0.00	-0.00	903.00	200.00	0.00	-0.00	-0.00	-0.00	-0.00	300.00	200.00	0.00	-0.00
174	-0.00	-0.00	-0.00	903.00	200.00	0.00	-0.00	-0.00	-0.00	-0.00	300.00	200.00	0.00	-0.00
175	-0.00	-0.00	-0.00	903.00	200.00	0.00	-0.00	-0.00	-0.00	-0.00	300.00	200.00	0.00	-0.00
176	-0.00	-0.00	-0.00	903.00	200.00	0.00	-0.00	-0.00	-0.00	-0.00	300.00	200.00	0.00	-0.00
177	-0.00	-0.00	-0.00	903.00	200.00	0.00	-0.00	-0.00	-0.00	-0.00	300.00	200.00	0.00	-0.00
178	0.00	0.00	0.00	903.00	200.00	0.00	0.00	-0.00	-0.00	-0.00	300.00	200.00	0.00	-0.00
179	-0.00	-0.00	-0.00	903.00	200.00	0.00	-0.00	-0.00	-0.00	-0.00	300.00	200.00	0.00	-0.00
180	-0.00	-0.00	-0.00	903.00	200.00	0.00	-0.00	-0.00	-0.00	-0.00	300.00	200.00	0.00	-0.00
181	-0.00	-0.00	-0.00	903.00	200.00	0.00	-0.00	-0.00	-0.00	-0.00	300.00	200.00	0.00	-0.00
182	0.00	0.00	0.00	903.00	200.00	0.00	0.00	-0.00	-0.00	-0.00	300.00	200.00	0.00	-0.00
183	0.00	0.00	0.00	903.00	200.00	0.00	0.00	-0.00	-0.00	-0.00	300.00	200.00	0.00	-0.00
184	0.00	0.00	0.00	903.00	200.00	0.00	0.00	-0.00	-0.00	-0.00	300.00	200.00	0.00	-0.00
185	-0.00	-0.00	-0.00	903.00	200.00	0.00	-0.00	-0.00	-0.00	-0.00	300.00	200.00	0.00	-0.00
186	-0.00	-0.00	-0.00	903.00	200.00	0.00	-0.00	-0.00	-0.00	-0.00	300.00	200.00	0.00	-0.00
187	-0.00	-0.00	-0.00	903.00	200.00	0.00	-0.00	-0.00	-0.00	-0.00	300.00	200.00	0.00	-0.00
188	-0.00	-0.00	-0.00	903.00	200.00	0.00	-0.00	-0.00	-0.00	-0.00	300.00	200.00	0.00	-0.00
189	-0.00	-0.00	-0.00	903.00	200.00	0.00	-0.00	-0.00	-0.00	-0.00	300.00	200.00	0.00	-0.00
190	-0.00	-0.00	-0.00	903.00	200.00	0.00	-0.00	-0.00	-0.00	-0.00	300.00	200.00	0.00	-0.00
191	-0.00	-0.00	-0.00	903.00	200.00	0.00	-0.00	-0.00	-0.00	-0.00	300.00	200.00	0.00	-0.00
192	-0.00	-0.00	-0.00	903.00	200.00	0.00	-0.00	-0.00	-0.00	-0.00	300.00	200.00	0.00	-0.00
193	-0.00	-0.00	-0.00	903.00	200.00	0.00	-0.00	-0.00	-0.00	-0.00	300.00	200.00	0.00	-0.00
194	-0.00	-0.00	-0.00	903.00	200.00	0.00	-0.00	-0.00	-0.00	-0.00	300.00	200.00	0.00	-0.00
195	-0.00	-0.00	-0.00	903.00	200.00	0.00	-0.00	-0.00	-0.00	-0.00	300.00	200.00	0.00	-0.00
196	-0.00	-0.00	-0.00	903.00	200.00	0.00	-0.00	-0.00	-0.00	-0.00	300.00	200.00	0.00	-0.00
197	-0.00	-0.00	-0.00	903.00	200.00	0.00	-0.00	-0.00	-0.00	-0.00	300.00	200.00	0.00	-0.00
198	-0.00	-0.00	-0.00	903.00	200.00	0.00	-0.00	-0.00	-0.00	-0.00	300.00	200.00	0.00	-0.00
199	0.00	0.00	0.00	903.00	200.00	0.00	0.00	-0.00	-0.00	-0.00	300.00	200.00	0.00	-0.00
200	-0.00	-0.00	-0.00	903.00	200.00	0.00	-0.00	-0.00	-0.00	-0.00	300.00	200.00	0.00	-0.00
201	-0.00	-0.00	-0.00	903.00	200.00	0.00	-0.00	-0.00	-0.00	-0.00	300.00	200.00	0.00	-0.00
202	-0.00	-0.00	-0.00	903.00	200.00	0.00	-0.00	-0.00	-0.00	-0.00	300.00	200.00	0.00	-0.00
203	-0.00	-0.00	-0.00	903.00	200.00	0.00	-0.00	-0.00	-0.00	-0.00	300.00	200.00	0.00	-0.00
204	0.00	0.00	0.00	903.00	200.00	0.00	0.00	-0.00	-0.00	-0.00	300.00	200.00	0.00	-0.00
205	0.00	0.00	0.00	903.00	200.00	0.00	0.00	-0.00	-0.00	-0.00	300.00	200.00	0.00	-0.00
206	-0.00	-0.00	-0.00	903.00	200.00	0.00	-0.00	-0.00	-0.00	-0.00	300.00	200.00	0.00	-0.00
207	-0.00	-0.00	-0.00	903.00	200.00	0.00	-0.00	-0.00	-0.00	-0.00	300.00	200.00	0.00	-0.00
208	-0.00	-0.00	-0.00	903.00	200.00	0.00	-0.00	-0.00	-0.00	-0.00	300.00	200.00	0.00	-0.00
209	-0.00	-0.00	-0.00	903.00	200.00	0.00	-0.00	-0.00	-0.00	-0.00	300.00	200.00	0.00	-0.00
210	-0.00	-0.00	-0.00	903.00	200.00	0.00	-0.00	-0.00	-0.00	-0.00	300.00	200.00	0.00	-0.00
211	-0.00	-0.00	-0.00	903.00	200.00	0.00	-0.00	-0.00	-0.00	-0.00	300.00	200.00	0.00	-0.00
212	-0.00	-0.00	-0.00	903.00	200.00	0.00	-0.00	-0.00	-0.00	-0.00	300.00	200.00	0.00	-0.00
213	0.00	0.00	0.00	903.00	200.00	0.00	0.00	-0.00	-0.00	-0.00	300.00	200.00	0.00	-0.00
214	-0.00	-0.00	-0.00	903.00	200.00	0.00	-0.00	-0.00	-0.00	-0.00	300.00	200.00	0.00	-0.00
215	0.00	0.00	0.00	903.00	200.00	0.00	0.00	-0.00	-0.00	-0.00	300.00	200.00	0.00	-0.00
216	-0.00	-0.00	-0.00	903.00	200.00	0.00	-0.00	-0.00	-0.00	-0.00	300.00	200.00	0.00	-0.00
217	-0.00	-0.00	-0.00	903.00	200.00	0.00	-0.00	-0.00	-0.00	-0.00	300.00	200.00	0.00	-0.00
218	-0.00	-0.00	-0.00	903.00	200.00	0.00	-0.00	-0.00	-0.00	-0.00	300.00	200.00	0.00	-0.00
219	-0.00	-0.00	-0.00	903.00	200.00	0.00	-0.00	-0.00	-0.00	-0.00	300.00	200.00	0.00	-0.00
220	-0.00	-0.00	-0.00	903.00	200.00	0.00	-0.00	-0.00	-0.00	-0.00	300.00	200.00	0.00	-0.00
221	0.00	0.00	0.00	903.00	200.00	0.00	0.00	-0.00	-0.00	-0.00	300.00	200.00	0.00	-0.00
222	-0.00	-0.00	-0.00	903.00	200.00	0.00	-0.00	-0.00	-0.00	-0.00	300.00	200.00	0.00	-0.00
223	0.00	0.00	0.00	903.00	200.00	0.00	0.00	-0.00	-0.00	-0.00	300.00	200.00	0.00	-0.00
224	-0.00	-0.00	-0.00	903.00	200.00	0.00	-0.00	-0.00	-0.00	-0.00	300.00	200.00	0.00	-0.00
225	-0.00	-0.00	-0.00	903.00	200.00	0.00	-0.00	-0.00	-0.00	-0.00	300.00	200.00	0.00	-0.00
226	0.00	0.00	0.00	903.00	200.00	0.00	0.00	-0.00	-0.00	-0.00	300.00	200.00	0.00	-0.00
227	-0.00	-0.00	-0.00	903.00	200.00	0.00	-0.00	-0.00	-0.00	-0.00	300.00	200.00	0.00	-0.00
228	0.00	0.00	0.00	903.00	200.00	0.00	0.00	-0.00	-0.00	-0.00	300.00	200.00	0.00	-0.00
229	-0.00	-0.00	-0.00	903.00	200.00	0.00	-0.00	-0.00	-0.00	-0.00	300.00	200.00	0.00	-0.00
230	-0.00	-0.00	-0.00	903.00	200.00	0.00	-0.00	0.00	0.00	0.00	300.00	200.00	0.00	0.00
231	0.00	0.00	0.00	903.00	200.00	0.00	0.00	-0.00	-0.00	-0.00	300.00	200.00	0.00	-0.00
232	-0.00	-0.00	-0.00	903.00	200.00	0.00	-0.00	-0.00	-0.00	-0.00	300.00	200.00	0.00	-0.00
233	-0.00	-0.00	-0.00	903.00	200.00	0.00	-0.00	-0.00	-0.00	-0.00	300.00	200.00	0.00	-0.00
234	-0.00	-0.00	-0.00	903.00	200.00	0.00	-0.00	-0.00	-0.00	-0.00	300.00	200.00	0.00	-0.00
235	-0.00	-0.00	-0.00	903.00	200.00	0.00	-0.00	-0.00	-0.00	-0.00	300.00	200.00	0.00	-0.00
236	-0.00	-0.00	-0.00	903.00	200.00	0.00	-0.00	-0.00	-0.00	-0.00	300.00	200.00	0.00	-0.00
237	-0.00	-0.00	-0.00	903.00	200.00	0.00	-0.00	-0.00	-0.00	-0.00	300.00	200.00	0.00	-0.00
238	-0.00	-0.00	-0.00	903.00	200.00	0.00	-0.00	-0.00	-0.00	-0.00	300.00	200.00	0.00	-0.00
239	-0.00	-0.00	-0.00	903.00	200.00	0.00	-0.00	-0.00	-0.00	-0.00	300.00	200.00	0.00	-0.00
240	-0.00	-0.00	-0.00	903.00	200.00	0.00	-0.00	-0.00	-0.00	-0.00	300.00	200.00	0.00	-0.00
241	-0.00	-0.00	-0.00	903.00	200.00	0.00	-0.00	-0.00	-0.00	-0.00	300.00	200.00	0.00	-0.00
242	0.00	0.00	0.00	903.00	200.00	0.00	0.00	-0.00	-0.00	-0.00	300.00	200.00	0.00	-0.00
243	-0.00	-0.00	-0.00	903.00	200.00	0.00	-0.00	-0.00	-0.00	-0.00	300.00	200.00	0.00	-0.00
244	-0.00	-0.00	-0.00	903.00	200.00	0.00	-0.00	-0.00	-0.00	-0.00	300.00	200.00	0.00	-0.00
245	-0.00	-0.00	-0.00	903.00	200.00	0.00	-0.00	-0.00	-0.00	-0.00	300.00	200.00	0.00	-0.00
246	-0.00	-0.00	-0.00	903.00	200.00	0.00	-0.00	-0.00	-0.00	-0.00	300.00	200.00	0.00	-0.00
247	-0.00	-0.00	-0.00	903.00	200.00	0.00	-0.00	-0.00	-0.00	-0.00	300.00	200.00	0.00	-0.00
248	-0.00	-0.00	-0.00	903.00	200.00	0.00	-0.00	-0.00	-0.00	-0.00	300.00	200.00	0.00	-0.00
249	-0.00	-0.00	-0.00	903.00	200.00	0.00	-0.00	-0.00	-0.00	-0.00	300.00	200.00	0.00	-0.00
250	0.00	0.00	0.00	903.00	200.00	0.00	0.00	-0.00	-0.00	-0.00	300.00	200.00	0.00	-0.00
251	-0.00	-0.00	-0.00	903.00	200.00	0.00	-0.00	-0.00	-0.00	-0.00	300.00	200.00	0.00	-0.00
252	0.00	0.00	0.00	903.00	200.00	0.00	0.00	-0.00	-0.00	-0.00	300.00	200.00	0.00	-0.00
253	-0.00	-0.00	-0.00	903.00	200.00	0.00	-0.00	-0.00	-0.00	-0.00	300.00	200.00	0.00	-0.00
254	-0.00	-0.00	-0.00	903.00	200.00	0.00	-0.00	-0.00	-0.00	-0.00	300.00	200.00	0.00	-0.00
255	0.00	0.00	0.00	903.00	200.00	0.00	0.00	-0.00	-0.00	-0.00	300.00	200.00	0.00	-0.00
256	-0.00	-0.00	-0.00	903.00	200.00	0.00	-0.00	-0.00	-0.00	-0.00	300.00	200.00	0.00	-0.00
257	-0.00	-0.00	-0.00	903.00	200.00	0.00	-0.00	-0.00	-0.00	-0.00	300.00	200.00	0.00	-0.00
258	0.00	0.00	0.00	903.00	200.00	0.00	0.00	-0.00	-0.00	-0.00	300.00	200.00	0.00	-0.00
259	-0.00	-0.00	-0.00	903.00	200.00	0.00	-0.00	-0.00	-0.00	-0.00	300.00	200.00	0.00	-0.00
260	-0.00	-0.00	-0.00	903.00	200.00	0.00	-0.00	-0.00	-0.00	-0.00	300.00	200.00	0.00	-0.00
261	-0.00	-0.00	-0.00	903.00	200.00	0.00	-0.00	-0.00	-0.00	-0.00	300.00	200.00	0.00	-0.00
262	0.00	0.00	0.00	903.00	200.00	0.00	0.00	-0.00	-0.00	-0.00	300.00	200.00	0.00	-0.00
263	0.00	0.00	0.00	903.00	200.00	0.00	0.00	-0.00	-0.00	-0.00	300.00	200.00	0.00	-0.00
264	-0.00	-0.00	-0.00	903.00	200.00	0.00	-0.00	-0.00	-0.00	-0.00	300.00	200.00	0.00	-0.00
265	-0.00	-0.00	-0.00	903.00	200.00	0.00	-0.00	-0.00	-0.00	-0.00	300.00	200.00	0.00	-0.00
266	-0.00	-0.00	-0.00	903.00	200.00	0.00	-0.00	-0.00	-0.00	-0.00	300.00	200.00	0.00	-0.00
267	0.00	0.00	0.00	903.00	200.00	0.00	0.00	-0.00	-0.00	-0.00	300.00	200.00	0.00	-0.00
268	0.00	0.00	0.00	903.00	200.00	0.00	0.00	-0.00	-0.00	-0.00	300.00	200.00	0.00	-0.00
269	-0.00	-0.00	-0.00	903.00	200.00	0.00	-0.00	-0.00	-0.00	-0.00	300.00	200.00	0.00	-0.00
270	0.00	0.00	0.00	903.00	200.00	0.00	0.00	-0.00	-0.00	-0.00	300.00	200.00	0.00	-0.00
271	-0.00	-0.00	-0.00	903.00	200.00	0.00	-0.00	-0.00	-0.00	-0.00	300.00	200.00	0.00	-0.00
272	0.00	0.00	0.00	903.00	200.00	0.00	0.00	-0.00	-0.00	-0.00	300.00	200.00	0.00	-0.00
273	-0.00	-0.00	-0.00	903.00	200.00	0.00	-0.00	-0.00	-0.00	-0.00	300.00	200.00	0.00	-0.00
274	0.00	0.00	0.00	903.00	200.00	0.00	0.00	-0.00	-0.00	-0.00	300.00	200.00	0.00	-0.00
275	0.00	0.00	0.00	903.00	200.00	0.00	0.00	-0.00	-0.00	-0.00	300.00	200.00	0.00	-0.00
276	0.00	0.00	0.00	903.00	200.00	0.00	0.00	-0.00	-0.00	-0.00	300.00	200.00	0.00	-0.00
277	-0.00	-0.00	-0.00	903.00	200.00	0.00	-0.00	-0.00	-0.00	-0.00	300.00	200.00	0.00	-0.00
278	-0.00	-0.00	-0.00	903.00	200.00	0.00	-0.00	-0.00	-0.00	-0.00	300.00	200.00	0.00	-0.00
279	-0.00	-0.00	-0.00	903.00	200.00	0.00	-0.00	-0.00	-0.00	-0.00	300.00	200.00	0.00	-0.00
280	0.00	0.00	0.00	903.00	200.00	0.00	0.00	-0.00	-0.00	-0.00	300.00	200.00	0.00	-0.00
281	-0.00	-0.00	-0.00	903.00	200.00	0.00	-0.00	-0.00	-0.00	-0.00	300.00	200.00	0.00	-0.00
282	-0.00	-0.00	-0.00	903.00	200.00	0.00	-0.00	-0.00	-0.00	-0.00	300.00	200.00	0.00	-0.00
283	-0.00	-0.00	-0.00	903.00	200.00	0.00	-0.00	-0.00	-0.00	-0.00	300.00	200.00	0.00	-0.00
284	-0.00	-0.00	-0.00	903.00	200.00	0.00	-0.00	-0.00	-0.00	-0.00	300.00	200.00	0.00	-0.00
285	-0.00	-0.00	-0.00	903.00	200.00	0.00	-0.00	-0.00	-0.00	-0.00	300.00	200.00	0.00	-0.00
286	-0.00	-0.00	-0.00	903.00	200.00	0.00	-0.00	-0.00	-0.00	-0.00	300.00	200.00	0.00	-0.00
287	-0.00	-0.00	-0.00	903.00	200.00	0.00	-0.00	-0.00	-0.00	-0.00	300.00	200.00	0.00	-0.00
288	-0.00	-0.00	-0.00	903.00	200.00	0.00	-0.00	-0.00	-0.00	-0.00	300.00	200.00	0.00	-0.00
289	25.94	6.71	11.60	1104.32	334.21	0.00	-1990.07	-0.00	-0.00	-0.00	300.00	200.00	0.00	-0.00
290	-0.00	-0.00	-0.00	903.00	200.00	0.00	-0.00	-0.00	-0.00	-0.00	300.00	200.00	0.00	-0.00
291	62.18	2.59	26.09	1183.70	349.71	0.00	-3367.02	-0.00	-0.00	-0.00	300.00	200.00	0.00	-0.00
292	-0.00	-0.00	-0.00	903.00	200.00	0.00	-0.00	-0.00	-0.00	-0.00	300.00	200.00	0.00	-0.00
293	-0.00	-0.00	-0.00	903.00	200.00	0.00	-0.00	-0.00	-0.00	-0.00	300.00	200.00	0.00	-0.00
294	-0.00	-0.00	-0.00	903.00	200.00	0.00	-0.00	-0.00	-0.00	-0.00	300.00	200.00	0.00	-0.00
295	-0.00	-0.00	-0.00	903.00	200.00	0.00	-0.00	-0.00	-0.00	-0.00	300.00	200.00	0.00	-0.00
296	-0.00	-0.00	-0.00	903.00	200.00	0.00	-0.00	-0.00	-0.00	-0.00	300.00	200.00	0.00	-0.00
297	-0.00	-0.00	-0.00	903.00	200.00	0.00	-0.00	-0.00	-0.00	-0.00	300.00	200.00	0.00	-0.00
298	-0.00	-0.00	-0.00	903.00	200.00	0.00	-0.00	-0.00	-0.00	-0.00	300.00	200.00	0.00	-0.00
299	-0.00	-0.00	-0.00	903.00	200.00	0.00	-0.00	-0.00	-0.00	-0.00	300.00	200.00	0.00	-0.00
300	-0.00	-0.00	-0.00	903.00	200.00	0.00	-0.00	-0.00	-0.00	-0.00	300.00	200.00	0.00	-0.00
301	-0.00	-0.00	-0.00	903.00	200.00	0.00	-0.00	-0.00	-0.00	-0.00	300.00	200.00	0.00	-0.00
302	-0.00	-0.00	-0.00	903.00	200.00	0.00	-0.00	-0.00	-0.00	-0.00	300.00	200.00	0.00	-0.00
303	-0.00	-0.00	-0.00	903.00	200.00	0.00	-0.00	-0.00	-0.00	-0.00	300.00	200.00	0.00	-0.00
304	-0.00	-0.00	-0.00	903.00	200.00	0.00	-0.00	-0.00	-0.00	-0.00	300.00	200.00	0.00	-0.00
305	-0.00	-0.00	-0.00	903.00	200.00	0.00	-0.00	-0.00	-0.00	-0.00	300.00	200.00	0.00	-0.00
306	-0.00	-0.00	-0.00	903.00	200.00	0.00	-0.00	-0.00	-0.00	-0.00	300.00	200.00	0.00	-0.00
307	-0.00	-0.00	-0.00	903.00	200.00	0.00	-0.00	-0.00	-0.00	-0.00	300.00	200.00	0.00	-0.00
308	-0.00	-0.00	-0.00	903.00	200.00	0.00	-0.00	-0.00	-0.00	-0.00	300.00	200.00	0.00	-0.00
309	-0.00	-0.00	-0.00	903.00	200.00	0.00	-0.00	-0.00	-0.00	-0.00	300.00	200.00	0.00	-0.00
310	-0.00	-0.00	-0.00	903.00	200.00	0.00	-0.00	-0.00	-0.00	-0.00	300.00	200.00	0.00	-0.00
311	-0.00	-0.00	-0.00	903.00	200.00	0.00	-0.00	-0.00	-0.00	-0.00	300.00	200.00	0.00	-0.00
312	-0.00	-0.00	-0.00	903.00	200.00	0.00	-0.00	-0.00	-0.00	-0.00	300.00	200.00	0.00	-0.00
313	-0.00	-0.00	-0.00	903.00	200.00	0.00	-0.00	-0.00	-0.00	-0.00	300.00	200.00	0.00	-0.00
314	-0.00	-0.00	-0.00	903.00	200.00	0.00	-0.00	-0.00	-0.00	-0.00	300.00	200.00	0.00	-0.00
315	-0.00	-0.00	-0.00	903.00	200.00	0.00	-0.00	-0.00	-0.00	-0.00	300.00	200.00	0.00	-0.00
316	-0.00	-0.00	-0.00	903.00	200.00	0.00	-0.00	-0.00	-0.00	-0.00	300.00	200.00	0.00	-0.00
317	-0.00	-0.00	-0.00	903.00	200.00	0.00	-0.00	-0.00	-0.00	-0.00	300.00	200.00	0.00	-0.00
318	-0.00	-0.00	-0.00	903.00	200.00	0.00	-0.00	-0.00	-0.00	-0.00	300.00	200.00	0.00	-0.00
319	-0.00	-0.00	-0.00	903.00	200.00	0.00	-0.00	-0.00	-0.00	-0.00	300.00	200.00	0.00	-0.00
320	-0.00	-0.00	-0.00	903.00	200.00	0.00	-0.00	-0.00	-0.00	-0.00	300.00	200.00	0.00	-0.00
321	-0.00	-0.00	-0.00	903.00	200.00	0.00	-0.00	-0.00	-0.00	-0.00	300.00	200.00	0.00	-0.00
322	-0.00	-0.00	-0.00	903.00	200.00	0.00	-0.00	-0.00	-0.00	-0.00	300.00	200.00	0.00	-0.00
323	-0.00	-0.00	-0.00	903.00	200.00	0.00	-0.00	-0.00	-0.00	-0.00	300.00	200.00	0.00	-0.00
324	-0.00	-0.00	-0.00	903.00	200.00	0.00	-0.00	-0.00	-0.00	-0.00	300.00	200.00	0.00	-0.00
325	-0.00	-0.00	-0.00	903.00	200.00	0.00	-0.00	-0.00	-0.00	-0.00	300.00	200.00	0.00	-0.00
326	-0.00	-0.00	-0.00	903.00	200.00	0.00	-0.00	-0.00	-0.00	-0.00	300.00	200.00	0.00	-0.00
327	-0.00	-0.00	-0.00	903.00	200.00	0.00	-0.00	-0.00	-0.00	-0.00	300.00	200.00	0.00	-0.00
328	-0.00	-0.00	-0.00	903.00	200.00	0.00	-0.00	-0.00	-0.00	-0.00	300.00	200.00	0.00	-0.00
329	-0.00	-0.00	-0.00	903.00	200.00	0.00	-0.00	-0.00	-0.00	-0.00	300.00	200.00	0.00	-0.00
330	-0.00	-0.00	-0.00	903.00	200.00	0.00	-0.00	-0.00	-0.00	-0.00	300.00	200.00	0.00	-0.00
331	-0.00	-0.00	-0.00	903.00	200.00	0.00	-0.00	-0.00	-0.00	-0.00	300.00	200.00	0.00	-0.00
332	-0.00	-0.00	-0.00	903.00	200.00	0.00	-0.00	-0.00	-0.00	-0.00	300.00	200.00	0.00	-0.00
333	-0.00	-0.00	-0.00	903.00	200.00	0.00	-0.00	-0.00	-0.00	-0.00	300.00	200.00	0.00	-0.00
334	-0.00	-0.00	-0.00	903.00	200.00	0.00	-0.00	-0.00	-0.00	-0.00	300.00	200.00	0.00	-0.00
335	-0.00	-0.00	-0.00	903.00	200.00	0.00	-0.00	-0.00	-0.00	-0.00	300.00	200.00	0.00	-0.00
336	-0.00	-0.00	-0.00	903.00	200.00	0.00	-0.00	-0.00	-0.00	-0.00	300.00	200.00	0.00	-0.00
337	-0.00	-0.00	-0.00	903.00	200.00	0.00	-0.00	-0.00	-0.00	-0.00	300.00	200.00	0.00	-0.00
338	-0.00	-0.00	-0.00	903.00	200.00	0.00	-0.00	-0.00	-0.00	-0.00	300.00	200.00	0.00	-0.00
339	-0.00	-0.00	-0.00	903.00	200.00	0.00	-0.00	-0.00	-0.00	-0.00	300.00	200.00	0.00	-0.00
340	-0.00	-0.00	-0.00	903.00	200.00	0.00	-0.00	-0.00	-0.00	-0.00	300.00	200.00	0.00	-0.00
341	-0.00	-0.00	-0.00	903.00	200.00	0.00	-0.00	-0.00	-0.00	-0.00	300.00	200.00	0.00	-0.00
342	-0.00	-0.00	-0.00	903.00	200.00	0.00	-0.00	-0.00	-0.00	-0.00	300.00	200.00	0.00	-0.00
343	-0.00	-0.00	-0.00	903.00	200.00	0.00	-0.00	-0.00	-0.00	-0.00	300.00	200.00	0.00	-0.00
344	-0.00	-0.00	-0.00	903.00	200.00	0.00	-0.00	-0.00	-0.00	-0.00	300.00	200.00	0.00	-0.00
345	-0.00	-0.00	-0.00	903.00	200.00	0.00	-0.00	-0.00	-0.00	-0.00	300.00	200.00	0.00	-0.00
346	-0.00	-0.00	-0.00	903.00	200.00	0.00	-0.00	-0.00	-0.00	-0.00	300.00	200.00	0.00	-0.00
347	-0.00	-0.00	-0.00	903.00	200.00	0.00	-0.00	-0.00	-0.00	-0.00	300.00	200.00	0.00	-0.00
348	-0.00	-0.00	-0.00	903.00	200.00	0.00	-0.00	-0.00	-0.00	-0.00	300.00	200.00	0.00	-0.00
349	-0.00	-0.00	-0.00	903.00	200.00	0.00	-0.00	-0.00	-0.00	-0.00	300.00	200.00	0.00	-0.00
350	-0.00	-0.00	-0.00	903.00	200.00	0.00	-0.00	-0.00	-0.00	-0.00	300.00	200.00	0.00	-0.00
351	-0.00	-0.00	-0.00	903.00	200.00	0.00	-0.00	-0.00	-0.00	-0.00	300.00	200.00	0.00	-0.00
352	-0.00	-0.00	-0.00	903.00	200.00	0.00	-0.00	-0.00	-0.00	-0.00	300.00	200.00	0.00	-0.00
353	-0.00	-0.00	-0.00	903.00	200.00	0.00	-0.00	-0.00	-0.00	-0.00	300.00	200.00	0.00	-0.00
354	-0.00	-0.00	-0.00	903.00	200.00	0.00	-0.00	-0.00	-0.00	-0.00	300.00	200.00	0.00	-0.00
355	-0.00	-0.00	-0.00	903.00	200.00	0.00	-0.00	0.00	0.00	0.00	300.00	200.00	0.00	0.00
356	-0.00	-0.00	-0.00	903.00	200.00	0.00	-0.00	-0.00	-0.00	-0.00	300.00	200.00	0.00	-0.00
357	-0.00	-0.00	-0.00	903.00	200.00	0.00	-0.00	-0.00	-0.00	-0.00	300.00	200.00	0.00	-0.00
358	-0.00	-0.00	-0.00	903.00	200.00	0.00	-0.00	-0.00	-0.00	-0.00	300.00	200.00	0.00	-0.00
359	-0.00	-0.00	-0.00	903.00	200.00	0.00	-0.00	-0.00	-0.00	-0.00	300.00	200.00	0.00	-0.00
360	-0.00	-0.00	-0.00	903.00	200.00	0.00	-0.00	-0.00	-0.00	-0.00	300.00	200.00	0.00	-0.00
361	-0.00	-0.00	-0.00	903.00	200.00	0.00	-0.00	-0.00	-0.00	-0.00	300.00	200.00	0.00	-0.00
362	-0.00	-0.00	-0.00	903.00	200.00	0.00	-0.00	-0.00	-0.00	-0.00	300.00	200.00	0.00	-0.00
363	-0.00	-0.00	-0.00	903.00	200.00	0.00	-0.00	-0.00	-0.00	-0.00	300.00	200.00	0.00	-0.00
364	-0.00	-0.00	-0.00	903.00	200.00	0.00	-0.00	-0.00	-0.00	-0.00	300.00	200.00	0.00	-0.00
365	-0.00	-0.00	-0.00	903.00	200.00	0.00	-0.00	-0.00	-0.00	-0.00	300.00	200.00	0.00	-0.00
366	-0.00	-0.00	-0.00	903.00	200.00	0.00	-0.00	-0.00	-0.00	-0.00	300.00	200.00	0.00	-0.00
367	-0.00	-0.00	-0.00	903.00	200.00	0.00	-0.00	-0.00	-0.00	-0.00	300.00	200.00	0.00	-0.00
368	-0.00	-0.00	-0.00	903.00	200.00	0.00	-0.00	-0.00	-0.00	-0.00	300.00	200.00	0.00	-0.00
369	-0.00	-0.00	-0.00	903.00	200.00	0.00	-0.00	-0.00	-0.00	-0.00	300.00	200.00	0.00	-0.00
370	-0.00	-0.00	-0.00	903.00	200.00	0.00	-0.00	-0.00	-0.00	-0.00	300.00	200.00	0.00	-0.00
371	-0.00	-0.00	-0.00	903.00	200.00	0.00	-0.00	-0.00	-0.00	-0.00	300.00	200.00	0.00	-0.00
372	-0.00	-0.00	-0.00	903.00	200.00	0.00	-0.00	-0.00	-0.00	-0.00	300.00	200.00	0.00	-0.00
373	-0.00	-0.00	-0.00	903.00	200.00	0.00	-0.00	-0.00	-0.00	-0.00	300.00	200.00	0.00	-0.00
374	-0.00	-0.00	-0.00	903.00	200.00	0.00	-0.00	-0.00	-0.00	-0.00	300.00	200.00	0.00	-0.00
375	-0.00	-0.00	-0.00	903.00	200.00	0.00	-0.00	-0.00	-0.00	-0.00	300.00	200.00	0.00	-0.00
376	-0.00	-0.00	-0.00	903.00	200.00	0.00	-0.00	-0.00	-0.00	-0.00	300.00	200.00	0.00	-0.00
377	-0.00	-0.00	-0.00	903.00	200.00	0.00	-0.00	-0.00	-0.00	-0.00	300.00	200.00	0.00	-0.00
378	-0.00	-0.00	-0.00	903.00	200.00	0.00	-0.00	-0.00	-0.00	-0.00	300.00	200.00	0.00	-0.00
379	-0.00	-0.00	-0.00	903.00	200.00	0.00	-0.00	-0.00	-0.00	-0.00	300.00	200.00	0.00	-0.00
380	-0.00	-0.00	-0.00	903.00	200.00	0.00	-0.00	-0.00	-0.00	-0.00	300.00	200.00	0.00	-0.00
381	-0.00	-0.00	-0.00	903.00	200.00	0.00	-0.00	-0.00	-0.00	-0.00	300.00	200.00	0.00	-0.00
382	-0.00	-0.00	-0.00	903.00	200.00	0.00	-0.00	-0.00	-0.00	-0.00	300.00	200.00	0.00	-0.00
383	-0.00	-0.00	-0.00	903.00	200.00	0.00	-0.00	-0.00	-0.00	-0.00	300.00	200.00	0.00	-0.00
384	-0.00	-0.00	-0.00	903.00	200.00	0.00	-0.00	-0.00	-0.00	-0.00	300.00	200.00	0.00	-0.00
385	100.17	-18.31	145.57	1118.72	188.26	0.00	-23936.54	-0.00	-0.00	-0.00	300.00	200.00	0.00	-0.00
386	92.47	-23.96	286.56	1079.20	144.52	0.00	-29451.07	-0.00	-0.00	-0.00	300.00	200.00	0.00	-0.00
387	107.50	-24.19	232.70	1080.64	153.97	0.00	-26401.41	-0.00	-0.00	-0.00	300.00	200.00	0.00	-0.00
388	126.34	-23.50	254.67	1075.20	147.87	0.00	-25038.53	-0.00	-0.00	-0.00	300.00	200.00	0.00	-0.00
389	142.59	-20.45	258.48	1073.01	146.40	0.00	-23209.92	-0.00	-0.00	-0.00	300.00	200.00	0.00	-0.00
390	134.05	-20.98	259.86	1067.71	141.40	0.00	-21268.42	-0.00	-0.00	-0.00	300.00	200.00	0.00	-0.00
391	115.28	-21.97	272.98	1063.48	135.38	0.00	-22279.21	-0.00	-0.00	-0.00	300.00	200.00	0.00	-0.00
392	106.12	-17.09	317.54	1050.04	126.29	0.00	-22819.44	-0.00	-0.00	-0.00	300.00	200.00	0.00	-0.00
393	121.92	2.29	357.67	1035.21	115.36	0.00	-21860.02	-0.00	-0.00	-0.00	300.00	200.00	0.00	-0.00
394	144.04	6.48	380.40	1026.83	109.43	0.00	-18266.93	-0.00	-0.00	-0.00	300.00	200.00	0.00	-0.00
395	144.27	11.44	395.97	1023.23	107.21	0.00	-18059.37	-0.00	-0.00	-0.00	300.00	200.00	0.00	-0.00
396	128.10	9.54	399.32	1018.44	103.71	0.00	-15884.89	-0.00	-0.00	-0.00	300.00	200.00	0.00	-0.00
397	116.12	6.71	384.37	1017.81	104.33	0.00	-14100.43	-0.00	-0.00	-0.00	300.00	200.00	0.00	-0.00
398	101.62	8.16	367.74	1015.41	101.41	0.00	-10936.61	-0.00	-0.00	-0.00	300.00	200.00	0.00	-0.00
399	97.50	14.42	360.87	1013.23	100.21	0.00	-10060.41	-0.00	-0.00	-0.00	300.00	200.00	0.00	-0.00
400	90.26	23.27	357.82	1007.90	95.95	0.00	-7552.21	-0.00	-0.00	-0.00	300.00	200.00	0.00	-0.00
401	86.90	26.86	360.87	1004.86	93.02	0.00	-5508.53	-0.00	-0.00	-0.00	300.00	200.00	0.00	-0.00
402	84.53	32.42	367.58	1001.75	90.00	0.00	-4284.31	-0.00	-0.00	-0.00	300.00	200.00	0.00	-0.00
403	73.93	34.56	375.67	997.80	85.46	0.00	-1147.09	-0.00	-0.00	-0.00	300.00	200.00	0.00	-0.00
404	72.94	34.48	389.56	996.18	83.90	0.00	-946.79	-0.00	-0.00	-0.00	300.00	200.00	0.00	-0.00
405	73.78	34.71	406.65	995.42	82.85	0.00	-841.79	-0.00	-0.00	-0.00	300.00	200.00	0.00	-0.00
406	75.38	32.96	428.31	994.49	82.08	0.00	-619.98	-0.00	-0.00	-0.00	300.00	200.00	0.00	-0.00
407	77.59	31.74	450.13	993.41	81.29	0.00	-704.89	-0.00	-0.00	-0.00	300.00	200.00	0.00	-0.00
408	78.66	30.36	473.94	992.25	80.68	0.00	-742.83	-0.00	-0.00	-0.00	300.00	200.00	0.00	-0.00
409	80.26	29.45	500.18	991.22	79.87	0.00	-796.20	-0.00	-0.00	-0.00	300.00	200.00	0.00	-0.00
410	81.18	29.45	523.68	990.59	79.37	0.00	-858.95	-0.00	-0.00	-0.00	300.00	200.00	0.00	-0.00
411	82.09	30.75	544.74	990.06	79.05	0.00	-1116.14	-0.00	-0.00	-0.00	300.00	200.00	0.00	-0.00
412	82.17	33.65	566.56	989.53	78.97	0.00	-954.84	-0.00	-0.00	-0.00	300.00	200.00	0.00	-0.00
413	81.10	36.32	585.02	989.54	79.66	0.00	-680.52	-0.00	-0.00	-0.00	300.00	200.00	0.00	-0.00
414	82.17	38.68	600.74	989.11	79.50	0.00	-1169.74	-0.00	-0.00	-0.00	300.00	200.00	0.00	-0.00
415	82.55	42.19	614.17	988.04	78.61	0.00	-1340.82	-0.00	-0.00	-0.00	300.00	200.00	0.00	-0.00
416	81.02	42.34	625.92	987.18	78.35	0.00	-1015.41	-0.00	-0.00	-0.00	300.00	200.00	0.00	-0.00
417	79.57	43.03	635.38	986.36	77.76	0.00	-816.96	-0.00	-0.00	-0.00	300.00	200.00	0.00	-0.00
418	77.06	40.36	646.06	986.04	78.18	0.00	-562.35	-0.00	-0.00	-0.00	300.00	200.00	0.00	-0.00
419	75.23	38.83	650.63	985.18	77.91	0.00	-679.81	-0.00	-0.00	-0.00	300.00	200.00	0.00	-0.00
420	72.86	36.01	654.14	984.60	78.14	0.00	-647.45	-0.00	-0.00	-0.00	300.00	200.00	0.00	-0.00
421	69.81	33.65	653.23	983.31	77.88	0.00	-629.94	-0.00	-0.00	-0.00	300.00	200.00	0.00	-0.00
422	67.21	32.12	648.80	982.37	77.47	0.00	-645.91	-0.00	-0.00	-0.00	300.00	200.00	0.00	-0.00
423	64.24	30.59	643.01	981.03	77.36	0.00	-675.21	-0.00	-0.00	-0.00	300.00	200.00	0.00	-0.00
424	61.04	29.60	635.22	979.32	77.11	0.00	-650.33	-0.00	-0.00	-0.00	300.00	200.00	0.00	-0.00
425	58.21	29.07	626.68	978.02	76.55	0.00	-646.41	-0.00	-0.00	-0.00	300.00	200.00	0.00	-0.00
426	55.69	28.69	617.98	976.19	76.15	0.00	-597.34	-0.00	-0.00	-0.00	300.00	200.00	0.00	-0.00
427	53.33	28.31	610.50	974.23	75.78	0.00	-515.46	-0.00	-0.00	-0.00	300.00	200.00	0.00	-0.00
428	51.65	28.15	604.71	972.42	75.35	0.00	-542.07	-0.00	-0.00	-0.00	300.00	200.00	0.00	-0.00
429	50.66	28.15	598.75	970.35	74.57	0.00	-697.45	-0.00	-0.00	-0.00	300.00	200.00	0.00	-0.00
430	49.44	28.08	594.33	967.93	73.94	0.00	-753.81	-0.00	-0.00	-0.00	300.00	200.00	0.00	-0.00
431	48.22	27.69	591.89	966.11	73.52	0.00	-705.06	-0.00	-0.00	-0.00	300.00	200.00	0.00	-0.00
432	47.23	28.00	590.36	964.10	72.94	0.00	-822.07	-0.00	-0.00	-0.00	300.00	200.00	0.00	-0.00
433	46.23	28.23	590.82	961.96	72.31	0.00	-953.18	-0.00	-0.00	-0.00	300.00	200.00	0.00	-0.00
434	45.55	28.76	593.41	960.08	71.90	0.00	-1068.06	-0.00	-0.00	-0.00	300.00	200.00	0.00	-0.00
435	44.40	29.07	595.55	958.50	71.28	0.00	-1148.97	-0.00	-0.00	-0.00	300.00	200.00	0.00	-0.00
436	43.11	29.45	599.21	956.71	70.69	0.00	-1204.70	-0.00	-0.00	-0.00	300.00	200.00	0.00	-0.00
437	41.58	29.75	603.33	955.12	70.26	0.00	-1338.04	-0.00	-0.00	-0.00	300.00	200.00	0.00	-0.00
438	40.13	30.29	607.15	953.59	69.72	0.00	-1381.98	-0.00	-0.00	-0.00	300.00	200.00	0.00	-0.00
439	38.30	30.75	611.72	952.24	69.29	0.00	-1461.62	-0.00	-0.00	-0.00	300.00	200.00	0.00	-0.00
440	36.54	31.36	615.39	950.68	68.78	0.00	-1575.49	-0.00	-0.00	-0.00	300.00	200.00	0.00	-0.00
441	34.64	31.59	619.51	949.33	68.52	0.00	-1577.12	-0.00	-0.00	-0.00	300.00	200.00	0.00	-0.00
442	32.27	32.27	623.32	948.17	68.00	0.00	-1689.06	-0.00	-0.00	-0.00	300.00	200.00	0.00	-0.00
443	29.68	32.35	626.22	946.86	67.59	0.00	-1663.43	-0.00	-0.00	-0.00	300.00	200.00	0.00	-0.00
444	27.24	32.50	629.58	945.83	67.38	0.00	-1662.45	-0.00	-0.00	-0.00	300.00	200.00	0.00	-0.00
445	24.41	32.58	632.32	944.77	67.13	0.00	-1766.49	-0.00	-0.00	-0.00	300.00	200.00	0.00	-0.00
446	21.97	32.81	634.46	943.91	66.71	0.00	-1821.67	-0.00	-0.00	-0.00	300.00	200.00	0.00	-0.00
447	19.68	32.88	636.60	943.05	66.54	0.00	-1861.24	-0.00	-0.00	-0.00	300.00	200.00	0.00	-0.00
448	17.09	32.58	639.04	942.18	66.48	0.00	-2024.90	-0.00	-0.00	-0.00	300.00	200.00	0.00	-0.00
449	14.72	32.58	640.26	941.47	66.25	0.00	-2100.96	-0.00	-0.00	-0.00	300.00	200.00	0.00	-0.00
450	12.59	32.58	641.48	940.68	66.13	0.00	-2294.74	-0.00	-0.00	-0.00	300.00	200.00	0.00	-0.00
451	10.22	32.50	642.55	939.90	66.16	0.00	-2293.04	-0.00	-0.00	-0.00	300.00	200.00	0.00	-0.00
452	8.47	32.20	642.70	939.04	65.86	0.00	-2433.66	-0.00	-0.00	-0.00	300.00	200.00	0.00	-0.00
453	6.71	31.89	642.55	937.91	65.69	0.00	-2472.80	-0.00	-0.00	-0.00	300.00	200.00	0.00	-0.00
454	5.19	31.74	641.48	936.75	65.56	0.00	-2638.52	-0.00	-0.00	-0.00	300.00	200.00	0.00	-0.00
455	3.81	31.28	639.95	935.98	65.47	0.00	-2780.63	-0.00	-0.00	-0.00	300.00	200.00	0.00	-0.00
456	2.14	31.20	638.89	934.96	65.49	0.00	-2818.02	-0.00	-0.00	-0.00	300.00	200.00	0.00	-0.00
457	0.23	30.82	636.14	933.80	65.48	0.00	-2971.36	-0.00	-0.00	-0.00	300.00	200.00	0.00	-0.00
458	-1.68	30.67	634.00	933.04	65.56	0.00	-3030.15	-0.00	-0.00	-0.00	300.00	200.00	0.00	-0.00
459	-3.28	30.29	631.87	931.83	65.64	0.00	-3110.45	-0.00	-0.00	-0.00	300.00	200.00	0.00	-0.00
460	-4.65	30.29	629.58	930.78	65.58	0.00	-3259.84	-0.00	-0.00	-0.00	300.00	200.00	0.00	-0.00
461	-6.33	29.75	628.05	929.68	65.69	0.00	-3262.06	-0.00	-0.00	-0.00	300.00	200.00	0.00	-0.00
462	-7.48	29.60	626.37	928.36	65.63	0.00	-3362.34	-0.00	-0.00	-0.00	300.00	200.00	0.00	-0.00
463	-9.16	29.68	624.54	926.97	65.67	0.00	-3326.74	-0.00	-0.00	-0.00	300.00	200.00	0.00	-0.00
464	-10.45	29.68	623.02	925.19	65.64	0.00	-3374.03	-0.00	-0.00	-0.00	300.00	200.00	0.00	-0.00
465	-11.67	29.98	621.64	923.91	65.39	0.00	-3358.73	-0.00	-0.00	-0.00	300.00	200.00	0.00	-0.00
466	-13.43	29.83	620.27	921.97	65.39	0.00	-3381.67	-0.00	-0.00	-0.00	300.00	200.00	0.00	-0.00
467	-14.19	29.68	619.05	920.16	65.22	0.00	-3540.38	-0.00	-0.00	-0.00	300.00	200.00	0.00	-0.00
468	-15.56	30.21	617.83	918.56	65.10	0.00	-3566.16	-0.00	-0.00	-0.00	300.00	200.00	0.00	-0.00
469	-17.32	30.29	617.37	916.42	65.05	0.00	-3493.86	-0.00	-0.00	-0.00	300.00	200.00	0.00	-0.00
470	-18.46	30.59	616.30	914.51	65.16	0.00	-3493.23	-0.00	-0.00	-0.00	300.00	200.00	0.00	-0.00
471	-19.91	31.05	615.69	912.67	64.98	0.00	-3356.47	-0.00	-0.00	-0.00	300.00	200.00	0.00	-0.00
472	-20.75	31.13	616.15	910.58	65.08	0.00	-3295.45	-0.00	-0.00	-0.00	300.00	200.00	0.00	-0.00
473	-21.90	31.89	617.07	908.86	65.13	0.00	-3299.18	-0.00	-0.00	-0.00	300.00	200.00	0.00	-0.00
474	-22.89	32.20	617.07	906.86	65.03	0.00	-3329.34	-0.00	-0.00	-0.00	300.00	200.00	0.00	-0.00
475	-24.34	32.58	617.68	905.00	65.12	0.00	-3236.94	-0.00	-0.00	-0.00	300.00	200.00	0.00	-0.00
476	-25.56	32.96	617.83	903.15	65.25	0.00	-3244.25	-0.00	-0.00	-0.00	300.00	200.00	0.00	-0.00
477	-27.24	33.19	618.13	901.37	65.22	0.00	-3255.79	-0.00	-0.00	-0.00	300.00	200.00	0.00	-0.00
478	-29.07	33.57	618.90	899.89	65.19	0.00	-3301.20	-0.00	-0.00	-0.00	300.00	200.00	0.00	-0.00
479	-31.05	34.33	619.20	898.34	65.40	0.00	-3213.70	-0.00	-0.00	-0.00	300.00	200.00	0.00	-0.00
480	-32.81	34.79	619.51	896.87	65.37	0.00	-3174.76	-0.00	-0.00	-0.00	300.00	200.00	0.00	-0.00
481	-35.02	35.25	620.42	895.25	65.72	0.00	-3218.41	-0.00	-0.00	-0.00	300.00	200.00	0.00	-0.00
482	-37.38	35.86	620.88	893.93	65.77	0.00	-3193.88	-0.00	-0.00	-0.00	300.00	200.00	0.00	-0.00
483	-39.60	36.39	621.34	892.69	65.86	0.00	-3171.06	-0.00	-0.00	-0.00	300.00	200.00	0.00	-0.00
484	-42.42	36.62	623.02	891.39	66.18	0.00	-3167.87	-0.00	-0.00	-0.00	300.00	200.00	0.00	-0.00
485	-44.94	36.70	624.69	890.18	66.39	0.00	-3161.27	-0.00	-0.00	-0.00	300.00	200.00	0.00	-0.00
486	-47.76	37.00	626.37	889.11	66.65	0.00	-3142.45	-0.00	-0.00	-0.00	300.00	200.00	0.00	-0.00
487	-50.96	37.38	628.66	887.93	66.89	0.00	-3158.49	-0.00	-0.00	-0.00	300.00	200.00	0.00	-0.00
488	-53.71	37.54	630.49	887.03	67.23	0.00	-3141.19	-0.00	-0.00	-0.00	300.00	200.00	0.00	-0.00
489	-56.30	37.84	632.17	885.69	67.54	0.00	-3147.69	-0.00	-0.00	-0.00	300.00	200.00	0.00	-0.00
490	-59.59	38.22	633.09	884.78	67.82	0.00	-3169.35	-0.00	-0.00	-0.00	300.00	200.00	0.00	-0.00
491	-62.87	38.68	633.39	883.99	68.18	0.00	-3108.25	-0.00	-0.00	-0.00	300.00	200.00	0.00	-0.00
492	-65.92	39.37	633.70	883.21	68.38	0.00	-3110.57	-0.00	-0.00	-0.00	300.00	200.00	0.00	-0.00
493	-69.73	40.21	632.93	882.24	68.80	0.00	-3108.84	-0.00	-0.00	-0.00	300.00	200.00	0.00	-0.00
494	-72.94	40.59	631.71	881.33	68.89	0.00	-3130.43	-0.00	-0.00	-0.00	300.00	200.00	0.00	-0.00
495	-76.29	41.05	629.58	880.61	69.12	0.00	-3057.43	-0.00	-0.00	-0.00	300.00	200.00	0.00	-0.00
496	-80.18	41.66	625.92	879.74	69.38	0.00	-3022.84	-0.00	-0.00	-0.00	300.00	200.00	0.00	-0.00
497	-83.77	42.19	622.56	879.03	69.66	0.00	-2947.04	-0.00	-0.00	-0.00	300.00	200.00	0.00	-0.00
498	-86.67	42.72	618.29	878.20	69.89	0.00	-2998.90	0.53	0.15	5.80	434.21	226.32	0.00	39.35
499	-90.41	42.88	613.10	877.69	70.13	0.00	-2966.65	0.99	1.37	63.93	437.47	248.69	0.00	-277.83
500	-93.77	41.96	608.83	876.68	70.83	0.00	-2828.43	-16.56	-17.01	253.45	466.16	265.74	0.00	1624.18
501	-94.07	43.95	595.70	875.49	69.98	0.00	-2879.24	17.24	16.78	220.79	434.97	250.45	0.00	-731.78
502	-96.82	40.44	581.67	874.67	71.14	0.00	-2652.41	29.53	4.65	240.02	451.24	260.52	0.00	716.87
503	-97.35	38.30	564.88	873.42	71.37	0.00	-2618.07	50.74	4.73	276.34	442.79	257.54	0.00	115.13
504	-96.74	37.08	546.26	872.08	71.45	0.00	-2576.74	49.74	3.59	293.73	440.26	257.97	0.00	0.52
505	-97.20	33.42	524.29	870.87	72.29	0.00	-2580.92	37.38	1.22	303.19	440.56	259.99	0.00	171.36
506	-95.75	31.13	501.25	869.85	72.69	0.00	-2663.08	35.71	-0.76	307.46	438.01	260.05	0.00	75.03
507	-93.61	29.30	475.62	868.54	72.83	0.00	-2672.34	42.34	-4.81	300.60	436.60	261.12	0.00	40.10
508	-89.87	26.63	446.01	866.98	73.55	0.00	-2920.13	48.14	-9.61	295.10	435.11	261.43	0.00	44.57
509	-85.45	23.88	417.79	865.75	73.92	0.00	-3031.38	49.29	-15.26	294.65	433.45	262.87	0.00	7.95
510	-79.88	21.90	387.57	864.02	74.02	0.00	-3113.42	48.52	-20.68	302.12	430.30	264.24	0.00	-25.15
511	-73.01	19.07	352.63	861.85	74.08	0.00	-3182.01	50.74	-28.53	318.45	426.78	265.74	0.00	-73.64
512	-65.92	16.02	319.98	860.37	74.39	0.00	-3442.53	57.45	-34.48	338.13	422.25	267.33	0.00	-156.09
513	-57.91	13.50	286.41	858.09	74.16	0.00	-3596.40	62.41	-38.07	354.31	418.48	268.30	0.00	-336.36
514	-47.30	10.45	247.50	855.28	73.49	0.00	-3770.91	64.70	-39.75	371.40	415.24	268.94	0.00	-686.46
515	-37.38	8.24	211.64	851.31	72.53	0.00	-3941.12	66.45	-38.53	389.10	412.12	269.41	0.00	-1092.75
516	-27.62	6.41	175.93	846.80	70.95	0.00	-4040.63	67.60	-35.71	407.56	409.73	269.26	0.00	-1447.90
517	-15.56	5.65	137.79	839.88	68.00	0.00	-4112.24	68.05	-32.35	430.15	407.38	269.03	0.00	-1716.26
518	-5.04	5.95	108.64	831.79	65.17	0.00	-4230.26	68.59	-28.69	458.37	405.06	268.97	0.00	-1776.83
519	2.90	6.71	85.75	822.40	62.28	0.00	-4206.86	69.81	-25.63	485.38	403.08	268.78	0.00	-1802.68
520	8.24	6.71	66.07	810.16	54.97	0.00	-4256.73	70.88	-23.42	511.47	401.22	268.91	0.00	-1739.75
521	10.68	6.10	53.41	802.71	49.14	0.00	-4432.46	71.87	-22.66	535.89	398.75	269.02	0.00	-1613.98
522	11.90	5.65	41.20	787.44	37.78	0.00	-4459.81	73.24	-23.42	557.10	396.30	269.19	0.00	-1603.40
523	12.51	5.87	30.36	774.86	24.12	0.00	-4629.32	75.99	-25.94	576.78	393.97	269.47	0.00	-1553.18
524	-0.00	-0.00	-0.00	903.00	200.00	0.00	-0.00	78.20	-30.29	594.33	391.50	269.78	0.00	-1659.20
525	-0.00	-0.00	-0.00	903.00	200.00	0.00	-0.00	79.04	-35.48	606.23	389.03	270.22	0.00	-1751.01
526	-0.00	-0.00	-0.00	903.00	200.00	0.00	-0.00	78.74	-40.44	613.25	387.19	270.61	0.00	-1878.15
527	-0.00	-0.00	-0.00	903.00	200.00	0.00	-0.00	78.13	-44.40	619.66	384.81	270.72	0.00	-2130.41
528	-0.00	-0.00	-0.00	903.00	200.00	0.00	-0.00	76.90	-46.39	624.54	383.26	270.95	0.00	-2194.02
529	17.47	3.05	-5.95	1156.85	389.74	0.00	91.36	75.76	-46.69	630.49	381.75	270.72	0.00	-2361.02
530	17.09	2.82	-6.41	1145.86	390.48	0.00	74.84	74.16	-45.47	636.90	380.21	270.48	0.00	-2432.55
531	17.09	2.67	-5.95	1149.15	400.00	0.00	288.74	72.40	-43.11	641.48	379.00	270.55	0.00	-2358.51
532	17.17	2.82	-6.26	1122.51	390.24	0.00	197.06	69.81	-40.59	644.84	377.73	270.23	0.00	-2264.70
533	17.24	2.75	-6.41	1131.57	385.71	0.00	79.56	66.99	-37.99	646.06	376.59	269.96	0.00	-2085.37
534	17.24	2.67	-6.26	1137.15	375.61	0.00	-69.22	64.54	-35.86	644.84	375.32	269.95	0.00	-2008.35
535	-0.00	-0.00	-0.00	903.00	200.00	0.00	-0.00	61.95	-34.41	641.78	374.04	269.66	0.00	-1857.26
536	-0.00	-0.00	-0.00	903.00	200.00	0.00	-0.00	59.66	-33.34	635.83	372.64	269.45	0.00	-1742.94
537	17.09	2.67	-5.95	1141.46	394.87	0.00	244.53	57.68	-32.58	629.73	371.24	269.45	0.00	-1638.85
538	-0.00	-0.00	-0.00	903.00	200.00	0.00	-0.00	55.77	-31.81	622.86	369.97	269.18	0.00	-1583.28
539	17.09	2.67	-5.95	1156.85	400.00	0.00	268.20	53.94	-31.43	616.30	368.71	269.03	0.00	-1395.52
540	17.24	2.75	-5.95	1149.15	389.74	0.00	123.64	52.34	-31.20	610.96	367.66	268.93	0.00	-1239.12
541	17.01	2.59	-6.41	1138.71	390.48	0.00	180.20	50.81	-30.75	607.60	366.22	268.86	0.00	-1033.89
542	16.86	2.67	-5.95	1164.54	400.00	0.00	179.00	49.06	-30.21	604.10	365.17	268.50	0.00	-941.97
543	17.17	2.67	-5.95	1149.15	394.87	0.00	147.31	47.38	-29.22	601.81	364.27	268.36	0.00	-765.46
544	-0.00	-0.00	-0.00	903.00	200.00	0.00	-0.00	45.24	-28.53	601.81	363.67	268.20	0.00	-682.32
545	17.01	2.44	-5.95	1141.46	394.87	0.00	238.47	43.11	-27.69	602.26	363.39	268.00	0.00	-463.02
546	16.94	2.75	-6.26	1144.46	390.24	0.00	109.98	40.89	-27.16	603.94	363.29	267.81	0.00	-291.57
547	16.94	2.75	-5.95	1149.15	394.87	0.00	175.48	38.91	-27.08	605.47	363.21	267.74	0.00	-138.37
548	-0.00	-0.00	-0.00	903.00	200.00	0.00	-0.00	36.47	-27.62	607.60	363.21	267.70	0.00	3.41
549	16.94	2.59	-6.26	1137.15	390.24	0.00	165.80	33.72	-27.92	609.28	363.04	267.67	0.00	105.31
550	-0.00	-0.00	-0.00	903.00	200.00	0.00	-0.00	31.51	-28.31	612.03	362.75	267.76	0.00	249.29
551	17.17	2.67	-5.65	1194.89	400.00	0.00	204.76	28.76	-28.61	615.54	362.47	267.92	0.00	376.34
552	-0.00	-0.00	-0.00	903.00	200.00	0.00	-0.00	26.32	-28.99	618.59	362.01	268.23	0.00	412.28
553	-0.00	-0.00	-0.00	903.00	200.00	0.00	-0.00	24.26	-28.99	622.10	361.59	268.24	0.00	557.19
554	16.94	2.67	-6.41	1124.43	380.95	0.00	24.52	21.74	-28.84	626.37	361.10	268.31	0.00	752.40
555	-0.00	-0.00	-0.00	903.00	200.00	0.00	-0.00	19.68	-28.38	629.58	360.71	268.40	0.00	986.57
556	16.86	2.59	-6.26	1129.83	385.37	0.00	65.13	17.55	-27.92	632.02	359.97	268.37	0.00	1089.11
557	-0.00	-0.00	-0.00	903.00	200.00	0.00	-0.00	15.34	-27.16	633.85	359.22	268.51	0.00	1240.03
558	-0.00	-0.00	-0.00	903.00	200.00	0.00	-0.00	13.35	-26.32	635.68	358.33	268.60	0.00	1398.40
559	-0.00	-0.00	-0.00	903.00	200.00	0.00	-0.00	11.37	-25.63	638.28	357.88	268.56	0.00	1576.43
560	16.94	2.59	-5.65	1162.46	400.00	0.00	242.49	9.08	-25.41	639.65	357.32	268.70	0.00	1713.89
561	16.94	2.67	-5.95	1141.46	400.00	0.00	278.77	6.79	-25.02	640.11	356.85	268.75	0.00	1866.65
562	-0.00	-0.00	-0.00	903.00	200.00	0.00	-0.00	4.81	-25.10	640.72	356.16	269.02	0.00	1924.40
563	-0.00	-0.00	-0.00	903.00	200.00	0.00	-0.00	2.75	-25.25	640.11	355.35	269.13	0.00	2114.11
564	-0.00	-0.00	-0.00	903.00	200.00	0.00	-0.00	0.99	-25.25	639.04	354.58	269.44	0.00	2202.62
565	16.86	2.29	-5.95	1149.15	394.87	0.00	273.29	-0.61	-25.18	638.12	353.95	269.63	0.00	2345.65
566	-0.00	-0.00	-0.00	903.00	200.00	0.00	-0.00	-2.21	-25.25	637.97	352.52	270.03	0.00	2430.29
567	17.01	2.59	-5.80	1155.63	394.74	0.00	208.80	-3.51	-25.33	636.14	351.31	270.38	0.00	2471.67
568	-0.00	-0.00	-0.00	903.00	200.00	0.00	-0.00	-5.34	-25.33	634.31	350.30	270.77	0.00	2498.30
569	16.94	2.52	-5.95	1156.85	389.74	0.00	56.93	-6.79	-25.48	631.41	348.94	271.10	0.00	2595.31
570	16.94	2.52	-5.95	1149.15	394.87	0.00	231.82	-7.93	-25.56	628.20	347.44	271.31	0.00	2706.52
571	-0.00	-0.00	-0.00	903.00	200.00	0.00	-0.00	-9.46	-25.18	625.61	346.10	271.61	0.00	2817.73
572	16.94	2.44	-5.80	1155.63	394.74	0.00	232.50	-11.60	-24.57	623.47	345.01	271.95	0.00	2926.29
573	16.86	2.52	-5.80	1147.74	400.00	0.00	238.32	-13.50	-24.19	622.41	343.76	272.27	0.00	3034.97
574	17.01	2.44	-5.80	1155.63	400.00	0.00	268.23	-14.95	-23.65	621.49	342.43	272.62	0.00	3190.43
575	-0.00	-0.00	-0.00	903.00	200.00	0.00	-0.00	-16.71	-23.19	622.71	340.95	273.02	0.00	3185.72
576	-0.00	-0.00	-0.00	903.00	200.00	0.00	-0.00	-17.62	-22.96	624.24	339.31	273.43	0.00	3339.30
577	-0.00	-0.00	-0.00	903.00	200.00	0.00	-0.00	-18.69	-22.96	625.15	337.78	274.01	0.00	3306.70
578	-0.00	-0.00	-0.00	903.00	200.00	0.00	-0.00	-19.91	-23.27	626.83	335.78	274.54	0.00	3353.87
579	-0.00	-0.00	-0.00	903.00	200.00	0.00	-0.00	-20.75	-23.96	626.98	333.66	275.05	0.00	3437.32
580	-0.00	-0.00	-0.00	903.00	200.00	0.00	-0.00	-21.51	-24.34	625.46	331.18	275.77	0.00	3408.62
581	16.86	2.44	-5.95	1149.15	394.87	0.00	167.06	-21.90	-25.48	623.78	328.69	276.22	0.00	3433.81
582	-0.00	-0.00	-0.00	903.00	200.00	0.00	-0.00	-22.28	-26.25	622.41	326.04	276.59	0.00	3531.86
583	16.94	2.44	-5.95	1149.15	394.87	0.00	181.93	-23.27	-27.08	621.19	323.66	276.98	0.00	3495.60
584	-0.00	-0.00	-0.00	903.00	200.00	0.00	-0.00	-24.19	-27.69	621.19	321.00	277.33	0.00	3540.88
585	16.94	2.52	-5.95	1141.46	400.00	0.00	292.26	-24.95	-28.46	620.57	318.37	277.65	0.00	3575.11
586	17.01	2.59	-6.26	1137.15	395.12	0.00	217.53	-25.48	-28.84	622.10	316.04	277.70	0.00	3632.38
587	16.94	2.52	-5.95	1149.15	389.74	0.00	53.41	-26.02	-29.68	623.32	313.15	277.94	0.00	3672.40
588	16.86	2.52	-5.95	1156.85	400.00	0.00	238.27	-26.63	-30.06	625.31	310.61	278.28	0.00	3659.20
589	16.94	2.29	-5.80	1155.63	394.74	0.00	202.38	-27.08	-30.06	627.44	307.73	278.45	0.00	3692.33
590	-0.00	-0.00	-0.00	903.00	200.00	0.00	-0.00	-27.77	-30.52	630.19	304.72	278.60	0.00	3843.67
591	17.09	2.52	-6.56	1133.23	372.09	0.00	-156.31	-28.46	-30.52	632.78	301.95	278.71	0.00	3793.59
592	17.24	2.52	-5.80	1155.63	394.74	0.00	203.99	-29.22	-30.75	636.44	299.42	278.88	0.00	3765.71
593	17.09	2.52	-5.80	1155.63	400.00	0.00	218.44	-30.52	-30.90	640.41	296.57	278.77	0.00	3830.13
594	17.24	2.59	-5.95	1149.15	394.87	0.00	135.18	-32.58	-31.28	643.31	294.24	278.80	0.00	3798.78
595	17.24	2.52	-6.26	1137.15	390.24	0.00	127.28	-34.33	-31.51	646.36	291.71	278.85	0.00	3783.89
596	17.24	2.44	-5.95	1149.15	389.74	0.00	130.09	-37.08	-31.51	650.18	289.16	278.57	0.00	3817.41
597	17.24	2.52	-6.26	1129.83	375.61	0.00	-129.51	-39.52	-31.51	653.08	287.17	278.55	0.00	3769.90
598	-0.00	-0.00	-0.00	903.00	200.00	0.00	-0.00	-42.11	-31.51	657.50	284.96	278.21	0.00	3808.45
599	-0.00	-0.00	-0.00	903.00	200.00	0.00	-0.00	-45.62	-31.51	661.16	283.18	278.10	0.00	3803.16
600	17.32	2.52	-5.80	1147.74	394.74	0.00	215.83	-48.75	-31.51	664.37	281.47	278.09	0.00	3780.08
601	17.24	2.52	-5.95	1133.77	400.00	0.00	326.89	-52.57	-31.89	667.11	280.03	277.90	0.00	3805.31
602	17.47	2.52	-5.95	1141.46	389.74	0.00	174.11	-56.69	-32.42	669.56	278.60	277.76	0.00	3801.84
603	17.17	2.52	-5.95	1149.15	394.87	0.00	161.98	-60.58	-32.81	671.39	277.70	277.45	0.00	3777.62
604	17.24	2.52	-5.80	1155.63	400.00	0.00	226.07	-64.47	-33.34	671.69	276.69	277.46	0.00	3750.37
605	17.32	2.59	-5.95	1156.85	389.74	0.00	41.28	-68.97	-33.95	669.86	275.60	277.49	0.00	3737.55
606	17.32	2.14	-5.95	1149.15	400.00	0.00	328.65	-72.86	-34.64	666.66	274.80	277.50	0.00	3665.62
607	17.47	2.14	-6.26	1137.15	390.24	0.00	214.37	-76.37	-35.48	661.62	274.19	277.54	0.00	3645.72
608	17.62	2.44	-5.80	1139.84	400.00	0.00	291.52	-80.26	-36.24	656.43	273.15	276.94	0.00	3517.56
609	18.39	2.59	-5.65	1146.24	400.00	0.00	322.70	-83.54	-36.24	643.92	272.49	277.06	0.00	3482.77
610	-0.00	-0.00	-0.00	903.00	200.00	0.00	-0.00	-84.84	-34.56	632.32	271.40	276.83	0.00	3273.53
611	17.70	2.52	-5.95	1156.85	394.87	0.00	-73.75	-85.68	-34.87	614.01	270.40	276.84	0.00	3096.30
612	-0.00	-0.00	-0.00	903.00	200.00	0.00	-0.00	-87.28	-32.20	597.69	269.59	276.49	0.00	2965.35
613	18.08	2.21	-6.26	1129.83	390.24	0.00	168.59	-87.28	-30.82	577.70	268.46	276.39	0.00	2935.22
614	-0.00	-0.00	-0.00	903.00	200.00	0.00	-0.00	-87.28	-28.69	554.81	267.57	275.91	0.00	2767.15
615	-0.00	-0.00	-0.00	903.00	200.00	0.00	-0.00	-86.44	-27.08	530.55	266.70	275.93	0.00	2605.51
616	18.23	2.14	-5.80	1147.74	394.74	0.00	121.27	-84.92	-25.56	506.90	266.04	275.44	0.00	2453.93
617	18.16	1.98	-5.80	1139.84	394.74	0.00	228.08	-82.63	-23.35	476.99	264.97	275.11	0.00	2199.93
618	-0.00	-0.00	-0.00	903.00	200.00	0.00	-0.00	-80.41	-21.29	448.30	264.36	274.61	0.00	2008.06
619	18.39	2.21	-5.80	1139.84	400.00	0.00	315.21	-77.29	-19.61	418.55	263.58	274.37	0.00	1754.92
620	-0.00	-0.00	-0.00	903.00	200.00	0.00	-0.00	-73.39	-17.47	384.06	263.05	273.82	0.00	1558.36
621	-0.00	-0.00	-0.00	903.00	200.00	0.00	-0.00	-69.05	-15.49	350.65	262.27	273.54	0.00	1410.33
622	18.31	2.06	-5.65	1130.03	400.00	0.00	264.76	-63.55	-13.58	317.08	261.31	273.15	0.00	1165.87
623	18.84	2.14	-5.65	1162.46	394.59	0.00	183.11	-56.61	-11.98	278.78	259.93	273.13	0.00	919.39
624	-0.00	-0.00	-0.00	903.00	200.00	0.00	-0.00	-49.74	-10.30	243.84	258.89	272.72	0.00	857.46
625	-0.00	-0.00	-0.00	903.00	200.00	0.00	-0.00	-42.72	-8.62	209.81	257.45	272.15	0.00	762.25
626	19.15	2.14	-5.80	1139.84	400.00	0.00	371.43	-34.56	-7.17	172.88	255.52	272.20	0.00	618.97
627	18.77	2.21	-5.65	1130.03	400.00	0.00	298.78	-26.55	-6.10	141.30	252.70	273.00	0.00	542.54
628	-0.00	-0.00	-0.00	903.00	200.00	0.00	-0.00	-19.15	-5.19	114.29	248.73	272.10	0.00	550.66
629	-0.00	-0.00	-0.00	903.00	200.00	0.00	-0.00	-10.83	-4.35	90.18	245.18	271.74	0.00	449.19
630	19.15	2.14	-5.80	1155.63	400.00	0.00	269.04	-5.65	-4.12	74.31	239.63	269.82	0.00	478.65
631	19.30	2.06	-5.95	1141.46	400.00	0.00	370.91	-2.75	-3.20	61.34	239.55	270.65	0.00	390.47
632	19.07	2.21	-5.80	1147.74	400.00	0.00	274.86	-0.53	-2.82	48.83	239.06	268.75	0.00	317.69
633	19.07	2.14	-5.80	1163.53	394.74	0.00	136.53	0.08	-2.67	39.37	236.05	264.34	0.00	314.79
634	19.30	2.29	-5.65	1162.46	400.00	0.00	245.38	1.14	-2.67	30.52	234.00	264.00	0.00	240.33
635	19.15	2.29	-5.80	1163.53	400.00	0.00	258.19	2.29	-3.13	23.65	236.13	263.23	0.00	196.69
636	19.07	2.44	-5.65	1170.57	394.59	0.00	82.89	3.13	-3.05	18.46	238.02	251.24	0.00	108.45
637	19.38	2.21	-5.80	1147.74	400.00	0.00	358.78	2.52	-2.37	13.43	238.64	256.82	0.00	158.14
638	19.23	2.44	-6.26	1137.15	400.00	0.00	275.22	1.83	-1.98	8.24	250.00	251.85	0.00	133.09
639	19.23	2.44	-5.65	1154.35	400.00	0.00	210.32	-0.00	-0.00	-0.00	300.00	200.00	0.00	-0.00
640	19.07	2.52	-5.80	1147.74	400.00	0.00	268.84	-0.00	-0.00	-0.00	300.00	200.00	0.00	-0.00
641	19.15	2.29	-5.80	1155.63	394.74	0.00	221.25	-0.00	-0.00	-0.00	300.00	200.00	0.00	-0.00
642	19.00	2.44	-5.65	1130.03	400.00	0.00	246.82	-0.00	-0.00	-0.00	300.00	200.00	0.00	-0.00
643	-0.00	-0.00	-0.00	903.00	200.00	0.00	-0.00	-0.00	-0.00	-0.00	300.00	200.00	0.00	-0.00
644	-0.00	-0.00	-0.00	903.00	200.00	0.00	-0.00	-0.00	-0.00	-0.00	300.00	200.00	0.00	-0.00
645	-0.00	-0.00	-0.00	903.00	200.00	0.00	-0.00	-0.00	-0.00	-0.00	300.00	200.00	0.00	-0.00
646	19.00	2.52	-6.26	1137.15	380.49	0.00	-67.55	-0.00	-0.00	-0.00	300.00	200.00	0.00	-0.00
647	19.00	2.52	-5.95	1141.46	394.87	0.00	171.95	-0.00	-0.00	-0.00	300.00	200.00	0.00	-0.00
648	19.07	2.59	-5.65	1154.35	400.00	0.00	233.01	-0.00	-0.00	-0.00	300.00	200.00	0.00	-0.00
649	19.00	2.52	-5.80	1139.84	394.74	0.00	196.36	-0.00	-0.00	-0.00	300.00	200.00	0.00	-0.00
650	-0.00	-0.00	-0.00	903.00	200.00	0.00	-0.00	-0.00	-0.00	-0.00	300.00	200.00	0.00	-0.00
651	-0.00	-0.00	-0.00	903.00	200.00	0.00	-0.00	-0.00	-0.00	-0.00	300.00	200.00	0.00	-0.00
652	19.00	2.67	-5.65	1154.35	400.00	0.00	267.24	-0.00	-0.00	-0.00	300.00	200.00	0.00	-0.00
653	18.92	2.52	-5.80	1155.63	400.00	0.00	287.11	-0.00	-0.00	-0.00	300.00	200.00	0.00	-0.00
654	18.84	2.44	-5.95	1149.15	394.87	0.00	210.30	-0.00	-0.00	-0.00	300.00	200.00	0.00	-0.00
655	-0.00	-0.00	-0.00	903.00	200.00	0.00	-0.00	-0.00	-0.00	-0.00	300.00	200.00	0.00	-0.00
656	-0.00	-0.00	-0.00	903.00	200.00	0.00	-0.00	-0.00	-0.00	-0.00	300.00	200.00	0.00	-0.00
657	18.92	2.44	-5.65	1154.35	400.00	0.00	332.39	-0.00	-0.00	-0.00	300.00	200.00	0.00	-0.00
658	19.00	2.44	-5.80	1163.53	394.74	0.00	248.16	-0.00	-0.00	-0.00	300.00	200.00	0.00	-0.00
659	18.84	2.59	-6.26	1129.83	385.37	0.00	43.73	-0.00	-0.00	-0.00	300.00	200.00	0.00	-0.00
660	18.84	2.52	-5.95	1118.38	394.87	0.00	314.76	-0.00	-0.00	-0.00	300.00	200.00	0.00	-0.00
661	19.00	2.52	-5.80	1155.63	389.47	0.00	125.28	-0.00	-0.00	-0.00	300.00	200.00	0.00	-0.00
662	18.92	2.67	-5.95	1118.38	389.74	0.00	176.85	-0.00	-0.00	-0.00	300.00	200.00	0.00	-0.00
663	18.62	2.59	-6.26	1144.46	390.24	0.00	77.04	-0.00	-0.00	-0.00	300.00	200.00	0.00	-0.00
664	18.84	2.59	-6.26	1137.15	390.24	0.00	139.56	-0.00	-0.00	-0.00	300.00	200.00	0.00	-0.00
665	-0.00	-0.00	-0.00	903.00	200.00	0.00	-0.00	-0.00	-0.00	-0.00	300.00	200.00	0.00	-0.00
666	-0.00	-0.00	-0.00	903.00	200.00	0.00	-0.00	-0.00	-0.00	-0.00	300.00	200.00	0.00	-0.00
667	-0.00	-0.00	-0.00	903.00	200.00	0.00	-0.00	-0.00	-0.00	-0.00	300.00	200.00	0.00	-0.00
668	-0.00	-0.00	-0.00	903.00	200.00	0.00	-0.00	-0.00	-0.00	-0.00	300.00	200.00	0.00	-0.00
669	18.69	2.75	-6.26	1129.83	385.37	0.00	72.39	-0.00	-0.00	-0.00	300.00	200.00	0.00	-0.00
670	18.84	2.75	-5.65	1154.35	400.00	0.00	286.21	-0.00	-0.00	-0.00	300.00	200.00	0.00	-0.00
671	18.84	2.67	-5.95	1149.15	389.74	0.00	148.87	-0.00	-0.00	-0.00	300.00	200.00	0.00	-0.00
672	18.77	2.82	-5.95	1149.15	379.49	0.00	-49.88	-0.00	-0.00	-0.00	300.00	200.00	0.00	-0.00
673	-0.00	-0.00	-0.00	903.00	200.00	0.00	-0.00	-0.00	-0.00	-0.00	300.00	200.00	0.00	-0.00
674	18.62	2.75	-5.95	1149.15	394.87	0.00	227.90	-0.00	-0.00	-0.00	300.00	200.00	0.00	-0.00
675	18.62	2.67	-6.41	1145.86	385.71	0.00	85.01	-0.00	-0.00	-0.00	300.00	200.00	0.00	-0.00
676	18.77	2.67	-5.80	1163.53	400.00	0.00	334.29	-0.00	-0.00	-0.00	300.00	200.00	0.00	-0.00
677	18.77	2.82	-5.80	1155.63	394.74	0.00	240.93	-0.00	-0.00	-0.00	300.00	200.00	0.00	-0.00
678	18.54	2.59	-5.80	1147.74	394.74	0.00	297.55	-0.00	-0.00	-0.00	300.00	200.00	0.00	-0.00
679	18.39	2.98	-5.80	1147.74	394.74	0.00	151.58	-0.00	-0.00	-0.00	300.00	200.00	0.00	-0.00
680	18.54	2.98	-6.26	1129.83	390.24	0.00	174.17	-0.00	-0.00	-0.00	300.00	200.00	0.00	-0.00
681	-0.00	-0.00	-0.00	903.00	200.00	0.00	-0.00	-0.00	-0.00	-0.00	300.00	200.00	0.00	-0.00
682	18.39	2.90	-6.26	1137.15	390.24	0.00	118.35	-0.00	-0.00	-0.00	300.00	200.00	0.00	-0.00
683	-0.00	-0.00	-0.00	903.00	200.00	0.00	-0.00	-0.00	-0.00	-0.00	300.00	200.00	0.00	-0.00
684	18.69	2.90	-5.80	1147.74	400.00	0.00	350.95	-0.00	-0.00	-0.00	300.00	200.00	0.00	-0.00
685	18.39	2.75	-6.26	1129.83	400.00	0.00	399.33	-0.00	-0.00	-0.00	300.00	200.00	0.00	-0.00
686	18.16	3.05	-6.26	1129.83	390.24	0.00	130.07	-0.00	-0.00	-0.00	300.00	200.00	0.00	-0.00
687	-0.00	-0.00	-0.00	903.00	200.00	0.00	-0.00	-0.00	-0.00	-0.00	300.00	200.00	0.00	-0.00
688	18.23	2.82	-5.95	1149.15	394.87	0.00	226.34	-0.00	-0.00	-0.00	300.00	200.00	0.00	-0.00
689	18.23	2.98	-5.80	1147.74	394.74	0.00	144.76	-0.00	-0.00	-0.00	300.00	200.00	0.00	-0.00
690	18.23	2.90	-6.26	1129.83	390.24	0.00	156.31	-0.00	-0.00	-0.00	300.00	200.00	0.00	-0.00
691	18.39	2.90	-6.56	1133.23	372.09	0.00	-158.27	-0.00	-0.00	-0.00	300.00	200.00	0.00	-0.00
692	18.23	2.98	-5.95	1141.46	384.62	0.00	24.65	-0.00	-0.00	-0.00	300.00	200.00	0.00	-0.00
693	-0.00	-0.00	-0.00	903.00	200.00	0.00	-0.00	-0.00	-0.00	-0.00	300.00	200.00	0.00	-0.00
694	-0.00	-0.00	-0.00	903.00	200.00	0.00	-0.00	-0.00	-0.00	-0.00	300.00	200.00	0.00	-0.00
695	18.31	2.82	-5.95	1156.85	384.62	0.00	8.80	-0.00	-0.00	-0.00	300.00	200.00	0.00	-0.00
696	18.39	2.75	-6.26	1129.83	380.49	0.00	63.45	-0.00	-0.00	-0.00	300.00	200.00	0.00	-0.00
697	18.54	3.05	-6.26	1137.15	390.24	0.00	134.54	-0.00	-0.00	-0.00	300.00	200.00	0.00	-0.00
698	18.31	2.90	-6.26	1137.15	380.49	0.00	-51.92	-0.00	-0.00	-0.00	300.00	200.00	0.00	-0.00
699	18.54	2.59	-5.80	1155.63	394.74	0.00	254.18	-0.00	-0.00	-0.00	300.00	200.00	0.00	-0.00
700	18.62	2.67	-5.80	1163.53	394.74	0.00	228.68	-0.00	-0.00	-0.00	300.00	200.00	0.00	-0.00
701	18.39	2.67	-5.95	1156.85	394.87	0.00	227.32	-0.00	-0.00	-0.00	300.00	200.00	0.00	-0.00
702	-0.00	-0.00	-0.00	903.00	200.00	0.00	-0.00	-0.00	-0.00	-0.00	300.00	200.00	0.00	-0.00
703	-0.00	-0.00	-0.00	903.00	200.00	0.00	-0.00	-0.00	-0.00	-0.00	300.00	200.00	0.00	-0.00
704	-0.00	-0.00	-0.00	903.00	200.00	0.00	-0.00	-0.00	-0.00	-0.00	300.00	200.00	0.00	-0.00
705	18.62	2.67	-5.95	1141.46	400.00	0.00	316.91	-0.00	-0.00	-0.00	300.00	200.00	0.00	-0.00
706	18.54	2.67	-6.41	1131.57	376.19	0.00	-67.57	-0.00	-0.00	-0.00	300.00	200.00	0.00	-0.00
707	-0.00	-0.00	-0.00	903.00	200.00	0.00	-0.00	-0.00	-0.00	-0.00	300.00	200.00	0.00	-0.00
708	-0.00	-0.00	-0.00	903.00	200.00	0.00	-0.00	-0.00	-0.00	-0.00	300.00	200.00	0.00	-0.00
709	18.54	2.52	-5.95	1149.15	400.00	0.00	318.67	-0.00	-0.00	-0.00	300.00	200.00	0.00	-0.00
710	18.31	1.98	-6.26	1129.83	380.49	0.00	-97.69	-0.00	-0.00	-0.00	300.00	200.00	0.00	-0.00
711	-0.00	-0.00	-0.00	903.00	200.00	0.00	-0.00	-0.00	-0.00	-0.00	300.00	200.00	0.00	-0.00
712	-0.00	-0.00	-0.00	903.00	200.00	0.00	-0.00	-0.00	-0.00	-0.00	300.00	200.00	0.00	-0.00
713	-0.00	-0.00	-0.00	903.00	200.00	0.00	-0.00	-0.00	-0.00	-0.00	300.00	200.00	0.00	-0.00
714	18.77	2.21	-5.95	1149.15	400.00	0.00	279.35	-0.00	-0.00	-0.00	300.00	200.00	0.00	-0.00
715	18.23	2.21	-6.26	1144.46	395.12	0.00	93.97	-0.00	-0.00	-0.00	300.00	200.00	0.00	-0.00
716	18.01	2.06	-5.65	1162.46	400.00	0.00	228.47	-0.00	-0.00	-0.00	300.00	200.00	0.00	-0.00
717	-0.00	-0.00	-0.00	903.00	200.00	0.00	-0.00	-0.00	-0.00	-0.00	300.00	200.00	0.00	-0.00
718	17.93	2.52	-5.95	1172.23	389.74	0.00	0.39	-0.00	-0.00	-0.00	300.00	200.00	0.00	-0.00
719	18.62	2.29	-5.95	1156.85	400.00	0.00	441.33	-0.00	-0.00	-0.00	300.00	200.00	0.00	-0.00
720	18.23	2.14	-5.95	1149.15	400.00	0.00	305.76	-0.00	-0.00	-0.00	300.00	200.00	0.00	-0.00
721	-0.00	-0.00	-0.00	903.00	200.00	0.00	-0.00	-0.00	-0.00	-0.00	300.00	200.00	0.00	-0.00
722	-0.00	-0.00	-0.00	903.00	200.00	0.00	-0.00	-0.00	-0.00	-0.00	300.00	200.00	0.00	-0.00
723	18.31	2.52	-6.41	1131.57	376.19	0.00	-27.25	-0.00	-0.00	-0.00	300.00	200.00	0.00	-0.00
724	18.01	2.59	-5.80	1179.32	389.47	0.00	39.75	-0.00	-0.00	-0.00	300.00	200.00	0.00	-0.00
725	17.85	2.52	-6.41	1124.43	380.95	0.00	109.54	-0.00	-0.00	-0.00	300.00	200.00	0.00	-0.00
726	17.62	2.67	-6.41	1131.57	385.71	0.00	53.41	-0.00	-0.00	-0.00	300.00	200.00	0.00	-0.00
727	17.62	2.67	-5.95	1141.46	400.00	0.00	347.43	-0.00	-0.00	-0.00	300.00	200.00	0.00	-0.00
728	17.62	2.67	-6.26	1144.46	400.00	0.00	316.53	-0.00	-0.00	-0.00	300.00	200.00	0.00	-0.00
729	-0.00	-0.00	-0.00	903.00	200.00	0.00	-0.00	-0.00	-0.00	-0.00	300.00	200.00	0.00	-0.00
730	-0.00	-0.00	-0.00	903.00	200.00	0.00	-0.00	-0.00	-0.00	-0.00	300.00	200.00	0.00	-0.00
731	-0.00	-0.00	-0.00	903.00	200.00	0.00	-0.00	-0.00	-0.00	-0.00	300.00	200.00	0.00	-0.00
732	-0.00	-0.00	-0.00	903.00	200.00	0.00	-0.00	-0.00	-0.00	-0.00	300.00	200.00	0.00	-0.00
733	-0.00	-0.00	-0.00	903.00	200.00	0.00	-0.00	-0.00	-0.00	-0.00	300.00	200.00	0.00	-0.00
734	17.09	2.67	-6.41	1153.00	385.71	0.00	-11.44	-0.00	-0.00	-0.00	300.00	200.00	0.00	-0.00
735	17.01	2.44	-6.26	1151.78	395.12	0.00	217.53	-0.00	-0.00	-0.00	300.00	200.00	0.00	-0.00
736	-0.00	-0.00	-0.00	903.00	200.00	0.00	-0.00	-0.00	-0.00	-0.00	300.00	200.00	0.00	-0.00
737	17.17	2.52	-6.41	1145.86	380.95	0.00	-45.78	-0.00	-0.00	-0.00	300.00	200.00	0.00	-0.00
738	-0.00	-0.00	-0.00	903.00	200.00	0.00	-0.00	-0.00	-0.00	-0.00	300.00	200.00	0.00	-0.00
739	-0.00	-0.00	-0.00	903.00	200.00	0.00	-0.00	-0.00	-0.00	-0.00	300.00	200.00	0.00	-0.00
740	17.32	2.29	-6.26	1144.46	390.24	0.00	201.53	-0.00	-0.00	-0.00	300.00	200.00	0.00	-0.00
741	17.55	2.21	-6.26	1151.78	390.24	0.00	155.75	-0.00	-0.00	-0.00	300.00	200.00	0.00	-0.00
742	-0.00	-0.00	-0.00	903.00	200.00	0.00	-0.00	-0.00	-0.00	-0.00	300.00	200.00	0.00	-0.00
743	17.32	2.14	-5.95	1164.54	400.00	0.00	318.67	-0.00	-0.00	-0.00	300.00	200.00	0.00	-0.00
744	-0.00	-0.00	-0.00	903.00	200.00	0.00	-0.00	-0.00	-0.00	-0.00	300.00	200.00	0.00	-0.00
745	17.47	2.29	-5.95	1164.54	400.00	0.00	309.28	-0.00	-0.00	-0.00	300.00	200.00	0.00	-0.00
746	17.47	2.52	-5.80	1155.63	389.47	0.00	42.16	-0.00	-0.00	-0.00	300.00	200.00	0.00	-0.00
747	17.47	2.29	-6.26	1129.83	395.12	0.00	280.61	-0.00	-0.00	-0.00	300.00	200.00	0.00	-0.00
748	-0.00	-0.00	-0.00	903.00	200.00	0.00	-0.00	-0.00	-0.00	-0.00	300.00	200.00	0.00	-0.00
749	-0.00	-0.00	-0.00	903.00	200.00	0.00	-0.00	-0.00	-0.00	-0.00	300.00	200.00	0.00	-0.00
750	-0.00	-0.00	-0.00	903.00	200.00	0.00	-0.00	-0.00	-0.00	-0.00	300.00	200.00	0.00	-0.00
751	-0.00	-0.00	-0.00	903.00	200.00	0.00	-0.00	-0.00	-0.00	-0.00	300.00	200.00	0.00	-0.00
752	17.32	2.52	-6.26	1166.41	390.24	0.00	22.33	-0.00	-0.00	-0.00	300.00	200.00	0.00	-0.00
753	17.47	2.52	-6.26	1144.46	390.24	0.00	129.51	-0.00	-0.00	-0.00	300.00	200.00	0.00	-0.00
754	17.32	2.44	-6.26	1151.78	385.37	0.00	-6.33	-0.00	-0.00	-0.00	300.00	200.00	0.00	-0.00
755	-0.00	-0.00	-0.00	903.00	200.00	0.00	-0.00	-0.00	-0.00	-0.00	300.00	200.00	0.00	-0.00
756	-0.00	-0.00	-0.00	903.00	200.00	0.00	-0.00	-0.00	-0.00	-0.00	300.00	200.00	0.00	-0.00
757	-0.00	-0.00	-0.00	903.00	200.00	0.00	-0.00	-0.00	-0.00	-0.00	300.00	200.00	0.00	-0.00
758	17.47	2.52	-6.26	1129.83	395.12	0.00	251.58	-0.00	-0.00	-0.00	300.00	200.00	0.00	-0.00
759	-0.00	-0.00	-0.00	903.00	200.00	0.00	-0.00	-0.00	-0.00	-0.00	300.00	200.00	0.00	-0.00
760	17.32	2.21	-6.26	1144.46	390.24	0.00	151.29	-0.00	-0.00	-0.00	300.00	200.00	0.00	-0.00
761	-0.00	-0.00	-0.00	903.00	200.00	0.00	-0.00	-0.00	-0.00	-0.00	300.00	200.00	0.00	-0.00
762	17.32	2.44	-5.95	1164.54	400.00	0.00	193.08	-0.00	-0.00	-0.00	300.00	200.00	0.00	-0.00
763	17.55	2.44	-6.26	1151.78	395.12	0.00	207.30	-0.00	-0.00	-0.00	300.00	200.00	0.00	-0.00
764	17.24	2.14	-6.26	1151.78	395.12	0.00	246.56	-0.00	-0.00	-0.00	300.00	200.00	0.00	-0.00
765	-0.00	-0.00	-0.00	903.00	200.00	0.00	-0.00	-0.00	-0.00	-0.00	300.00	200.00	0.00	-0.00
766	17.47	2.44	-5.95	1149.15	389.74	0.00	104.86	-0.00	-0.00	-0.00	300.00	200.00	0.00	-0.00
767	-0.00	-0.00	-0.00	903.00	200.00	0.00	-0.00	-0.00	-0.00	-0.00	300.00	200.00	0.00	-0.00
768	-0.00	-0.00	-0.00	903.00	200.00	0.00	-0.00	-0.00	-0.00	-0.00	300.00	200.00	0.00	-0.00
769	-0.00	-0.00	-0.00	903.00	200.00	0.00	-0.00	-0.00	-0.00	-0.00	300.00	200.00	0.00	-0.00
770	17.47	2.44	-6.26	1151.78	395.12	0.00	238.19	-0.00	-0.00	-0.00	300.00	200.00	0.00	-0.00
771	17.47	2.29	-5.95	1164.54	389.74	0.00	152.98	-0.00	-0.00	-0.00	300.00	200.00	0.00	-0.00
772	-0.00	-0.00	-0.00	903.00	200.00	0.00	-0.00	-0.00	-0.00	-0.00	300.00	200.00	0.00	-0.00
773	17.17	2.59	-5.95	1149.15	394.87	0.00	97.42	-0.00	-0.00	-0.00	300.00	200.00	0.00	-0.00
774	17.17	2.44	-6.41	1145.86	385.71	0.00	54.50	-0.00	-0.00	-0.00	300.00	200.00	0.00	-0.00
775	17.32	2.52	-6.26	1151.78	385.37	0.00	-25.31	-0.00	-0.00	-0.00	300.00	200.00	0.00	-0.00
776	17.47	2.21	-5.95	1164.54	400.00	0.00	329.24	-0.00	-0.00	-0.00	300.00	200.00	0.00	-0.00
777	17.24	2.29	-6.26	1159.10	395.12	0.00	146.08	-0.00	-0.00	-0.00	300.00	200.00	0.00	-0.00
778	-0.00	-0.00	-0.00	903.00	200.00	0.00	-0.00	-0.00	-0.00	-0.00	300.00	200.00	0.00	-0.00
779	-0.00	-0.00	-0.00	903.00	200.00	0.00	-0.00	-0.00	-0.00	-0.00	300.00	200.00	0.00	-0.00
780	-0.00	-0.00	-0.00	903.00	200.00	0.00	-0.00	-0.00	-0.00	-0.00	300.00	200.00	0.00	-0.00
781	17.17	2.52	-6.41	1124.43	380.95	0.00	-37.60	-0.00	-0.00	-0.00	300.00	200.00	0.00	-0.00
782	-0.00	-0.00	-0.00	903.00	200.00	0.00	-0.00	-0.00	-0.00	-0.00	300.00	200.00	0.00	-0.00
783	-0.00	-0.00	-0.00	903.00	200.00	0.00	-0.00	-0.00	-0.00	-0.00	300.00	200.00	0.00	-0.00
784	17.32	2.21	-6.41	1153.00	385.71	0.00	99.73	-0.00	-0.00	-0.00	300.00	200.00	0.00	-0.00
785	-0.00	-0.00	-0.00	903.00	200.00	0.00	-0.00	-0.00	-0.00	-0.00	300.00	200.00	0.00	-0.00
786	-0.00	-0.00	-0.00	903.00	200.00	0.00	-0.00	-0.00	-0.00	-0.00	300.00	200.00	0.00	-0.00
787	17.24	2.44	-5.95	1156.85	394.87	0.00	222.62	-0.00	-0.00	-0.00	300.00	200.00	0.00	-0.00
788	17.17	2.52	-5.95	1156.85	389.74	0.00	31.69	-0.00	-0.00	-0.00	300.00	200.00	0.00	-0.00
789	17.32	2.52	-5.95	1164.54	400.00	0.00	264.68	-0.00	-0.00	-0.00	300.00	200.00	0.00	-0.00
790	17.24	2.52	-6.26	1144.46	385.37	0.00	24.75	-0.00	-0.00	-0.00	300.00	200.00	0.00	-0.00
791	-0.00	-0.00	-0.00	903.00	200.00	0.00	-0.00	-0.00	-0.00	-0.00	300.00	200.00	0.00	-0.00
792	17.17	2.52	-6.26	1166.41	395.12	0.00	145.70	-0.00	-0.00	-0.00	300.00	200.00	0.00	-0.00
793	17.17	2.52	-6.26	1144.46	390.24	0.00	117.23	-0.00	-0.00	-0.00	300.00	200.00	0.00	-0.00
794	17.24	2.52	-6.26	1151.78	390.24	0.00	90.44	-0.00	-0.00	-0.00	300.00	200.00	0.00	-0.00
795	17.17	2.52	-6.26	1151.78	390.24	0.00	98.81	-0.00	-0.00	-0.00	300.00	200.00	0.00	-0.00
796	-0.00	-0.00	-0.00	903.00	200.00	0.00	-0.00	-0.00	-0.00	-0.00	300.00	200.00	0.00	-0.00
797	17.24	2.52	-6.41	1145.86	385.71	0.00	27.25	-0.00	-0.00	-0.00	300.00	200.00	0.00	-0.00
798	17.32	2.44	-5.95	1156.85	394.87	0.00	214.60	-0.00	-0.00	-0.00	300.00	200.00	0.00	-0.00
799	-0.00	-0.00	-0.00	903.00	200.00	0.00	-0.00	-0.00	-0.00	-0.00	300.00	200.00	0.00	-0.00
800	-0.00	-0.00	-0.00	903.00	200.00	0.00	-0.00	-0.00	-0.00	-0.00	300.00	200.00	0.00	-0.00
801	-0.00	-0.00	-0.00	903.00	200.00	0.00	-0.00	-0.00	-0.00	-0.00	300.00	200.00	0.00	-0.00
802	-0.00	-0.00	-0.00	903.00	200.00	0.00	-0.00	-0.00	-0.00	-0.00	300.00	200.00	0.00	-0.00
803	17.24	2.59	-5.95	1164.54	400.00	0.00	206.58	-0.00	-0.00	-0.00	300.00	200.00	0.00	-0.00
804	16.86	2.52	-5.95	1156.85	400.00	0.00	215.38	-0.00	-0.00	-0.00	300.00	200.00	0.00	-0.00
805	16.94	2.29	-6.26	1159.10	390.24	0.00	95.46	-0.00	-0.00	-0.00	300.00	200.00	0.00	-0.00
806	17.17	2.44	-5.95	1164.54	389.74	0.00	78.05	-0.00	-0.00	-0.00	300.00	200.00	0.00	-0.00
807	-0.00	-0.00	-0.00	903.00	200.00	0.00	-0.00	-0.00	-0.00	-0.00	300.00	200.00	0.00	-0.00
808	17.01	2.59	-6.26	1151.78	385.37	0.00	-9.30	-0.00	-0.00	-0.00	300.00	200.00	0.00	-0.00
809	-0.00	-0.00	-0.00	903.00	200.00	0.00	-0.00	-0.00	-0.00	-0.00	300.00	200.00	0.00	-0.00
810	17.01	2.21	-6.41	1131.57	385.71	0.00	113.35	-0.00	-0.00	-0.00	300.00	200.00	0.00	-0.00
811	-0.00	-0.00	-0.00	903.00	200.00	0.00	-0.00	-0.00	-0.00	-0.00	300.00	200.00	0.00	-0.00
812	17.09	2.29	-6.26	1159.10	390.24	0.00	147.38	-0.00	-0.00	-0.00	300.00	200.00	0.00	-0.00
813	17.01	2.44	-5.95	1172.23	400.00	0.00	227.71	-0.00	-0.00	-0.00	300.00	200.00	0.00	-0.00
814	17.24	2.29	-5.95	1156.85	400.00	0.00	349.78	-0.00	-0.00	-0.00	300.00	200.00	0.00	-0.00
815	-0.00	-0.00	-0.00	903.00	200.00	0.00	-0.00	-0.00	-0.00	-0.00	300.00	200.00	0.00	-0.00
816	17.32	2.29	-5.95	1164.54	400.00	0.00	347.43	-0.00	-0.00	-0.00	300.00	200.00	0.00	-0.00
817	17.24	2.29	-6.26	1129.83	395.12	0.00	258.84	-0.00	-0.00	-0.00	300.00	200.00	0.00	-0.00
818	17.55	2.14	-6.26	1151.78	395.12	0.00	237.44	-0.00	-0.00	-0.00	300.00	200.00	0.00	-0.00
819	-0.00	-0.00	-0.00	903.00	200.00	0.00	-0.00	-0.00	-0.00	-0.00	300.00	200.00	0.00	-0.00
820	-0.00	-0.00	-0.00	903.00	200.00	0.00	-0.00	-0.00	-0.00	-0.00	300.00	200.00	0.00	-0.00
821	-0.00	-0.00	-0.00	903.00	200.00	0.00	-0.00	-0.00	-0.00	-0.00	300.00	200.00	0.00	-0.00
822	17.55	2.21	-6.26	1151.78	390.24	0.00	87.09	-0.00	-0.00	-0.00	300.00	200.00	0.00	-0.00
823	17.62	1.98	-6.26	1144.46	385.37	0.00	109.97	-0.00	-0.00	-0.00	300.00	200.00	0.00	-0.00
824	-0.00	-0.00	-0.00	903.00	200.00	0.00	-0.00	-0.00	-0.00	-0.00	300.00	200.00	0.00	-0.00
825	-0.00	-0.00	-0.00	903.00	200.00	0.00	-0.00	-0.00	-0.00	-0.00	300.00	200.00	0.00	-0.00
826	-0.00	-0.00	-0.00	903.00	200.00	0.00	-0.00	-0.00	-0.00	-0.00	300.00	200.00	0.00	-0.00
827	-0.00	-0.00	-0.00	903.00	200.00	0.00	-0.00	-0.00	-0.00	-0.00	300.00	200.00	0.00	-0.00
828	-0.00	-0.00	-0.00	903.00	200.00	0.00	-0.00	-0.00	-0.00	-0.00	300.00	200.00	0.00	-0.00
829	17.62	2.21	-5.95	1149.15	400.00	0.00	256.46	-0.00	-0.00	-0.00	300.00	200.00	0.00	-0.00
830	17.70	1.98	-5.95	1149.15	400.00	0.00	282.29	-0.00	-0.00	-0.00	300.00	200.00	0.00	-0.00
831	-0.00	-0.00	-0.00	903.00	200.00	0.00	-0.00	-0.00	-0.00	-0.00	300.00	200.00	0.00	-0.00
832	17.62	2.14	-6.26	1122.51	395.12	0.00	246.19	-0.00	-0.00	-0.00	300.00	200.00	0.00	-0.00
833	17.70	1.91	-5.95	1149.15	400.00	0.00	346.84	-0.00	-0.00	-0.00	300.00	200.00	0.00	-0.00
834	17.85	1.91	-5.80	1163.53	400.00	0.00	304.17	-0.00	-0.00	-0.00	300.00	200.00	0.00	-0.00
835	17.62	2.06	-5.95	1149.15	400.00	0.00	294.03	-0.00	-0.00	-0.00	300.00	200.00	0.00	-0.00
836	17.62	1.98	-5.80	1155.63	400.00	0.00	208.40	-0.00	-0.00	-0.00	300.00	200.00	0.00	-0.00
837	17.70	1.98	-5.95	1156.85	394.87	0.00	222.03	-0.00	-0.00	-0.00	300.00	200.00	0.00	-0.00
838	-0.00	-0.00	-0.00	903.00	200.00	0.00	-0.00	-0.00	-0.00	-0.00	300.00	200.00	0.00	-0.00
839	17.62	1.98	-5.80	1155.63	394.74	0.00	161.42	-0.00	-0.00	-0.00	300.00	200.00	0.00	-0.00
840	17.62	1.98	-5.95	1149.15	400.00	0.00	221.25	-0.00	-0.00	-0.00	300.00	200.00	0.00	-0.00
841	-0.00	-0.00	-0.00	903.00	200.00	0.00	-0.00	-0.00	-0.00	-0.00	300.00	200.00	0.00	-0.00
842	17.70	1.98	-6.26	1137.15	385.37	0.00	1.30	-0.00	-0.00	-0.00	300.00	200.00	0.00	-0.00
843	-0.00	-0.00	-0.00	903.00	200.00	0.00	-0.00	-0.00	-0.00	-0.00	300.00	200.00	0.00	-0.00
844	17.62	2.06	-5.95	1149.15	400.00	0.00	316.91	-0.00	-0.00	-0.00	300.00	200.00	0.00	-0.00
845	17.85	2.52	-5.80	1147.74	389.47	0.00	134.32	-0.00	-0.00	-0.00	300.00	200.00	0.00	-0.00
846	18.01	2.59	-6.26	1144.46	385.37	0.00	56.20	-0.00	-0.00	-0.00	300.00	200.00	0.00	-0.00
847	17.70	2.44	-5.80	1155.63	400.00	0.00	245.35	-0.00	-0.00	-0.00	300.00	200.00	0.00	-0.00
848	-0.00	-0.00	-0.00	903.00	200.00	0.00	-0.00	-0.00	-0.00	-0.00	300.00	200.00	0.00	-0.00
849	-0.00	-0.00	-0.00	903.00	200.00	0.00	-0.00	-0.00	-0.00	-0.00	300.00	200.00	0.00	-0.00
850	17.70	2.52	-5.95	1149.15	389.74	0.00	175.28	-0.00	-0.00	-0.00	300.00	200.00	0.00	-0.00
851	17.78	2.67	-5.95	1156.85	394.87	0.00	222.82	-0.00	-0.00	-0.00	300.00	200.00	0.00	-0.00
852	18.01	2.67	-5.95	1149.15	394.87	0.00	219.30	-0.00	-0.00	-0.00	300.00	200.00	0.00	-0.00
853	-0.00	-0.00	-0.00	903.00	200.00	0.00	-0.00	-0.00	-0.00	-0.00	300.00	200.00	0.00	-0.00
854	17.78	2.52	-6.26	1137.15	380.49	0.00	-36.10	-0.00	-0.00	-0.00	300.00	200.00	0.00	-0.00
855	-0.00	-0.00	-0.00	903.00	200.00	0.00	-0.00	-0.00	-0.00	-0.00	300.00	200.00	0.00	-0.00
856	17.62	2.52	-6.26	1144.46	380.49	0.00	-36.29	-0.00	-0.00	-0.00	300.00	200.00	0.00	-0.00
857	17.62	2.67	-5.95	1156.85	389.74	0.00	56.93	-0.00	-0.00	-0.00	300.00	200.00	0.00	-0.00
858	17.62	2.44	-5.95	1149.15	389.74	0.00	133.81	-0.00	-0.00	-0.00	300.00	200.00	0.00	-0.00
859	17.85	2.67	-5.80	1155.63	384.21	0.00	27.71	-0.00	-0.00	-0.00	300.00	200.00	0.00	-0.00
860	17.78	2.67	-5.65	1162.46	400.00	0.00	253.21	-0.00	-0.00	-0.00	300.00	200.00	0.00	-0.00
861	-0.00	-0.00	-0.00	903.00	200.00	0.00	-0.00	-0.00	-0.00	-0.00	300.00	200.00	0.00	-0.00
862	17.78	2.59	-6.26	1137.15	390.24	0.00	188.13	-0.00	-0.00	-0.00	300.00	200.00	0.00	-0.00
863	17.78	2.52	-5.80	1163.53	394.74	0.00	196.56	-0.00	-0.00	-0.00	300.00	200.00	0.00	-0.00
864	17.78	2.67	-5.80	1155.63	394.74	0.00	223.66	-0.00	-0.00	-0.00	300.00	200.00	0.00	-0.00
865	17.62	2.67	-5.95	1141.46	389.74	0.00	98.01	-0.00	-0.00	-0.00	300.00	200.00	0.00	-0.00
866	17.85	2.59	-5.95	1141.46	389.74	0.00	159.63	-0.00	-0.00	-0.00	300.00	200.00	0.00	-0.00
867	17.70	2.82	-5.80	1155.63	400.00	0.00	240.53	-0.00	-0.00	-0.00	300.00	200.00	0.00	-0.00
868	17.62	2.67	-5.95	1141.46	389.74	0.00	98.01	-0.00	-0.00	-0.00	300.00	200.00	0.00	-0.00
869	-0.00	-0.00	-0.00	903.00	200.00	0.00	-0.00	-0.00	-0.00	-0.00	300.00	200.00	0.00	-0.00
870	-0.00	-0.00	-0.00	903.00	200.00	0.00	-0.00	-0.00	-0.00	-0.00	300.00	200.00	0.00	-0.00
871	17.55	2.67	-5.95	1149.15	389.74	0.00	62.99	-0.00	-0.00	-0.00	300.00	200.00	0.00	-0.00
872	17.55	2.67	-5.65	1154.35	400.00	0.00	251.98	-0.00	-0.00	-0.00	300.00	200.00	0.00	-0.00
873	-0.00	-0.00	-0.00	903.00	200.00	0.00	-0.00	-0.00	-0.00	-0.00	300.00	200.00	0.00	-0.00
874	17.62	2.67	-6.26	1129.83	380.49	0.00	-11.16	-0.00	-0.00	-0.00	300.00	200.00	0.00	-0.00
875	17.70	2.75	-5.95	1149.15	394.87	0.00	232.60	-0.00	-0.00	-0.00	300.00	200.00	0.00	-0.00
876	17.62	2.82	-6.26	1129.83	375.61	0.00	-108.86	-0.00	-0.00	-0.00	300.00	200.00	0.00	-0.00
877	17.55	2.67	-5.95	1149.15	384.62	0.00	18.78	-0.00	-0.00	-0.00	300.00	200.00	0.00	-0.00
878	17.62	2.67	-5.95	1149.15	394.87	0.00	167.85	-0.00	-0.00	-0.00	300.00	200.00	0.00	-0.00
879	-0.00	-0.00	-0.00	903.00	200.00	0.00	-0.00	-0.00	-0.00	-0.00	300.00	200.00	0.00	-0.00
880	17.70	2.67	-5.80	1155.63	400.00	0.00	301.96	-0.00	-0.00	-0.00	300.00	200.00	0.00	-0.00
881	-0.00	-0.00	-0.00	903.00	200.00	0.00	-0.00	-0.00	-0.00	-0.00	300.00	200.00	0.00	-0.00
882	18.01	2.82	-5.95	1149.15	389.74	0.00	135.18	-0.00	-0.00	-0.00	300.00	200.00	0.00	-0.00
883	-0.00	-0.00	-0.00	903.00	200.00	0.00	-0.00	-0.00	-0.00	-0.00	300.00	200.00	0.00	-0.00
884	17.62	2.67	-5.95	1141.46	394.87	0.00	211.28	-0.00	-0.00	-0.00	300.00	200.00	0.00	-0.00
885	17.55	2.75	-5.95	1149.15	394.87	0.00	157.09	-0.00	-0.00	-0.00	300.00	200.00	0.00	-0.00
886	17.70	2.67	-5.80	1147.74	394.74	0.00	229.89	-0.00	-0.00	-0.00	300.00	200.00	0.00	-0.00
887	17.55	2.75	-6.26	1137.15	380.49	0.00	-85.23	-0.00	-0.00	-0.00	300.00	200.00	0.00	-0.00
888	17.62	2.67	-5.80	1163.53	400.00	0.00	265.62	-0.00	-0.00	-0.00	300.00	200.00	0.00	-0.00
889	17.55	2.75	-5.95	1149.15	389.74	0.00	44.21	-0.00	-0.00	-0.00	300.00	200.00	0.00	-0.00
890	17.55	2.82	-5.80	1163.53	394.74	0.00	141.14	-0.00	-0.00	-0.00	300.00	200.00	0.00	-0.00
891	17.62	2.67	-5.80	1155.63	394.74	0.00	148.17	-0.00	-0.00	-0.00	300.00	200.00	0.00	-0.00
892	17.70	2.67	-6.26	1137.15	385.37	0.00	115.19	-0.00	-0.00	-0.00	300.00	200.00	0.00	-0.00
893	17.55	2.67	-6.26	1144.46	380.49	0.00	-86.90	-0.00	-0.00	-0.00	300.00	200.00	0.00	-0.00
894	17.62	2.67	-5.80	1147.74	400.00	0.00	330.67	-0.00	-0.00	-0.00	300.00	200.00	0.00	-0.00
895	17.62	2.67	-5.80	1155.63	394.74	0.00	216.84	-0.00	-0.00	-0.00	300.00	200.00	0.00	-0.00
896	17.62	2.67	-5.80	1155.63	394.74	0.00	216.84	-0.00	-0.00	-0.00	300.00	200.00	0.00	-0.00
897	-0.00	-0.00	-0.00	903.00	200.00	0.00	-0.00	-0.00	-0.00	-0.00	300.00	200.00	0.00	-0.00
898	17.62	2.59	-5.95	1149.15	389.74	0.00	187.80	-0.00	-0.00	-0.00	300.00	200.00	0.00	-0.00
899	17.55	2.67	-5.95	1149.15	394.87	0.00	221.64	-0.00	-0.00	-0.00	300.00	200.00	0.00	-0.00
900	17.70	2.67	-5.95	1149.15	394.87	0.00	251.38	-0.00	-0.00	-0.00	300.00	200.00	0.00	-0.00
901	17.55	2.67	-5.65	1178.68	400.00	0.00	209.91	-0.00	-0.00	-0.00	300.00	200.00	0.00	-0.00
902	17.47	2.67	-5.95	1149.15	400.00	0.00	296.37	-0.00	-0.00	-0.00	300.00	200.00	0.00	-0.00
903	17.70	2.67	-5.80	1147.74	394.74	0.00	229.89	-0.00	-0.00	-0.00	300.00	200.00	0.00	-0.00
904	17.70	2.67	-5.95	1156.85	389.74	0.00	140.07	-0.00	-0.00	-0.00	300.00	200.00	0.00	-0.00
905	17.62	2.67	-6.26	1144.46	380.49	0.00	18.42	-0.00	-0.00	-0.00	300.00	200.00	0.00	-0.00
906	17.55	2.59	-6.26	1144.46	380.49	0.00	-22.70	-0.00	-0.00	-0.00	300.00	200.00	0.00	-0.00
907	17.62	2.67	-5.95	1149.15	394.87	0.00	213.62	-0.00	-0.00	-0.00	300.00	200.00	0.00	-0.00
908	17.62	2.67	-5.80	1147.74	400.00	0.00	330.67	-0.00	-0.00	-0.00	300.00	200.00	0.00	-0.00
909	17.62	2.67	-5.80	1155.63	394.74	0.00	193.95	-0.00	-0.00	-0.00	300.00	200.00	0.00	-0.00
910	17.55	2.59	-6.26	1137.15	380.49	0.00	64.94	-0.00	-0.00	-0.00	300.00	200.00	0.00	-0.00
911	17.47	2.90	-5.95	1141.46	394.87	0.00	172.74	-0.00	-0.00	-0.00	300.00	200.00	0.00	-0.00
912	17.62	2.67	-6.26	1137.15	385.37	0.00	101.04	-0.00	-0.00	-0.00	300.00	200.00	0.00	-0.00
913	17.62	2.90	-5.95	1141.46	394.87	0.00	156.70	-0.00	-0.00	-0.00	300.00	200.00	0.00	-0.00
914	17.55	2.90	-5.80	1155.63	394.74	0.00	144.16	-0.00	-0.00	-0.00	300.00	200.00	0.00	-0.00
915	17.62	2.59	-5.95	1141.46	384.62	0.00	140.26	-0.00	-0.00	-0.00	300.00	200.00	0.00	-0.00
916	17.47	2.67	-5.80	1155.63	389.47	0.00	95.17	-0.00	-0.00	-0.00	300.00	200.00	0.00	-0.00
917	17.78	2.90	-5.95	1149.15	389.74	0.00	141.63	-0.00	-0.00	-0.00	300.00	200.00	0.00	-0.00
918	17.55	2.90	-6.26	1137.15	385.37	0.00	33.31	-0.00	-0.00	-0.00	300.00	200.00	0.00	-0.00
919	17.62	2.82	-5.95	1149.15	394.87	0.00	221.84	-0.00	-0.00	-0.00	300.00	200.00	0.00	-0.00
920	17.55	2.90	-5.95	1141.46	394.87	0.00	210.49	-0.00	-0.00	-0.00	300.00	200.00	0.00	-0.00
921	17.55	2.82	-5.95	1149.15	389.74	0.00	116.98	-0.00	-0.00	-0.00	300.00	200.00	0.00	-0.00
922	17.62	2.82	-5.95	1156.85	389.74	0.00	109.75	-0.00	-0.00	-0.00	300.00	200.00	0.00	-0.00
923	17.55	3.05	-5.95	1156.85	384.62	0.00	-29.93	-0.00	-0.00	-0.00	300.00	200.00	0.00	-0.00
924	17.70	2.82	-5.95	1149.15	394.87	0.00	236.71	-0.00	-0.00	-0.00	300.00	200.00	0.00	-0.00
925	17.62	2.82	-5.80	1163.53	394.74	0.00	178.89	-0.00	-0.00	-0.00	300.00	200.00	0.00	-0.00
926	17.55	2.90	-5.95	1141.46	389.74	0.00	189.17	-0.00	-0.00	-0.00	300.00	200.00	0.00	-0.00
927	17.55	2.90	-5.80	1155.63	394.74	0.00	167.04	-0.00	-0.00	-0.00	300.00	200.00	0.00	-0.00
928	17.55	2.98	-5.95	1156.85	394.87	0.00	146.52	-0.00	-0.00	-0.00	300.00	200.00	0.00	-0.00
929	17.62	2.98	-5.80	1155.63	389.47	0.00	69.87	-0.00	-0.00	-0.00	300.00	200.00	0.00	-0.00
930	17.47	2.90	-5.65	1162.46	400.00	0.00	293.01	-0.00	-0.00	-0.00	300.00	200.00	0.00	-0.00
931	17.62	2.98	-5.95	1141.46	389.74	0.00	139.68	-0.00	-0.00	-0.00	300.00	200.00	0.00	-0.00
932	17.62	2.90	-6.26	1144.46	380.49	0.00	-59.73	-0.00	-0.00	-0.00	300.00	200.00	0.00	-0.00
933	17.78	2.90	-5.80	1155.63	400.00	0.00	282.29	-0.00	-0.00	-0.00	300.00	200.00	0.00	-0.00
934	18.01	2.98	-5.95	1156.85	400.00	0.00	328.06	-0.00	-0.00	-0.00	300.00	200.00	0.00	-0.00
935	17.93	3.05	-6.26	1144.46	380.49	0.00	-18.61	-0.00	-0.00	-0.00	300.00	200.00	0.00	-0.00
936	17.78	2.98	-6.26	1137.15	380.49	0.00	-28.84	-0.00	-0.00	-0.00	300.00	200.00	0.00	-0.00
937	18.08	2.82	-5.95	1149.15	389.74	0.00	172.54	-0.00	-0.00	-0.00	300.00	200.00	0.00	-0.00
938	-0.00	-0.00	-0.00	903.00	200.00	0.00	-0.00	-0.00	-0.00	-0.00	300.00	200.00	0.00	-0.00
939	18.08	2.90	-6.26	1137.15	380.49	0.00	-1.67	-0.00	-0.00	-0.00	300.00	200.00	0.00	-0.00
940	18.08	2.82	-5.95	1141.46	384.62	0.00	101.53	-0.00	-0.00	-0.00	300.00	200.00	0.00	-0.00
941	17.78	2.75	-5.95	1156.85	394.87	0.00	180.56	-0.00	-0.00	-0.00	300.00	200.00	0.00	-0.00
942	18.01	2.82	-5.80	1147.74	394.74	0.00	206.19	-0.00	-0.00	-0.00	300.00	200.00	0.00	-0.00
943	-0.00	-0.00	-0.00	903.00	200.00	0.00	-0.00	-0.00	-0.00	-0.00	300.00	200.00	0.00	-0.00
944	17.93	3.05	-5.95	1149.15	389.74	0.00	87.25	-0.00	-0.00	-0.00	300.00	200.00	0.00	-0.00
945	-0.00	-0.00	-0.00	903.00	200.00	0.00	-0.00	-0.00	-0.00	-0.00	300.00	200.00	0.00	-0.00
946	17.85	2.98	-5.95	1164.54	394.87	0.00	160.22	-0.00	-0.00	-0.00	300.00	200.00	0.00	-0.00
947	17.93	2.75	-6.26	1137.15	380.49	0.00	29.40	-0.00	-0.00	-0.00	300.00	200.00	0.00	-0.00
948	17.85	2.98	-5.95	1149.15	394.87	0.00	205.99	-0.00	-0.00	-0.00	300.00	200.00	0.00	-0.00
949	17.93	2.98	-5.95	1149.15	389.74	0.00	106.03	-0.00	-0.00	-0.00	300.00	200.00	0.00	-0.00
950	17.93	2.82	-5.80	1147.74	389.47	0.00	165.64	-0.00	-0.00	-0.00	300.00	200.00	0.00	-0.00
951	17.93	2.75	-5.80	1163.53	394.74	0.00	235.31	-0.00	-0.00	-0.00	300.00	200.00	0.00	-0.00
952	17.70	2.82	-5.80	1155.63	394.74	0.00	170.26	-0.00	-0.00	-0.00	300.00	200.00	0.00	-0.00
953	17.93	2.90	-6.26	1129.83	380.49	0.00	60.66	-0.00	-0.00	-0.00	300.00	200.00	0.00	-0.00
954	17.85	2.90	-5.95	1156.85	389.74	0.00	133.81	-0.00	-0.00	-0.00	300.00	200.00	0.00	-0.00
955	17.70	2.67	-5.95	1141.46	384.62	0.00	90.38	-0.00	-0.00	-0.00	300.00	200.00	0.00	-0.00
956	17.85	2.75	-5.95	1149.15	389.74	0.00	193.67	-0.00	-0.00	-0.00	300.00	200.00	0.00	-0.00
957	-0.00	-0.00	-0.00	903.00	200.00	0.00	-0.00	-0.00	-0.00	-0.00	300.00	200.00	0.00	-0.00
958	-0.00	-0.00	-0.00	903.00	200.00	0.00	-0.00	-0.00	-0.00	-0.00	300.00	200.00	0.00	-0.00
959	-0.00	-0.00	-0.00	903.00	200.00	0.00	-0.00	-0.00	-0.00	-0.00	300.00	200.00	0.00	-0.00
960	17.55	2.59	-5.80	1155.63	389.47	0.00	174.67	-0.00	-0.00	-0.00	300.00	200.00	0.00	-0.00
961	17.55	2.98	-5.80	1147.74	400.00	0.00	240.73	-0.00	-0.00	-0.00	300.00	200.00	0.00	-0.00
962	-0.00	-0.00	-0.00	903.00	200.00	0.00	-0.00	-0.00	-0.00	-0.00	300.00	200.00	0.00	-0.00
963	-0.00	-0.00	-0.00	903.00	200.00	0.00	-0.00	-0.00	-0.00	-0.00	300.00	200.00	0.00	-0.00
964	17.55	2.67	-5.80	1155.63	394.74	0.00	201.98	-0.00	-0.00	-0.00	300.00	200.00	0.00	-0.00
965	17.55	2.67	-5.95	1164.54	389.74	0.00	67.69	-0.00	-0.00	-0.00	300.00	200.00	0.00	-0.00
966	17.55	2.67	-5.95	1141.46	394.87	0.00	242.18	-0.00	-0.00	-0.00	300.00	200.00	0.00	-0.00
967	17.70	2.67	-5.95	1141.46	389.74	0.00	158.26	-0.00	-0.00	-0.00	300.00	200.00	0.00	-0.00
968	17.55	2.75	-5.95	1149.15	389.74	0.00	89.99	-0.00	-0.00	-0.00	300.00	200.00	0.00	-0.00
969	17.70	2.59	-5.95	1149.15	389.74	0.00	202.28	-0.00	-0.00	-0.00	300.00	200.00	0.00	-0.00
970	17.55	2.67	-5.80	1163.53	400.00	0.00	250.36	-0.00	-0.00	-0.00	300.00	200.00	0.00	-0.00
971	17.55	2.67	-5.95	1149.15	389.74	0.00	85.88	-0.00	-0.00	-0.00	300.00	200.00	0.00	-0.00
972	17.62	2.59	-6.26	1144.46	395.12	0.00	248.98	-0.00	-0.00	-0.00	300.00	200.00	0.00	-0.00
973	-0.00	-0.00	-0.00	903.00	200.00	0.00	-0.00	-0.00	-0.00	-0.00	300.00	200.00	0.00	-0.00
974	17.32	2.59	-6.26	1144.46	380.49	0.00	-41.12	-0.00	-0.00	-0.00	300.00	200.00	0.00	-0.00
975	17.24	2.59	-6.41	1153.00	380.95	0.00	-91.92	-0.00	-0.00	-0.00	300.00	200.00	0.00	-0.00
976	17.55	2.59	-5.95	1156.85	394.87	0.00	197.58	-0.00	-0.00	-0.00	300.00	200.00	0.00	-0.00
977	17.47	2.75	-5.95	1164.54	400.00	0.00	212.45	-0.00	-0.00	-0.00	300.00	200.00	0.00	-0.00
978	17.47	2.59	-5.95	1156.85	394.87	0.00	182.71	-0.00	-0.00	-0.00	300.00	200.00	0.00	-0.00
979	17.24	2.75	-6.26	1151.78	385.37	0.00	-50.61	-0.00	-0.00	-0.00	300.00	200.00	0.00	-0.00
980	-0.00	-0.00	-0.00	903.00	200.00	0.00	-0.00	-0.00	-0.00	-0.00	300.00	200.00	0.00	-0.00
981	-0.00	-0.00	-0.00	903.00	200.00	0.00	-0.00	-0.00	-0.00	-0.00	300.00	200.00	0.00	-0.00
982	17.32	2.75	-5.95	1164.54	400.00	0.00	204.82	-0.00	-0.00	-0.00	300.00	200.00	0.00	-0.00
983	17.47	2.59	-5.80	1163.53	400.00	0.00	254.98	-0.00	-0.00	-0.00	300.00	200.00	0.00	-0.00
984	17.24	2.75	-5.95	1164.54	400.00	0.00	189.56	-0.00	-0.00	-0.00	300.00	200.00	0.00	-0.00
985	17.47	2.67	-5.95	1149.15	400.00	0.00	296.37	-0.00	-0.00	-0.00	300.00	200.00	0.00	-0.00
986	17.55	2.75	-5.80	1155.63	394.74	0.00	182.70	-0.00	-0.00	-0.00	300.00	200.00	0.00	-0.00
987	17.47	2.67	-5.80	1155.63	400.00	0.00	256.19	-0.00	-0.00	-0.00	300.00	200.00	0.00	-0.00
988	-0.00	-0.00	-0.00	903.00	200.00	0.00	-0.00	-0.00	-0.00	-0.00	300.00	200.00	0.00	-0.00
989	-0.00	-0.00	-0.00	903.00	200.00	0.00	-0.00	-0.00	-0.00	-0.00	300.00	200.00	0.00	-0.00
990	17.47	2.59	-5.80	1147.74	400.00	0.00	318.83	-0.00	-0.00	-0.00	300.00	200.00	0.00	-0.00
991	17.55	2.52	-5.95	1149.15	384.62	0.00	125.01	-0.00	-0.00	-0.00	300.00	200.00	0.00	-0.00
992	17.32	2.59	-6.26	1137.15	380.49	0.00	23.63	-0.00	-0.00	-0.00	300.00	200.00	0.00	-0.00
993	17.47	2.67	-5.80	1147.74	400.00	0.00	323.04	-0.00	-0.00	-0.00	300.00	200.00	0.00	-0.00
994	17.47	2.75	-5.95	1149.15	394.87	0.00	188.00	-0.00	-0.00	-0.00	300.00	200.00	0.00	-0.00
995	17.32	2.67	-5.95	1164.54	400.00	0.00	247.66	-0.00	-0.00	-0.00	300.00	200.00	0.00	-0.00
996	17.32	2.82	-5.95	1149.15	394.87	0.00	139.48	-0.00	-0.00	-0.00	300.00	200.00	0.00	-0.00
997	17.32	2.67	-6.26	1151.78	390.24	0.00	66.99	-0.00	-0.00	-0.00	300.00	200.00	0.00	-0.00
998	17.47	2.75	-5.95	1141.46	389.74	0.00	96.64	-0.00	-0.00	-0.00	300.00	200.00	0.00	-0.00
999	17.17	2.67	-6.26	1144.46	385.37	0.00	-3.35	-0.00	-0.00	-0.00	300.00	200.00	0.00	-0.00
1000	17.47	2.67	-5.80	1155.63	394.74	0.00	164.23	-0.00	-0.00	-0.00	300.00	200.00	0.00	-0.00
1001	17.32	2.67	-5.95	1156.85	389.74	0.00	44.80	-0.00	-0.00	-0.00	300.00	200.00	0.00	-0.00
1002	17.17	2.44	-6.26	1151.78	385.37	0.00	34.05	-0.00	-0.00	-0.00	300.00	200.00	0.00	-0.00
1003	17.32	2.75	-6.26	1137.15	375.61	0.00	-142.35	-0.00	-0.00	-0.00	300.00	200.00	0.00	-0.00
1004	17.32	2.52	-5.80	1147.74	394.74	0.00	215.83	-0.00	-0.00	-0.00	300.00	200.00	0.00	-0.00
1005	17.32	2.52	-5.95	1164.54	389.74	0.00	41.28	-0.00	-0.00	-0.00	300.00	200.00	0.00	-0.00
1006	17.47	2.59	-6.26	1129.83	380.49	0.00	1.49	-0.00	-0.00	-0.00	300.00	200.00	0.00	-0.00
1007	17.32	2.75	-5.95	1149.15	389.74	0.00	46.56	-0.00	-0.00	-0.00	300.00	200.00	0.00	-0.00
1008	17.55	2.59	-6.26	1137.15	385.37	0.00	173.43	-0.00	-0.00	-0.00	300.00	200.00	0.00	-0.00
1009	17.47	2.75	-6.41	1124.43	371.43	0.00	-176.57	-0.00	-0.00	-0.00	300.00	200.00	0.00	-0.00
1010	17.55	2.75	-6.26	1151.78	390.24	0.00	114.44	-0.00	-0.00	-0.00	300.00	200.00	0.00	-0.00
1011	17.47	2.29	-5.95	1156.85	384.62	0.00	58.10	-0.00	-0.00	-0.00	300.00	200.00	0.00	-0.00
1012	17.24	2.67	-5.95	1149.15	394.87	0.00	185.06	-0.00	-0.00	-0.00	300.00	200.00	0.00	-0.00
1013	17.47	2.67	-6.26	1144.46	395.12	0.00	292.34	-0.00	-0.00	-0.00	300.00	200.00	0.00	-0.00
1014	17.47	2.67	-5.95	1141.46	389.74	0.00	137.72	-0.00	-0.00	-0.00	300.00	200.00	0.00	-0.00
1015	17.62	2.67	-5.80	1155.63	394.74	0.00	216.84	-0.00	-0.00	-0.00	300.00	200.00	0.00	-0.00
1016	17.32	2.67	-6.26	1137.15	380.49	0.00	-17.12	-0.00	-0.00	-0.00	300.00	200.00	0.00	-0.00
1017	-0.00	-0.00	-0.00	903.00	200.00	0.00	-0.00	-0.00	-0.00	-0.00	300.00	200.00	0.00	-0.00
1018	17.55	2.59	-6.26	1137.15	380.49	0.00	42.05	-0.00	-0.00	-0.00	300.00	200.00	0.00	-0.00
1019	17.62	2.75	-5.95	1149.15	389.74	0.00	104.46	-0.00	-0.00	-0.00	300.00	200.00	0.00	-0.00
1020	17.47	2.82	-6.26	1129.83	380.49	0.00	-4.65	-0.00	-0.00	-0.00	300.00	200.00	0.00	-0.00
1021	17.55	2.75	-5.95	1133.77	384.62	0.00	110.92	-0.00	-0.00	-0.00	300.00	200.00	0.00	-0.00
1022	17.62	2.59	-5.95	1156.85	389.74	0.00	122.07	-0.00	-0.00	-0.00	300.00	200.00	0.00	-0.00
1023	-0.00	-0.00	-0.00	903.00	200.00	0.00	-0.00	-0.00	-0.00	-0.00	300.00	200.00	0.00	-0.00
1024	17.55	2.98	-6.26	1137.15	385.37	0.00	38.33	-0.00	-0.00	-0.00	300.00	200.00	0.00	-0.00
1025	17.62	2.59	-5.95	1141.46	400.00	0.00	411.40	-0.00	-0.00	-0.00	300.00	200.00	0.00	-0.00
1026	17.62	2.90	-5.80	1163.53	394.74	0.00	159.01	-0.00	-0.00	-0.00	300.00	200.00	0.00	-0.00
1027	-0.00	-0.00	-0.00	903.00	200.00	0.00	-0.00	-0.00	-0.00	-0.00	300.00	200.00	0.00	-0.00
1028	17.55	2.82	-5.95	1141.46	389.74	0.00	138.70	-0.00	-0.00	-0.00	300.00	200.00	0.00	-0.00
1029	17.62	2.98	-5.95	1156.85	400.00	0.00	251.77	-0.00	-0.00	-0.00	300.00	200.00	0.00	-0.00
1030	17.70	2.90	-5.80	1155.63	400.00	0.00	267.03	-0.00	-0.00	-0.00	300.00	200.00	0.00	-0.00
1031	17.70	2.90	-5.80	1163.53	389.47	0.00	34.93	-0.00	-0.00	-0.00	300.00	200.00	0.00	-0.00
1032	17.70	2.82	-6.26	1144.46	375.61	0.00	-90.99	-0.00	-0.00	-0.00	300.00	200.00	0.00	-0.00
1033	-0.00	-0.00	-0.00	903.00	200.00	0.00	-0.00	-0.00	-0.00	-0.00	300.00	200.00	0.00	-0.00
1034	17.70	2.82	-6.26	1129.83	380.49	0.00	59.55	-0.00	-0.00	-0.00	300.00	200.00	0.00	-0.00
1035	17.55	2.90	-5.95	1149.15	389.74	0.00	121.09	-0.00	-0.00	-0.00	300.00	200.00	0.00	-0.00
1036	17.62	2.98	-6.26	1129.83	380.49	0.00	-11.72	-0.00	-0.00	-0.00	300.00	200.00	0.00	-0.00
1037	17.55	2.98	-5.95	1149.15	394.87	0.00	169.41	-0.00	-0.00	-0.00	300.00	200.00	0.00	-0.00
1038	17.47	3.05	-5.95	1149.15	389.74	0.00	46.17	-0.00	-0.00	-0.00	300.00	200.00	0.00	-0.00
1039	17.62	2.98	-6.26	1137.15	375.61	0.00	-142.35	-0.00	-0.00	-0.00	300.00	200.00	0.00	-0.00
1040	17.62	2.90	-6.26	1137.15	375.61	0.00	-78.71	-0.00	-0.00	-0.00	300.00	200.00	0.00	-0.00
1041	17.55	2.82	-5.95	1141.46	394.87	0.00	251.57	-0.00	-0.00	-0.00	300.00	200.00	0.00	-0.00
1042	17.70	2.98	-5.80	1155.63	400.00	0.00	339.31	-0.00	-0.00	-0.00	300.00	200.00	0.00	-0.00
1043	17.47	2.98	-5.95	1149.15	400.00	0.00	244.14	-0.00	-0.00	-0.00	300.00	200.00	0.00	-0.00
1044	17.62	2.90	-6.26	1129.83	375.61	0.00	-103.28	-0.00	-0.00	-0.00	300.00	200.00	0.00	-0.00
1045	17.62	2.98	-5.95	1156.85	394.87	0.00	161.39	-0.00	-0.00	-0.00	300.00	200.00	0.00	-0.00
1046	17.47	2.98	-5.80	1155.63	394.74	0.00	132.91	-0.00	-0.00	-0.00	300.00	200.00	0.00	-0.00
1047	17.70	2.98	-5.95	1164.54	394.87	0.00	199.15	-0.00	-0.00	-0.00	300.00	200.00	0.00	-0.00
1048	17.55	3.05	-6.26	1129.83	380.49	0.00	-42.80	-0.00	-0.00	-0.00	300.00	200.00	0.00	-0.00
1049	17.78	2.98	-5.95	1149.15	384.62	0.00	31.69	-0.00	-0.00	-0.00	300.00	200.00	0.00	-0.00
1050	17.55	2.98	-5.80	1147.74	400.00	0.00	263.62	-0.00	-0.00	-0.00	300.00	200.00	0.00	-0.00
1051	17.62	2.90	-5.95	1149.15	394.87	0.00	271.72	-0.00	-0.00	-0.00	300.00	200.00	0.00	-0.00
1052	17.85	2.90	-5.80	1147.74	394.74	0.00	249.36	-0.00	-0.00	-0.00	300.00	200.00	0.00	-0.00
1053	17.62	2.82	-5.80	1155.63	394.74	0.00	201.17	-0.00	-0.00	-0.00	300.00	200.00	0.00	-0.00
1054	17.70	2.90	-5.80	1155.63	394.74	0.00	173.87	-0.00	-0.00	-0.00	300.00	200.00	0.00	-0.00
1055	17.70	3.05	-5.95	1149.15	389.74	0.00	89.60	-0.00	-0.00	-0.00	300.00	200.00	0.00	-0.00
1056	17.78	2.82	-5.80	1163.53	400.00	0.00	325.05	-0.00	-0.00	-0.00	300.00	200.00	0.00	-0.00
1057	17.70	2.82	-5.95	1149.15	394.87	0.00	213.82	-0.00	-0.00	-0.00	300.00	200.00	0.00	-0.00
1058	17.93	2.98	-5.95	1156.85	389.74	0.00	151.81	-0.00	-0.00	-0.00	300.00	200.00	0.00	-0.00
1059	17.70	3.05	-5.80	1163.53	394.74	0.00	157.00	-0.00	-0.00	-0.00	300.00	200.00	0.00	-0.00
1060	17.78	2.90	-5.80	1155.63	400.00	0.00	305.18	-0.00	-0.00	-0.00	300.00	200.00	0.00	-0.00
1061	17.62	2.90	-5.95	1141.46	389.74	0.00	134.98	-0.00	-0.00	-0.00	300.00	200.00	0.00	-0.00
1062	17.70	2.98	-5.80	1155.63	400.00	0.00	316.42	-0.00	-0.00	-0.00	300.00	200.00	0.00	-0.00
1063	17.70	2.98	-5.80	1147.74	400.00	0.00	294.13	-0.00	-0.00	-0.00	300.00	200.00	0.00	-0.00
1064	17.70	2.90	-5.80	1147.74	394.74	0.00	219.65	-0.00	-0.00	-0.00	300.00	200.00	0.00	-0.00
