# Supplementary material for: Musculoskeletal modeling and humanoid control of robots based on human gait data
Source: PeerJ Comput Sci. 2021 Aug 9;7:e657. doi: 10.7717/peerj-cs.657 (PMC8372000; doi:10.7717/peerj-cs.657)
Supplement: Supplemental Information 2 [file peerj-cs-07-657-s002.zip › force/Cap66.forces]

[Force Data]
NumberOfForcePlates=2
SampleRate=120.000000
NumberOfSamples=998
#Sample	FX1	FY1	FZ1	X1	Y1	Z1	MZ1	FX2	FY2	FZ2	X2	Y2	Z2	MZ2
1	-0.00	-0.00	-0.00	903.00	200.00	0.00	-0.00	-0.00	-0.00	-0.00	300.00	200.00	0.00	-0.00
2	-0.00	-0.00	-0.00	903.00	200.00	0.00	-0.00	-0.00	-0.00	-0.00	300.00	200.00	0.00	-0.00
3	-0.00	-0.00	-0.00	903.00	200.00	0.00	-0.00	-0.00	-0.00	-0.00	300.00	200.00	0.00	-0.00
4	-0.00	-0.00	-0.00	903.00	200.00	0.00	-0.00	-0.00	-0.00	-0.00	300.00	200.00	0.00	-0.00
5	-0.00	-0.00	-0.00	903.00	200.00	0.00	-0.00	-0.00	-0.00	-0.00	300.00	200.00	0.00	-0.00
6	-0.00	-0.00	-0.00	903.00	200.00	0.00	-0.00	-0.00	-0.00	-0.00	300.00	200.00	0.00	-0.00
7	-0.00	-0.00	-0.00	903.00	200.00	0.00	-0.00	-0.00	-0.00	-0.00	300.00	200.00	0.00	-0.00
8	-0.00	-0.00	-0.00	903.00	200.00	0.00	-0.00	-0.00	-0.00	-0.00	300.00	200.00	0.00	-0.00
9	-0.00	-0.00	-0.00	903.00	200.00	0.00	-0.00	-0.00	-0.00	-0.00	300.00	200.00	0.00	-0.00
10	-0.00	-0.00	-0.00	903.00	200.00	0.00	-0.00	-0.00	-0.00	-0.00	300.00	200.00	0.00	-0.00
11	-0.00	-0.00	-0.00	903.00	200.00	0.00	-0.00	-0.00	-0.00	-0.00	300.00	200.00	0.00	-0.00
12	0.00	0.00	0.00	903.00	200.00	0.00	0.00	-0.00	-0.00	-0.00	300.00	200.00	0.00	-0.00
13	-0.00	-0.00	-0.00	903.00	200.00	0.00	-0.00	-0.00	-0.00	-0.00	300.00	200.00	0.00	-0.00
14	-0.00	-0.00	-0.00	903.00	200.00	0.00	-0.00	-0.00	-0.00	-0.00	300.00	200.00	0.00	-0.00
15	-0.00	-0.00	-0.00	903.00	200.00	0.00	-0.00	-0.00	-0.00	-0.00	300.00	200.00	0.00	-0.00
16	-0.00	-0.00	-0.00	903.00	200.00	0.00	-0.00	-0.00	-0.00	-0.00	300.00	200.00	0.00	-0.00
17	-0.00	-0.00	-0.00	903.00	200.00	0.00	-0.00	-0.00	-0.00	-0.00	300.00	200.00	0.00	-0.00
18	0.00	0.00	0.00	903.00	200.00	0.00	0.00	-0.00	-0.00	-0.00	300.00	200.00	0.00	-0.00
19	-0.00	-0.00	-0.00	903.00	200.00	0.00	-0.00	-0.00	-0.00	-0.00	300.00	200.00	0.00	-0.00
20	-0.00	-0.00	-0.00	903.00	200.00	0.00	-0.00	-0.00	-0.00	-0.00	300.00	200.00	0.00	-0.00
21	-0.00	-0.00	-0.00	903.00	200.00	0.00	-0.00	-0.00	-0.00	-0.00	300.00	200.00	0.00	-0.00
22	0.00	0.00	0.00	903.00	200.00	0.00	0.00	-0.00	-0.00	-0.00	300.00	200.00	0.00	-0.00
23	-0.00	-0.00	-0.00	903.00	200.00	0.00	-0.00	-0.00	-0.00	-0.00	300.00	200.00	0.00	-0.00
24	-0.00	-0.00	-0.00	903.00	200.00	0.00	-0.00	-0.00	-0.00	-0.00	300.00	200.00	0.00	-0.00
25	0.00	0.00	0.00	903.00	200.00	0.00	0.00	-0.00	-0.00	-0.00	300.00	200.00	0.00	-0.00
26	0.00	0.00	0.00	903.00	200.00	0.00	0.00	-0.00	-0.00	-0.00	300.00	200.00	0.00	-0.00
27	-0.00	-0.00	-0.00	903.00	200.00	0.00	-0.00	-0.00	-0.00	-0.00	300.00	200.00	0.00	-0.00
28	-0.00	-0.00	-0.00	903.00	200.00	0.00	-0.00	-0.00	-0.00	-0.00	300.00	200.00	0.00	-0.00
29	0.00	0.00	0.00	903.00	200.00	0.00	0.00	-0.00	-0.00	-0.00	300.00	200.00	0.00	-0.00
30	-0.00	-0.00	-0.00	903.00	200.00	0.00	-0.00	-0.00	-0.00	-0.00	300.00	200.00	0.00	-0.00
31	-0.00	-0.00	-0.00	903.00	200.00	0.00	-0.00	-0.00	-0.00	-0.00	300.00	200.00	0.00	-0.00
32	-0.00	-0.00	-0.00	903.00	200.00	0.00	-0.00	-0.00	-0.00	-0.00	300.00	200.00	0.00	-0.00
33	-0.00	-0.00	-0.00	903.00	200.00	0.00	-0.00	-0.00	-0.00	-0.00	300.00	200.00	0.00	-0.00
34	-0.00	-0.00	-0.00	903.00	200.00	0.00	-0.00	-0.00	-0.00	-0.00	300.00	200.00	0.00	-0.00
35	-0.00	-0.00	-0.00	903.00	200.00	0.00	-0.00	-0.00	-0.00	-0.00	300.00	200.00	0.00	-0.00
36	-0.00	-0.00	-0.00	903.00	200.00	0.00	-0.00	-0.00	-0.00	-0.00	300.00	200.00	0.00	-0.00
37	-0.00	-0.00	-0.00	903.00	200.00	0.00	-0.00	-0.00	-0.00	-0.00	300.00	200.00	0.00	-0.00
38	-0.00	-0.00	-0.00	903.00	200.00	0.00	-0.00	-0.00	-0.00	-0.00	300.00	200.00	0.00	-0.00
39	-0.00	-0.00	-0.00	903.00	200.00	0.00	-0.00	-0.00	-0.00	-0.00	300.00	200.00	0.00	-0.00
40	-0.00	-0.00	-0.00	903.00	200.00	0.00	-0.00	-0.00	-0.00	-0.00	300.00	200.00	0.00	-0.00
41	-0.00	-0.00	-0.00	903.00	200.00	0.00	-0.00	-0.00	-0.00	-0.00	300.00	200.00	0.00	-0.00
42	-0.00	-0.00	-0.00	903.00	200.00	0.00	-0.00	-0.00	-0.00	-0.00	300.00	200.00	0.00	-0.00
43	-0.00	-0.00	-0.00	903.00	200.00	0.00	-0.00	-0.00	-0.00	-0.00	300.00	200.00	0.00	-0.00
44	-0.00	-0.00	-0.00	903.00	200.00	0.00	-0.00	-0.00	-0.00	-0.00	300.00	200.00	0.00	-0.00
45	-0.00	-0.00	-0.00	903.00	200.00	0.00	-0.00	-0.00	-0.00	-0.00	300.00	200.00	0.00	-0.00
46	-0.00	-0.00	-0.00	903.00	200.00	0.00	-0.00	-0.00	-0.00	-0.00	300.00	200.00	0.00	-0.00
47	-0.00	-0.00	-0.00	903.00	200.00	0.00	-0.00	-0.00	-0.00	-0.00	300.00	200.00	0.00	-0.00
48	-0.00	-0.00	-0.00	903.00	200.00	0.00	-0.00	-0.00	-0.00	-0.00	300.00	200.00	0.00	-0.00
49	-0.00	-0.00	-0.00	903.00	200.00	0.00	-0.00	-0.00	-0.00	-0.00	300.00	200.00	0.00	-0.00
50	-0.00	-0.00	-0.00	903.00	200.00	0.00	-0.00	-0.00	-0.00	-0.00	300.00	200.00	0.00	-0.00
51	0.00	0.00	0.00	903.00	200.00	0.00	0.00	-0.00	-0.00	-0.00	300.00	200.00	0.00	-0.00
52	-0.00	-0.00	-0.00	903.00	200.00	0.00	-0.00	-0.00	-0.00	-0.00	300.00	200.00	0.00	-0.00
53	-0.00	-0.00	-0.00	903.00	200.00	0.00	-0.00	-0.00	-0.00	-0.00	300.00	200.00	0.00	-0.00
54	-0.00	-0.00	-0.00	903.00	200.00	0.00	-0.00	-0.00	-0.00	-0.00	300.00	200.00	0.00	-0.00
55	-0.00	-0.00	-0.00	903.00	200.00	0.00	-0.00	-0.00	-0.00	-0.00	300.00	200.00	0.00	-0.00
56	0.00	0.00	0.00	903.00	200.00	0.00	0.00	-0.00	-0.00	-0.00	300.00	200.00	0.00	-0.00
57	-0.00	-0.00	-0.00	903.00	200.00	0.00	-0.00	-0.00	-0.00	-0.00	300.00	200.00	0.00	-0.00
58	-0.00	-0.00	-0.00	903.00	200.00	0.00	-0.00	-0.00	-0.00	-0.00	300.00	200.00	0.00	-0.00
59	-0.00	-0.00	-0.00	903.00	200.00	0.00	-0.00	-0.00	-0.00	-0.00	300.00	200.00	0.00	-0.00
60	-0.00	-0.00	-0.00	903.00	200.00	0.00	-0.00	-0.00	-0.00	-0.00	300.00	200.00	0.00	-0.00
61	0.00	0.00	0.00	903.00	200.00	0.00	0.00	-0.00	-0.00	-0.00	300.00	200.00	0.00	-0.00
62	-0.00	-0.00	-0.00	903.00	200.00	0.00	-0.00	-0.00	-0.00	-0.00	300.00	200.00	0.00	-0.00
63	-0.00	-0.00	-0.00	903.00	200.00	0.00	-0.00	-0.00	-0.00	-0.00	300.00	200.00	0.00	-0.00
64	-0.00	-0.00	-0.00	903.00	200.00	0.00	-0.00	-0.00	-0.00	-0.00	300.00	200.00	0.00	-0.00
65	-0.00	-0.00	-0.00	903.00	200.00	0.00	-0.00	-0.00	-0.00	-0.00	300.00	200.00	0.00	-0.00
66	-0.00	-0.00	-0.00	903.00	200.00	0.00	-0.00	-0.00	-0.00	-0.00	300.00	200.00	0.00	-0.00
67	0.00	0.00	0.00	903.00	200.00	0.00	0.00	-0.00	-0.00	-0.00	300.00	200.00	0.00	-0.00
68	-0.00	-0.00	-0.00	903.00	200.00	0.00	-0.00	-0.00	-0.00	-0.00	300.00	200.00	0.00	-0.00
69	-0.00	-0.00	-0.00	903.00	200.00	0.00	-0.00	-0.00	-0.00	-0.00	300.00	200.00	0.00	-0.00
70	-0.00	-0.00	-0.00	903.00	200.00	0.00	-0.00	-0.00	-0.00	-0.00	300.00	200.00	0.00	-0.00
71	-0.00	-0.00	-0.00	903.00	200.00	0.00	-0.00	-0.00	-0.00	-0.00	300.00	200.00	0.00	-0.00
72	0.00	0.00	0.00	903.00	200.00	0.00	0.00	-0.00	-0.00	-0.00	300.00	200.00	0.00	-0.00
73	-0.00	-0.00	-0.00	903.00	200.00	0.00	-0.00	-0.00	-0.00	-0.00	300.00	200.00	0.00	-0.00
74	-0.00	-0.00	-0.00	903.00	200.00	0.00	-0.00	-0.00	-0.00	-0.00	300.00	200.00	0.00	-0.00
75	-0.00	-0.00	-0.00	903.00	200.00	0.00	-0.00	-0.00	-0.00	-0.00	300.00	200.00	0.00	-0.00
76	-0.00	-0.00	-0.00	903.00	200.00	0.00	-0.00	-0.00	-0.00	-0.00	300.00	200.00	0.00	-0.00
77	-0.00	-0.00	-0.00	903.00	200.00	0.00	-0.00	-0.00	-0.00	-0.00	300.00	200.00	0.00	-0.00
78	-0.00	-0.00	-0.00	903.00	200.00	0.00	-0.00	-0.00	-0.00	-0.00	300.00	200.00	0.00	-0.00
79	-0.00	-0.00	-0.00	903.00	200.00	0.00	-0.00	-0.00	-0.00	-0.00	300.00	200.00	0.00	-0.00
80	0.00	0.00	0.00	903.00	200.00	0.00	0.00	-0.00	-0.00	-0.00	300.00	200.00	0.00	-0.00
81	0.00	0.00	0.00	903.00	200.00	0.00	0.00	-0.00	-0.00	-0.00	300.00	200.00	0.00	-0.00
82	-0.00	-0.00	-0.00	903.00	200.00	0.00	-0.00	-0.00	-0.00	-0.00	300.00	200.00	0.00	-0.00
83	-0.00	-0.00	-0.00	903.00	200.00	0.00	-0.00	-0.00	-0.00	-0.00	300.00	200.00	0.00	-0.00
84	-0.00	-0.00	-0.00	903.00	200.00	0.00	-0.00	-0.00	-0.00	-0.00	300.00	200.00	0.00	-0.00
85	0.00	0.00	0.00	903.00	200.00	0.00	0.00	-0.00	-0.00	-0.00	300.00	200.00	0.00	-0.00
86	-0.00	-0.00	-0.00	903.00	200.00	0.00	-0.00	-0.00	-0.00	-0.00	300.00	200.00	0.00	-0.00
87	-0.00	-0.00	-0.00	903.00	200.00	0.00	-0.00	-0.00	-0.00	-0.00	300.00	200.00	0.00	-0.00
88	-0.00	-0.00	-0.00	903.00	200.00	0.00	-0.00	-0.00	-0.00	-0.00	300.00	200.00	0.00	-0.00
89	0.00	0.00	0.00	903.00	200.00	0.00	0.00	-0.00	-0.00	-0.00	300.00	200.00	0.00	-0.00
90	-0.00	-0.00	-0.00	903.00	200.00	0.00	-0.00	-0.00	-0.00	-0.00	300.00	200.00	0.00	-0.00
91	-0.00	-0.00	-0.00	903.00	200.00	0.00	-0.00	-0.00	-0.00	-0.00	300.00	200.00	0.00	-0.00
92	0.00	0.00	0.00	903.00	200.00	0.00	0.00	-0.00	-0.00	-0.00	300.00	200.00	0.00	-0.00
93	-0.00	-0.00	-0.00	903.00	200.00	0.00	-0.00	-0.00	-0.00	-0.00	300.00	200.00	0.00	-0.00
94	0.00	0.00	0.00	903.00	200.00	0.00	0.00	-0.00	-0.00	-0.00	300.00	200.00	0.00	-0.00
95	0.00	0.00	0.00	903.00	200.00	0.00	0.00	-0.00	-0.00	-0.00	300.00	200.00	0.00	-0.00
96	0.00	0.00	0.00	903.00	200.00	0.00	0.00	-0.00	-0.00	-0.00	300.00	200.00	0.00	-0.00
97	-0.00	-0.00	-0.00	903.00	200.00	0.00	-0.00	-0.00	-0.00	-0.00	300.00	200.00	0.00	-0.00
98	-0.00	-0.00	-0.00	903.00	200.00	0.00	-0.00	-0.00	-0.00	-0.00	300.00	200.00	0.00	-0.00
99	-0.00	-0.00	-0.00	903.00	200.00	0.00	-0.00	-0.00	-0.00	-0.00	300.00	200.00	0.00	-0.00
100	-0.00	-0.00	-0.00	903.00	200.00	0.00	-0.00	-0.00	-0.00	-0.00	300.00	200.00	0.00	-0.00
101	0.00	0.00	0.00	903.00	200.00	0.00	0.00	-0.00	-0.00	-0.00	300.00	200.00	0.00	-0.00
102	0.00	0.00	0.00	903.00	200.00	0.00	0.00	-0.00	-0.00	-0.00	300.00	200.00	0.00	-0.00
103	0.00	0.00	0.00	903.00	200.00	0.00	0.00	-0.00	-0.00	-0.00	300.00	200.00	0.00	-0.00
104	-0.00	-0.00	-0.00	903.00	200.00	0.00	-0.00	-0.00	-0.00	-0.00	300.00	200.00	0.00	-0.00
105	0.00	0.00	0.00	903.00	200.00	0.00	0.00	-0.00	-0.00	-0.00	300.00	200.00	0.00	-0.00
106	0.00	0.00	0.00	903.00	200.00	0.00	0.00	-0.00	-0.00	-0.00	300.00	200.00	0.00	-0.00
107	-0.00	-0.00	-0.00	903.00	200.00	0.00	-0.00	-0.00	-0.00	-0.00	300.00	200.00	0.00	-0.00
108	-0.00	-0.00	-0.00	903.00	200.00	0.00	-0.00	-0.00	-0.00	-0.00	300.00	200.00	0.00	-0.00
109	-0.00	-0.00	-0.00	903.00	200.00	0.00	-0.00	-0.00	-0.00	-0.00	300.00	200.00	0.00	-0.00
110	-0.00	-0.00	-0.00	903.00	200.00	0.00	-0.00	-0.00	-0.00	-0.00	300.00	200.00	0.00	-0.00
111	0.00	0.00	0.00	903.00	200.00	0.00	0.00	-0.00	-0.00	-0.00	300.00	200.00	0.00	-0.00
112	-0.00	-0.00	-0.00	903.00	200.00	0.00	-0.00	-0.00	-0.00	-0.00	300.00	200.00	0.00	-0.00
113	-0.00	-0.00	-0.00	903.00	200.00	0.00	-0.00	-0.00	-0.00	-0.00	300.00	200.00	0.00	-0.00
114	-0.00	-0.00	-0.00	903.00	200.00	0.00	-0.00	-0.00	-0.00	-0.00	300.00	200.00	0.00	-0.00
115	-0.00	-0.00	-0.00	903.00	200.00	0.00	-0.00	-0.00	-0.00	-0.00	300.00	200.00	0.00	-0.00
116	-0.00	-0.00	-0.00	903.00	200.00	0.00	-0.00	-0.00	-0.00	-0.00	300.00	200.00	0.00	-0.00
117	-0.00	-0.00	-0.00	903.00	200.00	0.00	-0.00	-0.00	-0.00	-0.00	300.00	200.00	0.00	-0.00
118	0.00	0.00	0.00	903.00	200.00	0.00	0.00	-0.00	-0.00	-0.00	300.00	200.00	0.00	-0.00
119	-0.00	-0.00	-0.00	903.00	200.00	0.00	-0.00	-0.00	-0.00	-0.00	300.00	200.00	0.00	-0.00
120	-0.00	-0.00	-0.00	903.00	200.00	0.00	-0.00	-0.00	-0.00	-0.00	300.00	200.00	0.00	-0.00
121	-0.00	-0.00	-0.00	903.00	200.00	0.00	-0.00	-0.00	-0.00	-0.00	300.00	200.00	0.00	-0.00
122	-0.00	-0.00	-0.00	903.00	200.00	0.00	-0.00	-0.00	-0.00	-0.00	300.00	200.00	0.00	-0.00
123	-0.00	-0.00	-0.00	903.00	200.00	0.00	-0.00	-0.00	-0.00	-0.00	300.00	200.00	0.00	-0.00
124	0.00	0.00	0.00	903.00	200.00	0.00	0.00	-0.00	-0.00	-0.00	300.00	200.00	0.00	-0.00
125	-0.00	-0.00	-0.00	903.00	200.00	0.00	-0.00	-0.00	-0.00	-0.00	300.00	200.00	0.00	-0.00
126	-0.00	-0.00	-0.00	903.00	200.00	0.00	-0.00	-0.00	-0.00	-0.00	300.00	200.00	0.00	-0.00
127	-0.00	-0.00	-0.00	903.00	200.00	0.00	-0.00	-0.00	-0.00	-0.00	300.00	200.00	0.00	-0.00
128	0.00	0.00	0.00	903.00	200.00	0.00	0.00	-0.00	-0.00	-0.00	300.00	200.00	0.00	-0.00
129	-0.00	-0.00	-0.00	903.00	200.00	0.00	-0.00	-0.00	-0.00	-0.00	300.00	200.00	0.00	-0.00
130	-0.00	-0.00	-0.00	903.00	200.00	0.00	-0.00	-0.00	-0.00	-0.00	300.00	200.00	0.00	-0.00
131	-0.00	-0.00	-0.00	903.00	200.00	0.00	-0.00	-0.00	-0.00	-0.00	300.00	200.00	0.00	-0.00
132	-0.00	-0.00	-0.00	903.00	200.00	0.00	-0.00	-0.00	-0.00	-0.00	300.00	200.00	0.00	-0.00
133	0.00	0.00	0.00	903.00	200.00	0.00	0.00	-0.00	-0.00	-0.00	300.00	200.00	0.00	-0.00
134	-0.00	-0.00	-0.00	903.00	200.00	0.00	-0.00	-0.00	-0.00	-0.00	300.00	200.00	0.00	-0.00
135	-0.00	-0.00	-0.00	903.00	200.00	0.00	-0.00	-0.00	-0.00	-0.00	300.00	200.00	0.00	-0.00
136	-0.00	-0.00	-0.00	903.00	200.00	0.00	-0.00	-0.00	-0.00	-0.00	300.00	200.00	0.00	-0.00
137	-0.00	-0.00	-0.00	903.00	200.00	0.00	-0.00	-0.00	-0.00	-0.00	300.00	200.00	0.00	-0.00
138	-0.00	-0.00	-0.00	903.00	200.00	0.00	-0.00	-0.00	-0.00	-0.00	300.00	200.00	0.00	-0.00
139	0.00	0.00	0.00	903.00	200.00	0.00	0.00	-0.00	-0.00	-0.00	300.00	200.00	0.00	-0.00
140	-0.00	-0.00	-0.00	903.00	200.00	0.00	-0.00	-0.00	-0.00	-0.00	300.00	200.00	0.00	-0.00
141	-0.00	-0.00	-0.00	903.00	200.00	0.00	-0.00	-0.00	-0.00	-0.00	300.00	200.00	0.00	-0.00
142	0.00	0.00	0.00	903.00	200.00	0.00	0.00	-0.00	-0.00	-0.00	300.00	200.00	0.00	-0.00
143	-0.00	-0.00	-0.00	903.00	200.00	0.00	-0.00	-0.00	-0.00	-0.00	300.00	200.00	0.00	-0.00
144	-0.00	-0.00	-0.00	903.00	200.00	0.00	-0.00	-0.00	-0.00	-0.00	300.00	200.00	0.00	-0.00
145	0.00	0.00	0.00	903.00	200.00	0.00	0.00	-0.00	-0.00	-0.00	300.00	200.00	0.00	-0.00
146	0.00	0.00	0.00	903.00	200.00	0.00	0.00	-0.00	-0.00	-0.00	300.00	200.00	0.00	-0.00
147	-0.00	-0.00	-0.00	903.00	200.00	0.00	-0.00	-0.00	-0.00	-0.00	300.00	200.00	0.00	-0.00
148	-0.00	-0.00	-0.00	903.00	200.00	0.00	-0.00	-0.00	-0.00	-0.00	300.00	200.00	0.00	-0.00
149	0.00	0.00	0.00	903.00	200.00	0.00	0.00	-0.00	-0.00	-0.00	300.00	200.00	0.00	-0.00
150	-0.00	-0.00	-0.00	903.00	200.00	0.00	-0.00	-0.00	-0.00	-0.00	300.00	200.00	0.00	-0.00
151	-0.00	-0.00	-0.00	903.00	200.00	0.00	-0.00	-0.00	-0.00	-0.00	300.00	200.00	0.00	-0.00
152	-0.00	-0.00	-0.00	903.00	200.00	0.00	-0.00	-0.00	-0.00	-0.00	300.00	200.00	0.00	-0.00
153	-0.00	-0.00	-0.00	903.00	200.00	0.00	-0.00	-0.00	-0.00	-0.00	300.00	200.00	0.00	-0.00
154	-0.00	-0.00	-0.00	903.00	200.00	0.00	-0.00	-0.00	-0.00	-0.00	300.00	200.00	0.00	-0.00
155	0.00	0.00	0.00	903.00	200.00	0.00	0.00	-0.00	-0.00	-0.00	300.00	200.00	0.00	-0.00
156	0.00	0.00	0.00	903.00	200.00	0.00	0.00	-0.00	-0.00	-0.00	300.00	200.00	0.00	-0.00
157	-0.00	-0.00	-0.00	903.00	200.00	0.00	-0.00	-0.00	-0.00	-0.00	300.00	200.00	0.00	-0.00
158	-0.00	-0.00	-0.00	903.00	200.00	0.00	-0.00	-0.00	-0.00	-0.00	300.00	200.00	0.00	-0.00
159	-0.00	-0.00	-0.00	903.00	200.00	0.00	-0.00	-0.00	-0.00	-0.00	300.00	200.00	0.00	-0.00
160	0.00	0.00	0.00	903.00	200.00	0.00	0.00	-0.00	-0.00	-0.00	300.00	200.00	0.00	-0.00
161	-0.00	-0.00	-0.00	903.00	200.00	0.00	-0.00	-0.00	-0.00	-0.00	300.00	200.00	0.00	-0.00
162	-0.00	-0.00	-0.00	903.00	200.00	0.00	-0.00	-0.00	-0.00	-0.00	300.00	200.00	0.00	-0.00
163	-0.00	-0.00	-0.00	903.00	200.00	0.00	-0.00	-0.00	-0.00	-0.00	300.00	200.00	0.00	-0.00
164	-0.00	-0.00	-0.00	903.00	200.00	0.00	-0.00	-0.00	-0.00	-0.00	300.00	200.00	0.00	-0.00
165	-0.00	-0.00	-0.00	903.00	200.00	0.00	-0.00	-0.00	-0.00	-0.00	300.00	200.00	0.00	-0.00
166	-0.00	-0.00	-0.00	903.00	200.00	0.00	-0.00	-0.00	-0.00	-0.00	300.00	200.00	0.00	-0.00
167	-0.00	-0.00	-0.00	903.00	200.00	0.00	-0.00	-0.00	-0.00	-0.00	300.00	200.00	0.00	-0.00
168	-0.00	-0.00	-0.00	903.00	200.00	0.00	-0.00	-0.00	-0.00	-0.00	300.00	200.00	0.00	-0.00
169	-0.00	-0.00	-0.00	903.00	200.00	0.00	-0.00	-0.00	-0.00	-0.00	300.00	200.00	0.00	-0.00
170	-0.00	-0.00	-0.00	903.00	200.00	0.00	-0.00	-0.00	-0.00	-0.00	300.00	200.00	0.00	-0.00
171	-0.00	-0.00	-0.00	903.00	200.00	0.00	-0.00	-0.00	-0.00	-0.00	300.00	200.00	0.00	-0.00
172	0.00	0.00	0.00	903.00	200.00	0.00	0.00	-0.00	-0.00	-0.00	300.00	200.00	0.00	-0.00
173	-0.00	-0.00	-0.00	903.00	200.00	0.00	-0.00	-0.00	-0.00	-0.00	300.00	200.00	0.00	-0.00
174	-0.00	-0.00	-0.00	903.00	200.00	0.00	-0.00	-0.00	-0.00	-0.00	300.00	200.00	0.00	-0.00
175	0.00	0.00	0.00	903.00	200.00	0.00	0.00	-0.00	-0.00	-0.00	300.00	200.00	0.00	-0.00
176	-0.00	-0.00	-0.00	903.00	200.00	0.00	-0.00	-0.00	-0.00	-0.00	300.00	200.00	0.00	-0.00
177	-0.00	-0.00	-0.00	903.00	200.00	0.00	-0.00	-0.00	-0.00	-0.00	300.00	200.00	0.00	-0.00
178	0.00	0.00	0.00	903.00	200.00	0.00	0.00	-0.00	-0.00	-0.00	300.00	200.00	0.00	-0.00
179	-0.00	-0.00	-0.00	903.00	200.00	0.00	-0.00	-0.00	-0.00	-0.00	300.00	200.00	0.00	-0.00
180	-0.00	-0.00	-0.00	903.00	200.00	0.00	-0.00	-0.00	-0.00	-0.00	300.00	200.00	0.00	-0.00
181	-0.00	-0.00	-0.00	903.00	200.00	0.00	-0.00	-0.00	-0.00	-0.00	300.00	200.00	0.00	-0.00
182	0.00	0.00	0.00	903.00	200.00	0.00	0.00	-0.00	-0.00	-0.00	300.00	200.00	0.00	-0.00
183	0.00	0.00	0.00	903.00	200.00	0.00	0.00	-0.00	-0.00	-0.00	300.00	200.00	0.00	-0.00
184	-0.00	-0.00	-0.00	903.00	200.00	0.00	-0.00	-0.00	-0.00	-0.00	300.00	200.00	0.00	-0.00
185	-0.00	-0.00	-0.00	903.00	200.00	0.00	-0.00	-0.00	-0.00	-0.00	300.00	200.00	0.00	-0.00
186	0.00	0.00	0.00	903.00	200.00	0.00	0.00	-0.00	-0.00	-0.00	300.00	200.00	0.00	-0.00
187	-0.00	-0.00	-0.00	903.00	200.00	0.00	-0.00	-0.00	-0.00	-0.00	300.00	200.00	0.00	-0.00
188	-0.00	-0.00	-0.00	903.00	200.00	0.00	-0.00	-0.00	-0.00	-0.00	300.00	200.00	0.00	-0.00
189	-0.00	-0.00	-0.00	903.00	200.00	0.00	-0.00	-0.00	-0.00	-0.00	300.00	200.00	0.00	-0.00
190	0.00	0.00	0.00	903.00	200.00	0.00	0.00	-0.00	-0.00	-0.00	300.00	200.00	0.00	-0.00
191	-0.00	-0.00	-0.00	903.00	200.00	0.00	-0.00	-0.00	-0.00	-0.00	300.00	200.00	0.00	-0.00
192	0.00	0.00	0.00	903.00	200.00	0.00	0.00	-0.00	-0.00	-0.00	300.00	200.00	0.00	-0.00
193	-0.00	-0.00	-0.00	903.00	200.00	0.00	-0.00	-0.00	-0.00	-0.00	300.00	200.00	0.00	-0.00
194	0.00	0.00	0.00	903.00	200.00	0.00	0.00	-0.00	-0.00	-0.00	300.00	200.00	0.00	-0.00
195	-0.00	-0.00	-0.00	903.00	200.00	0.00	-0.00	-0.00	-0.00	-0.00	300.00	200.00	0.00	-0.00
196	-0.00	-0.00	-0.00	903.00	200.00	0.00	-0.00	-0.00	-0.00	-0.00	300.00	200.00	0.00	-0.00
197	-0.00	-0.00	-0.00	903.00	200.00	0.00	-0.00	-0.00	-0.00	-0.00	300.00	200.00	0.00	-0.00
198	0.00	0.00	0.00	903.00	200.00	0.00	0.00	-0.00	-0.00	-0.00	300.00	200.00	0.00	-0.00
199	-0.00	-0.00	-0.00	903.00	200.00	0.00	-0.00	-0.00	-0.00	-0.00	300.00	200.00	0.00	-0.00
200	-0.00	-0.00	-0.00	903.00	200.00	0.00	-0.00	-0.00	-0.00	-0.00	300.00	200.00	0.00	-0.00
201	-0.00	-0.00	-0.00	903.00	200.00	0.00	-0.00	-0.00	-0.00	-0.00	300.00	200.00	0.00	-0.00
202	0.00	0.00	0.00	903.00	200.00	0.00	0.00	-0.00	-0.00	-0.00	300.00	200.00	0.00	-0.00
203	0.00	0.00	0.00	903.00	200.00	0.00	0.00	-0.00	-0.00	-0.00	300.00	200.00	0.00	-0.00
204	-0.00	-0.00	-0.00	903.00	200.00	0.00	-0.00	-0.00	-0.00	-0.00	300.00	200.00	0.00	-0.00
205	0.00	0.00	0.00	903.00	200.00	0.00	0.00	-0.00	-0.00	-0.00	300.00	200.00	0.00	-0.00
206	0.00	0.00	0.00	903.00	200.00	0.00	0.00	-0.00	-0.00	-0.00	300.00	200.00	0.00	-0.00
207	0.00	0.00	0.00	903.00	200.00	0.00	0.00	-0.00	-0.00	-0.00	300.00	200.00	0.00	-0.00
208	-0.00	-0.00	-0.00	903.00	200.00	0.00	-0.00	-0.00	-0.00	-0.00	300.00	200.00	0.00	-0.00
209	-0.00	-0.00	-0.00	903.00	200.00	0.00	-0.00	-0.00	-0.00	-0.00	300.00	200.00	0.00	-0.00
210	0.00	0.00	0.00	903.00	200.00	0.00	0.00	-0.00	-0.00	-0.00	300.00	200.00	0.00	-0.00
211	0.00	0.00	0.00	903.00	200.00	0.00	0.00	-0.00	-0.00	-0.00	300.00	200.00	0.00	-0.00
212	0.00	0.00	0.00	903.00	200.00	0.00	0.00	-0.00	-0.00	-0.00	300.00	200.00	0.00	-0.00
213	-0.00	-0.00	-0.00	903.00	200.00	0.00	-0.00	-0.00	-0.00	-0.00	300.00	200.00	0.00	-0.00
214	-0.00	-0.00	-0.00	903.00	200.00	0.00	-0.00	-0.00	-0.00	-0.00	300.00	200.00	0.00	-0.00
215	0.00	0.00	0.00	903.00	200.00	0.00	0.00	-0.00	-0.00	-0.00	300.00	200.00	0.00	-0.00
216	-0.00	-0.00	-0.00	903.00	200.00	0.00	-0.00	-0.00	-0.00	-0.00	300.00	200.00	0.00	-0.00
217	-0.00	-0.00	-0.00	903.00	200.00	0.00	-0.00	-0.00	-0.00	-0.00	300.00	200.00	0.00	-0.00
218	0.00	0.00	0.00	903.00	200.00	0.00	0.00	-0.00	-0.00	-0.00	300.00	200.00	0.00	-0.00
219	0.00	0.00	0.00	903.00	200.00	0.00	0.00	-0.00	-0.00	-0.00	300.00	200.00	0.00	-0.00
220	-0.00	-0.00	-0.00	903.00	200.00	0.00	-0.00	-0.00	-0.00	-0.00	300.00	200.00	0.00	-0.00
221	-0.00	-0.00	-0.00	903.00	200.00	0.00	-0.00	-0.00	-0.00	-0.00	300.00	200.00	0.00	-0.00
222	0.00	0.00	0.00	903.00	200.00	0.00	0.00	-0.00	-0.00	-0.00	300.00	200.00	0.00	-0.00
223	-0.00	-0.00	-0.00	903.00	200.00	0.00	-0.00	-0.00	-0.00	-0.00	300.00	200.00	0.00	-0.00
224	-0.00	-0.00	-0.00	903.00	200.00	0.00	-0.00	-0.00	-0.00	-0.00	300.00	200.00	0.00	-0.00
225	0.00	0.00	0.00	903.00	200.00	0.00	0.00	-0.00	-0.00	-0.00	300.00	200.00	0.00	-0.00
226	0.00	0.00	0.00	903.00	200.00	0.00	0.00	-0.00	-0.00	-0.00	300.00	200.00	0.00	-0.00
227	0.00	0.00	0.00	903.00	200.00	0.00	0.00	-0.00	-0.00	-0.00	300.00	200.00	0.00	-0.00
228	0.00	0.00	0.00	903.00	200.00	0.00	0.00	-0.00	-0.00	-0.00	300.00	200.00	0.00	-0.00
229	-0.00	-0.00	-0.00	903.00	200.00	0.00	-0.00	-0.00	-0.00	-0.00	300.00	200.00	0.00	-0.00
230	0.00	0.00	0.00	903.00	200.00	0.00	0.00	-0.00	-0.00	-0.00	300.00	200.00	0.00	-0.00
231	0.00	0.00	0.00	903.00	200.00	0.00	0.00	-0.00	-0.00	-0.00	300.00	200.00	0.00	-0.00
232	-0.00	-0.00	-0.00	903.00	200.00	0.00	-0.00	-0.00	-0.00	-0.00	300.00	200.00	0.00	-0.00
233	0.00	0.00	0.00	903.00	200.00	0.00	0.00	-0.00	-0.00	-0.00	300.00	200.00	0.00	-0.00
234	0.00	0.00	0.00	903.00	200.00	0.00	0.00	-0.00	-0.00	-0.00	300.00	200.00	0.00	-0.00
235	-0.00	-0.00	-0.00	903.00	200.00	0.00	-0.00	-0.00	-0.00	-0.00	300.00	200.00	0.00	-0.00
236	-0.00	-0.00	-0.00	903.00	200.00	0.00	-0.00	-0.00	-0.00	-0.00	300.00	200.00	0.00	-0.00
237	-0.00	-0.00	-0.00	903.00	200.00	0.00	-0.00	-0.00	-0.00	-0.00	300.00	200.00	0.00	-0.00
238	-0.00	-0.00	-0.00	903.00	200.00	0.00	-0.00	-0.00	-0.00	-0.00	300.00	200.00	0.00	-0.00
239	0.00	0.00	0.00	903.00	200.00	0.00	0.00	-0.00	-0.00	-0.00	300.00	200.00	0.00	-0.00
240	0.00	0.00	0.00	903.00	200.00	0.00	0.00	-0.00	-0.00	-0.00	300.00	200.00	0.00	-0.00
241	-0.00	-0.00	-0.00	903.00	200.00	0.00	-0.00	-0.00	-0.00	-0.00	300.00	200.00	0.00	-0.00
242	-0.00	-0.00	-0.00	903.00	200.00	0.00	-0.00	-0.00	-0.00	-0.00	300.00	200.00	0.00	-0.00
243	-0.00	-0.00	-0.00	903.00	200.00	0.00	-0.00	-0.00	-0.00	-0.00	300.00	200.00	0.00	-0.00
244	-0.00	-0.00	-0.00	903.00	200.00	0.00	-0.00	-0.00	-0.00	-0.00	300.00	200.00	0.00	-0.00
245	-0.00	-0.00	-0.00	903.00	200.00	0.00	-0.00	-0.00	-0.00	-0.00	300.00	200.00	0.00	-0.00
246	0.00	0.00	0.00	903.00	200.00	0.00	0.00	-0.00	-0.00	-0.00	300.00	200.00	0.00	-0.00
247	-0.00	-0.00	-0.00	903.00	200.00	0.00	-0.00	-0.00	-0.00	-0.00	300.00	200.00	0.00	-0.00
248	0.00	0.00	0.00	903.00	200.00	0.00	0.00	-0.00	-0.00	-0.00	300.00	200.00	0.00	-0.00
249	-0.00	-0.00	-0.00	903.00	200.00	0.00	-0.00	-0.00	-0.00	-0.00	300.00	200.00	0.00	-0.00
250	-0.00	-0.00	-0.00	903.00	200.00	0.00	-0.00	-0.00	-0.00	-0.00	300.00	200.00	0.00	-0.00
251	-0.00	-0.00	-0.00	903.00	200.00	0.00	-0.00	-0.00	-0.00	-0.00	300.00	200.00	0.00	-0.00
252	-0.00	-0.00	-0.00	903.00	200.00	0.00	-0.00	-0.00	-0.00	-0.00	300.00	200.00	0.00	-0.00
253	-0.00	-0.00	-0.00	903.00	200.00	0.00	-0.00	-0.00	-0.00	-0.00	300.00	200.00	0.00	-0.00
254	-0.00	-0.00	-0.00	903.00	200.00	0.00	-0.00	-0.00	-0.00	-0.00	300.00	200.00	0.00	-0.00
255	-0.00	-0.00	-0.00	903.00	200.00	0.00	-0.00	-0.00	-0.00	-0.00	300.00	200.00	0.00	-0.00
256	0.00	0.00	0.00	903.00	200.00	0.00	0.00	-0.00	-0.00	-0.00	300.00	200.00	0.00	-0.00
257	0.00	0.00	0.00	903.00	200.00	0.00	0.00	-0.00	-0.00	-0.00	300.00	200.00	0.00	-0.00
258	-0.00	-0.00	-0.00	903.00	200.00	0.00	-0.00	-0.00	-0.00	-0.00	300.00	200.00	0.00	-0.00
259	-0.00	-0.00	-0.00	903.00	200.00	0.00	-0.00	-0.00	-0.00	-0.00	300.00	200.00	0.00	-0.00
260	-0.00	-0.00	-0.00	903.00	200.00	0.00	-0.00	-0.00	-0.00	-0.00	300.00	200.00	0.00	-0.00
261	-0.00	-0.00	-0.00	903.00	200.00	0.00	-0.00	-0.00	-0.00	-0.00	300.00	200.00	0.00	-0.00
262	-0.00	-0.00	-0.00	903.00	200.00	0.00	-0.00	-0.00	-0.00	-0.00	300.00	200.00	0.00	-0.00
263	-0.00	-0.00	-0.00	903.00	200.00	0.00	-0.00	-0.00	-0.00	-0.00	300.00	200.00	0.00	-0.00
264	-0.00	-0.00	-0.00	903.00	200.00	0.00	-0.00	-0.00	-0.00	-0.00	300.00	200.00	0.00	-0.00
265	-0.00	-0.00	-0.00	903.00	200.00	0.00	-0.00	-0.00	-0.00	-0.00	300.00	200.00	0.00	-0.00
266	0.00	0.00	0.00	903.00	200.00	0.00	0.00	-0.00	-0.00	-0.00	300.00	200.00	0.00	-0.00
267	-0.00	-0.00	-0.00	903.00	200.00	0.00	-0.00	-0.00	-0.00	-0.00	300.00	200.00	0.00	-0.00
268	-0.00	-0.00	-0.00	903.00	200.00	0.00	-0.00	-0.00	-0.00	-0.00	300.00	200.00	0.00	-0.00
269	-0.00	-0.00	-0.00	903.00	200.00	0.00	-0.00	-0.00	-0.00	-0.00	300.00	200.00	0.00	-0.00
270	-0.00	-0.00	-0.00	903.00	200.00	0.00	-0.00	-0.00	-0.00	-0.00	300.00	200.00	0.00	-0.00
271	-0.00	-0.00	-0.00	903.00	200.00	0.00	-0.00	-0.00	-0.00	-0.00	300.00	200.00	0.00	-0.00
272	-0.00	-0.00	-0.00	903.00	200.00	0.00	-0.00	-0.00	-0.00	-0.00	300.00	200.00	0.00	-0.00
273	-0.00	-0.00	-0.00	903.00	200.00	0.00	-0.00	-0.00	-0.00	-0.00	300.00	200.00	0.00	-0.00
274	-0.00	-0.00	-0.00	903.00	200.00	0.00	-0.00	-0.00	-0.00	-0.00	300.00	200.00	0.00	-0.00
275	-0.00	-0.00	-0.00	903.00	200.00	0.00	-0.00	-0.00	-0.00	-0.00	300.00	200.00	0.00	-0.00
276	-0.00	-0.00	-0.00	903.00	200.00	0.00	-0.00	-0.00	-0.00	-0.00	300.00	200.00	0.00	-0.00
277	-0.00	-0.00	-0.00	903.00	200.00	0.00	-0.00	-0.00	-0.00	-0.00	300.00	200.00	0.00	-0.00
278	-0.00	-0.00	-0.00	903.00	200.00	0.00	-0.00	-0.00	-0.00	-0.00	300.00	200.00	0.00	-0.00
279	-0.00	-0.00	-0.00	903.00	200.00	0.00	-0.00	-0.00	-0.00	-0.00	300.00	200.00	0.00	-0.00
280	-0.00	-0.00	-0.00	903.00	200.00	0.00	-0.00	-0.00	-0.00	-0.00	300.00	200.00	0.00	-0.00
281	-0.00	-0.00	-0.00	903.00	200.00	0.00	-0.00	-0.00	-0.00	-0.00	300.00	200.00	0.00	-0.00
282	-0.00	-0.00	-0.00	903.00	200.00	0.00	-0.00	-0.00	-0.00	-0.00	300.00	200.00	0.00	-0.00
283	-0.00	-0.00	-0.00	903.00	200.00	0.00	-0.00	-0.00	-0.00	-0.00	300.00	200.00	0.00	-0.00
284	-0.00	-0.00	-0.00	903.00	200.00	0.00	-0.00	-0.00	-0.00	-0.00	300.00	200.00	0.00	-0.00
285	0.00	0.00	0.00	903.00	200.00	0.00	0.00	-0.00	-0.00	-0.00	300.00	200.00	0.00	-0.00
286	-0.00	-0.00	-0.00	903.00	200.00	0.00	-0.00	-0.00	-0.00	-0.00	300.00	200.00	0.00	-0.00
287	0.00	0.00	0.00	903.00	200.00	0.00	0.00	-0.00	-0.00	-0.00	300.00	200.00	0.00	-0.00
288	-0.00	-0.00	-0.00	903.00	200.00	0.00	-0.00	-0.00	-0.00	-0.00	300.00	200.00	0.00	-0.00
289	-0.00	-0.00	-0.00	903.00	200.00	0.00	-0.00	-0.00	-0.00	-0.00	300.00	200.00	0.00	-0.00
290	-0.00	-0.00	-0.00	903.00	200.00	0.00	-0.00	-0.00	-0.00	-0.00	300.00	200.00	0.00	-0.00
291	-0.00	-0.00	-0.00	903.00	200.00	0.00	-0.00	-0.00	-0.00	-0.00	300.00	200.00	0.00	-0.00
292	-0.00	-0.00	-0.00	903.00	200.00	0.00	-0.00	-0.00	-0.00	-0.00	300.00	200.00	0.00	-0.00
293	-0.00	-0.00	-0.00	903.00	200.00	0.00	-0.00	-0.00	-0.00	-0.00	300.00	200.00	0.00	-0.00
294	0.00	0.00	0.00	903.00	200.00	0.00	0.00	-0.00	-0.00	-0.00	300.00	200.00	0.00	-0.00
295	-0.00	-0.00	-0.00	903.00	200.00	0.00	-0.00	-0.00	-0.00	-0.00	300.00	200.00	0.00	-0.00
296	0.00	0.00	0.00	903.00	200.00	0.00	0.00	-0.00	-0.00	-0.00	300.00	200.00	0.00	-0.00
297	-0.00	-0.00	-0.00	903.00	200.00	0.00	-0.00	-0.00	-0.00	-0.00	300.00	200.00	0.00	-0.00
298	-0.00	-0.00	-0.00	903.00	200.00	0.00	-0.00	-0.00	-0.00	-0.00	300.00	200.00	0.00	-0.00
299	-0.00	-0.00	-0.00	903.00	200.00	0.00	-0.00	-0.00	-0.00	-0.00	300.00	200.00	0.00	-0.00
300	-0.00	-0.00	-0.00	903.00	200.00	0.00	-0.00	-0.00	-0.00	-0.00	300.00	200.00	0.00	-0.00
301	-0.00	-0.00	-0.00	903.00	200.00	0.00	-0.00	-0.00	-0.00	-0.00	300.00	200.00	0.00	-0.00
302	-0.00	-0.00	-0.00	903.00	200.00	0.00	-0.00	-0.00	-0.00	-0.00	300.00	200.00	0.00	-0.00
303	-0.00	-0.00	-0.00	903.00	200.00	0.00	-0.00	-0.00	-0.00	-0.00	300.00	200.00	0.00	-0.00
304	-0.00	-0.00	-0.00	903.00	200.00	0.00	-0.00	-0.00	-0.00	-0.00	300.00	200.00	0.00	-0.00
305	-0.00	-0.00	-0.00	903.00	200.00	0.00	-0.00	-0.00	-0.00	-0.00	300.00	200.00	0.00	-0.00
306	-0.00	-0.00	-0.00	903.00	200.00	0.00	-0.00	-0.00	-0.00	-0.00	300.00	200.00	0.00	-0.00
307	0.00	0.00	0.00	903.00	200.00	0.00	0.00	-0.00	-0.00	-0.00	300.00	200.00	0.00	-0.00
308	0.00	0.00	0.00	903.00	200.00	0.00	0.00	-0.00	-0.00	-0.00	300.00	200.00	0.00	-0.00
309	-0.00	-0.00	-0.00	903.00	200.00	0.00	-0.00	-0.00	-0.00	-0.00	300.00	200.00	0.00	-0.00
310	-0.00	-0.00	-0.00	903.00	200.00	0.00	-0.00	-0.00	-0.00	-0.00	300.00	200.00	0.00	-0.00
311	-0.00	-0.00	-0.00	903.00	200.00	0.00	-0.00	-0.00	-0.00	-0.00	300.00	200.00	0.00	-0.00
312	0.00	0.00	0.00	903.00	200.00	0.00	0.00	-0.00	-0.00	-0.00	300.00	200.00	0.00	-0.00
313	-0.00	-0.00	-0.00	903.00	200.00	0.00	-0.00	-0.00	-0.00	-0.00	300.00	200.00	0.00	-0.00
314	0.00	0.00	0.00	903.00	200.00	0.00	0.00	-0.00	-0.00	-0.00	300.00	200.00	0.00	-0.00
315	0.00	0.00	0.00	903.00	200.00	0.00	0.00	-0.00	-0.00	-0.00	300.00	200.00	0.00	-0.00
316	-0.00	-0.00	-0.00	903.00	200.00	0.00	-0.00	-0.00	-0.00	-0.00	300.00	200.00	0.00	-0.00
317	-0.00	-0.00	-0.00	903.00	200.00	0.00	-0.00	-0.00	-0.00	-0.00	300.00	200.00	0.00	-0.00
318	-0.00	-0.00	-0.00	903.00	200.00	0.00	-0.00	-0.00	-0.00	-0.00	300.00	200.00	0.00	-0.00
319	-0.00	-0.00	-0.00	903.00	200.00	0.00	-0.00	-0.00	-0.00	-0.00	300.00	200.00	0.00	-0.00
320	-0.00	-0.00	-0.00	903.00	200.00	0.00	-0.00	-0.00	-0.00	-0.00	300.00	200.00	0.00	-0.00
321	-0.00	-0.00	-0.00	903.00	200.00	0.00	-0.00	-0.00	-0.00	-0.00	300.00	200.00	0.00	-0.00
322	0.00	0.00	0.00	903.00	200.00	0.00	0.00	-0.00	-0.00	-0.00	300.00	200.00	0.00	-0.00
323	-0.00	-0.00	-0.00	903.00	200.00	0.00	-0.00	-0.00	-0.00	-0.00	300.00	200.00	0.00	-0.00
324	-0.00	-0.00	-0.00	903.00	200.00	0.00	-0.00	-0.00	-0.00	-0.00	300.00	200.00	0.00	-0.00
325	0.00	0.00	0.00	903.00	200.00	0.00	0.00	-0.00	-0.00	-0.00	300.00	200.00	0.00	-0.00
326	-0.00	-0.00	-0.00	903.00	200.00	0.00	-0.00	-0.00	-0.00	-0.00	300.00	200.00	0.00	-0.00
327	-0.00	-0.00	-0.00	903.00	200.00	0.00	-0.00	-0.00	-0.00	-0.00	300.00	200.00	0.00	-0.00
328	-0.00	-0.00	-0.00	903.00	200.00	0.00	-0.00	-0.00	-0.00	-0.00	300.00	200.00	0.00	-0.00
329	-0.00	-0.00	-0.00	903.00	200.00	0.00	-0.00	-0.00	-0.00	-0.00	300.00	200.00	0.00	-0.00
330	0.00	0.00	0.00	903.00	200.00	0.00	0.00	-0.00	-0.00	-0.00	300.00	200.00	0.00	-0.00
331	-0.00	-0.00	-0.00	903.00	200.00	0.00	-0.00	-0.00	-0.00	-0.00	300.00	200.00	0.00	-0.00
332	-0.00	-0.00	-0.00	903.00	200.00	0.00	-0.00	-0.00	-0.00	-0.00	300.00	200.00	0.00	-0.00
333	-0.00	-0.00	-0.00	903.00	200.00	0.00	-0.00	-0.00	-0.00	-0.00	300.00	200.00	0.00	-0.00
334	-0.00	-0.00	-0.00	903.00	200.00	0.00	-0.00	-0.00	-0.00	-0.00	300.00	200.00	0.00	-0.00
335	-0.00	-0.00	-0.00	903.00	200.00	0.00	-0.00	-0.00	-0.00	-0.00	300.00	200.00	0.00	-0.00
336	-0.00	-0.00	-0.00	903.00	200.00	0.00	-0.00	-0.00	-0.00	-0.00	300.00	200.00	0.00	-0.00
337	-0.00	-0.00	-0.00	903.00	200.00	0.00	-0.00	-0.00	-0.00	-0.00	300.00	200.00	0.00	-0.00
338	-0.00	-0.00	-0.00	903.00	200.00	0.00	-0.00	-0.00	-0.00	-0.00	300.00	200.00	0.00	-0.00
339	-0.00	-0.00	-0.00	903.00	200.00	0.00	-0.00	-0.00	-0.00	-0.00	300.00	200.00	0.00	-0.00
340	-0.00	-0.00	-0.00	903.00	200.00	0.00	-0.00	-0.00	-0.00	-0.00	300.00	200.00	0.00	-0.00
341	-0.00	-0.00	-0.00	903.00	200.00	0.00	-0.00	-0.00	-0.00	-0.00	300.00	200.00	0.00	-0.00
342	-0.00	-0.00	-0.00	903.00	200.00	0.00	-0.00	-0.00	-0.00	-0.00	300.00	200.00	0.00	-0.00
343	-0.00	-0.00	-0.00	903.00	200.00	0.00	-0.00	-0.00	-0.00	-0.00	300.00	200.00	0.00	-0.00
344	-0.00	-0.00	-0.00	903.00	200.00	0.00	-0.00	-0.00	-0.00	-0.00	300.00	200.00	0.00	-0.00
345	-0.00	-0.00	-0.00	903.00	200.00	0.00	-0.00	-0.00	-0.00	-0.00	300.00	200.00	0.00	-0.00
346	-0.00	-0.00	-0.00	903.00	200.00	0.00	-0.00	-0.00	-0.00	-0.00	300.00	200.00	0.00	-0.00
347	-0.00	-0.00	-0.00	903.00	200.00	0.00	-0.00	-0.00	-0.00	-0.00	300.00	200.00	0.00	-0.00
348	-0.00	-0.00	-0.00	903.00	200.00	0.00	-0.00	-0.00	-0.00	-0.00	300.00	200.00	0.00	-0.00
349	-0.00	-0.00	-0.00	903.00	200.00	0.00	-0.00	-0.00	-0.00	-0.00	300.00	200.00	0.00	-0.00
350	-0.00	-0.00	-0.00	903.00	200.00	0.00	-0.00	-0.00	-0.00	-0.00	300.00	200.00	0.00	-0.00
351	-0.00	-0.00	-0.00	903.00	200.00	0.00	-0.00	-0.00	-0.00	-0.00	300.00	200.00	0.00	-0.00
352	-0.00	-0.00	-0.00	903.00	200.00	0.00	-0.00	-0.00	-0.00	-0.00	300.00	200.00	0.00	-0.00
353	-0.00	-0.00	-0.00	903.00	200.00	0.00	-0.00	-0.00	-0.00	-0.00	300.00	200.00	0.00	-0.00
354	-0.00	-0.00	-0.00	903.00	200.00	0.00	-0.00	-0.00	-0.00	-0.00	300.00	200.00	0.00	-0.00
355	-0.00	-0.00	-0.00	903.00	200.00	0.00	-0.00	-0.00	-0.00	-0.00	300.00	200.00	0.00	-0.00
356	-0.00	-0.00	-0.00	903.00	200.00	0.00	-0.00	-0.00	-0.00	-0.00	300.00	200.00	0.00	-0.00
357	-0.00	-0.00	-0.00	903.00	200.00	0.00	-0.00	-0.00	-0.00	-0.00	300.00	200.00	0.00	-0.00
358	-0.00	-0.00	-0.00	903.00	200.00	0.00	-0.00	-0.00	-0.00	-0.00	300.00	200.00	0.00	-0.00
359	-0.00	-0.00	-0.00	903.00	200.00	0.00	-0.00	-0.00	-0.00	-0.00	300.00	200.00	0.00	-0.00
360	-0.00	-0.00	-0.00	903.00	200.00	0.00	-0.00	-0.00	-0.00	-0.00	300.00	200.00	0.00	-0.00
361	-0.00	-0.00	-0.00	903.00	200.00	0.00	-0.00	-0.00	-0.00	-0.00	300.00	200.00	0.00	-0.00
362	-0.00	-0.00	-0.00	903.00	200.00	0.00	-0.00	-0.00	-0.00	-0.00	300.00	200.00	0.00	-0.00
363	-0.00	-0.00	-0.00	903.00	200.00	0.00	-0.00	-0.00	-0.00	-0.00	300.00	200.00	0.00	-0.00
364	-0.00	-0.00	-0.00	903.00	200.00	0.00	-0.00	-0.00	-0.00	-0.00	300.00	200.00	0.00	-0.00
365	-0.00	-0.00	-0.00	903.00	200.00	0.00	-0.00	-0.00	-0.00	-0.00	300.00	200.00	0.00	-0.00
366	-0.00	-0.00	-0.00	903.00	200.00	0.00	-0.00	-0.00	-0.00	-0.00	300.00	200.00	0.00	-0.00
367	-0.00	-0.00	-0.00	903.00	200.00	0.00	-0.00	-0.00	-0.00	-0.00	300.00	200.00	0.00	-0.00
368	-0.00	-0.00	-0.00	903.00	200.00	0.00	-0.00	-0.00	-0.00	-0.00	300.00	200.00	0.00	-0.00
369	-0.00	-0.00	-0.00	903.00	200.00	0.00	-0.00	-0.00	-0.00	-0.00	300.00	200.00	0.00	-0.00
370	-0.00	-0.00	-0.00	903.00	200.00	0.00	-0.00	-0.00	-0.00	-0.00	300.00	200.00	0.00	-0.00
371	-0.00	-0.00	-0.00	903.00	200.00	0.00	-0.00	-0.00	-0.00	-0.00	300.00	200.00	0.00	-0.00
372	4.88	0.38	39.67	963.00	146.15	0.00	-2437.30	-0.00	-0.00	-0.00	300.00	200.00	0.00	-0.00
373	-8.54	-0.99	240.78	940.64	144.11	0.00	-2666.52	-0.00	-0.00	-0.00	300.00	200.00	0.00	-0.00
374	6.10	-15.79	178.38	944.06	143.88	0.00	-2097.30	-0.00	-0.00	-0.00	300.00	200.00	0.00	-0.00
375	23.65	-11.90	198.21	940.64	142.57	0.00	-1985.96	-0.00	-0.00	-0.00	300.00	200.00	0.00	-0.00
376	46.08	-8.01	222.02	938.67	141.58	0.00	-1925.65	-0.00	-0.00	-0.00	300.00	200.00	0.00	-0.00
377	52.87	-5.26	238.04	936.65	141.03	0.00	-1819.39	-0.00	-0.00	-0.00	300.00	200.00	0.00	-0.00
378	40.82	-5.80	244.29	933.36	138.54	0.00	-1989.36	-0.00	-0.00	-0.00	300.00	200.00	0.00	-0.00
379	26.78	-4.27	254.21	928.57	135.41	0.00	-2032.29	-0.00	-0.00	-0.00	300.00	200.00	0.00	-0.00
380	29.98	6.26	288.70	918.86	131.18	0.00	-2231.21	-0.00	-0.00	-0.00	300.00	200.00	0.00	-0.00
381	55.69	22.74	317.08	909.79	126.66	0.00	-1789.86	-0.00	-0.00	-0.00	300.00	200.00	0.00	-0.00
382	77.97	29.07	344.70	902.07	123.77	0.00	-1041.51	-0.00	-0.00	-0.00	300.00	200.00	0.00	-0.00
383	80.64	28.69	374.30	898.47	123.03	0.00	-469.41	-0.00	-0.00	-0.00	300.00	200.00	0.00	-0.00
384	77.06	23.27	391.54	896.22	123.23	0.00	536.14	-0.00	-0.00	-0.00	300.00	200.00	0.00	-0.00
385	77.21	19.91	394.44	895.11	123.56	0.00	1167.41	-0.00	-0.00	-0.00	300.00	200.00	0.00	-0.00
386	78.96	22.66	401.46	893.76	123.15	0.00	1556.42	-0.00	-0.00	-0.00	300.00	200.00	0.00	-0.00
387	82.78	27.24	415.50	892.09	122.66	0.00	1699.73	-0.00	-0.00	-0.00	300.00	200.00	0.00	-0.00
388	86.44	31.28	436.10	890.61	122.18	0.00	1809.09	-0.00	-0.00	-0.00	300.00	200.00	0.00	-0.00
389	89.34	32.50	457.46	889.49	121.55	0.00	1624.08	-0.00	-0.00	-0.00	300.00	200.00	0.00	-0.00
390	90.64	31.59	482.48	888.86	121.57	0.00	1554.57	-0.00	-0.00	-0.00	300.00	200.00	0.00	-0.00
391	91.55	30.21	507.05	889.10	121.76	0.00	1244.70	-0.00	-0.00	-0.00	300.00	200.00	0.00	-0.00
392	92.70	29.68	527.95	888.61	121.62	0.00	851.85	-0.00	-0.00	-0.00	300.00	200.00	0.00	-0.00
393	92.93	29.68	547.79	888.46	121.39	0.00	725.75	-0.00	-0.00	-0.00	300.00	200.00	0.00	-0.00
394	92.09	29.60	563.96	888.63	121.37	0.00	463.36	-0.00	-0.00	-0.00	300.00	200.00	0.00	-0.00
395	90.10	31.43	577.55	888.18	121.16	0.00	572.16	-0.00	-0.00	-0.00	300.00	200.00	0.00	-0.00
396	87.43	32.27	590.52	888.19	121.19	0.00	430.69	-0.00	-0.00	-0.00	300.00	200.00	0.00	-0.00
397	85.45	34.71	600.28	887.90	120.49	0.00	390.38	-0.00	-0.00	-0.00	300.00	200.00	0.00	-0.00
398	83.08	36.16	610.05	887.62	120.46	0.00	219.16	-0.00	-0.00	-0.00	300.00	200.00	0.00	-0.00
399	80.87	38.15	617.37	886.98	119.53	0.00	122.44	-0.00	-0.00	-0.00	300.00	200.00	0.00	-0.00
400	78.96	39.98	621.49	885.84	118.68	0.00	-58.69	-0.00	-0.00	-0.00	300.00	200.00	0.00	-0.00
401	76.83	40.82	623.17	884.42	118.02	0.00	-23.61	-0.00	-0.00	-0.00	300.00	200.00	0.00	-0.00
402	74.23	40.74	625.31	883.97	117.47	0.00	-86.66	-0.00	-0.00	-0.00	300.00	200.00	0.00	-0.00
403	71.87	38.99	627.59	883.38	117.48	0.00	-130.20	-0.00	-0.00	-0.00	300.00	200.00	0.00	-0.00
404	69.73	37.08	629.88	882.94	117.59	0.00	-242.39	-0.00	-0.00	-0.00	300.00	200.00	0.00	-0.00
405	67.60	34.94	630.34	881.94	117.36	0.00	-204.20	-0.00	-0.00	-0.00	300.00	200.00	0.00	-0.00
406	65.31	32.58	628.81	881.02	117.16	0.00	-322.48	-0.00	-0.00	-0.00	300.00	200.00	0.00	-0.00
407	63.55	31.28	625.76	880.10	116.90	0.00	-376.59	-0.00	-0.00	-0.00	300.00	200.00	0.00	-0.00
408	61.57	29.75	621.03	879.19	116.56	0.00	-652.36	-0.00	-0.00	-0.00	300.00	200.00	0.00	-0.00
409	59.13	29.60	613.86	877.42	116.03	0.00	-705.74	-0.00	-0.00	-0.00	300.00	200.00	0.00	-0.00
410	57.14	28.69	607.45	876.17	115.55	0.00	-943.51	-0.00	-0.00	-0.00	300.00	200.00	0.00	-0.00
411	54.55	28.92	600.59	874.72	115.04	0.00	-955.87	-0.00	-0.00	-0.00	300.00	200.00	0.00	-0.00
412	52.64	28.31	595.55	873.33	114.48	0.00	-1144.73	-0.00	-0.00	-0.00	300.00	200.00	0.00	-0.00
413	50.66	28.53	591.89	871.99	113.79	0.00	-1239.25	-0.00	-0.00	-0.00	300.00	200.00	0.00	-0.00
414	48.90	28.31	589.60	870.55	113.20	0.00	-1380.87	-0.00	-0.00	-0.00	300.00	200.00	0.00	-0.00
415	46.84	28.00	588.38	869.08	112.66	0.00	-1493.87	-0.00	-0.00	-0.00	300.00	200.00	0.00	-0.00
416	45.70	27.85	588.84	868.02	112.15	0.00	-1712.89	-0.00	-0.00	-0.00	300.00	200.00	0.00	-0.00
417	44.17	27.69	590.21	866.55	111.74	0.00	-1882.30	-0.00	-0.00	-0.00	300.00	200.00	0.00	-0.00
418	42.27	27.54	592.19	865.28	111.26	0.00	-1910.72	-0.00	-0.00	-0.00	300.00	200.00	0.00	-0.00
419	40.51	27.39	594.79	864.21	110.72	0.00	-1936.38	-0.00	-0.00	-0.00	300.00	200.00	0.00	-0.00
420	38.91	27.85	598.75	862.79	110.24	0.00	-2074.97	-0.00	-0.00	-0.00	300.00	200.00	0.00	-0.00
421	37.08	28.23	602.26	861.65	109.75	0.00	-2224.79	-0.00	-0.00	-0.00	300.00	200.00	0.00	-0.00
422	35.63	28.31	605.47	860.66	109.32	0.00	-2284.07	-0.00	-0.00	-0.00	300.00	200.00	0.00	-0.00
423	33.19	28.61	608.67	859.46	108.85	0.00	-2374.36	-0.00	-0.00	-0.00	300.00	200.00	0.00	-0.00
424	31.28	28.76	611.72	858.40	108.36	0.00	-2453.60	-0.00	-0.00	-0.00	300.00	200.00	0.00	-0.00
425	29.22	28.99	615.23	857.24	108.09	0.00	-2434.92	-0.00	-0.00	-0.00	300.00	200.00	0.00	-0.00
426	26.63	29.22	617.83	856.32	107.58	0.00	-2470.10	-0.00	-0.00	-0.00	300.00	200.00	0.00	-0.00
427	24.49	29.14	619.66	855.20	107.07	0.00	-2622.48	-0.00	-0.00	-0.00	300.00	200.00	0.00	-0.00
428	22.05	29.45	621.49	854.46	106.80	0.00	-2754.09	-0.00	-0.00	-0.00	300.00	200.00	0.00	-0.00
429	19.61	29.45	622.41	853.36	106.40	0.00	-2730.77	-0.00	-0.00	-0.00	300.00	200.00	0.00	-0.00
430	17.55	29.60	623.78	852.44	105.97	0.00	-2831.18	-0.00	-0.00	-0.00	300.00	200.00	0.00	-0.00
431	15.64	29.75	624.24	851.67	105.79	0.00	-2898.62	-0.00	-0.00	-0.00	300.00	200.00	0.00	-0.00
432	13.50	29.98	624.39	850.73	105.52	0.00	-3004.40	-0.00	-0.00	-0.00	300.00	200.00	0.00	-0.00
433	10.99	29.83	624.39	850.21	105.13	0.00	-3061.04	-0.00	-0.00	-0.00	300.00	200.00	0.00	-0.00
434	9.31	30.21	624.54	849.35	104.96	0.00	-3223.30	-0.00	-0.00	-0.00	300.00	200.00	0.00	-0.00
435	7.25	30.29	625.15	848.52	104.95	0.00	-3273.10	-0.00	-0.00	-0.00	300.00	200.00	0.00	-0.00
436	5.65	30.29	625.61	847.83	104.68	0.00	-3421.84	-0.00	-0.00	-0.00	300.00	200.00	0.00	-0.00
437	3.97	30.29	626.07	847.28	104.61	0.00	-3566.09	-0.00	-0.00	-0.00	300.00	200.00	0.00	-0.00
438	1.75	30.59	626.37	846.51	104.31	0.00	-3566.55	-0.00	-0.00	-0.00	300.00	200.00	0.00	-0.00
439	-0.15	30.59	626.98	845.98	104.36	0.00	-3711.18	-0.00	-0.00	-0.00	300.00	200.00	0.00	-0.00
440	-2.29	30.52	626.98	845.39	104.36	0.00	-3768.05	-0.00	-0.00	-0.00	300.00	200.00	0.00	-0.00
441	-3.97	30.59	626.68	844.78	104.46	0.00	-3928.10	-0.00	-0.00	-0.00	300.00	200.00	0.00	-0.00
442	-5.72	30.52	626.07	844.36	104.56	0.00	-4050.13	-0.00	-0.00	-0.00	300.00	200.00	0.00	-0.00
443	-7.71	30.36	624.39	843.98	104.79	0.00	-4111.85	-0.00	-0.00	-0.00	300.00	200.00	0.00	-0.00
444	-9.77	30.52	621.80	843.07	104.64	0.00	-4175.04	-0.00	-0.00	-0.00	300.00	200.00	0.00	-0.00
445	-11.67	30.44	619.05	842.22	104.95	0.00	-4295.75	-0.00	-0.00	-0.00	300.00	200.00	0.00	-0.00
446	-13.58	30.29	614.93	841.81	104.96	0.00	-4431.96	-0.00	-0.00	-0.00	300.00	200.00	0.00	-0.00
447	-16.17	30.14	612.95	841.16	105.40	0.00	-4548.61	-0.00	-0.00	-0.00	300.00	200.00	0.00	-0.00
448	-18.23	29.98	611.42	840.26	105.57	0.00	-4613.74	-0.00	-0.00	-0.00	300.00	200.00	0.00	-0.00
449	-19.84	29.60	610.05	838.92	105.60	0.00	-4653.39	-0.00	-0.00	-0.00	300.00	200.00	0.00	-0.00
450	-21.44	29.45	608.67	837.80	105.84	0.00	-4712.87	-0.00	-0.00	-0.00	300.00	200.00	0.00	-0.00
451	-23.57	29.07	607.91	836.51	105.92	0.00	-4775.80	-0.00	-0.00	-0.00	300.00	200.00	0.00	-0.00
452	-25.10	29.14	607.15	834.77	105.96	0.00	-4806.10	-0.00	-0.00	-0.00	300.00	200.00	0.00	-0.00
453	-26.47	29.07	607.15	832.96	105.91	0.00	-4902.89	-0.00	-0.00	-0.00	300.00	200.00	0.00	-0.00
454	-27.62	29.30	606.84	830.96	105.71	0.00	-4898.31	-0.00	-0.00	-0.00	300.00	200.00	0.00	-0.00
455	-28.76	29.37	606.69	828.53	105.53	0.00	-4799.98	-0.00	-0.00	-0.00	300.00	200.00	0.00	-0.00
456	-29.45	30.06	606.84	825.83	105.31	0.00	-4710.65	-0.00	-0.00	-0.00	300.00	200.00	0.00	-0.00
457	-30.14	29.98	608.37	823.17	105.14	0.00	-4681.09	-0.00	-0.00	-0.00	300.00	200.00	0.00	-0.00
458	-31.43	30.59	609.13	820.26	104.76	0.00	-4591.52	-0.00	-0.00	-0.00	300.00	200.00	0.00	-0.00
459	-32.04	31.36	611.57	817.22	104.39	0.00	-4546.31	-0.00	-0.00	-0.00	300.00	200.00	0.00	-0.00
460	-33.11	31.89	614.62	813.92	103.82	0.00	-4388.83	-0.00	-0.00	-0.00	300.00	200.00	0.00	-0.00
461	-33.72	32.50	617.68	810.66	103.46	0.00	-4271.77	-0.00	-0.00	-0.00	300.00	200.00	0.00	-0.00
462	-34.48	33.80	621.80	807.07	102.92	0.00	-4075.97	-0.00	-0.00	-0.00	300.00	200.00	0.00	-0.00
463	-35.32	34.03	625.31	803.88	102.39	0.00	-3959.58	-0.00	-0.00	-0.00	300.00	200.00	0.00	-0.00
464	-36.93	35.02	628.81	800.72	101.92	0.00	-3736.94	-0.00	-0.00	-0.00	300.00	200.00	0.00	-0.00
465	-38.91	35.71	632.02	797.54	101.40	0.00	-3590.44	-0.00	-0.00	-0.00	300.00	200.00	0.00	-0.00
466	-40.97	36.16	634.77	794.68	101.15	0.00	-3454.38	-0.00	-0.00	-0.00	300.00	200.00	0.00	-0.00
467	-43.33	36.85	637.51	792.06	100.77	0.00	-3238.82	-0.00	-0.00	-0.00	300.00	200.00	0.00	-0.00
468	-46.16	37.16	640.72	789.62	100.40	0.00	-3183.51	-0.00	-0.00	-0.00	300.00	200.00	0.00	-0.00
469	-49.06	37.99	642.70	787.62	100.28	0.00	-3015.26	-0.00	-0.00	-0.00	300.00	200.00	0.00	-0.00
470	-52.19	38.68	644.38	785.57	99.98	0.00	-2918.06	-0.00	-0.00	-0.00	300.00	200.00	0.00	-0.00
471	-56.08	38.91	645.14	783.94	99.76	0.00	-2838.43	-0.00	-0.00	-0.00	300.00	200.00	0.00	-0.00
472	-60.04	39.06	645.45	782.57	99.62	0.00	-2795.75	-0.00	-0.00	-0.00	300.00	200.00	0.00	-0.00
473	-64.01	39.37	645.45	781.65	99.62	0.00	-2736.46	-0.00	-0.00	-0.00	300.00	200.00	0.00	-0.00
474	-68.21	39.52	642.85	780.17	99.55	0.00	-2690.79	-0.00	-0.00	-0.00	300.00	200.00	0.00	-0.00
475	-72.78	39.83	640.26	779.45	99.62	0.00	-2673.73	3.20	1.07	54.32	365.73	256.74	0.00	42.95
476	-75.99	39.37	635.22	778.47	99.64	0.00	-2737.88	-0.76	-8.39	225.98	375.56	262.66	0.00	288.75
477	-79.27	39.67	626.07	777.17	99.73	0.00	-2600.66	13.35	7.10	195.01	366.43	259.31	0.00	183.21
478	-81.63	39.06	613.25	775.80	99.83	0.00	-2280.38	30.82	7.10	214.39	369.40	262.63	0.00	293.75
479	-83.69	36.62	599.21	774.89	100.43	0.00	-2356.00	49.67	8.24	241.24	363.76	260.22	0.00	199.45
480	-84.46	34.87	581.05	773.33	100.37	0.00	-2330.46	50.89	7.40	253.30	363.07	261.08	0.00	261.33
481	-84.84	32.35	561.37	771.80	100.79	0.00	-2353.36	38.76	6.64	258.79	361.03	261.79	0.00	204.57
482	-84.69	29.68	539.55	770.31	100.90	0.00	-2432.80	31.28	5.34	262.91	359.02	261.87	0.00	178.11
483	-83.39	27.62	514.37	768.17	101.51	0.00	-2391.54	32.58	2.90	265.05	357.17	262.75	0.00	230.61
484	-81.86	25.48	488.74	766.91	101.84	0.00	-2435.46	41.12	0.31	269.78	352.60	263.80	0.00	89.90
485	-79.50	23.65	462.80	765.12	101.88	0.00	-2419.62	50.35	-7.02	284.27	347.50	265.38	0.00	146.49
486	-76.07	21.97	433.96	763.44	102.39	0.00	-2463.64	57.98	-12.13	302.43	341.78	266.70	0.00	139.97
487	-72.25	20.45	404.97	761.59	102.49	0.00	-2445.78	62.94	-14.95	316.31	337.48	267.44	0.00	113.16
488	-67.83	18.46	375.82	759.88	102.56	0.00	-2513.07	62.87	-16.56	321.50	334.88	267.87	0.00	-236.98
489	-62.41	16.48	343.93	757.39	102.93	0.00	-2528.68	61.49	-17.55	324.25	332.33	268.24	0.00	-615.43
490	-56.30	14.19	311.43	754.54	102.20	0.00	-2549.30	61.42	-19.99	328.22	330.13	268.25	0.00	-928.35
491	-49.36	12.13	279.08	751.28	101.59	0.00	-2731.48	62.87	-22.35	336.00	328.07	269.03	0.00	-1098.45
492	-41.12	9.38	243.99	748.59	101.81	0.00	-3119.30	65.38	-24.03	349.58	326.19	269.31	0.00	-1201.45
493	-32.96	6.41	209.50	746.77	101.53	0.00	-3489.51	68.13	-24.57	373.23	324.04	269.09	0.00	-1408.38
494	-23.19	6.48	174.10	738.14	98.33	0.00	-3393.64	69.89	-23.88	399.32	322.81	269.09	0.00	-1470.66
495	-12.36	6.26	138.70	730.39	96.15	0.00	-3541.75	71.26	-22.20	425.26	321.85	269.18	0.00	-1543.32
496	-1.22	6.10	108.18	721.48	93.37	0.00	-3957.52	72.56	-20.22	454.86	320.53	269.10	0.00	-1643.47
497	7.71	7.10	85.14	709.99	88.17	0.00	-3955.43	73.24	-18.84	481.41	319.40	269.03	0.00	-1604.98
498	14.50	8.39	67.29	692.80	82.09	0.00	-3996.37	74.84	-17.62	507.51	318.67	269.27	0.00	-1627.41
499	18.31	8.09	53.71	680.56	74.43	0.00	-4139.51	75.91	-18.01	533.91	317.92	269.51	0.00	-1565.02
500	20.22	8.01	41.66	665.64	65.93	0.00	-4288.06	76.83	-19.68	554.05	317.10	269.95	0.00	-1475.88
501	22.13	8.47	30.06	633.46	46.70	0.00	-4542.36	77.21	-21.97	570.83	316.44	270.41	0.00	-1412.32
502	-0.00	-0.00	-0.00	903.00	200.00	0.00	-0.00	76.75	-25.10	587.77	315.65	270.72	0.00	-1503.67
503	-0.00	-0.00	-0.00	903.00	200.00	0.00	-0.00	76.22	-28.69	599.67	315.19	271.15	0.00	-1580.38
504	-0.00	-0.00	-0.00	903.00	200.00	0.00	-0.00	75.23	-31.89	610.81	314.46	271.65	0.00	-1656.40
505	-0.00	-0.00	-0.00	903.00	200.00	0.00	-0.00	74.01	-34.56	620.73	313.57	271.93	0.00	-1829.81
506	25.18	6.03	-7.02	1124.74	373.91	0.00	112.45	72.63	-35.86	628.36	313.04	272.32	0.00	-1878.78
507	25.02	6.26	-7.02	1144.30	382.61	0.00	130.36	71.11	-36.54	635.38	312.25	272.62	0.00	-2010.28
508	25.02	6.10	-7.02	1131.26	373.91	0.00	6.30	69.20	-36.39	640.72	311.43	272.92	0.00	-1930.76
509	24.95	6.10	-7.02	1137.78	382.61	0.00	215.95	66.83	-34.87	643.16	310.75	272.88	0.00	-1895.40
510	24.95	6.03	-7.17	1126.40	378.72	0.00	159.73	64.16	-32.81	643.16	310.25	273.02	0.00	-1821.82
511	24.95	6.18	-6.71	1141.64	390.91	0.00	381.30	60.96	-30.36	641.63	309.56	272.96	0.00	-1716.57
512	25.02	5.95	-7.32	1121.75	383.33	0.00	356.36	58.29	-28.08	637.97	308.83	273.28	0.00	-1614.63
513	24.95	6.10	-6.87	1136.33	377.78	0.00	35.60	55.85	-26.40	634.00	307.94	273.21	0.00	-1492.32
514	24.87	6.10	-7.17	1120.02	374.47	0.00	62.17	53.25	-25.10	628.05	306.71	273.37	0.00	-1348.88
515	24.95	6.10	-7.02	1137.78	382.61	0.00	147.28	51.50	-24.03	622.10	305.59	273.53	0.00	-1205.65
516	24.87	5.95	-7.02	1131.26	378.26	0.00	122.73	49.21	-23.50	617.52	304.60	273.88	0.00	-1131.49
517	24.72	5.87	-6.87	1136.33	386.67	0.00	313.82	47.45	-23.12	612.18	303.22	274.03	0.00	-1036.10
518	24.95	5.95	-6.87	1129.67	377.78	0.00	87.99	46.08	-23.27	608.06	301.96	274.43	0.00	-827.62
519	24.87	6.03	-6.87	1149.67	382.22	0.00	92.91	44.17	-23.35	605.16	300.83	274.74	0.00	-776.19
520	25.02	6.03	-6.87	1136.33	386.67	0.00	289.41	42.42	-23.42	603.49	299.77	274.94	0.00	-602.84
521	24.87	5.87	-6.87	1136.33	386.67	0.00	342.31	40.97	-23.12	602.11	299.09	275.22	0.00	-441.42
522	25.02	5.95	-6.87	1143.00	377.78	0.00	67.99	39.83	-23.50	602.11	298.10	275.57	0.00	-216.50
523	25.02	5.95	-6.87	1143.00	391.11	0.00	355.87	38.68	-23.80	603.64	296.81	275.88	0.00	-47.32
524	25.02	5.95	-6.87	1143.00	391.11	0.00	401.65	37.23	-23.80	606.54	295.70	276.08	0.00	166.52
525	24.87	5.95	-7.02	1124.74	382.61	0.00	269.68	35.93	-23.88	609.74	294.59	276.28	0.00	300.16
526	24.95	5.87	-6.87	1149.67	391.11	0.00	343.32	34.56	-23.88	612.34	293.27	276.60	0.00	449.70
527	24.72	5.87	-7.17	1120.02	378.72	0.00	213.30	33.42	-24.03	615.69	292.19	276.73	0.00	659.79
528	24.87	5.95	-6.87	1143.00	382.22	0.00	128.51	31.81	-24.03	618.74	291.20	277.04	0.00	820.37
529	24.87	5.87	-7.02	1137.78	386.96	0.00	295.22	30.14	-23.35	622.10	290.21	277.21	0.00	1091.36
530	24.87	5.95	-6.87	1143.00	382.22	0.00	105.62	28.23	-23.73	625.31	289.09	277.40	0.00	1170.89
531	24.64	5.95	-6.87	1136.33	386.67	0.00	236.00	26.32	-23.12	627.90	288.55	277.57	0.00	1365.16
532	24.64	5.95	-7.02	1124.74	382.61	0.00	205.00	24.34	-22.96	631.26	287.53	277.59	0.00	1487.55
533	24.72	5.95	-7.02	1144.30	378.26	0.00	-4.98	22.35	-22.74	633.24	286.77	277.83	0.00	1622.19
534	24.87	5.87	-6.87	1136.33	377.78	0.00	98.33	20.29	-22.20	635.38	285.81	277.81	0.00	1721.74
535	24.72	5.95	-7.02	1131.26	386.96	0.00	287.59	18.01	-22.13	637.51	284.63	277.98	0.00	1842.27
536	24.64	5.95	-7.17	1132.79	378.72	0.00	84.25	16.25	-21.97	637.97	283.64	278.21	0.00	1941.48
537	24.64	5.87	-7.02	1124.74	382.61	0.00	221.92	14.34	-22.05	638.73	282.73	278.26	0.00	2046.32
538	24.87	5.80	-7.02	1144.30	378.26	0.00	59.04	12.66	-22.20	639.95	281.62	278.45	0.00	2118.86
539	24.72	6.10	-6.71	1148.45	400.00	0.00	470.25	11.29	-22.35	639.80	280.47	278.46	0.00	2211.73
540	24.87	5.80	-6.87	1143.00	386.67	0.00	252.79	9.61	-22.89	639.95	279.47	278.68	0.00	2254.90
541	24.72	5.87	-7.17	1145.55	382.98	0.00	122.72	7.93	-23.19	640.11	278.47	278.86	0.00	2415.25
542	24.87	5.95	-7.02	1137.78	386.96	0.00	300.20	6.41	-23.04	639.19	277.51	279.06	0.00	2529.16
543	24.72	5.80	-7.02	1137.78	378.26	0.00	69.66	4.88	-23.27	638.89	276.14	278.96	0.00	2554.03
544	24.72	5.87	-7.02	1137.78	395.65	0.00	458.76	2.90	-22.89	637.05	275.28	279.19	0.00	2685.05
545	24.72	5.80	-6.87	1143.00	386.67	0.00	270.08	1.22	-22.89	635.99	274.38	279.08	0.00	2828.84
546	24.87	5.87	-7.02	1137.78	382.61	0.00	164.20	-0.46	-22.43	635.38	273.56	279.11	0.00	2918.38
547	24.72	5.72	-6.87	1156.33	386.67	0.00	143.43	-2.29	-22.20	634.92	272.17	279.07	0.00	2954.83
548	24.72	5.72	-6.56	1154.16	386.05	0.00	117.63	-3.81	-21.90	634.00	271.19	279.04	0.00	3073.12
549	24.87	5.87	-6.87	1136.33	386.67	0.00	296.53	-5.80	-21.36	633.54	270.09	279.09	0.00	3159.57
550	24.95	5.72	-6.87	1136.33	386.67	0.00	300.60	-7.78	-21.13	632.63	268.89	279.16	0.00	3326.95
551	25.10	5.80	-7.02	1137.78	382.61	0.00	178.13	-9.69	-20.98	632.48	267.58	279.18	0.00	3404.80
552	24.72	5.72	-6.71	1148.45	386.36	0.00	203.91	-11.44	-21.13	632.02	266.10	279.29	0.00	3411.70
553	25.02	5.72	-6.87	1143.00	395.56	0.00	476.24	-12.74	-20.75	631.41	264.26	279.46	0.00	3464.40
554	25.02	5.80	-6.87	1143.00	391.11	0.00	415.38	-13.96	-20.98	631.10	262.57	279.50	0.00	3483.54
555	24.95	5.87	-6.71	1141.64	390.91	0.00	339.68	-14.80	-20.98	630.95	260.60	279.61	0.00	3556.93
556	24.95	5.87	-6.71	1155.27	395.45	0.00	372.97	-15.72	-21.06	629.73	258.49	279.77	0.00	3548.58
557	24.87	5.80	-7.02	1131.26	378.26	0.00	88.90	-16.86	-21.29	629.27	256.72	280.16	0.00	3563.50
558	25.02	5.65	-7.02	1150.83	382.61	0.00	126.38	-17.93	-21.59	628.20	254.75	280.30	0.00	3579.95
559	-0.00	-0.00	-0.00	903.00	200.00	0.00	-0.00	-19.15	-21.97	627.59	252.66	280.43	0.00	3599.50
560	24.95	5.80	-6.56	1168.12	390.70	0.00	221.96	-20.45	-22.28	627.59	250.77	280.53	0.00	3573.83
561	25.02	5.87	-7.17	1139.17	374.47	0.00	-42.69	-21.06	-22.74	627.29	248.55	280.61	0.00	3587.30
562	24.87	5.49	-6.71	1155.27	386.36	0.00	205.30	-22.43	-23.27	627.90	246.27	280.73	0.00	3484.95
563	24.95	5.80	-6.71	1162.09	381.82	0.00	-10.40	-23.42	-23.88	628.81	244.16	280.90	0.00	3455.06
564	25.02	5.80	-6.56	1168.12	395.35	0.00	307.13	-24.26	-24.19	630.34	242.19	281.05	0.00	3456.32
565	24.95	5.80	-7.02	1137.78	391.30	0.00	321.43	-25.48	-24.41	631.71	239.64	281.21	0.00	3346.30
566	25.10	5.72	-6.71	1148.45	390.91	0.00	343.32	-26.40	-24.49	633.39	237.34	281.23	0.00	3370.63
567	25.18	5.65	-7.02	1144.30	378.26	0.00	12.94	-27.54	-24.49	634.92	235.18	281.23	0.00	3339.37
568	25.18	5.80	-6.87	1149.67	391.11	0.00	337.22	-28.76	-24.26	636.60	232.62	281.26	0.00	3283.72
569	25.25	5.65	-6.56	1168.12	400.00	0.00	441.09	-29.91	-24.03	638.58	230.61	281.29	0.00	3339.85
570	25.10	5.72	-7.02	1137.78	382.61	0.00	104.49	-31.28	-24.26	640.56	228.39	281.18	0.00	3253.56
571	25.25	5.72	-7.02	1131.26	386.96	0.00	371.02	-33.26	-24.41	642.70	226.14	281.29	0.00	3183.10
572	25.33	5.80	-6.87	1149.67	377.78	0.00	-40.01	-35.25	-24.34	644.38	224.34	281.27	0.00	3190.54
573	25.18	5.72	-7.02	1144.30	382.61	0.00	103.99	-37.31	-24.26	646.51	222.40	281.33	0.00	3185.40
574	25.41	5.42	-6.71	1148.45	395.45	0.00	500.42	-39.06	-24.19	648.65	220.47	281.25	0.00	3233.86
575	25.18	5.65	-7.02	1137.78	382.61	0.00	159.22	-41.50	-24.19	650.48	218.51	281.21	0.00	3150.07
576	25.33	5.80	-6.87	1143.00	386.67	0.00	200.91	-43.95	-24.49	652.62	217.09	281.27	0.00	3164.19
577	25.48	5.65	-7.02	1124.74	386.96	0.00	353.61	-46.84	-25.10	653.99	215.66	281.29	0.00	3092.95
578	25.25	5.49	-7.17	1132.79	378.72	0.00	161.19	-49.74	-25.94	655.21	214.28	281.23	0.00	3005.37
579	25.41	5.65	-7.02	1157.35	386.96	0.00	178.13	-52.72	-26.63	655.21	213.09	281.46	0.00	2935.57
580	25.41	5.95	-7.02	1131.26	386.96	0.00	255.75	-56.15	-27.54	655.21	211.69	281.60	0.00	2896.20
581	25.48	5.42	-6.87	1143.00	391.11	0.00	457.09	-59.51	-28.23	655.06	210.90	281.76	0.00	2873.23
582	25.33	5.72	-7.02	1157.35	382.61	0.00	57.22	-62.94	-29.22	653.99	209.99	281.89	0.00	2812.32
583	25.56	5.72	-6.71	1141.64	395.45	0.00	471.46	-66.68	-29.83	652.31	209.12	281.96	0.00	2786.99
584	25.48	5.72	-6.87	1143.00	395.56	0.00	428.43	-69.89	-30.59	649.26	208.27	282.02	0.00	2745.51
585	25.41	5.65	-6.71	1148.45	395.45	0.00	421.35	-73.24	-31.28	644.84	207.57	282.25	0.00	2642.97
586	25.48	5.49	-6.87	1156.33	386.67	0.00	206.50	-76.90	-31.81	638.89	206.71	282.40	0.00	2620.05
587	25.48	5.49	-6.87	1149.67	391.11	0.00	310.60	-79.88	-32.65	632.63	205.93	282.49	0.00	2584.33
588	25.41	5.42	-6.56	1154.16	400.00	0.00	516.31	-83.16	-33.49	626.37	205.58	282.14	0.00	2503.38
589	26.02	5.80	-7.17	1113.64	370.21	0.00	25.49	-85.30	-33.87	612.49	204.26	282.46	0.00	2357.46
590	26.17	5.49	-7.02	1137.78	386.96	0.00	238.17	-87.43	-30.29	598.30	203.67	282.33	0.00	2427.10
591	25.41	5.42	-7.02	1131.26	373.91	0.00	-136.83	-87.74	-29.68	582.43	202.93	282.26	0.00	2238.34
592	25.48	5.72	-6.56	1154.16	390.70	0.00	11.89	-88.42	-26.86	562.44	201.76	281.88	0.00	2252.57
593	26.09	5.49	-7.17	1126.40	374.47	0.00	6.33	-89.19	-24.11	541.69	201.21	281.69	0.00	2211.53
594	25.79	5.34	-6.87	1136.33	395.56	0.00	477.94	-88.88	-21.74	518.04	200.24	281.41	0.00	2221.68
595	26.40	5.34	-6.71	1155.27	386.36	0.00	116.18	-87.20	-19.23	491.64	199.44	281.07	0.00	2120.89
596	26.25	5.26	-6.71	1141.64	386.36	0.00	224.55	-85.37	-16.71	465.09	198.72	280.77	0.00	2077.74
597	26.25	5.34	-7.02	1137.78	378.26	0.00	14.26	-82.86	-14.57	436.10	197.55	280.41	0.00	1915.85
598	26.32	5.49	-6.41	1153.00	400.00	0.00	480.65	-79.42	-12.05	402.98	196.97	280.05	0.00	1739.05
599	26.32	5.42	-7.02	1137.78	378.26	0.00	78.62	-75.15	-9.92	370.94	196.22	279.47	0.00	1649.98
600	26.25	5.42	-6.56	1140.21	400.00	0.00	622.42	-70.27	-8.01	336.61	195.29	279.15	0.00	1450.34
601	26.17	5.72	-6.71	1128.00	381.82	0.00	105.94	-63.63	-6.03	297.85	194.57	279.00	0.00	1250.34
602	26.17	5.65	-7.17	1120.02	382.98	0.00	221.41	-56.46	-4.43	261.08	192.87	278.43	0.00	1117.36
603	26.25	5.65	-6.71	1148.45	386.36	0.00	186.57	-48.22	-3.20	224.00	191.08	277.93	0.00	928.80
604	26.40	5.72	-7.02	1137.78	378.26	0.00	43.45	-38.45	-2.06	184.63	188.93	277.36	0.00	847.92
605	26.47	5.65	-6.56	1161.14	390.70	0.00	249.46	-29.75	-1.37	150.76	184.92	277.13	0.00	705.69
606	26.47	5.80	-6.87	1136.33	382.22	0.00	129.53	-21.13	-1.30	120.24	180.08	276.90	0.00	462.27
607	26.40	5.65	-6.71	1141.64	390.91	0.00	373.49	-11.22	-1.14	93.99	174.84	276.30	0.00	443.01
608	26.32	5.65	-6.71	1141.64	386.36	0.00	262.17	-5.57	-0.69	76.14	170.14	276.55	0.00	400.00
609	26.47	5.80	-6.71	1134.82	386.36	0.00	225.07	-1.75	-0.92	63.48	164.42	275.00	0.00	339.36
610	26.55	5.72	-6.71	1128.00	381.82	0.00	198.19	0.84	-0.69	52.49	162.21	274.42	0.00	379.83
611	26.47	5.72	-6.87	1143.00	377.78	0.00	-8.48	2.67	-1.22	43.33	165.85	270.42	0.00	230.28
612	26.55	5.65	-6.56	1147.19	390.70	0.00	342.79	3.36	-1.83	33.42	160.27	268.49	0.00	202.96
613	26.40	5.65	-7.02	1131.26	378.26	0.00	6.63	3.59	-2.06	25.63	160.71	263.10	0.00	213.99
614	26.40	5.80	-6.87	1143.00	377.78	0.00	-109.02	3.36	-1.83	19.84	163.85	258.46	0.00	152.94
615	26.47	5.80	-6.56	1154.16	400.00	0.00	542.57	2.98	-1.53	14.80	163.92	257.73	0.00	124.35
616	26.55	5.95	-7.02	1131.26	382.61	0.00	239.83	2.29	-1.22	9.77	182.81	256.25	0.00	191.69
617	26.40	5.95	-6.71	1148.45	386.36	0.00	208.77	0.99	-1.53	5.34	205.71	257.14	0.00	164.58
618	26.47	5.87	-6.71	1128.00	381.82	0.00	287.32	-0.00	-0.00	-0.00	300.00	200.00	0.00	-0.00
619	26.47	5.87	-6.71	1134.82	386.36	0.00	321.82	-0.00	-0.00	-0.00	300.00	200.00	0.00	-0.00
620	26.17	5.80	-6.71	1148.45	390.91	0.00	299.63	-0.00	-0.00	-0.00	300.00	200.00	0.00	-0.00
621	26.17	6.03	-7.02	1131.26	378.26	0.00	84.75	-0.00	-0.00	-0.00	300.00	200.00	0.00	-0.00
622	26.25	5.95	-6.26	1159.10	400.00	0.00	543.55	-0.00	-0.00	-0.00	300.00	200.00	0.00	-0.00
623	26.25	5.95	-6.56	1133.23	390.70	0.00	430.44	-0.00	-0.00	-0.00	300.00	200.00	0.00	-0.00
624	26.09	5.87	-6.56	1154.16	390.70	0.00	273.06	-0.00	-0.00	-0.00	300.00	200.00	0.00	-0.00
625	26.02	5.95	-6.56	1147.19	400.00	0.00	568.66	-0.00	-0.00	-0.00	300.00	200.00	0.00	-0.00
626	26.09	5.95	-6.87	1143.00	377.78	0.00	97.66	-0.00	-0.00	-0.00	300.00	200.00	0.00	-0.00
627	26.09	6.10	-6.71	1141.64	386.36	0.00	224.72	-0.00	-0.00	-0.00	300.00	200.00	0.00	-0.00
628	25.94	6.18	-6.56	1147.19	386.05	0.00	158.44	-0.00	-0.00	-0.00	300.00	200.00	0.00	-0.00
629	26.02	6.03	-6.87	1143.00	391.11	0.00	366.89	-0.00	-0.00	-0.00	300.00	200.00	0.00	-0.00
630	25.79	6.10	-6.71	1134.82	386.36	0.00	301.01	-0.00	-0.00	-0.00	300.00	200.00	0.00	-0.00
631	25.94	6.10	-7.17	1113.64	382.98	0.00	348.03	-0.00	-0.00	-0.00	300.00	200.00	0.00	-0.00
632	26.02	5.95	-6.71	1141.64	390.91	0.00	433.84	-0.00	-0.00	-0.00	300.00	200.00	0.00	-0.00
633	25.79	5.95	-6.87	1136.33	386.67	0.00	312.30	-0.00	-0.00	-0.00	300.00	200.00	0.00	-0.00
634	26.02	6.03	-6.56	1154.16	390.70	0.00	357.52	-0.00	-0.00	-0.00	300.00	200.00	0.00	-0.00
635	25.94	5.95	-6.87	1143.00	386.67	0.00	301.11	-0.00	-0.00	-0.00	300.00	200.00	0.00	-0.00
636	26.02	5.95	-6.71	1155.27	381.82	0.00	93.29	-0.00	-0.00	-0.00	300.00	200.00	0.00	-0.00
637	25.79	6.03	-6.56	1147.19	390.70	0.00	333.03	-0.00	-0.00	-0.00	300.00	200.00	0.00	-0.00
638	-0.00	-0.00	-0.00	903.00	200.00	0.00	-0.00	-0.00	-0.00	-0.00	300.00	200.00	0.00	-0.00
639	25.79	6.18	-6.41	1153.00	395.24	0.00	399.82	-0.00	-0.00	-0.00	300.00	200.00	0.00	-0.00
640	25.71	5.95	-6.56	1147.19	386.05	0.00	194.64	-0.00	-0.00	-0.00	300.00	200.00	0.00	-0.00
641	26.02	5.95	-6.56	1147.19	390.70	0.00	349.53	-0.00	-0.00	-0.00	300.00	200.00	0.00	-0.00
642	26.02	6.10	-6.87	1136.33	386.67	0.00	319.42	-0.00	-0.00	-0.00	300.00	200.00	0.00	-0.00
643	25.56	5.95	-6.87	1143.00	386.67	0.00	184.12	-0.00	-0.00	-0.00	300.00	200.00	0.00	-0.00
644	-0.00	-0.00	-0.00	903.00	200.00	0.00	-0.00	-0.00	-0.00	-0.00	300.00	200.00	0.00	-0.00
645	26.02	6.10	-7.02	1131.26	378.26	0.00	200.35	-0.00	-0.00	-0.00	300.00	200.00	0.00	-0.00
646	25.63	5.95	-6.56	1147.19	395.35	0.00	464.68	-0.00	-0.00	-0.00	300.00	200.00	0.00	-0.00
647	25.71	6.18	-7.02	1131.26	373.91	0.00	-29.03	-0.00	-0.00	-0.00	300.00	200.00	0.00	-0.00
648	25.71	6.03	-6.71	1141.64	390.91	0.00	380.26	-0.00	-0.00	-0.00	300.00	200.00	0.00	-0.00
649	25.56	6.10	-6.71	1148.45	395.45	0.00	453.26	-0.00	-0.00	-0.00	300.00	200.00	0.00	-0.00
650	-0.00	-0.00	-0.00	903.00	200.00	0.00	-0.00	-0.00	-0.00	-0.00	300.00	200.00	0.00	-0.00
651	25.56	5.87	-6.41	1160.14	395.24	0.00	435.24	-0.00	-0.00	-0.00	300.00	200.00	0.00	-0.00
652	25.63	6.10	-6.87	1136.33	386.67	0.00	339.76	-0.00	-0.00	-0.00	300.00	200.00	0.00	-0.00
653	25.63	5.95	-6.87	1143.00	382.22	0.00	130.21	-0.00	-0.00	-0.00	300.00	200.00	0.00	-0.00
654	25.63	6.10	-6.87	1143.00	382.22	0.00	116.48	-0.00	-0.00	-0.00	300.00	200.00	0.00	-0.00
655	25.71	5.87	-6.71	1148.45	381.82	0.00	142.88	-0.00	-0.00	-0.00	300.00	200.00	0.00	-0.00
656	25.71	6.10	-6.71	1148.45	386.36	0.00	249.34	-0.00	-0.00	-0.00	300.00	200.00	0.00	-0.00
657	25.48	6.10	-6.56	1161.14	390.70	0.00	239.70	-0.00	-0.00	-0.00	300.00	200.00	0.00	-0.00
658	25.48	6.03	-6.71	1141.64	390.91	0.00	428.11	-0.00	-0.00	-0.00	300.00	200.00	0.00	-0.00
659	25.71	6.10	-7.02	1137.78	373.91	0.00	-5.64	-0.00	-0.00	-0.00	300.00	200.00	0.00	-0.00
660	25.56	6.03	-6.87	1143.00	391.11	0.00	416.73	-0.00	-0.00	-0.00	300.00	200.00	0.00	-0.00
661	25.56	6.10	-7.02	1137.78	378.26	0.00	101.84	-0.00	-0.00	-0.00	300.00	200.00	0.00	-0.00
662	25.48	5.87	-6.71	1148.45	386.36	0.00	285.76	-0.00	-0.00	-0.00	300.00	200.00	0.00	-0.00
663	25.41	6.10	-6.71	1134.82	386.36	0.00	321.48	-0.00	-0.00	-0.00	300.00	200.00	0.00	-0.00
664	25.41	5.95	-6.71	1148.45	386.36	0.00	252.81	-0.00	-0.00	-0.00	300.00	200.00	0.00	-0.00
665	25.41	6.10	-6.87	1149.67	386.67	0.00	238.55	-0.00	-0.00	-0.00	300.00	200.00	0.00	-0.00
666	25.48	6.03	-6.87	1143.00	386.67	0.00	311.79	-0.00	-0.00	-0.00	300.00	200.00	0.00	-0.00
667	25.33	6.03	-7.02	1131.26	382.61	0.00	274.16	-0.00	-0.00	-0.00	300.00	200.00	0.00	-0.00
668	25.48	5.95	-7.02	1144.30	382.61	0.00	218.93	-0.00	-0.00	-0.00	300.00	200.00	0.00	-0.00
669	25.41	5.95	-6.56	1161.14	400.00	0.00	500.88	-0.00	-0.00	-0.00	300.00	200.00	0.00	-0.00
670	25.33	6.10	-6.71	1155.27	390.91	0.00	343.32	-0.00	-0.00	-0.00	300.00	200.00	0.00	-0.00
671	25.48	5.95	-6.87	1143.00	382.22	0.00	262.62	-0.00	-0.00	-0.00	300.00	200.00	0.00	-0.00
672	25.41	5.87	-6.71	1148.45	386.36	0.00	317.31	-0.00	-0.00	-0.00	300.00	200.00	0.00	-0.00
673	25.25	6.10	-7.02	1131.26	382.61	0.00	242.81	-0.00	-0.00	-0.00	300.00	200.00	0.00	-0.00
674	25.33	6.03	-6.87	1149.67	382.22	0.00	130.55	-0.00	-0.00	-0.00	300.00	200.00	0.00	-0.00
675	25.25	6.03	-6.71	1155.27	381.82	0.00	118.43	-0.00	-0.00	-0.00	300.00	200.00	0.00	-0.00
676	25.25	6.26	-6.71	1148.45	386.36	0.00	218.13	-0.00	-0.00	-0.00	300.00	200.00	0.00	-0.00
677	25.41	6.26	-6.87	1143.00	395.56	0.00	468.44	-0.00	-0.00	-0.00	300.00	200.00	0.00	-0.00
678	25.18	6.03	-6.56	1154.16	390.70	0.00	311.92	-0.00	-0.00	-0.00	300.00	200.00	0.00	-0.00
679	25.10	5.87	-7.02	1131.26	386.96	0.00	353.44	-0.00	-0.00	-0.00	300.00	200.00	0.00	-0.00
680	25.25	6.10	-6.87	1136.33	391.11	0.00	472.34	-0.00	-0.00	-0.00	300.00	200.00	0.00	-0.00
681	25.10	6.10	-7.02	1150.83	391.30	0.00	359.58	-0.00	-0.00	-0.00	300.00	200.00	0.00	-0.00
682	25.33	6.26	-6.71	1148.45	381.82	0.00	117.22	-0.00	-0.00	-0.00	300.00	200.00	0.00	-0.00
683	25.25	6.03	-6.56	1168.12	395.35	0.00	359.82	-0.00	-0.00	-0.00	300.00	200.00	0.00	-0.00
684	24.95	6.26	-7.02	1137.78	386.96	0.00	288.59	-0.00	-0.00	-0.00	300.00	200.00	0.00	-0.00
685	25.33	6.18	-7.02	1131.26	382.61	0.00	330.88	-0.00	-0.00	-0.00	300.00	200.00	0.00	-0.00
686	24.95	6.03	-6.87	1143.00	382.22	0.00	215.66	-0.00	-0.00	-0.00	300.00	200.00	0.00	-0.00
687	25.02	6.26	-6.71	1134.82	395.45	0.00	556.95	-0.00	-0.00	-0.00	300.00	200.00	0.00	-0.00
688	25.18	6.26	-6.87	1143.00	386.67	0.00	268.55	-0.00	-0.00	-0.00	300.00	200.00	0.00	-0.00
689	25.10	6.18	-7.17	1132.79	374.47	0.00	52.43	-0.00	-0.00	-0.00	300.00	200.00	0.00	-0.00
690	25.02	6.10	-6.87	1149.67	382.22	0.00	170.56	-0.00	-0.00	-0.00	300.00	200.00	0.00	-0.00
691	24.87	6.10	-6.71	1155.27	390.91	0.00	347.48	-0.00	-0.00	-0.00	300.00	200.00	0.00	-0.00
692	24.87	6.18	-7.02	1150.83	386.96	0.00	234.52	-0.00	-0.00	-0.00	300.00	200.00	0.00	-0.00
693	24.95	6.18	-7.02	1144.30	382.61	0.00	180.62	-0.00	-0.00	-0.00	300.00	200.00	0.00	-0.00
694	24.95	6.33	-6.71	1141.64	400.00	0.00	594.57	-0.00	-0.00	-0.00	300.00	200.00	0.00	-0.00
695	24.87	6.10	-7.02	1144.30	386.96	0.00	339.01	-0.00	-0.00	-0.00	300.00	200.00	0.00	-0.00
696	24.87	6.18	-6.71	1141.64	395.45	0.00	548.45	-0.00	-0.00	-0.00	300.00	200.00	0.00	-0.00
697	24.72	6.26	-6.41	1174.43	400.00	0.00	407.63	-0.00	-0.00	-0.00	300.00	200.00	0.00	-0.00
698	24.41	6.41	-7.02	1157.35	386.96	0.00	141.97	-0.00	-0.00	-0.00	300.00	200.00	0.00	-0.00
699	23.65	5.95	-7.32	1134.25	379.17	0.00	0.32	-0.00	-0.00	-0.00	300.00	200.00	0.00	-0.00
700	24.64	6.18	-6.56	1154.16	400.00	0.00	561.20	-0.00	-0.00	-0.00	300.00	200.00	0.00	-0.00
701	23.65	5.80	-6.71	1155.27	400.00	0.00	337.77	-0.00	-0.00	-0.00	300.00	200.00	0.00	-0.00
702	24.19	5.80	-6.71	1148.45	390.91	0.00	470.25	-0.00	-0.00	-0.00	300.00	200.00	0.00	-0.00
703	24.19	6.03	-7.02	1150.83	391.30	0.00	340.67	-0.00	-0.00	-0.00	300.00	200.00	0.00	-0.00
704	23.96	5.80	-7.32	1134.25	379.17	0.00	158.95	-0.00	-0.00	-0.00	300.00	200.00	0.00	-0.00
705	24.19	6.03	-7.02	1150.83	382.61	0.00	153.25	-0.00	-0.00	-0.00	300.00	200.00	0.00	-0.00
706	23.65	5.95	-7.02	1144.30	386.96	0.00	284.94	-0.00	-0.00	-0.00	300.00	200.00	0.00	-0.00
707	23.96	6.03	-7.02	1144.30	391.30	0.00	427.74	-0.00	-0.00	-0.00	300.00	200.00	0.00	-0.00
708	24.11	5.80	-7.02	1137.78	386.96	0.00	307.83	-0.00	-0.00	-0.00	300.00	200.00	0.00	-0.00
709	24.19	5.95	-7.02	1150.83	391.30	0.00	313.80	-0.00	-0.00	-0.00	300.00	200.00	0.00	-0.00
710	24.34	5.72	-7.02	1144.30	386.96	0.00	285.44	-0.00	-0.00	-0.00	300.00	200.00	0.00	-0.00
711	24.19	5.95	-6.87	1136.33	386.67	0.00	310.77	-0.00	-0.00	-0.00	300.00	200.00	0.00	-0.00
712	24.19	5.95	-7.02	1144.30	386.96	0.00	201.68	-0.00	-0.00	-0.00	300.00	200.00	0.00	-0.00
713	24.11	5.80	-6.87	1156.33	391.11	0.00	300.43	-0.00	-0.00	-0.00	300.00	200.00	0.00	-0.00
714	24.19	5.87	-6.87	1143.00	382.22	0.00	159.03	-0.00	-0.00	-0.00	300.00	200.00	0.00	-0.00
715	23.88	5.95	-6.87	1149.67	395.56	0.00	409.61	-0.00	-0.00	-0.00	300.00	200.00	0.00	-0.00
716	23.88	5.80	-7.02	1150.83	378.26	0.00	-41.13	-0.00	-0.00	-0.00	300.00	200.00	0.00	-0.00
717	24.03	5.80	-6.87	1149.67	395.56	0.00	408.43	-0.00	-0.00	-0.00	300.00	200.00	0.00	-0.00
718	24.19	5.65	-7.17	1145.55	374.47	0.00	-33.76	-0.00	-0.00	-0.00	300.00	200.00	0.00	-0.00
719	24.03	5.80	-6.56	1168.12	390.70	0.00	184.70	-0.00	-0.00	-0.00	300.00	200.00	0.00	-0.00
720	24.19	5.72	-7.17	1151.94	387.23	0.00	174.18	-0.00	-0.00	-0.00	300.00	200.00	0.00	-0.00
721	24.03	5.80	-7.32	1140.50	379.17	0.00	21.93	-0.00	-0.00	-0.00	300.00	200.00	0.00	-0.00
722	24.19	5.72	-7.17	1139.17	387.23	0.00	270.11	-0.00	-0.00	-0.00	300.00	200.00	0.00	-0.00
723	24.26	5.72	-7.02	1144.30	395.65	0.00	436.37	-0.00	-0.00	-0.00	300.00	200.00	0.00	-0.00
724	24.34	5.65	-6.71	1141.64	390.91	0.00	369.33	-0.00	-0.00	-0.00	300.00	200.00	0.00	-0.00
725	24.26	5.65	-6.87	1156.33	391.11	0.00	276.69	-0.00	-0.00	-0.00	300.00	200.00	0.00	-0.00
726	24.26	5.49	-7.02	1144.30	386.96	0.00	280.63	-0.00	-0.00	-0.00	300.00	200.00	0.00	-0.00
727	24.34	5.49	-7.17	1145.55	374.47	0.00	-38.80	-0.00	-0.00	-0.00	300.00	200.00	0.00	-0.00
728	24.34	5.42	-6.87	1149.67	391.11	0.00	339.59	-0.00	-0.00	-0.00	300.00	200.00	0.00	-0.00
729	24.41	5.80	-7.02	1144.30	386.96	0.00	189.74	-0.00	-0.00	-0.00	300.00	200.00	0.00	-0.00
730	24.41	5.65	-6.87	1156.33	395.56	0.00	414.36	-0.00	-0.00	-0.00	300.00	200.00	0.00	-0.00
731	24.41	5.80	-7.02	1150.83	382.61	0.00	114.44	-0.00	-0.00	-0.00	300.00	200.00	0.00	-0.00
732	24.34	5.72	-7.02	1131.26	386.96	0.00	314.30	-0.00	-0.00	-0.00	300.00	200.00	0.00	-0.00
733	24.26	5.80	-7.17	1145.55	382.98	0.00	57.46	-0.00	-0.00	-0.00	300.00	200.00	0.00	-0.00
734	24.49	5.87	-6.71	1162.09	395.45	0.00	312.11	-0.00	-0.00	-0.00	300.00	200.00	0.00	-0.00
735	24.34	5.80	-6.87	1156.33	400.00	0.00	423.18	-0.00	-0.00	-0.00	300.00	200.00	0.00	-0.00
736	24.41	5.72	-6.87	1136.33	391.11	0.00	423.86	-0.00	-0.00	-0.00	300.00	200.00	0.00	-0.00
737	24.41	5.87	-7.17	1151.94	382.98	0.00	98.05	-0.00	-0.00	-0.00	300.00	200.00	0.00	-0.00
738	24.26	5.72	-7.02	1144.30	386.96	0.00	248.29	-0.00	-0.00	-0.00	300.00	200.00	0.00	-0.00
739	24.34	5.80	-7.17	1145.55	378.72	0.00	36.52	-0.00	-0.00	-0.00	300.00	200.00	0.00	-0.00
740	24.19	5.65	-7.02	1137.78	386.96	0.00	289.25	-0.00	-0.00	-0.00	300.00	200.00	0.00	-0.00
741	24.26	5.65	-7.17	1145.55	382.98	0.00	117.36	-0.00	-0.00	-0.00	300.00	200.00	0.00	-0.00
742	24.11	5.72	-6.71	1155.27	400.00	0.00	471.46	-0.00	-0.00	-0.00	300.00	200.00	0.00	-0.00
743	24.11	5.87	-6.56	1161.14	395.35	0.00	263.48	-0.00	-0.00	-0.00	300.00	200.00	0.00	-0.00
744	24.19	5.87	-6.71	1141.64	395.45	0.00	395.51	-0.00	-0.00	-0.00	300.00	200.00	0.00	-0.00
745	-0.00	-0.00	-0.00	903.00	200.00	0.00	-0.00	-0.00	-0.00	-0.00	300.00	200.00	0.00	-0.00
746	24.11	5.95	-6.87	1149.67	391.11	0.00	232.78	-0.00	-0.00	-0.00	300.00	200.00	0.00	-0.00
747	24.19	5.80	-7.02	1150.83	386.96	0.00	154.91	-0.00	-0.00	-0.00	300.00	200.00	0.00	-0.00
748	24.26	5.80	-7.32	1140.50	383.33	0.00	141.14	-0.00	-0.00	-0.00	300.00	200.00	0.00	-0.00
749	24.19	5.80	-6.87	1143.00	382.22	0.00	85.79	-0.00	-0.00	-0.00	300.00	200.00	0.00	-0.00
750	24.26	5.65	-6.87	1156.33	377.78	0.00	-46.79	-0.00	-0.00	-0.00	300.00	200.00	0.00	-0.00
751	24.19	5.65	-6.87	1149.67	395.56	0.00	430.13	-0.00	-0.00	-0.00	300.00	200.00	0.00	-0.00
752	24.11	5.87	-6.87	1149.67	391.11	0.00	228.71	-0.00	-0.00	-0.00	300.00	200.00	0.00	-0.00
753	24.11	5.72	-6.87	1156.33	400.00	0.00	465.39	-0.00	-0.00	-0.00	300.00	200.00	0.00	-0.00
754	24.19	5.80	-7.32	1140.50	387.50	0.00	227.93	-0.00	-0.00	-0.00	300.00	200.00	0.00	-0.00
755	24.19	5.65	-7.02	1144.30	382.61	0.00	147.28	-0.00	-0.00	-0.00	300.00	200.00	0.00	-0.00
756	24.11	5.72	-7.02	1150.83	391.30	0.00	287.26	-0.00	-0.00	-0.00	300.00	200.00	0.00	-0.00
757	24.26	5.95	-6.87	1149.67	382.22	0.00	23.40	-0.00	-0.00	-0.00	300.00	200.00	0.00	-0.00
758	24.11	5.87	-6.71	1148.45	386.36	0.00	167.15	-0.00	-0.00	-0.00	300.00	200.00	0.00	-0.00
759	24.26	5.72	-6.87	1149.67	377.78	0.00	-27.97	-0.00	-0.00	-0.00	300.00	200.00	0.00	-0.00
760	24.19	5.95	-7.17	1139.17	378.72	0.00	33.11	-0.00	-0.00	-0.00	300.00	200.00	0.00	-0.00
761	24.19	5.80	-7.17	1139.17	387.23	0.00	297.87	-0.00	-0.00	-0.00	300.00	200.00	0.00	-0.00
762	24.19	5.80	-7.02	1150.83	386.96	0.00	132.02	-0.00	-0.00	-0.00	300.00	200.00	0.00	-0.00
763	23.96	5.80	-6.87	1149.67	391.11	0.00	218.37	-0.00	-0.00	-0.00	300.00	200.00	0.00	-0.00
764	24.19	5.87	-7.17	1151.94	391.49	0.00	307.77	-0.00	-0.00	-0.00	300.00	200.00	0.00	-0.00
765	23.96	5.80	-7.02	1137.78	382.61	0.00	129.37	-0.00	-0.00	-0.00	300.00	200.00	0.00	-0.00
766	24.11	5.72	-7.02	1150.83	386.96	0.00	205.33	-0.00	-0.00	-0.00	300.00	200.00	0.00	-0.00
767	24.26	5.87	-7.17	1132.79	382.98	0.00	205.51	-0.00	-0.00	-0.00	300.00	200.00	0.00	-0.00
768	24.19	5.72	-7.02	1144.30	386.96	0.00	256.91	-0.00	-0.00	-0.00	300.00	200.00	0.00	-0.00
769	24.19	5.80	-6.87	1156.33	391.11	0.00	269.23	-0.00	-0.00	-0.00	300.00	200.00	0.00	-0.00
770	24.19	5.80	-7.02	1144.30	386.96	0.00	261.39	-0.00	-0.00	-0.00	300.00	200.00	0.00	-0.00
771	24.19	5.80	-7.17	1139.17	374.47	0.00	-33.76	-0.00	-0.00	-0.00	300.00	200.00	0.00	-0.00
772	24.19	5.80	-7.17	1139.17	382.98	0.00	172.07	-0.00	-0.00	-0.00	300.00	200.00	0.00	-0.00
773	24.19	5.80	-6.71	1155.27	390.91	0.00	270.50	-0.00	-0.00	-0.00	300.00	200.00	0.00	-0.00
774	24.11	5.72	-6.87	1163.00	386.67	0.00	128.68	-0.00	-0.00	-0.00	300.00	200.00	0.00	-0.00
775	24.03	5.72	-7.02	1150.83	386.96	0.00	191.07	-0.00	-0.00	-0.00	300.00	200.00	0.00	-0.00
776	24.03	5.72	-7.02	1144.30	386.96	0.00	251.27	-0.00	-0.00	-0.00	300.00	200.00	0.00	-0.00
777	24.03	5.72	-7.02	1150.83	386.96	0.00	191.07	-0.00	-0.00	-0.00	300.00	200.00	0.00	-0.00
778	24.11	5.72	-7.17	1145.55	382.98	0.00	116.71	-0.00	-0.00	-0.00	300.00	200.00	0.00	-0.00
779	24.03	5.95	-7.02	1150.83	386.96	0.00	88.57	-0.00	-0.00	-0.00	300.00	200.00	0.00	-0.00
780	24.11	5.87	-7.17	1126.40	370.21	0.00	-115.58	-0.00	-0.00	-0.00	300.00	200.00	0.00	-0.00
781	24.19	5.65	-7.02	1157.35	391.30	0.00	283.95	-0.00	-0.00	-0.00	300.00	200.00	0.00	-0.00
782	24.19	5.80	-6.87	1143.00	382.22	0.00	108.68	-0.00	-0.00	-0.00	300.00	200.00	0.00	-0.00
783	24.03	5.72	-7.02	1137.78	391.30	0.00	347.30	-0.00	-0.00	-0.00	300.00	200.00	0.00	-0.00
784	23.96	5.87	-7.02	1144.30	391.30	0.00	235.68	-0.00	-0.00	-0.00	300.00	200.00	0.00	-0.00
785	23.88	5.72	-6.87	1149.67	391.11	0.00	291.27	-0.00	-0.00	-0.00	300.00	200.00	0.00	-0.00
786	23.96	5.87	-7.02	1150.83	382.61	0.00	34.83	-0.00	-0.00	-0.00	300.00	200.00	0.00	-0.00
787	24.11	5.80	-7.02	1144.30	391.30	0.00	329.06	-0.00	-0.00	-0.00	300.00	200.00	0.00	-0.00
788	24.11	5.80	-6.87	1156.33	391.11	0.00	231.76	-0.00	-0.00	-0.00	300.00	200.00	0.00	-0.00
789	24.03	5.65	-6.87	1149.67	395.56	0.00	446.07	-0.00	-0.00	-0.00	300.00	200.00	0.00	-0.00
790	23.80	5.87	-7.02	1150.83	386.96	0.00	110.46	-0.00	-0.00	-0.00	300.00	200.00	0.00	-0.00
791	24.03	5.87	-7.32	1121.75	370.83	0.00	-63.42	-0.00	-0.00	-0.00	300.00	200.00	0.00	-0.00
792	23.96	5.87	-6.87	1156.33	391.11	0.00	251.94	-0.00	-0.00	-0.00	300.00	200.00	0.00	-0.00
793	23.96	5.72	-7.02	1131.26	373.91	0.00	-23.72	-0.00	-0.00	-0.00	300.00	200.00	0.00	-0.00
794	23.88	5.72	-7.02	1150.83	391.30	0.00	289.25	-0.00	-0.00	-0.00	300.00	200.00	0.00	-0.00
795	23.80	5.80	-6.87	1156.33	395.56	0.00	325.01	-0.00	-0.00	-0.00	300.00	200.00	0.00	-0.00
796	23.88	5.65	-7.02	1137.78	382.61	0.00	151.26	-0.00	-0.00	-0.00	300.00	200.00	0.00	-0.00
797	24.11	5.80	-6.71	1155.27	386.36	0.00	215.01	-0.00	-0.00	-0.00	300.00	200.00	0.00	-0.00
798	24.03	5.72	-6.87	1149.67	395.56	0.00	473.02	-0.00	-0.00	-0.00	300.00	200.00	0.00	-0.00
799	23.96	5.80	-6.87	1156.33	391.11	0.00	202.60	-0.00	-0.00	-0.00	300.00	200.00	0.00	-0.00
800	23.80	5.87	-6.87	1156.33	386.67	0.00	116.98	-0.00	-0.00	-0.00	300.00	200.00	0.00	-0.00
801	23.80	5.87	-7.17	1145.55	378.72	0.00	-77.43	-0.00	-0.00	-0.00	300.00	200.00	0.00	-0.00
802	23.88	5.80	-7.17	1126.40	387.23	0.00	360.53	-0.00	-0.00	-0.00	300.00	200.00	0.00	-0.00
803	23.88	5.65	-7.02	1144.30	386.96	0.00	172.49	-0.00	-0.00	-0.00	300.00	200.00	0.00	-0.00
804	24.03	5.80	-7.02	1150.83	386.96	0.00	195.05	-0.00	-0.00	-0.00	300.00	200.00	0.00	-0.00
805	23.88	5.80	-7.02	1150.83	378.26	0.00	-41.13	-0.00	-0.00	-0.00	300.00	200.00	0.00	-0.00
806	23.88	5.72	-7.02	1144.30	391.30	0.00	326.57	-0.00	-0.00	-0.00	300.00	200.00	0.00	-0.00
807	23.96	5.80	-7.17	1139.17	378.72	0.00	51.13	-0.00	-0.00	-0.00	300.00	200.00	0.00	-0.00
808	23.88	5.65	-7.02	1144.30	386.96	0.00	264.04	-0.00	-0.00	-0.00	300.00	200.00	0.00	-0.00
809	23.80	5.72	-6.87	1143.00	382.22	0.00	57.47	-0.00	-0.00	-0.00	300.00	200.00	0.00	-0.00
810	23.88	5.87	-7.02	1150.83	395.65	0.00	378.15	-0.00	-0.00	-0.00	300.00	200.00	0.00	-0.00
811	23.57	5.87	-7.02	1144.30	391.30	0.00	254.26	-0.00	-0.00	-0.00	300.00	200.00	0.00	-0.00
812	23.65	5.80	-7.02	1144.30	386.96	0.00	184.43	-0.00	-0.00	-0.00	300.00	200.00	0.00	-0.00
813	23.65	5.95	-6.87	1156.33	391.11	0.00	197.18	-0.00	-0.00	-0.00	300.00	200.00	0.00	-0.00
814	23.80	5.80	-6.87	1149.67	386.67	0.00	152.08	-0.00	-0.00	-0.00	300.00	200.00	0.00	-0.00
815	23.80	5.72	-7.02	1150.83	395.65	0.00	423.93	-0.00	-0.00	-0.00	300.00	200.00	0.00	-0.00
816	23.80	5.65	-7.02	1144.30	391.30	0.00	330.39	-0.00	-0.00	-0.00	300.00	200.00	0.00	-0.00
817	23.88	5.87	-7.17	1145.55	382.98	0.00	14.93	-0.00	-0.00	-0.00	300.00	200.00	0.00	-0.00
818	23.65	5.42	-7.02	1131.26	391.30	0.00	381.30	-0.00	-0.00	-0.00	300.00	200.00	0.00	-0.00
819	23.96	5.65	-6.87	1156.33	391.11	0.00	241.26	-0.00	-0.00	-0.00	300.00	200.00	0.00	-0.00
820	24.03	5.80	-6.71	1162.09	390.91	0.00	201.83	-0.00	-0.00	-0.00	300.00	200.00	0.00	-0.00
821	23.88	5.42	-7.02	1124.74	378.26	0.00	148.94	-0.00	-0.00	-0.00	300.00	200.00	0.00	-0.00
822	24.11	5.49	-6.71	1148.45	390.91	0.00	324.60	-0.00	-0.00	-0.00	300.00	200.00	0.00	-0.00
823	24.19	5.65	-7.02	1150.83	386.96	0.00	192.73	-0.00	-0.00	-0.00	300.00	200.00	0.00	-0.00
824	24.26	5.49	-6.87	1143.00	386.67	0.00	257.87	-0.00	-0.00	-0.00	300.00	200.00	0.00	-0.00
825	24.19	5.42	-6.71	1155.27	395.45	0.00	362.22	-0.00	-0.00	-0.00	300.00	200.00	0.00	-0.00
826	24.03	5.49	-6.87	1143.00	386.67	0.00	215.15	-0.00	-0.00	-0.00	300.00	200.00	0.00	-0.00
827	24.11	5.42	-7.32	1121.75	370.83	0.00	-41.80	-0.00	-0.00	-0.00	300.00	200.00	0.00	-0.00
828	24.19	5.34	-6.71	1148.45	395.45	0.00	417.88	-0.00	-0.00	-0.00	300.00	200.00	0.00	-0.00
829	24.26	5.42	-7.02	1131.26	378.26	0.00	90.06	-0.00	-0.00	-0.00	300.00	200.00	0.00	-0.00
830	24.19	5.49	-7.02	1150.83	373.91	0.00	-130.69	-0.00	-0.00	-0.00	300.00	200.00	0.00	-0.00
831	24.34	5.34	-6.87	1149.67	391.11	0.00	358.41	-0.00	-0.00	-0.00	300.00	200.00	0.00	-0.00
832	24.34	5.19	-6.71	1134.82	395.45	0.00	555.91	-0.00	-0.00	-0.00	300.00	200.00	0.00	-0.00
833	24.34	5.42	-7.02	1144.30	382.61	0.00	161.71	-0.00	-0.00	-0.00	300.00	200.00	0.00	-0.00
834	24.34	5.19	-6.71	1148.45	395.45	0.00	485.16	-0.00	-0.00	-0.00	300.00	200.00	0.00	-0.00
835	24.41	5.34	-6.56	1154.16	400.00	0.00	543.11	-0.00	-0.00	-0.00	300.00	200.00	0.00	-0.00
836	24.49	5.19	-7.32	1140.50	383.33	0.00	259.40	-0.00	-0.00	-0.00	300.00	200.00	0.00	-0.00
837	24.34	5.34	-7.02	1144.30	378.26	0.00	-40.14	-0.00	-0.00	-0.00	300.00	200.00	0.00	-0.00
838	24.41	5.19	-6.71	1141.64	400.00	0.00	623.53	-0.00	-0.00	-0.00	300.00	200.00	0.00	-0.00
839	-0.00	-0.00	-0.00	903.00	200.00	0.00	-0.00	-0.00	-0.00	-0.00	300.00	200.00	0.00	-0.00
840	24.57	5.34	-6.87	1143.00	386.67	0.00	282.80	-0.00	-0.00	-0.00	300.00	200.00	0.00	-0.00
841	24.41	5.42	-6.71	1155.27	395.45	0.00	384.07	-0.00	-0.00	-0.00	300.00	200.00	0.00	-0.00
842	24.41	5.80	-7.02	1144.30	382.61	0.00	83.59	-0.00	-0.00	-0.00	300.00	200.00	0.00	-0.00
843	24.49	5.72	-6.56	1154.16	386.05	0.00	189.49	-0.00	-0.00	-0.00	300.00	200.00	0.00	-0.00
844	24.41	5.87	-6.56	1154.16	395.35	0.00	341.19	-0.00	-0.00	-0.00	300.00	200.00	0.00	-0.00
845	24.64	5.87	-6.71	1162.09	381.82	0.00	5.90	-0.00	-0.00	-0.00	300.00	200.00	0.00	-0.00
846	24.64	5.95	-6.87	1149.67	382.22	0.00	115.80	-0.00	-0.00	-0.00	300.00	200.00	0.00	-0.00
847	24.49	5.95	-6.87	1136.33	382.22	0.00	167.34	-0.00	-0.00	-0.00	300.00	200.00	0.00	-0.00
848	24.49	6.03	-6.56	1154.16	400.00	0.00	454.57	-0.00	-0.00	-0.00	300.00	200.00	0.00	-0.00
849	24.87	5.95	-6.71	1148.45	386.36	0.00	290.61	-0.00	-0.00	-0.00	300.00	200.00	0.00	-0.00
850	24.41	6.10	-6.56	1147.19	390.70	0.00	258.51	-0.00	-0.00	-0.00	300.00	200.00	0.00	-0.00
851	24.64	6.10	-7.02	1131.26	391.30	0.00	460.09	-0.00	-0.00	-0.00	300.00	200.00	0.00	-0.00
852	24.57	6.18	-6.71	1141.64	381.82	0.00	153.80	-0.00	-0.00	-0.00	300.00	200.00	0.00	-0.00
853	24.72	6.10	-6.71	1162.09	386.36	0.00	118.60	-0.00	-0.00	-0.00	300.00	200.00	0.00	-0.00
854	24.49	6.10	-7.02	1144.30	382.61	0.00	115.44	-0.00	-0.00	-0.00	300.00	200.00	0.00	-0.00
855	24.64	6.18	-7.32	1128.00	375.00	0.00	15.26	-0.00	-0.00	-0.00	300.00	200.00	0.00	-0.00
856	24.64	6.18	-7.17	1145.55	374.47	0.00	-83.44	-0.00	-0.00	-0.00	300.00	200.00	0.00	-0.00
857	24.49	6.18	-7.17	1139.17	382.98	0.00	183.59	-0.00	-0.00	-0.00	300.00	200.00	0.00	-0.00
858	24.64	6.10	-6.56	1154.16	386.05	0.00	236.51	-0.00	-0.00	-0.00	300.00	200.00	0.00	-0.00
859	24.41	6.10	-6.71	1141.64	390.91	0.00	366.21	-0.00	-0.00	-0.00	300.00	200.00	0.00	-0.00
860	24.49	6.10	-6.71	1141.64	386.36	0.00	269.46	-0.00	-0.00	-0.00	300.00	200.00	0.00	-0.00
861	24.57	6.10	-6.71	1148.45	386.36	0.00	219.17	-0.00	-0.00	-0.00	300.00	200.00	0.00	-0.00
862	24.41	6.03	-6.71	1148.45	381.82	0.00	121.38	-0.00	-0.00	-0.00	300.00	200.00	0.00	-0.00
863	24.41	6.10	-6.56	1147.19	386.05	0.00	236.51	-0.00	-0.00	-0.00	300.00	200.00	0.00	-0.00
864	24.49	6.18	-6.71	1148.45	395.45	0.00	431.75	-0.00	-0.00	-0.00	300.00	200.00	0.00	-0.00
865	24.49	6.03	-6.71	1148.45	386.36	0.00	246.57	-0.00	-0.00	-0.00	300.00	200.00	0.00	-0.00
866	24.49	6.18	-6.87	1136.33	382.22	0.00	182.60	-0.00	-0.00	-0.00	300.00	200.00	0.00	-0.00
867	24.41	6.03	-6.56	1154.16	395.35	0.00	394.42	-0.00	-0.00	-0.00	300.00	200.00	0.00	-0.00
868	24.41	5.95	-6.71	1134.82	386.36	0.00	332.23	-0.00	-0.00	-0.00	300.00	200.00	0.00	-0.00
869	24.41	6.26	-7.02	1150.83	382.61	0.00	46.77	-0.00	-0.00	-0.00	300.00	200.00	0.00	-0.00
870	24.49	5.95	-6.87	1136.33	382.22	0.00	236.00	-0.00	-0.00	-0.00	300.00	200.00	0.00	-0.00
871	24.41	6.18	-6.87	1143.00	382.22	0.00	150.38	-0.00	-0.00	-0.00	300.00	200.00	0.00	-0.00
872	24.49	6.03	-6.87	1136.33	382.22	0.00	218.20	-0.00	-0.00	-0.00	300.00	200.00	0.00	-0.00
873	-0.00	-0.00	-0.00	903.00	200.00	0.00	-0.00	-0.00	-0.00	-0.00	300.00	200.00	0.00	-0.00
874	24.34	5.95	-6.71	1141.64	390.91	0.00	433.84	-0.00	-0.00	-0.00	300.00	200.00	0.00	-0.00
875	24.41	6.10	-6.71	1148.45	381.82	0.00	102.65	-0.00	-0.00	-0.00	300.00	200.00	0.00	-0.00
876	24.41	6.03	-6.71	1134.82	386.36	0.00	337.43	-0.00	-0.00	-0.00	300.00	200.00	0.00	-0.00
877	24.26	6.03	-6.56	1154.16	386.05	0.00	184.70	-0.00	-0.00	-0.00	300.00	200.00	0.00	-0.00
878	24.34	6.10	-6.56	1161.14	390.70	0.00	204.57	-0.00	-0.00	-0.00	300.00	200.00	0.00	-0.00
879	24.41	6.03	-6.87	1156.33	386.67	0.00	192.26	-0.00	-0.00	-0.00	300.00	200.00	0.00	-0.00
880	24.41	6.10	-6.71	1141.64	390.91	0.00	411.99	-0.00	-0.00	-0.00	300.00	200.00	0.00	-0.00
881	24.34	6.18	-6.71	1141.64	381.82	0.00	112.19	-0.00	-0.00	-0.00	300.00	200.00	0.00	-0.00
882	24.49	6.18	-6.56	1147.19	395.35	0.00	414.12	-0.00	-0.00	-0.00	300.00	200.00	0.00	-0.00
883	24.49	6.03	-7.17	1132.79	374.47	0.00	72.56	-0.00	-0.00	-0.00	300.00	200.00	0.00	-0.00
884	24.34	6.18	-6.87	1143.00	373.33	0.00	-125.63	-0.00	-0.00	-0.00	300.00	200.00	0.00	-0.00
885	24.49	6.03	-6.87	1143.00	377.78	0.00	92.06	-0.00	-0.00	-0.00	300.00	200.00	0.00	-0.00
886	24.26	6.18	-7.02	1131.26	373.91	0.00	-52.24	-0.00	-0.00	-0.00	300.00	200.00	0.00	-0.00
887	24.41	6.26	-6.87	1143.00	395.56	0.00	434.71	-0.00	-0.00	-0.00	300.00	200.00	0.00	-0.00
888	24.26	6.10	-6.56	1161.14	390.70	0.00	190.02	-0.00	-0.00	-0.00	300.00	200.00	0.00	-0.00
889	24.49	6.03	-6.87	1136.33	377.78	0.00	132.24	-0.00	-0.00	-0.00	300.00	200.00	0.00	-0.00
890	24.57	6.10	-7.02	1150.83	386.96	0.00	219.26	-0.00	-0.00	-0.00	300.00	200.00	0.00	-0.00
891	24.41	6.10	-6.87	1143.00	382.22	0.00	145.81	-0.00	-0.00	-0.00	300.00	200.00	0.00	-0.00
892	24.57	6.26	-7.17	1145.55	374.47	0.00	-23.70	-0.00	-0.00	-0.00	300.00	200.00	0.00	-0.00
893	24.34	6.10	-7.02	1137.78	378.26	0.00	67.34	-0.00	-0.00	-0.00	300.00	200.00	0.00	-0.00
894	24.49	6.10	-6.87	1143.00	386.67	0.00	268.55	-0.00	-0.00	-0.00	300.00	200.00	0.00	-0.00
895	24.34	6.03	-6.41	1153.00	395.24	0.00	406.72	-0.00	-0.00	-0.00	300.00	200.00	0.00	-0.00
896	24.41	6.10	-7.17	1139.17	378.72	0.00	60.87	-0.00	-0.00	-0.00	300.00	200.00	0.00	-0.00
897	24.34	6.18	-6.87	1149.67	386.67	0.00	180.56	-0.00	-0.00	-0.00	300.00	200.00	0.00	-0.00
898	24.41	6.03	-6.56	1154.16	390.70	0.00	257.98	-0.00	-0.00	-0.00	300.00	200.00	0.00	-0.00
899	24.26	6.10	-7.02	1137.78	378.26	0.00	99.51	-0.00	-0.00	-0.00	300.00	200.00	0.00	-0.00
900	24.34	6.10	-6.71	1141.64	390.91	0.00	397.42	-0.00	-0.00	-0.00	300.00	200.00	0.00	-0.00
901	24.64	5.95	-6.56	1140.21	395.35	0.00	632.89	-0.00	-0.00	-0.00	300.00	200.00	0.00	-0.00
902	24.34	6.18	-7.02	1157.35	378.26	0.00	-94.37	-0.00	-0.00	-0.00	300.00	200.00	0.00	-0.00
903	24.34	6.18	-7.17	1139.17	382.98	0.00	178.56	-0.00	-0.00	-0.00	300.00	200.00	0.00	-0.00
904	24.34	6.18	-6.56	1147.19	390.70	0.00	271.11	-0.00	-0.00	-0.00	300.00	200.00	0.00	-0.00
905	24.34	6.03	-6.71	1134.82	390.91	0.00	479.61	-0.00	-0.00	-0.00	300.00	200.00	0.00	-0.00
906	24.34	6.10	-6.71	1141.64	390.91	0.00	351.65	-0.00	-0.00	-0.00	300.00	200.00	0.00	-0.00
907	24.19	6.03	-6.71	1148.45	381.82	0.00	102.65	-0.00	-0.00	-0.00	300.00	200.00	0.00	-0.00
908	24.34	6.10	-7.32	1128.00	375.00	0.00	70.57	-0.00	-0.00	-0.00	300.00	200.00	0.00	-0.00
909	24.26	6.18	-6.87	1136.33	382.22	0.00	186.67	-0.00	-0.00	-0.00	300.00	200.00	0.00	-0.00
910	24.26	6.18	-6.71	1141.64	386.36	0.00	254.37	-0.00	-0.00	-0.00	300.00	200.00	0.00	-0.00
911	24.34	6.10	-6.71	1141.64	386.36	0.00	309.68	-0.00	-0.00	-0.00	300.00	200.00	0.00	-0.00
912	24.34	6.10	-6.87	1156.33	382.22	0.00	96.30	-0.00	-0.00	-0.00	300.00	200.00	0.00	-0.00
913	24.34	6.26	-7.17	1126.40	378.72	0.00	113.95	-0.00	-0.00	-0.00	300.00	200.00	0.00	-0.00
914	24.34	6.26	-7.02	1144.30	382.61	0.00	142.30	-0.00	-0.00	-0.00	300.00	200.00	0.00	-0.00
915	24.34	6.03	-6.71	1148.45	381.82	0.00	153.28	-0.00	-0.00	-0.00	300.00	200.00	0.00	-0.00
916	24.26	6.03	-6.87	1143.00	382.22	0.00	182.09	-0.00	-0.00	-0.00	300.00	200.00	0.00	-0.00
917	24.26	6.33	-7.02	1131.26	386.96	0.00	298.04	-0.00	-0.00	-0.00	300.00	200.00	0.00	-0.00
918	24.41	6.18	-7.02	1131.26	378.26	0.00	80.44	-0.00	-0.00	-0.00	300.00	200.00	0.00	-0.00
919	24.34	6.10	-6.56	1147.19	390.70	0.00	335.52	-0.00	-0.00	-0.00	300.00	200.00	0.00	-0.00
920	24.26	6.26	-6.87	1136.33	382.22	0.00	237.53	-0.00	-0.00	-0.00	300.00	200.00	0.00	-0.00
921	24.34	6.33	-7.17	1132.79	370.21	0.00	-104.86	-0.00	-0.00	-0.00	300.00	200.00	0.00	-0.00
922	24.41	6.41	-7.17	1132.79	378.72	0.00	98.37	-0.00	-0.00	-0.00	300.00	200.00	0.00	-0.00
923	24.49	6.10	-6.71	1148.45	386.36	0.00	296.51	-0.00	-0.00	-0.00	300.00	200.00	0.00	-0.00
924	24.49	6.41	-6.87	1143.00	386.67	0.00	241.09	-0.00	-0.00	-0.00	300.00	200.00	0.00	-0.00
925	24.49	6.33	-6.87	1143.00	382.22	0.00	173.44	-0.00	-0.00	-0.00	300.00	200.00	0.00	-0.00
926	24.34	6.33	-6.71	1141.64	386.36	0.00	255.06	-0.00	-0.00	-0.00	300.00	200.00	0.00	-0.00
927	24.57	6.33	-6.71	1141.64	386.36	0.00	343.50	-0.00	-0.00	-0.00	300.00	200.00	0.00	-0.00
928	24.57	6.10	-7.02	1137.78	378.26	0.00	176.80	-0.00	-0.00	-0.00	300.00	200.00	0.00	-0.00
929	24.41	6.33	-6.87	1143.00	377.78	0.00	28.14	-0.00	-0.00	-0.00	300.00	200.00	0.00	-0.00
930	24.49	6.18	-6.56	1154.16	390.70	0.00	279.98	-0.00	-0.00	-0.00	300.00	200.00	0.00	-0.00
931	24.57	6.26	-7.02	1137.78	382.61	0.00	179.12	-0.00	-0.00	-0.00	300.00	200.00	0.00	-0.00
932	24.57	6.26	-6.87	1149.67	386.67	0.00	204.47	-0.00	-0.00	-0.00	300.00	200.00	0.00	-0.00
933	24.41	6.26	-7.02	1124.74	391.30	0.00	490.93	-0.00	-0.00	-0.00	300.00	200.00	0.00	-0.00
934	24.57	6.18	-6.71	1148.45	395.45	0.00	423.78	-0.00	-0.00	-0.00	300.00	200.00	0.00	-0.00
935	24.49	6.18	-6.87	1143.00	386.67	0.00	296.02	-0.00	-0.00	-0.00	300.00	200.00	0.00	-0.00
936	24.49	6.41	-7.17	1120.02	370.21	0.00	-14.61	-0.00	-0.00	-0.00	300.00	200.00	0.00	-0.00
937	24.49	6.18	-6.87	1156.33	382.22	0.00	36.11	-0.00	-0.00	-0.00	300.00	200.00	0.00	-0.00
938	24.49	6.18	-7.02	1150.83	378.26	0.00	41.80	-0.00	-0.00	-0.00	300.00	200.00	0.00	-0.00
939	24.49	6.03	-7.02	1157.35	386.96	0.00	253.26	-0.00	-0.00	-0.00	300.00	200.00	0.00	-0.00
940	24.49	6.10	-6.56	1147.19	386.05	0.00	250.71	-0.00	-0.00	-0.00	300.00	200.00	0.00	-0.00
941	24.49	6.10	-7.02	1131.26	373.91	0.00	73.64	-0.00	-0.00	-0.00	300.00	200.00	0.00	-0.00
942	24.41	6.26	-7.02	1150.83	378.26	0.00	9.29	-0.00	-0.00	-0.00	300.00	200.00	0.00	-0.00
943	24.41	6.18	-6.41	1174.43	395.24	0.00	296.82	-0.00	-0.00	-0.00	300.00	200.00	0.00	-0.00
944	24.41	6.10	-7.02	1150.83	378.26	0.00	24.21	-0.00	-0.00	-0.00	300.00	200.00	0.00	-0.00
945	24.34	6.03	-7.02	1150.83	382.61	0.00	112.45	-0.00	-0.00	-0.00	300.00	200.00	0.00	-0.00
946	24.26	6.10	-6.87	1136.33	382.22	0.00	158.69	-0.00	-0.00	-0.00	300.00	200.00	0.00	-0.00
947	24.34	6.03	-6.87	1143.00	391.11	0.00	389.44	-0.00	-0.00	-0.00	300.00	200.00	0.00	-0.00
948	24.41	6.18	-6.71	1148.45	395.45	0.00	485.51	-0.00	-0.00	-0.00	300.00	200.00	0.00	-0.00
949	24.26	5.95	-6.87	1156.33	391.11	0.00	313.82	-0.00	-0.00	-0.00	300.00	200.00	0.00	-0.00
950	24.49	6.10	-6.71	1155.27	390.91	0.00	320.43	-0.00	-0.00	-0.00	300.00	200.00	0.00	-0.00
951	24.19	6.03	-7.02	1144.30	386.96	0.00	297.71	-0.00	-0.00	-0.00	300.00	200.00	0.00	-0.00
952	24.19	5.87	-6.87	1156.33	382.22	0.00	149.37	-0.00	-0.00	-0.00	300.00	200.00	0.00	-0.00
953	24.11	5.95	-7.02	1150.83	386.96	0.00	171.50	-0.00	-0.00	-0.00	300.00	200.00	0.00	-0.00
954	24.03	6.03	-7.02	1144.30	382.61	0.00	141.81	-0.00	-0.00	-0.00	300.00	200.00	0.00	-0.00
955	24.26	5.87	-6.87	1143.00	382.22	0.00	172.93	-0.00	-0.00	-0.00	300.00	200.00	0.00	-0.00
956	24.19	5.80	-6.87	1136.33	395.56	0.00	561.35	-0.00	-0.00	-0.00	300.00	200.00	0.00	-0.00
957	23.88	5.87	-6.87	1149.67	391.11	0.00	276.52	-0.00	-0.00	-0.00	300.00	200.00	0.00	-0.00
958	24.03	5.87	-6.87	1149.67	395.56	0.00	389.61	-0.00	-0.00	-0.00	300.00	200.00	0.00	-0.00
959	23.88	6.03	-7.17	1145.55	378.72	0.00	-9.25	-0.00	-0.00	-0.00	300.00	200.00	0.00	-0.00
960	24.03	5.80	-6.87	1163.00	395.56	0.00	354.00	-0.00	-0.00	-0.00	300.00	200.00	0.00	-0.00
961	23.96	5.87	-7.02	1144.30	373.91	0.00	-89.40	-0.00	-0.00	-0.00	300.00	200.00	0.00	-0.00
962	23.96	5.80	-7.02	1157.35	391.30	0.00	292.90	-0.00	-0.00	-0.00	300.00	200.00	0.00	-0.00
963	23.96	5.87	-6.87	1156.33	386.67	0.00	99.69	-0.00	-0.00	-0.00	300.00	200.00	0.00	-0.00
964	23.96	5.80	-7.02	1150.83	391.30	0.00	284.94	-0.00	-0.00	-0.00	300.00	200.00	0.00	-0.00
965	23.80	5.87	-6.71	1155.27	386.36	0.00	116.00	-0.00	-0.00	-0.00	300.00	200.00	0.00	-0.00
966	23.80	5.95	-7.17	1132.79	387.23	0.00	251.28	-0.00	-0.00	-0.00	300.00	200.00	0.00	-0.00
967	23.88	5.80	-7.02	1144.30	386.96	0.00	158.56	-0.00	-0.00	-0.00	300.00	200.00	0.00	-0.00
968	24.03	5.72	-7.02	1150.83	386.96	0.00	259.73	-0.00	-0.00	-0.00	300.00	200.00	0.00	-0.00
969	23.88	5.87	-6.71	1148.45	377.27	0.00	-46.82	-0.00	-0.00	-0.00	300.00	200.00	0.00	-0.00
970	23.96	5.87	-6.87	1149.67	386.67	0.00	184.63	-0.00	-0.00	-0.00	300.00	200.00	0.00	-0.00
971	23.88	5.87	-7.17	1145.55	374.47	0.00	-96.75	-0.00	-0.00	-0.00	300.00	200.00	0.00	-0.00
972	23.88	5.80	-7.17	1151.94	374.47	0.00	-115.25	-0.00	-0.00	-0.00	300.00	200.00	0.00	-0.00
973	24.11	5.87	-7.17	1132.79	378.72	0.00	97.88	-0.00	-0.00	-0.00	300.00	200.00	0.00	-0.00
974	23.88	5.95	-7.32	1121.75	383.33	0.00	260.99	-0.00	-0.00	-0.00	300.00	200.00	0.00	-0.00
975	23.96	5.80	-7.32	1140.50	379.17	0.00	76.93	-0.00	-0.00	-0.00	300.00	200.00	0.00	-0.00
976	23.96	5.72	-6.71	1155.27	381.82	0.00	74.04	-0.00	-0.00	-0.00	300.00	200.00	0.00	-0.00
977	24.03	5.80	-7.02	1157.35	386.96	0.00	157.23	-0.00	-0.00	-0.00	300.00	200.00	0.00	-0.00
978	23.88	5.80	-7.17	1145.55	382.98	0.00	147.88	-0.00	-0.00	-0.00	300.00	200.00	0.00	-0.00
979	24.19	5.80	-7.17	1132.79	382.98	0.00	254.85	-0.00	-0.00	-0.00	300.00	200.00	0.00	-0.00
980	23.80	5.80	-7.17	1139.17	374.47	0.00	-54.54	-0.00	-0.00	-0.00	300.00	200.00	0.00	-0.00
981	23.96	5.72	-6.71	1155.27	390.91	0.00	314.71	-0.00	-0.00	-0.00	300.00	200.00	0.00	-0.00
982	23.80	5.87	-7.02	1144.30	395.65	0.00	401.54	-0.00	-0.00	-0.00	300.00	200.00	0.00	-0.00
983	23.57	5.87	-7.17	1139.17	374.47	0.00	-89.60	-0.00	-0.00	-0.00	300.00	200.00	0.00	-0.00
984	23.96	5.80	-7.02	1150.83	386.96	0.00	203.67	-0.00	-0.00	-0.00	300.00	200.00	0.00	-0.00
985	24.03	5.87	-7.02	1150.83	386.96	0.00	199.03	-0.00	-0.00	-0.00	300.00	200.00	0.00	-0.00
986	23.96	5.80	-7.02	1150.83	382.61	0.00	168.18	-0.00	-0.00	-0.00	300.00	200.00	0.00	-0.00
987	23.65	5.80	-6.56	1175.09	390.70	0.00	94.39	-0.00	-0.00	-0.00	300.00	200.00	0.00	-0.00
988	23.88	5.87	-7.02	1150.83	395.65	0.00	378.15	-0.00	-0.00	-0.00	300.00	200.00	0.00	-0.00
989	23.96	5.87	-7.02	1144.30	391.30	0.00	395.90	-0.00	-0.00	-0.00	300.00	200.00	0.00	-0.00
990	23.88	5.72	-7.02	1137.78	386.96	0.00	351.62	-0.00	-0.00	-0.00	300.00	200.00	0.00	-0.00
991	23.88	5.80	-7.17	1139.17	370.21	0.00	-74.18	-0.00	-0.00	-0.00	300.00	200.00	0.00	-0.00
992	23.80	5.87	-6.87	1156.33	391.11	0.00	245.67	-0.00	-0.00	-0.00	300.00	200.00	0.00	-0.00
993	23.80	5.87	-6.87	1149.67	391.11	0.00	284.83	-0.00	-0.00	-0.00	300.00	200.00	0.00	-0.00
994	23.65	5.87	-6.87	1156.33	391.11	0.00	216.51	-0.00	-0.00	-0.00	300.00	200.00	0.00	-0.00
995	23.80	5.80	-7.02	1150.83	378.26	0.00	-8.96	-0.00	-0.00	-0.00	300.00	200.00	0.00	-0.00
996	23.80	5.87	-7.02	1144.30	382.61	0.00	113.94	-0.00	-0.00	-0.00	300.00	200.00	0.00	-0.00
997	23.88	5.80	-7.17	1139.17	374.47	0.00	-64.12	-0.00	-0.00	-0.00	300.00	200.00	0.00	-0.00
998	23.88	5.80	-6.87	1143.00	382.22	0.00	121.73	-0.00	-0.00	-0.00	300.00	200.00	0.00	-0.00
