# Supplementary material for: Musculoskeletal modeling and humanoid control of robots based on human gait data
Source: PeerJ Comput Sci. 2021 Aug 9;7:e657. doi: 10.7717/peerj-cs.657 (PMC8372000; doi:10.7717/peerj-cs.657)
Supplement: Supplemental Information 2 [file peerj-cs-07-657-s002.zip › force/Cap68.forces]

[Force Data]
NumberOfForcePlates=2
SampleRate=120.000000
NumberOfSamples=1008
#Sample	FX1	FY1	FZ1	X1	Y1	Z1	MZ1	FX2	FY2	FZ2	X2	Y2	Z2	MZ2
1	0.00	0.00	0.00	903.00	200.00	0.00	0.00	-0.00	-0.00	-0.00	300.00	200.00	0.00	-0.00
2	-0.00	-0.00	-0.00	903.00	200.00	0.00	-0.00	-0.00	-0.00	-0.00	300.00	200.00	0.00	-0.00
3	-0.00	-0.00	-0.00	903.00	200.00	0.00	-0.00	-0.00	-0.00	-0.00	300.00	200.00	0.00	-0.00
4	-0.00	-0.00	-0.00	903.00	200.00	0.00	-0.00	-0.00	-0.00	-0.00	300.00	200.00	0.00	-0.00
5	-0.00	-0.00	-0.00	903.00	200.00	0.00	-0.00	-0.00	-0.00	-0.00	300.00	200.00	0.00	-0.00
6	-0.00	-0.00	-0.00	903.00	200.00	0.00	-0.00	-0.00	-0.00	-0.00	300.00	200.00	0.00	-0.00
7	0.00	0.00	0.00	903.00	200.00	0.00	0.00	-0.00	-0.00	-0.00	300.00	200.00	0.00	-0.00
8	0.00	0.00	0.00	903.00	200.00	0.00	0.00	-0.00	-0.00	-0.00	300.00	200.00	0.00	-0.00
9	0.00	0.00	0.00	903.00	200.00	0.00	0.00	-0.00	-0.00	-0.00	300.00	200.00	0.00	-0.00
10	0.00	0.00	0.00	903.00	200.00	0.00	0.00	-0.00	-0.00	-0.00	300.00	200.00	0.00	-0.00
11	-0.00	-0.00	-0.00	903.00	200.00	0.00	-0.00	-0.00	-0.00	-0.00	300.00	200.00	0.00	-0.00
12	0.00	0.00	0.00	903.00	200.00	0.00	0.00	-0.00	-0.00	-0.00	300.00	200.00	0.00	-0.00
13	0.00	0.00	0.00	903.00	200.00	0.00	0.00	-0.00	-0.00	-0.00	300.00	200.00	0.00	-0.00
14	0.00	0.00	0.00	903.00	200.00	0.00	0.00	-0.00	-0.00	-0.00	300.00	200.00	0.00	-0.00
15	0.00	0.00	0.00	903.00	200.00	0.00	0.00	-0.00	-0.00	-0.00	300.00	200.00	0.00	-0.00
16	-0.00	-0.00	-0.00	903.00	200.00	0.00	-0.00	-0.00	-0.00	-0.00	300.00	200.00	0.00	-0.00
17	-0.00	-0.00	-0.00	903.00	200.00	0.00	-0.00	-0.00	-0.00	-0.00	300.00	200.00	0.00	-0.00
18	-0.00	-0.00	-0.00	903.00	200.00	0.00	-0.00	-0.00	-0.00	-0.00	300.00	200.00	0.00	-0.00
19	-0.00	-0.00	-0.00	903.00	200.00	0.00	-0.00	-0.00	-0.00	-0.00	300.00	200.00	0.00	-0.00
20	-0.00	-0.00	-0.00	903.00	200.00	0.00	-0.00	-0.00	-0.00	-0.00	300.00	200.00	0.00	-0.00
21	0.00	0.00	0.00	903.00	200.00	0.00	0.00	-0.00	-0.00	-0.00	300.00	200.00	0.00	-0.00
22	-0.00	-0.00	-0.00	903.00	200.00	0.00	-0.00	-0.00	-0.00	-0.00	300.00	200.00	0.00	-0.00
23	0.00	0.00	0.00	903.00	200.00	0.00	0.00	-0.00	-0.00	-0.00	300.00	200.00	0.00	-0.00
24	-0.00	-0.00	-0.00	903.00	200.00	0.00	-0.00	-0.00	-0.00	-0.00	300.00	200.00	0.00	-0.00
25	-0.00	-0.00	-0.00	903.00	200.00	0.00	-0.00	-0.00	-0.00	-0.00	300.00	200.00	0.00	-0.00
26	-0.00	-0.00	-0.00	903.00	200.00	0.00	-0.00	-0.00	-0.00	-0.00	300.00	200.00	0.00	-0.00
27	-0.00	-0.00	-0.00	903.00	200.00	0.00	-0.00	-0.00	-0.00	-0.00	300.00	200.00	0.00	-0.00
28	-0.00	-0.00	-0.00	903.00	200.00	0.00	-0.00	-0.00	-0.00	-0.00	300.00	200.00	0.00	-0.00
29	-0.00	-0.00	-0.00	903.00	200.00	0.00	-0.00	-0.00	-0.00	-0.00	300.00	200.00	0.00	-0.00
30	0.00	0.00	0.00	903.00	200.00	0.00	0.00	-0.00	-0.00	-0.00	300.00	200.00	0.00	-0.00
31	0.00	0.00	0.00	903.00	200.00	0.00	0.00	-0.00	-0.00	-0.00	300.00	200.00	0.00	-0.00
32	-0.00	-0.00	-0.00	903.00	200.00	0.00	-0.00	-0.00	-0.00	-0.00	300.00	200.00	0.00	-0.00
33	-0.00	-0.00	-0.00	903.00	200.00	0.00	-0.00	-0.00	-0.00	-0.00	300.00	200.00	0.00	-0.00
34	0.00	0.00	0.00	903.00	200.00	0.00	0.00	-0.00	-0.00	-0.00	300.00	200.00	0.00	-0.00
35	-0.00	-0.00	-0.00	903.00	200.00	0.00	-0.00	-0.00	-0.00	-0.00	300.00	200.00	0.00	-0.00
36	0.00	0.00	0.00	903.00	200.00	0.00	0.00	-0.00	-0.00	-0.00	300.00	200.00	0.00	-0.00
37	-0.00	-0.00	-0.00	903.00	200.00	0.00	-0.00	-0.00	-0.00	-0.00	300.00	200.00	0.00	-0.00
38	-0.00	-0.00	-0.00	903.00	200.00	0.00	-0.00	-0.00	-0.00	-0.00	300.00	200.00	0.00	-0.00
39	0.00	0.00	0.00	903.00	200.00	0.00	0.00	-0.00	-0.00	-0.00	300.00	200.00	0.00	-0.00
40	-0.00	-0.00	-0.00	903.00	200.00	0.00	-0.00	-0.00	-0.00	-0.00	300.00	200.00	0.00	-0.00
41	-0.00	-0.00	-0.00	903.00	200.00	0.00	-0.00	-0.00	-0.00	-0.00	300.00	200.00	0.00	-0.00
42	-0.00	-0.00	-0.00	903.00	200.00	0.00	-0.00	-0.00	-0.00	-0.00	300.00	200.00	0.00	-0.00
43	0.00	0.00	0.00	903.00	200.00	0.00	0.00	-0.00	-0.00	-0.00	300.00	200.00	0.00	-0.00
44	-0.00	-0.00	-0.00	903.00	200.00	0.00	-0.00	-0.00	-0.00	-0.00	300.00	200.00	0.00	-0.00
45	-0.00	-0.00	-0.00	903.00	200.00	0.00	-0.00	-0.00	-0.00	-0.00	300.00	200.00	0.00	-0.00
46	-0.00	-0.00	-0.00	903.00	200.00	0.00	-0.00	-0.00	-0.00	-0.00	300.00	200.00	0.00	-0.00
47	-0.00	-0.00	-0.00	903.00	200.00	0.00	-0.00	-0.00	-0.00	-0.00	300.00	200.00	0.00	-0.00
48	-0.00	-0.00	-0.00	903.00	200.00	0.00	-0.00	-0.00	-0.00	-0.00	300.00	200.00	0.00	-0.00
49	-0.00	-0.00	-0.00	903.00	200.00	0.00	-0.00	-0.00	-0.00	-0.00	300.00	200.00	0.00	-0.00
50	0.00	0.00	0.00	903.00	200.00	0.00	0.00	-0.00	-0.00	-0.00	300.00	200.00	0.00	-0.00
51	0.00	0.00	0.00	903.00	200.00	0.00	0.00	-0.00	-0.00	-0.00	300.00	200.00	0.00	-0.00
52	-0.00	-0.00	-0.00	903.00	200.00	0.00	-0.00	-0.00	-0.00	-0.00	300.00	200.00	0.00	-0.00
53	0.00	0.00	0.00	903.00	200.00	0.00	0.00	-0.00	-0.00	-0.00	300.00	200.00	0.00	-0.00
54	-0.00	-0.00	-0.00	903.00	200.00	0.00	-0.00	-0.00	-0.00	-0.00	300.00	200.00	0.00	-0.00
55	-0.00	-0.00	-0.00	903.00	200.00	0.00	-0.00	-0.00	-0.00	-0.00	300.00	200.00	0.00	-0.00
56	-0.00	-0.00	-0.00	903.00	200.00	0.00	-0.00	-0.00	-0.00	-0.00	300.00	200.00	0.00	-0.00
57	0.00	0.00	0.00	903.00	200.00	0.00	0.00	-0.00	-0.00	-0.00	300.00	200.00	0.00	-0.00
58	-0.00	-0.00	-0.00	903.00	200.00	0.00	-0.00	-0.00	-0.00	-0.00	300.00	200.00	0.00	-0.00
59	-0.00	-0.00	-0.00	903.00	200.00	0.00	-0.00	-0.00	-0.00	-0.00	300.00	200.00	0.00	-0.00
60	-0.00	-0.00	-0.00	903.00	200.00	0.00	-0.00	-0.00	-0.00	-0.00	300.00	200.00	0.00	-0.00
61	-0.00	-0.00	-0.00	903.00	200.00	0.00	-0.00	-0.00	-0.00	-0.00	300.00	200.00	0.00	-0.00
62	-0.00	-0.00	-0.00	903.00	200.00	0.00	-0.00	-0.00	-0.00	-0.00	300.00	200.00	0.00	-0.00
63	-0.00	-0.00	-0.00	903.00	200.00	0.00	-0.00	-0.00	-0.00	-0.00	300.00	200.00	0.00	-0.00
64	-0.00	-0.00	-0.00	903.00	200.00	0.00	-0.00	-0.00	-0.00	-0.00	300.00	200.00	0.00	-0.00
65	-0.00	-0.00	-0.00	903.00	200.00	0.00	-0.00	-0.00	-0.00	-0.00	300.00	200.00	0.00	-0.00
66	-0.00	-0.00	-0.00	903.00	200.00	0.00	-0.00	-0.00	-0.00	-0.00	300.00	200.00	0.00	-0.00
67	-0.00	-0.00	-0.00	903.00	200.00	0.00	-0.00	-0.00	-0.00	-0.00	300.00	200.00	0.00	-0.00
68	-0.00	-0.00	-0.00	903.00	200.00	0.00	-0.00	-0.00	-0.00	-0.00	300.00	200.00	0.00	-0.00
69	-0.00	-0.00	-0.00	903.00	200.00	0.00	-0.00	-0.00	-0.00	-0.00	300.00	200.00	0.00	-0.00
70	-0.00	-0.00	-0.00	903.00	200.00	0.00	-0.00	-0.00	-0.00	-0.00	300.00	200.00	0.00	-0.00
71	0.00	0.00	0.00	903.00	200.00	0.00	0.00	-0.00	-0.00	-0.00	300.00	200.00	0.00	-0.00
72	-0.00	-0.00	-0.00	903.00	200.00	0.00	-0.00	-0.00	-0.00	-0.00	300.00	200.00	0.00	-0.00
73	-0.00	-0.00	-0.00	903.00	200.00	0.00	-0.00	-0.00	-0.00	-0.00	300.00	200.00	0.00	-0.00
74	0.00	0.00	0.00	903.00	200.00	0.00	0.00	-0.00	-0.00	-0.00	300.00	200.00	0.00	-0.00
75	-0.00	-0.00	-0.00	903.00	200.00	0.00	-0.00	-0.00	-0.00	-0.00	300.00	200.00	0.00	-0.00
76	-0.00	-0.00	-0.00	903.00	200.00	0.00	-0.00	-0.00	-0.00	-0.00	300.00	200.00	0.00	-0.00
77	-0.00	-0.00	-0.00	903.00	200.00	0.00	-0.00	-0.00	-0.00	-0.00	300.00	200.00	0.00	-0.00
78	-0.00	-0.00	-0.00	903.00	200.00	0.00	-0.00	-0.00	-0.00	-0.00	300.00	200.00	0.00	-0.00
79	-0.00	-0.00	-0.00	903.00	200.00	0.00	-0.00	-0.00	-0.00	-0.00	300.00	200.00	0.00	-0.00
80	-0.00	-0.00	-0.00	903.00	200.00	0.00	-0.00	-0.00	-0.00	-0.00	300.00	200.00	0.00	-0.00
81	0.00	0.00	0.00	903.00	200.00	0.00	0.00	-0.00	-0.00	-0.00	300.00	200.00	0.00	-0.00
82	0.00	0.00	0.00	903.00	200.00	0.00	0.00	-0.00	-0.00	-0.00	300.00	200.00	0.00	-0.00
83	-0.00	-0.00	-0.00	903.00	200.00	0.00	-0.00	-0.00	-0.00	-0.00	300.00	200.00	0.00	-0.00
84	0.00	0.00	0.00	903.00	200.00	0.00	0.00	-0.00	-0.00	-0.00	300.00	200.00	0.00	-0.00
85	-0.00	-0.00	-0.00	903.00	200.00	0.00	-0.00	-0.00	-0.00	-0.00	300.00	200.00	0.00	-0.00
86	-0.00	-0.00	-0.00	903.00	200.00	0.00	-0.00	-0.00	-0.00	-0.00	300.00	200.00	0.00	-0.00
87	-0.00	-0.00	-0.00	903.00	200.00	0.00	-0.00	-0.00	-0.00	-0.00	300.00	200.00	0.00	-0.00
88	-0.00	-0.00	-0.00	903.00	200.00	0.00	-0.00	-0.00	-0.00	-0.00	300.00	200.00	0.00	-0.00
89	-0.00	-0.00	-0.00	903.00	200.00	0.00	-0.00	-0.00	-0.00	-0.00	300.00	200.00	0.00	-0.00
90	-0.00	-0.00	-0.00	903.00	200.00	0.00	-0.00	-0.00	-0.00	-0.00	300.00	200.00	0.00	-0.00
91	-0.00	-0.00	-0.00	903.00	200.00	0.00	-0.00	-0.00	-0.00	-0.00	300.00	200.00	0.00	-0.00
92	-0.00	-0.00	-0.00	903.00	200.00	0.00	-0.00	-0.00	-0.00	-0.00	300.00	200.00	0.00	-0.00
93	-0.00	-0.00	-0.00	903.00	200.00	0.00	-0.00	-0.00	-0.00	-0.00	300.00	200.00	0.00	-0.00
94	-0.00	-0.00	-0.00	903.00	200.00	0.00	-0.00	-0.00	-0.00	-0.00	300.00	200.00	0.00	-0.00
95	-0.00	-0.00	-0.00	903.00	200.00	0.00	-0.00	-0.00	-0.00	-0.00	300.00	200.00	0.00	-0.00
96	-0.00	-0.00	-0.00	903.00	200.00	0.00	-0.00	-0.00	-0.00	-0.00	300.00	200.00	0.00	-0.00
97	-0.00	-0.00	-0.00	903.00	200.00	0.00	-0.00	-0.00	-0.00	-0.00	300.00	200.00	0.00	-0.00
98	-0.00	-0.00	-0.00	903.00	200.00	0.00	-0.00	-0.00	-0.00	-0.00	300.00	200.00	0.00	-0.00
99	-0.00	-0.00	-0.00	903.00	200.00	0.00	-0.00	-0.00	-0.00	-0.00	300.00	200.00	0.00	-0.00
100	-0.00	-0.00	-0.00	903.00	200.00	0.00	-0.00	-0.00	-0.00	-0.00	300.00	200.00	0.00	-0.00
101	-0.00	-0.00	-0.00	903.00	200.00	0.00	-0.00	-0.00	-0.00	-0.00	300.00	200.00	0.00	-0.00
102	-0.00	-0.00	-0.00	903.00	200.00	0.00	-0.00	-0.00	-0.00	-0.00	300.00	200.00	0.00	-0.00
103	0.00	0.00	0.00	903.00	200.00	0.00	0.00	-0.00	-0.00	-0.00	300.00	200.00	0.00	-0.00
104	-0.00	-0.00	-0.00	903.00	200.00	0.00	-0.00	-0.00	-0.00	-0.00	300.00	200.00	0.00	-0.00
105	-0.00	-0.00	-0.00	903.00	200.00	0.00	-0.00	-0.00	-0.00	-0.00	300.00	200.00	0.00	-0.00
106	-0.00	-0.00	-0.00	903.00	200.00	0.00	-0.00	-0.00	-0.00	-0.00	300.00	200.00	0.00	-0.00
107	-0.00	-0.00	-0.00	903.00	200.00	0.00	-0.00	-0.00	-0.00	-0.00	300.00	200.00	0.00	-0.00
108	-0.00	-0.00	-0.00	903.00	200.00	0.00	-0.00	-0.00	-0.00	-0.00	300.00	200.00	0.00	-0.00
109	0.00	0.00	0.00	903.00	200.00	0.00	0.00	-0.00	-0.00	-0.00	300.00	200.00	0.00	-0.00
110	-0.00	-0.00	-0.00	903.00	200.00	0.00	-0.00	-0.00	-0.00	-0.00	300.00	200.00	0.00	-0.00
111	-0.00	-0.00	-0.00	903.00	200.00	0.00	-0.00	-0.00	-0.00	-0.00	300.00	200.00	0.00	-0.00
112	0.00	0.00	0.00	903.00	200.00	0.00	0.00	-0.00	-0.00	-0.00	300.00	200.00	0.00	-0.00
113	-0.00	-0.00	-0.00	903.00	200.00	0.00	-0.00	-0.00	-0.00	-0.00	300.00	200.00	0.00	-0.00
114	-0.00	-0.00	-0.00	903.00	200.00	0.00	-0.00	-0.00	-0.00	-0.00	300.00	200.00	0.00	-0.00
115	-0.00	-0.00	-0.00	903.00	200.00	0.00	-0.00	-0.00	-0.00	-0.00	300.00	200.00	0.00	-0.00
116	-0.00	-0.00	-0.00	903.00	200.00	0.00	-0.00	-0.00	-0.00	-0.00	300.00	200.00	0.00	-0.00
117	-0.00	-0.00	-0.00	903.00	200.00	0.00	-0.00	-0.00	-0.00	-0.00	300.00	200.00	0.00	-0.00
118	-0.00	-0.00	-0.00	903.00	200.00	0.00	-0.00	-0.00	-0.00	-0.00	300.00	200.00	0.00	-0.00
119	-0.00	-0.00	-0.00	903.00	200.00	0.00	-0.00	-0.00	-0.00	-0.00	300.00	200.00	0.00	-0.00
120	0.00	0.00	0.00	903.00	200.00	0.00	0.00	-0.00	-0.00	-0.00	300.00	200.00	0.00	-0.00
121	-0.00	-0.00	-0.00	903.00	200.00	0.00	-0.00	-0.00	-0.00	-0.00	300.00	200.00	0.00	-0.00
122	-0.00	-0.00	-0.00	903.00	200.00	0.00	-0.00	-0.00	-0.00	-0.00	300.00	200.00	0.00	-0.00
123	-0.00	-0.00	-0.00	903.00	200.00	0.00	-0.00	-0.00	-0.00	-0.00	300.00	200.00	0.00	-0.00
124	0.00	0.00	0.00	903.00	200.00	0.00	0.00	-0.00	-0.00	-0.00	300.00	200.00	0.00	-0.00
125	0.00	0.00	0.00	903.00	200.00	0.00	0.00	-0.00	-0.00	-0.00	300.00	200.00	0.00	-0.00
126	-0.00	-0.00	-0.00	903.00	200.00	0.00	-0.00	-0.00	-0.00	-0.00	300.00	200.00	0.00	-0.00
127	0.00	0.00	0.00	903.00	200.00	0.00	0.00	-0.00	-0.00	-0.00	300.00	200.00	0.00	-0.00
128	0.00	0.00	0.00	903.00	200.00	0.00	0.00	-0.00	-0.00	-0.00	300.00	200.00	0.00	-0.00
129	0.00	0.00	0.00	903.00	200.00	0.00	0.00	-0.00	-0.00	-0.00	300.00	200.00	0.00	-0.00
130	0.00	0.00	0.00	903.00	200.00	0.00	0.00	-0.00	-0.00	-0.00	300.00	200.00	0.00	-0.00
131	-0.00	-0.00	-0.00	903.00	200.00	0.00	-0.00	-0.00	-0.00	-0.00	300.00	200.00	0.00	-0.00
132	-0.00	-0.00	-0.00	903.00	200.00	0.00	-0.00	-0.00	-0.00	-0.00	300.00	200.00	0.00	-0.00
133	-0.00	-0.00	-0.00	903.00	200.00	0.00	-0.00	-0.00	-0.00	-0.00	300.00	200.00	0.00	-0.00
134	-0.00	-0.00	-0.00	903.00	200.00	0.00	-0.00	-0.00	-0.00	-0.00	300.00	200.00	0.00	-0.00
135	-0.00	-0.00	-0.00	903.00	200.00	0.00	-0.00	-0.00	-0.00	-0.00	300.00	200.00	0.00	-0.00
136	-0.00	-0.00	-0.00	903.00	200.00	0.00	-0.00	-0.00	-0.00	-0.00	300.00	200.00	0.00	-0.00
137	0.00	0.00	0.00	903.00	200.00	0.00	0.00	-0.00	-0.00	-0.00	300.00	200.00	0.00	-0.00
138	-0.00	-0.00	-0.00	903.00	200.00	0.00	-0.00	-0.00	-0.00	-0.00	300.00	200.00	0.00	-0.00
139	-0.00	-0.00	-0.00	903.00	200.00	0.00	-0.00	-0.00	-0.00	-0.00	300.00	200.00	0.00	-0.00
140	-0.00	-0.00	-0.00	903.00	200.00	0.00	-0.00	-0.00	-0.00	-0.00	300.00	200.00	0.00	-0.00
141	-0.00	-0.00	-0.00	903.00	200.00	0.00	-0.00	-0.00	-0.00	-0.00	300.00	200.00	0.00	-0.00
142	0.00	0.00	0.00	903.00	200.00	0.00	0.00	-0.00	-0.00	-0.00	300.00	200.00	0.00	-0.00
143	0.00	0.00	0.00	903.00	200.00	0.00	0.00	-0.00	-0.00	-0.00	300.00	200.00	0.00	-0.00
144	0.00	0.00	0.00	903.00	200.00	0.00	0.00	-0.00	-0.00	-0.00	300.00	200.00	0.00	-0.00
145	-0.00	-0.00	-0.00	903.00	200.00	0.00	-0.00	-0.00	-0.00	-0.00	300.00	200.00	0.00	-0.00
146	-0.00	-0.00	-0.00	903.00	200.00	0.00	-0.00	-0.00	-0.00	-0.00	300.00	200.00	0.00	-0.00
147	0.00	0.00	0.00	903.00	200.00	0.00	0.00	-0.00	-0.00	-0.00	300.00	200.00	0.00	-0.00
148	0.00	0.00	0.00	903.00	200.00	0.00	0.00	-0.00	-0.00	-0.00	300.00	200.00	0.00	-0.00
149	0.00	0.00	0.00	903.00	200.00	0.00	0.00	-0.00	-0.00	-0.00	300.00	200.00	0.00	-0.00
150	-0.00	-0.00	-0.00	903.00	200.00	0.00	-0.00	-0.00	-0.00	-0.00	300.00	200.00	0.00	-0.00
151	0.00	0.00	0.00	903.00	200.00	0.00	0.00	-0.00	-0.00	-0.00	300.00	200.00	0.00	-0.00
152	-0.00	-0.00	-0.00	903.00	200.00	0.00	-0.00	-0.00	-0.00	-0.00	300.00	200.00	0.00	-0.00
153	0.00	0.00	0.00	903.00	200.00	0.00	0.00	-0.00	-0.00	-0.00	300.00	200.00	0.00	-0.00
154	-0.00	-0.00	-0.00	903.00	200.00	0.00	-0.00	-0.00	-0.00	-0.00	300.00	200.00	0.00	-0.00
155	0.00	0.00	0.00	903.00	200.00	0.00	0.00	-0.00	-0.00	-0.00	300.00	200.00	0.00	-0.00
156	-0.00	-0.00	-0.00	903.00	200.00	0.00	-0.00	-0.00	-0.00	-0.00	300.00	200.00	0.00	-0.00
157	-0.00	-0.00	-0.00	903.00	200.00	0.00	-0.00	-0.00	-0.00	-0.00	300.00	200.00	0.00	-0.00
158	0.00	0.00	0.00	903.00	200.00	0.00	0.00	-0.00	-0.00	-0.00	300.00	200.00	0.00	-0.00
159	-0.00	-0.00	-0.00	903.00	200.00	0.00	-0.00	-0.00	-0.00	-0.00	300.00	200.00	0.00	-0.00
160	-0.00	-0.00	-0.00	903.00	200.00	0.00	-0.00	-0.00	-0.00	-0.00	300.00	200.00	0.00	-0.00
161	0.00	0.00	0.00	903.00	200.00	0.00	0.00	-0.00	-0.00	-0.00	300.00	200.00	0.00	-0.00
162	-0.00	-0.00	-0.00	903.00	200.00	0.00	-0.00	-0.00	-0.00	-0.00	300.00	200.00	0.00	-0.00
163	-0.00	-0.00	-0.00	903.00	200.00	0.00	-0.00	-0.00	-0.00	-0.00	300.00	200.00	0.00	-0.00
164	-0.00	-0.00	-0.00	903.00	200.00	0.00	-0.00	-0.00	-0.00	-0.00	300.00	200.00	0.00	-0.00
165	0.00	0.00	0.00	903.00	200.00	0.00	0.00	-0.00	-0.00	-0.00	300.00	200.00	0.00	-0.00
166	0.00	0.00	0.00	903.00	200.00	0.00	0.00	-0.00	-0.00	-0.00	300.00	200.00	0.00	-0.00
167	-0.00	-0.00	-0.00	903.00	200.00	0.00	-0.00	-0.00	-0.00	-0.00	300.00	200.00	0.00	-0.00
168	0.00	0.00	0.00	903.00	200.00	0.00	0.00	-0.00	-0.00	-0.00	300.00	200.00	0.00	-0.00
169	-0.00	-0.00	-0.00	903.00	200.00	0.00	-0.00	-0.00	-0.00	-0.00	300.00	200.00	0.00	-0.00
170	0.00	0.00	0.00	903.00	200.00	0.00	0.00	-0.00	-0.00	-0.00	300.00	200.00	0.00	-0.00
171	-0.00	-0.00	-0.00	903.00	200.00	0.00	-0.00	-0.00	-0.00	-0.00	300.00	200.00	0.00	-0.00
172	-0.00	-0.00	-0.00	903.00	200.00	0.00	-0.00	-0.00	-0.00	-0.00	300.00	200.00	0.00	-0.00
173	-0.00	-0.00	-0.00	903.00	200.00	0.00	-0.00	-0.00	-0.00	-0.00	300.00	200.00	0.00	-0.00
174	-0.00	-0.00	-0.00	903.00	200.00	0.00	-0.00	-0.00	-0.00	-0.00	300.00	200.00	0.00	-0.00
175	0.00	0.00	0.00	903.00	200.00	0.00	0.00	-0.00	-0.00	-0.00	300.00	200.00	0.00	-0.00
176	-0.00	-0.00	-0.00	903.00	200.00	0.00	-0.00	-0.00	-0.00	-0.00	300.00	200.00	0.00	-0.00
177	0.00	0.00	0.00	903.00	200.00	0.00	0.00	-0.00	-0.00	-0.00	300.00	200.00	0.00	-0.00
178	0.00	0.00	0.00	903.00	200.00	0.00	0.00	-0.00	-0.00	-0.00	300.00	200.00	0.00	-0.00
179	-0.00	-0.00	-0.00	903.00	200.00	0.00	-0.00	-0.00	-0.00	-0.00	300.00	200.00	0.00	-0.00
180	0.00	0.00	0.00	903.00	200.00	0.00	0.00	-0.00	-0.00	-0.00	300.00	200.00	0.00	-0.00
181	0.00	0.00	0.00	903.00	200.00	0.00	0.00	-0.00	-0.00	-0.00	300.00	200.00	0.00	-0.00
182	-0.00	-0.00	-0.00	903.00	200.00	0.00	-0.00	-0.00	-0.00	-0.00	300.00	200.00	0.00	-0.00
183	0.00	0.00	0.00	903.00	200.00	0.00	0.00	-0.00	-0.00	-0.00	300.00	200.00	0.00	-0.00
184	-0.00	-0.00	-0.00	903.00	200.00	0.00	-0.00	-0.00	-0.00	-0.00	300.00	200.00	0.00	-0.00
185	-0.00	-0.00	-0.00	903.00	200.00	0.00	-0.00	-0.00	-0.00	-0.00	300.00	200.00	0.00	-0.00
186	-0.00	-0.00	-0.00	903.00	200.00	0.00	-0.00	-0.00	-0.00	-0.00	300.00	200.00	0.00	-0.00
187	-0.00	-0.00	-0.00	903.00	200.00	0.00	-0.00	-0.00	-0.00	-0.00	300.00	200.00	0.00	-0.00
188	-0.00	-0.00	-0.00	903.00	200.00	0.00	-0.00	-0.00	-0.00	-0.00	300.00	200.00	0.00	-0.00
189	-0.00	-0.00	-0.00	903.00	200.00	0.00	-0.00	-0.00	-0.00	-0.00	300.00	200.00	0.00	-0.00
190	-0.00	-0.00	-0.00	903.00	200.00	0.00	-0.00	-0.00	-0.00	-0.00	300.00	200.00	0.00	-0.00
191	-0.00	-0.00	-0.00	903.00	200.00	0.00	-0.00	-0.00	-0.00	-0.00	300.00	200.00	0.00	-0.00
192	-0.00	-0.00	-0.00	903.00	200.00	0.00	-0.00	-0.00	-0.00	-0.00	300.00	200.00	0.00	-0.00
193	0.00	0.00	0.00	903.00	200.00	0.00	0.00	-0.00	-0.00	-0.00	300.00	200.00	0.00	-0.00
194	-0.00	-0.00	-0.00	903.00	200.00	0.00	-0.00	-0.00	-0.00	-0.00	300.00	200.00	0.00	-0.00
195	-0.00	-0.00	-0.00	903.00	200.00	0.00	-0.00	-0.00	-0.00	-0.00	300.00	200.00	0.00	-0.00
196	-0.00	-0.00	-0.00	903.00	200.00	0.00	-0.00	-0.00	-0.00	-0.00	300.00	200.00	0.00	-0.00
197	-0.00	-0.00	-0.00	903.00	200.00	0.00	-0.00	-0.00	-0.00	-0.00	300.00	200.00	0.00	-0.00
198	0.00	0.00	0.00	903.00	200.00	0.00	0.00	-0.00	-0.00	-0.00	300.00	200.00	0.00	-0.00
199	-0.00	-0.00	-0.00	903.00	200.00	0.00	-0.00	-0.00	-0.00	-0.00	300.00	200.00	0.00	-0.00
200	-0.00	-0.00	-0.00	903.00	200.00	0.00	-0.00	-0.00	-0.00	-0.00	300.00	200.00	0.00	-0.00
201	-0.00	-0.00	-0.00	903.00	200.00	0.00	-0.00	-0.00	-0.00	-0.00	300.00	200.00	0.00	-0.00
202	0.00	0.00	0.00	903.00	200.00	0.00	0.00	-0.00	-0.00	-0.00	300.00	200.00	0.00	-0.00
203	-0.00	-0.00	-0.00	903.00	200.00	0.00	-0.00	-0.00	-0.00	-0.00	300.00	200.00	0.00	-0.00
204	-0.00	-0.00	-0.00	903.00	200.00	0.00	-0.00	-0.00	-0.00	-0.00	300.00	200.00	0.00	-0.00
205	-0.00	-0.00	-0.00	903.00	200.00	0.00	-0.00	-0.00	-0.00	-0.00	300.00	200.00	0.00	-0.00
206	-0.00	-0.00	-0.00	903.00	200.00	0.00	-0.00	-0.00	-0.00	-0.00	300.00	200.00	0.00	-0.00
207	-0.00	-0.00	-0.00	903.00	200.00	0.00	-0.00	-0.00	-0.00	-0.00	300.00	200.00	0.00	-0.00
208	0.00	0.00	0.00	903.00	200.00	0.00	0.00	-0.00	-0.00	-0.00	300.00	200.00	0.00	-0.00
209	-0.00	-0.00	-0.00	903.00	200.00	0.00	-0.00	-0.00	-0.00	-0.00	300.00	200.00	0.00	-0.00
210	-0.00	-0.00	-0.00	903.00	200.00	0.00	-0.00	-0.00	-0.00	-0.00	300.00	200.00	0.00	-0.00
211	-0.00	-0.00	-0.00	903.00	200.00	0.00	-0.00	-0.00	-0.00	-0.00	300.00	200.00	0.00	-0.00
212	-0.00	-0.00	-0.00	903.00	200.00	0.00	-0.00	-0.00	-0.00	-0.00	300.00	200.00	0.00	-0.00
213	-0.00	-0.00	-0.00	903.00	200.00	0.00	-0.00	-0.00	-0.00	-0.00	300.00	200.00	0.00	-0.00
214	-0.00	-0.00	-0.00	903.00	200.00	0.00	-0.00	-0.00	-0.00	-0.00	300.00	200.00	0.00	-0.00
215	-0.00	-0.00	-0.00	903.00	200.00	0.00	-0.00	-0.00	-0.00	-0.00	300.00	200.00	0.00	-0.00
216	-0.00	-0.00	-0.00	903.00	200.00	0.00	-0.00	-0.00	-0.00	-0.00	300.00	200.00	0.00	-0.00
217	-0.00	-0.00	-0.00	903.00	200.00	0.00	-0.00	-0.00	-0.00	-0.00	300.00	200.00	0.00	-0.00
218	0.00	0.00	0.00	903.00	200.00	0.00	0.00	-0.00	-0.00	-0.00	300.00	200.00	0.00	-0.00
219	-0.00	-0.00	-0.00	903.00	200.00	0.00	-0.00	-0.00	-0.00	-0.00	300.00	200.00	0.00	-0.00
220	-0.00	-0.00	-0.00	903.00	200.00	0.00	-0.00	-0.00	-0.00	-0.00	300.00	200.00	0.00	-0.00
221	0.00	0.00	0.00	903.00	200.00	0.00	0.00	-0.00	-0.00	-0.00	300.00	200.00	0.00	-0.00
222	-0.00	-0.00	-0.00	903.00	200.00	0.00	-0.00	-0.00	-0.00	-0.00	300.00	200.00	0.00	-0.00
223	-0.00	-0.00	-0.00	903.00	200.00	0.00	-0.00	-0.00	-0.00	-0.00	300.00	200.00	0.00	-0.00
224	0.00	0.00	0.00	903.00	200.00	0.00	0.00	-0.00	-0.00	-0.00	300.00	200.00	0.00	-0.00
225	-0.00	-0.00	-0.00	903.00	200.00	0.00	-0.00	-0.00	-0.00	-0.00	300.00	200.00	0.00	-0.00
226	-0.00	-0.00	-0.00	903.00	200.00	0.00	-0.00	-0.00	-0.00	-0.00	300.00	200.00	0.00	-0.00
227	-0.00	-0.00	-0.00	903.00	200.00	0.00	-0.00	-0.00	-0.00	-0.00	300.00	200.00	0.00	-0.00
228	-0.00	-0.00	-0.00	903.00	200.00	0.00	-0.00	-0.00	-0.00	-0.00	300.00	200.00	0.00	-0.00
229	-0.00	-0.00	-0.00	903.00	200.00	0.00	-0.00	-0.00	-0.00	-0.00	300.00	200.00	0.00	-0.00
230	-0.00	-0.00	-0.00	903.00	200.00	0.00	-0.00	-0.00	-0.00	-0.00	300.00	200.00	0.00	-0.00
231	0.00	0.00	0.00	903.00	200.00	0.00	0.00	-0.00	-0.00	-0.00	300.00	200.00	0.00	-0.00
232	-0.00	-0.00	-0.00	903.00	200.00	0.00	-0.00	-0.00	-0.00	-0.00	300.00	200.00	0.00	-0.00
233	-0.00	-0.00	-0.00	903.00	200.00	0.00	-0.00	-0.00	-0.00	-0.00	300.00	200.00	0.00	-0.00
234	-0.00	-0.00	-0.00	903.00	200.00	0.00	-0.00	-0.00	-0.00	-0.00	300.00	200.00	0.00	-0.00
235	-0.00	-0.00	-0.00	903.00	200.00	0.00	-0.00	-0.00	-0.00	-0.00	300.00	200.00	0.00	-0.00
236	-0.00	-0.00	-0.00	903.00	200.00	0.00	-0.00	-0.00	-0.00	-0.00	300.00	200.00	0.00	-0.00
237	-0.00	-0.00	-0.00	903.00	200.00	0.00	-0.00	-0.00	-0.00	-0.00	300.00	200.00	0.00	-0.00
238	-0.00	-0.00	-0.00	903.00	200.00	0.00	-0.00	-0.00	-0.00	-0.00	300.00	200.00	0.00	-0.00
239	-0.00	-0.00	-0.00	903.00	200.00	0.00	-0.00	-0.00	-0.00	-0.00	300.00	200.00	0.00	-0.00
240	-0.00	-0.00	-0.00	903.00	200.00	0.00	-0.00	-0.00	-0.00	-0.00	300.00	200.00	0.00	-0.00
241	0.00	0.00	0.00	903.00	200.00	0.00	0.00	-0.00	-0.00	-0.00	300.00	200.00	0.00	-0.00
242	-0.00	-0.00	-0.00	903.00	200.00	0.00	-0.00	-0.00	-0.00	-0.00	300.00	200.00	0.00	-0.00
243	-0.00	-0.00	-0.00	903.00	200.00	0.00	-0.00	-0.00	-0.00	-0.00	300.00	200.00	0.00	-0.00
244	-0.00	-0.00	-0.00	903.00	200.00	0.00	-0.00	-0.00	-0.00	-0.00	300.00	200.00	0.00	-0.00
245	-0.00	-0.00	-0.00	903.00	200.00	0.00	-0.00	-0.00	-0.00	-0.00	300.00	200.00	0.00	-0.00
246	-0.00	-0.00	-0.00	903.00	200.00	0.00	-0.00	-0.00	-0.00	-0.00	300.00	200.00	0.00	-0.00
247	-0.00	-0.00	-0.00	903.00	200.00	0.00	-0.00	-0.00	-0.00	-0.00	300.00	200.00	0.00	-0.00
248	-0.00	-0.00	-0.00	903.00	200.00	0.00	-0.00	-0.00	-0.00	-0.00	300.00	200.00	0.00	-0.00
249	0.00	0.00	0.00	903.00	200.00	0.00	0.00	-0.00	-0.00	-0.00	300.00	200.00	0.00	-0.00
250	-0.00	-0.00	-0.00	903.00	200.00	0.00	-0.00	-0.00	-0.00	-0.00	300.00	200.00	0.00	-0.00
251	0.00	0.00	0.00	903.00	200.00	0.00	0.00	-0.00	-0.00	-0.00	300.00	200.00	0.00	-0.00
252	-0.00	-0.00	-0.00	903.00	200.00	0.00	-0.00	-0.00	-0.00	-0.00	300.00	200.00	0.00	-0.00
253	0.00	0.00	0.00	903.00	200.00	0.00	0.00	-0.00	-0.00	-0.00	300.00	200.00	0.00	-0.00
254	-0.00	-0.00	-0.00	903.00	200.00	0.00	-0.00	-0.00	-0.00	-0.00	300.00	200.00	0.00	-0.00
255	-0.00	-0.00	-0.00	903.00	200.00	0.00	-0.00	-0.00	-0.00	-0.00	300.00	200.00	0.00	-0.00
256	-0.00	-0.00	-0.00	903.00	200.00	0.00	-0.00	-0.00	-0.00	-0.00	300.00	200.00	0.00	-0.00
257	-0.00	-0.00	-0.00	903.00	200.00	0.00	-0.00	-0.00	-0.00	-0.00	300.00	200.00	0.00	-0.00
258	0.00	0.00	0.00	903.00	200.00	0.00	0.00	-0.00	-0.00	-0.00	300.00	200.00	0.00	-0.00
259	-0.00	-0.00	-0.00	903.00	200.00	0.00	-0.00	-0.00	-0.00	-0.00	300.00	200.00	0.00	-0.00
260	-0.00	-0.00	-0.00	903.00	200.00	0.00	-0.00	-0.00	-0.00	-0.00	300.00	200.00	0.00	-0.00
261	-0.00	-0.00	-0.00	903.00	200.00	0.00	-0.00	-0.00	-0.00	-0.00	300.00	200.00	0.00	-0.00
262	-0.00	-0.00	-0.00	903.00	200.00	0.00	-0.00	-0.00	-0.00	-0.00	300.00	200.00	0.00	-0.00
263	0.00	0.00	0.00	903.00	200.00	0.00	0.00	-0.00	-0.00	-0.00	300.00	200.00	0.00	-0.00
264	0.00	0.00	0.00	903.00	200.00	0.00	0.00	-0.00	-0.00	-0.00	300.00	200.00	0.00	-0.00
265	-0.00	-0.00	-0.00	903.00	200.00	0.00	-0.00	-0.00	-0.00	-0.00	300.00	200.00	0.00	-0.00
266	-0.00	-0.00	-0.00	903.00	200.00	0.00	-0.00	-0.00	-0.00	-0.00	300.00	200.00	0.00	-0.00
267	0.00	0.00	0.00	903.00	200.00	0.00	0.00	-0.00	-0.00	-0.00	300.00	200.00	0.00	-0.00
268	-0.00	-0.00	-0.00	903.00	200.00	0.00	-0.00	-0.00	-0.00	-0.00	300.00	200.00	0.00	-0.00
269	-0.00	-0.00	-0.00	903.00	200.00	0.00	-0.00	-0.00	-0.00	-0.00	300.00	200.00	0.00	-0.00
270	0.00	0.00	0.00	903.00	200.00	0.00	0.00	-0.00	-0.00	-0.00	300.00	200.00	0.00	-0.00
271	-0.00	-0.00	-0.00	903.00	200.00	0.00	-0.00	-0.00	-0.00	-0.00	300.00	200.00	0.00	-0.00
272	-0.00	-0.00	-0.00	903.00	200.00	0.00	-0.00	-0.00	-0.00	-0.00	300.00	200.00	0.00	-0.00
273	-0.00	-0.00	-0.00	903.00	200.00	0.00	-0.00	-0.00	-0.00	-0.00	300.00	200.00	0.00	-0.00
274	-0.00	-0.00	-0.00	903.00	200.00	0.00	-0.00	-0.00	-0.00	-0.00	300.00	200.00	0.00	-0.00
275	-0.00	-0.00	-0.00	903.00	200.00	0.00	-0.00	-0.00	-0.00	-0.00	300.00	200.00	0.00	-0.00
276	-0.00	-0.00	-0.00	903.00	200.00	0.00	-0.00	-0.00	-0.00	-0.00	300.00	200.00	0.00	-0.00
277	-0.00	-0.00	-0.00	903.00	200.00	0.00	-0.00	-0.00	-0.00	-0.00	300.00	200.00	0.00	-0.00
278	-0.00	-0.00	-0.00	903.00	200.00	0.00	-0.00	-0.00	-0.00	-0.00	300.00	200.00	0.00	-0.00
279	-0.00	-0.00	-0.00	903.00	200.00	0.00	-0.00	-0.00	-0.00	-0.00	300.00	200.00	0.00	-0.00
280	-0.00	-0.00	-0.00	903.00	200.00	0.00	-0.00	-0.00	-0.00	-0.00	300.00	200.00	0.00	-0.00
281	-0.00	-0.00	-0.00	903.00	200.00	0.00	-0.00	-0.00	-0.00	-0.00	300.00	200.00	0.00	-0.00
282	-0.00	-0.00	-0.00	903.00	200.00	0.00	-0.00	-0.00	-0.00	-0.00	300.00	200.00	0.00	-0.00
283	0.00	0.00	0.00	903.00	200.00	0.00	0.00	-0.00	-0.00	-0.00	300.00	200.00	0.00	-0.00
284	-0.00	-0.00	-0.00	903.00	200.00	0.00	-0.00	-0.00	-0.00	-0.00	300.00	200.00	0.00	-0.00
285	-0.00	-0.00	-0.00	903.00	200.00	0.00	-0.00	-0.00	-0.00	-0.00	300.00	200.00	0.00	-0.00
286	0.00	0.00	0.00	903.00	200.00	0.00	0.00	-0.00	-0.00	-0.00	300.00	200.00	0.00	-0.00
287	-0.00	-0.00	-0.00	903.00	200.00	0.00	-0.00	-0.00	-0.00	-0.00	300.00	200.00	0.00	-0.00
288	-0.00	-0.00	-0.00	903.00	200.00	0.00	-0.00	-0.00	-0.00	-0.00	300.00	200.00	0.00	-0.00
289	-0.00	-0.00	-0.00	903.00	200.00	0.00	-0.00	-0.00	-0.00	-0.00	300.00	200.00	0.00	-0.00
290	-0.00	-0.00	-0.00	903.00	200.00	0.00	-0.00	-0.00	-0.00	-0.00	300.00	200.00	0.00	-0.00
291	-0.00	-0.00	-0.00	903.00	200.00	0.00	-0.00	-0.00	-0.00	-0.00	300.00	200.00	0.00	-0.00
292	0.00	0.00	0.00	903.00	200.00	0.00	0.00	-0.00	-0.00	-0.00	300.00	200.00	0.00	-0.00
293	-0.00	-0.00	-0.00	903.00	200.00	0.00	-0.00	-0.00	-0.00	-0.00	300.00	200.00	0.00	-0.00
294	-0.00	-0.00	-0.00	903.00	200.00	0.00	-0.00	-0.00	-0.00	-0.00	300.00	200.00	0.00	-0.00
295	0.00	0.00	0.00	903.00	200.00	0.00	0.00	-0.00	-0.00	-0.00	300.00	200.00	0.00	-0.00
296	-0.00	-0.00	-0.00	903.00	200.00	0.00	-0.00	-0.00	-0.00	-0.00	300.00	200.00	0.00	-0.00
297	-0.00	-0.00	-0.00	903.00	200.00	0.00	-0.00	-0.00	-0.00	-0.00	300.00	200.00	0.00	-0.00
298	-0.00	-0.00	-0.00	903.00	200.00	0.00	-0.00	-0.00	-0.00	-0.00	300.00	200.00	0.00	-0.00
299	-0.00	-0.00	-0.00	903.00	200.00	0.00	-0.00	-0.00	-0.00	-0.00	300.00	200.00	0.00	-0.00
300	-0.00	-0.00	-0.00	903.00	200.00	0.00	-0.00	-0.00	-0.00	-0.00	300.00	200.00	0.00	-0.00
301	3.66	-2.37	13.89	995.31	274.73	0.00	1911.04	-0.00	-0.00	-0.00	300.00	200.00	0.00	-0.00
302	-0.00	-0.00	-0.00	903.00	200.00	0.00	-0.00	-0.00	-0.00	-0.00	300.00	200.00	0.00	-0.00
303	-0.00	-0.00	-0.00	903.00	200.00	0.00	-0.00	-0.00	-0.00	-0.00	300.00	200.00	0.00	-0.00
304	25.94	-1.37	7.93	1168.38	350.00	0.00	-1283.50	-0.00	-0.00	-0.00	300.00	200.00	0.00	-0.00
305	-0.00	-0.00	-0.00	903.00	200.00	0.00	-0.00	-0.00	-0.00	-0.00	300.00	200.00	0.00	-0.00
306	-0.00	-0.00	-0.00	903.00	200.00	0.00	-0.00	-0.00	-0.00	-0.00	300.00	200.00	0.00	-0.00
307	-0.00	-0.00	-0.00	903.00	200.00	0.00	-0.00	-0.00	-0.00	-0.00	300.00	200.00	0.00	-0.00
308	-0.00	-0.00	-0.00	903.00	200.00	0.00	-0.00	-0.00	-0.00	-0.00	300.00	200.00	0.00	-0.00
309	-0.00	-0.00	-0.00	903.00	200.00	0.00	-0.00	-0.00	-0.00	-0.00	300.00	200.00	0.00	-0.00
310	-0.00	-0.00	-0.00	903.00	200.00	0.00	-0.00	-0.00	-0.00	-0.00	300.00	200.00	0.00	-0.00
311	-0.00	-0.00	-0.00	903.00	200.00	0.00	-0.00	-0.00	-0.00	-0.00	300.00	200.00	0.00	-0.00
312	-0.00	-0.00	-0.00	903.00	200.00	0.00	-0.00	-0.00	-0.00	-0.00	300.00	200.00	0.00	-0.00
313	-0.00	-0.00	-0.00	903.00	200.00	0.00	-0.00	-0.00	-0.00	-0.00	300.00	200.00	0.00	-0.00
314	-0.00	-0.00	-0.00	903.00	200.00	0.00	-0.00	-0.00	-0.00	-0.00	300.00	200.00	0.00	-0.00
315	-0.00	-0.00	-0.00	903.00	200.00	0.00	-0.00	-0.00	-0.00	-0.00	300.00	200.00	0.00	-0.00
316	-0.00	-0.00	-0.00	903.00	200.00	0.00	-0.00	-0.00	-0.00	-0.00	300.00	200.00	0.00	-0.00
317	-0.00	-0.00	-0.00	903.00	200.00	0.00	-0.00	-0.00	-0.00	-0.00	300.00	200.00	0.00	-0.00
318	-0.00	-0.00	-0.00	903.00	200.00	0.00	-0.00	-0.00	-0.00	-0.00	300.00	200.00	0.00	-0.00
319	-0.00	-0.00	-0.00	903.00	200.00	0.00	-0.00	-0.00	-0.00	-0.00	300.00	200.00	0.00	-0.00
320	-0.00	-0.00	-0.00	903.00	200.00	0.00	-0.00	-0.00	-0.00	-0.00	300.00	200.00	0.00	-0.00
321	-0.00	-0.00	-0.00	903.00	200.00	0.00	-0.00	-0.00	-0.00	-0.00	300.00	200.00	0.00	-0.00
322	-0.00	-0.00	-0.00	903.00	200.00	0.00	-0.00	-0.00	-0.00	-0.00	300.00	200.00	0.00	-0.00
323	-0.00	-0.00	-0.00	903.00	200.00	0.00	-0.00	-0.00	-0.00	-0.00	300.00	200.00	0.00	-0.00
324	-0.00	-0.00	-0.00	903.00	200.00	0.00	-0.00	-0.00	-0.00	-0.00	300.00	200.00	0.00	-0.00
325	-0.00	-0.00	-0.00	903.00	200.00	0.00	-0.00	-0.00	-0.00	-0.00	300.00	200.00	0.00	-0.00
326	-0.00	-0.00	-0.00	903.00	200.00	0.00	-0.00	-0.00	-0.00	-0.00	300.00	200.00	0.00	-0.00
327	-0.00	-0.00	-0.00	903.00	200.00	0.00	-0.00	-0.00	-0.00	-0.00	300.00	200.00	0.00	-0.00
328	-0.00	-0.00	-0.00	903.00	200.00	0.00	-0.00	-0.00	-0.00	-0.00	300.00	200.00	0.00	-0.00
329	-0.00	-0.00	-0.00	903.00	200.00	0.00	-0.00	-0.00	-0.00	-0.00	300.00	200.00	0.00	-0.00
330	-0.00	-0.00	-0.00	903.00	200.00	0.00	-0.00	-0.00	-0.00	-0.00	300.00	200.00	0.00	-0.00
331	-0.00	-0.00	-0.00	903.00	200.00	0.00	-0.00	-0.00	-0.00	-0.00	300.00	200.00	0.00	-0.00
332	-0.00	-0.00	-0.00	903.00	200.00	0.00	-0.00	-0.00	-0.00	-0.00	300.00	200.00	0.00	-0.00
333	-0.00	-0.00	-0.00	903.00	200.00	0.00	-0.00	-0.00	-0.00	-0.00	300.00	200.00	0.00	-0.00
334	-0.00	-0.00	-0.00	903.00	200.00	0.00	-0.00	0.00	0.00	0.00	300.00	200.00	0.00	0.00
335	-0.00	-0.00	-0.00	903.00	200.00	0.00	-0.00	-0.00	-0.00	-0.00	300.00	200.00	0.00	-0.00
336	-0.00	-0.00	-0.00	903.00	200.00	0.00	-0.00	-0.00	-0.00	-0.00	300.00	200.00	0.00	-0.00
337	-0.00	-0.00	-0.00	903.00	200.00	0.00	-0.00	-0.00	-0.00	-0.00	300.00	200.00	0.00	-0.00
338	-0.00	-0.00	-0.00	903.00	200.00	0.00	-0.00	-0.00	-0.00	-0.00	300.00	200.00	0.00	-0.00
339	-0.00	-0.00	-0.00	903.00	200.00	0.00	-0.00	-0.00	-0.00	-0.00	300.00	200.00	0.00	-0.00
340	-0.00	-0.00	-0.00	903.00	200.00	0.00	-0.00	-0.00	-0.00	-0.00	300.00	200.00	0.00	-0.00
341	-0.00	-0.00	-0.00	903.00	200.00	0.00	-0.00	-0.00	-0.00	-0.00	300.00	200.00	0.00	-0.00
342	-0.00	-0.00	-0.00	903.00	200.00	0.00	-0.00	-0.00	-0.00	-0.00	300.00	200.00	0.00	-0.00
343	-0.00	-0.00	-0.00	903.00	200.00	0.00	-0.00	-0.00	-0.00	-0.00	300.00	200.00	0.00	-0.00
344	-0.00	-0.00	-0.00	903.00	200.00	0.00	-0.00	-0.00	-0.00	-0.00	300.00	200.00	0.00	-0.00
345	-0.00	-0.00	-0.00	903.00	200.00	0.00	-0.00	-0.00	-0.00	-0.00	300.00	200.00	0.00	-0.00
346	-0.00	-0.00	-0.00	903.00	200.00	0.00	-0.00	-0.00	-0.00	-0.00	300.00	200.00	0.00	-0.00
347	-0.00	-0.00	-0.00	903.00	200.00	0.00	-0.00	-0.00	-0.00	-0.00	300.00	200.00	0.00	-0.00
348	-0.00	-0.00	-0.00	903.00	200.00	0.00	-0.00	-0.00	-0.00	-0.00	300.00	200.00	0.00	-0.00
349	-0.00	-0.00	-0.00	903.00	200.00	0.00	-0.00	-0.00	-0.00	-0.00	300.00	200.00	0.00	-0.00
350	-0.00	-0.00	-0.00	903.00	200.00	0.00	-0.00	-0.00	-0.00	-0.00	300.00	200.00	0.00	-0.00
351	-0.00	-0.00	-0.00	903.00	200.00	0.00	-0.00	-0.00	-0.00	-0.00	300.00	200.00	0.00	-0.00
352	-0.00	-0.00	-0.00	903.00	200.00	0.00	-0.00	-0.00	-0.00	-0.00	300.00	200.00	0.00	-0.00
353	-0.00	-0.00	-0.00	903.00	200.00	0.00	-0.00	-0.00	-0.00	-0.00	300.00	200.00	0.00	-0.00
354	-0.00	-0.00	-0.00	903.00	200.00	0.00	-0.00	-0.00	-0.00	-0.00	300.00	200.00	0.00	-0.00
355	-0.00	-0.00	-0.00	903.00	200.00	0.00	-0.00	-0.00	-0.00	-0.00	300.00	200.00	0.00	-0.00
356	-0.00	-0.00	-0.00	903.00	200.00	0.00	-0.00	-0.00	-0.00	-0.00	300.00	200.00	0.00	-0.00
357	-0.00	-0.00	-0.00	903.00	200.00	0.00	-0.00	-0.00	-0.00	-0.00	300.00	200.00	0.00	-0.00
358	-0.00	-0.00	-0.00	903.00	200.00	0.00	-0.00	-0.00	-0.00	-0.00	300.00	200.00	0.00	-0.00
359	-0.00	-0.00	-0.00	903.00	200.00	0.00	-0.00	-0.00	-0.00	-0.00	300.00	200.00	0.00	-0.00
360	-0.00	-0.00	-0.00	903.00	200.00	0.00	-0.00	-0.00	-0.00	-0.00	300.00	200.00	0.00	-0.00
361	-0.00	-0.00	-0.00	903.00	200.00	0.00	-0.00	-0.00	-0.00	-0.00	300.00	200.00	0.00	-0.00
362	-0.00	-0.00	-0.00	903.00	200.00	0.00	-0.00	-0.00	-0.00	-0.00	300.00	200.00	0.00	-0.00
363	-0.00	-0.00	-0.00	903.00	200.00	0.00	-0.00	-0.00	-0.00	-0.00	300.00	200.00	0.00	-0.00
364	-0.00	-0.00	-0.00	903.00	200.00	0.00	-0.00	-0.00	-0.00	-0.00	300.00	200.00	0.00	-0.00
365	-0.00	-0.00	-0.00	903.00	200.00	0.00	-0.00	-0.00	-0.00	-0.00	300.00	200.00	0.00	-0.00
366	-0.00	-0.00	-0.00	903.00	200.00	0.00	-0.00	-0.00	-0.00	-0.00	300.00	200.00	0.00	-0.00
367	-0.00	-0.00	-0.00	903.00	200.00	0.00	-0.00	-0.00	-0.00	-0.00	300.00	200.00	0.00	-0.00
368	-0.00	-0.00	-0.00	903.00	200.00	0.00	-0.00	-0.00	-0.00	-0.00	300.00	200.00	0.00	-0.00
369	-0.00	-0.00	-0.00	903.00	200.00	0.00	-0.00	-0.00	-0.00	-0.00	300.00	200.00	0.00	-0.00
370	-0.00	-0.00	-0.00	903.00	200.00	0.00	-0.00	-0.00	-0.00	-0.00	300.00	200.00	0.00	-0.00
371	-0.00	-0.00	-0.00	903.00	200.00	0.00	-0.00	-0.00	-0.00	-0.00	300.00	200.00	0.00	-0.00
372	-0.00	-0.00	-0.00	903.00	200.00	0.00	-0.00	-0.00	-0.00	-0.00	300.00	200.00	0.00	-0.00
373	-0.00	-0.00	-0.00	903.00	200.00	0.00	-0.00	-0.00	-0.00	-0.00	300.00	200.00	0.00	-0.00
374	-0.00	-0.00	-0.00	903.00	200.00	0.00	-0.00	-0.00	-0.00	-0.00	300.00	200.00	0.00	-0.00
375	-0.00	-0.00	-0.00	903.00	200.00	0.00	-0.00	-0.00	-0.00	-0.00	300.00	200.00	0.00	-0.00
376	-0.00	-0.00	-0.00	903.00	200.00	0.00	-0.00	0.00	0.00	0.00	300.00	200.00	0.00	0.00
377	-0.00	-0.00	-0.00	903.00	200.00	0.00	-0.00	-0.00	-0.00	-0.00	300.00	200.00	0.00	-0.00
378	-0.00	-0.00	-0.00	903.00	200.00	0.00	-0.00	-0.00	-0.00	-0.00	300.00	200.00	0.00	-0.00
379	-0.00	-0.00	-0.00	903.00	200.00	0.00	-0.00	-0.00	-0.00	-0.00	300.00	200.00	0.00	-0.00
380	-0.00	-0.00	-0.00	903.00	200.00	0.00	-0.00	-0.00	-0.00	-0.00	300.00	200.00	0.00	-0.00
381	-0.00	-0.00	-0.00	903.00	200.00	0.00	-0.00	-0.00	-0.00	-0.00	300.00	200.00	0.00	-0.00
382	-0.00	-0.00	-0.00	903.00	200.00	0.00	-0.00	-0.00	-0.00	-0.00	300.00	200.00	0.00	-0.00
383	-0.00	-0.00	-0.00	903.00	200.00	0.00	-0.00	-0.00	-0.00	-0.00	300.00	200.00	0.00	-0.00
384	-0.00	-0.00	-0.00	903.00	200.00	0.00	-0.00	-0.00	-0.00	-0.00	300.00	200.00	0.00	-0.00
385	-0.00	-0.00	-0.00	903.00	200.00	0.00	-0.00	-0.00	-0.00	-0.00	300.00	200.00	0.00	-0.00
386	-0.00	-0.00	-0.00	903.00	200.00	0.00	-0.00	-0.00	-0.00	-0.00	300.00	200.00	0.00	-0.00
387	-0.00	-0.00	-0.00	903.00	200.00	0.00	-0.00	-0.00	-0.00	-0.00	300.00	200.00	0.00	-0.00
388	-0.00	-0.00	-0.00	903.00	200.00	0.00	-0.00	-0.00	-0.00	-0.00	300.00	200.00	0.00	-0.00
389	-0.00	-0.00	-0.00	903.00	200.00	0.00	-0.00	-0.00	-0.00	-0.00	300.00	200.00	0.00	-0.00
390	-0.00	-0.00	-0.00	903.00	200.00	0.00	-0.00	-0.00	-0.00	-0.00	300.00	200.00	0.00	-0.00
391	-0.00	-0.00	-0.00	903.00	200.00	0.00	-0.00	-0.00	-0.00	-0.00	300.00	200.00	0.00	-0.00
392	-0.00	-0.00	-0.00	903.00	200.00	0.00	-0.00	-0.00	-0.00	-0.00	300.00	200.00	0.00	-0.00
393	-0.00	-0.00	-0.00	903.00	200.00	0.00	-0.00	-0.00	-0.00	-0.00	300.00	200.00	0.00	-0.00
394	-0.00	-0.00	-0.00	903.00	200.00	0.00	-0.00	-0.00	-0.00	-0.00	300.00	200.00	0.00	-0.00
395	-0.00	-0.00	-0.00	903.00	200.00	0.00	-0.00	-0.00	-0.00	-0.00	300.00	200.00	0.00	-0.00
396	55.16	-15.49	86.67	1081.52	184.15	0.00	-13581.56	0.00	0.00	0.00	300.00	200.00	0.00	0.00
397	52.11	-22.13	273.28	1022.77	136.13	0.00	-17341.20	-0.00	-0.00	-0.00	300.00	200.00	0.00	-0.00
398	68.13	-23.42	212.71	1031.91	140.75	0.00	-16078.07	-0.00	-0.00	-0.00	300.00	200.00	0.00	-0.00
399	88.88	-28.15	241.39	1027.02	138.18	0.00	-14362.90	-0.00	-0.00	-0.00	300.00	200.00	0.00	-0.00
400	105.36	-21.06	255.89	1024.29	136.31	0.00	-13929.27	-0.00	-0.00	-0.00	300.00	200.00	0.00	-0.00
401	105.97	-23.27	275.12	1017.31	134.44	0.00	-13465.49	-0.00	-0.00	-0.00	300.00	200.00	0.00	-0.00
402	90.33	-22.51	297.55	1013.31	130.56	0.00	-13700.21	-0.00	-0.00	-0.00	300.00	200.00	0.00	-0.00
403	85.30	-21.51	310.06	1010.63	128.54	0.00	-13415.34	-0.00	-0.00	-0.00	300.00	200.00	0.00	-0.00
404	89.04	-16.33	313.42	1008.31	126.39	0.00	-12822.73	-0.00	-0.00	-0.00	300.00	200.00	0.00	-0.00
405	91.55	-8.62	317.23	1003.58	124.10	0.00	-12193.07	-0.00	-0.00	-0.00	300.00	200.00	0.00	-0.00
406	91.78	1.75	329.13	996.32	119.15	0.00	-11704.46	-0.00	-0.00	-0.00	300.00	200.00	0.00	-0.00
407	91.32	10.15	343.02	990.41	115.66	0.00	-10489.09	-0.00	-0.00	-0.00	300.00	200.00	0.00	-0.00
408	87.20	15.49	347.44	984.42	111.90	0.00	-8737.59	-0.00	-0.00	-0.00	300.00	200.00	0.00	-0.00
409	81.02	17.93	350.34	981.01	109.32	0.00	-6960.51	-0.00	-0.00	-0.00	300.00	200.00	0.00	-0.00
410	76.29	21.21	354.77	975.90	105.81	0.00	-4727.22	-0.00	-0.00	-0.00	300.00	200.00	0.00	-0.00
411	74.16	25.86	364.69	971.54	103.35	0.00	-2668.76	-0.00	-0.00	-0.00	300.00	200.00	0.00	-0.00
412	71.79	31.81	377.04	965.65	98.50	0.00	-78.79	-0.00	-0.00	-0.00	300.00	200.00	0.00	-0.00
413	76.83	33.72	402.53	962.93	97.19	0.00	128.58	-0.00	-0.00	-0.00	300.00	200.00	0.00	-0.00
414	81.71	34.56	431.06	960.13	96.00	0.00	-35.49	-0.00	-0.00	-0.00	300.00	200.00	0.00	-0.00
415	85.60	32.73	462.19	958.66	95.87	0.00	-229.58	-0.00	-0.00	-0.00	300.00	200.00	0.00	-0.00
416	89.87	30.21	498.05	957.41	95.83	0.00	-454.36	-0.00	-0.00	-0.00	300.00	200.00	0.00	-0.00
417	93.23	28.15	529.48	956.34	96.20	0.00	-376.29	-0.00	-0.00	-0.00	300.00	200.00	0.00	-0.00
418	95.83	26.63	556.64	955.22	96.49	0.00	-322.87	-0.00	-0.00	-0.00	300.00	200.00	0.00	-0.00
419	97.05	25.48	582.58	954.00	96.75	0.00	-264.25	-0.00	-0.00	-0.00	300.00	200.00	0.00	-0.00
420	97.58	25.48	601.35	952.94	96.42	0.00	-507.72	-0.00	-0.00	-0.00	300.00	200.00	0.00	-0.00
421	97.27	26.09	615.39	952.10	96.16	0.00	-762.23	-0.00	-0.00	-0.00	300.00	200.00	0.00	-0.00
422	95.52	28.15	627.29	951.31	95.99	0.00	-789.74	-0.00	-0.00	-0.00	300.00	200.00	0.00	-0.00
423	93.77	30.44	634.46	950.47	95.62	0.00	-749.35	-0.00	-0.00	-0.00	300.00	200.00	0.00	-0.00
424	92.32	32.96	638.43	949.75	95.08	0.00	-606.78	-0.00	-0.00	-0.00	300.00	200.00	0.00	-0.00
425	89.26	35.63	641.78	949.01	94.77	0.00	-389.44	-0.00	-0.00	-0.00	300.00	200.00	0.00	-0.00
426	85.68	37.38	643.31	948.68	94.73	0.00	-129.55	-0.00	-0.00	-0.00	300.00	200.00	0.00	-0.00
427	81.86	38.15	643.31	948.18	94.64	0.00	-26.27	-0.00	-0.00	-0.00	300.00	200.00	0.00	-0.00
428	77.51	37.92	641.48	947.67	94.58	0.00	-23.81	-0.00	-0.00	-0.00	300.00	200.00	0.00	-0.00
429	72.86	36.62	638.43	947.31	94.69	0.00	42.97	-0.00	-0.00	-0.00	300.00	200.00	0.00	-0.00
430	68.74	34.94	633.39	946.87	94.58	0.00	-127.85	-0.00	-0.00	-0.00	300.00	200.00	0.00	-0.00
431	64.32	32.58	627.29	946.35	94.92	0.00	-297.16	-0.00	-0.00	-0.00	300.00	200.00	0.00	-0.00
432	60.35	30.59	621.19	945.67	95.21	0.00	-396.62	-0.00	-0.00	-0.00	300.00	200.00	0.00	-0.00
433	57.07	28.92	613.71	944.99	95.33	0.00	-641.79	-0.00	-0.00	-0.00	300.00	200.00	0.00	-0.00
434	53.94	26.93	606.84	944.26	95.75	0.00	-829.31	-0.00	-0.00	-0.00	300.00	200.00	0.00	-0.00
435	51.19	25.18	601.65	943.63	96.12	0.00	-1030.83	-0.00	-0.00	-0.00	300.00	200.00	0.00	-0.00
436	49.06	24.11	596.77	942.96	96.50	0.00	-1211.63	-0.00	-0.00	-0.00	300.00	200.00	0.00	-0.00
437	46.77	23.19	592.04	942.36	96.86	0.00	-1433.69	-0.00	-0.00	-0.00	300.00	200.00	0.00	-0.00
438	44.56	22.81	588.38	942.06	97.15	0.00	-1719.95	-0.00	-0.00	-0.00	300.00	200.00	0.00	-0.00
439	42.50	22.66	585.63	941.69	97.39	0.00	-1849.58	-0.00	-0.00	-0.00	300.00	200.00	0.00	-0.00
440	40.28	22.89	584.41	941.30	97.75	0.00	-2111.55	-0.00	-0.00	-0.00	300.00	200.00	0.00	-0.00
441	38.68	23.12	585.17	940.94	97.99	0.00	-2373.79	-0.00	-0.00	-0.00	300.00	200.00	0.00	-0.00
442	37.08	23.50	586.70	940.45	98.26	0.00	-2569.72	-0.00	-0.00	-0.00	300.00	200.00	0.00	-0.00
443	35.02	23.88	590.36	940.14	98.58	0.00	-2790.66	-0.00	-0.00	-0.00	300.00	200.00	0.00	-0.00
444	33.19	24.26	594.79	939.94	98.97	0.00	-3036.04	-0.00	-0.00	-0.00	300.00	200.00	0.00	-0.00
445	31.05	24.87	598.60	939.71	99.16	0.00	-3220.27	-0.00	-0.00	-0.00	300.00	200.00	0.00	-0.00
446	28.92	25.41	602.11	939.49	99.49	0.00	-3512.89	-0.00	-0.00	-0.00	300.00	200.00	0.00	-0.00
447	26.55	25.79	604.71	939.49	99.62	0.00	-3720.44	-0.00	-0.00	-0.00	300.00	200.00	0.00	-0.00
448	24.11	26.17	607.15	939.57	100.03	0.00	-3962.29	-0.00	-0.00	-0.00	300.00	200.00	0.00	-0.00
449	21.13	26.09	608.98	939.23	100.18	0.00	-4176.53	-0.00	-0.00	-0.00	300.00	200.00	0.00	-0.00
450	18.01	26.25	609.89	939.78	100.38	0.00	-4452.74	-0.00	-0.00	-0.00	300.00	200.00	0.00	-0.00
451	14.80	26.02	611.11	939.70	100.47	0.00	-4648.14	-0.00	-0.00	-0.00	300.00	200.00	0.00	-0.00
452	11.22	26.02	612.18	939.86	101.00	0.00	-4930.44	-0.00	-0.00	-0.00	300.00	200.00	0.00	-0.00
453	8.24	25.94	611.42	939.99	100.87	0.00	-5117.85	-0.00	-0.00	-0.00	300.00	200.00	0.00	-0.00
454	4.96	26.17	610.05	940.07	100.95	0.00	-5352.23	-0.00	-0.00	-0.00	300.00	200.00	0.00	-0.00
455	2.06	26.32	608.52	940.01	101.10	0.00	-5480.88	-0.00	-0.00	-0.00	300.00	200.00	0.00	-0.00
456	-0.69	26.63	607.76	939.68	101.28	0.00	-5692.53	-0.00	-0.00	-0.00	300.00	200.00	0.00	-0.00
457	-3.36	27.01	606.69	939.44	101.11	0.00	-5870.80	-0.00	-0.00	-0.00	300.00	200.00	0.00	-0.00
458	-6.48	27.39	605.47	939.21	101.26	0.00	-6050.73	-0.00	-0.00	-0.00	300.00	200.00	0.00	-0.00
459	-9.77	28.15	605.32	939.22	101.34	0.00	-6190.31	-0.00	-0.00	-0.00	300.00	200.00	0.00	-0.00
460	-12.74	28.69	606.23	939.02	101.23	0.00	-6458.19	-0.00	-0.00	-0.00	300.00	200.00	0.00	-0.00
461	-16.71	29.22	607.76	938.70	101.03	0.00	-6645.14	-0.00	-0.00	-0.00	300.00	200.00	0.00	-0.00
462	-20.37	30.29	609.74	938.06	100.85	0.00	-6824.19	-0.00	-0.00	-0.00	300.00	200.00	0.00	-0.00
463	-23.73	31.20	611.57	937.36	100.85	0.00	-6959.19	-0.00	-0.00	-0.00	300.00	200.00	0.00	-0.00
464	-26.40	32.12	612.95	935.86	100.52	0.00	-7081.23	-0.00	-0.00	-0.00	300.00	200.00	0.00	-0.00
465	-28.61	32.65	613.86	934.39	100.42	0.00	-7194.16	-0.00	-0.00	-0.00	300.00	200.00	0.00	-0.00
466	-30.98	32.65	615.08	932.55	100.37	0.00	-7148.50	-0.00	-0.00	-0.00	300.00	200.00	0.00	-0.00
467	-33.19	33.34	614.32	930.42	100.20	0.00	-7146.43	-0.00	-0.00	-0.00	300.00	200.00	0.00	-0.00
468	-34.94	33.80	612.79	928.10	99.95	0.00	-7102.69	-0.00	-0.00	-0.00	300.00	200.00	0.00	-0.00
469	-37.00	33.95	610.35	925.73	99.85	0.00	-7044.97	-0.00	-0.00	-0.00	300.00	200.00	0.00	-0.00
470	-38.91	34.18	608.22	922.87	99.70	0.00	-7007.45	-0.00	-0.00	-0.00	300.00	200.00	0.00	-0.00
471	-40.51	34.26	605.77	919.85	99.45	0.00	-6894.84	-0.00	-0.00	-0.00	300.00	200.00	0.00	-0.00
472	-41.50	34.26	604.86	916.85	99.29	0.00	-6914.84	-0.00	-0.00	-0.00	300.00	200.00	0.00	-0.00
473	-42.65	34.48	604.40	913.15	99.07	0.00	-6825.65	-0.00	-0.00	-0.00	300.00	200.00	0.00	-0.00
474	-43.79	34.64	604.71	909.59	98.76	0.00	-6666.59	-0.00	-0.00	-0.00	300.00	200.00	0.00	-0.00
475	-44.56	34.56	604.71	905.42	98.56	0.00	-6435.96	-0.00	-0.00	-0.00	300.00	200.00	0.00	-0.00
476	-43.87	35.10	605.16	899.82	97.98	0.00	-6193.44	-0.00	-0.00	-0.00	300.00	200.00	0.00	-0.00
477	-42.95	35.55	605.32	894.76	97.76	0.00	-5820.90	-0.00	-0.00	-0.00	300.00	200.00	0.00	-0.00
478	-42.34	36.39	605.16	889.84	97.23	0.00	-5514.71	-0.00	-0.00	-0.00	300.00	200.00	0.00	-0.00
479	-41.89	36.70	604.86	883.78	96.62	0.00	-5149.68	-0.00	-0.00	-0.00	300.00	200.00	0.00	-0.00
480	-41.20	36.93	605.77	878.52	96.07	0.00	-4907.84	-0.00	-0.00	-0.00	300.00	200.00	0.00	-0.00
481	-41.05	37.00	607.45	873.31	95.60	0.00	-4618.44	-0.00	-0.00	-0.00	300.00	200.00	0.00	-0.00
482	-41.89	37.08	610.66	867.99	95.10	0.00	-4287.54	-0.00	-0.00	-0.00	300.00	200.00	0.00	-0.00
483	-41.89	38.60	613.86	863.25	94.31	0.00	-4063.66	-0.00	-0.00	-0.00	300.00	200.00	0.00	-0.00
484	-43.03	38.45	617.52	859.12	93.95	0.00	-3865.65	-0.00	-0.00	-0.00	300.00	200.00	0.00	-0.00
485	-44.94	38.91	621.19	854.81	93.39	0.00	-3748.23	-0.00	-0.00	-0.00	300.00	200.00	0.00	-0.00
486	-46.46	39.98	623.93	850.91	92.79	0.00	-3601.89	-0.00	-0.00	-0.00	300.00	200.00	0.00	-0.00
487	-48.90	41.05	627.59	848.00	92.49	0.00	-3516.87	-0.00	-0.00	-0.00	300.00	200.00	0.00	-0.00
488	-52.49	41.50	631.71	845.03	92.13	0.00	-3398.60	-0.00	-0.00	-0.00	300.00	200.00	0.00	-0.00
489	-56.00	42.04	634.46	842.39	91.82	0.00	-3319.10	-0.00	-0.00	-0.00	300.00	200.00	0.00	-0.00
490	-60.20	42.72	638.43	840.62	91.68	0.00	-3219.95	-0.00	-0.00	-0.00	300.00	200.00	0.00	-0.00
491	-65.92	42.34	642.24	839.14	91.61	0.00	-3197.46	-0.00	-0.00	-0.00	300.00	200.00	0.00	-0.00
492	-71.56	42.34	644.38	838.07	91.55	0.00	-3153.55	-0.00	-0.00	-0.00	300.00	200.00	0.00	-0.00
493	-77.21	42.42	644.53	836.74	91.43	0.00	-3088.70	5.57	-0.99	15.41	380.20	263.37	0.00	-25.31
494	-82.32	42.50	642.09	835.84	91.63	0.00	-3194.22	24.41	-12.74	256.65	390.78	273.01	0.00	-36.34
495	-87.05	41.89	635.83	834.46	91.38	0.00	-2986.32	26.47	-3.59	242.31	394.27	276.83	0.00	472.21
496	-90.26	41.89	623.63	833.27	91.56	0.00	-2718.37	47.23	4.50	263.52	390.68	276.43	0.00	271.77
497	-94.30	38.91	607.30	832.67	92.56	0.00	-2673.42	75.99	2.75	314.64	384.09	273.91	0.00	98.10
498	-95.67	37.77	587.31	830.90	92.49	0.00	-2532.70	77.21	-0.84	327.45	385.00	276.89	0.00	308.60
499	-97.50	35.25	564.42	829.93	92.89	0.00	-2338.66	64.24	2.98	338.75	381.62	276.40	0.00	110.06
500	-97.50	31.97	535.43	828.45	93.76	0.00	-2272.56	58.90	1.14	358.89	379.08	277.04	0.00	-84.74
501	-95.21	29.53	504.91	826.57	94.11	0.00	-2194.82	67.37	-1.68	369.57	377.17	278.12	0.00	-78.18
502	-91.40	26.86	473.33	825.24	94.78	0.00	-2118.94	77.44	-4.43	377.35	372.91	278.77	0.00	-283.74
503	-85.98	23.50	434.11	823.39	95.33	0.00	-2106.51	85.14	-13.12	396.42	367.78	280.68	0.00	-91.96
504	-79.42	19.68	397.03	821.83	95.77	0.00	-2232.19	90.41	-18.46	406.19	364.01	281.59	0.00	-70.31
505	-71.33	15.72	359.04	820.38	96.39	0.00	-2548.45	90.41	-23.27	404.66	361.43	282.50	0.00	76.42
506	-61.04	11.75	314.18	817.62	96.36	0.00	-2741.79	86.06	-27.47	399.17	358.72	283.49	0.00	-220.48
507	-50.51	8.32	271.45	814.64	96.12	0.00	-3013.66	83.54	-31.97	393.37	356.79	284.48	0.00	-442.17
508	-39.90	4.58	230.26	811.95	96.09	0.00	-3379.21	83.16	-36.16	391.85	354.32	285.05	0.00	-598.93
509	-27.31	2.82	181.73	806.53	94.71	0.00	-3672.54	82.93	-39.83	394.90	352.63	286.32	0.00	-633.01
510	-15.26	2.29	139.31	799.82	91.35	0.00	-3896.65	82.70	-41.28	404.66	351.02	286.73	0.00	-792.48
511	-4.35	3.20	101.62	788.14	87.99	0.00	-3997.12	82.32	-40.44	419.92	349.49	286.99	0.00	-885.47
512	5.65	4.65	70.95	770.74	80.43	0.00	-3950.53	82.02	-38.30	441.28	348.65	287.00	0.00	-911.98
513	11.75	4.88	54.17	759.34	75.49	0.00	-4034.40	82.09	-35.63	462.49	347.71	286.97	0.00	-1025.64
514	15.64	4.73	40.74	740.08	63.67	0.00	-4222.60	82.02	-32.73	484.01	347.01	286.95	0.00	-1057.85
515	17.70	3.97	28.84	712.52	44.44	0.00	-4675.61	81.48	-30.29	506.90	346.15	286.82	0.00	-1118.55
516	18.62	4.65	20.29	679.69	22.56	0.00	-4873.23	80.64	-28.46	525.36	345.57	286.67	0.00	-1212.57
517	-0.00	-0.00	-0.00	903.00	200.00	0.00	-0.00	79.35	-27.31	541.69	345.13	286.70	0.00	-1271.99
518	-0.00	-0.00	-0.00	903.00	200.00	0.00	-0.00	78.51	-27.39	559.54	344.51	286.83	0.00	-1257.03
519	-0.00	-0.00	-0.00	903.00	200.00	0.00	-0.00	77.59	-28.46	574.19	344.17	286.74	0.00	-1305.53
520	-0.00	-0.00	-0.00	903.00	200.00	0.00	-0.00	76.37	-30.29	587.31	343.65	286.98	0.00	-1281.83
521	17.32	2.59	-6.41	1153.00	390.48	0.00	155.49	75.00	-32.96	599.52	343.22	286.99	0.00	-1321.03
522	17.32	2.67	-6.41	1153.00	385.71	0.00	8.17	73.39	-35.71	608.06	342.69	287.33	0.00	-1359.13
523	17.17	2.67	-6.71	1148.45	390.91	0.00	58.26	71.56	-37.92	615.84	342.37	287.31	0.00	-1460.42
524	17.24	2.59	-7.02	1144.30	382.61	0.00	-40.80	68.89	-39.75	621.34	342.07	287.62	0.00	-1492.26
525	17.24	2.52	-6.56	1147.19	381.40	0.00	-27.68	65.69	-40.74	626.07	341.31	287.50	0.00	-1541.51
526	17.01	2.59	-6.41	1153.00	395.24	0.00	132.61	62.56	-40.59	630.04	341.05	287.48	0.00	-1604.32
527	17.17	2.44	-7.17	1126.40	378.72	0.00	27.76	59.59	-39.67	632.78	340.87	287.39	0.00	-1479.77
528	17.32	2.52	-6.26	1159.10	400.00	0.00	278.38	56.46	-37.92	634.61	340.61	287.23	0.00	-1500.28
529	17.17	2.52	-6.56	1147.19	395.35	0.00	198.01	53.41	-36.24	634.31	340.34	287.23	0.00	-1478.52
530	17.09	2.52	-6.41	1153.00	400.00	0.00	225.07	50.74	-34.56	633.39	339.82	287.06	0.00	-1278.96
531	16.94	2.06	-6.71	1148.45	381.82	0.00	10.40	48.14	-32.88	631.26	339.52	286.92	0.00	-1107.63
532	17.24	2.52	-6.26	1173.73	400.00	0.00	226.28	46.16	-31.81	629.12	339.00	286.93	0.00	-926.66
533	17.17	2.21	-6.56	1147.19	386.05	0.00	67.07	43.41	-31.13	626.22	338.38	286.84	0.00	-894.85
534	17.17	2.44	-6.26	1166.41	400.00	0.00	226.65	41.58	-30.82	622.71	337.71	286.79	0.00	-721.95
535	17.17	2.29	-6.56	1154.16	390.70	0.00	112.31	39.52	-30.52	619.05	337.12	286.81	0.00	-586.13
536	17.01	2.59	-6.41	1160.14	390.48	0.00	33.06	37.08	-30.59	616.30	336.40	286.95	0.00	-491.85
537	17.09	2.29	-6.56	1147.19	395.35	0.00	284.77	35.10	-31.05	614.62	335.60	287.04	0.00	-303.02
538	17.24	2.29	-7.02	1137.78	378.26	0.00	18.58	33.49	-31.36	613.25	334.56	287.19	0.00	-253.36
539	17.01	2.29	-6.71	1141.64	390.91	0.00	138.37	31.51	-31.43	613.71	333.49	287.32	0.00	-132.66
540	17.09	2.21	-6.41	1131.57	390.48	0.00	186.01	30.14	-31.36	614.62	332.55	287.64	0.00	22.38
541	17.01	2.52	-6.41	1153.00	395.24	0.00	151.68	28.69	-31.28	616.61	331.40	287.70	0.00	156.47
542	17.24	2.29	-6.26	1166.41	390.24	0.00	136.77	26.55	-31.20	618.59	330.49	287.91	0.00	310.02
543	16.94	2.44	-6.56	1154.16	390.70	0.00	76.12	24.19	-31.13	619.96	329.39	288.21	0.00	416.01
544	-0.00	-0.00	-0.00	903.00	200.00	0.00	-0.00	22.05	-31.05	621.64	328.50	288.46	0.00	546.61
545	17.17	2.21	-6.56	1147.19	390.70	0.00	192.69	19.53	-31.13	623.17	327.40	288.69	0.00	662.46
546	16.78	2.29	-6.56	1140.21	386.05	0.00	39.21	17.47	-31.74	624.08	326.55	289.00	0.00	749.69
547	16.86	2.29	-6.41	1153.00	390.48	0.00	75.93	15.18	-32.27	623.63	325.62	289.26	0.00	831.51
548	17.09	2.21	-6.41	1145.86	390.48	0.00	177.29	12.74	-33.04	623.17	323.95	289.57	0.00	925.23
549	17.01	2.29	-6.56	1154.16	381.40	0.00	-97.94	10.76	-33.49	623.47	322.69	289.67	0.00	1014.97
550	-0.00	-0.00	-0.00	903.00	200.00	0.00	-0.00	9.16	-33.65	623.02	320.87	290.08	0.00	1137.70
551	17.24	2.29	-6.26	1159.10	395.12	0.00	237.63	7.40	-34.03	623.32	319.09	290.33	0.00	1180.88
552	17.09	2.44	-6.26	1166.41	395.12	0.00	150.91	5.65	-33.80	624.08	317.60	290.66	0.00	1267.04
553	16.94	2.06	-6.26	1144.46	395.12	0.00	198.18	3.97	-33.65	625.00	316.04	290.77	0.00	1449.11
554	17.17	2.29	-6.56	1133.23	386.05	0.00	103.26	1.83	-33.57	626.07	314.48	290.86	0.00	1499.22
555	16.86	2.44	-6.41	1160.14	395.24	0.00	123.52	-0.00	-33.57	626.68	313.15	291.11	0.00	1654.45
556	16.94	2.21	-6.41	1145.86	390.48	0.00	125.34	-1.98	-33.80	627.29	312.11	291.27	0.00	1853.45
557	16.94	2.44	-6.41	1153.00	385.71	0.00	-28.34	-4.20	-34.03	627.59	310.65	291.32	0.00	1993.33
558	17.09	2.14	-6.41	1153.00	385.71	0.00	76.29	-5.95	-34.26	627.59	308.97	291.27	0.00	2053.00
559	17.17	2.06	-6.87	1143.00	377.78	0.00	-28.99	-7.78	-34.26	626.37	307.89	291.50	0.00	2190.48
560	17.17	2.14	-6.41	1160.14	390.48	0.00	134.06	-9.69	-34.33	625.76	306.51	291.34	0.00	2359.71
561	17.09	2.21	-6.41	1160.14	385.71	0.00	18.53	-11.75	-34.33	624.69	305.28	291.45	0.00	2425.44
562	17.09	2.21	-6.26	1166.41	400.00	0.00	248.79	-13.20	-33.80	623.78	303.82	291.39	0.00	2630.63
563	17.17	2.14	-5.95	1172.23	389.74	0.00	72.77	-14.95	-33.57	622.56	302.28	291.13	0.00	2787.93
564	17.24	2.06	-6.41	1145.86	390.48	0.00	197.64	-16.40	-33.26	620.57	300.66	291.17	0.00	2966.86
565	-0.00	-0.00	-0.00	903.00	200.00	0.00	-0.00	-17.78	-33.04	617.83	298.81	290.99	0.00	3035.51
566	17.24	2.06	-6.56	1154.16	381.40	0.00	1.06	-19.45	-32.73	613.71	297.02	291.10	0.00	3188.31
567	17.09	2.29	-6.71	1148.45	377.27	0.00	-141.49	-20.68	-32.27	610.35	295.13	290.80	0.00	3321.16
568	17.09	2.29	-6.41	1145.86	400.00	0.00	252.86	-21.90	-31.97	606.84	293.14	290.42	0.00	3499.85
569	17.24	2.14	-6.41	1145.86	395.24	0.00	284.10	-23.35	-31.66	603.49	290.97	290.32	0.00	3648.17
570	17.24	2.21	-6.41	1153.00	385.71	0.00	39.78	-24.49	-31.43	601.65	288.97	290.19	0.00	3784.58
571	-0.00	-0.00	-0.00	903.00	200.00	0.00	-0.00	-26.02	-31.13	601.35	287.06	289.72	0.00	3923.37
572	17.24	2.14	-6.56	1147.19	381.40	0.00	-3.19	-27.54	-30.67	601.04	284.77	289.46	0.00	4164.12
573	-0.00	-0.00	-0.00	903.00	200.00	0.00	-0.00	-29.07	-30.67	602.26	282.21	289.13	0.00	4256.54
574	17.32	2.21	-6.41	1145.86	390.48	0.00	106.45	-30.21	-30.82	603.49	279.75	288.85	0.00	4404.71
575	17.47	2.14	-6.56	1147.19	386.05	0.00	73.81	-31.05	-31.51	605.01	276.54	288.73	0.00	4448.04
576	17.47	2.14	-6.56	1147.19	395.35	0.00	236.33	-31.74	-32.58	606.84	273.37	288.51	0.00	4540.26
577	17.24	2.14	-6.41	1160.14	390.48	0.00	79.93	-31.81	-33.80	608.67	269.62	288.19	0.00	4567.25
578	17.32	2.14	-6.41	1145.86	385.71	0.00	65.39	-31.81	-35.10	610.96	265.61	288.06	0.00	4574.47
579	-0.00	-0.00	-0.00	903.00	200.00	0.00	-0.00	-31.74	-36.39	614.17	261.61	287.80	0.00	4582.60
580	17.47	2.14	-6.87	1123.00	373.33	0.00	-142.42	-31.66	-37.31	619.35	257.80	287.26	0.00	4611.88
581	17.32	2.21	-6.56	1140.21	386.05	0.00	42.23	-30.82	-37.77	626.68	252.96	286.83	0.00	4633.80
582	-0.00	-0.00	-0.00	903.00	200.00	0.00	-0.00	-30.29	-38.53	633.54	248.63	286.56	0.00	4691.48
583	17.55	2.14	-6.41	1145.86	400.00	0.00	312.81	-30.52	-38.53	641.63	244.71	286.09	0.00	4672.45
584	17.62	2.21	-6.41	1160.14	400.00	0.00	323.70	-30.98	-38.53	650.18	240.23	285.66	0.00	4656.64
585	17.62	2.14	-6.41	1167.29	395.24	0.00	198.36	-32.35	-38.76	657.04	236.46	285.18	0.00	4623.74
586	17.70	2.21	-6.41	1160.14	400.00	0.00	293.19	-34.41	-38.53	664.37	233.37	284.61	0.00	4546.56
587	-0.00	-0.00	-0.00	903.00	200.00	0.00	-0.00	-36.93	-38.76	672.15	229.85	284.09	0.00	4475.96
588	-0.00	-0.00	-0.00	903.00	200.00	0.00	-0.00	-39.67	-38.30	678.56	227.41	283.56	0.00	4479.10
589	17.62	2.06	-6.56	1154.16	390.70	0.00	165.54	-42.80	-37.77	684.36	225.42	283.08	0.00	4545.27
590	17.70	2.06	-6.71	1134.82	390.91	0.00	200.79	-47.53	-36.85	689.09	223.47	282.64	0.00	4581.65
591	-0.00	-0.00	-0.00	903.00	200.00	0.00	-0.00	-52.11	-36.54	691.68	222.04	282.15	0.00	4634.54
592	17.85	2.14	-6.56	1147.19	390.70	0.00	159.15	-56.53	-36.24	692.44	220.74	281.75	0.00	4682.15
593	17.93	2.21	-6.56	1154.16	386.05	0.00	56.24	-61.65	-36.24	689.39	219.52	281.41	0.00	4699.36
594	17.62	1.98	-6.41	1153.00	390.48	0.00	91.55	-67.21	-35.71	684.97	218.73	281.13	0.00	4416.72
595	18.62	3.05	-5.95	1164.54	394.87	0.00	14.28	-71.18	-37.54	674.29	217.24	280.74	0.00	4627.33
596	19.15	1.98	-5.95	1172.23	389.74	0.00	238.47	-74.39	-35.10	661.16	216.22	280.27	0.00	4226.85
597	17.55	2.21	-6.26	1166.41	400.00	0.00	-117.42	-76.68	-34.71	642.09	215.09	280.13	0.00	4114.71
598	18.69	2.52	-5.80	1171.42	394.74	0.00	-171.46	-77.21	-33.65	623.02	214.11	279.65	0.00	4006.82
599	18.84	1.83	-6.87	1149.67	373.33	0.00	-92.06	-79.42	-31.43	596.16	213.08	279.24	0.00	3791.60
600	18.01	1.91	-6.41	1145.86	400.00	0.00	93.73	-79.73	-30.52	569.46	211.74	278.72	0.00	3572.65
601	18.54	2.14	-6.56	1133.23	381.40	0.00	-81.44	-79.50	-29.07	540.62	210.84	278.18	0.00	3277.85
602	18.84	1.91	-6.26	1166.41	390.24	0.00	107.18	-78.58	-27.31	506.44	209.61	277.55	0.00	2949.58
603	18.69	1.98	-6.71	1134.82	381.82	0.00	-82.54	-76.90	-25.79	472.72	208.39	277.02	0.00	2701.04
604	-0.00	-0.00	-0.00	903.00	200.00	0.00	-0.00	-74.54	-23.19	438.84	207.68	276.63	0.00	2446.32
605	-0.00	-0.00	-0.00	903.00	200.00	0.00	-0.00	-71.03	-20.98	399.78	206.56	276.11	0.00	2178.18
606	-0.00	-0.00	-0.00	903.00	200.00	0.00	-0.00	-66.99	-18.54	364.23	205.74	275.41	0.00	1967.32
607	-0.00	-0.00	-0.00	903.00	200.00	0.00	-0.00	-62.71	-15.79	328.52	204.97	275.06	0.00	1665.58
608	-0.00	-0.00	-0.00	903.00	200.00	0.00	-0.00	-57.83	-12.59	289.00	204.01	274.45	0.00	1490.20
609	19.15	1.98	-6.56	1133.23	386.05	0.00	84.81	-52.26	-9.61	253.30	203.49	274.22	0.00	1350.53
610	19.23	2.06	-6.26	1151.78	380.49	0.00	-132.30	-46.23	-7.10	219.42	202.99	273.71	0.00	1236.55
611	19.23	2.06	-5.95	1164.54	400.00	0.00	285.22	-39.29	-4.65	181.58	201.68	273.45	0.00	1028.30
612	19.23	2.06	-6.56	1140.21	381.40	0.00	-45.24	-32.73	-2.82	148.32	201.23	273.25	0.00	1031.57
613	19.15	2.14	-6.26	1129.83	380.49	0.00	-26.61	-25.33	-1.75	117.19	198.05	273.96	0.00	785.90
614	-0.00	-0.00	-0.00	903.00	200.00	0.00	-0.00	-16.02	-1.68	87.28	193.53	274.48	0.00	665.12
615	-0.00	-0.00	-0.00	903.00	200.00	0.00	-0.00	-7.78	-2.90	66.38	186.90	274.94	0.00	485.07
616	19.23	2.14	-6.26	1144.46	390.24	0.00	120.58	-2.14	-3.43	52.19	184.21	275.44	0.00	379.73
617	19.23	1.98	-6.41	1124.43	380.95	0.00	-4.36	1.68	-3.28	41.05	181.78	275.84	0.00	243.01
618	19.61	1.98	-5.95	1172.23	400.00	0.00	297.55	3.28	-2.82	33.26	180.28	271.56	0.00	240.12
619	19.23	1.91	-5.95	1172.23	394.87	0.00	188.97	3.89	-2.59	26.25	177.91	270.93	0.00	211.05
620	-0.00	-0.00	-0.00	903.00	200.00	0.00	-0.00	3.81	-2.75	19.99	185.50	271.76	0.00	211.00
621	19.38	2.14	-5.95	1164.54	400.00	0.00	272.90	3.51	-2.44	15.26	183.00	266.00	0.00	129.09
622	19.30	2.21	-6.71	1114.36	381.82	0.00	-48.03	2.59	-2.06	11.29	186.49	267.57	0.00	147.43
623	-0.00	-0.00	-0.00	903.00	200.00	0.00	-0.00	1.68	-1.53	7.48	202.04	257.14	0.00	129.54
624	19.38	2.14	-6.26	1151.78	390.24	0.00	156.87	-0.00	-0.00	-0.00	300.00	200.00	0.00	-0.00
625	19.30	2.29	-6.26	1144.46	390.24	0.00	75.36	-0.00	-0.00	-0.00	300.00	200.00	0.00	-0.00
626	19.30	2.29	-5.95	1156.85	400.00	0.00	258.23	-0.00	-0.00	-0.00	300.00	200.00	0.00	-0.00
627	-0.00	-0.00	-0.00	903.00	200.00	0.00	-0.00	-0.00	-0.00	-0.00	300.00	200.00	0.00	-0.00
628	19.15	2.44	-6.41	1124.43	380.95	0.00	-96.64	-0.00	-0.00	-0.00	300.00	200.00	0.00	-0.00
629	-0.00	-0.00	-0.00	903.00	200.00	0.00	-0.00	-0.00	-0.00	-0.00	300.00	200.00	0.00	-0.00
630	19.15	2.21	-6.41	1138.71	385.71	0.00	36.51	-0.00	-0.00	-0.00	300.00	200.00	0.00	-0.00
631	19.23	2.29	-5.95	1156.85	400.00	0.00	288.74	-0.00	-0.00	-0.00	300.00	200.00	0.00	-0.00
632	19.15	2.21	-6.71	1134.82	381.82	0.00	39.19	-0.00	-0.00	-0.00	300.00	200.00	0.00	-0.00
633	-0.00	-0.00	-0.00	903.00	200.00	0.00	-0.00	-0.00	-0.00	-0.00	300.00	200.00	0.00	-0.00
634	-0.00	-0.00	-0.00	903.00	200.00	0.00	-0.00	-0.00	-0.00	-0.00	300.00	200.00	0.00	-0.00
635	-0.00	-0.00	-0.00	903.00	200.00	0.00	-0.00	-0.00	-0.00	-0.00	300.00	200.00	0.00	-0.00
636	19.07	2.52	-6.26	1151.78	390.24	0.00	95.46	-0.00	-0.00	-0.00	300.00	200.00	0.00	-0.00
637	-0.00	-0.00	-0.00	903.00	200.00	0.00	-0.00	-0.00	-0.00	-0.00	300.00	200.00	0.00	-0.00
638	-0.00	-0.00	-0.00	903.00	200.00	0.00	-0.00	-0.00	-0.00	-0.00	300.00	200.00	0.00	-0.00
639	19.07	2.44	-6.26	1137.15	390.24	0.00	195.95	-0.00	-0.00	-0.00	300.00	200.00	0.00	-0.00
640	19.00	2.14	-6.26	1151.78	390.24	0.00	152.96	-0.00	-0.00	-0.00	300.00	200.00	0.00	-0.00
641	-0.00	-0.00	-0.00	903.00	200.00	0.00	-0.00	-0.00	-0.00	-0.00	300.00	200.00	0.00	-0.00
642	18.77	2.29	-6.26	1151.78	395.12	0.00	208.78	-0.00	-0.00	-0.00	300.00	200.00	0.00	-0.00
643	18.92	2.21	-5.80	1179.32	400.00	0.00	311.80	-0.00	-0.00	-0.00	300.00	200.00	0.00	-0.00
644	19.00	2.44	-6.41	1145.86	385.71	0.00	51.23	-0.00	-0.00	-0.00	300.00	200.00	0.00	-0.00
645	19.07	2.59	-6.71	1134.82	381.82	0.00	-40.23	-0.00	-0.00	-0.00	300.00	200.00	0.00	-0.00
646	19.00	2.52	-6.41	1138.71	390.48	0.00	141.14	-0.00	-0.00	-0.00	300.00	200.00	0.00	-0.00
647	18.69	2.29	-6.26	1159.10	390.24	0.00	-5.58	-0.00	-0.00	-0.00	300.00	200.00	0.00	-0.00
648	19.00	2.67	-6.71	1141.64	368.18	0.00	-371.93	-0.00	-0.00	-0.00	300.00	200.00	0.00	-0.00
649	18.77	2.29	-6.41	1138.71	390.48	0.00	151.50	-0.00	-0.00	-0.00	300.00	200.00	0.00	-0.00
650	-0.00	-0.00	-0.00	903.00	200.00	0.00	-0.00	-0.00	-0.00	-0.00	300.00	200.00	0.00	-0.00
651	19.00	2.59	-6.26	1144.46	400.00	0.00	312.06	-0.00	-0.00	-0.00	300.00	200.00	0.00	-0.00
652	-0.00	-0.00	-0.00	903.00	200.00	0.00	-0.00	-0.00	-0.00	-0.00	300.00	200.00	0.00	-0.00
653	18.77	2.59	-6.26	1159.10	400.00	0.00	228.32	-0.00	-0.00	-0.00	300.00	200.00	0.00	-0.00
654	18.62	2.29	-6.56	1140.21	386.05	0.00	82.33	-0.00	-0.00	-0.00	300.00	200.00	0.00	-0.00
655	18.69	2.29	-6.41	1138.71	380.95	0.00	27.61	-0.00	-0.00	-0.00	300.00	200.00	0.00	-0.00
656	-0.00	-0.00	-0.00	903.00	200.00	0.00	-0.00	-0.00	-0.00	-0.00	300.00	200.00	0.00	-0.00
657	18.62	2.21	-6.41	1167.29	385.71	0.00	-11.44	-0.00	-0.00	-0.00	300.00	200.00	0.00	-0.00
658	18.39	2.29	-6.26	1151.78	400.00	0.00	269.82	-0.00	-0.00	-0.00	300.00	200.00	0.00	-0.00
659	18.62	2.44	-6.26	1159.10	400.00	0.00	214.00	-0.00	-0.00	-0.00	300.00	200.00	0.00	-0.00
660	18.69	2.29	-6.41	1131.57	385.71	0.00	110.08	-0.00	-0.00	-0.00	300.00	200.00	0.00	-0.00
661	18.77	2.52	-6.41	1153.00	390.48	0.00	107.36	-0.00	-0.00	-0.00	300.00	200.00	0.00	-0.00
662	-0.00	-0.00	-0.00	903.00	200.00	0.00	-0.00	-0.00	-0.00	-0.00	300.00	200.00	0.00	-0.00
663	18.54	2.52	-6.41	1145.86	395.24	0.00	192.91	-0.00	-0.00	-0.00	300.00	200.00	0.00	-0.00
664	18.39	2.52	-6.56	1147.19	386.05	0.00	-32.11	-0.00	-0.00	-0.00	300.00	200.00	0.00	-0.00
665	18.62	2.52	-6.41	1153.00	385.71	0.00	12.53	-0.00	-0.00	-0.00	300.00	200.00	0.00	-0.00
666	18.62	2.52	-6.41	1138.71	385.71	0.00	25.61	-0.00	-0.00	-0.00	300.00	200.00	0.00	-0.00
667	18.54	2.52	-6.41	1153.00	385.71	0.00	-24.52	-0.00	-0.00	-0.00	300.00	200.00	0.00	-0.00
668	18.31	2.29	-6.56	1133.23	386.05	0.00	41.52	-0.00	-0.00	-0.00	300.00	200.00	0.00	-0.00
669	-0.00	-0.00	-0.00	903.00	200.00	0.00	-0.00	-0.00	-0.00	-0.00	300.00	200.00	0.00	-0.00
670	18.54	2.59	-6.56	1147.19	376.74	0.00	-194.82	-0.00	-0.00	-0.00	300.00	200.00	0.00	-0.00
671	-0.00	-0.00	-0.00	903.00	200.00	0.00	-0.00	-0.00	-0.00	-0.00	300.00	200.00	0.00	-0.00
672	18.39	2.21	-6.41	1160.14	390.48	0.00	140.96	-0.00	-0.00	-0.00	300.00	200.00	0.00	-0.00
673	18.31	2.29	-6.56	1133.23	386.05	0.00	87.29	-0.00	-0.00	-0.00	300.00	200.00	0.00	-0.00
674	18.31	2.29	-6.26	1151.78	400.00	0.00	254.56	-0.00	-0.00	-0.00	300.00	200.00	0.00	-0.00
675	-0.00	-0.00	-0.00	903.00	200.00	0.00	-0.00	-0.00	-0.00	-0.00	300.00	200.00	0.00	-0.00
676	-0.00	-0.00	-0.00	903.00	200.00	0.00	-0.00	-0.00	-0.00	-0.00	300.00	200.00	0.00	-0.00
677	18.39	2.21	-6.41	1167.29	385.71	0.00	14.71	-0.00	-0.00	-0.00	300.00	200.00	0.00	-0.00
678	18.31	2.06	-6.41	1138.71	390.48	0.00	164.03	-0.00	-0.00	-0.00	300.00	200.00	0.00	-0.00
679	18.23	2.52	-6.41	1145.86	390.48	0.00	46.50	-0.00	-0.00	-0.00	300.00	200.00	0.00	-0.00
680	18.23	2.14	-6.26	1166.41	385.37	0.00	47.82	-0.00	-0.00	-0.00	300.00	200.00	0.00	-0.00
681	18.16	2.14	-6.26	1144.46	390.24	0.00	100.48	-0.00	-0.00	-0.00	300.00	200.00	0.00	-0.00
682	18.16	2.21	-6.41	1145.86	395.24	0.00	215.44	-0.00	-0.00	-0.00	300.00	200.00	0.00	-0.00
683	18.23	2.21	-6.26	1144.46	395.12	0.00	208.41	-0.00	-0.00	-0.00	300.00	200.00	0.00	-0.00
684	18.16	2.14	-5.95	1172.23	400.00	0.00	241.21	-0.00	-0.00	-0.00	300.00	200.00	0.00	-0.00
685	18.16	2.14	-6.26	1151.78	400.00	0.00	262.00	-0.00	-0.00	-0.00	300.00	200.00	0.00	-0.00
686	18.16	2.21	-6.41	1153.00	390.48	0.00	67.39	-0.00	-0.00	-0.00	300.00	200.00	0.00	-0.00
687	18.39	2.14	-6.56	1140.21	395.35	0.00	246.98	-0.00	-0.00	-0.00	300.00	200.00	0.00	-0.00
688	18.16	2.21	-6.41	1153.00	390.48	0.00	90.28	-0.00	-0.00	-0.00	300.00	200.00	0.00	-0.00
689	18.16	2.29	-6.41	1153.00	390.48	0.00	94.10	-0.00	-0.00	-0.00	300.00	200.00	0.00	-0.00
690	18.23	2.14	-6.71	1155.27	381.82	0.00	-15.95	-0.00	-0.00	-0.00	300.00	200.00	0.00	-0.00
691	18.08	2.29	-6.41	1153.00	395.24	0.00	234.33	-0.00	-0.00	-0.00	300.00	200.00	0.00	-0.00
692	18.08	2.14	-6.87	1129.67	377.78	0.00	6.61	-0.00	-0.00	-0.00	300.00	200.00	0.00	-0.00
693	18.16	2.29	-6.56	1140.21	390.70	0.00	150.28	-0.00	-0.00	-0.00	300.00	200.00	0.00	-0.00
694	18.01	2.29	-6.26	1159.10	400.00	0.00	245.44	-0.00	-0.00	-0.00	300.00	200.00	0.00	-0.00
695	-0.00	-0.00	-0.00	903.00	200.00	0.00	-0.00	-0.00	-0.00	-0.00	300.00	200.00	0.00	-0.00
696	18.54	2.44	-6.71	1134.82	377.27	0.00	-71.79	-0.00	-0.00	-0.00	300.00	200.00	0.00	-0.00
697	18.16	2.21	-7.17	1132.79	374.47	0.00	-201.45	-0.00	-0.00	-0.00	300.00	200.00	0.00	-0.00
698	-0.00	-0.00	-0.00	903.00	200.00	0.00	-0.00	-0.00	-0.00	-0.00	300.00	200.00	0.00	-0.00
699	18.31	2.14	-6.41	1145.86	395.24	0.00	263.76	-0.00	-0.00	-0.00	300.00	200.00	0.00	-0.00
700	-0.00	-0.00	-0.00	903.00	200.00	0.00	-0.00	-0.00	-0.00	-0.00	300.00	200.00	0.00	-0.00
701	18.16	2.44	-6.56	1140.21	395.35	0.00	267.21	-0.00	-0.00	-0.00	300.00	200.00	0.00	-0.00
702	-0.00	-0.00	-0.00	903.00	200.00	0.00	-0.00	-0.00	-0.00	-0.00	300.00	200.00	0.00	-0.00
703	18.23	2.29	-5.95	1179.92	400.00	0.00	312.22	-0.00	-0.00	-0.00	300.00	200.00	0.00	-0.00
704	18.16	2.59	-6.41	1145.86	395.24	0.00	283.01	-0.00	-0.00	-0.00	300.00	200.00	0.00	-0.00
705	-0.00	-0.00	-0.00	903.00	200.00	0.00	-0.00	-0.00	-0.00	-0.00	300.00	200.00	0.00	-0.00
706	-0.00	-0.00	-0.00	903.00	200.00	0.00	-0.00	-0.00	-0.00	-0.00	300.00	200.00	0.00	-0.00
707	-0.00	-0.00	-0.00	903.00	200.00	0.00	-0.00	-0.00	-0.00	-0.00	300.00	200.00	0.00	-0.00
708	18.08	2.59	-5.80	1179.32	400.00	0.00	290.32	-0.00	-0.00	-0.00	300.00	200.00	0.00	-0.00
709	17.78	2.67	-6.41	1153.00	395.24	0.00	193.82	-0.00	-0.00	-0.00	300.00	200.00	0.00	-0.00
710	17.70	2.82	-6.41	1153.00	400.00	0.00	225.07	-0.00	-0.00	-0.00	300.00	200.00	0.00	-0.00
711	17.62	2.59	-6.87	1123.00	382.22	0.00	145.98	-0.00	-0.00	-0.00	300.00	200.00	0.00	-0.00
712	17.47	2.59	-6.41	1160.14	400.00	0.00	332.42	-0.00	-0.00	-0.00	300.00	200.00	0.00	-0.00
713	17.32	2.75	-5.95	1172.23	400.00	0.00	206.58	-0.00	-0.00	-0.00	300.00	200.00	0.00	-0.00
714	17.32	2.59	-6.71	1148.45	390.91	0.00	129.01	-0.00	-0.00	-0.00	300.00	200.00	0.00	-0.00
715	17.24	2.59	-6.71	1148.45	377.27	0.00	-143.57	-0.00	-0.00	-0.00	300.00	200.00	0.00	-0.00
716	-0.00	-0.00	-0.00	903.00	200.00	0.00	-0.00	-0.00	-0.00	-0.00	300.00	200.00	0.00	-0.00
717	-0.00	-0.00	-0.00	903.00	200.00	0.00	-0.00	-0.00	-0.00	-0.00	300.00	200.00	0.00	-0.00
718	17.62	2.59	-6.41	1167.29	395.24	0.00	146.05	-0.00	-0.00	-0.00	300.00	200.00	0.00	-0.00
719	17.70	2.67	-6.56	1154.16	386.05	0.00	36.02	-0.00	-0.00	-0.00	300.00	200.00	0.00	-0.00
720	17.62	2.59	-6.71	1128.00	386.36	0.00	68.66	-0.00	-0.00	-0.00	300.00	200.00	0.00	-0.00
721	17.62	2.52	-6.71	1134.82	377.27	0.00	-45.78	-0.00	-0.00	-0.00	300.00	200.00	0.00	-0.00
722	17.55	2.44	-6.56	1147.19	381.40	0.00	-45.24	-0.00	-0.00	-0.00	300.00	200.00	0.00	-0.00
723	17.85	2.44	-7.02	1137.78	382.61	0.00	31.84	-0.00	-0.00	-0.00	300.00	200.00	0.00	-0.00
724	17.78	2.44	-6.56	1154.16	395.35	0.00	204.40	-0.00	-0.00	-0.00	300.00	200.00	0.00	-0.00
725	17.55	2.52	-6.41	1153.00	395.24	0.00	164.40	-0.00	-0.00	-0.00	300.00	200.00	0.00	-0.00
726	17.85	2.44	-6.41	1138.71	400.00	0.00	362.94	-0.00	-0.00	-0.00	300.00	200.00	0.00	-0.00
727	-0.00	-0.00	-0.00	903.00	200.00	0.00	-0.00	-0.00	-0.00	-0.00	300.00	200.00	0.00	-0.00
728	17.78	2.59	-6.71	1128.00	377.27	0.00	-110.28	-0.00	-0.00	-0.00	300.00	200.00	0.00	-0.00
729	17.70	2.52	-6.56	1140.21	386.05	0.00	40.81	-0.00	-0.00	-0.00	300.00	200.00	0.00	-0.00
730	17.55	2.59	-6.41	1160.14	385.71	0.00	-40.33	-0.00	-0.00	-0.00	300.00	200.00	0.00	-0.00
731	17.62	2.52	-6.26	1166.41	395.12	0.00	189.25	-0.00	-0.00	-0.00	300.00	200.00	0.00	-0.00
732	17.62	2.29	-6.41	1138.71	390.48	0.00	185.29	-0.00	-0.00	-0.00	300.00	200.00	0.00	-0.00
733	17.78	2.52	-6.41	1153.00	395.24	0.00	186.19	-0.00	-0.00	-0.00	300.00	200.00	0.00	-0.00
734	17.78	2.21	-6.26	1166.41	400.00	0.00	317.46	-0.00	-0.00	-0.00	300.00	200.00	0.00	-0.00
735	17.70	2.59	-6.41	1160.14	395.24	0.00	133.70	-0.00	-0.00	-0.00	300.00	200.00	0.00	-0.00
736	17.47	2.52	-6.41	1160.14	390.48	0.00	25.43	-0.00	-0.00	-0.00	300.00	200.00	0.00	-0.00
737	17.70	2.21	-6.56	1140.21	386.05	0.00	181.86	-0.00	-0.00	-0.00	300.00	200.00	0.00	-0.00
738	17.55	2.52	-6.26	1159.10	395.12	0.00	124.12	-0.00	-0.00	-0.00	300.00	200.00	0.00	-0.00
739	17.78	2.44	-6.41	1145.86	400.00	0.00	330.24	-0.00	-0.00	-0.00	300.00	200.00	0.00	-0.00
740	17.55	2.44	-6.71	1134.82	381.82	0.00	-7.63	-0.00	-0.00	-0.00	300.00	200.00	0.00	-0.00
741	17.55	2.52	-6.41	1153.00	400.00	0.00	225.07	-0.00	-0.00	-0.00	300.00	200.00	0.00	-0.00
742	17.70	2.52	-6.26	1144.46	395.12	0.00	190.73	-0.00	-0.00	-0.00	300.00	200.00	0.00	-0.00
743	-0.00	-0.00	-0.00	903.00	200.00	0.00	-0.00	-0.00	-0.00	-0.00	300.00	200.00	0.00	-0.00
744	17.62	2.44	-6.87	1136.33	373.33	0.00	-146.99	-0.00	-0.00	-0.00	300.00	200.00	0.00	-0.00
745	17.55	2.21	-6.41	1153.00	395.24	0.00	217.80	-0.00	-0.00	-0.00	300.00	200.00	0.00	-0.00
746	17.62	2.29	-6.26	1159.10	400.00	0.00	283.59	-0.00	-0.00	-0.00	300.00	200.00	0.00	-0.00
747	17.55	2.29	-6.26	1159.10	400.00	0.00	337.00	-0.00	-0.00	-0.00	300.00	200.00	0.00	-0.00
748	17.70	2.29	-6.41	1160.14	400.00	0.00	319.34	-0.00	-0.00	-0.00	300.00	200.00	0.00	-0.00
749	-0.00	-0.00	-0.00	903.00	200.00	0.00	-0.00	-0.00	-0.00	-0.00	300.00	200.00	0.00	-0.00
750	17.32	2.59	-6.41	1153.00	395.24	0.00	146.41	-0.00	-0.00	-0.00	300.00	200.00	0.00	-0.00
751	17.47	2.59	-6.41	1160.14	395.24	0.00	134.79	-0.00	-0.00	-0.00	300.00	200.00	0.00	-0.00
752	17.47	2.14	-6.41	1153.00	390.48	0.00	207.45	-0.00	-0.00	-0.00	300.00	200.00	0.00	-0.00
753	-0.00	-0.00	-0.00	903.00	200.00	0.00	-0.00	-0.00	-0.00	-0.00	300.00	200.00	0.00	-0.00
754	17.62	2.52	-6.41	1153.00	395.24	0.00	179.29	-0.00	-0.00	-0.00	300.00	200.00	0.00	-0.00
755	17.70	2.59	-6.41	1160.14	400.00	0.00	309.54	-0.00	-0.00	-0.00	300.00	200.00	0.00	-0.00
756	17.55	2.06	-6.26	1159.10	400.00	0.00	418.50	-0.00	-0.00	-0.00	300.00	200.00	0.00	-0.00
757	17.32	2.29	-6.56	1154.16	390.70	0.00	118.52	-0.00	-0.00	-0.00	300.00	200.00	0.00	-0.00
758	17.32	2.59	-6.56	1154.16	386.05	0.00	-15.79	-0.00	-0.00	-0.00	300.00	200.00	0.00	-0.00
759	-0.00	-0.00	-0.00	903.00	200.00	0.00	-0.00	-0.00	-0.00	-0.00	300.00	200.00	0.00	-0.00
760	17.47	2.21	-6.41	1160.14	400.00	0.00	384.74	-0.00	-0.00	-0.00	300.00	200.00	0.00	-0.00
761	17.47	2.52	-6.41	1167.29	390.48	0.00	53.22	-0.00	-0.00	-0.00	300.00	200.00	0.00	-0.00
762	17.47	2.67	-6.41	1160.14	395.24	0.00	138.06	-0.00	-0.00	-0.00	300.00	200.00	0.00	-0.00
763	17.32	2.44	-6.56	1147.19	400.00	0.00	281.22	-0.00	-0.00	-0.00	300.00	200.00	0.00	-0.00
764	17.55	2.44	-6.87	1149.67	382.22	0.00	-36.79	-0.00	-0.00	-0.00	300.00	200.00	0.00	-0.00
765	17.55	2.14	-6.87	1129.67	377.78	0.00	26.11	-0.00	-0.00	-0.00	300.00	200.00	0.00	-0.00
766	17.47	2.21	-6.71	1134.82	381.82	0.00	-151.55	-0.00	-0.00	-0.00	300.00	200.00	0.00	-0.00
767	17.55	2.21	-6.56	1140.21	390.70	0.00	29.10	-0.00	-0.00	-0.00	300.00	200.00	0.00	-0.00
768	17.70	2.29	-6.26	1166.41	400.00	0.00	282.10	-0.00	-0.00	-0.00	300.00	200.00	0.00	-0.00
769	17.32	2.44	-6.41	1153.00	400.00	0.00	175.48	-0.00	-0.00	-0.00	300.00	200.00	0.00	-0.00
770	17.62	2.21	-6.71	1128.00	381.82	0.00	74.39	-0.00	-0.00	-0.00	300.00	200.00	0.00	-0.00
771	-0.00	-0.00	-0.00	903.00	200.00	0.00	-0.00	-0.00	-0.00	-0.00	300.00	200.00	0.00	-0.00
772	-0.00	-0.00	-0.00	903.00	200.00	0.00	-0.00	-0.00	-0.00	-0.00	300.00	200.00	0.00	-0.00
773	-0.00	-0.00	-0.00	903.00	200.00	0.00	-0.00	-0.00	-0.00	-0.00	300.00	200.00	0.00	-0.00
774	-0.00	-0.00	-0.00	903.00	200.00	0.00	-0.00	-0.00	-0.00	-0.00	300.00	200.00	0.00	-0.00
775	17.24	2.44	-6.71	1141.64	377.27	0.00	-112.36	-0.00	-0.00	-0.00	300.00	200.00	0.00	-0.00
776	-0.00	-0.00	-0.00	903.00	200.00	0.00	-0.00	-0.00	-0.00	-0.00	300.00	200.00	0.00	-0.00
777	17.47	2.29	-6.56	1147.19	395.35	0.00	221.96	-0.00	-0.00	-0.00	300.00	200.00	0.00	-0.00
778	17.55	2.59	-6.56	1147.19	386.05	0.00	22.00	-0.00	-0.00	-0.00	300.00	200.00	0.00	-0.00
779	17.47	2.14	-6.71	1141.64	381.82	0.00	34.68	-0.00	-0.00	-0.00	300.00	200.00	0.00	-0.00
780	17.47	2.29	-6.56	1140.21	395.35	0.00	260.82	-0.00	-0.00	-0.00	300.00	200.00	0.00	-0.00
781	-0.00	-0.00	-0.00	903.00	200.00	0.00	-0.00	-0.00	-0.00	-0.00	300.00	200.00	0.00	-0.00
782	17.47	2.29	-6.56	1154.16	386.05	0.00	20.58	-0.00	-0.00	-0.00	300.00	200.00	0.00	-0.00
783	17.47	2.29	-6.41	1160.14	395.24	0.00	236.15	-0.00	-0.00	-0.00	300.00	200.00	0.00	-0.00
784	17.32	2.21	-6.56	1147.19	395.35	0.00	279.45	-0.00	-0.00	-0.00	300.00	200.00	0.00	-0.00
785	-0.00	-0.00	-0.00	903.00	200.00	0.00	-0.00	-0.00	-0.00	-0.00	300.00	200.00	0.00	-0.00
786	-0.00	-0.00	-0.00	903.00	200.00	0.00	-0.00	-0.00	-0.00	-0.00	300.00	200.00	0.00	-0.00
787	17.24	2.21	-6.26	1159.10	395.12	0.00	142.73	-0.00	-0.00	-0.00	300.00	200.00	0.00	-0.00
788	-0.00	-0.00	-0.00	903.00	200.00	0.00	-0.00	-0.00	-0.00	-0.00	300.00	200.00	0.00	-0.00
789	17.55	1.98	-6.71	1148.45	381.82	0.00	71.44	-0.00	-0.00	-0.00	300.00	200.00	0.00	-0.00
790	-0.00	-0.00	-0.00	903.00	200.00	0.00	-0.00	-0.00	-0.00	-0.00	300.00	200.00	0.00	-0.00
791	17.47	2.44	-6.56	1147.19	386.05	0.00	67.95	-0.00	-0.00	-0.00	300.00	200.00	0.00	-0.00
792	17.32	2.14	-6.56	1154.16	390.70	0.00	111.07	-0.00	-0.00	-0.00	300.00	200.00	0.00	-0.00
793	17.17	2.21	-6.26	1166.41	395.12	0.00	134.54	-0.00	-0.00	-0.00	300.00	200.00	0.00	-0.00
794	17.24	2.52	-6.56	1140.21	390.70	0.00	58.73	-0.00	-0.00	-0.00	300.00	200.00	0.00	-0.00
795	17.32	2.29	-6.41	1160.14	395.24	0.00	183.47	-0.00	-0.00	-0.00	300.00	200.00	0.00	-0.00
796	-0.00	-0.00	-0.00	903.00	200.00	0.00	-0.00	-0.00	-0.00	-0.00	300.00	200.00	0.00	-0.00
797	17.47	2.14	-6.56	1154.16	386.05	0.00	81.79	-0.00	-0.00	-0.00	300.00	200.00	0.00	-0.00
798	17.24	2.29	-6.56	1154.16	395.35	0.00	184.17	-0.00	-0.00	-0.00	300.00	200.00	0.00	-0.00
799	17.17	2.29	-6.41	1153.00	395.24	0.00	215.80	-0.00	-0.00	-0.00	300.00	200.00	0.00	-0.00
800	17.24	2.29	-6.56	1140.21	390.70	0.00	158.80	-0.00	-0.00	-0.00	300.00	200.00	0.00	-0.00
801	17.55	2.21	-6.71	1155.27	381.82	0.00	-22.71	-0.00	-0.00	-0.00	300.00	200.00	0.00	-0.00
802	17.32	2.14	-6.71	1148.45	381.82	0.00	-7.63	-0.00	-0.00	-0.00	300.00	200.00	0.00	-0.00
803	17.24	2.06	-6.71	1148.45	377.27	0.00	-58.26	-0.00	-0.00	-0.00	300.00	200.00	0.00	-0.00
804	-0.00	-0.00	-0.00	903.00	200.00	0.00	-0.00	-0.00	-0.00	-0.00	300.00	200.00	0.00	-0.00
805	17.62	2.06	-6.41	1153.00	395.24	0.00	270.84	-0.00	-0.00	-0.00	300.00	200.00	0.00	-0.00
806	17.70	2.06	-6.41	1153.00	400.00	0.00	324.25	-0.00	-0.00	-0.00	300.00	200.00	0.00	-0.00
807	-0.00	-0.00	-0.00	903.00	200.00	0.00	-0.00	-0.00	-0.00	-0.00	300.00	200.00	0.00	-0.00
808	17.62	1.83	-6.56	1133.23	390.70	0.00	146.91	-0.00	-0.00	-0.00	300.00	200.00	0.00	-0.00
809	17.70	1.98	-6.41	1145.86	385.71	0.00	-9.81	-0.00	-0.00	-0.00	300.00	200.00	0.00	-0.00
810	-0.00	-0.00	-0.00	903.00	200.00	0.00	-0.00	-0.00	-0.00	-0.00	300.00	200.00	0.00	-0.00
811	17.78	2.06	-6.71	1128.00	386.36	0.00	34.16	-0.00	-0.00	-0.00	300.00	200.00	0.00	-0.00
812	-0.00	-0.00	-0.00	903.00	200.00	0.00	-0.00	-0.00	-0.00	-0.00	300.00	200.00	0.00	-0.00
813	-0.00	-0.00	-0.00	903.00	200.00	0.00	-0.00	-0.00	-0.00	-0.00	300.00	200.00	0.00	-0.00
814	-0.00	-0.00	-0.00	903.00	200.00	0.00	-0.00	-0.00	-0.00	-0.00	300.00	200.00	0.00	-0.00
815	17.85	1.91	-6.41	1138.71	395.24	0.00	197.82	-0.00	-0.00	-0.00	300.00	200.00	0.00	-0.00
816	17.62	1.91	-6.56	1133.23	390.70	0.00	83.57	-0.00	-0.00	-0.00	300.00	200.00	0.00	-0.00
817	17.78	2.06	-6.26	1151.78	400.00	0.00	181.80	-0.00	-0.00	-0.00	300.00	200.00	0.00	-0.00
818	17.85	1.91	-6.26	1159.10	395.12	0.00	133.98	-0.00	-0.00	-0.00	300.00	200.00	0.00	-0.00
819	-0.00	-0.00	-0.00	903.00	200.00	0.00	-0.00	-0.00	-0.00	-0.00	300.00	200.00	0.00	-0.00
820	-0.00	-0.00	-0.00	903.00	200.00	0.00	-0.00	-0.00	-0.00	-0.00	300.00	200.00	0.00	-0.00
821	17.85	1.98	-6.26	1159.10	385.37	0.00	8.93	-0.00	-0.00	-0.00	300.00	200.00	0.00	-0.00
822	18.08	2.21	-6.41	1145.86	385.71	0.00	51.23	-0.00	-0.00	-0.00	300.00	200.00	0.00	-0.00
823	-0.00	-0.00	-0.00	903.00	200.00	0.00	-0.00	-0.00	-0.00	-0.00	300.00	200.00	0.00	-0.00
824	-0.00	-0.00	-0.00	903.00	200.00	0.00	-0.00	-0.00	-0.00	-0.00	300.00	200.00	0.00	-0.00
825	18.01	2.06	-6.26	1144.46	400.00	0.00	334.20	-0.00	-0.00	-0.00	300.00	200.00	0.00	-0.00
826	18.23	2.52	-6.26	1137.15	390.24	0.00	178.64	-0.00	-0.00	-0.00	300.00	200.00	0.00	-0.00
827	18.08	2.52	-6.56	1133.23	376.74	0.00	-153.30	-0.00	-0.00	-0.00	300.00	200.00	0.00	-0.00
828	18.16	2.59	-6.41	1145.86	390.48	0.00	59.22	-0.00	-0.00	-0.00	300.00	200.00	0.00	-0.00
829	18.01	2.52	-6.41	1145.86	385.71	0.00	-37.06	-0.00	-0.00	-0.00	300.00	200.00	0.00	-0.00
830	17.85	2.52	-6.41	1138.71	376.19	0.00	-148.77	-0.00	-0.00	-0.00	300.00	200.00	0.00	-0.00
831	18.16	2.52	-6.41	1145.86	390.48	0.00	123.52	-0.00	-0.00	-0.00	300.00	200.00	0.00	-0.00
832	18.08	2.44	-6.26	1151.78	400.00	0.00	331.04	-0.00	-0.00	-0.00	300.00	200.00	0.00	-0.00
833	18.01	2.67	-5.95	1187.62	400.00	0.00	140.26	-0.00	-0.00	-0.00	300.00	200.00	0.00	-0.00
834	18.08	2.44	-6.26	1159.10	395.12	0.00	224.97	-0.00	-0.00	-0.00	300.00	200.00	0.00	-0.00
835	18.01	2.75	-6.41	1145.86	395.24	0.00	124.61	-0.00	-0.00	-0.00	300.00	200.00	0.00	-0.00
836	-0.00	-0.00	-0.00	903.00	200.00	0.00	-0.00	-0.00	-0.00	-0.00	300.00	200.00	0.00	-0.00
837	-0.00	-0.00	-0.00	903.00	200.00	0.00	-0.00	-0.00	-0.00	-0.00	300.00	200.00	0.00	-0.00
838	-0.00	-0.00	-0.00	903.00	200.00	0.00	-0.00	-0.00	-0.00	-0.00	300.00	200.00	0.00	-0.00
839	18.16	2.59	-5.95	1172.23	394.87	0.00	185.06	-0.00	-0.00	-0.00	300.00	200.00	0.00	-0.00
840	18.08	2.75	-6.41	1153.00	380.95	0.00	-115.53	-0.00	-0.00	-0.00	300.00	200.00	0.00	-0.00
841	18.08	2.59	-5.95	1164.54	400.00	0.00	282.87	-0.00	-0.00	-0.00	300.00	200.00	0.00	-0.00
842	17.93	2.67	-6.26	1151.78	395.12	0.00	133.23	-0.00	-0.00	-0.00	300.00	200.00	0.00	-0.00
843	18.08	2.75	-5.95	1164.54	400.00	0.00	174.30	-0.00	-0.00	-0.00	300.00	200.00	0.00	-0.00
844	-0.00	-0.00	-0.00	903.00	200.00	0.00	-0.00	-0.00	-0.00	-0.00	300.00	200.00	0.00	-0.00
845	18.01	2.75	-6.41	1138.71	385.71	0.00	64.31	-0.00	-0.00	-0.00	300.00	200.00	0.00	-0.00
846	18.01	2.67	-6.26	1144.46	390.24	0.00	125.61	-0.00	-0.00	-0.00	300.00	200.00	0.00	-0.00
847	17.93	2.59	-5.95	1164.54	400.00	0.00	275.25	-0.00	-0.00	-0.00	300.00	200.00	0.00	-0.00
848	18.01	2.75	-6.56	1140.21	376.74	0.00	-101.31	-0.00	-0.00	-0.00	300.00	200.00	0.00	-0.00
849	-0.00	-0.00	-0.00	903.00	200.00	0.00	-0.00	-0.00	-0.00	-0.00	300.00	200.00	0.00	-0.00
850	-0.00	-0.00	-0.00	903.00	200.00	0.00	-0.00	-0.00	-0.00	-0.00	300.00	200.00	0.00	-0.00
851	18.08	2.67	-6.41	1145.86	380.95	0.00	-31.61	-0.00	-0.00	-0.00	300.00	200.00	0.00	-0.00
852	18.01	2.59	-6.56	1140.21	386.05	0.00	56.60	-0.00	-0.00	-0.00	300.00	200.00	0.00	-0.00
853	17.93	2.52	-5.95	1179.92	400.00	0.00	187.80	-0.00	-0.00	-0.00	300.00	200.00	0.00	-0.00
854	18.08	2.67	-6.41	1145.86	385.71	0.00	31.61	-0.00	-0.00	-0.00	300.00	200.00	0.00	-0.00
855	18.01	2.75	-6.26	1144.46	395.12	0.00	195.01	-0.00	-0.00	-0.00	300.00	200.00	0.00	-0.00
856	18.08	2.67	-6.41	1138.71	385.71	0.00	73.57	-0.00	-0.00	-0.00	300.00	200.00	0.00	-0.00
857	18.16	2.67	-6.41	1145.86	380.95	0.00	-17.80	-0.00	-0.00	-0.00	300.00	200.00	0.00	-0.00
858	18.08	2.59	-6.56	1133.23	386.05	0.00	134.67	-0.00	-0.00	-0.00	300.00	200.00	0.00	-0.00
859	-0.00	-0.00	-0.00	903.00	200.00	0.00	-0.00	-0.00	-0.00	-0.00	300.00	200.00	0.00	-0.00
860	-0.00	-0.00	-0.00	903.00	200.00	0.00	-0.00	-0.00	-0.00	-0.00	300.00	200.00	0.00	-0.00
861	18.08	2.67	-6.26	1151.78	390.24	0.00	143.47	-0.00	-0.00	-0.00	300.00	200.00	0.00	-0.00
862	18.08	2.75	-6.87	1136.33	373.33	0.00	-138.85	-0.00	-0.00	-0.00	300.00	200.00	0.00	-0.00
863	18.01	2.59	-6.41	1153.00	385.71	0.00	40.33	-0.00	-0.00	-0.00	300.00	200.00	0.00	-0.00
864	18.01	2.59	-6.41	1145.86	390.48	0.00	167.48	-0.00	-0.00	-0.00	300.00	200.00	0.00	-0.00
865	-0.00	-0.00	-0.00	903.00	200.00	0.00	-0.00	-0.00	-0.00	-0.00	300.00	200.00	0.00	-0.00
866	18.08	2.67	-6.26	1159.10	390.24	0.00	146.82	-0.00	-0.00	-0.00	300.00	200.00	0.00	-0.00
867	17.78	2.29	-6.26	1151.78	400.00	0.00	307.97	-0.00	-0.00	-0.00	300.00	200.00	0.00	-0.00
868	18.01	2.67	-6.71	1121.18	372.73	0.00	-127.62	-0.00	-0.00	-0.00	300.00	200.00	0.00	-0.00
869	18.08	2.52	-6.26	1151.78	390.24	0.00	158.54	-0.00	-0.00	-0.00	300.00	200.00	0.00	-0.00
870	18.08	2.52	-6.41	1145.86	380.95	0.00	28.34	-0.00	-0.00	-0.00	300.00	200.00	0.00	-0.00
871	18.08	2.59	-6.71	1141.64	381.82	0.00	36.41	-0.00	-0.00	-0.00	300.00	200.00	0.00	-0.00
872	17.93	2.59	-6.56	1140.21	386.05	0.00	88.18	-0.00	-0.00	-0.00	300.00	200.00	0.00	-0.00
873	17.93	2.29	-6.26	1166.41	390.24	0.00	175.85	-0.00	-0.00	-0.00	300.00	200.00	0.00	-0.00
874	18.16	2.59	-6.41	1153.00	390.48	0.00	155.13	-0.00	-0.00	-0.00	300.00	200.00	0.00	-0.00
875	17.85	2.59	-5.95	1164.54	394.87	0.00	168.43	-0.00	-0.00	-0.00	300.00	200.00	0.00	-0.00
876	17.85	2.75	-6.41	1145.86	385.71	0.00	85.01	-0.00	-0.00	-0.00	300.00	200.00	0.00	-0.00
877	17.93	2.52	-6.41	1131.57	376.19	0.00	-71.57	-0.00	-0.00	-0.00	300.00	200.00	0.00	-0.00
878	18.08	2.67	-6.26	1159.10	395.12	0.00	212.13	-0.00	-0.00	-0.00	300.00	200.00	0.00	-0.00
879	-0.00	-0.00	-0.00	903.00	200.00	0.00	-0.00	-0.00	-0.00	-0.00	300.00	200.00	0.00	-0.00
880	17.85	2.67	-5.95	1172.23	394.87	0.00	150.83	-0.00	-0.00	-0.00	300.00	200.00	0.00	-0.00
881	17.85	2.59	-6.26	1151.78	390.24	0.00	96.02	-0.00	-0.00	-0.00	300.00	200.00	0.00	-0.00
882	17.85	2.67	-6.26	1166.41	390.24	0.00	106.63	-0.00	-0.00	-0.00	300.00	200.00	0.00	-0.00
883	17.78	2.75	-6.26	1144.46	400.00	0.00	282.85	-0.00	-0.00	-0.00	300.00	200.00	0.00	-0.00
884	17.78	2.75	-6.41	1145.86	385.71	0.00	2.18	-0.00	-0.00	-0.00	300.00	200.00	0.00	-0.00
885	17.78	2.67	-6.26	1151.78	390.24	0.00	131.19	-0.00	-0.00	-0.00	300.00	200.00	0.00	-0.00
886	17.93	2.67	-6.41	1153.00	385.71	0.00	29.97	-0.00	-0.00	-0.00	300.00	200.00	0.00	-0.00
887	-0.00	-0.00	-0.00	903.00	200.00	0.00	-0.00	-0.00	-0.00	-0.00	300.00	200.00	0.00	-0.00
888	-0.00	-0.00	-0.00	903.00	200.00	0.00	-0.00	-0.00	-0.00	-0.00	300.00	200.00	0.00	-0.00
889	17.85	2.67	-6.71	1128.00	377.27	0.00	23.41	-0.00	-0.00	-0.00	300.00	200.00	0.00	-0.00
890	17.93	2.67	-6.41	1145.86	395.24	0.00	265.58	-0.00	-0.00	-0.00	300.00	200.00	0.00	-0.00
891	18.01	2.59	-5.95	1156.85	400.00	0.00	356.23	-0.00	-0.00	-0.00	300.00	200.00	0.00	-0.00
892	17.85	2.67	-6.41	1167.29	390.48	0.00	108.45	-0.00	-0.00	-0.00	300.00	200.00	0.00	-0.00
893	17.85	2.59	-6.56	1147.19	395.35	0.00	244.85	-0.00	-0.00	-0.00	300.00	200.00	0.00	-0.00
894	17.93	2.59	-6.26	1144.46	390.24	0.00	152.40	-0.00	-0.00	-0.00	300.00	200.00	0.00	-0.00
895	17.85	2.67	-6.26	1151.78	395.12	0.00	278.57	-0.00	-0.00	-0.00	300.00	200.00	0.00	-0.00
896	18.01	2.75	-6.87	1129.67	373.33	0.00	-110.88	-0.00	-0.00	-0.00	300.00	200.00	0.00	-0.00
897	17.85	2.52	-6.56	1140.21	381.40	0.00	54.83	-0.00	-0.00	-0.00	300.00	200.00	0.00	-0.00
898	17.85	2.75	-6.41	1145.86	376.19	0.00	-107.90	-0.00	-0.00	-0.00	300.00	200.00	0.00	-0.00
899	17.85	2.82	-6.56	1140.21	386.05	0.00	111.25	-0.00	-0.00	-0.00	300.00	200.00	0.00	-0.00
900	18.01	2.67	-5.95	1164.54	400.00	0.00	293.44	-0.00	-0.00	-0.00	300.00	200.00	0.00	-0.00
901	18.01	2.67	-5.95	1156.85	400.00	0.00	291.09	-0.00	-0.00	-0.00	300.00	200.00	0.00	-0.00
902	17.93	2.75	-6.41	1145.86	380.95	0.00	-54.86	-0.00	-0.00	-0.00	300.00	200.00	0.00	-0.00
903	18.01	2.59	-6.56	1140.21	381.40	0.00	18.63	-0.00	-0.00	-0.00	300.00	200.00	0.00	-0.00
904	18.08	2.82	-6.26	1144.46	390.24	0.00	126.16	-0.00	-0.00	-0.00	300.00	200.00	0.00	-0.00
905	18.16	2.67	-6.56	1126.26	381.40	0.00	65.47	-0.00	-0.00	-0.00	300.00	200.00	0.00	-0.00
906	17.93	2.67	-6.26	1144.46	385.37	0.00	46.52	-0.00	-0.00	-0.00	300.00	200.00	0.00	-0.00
907	18.08	2.67	-6.26	1144.46	390.24	0.00	140.12	-0.00	-0.00	-0.00	300.00	200.00	0.00	-0.00
908	18.01	2.67	-6.41	1145.86	395.24	0.00	211.81	-0.00	-0.00	-0.00	300.00	200.00	0.00	-0.00
909	18.01	2.59	-6.56	1140.21	376.74	0.00	-65.12	-0.00	-0.00	-0.00	300.00	200.00	0.00	-0.00
910	18.08	2.67	-6.26	1151.78	390.24	0.00	143.47	-0.00	-0.00	-0.00	300.00	200.00	0.00	-0.00
911	-0.00	-0.00	-0.00	903.00	200.00	0.00	-0.00	-0.00	-0.00	-0.00	300.00	200.00	0.00	-0.00
912	18.08	2.59	-6.56	1147.19	386.05	0.00	98.47	-0.00	-0.00	-0.00	300.00	200.00	0.00	-0.00
913	18.08	2.75	-6.56	1140.21	381.40	0.00	-3.73	-0.00	-0.00	-0.00	300.00	200.00	0.00	-0.00
914	18.01	2.52	-6.26	1159.10	390.24	0.00	148.49	-0.00	-0.00	-0.00	300.00	200.00	0.00	-0.00
915	18.08	2.67	-6.56	1140.21	381.40	0.00	14.37	-0.00	-0.00	-0.00	300.00	200.00	0.00	-0.00
916	17.85	2.67	-6.41	1160.14	385.71	0.00	19.62	-0.00	-0.00	-0.00	300.00	200.00	0.00	-0.00
917	17.78	2.67	-6.26	1144.46	390.24	0.00	127.84	-0.00	-0.00	-0.00	300.00	200.00	0.00	-0.00
918	18.01	2.52	-6.71	1134.82	377.27	0.00	-23.93	-0.00	-0.00	-0.00	300.00	200.00	0.00	-0.00
919	17.85	2.52	-6.56	1140.21	386.05	0.00	92.09	-0.00	-0.00	-0.00	300.00	200.00	0.00	-0.00
920	17.93	2.52	-6.26	1151.78	400.00	0.00	327.32	-0.00	-0.00	-0.00	300.00	200.00	0.00	-0.00
921	17.85	2.59	-6.26	1151.78	390.24	0.00	141.79	-0.00	-0.00	-0.00	300.00	200.00	0.00	-0.00
922	17.93	2.44	-6.41	1153.00	385.71	0.00	87.19	-0.00	-0.00	-0.00	300.00	200.00	0.00	-0.00
923	17.85	2.29	-6.41	1145.86	385.71	0.00	150.41	-0.00	-0.00	-0.00	300.00	200.00	0.00	-0.00
924	17.93	2.52	-6.41	1153.00	385.71	0.00	68.12	-0.00	-0.00	-0.00	300.00	200.00	0.00	-0.00
925	17.93	2.52	-6.41	1145.86	390.48	0.00	171.48	-0.00	-0.00	-0.00	300.00	200.00	0.00	-0.00
926	-0.00	-0.00	-0.00	903.00	200.00	0.00	-0.00	-0.00	-0.00	-0.00	300.00	200.00	0.00	-0.00
927	17.78	2.52	-6.41	1153.00	390.48	0.00	101.54	-0.00	-0.00	-0.00	300.00	200.00	0.00	-0.00
928	17.85	2.44	-6.26	1151.78	390.24	0.00	133.98	-0.00	-0.00	-0.00	300.00	200.00	0.00	-0.00
929	17.70	2.44	-6.26	1144.46	395.12	0.00	186.27	-0.00	-0.00	-0.00	300.00	200.00	0.00	-0.00
930	17.85	2.44	-6.26	1144.46	395.12	0.00	261.82	-0.00	-0.00	-0.00	300.00	200.00	0.00	-0.00
931	17.70	2.21	-6.41	1145.86	385.71	0.00	117.71	-0.00	-0.00	-0.00	300.00	200.00	0.00	-0.00
932	17.62	2.44	-6.56	1140.21	381.40	0.00	-37.26	-0.00	-0.00	-0.00	300.00	200.00	0.00	-0.00
933	17.62	2.14	-6.56	1147.19	395.35	0.00	311.92	-0.00	-0.00	-0.00	300.00	200.00	0.00	-0.00
934	17.55	2.52	-6.41	1145.86	380.95	0.00	-68.30	-0.00	-0.00	-0.00	300.00	200.00	0.00	-0.00
935	17.55	2.52	-6.56	1147.19	376.74	0.00	-145.49	-0.00	-0.00	-0.00	300.00	200.00	0.00	-0.00
936	17.55	2.29	-6.56	1140.21	381.40	0.00	-37.79	-0.00	-0.00	-0.00	300.00	200.00	0.00	-0.00
937	17.70	2.29	-6.26	1144.46	390.24	0.00	113.88	-0.00	-0.00	-0.00	300.00	200.00	0.00	-0.00
938	17.55	2.29	-6.26	1151.78	390.24	0.00	90.99	-0.00	-0.00	-0.00	300.00	200.00	0.00	-0.00
939	17.55	2.44	-6.56	1140.21	376.74	0.00	-109.83	-0.00	-0.00	-0.00	300.00	200.00	0.00	-0.00
940	17.62	2.21	-6.41	1145.86	385.71	0.00	57.77	-0.00	-0.00	-0.00	300.00	200.00	0.00	-0.00
941	17.55	2.21	-6.41	1145.86	390.48	0.00	172.93	-0.00	-0.00	-0.00	300.00	200.00	0.00	-0.00
942	17.78	2.14	-6.26	1166.41	390.24	0.00	164.12	-0.00	-0.00	-0.00	300.00	200.00	0.00	-0.00
943	17.55	2.52	-6.26	1151.78	395.12	0.00	165.43	-0.00	-0.00	-0.00	300.00	200.00	0.00	-0.00
944	17.47	2.52	-6.56	1140.21	390.70	0.00	33.71	-0.00	-0.00	-0.00	300.00	200.00	0.00	-0.00
945	17.62	2.29	-6.41	1145.86	390.48	0.00	168.94	-0.00	-0.00	-0.00	300.00	200.00	0.00	-0.00
946	17.62	2.21	-6.26	1151.78	395.12	0.00	256.24	-0.00	-0.00	-0.00	300.00	200.00	0.00	-0.00
947	17.62	2.14	-6.41	1160.14	395.24	0.00	259.40	-0.00	-0.00	-0.00	300.00	200.00	0.00	-0.00
948	-0.00	-0.00	-0.00	903.00	200.00	0.00	-0.00	-0.00	-0.00	-0.00	300.00	200.00	0.00	-0.00
949	17.62	2.14	-6.41	1153.00	390.48	0.00	190.73	-0.00	-0.00	-0.00	300.00	200.00	0.00	-0.00
950	17.78	2.21	-6.26	1144.46	395.12	0.00	279.31	-0.00	-0.00	-0.00	300.00	200.00	0.00	-0.00
951	17.62	2.44	-6.56	1140.21	376.74	0.00	-142.12	-0.00	-0.00	-0.00	300.00	200.00	0.00	-0.00
952	17.62	2.29	-6.26	1151.78	400.00	0.00	323.23	-0.00	-0.00	-0.00	300.00	200.00	0.00	-0.00
953	-0.00	-0.00	-0.00	903.00	200.00	0.00	-0.00	-0.00	-0.00	-0.00	300.00	200.00	0.00	-0.00
954	17.62	2.29	-6.41	1153.00	395.24	0.00	236.51	-0.00	-0.00	-0.00	300.00	200.00	0.00	-0.00
955	17.70	2.14	-6.87	1123.00	377.78	0.00	67.48	-0.00	-0.00	-0.00	300.00	200.00	0.00	-0.00
956	17.62	2.29	-6.56	1147.19	386.05	0.00	42.05	-0.00	-0.00	-0.00	300.00	200.00	0.00	-0.00
957	-0.00	-0.00	-0.00	903.00	200.00	0.00	-0.00	-0.00	-0.00	-0.00	300.00	200.00	0.00	-0.00
958	17.62	2.29	-6.56	1133.23	390.70	0.00	133.07	-0.00	-0.00	-0.00	300.00	200.00	0.00	-0.00
959	17.55	2.06	-6.56	1154.16	386.05	0.00	115.15	-0.00	-0.00	-0.00	300.00	200.00	0.00	-0.00
960	17.55	2.06	-6.56	1133.23	381.40	0.00	99.54	-0.00	-0.00	-0.00	300.00	200.00	0.00	-0.00
961	17.62	2.21	-6.41	1145.86	390.48	0.00	187.47	-0.00	-0.00	-0.00	300.00	200.00	0.00	-0.00
962	17.55	2.29	-6.41	1138.71	395.24	0.00	208.54	-0.00	-0.00	-0.00	300.00	200.00	0.00	-0.00
963	17.62	2.06	-6.56	1147.19	381.40	0.00	61.74	-0.00	-0.00	-0.00	300.00	200.00	0.00	-0.00
964	17.62	2.21	-6.26	1159.10	400.00	0.00	303.13	-0.00	-0.00	-0.00	300.00	200.00	0.00	-0.00
965	17.55	2.06	-6.56	1133.23	376.74	0.00	-4.97	-0.00	-0.00	-0.00	300.00	200.00	0.00	-0.00
966	17.55	2.29	-6.26	1144.46	400.00	0.00	347.60	-0.00	-0.00	-0.00	300.00	200.00	0.00	-0.00
967	17.62	2.14	-6.41	1145.86	385.71	0.00	122.07	-0.00	-0.00	-0.00	300.00	200.00	0.00	-0.00
968	17.70	2.14	-6.41	1145.86	400.00	0.00	366.21	-0.00	-0.00	-0.00	300.00	200.00	0.00	-0.00
969	17.62	2.44	-6.41	1145.86	380.95	0.00	-81.74	-0.00	-0.00	-0.00	300.00	200.00	0.00	-0.00
970	17.70	2.14	-6.41	1145.86	380.95	0.00	29.06	-0.00	-0.00	-0.00	300.00	200.00	0.00	-0.00
971	17.62	2.52	-6.41	1138.71	385.71	0.00	47.41	-0.00	-0.00	-0.00	300.00	200.00	0.00	-0.00
972	17.70	2.29	-6.56	1161.14	395.35	0.00	166.07	-0.00	-0.00	-0.00	300.00	200.00	0.00	-0.00
973	17.70	2.29	-6.26	1144.46	390.24	0.00	182.55	-0.00	-0.00	-0.00	300.00	200.00	0.00	-0.00
974	17.70	2.52	-6.26	1151.78	395.12	0.00	172.31	-0.00	-0.00	-0.00	300.00	200.00	0.00	-0.00
975	-0.00	-0.00	-0.00	903.00	200.00	0.00	-0.00	-0.00	-0.00	-0.00	300.00	200.00	0.00	-0.00
976	17.55	2.52	-6.41	1145.86	385.71	0.00	-7.63	-0.00	-0.00	-0.00	300.00	200.00	0.00	-0.00
977	17.55	2.59	-6.26	1144.46	400.00	0.00	251.03	-0.00	-0.00	-0.00	300.00	200.00	0.00	-0.00
978	17.62	2.29	-6.41	1138.71	385.71	0.00	101.36	-0.00	-0.00	-0.00	300.00	200.00	0.00	-0.00
979	17.93	2.52	-6.56	1147.19	381.40	0.00	51.10	-0.00	-0.00	-0.00	300.00	200.00	0.00	-0.00
980	17.70	2.44	-6.41	1145.86	390.48	0.00	123.52	-0.00	-0.00	-0.00	300.00	200.00	0.00	-0.00
981	17.78	2.52	-6.56	1133.23	386.05	0.00	95.46	-0.00	-0.00	-0.00	300.00	200.00	0.00	-0.00
982	17.70	2.52	-6.41	1145.86	400.00	0.00	273.57	-0.00	-0.00	-0.00	300.00	200.00	0.00	-0.00
983	18.01	2.52	-6.56	1140.21	381.40	0.00	36.73	-0.00	-0.00	-0.00	300.00	200.00	0.00	-0.00
984	17.85	2.21	-6.26	1144.46	395.12	0.00	317.09	-0.00	-0.00	-0.00	300.00	200.00	0.00	-0.00
985	17.62	2.52	-6.26	1144.46	395.12	0.00	198.74	-0.00	-0.00	-0.00	300.00	200.00	0.00	-0.00
986	-0.00	-0.00	-0.00	903.00	200.00	0.00	-0.00	-0.00	-0.00	-0.00	300.00	200.00	0.00	-0.00
987	17.85	2.29	-6.56	1133.23	386.05	0.00	208.12	-0.00	-0.00	-0.00	300.00	200.00	0.00	-0.00
988	17.70	2.59	-6.56	1140.21	381.40	0.00	-36.73	-0.00	-0.00	-0.00	300.00	200.00	0.00	-0.00
989	17.93	2.44	-6.26	1159.10	395.12	0.00	218.09	-0.00	-0.00	-0.00	300.00	200.00	0.00	-0.00
990	-0.00	-0.00	-0.00	903.00	200.00	0.00	-0.00	-0.00	-0.00	-0.00	300.00	200.00	0.00	-0.00
991	17.85	2.59	-6.26	1151.78	395.12	0.00	251.77	-0.00	-0.00	-0.00	300.00	200.00	0.00	-0.00
992	17.85	2.52	-6.41	1138.71	390.48	0.00	220.71	-0.00	-0.00	-0.00	300.00	200.00	0.00	-0.00
993	17.85	2.52	-6.56	1133.23	386.05	0.00	178.31	-0.00	-0.00	-0.00	300.00	200.00	0.00	-0.00
994	17.85	2.59	-6.41	1145.86	385.71	0.00	30.52	-0.00	-0.00	-0.00	300.00	200.00	0.00	-0.00
995	-0.00	-0.00	-0.00	903.00	200.00	0.00	-0.00	-0.00	-0.00	-0.00	300.00	200.00	0.00	-0.00
996	17.85	2.59	-6.41	1145.86	385.71	0.00	53.41	-0.00	-0.00	-0.00	300.00	200.00	0.00	-0.00
997	17.93	2.52	-6.41	1138.71	390.48	0.00	212.35	-0.00	-0.00	-0.00	300.00	200.00	0.00	-0.00
998	-0.00	-0.00	-0.00	903.00	200.00	0.00	-0.00	-0.00	-0.00	-0.00	300.00	200.00	0.00	-0.00
999	17.78	2.59	-6.26	1151.78	395.12	0.00	191.11	-0.00	-0.00	-0.00	300.00	200.00	0.00	-0.00
1000	-0.00	-0.00	-0.00	903.00	200.00	0.00	-0.00	-0.00	-0.00	-0.00	300.00	200.00	0.00	-0.00
1001	18.08	2.52	-6.26	1166.41	390.24	0.00	121.70	-0.00	-0.00	-0.00	300.00	200.00	0.00	-0.00
1002	17.85	2.44	-5.95	1179.92	400.00	0.00	262.33	-0.00	-0.00	-0.00	300.00	200.00	0.00	-0.00
1003	17.93	2.59	-6.26	1159.10	400.00	0.00	312.25	-0.00	-0.00	-0.00	300.00	200.00	0.00	-0.00
1004	17.93	2.67	-6.26	1151.78	395.12	0.00	201.90	-0.00	-0.00	-0.00	300.00	200.00	0.00	-0.00
1005	18.01	2.59	-6.41	1138.71	385.71	0.00	123.16	-0.00	-0.00	-0.00	300.00	200.00	0.00	-0.00
1006	17.93	2.59	-6.56	1147.19	381.40	0.00	-36.20	-0.00	-0.00	-0.00	300.00	200.00	0.00	-0.00
1007	17.78	2.59	-6.26	1159.10	395.12	0.00	195.01	-0.00	-0.00	-0.00	300.00	200.00	0.00	-0.00
1008	17.78	2.67	-6.26	1144.46	390.24	0.00	82.06	-0.00	-0.00	-0.00	300.00	200.00	0.00	-0.00
