# Supplementary material for: Musculoskeletal modeling and humanoid control of robots based on human gait data
Source: PeerJ Comput Sci. 2021 Aug 9;7:e657. doi: 10.7717/peerj-cs.657 (PMC8372000; doi:10.7717/peerj-cs.657)
Supplement: Supplemental Information 2 [file peerj-cs-07-657-s002.zip › force/Cap69.forces]

[Force Data]
NumberOfForcePlates=2
SampleRate=120.000000
NumberOfSamples=1011
#Sample	FX1	FY1	FZ1	X1	Y1	Z1	MZ1	FX2	FY2	FZ2	X2	Y2	Z2	MZ2
1	-0.00	-0.00	-0.00	903.00	200.00	0.00	-0.00	-0.00	-0.00	-0.00	300.00	200.00	0.00	-0.00
2	0.00	0.00	0.00	903.00	200.00	0.00	0.00	-0.00	-0.00	-0.00	300.00	200.00	0.00	-0.00
3	0.00	0.00	0.00	903.00	200.00	0.00	0.00	-0.00	-0.00	-0.00	300.00	200.00	0.00	-0.00
4	-0.00	-0.00	-0.00	903.00	200.00	0.00	-0.00	-0.00	-0.00	-0.00	300.00	200.00	0.00	-0.00
5	0.00	0.00	0.00	903.00	200.00	0.00	0.00	-0.00	-0.00	-0.00	300.00	200.00	0.00	-0.00
6	-0.00	-0.00	-0.00	903.00	200.00	0.00	-0.00	-0.00	-0.00	-0.00	300.00	200.00	0.00	-0.00
7	-0.00	-0.00	-0.00	903.00	200.00	0.00	-0.00	-0.00	-0.00	-0.00	300.00	200.00	0.00	-0.00
8	0.00	0.00	0.00	903.00	200.00	0.00	0.00	-0.00	-0.00	-0.00	300.00	200.00	0.00	-0.00
9	-0.00	-0.00	-0.00	903.00	200.00	0.00	-0.00	-0.00	-0.00	-0.00	300.00	200.00	0.00	-0.00
10	-0.00	-0.00	-0.00	903.00	200.00	0.00	-0.00	-0.00	-0.00	-0.00	300.00	200.00	0.00	-0.00
11	-0.00	-0.00	-0.00	903.00	200.00	0.00	-0.00	-0.00	-0.00	-0.00	300.00	200.00	0.00	-0.00
12	0.00	0.00	0.00	903.00	200.00	0.00	0.00	-0.00	-0.00	-0.00	300.00	200.00	0.00	-0.00
13	0.00	0.00	0.00	903.00	200.00	0.00	0.00	-0.00	-0.00	-0.00	300.00	200.00	0.00	-0.00
14	-0.00	-0.00	-0.00	903.00	200.00	0.00	-0.00	-0.00	-0.00	-0.00	300.00	200.00	0.00	-0.00
15	-0.00	-0.00	-0.00	903.00	200.00	0.00	-0.00	-0.00	-0.00	-0.00	300.00	200.00	0.00	-0.00
16	-0.00	-0.00	-0.00	903.00	200.00	0.00	-0.00	-0.00	-0.00	-0.00	300.00	200.00	0.00	-0.00
17	-0.00	-0.00	-0.00	903.00	200.00	0.00	-0.00	-0.00	-0.00	-0.00	300.00	200.00	0.00	-0.00
18	0.00	0.00	0.00	903.00	200.00	0.00	0.00	0.00	0.00	0.00	300.00	200.00	0.00	0.00
19	-0.00	-0.00	-0.00	903.00	200.00	0.00	-0.00	-0.00	-0.00	-0.00	300.00	200.00	0.00	-0.00
20	-0.00	-0.00	-0.00	903.00	200.00	0.00	-0.00	-0.00	-0.00	-0.00	300.00	200.00	0.00	-0.00
21	0.00	0.00	0.00	903.00	200.00	0.00	0.00	-0.00	-0.00	-0.00	300.00	200.00	0.00	-0.00
22	0.00	0.00	0.00	903.00	200.00	0.00	0.00	-0.00	-0.00	-0.00	300.00	200.00	0.00	-0.00
23	-0.00	-0.00	-0.00	903.00	200.00	0.00	-0.00	-0.00	-0.00	-0.00	300.00	200.00	0.00	-0.00
24	-0.00	-0.00	-0.00	903.00	200.00	0.00	-0.00	-0.00	-0.00	-0.00	300.00	200.00	0.00	-0.00
25	-0.00	-0.00	-0.00	903.00	200.00	0.00	-0.00	-0.00	-0.00	-0.00	300.00	200.00	0.00	-0.00
26	-0.00	-0.00	-0.00	903.00	200.00	0.00	-0.00	-0.00	-0.00	-0.00	300.00	200.00	0.00	-0.00
27	-0.00	-0.00	-0.00	903.00	200.00	0.00	-0.00	-0.00	-0.00	-0.00	300.00	200.00	0.00	-0.00
28	-0.00	-0.00	-0.00	903.00	200.00	0.00	-0.00	-0.00	-0.00	-0.00	300.00	200.00	0.00	-0.00
29	-0.00	-0.00	-0.00	903.00	200.00	0.00	-0.00	-0.00	-0.00	-0.00	300.00	200.00	0.00	-0.00
30	-0.00	-0.00	-0.00	903.00	200.00	0.00	-0.00	-0.00	-0.00	-0.00	300.00	200.00	0.00	-0.00
31	-0.00	-0.00	-0.00	903.00	200.00	0.00	-0.00	-0.00	-0.00	-0.00	300.00	200.00	0.00	-0.00
32	0.00	0.00	0.00	903.00	200.00	0.00	0.00	-0.00	-0.00	-0.00	300.00	200.00	0.00	-0.00
33	-0.00	-0.00	-0.00	903.00	200.00	0.00	-0.00	-0.00	-0.00	-0.00	300.00	200.00	0.00	-0.00
34	0.00	0.00	0.00	903.00	200.00	0.00	0.00	-0.00	-0.00	-0.00	300.00	200.00	0.00	-0.00
35	-0.00	-0.00	-0.00	903.00	200.00	0.00	-0.00	-0.00	-0.00	-0.00	300.00	200.00	0.00	-0.00
36	-0.00	-0.00	-0.00	903.00	200.00	0.00	-0.00	-0.00	-0.00	-0.00	300.00	200.00	0.00	-0.00
37	-0.00	-0.00	-0.00	903.00	200.00	0.00	-0.00	-0.00	-0.00	-0.00	300.00	200.00	0.00	-0.00
38	-0.00	-0.00	-0.00	903.00	200.00	0.00	-0.00	-0.00	-0.00	-0.00	300.00	200.00	0.00	-0.00
39	-0.00	-0.00	-0.00	903.00	200.00	0.00	-0.00	-0.00	-0.00	-0.00	300.00	200.00	0.00	-0.00
40	-0.00	-0.00	-0.00	903.00	200.00	0.00	-0.00	-0.00	-0.00	-0.00	300.00	200.00	0.00	-0.00
41	0.00	0.00	0.00	903.00	200.00	0.00	0.00	-0.00	-0.00	-0.00	300.00	200.00	0.00	-0.00
42	0.00	0.00	0.00	903.00	200.00	0.00	0.00	-0.00	-0.00	-0.00	300.00	200.00	0.00	-0.00
43	0.00	0.00	0.00	903.00	200.00	0.00	0.00	-0.00	-0.00	-0.00	300.00	200.00	0.00	-0.00
44	0.00	0.00	0.00	903.00	200.00	0.00	0.00	-0.00	-0.00	-0.00	300.00	200.00	0.00	-0.00
45	-0.00	-0.00	-0.00	903.00	200.00	0.00	-0.00	-0.00	-0.00	-0.00	300.00	200.00	0.00	-0.00
46	-0.00	-0.00	-0.00	903.00	200.00	0.00	-0.00	-0.00	-0.00	-0.00	300.00	200.00	0.00	-0.00
47	-0.00	-0.00	-0.00	903.00	200.00	0.00	-0.00	-0.00	-0.00	-0.00	300.00	200.00	0.00	-0.00
48	-0.00	-0.00	-0.00	903.00	200.00	0.00	-0.00	-0.00	-0.00	-0.00	300.00	200.00	0.00	-0.00
49	0.00	0.00	0.00	903.00	200.00	0.00	0.00	-0.00	-0.00	-0.00	300.00	200.00	0.00	-0.00
50	-0.00	-0.00	-0.00	903.00	200.00	0.00	-0.00	-0.00	-0.00	-0.00	300.00	200.00	0.00	-0.00
51	0.00	0.00	0.00	903.00	200.00	0.00	0.00	-0.00	-0.00	-0.00	300.00	200.00	0.00	-0.00
52	-0.00	-0.00	-0.00	903.00	200.00	0.00	-0.00	-0.00	-0.00	-0.00	300.00	200.00	0.00	-0.00
53	0.00	0.00	0.00	903.00	200.00	0.00	0.00	-0.00	-0.00	-0.00	300.00	200.00	0.00	-0.00
54	-0.00	-0.00	-0.00	903.00	200.00	0.00	-0.00	-0.00	-0.00	-0.00	300.00	200.00	0.00	-0.00
55	-0.00	-0.00	-0.00	903.00	200.00	0.00	-0.00	-0.00	-0.00	-0.00	300.00	200.00	0.00	-0.00
56	-0.00	-0.00	-0.00	903.00	200.00	0.00	-0.00	-0.00	-0.00	-0.00	300.00	200.00	0.00	-0.00
57	-0.00	-0.00	-0.00	903.00	200.00	0.00	-0.00	-0.00	-0.00	-0.00	300.00	200.00	0.00	-0.00
58	-0.00	-0.00	-0.00	903.00	200.00	0.00	-0.00	-0.00	-0.00	-0.00	300.00	200.00	0.00	-0.00
59	-0.00	-0.00	-0.00	903.00	200.00	0.00	-0.00	-0.00	-0.00	-0.00	300.00	200.00	0.00	-0.00
60	-0.00	-0.00	-0.00	903.00	200.00	0.00	-0.00	-0.00	-0.00	-0.00	300.00	200.00	0.00	-0.00
61	0.00	0.00	0.00	903.00	200.00	0.00	0.00	-0.00	-0.00	-0.00	300.00	200.00	0.00	-0.00
62	-0.00	-0.00	-0.00	903.00	200.00	0.00	-0.00	-0.00	-0.00	-0.00	300.00	200.00	0.00	-0.00
63	0.00	0.00	0.00	903.00	200.00	0.00	0.00	-0.00	-0.00	-0.00	300.00	200.00	0.00	-0.00
64	-0.00	-0.00	-0.00	903.00	200.00	0.00	-0.00	-0.00	-0.00	-0.00	300.00	200.00	0.00	-0.00
65	0.00	0.00	0.00	903.00	200.00	0.00	0.00	-0.00	-0.00	-0.00	300.00	200.00	0.00	-0.00
66	-0.00	-0.00	-0.00	903.00	200.00	0.00	-0.00	-0.00	-0.00	-0.00	300.00	200.00	0.00	-0.00
67	-0.00	-0.00	-0.00	903.00	200.00	0.00	-0.00	-0.00	-0.00	-0.00	300.00	200.00	0.00	-0.00
68	0.00	0.00	0.00	903.00	200.00	0.00	0.00	-0.00	-0.00	-0.00	300.00	200.00	0.00	-0.00
69	0.00	0.00	0.00	903.00	200.00	0.00	0.00	-0.00	-0.00	-0.00	300.00	200.00	0.00	-0.00
70	0.00	0.00	0.00	903.00	200.00	0.00	0.00	-0.00	-0.00	-0.00	300.00	200.00	0.00	-0.00
71	0.00	0.00	0.00	903.00	200.00	0.00	0.00	-0.00	-0.00	-0.00	300.00	200.00	0.00	-0.00
72	0.00	0.00	0.00	903.00	200.00	0.00	0.00	-0.00	-0.00	-0.00	300.00	200.00	0.00	-0.00
73	-0.00	-0.00	-0.00	903.00	200.00	0.00	-0.00	-0.00	-0.00	-0.00	300.00	200.00	0.00	-0.00
74	0.00	0.00	0.00	903.00	200.00	0.00	0.00	-0.00	-0.00	-0.00	300.00	200.00	0.00	-0.00
75	-0.00	-0.00	-0.00	903.00	200.00	0.00	-0.00	-0.00	-0.00	-0.00	300.00	200.00	0.00	-0.00
76	-0.00	-0.00	-0.00	903.00	200.00	0.00	-0.00	-0.00	-0.00	-0.00	300.00	200.00	0.00	-0.00
77	0.00	0.00	0.00	903.00	200.00	0.00	0.00	-0.00	-0.00	-0.00	300.00	200.00	0.00	-0.00
78	0.00	0.00	0.00	903.00	200.00	0.00	0.00	-0.00	-0.00	-0.00	300.00	200.00	0.00	-0.00
79	-0.00	-0.00	-0.00	903.00	200.00	0.00	-0.00	-0.00	-0.00	-0.00	300.00	200.00	0.00	-0.00
80	-0.00	-0.00	-0.00	903.00	200.00	0.00	-0.00	-0.00	-0.00	-0.00	300.00	200.00	0.00	-0.00
81	0.00	0.00	0.00	903.00	200.00	0.00	0.00	-0.00	-0.00	-0.00	300.00	200.00	0.00	-0.00
82	-0.00	-0.00	-0.00	903.00	200.00	0.00	-0.00	-0.00	-0.00	-0.00	300.00	200.00	0.00	-0.00
83	0.00	0.00	0.00	903.00	200.00	0.00	0.00	-0.00	-0.00	-0.00	300.00	200.00	0.00	-0.00
84	-0.00	-0.00	-0.00	903.00	200.00	0.00	-0.00	-0.00	-0.00	-0.00	300.00	200.00	0.00	-0.00
85	-0.00	-0.00	-0.00	903.00	200.00	0.00	-0.00	-0.00	-0.00	-0.00	300.00	200.00	0.00	-0.00
86	-0.00	-0.00	-0.00	903.00	200.00	0.00	-0.00	-0.00	-0.00	-0.00	300.00	200.00	0.00	-0.00
87	-0.00	-0.00	-0.00	903.00	200.00	0.00	-0.00	-0.00	-0.00	-0.00	300.00	200.00	0.00	-0.00
88	0.00	0.00	0.00	903.00	200.00	0.00	0.00	-0.00	-0.00	-0.00	300.00	200.00	0.00	-0.00
89	0.00	0.00	0.00	903.00	200.00	0.00	0.00	-0.00	-0.00	-0.00	300.00	200.00	0.00	-0.00
90	0.00	0.00	0.00	903.00	200.00	0.00	0.00	-0.00	-0.00	-0.00	300.00	200.00	0.00	-0.00
91	-0.00	-0.00	-0.00	903.00	200.00	0.00	-0.00	-0.00	-0.00	-0.00	300.00	200.00	0.00	-0.00
92	-0.00	-0.00	-0.00	903.00	200.00	0.00	-0.00	-0.00	-0.00	-0.00	300.00	200.00	0.00	-0.00
93	-0.00	-0.00	-0.00	903.00	200.00	0.00	-0.00	-0.00	-0.00	-0.00	300.00	200.00	0.00	-0.00
94	0.00	0.00	0.00	903.00	200.00	0.00	0.00	-0.00	-0.00	-0.00	300.00	200.00	0.00	-0.00
95	-0.00	-0.00	-0.00	903.00	200.00	0.00	-0.00	-0.00	-0.00	-0.00	300.00	200.00	0.00	-0.00
96	0.00	0.00	0.00	903.00	200.00	0.00	0.00	-0.00	-0.00	-0.00	300.00	200.00	0.00	-0.00
97	0.00	0.00	0.00	903.00	200.00	0.00	0.00	-0.00	-0.00	-0.00	300.00	200.00	0.00	-0.00
98	-0.00	-0.00	-0.00	903.00	200.00	0.00	-0.00	-0.00	-0.00	-0.00	300.00	200.00	0.00	-0.00
99	-0.00	-0.00	-0.00	903.00	200.00	0.00	-0.00	-0.00	-0.00	-0.00	300.00	200.00	0.00	-0.00
100	-0.00	-0.00	-0.00	903.00	200.00	0.00	-0.00	-0.00	-0.00	-0.00	300.00	200.00	0.00	-0.00
101	0.00	0.00	0.00	903.00	200.00	0.00	0.00	-0.00	-0.00	-0.00	300.00	200.00	0.00	-0.00
102	-0.00	-0.00	-0.00	903.00	200.00	0.00	-0.00	-0.00	-0.00	-0.00	300.00	200.00	0.00	-0.00
103	0.00	0.00	0.00	903.00	200.00	0.00	0.00	-0.00	-0.00	-0.00	300.00	200.00	0.00	-0.00
104	-0.00	-0.00	-0.00	903.00	200.00	0.00	-0.00	-0.00	-0.00	-0.00	300.00	200.00	0.00	-0.00
105	-0.00	-0.00	-0.00	903.00	200.00	0.00	-0.00	-0.00	-0.00	-0.00	300.00	200.00	0.00	-0.00
106	0.00	0.00	0.00	903.00	200.00	0.00	0.00	-0.00	-0.00	-0.00	300.00	200.00	0.00	-0.00
107	-0.00	-0.00	-0.00	903.00	200.00	0.00	-0.00	-0.00	-0.00	-0.00	300.00	200.00	0.00	-0.00
108	0.00	0.00	0.00	903.00	200.00	0.00	0.00	-0.00	-0.00	-0.00	300.00	200.00	0.00	-0.00
109	-0.00	-0.00	-0.00	903.00	200.00	0.00	-0.00	-0.00	-0.00	-0.00	300.00	200.00	0.00	-0.00
110	0.00	0.00	0.00	903.00	200.00	0.00	0.00	-0.00	-0.00	-0.00	300.00	200.00	0.00	-0.00
111	-0.00	-0.00	-0.00	903.00	200.00	0.00	-0.00	-0.00	-0.00	-0.00	300.00	200.00	0.00	-0.00
112	-0.00	-0.00	-0.00	903.00	200.00	0.00	-0.00	-0.00	-0.00	-0.00	300.00	200.00	0.00	-0.00
113	-0.00	-0.00	-0.00	903.00	200.00	0.00	-0.00	-0.00	-0.00	-0.00	300.00	200.00	0.00	-0.00
114	-0.00	-0.00	-0.00	903.00	200.00	0.00	-0.00	-0.00	-0.00	-0.00	300.00	200.00	0.00	-0.00
115	0.00	0.00	0.00	903.00	200.00	0.00	0.00	-0.00	-0.00	-0.00	300.00	200.00	0.00	-0.00
116	-0.00	-0.00	-0.00	903.00	200.00	0.00	-0.00	-0.00	-0.00	-0.00	300.00	200.00	0.00	-0.00
117	-0.00	-0.00	-0.00	903.00	200.00	0.00	-0.00	-0.00	-0.00	-0.00	300.00	200.00	0.00	-0.00
118	-0.00	-0.00	-0.00	903.00	200.00	0.00	-0.00	-0.00	-0.00	-0.00	300.00	200.00	0.00	-0.00
119	-0.00	-0.00	-0.00	903.00	200.00	0.00	-0.00	-0.00	-0.00	-0.00	300.00	200.00	0.00	-0.00
120	-0.00	-0.00	-0.00	903.00	200.00	0.00	-0.00	-0.00	-0.00	-0.00	300.00	200.00	0.00	-0.00
121	-0.00	-0.00	-0.00	903.00	200.00	0.00	-0.00	-0.00	-0.00	-0.00	300.00	200.00	0.00	-0.00
122	-0.00	-0.00	-0.00	903.00	200.00	0.00	-0.00	-0.00	-0.00	-0.00	300.00	200.00	0.00	-0.00
123	0.00	0.00	0.00	903.00	200.00	0.00	0.00	-0.00	-0.00	-0.00	300.00	200.00	0.00	-0.00
124	-0.00	-0.00	-0.00	903.00	200.00	0.00	-0.00	-0.00	-0.00	-0.00	300.00	200.00	0.00	-0.00
125	0.00	0.00	0.00	903.00	200.00	0.00	0.00	-0.00	-0.00	-0.00	300.00	200.00	0.00	-0.00
126	-0.00	-0.00	-0.00	903.00	200.00	0.00	-0.00	-0.00	-0.00	-0.00	300.00	200.00	0.00	-0.00
127	-0.00	-0.00	-0.00	903.00	200.00	0.00	-0.00	-0.00	-0.00	-0.00	300.00	200.00	0.00	-0.00
128	-0.00	-0.00	-0.00	903.00	200.00	0.00	-0.00	-0.00	-0.00	-0.00	300.00	200.00	0.00	-0.00
129	0.00	0.00	0.00	903.00	200.00	0.00	0.00	-0.00	-0.00	-0.00	300.00	200.00	0.00	-0.00
130	-0.00	-0.00	-0.00	903.00	200.00	0.00	-0.00	-0.00	-0.00	-0.00	300.00	200.00	0.00	-0.00
131	-0.00	-0.00	-0.00	903.00	200.00	0.00	-0.00	-0.00	-0.00	-0.00	300.00	200.00	0.00	-0.00
132	0.00	0.00	0.00	903.00	200.00	0.00	0.00	-0.00	-0.00	-0.00	300.00	200.00	0.00	-0.00
133	0.00	0.00	0.00	903.00	200.00	0.00	0.00	-0.00	-0.00	-0.00	300.00	200.00	0.00	-0.00
134	0.00	0.00	0.00	903.00	200.00	0.00	0.00	-0.00	-0.00	-0.00	300.00	200.00	0.00	-0.00
135	-0.00	-0.00	-0.00	903.00	200.00	0.00	-0.00	-0.00	-0.00	-0.00	300.00	200.00	0.00	-0.00
136	0.00	0.00	0.00	903.00	200.00	0.00	0.00	-0.00	-0.00	-0.00	300.00	200.00	0.00	-0.00
137	0.00	0.00	0.00	903.00	200.00	0.00	0.00	-0.00	-0.00	-0.00	300.00	200.00	0.00	-0.00
138	-0.00	-0.00	-0.00	903.00	200.00	0.00	-0.00	-0.00	-0.00	-0.00	300.00	200.00	0.00	-0.00
139	-0.00	-0.00	-0.00	903.00	200.00	0.00	-0.00	-0.00	-0.00	-0.00	300.00	200.00	0.00	-0.00
140	-0.00	-0.00	-0.00	903.00	200.00	0.00	-0.00	-0.00	-0.00	-0.00	300.00	200.00	0.00	-0.00
141	-0.00	-0.00	-0.00	903.00	200.00	0.00	-0.00	-0.00	-0.00	-0.00	300.00	200.00	0.00	-0.00
142	-0.00	-0.00	-0.00	903.00	200.00	0.00	-0.00	-0.00	-0.00	-0.00	300.00	200.00	0.00	-0.00
143	0.00	0.00	0.00	903.00	200.00	0.00	0.00	-0.00	-0.00	-0.00	300.00	200.00	0.00	-0.00
144	-0.00	-0.00	-0.00	903.00	200.00	0.00	-0.00	-0.00	-0.00	-0.00	300.00	200.00	0.00	-0.00
145	0.00	0.00	0.00	903.00	200.00	0.00	0.00	-0.00	-0.00	-0.00	300.00	200.00	0.00	-0.00
146	-0.00	-0.00	-0.00	903.00	200.00	0.00	-0.00	-0.00	-0.00	-0.00	300.00	200.00	0.00	-0.00
147	-0.00	-0.00	-0.00	903.00	200.00	0.00	-0.00	-0.00	-0.00	-0.00	300.00	200.00	0.00	-0.00
148	-0.00	-0.00	-0.00	903.00	200.00	0.00	-0.00	-0.00	-0.00	-0.00	300.00	200.00	0.00	-0.00
149	0.00	0.00	0.00	903.00	200.00	0.00	0.00	-0.00	-0.00	-0.00	300.00	200.00	0.00	-0.00
150	0.00	0.00	0.00	903.00	200.00	0.00	0.00	-0.00	-0.00	-0.00	300.00	200.00	0.00	-0.00
151	-0.00	-0.00	-0.00	903.00	200.00	0.00	-0.00	-0.00	-0.00	-0.00	300.00	200.00	0.00	-0.00
152	-0.00	-0.00	-0.00	903.00	200.00	0.00	-0.00	-0.00	-0.00	-0.00	300.00	200.00	0.00	-0.00
153	-0.00	-0.00	-0.00	903.00	200.00	0.00	-0.00	-0.00	-0.00	-0.00	300.00	200.00	0.00	-0.00
154	-0.00	-0.00	-0.00	903.00	200.00	0.00	-0.00	-0.00	-0.00	-0.00	300.00	200.00	0.00	-0.00
155	-0.00	-0.00	-0.00	903.00	200.00	0.00	-0.00	-0.00	-0.00	-0.00	300.00	200.00	0.00	-0.00
156	0.00	0.00	0.00	903.00	200.00	0.00	0.00	-0.00	-0.00	-0.00	300.00	200.00	0.00	-0.00
157	0.00	0.00	0.00	903.00	200.00	0.00	0.00	-0.00	-0.00	-0.00	300.00	200.00	0.00	-0.00
158	-0.00	-0.00	-0.00	903.00	200.00	0.00	-0.00	-0.00	-0.00	-0.00	300.00	200.00	0.00	-0.00
159	-0.00	-0.00	-0.00	903.00	200.00	0.00	-0.00	-0.00	-0.00	-0.00	300.00	200.00	0.00	-0.00
160	-0.00	-0.00	-0.00	903.00	200.00	0.00	-0.00	-0.00	-0.00	-0.00	300.00	200.00	0.00	-0.00
161	-0.00	-0.00	-0.00	903.00	200.00	0.00	-0.00	-0.00	-0.00	-0.00	300.00	200.00	0.00	-0.00
162	-0.00	-0.00	-0.00	903.00	200.00	0.00	-0.00	-0.00	-0.00	-0.00	300.00	200.00	0.00	-0.00
163	-0.00	-0.00	-0.00	903.00	200.00	0.00	-0.00	-0.00	-0.00	-0.00	300.00	200.00	0.00	-0.00
164	-0.00	-0.00	-0.00	903.00	200.00	0.00	-0.00	-0.00	-0.00	-0.00	300.00	200.00	0.00	-0.00
165	-0.00	-0.00	-0.00	903.00	200.00	0.00	-0.00	-0.00	-0.00	-0.00	300.00	200.00	0.00	-0.00
166	-0.00	-0.00	-0.00	903.00	200.00	0.00	-0.00	-0.00	-0.00	-0.00	300.00	200.00	0.00	-0.00
167	-0.00	-0.00	-0.00	903.00	200.00	0.00	-0.00	-0.00	-0.00	-0.00	300.00	200.00	0.00	-0.00
168	-0.00	-0.00	-0.00	903.00	200.00	0.00	-0.00	-0.00	-0.00	-0.00	300.00	200.00	0.00	-0.00
169	-0.00	-0.00	-0.00	903.00	200.00	0.00	-0.00	-0.00	-0.00	-0.00	300.00	200.00	0.00	-0.00
170	-0.00	-0.00	-0.00	903.00	200.00	0.00	-0.00	-0.00	-0.00	-0.00	300.00	200.00	0.00	-0.00
171	-0.00	-0.00	-0.00	903.00	200.00	0.00	-0.00	-0.00	-0.00	-0.00	300.00	200.00	0.00	-0.00
172	-0.00	-0.00	-0.00	903.00	200.00	0.00	-0.00	-0.00	-0.00	-0.00	300.00	200.00	0.00	-0.00
173	0.00	0.00	0.00	903.00	200.00	0.00	0.00	-0.00	-0.00	-0.00	300.00	200.00	0.00	-0.00
174	0.00	0.00	0.00	903.00	200.00	0.00	0.00	-0.00	-0.00	-0.00	300.00	200.00	0.00	-0.00
175	-0.00	-0.00	-0.00	903.00	200.00	0.00	-0.00	-0.00	-0.00	-0.00	300.00	200.00	0.00	-0.00
176	-0.00	-0.00	-0.00	903.00	200.00	0.00	-0.00	-0.00	-0.00	-0.00	300.00	200.00	0.00	-0.00
177	-0.00	-0.00	-0.00	903.00	200.00	0.00	-0.00	-0.00	-0.00	-0.00	300.00	200.00	0.00	-0.00
178	-0.00	-0.00	-0.00	903.00	200.00	0.00	-0.00	-0.00	-0.00	-0.00	300.00	200.00	0.00	-0.00
179	0.00	0.00	0.00	903.00	200.00	0.00	0.00	-0.00	-0.00	-0.00	300.00	200.00	0.00	-0.00
180	0.00	0.00	0.00	903.00	200.00	0.00	0.00	-0.00	-0.00	-0.00	300.00	200.00	0.00	-0.00
181	-0.00	-0.00	-0.00	903.00	200.00	0.00	-0.00	-0.00	-0.00	-0.00	300.00	200.00	0.00	-0.00
182	-0.00	-0.00	-0.00	903.00	200.00	0.00	-0.00	-0.00	-0.00	-0.00	300.00	200.00	0.00	-0.00
183	0.00	0.00	0.00	903.00	200.00	0.00	0.00	-0.00	-0.00	-0.00	300.00	200.00	0.00	-0.00
184	-0.00	-0.00	-0.00	903.00	200.00	0.00	-0.00	-0.00	-0.00	-0.00	300.00	200.00	0.00	-0.00
185	-0.00	-0.00	-0.00	903.00	200.00	0.00	-0.00	-0.00	-0.00	-0.00	300.00	200.00	0.00	-0.00
186	-0.00	-0.00	-0.00	903.00	200.00	0.00	-0.00	-0.00	-0.00	-0.00	300.00	200.00	0.00	-0.00
187	-0.00	-0.00	-0.00	903.00	200.00	0.00	-0.00	-0.00	-0.00	-0.00	300.00	200.00	0.00	-0.00
188	0.00	0.00	0.00	903.00	200.00	0.00	0.00	-0.00	-0.00	-0.00	300.00	200.00	0.00	-0.00
189	-0.00	-0.00	-0.00	903.00	200.00	0.00	-0.00	-0.00	-0.00	-0.00	300.00	200.00	0.00	-0.00
190	-0.00	-0.00	-0.00	903.00	200.00	0.00	-0.00	-0.00	-0.00	-0.00	300.00	200.00	0.00	-0.00
191	-0.00	-0.00	-0.00	903.00	200.00	0.00	-0.00	-0.00	-0.00	-0.00	300.00	200.00	0.00	-0.00
192	-0.00	-0.00	-0.00	903.00	200.00	0.00	-0.00	-0.00	-0.00	-0.00	300.00	200.00	0.00	-0.00
193	0.00	0.00	0.00	903.00	200.00	0.00	0.00	-0.00	-0.00	-0.00	300.00	200.00	0.00	-0.00
194	-0.00	-0.00	-0.00	903.00	200.00	0.00	-0.00	-0.00	-0.00	-0.00	300.00	200.00	0.00	-0.00
195	0.00	0.00	0.00	903.00	200.00	0.00	0.00	-0.00	-0.00	-0.00	300.00	200.00	0.00	-0.00
196	-0.00	-0.00	-0.00	903.00	200.00	0.00	-0.00	-0.00	-0.00	-0.00	300.00	200.00	0.00	-0.00
197	-0.00	-0.00	-0.00	903.00	200.00	0.00	-0.00	-0.00	-0.00	-0.00	300.00	200.00	0.00	-0.00
198	0.00	0.00	0.00	903.00	200.00	0.00	0.00	-0.00	-0.00	-0.00	300.00	200.00	0.00	-0.00
199	-0.00	-0.00	-0.00	903.00	200.00	0.00	-0.00	-0.00	-0.00	-0.00	300.00	200.00	0.00	-0.00
200	-0.00	-0.00	-0.00	903.00	200.00	0.00	-0.00	-0.00	-0.00	-0.00	300.00	200.00	0.00	-0.00
201	-0.00	-0.00	-0.00	903.00	200.00	0.00	-0.00	-0.00	-0.00	-0.00	300.00	200.00	0.00	-0.00
202	-0.00	-0.00	-0.00	903.00	200.00	0.00	-0.00	-0.00	-0.00	-0.00	300.00	200.00	0.00	-0.00
203	-0.00	-0.00	-0.00	903.00	200.00	0.00	-0.00	-0.00	-0.00	-0.00	300.00	200.00	0.00	-0.00
204	-0.00	-0.00	-0.00	903.00	200.00	0.00	-0.00	-0.00	-0.00	-0.00	300.00	200.00	0.00	-0.00
205	-0.00	-0.00	-0.00	903.00	200.00	0.00	-0.00	-0.00	-0.00	-0.00	300.00	200.00	0.00	-0.00
206	0.00	0.00	0.00	903.00	200.00	0.00	0.00	-0.00	-0.00	-0.00	300.00	200.00	0.00	-0.00
207	-0.00	-0.00	-0.00	903.00	200.00	0.00	-0.00	-0.00	-0.00	-0.00	300.00	200.00	0.00	-0.00
208	-0.00	-0.00	-0.00	903.00	200.00	0.00	-0.00	-0.00	-0.00	-0.00	300.00	200.00	0.00	-0.00
209	-0.00	-0.00	-0.00	903.00	200.00	0.00	-0.00	-0.00	-0.00	-0.00	300.00	200.00	0.00	-0.00
210	-0.00	-0.00	-0.00	903.00	200.00	0.00	-0.00	-0.00	-0.00	-0.00	300.00	200.00	0.00	-0.00
211	-0.00	-0.00	-0.00	903.00	200.00	0.00	-0.00	-0.00	-0.00	-0.00	300.00	200.00	0.00	-0.00
212	-0.00	-0.00	-0.00	903.00	200.00	0.00	-0.00	-0.00	-0.00	-0.00	300.00	200.00	0.00	-0.00
213	-0.00	-0.00	-0.00	903.00	200.00	0.00	-0.00	-0.00	-0.00	-0.00	300.00	200.00	0.00	-0.00
214	-0.00	-0.00	-0.00	903.00	200.00	0.00	-0.00	-0.00	-0.00	-0.00	300.00	200.00	0.00	-0.00
215	-0.00	-0.00	-0.00	903.00	200.00	0.00	-0.00	-0.00	-0.00	-0.00	300.00	200.00	0.00	-0.00
216	0.00	0.00	0.00	903.00	200.00	0.00	0.00	-0.00	-0.00	-0.00	300.00	200.00	0.00	-0.00
217	-0.00	-0.00	-0.00	903.00	200.00	0.00	-0.00	-0.00	-0.00	-0.00	300.00	200.00	0.00	-0.00
218	-0.00	-0.00	-0.00	903.00	200.00	0.00	-0.00	-0.00	-0.00	-0.00	300.00	200.00	0.00	-0.00
219	0.00	0.00	0.00	903.00	200.00	0.00	0.00	-0.00	-0.00	-0.00	300.00	200.00	0.00	-0.00
220	-0.00	-0.00	-0.00	903.00	200.00	0.00	-0.00	-0.00	-0.00	-0.00	300.00	200.00	0.00	-0.00
221	-0.00	-0.00	-0.00	903.00	200.00	0.00	-0.00	-0.00	-0.00	-0.00	300.00	200.00	0.00	-0.00
222	-0.00	-0.00	-0.00	903.00	200.00	0.00	-0.00	-0.00	-0.00	-0.00	300.00	200.00	0.00	-0.00
223	0.00	0.00	0.00	903.00	200.00	0.00	0.00	-0.00	-0.00	-0.00	300.00	200.00	0.00	-0.00
224	-0.00	-0.00	-0.00	903.00	200.00	0.00	-0.00	-0.00	-0.00	-0.00	300.00	200.00	0.00	-0.00
225	-0.00	-0.00	-0.00	903.00	200.00	0.00	-0.00	-0.00	-0.00	-0.00	300.00	200.00	0.00	-0.00
226	-0.00	-0.00	-0.00	903.00	200.00	0.00	-0.00	-0.00	-0.00	-0.00	300.00	200.00	0.00	-0.00
227	0.00	0.00	0.00	903.00	200.00	0.00	0.00	-0.00	-0.00	-0.00	300.00	200.00	0.00	-0.00
228	-0.00	-0.00	-0.00	903.00	200.00	0.00	-0.00	-0.00	-0.00	-0.00	300.00	200.00	0.00	-0.00
229	-0.00	-0.00	-0.00	903.00	200.00	0.00	-0.00	-0.00	-0.00	-0.00	300.00	200.00	0.00	-0.00
230	0.00	0.00	0.00	903.00	200.00	0.00	0.00	-0.00	-0.00	-0.00	300.00	200.00	0.00	-0.00
231	-0.00	-0.00	-0.00	903.00	200.00	0.00	-0.00	-0.00	-0.00	-0.00	300.00	200.00	0.00	-0.00
232	-0.00	-0.00	-0.00	903.00	200.00	0.00	-0.00	-0.00	-0.00	-0.00	300.00	200.00	0.00	-0.00
233	-0.00	-0.00	-0.00	903.00	200.00	0.00	-0.00	-0.00	-0.00	-0.00	300.00	200.00	0.00	-0.00
234	-0.00	-0.00	-0.00	903.00	200.00	0.00	-0.00	-0.00	-0.00	-0.00	300.00	200.00	0.00	-0.00
235	-0.00	-0.00	-0.00	903.00	200.00	0.00	-0.00	-0.00	-0.00	-0.00	300.00	200.00	0.00	-0.00
236	-0.00	-0.00	-0.00	903.00	200.00	0.00	-0.00	-0.00	-0.00	-0.00	300.00	200.00	0.00	-0.00
237	0.00	0.00	0.00	903.00	200.00	0.00	0.00	-0.00	-0.00	-0.00	300.00	200.00	0.00	-0.00
238	-0.00	-0.00	-0.00	903.00	200.00	0.00	-0.00	-0.00	-0.00	-0.00	300.00	200.00	0.00	-0.00
239	-0.00	-0.00	-0.00	903.00	200.00	0.00	-0.00	-0.00	-0.00	-0.00	300.00	200.00	0.00	-0.00
240	-0.00	-0.00	-0.00	903.00	200.00	0.00	-0.00	-0.00	-0.00	-0.00	300.00	200.00	0.00	-0.00
241	-0.00	-0.00	-0.00	903.00	200.00	0.00	-0.00	-0.00	-0.00	-0.00	300.00	200.00	0.00	-0.00
242	-0.00	-0.00	-0.00	903.00	200.00	0.00	-0.00	-0.00	-0.00	-0.00	300.00	200.00	0.00	-0.00
243	-0.00	-0.00	-0.00	903.00	200.00	0.00	-0.00	-0.00	-0.00	-0.00	300.00	200.00	0.00	-0.00
244	0.00	0.00	0.00	903.00	200.00	0.00	0.00	-0.00	-0.00	-0.00	300.00	200.00	0.00	-0.00
245	-0.00	-0.00	-0.00	903.00	200.00	0.00	-0.00	-0.00	-0.00	-0.00	300.00	200.00	0.00	-0.00
246	-0.00	-0.00	-0.00	903.00	200.00	0.00	-0.00	-0.00	-0.00	-0.00	300.00	200.00	0.00	-0.00
247	-0.00	-0.00	-0.00	903.00	200.00	0.00	-0.00	-0.00	-0.00	-0.00	300.00	200.00	0.00	-0.00
248	-0.00	-0.00	-0.00	903.00	200.00	0.00	-0.00	-0.00	-0.00	-0.00	300.00	200.00	0.00	-0.00
249	0.00	0.00	0.00	903.00	200.00	0.00	0.00	-0.00	-0.00	-0.00	300.00	200.00	0.00	-0.00
250	-0.00	-0.00	-0.00	903.00	200.00	0.00	-0.00	-0.00	-0.00	-0.00	300.00	200.00	0.00	-0.00
251	-0.00	-0.00	-0.00	903.00	200.00	0.00	-0.00	-0.00	-0.00	-0.00	300.00	200.00	0.00	-0.00
252	-0.00	-0.00	-0.00	903.00	200.00	0.00	-0.00	-0.00	-0.00	-0.00	300.00	200.00	0.00	-0.00
253	-0.00	-0.00	-0.00	903.00	200.00	0.00	-0.00	-0.00	-0.00	-0.00	300.00	200.00	0.00	-0.00
254	-0.00	-0.00	-0.00	903.00	200.00	0.00	-0.00	-0.00	-0.00	-0.00	300.00	200.00	0.00	-0.00
255	0.00	0.00	0.00	903.00	200.00	0.00	0.00	-0.00	-0.00	-0.00	300.00	200.00	0.00	-0.00
256	-0.00	-0.00	-0.00	903.00	200.00	0.00	-0.00	-0.00	-0.00	-0.00	300.00	200.00	0.00	-0.00
257	-0.00	-0.00	-0.00	903.00	200.00	0.00	-0.00	-0.00	-0.00	-0.00	300.00	200.00	0.00	-0.00
258	0.00	0.00	0.00	903.00	200.00	0.00	0.00	-0.00	-0.00	-0.00	300.00	200.00	0.00	-0.00
259	-0.00	-0.00	-0.00	903.00	200.00	0.00	-0.00	-0.00	-0.00	-0.00	300.00	200.00	0.00	-0.00
260	-0.00	-0.00	-0.00	903.00	200.00	0.00	-0.00	-0.00	-0.00	-0.00	300.00	200.00	0.00	-0.00
261	-0.00	-0.00	-0.00	903.00	200.00	0.00	-0.00	-0.00	-0.00	-0.00	300.00	200.00	0.00	-0.00
262	-0.00	-0.00	-0.00	903.00	200.00	0.00	-0.00	-0.00	-0.00	-0.00	300.00	200.00	0.00	-0.00
263	0.00	0.00	0.00	903.00	200.00	0.00	0.00	-0.00	-0.00	-0.00	300.00	200.00	0.00	-0.00
264	0.00	0.00	0.00	903.00	200.00	0.00	0.00	-0.00	-0.00	-0.00	300.00	200.00	0.00	-0.00
265	0.00	0.00	0.00	903.00	200.00	0.00	0.00	-0.00	-0.00	-0.00	300.00	200.00	0.00	-0.00
266	0.00	0.00	0.00	903.00	200.00	0.00	0.00	-0.00	-0.00	-0.00	300.00	200.00	0.00	-0.00
267	0.00	0.00	0.00	903.00	200.00	0.00	0.00	-0.00	-0.00	-0.00	300.00	200.00	0.00	-0.00
268	-0.00	-0.00	-0.00	903.00	200.00	0.00	-0.00	-0.00	-0.00	-0.00	300.00	200.00	0.00	-0.00
269	-0.00	-0.00	-0.00	903.00	200.00	0.00	-0.00	-0.00	-0.00	-0.00	300.00	200.00	0.00	-0.00
270	4.58	2.21	12.36	1121.52	291.36	0.00	-4253.81	-0.00	-0.00	-0.00	300.00	200.00	0.00	-0.00
271	-0.00	-0.00	-0.00	903.00	200.00	0.00	-0.00	-0.00	-0.00	-0.00	300.00	200.00	0.00	-0.00
272	-0.00	-0.00	-0.00	903.00	200.00	0.00	-0.00	-0.00	-0.00	-0.00	300.00	200.00	0.00	-0.00
273	27.16	2.29	10.07	1175.73	342.42	0.00	-1562.41	-0.00	-0.00	-0.00	300.00	200.00	0.00	-0.00
274	-0.00	-0.00	-0.00	903.00	200.00	0.00	-0.00	-0.00	-0.00	-0.00	300.00	200.00	0.00	-0.00
275	-0.00	-0.00	-0.00	903.00	200.00	0.00	-0.00	-0.00	-0.00	-0.00	300.00	200.00	0.00	-0.00
276	-0.00	-0.00	-0.00	903.00	200.00	0.00	-0.00	-0.00	-0.00	-0.00	300.00	200.00	0.00	-0.00
277	-0.00	-0.00	-0.00	903.00	200.00	0.00	-0.00	-0.00	-0.00	-0.00	300.00	200.00	0.00	-0.00
278	-0.00	-0.00	-0.00	903.00	200.00	0.00	-0.00	-0.00	-0.00	-0.00	300.00	200.00	0.00	-0.00
279	-0.00	-0.00	-0.00	903.00	200.00	0.00	-0.00	-0.00	-0.00	-0.00	300.00	200.00	0.00	-0.00
280	-0.00	-0.00	-0.00	903.00	200.00	0.00	-0.00	-0.00	-0.00	-0.00	300.00	200.00	0.00	-0.00
281	-0.00	-0.00	-0.00	903.00	200.00	0.00	-0.00	-0.00	-0.00	-0.00	300.00	200.00	0.00	-0.00
282	-0.00	-0.00	-0.00	903.00	200.00	0.00	-0.00	-0.00	-0.00	-0.00	300.00	200.00	0.00	-0.00
283	-0.00	-0.00	-0.00	903.00	200.00	0.00	-0.00	-0.00	-0.00	-0.00	300.00	200.00	0.00	-0.00
284	-0.00	-0.00	-0.00	903.00	200.00	0.00	-0.00	-0.00	-0.00	-0.00	300.00	200.00	0.00	-0.00
285	-0.00	-0.00	-0.00	903.00	200.00	0.00	-0.00	-0.00	-0.00	-0.00	300.00	200.00	0.00	-0.00
286	-0.00	-0.00	-0.00	903.00	200.00	0.00	-0.00	-0.00	-0.00	-0.00	300.00	200.00	0.00	-0.00
287	-0.00	-0.00	-0.00	903.00	200.00	0.00	-0.00	-0.00	-0.00	-0.00	300.00	200.00	0.00	-0.00
288	-0.00	-0.00	-0.00	903.00	200.00	0.00	-0.00	-0.00	-0.00	-0.00	300.00	200.00	0.00	-0.00
289	-0.00	-0.00	-0.00	903.00	200.00	0.00	-0.00	-0.00	-0.00	-0.00	300.00	200.00	0.00	-0.00
290	-0.00	-0.00	-0.00	903.00	200.00	0.00	-0.00	-0.00	-0.00	-0.00	300.00	200.00	0.00	-0.00
291	-0.00	-0.00	-0.00	903.00	200.00	0.00	-0.00	-0.00	-0.00	-0.00	300.00	200.00	0.00	-0.00
292	-0.00	-0.00	-0.00	903.00	200.00	0.00	-0.00	-0.00	-0.00	-0.00	300.00	200.00	0.00	-0.00
293	-0.00	-0.00	-0.00	903.00	200.00	0.00	-0.00	-0.00	-0.00	-0.00	300.00	200.00	0.00	-0.00
294	-0.00	-0.00	-0.00	903.00	200.00	0.00	-0.00	-0.00	-0.00	-0.00	300.00	200.00	0.00	-0.00
295	-0.00	-0.00	-0.00	903.00	200.00	0.00	-0.00	-0.00	-0.00	-0.00	300.00	200.00	0.00	-0.00
296	-0.00	-0.00	-0.00	903.00	200.00	0.00	-0.00	-0.00	-0.00	-0.00	300.00	200.00	0.00	-0.00
297	-0.00	-0.00	-0.00	903.00	200.00	0.00	-0.00	-0.00	-0.00	-0.00	300.00	200.00	0.00	-0.00
298	-0.00	-0.00	-0.00	903.00	200.00	0.00	-0.00	-0.00	-0.00	-0.00	300.00	200.00	0.00	-0.00
299	-0.00	-0.00	-0.00	903.00	200.00	0.00	-0.00	-0.00	-0.00	-0.00	300.00	200.00	0.00	-0.00
300	-0.00	-0.00	-0.00	903.00	200.00	0.00	-0.00	-0.00	-0.00	-0.00	300.00	200.00	0.00	-0.00
301	-0.00	-0.00	-0.00	903.00	200.00	0.00	-0.00	-0.00	-0.00	-0.00	300.00	200.00	0.00	-0.00
302	-0.00	-0.00	-0.00	903.00	200.00	0.00	-0.00	-0.00	-0.00	-0.00	300.00	200.00	0.00	-0.00
303	-0.00	-0.00	-0.00	903.00	200.00	0.00	-0.00	-0.00	-0.00	-0.00	300.00	200.00	0.00	-0.00
304	-0.00	-0.00	-0.00	903.00	200.00	0.00	-0.00	-0.00	-0.00	-0.00	300.00	200.00	0.00	-0.00
305	-0.00	-0.00	-0.00	903.00	200.00	0.00	-0.00	-0.00	-0.00	-0.00	300.00	200.00	0.00	-0.00
306	-0.00	-0.00	-0.00	903.00	200.00	0.00	-0.00	-0.00	-0.00	-0.00	300.00	200.00	0.00	-0.00
307	-0.00	-0.00	-0.00	903.00	200.00	0.00	-0.00	-0.00	-0.00	-0.00	300.00	200.00	0.00	-0.00
308	-0.00	-0.00	-0.00	903.00	200.00	0.00	-0.00	-0.00	-0.00	-0.00	300.00	200.00	0.00	-0.00
309	-0.00	-0.00	-0.00	903.00	200.00	0.00	-0.00	-0.00	-0.00	-0.00	300.00	200.00	0.00	-0.00
310	-0.00	-0.00	-0.00	903.00	200.00	0.00	-0.00	-0.00	-0.00	-0.00	300.00	200.00	0.00	-0.00
311	-0.00	-0.00	-0.00	903.00	200.00	0.00	-0.00	-0.00	-0.00	-0.00	300.00	200.00	0.00	-0.00
312	-0.00	-0.00	-0.00	903.00	200.00	0.00	-0.00	-0.00	-0.00	-0.00	300.00	200.00	0.00	-0.00
313	-0.00	-0.00	-0.00	903.00	200.00	0.00	-0.00	-0.00	-0.00	-0.00	300.00	200.00	0.00	-0.00
314	-0.00	-0.00	-0.00	903.00	200.00	0.00	-0.00	-0.00	-0.00	-0.00	300.00	200.00	0.00	-0.00
315	-0.00	-0.00	-0.00	903.00	200.00	0.00	-0.00	-0.00	-0.00	-0.00	300.00	200.00	0.00	-0.00
316	-0.00	-0.00	-0.00	903.00	200.00	0.00	-0.00	-0.00	-0.00	-0.00	300.00	200.00	0.00	-0.00
317	-0.00	-0.00	-0.00	903.00	200.00	0.00	-0.00	-0.00	-0.00	-0.00	300.00	200.00	0.00	-0.00
318	-0.00	-0.00	-0.00	903.00	200.00	0.00	-0.00	-0.00	-0.00	-0.00	300.00	200.00	0.00	-0.00
319	-0.00	-0.00	-0.00	903.00	200.00	0.00	-0.00	-0.00	-0.00	-0.00	300.00	200.00	0.00	-0.00
320	-0.00	-0.00	-0.00	903.00	200.00	0.00	-0.00	-0.00	-0.00	-0.00	300.00	200.00	0.00	-0.00
321	-0.00	-0.00	-0.00	903.00	200.00	0.00	-0.00	-0.00	-0.00	-0.00	300.00	200.00	0.00	-0.00
322	-0.00	-0.00	-0.00	903.00	200.00	0.00	-0.00	-0.00	-0.00	-0.00	300.00	200.00	0.00	-0.00
323	-0.00	-0.00	-0.00	903.00	200.00	0.00	-0.00	-0.00	-0.00	-0.00	300.00	200.00	0.00	-0.00
324	-0.00	-0.00	-0.00	903.00	200.00	0.00	-0.00	-0.00	-0.00	-0.00	300.00	200.00	0.00	-0.00
325	-0.00	-0.00	-0.00	903.00	200.00	0.00	-0.00	-0.00	-0.00	-0.00	300.00	200.00	0.00	-0.00
326	-0.00	-0.00	-0.00	903.00	200.00	0.00	-0.00	-0.00	-0.00	-0.00	300.00	200.00	0.00	-0.00
327	-0.00	-0.00	-0.00	903.00	200.00	0.00	-0.00	-0.00	-0.00	-0.00	300.00	200.00	0.00	-0.00
328	-0.00	-0.00	-0.00	903.00	200.00	0.00	-0.00	-0.00	-0.00	-0.00	300.00	200.00	0.00	-0.00
329	-0.00	-0.00	-0.00	903.00	200.00	0.00	-0.00	-0.00	-0.00	-0.00	300.00	200.00	0.00	-0.00
330	-0.00	-0.00	-0.00	903.00	200.00	0.00	-0.00	-0.00	-0.00	-0.00	300.00	200.00	0.00	-0.00
331	-0.00	-0.00	-0.00	903.00	200.00	0.00	-0.00	-0.00	-0.00	-0.00	300.00	200.00	0.00	-0.00
332	-0.00	-0.00	-0.00	903.00	200.00	0.00	-0.00	-0.00	-0.00	-0.00	300.00	200.00	0.00	-0.00
333	-0.00	-0.00	-0.00	903.00	200.00	0.00	-0.00	-0.00	-0.00	-0.00	300.00	200.00	0.00	-0.00
334	-0.00	-0.00	-0.00	903.00	200.00	0.00	-0.00	-0.00	-0.00	-0.00	300.00	200.00	0.00	-0.00
335	-0.00	-0.00	-0.00	903.00	200.00	0.00	-0.00	-0.00	-0.00	-0.00	300.00	200.00	0.00	-0.00
336	-0.00	-0.00	-0.00	903.00	200.00	0.00	-0.00	-0.00	-0.00	-0.00	300.00	200.00	0.00	-0.00
337	-0.00	-0.00	-0.00	903.00	200.00	0.00	-0.00	-0.00	-0.00	-0.00	300.00	200.00	0.00	-0.00
338	-0.00	-0.00	-0.00	903.00	200.00	0.00	-0.00	-0.00	-0.00	-0.00	300.00	200.00	0.00	-0.00
339	-0.00	-0.00	-0.00	903.00	200.00	0.00	-0.00	-0.00	-0.00	-0.00	300.00	200.00	0.00	-0.00
340	-0.00	-0.00	-0.00	903.00	200.00	0.00	-0.00	-0.00	-0.00	-0.00	300.00	200.00	0.00	-0.00
341	-0.00	-0.00	-0.00	903.00	200.00	0.00	-0.00	-0.00	-0.00	-0.00	300.00	200.00	0.00	-0.00
342	-0.00	-0.00	-0.00	903.00	200.00	0.00	-0.00	-0.00	-0.00	-0.00	300.00	200.00	0.00	-0.00
343	-0.00	-0.00	-0.00	903.00	200.00	0.00	-0.00	-0.00	-0.00	-0.00	300.00	200.00	0.00	-0.00
344	-0.00	-0.00	-0.00	903.00	200.00	0.00	-0.00	-0.00	-0.00	-0.00	300.00	200.00	0.00	-0.00
345	-0.00	-0.00	-0.00	903.00	200.00	0.00	-0.00	-0.00	-0.00	-0.00	300.00	200.00	0.00	-0.00
346	-0.00	-0.00	-0.00	903.00	200.00	0.00	-0.00	-0.00	-0.00	-0.00	300.00	200.00	0.00	-0.00
347	-0.00	-0.00	-0.00	903.00	200.00	0.00	-0.00	-0.00	-0.00	-0.00	300.00	200.00	0.00	-0.00
348	-0.00	-0.00	-0.00	903.00	200.00	0.00	-0.00	-0.00	-0.00	-0.00	300.00	200.00	0.00	-0.00
349	-0.00	-0.00	-0.00	903.00	200.00	0.00	-0.00	-0.00	-0.00	-0.00	300.00	200.00	0.00	-0.00
350	-0.00	-0.00	-0.00	903.00	200.00	0.00	-0.00	-0.00	-0.00	-0.00	300.00	200.00	0.00	-0.00
351	-0.00	-0.00	-0.00	903.00	200.00	0.00	-0.00	-0.00	-0.00	-0.00	300.00	200.00	0.00	-0.00
352	-0.00	-0.00	-0.00	903.00	200.00	0.00	-0.00	-0.00	-0.00	-0.00	300.00	200.00	0.00	-0.00
353	-0.00	-0.00	-0.00	903.00	200.00	0.00	-0.00	-0.00	-0.00	-0.00	300.00	200.00	0.00	-0.00
354	-0.00	-0.00	-0.00	903.00	200.00	0.00	-0.00	-0.00	-0.00	-0.00	300.00	200.00	0.00	-0.00
355	-0.00	-0.00	-0.00	903.00	200.00	0.00	-0.00	-0.00	-0.00	-0.00	300.00	200.00	0.00	-0.00
356	-0.00	-0.00	-0.00	903.00	200.00	0.00	-0.00	-0.00	-0.00	-0.00	300.00	200.00	0.00	-0.00
357	-0.00	-0.00	-0.00	903.00	200.00	0.00	-0.00	-0.00	-0.00	-0.00	300.00	200.00	0.00	-0.00
358	-0.00	-0.00	-0.00	903.00	200.00	0.00	-0.00	-0.00	-0.00	-0.00	300.00	200.00	0.00	-0.00
359	-0.00	-0.00	-0.00	903.00	200.00	0.00	-0.00	-0.00	-0.00	-0.00	300.00	200.00	0.00	-0.00
360	-0.00	-0.00	-0.00	903.00	200.00	0.00	-0.00	-0.00	-0.00	-0.00	300.00	200.00	0.00	-0.00
361	-0.00	-0.00	-0.00	903.00	200.00	0.00	-0.00	-0.00	-0.00	-0.00	300.00	200.00	0.00	-0.00
362	-0.00	-0.00	-0.00	903.00	200.00	0.00	-0.00	-0.00	-0.00	-0.00	300.00	200.00	0.00	-0.00
363	-0.00	-0.00	-0.00	903.00	200.00	0.00	-0.00	-0.00	-0.00	-0.00	300.00	200.00	0.00	-0.00
364	-0.00	-0.00	-0.00	903.00	200.00	0.00	-0.00	-0.00	-0.00	-0.00	300.00	200.00	0.00	-0.00
365	-0.00	-0.00	-0.00	903.00	200.00	0.00	-0.00	-0.00	-0.00	-0.00	300.00	200.00	0.00	-0.00
366	-0.00	-0.00	-0.00	903.00	200.00	0.00	-0.00	-0.00	-0.00	-0.00	300.00	200.00	0.00	-0.00
367	-0.00	-0.00	-0.00	903.00	200.00	0.00	-0.00	-0.00	-0.00	-0.00	300.00	200.00	0.00	-0.00
368	-0.00	-0.00	-0.00	903.00	200.00	0.00	-0.00	-0.00	-0.00	-0.00	300.00	200.00	0.00	-0.00
369	54.09	-16.17	73.39	1090.73	210.40	0.00	-12606.08	-0.00	-0.00	-0.00	300.00	200.00	0.00	-0.00
370	41.89	-20.75	230.87	1028.31	154.26	0.00	-17007.77	-0.00	-0.00	-0.00	300.00	200.00	0.00	-0.00
371	57.53	-27.85	182.50	1036.44	158.53	0.00	-15263.54	-0.00	-0.00	-0.00	300.00	200.00	0.00	-0.00
372	71.64	-28.76	191.35	1033.38	156.94	0.00	-14395.23	-0.00	-0.00	-0.00	300.00	200.00	0.00	-0.00
373	85.68	-23.12	206.30	1028.15	154.44	0.00	-13988.22	-0.00	-0.00	-0.00	300.00	200.00	0.00	-0.00
374	90.87	-19.23	212.40	1024.34	152.73	0.00	-13475.19	-0.00	-0.00	-0.00	300.00	200.00	0.00	-0.00
375	81.10	-20.37	216.52	1020.97	150.11	0.00	-13499.41	-0.00	-0.00	-0.00	300.00	200.00	0.00	-0.00
376	69.58	-20.07	227.81	1015.73	146.28	0.00	-13652.29	-0.00	-0.00	-0.00	300.00	200.00	0.00	-0.00
377	69.58	-11.14	254.97	1004.44	140.63	0.00	-13941.33	-0.00	-0.00	-0.00	300.00	200.00	0.00	-0.00
378	82.70	-4.04	274.66	997.17	137.44	0.00	-13536.03	-0.00	-0.00	-0.00	300.00	200.00	0.00	-0.00
379	94.53	0.69	290.99	991.10	134.77	0.00	-12956.01	-0.00	-0.00	-0.00	300.00	200.00	0.00	-0.00
380	95.60	4.81	312.96	984.47	132.13	0.00	-12143.94	-0.00	-0.00	-0.00	300.00	200.00	0.00	-0.00
381	92.16	5.42	323.03	978.81	127.82	0.00	-11068.22	-0.00	-0.00	-0.00	300.00	200.00	0.00	-0.00
382	88.04	4.35	327.76	976.74	127.56	0.00	-9879.95	-0.00	-0.00	-0.00	300.00	200.00	0.00	-0.00
383	82.47	8.16	331.42	973.30	126.06	0.00	-8205.63	-0.00	-0.00	-0.00	300.00	200.00	0.00	-0.00
384	77.97	12.51	337.68	969.15	123.99	0.00	-6616.74	-0.00	-0.00	-0.00	300.00	200.00	0.00	-0.00
385	78.43	19.38	345.61	964.59	120.71	0.00	-5421.26	-0.00	-0.00	-0.00	300.00	200.00	0.00	-0.00
386	78.05	25.33	360.87	959.96	117.97	0.00	-3450.43	-0.00	-0.00	-0.00	300.00	200.00	0.00	-0.00
387	74.77	28.92	377.81	954.74	114.62	0.00	-1242.08	-0.00	-0.00	-0.00	300.00	200.00	0.00	-0.00
388	76.52	30.06	402.37	951.58	112.86	0.00	-804.57	-0.00	-0.00	-0.00	300.00	200.00	0.00	-0.00
389	80.41	28.99	435.18	948.86	112.27	0.00	-510.63	-0.00	-0.00	-0.00	300.00	200.00	0.00	-0.00
390	84.23	26.17	466.31	946.39	111.45	0.00	-308.14	-0.00	-0.00	-0.00	300.00	200.00	0.00	-0.00
391	87.74	24.26	496.06	944.62	110.67	0.00	-309.74	-0.00	-0.00	-0.00	300.00	200.00	0.00	-0.00
392	90.41	22.74	526.43	942.83	110.09	0.00	-176.63	-0.00	-0.00	-0.00	300.00	200.00	0.00	-0.00
393	91.40	23.12	549.16	941.01	109.09	0.00	81.46	-0.00	-0.00	-0.00	300.00	200.00	0.00	-0.00
394	91.78	25.33	568.54	939.63	108.53	0.00	404.70	-0.00	-0.00	-0.00	300.00	200.00	0.00	-0.00
395	90.41	29.37	587.16	939.33	108.94	0.00	816.83	-0.00	-0.00	-0.00	300.00	200.00	0.00	-0.00
396	89.65	34.03	598.30	938.42	108.54	0.00	1101.65	-0.00	-0.00	-0.00	300.00	200.00	0.00	-0.00
397	88.42	37.61	606.69	937.71	108.20	0.00	1334.51	-0.00	-0.00	-0.00	300.00	200.00	0.00	-0.00
398	87.43	40.36	614.17	936.39	107.68	0.00	1429.28	-0.00	-0.00	-0.00	300.00	200.00	0.00	-0.00
399	86.59	40.44	619.66	935.43	107.31	0.00	1122.49	-0.00	-0.00	-0.00	300.00	200.00	0.00	-0.00
400	86.44	39.67	623.93	934.55	106.97	0.00	663.14	-0.00	-0.00	-0.00	300.00	200.00	0.00	-0.00
401	83.54	36.85	627.90	933.84	106.44	0.00	454.46	-0.00	-0.00	-0.00	300.00	200.00	0.00	-0.00
402	81.25	34.48	629.73	932.88	105.98	0.00	279.99	-0.00	-0.00	-0.00	300.00	200.00	0.00	-0.00
403	77.13	30.90	632.78	932.66	106.29	0.00	392.96	-0.00	-0.00	-0.00	300.00	200.00	0.00	-0.00
404	74.08	29.68	631.87	931.91	106.11	0.00	128.78	-0.00	-0.00	-0.00	300.00	200.00	0.00	-0.00
405	70.65	27.85	630.65	931.67	106.02	0.00	92.60	-0.00	-0.00	-0.00	300.00	200.00	0.00	-0.00
406	67.60	28.00	625.92	930.57	105.56	0.00	-37.71	-0.00	-0.00	-0.00	300.00	200.00	0.00	-0.00
407	64.16	27.08	619.66	930.26	105.54	0.00	-70.00	-0.00	-0.00	-0.00	300.00	200.00	0.00	-0.00
408	60.96	26.93	613.86	929.47	105.10	0.00	-181.08	0.00	0.00	0.00	300.00	200.00	0.00	0.00
409	57.91	25.94	607.91	928.75	104.87	0.00	-248.73	-0.00	-0.00	-0.00	300.00	200.00	0.00	-0.00
410	54.93	25.10	602.72	928.06	104.71	0.00	-393.33	-0.00	-0.00	-0.00	300.00	200.00	0.00	-0.00
411	51.96	24.49	598.91	927.54	104.46	0.00	-575.21	-0.00	-0.00	-0.00	300.00	200.00	0.00	-0.00
412	49.67	23.73	595.25	926.76	104.13	0.00	-816.62	-0.00	-0.00	-0.00	300.00	200.00	0.00	-0.00
413	46.84	23.50	592.35	926.03	103.86	0.00	-901.84	-0.00	-0.00	-0.00	300.00	200.00	0.00	-0.00
414	44.86	23.19	590.82	925.24	103.62	0.00	-1063.07	-0.00	-0.00	-0.00	300.00	200.00	0.00	-0.00
415	42.88	23.19	590.67	924.54	103.38	0.00	-1231.97	-0.00	-0.00	-0.00	300.00	200.00	0.00	-0.00
416	40.89	23.27	590.36	924.01	103.08	0.00	-1385.53	-0.00	-0.00	-0.00	300.00	200.00	0.00	-0.00
417	39.06	23.42	591.58	923.35	102.76	0.00	-1620.07	-0.00	-0.00	-0.00	300.00	200.00	0.00	-0.00
418	37.38	23.96	594.02	922.65	102.70	0.00	-1750.85	-0.00	-0.00	-0.00	300.00	200.00	0.00	-0.00
419	35.48	24.03	596.16	922.12	102.43	0.00	-1952.51	-0.00	-0.00	-0.00	300.00	200.00	0.00	-0.00
420	33.80	24.26	598.30	921.59	102.12	0.00	-2225.84	-0.00	-0.00	-0.00	300.00	200.00	0.00	-0.00
421	31.89	24.11	600.89	920.98	102.03	0.00	-2390.45	-0.00	-0.00	-0.00	300.00	200.00	0.00	-0.00
422	29.60	23.80	604.10	920.66	101.84	0.00	-2547.70	0.00	0.00	0.00	300.00	200.00	0.00	0.00
423	27.62	23.96	607.15	920.19	101.78	0.00	-2826.83	-0.00	-0.00	-0.00	300.00	200.00	0.00	-0.00
424	25.48	23.80	609.44	919.68	101.50	0.00	-2998.42	-0.00	-0.00	-0.00	300.00	200.00	0.00	-0.00
425	23.35	23.96	612.18	919.15	101.55	0.00	-3188.99	-0.00	-0.00	-0.00	300.00	200.00	0.00	-0.00
426	20.98	24.34	613.86	918.66	101.42	0.00	-3342.12	-0.00	-0.00	-0.00	300.00	200.00	0.00	-0.00
427	18.77	24.26	614.78	918.12	101.07	0.00	-3482.37	-0.00	-0.00	-0.00	300.00	200.00	0.00	-0.00
428	16.40	24.34	616.15	917.19	101.04	0.00	-3776.78	-0.00	-0.00	-0.00	300.00	200.00	0.00	-0.00
429	14.11	24.72	616.91	916.95	100.96	0.00	-3939.92	-0.00	-0.00	-0.00	300.00	200.00	0.00	-0.00
430	11.60	24.26	618.59	916.39	100.74	0.00	-4131.08	-0.00	-0.00	-0.00	300.00	200.00	0.00	-0.00
431	8.47	24.34	619.96	915.85	100.62	0.00	-4290.02	-0.00	-0.00	-0.00	300.00	200.00	0.00	-0.00
432	6.26	24.80	622.10	915.07	100.47	0.00	-4378.04	-0.00	-0.00	-0.00	300.00	200.00	0.00	-0.00
433	3.81	24.95	623.93	914.67	100.32	0.00	-4562.28	-0.00	-0.00	-0.00	300.00	200.00	0.00	-0.00
434	0.99	25.18	625.92	913.68	100.20	0.00	-4716.58	-0.00	-0.00	-0.00	300.00	200.00	0.00	-0.00
435	-1.14	25.33	628.20	912.84	100.22	0.00	-4827.06	-0.00	-0.00	-0.00	300.00	200.00	0.00	-0.00
436	-2.90	25.48	630.19	911.72	100.00	0.00	-4967.60	-0.00	-0.00	-0.00	300.00	200.00	0.00	-0.00
437	-4.88	25.79	632.78	910.74	99.78	0.00	-5180.54	-0.00	-0.00	-0.00	300.00	200.00	0.00	-0.00
438	-6.48	25.79	634.46	909.57	99.71	0.00	-5309.65	-0.00	-0.00	-0.00	300.00	200.00	0.00	-0.00
439	-8.47	26.17	634.77	908.26	99.47	0.00	-5351.79	-0.00	-0.00	-0.00	300.00	200.00	0.00	-0.00
440	-10.83	26.86	634.00	906.61	99.25	0.00	-5345.52	-0.00	-0.00	-0.00	300.00	200.00	0.00	-0.00
441	-12.66	27.24	633.39	905.24	99.25	0.00	-5331.11	-0.00	-0.00	-0.00	300.00	200.00	0.00	-0.00
442	-14.11	28.00	632.02	903.51	99.23	0.00	-5389.64	-0.00	-0.00	-0.00	300.00	200.00	0.00	-0.00
443	-15.95	28.23	630.34	901.62	98.96	0.00	-5353.69	-0.00	-0.00	-0.00	300.00	200.00	0.00	-0.00
444	-17.17	28.69	628.05	899.50	98.49	0.00	-5435.61	-0.00	-0.00	-0.00	300.00	200.00	0.00	-0.00
445	-18.69	28.76	626.07	897.81	98.46	0.00	-5414.33	-0.00	-0.00	-0.00	300.00	200.00	0.00	-0.00
446	-20.07	28.92	624.54	895.38	98.31	0.00	-5429.66	-0.00	-0.00	-0.00	300.00	200.00	0.00	-0.00
447	-21.59	29.07	622.10	893.29	98.06	0.00	-5321.58	-0.00	-0.00	-0.00	300.00	200.00	0.00	-0.00
448	-22.89	29.14	618.44	891.01	97.80	0.00	-5253.65	-0.00	-0.00	-0.00	300.00	200.00	0.00	-0.00
449	-24.11	29.30	614.62	888.33	97.52	0.00	-5201.82	-0.00	-0.00	-0.00	300.00	200.00	0.00	-0.00
450	-24.57	29.60	611.11	885.70	97.33	0.00	-5205.23	-0.00	-0.00	-0.00	300.00	200.00	0.00	-0.00
451	-25.41	29.98	607.76	882.96	97.21	0.00	-5050.52	-0.00	-0.00	-0.00	300.00	200.00	0.00	-0.00
452	-26.47	30.21	605.77	880.18	97.13	0.00	-4964.17	-0.00	-0.00	-0.00	300.00	200.00	0.00	-0.00
453	-27.39	30.52	605.32	877.44	96.90	0.00	-4818.92	-0.00	-0.00	-0.00	300.00	200.00	0.00	-0.00
454	-28.31	30.52	606.69	875.01	96.83	0.00	-4717.03	-0.00	-0.00	-0.00	300.00	200.00	0.00	-0.00
455	-29.98	30.90	608.52	872.01	96.84	0.00	-4601.00	-0.00	-0.00	-0.00	300.00	200.00	0.00	-0.00
456	-31.13	31.51	611.72	869.40	96.83	0.00	-4633.40	-0.00	-0.00	-0.00	300.00	200.00	0.00	-0.00
457	-32.73	32.27	614.32	866.86	96.42	0.00	-4438.65	-0.00	-0.00	-0.00	300.00	200.00	0.00	-0.00
458	-34.94	32.42	618.44	864.29	96.47	0.00	-4328.27	-0.00	-0.00	-0.00	300.00	200.00	0.00	-0.00
459	-36.85	32.65	622.41	862.03	96.59	0.00	-4235.89	-0.00	-0.00	-0.00	300.00	200.00	0.00	-0.00
460	-38.60	34.03	625.31	859.59	96.44	0.00	-4023.42	-0.00	-0.00	-0.00	300.00	200.00	0.00	-0.00
461	-41.35	33.80	629.58	857.41	96.36	0.00	-3969.85	-0.00	-0.00	-0.00	300.00	200.00	0.00	-0.00
462	-43.79	34.56	632.93	855.27	96.34	0.00	-3835.54	-0.00	-0.00	-0.00	300.00	200.00	0.00	-0.00
463	-46.31	34.87	636.14	853.42	96.33	0.00	-3724.23	-0.00	-0.00	-0.00	300.00	200.00	0.00	-0.00
464	-49.44	35.25	639.95	851.28	96.52	0.00	-3612.60	-0.00	-0.00	-0.00	300.00	200.00	0.00	-0.00
465	-52.19	35.25	644.68	849.96	96.71	0.00	-3589.21	-0.00	-0.00	-0.00	300.00	200.00	0.00	-0.00
466	-55.39	34.56	648.19	848.48	96.80	0.00	-3568.90	-0.00	-0.00	-0.00	300.00	200.00	0.00	-0.00
467	-59.43	34.48	651.09	847.04	97.12	0.00	-3513.99	-0.00	-0.00	-0.00	300.00	200.00	0.00	-0.00
468	-62.94	34.33	652.77	845.85	97.43	0.00	-3483.57	0.00	0.00	0.00	300.00	200.00	0.00	0.00
469	-66.76	34.18	653.69	844.95	97.57	0.00	-3537.60	-0.00	-0.00	-0.00	300.00	200.00	0.00	-0.00
470	-71.56	33.80	653.69	843.90	97.95	0.00	-3470.63	-0.00	-0.00	-0.00	300.00	200.00	0.00	-0.00
471	-75.23	34.03	652.77	842.97	98.18	0.00	-3435.50	-0.00	-0.00	-0.00	300.00	200.00	0.00	-0.00
472	-79.04	33.87	650.02	841.94	98.45	0.00	-3363.49	-0.00	-0.00	-0.00	300.00	200.00	0.00	-0.00
473	-83.47	34.18	645.60	841.24	98.65	0.00	-3323.24	-0.00	-0.00	-0.00	300.00	200.00	0.00	-0.00
474	-87.20	34.33	640.26	840.30	98.86	0.00	-3309.35	-0.00	-0.00	-0.00	300.00	200.00	0.00	-0.00
475	-91.09	34.79	633.09	839.23	99.06	0.00	-3188.82	3.74	0.61	26.86	383.52	257.95	0.00	-40.31
476	-94.45	34.26	624.08	838.97	99.41	0.00	-3228.93	6.41	-10.45	231.63	390.71	261.40	0.00	334.53
477	-97.05	34.79	611.72	837.45	99.28	0.00	-2959.28	15.79	3.28	213.78	387.58	260.67	0.00	190.20
478	-98.72	34.56	596.62	836.40	99.64	0.00	-2759.37	34.79	8.01	231.02	386.39	261.56	0.00	213.58
479	-99.56	32.12	576.02	835.53	100.24	0.00	-2754.68	62.18	7.17	276.34	381.17	259.97	0.00	56.68
480	-98.72	31.05	554.35	834.05	100.30	0.00	-2504.63	67.44	4.58	296.33	380.79	261.28	0.00	169.47
481	-97.50	28.46	531.16	833.02	100.83	0.00	-2461.41	56.15	6.10	307.31	378.05	261.77	0.00	16.53
482	-95.29	25.48	501.10	831.47	101.34	0.00	-2623.21	48.29	3.81	321.96	377.06	262.65	0.00	-106.28
483	-91.25	22.96	473.02	830.13	101.68	0.00	-2675.78	52.80	1.30	325.62	375.35	263.36	0.00	-117.43
484	-85.98	20.07	443.42	829.19	102.41	0.00	-2876.43	58.67	-0.69	323.03	372.98	263.49	0.00	-253.48
485	-79.12	16.71	408.02	827.72	102.69	0.00	-3082.72	60.42	-5.95	328.98	369.30	265.03	0.00	-350.41
486	-71.56	13.81	374.45	825.49	102.53	0.00	-3146.46	63.63	-14.65	347.90	364.74	266.49	0.00	-268.31
487	-63.93	11.06	341.49	824.18	102.95	0.00	-3337.28	70.04	-21.06	362.24	360.28	267.65	0.00	-172.50
488	-55.01	7.48	301.67	822.12	102.68	0.00	-3586.32	75.00	-27.01	370.03	356.91	268.45	0.00	-241.47
489	-46.16	5.11	264.43	819.04	102.14	0.00	-3796.88	74.92	-31.97	379.33	353.22	269.11	0.00	-514.11
490	-37.00	2.98	225.98	816.50	101.55	0.00	-4019.16	74.62	-35.32	388.34	351.16	269.47	0.00	-928.66
491	-25.25	1.98	183.11	811.00	100.17	0.00	-4117.06	76.68	-36.62	400.54	348.46	269.56	0.00	-1291.72
492	-12.66	2.06	147.55	804.34	98.86	0.00	-4260.82	78.43	-36.62	417.79	346.57	269.32	0.00	-1578.24
493	-1.37	2.59	115.36	794.27	94.97	0.00	-4288.69	80.34	-34.79	439.91	345.06	268.82	0.00	-1784.47
494	8.01	3.28	89.72	784.12	92.18	0.00	-4250.31	81.94	-31.20	469.97	343.05	268.38	0.00	-2003.12
495	13.05	3.74	73.55	774.78	88.80	0.00	-4267.36	82.63	-27.92	497.74	341.94	267.75	0.00	-2020.10
496	15.03	3.28	60.73	765.06	83.42	0.00	-4412.49	82.63	-24.11	523.68	341.00	267.37	0.00	-2051.37
497	16.56	3.66	47.30	755.90	74.84	0.00	-4554.70	81.56	-20.52	549.01	339.77	266.70	0.00	-2097.70
498	17.93	4.88	37.38	741.37	67.76	0.00	-4603.05	80.64	-18.01	567.02	338.59	266.31	0.00	-2037.46
499	19.30	5.42	28.23	716.51	49.73	0.00	-4888.75	79.88	-17.01	581.05	337.34	266.12	0.00	-1979.13
500	20.29	5.87	20.60	687.44	31.11	0.00	-5136.62	80.03	-17.93	595.70	335.89	265.88	0.00	-1911.73
501	-0.00	-0.00	-0.00	903.00	200.00	0.00	-0.00	80.49	-19.76	607.60	334.66	265.85	0.00	-1980.30
502	-0.00	-0.00	-0.00	903.00	200.00	0.00	-0.00	81.02	-23.19	616.91	333.54	265.99	0.00	-1977.69
503	-0.00	-0.00	-0.00	903.00	200.00	0.00	-0.00	80.64	-27.54	624.54	332.32	265.77	0.00	-1954.00
504	-0.00	-0.00	-0.00	903.00	200.00	0.00	-0.00	79.73	-31.13	629.43	331.35	265.84	0.00	-2129.04
505	19.07	2.67	-6.41	1138.71	390.48	0.00	234.15	78.43	-33.87	632.32	330.41	266.02	0.00	-2100.23
506	19.07	2.90	-6.71	1128.00	381.82	0.00	23.24	76.60	-36.09	633.70	329.47	266.02	0.00	-2164.52
507	-0.00	-0.00	-0.00	903.00	200.00	0.00	-0.00	74.16	-36.39	633.09	328.78	265.99	0.00	-2161.32
508	18.84	2.59	-6.71	1128.00	377.27	0.00	-81.15	70.95	-34.87	631.56	328.05	265.86	0.00	-2085.11
509	19.00	2.59	-6.71	1134.82	377.27	0.00	-3.12	66.83	-32.27	629.43	327.42	265.70	0.00	-1888.39
510	19.07	2.67	-6.87	1129.67	368.89	0.00	-222.10	62.94	-29.60	625.92	326.99	265.63	0.00	-1708.01
511	18.92	2.67	-6.26	1151.78	390.24	0.00	97.14	59.13	-26.86	621.49	326.37	265.55	0.00	-1526.96
512	18.92	2.67	-6.41	1153.00	385.71	0.00	-14.71	55.08	-24.87	616.15	325.41	265.18	0.00	-1316.55
513	19.00	2.67	-6.56	1126.26	386.05	0.00	100.07	51.42	-23.50	611.57	325.00	265.17	0.00	-1234.10
514	19.07	2.52	-6.26	1151.78	390.24	0.00	118.35	48.75	-22.74	608.22	324.31	265.13	0.00	-1055.82
515	19.00	2.67	-6.56	1140.21	386.05	0.00	85.70	46.54	-22.81	604.10	323.42	265.32	0.00	-912.02
516	-0.00	-0.00	-0.00	903.00	200.00	0.00	-0.00	45.24	-23.27	602.11	322.43	265.33	0.00	-779.55
517	19.15	2.67	-6.56	1133.23	381.40	0.00	20.76	44.48	-24.11	600.28	321.66	265.58	0.00	-680.69
518	-0.00	-0.00	-0.00	903.00	200.00	0.00	-0.00	43.95	-25.02	600.89	320.34	265.72	0.00	-471.07
519	19.07	2.67	-6.26	1144.46	395.12	0.00	192.97	43.03	-25.41	601.35	319.56	265.72	0.00	-337.19
520	-0.00	-0.00	-0.00	903.00	200.00	0.00	-0.00	41.89	-25.56	603.49	318.58	265.89	0.00	-267.03
521	18.92	2.59	-6.41	1138.71	385.71	0.00	41.42	40.51	-25.41	606.38	317.51	265.98	0.00	-86.45
522	18.92	2.44	-6.71	1128.00	381.82	0.00	52.71	39.22	-25.10	609.89	316.89	266.10	0.00	109.19
523	19.00	2.52	-6.26	1144.46	390.24	0.00	168.03	37.69	-24.95	613.25	316.42	266.19	0.00	249.15
524	19.07	2.44	-6.26	1151.78	400.00	0.00	369.19	35.71	-24.80	616.61	315.59	266.27	0.00	441.09
525	-0.00	-0.00	-0.00	903.00	200.00	0.00	-0.00	33.87	-24.49	619.51	314.78	266.45	0.00	484.40
526	18.92	2.67	-6.26	1144.46	390.24	0.00	116.67	32.27	-24.49	620.42	313.87	266.45	0.00	721.93
527	-0.00	-0.00	-0.00	903.00	200.00	0.00	-0.00	30.44	-23.80	621.64	313.11	266.57	0.00	919.37
528	19.00	2.67	-6.71	1134.82	377.27	0.00	-89.47	28.76	-23.65	622.71	312.35	266.65	0.00	973.18
529	19.00	2.59	-6.41	1145.86	390.48	0.00	81.74	26.63	-23.35	623.47	311.53	266.96	0.00	1113.62
530	19.07	2.67	-6.41	1124.43	390.48	0.00	203.63	24.26	-23.35	624.69	310.55	267.32	0.00	1238.71
531	19.00	2.52	-6.87	1136.33	377.78	0.00	-25.43	22.13	-23.04	625.61	309.59	267.56	0.00	1303.67
532	19.07	2.52	-6.41	1145.86	390.48	0.00	160.58	19.61	-23.04	626.98	308.76	268.05	0.00	1421.64
533	18.92	2.52	-6.26	1144.46	390.24	0.00	153.52	17.09	-22.96	627.59	308.02	268.85	0.00	1475.41
534	19.00	2.75	-6.41	1145.86	390.48	0.00	67.57	14.57	-23.50	628.36	307.21	269.60	0.00	1504.09
535	-0.00	-0.00	-0.00	903.00	200.00	0.00	-0.00	12.74	-24.49	628.20	306.27	270.20	0.00	1642.95
536	19.00	2.52	-6.41	1145.86	390.48	0.00	168.94	11.37	-26.25	626.37	304.82	270.50	0.00	1797.76
537	-0.00	-0.00	-0.00	903.00	200.00	0.00	-0.00	10.30	-26.47	625.46	303.37	270.80	0.00	1939.84
538	19.00	2.67	-6.26	1159.10	395.12	0.00	161.89	9.08	-26.63	626.68	302.41	270.81	0.00	2103.21
539	19.00	2.59	-6.26	1159.10	390.24	0.00	111.65	6.87	-26.17	628.36	301.38	271.10	0.00	2218.17
540	19.07	2.59	-6.56	1140.21	386.05	0.00	95.10	4.81	-26.17	630.19	300.58	271.04	0.00	2393.72
541	18.92	2.75	-6.56	1140.21	381.40	0.00	-34.60	2.44	-25.86	631.26	299.78	271.21	0.00	2594.38
542	18.92	2.52	-6.26	1151.78	390.24	0.00	89.32	0.69	-25.63	631.10	298.69	271.28	0.00	2670.50
543	-0.00	-0.00	-0.00	903.00	200.00	0.00	-0.00	-1.30	-25.33	632.02	297.68	271.13	0.00	2893.17
544	18.92	2.52	-6.41	1153.00	390.48	0.00	90.64	-3.13	-25.10	631.10	296.59	270.99	0.00	3034.05
545	19.07	2.52	-6.26	1144.46	390.24	0.00	136.77	-4.65	-24.95	629.58	295.71	271.01	0.00	3247.48
546	19.00	2.29	-6.26	1151.78	390.24	0.00	183.66	-6.41	-24.41	628.05	294.68	270.89	0.00	3329.64
547	18.92	2.44	-6.56	1133.23	386.05	0.00	97.05	-8.16	-24.41	626.98	293.79	270.77	0.00	3413.51
548	19.15	2.59	-6.26	1159.10	390.24	0.00	94.90	-9.84	-24.26	626.07	293.05	270.53	0.00	3646.26
549	19.07	2.59	-5.95	1164.54	400.00	0.00	275.25	-12.05	-24.34	625.92	292.17	270.36	0.00	3653.52
550	19.00	2.44	-6.41	1160.14	385.71	0.00	-6.54	-13.73	-24.03	625.92	291.66	270.26	0.00	3801.51
551	18.92	2.59	-6.41	1138.71	390.48	0.00	131.52	-16.40	-24.41	626.37	290.86	270.11	0.00	3868.34
552	19.15	2.59	-5.95	1164.54	400.00	0.00	221.84	-18.54	-24.34	626.37	289.84	270.06	0.00	4015.71
553	-0.00	-0.00	-0.00	903.00	200.00	0.00	-0.00	-20.98	-24.57	626.37	288.96	270.01	0.00	4096.47
554	-0.00	-0.00	-0.00	903.00	200.00	0.00	-0.00	-23.57	-25.10	626.22	287.72	269.83	0.00	4156.56
555	19.23	2.44	-6.26	1151.78	395.12	0.00	237.26	-25.71	-25.48	625.61	286.17	269.90	0.00	4259.03
556	-0.00	-0.00	-0.00	903.00	200.00	0.00	-0.00	-27.54	-25.94	625.31	284.48	269.69	0.00	4292.62
557	19.15	2.44	-5.95	1164.54	400.00	0.00	261.75	-29.07	-26.55	624.69	282.05	269.47	0.00	4347.63
558	19.07	2.52	-6.56	1133.23	386.05	0.00	39.21	-30.36	-26.63	624.24	279.91	269.62	0.00	4400.66
559	19.30	2.29	-6.26	1137.15	390.24	0.00	206.55	-31.51	-27.08	624.85	277.00	269.30	0.00	4403.01
560	19.23	2.29	-6.26	1151.78	390.24	0.00	181.43	-32.20	-27.24	625.61	273.73	269.37	0.00	4444.11
561	19.30	2.52	-6.26	1151.78	395.12	0.00	187.39	-32.96	-27.31	627.29	270.59	269.13	0.00	4379.79
562	19.23	2.59	-6.26	1144.46	400.00	0.00	289.17	-33.26	-27.24	629.12	267.04	269.03	0.00	4382.08
563	19.23	2.59	-6.41	1145.86	390.48	0.00	79.56	-33.19	-27.01	631.26	262.73	268.99	0.00	4348.43
564	19.38	2.67	-6.87	1129.67	377.78	0.00	-112.75	-32.96	-27.01	633.70	258.61	268.82	0.00	4327.24
565	19.45	2.52	-6.71	1134.82	377.27	0.00	-87.39	-32.81	-27.01	636.44	254.33	268.90	0.00	4219.29
566	19.76	2.52	-5.95	1164.54	394.87	0.00	170.98	-32.58	-27.01	639.80	249.27	268.97	0.00	4164.99
567	-0.00	-0.00	-0.00	903.00	200.00	0.00	-0.00	-31.97	-27.16	643.77	245.32	268.93	0.00	4116.32
568	19.61	2.44	-6.26	1151.78	400.00	0.00	315.78	-31.97	-27.47	647.13	240.93	269.04	0.00	3952.66
569	19.61	2.59	-6.56	1126.26	381.40	0.00	-43.65	-32.65	-28.31	651.25	236.74	269.12	0.00	3803.03
570	19.84	2.52	-6.41	1131.57	380.95	0.00	15.62	-33.49	-28.61	655.06	232.98	268.90	0.00	3694.20
571	-0.00	-0.00	-0.00	903.00	200.00	0.00	-0.00	-34.94	-28.99	659.94	229.87	268.67	0.00	3624.01
572	19.91	2.29	-6.41	1145.86	395.24	0.00	310.63	-37.00	-29.07	664.52	226.57	268.43	0.00	3619.00
573	19.76	2.29	-6.56	1140.21	381.40	0.00	43.12	-39.06	-28.61	669.25	223.94	268.17	0.00	3652.47
574	19.84	2.44	-6.56	1147.19	381.40	0.00	-110.71	-41.43	-28.53	673.07	221.65	268.10	0.00	3594.79
575	-0.00	-0.00	-0.00	903.00	200.00	0.00	-0.00	-45.01	-28.15	678.10	219.80	267.82	0.00	3707.28
576	-0.00	-0.00	-0.00	903.00	200.00	0.00	-0.00	-48.37	-28.23	681.15	218.35	267.61	0.00	3694.54
577	-0.00	-0.00	-0.00	903.00	200.00	0.00	-0.00	-52.26	-28.38	682.83	217.14	267.62	0.00	3727.43
578	20.14	2.44	-6.41	1145.86	385.71	0.00	103.54	-56.84	-29.07	682.83	215.87	267.71	0.00	3685.10
579	20.07	2.44	-6.56	1147.19	386.05	0.00	115.68	-60.88	-29.53	681.00	214.83	267.67	0.00	3619.52
580	20.07	2.29	-5.95	1172.23	400.00	0.00	215.38	-64.70	-30.59	676.88	213.98	267.72	0.00	3630.00
581	20.37	2.14	-6.26	1151.78	390.24	0.00	162.45	-68.66	-31.51	669.71	212.99	267.76	0.00	3523.21
582	-0.00	-0.00	-0.00	903.00	200.00	0.00	-0.00	-71.95	-31.97	660.86	212.03	267.61	0.00	3401.81
583	20.52	2.52	-6.56	1140.21	386.05	0.00	62.45	-73.93	-33.04	648.80	211.17	267.36	0.00	3140.92
584	20.37	2.14	-6.41	1145.86	385.71	0.00	105.72	-76.07	-31.97	632.02	210.12	267.17	0.00	3004.03
585	20.22	2.21	-6.41	1138.71	390.48	0.00	125.16	-77.13	-31.43	614.01	208.82	267.05	0.00	2788.50
586	20.37	2.14	-6.56	1126.26	381.40	0.00	36.73	-77.82	-29.68	594.18	208.01	266.51	0.00	2782.74
587	20.37	2.14	-6.41	1145.86	385.71	0.00	37.06	-78.20	-28.23	569.61	206.78	266.11	0.00	2658.22
588	20.75	2.21	-5.95	1141.46	400.00	0.00	372.67	-77.67	-26.63	545.65	205.87	265.83	0.00	2520.51
589	20.75	2.06	-6.26	1151.78	395.12	0.00	217.90	-76.60	-24.95	520.32	204.63	265.40	0.00	2384.77
590	-0.00	-0.00	-0.00	903.00	200.00	0.00	-0.00	-74.69	-23.19	491.79	203.57	265.03	0.00	2198.62
591	-0.00	-0.00	-0.00	903.00	200.00	0.00	-0.00	-72.94	-21.36	464.94	202.72	264.79	0.00	2054.46
592	21.06	2.14	-6.26	1151.78	390.24	0.00	132.86	-70.95	-20.07	436.71	201.68	264.36	0.00	1837.60
593	21.06	1.98	-6.41	1153.00	380.95	0.00	-50.14	-68.21	-18.54	405.27	200.60	264.08	0.00	1659.98
594	20.98	2.14	-6.56	1126.26	381.40	0.00	-12.77	-65.31	-17.40	376.13	199.59	263.69	0.00	1463.88
595	20.98	1.98	-6.71	1121.18	372.73	0.00	-219.17	-62.03	-16.02	346.37	198.63	263.26	0.00	1272.80
596	21.21	2.21	-6.56	1126.26	386.05	0.00	41.70	-57.30	-14.80	313.26	198.15	262.83	0.00	1072.08
597	21.36	2.14	-6.41	1138.71	376.19	0.00	-150.04	-52.11	-13.66	282.90	196.76	262.46	0.00	920.17
598	-0.00	-0.00	-0.00	903.00	200.00	0.00	-0.00	-46.62	-12.44	251.92	195.88	262.14	0.00	775.04
599	21.13	2.21	-6.26	1137.15	390.24	0.00	69.22	-40.28	-10.99	218.81	194.35	261.51	0.00	664.62
600	21.06	2.44	-6.56	1133.23	381.40	0.00	-106.99	-33.95	-9.92	188.29	192.79	261.75	0.00	570.94
601	-0.00	-0.00	-0.00	903.00	200.00	0.00	-0.00	-27.92	-8.93	159.30	190.23	261.49	0.00	576.02
602	-0.00	-0.00	-0.00	903.00	200.00	0.00	-0.00	-20.22	-7.86	130.00	185.92	261.03	0.00	547.45
603	-0.00	-0.00	-0.00	903.00	200.00	0.00	-0.00	-13.66	-6.87	108.18	183.64	260.65	0.00	524.24
604	-0.00	-0.00	-0.00	903.00	200.00	0.00	-0.00	-7.86	-6.10	90.48	178.08	258.68	0.00	534.19
605	21.06	2.29	-6.26	1144.46	395.12	0.00	145.70	-4.35	-5.04	75.38	176.11	256.28	0.00	504.74
606	21.29	2.44	-6.41	1124.43	390.48	0.00	80.65	-2.75	-4.35	62.87	174.76	255.83	0.00	423.54
607	-0.00	-0.00	-0.00	903.00	200.00	0.00	-0.00	-1.68	-4.27	52.03	175.95	252.79	0.00	319.83
608	-0.00	-0.00	-0.00	903.00	200.00	0.00	-0.00	-0.23	-4.12	41.05	176.21	254.28	0.00	301.55
609	-0.00	-0.00	-0.00	903.00	200.00	0.00	-0.00	0.84	-4.20	32.65	173.83	249.53	0.00	221.68
610	21.21	2.52	-6.41	1138.71	380.95	0.00	-51.41	2.14	-3.97	25.94	172.94	247.06	0.00	168.65
611	21.06	2.21	-5.95	1149.15	400.00	0.00	325.13	3.51	-3.74	20.29	171.43	248.12	0.00	145.99
612	-0.00	-0.00	-0.00	903.00	200.00	0.00	-0.00	2.98	-2.98	14.34	172.34	246.81	0.00	171.42
613	21.06	2.67	-6.26	1137.15	385.37	0.00	-17.86	1.68	-2.06	9.31	196.72	245.90	0.00	207.62
614	-0.00	-0.00	-0.00	903.00	200.00	0.00	-0.00	-0.00	-0.00	-0.00	300.00	200.00	0.00	-0.00
615	20.98	2.44	-6.41	1124.43	380.95	0.00	-39.96	-0.00	-0.00	-0.00	300.00	200.00	0.00	-0.00
616	21.13	2.59	-6.26	1144.46	385.37	0.00	18.05	-0.00	-0.00	-0.00	300.00	200.00	0.00	-0.00
617	21.06	2.59	-6.26	1137.15	385.37	0.00	-0.00	-0.00	-0.00	-0.00	300.00	200.00	0.00	-0.00
618	-0.00	-0.00	-0.00	903.00	200.00	0.00	-0.00	-0.00	-0.00	-0.00	300.00	200.00	0.00	-0.00
619	-0.00	-0.00	-0.00	903.00	200.00	0.00	-0.00	-0.00	-0.00	-0.00	300.00	200.00	0.00	-0.00
620	-0.00	-0.00	-0.00	903.00	200.00	0.00	-0.00	-0.00	-0.00	-0.00	300.00	200.00	0.00	-0.00
621	21.06	2.44	-5.80	1155.63	400.00	0.00	344.53	-0.00	-0.00	-0.00	300.00	200.00	0.00	-0.00
622	20.98	2.44	-5.95	1149.15	394.87	0.00	214.60	-0.00	-0.00	-0.00	300.00	200.00	0.00	-0.00
623	20.90	2.52	-6.26	1137.15	390.24	0.00	183.11	-0.00	-0.00	-0.00	300.00	200.00	0.00	-0.00
624	-0.00	-0.00	-0.00	903.00	200.00	0.00	-0.00	-0.00	-0.00	-0.00	300.00	200.00	0.00	-0.00
625	20.90	2.59	-6.26	1137.15	390.24	0.00	165.24	-0.00	-0.00	-0.00	300.00	200.00	0.00	-0.00
626	-0.00	-0.00	-0.00	903.00	200.00	0.00	-0.00	-0.00	-0.00	-0.00	300.00	200.00	0.00	-0.00
627	20.90	2.52	-5.95	1156.85	400.00	0.00	337.45	-0.00	-0.00	-0.00	300.00	200.00	0.00	-0.00
628	20.90	2.67	-6.41	1131.57	385.71	0.00	67.57	-0.00	-0.00	-0.00	300.00	200.00	0.00	-0.00
629	20.98	2.29	-5.95	1156.85	400.00	0.00	365.04	-0.00	-0.00	-0.00	300.00	200.00	0.00	-0.00
630	-0.00	-0.00	-0.00	903.00	200.00	0.00	-0.00	-0.00	-0.00	-0.00	300.00	200.00	0.00	-0.00
631	20.83	2.75	-6.26	1137.15	390.24	0.00	115.00	-0.00	-0.00	-0.00	300.00	200.00	0.00	-0.00
632	20.90	2.52	-6.26	1144.46	390.24	0.00	187.57	-0.00	-0.00	-0.00	300.00	200.00	0.00	-0.00
633	20.75	2.52	-5.95	1141.46	389.74	0.00	109.94	-0.00	-0.00	-0.00	300.00	200.00	0.00	-0.00
634	20.45	2.52	-5.95	1156.85	400.00	0.00	245.90	-0.00	-0.00	-0.00	300.00	200.00	0.00	-0.00
635	-0.00	-0.00	-0.00	903.00	200.00	0.00	-0.00	-0.00	-0.00	-0.00	300.00	200.00	0.00	-0.00
636	20.75	2.52	-5.95	1172.23	400.00	0.00	291.09	-0.00	-0.00	-0.00	300.00	200.00	0.00	-0.00
637	-0.00	-0.00	-0.00	903.00	200.00	0.00	-0.00	-0.00	-0.00	-0.00	300.00	200.00	0.00	-0.00
638	20.75	2.52	-6.56	1126.26	376.74	0.00	-98.65	-0.00	-0.00	-0.00	300.00	200.00	0.00	-0.00
639	20.75	2.44	-5.80	1171.42	400.00	0.00	290.72	-0.00	-0.00	-0.00	300.00	200.00	0.00	-0.00
640	20.45	2.52	-5.80	1147.74	400.00	0.00	314.61	-0.00	-0.00	-0.00	300.00	200.00	0.00	-0.00
641	20.45	2.44	-5.95	1141.46	400.00	0.00	325.72	-0.00	-0.00	-0.00	300.00	200.00	0.00	-0.00
642	20.52	2.52	-6.26	1129.83	390.24	0.00	197.62	-0.00	-0.00	-0.00	300.00	200.00	0.00	-0.00
643	20.29	2.59	-6.26	1137.15	400.00	0.00	315.78	-0.00	-0.00	-0.00	300.00	200.00	0.00	-0.00
644	-0.00	-0.00	-0.00	903.00	200.00	0.00	-0.00	-0.00	-0.00	-0.00	300.00	200.00	0.00	-0.00
645	20.45	2.67	-6.26	1144.46	390.24	0.00	132.30	-0.00	-0.00	-0.00	300.00	200.00	0.00	-0.00
646	20.45	2.52	-5.95	1141.46	400.00	0.00	330.41	-0.00	-0.00	-0.00	300.00	200.00	0.00	-0.00
647	20.29	2.59	-5.80	1155.63	400.00	0.00	290.72	-0.00	-0.00	-0.00	300.00	200.00	0.00	-0.00
648	20.52	2.52	-6.26	1137.15	390.24	0.00	156.31	-0.00	-0.00	-0.00	300.00	200.00	0.00	-0.00
649	-0.00	-0.00	-0.00	903.00	200.00	0.00	-0.00	-0.00	-0.00	-0.00	300.00	200.00	0.00	-0.00
650	-0.00	-0.00	-0.00	903.00	200.00	0.00	-0.00	-0.00	-0.00	-0.00	300.00	200.00	0.00	-0.00
651	20.07	2.52	-6.56	1140.21	386.05	0.00	45.95	-0.00	-0.00	-0.00	300.00	200.00	0.00	-0.00
652	20.37	2.67	-6.41	1131.57	385.71	0.00	128.61	-0.00	-0.00	-0.00	300.00	200.00	0.00	-0.00
653	20.45	2.67	-5.80	1163.53	400.00	0.00	257.99	-0.00	-0.00	-0.00	300.00	200.00	0.00	-0.00
654	-0.00	-0.00	-0.00	903.00	200.00	0.00	-0.00	-0.00	-0.00	-0.00	300.00	200.00	0.00	-0.00
655	20.22	2.59	-6.26	1144.46	390.24	0.00	107.18	-0.00	-0.00	-0.00	300.00	200.00	0.00	-0.00
656	-0.00	-0.00	-0.00	903.00	200.00	0.00	-0.00	-0.00	-0.00	-0.00	300.00	200.00	0.00	-0.00
657	-0.00	-0.00	-0.00	903.00	200.00	0.00	-0.00	-0.00	-0.00	-0.00	300.00	200.00	0.00	-0.00
658	-0.00	-0.00	-0.00	903.00	200.00	0.00	-0.00	-0.00	-0.00	-0.00	300.00	200.00	0.00	-0.00
659	20.22	2.59	-6.56	1140.21	372.09	0.00	-180.09	-0.00	-0.00	-0.00	300.00	200.00	0.00	-0.00
660	20.22	2.59	-5.95	1164.54	400.00	0.00	343.91	-0.00	-0.00	-0.00	300.00	200.00	0.00	-0.00
661	20.07	2.75	-6.41	1131.57	380.95	0.00	-132.61	-0.00	-0.00	-0.00	300.00	200.00	0.00	-0.00
662	20.07	2.52	-6.56	1147.19	386.05	0.00	97.05	-0.00	-0.00	-0.00	300.00	200.00	0.00	-0.00
663	20.07	2.59	-5.95	1141.46	400.00	0.00	373.25	-0.00	-0.00	-0.00	300.00	200.00	0.00	-0.00
664	-0.00	-0.00	-0.00	903.00	200.00	0.00	-0.00	-0.00	-0.00	-0.00	300.00	200.00	0.00	-0.00
665	20.22	2.44	-5.95	1141.46	400.00	0.00	371.49	-0.00	-0.00	-0.00	300.00	200.00	0.00	-0.00
666	19.91	2.52	-6.41	1145.86	385.71	0.00	-3.27	-0.00	-0.00	-0.00	300.00	200.00	0.00	-0.00
667	19.99	2.67	-5.95	1156.85	400.00	0.00	230.06	-0.00	-0.00	-0.00	300.00	200.00	0.00	-0.00
668	20.14	2.52	-6.26	1129.83	385.37	0.00	72.57	-0.00	-0.00	-0.00	300.00	200.00	0.00	-0.00
669	20.07	2.52	-6.71	1128.00	386.36	0.00	128.83	-0.00	-0.00	-0.00	300.00	200.00	0.00	-0.00
670	19.99	2.59	-6.56	1140.21	376.74	0.00	-218.06	-0.00	-0.00	-0.00	300.00	200.00	0.00	-0.00
671	-0.00	-0.00	-0.00	903.00	200.00	0.00	-0.00	-0.00	-0.00	-0.00	300.00	200.00	0.00	-0.00
672	-0.00	-0.00	-0.00	903.00	200.00	0.00	-0.00	-0.00	-0.00	-0.00	300.00	200.00	0.00	-0.00
673	-0.00	-0.00	-0.00	903.00	200.00	0.00	-0.00	-0.00	-0.00	-0.00	300.00	200.00	0.00	-0.00
674	-0.00	-0.00	-0.00	903.00	200.00	0.00	-0.00	-0.00	-0.00	-0.00	300.00	200.00	0.00	-0.00
675	19.91	2.59	-5.95	1156.85	394.87	0.00	109.16	-0.00	-0.00	-0.00	300.00	200.00	0.00	-0.00
676	-0.00	-0.00	-0.00	903.00	200.00	0.00	-0.00	-0.00	-0.00	-0.00	300.00	200.00	0.00	-0.00
677	19.91	2.59	-6.56	1147.19	376.74	0.00	-226.75	-0.00	-0.00	-0.00	300.00	200.00	0.00	-0.00
678	19.91	2.29	-5.95	1156.85	400.00	0.00	380.30	-0.00	-0.00	-0.00	300.00	200.00	0.00	-0.00
679	19.84	2.67	-6.56	1126.26	376.74	0.00	-134.31	-0.00	-0.00	-0.00	300.00	200.00	0.00	-0.00
680	19.99	2.44	-6.56	1147.19	390.70	0.00	102.91	-0.00	-0.00	-0.00	300.00	200.00	0.00	-0.00
681	19.76	2.59	-6.26	1151.78	395.12	0.00	211.95	-0.00	-0.00	-0.00	300.00	200.00	0.00	-0.00
682	19.91	2.52	-6.41	1153.00	390.48	0.00	142.23	-0.00	-0.00	-0.00	300.00	200.00	0.00	-0.00
683	19.84	2.67	-6.71	1128.00	381.82	0.00	-15.43	-0.00	-0.00	-0.00	300.00	200.00	0.00	-0.00
684	19.61	2.52	-6.41	1145.86	385.71	0.00	8.72	-0.00	-0.00	-0.00	300.00	200.00	0.00	-0.00
685	-0.00	-0.00	-0.00	903.00	200.00	0.00	-0.00	-0.00	-0.00	-0.00	300.00	200.00	0.00	-0.00
686	20.14	2.67	-6.26	1144.46	385.37	0.00	-1.12	-0.00	-0.00	-0.00	300.00	200.00	0.00	-0.00
687	19.91	2.59	-6.41	1131.57	390.48	0.00	155.86	-0.00	-0.00	-0.00	300.00	200.00	0.00	-0.00
688	20.07	2.67	-6.56	1147.19	381.40	0.00	-56.42	-0.00	-0.00	-0.00	300.00	200.00	0.00	-0.00
689	19.84	2.67	-6.26	1144.46	390.24	0.00	176.41	-0.00	-0.00	-0.00	300.00	200.00	0.00	-0.00
690	-0.00	-0.00	-0.00	903.00	200.00	0.00	-0.00	-0.00	-0.00	-0.00	300.00	200.00	0.00	-0.00
691	-0.00	-0.00	-0.00	903.00	200.00	0.00	-0.00	-0.00	-0.00	-0.00	300.00	200.00	0.00	-0.00
692	19.76	2.67	-6.26	1159.10	395.12	0.00	219.21	-0.00	-0.00	-0.00	300.00	200.00	0.00	-0.00
693	19.68	2.75	-6.41	1138.71	400.00	0.00	336.78	-0.00	-0.00	-0.00	300.00	200.00	0.00	-0.00
694	-0.00	-0.00	-0.00	903.00	200.00	0.00	-0.00	-0.00	-0.00	-0.00	300.00	200.00	0.00	-0.00
695	-0.00	-0.00	-0.00	903.00	200.00	0.00	-0.00	-0.00	-0.00	-0.00	300.00	200.00	0.00	-0.00
696	-0.00	-0.00	-0.00	903.00	200.00	0.00	-0.00	-0.00	-0.00	-0.00	300.00	200.00	0.00	-0.00
697	19.23	2.98	-6.26	1144.46	400.00	0.00	265.73	-0.00	-0.00	-0.00	300.00	200.00	0.00	-0.00
698	-0.00	-0.00	-0.00	903.00	200.00	0.00	-0.00	-0.00	-0.00	-0.00	300.00	200.00	0.00	-0.00
699	19.30	2.82	-6.41	1145.86	395.24	0.00	244.87	-0.00	-0.00	-0.00	300.00	200.00	0.00	-0.00
700	-0.00	-0.00	-0.00	903.00	200.00	0.00	-0.00	-0.00	-0.00	-0.00	300.00	200.00	0.00	-0.00
701	-0.00	-0.00	-0.00	903.00	200.00	0.00	-0.00	-0.00	-0.00	-0.00	300.00	200.00	0.00	-0.00
702	19.15	2.90	-6.87	1136.33	382.22	0.00	20.68	-0.00	-0.00	-0.00	300.00	200.00	0.00	-0.00
703	-0.00	-0.00	-0.00	903.00	200.00	0.00	-0.00	-0.00	-0.00	-0.00	300.00	200.00	0.00	-0.00
704	19.07	2.82	-6.26	1159.10	395.12	0.00	229.25	-0.00	-0.00	-0.00	300.00	200.00	0.00	-0.00
705	19.00	2.75	-6.26	1159.10	400.00	0.00	280.80	-0.00	-0.00	-0.00	300.00	200.00	0.00	-0.00
706	19.15	2.75	-5.95	1164.54	394.87	0.00	175.28	-0.00	-0.00	-0.00	300.00	200.00	0.00	-0.00
707	19.15	2.67	-6.41	1145.86	380.95	0.00	-21.43	-0.00	-0.00	-0.00	300.00	200.00	0.00	-0.00
708	-0.00	-0.00	-0.00	903.00	200.00	0.00	-0.00	-0.00	-0.00	-0.00	300.00	200.00	0.00	-0.00
709	19.23	2.67	-6.41	1145.86	395.24	0.00	244.14	-0.00	-0.00	-0.00	300.00	200.00	0.00	-0.00
710	-0.00	-0.00	-0.00	903.00	200.00	0.00	-0.00	-0.00	-0.00	-0.00	300.00	200.00	0.00	-0.00
711	19.23	2.52	-6.87	1129.67	377.78	0.00	-36.62	-0.00	-0.00	-0.00	300.00	200.00	0.00	-0.00
712	-0.00	-0.00	-0.00	903.00	200.00	0.00	-0.00	-0.00	-0.00	-0.00	300.00	200.00	0.00	-0.00
713	-0.00	-0.00	-0.00	903.00	200.00	0.00	-0.00	-0.00	-0.00	-0.00	300.00	200.00	0.00	-0.00
714	19.30	2.44	-6.71	1128.00	381.82	0.00	30.52	-0.00	-0.00	-0.00	300.00	200.00	0.00	-0.00
715	19.30	2.52	-6.41	1145.86	395.24	0.00	273.20	-0.00	-0.00	-0.00	300.00	200.00	0.00	-0.00
716	19.30	2.59	-6.71	1134.82	381.82	0.00	1.39	-0.00	-0.00	-0.00	300.00	200.00	0.00	-0.00
717	19.30	2.52	-6.26	1151.78	390.24	0.00	139.00	-0.00	-0.00	-0.00	300.00	200.00	0.00	-0.00
718	19.23	2.59	-6.41	1145.86	400.00	0.00	354.22	-0.00	-0.00	-0.00	300.00	200.00	0.00	-0.00
719	19.23	2.59	-6.87	1123.00	382.22	0.00	3.05	-0.00	-0.00	-0.00	300.00	200.00	0.00	-0.00
720	19.30	2.59	-6.71	1134.82	381.82	0.00	1.39	-0.00	-0.00	-0.00	300.00	200.00	0.00	-0.00
721	19.23	2.59	-6.56	1147.19	390.70	0.00	126.15	-0.00	-0.00	-0.00	300.00	200.00	0.00	-0.00
722	19.30	2.52	-6.56	1133.23	386.05	0.00	104.68	-0.00	-0.00	-0.00	300.00	200.00	0.00	-0.00
723	19.38	2.44	-5.95	1164.54	400.00	0.00	307.52	-0.00	-0.00	-0.00	300.00	200.00	0.00	-0.00
724	19.15	2.44	-6.56	1140.21	386.05	0.00	53.94	-0.00	-0.00	-0.00	300.00	200.00	0.00	-0.00
725	19.15	2.29	-6.56	1133.23	381.40	0.00	85.70	-0.00	-0.00	-0.00	300.00	200.00	0.00	-0.00
726	19.00	2.52	-6.41	1138.71	390.48	0.00	164.03	-0.00	-0.00	-0.00	300.00	200.00	0.00	-0.00
727	19.07	2.59	-6.41	1145.86	395.24	0.00	232.88	-0.00	-0.00	-0.00	300.00	200.00	0.00	-0.00
728	19.15	2.67	-6.71	1134.82	381.82	0.00	-21.15	-0.00	-0.00	-0.00	300.00	200.00	0.00	-0.00
729	19.30	2.52	-6.71	1134.82	377.27	0.00	-45.78	-0.00	-0.00	-0.00	300.00	200.00	0.00	-0.00
730	19.30	2.44	-6.41	1145.86	390.48	0.00	154.04	-0.00	-0.00	-0.00	300.00	200.00	0.00	-0.00
731	19.23	2.59	-6.71	1134.82	377.27	0.00	-122.76	-0.00	-0.00	-0.00	300.00	200.00	0.00	-0.00
732	19.23	2.59	-6.41	1138.71	390.48	0.00	166.76	-0.00	-0.00	-0.00	300.00	200.00	0.00	-0.00
733	19.23	2.52	-6.56	1147.19	390.70	0.00	121.89	-0.00	-0.00	-0.00	300.00	200.00	0.00	-0.00
734	19.15	2.52	-6.56	1140.21	386.05	0.00	81.62	-0.00	-0.00	-0.00	300.00	200.00	0.00	-0.00
735	-0.00	-0.00	-0.00	903.00	200.00	0.00	-0.00	-0.00	-0.00	-0.00	300.00	200.00	0.00	-0.00
736	-0.00	-0.00	-0.00	903.00	200.00	0.00	-0.00	-0.00	-0.00	-0.00	300.00	200.00	0.00	-0.00
737	19.23	2.52	-6.26	1137.15	400.00	0.00	326.02	-0.00	-0.00	-0.00	300.00	200.00	0.00	-0.00
738	18.92	2.52	-6.41	1145.86	380.95	0.00	-71.57	-0.00	-0.00	-0.00	300.00	200.00	0.00	-0.00
739	19.23	2.52	-6.56	1140.21	381.40	0.00	-39.39	-0.00	-0.00	-0.00	300.00	200.00	0.00	-0.00
740	19.30	2.52	-6.26	1151.78	385.37	0.00	44.85	-0.00	-0.00	-0.00	300.00	200.00	0.00	-0.00
741	19.15	2.59	-5.95	1164.54	394.87	0.00	123.64	-0.00	-0.00	-0.00	300.00	200.00	0.00	-0.00
742	19.15	2.52	-6.56	1140.21	381.40	0.00	-7.45	-0.00	-0.00	-0.00	300.00	200.00	0.00	-0.00
743	19.15	2.44	-6.41	1153.00	385.71	0.00	85.01	-0.00	-0.00	-0.00	300.00	200.00	0.00	-0.00
744	19.07	2.52	-6.87	1129.67	373.33	0.00	-171.41	-0.00	-0.00	-0.00	300.00	200.00	0.00	-0.00
745	19.30	2.52	-6.56	1140.21	381.40	0.00	-25.55	-0.00	-0.00	-0.00	300.00	200.00	0.00	-0.00
746	19.07	2.67	-6.56	1140.21	381.40	0.00	-34.60	-0.00	-0.00	-0.00	300.00	200.00	0.00	-0.00
747	19.15	2.75	-6.56	1147.19	381.40	0.00	-103.80	-0.00	-0.00	-0.00	300.00	200.00	0.00	-0.00
748	19.07	2.52	-6.71	1134.82	381.82	0.00	-22.54	-0.00	-0.00	-0.00	300.00	200.00	0.00	-0.00
749	19.07	2.52	-6.71	1128.00	381.82	0.00	17.51	-0.00	-0.00	-0.00	300.00	200.00	0.00	-0.00
750	19.07	2.75	-6.26	1151.78	395.12	0.00	154.45	-0.00	-0.00	-0.00	300.00	200.00	0.00	-0.00
751	19.07	2.75	-6.87	1129.67	373.33	0.00	-200.40	-0.00	-0.00	-0.00	300.00	200.00	0.00	-0.00
752	19.15	2.44	-6.41	1138.71	390.48	0.00	188.19	-0.00	-0.00	-0.00	300.00	200.00	0.00	-0.00
753	19.07	2.52	-6.26	1159.10	395.12	0.00	215.86	-0.00	-0.00	-0.00	300.00	200.00	0.00	-0.00
754	-0.00	-0.00	-0.00	903.00	200.00	0.00	-0.00	-0.00	-0.00	-0.00	300.00	200.00	0.00	-0.00
755	19.15	2.59	-6.26	1144.46	390.24	0.00	132.86	-0.00	-0.00	-0.00	300.00	200.00	0.00	-0.00
756	19.15	2.59	-6.41	1145.86	385.71	0.00	88.28	-0.00	-0.00	-0.00	300.00	200.00	0.00	-0.00
757	19.15	2.52	-6.41	1145.86	400.00	0.00	357.49	-0.00	-0.00	-0.00	300.00	200.00	0.00	-0.00
758	19.15	2.59	-6.41	1138.71	385.71	0.00	83.92	-0.00	-0.00	-0.00	300.00	200.00	0.00	-0.00
759	19.07	2.52	-6.71	1128.00	377.27	0.00	-92.07	-0.00	-0.00	-0.00	300.00	200.00	0.00	-0.00
760	19.30	2.75	-5.95	1172.23	400.00	0.00	237.10	-0.00	-0.00	-0.00	300.00	200.00	0.00	-0.00
761	19.15	2.59	-6.41	1145.86	390.48	0.00	110.81	-0.00	-0.00	-0.00	300.00	200.00	0.00	-0.00
762	19.23	2.52	-6.56	1140.21	386.05	0.00	95.81	-0.00	-0.00	-0.00	300.00	200.00	0.00	-0.00
763	-0.00	-0.00	-0.00	903.00	200.00	0.00	-0.00	-0.00	-0.00	-0.00	300.00	200.00	0.00	-0.00
764	-0.00	-0.00	-0.00	903.00	200.00	0.00	-0.00	-0.00	-0.00	-0.00	300.00	200.00	0.00	-0.00
765	19.00	2.52	-6.56	1133.23	381.40	0.00	28.21	-0.00	-0.00	-0.00	300.00	200.00	0.00	-0.00
766	19.00	2.52	-6.41	1145.86	385.71	0.00	55.59	-0.00	-0.00	-0.00	300.00	200.00	0.00	-0.00
767	-0.00	-0.00	-0.00	903.00	200.00	0.00	-0.00	-0.00	-0.00	-0.00	300.00	200.00	0.00	-0.00
768	19.15	2.75	-6.41	1138.71	380.95	0.00	-66.12	-0.00	-0.00	-0.00	300.00	200.00	0.00	-0.00
769	18.92	2.52	-6.26	1159.10	390.24	0.00	162.45	-0.00	-0.00	-0.00	300.00	200.00	0.00	-0.00
770	19.07	2.75	-6.41	1145.86	390.48	0.00	82.11	-0.00	-0.00	-0.00	300.00	200.00	0.00	-0.00
771	18.92	2.44	-6.41	1145.86	376.19	0.00	-120.25	-0.00	-0.00	-0.00	300.00	200.00	0.00	-0.00
772	19.00	2.44	-6.41	1145.86	385.71	0.00	74.11	-0.00	-0.00	-0.00	300.00	200.00	0.00	-0.00
773	-0.00	-0.00	-0.00	903.00	200.00	0.00	-0.00	-0.00	-0.00	-0.00	300.00	200.00	0.00	-0.00
774	-0.00	-0.00	-0.00	903.00	200.00	0.00	-0.00	-0.00	-0.00	-0.00	300.00	200.00	0.00	-0.00
775	19.00	2.44	-6.41	1145.86	395.24	0.00	232.15	-0.00	-0.00	-0.00	300.00	200.00	0.00	-0.00
776	18.92	2.59	-6.26	1151.78	395.12	0.00	208.41	-0.00	-0.00	-0.00	300.00	200.00	0.00	-0.00
777	19.15	2.44	-6.26	1151.78	385.37	0.00	81.32	-0.00	-0.00	-0.00	300.00	200.00	0.00	-0.00
778	19.00	2.52	-6.56	1133.23	381.40	0.00	-17.57	-0.00	-0.00	-0.00	300.00	200.00	0.00	-0.00
779	19.00	2.29	-6.41	1153.00	390.48	0.00	185.29	-0.00	-0.00	-0.00	300.00	200.00	0.00	-0.00
780	19.00	2.67	-6.56	1133.23	381.40	0.00	-52.70	-0.00	-0.00	-0.00	300.00	200.00	0.00	-0.00
781	19.23	2.59	-6.41	1138.71	395.24	0.00	235.42	-0.00	-0.00	-0.00	300.00	200.00	0.00	-0.00
782	19.00	2.59	-5.95	1164.54	400.00	0.00	237.10	-0.00	-0.00	-0.00	300.00	200.00	0.00	-0.00
783	18.92	2.59	-6.56	1147.19	376.74	0.00	-173.17	-0.00	-0.00	-0.00	300.00	200.00	0.00	-0.00
784	18.92	2.67	-6.41	1145.86	385.71	0.00	-41.42	-0.00	-0.00	-0.00	300.00	200.00	0.00	-0.00
785	18.84	2.52	-6.41	1138.71	390.48	0.00	112.08	-0.00	-0.00	-0.00	300.00	200.00	0.00	-0.00
786	-0.00	-0.00	-0.00	903.00	200.00	0.00	-0.00	-0.00	-0.00	-0.00	300.00	200.00	0.00	-0.00
787	19.07	2.59	-6.56	1126.26	381.40	0.00	42.58	-0.00	-0.00	-0.00	300.00	200.00	0.00	-0.00
788	18.84	2.44	-6.41	1153.00	395.24	0.00	207.81	-0.00	-0.00	-0.00	300.00	200.00	0.00	-0.00
789	18.92	2.52	-6.26	1144.46	395.12	0.00	200.04	-0.00	-0.00	-0.00	300.00	200.00	0.00	-0.00
790	19.00	2.52	-6.87	1136.33	373.33	0.00	-178.53	-0.00	-0.00	-0.00	300.00	200.00	0.00	-0.00
791	-0.00	-0.00	-0.00	903.00	200.00	0.00	-0.00	-0.00	-0.00	-0.00	300.00	200.00	0.00	-0.00
792	18.92	2.52	-6.41	1153.00	380.95	0.00	-89.55	-0.00	-0.00	-0.00	300.00	200.00	0.00	-0.00
793	19.00	2.44	-6.26	1151.78	400.00	0.00	285.26	-0.00	-0.00	-0.00	300.00	200.00	0.00	-0.00
794	18.92	2.59	-6.41	1145.86	400.00	0.00	247.41	-0.00	-0.00	-0.00	300.00	200.00	0.00	-0.00
795	19.00	2.52	-6.26	1159.10	390.24	0.00	131.19	-0.00	-0.00	-0.00	300.00	200.00	0.00	-0.00
796	19.00	2.59	-6.41	1145.86	390.48	0.00	127.52	-0.00	-0.00	-0.00	300.00	200.00	0.00	-0.00
797	18.84	2.52	-6.41	1153.00	385.71	0.00	32.15	-0.00	-0.00	-0.00	300.00	200.00	0.00	-0.00
798	19.00	2.52	-6.26	1159.10	400.00	0.00	270.75	-0.00	-0.00	-0.00	300.00	200.00	0.00	-0.00
799	19.07	2.59	-6.26	1151.78	390.24	0.00	122.26	-0.00	-0.00	-0.00	300.00	200.00	0.00	-0.00
800	18.77	2.52	-6.26	1151.78	390.24	0.00	60.29	-0.00	-0.00	-0.00	300.00	200.00	0.00	-0.00
801	18.92	2.29	-6.56	1140.21	386.05	0.00	116.22	-0.00	-0.00	-0.00	300.00	200.00	0.00	-0.00
802	19.07	2.52	-6.26	1151.78	395.12	0.00	211.39	-0.00	-0.00	-0.00	300.00	200.00	0.00	-0.00
803	-0.00	-0.00	-0.00	903.00	200.00	0.00	-0.00	-0.00	-0.00	-0.00	300.00	200.00	0.00	-0.00
804	-0.00	-0.00	-0.00	903.00	200.00	0.00	-0.00	-0.00	-0.00	-0.00	300.00	200.00	0.00	-0.00
805	19.07	2.44	-6.26	1159.10	385.37	0.00	-19.35	-0.00	-0.00	-0.00	300.00	200.00	0.00	-0.00
806	19.23	2.29	-6.41	1138.71	385.71	0.00	101.36	-0.00	-0.00	-0.00	300.00	200.00	0.00	-0.00
807	19.00	2.44	-5.95	1164.54	400.00	0.00	231.23	-0.00	-0.00	-0.00	300.00	200.00	0.00	-0.00
808	19.23	2.29	-5.95	1164.54	400.00	0.00	271.14	-0.00	-0.00	-0.00	300.00	200.00	0.00	-0.00
809	19.15	2.29	-6.56	1119.28	386.05	0.00	92.26	-0.00	-0.00	-0.00	300.00	200.00	0.00	-0.00
810	19.23	2.14	-6.56	1140.21	376.74	0.00	-129.88	-0.00	-0.00	-0.00	300.00	200.00	0.00	-0.00
811	19.45	2.21	-6.41	1138.71	390.48	0.00	185.83	-0.00	-0.00	-0.00	300.00	200.00	0.00	-0.00
812	19.30	2.14	-6.41	1138.71	385.71	0.00	59.95	-0.00	-0.00	-0.00	300.00	200.00	0.00	-0.00
813	19.23	2.14	-6.56	1126.26	390.70	0.00	168.20	-0.00	-0.00	-0.00	300.00	200.00	0.00	-0.00
814	19.45	2.44	-6.26	1151.78	385.37	0.00	-22.33	-0.00	-0.00	-0.00	300.00	200.00	0.00	-0.00
815	19.38	2.21	-6.41	1145.86	390.48	0.00	109.72	-0.00	-0.00	-0.00	300.00	200.00	0.00	-0.00
816	19.30	2.14	-6.41	1145.86	380.95	0.00	-70.12	-0.00	-0.00	-0.00	300.00	200.00	0.00	-0.00
817	19.23	2.06	-6.41	1138.71	390.48	0.00	86.65	-0.00	-0.00	-0.00	300.00	200.00	0.00	-0.00
818	-0.00	-0.00	-0.00	903.00	200.00	0.00	-0.00	-0.00	-0.00	-0.00	300.00	200.00	0.00	-0.00
819	19.61	2.52	-6.41	1138.71	390.48	0.00	142.96	-0.00	-0.00	-0.00	300.00	200.00	0.00	-0.00
820	19.68	2.21	-6.41	1145.86	385.71	0.00	74.11	-0.00	-0.00	-0.00	300.00	200.00	0.00	-0.00
821	19.61	1.98	-6.41	1145.86	390.48	0.00	140.24	-0.00	-0.00	-0.00	300.00	200.00	0.00	-0.00
822	19.68	2.14	-6.26	1144.46	390.24	0.00	139.00	-0.00	-0.00	-0.00	300.00	200.00	0.00	-0.00
823	19.68	2.14	-5.95	1156.85	400.00	0.00	350.37	-0.00	-0.00	-0.00	300.00	200.00	0.00	-0.00
824	19.61	2.21	-6.26	1144.46	390.24	0.00	151.84	-0.00	-0.00	-0.00	300.00	200.00	0.00	-0.00
825	19.68	2.29	-6.41	1124.43	385.71	0.00	150.41	-0.00	-0.00	-0.00	300.00	200.00	0.00	-0.00
826	19.76	2.52	-6.87	1123.00	373.33	0.00	-150.04	-0.00	-0.00	-0.00	300.00	200.00	0.00	-0.00
827	-0.00	-0.00	-0.00	903.00	200.00	0.00	-0.00	-0.00	-0.00	-0.00	300.00	200.00	0.00	-0.00
828	19.91	2.67	-5.95	1156.85	400.00	0.00	306.35	-0.00	-0.00	-0.00	300.00	200.00	0.00	-0.00
829	19.99	2.75	-6.41	1131.57	390.48	0.00	181.29	-0.00	-0.00	-0.00	300.00	200.00	0.00	-0.00
830	19.99	2.67	-6.41	1138.71	390.48	0.00	179.65	-0.00	-0.00	-0.00	300.00	200.00	0.00	-0.00
831	19.91	2.75	-6.26	1144.46	390.24	0.00	172.50	-0.00	-0.00	-0.00	300.00	200.00	0.00	-0.00
832	-0.00	-0.00	-0.00	903.00	200.00	0.00	-0.00	-0.00	-0.00	-0.00	300.00	200.00	0.00	-0.00
833	19.99	2.67	-5.95	1156.85	400.00	0.00	321.61	-0.00	-0.00	-0.00	300.00	200.00	0.00	-0.00
834	19.91	2.82	-6.26	1137.15	395.12	0.00	271.87	-0.00	-0.00	-0.00	300.00	200.00	0.00	-0.00
835	19.91	2.67	-6.56	1133.23	386.05	0.00	183.11	-0.00	-0.00	-0.00	300.00	200.00	0.00	-0.00
836	19.84	2.75	-5.95	1141.46	400.00	0.00	313.98	-0.00	-0.00	-0.00	300.00	200.00	0.00	-0.00
837	19.76	2.90	-6.26	1137.15	395.12	0.00	270.01	-0.00	-0.00	-0.00	300.00	200.00	0.00	-0.00
838	20.07	2.67	-6.41	1131.57	376.19	0.00	-4.72	-0.00	-0.00	-0.00	300.00	200.00	0.00	-0.00
839	19.99	2.90	-6.41	1131.57	380.95	0.00	47.59	-0.00	-0.00	-0.00	300.00	200.00	0.00	-0.00
840	19.99	2.90	-5.95	1164.54	400.00	0.00	286.98	-0.00	-0.00	-0.00	300.00	200.00	0.00	-0.00
841	19.84	2.90	-6.26	1144.46	380.49	0.00	-95.27	-0.00	-0.00	-0.00	300.00	200.00	0.00	-0.00
842	-0.00	-0.00	-0.00	903.00	200.00	0.00	-0.00	-0.00	-0.00	-0.00	300.00	200.00	0.00	-0.00
843	20.07	2.67	-5.95	1164.54	400.00	0.00	384.99	-0.00	-0.00	-0.00	300.00	200.00	0.00	-0.00
844	19.76	2.98	-6.56	1126.26	372.09	0.00	-170.51	-0.00	-0.00	-0.00	300.00	200.00	0.00	-0.00
845	19.91	2.82	-5.95	1172.23	400.00	0.00	292.85	-0.00	-0.00	-0.00	300.00	200.00	0.00	-0.00
846	19.91	2.75	-6.26	1129.83	385.37	0.00	138.45	-0.00	-0.00	-0.00	300.00	200.00	0.00	-0.00
847	19.84	2.75	-6.56	1126.26	381.40	0.00	78.25	-0.00	-0.00	-0.00	300.00	200.00	0.00	-0.00
848	19.76	2.90	-6.56	1126.26	381.40	0.00	30.34	-0.00	-0.00	-0.00	300.00	200.00	0.00	-0.00
849	19.76	2.98	-5.95	1149.15	400.00	0.00	289.92	-0.00	-0.00	-0.00	300.00	200.00	0.00	-0.00
850	19.76	2.82	-5.95	1164.54	400.00	0.00	261.16	-0.00	-0.00	-0.00	300.00	200.00	0.00	-0.00
851	19.68	2.82	-6.26	1122.51	380.49	0.00	3.35	-0.00	-0.00	-0.00	300.00	200.00	0.00	-0.00
852	19.76	2.75	-6.56	1126.26	386.05	0.00	133.43	-0.00	-0.00	-0.00	300.00	200.00	0.00	-0.00
853	19.76	2.98	-6.26	1144.46	385.37	0.00	14.70	-0.00	-0.00	-0.00	300.00	200.00	0.00	-0.00
854	19.76	2.98	-5.95	1164.54	394.87	0.00	142.81	-0.00	-0.00	-0.00	300.00	200.00	0.00	-0.00
855	-0.00	-0.00	-0.00	903.00	200.00	0.00	-0.00	-0.00	-0.00	-0.00	300.00	200.00	0.00	-0.00
856	19.68	2.82	-6.41	1131.57	385.71	0.00	103.54	-0.00	-0.00	-0.00	300.00	200.00	0.00	-0.00
857	19.76	2.67	-6.71	1134.82	381.82	0.00	44.04	-0.00	-0.00	-0.00	300.00	200.00	0.00	-0.00
858	-0.00	-0.00	-0.00	903.00	200.00	0.00	-0.00	-0.00	-0.00	-0.00	300.00	200.00	0.00	-0.00
859	-0.00	-0.00	-0.00	903.00	200.00	0.00	-0.00	-0.00	-0.00	-0.00	300.00	200.00	0.00	-0.00
860	19.68	2.98	-6.56	1126.26	372.09	0.00	-206.53	-0.00	-0.00	-0.00	300.00	200.00	0.00	-0.00
861	19.84	2.90	-5.95	1149.15	400.00	0.00	369.73	-0.00	-0.00	-0.00	300.00	200.00	0.00	-0.00
862	19.45	2.82	-5.95	1141.46	394.87	0.00	234.16	-0.00	-0.00	-0.00	300.00	200.00	0.00	-0.00
863	19.68	2.90	-5.95	1141.46	400.00	0.00	338.63	-0.00	-0.00	-0.00	300.00	200.00	0.00	-0.00
864	19.76	2.98	-6.41	1131.57	385.71	0.00	105.72	-0.00	-0.00	-0.00	300.00	200.00	0.00	-0.00
865	19.68	2.90	-5.80	1163.53	400.00	0.00	297.55	-0.00	-0.00	-0.00	300.00	200.00	0.00	-0.00
866	19.61	2.90	-6.71	1121.18	372.73	0.00	-152.59	-0.00	-0.00	-0.00	300.00	200.00	0.00	-0.00
867	19.68	2.82	-6.87	1116.33	373.33	0.00	-74.26	-0.00	-0.00	-0.00	300.00	200.00	0.00	-0.00
868	19.68	2.90	-5.95	1164.54	389.74	0.00	115.61	-0.00	-0.00	-0.00	300.00	200.00	0.00	-0.00
869	-0.00	-0.00	-0.00	903.00	200.00	0.00	-0.00	-0.00	-0.00	-0.00	300.00	200.00	0.00	-0.00
870	19.68	2.59	-6.41	1124.43	380.95	0.00	126.43	-0.00	-0.00	-0.00	300.00	200.00	0.00	-0.00
871	19.61	2.75	-7.02	1105.17	373.91	0.00	-29.19	-0.00	-0.00	-0.00	300.00	200.00	0.00	-0.00
872	19.45	3.05	-6.26	1129.83	395.12	0.00	219.95	-0.00	-0.00	-0.00	300.00	200.00	0.00	-0.00
873	19.61	2.90	-6.26	1129.83	390.24	0.00	188.69	-0.00	-0.00	-0.00	300.00	200.00	0.00	-0.00
874	19.68	2.98	-6.87	1109.67	373.33	0.00	-86.98	-0.00	-0.00	-0.00	300.00	200.00	0.00	-0.00
875	19.45	2.82	-6.41	1145.86	385.71	0.00	20.71	-0.00	-0.00	-0.00	300.00	200.00	0.00	-0.00
876	19.61	2.90	-5.95	1141.46	400.00	0.00	346.26	-0.00	-0.00	-0.00	300.00	200.00	0.00	-0.00
877	19.61	2.82	-6.41	1153.00	380.95	0.00	4.18	-0.00	-0.00	-0.00	300.00	200.00	0.00	-0.00
878	19.61	2.98	-6.26	1129.83	390.24	0.00	194.27	-0.00	-0.00	-0.00	300.00	200.00	0.00	-0.00
879	19.61	2.90	-6.41	1138.71	385.71	0.00	74.11	-0.00	-0.00	-0.00	300.00	200.00	0.00	-0.00
880	19.68	2.75	-6.71	1128.00	377.27	0.00	33.29	-0.00	-0.00	-0.00	300.00	200.00	0.00	-0.00
881	19.45	2.98	-6.87	1116.33	377.78	0.00	-82.91	-0.00	-0.00	-0.00	300.00	200.00	0.00	-0.00
882	-0.00	-0.00	-0.00	903.00	200.00	0.00	-0.00	-0.00	-0.00	-0.00	300.00	200.00	0.00	-0.00
883	-0.00	-0.00	-0.00	903.00	200.00	0.00	-0.00	-0.00	-0.00	-0.00	300.00	200.00	0.00	-0.00
884	-0.00	-0.00	-0.00	903.00	200.00	0.00	-0.00	-0.00	-0.00	-0.00	300.00	200.00	0.00	-0.00
885	19.61	3.05	-6.26	1122.51	385.37	0.00	57.87	-0.00	-0.00	-0.00	300.00	200.00	0.00	-0.00
886	19.30	3.13	-6.41	1138.71	390.48	0.00	101.18	-0.00	-0.00	-0.00	300.00	200.00	0.00	-0.00
887	-0.00	-0.00	-0.00	903.00	200.00	0.00	-0.00	-0.00	-0.00	-0.00	300.00	200.00	0.00	-0.00
888	-0.00	-0.00	-0.00	903.00	200.00	0.00	-0.00	-0.00	-0.00	-0.00	300.00	200.00	0.00	-0.00
889	19.61	2.90	-6.56	1126.26	372.09	0.00	-111.07	-0.00	-0.00	-0.00	300.00	200.00	0.00	-0.00
890	19.76	2.98	-6.71	1128.00	377.27	0.00	-27.57	-0.00	-0.00	-0.00	300.00	200.00	0.00	-0.00
891	-0.00	-0.00	-0.00	903.00	200.00	0.00	-0.00	-0.00	-0.00	-0.00	300.00	200.00	0.00	-0.00
892	-0.00	-0.00	-0.00	903.00	200.00	0.00	-0.00	-0.00	-0.00	-0.00	300.00	200.00	0.00	-0.00
893	19.68	2.90	-5.95	1149.15	400.00	0.00	407.88	-0.00	-0.00	-0.00	300.00	200.00	0.00	-0.00
894	19.68	2.90	-6.26	1159.10	390.24	0.00	164.12	-0.00	-0.00	-0.00	300.00	200.00	0.00	-0.00
895	19.61	2.90	-6.87	1116.33	368.89	0.00	-122.24	-0.00	-0.00	-0.00	300.00	200.00	0.00	-0.00
896	19.61	3.13	-6.26	1144.46	390.24	0.00	136.77	-0.00	-0.00	-0.00	300.00	200.00	0.00	-0.00
897	-0.00	-0.00	-0.00	903.00	200.00	0.00	-0.00	-0.00	-0.00	-0.00	300.00	200.00	0.00	-0.00
898	19.76	3.05	-5.80	1163.53	394.74	0.00	169.05	-0.00	-0.00	-0.00	300.00	200.00	0.00	-0.00
899	19.91	2.90	-5.95	1156.85	400.00	0.00	385.58	-0.00	-0.00	-0.00	300.00	200.00	0.00	-0.00
900	-0.00	-0.00	-0.00	903.00	200.00	0.00	-0.00	-0.00	-0.00	-0.00	300.00	200.00	0.00	-0.00
901	19.91	2.90	-6.26	1137.15	380.49	0.00	77.04	-0.00	-0.00	-0.00	300.00	200.00	0.00	-0.00
902	19.84	2.90	-6.26	1137.15	390.24	0.00	188.13	-0.00	-0.00	-0.00	300.00	200.00	0.00	-0.00
903	-0.00	-0.00	-0.00	903.00	200.00	0.00	-0.00	-0.00	-0.00	-0.00	300.00	200.00	0.00	-0.00
904	-0.00	-0.00	-0.00	903.00	200.00	0.00	-0.00	-0.00	-0.00	-0.00	300.00	200.00	0.00	-0.00
905	19.91	3.05	-6.26	1144.46	395.12	0.00	264.61	-0.00	-0.00	-0.00	300.00	200.00	0.00	-0.00
906	19.84	3.05	-6.26	1137.15	385.37	0.00	55.64	-0.00	-0.00	-0.00	300.00	200.00	0.00	-0.00
907	19.76	2.90	-6.26	1151.78	400.00	0.00	323.97	-0.00	-0.00	-0.00	300.00	200.00	0.00	-0.00
908	19.76	2.98	-6.26	1151.78	390.24	0.00	112.21	-0.00	-0.00	-0.00	300.00	200.00	0.00	-0.00
909	19.84	2.98	-6.26	1129.83	390.24	0.00	237.81	-0.00	-0.00	-0.00	300.00	200.00	0.00	-0.00
910	-0.00	-0.00	-0.00	903.00	200.00	0.00	-0.00	-0.00	-0.00	-0.00	300.00	200.00	0.00	-0.00
911	19.61	2.98	-6.26	1159.10	390.24	0.00	84.30	-0.00	-0.00	-0.00	300.00	200.00	0.00	-0.00
912	19.84	2.90	-6.56	1133.23	376.74	0.00	-91.20	-0.00	-0.00	-0.00	300.00	200.00	0.00	-0.00
913	-0.00	-0.00	-0.00	903.00	200.00	0.00	-0.00	-0.00	-0.00	-0.00	300.00	200.00	0.00	-0.00
914	19.61	2.98	-6.56	1133.23	386.05	0.00	78.96	-0.00	-0.00	-0.00	300.00	200.00	0.00	-0.00
915	-0.00	-0.00	-0.00	903.00	200.00	0.00	-0.00	-0.00	-0.00	-0.00	300.00	200.00	0.00	-0.00
916	19.61	2.82	-6.26	1137.15	390.24	0.00	139.56	-0.00	-0.00	-0.00	300.00	200.00	0.00	-0.00
917	19.61	2.90	-6.26	1144.46	390.24	0.00	169.15	-0.00	-0.00	-0.00	300.00	200.00	0.00	-0.00
918	19.68	2.75	-6.56	1140.21	381.40	0.00	35.13	-0.00	-0.00	-0.00	300.00	200.00	0.00	-0.00
919	19.68	2.67	-6.26	1129.83	390.24	0.00	232.23	-0.00	-0.00	-0.00	300.00	200.00	0.00	-0.00
920	-0.00	-0.00	-0.00	903.00	200.00	0.00	-0.00	-0.00	-0.00	-0.00	300.00	200.00	0.00	-0.00
921	19.68	2.44	-6.41	1131.57	390.48	0.00	261.58	-0.00	-0.00	-0.00	300.00	200.00	0.00	-0.00
922	19.61	2.52	-6.41	1145.86	395.24	0.00	309.90	-0.00	-0.00	-0.00	300.00	200.00	0.00	-0.00
923	19.68	2.67	-6.26	1137.15	390.24	0.00	189.80	-0.00	-0.00	-0.00	300.00	200.00	0.00	-0.00
924	19.61	2.67	-6.26	1151.78	385.37	0.00	40.57	-0.00	-0.00	-0.00	300.00	200.00	0.00	-0.00
925	19.45	2.59	-6.26	1151.78	395.12	0.00	198.18	-0.00	-0.00	-0.00	300.00	200.00	0.00	-0.00
926	19.38	2.59	-6.41	1145.86	385.71	0.00	16.35	-0.00	-0.00	-0.00	300.00	200.00	0.00	-0.00
927	19.45	2.67	-6.56	1126.26	376.74	0.00	-87.29	-0.00	-0.00	-0.00	300.00	200.00	0.00	-0.00
928	19.38	2.67	-5.95	1164.54	394.87	0.00	102.51	-0.00	-0.00	-0.00	300.00	200.00	0.00	-0.00
929	19.45	2.52	-6.26	1159.10	395.12	0.00	221.62	-0.00	-0.00	-0.00	300.00	200.00	0.00	-0.00
930	19.45	2.59	-6.41	1153.00	385.71	0.00	11.99	-0.00	-0.00	-0.00	300.00	200.00	0.00	-0.00
931	19.61	2.44	-6.56	1140.21	381.40	0.00	70.79	-0.00	-0.00	-0.00	300.00	200.00	0.00	-0.00
932	19.61	2.67	-6.26	1159.10	390.24	0.00	116.67	-0.00	-0.00	-0.00	300.00	200.00	0.00	-0.00
933	-0.00	-0.00	-0.00	903.00	200.00	0.00	-0.00	-0.00	-0.00	-0.00	300.00	200.00	0.00	-0.00
934	-0.00	-0.00	-0.00	903.00	200.00	0.00	-0.00	-0.00	-0.00	-0.00	300.00	200.00	0.00	-0.00
935	-0.00	-0.00	-0.00	903.00	200.00	0.00	-0.00	-0.00	-0.00	-0.00	300.00	200.00	0.00	-0.00
936	19.45	2.59	-6.56	1147.19	386.05	0.00	33.53	-0.00	-0.00	-0.00	300.00	200.00	0.00	-0.00
937	19.38	2.59	-6.87	1129.67	373.33	0.00	-135.80	-0.00	-0.00	-0.00	300.00	200.00	0.00	-0.00
938	19.61	2.59	-6.56	1147.19	376.74	0.00	-97.59	-0.00	-0.00	-0.00	300.00	200.00	0.00	-0.00
939	19.38	2.52	-6.56	1133.23	381.40	0.00	5.86	-0.00	-0.00	-0.00	300.00	200.00	0.00	-0.00
940	-0.00	-0.00	-0.00	903.00	200.00	0.00	-0.00	-0.00	-0.00	-0.00	300.00	200.00	0.00	-0.00
941	-0.00	-0.00	-0.00	903.00	200.00	0.00	-0.00	-0.00	-0.00	-0.00	300.00	200.00	0.00	-0.00
942	19.61	2.59	-6.71	1134.82	372.73	0.00	-98.49	-0.00	-0.00	-0.00	300.00	200.00	0.00	-0.00
943	19.38	2.67	-6.56	1133.23	381.40	0.00	-6.39	-0.00	-0.00	-0.00	300.00	200.00	0.00	-0.00
944	19.23	2.67	-6.26	1151.78	395.12	0.00	180.31	-0.00	-0.00	-0.00	300.00	200.00	0.00	-0.00
945	19.23	2.67	-6.41	1145.86	385.71	0.00	-7.63	0.00	0.00	0.00	300.00	200.00	0.00	0.00
946	19.23	2.75	-6.26	1151.78	390.24	0.00	67.55	-0.00	-0.00	-0.00	300.00	200.00	0.00	-0.00
947	-0.00	-0.00	-0.00	903.00	200.00	0.00	-0.00	-0.00	-0.00	-0.00	300.00	200.00	0.00	-0.00
948	19.38	2.44	-5.95	1164.54	394.87	0.00	253.92	-0.00	-0.00	-0.00	300.00	200.00	0.00	-0.00
949	19.30	2.67	-6.26	1151.78	380.49	0.00	-110.16	-0.00	-0.00	-0.00	300.00	200.00	0.00	-0.00
950	19.30	2.44	-6.71	1141.64	372.73	0.00	-178.25	-0.00	-0.00	-0.00	300.00	200.00	0.00	-0.00
951	-0.00	-0.00	-0.00	903.00	200.00	0.00	-0.00	-0.00	-0.00	-0.00	300.00	200.00	0.00	-0.00
952	19.45	2.59	-6.41	1145.86	385.71	0.00	53.41	-0.00	-0.00	-0.00	300.00	200.00	0.00	-0.00
953	19.38	2.59	-6.41	1138.71	385.71	0.00	57.77	-0.00	-0.00	-0.00	300.00	200.00	0.00	-0.00
954	19.38	2.75	-6.26	1144.46	385.37	0.00	22.14	-0.00	-0.00	-0.00	300.00	200.00	0.00	-0.00
955	19.30	2.44	-6.26	1159.10	390.24	0.00	117.23	-0.00	-0.00	-0.00	300.00	200.00	0.00	-0.00
956	19.45	2.52	-5.95	1172.23	389.74	0.00	61.04	-0.00	-0.00	-0.00	300.00	200.00	0.00	-0.00
957	19.76	2.59	-5.95	1149.15	400.00	0.00	406.71	-0.00	-0.00	-0.00	300.00	200.00	0.00	-0.00
958	-0.00	-0.00	-0.00	903.00	200.00	0.00	-0.00	-0.00	-0.00	-0.00	300.00	200.00	0.00	-0.00
959	19.38	2.67	-5.95	1164.54	394.87	0.00	239.84	-0.00	-0.00	-0.00	300.00	200.00	0.00	-0.00
960	19.23	2.59	-5.95	1164.54	400.00	0.00	237.10	-0.00	-0.00	-0.00	300.00	200.00	0.00	-0.00
961	19.45	2.67	-6.26	1151.78	390.24	0.00	130.07	-0.00	-0.00	-0.00	300.00	200.00	0.00	-0.00
962	19.68	2.67	-6.56	1147.19	381.40	0.00	-11.18	-0.00	-0.00	-0.00	300.00	200.00	0.00	-0.00
963	19.45	2.59	-6.41	1145.86	390.48	0.00	214.71	-0.00	-0.00	-0.00	300.00	200.00	0.00	-0.00
964	19.68	2.75	-6.26	1137.15	395.12	0.00	267.96	-0.00	-0.00	-0.00	300.00	200.00	0.00	-0.00
965	19.61	2.75	-5.95	1149.15	400.00	0.00	315.74	-0.00	-0.00	-0.00	300.00	200.00	0.00	-0.00
966	-0.00	-0.00	-0.00	903.00	200.00	0.00	-0.00	-0.00	-0.00	-0.00	300.00	200.00	0.00	-0.00
967	19.30	2.59	-5.95	1172.23	400.00	0.00	232.40	-0.00	-0.00	-0.00	300.00	200.00	0.00	-0.00
968	-0.00	-0.00	-0.00	903.00	200.00	0.00	-0.00	-0.00	-0.00	-0.00	300.00	200.00	0.00	-0.00
969	19.61	2.67	-6.26	1144.46	395.12	0.00	274.29	-0.00	-0.00	-0.00	300.00	200.00	0.00	-0.00
970	19.45	2.90	-6.26	1137.15	390.24	0.00	92.67	-0.00	-0.00	-0.00	300.00	200.00	0.00	-0.00
971	19.76	2.67	-6.71	1141.64	372.73	0.00	-153.80	-0.00	-0.00	-0.00	300.00	200.00	0.00	-0.00
972	19.61	2.67	-6.56	1126.26	381.40	0.00	7.98	-0.00	-0.00	-0.00	300.00	200.00	0.00	-0.00
973	19.84	2.75	-6.26	1137.15	385.37	0.00	104.21	-0.00	-0.00	-0.00	300.00	200.00	0.00	-0.00
974	19.61	2.82	-6.26	1129.83	390.24	0.00	137.33	-0.00	-0.00	-0.00	300.00	200.00	0.00	-0.00
975	19.61	2.67	-6.56	1140.21	386.05	0.00	84.81	-0.00	-0.00	-0.00	300.00	200.00	0.00	-0.00
976	19.45	2.59	-6.41	1145.86	376.19	0.00	-131.88	-0.00	-0.00	-0.00	300.00	200.00	0.00	-0.00
977	-0.00	-0.00	-0.00	903.00	200.00	0.00	-0.00	-0.00	-0.00	-0.00	300.00	200.00	0.00	-0.00
978	-0.00	-0.00	-0.00	903.00	200.00	0.00	-0.00	-0.00	-0.00	-0.00	300.00	200.00	0.00	-0.00
979	19.61	2.82	-5.95	1156.85	400.00	0.00	298.13	-0.00	-0.00	-0.00	300.00	200.00	0.00	-0.00
980	-0.00	-0.00	-0.00	903.00	200.00	0.00	-0.00	-0.00	-0.00	-0.00	300.00	200.00	0.00	-0.00
981	19.61	2.75	-5.95	1149.15	400.00	0.00	361.52	-0.00	-0.00	-0.00	300.00	200.00	0.00	-0.00
982	19.84	2.82	-6.26	1144.46	395.12	0.00	282.10	-0.00	-0.00	-0.00	300.00	200.00	0.00	-0.00
983	19.68	2.67	-5.95	1164.54	400.00	0.00	354.47	-0.00	-0.00	-0.00	300.00	200.00	0.00	-0.00
984	19.61	2.59	-6.26	1144.46	390.24	0.00	197.06	-0.00	-0.00	-0.00	300.00	200.00	0.00	-0.00
985	19.68	2.75	-6.41	1131.57	385.71	0.00	120.98	-0.00	-0.00	-0.00	300.00	200.00	0.00	-0.00
986	19.61	2.75	-5.95	1149.15	400.00	0.00	338.63	-0.00	-0.00	-0.00	300.00	200.00	0.00	-0.00
987	19.61	2.90	-6.26	1137.15	385.37	0.00	26.05	-0.00	-0.00	-0.00	300.00	200.00	0.00	-0.00
988	-0.00	-0.00	-0.00	903.00	200.00	0.00	-0.00	-0.00	-0.00	-0.00	300.00	200.00	0.00	-0.00
989	-0.00	-0.00	-0.00	903.00	200.00	0.00	-0.00	-0.00	-0.00	-0.00	300.00	200.00	0.00	-0.00
990	19.84	2.82	-6.56	1126.26	381.40	0.00	38.32	-0.00	-0.00	-0.00	300.00	200.00	0.00	-0.00
991	19.76	2.75	-5.95	1149.15	400.00	0.00	323.37	-0.00	-0.00	-0.00	300.00	200.00	0.00	-0.00
992	19.61	2.90	-5.95	1164.54	400.00	0.00	279.35	-0.00	-0.00	-0.00	300.00	200.00	0.00	-0.00
993	-0.00	-0.00	-0.00	903.00	200.00	0.00	-0.00	-0.00	-0.00	-0.00	300.00	200.00	0.00	-0.00
994	19.68	2.82	-6.56	1126.26	376.74	0.00	-80.91	-0.00	-0.00	-0.00	300.00	200.00	0.00	-0.00
995	19.61	2.82	-6.56	1126.26	372.09	0.00	-162.70	-0.00	-0.00	-0.00	300.00	200.00	0.00	-0.00
996	19.61	2.75	-6.26	1151.78	390.24	0.00	163.01	-0.00	-0.00	-0.00	300.00	200.00	0.00	-0.00
997	19.61	2.82	-6.41	1145.86	385.71	0.00	26.16	-0.00	-0.00	-0.00	300.00	200.00	0.00	-0.00
998	-0.00	-0.00	-0.00	903.00	200.00	0.00	-0.00	-0.00	-0.00	-0.00	300.00	200.00	0.00	-0.00
999	19.68	2.75	-6.41	1131.57	380.95	0.00	4.36	-0.00	-0.00	-0.00	300.00	200.00	0.00	-0.00
1000	-0.00	-0.00	-0.00	903.00	200.00	0.00	-0.00	-0.00	-0.00	-0.00	300.00	200.00	0.00	-0.00
1001	19.61	2.98	-6.56	1119.28	386.05	0.00	120.47	-0.00	-0.00	-0.00	300.00	200.00	0.00	-0.00
1002	19.68	2.98	-5.95	1156.85	400.00	0.00	320.43	-0.00	-0.00	-0.00	300.00	200.00	0.00	-0.00
1003	19.61	2.59	-5.95	1164.54	400.00	0.00	359.17	-0.00	-0.00	-0.00	300.00	200.00	0.00	-0.00
1004	19.45	2.82	-6.41	1124.43	390.48	0.00	173.84	-0.00	-0.00	-0.00	300.00	200.00	0.00	-0.00
1005	-0.00	-0.00	-0.00	903.00	200.00	0.00	-0.00	-0.00	-0.00	-0.00	300.00	200.00	0.00	-0.00
1006	19.76	2.75	-6.41	1153.00	385.71	0.00	99.18	-0.00	-0.00	-0.00	300.00	200.00	0.00	-0.00
1007	19.61	2.75	-6.26	1129.83	390.24	0.00	200.41	-0.00	-0.00	-0.00	300.00	200.00	0.00	-0.00
1008	19.61	2.82	-6.26	1137.15	390.24	0.00	185.34	-0.00	-0.00	-0.00	300.00	200.00	0.00	-0.00
1009	19.68	2.82	-6.26	1144.46	390.24	0.00	179.20	-0.00	-0.00	-0.00	300.00	200.00	0.00	-0.00
1010	-0.00	-0.00	-0.00	903.00	200.00	0.00	-0.00	-0.00	-0.00	-0.00	300.00	200.00	0.00	-0.00
1011	19.61	2.98	-5.95	1149.15	400.00	0.00	305.18	-0.00	-0.00	-0.00	300.00	200.00	0.00	-0.00
