# Supplementary material for: Musculoskeletal modeling and humanoid control of robots based on human gait data
Source: PeerJ Comput Sci. 2021 Aug 9;7:e657. doi: 10.7717/peerj-cs.657 (PMC8372000; doi:10.7717/peerj-cs.657)
Supplement: Supplemental Information 2 [file peerj-cs-07-657-s002.zip › force/Cap71.forces]

[Force Data]
NumberOfForcePlates=2
SampleRate=120.000000
NumberOfSamples=1033
#Sample	FX1	FY1	FZ1	X1	Y1	Z1	MZ1	FX2	FY2	FZ2	X2	Y2	Z2	MZ2
1	-0.00	-0.00	-0.00	903.00	200.00	0.00	-0.00	-0.00	-0.00	-0.00	300.00	200.00	0.00	-0.00
2	-0.00	-0.00	-0.00	903.00	200.00	0.00	-0.00	-0.00	-0.00	-0.00	300.00	200.00	0.00	-0.00
3	-0.00	-0.00	-0.00	903.00	200.00	0.00	-0.00	0.00	0.00	0.00	300.00	200.00	0.00	0.00
4	-0.00	-0.00	-0.00	903.00	200.00	0.00	-0.00	-0.00	-0.00	-0.00	300.00	200.00	0.00	-0.00
5	-0.00	-0.00	-0.00	903.00	200.00	0.00	-0.00	-0.00	-0.00	-0.00	300.00	200.00	0.00	-0.00
6	-0.00	-0.00	-0.00	903.00	200.00	0.00	-0.00	-0.00	-0.00	-0.00	300.00	200.00	0.00	-0.00
7	-0.00	-0.00	-0.00	903.00	200.00	0.00	-0.00	-0.00	-0.00	-0.00	300.00	200.00	0.00	-0.00
8	-0.00	-0.00	-0.00	903.00	200.00	0.00	-0.00	-0.00	-0.00	-0.00	300.00	200.00	0.00	-0.00
9	-0.00	-0.00	-0.00	903.00	200.00	0.00	-0.00	-0.00	-0.00	-0.00	300.00	200.00	0.00	-0.00
10	-0.00	-0.00	-0.00	903.00	200.00	0.00	-0.00	-0.00	-0.00	-0.00	300.00	200.00	0.00	-0.00
11	-0.00	-0.00	-0.00	903.00	200.00	0.00	-0.00	-0.00	-0.00	-0.00	300.00	200.00	0.00	-0.00
12	-0.00	-0.00	-0.00	903.00	200.00	0.00	-0.00	-0.00	-0.00	-0.00	300.00	200.00	0.00	-0.00
13	-0.00	-0.00	-0.00	903.00	200.00	0.00	-0.00	-0.00	-0.00	-0.00	300.00	200.00	0.00	-0.00
14	-0.00	-0.00	-0.00	903.00	200.00	0.00	-0.00	-0.00	-0.00	-0.00	300.00	200.00	0.00	-0.00
15	0.00	0.00	0.00	903.00	200.00	0.00	0.00	-0.00	-0.00	-0.00	300.00	200.00	0.00	-0.00
16	-0.00	-0.00	-0.00	903.00	200.00	0.00	-0.00	-0.00	-0.00	-0.00	300.00	200.00	0.00	-0.00
17	-0.00	-0.00	-0.00	903.00	200.00	0.00	-0.00	-0.00	-0.00	-0.00	300.00	200.00	0.00	-0.00
18	-0.00	-0.00	-0.00	903.00	200.00	0.00	-0.00	-0.00	-0.00	-0.00	300.00	200.00	0.00	-0.00
19	-0.00	-0.00	-0.00	903.00	200.00	0.00	-0.00	-0.00	-0.00	-0.00	300.00	200.00	0.00	-0.00
20	-0.00	-0.00	-0.00	903.00	200.00	0.00	-0.00	-0.00	-0.00	-0.00	300.00	200.00	0.00	-0.00
21	0.00	0.00	0.00	903.00	200.00	0.00	0.00	-0.00	-0.00	-0.00	300.00	200.00	0.00	-0.00
22	-0.00	-0.00	-0.00	903.00	200.00	0.00	-0.00	-0.00	-0.00	-0.00	300.00	200.00	0.00	-0.00
23	-0.00	-0.00	-0.00	903.00	200.00	0.00	-0.00	-0.00	-0.00	-0.00	300.00	200.00	0.00	-0.00
24	-0.00	-0.00	-0.00	903.00	200.00	0.00	-0.00	-0.00	-0.00	-0.00	300.00	200.00	0.00	-0.00
25	-0.00	-0.00	-0.00	903.00	200.00	0.00	-0.00	-0.00	-0.00	-0.00	300.00	200.00	0.00	-0.00
26	-0.00	-0.00	-0.00	903.00	200.00	0.00	-0.00	-0.00	-0.00	-0.00	300.00	200.00	0.00	-0.00
27	-0.00	-0.00	-0.00	903.00	200.00	0.00	-0.00	-0.00	-0.00	-0.00	300.00	200.00	0.00	-0.00
28	-0.00	-0.00	-0.00	903.00	200.00	0.00	-0.00	-0.00	-0.00	-0.00	300.00	200.00	0.00	-0.00
29	-0.00	-0.00	-0.00	903.00	200.00	0.00	-0.00	-0.00	-0.00	-0.00	300.00	200.00	0.00	-0.00
30	-0.00	-0.00	-0.00	903.00	200.00	0.00	-0.00	-0.00	-0.00	-0.00	300.00	200.00	0.00	-0.00
31	-0.00	-0.00	-0.00	903.00	200.00	0.00	-0.00	-0.00	-0.00	-0.00	300.00	200.00	0.00	-0.00
32	-0.00	-0.00	-0.00	903.00	200.00	0.00	-0.00	-0.00	-0.00	-0.00	300.00	200.00	0.00	-0.00
33	-0.00	-0.00	-0.00	903.00	200.00	0.00	-0.00	-0.00	-0.00	-0.00	300.00	200.00	0.00	-0.00
34	-0.00	-0.00	-0.00	903.00	200.00	0.00	-0.00	-0.00	-0.00	-0.00	300.00	200.00	0.00	-0.00
35	-0.00	-0.00	-0.00	903.00	200.00	0.00	-0.00	-0.00	-0.00	-0.00	300.00	200.00	0.00	-0.00
36	-0.00	-0.00	-0.00	903.00	200.00	0.00	-0.00	-0.00	-0.00	-0.00	300.00	200.00	0.00	-0.00
37	-0.00	-0.00	-0.00	903.00	200.00	0.00	-0.00	-0.00	-0.00	-0.00	300.00	200.00	0.00	-0.00
38	-0.00	-0.00	-0.00	903.00	200.00	0.00	-0.00	-0.00	-0.00	-0.00	300.00	200.00	0.00	-0.00
39	-0.00	-0.00	-0.00	903.00	200.00	0.00	-0.00	-0.00	-0.00	-0.00	300.00	200.00	0.00	-0.00
40	-0.00	-0.00	-0.00	903.00	200.00	0.00	-0.00	-0.00	-0.00	-0.00	300.00	200.00	0.00	-0.00
41	-0.00	-0.00	-0.00	903.00	200.00	0.00	-0.00	-0.00	-0.00	-0.00	300.00	200.00	0.00	-0.00
42	-0.00	-0.00	-0.00	903.00	200.00	0.00	-0.00	-0.00	-0.00	-0.00	300.00	200.00	0.00	-0.00
43	-0.00	-0.00	-0.00	903.00	200.00	0.00	-0.00	-0.00	-0.00	-0.00	300.00	200.00	0.00	-0.00
44	-0.00	-0.00	-0.00	903.00	200.00	0.00	-0.00	-0.00	-0.00	-0.00	300.00	200.00	0.00	-0.00
45	-0.00	-0.00	-0.00	903.00	200.00	0.00	-0.00	-0.00	-0.00	-0.00	300.00	200.00	0.00	-0.00
46	-0.00	-0.00	-0.00	903.00	200.00	0.00	-0.00	-0.00	-0.00	-0.00	300.00	200.00	0.00	-0.00
47	-0.00	-0.00	-0.00	903.00	200.00	0.00	-0.00	-0.00	-0.00	-0.00	300.00	200.00	0.00	-0.00
48	-0.00	-0.00	-0.00	903.00	200.00	0.00	-0.00	-0.00	-0.00	-0.00	300.00	200.00	0.00	-0.00
49	-0.00	-0.00	-0.00	903.00	200.00	0.00	-0.00	-0.00	-0.00	-0.00	300.00	200.00	0.00	-0.00
50	0.00	0.00	0.00	903.00	200.00	0.00	0.00	-0.00	-0.00	-0.00	300.00	200.00	0.00	-0.00
51	-0.00	-0.00	-0.00	903.00	200.00	0.00	-0.00	-0.00	-0.00	-0.00	300.00	200.00	0.00	-0.00
52	-0.00	-0.00	-0.00	903.00	200.00	0.00	-0.00	-0.00	-0.00	-0.00	300.00	200.00	0.00	-0.00
53	-0.00	-0.00	-0.00	903.00	200.00	0.00	-0.00	-0.00	-0.00	-0.00	300.00	200.00	0.00	-0.00
54	-0.00	-0.00	-0.00	903.00	200.00	0.00	-0.00	-0.00	-0.00	-0.00	300.00	200.00	0.00	-0.00
55	-0.00	-0.00	-0.00	903.00	200.00	0.00	-0.00	-0.00	-0.00	-0.00	300.00	200.00	0.00	-0.00
56	-0.00	-0.00	-0.00	903.00	200.00	0.00	-0.00	-0.00	-0.00	-0.00	300.00	200.00	0.00	-0.00
57	-0.00	-0.00	-0.00	903.00	200.00	0.00	-0.00	-0.00	-0.00	-0.00	300.00	200.00	0.00	-0.00
58	-0.00	-0.00	-0.00	903.00	200.00	0.00	-0.00	-0.00	-0.00	-0.00	300.00	200.00	0.00	-0.00
59	-0.00	-0.00	-0.00	903.00	200.00	0.00	-0.00	-0.00	-0.00	-0.00	300.00	200.00	0.00	-0.00
60	-0.00	-0.00	-0.00	903.00	200.00	0.00	-0.00	-0.00	-0.00	-0.00	300.00	200.00	0.00	-0.00
61	-0.00	-0.00	-0.00	903.00	200.00	0.00	-0.00	-0.00	-0.00	-0.00	300.00	200.00	0.00	-0.00
62	-0.00	-0.00	-0.00	903.00	200.00	0.00	-0.00	-0.00	-0.00	-0.00	300.00	200.00	0.00	-0.00
63	-0.00	-0.00	-0.00	903.00	200.00	0.00	-0.00	-0.00	-0.00	-0.00	300.00	200.00	0.00	-0.00
64	-0.00	-0.00	-0.00	903.00	200.00	0.00	-0.00	-0.00	-0.00	-0.00	300.00	200.00	0.00	-0.00
65	-0.00	-0.00	-0.00	903.00	200.00	0.00	-0.00	-0.00	-0.00	-0.00	300.00	200.00	0.00	-0.00
66	-0.00	-0.00	-0.00	903.00	200.00	0.00	-0.00	-0.00	-0.00	-0.00	300.00	200.00	0.00	-0.00
67	-0.00	-0.00	-0.00	903.00	200.00	0.00	-0.00	-0.00	-0.00	-0.00	300.00	200.00	0.00	-0.00
68	-0.00	-0.00	-0.00	903.00	200.00	0.00	-0.00	-0.00	-0.00	-0.00	300.00	200.00	0.00	-0.00
69	-0.00	-0.00	-0.00	903.00	200.00	0.00	-0.00	-0.00	-0.00	-0.00	300.00	200.00	0.00	-0.00
70	-0.00	-0.00	-0.00	903.00	200.00	0.00	-0.00	-0.00	-0.00	-0.00	300.00	200.00	0.00	-0.00
71	-0.00	-0.00	-0.00	903.00	200.00	0.00	-0.00	-0.00	-0.00	-0.00	300.00	200.00	0.00	-0.00
72	-0.00	-0.00	-0.00	903.00	200.00	0.00	-0.00	-0.00	-0.00	-0.00	300.00	200.00	0.00	-0.00
73	-0.00	-0.00	-0.00	903.00	200.00	0.00	-0.00	-0.00	-0.00	-0.00	300.00	200.00	0.00	-0.00
74	-0.00	-0.00	-0.00	903.00	200.00	0.00	-0.00	-0.00	-0.00	-0.00	300.00	200.00	0.00	-0.00
75	-0.00	-0.00	-0.00	903.00	200.00	0.00	-0.00	-0.00	-0.00	-0.00	300.00	200.00	0.00	-0.00
76	-0.00	-0.00	-0.00	903.00	200.00	0.00	-0.00	-0.00	-0.00	-0.00	300.00	200.00	0.00	-0.00
77	-0.00	-0.00	-0.00	903.00	200.00	0.00	-0.00	-0.00	-0.00	-0.00	300.00	200.00	0.00	-0.00
78	-0.00	-0.00	-0.00	903.00	200.00	0.00	-0.00	-0.00	-0.00	-0.00	300.00	200.00	0.00	-0.00
79	-0.00	-0.00	-0.00	903.00	200.00	0.00	-0.00	-0.00	-0.00	-0.00	300.00	200.00	0.00	-0.00
80	-0.00	-0.00	-0.00	903.00	200.00	0.00	-0.00	-0.00	-0.00	-0.00	300.00	200.00	0.00	-0.00
81	-0.00	-0.00	-0.00	903.00	200.00	0.00	-0.00	-0.00	-0.00	-0.00	300.00	200.00	0.00	-0.00
82	-0.00	-0.00	-0.00	903.00	200.00	0.00	-0.00	-0.00	-0.00	-0.00	300.00	200.00	0.00	-0.00
83	-0.00	-0.00	-0.00	903.00	200.00	0.00	-0.00	-0.00	-0.00	-0.00	300.00	200.00	0.00	-0.00
84	-0.00	-0.00	-0.00	903.00	200.00	0.00	-0.00	-0.00	-0.00	-0.00	300.00	200.00	0.00	-0.00
85	0.00	0.00	0.00	903.00	200.00	0.00	0.00	-0.00	-0.00	-0.00	300.00	200.00	0.00	-0.00
86	-0.00	-0.00	-0.00	903.00	200.00	0.00	-0.00	-0.00	-0.00	-0.00	300.00	200.00	0.00	-0.00
87	-0.00	-0.00	-0.00	903.00	200.00	0.00	-0.00	-0.00	-0.00	-0.00	300.00	200.00	0.00	-0.00
88	-0.00	-0.00	-0.00	903.00	200.00	0.00	-0.00	-0.00	-0.00	-0.00	300.00	200.00	0.00	-0.00
89	-0.00	-0.00	-0.00	903.00	200.00	0.00	-0.00	-0.00	-0.00	-0.00	300.00	200.00	0.00	-0.00
90	0.00	0.00	0.00	903.00	200.00	0.00	0.00	-0.00	-0.00	-0.00	300.00	200.00	0.00	-0.00
91	-0.00	-0.00	-0.00	903.00	200.00	0.00	-0.00	-0.00	-0.00	-0.00	300.00	200.00	0.00	-0.00
92	-0.00	-0.00	-0.00	903.00	200.00	0.00	-0.00	-0.00	-0.00	-0.00	300.00	200.00	0.00	-0.00
93	0.00	0.00	0.00	903.00	200.00	0.00	0.00	-0.00	-0.00	-0.00	300.00	200.00	0.00	-0.00
94	-0.00	-0.00	-0.00	903.00	200.00	0.00	-0.00	-0.00	-0.00	-0.00	300.00	200.00	0.00	-0.00
95	-0.00	-0.00	-0.00	903.00	200.00	0.00	-0.00	-0.00	-0.00	-0.00	300.00	200.00	0.00	-0.00
96	-0.00	-0.00	-0.00	903.00	200.00	0.00	-0.00	-0.00	-0.00	-0.00	300.00	200.00	0.00	-0.00
97	-0.00	-0.00	-0.00	903.00	200.00	0.00	-0.00	-0.00	-0.00	-0.00	300.00	200.00	0.00	-0.00
98	-0.00	-0.00	-0.00	903.00	200.00	0.00	-0.00	-0.00	-0.00	-0.00	300.00	200.00	0.00	-0.00
99	0.00	0.00	0.00	903.00	200.00	0.00	0.00	-0.00	-0.00	-0.00	300.00	200.00	0.00	-0.00
100	-0.00	-0.00	-0.00	903.00	200.00	0.00	-0.00	-0.00	-0.00	-0.00	300.00	200.00	0.00	-0.00
101	-0.00	-0.00	-0.00	903.00	200.00	0.00	-0.00	-0.00	-0.00	-0.00	300.00	200.00	0.00	-0.00
102	-0.00	-0.00	-0.00	903.00	200.00	0.00	-0.00	-0.00	-0.00	-0.00	300.00	200.00	0.00	-0.00
103	-0.00	-0.00	-0.00	903.00	200.00	0.00	-0.00	-0.00	-0.00	-0.00	300.00	200.00	0.00	-0.00
104	-0.00	-0.00	-0.00	903.00	200.00	0.00	-0.00	-0.00	-0.00	-0.00	300.00	200.00	0.00	-0.00
105	-0.00	-0.00	-0.00	903.00	200.00	0.00	-0.00	-0.00	-0.00	-0.00	300.00	200.00	0.00	-0.00
106	-0.00	-0.00	-0.00	903.00	200.00	0.00	-0.00	-0.00	-0.00	-0.00	300.00	200.00	0.00	-0.00
107	-0.00	-0.00	-0.00	903.00	200.00	0.00	-0.00	-0.00	-0.00	-0.00	300.00	200.00	0.00	-0.00
108	-0.00	-0.00	-0.00	903.00	200.00	0.00	-0.00	-0.00	-0.00	-0.00	300.00	200.00	0.00	-0.00
109	-0.00	-0.00	-0.00	903.00	200.00	0.00	-0.00	-0.00	-0.00	-0.00	300.00	200.00	0.00	-0.00
110	-0.00	-0.00	-0.00	903.00	200.00	0.00	-0.00	-0.00	-0.00	-0.00	300.00	200.00	0.00	-0.00
111	-0.00	-0.00	-0.00	903.00	200.00	0.00	-0.00	-0.00	-0.00	-0.00	300.00	200.00	0.00	-0.00
112	-0.00	-0.00	-0.00	903.00	200.00	0.00	-0.00	-0.00	-0.00	-0.00	300.00	200.00	0.00	-0.00
113	0.00	0.00	0.00	903.00	200.00	0.00	0.00	-0.00	-0.00	-0.00	300.00	200.00	0.00	-0.00
114	-0.00	-0.00	-0.00	903.00	200.00	0.00	-0.00	-0.00	-0.00	-0.00	300.00	200.00	0.00	-0.00
115	-0.00	-0.00	-0.00	903.00	200.00	0.00	-0.00	-0.00	-0.00	-0.00	300.00	200.00	0.00	-0.00
116	-0.00	-0.00	-0.00	903.00	200.00	0.00	-0.00	-0.00	-0.00	-0.00	300.00	200.00	0.00	-0.00
117	-0.00	-0.00	-0.00	903.00	200.00	0.00	-0.00	-0.00	-0.00	-0.00	300.00	200.00	0.00	-0.00
118	-0.00	-0.00	-0.00	903.00	200.00	0.00	-0.00	-0.00	-0.00	-0.00	300.00	200.00	0.00	-0.00
119	-0.00	-0.00	-0.00	903.00	200.00	0.00	-0.00	-0.00	-0.00	-0.00	300.00	200.00	0.00	-0.00
120	-0.00	-0.00	-0.00	903.00	200.00	0.00	-0.00	-0.00	-0.00	-0.00	300.00	200.00	0.00	-0.00
121	-0.00	-0.00	-0.00	903.00	200.00	0.00	-0.00	-0.00	-0.00	-0.00	300.00	200.00	0.00	-0.00
122	-0.00	-0.00	-0.00	903.00	200.00	0.00	-0.00	-0.00	-0.00	-0.00	300.00	200.00	0.00	-0.00
123	-0.00	-0.00	-0.00	903.00	200.00	0.00	-0.00	-0.00	-0.00	-0.00	300.00	200.00	0.00	-0.00
124	0.00	0.00	0.00	903.00	200.00	0.00	0.00	-0.00	-0.00	-0.00	300.00	200.00	0.00	-0.00
125	-0.00	-0.00	-0.00	903.00	200.00	0.00	-0.00	-0.00	-0.00	-0.00	300.00	200.00	0.00	-0.00
126	0.00	0.00	0.00	903.00	200.00	0.00	0.00	-0.00	-0.00	-0.00	300.00	200.00	0.00	-0.00
127	-0.00	-0.00	-0.00	903.00	200.00	0.00	-0.00	-0.00	-0.00	-0.00	300.00	200.00	0.00	-0.00
128	-0.00	-0.00	-0.00	903.00	200.00	0.00	-0.00	-0.00	-0.00	-0.00	300.00	200.00	0.00	-0.00
129	-0.00	-0.00	-0.00	903.00	200.00	0.00	-0.00	-0.00	-0.00	-0.00	300.00	200.00	0.00	-0.00
130	-0.00	-0.00	-0.00	903.00	200.00	0.00	-0.00	-0.00	-0.00	-0.00	300.00	200.00	0.00	-0.00
131	-0.00	-0.00	-0.00	903.00	200.00	0.00	-0.00	-0.00	-0.00	-0.00	300.00	200.00	0.00	-0.00
132	-0.00	-0.00	-0.00	903.00	200.00	0.00	-0.00	-0.00	-0.00	-0.00	300.00	200.00	0.00	-0.00
133	-0.00	-0.00	-0.00	903.00	200.00	0.00	-0.00	-0.00	-0.00	-0.00	300.00	200.00	0.00	-0.00
134	-0.00	-0.00	-0.00	903.00	200.00	0.00	-0.00	-0.00	-0.00	-0.00	300.00	200.00	0.00	-0.00
135	0.00	0.00	0.00	903.00	200.00	0.00	0.00	-0.00	-0.00	-0.00	300.00	200.00	0.00	-0.00
136	-0.00	-0.00	-0.00	903.00	200.00	0.00	-0.00	-0.00	-0.00	-0.00	300.00	200.00	0.00	-0.00
137	-0.00	-0.00	-0.00	903.00	200.00	0.00	-0.00	-0.00	-0.00	-0.00	300.00	200.00	0.00	-0.00
138	-0.00	-0.00	-0.00	903.00	200.00	0.00	-0.00	-0.00	-0.00	-0.00	300.00	200.00	0.00	-0.00
139	0.00	0.00	0.00	903.00	200.00	0.00	0.00	-0.00	-0.00	-0.00	300.00	200.00	0.00	-0.00
140	-0.00	-0.00	-0.00	903.00	200.00	0.00	-0.00	-0.00	-0.00	-0.00	300.00	200.00	0.00	-0.00
141	-0.00	-0.00	-0.00	903.00	200.00	0.00	-0.00	-0.00	-0.00	-0.00	300.00	200.00	0.00	-0.00
142	-0.00	-0.00	-0.00	903.00	200.00	0.00	-0.00	-0.00	-0.00	-0.00	300.00	200.00	0.00	-0.00
143	-0.00	-0.00	-0.00	903.00	200.00	0.00	-0.00	-0.00	-0.00	-0.00	300.00	200.00	0.00	-0.00
144	-0.00	-0.00	-0.00	903.00	200.00	0.00	-0.00	-0.00	-0.00	-0.00	300.00	200.00	0.00	-0.00
145	-0.00	-0.00	-0.00	903.00	200.00	0.00	-0.00	-0.00	-0.00	-0.00	300.00	200.00	0.00	-0.00
146	-0.00	-0.00	-0.00	903.00	200.00	0.00	-0.00	-0.00	-0.00	-0.00	300.00	200.00	0.00	-0.00
147	-0.00	-0.00	-0.00	903.00	200.00	0.00	-0.00	-0.00	-0.00	-0.00	300.00	200.00	0.00	-0.00
148	-0.00	-0.00	-0.00	903.00	200.00	0.00	-0.00	-0.00	-0.00	-0.00	300.00	200.00	0.00	-0.00
149	0.00	0.00	0.00	903.00	200.00	0.00	0.00	-0.00	-0.00	-0.00	300.00	200.00	0.00	-0.00
150	-0.00	-0.00	-0.00	903.00	200.00	0.00	-0.00	-0.00	-0.00	-0.00	300.00	200.00	0.00	-0.00
151	-0.00	-0.00	-0.00	903.00	200.00	0.00	-0.00	-0.00	-0.00	-0.00	300.00	200.00	0.00	-0.00
152	0.00	0.00	0.00	903.00	200.00	0.00	0.00	-0.00	-0.00	-0.00	300.00	200.00	0.00	-0.00
153	-0.00	-0.00	-0.00	903.00	200.00	0.00	-0.00	-0.00	-0.00	-0.00	300.00	200.00	0.00	-0.00
154	0.00	0.00	0.00	903.00	200.00	0.00	0.00	-0.00	-0.00	-0.00	300.00	200.00	0.00	-0.00
155	-0.00	-0.00	-0.00	903.00	200.00	0.00	-0.00	-0.00	-0.00	-0.00	300.00	200.00	0.00	-0.00
156	-0.00	-0.00	-0.00	903.00	200.00	0.00	-0.00	0.00	0.00	0.00	300.00	200.00	0.00	0.00
157	-0.00	-0.00	-0.00	903.00	200.00	0.00	-0.00	-0.00	-0.00	-0.00	300.00	200.00	0.00	-0.00
158	-0.00	-0.00	-0.00	903.00	200.00	0.00	-0.00	-0.00	-0.00	-0.00	300.00	200.00	0.00	-0.00
159	0.00	0.00	0.00	903.00	200.00	0.00	0.00	-0.00	-0.00	-0.00	300.00	200.00	0.00	-0.00
160	-0.00	-0.00	-0.00	903.00	200.00	0.00	-0.00	-0.00	-0.00	-0.00	300.00	200.00	0.00	-0.00
161	-0.00	-0.00	-0.00	903.00	200.00	0.00	-0.00	-0.00	-0.00	-0.00	300.00	200.00	0.00	-0.00
162	-0.00	-0.00	-0.00	903.00	200.00	0.00	-0.00	-0.00	-0.00	-0.00	300.00	200.00	0.00	-0.00
163	-0.00	-0.00	-0.00	903.00	200.00	0.00	-0.00	-0.00	-0.00	-0.00	300.00	200.00	0.00	-0.00
164	0.00	0.00	0.00	903.00	200.00	0.00	0.00	-0.00	-0.00	-0.00	300.00	200.00	0.00	-0.00
165	-0.00	-0.00	-0.00	903.00	200.00	0.00	-0.00	-0.00	-0.00	-0.00	300.00	200.00	0.00	-0.00
166	-0.00	-0.00	-0.00	903.00	200.00	0.00	-0.00	-0.00	-0.00	-0.00	300.00	200.00	0.00	-0.00
167	-0.00	-0.00	-0.00	903.00	200.00	0.00	-0.00	-0.00	-0.00	-0.00	300.00	200.00	0.00	-0.00
168	-0.00	-0.00	-0.00	903.00	200.00	0.00	-0.00	-0.00	-0.00	-0.00	300.00	200.00	0.00	-0.00
169	-0.00	-0.00	-0.00	903.00	200.00	0.00	-0.00	-0.00	-0.00	-0.00	300.00	200.00	0.00	-0.00
170	-0.00	-0.00	-0.00	903.00	200.00	0.00	-0.00	-0.00	-0.00	-0.00	300.00	200.00	0.00	-0.00
171	-0.00	-0.00	-0.00	903.00	200.00	0.00	-0.00	-0.00	-0.00	-0.00	300.00	200.00	0.00	-0.00
172	-0.00	-0.00	-0.00	903.00	200.00	0.00	-0.00	-0.00	-0.00	-0.00	300.00	200.00	0.00	-0.00
173	-0.00	-0.00	-0.00	903.00	200.00	0.00	-0.00	-0.00	-0.00	-0.00	300.00	200.00	0.00	-0.00
174	-0.00	-0.00	-0.00	903.00	200.00	0.00	-0.00	-0.00	-0.00	-0.00	300.00	200.00	0.00	-0.00
175	0.00	0.00	0.00	903.00	200.00	0.00	0.00	-0.00	-0.00	-0.00	300.00	200.00	0.00	-0.00
176	-0.00	-0.00	-0.00	903.00	200.00	0.00	-0.00	-0.00	-0.00	-0.00	300.00	200.00	0.00	-0.00
177	0.00	0.00	0.00	903.00	200.00	0.00	0.00	-0.00	-0.00	-0.00	300.00	200.00	0.00	-0.00
178	0.00	0.00	0.00	903.00	200.00	0.00	0.00	-0.00	-0.00	-0.00	300.00	200.00	0.00	-0.00
179	-0.00	-0.00	-0.00	903.00	200.00	0.00	-0.00	-0.00	-0.00	-0.00	300.00	200.00	0.00	-0.00
180	-0.00	-0.00	-0.00	903.00	200.00	0.00	-0.00	-0.00	-0.00	-0.00	300.00	200.00	0.00	-0.00
181	-0.00	-0.00	-0.00	903.00	200.00	0.00	-0.00	-0.00	-0.00	-0.00	300.00	200.00	0.00	-0.00
182	-0.00	-0.00	-0.00	903.00	200.00	0.00	-0.00	-0.00	-0.00	-0.00	300.00	200.00	0.00	-0.00
183	-0.00	-0.00	-0.00	903.00	200.00	0.00	-0.00	-0.00	-0.00	-0.00	300.00	200.00	0.00	-0.00
184	-0.00	-0.00	-0.00	903.00	200.00	0.00	-0.00	-0.00	-0.00	-0.00	300.00	200.00	0.00	-0.00
185	-0.00	-0.00	-0.00	903.00	200.00	0.00	-0.00	-0.00	-0.00	-0.00	300.00	200.00	0.00	-0.00
186	-0.00	-0.00	-0.00	903.00	200.00	0.00	-0.00	-0.00	-0.00	-0.00	300.00	200.00	0.00	-0.00
187	-0.00	-0.00	-0.00	903.00	200.00	0.00	-0.00	-0.00	-0.00	-0.00	300.00	200.00	0.00	-0.00
188	0.00	0.00	0.00	903.00	200.00	0.00	0.00	-0.00	-0.00	-0.00	300.00	200.00	0.00	-0.00
189	-0.00	-0.00	-0.00	903.00	200.00	0.00	-0.00	-0.00	-0.00	-0.00	300.00	200.00	0.00	-0.00
190	-0.00	-0.00	-0.00	903.00	200.00	0.00	-0.00	-0.00	-0.00	-0.00	300.00	200.00	0.00	-0.00
191	-0.00	-0.00	-0.00	903.00	200.00	0.00	-0.00	-0.00	-0.00	-0.00	300.00	200.00	0.00	-0.00
192	-0.00	-0.00	-0.00	903.00	200.00	0.00	-0.00	-0.00	-0.00	-0.00	300.00	200.00	0.00	-0.00
193	0.00	0.00	0.00	903.00	200.00	0.00	0.00	-0.00	-0.00	-0.00	300.00	200.00	0.00	-0.00
194	-0.00	-0.00	-0.00	903.00	200.00	0.00	-0.00	-0.00	-0.00	-0.00	300.00	200.00	0.00	-0.00
195	0.00	0.00	0.00	903.00	200.00	0.00	0.00	-0.00	-0.00	-0.00	300.00	200.00	0.00	-0.00
196	0.00	0.00	0.00	903.00	200.00	0.00	0.00	-0.00	-0.00	-0.00	300.00	200.00	0.00	-0.00
197	-0.00	-0.00	-0.00	903.00	200.00	0.00	-0.00	-0.00	-0.00	-0.00	300.00	200.00	0.00	-0.00
198	0.00	0.00	0.00	903.00	200.00	0.00	0.00	-0.00	-0.00	-0.00	300.00	200.00	0.00	-0.00
199	0.00	0.00	0.00	903.00	200.00	0.00	0.00	-0.00	-0.00	-0.00	300.00	200.00	0.00	-0.00
200	0.00	0.00	0.00	903.00	200.00	0.00	0.00	-0.00	-0.00	-0.00	300.00	200.00	0.00	-0.00
201	-0.00	-0.00	-0.00	903.00	200.00	0.00	-0.00	-0.00	-0.00	-0.00	300.00	200.00	0.00	-0.00
202	-0.00	-0.00	-0.00	903.00	200.00	0.00	-0.00	-0.00	-0.00	-0.00	300.00	200.00	0.00	-0.00
203	0.00	0.00	0.00	903.00	200.00	0.00	0.00	-0.00	-0.00	-0.00	300.00	200.00	0.00	-0.00
204	-0.00	-0.00	-0.00	903.00	200.00	0.00	-0.00	-0.00	-0.00	-0.00	300.00	200.00	0.00	-0.00
205	0.00	0.00	0.00	903.00	200.00	0.00	0.00	-0.00	-0.00	-0.00	300.00	200.00	0.00	-0.00
206	-0.00	-0.00	-0.00	903.00	200.00	0.00	-0.00	-0.00	-0.00	-0.00	300.00	200.00	0.00	-0.00
207	0.00	0.00	0.00	903.00	200.00	0.00	0.00	-0.00	-0.00	-0.00	300.00	200.00	0.00	-0.00
208	0.00	0.00	0.00	903.00	200.00	0.00	0.00	-0.00	-0.00	-0.00	300.00	200.00	0.00	-0.00
209	0.00	0.00	0.00	903.00	200.00	0.00	0.00	-0.00	-0.00	-0.00	300.00	200.00	0.00	-0.00
210	-0.00	-0.00	-0.00	903.00	200.00	0.00	-0.00	-0.00	-0.00	-0.00	300.00	200.00	0.00	-0.00
211	0.00	0.00	0.00	903.00	200.00	0.00	0.00	-0.00	-0.00	-0.00	300.00	200.00	0.00	-0.00
212	0.00	0.00	0.00	903.00	200.00	0.00	0.00	-0.00	-0.00	-0.00	300.00	200.00	0.00	-0.00
213	-0.00	-0.00	-0.00	903.00	200.00	0.00	-0.00	-0.00	-0.00	-0.00	300.00	200.00	0.00	-0.00
214	-0.00	-0.00	-0.00	903.00	200.00	0.00	-0.00	-0.00	-0.00	-0.00	300.00	200.00	0.00	-0.00
215	-0.00	-0.00	-0.00	903.00	200.00	0.00	-0.00	-0.00	-0.00	-0.00	300.00	200.00	0.00	-0.00
216	-0.00	-0.00	-0.00	903.00	200.00	0.00	-0.00	-0.00	-0.00	-0.00	300.00	200.00	0.00	-0.00
217	0.00	0.00	0.00	903.00	200.00	0.00	0.00	-0.00	-0.00	-0.00	300.00	200.00	0.00	-0.00
218	-0.00	-0.00	-0.00	903.00	200.00	0.00	-0.00	-0.00	-0.00	-0.00	300.00	200.00	0.00	-0.00
219	-0.00	-0.00	-0.00	903.00	200.00	0.00	-0.00	-0.00	-0.00	-0.00	300.00	200.00	0.00	-0.00
220	-0.00	-0.00	-0.00	903.00	200.00	0.00	-0.00	-0.00	-0.00	-0.00	300.00	200.00	0.00	-0.00
221	0.00	0.00	0.00	903.00	200.00	0.00	0.00	-0.00	-0.00	-0.00	300.00	200.00	0.00	-0.00
222	-0.00	-0.00	-0.00	903.00	200.00	0.00	-0.00	-0.00	-0.00	-0.00	300.00	200.00	0.00	-0.00
223	-0.00	-0.00	-0.00	903.00	200.00	0.00	-0.00	-0.00	-0.00	-0.00	300.00	200.00	0.00	-0.00
224	0.00	0.00	0.00	903.00	200.00	0.00	0.00	-0.00	-0.00	-0.00	300.00	200.00	0.00	-0.00
225	-0.00	-0.00	-0.00	903.00	200.00	0.00	-0.00	-0.00	-0.00	-0.00	300.00	200.00	0.00	-0.00
226	0.00	0.00	0.00	903.00	200.00	0.00	0.00	-0.00	-0.00	-0.00	300.00	200.00	0.00	-0.00
227	-0.00	-0.00	-0.00	903.00	200.00	0.00	-0.00	-0.00	-0.00	-0.00	300.00	200.00	0.00	-0.00
228	-0.00	-0.00	-0.00	903.00	200.00	0.00	-0.00	-0.00	-0.00	-0.00	300.00	200.00	0.00	-0.00
229	-0.00	-0.00	-0.00	903.00	200.00	0.00	-0.00	-0.00	-0.00	-0.00	300.00	200.00	0.00	-0.00
230	-0.00	-0.00	-0.00	903.00	200.00	0.00	-0.00	-0.00	-0.00	-0.00	300.00	200.00	0.00	-0.00
231	-0.00	-0.00	-0.00	903.00	200.00	0.00	-0.00	-0.00	-0.00	-0.00	300.00	200.00	0.00	-0.00
232	-0.00	-0.00	-0.00	903.00	200.00	0.00	-0.00	-0.00	-0.00	-0.00	300.00	200.00	0.00	-0.00
233	-0.00	-0.00	-0.00	903.00	200.00	0.00	-0.00	-0.00	-0.00	-0.00	300.00	200.00	0.00	-0.00
234	-0.00	-0.00	-0.00	903.00	200.00	0.00	-0.00	-0.00	-0.00	-0.00	300.00	200.00	0.00	-0.00
235	-0.00	-0.00	-0.00	903.00	200.00	0.00	-0.00	-0.00	-0.00	-0.00	300.00	200.00	0.00	-0.00
236	-0.00	-0.00	-0.00	903.00	200.00	0.00	-0.00	-0.00	-0.00	-0.00	300.00	200.00	0.00	-0.00
237	-0.00	-0.00	-0.00	903.00	200.00	0.00	-0.00	-0.00	-0.00	-0.00	300.00	200.00	0.00	-0.00
238	-0.00	-0.00	-0.00	903.00	200.00	0.00	-0.00	-0.00	-0.00	-0.00	300.00	200.00	0.00	-0.00
239	-0.00	-0.00	-0.00	903.00	200.00	0.00	-0.00	-0.00	-0.00	-0.00	300.00	200.00	0.00	-0.00
240	0.00	0.00	0.00	903.00	200.00	0.00	0.00	-0.00	-0.00	-0.00	300.00	200.00	0.00	-0.00
241	-0.00	-0.00	-0.00	903.00	200.00	0.00	-0.00	-0.00	-0.00	-0.00	300.00	200.00	0.00	-0.00
242	0.00	0.00	0.00	903.00	200.00	0.00	0.00	-0.00	-0.00	-0.00	300.00	200.00	0.00	-0.00
243	-0.00	-0.00	-0.00	903.00	200.00	0.00	-0.00	-0.00	-0.00	-0.00	300.00	200.00	0.00	-0.00
244	-0.00	-0.00	-0.00	903.00	200.00	0.00	-0.00	-0.00	-0.00	-0.00	300.00	200.00	0.00	-0.00
245	-0.00	-0.00	-0.00	903.00	200.00	0.00	-0.00	-0.00	-0.00	-0.00	300.00	200.00	0.00	-0.00
246	-0.00	-0.00	-0.00	903.00	200.00	0.00	-0.00	-0.00	-0.00	-0.00	300.00	200.00	0.00	-0.00
247	0.00	0.00	0.00	903.00	200.00	0.00	0.00	-0.00	-0.00	-0.00	300.00	200.00	0.00	-0.00
248	0.00	0.00	0.00	903.00	200.00	0.00	0.00	-0.00	-0.00	-0.00	300.00	200.00	0.00	-0.00
249	-0.00	-0.00	-0.00	903.00	200.00	0.00	-0.00	-0.00	-0.00	-0.00	300.00	200.00	0.00	-0.00
250	-0.00	-0.00	-0.00	903.00	200.00	0.00	-0.00	-0.00	-0.00	-0.00	300.00	200.00	0.00	-0.00
251	0.00	0.00	0.00	903.00	200.00	0.00	0.00	-0.00	-0.00	-0.00	300.00	200.00	0.00	-0.00
252	-0.00	-0.00	-0.00	903.00	200.00	0.00	-0.00	-0.00	-0.00	-0.00	300.00	200.00	0.00	-0.00
253	-0.00	-0.00	-0.00	903.00	200.00	0.00	-0.00	-0.00	-0.00	-0.00	300.00	200.00	0.00	-0.00
254	-0.00	-0.00	-0.00	903.00	200.00	0.00	-0.00	-0.00	-0.00	-0.00	300.00	200.00	0.00	-0.00
255	0.00	0.00	0.00	903.00	200.00	0.00	0.00	-0.00	-0.00	-0.00	300.00	200.00	0.00	-0.00
256	-0.00	-0.00	-0.00	903.00	200.00	0.00	-0.00	-0.00	-0.00	-0.00	300.00	200.00	0.00	-0.00
257	-0.00	-0.00	-0.00	903.00	200.00	0.00	-0.00	-0.00	-0.00	-0.00	300.00	200.00	0.00	-0.00
258	-0.00	-0.00	-0.00	903.00	200.00	0.00	-0.00	-0.00	-0.00	-0.00	300.00	200.00	0.00	-0.00
259	-0.00	-0.00	-0.00	903.00	200.00	0.00	-0.00	-0.00	-0.00	-0.00	300.00	200.00	0.00	-0.00
260	-0.00	-0.00	-0.00	903.00	200.00	0.00	-0.00	-0.00	-0.00	-0.00	300.00	200.00	0.00	-0.00
261	-0.00	-0.00	-0.00	903.00	200.00	0.00	-0.00	-0.00	-0.00	-0.00	300.00	200.00	0.00	-0.00
262	0.00	0.00	0.00	903.00	200.00	0.00	0.00	-0.00	-0.00	-0.00	300.00	200.00	0.00	-0.00
263	-0.00	-0.00	-0.00	903.00	200.00	0.00	-0.00	-0.00	-0.00	-0.00	300.00	200.00	0.00	-0.00
264	-0.00	-0.00	-0.00	903.00	200.00	0.00	-0.00	-0.00	-0.00	-0.00	300.00	200.00	0.00	-0.00
265	-0.00	-0.00	-0.00	903.00	200.00	0.00	-0.00	-0.00	-0.00	-0.00	300.00	200.00	0.00	-0.00
266	0.00	0.00	0.00	903.00	200.00	0.00	0.00	-0.00	-0.00	-0.00	300.00	200.00	0.00	-0.00
267	-0.00	-0.00	-0.00	903.00	200.00	0.00	-0.00	-0.00	-0.00	-0.00	300.00	200.00	0.00	-0.00
268	-0.00	-0.00	-0.00	903.00	200.00	0.00	-0.00	-0.00	-0.00	-0.00	300.00	200.00	0.00	-0.00
269	-0.00	-0.00	-0.00	903.00	200.00	0.00	-0.00	-0.00	-0.00	-0.00	300.00	200.00	0.00	-0.00
270	0.00	0.00	0.00	903.00	200.00	0.00	0.00	-0.00	-0.00	-0.00	300.00	200.00	0.00	-0.00
271	-0.00	-0.00	-0.00	903.00	200.00	0.00	-0.00	-0.00	-0.00	-0.00	300.00	200.00	0.00	-0.00
272	-0.00	-0.00	-0.00	903.00	200.00	0.00	-0.00	-0.00	-0.00	-0.00	300.00	200.00	0.00	-0.00
273	-0.00	-0.00	-0.00	903.00	200.00	0.00	-0.00	-0.00	-0.00	-0.00	300.00	200.00	0.00	-0.00
274	-0.00	-0.00	-0.00	903.00	200.00	0.00	-0.00	-0.00	-0.00	-0.00	300.00	200.00	0.00	-0.00
275	-0.00	-0.00	-0.00	903.00	200.00	0.00	-0.00	-0.00	-0.00	-0.00	300.00	200.00	0.00	-0.00
276	-0.00	-0.00	-0.00	903.00	200.00	0.00	-0.00	-0.00	-0.00	-0.00	300.00	200.00	0.00	-0.00
277	-0.00	-0.00	-0.00	903.00	200.00	0.00	-0.00	-0.00	-0.00	-0.00	300.00	200.00	0.00	-0.00
278	-0.00	-0.00	-0.00	903.00	200.00	0.00	-0.00	-0.00	-0.00	-0.00	300.00	200.00	0.00	-0.00
279	-0.00	-0.00	-0.00	903.00	200.00	0.00	-0.00	-0.00	-0.00	-0.00	300.00	200.00	0.00	-0.00
280	-0.00	-0.00	-0.00	903.00	200.00	0.00	-0.00	-0.00	-0.00	-0.00	300.00	200.00	0.00	-0.00
281	0.00	0.00	0.00	903.00	200.00	0.00	0.00	-0.00	-0.00	-0.00	300.00	200.00	0.00	-0.00
282	-0.00	-0.00	-0.00	903.00	200.00	0.00	-0.00	-0.00	-0.00	-0.00	300.00	200.00	0.00	-0.00
283	-0.00	-0.00	-0.00	903.00	200.00	0.00	-0.00	-0.00	-0.00	-0.00	300.00	200.00	0.00	-0.00
284	-0.00	-0.00	-0.00	903.00	200.00	0.00	-0.00	-0.00	-0.00	-0.00	300.00	200.00	0.00	-0.00
285	-0.00	-0.00	-0.00	903.00	200.00	0.00	-0.00	-0.00	-0.00	-0.00	300.00	200.00	0.00	-0.00
286	-0.00	-0.00	-0.00	903.00	200.00	0.00	-0.00	-0.00	-0.00	-0.00	300.00	200.00	0.00	-0.00
287	0.00	0.00	0.00	903.00	200.00	0.00	0.00	-0.00	-0.00	-0.00	300.00	200.00	0.00	-0.00
288	0.00	0.00	0.00	903.00	200.00	0.00	0.00	-0.00	-0.00	-0.00	300.00	200.00	0.00	-0.00
289	0.00	0.00	0.00	903.00	200.00	0.00	0.00	-0.00	-0.00	-0.00	300.00	200.00	0.00	-0.00
290	0.00	0.00	0.00	903.00	200.00	0.00	0.00	-0.00	-0.00	-0.00	300.00	200.00	0.00	-0.00
291	-0.00	-0.00	-0.00	903.00	200.00	0.00	-0.00	-0.00	-0.00	-0.00	300.00	200.00	0.00	-0.00
292	-0.00	-0.00	-0.00	903.00	200.00	0.00	-0.00	-0.00	-0.00	-0.00	300.00	200.00	0.00	-0.00
293	-0.00	-0.00	-0.00	903.00	200.00	0.00	-0.00	-0.00	-0.00	-0.00	300.00	200.00	0.00	-0.00
294	-0.00	-0.00	-0.00	903.00	200.00	0.00	-0.00	-0.00	-0.00	-0.00	300.00	200.00	0.00	-0.00
295	0.00	0.00	0.00	903.00	200.00	0.00	0.00	-0.00	-0.00	-0.00	300.00	200.00	0.00	-0.00
296	-0.00	-0.00	-0.00	903.00	200.00	0.00	-0.00	-0.00	-0.00	-0.00	300.00	200.00	0.00	-0.00
297	-0.00	-0.00	-0.00	903.00	200.00	0.00	-0.00	-0.00	-0.00	-0.00	300.00	200.00	0.00	-0.00
298	-0.00	-0.00	-0.00	903.00	200.00	0.00	-0.00	-0.00	-0.00	-0.00	300.00	200.00	0.00	-0.00
299	37.08	1.53	24.72	1178.93	351.85	0.00	-4014.47	-0.00	-0.00	-0.00	300.00	200.00	0.00	-0.00
300	25.33	3.97	13.28	1140.93	340.23	0.00	-3342.90	-0.00	-0.00	-0.00	300.00	200.00	0.00	-0.00
301	-0.00	-0.00	-0.00	903.00	200.00	0.00	-0.00	-0.00	-0.00	-0.00	300.00	200.00	0.00	-0.00
302	-0.00	-0.00	-0.00	903.00	200.00	0.00	-0.00	-0.00	-0.00	-0.00	300.00	200.00	0.00	-0.00
303	-0.00	-0.00	-0.00	903.00	200.00	0.00	-0.00	-0.00	-0.00	-0.00	300.00	200.00	0.00	-0.00
304	-0.00	-0.00	-0.00	903.00	200.00	0.00	-0.00	-0.00	-0.00	-0.00	300.00	200.00	0.00	-0.00
305	-0.00	-0.00	-0.00	903.00	200.00	0.00	-0.00	-0.00	-0.00	-0.00	300.00	200.00	0.00	-0.00
306	-0.00	-0.00	-0.00	903.00	200.00	0.00	-0.00	-0.00	-0.00	-0.00	300.00	200.00	0.00	-0.00
307	-0.00	-0.00	-0.00	903.00	200.00	0.00	-0.00	-0.00	-0.00	-0.00	300.00	200.00	0.00	-0.00
308	-0.00	-0.00	-0.00	903.00	200.00	0.00	-0.00	-0.00	-0.00	-0.00	300.00	200.00	0.00	-0.00
309	-0.00	-0.00	-0.00	903.00	200.00	0.00	-0.00	-0.00	-0.00	-0.00	300.00	200.00	0.00	-0.00
310	-0.00	-0.00	-0.00	903.00	200.00	0.00	-0.00	-0.00	-0.00	-0.00	300.00	200.00	0.00	-0.00
311	-0.00	-0.00	-0.00	903.00	200.00	0.00	-0.00	-0.00	-0.00	-0.00	300.00	200.00	0.00	-0.00
312	-0.00	-0.00	-0.00	903.00	200.00	0.00	-0.00	-0.00	-0.00	-0.00	300.00	200.00	0.00	-0.00
313	-0.00	-0.00	-0.00	903.00	200.00	0.00	-0.00	-0.00	-0.00	-0.00	300.00	200.00	0.00	-0.00
314	-0.00	-0.00	-0.00	903.00	200.00	0.00	-0.00	-0.00	-0.00	-0.00	300.00	200.00	0.00	-0.00
315	-0.00	-0.00	-0.00	903.00	200.00	0.00	-0.00	-0.00	-0.00	-0.00	300.00	200.00	0.00	-0.00
316	-0.00	-0.00	-0.00	903.00	200.00	0.00	-0.00	-0.00	-0.00	-0.00	300.00	200.00	0.00	-0.00
317	-0.00	-0.00	-0.00	903.00	200.00	0.00	-0.00	-0.00	-0.00	-0.00	300.00	200.00	0.00	-0.00
318	-0.00	-0.00	-0.00	903.00	200.00	0.00	-0.00	-0.00	-0.00	-0.00	300.00	200.00	0.00	-0.00
319	-0.00	-0.00	-0.00	903.00	200.00	0.00	-0.00	-0.00	-0.00	-0.00	300.00	200.00	0.00	-0.00
320	-0.00	-0.00	-0.00	903.00	200.00	0.00	-0.00	-0.00	-0.00	-0.00	300.00	200.00	0.00	-0.00
321	-0.00	-0.00	-0.00	903.00	200.00	0.00	-0.00	-0.00	-0.00	-0.00	300.00	200.00	0.00	-0.00
322	-0.00	-0.00	-0.00	903.00	200.00	0.00	-0.00	-0.00	-0.00	-0.00	300.00	200.00	0.00	-0.00
323	-0.00	-0.00	-0.00	903.00	200.00	0.00	-0.00	-0.00	-0.00	-0.00	300.00	200.00	0.00	-0.00
324	-0.00	-0.00	-0.00	903.00	200.00	0.00	-0.00	-0.00	-0.00	-0.00	300.00	200.00	0.00	-0.00
325	-0.00	-0.00	-0.00	903.00	200.00	0.00	-0.00	-0.00	-0.00	-0.00	300.00	200.00	0.00	-0.00
326	-0.00	-0.00	-0.00	903.00	200.00	0.00	-0.00	-0.00	-0.00	-0.00	300.00	200.00	0.00	-0.00
327	-0.00	-0.00	-0.00	903.00	200.00	0.00	-0.00	-0.00	-0.00	-0.00	300.00	200.00	0.00	-0.00
328	-0.00	-0.00	-0.00	903.00	200.00	0.00	-0.00	-0.00	-0.00	-0.00	300.00	200.00	0.00	-0.00
329	-0.00	-0.00	-0.00	903.00	200.00	0.00	-0.00	-0.00	-0.00	-0.00	300.00	200.00	0.00	-0.00
330	-0.00	-0.00	-0.00	903.00	200.00	0.00	-0.00	-0.00	-0.00	-0.00	300.00	200.00	0.00	-0.00
331	-0.00	-0.00	-0.00	903.00	200.00	0.00	-0.00	-0.00	-0.00	-0.00	300.00	200.00	0.00	-0.00
332	-0.00	-0.00	-0.00	903.00	200.00	0.00	-0.00	-0.00	-0.00	-0.00	300.00	200.00	0.00	-0.00
333	-0.00	-0.00	-0.00	903.00	200.00	0.00	-0.00	-0.00	-0.00	-0.00	300.00	200.00	0.00	-0.00
334	-0.00	-0.00	-0.00	903.00	200.00	0.00	-0.00	-0.00	-0.00	-0.00	300.00	200.00	0.00	-0.00
335	-0.00	-0.00	-0.00	903.00	200.00	0.00	-0.00	-0.00	-0.00	-0.00	300.00	200.00	0.00	-0.00
336	-0.00	-0.00	-0.00	903.00	200.00	0.00	-0.00	-0.00	-0.00	-0.00	300.00	200.00	0.00	-0.00
337	-0.00	-0.00	-0.00	903.00	200.00	0.00	-0.00	-0.00	-0.00	-0.00	300.00	200.00	0.00	-0.00
338	-0.00	-0.00	-0.00	903.00	200.00	0.00	-0.00	-0.00	-0.00	-0.00	300.00	200.00	0.00	-0.00
339	-0.00	-0.00	-0.00	903.00	200.00	0.00	-0.00	-0.00	-0.00	-0.00	300.00	200.00	0.00	-0.00
340	-0.00	-0.00	-0.00	903.00	200.00	0.00	-0.00	-0.00	-0.00	-0.00	300.00	200.00	0.00	-0.00
341	-0.00	-0.00	-0.00	903.00	200.00	0.00	-0.00	-0.00	-0.00	-0.00	300.00	200.00	0.00	-0.00
342	-0.00	-0.00	-0.00	903.00	200.00	0.00	-0.00	-0.00	-0.00	-0.00	300.00	200.00	0.00	-0.00
343	-0.00	-0.00	-0.00	903.00	200.00	0.00	-0.00	-0.00	-0.00	-0.00	300.00	200.00	0.00	-0.00
344	-0.00	-0.00	-0.00	903.00	200.00	0.00	-0.00	-0.00	-0.00	-0.00	300.00	200.00	0.00	-0.00
345	-0.00	-0.00	-0.00	903.00	200.00	0.00	-0.00	-0.00	-0.00	-0.00	300.00	200.00	0.00	-0.00
346	-0.00	-0.00	-0.00	903.00	200.00	0.00	-0.00	-0.00	-0.00	-0.00	300.00	200.00	0.00	-0.00
347	-0.00	-0.00	-0.00	903.00	200.00	0.00	-0.00	-0.00	-0.00	-0.00	300.00	200.00	0.00	-0.00
348	-0.00	-0.00	-0.00	903.00	200.00	0.00	-0.00	-0.00	-0.00	-0.00	300.00	200.00	0.00	-0.00
349	-0.00	-0.00	-0.00	903.00	200.00	0.00	-0.00	-0.00	-0.00	-0.00	300.00	200.00	0.00	-0.00
350	-0.00	-0.00	-0.00	903.00	200.00	0.00	-0.00	-0.00	-0.00	-0.00	300.00	200.00	0.00	-0.00
351	-0.00	-0.00	-0.00	903.00	200.00	0.00	-0.00	-0.00	-0.00	-0.00	300.00	200.00	0.00	-0.00
352	-0.00	-0.00	-0.00	903.00	200.00	0.00	-0.00	-0.00	-0.00	-0.00	300.00	200.00	0.00	-0.00
353	-0.00	-0.00	-0.00	903.00	200.00	0.00	-0.00	-0.00	-0.00	-0.00	300.00	200.00	0.00	-0.00
354	-0.00	-0.00	-0.00	903.00	200.00	0.00	-0.00	-0.00	-0.00	-0.00	300.00	200.00	0.00	-0.00
355	-0.00	-0.00	-0.00	903.00	200.00	0.00	-0.00	-0.00	-0.00	-0.00	300.00	200.00	0.00	-0.00
356	-0.00	-0.00	-0.00	903.00	200.00	0.00	-0.00	-0.00	-0.00	-0.00	300.00	200.00	0.00	-0.00
357	-0.00	-0.00	-0.00	903.00	200.00	0.00	-0.00	-0.00	-0.00	-0.00	300.00	200.00	0.00	-0.00
358	-0.00	-0.00	-0.00	903.00	200.00	0.00	-0.00	-0.00	-0.00	-0.00	300.00	200.00	0.00	-0.00
359	-0.00	-0.00	-0.00	903.00	200.00	0.00	-0.00	-0.00	-0.00	-0.00	300.00	200.00	0.00	-0.00
360	-0.00	-0.00	-0.00	903.00	200.00	0.00	-0.00	0.00	0.00	0.00	300.00	200.00	0.00	0.00
361	-0.00	-0.00	-0.00	903.00	200.00	0.00	-0.00	-0.00	-0.00	-0.00	300.00	200.00	0.00	-0.00
362	-0.00	-0.00	-0.00	903.00	200.00	0.00	-0.00	-0.00	-0.00	-0.00	300.00	200.00	0.00	-0.00
363	-0.00	-0.00	-0.00	903.00	200.00	0.00	-0.00	-0.00	-0.00	-0.00	300.00	200.00	0.00	-0.00
364	-0.00	-0.00	-0.00	903.00	200.00	0.00	-0.00	-0.00	-0.00	-0.00	300.00	200.00	0.00	-0.00
365	-0.00	-0.00	-0.00	903.00	200.00	0.00	-0.00	-0.00	-0.00	-0.00	300.00	200.00	0.00	-0.00
366	-0.00	-0.00	-0.00	903.00	200.00	0.00	-0.00	-0.00	-0.00	-0.00	300.00	200.00	0.00	-0.00
367	-0.00	-0.00	-0.00	903.00	200.00	0.00	-0.00	-0.00	-0.00	-0.00	300.00	200.00	0.00	-0.00
368	-0.00	-0.00	-0.00	903.00	200.00	0.00	-0.00	-0.00	-0.00	-0.00	300.00	200.00	0.00	-0.00
369	-0.00	-0.00	-0.00	903.00	200.00	0.00	-0.00	-0.00	-0.00	-0.00	300.00	200.00	0.00	-0.00
370	-0.00	-0.00	-0.00	903.00	200.00	0.00	-0.00	-0.00	-0.00	-0.00	300.00	200.00	0.00	-0.00
371	-0.00	-0.00	-0.00	903.00	200.00	0.00	-0.00	-0.00	-0.00	-0.00	300.00	200.00	0.00	-0.00
372	-0.00	-0.00	-0.00	903.00	200.00	0.00	-0.00	-0.00	-0.00	-0.00	300.00	200.00	0.00	-0.00
373	-0.00	-0.00	-0.00	903.00	200.00	0.00	-0.00	-0.00	-0.00	-0.00	300.00	200.00	0.00	-0.00
374	-0.00	-0.00	-0.00	903.00	200.00	0.00	-0.00	-0.00	-0.00	-0.00	300.00	200.00	0.00	-0.00
375	-0.00	-0.00	-0.00	903.00	200.00	0.00	-0.00	-0.00	-0.00	-0.00	300.00	200.00	0.00	-0.00
376	-0.00	-0.00	-0.00	903.00	200.00	0.00	-0.00	-0.00	-0.00	-0.00	300.00	200.00	0.00	-0.00
377	-0.00	-0.00	-0.00	903.00	200.00	0.00	-0.00	-0.00	-0.00	-0.00	300.00	200.00	0.00	-0.00
378	-0.00	-0.00	-0.00	903.00	200.00	0.00	-0.00	-0.00	-0.00	-0.00	300.00	200.00	0.00	-0.00
379	-0.00	-0.00	-0.00	903.00	200.00	0.00	-0.00	-0.00	-0.00	-0.00	300.00	200.00	0.00	-0.00
380	-0.00	-0.00	-0.00	903.00	200.00	0.00	-0.00	-0.00	-0.00	-0.00	300.00	200.00	0.00	-0.00
381	-0.00	-0.00	-0.00	903.00	200.00	0.00	-0.00	-0.00	-0.00	-0.00	300.00	200.00	0.00	-0.00
382	-0.00	-0.00	-0.00	903.00	200.00	0.00	-0.00	-0.00	-0.00	-0.00	300.00	200.00	0.00	-0.00
383	-0.00	-0.00	-0.00	903.00	200.00	0.00	-0.00	-0.00	-0.00	-0.00	300.00	200.00	0.00	-0.00
384	-0.00	-0.00	-0.00	903.00	200.00	0.00	-0.00	-0.00	-0.00	-0.00	300.00	200.00	0.00	-0.00
385	-0.00	-0.00	-0.00	903.00	200.00	0.00	-0.00	-0.00	-0.00	-0.00	300.00	200.00	0.00	-0.00
386	-0.00	-0.00	-0.00	903.00	200.00	0.00	-0.00	-0.00	-0.00	-0.00	300.00	200.00	0.00	-0.00
387	-0.00	-0.00	-0.00	903.00	200.00	0.00	-0.00	-0.00	-0.00	-0.00	300.00	200.00	0.00	-0.00
388	-0.00	-0.00	-0.00	903.00	200.00	0.00	-0.00	-0.00	-0.00	-0.00	300.00	200.00	0.00	-0.00
389	-0.00	-0.00	-0.00	903.00	200.00	0.00	-0.00	-0.00	-0.00	-0.00	300.00	200.00	0.00	-0.00
390	-0.00	-0.00	-0.00	903.00	200.00	0.00	-0.00	-0.00	-0.00	-0.00	300.00	200.00	0.00	-0.00
391	-0.00	-0.00	-0.00	903.00	200.00	0.00	-0.00	-0.00	-0.00	-0.00	300.00	200.00	0.00	-0.00
392	-0.00	-0.00	-0.00	903.00	200.00	0.00	-0.00	-0.00	-0.00	-0.00	300.00	200.00	0.00	-0.00
393	-0.00	-0.00	-0.00	903.00	200.00	0.00	-0.00	-0.00	-0.00	-0.00	300.00	200.00	0.00	-0.00
394	-0.00	-0.00	-0.00	903.00	200.00	0.00	-0.00	-0.00	-0.00	-0.00	300.00	200.00	0.00	-0.00
395	-0.00	-0.00	-0.00	903.00	200.00	0.00	-0.00	-0.00	-0.00	-0.00	300.00	200.00	0.00	-0.00
396	-0.00	-0.00	-0.00	903.00	200.00	0.00	-0.00	-0.00	-0.00	-0.00	300.00	200.00	0.00	-0.00
397	-0.00	-0.00	-0.00	903.00	200.00	0.00	-0.00	-0.00	-0.00	-0.00	300.00	200.00	0.00	-0.00
398	-0.00	-0.00	-0.00	903.00	200.00	0.00	-0.00	-0.00	-0.00	-0.00	300.00	200.00	0.00	-0.00
399	78.58	-11.22	45.32	1201.99	344.11	0.00	-4182.24	-0.00	-0.00	-0.00	300.00	200.00	0.00	-0.00
400	68.28	-17.40	131.38	1085.23	199.07	0.00	-17653.13	-0.00	-0.00	-0.00	300.00	200.00	0.00	-0.00
401	48.68	-31.13	239.87	1054.34	168.32	0.00	-18277.46	-0.00	-0.00	-0.00	300.00	200.00	0.00	-0.00
402	67.21	-30.06	193.63	1057.37	176.83	0.00	-15845.31	-0.00	-0.00	-0.00	300.00	200.00	0.00	-0.00
403	80.72	-26.93	208.74	1054.32	173.54	0.00	-15318.47	-0.00	-0.00	-0.00	300.00	200.00	0.00	-0.00
404	93.84	-24.26	222.02	1049.60	170.45	0.00	-14368.62	-0.00	-0.00	-0.00	300.00	200.00	0.00	-0.00
405	82.55	-21.13	218.66	1036.57	152.41	0.00	-11222.63	-0.00	-0.00	-0.00	300.00	200.00	0.00	-0.00
406	74.01	-23.50	236.05	1033.12	150.23	0.00	-11589.26	-0.00	-0.00	-0.00	300.00	200.00	0.00	-0.00
407	70.11	-14.19	269.32	1018.07	144.25	0.00	-12529.89	-0.00	-0.00	-0.00	300.00	200.00	0.00	-0.00
408	74.16	-2.14	292.36	1010.25	141.13	0.00	-11781.39	-0.00	-0.00	-0.00	300.00	200.00	0.00	-0.00
409	87.97	4.96	316.31	1003.00	137.96	0.00	-10805.29	-0.00	-0.00	-0.00	300.00	200.00	0.00	-0.00
410	90.56	10.60	338.13	992.35	131.05	0.00	-9091.72	-0.00	-0.00	-0.00	300.00	200.00	0.00	-0.00
411	85.60	10.60	362.24	989.18	129.06	0.00	-7054.81	-0.00	-0.00	-0.00	300.00	200.00	0.00	-0.00
412	81.94	7.17	375.82	984.61	127.08	0.00	-4889.40	-0.00	-0.00	-0.00	300.00	200.00	0.00	-0.00
413	82.17	9.99	384.06	981.31	125.07	0.00	-2979.92	-0.00	-0.00	-0.00	300.00	200.00	0.00	-0.00
414	84.76	17.78	399.02	976.31	122.68	0.00	-1448.57	-0.00	-0.00	-0.00	300.00	200.00	0.00	-0.00
415	83.69	22.20	416.26	972.39	120.16	0.00	474.85	-0.00	-0.00	-0.00	300.00	200.00	0.00	-0.00
416	80.80	26.40	431.37	967.31	116.24	0.00	1948.82	-0.00	-0.00	-0.00	300.00	200.00	0.00	-0.00
417	79.65	27.62	452.73	966.60	116.41	0.00	2274.56	-0.00	-0.00	-0.00	300.00	200.00	0.00	-0.00
418	81.71	29.60	472.11	965.35	116.03	0.00	2142.24	-0.00	-0.00	-0.00	300.00	200.00	0.00	-0.00
419	84.15	28.31	492.55	964.52	116.11	0.00	2047.94	-0.00	-0.00	-0.00	300.00	200.00	0.00	-0.00
420	87.81	25.79	515.44	963.04	116.16	0.00	1709.91	-0.00	-0.00	-0.00	300.00	200.00	0.00	-0.00
421	90.18	22.13	536.50	962.64	116.27	0.00	1475.01	-0.00	-0.00	-0.00	300.00	200.00	0.00	-0.00
422	91.25	19.15	559.08	961.62	116.54	0.00	1309.68	-0.00	-0.00	-0.00	300.00	200.00	0.00	-0.00
423	91.86	17.40	578.92	960.56	116.39	0.00	1114.96	-0.00	-0.00	-0.00	300.00	200.00	0.00	-0.00
424	92.32	17.78	591.74	959.24	115.78	0.00	678.36	-0.00	-0.00	-0.00	300.00	200.00	0.00	-0.00
425	92.32	20.22	600.74	957.64	114.91	0.00	287.06	-0.00	-0.00	-0.00	300.00	200.00	0.00	-0.00
426	91.17	24.41	605.47	955.55	113.81	0.00	334.86	0.00	0.00	0.00	300.00	200.00	0.00	0.00
427	90.41	28.31	608.52	953.63	112.89	0.00	464.67	-0.00	-0.00	-0.00	300.00	200.00	0.00	-0.00
428	88.96	31.97	609.44	950.92	111.32	0.00	718.41	-0.00	-0.00	-0.00	300.00	200.00	0.00	-0.00
429	86.75	33.80	611.11	948.54	110.21	0.00	971.66	-0.00	-0.00	-0.00	300.00	200.00	0.00	-0.00
430	84.99	33.34	613.10	946.90	109.46	0.00	1026.17	-0.00	-0.00	-0.00	300.00	200.00	0.00	-0.00
431	83.47	31.20	615.39	945.33	109.00	0.00	834.32	-0.00	-0.00	-0.00	300.00	200.00	0.00	-0.00
432	80.80	28.23	617.83	943.82	108.57	0.00	844.61	-0.00	-0.00	-0.00	300.00	200.00	0.00	-0.00
433	78.35	25.86	618.13	942.40	108.07	0.00	841.84	-0.00	-0.00	-0.00	300.00	200.00	0.00	-0.00
434	75.76	24.03	617.07	940.83	107.52	0.00	713.12	-0.00	-0.00	-0.00	300.00	200.00	0.00	-0.00
435	72.86	22.89	614.78	939.19	106.97	0.00	656.46	-0.00	-0.00	-0.00	300.00	200.00	0.00	-0.00
436	70.42	22.13	610.96	937.69	106.19	0.00	477.35	-0.00	-0.00	-0.00	300.00	200.00	0.00	-0.00
437	68.36	21.90	606.23	936.00	105.76	0.00	297.10	-0.00	-0.00	-0.00	300.00	200.00	0.00	-0.00
438	65.77	21.29	601.50	934.51	105.07	0.00	250.47	-0.00	-0.00	-0.00	300.00	200.00	0.00	-0.00
439	63.55	20.75	597.84	933.25	104.54	0.00	34.93	-0.00	-0.00	-0.00	300.00	200.00	0.00	-0.00
440	61.19	19.76	594.48	932.18	104.11	0.00	-81.25	-0.00	-0.00	-0.00	300.00	200.00	0.00	-0.00
441	58.98	18.77	591.74	931.16	103.56	0.00	-311.00	-0.00	-0.00	-0.00	300.00	200.00	0.00	-0.00
442	57.22	18.31	592.04	930.22	103.40	0.00	-486.79	0.00	0.00	0.00	300.00	200.00	0.00	0.00
443	55.77	17.93	591.58	929.08	103.02	0.00	-772.25	-0.00	-0.00	-0.00	300.00	200.00	0.00	-0.00
444	54.24	17.32	591.58	928.07	102.55	0.00	-1073.88	-0.00	-0.00	-0.00	300.00	200.00	0.00	-0.00
445	52.11	17.09	592.96	927.40	102.37	0.00	-1270.11	-0.00	-0.00	-0.00	300.00	200.00	0.00	-0.00
446	49.90	17.01	594.02	926.50	101.98	0.00	-1445.60	-0.00	-0.00	-0.00	300.00	200.00	0.00	-0.00
447	47.68	16.63	595.70	925.67	101.84	0.00	-1647.12	-0.00	-0.00	-0.00	300.00	200.00	0.00	-0.00
448	45.47	16.33	596.92	924.78	101.33	0.00	-1798.13	-0.00	-0.00	-0.00	300.00	200.00	0.00	-0.00
449	43.33	16.02	599.52	924.00	101.04	0.00	-1923.89	-0.00	-0.00	-0.00	300.00	200.00	0.00	-0.00
450	41.05	16.33	602.26	923.22	100.73	0.00	-2115.73	-0.00	-0.00	-0.00	300.00	200.00	0.00	-0.00
451	39.14	15.95	605.01	922.22	100.38	0.00	-2397.35	-0.00	-0.00	-0.00	300.00	200.00	0.00	-0.00
452	36.62	15.95	608.37	921.74	99.97	0.00	-2657.15	-0.00	-0.00	-0.00	300.00	200.00	0.00	-0.00
453	33.65	15.79	612.49	920.86	99.70	0.00	-2809.86	-0.00	-0.00	-0.00	300.00	200.00	0.00	-0.00
454	31.05	15.49	615.84	920.32	99.26	0.00	-3030.27	-0.00	-0.00	-0.00	300.00	200.00	0.00	-0.00
455	28.76	15.34	619.81	919.62	99.02	0.00	-3228.10	-0.00	-0.00	-0.00	300.00	200.00	0.00	-0.00
456	26.17	15.56	623.32	918.86	98.70	0.00	-3355.49	-0.00	-0.00	-0.00	300.00	200.00	0.00	-0.00
457	24.11	16.25	625.31	917.86	98.19	0.00	-3474.12	-0.00	-0.00	-0.00	300.00	200.00	0.00	-0.00
458	22.20	16.86	626.83	916.95	97.76	0.00	-3718.13	-0.00	-0.00	-0.00	300.00	200.00	0.00	-0.00
459	19.68	17.78	628.51	916.26	97.26	0.00	-3837.31	-0.00	-0.00	-0.00	300.00	200.00	0.00	-0.00
460	17.70	18.62	629.88	914.92	96.75	0.00	-3949.07	-0.00	-0.00	-0.00	300.00	200.00	0.00	-0.00
461	15.72	19.07	630.19	913.75	96.37	0.00	-4099.72	-0.00	-0.00	-0.00	300.00	200.00	0.00	-0.00
462	13.66	19.45	631.10	912.79	96.08	0.00	-4150.24	-0.00	-0.00	-0.00	300.00	200.00	0.00	-0.00
463	11.75	19.99	631.56	911.55	95.72	0.00	-4234.27	-0.00	-0.00	-0.00	300.00	200.00	0.00	-0.00
464	10.15	20.45	631.26	910.32	95.14	0.00	-4257.89	-0.00	-0.00	-0.00	300.00	200.00	0.00	-0.00
465	8.70	20.83	632.32	909.08	94.84	0.00	-4405.89	-0.00	-0.00	-0.00	300.00	200.00	0.00	-0.00
466	7.10	21.29	632.32	908.00	94.45	0.00	-4425.80	-0.00	-0.00	-0.00	300.00	200.00	0.00	-0.00
467	5.42	21.97	631.56	906.70	94.03	0.00	-4454.67	-0.00	-0.00	-0.00	300.00	200.00	0.00	-0.00
468	3.81	22.66	631.56	905.61	93.84	0.00	-4469.53	-0.00	-0.00	-0.00	300.00	200.00	0.00	-0.00
469	2.14	23.04	630.04	904.53	93.58	0.00	-4496.80	-0.00	-0.00	-0.00	300.00	200.00	0.00	-0.00
470	0.31	23.27	628.81	903.29	93.13	0.00	-4525.47	-0.00	-0.00	-0.00	300.00	200.00	0.00	-0.00
471	-1.68	23.12	627.59	901.98	92.92	0.00	-4557.41	-0.00	-0.00	-0.00	300.00	200.00	0.00	-0.00
472	-3.51	23.19	625.92	900.81	92.74	0.00	-4585.18	-0.00	-0.00	-0.00	300.00	200.00	0.00	-0.00
473	-5.87	22.89	624.24	899.77	92.45	0.00	-4650.15	-0.00	-0.00	-0.00	300.00	200.00	0.00	-0.00
474	-7.78	22.81	623.17	898.74	92.26	0.00	-4626.23	-0.00	-0.00	-0.00	300.00	200.00	0.00	-0.00
475	-9.31	22.89	621.64	897.70	92.15	0.00	-4642.57	-0.00	-0.00	-0.00	300.00	200.00	0.00	-0.00
476	-11.22	22.74	619.66	896.35	91.80	0.00	-4700.72	-0.00	-0.00	-0.00	300.00	200.00	0.00	-0.00
477	-13.20	22.81	618.13	895.15	91.88	0.00	-4688.10	-0.00	-0.00	-0.00	300.00	200.00	0.00	-0.00
478	-14.95	22.81	616.91	893.95	91.52	0.00	-4625.73	-0.00	-0.00	-0.00	300.00	200.00	0.00	-0.00
479	-17.17	22.81	615.23	892.73	91.32	0.00	-4560.61	-0.00	-0.00	-0.00	300.00	200.00	0.00	-0.00
480	-19.15	22.89	614.01	891.37	91.25	0.00	-4471.99	-0.00	-0.00	-0.00	300.00	200.00	0.00	-0.00
481	-20.83	23.04	613.25	890.09	91.02	0.00	-4390.56	-0.00	-0.00	-0.00	300.00	200.00	0.00	-0.00
482	-22.28	23.27	613.10	888.66	90.99	0.00	-4333.26	-0.00	-0.00	-0.00	300.00	200.00	0.00	-0.00
483	-23.73	23.35	613.25	887.10	90.92	0.00	-4296.13	-0.00	-0.00	-0.00	300.00	200.00	0.00	-0.00
484	-25.02	23.42	613.40	885.76	90.70	0.00	-4162.30	-0.00	-0.00	-0.00	300.00	200.00	0.00	-0.00
485	-26.78	23.19	614.62	884.23	90.72	0.00	-4099.68	-0.00	-0.00	-0.00	300.00	200.00	0.00	-0.00
486	-28.84	23.35	616.00	882.86	90.66	0.00	-3998.38	-0.00	-0.00	-0.00	300.00	200.00	0.00	-0.00
487	-30.82	23.50	617.83	881.44	90.69	0.00	-3906.07	-0.00	-0.00	-0.00	300.00	200.00	0.00	-0.00
488	-33.57	24.11	619.96	880.26	90.52	0.00	-3764.67	-0.00	-0.00	-0.00	300.00	200.00	0.00	-0.00
489	-36.09	24.19	621.95	879.01	90.43	0.00	-3705.45	-0.00	-0.00	-0.00	300.00	200.00	0.00	-0.00
490	-38.76	24.80	623.78	877.83	90.51	0.00	-3623.80	-0.00	-0.00	-0.00	300.00	200.00	0.00	-0.00
491	-41.66	25.25	625.92	876.74	90.39	0.00	-3514.49	-0.00	-0.00	-0.00	300.00	200.00	0.00	-0.00
492	-44.71	25.71	628.20	875.60	90.26	0.00	-3475.87	-0.00	-0.00	-0.00	300.00	200.00	0.00	-0.00
493	-47.84	26.17	631.26	874.94	90.40	0.00	-3384.19	-0.00	-0.00	-0.00	300.00	200.00	0.00	-0.00
494	-50.96	26.47	632.78	873.63	90.19	0.00	-3376.19	-0.00	-0.00	-0.00	300.00	200.00	0.00	-0.00
495	-54.78	27.01	634.92	872.86	90.27	0.00	-3245.78	-0.00	-0.00	-0.00	300.00	200.00	0.00	-0.00
496	-58.36	26.78	636.75	871.87	90.25	0.00	-3197.68	-0.00	-0.00	-0.00	300.00	200.00	0.00	-0.00
497	-61.80	27.16	637.36	870.90	90.26	0.00	-3240.84	-0.00	-0.00	-0.00	300.00	200.00	0.00	-0.00
498	-65.92	27.54	638.89	869.97	90.09	0.00	-3106.10	-0.00	-0.00	-0.00	300.00	200.00	0.00	-0.00
499	-69.81	27.47	640.56	868.98	90.23	0.00	-3144.67	-0.00	-0.00	-0.00	300.00	200.00	0.00	-0.00
500	-73.55	27.69	640.26	867.97	90.04	0.00	-3050.21	-0.00	-0.00	-0.00	300.00	200.00	0.00	-0.00
501	-77.97	28.31	640.56	867.20	90.14	0.00	-3054.69	-0.00	-0.00	-0.00	300.00	200.00	0.00	-0.00
502	-81.41	28.53	640.56	866.20	90.14	0.00	-3029.86	-0.00	-0.00	-0.00	300.00	200.00	0.00	-0.00
503	-85.14	29.07	639.50	865.06	90.19	0.00	-3006.07	-0.00	-0.00	-0.00	300.00	200.00	0.00	-0.00
504	-88.58	29.60	637.97	863.89	90.12	0.00	-2911.28	-0.00	-0.00	-0.00	300.00	200.00	0.00	-0.00
505	-91.71	30.14	635.38	862.65	90.25	0.00	-2818.57	-0.00	-0.00	-0.00	300.00	200.00	0.00	-0.00
506	-94.30	30.52	632.02	861.43	90.34	0.00	-2741.55	-0.00	-0.00	-0.00	300.00	200.00	0.00	-0.00
507	-96.59	30.67	627.44	860.32	90.42	0.00	-2732.25	-0.00	-0.00	-0.00	300.00	200.00	0.00	-0.00
508	-98.65	30.44	621.95	859.13	90.48	0.00	-2646.56	-0.00	-0.00	-0.00	300.00	200.00	0.00	-0.00
509	-101.32	30.06	615.69	857.87	90.71	0.00	-2607.48	-0.00	-0.00	-0.00	300.00	200.00	0.00	-0.00
510	-104.06	29.83	607.30	856.64	90.80	0.00	-2588.74	-0.00	-0.00	-0.00	300.00	200.00	0.00	-0.00
511	-106.20	29.22	599.21	855.71	90.91	0.00	-2573.71	2.82	3.66	41.20	368.89	214.81	0.00	-4.46
512	-108.34	28.15	589.45	854.93	91.28	0.00	-2546.22	1.83	2.98	261.23	370.97	218.11	0.00	73.76
513	-109.41	28.61	576.17	853.66	91.00	0.00	-2386.95	19.84	18.92	221.25	365.38	215.86	0.00	-258.63
514	-111.01	27.08	560.76	852.55	91.21	0.00	-2189.82	40.51	20.60	255.58	365.01	217.07	0.00	-189.77
515	-110.24	24.87	541.99	851.90	91.61	0.00	-2252.12	64.54	19.00	293.73	360.47	216.21	0.00	-445.91
516	-108.03	23.35	519.56	850.22	91.69	0.00	-2127.22	62.56	17.55	304.57	359.52	217.03	0.00	-436.51
517	-105.51	21.13	495.61	849.34	91.87	0.00	-2173.92	48.07	18.39	317.08	356.88	217.13	0.00	-588.64
518	-101.85	18.62	468.44	847.89	92.18	0.00	-2251.87	43.72	13.89	331.42	355.25	217.86	0.00	-672.86
519	-95.90	16.02	436.25	846.23	92.20	0.00	-2256.33	50.89	9.08	334.93	351.94	218.50	0.00	-674.68
520	-89.26	13.50	405.12	844.36	92.43	0.00	-2354.61	61.57	-0.61	351.87	344.75	219.69	0.00	-477.14
521	-81.41	10.68	369.26	842.26	92.40	0.00	-2470.64	77.74	-14.19	398.56	335.72	220.75	0.00	-214.50
522	-71.41	7.93	328.67	839.77	92.01	0.00	-2567.28	95.37	-19.45	432.59	329.95	220.53	0.00	-343.48
523	-61.11	5.26	288.54	836.21	91.80	0.00	-2740.93	99.49	-23.35	448.30	325.12	220.29	0.00	-645.50
524	-49.21	2.90	246.28	832.55	91.45	0.00	-2876.91	97.96	-28.38	461.58	321.42	219.90	0.00	-1150.40
525	-34.26	0.76	200.50	826.52	90.56	0.00	-3127.90	99.87	-31.43	466.92	318.04	219.48	0.00	-1310.14
526	-20.90	-0.69	160.52	819.16	88.97	0.00	-3275.55	102.23	-32.12	475.62	315.21	218.67	0.00	-1310.55
527	-9.16	-1.45	125.12	810.44	86.34	0.00	-3373.69	103.38	-28.00	493.32	312.99	217.94	0.00	-1329.32
528	-0.23	-0.53	98.42	802.07	83.10	0.00	-3483.26	101.93	-19.84	516.82	311.25	217.01	0.00	-1133.35
529	4.81	0.46	79.19	794.91	79.00	0.00	-3622.02	101.24	-12.21	540.16	309.83	216.27	0.00	-1047.92
530	8.39	1.07	62.71	784.75	75.43	0.00	-3711.52	101.01	-6.64	561.52	308.48	215.71	0.00	-966.41
531	11.83	2.29	47.61	774.15	66.67	0.00	-3776.65	99.72	-3.59	575.41	307.40	215.27	0.00	-876.51
532	14.34	2.75	36.16	753.63	55.70	0.00	-3994.13	97.96	-3.36	585.17	305.95	215.18	0.00	-850.86
533	16.63	3.59	25.79	736.14	39.05	0.00	-4344.47	95.67	-6.18	588.99	304.43	215.28	0.00	-936.42
534	18.69	4.65	16.48	683.56	1.85	0.00	-4856.89	93.15	-10.07	588.68	303.34	215.60	0.00	-1099.11
535	-0.00	-0.00	-0.00	903.00	200.00	0.00	-0.00	90.94	-14.80	588.68	302.10	216.23	0.00	-1262.76
536	-0.00	-0.00	-0.00	903.00	200.00	0.00	-0.00	88.73	-20.60	588.53	301.01	217.06	0.00	-1463.80
537	16.94	2.82	-6.41	1153.00	385.71	0.00	105.18	85.91	-25.56	587.77	299.69	217.81	0.00	-1728.17
538	16.78	2.67	-5.65	1162.46	389.19	0.00	170.94	83.31	-28.38	588.23	298.91	218.73	0.00	-1858.01
539	-0.00	-0.00	-0.00	903.00	200.00	0.00	-0.00	80.11	-29.22	590.97	298.30	219.93	0.00	-2069.33
540	16.63	2.67	-5.80	1155.63	389.47	0.00	142.15	76.37	-28.46	596.47	298.00	220.98	0.00	-2048.19
541	16.56	2.98	-5.95	1156.85	389.74	0.00	120.11	73.09	-27.31	603.18	297.88	222.06	0.00	-2084.96
542	16.25	2.67	-5.95	1156.85	394.87	0.00	177.24	69.66	-26.02	610.50	297.45	223.04	0.00	-2146.14
543	-0.00	-0.00	-0.00	903.00	200.00	0.00	-0.00	66.07	-25.48	617.07	296.81	223.79	0.00	-2171.69
544	16.40	2.82	-5.95	1149.15	394.87	0.00	212.84	62.56	-25.10	620.42	296.31	224.74	0.00	-2183.95
545	16.17	2.75	-5.80	1163.53	384.21	0.00	-47.78	59.43	-25.18	623.47	295.67	225.55	0.00	-2092.40
546	16.25	2.67	-6.41	1124.43	376.19	0.00	-39.78	56.30	-25.25	625.61	294.73	226.29	0.00	-1971.42
547	16.40	2.90	-6.26	1137.15	385.37	0.00	95.83	54.17	-24.72	627.29	294.09	227.24	0.00	-1897.58
548	-0.00	-0.00	-0.00	903.00	200.00	0.00	-0.00	52.19	-24.49	628.97	293.09	228.09	0.00	-1701.64
549	16.25	2.75	-6.26	1144.46	375.61	0.00	-98.25	51.57	-24.26	629.88	292.15	228.78	0.00	-1612.95
550	16.25	2.59	-5.95	1156.85	389.74	0.00	159.04	50.96	-24.26	629.58	291.20	229.52	0.00	-1478.45
551	16.10	2.59	-6.26	1137.15	385.37	0.00	110.72	50.66	-24.03	629.58	289.89	230.34	0.00	-1337.82
552	16.10	2.67	-5.80	1163.53	394.74	0.00	173.27	50.20	-23.80	628.51	288.71	230.88	0.00	-1167.48
553	16.17	2.67	-5.65	1170.57	394.59	0.00	189.91	50.05	-23.27	627.44	287.45	231.37	0.00	-1056.49
554	-0.00	-0.00	-0.00	903.00	200.00	0.00	-0.00	49.29	-22.81	625.46	286.17	231.96	0.00	-937.69
555	16.10	2.75	-5.95	1149.15	389.74	0.00	89.60	48.29	-22.28	622.71	285.08	232.39	0.00	-805.06
556	16.40	2.75	-6.26	1129.83	380.49	0.00	25.87	47.23	-22.05	620.12	283.76	232.68	0.00	-714.59
557	16.40	2.75	-5.95	1141.46	389.74	0.00	145.74	45.70	-21.59	616.76	282.48	233.25	0.00	-598.13
558	16.10	2.67	-5.80	1155.63	400.00	0.00	279.08	44.33	-20.90	614.32	281.52	233.43	0.00	-460.75
559	16.17	2.59	-5.95	1149.15	394.87	0.00	224.58	42.72	-20.68	612.18	280.41	233.75	0.00	-382.23
560	16.40	2.67	-6.41	1138.71	371.43	0.00	-83.38	40.97	-19.91	611.42	279.34	234.09	0.00	-250.76
561	-0.00	-0.00	-0.00	903.00	200.00	0.00	-0.00	39.14	-19.76	610.50	278.48	234.14	0.00	-141.83
562	16.10	2.59	-5.65	1154.35	400.00	0.00	255.89	36.85	-19.30	610.05	277.71	234.22	0.00	-16.14
563	16.48	2.67	-5.80	1155.63	400.00	0.00	378.26	34.48	-18.92	610.35	276.90	234.20	0.00	101.44
564	16.40	2.75	-6.26	1144.46	380.49	0.00	-37.22	32.27	-18.46	609.74	276.28	234.18	0.00	276.09
565	16.25	2.67	-5.80	1155.63	400.00	0.00	263.82	29.68	-18.08	609.44	275.66	234.15	0.00	413.29
566	-0.00	-0.00	-0.00	903.00	200.00	0.00	-0.00	27.24	-17.78	610.05	275.54	234.02	0.00	583.22
567	16.10	2.52	-5.95	1141.46	389.74	0.00	188.19	25.02	-16.94	611.88	274.94	234.01	0.00	770.04
568	16.17	2.67	-5.80	1155.63	400.00	0.00	248.56	23.04	-16.48	614.17	274.58	233.79	0.00	1000.54
569	16.25	2.67	-5.95	1149.15	394.87	0.00	197.78	21.06	-15.79	617.68	274.58	233.50	0.00	1219.45
570	16.10	2.75	-5.95	1133.77	389.74	0.00	131.85	18.77	-15.18	620.73	274.41	233.43	0.00	1497.79
571	16.40	2.59	-5.95	1149.15	389.74	0.00	230.84	16.48	-14.72	623.78	274.32	233.22	0.00	1679.85
572	-0.00	-0.00	-0.00	903.00	200.00	0.00	-0.00	14.19	-14.57	626.83	274.08	233.11	0.00	1877.29
573	-0.00	-0.00	-0.00	903.00	200.00	0.00	-0.00	12.36	-14.80	628.97	273.44	233.09	0.00	2029.96
574	-0.00	-0.00	-0.00	903.00	200.00	0.00	-0.00	10.76	-14.42	630.95	272.79	233.08	0.00	2183.74
575	16.40	2.75	-5.80	1163.53	400.00	0.00	299.15	8.77	-14.42	632.32	272.42	232.92	0.00	2408.77
576	-0.00	-0.00	-0.00	903.00	200.00	0.00	-0.00	6.48	-14.27	633.24	271.52	232.87	0.00	2599.15
577	16.10	2.67	-5.80	1171.42	394.74	0.00	129.30	4.50	-14.11	632.78	270.77	232.99	0.00	2757.22
578	-0.00	-0.00	-0.00	903.00	200.00	0.00	-0.00	2.21	-14.19	633.09	270.14	232.92	0.00	2899.20
579	16.40	2.75	-5.95	1141.46	389.74	0.00	122.85	0.31	-14.11	632.02	269.22	233.03	0.00	3054.61
580	-0.00	-0.00	-0.00	903.00	200.00	0.00	-0.00	-2.37	-14.27	631.71	268.77	233.00	0.00	3184.26
581	16.40	2.52	-5.80	1139.84	394.74	0.00	309.19	-4.81	-14.11	630.95	268.08	232.99	0.00	3281.87
582	16.40	2.75	-5.95	1149.15	394.87	0.00	231.62	-6.79	-14.34	630.04	267.16	232.94	0.00	3402.29
583	16.25	2.52	-5.80	1155.63	394.74	0.00	193.95	-9.31	-14.42	628.20	266.41	232.89	0.00	3535.36
584	-0.00	-0.00	-0.00	903.00	200.00	0.00	-0.00	-11.22	-14.57	626.68	265.45	232.92	0.00	3636.30
585	16.40	2.67	-5.65	1162.46	400.00	0.00	276.10	-12.36	-14.65	624.54	264.52	233.03	0.00	3695.49
586	16.25	2.67	-5.95	1164.54	394.87	0.00	110.92	-13.89	-14.88	622.10	263.13	233.01	0.00	3708.09
587	16.25	2.59	-5.95	1156.85	389.74	0.00	113.27	-15.41	-14.95	619.96	262.05	232.78	0.00	3779.53
588	-0.00	-0.00	-0.00	903.00	200.00	0.00	-0.00	-16.78	-15.18	619.20	260.60	232.73	0.00	3796.32
589	-0.00	-0.00	-0.00	903.00	200.00	0.00	-0.00	-18.08	-15.26	617.37	259.07	232.67	0.00	3820.06
590	-0.00	-0.00	-0.00	903.00	200.00	0.00	-0.00	-20.07	-15.18	616.91	257.78	232.70	0.00	3852.71
591	16.48	2.75	-5.65	1154.35	400.00	0.00	270.95	-21.67	-15.49	616.76	256.14	232.61	0.00	3901.29
592	16.56	2.52	-6.26	1129.83	375.61	0.00	-21.21	-23.19	-15.72	618.29	254.62	232.63	0.00	3931.61
593	16.40	2.59	-5.80	1155.63	389.47	0.00	95.17	-24.87	-15.95	620.12	252.61	232.63	0.00	3971.74
594	16.48	2.67	-5.80	1179.32	400.00	0.00	200.57	-26.40	-16.71	621.95	250.83	232.68	0.00	3900.58
595	16.56	2.67	-5.95	1149.15	389.74	0.00	126.57	-27.69	-17.32	623.47	248.75	232.79	0.00	3880.47
596	16.56	2.59	-5.95	1156.85	389.74	0.00	79.62	-28.61	-17.70	626.22	246.13	232.85	0.00	3966.06
597	-0.00	-0.00	-0.00	903.00	200.00	0.00	-0.00	-29.83	-18.46	629.43	243.78	232.92	0.00	3839.34
598	-0.00	-0.00	-0.00	903.00	200.00	0.00	-0.00	-30.52	-18.77	632.78	241.62	232.79	0.00	3854.42
599	16.56	2.59	-5.80	1171.42	394.74	0.00	170.26	-30.90	-18.77	637.05	238.71	232.96	0.00	3850.84
600	16.56	2.59	-5.80	1171.42	394.74	0.00	193.14	-31.59	-19.15	641.78	236.02	232.91	0.00	3869.49
601	16.48	2.67	-5.95	1164.54	394.87	0.00	155.52	-32.65	-19.61	645.90	233.45	232.79	0.00	3850.01
602	16.40	2.59	-5.95	1164.54	394.87	0.00	183.50	-34.10	-19.84	650.02	230.99	232.86	0.00	3827.38
603	-0.00	-0.00	-0.00	903.00	200.00	0.00	-0.00	-35.25	-20.14	653.69	228.50	232.82	0.00	3903.32
604	16.48	2.59	-5.95	1172.23	400.00	0.00	240.03	-36.47	-20.52	657.35	226.32	232.87	0.00	3926.81
605	16.48	2.75	-6.26	1151.78	385.37	0.00	36.84	-37.99	-20.98	660.25	223.67	232.86	0.00	3878.94
606	16.40	2.82	-5.80	1171.42	400.00	0.00	165.44	-39.22	-21.06	663.76	221.45	232.78	0.00	3903.96
607	16.48	2.52	-5.95	1156.85	394.87	0.00	214.80	-40.51	-20.90	665.89	219.23	232.68	0.00	3945.66
608	16.56	2.67	-5.80	1163.53	400.00	0.00	326.66	-42.88	-20.68	667.72	217.25	232.72	0.00	3981.38
609	-0.00	-0.00	-0.00	903.00	200.00	0.00	-0.00	-45.17	-20.83	667.88	215.01	232.53	0.00	4015.95
610	-0.00	-0.00	-0.00	903.00	200.00	0.00	-0.00	-47.45	-20.75	667.88	213.23	232.53	0.00	3979.65
611	16.48	2.75	-5.80	1163.53	394.74	0.00	159.01	-49.67	-21.21	666.96	211.67	232.49	0.00	3928.73
612	-0.00	-0.00	-0.00	903.00	200.00	0.00	-0.00	-52.19	-20.90	664.52	209.97	232.51	0.00	3882.66
613	16.40	2.67	-6.41	1145.86	385.71	0.00	63.22	-54.86	-21.21	661.62	208.53	232.47	0.00	3740.28
614	16.63	2.67	-6.41	1145.86	380.95	0.00	26.52	-57.98	-21.06	658.11	207.28	232.60	0.00	3664.71
615	16.48	2.67	-5.95	1156.85	384.62	0.00	-15.85	-60.50	-21.13	653.99	206.42	232.48	0.00	3564.63
616	16.48	2.67	-5.80	1171.42	394.74	0.00	134.92	-64.01	-21.06	649.11	205.50	232.49	0.00	3483.70
617	-0.00	-0.00	-0.00	903.00	200.00	0.00	-0.00	-67.90	-21.29	641.94	204.80	232.71	0.00	3351.60
618	-0.00	-0.00	-0.00	903.00	200.00	0.00	-0.00	-72.63	-22.58	633.70	205.23	233.18	0.00	3071.48
619	16.78	2.52	-5.95	1164.54	389.74	0.00	123.05	-76.14	-23.19	629.12	204.03	232.45	0.00	3153.75
620	17.47	3.20	-5.49	1161.33	400.00	0.00	125.89	-75.61	-19.99	609.44	200.85	232.65	0.00	3446.04
621	-0.00	-0.00	-0.00	903.00	200.00	0.00	-0.00	-80.64	-19.61	594.18	202.08	233.03	0.00	3336.10
622	-0.00	-0.00	-0.00	903.00	200.00	0.00	-0.00	-83.62	-18.62	574.80	202.76	233.77	0.00	2644.74
623	-0.00	-0.00	-0.00	903.00	200.00	0.00	-0.00	-82.70	-18.39	555.11	201.37	233.15	0.00	2334.33
624	18.54	2.29	-5.65	1170.57	400.00	0.00	577.77	-82.70	-13.73	533.14	200.06	232.57	0.00	2296.78
625	-0.00	-0.00	-0.00	903.00	200.00	0.00	-0.00	-81.10	-14.57	509.03	200.09	232.79	0.00	1766.77
626	-0.00	-0.00	-0.00	903.00	200.00	0.00	-0.00	-80.95	-12.36	481.41	200.25	232.90	0.00	1688.69
627	-0.00	-0.00	-0.00	903.00	200.00	0.00	-0.00	-77.67	-10.76	453.34	199.33	232.65	0.00	1622.65
628	17.47	2.14	-5.80	1155.63	389.47	0.00	69.87	-75.68	-9.08	424.96	198.20	232.46	0.00	1494.33
629	-0.00	-0.00	-0.00	903.00	200.00	0.00	-0.00	-71.95	-7.48	391.69	197.74	232.33	0.00	1303.72
630	17.47	2.06	-5.80	1139.84	400.00	0.00	305.58	-68.28	-6.03	358.43	197.19	232.44	0.00	1124.94
631	17.78	2.14	-5.49	1153.00	394.44	0.00	153.01	-64.09	-4.35	323.49	196.27	232.17	0.00	966.26
632	17.62	2.21	-5.49	1153.00	400.00	0.00	270.84	-58.14	-2.75	282.90	194.82	231.39	0.00	884.49
633	17.55	2.06	-5.65	1146.24	400.00	0.00	353.43	-50.89	-0.92	244.14	193.69	231.00	0.00	797.06
634	17.70	2.14	-5.34	1143.00	400.00	0.00	326.54	-43.03	0.61	205.84	191.48	231.28	0.00	688.55
635	-0.00	-0.00	-0.00	903.00	200.00	0.00	-0.00	-32.81	2.44	165.25	187.81	230.10	0.00	591.00
636	17.70	2.06	-5.80	1147.74	384.21	0.00	55.61	-21.74	3.20	130.62	184.35	228.50	0.00	597.66
637	-0.00	-0.00	-0.00	903.00	200.00	0.00	-0.00	-12.21	3.74	100.86	176.10	226.32	0.00	576.74
638	17.62	2.14	-5.80	1124.05	384.21	0.00	4.82	-5.65	3.59	75.38	169.43	224.70	0.00	443.20
639	17.78	2.06	-5.49	1153.00	383.33	0.00	20.35	-1.37	2.98	60.12	165.23	223.86	0.00	345.36
640	17.93	1.98	-5.49	1161.33	400.00	0.00	281.02	0.61	2.52	49.59	166.15	220.92	0.00	281.09
641	-0.00	-0.00	-0.00	903.00	200.00	0.00	-0.00	2.21	1.60	38.91	162.35	220.39	0.00	265.65
642	17.78	1.98	-5.34	1143.00	400.00	0.00	309.75	2.98	0.08	30.67	167.16	215.92	0.00	171.95
643	17.78	1.91	-5.49	1161.33	400.00	0.00	270.21	3.20	-1.14	23.50	165.58	216.88	0.00	106.27
644	17.85	1.98	-5.49	1136.33	400.00	0.00	315.35	3.20	-1.14	17.70	165.52	213.79	0.00	164.95
645	-0.00	-0.00	-0.00	903.00	200.00	0.00	-0.00	3.05	-0.92	12.82	160.71	214.29	0.00	76.29
646	-0.00	-0.00	-0.00	903.00	200.00	0.00	-0.00	2.82	-0.84	9.46	164.52	209.68	0.00	96.72
647	-0.00	-0.00	-0.00	903.00	200.00	0.00	-0.00	1.83	-0.92	5.80	181.58	200.00	0.00	166.24
648	17.85	1.91	-5.49	1136.33	400.00	0.00	447.59	-0.00	-0.00	-0.00	300.00	200.00	0.00	-0.00
649	17.93	2.14	-5.34	1160.14	400.00	0.00	244.14	-0.00	-0.00	-0.00	300.00	200.00	0.00	-0.00
650	-0.00	-0.00	-0.00	903.00	200.00	0.00	-0.00	-0.00	-0.00	-0.00	300.00	200.00	0.00	-0.00
651	17.93	2.06	-5.34	1160.14	400.00	0.00	263.76	-0.00	-0.00	-0.00	300.00	200.00	0.00	-0.00
652	17.78	2.14	-5.34	1160.14	400.00	0.00	236.51	-0.00	-0.00	-0.00	300.00	200.00	0.00	-0.00
653	17.93	2.21	-5.65	1146.24	389.19	0.00	84.34	-0.00	-0.00	-0.00	300.00	200.00	0.00	-0.00
654	-0.00	-0.00	-0.00	903.00	200.00	0.00	-0.00	-0.00	-0.00	-0.00	300.00	200.00	0.00	-0.00
655	-0.00	-0.00	-0.00	903.00	200.00	0.00	-0.00	-0.00	-0.00	-0.00	300.00	200.00	0.00	-0.00
656	17.78	2.29	-5.65	1146.24	394.59	0.00	201.66	-0.00	-0.00	-0.00	300.00	200.00	0.00	-0.00
657	-0.00	-0.00	-0.00	903.00	200.00	0.00	-0.00	-0.00	-0.00	-0.00	300.00	200.00	0.00	-0.00
658	17.93	2.21	-5.34	1143.00	400.00	0.00	376.89	-0.00	-0.00	-0.00	300.00	200.00	0.00	-0.00
659	-0.00	-0.00	-0.00	903.00	200.00	0.00	-0.00	-0.00	-0.00	-0.00	300.00	200.00	0.00	-0.00
660	-0.00	-0.00	-0.00	903.00	200.00	0.00	-0.00	-0.00	-0.00	-0.00	300.00	200.00	0.00	-0.00
661	-0.00	-0.00	-0.00	903.00	200.00	0.00	-0.00	-0.00	-0.00	-0.00	300.00	200.00	0.00	-0.00
662	17.55	2.44	-5.49	1153.00	394.44	0.00	169.54	-0.00	-0.00	-0.00	300.00	200.00	0.00	-0.00
663	17.62	2.21	-5.49	1136.33	394.44	0.00	278.47	-0.00	-0.00	-0.00	300.00	200.00	0.00	-0.00
664	-0.00	-0.00	-0.00	903.00	200.00	0.00	-0.00	-0.00	-0.00	-0.00	300.00	200.00	0.00	-0.00
665	17.55	2.52	-5.49	1153.00	383.33	0.00	-44.50	-0.00	-0.00	-0.00	300.00	200.00	0.00	-0.00
666	17.24	2.21	-5.65	1130.03	394.59	0.00	197.95	-0.00	-0.00	-0.00	300.00	200.00	0.00	-0.00
667	17.62	2.21	-5.80	1139.84	394.74	0.00	321.64	-0.00	-0.00	-0.00	300.00	200.00	0.00	-0.00
668	17.47	2.44	-5.65	1146.24	389.19	0.00	102.28	-0.00	-0.00	-0.00	300.00	200.00	0.00	-0.00
669	17.32	2.59	-5.65	1146.24	389.19	0.00	82.07	-0.00	-0.00	-0.00	300.00	200.00	0.00	-0.00
670	-0.00	-0.00	-0.00	903.00	200.00	0.00	-0.00	-0.00	-0.00	-0.00	300.00	200.00	0.00	-0.00
671	17.55	2.29	-5.80	1155.63	389.47	0.00	137.33	-0.00	-0.00	-0.00	300.00	200.00	0.00	-0.00
672	17.55	2.52	-5.49	1161.33	400.00	0.00	272.75	-0.00	-0.00	-0.00	300.00	200.00	0.00	-0.00
673	-0.00	-0.00	-0.00	903.00	200.00	0.00	-0.00	-0.00	-0.00	-0.00	300.00	200.00	0.00	-0.00
674	-0.00	-0.00	-0.00	903.00	200.00	0.00	-0.00	-0.00	-0.00	-0.00	300.00	200.00	0.00	-0.00
675	-0.00	-0.00	-0.00	903.00	200.00	0.00	-0.00	-0.00	-0.00	-0.00	300.00	200.00	0.00	-0.00
676	17.17	2.52	-5.34	1168.71	400.00	0.00	223.65	-0.00	-0.00	-0.00	300.00	200.00	0.00	-0.00
677	17.24	2.52	-5.65	1154.35	389.19	0.00	65.78	-0.00	-0.00	-0.00	300.00	200.00	0.00	-0.00
678	17.47	2.44	-5.65	1130.03	389.19	0.00	164.75	-0.00	-0.00	-0.00	300.00	200.00	0.00	-0.00
679	17.47	2.52	-5.34	1168.71	388.57	0.00	85.01	-0.00	-0.00	-0.00	300.00	200.00	0.00	-0.00
680	17.17	2.52	-5.49	1136.33	394.44	0.00	209.81	-0.00	-0.00	-0.00	300.00	200.00	0.00	-0.00
681	17.24	2.52	-5.49	1136.33	400.00	0.00	320.43	-0.00	-0.00	-0.00	300.00	200.00	0.00	-0.00
682	-0.00	-0.00	-0.00	903.00	200.00	0.00	-0.00	-0.00	-0.00	-0.00	300.00	200.00	0.00	-0.00
683	-0.00	-0.00	-0.00	903.00	200.00	0.00	-0.00	-0.00	-0.00	-0.00	300.00	200.00	0.00	-0.00
684	17.24	2.67	-5.34	1168.71	400.00	0.00	175.48	-0.00	-0.00	-0.00	300.00	200.00	0.00	-0.00
685	17.32	2.59	-5.49	1153.00	394.44	0.00	178.44	-0.00	-0.00	-0.00	300.00	200.00	0.00	-0.00
686	-0.00	-0.00	-0.00	903.00	200.00	0.00	-0.00	-0.00	-0.00	-0.00	300.00	200.00	0.00	-0.00
687	17.24	2.67	-5.65	1130.03	394.59	0.00	185.58	-0.00	-0.00	-0.00	300.00	200.00	0.00	-0.00
688	17.17	2.52	-5.49	1153.00	383.33	0.00	-22.89	-0.00	-0.00	-0.00	300.00	200.00	0.00	-0.00
689	17.17	2.59	-5.49	1153.00	400.00	0.00	267.03	-0.00	-0.00	-0.00	300.00	200.00	0.00	-0.00
690	-0.00	-0.00	-0.00	903.00	200.00	0.00	-0.00	-0.00	-0.00	-0.00	300.00	200.00	0.00	-0.00
691	-0.00	-0.00	-0.00	903.00	200.00	0.00	-0.00	-0.00	-0.00	-0.00	300.00	200.00	0.00	-0.00
692	-0.00	-0.00	-0.00	903.00	200.00	0.00	-0.00	-0.00	-0.00	-0.00	300.00	200.00	0.00	-0.00
693	17.24	2.67	-5.65	1146.24	394.59	0.00	188.05	-0.00	-0.00	-0.00	300.00	200.00	0.00	-0.00
694	16.94	2.52	-5.49	1161.33	400.00	0.00	196.46	-0.00	-0.00	-0.00	300.00	200.00	0.00	-0.00
695	17.09	2.59	-5.34	1160.14	400.00	0.00	256.13	-0.00	-0.00	-0.00	300.00	200.00	0.00	-0.00
696	-0.00	-0.00	-0.00	903.00	200.00	0.00	-0.00	-0.00	-0.00	-0.00	300.00	200.00	0.00	-0.00
697	17.01	2.59	-5.49	1161.33	394.44	0.00	120.38	-0.00	-0.00	-0.00	300.00	200.00	0.00	-0.00
698	-0.00	-0.00	-0.00	903.00	200.00	0.00	-0.00	-0.00	-0.00	-0.00	300.00	200.00	0.00	-0.00
699	-0.00	-0.00	-0.00	903.00	200.00	0.00	-0.00	-0.00	-0.00	-0.00	300.00	200.00	0.00	-0.00
700	16.94	2.59	-5.49	1169.67	400.00	0.00	246.68	-0.00	-0.00	-0.00	300.00	200.00	0.00	-0.00
701	16.94	2.75	-5.80	1155.63	384.21	0.00	-22.89	-0.00	-0.00	-0.00	300.00	200.00	0.00	-0.00
702	16.94	2.67	-5.34	1143.00	400.00	0.00	297.55	-0.00	-0.00	-0.00	300.00	200.00	0.00	-0.00
703	-0.00	-0.00	-0.00	903.00	200.00	0.00	-0.00	-0.00	-0.00	-0.00	300.00	200.00	0.00	-0.00
704	-0.00	-0.00	-0.00	903.00	200.00	0.00	-0.00	-0.00	-0.00	-0.00	300.00	200.00	0.00	-0.00
705	-0.00	-0.00	-0.00	903.00	200.00	0.00	-0.00	-0.00	-0.00	-0.00	300.00	200.00	0.00	-0.00
706	-0.00	-0.00	-0.00	903.00	200.00	0.00	-0.00	-0.00	-0.00	-0.00	300.00	200.00	0.00	-0.00
707	-0.00	-0.00	-0.00	903.00	200.00	0.00	-0.00	-0.00	-0.00	-0.00	300.00	200.00	0.00	-0.00
708	-0.00	-0.00	-0.00	903.00	200.00	0.00	-0.00	-0.00	-0.00	-0.00	300.00	200.00	0.00	-0.00
709	-0.00	-0.00	-0.00	903.00	200.00	0.00	-0.00	-0.00	-0.00	-0.00	300.00	200.00	0.00	-0.00
710	16.86	2.67	-5.80	1155.63	389.47	0.00	185.51	-0.00	-0.00	-0.00	300.00	200.00	0.00	-0.00
711	16.71	2.82	-5.65	1162.46	389.19	0.00	71.14	-0.00	-0.00	-0.00	300.00	200.00	0.00	-0.00
712	-0.00	-0.00	-0.00	903.00	200.00	0.00	-0.00	-0.00	-0.00	-0.00	300.00	200.00	0.00	-0.00
713	16.78	2.67	-5.80	1147.74	394.74	0.00	280.48	-0.00	-0.00	-0.00	300.00	200.00	0.00	-0.00
714	16.56	2.75	-5.80	1155.63	394.74	0.00	172.67	-0.00	-0.00	-0.00	300.00	200.00	0.00	-0.00
715	-0.00	-0.00	-0.00	903.00	200.00	0.00	-0.00	-0.00	-0.00	-0.00	300.00	200.00	0.00	-0.00
716	-0.00	-0.00	-0.00	903.00	200.00	0.00	-0.00	-0.00	-0.00	-0.00	300.00	200.00	0.00	-0.00
717	-0.00	-0.00	-0.00	903.00	200.00	0.00	-0.00	-0.00	-0.00	-0.00	300.00	200.00	0.00	-0.00
718	16.56	2.82	-5.80	1155.63	394.74	0.00	176.28	-0.00	-0.00	-0.00	300.00	200.00	0.00	-0.00
719	16.40	2.67	-5.80	1155.63	394.74	0.00	162.22	-0.00	-0.00	-0.00	300.00	200.00	0.00	-0.00
720	-0.00	-0.00	-0.00	903.00	200.00	0.00	-0.00	-0.00	-0.00	-0.00	300.00	200.00	0.00	-0.00
721	16.48	2.52	-5.95	1149.15	394.87	0.00	302.83	-0.00	-0.00	-0.00	300.00	200.00	0.00	-0.00
722	16.48	2.67	-5.80	1147.74	394.74	0.00	243.94	-0.00	-0.00	-0.00	300.00	200.00	0.00	-0.00
723	16.40	2.75	-5.80	1155.63	384.21	0.00	16.06	-0.00	-0.00	-0.00	300.00	200.00	0.00	-0.00
724	16.40	2.29	-5.95	1149.15	389.74	0.00	191.52	-0.00	-0.00	-0.00	300.00	200.00	0.00	-0.00
725	-0.00	-0.00	-0.00	903.00	200.00	0.00	-0.00	-0.00	-0.00	-0.00	300.00	200.00	0.00	-0.00
726	16.86	2.29	-5.65	1146.24	389.19	0.00	161.25	-0.00	-0.00	-0.00	300.00	200.00	0.00	-0.00
727	-0.00	-0.00	-0.00	903.00	200.00	0.00	-0.00	-0.00	-0.00	-0.00	300.00	200.00	0.00	-0.00
728	-0.00	-0.00	-0.00	903.00	200.00	0.00	-0.00	-0.00	-0.00	-0.00	300.00	200.00	0.00	-0.00
729	16.78	2.75	-5.95	1164.54	394.87	0.00	240.82	-0.00	-0.00	-0.00	300.00	200.00	0.00	-0.00
730	-0.00	-0.00	-0.00	903.00	200.00	0.00	-0.00	-0.00	-0.00	-0.00	300.00	200.00	0.00	-0.00
731	-0.00	-0.00	-0.00	903.00	200.00	0.00	-0.00	-0.00	-0.00	-0.00	300.00	200.00	0.00	-0.00
732	16.40	2.90	-5.65	1170.57	394.59	0.00	104.54	-0.00	-0.00	-0.00	300.00	200.00	0.00	-0.00
733	16.71	2.90	-5.65	1162.46	389.19	0.00	142.90	-0.00	-0.00	-0.00	300.00	200.00	0.00	-0.00
734	16.25	2.67	-5.65	1170.57	394.59	0.00	136.09	-0.00	-0.00	-0.00	300.00	200.00	0.00	-0.00
735	16.40	2.82	-5.95	1164.54	379.49	0.00	-105.83	-0.00	-0.00	-0.00	300.00	200.00	0.00	-0.00
736	16.40	2.82	-5.65	1170.57	389.19	0.00	59.18	-0.00	-0.00	-0.00	300.00	200.00	0.00	-0.00
737	16.48	2.75	-5.80	1139.84	394.74	0.00	315.62	-0.00	-0.00	-0.00	300.00	200.00	0.00	-0.00
738	16.25	2.82	-5.65	1162.46	400.00	0.00	228.88	-0.00	-0.00	-0.00	300.00	200.00	0.00	-0.00
739	16.17	2.82	-5.95	1118.38	384.62	0.00	112.09	-0.00	-0.00	-0.00	300.00	200.00	0.00	-0.00
740	16.17	2.75	-5.65	1170.57	400.00	0.00	256.93	-0.00	-0.00	-0.00	300.00	200.00	0.00	-0.00
741	15.87	2.98	-5.65	1162.46	400.00	0.00	181.66	-0.00	-0.00	-0.00	300.00	200.00	0.00	-0.00
742	16.17	2.82	-5.65	1162.46	389.19	0.00	107.43	-0.00	-0.00	-0.00	300.00	200.00	0.00	-0.00
743	16.40	2.67	-5.95	1149.15	389.74	0.00	189.17	-0.00	-0.00	-0.00	300.00	200.00	0.00	-0.00
744	-0.00	-0.00	-0.00	903.00	200.00	0.00	-0.00	-0.00	-0.00	-0.00	300.00	200.00	0.00	-0.00
745	16.25	2.67	-5.65	1178.68	400.00	0.00	179.39	-0.00	-0.00	-0.00	300.00	200.00	0.00	-0.00
746	16.40	2.59	-5.95	1149.15	389.74	0.00	185.06	-0.00	-0.00	-0.00	300.00	200.00	0.00	-0.00
747	16.40	2.59	-5.80	1163.53	394.74	0.00	206.80	-0.00	-0.00	-0.00	300.00	200.00	0.00	-0.00
748	-0.00	-0.00	-0.00	903.00	200.00	0.00	-0.00	-0.00	-0.00	-0.00	300.00	200.00	0.00	-0.00
749	16.25	2.67	-5.49	1169.67	394.44	0.00	136.06	-0.00	-0.00	-0.00	300.00	200.00	0.00	-0.00
750	16.56	2.67	-5.80	1155.63	400.00	0.00	279.08	-0.00	-0.00	-0.00	300.00	200.00	0.00	-0.00
751	-0.00	-0.00	-0.00	903.00	200.00	0.00	-0.00	-0.00	-0.00	-0.00	300.00	200.00	0.00	-0.00
752	16.48	2.52	-5.65	1154.35	394.59	0.00	216.51	-0.00	-0.00	-0.00	300.00	200.00	0.00	-0.00
753	16.56	2.44	-5.65	1154.35	400.00	0.00	362.91	-0.00	-0.00	-0.00	300.00	200.00	0.00	-0.00
754	16.56	2.52	-5.65	1146.24	400.00	0.00	295.48	-0.00	-0.00	-0.00	300.00	200.00	0.00	-0.00
755	-0.00	-0.00	-0.00	903.00	200.00	0.00	-0.00	-0.00	-0.00	-0.00	300.00	200.00	0.00	-0.00
756	-0.00	-0.00	-0.00	903.00	200.00	0.00	-0.00	-0.00	-0.00	-0.00	300.00	200.00	0.00	-0.00
757	-0.00	-0.00	-0.00	903.00	200.00	0.00	-0.00	-0.00	-0.00	-0.00	300.00	200.00	0.00	-0.00
758	-0.00	-0.00	-0.00	903.00	200.00	0.00	-0.00	-0.00	-0.00	-0.00	300.00	200.00	0.00	-0.00
759	16.63	2.52	-5.80	1155.63	389.47	0.00	112.03	-0.00	-0.00	-0.00	300.00	200.00	0.00	-0.00
760	16.63	2.67	-5.49	1169.67	383.33	0.00	-43.23	-0.00	-0.00	-0.00	300.00	200.00	0.00	-0.00
761	16.56	2.59	-5.95	1149.15	394.87	0.00	207.36	-0.00	-0.00	-0.00	300.00	200.00	0.00	-0.00
762	16.48	2.52	-5.80	1147.74	389.47	0.00	103.00	-0.00	-0.00	-0.00	300.00	200.00	0.00	-0.00
763	16.48	2.52	-5.65	1154.35	400.00	0.00	282.70	-0.00	-0.00	-0.00	300.00	200.00	0.00	-0.00
764	16.56	2.52	-5.49	1161.33	400.00	0.00	349.04	-0.00	-0.00	-0.00	300.00	200.00	0.00	-0.00
765	16.48	2.44	-5.80	1147.74	400.00	0.00	318.03	-0.00	-0.00	-0.00	300.00	200.00	0.00	-0.00
766	-0.00	-0.00	-0.00	903.00	200.00	0.00	-0.00	-0.00	-0.00	-0.00	300.00	200.00	0.00	-0.00
767	-0.00	-0.00	-0.00	903.00	200.00	0.00	-0.00	-0.00	-0.00	-0.00	300.00	200.00	0.00	-0.00
768	16.56	2.44	-6.26	1107.88	385.37	0.00	211.20	-0.00	-0.00	-0.00	300.00	200.00	0.00	-0.00
769	16.48	2.59	-5.80	1155.63	400.00	0.00	260.20	-0.00	-0.00	-0.00	300.00	200.00	0.00	-0.00
770	16.48	2.52	-5.80	1155.63	389.47	0.00	106.01	-0.00	-0.00	-0.00	300.00	200.00	0.00	-0.00
771	16.48	2.52	-5.65	1162.46	389.19	0.00	15.47	-0.00	-0.00	-0.00	300.00	200.00	0.00	-0.00
772	-0.00	-0.00	-0.00	903.00	200.00	0.00	-0.00	-0.00	-0.00	-0.00	300.00	200.00	0.00	-0.00
773	16.56	2.59	-5.65	1162.46	400.00	0.00	303.53	-0.00	-0.00	-0.00	300.00	200.00	0.00	-0.00
774	16.48	2.67	-5.65	1162.46	378.38	0.00	-133.62	-0.00	-0.00	-0.00	300.00	200.00	0.00	-0.00
775	-0.00	-0.00	-0.00	903.00	200.00	0.00	-0.00	-0.00	-0.00	-0.00	300.00	200.00	0.00	-0.00
776	16.56	2.59	-6.26	1107.88	380.49	0.00	76.29	-0.00	-0.00	-0.00	300.00	200.00	0.00	-0.00
777	-0.00	-0.00	-0.00	903.00	200.00	0.00	-0.00	-0.00	-0.00	-0.00	300.00	200.00	0.00	-0.00
778	-0.00	-0.00	-0.00	903.00	200.00	0.00	-0.00	-0.00	-0.00	-0.00	300.00	200.00	0.00	-0.00
779	16.56	2.67	-5.65	1170.57	400.00	0.00	193.42	-0.00	-0.00	-0.00	300.00	200.00	0.00	-0.00
780	16.48	2.52	-5.65	1162.46	400.00	0.00	262.29	-0.00	-0.00	-0.00	300.00	200.00	0.00	-0.00
781	-0.00	-0.00	-0.00	903.00	200.00	0.00	-0.00	-0.00	-0.00	-0.00	300.00	200.00	0.00	-0.00
782	16.40	2.52	-5.80	1155.63	384.21	0.00	51.00	-0.00	-0.00	-0.00	300.00	200.00	0.00	-0.00
783	-0.00	-0.00	-0.00	903.00	200.00	0.00	-0.00	-0.00	-0.00	-0.00	300.00	200.00	0.00	-0.00
784	-0.00	-0.00	-0.00	903.00	200.00	0.00	-0.00	-0.00	-0.00	-0.00	300.00	200.00	0.00	-0.00
785	-0.00	-0.00	-0.00	903.00	200.00	0.00	-0.00	-0.00	-0.00	-0.00	300.00	200.00	0.00	-0.00
786	-0.00	-0.00	-0.00	903.00	200.00	0.00	-0.00	-0.00	-0.00	-0.00	300.00	200.00	0.00	-0.00
787	16.25	2.67	-5.80	1147.74	384.21	0.00	5.42	-0.00	-0.00	-0.00	300.00	200.00	0.00	-0.00
788	16.48	2.44	-5.49	1153.00	400.00	0.00	328.06	-0.00	-0.00	-0.00	300.00	200.00	0.00	-0.00
789	16.25	2.52	-5.65	1170.57	394.59	0.00	154.03	-0.00	-0.00	-0.00	300.00	200.00	0.00	-0.00
790	-0.00	-0.00	-0.00	903.00	200.00	0.00	-0.00	-0.00	-0.00	-0.00	300.00	200.00	0.00	-0.00
791	16.56	2.52	-5.95	1141.46	379.49	0.00	-32.08	-0.00	-0.00	-0.00	300.00	200.00	0.00	-0.00
792	16.25	2.59	-5.34	1177.29	400.00	0.00	204.03	-0.00	-0.00	-0.00	300.00	200.00	0.00	-0.00
793	16.56	2.75	-5.65	1154.35	400.00	0.00	286.21	-0.00	-0.00	-0.00	300.00	200.00	0.00	-0.00
794	16.40	2.52	-5.65	1146.24	400.00	0.00	310.74	-0.00	-0.00	-0.00	300.00	200.00	0.00	-0.00
795	16.56	2.59	-5.80	1147.74	394.74	0.00	208.80	-0.00	-0.00	-0.00	300.00	200.00	0.00	-0.00
796	-0.00	-0.00	-0.00	903.00	200.00	0.00	-0.00	-0.00	-0.00	-0.00	300.00	200.00	0.00	-0.00
797	-0.00	-0.00	-0.00	903.00	200.00	0.00	-0.00	-0.00	-0.00	-0.00	300.00	200.00	0.00	-0.00
798	-0.00	-0.00	-0.00	903.00	200.00	0.00	-0.00	-0.00	-0.00	-0.00	300.00	200.00	0.00	-0.00
799	-0.00	-0.00	-0.00	903.00	200.00	0.00	-0.00	-0.00	-0.00	-0.00	300.00	200.00	0.00	-0.00
800	16.48	2.67	-5.80	1147.74	394.74	0.00	198.16	-0.00	-0.00	-0.00	300.00	200.00	0.00	-0.00
801	16.40	2.52	-5.65	1162.46	400.00	0.00	247.03	-0.00	-0.00	-0.00	300.00	200.00	0.00	-0.00
802	16.25	2.67	-5.65	1154.35	394.59	0.00	133.62	-0.00	-0.00	-0.00	300.00	200.00	0.00	-0.00
803	16.40	2.75	-5.49	1169.67	400.00	0.00	213.62	-0.00	-0.00	-0.00	300.00	200.00	0.00	-0.00
804	-0.00	-0.00	-0.00	903.00	200.00	0.00	-0.00	-0.00	-0.00	-0.00	300.00	200.00	0.00	-0.00
805	-0.00	-0.00	-0.00	903.00	200.00	0.00	-0.00	-0.00	-0.00	-0.00	300.00	200.00	0.00	-0.00
806	-0.00	-0.00	-0.00	903.00	200.00	0.00	-0.00	-0.00	-0.00	-0.00	300.00	200.00	0.00	-0.00
807	-0.00	-0.00	-0.00	903.00	200.00	0.00	-0.00	-0.00	-0.00	-0.00	300.00	200.00	0.00	-0.00
808	16.25	2.52	-5.65	1162.46	378.38	0.00	-43.30	-0.00	-0.00	-0.00	300.00	200.00	0.00	-0.00
809	16.25	2.67	-5.80	1155.63	384.21	0.00	-38.55	-0.00	-0.00	-0.00	300.00	200.00	0.00	-0.00
810	16.48	2.59	-5.80	1155.63	389.47	0.00	109.62	-0.00	-0.00	-0.00	300.00	200.00	0.00	-0.00
811	16.40	2.52	-5.65	1154.35	389.19	0.00	135.89	-0.00	-0.00	-0.00	300.00	200.00	0.00	-0.00
812	16.40	2.67	-5.65	1146.24	400.00	0.00	273.63	-0.00	-0.00	-0.00	300.00	200.00	0.00	-0.00
813	16.48	2.59	-5.80	1155.63	384.21	0.00	-0.00	-0.00	-0.00	-0.00	300.00	200.00	0.00	-0.00
814	16.17	2.44	-5.65	1170.57	400.00	0.00	247.03	-0.00	-0.00	-0.00	300.00	200.00	0.00	-0.00
815	16.48	2.59	-5.95	1156.85	379.49	0.00	-80.99	-0.00	-0.00	-0.00	300.00	200.00	0.00	-0.00
816	16.40	2.67	-5.80	1139.84	394.74	0.00	204.39	-0.00	-0.00	-0.00	300.00	200.00	0.00	-0.00
817	16.25	2.75	-5.49	1136.33	394.44	0.00	184.38	-0.00	-0.00	-0.00	300.00	200.00	0.00	-0.00
818	-0.00	-0.00	-0.00	903.00	200.00	0.00	-0.00	-0.00	-0.00	-0.00	300.00	200.00	0.00	-0.00
819	16.40	2.52	-5.65	1162.46	394.59	0.00	227.03	-0.00	-0.00	-0.00	300.00	200.00	0.00	-0.00
820	16.48	2.44	-5.65	1154.35	400.00	0.00	370.54	-0.00	-0.00	-0.00	300.00	200.00	0.00	-0.00
821	16.25	2.59	-5.95	1141.46	394.87	0.00	190.73	-0.00	-0.00	-0.00	300.00	200.00	0.00	-0.00
822	-0.00	-0.00	-0.00	903.00	200.00	0.00	-0.00	-0.00	-0.00	-0.00	300.00	200.00	0.00	-0.00
823	-0.00	-0.00	-0.00	903.00	200.00	0.00	-0.00	-0.00	-0.00	-0.00	300.00	200.00	0.00	-0.00
824	16.25	2.52	-5.65	1162.46	394.59	0.00	174.44	-0.00	-0.00	-0.00	300.00	200.00	0.00	-0.00
825	16.40	2.59	-5.65	1130.03	394.59	0.00	245.58	-0.00	-0.00	-0.00	300.00	200.00	0.00	-0.00
826	16.25	2.52	-5.49	1169.67	383.33	0.00	-3.81	-0.00	-0.00	-0.00	300.00	200.00	0.00	-0.00
827	16.40	2.59	-5.65	1162.46	400.00	0.00	318.78	-0.00	-0.00	-0.00	300.00	200.00	0.00	-0.00
828	-0.00	-0.00	-0.00	903.00	200.00	0.00	-0.00	-0.00	-0.00	-0.00	300.00	200.00	0.00	-0.00
829	-0.00	-0.00	-0.00	903.00	200.00	0.00	-0.00	-0.00	-0.00	-0.00	300.00	200.00	0.00	-0.00
830	-0.00	-0.00	-0.00	903.00	200.00	0.00	-0.00	-0.00	-0.00	-0.00	300.00	200.00	0.00	-0.00
831	-0.00	-0.00	-0.00	903.00	200.00	0.00	-0.00	-0.00	-0.00	-0.00	300.00	200.00	0.00	-0.00
832	16.25	2.59	-5.65	1146.24	389.19	0.00	108.87	-0.00	-0.00	-0.00	300.00	200.00	0.00	-0.00
833	16.17	2.52	-5.65	1154.35	389.19	0.00	115.47	-0.00	-0.00	-0.00	300.00	200.00	0.00	-0.00
834	16.40	2.59	-5.65	1162.46	389.19	0.00	95.68	-0.00	-0.00	-0.00	300.00	200.00	0.00	-0.00
835	-0.00	-0.00	-0.00	903.00	200.00	0.00	-0.00	-0.00	-0.00	-0.00	300.00	200.00	0.00	-0.00
836	16.40	2.44	-5.65	1154.35	389.19	0.00	155.06	-0.00	-0.00	-0.00	300.00	200.00	0.00	-0.00
837	16.17	2.67	-5.65	1162.46	389.19	0.00	78.36	-0.00	-0.00	-0.00	300.00	200.00	0.00	-0.00
838	-0.00	-0.00	-0.00	903.00	200.00	0.00	-0.00	-0.00	-0.00	-0.00	300.00	200.00	0.00	-0.00
839	16.17	2.52	-5.95	1149.15	384.62	0.00	77.47	-0.00	-0.00	-0.00	300.00	200.00	0.00	-0.00
840	16.48	2.52	-5.65	1162.46	400.00	0.00	376.73	-0.00	-0.00	-0.00	300.00	200.00	0.00	-0.00
841	16.17	2.29	-5.65	1154.35	400.00	0.00	302.08	-0.00	-0.00	-0.00	300.00	200.00	0.00	-0.00
842	16.17	2.44	-5.65	1146.24	400.00	0.00	260.64	-0.00	-0.00	-0.00	300.00	200.00	0.00	-0.00
843	16.17	2.44	-5.65	1154.35	394.59	0.00	130.52	-0.00	-0.00	-0.00	300.00	200.00	0.00	-0.00
844	16.40	2.29	-5.49	1169.67	400.00	0.00	335.69	-0.00	-0.00	-0.00	300.00	200.00	0.00	-0.00
845	16.25	2.44	-5.34	1177.29	400.00	0.00	177.22	-0.00	-0.00	-0.00	300.00	200.00	0.00	-0.00
846	16.25	2.52	-5.49	1153.00	394.44	0.00	150.04	-0.00	-0.00	-0.00	300.00	200.00	0.00	-0.00
847	16.56	2.29	-5.49	1178.00	400.00	0.00	301.36	-0.00	-0.00	-0.00	300.00	200.00	0.00	-0.00
848	16.40	2.44	-5.34	1168.71	388.57	0.00	41.20	-0.00	-0.00	-0.00	300.00	200.00	0.00	-0.00
849	16.40	2.29	-5.34	1185.86	400.00	0.00	184.20	-0.00	-0.00	-0.00	300.00	200.00	0.00	-0.00
850	16.63	2.29	-5.65	1162.46	394.59	0.00	239.40	-0.00	-0.00	-0.00	300.00	200.00	0.00	-0.00
851	16.48	2.21	-5.34	1185.86	400.00	0.00	175.26	-0.00	-0.00	-0.00	300.00	200.00	0.00	-0.00
852	16.56	2.29	-5.80	1155.63	389.47	0.00	86.73	-0.00	-0.00	-0.00	300.00	200.00	0.00	-0.00
853	16.48	2.29	-5.49	1161.33	400.00	0.00	255.58	-0.00	-0.00	-0.00	300.00	200.00	0.00	-0.00
854	16.40	2.29	-5.65	1130.03	400.00	0.00	311.98	-0.00	-0.00	-0.00	300.00	200.00	0.00	-0.00
855	16.48	2.14	-5.34	1168.71	400.00	0.00	279.24	-0.00	-0.00	-0.00	300.00	200.00	0.00	-0.00
856	16.48	1.98	-5.34	1177.29	400.00	0.00	257.00	-0.00	-0.00	-0.00	300.00	200.00	0.00	-0.00
857	-0.00	-0.00	-0.00	903.00	200.00	0.00	-0.00	-0.00	-0.00	-0.00	300.00	200.00	0.00	-0.00
858	-0.00	-0.00	-0.00	903.00	200.00	0.00	-0.00	-0.00	-0.00	-0.00	300.00	200.00	0.00	-0.00
859	-0.00	-0.00	-0.00	903.00	200.00	0.00	-0.00	-0.00	-0.00	-0.00	300.00	200.00	0.00	-0.00
860	16.48	2.14	-5.65	1154.35	400.00	0.00	309.92	-0.00	-0.00	-0.00	300.00	200.00	0.00	-0.00
861	-0.00	-0.00	-0.00	903.00	200.00	0.00	-0.00	-0.00	-0.00	-0.00	300.00	200.00	0.00	-0.00
862	16.40	2.29	-5.49	1169.67	400.00	0.00	221.25	-0.00	-0.00	-0.00	300.00	200.00	0.00	-0.00
863	16.71	2.14	-5.49	1169.67	383.33	0.00	21.62	-0.00	-0.00	-0.00	300.00	200.00	0.00	-0.00
864	16.56	2.29	-5.34	1177.29	400.00	0.00	165.67	-0.00	-0.00	-0.00	300.00	200.00	0.00	-0.00
865	16.71	2.29	-5.80	1139.84	389.47	0.00	151.78	-0.00	-0.00	-0.00	300.00	200.00	0.00	-0.00
866	16.71	2.75	-5.49	1161.33	394.44	0.00	136.06	-0.00	-0.00	-0.00	300.00	200.00	0.00	-0.00
867	16.48	2.52	-5.65	1146.24	400.00	0.00	303.11	-0.00	-0.00	-0.00	300.00	200.00	0.00	-0.00
868	16.86	2.59	-5.49	1153.00	400.00	0.00	274.66	-0.00	-0.00	-0.00	300.00	200.00	0.00	-0.00
869	16.86	2.59	-5.49	1153.00	400.00	0.00	320.43	-0.00	-0.00	-0.00	300.00	200.00	0.00	-0.00
870	-0.00	-0.00	-0.00	903.00	200.00	0.00	-0.00	-0.00	-0.00	-0.00	300.00	200.00	0.00	-0.00
871	16.86	2.75	-5.80	1139.84	384.21	0.00	75.09	-0.00	-0.00	-0.00	300.00	200.00	0.00	-0.00
872	16.78	2.75	-5.49	1161.33	383.33	0.00	-12.72	-0.00	-0.00	-0.00	300.00	200.00	0.00	-0.00
873	16.78	2.75	-5.80	1139.84	373.68	0.00	-184.31	-0.00	-0.00	-0.00	300.00	200.00	0.00	-0.00
874	-0.00	-0.00	-0.00	903.00	200.00	0.00	-0.00	-0.00	-0.00	-0.00	300.00	200.00	0.00	-0.00
875	-0.00	-0.00	-0.00	903.00	200.00	0.00	-0.00	-0.00	-0.00	-0.00	300.00	200.00	0.00	-0.00
876	-0.00	-0.00	-0.00	903.00	200.00	0.00	-0.00	-0.00	-0.00	-0.00	300.00	200.00	0.00	-0.00
877	16.78	2.75	-5.34	1168.71	388.57	0.00	100.71	-0.00	-0.00	-0.00	300.00	200.00	0.00	-0.00
878	16.78	2.52	-5.65	1130.03	394.59	0.00	314.25	-0.00	-0.00	-0.00	300.00	200.00	0.00	-0.00
879	16.78	2.82	-5.65	1162.46	389.19	0.00	85.57	-0.00	-0.00	-0.00	300.00	200.00	0.00	-0.00
880	16.71	2.52	-5.65	1130.03	394.59	0.00	299.40	-0.00	-0.00	-0.00	300.00	200.00	0.00	-0.00
881	16.71	2.75	-5.49	1169.67	400.00	0.00	274.66	-0.00	-0.00	-0.00	300.00	200.00	0.00	-0.00
882	16.63	2.90	-5.80	1147.74	384.21	0.00	19.68	-0.00	-0.00	-0.00	300.00	200.00	0.00	-0.00
883	16.63	2.75	-5.49	1186.33	400.00	0.00	190.73	-0.00	-0.00	-0.00	300.00	200.00	0.00	-0.00
884	16.63	2.67	-5.80	1139.84	384.21	0.00	96.77	-0.00	-0.00	-0.00	300.00	200.00	0.00	-0.00
885	16.56	2.82	-5.95	1133.77	369.23	0.00	-207.17	-0.00	-0.00	-0.00	300.00	200.00	0.00	-0.00
886	16.63	2.82	-5.65	1162.46	394.59	0.00	146.61	-0.00	-0.00	-0.00	300.00	200.00	0.00	-0.00
887	-0.00	-0.00	-0.00	903.00	200.00	0.00	-0.00	-0.00	-0.00	-0.00	300.00	200.00	0.00	-0.00
888	16.71	2.82	-5.65	1146.24	372.97	0.00	-131.14	-0.00	-0.00	-0.00	300.00	200.00	0.00	-0.00
889	-0.00	-0.00	-0.00	903.00	200.00	0.00	-0.00	-0.00	-0.00	-0.00	300.00	200.00	0.00	-0.00
890	16.63	2.52	-5.65	1130.03	394.59	0.00	353.22	-0.00	-0.00	-0.00	300.00	200.00	0.00	-0.00
891	16.71	2.82	-5.65	1146.24	394.59	0.00	207.23	-0.00	-0.00	-0.00	300.00	200.00	0.00	-0.00
892	16.63	2.67	-5.80	1139.84	400.00	0.00	405.16	-0.00	-0.00	-0.00	300.00	200.00	0.00	-0.00
893	16.48	2.82	-5.49	1169.67	394.44	0.00	94.10	-0.00	-0.00	-0.00	300.00	200.00	0.00	-0.00
894	16.56	2.82	-5.65	1146.24	378.38	0.00	-68.05	-0.00	-0.00	-0.00	300.00	200.00	0.00	-0.00
895	16.63	2.59	-5.80	1147.74	384.21	0.00	117.25	-0.00	-0.00	-0.00	300.00	200.00	0.00	-0.00
896	16.63	2.75	-5.80	1147.74	384.21	0.00	79.91	-0.00	-0.00	-0.00	300.00	200.00	0.00	-0.00
897	16.63	2.67	-5.80	1147.74	394.74	0.00	296.54	-0.00	-0.00	-0.00	300.00	200.00	0.00	-0.00
898	-0.00	-0.00	-0.00	903.00	200.00	0.00	-0.00	-0.00	-0.00	-0.00	300.00	200.00	0.00	-0.00
899	16.56	2.67	-5.65	1146.24	400.00	0.00	304.14	-0.00	-0.00	-0.00	300.00	200.00	0.00	-0.00
900	-0.00	-0.00	-0.00	903.00	200.00	0.00	-0.00	-0.00	-0.00	-0.00	300.00	200.00	0.00	-0.00
901	16.40	2.67	-5.65	1146.24	394.59	0.00	162.07	-0.00	-0.00	-0.00	300.00	200.00	0.00	-0.00
902	16.56	2.90	-5.65	1154.35	378.38	0.00	-87.22	-0.00	-0.00	-0.00	300.00	200.00	0.00	-0.00
903	16.48	2.82	-5.49	1161.33	394.44	0.00	117.62	-0.00	-0.00	-0.00	300.00	200.00	0.00	-0.00
904	16.48	2.67	-5.95	1149.15	379.49	0.00	-34.04	-0.00	-0.00	-0.00	300.00	200.00	0.00	-0.00
905	16.63	2.75	-5.49	1153.00	400.00	0.00	350.95	-0.00	-0.00	-0.00	300.00	200.00	0.00	-0.00
906	16.56	2.67	-5.34	1185.86	400.00	0.00	221.25	-0.00	-0.00	-0.00	300.00	200.00	0.00	-0.00
907	16.56	2.59	-5.80	1139.84	400.00	0.00	316.42	-0.00	-0.00	-0.00	300.00	200.00	0.00	-0.00
908	16.48	2.67	-5.49	1161.33	394.44	0.00	179.93	-0.00	-0.00	-0.00	300.00	200.00	0.00	-0.00
909	16.40	2.82	-5.80	1139.84	389.47	0.00	127.69	-0.00	-0.00	-0.00	300.00	200.00	0.00	-0.00
910	16.56	2.75	-5.49	1178.00	394.44	0.00	106.39	-0.00	-0.00	-0.00	300.00	200.00	0.00	-0.00
911	-0.00	-0.00	-0.00	903.00	200.00	0.00	-0.00	-0.00	-0.00	-0.00	300.00	200.00	0.00	-0.00
912	16.63	2.67	-5.80	1163.53	389.47	0.00	166.84	-0.00	-0.00	-0.00	300.00	200.00	0.00	-0.00
913	16.48	2.59	-5.65	1154.35	389.19	0.00	131.14	-0.00	-0.00	-0.00	300.00	200.00	0.00	-0.00
914	16.48	2.75	-5.65	1146.24	389.19	0.00	115.06	-0.00	-0.00	-0.00	300.00	200.00	0.00	-0.00
915	16.48	2.59	-5.65	1162.46	378.38	0.00	-22.27	-0.00	-0.00	-0.00	300.00	200.00	0.00	-0.00
916	-0.00	-0.00	-0.00	903.00	200.00	0.00	-0.00	-0.00	-0.00	-0.00	300.00	200.00	0.00	-0.00
917	16.40	2.67	-5.65	1154.35	394.59	0.00	231.97	-0.00	-0.00	-0.00	300.00	200.00	0.00	-0.00
918	16.48	2.75	-5.65	1154.35	394.59	0.00	204.76	-0.00	-0.00	-0.00	300.00	200.00	0.00	-0.00
919	16.48	2.82	-5.65	1170.57	394.59	0.00	139.80	-0.00	-0.00	-0.00	300.00	200.00	0.00	-0.00
920	16.56	2.67	-5.65	1154.35	400.00	0.00	351.16	-0.00	-0.00	-0.00	300.00	200.00	0.00	-0.00
921	-0.00	-0.00	-0.00	903.00	200.00	0.00	-0.00	-0.00	-0.00	-0.00	300.00	200.00	0.00	-0.00
922	-0.00	-0.00	-0.00	903.00	200.00	0.00	-0.00	-0.00	-0.00	-0.00	300.00	200.00	0.00	-0.00
923	16.48	2.82	-5.34	1177.29	400.00	0.00	232.81	-0.00	-0.00	-0.00	300.00	200.00	0.00	-0.00
924	-0.00	-0.00	-0.00	903.00	200.00	0.00	-0.00	-0.00	-0.00	-0.00	300.00	200.00	0.00	-0.00
925	16.56	2.75	-5.34	1177.29	400.00	0.00	223.21	-0.00	-0.00	-0.00	300.00	200.00	0.00	-0.00
926	-0.00	-0.00	-0.00	903.00	200.00	0.00	-0.00	-0.00	-0.00	-0.00	300.00	200.00	0.00	-0.00
927	-0.00	-0.00	-0.00	903.00	200.00	0.00	-0.00	-0.00	-0.00	-0.00	300.00	200.00	0.00	-0.00
928	16.40	2.90	-5.65	1154.35	394.59	0.00	151.56	-0.00	-0.00	-0.00	300.00	200.00	0.00	-0.00
929	-0.00	-0.00	-0.00	903.00	200.00	0.00	-0.00	-0.00	-0.00	-0.00	300.00	200.00	0.00	-0.00
930	16.25	2.59	-5.49	1169.67	400.00	0.00	269.57	-0.00	-0.00	-0.00	300.00	200.00	0.00	-0.00
931	-0.00	-0.00	-0.00	903.00	200.00	0.00	-0.00	-0.00	-0.00	-0.00	300.00	200.00	0.00	-0.00
932	16.25	2.59	-5.49	1169.67	394.44	0.00	110.63	-0.00	-0.00	-0.00	300.00	200.00	0.00	-0.00
933	16.48	2.82	-5.65	1162.46	394.59	0.00	139.80	-0.00	-0.00	-0.00	300.00	200.00	0.00	-0.00
934	-0.00	-0.00	-0.00	903.00	200.00	0.00	-0.00	-0.00	-0.00	-0.00	300.00	200.00	0.00	-0.00
935	16.25	2.82	-5.49	1169.67	400.00	0.00	208.54	-0.00	-0.00	-0.00	300.00	200.00	0.00	-0.00
936	-0.00	-0.00	-0.00	903.00	200.00	0.00	-0.00	-0.00	-0.00	-0.00	300.00	200.00	0.00	-0.00
937	16.40	2.90	-5.49	1153.00	400.00	0.00	244.14	-0.00	-0.00	-0.00	300.00	200.00	0.00	-0.00
938	16.56	2.75	-5.65	1146.24	400.00	0.00	331.36	-0.00	-0.00	-0.00	300.00	200.00	0.00	-0.00
939	16.25	2.82	-5.65	1130.03	400.00	0.00	297.55	-0.00	-0.00	-0.00	300.00	200.00	0.00	-0.00
940	16.48	2.90	-5.49	1136.33	394.44	0.00	261.94	-0.00	-0.00	-0.00	300.00	200.00	0.00	-0.00
941	16.56	2.82	-5.80	1155.63	389.47	0.00	134.92	-0.00	-0.00	-0.00	300.00	200.00	0.00	-0.00
942	16.56	2.82	-5.65	1154.35	394.59	0.00	200.43	-0.00	-0.00	-0.00	300.00	200.00	0.00	-0.00
943	-0.00	-0.00	-0.00	903.00	200.00	0.00	-0.00	-0.00	-0.00	-0.00	300.00	200.00	0.00	-0.00
944	16.56	2.82	-5.65	1154.35	389.19	0.00	156.71	-0.00	-0.00	-0.00	300.00	200.00	0.00	-0.00
945	-0.00	-0.00	-0.00	903.00	200.00	0.00	-0.00	-0.00	-0.00	-0.00	300.00	200.00	0.00	-0.00
946	-0.00	-0.00	-0.00	903.00	200.00	0.00	-0.00	-0.00	-0.00	-0.00	300.00	200.00	0.00	-0.00
947	-0.00	-0.00	-0.00	903.00	200.00	0.00	-0.00	-0.00	-0.00	-0.00	300.00	200.00	0.00	-0.00
948	-0.00	-0.00	-0.00	903.00	200.00	0.00	-0.00	-0.00	-0.00	-0.00	300.00	200.00	0.00	-0.00
949	16.56	2.82	-5.65	1162.46	394.59	0.00	223.31	-0.00	-0.00	-0.00	300.00	200.00	0.00	-0.00
950	16.48	3.13	-5.65	1130.03	394.59	0.00	230.74	-0.00	-0.00	-0.00	300.00	200.00	0.00	-0.00
951	16.86	2.90	-5.49	1178.00	400.00	0.00	331.88	-0.00	-0.00	-0.00	300.00	200.00	0.00	-0.00
952	-0.00	-0.00	-0.00	903.00	200.00	0.00	-0.00	-0.00	-0.00	-0.00	300.00	200.00	0.00	-0.00
953	16.78	3.20	-5.65	1162.46	389.19	0.00	78.15	-0.00	-0.00	-0.00	300.00	200.00	0.00	-0.00
954	-0.00	-0.00	-0.00	903.00	200.00	0.00	-0.00	-0.00	-0.00	-0.00	300.00	200.00	0.00	-0.00
955	16.71	3.05	-5.49	1161.33	400.00	0.00	264.49	-0.00	-0.00	-0.00	300.00	200.00	0.00	-0.00
956	16.78	2.98	-5.80	1116.16	389.47	0.00	280.08	-0.00	-0.00	-0.00	300.00	200.00	0.00	-0.00
957	16.78	2.90	-5.34	1177.29	400.00	0.00	295.80	-0.00	-0.00	-0.00	300.00	200.00	0.00	-0.00
958	16.71	3.05	-5.49	1136.33	400.00	0.00	340.78	-0.00	-0.00	-0.00	300.00	200.00	0.00	-0.00
959	16.71	3.05	-5.49	1169.67	383.33	0.00	-16.53	-0.00	-0.00	-0.00	300.00	200.00	0.00	-0.00
960	16.48	3.05	-5.80	1147.74	389.47	0.00	109.62	-0.00	-0.00	-0.00	300.00	200.00	0.00	-0.00
961	16.63	3.05	-5.80	1147.74	384.21	0.00	73.88	-0.00	-0.00	-0.00	300.00	200.00	0.00	-0.00
962	16.56	3.05	-5.80	1139.84	384.21	0.00	61.04	-0.00	-0.00	-0.00	300.00	200.00	0.00	-0.00
963	16.56	3.20	-5.80	1147.74	384.21	0.00	68.26	-0.00	-0.00	-0.00	300.00	200.00	0.00	-0.00
964	16.63	3.13	-5.65	1130.03	394.59	0.00	260.43	-0.00	-0.00	-0.00	300.00	200.00	0.00	-0.00
965	16.40	3.05	-5.80	1147.74	389.47	0.00	118.05	-0.00	-0.00	-0.00	300.00	200.00	0.00	-0.00
966	16.48	3.13	-5.65	1170.57	389.19	0.00	60.62	-0.00	-0.00	-0.00	300.00	200.00	0.00	-0.00
967	-0.00	-0.00	-0.00	903.00	200.00	0.00	-0.00	-0.00	-0.00	-0.00	300.00	200.00	0.00	-0.00
968	16.48	3.05	-5.65	1170.57	389.19	0.00	58.15	-0.00	-0.00	-0.00	300.00	200.00	0.00	-0.00
969	16.40	3.05	-5.80	1155.63	389.47	0.00	93.96	-0.00	-0.00	-0.00	300.00	200.00	0.00	-0.00
970	16.40	2.98	-5.49	1169.67	400.00	0.00	289.92	-0.00	-0.00	-0.00	300.00	200.00	0.00	-0.00
971	16.56	2.82	-5.80	1139.84	384.21	0.00	92.36	-0.00	-0.00	-0.00	300.00	200.00	0.00	-0.00
972	16.63	2.90	-5.65	1154.35	389.19	0.00	129.08	-0.00	-0.00	-0.00	300.00	200.00	0.00	-0.00
973	16.56	2.98	-5.65	1162.46	394.59	0.00	183.72	-0.00	-0.00	-0.00	300.00	200.00	0.00	-0.00
974	16.40	2.67	-5.80	1124.05	384.21	0.00	211.21	-0.00	-0.00	-0.00	300.00	200.00	0.00	-0.00
975	16.56	2.90	-5.65	1170.57	394.59	0.00	180.01	-0.00	-0.00	-0.00	300.00	200.00	0.00	-0.00
976	16.25	2.82	-5.95	1133.77	379.49	0.00	22.30	-0.00	-0.00	-0.00	300.00	200.00	0.00	-0.00
977	16.40	2.82	-5.34	1168.71	400.00	0.00	264.63	-0.00	-0.00	-0.00	300.00	200.00	0.00	-0.00
978	16.25	2.98	-5.65	1170.57	394.59	0.00	77.32	-0.00	-0.00	-0.00	300.00	200.00	0.00	-0.00
979	16.25	2.82	-5.65	1154.35	400.00	0.00	274.66	-0.00	-0.00	-0.00	300.00	200.00	0.00	-0.00
980	-0.00	-0.00	-0.00	903.00	200.00	0.00	-0.00	-0.00	-0.00	-0.00	300.00	200.00	0.00	-0.00
981	16.25	2.82	-5.65	1170.57	394.59	0.00	163.93	-0.00	-0.00	-0.00	300.00	200.00	0.00	-0.00
982	16.25	2.82	-5.65	1162.46	389.19	0.00	76.09	-0.00	-0.00	-0.00	300.00	200.00	0.00	-0.00
983	16.25	2.82	-5.49	1153.00	394.44	0.00	211.08	-0.00	-0.00	-0.00	300.00	200.00	0.00	-0.00
984	-0.00	-0.00	-0.00	903.00	200.00	0.00	-0.00	-0.00	-0.00	-0.00	300.00	200.00	0.00	-0.00
985	16.25	2.75	-5.49	1161.33	400.00	0.00	274.66	-0.00	-0.00	-0.00	300.00	200.00	0.00	-0.00
986	16.17	2.98	-5.65	1162.46	389.19	0.00	-0.82	-0.00	-0.00	-0.00	300.00	200.00	0.00	-0.00
987	16.40	2.82	-5.80	1139.84	389.47	0.00	150.58	-0.00	-0.00	-0.00	300.00	200.00	0.00	-0.00
988	16.40	2.75	-5.34	1194.43	388.57	0.00	49.70	-0.00	-0.00	-0.00	300.00	200.00	0.00	-0.00
989	-0.00	-0.00	-0.00	903.00	200.00	0.00	-0.00	-0.00	-0.00	-0.00	300.00	200.00	0.00	-0.00
990	16.25	2.82	-5.80	1155.63	384.21	0.00	14.46	-0.00	-0.00	-0.00	300.00	200.00	0.00	-0.00
991	16.25	2.98	-5.34	1177.29	400.00	0.00	168.06	-0.00	-0.00	-0.00	300.00	200.00	0.00	-0.00
992	16.25	2.75	-5.34	1177.29	388.57	0.00	45.12	-0.00	-0.00	-0.00	300.00	200.00	0.00	-0.00
993	16.25	2.75	-5.80	1155.63	389.47	0.00	119.26	-0.00	-0.00	-0.00	300.00	200.00	0.00	-0.00
994	16.17	2.75	-5.65	1154.35	400.00	0.00	278.58	-0.00	-0.00	-0.00	300.00	200.00	0.00	-0.00
995	16.48	2.90	-5.65	1170.57	378.38	0.00	-79.18	-0.00	-0.00	-0.00	300.00	200.00	0.00	-0.00
996	16.25	2.82	-5.49	1178.00	400.00	0.00	185.01	-0.00	-0.00	-0.00	300.00	200.00	0.00	-0.00
997	16.25	2.90	-5.65	1162.46	394.59	0.00	167.02	-0.00	-0.00	-0.00	300.00	200.00	0.00	-0.00
998	16.25	2.90	-5.65	1154.35	378.38	0.00	-118.77	-0.00	-0.00	-0.00	300.00	200.00	0.00	-0.00
999	16.25	2.75	-5.80	1155.63	389.47	0.00	96.37	-0.00	-0.00	-0.00	300.00	200.00	0.00	-0.00
1000	16.10	2.82	-5.65	1178.68	400.00	0.00	175.48	-0.00	-0.00	-0.00	300.00	200.00	0.00	-0.00
1001	16.25	2.90	-5.65	1146.24	394.59	0.00	168.26	-0.00	-0.00	-0.00	300.00	200.00	0.00	-0.00
1002	16.40	2.82	-5.65	1162.46	400.00	0.00	305.18	-0.00	-0.00	-0.00	300.00	200.00	0.00	-0.00
1003	16.40	2.75	-5.34	1168.71	400.00	0.00	284.90	-0.00	-0.00	-0.00	300.00	200.00	0.00	-0.00
1004	16.02	2.98	-5.49	1161.33	394.44	0.00	80.74	-0.00	-0.00	-0.00	300.00	200.00	0.00	-0.00
1005	16.40	2.82	-5.80	1147.74	389.47	0.00	128.29	-0.00	-0.00	-0.00	300.00	200.00	0.00	-0.00
1006	16.17	2.82	-5.49	1178.00	394.44	0.00	125.67	-0.00	-0.00	-0.00	300.00	200.00	0.00	-0.00
1007	16.25	2.82	-5.65	1162.46	394.59	0.00	163.93	-0.00	-0.00	-0.00	300.00	200.00	0.00	-0.00
1008	-0.00	-0.00	-0.00	903.00	200.00	0.00	-0.00	-0.00	-0.00	-0.00	300.00	200.00	0.00	-0.00
1009	16.40	2.82	-5.80	1147.74	400.00	0.00	323.85	-0.00	-0.00	-0.00	300.00	200.00	0.00	-0.00
1010	16.10	2.90	-5.65	1162.46	378.38	0.00	-146.61	-0.00	-0.00	-0.00	300.00	200.00	0.00	-0.00
1011	16.10	2.75	-5.65	1154.35	389.19	0.00	112.17	-0.00	-0.00	-0.00	300.00	200.00	0.00	-0.00
1012	16.17	2.82	-5.65	1162.46	400.00	0.00	259.40	-0.00	-0.00	-0.00	300.00	200.00	0.00	-0.00
1013	16.25	2.82	-5.80	1147.74	394.74	0.00	230.69	-0.00	-0.00	-0.00	300.00	200.00	0.00	-0.00
1014	16.10	2.82	-5.65	1154.35	394.59	0.00	225.79	-0.00	-0.00	-0.00	300.00	200.00	0.00	-0.00
1015	16.10	2.90	-5.65	1146.24	389.19	0.00	74.44	-0.00	-0.00	-0.00	300.00	200.00	0.00	-0.00
1016	16.10	2.90	-5.80	1139.84	389.47	0.00	143.35	-0.00	-0.00	-0.00	300.00	200.00	0.00	-0.00
1017	16.10	2.82	-5.34	1177.29	400.00	0.00	179.40	-0.00	-0.00	-0.00	300.00	200.00	0.00	-0.00
1018	16.17	2.82	-5.80	1139.84	373.68	0.00	-125.28	-0.00	-0.00	-0.00	300.00	200.00	0.00	-0.00
1019	16.40	2.82	-5.80	1155.63	384.21	0.00	42.56	-0.00	-0.00	-0.00	300.00	200.00	0.00	-0.00
1020	16.17	2.75	-5.65	1130.03	394.59	0.00	280.84	-0.00	-0.00	-0.00	300.00	200.00	0.00	-0.00
1021	16.25	2.82	-5.65	1162.46	378.38	0.00	-99.59	-0.00	-0.00	-0.00	300.00	200.00	0.00	-0.00
1022	16.25	2.82	-5.65	1154.35	389.19	0.00	98.98	-0.00	-0.00	-0.00	300.00	200.00	0.00	-0.00
1023	16.40	2.82	-5.95	1133.77	389.74	0.00	217.93	-0.00	-0.00	-0.00	300.00	200.00	0.00	-0.00
1024	16.48	2.75	-5.65	1162.46	389.19	0.00	116.30	-0.00	-0.00	-0.00	300.00	200.00	0.00	-0.00
1025	16.25	2.75	-5.65	1162.46	389.19	0.00	72.99	-0.00	-0.00	-0.00	300.00	200.00	0.00	-0.00
1026	-0.00	-0.00	-0.00	903.00	200.00	0.00	-0.00	-0.00	-0.00	-0.00	300.00	200.00	0.00	-0.00
1027	-0.00	-0.00	-0.00	903.00	200.00	0.00	-0.00	-0.00	-0.00	-0.00	300.00	200.00	0.00	-0.00
1028	16.40	2.82	-5.80	1155.63	389.47	0.00	128.90	-0.00	-0.00	-0.00	300.00	200.00	0.00	-0.00
1029	16.48	2.75	-5.34	1168.71	400.00	0.00	300.16	-0.00	-0.00	-0.00	300.00	200.00	0.00	-0.00
1030	16.25	2.82	-5.80	1147.74	384.21	0.00	59.63	-0.00	-0.00	-0.00	300.00	200.00	0.00	-0.00
1031	16.25	2.82	-5.65	1162.46	394.59	0.00	163.93	-0.00	-0.00	-0.00	300.00	200.00	0.00	-0.00
1032	16.48	2.75	-5.80	1155.63	384.21	0.00	53.00	-0.00	-0.00	-0.00	300.00	200.00	0.00	-0.00
1033	16.40	2.90	-5.65	1162.46	389.19	0.00	85.16	-0.00	-0.00	-0.00	300.00	200.00	0.00	-0.00
