# Supplementary material for: Musculoskeletal modeling and humanoid control of robots based on human gait data
Source: PeerJ Comput Sci. 2021 Aug 9;7:e657. doi: 10.7717/peerj-cs.657 (PMC8372000; doi:10.7717/peerj-cs.657)
Supplement: Supplemental Information 2 [file peerj-cs-07-657-s002.zip › force/Cap72.forces]

[Force Data]
NumberOfForcePlates=2
SampleRate=120.000000
NumberOfSamples=1109
#Sample	FX1	FY1	FZ1	X1	Y1	Z1	MZ1	FX2	FY2	FZ2	X2	Y2	Z2	MZ2
1	0.00	0.00	0.00	903.00	200.00	0.00	0.00	-0.00	-0.00	-0.00	300.00	200.00	0.00	-0.00
2	-0.00	-0.00	-0.00	903.00	200.00	0.00	-0.00	-0.00	-0.00	-0.00	300.00	200.00	0.00	-0.00
3	-0.00	-0.00	-0.00	903.00	200.00	0.00	-0.00	-0.00	-0.00	-0.00	300.00	200.00	0.00	-0.00
4	0.00	0.00	0.00	903.00	200.00	0.00	0.00	-0.00	-0.00	-0.00	300.00	200.00	0.00	-0.00
5	-0.00	-0.00	-0.00	903.00	200.00	0.00	-0.00	-0.00	-0.00	-0.00	300.00	200.00	0.00	-0.00
6	-0.00	-0.00	-0.00	903.00	200.00	0.00	-0.00	-0.00	-0.00	-0.00	300.00	200.00	0.00	-0.00
7	0.00	0.00	0.00	903.00	200.00	0.00	0.00	-0.00	-0.00	-0.00	300.00	200.00	0.00	-0.00
8	-0.00	-0.00	-0.00	903.00	200.00	0.00	-0.00	-0.00	-0.00	-0.00	300.00	200.00	0.00	-0.00
9	-0.00	-0.00	-0.00	903.00	200.00	0.00	-0.00	-0.00	-0.00	-0.00	300.00	200.00	0.00	-0.00
10	-0.00	-0.00	-0.00	903.00	200.00	0.00	-0.00	-0.00	-0.00	-0.00	300.00	200.00	0.00	-0.00
11	-0.00	-0.00	-0.00	903.00	200.00	0.00	-0.00	-0.00	-0.00	-0.00	300.00	200.00	0.00	-0.00
12	-0.00	-0.00	-0.00	903.00	200.00	0.00	-0.00	-0.00	-0.00	-0.00	300.00	200.00	0.00	-0.00
13	-0.00	-0.00	-0.00	903.00	200.00	0.00	-0.00	-0.00	-0.00	-0.00	300.00	200.00	0.00	-0.00
14	-0.00	-0.00	-0.00	903.00	200.00	0.00	-0.00	-0.00	-0.00	-0.00	300.00	200.00	0.00	-0.00
15	-0.00	-0.00	-0.00	903.00	200.00	0.00	-0.00	-0.00	-0.00	-0.00	300.00	200.00	0.00	-0.00
16	-0.00	-0.00	-0.00	903.00	200.00	0.00	-0.00	-0.00	-0.00	-0.00	300.00	200.00	0.00	-0.00
17	-0.00	-0.00	-0.00	903.00	200.00	0.00	-0.00	-0.00	-0.00	-0.00	300.00	200.00	0.00	-0.00
18	-0.00	-0.00	-0.00	903.00	200.00	0.00	-0.00	-0.00	-0.00	-0.00	300.00	200.00	0.00	-0.00
19	0.00	0.00	0.00	903.00	200.00	0.00	0.00	-0.00	-0.00	-0.00	300.00	200.00	0.00	-0.00
20	-0.00	-0.00	-0.00	903.00	200.00	0.00	-0.00	-0.00	-0.00	-0.00	300.00	200.00	0.00	-0.00
21	-0.00	-0.00	-0.00	903.00	200.00	0.00	-0.00	-0.00	-0.00	-0.00	300.00	200.00	0.00	-0.00
22	-0.00	-0.00	-0.00	903.00	200.00	0.00	-0.00	-0.00	-0.00	-0.00	300.00	200.00	0.00	-0.00
23	-0.00	-0.00	-0.00	903.00	200.00	0.00	-0.00	-0.00	-0.00	-0.00	300.00	200.00	0.00	-0.00
24	0.00	0.00	0.00	903.00	200.00	0.00	0.00	-0.00	-0.00	-0.00	300.00	200.00	0.00	-0.00
25	0.00	0.00	0.00	903.00	200.00	0.00	0.00	-0.00	-0.00	-0.00	300.00	200.00	0.00	-0.00
26	-0.00	-0.00	-0.00	903.00	200.00	0.00	-0.00	-0.00	-0.00	-0.00	300.00	200.00	0.00	-0.00
27	0.00	0.00	0.00	903.00	200.00	0.00	0.00	-0.00	-0.00	-0.00	300.00	200.00	0.00	-0.00
28	-0.00	-0.00	-0.00	903.00	200.00	0.00	-0.00	-0.00	-0.00	-0.00	300.00	200.00	0.00	-0.00
29	0.00	0.00	0.00	903.00	200.00	0.00	0.00	-0.00	-0.00	-0.00	300.00	200.00	0.00	-0.00
30	-0.00	-0.00	-0.00	903.00	200.00	0.00	-0.00	-0.00	-0.00	-0.00	300.00	200.00	0.00	-0.00
31	0.00	0.00	0.00	903.00	200.00	0.00	0.00	-0.00	-0.00	-0.00	300.00	200.00	0.00	-0.00
32	0.00	0.00	0.00	903.00	200.00	0.00	0.00	-0.00	-0.00	-0.00	300.00	200.00	0.00	-0.00
33	-0.00	-0.00	-0.00	903.00	200.00	0.00	-0.00	-0.00	-0.00	-0.00	300.00	200.00	0.00	-0.00
34	-0.00	-0.00	-0.00	903.00	200.00	0.00	-0.00	-0.00	-0.00	-0.00	300.00	200.00	0.00	-0.00
35	-0.00	-0.00	-0.00	903.00	200.00	0.00	-0.00	-0.00	-0.00	-0.00	300.00	200.00	0.00	-0.00
36	0.00	0.00	0.00	903.00	200.00	0.00	0.00	-0.00	-0.00	-0.00	300.00	200.00	0.00	-0.00
37	-0.00	-0.00	-0.00	903.00	200.00	0.00	-0.00	-0.00	-0.00	-0.00	300.00	200.00	0.00	-0.00
38	-0.00	-0.00	-0.00	903.00	200.00	0.00	-0.00	-0.00	-0.00	-0.00	300.00	200.00	0.00	-0.00
39	-0.00	-0.00	-0.00	903.00	200.00	0.00	-0.00	-0.00	-0.00	-0.00	300.00	200.00	0.00	-0.00
40	-0.00	-0.00	-0.00	903.00	200.00	0.00	-0.00	-0.00	-0.00	-0.00	300.00	200.00	0.00	-0.00
41	-0.00	-0.00	-0.00	903.00	200.00	0.00	-0.00	-0.00	-0.00	-0.00	300.00	200.00	0.00	-0.00
42	0.00	0.00	0.00	903.00	200.00	0.00	0.00	-0.00	-0.00	-0.00	300.00	200.00	0.00	-0.00
43	-0.00	-0.00	-0.00	903.00	200.00	0.00	-0.00	-0.00	-0.00	-0.00	300.00	200.00	0.00	-0.00
44	-0.00	-0.00	-0.00	903.00	200.00	0.00	-0.00	-0.00	-0.00	-0.00	300.00	200.00	0.00	-0.00
45	0.00	0.00	0.00	903.00	200.00	0.00	0.00	-0.00	-0.00	-0.00	300.00	200.00	0.00	-0.00
46	-0.00	-0.00	-0.00	903.00	200.00	0.00	-0.00	-0.00	-0.00	-0.00	300.00	200.00	0.00	-0.00
47	-0.00	-0.00	-0.00	903.00	200.00	0.00	-0.00	-0.00	-0.00	-0.00	300.00	200.00	0.00	-0.00
48	-0.00	-0.00	-0.00	903.00	200.00	0.00	-0.00	-0.00	-0.00	-0.00	300.00	200.00	0.00	-0.00
49	0.00	0.00	0.00	903.00	200.00	0.00	0.00	-0.00	-0.00	-0.00	300.00	200.00	0.00	-0.00
50	-0.00	-0.00	-0.00	903.00	200.00	0.00	-0.00	-0.00	-0.00	-0.00	300.00	200.00	0.00	-0.00
51	0.00	0.00	0.00	903.00	200.00	0.00	0.00	-0.00	-0.00	-0.00	300.00	200.00	0.00	-0.00
52	-0.00	-0.00	-0.00	903.00	200.00	0.00	-0.00	-0.00	-0.00	-0.00	300.00	200.00	0.00	-0.00
53	-0.00	-0.00	-0.00	903.00	200.00	0.00	-0.00	-0.00	-0.00	-0.00	300.00	200.00	0.00	-0.00
54	0.00	0.00	0.00	903.00	200.00	0.00	0.00	-0.00	-0.00	-0.00	300.00	200.00	0.00	-0.00
55	-0.00	-0.00	-0.00	903.00	200.00	0.00	-0.00	-0.00	-0.00	-0.00	300.00	200.00	0.00	-0.00
56	-0.00	-0.00	-0.00	903.00	200.00	0.00	-0.00	-0.00	-0.00	-0.00	300.00	200.00	0.00	-0.00
57	-0.00	-0.00	-0.00	903.00	200.00	0.00	-0.00	-0.00	-0.00	-0.00	300.00	200.00	0.00	-0.00
58	-0.00	-0.00	-0.00	903.00	200.00	0.00	-0.00	-0.00	-0.00	-0.00	300.00	200.00	0.00	-0.00
59	-0.00	-0.00	-0.00	903.00	200.00	0.00	-0.00	-0.00	-0.00	-0.00	300.00	200.00	0.00	-0.00
60	-0.00	-0.00	-0.00	903.00	200.00	0.00	-0.00	-0.00	-0.00	-0.00	300.00	200.00	0.00	-0.00
61	-0.00	-0.00	-0.00	903.00	200.00	0.00	-0.00	-0.00	-0.00	-0.00	300.00	200.00	0.00	-0.00
62	0.00	0.00	0.00	903.00	200.00	0.00	0.00	-0.00	-0.00	-0.00	300.00	200.00	0.00	-0.00
63	-0.00	-0.00	-0.00	903.00	200.00	0.00	-0.00	-0.00	-0.00	-0.00	300.00	200.00	0.00	-0.00
64	-0.00	-0.00	-0.00	903.00	200.00	0.00	-0.00	-0.00	-0.00	-0.00	300.00	200.00	0.00	-0.00
65	0.00	0.00	0.00	903.00	200.00	0.00	0.00	-0.00	-0.00	-0.00	300.00	200.00	0.00	-0.00
66	-0.00	-0.00	-0.00	903.00	200.00	0.00	-0.00	-0.00	-0.00	-0.00	300.00	200.00	0.00	-0.00
67	-0.00	-0.00	-0.00	903.00	200.00	0.00	-0.00	-0.00	-0.00	-0.00	300.00	200.00	0.00	-0.00
68	-0.00	-0.00	-0.00	903.00	200.00	0.00	-0.00	-0.00	-0.00	-0.00	300.00	200.00	0.00	-0.00
69	-0.00	-0.00	-0.00	903.00	200.00	0.00	-0.00	-0.00	-0.00	-0.00	300.00	200.00	0.00	-0.00
70	0.00	0.00	0.00	903.00	200.00	0.00	0.00	-0.00	-0.00	-0.00	300.00	200.00	0.00	-0.00
71	0.00	0.00	0.00	903.00	200.00	0.00	0.00	-0.00	-0.00	-0.00	300.00	200.00	0.00	-0.00
72	-0.00	-0.00	-0.00	903.00	200.00	0.00	-0.00	-0.00	-0.00	-0.00	300.00	200.00	0.00	-0.00
73	-0.00	-0.00	-0.00	903.00	200.00	0.00	-0.00	-0.00	-0.00	-0.00	300.00	200.00	0.00	-0.00
74	-0.00	-0.00	-0.00	903.00	200.00	0.00	-0.00	-0.00	-0.00	-0.00	300.00	200.00	0.00	-0.00
75	-0.00	-0.00	-0.00	903.00	200.00	0.00	-0.00	-0.00	-0.00	-0.00	300.00	200.00	0.00	-0.00
76	-0.00	-0.00	-0.00	903.00	200.00	0.00	-0.00	-0.00	-0.00	-0.00	300.00	200.00	0.00	-0.00
77	-0.00	-0.00	-0.00	903.00	200.00	0.00	-0.00	-0.00	-0.00	-0.00	300.00	200.00	0.00	-0.00
78	0.00	0.00	0.00	903.00	200.00	0.00	0.00	-0.00	-0.00	-0.00	300.00	200.00	0.00	-0.00
79	0.00	0.00	0.00	903.00	200.00	0.00	0.00	-0.00	-0.00	-0.00	300.00	200.00	0.00	-0.00
80	-0.00	-0.00	-0.00	903.00	200.00	0.00	-0.00	-0.00	-0.00	-0.00	300.00	200.00	0.00	-0.00
81	-0.00	-0.00	-0.00	903.00	200.00	0.00	-0.00	-0.00	-0.00	-0.00	300.00	200.00	0.00	-0.00
82	-0.00	-0.00	-0.00	903.00	200.00	0.00	-0.00	-0.00	-0.00	-0.00	300.00	200.00	0.00	-0.00
83	-0.00	-0.00	-0.00	903.00	200.00	0.00	-0.00	-0.00	-0.00	-0.00	300.00	200.00	0.00	-0.00
84	-0.00	-0.00	-0.00	903.00	200.00	0.00	-0.00	-0.00	-0.00	-0.00	300.00	200.00	0.00	-0.00
85	-0.00	-0.00	-0.00	903.00	200.00	0.00	-0.00	-0.00	-0.00	-0.00	300.00	200.00	0.00	-0.00
86	0.00	0.00	0.00	903.00	200.00	0.00	0.00	-0.00	-0.00	-0.00	300.00	200.00	0.00	-0.00
87	0.00	0.00	0.00	903.00	200.00	0.00	0.00	-0.00	-0.00	-0.00	300.00	200.00	0.00	-0.00
88	-0.00	-0.00	-0.00	903.00	200.00	0.00	-0.00	-0.00	-0.00	-0.00	300.00	200.00	0.00	-0.00
89	0.00	0.00	0.00	903.00	200.00	0.00	0.00	-0.00	-0.00	-0.00	300.00	200.00	0.00	-0.00
90	-0.00	-0.00	-0.00	903.00	200.00	0.00	-0.00	-0.00	-0.00	-0.00	300.00	200.00	0.00	-0.00
91	-0.00	-0.00	-0.00	903.00	200.00	0.00	-0.00	-0.00	-0.00	-0.00	300.00	200.00	0.00	-0.00
92	-0.00	-0.00	-0.00	903.00	200.00	0.00	-0.00	-0.00	-0.00	-0.00	300.00	200.00	0.00	-0.00
93	-0.00	-0.00	-0.00	903.00	200.00	0.00	-0.00	-0.00	-0.00	-0.00	300.00	200.00	0.00	-0.00
94	-0.00	-0.00	-0.00	903.00	200.00	0.00	-0.00	-0.00	-0.00	-0.00	300.00	200.00	0.00	-0.00
95	-0.00	-0.00	-0.00	903.00	200.00	0.00	-0.00	-0.00	-0.00	-0.00	300.00	200.00	0.00	-0.00
96	-0.00	-0.00	-0.00	903.00	200.00	0.00	-0.00	-0.00	-0.00	-0.00	300.00	200.00	0.00	-0.00
97	0.00	0.00	0.00	903.00	200.00	0.00	0.00	-0.00	-0.00	-0.00	300.00	200.00	0.00	-0.00
98	-0.00	-0.00	-0.00	903.00	200.00	0.00	-0.00	-0.00	-0.00	-0.00	300.00	200.00	0.00	-0.00
99	-0.00	-0.00	-0.00	903.00	200.00	0.00	-0.00	-0.00	-0.00	-0.00	300.00	200.00	0.00	-0.00
100	-0.00	-0.00	-0.00	903.00	200.00	0.00	-0.00	-0.00	-0.00	-0.00	300.00	200.00	0.00	-0.00
101	-0.00	-0.00	-0.00	903.00	200.00	0.00	-0.00	-0.00	-0.00	-0.00	300.00	200.00	0.00	-0.00
102	-0.00	-0.00	-0.00	903.00	200.00	0.00	-0.00	-0.00	-0.00	-0.00	300.00	200.00	0.00	-0.00
103	-0.00	-0.00	-0.00	903.00	200.00	0.00	-0.00	-0.00	-0.00	-0.00	300.00	200.00	0.00	-0.00
104	0.00	0.00	0.00	903.00	200.00	0.00	0.00	-0.00	-0.00	-0.00	300.00	200.00	0.00	-0.00
105	-0.00	-0.00	-0.00	903.00	200.00	0.00	-0.00	-0.00	-0.00	-0.00	300.00	200.00	0.00	-0.00
106	-0.00	-0.00	-0.00	903.00	200.00	0.00	-0.00	-0.00	-0.00	-0.00	300.00	200.00	0.00	-0.00
107	0.00	0.00	0.00	903.00	200.00	0.00	0.00	-0.00	-0.00	-0.00	300.00	200.00	0.00	-0.00
108	-0.00	-0.00	-0.00	903.00	200.00	0.00	-0.00	-0.00	-0.00	-0.00	300.00	200.00	0.00	-0.00
109	-0.00	-0.00	-0.00	903.00	200.00	0.00	-0.00	-0.00	-0.00	-0.00	300.00	200.00	0.00	-0.00
110	0.00	0.00	0.00	903.00	200.00	0.00	0.00	-0.00	-0.00	-0.00	300.00	200.00	0.00	-0.00
111	-0.00	-0.00	-0.00	903.00	200.00	0.00	-0.00	-0.00	-0.00	-0.00	300.00	200.00	0.00	-0.00
112	-0.00	-0.00	-0.00	903.00	200.00	0.00	-0.00	-0.00	-0.00	-0.00	300.00	200.00	0.00	-0.00
113	-0.00	-0.00	-0.00	903.00	200.00	0.00	-0.00	-0.00	-0.00	-0.00	300.00	200.00	0.00	-0.00
114	0.00	0.00	0.00	903.00	200.00	0.00	0.00	-0.00	-0.00	-0.00	300.00	200.00	0.00	-0.00
115	-0.00	-0.00	-0.00	903.00	200.00	0.00	-0.00	-0.00	-0.00	-0.00	300.00	200.00	0.00	-0.00
116	-0.00	-0.00	-0.00	903.00	200.00	0.00	-0.00	-0.00	-0.00	-0.00	300.00	200.00	0.00	-0.00
117	-0.00	-0.00	-0.00	903.00	200.00	0.00	-0.00	-0.00	-0.00	-0.00	300.00	200.00	0.00	-0.00
118	-0.00	-0.00	-0.00	903.00	200.00	0.00	-0.00	-0.00	-0.00	-0.00	300.00	200.00	0.00	-0.00
119	0.00	0.00	0.00	903.00	200.00	0.00	0.00	-0.00	-0.00	-0.00	300.00	200.00	0.00	-0.00
120	-0.00	-0.00	-0.00	903.00	200.00	0.00	-0.00	-0.00	-0.00	-0.00	300.00	200.00	0.00	-0.00
121	-0.00	-0.00	-0.00	903.00	200.00	0.00	-0.00	-0.00	-0.00	-0.00	300.00	200.00	0.00	-0.00
122	0.00	0.00	0.00	903.00	200.00	0.00	0.00	-0.00	-0.00	-0.00	300.00	200.00	0.00	-0.00
123	-0.00	-0.00	-0.00	903.00	200.00	0.00	-0.00	-0.00	-0.00	-0.00	300.00	200.00	0.00	-0.00
124	0.00	0.00	0.00	903.00	200.00	0.00	0.00	-0.00	-0.00	-0.00	300.00	200.00	0.00	-0.00
125	0.00	0.00	0.00	903.00	200.00	0.00	0.00	-0.00	-0.00	-0.00	300.00	200.00	0.00	-0.00
126	-0.00	-0.00	-0.00	903.00	200.00	0.00	-0.00	-0.00	-0.00	-0.00	300.00	200.00	0.00	-0.00
127	-0.00	-0.00	-0.00	903.00	200.00	0.00	-0.00	-0.00	-0.00	-0.00	300.00	200.00	0.00	-0.00
128	0.00	0.00	0.00	903.00	200.00	0.00	0.00	-0.00	-0.00	-0.00	300.00	200.00	0.00	-0.00
129	0.00	0.00	0.00	903.00	200.00	0.00	0.00	-0.00	-0.00	-0.00	300.00	200.00	0.00	-0.00
130	-0.00	-0.00	-0.00	903.00	200.00	0.00	-0.00	-0.00	-0.00	-0.00	300.00	200.00	0.00	-0.00
131	-0.00	-0.00	-0.00	903.00	200.00	0.00	-0.00	-0.00	-0.00	-0.00	300.00	200.00	0.00	-0.00
132	-0.00	-0.00	-0.00	903.00	200.00	0.00	-0.00	-0.00	-0.00	-0.00	300.00	200.00	0.00	-0.00
133	-0.00	-0.00	-0.00	903.00	200.00	0.00	-0.00	-0.00	-0.00	-0.00	300.00	200.00	0.00	-0.00
134	-0.00	-0.00	-0.00	903.00	200.00	0.00	-0.00	-0.00	-0.00	-0.00	300.00	200.00	0.00	-0.00
135	-0.00	-0.00	-0.00	903.00	200.00	0.00	-0.00	-0.00	-0.00	-0.00	300.00	200.00	0.00	-0.00
136	-0.00	-0.00	-0.00	903.00	200.00	0.00	-0.00	-0.00	-0.00	-0.00	300.00	200.00	0.00	-0.00
137	-0.00	-0.00	-0.00	903.00	200.00	0.00	-0.00	-0.00	-0.00	-0.00	300.00	200.00	0.00	-0.00
138	-0.00	-0.00	-0.00	903.00	200.00	0.00	-0.00	-0.00	-0.00	-0.00	300.00	200.00	0.00	-0.00
139	-0.00	-0.00	-0.00	903.00	200.00	0.00	-0.00	-0.00	-0.00	-0.00	300.00	200.00	0.00	-0.00
140	-0.00	-0.00	-0.00	903.00	200.00	0.00	-0.00	-0.00	-0.00	-0.00	300.00	200.00	0.00	-0.00
141	-0.00	-0.00	-0.00	903.00	200.00	0.00	-0.00	-0.00	-0.00	-0.00	300.00	200.00	0.00	-0.00
142	-0.00	-0.00	-0.00	903.00	200.00	0.00	-0.00	-0.00	-0.00	-0.00	300.00	200.00	0.00	-0.00
143	-0.00	-0.00	-0.00	903.00	200.00	0.00	-0.00	-0.00	-0.00	-0.00	300.00	200.00	0.00	-0.00
144	-0.00	-0.00	-0.00	903.00	200.00	0.00	-0.00	-0.00	-0.00	-0.00	300.00	200.00	0.00	-0.00
145	0.00	0.00	0.00	903.00	200.00	0.00	0.00	-0.00	-0.00	-0.00	300.00	200.00	0.00	-0.00
146	-0.00	-0.00	-0.00	903.00	200.00	0.00	-0.00	-0.00	-0.00	-0.00	300.00	200.00	0.00	-0.00
147	-0.00	-0.00	-0.00	903.00	200.00	0.00	-0.00	-0.00	-0.00	-0.00	300.00	200.00	0.00	-0.00
148	-0.00	-0.00	-0.00	903.00	200.00	0.00	-0.00	-0.00	-0.00	-0.00	300.00	200.00	0.00	-0.00
149	-0.00	-0.00	-0.00	903.00	200.00	0.00	-0.00	-0.00	-0.00	-0.00	300.00	200.00	0.00	-0.00
150	-0.00	-0.00	-0.00	903.00	200.00	0.00	-0.00	-0.00	-0.00	-0.00	300.00	200.00	0.00	-0.00
151	-0.00	-0.00	-0.00	903.00	200.00	0.00	-0.00	-0.00	-0.00	-0.00	300.00	200.00	0.00	-0.00
152	-0.00	-0.00	-0.00	903.00	200.00	0.00	-0.00	-0.00	-0.00	-0.00	300.00	200.00	0.00	-0.00
153	-0.00	-0.00	-0.00	903.00	200.00	0.00	-0.00	-0.00	-0.00	-0.00	300.00	200.00	0.00	-0.00
154	-0.00	-0.00	-0.00	903.00	200.00	0.00	-0.00	-0.00	-0.00	-0.00	300.00	200.00	0.00	-0.00
155	-0.00	-0.00	-0.00	903.00	200.00	0.00	-0.00	-0.00	-0.00	-0.00	300.00	200.00	0.00	-0.00
156	-0.00	-0.00	-0.00	903.00	200.00	0.00	-0.00	-0.00	-0.00	-0.00	300.00	200.00	0.00	-0.00
157	-0.00	-0.00	-0.00	903.00	200.00	0.00	-0.00	-0.00	-0.00	-0.00	300.00	200.00	0.00	-0.00
158	-0.00	-0.00	-0.00	903.00	200.00	0.00	-0.00	-0.00	-0.00	-0.00	300.00	200.00	0.00	-0.00
159	-0.00	-0.00	-0.00	903.00	200.00	0.00	-0.00	-0.00	-0.00	-0.00	300.00	200.00	0.00	-0.00
160	-0.00	-0.00	-0.00	903.00	200.00	0.00	-0.00	-0.00	-0.00	-0.00	300.00	200.00	0.00	-0.00
161	-0.00	-0.00	-0.00	903.00	200.00	0.00	-0.00	-0.00	-0.00	-0.00	300.00	200.00	0.00	-0.00
162	-0.00	-0.00	-0.00	903.00	200.00	0.00	-0.00	-0.00	-0.00	-0.00	300.00	200.00	0.00	-0.00
163	0.00	0.00	0.00	903.00	200.00	0.00	0.00	-0.00	-0.00	-0.00	300.00	200.00	0.00	-0.00
164	-0.00	-0.00	-0.00	903.00	200.00	0.00	-0.00	-0.00	-0.00	-0.00	300.00	200.00	0.00	-0.00
165	-0.00	-0.00	-0.00	903.00	200.00	0.00	-0.00	-0.00	-0.00	-0.00	300.00	200.00	0.00	-0.00
166	-0.00	-0.00	-0.00	903.00	200.00	0.00	-0.00	-0.00	-0.00	-0.00	300.00	200.00	0.00	-0.00
167	0.00	0.00	0.00	903.00	200.00	0.00	0.00	-0.00	-0.00	-0.00	300.00	200.00	0.00	-0.00
168	0.00	0.00	0.00	903.00	200.00	0.00	0.00	-0.00	-0.00	-0.00	300.00	200.00	0.00	-0.00
169	0.00	0.00	0.00	903.00	200.00	0.00	0.00	-0.00	-0.00	-0.00	300.00	200.00	0.00	-0.00
170	-0.00	-0.00	-0.00	903.00	200.00	0.00	-0.00	-0.00	-0.00	-0.00	300.00	200.00	0.00	-0.00
171	0.00	0.00	0.00	903.00	200.00	0.00	0.00	-0.00	-0.00	-0.00	300.00	200.00	0.00	-0.00
172	-0.00	-0.00	-0.00	903.00	200.00	0.00	-0.00	-0.00	-0.00	-0.00	300.00	200.00	0.00	-0.00
173	-0.00	-0.00	-0.00	903.00	200.00	0.00	-0.00	-0.00	-0.00	-0.00	300.00	200.00	0.00	-0.00
174	-0.00	-0.00	-0.00	903.00	200.00	0.00	-0.00	-0.00	-0.00	-0.00	300.00	200.00	0.00	-0.00
175	-0.00	-0.00	-0.00	903.00	200.00	0.00	-0.00	-0.00	-0.00	-0.00	300.00	200.00	0.00	-0.00
176	0.00	0.00	0.00	903.00	200.00	0.00	0.00	-0.00	-0.00	-0.00	300.00	200.00	0.00	-0.00
177	0.00	0.00	0.00	903.00	200.00	0.00	0.00	-0.00	-0.00	-0.00	300.00	200.00	0.00	-0.00
178	0.00	0.00	0.00	903.00	200.00	0.00	0.00	-0.00	-0.00	-0.00	300.00	200.00	0.00	-0.00
179	-0.00	-0.00	-0.00	903.00	200.00	0.00	-0.00	-0.00	-0.00	-0.00	300.00	200.00	0.00	-0.00
180	-0.00	-0.00	-0.00	903.00	200.00	0.00	-0.00	-0.00	-0.00	-0.00	300.00	200.00	0.00	-0.00
181	0.00	0.00	0.00	903.00	200.00	0.00	0.00	-0.00	-0.00	-0.00	300.00	200.00	0.00	-0.00
182	-0.00	-0.00	-0.00	903.00	200.00	0.00	-0.00	-0.00	-0.00	-0.00	300.00	200.00	0.00	-0.00
183	0.00	0.00	0.00	903.00	200.00	0.00	0.00	-0.00	-0.00	-0.00	300.00	200.00	0.00	-0.00
184	0.00	0.00	0.00	903.00	200.00	0.00	0.00	-0.00	-0.00	-0.00	300.00	200.00	0.00	-0.00
185	-0.00	-0.00	-0.00	903.00	200.00	0.00	-0.00	-0.00	-0.00	-0.00	300.00	200.00	0.00	-0.00
186	-0.00	-0.00	-0.00	903.00	200.00	0.00	-0.00	-0.00	-0.00	-0.00	300.00	200.00	0.00	-0.00
187	-0.00	-0.00	-0.00	903.00	200.00	0.00	-0.00	-0.00	-0.00	-0.00	300.00	200.00	0.00	-0.00
188	0.00	0.00	0.00	903.00	200.00	0.00	0.00	-0.00	-0.00	-0.00	300.00	200.00	0.00	-0.00
189	0.00	0.00	0.00	903.00	200.00	0.00	0.00	-0.00	-0.00	-0.00	300.00	200.00	0.00	-0.00
190	0.00	0.00	0.00	903.00	200.00	0.00	0.00	-0.00	-0.00	-0.00	300.00	200.00	0.00	-0.00
191	-0.00	-0.00	-0.00	903.00	200.00	0.00	-0.00	-0.00	-0.00	-0.00	300.00	200.00	0.00	-0.00
192	0.00	0.00	0.00	903.00	200.00	0.00	0.00	-0.00	-0.00	-0.00	300.00	200.00	0.00	-0.00
193	0.00	0.00	0.00	903.00	200.00	0.00	0.00	-0.00	-0.00	-0.00	300.00	200.00	0.00	-0.00
194	0.00	0.00	0.00	903.00	200.00	0.00	0.00	-0.00	-0.00	-0.00	300.00	200.00	0.00	-0.00
195	-0.00	-0.00	-0.00	903.00	200.00	0.00	-0.00	-0.00	-0.00	-0.00	300.00	200.00	0.00	-0.00
196	0.00	0.00	0.00	903.00	200.00	0.00	0.00	-0.00	-0.00	-0.00	300.00	200.00	0.00	-0.00
197	-0.00	-0.00	-0.00	903.00	200.00	0.00	-0.00	-0.00	-0.00	-0.00	300.00	200.00	0.00	-0.00
198	-0.00	-0.00	-0.00	903.00	200.00	0.00	-0.00	-0.00	-0.00	-0.00	300.00	200.00	0.00	-0.00
199	-0.00	-0.00	-0.00	903.00	200.00	0.00	-0.00	-0.00	-0.00	-0.00	300.00	200.00	0.00	-0.00
200	0.00	0.00	0.00	903.00	200.00	0.00	0.00	-0.00	-0.00	-0.00	300.00	200.00	0.00	-0.00
201	-0.00	-0.00	-0.00	903.00	200.00	0.00	-0.00	-0.00	-0.00	-0.00	300.00	200.00	0.00	-0.00
202	0.00	0.00	0.00	903.00	200.00	0.00	0.00	-0.00	-0.00	-0.00	300.00	200.00	0.00	-0.00
203	0.00	0.00	0.00	903.00	200.00	0.00	0.00	-0.00	-0.00	-0.00	300.00	200.00	0.00	-0.00
204	-0.00	-0.00	-0.00	903.00	200.00	0.00	-0.00	-0.00	-0.00	-0.00	300.00	200.00	0.00	-0.00
205	-0.00	-0.00	-0.00	903.00	200.00	0.00	-0.00	-0.00	-0.00	-0.00	300.00	200.00	0.00	-0.00
206	0.00	0.00	0.00	903.00	200.00	0.00	0.00	-0.00	-0.00	-0.00	300.00	200.00	0.00	-0.00
207	0.00	0.00	0.00	903.00	200.00	0.00	0.00	-0.00	-0.00	-0.00	300.00	200.00	0.00	-0.00
208	-0.00	-0.00	-0.00	903.00	200.00	0.00	-0.00	-0.00	-0.00	-0.00	300.00	200.00	0.00	-0.00
209	0.00	0.00	0.00	903.00	200.00	0.00	0.00	-0.00	-0.00	-0.00	300.00	200.00	0.00	-0.00
210	0.00	0.00	0.00	903.00	200.00	0.00	0.00	-0.00	-0.00	-0.00	300.00	200.00	0.00	-0.00
211	0.00	0.00	0.00	903.00	200.00	0.00	0.00	-0.00	-0.00	-0.00	300.00	200.00	0.00	-0.00
212	-0.00	-0.00	-0.00	903.00	200.00	0.00	-0.00	-0.00	-0.00	-0.00	300.00	200.00	0.00	-0.00
213	0.00	0.00	0.00	903.00	200.00	0.00	0.00	-0.00	-0.00	-0.00	300.00	200.00	0.00	-0.00
214	0.00	0.00	0.00	903.00	200.00	0.00	0.00	-0.00	-0.00	-0.00	300.00	200.00	0.00	-0.00
215	-0.00	-0.00	-0.00	903.00	200.00	0.00	-0.00	-0.00	-0.00	-0.00	300.00	200.00	0.00	-0.00
216	-0.00	-0.00	-0.00	903.00	200.00	0.00	-0.00	-0.00	-0.00	-0.00	300.00	200.00	0.00	-0.00
217	-0.00	-0.00	-0.00	903.00	200.00	0.00	-0.00	-0.00	-0.00	-0.00	300.00	200.00	0.00	-0.00
218	0.00	0.00	0.00	903.00	200.00	0.00	0.00	-0.00	-0.00	-0.00	300.00	200.00	0.00	-0.00
219	-0.00	-0.00	-0.00	903.00	200.00	0.00	-0.00	-0.00	-0.00	-0.00	300.00	200.00	0.00	-0.00
220	0.00	0.00	0.00	903.00	200.00	0.00	0.00	-0.00	-0.00	-0.00	300.00	200.00	0.00	-0.00
221	-0.00	-0.00	-0.00	903.00	200.00	0.00	-0.00	-0.00	-0.00	-0.00	300.00	200.00	0.00	-0.00
222	-0.00	-0.00	-0.00	903.00	200.00	0.00	-0.00	-0.00	-0.00	-0.00	300.00	200.00	0.00	-0.00
223	0.00	0.00	0.00	903.00	200.00	0.00	0.00	-0.00	-0.00	-0.00	300.00	200.00	0.00	-0.00
224	-0.00	-0.00	-0.00	903.00	200.00	0.00	-0.00	-0.00	-0.00	-0.00	300.00	200.00	0.00	-0.00
225	-0.00	-0.00	-0.00	903.00	200.00	0.00	-0.00	-0.00	-0.00	-0.00	300.00	200.00	0.00	-0.00
226	-0.00	-0.00	-0.00	903.00	200.00	0.00	-0.00	-0.00	-0.00	-0.00	300.00	200.00	0.00	-0.00
227	-0.00	-0.00	-0.00	903.00	200.00	0.00	-0.00	-0.00	-0.00	-0.00	300.00	200.00	0.00	-0.00
228	0.00	0.00	0.00	903.00	200.00	0.00	0.00	-0.00	-0.00	-0.00	300.00	200.00	0.00	-0.00
229	-0.00	-0.00	-0.00	903.00	200.00	0.00	-0.00	-0.00	-0.00	-0.00	300.00	200.00	0.00	-0.00
230	-0.00	-0.00	-0.00	903.00	200.00	0.00	-0.00	-0.00	-0.00	-0.00	300.00	200.00	0.00	-0.00
231	-0.00	-0.00	-0.00	903.00	200.00	0.00	-0.00	-0.00	-0.00	-0.00	300.00	200.00	0.00	-0.00
232	-0.00	-0.00	-0.00	903.00	200.00	0.00	-0.00	-0.00	-0.00	-0.00	300.00	200.00	0.00	-0.00
233	0.00	0.00	0.00	903.00	200.00	0.00	0.00	-0.00	-0.00	-0.00	300.00	200.00	0.00	-0.00
234	-0.00	-0.00	-0.00	903.00	200.00	0.00	-0.00	-0.00	-0.00	-0.00	300.00	200.00	0.00	-0.00
235	-0.00	-0.00	-0.00	903.00	200.00	0.00	-0.00	-0.00	-0.00	-0.00	300.00	200.00	0.00	-0.00
236	-0.00	-0.00	-0.00	903.00	200.00	0.00	-0.00	-0.00	-0.00	-0.00	300.00	200.00	0.00	-0.00
237	0.00	0.00	0.00	903.00	200.00	0.00	0.00	-0.00	-0.00	-0.00	300.00	200.00	0.00	-0.00
238	0.00	0.00	0.00	903.00	200.00	0.00	0.00	-0.00	-0.00	-0.00	300.00	200.00	0.00	-0.00
239	0.00	0.00	0.00	903.00	200.00	0.00	0.00	-0.00	-0.00	-0.00	300.00	200.00	0.00	-0.00
240	-0.00	-0.00	-0.00	903.00	200.00	0.00	-0.00	-0.00	-0.00	-0.00	300.00	200.00	0.00	-0.00
241	-0.00	-0.00	-0.00	903.00	200.00	0.00	-0.00	-0.00	-0.00	-0.00	300.00	200.00	0.00	-0.00
242	-0.00	-0.00	-0.00	903.00	200.00	0.00	-0.00	-0.00	-0.00	-0.00	300.00	200.00	0.00	-0.00
243	-0.00	-0.00	-0.00	903.00	200.00	0.00	-0.00	-0.00	-0.00	-0.00	300.00	200.00	0.00	-0.00
244	0.00	0.00	0.00	903.00	200.00	0.00	0.00	-0.00	-0.00	-0.00	300.00	200.00	0.00	-0.00
245	0.00	0.00	0.00	903.00	200.00	0.00	0.00	-0.00	-0.00	-0.00	300.00	200.00	0.00	-0.00
246	-0.00	-0.00	-0.00	903.00	200.00	0.00	-0.00	-0.00	-0.00	-0.00	300.00	200.00	0.00	-0.00
247	-0.00	-0.00	-0.00	903.00	200.00	0.00	-0.00	-0.00	-0.00	-0.00	300.00	200.00	0.00	-0.00
248	-0.00	-0.00	-0.00	903.00	200.00	0.00	-0.00	-0.00	-0.00	-0.00	300.00	200.00	0.00	-0.00
249	0.00	0.00	0.00	903.00	200.00	0.00	0.00	-0.00	-0.00	-0.00	300.00	200.00	0.00	-0.00
250	-0.00	-0.00	-0.00	903.00	200.00	0.00	-0.00	-0.00	-0.00	-0.00	300.00	200.00	0.00	-0.00
251	0.00	0.00	0.00	903.00	200.00	0.00	0.00	-0.00	-0.00	-0.00	300.00	200.00	0.00	-0.00
252	-0.00	-0.00	-0.00	903.00	200.00	0.00	-0.00	-0.00	-0.00	-0.00	300.00	200.00	0.00	-0.00
253	-0.00	-0.00	-0.00	903.00	200.00	0.00	-0.00	-0.00	-0.00	-0.00	300.00	200.00	0.00	-0.00
254	0.00	0.00	0.00	903.00	200.00	0.00	0.00	-0.00	-0.00	-0.00	300.00	200.00	0.00	-0.00
255	0.00	0.00	0.00	903.00	200.00	0.00	0.00	-0.00	-0.00	-0.00	300.00	200.00	0.00	-0.00
256	-0.00	-0.00	-0.00	903.00	200.00	0.00	-0.00	-0.00	-0.00	-0.00	300.00	200.00	0.00	-0.00
257	-0.00	-0.00	-0.00	903.00	200.00	0.00	-0.00	-0.00	-0.00	-0.00	300.00	200.00	0.00	-0.00
258	-0.00	-0.00	-0.00	903.00	200.00	0.00	-0.00	-0.00	-0.00	-0.00	300.00	200.00	0.00	-0.00
259	0.00	0.00	0.00	903.00	200.00	0.00	0.00	-0.00	-0.00	-0.00	300.00	200.00	0.00	-0.00
260	-0.00	-0.00	-0.00	903.00	200.00	0.00	-0.00	-0.00	-0.00	-0.00	300.00	200.00	0.00	-0.00
261	-0.00	-0.00	-0.00	903.00	200.00	0.00	-0.00	-0.00	-0.00	-0.00	300.00	200.00	0.00	-0.00
262	-0.00	-0.00	-0.00	903.00	200.00	0.00	-0.00	-0.00	-0.00	-0.00	300.00	200.00	0.00	-0.00
263	0.00	0.00	0.00	903.00	200.00	0.00	0.00	-0.00	-0.00	-0.00	300.00	200.00	0.00	-0.00
264	-0.00	-0.00	-0.00	903.00	200.00	0.00	-0.00	-0.00	-0.00	-0.00	300.00	200.00	0.00	-0.00
265	-0.00	-0.00	-0.00	903.00	200.00	0.00	-0.00	-0.00	-0.00	-0.00	300.00	200.00	0.00	-0.00
266	-0.00	-0.00	-0.00	903.00	200.00	0.00	-0.00	-0.00	-0.00	-0.00	300.00	200.00	0.00	-0.00
267	0.00	0.00	0.00	903.00	200.00	0.00	0.00	-0.00	-0.00	-0.00	300.00	200.00	0.00	-0.00
268	-0.00	-0.00	-0.00	903.00	200.00	0.00	-0.00	-0.00	-0.00	-0.00	300.00	200.00	0.00	-0.00
269	0.00	0.00	0.00	903.00	200.00	0.00	0.00	-0.00	-0.00	-0.00	300.00	200.00	0.00	-0.00
270	0.00	0.00	0.00	903.00	200.00	0.00	0.00	-0.00	-0.00	-0.00	300.00	200.00	0.00	-0.00
271	0.00	0.00	0.00	903.00	200.00	0.00	0.00	-0.00	-0.00	-0.00	300.00	200.00	0.00	-0.00
272	-0.00	-0.00	-0.00	903.00	200.00	0.00	-0.00	-0.00	-0.00	-0.00	300.00	200.00	0.00	-0.00
273	-0.00	-0.00	-0.00	903.00	200.00	0.00	-0.00	-0.00	-0.00	-0.00	300.00	200.00	0.00	-0.00
274	0.00	0.00	0.00	903.00	200.00	0.00	0.00	-0.00	-0.00	-0.00	300.00	200.00	0.00	-0.00
275	-0.00	-0.00	-0.00	903.00	200.00	0.00	-0.00	-0.00	-0.00	-0.00	300.00	200.00	0.00	-0.00
276	-0.00	-0.00	-0.00	903.00	200.00	0.00	-0.00	-0.00	-0.00	-0.00	300.00	200.00	0.00	-0.00
277	-0.00	-0.00	-0.00	903.00	200.00	0.00	-0.00	-0.00	-0.00	-0.00	300.00	200.00	0.00	-0.00
278	-0.00	-0.00	-0.00	903.00	200.00	0.00	-0.00	-0.00	-0.00	-0.00	300.00	200.00	0.00	-0.00
279	-0.00	-0.00	-0.00	903.00	200.00	0.00	-0.00	-0.00	-0.00	-0.00	300.00	200.00	0.00	-0.00
280	-0.00	-0.00	-0.00	903.00	200.00	0.00	-0.00	-0.00	-0.00	-0.00	300.00	200.00	0.00	-0.00
281	-0.00	-0.00	-0.00	903.00	200.00	0.00	-0.00	-0.00	-0.00	-0.00	300.00	200.00	0.00	-0.00
282	-0.00	-0.00	-0.00	903.00	200.00	0.00	-0.00	-0.00	-0.00	-0.00	300.00	200.00	0.00	-0.00
283	-0.00	-0.00	-0.00	903.00	200.00	0.00	-0.00	-0.00	-0.00	-0.00	300.00	200.00	0.00	-0.00
284	-0.00	-0.00	-0.00	903.00	200.00	0.00	-0.00	-0.00	-0.00	-0.00	300.00	200.00	0.00	-0.00
285	0.00	0.00	0.00	903.00	200.00	0.00	0.00	-0.00	-0.00	-0.00	300.00	200.00	0.00	-0.00
286	-0.00	-0.00	-0.00	903.00	200.00	0.00	-0.00	-0.00	-0.00	-0.00	300.00	200.00	0.00	-0.00
287	-0.00	-0.00	-0.00	903.00	200.00	0.00	-0.00	-0.00	-0.00	-0.00	300.00	200.00	0.00	-0.00
288	-0.00	-0.00	-0.00	903.00	200.00	0.00	-0.00	-0.00	-0.00	-0.00	300.00	200.00	0.00	-0.00
289	-0.00	-0.00	-0.00	903.00	200.00	0.00	-0.00	-0.00	-0.00	-0.00	300.00	200.00	0.00	-0.00
290	-0.00	-0.00	-0.00	903.00	200.00	0.00	-0.00	-0.00	-0.00	-0.00	300.00	200.00	0.00	-0.00
291	-0.00	-0.00	-0.00	903.00	200.00	0.00	-0.00	-0.00	-0.00	-0.00	300.00	200.00	0.00	-0.00
292	-0.00	-0.00	-0.00	903.00	200.00	0.00	-0.00	-0.00	-0.00	-0.00	300.00	200.00	0.00	-0.00
293	-0.00	-0.00	-0.00	903.00	200.00	0.00	-0.00	-0.00	-0.00	-0.00	300.00	200.00	0.00	-0.00
294	-0.00	-0.00	-0.00	903.00	200.00	0.00	-0.00	-0.00	-0.00	-0.00	300.00	200.00	0.00	-0.00
295	-0.00	-0.00	-0.00	903.00	200.00	0.00	-0.00	-0.00	-0.00	-0.00	300.00	200.00	0.00	-0.00
296	-0.00	-0.00	-0.00	903.00	200.00	0.00	-0.00	-0.00	-0.00	-0.00	300.00	200.00	0.00	-0.00
297	-0.00	-0.00	-0.00	903.00	200.00	0.00	-0.00	-0.00	-0.00	-0.00	300.00	200.00	0.00	-0.00
298	17.17	1.68	5.49	1194.67	355.56	0.00	-703.18	-0.00	-0.00	-0.00	300.00	200.00	0.00	-0.00
299	-0.00	-0.00	-0.00	903.00	200.00	0.00	-0.00	-0.00	-0.00	-0.00	300.00	200.00	0.00	-0.00
300	-0.00	-0.00	-0.00	903.00	200.00	0.00	-0.00	-0.00	-0.00	-0.00	300.00	200.00	0.00	-0.00
301	-0.00	-0.00	-0.00	903.00	200.00	0.00	-0.00	-0.00	-0.00	-0.00	300.00	200.00	0.00	-0.00
302	-0.00	-0.00	-0.00	903.00	200.00	0.00	-0.00	-0.00	-0.00	-0.00	300.00	200.00	0.00	-0.00
303	-0.00	-0.00	-0.00	903.00	200.00	0.00	-0.00	-0.00	-0.00	-0.00	300.00	200.00	0.00	-0.00
304	-0.00	-0.00	-0.00	903.00	200.00	0.00	-0.00	-0.00	-0.00	-0.00	300.00	200.00	0.00	-0.00
305	-0.00	-0.00	-0.00	903.00	200.00	0.00	-0.00	-0.00	-0.00	-0.00	300.00	200.00	0.00	-0.00
306	-0.00	-0.00	-0.00	903.00	200.00	0.00	-0.00	-0.00	-0.00	-0.00	300.00	200.00	0.00	-0.00
307	-0.00	-0.00	-0.00	903.00	200.00	0.00	-0.00	-0.00	-0.00	-0.00	300.00	200.00	0.00	-0.00
308	-0.00	-0.00	-0.00	903.00	200.00	0.00	-0.00	-0.00	-0.00	-0.00	300.00	200.00	0.00	-0.00
309	-0.00	-0.00	-0.00	903.00	200.00	0.00	-0.00	-0.00	-0.00	-0.00	300.00	200.00	0.00	-0.00
310	-0.00	-0.00	-0.00	903.00	200.00	0.00	-0.00	-0.00	-0.00	-0.00	300.00	200.00	0.00	-0.00
311	-0.00	-0.00	-0.00	903.00	200.00	0.00	-0.00	-0.00	-0.00	-0.00	300.00	200.00	0.00	-0.00
312	-0.00	-0.00	-0.00	903.00	200.00	0.00	-0.00	-0.00	-0.00	-0.00	300.00	200.00	0.00	-0.00
313	-0.00	-0.00	-0.00	903.00	200.00	0.00	-0.00	-0.00	-0.00	-0.00	300.00	200.00	0.00	-0.00
314	-0.00	-0.00	-0.00	903.00	200.00	0.00	-0.00	-0.00	-0.00	-0.00	300.00	200.00	0.00	-0.00
315	-0.00	-0.00	-0.00	903.00	200.00	0.00	-0.00	-0.00	-0.00	-0.00	300.00	200.00	0.00	-0.00
316	-0.00	-0.00	-0.00	903.00	200.00	0.00	-0.00	-0.00	-0.00	-0.00	300.00	200.00	0.00	-0.00
317	-0.00	-0.00	-0.00	903.00	200.00	0.00	-0.00	-0.00	-0.00	-0.00	300.00	200.00	0.00	-0.00
318	-0.00	-0.00	-0.00	903.00	200.00	0.00	-0.00	-0.00	-0.00	-0.00	300.00	200.00	0.00	-0.00
319	-0.00	-0.00	-0.00	903.00	200.00	0.00	-0.00	-0.00	-0.00	-0.00	300.00	200.00	0.00	-0.00
320	-0.00	-0.00	-0.00	903.00	200.00	0.00	-0.00	-0.00	-0.00	-0.00	300.00	200.00	0.00	-0.00
321	-0.00	-0.00	-0.00	903.00	200.00	0.00	-0.00	-0.00	-0.00	-0.00	300.00	200.00	0.00	-0.00
322	-0.00	-0.00	-0.00	903.00	200.00	0.00	-0.00	-0.00	-0.00	-0.00	300.00	200.00	0.00	-0.00
323	-0.00	-0.00	-0.00	903.00	200.00	0.00	-0.00	-0.00	-0.00	-0.00	300.00	200.00	0.00	-0.00
324	-0.00	-0.00	-0.00	903.00	200.00	0.00	-0.00	-0.00	-0.00	-0.00	300.00	200.00	0.00	-0.00
325	-0.00	-0.00	-0.00	903.00	200.00	0.00	-0.00	-0.00	-0.00	-0.00	300.00	200.00	0.00	-0.00
326	-0.00	-0.00	-0.00	903.00	200.00	0.00	-0.00	-0.00	-0.00	-0.00	300.00	200.00	0.00	-0.00
327	-0.00	-0.00	-0.00	903.00	200.00	0.00	-0.00	-0.00	-0.00	-0.00	300.00	200.00	0.00	-0.00
328	-0.00	-0.00	-0.00	903.00	200.00	0.00	-0.00	-0.00	-0.00	-0.00	300.00	200.00	0.00	-0.00
329	-0.00	-0.00	-0.00	903.00	200.00	0.00	-0.00	-0.00	-0.00	-0.00	300.00	200.00	0.00	-0.00
330	-0.00	-0.00	-0.00	903.00	200.00	0.00	-0.00	-0.00	-0.00	-0.00	300.00	200.00	0.00	-0.00
331	-0.00	-0.00	-0.00	903.00	200.00	0.00	-0.00	-0.00	-0.00	-0.00	300.00	200.00	0.00	-0.00
332	-0.00	-0.00	-0.00	903.00	200.00	0.00	-0.00	-0.00	-0.00	-0.00	300.00	200.00	0.00	-0.00
333	-0.00	-0.00	-0.00	903.00	200.00	0.00	-0.00	-0.00	-0.00	-0.00	300.00	200.00	0.00	-0.00
334	-0.00	-0.00	-0.00	903.00	200.00	0.00	-0.00	-0.00	-0.00	-0.00	300.00	200.00	0.00	-0.00
335	-0.00	-0.00	-0.00	903.00	200.00	0.00	-0.00	-0.00	-0.00	-0.00	300.00	200.00	0.00	-0.00
336	-0.00	-0.00	-0.00	903.00	200.00	0.00	-0.00	-0.00	-0.00	-0.00	300.00	200.00	0.00	-0.00
337	-0.00	-0.00	-0.00	903.00	200.00	0.00	-0.00	-0.00	-0.00	-0.00	300.00	200.00	0.00	-0.00
338	-0.00	-0.00	-0.00	903.00	200.00	0.00	-0.00	-0.00	-0.00	-0.00	300.00	200.00	0.00	-0.00
339	-0.00	-0.00	-0.00	903.00	200.00	0.00	-0.00	-0.00	-0.00	-0.00	300.00	200.00	0.00	-0.00
340	-0.00	-0.00	-0.00	903.00	200.00	0.00	-0.00	-0.00	-0.00	-0.00	300.00	200.00	0.00	-0.00
341	-0.00	-0.00	-0.00	903.00	200.00	0.00	-0.00	-0.00	-0.00	-0.00	300.00	200.00	0.00	-0.00
342	-0.00	-0.00	-0.00	903.00	200.00	0.00	-0.00	-0.00	-0.00	-0.00	300.00	200.00	0.00	-0.00
343	-0.00	-0.00	-0.00	903.00	200.00	0.00	-0.00	-0.00	-0.00	-0.00	300.00	200.00	0.00	-0.00
344	-0.00	-0.00	-0.00	903.00	200.00	0.00	-0.00	-0.00	-0.00	-0.00	300.00	200.00	0.00	-0.00
345	-0.00	-0.00	-0.00	903.00	200.00	0.00	-0.00	-0.00	-0.00	-0.00	300.00	200.00	0.00	-0.00
346	-0.00	-0.00	-0.00	903.00	200.00	0.00	-0.00	-0.00	-0.00	-0.00	300.00	200.00	0.00	-0.00
347	-0.00	-0.00	-0.00	903.00	200.00	0.00	-0.00	-0.00	-0.00	-0.00	300.00	200.00	0.00	-0.00
348	-0.00	-0.00	-0.00	903.00	200.00	0.00	-0.00	-0.00	-0.00	-0.00	300.00	200.00	0.00	-0.00
349	-0.00	-0.00	-0.00	903.00	200.00	0.00	-0.00	-0.00	-0.00	-0.00	300.00	200.00	0.00	-0.00
350	-0.00	-0.00	-0.00	903.00	200.00	0.00	-0.00	-0.00	-0.00	-0.00	300.00	200.00	0.00	-0.00
351	-0.00	-0.00	-0.00	903.00	200.00	0.00	-0.00	-0.00	-0.00	-0.00	300.00	200.00	0.00	-0.00
352	-0.00	-0.00	-0.00	903.00	200.00	0.00	-0.00	-0.00	-0.00	-0.00	300.00	200.00	0.00	-0.00
353	9.54	1.07	5.04	1184.82	375.76	0.00	-112.59	-0.00	-0.00	-0.00	300.00	200.00	0.00	-0.00
354	-0.00	-0.00	-0.00	903.00	200.00	0.00	-0.00	-0.00	-0.00	-0.00	300.00	200.00	0.00	-0.00
355	-0.00	-0.00	-0.00	903.00	200.00	0.00	-0.00	-0.00	-0.00	-0.00	300.00	200.00	0.00	-0.00
356	-0.00	-0.00	-0.00	903.00	200.00	0.00	-0.00	-0.00	-0.00	-0.00	300.00	200.00	0.00	-0.00
357	-0.00	-0.00	-0.00	903.00	200.00	0.00	-0.00	-0.00	-0.00	-0.00	300.00	200.00	0.00	-0.00
358	-0.00	-0.00	-0.00	903.00	200.00	0.00	-0.00	-0.00	-0.00	-0.00	300.00	200.00	0.00	-0.00
359	-0.00	-0.00	-0.00	903.00	200.00	0.00	-0.00	-0.00	-0.00	-0.00	300.00	200.00	0.00	-0.00
360	-0.00	-0.00	-0.00	903.00	200.00	0.00	-0.00	-0.00	-0.00	-0.00	300.00	200.00	0.00	-0.00
361	-0.00	-0.00	-0.00	903.00	200.00	0.00	-0.00	-0.00	-0.00	-0.00	300.00	200.00	0.00	-0.00
362	-0.00	-0.00	-0.00	903.00	200.00	0.00	-0.00	-0.00	-0.00	-0.00	300.00	200.00	0.00	-0.00
363	-0.00	-0.00	-0.00	903.00	200.00	0.00	-0.00	-0.00	-0.00	-0.00	300.00	200.00	0.00	-0.00
364	-0.00	-0.00	-0.00	903.00	200.00	0.00	-0.00	-0.00	-0.00	-0.00	300.00	200.00	0.00	-0.00
365	-0.00	-0.00	-0.00	903.00	200.00	0.00	-0.00	-0.00	-0.00	-0.00	300.00	200.00	0.00	-0.00
366	-0.00	-0.00	-0.00	903.00	200.00	0.00	-0.00	-0.00	-0.00	-0.00	300.00	200.00	0.00	-0.00
367	-0.00	-0.00	-0.00	903.00	200.00	0.00	-0.00	-0.00	-0.00	-0.00	300.00	200.00	0.00	-0.00
368	-0.00	-0.00	-0.00	903.00	200.00	0.00	-0.00	-0.00	-0.00	-0.00	300.00	200.00	0.00	-0.00
369	-0.00	-0.00	-0.00	903.00	200.00	0.00	-0.00	-0.00	-0.00	-0.00	300.00	200.00	0.00	-0.00
370	-0.00	-0.00	-0.00	903.00	200.00	0.00	-0.00	-0.00	-0.00	-0.00	300.00	200.00	0.00	-0.00
371	-0.00	-0.00	-0.00	903.00	200.00	0.00	-0.00	-0.00	-0.00	-0.00	300.00	200.00	0.00	-0.00
372	-0.00	-0.00	-0.00	903.00	200.00	0.00	-0.00	-0.00	-0.00	-0.00	300.00	200.00	0.00	-0.00
373	-0.00	-0.00	-0.00	903.00	200.00	0.00	-0.00	-0.00	-0.00	-0.00	300.00	200.00	0.00	-0.00
374	-0.00	-0.00	-0.00	903.00	200.00	0.00	-0.00	-0.00	-0.00	-0.00	300.00	200.00	0.00	-0.00
375	-0.00	-0.00	-0.00	903.00	200.00	0.00	-0.00	-0.00	-0.00	-0.00	300.00	200.00	0.00	-0.00
376	-0.00	-0.00	-0.00	903.00	200.00	0.00	-0.00	-0.00	-0.00	-0.00	300.00	200.00	0.00	-0.00
377	-0.00	-0.00	-0.00	903.00	200.00	0.00	-0.00	-0.00	-0.00	-0.00	300.00	200.00	0.00	-0.00
378	-0.00	-0.00	-0.00	903.00	200.00	0.00	-0.00	-0.00	-0.00	-0.00	300.00	200.00	0.00	-0.00
379	-0.00	-0.00	-0.00	903.00	200.00	0.00	-0.00	-0.00	-0.00	-0.00	300.00	200.00	0.00	-0.00
380	-0.00	-0.00	-0.00	903.00	200.00	0.00	-0.00	-0.00	-0.00	-0.00	300.00	200.00	0.00	-0.00
381	-0.00	-0.00	-0.00	903.00	200.00	0.00	-0.00	-0.00	-0.00	-0.00	300.00	200.00	0.00	-0.00
382	-0.00	-0.00	-0.00	903.00	200.00	0.00	-0.00	-0.00	-0.00	-0.00	300.00	200.00	0.00	-0.00
383	-0.00	-0.00	-0.00	903.00	200.00	0.00	-0.00	-0.00	-0.00	-0.00	300.00	200.00	0.00	-0.00
384	-0.00	-0.00	-0.00	903.00	200.00	0.00	-0.00	-0.00	-0.00	-0.00	300.00	200.00	0.00	-0.00
385	-0.00	-0.00	-0.00	903.00	200.00	0.00	-0.00	-0.00	-0.00	-0.00	300.00	200.00	0.00	-0.00
386	-0.00	-0.00	-0.00	903.00	200.00	0.00	-0.00	-0.00	-0.00	-0.00	300.00	200.00	0.00	-0.00
387	-0.00	-0.00	-0.00	903.00	200.00	0.00	-0.00	-0.00	-0.00	-0.00	300.00	200.00	0.00	-0.00
388	-0.00	-0.00	-0.00	903.00	200.00	0.00	-0.00	-0.00	-0.00	-0.00	300.00	200.00	0.00	-0.00
389	-0.00	-0.00	-0.00	903.00	200.00	0.00	-0.00	-0.00	-0.00	-0.00	300.00	200.00	0.00	-0.00
390	-0.00	-0.00	-0.00	903.00	200.00	0.00	-0.00	-0.00	-0.00	-0.00	300.00	200.00	0.00	-0.00
391	-0.00	-0.00	-0.00	903.00	200.00	0.00	-0.00	-0.00	-0.00	-0.00	300.00	200.00	0.00	-0.00
392	-0.00	-0.00	-0.00	903.00	200.00	0.00	-0.00	-0.00	-0.00	-0.00	300.00	200.00	0.00	-0.00
393	-0.00	-0.00	-0.00	903.00	200.00	0.00	-0.00	-0.00	-0.00	-0.00	300.00	200.00	0.00	-0.00
394	-0.00	-0.00	-0.00	903.00	200.00	0.00	-0.00	-0.00	-0.00	-0.00	300.00	200.00	0.00	-0.00
395	0.23	-0.53	14.34	893.43	253.19	0.00	-61.60	-0.00	-0.00	-0.00	300.00	200.00	0.00	-0.00
396	-2.14	-7.17	169.22	882.98	253.38	0.00	-97.38	-0.00	-0.00	-0.00	300.00	200.00	0.00	-0.00
397	-4.12	-1.60	225.52	885.75	254.26	0.00	252.34	-0.00	-0.00	-0.00	300.00	200.00	0.00	-0.00
398	16.10	5.65	219.27	886.09	254.00	0.00	278.14	-0.00	-0.00	-0.00	300.00	200.00	0.00	-0.00
399	42.88	6.18	260.31	879.26	251.82	0.00	377.21	-0.00	-0.00	-0.00	300.00	200.00	0.00	-0.00
400	59.51	3.36	294.95	877.86	252.77	0.00	271.99	-0.00	-0.00	-0.00	300.00	200.00	0.00	-0.00
401	50.74	3.36	316.31	875.50	254.51	0.00	134.22	-0.00	-0.00	-0.00	300.00	200.00	0.00	-0.00
402	38.30	3.81	333.10	872.90	255.70	0.00	5.17	-0.00	-0.00	-0.00	300.00	200.00	0.00	-0.00
403	43.18	0.69	351.26	868.07	258.12	0.00	-258.47	-0.00	-0.00	-0.00	300.00	200.00	0.00	-0.00
404	66.30	-10.76	378.72	861.30	260.60	0.00	-253.41	-0.00	-0.00	-0.00	300.00	200.00	0.00	-0.00
405	85.91	-19.00	406.04	855.20	262.61	0.00	75.84	-0.00	-0.00	-0.00	300.00	200.00	0.00	-0.00
406	92.39	-25.94	427.09	851.45	263.88	0.00	353.26	-0.00	-0.00	-0.00	300.00	200.00	0.00	-0.00
407	88.27	-28.92	432.43	849.44	264.71	0.00	-24.90	-0.00	-0.00	-0.00	300.00	200.00	0.00	-0.00
408	83.24	-29.07	424.65	848.13	265.68	0.00	-544.99	-0.00	-0.00	-0.00	300.00	200.00	0.00	-0.00
409	81.25	-32.12	418.09	846.83	266.28	0.00	-996.50	-0.00	-0.00	-0.00	300.00	200.00	0.00	-0.00
410	81.25	-36.47	420.07	845.24	267.13	0.00	-1138.07	-0.00	-0.00	-0.00	300.00	200.00	0.00	-0.00
411	82.17	-39.98	429.69	844.30	267.68	0.00	-1179.70	-0.00	-0.00	-0.00	300.00	200.00	0.00	-0.00
412	82.17	-40.44	445.10	843.76	268.02	0.00	-1269.87	-0.00	-0.00	-0.00	300.00	200.00	0.00	-0.00
413	80.80	-38.38	463.41	843.34	268.36	0.00	-1321.49	-0.00	-0.00	-0.00	300.00	200.00	0.00	-0.00
414	79.50	-35.55	484.16	843.34	268.01	0.00	-1543.70	-0.00	-0.00	-0.00	300.00	200.00	0.00	-0.00
415	78.35	-32.88	507.66	843.67	267.93	0.00	-1641.03	-0.00	-0.00	-0.00	300.00	200.00	0.00	-0.00
416	77.44	-30.21	531.01	843.26	268.05	0.00	-1731.18	-0.00	-0.00	-0.00	300.00	200.00	0.00	-0.00
417	76.45	-29.14	550.99	843.10	268.01	0.00	-1810.57	-0.00	-0.00	-0.00	300.00	200.00	0.00	-0.00
418	75.30	-29.14	571.44	843.00	268.20	0.00	-1785.96	-0.00	-0.00	-0.00	300.00	200.00	0.00	-0.00
419	73.62	-30.29	588.07	842.60	268.45	0.00	-1825.56	-0.00	-0.00	-0.00	300.00	200.00	0.00	-0.00
420	71.56	-32.04	599.98	842.34	268.57	0.00	-1912.01	-0.00	-0.00	-0.00	300.00	200.00	0.00	-0.00
421	69.58	-33.95	609.44	841.78	268.85	0.00	-1979.62	-0.00	-0.00	-0.00	300.00	200.00	0.00	-0.00
422	68.44	-36.24	617.37	841.38	269.30	0.00	-2022.02	-0.00	-0.00	-0.00	300.00	200.00	0.00	-0.00
423	66.99	-37.92	622.25	840.62	269.69	0.00	-2160.33	-0.00	-0.00	-0.00	300.00	200.00	0.00	-0.00
424	65.69	-39.37	625.31	840.26	269.94	0.00	-2155.87	-0.00	-0.00	-0.00	300.00	200.00	0.00	-0.00
425	63.78	-39.75	626.07	839.39	270.39	0.00	-2181.85	-0.00	-0.00	-0.00	300.00	200.00	0.00	-0.00
426	61.95	-39.67	625.46	838.81	270.65	0.00	-2289.43	-0.00	-0.00	-0.00	300.00	200.00	0.00	-0.00
427	59.89	-38.38	623.32	837.93	270.84	0.00	-2328.18	-0.00	-0.00	-0.00	300.00	200.00	0.00	-0.00
428	57.22	-36.62	620.42	837.48	271.13	0.00	-2266.26	-0.00	-0.00	-0.00	300.00	200.00	0.00	-0.00
429	54.24	-34.79	616.15	836.51	271.32	0.00	-2198.08	-0.00	-0.00	-0.00	300.00	200.00	0.00	-0.00
430	51.04	-32.65	610.66	835.83	271.61	0.00	-2131.45	-0.00	-0.00	-0.00	300.00	200.00	0.00	-0.00
431	47.76	-30.75	605.77	834.69	271.74	0.00	-1970.05	-0.00	-0.00	-0.00	300.00	200.00	0.00	-0.00
432	45.09	-29.45	601.35	833.80	272.01	0.00	-1834.89	-0.00	-0.00	-0.00	300.00	200.00	0.00	-0.00
433	42.42	-28.53	597.08	832.47	272.43	0.00	-1732.74	-0.00	-0.00	-0.00	300.00	200.00	0.00	-0.00
434	40.13	-27.85	594.18	831.43	272.78	0.00	-1635.90	-0.00	-0.00	-0.00	300.00	200.00	0.00	-0.00
435	38.07	-27.77	592.35	829.97	273.11	0.00	-1533.70	-0.00	-0.00	-0.00	300.00	200.00	0.00	-0.00
436	36.24	-28.31	591.43	828.46	273.58	0.00	-1388.68	-0.00	-0.00	-0.00	300.00	200.00	0.00	-0.00
437	34.71	-28.69	591.58	827.01	273.87	0.00	-1263.38	-0.00	-0.00	-0.00	300.00	200.00	0.00	-0.00
438	33.04	-28.92	593.72	825.74	274.07	0.00	-1137.40	-0.00	-0.00	-0.00	300.00	200.00	0.00	-0.00
439	31.66	-28.99	596.01	824.43	274.40	0.00	-952.29	-0.00	-0.00	-0.00	300.00	200.00	0.00	-0.00
440	30.29	-28.76	600.43	823.18	274.61	0.00	-791.30	-0.00	-0.00	-0.00	300.00	200.00	0.00	-0.00
441	28.46	-28.53	606.54	822.17	274.62	0.00	-663.65	-0.00	-0.00	-0.00	300.00	200.00	0.00	-0.00
442	26.78	-27.92	612.95	821.22	274.78	0.00	-349.58	-0.00	-0.00	-0.00	300.00	200.00	0.00	-0.00
443	24.72	-27.62	619.05	820.18	274.88	0.00	-138.76	-0.00	-0.00	-0.00	300.00	200.00	0.00	-0.00
444	23.19	-27.08	624.54	819.22	274.86	0.00	85.17	-0.00	-0.00	-0.00	300.00	200.00	0.00	-0.00
445	21.06	-26.40	629.43	817.98	275.01	0.00	342.21	-0.00	-0.00	-0.00	300.00	200.00	0.00	-0.00
446	18.39	-25.71	633.24	817.05	275.04	0.00	497.28	-0.00	-0.00	-0.00	300.00	200.00	0.00	-0.00
447	15.95	-25.56	636.14	815.86	275.08	0.00	732.29	-0.00	-0.00	-0.00	300.00	200.00	0.00	-0.00
448	13.66	-25.18	638.73	814.71	275.11	0.00	908.44	-0.00	-0.00	-0.00	300.00	200.00	0.00	-0.00
449	11.37	-25.02	640.56	813.74	275.32	0.00	1048.79	-0.00	-0.00	-0.00	300.00	200.00	0.00	-0.00
450	9.38	-24.95	641.33	812.64	275.42	0.00	1245.72	-0.00	-0.00	-0.00	300.00	200.00	0.00	-0.00
451	7.17	-25.33	641.63	811.39	275.67	0.00	1380.94	-0.00	-0.00	-0.00	300.00	200.00	0.00	-0.00
452	4.43	-25.56	641.02	810.45	275.60	0.00	1448.12	-0.00	-0.00	-0.00	300.00	200.00	0.00	-0.00
453	2.21	-25.79	639.65	809.11	275.81	0.00	1614.58	-0.00	-0.00	-0.00	300.00	200.00	0.00	-0.00
454	0.15	-26.25	637.36	807.76	276.23	0.00	1769.36	-0.00	-0.00	-0.00	300.00	200.00	0.00	-0.00
455	-1.91	-26.09	636.29	806.38	276.40	0.00	1979.55	-0.00	-0.00	-0.00	300.00	200.00	0.00	-0.00
456	-3.43	-26.02	634.92	804.80	276.76	0.00	2102.69	-0.00	-0.00	-0.00	300.00	200.00	0.00	-0.00
457	-5.19	-26.02	633.09	803.07	277.03	0.00	2219.13	-0.00	-0.00	-0.00	300.00	200.00	0.00	-0.00
458	-6.94	-25.79	632.48	801.24	277.10	0.00	2356.58	-0.00	-0.00	-0.00	300.00	200.00	0.00	-0.00
459	-8.32	-25.63	631.10	799.64	277.42	0.00	2497.27	-0.00	-0.00	-0.00	300.00	200.00	0.00	-0.00
460	-9.92	-25.56	629.88	797.77	277.71	0.00	2696.56	-0.00	-0.00	-0.00	300.00	200.00	0.00	-0.00
461	-11.44	-25.25	628.05	796.00	278.04	0.00	2836.49	-0.00	-0.00	-0.00	300.00	200.00	0.00	-0.00
462	-12.66	-25.25	626.53	794.28	278.18	0.00	2993.50	-0.00	-0.00	-0.00	300.00	200.00	0.00	-0.00
463	-14.11	-25.02	623.93	792.29	278.60	0.00	3078.11	-0.00	-0.00	-0.00	300.00	200.00	0.00	-0.00
464	-15.11	-24.57	621.03	790.00	278.82	0.00	3243.13	-0.00	-0.00	-0.00	300.00	200.00	0.00	-0.00
465	-15.95	-23.88	618.59	788.15	279.03	0.00	3458.72	-0.00	-0.00	-0.00	300.00	200.00	0.00	-0.00
466	-16.56	-23.50	615.39	785.92	279.25	0.00	3535.59	-0.00	-0.00	-0.00	300.00	200.00	0.00	-0.00
467	-17.55	-22.89	612.95	783.58	279.46	0.00	3700.14	-0.00	-0.00	-0.00	300.00	200.00	0.00	-0.00
468	-18.46	-22.58	610.81	781.67	279.59	0.00	3847.07	-0.00	-0.00	-0.00	300.00	200.00	0.00	-0.00
469	-19.07	-22.05	608.98	779.35	279.88	0.00	3898.18	-0.00	-0.00	-0.00	300.00	200.00	0.00	-0.00
470	-19.91	-21.97	607.60	776.81	280.01	0.00	3942.40	-0.00	-0.00	-0.00	300.00	200.00	0.00	-0.00
471	-20.52	-21.44	607.60	774.55	280.21	0.00	4091.49	-0.00	-0.00	-0.00	300.00	200.00	0.00	-0.00
472	-21.36	-21.82	607.60	771.91	280.41	0.00	4119.34	-0.00	-0.00	-0.00	300.00	200.00	0.00	-0.00
473	-21.90	-22.05	607.91	769.04	280.67	0.00	4114.70	-0.00	-0.00	-0.00	300.00	200.00	0.00	-0.00
474	-22.74	-22.51	608.52	766.77	280.94	0.00	4042.82	-0.00	-0.00	-0.00	300.00	200.00	0.00	-0.00
475	-23.42	-23.19	610.05	764.03	281.14	0.00	4054.50	-0.00	-0.00	-0.00	300.00	200.00	0.00	-0.00
476	-24.64	-23.88	612.49	761.30	281.46	0.00	4038.50	-0.00	-0.00	-0.00	300.00	200.00	0.00	-0.00
477	-25.71	-24.80	614.93	758.96	281.84	0.00	4028.83	-0.00	-0.00	-0.00	300.00	200.00	0.00	-0.00
478	-27.31	-25.71	617.83	756.52	282.00	0.00	3950.62	-0.00	-0.00	-0.00	300.00	200.00	0.00	-0.00
479	-29.30	-26.78	621.49	754.22	282.25	0.00	3928.60	-0.00	-0.00	-0.00	300.00	200.00	0.00	-0.00
480	-31.36	-27.54	625.31	751.98	282.38	0.00	3808.68	-0.00	-0.00	-0.00	300.00	200.00	0.00	-0.00
481	-33.57	-28.53	630.04	749.77	282.49	0.00	3776.19	-0.00	-0.00	-0.00	300.00	200.00	0.00	-0.00
482	-35.71	-29.37	634.61	747.55	282.81	0.00	3806.99	-0.00	-0.00	-0.00	300.00	200.00	0.00	-0.00
483	-37.92	-30.21	639.95	745.49	282.98	0.00	3745.03	-0.00	-0.00	-0.00	300.00	200.00	0.00	-0.00
484	-40.21	-30.67	645.14	743.28	282.97	0.00	3781.64	-0.00	-0.00	-0.00	300.00	200.00	0.00	-0.00
485	-42.50	-30.98	650.18	740.93	283.31	0.00	3707.27	-0.00	-0.00	-0.00	300.00	200.00	0.00	-0.00
486	-44.63	-31.05	654.60	739.08	283.31	0.00	3757.46	-0.00	-0.00	-0.00	300.00	200.00	0.00	-0.00
487	-47.30	-31.28	657.96	737.14	283.35	0.00	3640.75	-0.00	-0.00	-0.00	300.00	200.00	0.00	-0.00
488	-50.66	-31.51	660.10	734.90	283.82	0.00	3549.13	-0.00	-0.00	-0.00	300.00	200.00	0.00	-0.00
489	-53.71	-31.51	661.62	733.14	283.86	0.00	3487.73	-0.00	-0.00	-0.00	300.00	200.00	0.00	-0.00
490	-57.53	-31.74	661.62	731.48	283.99	0.00	3297.19	-0.00	-0.00	-0.00	300.00	200.00	0.00	-0.00
491	-61.26	-31.59	660.86	729.69	284.18	0.00	3238.73	-0.00	-0.00	-0.00	300.00	200.00	0.00	-0.00
492	-65.08	-31.51	659.94	728.48	284.39	0.00	3062.12	-0.00	-0.00	-0.00	300.00	200.00	0.00	-0.00
493	-69.05	-31.13	657.04	727.22	284.63	0.00	2990.41	-0.00	-0.00	-0.00	300.00	200.00	0.00	-0.00
494	-73.17	-30.67	653.08	726.01	284.91	0.00	2847.77	-0.00	-0.00	-0.00	300.00	200.00	0.00	-0.00
495	-77.36	-29.98	648.04	725.27	284.91	0.00	2773.91	-0.00	-0.00	-0.00	300.00	200.00	0.00	-0.00
496	-81.33	-29.53	641.33	724.20	285.03	0.00	2682.29	-9.54	-3.20	47.00	332.14	148.70	0.00	203.12
497	-85.14	-29.37	632.32	723.25	285.14	0.00	2463.07	-27.08	-11.06	233.61	323.51	151.80	0.00	-128.03
498	-87.89	-28.46	618.59	721.99	285.50	0.00	2280.69	-6.03	-17.40	169.68	319.42	149.82	0.00	45.24
499	-89.95	-26.93	601.96	721.02	285.02	0.00	2122.85	10.15	-16.94	179.60	324.21	152.59	0.00	409.71
500	-91.93	-25.25	582.12	720.01	284.93	0.00	1876.28	33.95	-8.93	195.92	315.65	149.69	0.00	125.34
501	-92.77	-22.74	562.59	719.35	284.62	0.00	1844.32	46.46	-5.72	206.30	311.32	148.22	0.00	-52.06
502	-93.46	-20.07	537.87	718.15	284.37	0.00	1726.72	35.10	-10.68	223.24	310.46	147.78	0.00	178.70
503	-92.85	-17.17	511.02	717.03	284.08	0.00	1634.71	18.54	-13.28	253.30	308.31	146.63	0.00	517.02
504	-91.55	-14.88	483.70	716.28	283.91	0.00	1441.63	22.28	-4.81	291.44	300.47	143.66	0.00	303.64
505	-89.19	-12.66	452.27	715.15	283.47	0.00	1254.41	49.82	7.32	315.55	288.97	139.46	0.00	-326.18
506	-85.60	-10.45	416.72	713.73	283.56	0.00	1054.11	66.15	14.27	338.44	283.09	137.87	0.00	-297.80
507	-81.63	-8.39	382.69	713.05	282.93	0.00	836.58	65.54	15.11	367.13	281.55	138.24	0.00	213.63
508	-75.68	-6.26	344.39	711.60	282.76	0.00	641.04	64.54	12.82	382.84	278.72	137.74	0.00	992.37
509	-67.90	-3.81	301.36	710.24	282.53	0.00	458.44	63.63	12.21	388.18	277.12	137.81	0.00	1472.29
510	-59.89	-1.98	258.94	707.83	282.38	0.00	286.62	62.94	14.95	396.73	276.35	137.77	0.00	1655.26
511	-49.13	-0.15	213.93	705.71	281.60	0.00	263.71	66.45	21.06	410.16	272.99	137.35	0.00	1738.54
512	-37.23	0.99	166.78	701.54	281.06	0.00	271.69	71.11	25.56	427.09	270.85	136.98	0.00	1985.88
513	-26.70	1.22	126.34	695.39	280.92	0.00	244.18	76.22	28.76	447.39	268.79	136.83	0.00	2171.57
514	-17.24	0.92	93.99	690.18	279.22	0.00	179.29	79.88	30.82	475.46	266.59	136.78	0.00	2250.93
515	-10.22	0.46	72.63	684.93	278.57	0.00	120.53	80.87	31.05	502.32	265.10	137.30	0.00	2467.81
516	-5.04	-0.53	59.81	680.30	278.06	0.00	60.20	82.17	30.14	526.12	263.46	137.59	0.00	2541.78
517	-1.30	-1.37	48.22	677.05	279.11	0.00	90.64	84.08	27.69	551.76	261.84	138.00	0.00	2596.05
518	0.38	-1.98	37.23	670.62	279.51	0.00	95.81	85.30	25.18	572.81	260.68	138.20	0.00	2676.52
519	1.75	-2.21	29.30	673.31	275.00	0.00	81.18	85.68	22.35	590.97	259.41	138.50	0.00	2733.23
520	3.66	-2.21	22.89	671.00	273.33	0.00	75.68	85.37	21.29	608.98	258.51	138.81	0.00	2731.91
521	4.73	-1.91	17.85	664.54	271.79	0.00	113.66	84.46	22.35	620.12	257.26	138.88	0.00	2682.58
522	4.04	-1.30	13.28	651.28	268.97	0.00	21.05	82.78	25.56	627.14	255.99	138.88	0.00	2748.91
523	2.44	-1.14	8.54	661.93	267.86	0.00	27.11	80.95	29.60	630.04	254.88	138.73	0.00	2715.67
524	-0.00	-0.00	-0.00	903.00	200.00	0.00	-0.00	78.89	33.04	630.95	253.71	138.52	0.00	2813.51
525	-0.00	-0.00	-0.00	903.00	200.00	0.00	-0.00	76.14	35.10	632.32	253.02	138.61	0.00	2902.62
526	0.00	0.00	0.00	903.00	200.00	0.00	0.00	73.78	36.09	633.24	252.36	138.70	0.00	2872.83
527	-0.00	-0.00	-0.00	903.00	200.00	0.00	-0.00	71.87	35.48	633.39	251.65	138.76	0.00	2830.22
528	-0.00	-0.00	-0.00	903.00	200.00	0.00	-0.00	69.66	33.57	632.48	251.29	138.96	0.00	2647.78
529	-0.00	-0.00	-0.00	903.00	200.00	0.00	-0.00	66.53	30.90	629.88	250.73	139.29	0.00	2473.36
530	-0.00	-0.00	-0.00	903.00	200.00	0.00	-0.00	63.63	28.92	626.07	250.43	139.46	0.00	2319.11
531	0.00	0.00	0.00	903.00	200.00	0.00	0.00	61.04	26.93	621.64	249.93	139.72	0.00	2063.61
532	-0.00	-0.00	-0.00	903.00	200.00	0.00	-0.00	57.68	25.56	615.69	249.81	139.93	0.00	1800.24
533	-0.00	-0.00	-0.00	903.00	200.00	0.00	-0.00	54.55	24.34	610.35	249.53	140.00	0.00	1709.10
534	-0.00	-0.00	-0.00	903.00	200.00	0.00	-0.00	51.80	23.42	604.55	249.34	140.28	0.00	1434.59
535	-0.00	-0.00	-0.00	903.00	200.00	0.00	-0.00	48.45	22.58	599.82	249.48	140.47	0.00	1232.51
536	0.00	0.00	0.00	903.00	200.00	0.00	0.00	45.85	22.05	595.86	249.68	140.64	0.00	951.18
537	-0.00	-0.00	-0.00	903.00	200.00	0.00	-0.00	42.65	21.44	593.41	250.24	140.96	0.00	723.19
538	-0.00	-0.00	-0.00	903.00	200.00	0.00	-0.00	39.29	21.13	592.35	251.08	141.01	0.00	501.28
539	0.00	0.00	0.00	903.00	200.00	0.00	0.00	36.32	21.29	593.72	251.58	141.20	0.00	154.04
540	-0.00	-0.00	-0.00	903.00	200.00	0.00	-0.00	33.42	21.82	596.31	252.48	141.25	0.00	-56.68
541	-0.00	-0.00	-0.00	903.00	200.00	0.00	-0.00	30.29	22.74	601.04	253.24	141.36	0.00	-415.53
542	0.00	0.00	0.00	903.00	200.00	0.00	0.00	27.54	23.50	607.30	254.32	141.56	0.00	-719.35
543	-0.00	-0.00	-0.00	903.00	200.00	0.00	-0.00	24.95	24.41	612.95	254.89	141.45	0.00	-1023.22
544	-0.00	-0.00	-0.00	903.00	200.00	0.00	-0.00	21.82	25.10	619.05	255.34	141.39	0.00	-1256.52
545	0.00	0.00	0.00	903.00	200.00	0.00	0.00	18.69	25.48	624.69	255.67	141.67	0.00	-1562.76
546	-0.00	-0.00	-0.00	903.00	200.00	0.00	-0.00	15.72	25.41	628.20	255.77	141.61	0.00	-1785.26
547	-0.00	-0.00	-0.00	903.00	200.00	0.00	-0.00	12.21	25.25	630.65	256.09	141.45	0.00	-2054.80
548	0.00	0.00	0.00	903.00	200.00	0.00	0.00	9.16	24.95	632.17	256.26	141.54	0.00	-2327.99
549	-0.00	-0.00	-0.00	903.00	200.00	0.00	-0.00	5.87	24.95	631.71	256.23	141.69	0.00	-2500.73
550	-0.00	-0.00	-0.00	903.00	200.00	0.00	-0.00	2.52	24.87	630.04	256.12	141.68	0.00	-2694.56
551	0.00	0.00	0.00	903.00	200.00	0.00	0.00	-0.00	25.18	627.90	255.60	141.73	0.00	-2864.72
552	-0.00	-0.00	-0.00	903.00	200.00	0.00	-0.00	-2.14	25.41	624.54	255.36	141.56	0.00	-2975.42
553	0.00	0.00	0.00	903.00	200.00	0.00	0.00	-4.50	25.41	619.81	254.51	141.51	0.00	-3158.50
554	-0.00	-0.00	-0.00	903.00	200.00	0.00	-0.00	-6.64	25.41	616.76	253.98	141.56	0.00	-3249.54
555	-0.00	-0.00	-0.00	903.00	200.00	0.00	-0.00	-8.39	25.33	613.56	253.07	141.61	0.00	-3310.88
556	0.00	0.00	0.00	903.00	200.00	0.00	0.00	-9.54	25.18	610.81	251.89	141.34	0.00	-3516.42
557	-0.00	-0.00	-0.00	903.00	200.00	0.00	-0.00	-10.83	25.18	608.37	250.49	141.31	0.00	-3587.90
558	0.00	0.00	0.00	903.00	200.00	0.00	0.00	-11.83	25.33	606.84	249.61	141.21	0.00	-3704.72
559	0.00	0.00	0.00	903.00	200.00	0.00	0.00	-13.28	25.71	604.86	248.23	141.07	0.00	-3654.56
560	-0.00	-0.00	-0.00	903.00	200.00	0.00	-0.00	-14.27	25.79	604.25	246.82	140.91	0.00	-3736.46
561	-0.00	-0.00	-0.00	903.00	200.00	0.00	-0.00	-15.64	26.32	604.71	245.50	140.85	0.00	-3751.44
562	-0.00	-0.00	-0.00	903.00	200.00	0.00	-0.00	-16.86	26.93	605.01	243.63	140.48	0.00	-3864.13
563	0.00	0.00	0.00	903.00	200.00	0.00	0.00	-18.23	27.62	606.38	242.02	140.21	0.00	-3854.59
564	-0.00	-0.00	-0.00	903.00	200.00	0.00	-0.00	-19.38	28.46	608.06	240.23	139.82	0.00	-3953.52
565	-0.00	-0.00	-0.00	903.00	200.00	0.00	-0.00	-21.67	29.45	610.35	238.35	139.50	0.00	-3900.23
566	-0.00	-0.00	-0.00	903.00	200.00	0.00	-0.00	-23.35	30.21	612.34	236.53	139.05	0.00	-4006.58
567	-0.00	-0.00	-0.00	903.00	200.00	0.00	-0.00	-25.48	30.98	613.56	234.49	138.77	0.00	-4055.34
568	-0.00	-0.00	-0.00	903.00	200.00	0.00	-0.00	-27.69	31.28	616.30	232.26	138.30	0.00	-4068.78
569	0.00	0.00	0.00	903.00	200.00	0.00	0.00	-29.53	32.27	617.83	229.76	137.81	0.00	-4045.24
570	0.00	0.00	0.00	903.00	200.00	0.00	0.00	-30.98	32.65	619.20	227.40	137.31	0.00	-4064.62
571	0.00	0.00	0.00	903.00	200.00	0.00	0.00	-32.04	33.26	620.12	224.11	136.52	0.00	-4047.42
572	0.00	0.00	0.00	903.00	200.00	0.00	0.00	-32.88	33.80	621.03	221.35	136.02	0.00	-3958.37
573	0.00	0.00	0.00	903.00	200.00	0.00	0.00	-33.34	34.18	621.95	218.01	135.43	0.00	-3948.14
574	0.00	0.00	0.00	903.00	200.00	0.00	0.00	-33.49	34.94	621.95	214.03	134.45	0.00	-4001.53
575	0.00	0.00	0.00	903.00	200.00	0.00	0.00	-33.87	35.48	623.63	210.74	133.64	0.00	-3901.09
576	-0.00	-0.00	-0.00	903.00	200.00	0.00	-0.00	-34.10	36.54	625.00	207.20	132.62	0.00	-3740.67
577	-0.00	-0.00	-0.00	903.00	200.00	0.00	-0.00	-34.71	37.99	626.37	203.31	131.50	0.00	-3721.74
578	0.00	0.00	0.00	903.00	200.00	0.00	0.00	-34.79	39.29	626.98	199.39	130.69	0.00	-3591.97
579	-0.00	-0.00	-0.00	903.00	200.00	0.00	-0.00	-34.26	40.51	629.12	195.66	129.71	0.00	-3527.46
580	-0.00	-0.00	-0.00	903.00	200.00	0.00	-0.00	-34.33	40.89	631.71	191.74	128.89	0.00	-3568.43
581	-0.00	-0.00	-0.00	903.00	200.00	0.00	-0.00	-34.56	41.43	633.09	188.07	128.03	0.00	-3495.76
582	-0.00	-0.00	-0.00	903.00	200.00	0.00	-0.00	-35.32	42.19	633.85	184.52	127.20	0.00	-3382.49
583	0.00	0.00	0.00	903.00	200.00	0.00	0.00	-36.47	42.42	634.16	180.68	126.08	0.00	-3320.68
584	0.00	0.00	0.00	903.00	200.00	0.00	0.00	-37.38	43.11	634.77	177.62	125.38	0.00	-3150.47
585	-0.00	-0.00	-0.00	903.00	200.00	0.00	-0.00	-39.22	43.49	634.16	174.33	124.54	0.00	-2996.90
586	-0.00	-0.00	-0.00	903.00	200.00	0.00	-0.00	-40.89	44.33	633.09	171.15	123.60	0.00	-2814.14
587	-0.00	-0.00	-0.00	903.00	200.00	0.00	-0.00	-42.95	44.86	631.71	168.62	122.85	0.00	-2671.44
588	0.00	0.00	0.00	903.00	200.00	0.00	0.00	-45.32	44.63	630.49	166.63	122.31	0.00	-2634.48
589	-0.00	-0.00	-0.00	903.00	200.00	0.00	-0.00	-48.68	44.40	628.05	164.58	121.57	0.00	-2551.91
590	0.00	0.00	0.00	903.00	200.00	0.00	0.00	-52.41	44.40	626.37	163.05	121.32	0.00	-2474.67
591	-0.00	-0.00	-0.00	903.00	200.00	0.00	-0.00	-54.32	45.62	616.76	160.54	120.48	0.00	-2249.74
592	-0.00	-0.00	-0.00	903.00	200.00	0.00	-0.00	-56.84	44.17	610.05	160.06	120.66	0.00	-2080.06
593	-0.00	-0.00	-0.00	903.00	200.00	0.00	-0.00	-61.04	41.20	596.31	158.29	120.88	0.00	-2012.72
594	-0.00	-0.00	-0.00	903.00	200.00	0.00	-0.00	-63.63	38.38	584.41	157.36	120.99	0.00	-2064.59
595	-0.00	-0.00	-0.00	903.00	200.00	0.00	-0.00	-65.46	36.32	566.10	155.98	121.19	0.00	-1833.03
596	-0.00	-0.00	-0.00	903.00	200.00	0.00	-0.00	-67.06	33.72	546.72	154.31	121.35	0.00	-1760.35
597	-0.00	-0.00	-0.00	903.00	200.00	0.00	-0.00	-68.21	31.51	526.58	153.26	121.76	0.00	-1804.46
598	-0.00	-0.00	-0.00	903.00	200.00	0.00	-0.00	-68.59	29.07	501.71	152.10	122.38	0.00	-1798.49
599	-0.00	-0.00	-0.00	903.00	200.00	0.00	-0.00	-68.59	27.01	476.99	150.48	122.71	0.00	-1669.97
600	-0.00	-0.00	-0.00	903.00	200.00	0.00	-0.00	-67.83	24.64	451.20	149.24	123.37	0.00	-1684.46
601	-0.00	-0.00	-0.00	903.00	200.00	0.00	-0.00	-66.45	22.35	419.77	147.33	124.03	0.00	-1517.89
602	-0.00	-0.00	-0.00	903.00	200.00	0.00	-0.00	-64.85	20.14	389.86	146.18	124.54	0.00	-1369.60
603	-0.00	-0.00	-0.00	903.00	200.00	0.00	-0.00	-62.71	18.01	358.73	144.45	124.80	0.00	-1134.79
604	-0.00	-0.00	-0.00	903.00	200.00	0.00	-0.00	-59.81	15.41	323.33	143.28	125.81	0.00	-997.91
605	-0.00	-0.00	-0.00	903.00	200.00	0.00	-0.00	-57.07	12.97	289.92	141.47	126.32	0.00	-948.70
606	-0.00	-0.00	-0.00	903.00	200.00	0.00	-0.00	-53.94	10.68	256.20	140.98	127.34	0.00	-859.41
607	-0.00	-0.00	-0.00	903.00	200.00	0.00	-0.00	-48.22	8.39	218.35	138.99	128.16	0.00	-723.86
608	-0.00	-0.00	-0.00	903.00	200.00	0.00	-0.00	-40.66	6.79	186.31	137.84	129.07	0.00	-661.03
609	0.00	0.00	0.00	903.00	200.00	0.00	0.00	-32.81	5.49	154.57	134.45	128.73	0.00	-551.83
610	-0.00	-0.00	-0.00	903.00	200.00	0.00	-0.00	-23.57	4.65	121.92	131.79	129.91	0.00	-540.32
611	-0.00	-0.00	-0.00	903.00	200.00	0.00	-0.00	-15.95	4.88	95.83	128.50	130.89	0.00	-326.58
612	-0.00	-0.00	-0.00	903.00	200.00	0.00	-0.00	-9.46	5.80	75.23	121.10	129.41	0.00	-80.13
613	0.00	0.00	0.00	903.00	200.00	0.00	0.00	-3.74	6.48	59.05	112.40	127.13	0.00	138.57
614	0.00	0.00	0.00	903.00	200.00	0.00	0.00	-1.68	5.19	48.22	113.92	130.38	0.00	29.36
615	0.00	0.00	0.00	903.00	200.00	0.00	0.00	-3.28	1.98	38.76	145.28	141.73	0.00	-234.35
616	0.00	0.00	0.00	903.00	200.00	0.00	0.00	-2.67	1.07	28.69	154.79	145.74	0.00	-432.44
617	0.00	0.00	0.00	903.00	200.00	0.00	0.00	2.75	5.65	21.36	92.14	115.71	0.00	324.03
618	0.00	0.00	0.00	903.00	200.00	0.00	0.00	3.05	4.81	15.56	114.71	127.45	0.00	142.79
619	-0.00	-0.00	-0.00	903.00	200.00	0.00	-0.00	0.92	1.22	7.78	176.47	137.25	0.00	-204.20
620	-0.00	-0.00	-0.00	903.00	200.00	0.00	-0.00	-0.00	-0.00	-0.00	300.00	200.00	0.00	-0.00
621	-0.00	-0.00	-0.00	903.00	200.00	0.00	-0.00	-0.00	-0.00	-0.00	300.00	200.00	0.00	-0.00
622	-0.00	-0.00	-0.00	903.00	200.00	0.00	-0.00	-0.00	-0.00	-0.00	300.00	200.00	0.00	-0.00
623	-0.00	-0.00	-0.00	903.00	200.00	0.00	-0.00	-0.00	-0.00	-0.00	300.00	200.00	0.00	-0.00
624	-0.00	-0.00	-0.00	903.00	200.00	0.00	-0.00	-0.00	-0.00	-0.00	300.00	200.00	0.00	-0.00
625	-0.00	-0.00	-0.00	903.00	200.00	0.00	-0.00	-0.00	-0.00	-0.00	300.00	200.00	0.00	-0.00
626	0.00	0.00	0.00	903.00	200.00	0.00	0.00	-0.00	-0.00	-0.00	300.00	200.00	0.00	-0.00
627	-0.00	-0.00	-0.00	903.00	200.00	0.00	-0.00	-0.00	-0.00	-0.00	300.00	200.00	0.00	-0.00
628	-0.00	-0.00	-0.00	903.00	200.00	0.00	-0.00	-0.00	-0.00	-0.00	300.00	200.00	0.00	-0.00
629	-0.00	-0.00	-0.00	903.00	200.00	0.00	-0.00	-0.00	-0.00	-0.00	300.00	200.00	0.00	-0.00
630	-0.00	-0.00	-0.00	903.00	200.00	0.00	-0.00	-0.00	-0.00	-0.00	300.00	200.00	0.00	-0.00
631	-0.00	-0.00	-0.00	903.00	200.00	0.00	-0.00	-0.00	-0.00	-0.00	300.00	200.00	0.00	-0.00
632	-0.00	-0.00	-0.00	903.00	200.00	0.00	-0.00	-0.00	-0.00	-0.00	300.00	200.00	0.00	-0.00
633	0.00	0.00	0.00	903.00	200.00	0.00	0.00	-0.00	-0.00	-0.00	300.00	200.00	0.00	-0.00
634	-0.00	-0.00	-0.00	903.00	200.00	0.00	-0.00	-0.00	-0.00	-0.00	300.00	200.00	0.00	-0.00
635	-0.00	-0.00	-0.00	903.00	200.00	0.00	-0.00	-0.00	-0.00	-0.00	300.00	200.00	0.00	-0.00
636	0.00	0.00	0.00	903.00	200.00	0.00	0.00	-0.00	-0.00	-0.00	300.00	200.00	0.00	-0.00
637	-0.00	-0.00	-0.00	903.00	200.00	0.00	-0.00	-0.00	-0.00	-0.00	300.00	200.00	0.00	-0.00
638	0.00	0.00	0.00	903.00	200.00	0.00	0.00	-0.00	-0.00	-0.00	300.00	200.00	0.00	-0.00
639	-0.00	-0.00	-0.00	903.00	200.00	0.00	-0.00	-0.00	-0.00	-0.00	300.00	200.00	0.00	-0.00
640	-0.00	-0.00	-0.00	903.00	200.00	0.00	-0.00	-0.00	-0.00	-0.00	300.00	200.00	0.00	-0.00
641	0.00	0.00	0.00	903.00	200.00	0.00	0.00	-0.00	-0.00	-0.00	300.00	200.00	0.00	-0.00
642	-0.00	-0.00	-0.00	903.00	200.00	0.00	-0.00	-0.00	-0.00	-0.00	300.00	200.00	0.00	-0.00
643	0.00	0.00	0.00	903.00	200.00	0.00	0.00	-0.00	-0.00	-0.00	300.00	200.00	0.00	-0.00
644	0.00	0.00	0.00	903.00	200.00	0.00	0.00	-0.00	-0.00	-0.00	300.00	200.00	0.00	-0.00
645	-0.00	-0.00	-0.00	903.00	200.00	0.00	-0.00	-0.00	-0.00	-0.00	300.00	200.00	0.00	-0.00
646	-0.00	-0.00	-0.00	903.00	200.00	0.00	-0.00	-0.00	-0.00	-0.00	300.00	200.00	0.00	-0.00
647	-0.00	-0.00	-0.00	903.00	200.00	0.00	-0.00	-0.00	-0.00	-0.00	300.00	200.00	0.00	-0.00
648	-0.00	-0.00	-0.00	903.00	200.00	0.00	-0.00	-0.00	-0.00	-0.00	300.00	200.00	0.00	-0.00
649	-0.00	-0.00	-0.00	903.00	200.00	0.00	-0.00	-0.00	-0.00	-0.00	300.00	200.00	0.00	-0.00
650	-0.00	-0.00	-0.00	903.00	200.00	0.00	-0.00	-0.00	-0.00	-0.00	300.00	200.00	0.00	-0.00
651	-0.00	-0.00	-0.00	903.00	200.00	0.00	-0.00	-0.00	-0.00	-0.00	300.00	200.00	0.00	-0.00
652	-0.00	-0.00	-0.00	903.00	200.00	0.00	-0.00	-0.00	-0.00	-0.00	300.00	200.00	0.00	-0.00
653	-0.00	-0.00	-0.00	903.00	200.00	0.00	-0.00	-0.00	-0.00	-0.00	300.00	200.00	0.00	-0.00
654	0.00	0.00	0.00	903.00	200.00	0.00	0.00	-0.00	-0.00	-0.00	300.00	200.00	0.00	-0.00
655	0.00	0.00	0.00	903.00	200.00	0.00	0.00	-0.00	-0.00	-0.00	300.00	200.00	0.00	-0.00
656	-0.00	-0.00	-0.00	903.00	200.00	0.00	-0.00	-0.00	-0.00	-0.00	300.00	200.00	0.00	-0.00
657	0.00	0.00	0.00	903.00	200.00	0.00	0.00	-0.00	-0.00	-0.00	300.00	200.00	0.00	-0.00
658	0.00	0.00	0.00	903.00	200.00	0.00	0.00	-0.00	-0.00	-0.00	300.00	200.00	0.00	-0.00
659	-0.00	-0.00	-0.00	903.00	200.00	0.00	-0.00	-0.00	-0.00	-0.00	300.00	200.00	0.00	-0.00
660	0.00	0.00	0.00	903.00	200.00	0.00	0.00	-0.00	-0.00	-0.00	300.00	200.00	0.00	-0.00
661	0.00	0.00	0.00	903.00	200.00	0.00	0.00	-0.00	-0.00	-0.00	300.00	200.00	0.00	-0.00
662	-0.00	-0.00	-0.00	903.00	200.00	0.00	-0.00	-0.00	-0.00	-0.00	300.00	200.00	0.00	-0.00
663	-0.00	-0.00	-0.00	903.00	200.00	0.00	-0.00	-0.00	-0.00	-0.00	300.00	200.00	0.00	-0.00
664	0.00	0.00	0.00	903.00	200.00	0.00	0.00	-0.00	-0.00	-0.00	300.00	200.00	0.00	-0.00
665	0.00	0.00	0.00	903.00	200.00	0.00	0.00	-0.00	-0.00	-0.00	300.00	200.00	0.00	-0.00
666	-0.00	-0.00	-0.00	903.00	200.00	0.00	-0.00	-0.00	-0.00	-0.00	300.00	200.00	0.00	-0.00
667	0.00	0.00	0.00	903.00	200.00	0.00	0.00	-0.00	-0.00	-0.00	300.00	200.00	0.00	-0.00
668	-0.00	-0.00	-0.00	903.00	200.00	0.00	-0.00	-0.00	-0.00	-0.00	300.00	200.00	0.00	-0.00
669	-0.00	-0.00	-0.00	903.00	200.00	0.00	-0.00	-0.00	-0.00	-0.00	300.00	200.00	0.00	-0.00
670	-0.00	-0.00	-0.00	903.00	200.00	0.00	-0.00	-0.00	-0.00	-0.00	300.00	200.00	0.00	-0.00
671	-0.00	-0.00	-0.00	903.00	200.00	0.00	-0.00	-0.00	-0.00	-0.00	300.00	200.00	0.00	-0.00
672	0.00	0.00	0.00	903.00	200.00	0.00	0.00	-0.00	-0.00	-0.00	300.00	200.00	0.00	-0.00
673	0.00	0.00	0.00	903.00	200.00	0.00	0.00	-0.00	-0.00	-0.00	300.00	200.00	0.00	-0.00
674	0.00	0.00	0.00	903.00	200.00	0.00	0.00	-0.00	-0.00	-0.00	300.00	200.00	0.00	-0.00
675	-0.00	-0.00	-0.00	903.00	200.00	0.00	-0.00	-0.00	-0.00	-0.00	300.00	200.00	0.00	-0.00
676	-0.00	-0.00	-0.00	903.00	200.00	0.00	-0.00	-0.00	-0.00	-0.00	300.00	200.00	0.00	-0.00
677	-0.00	-0.00	-0.00	903.00	200.00	0.00	-0.00	-0.00	-0.00	-0.00	300.00	200.00	0.00	-0.00
678	0.00	0.00	0.00	903.00	200.00	0.00	0.00	-0.00	-0.00	-0.00	300.00	200.00	0.00	-0.00
679	-0.00	-0.00	-0.00	903.00	200.00	0.00	-0.00	-0.00	-0.00	-0.00	300.00	200.00	0.00	-0.00
680	-0.00	-0.00	-0.00	903.00	200.00	0.00	-0.00	-0.00	-0.00	-0.00	300.00	200.00	0.00	-0.00
681	0.00	0.00	0.00	903.00	200.00	0.00	0.00	-0.00	-0.00	-0.00	300.00	200.00	0.00	-0.00
682	0.00	0.00	0.00	903.00	200.00	0.00	0.00	-0.00	-0.00	-0.00	300.00	200.00	0.00	-0.00
683	0.00	0.00	0.00	903.00	200.00	0.00	0.00	-0.00	-0.00	-0.00	300.00	200.00	0.00	-0.00
684	0.00	0.00	0.00	903.00	200.00	0.00	0.00	-0.00	-0.00	-0.00	300.00	200.00	0.00	-0.00
685	-0.00	-0.00	-0.00	903.00	200.00	0.00	-0.00	-0.00	-0.00	-0.00	300.00	200.00	0.00	-0.00
686	-0.00	-0.00	-0.00	903.00	200.00	0.00	-0.00	-0.00	-0.00	-0.00	300.00	200.00	0.00	-0.00
687	-0.00	-0.00	-0.00	903.00	200.00	0.00	-0.00	-0.00	-0.00	-0.00	300.00	200.00	0.00	-0.00
688	-0.00	-0.00	-0.00	903.00	200.00	0.00	-0.00	-0.00	-0.00	-0.00	300.00	200.00	0.00	-0.00
689	-0.00	-0.00	-0.00	903.00	200.00	0.00	-0.00	-0.00	-0.00	-0.00	300.00	200.00	0.00	-0.00
690	0.00	0.00	0.00	903.00	200.00	0.00	0.00	-0.00	-0.00	-0.00	300.00	200.00	0.00	-0.00
691	-0.00	-0.00	-0.00	903.00	200.00	0.00	-0.00	-0.00	-0.00	-0.00	300.00	200.00	0.00	-0.00
692	0.00	0.00	0.00	903.00	200.00	0.00	0.00	-0.00	-0.00	-0.00	300.00	200.00	0.00	-0.00
693	0.00	0.00	0.00	903.00	200.00	0.00	0.00	-0.00	-0.00	-0.00	300.00	200.00	0.00	-0.00
694	-0.00	-0.00	-0.00	903.00	200.00	0.00	-0.00	-0.00	-0.00	-0.00	300.00	200.00	0.00	-0.00
695	0.00	0.00	0.00	903.00	200.00	0.00	0.00	-0.00	-0.00	-0.00	300.00	200.00	0.00	-0.00
696	0.00	0.00	0.00	903.00	200.00	0.00	0.00	-0.00	-0.00	-0.00	300.00	200.00	0.00	-0.00
697	0.00	0.00	0.00	903.00	200.00	0.00	0.00	-0.00	-0.00	-0.00	300.00	200.00	0.00	-0.00
698	-0.00	-0.00	-0.00	903.00	200.00	0.00	-0.00	-0.00	-0.00	-0.00	300.00	200.00	0.00	-0.00
699	-0.00	-0.00	-0.00	903.00	200.00	0.00	-0.00	-0.00	-0.00	-0.00	300.00	200.00	0.00	-0.00
700	-0.00	-0.00	-0.00	903.00	200.00	0.00	-0.00	-0.00	-0.00	-0.00	300.00	200.00	0.00	-0.00
701	-0.00	-0.00	-0.00	903.00	200.00	0.00	-0.00	-0.00	-0.00	-0.00	300.00	200.00	0.00	-0.00
702	-0.00	-0.00	-0.00	903.00	200.00	0.00	-0.00	-0.00	-0.00	-0.00	300.00	200.00	0.00	-0.00
703	-0.00	-0.00	-0.00	903.00	200.00	0.00	-0.00	-0.00	-0.00	-0.00	300.00	200.00	0.00	-0.00
704	-0.00	-0.00	-0.00	903.00	200.00	0.00	-0.00	-0.00	-0.00	-0.00	300.00	200.00	0.00	-0.00
705	0.00	0.00	0.00	903.00	200.00	0.00	0.00	-0.00	-0.00	-0.00	300.00	200.00	0.00	-0.00
706	-0.00	-0.00	-0.00	903.00	200.00	0.00	-0.00	-0.00	-0.00	-0.00	300.00	200.00	0.00	-0.00
707	-0.00	-0.00	-0.00	903.00	200.00	0.00	-0.00	-0.00	-0.00	-0.00	300.00	200.00	0.00	-0.00
708	-0.00	-0.00	-0.00	903.00	200.00	0.00	-0.00	-0.00	-0.00	-0.00	300.00	200.00	0.00	-0.00
709	0.00	0.00	0.00	903.00	200.00	0.00	0.00	-0.00	-0.00	-0.00	300.00	200.00	0.00	-0.00
710	0.00	0.00	0.00	903.00	200.00	0.00	0.00	-0.00	-0.00	-0.00	300.00	200.00	0.00	-0.00
711	-0.00	-0.00	-0.00	903.00	200.00	0.00	-0.00	-0.00	-0.00	-0.00	300.00	200.00	0.00	-0.00
712	-0.00	-0.00	-0.00	903.00	200.00	0.00	-0.00	-0.00	-0.00	-0.00	300.00	200.00	0.00	-0.00
713	0.00	0.00	0.00	903.00	200.00	0.00	0.00	-0.00	-0.00	-0.00	300.00	200.00	0.00	-0.00
714	0.00	0.00	0.00	903.00	200.00	0.00	0.00	-0.00	-0.00	-0.00	300.00	200.00	0.00	-0.00
715	0.00	0.00	0.00	903.00	200.00	0.00	0.00	-0.00	-0.00	-0.00	300.00	200.00	0.00	-0.00
716	0.00	0.00	0.00	903.00	200.00	0.00	0.00	-0.00	-0.00	-0.00	300.00	200.00	0.00	-0.00
717	0.00	0.00	0.00	903.00	200.00	0.00	0.00	-0.00	-0.00	-0.00	300.00	200.00	0.00	-0.00
718	0.00	0.00	0.00	903.00	200.00	0.00	0.00	-0.00	-0.00	-0.00	300.00	200.00	0.00	-0.00
719	-0.00	-0.00	-0.00	903.00	200.00	0.00	-0.00	-0.00	-0.00	-0.00	300.00	200.00	0.00	-0.00
720	-0.00	-0.00	-0.00	903.00	200.00	0.00	-0.00	-0.00	-0.00	-0.00	300.00	200.00	0.00	-0.00
721	-0.00	-0.00	-0.00	903.00	200.00	0.00	-0.00	-0.00	-0.00	-0.00	300.00	200.00	0.00	-0.00
722	0.00	0.00	0.00	903.00	200.00	0.00	0.00	-0.00	-0.00	-0.00	300.00	200.00	0.00	-0.00
723	-0.00	-0.00	-0.00	903.00	200.00	0.00	-0.00	-0.00	-0.00	-0.00	300.00	200.00	0.00	-0.00
724	-0.00	-0.00	-0.00	903.00	200.00	0.00	-0.00	-0.00	-0.00	-0.00	300.00	200.00	0.00	-0.00
725	-0.00	-0.00	-0.00	903.00	200.00	0.00	-0.00	-0.00	-0.00	-0.00	300.00	200.00	0.00	-0.00
726	0.00	0.00	0.00	903.00	200.00	0.00	0.00	-0.00	-0.00	-0.00	300.00	200.00	0.00	-0.00
727	-0.00	-0.00	-0.00	903.00	200.00	0.00	-0.00	-0.00	-0.00	-0.00	300.00	200.00	0.00	-0.00
728	-0.00	-0.00	-0.00	903.00	200.00	0.00	-0.00	-0.00	-0.00	-0.00	300.00	200.00	0.00	-0.00
729	-0.00	-0.00	-0.00	903.00	200.00	0.00	-0.00	-0.00	-0.00	-0.00	300.00	200.00	0.00	-0.00
730	-0.00	-0.00	-0.00	903.00	200.00	0.00	-0.00	-0.00	-0.00	-0.00	300.00	200.00	0.00	-0.00
731	-0.00	-0.00	-0.00	903.00	200.00	0.00	-0.00	-0.00	-0.00	-0.00	300.00	200.00	0.00	-0.00
732	-0.00	-0.00	-0.00	903.00	200.00	0.00	-0.00	-0.00	-0.00	-0.00	300.00	200.00	0.00	-0.00
733	-0.00	-0.00	-0.00	903.00	200.00	0.00	-0.00	-0.00	-0.00	-0.00	300.00	200.00	0.00	-0.00
734	0.00	0.00	0.00	903.00	200.00	0.00	0.00	-0.00	-0.00	-0.00	300.00	200.00	0.00	-0.00
735	0.00	0.00	0.00	903.00	200.00	0.00	0.00	-0.00	-0.00	-0.00	300.00	200.00	0.00	-0.00
736	-0.00	-0.00	-0.00	903.00	200.00	0.00	-0.00	-0.00	-0.00	-0.00	300.00	200.00	0.00	-0.00
737	-0.00	-0.00	-0.00	903.00	200.00	0.00	-0.00	-0.00	-0.00	-0.00	300.00	200.00	0.00	-0.00
738	0.00	0.00	0.00	903.00	200.00	0.00	0.00	-0.00	-0.00	-0.00	300.00	200.00	0.00	-0.00
739	0.00	0.00	0.00	903.00	200.00	0.00	0.00	-0.00	-0.00	-0.00	300.00	200.00	0.00	-0.00
740	0.00	0.00	0.00	903.00	200.00	0.00	0.00	-0.00	-0.00	-0.00	300.00	200.00	0.00	-0.00
741	-0.00	-0.00	-0.00	903.00	200.00	0.00	-0.00	-0.00	-0.00	-0.00	300.00	200.00	0.00	-0.00
742	0.00	0.00	0.00	903.00	200.00	0.00	0.00	-0.00	-0.00	-0.00	300.00	200.00	0.00	-0.00
743	-0.00	-0.00	-0.00	903.00	200.00	0.00	-0.00	-0.00	-0.00	-0.00	300.00	200.00	0.00	-0.00
744	-0.00	-0.00	-0.00	903.00	200.00	0.00	-0.00	-0.00	-0.00	-0.00	300.00	200.00	0.00	-0.00
745	0.00	0.00	0.00	903.00	200.00	0.00	0.00	-0.00	-0.00	-0.00	300.00	200.00	0.00	-0.00
746	-0.00	-0.00	-0.00	903.00	200.00	0.00	-0.00	-0.00	-0.00	-0.00	300.00	200.00	0.00	-0.00
747	0.00	0.00	0.00	903.00	200.00	0.00	0.00	-0.00	-0.00	-0.00	300.00	200.00	0.00	-0.00
748	0.00	0.00	0.00	903.00	200.00	0.00	0.00	-0.00	-0.00	-0.00	300.00	200.00	0.00	-0.00
749	0.00	0.00	0.00	903.00	200.00	0.00	0.00	-0.00	-0.00	-0.00	300.00	200.00	0.00	-0.00
750	-0.00	-0.00	-0.00	903.00	200.00	0.00	-0.00	-0.00	-0.00	-0.00	300.00	200.00	0.00	-0.00
751	0.00	0.00	0.00	903.00	200.00	0.00	0.00	-0.00	-0.00	-0.00	300.00	200.00	0.00	-0.00
752	-0.00	-0.00	-0.00	903.00	200.00	0.00	-0.00	-0.00	-0.00	-0.00	300.00	200.00	0.00	-0.00
753	0.00	0.00	0.00	903.00	200.00	0.00	0.00	-0.00	-0.00	-0.00	300.00	200.00	0.00	-0.00
754	0.00	0.00	0.00	903.00	200.00	0.00	0.00	-0.00	-0.00	-0.00	300.00	200.00	0.00	-0.00
755	-0.00	-0.00	-0.00	903.00	200.00	0.00	-0.00	-0.00	-0.00	-0.00	300.00	200.00	0.00	-0.00
756	0.00	0.00	0.00	903.00	200.00	0.00	0.00	-0.00	-0.00	-0.00	300.00	200.00	0.00	-0.00
757	0.00	0.00	0.00	903.00	200.00	0.00	0.00	-0.00	-0.00	-0.00	300.00	200.00	0.00	-0.00
758	-0.00	-0.00	-0.00	903.00	200.00	0.00	-0.00	-0.00	-0.00	-0.00	300.00	200.00	0.00	-0.00
759	-0.00	-0.00	-0.00	903.00	200.00	0.00	-0.00	-0.00	-0.00	-0.00	300.00	200.00	0.00	-0.00
760	0.00	0.00	0.00	903.00	200.00	0.00	0.00	-0.00	-0.00	-0.00	300.00	200.00	0.00	-0.00
761	-0.00	-0.00	-0.00	903.00	200.00	0.00	-0.00	-0.00	-0.00	-0.00	300.00	200.00	0.00	-0.00
762	-0.00	-0.00	-0.00	903.00	200.00	0.00	-0.00	-0.00	-0.00	-0.00	300.00	200.00	0.00	-0.00
763	-0.00	-0.00	-0.00	903.00	200.00	0.00	-0.00	-0.00	-0.00	-0.00	300.00	200.00	0.00	-0.00
764	-0.00	-0.00	-0.00	903.00	200.00	0.00	-0.00	-0.00	-0.00	-0.00	300.00	200.00	0.00	-0.00
765	0.00	0.00	0.00	903.00	200.00	0.00	0.00	-0.00	-0.00	-0.00	300.00	200.00	0.00	-0.00
766	0.00	0.00	0.00	903.00	200.00	0.00	0.00	-0.00	-0.00	-0.00	300.00	200.00	0.00	-0.00
767	-0.00	-0.00	-0.00	903.00	200.00	0.00	-0.00	-0.00	-0.00	-0.00	300.00	200.00	0.00	-0.00
768	-0.00	-0.00	-0.00	903.00	200.00	0.00	-0.00	-0.00	-0.00	-0.00	300.00	200.00	0.00	-0.00
769	0.00	0.00	0.00	903.00	200.00	0.00	0.00	-0.00	-0.00	-0.00	300.00	200.00	0.00	-0.00
770	-0.00	-0.00	-0.00	903.00	200.00	0.00	-0.00	-0.00	-0.00	-0.00	300.00	200.00	0.00	-0.00
771	-0.00	-0.00	-0.00	903.00	200.00	0.00	-0.00	-0.00	-0.00	-0.00	300.00	200.00	0.00	-0.00
772	0.00	0.00	0.00	903.00	200.00	0.00	0.00	-0.00	-0.00	-0.00	300.00	200.00	0.00	-0.00
773	0.00	0.00	0.00	903.00	200.00	0.00	0.00	-0.00	-0.00	-0.00	300.00	200.00	0.00	-0.00
774	0.00	0.00	0.00	903.00	200.00	0.00	0.00	-0.00	-0.00	-0.00	300.00	200.00	0.00	-0.00
775	-0.00	-0.00	-0.00	903.00	200.00	0.00	-0.00	-0.00	-0.00	-0.00	300.00	200.00	0.00	-0.00
776	0.00	0.00	0.00	903.00	200.00	0.00	0.00	-0.00	-0.00	-0.00	300.00	200.00	0.00	-0.00
777	0.00	0.00	0.00	903.00	200.00	0.00	0.00	-0.00	-0.00	-0.00	300.00	200.00	0.00	-0.00
778	-0.00	-0.00	-0.00	903.00	200.00	0.00	-0.00	-0.00	-0.00	-0.00	300.00	200.00	0.00	-0.00
779	0.00	0.00	0.00	903.00	200.00	0.00	0.00	-0.00	-0.00	-0.00	300.00	200.00	0.00	-0.00
780	0.00	0.00	0.00	903.00	200.00	0.00	0.00	-0.00	-0.00	-0.00	300.00	200.00	0.00	-0.00
781	-0.00	-0.00	-0.00	903.00	200.00	0.00	-0.00	-0.00	-0.00	-0.00	300.00	200.00	0.00	-0.00
782	0.00	0.00	0.00	903.00	200.00	0.00	0.00	-0.00	-0.00	-0.00	300.00	200.00	0.00	-0.00
783	-0.00	-0.00	-0.00	903.00	200.00	0.00	-0.00	-0.00	-0.00	-0.00	300.00	200.00	0.00	-0.00
784	-0.00	-0.00	-0.00	903.00	200.00	0.00	-0.00	-0.00	-0.00	-0.00	300.00	200.00	0.00	-0.00
785	-0.00	-0.00	-0.00	903.00	200.00	0.00	-0.00	-0.00	-0.00	-0.00	300.00	200.00	0.00	-0.00
786	-0.00	-0.00	-0.00	903.00	200.00	0.00	-0.00	-0.00	-0.00	-0.00	300.00	200.00	0.00	-0.00
787	0.00	0.00	0.00	903.00	200.00	0.00	0.00	-0.00	-0.00	-0.00	300.00	200.00	0.00	-0.00
788	-0.00	-0.00	-0.00	903.00	200.00	0.00	-0.00	-0.00	-0.00	-0.00	300.00	200.00	0.00	-0.00
789	-0.00	-0.00	-0.00	903.00	200.00	0.00	-0.00	-0.00	-0.00	-0.00	300.00	200.00	0.00	-0.00
790	-0.00	-0.00	-0.00	903.00	200.00	0.00	-0.00	-0.00	-0.00	-0.00	300.00	200.00	0.00	-0.00
791	0.00	0.00	0.00	903.00	200.00	0.00	0.00	-0.00	-0.00	-0.00	300.00	200.00	0.00	-0.00
792	0.00	0.00	0.00	903.00	200.00	0.00	0.00	-0.00	-0.00	-0.00	300.00	200.00	0.00	-0.00
793	-0.00	-0.00	-0.00	903.00	200.00	0.00	-0.00	-0.00	-0.00	-0.00	300.00	200.00	0.00	-0.00
794	0.00	0.00	0.00	903.00	200.00	0.00	0.00	-0.00	-0.00	-0.00	300.00	200.00	0.00	-0.00
795	0.00	0.00	0.00	903.00	200.00	0.00	0.00	-0.00	-0.00	-0.00	300.00	200.00	0.00	-0.00
796	-0.00	-0.00	-0.00	903.00	200.00	0.00	-0.00	-0.00	-0.00	-0.00	300.00	200.00	0.00	-0.00
797	0.00	0.00	0.00	903.00	200.00	0.00	0.00	-0.00	-0.00	-0.00	300.00	200.00	0.00	-0.00
798	0.00	0.00	0.00	903.00	200.00	0.00	0.00	-0.00	-0.00	-0.00	300.00	200.00	0.00	-0.00
799	0.00	0.00	0.00	903.00	200.00	0.00	0.00	-0.00	-0.00	-0.00	300.00	200.00	0.00	-0.00
800	0.00	0.00	0.00	903.00	200.00	0.00	0.00	-0.00	-0.00	-0.00	300.00	200.00	0.00	-0.00
801	0.00	0.00	0.00	903.00	200.00	0.00	0.00	-0.00	-0.00	-0.00	300.00	200.00	0.00	-0.00
802	-0.00	-0.00	-0.00	903.00	200.00	0.00	-0.00	-0.00	-0.00	-0.00	300.00	200.00	0.00	-0.00
803	0.00	0.00	0.00	903.00	200.00	0.00	0.00	-0.00	-0.00	-0.00	300.00	200.00	0.00	-0.00
804	-0.00	-0.00	-0.00	903.00	200.00	0.00	-0.00	-0.00	-0.00	-0.00	300.00	200.00	0.00	-0.00
805	-0.00	-0.00	-0.00	903.00	200.00	0.00	-0.00	-0.00	-0.00	-0.00	300.00	200.00	0.00	-0.00
806	-0.00	-0.00	-0.00	903.00	200.00	0.00	-0.00	-0.00	-0.00	-0.00	300.00	200.00	0.00	-0.00
807	-0.00	-0.00	-0.00	903.00	200.00	0.00	-0.00	-0.00	-0.00	-0.00	300.00	200.00	0.00	-0.00
808	-0.00	-0.00	-0.00	903.00	200.00	0.00	-0.00	-0.00	-0.00	-0.00	300.00	200.00	0.00	-0.00
809	0.00	0.00	0.00	903.00	200.00	0.00	0.00	-0.00	-0.00	-0.00	300.00	200.00	0.00	-0.00
810	0.00	0.00	0.00	903.00	200.00	0.00	0.00	-0.00	-0.00	-0.00	300.00	200.00	0.00	-0.00
811	0.00	0.00	0.00	903.00	200.00	0.00	0.00	-0.00	-0.00	-0.00	300.00	200.00	0.00	-0.00
812	0.00	0.00	0.00	903.00	200.00	0.00	0.00	-0.00	-0.00	-0.00	300.00	200.00	0.00	-0.00
813	0.00	0.00	0.00	903.00	200.00	0.00	0.00	-0.00	-0.00	-0.00	300.00	200.00	0.00	-0.00
814	0.00	0.00	0.00	903.00	200.00	0.00	0.00	-0.00	-0.00	-0.00	300.00	200.00	0.00	-0.00
815	-0.00	-0.00	-0.00	903.00	200.00	0.00	-0.00	-0.00	-0.00	-0.00	300.00	200.00	0.00	-0.00
816	-0.00	-0.00	-0.00	903.00	200.00	0.00	-0.00	-0.00	-0.00	-0.00	300.00	200.00	0.00	-0.00
817	-0.00	-0.00	-0.00	903.00	200.00	0.00	-0.00	-0.00	-0.00	-0.00	300.00	200.00	0.00	-0.00
818	-0.00	-0.00	-0.00	903.00	200.00	0.00	-0.00	-0.00	-0.00	-0.00	300.00	200.00	0.00	-0.00
819	-0.00	-0.00	-0.00	903.00	200.00	0.00	-0.00	-0.00	-0.00	-0.00	300.00	200.00	0.00	-0.00
820	0.00	0.00	0.00	903.00	200.00	0.00	0.00	-0.00	-0.00	-0.00	300.00	200.00	0.00	-0.00
821	-0.00	-0.00	-0.00	903.00	200.00	0.00	-0.00	-0.00	-0.00	-0.00	300.00	200.00	0.00	-0.00
822	0.00	0.00	0.00	903.00	200.00	0.00	0.00	-0.00	-0.00	-0.00	300.00	200.00	0.00	-0.00
823	0.00	0.00	0.00	903.00	200.00	0.00	0.00	-0.00	-0.00	-0.00	300.00	200.00	0.00	-0.00
824	0.00	0.00	0.00	903.00	200.00	0.00	0.00	-0.00	-0.00	-0.00	300.00	200.00	0.00	-0.00
825	0.00	0.00	0.00	903.00	200.00	0.00	0.00	-0.00	-0.00	-0.00	300.00	200.00	0.00	-0.00
826	-0.00	-0.00	-0.00	903.00	200.00	0.00	-0.00	-0.00	-0.00	-0.00	300.00	200.00	0.00	-0.00
827	0.00	0.00	0.00	903.00	200.00	0.00	0.00	-0.00	-0.00	-0.00	300.00	200.00	0.00	-0.00
828	-0.00	-0.00	-0.00	903.00	200.00	0.00	-0.00	-0.00	-0.00	-0.00	300.00	200.00	0.00	-0.00
829	-0.00	-0.00	-0.00	903.00	200.00	0.00	-0.00	-0.00	-0.00	-0.00	300.00	200.00	0.00	-0.00
830	-0.00	-0.00	-0.00	903.00	200.00	0.00	-0.00	-0.00	-0.00	-0.00	300.00	200.00	0.00	-0.00
831	0.00	0.00	0.00	903.00	200.00	0.00	0.00	-0.00	-0.00	-0.00	300.00	200.00	0.00	-0.00
832	0.00	0.00	0.00	903.00	200.00	0.00	0.00	-0.00	-0.00	-0.00	300.00	200.00	0.00	-0.00
833	-0.00	-0.00	-0.00	903.00	200.00	0.00	-0.00	-0.00	-0.00	-0.00	300.00	200.00	0.00	-0.00
834	-0.00	-0.00	-0.00	903.00	200.00	0.00	-0.00	-0.00	-0.00	-0.00	300.00	200.00	0.00	-0.00
835	-0.00	-0.00	-0.00	903.00	200.00	0.00	-0.00	-0.00	-0.00	-0.00	300.00	200.00	0.00	-0.00
836	-0.00	-0.00	-0.00	903.00	200.00	0.00	-0.00	-0.00	-0.00	-0.00	300.00	200.00	0.00	-0.00
837	-0.00	-0.00	-0.00	903.00	200.00	0.00	-0.00	-0.00	-0.00	-0.00	300.00	200.00	0.00	-0.00
838	0.00	0.00	0.00	903.00	200.00	0.00	0.00	-0.00	-0.00	-0.00	300.00	200.00	0.00	-0.00
839	-0.00	-0.00	-0.00	903.00	200.00	0.00	-0.00	-0.00	-0.00	-0.00	300.00	200.00	0.00	-0.00
840	0.00	0.00	0.00	903.00	200.00	0.00	0.00	-0.00	-0.00	-0.00	300.00	200.00	0.00	-0.00
841	-0.00	-0.00	-0.00	903.00	200.00	0.00	-0.00	-0.00	-0.00	-0.00	300.00	200.00	0.00	-0.00
842	-0.00	-0.00	-0.00	903.00	200.00	0.00	-0.00	-0.00	-0.00	-0.00	300.00	200.00	0.00	-0.00
843	-0.00	-0.00	-0.00	903.00	200.00	0.00	-0.00	-0.00	-0.00	-0.00	300.00	200.00	0.00	-0.00
844	-0.00	-0.00	-0.00	903.00	200.00	0.00	-0.00	-0.00	-0.00	-0.00	300.00	200.00	0.00	-0.00
845	-0.00	-0.00	-0.00	903.00	200.00	0.00	-0.00	-0.00	-0.00	-0.00	300.00	200.00	0.00	-0.00
846	-0.00	-0.00	-0.00	903.00	200.00	0.00	-0.00	-0.00	-0.00	-0.00	300.00	200.00	0.00	-0.00
847	-0.00	-0.00	-0.00	903.00	200.00	0.00	-0.00	-0.00	-0.00	-0.00	300.00	200.00	0.00	-0.00
848	0.00	0.00	0.00	903.00	200.00	0.00	0.00	-0.00	-0.00	-0.00	300.00	200.00	0.00	-0.00
849	-0.00	-0.00	-0.00	903.00	200.00	0.00	-0.00	-0.00	-0.00	-0.00	300.00	200.00	0.00	-0.00
850	-0.00	-0.00	-0.00	903.00	200.00	0.00	-0.00	-0.00	-0.00	-0.00	300.00	200.00	0.00	-0.00
851	-0.00	-0.00	-0.00	903.00	200.00	0.00	-0.00	-0.00	-0.00	-0.00	300.00	200.00	0.00	-0.00
852	0.00	0.00	0.00	903.00	200.00	0.00	0.00	-0.00	-0.00	-0.00	300.00	200.00	0.00	-0.00
853	-0.00	-0.00	-0.00	903.00	200.00	0.00	-0.00	-0.00	-0.00	-0.00	300.00	200.00	0.00	-0.00
854	-0.00	-0.00	-0.00	903.00	200.00	0.00	-0.00	-0.00	-0.00	-0.00	300.00	200.00	0.00	-0.00
855	-0.00	-0.00	-0.00	903.00	200.00	0.00	-0.00	-0.00	-0.00	-0.00	300.00	200.00	0.00	-0.00
856	0.00	0.00	0.00	903.00	200.00	0.00	0.00	-0.00	-0.00	-0.00	300.00	200.00	0.00	-0.00
857	0.00	0.00	0.00	903.00	200.00	0.00	0.00	-0.00	-0.00	-0.00	300.00	200.00	0.00	-0.00
858	-0.00	-0.00	-0.00	903.00	200.00	0.00	-0.00	-0.00	-0.00	-0.00	300.00	200.00	0.00	-0.00
859	0.00	0.00	0.00	903.00	200.00	0.00	0.00	-0.00	-0.00	-0.00	300.00	200.00	0.00	-0.00
860	0.00	0.00	0.00	903.00	200.00	0.00	0.00	-0.00	-0.00	-0.00	300.00	200.00	0.00	-0.00
861	0.00	0.00	0.00	903.00	200.00	0.00	0.00	-0.00	-0.00	-0.00	300.00	200.00	0.00	-0.00
862	-0.00	-0.00	-0.00	903.00	200.00	0.00	-0.00	-0.00	-0.00	-0.00	300.00	200.00	0.00	-0.00
863	-0.00	-0.00	-0.00	903.00	200.00	0.00	-0.00	-0.00	-0.00	-0.00	300.00	200.00	0.00	-0.00
864	-0.00	-0.00	-0.00	903.00	200.00	0.00	-0.00	-0.00	-0.00	-0.00	300.00	200.00	0.00	-0.00
865	-0.00	-0.00	-0.00	903.00	200.00	0.00	-0.00	-0.00	-0.00	-0.00	300.00	200.00	0.00	-0.00
866	-0.00	-0.00	-0.00	903.00	200.00	0.00	-0.00	-0.00	-0.00	-0.00	300.00	200.00	0.00	-0.00
867	-0.00	-0.00	-0.00	903.00	200.00	0.00	-0.00	-0.00	-0.00	-0.00	300.00	200.00	0.00	-0.00
868	0.00	0.00	0.00	903.00	200.00	0.00	0.00	0.00	0.00	0.00	300.00	200.00	0.00	0.00
869	-0.00	-0.00	-0.00	903.00	200.00	0.00	-0.00	-0.00	-0.00	-0.00	300.00	200.00	0.00	-0.00
870	-0.00	-0.00	-0.00	903.00	200.00	0.00	-0.00	-0.00	-0.00	-0.00	300.00	200.00	0.00	-0.00
871	-0.00	-0.00	-0.00	903.00	200.00	0.00	-0.00	-0.00	-0.00	-0.00	300.00	200.00	0.00	-0.00
872	0.00	0.00	0.00	903.00	200.00	0.00	0.00	-0.00	-0.00	-0.00	300.00	200.00	0.00	-0.00
873	0.00	0.00	0.00	903.00	200.00	0.00	0.00	-0.00	-0.00	-0.00	300.00	200.00	0.00	-0.00
874	-0.00	-0.00	-0.00	903.00	200.00	0.00	-0.00	-0.00	-0.00	-0.00	300.00	200.00	0.00	-0.00
875	0.00	0.00	0.00	903.00	200.00	0.00	0.00	-0.00	-0.00	-0.00	300.00	200.00	0.00	-0.00
876	-0.00	-0.00	-0.00	903.00	200.00	0.00	-0.00	-0.00	-0.00	-0.00	300.00	200.00	0.00	-0.00
877	-0.00	-0.00	-0.00	903.00	200.00	0.00	-0.00	-0.00	-0.00	-0.00	300.00	200.00	0.00	-0.00
878	-0.00	-0.00	-0.00	903.00	200.00	0.00	-0.00	-0.00	-0.00	-0.00	300.00	200.00	0.00	-0.00
879	-0.00	-0.00	-0.00	903.00	200.00	0.00	-0.00	-0.00	-0.00	-0.00	300.00	200.00	0.00	-0.00
880	-0.00	-0.00	-0.00	903.00	200.00	0.00	-0.00	-0.00	-0.00	-0.00	300.00	200.00	0.00	-0.00
881	0.00	0.00	0.00	903.00	200.00	0.00	0.00	-0.00	-0.00	-0.00	300.00	200.00	0.00	-0.00
882	0.00	0.00	0.00	903.00	200.00	0.00	0.00	-0.00	-0.00	-0.00	300.00	200.00	0.00	-0.00
883	-0.00	-0.00	-0.00	903.00	200.00	0.00	-0.00	-0.00	-0.00	-0.00	300.00	200.00	0.00	-0.00
884	-0.00	-0.00	-0.00	903.00	200.00	0.00	-0.00	-0.00	-0.00	-0.00	300.00	200.00	0.00	-0.00
885	-0.00	-0.00	-0.00	903.00	200.00	0.00	-0.00	-0.00	-0.00	-0.00	300.00	200.00	0.00	-0.00
886	-0.00	-0.00	-0.00	903.00	200.00	0.00	-0.00	-0.00	-0.00	-0.00	300.00	200.00	0.00	-0.00
887	0.00	0.00	0.00	903.00	200.00	0.00	0.00	-0.00	-0.00	-0.00	300.00	200.00	0.00	-0.00
888	-0.00	-0.00	-0.00	903.00	200.00	0.00	-0.00	-0.00	-0.00	-0.00	300.00	200.00	0.00	-0.00
889	-0.00	-0.00	-0.00	903.00	200.00	0.00	-0.00	-0.00	-0.00	-0.00	300.00	200.00	0.00	-0.00
890	-0.00	-0.00	-0.00	903.00	200.00	0.00	-0.00	-0.00	-0.00	-0.00	300.00	200.00	0.00	-0.00
891	-0.00	-0.00	-0.00	903.00	200.00	0.00	-0.00	-0.00	-0.00	-0.00	300.00	200.00	0.00	-0.00
892	-0.00	-0.00	-0.00	903.00	200.00	0.00	-0.00	-0.00	-0.00	-0.00	300.00	200.00	0.00	-0.00
893	-0.00	-0.00	-0.00	903.00	200.00	0.00	-0.00	-0.00	-0.00	-0.00	300.00	200.00	0.00	-0.00
894	0.00	0.00	0.00	903.00	200.00	0.00	0.00	-0.00	-0.00	-0.00	300.00	200.00	0.00	-0.00
895	-0.00	-0.00	-0.00	903.00	200.00	0.00	-0.00	-0.00	-0.00	-0.00	300.00	200.00	0.00	-0.00
896	-0.00	-0.00	-0.00	903.00	200.00	0.00	-0.00	-0.00	-0.00	-0.00	300.00	200.00	0.00	-0.00
897	-0.00	-0.00	-0.00	903.00	200.00	0.00	-0.00	-0.00	-0.00	-0.00	300.00	200.00	0.00	-0.00
898	-0.00	-0.00	-0.00	903.00	200.00	0.00	-0.00	-0.00	-0.00	-0.00	300.00	200.00	0.00	-0.00
899	-0.00	-0.00	-0.00	903.00	200.00	0.00	-0.00	-0.00	-0.00	-0.00	300.00	200.00	0.00	-0.00
900	-0.00	-0.00	-0.00	903.00	200.00	0.00	-0.00	-0.00	-0.00	-0.00	300.00	200.00	0.00	-0.00
901	0.00	0.00	0.00	903.00	200.00	0.00	0.00	-0.00	-0.00	-0.00	300.00	200.00	0.00	-0.00
902	-0.00	-0.00	-0.00	903.00	200.00	0.00	-0.00	-0.00	-0.00	-0.00	300.00	200.00	0.00	-0.00
903	0.00	0.00	0.00	903.00	200.00	0.00	0.00	-0.00	-0.00	-0.00	300.00	200.00	0.00	-0.00
904	-0.00	-0.00	-0.00	903.00	200.00	0.00	-0.00	-0.00	-0.00	-0.00	300.00	200.00	0.00	-0.00
905	-0.00	-0.00	-0.00	903.00	200.00	0.00	-0.00	-0.00	-0.00	-0.00	300.00	200.00	0.00	-0.00
906	-0.00	-0.00	-0.00	903.00	200.00	0.00	-0.00	-0.00	-0.00	-0.00	300.00	200.00	0.00	-0.00
907	0.00	0.00	0.00	903.00	200.00	0.00	0.00	-0.00	-0.00	-0.00	300.00	200.00	0.00	-0.00
908	-0.00	-0.00	-0.00	903.00	200.00	0.00	-0.00	-0.00	-0.00	-0.00	300.00	200.00	0.00	-0.00
909	-0.00	-0.00	-0.00	903.00	200.00	0.00	-0.00	-0.00	-0.00	-0.00	300.00	200.00	0.00	-0.00
910	-0.00	-0.00	-0.00	903.00	200.00	0.00	-0.00	-0.00	-0.00	-0.00	300.00	200.00	0.00	-0.00
911	-0.00	-0.00	-0.00	903.00	200.00	0.00	-0.00	-0.00	-0.00	-0.00	300.00	200.00	0.00	-0.00
912	-0.00	-0.00	-0.00	903.00	200.00	0.00	-0.00	-0.00	-0.00	-0.00	300.00	200.00	0.00	-0.00
913	0.00	0.00	0.00	903.00	200.00	0.00	0.00	-0.00	-0.00	-0.00	300.00	200.00	0.00	-0.00
914	-0.00	-0.00	-0.00	903.00	200.00	0.00	-0.00	-0.00	-0.00	-0.00	300.00	200.00	0.00	-0.00
915	-0.00	-0.00	-0.00	903.00	200.00	0.00	-0.00	-0.00	-0.00	-0.00	300.00	200.00	0.00	-0.00
916	0.00	0.00	0.00	903.00	200.00	0.00	0.00	-0.00	-0.00	-0.00	300.00	200.00	0.00	-0.00
917	-0.00	-0.00	-0.00	903.00	200.00	0.00	-0.00	-0.00	-0.00	-0.00	300.00	200.00	0.00	-0.00
918	0.00	0.00	0.00	903.00	200.00	0.00	0.00	-0.00	-0.00	-0.00	300.00	200.00	0.00	-0.00
919	-0.00	-0.00	-0.00	903.00	200.00	0.00	-0.00	-0.00	-0.00	-0.00	300.00	200.00	0.00	-0.00
920	-0.00	-0.00	-0.00	903.00	200.00	0.00	-0.00	-0.00	-0.00	-0.00	300.00	200.00	0.00	-0.00
921	0.00	0.00	0.00	903.00	200.00	0.00	0.00	-0.00	-0.00	-0.00	300.00	200.00	0.00	-0.00
922	-0.00	-0.00	-0.00	903.00	200.00	0.00	-0.00	-0.00	-0.00	-0.00	300.00	200.00	0.00	-0.00
923	-0.00	-0.00	-0.00	903.00	200.00	0.00	-0.00	-0.00	-0.00	-0.00	300.00	200.00	0.00	-0.00
924	0.00	0.00	0.00	903.00	200.00	0.00	0.00	-0.00	-0.00	-0.00	300.00	200.00	0.00	-0.00
925	-0.00	-0.00	-0.00	903.00	200.00	0.00	-0.00	-0.00	-0.00	-0.00	300.00	200.00	0.00	-0.00
926	-0.00	-0.00	-0.00	903.00	200.00	0.00	-0.00	-0.00	-0.00	-0.00	300.00	200.00	0.00	-0.00
927	-0.00	-0.00	-0.00	903.00	200.00	0.00	-0.00	-0.00	-0.00	-0.00	300.00	200.00	0.00	-0.00
928	-0.00	-0.00	-0.00	903.00	200.00	0.00	-0.00	-0.00	-0.00	-0.00	300.00	200.00	0.00	-0.00
929	-0.00	-0.00	-0.00	903.00	200.00	0.00	-0.00	-0.00	-0.00	-0.00	300.00	200.00	0.00	-0.00
930	-0.00	-0.00	-0.00	903.00	200.00	0.00	-0.00	-0.00	-0.00	-0.00	300.00	200.00	0.00	-0.00
931	0.00	0.00	0.00	903.00	200.00	0.00	0.00	-0.00	-0.00	-0.00	300.00	200.00	0.00	-0.00
932	-0.00	-0.00	-0.00	903.00	200.00	0.00	-0.00	-0.00	-0.00	-0.00	300.00	200.00	0.00	-0.00
933	0.00	0.00	0.00	903.00	200.00	0.00	0.00	-0.00	-0.00	-0.00	300.00	200.00	0.00	-0.00
934	0.00	0.00	0.00	903.00	200.00	0.00	0.00	-0.00	-0.00	-0.00	300.00	200.00	0.00	-0.00
935	-0.00	-0.00	-0.00	903.00	200.00	0.00	-0.00	-0.00	-0.00	-0.00	300.00	200.00	0.00	-0.00
936	-0.00	-0.00	-0.00	903.00	200.00	0.00	-0.00	-0.00	-0.00	-0.00	300.00	200.00	0.00	-0.00
937	-0.00	-0.00	-0.00	903.00	200.00	0.00	-0.00	-0.00	-0.00	-0.00	300.00	200.00	0.00	-0.00
938	0.00	0.00	0.00	903.00	200.00	0.00	0.00	-0.00	-0.00	-0.00	300.00	200.00	0.00	-0.00
939	-0.00	-0.00	-0.00	903.00	200.00	0.00	-0.00	-0.00	-0.00	-0.00	300.00	200.00	0.00	-0.00
940	-0.00	-0.00	-0.00	903.00	200.00	0.00	-0.00	-0.00	-0.00	-0.00	300.00	200.00	0.00	-0.00
941	-0.00	-0.00	-0.00	903.00	200.00	0.00	-0.00	-0.00	-0.00	-0.00	300.00	200.00	0.00	-0.00
942	-0.00	-0.00	-0.00	903.00	200.00	0.00	-0.00	-0.00	-0.00	-0.00	300.00	200.00	0.00	-0.00
943	0.00	0.00	0.00	903.00	200.00	0.00	0.00	-0.00	-0.00	-0.00	300.00	200.00	0.00	-0.00
944	0.00	0.00	0.00	903.00	200.00	0.00	0.00	-0.00	-0.00	-0.00	300.00	200.00	0.00	-0.00
945	-0.00	-0.00	-0.00	903.00	200.00	0.00	-0.00	-0.00	-0.00	-0.00	300.00	200.00	0.00	-0.00
946	-0.00	-0.00	-0.00	903.00	200.00	0.00	-0.00	-0.00	-0.00	-0.00	300.00	200.00	0.00	-0.00
947	-0.00	-0.00	-0.00	903.00	200.00	0.00	-0.00	-0.00	-0.00	-0.00	300.00	200.00	0.00	-0.00
948	0.00	0.00	0.00	903.00	200.00	0.00	0.00	-0.00	-0.00	-0.00	300.00	200.00	0.00	-0.00
949	-0.00	-0.00	-0.00	903.00	200.00	0.00	-0.00	-0.00	-0.00	-0.00	300.00	200.00	0.00	-0.00
950	0.00	0.00	0.00	903.00	200.00	0.00	0.00	-0.00	-0.00	-0.00	300.00	200.00	0.00	-0.00
951	-0.00	-0.00	-0.00	903.00	200.00	0.00	-0.00	-0.00	-0.00	-0.00	300.00	200.00	0.00	-0.00
952	-0.00	-0.00	-0.00	903.00	200.00	0.00	-0.00	-0.00	-0.00	-0.00	300.00	200.00	0.00	-0.00
953	0.00	0.00	0.00	903.00	200.00	0.00	0.00	-0.00	-0.00	-0.00	300.00	200.00	0.00	-0.00
954	0.00	0.00	0.00	903.00	200.00	0.00	0.00	-0.00	-0.00	-0.00	300.00	200.00	0.00	-0.00
955	0.00	0.00	0.00	903.00	200.00	0.00	0.00	-0.00	-0.00	-0.00	300.00	200.00	0.00	-0.00
956	0.00	0.00	0.00	903.00	200.00	0.00	0.00	-0.00	-0.00	-0.00	300.00	200.00	0.00	-0.00
957	-0.00	-0.00	-0.00	903.00	200.00	0.00	-0.00	-0.00	-0.00	-0.00	300.00	200.00	0.00	-0.00
958	0.00	0.00	0.00	903.00	200.00	0.00	0.00	-0.00	-0.00	-0.00	300.00	200.00	0.00	-0.00
959	-0.00	-0.00	-0.00	903.00	200.00	0.00	-0.00	-0.00	-0.00	-0.00	300.00	200.00	0.00	-0.00
960	-0.00	-0.00	-0.00	903.00	200.00	0.00	-0.00	-0.00	-0.00	-0.00	300.00	200.00	0.00	-0.00
961	0.00	0.00	0.00	903.00	200.00	0.00	0.00	-0.00	-0.00	-0.00	300.00	200.00	0.00	-0.00
962	0.00	0.00	0.00	903.00	200.00	0.00	0.00	-0.00	-0.00	-0.00	300.00	200.00	0.00	-0.00
963	-0.00	-0.00	-0.00	903.00	200.00	0.00	-0.00	-0.00	-0.00	-0.00	300.00	200.00	0.00	-0.00
964	0.00	0.00	0.00	903.00	200.00	0.00	0.00	-0.00	-0.00	-0.00	300.00	200.00	0.00	-0.00
965	0.00	0.00	0.00	903.00	200.00	0.00	0.00	-0.00	-0.00	-0.00	300.00	200.00	0.00	-0.00
966	-0.00	-0.00	-0.00	903.00	200.00	0.00	-0.00	-0.00	-0.00	-0.00	300.00	200.00	0.00	-0.00
967	0.00	0.00	0.00	903.00	200.00	0.00	0.00	-0.00	-0.00	-0.00	300.00	200.00	0.00	-0.00
968	0.00	0.00	0.00	903.00	200.00	0.00	0.00	-0.00	-0.00	-0.00	300.00	200.00	0.00	-0.00
969	0.00	0.00	0.00	903.00	200.00	0.00	0.00	-0.00	-0.00	-0.00	300.00	200.00	0.00	-0.00
970	-0.00	-0.00	-0.00	903.00	200.00	0.00	-0.00	-0.00	-0.00	-0.00	300.00	200.00	0.00	-0.00
971	-0.00	-0.00	-0.00	903.00	200.00	0.00	-0.00	-0.00	-0.00	-0.00	300.00	200.00	0.00	-0.00
972	-0.00	-0.00	-0.00	903.00	200.00	0.00	-0.00	-0.00	-0.00	-0.00	300.00	200.00	0.00	-0.00
973	-0.00	-0.00	-0.00	903.00	200.00	0.00	-0.00	-0.00	-0.00	-0.00	300.00	200.00	0.00	-0.00
974	-0.00	-0.00	-0.00	903.00	200.00	0.00	-0.00	-0.00	-0.00	-0.00	300.00	200.00	0.00	-0.00
975	-0.00	-0.00	-0.00	903.00	200.00	0.00	-0.00	-0.00	-0.00	-0.00	300.00	200.00	0.00	-0.00
976	0.00	0.00	0.00	903.00	200.00	0.00	0.00	-0.00	-0.00	-0.00	300.00	200.00	0.00	-0.00
977	-0.00	-0.00	-0.00	903.00	200.00	0.00	-0.00	-0.00	-0.00	-0.00	300.00	200.00	0.00	-0.00
978	-0.00	-0.00	-0.00	903.00	200.00	0.00	-0.00	-0.00	-0.00	-0.00	300.00	200.00	0.00	-0.00
979	0.00	0.00	0.00	903.00	200.00	0.00	0.00	-0.00	-0.00	-0.00	300.00	200.00	0.00	-0.00
980	-0.00	-0.00	-0.00	903.00	200.00	0.00	-0.00	-0.00	-0.00	-0.00	300.00	200.00	0.00	-0.00
981	0.00	0.00	0.00	903.00	200.00	0.00	0.00	-0.00	-0.00	-0.00	300.00	200.00	0.00	-0.00
982	-0.00	-0.00	-0.00	903.00	200.00	0.00	-0.00	-0.00	-0.00	-0.00	300.00	200.00	0.00	-0.00
983	-0.00	-0.00	-0.00	903.00	200.00	0.00	-0.00	-0.00	-0.00	-0.00	300.00	200.00	0.00	-0.00
984	-0.00	-0.00	-0.00	903.00	200.00	0.00	-0.00	-0.00	-0.00	-0.00	300.00	200.00	0.00	-0.00
985	0.00	0.00	0.00	903.00	200.00	0.00	0.00	-0.00	-0.00	-0.00	300.00	200.00	0.00	-0.00
986	-0.00	-0.00	-0.00	903.00	200.00	0.00	-0.00	-0.00	-0.00	-0.00	300.00	200.00	0.00	-0.00
987	-0.00	-0.00	-0.00	903.00	200.00	0.00	-0.00	-0.00	-0.00	-0.00	300.00	200.00	0.00	-0.00
988	-0.00	-0.00	-0.00	903.00	200.00	0.00	-0.00	-0.00	-0.00	-0.00	300.00	200.00	0.00	-0.00
989	0.00	0.00	0.00	903.00	200.00	0.00	0.00	-0.00	-0.00	-0.00	300.00	200.00	0.00	-0.00
990	-0.00	-0.00	-0.00	903.00	200.00	0.00	-0.00	-0.00	-0.00	-0.00	300.00	200.00	0.00	-0.00
991	0.00	0.00	0.00	903.00	200.00	0.00	0.00	-0.00	-0.00	-0.00	300.00	200.00	0.00	-0.00
992	-0.00	-0.00	-0.00	903.00	200.00	0.00	-0.00	-0.00	-0.00	-0.00	300.00	200.00	0.00	-0.00
993	-0.00	-0.00	-0.00	903.00	200.00	0.00	-0.00	-0.00	-0.00	-0.00	300.00	200.00	0.00	-0.00
994	0.00	0.00	0.00	903.00	200.00	0.00	0.00	-0.00	-0.00	-0.00	300.00	200.00	0.00	-0.00
995	0.00	0.00	0.00	903.00	200.00	0.00	0.00	-0.00	-0.00	-0.00	300.00	200.00	0.00	-0.00
996	-0.00	-0.00	-0.00	903.00	200.00	0.00	-0.00	-0.00	-0.00	-0.00	300.00	200.00	0.00	-0.00
997	-0.00	-0.00	-0.00	903.00	200.00	0.00	-0.00	-0.00	-0.00	-0.00	300.00	200.00	0.00	-0.00
998	-0.00	-0.00	-0.00	903.00	200.00	0.00	-0.00	-0.00	-0.00	-0.00	300.00	200.00	0.00	-0.00
999	-0.00	-0.00	-0.00	903.00	200.00	0.00	-0.00	-0.00	-0.00	-0.00	300.00	200.00	0.00	-0.00
1000	-0.00	-0.00	-0.00	903.00	200.00	0.00	-0.00	-0.00	-0.00	-0.00	300.00	200.00	0.00	-0.00
1001	0.00	0.00	0.00	903.00	200.00	0.00	0.00	-0.00	-0.00	-0.00	300.00	200.00	0.00	-0.00
1002	-0.00	-0.00	-0.00	903.00	200.00	0.00	-0.00	-0.00	-0.00	-0.00	300.00	200.00	0.00	-0.00
1003	-0.00	-0.00	-0.00	903.00	200.00	0.00	-0.00	-0.00	-0.00	-0.00	300.00	200.00	0.00	-0.00
1004	-0.00	-0.00	-0.00	903.00	200.00	0.00	-0.00	-0.00	-0.00	-0.00	300.00	200.00	0.00	-0.00
1005	-0.00	-0.00	-0.00	903.00	200.00	0.00	-0.00	-0.00	-0.00	-0.00	300.00	200.00	0.00	-0.00
1006	0.00	0.00	0.00	903.00	200.00	0.00	0.00	-0.00	-0.00	-0.00	300.00	200.00	0.00	-0.00
1007	-0.00	-0.00	-0.00	903.00	200.00	0.00	-0.00	-0.00	-0.00	-0.00	300.00	200.00	0.00	-0.00
1008	0.00	0.00	0.00	903.00	200.00	0.00	0.00	-0.00	-0.00	-0.00	300.00	200.00	0.00	-0.00
1009	0.00	0.00	0.00	903.00	200.00	0.00	0.00	-0.00	-0.00	-0.00	300.00	200.00	0.00	-0.00
1010	-0.00	-0.00	-0.00	903.00	200.00	0.00	-0.00	-0.00	-0.00	-0.00	300.00	200.00	0.00	-0.00
1011	0.00	0.00	0.00	903.00	200.00	0.00	0.00	-0.00	-0.00	-0.00	300.00	200.00	0.00	-0.00
1012	-0.00	-0.00	-0.00	903.00	200.00	0.00	-0.00	-0.00	-0.00	-0.00	300.00	200.00	0.00	-0.00
1013	-0.00	-0.00	-0.00	903.00	200.00	0.00	-0.00	-0.00	-0.00	-0.00	300.00	200.00	0.00	-0.00
1014	0.00	0.00	0.00	903.00	200.00	0.00	0.00	-0.00	-0.00	-0.00	300.00	200.00	0.00	-0.00
1015	0.00	0.00	0.00	903.00	200.00	0.00	0.00	-0.00	-0.00	-0.00	300.00	200.00	0.00	-0.00
1016	-0.00	-0.00	-0.00	903.00	200.00	0.00	-0.00	-0.00	-0.00	-0.00	300.00	200.00	0.00	-0.00
1017	-0.00	-0.00	-0.00	903.00	200.00	0.00	-0.00	-0.00	-0.00	-0.00	300.00	200.00	0.00	-0.00
1018	-0.00	-0.00	-0.00	903.00	200.00	0.00	-0.00	-0.00	-0.00	-0.00	300.00	200.00	0.00	-0.00
1019	-0.00	-0.00	-0.00	903.00	200.00	0.00	-0.00	-0.00	-0.00	-0.00	300.00	200.00	0.00	-0.00
1020	-0.00	-0.00	-0.00	903.00	200.00	0.00	-0.00	-0.00	-0.00	-0.00	300.00	200.00	0.00	-0.00
1021	0.00	0.00	0.00	903.00	200.00	0.00	0.00	-0.00	-0.00	-0.00	300.00	200.00	0.00	-0.00
1022	-0.00	-0.00	-0.00	903.00	200.00	0.00	-0.00	-0.00	-0.00	-0.00	300.00	200.00	0.00	-0.00
1023	0.00	0.00	0.00	903.00	200.00	0.00	0.00	-0.00	-0.00	-0.00	300.00	200.00	0.00	-0.00
1024	-0.00	-0.00	-0.00	903.00	200.00	0.00	-0.00	-0.00	-0.00	-0.00	300.00	200.00	0.00	-0.00
1025	0.00	0.00	0.00	903.00	200.00	0.00	0.00	-0.00	-0.00	-0.00	300.00	200.00	0.00	-0.00
1026	-0.00	-0.00	-0.00	903.00	200.00	0.00	-0.00	-0.00	-0.00	-0.00	300.00	200.00	0.00	-0.00
1027	-0.00	-0.00	-0.00	903.00	200.00	0.00	-0.00	-0.00	-0.00	-0.00	300.00	200.00	0.00	-0.00
1028	0.00	0.00	0.00	903.00	200.00	0.00	0.00	-0.00	-0.00	-0.00	300.00	200.00	0.00	-0.00
1029	0.00	0.00	0.00	903.00	200.00	0.00	0.00	-0.00	-0.00	-0.00	300.00	200.00	0.00	-0.00
1030	-0.00	-0.00	-0.00	903.00	200.00	0.00	-0.00	-0.00	-0.00	-0.00	300.00	200.00	0.00	-0.00
1031	-0.00	-0.00	-0.00	903.00	200.00	0.00	-0.00	-0.00	-0.00	-0.00	300.00	200.00	0.00	-0.00
1032	-0.00	-0.00	-0.00	903.00	200.00	0.00	-0.00	-0.00	-0.00	-0.00	300.00	200.00	0.00	-0.00
1033	-0.00	-0.00	-0.00	903.00	200.00	0.00	-0.00	-0.00	-0.00	-0.00	300.00	200.00	0.00	-0.00
1034	-0.00	-0.00	-0.00	903.00	200.00	0.00	-0.00	-0.00	-0.00	-0.00	300.00	200.00	0.00	-0.00
1035	-0.00	-0.00	-0.00	903.00	200.00	0.00	-0.00	-0.00	-0.00	-0.00	300.00	200.00	0.00	-0.00
1036	-0.00	-0.00	-0.00	903.00	200.00	0.00	-0.00	-0.00	-0.00	-0.00	300.00	200.00	0.00	-0.00
1037	-0.00	-0.00	-0.00	903.00	200.00	0.00	-0.00	-0.00	-0.00	-0.00	300.00	200.00	0.00	-0.00
1038	0.00	0.00	0.00	903.00	200.00	0.00	0.00	-0.00	-0.00	-0.00	300.00	200.00	0.00	-0.00
1039	-0.00	-0.00	-0.00	903.00	200.00	0.00	-0.00	-0.00	-0.00	-0.00	300.00	200.00	0.00	-0.00
1040	0.00	0.00	0.00	903.00	200.00	0.00	0.00	-0.00	-0.00	-0.00	300.00	200.00	0.00	-0.00
1041	-0.00	-0.00	-0.00	903.00	200.00	0.00	-0.00	-0.00	-0.00	-0.00	300.00	200.00	0.00	-0.00
1042	-0.00	-0.00	-0.00	903.00	200.00	0.00	-0.00	-0.00	-0.00	-0.00	300.00	200.00	0.00	-0.00
1043	-0.00	-0.00	-0.00	903.00	200.00	0.00	-0.00	-0.00	-0.00	-0.00	300.00	200.00	0.00	-0.00
1044	0.00	0.00	0.00	903.00	200.00	0.00	0.00	-0.00	-0.00	-0.00	300.00	200.00	0.00	-0.00
1045	-0.00	-0.00	-0.00	903.00	200.00	0.00	-0.00	-0.00	-0.00	-0.00	300.00	200.00	0.00	-0.00
1046	0.00	0.00	0.00	903.00	200.00	0.00	0.00	-0.00	-0.00	-0.00	300.00	200.00	0.00	-0.00
1047	0.00	0.00	0.00	903.00	200.00	0.00	0.00	-0.00	-0.00	-0.00	300.00	200.00	0.00	-0.00
1048	0.00	0.00	0.00	903.00	200.00	0.00	0.00	-0.00	-0.00	-0.00	300.00	200.00	0.00	-0.00
1049	-0.00	-0.00	-0.00	903.00	200.00	0.00	-0.00	-0.00	-0.00	-0.00	300.00	200.00	0.00	-0.00
1050	0.00	0.00	0.00	903.00	200.00	0.00	0.00	-0.00	-0.00	-0.00	300.00	200.00	0.00	-0.00
1051	0.00	0.00	0.00	903.00	200.00	0.00	0.00	-0.00	-0.00	-0.00	300.00	200.00	0.00	-0.00
1052	0.00	0.00	0.00	903.00	200.00	0.00	0.00	-0.00	-0.00	-0.00	300.00	200.00	0.00	-0.00
1053	0.00	0.00	0.00	903.00	200.00	0.00	0.00	-0.00	-0.00	-0.00	300.00	200.00	0.00	-0.00
1054	-0.00	-0.00	-0.00	903.00	200.00	0.00	-0.00	-0.00	-0.00	-0.00	300.00	200.00	0.00	-0.00
1055	-0.00	-0.00	-0.00	903.00	200.00	0.00	-0.00	-0.00	-0.00	-0.00	300.00	200.00	0.00	-0.00
1056	-0.00	-0.00	-0.00	903.00	200.00	0.00	-0.00	-0.00	-0.00	-0.00	300.00	200.00	0.00	-0.00
1057	-0.00	-0.00	-0.00	903.00	200.00	0.00	-0.00	-0.00	-0.00	-0.00	300.00	200.00	0.00	-0.00
1058	0.00	0.00	0.00	903.00	200.00	0.00	0.00	-0.00	-0.00	-0.00	300.00	200.00	0.00	-0.00
1059	0.00	0.00	0.00	903.00	200.00	0.00	0.00	-0.00	-0.00	-0.00	300.00	200.00	0.00	-0.00
1060	0.00	0.00	0.00	903.00	200.00	0.00	0.00	-0.00	-0.00	-0.00	300.00	200.00	0.00	-0.00
1061	-0.00	-0.00	-0.00	903.00	200.00	0.00	-0.00	-0.00	-0.00	-0.00	300.00	200.00	0.00	-0.00
1062	-0.00	-0.00	-0.00	903.00	200.00	0.00	-0.00	-0.00	-0.00	-0.00	300.00	200.00	0.00	-0.00
1063	-0.00	-0.00	-0.00	903.00	200.00	0.00	-0.00	-0.00	-0.00	-0.00	300.00	200.00	0.00	-0.00
1064	0.00	0.00	0.00	903.00	200.00	0.00	0.00	-0.00	-0.00	-0.00	300.00	200.00	0.00	-0.00
1065	-0.00	-0.00	-0.00	903.00	200.00	0.00	-0.00	-0.00	-0.00	-0.00	300.00	200.00	0.00	-0.00
1066	-0.00	-0.00	-0.00	903.00	200.00	0.00	-0.00	-0.00	-0.00	-0.00	300.00	200.00	0.00	-0.00
1067	-0.00	-0.00	-0.00	903.00	200.00	0.00	-0.00	-0.00	-0.00	-0.00	300.00	200.00	0.00	-0.00
1068	-0.00	-0.00	-0.00	903.00	200.00	0.00	-0.00	-0.00	-0.00	-0.00	300.00	200.00	0.00	-0.00
1069	-0.00	-0.00	-0.00	903.00	200.00	0.00	-0.00	-0.00	-0.00	-0.00	300.00	200.00	0.00	-0.00
1070	-0.00	-0.00	-0.00	903.00	200.00	0.00	-0.00	-0.00	-0.00	-0.00	300.00	200.00	0.00	-0.00
1071	0.00	0.00	0.00	903.00	200.00	0.00	0.00	-0.00	-0.00	-0.00	300.00	200.00	0.00	-0.00
1072	-0.00	-0.00	-0.00	903.00	200.00	0.00	-0.00	-0.00	-0.00	-0.00	300.00	200.00	0.00	-0.00
1073	-0.00	-0.00	-0.00	903.00	200.00	0.00	-0.00	-0.00	-0.00	-0.00	300.00	200.00	0.00	-0.00
1074	-0.00	-0.00	-0.00	903.00	200.00	0.00	-0.00	-0.00	-0.00	-0.00	300.00	200.00	0.00	-0.00
1075	-0.00	-0.00	-0.00	903.00	200.00	0.00	-0.00	-0.00	-0.00	-0.00	300.00	200.00	0.00	-0.00
1076	-0.00	-0.00	-0.00	903.00	200.00	0.00	-0.00	-0.00	-0.00	-0.00	300.00	200.00	0.00	-0.00
1077	-0.00	-0.00	-0.00	903.00	200.00	0.00	-0.00	-0.00	-0.00	-0.00	300.00	200.00	0.00	-0.00
1078	0.00	0.00	0.00	903.00	200.00	0.00	0.00	-0.00	-0.00	-0.00	300.00	200.00	0.00	-0.00
1079	0.00	0.00	0.00	903.00	200.00	0.00	0.00	-0.00	-0.00	-0.00	300.00	200.00	0.00	-0.00
1080	-0.00	-0.00	-0.00	903.00	200.00	0.00	-0.00	-0.00	-0.00	-0.00	300.00	200.00	0.00	-0.00
1081	-0.00	-0.00	-0.00	903.00	200.00	0.00	-0.00	-0.00	-0.00	-0.00	300.00	200.00	0.00	-0.00
1082	0.00	0.00	0.00	903.00	200.00	0.00	0.00	-0.00	-0.00	-0.00	300.00	200.00	0.00	-0.00
1083	-0.00	-0.00	-0.00	903.00	200.00	0.00	-0.00	-0.00	-0.00	-0.00	300.00	200.00	0.00	-0.00
1084	-0.00	-0.00	-0.00	903.00	200.00	0.00	-0.00	-0.00	-0.00	-0.00	300.00	200.00	0.00	-0.00
1085	-0.00	-0.00	-0.00	903.00	200.00	0.00	-0.00	-0.00	-0.00	-0.00	300.00	200.00	0.00	-0.00
1086	-0.00	-0.00	-0.00	903.00	200.00	0.00	-0.00	-0.00	-0.00	-0.00	300.00	200.00	0.00	-0.00
1087	-0.00	-0.00	-0.00	903.00	200.00	0.00	-0.00	-0.00	-0.00	-0.00	300.00	200.00	0.00	-0.00
1088	0.00	0.00	0.00	903.00	200.00	0.00	0.00	-0.00	-0.00	-0.00	300.00	200.00	0.00	-0.00
1089	-0.00	-0.00	-0.00	903.00	200.00	0.00	-0.00	-0.00	-0.00	-0.00	300.00	200.00	0.00	-0.00
1090	-0.00	-0.00	-0.00	903.00	200.00	0.00	-0.00	-0.00	-0.00	-0.00	300.00	200.00	0.00	-0.00
1091	0.00	0.00	0.00	903.00	200.00	0.00	0.00	-0.00	-0.00	-0.00	300.00	200.00	0.00	-0.00
1092	-0.00	-0.00	-0.00	903.00	200.00	0.00	-0.00	-0.00	-0.00	-0.00	300.00	200.00	0.00	-0.00
1093	-0.00	-0.00	-0.00	903.00	200.00	0.00	-0.00	-0.00	-0.00	-0.00	300.00	200.00	0.00	-0.00
1094	0.00	0.00	0.00	903.00	200.00	0.00	0.00	-0.00	-0.00	-0.00	300.00	200.00	0.00	-0.00
1095	0.00	0.00	0.00	903.00	200.00	0.00	0.00	-0.00	-0.00	-0.00	300.00	200.00	0.00	-0.00
1096	-0.00	-0.00	-0.00	903.00	200.00	0.00	-0.00	-0.00	-0.00	-0.00	300.00	200.00	0.00	-0.00
1097	-0.00	-0.00	-0.00	903.00	200.00	0.00	-0.00	-0.00	-0.00	-0.00	300.00	200.00	0.00	-0.00
1098	-0.00	-0.00	-0.00	903.00	200.00	0.00	-0.00	-0.00	-0.00	-0.00	300.00	200.00	0.00	-0.00
1099	-0.00	-0.00	-0.00	903.00	200.00	0.00	-0.00	-0.00	-0.00	-0.00	300.00	200.00	0.00	-0.00
1100	-0.00	-0.00	-0.00	903.00	200.00	0.00	-0.00	-0.00	-0.00	-0.00	300.00	200.00	0.00	-0.00
1101	-0.00	-0.00	-0.00	903.00	200.00	0.00	-0.00	-0.00	-0.00	-0.00	300.00	200.00	0.00	-0.00
1102	-0.00	-0.00	-0.00	903.00	200.00	0.00	-0.00	-0.00	-0.00	-0.00	300.00	200.00	0.00	-0.00
1103	-0.00	-0.00	-0.00	903.00	200.00	0.00	-0.00	-0.00	-0.00	-0.00	300.00	200.00	0.00	-0.00
1104	-0.00	-0.00	-0.00	903.00	200.00	0.00	-0.00	-0.00	-0.00	-0.00	300.00	200.00	0.00	-0.00
1105	-0.00	-0.00	-0.00	903.00	200.00	0.00	-0.00	-0.00	-0.00	-0.00	300.00	200.00	0.00	-0.00
1106	-0.00	-0.00	-0.00	903.00	200.00	0.00	-0.00	-0.00	-0.00	-0.00	300.00	200.00	0.00	-0.00
1107	0.00	0.00	0.00	903.00	200.00	0.00	0.00	-0.00	-0.00	-0.00	300.00	200.00	0.00	-0.00
1108	-0.00	-0.00	-0.00	903.00	200.00	0.00	-0.00	-0.00	-0.00	-0.00	300.00	200.00	0.00	-0.00
1109	-0.00	-0.00	-0.00	903.00	200.00	0.00	-0.00	-0.00	-0.00	-0.00	300.00	200.00	0.00	-0.00
