# Supplementary material for: Musculoskeletal modeling and humanoid control of robots based on human gait data
Source: PeerJ Comput Sci. 2021 Aug 9;7:e657. doi: 10.7717/peerj-cs.657 (PMC8372000; doi:10.7717/peerj-cs.657)
Supplement: Supplemental Information 2 [file peerj-cs-07-657-s002.zip › force/Cap73.forces]

[Force Data]
NumberOfForcePlates=2
SampleRate=120.000000
NumberOfSamples=1044
#Sample	FX1	FY1	FZ1	X1	Y1	Z1	MZ1	FX2	FY2	FZ2	X2	Y2	Z2	MZ2
1	-0.00	-0.00	-0.00	903.00	200.00	0.00	-0.00	-0.00	-0.00	-0.00	300.00	200.00	0.00	-0.00
2	-0.00	-0.00	-0.00	903.00	200.00	0.00	-0.00	-0.00	-0.00	-0.00	300.00	200.00	0.00	-0.00
3	-0.00	-0.00	-0.00	903.00	200.00	0.00	-0.00	-0.00	-0.00	-0.00	300.00	200.00	0.00	-0.00
4	0.00	0.00	0.00	903.00	200.00	0.00	0.00	-0.00	-0.00	-0.00	300.00	200.00	0.00	-0.00
5	-0.00	-0.00	-0.00	903.00	200.00	0.00	-0.00	-0.00	-0.00	-0.00	300.00	200.00	0.00	-0.00
6	-0.00	-0.00	-0.00	903.00	200.00	0.00	-0.00	-0.00	-0.00	-0.00	300.00	200.00	0.00	-0.00
7	-0.00	-0.00	-0.00	903.00	200.00	0.00	-0.00	-0.00	-0.00	-0.00	300.00	200.00	0.00	-0.00
8	-0.00	-0.00	-0.00	903.00	200.00	0.00	-0.00	-0.00	-0.00	-0.00	300.00	200.00	0.00	-0.00
9	-0.00	-0.00	-0.00	903.00	200.00	0.00	-0.00	-0.00	-0.00	-0.00	300.00	200.00	0.00	-0.00
10	-0.00	-0.00	-0.00	903.00	200.00	0.00	-0.00	-0.00	-0.00	-0.00	300.00	200.00	0.00	-0.00
11	-0.00	-0.00	-0.00	903.00	200.00	0.00	-0.00	-0.00	-0.00	-0.00	300.00	200.00	0.00	-0.00
12	-0.00	-0.00	-0.00	903.00	200.00	0.00	-0.00	-0.00	-0.00	-0.00	300.00	200.00	0.00	-0.00
13	0.00	0.00	0.00	903.00	200.00	0.00	0.00	-0.00	-0.00	-0.00	300.00	200.00	0.00	-0.00
14	0.00	0.00	0.00	903.00	200.00	0.00	0.00	-0.00	-0.00	-0.00	300.00	200.00	0.00	-0.00
15	0.00	0.00	0.00	903.00	200.00	0.00	0.00	-0.00	-0.00	-0.00	300.00	200.00	0.00	-0.00
16	0.00	0.00	0.00	903.00	200.00	0.00	0.00	-0.00	-0.00	-0.00	300.00	200.00	0.00	-0.00
17	-0.00	-0.00	-0.00	903.00	200.00	0.00	-0.00	-0.00	-0.00	-0.00	300.00	200.00	0.00	-0.00
18	-0.00	-0.00	-0.00	903.00	200.00	0.00	-0.00	-0.00	-0.00	-0.00	300.00	200.00	0.00	-0.00
19	-0.00	-0.00	-0.00	903.00	200.00	0.00	-0.00	-0.00	-0.00	-0.00	300.00	200.00	0.00	-0.00
20	-0.00	-0.00	-0.00	903.00	200.00	0.00	-0.00	-0.00	-0.00	-0.00	300.00	200.00	0.00	-0.00
21	-0.00	-0.00	-0.00	903.00	200.00	0.00	-0.00	-0.00	-0.00	-0.00	300.00	200.00	0.00	-0.00
22	-0.00	-0.00	-0.00	903.00	200.00	0.00	-0.00	-0.00	-0.00	-0.00	300.00	200.00	0.00	-0.00
23	-0.00	-0.00	-0.00	903.00	200.00	0.00	-0.00	-0.00	-0.00	-0.00	300.00	200.00	0.00	-0.00
24	0.00	0.00	0.00	903.00	200.00	0.00	0.00	-0.00	-0.00	-0.00	300.00	200.00	0.00	-0.00
25	0.00	0.00	0.00	903.00	200.00	0.00	0.00	-0.00	-0.00	-0.00	300.00	200.00	0.00	-0.00
26	-0.00	-0.00	-0.00	903.00	200.00	0.00	-0.00	-0.00	-0.00	-0.00	300.00	200.00	0.00	-0.00
27	-0.00	-0.00	-0.00	903.00	200.00	0.00	-0.00	-0.00	-0.00	-0.00	300.00	200.00	0.00	-0.00
28	-0.00	-0.00	-0.00	903.00	200.00	0.00	-0.00	-0.00	-0.00	-0.00	300.00	200.00	0.00	-0.00
29	-0.00	-0.00	-0.00	903.00	200.00	0.00	-0.00	-0.00	-0.00	-0.00	300.00	200.00	0.00	-0.00
30	-0.00	-0.00	-0.00	903.00	200.00	0.00	-0.00	-0.00	-0.00	-0.00	300.00	200.00	0.00	-0.00
31	-0.00	-0.00	-0.00	903.00	200.00	0.00	-0.00	-0.00	-0.00	-0.00	300.00	200.00	0.00	-0.00
32	0.00	0.00	0.00	903.00	200.00	0.00	0.00	-0.00	-0.00	-0.00	300.00	200.00	0.00	-0.00
33	-0.00	-0.00	-0.00	903.00	200.00	0.00	-0.00	-0.00	-0.00	-0.00	300.00	200.00	0.00	-0.00
34	-0.00	-0.00	-0.00	903.00	200.00	0.00	-0.00	-0.00	-0.00	-0.00	300.00	200.00	0.00	-0.00
35	-0.00	-0.00	-0.00	903.00	200.00	0.00	-0.00	-0.00	-0.00	-0.00	300.00	200.00	0.00	-0.00
36	-0.00	-0.00	-0.00	903.00	200.00	0.00	-0.00	-0.00	-0.00	-0.00	300.00	200.00	0.00	-0.00
37	-0.00	-0.00	-0.00	903.00	200.00	0.00	-0.00	-0.00	-0.00	-0.00	300.00	200.00	0.00	-0.00
38	-0.00	-0.00	-0.00	903.00	200.00	0.00	-0.00	-0.00	-0.00	-0.00	300.00	200.00	0.00	-0.00
39	0.00	0.00	0.00	903.00	200.00	0.00	0.00	-0.00	-0.00	-0.00	300.00	200.00	0.00	-0.00
40	-0.00	-0.00	-0.00	903.00	200.00	0.00	-0.00	-0.00	-0.00	-0.00	300.00	200.00	0.00	-0.00
41	-0.00	-0.00	-0.00	903.00	200.00	0.00	-0.00	-0.00	-0.00	-0.00	300.00	200.00	0.00	-0.00
42	0.00	0.00	0.00	903.00	200.00	0.00	0.00	-0.00	-0.00	-0.00	300.00	200.00	0.00	-0.00
43	-0.00	-0.00	-0.00	903.00	200.00	0.00	-0.00	-0.00	-0.00	-0.00	300.00	200.00	0.00	-0.00
44	-0.00	-0.00	-0.00	903.00	200.00	0.00	-0.00	-0.00	-0.00	-0.00	300.00	200.00	0.00	-0.00
45	-0.00	-0.00	-0.00	903.00	200.00	0.00	-0.00	-0.00	-0.00	-0.00	300.00	200.00	0.00	-0.00
46	-0.00	-0.00	-0.00	903.00	200.00	0.00	-0.00	-0.00	-0.00	-0.00	300.00	200.00	0.00	-0.00
47	0.00	0.00	0.00	903.00	200.00	0.00	0.00	-0.00	-0.00	-0.00	300.00	200.00	0.00	-0.00
48	0.00	0.00	0.00	903.00	200.00	0.00	0.00	-0.00	-0.00	-0.00	300.00	200.00	0.00	-0.00
49	-0.00	-0.00	-0.00	903.00	200.00	0.00	-0.00	-0.00	-0.00	-0.00	300.00	200.00	0.00	-0.00
50	-0.00	-0.00	-0.00	903.00	200.00	0.00	-0.00	-0.00	-0.00	-0.00	300.00	200.00	0.00	-0.00
51	-0.00	-0.00	-0.00	903.00	200.00	0.00	-0.00	-0.00	-0.00	-0.00	300.00	200.00	0.00	-0.00
52	0.00	0.00	0.00	903.00	200.00	0.00	0.00	-0.00	-0.00	-0.00	300.00	200.00	0.00	-0.00
53	-0.00	-0.00	-0.00	903.00	200.00	0.00	-0.00	-0.00	-0.00	-0.00	300.00	200.00	0.00	-0.00
54	-0.00	-0.00	-0.00	903.00	200.00	0.00	-0.00	-0.00	-0.00	-0.00	300.00	200.00	0.00	-0.00
55	-0.00	-0.00	-0.00	903.00	200.00	0.00	-0.00	-0.00	-0.00	-0.00	300.00	200.00	0.00	-0.00
56	-0.00	-0.00	-0.00	903.00	200.00	0.00	-0.00	-0.00	-0.00	-0.00	300.00	200.00	0.00	-0.00
57	0.00	0.00	0.00	903.00	200.00	0.00	0.00	-0.00	-0.00	-0.00	300.00	200.00	0.00	-0.00
58	0.00	0.00	0.00	903.00	200.00	0.00	0.00	-0.00	-0.00	-0.00	300.00	200.00	0.00	-0.00
59	-0.00	-0.00	-0.00	903.00	200.00	0.00	-0.00	-0.00	-0.00	-0.00	300.00	200.00	0.00	-0.00
60	-0.00	-0.00	-0.00	903.00	200.00	0.00	-0.00	-0.00	-0.00	-0.00	300.00	200.00	0.00	-0.00
61	0.00	0.00	0.00	903.00	200.00	0.00	0.00	-0.00	-0.00	-0.00	300.00	200.00	0.00	-0.00
62	-0.00	-0.00	-0.00	903.00	200.00	0.00	-0.00	-0.00	-0.00	-0.00	300.00	200.00	0.00	-0.00
63	0.00	0.00	0.00	903.00	200.00	0.00	0.00	-0.00	-0.00	-0.00	300.00	200.00	0.00	-0.00
64	-0.00	-0.00	-0.00	903.00	200.00	0.00	-0.00	-0.00	-0.00	-0.00	300.00	200.00	0.00	-0.00
65	0.00	0.00	0.00	903.00	200.00	0.00	0.00	-0.00	-0.00	-0.00	300.00	200.00	0.00	-0.00
66	-0.00	-0.00	-0.00	903.00	200.00	0.00	-0.00	-0.00	-0.00	-0.00	300.00	200.00	0.00	-0.00
67	-0.00	-0.00	-0.00	903.00	200.00	0.00	-0.00	-0.00	-0.00	-0.00	300.00	200.00	0.00	-0.00
68	0.00	0.00	0.00	903.00	200.00	0.00	0.00	-0.00	-0.00	-0.00	300.00	200.00	0.00	-0.00
69	0.00	0.00	0.00	903.00	200.00	0.00	0.00	-0.00	-0.00	-0.00	300.00	200.00	0.00	-0.00
70	-0.00	-0.00	-0.00	903.00	200.00	0.00	-0.00	-0.00	-0.00	-0.00	300.00	200.00	0.00	-0.00
71	0.00	0.00	0.00	903.00	200.00	0.00	0.00	-0.00	-0.00	-0.00	300.00	200.00	0.00	-0.00
72	-0.00	-0.00	-0.00	903.00	200.00	0.00	-0.00	-0.00	-0.00	-0.00	300.00	200.00	0.00	-0.00
73	0.00	0.00	0.00	903.00	200.00	0.00	0.00	-0.00	-0.00	-0.00	300.00	200.00	0.00	-0.00
74	-0.00	-0.00	-0.00	903.00	200.00	0.00	-0.00	-0.00	-0.00	-0.00	300.00	200.00	0.00	-0.00
75	-0.00	-0.00	-0.00	903.00	200.00	0.00	-0.00	-0.00	-0.00	-0.00	300.00	200.00	0.00	-0.00
76	-0.00	-0.00	-0.00	903.00	200.00	0.00	-0.00	-0.00	-0.00	-0.00	300.00	200.00	0.00	-0.00
77	0.00	0.00	0.00	903.00	200.00	0.00	0.00	-0.00	-0.00	-0.00	300.00	200.00	0.00	-0.00
78	-0.00	-0.00	-0.00	903.00	200.00	0.00	-0.00	-0.00	-0.00	-0.00	300.00	200.00	0.00	-0.00
79	-0.00	-0.00	-0.00	903.00	200.00	0.00	-0.00	-0.00	-0.00	-0.00	300.00	200.00	0.00	-0.00
80	-0.00	-0.00	-0.00	903.00	200.00	0.00	-0.00	-0.00	-0.00	-0.00	300.00	200.00	0.00	-0.00
81	-0.00	-0.00	-0.00	903.00	200.00	0.00	-0.00	-0.00	-0.00	-0.00	300.00	200.00	0.00	-0.00
82	0.00	0.00	0.00	903.00	200.00	0.00	0.00	-0.00	-0.00	-0.00	300.00	200.00	0.00	-0.00
83	-0.00	-0.00	-0.00	903.00	200.00	0.00	-0.00	-0.00	-0.00	-0.00	300.00	200.00	0.00	-0.00
84	-0.00	-0.00	-0.00	903.00	200.00	0.00	-0.00	-0.00	-0.00	-0.00	300.00	200.00	0.00	-0.00
85	0.00	0.00	0.00	903.00	200.00	0.00	0.00	-0.00	-0.00	-0.00	300.00	200.00	0.00	-0.00
86	0.00	0.00	0.00	903.00	200.00	0.00	0.00	-0.00	-0.00	-0.00	300.00	200.00	0.00	-0.00
87	-0.00	-0.00	-0.00	903.00	200.00	0.00	-0.00	-0.00	-0.00	-0.00	300.00	200.00	0.00	-0.00
88	-0.00	-0.00	-0.00	903.00	200.00	0.00	-0.00	-0.00	-0.00	-0.00	300.00	200.00	0.00	-0.00
89	-0.00	-0.00	-0.00	903.00	200.00	0.00	-0.00	-0.00	-0.00	-0.00	300.00	200.00	0.00	-0.00
90	-0.00	-0.00	-0.00	903.00	200.00	0.00	-0.00	-0.00	-0.00	-0.00	300.00	200.00	0.00	-0.00
91	-0.00	-0.00	-0.00	903.00	200.00	0.00	-0.00	-0.00	-0.00	-0.00	300.00	200.00	0.00	-0.00
92	-0.00	-0.00	-0.00	903.00	200.00	0.00	-0.00	-0.00	-0.00	-0.00	300.00	200.00	0.00	-0.00
93	-0.00	-0.00	-0.00	903.00	200.00	0.00	-0.00	-0.00	-0.00	-0.00	300.00	200.00	0.00	-0.00
94	0.00	0.00	0.00	903.00	200.00	0.00	0.00	-0.00	-0.00	-0.00	300.00	200.00	0.00	-0.00
95	0.00	0.00	0.00	903.00	200.00	0.00	0.00	-0.00	-0.00	-0.00	300.00	200.00	0.00	-0.00
96	-0.00	-0.00	-0.00	903.00	200.00	0.00	-0.00	-0.00	-0.00	-0.00	300.00	200.00	0.00	-0.00
97	-0.00	-0.00	-0.00	903.00	200.00	0.00	-0.00	-0.00	-0.00	-0.00	300.00	200.00	0.00	-0.00
98	0.00	0.00	0.00	903.00	200.00	0.00	0.00	-0.00	-0.00	-0.00	300.00	200.00	0.00	-0.00
99	-0.00	-0.00	-0.00	903.00	200.00	0.00	-0.00	-0.00	-0.00	-0.00	300.00	200.00	0.00	-0.00
100	-0.00	-0.00	-0.00	903.00	200.00	0.00	-0.00	-0.00	-0.00	-0.00	300.00	200.00	0.00	-0.00
101	-0.00	-0.00	-0.00	903.00	200.00	0.00	-0.00	-0.00	-0.00	-0.00	300.00	200.00	0.00	-0.00
102	-0.00	-0.00	-0.00	903.00	200.00	0.00	-0.00	-0.00	-0.00	-0.00	300.00	200.00	0.00	-0.00
103	0.00	0.00	0.00	903.00	200.00	0.00	0.00	-0.00	-0.00	-0.00	300.00	200.00	0.00	-0.00
104	-0.00	-0.00	-0.00	903.00	200.00	0.00	-0.00	-0.00	-0.00	-0.00	300.00	200.00	0.00	-0.00
105	-0.00	-0.00	-0.00	903.00	200.00	0.00	-0.00	-0.00	-0.00	-0.00	300.00	200.00	0.00	-0.00
106	-0.00	-0.00	-0.00	903.00	200.00	0.00	-0.00	-0.00	-0.00	-0.00	300.00	200.00	0.00	-0.00
107	-0.00	-0.00	-0.00	903.00	200.00	0.00	-0.00	-0.00	-0.00	-0.00	300.00	200.00	0.00	-0.00
108	-0.00	-0.00	-0.00	903.00	200.00	0.00	-0.00	-0.00	-0.00	-0.00	300.00	200.00	0.00	-0.00
109	0.00	0.00	0.00	903.00	200.00	0.00	0.00	-0.00	-0.00	-0.00	300.00	200.00	0.00	-0.00
110	0.00	0.00	0.00	903.00	200.00	0.00	0.00	-0.00	-0.00	-0.00	300.00	200.00	0.00	-0.00
111	0.00	0.00	0.00	903.00	200.00	0.00	0.00	-0.00	-0.00	-0.00	300.00	200.00	0.00	-0.00
112	-0.00	-0.00	-0.00	903.00	200.00	0.00	-0.00	-0.00	-0.00	-0.00	300.00	200.00	0.00	-0.00
113	-0.00	-0.00	-0.00	903.00	200.00	0.00	-0.00	-0.00	-0.00	-0.00	300.00	200.00	0.00	-0.00
114	0.00	0.00	0.00	903.00	200.00	0.00	0.00	-0.00	-0.00	-0.00	300.00	200.00	0.00	-0.00
115	-0.00	-0.00	-0.00	903.00	200.00	0.00	-0.00	-0.00	-0.00	-0.00	300.00	200.00	0.00	-0.00
116	-0.00	-0.00	-0.00	903.00	200.00	0.00	-0.00	-0.00	-0.00	-0.00	300.00	200.00	0.00	-0.00
117	-0.00	-0.00	-0.00	903.00	200.00	0.00	-0.00	-0.00	-0.00	-0.00	300.00	200.00	0.00	-0.00
118	-0.00	-0.00	-0.00	903.00	200.00	0.00	-0.00	-0.00	-0.00	-0.00	300.00	200.00	0.00	-0.00
119	0.00	0.00	0.00	903.00	200.00	0.00	0.00	-0.00	-0.00	-0.00	300.00	200.00	0.00	-0.00
120	0.00	0.00	0.00	903.00	200.00	0.00	0.00	-0.00	-0.00	-0.00	300.00	200.00	0.00	-0.00
121	-0.00	-0.00	-0.00	903.00	200.00	0.00	-0.00	-0.00	-0.00	-0.00	300.00	200.00	0.00	-0.00
122	-0.00	-0.00	-0.00	903.00	200.00	0.00	-0.00	-0.00	-0.00	-0.00	300.00	200.00	0.00	-0.00
123	-0.00	-0.00	-0.00	903.00	200.00	0.00	-0.00	-0.00	-0.00	-0.00	300.00	200.00	0.00	-0.00
124	0.00	0.00	0.00	903.00	200.00	0.00	0.00	-0.00	-0.00	-0.00	300.00	200.00	0.00	-0.00
125	-0.00	-0.00	-0.00	903.00	200.00	0.00	-0.00	-0.00	-0.00	-0.00	300.00	200.00	0.00	-0.00
126	-0.00	-0.00	-0.00	903.00	200.00	0.00	-0.00	-0.00	-0.00	-0.00	300.00	200.00	0.00	-0.00
127	-0.00	-0.00	-0.00	903.00	200.00	0.00	-0.00	-0.00	-0.00	-0.00	300.00	200.00	0.00	-0.00
128	-0.00	-0.00	-0.00	903.00	200.00	0.00	-0.00	-0.00	-0.00	-0.00	300.00	200.00	0.00	-0.00
129	-0.00	-0.00	-0.00	903.00	200.00	0.00	-0.00	-0.00	-0.00	-0.00	300.00	200.00	0.00	-0.00
130	-0.00	-0.00	-0.00	903.00	200.00	0.00	-0.00	-0.00	-0.00	-0.00	300.00	200.00	0.00	-0.00
131	0.00	0.00	0.00	903.00	200.00	0.00	0.00	-0.00	-0.00	-0.00	300.00	200.00	0.00	-0.00
132	-0.00	-0.00	-0.00	903.00	200.00	0.00	-0.00	-0.00	-0.00	-0.00	300.00	200.00	0.00	-0.00
133	-0.00	-0.00	-0.00	903.00	200.00	0.00	-0.00	-0.00	-0.00	-0.00	300.00	200.00	0.00	-0.00
134	0.00	0.00	0.00	903.00	200.00	0.00	0.00	-0.00	-0.00	-0.00	300.00	200.00	0.00	-0.00
135	-0.00	-0.00	-0.00	903.00	200.00	0.00	-0.00	-0.00	-0.00	-0.00	300.00	200.00	0.00	-0.00
136	-0.00	-0.00	-0.00	903.00	200.00	0.00	-0.00	-0.00	-0.00	-0.00	300.00	200.00	0.00	-0.00
137	-0.00	-0.00	-0.00	903.00	200.00	0.00	-0.00	-0.00	-0.00	-0.00	300.00	200.00	0.00	-0.00
138	0.00	0.00	0.00	903.00	200.00	0.00	0.00	-0.00	-0.00	-0.00	300.00	200.00	0.00	-0.00
139	-0.00	-0.00	-0.00	903.00	200.00	0.00	-0.00	-0.00	-0.00	-0.00	300.00	200.00	0.00	-0.00
140	-0.00	-0.00	-0.00	903.00	200.00	0.00	-0.00	-0.00	-0.00	-0.00	300.00	200.00	0.00	-0.00
141	0.00	0.00	0.00	903.00	200.00	0.00	0.00	-0.00	-0.00	-0.00	300.00	200.00	0.00	-0.00
142	-0.00	-0.00	-0.00	903.00	200.00	0.00	-0.00	-0.00	-0.00	-0.00	300.00	200.00	0.00	-0.00
143	-0.00	-0.00	-0.00	903.00	200.00	0.00	-0.00	-0.00	-0.00	-0.00	300.00	200.00	0.00	-0.00
144	-0.00	-0.00	-0.00	903.00	200.00	0.00	-0.00	-0.00	-0.00	-0.00	300.00	200.00	0.00	-0.00
145	-0.00	-0.00	-0.00	903.00	200.00	0.00	-0.00	-0.00	-0.00	-0.00	300.00	200.00	0.00	-0.00
146	-0.00	-0.00	-0.00	903.00	200.00	0.00	-0.00	-0.00	-0.00	-0.00	300.00	200.00	0.00	-0.00
147	-0.00	-0.00	-0.00	903.00	200.00	0.00	-0.00	-0.00	-0.00	-0.00	300.00	200.00	0.00	-0.00
148	-0.00	-0.00	-0.00	903.00	200.00	0.00	-0.00	-0.00	-0.00	-0.00	300.00	200.00	0.00	-0.00
149	-0.00	-0.00	-0.00	903.00	200.00	0.00	-0.00	-0.00	-0.00	-0.00	300.00	200.00	0.00	-0.00
150	-0.00	-0.00	-0.00	903.00	200.00	0.00	-0.00	-0.00	-0.00	-0.00	300.00	200.00	0.00	-0.00
151	-0.00	-0.00	-0.00	903.00	200.00	0.00	-0.00	-0.00	-0.00	-0.00	300.00	200.00	0.00	-0.00
152	-0.00	-0.00	-0.00	903.00	200.00	0.00	-0.00	-0.00	-0.00	-0.00	300.00	200.00	0.00	-0.00
153	0.00	0.00	0.00	903.00	200.00	0.00	0.00	-0.00	-0.00	-0.00	300.00	200.00	0.00	-0.00
154	0.00	0.00	0.00	903.00	200.00	0.00	0.00	-0.00	-0.00	-0.00	300.00	200.00	0.00	-0.00
155	-0.00	-0.00	-0.00	903.00	200.00	0.00	-0.00	-0.00	-0.00	-0.00	300.00	200.00	0.00	-0.00
156	-0.00	-0.00	-0.00	903.00	200.00	0.00	-0.00	-0.00	-0.00	-0.00	300.00	200.00	0.00	-0.00
157	-0.00	-0.00	-0.00	903.00	200.00	0.00	-0.00	-0.00	-0.00	-0.00	300.00	200.00	0.00	-0.00
158	0.00	0.00	0.00	903.00	200.00	0.00	0.00	-0.00	-0.00	-0.00	300.00	200.00	0.00	-0.00
159	0.00	0.00	0.00	903.00	200.00	0.00	0.00	-0.00	-0.00	-0.00	300.00	200.00	0.00	-0.00
160	-0.00	-0.00	-0.00	903.00	200.00	0.00	-0.00	-0.00	-0.00	-0.00	300.00	200.00	0.00	-0.00
161	0.00	0.00	0.00	903.00	200.00	0.00	0.00	-0.00	-0.00	-0.00	300.00	200.00	0.00	-0.00
162	0.00	0.00	0.00	903.00	200.00	0.00	0.00	-0.00	-0.00	-0.00	300.00	200.00	0.00	-0.00
163	-0.00	-0.00	-0.00	903.00	200.00	0.00	-0.00	-0.00	-0.00	-0.00	300.00	200.00	0.00	-0.00
164	0.00	0.00	0.00	903.00	200.00	0.00	0.00	-0.00	-0.00	-0.00	300.00	200.00	0.00	-0.00
165	-0.00	-0.00	-0.00	903.00	200.00	0.00	-0.00	-0.00	-0.00	-0.00	300.00	200.00	0.00	-0.00
166	-0.00	-0.00	-0.00	903.00	200.00	0.00	-0.00	-0.00	-0.00	-0.00	300.00	200.00	0.00	-0.00
167	-0.00	-0.00	-0.00	903.00	200.00	0.00	-0.00	-0.00	-0.00	-0.00	300.00	200.00	0.00	-0.00
168	-0.00	-0.00	-0.00	903.00	200.00	0.00	-0.00	-0.00	-0.00	-0.00	300.00	200.00	0.00	-0.00
169	0.00	0.00	0.00	903.00	200.00	0.00	0.00	-0.00	-0.00	-0.00	300.00	200.00	0.00	-0.00
170	-0.00	-0.00	-0.00	903.00	200.00	0.00	-0.00	-0.00	-0.00	-0.00	300.00	200.00	0.00	-0.00
171	-0.00	-0.00	-0.00	903.00	200.00	0.00	-0.00	-0.00	-0.00	-0.00	300.00	200.00	0.00	-0.00
172	-0.00	-0.00	-0.00	903.00	200.00	0.00	-0.00	-0.00	-0.00	-0.00	300.00	200.00	0.00	-0.00
173	0.00	0.00	0.00	903.00	200.00	0.00	0.00	-0.00	-0.00	-0.00	300.00	200.00	0.00	-0.00
174	-0.00	-0.00	-0.00	903.00	200.00	0.00	-0.00	-0.00	-0.00	-0.00	300.00	200.00	0.00	-0.00
175	-0.00	-0.00	-0.00	903.00	200.00	0.00	-0.00	-0.00	-0.00	-0.00	300.00	200.00	0.00	-0.00
176	-0.00	-0.00	-0.00	903.00	200.00	0.00	-0.00	-0.00	-0.00	-0.00	300.00	200.00	0.00	-0.00
177	0.00	0.00	0.00	903.00	200.00	0.00	0.00	-0.00	-0.00	-0.00	300.00	200.00	0.00	-0.00
178	0.00	0.00	0.00	903.00	200.00	0.00	0.00	-0.00	-0.00	-0.00	300.00	200.00	0.00	-0.00
179	-0.00	-0.00	-0.00	903.00	200.00	0.00	-0.00	-0.00	-0.00	-0.00	300.00	200.00	0.00	-0.00
180	0.00	0.00	0.00	903.00	200.00	0.00	0.00	-0.00	-0.00	-0.00	300.00	200.00	0.00	-0.00
181	-0.00	-0.00	-0.00	903.00	200.00	0.00	-0.00	-0.00	-0.00	-0.00	300.00	200.00	0.00	-0.00
182	0.00	0.00	0.00	903.00	200.00	0.00	0.00	-0.00	-0.00	-0.00	300.00	200.00	0.00	-0.00
183	-0.00	-0.00	-0.00	903.00	200.00	0.00	-0.00	-0.00	-0.00	-0.00	300.00	200.00	0.00	-0.00
184	-0.00	-0.00	-0.00	903.00	200.00	0.00	-0.00	-0.00	-0.00	-0.00	300.00	200.00	0.00	-0.00
185	0.00	0.00	0.00	903.00	200.00	0.00	0.00	-0.00	-0.00	-0.00	300.00	200.00	0.00	-0.00
186	-0.00	-0.00	-0.00	903.00	200.00	0.00	-0.00	-0.00	-0.00	-0.00	300.00	200.00	0.00	-0.00
187	-0.00	-0.00	-0.00	903.00	200.00	0.00	-0.00	-0.00	-0.00	-0.00	300.00	200.00	0.00	-0.00
188	-0.00	-0.00	-0.00	903.00	200.00	0.00	-0.00	-0.00	-0.00	-0.00	300.00	200.00	0.00	-0.00
189	-0.00	-0.00	-0.00	903.00	200.00	0.00	-0.00	-0.00	-0.00	-0.00	300.00	200.00	0.00	-0.00
190	-0.00	-0.00	-0.00	903.00	200.00	0.00	-0.00	-0.00	-0.00	-0.00	300.00	200.00	0.00	-0.00
191	-0.00	-0.00	-0.00	903.00	200.00	0.00	-0.00	-0.00	-0.00	-0.00	300.00	200.00	0.00	-0.00
192	-0.00	-0.00	-0.00	903.00	200.00	0.00	-0.00	-0.00	-0.00	-0.00	300.00	200.00	0.00	-0.00
193	-0.00	-0.00	-0.00	903.00	200.00	0.00	-0.00	-0.00	-0.00	-0.00	300.00	200.00	0.00	-0.00
194	-0.00	-0.00	-0.00	903.00	200.00	0.00	-0.00	-0.00	-0.00	-0.00	300.00	200.00	0.00	-0.00
195	-0.00	-0.00	-0.00	903.00	200.00	0.00	-0.00	-0.00	-0.00	-0.00	300.00	200.00	0.00	-0.00
196	-0.00	-0.00	-0.00	903.00	200.00	0.00	-0.00	-0.00	-0.00	-0.00	300.00	200.00	0.00	-0.00
197	-0.00	-0.00	-0.00	903.00	200.00	0.00	-0.00	-0.00	-0.00	-0.00	300.00	200.00	0.00	-0.00
198	-0.00	-0.00	-0.00	903.00	200.00	0.00	-0.00	-0.00	-0.00	-0.00	300.00	200.00	0.00	-0.00
199	-0.00	-0.00	-0.00	903.00	200.00	0.00	-0.00	-0.00	-0.00	-0.00	300.00	200.00	0.00	-0.00
200	-0.00	-0.00	-0.00	903.00	200.00	0.00	-0.00	-0.00	-0.00	-0.00	300.00	200.00	0.00	-0.00
201	-0.00	-0.00	-0.00	903.00	200.00	0.00	-0.00	-0.00	-0.00	-0.00	300.00	200.00	0.00	-0.00
202	-0.00	-0.00	-0.00	903.00	200.00	0.00	-0.00	-0.00	-0.00	-0.00	300.00	200.00	0.00	-0.00
203	-0.00	-0.00	-0.00	903.00	200.00	0.00	-0.00	-0.00	-0.00	-0.00	300.00	200.00	0.00	-0.00
204	0.00	0.00	0.00	903.00	200.00	0.00	0.00	-0.00	-0.00	-0.00	300.00	200.00	0.00	-0.00
205	-0.00	-0.00	-0.00	903.00	200.00	0.00	-0.00	-0.00	-0.00	-0.00	300.00	200.00	0.00	-0.00
206	-0.00	-0.00	-0.00	903.00	200.00	0.00	-0.00	-0.00	-0.00	-0.00	300.00	200.00	0.00	-0.00
207	-0.00	-0.00	-0.00	903.00	200.00	0.00	-0.00	-0.00	-0.00	-0.00	300.00	200.00	0.00	-0.00
208	0.00	0.00	0.00	903.00	200.00	0.00	0.00	-0.00	-0.00	-0.00	300.00	200.00	0.00	-0.00
209	-0.00	-0.00	-0.00	903.00	200.00	0.00	-0.00	-0.00	-0.00	-0.00	300.00	200.00	0.00	-0.00
210	0.00	0.00	0.00	903.00	200.00	0.00	0.00	-0.00	-0.00	-0.00	300.00	200.00	0.00	-0.00
211	0.00	0.00	0.00	903.00	200.00	0.00	0.00	-0.00	-0.00	-0.00	300.00	200.00	0.00	-0.00
212	-0.00	-0.00	-0.00	903.00	200.00	0.00	-0.00	-0.00	-0.00	-0.00	300.00	200.00	0.00	-0.00
213	-0.00	-0.00	-0.00	903.00	200.00	0.00	-0.00	-0.00	-0.00	-0.00	300.00	200.00	0.00	-0.00
214	-0.00	-0.00	-0.00	903.00	200.00	0.00	-0.00	-0.00	-0.00	-0.00	300.00	200.00	0.00	-0.00
215	0.00	0.00	0.00	903.00	200.00	0.00	0.00	-0.00	-0.00	-0.00	300.00	200.00	0.00	-0.00
216	-0.00	-0.00	-0.00	903.00	200.00	0.00	-0.00	-0.00	-0.00	-0.00	300.00	200.00	0.00	-0.00
217	0.00	0.00	0.00	903.00	200.00	0.00	0.00	-0.00	-0.00	-0.00	300.00	200.00	0.00	-0.00
218	-0.00	-0.00	-0.00	903.00	200.00	0.00	-0.00	-0.00	-0.00	-0.00	300.00	200.00	0.00	-0.00
219	-0.00	-0.00	-0.00	903.00	200.00	0.00	-0.00	-0.00	-0.00	-0.00	300.00	200.00	0.00	-0.00
220	-0.00	-0.00	-0.00	903.00	200.00	0.00	-0.00	-0.00	-0.00	-0.00	300.00	200.00	0.00	-0.00
221	0.00	0.00	0.00	903.00	200.00	0.00	0.00	-0.00	-0.00	-0.00	300.00	200.00	0.00	-0.00
222	0.00	0.00	0.00	903.00	200.00	0.00	0.00	-0.00	-0.00	-0.00	300.00	200.00	0.00	-0.00
223	0.00	0.00	0.00	903.00	200.00	0.00	0.00	-0.00	-0.00	-0.00	300.00	200.00	0.00	-0.00
224	0.00	0.00	0.00	903.00	200.00	0.00	0.00	-0.00	-0.00	-0.00	300.00	200.00	0.00	-0.00
225	-0.00	-0.00	-0.00	903.00	200.00	0.00	-0.00	-0.00	-0.00	-0.00	300.00	200.00	0.00	-0.00
226	-0.00	-0.00	-0.00	903.00	200.00	0.00	-0.00	-0.00	-0.00	-0.00	300.00	200.00	0.00	-0.00
227	0.00	0.00	0.00	903.00	200.00	0.00	0.00	-0.00	-0.00	-0.00	300.00	200.00	0.00	-0.00
228	-0.00	-0.00	-0.00	903.00	200.00	0.00	-0.00	-0.00	-0.00	-0.00	300.00	200.00	0.00	-0.00
229	0.00	0.00	0.00	903.00	200.00	0.00	0.00	-0.00	-0.00	-0.00	300.00	200.00	0.00	-0.00
230	-0.00	-0.00	-0.00	903.00	200.00	0.00	-0.00	-0.00	-0.00	-0.00	300.00	200.00	0.00	-0.00
231	-0.00	-0.00	-0.00	903.00	200.00	0.00	-0.00	-0.00	-0.00	-0.00	300.00	200.00	0.00	-0.00
232	-0.00	-0.00	-0.00	903.00	200.00	0.00	-0.00	-0.00	-0.00	-0.00	300.00	200.00	0.00	-0.00
233	-0.00	-0.00	-0.00	903.00	200.00	0.00	-0.00	-0.00	-0.00	-0.00	300.00	200.00	0.00	-0.00
234	-0.00	-0.00	-0.00	903.00	200.00	0.00	-0.00	-0.00	-0.00	-0.00	300.00	200.00	0.00	-0.00
235	-0.00	-0.00	-0.00	903.00	200.00	0.00	-0.00	-0.00	-0.00	-0.00	300.00	200.00	0.00	-0.00
236	-0.00	-0.00	-0.00	903.00	200.00	0.00	-0.00	-0.00	-0.00	-0.00	300.00	200.00	0.00	-0.00
237	0.00	0.00	0.00	903.00	200.00	0.00	0.00	-0.00	-0.00	-0.00	300.00	200.00	0.00	-0.00
238	-0.00	-0.00	-0.00	903.00	200.00	0.00	-0.00	-0.00	-0.00	-0.00	300.00	200.00	0.00	-0.00
239	-0.00	-0.00	-0.00	903.00	200.00	0.00	-0.00	-0.00	-0.00	-0.00	300.00	200.00	0.00	-0.00
240	-0.00	-0.00	-0.00	903.00	200.00	0.00	-0.00	-0.00	-0.00	-0.00	300.00	200.00	0.00	-0.00
241	-0.00	-0.00	-0.00	903.00	200.00	0.00	-0.00	-0.00	-0.00	-0.00	300.00	200.00	0.00	-0.00
242	-0.00	-0.00	-0.00	903.00	200.00	0.00	-0.00	-0.00	-0.00	-0.00	300.00	200.00	0.00	-0.00
243	-0.00	-0.00	-0.00	903.00	200.00	0.00	-0.00	-0.00	-0.00	-0.00	300.00	200.00	0.00	-0.00
244	-0.00	-0.00	-0.00	903.00	200.00	0.00	-0.00	-0.00	-0.00	-0.00	300.00	200.00	0.00	-0.00
245	0.00	0.00	0.00	903.00	200.00	0.00	0.00	-0.00	-0.00	-0.00	300.00	200.00	0.00	-0.00
246	-0.00	-0.00	-0.00	903.00	200.00	0.00	-0.00	-0.00	-0.00	-0.00	300.00	200.00	0.00	-0.00
247	-0.00	-0.00	-0.00	903.00	200.00	0.00	-0.00	-0.00	-0.00	-0.00	300.00	200.00	0.00	-0.00
248	-0.00	-0.00	-0.00	903.00	200.00	0.00	-0.00	-0.00	-0.00	-0.00	300.00	200.00	0.00	-0.00
249	-0.00	-0.00	-0.00	903.00	200.00	0.00	-0.00	-0.00	-0.00	-0.00	300.00	200.00	0.00	-0.00
250	-0.00	-0.00	-0.00	903.00	200.00	0.00	-0.00	-0.00	-0.00	-0.00	300.00	200.00	0.00	-0.00
251	0.00	0.00	0.00	903.00	200.00	0.00	0.00	-0.00	-0.00	-0.00	300.00	200.00	0.00	-0.00
252	-0.00	-0.00	-0.00	903.00	200.00	0.00	-0.00	-0.00	-0.00	-0.00	300.00	200.00	0.00	-0.00
253	-0.00	-0.00	-0.00	903.00	200.00	0.00	-0.00	-0.00	-0.00	-0.00	300.00	200.00	0.00	-0.00
254	-0.00	-0.00	-0.00	903.00	200.00	0.00	-0.00	-0.00	-0.00	-0.00	300.00	200.00	0.00	-0.00
255	-0.00	-0.00	-0.00	903.00	200.00	0.00	-0.00	-0.00	-0.00	-0.00	300.00	200.00	0.00	-0.00
256	-0.00	-0.00	-0.00	903.00	200.00	0.00	-0.00	-0.00	-0.00	-0.00	300.00	200.00	0.00	-0.00
257	-0.00	-0.00	-0.00	903.00	200.00	0.00	-0.00	-0.00	-0.00	-0.00	300.00	200.00	0.00	-0.00
258	-0.00	-0.00	-0.00	903.00	200.00	0.00	-0.00	-0.00	-0.00	-0.00	300.00	200.00	0.00	-0.00
259	0.00	0.00	0.00	903.00	200.00	0.00	0.00	-0.00	-0.00	-0.00	300.00	200.00	0.00	-0.00
260	0.00	0.00	0.00	903.00	200.00	0.00	0.00	-0.00	-0.00	-0.00	300.00	200.00	0.00	-0.00
261	-0.00	-0.00	-0.00	903.00	200.00	0.00	-0.00	-0.00	-0.00	-0.00	300.00	200.00	0.00	-0.00
262	-0.00	-0.00	-0.00	903.00	200.00	0.00	-0.00	-0.00	-0.00	-0.00	300.00	200.00	0.00	-0.00
263	-0.00	-0.00	-0.00	903.00	200.00	0.00	-0.00	-0.00	-0.00	-0.00	300.00	200.00	0.00	-0.00
264	0.00	0.00	0.00	903.00	200.00	0.00	0.00	-0.00	-0.00	-0.00	300.00	200.00	0.00	-0.00
265	0.00	0.00	0.00	903.00	200.00	0.00	0.00	-0.00	-0.00	-0.00	300.00	200.00	0.00	-0.00
266	-0.00	-0.00	-0.00	903.00	200.00	0.00	-0.00	-0.00	-0.00	-0.00	300.00	200.00	0.00	-0.00
267	-0.00	-0.00	-0.00	903.00	200.00	0.00	-0.00	-0.00	-0.00	-0.00	300.00	200.00	0.00	-0.00
268	-0.00	-0.00	-0.00	903.00	200.00	0.00	-0.00	-0.00	-0.00	-0.00	300.00	200.00	0.00	-0.00
269	-0.00	-0.00	-0.00	903.00	200.00	0.00	-0.00	-0.00	-0.00	-0.00	300.00	200.00	0.00	-0.00
270	-0.00	-0.00	-0.00	903.00	200.00	0.00	-0.00	-0.00	-0.00	-0.00	300.00	200.00	0.00	-0.00
271	-0.00	-0.00	-0.00	903.00	200.00	0.00	-0.00	-0.00	-0.00	-0.00	300.00	200.00	0.00	-0.00
272	-0.00	-0.00	-0.00	903.00	200.00	0.00	-0.00	-0.00	-0.00	-0.00	300.00	200.00	0.00	-0.00
273	0.00	0.00	0.00	903.00	200.00	0.00	0.00	-0.00	-0.00	-0.00	300.00	200.00	0.00	-0.00
274	0.00	0.00	0.00	903.00	200.00	0.00	0.00	-0.00	-0.00	-0.00	300.00	200.00	0.00	-0.00
275	0.00	0.00	0.00	903.00	200.00	0.00	0.00	-0.00	-0.00	-0.00	300.00	200.00	0.00	-0.00
276	-0.00	-0.00	-0.00	903.00	200.00	0.00	-0.00	-0.00	-0.00	-0.00	300.00	200.00	0.00	-0.00
277	-0.00	-0.00	-0.00	903.00	200.00	0.00	-0.00	-0.00	-0.00	-0.00	300.00	200.00	0.00	-0.00
278	-0.00	-0.00	-0.00	903.00	200.00	0.00	-0.00	-0.00	-0.00	-0.00	300.00	200.00	0.00	-0.00
279	-0.00	-0.00	-0.00	903.00	200.00	0.00	-0.00	-0.00	-0.00	-0.00	300.00	200.00	0.00	-0.00
280	0.00	0.00	0.00	903.00	200.00	0.00	0.00	-0.00	-0.00	-0.00	300.00	200.00	0.00	-0.00
281	-0.00	-0.00	-0.00	903.00	200.00	0.00	-0.00	-0.00	-0.00	-0.00	300.00	200.00	0.00	-0.00
282	0.00	0.00	0.00	903.00	200.00	0.00	0.00	-0.00	-0.00	-0.00	300.00	200.00	0.00	-0.00
283	0.00	0.00	0.00	903.00	200.00	0.00	0.00	-0.00	-0.00	-0.00	300.00	200.00	0.00	-0.00
284	0.00	0.00	0.00	903.00	200.00	0.00	0.00	-0.00	-0.00	-0.00	300.00	200.00	0.00	-0.00
285	-0.00	-0.00	-0.00	903.00	200.00	0.00	-0.00	-0.00	-0.00	-0.00	300.00	200.00	0.00	-0.00
286	-0.00	-0.00	-0.00	903.00	200.00	0.00	-0.00	-0.00	-0.00	-0.00	300.00	200.00	0.00	-0.00
287	-0.00	-0.00	-0.00	903.00	200.00	0.00	-0.00	-0.00	-0.00	-0.00	300.00	200.00	0.00	-0.00
288	-0.00	-0.00	-0.00	903.00	200.00	0.00	-0.00	-0.00	-0.00	-0.00	300.00	200.00	0.00	-0.00
289	0.00	0.00	0.00	903.00	200.00	0.00	0.00	-0.00	-0.00	-0.00	300.00	200.00	0.00	-0.00
290	-0.00	-0.00	-0.00	903.00	200.00	0.00	-0.00	-0.00	-0.00	-0.00	300.00	200.00	0.00	-0.00
291	0.00	0.00	0.00	903.00	200.00	0.00	0.00	-0.00	-0.00	-0.00	300.00	200.00	0.00	-0.00
292	-0.00	-0.00	-0.00	903.00	200.00	0.00	-0.00	-0.00	-0.00	-0.00	300.00	200.00	0.00	-0.00
293	-0.00	-0.00	-0.00	903.00	200.00	0.00	-0.00	-0.00	-0.00	-0.00	300.00	200.00	0.00	-0.00
294	0.00	0.00	0.00	903.00	200.00	0.00	0.00	-0.00	-0.00	-0.00	300.00	200.00	0.00	-0.00
295	-0.00	-0.00	-0.00	903.00	200.00	0.00	-0.00	-0.00	-0.00	-0.00	300.00	200.00	0.00	-0.00
296	-0.00	-0.00	-0.00	903.00	200.00	0.00	-0.00	-0.00	-0.00	-0.00	300.00	200.00	0.00	-0.00
297	-0.00	-0.00	-0.00	903.00	200.00	0.00	-0.00	-0.00	-0.00	-0.00	300.00	200.00	0.00	-0.00
298	-0.00	-0.00	-0.00	903.00	200.00	0.00	-0.00	-0.00	-0.00	-0.00	300.00	200.00	0.00	-0.00
299	-0.00	-0.00	-0.00	903.00	200.00	0.00	-0.00	-0.00	-0.00	-0.00	300.00	200.00	0.00	-0.00
300	21.06	5.19	10.53	1133.43	318.84	0.00	-4254.88	-0.00	-0.00	-0.00	300.00	200.00	0.00	-0.00
301	-0.00	-0.00	-0.00	903.00	200.00	0.00	-0.00	-0.00	-0.00	-0.00	300.00	200.00	0.00	-0.00
302	-0.00	-0.00	-0.00	903.00	200.00	0.00	-0.00	-0.00	-0.00	-0.00	300.00	200.00	0.00	-0.00
303	-0.00	-0.00	-0.00	903.00	200.00	0.00	-0.00	-0.00	-0.00	-0.00	300.00	200.00	0.00	-0.00
304	-0.00	-0.00	-0.00	903.00	200.00	0.00	-0.00	-0.00	-0.00	-0.00	300.00	200.00	0.00	-0.00
305	-0.00	-0.00	-0.00	903.00	200.00	0.00	-0.00	-0.00	-0.00	-0.00	300.00	200.00	0.00	-0.00
306	-0.00	-0.00	-0.00	903.00	200.00	0.00	-0.00	-0.00	-0.00	-0.00	300.00	200.00	0.00	-0.00
307	-0.00	-0.00	-0.00	903.00	200.00	0.00	-0.00	-0.00	-0.00	-0.00	300.00	200.00	0.00	-0.00
308	-0.00	-0.00	-0.00	903.00	200.00	0.00	-0.00	-0.00	-0.00	-0.00	300.00	200.00	0.00	-0.00
309	-0.00	-0.00	-0.00	903.00	200.00	0.00	-0.00	-0.00	-0.00	-0.00	300.00	200.00	0.00	-0.00
310	-0.00	-0.00	-0.00	903.00	200.00	0.00	-0.00	-0.00	-0.00	-0.00	300.00	200.00	0.00	-0.00
311	-0.00	-0.00	-0.00	903.00	200.00	0.00	-0.00	-0.00	-0.00	-0.00	300.00	200.00	0.00	-0.00
312	-0.00	-0.00	-0.00	903.00	200.00	0.00	-0.00	-0.00	-0.00	-0.00	300.00	200.00	0.00	-0.00
313	-0.00	-0.00	-0.00	903.00	200.00	0.00	-0.00	-0.00	-0.00	-0.00	300.00	200.00	0.00	-0.00
314	-0.00	-0.00	-0.00	903.00	200.00	0.00	-0.00	-0.00	-0.00	-0.00	300.00	200.00	0.00	-0.00
315	-0.00	-0.00	-0.00	903.00	200.00	0.00	-0.00	-0.00	-0.00	-0.00	300.00	200.00	0.00	-0.00
316	-0.00	-0.00	-0.00	903.00	200.00	0.00	-0.00	-0.00	-0.00	-0.00	300.00	200.00	0.00	-0.00
317	-0.00	-0.00	-0.00	903.00	200.00	0.00	-0.00	-0.00	-0.00	-0.00	300.00	200.00	0.00	-0.00
318	-0.00	-0.00	-0.00	903.00	200.00	0.00	-0.00	-0.00	-0.00	-0.00	300.00	200.00	0.00	-0.00
319	-0.00	-0.00	-0.00	903.00	200.00	0.00	-0.00	-0.00	-0.00	-0.00	300.00	200.00	0.00	-0.00
320	-0.00	-0.00	-0.00	903.00	200.00	0.00	-0.00	-0.00	-0.00	-0.00	300.00	200.00	0.00	-0.00
321	-0.00	-0.00	-0.00	903.00	200.00	0.00	-0.00	-0.00	-0.00	-0.00	300.00	200.00	0.00	-0.00
322	-0.00	-0.00	-0.00	903.00	200.00	0.00	-0.00	-0.00	-0.00	-0.00	300.00	200.00	0.00	-0.00
323	-0.00	-0.00	-0.00	903.00	200.00	0.00	-0.00	-0.00	-0.00	-0.00	300.00	200.00	0.00	-0.00
324	-0.00	-0.00	-0.00	903.00	200.00	0.00	-0.00	-0.00	-0.00	-0.00	300.00	200.00	0.00	-0.00
325	-0.00	-0.00	-0.00	903.00	200.00	0.00	-0.00	-0.00	-0.00	-0.00	300.00	200.00	0.00	-0.00
326	-0.00	-0.00	-0.00	903.00	200.00	0.00	-0.00	-0.00	-0.00	-0.00	300.00	200.00	0.00	-0.00
327	-0.00	-0.00	-0.00	903.00	200.00	0.00	-0.00	-0.00	-0.00	-0.00	300.00	200.00	0.00	-0.00
328	-0.00	-0.00	-0.00	903.00	200.00	0.00	-0.00	-0.00	-0.00	-0.00	300.00	200.00	0.00	-0.00
329	-0.00	-0.00	-0.00	903.00	200.00	0.00	-0.00	-0.00	-0.00	-0.00	300.00	200.00	0.00	-0.00
330	-0.00	-0.00	-0.00	903.00	200.00	0.00	-0.00	-0.00	-0.00	-0.00	300.00	200.00	0.00	-0.00
331	-0.00	-0.00	-0.00	903.00	200.00	0.00	-0.00	-0.00	-0.00	-0.00	300.00	200.00	0.00	-0.00
332	-0.00	-0.00	-0.00	903.00	200.00	0.00	-0.00	-0.00	-0.00	-0.00	300.00	200.00	0.00	-0.00
333	-0.00	-0.00	-0.00	903.00	200.00	0.00	-0.00	-0.00	-0.00	-0.00	300.00	200.00	0.00	-0.00
334	-0.00	-0.00	-0.00	903.00	200.00	0.00	-0.00	-0.00	-0.00	-0.00	300.00	200.00	0.00	-0.00
335	-0.00	-0.00	-0.00	903.00	200.00	0.00	-0.00	-0.00	-0.00	-0.00	300.00	200.00	0.00	-0.00
336	-0.00	-0.00	-0.00	903.00	200.00	0.00	-0.00	-0.00	-0.00	-0.00	300.00	200.00	0.00	-0.00
337	-0.00	-0.00	-0.00	903.00	200.00	0.00	-0.00	-0.00	-0.00	-0.00	300.00	200.00	0.00	-0.00
338	-0.00	-0.00	-0.00	903.00	200.00	0.00	-0.00	-0.00	-0.00	-0.00	300.00	200.00	0.00	-0.00
339	-0.00	-0.00	-0.00	903.00	200.00	0.00	-0.00	-0.00	-0.00	-0.00	300.00	200.00	0.00	-0.00
340	-0.00	-0.00	-0.00	903.00	200.00	0.00	-0.00	-0.00	-0.00	-0.00	300.00	200.00	0.00	-0.00
341	-0.00	-0.00	-0.00	903.00	200.00	0.00	-0.00	-0.00	-0.00	-0.00	300.00	200.00	0.00	-0.00
342	-0.00	-0.00	-0.00	903.00	200.00	0.00	-0.00	-0.00	-0.00	-0.00	300.00	200.00	0.00	-0.00
343	-0.00	-0.00	-0.00	903.00	200.00	0.00	-0.00	-0.00	-0.00	-0.00	300.00	200.00	0.00	-0.00
344	-0.00	-0.00	-0.00	903.00	200.00	0.00	-0.00	-0.00	-0.00	-0.00	300.00	200.00	0.00	-0.00
345	-0.00	-0.00	-0.00	903.00	200.00	0.00	-0.00	-0.00	-0.00	-0.00	300.00	200.00	0.00	-0.00
346	-0.00	-0.00	-0.00	903.00	200.00	0.00	-0.00	-0.00	-0.00	-0.00	300.00	200.00	0.00	-0.00
347	-0.00	-0.00	-0.00	903.00	200.00	0.00	-0.00	-0.00	-0.00	-0.00	300.00	200.00	0.00	-0.00
348	-0.00	-0.00	-0.00	903.00	200.00	0.00	-0.00	-0.00	-0.00	-0.00	300.00	200.00	0.00	-0.00
349	-0.00	-0.00	-0.00	903.00	200.00	0.00	-0.00	-0.00	-0.00	-0.00	300.00	200.00	0.00	-0.00
350	-0.00	-0.00	-0.00	903.00	200.00	0.00	-0.00	-0.00	-0.00	-0.00	300.00	200.00	0.00	-0.00
351	-0.00	-0.00	-0.00	903.00	200.00	0.00	-0.00	-0.00	-0.00	-0.00	300.00	200.00	0.00	-0.00
352	-0.00	-0.00	-0.00	903.00	200.00	0.00	-0.00	-0.00	-0.00	-0.00	300.00	200.00	0.00	-0.00
353	-0.00	-0.00	-0.00	903.00	200.00	0.00	-0.00	-0.00	-0.00	-0.00	300.00	200.00	0.00	-0.00
354	-0.00	-0.00	-0.00	903.00	200.00	0.00	-0.00	-0.00	-0.00	-0.00	300.00	200.00	0.00	-0.00
355	-0.00	-0.00	-0.00	903.00	200.00	0.00	-0.00	-0.00	-0.00	-0.00	300.00	200.00	0.00	-0.00
356	-0.00	-0.00	-0.00	903.00	200.00	0.00	-0.00	-0.00	-0.00	-0.00	300.00	200.00	0.00	-0.00
357	-0.00	-0.00	-0.00	903.00	200.00	0.00	-0.00	-0.00	-0.00	-0.00	300.00	200.00	0.00	-0.00
358	-0.00	-0.00	-0.00	903.00	200.00	0.00	-0.00	-0.00	-0.00	-0.00	300.00	200.00	0.00	-0.00
359	-0.00	-0.00	-0.00	903.00	200.00	0.00	-0.00	-0.00	-0.00	-0.00	300.00	200.00	0.00	-0.00
360	-0.00	-0.00	-0.00	903.00	200.00	0.00	-0.00	-0.00	-0.00	-0.00	300.00	200.00	0.00	-0.00
361	-0.00	-0.00	-0.00	903.00	200.00	0.00	-0.00	-0.00	-0.00	-0.00	300.00	200.00	0.00	-0.00
362	-0.00	-0.00	-0.00	903.00	200.00	0.00	-0.00	-0.00	-0.00	-0.00	300.00	200.00	0.00	-0.00
363	-0.00	-0.00	-0.00	903.00	200.00	0.00	-0.00	-0.00	-0.00	-0.00	300.00	200.00	0.00	-0.00
364	-0.00	-0.00	-0.00	903.00	200.00	0.00	-0.00	-0.00	-0.00	-0.00	300.00	200.00	0.00	-0.00
365	-0.00	-0.00	-0.00	903.00	200.00	0.00	-0.00	-0.00	-0.00	-0.00	300.00	200.00	0.00	-0.00
366	-0.00	-0.00	-0.00	903.00	200.00	0.00	-0.00	-0.00	-0.00	-0.00	300.00	200.00	0.00	-0.00
367	-0.00	-0.00	-0.00	903.00	200.00	0.00	-0.00	-0.00	-0.00	-0.00	300.00	200.00	0.00	-0.00
368	-0.00	-0.00	-0.00	903.00	200.00	0.00	-0.00	-0.00	-0.00	-0.00	300.00	200.00	0.00	-0.00
369	-0.00	-0.00	-0.00	903.00	200.00	0.00	-0.00	-0.00	-0.00	-0.00	300.00	200.00	0.00	-0.00
370	-0.00	-0.00	-0.00	903.00	200.00	0.00	-0.00	-0.00	-0.00	-0.00	300.00	200.00	0.00	-0.00
371	-0.00	-0.00	-0.00	903.00	200.00	0.00	-0.00	-0.00	-0.00	-0.00	300.00	200.00	0.00	-0.00
372	-0.00	-0.00	-0.00	903.00	200.00	0.00	-0.00	-0.00	-0.00	-0.00	300.00	200.00	0.00	-0.00
373	-0.00	-0.00	-0.00	903.00	200.00	0.00	-0.00	-0.00	-0.00	-0.00	300.00	200.00	0.00	-0.00
374	-0.00	-0.00	-0.00	903.00	200.00	0.00	-0.00	-0.00	-0.00	-0.00	300.00	200.00	0.00	-0.00
375	-0.00	-0.00	-0.00	903.00	200.00	0.00	-0.00	-0.00	-0.00	-0.00	300.00	200.00	0.00	-0.00
376	-0.00	-0.00	-0.00	903.00	200.00	0.00	-0.00	-0.00	-0.00	-0.00	300.00	200.00	0.00	-0.00
377	-0.00	-0.00	-0.00	903.00	200.00	0.00	-0.00	-0.00	-0.00	-0.00	300.00	200.00	0.00	-0.00
378	-0.00	-0.00	-0.00	903.00	200.00	0.00	-0.00	-0.00	-0.00	-0.00	300.00	200.00	0.00	-0.00
379	-0.00	-0.00	-0.00	903.00	200.00	0.00	-0.00	-0.00	-0.00	-0.00	300.00	200.00	0.00	-0.00
380	-0.00	-0.00	-0.00	903.00	200.00	0.00	-0.00	-0.00	-0.00	-0.00	300.00	200.00	0.00	-0.00
381	-0.00	-0.00	-0.00	903.00	200.00	0.00	-0.00	-0.00	-0.00	-0.00	300.00	200.00	0.00	-0.00
382	-0.00	-0.00	-0.00	903.00	200.00	0.00	-0.00	-0.00	-0.00	-0.00	300.00	200.00	0.00	-0.00
383	-0.00	-0.00	-0.00	903.00	200.00	0.00	-0.00	-0.00	-0.00	-0.00	300.00	200.00	0.00	-0.00
384	-0.00	-0.00	-0.00	903.00	200.00	0.00	-0.00	-0.00	-0.00	-0.00	300.00	200.00	0.00	-0.00
385	-0.00	-0.00	-0.00	903.00	200.00	0.00	-0.00	-0.00	-0.00	-0.00	300.00	200.00	0.00	-0.00
386	-0.00	-0.00	-0.00	903.00	200.00	0.00	-0.00	-0.00	-0.00	-0.00	300.00	200.00	0.00	-0.00
387	-0.00	-0.00	-0.00	903.00	200.00	0.00	-0.00	-0.00	-0.00	-0.00	300.00	200.00	0.00	-0.00
388	-0.00	-0.00	-0.00	903.00	200.00	0.00	-0.00	-0.00	-0.00	-0.00	300.00	200.00	0.00	-0.00
389	-0.00	-0.00	-0.00	903.00	200.00	0.00	-0.00	-0.00	-0.00	-0.00	300.00	200.00	0.00	-0.00
390	-0.00	-0.00	-0.00	903.00	200.00	0.00	-0.00	-0.00	-0.00	-0.00	300.00	200.00	0.00	-0.00
391	-0.00	-0.00	-0.00	903.00	200.00	0.00	-0.00	-0.00	-0.00	-0.00	300.00	200.00	0.00	-0.00
392	-0.00	-0.00	-0.00	903.00	200.00	0.00	-0.00	-0.00	-0.00	-0.00	300.00	200.00	0.00	-0.00
393	-0.00	-0.00	-0.00	903.00	200.00	0.00	-0.00	-0.00	-0.00	-0.00	300.00	200.00	0.00	-0.00
394	-0.00	-0.00	-0.00	903.00	200.00	0.00	-0.00	-0.00	-0.00	-0.00	300.00	200.00	0.00	-0.00
395	-0.00	-0.00	-0.00	903.00	200.00	0.00	-0.00	-0.00	-0.00	-0.00	300.00	200.00	0.00	-0.00
396	-0.00	-0.00	-0.00	903.00	200.00	0.00	-0.00	-0.00	-0.00	-0.00	300.00	200.00	0.00	-0.00
397	-0.00	-0.00	-0.00	903.00	200.00	0.00	-0.00	-0.00	-0.00	-0.00	300.00	200.00	0.00	-0.00
398	-0.00	-0.00	-0.00	903.00	200.00	0.00	-0.00	-0.00	-0.00	-0.00	300.00	200.00	0.00	-0.00
399	-0.00	-0.00	-0.00	903.00	200.00	0.00	-0.00	-0.00	-0.00	-0.00	300.00	200.00	0.00	-0.00
400	-0.00	-0.00	-0.00	903.00	200.00	0.00	-0.00	-0.00	-0.00	-0.00	300.00	200.00	0.00	-0.00
401	-0.00	-0.00	-0.00	903.00	200.00	0.00	-0.00	-0.00	-0.00	-0.00	300.00	200.00	0.00	-0.00
402	-0.00	-0.00	-0.00	903.00	200.00	0.00	-0.00	-0.00	-0.00	-0.00	300.00	200.00	0.00	-0.00
403	-0.00	-0.00	-0.00	903.00	200.00	0.00	-0.00	-0.00	-0.00	-0.00	300.00	200.00	0.00	-0.00
404	-0.00	-0.00	-0.00	903.00	200.00	0.00	-0.00	-0.00	-0.00	-0.00	300.00	200.00	0.00	-0.00
405	-0.00	-0.00	-0.00	903.00	200.00	0.00	-0.00	-0.00	-0.00	-0.00	300.00	200.00	0.00	-0.00
406	-0.00	-0.00	-0.00	903.00	200.00	0.00	-0.00	-0.00	-0.00	-0.00	300.00	200.00	0.00	-0.00
407	62.33	-12.59	36.47	1190.45	328.03	0.00	-4788.80	-0.00	-0.00	-0.00	300.00	200.00	0.00	-0.00
408	52.64	-12.51	125.43	1053.00	186.37	0.00	-15983.69	-0.00	-0.00	-0.00	300.00	200.00	0.00	-0.00
409	47.00	-20.29	209.66	1026.36	164.63	0.00	-17423.57	-0.00	-0.00	-0.00	300.00	200.00	0.00	-0.00
410	61.65	-23.12	174.41	1029.51	171.83	0.00	-15840.93	-0.00	-0.00	-0.00	300.00	200.00	0.00	-0.00
411	77.06	-22.20	201.26	1021.95	166.94	0.00	-15515.93	-0.00	-0.00	-0.00	300.00	200.00	0.00	-0.00
412	92.16	-18.16	219.12	1018.95	164.07	0.00	-14985.04	-0.00	-0.00	-0.00	300.00	200.00	0.00	-0.00
413	97.35	-15.79	230.71	1014.11	161.77	0.00	-14623.89	-0.00	-0.00	-0.00	300.00	200.00	0.00	-0.00
414	86.75	-15.03	242.92	1009.66	157.91	0.00	-14681.96	-0.00	-0.00	-0.00	300.00	200.00	0.00	-0.00
415	77.67	-14.42	257.26	1004.96	154.09	0.00	-14729.61	-0.00	-0.00	-0.00	300.00	200.00	0.00	-0.00
416	79.04	-10.76	278.63	996.81	148.85	0.00	-14088.75	-0.00	-0.00	-0.00	300.00	200.00	0.00	-0.00
417	94.91	0.69	308.38	986.87	143.30	0.00	-13335.83	-0.00	-0.00	-0.00	300.00	200.00	0.00	-0.00
418	108.41	7.40	330.05	979.42	139.81	0.00	-12241.27	-0.00	-0.00	-0.00	300.00	200.00	0.00	-0.00
419	103.99	10.68	347.90	971.82	133.95	0.00	-10213.01	-0.00	-0.00	-0.00	300.00	200.00	0.00	-0.00
420	100.71	14.34	363.01	967.82	131.32	0.00	-9242.93	-0.00	-0.00	-0.00	300.00	200.00	0.00	-0.00
421	96.05	15.49	368.65	964.47	129.39	0.00	-7505.70	-0.00	-0.00	-0.00	300.00	200.00	0.00	-0.00
422	91.17	17.55	371.55	960.29	126.82	0.00	-5388.64	-0.00	-0.00	-0.00	300.00	200.00	0.00	-0.00
423	89.04	20.52	382.23	955.93	124.63	0.00	-3722.78	-0.00	-0.00	-0.00	300.00	200.00	0.00	-0.00
424	86.44	25.41	395.66	951.59	121.48	0.00	-1727.55	-0.00	-0.00	-0.00	300.00	200.00	0.00	-0.00
425	85.98	26.63	413.82	948.69	119.32	0.00	-257.03	-0.00	-0.00	-0.00	300.00	200.00	0.00	-0.00
426	86.98	27.08	434.27	946.11	117.43	0.00	187.89	-0.00	-0.00	-0.00	300.00	200.00	0.00	-0.00
427	86.98	24.57	457.15	944.46	116.49	0.00	507.24	-0.00	-0.00	-0.00	300.00	200.00	0.00	-0.00
428	87.66	22.89	482.64	942.55	115.21	0.00	519.38	-0.00	-0.00	-0.00	300.00	200.00	0.00	-0.00
429	88.96	20.75	508.12	941.29	114.11	0.00	331.32	-0.00	-0.00	-0.00	300.00	200.00	0.00	-0.00
430	90.18	20.83	530.24	939.95	112.92	0.00	6.50	-0.00	-0.00	-0.00	300.00	200.00	0.00	-0.00
431	90.10	21.13	553.89	939.94	113.17	0.00	-204.58	-0.00	-0.00	-0.00	300.00	200.00	0.00	-0.00
432	89.57	23.19	573.58	939.55	112.96	0.00	-267.18	-0.00	-0.00	-0.00	300.00	200.00	0.00	-0.00
433	88.88	25.86	590.06	938.92	112.49	0.00	-261.34	-0.00	-0.00	-0.00	300.00	200.00	0.00	-0.00
434	88.65	29.75	603.94	937.56	111.62	0.00	-555.02	-0.00	-0.00	-0.00	300.00	200.00	0.00	-0.00
435	89.49	32.50	615.08	937.09	110.99	0.00	-1451.84	-0.00	-0.00	-0.00	300.00	200.00	0.00	-0.00
436	88.81	36.32	620.27	935.25	109.42	0.00	-1707.79	-0.00	-0.00	-0.00	300.00	200.00	0.00	-0.00
437	86.82	37.92	625.92	934.01	108.68	0.00	-1620.12	-0.00	-0.00	-0.00	300.00	200.00	0.00	-0.00
438	84.92	39.37	628.36	932.72	107.53	0.00	-1606.64	-0.00	-0.00	-0.00	300.00	200.00	0.00	-0.00
439	82.55	38.83	630.34	931.61	106.95	0.00	-1605.74	-0.00	-0.00	-0.00	300.00	200.00	0.00	-0.00
440	79.73	36.85	632.32	930.65	106.76	0.00	-1632.41	-0.00	-0.00	-0.00	300.00	200.00	0.00	-0.00
441	77.13	34.26	633.09	929.61	106.34	0.00	-1795.86	-0.00	-0.00	-0.00	300.00	200.00	0.00	-0.00
442	74.84	31.05	633.85	928.78	106.07	0.00	-1880.05	-0.00	-0.00	-0.00	300.00	200.00	0.00	-0.00
443	71.79	28.38	632.78	927.74	105.81	0.00	-1993.94	-0.00	-0.00	-0.00	300.00	200.00	0.00	-0.00
444	68.59	26.32	629.73	926.84	105.40	0.00	-2057.51	-0.00	-0.00	-0.00	300.00	200.00	0.00	-0.00
445	65.38	25.48	625.31	925.55	104.93	0.00	-2121.47	-0.00	-0.00	-0.00	300.00	200.00	0.00	-0.00
446	62.71	24.72	619.66	924.35	104.41	0.00	-2334.14	-0.00	-0.00	-0.00	300.00	200.00	0.00	-0.00
447	59.66	24.26	612.64	922.95	103.71	0.00	-2452.25	-0.00	-0.00	-0.00	300.00	200.00	0.00	-0.00
448	57.37	23.88	607.15	921.92	103.24	0.00	-2547.10	-0.00	-0.00	-0.00	300.00	200.00	0.00	-0.00
449	54.86	23.42	600.74	920.07	102.57	0.00	-2631.81	-0.00	-0.00	-0.00	300.00	200.00	0.00	-0.00
450	52.26	23.35	595.86	918.52	101.97	0.00	-2738.80	-0.00	-0.00	-0.00	300.00	200.00	0.00	-0.00
451	50.35	22.96	591.89	917.08	101.26	0.00	-2800.22	-0.00	-0.00	-0.00	300.00	200.00	0.00	-0.00
452	48.37	22.58	589.75	915.50	100.70	0.00	-2933.97	-0.00	-0.00	-0.00	300.00	200.00	0.00	-0.00
453	46.77	21.97	589.90	914.02	100.21	0.00	-3055.32	-0.00	-0.00	-0.00	300.00	200.00	0.00	-0.00
454	45.55	21.97	590.67	912.45	99.56	0.00	-3180.33	-0.00	-0.00	-0.00	300.00	200.00	0.00	-0.00
455	44.10	21.97	593.11	911.10	99.15	0.00	-3297.78	-0.00	-0.00	-0.00	300.00	200.00	0.00	-0.00
456	42.42	22.20	596.01	910.07	98.77	0.00	-3466.76	-0.00	-0.00	-0.00	300.00	200.00	0.00	-0.00
457	40.36	22.43	598.60	908.96	98.45	0.00	-3545.85	-0.00	-0.00	-0.00	300.00	200.00	0.00	-0.00
458	38.60	22.58	601.35	907.80	98.05	0.00	-3632.22	-0.00	-0.00	-0.00	300.00	200.00	0.00	-0.00
459	36.93	22.89	604.40	906.41	97.65	0.00	-3697.12	-0.00	-0.00	-0.00	300.00	200.00	0.00	-0.00
460	35.32	22.96	607.60	905.49	97.34	0.00	-3752.20	-0.00	-0.00	-0.00	300.00	200.00	0.00	-0.00
461	33.57	23.27	611.42	904.12	97.03	0.00	-3780.31	-0.00	-0.00	-0.00	300.00	200.00	0.00	-0.00
462	31.89	23.73	614.62	903.22	96.87	0.00	-3935.02	-0.00	-0.00	-0.00	300.00	200.00	0.00	-0.00
463	29.83	23.65	616.76	902.11	96.44	0.00	-3983.83	-0.00	-0.00	-0.00	300.00	200.00	0.00	-0.00
464	27.77	23.42	619.51	901.08	96.31	0.00	-4047.78	-0.00	-0.00	-0.00	300.00	200.00	0.00	-0.00
465	25.41	23.42	622.25	899.69	96.03	0.00	-4097.48	-0.00	-0.00	-0.00	300.00	200.00	0.00	-0.00
466	23.27	23.35	624.39	898.75	95.70	0.00	-4090.17	-0.00	-0.00	-0.00	300.00	200.00	0.00	-0.00
467	21.13	23.27	626.53	897.74	95.42	0.00	-4262.07	-0.00	-0.00	-0.00	300.00	200.00	0.00	-0.00
468	18.77	23.50	628.36	896.66	95.09	0.00	-4314.77	-0.00	-0.00	-0.00	300.00	200.00	0.00	-0.00
469	16.48	23.73	629.88	895.66	94.91	0.00	-4258.43	-0.00	-0.00	-0.00	300.00	200.00	0.00	-0.00
470	14.42	24.03	631.26	894.23	94.46	0.00	-4332.14	-0.00	-0.00	-0.00	300.00	200.00	0.00	-0.00
471	12.28	24.49	632.93	893.09	94.17	0.00	-4399.01	-0.00	-0.00	-0.00	300.00	200.00	0.00	-0.00
472	10.45	24.95	634.46	892.18	93.99	0.00	-4362.85	-0.00	-0.00	-0.00	300.00	200.00	0.00	-0.00
473	8.47	25.41	636.14	890.84	93.60	0.00	-4368.68	-0.00	-0.00	-0.00	300.00	200.00	0.00	-0.00
474	6.56	26.25	637.36	889.71	93.32	0.00	-4402.44	-0.00	-0.00	-0.00	300.00	200.00	0.00	-0.00
475	4.50	26.63	638.58	888.73	93.19	0.00	-4381.04	-0.00	-0.00	-0.00	300.00	200.00	0.00	-0.00
476	2.75	27.24	639.34	887.68	92.79	0.00	-4386.10	-0.00	-0.00	-0.00	300.00	200.00	0.00	-0.00
477	0.92	27.47	639.19	886.53	92.62	0.00	-4475.30	-0.00	-0.00	-0.00	300.00	200.00	0.00	-0.00
478	-0.76	28.00	638.89	885.52	92.14	0.00	-4486.49	-0.00	-0.00	-0.00	300.00	200.00	0.00	-0.00
479	-2.90	28.00	637.97	884.20	92.08	0.00	-4516.59	-0.00	-0.00	-0.00	300.00	200.00	0.00	-0.00
480	-4.65	28.08	636.29	883.07	91.75	0.00	-4567.20	-0.00	-0.00	-0.00	300.00	200.00	0.00	-0.00
481	-6.26	28.08	634.46	881.86	91.53	0.00	-4541.50	-0.00	-0.00	-0.00	300.00	200.00	0.00	-0.00
482	-8.01	28.23	631.87	880.54	91.38	0.00	-4584.14	-0.00	-0.00	-0.00	300.00	200.00	0.00	-0.00
483	-9.61	28.31	628.97	879.06	91.17	0.00	-4593.19	-0.00	-0.00	-0.00	300.00	200.00	0.00	-0.00
484	-10.99	28.23	626.37	877.86	90.72	0.00	-4567.08	-0.00	-0.00	-0.00	300.00	200.00	0.00	-0.00
485	-11.98	28.38	623.32	876.05	90.58	0.00	-4699.25	-0.00	-0.00	-0.00	300.00	200.00	0.00	-0.00
486	-13.66	28.31	620.27	874.66	90.18	0.00	-4679.04	-0.00	-0.00	-0.00	300.00	200.00	0.00	-0.00
487	-15.18	28.23	617.37	873.19	90.06	0.00	-4653.48	-0.00	-0.00	-0.00	300.00	200.00	0.00	-0.00
488	-16.94	28.61	613.71	871.45	89.71	0.00	-4576.34	-0.00	-0.00	-0.00	300.00	200.00	0.00	-0.00
489	-18.46	29.22	610.50	869.86	89.53	0.00	-4545.01	-0.00	-0.00	-0.00	300.00	200.00	0.00	-0.00
490	-20.07	30.29	607.15	868.24	89.22	0.00	-4460.58	-0.00	-0.00	-0.00	300.00	200.00	0.00	-0.00
491	-21.51	30.90	604.25	866.41	89.09	0.00	-4448.27	-0.00	-0.00	-0.00	300.00	200.00	0.00	-0.00
492	-23.27	31.36	602.57	865.09	88.98	0.00	-4444.88	-0.00	-0.00	-0.00	300.00	200.00	0.00	-0.00
493	-25.10	32.12	601.96	863.61	88.92	0.00	-4438.15	-0.00	-0.00	-0.00	300.00	200.00	0.00	-0.00
494	-27.08	32.35	601.04	861.87	88.75	0.00	-4376.95	-0.00	-0.00	-0.00	300.00	200.00	0.00	-0.00
495	-29.07	32.20	602.57	860.61	88.73	0.00	-4373.00	-0.00	-0.00	-0.00	300.00	200.00	0.00	-0.00
496	-31.20	32.50	604.55	859.23	88.74	0.00	-4352.70	-0.00	-0.00	-0.00	300.00	200.00	0.00	-0.00
497	-33.80	32.35	608.22	857.84	88.81	0.00	-4348.46	-0.00	-0.00	-0.00	300.00	200.00	0.00	-0.00
498	-36.70	32.27	611.72	856.38	88.85	0.00	-4258.47	-0.00	-0.00	-0.00	300.00	200.00	0.00	-0.00
499	-39.14	32.35	616.00	854.99	88.78	0.00	-4256.36	-0.00	-0.00	-0.00	300.00	200.00	0.00	-0.00
500	-41.35	32.27	620.27	853.41	88.91	0.00	-4265.47	-0.00	-0.00	-0.00	300.00	200.00	0.00	-0.00
501	-44.02	32.27	624.08	851.95	88.90	0.00	-4219.09	-0.00	-0.00	-0.00	300.00	200.00	0.00	-0.00
502	-46.23	32.20	628.66	850.50	89.03	0.00	-4165.39	-0.00	-0.00	-0.00	300.00	200.00	0.00	-0.00
503	-49.06	31.89	632.17	848.76	89.21	0.00	-4142.14	-0.00	-0.00	-0.00	300.00	200.00	0.00	-0.00
504	-52.03	32.12	635.22	847.22	89.26	0.00	-4005.04	-0.00	-0.00	-0.00	300.00	200.00	0.00	-0.00
505	-54.78	32.42	638.28	845.84	89.46	0.00	-3947.25	-0.00	-0.00	-0.00	300.00	200.00	0.00	-0.00
506	-57.83	32.50	641.02	844.09	89.55	0.00	-3897.20	-0.00	-0.00	-0.00	300.00	200.00	0.00	-0.00
507	-61.11	32.88	643.01	842.63	89.70	0.00	-3839.95	-0.00	-0.00	-0.00	300.00	200.00	0.00	-0.00
508	-64.24	33.04	644.38	841.20	89.89	0.00	-3770.83	-0.00	-0.00	-0.00	300.00	200.00	0.00	-0.00
509	-67.83	33.26	645.60	839.75	90.24	0.00	-3635.13	-0.00	-0.00	-0.00	300.00	200.00	0.00	-0.00
510	-71.11	33.65	646.36	838.55	90.46	0.00	-3524.01	-0.00	-0.00	-0.00	300.00	200.00	0.00	-0.00
511	-75.00	33.80	647.28	837.30	90.81	0.00	-3368.94	-0.00	-0.00	-0.00	300.00	200.00	0.00	-0.00
512	-78.13	33.49	646.82	835.84	91.06	0.00	-3407.32	-0.00	-0.00	-0.00	300.00	200.00	0.00	-0.00
513	-81.94	33.65	646.36	834.66	91.55	0.00	-3279.42	-0.00	-0.00	-0.00	300.00	200.00	0.00	-0.00
514	-85.45	33.26	644.38	833.52	91.74	0.00	-3269.36	-0.00	-0.00	-0.00	300.00	200.00	0.00	-0.00
515	-88.88	33.34	640.56	831.97	92.00	0.00	-3252.70	-0.00	-0.00	-0.00	300.00	200.00	0.00	-0.00
516	-92.16	33.34	636.29	831.20	92.23	0.00	-3192.00	-0.00	-0.00	-0.00	300.00	200.00	0.00	-0.00
517	-95.37	33.26	630.80	829.92	92.60	0.00	-3142.24	-0.00	-0.00	-0.00	300.00	200.00	0.00	-0.00
518	-98.27	33.19	623.32	828.97	92.88	0.00	-3129.81	2.29	0.84	5.49	391.67	238.89	0.00	34.97
519	-100.78	32.96	613.86	828.13	93.11	0.00	-3033.50	7.48	2.98	42.27	371.48	247.65	0.00	74.94
520	-103.00	31.89	604.25	827.39	93.59	0.00	-3016.48	14.95	-1.75	213.32	376.39	252.79	0.00	328.36
521	-105.06	31.89	590.21	825.98	93.74	0.00	-2837.52	26.25	10.60	216.98	370.04	251.05	0.00	230.94
522	-105.59	30.67	572.97	824.86	94.27	0.00	-2736.29	42.72	11.52	251.46	370.08	252.67	0.00	390.04
523	-104.52	28.46	553.59	824.20	94.82	0.00	-2762.37	60.12	9.38	292.51	366.67	251.54	0.00	275.62
524	-101.93	27.24	529.94	822.49	95.13	0.00	-2705.23	61.87	8.01	311.89	366.05	252.25	0.00	369.28
525	-98.95	24.34	503.08	821.20	95.48	0.00	-2841.48	54.47	8.77	326.84	363.87	252.57	0.00	197.51
526	-94.53	22.28	475.46	819.91	96.08	0.00	-2905.84	53.94	6.26	342.41	362.57	253.21	0.00	75.38
527	-88.96	19.76	442.81	818.13	96.07	0.00	-2993.59	60.42	2.90	347.75	360.82	253.80	0.00	-15.64
528	-80.87	16.86	406.80	816.58	96.25	0.00	-3358.83	64.32	-1.14	347.14	359.47	254.59	0.00	-82.83
529	-72.78	13.89	371.25	814.84	96.34	0.00	-3750.96	63.71	-6.87	349.27	357.93	255.48	0.00	-301.99
530	-63.32	11.14	332.18	812.05	96.00	0.00	-3914.20	64.62	-14.57	359.80	354.07	256.83	0.00	-300.54
531	-52.72	8.93	290.22	808.36	95.16	0.00	-4111.10	68.59	-22.66	370.94	350.60	258.17	0.00	-265.67
532	-42.50	6.41	251.62	805.49	94.60	0.00	-4371.84	72.63	-30.29	380.71	347.01	259.32	0.00	-126.96
533	-30.67	4.65	210.57	799.74	93.48	0.00	-4492.14	75.07	-37.16	395.20	343.32	260.31	0.00	-271.53
534	-17.32	3.89	169.37	791.65	90.63	0.00	-4653.49	76.98	-40.28	411.53	340.60	260.96	0.00	-492.68
535	-4.20	3.20	135.50	782.73	88.06	0.00	-4866.95	78.51	-40.28	428.47	337.82	261.18	0.00	-837.26
536	6.56	3.51	105.59	770.77	84.10	0.00	-4988.46	80.03	-38.53	453.19	335.35	261.28	0.00	-1126.43
537	13.81	4.35	83.77	759.83	79.42	0.00	-5093.75	81.71	-35.48	480.65	333.33	261.02	0.00	-1178.89
538	17.24	4.65	68.21	747.30	74.27	0.00	-5173.98	83.39	-31.36	510.56	331.38	260.85	0.00	-1288.97
539	19.15	4.27	54.02	733.51	67.23	0.00	-5343.12	84.76	-26.93	541.99	329.48	260.59	0.00	-1394.98
540	20.29	4.27	40.74	716.48	56.18	0.00	-5555.06	85.30	-23.80	567.02	327.53	260.66	0.00	-1380.67
541	22.20	4.88	30.52	685.50	32.00	0.00	-6032.41	85.22	-21.97	588.07	326.08	260.46	0.00	-1438.89
542	24.19	5.49	22.89	649.00	10.67	0.00	-6456.81	84.99	-21.82	606.08	324.32	260.78	0.00	-1467.94
543	-0.00	-0.00	-0.00	903.00	200.00	0.00	-0.00	85.14	-23.96	618.90	322.63	261.09	0.00	-1419.95
544	-0.00	-0.00	-0.00	903.00	200.00	0.00	-0.00	84.69	-27.39	629.27	321.61	261.59	0.00	-1470.80
545	-0.00	-0.00	-0.00	903.00	200.00	0.00	-0.00	83.62	-31.74	636.75	320.06	262.11	0.00	-1585.36
546	-0.00	-0.00	-0.00	903.00	200.00	0.00	-0.00	82.17	-35.86	641.48	318.91	262.37	0.00	-1704.44
547	23.88	4.27	-8.85	1115.07	368.97	0.00	-121.28	80.18	-39.06	643.62	317.92	262.73	0.00	-1845.77
548	23.88	4.35	-8.39	1143.00	385.45	0.00	157.72	77.36	-41.35	644.38	316.69	262.99	0.00	-1966.97
549	23.88	4.20	-8.39	1121.18	385.45	0.00	240.12	74.46	-42.11	645.14	315.96	263.01	0.00	-2051.62
550	23.88	4.43	-8.39	1143.00	389.09	0.00	180.47	71.03	-41.50	644.07	315.14	263.11	0.00	-2052.80
551	23.88	4.27	-7.93	1156.85	392.31	0.00	280.53	67.29	-39.90	641.78	314.55	263.01	0.00	-1931.72
552	23.88	4.27	-8.09	1152.06	388.68	0.00	191.45	64.01	-37.46	638.28	313.84	262.83	0.00	-1868.66
553	23.80	4.27	-8.39	1132.09	381.82	0.00	99.04	60.96	-34.71	635.83	313.17	262.54	0.00	-1612.61
554	23.65	4.20	-8.39	1148.45	389.09	0.00	169.23	57.68	-31.51	633.39	312.50	261.91	0.00	-1436.63
555	23.57	4.20	-8.09	1157.72	388.68	0.00	129.12	54.78	-28.69	631.10	311.82	261.56	0.00	-1255.54
556	23.96	4.35	-8.09	1163.38	384.91	0.00	70.10	53.02	-26.32	628.81	311.36	261.05	0.00	-1064.31
557	23.88	4.12	-7.93	1145.31	392.31	0.00	298.13	50.66	-24.87	624.85	310.40	260.71	0.00	-854.37
558	23.80	3.97	-7.78	1161.82	396.08	0.00	344.67	48.52	-24.03	620.88	309.58	260.46	0.00	-749.98
559	23.88	4.12	-7.78	1167.71	392.16	0.00	225.14	46.54	-23.88	617.07	308.83	260.19	0.00	-558.64
560	23.65	4.04	-8.09	1152.06	392.45	0.00	248.75	44.33	-23.65	613.40	307.99	259.80	0.00	-387.59
561	-0.00	-0.00	-0.00	903.00	200.00	0.00	-0.00	42.65	-23.42	611.11	307.19	259.68	0.00	-170.43
562	23.65	4.20	-8.09	1140.74	388.68	0.00	146.11	40.66	-23.27	609.89	306.53	259.39	0.00	-64.93
563	23.88	4.12	-7.93	1168.38	392.31	0.00	180.17	38.22	-22.74	610.35	305.55	259.10	0.00	96.36
564	-0.00	-0.00	-0.00	903.00	200.00	0.00	-0.00	36.62	-22.05	611.27	304.72	258.91	0.00	270.16
565	23.65	4.20	-8.39	1121.18	381.82	0.00	111.67	34.71	-21.29	613.25	304.33	258.57	0.00	454.57
566	23.88	4.12	-7.78	1167.71	396.08	0.00	250.12	32.81	-20.37	616.61	303.56	258.35	0.00	590.73
567	23.96	4.04	-7.78	1167.71	392.16	0.00	214.22	31.13	-19.30	618.90	302.88	257.99	0.00	739.21
568	23.80	4.27	-7.93	1162.62	380.77	0.00	-102.12	28.99	-18.77	620.73	302.51	257.67	0.00	940.80
569	-0.00	-0.00	-0.00	903.00	200.00	0.00	-0.00	26.63	-18.54	621.03	301.77	257.40	0.00	1057.51
570	23.88	4.04	-8.09	1157.72	377.36	0.00	-204.99	24.49	-18.23	620.57	301.11	257.14	0.00	1122.08
571	23.80	4.12	-8.39	1132.09	378.18	0.00	-21.22	22.51	-18.08	620.88	300.29	256.77	0.00	1260.17
572	23.88	4.04	-7.78	1161.82	400.00	0.00	410.64	20.14	-17.85	620.88	299.63	256.72	0.00	1364.76
573	24.11	3.89	-7.93	1162.62	392.31	0.00	376.04	18.31	-17.40	620.88	298.67	256.48	0.00	1491.67
574	23.96	4.12	-8.09	1157.72	396.23	0.00	241.12	16.17	-17.01	621.49	298.08	256.22	0.00	1609.22
575	23.88	3.97	-7.78	1150.06	392.16	0.00	266.88	14.19	-16.63	621.03	297.13	256.27	0.00	1666.16
576	23.80	3.97	-7.63	1167.00	396.00	0.00	207.82	12.28	-16.25	621.03	296.24	256.17	0.00	1773.24
577	23.88	4.12	-7.93	1162.62	392.31	0.00	181.05	10.15	-16.25	621.19	295.58	255.91	0.00	1800.07
578	23.96	4.04	-8.09	1157.72	384.91	0.00	35.12	8.32	-16.10	620.57	294.39	255.77	0.00	1952.79
579	23.88	4.04	-8.09	1140.74	396.23	0.00	382.91	6.64	-15.79	620.57	293.51	255.77	0.00	1984.25
580	23.80	3.97	-7.93	1162.62	396.15	0.00	320.43	4.73	-15.49	621.19	292.56	255.56	0.00	2138.83
581	-0.00	-0.00	-0.00	903.00	200.00	0.00	-0.00	2.75	-15.41	621.95	291.83	255.45	0.00	2269.42
582	-0.00	-0.00	-0.00	903.00	200.00	0.00	-0.00	0.38	-15.18	622.41	291.10	255.26	0.00	2357.89
583	-0.00	-0.00	-0.00	903.00	200.00	0.00	-0.00	-1.60	-15.03	622.56	290.44	255.20	0.00	2468.70
584	23.96	4.12	-8.09	1140.74	392.45	0.00	266.45	-3.74	-14.72	621.95	289.55	255.00	0.00	2615.94
585	23.96	4.04	-8.09	1140.74	400.00	0.00	419.62	-5.26	-14.65	621.49	288.66	254.80	0.00	2658.15
586	23.80	3.89	-7.78	1161.82	396.08	0.00	249.97	-6.56	-14.57	620.42	287.31	254.80	0.00	2774.33
587	23.80	3.89	-7.78	1167.71	400.00	0.00	320.43	-7.63	-14.42	618.59	285.50	254.76	0.00	2874.96
588	24.19	3.97	-8.39	1143.00	389.09	0.00	187.82	-8.54	-13.96	617.22	283.68	254.68	0.00	2875.47
589	24.26	3.81	-8.09	1152.06	388.68	0.00	194.33	-9.46	-13.73	616.46	281.66	254.75	0.00	2938.02
590	24.03	3.81	-8.09	1157.72	396.23	0.00	333.82	-10.76	-13.81	615.23	279.09	255.16	0.00	2986.02
591	24.19	3.97	-7.78	1144.18	392.16	0.00	234.42	-11.83	-13.50	615.69	276.80	255.32	0.00	3038.04
592	-0.00	-0.00	-0.00	903.00	200.00	0.00	-0.00	-12.97	-13.28	616.30	274.45	255.90	0.00	3078.48
593	24.11	3.97	-7.78	1161.82	400.00	0.00	361.72	-14.11	-13.66	618.29	271.20	256.42	0.00	3136.26
594	24.11	3.89	-8.09	1157.72	388.68	0.00	101.63	-14.80	-14.19	619.05	268.42	257.04	0.00	3102.25
595	24.19	4.04	-7.93	1139.54	400.00	0.00	401.57	-15.49	-14.65	620.57	265.55	257.73	0.00	3110.21
596	-0.00	-0.00	-0.00	903.00	200.00	0.00	-0.00	-16.40	-15.41	623.63	262.20	258.67	0.00	3147.05
597	24.11	3.81	-7.78	1150.06	396.08	0.00	328.66	-17.47	-16.10	625.92	259.70	259.68	0.00	3138.04
598	-0.00	-0.00	-0.00	903.00	200.00	0.00	-0.00	-18.84	-17.40	627.44	256.59	260.41	0.00	3096.14
599	24.11	3.81	-7.78	1150.06	396.08	0.00	305.77	-19.99	-19.61	628.05	252.99	261.27	0.00	3094.82
600	24.26	3.89	-7.93	1162.62	380.77	0.00	-126.33	-20.75	-20.98	628.20	250.09	261.89	0.00	3070.02
601	-0.00	-0.00	-0.00	903.00	200.00	0.00	-0.00	-21.44	-22.20	629.12	247.10	262.58	0.00	3000.09
602	24.34	3.97	-7.78	1167.71	400.00	0.00	338.39	-22.66	-23.50	630.95	244.21	263.07	0.00	3073.42
603	-0.00	-0.00	-0.00	903.00	200.00	0.00	-0.00	-23.73	-24.26	634.00	241.44	263.92	0.00	3082.21
604	24.49	3.97	-8.09	1157.72	392.45	0.00	223.70	-24.87	-25.10	637.51	238.82	264.53	0.00	3039.27
605	24.34	3.89	-8.39	1148.45	378.18	0.00	-97.52	-25.63	-25.25	640.87	235.71	265.14	0.00	3161.12
606	-0.00	-0.00	-0.00	903.00	200.00	0.00	-0.00	-26.78	-25.94	643.62	233.00	265.72	0.00	3185.53
607	-0.00	-0.00	-0.00	903.00	200.00	0.00	-0.00	-27.69	-26.70	646.51	230.40	266.18	0.00	3175.10
608	-0.00	-0.00	-0.00	903.00	200.00	0.00	-0.00	-28.84	-27.39	648.65	227.52	266.57	0.00	3213.22
609	24.57	3.81	-8.09	1157.72	396.23	0.00	301.29	-30.06	-28.00	650.33	224.96	266.82	0.00	3191.67
610	24.41	3.89	-8.39	1132.09	385.45	0.00	111.53	-31.74	-28.23	651.55	222.44	267.03	0.00	3236.27
611	24.41	3.81	-7.93	1156.85	400.00	0.00	435.46	-33.42	-28.53	652.77	219.85	267.04	0.00	3254.58
612	24.57	3.97	-8.09	1140.74	388.68	0.00	121.49	-35.17	-28.31	653.84	217.60	267.07	0.00	3319.43
613	24.87	3.81	-8.09	1152.06	400.00	0.00	476.62	-36.70	-28.23	654.45	215.29	267.10	0.00	3340.39
614	24.57	3.81	-7.93	1162.62	392.31	0.00	163.44	-38.83	-27.69	655.36	213.04	266.96	0.00	3437.00
615	24.95	3.74	-7.78	1167.71	392.16	0.00	210.93	-41.35	-27.39	656.43	211.09	266.95	0.00	3493.96
616	24.57	3.66	-8.39	1143.00	389.09	0.00	172.98	-43.79	-27.39	657.35	209.54	266.81	0.00	3568.91
617	24.64	3.89	-7.78	1173.59	400.00	0.00	328.06	-46.92	-27.31	658.42	207.95	266.74	0.00	3578.05
618	24.64	3.89	-7.93	1162.62	396.15	0.00	253.09	-49.59	-27.39	659.03	206.30	266.54	0.00	3632.19
619	-0.00	-0.00	-0.00	903.00	200.00	0.00	-0.00	-52.41	-27.31	659.79	204.95	266.33	0.00	3631.96
620	25.02	3.97	-8.54	1138.71	385.71	0.00	141.69	-55.77	-26.93	659.03	203.45	266.27	0.00	3729.08
621	24.95	3.74	-7.93	1162.62	392.31	0.00	256.61	-59.36	-26.86	659.18	202.50	265.97	0.00	3696.72
622	24.95	4.04	-8.09	1152.06	396.23	0.00	317.84	-62.41	-27.01	657.81	201.25	266.06	0.00	3647.11
623	24.87	3.74	-8.09	1163.38	392.45	0.00	196.93	-66.15	-27.16	655.52	200.28	265.69	0.00	3726.74
624	24.95	3.74	-8.09	1152.06	392.45	0.00	276.82	-69.20	-27.54	651.09	198.90	265.67	0.00	3634.84
625	24.95	3.74	-7.93	1156.85	392.31	0.00	209.52	-72.33	-28.23	646.06	198.04	265.42	0.00	3513.63
626	25.10	3.74	-8.39	1132.09	389.09	0.00	273.55	-75.68	-29.14	637.97	196.89	265.39	0.00	3375.57
627	-0.00	-0.00	-0.00	903.00	200.00	0.00	-0.00	-77.97	-28.69	632.17	196.09	264.93	0.00	3263.29
628	24.11	3.59	-8.54	1138.71	389.29	0.00	239.24	-80.72	-27.01	617.52	194.66	264.69	0.00	2828.12
629	25.33	3.97	-7.93	1145.31	400.00	0.00	648.50	-82.09	-29.07	602.57	193.72	264.42	0.00	2700.03
630	26.25	3.66	-7.93	1145.31	388.46	0.00	602.72	-83.69	-25.94	586.85	192.75	263.86	0.00	2768.00
631	24.72	2.82	-7.63	1179.00	400.00	0.00	411.07	-83.92	-24.80	569.46	191.64	263.45	0.00	2654.01
632	25.79	3.89	-8.09	1157.72	388.68	0.00	212.33	-84.00	-21.74	547.18	190.41	262.97	0.00	2604.62
633	-0.00	-0.00	-0.00	903.00	200.00	0.00	-0.00	-83.62	-19.15	525.21	189.48	262.46	0.00	2525.33
634	25.33	3.51	-8.09	1140.74	400.00	0.00	432.14	-82.24	-17.47	500.95	188.61	262.02	0.00	2337.46
635	26.02	3.28	-7.78	1161.82	400.00	0.00	531.81	-80.11	-14.34	472.26	187.85	261.45	0.00	2234.60
636	25.71	3.51	-8.09	1140.74	384.91	0.00	28.79	-77.97	-12.74	444.18	186.95	261.01	0.00	1996.45
637	25.94	3.20	-8.09	1157.72	392.45	0.00	262.13	-75.23	-10.68	415.34	186.59	260.62	0.00	1758.89
638	25.94	3.36	-7.78	1150.06	396.08	0.00	343.02	-71.26	-8.70	380.71	185.77	260.28	0.00	1554.56
639	25.79	3.36	-7.78	1150.06	396.08	0.00	335.99	-67.29	-7.32	347.60	184.77	259.70	0.00	1341.32
640	-0.00	-0.00	-0.00	903.00	200.00	0.00	-0.00	-61.95	-5.72	313.57	184.23	259.76	0.00	1060.11
641	26.02	3.59	-7.78	1150.06	396.08	0.00	347.21	-54.93	-3.74	274.20	183.47	259.43	0.00	968.84
642	25.79	3.51	-7.93	1145.31	392.31	0.00	194.84	-47.15	-2.37	238.34	182.46	259.15	0.00	800.97
643	-0.00	-0.00	-0.00	903.00	200.00	0.00	-0.00	-37.77	-0.69	202.48	180.41	259.23	0.00	679.33
644	25.63	3.36	-7.93	1145.31	392.31	0.00	225.36	-27.62	0.92	163.57	178.26	258.02	0.00	683.34
645	25.71	3.28	-8.39	1132.09	370.91	0.00	-248.30	-19.30	1.37	131.23	173.37	257.67	0.00	639.93
646	25.79	3.51	-7.78	1150.06	396.08	0.00	275.41	-13.81	1.30	106.51	171.49	256.16	0.00	512.67
647	25.79	3.51	-7.93	1139.54	388.46	0.00	115.91	-9.16	0.61	85.14	168.82	256.27	0.00	388.85
648	25.63	3.36	-7.93	1145.31	388.46	0.00	103.88	-6.03	-0.00	69.43	166.81	255.82	0.00	327.29
649	25.79	3.36	-8.09	1135.08	388.68	0.00	172.60	-3.66	-0.76	55.54	164.84	254.95	0.00	313.64
650	25.79	3.28	-7.93	1133.77	400.00	0.00	463.63	-1.98	-2.06	42.27	162.45	251.26	0.00	187.18
651	25.94	3.36	-7.78	1150.06	392.16	0.00	241.30	-0.31	-2.29	32.50	161.97	251.64	0.00	148.97
652	-0.00	-0.00	-0.00	903.00	200.00	0.00	-0.00	1.60	-2.44	24.57	160.25	247.20	0.00	100.65
653	26.02	3.20	-7.78	1144.18	396.08	0.00	368.75	3.51	-2.82	18.62	159.84	250.82	0.00	126.01
654	-0.00	-0.00	-0.00	903.00	200.00	0.00	-0.00	3.66	-2.75	13.89	168.13	243.96	0.00	119.22
655	26.17	3.51	-7.93	1139.54	392.31	0.00	311.34	1.98	-1.75	7.48	183.67	232.65	0.00	112.42
656	25.79	3.28	-7.93	1139.54	380.77	0.00	-28.32	-0.00	-0.00	-0.00	300.00	200.00	0.00	-0.00
657	25.79	3.51	-7.78	1161.82	380.39	0.00	-147.50	-0.00	-0.00	-0.00	300.00	200.00	0.00	-0.00
658	25.79	3.28	-7.63	1155.00	396.00	0.00	359.50	-0.00	-0.00	-0.00	300.00	200.00	0.00	-0.00
659	-0.00	-0.00	-0.00	903.00	200.00	0.00	-0.00	-0.00	-0.00	-0.00	300.00	200.00	0.00	-0.00
660	25.71	3.59	-7.93	1145.31	392.31	0.00	253.24	-0.00	-0.00	-0.00	300.00	200.00	0.00	-0.00
661	-0.00	-0.00	-0.00	903.00	200.00	0.00	-0.00	-0.00	-0.00	-0.00	300.00	200.00	0.00	-0.00
662	25.63	3.74	-7.78	1150.06	392.16	0.00	202.85	-0.00	-0.00	-0.00	300.00	200.00	0.00	-0.00
663	25.56	3.59	-7.78	1144.18	396.08	0.00	370.10	-0.00	-0.00	-0.00	300.00	200.00	0.00	-0.00
664	25.56	3.59	-7.63	1173.00	400.00	0.00	344.09	-0.00	-0.00	-0.00	300.00	200.00	0.00	-0.00
665	-0.00	-0.00	-0.00	903.00	200.00	0.00	-0.00	-0.00	-0.00	-0.00	300.00	200.00	0.00	-0.00
666	25.56	3.66	-7.78	1144.18	392.16	0.00	274.36	-0.00	-0.00	-0.00	300.00	200.00	0.00	-0.00
667	25.56	3.74	-7.78	1173.59	400.00	0.00	346.46	-0.00	-0.00	-0.00	300.00	200.00	0.00	-0.00
668	25.41	3.81	-7.63	1149.00	396.00	0.00	287.48	-0.00	-0.00	-0.00	300.00	200.00	0.00	-0.00
669	25.41	3.89	-7.93	1139.54	388.46	0.00	136.89	-0.00	-0.00	-0.00	300.00	200.00	0.00	-0.00
670	25.41	3.74	-7.93	1156.85	388.46	0.00	154.06	-0.00	-0.00	-0.00	300.00	200.00	0.00	-0.00
671	25.33	3.74	-7.63	1155.00	396.00	0.00	291.75	-0.00	-0.00	-0.00	300.00	200.00	0.00	-0.00
672	25.41	3.66	-7.78	1150.06	396.08	0.00	391.79	-0.00	-0.00	-0.00	300.00	200.00	0.00	-0.00
673	25.33	3.74	-7.93	1145.31	392.31	0.00	326.01	-0.00	-0.00	-0.00	300.00	200.00	0.00	-0.00
674	25.25	3.74	-7.78	1150.06	396.08	0.00	365.91	-0.00	-0.00	-0.00	300.00	200.00	0.00	-0.00
675	25.48	3.89	-7.78	1144.18	400.00	0.00	518.80	-0.00	-0.00	-0.00	300.00	200.00	0.00	-0.00
676	25.48	3.81	-7.78	1150.06	392.16	0.00	269.12	-0.00	-0.00	-0.00	300.00	200.00	0.00	-0.00
677	25.25	3.81	-7.93	1139.54	392.31	0.00	269.08	-0.00	-0.00	-0.00	300.00	200.00	0.00	-0.00
678	25.33	3.59	-7.93	1139.54	392.31	0.00	360.78	-0.00	-0.00	-0.00	300.00	200.00	0.00	-0.00
679	25.25	3.74	-7.78	1150.06	384.31	0.00	68.81	-0.00	-0.00	-0.00	300.00	200.00	0.00	-0.00
680	25.41	3.89	-7.78	1144.18	396.08	0.00	426.80	-0.00	-0.00	-0.00	300.00	200.00	0.00	-0.00
681	25.33	3.97	-7.78	1150.06	396.08	0.00	324.32	-0.00	-0.00	-0.00	300.00	200.00	0.00	-0.00
682	25.33	4.04	-7.93	1145.31	396.15	0.00	326.60	-0.00	-0.00	-0.00	300.00	200.00	0.00	-0.00
683	25.10	3.74	-8.09	1140.74	388.68	0.00	253.79	-0.00	-0.00	-0.00	300.00	200.00	0.00	-0.00
684	25.25	4.04	-8.54	1122.64	375.00	0.00	-108.04	-0.00	-0.00	-0.00	300.00	200.00	0.00	-0.00
685	24.72	3.74	-7.48	1160.14	387.76	0.00	17.75	-0.00	-0.00	-0.00	300.00	200.00	0.00	-0.00
686	25.10	3.74	-7.78	1144.18	392.16	0.00	259.55	-0.00	-0.00	-0.00	300.00	200.00	0.00	-0.00
687	25.10	3.74	-7.63	1155.00	396.00	0.00	361.33	-0.00	-0.00	-0.00	300.00	200.00	0.00	-0.00
688	-0.00	-0.00	-0.00	903.00	200.00	0.00	-0.00	-0.00	-0.00	-0.00	300.00	200.00	0.00	-0.00
689	25.10	3.74	-7.93	1162.62	388.46	0.00	120.75	-0.00	-0.00	-0.00	300.00	200.00	0.00	-0.00
690	25.18	3.66	-7.78	1161.82	396.08	0.00	349.61	-0.00	-0.00	-0.00	300.00	200.00	0.00	-0.00
691	-0.00	-0.00	-0.00	903.00	200.00	0.00	-0.00	-0.00	-0.00	-0.00	300.00	200.00	0.00	-0.00
692	25.02	3.81	-7.63	1155.00	400.00	0.00	450.13	-0.00	-0.00	-0.00	300.00	200.00	0.00	-0.00
693	-0.00	-0.00	-0.00	903.00	200.00	0.00	-0.00	-0.00	-0.00	-0.00	300.00	200.00	0.00	-0.00
694	25.02	3.66	-7.63	1173.00	400.00	0.00	468.44	-0.00	-0.00	-0.00	300.00	200.00	0.00	-0.00
695	24.95	3.74	-7.78	1138.29	396.08	0.00	418.72	-0.00	-0.00	-0.00	300.00	200.00	0.00	-0.00
696	-0.00	-0.00	-0.00	903.00	200.00	0.00	-0.00	-0.00	-0.00	-0.00	300.00	200.00	0.00	-0.00
697	25.02	3.89	-8.09	1140.74	396.23	0.00	437.75	-0.00	-0.00	-0.00	300.00	200.00	0.00	-0.00
698	24.87	3.97	-8.39	1132.09	378.18	0.00	-47.72	-0.00	-0.00	-0.00	300.00	200.00	0.00	-0.00
699	24.72	3.97	-7.78	1144.18	396.08	0.00	319.54	-0.00	-0.00	-0.00	300.00	200.00	0.00	-0.00
700	-0.00	-0.00	-0.00	903.00	200.00	0.00	-0.00	-0.00	-0.00	-0.00	300.00	200.00	0.00	-0.00
701	24.87	3.74	-7.78	1161.82	396.08	0.00	338.69	-0.00	-0.00	-0.00	300.00	200.00	0.00	-0.00
702	-0.00	-0.00	-0.00	903.00	200.00	0.00	-0.00	-0.00	-0.00	-0.00	300.00	200.00	0.00	-0.00
703	-0.00	-0.00	-0.00	903.00	200.00	0.00	-0.00	-0.00	-0.00	-0.00	300.00	200.00	0.00	-0.00
704	24.72	3.81	-7.78	1161.82	396.08	0.00	311.91	-0.00	-0.00	-0.00	300.00	200.00	0.00	-0.00
705	24.87	4.27	-8.39	1148.45	381.82	0.00	-74.21	-0.00	-0.00	-0.00	300.00	200.00	0.00	-0.00
706	24.72	3.74	-7.78	1150.06	400.00	0.00	449.69	-0.00	-0.00	-0.00	300.00	200.00	0.00	-0.00
707	24.72	4.04	-7.93	1145.31	380.77	0.00	-58.98	-0.00	-0.00	-0.00	300.00	200.00	0.00	-0.00
708	24.87	3.81	-8.09	1152.06	384.91	0.00	124.09	-0.00	-0.00	-0.00	300.00	200.00	0.00	-0.00
709	24.57	4.20	-7.93	1145.31	392.31	0.00	182.81	-0.00	-0.00	-0.00	300.00	200.00	0.00	-0.00
710	24.64	4.12	-8.09	1140.74	384.91	0.00	6.62	-0.00	-0.00	-0.00	300.00	200.00	0.00	-0.00
711	24.49	3.89	-7.63	1179.00	396.00	0.00	178.53	-0.00	-0.00	-0.00	300.00	200.00	0.00	-0.00
712	24.57	3.97	-7.78	1167.71	392.16	0.00	191.48	-0.00	-0.00	-0.00	300.00	200.00	0.00	-0.00
713	24.19	3.59	-7.78	1161.82	392.16	0.00	263.14	-0.00	-0.00	-0.00	300.00	200.00	0.00	-0.00
714	24.57	4.20	-8.09	1152.06	392.45	0.00	180.95	-0.00	-0.00	-0.00	300.00	200.00	0.00	-0.00
715	24.64	3.81	-7.63	1173.00	400.00	0.00	465.39	-0.00	-0.00	-0.00	300.00	200.00	0.00	-0.00
716	24.41	3.81	-7.78	1150.06	400.00	0.00	461.35	-0.00	-0.00	-0.00	300.00	200.00	0.00	-0.00
717	24.49	3.97	-8.09	1157.72	400.00	0.00	385.64	-0.00	-0.00	-0.00	300.00	200.00	0.00	-0.00
718	24.41	3.97	-7.93	1145.31	388.46	0.00	92.14	-0.00	-0.00	-0.00	300.00	200.00	0.00	-0.00
719	24.41	3.97	-7.93	1133.77	380.77	0.00	18.78	-0.00	-0.00	-0.00	300.00	200.00	0.00	-0.00
720	24.34	3.89	-8.39	1143.00	389.09	0.00	189.21	-0.00	-0.00	-0.00	300.00	200.00	0.00	-0.00
721	24.26	4.04	-7.93	1162.62	380.77	0.00	-211.72	-0.00	-0.00	-0.00	300.00	200.00	0.00	-0.00
722	24.41	4.04	-8.09	1157.72	392.45	0.00	189.58	-0.00	-0.00	-0.00	300.00	200.00	0.00	-0.00
723	24.34	3.97	-8.09	1157.72	392.45	0.00	217.22	-0.00	-0.00	-0.00	300.00	200.00	0.00	-0.00
724	24.34	3.89	-7.63	1155.00	400.00	0.00	430.91	-0.00	-0.00	-0.00	300.00	200.00	0.00	-0.00
725	24.41	3.89	-7.93	1162.62	396.15	0.00	322.64	-0.00	-0.00	-0.00	300.00	200.00	0.00	-0.00
726	24.41	4.04	-7.63	1155.00	400.00	0.00	384.83	-0.00	-0.00	-0.00	300.00	200.00	0.00	-0.00
727	24.26	3.97	-8.09	1157.72	396.23	0.00	316.98	-0.00	-0.00	-0.00	300.00	200.00	0.00	-0.00
728	24.26	3.81	-8.09	1157.72	388.68	0.00	149.85	-0.00	-0.00	-0.00	300.00	200.00	0.00	-0.00
729	24.03	3.89	-7.93	1145.31	392.31	0.00	222.72	-0.00	-0.00	-0.00	300.00	200.00	0.00	-0.00
730	24.34	3.89	-8.09	1157.72	388.68	0.00	121.93	-0.00	-0.00	-0.00	300.00	200.00	0.00	-0.00
731	24.26	4.04	-8.39	1148.45	389.09	0.00	230.55	-0.00	-0.00	-0.00	300.00	200.00	0.00	-0.00
732	23.96	4.04	-8.09	1152.06	396.23	0.00	283.44	-0.00	-0.00	-0.00	300.00	200.00	0.00	-0.00
733	24.26	3.97	-8.39	1148.45	389.09	0.00	180.61	-0.00	-0.00	-0.00	300.00	200.00	0.00	-0.00
734	24.41	3.74	-7.63	1155.00	396.00	0.00	364.07	-0.00	-0.00	-0.00	300.00	200.00	0.00	-0.00
735	24.49	3.81	-7.78	1167.71	392.16	0.00	285.88	-0.00	-0.00	-0.00	300.00	200.00	0.00	-0.00
736	24.26	3.66	-8.39	1126.64	385.45	0.00	201.42	-0.00	-0.00	-0.00	300.00	200.00	0.00	-0.00
737	24.41	3.74	-8.54	1128.00	378.57	0.00	39.51	-0.00	-0.00	-0.00	300.00	200.00	0.00	-0.00
738	24.34	3.97	-7.78	1150.06	400.00	0.00	408.40	-0.00	-0.00	-0.00	300.00	200.00	0.00	-0.00
739	24.49	3.81	-8.39	1132.09	378.18	0.00	-57.84	-0.00	-0.00	-0.00	300.00	200.00	0.00	-0.00
740	24.57	3.89	-7.63	1155.00	396.00	0.00	309.75	-0.00	-0.00	-0.00	300.00	200.00	0.00	-0.00
741	24.34	3.97	-7.63	1167.00	400.00	0.00	364.07	-0.00	-0.00	-0.00	300.00	200.00	0.00	-0.00
742	-0.00	-0.00	-0.00	903.00	200.00	0.00	-0.00	-0.00	-0.00	-0.00	300.00	200.00	0.00	-0.00
743	24.49	4.04	-8.09	1163.38	388.68	0.00	134.74	-0.00	-0.00	-0.00	300.00	200.00	0.00	-0.00
744	-0.00	-0.00	-0.00	903.00	200.00	0.00	-0.00	-0.00	-0.00	-0.00	300.00	200.00	0.00	-0.00
745	24.41	4.04	-8.39	1153.91	385.45	0.00	34.12	-0.00	-0.00	-0.00	300.00	200.00	0.00	-0.00
746	24.19	3.97	-7.93	1156.85	396.15	0.00	257.93	-0.00	-0.00	-0.00	300.00	200.00	0.00	-0.00
747	24.19	4.12	-8.54	1144.07	385.71	0.00	42.23	-0.00	-0.00	-0.00	300.00	200.00	0.00	-0.00
748	24.34	4.12	-8.39	1153.91	389.09	0.00	226.66	-0.00	-0.00	-0.00	300.00	200.00	0.00	-0.00
749	24.19	4.04	-8.39	1148.45	389.09	0.00	147.46	-0.00	-0.00	-0.00	300.00	200.00	0.00	-0.00
750	24.11	4.20	-8.09	1157.72	377.36	0.00	-157.48	-0.00	-0.00	-0.00	300.00	200.00	0.00	-0.00
751	24.03	3.97	-8.09	1157.72	392.45	0.00	250.04	-0.00	-0.00	-0.00	300.00	200.00	0.00	-0.00
752	24.11	4.04	-7.93	1145.31	396.15	0.00	338.92	-0.00	-0.00	-0.00	300.00	200.00	0.00	-0.00
753	24.26	4.04	-7.78	1167.71	400.00	0.00	348.71	-0.00	-0.00	-0.00	300.00	200.00	0.00	-0.00
754	24.19	3.74	-8.09	1152.06	396.23	0.00	312.81	-0.00	-0.00	-0.00	300.00	200.00	0.00	-0.00
755	24.26	3.97	-8.09	1152.06	388.68	0.00	87.67	-0.00	-0.00	-0.00	300.00	200.00	0.00	-0.00
756	24.41	3.74	-7.78	1144.18	392.16	0.00	264.93	-0.00	-0.00	-0.00	300.00	200.00	0.00	-0.00
757	24.49	3.81	-7.78	1144.18	392.16	0.00	261.19	-0.00	-0.00	-0.00	300.00	200.00	0.00	-0.00
758	24.49	3.81	-7.78	1150.06	396.08	0.00	289.02	-0.00	-0.00	-0.00	300.00	200.00	0.00	-0.00
759	24.41	3.74	-7.63	1173.00	396.00	0.00	205.23	-0.00	-0.00	-0.00	300.00	200.00	0.00	-0.00
760	24.57	3.74	-7.93	1133.77	392.31	0.00	291.09	-0.00	-0.00	-0.00	300.00	200.00	0.00	-0.00
761	24.64	3.66	-8.09	1152.06	384.91	0.00	73.99	-0.00	-0.00	-0.00	300.00	200.00	0.00	-0.00
762	-0.00	-0.00	-0.00	903.00	200.00	0.00	-0.00	-0.00	-0.00	-0.00	300.00	200.00	0.00	-0.00
763	24.87	3.89	-8.09	1152.06	384.91	0.00	59.31	-0.00	-0.00	-0.00	300.00	200.00	0.00	-0.00
764	24.87	3.81	-7.93	1145.31	392.31	0.00	242.38	-0.00	-0.00	-0.00	300.00	200.00	0.00	-0.00
765	24.72	3.74	-8.39	1153.91	378.18	0.00	-81.15	-0.00	-0.00	-0.00	300.00	200.00	0.00	-0.00
766	24.72	3.74	-8.39	1148.45	385.45	0.00	73.24	-0.00	-0.00	-0.00	300.00	200.00	0.00	-0.00
767	24.72	3.66	-7.63	1155.00	400.00	0.00	358.89	-0.00	-0.00	-0.00	300.00	200.00	0.00	-0.00
768	24.72	3.74	-7.78	1161.82	396.08	0.00	285.88	-0.00	-0.00	-0.00	300.00	200.00	0.00	-0.00
769	24.64	3.89	-8.09	1152.06	388.68	0.00	41.31	-0.00	-0.00	-0.00	300.00	200.00	0.00	-0.00
770	24.95	3.66	-8.09	1140.74	388.68	0.00	243.13	-0.00	-0.00	-0.00	300.00	200.00	0.00	-0.00
771	24.95	3.66	-7.93	1139.54	396.15	0.00	388.22	-0.00	-0.00	-0.00	300.00	200.00	0.00	-0.00
772	24.72	3.59	-7.93	1162.62	400.00	0.00	442.36	-0.00	-0.00	-0.00	300.00	200.00	0.00	-0.00
773	24.95	3.66	-8.09	1157.72	388.68	0.00	180.95	-0.00	-0.00	-0.00	300.00	200.00	0.00	-0.00
774	24.72	3.81	-7.78	1144.18	396.08	0.00	310.56	-0.00	-0.00	-0.00	300.00	200.00	0.00	-0.00
775	24.87	3.59	-8.39	1148.45	378.18	0.00	-87.67	-0.00	-0.00	-0.00	300.00	200.00	0.00	-0.00
776	-0.00	-0.00	-0.00	903.00	200.00	0.00	-0.00	-0.00	-0.00	-0.00	300.00	200.00	0.00	-0.00
777	24.57	3.66	-8.09	1157.72	388.68	0.00	108.97	-0.00	-0.00	-0.00	300.00	200.00	0.00	-0.00
778	24.72	3.66	-8.09	1152.06	384.91	0.00	88.10	-0.00	-0.00	-0.00	300.00	200.00	0.00	-0.00
779	24.72	3.81	-7.63	1155.00	400.00	0.00	366.21	-0.00	-0.00	-0.00	300.00	200.00	0.00	-0.00
780	24.64	3.74	-7.93	1145.31	392.31	0.00	262.63	-0.00	-0.00	-0.00	300.00	200.00	0.00	-0.00
781	24.87	3.59	-8.39	1148.45	378.18	0.00	-64.78	-0.00	-0.00	-0.00	300.00	200.00	0.00	-0.00
782	24.72	3.74	-7.78	1144.18	392.16	0.00	300.69	-0.00	-0.00	-0.00	300.00	200.00	0.00	-0.00
783	24.72	3.66	-7.78	1161.82	400.00	0.00	425.45	-0.00	-0.00	-0.00	300.00	200.00	0.00	-0.00
784	24.41	3.74	-8.39	1143.00	370.91	0.00	-295.19	-0.00	-0.00	-0.00	300.00	200.00	0.00	-0.00
785	24.41	3.81	-8.09	1140.74	388.68	0.00	106.09	-0.00	-0.00	-0.00	300.00	200.00	0.00	-0.00
786	24.57	3.74	-7.78	1150.06	396.08	0.00	299.94	-0.00	-0.00	-0.00	300.00	200.00	0.00	-0.00
787	24.64	3.81	-7.78	1161.82	392.16	0.00	154.53	-0.00	-0.00	-0.00	300.00	200.00	0.00	-0.00
788	24.41	3.66	-7.93	1145.31	392.31	0.00	237.10	-0.00	-0.00	-0.00	300.00	200.00	0.00	-0.00
789	24.64	3.81	-8.39	1143.00	381.82	0.00	-5.55	-0.00	-0.00	-0.00	300.00	200.00	0.00	-0.00
790	24.49	3.74	-8.09	1157.72	388.68	0.00	98.03	-0.00	-0.00	-0.00	300.00	200.00	0.00	-0.00
791	24.41	3.74	-8.09	1140.74	388.68	0.00	124.23	-0.00	-0.00	-0.00	300.00	200.00	0.00	-0.00
792	24.41	3.81	-8.09	1140.74	388.68	0.00	151.87	-0.00	-0.00	-0.00	300.00	200.00	0.00	-0.00
793	24.72	3.66	-7.78	1161.82	392.16	0.00	208.69	-0.00	-0.00	-0.00	300.00	200.00	0.00	-0.00
794	24.57	3.59	-7.93	1145.31	392.31	0.00	284.93	-0.00	-0.00	-0.00	300.00	200.00	0.00	-0.00
795	24.41	3.81	-8.09	1152.06	388.68	0.00	85.79	-0.00	-0.00	-0.00	300.00	200.00	0.00	-0.00
796	24.64	3.66	-7.63	1155.00	400.00	0.00	435.18	-0.00	-0.00	-0.00	300.00	200.00	0.00	-0.00
797	24.49	3.81	-8.09	1152.06	388.68	0.00	100.19	-0.00	-0.00	-0.00	300.00	200.00	0.00	-0.00
798	24.57	3.66	-8.39	1148.45	378.18	0.00	-69.22	-0.00	-0.00	-0.00	300.00	200.00	0.00	-0.00
799	24.49	3.59	-8.09	1152.06	388.68	0.00	157.19	-0.00	-0.00	-0.00	300.00	200.00	0.00	-0.00
800	24.41	3.74	-7.93	1145.31	392.31	0.00	218.61	-0.00	-0.00	-0.00	300.00	200.00	0.00	-0.00
801	24.41	3.66	-7.63	1143.00	396.00	0.00	289.92	-0.00	-0.00	-0.00	300.00	200.00	0.00	-0.00
802	24.41	3.59	-7.63	1149.00	400.00	0.00	430.15	-0.00	-0.00	-0.00	300.00	200.00	0.00	-0.00
803	24.49	3.66	-7.93	1145.31	396.15	0.00	323.08	-0.00	-0.00	-0.00	300.00	200.00	0.00	-0.00
804	24.34	3.81	-8.39	1148.45	381.82	0.00	-58.95	-0.00	-0.00	-0.00	300.00	200.00	0.00	-0.00
805	24.49	3.66	-7.78	1144.18	396.08	0.00	302.48	-0.00	-0.00	-0.00	300.00	200.00	0.00	-0.00
806	24.49	3.74	-8.09	1140.74	388.68	0.00	138.62	-0.00	-0.00	-0.00	300.00	200.00	0.00	-0.00
807	24.49	3.59	-8.09	1140.74	392.45	0.00	290.21	-0.00	-0.00	-0.00	300.00	200.00	0.00	-0.00
808	-0.00	-0.00	-0.00	903.00	200.00	0.00	-0.00	-0.00	-0.00	-0.00	300.00	200.00	0.00	-0.00
809	24.41	3.81	-7.93	1145.31	396.15	0.00	294.02	-0.00	-0.00	-0.00	300.00	200.00	0.00	-0.00
810	24.41	3.81	-8.09	1152.06	384.91	0.00	-52.11	-0.00	-0.00	-0.00	300.00	200.00	0.00	-0.00
811	24.49	3.66	-8.09	1152.06	392.45	0.00	230.61	-0.00	-0.00	-0.00	300.00	200.00	0.00	-0.00
812	24.49	3.81	-7.93	1145.31	392.31	0.00	214.80	-0.00	-0.00	-0.00	300.00	200.00	0.00	-0.00
813	24.49	3.81	-8.39	1148.45	385.45	0.00	57.85	-0.00	-0.00	-0.00	300.00	200.00	0.00	-0.00
814	24.57	3.74	-7.93	1139.54	392.31	0.00	269.52	-0.00	-0.00	-0.00	300.00	200.00	0.00	-0.00
815	24.41	3.59	-7.93	1145.31	392.31	0.00	255.58	-0.00	-0.00	-0.00	300.00	200.00	0.00	-0.00
816	24.41	3.66	-8.09	1140.74	392.45	0.00	257.38	-0.00	-0.00	-0.00	300.00	200.00	0.00	-0.00
817	24.64	3.81	-7.93	1145.31	392.31	0.00	244.14	-0.00	-0.00	-0.00	300.00	200.00	0.00	-0.00
818	24.57	3.81	-7.93	1145.31	388.46	0.00	112.09	-0.00	-0.00	-0.00	300.00	200.00	0.00	-0.00
819	24.57	3.74	-8.39	1132.09	381.82	0.00	39.67	-0.00	-0.00	-0.00	300.00	200.00	0.00	-0.00
820	24.49	3.66	-8.09	1157.72	388.68	0.00	71.69	-0.00	-0.00	-0.00	300.00	200.00	0.00	-0.00
821	24.49	3.66	-8.09	1157.72	384.91	0.00	25.05	-0.00	-0.00	-0.00	300.00	200.00	0.00	-0.00
822	24.49	3.66	-8.09	1140.74	400.00	0.00	434.01	-0.00	-0.00	-0.00	300.00	200.00	0.00	-0.00
823	-0.00	-0.00	-0.00	903.00	200.00	0.00	-0.00	-0.00	-0.00	-0.00	300.00	200.00	0.00	-0.00
824	24.57	3.66	-7.93	1145.31	392.31	0.00	289.33	-0.00	-0.00	-0.00	300.00	200.00	0.00	-0.00
825	-0.00	-0.00	-0.00	903.00	200.00	0.00	-0.00	-0.00	-0.00	-0.00	300.00	200.00	0.00	-0.00
826	24.49	3.66	-7.93	1145.31	400.00	0.00	417.27	-0.00	-0.00	-0.00	300.00	200.00	0.00	-0.00
827	24.41	3.81	-8.39	1143.00	381.82	0.00	-47.16	-0.00	-0.00	-0.00	300.00	200.00	0.00	-0.00
828	-0.00	-0.00	-0.00	903.00	200.00	0.00	-0.00	-0.00	-0.00	-0.00	300.00	200.00	0.00	-0.00
829	24.34	3.66	-8.09	1157.72	392.45	0.00	226.29	-0.00	-0.00	-0.00	300.00	200.00	0.00	-0.00
830	24.41	3.51	-7.93	1156.85	396.15	0.00	350.37	-0.00	-0.00	-0.00	300.00	200.00	0.00	-0.00
831	24.41	3.66	-8.09	1152.06	392.45	0.00	193.04	-0.00	-0.00	-0.00	300.00	200.00	0.00	-0.00
832	24.49	3.81	-8.39	1148.45	389.09	0.00	124.01	-0.00	-0.00	-0.00	300.00	200.00	0.00	-0.00
833	24.49	3.66	-7.93	1162.62	396.15	0.00	282.58	-0.00	-0.00	-0.00	300.00	200.00	0.00	-0.00
834	-0.00	-0.00	-0.00	903.00	200.00	0.00	-0.00	-0.00	-0.00	-0.00	300.00	200.00	0.00	-0.00
835	24.41	3.74	-8.09	1140.74	384.91	0.00	100.77	-0.00	-0.00	-0.00	300.00	200.00	0.00	-0.00
836	24.34	3.66	-8.39	1148.45	378.18	0.00	-155.78	-0.00	-0.00	-0.00	300.00	200.00	0.00	-0.00
837	24.34	3.74	-7.63	1149.00	400.00	0.00	400.24	-0.00	-0.00	-0.00	300.00	200.00	0.00	-0.00
838	24.49	3.74	-8.09	1135.08	384.91	0.00	113.15	-0.00	-0.00	-0.00	300.00	200.00	0.00	-0.00
839	24.49	3.66	-7.93	1145.31	396.15	0.00	345.96	-0.00	-0.00	-0.00	300.00	200.00	0.00	-0.00
840	24.26	3.74	-8.09	1152.06	392.45	0.00	213.34	-0.00	-0.00	-0.00	300.00	200.00	0.00	-0.00
841	24.64	3.81	-8.54	1144.07	375.00	0.00	-108.99	-0.00	-0.00	-0.00	300.00	200.00	0.00	-0.00
842	24.19	3.74	-7.78	1150.06	396.08	0.00	316.69	-0.00	-0.00	-0.00	300.00	200.00	0.00	-0.00
843	24.26	3.59	-8.39	1132.09	378.18	0.00	-0.42	-0.00	-0.00	-0.00	300.00	200.00	0.00	-0.00
844	24.41	3.51	-8.09	1152.06	392.45	0.00	299.71	-0.00	-0.00	-0.00	300.00	200.00	0.00	-0.00
845	24.26	3.74	-7.93	1156.85	392.31	0.00	146.13	-0.00	-0.00	-0.00	300.00	200.00	0.00	-0.00
846	24.26	3.81	-7.63	1149.00	396.00	0.00	292.05	-0.00	-0.00	-0.00	300.00	200.00	0.00	-0.00
847	24.34	3.74	-7.63	1149.00	400.00	0.00	423.13	-0.00	-0.00	-0.00	300.00	200.00	0.00	-0.00
848	24.26	3.51	-8.39	1143.00	381.82	0.00	67.00	-0.00	-0.00	-0.00	300.00	200.00	0.00	-0.00
849	24.34	3.59	-7.78	1150.06	396.08	0.00	338.54	-0.00	-0.00	-0.00	300.00	200.00	0.00	-0.00
850	24.26	3.74	-8.09	1152.06	384.91	0.00	76.01	-0.00	-0.00	-0.00	300.00	200.00	0.00	-0.00
851	24.19	3.59	-7.93	1156.85	388.46	0.00	145.84	-0.00	-0.00	-0.00	300.00	200.00	0.00	-0.00
852	24.19	3.74	-7.78	1161.82	396.08	0.00	272.71	-0.00	-0.00	-0.00	300.00	200.00	0.00	-0.00
853	24.49	3.66	-7.78	1144.18	392.16	0.00	298.00	-0.00	-0.00	-0.00	300.00	200.00	0.00	-0.00
854	24.49	3.59	-8.09	1157.72	388.68	0.00	114.01	-0.00	-0.00	-0.00	300.00	200.00	0.00	-0.00
855	24.41	3.59	-8.09	1140.74	392.45	0.00	229.75	-0.00	-0.00	-0.00	300.00	200.00	0.00	-0.00
856	24.34	3.51	-7.93	1139.54	392.31	0.00	256.76	-0.00	-0.00	-0.00	300.00	200.00	0.00	-0.00
857	24.64	3.59	-7.63	1173.00	388.00	0.00	48.37	-0.00	-0.00	-0.00	300.00	200.00	0.00	-0.00
858	24.95	3.51	-7.78	1150.06	392.16	0.00	287.67	-0.00	-0.00	-0.00	300.00	200.00	0.00	-0.00
859	24.57	3.28	-8.09	1152.06	384.91	0.00	63.34	-0.00	-0.00	-0.00	300.00	200.00	0.00	-0.00
860	24.49	3.51	-8.09	1152.06	384.91	0.00	38.00	-0.00	-0.00	-0.00	300.00	200.00	0.00	-0.00
861	24.49	3.66	-7.93	1145.31	380.77	0.00	-99.48	-0.00	-0.00	-0.00	300.00	200.00	0.00	-0.00
862	24.64	3.51	-8.39	1153.91	381.82	0.00	-39.26	-0.00	-0.00	-0.00	300.00	200.00	0.00	-0.00
863	-0.00	-0.00	-0.00	903.00	200.00	0.00	-0.00	-0.00	-0.00	-0.00	300.00	200.00	0.00	-0.00
864	24.64	3.36	-7.78	1150.06	400.00	0.00	437.12	-0.00	-0.00	-0.00	300.00	200.00	0.00	-0.00
865	24.49	3.59	-8.09	1157.72	392.45	0.00	137.76	-0.00	-0.00	-0.00	300.00	200.00	0.00	-0.00
866	-0.00	-0.00	-0.00	903.00	200.00	0.00	-0.00	-0.00	-0.00	-0.00	300.00	200.00	0.00	-0.00
867	-0.00	-0.00	-0.00	903.00	200.00	0.00	-0.00	-0.00	-0.00	-0.00	300.00	200.00	0.00	-0.00
868	24.95	3.36	-7.63	1155.00	396.00	0.00	290.22	-0.00	-0.00	-0.00	300.00	200.00	0.00	-0.00
869	24.64	3.59	-7.93	1156.85	388.46	0.00	3.23	-0.00	-0.00	-0.00	300.00	200.00	0.00	-0.00
870	-0.00	-0.00	-0.00	903.00	200.00	0.00	-0.00	-0.00	-0.00	-0.00	300.00	200.00	0.00	-0.00
871	24.72	3.51	-8.39	1148.45	381.82	0.00	-97.80	-0.00	-0.00	-0.00	300.00	200.00	0.00	-0.00
872	24.87	3.59	-8.54	1138.71	378.57	0.00	-88.83	-0.00	-0.00	-0.00	300.00	200.00	0.00	-0.00
873	24.72	3.59	-7.78	1161.82	396.08	0.00	256.71	-0.00	-0.00	-0.00	300.00	200.00	0.00	-0.00
874	-0.00	-0.00	-0.00	903.00	200.00	0.00	-0.00	-0.00	-0.00	-0.00	300.00	200.00	0.00	-0.00
875	24.72	3.28	-7.93	1145.31	392.31	0.00	228.00	-0.00	-0.00	-0.00	300.00	200.00	0.00	-0.00
876	24.87	3.66	-7.78	1144.18	396.08	0.00	331.50	-0.00	-0.00	-0.00	300.00	200.00	0.00	-0.00
877	24.64	3.51	-8.09	1135.08	384.91	0.00	11.37	-0.00	-0.00	-0.00	300.00	200.00	0.00	-0.00
878	24.87	3.51	-7.78	1144.18	396.08	0.00	299.64	-0.00	-0.00	-0.00	300.00	200.00	0.00	-0.00
879	24.95	3.74	-7.78	1150.06	392.16	0.00	254.01	-0.00	-0.00	-0.00	300.00	200.00	0.00	-0.00
880	24.72	3.74	-7.63	1167.00	400.00	0.00	340.58	-0.00	-0.00	-0.00	300.00	200.00	0.00	-0.00
881	24.87	3.74	-7.63	1155.00	396.00	0.00	316.47	-0.00	-0.00	-0.00	300.00	200.00	0.00	-0.00
882	-0.00	-0.00	-0.00	903.00	200.00	0.00	-0.00	-0.00	-0.00	-0.00	300.00	200.00	0.00	-0.00
883	25.10	3.97	-7.78	1138.29	380.39	0.00	23.94	-0.00	-0.00	-0.00	300.00	200.00	0.00	-0.00
884	25.18	3.97	-7.78	1150.06	396.08	0.00	385.96	-0.00	-0.00	-0.00	300.00	200.00	0.00	-0.00
885	24.95	3.97	-8.09	1140.74	373.58	0.00	-160.22	-0.00	-0.00	-0.00	300.00	200.00	0.00	-0.00
886	25.02	4.20	-7.78	1150.06	392.16	0.00	270.02	-0.00	-0.00	-0.00	300.00	200.00	0.00	-0.00
887	25.10	4.20	-7.93	1139.54	380.77	0.00	20.10	-0.00	-0.00	-0.00	300.00	200.00	0.00	-0.00
888	25.10	4.12	-7.93	1145.31	380.77	0.00	14.38	-0.00	-0.00	-0.00	300.00	200.00	0.00	-0.00
889	25.25	4.43	-7.63	1155.00	384.00	0.00	6.71	-0.00	-0.00	-0.00	300.00	200.00	0.00	-0.00
890	25.10	4.12	-7.63	1155.00	388.00	0.00	155.94	-0.00	-0.00	-0.00	300.00	200.00	0.00	-0.00
891	24.87	4.20	-7.78	1144.18	392.16	0.00	288.27	-0.00	-0.00	-0.00	300.00	200.00	0.00	-0.00
892	25.25	4.35	-8.09	1135.08	384.91	0.00	135.46	-0.00	-0.00	-0.00	300.00	200.00	0.00	-0.00
893	25.33	4.04	-8.09	1129.42	384.91	0.00	311.94	-0.00	-0.00	-0.00	300.00	200.00	0.00	-0.00
894	25.10	4.27	-7.93	1145.31	392.31	0.00	267.03	-0.00	-0.00	-0.00	300.00	200.00	0.00	-0.00
895	-0.00	-0.00	-0.00	903.00	200.00	0.00	-0.00	-0.00	-0.00	-0.00	300.00	200.00	0.00	-0.00
896	25.25	4.35	-7.93	1145.31	388.46	0.00	203.65	-0.00	-0.00	-0.00	300.00	200.00	0.00	-0.00
897	25.10	4.20	-7.48	1147.90	400.00	0.00	513.51	-0.00	-0.00	-0.00	300.00	200.00	0.00	-0.00
898	-0.00	-0.00	-0.00	903.00	200.00	0.00	-0.00	-0.00	-0.00	-0.00	300.00	200.00	0.00	-0.00
899	25.02	4.35	-7.63	1149.00	388.00	0.00	110.02	-0.00	-0.00	-0.00	300.00	200.00	0.00	-0.00
900	25.02	4.12	-7.63	1143.00	400.00	0.00	537.11	-0.00	-0.00	-0.00	300.00	200.00	0.00	-0.00
901	24.95	4.35	-7.32	1146.75	391.67	0.00	242.71	-0.00	-0.00	-0.00	300.00	200.00	0.00	-0.00
902	25.02	4.27	-8.09	1140.74	388.68	0.00	203.98	-0.00	-0.00	-0.00	300.00	200.00	0.00	-0.00
903	24.95	4.12	-7.63	1155.00	396.00	0.00	418.40	-0.00	-0.00	-0.00	300.00	200.00	0.00	-0.00
904	25.10	4.27	-7.48	1160.14	391.84	0.00	237.60	-0.00	-0.00	-0.00	300.00	200.00	0.00	-0.00
905	25.02	4.20	-7.93	1156.85	380.77	0.00	-43.43	-0.00	-0.00	-0.00	300.00	200.00	0.00	-0.00
906	25.02	4.27	-7.48	1154.02	391.84	0.00	203.35	-0.00	-0.00	-0.00	300.00	200.00	0.00	-0.00
907	25.02	4.27	-7.63	1155.00	388.00	0.00	103.15	-0.00	-0.00	-0.00	300.00	200.00	0.00	-0.00
908	24.87	4.43	-7.63	1143.00	400.00	0.00	433.35	-0.00	-0.00	-0.00	300.00	200.00	0.00	-0.00
909	-0.00	-0.00	-0.00	903.00	200.00	0.00	-0.00	-0.00	-0.00	-0.00	300.00	200.00	0.00	-0.00
910	-0.00	-0.00	-0.00	903.00	200.00	0.00	-0.00	-0.00	-0.00	-0.00	300.00	200.00	0.00	-0.00
911	24.87	4.20	-7.63	1149.00	396.00	0.00	363.62	-0.00	-0.00	-0.00	300.00	200.00	0.00	-0.00
912	25.10	4.20	-7.93	1139.54	392.31	0.00	355.50	-0.00	-0.00	-0.00	300.00	200.00	0.00	-0.00
913	-0.00	-0.00	-0.00	903.00	200.00	0.00	-0.00	-0.00	-0.00	-0.00	300.00	200.00	0.00	-0.00
914	25.10	4.20	-7.78	1161.82	384.31	0.00	38.45	-0.00	-0.00	-0.00	300.00	200.00	0.00	-0.00
915	24.87	4.04	-7.63	1149.00	388.00	0.00	202.18	-0.00	-0.00	-0.00	300.00	200.00	0.00	-0.00
916	25.10	4.20	-8.09	1140.74	377.36	0.00	-47.65	-0.00	-0.00	-0.00	300.00	200.00	0.00	-0.00
917	24.95	4.12	-7.48	1147.90	391.84	0.00	298.01	-0.00	-0.00	-0.00	300.00	200.00	0.00	-0.00
918	24.95	4.20	-8.09	1135.08	373.58	0.00	-122.21	-0.00	-0.00	-0.00	300.00	200.00	0.00	-0.00
919	-0.00	-0.00	-0.00	903.00	200.00	0.00	-0.00	-0.00	-0.00	-0.00	300.00	200.00	0.00	-0.00
920	25.02	4.20	-7.78	1150.06	384.31	0.00	96.64	-0.00	-0.00	-0.00	300.00	200.00	0.00	-0.00
921	24.87	4.20	-7.78	1144.18	380.39	0.00	-4.34	-0.00	-0.00	-0.00	300.00	200.00	0.00	-0.00
922	24.95	4.12	-7.78	1138.29	384.31	0.00	149.90	-0.00	-0.00	-0.00	300.00	200.00	0.00	-0.00
923	24.95	4.27	-7.78	1150.06	396.08	0.00	334.35	-0.00	-0.00	-0.00	300.00	200.00	0.00	-0.00
924	-0.00	-0.00	-0.00	903.00	200.00	0.00	-0.00	-0.00	-0.00	-0.00	300.00	200.00	0.00	-0.00
925	24.95	4.20	-7.63	1149.00	396.00	0.00	378.57	-0.00	-0.00	-0.00	300.00	200.00	0.00	-0.00
926	25.10	4.27	-7.63	1155.00	400.00	0.00	441.59	-0.00	-0.00	-0.00	300.00	200.00	0.00	-0.00
927	25.18	4.04	-7.78	1132.41	396.08	0.00	507.13	-0.00	-0.00	-0.00	300.00	200.00	0.00	-0.00
928	24.95	4.27	-7.63	1143.00	400.00	0.00	462.34	-0.00	-0.00	-0.00	300.00	200.00	0.00	-0.00
929	-0.00	-0.00	-0.00	903.00	200.00	0.00	-0.00	-0.00	-0.00	-0.00	300.00	200.00	0.00	-0.00
930	-0.00	-0.00	-0.00	903.00	200.00	0.00	-0.00	-0.00	-0.00	-0.00	300.00	200.00	0.00	-0.00
931	-0.00	-0.00	-0.00	903.00	200.00	0.00	-0.00	-0.00	-0.00	-0.00	300.00	200.00	0.00	-0.00
932	-0.00	-0.00	-0.00	903.00	200.00	0.00	-0.00	-0.00	-0.00	-0.00	300.00	200.00	0.00	-0.00
933	-0.00	-0.00	-0.00	903.00	200.00	0.00	-0.00	-0.00	-0.00	-0.00	300.00	200.00	0.00	-0.00
934	25.10	4.27	-7.63	1149.00	400.00	0.00	490.11	-0.00	-0.00	-0.00	300.00	200.00	0.00	-0.00
935	24.95	4.20	-7.63	1155.00	400.00	0.00	453.19	-0.00	-0.00	-0.00	300.00	200.00	0.00	-0.00
936	25.02	4.20	-7.93	1145.31	380.77	0.00	-17.90	-0.00	-0.00	-0.00	300.00	200.00	0.00	-0.00
937	24.87	4.27	-7.93	1145.31	392.31	0.00	268.79	-0.00	-0.00	-0.00	300.00	200.00	0.00	-0.00
938	-0.00	-0.00	-0.00	903.00	200.00	0.00	-0.00	-0.00	-0.00	-0.00	300.00	200.00	0.00	-0.00
939	24.87	4.12	-7.48	1160.14	400.00	0.00	458.85	-0.00	-0.00	-0.00	300.00	200.00	0.00	-0.00
940	25.02	4.27	-7.78	1144.18	396.08	0.00	397.33	-0.00	-0.00	-0.00	300.00	200.00	0.00	-0.00
941	24.95	4.20	-7.63	1143.00	388.00	0.00	204.16	-0.00	-0.00	-0.00	300.00	200.00	0.00	-0.00
942	25.10	4.27	-7.63	1149.00	400.00	0.00	490.11	-0.00	-0.00	-0.00	300.00	200.00	0.00	-0.00
943	24.95	4.20	-7.63	1173.00	396.00	0.00	254.97	-0.00	-0.00	-0.00	300.00	200.00	0.00	-0.00
944	25.10	4.12	-7.78	1150.06	384.31	0.00	106.66	-0.00	-0.00	-0.00	300.00	200.00	0.00	-0.00
945	24.87	4.20	-7.78	1144.18	396.08	0.00	385.81	-0.00	-0.00	-0.00	300.00	200.00	0.00	-0.00
946	25.02	4.12	-7.48	1160.14	400.00	0.00	466.48	-0.00	-0.00	-0.00	300.00	200.00	0.00	-0.00
947	24.95	4.35	-7.63	1149.00	400.00	0.00	463.71	-0.00	-0.00	-0.00	300.00	200.00	0.00	-0.00
948	24.87	4.12	-7.78	1144.18	384.31	0.00	111.60	-0.00	-0.00	-0.00	300.00	200.00	0.00	-0.00
949	24.72	4.20	-7.48	1160.14	400.00	0.00	385.83	-0.00	-0.00	-0.00	300.00	200.00	0.00	-0.00
950	24.87	4.27	-7.78	1144.18	396.08	0.00	344.52	-0.00	-0.00	-0.00	300.00	200.00	0.00	-0.00
951	-0.00	-0.00	-0.00	903.00	200.00	0.00	-0.00	-0.00	-0.00	-0.00	300.00	200.00	0.00	-0.00
952	-0.00	-0.00	-0.00	903.00	200.00	0.00	-0.00	-0.00	-0.00	-0.00	300.00	200.00	0.00	-0.00
953	24.87	4.27	-8.09	1140.74	388.68	0.00	175.19	-0.00	-0.00	-0.00	300.00	200.00	0.00	-0.00
954	24.87	4.20	-7.78	1150.06	396.08	0.00	338.24	-0.00	-0.00	-0.00	300.00	200.00	0.00	-0.00
955	24.95	4.12	-7.63	1149.00	396.00	0.00	351.56	-0.00	-0.00	-0.00	300.00	200.00	0.00	-0.00
956	24.87	4.20	-7.78	1144.18	384.31	0.00	93.20	-0.00	-0.00	-0.00	300.00	200.00	0.00	-0.00
957	24.87	4.27	-7.48	1154.02	400.00	0.00	400.00	-0.00	-0.00	-0.00	300.00	200.00	0.00	-0.00
958	24.87	4.20	-7.48	1154.02	391.84	0.00	239.00	-0.00	-0.00	-0.00	300.00	200.00	0.00	-0.00
959	24.95	4.20	-7.63	1155.00	400.00	0.00	453.19	-0.00	-0.00	-0.00	300.00	200.00	0.00	-0.00
960	24.95	4.20	-7.63	1149.00	400.00	0.00	455.47	-0.00	-0.00	-0.00	300.00	200.00	0.00	-0.00
961	24.87	4.27	-7.93	1133.77	376.92	0.00	-64.56	-0.00	-0.00	-0.00	300.00	200.00	0.00	-0.00
962	24.87	4.27	-7.63	1155.00	400.00	0.00	395.81	-0.00	-0.00	-0.00	300.00	200.00	0.00	-0.00
963	24.87	4.20	-7.63	1155.00	388.00	0.00	139.47	-0.00	-0.00	-0.00	300.00	200.00	0.00	-0.00
964	24.87	4.12	-7.78	1150.06	396.08	0.00	357.09	-0.00	-0.00	-0.00	300.00	200.00	0.00	-0.00
965	24.87	4.20	-7.93	1139.54	376.92	0.00	-48.27	-0.00	-0.00	-0.00	300.00	200.00	0.00	-0.00
966	24.57	4.12	-7.93	1145.31	376.92	0.00	-130.87	-0.00	-0.00	-0.00	300.00	200.00	0.00	-0.00
967	24.95	4.12	-7.93	1139.54	388.46	0.00	248.25	-0.00	-0.00	-0.00	300.00	200.00	0.00	-0.00
968	24.87	4.12	-7.48	1160.14	387.76	0.00	131.41	-0.00	-0.00	-0.00	300.00	200.00	0.00	-0.00
969	24.87	4.20	-7.63	1155.00	384.00	0.00	39.98	-0.00	-0.00	-0.00	300.00	200.00	0.00	-0.00
970	24.57	4.20	-7.78	1150.06	384.31	0.00	58.04	-0.00	-0.00	-0.00	300.00	200.00	0.00	-0.00
971	24.87	4.20	-7.63	1155.00	388.00	0.00	162.35	-0.00	-0.00	-0.00	300.00	200.00	0.00	-0.00
972	-0.00	-0.00	-0.00	903.00	200.00	0.00	-0.00	-0.00	-0.00	-0.00	300.00	200.00	0.00	-0.00
973	24.87	4.27	-7.63	1155.00	396.00	0.00	364.99	-0.00	-0.00	-0.00	300.00	200.00	0.00	-0.00
974	24.72	4.27	-7.63	1149.00	396.00	0.00	314.94	-0.00	-0.00	-0.00	300.00	200.00	0.00	-0.00
975	24.72	4.27	-7.78	1150.06	392.16	0.00	261.19	-0.00	-0.00	-0.00	300.00	200.00	0.00	-0.00
976	24.87	4.20	-7.93	1133.77	392.31	0.00	312.81	-0.00	-0.00	-0.00	300.00	200.00	0.00	-0.00
977	24.87	4.12	-7.93	1139.54	388.46	0.00	279.65	-0.00	-0.00	-0.00	300.00	200.00	0.00	-0.00
978	-0.00	-0.00	-0.00	903.00	200.00	0.00	-0.00	-0.00	-0.00	-0.00	300.00	200.00	0.00	-0.00
979	24.72	4.20	-7.63	1155.00	396.00	0.00	354.31	-0.00	-0.00	-0.00	300.00	200.00	0.00	-0.00
980	24.87	4.20	-7.93	1139.54	380.77	0.00	47.39	-0.00	-0.00	-0.00	300.00	200.00	0.00	-0.00
981	24.95	4.27	-7.93	1139.54	380.77	0.00	43.14	-0.00	-0.00	-0.00	300.00	200.00	0.00	-0.00
982	24.87	4.20	-7.78	1138.29	392.16	0.00	381.62	-0.00	-0.00	-0.00	300.00	200.00	0.00	-0.00
983	24.87	4.35	-7.78	1161.82	392.16	0.00	174.73	-0.00	-0.00	-0.00	300.00	200.00	0.00	-0.00
984	-0.00	-0.00	-0.00	903.00	200.00	0.00	-0.00	-0.00	-0.00	-0.00	300.00	200.00	0.00	-0.00
985	24.87	4.27	-8.39	1132.09	378.18	0.00	-26.08	-0.00	-0.00	-0.00	300.00	200.00	0.00	-0.00
986	24.87	4.27	-7.48	1172.39	400.00	0.00	344.41	-0.00	-0.00	-0.00	300.00	200.00	0.00	-0.00
987	24.72	4.27	-7.63	1149.00	400.00	0.00	436.71	-0.00	-0.00	-0.00	300.00	200.00	0.00	-0.00
988	-0.00	-0.00	-0.00	903.00	200.00	0.00	-0.00	-0.00	-0.00	-0.00	300.00	200.00	0.00	-0.00
989	-0.00	-0.00	-0.00	903.00	200.00	0.00	-0.00	-0.00	-0.00	-0.00	300.00	200.00	0.00	-0.00
990	24.72	4.12	-7.63	1155.00	396.00	0.00	373.54	-0.00	-0.00	-0.00	300.00	200.00	0.00	-0.00
991	24.95	4.20	-7.63	1155.00	400.00	0.00	430.30	-0.00	-0.00	-0.00	300.00	200.00	0.00	-0.00
992	-0.00	-0.00	-0.00	903.00	200.00	0.00	-0.00	-0.00	-0.00	-0.00	300.00	200.00	0.00	-0.00
993	24.87	4.20	-7.63	1155.00	400.00	0.00	460.82	-0.00	-0.00	-0.00	300.00	200.00	0.00	-0.00
994	-0.00	-0.00	-0.00	903.00	200.00	0.00	-0.00	-0.00	-0.00	-0.00	300.00	200.00	0.00	-0.00
995	24.64	4.20	-7.63	1155.00	400.00	0.00	415.04	-0.00	-0.00	-0.00	300.00	200.00	0.00	-0.00
996	25.02	4.20	-7.63	1155.00	400.00	0.00	537.11	-0.00	-0.00	-0.00	300.00	200.00	0.00	-0.00
997	24.87	4.12	-8.09	1140.74	377.36	0.00	-47.22	-0.00	-0.00	-0.00	300.00	200.00	0.00	-0.00
998	24.87	4.20	-7.63	1143.00	396.00	0.00	411.68	-0.00	-0.00	-0.00	300.00	200.00	0.00	-0.00
999	-0.00	-0.00	-0.00	903.00	200.00	0.00	-0.00	-0.00	-0.00	-0.00	300.00	200.00	0.00	-0.00
1000	-0.00	-0.00	-0.00	903.00	200.00	0.00	-0.00	-0.00	-0.00	-0.00	300.00	200.00	0.00	-0.00
1001	24.64	4.27	-7.93	1139.54	380.77	0.00	10.86	-0.00	-0.00	-0.00	300.00	200.00	0.00	-0.00
1002	24.72	4.20	-7.78	1150.06	380.39	0.00	-10.77	-0.00	-0.00	-0.00	300.00	200.00	0.00	-0.00
1003	24.72	4.12	-7.93	1133.77	392.31	0.00	346.84	-0.00	-0.00	-0.00	300.00	200.00	0.00	-0.00
1004	24.87	4.20	-7.78	1150.06	396.08	0.00	384.01	-0.00	-0.00	-0.00	300.00	200.00	0.00	-0.00
1005	24.72	4.35	-8.09	1140.74	388.68	0.00	174.04	-0.00	-0.00	-0.00	300.00	200.00	0.00	-0.00
1006	24.49	4.20	-8.09	1157.72	384.91	0.00	26.34	-0.00	-0.00	-0.00	300.00	200.00	0.00	-0.00
1007	24.87	4.27	-8.09	1135.08	384.91	0.00	197.07	-0.00	-0.00	-0.00	300.00	200.00	0.00	-0.00
1008	24.57	4.12	-7.93	1145.31	380.77	0.00	-36.39	-0.00	-0.00	-0.00	300.00	200.00	0.00	-0.00
1009	-0.00	-0.00	-0.00	903.00	200.00	0.00	-0.00	-0.00	-0.00	-0.00	300.00	200.00	0.00	-0.00
1010	24.72	4.27	-7.93	1139.54	380.77	0.00	24.65	-0.00	-0.00	-0.00	300.00	200.00	0.00	-0.00
1011	-0.00	-0.00	-0.00	903.00	200.00	0.00	-0.00	-0.00	-0.00	-0.00	300.00	200.00	0.00	-0.00
1012	24.57	4.12	-7.48	1154.02	391.84	0.00	314.05	-0.00	-0.00	-0.00	300.00	200.00	0.00	-0.00
1013	24.57	4.20	-7.63	1155.00	396.00	0.00	347.29	-0.00	-0.00	-0.00	300.00	200.00	0.00	-0.00
1014	-0.00	-0.00	-0.00	903.00	200.00	0.00	-0.00	-0.00	-0.00	-0.00	300.00	200.00	0.00	-0.00
1015	24.49	4.27	-7.93	1139.54	392.31	0.00	242.97	-0.00	-0.00	-0.00	300.00	200.00	0.00	-0.00
1016	24.49	3.97	-7.63	1167.00	396.00	0.00	296.63	-0.00	-0.00	-0.00	300.00	200.00	0.00	-0.00
1017	24.41	4.27	-7.63	1149.00	388.00	0.00	128.48	-0.00	-0.00	-0.00	300.00	200.00	0.00	-0.00
1018	24.26	4.12	-8.09	1152.06	392.45	0.00	164.10	-0.00	-0.00	-0.00	300.00	200.00	0.00	-0.00
1019	24.34	4.12	-8.09	1140.74	388.68	0.00	248.03	-0.00	-0.00	-0.00	300.00	200.00	0.00	-0.00
1020	24.34	3.89	-8.09	1152.06	388.68	0.00	189.73	-0.00	-0.00	-0.00	300.00	200.00	0.00	-0.00
1021	24.34	4.04	-7.78	1144.18	392.16	0.00	268.23	-0.00	-0.00	-0.00	300.00	200.00	0.00	-0.00
1022	24.26	4.04	-7.78	1150.06	392.16	0.00	206.89	-0.00	-0.00	-0.00	300.00	200.00	0.00	-0.00
1023	24.26	4.04	-7.63	1143.00	400.00	0.00	425.72	-0.00	-0.00	-0.00	300.00	200.00	0.00	-0.00
1024	24.26	4.04	-7.78	1144.18	396.08	0.00	348.71	-0.00	-0.00	-0.00	300.00	200.00	0.00	-0.00
1025	24.26	3.97	-7.78	1167.71	396.08	0.00	296.65	-0.00	-0.00	-0.00	300.00	200.00	0.00	-0.00
1026	24.26	3.97	-8.39	1132.09	370.91	0.00	-241.37	-0.00	-0.00	-0.00	300.00	200.00	0.00	-0.00
1027	24.34	4.04	-7.63	1149.00	400.00	0.00	508.27	-0.00	-0.00	-0.00	300.00	200.00	0.00	-0.00
1028	24.34	4.04	-8.39	1126.64	389.09	0.00	287.42	-0.00	-0.00	-0.00	300.00	200.00	0.00	-0.00
1029	24.19	3.89	-8.39	1148.45	381.82	0.00	9.02	-0.00	-0.00	-0.00	300.00	200.00	0.00	-0.00
1030	24.19	3.97	-8.09	1152.06	388.68	0.00	119.05	-0.00	-0.00	-0.00	300.00	200.00	0.00	-0.00
1031	24.26	3.97	-7.78	1161.82	400.00	0.00	392.24	-0.00	-0.00	-0.00	300.00	200.00	0.00	-0.00
1032	24.26	3.97	-7.63	1149.00	400.00	0.00	511.78	-0.00	-0.00	-0.00	300.00	200.00	0.00	-0.00
1033	24.11	4.04	-7.93	1162.62	388.46	0.00	37.71	-0.00	-0.00	-0.00	300.00	200.00	0.00	-0.00
1034	-0.00	-0.00	-0.00	903.00	200.00	0.00	-0.00	-0.00	-0.00	-0.00	300.00	200.00	0.00	-0.00
1035	-0.00	-0.00	-0.00	903.00	200.00	0.00	-0.00	-0.00	-0.00	-0.00	300.00	200.00	0.00	-0.00
1036	24.11	3.81	-8.09	1135.08	388.68	0.00	230.32	-0.00	-0.00	-0.00	300.00	200.00	0.00	-0.00
1037	24.19	3.81	-7.93	1156.85	396.15	0.00	319.55	-0.00	-0.00	-0.00	300.00	200.00	0.00	-0.00
1038	-0.00	-0.00	-0.00	903.00	200.00	0.00	-0.00	-0.00	-0.00	-0.00	300.00	200.00	0.00	-0.00
1039	24.26	3.81	-7.78	1161.82	396.08	0.00	313.70	-0.00	-0.00	-0.00	300.00	200.00	0.00	-0.00
1040	24.26	3.81	-8.09	1163.38	392.45	0.00	196.92	-0.00	-0.00	-0.00	300.00	200.00	0.00	-0.00
1041	24.11	3.89	-7.63	1155.00	400.00	0.00	430.91	-0.00	-0.00	-0.00	300.00	200.00	0.00	-0.00
1042	24.03	3.81	-7.63	1149.00	400.00	0.00	411.99	-0.00	-0.00	-0.00	300.00	200.00	0.00	-0.00
1043	24.11	3.81	-8.39	1143.00	385.45	0.00	76.57	-0.00	-0.00	-0.00	300.00	200.00	0.00	-0.00
1044	24.19	4.04	-7.78	1161.82	392.16	0.00	167.55	-0.00	-0.00	-0.00	300.00	200.00	0.00	-0.00
