# Supplementary material for: Musculoskeletal modeling and humanoid control of robots based on human gait data
Source: PeerJ Comput Sci. 2021 Aug 9;7:e657. doi: 10.7717/peerj-cs.657 (PMC8372000; doi:10.7717/peerj-cs.657)
Supplement: Supplemental Information 2 [file peerj-cs-07-657-s002.zip › force/Cap74.forces]

[Force Data]
NumberOfForcePlates=2
SampleRate=120.000000
NumberOfSamples=1011
#Sample	FX1	FY1	FZ1	X1	Y1	Z1	MZ1	FX2	FY2	FZ2	X2	Y2	Z2	MZ2
1	-0.00	-0.00	-0.00	903.00	200.00	0.00	-0.00	-0.00	-0.00	-0.00	300.00	200.00	0.00	-0.00
2	-0.00	-0.00	-0.00	903.00	200.00	0.00	-0.00	-0.00	-0.00	-0.00	300.00	200.00	0.00	-0.00
3	-0.00	-0.00	-0.00	903.00	200.00	0.00	-0.00	-0.00	-0.00	-0.00	300.00	200.00	0.00	-0.00
4	-0.00	-0.00	-0.00	903.00	200.00	0.00	-0.00	-0.00	-0.00	-0.00	300.00	200.00	0.00	-0.00
5	-0.00	-0.00	-0.00	903.00	200.00	0.00	-0.00	-0.00	-0.00	-0.00	300.00	200.00	0.00	-0.00
6	-0.00	-0.00	-0.00	903.00	200.00	0.00	-0.00	-0.00	-0.00	-0.00	300.00	200.00	0.00	-0.00
7	-0.00	-0.00	-0.00	903.00	200.00	0.00	-0.00	-0.00	-0.00	-0.00	300.00	200.00	0.00	-0.00
8	-0.00	-0.00	-0.00	903.00	200.00	0.00	-0.00	-0.00	-0.00	-0.00	300.00	200.00	0.00	-0.00
9	-0.00	-0.00	-0.00	903.00	200.00	0.00	-0.00	-0.00	-0.00	-0.00	300.00	200.00	0.00	-0.00
10	-0.00	-0.00	-0.00	903.00	200.00	0.00	-0.00	-0.00	-0.00	-0.00	300.00	200.00	0.00	-0.00
11	-0.00	-0.00	-0.00	903.00	200.00	0.00	-0.00	-0.00	-0.00	-0.00	300.00	200.00	0.00	-0.00
12	-0.00	-0.00	-0.00	903.00	200.00	0.00	-0.00	-0.00	-0.00	-0.00	300.00	200.00	0.00	-0.00
13	-0.00	-0.00	-0.00	903.00	200.00	0.00	-0.00	-0.00	-0.00	-0.00	300.00	200.00	0.00	-0.00
14	-0.00	-0.00	-0.00	903.00	200.00	0.00	-0.00	-0.00	-0.00	-0.00	300.00	200.00	0.00	-0.00
15	-0.00	-0.00	-0.00	903.00	200.00	0.00	-0.00	-0.00	-0.00	-0.00	300.00	200.00	0.00	-0.00
16	-0.00	-0.00	-0.00	903.00	200.00	0.00	-0.00	-0.00	-0.00	-0.00	300.00	200.00	0.00	-0.00
17	-0.00	-0.00	-0.00	903.00	200.00	0.00	-0.00	-0.00	-0.00	-0.00	300.00	200.00	0.00	-0.00
18	-0.00	-0.00	-0.00	903.00	200.00	0.00	-0.00	-0.00	-0.00	-0.00	300.00	200.00	0.00	-0.00
19	-0.00	-0.00	-0.00	903.00	200.00	0.00	-0.00	-0.00	-0.00	-0.00	300.00	200.00	0.00	-0.00
20	-0.00	-0.00	-0.00	903.00	200.00	0.00	-0.00	-0.00	-0.00	-0.00	300.00	200.00	0.00	-0.00
21	-0.00	-0.00	-0.00	903.00	200.00	0.00	-0.00	-0.00	-0.00	-0.00	300.00	200.00	0.00	-0.00
22	-0.00	-0.00	-0.00	903.00	200.00	0.00	-0.00	-0.00	-0.00	-0.00	300.00	200.00	0.00	-0.00
23	-0.00	-0.00	-0.00	903.00	200.00	0.00	-0.00	-0.00	-0.00	-0.00	300.00	200.00	0.00	-0.00
24	-0.00	-0.00	-0.00	903.00	200.00	0.00	-0.00	-0.00	-0.00	-0.00	300.00	200.00	0.00	-0.00
25	-0.00	-0.00	-0.00	903.00	200.00	0.00	-0.00	-0.00	-0.00	-0.00	300.00	200.00	0.00	-0.00
26	-0.00	-0.00	-0.00	903.00	200.00	0.00	-0.00	-0.00	-0.00	-0.00	300.00	200.00	0.00	-0.00
27	-0.00	-0.00	-0.00	903.00	200.00	0.00	-0.00	-0.00	-0.00	-0.00	300.00	200.00	0.00	-0.00
28	-0.00	-0.00	-0.00	903.00	200.00	0.00	-0.00	-0.00	-0.00	-0.00	300.00	200.00	0.00	-0.00
29	-0.00	-0.00	-0.00	903.00	200.00	0.00	-0.00	-0.00	-0.00	-0.00	300.00	200.00	0.00	-0.00
30	-0.00	-0.00	-0.00	903.00	200.00	0.00	-0.00	-0.00	-0.00	-0.00	300.00	200.00	0.00	-0.00
31	-0.00	-0.00	-0.00	903.00	200.00	0.00	-0.00	-0.00	-0.00	-0.00	300.00	200.00	0.00	-0.00
32	-0.00	-0.00	-0.00	903.00	200.00	0.00	-0.00	-0.00	-0.00	-0.00	300.00	200.00	0.00	-0.00
33	-0.00	-0.00	-0.00	903.00	200.00	0.00	-0.00	-0.00	-0.00	-0.00	300.00	200.00	0.00	-0.00
34	-0.00	-0.00	-0.00	903.00	200.00	0.00	-0.00	-0.00	-0.00	-0.00	300.00	200.00	0.00	-0.00
35	-0.00	-0.00	-0.00	903.00	200.00	0.00	-0.00	-0.00	-0.00	-0.00	300.00	200.00	0.00	-0.00
36	-0.00	-0.00	-0.00	903.00	200.00	0.00	-0.00	-0.00	-0.00	-0.00	300.00	200.00	0.00	-0.00
37	-0.00	-0.00	-0.00	903.00	200.00	0.00	-0.00	-0.00	-0.00	-0.00	300.00	200.00	0.00	-0.00
38	-0.00	-0.00	-0.00	903.00	200.00	0.00	-0.00	-0.00	-0.00	-0.00	300.00	200.00	0.00	-0.00
39	-0.00	-0.00	-0.00	903.00	200.00	0.00	-0.00	-0.00	-0.00	-0.00	300.00	200.00	0.00	-0.00
40	-0.00	-0.00	-0.00	903.00	200.00	0.00	-0.00	-0.00	-0.00	-0.00	300.00	200.00	0.00	-0.00
41	-0.00	-0.00	-0.00	903.00	200.00	0.00	-0.00	-0.00	-0.00	-0.00	300.00	200.00	0.00	-0.00
42	-0.00	-0.00	-0.00	903.00	200.00	0.00	-0.00	-0.00	-0.00	-0.00	300.00	200.00	0.00	-0.00
43	-0.00	-0.00	-0.00	903.00	200.00	0.00	-0.00	-0.00	-0.00	-0.00	300.00	200.00	0.00	-0.00
44	-0.00	-0.00	-0.00	903.00	200.00	0.00	-0.00	-0.00	-0.00	-0.00	300.00	200.00	0.00	-0.00
45	-0.00	-0.00	-0.00	903.00	200.00	0.00	-0.00	-0.00	-0.00	-0.00	300.00	200.00	0.00	-0.00
46	-0.00	-0.00	-0.00	903.00	200.00	0.00	-0.00	-0.00	-0.00	-0.00	300.00	200.00	0.00	-0.00
47	-0.00	-0.00	-0.00	903.00	200.00	0.00	-0.00	-0.00	-0.00	-0.00	300.00	200.00	0.00	-0.00
48	-0.00	-0.00	-0.00	903.00	200.00	0.00	-0.00	-0.00	-0.00	-0.00	300.00	200.00	0.00	-0.00
49	-0.00	-0.00	-0.00	903.00	200.00	0.00	-0.00	-0.00	-0.00	-0.00	300.00	200.00	0.00	-0.00
50	-0.00	-0.00	-0.00	903.00	200.00	0.00	-0.00	-0.00	-0.00	-0.00	300.00	200.00	0.00	-0.00
51	-0.00	-0.00	-0.00	903.00	200.00	0.00	-0.00	-0.00	-0.00	-0.00	300.00	200.00	0.00	-0.00
52	-0.00	-0.00	-0.00	903.00	200.00	0.00	-0.00	-0.00	-0.00	-0.00	300.00	200.00	0.00	-0.00
53	-0.00	-0.00	-0.00	903.00	200.00	0.00	-0.00	-0.00	-0.00	-0.00	300.00	200.00	0.00	-0.00
54	-0.00	-0.00	-0.00	903.00	200.00	0.00	-0.00	-0.00	-0.00	-0.00	300.00	200.00	0.00	-0.00
55	-0.00	-0.00	-0.00	903.00	200.00	0.00	-0.00	-0.00	-0.00	-0.00	300.00	200.00	0.00	-0.00
56	-0.00	-0.00	-0.00	903.00	200.00	0.00	-0.00	-0.00	-0.00	-0.00	300.00	200.00	0.00	-0.00
57	-0.00	-0.00	-0.00	903.00	200.00	0.00	-0.00	-0.00	-0.00	-0.00	300.00	200.00	0.00	-0.00
58	-0.00	-0.00	-0.00	903.00	200.00	0.00	-0.00	-0.00	-0.00	-0.00	300.00	200.00	0.00	-0.00
59	-0.00	-0.00	-0.00	903.00	200.00	0.00	-0.00	-0.00	-0.00	-0.00	300.00	200.00	0.00	-0.00
60	-0.00	-0.00	-0.00	903.00	200.00	0.00	-0.00	-0.00	-0.00	-0.00	300.00	200.00	0.00	-0.00
61	-0.00	-0.00	-0.00	903.00	200.00	0.00	-0.00	-0.00	-0.00	-0.00	300.00	200.00	0.00	-0.00
62	-0.00	-0.00	-0.00	903.00	200.00	0.00	-0.00	-0.00	-0.00	-0.00	300.00	200.00	0.00	-0.00
63	-0.00	-0.00	-0.00	903.00	200.00	0.00	-0.00	-0.00	-0.00	-0.00	300.00	200.00	0.00	-0.00
64	-0.00	-0.00	-0.00	903.00	200.00	0.00	-0.00	-0.00	-0.00	-0.00	300.00	200.00	0.00	-0.00
65	-0.00	-0.00	-0.00	903.00	200.00	0.00	-0.00	-0.00	-0.00	-0.00	300.00	200.00	0.00	-0.00
66	-0.00	-0.00	-0.00	903.00	200.00	0.00	-0.00	-0.00	-0.00	-0.00	300.00	200.00	0.00	-0.00
67	-0.00	-0.00	-0.00	903.00	200.00	0.00	-0.00	-0.00	-0.00	-0.00	300.00	200.00	0.00	-0.00
68	-0.00	-0.00	-0.00	903.00	200.00	0.00	-0.00	-0.00	-0.00	-0.00	300.00	200.00	0.00	-0.00
69	-0.00	-0.00	-0.00	903.00	200.00	0.00	-0.00	-0.00	-0.00	-0.00	300.00	200.00	0.00	-0.00
70	-0.00	-0.00	-0.00	903.00	200.00	0.00	-0.00	-0.00	-0.00	-0.00	300.00	200.00	0.00	-0.00
71	-0.00	-0.00	-0.00	903.00	200.00	0.00	-0.00	-0.00	-0.00	-0.00	300.00	200.00	0.00	-0.00
72	-0.00	-0.00	-0.00	903.00	200.00	0.00	-0.00	-0.00	-0.00	-0.00	300.00	200.00	0.00	-0.00
73	-0.00	-0.00	-0.00	903.00	200.00	0.00	-0.00	-0.00	-0.00	-0.00	300.00	200.00	0.00	-0.00
74	-0.00	-0.00	-0.00	903.00	200.00	0.00	-0.00	-0.00	-0.00	-0.00	300.00	200.00	0.00	-0.00
75	-0.00	-0.00	-0.00	903.00	200.00	0.00	-0.00	-0.00	-0.00	-0.00	300.00	200.00	0.00	-0.00
76	-0.00	-0.00	-0.00	903.00	200.00	0.00	-0.00	-0.00	-0.00	-0.00	300.00	200.00	0.00	-0.00
77	-0.00	-0.00	-0.00	903.00	200.00	0.00	-0.00	-0.00	-0.00	-0.00	300.00	200.00	0.00	-0.00
78	-0.00	-0.00	-0.00	903.00	200.00	0.00	-0.00	-0.00	-0.00	-0.00	300.00	200.00	0.00	-0.00
79	-0.00	-0.00	-0.00	903.00	200.00	0.00	-0.00	-0.00	-0.00	-0.00	300.00	200.00	0.00	-0.00
80	-0.00	-0.00	-0.00	903.00	200.00	0.00	-0.00	-0.00	-0.00	-0.00	300.00	200.00	0.00	-0.00
81	-0.00	-0.00	-0.00	903.00	200.00	0.00	-0.00	-0.00	-0.00	-0.00	300.00	200.00	0.00	-0.00
82	-0.00	-0.00	-0.00	903.00	200.00	0.00	-0.00	-0.00	-0.00	-0.00	300.00	200.00	0.00	-0.00
83	-0.00	-0.00	-0.00	903.00	200.00	0.00	-0.00	-0.00	-0.00	-0.00	300.00	200.00	0.00	-0.00
84	-0.00	-0.00	-0.00	903.00	200.00	0.00	-0.00	-0.00	-0.00	-0.00	300.00	200.00	0.00	-0.00
85	-0.00	-0.00	-0.00	903.00	200.00	0.00	-0.00	-0.00	-0.00	-0.00	300.00	200.00	0.00	-0.00
86	-0.00	-0.00	-0.00	903.00	200.00	0.00	-0.00	-0.00	-0.00	-0.00	300.00	200.00	0.00	-0.00
87	-0.00	-0.00	-0.00	903.00	200.00	0.00	-0.00	-0.00	-0.00	-0.00	300.00	200.00	0.00	-0.00
88	-0.00	-0.00	-0.00	903.00	200.00	0.00	-0.00	-0.00	-0.00	-0.00	300.00	200.00	0.00	-0.00
89	-0.00	-0.00	-0.00	903.00	200.00	0.00	-0.00	-0.00	-0.00	-0.00	300.00	200.00	0.00	-0.00
90	-0.00	-0.00	-0.00	903.00	200.00	0.00	-0.00	-0.00	-0.00	-0.00	300.00	200.00	0.00	-0.00
91	-0.00	-0.00	-0.00	903.00	200.00	0.00	-0.00	-0.00	-0.00	-0.00	300.00	200.00	0.00	-0.00
92	-0.00	-0.00	-0.00	903.00	200.00	0.00	-0.00	-0.00	-0.00	-0.00	300.00	200.00	0.00	-0.00
93	-0.00	-0.00	-0.00	903.00	200.00	0.00	-0.00	-0.00	-0.00	-0.00	300.00	200.00	0.00	-0.00
94	-0.00	-0.00	-0.00	903.00	200.00	0.00	-0.00	-0.00	-0.00	-0.00	300.00	200.00	0.00	-0.00
95	-0.00	-0.00	-0.00	903.00	200.00	0.00	-0.00	-0.00	-0.00	-0.00	300.00	200.00	0.00	-0.00
96	-0.00	-0.00	-0.00	903.00	200.00	0.00	-0.00	-0.00	-0.00	-0.00	300.00	200.00	0.00	-0.00
97	-0.00	-0.00	-0.00	903.00	200.00	0.00	-0.00	-0.00	-0.00	-0.00	300.00	200.00	0.00	-0.00
98	-0.00	-0.00	-0.00	903.00	200.00	0.00	-0.00	-0.00	-0.00	-0.00	300.00	200.00	0.00	-0.00
99	-0.00	-0.00	-0.00	903.00	200.00	0.00	-0.00	-0.00	-0.00	-0.00	300.00	200.00	0.00	-0.00
100	-0.00	-0.00	-0.00	903.00	200.00	0.00	-0.00	-0.00	-0.00	-0.00	300.00	200.00	0.00	-0.00
101	-0.00	-0.00	-0.00	903.00	200.00	0.00	-0.00	-0.00	-0.00	-0.00	300.00	200.00	0.00	-0.00
102	-0.00	-0.00	-0.00	903.00	200.00	0.00	-0.00	-0.00	-0.00	-0.00	300.00	200.00	0.00	-0.00
103	-0.00	-0.00	-0.00	903.00	200.00	0.00	-0.00	-0.00	-0.00	-0.00	300.00	200.00	0.00	-0.00
104	-0.00	-0.00	-0.00	903.00	200.00	0.00	-0.00	-0.00	-0.00	-0.00	300.00	200.00	0.00	-0.00
105	-0.00	-0.00	-0.00	903.00	200.00	0.00	-0.00	-0.00	-0.00	-0.00	300.00	200.00	0.00	-0.00
106	-0.00	-0.00	-0.00	903.00	200.00	0.00	-0.00	-0.00	-0.00	-0.00	300.00	200.00	0.00	-0.00
107	-0.00	-0.00	-0.00	903.00	200.00	0.00	-0.00	-0.00	-0.00	-0.00	300.00	200.00	0.00	-0.00
108	-0.00	-0.00	-0.00	903.00	200.00	0.00	-0.00	-0.00	-0.00	-0.00	300.00	200.00	0.00	-0.00
109	-0.00	-0.00	-0.00	903.00	200.00	0.00	-0.00	-0.00	-0.00	-0.00	300.00	200.00	0.00	-0.00
110	-0.00	-0.00	-0.00	903.00	200.00	0.00	-0.00	-0.00	-0.00	-0.00	300.00	200.00	0.00	-0.00
111	-0.00	-0.00	-0.00	903.00	200.00	0.00	-0.00	-0.00	-0.00	-0.00	300.00	200.00	0.00	-0.00
112	-0.00	-0.00	-0.00	903.00	200.00	0.00	-0.00	-0.00	-0.00	-0.00	300.00	200.00	0.00	-0.00
113	-0.00	-0.00	-0.00	903.00	200.00	0.00	-0.00	-0.00	-0.00	-0.00	300.00	200.00	0.00	-0.00
114	-0.00	-0.00	-0.00	903.00	200.00	0.00	-0.00	-0.00	-0.00	-0.00	300.00	200.00	0.00	-0.00
115	-0.00	-0.00	-0.00	903.00	200.00	0.00	-0.00	-0.00	-0.00	-0.00	300.00	200.00	0.00	-0.00
116	-0.00	-0.00	-0.00	903.00	200.00	0.00	-0.00	-0.00	-0.00	-0.00	300.00	200.00	0.00	-0.00
117	-0.00	-0.00	-0.00	903.00	200.00	0.00	-0.00	-0.00	-0.00	-0.00	300.00	200.00	0.00	-0.00
118	0.00	0.00	0.00	903.00	200.00	0.00	0.00	-0.00	-0.00	-0.00	300.00	200.00	0.00	-0.00
119	-0.00	-0.00	-0.00	903.00	200.00	0.00	-0.00	-0.00	-0.00	-0.00	300.00	200.00	0.00	-0.00
120	-0.00	-0.00	-0.00	903.00	200.00	0.00	-0.00	-0.00	-0.00	-0.00	300.00	200.00	0.00	-0.00
121	-0.00	-0.00	-0.00	903.00	200.00	0.00	-0.00	-0.00	-0.00	-0.00	300.00	200.00	0.00	-0.00
122	-0.00	-0.00	-0.00	903.00	200.00	0.00	-0.00	-0.00	-0.00	-0.00	300.00	200.00	0.00	-0.00
123	-0.00	-0.00	-0.00	903.00	200.00	0.00	-0.00	-0.00	-0.00	-0.00	300.00	200.00	0.00	-0.00
124	-0.00	-0.00	-0.00	903.00	200.00	0.00	-0.00	-0.00	-0.00	-0.00	300.00	200.00	0.00	-0.00
125	-0.00	-0.00	-0.00	903.00	200.00	0.00	-0.00	-0.00	-0.00	-0.00	300.00	200.00	0.00	-0.00
126	-0.00	-0.00	-0.00	903.00	200.00	0.00	-0.00	-0.00	-0.00	-0.00	300.00	200.00	0.00	-0.00
127	-0.00	-0.00	-0.00	903.00	200.00	0.00	-0.00	-0.00	-0.00	-0.00	300.00	200.00	0.00	-0.00
128	-0.00	-0.00	-0.00	903.00	200.00	0.00	-0.00	-0.00	-0.00	-0.00	300.00	200.00	0.00	-0.00
129	-0.00	-0.00	-0.00	903.00	200.00	0.00	-0.00	-0.00	-0.00	-0.00	300.00	200.00	0.00	-0.00
130	-0.00	-0.00	-0.00	903.00	200.00	0.00	-0.00	-0.00	-0.00	-0.00	300.00	200.00	0.00	-0.00
131	-0.00	-0.00	-0.00	903.00	200.00	0.00	-0.00	-0.00	-0.00	-0.00	300.00	200.00	0.00	-0.00
132	-0.00	-0.00	-0.00	903.00	200.00	0.00	-0.00	-0.00	-0.00	-0.00	300.00	200.00	0.00	-0.00
133	-0.00	-0.00	-0.00	903.00	200.00	0.00	-0.00	-0.00	-0.00	-0.00	300.00	200.00	0.00	-0.00
134	-0.00	-0.00	-0.00	903.00	200.00	0.00	-0.00	-0.00	-0.00	-0.00	300.00	200.00	0.00	-0.00
135	-0.00	-0.00	-0.00	903.00	200.00	0.00	-0.00	-0.00	-0.00	-0.00	300.00	200.00	0.00	-0.00
136	-0.00	-0.00	-0.00	903.00	200.00	0.00	-0.00	-0.00	-0.00	-0.00	300.00	200.00	0.00	-0.00
137	-0.00	-0.00	-0.00	903.00	200.00	0.00	-0.00	-0.00	-0.00	-0.00	300.00	200.00	0.00	-0.00
138	-0.00	-0.00	-0.00	903.00	200.00	0.00	-0.00	-0.00	-0.00	-0.00	300.00	200.00	0.00	-0.00
139	-0.00	-0.00	-0.00	903.00	200.00	0.00	-0.00	-0.00	-0.00	-0.00	300.00	200.00	0.00	-0.00
140	-0.00	-0.00	-0.00	903.00	200.00	0.00	-0.00	-0.00	-0.00	-0.00	300.00	200.00	0.00	-0.00
141	-0.00	-0.00	-0.00	903.00	200.00	0.00	-0.00	-0.00	-0.00	-0.00	300.00	200.00	0.00	-0.00
142	-0.00	-0.00	-0.00	903.00	200.00	0.00	-0.00	-0.00	-0.00	-0.00	300.00	200.00	0.00	-0.00
143	-0.00	-0.00	-0.00	903.00	200.00	0.00	-0.00	-0.00	-0.00	-0.00	300.00	200.00	0.00	-0.00
144	-0.00	-0.00	-0.00	903.00	200.00	0.00	-0.00	-0.00	-0.00	-0.00	300.00	200.00	0.00	-0.00
145	-0.00	-0.00	-0.00	903.00	200.00	0.00	-0.00	-0.00	-0.00	-0.00	300.00	200.00	0.00	-0.00
146	-0.00	-0.00	-0.00	903.00	200.00	0.00	-0.00	-0.00	-0.00	-0.00	300.00	200.00	0.00	-0.00
147	-0.00	-0.00	-0.00	903.00	200.00	0.00	-0.00	-0.00	-0.00	-0.00	300.00	200.00	0.00	-0.00
148	-0.00	-0.00	-0.00	903.00	200.00	0.00	-0.00	-0.00	-0.00	-0.00	300.00	200.00	0.00	-0.00
149	-0.00	-0.00	-0.00	903.00	200.00	0.00	-0.00	-0.00	-0.00	-0.00	300.00	200.00	0.00	-0.00
150	-0.00	-0.00	-0.00	903.00	200.00	0.00	-0.00	-0.00	-0.00	-0.00	300.00	200.00	0.00	-0.00
151	-0.00	-0.00	-0.00	903.00	200.00	0.00	-0.00	-0.00	-0.00	-0.00	300.00	200.00	0.00	-0.00
152	-0.00	-0.00	-0.00	903.00	200.00	0.00	-0.00	-0.00	-0.00	-0.00	300.00	200.00	0.00	-0.00
153	-0.00	-0.00	-0.00	903.00	200.00	0.00	-0.00	-0.00	-0.00	-0.00	300.00	200.00	0.00	-0.00
154	-0.00	-0.00	-0.00	903.00	200.00	0.00	-0.00	-0.00	-0.00	-0.00	300.00	200.00	0.00	-0.00
155	-0.00	-0.00	-0.00	903.00	200.00	0.00	-0.00	-0.00	-0.00	-0.00	300.00	200.00	0.00	-0.00
156	-0.00	-0.00	-0.00	903.00	200.00	0.00	-0.00	-0.00	-0.00	-0.00	300.00	200.00	0.00	-0.00
157	-0.00	-0.00	-0.00	903.00	200.00	0.00	-0.00	-0.00	-0.00	-0.00	300.00	200.00	0.00	-0.00
158	-0.00	-0.00	-0.00	903.00	200.00	0.00	-0.00	-0.00	-0.00	-0.00	300.00	200.00	0.00	-0.00
159	-0.00	-0.00	-0.00	903.00	200.00	0.00	-0.00	-0.00	-0.00	-0.00	300.00	200.00	0.00	-0.00
160	-0.00	-0.00	-0.00	903.00	200.00	0.00	-0.00	-0.00	-0.00	-0.00	300.00	200.00	0.00	-0.00
161	-0.00	-0.00	-0.00	903.00	200.00	0.00	-0.00	-0.00	-0.00	-0.00	300.00	200.00	0.00	-0.00
162	-0.00	-0.00	-0.00	903.00	200.00	0.00	-0.00	-0.00	-0.00	-0.00	300.00	200.00	0.00	-0.00
163	-0.00	-0.00	-0.00	903.00	200.00	0.00	-0.00	-0.00	-0.00	-0.00	300.00	200.00	0.00	-0.00
164	-0.00	-0.00	-0.00	903.00	200.00	0.00	-0.00	-0.00	-0.00	-0.00	300.00	200.00	0.00	-0.00
165	-0.00	-0.00	-0.00	903.00	200.00	0.00	-0.00	-0.00	-0.00	-0.00	300.00	200.00	0.00	-0.00
166	-0.00	-0.00	-0.00	903.00	200.00	0.00	-0.00	-0.00	-0.00	-0.00	300.00	200.00	0.00	-0.00
167	-0.00	-0.00	-0.00	903.00	200.00	0.00	-0.00	-0.00	-0.00	-0.00	300.00	200.00	0.00	-0.00
168	-0.00	-0.00	-0.00	903.00	200.00	0.00	-0.00	-0.00	-0.00	-0.00	300.00	200.00	0.00	-0.00
169	-0.00	-0.00	-0.00	903.00	200.00	0.00	-0.00	-0.00	-0.00	-0.00	300.00	200.00	0.00	-0.00
170	-0.00	-0.00	-0.00	903.00	200.00	0.00	-0.00	-0.00	-0.00	-0.00	300.00	200.00	0.00	-0.00
171	-0.00	-0.00	-0.00	903.00	200.00	0.00	-0.00	-0.00	-0.00	-0.00	300.00	200.00	0.00	-0.00
172	-0.00	-0.00	-0.00	903.00	200.00	0.00	-0.00	-0.00	-0.00	-0.00	300.00	200.00	0.00	-0.00
173	-0.00	-0.00	-0.00	903.00	200.00	0.00	-0.00	-0.00	-0.00	-0.00	300.00	200.00	0.00	-0.00
174	-0.00	-0.00	-0.00	903.00	200.00	0.00	-0.00	-0.00	-0.00	-0.00	300.00	200.00	0.00	-0.00
175	-0.00	-0.00	-0.00	903.00	200.00	0.00	-0.00	-0.00	-0.00	-0.00	300.00	200.00	0.00	-0.00
176	-0.00	-0.00	-0.00	903.00	200.00	0.00	-0.00	-0.00	-0.00	-0.00	300.00	200.00	0.00	-0.00
177	-0.00	-0.00	-0.00	903.00	200.00	0.00	-0.00	-0.00	-0.00	-0.00	300.00	200.00	0.00	-0.00
178	-0.00	-0.00	-0.00	903.00	200.00	0.00	-0.00	-0.00	-0.00	-0.00	300.00	200.00	0.00	-0.00
179	-0.00	-0.00	-0.00	903.00	200.00	0.00	-0.00	-0.00	-0.00	-0.00	300.00	200.00	0.00	-0.00
180	-0.00	-0.00	-0.00	903.00	200.00	0.00	-0.00	-0.00	-0.00	-0.00	300.00	200.00	0.00	-0.00
181	-0.00	-0.00	-0.00	903.00	200.00	0.00	-0.00	-0.00	-0.00	-0.00	300.00	200.00	0.00	-0.00
182	-0.00	-0.00	-0.00	903.00	200.00	0.00	-0.00	-0.00	-0.00	-0.00	300.00	200.00	0.00	-0.00
183	-0.00	-0.00	-0.00	903.00	200.00	0.00	-0.00	-0.00	-0.00	-0.00	300.00	200.00	0.00	-0.00
184	0.00	0.00	0.00	903.00	200.00	0.00	0.00	-0.00	-0.00	-0.00	300.00	200.00	0.00	-0.00
185	-0.00	-0.00	-0.00	903.00	200.00	0.00	-0.00	-0.00	-0.00	-0.00	300.00	200.00	0.00	-0.00
186	-0.00	-0.00	-0.00	903.00	200.00	0.00	-0.00	-0.00	-0.00	-0.00	300.00	200.00	0.00	-0.00
187	-0.00	-0.00	-0.00	903.00	200.00	0.00	-0.00	-0.00	-0.00	-0.00	300.00	200.00	0.00	-0.00
188	-0.00	-0.00	-0.00	903.00	200.00	0.00	-0.00	-0.00	-0.00	-0.00	300.00	200.00	0.00	-0.00
189	0.00	0.00	0.00	903.00	200.00	0.00	0.00	-0.00	-0.00	-0.00	300.00	200.00	0.00	-0.00
190	-0.00	-0.00	-0.00	903.00	200.00	0.00	-0.00	-0.00	-0.00	-0.00	300.00	200.00	0.00	-0.00
191	-0.00	-0.00	-0.00	903.00	200.00	0.00	-0.00	-0.00	-0.00	-0.00	300.00	200.00	0.00	-0.00
192	-0.00	-0.00	-0.00	903.00	200.00	0.00	-0.00	-0.00	-0.00	-0.00	300.00	200.00	0.00	-0.00
193	-0.00	-0.00	-0.00	903.00	200.00	0.00	-0.00	-0.00	-0.00	-0.00	300.00	200.00	0.00	-0.00
194	0.00	0.00	0.00	903.00	200.00	0.00	0.00	-0.00	-0.00	-0.00	300.00	200.00	0.00	-0.00
195	-0.00	-0.00	-0.00	903.00	200.00	0.00	-0.00	-0.00	-0.00	-0.00	300.00	200.00	0.00	-0.00
196	-0.00	-0.00	-0.00	903.00	200.00	0.00	-0.00	-0.00	-0.00	-0.00	300.00	200.00	0.00	-0.00
197	-0.00	-0.00	-0.00	903.00	200.00	0.00	-0.00	-0.00	-0.00	-0.00	300.00	200.00	0.00	-0.00
198	-0.00	-0.00	-0.00	903.00	200.00	0.00	-0.00	-0.00	-0.00	-0.00	300.00	200.00	0.00	-0.00
199	-0.00	-0.00	-0.00	903.00	200.00	0.00	-0.00	-0.00	-0.00	-0.00	300.00	200.00	0.00	-0.00
200	-0.00	-0.00	-0.00	903.00	200.00	0.00	-0.00	-0.00	-0.00	-0.00	300.00	200.00	0.00	-0.00
201	0.00	0.00	0.00	903.00	200.00	0.00	0.00	-0.00	-0.00	-0.00	300.00	200.00	0.00	-0.00
202	-0.00	-0.00	-0.00	903.00	200.00	0.00	-0.00	-0.00	-0.00	-0.00	300.00	200.00	0.00	-0.00
203	-0.00	-0.00	-0.00	903.00	200.00	0.00	-0.00	-0.00	-0.00	-0.00	300.00	200.00	0.00	-0.00
204	-0.00	-0.00	-0.00	903.00	200.00	0.00	-0.00	-0.00	-0.00	-0.00	300.00	200.00	0.00	-0.00
205	-0.00	-0.00	-0.00	903.00	200.00	0.00	-0.00	-0.00	-0.00	-0.00	300.00	200.00	0.00	-0.00
206	-0.00	-0.00	-0.00	903.00	200.00	0.00	-0.00	-0.00	-0.00	-0.00	300.00	200.00	0.00	-0.00
207	0.00	0.00	0.00	903.00	200.00	0.00	0.00	-0.00	-0.00	-0.00	300.00	200.00	0.00	-0.00
208	-0.00	-0.00	-0.00	903.00	200.00	0.00	-0.00	-0.00	-0.00	-0.00	300.00	200.00	0.00	-0.00
209	-0.00	-0.00	-0.00	903.00	200.00	0.00	-0.00	-0.00	-0.00	-0.00	300.00	200.00	0.00	-0.00
210	-0.00	-0.00	-0.00	903.00	200.00	0.00	-0.00	-0.00	-0.00	-0.00	300.00	200.00	0.00	-0.00
211	-0.00	-0.00	-0.00	903.00	200.00	0.00	-0.00	-0.00	-0.00	-0.00	300.00	200.00	0.00	-0.00
212	-0.00	-0.00	-0.00	903.00	200.00	0.00	-0.00	-0.00	-0.00	-0.00	300.00	200.00	0.00	-0.00
213	-0.00	-0.00	-0.00	903.00	200.00	0.00	-0.00	-0.00	-0.00	-0.00	300.00	200.00	0.00	-0.00
214	-0.00	-0.00	-0.00	903.00	200.00	0.00	-0.00	-0.00	-0.00	-0.00	300.00	200.00	0.00	-0.00
215	-0.00	-0.00	-0.00	903.00	200.00	0.00	-0.00	-0.00	-0.00	-0.00	300.00	200.00	0.00	-0.00
216	-0.00	-0.00	-0.00	903.00	200.00	0.00	-0.00	-0.00	-0.00	-0.00	300.00	200.00	0.00	-0.00
217	0.00	0.00	0.00	903.00	200.00	0.00	0.00	-0.00	-0.00	-0.00	300.00	200.00	0.00	-0.00
218	0.00	0.00	0.00	903.00	200.00	0.00	0.00	-0.00	-0.00	-0.00	300.00	200.00	0.00	-0.00
219	-0.00	-0.00	-0.00	903.00	200.00	0.00	-0.00	-0.00	-0.00	-0.00	300.00	200.00	0.00	-0.00
220	0.00	0.00	0.00	903.00	200.00	0.00	0.00	-0.00	-0.00	-0.00	300.00	200.00	0.00	-0.00
221	-0.00	-0.00	-0.00	903.00	200.00	0.00	-0.00	-0.00	-0.00	-0.00	300.00	200.00	0.00	-0.00
222	0.00	0.00	0.00	903.00	200.00	0.00	0.00	-0.00	-0.00	-0.00	300.00	200.00	0.00	-0.00
223	0.00	0.00	0.00	903.00	200.00	0.00	0.00	-0.00	-0.00	-0.00	300.00	200.00	0.00	-0.00
224	0.00	0.00	0.00	903.00	200.00	0.00	0.00	-0.00	-0.00	-0.00	300.00	200.00	0.00	-0.00
225	-0.00	-0.00	-0.00	903.00	200.00	0.00	-0.00	-0.00	-0.00	-0.00	300.00	200.00	0.00	-0.00
226	-0.00	-0.00	-0.00	903.00	200.00	0.00	-0.00	-0.00	-0.00	-0.00	300.00	200.00	0.00	-0.00
227	-0.00	-0.00	-0.00	903.00	200.00	0.00	-0.00	-0.00	-0.00	-0.00	300.00	200.00	0.00	-0.00
228	-0.00	-0.00	-0.00	903.00	200.00	0.00	-0.00	-0.00	-0.00	-0.00	300.00	200.00	0.00	-0.00
229	-0.00	-0.00	-0.00	903.00	200.00	0.00	-0.00	-0.00	-0.00	-0.00	300.00	200.00	0.00	-0.00
230	-0.00	-0.00	-0.00	903.00	200.00	0.00	-0.00	-0.00	-0.00	-0.00	300.00	200.00	0.00	-0.00
231	-0.00	-0.00	-0.00	903.00	200.00	0.00	-0.00	-0.00	-0.00	-0.00	300.00	200.00	0.00	-0.00
232	0.00	0.00	0.00	903.00	200.00	0.00	0.00	-0.00	-0.00	-0.00	300.00	200.00	0.00	-0.00
233	-0.00	-0.00	-0.00	903.00	200.00	0.00	-0.00	-0.00	-0.00	-0.00	300.00	200.00	0.00	-0.00
234	-0.00	-0.00	-0.00	903.00	200.00	0.00	-0.00	-0.00	-0.00	-0.00	300.00	200.00	0.00	-0.00
235	0.00	0.00	0.00	903.00	200.00	0.00	0.00	-0.00	-0.00	-0.00	300.00	200.00	0.00	-0.00
236	0.00	0.00	0.00	903.00	200.00	0.00	0.00	-0.00	-0.00	-0.00	300.00	200.00	0.00	-0.00
237	-0.00	-0.00	-0.00	903.00	200.00	0.00	-0.00	-0.00	-0.00	-0.00	300.00	200.00	0.00	-0.00
238	-0.00	-0.00	-0.00	903.00	200.00	0.00	-0.00	-0.00	-0.00	-0.00	300.00	200.00	0.00	-0.00
239	-0.00	-0.00	-0.00	903.00	200.00	0.00	-0.00	-0.00	-0.00	-0.00	300.00	200.00	0.00	-0.00
240	0.00	0.00	0.00	903.00	200.00	0.00	0.00	-0.00	-0.00	-0.00	300.00	200.00	0.00	-0.00
241	0.00	0.00	0.00	903.00	200.00	0.00	0.00	-0.00	-0.00	-0.00	300.00	200.00	0.00	-0.00
242	-0.00	-0.00	-0.00	903.00	200.00	0.00	-0.00	-0.00	-0.00	-0.00	300.00	200.00	0.00	-0.00
243	0.00	0.00	0.00	903.00	200.00	0.00	0.00	-0.00	-0.00	-0.00	300.00	200.00	0.00	-0.00
244	-0.00	-0.00	-0.00	903.00	200.00	0.00	-0.00	-0.00	-0.00	-0.00	300.00	200.00	0.00	-0.00
245	-0.00	-0.00	-0.00	903.00	200.00	0.00	-0.00	-0.00	-0.00	-0.00	300.00	200.00	0.00	-0.00
246	-0.00	-0.00	-0.00	903.00	200.00	0.00	-0.00	-0.00	-0.00	-0.00	300.00	200.00	0.00	-0.00
247	-0.00	-0.00	-0.00	903.00	200.00	0.00	-0.00	-0.00	-0.00	-0.00	300.00	200.00	0.00	-0.00
248	-0.00	-0.00	-0.00	903.00	200.00	0.00	-0.00	-0.00	-0.00	-0.00	300.00	200.00	0.00	-0.00
249	-0.00	-0.00	-0.00	903.00	200.00	0.00	-0.00	-0.00	-0.00	-0.00	300.00	200.00	0.00	-0.00
250	-0.00	-0.00	-0.00	903.00	200.00	0.00	-0.00	-0.00	-0.00	-0.00	300.00	200.00	0.00	-0.00
251	-0.00	-0.00	-0.00	903.00	200.00	0.00	-0.00	-0.00	-0.00	-0.00	300.00	200.00	0.00	-0.00
252	-0.00	-0.00	-0.00	903.00	200.00	0.00	-0.00	-0.00	-0.00	-0.00	300.00	200.00	0.00	-0.00
253	0.00	0.00	0.00	903.00	200.00	0.00	0.00	-0.00	-0.00	-0.00	300.00	200.00	0.00	-0.00
254	0.00	0.00	0.00	903.00	200.00	0.00	0.00	-0.00	-0.00	-0.00	300.00	200.00	0.00	-0.00
255	-0.00	-0.00	-0.00	903.00	200.00	0.00	-0.00	-0.00	-0.00	-0.00	300.00	200.00	0.00	-0.00
256	-0.00	-0.00	-0.00	903.00	200.00	0.00	-0.00	-0.00	-0.00	-0.00	300.00	200.00	0.00	-0.00
257	-0.00	-0.00	-0.00	903.00	200.00	0.00	-0.00	-0.00	-0.00	-0.00	300.00	200.00	0.00	-0.00
258	0.00	0.00	0.00	903.00	200.00	0.00	0.00	-0.00	-0.00	-0.00	300.00	200.00	0.00	-0.00
259	0.00	0.00	0.00	903.00	200.00	0.00	0.00	-0.00	-0.00	-0.00	300.00	200.00	0.00	-0.00
260	-0.00	-0.00	-0.00	903.00	200.00	0.00	-0.00	-0.00	-0.00	-0.00	300.00	200.00	0.00	-0.00
261	-0.00	-0.00	-0.00	903.00	200.00	0.00	-0.00	-0.00	-0.00	-0.00	300.00	200.00	0.00	-0.00
262	0.00	0.00	0.00	903.00	200.00	0.00	0.00	-0.00	-0.00	-0.00	300.00	200.00	0.00	-0.00
263	-0.00	-0.00	-0.00	903.00	200.00	0.00	-0.00	-0.00	-0.00	-0.00	300.00	200.00	0.00	-0.00
264	-0.00	-0.00	-0.00	903.00	200.00	0.00	-0.00	-0.00	-0.00	-0.00	300.00	200.00	0.00	-0.00
265	-0.00	-0.00	-0.00	903.00	200.00	0.00	-0.00	-0.00	-0.00	-0.00	300.00	200.00	0.00	-0.00
266	-0.00	-0.00	-0.00	903.00	200.00	0.00	-0.00	-0.00	-0.00	-0.00	300.00	200.00	0.00	-0.00
267	-0.00	-0.00	-0.00	903.00	200.00	0.00	-0.00	-0.00	-0.00	-0.00	300.00	200.00	0.00	-0.00
268	0.00	0.00	0.00	903.00	200.00	0.00	0.00	-0.00	-0.00	-0.00	300.00	200.00	0.00	-0.00
269	-0.00	-0.00	-0.00	903.00	200.00	0.00	-0.00	-0.00	-0.00	-0.00	300.00	200.00	0.00	-0.00
270	0.00	0.00	0.00	903.00	200.00	0.00	0.00	-0.00	-0.00	-0.00	300.00	200.00	0.00	-0.00
271	0.00	0.00	0.00	903.00	200.00	0.00	0.00	-0.00	-0.00	-0.00	300.00	200.00	0.00	-0.00
272	-0.00	-0.00	-0.00	903.00	200.00	0.00	-0.00	-0.00	-0.00	-0.00	300.00	200.00	0.00	-0.00
273	-0.00	-0.00	-0.00	903.00	200.00	0.00	-0.00	-0.00	-0.00	-0.00	300.00	200.00	0.00	-0.00
274	-0.00	-0.00	-0.00	903.00	200.00	0.00	-0.00	0.00	0.00	0.00	300.00	200.00	0.00	0.00
275	-0.00	-0.00	-0.00	903.00	200.00	0.00	-0.00	-0.00	-0.00	-0.00	300.00	200.00	0.00	-0.00
276	0.00	0.00	0.00	903.00	200.00	0.00	0.00	-0.00	-0.00	-0.00	300.00	200.00	0.00	-0.00
277	-0.00	-0.00	-0.00	903.00	200.00	0.00	-0.00	-0.00	-0.00	-0.00	300.00	200.00	0.00	-0.00
278	0.00	0.00	0.00	903.00	200.00	0.00	0.00	-0.00	-0.00	-0.00	300.00	200.00	0.00	-0.00
279	0.00	0.00	0.00	903.00	200.00	0.00	0.00	-0.00	-0.00	-0.00	300.00	200.00	0.00	-0.00
280	0.00	0.00	0.00	903.00	200.00	0.00	0.00	-0.00	-0.00	-0.00	300.00	200.00	0.00	-0.00
281	-0.00	-0.00	-0.00	903.00	200.00	0.00	-0.00	-0.00	-0.00	-0.00	300.00	200.00	0.00	-0.00
282	-0.00	-0.00	-0.00	903.00	200.00	0.00	-0.00	-0.00	-0.00	-0.00	300.00	200.00	0.00	-0.00
283	-0.00	-0.00	-0.00	903.00	200.00	0.00	-0.00	-0.00	-0.00	-0.00	300.00	200.00	0.00	-0.00
284	-0.00	-0.00	-0.00	903.00	200.00	0.00	-0.00	-0.00	-0.00	-0.00	300.00	200.00	0.00	-0.00
285	-0.00	-0.00	-0.00	903.00	200.00	0.00	-0.00	-0.00	-0.00	-0.00	300.00	200.00	0.00	-0.00
286	23.42	2.21	17.09	1184.25	351.79	0.00	-3452.91	-0.00	-0.00	-0.00	300.00	200.00	0.00	-0.00
287	18.69	6.18	5.49	1136.33	361.11	0.00	-1016.83	-0.00	-0.00	-0.00	300.00	200.00	0.00	-0.00
288	-0.00	-0.00	-0.00	903.00	200.00	0.00	-0.00	-0.00	-0.00	-0.00	300.00	200.00	0.00	-0.00
289	49.97	1.45	21.67	1188.21	364.79	0.00	-1722.90	-0.00	-0.00	-0.00	300.00	200.00	0.00	-0.00
290	-0.00	-0.00	-0.00	903.00	200.00	0.00	-0.00	-0.00	-0.00	-0.00	300.00	200.00	0.00	-0.00
291	-0.00	-0.00	-0.00	903.00	200.00	0.00	-0.00	-0.00	-0.00	-0.00	300.00	200.00	0.00	-0.00
292	-0.00	-0.00	-0.00	903.00	200.00	0.00	-0.00	-0.00	-0.00	-0.00	300.00	200.00	0.00	-0.00
293	-0.00	-0.00	-0.00	903.00	200.00	0.00	-0.00	-0.00	-0.00	-0.00	300.00	200.00	0.00	-0.00
294	-0.00	-0.00	-0.00	903.00	200.00	0.00	-0.00	-0.00	-0.00	-0.00	300.00	200.00	0.00	-0.00
295	-0.00	-0.00	-0.00	903.00	200.00	0.00	-0.00	-0.00	-0.00	-0.00	300.00	200.00	0.00	-0.00
296	-0.00	-0.00	-0.00	903.00	200.00	0.00	-0.00	-0.00	-0.00	-0.00	300.00	200.00	0.00	-0.00
297	-0.00	-0.00	-0.00	903.00	200.00	0.00	-0.00	-0.00	-0.00	-0.00	300.00	200.00	0.00	-0.00
298	-0.00	-0.00	-0.00	903.00	200.00	0.00	-0.00	-0.00	-0.00	-0.00	300.00	200.00	0.00	-0.00
299	-0.00	-0.00	-0.00	903.00	200.00	0.00	-0.00	-0.00	-0.00	-0.00	300.00	200.00	0.00	-0.00
300	-0.00	-0.00	-0.00	903.00	200.00	0.00	-0.00	-0.00	-0.00	-0.00	300.00	200.00	0.00	-0.00
301	-0.00	-0.00	-0.00	903.00	200.00	0.00	-0.00	-0.00	-0.00	-0.00	300.00	200.00	0.00	-0.00
302	-0.00	-0.00	-0.00	903.00	200.00	0.00	-0.00	-0.00	-0.00	-0.00	300.00	200.00	0.00	-0.00
303	-0.00	-0.00	-0.00	903.00	200.00	0.00	-0.00	-0.00	-0.00	-0.00	300.00	200.00	0.00	-0.00
304	-0.00	-0.00	-0.00	903.00	200.00	0.00	-0.00	-0.00	-0.00	-0.00	300.00	200.00	0.00	-0.00
305	-0.00	-0.00	-0.00	903.00	200.00	0.00	-0.00	-0.00	-0.00	-0.00	300.00	200.00	0.00	-0.00
306	-0.00	-0.00	-0.00	903.00	200.00	0.00	-0.00	-0.00	-0.00	-0.00	300.00	200.00	0.00	-0.00
307	-0.00	-0.00	-0.00	903.00	200.00	0.00	-0.00	-0.00	-0.00	-0.00	300.00	200.00	0.00	-0.00
308	-0.00	-0.00	-0.00	903.00	200.00	0.00	-0.00	-0.00	-0.00	-0.00	300.00	200.00	0.00	-0.00
309	-0.00	-0.00	-0.00	903.00	200.00	0.00	-0.00	-0.00	-0.00	-0.00	300.00	200.00	0.00	-0.00
310	-0.00	-0.00	-0.00	903.00	200.00	0.00	-0.00	-0.00	-0.00	-0.00	300.00	200.00	0.00	-0.00
311	-0.00	-0.00	-0.00	903.00	200.00	0.00	-0.00	-0.00	-0.00	-0.00	300.00	200.00	0.00	-0.00
312	-0.00	-0.00	-0.00	903.00	200.00	0.00	-0.00	-0.00	-0.00	-0.00	300.00	200.00	0.00	-0.00
313	-0.00	-0.00	-0.00	903.00	200.00	0.00	-0.00	-0.00	-0.00	-0.00	300.00	200.00	0.00	-0.00
314	-0.00	-0.00	-0.00	903.00	200.00	0.00	-0.00	-0.00	-0.00	-0.00	300.00	200.00	0.00	-0.00
315	-0.00	-0.00	-0.00	903.00	200.00	0.00	-0.00	-0.00	-0.00	-0.00	300.00	200.00	0.00	-0.00
316	-0.00	-0.00	-0.00	903.00	200.00	0.00	-0.00	-0.00	-0.00	-0.00	300.00	200.00	0.00	-0.00
317	-0.00	-0.00	-0.00	903.00	200.00	0.00	-0.00	-0.00	-0.00	-0.00	300.00	200.00	0.00	-0.00
318	-0.00	-0.00	-0.00	903.00	200.00	0.00	-0.00	-0.00	-0.00	-0.00	300.00	200.00	0.00	-0.00
319	-0.00	-0.00	-0.00	903.00	200.00	0.00	-0.00	-0.00	-0.00	-0.00	300.00	200.00	0.00	-0.00
320	-0.00	-0.00	-0.00	903.00	200.00	0.00	-0.00	-0.00	-0.00	-0.00	300.00	200.00	0.00	-0.00
321	-0.00	-0.00	-0.00	903.00	200.00	0.00	-0.00	-0.00	-0.00	-0.00	300.00	200.00	0.00	-0.00
322	-0.00	-0.00	-0.00	903.00	200.00	0.00	-0.00	-0.00	-0.00	-0.00	300.00	200.00	0.00	-0.00
323	-0.00	-0.00	-0.00	903.00	200.00	0.00	-0.00	-0.00	-0.00	-0.00	300.00	200.00	0.00	-0.00
324	-0.00	-0.00	-0.00	903.00	200.00	0.00	-0.00	-0.00	-0.00	-0.00	300.00	200.00	0.00	-0.00
325	-0.00	-0.00	-0.00	903.00	200.00	0.00	-0.00	0.00	0.00	0.00	300.00	200.00	0.00	0.00
326	-0.00	-0.00	-0.00	903.00	200.00	0.00	-0.00	-0.00	-0.00	-0.00	300.00	200.00	0.00	-0.00
327	-0.00	-0.00	-0.00	903.00	200.00	0.00	-0.00	-0.00	-0.00	-0.00	300.00	200.00	0.00	-0.00
328	-0.00	-0.00	-0.00	903.00	200.00	0.00	-0.00	-0.00	-0.00	-0.00	300.00	200.00	0.00	-0.00
329	-0.00	-0.00	-0.00	903.00	200.00	0.00	-0.00	-0.00	-0.00	-0.00	300.00	200.00	0.00	-0.00
330	-0.00	-0.00	-0.00	903.00	200.00	0.00	-0.00	-0.00	-0.00	-0.00	300.00	200.00	0.00	-0.00
331	-0.00	-0.00	-0.00	903.00	200.00	0.00	-0.00	-0.00	-0.00	-0.00	300.00	200.00	0.00	-0.00
332	-0.00	-0.00	-0.00	903.00	200.00	0.00	-0.00	-0.00	-0.00	-0.00	300.00	200.00	0.00	-0.00
333	-0.00	-0.00	-0.00	903.00	200.00	0.00	-0.00	-0.00	-0.00	-0.00	300.00	200.00	0.00	-0.00
334	-0.00	-0.00	-0.00	903.00	200.00	0.00	-0.00	-0.00	-0.00	-0.00	300.00	200.00	0.00	-0.00
335	-0.00	-0.00	-0.00	903.00	200.00	0.00	-0.00	-0.00	-0.00	-0.00	300.00	200.00	0.00	-0.00
336	-0.00	-0.00	-0.00	903.00	200.00	0.00	-0.00	-0.00	-0.00	-0.00	300.00	200.00	0.00	-0.00
337	-0.00	-0.00	-0.00	903.00	200.00	0.00	-0.00	-0.00	-0.00	-0.00	300.00	200.00	0.00	-0.00
338	-0.00	-0.00	-0.00	903.00	200.00	0.00	-0.00	-0.00	-0.00	-0.00	300.00	200.00	0.00	-0.00
339	-0.00	-0.00	-0.00	903.00	200.00	0.00	-0.00	-0.00	-0.00	-0.00	300.00	200.00	0.00	-0.00
340	-0.00	-0.00	-0.00	903.00	200.00	0.00	-0.00	-0.00	-0.00	-0.00	300.00	200.00	0.00	-0.00
341	-0.00	-0.00	-0.00	903.00	200.00	0.00	-0.00	-0.00	-0.00	-0.00	300.00	200.00	0.00	-0.00
342	-0.00	-0.00	-0.00	903.00	200.00	0.00	-0.00	-0.00	-0.00	-0.00	300.00	200.00	0.00	-0.00
343	-0.00	-0.00	-0.00	903.00	200.00	0.00	-0.00	-0.00	-0.00	-0.00	300.00	200.00	0.00	-0.00
344	-0.00	-0.00	-0.00	903.00	200.00	0.00	-0.00	-0.00	-0.00	-0.00	300.00	200.00	0.00	-0.00
345	-0.00	-0.00	-0.00	903.00	200.00	0.00	-0.00	-0.00	-0.00	-0.00	300.00	200.00	0.00	-0.00
346	-0.00	-0.00	-0.00	903.00	200.00	0.00	-0.00	-0.00	-0.00	-0.00	300.00	200.00	0.00	-0.00
347	-0.00	-0.00	-0.00	903.00	200.00	0.00	-0.00	-0.00	-0.00	-0.00	300.00	200.00	0.00	-0.00
348	-0.00	-0.00	-0.00	903.00	200.00	0.00	-0.00	-0.00	-0.00	-0.00	300.00	200.00	0.00	-0.00
349	-0.00	-0.00	-0.00	903.00	200.00	0.00	-0.00	-0.00	-0.00	-0.00	300.00	200.00	0.00	-0.00
350	-0.00	-0.00	-0.00	903.00	200.00	0.00	-0.00	-0.00	-0.00	-0.00	300.00	200.00	0.00	-0.00
351	-0.00	-0.00	-0.00	903.00	200.00	0.00	-0.00	-0.00	-0.00	-0.00	300.00	200.00	0.00	-0.00
352	-0.00	-0.00	-0.00	903.00	200.00	0.00	-0.00	-0.00	-0.00	-0.00	300.00	200.00	0.00	-0.00
353	-0.00	-0.00	-0.00	903.00	200.00	0.00	-0.00	-0.00	-0.00	-0.00	300.00	200.00	0.00	-0.00
354	-0.00	-0.00	-0.00	903.00	200.00	0.00	-0.00	-0.00	-0.00	-0.00	300.00	200.00	0.00	-0.00
355	-0.00	-0.00	-0.00	903.00	200.00	0.00	-0.00	-0.00	-0.00	-0.00	300.00	200.00	0.00	-0.00
356	-0.00	-0.00	-0.00	903.00	200.00	0.00	-0.00	-0.00	-0.00	-0.00	300.00	200.00	0.00	-0.00
357	-0.00	-0.00	-0.00	903.00	200.00	0.00	-0.00	-0.00	-0.00	-0.00	300.00	200.00	0.00	-0.00
358	-0.00	-0.00	-0.00	903.00	200.00	0.00	-0.00	-0.00	-0.00	-0.00	300.00	200.00	0.00	-0.00
359	-0.00	-0.00	-0.00	903.00	200.00	0.00	-0.00	-0.00	-0.00	-0.00	300.00	200.00	0.00	-0.00
360	-0.00	-0.00	-0.00	903.00	200.00	0.00	-0.00	-0.00	-0.00	-0.00	300.00	200.00	0.00	-0.00
361	-0.00	-0.00	-0.00	903.00	200.00	0.00	-0.00	-0.00	-0.00	-0.00	300.00	200.00	0.00	-0.00
362	-0.00	-0.00	-0.00	903.00	200.00	0.00	-0.00	-0.00	-0.00	-0.00	300.00	200.00	0.00	-0.00
363	-0.00	-0.00	-0.00	903.00	200.00	0.00	-0.00	-0.00	-0.00	-0.00	300.00	200.00	0.00	-0.00
364	-0.00	-0.00	-0.00	903.00	200.00	0.00	-0.00	-0.00	-0.00	-0.00	300.00	200.00	0.00	-0.00
365	-0.00	-0.00	-0.00	903.00	200.00	0.00	-0.00	-0.00	-0.00	-0.00	300.00	200.00	0.00	-0.00
366	-0.00	-0.00	-0.00	903.00	200.00	0.00	-0.00	-0.00	-0.00	-0.00	300.00	200.00	0.00	-0.00
367	-0.00	-0.00	-0.00	903.00	200.00	0.00	-0.00	-0.00	-0.00	-0.00	300.00	200.00	0.00	-0.00
368	-0.00	-0.00	-0.00	903.00	200.00	0.00	-0.00	-0.00	-0.00	-0.00	300.00	200.00	0.00	-0.00
369	-0.00	-0.00	-0.00	903.00	200.00	0.00	-0.00	-0.00	-0.00	-0.00	300.00	200.00	0.00	-0.00
370	-0.00	-0.00	-0.00	903.00	200.00	0.00	-0.00	-0.00	-0.00	-0.00	300.00	200.00	0.00	-0.00
371	-0.00	-0.00	-0.00	903.00	200.00	0.00	-0.00	-0.00	-0.00	-0.00	300.00	200.00	0.00	-0.00
372	-0.00	-0.00	-0.00	903.00	200.00	0.00	-0.00	-0.00	-0.00	-0.00	300.00	200.00	0.00	-0.00
373	-0.00	-0.00	-0.00	903.00	200.00	0.00	-0.00	-0.00	-0.00	-0.00	300.00	200.00	0.00	-0.00
374	-0.00	-0.00	-0.00	903.00	200.00	0.00	-0.00	-0.00	-0.00	-0.00	300.00	200.00	0.00	-0.00
375	-0.00	-0.00	-0.00	903.00	200.00	0.00	-0.00	-0.00	-0.00	-0.00	300.00	200.00	0.00	-0.00
376	-0.00	-0.00	-0.00	903.00	200.00	0.00	-0.00	-0.00	-0.00	-0.00	300.00	200.00	0.00	-0.00
377	-0.00	-0.00	-0.00	903.00	200.00	0.00	-0.00	-0.00	-0.00	-0.00	300.00	200.00	0.00	-0.00
378	-0.00	-0.00	-0.00	903.00	200.00	0.00	-0.00	-0.00	-0.00	-0.00	300.00	200.00	0.00	-0.00
379	-0.00	-0.00	-0.00	903.00	200.00	0.00	-0.00	-0.00	-0.00	-0.00	300.00	200.00	0.00	-0.00
380	-0.00	-0.00	-0.00	903.00	200.00	0.00	-0.00	-0.00	-0.00	-0.00	300.00	200.00	0.00	-0.00
381	-0.00	-0.00	-0.00	903.00	200.00	0.00	-0.00	-0.00	-0.00	-0.00	300.00	200.00	0.00	-0.00
382	-0.00	-0.00	-0.00	903.00	200.00	0.00	-0.00	-0.00	-0.00	-0.00	300.00	200.00	0.00	-0.00
383	-0.00	-0.00	-0.00	903.00	200.00	0.00	-0.00	-0.00	-0.00	-0.00	300.00	200.00	0.00	-0.00
384	-0.00	-0.00	-0.00	903.00	200.00	0.00	-0.00	-0.00	-0.00	-0.00	300.00	200.00	0.00	-0.00
385	-0.00	-0.00	-0.00	903.00	200.00	0.00	-0.00	-0.00	-0.00	-0.00	300.00	200.00	0.00	-0.00
386	-0.00	-0.00	-0.00	903.00	200.00	0.00	-0.00	-0.00	-0.00	-0.00	300.00	200.00	0.00	-0.00
387	-0.00	-0.00	-0.00	903.00	200.00	0.00	-0.00	-0.00	-0.00	-0.00	300.00	200.00	0.00	-0.00
388	-0.00	-0.00	-0.00	903.00	200.00	0.00	-0.00	-0.00	-0.00	-0.00	300.00	200.00	0.00	-0.00
389	-0.00	-0.00	-0.00	903.00	200.00	0.00	-0.00	-0.00	-0.00	-0.00	300.00	200.00	0.00	-0.00
390	102.84	-13.96	61.04	1197.75	330.50	0.00	-6679.29	-0.00	-0.00	-0.00	300.00	200.00	0.00	-0.00
391	94.45	-15.95	195.77	1095.44	195.95	0.00	-21369.76	-0.00	-0.00	-0.00	300.00	200.00	0.00	-0.00
392	93.46	-30.29	236.82	1085.86	186.21	0.00	-21087.29	-0.00	-0.00	-0.00	300.00	200.00	0.00	-0.00
393	107.73	-31.59	227.05	1082.84	187.37	0.00	-19461.56	-0.00	-0.00	-0.00	300.00	200.00	0.00	-0.00
394	120.01	-24.34	252.84	1072.83	173.93	0.00	-17855.52	-0.00	-0.00	-0.00	300.00	200.00	0.00	-0.00
395	129.55	-18.54	271.45	1069.27	171.44	0.00	-17370.81	-0.00	-0.00	-0.00	300.00	200.00	0.00	-0.00
396	127.94	-19.99	289.76	1063.66	168.30	0.00	-16980.63	-0.00	-0.00	-0.00	300.00	200.00	0.00	-0.00
397	110.24	-19.30	308.53	1059.08	164.09	0.00	-16349.32	-0.00	-0.00	-0.00	300.00	200.00	0.00	-0.00
398	105.82	-12.97	317.08	1049.39	153.51	0.00	-16158.38	-0.00	-0.00	-0.00	300.00	200.00	0.00	-0.00
399	111.16	-8.01	344.09	1040.69	148.56	0.00	-13907.78	-0.00	-0.00	-0.00	300.00	200.00	0.00	-0.00
400	119.40	5.42	364.69	1034.42	143.51	0.00	-11988.11	-0.00	-0.00	-0.00	300.00	200.00	0.00	-0.00
401	119.93	15.64	379.79	1023.53	135.24	0.00	-10407.96	-0.00	-0.00	-0.00	300.00	200.00	0.00	-0.00
402	116.20	21.90	394.74	1020.01	132.90	0.00	-9741.35	-0.00	-0.00	-0.00	300.00	200.00	0.00	-0.00
403	103.84	22.81	394.90	1016.25	128.67	0.00	-6488.18	-0.00	-0.00	-0.00	300.00	200.00	0.00	-0.00
404	101.32	25.41	395.05	1014.24	126.54	0.00	-4616.08	-0.00	-0.00	-0.00	300.00	200.00	0.00	-0.00
405	91.40	28.99	399.32	1008.46	121.90	0.00	-1224.20	-0.00	-0.00	-0.00	300.00	200.00	0.00	-0.00
406	83.16	32.65	407.10	1003.41	117.32	0.00	1426.57	-0.00	-0.00	-0.00	300.00	200.00	0.00	-0.00
407	82.32	32.96	420.84	1001.11	115.37	0.00	2319.52	-0.00	-0.00	-0.00	300.00	200.00	0.00	-0.00
408	83.85	32.27	438.39	1000.01	115.00	0.00	2170.80	-0.00	-0.00	-0.00	300.00	200.00	0.00	-0.00
409	84.46	29.53	458.53	999.24	114.81	0.00	2025.49	-0.00	-0.00	-0.00	300.00	200.00	0.00	-0.00
410	85.30	26.63	479.28	998.70	114.49	0.00	1807.80	-0.00	-0.00	-0.00	300.00	200.00	0.00	-0.00
411	87.74	24.49	501.86	997.41	113.71	0.00	1263.81	-0.00	-0.00	-0.00	300.00	200.00	0.00	-0.00
412	90.18	23.12	524.75	996.43	112.77	0.00	936.88	-0.00	-0.00	-0.00	300.00	200.00	0.00	-0.00
413	91.71	23.35	544.89	994.91	112.13	0.00	644.78	-0.00	-0.00	-0.00	300.00	200.00	0.00	-0.00
414	92.32	24.26	563.51	993.66	111.40	0.00	470.33	-0.00	-0.00	-0.00	300.00	200.00	0.00	-0.00
415	92.93	25.02	579.99	992.66	110.66	0.00	119.72	-0.00	-0.00	-0.00	300.00	200.00	0.00	-0.00
416	93.23	27.01	592.96	991.24	109.68	0.00	-138.33	-0.00	-0.00	-0.00	300.00	200.00	0.00	-0.00
417	92.47	29.83	603.18	990.05	108.37	0.00	-151.61	-0.00	-0.00	-0.00	300.00	200.00	0.00	-0.00
418	91.02	32.81	610.96	988.64	107.29	0.00	-55.29	-0.00	-0.00	-0.00	300.00	200.00	0.00	-0.00
419	90.03	35.10	616.76	987.09	106.23	0.00	-108.76	-0.00	-0.00	-0.00	300.00	200.00	0.00	-0.00
420	87.59	36.09	620.57	985.62	105.04	0.00	145.65	-0.00	-0.00	-0.00	300.00	200.00	0.00	-0.00
421	85.45	35.86	623.47	984.20	103.77	0.00	149.18	-0.00	-0.00	-0.00	300.00	200.00	0.00	-0.00
422	82.70	34.18	626.98	983.46	103.33	0.00	196.02	-0.00	-0.00	-0.00	300.00	200.00	0.00	-0.00
423	80.18	32.12	629.88	982.29	102.81	0.00	120.03	-0.00	-0.00	-0.00	300.00	200.00	0.00	-0.00
424	77.90	29.37	632.02	981.08	102.12	0.00	-6.94	-0.00	-0.00	-0.00	300.00	200.00	0.00	-0.00
425	75.68	27.69	631.71	980.03	101.55	0.00	-131.84	-0.00	-0.00	-0.00	300.00	200.00	0.00	-0.00
426	73.39	26.32	630.19	978.62	100.82	0.00	-388.80	-0.00	-0.00	-0.00	300.00	200.00	0.00	-0.00
427	70.80	24.87	626.98	977.32	99.98	0.00	-507.54	-0.00	-0.00	-0.00	300.00	200.00	0.00	-0.00
428	68.05	23.88	622.71	976.00	99.14	0.00	-733.41	-0.00	-0.00	-0.00	300.00	200.00	0.00	-0.00
429	65.31	22.58	618.59	974.85	98.52	0.00	-880.12	-0.00	-0.00	-0.00	300.00	200.00	0.00	-0.00
430	62.56	21.82	613.56	973.36	97.44	0.00	-970.63	-0.00	-0.00	-0.00	300.00	200.00	0.00	-0.00
431	60.27	21.59	608.67	972.12	96.57	0.00	-1043.15	-0.00	-0.00	-0.00	300.00	200.00	0.00	-0.00
432	58.06	21.06	603.49	970.51	95.58	0.00	-1281.73	-0.00	-0.00	-0.00	300.00	200.00	0.00	-0.00
433	55.69	20.98	599.98	969.07	94.66	0.00	-1393.81	-0.00	-0.00	-0.00	300.00	200.00	0.00	-0.00
434	53.86	21.06	597.08	967.48	93.84	0.00	-1468.20	-0.00	-0.00	-0.00	300.00	200.00	0.00	-0.00
435	52.19	20.98	596.31	966.02	92.78	0.00	-1653.10	-0.00	-0.00	-0.00	300.00	200.00	0.00	-0.00
436	50.43	20.98	596.77	964.52	92.00	0.00	-1724.83	-0.00	-0.00	-0.00	300.00	200.00	0.00	-0.00
437	49.06	21.06	597.38	963.38	91.39	0.00	-1884.51	-0.00	-0.00	-0.00	300.00	200.00	0.00	-0.00
438	47.61	21.21	598.30	962.07	90.54	0.00	-2069.45	-0.00	-0.00	-0.00	300.00	200.00	0.00	-0.00
439	45.85	21.67	600.13	960.89	90.06	0.00	-2198.56	-0.00	-0.00	-0.00	300.00	200.00	0.00	-0.00
440	44.02	21.97	600.74	959.85	89.41	0.00	-2272.26	-0.00	-0.00	-0.00	300.00	200.00	0.00	-0.00
441	42.27	22.43	601.50	958.94	88.94	0.00	-2424.06	-0.00	-0.00	-0.00	300.00	200.00	0.00	-0.00
442	40.44	23.35	602.26	958.03	88.67	0.00	-2673.43	-0.00	-0.00	-0.00	300.00	200.00	0.00	-0.00
443	38.91	23.88	602.87	957.29	88.28	0.00	-2896.82	-0.00	-0.00	-0.00	300.00	200.00	0.00	-0.00
444	37.38	24.34	606.23	956.16	88.14	0.00	-3072.10	-0.00	-0.00	-0.00	300.00	200.00	0.00	-0.00
445	35.32	23.65	609.44	955.50	87.88	0.00	-3119.42	-0.00	-0.00	-0.00	300.00	200.00	0.00	-0.00
446	33.72	23.65	613.25	954.58	87.88	0.00	-3238.35	-0.00	-0.00	-0.00	300.00	200.00	0.00	-0.00
447	32.04	23.04	616.30	953.66	87.45	0.00	-3354.66	-0.00	-0.00	-0.00	300.00	200.00	0.00	-0.00
448	30.44	22.74	618.44	952.59	87.19	0.00	-3600.16	-0.00	-0.00	-0.00	300.00	200.00	0.00	-0.00
449	29.22	22.20	621.64	951.67	87.24	0.00	-3803.47	-0.00	-0.00	-0.00	300.00	200.00	0.00	-0.00
450	27.54	21.97	625.15	950.82	86.99	0.00	-3911.38	-0.00	-0.00	-0.00	300.00	200.00	0.00	-0.00
451	25.94	21.82	629.12	949.71	86.88	0.00	-4045.21	-0.00	-0.00	-0.00	300.00	200.00	0.00	-0.00
452	23.80	21.67	632.02	949.06	86.58	0.00	-4109.99	-0.00	-0.00	-0.00	300.00	200.00	0.00	-0.00
453	21.36	21.97	635.07	948.05	86.30	0.00	-4173.98	-0.00	-0.00	-0.00	300.00	200.00	0.00	-0.00
454	19.00	22.58	637.36	947.24	86.04	0.00	-4171.07	-0.00	-0.00	-0.00	300.00	200.00	0.00	-0.00
455	16.94	23.27	638.73	946.36	85.71	0.00	-4203.48	-0.00	-0.00	-0.00	300.00	200.00	0.00	-0.00
456	14.88	24.19	639.50	945.52	85.23	0.00	-4292.21	-0.00	-0.00	-0.00	300.00	200.00	0.00	-0.00
457	12.51	25.10	640.26	944.47	84.99	0.00	-4242.35	-0.00	-0.00	-0.00	300.00	200.00	0.00	-0.00
458	10.53	25.94	639.95	943.77	84.64	0.00	-4263.43	-0.00	-0.00	-0.00	300.00	200.00	0.00	-0.00
459	8.32	26.47	640.26	942.97	84.46	0.00	-4307.72	-0.00	-0.00	-0.00	300.00	200.00	0.00	-0.00
460	6.64	26.93	639.95	941.98	84.07	0.00	-4474.42	-0.00	-0.00	-0.00	300.00	200.00	0.00	-0.00
461	4.88	27.47	639.04	941.11	83.67	0.00	-4521.52	-0.00	-0.00	-0.00	300.00	200.00	0.00	-0.00
462	2.90	27.16	638.12	940.02	83.60	0.00	-4432.75	-0.00	-0.00	-0.00	300.00	200.00	0.00	-0.00
463	1.37	27.62	636.29	938.76	83.26	0.00	-4443.72	-0.00	-0.00	-0.00	300.00	200.00	0.00	-0.00
464	-0.38	27.39	635.53	937.65	82.93	0.00	-4497.72	-0.00	-0.00	-0.00	300.00	200.00	0.00	-0.00
465	-1.53	27.54	632.93	936.20	82.69	0.00	-4557.63	-0.00	-0.00	-0.00	300.00	200.00	0.00	-0.00
466	-3.05	27.39	630.04	934.75	82.44	0.00	-4562.09	-0.00	-0.00	-0.00	300.00	200.00	0.00	-0.00
467	-4.43	27.39	626.98	933.66	82.36	0.00	-4576.50	-0.00	-0.00	-0.00	300.00	200.00	0.00	-0.00
468	-6.03	27.39	623.02	932.24	82.24	0.00	-4691.74	-0.00	-0.00	-0.00	300.00	200.00	0.00	-0.00
469	-7.63	27.01	619.05	930.88	81.88	0.00	-4704.06	-0.00	-0.00	-0.00	300.00	200.00	0.00	-0.00
470	-9.38	26.63	615.69	929.62	81.88	0.00	-4658.59	-0.00	-0.00	-0.00	300.00	200.00	0.00	-0.00
471	-10.99	26.25	612.79	928.47	81.87	0.00	-4795.26	-0.00	-0.00	-0.00	300.00	200.00	0.00	-0.00
472	-12.97	26.09	610.81	927.06	81.59	0.00	-4745.30	-0.00	-0.00	-0.00	300.00	200.00	0.00	-0.00
473	-14.57	26.02	609.13	925.77	81.46	0.00	-4747.33	-0.00	-0.00	-0.00	300.00	200.00	0.00	-0.00
474	-16.25	26.02	607.45	924.25	81.54	0.00	-4784.70	-0.00	-0.00	-0.00	300.00	200.00	0.00	-0.00
475	-18.08	26.32	604.86	923.06	81.43	0.00	-4792.69	-0.00	-0.00	-0.00	300.00	200.00	0.00	-0.00
476	-19.91	26.63	602.57	921.38	81.24	0.00	-4739.28	-0.00	-0.00	-0.00	300.00	200.00	0.00	-0.00
477	-21.59	27.24	600.43	919.62	81.32	0.00	-4802.50	-0.00	-0.00	-0.00	300.00	200.00	0.00	-0.00
478	-22.51	27.62	599.37	918.20	81.31	0.00	-4820.97	-0.00	-0.00	-0.00	300.00	200.00	0.00	-0.00
479	-24.11	27.92	599.98	916.81	81.33	0.00	-4780.23	-0.00	-0.00	-0.00	300.00	200.00	0.00	-0.00
480	-26.25	27.54	601.04	915.26	81.49	0.00	-4826.36	-0.00	-0.00	-0.00	300.00	200.00	0.00	-0.00
481	-28.31	27.54	602.57	913.94	81.74	0.00	-4850.43	-0.00	-0.00	-0.00	300.00	200.00	0.00	-0.00
482	-29.91	27.69	603.49	912.18	81.87	0.00	-4800.81	-0.00	-0.00	-0.00	300.00	200.00	0.00	-0.00
483	-31.36	28.00	604.86	910.42	82.14	0.00	-4820.34	-0.00	-0.00	-0.00	300.00	200.00	0.00	-0.00
484	-32.96	28.46	606.23	908.44	82.26	0.00	-4879.92	-0.00	-0.00	-0.00	300.00	200.00	0.00	-0.00
485	-34.33	28.61	608.37	906.61	82.62	0.00	-4908.20	-0.00	-0.00	-0.00	300.00	200.00	0.00	-0.00
486	-36.39	28.69	610.66	904.80	82.81	0.00	-4850.48	-0.00	-0.00	-0.00	300.00	200.00	0.00	-0.00
487	-38.76	28.38	614.32	903.15	83.16	0.00	-4859.96	-0.00	-0.00	-0.00	300.00	200.00	0.00	-0.00
488	-41.28	28.08	618.29	901.37	83.56	0.00	-4830.06	-0.00	-0.00	-0.00	300.00	200.00	0.00	-0.00
489	-43.49	28.00	622.56	899.54	83.87	0.00	-4832.39	-0.00	-0.00	-0.00	300.00	200.00	0.00	-0.00
490	-46.46	28.31	626.83	898.03	84.37	0.00	-4740.92	-0.00	-0.00	-0.00	300.00	200.00	0.00	-0.00
491	-48.98	28.53	630.19	896.46	84.60	0.00	-4735.45	-0.00	-0.00	-0.00	300.00	200.00	0.00	-0.00
492	-52.11	28.92	633.85	894.84	85.12	0.00	-4672.69	-0.00	-0.00	-0.00	300.00	200.00	0.00	-0.00
493	-55.47	29.07	636.90	893.30	85.48	0.00	-4672.87	-0.00	-0.00	-0.00	300.00	200.00	0.00	-0.00
494	-59.05	28.92	639.50	891.90	85.71	0.00	-4671.67	-0.00	-0.00	-0.00	300.00	200.00	0.00	-0.00
495	-62.87	29.37	642.70	890.68	86.23	0.00	-4593.61	-0.00	-0.00	-0.00	300.00	200.00	0.00	-0.00
496	-66.99	29.60	645.14	889.45	86.47	0.00	-4445.14	-0.00	-0.00	-0.00	300.00	200.00	0.00	-0.00
497	-70.88	29.53	647.74	888.37	86.97	0.00	-4397.31	-0.00	-0.00	-0.00	300.00	200.00	0.00	-0.00
498	-75.00	29.68	648.80	887.34	87.25	0.00	-4400.39	-0.00	-0.00	-0.00	300.00	200.00	0.00	-0.00
499	-78.81	30.14	649.87	886.09	87.67	0.00	-4347.90	-0.00	-0.00	-0.00	300.00	200.00	0.00	-0.00
500	-82.55	30.21	649.41	884.81	87.88	0.00	-4225.16	-0.00	-0.00	-0.00	300.00	200.00	0.00	-0.00
501	-86.06	30.52	648.19	883.58	88.18	0.00	-4112.37	-0.00	-0.00	-0.00	300.00	200.00	0.00	-0.00
502	-89.57	30.52	645.45	882.43	88.51	0.00	-4080.55	-0.00	-0.00	-0.00	300.00	200.00	0.00	-0.00
503	-92.85	30.52	641.48	881.31	88.63	0.00	-3920.37	-0.00	-0.00	-0.00	300.00	200.00	0.00	-0.00
504	-96.13	30.44	636.29	880.19	89.11	0.00	-3935.43	-0.00	-0.00	-0.00	300.00	200.00	0.00	-0.00
505	-99.41	30.36	628.81	878.98	89.20	0.00	-3842.81	-0.00	-0.00	-0.00	300.00	200.00	0.00	-0.00
506	-102.16	30.29	621.19	877.72	89.46	0.00	-3803.63	0.53	0.92	17.55	414.78	229.57	0.00	-89.30
507	-105.13	29.98	611.72	877.18	89.70	0.00	-3697.05	-0.92	-4.35	211.18	418.35	239.74	0.00	-71.01
508	-107.42	29.30	601.35	875.90	90.13	0.00	-3539.73	2.44	-1.07	225.52	425.24	243.84	0.00	675.68
509	-108.26	28.99	585.33	875.00	90.09	0.00	-3357.24	27.01	11.52	231.93	416.05	239.74	0.00	194.01
510	-107.96	26.40	566.10	873.97	90.62	0.00	-3309.86	56.15	9.69	275.12	412.65	239.27	0.00	175.11
511	-105.44	24.95	544.13	872.04	90.80	0.00	-3255.06	63.48	5.19	289.92	414.16	241.26	0.00	333.27
512	-103.53	22.58	521.70	870.97	91.20	0.00	-3209.94	50.81	6.71	299.84	410.84	240.81	0.00	70.83
513	-100.17	20.14	493.32	869.69	91.43	0.00	-3239.12	38.99	4.04	308.69	409.59	242.12	0.00	123.05
514	-95.14	17.70	461.88	867.92	91.38	0.00	-3189.72	43.56	0.53	312.19	408.50	242.72	0.00	109.27
515	-89.80	14.95	431.52	866.40	91.58	0.00	-3244.12	52.19	-1.83	310.06	405.56	242.91	0.00	52.35
516	-82.63	12.66	396.73	864.81	91.62	0.00	-3332.48	55.39	-7.78	310.52	403.34	244.23	0.00	3.73
517	-74.77	10.38	360.57	862.88	91.58	0.00	-3310.46	56.61	-15.03	326.84	398.74	245.66	0.00	63.33
518	-66.38	8.16	324.86	860.59	91.03	0.00	-3338.36	62.41	-23.19	345.92	394.49	246.76	0.00	28.36
519	-57.45	6.10	285.95	857.70	90.39	0.00	-3337.33	68.89	-29.37	359.19	390.10	247.66	0.00	48.02
520	-47.07	4.73	245.06	854.06	88.92	0.00	-3305.60	71.26	-34.41	371.40	386.89	248.07	0.00	-222.35
521	-36.39	4.04	207.67	849.00	88.02	0.00	-3374.10	72.02	-37.31	387.88	383.91	248.62	0.00	-485.81
522	-22.96	4.20	172.12	842.63	85.99	0.00	-3354.14	75.00	-37.08	406.80	381.13	248.46	0.00	-1024.72
523	-10.99	4.96	141.14	834.57	82.38	0.00	-3426.70	78.66	-35.40	429.08	378.31	247.87	0.00	-1267.65
524	-4.50	4.81	119.63	829.15	80.36	0.00	-3409.45	81.56	-32.65	458.53	375.97	247.45	0.00	-1568.21
525	-0.92	4.35	100.10	822.97	78.66	0.00	-3477.64	84.69	-28.53	495.45	373.82	246.94	0.00	-1632.08
526	0.53	3.05	80.87	816.96	74.72	0.00	-3626.67	85.91	-24.72	528.72	371.77	246.29	0.00	-1664.79
527	1.75	3.81	65.16	811.67	71.19	0.00	-3608.38	86.29	-20.83	558.47	370.16	245.79	0.00	-1728.37
528	4.35	4.58	50.20	798.14	62.01	0.00	-3644.86	85.91	-18.01	586.09	368.19	245.35	0.00	-1719.74
529	8.01	4.81	38.30	784.67	49.40	0.00	-3842.02	85.83	-16.40	605.47	366.38	245.11	0.00	-1745.48
530	10.99	4.96	29.60	765.37	38.14	0.00	-4071.15	85.53	-16.71	619.81	364.84	245.00	0.00	-1705.26
531	13.43	5.19	21.06	742.13	14.49	0.00	-4334.27	85.07	-19.61	630.04	363.14	244.81	0.00	-1702.55
532	-0.00	-0.00	-0.00	903.00	200.00	0.00	-0.00	84.61	-23.50	635.99	361.54	244.72	0.00	-1842.44
533	-0.00	-0.00	-0.00	903.00	200.00	0.00	-0.00	83.62	-28.31	638.89	360.19	244.81	0.00	-1851.21
534	-0.00	-0.00	-0.00	903.00	200.00	0.00	-0.00	82.47	-33.87	639.50	358.48	244.81	0.00	-1990.80
535	17.24	3.28	-5.65	1162.46	389.19	0.00	236.51	81.02	-37.54	638.28	357.38	244.85	0.00	-2177.63
536	17.24	3.81	-6.26	1129.83	380.49	0.00	26.61	78.96	-39.90	636.60	356.38	244.58	0.00	-2263.80
537	17.24	3.51	-6.26	1129.83	356.10	0.00	-347.60	75.76	-40.59	633.39	355.00	244.47	0.00	-2340.75
538	17.09	3.59	-6.26	1144.46	375.61	0.00	-84.85	72.86	-39.22	630.04	353.91	244.08	0.00	-2204.48
539	17.24	3.51	-5.49	1178.00	394.44	0.00	98.76	69.12	-37.00	625.92	353.02	243.73	0.00	-2156.08
540	17.17	3.28	-5.95	1156.85	384.62	0.00	93.31	65.31	-33.80	620.12	351.97	243.50	0.00	-1902.66
541	17.24	3.28	-5.49	1169.67	394.44	0.00	211.93	61.95	-30.67	615.69	350.93	243.02	0.00	-1700.69
542	17.32	3.59	-5.65	1154.35	394.59	0.00	180.01	58.90	-27.77	612.34	350.01	242.71	0.00	-1542.85
543	17.24	3.59	-5.80	1155.63	400.00	0.00	253.78	55.54	-25.48	608.98	348.56	242.35	0.00	-1331.62
544	17.24	3.20	-5.65	1162.46	389.19	0.00	118.98	53.41	-24.57	604.71	347.16	242.19	0.00	-1097.18
545	17.17	3.20	-5.65	1162.46	400.00	0.00	358.79	51.57	-24.19	601.65	345.73	242.05	0.00	-982.62
546	17.17	3.20	-5.95	1149.15	364.10	0.00	-214.80	50.13	-23.96	598.91	344.33	241.94	0.00	-818.47
547	17.24	3.20	-5.65	1146.24	389.19	0.00	193.83	48.52	-24.11	598.45	342.84	241.71	0.00	-628.23
548	17.24	3.28	-5.65	1162.46	389.19	0.00	167.85	47.15	-23.80	597.38	341.53	241.48	0.00	-465.87
549	-0.00	-0.00	-0.00	903.00	200.00	0.00	-0.00	45.24	-23.65	597.53	340.22	241.57	0.00	-326.47
550	17.24	3.28	-5.65	1154.35	394.59	0.00	196.10	43.56	-23.27	598.60	339.00	241.60	0.00	-118.31
551	17.17	3.28	-5.65	1130.03	400.00	0.00	376.73	41.73	-23.19	601.50	337.98	241.55	0.00	97.18
552	17.24	3.28	-5.80	1155.63	389.47	0.00	149.38	39.98	-23.12	605.47	337.05	241.53	0.00	296.63
553	17.24	3.28	-5.65	1154.35	394.59	0.00	218.98	38.53	-22.96	609.74	336.11	241.49	0.00	596.82
554	17.17	3.20	-5.95	1141.46	384.62	0.00	116.20	36.77	-22.89	613.10	335.39	241.56	0.00	759.17
555	17.24	3.05	-5.65	1162.46	394.59	0.00	320.43	35.02	-22.74	615.69	334.50	241.39	0.00	906.18
556	17.17	3.36	-5.80	1124.05	389.47	0.00	221.65	33.34	-22.35	618.59	333.74	241.10	0.00	1094.49
557	-0.00	-0.00	-0.00	903.00	200.00	0.00	-0.00	31.43	-22.05	621.19	333.16	241.02	0.00	1265.31
558	17.24	3.20	-5.65	1146.24	400.00	0.00	380.23	29.22	-21.74	622.41	332.51	240.84	0.00	1442.55
559	-0.00	-0.00	-0.00	903.00	200.00	0.00	-0.00	27.31	-21.29	623.02	331.89	240.80	0.00	1633.03
560	17.17	3.20	-5.80	1155.63	394.74	0.00	244.54	24.95	-21.29	623.93	331.18	240.55	0.00	1698.20
561	17.17	3.20	-5.80	1155.63	394.74	0.00	244.54	22.35	-20.83	625.46	330.74	240.35	0.00	1977.14
562	-0.00	-0.00	-0.00	903.00	200.00	0.00	-0.00	19.91	-20.29	625.92	330.50	240.22	0.00	2037.87
563	-0.00	-0.00	-0.00	903.00	200.00	0.00	-0.00	17.47	-19.68	627.29	330.21	240.14	0.00	2211.44
564	-0.00	-0.00	-0.00	903.00	200.00	0.00	-0.00	14.57	-19.53	628.20	329.73	239.93	0.00	2306.98
565	17.32	3.28	-5.95	1141.46	379.49	0.00	14.48	12.74	-19.15	628.51	329.42	239.67	0.00	2465.09
566	17.09	3.05	-5.49	1161.33	400.00	0.00	295.00	10.68	-18.92	627.59	328.88	239.68	0.00	2595.39
567	17.24	3.13	-5.49	1178.00	400.00	0.00	322.34	8.24	-18.84	626.37	328.36	239.56	0.00	2691.38
568	17.24	3.13	-5.65	1130.03	394.59	0.00	333.43	5.72	-18.92	626.07	327.86	239.39	0.00	2835.28
569	17.17	3.05	-5.95	1149.15	389.74	0.00	194.26	3.36	-18.92	624.54	327.34	239.29	0.00	2937.99
570	-0.00	-0.00	-0.00	903.00	200.00	0.00	-0.00	0.92	-19.00	623.32	326.14	239.22	0.00	3073.16
571	17.09	3.28	-5.65	1154.35	394.59	0.00	166.40	-1.07	-19.15	622.86	325.21	239.15	0.00	3233.28
572	17.32	3.05	-5.65	1162.46	394.59	0.00	243.73	-3.36	-19.45	621.03	323.88	239.16	0.00	3285.73
573	17.24	3.13	-5.95	1133.77	379.49	0.00	61.23	-5.34	-19.61	619.51	322.32	239.36	0.00	3477.47
574	17.24	3.20	-5.65	1162.46	394.59	0.00	212.18	-6.87	-19.76	617.83	320.89	239.42	0.00	3483.89
575	-0.00	-0.00	-0.00	903.00	200.00	0.00	-0.00	-8.54	-19.76	617.22	319.06	239.46	0.00	3541.38
576	17.24	3.20	-5.80	1163.53	394.74	0.00	188.33	-9.99	-20.37	616.76	316.70	239.53	0.00	3675.82
577	-0.00	-0.00	-0.00	903.00	200.00	0.00	-0.00	-10.76	-20.29	616.30	314.26	239.56	0.00	3731.91
578	17.24	3.28	-5.80	1139.84	394.74	0.00	223.26	-11.67	-20.29	616.76	311.80	239.44	0.00	3876.14
579	17.32	3.28	-5.80	1147.74	384.21	0.00	7.03	-13.05	-20.22	617.37	309.49	239.59	0.00	3978.30
580	17.47	3.28	-6.26	1129.83	375.61	0.00	-33.49	-14.42	-20.60	619.05	306.95	239.44	0.00	4083.48
581	17.47	3.28	-5.80	1155.63	389.47	0.00	124.08	-16.02	-20.90	620.12	304.50	239.62	0.00	4105.71
582	-0.00	-0.00	-0.00	903.00	200.00	0.00	-0.00	-17.47	-21.21	621.19	301.40	239.70	0.00	4119.80
583	17.47	3.13	-6.26	1129.83	370.73	0.00	-84.11	-18.08	-21.59	622.10	298.60	239.74	0.00	4149.41
584	17.55	3.36	-5.49	1169.67	400.00	0.00	256.86	-18.54	-22.13	623.63	295.45	239.83	0.00	4173.33
585	17.32	3.13	-5.65	1162.46	389.19	0.00	107.43	-19.00	-22.66	625.61	291.88	239.90	0.00	4161.99
586	17.47	3.28	-6.26	1107.88	385.37	0.00	186.08	-19.53	-22.89	627.29	288.76	239.99	0.00	4134.45
587	17.62	3.28	-6.26	1137.15	375.61	0.00	-76.48	-19.99	-23.12	629.58	285.31	240.28	0.00	4119.57
588	17.62	3.13	-5.65	1154.35	394.59	0.00	262.90	-20.14	-23.96	632.17	281.54	240.50	0.00	4074.82
589	17.62	3.20	-5.65	1146.24	400.00	0.00	364.97	-19.76	-24.41	634.61	277.93	240.78	0.00	4034.04
590	17.55	3.05	-5.95	1149.15	400.00	0.00	355.06	-18.62	-24.95	636.90	273.69	240.82	0.00	3939.59
591	17.85	3.13	-5.80	1147.74	394.74	0.00	262.01	-17.85	-25.56	639.80	269.38	240.93	0.00	3819.65
592	18.01	3.13	-5.65	1154.35	400.00	0.00	365.80	-17.85	-26.02	641.94	265.56	241.03	0.00	3773.10
593	-0.00	-0.00	-0.00	903.00	200.00	0.00	-0.00	-18.31	-26.63	644.53	262.00	241.10	0.00	3660.23
594	17.85	3.05	-5.65	1146.24	389.19	0.00	186.20	-19.23	-27.24	646.06	258.27	241.19	0.00	3610.32
595	17.93	3.20	-5.95	1141.46	394.87	0.00	257.83	-20.37	-27.54	648.65	255.47	241.21	0.00	3610.25
596	17.93	3.13	-5.80	1155.63	394.74	0.00	229.28	-21.82	-28.15	652.16	252.90	241.04	0.00	3615.07
597	18.01	3.13	-5.65	1162.46	389.19	0.00	100.01	-23.57	-28.38	655.21	250.26	240.80	0.00	3623.03
598	-0.00	-0.00	-0.00	903.00	200.00	0.00	-0.00	-25.56	-28.38	658.87	248.24	240.57	0.00	3719.55
599	17.93	3.05	-5.80	1155.63	389.47	0.00	108.42	-28.00	-28.23	662.84	246.48	240.52	0.00	3717.62
600	18.08	3.20	-5.95	1141.46	389.74	0.00	149.07	-31.89	-27.92	668.03	245.25	240.29	0.00	3823.77
601	-0.00	-0.00	-0.00	903.00	200.00	0.00	-0.00	-35.48	-28.15	671.69	243.91	240.03	0.00	3844.51
602	18.08	3.13	-5.80	1155.63	394.74	0.00	213.22	-39.52	-27.54	675.66	242.95	239.88	0.00	3925.11
603	-0.00	-0.00	-0.00	903.00	200.00	0.00	-0.00	-44.33	-28.00	678.41	242.11	239.90	0.00	3934.49
604	18.23	3.13	-5.65	1162.46	394.59	0.00	196.10	-48.07	-28.15	679.63	241.40	239.69	0.00	3995.46
605	18.23	3.05	-5.65	1162.46	400.00	0.00	291.57	-51.96	-28.38	680.08	240.50	239.71	0.00	4029.91
606	18.23	3.20	-5.65	1154.35	394.59	0.00	248.06	-56.08	-29.22	678.56	239.76	239.62	0.00	3982.90
607	-0.00	-0.00	-0.00	903.00	200.00	0.00	-0.00	-60.12	-30.06	675.51	238.81	239.62	0.00	3926.78
608	18.31	3.05	-5.65	1154.35	400.00	0.00	377.35	-63.55	-31.20	671.54	238.17	239.40	0.00	3829.38
609	18.16	3.13	-5.80	1163.53	384.21	0.00	-33.53	-67.21	-32.20	664.22	237.49	239.42	0.00	3760.63
610	18.23	2.98	-5.80	1163.53	400.00	0.00	285.30	-70.72	-33.26	656.59	236.70	239.41	0.00	3575.29
611	-0.00	-0.00	-0.00	903.00	200.00	0.00	-0.00	-75.53	-34.48	648.19	235.95	239.03	0.00	3243.10
612	19.76	3.81	-5.49	1153.00	394.44	0.00	347.99	-76.75	-39.90	631.10	234.50	238.93	0.00	3187.90
613	21.36	2.98	-5.49	1153.00	394.44	0.00	594.67	-80.57	-33.19	619.66	234.62	238.41	0.00	3226.87
614	16.56	3.20	-5.80	1171.42	389.47	0.00	-881.80	-79.57	-33.65	599.37	233.86	238.44	0.00	2955.40
615	-0.00	-0.00	-0.00	903.00	200.00	0.00	-0.00	-79.35	-32.81	577.55	232.87	238.04	0.00	2721.09
616	19.99	3.13	-5.65	1146.24	367.57	0.00	-318.17	-80.11	-28.23	555.11	232.46	237.82	0.00	2776.88
617	17.62	2.44	-5.80	1163.53	389.47	0.00	-226.47	-80.87	-28.53	530.55	231.92	237.27	0.00	2504.71
618	-0.00	-0.00	-0.00	903.00	200.00	0.00	-0.00	-80.03	-25.18	502.17	231.27	236.83	0.00	2394.55
619	19.45	2.67	-5.80	1139.84	400.00	0.00	420.42	-78.89	-22.13	474.85	230.98	236.70	0.00	2169.72
620	18.69	2.75	-5.80	1139.84	394.74	0.00	174.27	-76.90	-19.84	446.01	230.72	236.26	0.00	1993.83
621	19.38	3.05	-5.80	1116.16	384.21	0.00	81.11	-74.01	-16.02	413.97	230.34	235.75	0.00	1845.49
622	19.07	2.59	-5.49	1136.33	400.00	0.00	371.30	-70.95	-13.89	383.30	230.25	235.59	0.00	1679.11
623	19.07	2.90	-5.95	1133.77	379.49	0.00	-37.95	-67.60	-11.06	351.10	229.99	235.46	0.00	1543.28
624	-0.00	-0.00	-0.00	903.00	200.00	0.00	-0.00	-63.10	-8.32	314.64	229.73	235.21	0.00	1428.45
625	19.23	2.90	-5.34	1160.14	400.00	0.00	330.24	-58.06	-6.41	281.22	229.03	234.83	0.00	1276.35
626	19.30	2.98	-5.65	1121.92	394.59	0.00	266.62	-51.35	-4.27	247.34	228.56	234.92	0.00	1197.86
627	19.30	2.98	-5.34	1134.43	400.00	0.00	356.62	-42.42	-2.75	208.74	227.41	234.94	0.00	1133.68
628	19.38	2.67	-5.34	1168.71	400.00	0.00	350.95	-32.58	-2.06	175.17	225.52	233.80	0.00	1125.90
629	19.30	3.05	-5.49	1161.33	394.44	0.00	103.84	-22.66	-1.53	142.52	220.99	233.62	0.00	948.71
630	-0.00	-0.00	-0.00	903.00	200.00	0.00	-0.00	-14.80	-1.14	112.92	217.30	231.89	0.00	783.72
631	19.45	2.98	-5.04	1175.73	400.00	0.00	264.25	-11.98	-1.07	91.09	214.57	232.16	0.00	576.38
632	-0.00	-0.00	-0.00	903.00	200.00	0.00	-0.00	-9.00	-0.23	74.77	212.45	230.61	0.00	482.57
633	19.61	3.05	-5.49	1128.00	394.44	0.00	264.91	-4.27	-0.61	61.80	208.89	229.63	0.00	390.00
634	-0.00	-0.00	-0.00	903.00	200.00	0.00	-0.00	-0.76	-0.76	50.96	206.59	229.94	0.00	272.10
635	-0.00	-0.00	-0.00	903.00	200.00	0.00	-0.00	1.37	-1.07	40.89	207.09	228.36	0.00	351.69
636	19.45	2.90	-5.34	1134.43	388.57	0.00	136.67	3.13	-1.83	32.04	204.29	226.67	0.00	159.93
637	19.61	3.13	-5.49	1119.67	394.44	0.00	296.70	4.50	-2.06	25.33	206.02	228.92	0.00	142.57
638	-0.00	-0.00	-0.00	903.00	200.00	0.00	-0.00	5.34	-2.14	19.07	206.40	222.40	0.00	79.90
639	-0.00	-0.00	-0.00	903.00	200.00	0.00	-0.00	3.66	-1.60	11.75	210.39	220.78	0.00	92.74
640	19.76	2.98	-5.04	1139.36	400.00	0.00	410.60	-0.00	-0.00	-0.00	300.00	200.00	0.00	-0.00
641	19.61	3.20	-5.04	1148.45	400.00	0.00	319.74	-0.00	-0.00	-0.00	300.00	200.00	0.00	-0.00
642	19.68	3.05	-5.19	1132.41	394.12	0.00	282.74	-0.00	-0.00	-0.00	300.00	200.00	0.00	-0.00
643	-0.00	-0.00	-0.00	903.00	200.00	0.00	-0.00	-0.00	-0.00	-0.00	300.00	200.00	0.00	-0.00
644	-0.00	-0.00	-0.00	903.00	200.00	0.00	-0.00	-0.00	-0.00	-0.00	300.00	200.00	0.00	-0.00
645	19.68	3.20	-5.49	1119.67	377.78	0.00	81.38	-0.00	-0.00	-0.00	300.00	200.00	0.00	-0.00
646	19.61	3.20	-5.34	1143.00	382.86	0.00	23.98	-0.00	-0.00	-0.00	300.00	200.00	0.00	-0.00
647	19.76	3.20	-5.34	1134.43	382.86	0.00	102.23	-0.00	-0.00	-0.00	300.00	200.00	0.00	-0.00
648	19.61	3.13	-5.49	1128.00	394.44	0.00	385.07	-0.00	-0.00	-0.00	300.00	200.00	0.00	-0.00
649	-0.00	-0.00	-0.00	903.00	200.00	0.00	-0.00	-0.00	-0.00	-0.00	300.00	200.00	0.00	-0.00
650	19.61	3.36	-5.49	1119.67	383.33	0.00	166.58	-0.00	-0.00	-0.00	300.00	200.00	0.00	-0.00
651	19.30	3.28	-5.34	1134.43	400.00	0.00	400.43	-0.00	-0.00	-0.00	300.00	200.00	0.00	-0.00
652	19.45	3.20	-5.19	1123.59	394.12	0.00	414.68	-0.00	-0.00	-0.00	300.00	200.00	0.00	-0.00
653	19.38	3.20	-5.49	1136.33	394.44	0.00	319.59	-0.00	-0.00	-0.00	300.00	200.00	0.00	-0.00
654	19.30	3.59	-5.34	1134.43	382.86	0.00	-1.09	-0.00	-0.00	-0.00	300.00	200.00	0.00	-0.00
655	-0.00	-0.00	-0.00	903.00	200.00	0.00	-0.00	-0.00	-0.00	-0.00	300.00	200.00	0.00	-0.00
656	19.45	3.20	-5.34	1134.43	400.00	0.00	471.50	-0.00	-0.00	-0.00	300.00	200.00	0.00	-0.00
657	19.23	3.28	-5.65	1130.03	378.38	0.00	6.80	-0.00	-0.00	-0.00	300.00	200.00	0.00	-0.00
658	-0.00	-0.00	-0.00	903.00	200.00	0.00	-0.00	-0.00	-0.00	-0.00	300.00	200.00	0.00	-0.00
659	19.38	3.51	-5.49	1153.00	377.78	0.00	-64.43	-0.00	-0.00	-0.00	300.00	200.00	0.00	-0.00
660	19.23	3.28	-5.34	1134.43	388.57	0.00	188.34	-0.00	-0.00	-0.00	300.00	200.00	0.00	-0.00
661	19.23	3.20	-5.34	1143.00	382.86	0.00	45.78	-0.00	-0.00	-0.00	300.00	200.00	0.00	-0.00
662	-0.00	-0.00	-0.00	903.00	200.00	0.00	-0.00	-0.00	-0.00	-0.00	300.00	200.00	0.00	-0.00
663	19.23	3.13	-5.49	1136.33	394.44	0.00	353.50	-0.00	-0.00	-0.00	300.00	200.00	0.00	-0.00
664	19.30	3.20	-5.49	1153.00	377.78	0.00	-70.36	-0.00	-0.00	-0.00	300.00	200.00	0.00	-0.00
665	19.15	3.36	-5.34	1160.14	400.00	0.00	311.72	-0.00	-0.00	-0.00	300.00	200.00	0.00	-0.00
666	19.23	3.28	-5.19	1150.06	394.12	0.00	243.69	-0.00	-0.00	-0.00	300.00	200.00	0.00	-0.00
667	-0.00	-0.00	-0.00	903.00	200.00	0.00	-0.00	-0.00	-0.00	-0.00	300.00	200.00	0.00	-0.00
668	-0.00	-0.00	-0.00	903.00	200.00	0.00	-0.00	-0.00	-0.00	-0.00	300.00	200.00	0.00	-0.00
669	19.07	3.36	-5.34	1134.43	400.00	0.00	405.67	-0.00	-0.00	-0.00	300.00	200.00	0.00	-0.00
670	19.15	3.36	-5.34	1125.86	400.00	0.00	495.47	-0.00	-0.00	-0.00	300.00	200.00	0.00	-0.00
671	19.15	3.66	-5.34	1134.43	388.57	0.00	131.44	-0.00	-0.00	-0.00	300.00	200.00	0.00	-0.00
672	19.07	3.36	-5.49	1136.33	394.44	0.00	270.42	-0.00	-0.00	-0.00	300.00	200.00	0.00	-0.00
673	19.15	3.59	-5.34	1134.43	400.00	0.00	345.07	-0.00	-0.00	-0.00	300.00	200.00	0.00	-0.00
674	-0.00	-0.00	-0.00	903.00	200.00	0.00	-0.00	-0.00	-0.00	-0.00	300.00	200.00	0.00	-0.00
675	-0.00	-0.00	-0.00	903.00	200.00	0.00	-0.00	-0.00	-0.00	-0.00	300.00	200.00	0.00	-0.00
676	19.07	3.51	-5.34	1160.14	388.57	0.00	85.01	-0.00	-0.00	-0.00	300.00	200.00	0.00	-0.00
677	-0.00	-0.00	-0.00	903.00	200.00	0.00	-0.00	-0.00	-0.00	-0.00	300.00	200.00	0.00	-0.00
678	-0.00	-0.00	-0.00	903.00	200.00	0.00	-0.00	-0.00	-0.00	-0.00	300.00	200.00	0.00	-0.00
679	19.07	3.59	-5.49	1153.00	394.44	0.00	203.03	-0.00	-0.00	-0.00	300.00	200.00	0.00	-0.00
680	19.07	3.59	-5.65	1146.24	389.19	0.00	195.68	-0.00	-0.00	-0.00	300.00	200.00	0.00	-0.00
681	19.15	3.59	-5.49	1153.00	400.00	0.00	370.03	-0.00	-0.00	-0.00	300.00	200.00	0.00	-0.00
682	18.92	3.51	-5.34	1160.14	400.00	0.00	295.37	-0.00	-0.00	-0.00	300.00	200.00	0.00	-0.00
683	19.00	3.66	-5.65	1146.24	389.19	0.00	162.69	-0.00	-0.00	-0.00	300.00	200.00	0.00	-0.00
684	19.00	3.74	-5.65	1154.35	394.59	0.00	147.85	-0.00	-0.00	-0.00	300.00	200.00	0.00	-0.00
685	-0.00	-0.00	-0.00	903.00	200.00	0.00	-0.00	-0.00	-0.00	-0.00	300.00	200.00	0.00	-0.00
686	-0.00	-0.00	-0.00	903.00	200.00	0.00	-0.00	-0.00	-0.00	-0.00	300.00	200.00	0.00	-0.00
687	-0.00	-0.00	-0.00	903.00	200.00	0.00	-0.00	-0.00	-0.00	-0.00	300.00	200.00	0.00	-0.00
688	19.07	3.59	-5.49	1153.00	400.00	0.00	354.77	-0.00	-0.00	-0.00	300.00	200.00	0.00	-0.00
689	18.92	3.59	-5.65	1130.03	394.59	0.00	327.24	-0.00	-0.00	-0.00	300.00	200.00	0.00	-0.00
690	18.92	3.59	-5.34	1143.00	400.00	0.00	314.33	-0.00	-0.00	-0.00	300.00	200.00	0.00	-0.00
691	18.69	3.66	-5.49	1169.67	400.00	0.00	221.25	-0.00	-0.00	-0.00	300.00	200.00	0.00	-0.00
692	-0.00	-0.00	-0.00	903.00	200.00	0.00	-0.00	-0.00	-0.00	-0.00	300.00	200.00	0.00	-0.00
693	18.92	3.51	-5.80	1124.05	389.47	0.00	314.41	-0.00	-0.00	-0.00	300.00	200.00	0.00	-0.00
694	18.69	3.59	-5.34	1168.71	400.00	0.00	267.90	-0.00	-0.00	-0.00	300.00	200.00	0.00	-0.00
695	18.92	3.59	-5.34	1134.43	400.00	0.00	413.73	-0.00	-0.00	-0.00	300.00	200.00	0.00	-0.00
696	-0.00	-0.00	-0.00	903.00	200.00	0.00	-0.00	-0.00	-0.00	-0.00	300.00	200.00	0.00	-0.00
697	-0.00	-0.00	-0.00	903.00	200.00	0.00	-0.00	-0.00	-0.00	-0.00	300.00	200.00	0.00	-0.00
698	-0.00	-0.00	-0.00	903.00	200.00	0.00	-0.00	-0.00	-0.00	-0.00	300.00	200.00	0.00	-0.00
699	18.77	3.66	-5.80	1147.74	389.47	0.00	165.04	-0.00	-0.00	-0.00	300.00	200.00	0.00	-0.00
700	-0.00	-0.00	-0.00	903.00	200.00	0.00	-0.00	-0.00	-0.00	-0.00	300.00	200.00	0.00	-0.00
701	-0.00	-0.00	-0.00	903.00	200.00	0.00	-0.00	-0.00	-0.00	-0.00	300.00	200.00	0.00	-0.00
702	18.77	3.66	-5.49	1161.33	394.44	0.00	185.65	-0.00	-0.00	-0.00	300.00	200.00	0.00	-0.00
703	18.62	3.66	-5.80	1139.84	384.21	0.00	44.17	-0.00	-0.00	-0.00	300.00	200.00	0.00	-0.00
704	18.69	3.74	-5.65	1154.35	389.19	0.00	124.75	-0.00	-0.00	-0.00	300.00	200.00	0.00	-0.00
705	18.69	3.59	-5.65	1154.35	400.00	0.00	319.40	-0.00	-0.00	-0.00	300.00	200.00	0.00	-0.00
706	18.39	3.59	-5.65	1146.24	389.19	0.00	88.67	-0.00	-0.00	-0.00	300.00	200.00	0.00	-0.00
707	-0.00	-0.00	-0.00	903.00	200.00	0.00	-0.00	-0.00	-0.00	-0.00	300.00	200.00	0.00	-0.00
708	18.69	3.74	-5.49	1153.00	394.44	0.00	250.92	-0.00	-0.00	-0.00	300.00	200.00	0.00	-0.00
709	18.39	3.81	-5.80	1139.84	384.21	0.00	34.53	-0.00	-0.00	-0.00	300.00	200.00	0.00	-0.00
710	18.54	3.66	-5.65	1146.24	389.19	0.00	98.98	-0.00	-0.00	-0.00	300.00	200.00	0.00	-0.00
711	-0.00	-0.00	-0.00	903.00	200.00	0.00	-0.00	-0.00	-0.00	-0.00	300.00	200.00	0.00	-0.00
712	-0.00	-0.00	-0.00	903.00	200.00	0.00	-0.00	-0.00	-0.00	-0.00	300.00	200.00	0.00	-0.00
713	18.77	3.66	-5.65	1154.35	389.19	0.00	112.59	-0.00	-0.00	-0.00	300.00	200.00	0.00	-0.00
714	18.69	3.66	-5.65	1130.03	389.19	0.00	233.01	-0.00	-0.00	-0.00	300.00	200.00	0.00	-0.00
715	18.69	3.74	-5.65	1146.24	394.59	0.00	278.99	-0.00	-0.00	-0.00	300.00	200.00	0.00	-0.00
716	18.62	3.74	-5.49	1153.00	400.00	0.00	339.51	-0.00	-0.00	-0.00	300.00	200.00	0.00	-0.00
717	18.62	3.66	-5.34	1160.14	388.57	0.00	165.45	-0.00	-0.00	-0.00	300.00	200.00	0.00	-0.00
718	18.54	3.66	-5.65	1146.24	389.19	0.00	167.64	-0.00	-0.00	-0.00	300.00	200.00	0.00	-0.00
719	18.54	3.74	-5.65	1146.24	389.19	0.00	103.31	-0.00	-0.00	-0.00	300.00	200.00	0.00	-0.00
720	18.16	3.51	-5.49	1161.33	400.00	0.00	275.93	-0.00	-0.00	-0.00	300.00	200.00	0.00	-0.00
721	18.16	3.66	-5.65	1162.46	394.59	0.00	202.90	-0.00	-0.00	-0.00	300.00	200.00	0.00	-0.00
722	18.39	3.36	-5.49	1169.67	394.44	0.00	322.55	-0.00	-0.00	-0.00	300.00	200.00	0.00	-0.00
723	18.16	3.36	-5.65	1154.35	400.00	0.00	453.23	-0.00	-0.00	-0.00	300.00	200.00	0.00	-0.00
724	18.23	3.81	-5.34	1177.29	400.00	0.00	220.16	-0.00	-0.00	-0.00	300.00	200.00	0.00	-0.00
725	-0.00	-0.00	-0.00	903.00	200.00	0.00	-0.00	-0.00	-0.00	-0.00	300.00	200.00	0.00	-0.00
726	18.23	3.51	-5.65	1146.24	389.19	0.00	192.80	-0.00	-0.00	-0.00	300.00	200.00	0.00	-0.00
727	-0.00	-0.00	-0.00	903.00	200.00	0.00	-0.00	-0.00	-0.00	-0.00	300.00	200.00	0.00	-0.00
728	18.08	3.74	-5.80	1155.63	394.74	0.00	242.13	-0.00	-0.00	-0.00	300.00	200.00	0.00	-0.00
729	-0.00	-0.00	-0.00	903.00	200.00	0.00	-0.00	-0.00	-0.00	-0.00	300.00	200.00	0.00	-0.00
730	18.08	3.28	-5.65	1154.35	400.00	0.00	342.70	-0.00	-0.00	-0.00	300.00	200.00	0.00	-0.00
731	18.01	2.90	-5.34	1160.14	400.00	0.00	360.76	-0.00	-0.00	-0.00	300.00	200.00	0.00	-0.00
732	18.39	3.66	-5.80	1147.74	389.47	0.00	275.86	-0.00	-0.00	-0.00	300.00	200.00	0.00	-0.00
733	17.93	3.28	-5.65	1146.24	389.19	0.00	190.74	-0.00	-0.00	-0.00	300.00	200.00	0.00	-0.00
734	-0.00	-0.00	-0.00	903.00	200.00	0.00	-0.00	-0.00	-0.00	-0.00	300.00	200.00	0.00	-0.00
735	-0.00	-0.00	-0.00	903.00	200.00	0.00	-0.00	-0.00	-0.00	-0.00	300.00	200.00	0.00	-0.00
736	18.01	3.20	-5.65	1162.46	400.00	0.00	435.08	-0.00	-0.00	-0.00	300.00	200.00	0.00	-0.00
737	17.93	3.28	-5.34	1194.43	400.00	0.00	318.04	-0.00	-0.00	-0.00	300.00	200.00	0.00	-0.00
738	17.62	3.28	-5.65	1162.46	378.38	0.00	-42.06	-0.00	-0.00	-0.00	300.00	200.00	0.00	-0.00
739	17.93	3.36	-5.80	1171.42	384.21	0.00	89.95	-0.00	-0.00	-0.00	300.00	200.00	0.00	-0.00
740	17.85	3.59	-5.80	1155.63	389.47	0.00	165.04	-0.00	-0.00	-0.00	300.00	200.00	0.00	-0.00
741	-0.00	-0.00	-0.00	903.00	200.00	0.00	-0.00	-0.00	-0.00	-0.00	300.00	200.00	0.00	-0.00
742	17.70	3.59	-5.80	1155.63	384.21	0.00	42.97	-0.00	-0.00	-0.00	300.00	200.00	0.00	-0.00
743	17.47	3.51	-5.49	1169.67	400.00	0.00	292.46	-0.00	-0.00	-0.00	300.00	200.00	0.00	-0.00
744	17.62	3.20	-5.65	1162.46	389.19	0.00	168.26	-0.00	-0.00	-0.00	300.00	200.00	0.00	-0.00
745	17.32	3.20	-5.49	1161.33	400.00	0.00	370.03	-0.00	-0.00	-0.00	300.00	200.00	0.00	-0.00
746	17.55	3.51	-5.65	1154.35	389.19	0.00	103.10	-0.00	-0.00	-0.00	300.00	200.00	0.00	-0.00
747	-0.00	-0.00	-0.00	903.00	200.00	0.00	-0.00	-0.00	-0.00	-0.00	300.00	200.00	0.00	-0.00
748	-0.00	-0.00	-0.00	903.00	200.00	0.00	-0.00	-0.00	-0.00	-0.00	300.00	200.00	0.00	-0.00
749	17.47	3.28	-5.80	1147.74	373.68	0.00	-125.89	-0.00	-0.00	-0.00	300.00	200.00	0.00	-0.00
750	17.47	3.20	-5.49	1178.00	400.00	0.00	209.81	-0.00	-0.00	-0.00	300.00	200.00	0.00	-0.00
751	-0.00	-0.00	-0.00	903.00	200.00	0.00	-0.00	-0.00	-0.00	-0.00	300.00	200.00	0.00	-0.00
752	17.55	3.20	-5.80	1139.84	384.21	0.00	70.27	-0.00	-0.00	-0.00	300.00	200.00	0.00	-0.00
753	17.70	2.98	-5.65	1146.24	394.59	0.00	248.68	-0.00	-0.00	-0.00	300.00	200.00	0.00	-0.00
754	17.78	3.20	-5.65	1146.24	394.59	0.00	207.85	-0.00	-0.00	-0.00	300.00	200.00	0.00	-0.00
755	17.78	3.05	-5.49	1153.00	394.44	0.00	244.56	-0.00	-0.00	-0.00	300.00	200.00	0.00	-0.00
756	17.62	2.98	-5.65	1146.24	389.19	0.00	138.57	-0.00	-0.00	-0.00	300.00	200.00	0.00	-0.00
757	-0.00	-0.00	-0.00	903.00	200.00	0.00	-0.00	-0.00	-0.00	-0.00	300.00	200.00	0.00	-0.00
758	17.85	3.05	-5.65	1146.24	394.59	0.00	259.81	-0.00	-0.00	-0.00	300.00	200.00	0.00	-0.00
759	-0.00	-0.00	-0.00	903.00	200.00	0.00	-0.00	-0.00	-0.00	-0.00	300.00	200.00	0.00	-0.00
760	17.93	2.98	-5.65	1146.24	394.59	0.00	270.33	-0.00	-0.00	-0.00	300.00	200.00	0.00	-0.00
761	-0.00	-0.00	-0.00	903.00	200.00	0.00	-0.00	-0.00	-0.00	-0.00	300.00	200.00	0.00	-0.00
762	17.85	2.98	-5.95	1141.46	384.62	0.00	91.55	-0.00	-0.00	-0.00	300.00	200.00	0.00	-0.00
763	17.93	3.13	-5.65	1154.35	394.59	0.00	230.74	-0.00	-0.00	-0.00	300.00	200.00	0.00	-0.00
764	17.85	2.98	-5.65	1130.03	394.59	0.00	303.73	-0.00	-0.00	-0.00	300.00	200.00	0.00	-0.00
765	17.78	3.05	-5.65	1146.24	394.59	0.00	244.97	-0.00	-0.00	-0.00	300.00	200.00	0.00	-0.00
766	-0.00	-0.00	-0.00	903.00	200.00	0.00	-0.00	-0.00	-0.00	-0.00	300.00	200.00	0.00	-0.00
767	17.93	3.05	-5.49	1136.33	400.00	0.00	378.93	-0.00	-0.00	-0.00	300.00	200.00	0.00	-0.00
768	17.78	2.98	-5.49	1169.67	400.00	0.00	244.14	-0.00	-0.00	-0.00	300.00	200.00	0.00	-0.00
769	-0.00	-0.00	-0.00	903.00	200.00	0.00	-0.00	-0.00	-0.00	-0.00	300.00	200.00	0.00	-0.00
770	17.85	3.13	-5.49	1161.33	394.44	0.00	145.59	-0.00	-0.00	-0.00	300.00	200.00	0.00	-0.00
771	17.85	3.20	-5.49	1178.00	400.00	0.00	240.33	-0.00	-0.00	-0.00	300.00	200.00	0.00	-0.00
772	17.78	3.13	-5.65	1146.24	378.38	0.00	-61.86	-0.00	-0.00	-0.00	300.00	200.00	0.00	-0.00
773	17.70	3.05	-5.49	1161.33	400.00	0.00	256.86	-0.00	-0.00	-0.00	300.00	200.00	0.00	-0.00
774	17.85	2.98	-5.65	1154.35	389.19	0.00	134.85	-0.00	-0.00	-0.00	300.00	200.00	0.00	-0.00
775	17.85	2.98	-5.65	1146.24	394.59	0.00	301.26	-0.00	-0.00	-0.00	300.00	200.00	0.00	-0.00
776	18.01	3.20	-5.65	1146.24	400.00	0.00	349.71	-0.00	-0.00	-0.00	300.00	200.00	0.00	-0.00
777	17.93	3.05	-5.65	1146.24	389.19	0.00	154.86	-0.00	-0.00	-0.00	300.00	200.00	0.00	-0.00
778	17.85	3.05	-5.80	1139.84	373.68	0.00	-93.96	-0.00	-0.00	-0.00	300.00	200.00	0.00	-0.00
779	-0.00	-0.00	-0.00	903.00	200.00	0.00	-0.00	-0.00	-0.00	-0.00	300.00	200.00	0.00	-0.00
780	17.93	3.05	-5.80	1155.63	384.21	0.00	82.72	-0.00	-0.00	-0.00	300.00	200.00	0.00	-0.00
781	17.62	3.05	-5.49	1136.33	400.00	0.00	340.78	-0.00	-0.00	-0.00	300.00	200.00	0.00	-0.00
782	17.78	3.13	-5.65	1154.35	389.19	0.00	104.96	-0.00	-0.00	-0.00	300.00	200.00	0.00	-0.00
783	-0.00	-0.00	-0.00	903.00	200.00	0.00	-0.00	-0.00	-0.00	-0.00	300.00	200.00	0.00	-0.00
784	17.70	3.05	-5.80	1124.05	394.74	0.00	300.36	-0.00	-0.00	-0.00	300.00	200.00	0.00	-0.00
785	-0.00	-0.00	-0.00	903.00	200.00	0.00	-0.00	-0.00	-0.00	-0.00	300.00	200.00	0.00	-0.00
786	17.70	2.90	-5.65	1162.46	394.59	0.00	220.22	-0.00	-0.00	-0.00	300.00	200.00	0.00	-0.00
787	17.62	3.28	-5.65	1146.24	389.19	0.00	87.22	-0.00	-0.00	-0.00	300.00	200.00	0.00	-0.00
788	17.85	2.98	-5.49	1161.33	394.44	0.00	230.79	-0.00	-0.00	-0.00	300.00	200.00	0.00	-0.00
789	17.70	3.13	-5.65	1146.24	389.19	0.00	93.00	-0.00	-0.00	-0.00	300.00	200.00	0.00	-0.00
790	17.62	2.98	-5.65	1130.03	378.38	0.00	-26.60	-0.00	-0.00	-0.00	300.00	200.00	0.00	-0.00
791	17.93	3.05	-5.65	1146.24	389.19	0.00	177.74	-0.00	-0.00	-0.00	300.00	200.00	0.00	-0.00
792	-0.00	-0.00	-0.00	903.00	200.00	0.00	-0.00	-0.00	-0.00	-0.00	300.00	200.00	0.00	-0.00
793	17.70	3.13	-5.65	1154.35	400.00	0.00	304.76	-0.00	-0.00	-0.00	300.00	200.00	0.00	-0.00
794	17.55	2.98	-5.80	1147.74	389.47	0.00	147.57	-0.00	-0.00	-0.00	300.00	200.00	0.00	-0.00
795	-0.00	-0.00	-0.00	903.00	200.00	0.00	-0.00	-0.00	-0.00	-0.00	300.00	200.00	0.00	-0.00
796	17.55	2.98	-5.80	1139.84	389.47	0.00	171.06	-0.00	-0.00	-0.00	300.00	200.00	0.00	-0.00
797	17.62	3.13	-5.65	1154.35	389.19	0.00	98.98	-0.00	-0.00	-0.00	300.00	200.00	0.00	-0.00
798	17.62	2.90	-5.80	1139.84	384.21	0.00	110.83	-0.00	-0.00	-0.00	300.00	200.00	0.00	-0.00
799	17.55	3.05	-5.65	1130.03	389.19	0.00	177.95	-0.00	-0.00	-0.00	300.00	200.00	0.00	-0.00
800	17.70	2.98	-5.65	1130.03	394.59	0.00	365.59	-0.00	-0.00	-0.00	300.00	200.00	0.00	-0.00
801	-0.00	-0.00	-0.00	903.00	200.00	0.00	-0.00	-0.00	-0.00	-0.00	300.00	200.00	0.00	-0.00
802	17.62	3.13	-5.80	1124.05	389.47	0.00	130.10	-0.00	-0.00	-0.00	300.00	200.00	0.00	-0.00
803	17.55	2.90	-5.65	1162.46	400.00	0.00	308.27	-0.00	-0.00	-0.00	300.00	200.00	0.00	-0.00
804	17.55	2.98	-5.65	1154.35	394.59	0.00	217.75	-0.00	-0.00	-0.00	300.00	200.00	0.00	-0.00
805	17.62	3.05	-5.49	1161.33	383.33	0.00	62.31	-0.00	-0.00	-0.00	300.00	200.00	0.00	-0.00
806	17.62	3.05	-5.80	1139.84	400.00	0.00	421.62	-0.00	-0.00	-0.00	300.00	200.00	0.00	-0.00
807	-0.00	-0.00	-0.00	903.00	200.00	0.00	-0.00	-0.00	-0.00	-0.00	300.00	200.00	0.00	-0.00
808	17.62	3.13	-5.80	1147.74	394.74	0.00	286.10	-0.00	-0.00	-0.00	300.00	200.00	0.00	-0.00
809	17.47	2.98	-5.49	1161.33	394.44	0.00	179.50	-0.00	-0.00	-0.00	300.00	200.00	0.00	-0.00
810	17.55	3.13	-5.65	1146.24	389.19	0.00	109.90	-0.00	-0.00	-0.00	300.00	200.00	0.00	-0.00
811	17.55	3.05	-5.65	1170.57	400.00	0.00	289.71	-0.00	-0.00	-0.00	300.00	200.00	0.00	-0.00
812	17.62	3.05	-5.80	1147.74	400.00	0.00	397.53	-0.00	-0.00	-0.00	300.00	200.00	0.00	-0.00
813	17.70	3.13	-5.65	1178.68	394.59	0.00	201.66	-0.00	-0.00	-0.00	300.00	200.00	0.00	-0.00
814	17.32	3.05	-5.65	1170.57	394.59	0.00	150.32	-0.00	-0.00	-0.00	300.00	200.00	0.00	-0.00
815	-0.00	-0.00	-0.00	903.00	200.00	0.00	-0.00	-0.00	-0.00	-0.00	300.00	200.00	0.00	-0.00
816	17.55	3.05	-5.65	1162.46	394.59	0.00	219.60	-0.00	-0.00	-0.00	300.00	200.00	0.00	-0.00
817	17.47	2.90	-5.65	1154.35	389.19	0.00	104.75	-0.00	-0.00	-0.00	300.00	200.00	0.00	-0.00
818	17.32	3.05	-5.65	1170.57	389.19	0.00	56.70	-0.00	-0.00	-0.00	300.00	200.00	0.00	-0.00
819	17.55	3.13	-5.80	1147.74	389.47	0.00	178.89	-0.00	-0.00	-0.00	300.00	200.00	0.00	-0.00
820	-0.00	-0.00	-0.00	903.00	200.00	0.00	-0.00	-0.00	-0.00	-0.00	300.00	200.00	0.00	-0.00
821	17.47	2.98	-5.65	1146.24	389.19	0.00	178.36	-0.00	-0.00	-0.00	300.00	200.00	0.00	-0.00
822	-0.00	-0.00	-0.00	903.00	200.00	0.00	-0.00	-0.00	-0.00	-0.00	300.00	200.00	0.00	-0.00
823	-0.00	-0.00	-0.00	903.00	200.00	0.00	-0.00	-0.00	-0.00	-0.00	300.00	200.00	0.00	-0.00
824	-0.00	-0.00	-0.00	903.00	200.00	0.00	-0.00	-0.00	-0.00	-0.00	300.00	200.00	0.00	-0.00
825	-0.00	-0.00	-0.00	903.00	200.00	0.00	-0.00	-0.00	-0.00	-0.00	300.00	200.00	0.00	-0.00
826	17.32	3.20	-5.80	1163.53	384.21	0.00	-24.90	-0.00	-0.00	-0.00	300.00	200.00	0.00	-0.00
827	17.47	3.13	-5.49	1169.67	400.00	0.00	279.74	-0.00	-0.00	-0.00	300.00	200.00	0.00	-0.00
828	17.55	3.20	-5.49	1178.00	400.00	0.00	225.07	-0.00	-0.00	-0.00	300.00	200.00	0.00	-0.00
829	17.32	3.05	-5.80	1147.74	394.74	0.00	222.46	-0.00	-0.00	-0.00	300.00	200.00	0.00	-0.00
830	17.70	3.13	-5.49	1153.00	400.00	0.00	377.66	-0.00	-0.00	-0.00	300.00	200.00	0.00	-0.00
831	17.47	3.05	-5.65	1154.35	394.59	0.00	229.50	-0.00	-0.00	-0.00	300.00	200.00	0.00	-0.00
832	17.32	3.20	-5.49	1169.67	400.00	0.00	228.88	-0.00	-0.00	-0.00	300.00	200.00	0.00	-0.00
833	17.47	3.13	-5.80	1163.53	373.68	0.00	-183.71	-0.00	-0.00	-0.00	300.00	200.00	0.00	-0.00
834	-0.00	-0.00	-0.00	903.00	200.00	0.00	-0.00	-0.00	-0.00	-0.00	300.00	200.00	0.00	-0.00
835	17.32	3.05	-5.65	1178.68	389.19	0.00	54.85	-0.00	-0.00	-0.00	300.00	200.00	0.00	-0.00
836	17.55	3.20	-5.65	1162.46	389.19	0.00	85.16	-0.00	-0.00	-0.00	300.00	200.00	0.00	-0.00
837	17.32	3.05	-5.65	1154.35	394.59	0.00	199.81	-0.00	-0.00	-0.00	300.00	200.00	0.00	-0.00
838	-0.00	-0.00	-0.00	903.00	200.00	0.00	-0.00	-0.00	-0.00	-0.00	300.00	200.00	0.00	-0.00
839	-0.00	-0.00	-0.00	903.00	200.00	0.00	-0.00	-0.00	-0.00	-0.00	300.00	200.00	0.00	-0.00
840	-0.00	-0.00	-0.00	903.00	200.00	0.00	-0.00	-0.00	-0.00	-0.00	300.00	200.00	0.00	-0.00
841	-0.00	-0.00	-0.00	903.00	200.00	0.00	-0.00	-0.00	-0.00	-0.00	300.00	200.00	0.00	-0.00
842	17.47	3.05	-5.95	1149.15	389.74	0.00	160.61	-0.00	-0.00	-0.00	300.00	200.00	0.00	-0.00
843	17.32	3.05	-5.49	1169.67	400.00	0.00	246.68	-0.00	-0.00	-0.00	300.00	200.00	0.00	-0.00
844	17.47	3.13	-5.80	1163.53	389.47	0.00	46.38	-0.00	-0.00	-0.00	300.00	200.00	0.00	-0.00
845	-0.00	-0.00	-0.00	903.00	200.00	0.00	-0.00	-0.00	-0.00	-0.00	300.00	200.00	0.00	-0.00
846	-0.00	-0.00	-0.00	903.00	200.00	0.00	-0.00	-0.00	-0.00	-0.00	300.00	200.00	0.00	-0.00
847	17.47	3.05	-5.65	1162.46	394.59	0.00	158.98	-0.00	-0.00	-0.00	300.00	200.00	0.00	-0.00
848	-0.00	-0.00	-0.00	903.00	200.00	0.00	-0.00	-0.00	-0.00	-0.00	300.00	200.00	0.00	-0.00
849	-0.00	-0.00	-0.00	903.00	200.00	0.00	-0.00	-0.00	-0.00	-0.00	300.00	200.00	0.00	-0.00
850	17.32	2.82	-5.49	1169.67	400.00	0.00	330.61	-0.00	-0.00	-0.00	300.00	200.00	0.00	-0.00
851	17.32	3.05	-5.80	1163.53	400.00	0.00	265.42	-0.00	-0.00	-0.00	300.00	200.00	0.00	-0.00
852	-0.00	-0.00	-0.00	903.00	200.00	0.00	-0.00	-0.00	-0.00	-0.00	300.00	200.00	0.00	-0.00
853	-0.00	-0.00	-0.00	903.00	200.00	0.00	-0.00	-0.00	-0.00	-0.00	300.00	200.00	0.00	-0.00
854	17.17	3.13	-5.65	1162.46	372.97	0.00	-199.81	-0.00	-0.00	-0.00	300.00	200.00	0.00	-0.00
855	-0.00	-0.00	-0.00	903.00	200.00	0.00	-0.00	-0.00	-0.00	-0.00	300.00	200.00	0.00	-0.00
856	17.32	2.75	-5.34	1194.43	388.57	0.00	16.35	-0.00	-0.00	-0.00	300.00	200.00	0.00	-0.00
857	17.55	2.90	-5.65	1130.03	389.19	0.00	212.59	-0.00	-0.00	-0.00	300.00	200.00	0.00	-0.00
858	17.55	2.75	-5.65	1130.03	389.19	0.00	201.46	-0.00	-0.00	-0.00	300.00	200.00	0.00	-0.00
859	17.62	2.90	-5.80	1139.84	389.47	0.00	157.81	-0.00	-0.00	-0.00	300.00	200.00	0.00	-0.00
860	17.55	2.90	-5.65	1130.03	400.00	0.00	264.97	-0.00	-0.00	-0.00	300.00	200.00	0.00	-0.00
861	17.62	2.75	-5.80	1139.84	394.74	0.00	286.70	-0.00	-0.00	-0.00	300.00	200.00	0.00	-0.00
862	17.62	2.82	-5.65	1154.35	394.59	0.00	225.17	-0.00	-0.00	-0.00	300.00	200.00	0.00	-0.00
863	-0.00	-0.00	-0.00	903.00	200.00	0.00	-0.00	-0.00	-0.00	-0.00	300.00	200.00	0.00	-0.00
864	17.78	2.90	-5.80	1139.84	389.47	0.00	163.83	-0.00	-0.00	-0.00	300.00	200.00	0.00	-0.00
865	17.78	2.82	-5.65	1162.46	389.19	0.00	113.00	-0.00	-0.00	-0.00	300.00	200.00	0.00	-0.00
866	17.85	2.98	-5.80	1147.74	384.21	0.00	19.88	-0.00	-0.00	-0.00	300.00	200.00	0.00	-0.00
867	17.93	2.75	-5.49	1161.33	400.00	0.00	312.81	-0.00	-0.00	-0.00	300.00	200.00	0.00	-0.00
868	17.93	2.82	-5.80	1124.05	389.47	0.00	232.50	-0.00	-0.00	-0.00	300.00	200.00	0.00	-0.00
869	-0.00	-0.00	-0.00	903.00	200.00	0.00	-0.00	-0.00	-0.00	-0.00	300.00	200.00	0.00	-0.00
870	17.85	2.82	-5.65	1146.24	394.59	0.00	223.93	-0.00	-0.00	-0.00	300.00	200.00	0.00	-0.00
871	-0.00	-0.00	-0.00	903.00	200.00	0.00	-0.00	-0.00	-0.00	-0.00	300.00	200.00	0.00	-0.00
872	-0.00	-0.00	-0.00	903.00	200.00	0.00	-0.00	-0.00	-0.00	-0.00	300.00	200.00	0.00	-0.00
873	17.93	2.98	-5.65	1146.24	389.19	0.00	127.64	-0.00	-0.00	-0.00	300.00	200.00	0.00	-0.00
874	18.08	3.28	-5.80	1139.84	384.21	0.00	104.80	-0.00	-0.00	-0.00	300.00	200.00	0.00	-0.00
875	-0.00	-0.00	-0.00	903.00	200.00	0.00	-0.00	-0.00	-0.00	-0.00	300.00	200.00	0.00	-0.00
876	-0.00	-0.00	-0.00	903.00	200.00	0.00	-0.00	-0.00	-0.00	-0.00	300.00	200.00	0.00	-0.00
877	-0.00	-0.00	-0.00	903.00	200.00	0.00	-0.00	-0.00	-0.00	-0.00	300.00	200.00	0.00	-0.00
878	18.23	3.81	-5.49	1136.33	400.00	0.00	422.16	-0.00	-0.00	-0.00	300.00	200.00	0.00	-0.00
879	18.08	3.66	-5.49	1153.00	394.44	0.00	219.98	-0.00	-0.00	-0.00	300.00	200.00	0.00	-0.00
880	18.08	3.81	-5.49	1161.33	400.00	0.00	296.27	-0.00	-0.00	-0.00	300.00	200.00	0.00	-0.00
881	-0.00	-0.00	-0.00	903.00	200.00	0.00	-0.00	-0.00	-0.00	-0.00	300.00	200.00	0.00	-0.00
882	18.23	3.97	-5.65	1146.24	394.59	0.00	294.45	-0.00	-0.00	-0.00	300.00	200.00	0.00	-0.00
883	18.54	3.97	-5.49	1161.33	400.00	0.00	348.41	-0.00	-0.00	-0.00	300.00	200.00	0.00	-0.00
884	18.54	4.04	-5.65	1130.03	394.59	0.00	377.96	-0.00	-0.00	-0.00	300.00	200.00	0.00	-0.00
885	18.62	4.12	-5.34	1160.14	400.00	0.00	352.04	-0.00	-0.00	-0.00	300.00	200.00	0.00	-0.00
886	18.39	4.12	-5.34	1168.71	400.00	0.00	270.95	-0.00	-0.00	-0.00	300.00	200.00	0.00	-0.00
887	18.54	4.04	-5.80	1139.84	384.21	0.00	145.76	-0.00	-0.00	-0.00	300.00	200.00	0.00	-0.00
888	18.39	3.97	-5.49	1153.00	400.00	0.00	396.73	-0.00	-0.00	-0.00	300.00	200.00	0.00	-0.00
889	18.39	4.04	-5.49	1161.33	383.33	0.00	37.51	-0.00	-0.00	-0.00	300.00	200.00	0.00	-0.00
890	-0.00	-0.00	-0.00	903.00	200.00	0.00	-0.00	-0.00	-0.00	-0.00	300.00	200.00	0.00	-0.00
891	18.62	4.04	-5.65	1146.24	389.19	0.00	203.73	-0.00	-0.00	-0.00	300.00	200.00	0.00	-0.00
892	18.23	3.97	-5.49	1136.33	383.33	0.00	128.43	-0.00	-0.00	-0.00	300.00	200.00	0.00	-0.00
893	-0.00	-0.00	-0.00	903.00	200.00	0.00	-0.00	-0.00	-0.00	-0.00	300.00	200.00	0.00	-0.00
894	18.39	3.97	-5.34	1143.00	400.00	0.00	413.51	-0.00	-0.00	-0.00	300.00	200.00	0.00	-0.00
895	18.62	3.97	-5.49	1136.33	400.00	0.00	485.74	-0.00	-0.00	-0.00	300.00	200.00	0.00	-0.00
896	-0.00	-0.00	-0.00	903.00	200.00	0.00	-0.00	-0.00	-0.00	-0.00	300.00	200.00	0.00	-0.00
897	18.62	3.89	-5.65	1162.46	389.19	0.00	154.86	-0.00	-0.00	-0.00	300.00	200.00	0.00	-0.00
898	18.31	3.89	-5.49	1153.00	394.44	0.00	275.93	-0.00	-0.00	-0.00	300.00	200.00	0.00	-0.00
899	18.62	3.81	-5.65	1146.24	389.19	0.00	259.40	-0.00	-0.00	-0.00	300.00	200.00	0.00	-0.00
900	18.54	3.89	-5.65	1146.24	378.38	0.00	25.98	-0.00	-0.00	-0.00	300.00	200.00	0.00	-0.00
901	-0.00	-0.00	-0.00	903.00	200.00	0.00	-0.00	-0.00	-0.00	-0.00	300.00	200.00	0.00	-0.00
902	18.54	3.89	-5.65	1130.03	394.59	0.00	412.61	-0.00	-0.00	-0.00	300.00	200.00	0.00	-0.00
903	-0.00	-0.00	-0.00	903.00	200.00	0.00	-0.00	-0.00	-0.00	-0.00	300.00	200.00	0.00	-0.00
904	-0.00	-0.00	-0.00	903.00	200.00	0.00	-0.00	-0.00	-0.00	-0.00	300.00	200.00	0.00	-0.00
905	-0.00	-0.00	-0.00	903.00	200.00	0.00	-0.00	-0.00	-0.00	-0.00	300.00	200.00	0.00	-0.00
906	18.39	3.89	-5.49	1136.33	394.44	0.00	378.50	-0.00	-0.00	-0.00	300.00	200.00	0.00	-0.00
907	18.39	3.97	-5.80	1139.84	389.47	0.00	232.50	-0.00	-0.00	-0.00	300.00	200.00	0.00	-0.00
908	18.39	3.97	-5.80	1139.84	384.21	0.00	112.83	-0.00	-0.00	-0.00	300.00	200.00	0.00	-0.00
909	18.54	3.97	-5.49	1153.00	394.44	0.00	278.47	-0.00	-0.00	-0.00	300.00	200.00	0.00	-0.00
910	-0.00	-0.00	-0.00	903.00	200.00	0.00	-0.00	-0.00	-0.00	-0.00	300.00	200.00	0.00	-0.00
911	18.23	3.89	-5.65	1146.24	394.59	0.00	244.35	-0.00	-0.00	-0.00	300.00	200.00	0.00	-0.00
912	18.62	3.89	-5.65	1146.24	389.19	0.00	263.73	-0.00	-0.00	-0.00	300.00	200.00	0.00	-0.00
913	-0.00	-0.00	-0.00	903.00	200.00	0.00	-0.00	-0.00	-0.00	-0.00	300.00	200.00	0.00	-0.00
914	18.31	3.81	-5.49	1161.33	400.00	0.00	387.83	-0.00	-0.00	-0.00	300.00	200.00	0.00	-0.00
915	-0.00	-0.00	-0.00	903.00	200.00	0.00	-0.00	-0.00	-0.00	-0.00	300.00	200.00	0.00	-0.00
916	-0.00	-0.00	-0.00	903.00	200.00	0.00	-0.00	-0.00	-0.00	-0.00	300.00	200.00	0.00	-0.00
917	-0.00	-0.00	-0.00	903.00	200.00	0.00	-0.00	-0.00	-0.00	-0.00	300.00	200.00	0.00	-0.00
918	-0.00	-0.00	-0.00	903.00	200.00	0.00	-0.00	-0.00	-0.00	-0.00	300.00	200.00	0.00	-0.00
919	18.62	3.97	-5.80	1139.84	373.68	0.00	-18.07	-0.00	-0.00	-0.00	300.00	200.00	0.00	-0.00
920	-0.00	-0.00	-0.00	903.00	200.00	0.00	-0.00	-0.00	-0.00	-0.00	300.00	200.00	0.00	-0.00
921	-0.00	-0.00	-0.00	903.00	200.00	0.00	-0.00	-0.00	-0.00	-0.00	300.00	200.00	0.00	-0.00
922	18.39	3.97	-5.19	1167.71	388.24	0.00	122.07	-0.00	-0.00	-0.00	300.00	200.00	0.00	-0.00
923	-0.00	-0.00	-0.00	903.00	200.00	0.00	-0.00	-0.00	-0.00	-0.00	300.00	200.00	0.00	-0.00
924	18.23	3.81	-5.34	1143.00	400.00	0.00	419.62	-0.00	-0.00	-0.00	300.00	200.00	0.00	-0.00
925	18.23	3.97	-5.95	1141.46	384.62	0.00	108.57	-0.00	-0.00	-0.00	300.00	200.00	0.00	-0.00
926	18.31	3.89	-5.65	1130.03	394.59	0.00	390.95	-0.00	-0.00	-0.00	300.00	200.00	0.00	-0.00
927	-0.00	-0.00	-0.00	903.00	200.00	0.00	-0.00	-0.00	-0.00	-0.00	300.00	200.00	0.00	-0.00
928	18.31	4.04	-5.80	1139.84	389.47	0.00	222.86	-0.00	-0.00	-0.00	300.00	200.00	0.00	-0.00
929	18.31	3.81	-5.49	1136.33	400.00	0.00	483.20	-0.00	-0.00	-0.00	300.00	200.00	0.00	-0.00
930	18.54	3.89	-5.49	1136.33	394.44	0.00	362.40	-0.00	-0.00	-0.00	300.00	200.00	0.00	-0.00
931	-0.00	-0.00	-0.00	903.00	200.00	0.00	-0.00	-0.00	-0.00	-0.00	300.00	200.00	0.00	-0.00
932	-0.00	-0.00	-0.00	903.00	200.00	0.00	-0.00	-0.00	-0.00	-0.00	300.00	200.00	0.00	-0.00
933	-0.00	-0.00	-0.00	903.00	200.00	0.00	-0.00	-0.00	-0.00	-0.00	300.00	200.00	0.00	-0.00
934	18.39	3.97	-5.34	1160.14	388.57	0.00	89.59	-0.00	-0.00	-0.00	300.00	200.00	0.00	-0.00
935	18.16	3.89	-5.34	1160.14	388.57	0.00	111.82	-0.00	-0.00	-0.00	300.00	200.00	0.00	-0.00
936	18.31	3.89	-5.49	1136.33	394.44	0.00	363.67	-0.00	-0.00	-0.00	300.00	200.00	0.00	-0.00
937	18.23	3.89	-5.49	1136.33	377.78	0.00	-0.85	-0.00	-0.00	-0.00	300.00	200.00	0.00	-0.00
938	18.23	3.97	-5.65	1130.03	394.59	0.00	335.90	-0.00	-0.00	-0.00	300.00	200.00	0.00	-0.00
939	18.31	3.81	-5.34	1168.71	400.00	0.00	291.01	-0.00	-0.00	-0.00	300.00	200.00	0.00	-0.00
940	-0.00	-0.00	-0.00	903.00	200.00	0.00	-0.00	-0.00	-0.00	-0.00	300.00	200.00	0.00	-0.00
941	18.08	3.97	-5.34	1160.14	382.86	0.00	-2.62	-0.00	-0.00	-0.00	300.00	200.00	0.00	-0.00
942	18.16	4.12	-5.65	1146.24	389.19	0.00	144.34	-0.00	-0.00	-0.00	300.00	200.00	0.00	-0.00
943	18.16	3.89	-5.34	1160.14	400.00	0.00	342.23	-0.00	-0.00	-0.00	300.00	200.00	0.00	-0.00
944	-0.00	-0.00	-0.00	903.00	200.00	0.00	-0.00	-0.00	-0.00	-0.00	300.00	200.00	0.00	-0.00
945	18.16	3.97	-5.34	1160.14	400.00	0.00	276.84	-0.00	-0.00	-0.00	300.00	200.00	0.00	-0.00
946	18.16	3.97	-5.34	1160.14	400.00	0.00	299.73	-0.00	-0.00	-0.00	300.00	200.00	0.00	-0.00
947	18.16	3.66	-5.80	1139.84	373.68	0.00	20.48	-0.00	-0.00	-0.00	300.00	200.00	0.00	-0.00
948	-0.00	-0.00	-0.00	903.00	200.00	0.00	-0.00	-0.00	-0.00	-0.00	300.00	200.00	0.00	-0.00
949	18.39	3.97	-5.49	1136.33	394.44	0.00	337.81	-0.00	-0.00	-0.00	300.00	200.00	0.00	-0.00
950	-0.00	-0.00	-0.00	903.00	200.00	0.00	-0.00	-0.00	-0.00	-0.00	300.00	200.00	0.00	-0.00
951	18.16	3.81	-5.65	1146.24	394.59	0.00	293.83	-0.00	-0.00	-0.00	300.00	200.00	0.00	-0.00
952	18.23	3.74	-5.34	1168.71	388.57	0.00	156.29	-0.00	-0.00	-0.00	300.00	200.00	0.00	-0.00
953	18.39	3.97	-5.49	1153.00	400.00	0.00	396.73	-0.00	-0.00	-0.00	300.00	200.00	0.00	-0.00
954	-0.00	-0.00	-0.00	903.00	200.00	0.00	-0.00	-0.00	-0.00	-0.00	300.00	200.00	0.00	-0.00
955	18.16	3.81	-5.65	1146.24	394.59	0.00	270.95	-0.00	-0.00	-0.00	300.00	200.00	0.00	-0.00
956	18.16	3.74	-5.34	1160.14	400.00	0.00	358.58	-0.00	-0.00	-0.00	300.00	200.00	0.00	-0.00
957	18.23	3.97	-5.04	1175.73	400.00	0.00	184.49	-0.00	-0.00	-0.00	300.00	200.00	0.00	-0.00
958	-0.00	-0.00	-0.00	903.00	200.00	0.00	-0.00	-0.00	-0.00	-0.00	300.00	200.00	0.00	-0.00
959	18.16	3.89	-5.49	1153.00	400.00	0.00	324.25	-0.00	-0.00	-0.00	300.00	200.00	0.00	-0.00
960	18.16	3.81	-5.34	1160.14	400.00	0.00	316.07	-0.00	-0.00	-0.00	300.00	200.00	0.00	-0.00
961	18.23	3.97	-5.80	1139.84	389.47	0.00	157.81	-0.00	-0.00	-0.00	300.00	200.00	0.00	-0.00
962	-0.00	-0.00	-0.00	903.00	200.00	0.00	-0.00	-0.00	-0.00	-0.00	300.00	200.00	0.00	-0.00
963	18.16	3.74	-5.34	1143.00	400.00	0.00	399.78	-0.00	-0.00	-0.00	300.00	200.00	0.00	-0.00
964	-0.00	-0.00	-0.00	903.00	200.00	0.00	-0.00	-0.00	-0.00	-0.00	300.00	200.00	0.00	-0.00
965	18.08	3.74	-5.95	1133.77	389.74	0.00	233.58	-0.00	-0.00	-0.00	300.00	200.00	0.00	-0.00
966	18.08	3.74	-5.49	1136.33	383.33	0.00	108.08	-0.00	-0.00	-0.00	300.00	200.00	0.00	-0.00
967	-0.00	-0.00	-0.00	903.00	200.00	0.00	-0.00	-0.00	-0.00	-0.00	300.00	200.00	0.00	-0.00
968	18.16	3.81	-5.49	1161.33	400.00	0.00	311.53	-0.00	-0.00	-0.00	300.00	200.00	0.00	-0.00
969	-0.00	-0.00	-0.00	903.00	200.00	0.00	-0.00	-0.00	-0.00	-0.00	300.00	200.00	0.00	-0.00
970	-0.00	-0.00	-0.00	903.00	200.00	0.00	-0.00	-0.00	-0.00	-0.00	300.00	200.00	0.00	-0.00
971	-0.00	-0.00	-0.00	903.00	200.00	0.00	-0.00	-0.00	-0.00	-0.00	300.00	200.00	0.00	-0.00
972	-0.00	-0.00	-0.00	903.00	200.00	0.00	-0.00	-0.00	-0.00	-0.00	300.00	200.00	0.00	-0.00
973	18.01	3.66	-5.19	1185.35	394.12	0.00	103.67	-0.00	-0.00	-0.00	300.00	200.00	0.00	-0.00
974	18.08	3.74	-5.80	1139.84	389.47	0.00	183.11	-0.00	-0.00	-0.00	300.00	200.00	0.00	-0.00
975	-0.00	-0.00	-0.00	903.00	200.00	0.00	-0.00	-0.00	-0.00	-0.00	300.00	200.00	0.00	-0.00
976	17.93	3.74	-5.49	1153.00	394.44	0.00	171.24	-0.00	-0.00	-0.00	300.00	200.00	0.00	-0.00
977	18.01	3.74	-5.34	1160.14	382.86	0.00	-26.38	-0.00	-0.00	-0.00	300.00	200.00	0.00	-0.00
978	17.93	3.74	-5.34	1168.71	400.00	0.00	257.87	-0.00	-0.00	-0.00	300.00	200.00	0.00	-0.00
979	18.01	3.66	-5.65	1146.24	394.59	0.00	278.37	-0.00	-0.00	-0.00	300.00	200.00	0.00	-0.00
980	17.85	3.66	-5.49	1153.00	400.00	0.00	274.66	-0.00	-0.00	-0.00	300.00	200.00	0.00	-0.00
981	-0.00	-0.00	-0.00	903.00	200.00	0.00	-0.00	-0.00	-0.00	-0.00	300.00	200.00	0.00	-0.00
982	18.08	3.66	-5.65	1162.46	400.00	0.00	331.57	-0.00	-0.00	-0.00	300.00	200.00	0.00	-0.00
983	18.01	3.66	-5.80	1139.84	389.47	0.00	209.61	-0.00	-0.00	-0.00	300.00	200.00	0.00	-0.00
984	17.93	3.59	-5.65	1154.35	394.59	0.00	275.90	-0.00	-0.00	-0.00	300.00	200.00	0.00	-0.00
985	-0.00	-0.00	-0.00	903.00	200.00	0.00	-0.00	-0.00	-0.00	-0.00	300.00	200.00	0.00	-0.00
986	17.93	3.59	-5.80	1147.74	389.47	0.00	139.14	-0.00	-0.00	-0.00	300.00	200.00	0.00	-0.00
987	17.85	3.66	-5.65	1154.35	400.00	0.00	292.60	-0.00	-0.00	-0.00	300.00	200.00	0.00	-0.00
988	17.85	3.66	-5.34	1160.14	400.00	0.00	294.28	-0.00	-0.00	-0.00	300.00	200.00	0.00	-0.00
989	18.01	3.59	-5.65	1146.24	389.19	0.00	176.71	-0.00	-0.00	-0.00	300.00	200.00	0.00	-0.00
990	17.85	3.59	-5.65	1146.24	389.19	0.00	147.85	-0.00	-0.00	-0.00	300.00	200.00	0.00	-0.00
991	17.93	3.66	-5.80	1139.84	384.21	0.00	77.90	-0.00	-0.00	-0.00	300.00	200.00	0.00	-0.00
992	17.85	3.66	-5.34	1143.00	400.00	0.00	357.06	-0.00	-0.00	-0.00	300.00	200.00	0.00	-0.00
993	18.01	3.66	-5.49	1161.33	394.44	0.00	220.40	-0.00	-0.00	-0.00	300.00	200.00	0.00	-0.00
994	18.01	3.59	-5.49	1178.00	394.44	0.00	157.46	-0.00	-0.00	-0.00	300.00	200.00	0.00	-0.00
995	-0.00	-0.00	-0.00	903.00	200.00	0.00	-0.00	-0.00	-0.00	-0.00	300.00	200.00	0.00	-0.00
996	17.85	3.59	-5.49	1161.33	400.00	0.00	286.74	-0.00	-0.00	-0.00	300.00	200.00	0.00	-0.00
997	17.85	3.59	-5.49	1153.00	400.00	0.00	316.62	-0.00	-0.00	-0.00	300.00	200.00	0.00	-0.00
998	17.85	3.59	-5.65	1130.03	394.59	0.00	302.50	-0.00	-0.00	-0.00	300.00	200.00	0.00	-0.00
999	17.85	3.59	-5.34	1177.29	400.00	0.00	252.42	-0.00	-0.00	-0.00	300.00	200.00	0.00	-0.00
1000	18.08	3.66	-5.65	1146.24	394.59	0.00	316.10	-0.00	-0.00	-0.00	300.00	200.00	0.00	-0.00
1001	17.93	3.51	-5.49	1161.33	400.00	0.00	321.71	-0.00	-0.00	-0.00	300.00	200.00	0.00	-0.00
1002	17.85	3.36	-5.80	1147.74	384.21	0.00	132.51	-0.00	-0.00	-0.00	300.00	200.00	0.00	-0.00
1003	17.93	3.51	-5.49	1161.33	400.00	0.00	344.59	-0.00	-0.00	-0.00	300.00	200.00	0.00	-0.00
1004	-0.00	-0.00	-0.00	903.00	200.00	0.00	-0.00	-0.00	-0.00	-0.00	300.00	200.00	0.00	-0.00
1005	17.93	3.59	-5.80	1139.84	384.21	0.00	73.08	-0.00	-0.00	-0.00	300.00	200.00	0.00	-0.00
1006	17.85	3.59	-5.49	1153.00	400.00	0.00	339.51	-0.00	-0.00	-0.00	300.00	200.00	0.00	-0.00
1007	-0.00	-0.00	-0.00	903.00	200.00	0.00	-0.00	-0.00	-0.00	-0.00	300.00	200.00	0.00	-0.00
1008	17.93	3.59	-5.49	1161.33	400.00	0.00	302.00	-0.00	-0.00	-0.00	300.00	200.00	0.00	-0.00
1009	-0.00	-0.00	-0.00	903.00	200.00	0.00	-0.00	-0.00	-0.00	-0.00	300.00	200.00	0.00	-0.00
1010	-0.00	-0.00	-0.00	903.00	200.00	0.00	-0.00	-0.00	-0.00	-0.00	300.00	200.00	0.00	-0.00
1011	17.93	3.51	-5.65	1162.46	400.00	0.00	340.64	-0.00	-0.00	-0.00	300.00	200.00	0.00	-0.00
