# Supplementary material for: Musculoskeletal modeling and humanoid control of robots based on human gait data
Source: PeerJ Comput Sci. 2021 Aug 9;7:e657. doi: 10.7717/peerj-cs.657 (PMC8372000; doi:10.7717/peerj-cs.657)
Supplement: Supplemental Information 2 [file peerj-cs-07-657-s002.zip › force/Cap76.forces]

[Force Data]
NumberOfForcePlates=2
SampleRate=120.000000
NumberOfSamples=937
#Sample	FX1	FY1	FZ1	X1	Y1	Z1	MZ1	FX2	FY2	FZ2	X2	Y2	Z2	MZ2
1	-0.00	-0.00	-0.00	903.00	200.00	0.00	-0.00	-0.00	-0.00	-0.00	300.00	200.00	0.00	-0.00
2	0.00	0.00	0.00	903.00	200.00	0.00	0.00	-0.00	-0.00	-0.00	300.00	200.00	0.00	-0.00
3	-0.00	-0.00	-0.00	903.00	200.00	0.00	-0.00	-0.00	-0.00	-0.00	300.00	200.00	0.00	-0.00
4	-0.00	-0.00	-0.00	903.00	200.00	0.00	-0.00	-0.00	-0.00	-0.00	300.00	200.00	0.00	-0.00
5	-0.00	-0.00	-0.00	903.00	200.00	0.00	-0.00	-0.00	-0.00	-0.00	300.00	200.00	0.00	-0.00
6	0.00	0.00	0.00	903.00	200.00	0.00	0.00	-0.00	-0.00	-0.00	300.00	200.00	0.00	-0.00
7	-0.00	-0.00	-0.00	903.00	200.00	0.00	-0.00	-0.00	-0.00	-0.00	300.00	200.00	0.00	-0.00
8	-0.00	-0.00	-0.00	903.00	200.00	0.00	-0.00	-0.00	-0.00	-0.00	300.00	200.00	0.00	-0.00
9	0.00	0.00	0.00	903.00	200.00	0.00	0.00	-0.00	-0.00	-0.00	300.00	200.00	0.00	-0.00
10	0.00	0.00	0.00	903.00	200.00	0.00	0.00	-0.00	-0.00	-0.00	300.00	200.00	0.00	-0.00
11	0.00	0.00	0.00	903.00	200.00	0.00	0.00	-0.00	-0.00	-0.00	300.00	200.00	0.00	-0.00
12	-0.00	-0.00	-0.00	903.00	200.00	0.00	-0.00	-0.00	-0.00	-0.00	300.00	200.00	0.00	-0.00
13	-0.00	-0.00	-0.00	903.00	200.00	0.00	-0.00	-0.00	-0.00	-0.00	300.00	200.00	0.00	-0.00
14	0.00	0.00	0.00	903.00	200.00	0.00	0.00	-0.00	-0.00	-0.00	300.00	200.00	0.00	-0.00
15	-0.00	-0.00	-0.00	903.00	200.00	0.00	-0.00	-0.00	-0.00	-0.00	300.00	200.00	0.00	-0.00
16	-0.00	-0.00	-0.00	903.00	200.00	0.00	-0.00	-0.00	-0.00	-0.00	300.00	200.00	0.00	-0.00
17	-0.00	-0.00	-0.00	903.00	200.00	0.00	-0.00	-0.00	-0.00	-0.00	300.00	200.00	0.00	-0.00
18	-0.00	-0.00	-0.00	903.00	200.00	0.00	-0.00	-0.00	-0.00	-0.00	300.00	200.00	0.00	-0.00
19	0.00	0.00	0.00	903.00	200.00	0.00	0.00	-0.00	-0.00	-0.00	300.00	200.00	0.00	-0.00
20	-0.00	-0.00	-0.00	903.00	200.00	0.00	-0.00	-0.00	-0.00	-0.00	300.00	200.00	0.00	-0.00
21	0.00	0.00	0.00	903.00	200.00	0.00	0.00	-0.00	-0.00	-0.00	300.00	200.00	0.00	-0.00
22	-0.00	-0.00	-0.00	903.00	200.00	0.00	-0.00	-0.00	-0.00	-0.00	300.00	200.00	0.00	-0.00
23	-0.00	-0.00	-0.00	903.00	200.00	0.00	-0.00	-0.00	-0.00	-0.00	300.00	200.00	0.00	-0.00
24	-0.00	-0.00	-0.00	903.00	200.00	0.00	-0.00	-0.00	-0.00	-0.00	300.00	200.00	0.00	-0.00
25	0.00	0.00	0.00	903.00	200.00	0.00	0.00	-0.00	-0.00	-0.00	300.00	200.00	0.00	-0.00
26	-0.00	-0.00	-0.00	903.00	200.00	0.00	-0.00	-0.00	-0.00	-0.00	300.00	200.00	0.00	-0.00
27	0.00	0.00	0.00	903.00	200.00	0.00	0.00	-0.00	-0.00	-0.00	300.00	200.00	0.00	-0.00
28	-0.00	-0.00	-0.00	903.00	200.00	0.00	-0.00	-0.00	-0.00	-0.00	300.00	200.00	0.00	-0.00
29	-0.00	-0.00	-0.00	903.00	200.00	0.00	-0.00	-0.00	-0.00	-0.00	300.00	200.00	0.00	-0.00
30	-0.00	-0.00	-0.00	903.00	200.00	0.00	-0.00	-0.00	-0.00	-0.00	300.00	200.00	0.00	-0.00
31	-0.00	-0.00	-0.00	903.00	200.00	0.00	-0.00	-0.00	-0.00	-0.00	300.00	200.00	0.00	-0.00
32	0.00	0.00	0.00	903.00	200.00	0.00	0.00	-0.00	-0.00	-0.00	300.00	200.00	0.00	-0.00
33	0.00	0.00	0.00	903.00	200.00	0.00	0.00	-0.00	-0.00	-0.00	300.00	200.00	0.00	-0.00
34	-0.00	-0.00	-0.00	903.00	200.00	0.00	-0.00	-0.00	-0.00	-0.00	300.00	200.00	0.00	-0.00
35	0.00	0.00	0.00	903.00	200.00	0.00	0.00	-0.00	-0.00	-0.00	300.00	200.00	0.00	-0.00
36	-0.00	-0.00	-0.00	903.00	200.00	0.00	-0.00	-0.00	-0.00	-0.00	300.00	200.00	0.00	-0.00
37	-0.00	-0.00	-0.00	903.00	200.00	0.00	-0.00	-0.00	-0.00	-0.00	300.00	200.00	0.00	-0.00
38	-0.00	-0.00	-0.00	903.00	200.00	0.00	-0.00	-0.00	-0.00	-0.00	300.00	200.00	0.00	-0.00
39	-0.00	-0.00	-0.00	903.00	200.00	0.00	-0.00	-0.00	-0.00	-0.00	300.00	200.00	0.00	-0.00
40	-0.00	-0.00	-0.00	903.00	200.00	0.00	-0.00	-0.00	-0.00	-0.00	300.00	200.00	0.00	-0.00
41	-0.00	-0.00	-0.00	903.00	200.00	0.00	-0.00	-0.00	-0.00	-0.00	300.00	200.00	0.00	-0.00
42	-0.00	-0.00	-0.00	903.00	200.00	0.00	-0.00	-0.00	-0.00	-0.00	300.00	200.00	0.00	-0.00
43	-0.00	-0.00	-0.00	903.00	200.00	0.00	-0.00	-0.00	-0.00	-0.00	300.00	200.00	0.00	-0.00
44	-0.00	-0.00	-0.00	903.00	200.00	0.00	-0.00	-0.00	-0.00	-0.00	300.00	200.00	0.00	-0.00
45	-0.00	-0.00	-0.00	903.00	200.00	0.00	-0.00	-0.00	-0.00	-0.00	300.00	200.00	0.00	-0.00
46	-0.00	-0.00	-0.00	903.00	200.00	0.00	-0.00	-0.00	-0.00	-0.00	300.00	200.00	0.00	-0.00
47	-0.00	-0.00	-0.00	903.00	200.00	0.00	-0.00	-0.00	-0.00	-0.00	300.00	200.00	0.00	-0.00
48	0.00	0.00	0.00	903.00	200.00	0.00	0.00	-0.00	-0.00	-0.00	300.00	200.00	0.00	-0.00
49	-0.00	-0.00	-0.00	903.00	200.00	0.00	-0.00	-0.00	-0.00	-0.00	300.00	200.00	0.00	-0.00
50	0.00	0.00	0.00	903.00	200.00	0.00	0.00	-0.00	-0.00	-0.00	300.00	200.00	0.00	-0.00
51	-0.00	-0.00	-0.00	903.00	200.00	0.00	-0.00	-0.00	-0.00	-0.00	300.00	200.00	0.00	-0.00
52	-0.00	-0.00	-0.00	903.00	200.00	0.00	-0.00	-0.00	-0.00	-0.00	300.00	200.00	0.00	-0.00
53	-0.00	-0.00	-0.00	903.00	200.00	0.00	-0.00	-0.00	-0.00	-0.00	300.00	200.00	0.00	-0.00
54	-0.00	-0.00	-0.00	903.00	200.00	0.00	-0.00	-0.00	-0.00	-0.00	300.00	200.00	0.00	-0.00
55	-0.00	-0.00	-0.00	903.00	200.00	0.00	-0.00	-0.00	-0.00	-0.00	300.00	200.00	0.00	-0.00
56	-0.00	-0.00	-0.00	903.00	200.00	0.00	-0.00	-0.00	-0.00	-0.00	300.00	200.00	0.00	-0.00
57	-0.00	-0.00	-0.00	903.00	200.00	0.00	-0.00	-0.00	-0.00	-0.00	300.00	200.00	0.00	-0.00
58	-0.00	-0.00	-0.00	903.00	200.00	0.00	-0.00	-0.00	-0.00	-0.00	300.00	200.00	0.00	-0.00
59	-0.00	-0.00	-0.00	903.00	200.00	0.00	-0.00	-0.00	-0.00	-0.00	300.00	200.00	0.00	-0.00
60	-0.00	-0.00	-0.00	903.00	200.00	0.00	-0.00	-0.00	-0.00	-0.00	300.00	200.00	0.00	-0.00
61	0.00	0.00	0.00	903.00	200.00	0.00	0.00	-0.00	-0.00	-0.00	300.00	200.00	0.00	-0.00
62	-0.00	-0.00	-0.00	903.00	200.00	0.00	-0.00	-0.00	-0.00	-0.00	300.00	200.00	0.00	-0.00
63	-0.00	-0.00	-0.00	903.00	200.00	0.00	-0.00	-0.00	-0.00	-0.00	300.00	200.00	0.00	-0.00
64	-0.00	-0.00	-0.00	903.00	200.00	0.00	-0.00	-0.00	-0.00	-0.00	300.00	200.00	0.00	-0.00
65	-0.00	-0.00	-0.00	903.00	200.00	0.00	-0.00	-0.00	-0.00	-0.00	300.00	200.00	0.00	-0.00
66	-0.00	-0.00	-0.00	903.00	200.00	0.00	-0.00	-0.00	-0.00	-0.00	300.00	200.00	0.00	-0.00
67	-0.00	-0.00	-0.00	903.00	200.00	0.00	-0.00	-0.00	-0.00	-0.00	300.00	200.00	0.00	-0.00
68	-0.00	-0.00	-0.00	903.00	200.00	0.00	-0.00	-0.00	-0.00	-0.00	300.00	200.00	0.00	-0.00
69	-0.00	-0.00	-0.00	903.00	200.00	0.00	-0.00	-0.00	-0.00	-0.00	300.00	200.00	0.00	-0.00
70	-0.00	-0.00	-0.00	903.00	200.00	0.00	-0.00	-0.00	-0.00	-0.00	300.00	200.00	0.00	-0.00
71	0.00	0.00	0.00	903.00	200.00	0.00	0.00	-0.00	-0.00	-0.00	300.00	200.00	0.00	-0.00
72	-0.00	-0.00	-0.00	903.00	200.00	0.00	-0.00	-0.00	-0.00	-0.00	300.00	200.00	0.00	-0.00
73	-0.00	-0.00	-0.00	903.00	200.00	0.00	-0.00	-0.00	-0.00	-0.00	300.00	200.00	0.00	-0.00
74	-0.00	-0.00	-0.00	903.00	200.00	0.00	-0.00	-0.00	-0.00	-0.00	300.00	200.00	0.00	-0.00
75	-0.00	-0.00	-0.00	903.00	200.00	0.00	-0.00	-0.00	-0.00	-0.00	300.00	200.00	0.00	-0.00
76	-0.00	-0.00	-0.00	903.00	200.00	0.00	-0.00	-0.00	-0.00	-0.00	300.00	200.00	0.00	-0.00
77	-0.00	-0.00	-0.00	903.00	200.00	0.00	-0.00	-0.00	-0.00	-0.00	300.00	200.00	0.00	-0.00
78	-0.00	-0.00	-0.00	903.00	200.00	0.00	-0.00	-0.00	-0.00	-0.00	300.00	200.00	0.00	-0.00
79	0.00	0.00	0.00	903.00	200.00	0.00	0.00	-0.00	-0.00	-0.00	300.00	200.00	0.00	-0.00
80	-0.00	-0.00	-0.00	903.00	200.00	0.00	-0.00	-0.00	-0.00	-0.00	300.00	200.00	0.00	-0.00
81	-0.00	-0.00	-0.00	903.00	200.00	0.00	-0.00	-0.00	-0.00	-0.00	300.00	200.00	0.00	-0.00
82	0.00	0.00	0.00	903.00	200.00	0.00	0.00	-0.00	-0.00	-0.00	300.00	200.00	0.00	-0.00
83	-0.00	-0.00	-0.00	903.00	200.00	0.00	-0.00	-0.00	-0.00	-0.00	300.00	200.00	0.00	-0.00
84	-0.00	-0.00	-0.00	903.00	200.00	0.00	-0.00	-0.00	-0.00	-0.00	300.00	200.00	0.00	-0.00
85	-0.00	-0.00	-0.00	903.00	200.00	0.00	-0.00	-0.00	-0.00	-0.00	300.00	200.00	0.00	-0.00
86	0.00	0.00	0.00	903.00	200.00	0.00	0.00	-0.00	-0.00	-0.00	300.00	200.00	0.00	-0.00
87	-0.00	-0.00	-0.00	903.00	200.00	0.00	-0.00	-0.00	-0.00	-0.00	300.00	200.00	0.00	-0.00
88	-0.00	-0.00	-0.00	903.00	200.00	0.00	-0.00	-0.00	-0.00	-0.00	300.00	200.00	0.00	-0.00
89	-0.00	-0.00	-0.00	903.00	200.00	0.00	-0.00	-0.00	-0.00	-0.00	300.00	200.00	0.00	-0.00
90	-0.00	-0.00	-0.00	903.00	200.00	0.00	-0.00	-0.00	-0.00	-0.00	300.00	200.00	0.00	-0.00
91	-0.00	-0.00	-0.00	903.00	200.00	0.00	-0.00	-0.00	-0.00	-0.00	300.00	200.00	0.00	-0.00
92	-0.00	-0.00	-0.00	903.00	200.00	0.00	-0.00	-0.00	-0.00	-0.00	300.00	200.00	0.00	-0.00
93	-0.00	-0.00	-0.00	903.00	200.00	0.00	-0.00	-0.00	-0.00	-0.00	300.00	200.00	0.00	-0.00
94	0.00	0.00	0.00	903.00	200.00	0.00	0.00	-0.00	-0.00	-0.00	300.00	200.00	0.00	-0.00
95	0.00	0.00	0.00	903.00	200.00	0.00	0.00	-0.00	-0.00	-0.00	300.00	200.00	0.00	-0.00
96	0.00	0.00	0.00	903.00	200.00	0.00	0.00	-0.00	-0.00	-0.00	300.00	200.00	0.00	-0.00
97	0.00	0.00	0.00	903.00	200.00	0.00	0.00	-0.00	-0.00	-0.00	300.00	200.00	0.00	-0.00
98	-0.00	-0.00	-0.00	903.00	200.00	0.00	-0.00	-0.00	-0.00	-0.00	300.00	200.00	0.00	-0.00
99	-0.00	-0.00	-0.00	903.00	200.00	0.00	-0.00	-0.00	-0.00	-0.00	300.00	200.00	0.00	-0.00
100	-0.00	-0.00	-0.00	903.00	200.00	0.00	-0.00	-0.00	-0.00	-0.00	300.00	200.00	0.00	-0.00
101	0.00	0.00	0.00	903.00	200.00	0.00	0.00	-0.00	-0.00	-0.00	300.00	200.00	0.00	-0.00
102	0.00	0.00	0.00	903.00	200.00	0.00	0.00	-0.00	-0.00	-0.00	300.00	200.00	0.00	-0.00
103	-0.00	-0.00	-0.00	903.00	200.00	0.00	-0.00	-0.00	-0.00	-0.00	300.00	200.00	0.00	-0.00
104	-0.00	-0.00	-0.00	903.00	200.00	0.00	-0.00	-0.00	-0.00	-0.00	300.00	200.00	0.00	-0.00
105	0.00	0.00	0.00	903.00	200.00	0.00	0.00	-0.00	-0.00	-0.00	300.00	200.00	0.00	-0.00
106	0.00	0.00	0.00	903.00	200.00	0.00	0.00	-0.00	-0.00	-0.00	300.00	200.00	0.00	-0.00
107	0.00	0.00	0.00	903.00	200.00	0.00	0.00	-0.00	-0.00	-0.00	300.00	200.00	0.00	-0.00
108	-0.00	-0.00	-0.00	903.00	200.00	0.00	-0.00	-0.00	-0.00	-0.00	300.00	200.00	0.00	-0.00
109	-0.00	-0.00	-0.00	903.00	200.00	0.00	-0.00	-0.00	-0.00	-0.00	300.00	200.00	0.00	-0.00
110	-0.00	-0.00	-0.00	903.00	200.00	0.00	-0.00	-0.00	-0.00	-0.00	300.00	200.00	0.00	-0.00
111	0.00	0.00	0.00	903.00	200.00	0.00	0.00	-0.00	-0.00	-0.00	300.00	200.00	0.00	-0.00
112	-0.00	-0.00	-0.00	903.00	200.00	0.00	-0.00	-0.00	-0.00	-0.00	300.00	200.00	0.00	-0.00
113	-0.00	-0.00	-0.00	903.00	200.00	0.00	-0.00	-0.00	-0.00	-0.00	300.00	200.00	0.00	-0.00
114	0.00	0.00	0.00	903.00	200.00	0.00	0.00	-0.00	-0.00	-0.00	300.00	200.00	0.00	-0.00
115	0.00	0.00	0.00	903.00	200.00	0.00	0.00	-0.00	-0.00	-0.00	300.00	200.00	0.00	-0.00
116	0.00	0.00	0.00	903.00	200.00	0.00	0.00	-0.00	-0.00	-0.00	300.00	200.00	0.00	-0.00
117	-0.00	-0.00	-0.00	903.00	200.00	0.00	-0.00	-0.00	-0.00	-0.00	300.00	200.00	0.00	-0.00
118	-0.00	-0.00	-0.00	903.00	200.00	0.00	-0.00	-0.00	-0.00	-0.00	300.00	200.00	0.00	-0.00
119	-0.00	-0.00	-0.00	903.00	200.00	0.00	-0.00	-0.00	-0.00	-0.00	300.00	200.00	0.00	-0.00
120	-0.00	-0.00	-0.00	903.00	200.00	0.00	-0.00	-0.00	-0.00	-0.00	300.00	200.00	0.00	-0.00
121	-0.00	-0.00	-0.00	903.00	200.00	0.00	-0.00	-0.00	-0.00	-0.00	300.00	200.00	0.00	-0.00
122	-0.00	-0.00	-0.00	903.00	200.00	0.00	-0.00	-0.00	-0.00	-0.00	300.00	200.00	0.00	-0.00
123	-0.00	-0.00	-0.00	903.00	200.00	0.00	-0.00	-0.00	-0.00	-0.00	300.00	200.00	0.00	-0.00
124	-0.00	-0.00	-0.00	903.00	200.00	0.00	-0.00	-0.00	-0.00	-0.00	300.00	200.00	0.00	-0.00
125	0.00	0.00	0.00	903.00	200.00	0.00	0.00	-0.00	-0.00	-0.00	300.00	200.00	0.00	-0.00
126	-0.00	-0.00	-0.00	903.00	200.00	0.00	-0.00	-0.00	-0.00	-0.00	300.00	200.00	0.00	-0.00
127	0.00	0.00	0.00	903.00	200.00	0.00	0.00	-0.00	-0.00	-0.00	300.00	200.00	0.00	-0.00
128	-0.00	-0.00	-0.00	903.00	200.00	0.00	-0.00	-0.00	-0.00	-0.00	300.00	200.00	0.00	-0.00
129	-0.00	-0.00	-0.00	903.00	200.00	0.00	-0.00	-0.00	-0.00	-0.00	300.00	200.00	0.00	-0.00
130	-0.00	-0.00	-0.00	903.00	200.00	0.00	-0.00	-0.00	-0.00	-0.00	300.00	200.00	0.00	-0.00
131	-0.00	-0.00	-0.00	903.00	200.00	0.00	-0.00	-0.00	-0.00	-0.00	300.00	200.00	0.00	-0.00
132	-0.00	-0.00	-0.00	903.00	200.00	0.00	-0.00	-0.00	-0.00	-0.00	300.00	200.00	0.00	-0.00
133	0.00	0.00	0.00	903.00	200.00	0.00	0.00	-0.00	-0.00	-0.00	300.00	200.00	0.00	-0.00
134	0.00	0.00	0.00	903.00	200.00	0.00	0.00	-0.00	-0.00	-0.00	300.00	200.00	0.00	-0.00
135	0.00	0.00	0.00	903.00	200.00	0.00	0.00	-0.00	-0.00	-0.00	300.00	200.00	0.00	-0.00
136	-0.00	-0.00	-0.00	903.00	200.00	0.00	-0.00	-0.00	-0.00	-0.00	300.00	200.00	0.00	-0.00
137	-0.00	-0.00	-0.00	903.00	200.00	0.00	-0.00	-0.00	-0.00	-0.00	300.00	200.00	0.00	-0.00
138	-0.00	-0.00	-0.00	903.00	200.00	0.00	-0.00	-0.00	-0.00	-0.00	300.00	200.00	0.00	-0.00
139	-0.00	-0.00	-0.00	903.00	200.00	0.00	-0.00	-0.00	-0.00	-0.00	300.00	200.00	0.00	-0.00
140	-0.00	-0.00	-0.00	903.00	200.00	0.00	-0.00	-0.00	-0.00	-0.00	300.00	200.00	0.00	-0.00
141	-0.00	-0.00	-0.00	903.00	200.00	0.00	-0.00	-0.00	-0.00	-0.00	300.00	200.00	0.00	-0.00
142	-0.00	-0.00	-0.00	903.00	200.00	0.00	-0.00	-0.00	-0.00	-0.00	300.00	200.00	0.00	-0.00
143	0.00	0.00	0.00	903.00	200.00	0.00	0.00	-0.00	-0.00	-0.00	300.00	200.00	0.00	-0.00
144	-0.00	-0.00	-0.00	903.00	200.00	0.00	-0.00	-0.00	-0.00	-0.00	300.00	200.00	0.00	-0.00
145	0.00	0.00	0.00	903.00	200.00	0.00	0.00	-0.00	-0.00	-0.00	300.00	200.00	0.00	-0.00
146	0.00	0.00	0.00	903.00	200.00	0.00	0.00	-0.00	-0.00	-0.00	300.00	200.00	0.00	-0.00
147	0.00	0.00	0.00	903.00	200.00	0.00	0.00	-0.00	-0.00	-0.00	300.00	200.00	0.00	-0.00
148	-0.00	-0.00	-0.00	903.00	200.00	0.00	-0.00	-0.00	-0.00	-0.00	300.00	200.00	0.00	-0.00
149	-0.00	-0.00	-0.00	903.00	200.00	0.00	-0.00	-0.00	-0.00	-0.00	300.00	200.00	0.00	-0.00
150	-0.00	-0.00	-0.00	903.00	200.00	0.00	-0.00	-0.00	-0.00	-0.00	300.00	200.00	0.00	-0.00
151	-0.00	-0.00	-0.00	903.00	200.00	0.00	-0.00	-0.00	-0.00	-0.00	300.00	200.00	0.00	-0.00
152	-0.00	-0.00	-0.00	903.00	200.00	0.00	-0.00	-0.00	-0.00	-0.00	300.00	200.00	0.00	-0.00
153	-0.00	-0.00	-0.00	903.00	200.00	0.00	-0.00	-0.00	-0.00	-0.00	300.00	200.00	0.00	-0.00
154	0.00	0.00	0.00	903.00	200.00	0.00	0.00	-0.00	-0.00	-0.00	300.00	200.00	0.00	-0.00
155	-0.00	-0.00	-0.00	903.00	200.00	0.00	-0.00	-0.00	-0.00	-0.00	300.00	200.00	0.00	-0.00
156	-0.00	-0.00	-0.00	903.00	200.00	0.00	-0.00	-0.00	-0.00	-0.00	300.00	200.00	0.00	-0.00
157	-0.00	-0.00	-0.00	903.00	200.00	0.00	-0.00	-0.00	-0.00	-0.00	300.00	200.00	0.00	-0.00
158	-0.00	-0.00	-0.00	903.00	200.00	0.00	-0.00	-0.00	-0.00	-0.00	300.00	200.00	0.00	-0.00
159	-0.00	-0.00	-0.00	903.00	200.00	0.00	-0.00	-0.00	-0.00	-0.00	300.00	200.00	0.00	-0.00
160	-0.00	-0.00	-0.00	903.00	200.00	0.00	-0.00	-0.00	-0.00	-0.00	300.00	200.00	0.00	-0.00
161	-0.00	-0.00	-0.00	903.00	200.00	0.00	-0.00	-0.00	-0.00	-0.00	300.00	200.00	0.00	-0.00
162	-0.00	-0.00	-0.00	903.00	200.00	0.00	-0.00	-0.00	-0.00	-0.00	300.00	200.00	0.00	-0.00
163	0.00	0.00	0.00	903.00	200.00	0.00	0.00	-0.00	-0.00	-0.00	300.00	200.00	0.00	-0.00
164	0.00	0.00	0.00	903.00	200.00	0.00	0.00	-0.00	-0.00	-0.00	300.00	200.00	0.00	-0.00
165	0.00	0.00	0.00	903.00	200.00	0.00	0.00	-0.00	-0.00	-0.00	300.00	200.00	0.00	-0.00
166	-0.00	-0.00	-0.00	903.00	200.00	0.00	-0.00	-0.00	-0.00	-0.00	300.00	200.00	0.00	-0.00
167	-0.00	-0.00	-0.00	903.00	200.00	0.00	-0.00	-0.00	-0.00	-0.00	300.00	200.00	0.00	-0.00
168	-0.00	-0.00	-0.00	903.00	200.00	0.00	-0.00	-0.00	-0.00	-0.00	300.00	200.00	0.00	-0.00
169	0.00	0.00	0.00	903.00	200.00	0.00	0.00	-0.00	-0.00	-0.00	300.00	200.00	0.00	-0.00
170	-0.00	-0.00	-0.00	903.00	200.00	0.00	-0.00	-0.00	-0.00	-0.00	300.00	200.00	0.00	-0.00
171	0.00	0.00	0.00	903.00	200.00	0.00	0.00	-0.00	-0.00	-0.00	300.00	200.00	0.00	-0.00
172	0.00	0.00	0.00	903.00	200.00	0.00	0.00	-0.00	-0.00	-0.00	300.00	200.00	0.00	-0.00
173	0.00	0.00	0.00	903.00	200.00	0.00	0.00	-0.00	-0.00	-0.00	300.00	200.00	0.00	-0.00
174	-0.00	-0.00	-0.00	903.00	200.00	0.00	-0.00	-0.00	-0.00	-0.00	300.00	200.00	0.00	-0.00
175	-0.00	-0.00	-0.00	903.00	200.00	0.00	-0.00	-0.00	-0.00	-0.00	300.00	200.00	0.00	-0.00
176	-0.00	-0.00	-0.00	903.00	200.00	0.00	-0.00	-0.00	-0.00	-0.00	300.00	200.00	0.00	-0.00
177	0.00	0.00	0.00	903.00	200.00	0.00	0.00	-0.00	-0.00	-0.00	300.00	200.00	0.00	-0.00
178	0.00	0.00	0.00	903.00	200.00	0.00	0.00	-0.00	-0.00	-0.00	300.00	200.00	0.00	-0.00
179	-0.00	-0.00	-0.00	903.00	200.00	0.00	-0.00	-0.00	-0.00	-0.00	300.00	200.00	0.00	-0.00
180	0.00	0.00	0.00	903.00	200.00	0.00	0.00	-0.00	-0.00	-0.00	300.00	200.00	0.00	-0.00
181	0.00	0.00	0.00	903.00	200.00	0.00	0.00	-0.00	-0.00	-0.00	300.00	200.00	0.00	-0.00
182	-0.00	-0.00	-0.00	903.00	200.00	0.00	-0.00	-0.00	-0.00	-0.00	300.00	200.00	0.00	-0.00
183	0.00	0.00	0.00	903.00	200.00	0.00	0.00	-0.00	-0.00	-0.00	300.00	200.00	0.00	-0.00
184	0.00	0.00	0.00	903.00	200.00	0.00	0.00	-0.00	-0.00	-0.00	300.00	200.00	0.00	-0.00
185	-0.00	-0.00	-0.00	903.00	200.00	0.00	-0.00	-0.00	-0.00	-0.00	300.00	200.00	0.00	-0.00
186	-0.00	-0.00	-0.00	903.00	200.00	0.00	-0.00	-0.00	-0.00	-0.00	300.00	200.00	0.00	-0.00
187	-0.00	-0.00	-0.00	903.00	200.00	0.00	-0.00	-0.00	-0.00	-0.00	300.00	200.00	0.00	-0.00
188	0.00	0.00	0.00	903.00	200.00	0.00	0.00	-0.00	-0.00	-0.00	300.00	200.00	0.00	-0.00
189	-0.00	-0.00	-0.00	903.00	200.00	0.00	-0.00	-0.00	-0.00	-0.00	300.00	200.00	0.00	-0.00
190	0.00	0.00	0.00	903.00	200.00	0.00	0.00	-0.00	-0.00	-0.00	300.00	200.00	0.00	-0.00
191	-0.00	-0.00	-0.00	903.00	200.00	0.00	-0.00	-0.00	-0.00	-0.00	300.00	200.00	0.00	-0.00
192	-0.00	-0.00	-0.00	903.00	200.00	0.00	-0.00	-0.00	-0.00	-0.00	300.00	200.00	0.00	-0.00
193	-0.00	-0.00	-0.00	903.00	200.00	0.00	-0.00	-0.00	-0.00	-0.00	300.00	200.00	0.00	-0.00
194	0.00	0.00	0.00	903.00	200.00	0.00	0.00	-0.00	-0.00	-0.00	300.00	200.00	0.00	-0.00
195	0.00	0.00	0.00	903.00	200.00	0.00	0.00	-0.00	-0.00	-0.00	300.00	200.00	0.00	-0.00
196	-0.00	-0.00	-0.00	903.00	200.00	0.00	-0.00	-0.00	-0.00	-0.00	300.00	200.00	0.00	-0.00
197	0.00	0.00	0.00	903.00	200.00	0.00	0.00	-0.00	-0.00	-0.00	300.00	200.00	0.00	-0.00
198	-0.00	-0.00	-0.00	903.00	200.00	0.00	-0.00	-0.00	-0.00	-0.00	300.00	200.00	0.00	-0.00
199	0.00	0.00	0.00	903.00	200.00	0.00	0.00	-0.00	-0.00	-0.00	300.00	200.00	0.00	-0.00
200	0.00	0.00	0.00	903.00	200.00	0.00	0.00	-0.00	-0.00	-0.00	300.00	200.00	0.00	-0.00
201	0.00	0.00	0.00	903.00	200.00	0.00	0.00	-0.00	-0.00	-0.00	300.00	200.00	0.00	-0.00
202	-0.00	-0.00	-0.00	903.00	200.00	0.00	-0.00	-0.00	-0.00	-0.00	300.00	200.00	0.00	-0.00
203	-0.00	-0.00	-0.00	903.00	200.00	0.00	-0.00	-0.00	-0.00	-0.00	300.00	200.00	0.00	-0.00
204	-0.00	-0.00	-0.00	903.00	200.00	0.00	-0.00	-0.00	-0.00	-0.00	300.00	200.00	0.00	-0.00
205	-0.00	-0.00	-0.00	903.00	200.00	0.00	-0.00	-0.00	-0.00	-0.00	300.00	200.00	0.00	-0.00
206	0.00	0.00	0.00	903.00	200.00	0.00	0.00	-0.00	-0.00	-0.00	300.00	200.00	0.00	-0.00
207	-0.00	-0.00	-0.00	903.00	200.00	0.00	-0.00	-0.00	-0.00	-0.00	300.00	200.00	0.00	-0.00
208	-0.00	-0.00	-0.00	903.00	200.00	0.00	-0.00	-0.00	-0.00	-0.00	300.00	200.00	0.00	-0.00
209	0.00	0.00	0.00	903.00	200.00	0.00	0.00	-0.00	-0.00	-0.00	300.00	200.00	0.00	-0.00
210	0.00	0.00	0.00	903.00	200.00	0.00	0.00	-0.00	-0.00	-0.00	300.00	200.00	0.00	-0.00
211	-0.00	-0.00	-0.00	903.00	200.00	0.00	-0.00	-0.00	-0.00	-0.00	300.00	200.00	0.00	-0.00
212	-0.00	-0.00	-0.00	903.00	200.00	0.00	-0.00	-0.00	-0.00	-0.00	300.00	200.00	0.00	-0.00
213	-0.00	-0.00	-0.00	903.00	200.00	0.00	-0.00	-0.00	-0.00	-0.00	300.00	200.00	0.00	-0.00
214	-0.00	-0.00	-0.00	903.00	200.00	0.00	-0.00	-0.00	-0.00	-0.00	300.00	200.00	0.00	-0.00
215	-0.00	-0.00	-0.00	903.00	200.00	0.00	-0.00	-0.00	-0.00	-0.00	300.00	200.00	0.00	-0.00
216	-0.00	-0.00	-0.00	903.00	200.00	0.00	-0.00	-0.00	-0.00	-0.00	300.00	200.00	0.00	-0.00
217	-0.00	-0.00	-0.00	903.00	200.00	0.00	-0.00	-0.00	-0.00	-0.00	300.00	200.00	0.00	-0.00
218	-0.00	-0.00	-0.00	903.00	200.00	0.00	-0.00	-0.00	-0.00	-0.00	300.00	200.00	0.00	-0.00
219	0.00	0.00	0.00	903.00	200.00	0.00	0.00	-0.00	-0.00	-0.00	300.00	200.00	0.00	-0.00
220	0.00	0.00	0.00	903.00	200.00	0.00	0.00	-0.00	-0.00	-0.00	300.00	200.00	0.00	-0.00
221	-0.00	-0.00	-0.00	903.00	200.00	0.00	-0.00	-0.00	-0.00	-0.00	300.00	200.00	0.00	-0.00
222	-0.00	-0.00	-0.00	903.00	200.00	0.00	-0.00	-0.00	-0.00	-0.00	300.00	200.00	0.00	-0.00
223	-0.00	-0.00	-0.00	903.00	200.00	0.00	-0.00	-0.00	-0.00	-0.00	300.00	200.00	0.00	-0.00
224	-0.00	-0.00	-0.00	903.00	200.00	0.00	-0.00	-0.00	-0.00	-0.00	300.00	200.00	0.00	-0.00
225	-0.00	-0.00	-0.00	903.00	200.00	0.00	-0.00	-0.00	-0.00	-0.00	300.00	200.00	0.00	-0.00
226	-0.00	-0.00	-0.00	903.00	200.00	0.00	-0.00	-0.00	-0.00	-0.00	300.00	200.00	0.00	-0.00
227	-0.00	-0.00	-0.00	903.00	200.00	0.00	-0.00	-0.00	-0.00	-0.00	300.00	200.00	0.00	-0.00
228	0.00	0.00	0.00	903.00	200.00	0.00	0.00	-0.00	-0.00	-0.00	300.00	200.00	0.00	-0.00
229	0.00	0.00	0.00	903.00	200.00	0.00	0.00	-0.00	-0.00	-0.00	300.00	200.00	0.00	-0.00
230	0.00	0.00	0.00	903.00	200.00	0.00	0.00	-0.00	-0.00	-0.00	300.00	200.00	0.00	-0.00
231	0.00	0.00	0.00	903.00	200.00	0.00	0.00	-0.00	-0.00	-0.00	300.00	200.00	0.00	-0.00
232	-0.00	-0.00	-0.00	903.00	200.00	0.00	-0.00	-0.00	-0.00	-0.00	300.00	200.00	0.00	-0.00
233	-0.00	-0.00	-0.00	903.00	200.00	0.00	-0.00	-0.00	-0.00	-0.00	300.00	200.00	0.00	-0.00
234	-0.00	-0.00	-0.00	903.00	200.00	0.00	-0.00	-0.00	-0.00	-0.00	300.00	200.00	0.00	-0.00
235	-0.00	-0.00	-0.00	903.00	200.00	0.00	-0.00	-0.00	-0.00	-0.00	300.00	200.00	0.00	-0.00
236	-0.00	-0.00	-0.00	903.00	200.00	0.00	-0.00	-0.00	-0.00	-0.00	300.00	200.00	0.00	-0.00
237	0.00	0.00	0.00	903.00	200.00	0.00	0.00	-0.00	-0.00	-0.00	300.00	200.00	0.00	-0.00
238	-0.00	-0.00	-0.00	903.00	200.00	0.00	-0.00	-0.00	-0.00	-0.00	300.00	200.00	0.00	-0.00
239	-0.00	-0.00	-0.00	903.00	200.00	0.00	-0.00	-0.00	-0.00	-0.00	300.00	200.00	0.00	-0.00
240	-0.00	-0.00	-0.00	903.00	200.00	0.00	-0.00	-0.00	-0.00	-0.00	300.00	200.00	0.00	-0.00
241	0.00	0.00	0.00	903.00	200.00	0.00	0.00	-0.00	-0.00	-0.00	300.00	200.00	0.00	-0.00
242	0.00	0.00	0.00	903.00	200.00	0.00	0.00	-0.00	-0.00	-0.00	300.00	200.00	0.00	-0.00
243	-0.00	-0.00	-0.00	903.00	200.00	0.00	-0.00	-0.00	-0.00	-0.00	300.00	200.00	0.00	-0.00
244	-0.00	-0.00	-0.00	903.00	200.00	0.00	-0.00	-0.00	-0.00	-0.00	300.00	200.00	0.00	-0.00
245	-0.00	-0.00	-0.00	903.00	200.00	0.00	-0.00	-0.00	-0.00	-0.00	300.00	200.00	0.00	-0.00
246	0.00	0.00	0.00	903.00	200.00	0.00	0.00	-0.00	-0.00	-0.00	300.00	200.00	0.00	-0.00
247	-0.00	-0.00	-0.00	903.00	200.00	0.00	-0.00	-0.00	-0.00	-0.00	300.00	200.00	0.00	-0.00
248	-0.00	-0.00	-0.00	903.00	200.00	0.00	-0.00	-0.00	-0.00	-0.00	300.00	200.00	0.00	-0.00
249	-0.00	-0.00	-0.00	903.00	200.00	0.00	-0.00	-0.00	-0.00	-0.00	300.00	200.00	0.00	-0.00
250	-0.00	-0.00	-0.00	903.00	200.00	0.00	-0.00	-0.00	-0.00	-0.00	300.00	200.00	0.00	-0.00
251	-0.00	-0.00	-0.00	903.00	200.00	0.00	-0.00	-0.00	-0.00	-0.00	300.00	200.00	0.00	-0.00
252	-0.00	-0.00	-0.00	903.00	200.00	0.00	-0.00	-0.00	-0.00	-0.00	300.00	200.00	0.00	-0.00
253	-0.00	-0.00	-0.00	903.00	200.00	0.00	-0.00	-0.00	-0.00	-0.00	300.00	200.00	0.00	-0.00
254	-0.00	-0.00	-0.00	903.00	200.00	0.00	-0.00	-0.00	-0.00	-0.00	300.00	200.00	0.00	-0.00
255	-0.00	-0.00	-0.00	903.00	200.00	0.00	-0.00	-0.00	-0.00	-0.00	300.00	200.00	0.00	-0.00
256	-0.00	-0.00	-0.00	903.00	200.00	0.00	-0.00	-0.00	-0.00	-0.00	300.00	200.00	0.00	-0.00
257	-0.00	-0.00	-0.00	903.00	200.00	0.00	-0.00	-0.00	-0.00	-0.00	300.00	200.00	0.00	-0.00
258	-0.00	-0.00	-0.00	903.00	200.00	0.00	-0.00	-0.00	-0.00	-0.00	300.00	200.00	0.00	-0.00
259	0.00	0.00	0.00	903.00	200.00	0.00	0.00	-0.00	-0.00	-0.00	300.00	200.00	0.00	-0.00
260	-0.00	-0.00	-0.00	903.00	200.00	0.00	-0.00	-0.00	-0.00	-0.00	300.00	200.00	0.00	-0.00
261	-0.00	-0.00	-0.00	903.00	200.00	0.00	-0.00	-0.00	-0.00	-0.00	300.00	200.00	0.00	-0.00
262	-0.00	-0.00	-0.00	903.00	200.00	0.00	-0.00	-0.00	-0.00	-0.00	300.00	200.00	0.00	-0.00
263	-0.00	-0.00	-0.00	903.00	200.00	0.00	-0.00	-0.00	-0.00	-0.00	300.00	200.00	0.00	-0.00
264	-0.00	-0.00	-0.00	903.00	200.00	0.00	-0.00	-0.00	-0.00	-0.00	300.00	200.00	0.00	-0.00
265	-0.00	-0.00	-0.00	903.00	200.00	0.00	-0.00	-0.00	-0.00	-0.00	300.00	200.00	0.00	-0.00
266	-0.00	-0.00	-0.00	903.00	200.00	0.00	-0.00	-0.00	-0.00	-0.00	300.00	200.00	0.00	-0.00
267	0.00	0.00	0.00	903.00	200.00	0.00	0.00	-0.00	-0.00	-0.00	300.00	200.00	0.00	-0.00
268	-0.00	-0.00	-0.00	903.00	200.00	0.00	-0.00	-0.00	-0.00	-0.00	300.00	200.00	0.00	-0.00
269	0.00	0.00	0.00	903.00	200.00	0.00	0.00	-0.00	-0.00	-0.00	300.00	200.00	0.00	-0.00
270	-0.00	-0.00	-0.00	903.00	200.00	0.00	-0.00	-0.00	-0.00	-0.00	300.00	200.00	0.00	-0.00
271	0.00	0.00	0.00	903.00	200.00	0.00	0.00	-0.00	-0.00	-0.00	300.00	200.00	0.00	-0.00
272	-0.00	-0.00	-0.00	903.00	200.00	0.00	-0.00	-0.00	-0.00	-0.00	300.00	200.00	0.00	-0.00
273	-0.00	-0.00	-0.00	903.00	200.00	0.00	-0.00	-0.00	-0.00	-0.00	300.00	200.00	0.00	-0.00
274	0.00	0.00	0.00	903.00	200.00	0.00	0.00	-0.00	-0.00	-0.00	300.00	200.00	0.00	-0.00
275	-0.00	-0.00	-0.00	903.00	200.00	0.00	-0.00	-0.00	-0.00	-0.00	300.00	200.00	0.00	-0.00
276	-0.00	-0.00	-0.00	903.00	200.00	0.00	-0.00	-0.00	-0.00	-0.00	300.00	200.00	0.00	-0.00
277	-0.00	-0.00	-0.00	903.00	200.00	0.00	-0.00	-0.00	-0.00	-0.00	300.00	200.00	0.00	-0.00
278	-0.00	-0.00	-0.00	903.00	200.00	0.00	-0.00	-0.00	-0.00	-0.00	300.00	200.00	0.00	-0.00
279	0.00	0.00	0.00	903.00	200.00	0.00	0.00	-0.00	-0.00	-0.00	300.00	200.00	0.00	-0.00
280	-0.00	-0.00	-0.00	903.00	200.00	0.00	-0.00	-0.00	-0.00	-0.00	300.00	200.00	0.00	-0.00
281	-0.00	-0.00	-0.00	903.00	200.00	0.00	-0.00	-0.00	-0.00	-0.00	300.00	200.00	0.00	-0.00
282	-0.00	-0.00	-0.00	903.00	200.00	0.00	-0.00	-0.00	-0.00	-0.00	300.00	200.00	0.00	-0.00
283	0.00	0.00	0.00	903.00	200.00	0.00	0.00	-0.00	-0.00	-0.00	300.00	200.00	0.00	-0.00
284	0.00	0.00	0.00	903.00	200.00	0.00	0.00	-0.00	-0.00	-0.00	300.00	200.00	0.00	-0.00
285	-0.00	-0.00	-0.00	903.00	200.00	0.00	-0.00	-0.00	-0.00	-0.00	300.00	200.00	0.00	-0.00
286	-0.00	-0.00	-0.00	903.00	200.00	0.00	-0.00	-0.00	-0.00	-0.00	300.00	200.00	0.00	-0.00
287	0.00	0.00	0.00	903.00	200.00	0.00	0.00	-0.00	-0.00	-0.00	300.00	200.00	0.00	-0.00
288	0.00	0.00	0.00	903.00	200.00	0.00	0.00	-0.00	-0.00	-0.00	300.00	200.00	0.00	-0.00
289	0.00	0.00	0.00	903.00	200.00	0.00	0.00	-0.00	-0.00	-0.00	300.00	200.00	0.00	-0.00
290	-0.00	-0.00	-0.00	903.00	200.00	0.00	-0.00	-0.00	-0.00	-0.00	300.00	200.00	0.00	-0.00
291	-0.00	-0.00	-0.00	903.00	200.00	0.00	-0.00	-0.00	-0.00	-0.00	300.00	200.00	0.00	-0.00
292	-0.00	-0.00	-0.00	903.00	200.00	0.00	-0.00	-0.00	-0.00	-0.00	300.00	200.00	0.00	-0.00
293	26.40	-0.99	20.14	1130.27	330.30	0.00	209.00	-0.00	-0.00	-0.00	300.00	200.00	0.00	-0.00
294	-0.00	-0.00	-0.00	903.00	200.00	0.00	-0.00	-0.00	-0.00	-0.00	300.00	200.00	0.00	-0.00
295	-0.00	-0.00	-0.00	903.00	200.00	0.00	-0.00	-0.00	-0.00	-0.00	300.00	200.00	0.00	-0.00
296	-0.00	-0.00	-0.00	903.00	200.00	0.00	-0.00	0.00	0.00	0.00	300.00	200.00	0.00	0.00
297	-0.00	-0.00	-0.00	903.00	200.00	0.00	-0.00	-0.00	-0.00	-0.00	300.00	200.00	0.00	-0.00
298	-0.00	-0.00	-0.00	903.00	200.00	0.00	-0.00	-0.00	-0.00	-0.00	300.00	200.00	0.00	-0.00
299	-0.00	-0.00	-0.00	903.00	200.00	0.00	-0.00	-0.00	-0.00	-0.00	300.00	200.00	0.00	-0.00
300	-0.00	-0.00	-0.00	903.00	200.00	0.00	-0.00	-0.00	-0.00	-0.00	300.00	200.00	0.00	-0.00
301	-0.00	-0.00	-0.00	903.00	200.00	0.00	-0.00	-0.00	-0.00	-0.00	300.00	200.00	0.00	-0.00
302	-0.00	-0.00	-0.00	903.00	200.00	0.00	-0.00	-0.00	-0.00	-0.00	300.00	200.00	0.00	-0.00
303	-0.00	-0.00	-0.00	903.00	200.00	0.00	-0.00	-0.00	-0.00	-0.00	300.00	200.00	0.00	-0.00
304	-0.00	-0.00	-0.00	903.00	200.00	0.00	-0.00	-0.00	-0.00	-0.00	300.00	200.00	0.00	-0.00
305	-0.00	-0.00	-0.00	903.00	200.00	0.00	-0.00	-0.00	-0.00	-0.00	300.00	200.00	0.00	-0.00
306	-0.00	-0.00	-0.00	903.00	200.00	0.00	-0.00	-0.00	-0.00	-0.00	300.00	200.00	0.00	-0.00
307	-0.00	-0.00	-0.00	903.00	200.00	0.00	-0.00	-0.00	-0.00	-0.00	300.00	200.00	0.00	-0.00
308	-0.00	-0.00	-0.00	903.00	200.00	0.00	-0.00	-0.00	-0.00	-0.00	300.00	200.00	0.00	-0.00
309	-0.00	-0.00	-0.00	903.00	200.00	0.00	-0.00	-0.00	-0.00	-0.00	300.00	200.00	0.00	-0.00
310	-0.00	-0.00	-0.00	903.00	200.00	0.00	-0.00	-0.00	-0.00	-0.00	300.00	200.00	0.00	-0.00
311	-0.00	-0.00	-0.00	903.00	200.00	0.00	-0.00	-0.00	-0.00	-0.00	300.00	200.00	0.00	-0.00
312	-0.00	-0.00	-0.00	903.00	200.00	0.00	-0.00	-0.00	-0.00	-0.00	300.00	200.00	0.00	-0.00
313	-0.00	-0.00	-0.00	903.00	200.00	0.00	-0.00	-0.00	-0.00	-0.00	300.00	200.00	0.00	-0.00
314	-0.00	-0.00	-0.00	903.00	200.00	0.00	-0.00	-0.00	-0.00	-0.00	300.00	200.00	0.00	-0.00
315	-0.00	-0.00	-0.00	903.00	200.00	0.00	-0.00	-0.00	-0.00	-0.00	300.00	200.00	0.00	-0.00
316	-0.00	-0.00	-0.00	903.00	200.00	0.00	-0.00	-0.00	-0.00	-0.00	300.00	200.00	0.00	-0.00
317	-0.00	-0.00	-0.00	903.00	200.00	0.00	-0.00	-0.00	-0.00	-0.00	300.00	200.00	0.00	-0.00
318	-0.00	-0.00	-0.00	903.00	200.00	0.00	-0.00	-0.00	-0.00	-0.00	300.00	200.00	0.00	-0.00
319	-0.00	-0.00	-0.00	903.00	200.00	0.00	-0.00	-0.00	-0.00	-0.00	300.00	200.00	0.00	-0.00
320	-0.00	-0.00	-0.00	903.00	200.00	0.00	-0.00	-0.00	-0.00	-0.00	300.00	200.00	0.00	-0.00
321	-0.00	-0.00	-0.00	903.00	200.00	0.00	-0.00	-0.00	-0.00	-0.00	300.00	200.00	0.00	-0.00
322	-0.00	-0.00	-0.00	903.00	200.00	0.00	-0.00	-0.00	-0.00	-0.00	300.00	200.00	0.00	-0.00
323	-0.00	-0.00	-0.00	903.00	200.00	0.00	-0.00	-0.00	-0.00	-0.00	300.00	200.00	0.00	-0.00
324	-0.00	-0.00	-0.00	903.00	200.00	0.00	-0.00	-0.00	-0.00	-0.00	300.00	200.00	0.00	-0.00
325	-0.00	-0.00	-0.00	903.00	200.00	0.00	-0.00	-0.00	-0.00	-0.00	300.00	200.00	0.00	-0.00
326	-0.00	-0.00	-0.00	903.00	200.00	0.00	-0.00	-0.00	-0.00	-0.00	300.00	200.00	0.00	-0.00
327	-0.00	-0.00	-0.00	903.00	200.00	0.00	-0.00	-0.00	-0.00	-0.00	300.00	200.00	0.00	-0.00
328	-0.00	-0.00	-0.00	903.00	200.00	0.00	-0.00	-0.00	-0.00	-0.00	300.00	200.00	0.00	-0.00
329	-0.00	-0.00	-0.00	903.00	200.00	0.00	-0.00	-0.00	-0.00	-0.00	300.00	200.00	0.00	-0.00
330	-0.00	-0.00	-0.00	903.00	200.00	0.00	-0.00	-0.00	-0.00	-0.00	300.00	200.00	0.00	-0.00
331	-0.00	-0.00	-0.00	903.00	200.00	0.00	-0.00	-0.00	-0.00	-0.00	300.00	200.00	0.00	-0.00
332	-0.00	-0.00	-0.00	903.00	200.00	0.00	-0.00	-0.00	-0.00	-0.00	300.00	200.00	0.00	-0.00
333	-0.00	-0.00	-0.00	903.00	200.00	0.00	-0.00	-0.00	-0.00	-0.00	300.00	200.00	0.00	-0.00
334	-0.00	-0.00	-0.00	903.00	200.00	0.00	-0.00	-0.00	-0.00	-0.00	300.00	200.00	0.00	-0.00
335	-0.00	-0.00	-0.00	903.00	200.00	0.00	-0.00	-0.00	-0.00	-0.00	300.00	200.00	0.00	-0.00
336	-0.00	-0.00	-0.00	903.00	200.00	0.00	-0.00	-0.00	-0.00	-0.00	300.00	200.00	0.00	-0.00
337	-0.00	-0.00	-0.00	903.00	200.00	0.00	-0.00	-0.00	-0.00	-0.00	300.00	200.00	0.00	-0.00
338	-0.00	-0.00	-0.00	903.00	200.00	0.00	-0.00	-0.00	-0.00	-0.00	300.00	200.00	0.00	-0.00
339	-0.00	-0.00	-0.00	903.00	200.00	0.00	-0.00	-0.00	-0.00	-0.00	300.00	200.00	0.00	-0.00
340	-0.00	-0.00	-0.00	903.00	200.00	0.00	-0.00	-0.00	-0.00	-0.00	300.00	200.00	0.00	-0.00
341	-0.00	-0.00	-0.00	903.00	200.00	0.00	-0.00	-0.00	-0.00	-0.00	300.00	200.00	0.00	-0.00
342	-0.00	-0.00	-0.00	903.00	200.00	0.00	-0.00	-0.00	-0.00	-0.00	300.00	200.00	0.00	-0.00
343	-0.00	-0.00	-0.00	903.00	200.00	0.00	-0.00	-0.00	-0.00	-0.00	300.00	200.00	0.00	-0.00
344	-0.00	-0.00	-0.00	903.00	200.00	0.00	-0.00	-0.00	-0.00	-0.00	300.00	200.00	0.00	-0.00
345	-0.00	-0.00	-0.00	903.00	200.00	0.00	-0.00	-0.00	-0.00	-0.00	300.00	200.00	0.00	-0.00
346	-0.00	-0.00	-0.00	903.00	200.00	0.00	-0.00	-0.00	-0.00	-0.00	300.00	200.00	0.00	-0.00
347	-0.00	-0.00	-0.00	903.00	200.00	0.00	-0.00	-0.00	-0.00	-0.00	300.00	200.00	0.00	-0.00
348	-0.00	-0.00	-0.00	903.00	200.00	0.00	-0.00	-0.00	-0.00	-0.00	300.00	200.00	0.00	-0.00
349	-0.00	-0.00	-0.00	903.00	200.00	0.00	-0.00	-0.00	-0.00	-0.00	300.00	200.00	0.00	-0.00
350	-0.00	-0.00	-0.00	903.00	200.00	0.00	-0.00	-0.00	-0.00	-0.00	300.00	200.00	0.00	-0.00
351	-0.00	-0.00	-0.00	903.00	200.00	0.00	-0.00	-0.00	-0.00	-0.00	300.00	200.00	0.00	-0.00
352	-0.00	-0.00	-0.00	903.00	200.00	0.00	-0.00	-0.00	-0.00	-0.00	300.00	200.00	0.00	-0.00
353	-0.00	-0.00	-0.00	903.00	200.00	0.00	-0.00	-0.00	-0.00	-0.00	300.00	200.00	0.00	-0.00
354	-0.00	-0.00	-0.00	903.00	200.00	0.00	-0.00	-0.00	-0.00	-0.00	300.00	200.00	0.00	-0.00
355	-0.00	-0.00	-0.00	903.00	200.00	0.00	-0.00	-0.00	-0.00	-0.00	300.00	200.00	0.00	-0.00
356	-0.00	-0.00	-0.00	903.00	200.00	0.00	-0.00	-0.00	-0.00	-0.00	300.00	200.00	0.00	-0.00
357	-0.00	-0.00	-0.00	903.00	200.00	0.00	-0.00	-0.00	-0.00	-0.00	300.00	200.00	0.00	-0.00
358	-0.00	-0.00	-0.00	903.00	200.00	0.00	-0.00	-0.00	-0.00	-0.00	300.00	200.00	0.00	-0.00
359	-0.00	-0.00	-0.00	903.00	200.00	0.00	-0.00	-0.00	-0.00	-0.00	300.00	200.00	0.00	-0.00
360	-0.00	-0.00	-0.00	903.00	200.00	0.00	-0.00	-0.00	-0.00	-0.00	300.00	200.00	0.00	-0.00
361	-0.00	-0.00	-0.00	903.00	200.00	0.00	-0.00	-0.00	-0.00	-0.00	300.00	200.00	0.00	-0.00
362	-0.00	-0.00	-0.00	903.00	200.00	0.00	-0.00	-0.00	-0.00	-0.00	300.00	200.00	0.00	-0.00
363	-0.00	-0.00	-0.00	903.00	200.00	0.00	-0.00	-0.00	-0.00	-0.00	300.00	200.00	0.00	-0.00
364	-0.00	-0.00	-0.00	903.00	200.00	0.00	-0.00	-0.00	-0.00	-0.00	300.00	200.00	0.00	-0.00
365	-0.00	-0.00	-0.00	903.00	200.00	0.00	-0.00	-0.00	-0.00	-0.00	300.00	200.00	0.00	-0.00
366	-0.00	-0.00	-0.00	903.00	200.00	0.00	-0.00	-0.00	-0.00	-0.00	300.00	200.00	0.00	-0.00
367	-0.00	-0.00	-0.00	903.00	200.00	0.00	-0.00	-0.00	-0.00	-0.00	300.00	200.00	0.00	-0.00
368	-0.00	-0.00	-0.00	903.00	200.00	0.00	-0.00	-0.00	-0.00	-0.00	300.00	200.00	0.00	-0.00
369	-0.00	-0.00	-0.00	903.00	200.00	0.00	-0.00	-0.00	-0.00	-0.00	300.00	200.00	0.00	-0.00
370	-0.00	-0.00	-0.00	903.00	200.00	0.00	-0.00	-0.00	-0.00	-0.00	300.00	200.00	0.00	-0.00
371	-0.00	-0.00	-0.00	903.00	200.00	0.00	-0.00	-0.00	-0.00	-0.00	300.00	200.00	0.00	-0.00
372	-0.00	-0.00	-0.00	903.00	200.00	0.00	-0.00	-0.00	-0.00	-0.00	300.00	200.00	0.00	-0.00
373	-0.00	-0.00	-0.00	903.00	200.00	0.00	-0.00	-0.00	-0.00	-0.00	300.00	200.00	0.00	-0.00
374	-0.00	-0.00	-0.00	903.00	200.00	0.00	-0.00	-0.00	-0.00	-0.00	300.00	200.00	0.00	-0.00
375	-0.00	-0.00	-0.00	903.00	200.00	0.00	-0.00	-0.00	-0.00	-0.00	300.00	200.00	0.00	-0.00
376	-0.00	-0.00	-0.00	903.00	200.00	0.00	-0.00	-0.00	-0.00	-0.00	300.00	200.00	0.00	-0.00
377	-0.00	-0.00	-0.00	903.00	200.00	0.00	-0.00	-0.00	-0.00	-0.00	300.00	200.00	0.00	-0.00
378	-0.00	-0.00	-0.00	903.00	200.00	0.00	-0.00	-0.00	-0.00	-0.00	300.00	200.00	0.00	-0.00
379	-0.00	-0.00	-0.00	903.00	200.00	0.00	-0.00	-0.00	-0.00	-0.00	300.00	200.00	0.00	-0.00
380	-0.00	-0.00	-0.00	903.00	200.00	0.00	-0.00	-0.00	-0.00	-0.00	300.00	200.00	0.00	-0.00
381	-0.00	-0.00	-0.00	903.00	200.00	0.00	-0.00	-0.00	-0.00	-0.00	300.00	200.00	0.00	-0.00
382	-0.00	-0.00	-0.00	903.00	200.00	0.00	-0.00	-0.00	-0.00	-0.00	300.00	200.00	0.00	-0.00
383	-0.00	-0.00	-0.00	903.00	200.00	0.00	-0.00	-0.00	-0.00	-0.00	300.00	200.00	0.00	-0.00
384	-0.00	-0.00	-0.00	903.00	200.00	0.00	-0.00	-0.00	-0.00	-0.00	300.00	200.00	0.00	-0.00
385	-0.00	-0.00	-0.00	903.00	200.00	0.00	-0.00	-0.00	-0.00	-0.00	300.00	200.00	0.00	-0.00
386	-0.00	-0.00	-0.00	903.00	200.00	0.00	-0.00	-0.00	-0.00	-0.00	300.00	200.00	0.00	-0.00
387	-0.00	-0.00	-0.00	903.00	200.00	0.00	-0.00	-0.00	-0.00	-0.00	300.00	200.00	0.00	-0.00
388	-0.00	-0.00	-0.00	903.00	200.00	0.00	-0.00	-0.00	-0.00	-0.00	300.00	200.00	0.00	-0.00
389	-0.00	-0.00	-0.00	903.00	200.00	0.00	-0.00	-0.00	-0.00	-0.00	300.00	200.00	0.00	-0.00
390	-0.00	-0.00	-0.00	903.00	200.00	0.00	-0.00	-0.00	-0.00	-0.00	300.00	200.00	0.00	-0.00
391	-0.00	-0.00	-0.00	903.00	200.00	0.00	-0.00	-0.00	-0.00	-0.00	300.00	200.00	0.00	-0.00
392	-0.00	-0.00	-0.00	903.00	200.00	0.00	-0.00	-0.00	-0.00	-0.00	300.00	200.00	0.00	-0.00
393	-0.00	-0.00	-0.00	903.00	200.00	0.00	-0.00	-0.00	-0.00	-0.00	300.00	200.00	0.00	-0.00
394	-0.00	-0.00	-0.00	903.00	200.00	0.00	-0.00	-0.00	-0.00	-0.00	300.00	200.00	0.00	-0.00
395	-0.00	-0.00	-0.00	903.00	200.00	0.00	-0.00	-0.00	-0.00	-0.00	300.00	200.00	0.00	-0.00
396	-0.00	-0.00	-0.00	903.00	200.00	0.00	-0.00	-0.00	-0.00	-0.00	300.00	200.00	0.00	-0.00
397	-0.00	-0.00	-0.00	903.00	200.00	0.00	-0.00	-0.00	-0.00	-0.00	300.00	200.00	0.00	-0.00
398	-0.00	-0.00	-0.00	903.00	200.00	0.00	-0.00	-0.00	-0.00	-0.00	300.00	200.00	0.00	-0.00
399	-0.00	-0.00	-0.00	903.00	200.00	0.00	-0.00	-0.00	-0.00	-0.00	300.00	200.00	0.00	-0.00
400	84.69	-10.68	111.69	1098.49	220.22	0.00	-18378.34	-0.00	-0.00	-0.00	300.00	200.00	0.00	-0.00
401	65.38	-20.75	294.80	1040.27	168.32	0.00	-21767.47	-0.00	-0.00	-0.00	300.00	200.00	0.00	-0.00
402	80.80	-22.13	239.87	1046.51	175.57	0.00	-19397.76	-0.00	-0.00	-0.00	300.00	200.00	0.00	-0.00
403	105.36	-22.89	271.15	1039.92	171.41	0.00	-17113.08	-0.00	-0.00	-0.00	300.00	200.00	0.00	-0.00
404	122.53	-13.35	284.42	1035.94	169.10	0.00	-14828.72	-0.00	-0.00	-0.00	300.00	200.00	0.00	-0.00
405	117.42	-7.17	286.10	1019.32	155.95	0.00	-12692.57	-0.00	-0.00	-0.00	300.00	200.00	0.00	-0.00
406	94.53	-10.38	300.14	1016.93	152.72	0.00	-13472.41	-0.00	-0.00	-0.00	300.00	200.00	0.00	-0.00
407	78.66	-9.08	320.89	1011.42	147.22	0.00	-12620.27	-0.00	-0.00	-0.00	300.00	200.00	0.00	-0.00
408	88.04	5.80	357.21	1000.52	141.65	0.00	-10509.41	-0.00	-0.00	-0.00	300.00	200.00	0.00	-0.00
409	109.25	23.35	386.66	984.69	132.12	0.00	-8750.65	-0.00	-0.00	-0.00	300.00	200.00	0.00	-0.00
410	113.98	28.53	415.65	978.77	128.63	0.00	-7298.17	-0.00	-0.00	-0.00	300.00	200.00	0.00	-0.00
411	103.38	27.92	436.86	973.63	125.74	0.00	-4292.92	-0.00	-0.00	-0.00	300.00	200.00	0.00	-0.00
412	95.52	24.95	443.27	969.40	123.30	0.00	-1131.92	-0.00	-0.00	-0.00	300.00	200.00	0.00	-0.00
413	87.89	21.74	447.69	965.99	121.61	0.00	1536.74	-0.00	-0.00	-0.00	300.00	200.00	0.00	-0.00
414	90.10	26.55	458.22	962.14	119.68	0.00	2041.74	-0.00	-0.00	-0.00	300.00	200.00	0.00	-0.00
415	94.22	30.52	477.45	960.43	119.34	0.00	2113.86	-0.00	-0.00	-0.00	300.00	200.00	0.00	-0.00
416	99.49	34.18	498.35	958.76	118.98	0.00	2004.67	-0.00	-0.00	-0.00	300.00	200.00	0.00	-0.00
417	101.85	34.26	519.26	957.57	118.84	0.00	1903.14	-0.00	-0.00	-0.00	300.00	200.00	0.00	-0.00
418	102.92	32.20	541.99	957.14	118.86	0.00	1510.56	-0.00	-0.00	-0.00	300.00	200.00	0.00	-0.00
419	103.91	30.14	561.98	956.76	118.71	0.00	1124.90	-0.00	-0.00	-0.00	300.00	200.00	0.00	-0.00
420	103.30	28.00	579.07	956.04	118.95	0.00	1013.63	-0.00	-0.00	-0.00	300.00	200.00	0.00	-0.00
421	102.31	27.01	592.96	955.26	118.68	0.00	751.61	-0.00	-0.00	-0.00	300.00	200.00	0.00	-0.00
422	101.17	26.09	605.01	954.53	118.44	0.00	406.24	-0.00	-0.00	-0.00	300.00	200.00	0.00	-0.00
423	99.87	27.16	615.08	953.46	117.94	0.00	207.13	-0.00	-0.00	-0.00	300.00	200.00	0.00	-0.00
424	98.72	29.37	623.93	952.45	117.19	0.00	54.08	-0.00	-0.00	-0.00	300.00	200.00	0.00	-0.00
425	97.05	32.88	630.19	951.23	116.32	0.00	20.63	-0.00	-0.00	-0.00	300.00	200.00	0.00	-0.00
426	94.22	37.38	632.48	949.76	115.22	0.00	266.31	-0.00	-0.00	-0.00	300.00	200.00	0.00	-0.00
427	91.17	40.66	632.48	948.60	114.40	0.00	343.95	-0.00	-0.00	-0.00	300.00	200.00	0.00	-0.00
428	87.81	42.34	630.04	947.47	113.93	0.00	400.55	-0.00	-0.00	-0.00	300.00	200.00	0.00	-0.00
429	84.92	41.81	627.75	946.53	113.51	0.00	403.23	-0.00	-0.00	-0.00	300.00	200.00	0.00	-0.00
430	81.79	40.05	624.85	944.83	113.06	0.00	369.55	-0.00	-0.00	-0.00	300.00	200.00	0.00	-0.00
431	78.74	37.23	621.64	943.57	112.67	0.00	241.90	-0.00	-0.00	-0.00	300.00	200.00	0.00	-0.00
432	75.76	34.41	618.13	942.40	112.56	0.00	145.61	-0.00	-0.00	-0.00	300.00	200.00	0.00	-0.00
433	72.86	31.36	612.95	941.09	112.12	0.00	-21.08	-0.00	-0.00	-0.00	300.00	200.00	0.00	-0.00
434	70.04	29.30	607.15	940.09	111.79	0.00	-215.46	-0.00	-0.00	-0.00	300.00	200.00	0.00	-0.00
435	67.21	28.08	602.11	939.04	111.51	0.00	-345.25	-0.00	-0.00	-0.00	300.00	200.00	0.00	-0.00
436	64.32	27.47	596.16	937.86	111.13	0.00	-447.38	-0.00	-0.00	-0.00	300.00	200.00	0.00	-0.00
437	61.80	27.31	590.52	936.88	110.59	0.00	-590.99	-0.00	-0.00	-0.00	300.00	200.00	0.00	-0.00
438	59.59	27.31	586.09	936.04	110.49	0.00	-765.49	-0.00	-0.00	-0.00	300.00	200.00	0.00	-0.00
439	57.07	27.08	583.04	935.19	110.13	0.00	-896.58	-0.00	-0.00	-0.00	300.00	200.00	0.00	-0.00
440	55.31	26.93	581.51	934.72	110.00	0.00	-1094.85	-0.00	-0.00	-0.00	300.00	200.00	0.00	-0.00
441	53.25	26.93	581.51	934.09	109.79	0.00	-1246.99	-0.00	-0.00	-0.00	300.00	200.00	0.00	-0.00
442	51.65	26.47	582.43	933.81	109.46	0.00	-1532.60	-0.00	-0.00	-0.00	300.00	200.00	0.00	-0.00
443	49.82	26.02	585.02	933.13	109.44	0.00	-1724.79	-0.00	-0.00	-0.00	300.00	200.00	0.00	-0.00
444	47.91	25.56	589.29	933.30	109.32	0.00	-1937.48	-0.00	-0.00	-0.00	300.00	200.00	0.00	-0.00
445	45.78	25.33	593.72	932.99	109.43	0.00	-2136.10	-0.00	-0.00	-0.00	300.00	200.00	0.00	-0.00
446	43.33	25.25	597.08	933.13	109.43	0.00	-2305.36	-0.00	-0.00	-0.00	300.00	200.00	0.00	-0.00
447	41.05	24.87	601.35	933.14	109.36	0.00	-2501.66	-0.00	-0.00	-0.00	300.00	200.00	0.00	-0.00
448	38.91	24.80	606.08	932.98	109.52	0.00	-2662.02	-0.00	-0.00	-0.00	300.00	200.00	0.00	-0.00
449	36.77	24.57	609.74	933.03	109.36	0.00	-2812.08	-0.00	-0.00	-0.00	300.00	200.00	0.00	-0.00
450	34.26	24.26	612.49	933.49	109.62	0.00	-2989.13	-0.00	-0.00	-0.00	300.00	200.00	0.00	-0.00
451	31.28	24.11	615.08	933.59	109.65	0.00	-3220.31	-0.00	-0.00	-0.00	300.00	200.00	0.00	-0.00
452	28.08	24.03	617.37	934.07	109.74	0.00	-3372.40	-0.00	-0.00	-0.00	300.00	200.00	0.00	-0.00
453	25.33	23.88	619.35	934.34	109.88	0.00	-3534.61	-0.00	-0.00	-0.00	300.00	200.00	0.00	-0.00
454	21.90	23.50	619.51	934.85	110.00	0.00	-3726.12	-0.00	-0.00	-0.00	300.00	200.00	0.00	-0.00
455	18.92	23.65	619.66	935.14	110.22	0.00	-3969.38	-0.00	-0.00	-0.00	300.00	200.00	0.00	-0.00
456	16.40	23.27	620.12	935.41	110.43	0.00	-4122.99	-0.00	-0.00	-0.00	300.00	200.00	0.00	-0.00
457	13.43	23.04	620.27	935.84	110.55	0.00	-4292.35	-0.00	-0.00	-0.00	300.00	200.00	0.00	-0.00
458	10.53	22.89	621.03	936.39	110.91	0.00	-4471.72	-0.00	-0.00	-0.00	300.00	200.00	0.00	-0.00
459	7.71	22.74	620.88	936.62	111.18	0.00	-4630.23	-0.00	-0.00	-0.00	300.00	200.00	0.00	-0.00
460	4.88	22.35	621.80	937.01	111.46	0.00	-4854.75	-0.00	-0.00	-0.00	300.00	200.00	0.00	-0.00
461	1.60	22.28	622.25	936.99	111.67	0.00	-5041.44	-0.00	-0.00	-0.00	300.00	200.00	0.00	-0.00
462	-0.99	22.20	623.17	936.86	111.85	0.00	-5173.37	-0.00	-0.00	-0.00	300.00	200.00	0.00	-0.00
463	-3.28	22.13	624.24	936.29	111.95	0.00	-5300.05	-0.00	-0.00	-0.00	300.00	200.00	0.00	-0.00
464	-5.49	22.35	625.46	935.50	111.98	0.00	-5461.40	-0.00	-0.00	-0.00	300.00	200.00	0.00	-0.00
465	-7.86	22.28	626.37	934.79	112.01	0.00	-5487.05	-0.00	-0.00	-0.00	300.00	200.00	0.00	-0.00
466	-9.99	22.74	627.44	933.50	111.87	0.00	-5649.00	-0.00	-0.00	-0.00	300.00	200.00	0.00	-0.00
467	-12.13	22.66	627.59	932.03	111.84	0.00	-5676.61	-0.00	-0.00	-0.00	300.00	200.00	0.00	-0.00
468	-13.89	22.43	627.59	930.50	111.74	0.00	-5685.56	-0.00	-0.00	-0.00	300.00	200.00	0.00	-0.00
469	-15.49	22.74	626.83	928.85	111.64	0.00	-5696.56	-0.00	-0.00	-0.00	300.00	200.00	0.00	-0.00
470	-17.55	22.89	625.31	926.87	111.57	0.00	-5632.01	-0.00	-0.00	-0.00	300.00	200.00	0.00	-0.00
471	-19.00	23.19	623.47	924.88	111.21	0.00	-5549.81	-0.00	-0.00	-0.00	300.00	200.00	0.00	-0.00
472	-20.60	23.35	620.57	922.47	110.94	0.00	-5463.66	-0.00	-0.00	-0.00	300.00	200.00	0.00	-0.00
473	-21.59	23.80	617.68	919.82	110.87	0.00	-5411.14	-0.00	-0.00	-0.00	300.00	200.00	0.00	-0.00
474	-22.58	23.80	615.08	917.29	110.64	0.00	-5348.85	-0.00	-0.00	-0.00	300.00	200.00	0.00	-0.00
475	-22.43	23.80	610.50	914.02	110.07	0.00	-5455.04	-0.00	-0.00	-0.00	300.00	200.00	0.00	-0.00
476	-22.58	23.50	607.15	910.92	109.83	0.00	-5359.42	-0.00	-0.00	-0.00	300.00	200.00	0.00	-0.00
477	-23.27	23.50	604.25	907.77	109.60	0.00	-5309.81	-0.00	-0.00	-0.00	300.00	200.00	0.00	-0.00
478	-23.12	23.35	601.50	904.29	109.23	0.00	-5233.29	-0.00	-0.00	-0.00	300.00	200.00	0.00	-0.00
479	-23.12	23.50	598.75	900.63	108.77	0.00	-5136.59	-0.00	-0.00	-0.00	300.00	200.00	0.00	-0.00
480	-23.50	23.73	596.62	897.40	108.29	0.00	-5036.19	-0.00	-0.00	-0.00	300.00	200.00	0.00	-0.00
481	-24.03	23.88	596.31	893.48	107.83	0.00	-4973.38	-0.00	-0.00	-0.00	300.00	200.00	0.00	-0.00
482	-24.11	24.41	596.77	889.81	107.39	0.00	-4838.04	-0.00	-0.00	-0.00	300.00	200.00	0.00	-0.00
483	-24.41	24.95	597.23	886.52	106.95	0.00	-4778.68	-0.00	-0.00	-0.00	300.00	200.00	0.00	-0.00
484	-25.18	26.09	598.60	882.66	106.45	0.00	-4667.01	-0.00	-0.00	-0.00	300.00	200.00	0.00	-0.00
485	-26.17	27.16	600.28	879.44	105.90	0.00	-4496.31	-0.00	-0.00	-0.00	300.00	200.00	0.00	-0.00
486	-27.24	28.31	602.57	876.03	105.50	0.00	-4330.16	-0.00	-0.00	-0.00	300.00	200.00	0.00	-0.00
487	-28.69	29.98	606.38	872.73	104.93	0.00	-4215.82	-0.00	-0.00	-0.00	300.00	200.00	0.00	-0.00
488	-30.06	31.43	611.11	869.59	104.57	0.00	-4092.11	-0.00	-0.00	-0.00	300.00	200.00	0.00	-0.00
489	-31.66	32.81	616.30	866.83	104.23	0.00	-3883.58	-0.00	-0.00	-0.00	300.00	200.00	0.00	-0.00
490	-33.26	34.03	622.25	863.72	103.97	0.00	-3823.19	-0.00	-0.00	-0.00	300.00	200.00	0.00	-0.00
491	-36.32	34.79	627.90	861.37	103.77	0.00	-3662.91	-0.00	-0.00	-0.00	300.00	200.00	0.00	-0.00
492	-39.29	35.78	633.70	858.94	103.54	0.00	-3628.28	-0.00	-0.00	-0.00	300.00	200.00	0.00	-0.00
493	-43.18	36.47	639.19	856.52	103.32	0.00	-3491.30	-0.00	-0.00	-0.00	300.00	200.00	0.00	-0.00
494	-46.46	36.93	644.53	854.56	103.31	0.00	-3469.45	-0.00	-0.00	-0.00	300.00	200.00	0.00	-0.00
495	-49.82	37.77	649.11	852.65	103.20	0.00	-3369.38	-0.00	-0.00	-0.00	300.00	200.00	0.00	-0.00
496	-53.63	38.53	652.92	850.91	103.01	0.00	-3319.79	-0.00	-0.00	-0.00	300.00	200.00	0.00	-0.00
497	-57.60	38.83	656.89	849.55	103.09	0.00	-3259.79	-0.00	-0.00	-0.00	300.00	200.00	0.00	-0.00
498	-61.87	38.99	659.94	848.41	103.08	0.00	-3318.68	-0.00	-0.00	-0.00	300.00	200.00	0.00	-0.00
499	-66.83	39.29	662.69	847.46	103.15	0.00	-3292.96	-0.00	-0.00	-0.00	300.00	200.00	0.00	-0.00
500	-71.56	39.37	663.60	846.64	103.01	0.00	-3291.69	-0.00	-0.00	-0.00	300.00	200.00	0.00	-0.00
501	-75.99	39.60	662.84	845.75	103.04	0.00	-3296.89	-0.00	-0.00	-0.00	300.00	200.00	0.00	-0.00
502	-80.80	40.21	659.48	844.97	102.73	0.00	-3220.38	-0.00	-0.00	-0.00	300.00	200.00	0.00	-0.00
503	-85.30	40.74	655.06	844.23	102.91	0.00	-3125.92	-0.00	-0.00	-0.00	300.00	200.00	0.00	-0.00
504	-89.26	41.28	649.57	843.45	102.89	0.00	-3087.20	3.36	1.45	36.01	394.07	248.31	0.00	-42.87
505	-93.31	40.97	640.87	842.71	102.90	0.00	-3073.05	0.61	-9.54	239.87	405.34	255.85	0.00	489.41
506	-95.60	41.96	628.05	841.41	102.67	0.00	-2805.69	13.58	9.31	222.32	399.45	253.81	0.00	148.39
507	-97.50	40.59	613.40	840.54	103.13	0.00	-2691.31	34.41	11.06	232.09	402.17	256.94	0.00	233.74
508	-98.88	38.07	592.19	839.31	103.58	0.00	-2621.30	59.81	9.23	264.13	394.80	254.19	0.00	-82.95
509	-98.34	35.93	571.14	837.68	103.66	0.00	-2597.91	63.25	5.11	278.02	395.17	256.09	0.00	-28.68
510	-97.50	32.81	547.79	836.57	103.90	0.00	-2618.18	50.81	7.48	289.61	392.78	256.69	0.00	-193.50
511	-95.37	29.14	519.71	835.27	104.64	0.00	-2824.74	43.41	6.03	298.61	390.90	257.84	0.00	-325.65
512	-91.78	26.47	490.11	833.42	104.86	0.00	-2929.49	45.70	2.44	298.16	389.05	258.65	0.00	-306.61
513	-87.59	23.65	460.51	831.93	105.24	0.00	-3042.39	50.51	-0.76	293.58	386.38	259.46	0.00	-295.56
514	-82.40	20.83	425.42	830.15	105.67	0.00	-3046.65	51.57	-7.48	299.22	381.69	261.30	0.00	-233.34
515	-76.07	17.62	391.69	828.44	105.80	0.00	-3079.47	56.15	-19.00	320.28	375.75	263.36	0.00	7.43
516	-69.58	14.57	358.43	826.63	106.00	0.00	-3172.84	66.83	-28.46	341.64	369.54	264.94	0.00	139.28
517	-61.34	11.52	320.59	824.61	106.24	0.00	-3324.58	72.63	-33.42	352.33	365.09	265.92	0.00	119.23
518	-53.10	8.77	283.66	821.83	105.76	0.00	-3369.99	72.02	-35.93	361.94	361.34	266.10	0.00	-381.92
519	-44.63	6.18	247.04	819.06	105.74	0.00	-3399.75	71.26	-36.24	370.94	358.62	266.39	0.00	-972.44
520	-35.32	4.20	206.30	814.91	105.03	0.00	-3439.61	73.01	-35.10	381.77	355.52	266.43	0.00	-1349.82
521	-25.10	3.20	168.15	809.90	103.45	0.00	-3480.85	75.99	-33.49	398.56	353.18	266.46	0.00	-1522.70
522	-13.58	3.28	134.12	800.61	101.25	0.00	-3495.79	79.04	-30.29	424.96	350.74	266.00	0.00	-1646.84
523	-3.51	4.35	102.69	790.67	98.07	0.00	-3433.85	81.41	-26.55	454.41	348.56	265.82	0.00	-1730.10
524	2.75	4.73	80.57	780.84	94.70	0.00	-3396.38	83.39	-22.58	482.33	346.98	265.49	0.00	-1740.91
525	6.33	4.65	64.39	772.19	89.57	0.00	-3317.74	84.69	-18.46	510.56	345.10	265.15	0.00	-1775.13
526	8.47	3.66	49.44	757.63	82.72	0.00	-3550.78	85.60	-15.72	532.84	342.87	264.95	0.00	-1823.18
527	9.69	3.97	36.77	743.66	71.37	0.00	-3658.34	86.44	-14.65	551.30	341.10	264.93	0.00	-1818.87
528	11.52	5.11	26.86	720.61	54.55	0.00	-3718.85	87.20	-15.72	569.76	339.21	265.13	0.00	-1875.18
529	14.34	5.72	17.85	674.79	25.64	0.00	-4056.10	87.59	-18.46	584.56	337.51	265.47	0.00	-1973.55
530	-0.00	-0.00	-0.00	903.00	200.00	0.00	-0.00	87.81	-22.89	596.47	336.30	265.85	0.00	-2175.80
531	-0.00	-0.00	-0.00	903.00	200.00	0.00	-0.00	88.50	-27.77	606.38	334.73	266.23	0.00	-2375.22
532	-0.00	-0.00	-0.00	903.00	200.00	0.00	-0.00	88.96	-31.97	613.56	333.35	266.70	0.00	-2544.74
533	16.48	2.75	-5.95	1118.38	384.62	0.00	184.87	88.81	-34.79	620.12	332.19	267.08	0.00	-2628.04
534	16.56	2.90	-5.95	1164.54	389.74	0.00	71.40	87.74	-35.48	628.97	331.22	267.20	0.00	-2769.55
535	16.48	2.90	-6.41	1138.71	371.43	0.00	-124.25	85.83	-34.64	635.99	330.45	267.18	0.00	-2838.26
536	-0.00	-0.00	-0.00	903.00	200.00	0.00	-0.00	83.31	-32.58	640.56	330.01	267.27	0.00	-2756.11
537	16.25	2.75	-5.80	1171.42	384.21	0.00	-9.64	80.03	-30.14	643.16	329.40	267.38	0.00	-2739.64
538	16.48	2.75	-5.95	1156.85	389.74	0.00	140.85	76.52	-28.53	643.01	329.05	267.39	0.00	-2688.61
539	16.56	2.67	-5.95	1172.23	394.87	0.00	241.40	72.56	-28.08	639.50	328.63	267.43	0.00	-2612.08
540	16.40	2.75	-6.26	1144.46	385.37	0.00	88.58	68.36	-27.69	633.54	328.54	267.49	0.00	-2446.96
541	16.48	2.75	-6.41	1145.86	376.19	0.00	-52.32	64.39	-27.77	626.07	328.22	267.66	0.00	-2458.46
542	16.48	2.90	-6.56	1140.21	367.44	0.00	-240.06	61.11	-28.00	620.12	327.90	267.81	0.00	-2398.65
543	-0.00	-0.00	-0.00	903.00	200.00	0.00	-0.00	57.60	-28.00	615.08	327.69	267.87	0.00	-2341.81
544	16.25	2.75	-5.80	1155.63	400.00	0.00	267.43	54.17	-28.38	611.42	327.10	268.03	0.00	-2343.44
545	16.48	2.67	-5.80	1147.74	400.00	0.00	353.56	51.80	-28.23	608.83	326.62	268.42	0.00	-2158.66
546	16.48	2.82	-5.80	1163.53	394.74	0.00	162.02	49.59	-28.31	608.22	325.89	268.39	0.00	-2032.58
547	16.48	2.82	-5.80	1171.42	394.74	0.00	162.63	47.61	-28.00	607.76	325.46	268.64	0.00	-1924.47
548	-0.00	-0.00	-0.00	903.00	200.00	0.00	-0.00	45.93	-27.62	608.06	325.37	268.86	0.00	-1721.45
549	-0.00	-0.00	-0.00	903.00	200.00	0.00	-0.00	43.95	-27.01	609.44	325.31	269.30	0.00	-1443.49
550	16.40	2.82	-6.26	1151.78	385.37	0.00	49.50	42.34	-26.93	611.11	325.09	269.56	0.00	-1230.96
551	16.25	2.82	-6.26	1137.15	380.49	0.00	-39.64	40.36	-26.70	613.25	325.08	269.72	0.00	-1048.31
552	16.10	2.82	-6.26	1151.78	395.12	0.00	172.87	38.60	-26.63	615.69	325.06	269.94	0.00	-798.56
553	-0.00	-0.00	-0.00	903.00	200.00	0.00	-0.00	36.54	-26.17	617.52	324.98	270.18	0.00	-604.04
554	16.40	2.75	-5.95	1133.77	400.00	0.00	357.99	34.26	-26.09	620.57	324.93	270.37	0.00	-349.15
555	16.25	2.59	-5.95	1164.54	389.74	0.00	93.31	32.12	-25.56	623.78	324.95	270.30	0.00	-125.40
556	16.25	2.59	-5.95	1156.85	394.87	0.00	219.49	30.14	-25.41	625.46	324.81	270.55	0.00	78.64
557	16.25	2.82	-5.80	1163.53	400.00	0.00	271.65	27.92	-25.25	627.29	324.81	270.54	0.00	307.55
558	16.02	2.59	-6.26	1144.46	380.49	0.00	-23.45	25.79	-25.33	628.36	324.48	270.67	0.00	519.68
559	16.40	2.67	-5.95	1149.15	394.87	0.00	296.18	23.27	-25.33	629.27	324.15	270.76	0.00	816.27
560	16.25	2.67	-5.80	1179.32	400.00	0.00	269.24	21.29	-25.18	628.97	323.65	270.79	0.00	957.97
561	16.25	2.75	-5.65	1154.35	400.00	0.00	293.83	18.77	-24.41	627.90	323.18	270.81	0.00	1139.75
562	16.17	2.67	-6.26	1129.83	390.24	0.00	182.55	16.17	-24.11	627.29	322.99	270.88	0.00	1311.58
563	16.10	2.75	-5.95	1133.77	389.74	0.00	177.63	13.66	-23.80	626.83	322.64	270.93	0.00	1507.62
564	16.25	2.52	-6.26	1137.15	375.61	0.00	-47.45	11.22	-23.42	627.44	322.11	270.96	0.00	1656.96
565	-0.00	-0.00	-0.00	903.00	200.00	0.00	-0.00	8.85	-23.04	627.14	321.75	271.05	0.00	1793.70
566	16.40	2.67	-5.95	1156.85	400.00	0.00	291.09	6.33	-23.12	628.05	321.57	270.89	0.00	2000.52
567	16.25	2.59	-5.95	1172.23	389.74	0.00	119.14	3.89	-23.19	628.81	321.18	270.95	0.00	2163.59
568	16.48	2.59	-5.80	1139.84	394.74	0.00	328.87	1.68	-23.50	629.88	320.86	270.93	0.00	2234.24
569	-0.00	-0.00	-0.00	903.00	200.00	0.00	-0.00	-0.46	-23.42	630.65	320.25	270.94	0.00	2433.14
570	16.25	2.75	-5.95	1149.15	389.74	0.00	95.66	-3.13	-23.35	631.56	319.35	271.03	0.00	2564.21
571	-0.00	-0.00	-0.00	903.00	200.00	0.00	-0.00	-5.19	-23.27	632.17	318.61	271.01	0.00	2742.55
572	16.25	2.59	-5.80	1147.74	400.00	0.00	326.46	-6.87	-23.35	632.17	317.89	271.11	0.00	2881.87
573	16.40	2.59	-5.95	1149.15	394.87	0.00	223.40	-8.62	-23.19	631.87	316.81	271.05	0.00	2958.78
574	16.48	2.67	-5.80	1163.53	394.74	0.00	201.78	-10.68	-22.81	631.41	316.17	271.24	0.00	3109.75
575	-0.00	-0.00	-0.00	903.00	200.00	0.00	-0.00	-12.59	-22.81	631.41	315.22	270.95	0.00	3207.79
576	16.40	2.59	-5.80	1171.42	394.74	0.00	140.54	-14.42	-22.96	631.56	314.21	270.98	0.00	3308.13
577	16.40	2.59	-6.26	1129.83	380.49	0.00	83.37	-16.48	-22.89	631.56	313.19	270.84	0.00	3437.53
578	16.40	2.59	-5.95	1141.46	394.87	0.00	266.25	-18.31	-22.81	631.26	312.26	270.92	0.00	3604.38
579	16.25	2.75	-5.65	1162.46	400.00	0.00	225.79	-20.37	-22.96	630.95	311.25	270.86	0.00	3667.12
580	16.40	2.82	-5.95	1141.46	389.74	0.00	173.32	-22.35	-23.27	629.43	310.18	270.84	0.00	3734.62
581	16.40	2.67	-6.41	1131.57	371.43	0.00	-155.86	-24.19	-23.27	628.36	308.81	270.76	0.00	3803.78
582	16.48	2.52	-6.26	1151.78	375.61	0.00	-44.10	-25.71	-23.35	626.98	307.23	270.72	0.00	3889.33
583	16.40	2.59	-5.80	1155.63	400.00	0.00	359.38	-26.78	-23.42	624.85	305.49	270.72	0.00	3956.91
584	16.25	2.75	-5.95	1156.85	389.74	0.00	28.76	-27.92	-23.73	623.17	303.38	270.67	0.00	3920.53
585	16.25	2.67	-5.65	1162.46	400.00	0.00	245.58	-28.69	-23.96	621.80	301.10	270.58	0.00	3998.56
586	16.40	2.52	-6.26	1144.46	380.49	0.00	18.05	-29.75	-23.96	620.12	298.89	270.67	0.00	4004.77
587	16.48	2.29	-5.65	1162.46	400.00	0.00	344.56	-30.59	-24.26	619.51	296.38	270.64	0.00	3999.47
588	-0.00	-0.00	-0.00	903.00	200.00	0.00	-0.00	-31.66	-24.34	619.35	293.50	270.56	0.00	4107.90
589	-0.00	-0.00	-0.00	903.00	200.00	0.00	-0.00	-32.81	-24.87	618.90	290.68	270.56	0.00	4022.23
590	16.48	2.59	-5.65	1178.68	400.00	0.00	223.31	-33.72	-24.95	620.12	287.67	270.62	0.00	4085.90
591	-0.00	-0.00	-0.00	903.00	200.00	0.00	-0.00	-34.18	-25.33	621.49	284.02	270.66	0.00	4092.23
592	16.48	2.67	-5.95	1156.85	394.87	0.00	198.95	-34.26	-25.86	623.02	280.60	270.78	0.00	4054.52
593	-0.00	-0.00	-0.00	903.00	200.00	0.00	-0.00	-34.26	-26.09	625.00	276.49	270.85	0.00	4100.64
594	-0.00	-0.00	-0.00	903.00	200.00	0.00	-0.00	-34.03	-26.47	627.44	272.20	270.77	0.00	4065.84
595	16.56	2.67	-5.80	1163.53	400.00	0.00	235.11	-33.19	-26.63	630.65	268.42	270.84	0.00	4040.75
596	-0.00	-0.00	-0.00	903.00	200.00	0.00	-0.00	-32.65	-26.93	633.85	264.25	270.92	0.00	4045.65
597	-0.00	-0.00	-0.00	903.00	200.00	0.00	-0.00	-32.65	-27.16	637.97	260.11	270.80	0.00	3905.99
598	-0.00	-0.00	-0.00	903.00	200.00	0.00	-0.00	-33.26	-27.16	642.85	256.42	270.73	0.00	3925.01
599	-0.00	-0.00	-0.00	903.00	200.00	0.00	-0.00	-34.33	-27.01	646.82	252.80	270.72	0.00	3827.19
600	16.78	2.59	-6.26	1129.83	385.37	0.00	119.65	-36.09	-26.70	652.31	249.68	270.50	0.00	3871.28
601	-0.00	-0.00	-0.00	903.00	200.00	0.00	-0.00	-38.15	-26.47	656.74	246.75	270.31	0.00	3919.06
602	16.86	2.59	-5.95	1141.46	394.87	0.00	286.79	-40.66	-26.32	661.47	244.29	270.17	0.00	3896.95
603	-0.00	-0.00	-0.00	903.00	200.00	0.00	-0.00	-44.02	-26.47	666.50	241.83	269.87	0.00	3921.35
604	17.09	2.52	-5.80	1163.53	394.74	0.00	200.17	-47.30	-26.93	670.32	239.90	269.88	0.00	3887.80
605	17.09	2.52	-5.80	1163.53	389.47	0.00	64.45	-50.81	-27.39	672.45	238.19	269.71	0.00	3897.47
606	16.94	2.67	-5.95	1149.15	384.62	0.00	-48.12	-54.86	-28.08	674.74	236.57	269.43	0.00	3909.28
607	-0.00	-0.00	-0.00	903.00	200.00	0.00	-0.00	-58.82	-28.53	674.74	235.21	269.47	0.00	3860.98
608	17.17	2.59	-5.95	1149.15	384.62	0.00	81.58	-62.87	-29.30	674.44	233.76	269.32	0.00	3840.75
609	17.09	2.52	-5.95	1156.85	389.74	0.00	108.77	-67.06	-30.29	672.15	232.58	269.01	0.00	3812.48
610	17.01	2.59	-5.95	1156.85	389.74	0.00	52.04	-70.88	-31.05	668.03	231.41	268.89	0.00	3790.58
611	17.01	2.52	-5.95	1156.85	394.87	0.00	181.54	-74.39	-31.66	663.15	230.49	268.57	0.00	3799.28
612	17.24	2.52	-5.95	1141.46	400.00	0.00	330.41	-78.13	-32.27	656.13	229.47	268.33	0.00	3738.28
613	17.24	2.52	-5.95	1164.54	394.87	0.00	161.00	-81.33	-32.81	647.58	228.39	268.24	0.00	3705.43
614	-0.00	-0.00	-0.00	903.00	200.00	0.00	-0.00	-84.69	-32.65	638.73	227.97	268.08	0.00	3578.16
615	17.47	2.29	-5.95	1141.46	389.74	0.00	228.69	-86.90	-32.20	622.86	226.80	267.76	0.00	3473.68
616	17.47	2.59	-6.26	1137.15	380.49	0.00	-40.38	-88.35	-31.13	603.79	225.63	267.58	0.00	3250.25
617	-0.00	-0.00	-0.00	903.00	200.00	0.00	-0.00	-88.88	-29.75	584.72	224.61	267.17	0.00	3138.95
618	17.85	2.21	-5.80	1155.63	400.00	0.00	287.91	-88.96	-27.69	561.52	223.53	266.68	0.00	3119.50
619	17.62	2.14	-5.80	1147.74	389.47	0.00	115.65	-88.73	-25.18	536.65	222.63	266.19	0.00	2982.08
620	17.62	2.14	-5.80	1171.42	400.00	0.00	250.57	-87.51	-23.12	510.41	221.52	265.89	0.00	2834.08
621	-0.00	-0.00	-0.00	903.00	200.00	0.00	-0.00	-85.30	-20.37	480.04	220.38	265.42	0.00	2617.23
622	17.93	1.98	-5.80	1155.63	394.74	0.00	197.96	-82.86	-18.01	449.98	219.53	265.04	0.00	2500.70
623	18.01	2.06	-6.26	1137.15	380.49	0.00	-70.71	-80.34	-15.49	419.16	219.08	264.58	0.00	2278.90
624	17.93	2.06	-5.80	1155.63	394.74	0.00	247.35	-76.75	-13.50	382.39	218.12	264.17	0.00	1980.26
625	17.93	2.44	-5.65	1162.46	400.00	0.00	182.90	-72.63	-11.06	347.44	217.65	263.86	0.00	1752.40
626	17.78	2.29	-5.80	1147.74	389.47	0.00	84.32	-66.68	-8.62	311.43	216.81	264.09	0.00	1555.45
627	17.93	2.14	-5.95	1149.15	389.74	0.00	152.39	-59.97	-6.41	270.08	216.10	263.28	0.00	1298.29
628	18.01	2.21	-5.95	1141.46	394.87	0.00	188.78	-52.72	-4.65	230.41	214.57	262.91	0.00	1046.39
629	18.08	2.06	-5.80	1155.63	400.00	0.00	303.57	-44.63	-3.43	191.35	213.40	262.68	0.00	910.60
630	-0.00	-0.00	-0.00	903.00	200.00	0.00	-0.00	-34.87	-2.29	148.16	211.02	262.62	0.00	771.72
631	-0.00	-0.00	-0.00	903.00	200.00	0.00	-0.00	-24.80	-2.21	112.76	207.44	261.98	0.00	638.87
632	-0.00	-0.00	-0.00	903.00	200.00	0.00	-0.00	-15.34	-2.21	83.31	202.20	261.90	0.00	528.02
633	-0.00	-0.00	-0.00	903.00	200.00	0.00	-0.00	-6.87	-2.82	61.19	195.26	260.85	0.00	408.05
634	-0.00	-0.00	-0.00	903.00	200.00	0.00	-0.00	-1.53	-2.67	48.07	192.38	259.05	0.00	377.84
635	-0.00	-0.00	-0.00	903.00	200.00	0.00	-0.00	1.60	-2.14	39.37	191.86	258.91	0.00	275.37
636	-0.00	-0.00	-0.00	903.00	200.00	0.00	-0.00	3.13	-1.98	29.75	186.15	259.49	0.00	189.13
637	-0.00	-0.00	-0.00	903.00	200.00	0.00	-0.00	4.27	-2.06	23.65	189.68	249.03	0.00	165.34
638	18.08	2.14	-5.80	1163.53	394.74	0.00	172.26	4.12	-1.98	17.70	199.14	248.28	0.00	204.81
639	-0.00	-0.00	-0.00	903.00	200.00	0.00	-0.00	3.28	-2.06	12.66	198.80	250.60	0.00	94.86
640	18.16	2.06	-5.49	1169.67	400.00	0.00	312.81	2.44	-1.68	7.93	196.15	246.15	0.00	121.48
641	-0.00	-0.00	-0.00	903.00	200.00	0.00	-0.00	-0.00	-0.00	-0.00	300.00	200.00	0.00	-0.00
642	-0.00	-0.00	-0.00	903.00	200.00	0.00	-0.00	-0.00	-0.00	-0.00	300.00	200.00	0.00	-0.00
643	18.16	1.98	-5.80	1147.74	400.00	0.00	353.76	-0.00	-0.00	-0.00	300.00	200.00	0.00	-0.00
644	-0.00	-0.00	-0.00	903.00	200.00	0.00	-0.00	-0.00	-0.00	-0.00	300.00	200.00	0.00	-0.00
645	18.01	2.29	-5.65	1146.24	400.00	0.00	274.86	-0.00	-0.00	-0.00	300.00	200.00	0.00	-0.00
646	18.08	2.21	-5.65	1162.46	400.00	0.00	364.36	-0.00	-0.00	-0.00	300.00	200.00	0.00	-0.00
647	18.01	2.29	-5.65	1162.46	400.00	0.00	283.52	-0.00	-0.00	-0.00	300.00	200.00	0.00	-0.00
648	-0.00	-0.00	-0.00	903.00	200.00	0.00	-0.00	-0.00	-0.00	-0.00	300.00	200.00	0.00	-0.00
649	18.01	2.29	-5.80	1155.63	394.74	0.00	273.05	-0.00	-0.00	-0.00	300.00	200.00	0.00	-0.00
650	17.85	2.44	-5.65	1146.24	394.59	0.00	248.06	-0.00	-0.00	-0.00	300.00	200.00	0.00	-0.00
651	17.93	2.59	-6.26	1129.83	380.49	0.00	-30.33	-0.00	-0.00	-0.00	300.00	200.00	0.00	-0.00
652	17.85	2.59	-5.80	1155.63	394.74	0.00	166.24	-0.00	-0.00	-0.00	300.00	200.00	0.00	-0.00
653	17.93	2.67	-5.65	1154.35	400.00	0.00	328.27	-0.00	-0.00	-0.00	300.00	200.00	0.00	-0.00
654	17.78	2.44	-5.80	1155.63	389.47	0.00	119.26	-0.00	-0.00	-0.00	300.00	200.00	0.00	-0.00
655	-0.00	-0.00	-0.00	903.00	200.00	0.00	-0.00	-0.00	-0.00	-0.00	300.00	200.00	0.00	-0.00
656	17.93	2.59	-5.95	1149.15	394.87	0.00	268.99	-0.00	-0.00	-0.00	300.00	200.00	0.00	-0.00
657	-0.00	-0.00	-0.00	903.00	200.00	0.00	-0.00	-0.00	-0.00	-0.00	300.00	200.00	0.00	-0.00
658	17.70	2.67	-5.65	1162.46	400.00	0.00	260.84	-0.00	-0.00	-0.00	300.00	200.00	0.00	-0.00
659	17.85	2.67	-5.65	1154.35	394.59	0.00	216.51	-0.00	-0.00	-0.00	300.00	200.00	0.00	-0.00
660	17.70	2.59	-5.95	1156.85	389.74	0.00	90.77	-0.00	-0.00	-0.00	300.00	200.00	0.00	-0.00
661	17.78	2.52	-5.95	1149.15	384.62	0.00	75.71	-0.00	-0.00	-0.00	300.00	200.00	0.00	-0.00
662	-0.00	-0.00	-0.00	903.00	200.00	0.00	-0.00	-0.00	-0.00	-0.00	300.00	200.00	0.00	-0.00
663	-0.00	-0.00	-0.00	903.00	200.00	0.00	-0.00	-0.00	-0.00	-0.00	300.00	200.00	0.00	-0.00
664	17.55	2.75	-5.65	1154.35	400.00	0.00	255.69	-0.00	-0.00	-0.00	300.00	200.00	0.00	-0.00
665	17.55	2.44	-5.95	1149.15	400.00	0.00	345.08	-0.00	-0.00	-0.00	300.00	200.00	0.00	-0.00
666	17.62	2.52	-5.95	1149.15	394.87	0.00	274.07	-0.00	-0.00	-0.00	300.00	200.00	0.00	-0.00
667	-0.00	-0.00	-0.00	903.00	200.00	0.00	-0.00	-0.00	-0.00	-0.00	300.00	200.00	0.00	-0.00
668	17.62	2.59	-5.80	1155.63	394.74	0.00	259.00	-0.00	-0.00	-0.00	300.00	200.00	0.00	-0.00
669	-0.00	-0.00	-0.00	903.00	200.00	0.00	-0.00	-0.00	-0.00	-0.00	300.00	200.00	0.00	-0.00
670	17.70	2.75	-5.80	1155.63	394.74	0.00	212.42	-0.00	-0.00	-0.00	300.00	200.00	0.00	-0.00
671	17.55	2.52	-5.95	1149.15	400.00	0.00	349.19	-0.00	-0.00	-0.00	300.00	200.00	0.00	-0.00
672	17.55	2.59	-5.80	1155.63	400.00	0.00	267.83	-0.00	-0.00	-0.00	300.00	200.00	0.00	-0.00
673	17.47	2.75	-5.80	1155.63	394.74	0.00	144.96	-0.00	-0.00	-0.00	300.00	200.00	0.00	-0.00
674	-0.00	-0.00	-0.00	903.00	200.00	0.00	-0.00	-0.00	-0.00	-0.00	300.00	200.00	0.00	-0.00
675	-0.00	-0.00	-0.00	903.00	200.00	0.00	-0.00	-0.00	-0.00	-0.00	300.00	200.00	0.00	-0.00
676	17.47	2.59	-5.95	1164.54	400.00	0.00	275.25	-0.00	-0.00	-0.00	300.00	200.00	0.00	-0.00
677	-0.00	-0.00	-0.00	903.00	200.00	0.00	-0.00	-0.00	-0.00	-0.00	300.00	200.00	0.00	-0.00
678	-0.00	-0.00	-0.00	903.00	200.00	0.00	-0.00	-0.00	-0.00	-0.00	300.00	200.00	0.00	-0.00
679	17.47	2.59	-5.80	1147.74	394.74	0.00	226.87	-0.00	-0.00	-0.00	300.00	200.00	0.00	-0.00
680	17.24	2.75	-6.41	1131.57	376.19	0.00	-84.65	-0.00	-0.00	-0.00	300.00	200.00	0.00	-0.00
681	17.24	2.67	-5.95	1156.85	400.00	0.00	275.83	-0.00	-0.00	-0.00	300.00	200.00	0.00	-0.00
682	17.47	2.59	-5.80	1155.63	394.74	0.00	252.17	-0.00	-0.00	-0.00	300.00	200.00	0.00	-0.00
683	-0.00	-0.00	-0.00	903.00	200.00	0.00	-0.00	-0.00	-0.00	-0.00	300.00	200.00	0.00	-0.00
684	17.24	2.44	-5.80	1155.63	394.74	0.00	223.26	-0.00	-0.00	-0.00	300.00	200.00	0.00	-0.00
685	17.47	2.59	-6.26	1137.15	380.49	0.00	28.28	-0.00	-0.00	-0.00	300.00	200.00	0.00	-0.00
686	-0.00	-0.00	-0.00	903.00	200.00	0.00	-0.00	-0.00	-0.00	-0.00	300.00	200.00	0.00	-0.00
687	17.24	2.67	-5.95	1156.85	394.87	0.00	233.19	-0.00	-0.00	-0.00	300.00	200.00	0.00	-0.00
688	17.24	2.82	-5.95	1133.77	394.87	0.00	305.37	-0.00	-0.00	-0.00	300.00	200.00	0.00	-0.00
689	17.47	2.67	-5.80	1163.53	389.47	0.00	142.75	-0.00	-0.00	-0.00	300.00	200.00	0.00	-0.00
690	-0.00	-0.00	-0.00	903.00	200.00	0.00	-0.00	-0.00	-0.00	-0.00	300.00	200.00	0.00	-0.00
691	17.24	2.59	-5.65	1170.57	394.59	0.00	257.96	-0.00	-0.00	-0.00	300.00	200.00	0.00	-0.00
692	-0.00	-0.00	-0.00	903.00	200.00	0.00	-0.00	-0.00	-0.00	-0.00	300.00	200.00	0.00	-0.00
693	17.32	2.75	-6.26	1137.15	375.61	0.00	-50.80	-0.00	-0.00	-0.00	300.00	200.00	0.00	-0.00
694	17.17	2.67	-5.80	1147.74	400.00	0.00	399.34	-0.00	-0.00	-0.00	300.00	200.00	0.00	-0.00
695	17.17	2.67	-5.95	1141.46	394.87	0.00	259.40	-0.00	-0.00	-0.00	300.00	200.00	0.00	-0.00
696	-0.00	-0.00	-0.00	903.00	200.00	0.00	-0.00	-0.00	-0.00	-0.00	300.00	200.00	0.00	-0.00
697	17.01	2.59	-5.80	1147.74	400.00	0.00	318.83	-0.00	-0.00	-0.00	300.00	200.00	0.00	-0.00
698	17.24	2.67	-5.95	1164.54	389.74	0.00	170.00	-0.00	-0.00	-0.00	300.00	200.00	0.00	-0.00
699	17.17	2.67	-5.95	1164.54	389.74	0.00	155.52	-0.00	-0.00	-0.00	300.00	200.00	0.00	-0.00
700	-0.00	-0.00	-0.00	903.00	200.00	0.00	-0.00	-0.00	-0.00	-0.00	300.00	200.00	0.00	-0.00
701	17.09	2.52	-6.26	1144.46	385.37	0.00	65.13	-0.00	-0.00	-0.00	300.00	200.00	0.00	-0.00
702	-0.00	-0.00	-0.00	903.00	200.00	0.00	-0.00	-0.00	-0.00	-0.00	300.00	200.00	0.00	-0.00
703	17.01	2.59	-5.80	1155.63	400.00	0.00	252.57	-0.00	-0.00	-0.00	300.00	200.00	0.00	-0.00
704	17.09	2.52	-5.95	1141.46	394.87	0.00	280.92	-0.00	-0.00	-0.00	300.00	200.00	0.00	-0.00
705	17.17	2.59	-6.26	1137.15	390.24	0.00	140.68	-0.00	-0.00	-0.00	300.00	200.00	0.00	-0.00
706	17.17	2.52	-6.26	1151.78	380.49	0.00	-0.00	-0.00	-0.00	-0.00	300.00	200.00	0.00	-0.00
707	-0.00	-0.00	-0.00	903.00	200.00	0.00	-0.00	-0.00	-0.00	-0.00	300.00	200.00	0.00	-0.00
708	17.24	2.59	-5.95	1149.15	394.87	0.00	180.95	-0.00	-0.00	-0.00	300.00	200.00	0.00	-0.00
709	17.09	2.44	-5.95	1149.15	394.87	0.00	234.55	-0.00	-0.00	-0.00	300.00	200.00	0.00	-0.00
710	17.09	2.44	-5.80	1155.63	394.74	0.00	239.32	-0.00	-0.00	-0.00	300.00	200.00	0.00	-0.00
711	16.94	2.29	-6.26	1137.15	380.49	0.00	26.24	-0.00	-0.00	-0.00	300.00	200.00	0.00	-0.00
712	17.01	2.67	-5.80	1163.53	394.74	0.00	76.90	-0.00	-0.00	-0.00	300.00	200.00	0.00	-0.00
713	-0.00	-0.00	-0.00	903.00	200.00	0.00	-0.00	-0.00	-0.00	-0.00	300.00	200.00	0.00	-0.00
714	-0.00	-0.00	-0.00	903.00	200.00	0.00	-0.00	-0.00	-0.00	-0.00	300.00	200.00	0.00	-0.00
715	17.01	2.67	-6.26	1144.46	380.49	0.00	-91.74	-0.00	-0.00	-0.00	300.00	200.00	0.00	-0.00
716	16.94	2.52	-6.26	1144.46	380.49	0.00	-91.55	-0.00	-0.00	-0.00	300.00	200.00	0.00	-0.00
717	-0.00	-0.00	-0.00	903.00	200.00	0.00	-0.00	-0.00	-0.00	-0.00	300.00	200.00	0.00	-0.00
718	17.24	1.98	-5.95	1156.85	400.00	0.00	221.25	-0.00	-0.00	-0.00	300.00	200.00	0.00	-0.00
719	17.24	2.14	-5.95	1156.85	384.62	0.00	-59.86	-0.00	-0.00	-0.00	300.00	200.00	0.00	-0.00
720	17.55	2.14	-5.95	1164.54	400.00	0.00	250.01	-0.00	-0.00	-0.00	300.00	200.00	0.00	-0.00
721	-0.00	-0.00	-0.00	903.00	200.00	0.00	-0.00	-0.00	-0.00	-0.00	300.00	200.00	0.00	-0.00
722	-0.00	-0.00	-0.00	903.00	200.00	0.00	-0.00	-0.00	-0.00	-0.00	300.00	200.00	0.00	-0.00
723	-0.00	-0.00	-0.00	903.00	200.00	0.00	-0.00	-0.00	-0.00	-0.00	300.00	200.00	0.00	-0.00
724	-0.00	-0.00	-0.00	903.00	200.00	0.00	-0.00	-0.00	-0.00	-0.00	300.00	200.00	0.00	-0.00
725	-0.00	-0.00	-0.00	903.00	200.00	0.00	-0.00	-0.00	-0.00	-0.00	300.00	200.00	0.00	-0.00
726	16.94	2.52	-5.80	1187.21	400.00	0.00	131.31	-0.00	-0.00	-0.00	300.00	200.00	0.00	-0.00
727	-0.00	-0.00	-0.00	903.00	200.00	0.00	-0.00	-0.00	-0.00	-0.00	300.00	200.00	0.00	-0.00
728	-0.00	-0.00	-0.00	903.00	200.00	0.00	-0.00	-0.00	-0.00	-0.00	300.00	200.00	0.00	-0.00
729	17.24	2.59	-5.80	1171.42	400.00	0.00	234.50	-0.00	-0.00	-0.00	300.00	200.00	0.00	-0.00
730	-0.00	-0.00	-0.00	903.00	200.00	0.00	-0.00	-0.00	-0.00	-0.00	300.00	200.00	0.00	-0.00
731	-0.00	-0.00	-0.00	903.00	200.00	0.00	-0.00	-0.00	-0.00	-0.00	300.00	200.00	0.00	-0.00
732	17.01	2.67	-5.80	1155.63	394.74	0.00	258.19	-0.00	-0.00	-0.00	300.00	200.00	0.00	-0.00
733	16.78	2.59	-6.26	1151.78	390.24	0.00	144.59	-0.00	-0.00	-0.00	300.00	200.00	0.00	-0.00
734	-0.00	-0.00	-0.00	903.00	200.00	0.00	-0.00	-0.00	-0.00	-0.00	300.00	200.00	0.00	-0.00
735	16.48	2.59	-5.80	1171.42	400.00	0.00	242.13	-0.00	-0.00	-0.00	300.00	200.00	0.00	-0.00
736	-0.00	-0.00	-0.00	903.00	200.00	0.00	-0.00	-0.00	-0.00	-0.00	300.00	200.00	0.00	-0.00
737	-0.00	-0.00	-0.00	903.00	200.00	0.00	-0.00	-0.00	-0.00	-0.00	300.00	200.00	0.00	-0.00
738	-0.00	-0.00	-0.00	903.00	200.00	0.00	-0.00	-0.00	-0.00	-0.00	300.00	200.00	0.00	-0.00
739	16.40	2.59	-5.95	1164.54	400.00	0.00	221.84	-0.00	-0.00	-0.00	300.00	200.00	0.00	-0.00
740	16.63	2.52	-5.65	1178.68	400.00	0.00	274.86	-0.00	-0.00	-0.00	300.00	200.00	0.00	-0.00
741	-0.00	-0.00	-0.00	903.00	200.00	0.00	-0.00	-0.00	-0.00	-0.00	300.00	200.00	0.00	-0.00
742	-0.00	-0.00	-0.00	903.00	200.00	0.00	-0.00	-0.00	-0.00	-0.00	300.00	200.00	0.00	-0.00
743	-0.00	-0.00	-0.00	903.00	200.00	0.00	-0.00	-0.00	-0.00	-0.00	300.00	200.00	0.00	-0.00
744	16.63	2.44	-5.95	1164.54	384.62	0.00	-39.91	-0.00	-0.00	-0.00	300.00	200.00	0.00	-0.00
745	-0.00	-0.00	-0.00	903.00	200.00	0.00	-0.00	-0.00	-0.00	-0.00	300.00	200.00	0.00	-0.00
746	-0.00	-0.00	-0.00	903.00	200.00	0.00	-0.00	-0.00	-0.00	-0.00	300.00	200.00	0.00	-0.00
747	-0.00	-0.00	-0.00	903.00	200.00	0.00	-0.00	-0.00	-0.00	-0.00	300.00	200.00	0.00	-0.00
748	16.71	2.52	-5.80	1179.32	394.74	0.00	86.13	-0.00	-0.00	-0.00	300.00	200.00	0.00	-0.00
749	16.94	2.21	-6.26	1144.46	390.24	0.00	238.93	-0.00	-0.00	-0.00	300.00	200.00	0.00	-0.00
750	-0.00	-0.00	-0.00	903.00	200.00	0.00	-0.00	-0.00	-0.00	-0.00	300.00	200.00	0.00	-0.00
751	-0.00	-0.00	-0.00	903.00	200.00	0.00	-0.00	-0.00	-0.00	-0.00	300.00	200.00	0.00	-0.00
752	16.94	2.52	-5.95	1149.15	389.74	0.00	76.29	-0.00	-0.00	-0.00	300.00	200.00	0.00	-0.00
753	17.01	2.52	-5.95	1149.15	394.87	0.00	155.13	-0.00	-0.00	-0.00	300.00	200.00	0.00	-0.00
754	-0.00	-0.00	-0.00	903.00	200.00	0.00	-0.00	-0.00	-0.00	-0.00	300.00	200.00	0.00	-0.00
755	-0.00	-0.00	-0.00	903.00	200.00	0.00	-0.00	-0.00	-0.00	-0.00	300.00	200.00	0.00	-0.00
756	16.86	2.52	-5.65	1162.46	400.00	0.00	224.14	-0.00	-0.00	-0.00	300.00	200.00	0.00	-0.00
757	-0.00	-0.00	-0.00	903.00	200.00	0.00	-0.00	-0.00	-0.00	-0.00	300.00	200.00	0.00	-0.00
758	16.94	2.29	-5.95	1164.54	394.87	0.00	184.28	-0.00	-0.00	-0.00	300.00	200.00	0.00	-0.00
759	16.94	2.52	-6.26	1159.10	375.61	0.00	-211.02	-0.00	-0.00	-0.00	300.00	200.00	0.00	-0.00
760	-0.00	-0.00	-0.00	903.00	200.00	0.00	-0.00	-0.00	-0.00	-0.00	300.00	200.00	0.00	-0.00
761	16.86	2.44	-5.65	1170.57	400.00	0.00	201.25	-0.00	-0.00	-0.00	300.00	200.00	0.00	-0.00
762	-0.00	-0.00	-0.00	903.00	200.00	0.00	-0.00	-0.00	-0.00	-0.00	300.00	200.00	0.00	-0.00
763	-0.00	-0.00	-0.00	903.00	200.00	0.00	-0.00	-0.00	-0.00	-0.00	300.00	200.00	0.00	-0.00
764	16.86	2.29	-6.26	1144.46	400.00	0.00	370.49	-0.00	-0.00	-0.00	300.00	200.00	0.00	-0.00
765	-0.00	-0.00	-0.00	903.00	200.00	0.00	-0.00	-0.00	-0.00	-0.00	300.00	200.00	0.00	-0.00
766	16.86	2.21	-5.95	1172.23	400.00	0.00	281.70	-0.00	-0.00	-0.00	300.00	200.00	0.00	-0.00
767	-0.00	-0.00	-0.00	903.00	200.00	0.00	-0.00	-0.00	-0.00	-0.00	300.00	200.00	0.00	-0.00
768	-0.00	-0.00	-0.00	903.00	200.00	0.00	-0.00	-0.00	-0.00	-0.00	300.00	200.00	0.00	-0.00
769	16.86	2.44	-5.95	1172.23	394.87	0.00	133.61	-0.00	-0.00	-0.00	300.00	200.00	0.00	-0.00
770	-0.00	-0.00	-0.00	903.00	200.00	0.00	-0.00	-0.00	-0.00	-0.00	300.00	200.00	0.00	-0.00
771	16.78	2.52	-5.65	1154.35	400.00	0.00	206.41	-0.00	-0.00	-0.00	300.00	200.00	0.00	-0.00
772	-0.00	-0.00	-0.00	903.00	200.00	0.00	-0.00	-0.00	-0.00	-0.00	300.00	200.00	0.00	-0.00
773	16.94	2.52	-5.65	1162.46	400.00	0.00	239.40	-0.00	-0.00	-0.00	300.00	200.00	0.00	-0.00
774	-0.00	-0.00	-0.00	903.00	200.00	0.00	-0.00	-0.00	-0.00	-0.00	300.00	200.00	0.00	-0.00
775	-0.00	-0.00	-0.00	903.00	200.00	0.00	-0.00	-0.00	-0.00	-0.00	300.00	200.00	0.00	-0.00
776	16.86	2.52	-5.80	1179.32	394.74	0.00	70.07	-0.00	-0.00	-0.00	300.00	200.00	0.00	-0.00
777	16.86	2.29	-5.95	1179.92	384.62	0.00	7.04	-0.00	-0.00	-0.00	300.00	200.00	0.00	-0.00
778	-0.00	-0.00	-0.00	903.00	200.00	0.00	-0.00	-0.00	-0.00	-0.00	300.00	200.00	0.00	-0.00
779	-0.00	-0.00	-0.00	903.00	200.00	0.00	-0.00	-0.00	-0.00	-0.00	300.00	200.00	0.00	-0.00
780	16.78	2.44	-5.65	1162.46	400.00	0.00	274.45	-0.00	-0.00	-0.00	300.00	200.00	0.00	-0.00
781	16.94	2.52	-6.41	1160.14	385.71	0.00	49.05	-0.00	-0.00	-0.00	300.00	200.00	0.00	-0.00
782	16.86	2.21	-5.95	1164.54	400.00	0.00	321.61	-0.00	-0.00	-0.00	300.00	200.00	0.00	-0.00
783	16.78	2.59	-5.95	1164.54	394.87	0.00	120.51	-0.00	-0.00	-0.00	300.00	200.00	0.00	-0.00
784	16.78	2.52	-5.80	1171.42	400.00	0.00	209.21	-0.00	-0.00	-0.00	300.00	200.00	0.00	-0.00
785	-0.00	-0.00	-0.00	903.00	200.00	0.00	-0.00	-0.00	-0.00	-0.00	300.00	200.00	0.00	-0.00
786	-0.00	-0.00	-0.00	903.00	200.00	0.00	-0.00	-0.00	-0.00	-0.00	300.00	200.00	0.00	-0.00
787	-0.00	-0.00	-0.00	903.00	200.00	0.00	-0.00	-0.00	-0.00	-0.00	300.00	200.00	0.00	-0.00
788	16.78	2.29	-6.26	1144.46	390.24	0.00	260.14	-0.00	-0.00	-0.00	300.00	200.00	0.00	-0.00
789	-0.00	-0.00	-0.00	903.00	200.00	0.00	-0.00	-0.00	-0.00	-0.00	300.00	200.00	0.00	-0.00
790	16.48	2.52	-5.80	1171.42	394.74	0.00	38.55	-0.00	-0.00	-0.00	300.00	200.00	0.00	-0.00
791	-0.00	-0.00	-0.00	903.00	200.00	0.00	-0.00	-0.00	-0.00	-0.00	300.00	200.00	0.00	-0.00
792	16.63	2.44	-6.26	1151.78	375.61	0.00	-158.54	-0.00	-0.00	-0.00	300.00	200.00	0.00	-0.00
793	16.71	2.44	-5.95	1164.54	384.62	0.00	-25.82	-0.00	-0.00	-0.00	300.00	200.00	0.00	-0.00
794	-0.00	-0.00	-0.00	903.00	200.00	0.00	-0.00	-0.00	-0.00	-0.00	300.00	200.00	0.00	-0.00
795	16.48	2.21	-5.65	1162.46	400.00	0.00	341.47	-0.00	-0.00	-0.00	300.00	200.00	0.00	-0.00
796	16.63	2.52	-5.80	1171.42	400.00	0.00	201.58	-0.00	-0.00	-0.00	300.00	200.00	0.00	-0.00
797	-0.00	-0.00	-0.00	903.00	200.00	0.00	-0.00	-0.00	-0.00	-0.00	300.00	200.00	0.00	-0.00
798	16.48	2.59	-6.41	1131.57	376.19	0.00	-138.42	-0.00	-0.00	-0.00	300.00	200.00	0.00	-0.00
799	-0.00	-0.00	-0.00	903.00	200.00	0.00	-0.00	-0.00	-0.00	-0.00	300.00	200.00	0.00	-0.00
800	16.48	2.29	-5.95	1156.85	400.00	0.00	311.63	-0.00	-0.00	-0.00	300.00	200.00	0.00	-0.00
801	-0.00	-0.00	-0.00	903.00	200.00	0.00	-0.00	-0.00	-0.00	-0.00	300.00	200.00	0.00	-0.00
802	16.48	2.52	-5.95	1156.85	400.00	0.00	207.75	-0.00	-0.00	-0.00	300.00	200.00	0.00	-0.00
803	16.56	2.52	-5.95	1172.23	389.74	0.00	14.48	-0.00	-0.00	-0.00	300.00	200.00	0.00	-0.00
804	16.48	2.52	-5.95	1141.46	394.87	0.00	139.09	-0.00	-0.00	-0.00	300.00	200.00	0.00	-0.00
805	-0.00	-0.00	-0.00	903.00	200.00	0.00	-0.00	-0.00	-0.00	-0.00	300.00	200.00	0.00	-0.00
806	16.71	2.59	-5.80	1171.42	394.74	0.00	199.97	-0.00	-0.00	-0.00	300.00	200.00	0.00	-0.00
807	16.48	2.29	-5.95	1149.15	394.87	0.00	267.62	-0.00	-0.00	-0.00	300.00	200.00	0.00	-0.00
808	16.71	2.29	-6.26	1137.15	385.37	0.00	112.21	-0.00	-0.00	-0.00	300.00	200.00	0.00	-0.00
809	16.56	2.59	-5.65	1170.57	394.59	0.00	55.67	-0.00	-0.00	-0.00	300.00	200.00	0.00	-0.00
810	-0.00	-0.00	-0.00	903.00	200.00	0.00	-0.00	-0.00	-0.00	-0.00	300.00	200.00	0.00	-0.00
811	16.56	2.52	-5.95	1164.54	389.74	0.00	10.96	-0.00	-0.00	-0.00	300.00	200.00	0.00	-0.00
812	-0.00	-0.00	-0.00	903.00	200.00	0.00	-0.00	-0.00	-0.00	-0.00	300.00	200.00	0.00	-0.00
813	16.56	2.52	-6.26	1151.78	385.37	0.00	-52.29	-0.00	-0.00	-0.00	300.00	200.00	0.00	-0.00
814	16.63	2.44	-5.95	1164.54	400.00	0.00	307.52	-0.00	-0.00	-0.00	300.00	200.00	0.00	-0.00
815	-0.00	-0.00	-0.00	903.00	200.00	0.00	-0.00	-0.00	-0.00	-0.00	300.00	200.00	0.00	-0.00
816	-0.00	-0.00	-0.00	903.00	200.00	0.00	-0.00	-0.00	-0.00	-0.00	300.00	200.00	0.00	-0.00
817	16.48	2.44	-5.95	1149.15	394.87	0.00	161.39	-0.00	-0.00	-0.00	300.00	200.00	0.00	-0.00
818	16.63	2.44	-5.95	1149.15	384.62	0.00	-2.35	-0.00	-0.00	-0.00	300.00	200.00	0.00	-0.00
819	-0.00	-0.00	-0.00	903.00	200.00	0.00	-0.00	-0.00	-0.00	-0.00	300.00	200.00	0.00	-0.00
820	-0.00	-0.00	-0.00	903.00	200.00	0.00	-0.00	-0.00	-0.00	-0.00	300.00	200.00	0.00	-0.00
821	16.63	2.52	-5.95	1156.85	394.87	0.00	198.76	-0.00	-0.00	-0.00	300.00	200.00	0.00	-0.00
822	16.48	2.29	-6.26	1144.46	390.24	0.00	179.20	-0.00	-0.00	-0.00	300.00	200.00	0.00	-0.00
823	16.63	2.52	-5.80	1179.32	400.00	0.00	158.81	-0.00	-0.00	-0.00	300.00	200.00	0.00	-0.00
824	16.63	2.14	-5.95	1156.85	400.00	0.00	312.22	-0.00	-0.00	-0.00	300.00	200.00	0.00	-0.00
825	-0.00	-0.00	-0.00	903.00	200.00	0.00	-0.00	-0.00	-0.00	-0.00	300.00	200.00	0.00	-0.00
826	16.56	2.21	-6.26	1137.15	385.37	0.00	56.01	-0.00	-0.00	-0.00	300.00	200.00	0.00	-0.00
827	-0.00	-0.00	-0.00	903.00	200.00	0.00	-0.00	-0.00	-0.00	-0.00	300.00	200.00	0.00	-0.00
828	-0.00	-0.00	-0.00	903.00	200.00	0.00	-0.00	-0.00	-0.00	-0.00	300.00	200.00	0.00	-0.00
829	16.78	2.14	-5.65	1170.57	394.59	0.00	131.14	-0.00	-0.00	-0.00	300.00	200.00	0.00	-0.00
830	-0.00	-0.00	-0.00	903.00	200.00	0.00	-0.00	-0.00	-0.00	-0.00	300.00	200.00	0.00	-0.00
831	16.78	2.14	-5.95	1141.46	389.74	0.00	89.01	-0.00	-0.00	-0.00	300.00	200.00	0.00	-0.00
832	16.78	1.98	-5.80	1163.53	394.74	0.00	211.21	-0.00	-0.00	-0.00	300.00	200.00	0.00	-0.00
833	-0.00	-0.00	-0.00	903.00	200.00	0.00	-0.00	-0.00	-0.00	-0.00	300.00	200.00	0.00	-0.00
834	-0.00	-0.00	-0.00	903.00	200.00	0.00	-0.00	-0.00	-0.00	-0.00	300.00	200.00	0.00	-0.00
835	17.01	1.91	-5.65	1170.57	394.59	0.00	214.04	-0.00	-0.00	-0.00	300.00	200.00	0.00	-0.00
836	17.01	1.98	-5.80	1163.53	394.74	0.00	141.34	-0.00	-0.00	-0.00	300.00	200.00	0.00	-0.00
837	16.94	1.98	-5.95	1149.15	384.62	0.00	-16.43	-0.00	-0.00	-0.00	300.00	200.00	0.00	-0.00
838	17.01	1.98	-5.80	1147.74	394.74	0.00	195.55	-0.00	-0.00	-0.00	300.00	200.00	0.00	-0.00
839	-0.00	-0.00	-0.00	903.00	200.00	0.00	-0.00	-0.00	-0.00	-0.00	300.00	200.00	0.00	-0.00
840	-0.00	-0.00	-0.00	903.00	200.00	0.00	-0.00	-0.00	-0.00	-0.00	300.00	200.00	0.00	-0.00
841	17.09	1.98	-5.95	1149.15	384.62	0.00	34.63	-0.00	-0.00	-0.00	300.00	200.00	0.00	-0.00
842	-0.00	-0.00	-0.00	903.00	200.00	0.00	-0.00	-0.00	-0.00	-0.00	300.00	200.00	0.00	-0.00
843	-0.00	-0.00	-0.00	903.00	200.00	0.00	-0.00	-0.00	-0.00	-0.00	300.00	200.00	0.00	-0.00
844	17.09	2.06	-5.95	1149.15	400.00	0.00	301.65	-0.00	-0.00	-0.00	300.00	200.00	0.00	-0.00
845	-0.00	-0.00	-0.00	903.00	200.00	0.00	-0.00	-0.00	-0.00	-0.00	300.00	200.00	0.00	-0.00
846	17.09	1.98	-5.65	1186.78	400.00	0.00	200.01	-0.00	-0.00	-0.00	300.00	200.00	0.00	-0.00
847	-0.00	-0.00	-0.00	903.00	200.00	0.00	-0.00	-0.00	-0.00	-0.00	300.00	200.00	0.00	-0.00
848	17.32	2.44	-5.80	1155.63	400.00	0.00	352.16	-0.00	-0.00	-0.00	300.00	200.00	0.00	-0.00
849	-0.00	-0.00	-0.00	903.00	200.00	0.00	-0.00	-0.00	-0.00	-0.00	300.00	200.00	0.00	-0.00
850	17.24	2.75	-5.80	1147.74	400.00	0.00	235.71	-0.00	-0.00	-0.00	300.00	200.00	0.00	-0.00
851	17.32	2.67	-5.65	1154.35	400.00	0.00	297.75	-0.00	-0.00	-0.00	300.00	200.00	0.00	-0.00
852	17.47	2.67	-5.65	1170.57	394.59	0.00	190.53	-0.00	-0.00	-0.00	300.00	200.00	0.00	-0.00
853	-0.00	-0.00	-0.00	903.00	200.00	0.00	-0.00	-0.00	-0.00	-0.00	300.00	200.00	0.00	-0.00
854	-0.00	-0.00	-0.00	903.00	200.00	0.00	-0.00	-0.00	-0.00	-0.00	300.00	200.00	0.00	-0.00
855	-0.00	-0.00	-0.00	903.00	200.00	0.00	-0.00	-0.00	-0.00	-0.00	300.00	200.00	0.00	-0.00
856	-0.00	-0.00	-0.00	903.00	200.00	0.00	-0.00	-0.00	-0.00	-0.00	300.00	200.00	0.00	-0.00
857	17.24	2.82	-5.80	1155.63	400.00	0.00	263.41	-0.00	-0.00	-0.00	300.00	200.00	0.00	-0.00
858	17.47	2.82	-5.95	1141.46	389.74	0.00	192.89	-0.00	-0.00	-0.00	300.00	200.00	0.00	-0.00
859	17.32	2.90	-5.80	1155.63	400.00	0.00	282.29	-0.00	-0.00	-0.00	300.00	200.00	0.00	-0.00
860	-0.00	-0.00	-0.00	903.00	200.00	0.00	-0.00	-0.00	-0.00	-0.00	300.00	200.00	0.00	-0.00
861	-0.00	-0.00	-0.00	903.00	200.00	0.00	-0.00	-0.00	-0.00	-0.00	300.00	200.00	0.00	-0.00
862	-0.00	-0.00	-0.00	903.00	200.00	0.00	-0.00	-0.00	-0.00	-0.00	300.00	200.00	0.00	-0.00
863	17.55	2.98	-5.65	1162.46	400.00	0.00	242.70	-0.00	-0.00	-0.00	300.00	200.00	0.00	-0.00
864	17.55	2.90	-5.49	1161.33	394.44	0.00	191.16	-0.00	-0.00	-0.00	300.00	200.00	0.00	-0.00
865	17.32	3.13	-5.65	1162.46	400.00	0.00	248.88	-0.00	-0.00	-0.00	300.00	200.00	0.00	-0.00
866	17.55	2.90	-5.80	1147.74	400.00	0.00	419.62	-0.00	-0.00	-0.00	300.00	200.00	0.00	-0.00
867	-0.00	-0.00	-0.00	903.00	200.00	0.00	-0.00	-0.00	-0.00	-0.00	300.00	200.00	0.00	-0.00
868	17.62	3.20	-5.65	1162.46	400.00	0.00	290.12	-0.00	-0.00	-0.00	300.00	200.00	0.00	-0.00
869	17.47	2.98	-5.65	1170.57	400.00	0.00	340.64	-0.00	-0.00	-0.00	300.00	200.00	0.00	-0.00
870	-0.00	-0.00	-0.00	903.00	200.00	0.00	-0.00	-0.00	-0.00	-0.00	300.00	200.00	0.00	-0.00
871	17.55	2.98	-5.95	1156.85	369.23	0.00	-188.97	-0.00	-0.00	-0.00	300.00	200.00	0.00	-0.00
872	17.32	2.75	-5.80	1147.74	394.74	0.00	320.03	-0.00	-0.00	-0.00	300.00	200.00	0.00	-0.00
873	17.55	2.98	-5.65	1170.57	400.00	0.00	264.35	-0.00	-0.00	-0.00	300.00	200.00	0.00	-0.00
874	-0.00	-0.00	-0.00	903.00	200.00	0.00	-0.00	-0.00	-0.00	-0.00	300.00	200.00	0.00	-0.00
875	17.55	2.98	-5.65	1170.57	400.00	0.00	264.35	-0.00	-0.00	-0.00	300.00	200.00	0.00	-0.00
876	17.47	2.82	-5.65	1170.57	400.00	0.00	289.92	-0.00	-0.00	-0.00	300.00	200.00	0.00	-0.00
877	-0.00	-0.00	-0.00	903.00	200.00	0.00	-0.00	-0.00	-0.00	-0.00	300.00	200.00	0.00	-0.00
878	17.47	2.98	-5.65	1170.57	400.00	0.00	317.75	-0.00	-0.00	-0.00	300.00	200.00	0.00	-0.00
879	-0.00	-0.00	-0.00	903.00	200.00	0.00	-0.00	-0.00	-0.00	-0.00	300.00	200.00	0.00	-0.00
880	17.24	2.82	-5.65	1162.46	400.00	0.00	335.69	-0.00	-0.00	-0.00	300.00	200.00	0.00	-0.00
881	-0.00	-0.00	-0.00	903.00	200.00	0.00	-0.00	-0.00	-0.00	-0.00	300.00	200.00	0.00	-0.00
882	-0.00	-0.00	-0.00	903.00	200.00	0.00	-0.00	-0.00	-0.00	-0.00	300.00	200.00	0.00	-0.00
883	17.55	2.98	-5.80	1139.84	389.47	0.00	216.84	-0.00	-0.00	-0.00	300.00	200.00	0.00	-0.00
884	17.47	2.90	-5.65	1162.46	378.38	0.00	-16.08	-0.00	-0.00	-0.00	300.00	200.00	0.00	-0.00
885	17.24	2.90	-5.95	1156.85	384.62	0.00	66.90	-0.00	-0.00	-0.00	300.00	200.00	0.00	-0.00
886	-0.00	-0.00	-0.00	903.00	200.00	0.00	-0.00	-0.00	-0.00	-0.00	300.00	200.00	0.00	-0.00
887	-0.00	-0.00	-0.00	903.00	200.00	0.00	-0.00	-0.00	-0.00	-0.00	300.00	200.00	0.00	-0.00
888	-0.00	-0.00	-0.00	903.00	200.00	0.00	-0.00	-0.00	-0.00	-0.00	300.00	200.00	0.00	-0.00
889	-0.00	-0.00	-0.00	903.00	200.00	0.00	-0.00	-0.00	-0.00	-0.00	300.00	200.00	0.00	-0.00
890	17.47	2.67	-6.26	1144.46	375.61	0.00	20.10	-0.00	-0.00	-0.00	300.00	200.00	0.00	-0.00
891	17.32	2.75	-5.80	1147.74	389.47	0.00	205.99	-0.00	-0.00	-0.00	300.00	200.00	0.00	-0.00
892	17.47	2.82	-5.65	1146.24	389.19	0.00	238.37	-0.00	-0.00	-0.00	300.00	200.00	0.00	-0.00
893	-0.00	-0.00	-0.00	903.00	200.00	0.00	-0.00	-0.00	-0.00	-0.00	300.00	200.00	0.00	-0.00
894	-0.00	-0.00	-0.00	903.00	200.00	0.00	-0.00	-0.00	-0.00	-0.00	300.00	200.00	0.00	-0.00
895	17.55	2.67	-6.26	1144.46	380.49	0.00	141.98	-0.00	-0.00	-0.00	300.00	200.00	0.00	-0.00
896	17.17	2.82	-5.80	1147.74	384.21	0.00	90.95	-0.00	-0.00	-0.00	300.00	200.00	0.00	-0.00
897	-0.00	-0.00	-0.00	903.00	200.00	0.00	-0.00	-0.00	-0.00	-0.00	300.00	200.00	0.00	-0.00
898	17.47	2.75	-5.65	1162.46	400.00	0.00	401.26	-0.00	-0.00	-0.00	300.00	200.00	0.00	-0.00
899	-0.00	-0.00	-0.00	903.00	200.00	0.00	-0.00	-0.00	-0.00	-0.00	300.00	200.00	0.00	-0.00
900	17.55	2.75	-5.65	1170.57	389.19	0.00	181.66	-0.00	-0.00	-0.00	300.00	200.00	0.00	-0.00
901	-0.00	-0.00	-0.00	903.00	200.00	0.00	-0.00	-0.00	-0.00	-0.00	300.00	200.00	0.00	-0.00
902	17.47	2.98	-5.80	1163.53	394.74	0.00	246.75	-0.00	-0.00	-0.00	300.00	200.00	0.00	-0.00
903	-0.00	-0.00	-0.00	903.00	200.00	0.00	-0.00	-0.00	-0.00	-0.00	300.00	200.00	0.00	-0.00
904	17.32	2.90	-5.80	1155.63	394.74	0.00	259.80	-0.00	-0.00	-0.00	300.00	200.00	0.00	-0.00
905	17.47	2.82	-5.65	1162.46	400.00	0.00	381.47	-0.00	-0.00	-0.00	300.00	200.00	0.00	-0.00
906	-0.00	-0.00	-0.00	903.00	200.00	0.00	-0.00	-0.00	-0.00	-0.00	300.00	200.00	0.00	-0.00
907	17.17	2.75	-5.80	1163.53	389.47	0.00	133.72	-0.00	-0.00	-0.00	300.00	200.00	0.00	-0.00
908	17.17	2.90	-5.80	1155.63	389.47	0.00	116.85	-0.00	-0.00	-0.00	300.00	200.00	0.00	-0.00
909	17.17	2.98	-5.65	1154.35	400.00	0.00	282.08	-0.00	-0.00	-0.00	300.00	200.00	0.00	-0.00
910	17.32	2.90	-5.95	1149.15	394.87	0.00	280.92	-0.00	-0.00	-0.00	300.00	200.00	0.00	-0.00
911	-0.00	-0.00	-0.00	903.00	200.00	0.00	-0.00	-0.00	-0.00	-0.00	300.00	200.00	0.00	-0.00
912	17.32	2.82	-5.80	1155.63	400.00	0.00	370.23	-0.00	-0.00	-0.00	300.00	200.00	0.00	-0.00
913	17.47	2.98	-5.80	1155.63	384.21	0.00	63.44	-0.00	-0.00	-0.00	300.00	200.00	0.00	-0.00
914	17.32	2.67	-5.80	1163.53	389.47	0.00	182.50	-0.00	-0.00	-0.00	300.00	200.00	0.00	-0.00
915	17.24	2.82	-5.95	1141.46	379.49	0.00	-27.39	-0.00	-0.00	-0.00	300.00	200.00	0.00	-0.00
916	-0.00	-0.00	-0.00	903.00	200.00	0.00	-0.00	-0.00	-0.00	-0.00	300.00	200.00	0.00	-0.00
917	-0.00	-0.00	-0.00	903.00	200.00	0.00	-0.00	-0.00	-0.00	-0.00	300.00	200.00	0.00	-0.00
918	17.24	2.75	-6.26	1137.15	375.61	0.00	4.47	-0.00	-0.00	-0.00	300.00	200.00	0.00	-0.00
919	-0.00	-0.00	-0.00	903.00	200.00	0.00	-0.00	-0.00	-0.00	-0.00	300.00	200.00	0.00	-0.00
920	17.24	2.75	-5.80	1155.63	394.74	0.00	283.49	-0.00	-0.00	-0.00	300.00	200.00	0.00	-0.00
921	-0.00	-0.00	-0.00	903.00	200.00	0.00	-0.00	-0.00	-0.00	-0.00	300.00	200.00	0.00	-0.00
922	-0.00	-0.00	-0.00	903.00	200.00	0.00	-0.00	-0.00	-0.00	-0.00	300.00	200.00	0.00	-0.00
923	17.24	2.75	-5.95	1149.15	389.74	0.00	146.52	-0.00	-0.00	-0.00	300.00	200.00	0.00	-0.00
924	17.32	2.67	-5.95	1149.15	394.87	0.00	245.71	-0.00	-0.00	-0.00	300.00	200.00	0.00	-0.00
925	17.17	2.90	-5.80	1155.63	400.00	0.00	228.88	-0.00	-0.00	-0.00	300.00	200.00	0.00	-0.00
926	-0.00	-0.00	-0.00	903.00	200.00	0.00	-0.00	-0.00	-0.00	-0.00	300.00	200.00	0.00	-0.00
927	-0.00	-0.00	-0.00	903.00	200.00	0.00	-0.00	-0.00	-0.00	-0.00	300.00	200.00	0.00	-0.00
928	-0.00	-0.00	-0.00	903.00	200.00	0.00	-0.00	-0.00	-0.00	-0.00	300.00	200.00	0.00	-0.00
929	17.24	2.75	-5.65	1146.24	394.59	0.00	283.94	-0.00	-0.00	-0.00	300.00	200.00	0.00	-0.00
930	17.17	2.82	-5.65	1154.35	400.00	0.00	251.77	-0.00	-0.00	-0.00	300.00	200.00	0.00	-0.00
931	-0.00	-0.00	-0.00	903.00	200.00	0.00	-0.00	-0.00	-0.00	-0.00	300.00	200.00	0.00	-0.00
932	-0.00	-0.00	-0.00	903.00	200.00	0.00	-0.00	-0.00	-0.00	-0.00	300.00	200.00	0.00	-0.00
933	-0.00	-0.00	-0.00	903.00	200.00	0.00	-0.00	-0.00	-0.00	-0.00	300.00	200.00	0.00	-0.00
934	17.24	2.59	-5.80	1139.84	400.00	0.00	362.20	-0.00	-0.00	-0.00	300.00	200.00	0.00	-0.00
935	17.47	2.67	-5.80	1163.53	394.74	0.00	326.26	-0.00	-0.00	-0.00	300.00	200.00	0.00	-0.00
936	-0.00	-0.00	-0.00	903.00	200.00	0.00	-0.00	-0.00	-0.00	-0.00	300.00	200.00	0.00	-0.00
937	-0.00	-0.00	-0.00	903.00	200.00	0.00	-0.00	-0.00	-0.00	-0.00	300.00	200.00	0.00	-0.00
