# Supplementary material for: Musculoskeletal modeling and humanoid control of robots based on human gait data
Source: PeerJ Comput Sci. 2021 Aug 9;7:e657. doi: 10.7717/peerj-cs.657 (PMC8372000; doi:10.7717/peerj-cs.657)
Supplement: Supplemental Information 2 [file peerj-cs-07-657-s002.zip › force/Cap77.forces]

[Force Data]
NumberOfForcePlates=2
SampleRate=120.000000
NumberOfSamples=1017
#Sample	FX1	FY1	FZ1	X1	Y1	Z1	MZ1	FX2	FY2	FZ2	X2	Y2	Z2	MZ2
1	-0.00	-0.00	-0.00	903.00	200.00	0.00	-0.00	-0.00	-0.00	-0.00	300.00	200.00	0.00	-0.00
2	-0.00	-0.00	-0.00	903.00	200.00	0.00	-0.00	-0.00	-0.00	-0.00	300.00	200.00	0.00	-0.00
3	0.00	0.00	0.00	903.00	200.00	0.00	0.00	-0.00	-0.00	-0.00	300.00	200.00	0.00	-0.00
4	-0.00	-0.00	-0.00	903.00	200.00	0.00	-0.00	-0.00	-0.00	-0.00	300.00	200.00	0.00	-0.00
5	-0.00	-0.00	-0.00	903.00	200.00	0.00	-0.00	-0.00	-0.00	-0.00	300.00	200.00	0.00	-0.00
6	-0.00	-0.00	-0.00	903.00	200.00	0.00	-0.00	-0.00	-0.00	-0.00	300.00	200.00	0.00	-0.00
7	-0.00	-0.00	-0.00	903.00	200.00	0.00	-0.00	-0.00	-0.00	-0.00	300.00	200.00	0.00	-0.00
8	-0.00	-0.00	-0.00	903.00	200.00	0.00	-0.00	-0.00	-0.00	-0.00	300.00	200.00	0.00	-0.00
9	0.00	0.00	0.00	903.00	200.00	0.00	0.00	-0.00	-0.00	-0.00	300.00	200.00	0.00	-0.00
10	-0.00	-0.00	-0.00	903.00	200.00	0.00	-0.00	-0.00	-0.00	-0.00	300.00	200.00	0.00	-0.00
11	0.00	0.00	0.00	903.00	200.00	0.00	0.00	-0.00	-0.00	-0.00	300.00	200.00	0.00	-0.00
12	-0.00	-0.00	-0.00	903.00	200.00	0.00	-0.00	-0.00	-0.00	-0.00	300.00	200.00	0.00	-0.00
13	-0.00	-0.00	-0.00	903.00	200.00	0.00	-0.00	-0.00	-0.00	-0.00	300.00	200.00	0.00	-0.00
14	0.00	0.00	0.00	903.00	200.00	0.00	0.00	-0.00	-0.00	-0.00	300.00	200.00	0.00	-0.00
15	-0.00	-0.00	-0.00	903.00	200.00	0.00	-0.00	-0.00	-0.00	-0.00	300.00	200.00	0.00	-0.00
16	-0.00	-0.00	-0.00	903.00	200.00	0.00	-0.00	-0.00	-0.00	-0.00	300.00	200.00	0.00	-0.00
17	0.00	0.00	0.00	903.00	200.00	0.00	0.00	-0.00	-0.00	-0.00	300.00	200.00	0.00	-0.00
18	-0.00	-0.00	-0.00	903.00	200.00	0.00	-0.00	-0.00	-0.00	-0.00	300.00	200.00	0.00	-0.00
19	-0.00	-0.00	-0.00	903.00	200.00	0.00	-0.00	-0.00	-0.00	-0.00	300.00	200.00	0.00	-0.00
20	-0.00	-0.00	-0.00	903.00	200.00	0.00	-0.00	-0.00	-0.00	-0.00	300.00	200.00	0.00	-0.00
21	0.00	0.00	0.00	903.00	200.00	0.00	0.00	-0.00	-0.00	-0.00	300.00	200.00	0.00	-0.00
22	-0.00	-0.00	-0.00	903.00	200.00	0.00	-0.00	-0.00	-0.00	-0.00	300.00	200.00	0.00	-0.00
23	-0.00	-0.00	-0.00	903.00	200.00	0.00	-0.00	-0.00	-0.00	-0.00	300.00	200.00	0.00	-0.00
24	0.00	0.00	0.00	903.00	200.00	0.00	0.00	-0.00	-0.00	-0.00	300.00	200.00	0.00	-0.00
25	0.00	0.00	0.00	903.00	200.00	0.00	0.00	-0.00	-0.00	-0.00	300.00	200.00	0.00	-0.00
26	0.00	0.00	0.00	903.00	200.00	0.00	0.00	-0.00	-0.00	-0.00	300.00	200.00	0.00	-0.00
27	-0.00	-0.00	-0.00	903.00	200.00	0.00	-0.00	-0.00	-0.00	-0.00	300.00	200.00	0.00	-0.00
28	0.00	0.00	0.00	903.00	200.00	0.00	0.00	-0.00	-0.00	-0.00	300.00	200.00	0.00	-0.00
29	-0.00	-0.00	-0.00	903.00	200.00	0.00	-0.00	-0.00	-0.00	-0.00	300.00	200.00	0.00	-0.00
30	-0.00	-0.00	-0.00	903.00	200.00	0.00	-0.00	-0.00	-0.00	-0.00	300.00	200.00	0.00	-0.00
31	0.00	0.00	0.00	903.00	200.00	0.00	0.00	-0.00	-0.00	-0.00	300.00	200.00	0.00	-0.00
32	-0.00	-0.00	-0.00	903.00	200.00	0.00	-0.00	-0.00	-0.00	-0.00	300.00	200.00	0.00	-0.00
33	-0.00	-0.00	-0.00	903.00	200.00	0.00	-0.00	-0.00	-0.00	-0.00	300.00	200.00	0.00	-0.00
34	0.00	0.00	0.00	903.00	200.00	0.00	0.00	-0.00	-0.00	-0.00	300.00	200.00	0.00	-0.00
35	-0.00	-0.00	-0.00	903.00	200.00	0.00	-0.00	-0.00	-0.00	-0.00	300.00	200.00	0.00	-0.00
36	0.00	0.00	0.00	903.00	200.00	0.00	0.00	-0.00	-0.00	-0.00	300.00	200.00	0.00	-0.00
37	-0.00	-0.00	-0.00	903.00	200.00	0.00	-0.00	-0.00	-0.00	-0.00	300.00	200.00	0.00	-0.00
38	-0.00	-0.00	-0.00	903.00	200.00	0.00	-0.00	-0.00	-0.00	-0.00	300.00	200.00	0.00	-0.00
39	-0.00	-0.00	-0.00	903.00	200.00	0.00	-0.00	-0.00	-0.00	-0.00	300.00	200.00	0.00	-0.00
40	0.00	0.00	0.00	903.00	200.00	0.00	0.00	-0.00	-0.00	-0.00	300.00	200.00	0.00	-0.00
41	-0.00	-0.00	-0.00	903.00	200.00	0.00	-0.00	-0.00	-0.00	-0.00	300.00	200.00	0.00	-0.00
42	-0.00	-0.00	-0.00	903.00	200.00	0.00	-0.00	-0.00	-0.00	-0.00	300.00	200.00	0.00	-0.00
43	-0.00	-0.00	-0.00	903.00	200.00	0.00	-0.00	-0.00	-0.00	-0.00	300.00	200.00	0.00	-0.00
44	-0.00	-0.00	-0.00	903.00	200.00	0.00	-0.00	-0.00	-0.00	-0.00	300.00	200.00	0.00	-0.00
45	-0.00	-0.00	-0.00	903.00	200.00	0.00	-0.00	-0.00	-0.00	-0.00	300.00	200.00	0.00	-0.00
46	-0.00	-0.00	-0.00	903.00	200.00	0.00	-0.00	-0.00	-0.00	-0.00	300.00	200.00	0.00	-0.00
47	-0.00	-0.00	-0.00	903.00	200.00	0.00	-0.00	-0.00	-0.00	-0.00	300.00	200.00	0.00	-0.00
48	-0.00	-0.00	-0.00	903.00	200.00	0.00	-0.00	-0.00	-0.00	-0.00	300.00	200.00	0.00	-0.00
49	0.00	0.00	0.00	903.00	200.00	0.00	0.00	-0.00	-0.00	-0.00	300.00	200.00	0.00	-0.00
50	-0.00	-0.00	-0.00	903.00	200.00	0.00	-0.00	-0.00	-0.00	-0.00	300.00	200.00	0.00	-0.00
51	-0.00	-0.00	-0.00	903.00	200.00	0.00	-0.00	-0.00	-0.00	-0.00	300.00	200.00	0.00	-0.00
52	-0.00	-0.00	-0.00	903.00	200.00	0.00	-0.00	-0.00	-0.00	-0.00	300.00	200.00	0.00	-0.00
53	0.00	0.00	0.00	903.00	200.00	0.00	0.00	-0.00	-0.00	-0.00	300.00	200.00	0.00	-0.00
54	0.00	0.00	0.00	903.00	200.00	0.00	0.00	-0.00	-0.00	-0.00	300.00	200.00	0.00	-0.00
55	-0.00	-0.00	-0.00	903.00	200.00	0.00	-0.00	-0.00	-0.00	-0.00	300.00	200.00	0.00	-0.00
56	-0.00	-0.00	-0.00	903.00	200.00	0.00	-0.00	-0.00	-0.00	-0.00	300.00	200.00	0.00	-0.00
57	-0.00	-0.00	-0.00	903.00	200.00	0.00	-0.00	-0.00	-0.00	-0.00	300.00	200.00	0.00	-0.00
58	0.00	0.00	0.00	903.00	200.00	0.00	0.00	-0.00	-0.00	-0.00	300.00	200.00	0.00	-0.00
59	0.00	0.00	0.00	903.00	200.00	0.00	0.00	-0.00	-0.00	-0.00	300.00	200.00	0.00	-0.00
60	-0.00	-0.00	-0.00	903.00	200.00	0.00	-0.00	-0.00	-0.00	-0.00	300.00	200.00	0.00	-0.00
61	0.00	0.00	0.00	903.00	200.00	0.00	0.00	-0.00	-0.00	-0.00	300.00	200.00	0.00	-0.00
62	-0.00	-0.00	-0.00	903.00	200.00	0.00	-0.00	-0.00	-0.00	-0.00	300.00	200.00	0.00	-0.00
63	0.00	0.00	0.00	903.00	200.00	0.00	0.00	-0.00	-0.00	-0.00	300.00	200.00	0.00	-0.00
64	-0.00	-0.00	-0.00	903.00	200.00	0.00	-0.00	-0.00	-0.00	-0.00	300.00	200.00	0.00	-0.00
65	-0.00	-0.00	-0.00	903.00	200.00	0.00	-0.00	-0.00	-0.00	-0.00	300.00	200.00	0.00	-0.00
66	0.00	0.00	0.00	903.00	200.00	0.00	0.00	-0.00	-0.00	-0.00	300.00	200.00	0.00	-0.00
67	0.00	0.00	0.00	903.00	200.00	0.00	0.00	-0.00	-0.00	-0.00	300.00	200.00	0.00	-0.00
68	0.00	0.00	0.00	903.00	200.00	0.00	0.00	-0.00	-0.00	-0.00	300.00	200.00	0.00	-0.00
69	-0.00	-0.00	-0.00	903.00	200.00	0.00	-0.00	-0.00	-0.00	-0.00	300.00	200.00	0.00	-0.00
70	-0.00	-0.00	-0.00	903.00	200.00	0.00	-0.00	-0.00	-0.00	-0.00	300.00	200.00	0.00	-0.00
71	0.00	0.00	0.00	903.00	200.00	0.00	0.00	-0.00	-0.00	-0.00	300.00	200.00	0.00	-0.00
72	-0.00	-0.00	-0.00	903.00	200.00	0.00	-0.00	-0.00	-0.00	-0.00	300.00	200.00	0.00	-0.00
73	-0.00	-0.00	-0.00	903.00	200.00	0.00	-0.00	-0.00	-0.00	-0.00	300.00	200.00	0.00	-0.00
74	-0.00	-0.00	-0.00	903.00	200.00	0.00	-0.00	-0.00	-0.00	-0.00	300.00	200.00	0.00	-0.00
75	-0.00	-0.00	-0.00	903.00	200.00	0.00	-0.00	-0.00	-0.00	-0.00	300.00	200.00	0.00	-0.00
76	0.00	0.00	0.00	903.00	200.00	0.00	0.00	-0.00	-0.00	-0.00	300.00	200.00	0.00	-0.00
77	-0.00	-0.00	-0.00	903.00	200.00	0.00	-0.00	-0.00	-0.00	-0.00	300.00	200.00	0.00	-0.00
78	-0.00	-0.00	-0.00	903.00	200.00	0.00	-0.00	-0.00	-0.00	-0.00	300.00	200.00	0.00	-0.00
79	-0.00	-0.00	-0.00	903.00	200.00	0.00	-0.00	-0.00	-0.00	-0.00	300.00	200.00	0.00	-0.00
80	0.00	0.00	0.00	903.00	200.00	0.00	0.00	-0.00	-0.00	-0.00	300.00	200.00	0.00	-0.00
81	-0.00	-0.00	-0.00	903.00	200.00	0.00	-0.00	-0.00	-0.00	-0.00	300.00	200.00	0.00	-0.00
82	0.00	0.00	0.00	903.00	200.00	0.00	0.00	-0.00	-0.00	-0.00	300.00	200.00	0.00	-0.00
83	0.00	0.00	0.00	903.00	200.00	0.00	0.00	-0.00	-0.00	-0.00	300.00	200.00	0.00	-0.00
84	-0.00	-0.00	-0.00	903.00	200.00	0.00	-0.00	-0.00	-0.00	-0.00	300.00	200.00	0.00	-0.00
85	-0.00	-0.00	-0.00	903.00	200.00	0.00	-0.00	-0.00	-0.00	-0.00	300.00	200.00	0.00	-0.00
86	0.00	0.00	0.00	903.00	200.00	0.00	0.00	-0.00	-0.00	-0.00	300.00	200.00	0.00	-0.00
87	0.00	0.00	0.00	903.00	200.00	0.00	0.00	-0.00	-0.00	-0.00	300.00	200.00	0.00	-0.00
88	-0.00	-0.00	-0.00	903.00	200.00	0.00	-0.00	-0.00	-0.00	-0.00	300.00	200.00	0.00	-0.00
89	-0.00	-0.00	-0.00	903.00	200.00	0.00	-0.00	-0.00	-0.00	-0.00	300.00	200.00	0.00	-0.00
90	-0.00	-0.00	-0.00	903.00	200.00	0.00	-0.00	-0.00	-0.00	-0.00	300.00	200.00	0.00	-0.00
91	-0.00	-0.00	-0.00	903.00	200.00	0.00	-0.00	-0.00	-0.00	-0.00	300.00	200.00	0.00	-0.00
92	0.00	0.00	0.00	903.00	200.00	0.00	0.00	-0.00	-0.00	-0.00	300.00	200.00	0.00	-0.00
93	-0.00	-0.00	-0.00	903.00	200.00	0.00	-0.00	-0.00	-0.00	-0.00	300.00	200.00	0.00	-0.00
94	0.00	0.00	0.00	903.00	200.00	0.00	0.00	-0.00	-0.00	-0.00	300.00	200.00	0.00	-0.00
95	-0.00	-0.00	-0.00	903.00	200.00	0.00	-0.00	-0.00	-0.00	-0.00	300.00	200.00	0.00	-0.00
96	-0.00	-0.00	-0.00	903.00	200.00	0.00	-0.00	-0.00	-0.00	-0.00	300.00	200.00	0.00	-0.00
97	-0.00	-0.00	-0.00	903.00	200.00	0.00	-0.00	-0.00	-0.00	-0.00	300.00	200.00	0.00	-0.00
98	0.00	0.00	0.00	903.00	200.00	0.00	0.00	-0.00	-0.00	-0.00	300.00	200.00	0.00	-0.00
99	0.00	0.00	0.00	903.00	200.00	0.00	0.00	-0.00	-0.00	-0.00	300.00	200.00	0.00	-0.00
100	-0.00	-0.00	-0.00	903.00	200.00	0.00	-0.00	-0.00	-0.00	-0.00	300.00	200.00	0.00	-0.00
101	0.00	0.00	0.00	903.00	200.00	0.00	0.00	-0.00	-0.00	-0.00	300.00	200.00	0.00	-0.00
102	-0.00	-0.00	-0.00	903.00	200.00	0.00	-0.00	-0.00	-0.00	-0.00	300.00	200.00	0.00	-0.00
103	0.00	0.00	0.00	903.00	200.00	0.00	0.00	-0.00	-0.00	-0.00	300.00	200.00	0.00	-0.00
104	-0.00	-0.00	-0.00	903.00	200.00	0.00	-0.00	-0.00	-0.00	-0.00	300.00	200.00	0.00	-0.00
105	-0.00	-0.00	-0.00	903.00	200.00	0.00	-0.00	-0.00	-0.00	-0.00	300.00	200.00	0.00	-0.00
106	-0.00	-0.00	-0.00	903.00	200.00	0.00	-0.00	-0.00	-0.00	-0.00	300.00	200.00	0.00	-0.00
107	-0.00	-0.00	-0.00	903.00	200.00	0.00	-0.00	-0.00	-0.00	-0.00	300.00	200.00	0.00	-0.00
108	-0.00	-0.00	-0.00	903.00	200.00	0.00	-0.00	-0.00	-0.00	-0.00	300.00	200.00	0.00	-0.00
109	0.00	0.00	0.00	903.00	200.00	0.00	0.00	-0.00	-0.00	-0.00	300.00	200.00	0.00	-0.00
110	-0.00	-0.00	-0.00	903.00	200.00	0.00	-0.00	-0.00	-0.00	-0.00	300.00	200.00	0.00	-0.00
111	-0.00	-0.00	-0.00	903.00	200.00	0.00	-0.00	-0.00	-0.00	-0.00	300.00	200.00	0.00	-0.00
112	-0.00	-0.00	-0.00	903.00	200.00	0.00	-0.00	-0.00	-0.00	-0.00	300.00	200.00	0.00	-0.00
113	0.00	0.00	0.00	903.00	200.00	0.00	0.00	-0.00	-0.00	-0.00	300.00	200.00	0.00	-0.00
114	-0.00	-0.00	-0.00	903.00	200.00	0.00	-0.00	-0.00	-0.00	-0.00	300.00	200.00	0.00	-0.00
115	-0.00	-0.00	-0.00	903.00	200.00	0.00	-0.00	-0.00	-0.00	-0.00	300.00	200.00	0.00	-0.00
116	-0.00	-0.00	-0.00	903.00	200.00	0.00	-0.00	-0.00	-0.00	-0.00	300.00	200.00	0.00	-0.00
117	0.00	0.00	0.00	903.00	200.00	0.00	0.00	-0.00	-0.00	-0.00	300.00	200.00	0.00	-0.00
118	-0.00	-0.00	-0.00	903.00	200.00	0.00	-0.00	-0.00	-0.00	-0.00	300.00	200.00	0.00	-0.00
119	-0.00	-0.00	-0.00	903.00	200.00	0.00	-0.00	-0.00	-0.00	-0.00	300.00	200.00	0.00	-0.00
120	-0.00	-0.00	-0.00	903.00	200.00	0.00	-0.00	-0.00	-0.00	-0.00	300.00	200.00	0.00	-0.00
121	-0.00	-0.00	-0.00	903.00	200.00	0.00	-0.00	-0.00	-0.00	-0.00	300.00	200.00	0.00	-0.00
122	0.00	0.00	0.00	903.00	200.00	0.00	0.00	-0.00	-0.00	-0.00	300.00	200.00	0.00	-0.00
123	-0.00	-0.00	-0.00	903.00	200.00	0.00	-0.00	-0.00	-0.00	-0.00	300.00	200.00	0.00	-0.00
124	-0.00	-0.00	-0.00	903.00	200.00	0.00	-0.00	-0.00	-0.00	-0.00	300.00	200.00	0.00	-0.00
125	0.00	0.00	0.00	903.00	200.00	0.00	0.00	-0.00	-0.00	-0.00	300.00	200.00	0.00	-0.00
126	-0.00	-0.00	-0.00	903.00	200.00	0.00	-0.00	-0.00	-0.00	-0.00	300.00	200.00	0.00	-0.00
127	0.00	0.00	0.00	903.00	200.00	0.00	0.00	-0.00	-0.00	-0.00	300.00	200.00	0.00	-0.00
128	0.00	0.00	0.00	903.00	200.00	0.00	0.00	-0.00	-0.00	-0.00	300.00	200.00	0.00	-0.00
129	-0.00	-0.00	-0.00	903.00	200.00	0.00	-0.00	-0.00	-0.00	-0.00	300.00	200.00	0.00	-0.00
130	0.00	0.00	0.00	903.00	200.00	0.00	0.00	-0.00	-0.00	-0.00	300.00	200.00	0.00	-0.00
131	-0.00	-0.00	-0.00	903.00	200.00	0.00	-0.00	-0.00	-0.00	-0.00	300.00	200.00	0.00	-0.00
132	0.00	0.00	0.00	903.00	200.00	0.00	0.00	-0.00	-0.00	-0.00	300.00	200.00	0.00	-0.00
133	-0.00	-0.00	-0.00	903.00	200.00	0.00	-0.00	-0.00	-0.00	-0.00	300.00	200.00	0.00	-0.00
134	-0.00	-0.00	-0.00	903.00	200.00	0.00	-0.00	-0.00	-0.00	-0.00	300.00	200.00	0.00	-0.00
135	0.00	0.00	0.00	903.00	200.00	0.00	0.00	-0.00	-0.00	-0.00	300.00	200.00	0.00	-0.00
136	-0.00	-0.00	-0.00	903.00	200.00	0.00	-0.00	-0.00	-0.00	-0.00	300.00	200.00	0.00	-0.00
137	-0.00	-0.00	-0.00	903.00	200.00	0.00	-0.00	-0.00	-0.00	-0.00	300.00	200.00	0.00	-0.00
138	0.00	0.00	0.00	903.00	200.00	0.00	0.00	-0.00	-0.00	-0.00	300.00	200.00	0.00	-0.00
139	-0.00	-0.00	-0.00	903.00	200.00	0.00	-0.00	-0.00	-0.00	-0.00	300.00	200.00	0.00	-0.00
140	-0.00	-0.00	-0.00	903.00	200.00	0.00	-0.00	-0.00	-0.00	-0.00	300.00	200.00	0.00	-0.00
141	-0.00	-0.00	-0.00	903.00	200.00	0.00	-0.00	-0.00	-0.00	-0.00	300.00	200.00	0.00	-0.00
142	-0.00	-0.00	-0.00	903.00	200.00	0.00	-0.00	-0.00	-0.00	-0.00	300.00	200.00	0.00	-0.00
143	-0.00	-0.00	-0.00	903.00	200.00	0.00	-0.00	-0.00	-0.00	-0.00	300.00	200.00	0.00	-0.00
144	-0.00	-0.00	-0.00	903.00	200.00	0.00	-0.00	-0.00	-0.00	-0.00	300.00	200.00	0.00	-0.00
145	0.00	0.00	0.00	903.00	200.00	0.00	0.00	-0.00	-0.00	-0.00	300.00	200.00	0.00	-0.00
146	-0.00	-0.00	-0.00	903.00	200.00	0.00	-0.00	-0.00	-0.00	-0.00	300.00	200.00	0.00	-0.00
147	-0.00	-0.00	-0.00	903.00	200.00	0.00	-0.00	-0.00	-0.00	-0.00	300.00	200.00	0.00	-0.00
148	-0.00	-0.00	-0.00	903.00	200.00	0.00	-0.00	-0.00	-0.00	-0.00	300.00	200.00	0.00	-0.00
149	-0.00	-0.00	-0.00	903.00	200.00	0.00	-0.00	-0.00	-0.00	-0.00	300.00	200.00	0.00	-0.00
150	0.00	0.00	0.00	903.00	200.00	0.00	0.00	-0.00	-0.00	-0.00	300.00	200.00	0.00	-0.00
151	0.00	0.00	0.00	903.00	200.00	0.00	0.00	-0.00	-0.00	-0.00	300.00	200.00	0.00	-0.00
152	0.00	0.00	0.00	903.00	200.00	0.00	0.00	-0.00	-0.00	-0.00	300.00	200.00	0.00	-0.00
153	-0.00	-0.00	-0.00	903.00	200.00	0.00	-0.00	-0.00	-0.00	-0.00	300.00	200.00	0.00	-0.00
154	0.00	0.00	0.00	903.00	200.00	0.00	0.00	-0.00	-0.00	-0.00	300.00	200.00	0.00	-0.00
155	-0.00	-0.00	-0.00	903.00	200.00	0.00	-0.00	-0.00	-0.00	-0.00	300.00	200.00	0.00	-0.00
156	-0.00	-0.00	-0.00	903.00	200.00	0.00	-0.00	-0.00	-0.00	-0.00	300.00	200.00	0.00	-0.00
157	-0.00	-0.00	-0.00	903.00	200.00	0.00	-0.00	-0.00	-0.00	-0.00	300.00	200.00	0.00	-0.00
158	0.00	0.00	0.00	903.00	200.00	0.00	0.00	-0.00	-0.00	-0.00	300.00	200.00	0.00	-0.00
159	-0.00	-0.00	-0.00	903.00	200.00	0.00	-0.00	-0.00	-0.00	-0.00	300.00	200.00	0.00	-0.00
160	0.00	0.00	0.00	903.00	200.00	0.00	0.00	-0.00	-0.00	-0.00	300.00	200.00	0.00	-0.00
161	-0.00	-0.00	-0.00	903.00	200.00	0.00	-0.00	-0.00	-0.00	-0.00	300.00	200.00	0.00	-0.00
162	-0.00	-0.00	-0.00	903.00	200.00	0.00	-0.00	-0.00	-0.00	-0.00	300.00	200.00	0.00	-0.00
163	-0.00	-0.00	-0.00	903.00	200.00	0.00	-0.00	-0.00	-0.00	-0.00	300.00	200.00	0.00	-0.00
164	0.00	0.00	0.00	903.00	200.00	0.00	0.00	-0.00	-0.00	-0.00	300.00	200.00	0.00	-0.00
165	0.00	0.00	0.00	903.00	200.00	0.00	0.00	-0.00	-0.00	-0.00	300.00	200.00	0.00	-0.00
166	-0.00	-0.00	-0.00	903.00	200.00	0.00	-0.00	-0.00	-0.00	-0.00	300.00	200.00	0.00	-0.00
167	0.00	0.00	0.00	903.00	200.00	0.00	0.00	-0.00	-0.00	-0.00	300.00	200.00	0.00	-0.00
168	-0.00	-0.00	-0.00	903.00	200.00	0.00	-0.00	-0.00	-0.00	-0.00	300.00	200.00	0.00	-0.00
169	-0.00	-0.00	-0.00	903.00	200.00	0.00	-0.00	-0.00	-0.00	-0.00	300.00	200.00	0.00	-0.00
170	-0.00	-0.00	-0.00	903.00	200.00	0.00	-0.00	-0.00	-0.00	-0.00	300.00	200.00	0.00	-0.00
171	-0.00	-0.00	-0.00	903.00	200.00	0.00	-0.00	-0.00	-0.00	-0.00	300.00	200.00	0.00	-0.00
172	-0.00	-0.00	-0.00	903.00	200.00	0.00	-0.00	-0.00	-0.00	-0.00	300.00	200.00	0.00	-0.00
173	0.00	0.00	0.00	903.00	200.00	0.00	0.00	-0.00	-0.00	-0.00	300.00	200.00	0.00	-0.00
174	-0.00	-0.00	-0.00	903.00	200.00	0.00	-0.00	-0.00	-0.00	-0.00	300.00	200.00	0.00	-0.00
175	-0.00	-0.00	-0.00	903.00	200.00	0.00	-0.00	-0.00	-0.00	-0.00	300.00	200.00	0.00	-0.00
176	-0.00	-0.00	-0.00	903.00	200.00	0.00	-0.00	-0.00	-0.00	-0.00	300.00	200.00	0.00	-0.00
177	-0.00	-0.00	-0.00	903.00	200.00	0.00	-0.00	-0.00	-0.00	-0.00	300.00	200.00	0.00	-0.00
178	-0.00	-0.00	-0.00	903.00	200.00	0.00	-0.00	-0.00	-0.00	-0.00	300.00	200.00	0.00	-0.00
179	-0.00	-0.00	-0.00	903.00	200.00	0.00	-0.00	-0.00	-0.00	-0.00	300.00	200.00	0.00	-0.00
180	0.00	0.00	0.00	903.00	200.00	0.00	0.00	-0.00	-0.00	-0.00	300.00	200.00	0.00	-0.00
181	-0.00	-0.00	-0.00	903.00	200.00	0.00	-0.00	-0.00	-0.00	-0.00	300.00	200.00	0.00	-0.00
182	0.00	0.00	0.00	903.00	200.00	0.00	0.00	-0.00	-0.00	-0.00	300.00	200.00	0.00	-0.00
183	-0.00	-0.00	-0.00	903.00	200.00	0.00	-0.00	-0.00	-0.00	-0.00	300.00	200.00	0.00	-0.00
184	-0.00	-0.00	-0.00	903.00	200.00	0.00	-0.00	-0.00	-0.00	-0.00	300.00	200.00	0.00	-0.00
185	-0.00	-0.00	-0.00	903.00	200.00	0.00	-0.00	-0.00	-0.00	-0.00	300.00	200.00	0.00	-0.00
186	-0.00	-0.00	-0.00	903.00	200.00	0.00	-0.00	-0.00	-0.00	-0.00	300.00	200.00	0.00	-0.00
187	-0.00	-0.00	-0.00	903.00	200.00	0.00	-0.00	-0.00	-0.00	-0.00	300.00	200.00	0.00	-0.00
188	-0.00	-0.00	-0.00	903.00	200.00	0.00	-0.00	-0.00	-0.00	-0.00	300.00	200.00	0.00	-0.00
189	0.00	0.00	0.00	903.00	200.00	0.00	0.00	-0.00	-0.00	-0.00	300.00	200.00	0.00	-0.00
190	-0.00	-0.00	-0.00	903.00	200.00	0.00	-0.00	-0.00	-0.00	-0.00	300.00	200.00	0.00	-0.00
191	-0.00	-0.00	-0.00	903.00	200.00	0.00	-0.00	-0.00	-0.00	-0.00	300.00	200.00	0.00	-0.00
192	-0.00	-0.00	-0.00	903.00	200.00	0.00	-0.00	-0.00	-0.00	-0.00	300.00	200.00	0.00	-0.00
193	-0.00	-0.00	-0.00	903.00	200.00	0.00	-0.00	-0.00	-0.00	-0.00	300.00	200.00	0.00	-0.00
194	0.00	0.00	0.00	903.00	200.00	0.00	0.00	-0.00	-0.00	-0.00	300.00	200.00	0.00	-0.00
195	0.00	0.00	0.00	903.00	200.00	0.00	0.00	-0.00	-0.00	-0.00	300.00	200.00	0.00	-0.00
196	-0.00	-0.00	-0.00	903.00	200.00	0.00	-0.00	-0.00	-0.00	-0.00	300.00	200.00	0.00	-0.00
197	-0.00	-0.00	-0.00	903.00	200.00	0.00	-0.00	-0.00	-0.00	-0.00	300.00	200.00	0.00	-0.00
198	-0.00	-0.00	-0.00	903.00	200.00	0.00	-0.00	-0.00	-0.00	-0.00	300.00	200.00	0.00	-0.00
199	-0.00	-0.00	-0.00	903.00	200.00	0.00	-0.00	-0.00	-0.00	-0.00	300.00	200.00	0.00	-0.00
200	-0.00	-0.00	-0.00	903.00	200.00	0.00	-0.00	-0.00	-0.00	-0.00	300.00	200.00	0.00	-0.00
201	-0.00	-0.00	-0.00	903.00	200.00	0.00	-0.00	-0.00	-0.00	-0.00	300.00	200.00	0.00	-0.00
202	-0.00	-0.00	-0.00	903.00	200.00	0.00	-0.00	-0.00	-0.00	-0.00	300.00	200.00	0.00	-0.00
203	-0.00	-0.00	-0.00	903.00	200.00	0.00	-0.00	-0.00	-0.00	-0.00	300.00	200.00	0.00	-0.00
204	-0.00	-0.00	-0.00	903.00	200.00	0.00	-0.00	-0.00	-0.00	-0.00	300.00	200.00	0.00	-0.00
205	-0.00	-0.00	-0.00	903.00	200.00	0.00	-0.00	-0.00	-0.00	-0.00	300.00	200.00	0.00	-0.00
206	-0.00	-0.00	-0.00	903.00	200.00	0.00	-0.00	-0.00	-0.00	-0.00	300.00	200.00	0.00	-0.00
207	-0.00	-0.00	-0.00	903.00	200.00	0.00	-0.00	-0.00	-0.00	-0.00	300.00	200.00	0.00	-0.00
208	0.00	0.00	0.00	903.00	200.00	0.00	0.00	-0.00	-0.00	-0.00	300.00	200.00	0.00	-0.00
209	-0.00	-0.00	-0.00	903.00	200.00	0.00	-0.00	-0.00	-0.00	-0.00	300.00	200.00	0.00	-0.00
210	-0.00	-0.00	-0.00	903.00	200.00	0.00	-0.00	-0.00	-0.00	-0.00	300.00	200.00	0.00	-0.00
211	-0.00	-0.00	-0.00	903.00	200.00	0.00	-0.00	-0.00	-0.00	-0.00	300.00	200.00	0.00	-0.00
212	-0.00	-0.00	-0.00	903.00	200.00	0.00	-0.00	-0.00	-0.00	-0.00	300.00	200.00	0.00	-0.00
213	-0.00	-0.00	-0.00	903.00	200.00	0.00	-0.00	-0.00	-0.00	-0.00	300.00	200.00	0.00	-0.00
214	-0.00	-0.00	-0.00	903.00	200.00	0.00	-0.00	-0.00	-0.00	-0.00	300.00	200.00	0.00	-0.00
215	-0.00	-0.00	-0.00	903.00	200.00	0.00	-0.00	-0.00	-0.00	-0.00	300.00	200.00	0.00	-0.00
216	-0.00	-0.00	-0.00	903.00	200.00	0.00	-0.00	-0.00	-0.00	-0.00	300.00	200.00	0.00	-0.00
217	-0.00	-0.00	-0.00	903.00	200.00	0.00	-0.00	-0.00	-0.00	-0.00	300.00	200.00	0.00	-0.00
218	-0.00	-0.00	-0.00	903.00	200.00	0.00	-0.00	-0.00	-0.00	-0.00	300.00	200.00	0.00	-0.00
219	0.00	0.00	0.00	903.00	200.00	0.00	0.00	-0.00	-0.00	-0.00	300.00	200.00	0.00	-0.00
220	-0.00	-0.00	-0.00	903.00	200.00	0.00	-0.00	-0.00	-0.00	-0.00	300.00	200.00	0.00	-0.00
221	-0.00	-0.00	-0.00	903.00	200.00	0.00	-0.00	-0.00	-0.00	-0.00	300.00	200.00	0.00	-0.00
222	-0.00	-0.00	-0.00	903.00	200.00	0.00	-0.00	-0.00	-0.00	-0.00	300.00	200.00	0.00	-0.00
223	-0.00	-0.00	-0.00	903.00	200.00	0.00	-0.00	-0.00	-0.00	-0.00	300.00	200.00	0.00	-0.00
224	0.00	0.00	0.00	903.00	200.00	0.00	0.00	-0.00	-0.00	-0.00	300.00	200.00	0.00	-0.00
225	-0.00	-0.00	-0.00	903.00	200.00	0.00	-0.00	-0.00	-0.00	-0.00	300.00	200.00	0.00	-0.00
226	-0.00	-0.00	-0.00	903.00	200.00	0.00	-0.00	-0.00	-0.00	-0.00	300.00	200.00	0.00	-0.00
227	0.00	0.00	0.00	903.00	200.00	0.00	0.00	-0.00	-0.00	-0.00	300.00	200.00	0.00	-0.00
228	0.00	0.00	0.00	903.00	200.00	0.00	0.00	-0.00	-0.00	-0.00	300.00	200.00	0.00	-0.00
229	-0.00	-0.00	-0.00	903.00	200.00	0.00	-0.00	-0.00	-0.00	-0.00	300.00	200.00	0.00	-0.00
230	-0.00	-0.00	-0.00	903.00	200.00	0.00	-0.00	-0.00	-0.00	-0.00	300.00	200.00	0.00	-0.00
231	-0.00	-0.00	-0.00	903.00	200.00	0.00	-0.00	-0.00	-0.00	-0.00	300.00	200.00	0.00	-0.00
232	0.00	0.00	0.00	903.00	200.00	0.00	0.00	-0.00	-0.00	-0.00	300.00	200.00	0.00	-0.00
233	-0.00	-0.00	-0.00	903.00	200.00	0.00	-0.00	-0.00	-0.00	-0.00	300.00	200.00	0.00	-0.00
234	0.00	0.00	0.00	903.00	200.00	0.00	0.00	-0.00	-0.00	-0.00	300.00	200.00	0.00	-0.00
235	-0.00	-0.00	-0.00	903.00	200.00	0.00	-0.00	-0.00	-0.00	-0.00	300.00	200.00	0.00	-0.00
236	-0.00	-0.00	-0.00	903.00	200.00	0.00	-0.00	-0.00	-0.00	-0.00	300.00	200.00	0.00	-0.00
237	-0.00	-0.00	-0.00	903.00	200.00	0.00	-0.00	-0.00	-0.00	-0.00	300.00	200.00	0.00	-0.00
238	-0.00	-0.00	-0.00	903.00	200.00	0.00	-0.00	-0.00	-0.00	-0.00	300.00	200.00	0.00	-0.00
239	0.00	0.00	0.00	903.00	200.00	0.00	0.00	-0.00	-0.00	-0.00	300.00	200.00	0.00	-0.00
240	-0.00	-0.00	-0.00	903.00	200.00	0.00	-0.00	-0.00	-0.00	-0.00	300.00	200.00	0.00	-0.00
241	0.00	0.00	0.00	903.00	200.00	0.00	0.00	-0.00	-0.00	-0.00	300.00	200.00	0.00	-0.00
242	-0.00	-0.00	-0.00	903.00	200.00	0.00	-0.00	-0.00	-0.00	-0.00	300.00	200.00	0.00	-0.00
243	-0.00	-0.00	-0.00	903.00	200.00	0.00	-0.00	-0.00	-0.00	-0.00	300.00	200.00	0.00	-0.00
244	-0.00	-0.00	-0.00	903.00	200.00	0.00	-0.00	-0.00	-0.00	-0.00	300.00	200.00	0.00	-0.00
245	-0.00	-0.00	-0.00	903.00	200.00	0.00	-0.00	-0.00	-0.00	-0.00	300.00	200.00	0.00	-0.00
246	-0.00	-0.00	-0.00	903.00	200.00	0.00	-0.00	-0.00	-0.00	-0.00	300.00	200.00	0.00	-0.00
247	0.00	0.00	0.00	903.00	200.00	0.00	0.00	-0.00	-0.00	-0.00	300.00	200.00	0.00	-0.00
248	0.00	0.00	0.00	903.00	200.00	0.00	0.00	-0.00	-0.00	-0.00	300.00	200.00	0.00	-0.00
249	0.00	0.00	0.00	903.00	200.00	0.00	0.00	-0.00	-0.00	-0.00	300.00	200.00	0.00	-0.00
250	0.00	0.00	0.00	903.00	200.00	0.00	0.00	-0.00	-0.00	-0.00	300.00	200.00	0.00	-0.00
251	-0.00	-0.00	-0.00	903.00	200.00	0.00	-0.00	-0.00	-0.00	-0.00	300.00	200.00	0.00	-0.00
252	-0.00	-0.00	-0.00	903.00	200.00	0.00	-0.00	-0.00	-0.00	-0.00	300.00	200.00	0.00	-0.00
253	-0.00	-0.00	-0.00	903.00	200.00	0.00	-0.00	-0.00	-0.00	-0.00	300.00	200.00	0.00	-0.00
254	0.00	0.00	0.00	903.00	200.00	0.00	0.00	-0.00	-0.00	-0.00	300.00	200.00	0.00	-0.00
255	-0.00	-0.00	-0.00	903.00	200.00	0.00	-0.00	-0.00	-0.00	-0.00	300.00	200.00	0.00	-0.00
256	0.00	0.00	0.00	903.00	200.00	0.00	0.00	-0.00	-0.00	-0.00	300.00	200.00	0.00	-0.00
257	-0.00	-0.00	-0.00	903.00	200.00	0.00	-0.00	-0.00	-0.00	-0.00	300.00	200.00	0.00	-0.00
258	-0.00	-0.00	-0.00	903.00	200.00	0.00	-0.00	-0.00	-0.00	-0.00	300.00	200.00	0.00	-0.00
259	-0.00	-0.00	-0.00	903.00	200.00	0.00	-0.00	-0.00	-0.00	-0.00	300.00	200.00	0.00	-0.00
260	-0.00	-0.00	-0.00	903.00	200.00	0.00	-0.00	-0.00	-0.00	-0.00	300.00	200.00	0.00	-0.00
261	-0.00	-0.00	-0.00	903.00	200.00	0.00	-0.00	-0.00	-0.00	-0.00	300.00	200.00	0.00	-0.00
262	-0.00	-0.00	-0.00	903.00	200.00	0.00	-0.00	-0.00	-0.00	-0.00	300.00	200.00	0.00	-0.00
263	-0.00	-0.00	-0.00	903.00	200.00	0.00	-0.00	-0.00	-0.00	-0.00	300.00	200.00	0.00	-0.00
264	0.00	0.00	0.00	903.00	200.00	0.00	0.00	-0.00	-0.00	-0.00	300.00	200.00	0.00	-0.00
265	0.00	0.00	0.00	903.00	200.00	0.00	0.00	-0.00	-0.00	-0.00	300.00	200.00	0.00	-0.00
266	-0.00	-0.00	-0.00	903.00	200.00	0.00	-0.00	-0.00	-0.00	-0.00	300.00	200.00	0.00	-0.00
267	0.00	0.00	0.00	903.00	200.00	0.00	0.00	-0.00	-0.00	-0.00	300.00	200.00	0.00	-0.00
268	0.00	0.00	0.00	903.00	200.00	0.00	0.00	-0.00	-0.00	-0.00	300.00	200.00	0.00	-0.00
269	0.00	0.00	0.00	903.00	200.00	0.00	0.00	-0.00	-0.00	-0.00	300.00	200.00	0.00	-0.00
270	0.00	0.00	0.00	903.00	200.00	0.00	0.00	-0.00	-0.00	-0.00	300.00	200.00	0.00	-0.00
271	-0.00	-0.00	-0.00	903.00	200.00	0.00	-0.00	-0.00	-0.00	-0.00	300.00	200.00	0.00	-0.00
272	-0.00	-0.00	-0.00	903.00	200.00	0.00	-0.00	-0.00	-0.00	-0.00	300.00	200.00	0.00	-0.00
273	0.00	0.00	0.00	903.00	200.00	0.00	0.00	-0.00	-0.00	-0.00	300.00	200.00	0.00	-0.00
274	0.00	0.00	0.00	903.00	200.00	0.00	0.00	-0.00	-0.00	-0.00	300.00	200.00	0.00	-0.00
275	-0.00	-0.00	-0.00	903.00	200.00	0.00	-0.00	-0.00	-0.00	-0.00	300.00	200.00	0.00	-0.00
276	-0.00	-0.00	-0.00	903.00	200.00	0.00	-0.00	-0.00	-0.00	-0.00	300.00	200.00	0.00	-0.00
277	-0.00	-0.00	-0.00	903.00	200.00	0.00	-0.00	-0.00	-0.00	-0.00	300.00	200.00	0.00	-0.00
278	0.00	0.00	0.00	903.00	200.00	0.00	0.00	-0.00	-0.00	-0.00	300.00	200.00	0.00	-0.00
279	-0.00	-0.00	-0.00	903.00	200.00	0.00	-0.00	-0.00	-0.00	-0.00	300.00	200.00	0.00	-0.00
280	0.00	0.00	0.00	903.00	200.00	0.00	0.00	-0.00	-0.00	-0.00	300.00	200.00	0.00	-0.00
281	-0.00	-0.00	-0.00	903.00	200.00	0.00	-0.00	-0.00	-0.00	-0.00	300.00	200.00	0.00	-0.00
282	-0.00	-0.00	-0.00	903.00	200.00	0.00	-0.00	-0.00	-0.00	-0.00	300.00	200.00	0.00	-0.00
283	-0.00	-0.00	-0.00	903.00	200.00	0.00	-0.00	-0.00	-0.00	-0.00	300.00	200.00	0.00	-0.00
284	0.00	0.00	0.00	903.00	200.00	0.00	0.00	-0.00	-0.00	-0.00	300.00	200.00	0.00	-0.00
285	0.00	0.00	0.00	903.00	200.00	0.00	0.00	-0.00	-0.00	-0.00	300.00	200.00	0.00	-0.00
286	0.00	0.00	0.00	903.00	200.00	0.00	0.00	-0.00	-0.00	-0.00	300.00	200.00	0.00	-0.00
287	-0.00	-0.00	-0.00	903.00	200.00	0.00	-0.00	-0.00	-0.00	-0.00	300.00	200.00	0.00	-0.00
288	-0.00	-0.00	-0.00	903.00	200.00	0.00	-0.00	-0.00	-0.00	-0.00	300.00	200.00	0.00	-0.00
289	0.00	0.00	0.00	903.00	200.00	0.00	0.00	-0.00	-0.00	-0.00	300.00	200.00	0.00	-0.00
290	-0.00	-0.00	-0.00	903.00	200.00	0.00	-0.00	-0.00	-0.00	-0.00	300.00	200.00	0.00	-0.00
291	-0.00	-0.00	-0.00	903.00	200.00	0.00	-0.00	-0.00	-0.00	-0.00	300.00	200.00	0.00	-0.00
292	0.00	0.00	0.00	903.00	200.00	0.00	0.00	-0.00	-0.00	-0.00	300.00	200.00	0.00	-0.00
293	-0.00	-0.00	-0.00	903.00	200.00	0.00	-0.00	-0.00	-0.00	-0.00	300.00	200.00	0.00	-0.00
294	-0.00	-0.00	-0.00	903.00	200.00	0.00	-0.00	-0.00	-0.00	-0.00	300.00	200.00	0.00	-0.00
295	-0.00	-0.00	-0.00	903.00	200.00	0.00	-0.00	-0.00	-0.00	-0.00	300.00	200.00	0.00	-0.00
296	-0.00	-0.00	-0.00	903.00	200.00	0.00	-0.00	-0.00	-0.00	-0.00	300.00	200.00	0.00	-0.00
297	-0.00	-0.00	-0.00	903.00	200.00	0.00	-0.00	-0.00	-0.00	-0.00	300.00	200.00	0.00	-0.00
298	-0.00	-0.00	-0.00	903.00	200.00	0.00	-0.00	-0.00	-0.00	-0.00	300.00	200.00	0.00	-0.00
299	0.00	0.00	0.00	903.00	200.00	0.00	0.00	-0.00	-0.00	-0.00	300.00	200.00	0.00	-0.00
300	-0.00	-0.00	-0.00	903.00	200.00	0.00	-0.00	-0.00	-0.00	-0.00	300.00	200.00	0.00	-0.00
301	-0.00	-0.00	-0.00	903.00	200.00	0.00	-0.00	-0.00	-0.00	-0.00	300.00	200.00	0.00	-0.00
302	-0.00	-0.00	-0.00	903.00	200.00	0.00	-0.00	-0.00	-0.00	-0.00	300.00	200.00	0.00	-0.00
303	-0.00	-0.00	-0.00	903.00	200.00	0.00	-0.00	-0.00	-0.00	-0.00	300.00	200.00	0.00	-0.00
304	19.45	7.32	8.54	940.50	242.86	0.00	-1821.25	-0.00	-0.00	-0.00	300.00	200.00	0.00	-0.00
305	-0.00	-0.00	-0.00	903.00	200.00	0.00	-0.00	0.00	0.00	0.00	300.00	200.00	0.00	0.00
306	38.07	1.53	16.17	1177.53	343.40	0.00	-2352.59	-0.00	-0.00	-0.00	300.00	200.00	0.00	-0.00
307	-0.00	-0.00	-0.00	903.00	200.00	0.00	-0.00	-0.00	-0.00	-0.00	300.00	200.00	0.00	-0.00
308	-0.00	-0.00	-0.00	903.00	200.00	0.00	-0.00	-0.00	-0.00	-0.00	300.00	200.00	0.00	-0.00
309	-0.00	-0.00	-0.00	903.00	200.00	0.00	-0.00	-0.00	-0.00	-0.00	300.00	200.00	0.00	-0.00
310	-0.00	-0.00	-0.00	903.00	200.00	0.00	-0.00	-0.00	-0.00	-0.00	300.00	200.00	0.00	-0.00
311	-0.00	-0.00	-0.00	903.00	200.00	0.00	-0.00	-0.00	-0.00	-0.00	300.00	200.00	0.00	-0.00
312	-0.00	-0.00	-0.00	903.00	200.00	0.00	-0.00	-0.00	-0.00	-0.00	300.00	200.00	0.00	-0.00
313	-0.00	-0.00	-0.00	903.00	200.00	0.00	-0.00	-0.00	-0.00	-0.00	300.00	200.00	0.00	-0.00
314	-0.00	-0.00	-0.00	903.00	200.00	0.00	-0.00	-0.00	-0.00	-0.00	300.00	200.00	0.00	-0.00
315	-0.00	-0.00	-0.00	903.00	200.00	0.00	-0.00	-0.00	-0.00	-0.00	300.00	200.00	0.00	-0.00
316	-0.00	-0.00	-0.00	903.00	200.00	0.00	-0.00	-0.00	-0.00	-0.00	300.00	200.00	0.00	-0.00
317	-0.00	-0.00	-0.00	903.00	200.00	0.00	-0.00	-0.00	-0.00	-0.00	300.00	200.00	0.00	-0.00
318	-0.00	-0.00	-0.00	903.00	200.00	0.00	-0.00	-0.00	-0.00	-0.00	300.00	200.00	0.00	-0.00
319	-0.00	-0.00	-0.00	903.00	200.00	0.00	-0.00	-0.00	-0.00	-0.00	300.00	200.00	0.00	-0.00
320	-0.00	-0.00	-0.00	903.00	200.00	0.00	-0.00	-0.00	-0.00	-0.00	300.00	200.00	0.00	-0.00
321	-0.00	-0.00	-0.00	903.00	200.00	0.00	-0.00	-0.00	-0.00	-0.00	300.00	200.00	0.00	-0.00
322	-0.00	-0.00	-0.00	903.00	200.00	0.00	-0.00	-0.00	-0.00	-0.00	300.00	200.00	0.00	-0.00
323	-0.00	-0.00	-0.00	903.00	200.00	0.00	-0.00	-0.00	-0.00	-0.00	300.00	200.00	0.00	-0.00
324	-0.00	-0.00	-0.00	903.00	200.00	0.00	-0.00	-0.00	-0.00	-0.00	300.00	200.00	0.00	-0.00
325	-0.00	-0.00	-0.00	903.00	200.00	0.00	-0.00	-0.00	-0.00	-0.00	300.00	200.00	0.00	-0.00
326	-0.00	-0.00	-0.00	903.00	200.00	0.00	-0.00	-0.00	-0.00	-0.00	300.00	200.00	0.00	-0.00
327	-0.00	-0.00	-0.00	903.00	200.00	0.00	-0.00	-0.00	-0.00	-0.00	300.00	200.00	0.00	-0.00
328	-0.00	-0.00	-0.00	903.00	200.00	0.00	-0.00	-0.00	-0.00	-0.00	300.00	200.00	0.00	-0.00
329	-0.00	-0.00	-0.00	903.00	200.00	0.00	-0.00	-0.00	-0.00	-0.00	300.00	200.00	0.00	-0.00
330	-0.00	-0.00	-0.00	903.00	200.00	0.00	-0.00	-0.00	-0.00	-0.00	300.00	200.00	0.00	-0.00
331	-0.00	-0.00	-0.00	903.00	200.00	0.00	-0.00	-0.00	-0.00	-0.00	300.00	200.00	0.00	-0.00
332	-0.00	-0.00	-0.00	903.00	200.00	0.00	-0.00	-0.00	-0.00	-0.00	300.00	200.00	0.00	-0.00
333	-0.00	-0.00	-0.00	903.00	200.00	0.00	-0.00	-0.00	-0.00	-0.00	300.00	200.00	0.00	-0.00
334	-0.00	-0.00	-0.00	903.00	200.00	0.00	-0.00	-0.00	-0.00	-0.00	300.00	200.00	0.00	-0.00
335	-0.00	-0.00	-0.00	903.00	200.00	0.00	-0.00	-0.00	-0.00	-0.00	300.00	200.00	0.00	-0.00
336	-0.00	-0.00	-0.00	903.00	200.00	0.00	-0.00	-0.00	-0.00	-0.00	300.00	200.00	0.00	-0.00
337	-0.00	-0.00	-0.00	903.00	200.00	0.00	-0.00	-0.00	-0.00	-0.00	300.00	200.00	0.00	-0.00
338	-0.00	-0.00	-0.00	903.00	200.00	0.00	-0.00	-0.00	-0.00	-0.00	300.00	200.00	0.00	-0.00
339	-0.00	-0.00	-0.00	903.00	200.00	0.00	-0.00	-0.00	-0.00	-0.00	300.00	200.00	0.00	-0.00
340	-0.00	-0.00	-0.00	903.00	200.00	0.00	-0.00	-0.00	-0.00	-0.00	300.00	200.00	0.00	-0.00
341	-0.00	-0.00	-0.00	903.00	200.00	0.00	-0.00	-0.00	-0.00	-0.00	300.00	200.00	0.00	-0.00
342	-0.00	-0.00	-0.00	903.00	200.00	0.00	-0.00	-0.00	-0.00	-0.00	300.00	200.00	0.00	-0.00
343	-0.00	-0.00	-0.00	903.00	200.00	0.00	-0.00	-0.00	-0.00	-0.00	300.00	200.00	0.00	-0.00
344	-0.00	-0.00	-0.00	903.00	200.00	0.00	-0.00	-0.00	-0.00	-0.00	300.00	200.00	0.00	-0.00
345	-0.00	-0.00	-0.00	903.00	200.00	0.00	-0.00	-0.00	-0.00	-0.00	300.00	200.00	0.00	-0.00
346	-0.00	-0.00	-0.00	903.00	200.00	0.00	-0.00	-0.00	-0.00	-0.00	300.00	200.00	0.00	-0.00
347	-0.00	-0.00	-0.00	903.00	200.00	0.00	-0.00	-0.00	-0.00	-0.00	300.00	200.00	0.00	-0.00
348	-0.00	-0.00	-0.00	903.00	200.00	0.00	-0.00	-0.00	-0.00	-0.00	300.00	200.00	0.00	-0.00
349	-0.00	-0.00	-0.00	903.00	200.00	0.00	-0.00	-0.00	-0.00	-0.00	300.00	200.00	0.00	-0.00
350	-0.00	-0.00	-0.00	903.00	200.00	0.00	-0.00	-0.00	-0.00	-0.00	300.00	200.00	0.00	-0.00
351	-0.00	-0.00	-0.00	903.00	200.00	0.00	-0.00	-0.00	-0.00	-0.00	300.00	200.00	0.00	-0.00
352	-0.00	-0.00	-0.00	903.00	200.00	0.00	-0.00	-0.00	-0.00	-0.00	300.00	200.00	0.00	-0.00
353	-0.00	-0.00	-0.00	903.00	200.00	0.00	-0.00	-0.00	-0.00	-0.00	300.00	200.00	0.00	-0.00
354	-0.00	-0.00	-0.00	903.00	200.00	0.00	-0.00	-0.00	-0.00	-0.00	300.00	200.00	0.00	-0.00
355	-0.00	-0.00	-0.00	903.00	200.00	0.00	-0.00	-0.00	-0.00	-0.00	300.00	200.00	0.00	-0.00
356	-0.00	-0.00	-0.00	903.00	200.00	0.00	-0.00	-0.00	-0.00	-0.00	300.00	200.00	0.00	-0.00
357	-0.00	-0.00	-0.00	903.00	200.00	0.00	-0.00	-0.00	-0.00	-0.00	300.00	200.00	0.00	-0.00
358	-0.00	-0.00	-0.00	903.00	200.00	0.00	-0.00	-0.00	-0.00	-0.00	300.00	200.00	0.00	-0.00
359	-0.00	-0.00	-0.00	903.00	200.00	0.00	-0.00	-0.00	-0.00	-0.00	300.00	200.00	0.00	-0.00
360	-0.00	-0.00	-0.00	903.00	200.00	0.00	-0.00	-0.00	-0.00	-0.00	300.00	200.00	0.00	-0.00
361	-0.00	-0.00	-0.00	903.00	200.00	0.00	-0.00	-0.00	-0.00	-0.00	300.00	200.00	0.00	-0.00
362	-0.00	-0.00	-0.00	903.00	200.00	0.00	-0.00	-0.00	-0.00	-0.00	300.00	200.00	0.00	-0.00
363	-0.00	-0.00	-0.00	903.00	200.00	0.00	-0.00	-0.00	-0.00	-0.00	300.00	200.00	0.00	-0.00
364	-0.00	-0.00	-0.00	903.00	200.00	0.00	-0.00	-0.00	-0.00	-0.00	300.00	200.00	0.00	-0.00
365	-0.00	-0.00	-0.00	903.00	200.00	0.00	-0.00	-0.00	-0.00	-0.00	300.00	200.00	0.00	-0.00
366	-0.00	-0.00	-0.00	903.00	200.00	0.00	-0.00	-0.00	-0.00	-0.00	300.00	200.00	0.00	-0.00
367	-0.00	-0.00	-0.00	903.00	200.00	0.00	-0.00	-0.00	-0.00	-0.00	300.00	200.00	0.00	-0.00
368	-0.00	-0.00	-0.00	903.00	200.00	0.00	-0.00	-0.00	-0.00	-0.00	300.00	200.00	0.00	-0.00
369	-0.00	-0.00	-0.00	903.00	200.00	0.00	-0.00	-0.00	-0.00	-0.00	300.00	200.00	0.00	-0.00
370	-0.00	-0.00	-0.00	903.00	200.00	0.00	-0.00	-0.00	-0.00	-0.00	300.00	200.00	0.00	-0.00
371	-0.00	-0.00	-0.00	903.00	200.00	0.00	-0.00	-0.00	-0.00	-0.00	300.00	200.00	0.00	-0.00
372	-0.00	-0.00	-0.00	903.00	200.00	0.00	-0.00	-0.00	-0.00	-0.00	300.00	200.00	0.00	-0.00
373	-0.00	-0.00	-0.00	903.00	200.00	0.00	-0.00	-0.00	-0.00	-0.00	300.00	200.00	0.00	-0.00
374	-0.00	-0.00	-0.00	903.00	200.00	0.00	-0.00	-0.00	-0.00	-0.00	300.00	200.00	0.00	-0.00
375	-0.00	-0.00	-0.00	903.00	200.00	0.00	-0.00	-0.00	-0.00	-0.00	300.00	200.00	0.00	-0.00
376	-0.00	-0.00	-0.00	903.00	200.00	0.00	-0.00	-0.00	-0.00	-0.00	300.00	200.00	0.00	-0.00
377	-0.00	-0.00	-0.00	903.00	200.00	0.00	-0.00	-0.00	-0.00	-0.00	300.00	200.00	0.00	-0.00
378	-0.00	-0.00	-0.00	903.00	200.00	0.00	-0.00	-0.00	-0.00	-0.00	300.00	200.00	0.00	-0.00
379	-0.00	-0.00	-0.00	903.00	200.00	0.00	-0.00	-0.00	-0.00	-0.00	300.00	200.00	0.00	-0.00
380	-0.00	-0.00	-0.00	903.00	200.00	0.00	-0.00	-0.00	-0.00	-0.00	300.00	200.00	0.00	-0.00
381	-0.00	-0.00	-0.00	903.00	200.00	0.00	-0.00	-0.00	-0.00	-0.00	300.00	200.00	0.00	-0.00
382	-0.00	-0.00	-0.00	903.00	200.00	0.00	-0.00	-0.00	-0.00	-0.00	300.00	200.00	0.00	-0.00
383	-0.00	-0.00	-0.00	903.00	200.00	0.00	-0.00	-0.00	-0.00	-0.00	300.00	200.00	0.00	-0.00
384	-0.00	-0.00	-0.00	903.00	200.00	0.00	-0.00	-0.00	-0.00	-0.00	300.00	200.00	0.00	-0.00
385	-0.00	-0.00	-0.00	903.00	200.00	0.00	-0.00	-0.00	-0.00	-0.00	300.00	200.00	0.00	-0.00
386	-0.00	-0.00	-0.00	903.00	200.00	0.00	-0.00	-0.00	-0.00	-0.00	300.00	200.00	0.00	-0.00
387	-0.00	-0.00	-0.00	903.00	200.00	0.00	-0.00	-0.00	-0.00	-0.00	300.00	200.00	0.00	-0.00
388	-0.00	-0.00	-0.00	903.00	200.00	0.00	-0.00	-0.00	-0.00	-0.00	300.00	200.00	0.00	-0.00
389	-0.00	-0.00	-0.00	903.00	200.00	0.00	-0.00	-0.00	-0.00	-0.00	300.00	200.00	0.00	-0.00
390	-0.00	-0.00	-0.00	903.00	200.00	0.00	-0.00	-0.00	-0.00	-0.00	300.00	200.00	0.00	-0.00
391	-0.00	-0.00	-0.00	903.00	200.00	0.00	-0.00	-0.00	-0.00	-0.00	300.00	200.00	0.00	-0.00
392	-0.00	-0.00	-0.00	903.00	200.00	0.00	-0.00	-0.00	-0.00	-0.00	300.00	200.00	0.00	-0.00
393	-0.00	-0.00	-0.00	903.00	200.00	0.00	-0.00	-0.00	-0.00	-0.00	300.00	200.00	0.00	-0.00
394	-0.00	-0.00	-0.00	903.00	200.00	0.00	-0.00	-0.00	-0.00	-0.00	300.00	200.00	0.00	-0.00
395	-0.00	-0.00	-0.00	903.00	200.00	0.00	-0.00	-0.00	-0.00	-0.00	300.00	200.00	0.00	-0.00
396	-0.00	-0.00	-0.00	903.00	200.00	0.00	-0.00	-0.00	-0.00	-0.00	300.00	200.00	0.00	-0.00
397	-0.00	-0.00	-0.00	903.00	200.00	0.00	-0.00	-0.00	-0.00	-0.00	300.00	200.00	0.00	-0.00
398	-0.00	-0.00	-0.00	903.00	200.00	0.00	-0.00	-0.00	-0.00	-0.00	300.00	200.00	0.00	-0.00
399	-0.00	-0.00	-0.00	903.00	200.00	0.00	-0.00	-0.00	-0.00	-0.00	300.00	200.00	0.00	-0.00
400	-0.00	-0.00	-0.00	903.00	200.00	0.00	-0.00	-0.00	-0.00	-0.00	300.00	200.00	0.00	-0.00
401	-0.00	-0.00	-0.00	903.00	200.00	0.00	-0.00	-0.00	-0.00	-0.00	300.00	200.00	0.00	-0.00
402	-0.00	-0.00	-0.00	903.00	200.00	0.00	-0.00	-0.00	-0.00	-0.00	300.00	200.00	0.00	-0.00
403	-0.00	-0.00	-0.00	903.00	200.00	0.00	-0.00	-0.00	-0.00	-0.00	300.00	200.00	0.00	-0.00
404	-0.00	-0.00	-0.00	903.00	200.00	0.00	-0.00	-0.00	-0.00	-0.00	300.00	200.00	0.00	-0.00
405	-0.00	-0.00	-0.00	903.00	200.00	0.00	-0.00	-0.00	-0.00	-0.00	300.00	200.00	0.00	-0.00
406	-0.00	-0.00	-0.00	903.00	200.00	0.00	-0.00	-0.00	-0.00	-0.00	300.00	200.00	0.00	-0.00
407	56.61	-13.28	48.68	1135.29	272.10	0.00	-8307.14	-0.00	-0.00	-0.00	300.00	200.00	0.00	-0.00
408	41.96	-15.79	270.39	1022.02	171.67	0.00	-16200.60	-0.00	-0.00	-0.00	300.00	200.00	0.00	-0.00
409	57.98	-33.72	213.47	1028.45	176.13	0.00	-13747.93	-0.00	-0.00	-0.00	300.00	200.00	0.00	-0.00
410	71.26	-26.93	211.64	1028.23	175.92	0.00	-13815.59	-0.00	-0.00	-0.00	300.00	200.00	0.00	-0.00
411	90.79	-20.98	231.63	1020.19	172.07	0.00	-12505.36	-0.00	-0.00	-0.00	300.00	200.00	0.00	-0.00
412	99.03	-15.95	247.50	1015.45	169.79	0.00	-12734.17	-0.00	-0.00	-0.00	300.00	200.00	0.00	-0.00
413	91.86	-18.39	263.37	1011.11	166.98	0.00	-12901.80	-0.00	-0.00	-0.00	300.00	200.00	0.00	-0.00
414	78.58	-17.09	296.48	1003.05	160.99	0.00	-13234.76	-0.00	-0.00	-0.00	300.00	200.00	0.00	-0.00
415	86.98	-3.51	355.38	989.43	152.94	0.00	-12670.23	-0.00	-0.00	-0.00	300.00	200.00	0.00	-0.00
416	121.38	9.54	393.07	980.56	148.68	0.00	-11912.93	-0.00	-0.00	-0.00	300.00	200.00	0.00	-0.00
417	139.77	13.81	425.57	973.24	145.21	0.00	-10824.79	-0.00	-0.00	-0.00	300.00	200.00	0.00	-0.00
418	128.17	14.57	449.98	967.50	142.08	0.00	-8775.40	-0.00	-0.00	-0.00	300.00	200.00	0.00	-0.00
419	121.31	13.50	446.17	965.18	140.70	0.00	-7049.23	-0.00	-0.00	-0.00	300.00	200.00	0.00	-0.00
420	108.34	16.33	436.25	961.55	138.51	0.00	-3909.76	-0.00	-0.00	-0.00	300.00	200.00	0.00	-0.00
421	104.52	23.27	436.40	958.91	136.92	0.00	-2583.90	-0.00	-0.00	-0.00	300.00	200.00	0.00	-0.00
422	98.34	29.98	439.61	954.23	133.36	0.00	-10.51	-0.00	-0.00	-0.00	300.00	200.00	0.00	-0.00
423	99.33	33.87	453.03	952.01	132.10	0.00	178.01	-0.00	-0.00	-0.00	300.00	200.00	0.00	-0.00
424	101.47	35.55	466.92	950.16	130.65	0.00	121.63	-0.00	-0.00	-0.00	300.00	200.00	0.00	-0.00
425	101.09	33.72	483.70	948.90	129.72	0.00	-1.03	-0.00	-0.00	-0.00	300.00	200.00	0.00	-0.00
426	101.78	31.13	504.76	947.35	128.78	0.00	-137.54	-0.00	-0.00	-0.00	300.00	200.00	0.00	-0.00
427	102.23	28.38	523.99	945.72	127.61	0.00	-190.69	-0.00	-0.00	-0.00	300.00	200.00	0.00	-0.00
428	102.01	25.71	541.08	944.79	126.73	0.00	-125.17	-0.00	-0.00	-0.00	300.00	200.00	0.00	-0.00
429	101.62	24.41	559.54	943.33	126.21	0.00	-312.74	-0.00	-0.00	-0.00	300.00	200.00	0.00	-0.00
430	100.33	23.35	576.63	943.25	126.65	0.00	-379.56	-0.00	-0.00	-0.00	300.00	200.00	0.00	-0.00
431	98.57	23.50	590.82	942.98	126.70	0.00	-267.90	-0.00	-0.00	-0.00	300.00	200.00	0.00	-0.00
432	96.44	25.18	604.10	942.18	126.40	0.00	-279.56	-0.00	-0.00	-0.00	300.00	200.00	0.00	-0.00
433	94.15	27.16	613.25	941.82	126.35	0.00	-389.30	-0.00	-0.00	-0.00	300.00	200.00	0.00	-0.00
434	92.93	30.06	618.13	941.14	125.55	0.00	-763.53	-0.00	-0.00	-0.00	300.00	200.00	0.00	-0.00
435	90.18	32.88	621.80	940.10	125.01	0.00	-658.78	-0.00	-0.00	-0.00	300.00	200.00	0.00	-0.00
436	87.81	34.26	623.93	939.17	124.33	0.00	-719.64	-0.00	-0.00	-0.00	300.00	200.00	0.00	-0.00
437	85.37	34.48	624.39	938.12	123.41	0.00	-768.70	-0.00	-0.00	-0.00	300.00	200.00	0.00	-0.00
438	81.48	33.87	625.31	937.19	122.99	0.00	-475.26	-0.00	-0.00	-0.00	300.00	200.00	0.00	-0.00
439	78.51	32.12	625.76	936.58	122.85	0.00	-566.51	-0.00	-0.00	-0.00	300.00	200.00	0.00	-0.00
440	75.45	30.59	625.31	935.87	122.69	0.00	-590.24	-0.00	-0.00	-0.00	300.00	200.00	0.00	-0.00
441	72.17	28.53	623.63	935.00	122.09	0.00	-791.02	-0.00	-0.00	-0.00	300.00	200.00	0.00	-0.00
442	69.12	27.24	621.34	934.16	121.81	0.00	-874.94	-0.00	-0.00	-0.00	300.00	200.00	0.00	-0.00
443	65.92	26.86	618.44	933.42	121.34	0.00	-966.56	-0.00	-0.00	-0.00	300.00	200.00	0.00	-0.00
444	62.56	26.32	613.86	932.46	120.86	0.00	-1080.40	-0.00	-0.00	-0.00	300.00	200.00	0.00	-0.00
445	59.28	26.17	609.89	931.45	120.44	0.00	-1203.53	-0.00	-0.00	-0.00	300.00	200.00	0.00	-0.00
446	56.30	25.86	606.23	930.33	119.86	0.00	-1396.97	-0.00	-0.00	-0.00	300.00	200.00	0.00	-0.00
447	53.02	25.79	602.57	929.13	119.37	0.00	-1424.37	-0.00	-0.00	-0.00	300.00	200.00	0.00	-0.00
448	50.43	25.56	599.06	927.99	118.85	0.00	-1549.66	-0.00	-0.00	-0.00	300.00	200.00	0.00	-0.00
449	48.52	25.86	597.08	926.61	118.07	0.00	-1816.85	-0.00	-0.00	-0.00	300.00	200.00	0.00	-0.00
450	46.54	25.94	595.86	925.51	117.39	0.00	-1956.68	-0.00	-0.00	-0.00	300.00	200.00	0.00	-0.00
451	44.48	26.25	596.62	924.25	116.62	0.00	-2023.26	-0.00	-0.00	-0.00	300.00	200.00	0.00	-0.00
452	43.26	26.63	599.37	922.70	116.04	0.00	-2234.11	-0.00	-0.00	-0.00	300.00	200.00	0.00	-0.00
453	41.58	27.24	601.96	921.33	115.44	0.00	-2413.13	-0.00	-0.00	-0.00	300.00	200.00	0.00	-0.00
454	40.05	27.47	604.40	919.97	114.77	0.00	-2552.32	-0.00	-0.00	-0.00	300.00	200.00	0.00	-0.00
455	38.76	27.31	607.15	918.76	114.25	0.00	-2723.87	-0.00	-0.00	-0.00	300.00	200.00	0.00	-0.00
456	36.85	27.39	610.35	917.18	113.60	0.00	-2885.44	-0.00	-0.00	-0.00	300.00	200.00	0.00	-0.00
457	35.48	27.24	613.40	915.84	113.08	0.00	-3066.87	-0.00	-0.00	-0.00	300.00	200.00	0.00	-0.00
458	34.03	27.39	615.39	914.60	112.52	0.00	-3134.25	-0.00	-0.00	-0.00	300.00	200.00	0.00	-0.00
459	32.42	27.54	617.83	913.22	111.88	0.00	-3322.02	-0.00	-0.00	-0.00	300.00	200.00	0.00	-0.00
460	30.82	27.69	619.96	911.79	111.44	0.00	-3407.73	-0.00	-0.00	-0.00	300.00	200.00	0.00	-0.00
461	28.76	28.00	620.42	910.45	110.82	0.00	-3460.33	-0.00	-0.00	-0.00	300.00	200.00	0.00	-0.00
462	27.24	27.85	621.49	908.82	110.29	0.00	-3681.28	-0.00	-0.00	-0.00	300.00	200.00	0.00	-0.00
463	25.48	27.54	621.49	907.35	109.85	0.00	-3744.54	-0.00	-0.00	-0.00	300.00	200.00	0.00	-0.00
464	23.27	27.47	621.03	906.17	109.34	0.00	-3821.82	-0.00	-0.00	-0.00	300.00	200.00	0.00	-0.00
465	21.13	27.47	619.66	904.85	108.74	0.00	-3924.82	-0.00	-0.00	-0.00	300.00	200.00	0.00	-0.00
466	19.15	27.54	618.90	903.52	108.48	0.00	-4009.87	-0.00	-0.00	-0.00	300.00	200.00	0.00	-0.00
467	17.24	27.92	617.98	902.41	108.15	0.00	-4130.68	-0.00	-0.00	-0.00	300.00	200.00	0.00	-0.00
468	15.41	27.69	618.13	901.37	108.02	0.00	-4256.29	-0.00	-0.00	-0.00	300.00	200.00	0.00	-0.00
469	13.66	27.62	618.90	900.26	107.74	0.00	-4342.92	-0.00	-0.00	-0.00	300.00	200.00	0.00	-0.00
470	11.75	27.54	619.66	899.31	107.71	0.00	-4461.64	-0.00	-0.00	-0.00	300.00	200.00	0.00	-0.00
471	9.92	27.47	620.57	898.43	107.55	0.00	-4590.78	-0.00	-0.00	-0.00	300.00	200.00	0.00	-0.00
472	8.09	27.54	621.19	897.47	107.54	0.00	-4715.38	-0.00	-0.00	-0.00	300.00	200.00	0.00	-0.00
473	6.26	27.92	621.64	896.52	107.61	0.00	-4837.37	-0.00	-0.00	-0.00	300.00	200.00	0.00	-0.00
474	4.58	28.15	621.19	895.34	107.74	0.00	-4921.55	-0.00	-0.00	-0.00	300.00	200.00	0.00	-0.00
475	2.82	28.15	620.27	894.29	107.90	0.00	-5073.12	-0.00	-0.00	-0.00	300.00	200.00	0.00	-0.00
476	1.14	27.54	621.03	893.57	108.30	0.00	-5200.92	-0.00	-0.00	-0.00	300.00	200.00	0.00	-0.00
477	-0.46	27.01	620.12	892.59	108.51	0.00	-5353.28	-0.00	-0.00	-0.00	300.00	200.00	0.00	-0.00
478	-2.06	26.47	619.35	891.62	109.04	0.00	-5393.56	-0.00	-0.00	-0.00	300.00	200.00	0.00	-0.00
479	-3.20	26.17	617.68	890.48	109.49	0.00	-5562.02	-0.00	-0.00	-0.00	300.00	200.00	0.00	-0.00
480	-4.35	25.48	617.68	889.81	110.03	0.00	-5681.28	-0.00	-0.00	-0.00	300.00	200.00	0.00	-0.00
481	-5.87	25.02	617.07	888.98	110.63	0.00	-5761.71	-0.00	-0.00	-0.00	300.00	200.00	0.00	-0.00
482	-7.32	24.34	616.46	887.93	110.99	0.00	-5870.54	-0.00	-0.00	-0.00	300.00	200.00	0.00	-0.00
483	-9.38	23.88	615.84	887.09	111.65	0.00	-5932.12	-0.00	-0.00	-0.00	300.00	200.00	0.00	-0.00
484	-11.22	23.65	614.32	886.16	112.07	0.00	-6031.34	-0.00	-0.00	-0.00	300.00	200.00	0.00	-0.00
485	-12.74	23.35	613.10	885.16	112.49	0.00	-6136.02	-0.00	-0.00	-0.00	300.00	200.00	0.00	-0.00
486	-14.80	23.42	611.11	883.67	112.96	0.00	-6201.25	-0.00	-0.00	-0.00	300.00	200.00	0.00	-0.00
487	-16.86	23.73	609.74	882.50	113.26	0.00	-6153.65	-0.00	-0.00	-0.00	300.00	200.00	0.00	-0.00
488	-18.39	24.26	609.13	880.91	113.73	0.00	-6186.09	-0.00	-0.00	-0.00	300.00	200.00	0.00	-0.00
489	-20.14	24.49	608.37	879.22	113.92	0.00	-6083.87	-0.00	-0.00	-0.00	300.00	200.00	0.00	-0.00
490	-21.90	25.02	607.60	877.54	114.11	0.00	-6088.12	-0.00	-0.00	-0.00	300.00	200.00	0.00	-0.00
491	-23.42	25.41	607.30	875.56	114.32	0.00	-5947.89	-0.00	-0.00	-0.00	300.00	200.00	0.00	-0.00
492	-24.57	26.02	607.30	873.23	114.27	0.00	-6091.50	-0.00	-0.00	-0.00	300.00	200.00	0.00	-0.00
493	-26.25	26.47	607.91	870.77	114.41	0.00	-5987.00	-0.00	-0.00	-0.00	300.00	200.00	0.00	-0.00
494	-27.62	27.08	608.37	868.69	114.52	0.00	-5979.65	-0.00	-0.00	-0.00	300.00	200.00	0.00	-0.00
495	-29.37	27.47	608.83	865.93	114.39	0.00	-5851.31	-0.00	-0.00	-0.00	300.00	200.00	0.00	-0.00
496	-30.75	28.08	610.81	863.73	114.56	0.00	-5792.07	-0.00	-0.00	-0.00	300.00	200.00	0.00	-0.00
497	-31.81	28.76	613.40	861.06	114.63	0.00	-5667.72	-0.00	-0.00	-0.00	300.00	200.00	0.00	-0.00
498	-32.81	29.37	617.22	858.13	114.56	0.00	-5537.89	-0.00	-0.00	-0.00	300.00	200.00	0.00	-0.00
499	-34.03	29.75	621.03	855.38	114.50	0.00	-5378.33	-0.00	-0.00	-0.00	300.00	200.00	0.00	-0.00
500	-35.25	30.52	624.54	852.65	114.54	0.00	-5132.63	-0.00	-0.00	-0.00	300.00	200.00	0.00	-0.00
501	-37.08	30.90	628.81	849.93	114.58	0.00	-4966.32	-0.00	-0.00	-0.00	300.00	200.00	0.00	-0.00
502	-39.14	31.20	632.93	847.60	114.66	0.00	-4750.12	-0.00	-0.00	-0.00	300.00	200.00	0.00	-0.00
503	-41.35	31.81	637.05	845.23	114.68	0.00	-4590.37	-0.00	-0.00	-0.00	300.00	200.00	0.00	-0.00
504	-44.10	32.58	642.09	842.90	114.54	0.00	-4344.46	-0.00	-0.00	-0.00	300.00	200.00	0.00	-0.00
505	-47.23	32.73	646.51	841.26	114.47	0.00	-4147.97	-0.00	-0.00	-0.00	300.00	200.00	0.00	-0.00
506	-50.35	33.19	651.25	839.67	114.62	0.00	-4081.74	-0.00	-0.00	-0.00	300.00	200.00	0.00	-0.00
507	-54.40	32.73	655.98	838.52	114.58	0.00	-4023.51	-0.00	-0.00	-0.00	300.00	200.00	0.00	-0.00
508	-58.59	32.58	659.79	837.71	114.66	0.00	-3996.52	-0.00	-0.00	-0.00	300.00	200.00	0.00	-0.00
509	-62.79	33.04	661.62	836.44	114.71	0.00	-3913.08	-0.00	-0.00	-0.00	300.00	200.00	0.00	-0.00
510	-67.52	33.57	662.54	835.70	114.56	0.00	-3827.77	-0.00	-0.00	-0.00	300.00	200.00	0.00	-0.00
511	-72.17	34.18	662.84	834.77	114.64	0.00	-3752.31	-0.00	-0.00	-0.00	300.00	200.00	0.00	-0.00
512	-76.14	35.10	660.71	834.06	114.55	0.00	-3685.70	-0.00	-0.00	-0.00	300.00	200.00	0.00	-0.00
513	-80.95	36.01	656.59	833.35	114.52	0.00	-3527.56	2.21	0.23	19.38	387.40	267.72	0.00	15.38
514	-84.99	36.93	651.55	832.81	114.43	0.00	-3387.46	3.97	-4.35	161.29	392.53	278.52	0.00	-64.30
515	-88.65	37.92	644.68	831.57	114.51	0.00	-3056.16	2.90	-4.20	189.06	401.21	284.75	0.00	304.18
516	-90.79	37.84	630.80	830.58	114.37	0.00	-2851.60	21.06	6.41	189.51	392.03	280.68	0.00	101.95
517	-92.93	36.09	615.69	829.84	114.75	0.00	-2850.04	39.83	5.04	221.10	390.06	280.33	0.00	90.70
518	-93.46	35.40	598.30	828.48	114.66	0.00	-2707.37	51.19	2.29	241.24	389.75	282.10	0.00	129.43
519	-93.92	33.57	577.24	827.11	114.83	0.00	-2659.80	44.94	4.58	247.96	385.85	281.60	0.00	-22.00
520	-93.00	30.82	554.96	826.12	115.31	0.00	-2892.35	32.27	3.97	248.87	385.16	282.89	0.00	-180.38
521	-91.32	29.30	529.33	824.48	115.02	0.00	-2870.50	27.16	2.14	247.19	382.59	283.95	0.00	-230.88
522	-88.81	27.31	501.71	823.26	115.63	0.00	-3032.52	32.04	0.84	251.16	376.18	284.81	0.00	-436.18
523	-85.91	24.80	473.94	822.16	115.90	0.00	-3153.58	44.33	-7.02	271.30	368.17	287.18	0.00	-395.13
524	-82.47	23.35	445.10	820.62	115.80	0.00	-3080.44	63.10	-14.19	305.48	360.09	288.41	0.00	-298.07
525	-77.51	20.75	412.14	819.36	115.96	0.00	-3262.59	75.07	-16.48	329.13	355.35	289.11	0.00	-203.23
526	-72.10	18.08	379.64	817.39	115.76	0.00	-3456.06	76.75	-18.92	346.68	351.89	289.44	0.00	-485.03
527	-65.77	15.26	347.14	815.70	115.78	0.00	-3566.22	73.47	-18.77	354.16	349.50	290.05	0.00	-1198.29
528	-57.83	11.67	310.97	814.09	115.70	0.00	-3700.14	72.02	-20.52	354.46	347.65	290.14	0.00	-1524.89
529	-49.67	8.16	274.35	811.57	115.13	0.00	-3964.59	71.79	-24.34	356.45	345.98	291.10	0.00	-1679.41
530	-41.35	5.49	236.82	808.48	113.92	0.00	-4115.11	73.39	-28.99	366.97	344.03	291.73	0.00	-1810.25
531	-31.43	2.82	194.70	804.02	112.85	0.00	-4259.72	75.23	-31.59	382.69	342.46	292.11	0.00	-1892.40
532	-20.07	1.68	156.40	797.63	110.63	0.00	-4324.24	75.91	-32.35	401.46	341.39	292.44	0.00	-2035.22
533	-9.38	1.53	121.46	789.18	107.04	0.00	-4447.09	76.52	-31.97	426.94	340.96	292.57	0.00	-2090.06
534	0.99	2.44	90.48	777.54	102.53	0.00	-4482.44	77.74	-30.82	454.25	340.41	292.31	0.00	-2106.70
535	8.32	3.51	70.04	763.13	97.17	0.00	-4461.27	78.96	-29.45	481.41	339.94	292.30	0.00	-2201.55
536	12.59	3.59	55.08	749.26	89.75	0.00	-4590.25	79.88	-28.53	509.34	339.36	292.63	0.00	-2257.81
537	15.72	3.81	41.05	735.71	78.81	0.00	-4722.65	79.88	-28.69	531.16	338.78	292.85	0.00	-2274.12
538	17.55	4.20	29.75	709.15	62.56	0.00	-5054.38	79.27	-29.30	550.99	338.38	293.22	0.00	-2312.51
539	19.38	5.11	20.90	677.45	39.42	0.00	-5300.65	78.05	-31.36	570.07	337.98	293.36	0.00	-2233.91
540	-0.00	-0.00	-0.00	903.00	200.00	0.00	-0.00	76.68	-34.26	585.02	337.64	293.58	0.00	-2384.14
541	-0.00	-0.00	-0.00	903.00	200.00	0.00	-0.00	75.68	-37.00	597.69	336.84	294.20	0.00	-2378.98
542	-0.00	-0.00	-0.00	903.00	200.00	0.00	-0.00	74.84	-40.13	611.57	336.53	294.41	0.00	-2545.89
543	19.99	2.44	-6.56	1140.21	390.70	0.00	211.49	74.01	-42.42	621.95	335.99	294.85	0.00	-2577.70
544	19.91	2.82	-6.87	1129.67	391.11	0.00	121.56	72.78	-43.49	630.34	335.66	294.99	0.00	-2705.06
545	19.91	2.67	-7.02	1137.78	378.26	0.00	-75.63	71.49	-43.64	637.82	335.31	295.22	0.00	-2684.43
546	19.91	2.59	-6.71	1141.64	400.00	0.00	342.28	69.66	-43.11	642.40	335.34	295.34	0.00	-2684.09
547	19.84	2.59	-6.87	1136.33	377.78	0.00	-77.14	67.75	-41.20	645.90	335.08	295.35	0.00	-2669.42
548	-0.00	-0.00	-0.00	903.00	200.00	0.00	-0.00	65.31	-39.52	645.90	335.01	295.44	0.00	-2522.84
549	19.91	2.67	-6.71	1148.45	386.36	0.00	34.33	62.56	-37.84	643.16	334.88	295.42	0.00	-2392.31
550	19.84	2.52	-7.02	1131.26	373.91	0.00	-123.23	59.97	-35.93	638.89	334.39	295.72	0.00	-2224.85
551	19.84	2.75	-6.71	1148.45	381.82	0.00	-43.00	57.22	-34.33	632.78	333.71	295.59	0.00	-2070.59
552	19.91	2.52	-6.71	1148.45	381.82	0.00	4.16	54.55	-32.96	625.61	333.29	295.85	0.00	-1913.62
553	20.14	2.52	-7.02	1131.26	386.96	0.00	146.78	52.34	-31.89	617.83	332.53	296.07	0.00	-1716.44
554	19.99	2.52	-6.56	1147.19	400.00	0.00	361.78	50.13	-31.13	610.35	331.73	296.30	0.00	-1532.52
555	19.91	2.29	-6.87	1136.33	382.22	0.00	50.35	47.99	-30.36	604.40	331.20	296.44	0.00	-1428.20
556	19.91	2.44	-6.87	1143.00	395.56	0.00	286.87	46.23	-29.83	599.37	330.40	296.64	0.00	-1216.98
557	19.91	2.52	-6.56	1147.19	395.35	0.00	253.90	44.25	-29.60	594.48	329.72	297.07	0.00	-1050.16
558	19.84	2.52	-6.56	1154.16	390.70	0.00	129.17	42.42	-29.60	591.74	328.93	297.22	0.00	-879.11
559	19.84	2.52	-6.56	1147.19	395.35	0.00	261.88	41.12	-29.53	590.21	327.84	297.36	0.00	-758.80
560	19.91	2.29	-6.87	1143.00	386.67	0.00	123.60	39.22	-29.53	590.21	327.15	297.52	0.00	-569.94
561	19.91	2.52	-6.87	1143.00	377.78	0.00	-154.11	37.38	-29.53	591.28	326.55	297.65	0.00	-463.41
562	19.84	2.29	-6.87	1129.67	382.22	0.00	5.93	35.63	-29.14	594.33	326.03	297.72	0.00	-314.51
563	-0.00	-0.00	-0.00	903.00	200.00	0.00	-0.00	33.49	-29.22	597.99	325.34	297.93	0.00	-122.29
564	19.91	2.52	-7.02	1137.78	373.91	0.00	-217.94	31.36	-29.07	602.72	324.91	297.97	0.00	-26.03
565	19.91	2.29	-6.71	1148.45	395.45	0.00	286.10	29.37	-29.22	608.98	324.73	297.92	0.00	142.76
566	19.99	2.52	-6.56	1154.16	400.00	0.00	275.55	26.78	-29.22	614.93	324.27	297.77	0.00	306.00
567	19.84	2.52	-6.56	1147.19	400.00	0.00	354.15	24.87	-29.45	621.03	323.96	297.69	0.00	480.19
568	19.76	2.44	-6.71	1148.45	390.91	0.00	83.23	22.74	-29.30	626.98	323.58	297.54	0.00	596.86
569	19.68	2.44	-7.02	1137.78	386.96	0.00	62.69	19.91	-29.30	632.02	323.25	297.39	0.00	652.11
570	19.84	2.59	-6.56	1147.19	400.00	0.00	289.74	17.55	-29.45	636.44	322.73	297.00	0.00	769.34
571	19.99	2.59	-7.02	1137.78	373.91	0.00	-176.80	14.65	-29.53	640.11	322.38	296.78	0.00	888.42
572	19.91	2.52	-6.71	1141.64	395.45	0.00	247.09	11.44	-29.75	642.09	322.03	296.58	0.00	1028.30
573	19.84	2.52	-6.71	1141.64	381.82	0.00	-84.10	8.85	-30.52	642.85	321.29	296.27	0.00	1158.46
574	19.99	2.52	-6.71	1148.45	395.45	0.00	244.83	6.10	-30.67	643.77	320.83	295.99	0.00	1316.45
575	19.91	2.29	-6.56	1147.19	400.00	0.00	379.52	3.74	-30.67	644.68	320.09	295.67	0.00	1500.38
576	-0.00	-0.00	-0.00	903.00	200.00	0.00	-0.00	1.45	-30.75	645.45	319.36	295.27	0.00	1671.82
577	19.91	2.21	-6.87	1136.33	377.78	0.00	-20.34	-0.31	-30.44	646.36	318.84	294.71	0.00	1894.97
578	19.91	2.29	-6.71	1141.64	395.45	0.00	255.93	-2.06	-29.75	645.90	318.07	294.07	0.00	2083.46
579	19.76	2.44	-6.56	1147.19	400.00	0.00	311.74	-3.36	-28.99	645.90	317.29	293.55	0.00	2293.01
580	-0.00	-0.00	-0.00	903.00	200.00	0.00	-0.00	-4.50	-28.53	645.29	316.95	292.98	0.00	2445.62
581	-0.00	-0.00	-0.00	903.00	200.00	0.00	-0.00	-6.26	-28.23	644.53	316.12	292.42	0.00	2646.36
582	19.84	2.52	-6.56	1154.16	390.70	0.00	60.50	-7.78	-28.00	643.62	315.58	291.84	0.00	2788.41
583	19.91	2.29	-6.71	1148.45	395.45	0.00	286.10	-9.61	-27.69	641.94	315.12	291.37	0.00	2950.66
584	19.91	2.06	-6.71	1141.64	386.36	0.00	129.53	-12.05	-27.69	638.73	314.48	290.83	0.00	3105.51
585	19.91	2.29	-6.87	1136.33	386.67	0.00	93.08	-14.34	-27.62	636.75	314.02	290.34	0.00	3279.90
586	19.91	2.44	-6.87	1136.33	386.67	0.00	34.59	-16.02	-27.24	633.85	313.36	289.94	0.00	3340.37
587	19.91	2.29	-6.87	1136.33	386.67	0.00	138.85	-17.62	-26.63	630.34	312.56	289.37	0.00	3474.39
588	19.99	2.44	-6.71	1148.45	386.36	0.00	13.18	-19.99	-26.32	626.83	311.90	288.90	0.00	3617.48
589	19.91	2.29	-6.71	1148.45	395.45	0.00	194.55	-21.51	-26.09	622.10	310.89	288.30	0.00	3671.56
590	20.07	2.44	-6.56	1154.16	395.35	0.00	216.64	-22.74	-25.41	617.22	309.79	287.76	0.00	3860.99
591	19.99	2.29	-6.56	1147.19	386.05	0.00	70.08	-24.49	-25.25	612.18	308.67	287.34	0.00	3985.26
592	20.07	2.44	-6.87	1143.00	386.67	0.00	46.79	-26.09	-24.95	607.91	307.23	287.00	0.00	4113.05
593	19.99	2.21	-6.71	1134.82	386.36	0.00	99.53	-27.08	-24.49	603.94	305.38	286.46	0.00	4267.50
594	20.14	2.44	-6.71	1148.45	390.91	0.00	133.17	-28.69	-24.19	601.04	303.50	285.91	0.00	4280.73
595	20.14	2.44	-6.56	1161.14	400.00	0.00	285.30	-30.14	-24.26	599.37	301.53	285.79	0.00	4432.45
596	20.22	2.29	-6.56	1154.16	390.70	0.00	122.07	-31.28	-24.41	598.91	299.24	285.25	0.00	4570.28
597	20.14	2.44	-7.02	1137.78	382.61	0.00	-76.63	-32.27	-25.18	599.37	296.64	285.08	0.00	4699.83
598	20.29	2.29	-6.71	1148.45	386.36	0.00	84.62	-33.26	-25.41	600.43	293.98	284.88	0.00	4805.53
599	20.22	2.52	-6.56	1161.14	390.70	0.00	24.13	-34.33	-25.79	602.11	290.19	284.54	0.00	4878.35
600	20.45	2.29	-6.56	1154.16	390.70	0.00	165.72	-34.87	-26.02	603.49	286.73	284.45	0.00	4995.71
601	20.22	2.44	-7.02	1137.78	378.26	0.00	-173.49	-35.40	-26.63	605.77	283.00	284.23	0.00	5011.18
602	20.29	2.29	-6.56	1161.14	386.05	0.00	-19.52	-35.93	-27.47	608.22	278.70	284.19	0.00	5109.90
603	-0.00	-0.00	-0.00	903.00	200.00	0.00	-0.00	-36.24	-28.15	610.50	274.43	284.08	0.00	5113.81
604	20.29	2.44	-6.71	1141.64	395.45	0.00	202.53	-35.86	-28.61	613.71	269.94	283.99	0.00	5123.39
605	20.29	2.21	-6.56	1154.16	395.35	0.00	181.51	-35.32	-28.99	618.44	264.54	283.69	0.00	5125.28
606	20.45	2.29	-7.17	1132.79	374.47	0.00	-162.98	-34.41	-29.22	623.02	259.74	283.57	0.00	5080.45
607	20.45	2.44	-6.87	1136.33	377.78	0.00	-139.02	-33.26	-29.37	628.05	254.59	283.43	0.00	5023.36
608	20.83	2.52	-6.71	1155.27	395.45	0.00	185.71	-32.35	-29.37	634.31	248.91	283.14	0.00	4850.66
609	20.75	2.14	-6.71	1155.27	395.45	0.00	267.03	-32.20	-29.83	640.11	244.08	283.00	0.00	4768.85
610	-0.00	-0.00	-0.00	903.00	200.00	0.00	-0.00	-32.73	-29.75	646.21	239.93	282.93	0.00	4630.76
611	-0.00	-0.00	-0.00	903.00	200.00	0.00	-0.00	-34.10	-30.36	652.92	235.71	282.78	0.00	4425.91
612	20.90	2.44	-7.02	1131.26	386.96	0.00	9.29	-36.09	-30.67	658.72	232.45	282.79	0.00	4301.98
613	20.90	2.29	-6.87	1136.33	395.56	0.00	258.04	-38.30	-31.20	664.98	229.85	282.61	0.00	4191.69
614	-0.00	-0.00	-0.00	903.00	200.00	0.00	-0.00	-41.50	-31.66	671.54	227.27	282.48	0.00	4069.96
615	20.83	2.29	-6.87	1143.00	386.67	0.00	42.72	-45.09	-31.66	677.64	225.83	282.28	0.00	4035.31
616	20.98	2.44	-6.87	1143.00	386.67	0.00	-34.08	-49.21	-31.74	681.92	224.28	282.17	0.00	4059.04
617	-0.00	-0.00	-0.00	903.00	200.00	0.00	-0.00	-53.86	-32.27	685.58	223.21	282.08	0.00	4109.86
618	20.90	2.44	-6.87	1156.33	391.11	0.00	80.70	-58.36	-32.50	686.65	222.20	282.13	0.00	3984.47
619	20.90	2.21	-7.17	1126.40	374.47	0.00	-143.01	-62.48	-33.49	686.80	221.35	282.03	0.00	4004.94
620	21.06	2.29	-6.71	1141.64	395.45	0.00	227.84	-67.21	-34.56	683.90	220.42	282.15	0.00	3949.98
621	-0.00	-0.00	-0.00	903.00	200.00	0.00	-0.00	-71.26	-35.78	679.78	219.53	282.02	0.00	3795.78
622	20.75	2.21	-6.56	1161.14	400.00	0.00	214.69	-75.07	-36.77	673.52	218.65	282.06	0.00	3688.26
623	20.83	2.21	-6.71	1141.64	400.00	0.00	273.10	-79.19	-38.30	663.30	217.87	282.26	0.00	3477.73
624	21.51	1.98	-6.71	1155.27	400.00	0.00	323.56	-81.18	-40.97	655.21	216.79	281.74	0.00	3573.86
625	20.98	1.98	-7.32	1121.75	383.33	0.00	-135.10	-85.07	-32.81	636.75	216.61	282.43	0.00	2977.46
626	20.75	1.60	-6.71	1134.82	400.00	0.00	528.86	-83.69	-38.15	620.57	215.39	281.44	0.00	3208.99
627	-0.00	-0.00	-0.00	903.00	200.00	0.00	-0.00	-87.74	-35.10	597.38	214.56	281.79	0.00	2597.13
628	-0.00	-0.00	-0.00	903.00	200.00	0.00	-0.00	-85.68	-34.79	578.00	213.44	281.10	0.00	2605.75
629	20.75	1.68	-6.56	1168.12	395.35	0.00	312.98	-87.81	-32.65	551.30	212.73	280.87	0.00	2270.70
630	21.44	1.68	-6.87	1149.67	400.00	0.00	326.03	-85.98	-30.75	525.21	211.45	280.53	0.00	2185.87
631	22.28	2.06	-7.17	1113.64	374.47	0.00	-49.02	-84.53	-27.77	497.89	211.09	280.17	0.00	2106.33
632	-0.00	-0.00	-0.00	903.00	200.00	0.00	-0.00	-81.86	-26.17	466.31	210.47	279.91	0.00	1873.01
633	22.20	1.68	-7.02	1137.78	386.96	0.00	-19.90	-79.04	-24.26	436.25	209.44	279.61	0.00	1741.71
634	22.81	1.83	-6.87	1129.67	395.56	0.00	269.40	-76.14	-22.05	404.97	209.46	279.13	0.00	1500.37
635	-0.00	-0.00	-0.00	903.00	200.00	0.00	-0.00	-71.87	-19.68	368.50	208.94	278.92	0.00	1233.04
636	22.28	1.98	-6.56	1154.16	400.00	0.00	318.13	-67.37	-17.17	334.47	208.71	278.74	0.00	1047.70
637	22.35	1.98	-6.56	1140.21	400.00	0.00	269.51	-62.26	-14.88	298.92	208.12	278.31	0.00	944.95
638	22.35	1.83	-6.56	1140.21	386.05	0.00	85.34	-55.69	-12.51	258.18	207.80	278.01	0.00	864.34
639	22.74	1.91	-6.71	1148.45	390.91	0.00	72.83	-48.90	-9.61	220.64	206.85	277.73	0.00	842.03
640	-0.00	-0.00	-0.00	903.00	200.00	0.00	-0.00	-41.43	-7.48	183.56	205.74	277.31	0.00	738.87
641	23.04	1.83	-6.71	1141.64	390.91	0.00	185.19	-31.13	-5.42	142.97	202.99	277.48	0.00	679.00
642	22.74	2.06	-6.71	1128.00	390.91	0.00	191.95	-19.91	-4.04	110.17	199.45	276.45	0.00	634.47
643	22.89	1.98	-6.71	1128.00	395.45	0.00	273.62	-8.77	-3.05	84.23	192.93	275.00	0.00	617.40
644	-0.00	-0.00	-0.00	903.00	200.00	0.00	-0.00	-1.83	-2.37	63.32	188.67	274.22	0.00	539.22
645	22.96	1.98	-6.41	1145.86	395.24	0.00	271.03	0.84	-1.30	49.44	187.04	270.99	0.00	462.38
646	23.04	2.14	-6.87	1123.00	395.56	0.00	259.23	2.21	-0.61	38.45	189.29	270.63	0.00	340.48
647	23.04	1.91	-6.56	1140.21	395.35	0.00	272.00	3.36	-1.07	27.62	180.66	266.30	0.00	117.98
648	23.04	2.06	-6.71	1134.82	390.91	0.00	121.72	4.04	-1.68	20.14	186.36	265.15	0.00	187.15
649	-0.00	-0.00	-0.00	903.00	200.00	0.00	-0.00	3.36	-1.53	14.34	188.30	259.57	0.00	166.87
650	23.12	2.29	-6.56	1140.21	395.35	0.00	173.52	2.29	-1.68	9.00	193.22	257.63	0.00	135.78
651	23.04	1.98	-6.41	1145.86	395.24	0.00	217.26	-0.00	-0.00	-0.00	300.00	200.00	0.00	-0.00
652	22.96	2.21	-6.71	1121.18	377.27	0.00	-142.53	-0.00	-0.00	-0.00	300.00	200.00	0.00	-0.00
653	23.12	2.14	-6.26	1144.46	400.00	0.00	308.15	-0.00	-0.00	-0.00	300.00	200.00	0.00	-0.00
654	23.12	2.21	-6.41	1153.00	400.00	0.00	316.62	-0.00	-0.00	-0.00	300.00	200.00	0.00	-0.00
655	23.04	2.14	-6.56	1147.19	400.00	0.00	332.85	-0.00	-0.00	-0.00	300.00	200.00	0.00	-0.00
656	22.96	2.21	-6.87	1123.00	391.11	0.00	171.24	-0.00	-0.00	-0.00	300.00	200.00	0.00	-0.00
657	22.96	2.21	-6.41	1145.86	395.24	0.00	215.44	-0.00	-0.00	-0.00	300.00	200.00	0.00	-0.00
658	23.12	2.29	-6.41	1145.86	400.00	0.00	313.90	-0.00	-0.00	-0.00	300.00	200.00	0.00	-0.00
659	22.74	2.29	-6.71	1134.82	395.45	0.00	228.19	-0.00	-0.00	-0.00	300.00	200.00	0.00	-0.00
660	22.81	2.21	-6.56	1147.19	395.35	0.00	253.90	-0.00	-0.00	-0.00	300.00	200.00	0.00	-0.00
661	22.81	2.06	-6.87	1129.67	377.78	0.00	-27.80	-0.00	-0.00	-0.00	300.00	200.00	0.00	-0.00
662	22.81	2.52	-6.71	1128.00	395.45	0.00	252.98	-0.00	-0.00	-0.00	300.00	200.00	0.00	-0.00
663	22.81	2.29	-6.56	1140.21	390.70	0.00	259.58	-0.00	-0.00	-0.00	300.00	200.00	0.00	-0.00
664	-0.00	-0.00	-0.00	903.00	200.00	0.00	-0.00	-0.00	-0.00	-0.00	300.00	200.00	0.00	-0.00
665	22.58	2.21	-6.56	1133.23	400.00	0.00	436.65	-0.00	-0.00	-0.00	300.00	200.00	0.00	-0.00
666	22.58	2.21	-6.56	1140.21	400.00	0.00	398.33	-0.00	-0.00	-0.00	300.00	200.00	0.00	-0.00
667	22.74	2.44	-6.56	1161.14	390.70	0.00	134.85	-0.00	-0.00	-0.00	300.00	200.00	0.00	-0.00
668	22.51	2.44	-6.71	1128.00	390.91	0.00	176.86	-0.00	-0.00	-0.00	300.00	200.00	0.00	-0.00
669	22.58	2.21	-6.56	1140.21	400.00	0.00	398.33	-0.00	-0.00	-0.00	300.00	200.00	0.00	-0.00
670	22.28	2.44	-6.71	1128.00	386.36	0.00	31.90	-0.00	-0.00	-0.00	300.00	200.00	0.00	-0.00
671	22.74	2.29	-7.02	1124.74	382.61	0.00	50.75	-0.00	-0.00	-0.00	300.00	200.00	0.00	-0.00
672	-0.00	-0.00	-0.00	903.00	200.00	0.00	-0.00	-0.00	-0.00	-0.00	300.00	200.00	0.00	-0.00
673	22.43	2.21	-6.41	1160.14	395.24	0.00	239.78	-0.00	-0.00	-0.00	300.00	200.00	0.00	-0.00
674	22.51	2.29	-6.56	1140.21	400.00	0.00	410.75	-0.00	-0.00	-0.00	300.00	200.00	0.00	-0.00
675	22.28	2.21	-6.87	1136.33	382.22	0.00	-27.30	-0.00	-0.00	-0.00	300.00	200.00	0.00	-0.00
676	22.58	2.29	-7.02	1124.74	386.96	0.00	143.96	-0.00	-0.00	-0.00	300.00	200.00	0.00	-0.00
677	22.35	2.21	-6.71	1141.64	390.91	0.00	169.06	-0.00	-0.00	-0.00	300.00	200.00	0.00	-0.00
678	22.51	2.29	-6.71	1134.82	395.45	0.00	275.01	-0.00	-0.00	-0.00	300.00	200.00	0.00	-0.00
679	22.28	2.21	-6.87	1129.67	386.67	0.00	86.47	-0.00	-0.00	-0.00	300.00	200.00	0.00	-0.00
680	22.35	2.29	-6.56	1154.16	390.70	0.00	94.57	-0.00	-0.00	-0.00	300.00	200.00	0.00	-0.00
681	-0.00	-0.00	-0.00	903.00	200.00	0.00	-0.00	-0.00	-0.00	-0.00	300.00	200.00	0.00	-0.00
682	22.20	2.21	-6.56	1154.16	390.70	0.00	107.52	-0.00	-0.00	-0.00	300.00	200.00	0.00	-0.00
683	22.35	2.29	-6.56	1147.19	395.35	0.00	283.17	-0.00	-0.00	-0.00	300.00	200.00	0.00	-0.00
684	22.28	2.29	-6.56	1133.23	400.00	0.00	403.83	-0.00	-0.00	-0.00	300.00	200.00	0.00	-0.00
685	22.20	2.59	-6.71	1141.64	386.36	0.00	16.65	-0.00	-0.00	-0.00	300.00	200.00	0.00	-0.00
686	22.05	2.29	-6.56	1147.19	395.35	0.00	223.56	-0.00	-0.00	-0.00	300.00	200.00	0.00	-0.00
687	22.05	2.29	-6.56	1154.16	390.70	0.00	82.15	-0.00	-0.00	-0.00	300.00	200.00	0.00	-0.00
688	-0.00	-0.00	-0.00	903.00	200.00	0.00	-0.00	-0.00	-0.00	-0.00	300.00	200.00	0.00	-0.00
689	-0.00	-0.00	-0.00	903.00	200.00	0.00	-0.00	-0.00	-0.00	-0.00	300.00	200.00	0.00	-0.00
690	-0.00	-0.00	-0.00	903.00	200.00	0.00	-0.00	-0.00	-0.00	-0.00	300.00	200.00	0.00	-0.00
691	22.13	2.52	-6.71	1141.64	386.36	0.00	43.52	-0.00	-0.00	-0.00	300.00	200.00	0.00	-0.00
692	22.28	2.29	-6.56	1147.19	395.35	0.00	291.16	-0.00	-0.00	-0.00	300.00	200.00	0.00	-0.00
693	22.05	2.59	-6.56	1147.19	400.00	0.00	297.37	-0.00	-0.00	-0.00	300.00	200.00	0.00	-0.00
694	22.05	2.52	-6.56	1154.16	395.35	0.00	195.88	-0.00	-0.00	-0.00	300.00	200.00	0.00	-0.00
695	22.20	2.52	-6.56	1154.16	395.35	0.00	202.80	-0.00	-0.00	-0.00	300.00	200.00	0.00	-0.00
696	22.13	2.29	-6.56	1147.19	395.35	0.00	261.35	-0.00	-0.00	-0.00	300.00	200.00	0.00	-0.00
697	22.13	2.29	-6.71	1141.64	395.45	0.00	322.17	-0.00	-0.00	-0.00	300.00	200.00	0.00	-0.00
698	22.20	2.59	-6.71	1155.27	395.45	0.00	205.99	-0.00	-0.00	-0.00	300.00	200.00	0.00	-0.00
699	-0.00	-0.00	-0.00	903.00	200.00	0.00	-0.00	-0.00	-0.00	-0.00	300.00	200.00	0.00	-0.00
700	22.05	2.52	-6.56	1147.19	400.00	0.00	361.78	-0.00	-0.00	-0.00	300.00	200.00	0.00	-0.00
701	-0.00	-0.00	-0.00	903.00	200.00	0.00	-0.00	-0.00	-0.00	-0.00	300.00	200.00	0.00	-0.00
702	21.97	2.52	-6.71	1141.64	400.00	0.00	337.60	-0.00	-0.00	-0.00	300.00	200.00	0.00	-0.00
703	21.97	2.59	-6.87	1143.00	382.22	0.00	-28.99	-0.00	-0.00	-0.00	300.00	200.00	0.00	-0.00
704	21.97	2.67	-6.71	1128.00	390.91	0.00	183.63	-0.00	-0.00	-0.00	300.00	200.00	0.00	-0.00
705	22.05	2.52	-6.71	1148.45	390.91	0.00	226.80	-0.00	-0.00	-0.00	300.00	200.00	0.00	-0.00
706	21.74	2.52	-6.71	1134.82	395.45	0.00	301.71	-0.00	-0.00	-0.00	300.00	200.00	0.00	-0.00
707	21.67	2.90	-6.71	1141.64	400.00	0.00	322.86	-0.00	-0.00	-0.00	300.00	200.00	0.00	-0.00
708	21.74	2.67	-6.71	1148.45	395.45	0.00	229.92	-0.00	-0.00	-0.00	300.00	200.00	0.00	-0.00
709	21.82	2.67	-6.71	1141.64	386.36	0.00	64.68	-0.00	-0.00	-0.00	300.00	200.00	0.00	-0.00
710	21.90	2.44	-7.17	1139.17	382.98	0.00	88.31	-0.00	-0.00	-0.00	300.00	200.00	0.00	-0.00
711	21.74	2.75	-6.87	1136.33	386.67	0.00	122.07	-0.00	-0.00	-0.00	300.00	200.00	0.00	-0.00
712	21.51	2.67	-6.71	1141.64	395.45	0.00	272.06	-0.00	-0.00	-0.00	300.00	200.00	0.00	-0.00
713	21.51	2.59	-6.71	1148.45	390.91	0.00	151.89	-0.00	-0.00	-0.00	300.00	200.00	0.00	-0.00
714	21.67	2.59	-6.87	1143.00	395.56	0.00	318.74	-0.00	-0.00	-0.00	300.00	200.00	0.00	-0.00
715	21.67	2.67	-6.87	1136.33	386.67	0.00	148.52	-0.00	-0.00	-0.00	300.00	200.00	0.00	-0.00
716	21.51	2.75	-6.87	1143.00	391.11	0.00	179.55	-0.00	-0.00	-0.00	300.00	200.00	0.00	-0.00
717	-0.00	-0.00	-0.00	903.00	200.00	0.00	-0.00	-0.00	-0.00	-0.00	300.00	200.00	0.00	-0.00
718	21.44	2.75	-6.71	1141.64	386.36	0.00	181.37	-0.00	-0.00	-0.00	300.00	200.00	0.00	-0.00
719	21.51	2.75	-7.17	1126.40	382.98	0.00	141.71	-0.00	-0.00	-0.00	300.00	200.00	0.00	-0.00
720	21.21	2.82	-6.87	1149.67	395.56	0.00	224.13	-0.00	-0.00	-0.00	300.00	200.00	0.00	-0.00
721	21.67	2.98	-6.71	1141.64	395.45	0.00	274.83	-0.00	-0.00	-0.00	300.00	200.00	0.00	-0.00
722	21.44	2.98	-7.02	1131.26	386.96	0.00	124.56	-0.00	-0.00	-0.00	300.00	200.00	0.00	-0.00
723	21.36	2.90	-6.87	1136.33	391.11	0.00	178.87	-0.00	-0.00	-0.00	300.00	200.00	0.00	-0.00
724	21.51	2.90	-6.56	1154.16	386.05	0.00	70.26	-0.00	-0.00	-0.00	300.00	200.00	0.00	-0.00
725	20.98	2.90	-7.02	1137.78	386.96	0.00	106.15	-0.00	-0.00	-0.00	300.00	200.00	0.00	-0.00
726	21.36	3.20	-6.87	1129.67	386.67	0.00	56.97	-0.00	-0.00	-0.00	300.00	200.00	0.00	-0.00
727	21.44	2.90	-6.56	1154.16	395.35	0.00	347.05	-0.00	-0.00	-0.00	300.00	200.00	0.00	-0.00
728	21.13	2.82	-7.02	1124.74	386.96	0.00	143.63	-0.00	-0.00	-0.00	300.00	200.00	0.00	-0.00
729	21.06	2.90	-6.71	1155.27	390.91	0.00	198.71	-0.00	-0.00	-0.00	300.00	200.00	0.00	-0.00
730	21.06	2.75	-6.71	1141.64	386.36	0.00	133.17	-0.00	-0.00	-0.00	300.00	200.00	0.00	-0.00
731	20.83	2.98	-6.87	1163.00	391.11	0.00	48.32	-0.00	-0.00	-0.00	300.00	200.00	0.00	-0.00
732	20.90	3.05	-6.87	1136.33	386.67	0.00	54.42	-0.00	-0.00	-0.00	300.00	200.00	0.00	-0.00
733	20.83	2.98	-6.87	1143.00	391.11	0.00	153.61	-0.00	-0.00	-0.00	300.00	200.00	0.00	-0.00
734	20.90	2.90	-7.17	1132.79	382.98	0.00	0.32	-0.00	-0.00	-0.00	300.00	200.00	0.00	-0.00
735	20.90	2.90	-6.87	1129.67	395.56	0.00	318.06	-0.00	-0.00	-0.00	300.00	200.00	0.00	-0.00
736	20.98	3.13	-6.87	1143.00	391.11	0.00	146.15	-0.00	-0.00	-0.00	300.00	200.00	0.00	-0.00
737	20.83	2.98	-6.87	1143.00	395.56	0.00	246.18	-0.00	-0.00	-0.00	300.00	200.00	0.00	-0.00
738	-0.00	-0.00	-0.00	903.00	200.00	0.00	-0.00	-0.00	-0.00	-0.00	300.00	200.00	0.00	-0.00
739	20.75	3.13	-7.02	1137.78	386.96	0.00	32.51	-0.00	-0.00	-0.00	300.00	200.00	0.00	-0.00
740	-0.00	-0.00	-0.00	903.00	200.00	0.00	-0.00	-0.00	-0.00	-0.00	300.00	200.00	0.00	-0.00
741	20.90	3.13	-6.71	1155.27	395.45	0.00	161.08	-0.00	-0.00	-0.00	300.00	200.00	0.00	-0.00
742	20.83	3.05	-6.87	1136.33	395.56	0.00	179.55	-0.00	-0.00	-0.00	300.00	200.00	0.00	-0.00
743	20.98	2.90	-7.02	1150.83	386.96	0.00	114.11	-0.00	-0.00	-0.00	300.00	200.00	0.00	-0.00
744	20.90	3.13	-7.02	1137.78	382.61	0.00	38.81	-0.00	-0.00	-0.00	300.00	200.00	0.00	-0.00
745	20.75	2.98	-6.71	1148.45	395.45	0.00	281.59	-0.00	-0.00	-0.00	300.00	200.00	0.00	-0.00
746	20.75	2.98	-7.02	1137.78	386.96	0.00	205.66	-0.00	-0.00	-0.00	300.00	200.00	0.00	-0.00
747	20.68	3.05	-7.02	1144.30	386.96	0.00	16.25	-0.00	-0.00	-0.00	300.00	200.00	0.00	-0.00
748	20.90	2.90	-7.02	1131.26	391.30	0.00	224.57	-0.00	-0.00	-0.00	300.00	200.00	0.00	-0.00
749	-0.00	-0.00	-0.00	903.00	200.00	0.00	-0.00	-0.00	-0.00	-0.00	300.00	200.00	0.00	-0.00
750	20.83	2.59	-6.71	1155.27	395.45	0.00	97.80	-0.00	-0.00	-0.00	300.00	200.00	0.00	-0.00
751	20.98	2.59	-6.56	1168.12	400.00	0.00	189.67	-0.00	-0.00	-0.00	300.00	200.00	0.00	-0.00
752	20.98	2.75	-7.02	1137.78	382.61	0.00	4.98	-0.00	-0.00	-0.00	300.00	200.00	0.00	-0.00
753	20.90	2.67	-7.02	1124.74	391.30	0.00	248.45	-0.00	-0.00	-0.00	300.00	200.00	0.00	-0.00
754	20.83	2.59	-6.71	1155.27	390.91	0.00	163.34	-0.00	-0.00	-0.00	300.00	200.00	0.00	-0.00
755	20.90	2.98	-6.71	1148.45	390.91	0.00	147.73	-0.00	-0.00	-0.00	300.00	200.00	0.00	-0.00
756	20.83	2.67	-7.02	1144.30	382.61	0.00	46.27	-0.00	-0.00	-0.00	300.00	200.00	0.00	-0.00
757	20.83	2.67	-7.17	1120.02	382.98	0.00	118.82	-0.00	-0.00	-0.00	300.00	200.00	0.00	-0.00
758	20.75	2.90	-7.02	1137.78	386.96	0.00	86.25	-0.00	-0.00	-0.00	300.00	200.00	0.00	-0.00
759	20.37	2.67	-6.71	1141.64	400.00	0.00	392.74	-0.00	-0.00	-0.00	300.00	200.00	0.00	-0.00
760	20.37	2.67	-7.02	1157.35	386.96	0.00	39.31	-0.00	-0.00	-0.00	300.00	200.00	0.00	-0.00
761	20.29	2.59	-7.02	1131.26	386.96	0.00	66.34	-0.00	-0.00	-0.00	300.00	200.00	0.00	-0.00
762	20.37	2.67	-7.02	1144.30	386.96	0.00	119.91	-0.00	-0.00	-0.00	300.00	200.00	0.00	-0.00
763	20.37	2.52	-7.02	1150.83	386.96	0.00	140.31	-0.00	-0.00	-0.00	300.00	200.00	0.00	-0.00
764	20.22	2.75	-6.87	1143.00	391.11	0.00	160.56	-0.00	-0.00	-0.00	300.00	200.00	0.00	-0.00
765	20.37	2.52	-7.02	1124.74	386.96	0.00	160.22	-0.00	-0.00	-0.00	300.00	200.00	0.00	-0.00
766	20.37	2.52	-6.71	1168.91	395.45	0.00	199.23	-0.00	-0.00	-0.00	300.00	200.00	0.00	-0.00
767	20.45	2.59	-6.71	1148.45	395.45	0.00	224.03	-0.00	-0.00	-0.00	300.00	200.00	0.00	-0.00
768	20.68	2.52	-6.87	1156.33	391.11	0.00	109.19	-0.00	-0.00	-0.00	300.00	200.00	0.00	-0.00
769	20.68	2.29	-7.02	1137.78	382.61	0.00	-11.94	-0.00	-0.00	-0.00	300.00	200.00	0.00	-0.00
770	20.68	2.52	-6.71	1162.09	395.45	0.00	161.60	-0.00	-0.00	-0.00	300.00	200.00	0.00	-0.00
771	20.90	2.21	-7.02	1124.74	378.26	0.00	-37.15	-0.00	-0.00	-0.00	300.00	200.00	0.00	-0.00
772	20.83	2.52	-6.87	1143.00	395.56	0.00	218.71	-0.00	-0.00	-0.00	300.00	200.00	0.00	-0.00
773	20.90	2.29	-7.17	1126.40	382.98	0.00	-5.03	-0.00	-0.00	-0.00	300.00	200.00	0.00	-0.00
774	21.06	2.21	-6.87	1136.33	386.67	0.00	118.51	-0.00	-0.00	-0.00	300.00	200.00	0.00	-0.00
775	21.06	2.29	-7.17	1126.40	387.23	0.00	158.27	-0.00	-0.00	-0.00	300.00	200.00	0.00	-0.00
776	-0.00	-0.00	-0.00	903.00	200.00	0.00	-0.00	-0.00	-0.00	-0.00	300.00	200.00	0.00	-0.00
777	21.06	2.21	-6.56	1147.19	400.00	0.00	375.26	-0.00	-0.00	-0.00	300.00	200.00	0.00	-0.00
778	-0.00	-0.00	-0.00	903.00	200.00	0.00	-0.00	-0.00	-0.00	-0.00	300.00	200.00	0.00	-0.00
779	-0.00	-0.00	-0.00	903.00	200.00	0.00	-0.00	-0.00	-0.00	-0.00	300.00	200.00	0.00	-0.00
780	20.98	2.29	-6.71	1148.45	395.45	0.00	265.99	-0.00	-0.00	-0.00	300.00	200.00	0.00	-0.00
781	-0.00	-0.00	-0.00	903.00	200.00	0.00	-0.00	-0.00	-0.00	-0.00	300.00	200.00	0.00	-0.00
782	20.98	2.29	-6.87	1143.00	391.11	0.00	118.68	-0.00	-0.00	-0.00	300.00	200.00	0.00	-0.00
783	21.06	2.29	-6.87	1143.00	391.11	0.00	156.15	-0.00	-0.00	-0.00	300.00	200.00	0.00	-0.00
784	20.90	2.14	-6.87	1136.33	395.56	0.00	247.87	-0.00	-0.00	-0.00	300.00	200.00	0.00	-0.00
785	-0.00	-0.00	-0.00	903.00	200.00	0.00	-0.00	-0.00	-0.00	-0.00	300.00	200.00	0.00	-0.00
786	21.06	2.52	-6.71	1148.45	400.00	0.00	320.43	-0.00	-0.00	-0.00	300.00	200.00	0.00	-0.00
787	21.06	2.29	-6.56	1147.19	400.00	0.00	379.52	-0.00	-0.00	-0.00	300.00	200.00	0.00	-0.00
788	20.90	2.21	-6.56	1147.19	400.00	0.00	367.63	-0.00	-0.00	-0.00	300.00	200.00	0.00	-0.00
789	20.98	2.44	-6.87	1136.33	386.67	0.00	27.97	-0.00	-0.00	-0.00	300.00	200.00	0.00	-0.00
790	20.98	2.29	-6.71	1148.45	395.45	0.00	243.10	-0.00	-0.00	-0.00	300.00	200.00	0.00	-0.00
791	21.13	2.29	-6.71	1141.64	400.00	0.00	384.59	-0.00	-0.00	-0.00	300.00	200.00	0.00	-0.00
792	20.90	2.52	-6.87	1143.00	395.56	0.00	187.85	-0.00	-0.00	-0.00	300.00	200.00	0.00	-0.00
793	21.06	2.44	-7.02	1137.78	386.96	0.00	67.67	-0.00	-0.00	-0.00	300.00	200.00	0.00	-0.00
794	20.90	2.29	-6.87	1136.33	391.11	0.00	165.13	-0.00	-0.00	-0.00	300.00	200.00	0.00	-0.00
795	20.90	2.44	-7.02	1124.74	386.96	0.00	70.99	-0.00	-0.00	-0.00	300.00	200.00	0.00	-0.00
796	20.90	2.29	-6.71	1141.64	395.45	0.00	266.68	-0.00	-0.00	-0.00	300.00	200.00	0.00	-0.00
797	21.06	2.29	-6.71	1148.45	390.91	0.00	185.19	-0.00	-0.00	-0.00	300.00	200.00	0.00	-0.00
798	20.98	2.21	-6.87	1143.00	391.11	0.00	205.65	-0.00	-0.00	-0.00	300.00	200.00	0.00	-0.00
799	21.06	2.29	-6.87	1143.00	391.11	0.00	156.15	-0.00	-0.00	-0.00	300.00	200.00	0.00	-0.00
800	20.90	2.29	-6.71	1141.64	395.45	0.00	243.79	-0.00	-0.00	-0.00	300.00	200.00	0.00	-0.00
801	20.83	2.21	-6.71	1141.64	400.00	0.00	341.76	-0.00	-0.00	-0.00	300.00	200.00	0.00	-0.00
802	21.13	2.44	-7.17	1120.02	382.98	0.00	41.23	-0.00	-0.00	-0.00	300.00	200.00	0.00	-0.00
803	20.90	2.29	-6.87	1143.00	395.56	0.00	242.78	-0.00	-0.00	-0.00	300.00	200.00	0.00	-0.00
804	-0.00	-0.00	-0.00	903.00	200.00	0.00	-0.00	-0.00	-0.00	-0.00	300.00	200.00	0.00	-0.00
805	20.83	2.44	-6.71	1162.09	390.91	0.00	70.75	-0.00	-0.00	-0.00	300.00	200.00	0.00	-0.00
806	20.90	2.52	-6.87	1143.00	391.11	0.00	94.94	-0.00	-0.00	-0.00	300.00	200.00	0.00	-0.00
807	20.83	2.21	-7.02	1137.78	391.30	0.00	192.06	-0.00	-0.00	-0.00	300.00	200.00	0.00	-0.00
808	20.83	2.21	-7.02	1137.78	382.61	0.00	-34.83	-0.00	-0.00	-0.00	300.00	200.00	0.00	-0.00
809	20.90	2.44	-6.71	1148.45	395.45	0.00	190.74	-0.00	-0.00	-0.00	300.00	200.00	0.00	-0.00
810	20.90	2.21	-6.71	1148.45	395.45	0.00	224.03	-0.00	-0.00	-0.00	300.00	200.00	0.00	-0.00
811	20.83	2.29	-7.17	1132.79	374.47	0.00	-187.98	-0.00	-0.00	-0.00	300.00	200.00	0.00	-0.00
812	20.90	2.29	-7.02	1131.26	386.96	0.00	89.89	-0.00	-0.00	-0.00	300.00	200.00	0.00	-0.00
813	20.75	2.44	-6.56	1154.16	400.00	0.00	264.19	-0.00	-0.00	-0.00	300.00	200.00	0.00	-0.00
814	20.90	2.21	-7.17	1139.17	382.98	0.00	-16.23	-0.00	-0.00	-0.00	300.00	200.00	0.00	-0.00
815	20.83	2.29	-6.87	1129.67	391.11	0.00	165.81	-0.00	-0.00	-0.00	300.00	200.00	0.00	-0.00
816	20.68	2.29	-7.02	1150.83	382.61	0.00	-87.57	-0.00	-0.00	-0.00	300.00	200.00	0.00	-0.00
817	21.06	2.29	-6.87	1149.67	391.11	0.00	163.78	-0.00	-0.00	-0.00	300.00	200.00	0.00	-0.00
818	20.83	2.52	-7.17	1120.02	387.23	0.00	126.13	-0.00	-0.00	-0.00	300.00	200.00	0.00	-0.00
819	20.75	2.21	-7.02	1137.78	382.61	0.00	-2.99	-0.00	-0.00	-0.00	300.00	200.00	0.00	-0.00
820	-0.00	-0.00	-0.00	903.00	200.00	0.00	-0.00	-0.00	-0.00	-0.00	300.00	200.00	0.00	-0.00
821	20.83	2.29	-6.87	1136.33	391.11	0.00	196.33	-0.00	-0.00	-0.00	300.00	200.00	0.00	-0.00
822	-0.00	-0.00	-0.00	903.00	200.00	0.00	-0.00	-0.00	-0.00	-0.00	300.00	200.00	0.00	-0.00
823	20.75	2.44	-7.02	1131.26	386.96	0.00	95.20	-0.00	-0.00	-0.00	300.00	200.00	0.00	-0.00
824	20.75	2.29	-6.87	1136.33	391.11	0.00	158.86	-0.00	-0.00	-0.00	300.00	200.00	0.00	-0.00
825	20.90	2.29	-6.87	1143.00	391.11	0.00	126.99	-0.00	-0.00	-0.00	300.00	200.00	0.00	-0.00
826	20.68	2.29	-6.87	1149.67	391.11	0.00	136.65	-0.00	-0.00	-0.00	300.00	200.00	0.00	-0.00
827	20.75	2.44	-7.17	1126.40	378.72	0.00	-132.46	-0.00	-0.00	-0.00	300.00	200.00	0.00	-0.00
828	20.68	2.29	-7.02	1124.74	386.96	0.00	130.69	-0.00	-0.00	-0.00	300.00	200.00	0.00	-0.00
829	20.68	2.44	-6.87	1136.33	395.56	0.00	223.46	-0.00	-0.00	-0.00	300.00	200.00	0.00	-0.00
830	20.68	2.29	-7.17	1126.40	391.49	0.00	220.60	-0.00	-0.00	-0.00	300.00	200.00	0.00	-0.00
831	20.68	2.29	-6.71	1148.45	395.45	0.00	206.34	-0.00	-0.00	-0.00	300.00	200.00	0.00	-0.00
832	20.83	2.29	-7.17	1132.79	382.98	0.00	35.06	-0.00	-0.00	-0.00	300.00	200.00	0.00	-0.00
833	20.52	2.14	-7.02	1124.74	395.65	0.00	291.58	-0.00	-0.00	-0.00	300.00	200.00	0.00	-0.00
834	20.75	2.29	-7.17	1132.79	382.98	0.00	-1.79	-0.00	-0.00	-0.00	300.00	200.00	0.00	-0.00
835	20.45	2.29	-7.17	1120.02	382.98	0.00	-28.41	-0.00	-0.00	-0.00	300.00	200.00	0.00	-0.00
836	20.68	2.44	-7.02	1144.30	386.96	0.00	26.21	-0.00	-0.00	-0.00	300.00	200.00	0.00	-0.00
837	20.75	2.29	-6.71	1148.45	400.00	0.00	361.36	-0.00	-0.00	-0.00	300.00	200.00	0.00	-0.00
838	20.75	2.21	-7.02	1131.26	391.30	0.00	260.56	-0.00	-0.00	-0.00	300.00	200.00	0.00	-0.00
839	-0.00	-0.00	-0.00	903.00	200.00	0.00	-0.00	-0.00	-0.00	-0.00	300.00	200.00	0.00	-0.00
840	20.75	2.21	-6.71	1148.45	395.45	0.00	239.98	-0.00	-0.00	-0.00	300.00	200.00	0.00	-0.00
841	20.75	2.29	-6.87	1143.00	386.67	0.00	51.37	-0.00	-0.00	-0.00	300.00	200.00	0.00	-0.00
842	20.52	2.21	-6.56	1147.19	400.00	0.00	382.89	-0.00	-0.00	-0.00	300.00	200.00	0.00	-0.00
843	20.52	2.21	-7.02	1131.26	386.96	0.00	104.66	-0.00	-0.00	-0.00	300.00	200.00	0.00	-0.00
844	20.83	2.29	-7.02	1137.78	386.96	0.00	129.37	-0.00	-0.00	-0.00	300.00	200.00	0.00	-0.00
845	20.68	2.21	-6.56	1161.14	400.00	0.00	313.87	-0.00	-0.00	-0.00	300.00	200.00	0.00	-0.00
846	20.52	2.29	-7.02	1137.78	386.96	0.00	95.20	-0.00	-0.00	-0.00	300.00	200.00	0.00	-0.00
847	20.52	2.29	-7.02	1137.78	386.96	0.00	95.20	-0.00	-0.00	-0.00	300.00	200.00	0.00	-0.00
848	20.52	2.29	-7.02	1137.78	386.96	0.00	95.20	-0.00	-0.00	-0.00	300.00	200.00	0.00	-0.00
849	20.68	2.29	-6.87	1129.67	400.00	0.00	434.88	-0.00	-0.00	-0.00	300.00	200.00	0.00	-0.00
850	20.37	2.44	-7.02	1137.78	386.96	0.00	53.74	-0.00	-0.00	-0.00	300.00	200.00	0.00	-0.00
851	20.68	2.29	-7.02	1144.30	391.30	0.00	175.81	-0.00	-0.00	-0.00	300.00	200.00	0.00	-0.00
852	20.29	2.21	-6.87	1149.67	391.11	0.00	105.46	-0.00	-0.00	-0.00	300.00	200.00	0.00	-0.00
853	20.52	2.21	-6.87	1156.33	386.67	0.00	66.12	-0.00	-0.00	-0.00	300.00	200.00	0.00	-0.00
854	20.29	2.29	-6.56	1154.16	400.00	0.00	256.74	-0.00	-0.00	-0.00	300.00	200.00	0.00	-0.00
855	20.45	2.29	-6.71	1141.64	400.00	0.00	338.81	-0.00	-0.00	-0.00	300.00	200.00	0.00	-0.00
856	20.68	2.44	-6.71	1155.27	395.45	0.00	220.91	-0.00	-0.00	-0.00	300.00	200.00	0.00	-0.00
857	20.37	2.52	-6.87	1149.67	391.11	0.00	44.76	-0.00	-0.00	-0.00	300.00	200.00	0.00	-0.00
858	20.37	2.21	-7.17	1126.40	382.98	0.00	5.84	-0.00	-0.00	-0.00	300.00	200.00	0.00	-0.00
859	20.29	2.21	-6.87	1143.00	391.11	0.00	143.09	-0.00	-0.00	-0.00	300.00	200.00	0.00	-0.00
860	20.68	2.29	-6.56	1154.16	400.00	0.00	355.92	-0.00	-0.00	-0.00	300.00	200.00	0.00	-0.00
861	20.37	2.44	-6.71	1162.09	400.00	0.00	191.43	-0.00	-0.00	-0.00	300.00	200.00	0.00	-0.00
862	20.29	2.21	-6.56	1147.19	395.35	0.00	174.06	-0.00	-0.00	-0.00	300.00	200.00	0.00	-0.00
863	20.29	2.44	-7.17	1126.40	382.98	0.00	-13.47	-0.00	-0.00	-0.00	300.00	200.00	0.00	-0.00
864	20.22	2.21	-6.87	1136.33	395.56	0.00	233.12	-0.00	-0.00	-0.00	300.00	200.00	0.00	-0.00
865	20.29	2.21	-6.87	1136.33	400.00	0.00	338.24	-0.00	-0.00	-0.00	300.00	200.00	0.00	-0.00
866	20.37	2.52	-6.87	1136.33	395.56	0.00	214.64	-0.00	-0.00	-0.00	300.00	200.00	0.00	-0.00
867	20.37	2.29	-7.02	1150.83	391.30	0.00	148.28	-0.00	-0.00	-0.00	300.00	200.00	0.00	-0.00
868	-0.00	-0.00	-0.00	903.00	200.00	0.00	-0.00	-0.00	-0.00	-0.00	300.00	200.00	0.00	-0.00
869	-0.00	-0.00	-0.00	903.00	200.00	0.00	-0.00	-0.00	-0.00	-0.00	300.00	200.00	0.00	-0.00
870	20.52	2.06	-7.17	1132.79	382.98	0.00	31.82	-0.00	-0.00	-0.00	300.00	200.00	0.00	-0.00
871	20.90	2.21	-6.87	1136.33	391.11	0.00	205.82	-0.00	-0.00	-0.00	300.00	200.00	0.00	-0.00
872	20.90	2.14	-6.71	1134.82	400.00	0.00	389.79	-0.00	-0.00	-0.00	300.00	200.00	0.00	-0.00
873	20.83	2.06	-7.02	1137.78	395.65	0.00	249.78	-0.00	-0.00	-0.00	300.00	200.00	0.00	-0.00
874	-0.00	-0.00	-0.00	903.00	200.00	0.00	-0.00	-0.00	-0.00	-0.00	300.00	200.00	0.00	-0.00
875	20.98	1.98	-6.71	1155.27	395.45	0.00	304.48	-0.00	-0.00	-0.00	300.00	200.00	0.00	-0.00
876	20.90	2.06	-6.56	1154.16	400.00	0.00	298.97	-0.00	-0.00	-0.00	300.00	200.00	0.00	-0.00
877	20.90	1.98	-7.02	1131.26	391.30	0.00	204.67	-0.00	-0.00	-0.00	300.00	200.00	0.00	-0.00
878	20.83	2.21	-6.56	1147.19	400.00	0.00	306.60	-0.00	-0.00	-0.00	300.00	200.00	0.00	-0.00
879	20.90	2.14	-6.71	1141.64	395.45	0.00	280.21	-0.00	-0.00	-0.00	300.00	200.00	0.00	-0.00
880	20.90	2.21	-6.87	1136.33	395.56	0.00	207.18	-0.00	-0.00	-0.00	300.00	200.00	0.00	-0.00
881	20.98	2.14	-6.87	1143.00	382.22	0.00	-54.08	-0.00	-0.00	-0.00	300.00	200.00	0.00	-0.00
882	-0.00	-0.00	-0.00	903.00	200.00	0.00	-0.00	-0.00	-0.00	-0.00	300.00	200.00	0.00	-0.00
883	-0.00	-0.00	-0.00	903.00	200.00	0.00	-0.00	-0.00	-0.00	-0.00	300.00	200.00	0.00	-0.00
884	20.83	1.98	-6.56	1147.19	400.00	0.00	316.71	-0.00	-0.00	-0.00	300.00	200.00	0.00	-0.00
885	20.90	2.21	-6.71	1148.45	395.45	0.00	201.14	-0.00	-0.00	-0.00	300.00	200.00	0.00	-0.00
886	20.90	2.14	-6.87	1143.00	386.67	0.00	-20.85	-0.00	-0.00	-0.00	300.00	200.00	0.00	-0.00
887	21.06	2.06	-6.71	1141.64	390.91	0.00	209.63	-0.00	-0.00	-0.00	300.00	200.00	0.00	-0.00
888	21.06	2.14	-6.71	1148.45	395.45	0.00	249.69	-0.00	-0.00	-0.00	300.00	200.00	0.00	-0.00
889	21.06	2.44	-6.71	1141.64	395.45	0.00	305.87	-0.00	-0.00	-0.00	300.00	200.00	0.00	-0.00
890	21.13	2.67	-6.71	1155.27	400.00	0.00	325.81	-0.00	-0.00	-0.00	300.00	200.00	0.00	-0.00
891	21.13	2.67	-6.87	1143.00	395.56	0.00	241.77	-0.00	-0.00	-0.00	300.00	200.00	0.00	-0.00
892	21.29	2.75	-6.56	1154.16	390.70	0.00	210.78	-0.00	-0.00	-0.00	300.00	200.00	0.00	-0.00
893	21.29	2.98	-6.87	1143.00	386.67	0.00	123.60	-0.00	-0.00	-0.00	300.00	200.00	0.00	-0.00
894	21.44	2.98	-6.71	1148.45	386.36	0.00	83.58	-0.00	-0.00	-0.00	300.00	200.00	0.00	-0.00
895	21.29	2.98	-7.17	1132.79	382.98	0.00	75.48	-0.00	-0.00	-0.00	300.00	200.00	0.00	-0.00
896	-0.00	-0.00	-0.00	903.00	200.00	0.00	-0.00	-0.00	-0.00	-0.00	300.00	200.00	0.00	-0.00
897	21.44	3.13	-7.02	1137.78	373.91	0.00	-95.87	-0.00	-0.00	-0.00	300.00	200.00	0.00	-0.00
898	21.29	3.05	-6.71	1141.64	395.45	0.00	296.51	-0.00	-0.00	-0.00	300.00	200.00	0.00	-0.00
899	21.29	3.05	-6.56	1147.19	400.00	0.00	399.21	-0.00	-0.00	-0.00	300.00	200.00	0.00	-0.00
900	21.51	3.05	-6.71	1128.00	395.45	0.00	382.86	-0.00	-0.00	-0.00	300.00	200.00	0.00	-0.00
901	21.36	3.13	-6.56	1154.16	395.35	0.00	251.77	-0.00	-0.00	-0.00	300.00	200.00	0.00	-0.00
902	21.36	3.13	-6.71	1148.45	386.36	0.00	100.57	-0.00	-0.00	-0.00	300.00	200.00	0.00	-0.00
903	21.44	3.05	-6.71	1134.82	390.91	0.00	272.58	-0.00	-0.00	-0.00	300.00	200.00	0.00	-0.00
904	21.29	3.05	-6.71	1134.82	395.45	0.00	340.20	-0.00	-0.00	-0.00	300.00	200.00	0.00	-0.00
905	21.29	3.13	-6.87	1123.00	391.11	0.00	221.25	-0.00	-0.00	-0.00	300.00	200.00	0.00	-0.00
906	21.51	3.05	-6.56	1154.16	390.70	0.00	223.56	-0.00	-0.00	-0.00	300.00	200.00	0.00	-0.00
907	21.44	2.98	-6.87	1136.33	382.22	0.00	76.63	-0.00	-0.00	-0.00	300.00	200.00	0.00	-0.00
908	21.36	3.05	-6.87	1136.33	391.11	0.00	280.59	-0.00	-0.00	-0.00	300.00	200.00	0.00	-0.00
909	21.29	3.13	-6.41	1153.00	395.24	0.00	261.03	-0.00	-0.00	-0.00	300.00	200.00	0.00	-0.00
910	21.44	3.05	-6.56	1147.19	390.70	0.00	230.30	-0.00	-0.00	-0.00	300.00	200.00	0.00	-0.00
911	21.36	3.20	-6.87	1143.00	377.78	0.00	-84.09	-0.00	-0.00	-0.00	300.00	200.00	0.00	-0.00
912	21.51	3.05	-7.02	1137.78	382.61	0.00	99.51	-0.00	-0.00	-0.00	300.00	200.00	0.00	-0.00
913	21.51	3.13	-7.02	1131.26	373.91	0.00	-85.08	-0.00	-0.00	-0.00	300.00	200.00	0.00	-0.00
914	21.29	3.05	-6.56	1154.16	390.70	0.00	157.02	-0.00	-0.00	-0.00	300.00	200.00	0.00	-0.00
915	21.29	3.05	-7.02	1137.78	378.26	0.00	-57.72	-0.00	-0.00	-0.00	300.00	200.00	0.00	-0.00
916	21.36	3.20	-6.71	1134.82	386.36	0.00	148.43	-0.00	-0.00	-0.00	300.00	200.00	0.00	-0.00
917	21.36	3.13	-6.87	1143.00	382.22	0.00	29.16	-0.00	-0.00	-0.00	300.00	200.00	0.00	-0.00
918	21.36	3.05	-6.56	1133.23	390.70	0.00	281.22	-0.00	-0.00	-0.00	300.00	200.00	0.00	-0.00
919	21.29	3.13	-6.87	1136.33	377.78	0.00	-58.49	-0.00	-0.00	-0.00	300.00	200.00	0.00	-0.00
920	21.29	3.13	-6.87	1143.00	382.22	0.00	15.26	-0.00	-0.00	-0.00	300.00	200.00	0.00	-0.00
921	21.29	2.98	-7.02	1137.78	386.96	0.00	99.51	-0.00	-0.00	-0.00	300.00	200.00	0.00	-0.00
922	21.21	3.05	-6.71	1134.82	395.45	0.00	325.29	-0.00	-0.00	-0.00	300.00	200.00	0.00	-0.00
923	21.29	3.20	-6.56	1140.21	400.00	0.00	361.42	-0.00	-0.00	-0.00	300.00	200.00	0.00	-0.00
924	21.36	3.13	-6.71	1162.09	386.36	0.00	57.91	-0.00	-0.00	-0.00	300.00	200.00	0.00	-0.00
925	21.44	3.05	-6.87	1136.33	382.22	0.00	81.72	-0.00	-0.00	-0.00	300.00	200.00	0.00	-0.00
926	21.29	3.05	-6.71	1134.82	386.36	0.00	146.69	-0.00	-0.00	-0.00	300.00	200.00	0.00	-0.00
927	21.29	3.05	-6.56	1154.16	390.70	0.00	157.02	-0.00	-0.00	-0.00	300.00	200.00	0.00	-0.00
928	21.36	3.20	-6.56	1147.19	390.70	0.00	155.60	-0.00	-0.00	-0.00	300.00	200.00	0.00	-0.00
929	21.29	3.05	-6.26	1166.41	400.00	0.00	363.42	-0.00	-0.00	-0.00	300.00	200.00	0.00	-0.00
930	21.36	3.13	-6.71	1141.64	395.45	0.00	316.10	-0.00	-0.00	-0.00	300.00	200.00	0.00	-0.00
931	21.36	3.05	-6.71	1141.64	381.82	0.00	43.00	-0.00	-0.00	-0.00	300.00	200.00	0.00	-0.00
932	21.44	3.05	-6.87	1136.33	391.11	0.00	203.62	-0.00	-0.00	-0.00	300.00	200.00	0.00	-0.00
933	21.29	3.13	-6.71	1141.64	386.36	0.00	107.68	-0.00	-0.00	-0.00	300.00	200.00	0.00	-0.00
934	21.13	3.05	-6.87	1143.00	386.67	0.00	76.80	-0.00	-0.00	-0.00	300.00	200.00	0.00	-0.00
935	21.36	3.05	-6.71	1128.00	381.82	0.00	38.84	-0.00	-0.00	-0.00	300.00	200.00	0.00	-0.00
936	21.29	3.13	-6.26	1151.78	395.12	0.00	239.49	-0.00	-0.00	-0.00	300.00	200.00	0.00	-0.00
937	21.21	3.05	-6.87	1143.00	382.22	0.00	-26.11	-0.00	-0.00	-0.00	300.00	200.00	0.00	-0.00
938	21.13	3.05	-7.02	1131.26	369.57	0.00	-248.78	-0.00	-0.00	-0.00	300.00	200.00	0.00	-0.00
939	21.29	3.13	-6.56	1154.16	386.05	0.00	84.63	-0.00	-0.00	-0.00	300.00	200.00	0.00	-0.00
940	21.29	2.98	-6.87	1136.33	382.22	0.00	71.72	-0.00	-0.00	-0.00	300.00	200.00	0.00	-0.00
941	21.44	3.05	-6.41	1160.14	395.24	0.00	288.10	-0.00	-0.00	-0.00	300.00	200.00	0.00	-0.00
942	21.13	3.05	-6.71	1148.45	395.45	0.00	291.65	-0.00	-0.00	-0.00	300.00	200.00	0.00	-0.00
943	21.29	3.20	-6.71	1141.64	386.36	0.00	158.14	-0.00	-0.00	-0.00	300.00	200.00	0.00	-0.00
944	21.13	3.05	-6.71	1134.82	390.91	0.00	214.32	-0.00	-0.00	-0.00	300.00	200.00	0.00	-0.00
945	21.36	3.13	-6.87	1129.67	382.22	0.00	47.98	-0.00	-0.00	-0.00	300.00	200.00	0.00	-0.00
946	21.36	3.20	-7.02	1131.26	386.96	0.00	126.71	-0.00	-0.00	-0.00	300.00	200.00	0.00	-0.00
947	21.29	3.05	-7.02	1137.78	373.91	0.00	-127.38	-0.00	-0.00	-0.00	300.00	200.00	0.00	-0.00
948	21.36	3.05	-6.71	1134.82	386.36	0.00	138.02	-0.00	-0.00	-0.00	300.00	200.00	0.00	-0.00
949	21.44	3.05	-6.71	1141.64	386.36	0.00	131.43	-0.00	-0.00	-0.00	300.00	200.00	0.00	-0.00
950	21.36	3.05	-6.71	1148.45	390.91	0.00	216.40	-0.00	-0.00	-0.00	300.00	200.00	0.00	-0.00
951	21.29	3.13	-6.87	1129.67	386.67	0.00	128.68	-0.00	-0.00	-0.00	300.00	200.00	0.00	-0.00
952	21.36	2.98	-6.87	1129.67	382.22	0.00	105.46	-0.00	-0.00	-0.00	300.00	200.00	0.00	-0.00
953	21.36	3.13	-6.71	1155.27	386.36	0.00	56.35	-0.00	-0.00	-0.00	300.00	200.00	0.00	-0.00
954	21.29	3.13	-6.87	1143.00	382.22	0.00	-30.52	-0.00	-0.00	-0.00	300.00	200.00	0.00	-0.00
955	21.44	3.13	-6.56	1154.16	390.70	0.00	166.96	-0.00	-0.00	-0.00	300.00	200.00	0.00	-0.00
956	21.29	3.13	-6.56	1147.19	390.70	0.00	205.46	-0.00	-0.00	-0.00	300.00	200.00	0.00	-0.00
957	21.36	3.13	-6.71	1141.64	386.36	0.00	121.90	-0.00	-0.00	-0.00	300.00	200.00	0.00	-0.00
958	21.44	3.05	-6.71	1148.45	395.45	0.00	305.52	-0.00	-0.00	-0.00	300.00	200.00	0.00	-0.00
959	21.29	3.20	-6.87	1143.00	382.22	0.00	-3.05	-0.00	-0.00	-0.00	300.00	200.00	0.00	-0.00
960	21.21	2.98	-6.71	1141.64	390.91	0.00	226.28	-0.00	-0.00	-0.00	300.00	200.00	0.00	-0.00
961	21.13	3.13	-6.56	1140.21	386.05	0.00	77.00	-0.00	-0.00	-0.00	300.00	200.00	0.00	-0.00
962	21.21	2.98	-6.41	1160.14	395.24	0.00	240.14	-0.00	-0.00	-0.00	300.00	200.00	0.00	-0.00
963	21.29	3.13	-6.71	1148.45	390.91	0.00	183.11	-0.00	-0.00	-0.00	300.00	200.00	0.00	-0.00
964	21.13	3.05	-6.71	1134.82	395.45	0.00	287.49	-0.00	-0.00	-0.00	300.00	200.00	0.00	-0.00
965	21.21	2.98	-7.02	1118.22	373.91	0.00	-64.52	-0.00	-0.00	-0.00	300.00	200.00	0.00	-0.00
966	21.36	2.98	-6.56	1154.16	390.70	0.00	190.73	-0.00	-0.00	-0.00	300.00	200.00	0.00	-0.00
967	20.98	3.05	-6.71	1148.45	386.36	0.00	48.20	-0.00	-0.00	-0.00	300.00	200.00	0.00	-0.00
968	21.21	3.13	-6.56	1154.16	395.35	0.00	221.96	-0.00	-0.00	-0.00	300.00	200.00	0.00	-0.00
969	21.21	3.05	-6.71	1148.45	386.36	0.00	90.86	-0.00	-0.00	-0.00	300.00	200.00	0.00	-0.00
970	21.29	2.98	-7.02	1124.74	378.26	0.00	21.89	-0.00	-0.00	-0.00	300.00	200.00	0.00	-0.00
971	21.21	2.98	-6.71	1141.64	390.91	0.00	203.39	-0.00	-0.00	-0.00	300.00	200.00	0.00	-0.00
972	-0.00	-0.00	-0.00	903.00	200.00	0.00	-0.00	-0.00	-0.00	-0.00	300.00	200.00	0.00	-0.00
973	21.06	3.05	-6.41	1174.43	400.00	0.00	247.41	-0.00	-0.00	-0.00	300.00	200.00	0.00	-0.00
974	21.29	3.05	-6.87	1136.33	386.67	0.00	148.52	-0.00	-0.00	-0.00	300.00	200.00	0.00	-0.00
975	21.21	3.13	-6.87	1129.67	382.22	0.00	20.18	-0.00	-0.00	-0.00	300.00	200.00	0.00	-0.00
976	21.13	3.05	-7.17	1113.64	370.21	0.00	-158.43	-0.00	-0.00	-0.00	300.00	200.00	0.00	-0.00
977	21.13	3.05	-6.71	1141.64	381.82	0.00	1.39	-0.00	-0.00	-0.00	300.00	200.00	0.00	-0.00
978	21.13	2.98	-6.71	1148.45	386.36	0.00	95.37	-0.00	-0.00	-0.00	300.00	200.00	0.00	-0.00
979	20.98	2.90	-7.02	1124.74	382.61	0.00	75.63	-0.00	-0.00	-0.00	300.00	200.00	0.00	-0.00
980	21.06	3.13	-6.87	1136.33	386.67	0.00	65.10	-0.00	-0.00	-0.00	300.00	200.00	0.00	-0.00
981	21.21	3.05	-6.71	1148.45	390.91	0.00	187.27	-0.00	-0.00	-0.00	300.00	200.00	0.00	-0.00
982	21.21	3.13	-6.41	1160.14	390.48	0.00	54.13	-0.00	-0.00	-0.00	300.00	200.00	0.00	-0.00
983	21.06	2.98	-6.87	1149.67	377.78	0.00	-103.25	-0.00	-0.00	-0.00	300.00	200.00	0.00	-0.00
984	21.13	2.90	-6.56	1161.14	400.00	0.00	365.50	-0.00	-0.00	-0.00	300.00	200.00	0.00	-0.00
985	21.21	2.98	-6.71	1141.64	386.36	0.00	129.87	-0.00	-0.00	-0.00	300.00	200.00	0.00	-0.00
986	20.98	2.98	-6.71	1148.45	386.36	0.00	66.93	-0.00	-0.00	-0.00	300.00	200.00	0.00	-0.00
987	21.06	2.90	-6.56	1140.21	395.35	0.00	290.09	-0.00	-0.00	-0.00	300.00	200.00	0.00	-0.00
988	21.06	2.90	-6.71	1141.64	395.45	0.00	333.96	-0.00	-0.00	-0.00	300.00	200.00	0.00	-0.00
989	21.06	2.98	-7.02	1131.26	382.61	0.00	30.35	-0.00	-0.00	-0.00	300.00	200.00	0.00	-0.00
990	20.98	2.98	-7.02	1144.30	373.91	0.00	-181.94	-0.00	-0.00	-0.00	300.00	200.00	0.00	-0.00
991	-0.00	-0.00	-0.00	903.00	200.00	0.00	-0.00	-0.00	-0.00	-0.00	300.00	200.00	0.00	-0.00
992	21.06	2.90	-6.71	1141.64	381.82	0.00	23.93	-0.00	-0.00	-0.00	300.00	200.00	0.00	-0.00
993	20.98	2.98	-6.71	1134.82	386.36	0.00	107.51	-0.00	-0.00	-0.00	300.00	200.00	0.00	-0.00
994	21.21	2.98	-6.56	1140.21	395.35	0.00	324.69	-0.00	-0.00	-0.00	300.00	200.00	0.00	-0.00
995	21.13	2.98	-6.71	1141.64	386.36	0.00	69.88	-0.00	-0.00	-0.00	300.00	200.00	0.00	-0.00
996	20.98	2.90	-6.56	1147.19	390.70	0.00	203.15	-0.00	-0.00	-0.00	300.00	200.00	0.00	-0.00
997	20.98	2.98	-6.56	1154.16	395.35	0.00	215.57	-0.00	-0.00	-0.00	300.00	200.00	0.00	-0.00
998	21.06	3.13	-6.87	1143.00	395.56	0.00	231.42	-0.00	-0.00	-0.00	300.00	200.00	0.00	-0.00
999	21.13	2.90	-6.87	1143.00	382.22	0.00	19.50	-0.00	-0.00	-0.00	300.00	200.00	0.00	-0.00
1000	20.98	2.98	-6.56	1154.16	395.35	0.00	215.57	-0.00	-0.00	-0.00	300.00	200.00	0.00	-0.00
1001	21.06	2.90	-6.71	1134.82	386.36	0.00	139.41	-0.00	-0.00	-0.00	300.00	200.00	0.00	-0.00
1002	21.06	3.13	-6.71	1141.64	390.91	0.00	160.74	-0.00	-0.00	-0.00	300.00	200.00	0.00	-0.00
1003	21.13	2.98	-6.71	1155.27	386.36	0.00	97.97	-0.00	-0.00	-0.00	300.00	200.00	0.00	-0.00
1004	20.98	2.90	-6.56	1140.21	395.35	0.00	298.08	-0.00	-0.00	-0.00	300.00	200.00	0.00	-0.00
1005	21.13	3.05	-6.87	1136.33	391.11	0.00	213.96	-0.00	-0.00	-0.00	300.00	200.00	0.00	-0.00
1006	20.98	3.05	-7.17	1126.40	382.98	0.00	44.48	-0.00	-0.00	-0.00	300.00	200.00	0.00	-0.00
1007	21.13	3.05	-6.71	1141.64	386.36	0.00	74.56	-0.00	-0.00	-0.00	300.00	200.00	0.00	-0.00
1008	20.98	2.90	-6.71	1141.64	390.91	0.00	200.79	-0.00	-0.00	-0.00	300.00	200.00	0.00	-0.00
1009	-0.00	-0.00	-0.00	903.00	200.00	0.00	-0.00	-0.00	-0.00	-0.00	300.00	200.00	0.00	-0.00
1010	20.90	2.90	-6.87	1143.00	395.56	0.00	279.41	-0.00	-0.00	-0.00	300.00	200.00	0.00	-0.00
1011	20.98	2.98	-6.87	1143.00	373.33	0.00	-213.11	-0.00	-0.00	-0.00	300.00	200.00	0.00	-0.00
1012	20.83	2.82	-6.87	1143.00	382.22	0.00	-17.80	-0.00	-0.00	-0.00	300.00	200.00	0.00	-0.00
1013	20.98	2.98	-6.56	1147.19	390.70	0.00	161.64	-0.00	-0.00	-0.00	300.00	200.00	0.00	-0.00
1014	21.06	2.98	-6.56	1154.16	395.35	0.00	230.48	-0.00	-0.00	-0.00	300.00	200.00	0.00	-0.00
1015	21.06	2.98	-6.87	1136.33	395.56	0.00	310.77	-0.00	-0.00	-0.00	300.00	200.00	0.00	-0.00
1016	20.90	2.90	-6.56	1147.19	390.70	0.00	165.72	-0.00	-0.00	-0.00	300.00	200.00	0.00	-0.00
1017	20.98	3.05	-6.87	1136.33	382.22	0.00	-24.58	-0.00	-0.00	-0.00	300.00	200.00	0.00	-0.00
