# Supplementary material for: Musculoskeletal modeling and humanoid control of robots based on human gait data
Source: PeerJ Comput Sci. 2021 Aug 9;7:e657. doi: 10.7717/peerj-cs.657 (PMC8372000; doi:10.7717/peerj-cs.657)
Supplement: Supplemental Information 2 [file peerj-cs-07-657-s002.zip › force/Cap78.forces]

[Force Data]
NumberOfForcePlates=2
SampleRate=120.000000
NumberOfSamples=950
#Sample	FX1	FY1	FZ1	X1	Y1	Z1	MZ1	FX2	FY2	FZ2	X2	Y2	Z2	MZ2
1	-0.00	-0.00	-0.00	903.00	200.00	0.00	-0.00	-0.00	-0.00	-0.00	300.00	200.00	0.00	-0.00
2	-0.00	-0.00	-0.00	903.00	200.00	0.00	-0.00	-0.00	-0.00	-0.00	300.00	200.00	0.00	-0.00
3	-0.00	-0.00	-0.00	903.00	200.00	0.00	-0.00	-0.00	-0.00	-0.00	300.00	200.00	0.00	-0.00
4	0.00	0.00	0.00	903.00	200.00	0.00	0.00	-0.00	-0.00	-0.00	300.00	200.00	0.00	-0.00
5	0.00	0.00	0.00	903.00	200.00	0.00	0.00	0.00	0.00	0.00	300.00	200.00	0.00	0.00
6	-0.00	-0.00	-0.00	903.00	200.00	0.00	-0.00	-0.00	-0.00	-0.00	300.00	200.00	0.00	-0.00
7	-0.00	-0.00	-0.00	903.00	200.00	0.00	-0.00	-0.00	-0.00	-0.00	300.00	200.00	0.00	-0.00
8	0.00	0.00	0.00	903.00	200.00	0.00	0.00	-0.00	-0.00	-0.00	300.00	200.00	0.00	-0.00
9	-0.00	-0.00	-0.00	903.00	200.00	0.00	-0.00	-0.00	-0.00	-0.00	300.00	200.00	0.00	-0.00
10	0.00	0.00	0.00	903.00	200.00	0.00	0.00	-0.00	-0.00	-0.00	300.00	200.00	0.00	-0.00
11	-0.00	-0.00	-0.00	903.00	200.00	0.00	-0.00	-0.00	-0.00	-0.00	300.00	200.00	0.00	-0.00
12	-0.00	-0.00	-0.00	903.00	200.00	0.00	-0.00	-0.00	-0.00	-0.00	300.00	200.00	0.00	-0.00
13	-0.00	-0.00	-0.00	903.00	200.00	0.00	-0.00	-0.00	-0.00	-0.00	300.00	200.00	0.00	-0.00
14	-0.00	-0.00	-0.00	903.00	200.00	0.00	-0.00	-0.00	-0.00	-0.00	300.00	200.00	0.00	-0.00
15	-0.00	-0.00	-0.00	903.00	200.00	0.00	-0.00	-0.00	-0.00	-0.00	300.00	200.00	0.00	-0.00
16	-0.00	-0.00	-0.00	903.00	200.00	0.00	-0.00	-0.00	-0.00	-0.00	300.00	200.00	0.00	-0.00
17	-0.00	-0.00	-0.00	903.00	200.00	0.00	-0.00	-0.00	-0.00	-0.00	300.00	200.00	0.00	-0.00
18	0.00	0.00	0.00	903.00	200.00	0.00	0.00	-0.00	-0.00	-0.00	300.00	200.00	0.00	-0.00
19	0.00	0.00	0.00	903.00	200.00	0.00	0.00	-0.00	-0.00	-0.00	300.00	200.00	0.00	-0.00
20	-0.00	-0.00	-0.00	903.00	200.00	0.00	-0.00	-0.00	-0.00	-0.00	300.00	200.00	0.00	-0.00
21	-0.00	-0.00	-0.00	903.00	200.00	0.00	-0.00	-0.00	-0.00	-0.00	300.00	200.00	0.00	-0.00
22	-0.00	-0.00	-0.00	903.00	200.00	0.00	-0.00	-0.00	-0.00	-0.00	300.00	200.00	0.00	-0.00
23	-0.00	-0.00	-0.00	903.00	200.00	0.00	-0.00	-0.00	-0.00	-0.00	300.00	200.00	0.00	-0.00
24	-0.00	-0.00	-0.00	903.00	200.00	0.00	-0.00	-0.00	-0.00	-0.00	300.00	200.00	0.00	-0.00
25	-0.00	-0.00	-0.00	903.00	200.00	0.00	-0.00	-0.00	-0.00	-0.00	300.00	200.00	0.00	-0.00
26	0.00	0.00	0.00	903.00	200.00	0.00	0.00	-0.00	-0.00	-0.00	300.00	200.00	0.00	-0.00
27	0.00	0.00	0.00	903.00	200.00	0.00	0.00	-0.00	-0.00	-0.00	300.00	200.00	0.00	-0.00
28	-0.00	-0.00	-0.00	903.00	200.00	0.00	-0.00	-0.00	-0.00	-0.00	300.00	200.00	0.00	-0.00
29	-0.00	-0.00	-0.00	903.00	200.00	0.00	-0.00	-0.00	-0.00	-0.00	300.00	200.00	0.00	-0.00
30	0.00	0.00	0.00	903.00	200.00	0.00	0.00	-0.00	-0.00	-0.00	300.00	200.00	0.00	-0.00
31	-0.00	-0.00	-0.00	903.00	200.00	0.00	-0.00	-0.00	-0.00	-0.00	300.00	200.00	0.00	-0.00
32	-0.00	-0.00	-0.00	903.00	200.00	0.00	-0.00	-0.00	-0.00	-0.00	300.00	200.00	0.00	-0.00
33	0.00	0.00	0.00	903.00	200.00	0.00	0.00	-0.00	-0.00	-0.00	300.00	200.00	0.00	-0.00
34	-0.00	-0.00	-0.00	903.00	200.00	0.00	-0.00	-0.00	-0.00	-0.00	300.00	200.00	0.00	-0.00
35	-0.00	-0.00	-0.00	903.00	200.00	0.00	-0.00	-0.00	-0.00	-0.00	300.00	200.00	0.00	-0.00
36	0.00	0.00	0.00	903.00	200.00	0.00	0.00	-0.00	-0.00	-0.00	300.00	200.00	0.00	-0.00
37	-0.00	-0.00	-0.00	903.00	200.00	0.00	-0.00	-0.00	-0.00	-0.00	300.00	200.00	0.00	-0.00
38	-0.00	-0.00	-0.00	903.00	200.00	0.00	-0.00	-0.00	-0.00	-0.00	300.00	200.00	0.00	-0.00
39	-0.00	-0.00	-0.00	903.00	200.00	0.00	-0.00	-0.00	-0.00	-0.00	300.00	200.00	0.00	-0.00
40	-0.00	-0.00	-0.00	903.00	200.00	0.00	-0.00	-0.00	-0.00	-0.00	300.00	200.00	0.00	-0.00
41	-0.00	-0.00	-0.00	903.00	200.00	0.00	-0.00	-0.00	-0.00	-0.00	300.00	200.00	0.00	-0.00
42	-0.00	-0.00	-0.00	903.00	200.00	0.00	-0.00	-0.00	-0.00	-0.00	300.00	200.00	0.00	-0.00
43	-0.00	-0.00	-0.00	903.00	200.00	0.00	-0.00	-0.00	-0.00	-0.00	300.00	200.00	0.00	-0.00
44	0.00	0.00	0.00	903.00	200.00	0.00	0.00	-0.00	-0.00	-0.00	300.00	200.00	0.00	-0.00
45	-0.00	-0.00	-0.00	903.00	200.00	0.00	-0.00	-0.00	-0.00	-0.00	300.00	200.00	0.00	-0.00
46	-0.00	-0.00	-0.00	903.00	200.00	0.00	-0.00	-0.00	-0.00	-0.00	300.00	200.00	0.00	-0.00
47	-0.00	-0.00	-0.00	903.00	200.00	0.00	-0.00	-0.00	-0.00	-0.00	300.00	200.00	0.00	-0.00
48	-0.00	-0.00	-0.00	903.00	200.00	0.00	-0.00	-0.00	-0.00	-0.00	300.00	200.00	0.00	-0.00
49	-0.00	-0.00	-0.00	903.00	200.00	0.00	-0.00	-0.00	-0.00	-0.00	300.00	200.00	0.00	-0.00
50	0.00	0.00	0.00	903.00	200.00	0.00	0.00	-0.00	-0.00	-0.00	300.00	200.00	0.00	-0.00
51	0.00	0.00	0.00	903.00	200.00	0.00	0.00	-0.00	-0.00	-0.00	300.00	200.00	0.00	-0.00
52	-0.00	-0.00	-0.00	903.00	200.00	0.00	-0.00	-0.00	-0.00	-0.00	300.00	200.00	0.00	-0.00
53	-0.00	-0.00	-0.00	903.00	200.00	0.00	-0.00	-0.00	-0.00	-0.00	300.00	200.00	0.00	-0.00
54	-0.00	-0.00	-0.00	903.00	200.00	0.00	-0.00	-0.00	-0.00	-0.00	300.00	200.00	0.00	-0.00
55	-0.00	-0.00	-0.00	903.00	200.00	0.00	-0.00	-0.00	-0.00	-0.00	300.00	200.00	0.00	-0.00
56	-0.00	-0.00	-0.00	903.00	200.00	0.00	-0.00	-0.00	-0.00	-0.00	300.00	200.00	0.00	-0.00
57	-0.00	-0.00	-0.00	903.00	200.00	0.00	-0.00	-0.00	-0.00	-0.00	300.00	200.00	0.00	-0.00
58	-0.00	-0.00	-0.00	903.00	200.00	0.00	-0.00	-0.00	-0.00	-0.00	300.00	200.00	0.00	-0.00
59	0.00	0.00	0.00	903.00	200.00	0.00	0.00	-0.00	-0.00	-0.00	300.00	200.00	0.00	-0.00
60	-0.00	-0.00	-0.00	903.00	200.00	0.00	-0.00	-0.00	-0.00	-0.00	300.00	200.00	0.00	-0.00
61	-0.00	-0.00	-0.00	903.00	200.00	0.00	-0.00	-0.00	-0.00	-0.00	300.00	200.00	0.00	-0.00
62	0.00	0.00	0.00	903.00	200.00	0.00	0.00	-0.00	-0.00	-0.00	300.00	200.00	0.00	-0.00
63	-0.00	-0.00	-0.00	903.00	200.00	0.00	-0.00	-0.00	-0.00	-0.00	300.00	200.00	0.00	-0.00
64	-0.00	-0.00	-0.00	903.00	200.00	0.00	-0.00	-0.00	-0.00	-0.00	300.00	200.00	0.00	-0.00
65	-0.00	-0.00	-0.00	903.00	200.00	0.00	-0.00	-0.00	-0.00	-0.00	300.00	200.00	0.00	-0.00
66	-0.00	-0.00	-0.00	903.00	200.00	0.00	-0.00	-0.00	-0.00	-0.00	300.00	200.00	0.00	-0.00
67	0.00	0.00	0.00	903.00	200.00	0.00	0.00	-0.00	-0.00	-0.00	300.00	200.00	0.00	-0.00
68	-0.00	-0.00	-0.00	903.00	200.00	0.00	-0.00	-0.00	-0.00	-0.00	300.00	200.00	0.00	-0.00
69	-0.00	-0.00	-0.00	903.00	200.00	0.00	-0.00	-0.00	-0.00	-0.00	300.00	200.00	0.00	-0.00
70	-0.00	-0.00	-0.00	903.00	200.00	0.00	-0.00	-0.00	-0.00	-0.00	300.00	200.00	0.00	-0.00
71	-0.00	-0.00	-0.00	903.00	200.00	0.00	-0.00	-0.00	-0.00	-0.00	300.00	200.00	0.00	-0.00
72	-0.00	-0.00	-0.00	903.00	200.00	0.00	-0.00	-0.00	-0.00	-0.00	300.00	200.00	0.00	-0.00
73	-0.00	-0.00	-0.00	903.00	200.00	0.00	-0.00	-0.00	-0.00	-0.00	300.00	200.00	0.00	-0.00
74	-0.00	-0.00	-0.00	903.00	200.00	0.00	-0.00	-0.00	-0.00	-0.00	300.00	200.00	0.00	-0.00
75	-0.00	-0.00	-0.00	903.00	200.00	0.00	-0.00	-0.00	-0.00	-0.00	300.00	200.00	0.00	-0.00
76	-0.00	-0.00	-0.00	903.00	200.00	0.00	-0.00	-0.00	-0.00	-0.00	300.00	200.00	0.00	-0.00
77	0.00	0.00	0.00	903.00	200.00	0.00	0.00	-0.00	-0.00	-0.00	300.00	200.00	0.00	-0.00
78	-0.00	-0.00	-0.00	903.00	200.00	0.00	-0.00	-0.00	-0.00	-0.00	300.00	200.00	0.00	-0.00
79	-0.00	-0.00	-0.00	903.00	200.00	0.00	-0.00	-0.00	-0.00	-0.00	300.00	200.00	0.00	-0.00
80	-0.00	-0.00	-0.00	903.00	200.00	0.00	-0.00	-0.00	-0.00	-0.00	300.00	200.00	0.00	-0.00
81	0.00	0.00	0.00	903.00	200.00	0.00	0.00	-0.00	-0.00	-0.00	300.00	200.00	0.00	-0.00
82	-0.00	-0.00	-0.00	903.00	200.00	0.00	-0.00	-0.00	-0.00	-0.00	300.00	200.00	0.00	-0.00
83	-0.00	-0.00	-0.00	903.00	200.00	0.00	-0.00	-0.00	-0.00	-0.00	300.00	200.00	0.00	-0.00
84	-0.00	-0.00	-0.00	903.00	200.00	0.00	-0.00	-0.00	-0.00	-0.00	300.00	200.00	0.00	-0.00
85	0.00	0.00	0.00	903.00	200.00	0.00	0.00	-0.00	-0.00	-0.00	300.00	200.00	0.00	-0.00
86	-0.00	-0.00	-0.00	903.00	200.00	0.00	-0.00	-0.00	-0.00	-0.00	300.00	200.00	0.00	-0.00
87	-0.00	-0.00	-0.00	903.00	200.00	0.00	-0.00	-0.00	-0.00	-0.00	300.00	200.00	0.00	-0.00
88	-0.00	-0.00	-0.00	903.00	200.00	0.00	-0.00	-0.00	-0.00	-0.00	300.00	200.00	0.00	-0.00
89	-0.00	-0.00	-0.00	903.00	200.00	0.00	-0.00	-0.00	-0.00	-0.00	300.00	200.00	0.00	-0.00
90	-0.00	-0.00	-0.00	903.00	200.00	0.00	-0.00	-0.00	-0.00	-0.00	300.00	200.00	0.00	-0.00
91	-0.00	-0.00	-0.00	903.00	200.00	0.00	-0.00	-0.00	-0.00	-0.00	300.00	200.00	0.00	-0.00
92	-0.00	-0.00	-0.00	903.00	200.00	0.00	-0.00	-0.00	-0.00	-0.00	300.00	200.00	0.00	-0.00
93	-0.00	-0.00	-0.00	903.00	200.00	0.00	-0.00	-0.00	-0.00	-0.00	300.00	200.00	0.00	-0.00
94	-0.00	-0.00	-0.00	903.00	200.00	0.00	-0.00	-0.00	-0.00	-0.00	300.00	200.00	0.00	-0.00
95	0.00	0.00	0.00	903.00	200.00	0.00	0.00	-0.00	-0.00	-0.00	300.00	200.00	0.00	-0.00
96	-0.00	-0.00	-0.00	903.00	200.00	0.00	-0.00	-0.00	-0.00	-0.00	300.00	200.00	0.00	-0.00
97	-0.00	-0.00	-0.00	903.00	200.00	0.00	-0.00	-0.00	-0.00	-0.00	300.00	200.00	0.00	-0.00
98	-0.00	-0.00	-0.00	903.00	200.00	0.00	-0.00	-0.00	-0.00	-0.00	300.00	200.00	0.00	-0.00
99	-0.00	-0.00	-0.00	903.00	200.00	0.00	-0.00	-0.00	-0.00	-0.00	300.00	200.00	0.00	-0.00
100	0.00	0.00	0.00	903.00	200.00	0.00	0.00	-0.00	-0.00	-0.00	300.00	200.00	0.00	-0.00
101	0.00	0.00	0.00	903.00	200.00	0.00	0.00	-0.00	-0.00	-0.00	300.00	200.00	0.00	-0.00
102	-0.00	-0.00	-0.00	903.00	200.00	0.00	-0.00	-0.00	-0.00	-0.00	300.00	200.00	0.00	-0.00
103	-0.00	-0.00	-0.00	903.00	200.00	0.00	-0.00	-0.00	-0.00	-0.00	300.00	200.00	0.00	-0.00
104	0.00	0.00	0.00	903.00	200.00	0.00	0.00	-0.00	-0.00	-0.00	300.00	200.00	0.00	-0.00
105	-0.00	-0.00	-0.00	903.00	200.00	0.00	-0.00	-0.00	-0.00	-0.00	300.00	200.00	0.00	-0.00
106	-0.00	-0.00	-0.00	903.00	200.00	0.00	-0.00	-0.00	-0.00	-0.00	300.00	200.00	0.00	-0.00
107	-0.00	-0.00	-0.00	903.00	200.00	0.00	-0.00	-0.00	-0.00	-0.00	300.00	200.00	0.00	-0.00
108	0.00	0.00	0.00	903.00	200.00	0.00	0.00	-0.00	-0.00	-0.00	300.00	200.00	0.00	-0.00
109	-0.00	-0.00	-0.00	903.00	200.00	0.00	-0.00	-0.00	-0.00	-0.00	300.00	200.00	0.00	-0.00
110	-0.00	-0.00	-0.00	903.00	200.00	0.00	-0.00	-0.00	-0.00	-0.00	300.00	200.00	0.00	-0.00
111	-0.00	-0.00	-0.00	903.00	200.00	0.00	-0.00	-0.00	-0.00	-0.00	300.00	200.00	0.00	-0.00
112	0.00	0.00	0.00	903.00	200.00	0.00	0.00	-0.00	-0.00	-0.00	300.00	200.00	0.00	-0.00
113	-0.00	-0.00	-0.00	903.00	200.00	0.00	-0.00	-0.00	-0.00	-0.00	300.00	200.00	0.00	-0.00
114	-0.00	-0.00	-0.00	903.00	200.00	0.00	-0.00	-0.00	-0.00	-0.00	300.00	200.00	0.00	-0.00
115	-0.00	-0.00	-0.00	903.00	200.00	0.00	-0.00	-0.00	-0.00	-0.00	300.00	200.00	0.00	-0.00
116	0.00	0.00	0.00	903.00	200.00	0.00	0.00	-0.00	-0.00	-0.00	300.00	200.00	0.00	-0.00
117	0.00	0.00	0.00	903.00	200.00	0.00	0.00	-0.00	-0.00	-0.00	300.00	200.00	0.00	-0.00
118	-0.00	-0.00	-0.00	903.00	200.00	0.00	-0.00	-0.00	-0.00	-0.00	300.00	200.00	0.00	-0.00
119	0.00	0.00	0.00	903.00	200.00	0.00	0.00	-0.00	-0.00	-0.00	300.00	200.00	0.00	-0.00
120	0.00	0.00	0.00	903.00	200.00	0.00	0.00	-0.00	-0.00	-0.00	300.00	200.00	0.00	-0.00
121	0.00	0.00	0.00	903.00	200.00	0.00	0.00	-0.00	-0.00	-0.00	300.00	200.00	0.00	-0.00
122	-0.00	-0.00	-0.00	903.00	200.00	0.00	-0.00	-0.00	-0.00	-0.00	300.00	200.00	0.00	-0.00
123	0.00	0.00	0.00	903.00	200.00	0.00	0.00	-0.00	-0.00	-0.00	300.00	200.00	0.00	-0.00
124	-0.00	-0.00	-0.00	903.00	200.00	0.00	-0.00	-0.00	-0.00	-0.00	300.00	200.00	0.00	-0.00
125	-0.00	-0.00	-0.00	903.00	200.00	0.00	-0.00	-0.00	-0.00	-0.00	300.00	200.00	0.00	-0.00
126	0.00	0.00	0.00	903.00	200.00	0.00	0.00	-0.00	-0.00	-0.00	300.00	200.00	0.00	-0.00
127	-0.00	-0.00	-0.00	903.00	200.00	0.00	-0.00	-0.00	-0.00	-0.00	300.00	200.00	0.00	-0.00
128	-0.00	-0.00	-0.00	903.00	200.00	0.00	-0.00	-0.00	-0.00	-0.00	300.00	200.00	0.00	-0.00
129	-0.00	-0.00	-0.00	903.00	200.00	0.00	-0.00	-0.00	-0.00	-0.00	300.00	200.00	0.00	-0.00
130	0.00	0.00	0.00	903.00	200.00	0.00	0.00	-0.00	-0.00	-0.00	300.00	200.00	0.00	-0.00
131	0.00	0.00	0.00	903.00	200.00	0.00	0.00	0.00	0.00	0.00	300.00	200.00	0.00	0.00
132	-0.00	-0.00	-0.00	903.00	200.00	0.00	-0.00	-0.00	-0.00	-0.00	300.00	200.00	0.00	-0.00
133	-0.00	-0.00	-0.00	903.00	200.00	0.00	-0.00	-0.00	-0.00	-0.00	300.00	200.00	0.00	-0.00
134	0.00	0.00	0.00	903.00	200.00	0.00	0.00	-0.00	-0.00	-0.00	300.00	200.00	0.00	-0.00
135	-0.00	-0.00	-0.00	903.00	200.00	0.00	-0.00	-0.00	-0.00	-0.00	300.00	200.00	0.00	-0.00
136	-0.00	-0.00	-0.00	903.00	200.00	0.00	-0.00	-0.00	-0.00	-0.00	300.00	200.00	0.00	-0.00
137	-0.00	-0.00	-0.00	903.00	200.00	0.00	-0.00	-0.00	-0.00	-0.00	300.00	200.00	0.00	-0.00
138	-0.00	-0.00	-0.00	903.00	200.00	0.00	-0.00	-0.00	-0.00	-0.00	300.00	200.00	0.00	-0.00
139	-0.00	-0.00	-0.00	903.00	200.00	0.00	-0.00	-0.00	-0.00	-0.00	300.00	200.00	0.00	-0.00
140	-0.00	-0.00	-0.00	903.00	200.00	0.00	-0.00	-0.00	-0.00	-0.00	300.00	200.00	0.00	-0.00
141	-0.00	-0.00	-0.00	903.00	200.00	0.00	-0.00	-0.00	-0.00	-0.00	300.00	200.00	0.00	-0.00
142	-0.00	-0.00	-0.00	903.00	200.00	0.00	-0.00	-0.00	-0.00	-0.00	300.00	200.00	0.00	-0.00
143	0.00	0.00	0.00	903.00	200.00	0.00	0.00	-0.00	-0.00	-0.00	300.00	200.00	0.00	-0.00
144	-0.00	-0.00	-0.00	903.00	200.00	0.00	-0.00	-0.00	-0.00	-0.00	300.00	200.00	0.00	-0.00
145	0.00	0.00	0.00	903.00	200.00	0.00	0.00	-0.00	-0.00	-0.00	300.00	200.00	0.00	-0.00
146	-0.00	-0.00	-0.00	903.00	200.00	0.00	-0.00	-0.00	-0.00	-0.00	300.00	200.00	0.00	-0.00
147	0.00	0.00	0.00	903.00	200.00	0.00	0.00	-0.00	-0.00	-0.00	300.00	200.00	0.00	-0.00
148	-0.00	-0.00	-0.00	903.00	200.00	0.00	-0.00	-0.00	-0.00	-0.00	300.00	200.00	0.00	-0.00
149	-0.00	-0.00	-0.00	903.00	200.00	0.00	-0.00	-0.00	-0.00	-0.00	300.00	200.00	0.00	-0.00
150	-0.00	-0.00	-0.00	903.00	200.00	0.00	-0.00	-0.00	-0.00	-0.00	300.00	200.00	0.00	-0.00
151	-0.00	-0.00	-0.00	903.00	200.00	0.00	-0.00	-0.00	-0.00	-0.00	300.00	200.00	0.00	-0.00
152	-0.00	-0.00	-0.00	903.00	200.00	0.00	-0.00	-0.00	-0.00	-0.00	300.00	200.00	0.00	-0.00
153	-0.00	-0.00	-0.00	903.00	200.00	0.00	-0.00	-0.00	-0.00	-0.00	300.00	200.00	0.00	-0.00
154	0.00	0.00	0.00	903.00	200.00	0.00	0.00	-0.00	-0.00	-0.00	300.00	200.00	0.00	-0.00
155	-0.00	-0.00	-0.00	903.00	200.00	0.00	-0.00	-0.00	-0.00	-0.00	300.00	200.00	0.00	-0.00
156	-0.00	-0.00	-0.00	903.00	200.00	0.00	-0.00	-0.00	-0.00	-0.00	300.00	200.00	0.00	-0.00
157	-0.00	-0.00	-0.00	903.00	200.00	0.00	-0.00	-0.00	-0.00	-0.00	300.00	200.00	0.00	-0.00
158	-0.00	-0.00	-0.00	903.00	200.00	0.00	-0.00	-0.00	-0.00	-0.00	300.00	200.00	0.00	-0.00
159	-0.00	-0.00	-0.00	903.00	200.00	0.00	-0.00	-0.00	-0.00	-0.00	300.00	200.00	0.00	-0.00
160	0.00	0.00	0.00	903.00	200.00	0.00	0.00	-0.00	-0.00	-0.00	300.00	200.00	0.00	-0.00
161	-0.00	-0.00	-0.00	903.00	200.00	0.00	-0.00	-0.00	-0.00	-0.00	300.00	200.00	0.00	-0.00
162	-0.00	-0.00	-0.00	903.00	200.00	0.00	-0.00	-0.00	-0.00	-0.00	300.00	200.00	0.00	-0.00
163	-0.00	-0.00	-0.00	903.00	200.00	0.00	-0.00	-0.00	-0.00	-0.00	300.00	200.00	0.00	-0.00
164	-0.00	-0.00	-0.00	903.00	200.00	0.00	-0.00	-0.00	-0.00	-0.00	300.00	200.00	0.00	-0.00
165	-0.00	-0.00	-0.00	903.00	200.00	0.00	-0.00	-0.00	-0.00	-0.00	300.00	200.00	0.00	-0.00
166	-0.00	-0.00	-0.00	903.00	200.00	0.00	-0.00	-0.00	-0.00	-0.00	300.00	200.00	0.00	-0.00
167	0.00	0.00	0.00	903.00	200.00	0.00	0.00	-0.00	-0.00	-0.00	300.00	200.00	0.00	-0.00
168	-0.00	-0.00	-0.00	903.00	200.00	0.00	-0.00	-0.00	-0.00	-0.00	300.00	200.00	0.00	-0.00
169	-0.00	-0.00	-0.00	903.00	200.00	0.00	-0.00	-0.00	-0.00	-0.00	300.00	200.00	0.00	-0.00
170	-0.00	-0.00	-0.00	903.00	200.00	0.00	-0.00	-0.00	-0.00	-0.00	300.00	200.00	0.00	-0.00
171	-0.00	-0.00	-0.00	903.00	200.00	0.00	-0.00	-0.00	-0.00	-0.00	300.00	200.00	0.00	-0.00
172	0.00	0.00	0.00	903.00	200.00	0.00	0.00	-0.00	-0.00	-0.00	300.00	200.00	0.00	-0.00
173	-0.00	-0.00	-0.00	903.00	200.00	0.00	-0.00	-0.00	-0.00	-0.00	300.00	200.00	0.00	-0.00
174	-0.00	-0.00	-0.00	903.00	200.00	0.00	-0.00	-0.00	-0.00	-0.00	300.00	200.00	0.00	-0.00
175	-0.00	-0.00	-0.00	903.00	200.00	0.00	-0.00	-0.00	-0.00	-0.00	300.00	200.00	0.00	-0.00
176	0.00	0.00	0.00	903.00	200.00	0.00	0.00	-0.00	-0.00	-0.00	300.00	200.00	0.00	-0.00
177	-0.00	-0.00	-0.00	903.00	200.00	0.00	-0.00	-0.00	-0.00	-0.00	300.00	200.00	0.00	-0.00
178	-0.00	-0.00	-0.00	903.00	200.00	0.00	-0.00	-0.00	-0.00	-0.00	300.00	200.00	0.00	-0.00
179	-0.00	-0.00	-0.00	903.00	200.00	0.00	-0.00	-0.00	-0.00	-0.00	300.00	200.00	0.00	-0.00
180	-0.00	-0.00	-0.00	903.00	200.00	0.00	-0.00	-0.00	-0.00	-0.00	300.00	200.00	0.00	-0.00
181	-0.00	-0.00	-0.00	903.00	200.00	0.00	-0.00	-0.00	-0.00	-0.00	300.00	200.00	0.00	-0.00
182	-0.00	-0.00	-0.00	903.00	200.00	0.00	-0.00	-0.00	-0.00	-0.00	300.00	200.00	0.00	-0.00
183	-0.00	-0.00	-0.00	903.00	200.00	0.00	-0.00	-0.00	-0.00	-0.00	300.00	200.00	0.00	-0.00
184	-0.00	-0.00	-0.00	903.00	200.00	0.00	-0.00	-0.00	-0.00	-0.00	300.00	200.00	0.00	-0.00
185	-0.00	-0.00	-0.00	903.00	200.00	0.00	-0.00	-0.00	-0.00	-0.00	300.00	200.00	0.00	-0.00
186	-0.00	-0.00	-0.00	903.00	200.00	0.00	-0.00	-0.00	-0.00	-0.00	300.00	200.00	0.00	-0.00
187	-0.00	-0.00	-0.00	903.00	200.00	0.00	-0.00	-0.00	-0.00	-0.00	300.00	200.00	0.00	-0.00
188	0.00	0.00	0.00	903.00	200.00	0.00	0.00	-0.00	-0.00	-0.00	300.00	200.00	0.00	-0.00
189	-0.00	-0.00	-0.00	903.00	200.00	0.00	-0.00	-0.00	-0.00	-0.00	300.00	200.00	0.00	-0.00
190	-0.00	-0.00	-0.00	903.00	200.00	0.00	-0.00	-0.00	-0.00	-0.00	300.00	200.00	0.00	-0.00
191	-0.00	-0.00	-0.00	903.00	200.00	0.00	-0.00	-0.00	-0.00	-0.00	300.00	200.00	0.00	-0.00
192	0.00	0.00	0.00	903.00	200.00	0.00	0.00	-0.00	-0.00	-0.00	300.00	200.00	0.00	-0.00
193	-0.00	-0.00	-0.00	903.00	200.00	0.00	-0.00	-0.00	-0.00	-0.00	300.00	200.00	0.00	-0.00
194	-0.00	-0.00	-0.00	903.00	200.00	0.00	-0.00	-0.00	-0.00	-0.00	300.00	200.00	0.00	-0.00
195	0.00	0.00	0.00	903.00	200.00	0.00	0.00	-0.00	-0.00	-0.00	300.00	200.00	0.00	-0.00
196	-0.00	-0.00	-0.00	903.00	200.00	0.00	-0.00	-0.00	-0.00	-0.00	300.00	200.00	0.00	-0.00
197	0.00	0.00	0.00	903.00	200.00	0.00	0.00	-0.00	-0.00	-0.00	300.00	200.00	0.00	-0.00
198	-0.00	-0.00	-0.00	903.00	200.00	0.00	-0.00	-0.00	-0.00	-0.00	300.00	200.00	0.00	-0.00
199	-0.00	-0.00	-0.00	903.00	200.00	0.00	-0.00	-0.00	-0.00	-0.00	300.00	200.00	0.00	-0.00
200	-0.00	-0.00	-0.00	903.00	200.00	0.00	-0.00	-0.00	-0.00	-0.00	300.00	200.00	0.00	-0.00
201	-0.00	-0.00	-0.00	903.00	200.00	0.00	-0.00	-0.00	-0.00	-0.00	300.00	200.00	0.00	-0.00
202	-0.00	-0.00	-0.00	903.00	200.00	0.00	-0.00	-0.00	-0.00	-0.00	300.00	200.00	0.00	-0.00
203	0.00	0.00	0.00	903.00	200.00	0.00	0.00	-0.00	-0.00	-0.00	300.00	200.00	0.00	-0.00
204	0.00	0.00	0.00	903.00	200.00	0.00	0.00	-0.00	-0.00	-0.00	300.00	200.00	0.00	-0.00
205	-0.00	-0.00	-0.00	903.00	200.00	0.00	-0.00	-0.00	-0.00	-0.00	300.00	200.00	0.00	-0.00
206	0.00	0.00	0.00	903.00	200.00	0.00	0.00	-0.00	-0.00	-0.00	300.00	200.00	0.00	-0.00
207	-0.00	-0.00	-0.00	903.00	200.00	0.00	-0.00	-0.00	-0.00	-0.00	300.00	200.00	0.00	-0.00
208	-0.00	-0.00	-0.00	903.00	200.00	0.00	-0.00	-0.00	-0.00	-0.00	300.00	200.00	0.00	-0.00
209	0.00	0.00	0.00	903.00	200.00	0.00	0.00	-0.00	-0.00	-0.00	300.00	200.00	0.00	-0.00
210	0.00	0.00	0.00	903.00	200.00	0.00	0.00	-0.00	-0.00	-0.00	300.00	200.00	0.00	-0.00
211	-0.00	-0.00	-0.00	903.00	200.00	0.00	-0.00	-0.00	-0.00	-0.00	300.00	200.00	0.00	-0.00
212	-0.00	-0.00	-0.00	903.00	200.00	0.00	-0.00	-0.00	-0.00	-0.00	300.00	200.00	0.00	-0.00
213	-0.00	-0.00	-0.00	903.00	200.00	0.00	-0.00	-0.00	-0.00	-0.00	300.00	200.00	0.00	-0.00
214	0.00	0.00	0.00	903.00	200.00	0.00	0.00	-0.00	-0.00	-0.00	300.00	200.00	0.00	-0.00
215	-0.00	-0.00	-0.00	903.00	200.00	0.00	-0.00	-0.00	-0.00	-0.00	300.00	200.00	0.00	-0.00
216	0.00	0.00	0.00	903.00	200.00	0.00	0.00	-0.00	-0.00	-0.00	300.00	200.00	0.00	-0.00
217	-0.00	-0.00	-0.00	903.00	200.00	0.00	-0.00	-0.00	-0.00	-0.00	300.00	200.00	0.00	-0.00
218	-0.00	-0.00	-0.00	903.00	200.00	0.00	-0.00	-0.00	-0.00	-0.00	300.00	200.00	0.00	-0.00
219	-0.00	-0.00	-0.00	903.00	200.00	0.00	-0.00	-0.00	-0.00	-0.00	300.00	200.00	0.00	-0.00
220	-0.00	-0.00	-0.00	903.00	200.00	0.00	-0.00	-0.00	-0.00	-0.00	300.00	200.00	0.00	-0.00
221	-0.00	-0.00	-0.00	903.00	200.00	0.00	-0.00	-0.00	-0.00	-0.00	300.00	200.00	0.00	-0.00
222	-0.00	-0.00	-0.00	903.00	200.00	0.00	-0.00	-0.00	-0.00	-0.00	300.00	200.00	0.00	-0.00
223	-0.00	-0.00	-0.00	903.00	200.00	0.00	-0.00	-0.00	-0.00	-0.00	300.00	200.00	0.00	-0.00
224	0.00	0.00	0.00	903.00	200.00	0.00	0.00	-0.00	-0.00	-0.00	300.00	200.00	0.00	-0.00
225	0.00	0.00	0.00	903.00	200.00	0.00	0.00	-0.00	-0.00	-0.00	300.00	200.00	0.00	-0.00
226	-0.00	-0.00	-0.00	903.00	200.00	0.00	-0.00	-0.00	-0.00	-0.00	300.00	200.00	0.00	-0.00
227	-0.00	-0.00	-0.00	903.00	200.00	0.00	-0.00	-0.00	-0.00	-0.00	300.00	200.00	0.00	-0.00
228	0.00	0.00	0.00	903.00	200.00	0.00	0.00	-0.00	-0.00	-0.00	300.00	200.00	0.00	-0.00
229	-0.00	-0.00	-0.00	903.00	200.00	0.00	-0.00	-0.00	-0.00	-0.00	300.00	200.00	0.00	-0.00
230	-0.00	-0.00	-0.00	903.00	200.00	0.00	-0.00	-0.00	-0.00	-0.00	300.00	200.00	0.00	-0.00
231	-0.00	-0.00	-0.00	903.00	200.00	0.00	-0.00	-0.00	-0.00	-0.00	300.00	200.00	0.00	-0.00
232	-0.00	-0.00	-0.00	903.00	200.00	0.00	-0.00	-0.00	-0.00	-0.00	300.00	200.00	0.00	-0.00
233	-0.00	-0.00	-0.00	903.00	200.00	0.00	-0.00	-0.00	-0.00	-0.00	300.00	200.00	0.00	-0.00
234	-0.00	-0.00	-0.00	903.00	200.00	0.00	-0.00	-0.00	-0.00	-0.00	300.00	200.00	0.00	-0.00
235	-0.00	-0.00	-0.00	903.00	200.00	0.00	-0.00	-0.00	-0.00	-0.00	300.00	200.00	0.00	-0.00
236	0.00	0.00	0.00	903.00	200.00	0.00	0.00	-0.00	-0.00	-0.00	300.00	200.00	0.00	-0.00
237	-0.00	-0.00	-0.00	903.00	200.00	0.00	-0.00	-0.00	-0.00	-0.00	300.00	200.00	0.00	-0.00
238	0.00	0.00	0.00	903.00	200.00	0.00	0.00	-0.00	-0.00	-0.00	300.00	200.00	0.00	-0.00
239	0.00	0.00	0.00	903.00	200.00	0.00	0.00	-0.00	-0.00	-0.00	300.00	200.00	0.00	-0.00
240	-0.00	-0.00	-0.00	903.00	200.00	0.00	-0.00	-0.00	-0.00	-0.00	300.00	200.00	0.00	-0.00
241	-0.00	-0.00	-0.00	903.00	200.00	0.00	-0.00	-0.00	-0.00	-0.00	300.00	200.00	0.00	-0.00
242	0.00	0.00	0.00	903.00	200.00	0.00	0.00	-0.00	-0.00	-0.00	300.00	200.00	0.00	-0.00
243	0.00	0.00	0.00	903.00	200.00	0.00	0.00	-0.00	-0.00	-0.00	300.00	200.00	0.00	-0.00
244	-0.00	-0.00	-0.00	903.00	200.00	0.00	-0.00	-0.00	-0.00	-0.00	300.00	200.00	0.00	-0.00
245	-0.00	-0.00	-0.00	903.00	200.00	0.00	-0.00	-0.00	-0.00	-0.00	300.00	200.00	0.00	-0.00
246	0.00	0.00	0.00	903.00	200.00	0.00	0.00	-0.00	-0.00	-0.00	300.00	200.00	0.00	-0.00
247	0.00	0.00	0.00	903.00	200.00	0.00	0.00	-0.00	-0.00	-0.00	300.00	200.00	0.00	-0.00
248	-0.00	-0.00	-0.00	903.00	200.00	0.00	-0.00	-0.00	-0.00	-0.00	300.00	200.00	0.00	-0.00
249	-0.00	-0.00	-0.00	903.00	200.00	0.00	-0.00	-0.00	-0.00	-0.00	300.00	200.00	0.00	-0.00
250	-0.00	-0.00	-0.00	903.00	200.00	0.00	-0.00	-0.00	-0.00	-0.00	300.00	200.00	0.00	-0.00
251	0.00	0.00	0.00	903.00	200.00	0.00	0.00	-0.00	-0.00	-0.00	300.00	200.00	0.00	-0.00
252	-0.00	-0.00	-0.00	903.00	200.00	0.00	-0.00	-0.00	-0.00	-0.00	300.00	200.00	0.00	-0.00
253	-0.00	-0.00	-0.00	903.00	200.00	0.00	-0.00	-0.00	-0.00	-0.00	300.00	200.00	0.00	-0.00
254	-0.00	-0.00	-0.00	903.00	200.00	0.00	-0.00	-0.00	-0.00	-0.00	300.00	200.00	0.00	-0.00
255	0.00	0.00	0.00	903.00	200.00	0.00	0.00	-0.00	-0.00	-0.00	300.00	200.00	0.00	-0.00
256	-0.00	-0.00	-0.00	903.00	200.00	0.00	-0.00	-0.00	-0.00	-0.00	300.00	200.00	0.00	-0.00
257	-0.00	-0.00	-0.00	903.00	200.00	0.00	-0.00	-0.00	-0.00	-0.00	300.00	200.00	0.00	-0.00
258	-0.00	-0.00	-0.00	903.00	200.00	0.00	-0.00	-0.00	-0.00	-0.00	300.00	200.00	0.00	-0.00
259	0.00	0.00	0.00	903.00	200.00	0.00	0.00	-0.00	-0.00	-0.00	300.00	200.00	0.00	-0.00
260	-0.00	-0.00	-0.00	903.00	200.00	0.00	-0.00	-0.00	-0.00	-0.00	300.00	200.00	0.00	-0.00
261	-0.00	-0.00	-0.00	903.00	200.00	0.00	-0.00	-0.00	-0.00	-0.00	300.00	200.00	0.00	-0.00
262	-0.00	-0.00	-0.00	903.00	200.00	0.00	-0.00	-0.00	-0.00	-0.00	300.00	200.00	0.00	-0.00
263	0.00	0.00	0.00	903.00	200.00	0.00	0.00	-0.00	-0.00	-0.00	300.00	200.00	0.00	-0.00
264	-0.00	-0.00	-0.00	903.00	200.00	0.00	-0.00	-0.00	-0.00	-0.00	300.00	200.00	0.00	-0.00
265	-0.00	-0.00	-0.00	903.00	200.00	0.00	-0.00	-0.00	-0.00	-0.00	300.00	200.00	0.00	-0.00
266	-0.00	-0.00	-0.00	903.00	200.00	0.00	-0.00	-0.00	-0.00	-0.00	300.00	200.00	0.00	-0.00
267	-0.00	-0.00	-0.00	903.00	200.00	0.00	-0.00	-0.00	-0.00	-0.00	300.00	200.00	0.00	-0.00
268	-0.00	-0.00	-0.00	903.00	200.00	0.00	-0.00	-0.00	-0.00	-0.00	300.00	200.00	0.00	-0.00
269	-0.00	-0.00	-0.00	903.00	200.00	0.00	-0.00	-0.00	-0.00	-0.00	300.00	200.00	0.00	-0.00
270	-0.00	-0.00	-0.00	903.00	200.00	0.00	-0.00	-0.00	-0.00	-0.00	300.00	200.00	0.00	-0.00
271	-0.00	-0.00	-0.00	903.00	200.00	0.00	-0.00	-0.00	-0.00	-0.00	300.00	200.00	0.00	-0.00
272	-0.00	-0.00	-0.00	903.00	200.00	0.00	-0.00	-0.00	-0.00	-0.00	300.00	200.00	0.00	-0.00
273	0.00	0.00	0.00	903.00	200.00	0.00	0.00	-0.00	-0.00	-0.00	300.00	200.00	0.00	-0.00
274	-0.00	-0.00	-0.00	903.00	200.00	0.00	-0.00	-0.00	-0.00	-0.00	300.00	200.00	0.00	-0.00
275	-0.00	-0.00	-0.00	903.00	200.00	0.00	-0.00	-0.00	-0.00	-0.00	300.00	200.00	0.00	-0.00
276	-0.00	-0.00	-0.00	903.00	200.00	0.00	-0.00	-0.00	-0.00	-0.00	300.00	200.00	0.00	-0.00
277	-0.00	-0.00	-0.00	903.00	200.00	0.00	-0.00	-0.00	-0.00	-0.00	300.00	200.00	0.00	-0.00
278	0.00	0.00	0.00	903.00	200.00	0.00	0.00	-0.00	-0.00	-0.00	300.00	200.00	0.00	-0.00
279	-0.00	-0.00	-0.00	903.00	200.00	0.00	-0.00	-0.00	-0.00	-0.00	300.00	200.00	0.00	-0.00
280	-0.00	-0.00	-0.00	903.00	200.00	0.00	-0.00	-0.00	-0.00	-0.00	300.00	200.00	0.00	-0.00
281	18.31	2.67	16.78	1167.55	301.82	0.00	-5594.08	-0.00	-0.00	-0.00	300.00	200.00	0.00	-0.00
282	-0.00	-0.00	-0.00	903.00	200.00	0.00	-0.00	-0.00	-0.00	-0.00	300.00	200.00	0.00	-0.00
283	-0.00	-0.00	-0.00	903.00	200.00	0.00	-0.00	-0.00	-0.00	-0.00	300.00	200.00	0.00	-0.00
284	-0.00	-0.00	-0.00	903.00	200.00	0.00	-0.00	-0.00	-0.00	-0.00	300.00	200.00	0.00	-0.00
285	-0.00	-0.00	-0.00	903.00	200.00	0.00	-0.00	-0.00	-0.00	-0.00	300.00	200.00	0.00	-0.00
286	-0.00	-0.00	-0.00	903.00	200.00	0.00	-0.00	-0.00	-0.00	-0.00	300.00	200.00	0.00	-0.00
287	-0.00	-0.00	-0.00	903.00	200.00	0.00	-0.00	-0.00	-0.00	-0.00	300.00	200.00	0.00	-0.00
288	-0.00	-0.00	-0.00	903.00	200.00	0.00	-0.00	-0.00	-0.00	-0.00	300.00	200.00	0.00	-0.00
289	-0.00	-0.00	-0.00	903.00	200.00	0.00	-0.00	-0.00	-0.00	-0.00	300.00	200.00	0.00	-0.00
290	-0.00	-0.00	-0.00	903.00	200.00	0.00	-0.00	-0.00	-0.00	-0.00	300.00	200.00	0.00	-0.00
291	-0.00	-0.00	-0.00	903.00	200.00	0.00	-0.00	-0.00	-0.00	-0.00	300.00	200.00	0.00	-0.00
292	-0.00	-0.00	-0.00	903.00	200.00	0.00	-0.00	-0.00	-0.00	-0.00	300.00	200.00	0.00	-0.00
293	-0.00	-0.00	-0.00	903.00	200.00	0.00	-0.00	-0.00	-0.00	-0.00	300.00	200.00	0.00	-0.00
294	-0.00	-0.00	-0.00	903.00	200.00	0.00	-0.00	-0.00	-0.00	-0.00	300.00	200.00	0.00	-0.00
295	-0.00	-0.00	-0.00	903.00	200.00	0.00	-0.00	-0.00	-0.00	-0.00	300.00	200.00	0.00	-0.00
296	-0.00	-0.00	-0.00	903.00	200.00	0.00	-0.00	-0.00	-0.00	-0.00	300.00	200.00	0.00	-0.00
297	-0.00	-0.00	-0.00	903.00	200.00	0.00	-0.00	-0.00	-0.00	-0.00	300.00	200.00	0.00	-0.00
298	-0.00	-0.00	-0.00	903.00	200.00	0.00	-0.00	-0.00	-0.00	-0.00	300.00	200.00	0.00	-0.00
299	-0.00	-0.00	-0.00	903.00	200.00	0.00	-0.00	-0.00	-0.00	-0.00	300.00	200.00	0.00	-0.00
300	-0.00	-0.00	-0.00	903.00	200.00	0.00	-0.00	-0.00	-0.00	-0.00	300.00	200.00	0.00	-0.00
301	-0.00	-0.00	-0.00	903.00	200.00	0.00	-0.00	-0.00	-0.00	-0.00	300.00	200.00	0.00	-0.00
302	-0.00	-0.00	-0.00	903.00	200.00	0.00	-0.00	-0.00	-0.00	-0.00	300.00	200.00	0.00	-0.00
303	-0.00	-0.00	-0.00	903.00	200.00	0.00	-0.00	-0.00	-0.00	-0.00	300.00	200.00	0.00	-0.00
304	-0.00	-0.00	-0.00	903.00	200.00	0.00	-0.00	-0.00	-0.00	-0.00	300.00	200.00	0.00	-0.00
305	-0.00	-0.00	-0.00	903.00	200.00	0.00	-0.00	-0.00	-0.00	-0.00	300.00	200.00	0.00	-0.00
306	-0.00	-0.00	-0.00	903.00	200.00	0.00	-0.00	-0.00	-0.00	-0.00	300.00	200.00	0.00	-0.00
307	-0.00	-0.00	-0.00	903.00	200.00	0.00	-0.00	-0.00	-0.00	-0.00	300.00	200.00	0.00	-0.00
308	-0.00	-0.00	-0.00	903.00	200.00	0.00	-0.00	-0.00	-0.00	-0.00	300.00	200.00	0.00	-0.00
309	-0.00	-0.00	-0.00	903.00	200.00	0.00	-0.00	-0.00	-0.00	-0.00	300.00	200.00	0.00	-0.00
310	-0.00	-0.00	-0.00	903.00	200.00	0.00	-0.00	-0.00	-0.00	-0.00	300.00	200.00	0.00	-0.00
311	-0.00	-0.00	-0.00	903.00	200.00	0.00	-0.00	-0.00	-0.00	-0.00	300.00	200.00	0.00	-0.00
312	-0.00	-0.00	-0.00	903.00	200.00	0.00	-0.00	-0.00	-0.00	-0.00	300.00	200.00	0.00	-0.00
313	-0.00	-0.00	-0.00	903.00	200.00	0.00	-0.00	-0.00	-0.00	-0.00	300.00	200.00	0.00	-0.00
314	-0.00	-0.00	-0.00	903.00	200.00	0.00	-0.00	-0.00	-0.00	-0.00	300.00	200.00	0.00	-0.00
315	-0.00	-0.00	-0.00	903.00	200.00	0.00	-0.00	-0.00	-0.00	-0.00	300.00	200.00	0.00	-0.00
316	-0.00	-0.00	-0.00	903.00	200.00	0.00	-0.00	-0.00	-0.00	-0.00	300.00	200.00	0.00	-0.00
317	-0.00	-0.00	-0.00	903.00	200.00	0.00	-0.00	0.00	0.00	0.00	300.00	200.00	0.00	0.00
318	-0.00	-0.00	-0.00	903.00	200.00	0.00	-0.00	-0.00	-0.00	-0.00	300.00	200.00	0.00	-0.00
319	-0.00	-0.00	-0.00	903.00	200.00	0.00	-0.00	-0.00	-0.00	-0.00	300.00	200.00	0.00	-0.00
320	-0.00	-0.00	-0.00	903.00	200.00	0.00	-0.00	-0.00	-0.00	-0.00	300.00	200.00	0.00	-0.00
321	-0.00	-0.00	-0.00	903.00	200.00	0.00	-0.00	-0.00	-0.00	-0.00	300.00	200.00	0.00	-0.00
322	-0.00	-0.00	-0.00	903.00	200.00	0.00	-0.00	-0.00	-0.00	-0.00	300.00	200.00	0.00	-0.00
323	-0.00	-0.00	-0.00	903.00	200.00	0.00	-0.00	-0.00	-0.00	-0.00	300.00	200.00	0.00	-0.00
324	-0.00	-0.00	-0.00	903.00	200.00	0.00	-0.00	-0.00	-0.00	-0.00	300.00	200.00	0.00	-0.00
325	-0.00	-0.00	-0.00	903.00	200.00	0.00	-0.00	-0.00	-0.00	-0.00	300.00	200.00	0.00	-0.00
326	-0.00	-0.00	-0.00	903.00	200.00	0.00	-0.00	-0.00	-0.00	-0.00	300.00	200.00	0.00	-0.00
327	-0.00	-0.00	-0.00	903.00	200.00	0.00	-0.00	-0.00	-0.00	-0.00	300.00	200.00	0.00	-0.00
328	-0.00	-0.00	-0.00	903.00	200.00	0.00	-0.00	-0.00	-0.00	-0.00	300.00	200.00	0.00	-0.00
329	-0.00	-0.00	-0.00	903.00	200.00	0.00	-0.00	-0.00	-0.00	-0.00	300.00	200.00	0.00	-0.00
330	-0.00	-0.00	-0.00	903.00	200.00	0.00	-0.00	-0.00	-0.00	-0.00	300.00	200.00	0.00	-0.00
331	-0.00	-0.00	-0.00	903.00	200.00	0.00	-0.00	-0.00	-0.00	-0.00	300.00	200.00	0.00	-0.00
332	-0.00	-0.00	-0.00	903.00	200.00	0.00	-0.00	-0.00	-0.00	-0.00	300.00	200.00	0.00	-0.00
333	-0.00	-0.00	-0.00	903.00	200.00	0.00	-0.00	-0.00	-0.00	-0.00	300.00	200.00	0.00	-0.00
334	-0.00	-0.00	-0.00	903.00	200.00	0.00	-0.00	-0.00	-0.00	-0.00	300.00	200.00	0.00	-0.00
335	-0.00	-0.00	-0.00	903.00	200.00	0.00	-0.00	-0.00	-0.00	-0.00	300.00	200.00	0.00	-0.00
336	-0.00	-0.00	-0.00	903.00	200.00	0.00	-0.00	-0.00	-0.00	-0.00	300.00	200.00	0.00	-0.00
337	-0.00	-0.00	-0.00	903.00	200.00	0.00	-0.00	-0.00	-0.00	-0.00	300.00	200.00	0.00	-0.00
338	-0.00	-0.00	-0.00	903.00	200.00	0.00	-0.00	-0.00	-0.00	-0.00	300.00	200.00	0.00	-0.00
339	-0.00	-0.00	-0.00	903.00	200.00	0.00	-0.00	-0.00	-0.00	-0.00	300.00	200.00	0.00	-0.00
340	-0.00	-0.00	-0.00	903.00	200.00	0.00	-0.00	-0.00	-0.00	-0.00	300.00	200.00	0.00	-0.00
341	-0.00	-0.00	-0.00	903.00	200.00	0.00	-0.00	-0.00	-0.00	-0.00	300.00	200.00	0.00	-0.00
342	-0.00	-0.00	-0.00	903.00	200.00	0.00	-0.00	-0.00	-0.00	-0.00	300.00	200.00	0.00	-0.00
343	-0.00	-0.00	-0.00	903.00	200.00	0.00	-0.00	-0.00	-0.00	-0.00	300.00	200.00	0.00	-0.00
344	-0.00	-0.00	-0.00	903.00	200.00	0.00	-0.00	-0.00	-0.00	-0.00	300.00	200.00	0.00	-0.00
345	-0.00	-0.00	-0.00	903.00	200.00	0.00	-0.00	-0.00	-0.00	-0.00	300.00	200.00	0.00	-0.00
346	-0.00	-0.00	-0.00	903.00	200.00	0.00	-0.00	-0.00	-0.00	-0.00	300.00	200.00	0.00	-0.00
347	-0.00	-0.00	-0.00	903.00	200.00	0.00	-0.00	-0.00	-0.00	-0.00	300.00	200.00	0.00	-0.00
348	-0.00	-0.00	-0.00	903.00	200.00	0.00	-0.00	-0.00	-0.00	-0.00	300.00	200.00	0.00	-0.00
349	-0.00	-0.00	-0.00	903.00	200.00	0.00	-0.00	-0.00	-0.00	-0.00	300.00	200.00	0.00	-0.00
350	-0.00	-0.00	-0.00	903.00	200.00	0.00	-0.00	-0.00	-0.00	-0.00	300.00	200.00	0.00	-0.00
351	-0.00	-0.00	-0.00	903.00	200.00	0.00	-0.00	-0.00	-0.00	-0.00	300.00	200.00	0.00	-0.00
352	-0.00	-0.00	-0.00	903.00	200.00	0.00	-0.00	-0.00	-0.00	-0.00	300.00	200.00	0.00	-0.00
353	-0.00	-0.00	-0.00	903.00	200.00	0.00	-0.00	-0.00	-0.00	-0.00	300.00	200.00	0.00	-0.00
354	-0.00	-0.00	-0.00	903.00	200.00	0.00	-0.00	-0.00	-0.00	-0.00	300.00	200.00	0.00	-0.00
355	-0.00	-0.00	-0.00	903.00	200.00	0.00	-0.00	-0.00	-0.00	-0.00	300.00	200.00	0.00	-0.00
356	-0.00	-0.00	-0.00	903.00	200.00	0.00	-0.00	-0.00	-0.00	-0.00	300.00	200.00	0.00	-0.00
357	-0.00	-0.00	-0.00	903.00	200.00	0.00	-0.00	-0.00	-0.00	-0.00	300.00	200.00	0.00	-0.00
358	-0.00	-0.00	-0.00	903.00	200.00	0.00	-0.00	-0.00	-0.00	-0.00	300.00	200.00	0.00	-0.00
359	-0.00	-0.00	-0.00	903.00	200.00	0.00	-0.00	-0.00	-0.00	-0.00	300.00	200.00	0.00	-0.00
360	-0.00	-0.00	-0.00	903.00	200.00	0.00	-0.00	-0.00	-0.00	-0.00	300.00	200.00	0.00	-0.00
361	-0.00	-0.00	-0.00	903.00	200.00	0.00	-0.00	-0.00	-0.00	-0.00	300.00	200.00	0.00	-0.00
362	-0.00	-0.00	-0.00	903.00	200.00	0.00	-0.00	-0.00	-0.00	-0.00	300.00	200.00	0.00	-0.00
363	-0.00	-0.00	-0.00	903.00	200.00	0.00	-0.00	-0.00	-0.00	-0.00	300.00	200.00	0.00	-0.00
364	-0.00	-0.00	-0.00	903.00	200.00	0.00	-0.00	-0.00	-0.00	-0.00	300.00	200.00	0.00	-0.00
365	-0.00	-0.00	-0.00	903.00	200.00	0.00	-0.00	-0.00	-0.00	-0.00	300.00	200.00	0.00	-0.00
366	-0.00	-0.00	-0.00	903.00	200.00	0.00	-0.00	-0.00	-0.00	-0.00	300.00	200.00	0.00	-0.00
367	-0.00	-0.00	-0.00	903.00	200.00	0.00	-0.00	-0.00	-0.00	-0.00	300.00	200.00	0.00	-0.00
368	-0.00	-0.00	-0.00	903.00	200.00	0.00	-0.00	-0.00	-0.00	-0.00	300.00	200.00	0.00	-0.00
369	-0.00	-0.00	-0.00	903.00	200.00	0.00	-0.00	-0.00	-0.00	-0.00	300.00	200.00	0.00	-0.00
370	-0.00	-0.00	-0.00	903.00	200.00	0.00	-0.00	-0.00	-0.00	-0.00	300.00	200.00	0.00	-0.00
371	-0.00	-0.00	-0.00	903.00	200.00	0.00	-0.00	-0.00	-0.00	-0.00	300.00	200.00	0.00	-0.00
372	-0.00	-0.00	-0.00	903.00	200.00	0.00	-0.00	-0.00	-0.00	-0.00	300.00	200.00	0.00	-0.00
373	-0.00	-0.00	-0.00	903.00	200.00	0.00	-0.00	-0.00	-0.00	-0.00	300.00	200.00	0.00	-0.00
374	-0.00	-0.00	-0.00	903.00	200.00	0.00	-0.00	-0.00	-0.00	-0.00	300.00	200.00	0.00	-0.00
375	-0.00	-0.00	-0.00	903.00	200.00	0.00	-0.00	-0.00	-0.00	-0.00	300.00	200.00	0.00	-0.00
376	-0.00	-0.00	-0.00	903.00	200.00	0.00	-0.00	-0.00	-0.00	-0.00	300.00	200.00	0.00	-0.00
377	-0.00	-0.00	-0.00	903.00	200.00	0.00	-0.00	-0.00	-0.00	-0.00	300.00	200.00	0.00	-0.00
378	-0.00	-0.00	-0.00	903.00	200.00	0.00	-0.00	-0.00	-0.00	-0.00	300.00	200.00	0.00	-0.00
379	-0.00	-0.00	-0.00	903.00	200.00	0.00	-0.00	-0.00	-0.00	-0.00	300.00	200.00	0.00	-0.00
380	-0.00	-0.00	-0.00	903.00	200.00	0.00	-0.00	-0.00	-0.00	-0.00	300.00	200.00	0.00	-0.00
381	-0.00	-0.00	-0.00	903.00	200.00	0.00	-0.00	-0.00	-0.00	-0.00	300.00	200.00	0.00	-0.00
382	-0.00	-0.00	-0.00	903.00	200.00	0.00	-0.00	-0.00	-0.00	-0.00	300.00	200.00	0.00	-0.00
383	-0.00	-0.00	-0.00	903.00	200.00	0.00	-0.00	-0.00	-0.00	-0.00	300.00	200.00	0.00	-0.00
384	-0.00	-0.00	-0.00	903.00	200.00	0.00	-0.00	-0.00	-0.00	-0.00	300.00	200.00	0.00	-0.00
385	-0.00	-0.00	-0.00	903.00	200.00	0.00	-0.00	-0.00	-0.00	-0.00	300.00	200.00	0.00	-0.00
386	-0.00	-0.00	-0.00	903.00	200.00	0.00	-0.00	-0.00	-0.00	-0.00	300.00	200.00	0.00	-0.00
387	-0.00	-0.00	-0.00	903.00	200.00	0.00	-0.00	-0.00	-0.00	-0.00	300.00	200.00	0.00	-0.00
388	-0.00	-0.00	-0.00	903.00	200.00	0.00	-0.00	-0.00	-0.00	-0.00	300.00	200.00	0.00	-0.00
389	-0.00	-0.00	-0.00	903.00	200.00	0.00	-0.00	-0.00	-0.00	-0.00	300.00	200.00	0.00	-0.00
390	-0.00	-0.00	-0.00	903.00	200.00	0.00	-0.00	-0.00	-0.00	-0.00	300.00	200.00	0.00	-0.00
391	42.50	-8.09	30.21	1139.36	298.99	0.00	-5119.94	-0.00	-0.00	-0.00	300.00	200.00	0.00	-0.00
392	28.76	-7.63	174.87	964.52	152.01	0.00	-13041.80	-0.00	-0.00	-0.00	300.00	200.00	0.00	-0.00
393	24.87	-12.82	215.76	940.34	135.50	0.00	-11425.25	-0.00	-0.00	-0.00	300.00	200.00	0.00	-0.00
394	44.48	-21.29	203.40	939.23	139.68	0.00	-10769.23	-0.00	-0.00	-0.00	300.00	200.00	0.00	-0.00
395	65.92	-17.93	238.04	936.46	139.87	0.00	-10115.61	-0.00	-0.00	-0.00	300.00	200.00	0.00	-0.00
396	89.34	-10.60	258.18	930.66	137.83	0.00	-9633.04	-0.00	-0.00	-0.00	300.00	200.00	0.00	-0.00
397	90.10	-11.37	274.66	926.67	135.89	0.00	-9329.90	-0.00	-0.00	-0.00	300.00	200.00	0.00	-0.00
398	73.93	-13.73	287.78	922.41	132.77	0.00	-9716.41	-0.00	-0.00	-0.00	300.00	200.00	0.00	-0.00
399	67.06	-13.20	312.04	916.35	129.39	0.00	-9457.23	-0.00	-0.00	-0.00	300.00	200.00	0.00	-0.00
400	81.02	0.99	350.04	903.78	122.23	0.00	-7881.16	-0.00	-0.00	-0.00	300.00	200.00	0.00	-0.00
401	99.64	13.28	371.86	892.41	115.14	0.00	-6186.14	-0.00	-0.00	-0.00	300.00	200.00	0.00	-0.00
402	101.78	18.92	395.66	886.22	112.23	0.00	-5228.51	-0.00	-0.00	-0.00	300.00	200.00	0.00	-0.00
403	92.70	21.74	411.99	881.78	109.93	0.00	-3539.40	-0.00	-0.00	-0.00	300.00	200.00	0.00	-0.00
404	87.81	21.21	406.19	879.67	109.09	0.00	-2521.60	-0.00	-0.00	-0.00	300.00	200.00	0.00	-0.00
405	83.24	23.73	402.07	877.72	108.24	0.00	-1453.76	-0.00	-0.00	-0.00	300.00	200.00	0.00	-0.00
406	80.72	30.06	404.97	874.63	106.78	0.00	-171.34	-0.00	-0.00	-0.00	300.00	200.00	0.00	-0.00
407	80.57	35.78	415.04	871.46	104.85	0.00	901.71	-0.00	-0.00	-0.00	300.00	200.00	0.00	-0.00
408	84.84	40.13	430.45	868.23	102.94	0.00	920.36	-0.00	-0.00	-0.00	300.00	200.00	0.00	-0.00
409	87.74	41.28	453.80	866.38	102.35	0.00	1206.73	-0.00	-0.00	-0.00	300.00	200.00	0.00	-0.00
410	88.65	38.68	480.04	866.00	102.48	0.00	1185.58	-0.00	-0.00	-0.00	300.00	200.00	0.00	-0.00
411	89.72	35.25	507.20	865.55	102.53	0.00	1043.40	-0.00	-0.00	-0.00	300.00	200.00	0.00	-0.00
412	90.33	32.88	535.28	865.12	102.74	0.00	1271.71	-0.00	-0.00	-0.00	300.00	200.00	0.00	-0.00
413	90.41	30.14	557.56	864.99	103.12	0.00	1107.20	-0.00	-0.00	-0.00	300.00	200.00	0.00	-0.00
414	89.26	29.60	576.93	865.07	102.99	0.00	1114.82	-0.00	-0.00	-0.00	300.00	200.00	0.00	-0.00
415	87.97	30.29	593.41	864.35	102.60	0.00	864.98	-0.00	-0.00	-0.00	300.00	200.00	0.00	-0.00
416	86.44	31.89	604.10	863.98	102.30	0.00	649.77	-0.00	-0.00	-0.00	300.00	200.00	0.00	-0.00
417	84.30	34.33	612.49	863.61	101.89	0.00	222.50	-0.00	-0.00	-0.00	300.00	200.00	0.00	-0.00
418	82.24	37.92	618.29	862.50	100.94	0.00	-134.37	-0.00	-0.00	-0.00	300.00	200.00	0.00	-0.00
419	79.42	41.20	622.25	861.73	100.10	0.00	-31.43	-0.00	-0.00	-0.00	300.00	200.00	0.00	-0.00
420	77.06	44.02	625.46	860.62	99.44	0.00	-24.08	-0.00	-0.00	-0.00	300.00	200.00	0.00	-0.00
421	73.78	46.39	627.75	859.68	99.03	0.00	167.51	-0.00	-0.00	-0.00	300.00	200.00	0.00	-0.00
422	70.65	47.23	628.36	858.93	98.79	0.00	469.82	-0.00	-0.00	-0.00	300.00	200.00	0.00	-0.00
423	67.83	46.23	629.12	857.81	98.47	0.00	444.34	-0.00	-0.00	-0.00	300.00	200.00	0.00	-0.00
424	64.39	44.40	628.66	856.98	98.40	0.00	490.67	-0.00	-0.00	-0.00	300.00	200.00	0.00	-0.00
425	61.26	41.12	628.20	856.07	98.23	0.00	318.15	-0.00	-0.00	-0.00	300.00	200.00	0.00	-0.00
426	58.21	38.53	625.76	855.16	98.07	0.00	327.33	-0.00	-0.00	-0.00	300.00	200.00	0.00	-0.00
427	55.39	35.40	623.32	854.31	98.31	0.00	73.70	-0.00	-0.00	-0.00	300.00	200.00	0.00	-0.00
428	53.02	33.49	618.59	853.12	97.93	0.00	-56.78	-0.00	-0.00	-0.00	300.00	200.00	0.00	-0.00
429	50.58	32.12	613.56	851.97	97.79	0.00	-189.44	-0.00	-0.00	-0.00	300.00	200.00	0.00	-0.00
430	48.37	31.51	607.15	850.90	97.56	0.00	-315.01	-0.00	-0.00	-0.00	300.00	200.00	0.00	-0.00
431	46.23	31.36	601.96	849.54	97.39	0.00	-389.87	-0.00	-0.00	-0.00	300.00	200.00	0.00	-0.00
432	44.10	31.43	595.86	848.30	96.75	0.00	-453.47	-0.00	-0.00	-0.00	300.00	200.00	0.00	-0.00
433	41.89	31.81	591.74	846.53	96.49	0.00	-478.85	-0.00	-0.00	-0.00	300.00	200.00	0.00	-0.00
434	40.21	31.89	589.45	845.22	96.14	0.00	-524.99	-0.00	-0.00	-0.00	300.00	200.00	0.00	-0.00
435	38.91	32.35	588.07	843.84	95.85	0.00	-628.18	-0.00	-0.00	-0.00	300.00	200.00	0.00	-0.00
436	37.92	32.50	587.92	842.03	95.41	0.00	-840.14	-0.00	-0.00	-0.00	300.00	200.00	0.00	-0.00
437	36.01	32.65	588.84	840.89	95.21	0.00	-944.35	-0.00	-0.00	-0.00	300.00	200.00	0.00	-0.00
438	34.26	32.42	591.58	839.94	95.07	0.00	-1045.97	-0.00	-0.00	-0.00	300.00	200.00	0.00	-0.00
439	32.50	32.27	594.48	838.63	94.92	0.00	-1177.59	-0.00	-0.00	-0.00	300.00	200.00	0.00	-0.00
440	30.36	31.89	598.45	837.52	94.90	0.00	-1286.34	-0.00	-0.00	-0.00	300.00	200.00	0.00	-0.00
441	27.92	31.89	601.65	836.65	94.95	0.00	-1389.68	-0.00	-0.00	-0.00	300.00	200.00	0.00	-0.00
442	25.41	31.51	604.86	835.80	94.95	0.00	-1535.38	-0.00	-0.00	-0.00	300.00	200.00	0.00	-0.00
443	22.96	31.28	607.30	834.78	94.77	0.00	-1701.70	-0.00	-0.00	-0.00	300.00	200.00	0.00	-0.00
444	20.68	31.20	609.74	833.71	94.94	0.00	-1817.97	-0.00	-0.00	-0.00	300.00	200.00	0.00	-0.00
445	18.01	30.90	611.27	832.53	94.76	0.00	-1983.42	-0.00	-0.00	-0.00	300.00	200.00	0.00	-0.00
446	15.87	30.75	612.64	831.64	94.60	0.00	-2110.84	-0.00	-0.00	-0.00	300.00	200.00	0.00	-0.00
447	13.35	30.90	614.32	830.65	94.68	0.00	-2260.33	-0.00	-0.00	-0.00	300.00	200.00	0.00	-0.00
448	10.38	30.90	615.69	829.62	94.72	0.00	-2303.91	-0.00	-0.00	-0.00	300.00	200.00	0.00	-0.00
449	7.71	30.52	617.52	828.72	94.93	0.00	-2479.61	-0.00	-0.00	-0.00	300.00	200.00	0.00	-0.00
450	5.04	30.52	617.83	827.72	94.99	0.00	-2511.58	-0.00	-0.00	-0.00	300.00	200.00	0.00	-0.00
451	2.52	30.44	619.51	826.82	95.17	0.00	-2682.69	-0.00	-0.00	-0.00	300.00	200.00	0.00	-0.00
452	0.31	30.21	620.42	825.75	95.18	0.00	-2802.13	-0.00	-0.00	-0.00	300.00	200.00	0.00	-0.00
453	-1.75	30.52	621.19	824.81	95.36	0.00	-2923.46	-0.00	-0.00	-0.00	300.00	200.00	0.00	-0.00
454	-4.20	30.75	623.02	823.72	95.47	0.00	-2983.17	-0.00	-0.00	-0.00	300.00	200.00	0.00	-0.00
455	-5.87	30.90	623.93	822.59	95.77	0.00	-3128.65	-0.00	-0.00	-0.00	300.00	200.00	0.00	-0.00
456	-7.78	31.13	624.39	821.33	95.75	0.00	-3192.47	-0.00	-0.00	-0.00	300.00	200.00	0.00	-0.00
457	-9.84	31.36	625.61	819.95	95.95	0.00	-3329.82	-0.00	-0.00	-0.00	300.00	200.00	0.00	-0.00
458	-11.90	31.13	626.83	818.65	95.96	0.00	-3460.37	-0.00	-0.00	-0.00	300.00	200.00	0.00	-0.00
459	-13.66	31.51	627.90	817.19	96.23	0.00	-3592.46	-0.00	-0.00	-0.00	300.00	200.00	0.00	-0.00
460	-15.95	31.74	628.20	815.63	96.19	0.00	-3605.45	-0.00	-0.00	-0.00	300.00	200.00	0.00	-0.00
461	-18.16	31.81	627.44	813.77	96.16	0.00	-3652.80	-0.00	-0.00	-0.00	300.00	200.00	0.00	-0.00
462	-19.99	31.89	626.53	811.74	96.15	0.00	-3734.32	-0.00	-0.00	-0.00	300.00	200.00	0.00	-0.00
463	-21.90	31.81	624.24	809.21	96.16	0.00	-3783.24	-0.00	-0.00	-0.00	300.00	200.00	0.00	-0.00
464	-22.96	31.89	622.25	806.85	96.13	0.00	-3772.21	-0.00	-0.00	-0.00	300.00	200.00	0.00	-0.00
465	-23.88	31.66	620.42	804.35	95.92	0.00	-3843.96	-0.00	-0.00	-0.00	300.00	200.00	0.00	-0.00
466	-24.57	31.81	617.68	801.32	95.85	0.00	-3796.63	-0.00	-0.00	-0.00	300.00	200.00	0.00	-0.00
467	-25.02	31.74	615.08	798.14	95.46	0.00	-3874.83	-0.00	-0.00	-0.00	300.00	200.00	0.00	-0.00
468	-25.33	31.51	612.64	794.88	95.39	0.00	-3831.24	-0.00	-0.00	-0.00	300.00	200.00	0.00	-0.00
469	-25.41	31.74	611.27	791.19	95.06	0.00	-3810.29	-0.00	-0.00	-0.00	300.00	200.00	0.00	-0.00
470	-24.64	31.81	610.66	787.63	94.65	0.00	-3850.15	-0.00	-0.00	-0.00	300.00	200.00	0.00	-0.00
471	-24.26	32.50	610.66	783.73	94.20	0.00	-3696.40	-0.00	-0.00	-0.00	300.00	200.00	0.00	-0.00
472	-24.41	33.19	611.72	779.83	93.84	0.00	-3482.68	-0.00	-0.00	-0.00	300.00	200.00	0.00	-0.00
473	-24.34	33.95	611.72	776.09	93.34	0.00	-3372.08	-0.00	-0.00	-0.00	300.00	200.00	0.00	-0.00
474	-24.49	34.33	613.25	772.52	92.91	0.00	-3334.62	-0.00	-0.00	-0.00	300.00	200.00	0.00	-0.00
475	-25.02	34.87	616.30	768.71	92.40	0.00	-3336.80	-0.00	-0.00	-0.00	300.00	200.00	0.00	-0.00
476	-25.86	35.93	619.20	765.57	92.02	0.00	-3186.25	-0.00	-0.00	-0.00	300.00	200.00	0.00	-0.00
477	-27.31	36.62	622.71	762.45	91.45	0.00	-3194.63	-0.00	-0.00	-0.00	300.00	200.00	0.00	-0.00
478	-28.84	37.46	626.53	759.14	91.04	0.00	-3210.12	-0.00	-0.00	-0.00	300.00	200.00	0.00	-0.00
479	-31.43	37.99	630.80	756.77	90.71	0.00	-3093.89	-0.00	-0.00	-0.00	300.00	200.00	0.00	-0.00
480	-34.03	39.06	634.61	754.33	90.41	0.00	-3006.32	-0.00	-0.00	-0.00	300.00	200.00	0.00	-0.00
481	-37.23	39.90	639.50	752.39	90.15	0.00	-2992.46	-0.00	-0.00	-0.00	300.00	200.00	0.00	-0.00
482	-40.66	40.97	643.46	750.69	90.06	0.00	-2861.98	-0.00	-0.00	-0.00	300.00	200.00	0.00	-0.00
483	-44.71	41.28	646.97	749.32	90.05	0.00	-2794.43	-0.00	-0.00	-0.00	300.00	200.00	0.00	-0.00
484	-49.67	41.05	650.33	748.28	89.96	0.00	-2763.77	-0.00	-0.00	-0.00	300.00	200.00	0.00	-0.00
485	-54.47	40.97	652.77	747.95	90.23	0.00	-2774.22	-0.00	-0.00	-0.00	300.00	200.00	0.00	-0.00
486	-58.98	40.59	652.77	747.11	90.18	0.00	-2851.65	-0.00	-0.00	-0.00	300.00	200.00	0.00	-0.00
487	-64.32	40.59	651.55	746.33	90.35	0.00	-2816.41	-0.00	-0.00	-0.00	300.00	200.00	0.00	-0.00
488	-68.97	40.59	648.96	745.91	90.34	0.00	-2837.57	4.04	0.53	35.10	343.04	259.13	0.00	33.01
489	-72.71	40.66	643.01	744.81	90.32	0.00	-2758.74	6.03	-7.17	219.73	344.38	261.25	0.00	252.53
490	-77.13	39.83	634.92	744.46	90.70	0.00	-2741.80	14.50	2.98	195.62	340.48	261.31	0.00	287.64
491	-79.42	39.83	621.95	743.06	90.58	0.00	-2403.72	30.36	5.11	202.64	338.63	261.60	0.00	253.84
492	-82.78	38.07	607.30	742.82	91.21	0.00	-2359.83	50.43	2.59	225.07	334.78	260.75	0.00	272.40
493	-84.53	36.70	586.09	741.09	91.17	0.00	-2116.53	55.01	1.30	238.49	333.21	261.55	0.00	252.67
494	-85.98	34.48	566.41	740.47	91.65	0.00	-2061.91	47.30	4.88	251.92	330.89	261.54	0.00	150.82
495	-86.90	32.65	541.99	739.32	91.78	0.00	-1913.49	39.14	5.04	269.01	329.10	261.94	0.00	-11.09
496	-86.36	30.59	513.61	738.12	92.16	0.00	-1800.77	40.21	4.04	280.46	326.93	262.46	0.00	-23.76
497	-85.07	28.69	485.53	737.07	92.46	0.00	-1701.30	46.69	3.36	289.92	323.53	263.58	0.00	-200.26
498	-82.02	26.63	455.47	735.46	92.60	0.00	-1699.10	55.69	-3.05	310.67	317.53	265.32	0.00	-245.05
499	-77.90	23.80	421.60	734.49	93.16	0.00	-1834.11	62.64	-9.92	337.22	312.35	266.33	0.00	-185.64
500	-72.86	21.74	389.25	732.48	92.98	0.00	-1815.82	68.59	-15.18	354.00	308.02	267.41	0.00	-38.11
501	-66.68	18.92	357.21	730.77	92.95	0.00	-1985.61	68.82	-20.07	361.02	304.69	268.30	0.00	-103.66
502	-58.82	15.18	319.82	728.38	92.56	0.00	-2381.33	66.45	-23.27	362.40	302.27	269.14	0.00	-502.65
503	-50.43	12.44	286.10	725.72	92.27	0.00	-2616.24	65.46	-26.70	361.33	299.75	269.59	0.00	-921.37
504	-42.04	10.15	251.01	722.09	90.82	0.00	-2935.86	67.06	-31.66	364.23	297.11	270.47	0.00	-1133.79
505	-31.59	8.39	209.05	715.34	88.03	0.00	-3402.79	69.50	-35.55	374.15	295.23	271.04	0.00	-1274.30
506	-21.51	6.56	172.88	709.18	85.26	0.00	-4133.21	72.48	-37.46	390.93	292.51	271.43	0.00	-1535.22
507	-11.67	5.26	138.40	704.21	83.57	0.00	-4575.37	75.30	-36.62	416.26	290.76	271.41	0.00	-1621.60
508	1.37	7.93	102.08	677.44	70.25	0.00	-4247.83	77.59	-34.03	444.34	289.70	271.15	0.00	-1787.67
509	10.45	9.08	78.74	661.14	63.57	0.00	-4402.93	79.35	-30.44	473.63	288.79	271.07	0.00	-1934.89
510	16.17	8.85	62.26	650.06	55.88	0.00	-4692.98	80.80	-26.40	503.54	287.82	270.67	0.00	-2073.59
511	20.52	9.00	46.08	611.94	34.44	0.00	-4851.64	82.09	-23.35	527.95	287.17	270.52	0.00	-2086.41
512	-0.00	-0.00	-0.00	903.00	200.00	0.00	-0.00	82.63	-22.20	550.54	286.20	270.45	0.00	-2152.58
513	-0.00	-0.00	-0.00	903.00	200.00	0.00	-0.00	82.70	-22.81	569.00	285.68	270.47	0.00	-2097.11
514	-0.00	-0.00	-0.00	903.00	200.00	0.00	-0.00	82.55	-24.26	582.73	284.52	270.75	0.00	-1973.57
515	-0.00	-0.00	-0.00	903.00	200.00	0.00	-0.00	82.55	-26.93	596.01	284.02	270.92	0.00	-1968.97
516	-0.00	-0.00	-0.00	903.00	200.00	0.00	-0.00	81.63	-30.06	607.76	283.58	271.05	0.00	-2017.50
517	26.40	6.33	-9.61	1169.67	393.65	0.00	333.39	80.95	-32.96	616.91	283.08	271.38	0.00	-2080.66
518	26.09	6.18	-9.46	1164.29	390.32	0.00	261.37	79.42	-35.71	624.24	282.33	271.52	0.00	-2137.42
519	25.94	6.56	-10.22	1167.18	388.06	0.00	146.55	77.97	-37.92	630.34	282.06	271.51	0.00	-2245.61
520	26.02	6.10	-9.77	1160.81	384.38	0.00	179.05	76.22	-38.53	634.46	281.39	271.38	0.00	-2326.30
521	25.79	6.10	-10.07	1166.64	384.85	0.00	136.40	73.55	-37.46	636.14	281.29	271.24	0.00	-2327.80
522	25.63	6.03	-9.61	1179.19	387.30	0.00	115.53	70.34	-35.32	635.68	280.92	271.20	0.00	-2303.57
523	25.63	6.10	-9.61	1164.90	390.48	0.00	263.03	66.45	-32.88	634.31	280.95	270.92	0.00	-2231.08
524	25.79	6.18	-9.92	1161.46	381.54	0.00	-5.75	62.94	-30.36	632.02	280.66	270.88	0.00	-2053.66
525	25.79	5.95	-9.92	1156.85	393.85	0.00	375.37	59.13	-28.46	628.20	280.25	270.73	0.00	-1941.62
526	25.94	5.95	-10.07	1157.55	384.85	0.00	144.50	56.08	-27.24	623.63	279.89	271.01	0.00	-1807.48
527	25.63	5.87	-9.77	1160.81	390.63	0.00	236.39	52.64	-26.63	618.90	279.22	271.06	0.00	-1802.48
528	25.79	5.95	-9.46	1169.13	393.55	0.00	271.70	49.74	-26.55	613.10	278.57	271.33	0.00	-1621.29
529	25.79	5.95	-10.07	1157.55	390.91	0.00	272.58	47.30	-26.70	608.98	277.98	271.56	0.00	-1620.54
530	25.71	5.95	-9.61	1164.90	393.65	0.00	284.71	44.78	-27.54	606.23	277.50	271.63	0.00	-1600.21
531	25.79	5.87	-9.61	1169.67	393.65	0.00	337.27	42.34	-28.53	603.94	277.03	272.01	0.00	-1451.57
532	25.56	6.10	-10.22	1153.75	382.09	0.00	10.70	40.13	-29.22	603.79	276.88	272.38	0.00	-1364.55
533	25.48	5.72	-10.07	1157.55	390.91	0.00	387.02	37.92	-29.60	605.62	276.87	272.36	0.00	-1168.12
534	25.56	5.95	-9.61	1164.90	390.48	0.00	196.91	35.55	-29.45	607.76	276.88	272.56	0.00	-1008.10
535	25.48	5.95	-9.92	1161.46	384.62	0.00	76.41	33.65	-29.14	610.96	277.00	272.58	0.00	-814.83
536	25.63	5.95	-9.61	1179.19	393.65	0.00	207.81	31.89	-28.69	614.62	276.76	272.54	0.00	-641.98
537	25.48	5.87	-9.92	1161.46	387.69	0.00	128.76	29.75	-28.00	619.20	276.86	272.40	0.00	-393.38
538	25.56	5.95	-10.07	1153.00	384.85	0.00	146.81	28.00	-27.92	622.86	276.85	272.32	0.00	-246.62
539	25.63	5.95	-9.46	1183.65	396.77	0.00	330.03	25.94	-27.54	625.61	276.80	272.44	0.00	-18.63
540	25.41	6.03	-10.07	1153.00	378.79	0.00	-77.33	23.73	-27.54	628.97	276.71	272.29	0.00	89.74
541	25.56	5.87	-9.31	1178.41	400.00	0.00	403.86	21.36	-27.24	630.49	276.69	272.46	0.00	295.13
542	25.56	5.80	-9.46	1173.97	393.55	0.00	262.84	19.23	-27.24	631.71	276.59	272.66	0.00	484.75
543	25.41	5.87	-10.07	1157.55	381.82	0.00	-11.79	16.78	-27.08	632.02	276.24	272.72	0.00	668.68
544	25.48	5.95	-9.31	1178.41	396.72	0.00	284.04	14.27	-27.08	632.02	276.10	272.82	0.00	826.37
545	25.56	5.95	-9.61	1164.90	390.48	0.00	265.58	11.52	-27.31	631.71	276.01	272.85	0.00	939.45
546	25.48	5.95	-9.92	1156.85	381.54	0.00	25.47	8.77	-27.24	631.10	275.99	272.87	0.00	1129.85
547	25.48	5.72	-9.77	1160.81	390.63	0.00	338.20	6.33	-27.39	630.04	276.02	272.95	0.00	1247.18
548	25.41	5.72	-10.07	1157.55	390.91	0.00	303.79	3.89	-27.24	629.58	275.79	272.76	0.00	1408.91
549	25.56	5.87	-9.92	1161.46	393.85	0.00	323.25	1.37	-26.70	629.58	275.57	272.52	0.00	1575.82
550	25.48	5.72	-9.46	1169.13	396.77	0.00	378.64	-1.14	-26.32	629.58	275.57	272.61	0.00	1722.89
551	25.33	5.87	-9.61	1164.90	384.13	0.00	-33.30	-3.43	-26.02	629.43	275.27	272.48	0.00	1854.41
552	25.56	5.72	-9.61	1183.95	400.00	0.00	368.39	-5.87	-26.02	629.27	275.19	272.26	0.00	2042.93
553	25.63	5.72	-10.07	1166.64	378.79	0.00	-38.15	-7.71	-25.79	628.81	274.88	272.22	0.00	2160.44
554	25.41	5.87	-10.07	1166.64	378.79	0.00	-142.18	-9.69	-26.17	628.36	274.14	272.27	0.00	2330.88
555	25.48	5.95	-9.46	1169.13	396.77	0.00	271.95	-11.90	-26.02	628.51	273.63	272.20	0.00	2460.16
556	25.33	5.72	-9.61	1164.90	393.65	0.00	270.78	-13.89	-26.17	628.51	272.98	272.06	0.00	2618.22
557	25.41	5.80	-9.61	1160.14	390.48	0.00	235.42	-15.95	-26.02	629.43	272.44	271.90	0.00	2736.90
558	25.48	5.72	-9.46	1164.29	396.77	0.00	383.44	-18.39	-26.02	628.81	271.90	271.83	0.00	2869.23
559	-0.00	-0.00	-0.00	903.00	200.00	0.00	-0.00	-20.52	-26.02	628.20	271.44	271.70	0.00	3072.47
560	25.71	5.80	-10.07	1157.55	375.76	0.00	-115.60	-23.04	-26.25	626.98	270.50	271.55	0.00	3139.12
561	25.48	5.72	-10.07	1153.00	384.85	0.00	144.15	-25.25	-26.17	625.46	269.33	271.38	0.00	3322.88
562	25.56	5.72	-9.61	1169.67	400.00	0.00	473.02	-27.16	-26.40	623.17	268.27	271.25	0.00	3452.60
563	25.56	5.80	-9.46	1169.13	393.55	0.00	290.90	-29.30	-26.63	621.34	266.85	271.22	0.00	3553.91
564	25.56	5.80	-9.77	1165.50	390.63	0.00	191.45	-31.51	-26.63	620.42	265.32	270.88	0.00	3755.48
565	25.71	5.87	-9.77	1160.81	387.50	0.00	147.70	-32.96	-26.63	619.20	263.48	270.72	0.00	3883.47
566	25.79	5.80	-10.07	1157.55	378.79	0.00	-1.16	-34.03	-26.25	618.74	261.60	270.43	0.00	4080.12
567	25.63	5.72	-9.61	1164.90	400.00	0.00	469.75	-35.25	-26.25	617.98	259.19	270.22	0.00	4166.95
568	25.79	5.95	-9.46	1173.97	396.77	0.00	303.21	-37.00	-26.32	617.68	256.65	269.86	0.00	4238.87
569	26.02	5.72	-9.46	1173.97	390.32	0.00	219.53	-37.92	-26.32	617.22	253.94	269.77	0.00	4336.33
570	26.02	5.87	-10.22	1153.75	388.06	0.00	192.33	-38.38	-26.40	616.91	250.80	269.65	0.00	4428.37
571	26.09	5.72	-9.77	1165.50	390.63	0.00	267.51	-38.60	-26.86	617.68	247.31	269.47	0.00	4394.70
572	26.17	5.80	-9.77	1165.50	396.88	0.00	448.47	-38.68	-26.93	618.29	243.66	269.35	0.00	4451.86
573	26.02	5.80	-9.92	1156.85	387.69	0.00	161.04	-38.45	-27.39	617.98	239.48	269.33	0.00	4465.47
574	26.25	5.72	-9.77	1165.50	387.50	0.00	191.69	-38.30	-28.00	618.90	235.50	269.23	0.00	4537.64
575	26.17	5.80	-9.92	1161.46	381.54	0.00	24.77	-37.46	-28.38	620.57	230.66	269.24	0.00	4410.48
576	26.17	5.80	-10.07	1153.00	390.91	0.00	273.27	-36.16	-28.38	622.10	225.17	269.17	0.00	4415.57
577	26.40	5.80	-9.77	1174.88	387.50	0.00	77.25	-34.71	-28.53	623.17	220.00	269.15	0.00	4357.88
578	26.55	5.72	-9.92	1170.69	393.85	0.00	319.03	-33.11	-28.84	624.69	214.12	269.27	0.00	4270.37
579	26.55	5.87	-10.22	1149.27	382.09	0.00	114.78	-31.05	-28.99	626.98	208.15	269.31	0.00	4157.13
580	26.55	5.80	-9.92	1156.85	396.92	0.00	437.69	-29.45	-28.84	629.12	202.28	269.32	0.00	4089.73
581	26.55	5.87	-10.07	1166.64	384.85	0.00	17.34	-28.46	-29.07	632.78	196.26	269.21	0.00	3964.38
582	26.55	5.95	-10.07	1171.18	390.91	0.00	176.86	-27.62	-28.84	637.05	190.71	269.13	0.00	3933.99
583	26.63	5.87	-10.07	1153.00	390.91	0.00	318.70	-27.77	-29.07	642.40	186.41	269.07	0.00	3889.52
584	26.47	5.87	-10.07	1157.55	390.91	0.00	239.98	-29.07	-29.22	648.50	182.26	269.08	0.00	3775.39
585	26.47	5.80	-10.07	1171.18	390.91	0.00	203.22	-30.98	-29.07	654.75	178.56	268.98	0.00	3763.18
586	26.78	5.87	-10.53	1159.52	385.51	0.00	119.08	-33.04	-29.07	661.01	175.83	268.70	0.00	3780.01
587	26.63	5.87	-10.22	1171.66	391.04	0.00	258.49	-36.01	-29.22	666.66	173.38	268.76	0.00	3757.58
588	26.63	5.87	-10.07	1175.73	393.94	0.00	265.87	-40.21	-29.30	673.83	171.54	268.48	0.00	3782.77
589	26.63	5.87	-10.07	1171.18	390.91	0.00	211.89	-44.40	-29.37	677.49	170.00	268.51	0.00	3805.17
590	26.63	5.95	-9.92	1175.31	396.92	0.00	327.01	-49.06	-29.68	681.30	169.05	268.31	0.00	3817.52
591	26.70	5.87	-9.92	1175.31	393.85	0.00	280.64	-53.94	-30.29	682.37	167.78	268.20	0.00	3806.20
592	26.78	5.95	-10.07	1175.73	393.94	0.00	251.77	-58.75	-31.20	681.92	167.02	268.11	0.00	3796.58
593	26.70	5.95	-10.07	1171.18	393.94	0.00	241.14	-63.32	-32.50	678.56	166.02	268.14	0.00	3667.65
594	26.55	5.80	-10.07	1171.18	393.94	0.00	160.91	-69.12	-34.33	673.07	165.81	268.33	0.00	3395.80
595	27.08	5.95	-9.77	1174.88	396.88	0.00	258.21	-70.27	-30.29	665.74	164.68	267.80	0.00	3817.49
596	25.94	5.34	-10.07	1157.55	393.94	0.00	375.46	-71.49	-31.36	652.16	161.93	267.43	0.00	3164.02
597	27.62	5.95	-10.53	1142.13	368.12	0.00	84.37	-75.76	-33.65	635.22	162.79	267.84	0.00	2741.25
598	26.32	5.72	-10.07	1175.73	393.94	0.00	-3.47	-79.65	-34.41	617.68	162.30	267.49	0.00	2383.32
599	27.31	5.65	-10.22	1153.75	382.09	0.00	193.24	-80.11	-29.98	595.40	160.46	266.68	0.00	3039.65
600	27.39	5.95	-10.07	1153.00	384.85	0.00	233.51	-79.80	-28.99	570.37	158.91	266.19	0.00	2895.78
601	26.40	5.42	-10.22	1167.18	382.09	0.00	-80.39	-81.10	-28.15	545.20	158.61	265.83	0.00	2697.11
602	27.62	5.95	-10.22	1153.75	391.04	0.00	259.40	-80.26	-26.63	517.27	158.05	265.37	0.00	2555.28
603	27.16	5.26	-9.92	1161.46	387.69	0.00	235.34	-78.89	-24.49	485.99	156.64	264.62	0.00	2332.25
604	27.47	5.49	-10.07	1157.55	393.94	0.00	403.66	-76.14	-22.58	455.93	155.42	264.32	0.00	2159.84
605	27.16	5.72	-9.77	1160.81	396.88	0.00	393.03	-74.08	-21.06	423.89	155.08	263.71	0.00	1864.14
606	26.70	5.95	-9.77	1160.81	387.50	0.00	153.78	-72.02	-19.00	389.71	154.35	263.04	0.00	1665.04
607	26.86	5.80	-10.07	1166.64	384.85	0.00	139.64	-69.27	-16.86	357.82	153.90	262.86	0.00	1421.97
608	26.78	5.95	-9.61	1169.67	393.65	0.00	280.11	-64.70	-14.34	324.55	153.03	261.97	0.00	1275.91
609	26.86	6.10	-9.77	1165.50	396.88	0.00	320.43	-59.51	-11.29	290.68	152.13	261.42	0.00	1267.18
610	27.16	6.03	-9.77	1160.81	387.50	0.00	128.39	-54.70	-8.85	258.64	152.21	261.00	0.00	1168.63
611	27.16	5.95	-9.92	1152.23	387.69	0.00	181.46	-49.59	-7.02	224.61	151.63	260.33	0.00	956.58
612	27.08	5.80	-9.77	1174.88	390.63	0.00	130.41	-43.41	-5.11	189.51	150.97	260.23	0.00	949.59
613	27.08	5.95	-9.92	1161.46	384.62	0.00	5.99	-36.39	-3.81	157.78	149.13	260.35	0.00	844.60
614	27.16	5.87	-9.77	1156.13	396.88	0.00	404.12	-28.46	-2.59	125.73	147.45	259.71	0.00	743.25
615	27.08	5.72	-9.61	1155.38	390.48	0.00	258.67	-17.85	-2.67	97.20	142.23	259.65	0.00	665.19
616	27.16	5.87	-9.61	1160.14	393.65	0.00	384.50	-8.09	-3.43	76.29	136.20	258.80	0.00	587.17
617	27.01	5.72	-9.77	1156.13	390.63	0.00	243.90	-2.06	-3.43	60.42	131.82	257.07	0.00	495.22
618	27.24	6.03	-9.61	1164.90	384.13	0.00	26.16	0.69	-2.67	48.22	131.96	256.33	0.00	345.28
619	27.31	5.95	-9.77	1165.50	384.38	0.00	40.53	1.91	-1.91	39.22	131.91	255.25	0.00	311.20
620	27.16	5.80	-9.77	1151.44	390.63	0.00	280.86	2.75	-1.83	29.91	133.16	251.02	0.00	177.97
621	27.31	5.95	-9.77	1156.13	396.88	0.00	460.62	3.51	-2.29	22.89	132.00	253.33	0.00	168.86
622	27.24	5.87	-9.46	1159.45	393.55	0.00	308.99	3.74	-2.75	18.01	142.37	247.46	0.00	156.47
623	27.31	5.80	-9.61	1160.14	387.30	0.00	214.47	3.13	-2.29	12.51	128.05	248.78	0.00	102.35
624	27.24	6.03	-9.92	1152.23	378.46	0.00	-51.76	2.06	-1.60	7.93	161.54	242.31	0.00	94.19
625	26.86	5.87	-10.07	1143.91	375.76	0.00	-105.54	-0.00	-0.00	-0.00	300.00	200.00	0.00	-0.00
626	25.10	6.94	-10.53	1137.78	382.61	0.00	298.54	-0.00	-0.00	-0.00	300.00	200.00	0.00	-0.00
627	24.72	6.87	-10.07	1157.55	381.82	0.00	68.67	-0.00	-0.00	-0.00	300.00	200.00	0.00	-0.00
628	24.72	7.10	-10.07	1157.55	384.85	0.00	108.20	-0.00	-0.00	-0.00	300.00	200.00	0.00	-0.00
629	25.02	6.79	-10.07	1166.64	384.85	0.00	157.67	-0.00	-0.00	-0.00	300.00	200.00	0.00	-0.00
630	24.72	7.10	-10.07	1157.55	384.85	0.00	108.20	-0.00	-0.00	-0.00	300.00	200.00	0.00	-0.00
631	25.02	6.94	-9.92	1170.69	393.85	0.00	337.34	-0.00	-0.00	-0.00	300.00	200.00	0.00	-0.00
632	24.57	7.02	-9.61	1179.19	393.65	0.00	186.62	-0.00	-0.00	-0.00	300.00	200.00	0.00	-0.00
633	24.87	6.87	-10.07	1171.18	384.85	0.00	169.70	-0.00	-0.00	-0.00	300.00	200.00	0.00	-0.00
634	24.64	7.10	-9.77	1165.50	390.63	0.00	248.67	-0.00	-0.00	-0.00	300.00	200.00	0.00	-0.00
635	24.57	7.10	-10.07	1171.18	384.85	0.00	51.90	-0.00	-0.00	-0.00	300.00	200.00	0.00	-0.00
636	24.49	7.02	-9.46	1183.65	396.77	0.00	262.85	-0.00	-0.00	-0.00	300.00	200.00	0.00	-0.00
637	24.49	7.02	-9.77	1179.56	390.63	0.00	140.91	-0.00	-0.00	-0.00	300.00	200.00	0.00	-0.00
638	24.64	7.10	-9.92	1170.69	387.69	0.00	116.67	-0.00	-0.00	-0.00	300.00	200.00	0.00	-0.00
639	24.41	6.94	-9.77	1174.88	396.88	0.00	332.59	-0.00	-0.00	-0.00	300.00	200.00	0.00	-0.00
640	24.41	7.02	-10.07	1157.55	384.85	0.00	139.87	-0.00	-0.00	-0.00	300.00	200.00	0.00	-0.00
641	24.49	6.94	-9.92	1175.31	387.69	0.00	119.72	-0.00	-0.00	-0.00	300.00	200.00	0.00	-0.00
642	24.41	7.02	-10.22	1171.66	388.06	0.00	73.45	-0.00	-0.00	-0.00	300.00	200.00	0.00	-0.00
643	24.57	6.94	-9.92	1179.92	384.62	0.00	-19.37	-0.00	-0.00	-0.00	300.00	200.00	0.00	-0.00
644	24.49	6.71	-9.61	1183.95	400.00	0.00	448.32	-0.00	-0.00	-0.00	300.00	200.00	0.00	-0.00
645	24.41	6.87	-10.22	1149.27	379.10	0.00	-42.02	-0.00	-0.00	-0.00	300.00	200.00	0.00	-0.00
646	24.34	6.79	-9.77	1160.81	390.63	0.00	302.43	-0.00	-0.00	-0.00	300.00	200.00	0.00	-0.00
647	24.41	6.71	-9.46	1169.13	396.77	0.00	362.27	-0.00	-0.00	-0.00	300.00	200.00	0.00	-0.00
648	24.26	6.79	-9.92	1175.31	387.69	0.00	164.09	-0.00	-0.00	-0.00	300.00	200.00	0.00	-0.00
649	24.41	6.56	-9.77	1184.25	396.88	0.00	374.79	-0.00	-0.00	-0.00	300.00	200.00	0.00	-0.00
650	24.41	6.87	-9.77	1160.81	396.88	0.00	449.90	-0.00	-0.00	-0.00	300.00	200.00	0.00	-0.00
651	24.41	6.71	-10.07	1166.64	381.82	0.00	59.65	-0.00	-0.00	-0.00	300.00	200.00	0.00	-0.00
652	24.26	6.71	-9.92	1175.31	387.69	0.00	139.09	-0.00	-0.00	-0.00	300.00	200.00	0.00	-0.00
653	24.26	6.56	-9.77	1179.56	390.63	0.00	200.99	-0.00	-0.00	-0.00	300.00	200.00	0.00	-0.00
654	24.49	6.87	-9.92	1175.31	393.85	0.00	268.32	-0.00	-0.00	-0.00	300.00	200.00	0.00	-0.00
655	24.34	6.71	-9.77	1174.88	400.00	0.00	432.97	-0.00	-0.00	-0.00	300.00	200.00	0.00	-0.00
656	24.34	6.71	-9.77	1160.81	400.00	0.00	550.27	-0.00	-0.00	-0.00	300.00	200.00	0.00	-0.00
657	24.34	6.71	-10.07	1171.18	384.85	0.00	134.79	-0.00	-0.00	-0.00	300.00	200.00	0.00	-0.00
658	24.34	6.71	-10.22	1167.18	382.09	0.00	48.74	-0.00	-0.00	-0.00	300.00	200.00	0.00	-0.00
659	24.34	6.71	-9.61	1179.19	400.00	0.00	403.99	-0.00	-0.00	-0.00	300.00	200.00	0.00	-0.00
660	24.34	6.71	-10.07	1157.55	384.85	0.00	249.23	-0.00	-0.00	-0.00	300.00	200.00	0.00	-0.00
661	24.26	6.79	-9.92	1175.31	393.85	0.00	244.73	-0.00	-0.00	-0.00	300.00	200.00	0.00	-0.00
662	24.41	6.71	-9.92	1170.69	387.69	0.00	175.83	-0.00	-0.00	-0.00	300.00	200.00	0.00	-0.00
663	24.26	6.94	-10.07	1171.18	384.85	0.00	59.30	-0.00	-0.00	-0.00	300.00	200.00	0.00	-0.00
664	24.11	6.71	-10.07	1171.18	384.85	0.00	138.25	-0.00	-0.00	-0.00	300.00	200.00	0.00	-0.00
665	24.11	6.94	-10.68	1138.71	371.43	0.00	-67.03	-0.00	-0.00	-0.00	300.00	200.00	0.00	-0.00
666	24.34	6.79	-10.07	1166.64	381.82	0.00	94.33	-0.00	-0.00	-0.00	300.00	200.00	0.00	-0.00
667	24.19	6.56	-9.77	1174.88	390.63	0.00	308.75	-0.00	-0.00	-0.00	300.00	200.00	0.00	-0.00
668	24.11	6.71	-9.92	1179.92	384.62	0.00	5.28	-0.00	-0.00	-0.00	300.00	200.00	0.00	-0.00
669	24.19	6.87	-10.07	1171.18	384.85	0.00	65.66	-0.00	-0.00	-0.00	300.00	200.00	0.00	-0.00
670	24.26	6.71	-10.07	1171.18	381.82	0.00	92.94	-0.00	-0.00	-0.00	300.00	200.00	0.00	-0.00
671	24.11	6.79	-9.61	1169.67	390.48	0.00	240.87	-0.00	-0.00	-0.00	300.00	200.00	0.00	-0.00
672	24.26	6.56	-9.77	1174.88	390.63	0.00	277.52	-0.00	-0.00	-0.00	300.00	200.00	0.00	-0.00
673	24.11	6.71	-9.77	1165.50	396.88	0.00	420.57	-0.00	-0.00	-0.00	300.00	200.00	0.00	-0.00
674	24.19	6.79	-9.77	1174.88	396.88	0.00	351.91	-0.00	-0.00	-0.00	300.00	200.00	0.00	-0.00
675	24.03	6.79	-9.77	1174.88	387.50	0.00	119.45	-0.00	-0.00	-0.00	300.00	200.00	0.00	-0.00
676	24.03	6.79	-9.77	1179.56	396.88	0.00	335.81	-0.00	-0.00	-0.00	300.00	200.00	0.00	-0.00
677	23.96	6.79	-10.07	1171.18	384.85	0.00	66.70	-0.00	-0.00	-0.00	300.00	200.00	0.00	-0.00
678	-0.00	-0.00	-0.00	903.00	200.00	0.00	-0.00	-0.00	-0.00	-0.00	300.00	200.00	0.00	-0.00
679	24.03	6.87	-10.22	1162.70	388.06	0.00	218.63	-0.00	-0.00	-0.00	300.00	200.00	0.00	-0.00
680	24.03	7.02	-9.92	1175.31	393.85	0.00	206.70	-0.00	-0.00	-0.00	300.00	200.00	0.00	-0.00
681	24.03	6.71	-9.92	1170.69	384.62	0.00	121.84	-0.00	-0.00	-0.00	300.00	200.00	0.00	-0.00
682	24.11	6.94	-10.22	1162.70	379.10	0.00	-25.62	-0.00	-0.00	-0.00	300.00	200.00	0.00	-0.00
683	23.88	6.71	-10.07	1171.18	393.94	0.00	290.15	-0.00	-0.00	-0.00	300.00	200.00	0.00	-0.00
684	23.88	6.56	-10.07	1171.18	393.94	0.00	331.07	-0.00	-0.00	-0.00	300.00	200.00	0.00	-0.00
685	23.96	6.94	-9.92	1175.31	393.85	0.00	189.80	-0.00	-0.00	-0.00	300.00	200.00	0.00	-0.00
686	24.11	6.71	-9.92	1175.31	393.85	0.00	304.59	-0.00	-0.00	-0.00	300.00	200.00	0.00	-0.00
687	23.88	6.79	-10.22	1162.70	388.06	0.00	186.86	-0.00	-0.00	-0.00	300.00	200.00	0.00	-0.00
688	23.88	6.71	-10.53	1159.52	376.81	0.00	-17.69	-0.00	-0.00	-0.00	300.00	200.00	0.00	-0.00
689	23.80	6.87	-10.07	1171.18	381.82	0.00	-54.10	-0.00	-0.00	-0.00	300.00	200.00	0.00	-0.00
690	23.88	6.71	-10.07	1171.18	390.91	0.00	263.56	-0.00	-0.00	-0.00	300.00	200.00	0.00	-0.00
691	23.96	6.71	-9.61	1179.19	400.00	0.00	442.14	-0.00	-0.00	-0.00	300.00	200.00	0.00	-0.00
692	23.65	6.79	-10.07	1175.73	390.91	0.00	145.65	-0.00	-0.00	-0.00	300.00	200.00	0.00	-0.00
693	23.88	6.71	-9.77	1179.56	396.88	0.00	326.87	-0.00	-0.00	-0.00	300.00	200.00	0.00	-0.00
694	23.65	6.87	-10.07	1166.64	390.91	0.00	233.04	-0.00	-0.00	-0.00	300.00	200.00	0.00	-0.00
695	23.57	6.71	-10.07	1166.64	390.91	0.00	258.71	-0.00	-0.00	-0.00	300.00	200.00	0.00	-0.00
696	23.57	6.79	-9.92	1170.69	387.69	0.00	158.10	-0.00	-0.00	-0.00	300.00	200.00	0.00	-0.00
697	23.65	6.71	-10.07	1166.64	390.91	0.00	250.38	-0.00	-0.00	-0.00	300.00	200.00	0.00	-0.00
698	23.96	6.71	-9.61	1183.95	393.65	0.00	189.40	-0.00	-0.00	-0.00	300.00	200.00	0.00	-0.00
699	-0.00	-0.00	-0.00	903.00	200.00	0.00	-0.00	-0.00	-0.00	-0.00	300.00	200.00	0.00	-0.00
700	23.50	6.71	-10.07	1175.73	384.85	0.00	17.80	-0.00	-0.00	-0.00	300.00	200.00	0.00	-0.00
701	23.88	6.71	-9.92	1175.31	393.85	0.00	306.00	-0.00	-0.00	-0.00	300.00	200.00	0.00	-0.00
702	23.50	6.71	-10.07	1175.73	390.91	0.00	205.99	-0.00	-0.00	-0.00	300.00	200.00	0.00	-0.00
703	23.19	6.41	-9.77	1174.88	390.63	0.00	161.17	-0.00	-0.00	-0.00	300.00	200.00	0.00	-0.00
704	22.89	6.03	-9.77	1184.25	396.88	0.00	155.93	-0.00	-0.00	-0.00	300.00	200.00	0.00	-0.00
705	23.35	6.56	-10.99	1157.17	375.00	0.00	14.62	-0.00	-0.00	-0.00	300.00	200.00	0.00	-0.00
706	23.04	6.18	-10.22	1167.18	391.04	0.00	205.77	-0.00	-0.00	-0.00	300.00	200.00	0.00	-0.00
707	22.89	6.41	-10.53	1168.22	382.61	0.00	122.40	-0.00	-0.00	-0.00	300.00	200.00	0.00	-0.00
708	23.04	6.56	-9.92	1170.69	396.92	0.00	286.04	-0.00	-0.00	-0.00	300.00	200.00	0.00	-0.00
709	23.12	6.18	-9.77	1188.94	396.88	0.00	266.43	-0.00	-0.00	-0.00	300.00	200.00	0.00	-0.00
710	23.04	6.10	-9.92	1170.69	396.92	0.00	362.81	-0.00	-0.00	-0.00	300.00	200.00	0.00	-0.00
711	22.74	6.48	-10.07	1175.73	393.94	0.00	237.44	-0.00	-0.00	-0.00	300.00	200.00	0.00	-0.00
712	22.96	6.33	-9.92	1170.69	393.85	0.00	307.41	-0.00	-0.00	-0.00	300.00	200.00	0.00	-0.00
713	22.96	6.48	-10.22	1171.66	379.10	0.00	-78.23	-0.00	-0.00	-0.00	300.00	200.00	0.00	-0.00
714	22.81	6.48	-9.77	1174.88	396.88	0.00	324.73	-0.00	-0.00	-0.00	300.00	200.00	0.00	-0.00
715	22.89	6.48	-10.22	1162.70	388.06	0.00	216.93	-0.00	-0.00	-0.00	300.00	200.00	0.00	-0.00
716	22.89	6.18	-10.53	1163.87	376.81	0.00	54.40	-0.00	-0.00	-0.00	300.00	200.00	0.00	-0.00
717	22.74	6.56	-10.22	1167.18	391.04	0.00	229.79	-0.00	-0.00	-0.00	300.00	200.00	0.00	-0.00
718	22.74	6.26	-10.22	1171.66	388.06	0.00	214.53	-0.00	-0.00	-0.00	300.00	200.00	0.00	-0.00
719	22.58	6.41	-10.53	1159.52	385.51	0.00	96.31	-0.00	-0.00	-0.00	300.00	200.00	0.00	-0.00
720	22.58	6.33	-10.07	1180.27	393.94	0.00	243.56	-0.00	-0.00	-0.00	300.00	200.00	0.00	-0.00
721	22.58	6.71	-10.68	1151.57	380.00	0.00	-7.19	-0.00	-0.00	-0.00	300.00	200.00	0.00	-0.00
722	22.74	6.41	-9.77	1174.88	396.88	0.00	284.67	-0.00	-0.00	-0.00	300.00	200.00	0.00	-0.00
723	22.58	6.26	-9.77	1179.56	400.00	0.00	314.47	-0.00	-0.00	-0.00	300.00	200.00	0.00	-0.00
724	22.74	6.03	-10.07	1166.64	393.94	0.00	325.52	-0.00	-0.00	-0.00	300.00	200.00	0.00	-0.00
725	22.89	6.03	-10.53	1159.52	385.51	0.00	205.00	-0.00	-0.00	-0.00	300.00	200.00	0.00	-0.00
726	23.12	6.18	-10.07	1171.18	384.85	0.00	98.14	-0.00	-0.00	-0.00	300.00	200.00	0.00	-0.00
727	22.96	6.03	-10.07	1171.18	390.91	0.00	204.26	-0.00	-0.00	-0.00	300.00	200.00	0.00	-0.00
728	-0.00	-0.00	-0.00	903.00	200.00	0.00	-0.00	-0.00	-0.00	-0.00	300.00	200.00	0.00	-0.00
729	22.89	6.10	-9.77	1174.88	396.88	0.00	351.91	-0.00	-0.00	-0.00	300.00	200.00	0.00	-0.00
730	23.04	6.03	-10.07	1166.64	384.85	0.00	106.58	-0.00	-0.00	-0.00	300.00	200.00	0.00	-0.00
731	23.27	6.10	-9.77	1184.25	400.00	0.00	328.06	-0.00	-0.00	-0.00	300.00	200.00	0.00	-0.00
732	23.19	5.87	-9.77	1184.25	400.00	0.00	400.07	-0.00	-0.00	-0.00	300.00	200.00	0.00	-0.00
733	23.19	5.87	-10.07	1166.64	384.85	0.00	152.13	-0.00	-0.00	-0.00	300.00	200.00	0.00	-0.00
734	23.12	6.10	-9.77	1179.56	396.88	0.00	253.92	-0.00	-0.00	-0.00	300.00	200.00	0.00	-0.00
735	23.19	6.10	-9.61	1188.71	400.00	0.00	308.45	-0.00	-0.00	-0.00	300.00	200.00	0.00	-0.00
736	23.19	6.03	-9.92	1179.92	387.69	0.00	74.89	-0.00	-0.00	-0.00	300.00	200.00	0.00	-0.00
737	23.27	6.03	-9.92	1170.69	384.62	0.00	96.13	-0.00	-0.00	-0.00	300.00	200.00	0.00	-0.00
738	23.35	6.10	-9.77	1188.94	396.88	0.00	218.87	-0.00	-0.00	-0.00	300.00	200.00	0.00	-0.00
739	23.27	6.03	-9.92	1161.46	393.85	0.00	366.56	-0.00	-0.00	-0.00	300.00	200.00	0.00	-0.00
740	23.19	5.95	-9.77	1179.56	400.00	0.00	406.50	-0.00	-0.00	-0.00	300.00	200.00	0.00	-0.00
741	23.19	5.95	-10.53	1159.52	373.91	0.00	-79.28	-0.00	-0.00	-0.00	300.00	200.00	0.00	-0.00
742	23.12	5.95	-10.83	1152.30	380.28	0.00	51.90	-0.00	-0.00	-0.00	300.00	200.00	0.00	-0.00
743	23.19	5.95	-9.77	1184.25	390.63	0.00	161.17	-0.00	-0.00	-0.00	300.00	200.00	0.00	-0.00
744	23.19	6.18	-10.53	1155.17	382.61	0.00	67.67	-0.00	-0.00	-0.00	300.00	200.00	0.00	-0.00
745	23.27	6.18	-9.77	1179.56	400.00	0.00	358.46	-0.00	-0.00	-0.00	300.00	200.00	0.00	-0.00
746	23.12	5.87	-10.07	1171.18	384.85	0.00	88.43	-0.00	-0.00	-0.00	300.00	200.00	0.00	-0.00
747	23.19	6.10	-10.53	1155.17	382.61	0.00	86.91	-0.00	-0.00	-0.00	300.00	200.00	0.00	-0.00
748	23.12	5.95	-10.07	1171.18	384.85	0.00	90.86	-0.00	-0.00	-0.00	300.00	200.00	0.00	-0.00
749	23.04	5.95	-10.22	1171.66	382.09	0.00	-35.41	-0.00	-0.00	-0.00	300.00	200.00	0.00	-0.00
750	-0.00	-0.00	-0.00	903.00	200.00	0.00	-0.00	-0.00	-0.00	-0.00	300.00	200.00	0.00	-0.00
751	23.04	5.95	-10.22	1167.18	391.04	0.00	220.46	-0.00	-0.00	-0.00	300.00	200.00	0.00	-0.00
752	-0.00	-0.00	-0.00	903.00	200.00	0.00	-0.00	-0.00	-0.00	-0.00	300.00	200.00	0.00	-0.00
753	-0.00	-0.00	-0.00	903.00	200.00	0.00	-0.00	-0.00	-0.00	-0.00	300.00	200.00	0.00	-0.00
754	23.04	6.10	-9.92	1170.69	400.00	0.00	387.93	-0.00	-0.00	-0.00	300.00	200.00	0.00	-0.00
755	23.04	5.95	-9.92	1170.69	393.85	0.00	264.09	-0.00	-0.00	-0.00	300.00	200.00	0.00	-0.00
756	23.12	6.03	-10.07	1171.18	393.94	0.00	257.67	-0.00	-0.00	-0.00	300.00	200.00	0.00	-0.00
757	23.04	6.03	-10.07	1171.18	384.85	0.00	56.30	-0.00	-0.00	-0.00	300.00	200.00	0.00	-0.00
758	23.12	6.03	-10.07	1166.64	390.91	0.00	237.90	-0.00	-0.00	-0.00	300.00	200.00	0.00	-0.00
759	23.04	5.95	-10.07	1157.55	390.91	0.00	274.66	-0.00	-0.00	-0.00	300.00	200.00	0.00	-0.00
760	23.12	5.87	-10.53	1163.87	385.51	0.00	146.62	-0.00	-0.00	-0.00	300.00	200.00	0.00	-0.00
761	23.12	5.87	-10.22	1162.70	379.10	0.00	51.24	-0.00	-0.00	-0.00	300.00	200.00	0.00	-0.00
762	23.04	5.95	-10.53	1163.87	376.81	0.00	-64.91	-0.00	-0.00	-0.00	300.00	200.00	0.00	-0.00
763	23.12	6.03	-10.22	1171.66	382.09	0.00	-19.13	-0.00	-0.00	-0.00	300.00	200.00	0.00	-0.00
764	23.04	6.18	-9.77	1174.88	400.00	0.00	364.54	-0.00	-0.00	-0.00	300.00	200.00	0.00	-0.00
765	23.12	5.95	-10.53	1155.17	382.61	0.00	134.34	-0.00	-0.00	-0.00	300.00	200.00	0.00	-0.00
766	23.04	5.95	-9.92	1175.31	384.62	0.00	46.83	-0.00	-0.00	-0.00	300.00	200.00	0.00	-0.00
767	23.04	6.03	-9.77	1179.56	400.00	0.00	332.00	-0.00	-0.00	-0.00	300.00	200.00	0.00	-0.00
768	22.96	6.03	-9.77	1174.88	396.88	0.00	273.23	-0.00	-0.00	-0.00	300.00	200.00	0.00	-0.00
769	23.04	6.03	-10.22	1162.70	382.09	0.00	43.84	-0.00	-0.00	-0.00	300.00	200.00	0.00	-0.00
770	23.04	5.87	-10.07	1171.18	381.82	0.00	50.28	-0.00	-0.00	-0.00	300.00	200.00	0.00	-0.00
771	23.12	6.03	-9.92	1170.69	393.85	0.00	258.46	-0.00	-0.00	-0.00	300.00	200.00	0.00	-0.00
772	22.96	6.03	-10.07	1171.18	384.85	0.00	19.30	-0.00	-0.00	-0.00	300.00	200.00	0.00	-0.00
773	23.19	5.95	-10.07	1166.64	384.85	0.00	109.12	-0.00	-0.00	-0.00	300.00	200.00	0.00	-0.00
774	23.04	5.95	-10.07	1166.64	384.85	0.00	103.81	-0.00	-0.00	-0.00	300.00	200.00	0.00	-0.00
775	23.12	5.95	-10.22	1167.18	382.09	0.00	5.12	-0.00	-0.00	-0.00	300.00	200.00	0.00	-0.00
776	22.96	5.95	-10.53	1159.52	385.51	0.00	192.95	-0.00	-0.00	-0.00	300.00	200.00	0.00	-0.00
777	22.89	6.03	-9.77	1179.56	390.63	0.00	109.79	-0.00	-0.00	-0.00	300.00	200.00	0.00	-0.00
778	22.96	5.95	-10.53	1159.52	382.61	0.00	103.49	-0.00	-0.00	-0.00	300.00	200.00	0.00	-0.00
779	22.89	6.03	-10.53	1155.17	382.61	0.00	50.42	-0.00	-0.00	-0.00	300.00	200.00	0.00	-0.00
780	23.12	6.03	-9.77	1165.50	396.88	0.00	382.66	-0.00	-0.00	-0.00	300.00	200.00	0.00	-0.00
781	22.96	6.03	-10.07	1171.18	381.82	0.00	-4.51	-0.00	-0.00	-0.00	300.00	200.00	0.00	-0.00
782	23.04	5.95	-9.61	1188.71	393.65	0.00	198.12	-0.00	-0.00	-0.00	300.00	200.00	0.00	-0.00
783	23.04	6.18	-10.07	1171.18	384.85	0.00	38.26	-0.00	-0.00	-0.00	300.00	200.00	0.00	-0.00
784	22.89	5.95	-10.22	1162.70	379.10	0.00	13.32	-0.00	-0.00	-0.00	300.00	200.00	0.00	-0.00
785	23.04	5.95	-9.77	1179.56	400.00	0.00	421.76	-0.00	-0.00	-0.00	300.00	200.00	0.00	-0.00
786	22.89	6.10	-9.92	1156.85	396.92	0.00	394.38	-0.00	-0.00	-0.00	300.00	200.00	0.00	-0.00
787	22.89	6.03	-10.53	1155.17	385.51	0.00	162.54	-0.00	-0.00	-0.00	300.00	200.00	0.00	-0.00
788	22.74	6.10	-10.22	1167.18	391.04	0.00	190.51	-0.00	-0.00	-0.00	300.00	200.00	0.00	-0.00
789	22.81	6.18	-9.77	1179.56	390.63	0.00	98.82	-0.00	-0.00	-0.00	300.00	200.00	0.00	-0.00
790	22.81	6.10	-9.77	1184.25	400.00	0.00	259.40	-0.00	-0.00	-0.00	300.00	200.00	0.00	-0.00
791	22.81	5.95	-9.92	1175.31	393.85	0.00	260.93	-0.00	-0.00	-0.00	300.00	200.00	0.00	-0.00
792	22.74	5.95	-10.22	1167.18	382.09	0.00	27.22	-0.00	-0.00	-0.00	300.00	200.00	0.00	-0.00
793	22.74	5.95	-10.68	1164.43	382.86	0.00	38.15	-0.00	-0.00	-0.00	300.00	200.00	0.00	-0.00
794	22.58	5.87	-10.07	1166.64	390.91	0.00	244.83	-0.00	-0.00	-0.00	300.00	200.00	0.00	-0.00
795	22.89	6.10	-10.07	1166.64	384.85	0.00	35.37	-0.00	-0.00	-0.00	300.00	200.00	0.00	-0.00
796	22.96	5.87	-10.22	1167.18	391.04	0.00	317.59	-0.00	-0.00	-0.00	300.00	200.00	0.00	-0.00
797	22.74	5.95	-9.77	1179.56	396.88	0.00	266.79	-0.00	-0.00	-0.00	300.00	200.00	0.00	-0.00
798	22.81	5.95	-10.53	1159.52	382.61	0.00	98.52	-0.00	-0.00	-0.00	300.00	200.00	0.00	-0.00
799	22.81	6.10	-9.92	1175.31	387.69	0.00	78.99	-0.00	-0.00	-0.00	300.00	200.00	0.00	-0.00
800	-0.00	-0.00	-0.00	903.00	200.00	0.00	-0.00	-0.00	-0.00	-0.00	300.00	200.00	0.00	-0.00
801	22.81	6.10	-10.53	1155.17	382.61	0.00	85.91	-0.00	-0.00	-0.00	300.00	200.00	0.00	-0.00
802	22.81	5.87	-10.53	1155.17	385.51	0.00	209.75	-0.00	-0.00	-0.00	300.00	200.00	0.00	-0.00
803	22.74	6.03	-9.77	1193.63	396.88	0.00	160.93	-0.00	-0.00	-0.00	300.00	200.00	0.00	-0.00
804	-0.00	-0.00	-0.00	903.00	200.00	0.00	-0.00	-0.00	-0.00	-0.00	300.00	200.00	0.00	-0.00
805	22.81	5.95	-9.77	1174.88	390.63	0.00	190.02	-0.00	-0.00	-0.00	300.00	200.00	0.00	-0.00
806	22.74	5.87	-10.53	1163.87	376.81	0.00	-53.18	-0.00	-0.00	-0.00	300.00	200.00	0.00	-0.00
807	22.81	5.87	-9.92	1175.31	393.85	0.00	258.81	-0.00	-0.00	-0.00	300.00	200.00	0.00	-0.00
808	22.81	6.18	-9.61	1179.19	390.48	0.00	74.84	-0.00	-0.00	-0.00	300.00	200.00	0.00	-0.00
809	22.81	5.95	-9.77	1179.56	400.00	0.00	398.87	-0.00	-0.00	-0.00	300.00	200.00	0.00	-0.00
810	22.81	5.95	-10.22	1171.66	388.06	0.00	127.76	-0.00	-0.00	-0.00	300.00	200.00	0.00	-0.00
811	22.81	5.95	-10.22	1162.70	391.04	0.00	272.04	-0.00	-0.00	-0.00	300.00	200.00	0.00	-0.00
812	22.89	5.95	-9.92	1175.31	396.92	0.00	277.48	-0.00	-0.00	-0.00	300.00	200.00	0.00	-0.00
813	22.96	5.80	-9.61	1179.19	393.65	0.00	190.61	-0.00	-0.00	-0.00	300.00	200.00	0.00	-0.00
814	23.04	5.80	-10.07	1171.18	390.91	0.00	188.65	-0.00	-0.00	-0.00	300.00	200.00	0.00	-0.00
815	23.04	5.72	-10.22	1162.70	388.06	0.00	169.10	-0.00	-0.00	-0.00	300.00	200.00	0.00	-0.00
816	23.04	5.95	-9.77	1179.56	396.88	0.00	212.43	-0.00	-0.00	-0.00	300.00	200.00	0.00	-0.00
817	23.19	5.65	-10.07	1171.18	384.85	0.00	118.14	-0.00	-0.00	-0.00	300.00	200.00	0.00	-0.00
818	23.19	5.80	-10.22	1162.70	391.04	0.00	201.44	-0.00	-0.00	-0.00	300.00	200.00	0.00	-0.00
819	23.27	5.80	-10.07	1166.64	390.91	0.00	235.82	-0.00	-0.00	-0.00	300.00	200.00	0.00	-0.00
820	23.19	5.65	-9.77	1179.56	400.00	0.00	353.57	-0.00	-0.00	-0.00	300.00	200.00	0.00	-0.00
821	23.42	5.87	-9.61	1179.19	393.65	0.00	120.86	-0.00	-0.00	-0.00	300.00	200.00	0.00	-0.00
822	23.50	5.49	-9.77	1179.56	387.50	0.00	94.41	-0.00	-0.00	-0.00	300.00	200.00	0.00	-0.00
823	23.42	5.72	-9.77	1179.56	390.63	0.00	90.00	-0.00	-0.00	-0.00	300.00	200.00	0.00	-0.00
824	23.42	5.72	-10.22	1167.18	379.10	0.00	-108.97	-0.00	-0.00	-0.00	300.00	200.00	0.00	-0.00
825	23.35	5.49	-9.77	1174.88	387.50	0.00	160.22	-0.00	-0.00	-0.00	300.00	200.00	0.00	-0.00
826	23.50	5.49	-9.61	1179.19	393.65	0.00	309.66	-0.00	-0.00	-0.00	300.00	200.00	0.00	-0.00
827	23.27	5.49	-9.61	1179.19	390.48	0.00	191.46	-0.00	-0.00	-0.00	300.00	200.00	0.00	-0.00
828	23.35	5.72	-10.07	1166.64	384.85	0.00	37.45	-0.00	-0.00	-0.00	300.00	200.00	0.00	-0.00
829	23.42	5.72	-9.92	1156.85	396.92	0.00	367.50	-0.00	-0.00	-0.00	300.00	200.00	0.00	-0.00
830	23.42	5.65	-9.77	1184.25	396.88	0.00	299.69	-0.00	-0.00	-0.00	300.00	200.00	0.00	-0.00
831	23.50	5.72	-10.22	1167.18	376.12	0.00	-165.46	-0.00	-0.00	-0.00	300.00	200.00	0.00	-0.00
832	23.42	5.65	-9.92	1161.46	396.92	0.00	429.48	-0.00	-0.00	-0.00	300.00	200.00	0.00	-0.00
833	23.35	5.72	-10.07	1175.73	390.91	0.00	104.04	-0.00	-0.00	-0.00	300.00	200.00	0.00	-0.00
834	23.42	5.72	-9.77	1174.88	390.63	0.00	116.83	-0.00	-0.00	-0.00	300.00	200.00	0.00	-0.00
835	23.50	6.03	-9.61	1179.19	390.48	0.00	179.11	-0.00	-0.00	-0.00	300.00	200.00	0.00	-0.00
836	23.50	6.03	-9.61	1179.19	393.65	0.00	253.71	-0.00	-0.00	-0.00	300.00	200.00	0.00	-0.00
837	23.42	6.18	-9.61	1179.19	393.65	0.00	196.79	-0.00	-0.00	-0.00	300.00	200.00	0.00	-0.00
838	23.65	6.33	-10.07	1157.55	381.82	0.00	147.73	-0.00	-0.00	-0.00	300.00	200.00	0.00	-0.00
839	23.65	6.33	-9.77	1184.25	390.63	0.00	141.14	-0.00	-0.00	-0.00	300.00	200.00	0.00	-0.00
840	23.57	6.33	-9.61	1164.90	390.48	0.00	291.37	-0.00	-0.00	-0.00	300.00	200.00	0.00	-0.00
841	23.65	6.33	-9.92	1156.85	387.69	0.00	268.20	-0.00	-0.00	-0.00	300.00	200.00	0.00	-0.00
842	23.65	6.56	-10.22	1162.70	388.06	0.00	157.48	-0.00	-0.00	-0.00	300.00	200.00	0.00	-0.00
843	23.65	6.48	-9.46	1173.97	387.10	0.00	81.46	-0.00	-0.00	-0.00	300.00	200.00	0.00	-0.00
844	23.96	6.56	-9.77	1156.13	390.63	0.00	365.26	-0.00	-0.00	-0.00	300.00	200.00	0.00	-0.00
845	23.65	6.48	-9.77	1160.81	396.88	0.00	443.82	-0.00	-0.00	-0.00	300.00	200.00	0.00	-0.00
846	23.50	6.48	-10.07	1166.64	381.82	0.00	-0.69	-0.00	-0.00	-0.00	300.00	200.00	0.00	-0.00
847	24.03	6.56	-9.77	1174.88	384.38	0.00	129.46	-0.00	-0.00	-0.00	300.00	200.00	0.00	-0.00
848	23.80	6.71	-9.92	1161.46	393.85	0.00	361.28	-0.00	-0.00	-0.00	300.00	200.00	0.00	-0.00
849	23.80	6.56	-9.77	1165.50	390.63	0.00	274.66	-0.00	-0.00	-0.00	300.00	200.00	0.00	-0.00
850	23.96	6.71	-9.77	1160.81	390.63	0.00	272.27	-0.00	-0.00	-0.00	300.00	200.00	0.00	-0.00
851	23.57	6.48	-9.77	1179.56	381.25	0.00	-61.15	-0.00	-0.00	-0.00	300.00	200.00	0.00	-0.00
852	-0.00	-0.00	-0.00	903.00	200.00	0.00	-0.00	-0.00	-0.00	-0.00	300.00	200.00	0.00	-0.00
853	24.03	6.41	-9.77	1174.88	390.63	0.00	321.15	-0.00	-0.00	-0.00	300.00	200.00	0.00	-0.00
854	23.80	6.71	-9.77	1174.88	390.63	0.00	171.66	-0.00	-0.00	-0.00	300.00	200.00	0.00	-0.00
855	23.57	6.56	-10.07	1166.64	381.82	0.00	-6.94	-0.00	-0.00	-0.00	300.00	200.00	0.00	-0.00
856	23.65	6.79	-9.92	1156.85	393.85	0.00	366.21	-0.00	-0.00	-0.00	300.00	200.00	0.00	-0.00
857	23.80	6.48	-9.61	1169.67	393.65	0.00	362.58	-0.00	-0.00	-0.00	300.00	200.00	0.00	-0.00
858	24.03	6.71	-9.77	1165.50	390.63	0.00	278.23	-0.00	-0.00	-0.00	300.00	200.00	0.00	-0.00
859	23.50	6.56	-9.92	1175.31	378.46	0.00	-65.03	-0.00	-0.00	-0.00	300.00	200.00	0.00	-0.00
860	23.65	6.71	-9.92	1170.69	384.62	0.00	51.41	-0.00	-0.00	-0.00	300.00	200.00	0.00	-0.00
861	23.80	6.79	-9.77	1179.56	384.38	0.00	16.09	-0.00	-0.00	-0.00	300.00	200.00	0.00	-0.00
862	23.57	6.79	-9.77	1174.88	378.13	0.00	-141.62	-0.00	-0.00	-0.00	300.00	200.00	0.00	-0.00
863	23.80	6.71	-9.77	1174.88	396.88	0.00	343.32	-0.00	-0.00	-0.00	300.00	200.00	0.00	-0.00
864	23.57	6.71	-9.77	1179.56	387.50	0.00	45.78	-0.00	-0.00	-0.00	300.00	200.00	0.00	-0.00
865	23.88	6.79	-9.61	1179.19	400.00	0.00	405.81	-0.00	-0.00	-0.00	300.00	200.00	0.00	-0.00
866	23.80	6.56	-9.77	1160.81	396.88	0.00	499.96	-0.00	-0.00	-0.00	300.00	200.00	0.00	-0.00
867	23.65	6.56	-9.77	1179.56	387.50	0.00	102.28	-0.00	-0.00	-0.00	300.00	200.00	0.00	-0.00
868	23.50	6.79	-9.92	1161.46	387.69	0.00	160.69	-0.00	-0.00	-0.00	300.00	200.00	0.00	-0.00
869	23.80	6.71	-9.61	1183.95	384.13	0.00	-43.96	-0.00	-0.00	-0.00	300.00	200.00	0.00	-0.00
870	23.88	6.56	-9.61	1179.19	387.30	0.00	142.90	-0.00	-0.00	-0.00	300.00	200.00	0.00	-0.00
871	23.88	6.79	-9.77	1165.50	387.50	0.00	177.38	-0.00	-0.00	-0.00	300.00	200.00	0.00	-0.00
872	23.57	6.71	-10.07	1153.00	384.85	0.00	138.72	-0.00	-0.00	-0.00	300.00	200.00	0.00	-0.00
873	23.57	6.56	-9.61	1179.19	390.48	0.00	137.69	-0.00	-0.00	-0.00	300.00	200.00	0.00	-0.00
874	23.80	6.71	-9.92	1161.46	387.69	0.00	237.69	-0.00	-0.00	-0.00	300.00	200.00	0.00	-0.00
875	23.65	6.56	-9.61	1169.67	400.00	0.00	462.85	-0.00	-0.00	-0.00	300.00	200.00	0.00	-0.00
876	23.80	6.48	-9.46	1188.48	390.32	0.00	138.44	-0.00	-0.00	-0.00	300.00	200.00	0.00	-0.00
877	23.65	6.87	-9.77	1160.81	390.63	0.00	197.65	-0.00	-0.00	-0.00	300.00	200.00	0.00	-0.00
878	23.80	6.48	-10.07	1166.64	375.76	0.00	-20.81	-0.00	-0.00	-0.00	300.00	200.00	0.00	-0.00
879	23.80	6.56	-9.92	1175.31	381.54	0.00	39.79	-0.00	-0.00	-0.00	300.00	200.00	0.00	-0.00
880	23.65	6.56	-9.61	1179.19	390.48	0.00	175.11	-0.00	-0.00	-0.00	300.00	200.00	0.00	-0.00
881	23.65	6.79	-9.61	1164.90	390.48	0.00	208.90	-0.00	-0.00	-0.00	300.00	200.00	0.00	-0.00
882	23.65	6.56	-9.77	1160.81	381.25	0.00	100.37	-0.00	-0.00	-0.00	300.00	200.00	0.00	-0.00
883	23.65	6.48	-9.92	1161.46	384.62	0.00	172.54	-0.00	-0.00	-0.00	300.00	200.00	0.00	-0.00
884	23.57	6.71	-9.92	1161.46	387.69	0.00	148.95	-0.00	-0.00	-0.00	300.00	200.00	0.00	-0.00
885	23.65	6.48	-9.61	1179.19	390.48	0.00	196.18	-0.00	-0.00	-0.00	300.00	200.00	0.00	-0.00
886	23.65	6.79	-9.92	1156.85	387.69	0.00	243.55	-0.00	-0.00	-0.00	300.00	200.00	0.00	-0.00
887	23.65	6.48	-9.77	1179.56	384.38	0.00	49.47	-0.00	-0.00	-0.00	300.00	200.00	0.00	-0.00
888	23.57	6.48	-9.92	1156.85	381.54	0.00	115.85	-0.00	-0.00	-0.00	300.00	200.00	0.00	-0.00
889	23.50	6.71	-9.61	1169.67	400.00	0.00	391.64	-0.00	-0.00	-0.00	300.00	200.00	0.00	-0.00
890	23.50	6.56	-9.77	1160.81	390.63	0.00	270.13	-0.00	-0.00	-0.00	300.00	200.00	0.00	-0.00
891	23.57	6.56	-9.92	1179.92	384.62	0.00	17.61	-0.00	-0.00	-0.00	300.00	200.00	0.00	-0.00
892	23.57	6.56	-10.53	1142.13	371.01	0.00	-55.06	-0.00	-0.00	-0.00	300.00	200.00	0.00	-0.00
893	23.65	6.48	-9.92	1175.31	387.69	0.00	155.52	-0.00	-0.00	-0.00	300.00	200.00	0.00	-0.00
894	23.57	6.48	-9.77	1165.50	387.50	0.00	200.27	-0.00	-0.00	-0.00	300.00	200.00	0.00	-0.00
895	23.50	6.56	-10.07	1157.55	381.82	0.00	84.62	-0.00	-0.00	-0.00	300.00	200.00	0.00	-0.00
896	23.65	6.56	-9.92	1152.23	381.54	0.00	140.62	-0.00	-0.00	-0.00	300.00	200.00	0.00	-0.00
897	23.65	6.56	-9.77	1165.50	387.50	0.00	194.55	-0.00	-0.00	-0.00	300.00	200.00	0.00	-0.00
898	23.57	6.71	-10.07	1153.00	384.85	0.00	184.49	-0.00	-0.00	-0.00	300.00	200.00	0.00	-0.00
899	23.50	6.71	-9.61	1179.19	387.30	0.00	29.31	-0.00	-0.00	-0.00	300.00	200.00	0.00	-0.00
900	23.42	6.79	-9.77	1179.56	381.25	0.00	-127.43	-0.00	-0.00	-0.00	300.00	200.00	0.00	-0.00
901	23.57	6.79	-9.77	1179.56	381.25	0.00	-99.78	-0.00	-0.00	-0.00	300.00	200.00	0.00	-0.00
902	23.35	6.56	-9.77	1160.81	387.50	0.00	190.97	-0.00	-0.00	-0.00	300.00	200.00	0.00	-0.00
903	23.50	6.48	-9.61	1188.71	400.00	0.00	329.15	-0.00	-0.00	-0.00	300.00	200.00	0.00	-0.00
904	23.50	6.48	-9.61	1183.95	390.48	0.00	113.35	-0.00	-0.00	-0.00	300.00	200.00	0.00	-0.00
905	23.42	6.48	-9.77	1179.56	384.38	0.00	30.16	-0.00	-0.00	-0.00	300.00	200.00	0.00	-0.00
906	23.65	6.48	-9.77	1179.56	387.50	0.00	123.38	-0.00	-0.00	-0.00	300.00	200.00	0.00	-0.00
907	23.50	6.71	-9.92	1156.85	387.69	0.00	188.50	-0.00	-0.00	-0.00	300.00	200.00	0.00	-0.00
908	23.42	6.56	-9.77	1184.25	384.38	0.00	-44.58	-0.00	-0.00	-0.00	300.00	200.00	0.00	-0.00
909	23.50	6.48	-9.92	1161.46	384.62	0.00	167.26	-0.00	-0.00	-0.00	300.00	200.00	0.00	-0.00
910	23.65	6.56	-9.92	1170.69	387.69	0.00	187.92	-0.00	-0.00	-0.00	300.00	200.00	0.00	-0.00
911	23.80	6.48	-9.92	1161.46	387.69	0.00	296.84	-0.00	-0.00	-0.00	300.00	200.00	0.00	-0.00
912	23.80	6.56	-9.92	1156.85	384.62	0.00	234.16	-0.00	-0.00	-0.00	300.00	200.00	0.00	-0.00
913	23.65	6.56	-9.77	1165.50	384.38	0.00	120.64	-0.00	-0.00	-0.00	300.00	200.00	0.00	-0.00
914	23.50	6.48	-9.77	1174.88	396.88	0.00	368.36	-0.00	-0.00	-0.00	300.00	200.00	0.00	-0.00
915	23.65	6.56	-9.77	1160.81	387.50	0.00	202.42	-0.00	-0.00	-0.00	300.00	200.00	0.00	-0.00
916	23.50	6.48	-9.77	1165.50	396.88	0.00	406.27	-0.00	-0.00	-0.00	300.00	200.00	0.00	-0.00
917	23.42	6.56	-9.77	1165.50	387.50	0.00	128.75	-0.00	-0.00	-0.00	300.00	200.00	0.00	-0.00
918	23.57	6.56	-9.92	1161.46	384.62	0.00	138.74	-0.00	-0.00	-0.00	300.00	200.00	0.00	-0.00
919	23.42	6.56	-9.77	1165.50	387.50	0.00	151.63	-0.00	-0.00	-0.00	300.00	200.00	0.00	-0.00
920	23.50	6.48	-10.22	1149.27	373.13	0.00	-69.23	-0.00	-0.00	-0.00	300.00	200.00	0.00	-0.00
921	23.65	6.56	-9.61	1164.90	393.65	0.00	389.70	-0.00	-0.00	-0.00	300.00	200.00	0.00	-0.00
922	23.65	6.56	-10.07	1157.55	390.91	0.00	327.37	-0.00	-0.00	-0.00	300.00	200.00	0.00	-0.00
923	23.57	6.56	-9.92	1170.69	384.62	0.00	101.06	-0.00	-0.00	-0.00	300.00	200.00	0.00	-0.00
924	23.42	6.56	-9.77	1174.88	390.63	0.00	186.20	-0.00	-0.00	-0.00	300.00	200.00	0.00	-0.00
925	23.42	6.56	-9.92	1156.85	387.69	0.00	235.81	-0.00	-0.00	-0.00	300.00	200.00	0.00	-0.00
926	23.57	6.56	-9.77	1165.50	387.50	0.00	203.13	-0.00	-0.00	-0.00	300.00	200.00	0.00	-0.00
927	23.35	6.41	-9.92	1156.85	387.69	0.00	260.22	-0.00	-0.00	-0.00	300.00	200.00	0.00	-0.00
928	23.27	6.56	-10.07	1153.00	384.85	0.00	120.45	-0.00	-0.00	-0.00	300.00	200.00	0.00	-0.00
929	23.50	6.41	-9.77	1179.56	396.88	0.00	290.39	-0.00	-0.00	-0.00	300.00	200.00	0.00	-0.00
930	23.50	6.41	-9.92	1156.85	378.46	0.00	26.18	-0.00	-0.00	-0.00	300.00	200.00	0.00	-0.00
931	23.35	6.48	-9.61	1183.95	390.48	0.00	107.17	-0.00	-0.00	-0.00	300.00	200.00	0.00	-0.00
932	23.35	6.41	-10.07	1157.55	384.85	0.00	120.68	-0.00	-0.00	-0.00	300.00	200.00	0.00	-0.00
933	23.50	6.41	-9.77	1160.81	390.63	0.00	286.58	-0.00	-0.00	-0.00	300.00	200.00	0.00	-0.00
934	23.35	6.48	-9.77	1165.50	387.50	0.00	134.47	-0.00	-0.00	-0.00	300.00	200.00	0.00	-0.00
935	23.65	6.33	-9.77	1179.56	387.50	0.00	119.81	-0.00	-0.00	-0.00	300.00	200.00	0.00	-0.00
936	23.35	6.41	-9.77	1179.56	390.63	0.00	137.33	-0.00	-0.00	-0.00	300.00	200.00	0.00	-0.00
937	23.50	6.33	-9.92	1161.46	387.69	0.00	187.45	-0.00	-0.00	-0.00	300.00	200.00	0.00	-0.00
938	23.35	6.48	-9.77	1174.88	387.50	0.00	96.56	-0.00	-0.00	-0.00	300.00	200.00	0.00	-0.00
939	23.35	6.33	-9.77	1179.56	390.63	0.00	135.54	-0.00	-0.00	-0.00	300.00	200.00	0.00	-0.00
940	23.42	6.48	-9.77	1165.50	396.88	0.00	368.36	-0.00	-0.00	-0.00	300.00	200.00	0.00	-0.00
941	23.42	6.48	-9.77	1160.81	387.50	0.00	179.17	-0.00	-0.00	-0.00	300.00	200.00	0.00	-0.00
942	23.35	6.41	-9.77	1179.56	390.63	0.00	91.55	-0.00	-0.00	-0.00	300.00	200.00	0.00	-0.00
943	23.42	6.41	-10.07	1166.64	384.85	0.00	76.53	-0.00	-0.00	-0.00	300.00	200.00	0.00	-0.00
944	23.35	6.41	-9.61	1179.19	393.65	0.00	233.24	-0.00	-0.00	-0.00	300.00	200.00	0.00	-0.00
945	23.35	6.33	-9.92	1179.92	393.85	0.00	231.35	-0.00	-0.00	-0.00	300.00	200.00	0.00	-0.00
946	23.35	6.03	-9.92	1179.92	393.85	0.00	315.86	-0.00	-0.00	-0.00	300.00	200.00	0.00	-0.00
947	23.42	6.18	-10.07	1166.64	381.82	0.00	88.78	-0.00	-0.00	-0.00	300.00	200.00	0.00	-0.00
948	23.42	6.48	-9.77	1179.56	390.63	0.00	107.88	-0.00	-0.00	-0.00	300.00	200.00	0.00	-0.00
949	23.35	6.41	-9.77	1165.50	390.63	0.00	204.56	-0.00	-0.00	-0.00	300.00	200.00	0.00	-0.00
950	23.35	6.41	-10.07	1157.55	390.91	0.00	262.17	-0.00	-0.00	-0.00	300.00	200.00	0.00	-0.00
