# Supplementary material for: Musculoskeletal modeling and humanoid control of robots based on human gait data
Source: PeerJ Comput Sci. 2021 Aug 9;7:e657. doi: 10.7717/peerj-cs.657 (PMC8372000; doi:10.7717/peerj-cs.657)
Supplement: Supplemental Information 2 [file peerj-cs-07-657-s002.zip › force/Cap79.forces]

[Force Data]
NumberOfForcePlates=2
SampleRate=120.000000
NumberOfSamples=948
#Sample	FX1	FY1	FZ1	X1	Y1	Z1	MZ1	FX2	FY2	FZ2	X2	Y2	Z2	MZ2
1	-0.00	-0.00	-0.00	903.00	200.00	0.00	-0.00	-0.00	-0.00	-0.00	300.00	200.00	0.00	-0.00
2	-0.00	-0.00	-0.00	903.00	200.00	0.00	-0.00	-0.00	-0.00	-0.00	300.00	200.00	0.00	-0.00
3	-0.00	-0.00	-0.00	903.00	200.00	0.00	-0.00	-0.00	-0.00	-0.00	300.00	200.00	0.00	-0.00
4	-0.00	-0.00	-0.00	903.00	200.00	0.00	-0.00	-0.00	-0.00	-0.00	300.00	200.00	0.00	-0.00
5	0.00	0.00	0.00	903.00	200.00	0.00	0.00	-0.00	-0.00	-0.00	300.00	200.00	0.00	-0.00
6	-0.00	-0.00	-0.00	903.00	200.00	0.00	-0.00	-0.00	-0.00	-0.00	300.00	200.00	0.00	-0.00
7	0.00	0.00	0.00	903.00	200.00	0.00	0.00	-0.00	-0.00	-0.00	300.00	200.00	0.00	-0.00
8	0.00	0.00	0.00	903.00	200.00	0.00	0.00	-0.00	-0.00	-0.00	300.00	200.00	0.00	-0.00
9	0.00	0.00	0.00	903.00	200.00	0.00	0.00	-0.00	-0.00	-0.00	300.00	200.00	0.00	-0.00
10	0.00	0.00	0.00	903.00	200.00	0.00	0.00	-0.00	-0.00	-0.00	300.00	200.00	0.00	-0.00
11	-0.00	-0.00	-0.00	903.00	200.00	0.00	-0.00	-0.00	-0.00	-0.00	300.00	200.00	0.00	-0.00
12	-0.00	-0.00	-0.00	903.00	200.00	0.00	-0.00	-0.00	-0.00	-0.00	300.00	200.00	0.00	-0.00
13	0.00	0.00	0.00	903.00	200.00	0.00	0.00	-0.00	-0.00	-0.00	300.00	200.00	0.00	-0.00
14	-0.00	-0.00	-0.00	903.00	200.00	0.00	-0.00	-0.00	-0.00	-0.00	300.00	200.00	0.00	-0.00
15	-0.00	-0.00	-0.00	903.00	200.00	0.00	-0.00	-0.00	-0.00	-0.00	300.00	200.00	0.00	-0.00
16	0.00	0.00	0.00	903.00	200.00	0.00	0.00	-0.00	-0.00	-0.00	300.00	200.00	0.00	-0.00
17	-0.00	-0.00	-0.00	903.00	200.00	0.00	-0.00	-0.00	-0.00	-0.00	300.00	200.00	0.00	-0.00
18	-0.00	-0.00	-0.00	903.00	200.00	0.00	-0.00	-0.00	-0.00	-0.00	300.00	200.00	0.00	-0.00
19	0.00	0.00	0.00	903.00	200.00	0.00	0.00	-0.00	-0.00	-0.00	300.00	200.00	0.00	-0.00
20	0.00	0.00	0.00	903.00	200.00	0.00	0.00	-0.00	-0.00	-0.00	300.00	200.00	0.00	-0.00
21	0.00	0.00	0.00	903.00	200.00	0.00	0.00	-0.00	-0.00	-0.00	300.00	200.00	0.00	-0.00
22	0.00	0.00	0.00	903.00	200.00	0.00	0.00	-0.00	-0.00	-0.00	300.00	200.00	0.00	-0.00
23	-0.00	-0.00	-0.00	903.00	200.00	0.00	-0.00	-0.00	-0.00	-0.00	300.00	200.00	0.00	-0.00
24	-0.00	-0.00	-0.00	903.00	200.00	0.00	-0.00	-0.00	-0.00	-0.00	300.00	200.00	0.00	-0.00
25	-0.00	-0.00	-0.00	903.00	200.00	0.00	-0.00	-0.00	-0.00	-0.00	300.00	200.00	0.00	-0.00
26	-0.00	-0.00	-0.00	903.00	200.00	0.00	-0.00	-0.00	-0.00	-0.00	300.00	200.00	0.00	-0.00
27	-0.00	-0.00	-0.00	903.00	200.00	0.00	-0.00	-0.00	-0.00	-0.00	300.00	200.00	0.00	-0.00
28	-0.00	-0.00	-0.00	903.00	200.00	0.00	-0.00	-0.00	-0.00	-0.00	300.00	200.00	0.00	-0.00
29	-0.00	-0.00	-0.00	903.00	200.00	0.00	-0.00	-0.00	-0.00	-0.00	300.00	200.00	0.00	-0.00
30	-0.00	-0.00	-0.00	903.00	200.00	0.00	-0.00	-0.00	-0.00	-0.00	300.00	200.00	0.00	-0.00
31	-0.00	-0.00	-0.00	903.00	200.00	0.00	-0.00	-0.00	-0.00	-0.00	300.00	200.00	0.00	-0.00
32	-0.00	-0.00	-0.00	903.00	200.00	0.00	-0.00	-0.00	-0.00	-0.00	300.00	200.00	0.00	-0.00
33	-0.00	-0.00	-0.00	903.00	200.00	0.00	-0.00	-0.00	-0.00	-0.00	300.00	200.00	0.00	-0.00
34	-0.00	-0.00	-0.00	903.00	200.00	0.00	-0.00	-0.00	-0.00	-0.00	300.00	200.00	0.00	-0.00
35	0.00	0.00	0.00	903.00	200.00	0.00	0.00	-0.00	-0.00	-0.00	300.00	200.00	0.00	-0.00
36	0.00	0.00	0.00	903.00	200.00	0.00	0.00	-0.00	-0.00	-0.00	300.00	200.00	0.00	-0.00
37	-0.00	-0.00	-0.00	903.00	200.00	0.00	-0.00	-0.00	-0.00	-0.00	300.00	200.00	0.00	-0.00
38	-0.00	-0.00	-0.00	903.00	200.00	0.00	-0.00	-0.00	-0.00	-0.00	300.00	200.00	0.00	-0.00
39	0.00	0.00	0.00	903.00	200.00	0.00	0.00	-0.00	-0.00	-0.00	300.00	200.00	0.00	-0.00
40	0.00	0.00	0.00	903.00	200.00	0.00	0.00	-0.00	-0.00	-0.00	300.00	200.00	0.00	-0.00
41	-0.00	-0.00	-0.00	903.00	200.00	0.00	-0.00	-0.00	-0.00	-0.00	300.00	200.00	0.00	-0.00
42	0.00	0.00	0.00	903.00	200.00	0.00	0.00	-0.00	-0.00	-0.00	300.00	200.00	0.00	-0.00
43	-0.00	-0.00	-0.00	903.00	200.00	0.00	-0.00	-0.00	-0.00	-0.00	300.00	200.00	0.00	-0.00
44	0.00	0.00	0.00	903.00	200.00	0.00	0.00	-0.00	-0.00	-0.00	300.00	200.00	0.00	-0.00
45	0.00	0.00	0.00	903.00	200.00	0.00	0.00	-0.00	-0.00	-0.00	300.00	200.00	0.00	-0.00
46	0.00	0.00	0.00	903.00	200.00	0.00	0.00	-0.00	-0.00	-0.00	300.00	200.00	0.00	-0.00
47	-0.00	-0.00	-0.00	903.00	200.00	0.00	-0.00	-0.00	-0.00	-0.00	300.00	200.00	0.00	-0.00
48	0.00	0.00	0.00	903.00	200.00	0.00	0.00	-0.00	-0.00	-0.00	300.00	200.00	0.00	-0.00
49	-0.00	-0.00	-0.00	903.00	200.00	0.00	-0.00	-0.00	-0.00	-0.00	300.00	200.00	0.00	-0.00
50	-0.00	-0.00	-0.00	903.00	200.00	0.00	-0.00	-0.00	-0.00	-0.00	300.00	200.00	0.00	-0.00
51	-0.00	-0.00	-0.00	903.00	200.00	0.00	-0.00	-0.00	-0.00	-0.00	300.00	200.00	0.00	-0.00
52	0.00	0.00	0.00	903.00	200.00	0.00	0.00	-0.00	-0.00	-0.00	300.00	200.00	0.00	-0.00
53	-0.00	-0.00	-0.00	903.00	200.00	0.00	-0.00	-0.00	-0.00	-0.00	300.00	200.00	0.00	-0.00
54	0.00	0.00	0.00	903.00	200.00	0.00	0.00	-0.00	-0.00	-0.00	300.00	200.00	0.00	-0.00
55	0.00	0.00	0.00	903.00	200.00	0.00	0.00	-0.00	-0.00	-0.00	300.00	200.00	0.00	-0.00
56	0.00	0.00	0.00	903.00	200.00	0.00	0.00	-0.00	-0.00	-0.00	300.00	200.00	0.00	-0.00
57	-0.00	-0.00	-0.00	903.00	200.00	0.00	-0.00	-0.00	-0.00	-0.00	300.00	200.00	0.00	-0.00
58	0.00	0.00	0.00	903.00	200.00	0.00	0.00	-0.00	-0.00	-0.00	300.00	200.00	0.00	-0.00
59	0.00	0.00	0.00	903.00	200.00	0.00	0.00	-0.00	-0.00	-0.00	300.00	200.00	0.00	-0.00
60	-0.00	-0.00	-0.00	903.00	200.00	0.00	-0.00	-0.00	-0.00	-0.00	300.00	200.00	0.00	-0.00
61	-0.00	-0.00	-0.00	903.00	200.00	0.00	-0.00	-0.00	-0.00	-0.00	300.00	200.00	0.00	-0.00
62	-0.00	-0.00	-0.00	903.00	200.00	0.00	-0.00	-0.00	-0.00	-0.00	300.00	200.00	0.00	-0.00
63	-0.00	-0.00	-0.00	903.00	200.00	0.00	-0.00	-0.00	-0.00	-0.00	300.00	200.00	0.00	-0.00
64	-0.00	-0.00	-0.00	903.00	200.00	0.00	-0.00	-0.00	-0.00	-0.00	300.00	200.00	0.00	-0.00
65	-0.00	-0.00	-0.00	903.00	200.00	0.00	-0.00	-0.00	-0.00	-0.00	300.00	200.00	0.00	-0.00
66	-0.00	-0.00	-0.00	903.00	200.00	0.00	-0.00	-0.00	-0.00	-0.00	300.00	200.00	0.00	-0.00
67	0.00	0.00	0.00	903.00	200.00	0.00	0.00	-0.00	-0.00	-0.00	300.00	200.00	0.00	-0.00
68	0.00	0.00	0.00	903.00	200.00	0.00	0.00	-0.00	-0.00	-0.00	300.00	200.00	0.00	-0.00
69	0.00	0.00	0.00	903.00	200.00	0.00	0.00	-0.00	-0.00	-0.00	300.00	200.00	0.00	-0.00
70	-0.00	-0.00	-0.00	903.00	200.00	0.00	-0.00	-0.00	-0.00	-0.00	300.00	200.00	0.00	-0.00
71	-0.00	-0.00	-0.00	903.00	200.00	0.00	-0.00	-0.00	-0.00	-0.00	300.00	200.00	0.00	-0.00
72	-0.00	-0.00	-0.00	903.00	200.00	0.00	-0.00	-0.00	-0.00	-0.00	300.00	200.00	0.00	-0.00
73	0.00	0.00	0.00	903.00	200.00	0.00	0.00	-0.00	-0.00	-0.00	300.00	200.00	0.00	-0.00
74	-0.00	-0.00	-0.00	903.00	200.00	0.00	-0.00	-0.00	-0.00	-0.00	300.00	200.00	0.00	-0.00
75	-0.00	-0.00	-0.00	903.00	200.00	0.00	-0.00	-0.00	-0.00	-0.00	300.00	200.00	0.00	-0.00
76	-0.00	-0.00	-0.00	903.00	200.00	0.00	-0.00	-0.00	-0.00	-0.00	300.00	200.00	0.00	-0.00
77	0.00	0.00	0.00	903.00	200.00	0.00	0.00	-0.00	-0.00	-0.00	300.00	200.00	0.00	-0.00
78	-0.00	-0.00	-0.00	903.00	200.00	0.00	-0.00	-0.00	-0.00	-0.00	300.00	200.00	0.00	-0.00
79	-0.00	-0.00	-0.00	903.00	200.00	0.00	-0.00	-0.00	-0.00	-0.00	300.00	200.00	0.00	-0.00
80	-0.00	-0.00	-0.00	903.00	200.00	0.00	-0.00	-0.00	-0.00	-0.00	300.00	200.00	0.00	-0.00
81	-0.00	-0.00	-0.00	903.00	200.00	0.00	-0.00	-0.00	-0.00	-0.00	300.00	200.00	0.00	-0.00
82	-0.00	-0.00	-0.00	903.00	200.00	0.00	-0.00	-0.00	-0.00	-0.00	300.00	200.00	0.00	-0.00
83	0.00	0.00	0.00	903.00	200.00	0.00	0.00	-0.00	-0.00	-0.00	300.00	200.00	0.00	-0.00
84	0.00	0.00	0.00	903.00	200.00	0.00	0.00	-0.00	-0.00	-0.00	300.00	200.00	0.00	-0.00
85	-0.00	-0.00	-0.00	903.00	200.00	0.00	-0.00	-0.00	-0.00	-0.00	300.00	200.00	0.00	-0.00
86	-0.00	-0.00	-0.00	903.00	200.00	0.00	-0.00	-0.00	-0.00	-0.00	300.00	200.00	0.00	-0.00
87	0.00	0.00	0.00	903.00	200.00	0.00	0.00	-0.00	-0.00	-0.00	300.00	200.00	0.00	-0.00
88	-0.00	-0.00	-0.00	903.00	200.00	0.00	-0.00	-0.00	-0.00	-0.00	300.00	200.00	0.00	-0.00
89	0.00	0.00	0.00	903.00	200.00	0.00	0.00	-0.00	-0.00	-0.00	300.00	200.00	0.00	-0.00
90	0.00	0.00	0.00	903.00	200.00	0.00	0.00	-0.00	-0.00	-0.00	300.00	200.00	0.00	-0.00
91	0.00	0.00	0.00	903.00	200.00	0.00	0.00	-0.00	-0.00	-0.00	300.00	200.00	0.00	-0.00
92	-0.00	-0.00	-0.00	903.00	200.00	0.00	-0.00	-0.00	-0.00	-0.00	300.00	200.00	0.00	-0.00
93	0.00	0.00	0.00	903.00	200.00	0.00	0.00	-0.00	-0.00	-0.00	300.00	200.00	0.00	-0.00
94	-0.00	-0.00	-0.00	903.00	200.00	0.00	-0.00	-0.00	-0.00	-0.00	300.00	200.00	0.00	-0.00
95	-0.00	-0.00	-0.00	903.00	200.00	0.00	-0.00	-0.00	-0.00	-0.00	300.00	200.00	0.00	-0.00
96	-0.00	-0.00	-0.00	903.00	200.00	0.00	-0.00	-0.00	-0.00	-0.00	300.00	200.00	0.00	-0.00
97	0.00	0.00	0.00	903.00	200.00	0.00	0.00	-0.00	-0.00	-0.00	300.00	200.00	0.00	-0.00
98	-0.00	-0.00	-0.00	903.00	200.00	0.00	-0.00	-0.00	-0.00	-0.00	300.00	200.00	0.00	-0.00
99	-0.00	-0.00	-0.00	903.00	200.00	0.00	-0.00	-0.00	-0.00	-0.00	300.00	200.00	0.00	-0.00
100	0.00	0.00	0.00	903.00	200.00	0.00	0.00	-0.00	-0.00	-0.00	300.00	200.00	0.00	-0.00
101	-0.00	-0.00	-0.00	903.00	200.00	0.00	-0.00	-0.00	-0.00	-0.00	300.00	200.00	0.00	-0.00
102	0.00	0.00	0.00	903.00	200.00	0.00	0.00	-0.00	-0.00	-0.00	300.00	200.00	0.00	-0.00
103	0.00	0.00	0.00	903.00	200.00	0.00	0.00	-0.00	-0.00	-0.00	300.00	200.00	0.00	-0.00
104	-0.00	-0.00	-0.00	903.00	200.00	0.00	-0.00	-0.00	-0.00	-0.00	300.00	200.00	0.00	-0.00
105	-0.00	-0.00	-0.00	903.00	200.00	0.00	-0.00	-0.00	-0.00	-0.00	300.00	200.00	0.00	-0.00
106	-0.00	-0.00	-0.00	903.00	200.00	0.00	-0.00	-0.00	-0.00	-0.00	300.00	200.00	0.00	-0.00
107	-0.00	-0.00	-0.00	903.00	200.00	0.00	-0.00	-0.00	-0.00	-0.00	300.00	200.00	0.00	-0.00
108	0.00	0.00	0.00	903.00	200.00	0.00	0.00	-0.00	-0.00	-0.00	300.00	200.00	0.00	-0.00
109	0.00	0.00	0.00	903.00	200.00	0.00	0.00	-0.00	-0.00	-0.00	300.00	200.00	0.00	-0.00
110	0.00	0.00	0.00	903.00	200.00	0.00	0.00	-0.00	-0.00	-0.00	300.00	200.00	0.00	-0.00
111	-0.00	-0.00	-0.00	903.00	200.00	0.00	-0.00	-0.00	-0.00	-0.00	300.00	200.00	0.00	-0.00
112	0.00	0.00	0.00	903.00	200.00	0.00	0.00	-0.00	-0.00	-0.00	300.00	200.00	0.00	-0.00
113	-0.00	-0.00	-0.00	903.00	200.00	0.00	-0.00	-0.00	-0.00	-0.00	300.00	200.00	0.00	-0.00
114	-0.00	-0.00	-0.00	903.00	200.00	0.00	-0.00	-0.00	-0.00	-0.00	300.00	200.00	0.00	-0.00
115	-0.00	-0.00	-0.00	903.00	200.00	0.00	-0.00	-0.00	-0.00	-0.00	300.00	200.00	0.00	-0.00
116	-0.00	-0.00	-0.00	903.00	200.00	0.00	-0.00	-0.00	-0.00	-0.00	300.00	200.00	0.00	-0.00
117	0.00	0.00	0.00	903.00	200.00	0.00	0.00	-0.00	-0.00	-0.00	300.00	200.00	0.00	-0.00
118	0.00	0.00	0.00	903.00	200.00	0.00	0.00	-0.00	-0.00	-0.00	300.00	200.00	0.00	-0.00
119	-0.00	-0.00	-0.00	903.00	200.00	0.00	-0.00	-0.00	-0.00	-0.00	300.00	200.00	0.00	-0.00
120	-0.00	-0.00	-0.00	903.00	200.00	0.00	-0.00	-0.00	-0.00	-0.00	300.00	200.00	0.00	-0.00
121	-0.00	-0.00	-0.00	903.00	200.00	0.00	-0.00	-0.00	-0.00	-0.00	300.00	200.00	0.00	-0.00
122	-0.00	-0.00	-0.00	903.00	200.00	0.00	-0.00	-0.00	-0.00	-0.00	300.00	200.00	0.00	-0.00
123	-0.00	-0.00	-0.00	903.00	200.00	0.00	-0.00	-0.00	-0.00	-0.00	300.00	200.00	0.00	-0.00
124	0.00	0.00	0.00	903.00	200.00	0.00	0.00	-0.00	-0.00	-0.00	300.00	200.00	0.00	-0.00
125	0.00	0.00	0.00	903.00	200.00	0.00	0.00	-0.00	-0.00	-0.00	300.00	200.00	0.00	-0.00
126	-0.00	-0.00	-0.00	903.00	200.00	0.00	-0.00	-0.00	-0.00	-0.00	300.00	200.00	0.00	-0.00
127	-0.00	-0.00	-0.00	903.00	200.00	0.00	-0.00	-0.00	-0.00	-0.00	300.00	200.00	0.00	-0.00
128	-0.00	-0.00	-0.00	903.00	200.00	0.00	-0.00	-0.00	-0.00	-0.00	300.00	200.00	0.00	-0.00
129	-0.00	-0.00	-0.00	903.00	200.00	0.00	-0.00	-0.00	-0.00	-0.00	300.00	200.00	0.00	-0.00
130	-0.00	-0.00	-0.00	903.00	200.00	0.00	-0.00	-0.00	-0.00	-0.00	300.00	200.00	0.00	-0.00
131	-0.00	-0.00	-0.00	903.00	200.00	0.00	-0.00	-0.00	-0.00	-0.00	300.00	200.00	0.00	-0.00
132	-0.00	-0.00	-0.00	903.00	200.00	0.00	-0.00	-0.00	-0.00	-0.00	300.00	200.00	0.00	-0.00
133	0.00	0.00	0.00	903.00	200.00	0.00	0.00	-0.00	-0.00	-0.00	300.00	200.00	0.00	-0.00
134	-0.00	-0.00	-0.00	903.00	200.00	0.00	-0.00	-0.00	-0.00	-0.00	300.00	200.00	0.00	-0.00
135	0.00	0.00	0.00	903.00	200.00	0.00	0.00	-0.00	-0.00	-0.00	300.00	200.00	0.00	-0.00
136	0.00	0.00	0.00	903.00	200.00	0.00	0.00	-0.00	-0.00	-0.00	300.00	200.00	0.00	-0.00
137	-0.00	-0.00	-0.00	903.00	200.00	0.00	-0.00	-0.00	-0.00	-0.00	300.00	200.00	0.00	-0.00
138	-0.00	-0.00	-0.00	903.00	200.00	0.00	-0.00	-0.00	-0.00	-0.00	300.00	200.00	0.00	-0.00
139	-0.00	-0.00	-0.00	903.00	200.00	0.00	-0.00	-0.00	-0.00	-0.00	300.00	200.00	0.00	-0.00
140	-0.00	-0.00	-0.00	903.00	200.00	0.00	-0.00	-0.00	-0.00	-0.00	300.00	200.00	0.00	-0.00
141	-0.00	-0.00	-0.00	903.00	200.00	0.00	-0.00	-0.00	-0.00	-0.00	300.00	200.00	0.00	-0.00
142	-0.00	-0.00	-0.00	903.00	200.00	0.00	-0.00	-0.00	-0.00	-0.00	300.00	200.00	0.00	-0.00
143	0.00	0.00	0.00	903.00	200.00	0.00	0.00	-0.00	-0.00	-0.00	300.00	200.00	0.00	-0.00
144	-0.00	-0.00	-0.00	903.00	200.00	0.00	-0.00	-0.00	-0.00	-0.00	300.00	200.00	0.00	-0.00
145	-0.00	-0.00	-0.00	903.00	200.00	0.00	-0.00	0.00	0.00	0.00	300.00	200.00	0.00	0.00
146	-0.00	-0.00	-0.00	903.00	200.00	0.00	-0.00	-0.00	-0.00	-0.00	300.00	200.00	0.00	-0.00
147	-0.00	-0.00	-0.00	903.00	200.00	0.00	-0.00	-0.00	-0.00	-0.00	300.00	200.00	0.00	-0.00
148	0.00	0.00	0.00	903.00	200.00	0.00	0.00	-0.00	-0.00	-0.00	300.00	200.00	0.00	-0.00
149	-0.00	-0.00	-0.00	903.00	200.00	0.00	-0.00	-0.00	-0.00	-0.00	300.00	200.00	0.00	-0.00
150	-0.00	-0.00	-0.00	903.00	200.00	0.00	-0.00	-0.00	-0.00	-0.00	300.00	200.00	0.00	-0.00
151	-0.00	-0.00	-0.00	903.00	200.00	0.00	-0.00	-0.00	-0.00	-0.00	300.00	200.00	0.00	-0.00
152	-0.00	-0.00	-0.00	903.00	200.00	0.00	-0.00	-0.00	-0.00	-0.00	300.00	200.00	0.00	-0.00
153	0.00	0.00	0.00	903.00	200.00	0.00	0.00	-0.00	-0.00	-0.00	300.00	200.00	0.00	-0.00
154	0.00	0.00	0.00	903.00	200.00	0.00	0.00	-0.00	-0.00	-0.00	300.00	200.00	0.00	-0.00
155	-0.00	-0.00	-0.00	903.00	200.00	0.00	-0.00	-0.00	-0.00	-0.00	300.00	200.00	0.00	-0.00
156	-0.00	-0.00	-0.00	903.00	200.00	0.00	-0.00	-0.00	-0.00	-0.00	300.00	200.00	0.00	-0.00
157	-0.00	-0.00	-0.00	903.00	200.00	0.00	-0.00	-0.00	-0.00	-0.00	300.00	200.00	0.00	-0.00
158	-0.00	-0.00	-0.00	903.00	200.00	0.00	-0.00	-0.00	-0.00	-0.00	300.00	200.00	0.00	-0.00
159	-0.00	-0.00	-0.00	903.00	200.00	0.00	-0.00	-0.00	-0.00	-0.00	300.00	200.00	0.00	-0.00
160	-0.00	-0.00	-0.00	903.00	200.00	0.00	-0.00	-0.00	-0.00	-0.00	300.00	200.00	0.00	-0.00
161	-0.00	-0.00	-0.00	903.00	200.00	0.00	-0.00	-0.00	-0.00	-0.00	300.00	200.00	0.00	-0.00
162	-0.00	-0.00	-0.00	903.00	200.00	0.00	-0.00	-0.00	-0.00	-0.00	300.00	200.00	0.00	-0.00
163	0.00	0.00	0.00	903.00	200.00	0.00	0.00	-0.00	-0.00	-0.00	300.00	200.00	0.00	-0.00
164	-0.00	-0.00	-0.00	903.00	200.00	0.00	-0.00	-0.00	-0.00	-0.00	300.00	200.00	0.00	-0.00
165	-0.00	-0.00	-0.00	903.00	200.00	0.00	-0.00	-0.00	-0.00	-0.00	300.00	200.00	0.00	-0.00
166	-0.00	-0.00	-0.00	903.00	200.00	0.00	-0.00	-0.00	-0.00	-0.00	300.00	200.00	0.00	-0.00
167	-0.00	-0.00	-0.00	903.00	200.00	0.00	-0.00	-0.00	-0.00	-0.00	300.00	200.00	0.00	-0.00
168	0.00	0.00	0.00	903.00	200.00	0.00	0.00	-0.00	-0.00	-0.00	300.00	200.00	0.00	-0.00
169	0.00	0.00	0.00	903.00	200.00	0.00	0.00	-0.00	-0.00	-0.00	300.00	200.00	0.00	-0.00
170	-0.00	-0.00	-0.00	903.00	200.00	0.00	-0.00	-0.00	-0.00	-0.00	300.00	200.00	0.00	-0.00
171	0.00	0.00	0.00	903.00	200.00	0.00	0.00	-0.00	-0.00	-0.00	300.00	200.00	0.00	-0.00
172	-0.00	-0.00	-0.00	903.00	200.00	0.00	-0.00	-0.00	-0.00	-0.00	300.00	200.00	0.00	-0.00
173	0.00	0.00	0.00	903.00	200.00	0.00	0.00	-0.00	-0.00	-0.00	300.00	200.00	0.00	-0.00
174	0.00	0.00	0.00	903.00	200.00	0.00	0.00	-0.00	-0.00	-0.00	300.00	200.00	0.00	-0.00
175	0.00	0.00	0.00	903.00	200.00	0.00	0.00	-0.00	-0.00	-0.00	300.00	200.00	0.00	-0.00
176	0.00	0.00	0.00	903.00	200.00	0.00	0.00	-0.00	-0.00	-0.00	300.00	200.00	0.00	-0.00
177	0.00	0.00	0.00	903.00	200.00	0.00	0.00	-0.00	-0.00	-0.00	300.00	200.00	0.00	-0.00
178	-0.00	-0.00	-0.00	903.00	200.00	0.00	-0.00	-0.00	-0.00	-0.00	300.00	200.00	0.00	-0.00
179	0.00	0.00	0.00	903.00	200.00	0.00	0.00	-0.00	-0.00	-0.00	300.00	200.00	0.00	-0.00
180	0.00	0.00	0.00	903.00	200.00	0.00	0.00	-0.00	-0.00	-0.00	300.00	200.00	0.00	-0.00
181	-0.00	-0.00	-0.00	903.00	200.00	0.00	-0.00	-0.00	-0.00	-0.00	300.00	200.00	0.00	-0.00
182	-0.00	-0.00	-0.00	903.00	200.00	0.00	-0.00	-0.00	-0.00	-0.00	300.00	200.00	0.00	-0.00
183	-0.00	-0.00	-0.00	903.00	200.00	0.00	-0.00	-0.00	-0.00	-0.00	300.00	200.00	0.00	-0.00
184	0.00	0.00	0.00	903.00	200.00	0.00	0.00	-0.00	-0.00	-0.00	300.00	200.00	0.00	-0.00
185	-0.00	-0.00	-0.00	903.00	200.00	0.00	-0.00	-0.00	-0.00	-0.00	300.00	200.00	0.00	-0.00
186	0.00	0.00	0.00	903.00	200.00	0.00	0.00	-0.00	-0.00	-0.00	300.00	200.00	0.00	-0.00
187	0.00	0.00	0.00	903.00	200.00	0.00	0.00	-0.00	-0.00	-0.00	300.00	200.00	0.00	-0.00
188	-0.00	-0.00	-0.00	903.00	200.00	0.00	-0.00	-0.00	-0.00	-0.00	300.00	200.00	0.00	-0.00
189	-0.00	-0.00	-0.00	903.00	200.00	0.00	-0.00	-0.00	-0.00	-0.00	300.00	200.00	0.00	-0.00
190	0.00	0.00	0.00	903.00	200.00	0.00	0.00	-0.00	-0.00	-0.00	300.00	200.00	0.00	-0.00
191	0.00	0.00	0.00	903.00	200.00	0.00	0.00	-0.00	-0.00	-0.00	300.00	200.00	0.00	-0.00
192	-0.00	-0.00	-0.00	903.00	200.00	0.00	-0.00	-0.00	-0.00	-0.00	300.00	200.00	0.00	-0.00
193	-0.00	-0.00	-0.00	903.00	200.00	0.00	-0.00	-0.00	-0.00	-0.00	300.00	200.00	0.00	-0.00
194	0.00	0.00	0.00	903.00	200.00	0.00	0.00	-0.00	-0.00	-0.00	300.00	200.00	0.00	-0.00
195	0.00	0.00	0.00	903.00	200.00	0.00	0.00	-0.00	-0.00	-0.00	300.00	200.00	0.00	-0.00
196	-0.00	-0.00	-0.00	903.00	200.00	0.00	-0.00	-0.00	-0.00	-0.00	300.00	200.00	0.00	-0.00
197	-0.00	-0.00	-0.00	903.00	200.00	0.00	-0.00	-0.00	-0.00	-0.00	300.00	200.00	0.00	-0.00
198	-0.00	-0.00	-0.00	903.00	200.00	0.00	-0.00	-0.00	-0.00	-0.00	300.00	200.00	0.00	-0.00
199	-0.00	-0.00	-0.00	903.00	200.00	0.00	-0.00	-0.00	-0.00	-0.00	300.00	200.00	0.00	-0.00
200	-0.00	-0.00	-0.00	903.00	200.00	0.00	-0.00	-0.00	-0.00	-0.00	300.00	200.00	0.00	-0.00
201	0.00	0.00	0.00	903.00	200.00	0.00	0.00	-0.00	-0.00	-0.00	300.00	200.00	0.00	-0.00
202	-0.00	-0.00	-0.00	903.00	200.00	0.00	-0.00	-0.00	-0.00	-0.00	300.00	200.00	0.00	-0.00
203	-0.00	-0.00	-0.00	903.00	200.00	0.00	-0.00	-0.00	-0.00	-0.00	300.00	200.00	0.00	-0.00
204	-0.00	-0.00	-0.00	903.00	200.00	0.00	-0.00	-0.00	-0.00	-0.00	300.00	200.00	0.00	-0.00
205	-0.00	-0.00	-0.00	903.00	200.00	0.00	-0.00	-0.00	-0.00	-0.00	300.00	200.00	0.00	-0.00
206	-0.00	-0.00	-0.00	903.00	200.00	0.00	-0.00	-0.00	-0.00	-0.00	300.00	200.00	0.00	-0.00
207	0.00	0.00	0.00	903.00	200.00	0.00	0.00	-0.00	-0.00	-0.00	300.00	200.00	0.00	-0.00
208	-0.00	-0.00	-0.00	903.00	200.00	0.00	-0.00	-0.00	-0.00	-0.00	300.00	200.00	0.00	-0.00
209	-0.00	-0.00	-0.00	903.00	200.00	0.00	-0.00	-0.00	-0.00	-0.00	300.00	200.00	0.00	-0.00
210	-0.00	-0.00	-0.00	903.00	200.00	0.00	-0.00	0.00	0.00	0.00	300.00	200.00	0.00	0.00
211	-0.00	-0.00	-0.00	903.00	200.00	0.00	-0.00	-0.00	-0.00	-0.00	300.00	200.00	0.00	-0.00
212	-0.00	-0.00	-0.00	903.00	200.00	0.00	-0.00	-0.00	-0.00	-0.00	300.00	200.00	0.00	-0.00
213	-0.00	-0.00	-0.00	903.00	200.00	0.00	-0.00	-0.00	-0.00	-0.00	300.00	200.00	0.00	-0.00
214	0.00	0.00	0.00	903.00	200.00	0.00	0.00	-0.00	-0.00	-0.00	300.00	200.00	0.00	-0.00
215	-0.00	-0.00	-0.00	903.00	200.00	0.00	-0.00	-0.00	-0.00	-0.00	300.00	200.00	0.00	-0.00
216	-0.00	-0.00	-0.00	903.00	200.00	0.00	-0.00	-0.00	-0.00	-0.00	300.00	200.00	0.00	-0.00
217	-0.00	-0.00	-0.00	903.00	200.00	0.00	-0.00	-0.00	-0.00	-0.00	300.00	200.00	0.00	-0.00
218	-0.00	-0.00	-0.00	903.00	200.00	0.00	-0.00	-0.00	-0.00	-0.00	300.00	200.00	0.00	-0.00
219	-0.00	-0.00	-0.00	903.00	200.00	0.00	-0.00	-0.00	-0.00	-0.00	300.00	200.00	0.00	-0.00
220	-0.00	-0.00	-0.00	903.00	200.00	0.00	-0.00	-0.00	-0.00	-0.00	300.00	200.00	0.00	-0.00
221	-0.00	-0.00	-0.00	903.00	200.00	0.00	-0.00	-0.00	-0.00	-0.00	300.00	200.00	0.00	-0.00
222	-0.00	-0.00	-0.00	903.00	200.00	0.00	-0.00	-0.00	-0.00	-0.00	300.00	200.00	0.00	-0.00
223	0.00	0.00	0.00	903.00	200.00	0.00	0.00	-0.00	-0.00	-0.00	300.00	200.00	0.00	-0.00
224	0.00	0.00	0.00	903.00	200.00	0.00	0.00	-0.00	-0.00	-0.00	300.00	200.00	0.00	-0.00
225	-0.00	-0.00	-0.00	903.00	200.00	0.00	-0.00	-0.00	-0.00	-0.00	300.00	200.00	0.00	-0.00
226	0.00	0.00	0.00	903.00	200.00	0.00	0.00	-0.00	-0.00	-0.00	300.00	200.00	0.00	-0.00
227	-0.00	-0.00	-0.00	903.00	200.00	0.00	-0.00	-0.00	-0.00	-0.00	300.00	200.00	0.00	-0.00
228	-0.00	-0.00	-0.00	903.00	200.00	0.00	-0.00	-0.00	-0.00	-0.00	300.00	200.00	0.00	-0.00
229	-0.00	-0.00	-0.00	903.00	200.00	0.00	-0.00	-0.00	-0.00	-0.00	300.00	200.00	0.00	-0.00
230	-0.00	-0.00	-0.00	903.00	200.00	0.00	-0.00	-0.00	-0.00	-0.00	300.00	200.00	0.00	-0.00
231	-0.00	-0.00	-0.00	903.00	200.00	0.00	-0.00	-0.00	-0.00	-0.00	300.00	200.00	0.00	-0.00
232	-0.00	-0.00	-0.00	903.00	200.00	0.00	-0.00	-0.00	-0.00	-0.00	300.00	200.00	0.00	-0.00
233	-0.00	-0.00	-0.00	903.00	200.00	0.00	-0.00	-0.00	-0.00	-0.00	300.00	200.00	0.00	-0.00
234	0.00	0.00	0.00	903.00	200.00	0.00	0.00	-0.00	-0.00	-0.00	300.00	200.00	0.00	-0.00
235	0.00	0.00	0.00	903.00	200.00	0.00	0.00	-0.00	-0.00	-0.00	300.00	200.00	0.00	-0.00
236	-0.00	-0.00	-0.00	903.00	200.00	0.00	-0.00	-0.00	-0.00	-0.00	300.00	200.00	0.00	-0.00
237	-0.00	-0.00	-0.00	903.00	200.00	0.00	-0.00	-0.00	-0.00	-0.00	300.00	200.00	0.00	-0.00
238	-0.00	-0.00	-0.00	903.00	200.00	0.00	-0.00	-0.00	-0.00	-0.00	300.00	200.00	0.00	-0.00
239	0.00	0.00	0.00	903.00	200.00	0.00	0.00	-0.00	-0.00	-0.00	300.00	200.00	0.00	-0.00
240	-0.00	-0.00	-0.00	903.00	200.00	0.00	-0.00	-0.00	-0.00	-0.00	300.00	200.00	0.00	-0.00
241	-0.00	-0.00	-0.00	903.00	200.00	0.00	-0.00	-0.00	-0.00	-0.00	300.00	200.00	0.00	-0.00
242	-0.00	-0.00	-0.00	903.00	200.00	0.00	-0.00	-0.00	-0.00	-0.00	300.00	200.00	0.00	-0.00
243	0.00	0.00	0.00	903.00	200.00	0.00	0.00	-0.00	-0.00	-0.00	300.00	200.00	0.00	-0.00
244	-0.00	-0.00	-0.00	903.00	200.00	0.00	-0.00	-0.00	-0.00	-0.00	300.00	200.00	0.00	-0.00
245	0.00	0.00	0.00	903.00	200.00	0.00	0.00	-0.00	-0.00	-0.00	300.00	200.00	0.00	-0.00
246	-0.00	-0.00	-0.00	903.00	200.00	0.00	-0.00	-0.00	-0.00	-0.00	300.00	200.00	0.00	-0.00
247	-0.00	-0.00	-0.00	903.00	200.00	0.00	-0.00	-0.00	-0.00	-0.00	300.00	200.00	0.00	-0.00
248	-0.00	-0.00	-0.00	903.00	200.00	0.00	-0.00	-0.00	-0.00	-0.00	300.00	200.00	0.00	-0.00
249	-0.00	-0.00	-0.00	903.00	200.00	0.00	-0.00	-0.00	-0.00	-0.00	300.00	200.00	0.00	-0.00
250	-0.00	-0.00	-0.00	903.00	200.00	0.00	-0.00	-0.00	-0.00	-0.00	300.00	200.00	0.00	-0.00
251	-0.00	-0.00	-0.00	903.00	200.00	0.00	-0.00	-0.00	-0.00	-0.00	300.00	200.00	0.00	-0.00
252	-0.00	-0.00	-0.00	903.00	200.00	0.00	-0.00	-0.00	-0.00	-0.00	300.00	200.00	0.00	-0.00
253	0.00	0.00	0.00	903.00	200.00	0.00	0.00	-0.00	-0.00	-0.00	300.00	200.00	0.00	-0.00
254	-0.00	-0.00	-0.00	903.00	200.00	0.00	-0.00	-0.00	-0.00	-0.00	300.00	200.00	0.00	-0.00
255	-0.00	-0.00	-0.00	903.00	200.00	0.00	-0.00	-0.00	-0.00	-0.00	300.00	200.00	0.00	-0.00
256	0.00	0.00	0.00	903.00	200.00	0.00	0.00	-0.00	-0.00	-0.00	300.00	200.00	0.00	-0.00
257	-0.00	-0.00	-0.00	903.00	200.00	0.00	-0.00	-0.00	-0.00	-0.00	300.00	200.00	0.00	-0.00
258	-0.00	-0.00	-0.00	903.00	200.00	0.00	-0.00	-0.00	-0.00	-0.00	300.00	200.00	0.00	-0.00
259	-0.00	-0.00	-0.00	903.00	200.00	0.00	-0.00	-0.00	-0.00	-0.00	300.00	200.00	0.00	-0.00
260	-0.00	-0.00	-0.00	903.00	200.00	0.00	-0.00	-0.00	-0.00	-0.00	300.00	200.00	0.00	-0.00
261	-0.00	-0.00	-0.00	903.00	200.00	0.00	-0.00	-0.00	-0.00	-0.00	300.00	200.00	0.00	-0.00
262	-0.00	-0.00	-0.00	903.00	200.00	0.00	-0.00	-0.00	-0.00	-0.00	300.00	200.00	0.00	-0.00
263	-0.00	-0.00	-0.00	903.00	200.00	0.00	-0.00	-0.00	-0.00	-0.00	300.00	200.00	0.00	-0.00
264	0.00	0.00	0.00	903.00	200.00	0.00	0.00	-0.00	-0.00	-0.00	300.00	200.00	0.00	-0.00
265	0.00	0.00	0.00	903.00	200.00	0.00	0.00	-0.00	-0.00	-0.00	300.00	200.00	0.00	-0.00
266	-0.00	-0.00	-0.00	903.00	200.00	0.00	-0.00	-0.00	-0.00	-0.00	300.00	200.00	0.00	-0.00
267	-0.00	-0.00	-0.00	903.00	200.00	0.00	-0.00	-0.00	-0.00	-0.00	300.00	200.00	0.00	-0.00
268	0.00	0.00	0.00	903.00	200.00	0.00	0.00	-0.00	-0.00	-0.00	300.00	200.00	0.00	-0.00
269	-0.00	-0.00	-0.00	903.00	200.00	0.00	-0.00	-0.00	-0.00	-0.00	300.00	200.00	0.00	-0.00
270	0.00	0.00	0.00	903.00	200.00	0.00	0.00	-0.00	-0.00	-0.00	300.00	200.00	0.00	-0.00
271	-0.00	-0.00	-0.00	903.00	200.00	0.00	-0.00	-0.00	-0.00	-0.00	300.00	200.00	0.00	-0.00
272	0.00	0.00	0.00	903.00	200.00	0.00	0.00	-0.00	-0.00	-0.00	300.00	200.00	0.00	-0.00
273	0.00	0.00	0.00	903.00	200.00	0.00	0.00	-0.00	-0.00	-0.00	300.00	200.00	0.00	-0.00
274	0.00	0.00	0.00	903.00	200.00	0.00	0.00	-0.00	-0.00	-0.00	300.00	200.00	0.00	-0.00
275	-0.00	-0.00	-0.00	903.00	200.00	0.00	-0.00	-0.00	-0.00	-0.00	300.00	200.00	0.00	-0.00
276	-0.00	-0.00	-0.00	903.00	200.00	0.00	-0.00	-0.00	-0.00	-0.00	300.00	200.00	0.00	-0.00
277	0.00	0.00	0.00	903.00	200.00	0.00	0.00	-0.00	-0.00	-0.00	300.00	200.00	0.00	-0.00
278	-0.00	-0.00	-0.00	903.00	200.00	0.00	-0.00	-0.00	-0.00	-0.00	300.00	200.00	0.00	-0.00
279	-0.00	-0.00	-0.00	903.00	200.00	0.00	-0.00	-0.00	-0.00	-0.00	300.00	200.00	0.00	-0.00
280	0.00	0.00	0.00	903.00	200.00	0.00	0.00	-0.00	-0.00	-0.00	300.00	200.00	0.00	-0.00
281	-0.00	-0.00	-0.00	903.00	200.00	0.00	-0.00	-0.00	-0.00	-0.00	300.00	200.00	0.00	-0.00
282	-0.00	-0.00	-0.00	903.00	200.00	0.00	-0.00	-0.00	-0.00	-0.00	300.00	200.00	0.00	-0.00
283	0.00	0.00	0.00	903.00	200.00	0.00	0.00	-0.00	-0.00	-0.00	300.00	200.00	0.00	-0.00
284	-0.00	-0.00	-0.00	903.00	200.00	0.00	-0.00	-0.00	-0.00	-0.00	300.00	200.00	0.00	-0.00
285	-0.00	-0.00	-0.00	903.00	200.00	0.00	-0.00	-0.00	-0.00	-0.00	300.00	200.00	0.00	-0.00
286	-0.00	-0.00	-0.00	903.00	200.00	0.00	-0.00	-0.00	-0.00	-0.00	300.00	200.00	0.00	-0.00
287	-0.00	-0.00	-0.00	903.00	200.00	0.00	-0.00	-0.00	-0.00	-0.00	300.00	200.00	0.00	-0.00
288	-0.00	-0.00	-0.00	903.00	200.00	0.00	-0.00	-0.00	-0.00	-0.00	300.00	200.00	0.00	-0.00
289	17.70	1.37	5.04	1166.64	309.09	0.00	-1681.24	-0.00	-0.00	-0.00	300.00	200.00	0.00	-0.00
290	14.42	-2.14	5.80	1203.00	357.89	0.00	-607.14	-0.00	-0.00	-0.00	300.00	200.00	0.00	-0.00
291	-0.00	-0.00	-0.00	903.00	200.00	0.00	-0.00	-0.00	-0.00	-0.00	300.00	200.00	0.00	-0.00
292	-0.00	-0.00	-0.00	903.00	200.00	0.00	-0.00	-0.00	-0.00	-0.00	300.00	200.00	0.00	-0.00
293	-0.00	-0.00	-0.00	903.00	200.00	0.00	-0.00	-0.00	-0.00	-0.00	300.00	200.00	0.00	-0.00
294	-0.00	-0.00	-0.00	903.00	200.00	0.00	-0.00	-0.00	-0.00	-0.00	300.00	200.00	0.00	-0.00
295	-0.00	-0.00	-0.00	903.00	200.00	0.00	-0.00	-0.00	-0.00	-0.00	300.00	200.00	0.00	-0.00
296	-0.00	-0.00	-0.00	903.00	200.00	0.00	-0.00	-0.00	-0.00	-0.00	300.00	200.00	0.00	-0.00
297	-0.00	-0.00	-0.00	903.00	200.00	0.00	-0.00	-0.00	-0.00	-0.00	300.00	200.00	0.00	-0.00
298	-0.00	-0.00	-0.00	903.00	200.00	0.00	-0.00	-0.00	-0.00	-0.00	300.00	200.00	0.00	-0.00
299	-0.00	-0.00	-0.00	903.00	200.00	0.00	-0.00	-0.00	-0.00	-0.00	300.00	200.00	0.00	-0.00
300	-0.00	-0.00	-0.00	903.00	200.00	0.00	-0.00	-0.00	-0.00	-0.00	300.00	200.00	0.00	-0.00
301	-0.00	-0.00	-0.00	903.00	200.00	0.00	-0.00	-0.00	-0.00	-0.00	300.00	200.00	0.00	-0.00
302	-0.00	-0.00	-0.00	903.00	200.00	0.00	-0.00	-0.00	-0.00	-0.00	300.00	200.00	0.00	-0.00
303	-0.00	-0.00	-0.00	903.00	200.00	0.00	-0.00	-0.00	-0.00	-0.00	300.00	200.00	0.00	-0.00
304	-0.00	-0.00	-0.00	903.00	200.00	0.00	-0.00	-0.00	-0.00	-0.00	300.00	200.00	0.00	-0.00
305	-0.00	-0.00	-0.00	903.00	200.00	0.00	-0.00	-0.00	-0.00	-0.00	300.00	200.00	0.00	-0.00
306	-0.00	-0.00	-0.00	903.00	200.00	0.00	-0.00	-0.00	-0.00	-0.00	300.00	200.00	0.00	-0.00
307	-0.00	-0.00	-0.00	903.00	200.00	0.00	-0.00	-0.00	-0.00	-0.00	300.00	200.00	0.00	-0.00
308	-0.00	-0.00	-0.00	903.00	200.00	0.00	-0.00	-0.00	-0.00	-0.00	300.00	200.00	0.00	-0.00
309	-0.00	-0.00	-0.00	903.00	200.00	0.00	-0.00	-0.00	-0.00	-0.00	300.00	200.00	0.00	-0.00
310	-0.00	-0.00	-0.00	903.00	200.00	0.00	-0.00	-0.00	-0.00	-0.00	300.00	200.00	0.00	-0.00
311	-0.00	-0.00	-0.00	903.00	200.00	0.00	-0.00	-0.00	-0.00	-0.00	300.00	200.00	0.00	-0.00
312	-0.00	-0.00	-0.00	903.00	200.00	0.00	-0.00	-0.00	-0.00	-0.00	300.00	200.00	0.00	-0.00
313	-0.00	-0.00	-0.00	903.00	200.00	0.00	-0.00	-0.00	-0.00	-0.00	300.00	200.00	0.00	-0.00
314	-0.00	-0.00	-0.00	903.00	200.00	0.00	-0.00	-0.00	-0.00	-0.00	300.00	200.00	0.00	-0.00
315	-0.00	-0.00	-0.00	903.00	200.00	0.00	-0.00	-0.00	-0.00	-0.00	300.00	200.00	0.00	-0.00
316	-0.00	-0.00	-0.00	903.00	200.00	0.00	-0.00	-0.00	-0.00	-0.00	300.00	200.00	0.00	-0.00
317	-0.00	-0.00	-0.00	903.00	200.00	0.00	-0.00	-0.00	-0.00	-0.00	300.00	200.00	0.00	-0.00
318	-0.00	-0.00	-0.00	903.00	200.00	0.00	-0.00	-0.00	-0.00	-0.00	300.00	200.00	0.00	-0.00
319	-0.00	-0.00	-0.00	903.00	200.00	0.00	-0.00	-0.00	-0.00	-0.00	300.00	200.00	0.00	-0.00
320	-0.00	-0.00	-0.00	903.00	200.00	0.00	-0.00	-0.00	-0.00	-0.00	300.00	200.00	0.00	-0.00
321	0.00	0.00	0.00	903.00	200.00	0.00	0.00	-0.00	-0.00	-0.00	300.00	200.00	0.00	-0.00
322	-0.00	-0.00	-0.00	903.00	200.00	0.00	-0.00	-0.00	-0.00	-0.00	300.00	200.00	0.00	-0.00
323	-0.00	-0.00	-0.00	903.00	200.00	0.00	-0.00	-0.00	-0.00	-0.00	300.00	200.00	0.00	-0.00
324	-0.00	-0.00	-0.00	903.00	200.00	0.00	-0.00	-0.00	-0.00	-0.00	300.00	200.00	0.00	-0.00
325	-0.00	-0.00	-0.00	903.00	200.00	0.00	-0.00	-0.00	-0.00	-0.00	300.00	200.00	0.00	-0.00
326	-0.00	-0.00	-0.00	903.00	200.00	0.00	-0.00	-0.00	-0.00	-0.00	300.00	200.00	0.00	-0.00
327	-0.00	-0.00	-0.00	903.00	200.00	0.00	-0.00	-0.00	-0.00	-0.00	300.00	200.00	0.00	-0.00
328	-0.00	-0.00	-0.00	903.00	200.00	0.00	-0.00	-0.00	-0.00	-0.00	300.00	200.00	0.00	-0.00
329	-0.00	-0.00	-0.00	903.00	200.00	0.00	-0.00	-0.00	-0.00	-0.00	300.00	200.00	0.00	-0.00
330	-0.00	-0.00	-0.00	903.00	200.00	0.00	-0.00	-0.00	-0.00	-0.00	300.00	200.00	0.00	-0.00
331	0.00	0.00	0.00	903.00	200.00	0.00	0.00	-0.00	-0.00	-0.00	300.00	200.00	0.00	-0.00
332	-0.00	-0.00	-0.00	903.00	200.00	0.00	-0.00	-0.00	-0.00	-0.00	300.00	200.00	0.00	-0.00
333	-0.00	-0.00	-0.00	903.00	200.00	0.00	-0.00	-0.00	-0.00	-0.00	300.00	200.00	0.00	-0.00
334	-0.00	-0.00	-0.00	903.00	200.00	0.00	-0.00	-0.00	-0.00	-0.00	300.00	200.00	0.00	-0.00
335	-0.00	-0.00	-0.00	903.00	200.00	0.00	-0.00	-0.00	-0.00	-0.00	300.00	200.00	0.00	-0.00
336	-0.00	-0.00	-0.00	903.00	200.00	0.00	-0.00	-0.00	-0.00	-0.00	300.00	200.00	0.00	-0.00
337	-0.00	-0.00	-0.00	903.00	200.00	0.00	-0.00	-0.00	-0.00	-0.00	300.00	200.00	0.00	-0.00
338	-0.00	-0.00	-0.00	903.00	200.00	0.00	-0.00	-0.00	-0.00	-0.00	300.00	200.00	0.00	-0.00
339	-0.00	-0.00	-0.00	903.00	200.00	0.00	-0.00	-0.00	-0.00	-0.00	300.00	200.00	0.00	-0.00
340	-0.00	-0.00	-0.00	903.00	200.00	0.00	-0.00	-0.00	-0.00	-0.00	300.00	200.00	0.00	-0.00
341	-0.00	-0.00	-0.00	903.00	200.00	0.00	-0.00	-0.00	-0.00	-0.00	300.00	200.00	0.00	-0.00
342	-0.00	-0.00	-0.00	903.00	200.00	0.00	-0.00	-0.00	-0.00	-0.00	300.00	200.00	0.00	-0.00
343	-0.00	-0.00	-0.00	903.00	200.00	0.00	-0.00	-0.00	-0.00	-0.00	300.00	200.00	0.00	-0.00
344	-0.00	-0.00	-0.00	903.00	200.00	0.00	-0.00	-0.00	-0.00	-0.00	300.00	200.00	0.00	-0.00
345	-0.00	-0.00	-0.00	903.00	200.00	0.00	-0.00	-0.00	-0.00	-0.00	300.00	200.00	0.00	-0.00
346	0.00	0.00	0.00	903.00	200.00	0.00	0.00	-0.00	-0.00	-0.00	300.00	200.00	0.00	-0.00
347	-0.00	-0.00	-0.00	903.00	200.00	0.00	-0.00	-0.00	-0.00	-0.00	300.00	200.00	0.00	-0.00
348	-0.00	-0.00	-0.00	903.00	200.00	0.00	-0.00	-0.00	-0.00	-0.00	300.00	200.00	0.00	-0.00
349	-0.00	-0.00	-0.00	903.00	200.00	0.00	-0.00	-0.00	-0.00	-0.00	300.00	200.00	0.00	-0.00
350	-0.00	-0.00	-0.00	903.00	200.00	0.00	-0.00	-0.00	-0.00	-0.00	300.00	200.00	0.00	-0.00
351	-0.00	-0.00	-0.00	903.00	200.00	0.00	-0.00	-0.00	-0.00	-0.00	300.00	200.00	0.00	-0.00
352	-0.00	-0.00	-0.00	903.00	200.00	0.00	-0.00	-0.00	-0.00	-0.00	300.00	200.00	0.00	-0.00
353	-0.00	-0.00	-0.00	903.00	200.00	0.00	-0.00	-0.00	-0.00	-0.00	300.00	200.00	0.00	-0.00
354	-0.00	-0.00	-0.00	903.00	200.00	0.00	-0.00	-0.00	-0.00	-0.00	300.00	200.00	0.00	-0.00
355	-0.00	-0.00	-0.00	903.00	200.00	0.00	-0.00	-0.00	-0.00	-0.00	300.00	200.00	0.00	-0.00
356	-0.00	-0.00	-0.00	903.00	200.00	0.00	-0.00	-0.00	-0.00	-0.00	300.00	200.00	0.00	-0.00
357	-0.00	-0.00	-0.00	903.00	200.00	0.00	-0.00	-0.00	-0.00	-0.00	300.00	200.00	0.00	-0.00
358	-0.00	-0.00	-0.00	903.00	200.00	0.00	-0.00	-0.00	-0.00	-0.00	300.00	200.00	0.00	-0.00
359	-0.00	-0.00	-0.00	903.00	200.00	0.00	-0.00	-0.00	-0.00	-0.00	300.00	200.00	0.00	-0.00
360	-0.00	-0.00	-0.00	903.00	200.00	0.00	-0.00	-0.00	-0.00	-0.00	300.00	200.00	0.00	-0.00
361	-0.00	-0.00	-0.00	903.00	200.00	0.00	-0.00	-0.00	-0.00	-0.00	300.00	200.00	0.00	-0.00
362	-0.00	-0.00	-0.00	903.00	200.00	0.00	-0.00	-0.00	-0.00	-0.00	300.00	200.00	0.00	-0.00
363	-0.00	-0.00	-0.00	903.00	200.00	0.00	-0.00	-0.00	-0.00	-0.00	300.00	200.00	0.00	-0.00
364	-0.00	-0.00	-0.00	903.00	200.00	0.00	-0.00	-0.00	-0.00	-0.00	300.00	200.00	0.00	-0.00
365	-0.00	-0.00	-0.00	903.00	200.00	0.00	-0.00	-0.00	-0.00	-0.00	300.00	200.00	0.00	-0.00
366	-0.00	-0.00	-0.00	903.00	200.00	0.00	-0.00	-0.00	-0.00	-0.00	300.00	200.00	0.00	-0.00
367	-0.00	-0.00	-0.00	903.00	200.00	0.00	-0.00	-0.00	-0.00	-0.00	300.00	200.00	0.00	-0.00
368	-0.00	-0.00	-0.00	903.00	200.00	0.00	-0.00	-0.00	-0.00	-0.00	300.00	200.00	0.00	-0.00
369	-0.00	-0.00	-0.00	903.00	200.00	0.00	-0.00	-0.00	-0.00	-0.00	300.00	200.00	0.00	-0.00
370	-0.00	-0.00	-0.00	903.00	200.00	0.00	-0.00	-0.00	-0.00	-0.00	300.00	200.00	0.00	-0.00
371	-0.00	-0.00	-0.00	903.00	200.00	0.00	-0.00	-0.00	-0.00	-0.00	300.00	200.00	0.00	-0.00
372	-0.00	-0.00	-0.00	903.00	200.00	0.00	-0.00	-0.00	-0.00	-0.00	300.00	200.00	0.00	-0.00
373	-0.00	-0.00	-0.00	903.00	200.00	0.00	-0.00	-0.00	-0.00	-0.00	300.00	200.00	0.00	-0.00
374	-0.00	-0.00	-0.00	903.00	200.00	0.00	-0.00	-0.00	-0.00	-0.00	300.00	200.00	0.00	-0.00
375	-0.00	-0.00	-0.00	903.00	200.00	0.00	-0.00	-0.00	-0.00	-0.00	300.00	200.00	0.00	-0.00
376	-0.00	-0.00	-0.00	903.00	200.00	0.00	-0.00	-0.00	-0.00	-0.00	300.00	200.00	0.00	-0.00
377	-0.00	-0.00	-0.00	903.00	200.00	0.00	-0.00	-0.00	-0.00	-0.00	300.00	200.00	0.00	-0.00
378	-0.00	-0.00	-0.00	903.00	200.00	0.00	-0.00	-0.00	-0.00	-0.00	300.00	200.00	0.00	-0.00
379	-0.00	-0.00	-0.00	903.00	200.00	0.00	-0.00	-0.00	-0.00	-0.00	300.00	200.00	0.00	-0.00
380	-0.00	-0.00	-0.00	903.00	200.00	0.00	-0.00	-0.00	-0.00	-0.00	300.00	200.00	0.00	-0.00
381	-0.00	-0.00	-0.00	903.00	200.00	0.00	-0.00	-0.00	-0.00	-0.00	300.00	200.00	0.00	-0.00
382	-0.00	-0.00	-0.00	903.00	200.00	0.00	-0.00	-0.00	-0.00	-0.00	300.00	200.00	0.00	-0.00
383	-0.00	-0.00	-0.00	903.00	200.00	0.00	-0.00	-0.00	-0.00	-0.00	300.00	200.00	0.00	-0.00
384	19.23	-0.38	9.00	1126.73	267.80	0.00	-2479.29	-0.00	-0.00	-0.00	300.00	200.00	0.00	-0.00
385	12.59	-1.53	61.19	993.52	148.13	0.00	-4932.26	-0.00	-0.00	-0.00	300.00	200.00	0.00	-0.00
386	-0.76	-8.70	233.00	966.26	139.36	0.00	-5102.68	-0.00	-0.00	-0.00	300.00	200.00	0.00	-0.00
387	17.93	-11.44	169.98	970.06	137.88	0.00	-4763.76	-0.00	-0.00	-0.00	300.00	200.00	0.00	-0.00
388	35.10	-13.50	191.04	966.98	138.34	0.00	-4206.86	-0.00	-0.00	-0.00	300.00	200.00	0.00	-0.00
389	54.78	-6.64	209.35	964.66	137.90	0.00	-4045.30	-0.00	-0.00	-0.00	300.00	200.00	0.00	-0.00
390	63.48	-5.80	222.47	960.41	137.04	0.00	-3801.13	-0.00	-0.00	-0.00	300.00	200.00	0.00	-0.00
391	51.73	-7.86	233.00	956.83	134.77	0.00	-3912.25	-0.00	-0.00	-0.00	300.00	200.00	0.00	-0.00
392	40.36	-5.11	262.15	948.93	130.62	0.00	-4305.01	-0.00	-0.00	-0.00	300.00	200.00	0.00	-0.00
393	54.32	10.68	306.85	939.70	127.60	0.00	-4485.15	-0.00	-0.00	-0.00	300.00	200.00	0.00	-0.00
394	82.32	19.84	333.25	934.18	126.37	0.00	-4734.04	-0.00	-0.00	-0.00	300.00	200.00	0.00	-0.00
395	91.93	23.27	352.48	928.97	124.59	0.00	-4355.82	-0.00	-0.00	-0.00	300.00	200.00	0.00	-0.00
396	86.59	21.74	369.87	925.65	124.09	0.00	-3563.69	-0.00	-0.00	-0.00	300.00	200.00	0.00	-0.00
397	82.63	18.31	368.50	924.37	123.81	0.00	-2864.25	-0.00	-0.00	-0.00	300.00	200.00	0.00	-0.00
398	80.49	19.45	366.06	922.38	123.38	0.00	-2401.11	-0.00	-0.00	-0.00	300.00	200.00	0.00	-0.00
399	79.35	25.18	369.57	920.09	122.30	0.00	-1629.13	-0.00	-0.00	-0.00	300.00	200.00	0.00	-0.00
400	80.34	30.21	377.04	918.05	121.33	0.00	-1030.26	-0.00	-0.00	-0.00	300.00	200.00	0.00	-0.00
401	81.41	35.63	388.79	915.72	120.41	0.00	-317.60	-0.00	-0.00	-0.00	300.00	200.00	0.00	-0.00
402	83.62	38.91	403.90	913.54	118.93	0.00	112.04	-0.00	-0.00	-0.00	300.00	200.00	0.00	-0.00
403	84.84	39.83	420.07	911.06	117.25	0.00	-154.34	-0.00	-0.00	-0.00	300.00	200.00	0.00	-0.00
404	84.23	40.28	441.44	909.95	116.42	0.00	279.09	-0.00	-0.00	-0.00	300.00	200.00	0.00	-0.00
405	86.06	37.69	468.44	908.86	115.83	0.00	-186.12	-0.00	-0.00	-0.00	300.00	200.00	0.00	-0.00
406	88.50	36.54	495.45	908.54	115.92	0.00	-296.43	-0.00	-0.00	-0.00	300.00	200.00	0.00	-0.00
407	90.41	33.72	523.07	908.69	116.45	0.00	-512.53	-0.00	-0.00	-0.00	300.00	200.00	0.00	-0.00
408	91.71	32.20	551.61	908.23	116.63	0.00	-627.35	-0.00	-0.00	-0.00	300.00	200.00	0.00	-0.00
409	90.56	30.52	575.87	908.64	117.17	0.00	-509.39	-0.00	-0.00	-0.00	300.00	200.00	0.00	-0.00
410	89.57	30.44	594.94	908.62	117.00	0.00	-555.27	-0.00	-0.00	-0.00	300.00	200.00	0.00	-0.00
411	87.51	32.81	611.72	908.01	116.89	0.00	-410.96	-0.00	-0.00	-0.00	300.00	200.00	0.00	-0.00
412	86.29	35.71	622.10	907.34	116.31	0.00	-578.62	-0.00	-0.00	-0.00	300.00	200.00	0.00	-0.00
413	84.92	39.67	627.44	906.21	115.47	0.00	-690.81	-0.00	-0.00	-0.00	300.00	200.00	0.00	-0.00
414	82.70	41.43	632.93	905.03	114.71	0.00	-843.69	-0.00	-0.00	-0.00	300.00	200.00	0.00	-0.00
415	80.64	43.72	634.92	903.07	113.48	0.00	-640.14	-0.00	-0.00	-0.00	300.00	200.00	0.00	-0.00
416	77.59	42.80	637.05	901.78	112.77	0.00	-444.89	-0.00	-0.00	-0.00	300.00	200.00	0.00	-0.00
417	75.15	41.89	639.19	900.49	112.15	0.00	-408.58	-0.00	-0.00	-0.00	300.00	200.00	0.00	-0.00
418	71.72	38.53	639.95	899.85	112.30	0.00	-400.20	-0.00	-0.00	-0.00	300.00	200.00	0.00	-0.00
419	68.82	36.32	638.43	898.70	112.19	0.00	-301.93	-0.00	-0.00	-0.00	300.00	200.00	0.00	-0.00
420	66.22	33.19	634.61	897.66	111.95	0.00	-526.84	-0.00	-0.00	-0.00	300.00	200.00	0.00	-0.00
421	63.02	31.81	628.97	896.67	111.64	0.00	-468.52	-0.00	-0.00	-0.00	300.00	200.00	0.00	-0.00
422	60.04	29.98	621.80	895.42	111.26	0.00	-660.35	-0.00	-0.00	-0.00	300.00	200.00	0.00	-0.00
423	57.14	29.45	612.79	893.96	110.86	0.00	-685.08	-0.00	-0.00	-0.00	300.00	200.00	0.00	-0.00
424	54.78	28.00	604.55	892.63	110.55	0.00	-832.97	-0.00	-0.00	-0.00	300.00	200.00	0.00	-0.00
425	52.72	27.69	596.92	891.04	110.07	0.00	-930.63	-0.00	-0.00	-0.00	300.00	200.00	0.00	-0.00
426	50.81	26.63	588.68	889.78	109.49	0.00	-1157.25	-0.00	-0.00	-0.00	300.00	200.00	0.00	-0.00
427	48.83	26.25	584.11	888.42	109.25	0.00	-1210.56	-0.00	-0.00	-0.00	300.00	200.00	0.00	-0.00
428	47.23	25.41	580.44	887.31	108.94	0.00	-1452.74	-0.00	-0.00	-0.00	300.00	200.00	0.00	-0.00
429	45.24	25.18	579.07	885.85	108.46	0.00	-1535.28	-0.00	-0.00	-0.00	300.00	200.00	0.00	-0.00
430	43.95	25.02	579.68	884.68	108.13	0.00	-1793.35	-0.00	-0.00	-0.00	300.00	200.00	0.00	-0.00
431	42.72	25.10	581.97	883.81	107.97	0.00	-1893.78	-0.00	-0.00	-0.00	300.00	200.00	0.00	-0.00
432	41.35	24.95	585.33	882.51	107.72	0.00	-2091.79	-0.00	-0.00	-0.00	300.00	200.00	0.00	-0.00
433	39.98	26.02	589.14	881.79	107.59	0.00	-2181.26	-0.00	-0.00	-0.00	300.00	200.00	0.00	-0.00
434	38.68	26.09	592.65	880.91	107.36	0.00	-2434.67	-0.00	-0.00	-0.00	300.00	200.00	0.00	-0.00
435	36.77	26.40	596.31	879.97	107.16	0.00	-2645.74	-0.00	-0.00	-0.00	300.00	200.00	0.00	-0.00
436	34.56	26.86	599.82	879.19	107.15	0.00	-2729.83	-0.00	-0.00	-0.00	300.00	200.00	0.00	-0.00
437	32.50	27.08	603.18	878.49	107.06	0.00	-2814.57	-0.00	-0.00	-0.00	300.00	200.00	0.00	-0.00
438	30.44	27.24	606.84	877.43	106.91	0.00	-3052.66	-0.00	-0.00	-0.00	300.00	200.00	0.00	-0.00
439	28.38	27.47	609.44	876.34	106.56	0.00	-3132.66	-0.00	-0.00	-0.00	300.00	200.00	0.00	-0.00
440	26.17	27.69	612.95	875.37	106.50	0.00	-3352.42	-0.00	-0.00	-0.00	300.00	200.00	0.00	-0.00
441	23.19	27.54	615.23	874.28	106.35	0.00	-3372.33	-0.00	-0.00	-0.00	300.00	200.00	0.00	-0.00
442	20.98	27.62	616.91	873.39	106.26	0.00	-3643.91	-0.00	-0.00	-0.00	300.00	200.00	0.00	-0.00
443	18.01	27.54	617.68	872.47	106.18	0.00	-3686.51	-0.00	-0.00	-0.00	300.00	200.00	0.00	-0.00
444	15.49	27.62	619.35	871.44	105.99	0.00	-3857.43	-0.00	-0.00	-0.00	300.00	200.00	0.00	-0.00
445	12.97	27.62	620.27	870.68	105.78	0.00	-3968.48	-0.00	-0.00	-0.00	300.00	200.00	0.00	-0.00
446	10.60	27.85	621.19	869.62	105.67	0.00	-4121.91	-0.00	-0.00	-0.00	300.00	200.00	0.00	-0.00
447	8.39	28.15	621.95	868.63	105.54	0.00	-4242.47	-0.00	-0.00	-0.00	300.00	200.00	0.00	-0.00
448	6.56	28.46	622.56	867.63	105.44	0.00	-4374.69	-0.00	-0.00	-0.00	300.00	200.00	0.00	-0.00
449	4.81	28.92	623.32	866.57	105.36	0.00	-4482.79	-0.00	-0.00	-0.00	300.00	200.00	0.00	-0.00
450	3.05	29.45	623.17	865.10	105.04	0.00	-4598.03	-0.00	-0.00	-0.00	300.00	200.00	0.00	-0.00
451	1.83	29.75	624.24	863.99	105.06	0.00	-4666.42	-0.00	-0.00	-0.00	300.00	200.00	0.00	-0.00
452	0.31	30.14	624.54	862.61	104.96	0.00	-4671.30	-0.00	-0.00	-0.00	300.00	200.00	0.00	-0.00
453	-1.22	30.44	624.24	861.13	104.82	0.00	-4834.74	-0.00	-0.00	-0.00	300.00	200.00	0.00	-0.00
454	-2.59	30.44	623.93	859.79	104.72	0.00	-4891.84	-0.00	-0.00	-0.00	300.00	200.00	0.00	-0.00
455	-4.43	30.44	623.32	858.35	104.68	0.00	-5016.74	-0.00	-0.00	-0.00	300.00	200.00	0.00	-0.00
456	-6.26	30.59	623.02	857.00	104.73	0.00	-5046.34	-0.00	-0.00	-0.00	300.00	200.00	0.00	-0.00
457	-8.24	30.59	622.25	855.70	104.56	0.00	-5182.21	-0.00	-0.00	-0.00	300.00	200.00	0.00	-0.00
458	-10.22	30.52	622.56	854.47	104.66	0.00	-5257.59	-0.00	-0.00	-0.00	300.00	200.00	0.00	-0.00
459	-12.13	30.52	621.80	852.72	104.54	0.00	-5341.26	-0.00	-0.00	-0.00	300.00	200.00	0.00	-0.00
460	-13.81	30.59	621.19	851.19	104.45	0.00	-5426.85	-0.00	-0.00	-0.00	300.00	200.00	0.00	-0.00
461	-15.49	30.29	620.42	849.36	104.18	0.00	-5428.60	-0.00	-0.00	-0.00	300.00	200.00	0.00	-0.00
462	-16.33	30.52	619.66	847.00	104.06	0.00	-5490.96	-0.00	-0.00	-0.00	300.00	200.00	0.00	-0.00
463	-17.32	30.90	617.98	844.78	103.70	0.00	-5436.76	-0.00	-0.00	-0.00	300.00	200.00	0.00	-0.00
464	-18.08	30.82	616.30	842.39	103.39	0.00	-5471.64	-0.00	-0.00	-0.00	300.00	200.00	0.00	-0.00
465	-19.30	30.75	614.17	839.72	102.91	0.00	-5427.08	-0.00	-0.00	-0.00	300.00	200.00	0.00	-0.00
466	-20.37	31.13	612.95	837.13	102.71	0.00	-5420.65	-0.00	-0.00	-0.00	300.00	200.00	0.00	-0.00
467	-21.51	31.36	612.95	834.81	102.41	0.00	-5375.43	-0.00	-0.00	-0.00	300.00	200.00	0.00	-0.00
468	-22.51	31.74	613.40	831.66	102.09	0.00	-5328.19	-0.00	-0.00	-0.00	300.00	200.00	0.00	-0.00
469	-23.42	31.89	614.01	829.19	101.74	0.00	-5209.55	-0.00	-0.00	-0.00	300.00	200.00	0.00	-0.00
470	-24.41	32.58	615.39	826.46	101.51	0.00	-5081.17	-0.00	-0.00	-0.00	300.00	200.00	0.00	-0.00
471	-25.48	32.81	617.83	823.65	101.21	0.00	-5041.69	-0.00	-0.00	-0.00	300.00	200.00	0.00	-0.00
472	-26.55	33.19	620.42	821.40	100.84	0.00	-4981.50	-0.00	-0.00	-0.00	300.00	200.00	0.00	-0.00
473	-28.00	33.57	623.17	818.67	100.59	0.00	-4799.72	-0.00	-0.00	-0.00	300.00	200.00	0.00	-0.00
474	-29.98	34.33	625.92	816.19	100.44	0.00	-4654.49	-0.00	-0.00	-0.00	300.00	200.00	0.00	-0.00
475	-31.97	34.71	627.75	814.11	100.34	0.00	-4577.40	-0.00	-0.00	-0.00	300.00	200.00	0.00	-0.00
476	-33.80	35.02	629.88	812.01	100.15	0.00	-4516.66	-0.00	-0.00	-0.00	300.00	200.00	0.00	-0.00
477	-36.32	35.25	631.87	810.12	100.02	0.00	-4379.48	-0.00	-0.00	-0.00	300.00	200.00	0.00	-0.00
478	-38.76	35.78	633.85	808.25	100.05	0.00	-4271.37	-0.00	-0.00	-0.00	300.00	200.00	0.00	-0.00
479	-41.28	36.01	635.83	806.60	100.12	0.00	-4193.42	-0.00	-0.00	-0.00	300.00	200.00	0.00	-0.00
480	-44.56	35.71	637.66	804.79	100.17	0.00	-4130.38	-0.00	-0.00	-0.00	300.00	200.00	0.00	-0.00
481	-47.99	35.93	640.11	803.88	100.36	0.00	-4039.03	-0.00	-0.00	-0.00	300.00	200.00	0.00	-0.00
482	-51.57	36.09	641.02	802.60	100.40	0.00	-4080.36	-0.00	-0.00	-0.00	300.00	200.00	0.00	-0.00
483	-55.77	36.32	641.63	801.55	100.50	0.00	-3950.08	-0.00	-0.00	-0.00	300.00	200.00	0.00	-0.00
484	-59.36	36.70	642.24	800.79	100.69	0.00	-3927.10	-0.00	-0.00	-0.00	300.00	200.00	0.00	-0.00
485	-63.32	36.93	640.72	799.76	100.69	0.00	-3883.79	-0.00	-0.00	-0.00	300.00	200.00	0.00	-0.00
486	-67.83	37.23	637.66	798.84	100.60	0.00	-3753.66	-0.00	-0.00	-0.00	300.00	200.00	0.00	-0.00
487	-72.02	37.46	633.85	797.92	100.72	0.00	-3699.32	-0.00	-0.00	-0.00	300.00	200.00	0.00	-0.00
488	-75.68	37.84	630.04	797.28	100.65	0.00	-3701.30	-0.00	-0.00	-0.00	300.00	200.00	0.00	-0.00
489	-79.88	38.53	624.69	796.31	100.64	0.00	-3538.90	2.52	0.46	22.74	366.44	255.03	0.00	39.48
490	-83.31	38.83	617.52	795.51	100.47	0.00	-3463.88	7.10	-4.04	195.62	368.80	259.75	0.00	107.05
491	-86.52	38.99	609.89	794.84	100.78	0.00	-3357.83	11.22	2.14	207.37	370.64	261.96	0.00	337.97
492	-88.27	38.60	594.79	793.02	100.87	0.00	-3117.34	29.75	9.84	211.94	365.01	259.90	0.00	181.14
493	-89.72	36.47	579.68	792.05	101.24	0.00	-3160.15	50.05	7.86	243.99	362.66	259.79	0.00	211.04
494	-89.87	35.02	562.59	790.14	101.60	0.00	-3111.58	55.85	6.64	260.77	361.97	260.85	0.00	103.32
495	-89.57	32.50	541.23	788.73	102.00	0.00	-3118.35	46.69	7.17	269.47	359.12	260.93	0.00	17.65
496	-88.04	29.60	519.87	787.39	102.44	0.00	-3299.92	37.54	5.65	277.25	358.28	262.30	0.00	-73.33
497	-85.68	27.39	495.61	785.42	102.59	0.00	-3310.63	38.91	3.20	283.36	356.22	262.79	0.00	-117.39
498	-82.02	24.95	467.99	783.86	103.16	0.00	-3367.72	45.85	0.53	286.25	353.73	263.33	0.00	-192.04
499	-78.35	22.66	440.52	782.25	103.57	0.00	-3372.33	52.19	-3.97	297.85	348.72	265.16	0.00	-342.90
500	-73.17	20.60	411.83	780.51	103.67	0.00	-3406.17	61.04	-14.88	325.62	342.31	267.10	0.00	-127.06
501	-67.37	17.70	380.25	778.64	104.25	0.00	-3387.82	69.43	-21.67	348.82	336.88	268.24	0.00	-47.86
502	-60.04	15.87	349.58	776.51	104.15	0.00	-3383.83	75.00	-25.94	363.01	333.04	269.27	0.00	-287.75
503	-52.49	13.96	318.15	774.51	104.36	0.00	-3462.93	74.46	-28.99	371.09	330.22	269.82	0.00	-745.56
504	-43.33	10.91	281.68	771.85	104.44	0.00	-3674.99	73.09	-31.81	376.43	327.60	270.04	0.00	-1143.36
505	-34.87	8.47	247.96	769.89	104.49	0.00	-3851.17	73.01	-33.34	382.54	325.49	270.04	0.00	-1451.83
506	-25.41	8.01	212.86	763.86	102.94	0.00	-3720.78	74.31	-34.71	395.05	323.29	269.83	0.00	-1623.87
507	-13.81	6.79	174.87	758.24	101.75	0.00	-3885.79	74.84	-33.72	413.21	321.71	269.50	0.00	-1665.14
508	-3.20	6.26	142.97	752.20	100.32	0.00	-4138.78	75.07	-31.66	436.10	320.15	269.21	0.00	-1765.00
509	6.56	7.17	114.14	740.97	97.86	0.00	-4200.21	74.69	-28.31	461.58	318.94	268.69	0.00	-1817.39
510	14.42	7.78	91.55	732.00	95.33	0.00	-4229.74	74.84	-24.57	485.84	317.62	268.47	0.00	-1858.53
511	18.84	8.32	75.38	723.85	90.69	0.00	-4300.89	75.15	-21.51	508.58	316.20	268.17	0.00	-1898.71
512	21.13	8.16	61.80	713.37	84.94	0.00	-4385.51	75.91	-19.30	530.09	314.77	267.93	0.00	-1905.09
513	22.74	8.09	48.22	699.84	76.58	0.00	-4641.96	77.06	-18.92	546.26	313.16	267.88	0.00	-1913.55
514	24.57	9.38	37.54	676.17	63.41	0.00	-4774.51	78.20	-20.22	561.52	311.25	268.04	0.00	-1981.67
515	26.32	10.22	28.84	653.79	50.79	0.00	-4927.26	78.66	-23.35	574.04	309.81	268.37	0.00	-2083.68
516	27.54	10.45	20.29	614.28	22.56	0.00	-5371.27	78.96	-27.39	584.41	308.30	268.67	0.00	-2200.89
517	-0.00	-0.00	-0.00	903.00	200.00	0.00	-0.00	79.35	-31.66	594.02	306.55	269.00	0.00	-2328.96
518	-0.00	-0.00	-0.00	903.00	200.00	0.00	-0.00	79.27	-35.32	602.26	305.55	269.47	0.00	-2513.98
519	-0.00	-0.00	-0.00	903.00	200.00	0.00	-0.00	78.96	-37.61	608.37	304.14	269.63	0.00	-2631.88
520	27.47	6.94	-6.26	1166.41	400.00	0.00	551.55	78.05	-38.15	614.62	303.28	269.86	0.00	-2662.18
521	27.54	7.02	-6.87	1143.00	377.78	0.00	99.01	76.22	-37.16	620.42	302.29	269.85	0.00	-2670.93
522	27.24	7.02	-6.71	1148.45	381.82	0.00	116.52	74.16	-35.40	625.76	301.68	269.79	0.00	-2547.11
523	27.24	6.71	-6.56	1140.21	386.05	0.00	361.95	71.49	-32.81	629.43	301.16	269.58	0.00	-2495.36
524	27.16	7.25	-6.71	1141.64	386.36	0.00	219.35	68.36	-29.45	632.17	300.51	269.32	0.00	-2387.40
525	27.31	6.79	-7.02	1131.26	373.91	0.00	64.52	66.22	-27.62	632.17	299.93	269.13	0.00	-2244.76
526	27.16	6.41	-6.71	1162.09	390.91	0.00	411.99	63.17	-25.79	631.41	299.35	268.78	0.00	-2172.32
527	27.16	7.02	-6.56	1154.16	395.35	0.00	384.31	60.20	-24.49	628.20	298.83	268.69	0.00	-1981.90
528	27.24	7.02	-6.56	1154.16	390.70	0.00	295.42	57.91	-23.50	624.24	298.24	268.54	0.00	-1817.30
529	27.24	6.79	-6.71	1134.82	386.36	0.00	343.32	55.08	-22.66	619.96	297.71	268.52	0.00	-1679.06
530	27.16	6.56	-7.32	1121.75	375.00	0.00	182.15	52.49	-22.20	616.15	297.40	268.40	0.00	-1594.34
531	27.01	6.87	-6.56	1140.21	390.70	0.00	340.13	49.74	-21.36	612.79	297.16	268.18	0.00	-1475.77
532	27.16	6.94	-6.56	1154.16	390.70	0.00	345.81	47.84	-21.21	610.50	296.70	268.28	0.00	-1312.54
533	-0.00	-0.00	-0.00	903.00	200.00	0.00	-0.00	45.47	-21.06	608.52	296.31	268.36	0.00	-1135.08
534	27.16	7.02	-6.56	1154.16	390.70	0.00	235.09	43.11	-20.75	608.37	296.09	268.07	0.00	-1015.02
535	-0.00	-0.00	-0.00	903.00	200.00	0.00	-0.00	41.20	-20.37	609.13	296.09	267.99	0.00	-757.67
536	27.31	6.41	-6.41	1167.29	400.00	0.00	656.13	38.76	-19.84	610.05	296.10	267.93	0.00	-580.14
537	27.01	6.94	-6.41	1160.14	395.24	0.00	329.15	36.62	-19.15	611.11	296.03	267.92	0.00	-404.15
538	27.24	6.56	-6.87	1149.67	382.22	0.00	209.04	34.71	-19.00	612.34	296.19	267.98	0.00	-138.77
539	27.31	6.41	-6.71	1148.45	381.82	0.00	234.43	32.42	-18.54	614.32	296.20	268.01	0.00	6.10
540	27.08	6.71	-6.87	1149.67	395.56	0.00	458.95	29.98	-18.54	616.46	296.21	268.02	0.00	161.10
541	27.01	6.48	-6.87	1143.00	382.22	0.00	206.50	27.85	-18.46	618.29	296.22	268.11	0.00	362.25
542	27.01	6.41	-7.78	1108.88	372.55	0.00	205.10	25.25	-18.23	619.66	295.94	268.16	0.00	457.01
543	27.01	6.48	-7.32	1121.75	366.67	0.00	-144.48	23.04	-17.78	621.34	295.87	268.47	0.00	542.90
544	27.01	6.48	-7.32	1115.50	370.83	0.00	54.36	20.68	-17.78	624.08	295.89	268.51	0.00	633.91
545	27.31	6.48	-7.02	1144.30	378.26	0.00	145.46	18.31	-17.40	627.14	295.69	269.10	0.00	755.47
546	26.86	6.71	-7.17	1139.17	378.72	0.00	32.63	16.02	-17.09	629.43	295.42	269.67	0.00	831.98
547	26.86	6.56	-7.32	1128.00	370.83	0.00	-47.05	13.58	-17.85	631.26	295.43	270.10	0.00	961.96
548	27.16	6.48	-7.17	1126.40	374.47	0.00	131.32	11.37	-18.16	631.41	295.22	270.71	0.00	1037.37
549	26.86	6.71	-6.71	1141.64	386.36	0.00	221.25	9.31	-19.68	630.34	294.84	271.12	0.00	1109.81
550	27.01	6.48	-7.02	1124.74	378.26	0.00	240.82	7.10	-20.37	630.19	294.26	271.48	0.00	1214.23
551	27.01	6.79	-7.02	1137.78	378.26	0.00	38.81	4.73	-20.68	630.34	293.68	271.80	0.00	1353.40
552	27.08	6.48	-6.71	1148.45	400.00	0.00	666.53	2.67	-20.98	630.95	293.33	272.16	0.00	1494.61
553	27.01	6.71	-6.56	1147.19	400.00	0.00	580.72	0.38	-20.90	631.56	292.75	272.38	0.00	1615.60
554	27.08	6.56	-6.56	1154.16	390.70	0.00	358.40	-1.98	-21.13	632.78	292.33	272.68	0.00	1776.60
555	27.01	6.56	-6.56	1154.16	390.70	0.00	366.74	-3.97	-21.29	633.54	291.62	272.98	0.00	1935.33
556	27.16	6.48	-6.71	1148.45	395.45	0.00	535.44	-6.18	-21.36	634.31	290.91	273.18	0.00	2054.33
557	26.78	6.56	-7.17	1126.40	382.98	0.00	252.74	-7.78	-22.13	634.31	290.19	273.42	0.00	2209.86
558	26.78	6.33	-6.56	1147.19	400.00	0.00	628.09	-9.31	-22.58	634.31	289.32	273.61	0.00	2369.54
559	27.08	6.48	-7.17	1120.02	374.47	0.00	136.52	-10.91	-22.81	632.78	288.14	273.64	0.00	2473.57
560	26.78	6.48	-7.02	1137.78	382.61	0.00	231.87	-12.59	-23.12	631.71	287.25	273.62	0.00	2646.47
561	26.86	6.41	-6.87	1143.00	382.22	0.00	197.01	-14.34	-23.19	629.43	286.18	273.70	0.00	2765.22
562	-0.00	-0.00	-0.00	903.00	200.00	0.00	-0.00	-16.17	-22.66	627.90	285.13	273.54	0.00	2913.92
563	27.08	6.71	-7.02	1137.78	382.61	0.00	210.97	-18.08	-22.05	626.22	284.06	273.54	0.00	3033.91
564	27.08	6.41	-7.17	1126.40	378.72	0.00	204.53	-20.29	-21.51	625.61	283.10	273.41	0.00	3181.86
565	27.01	6.41	-6.87	1143.00	386.67	0.00	321.96	-22.35	-21.21	624.54	282.04	273.25	0.00	3314.70
566	27.01	6.33	-6.71	1162.09	381.82	0.00	65.54	-24.26	-21.21	623.47	280.91	273.32	0.00	3492.45
567	27.01	6.41	-7.17	1126.40	374.47	0.00	121.75	-26.25	-21.59	622.41	279.55	273.35	0.00	3561.47
568	27.16	6.56	-6.87	1143.00	382.22	0.00	147.33	-27.62	-21.90	621.03	277.96	273.17	0.00	3699.29
569	27.01	6.56	-6.71	1155.27	390.91	0.00	296.51	-28.99	-22.05	619.66	276.14	273.33	0.00	3802.34
570	27.08	6.56	-6.87	1129.67	382.22	0.00	266.69	-30.52	-22.43	619.66	274.59	273.09	0.00	3860.06
571	27.16	6.41	-7.02	1137.78	378.26	0.00	109.80	-31.81	-22.74	618.44	272.17	273.28	0.00	3948.13
572	27.16	6.48	-6.56	1147.19	395.35	0.00	517.91	-32.88	-22.58	617.98	269.33	273.23	0.00	4040.42
573	27.16	6.41	-6.71	1148.45	400.00	0.00	654.74	-33.95	-22.81	619.35	266.89	273.37	0.00	4077.98
574	27.16	6.41	-6.56	1147.19	395.35	0.00	513.65	-34.94	-23.04	619.81	264.03	273.41	0.00	4159.17
575	-0.00	-0.00	-0.00	903.00	200.00	0.00	-0.00	-36.32	-23.42	621.03	260.64	273.56	0.00	4211.45
576	27.08	6.56	-6.87	1136.33	391.11	0.00	395.03	-37.23	-24.03	620.88	257.90	273.68	0.00	4301.72
577	27.31	6.41	-6.87	1143.00	377.78	0.00	21.70	-38.15	-24.49	621.49	254.63	273.80	0.00	4313.21
578	27.39	6.41	-6.56	1154.16	390.70	0.00	363.37	-38.99	-25.48	623.02	251.07	273.92	0.00	4339.95
579	27.47	6.48	-6.71	1141.64	400.00	0.00	695.49	-38.76	-26.02	624.54	247.37	274.13	0.00	4340.98
580	27.47	6.48	-7.17	1126.40	382.98	0.00	258.10	-38.30	-26.25	626.98	243.05	274.18	0.00	4316.11
581	27.39	6.41	-7.02	1137.78	386.96	0.00	342.99	-37.46	-26.40	630.19	238.84	274.29	0.00	4277.31
582	27.69	6.41	-6.71	1155.27	395.45	0.00	454.64	-36.47	-26.40	633.70	234.48	274.16	0.00	4286.23
583	27.62	6.71	-6.87	1143.00	395.56	0.00	447.93	-35.48	-26.25	637.36	229.69	274.31	0.00	4192.90
584	27.69	6.33	-6.87	1156.33	391.11	0.00	346.88	-35.48	-25.63	641.78	225.25	274.47	0.00	4093.75
585	27.77	6.33	-6.71	1141.64	400.00	0.00	678.50	-35.48	-25.18	646.67	221.43	274.52	0.00	4121.42
586	27.77	6.33	-6.87	1143.00	391.11	0.00	354.34	-36.62	-24.87	653.38	217.61	274.54	0.00	4078.60
587	27.69	6.41	-7.02	1131.26	373.91	0.00	11.94	-38.68	-24.57	659.33	214.26	274.66	0.00	4046.52
588	27.92	6.41	-6.87	1149.67	382.22	0.00	188.70	-40.74	-25.18	664.83	211.45	274.87	0.00	3898.61
589	27.77	6.33	-7.02	1137.78	382.61	0.00	219.93	-43.18	-24.72	669.71	208.68	274.96	0.00	4004.30
590	27.85	6.48	-6.87	1143.00	395.56	0.00	524.73	-46.23	-24.95	673.68	206.30	275.11	0.00	3917.22
591	27.69	6.33	-7.17	1132.79	374.47	0.00	12.17	-49.90	-25.25	676.57	204.47	275.33	0.00	3831.04
592	28.15	6.26	-7.02	1131.26	378.26	0.00	157.23	-53.56	-26.09	678.71	202.81	275.58	0.00	3784.24
593	27.85	6.41	-6.71	1148.45	395.45	0.00	459.50	-57.75	-27.39	679.02	201.17	275.60	0.00	3707.41
594	27.85	6.48	-6.56	1168.12	400.00	0.00	416.96	-61.65	-28.38	679.32	199.93	275.65	0.00	3665.82
595	27.85	6.56	-7.02	1131.26	391.30	0.00	419.28	-65.54	-29.60	677.80	198.76	275.73	0.00	3598.49
596	27.85	6.41	-6.56	1161.14	395.35	0.00	375.26	-69.50	-30.75	674.90	197.78	275.83	0.00	3442.77
597	27.92	6.41	-6.87	1149.67	391.11	0.00	345.36	-73.17	-31.59	670.17	196.79	275.96	0.00	3359.13
598	27.92	6.33	-7.02	1144.30	386.96	0.00	213.46	-76.68	-32.50	664.06	195.70	275.87	0.00	3358.23
599	28.08	6.41	-7.02	1124.74	391.30	0.00	493.92	-80.41	-33.49	655.98	195.12	276.02	0.00	3168.71
600	27.92	6.48	-7.32	1121.75	375.00	0.00	11.92	-83.77	-34.41	646.67	194.31	275.88	0.00	3029.92
601	28.08	5.95	-6.71	1162.09	390.91	0.00	362.05	-86.75	-34.56	636.90	193.70	275.71	0.00	2896.66
602	28.61	6.48	-7.02	1124.74	386.96	0.00	454.78	-89.04	-34.64	619.66	192.22	275.74	0.00	2477.49
603	28.23	6.56	-6.71	1148.45	386.36	0.00	285.76	-90.56	-32.96	603.64	191.56	275.28	0.00	2586.18
604	28.38	6.33	-6.56	1147.19	395.35	0.00	381.65	-89.95	-31.20	582.58	190.62	275.17	0.00	2459.66
605	28.23	5.87	-6.87	1143.00	391.11	0.00	299.92	-89.65	-28.84	561.07	189.77	274.63	0.00	2399.37
606	28.46	6.18	-6.87	1143.00	386.67	0.00	212.61	-89.26	-25.41	536.35	188.62	274.20	0.00	2380.44
607	28.31	6.10	-6.71	1148.45	386.36	0.00	114.79	-87.97	-22.89	509.19	188.07	273.48	0.00	2189.67
608	28.61	6.10	-6.87	1136.33	386.67	0.00	300.09	-85.37	-19.91	479.43	187.14	273.07	0.00	2065.56
609	28.61	6.03	-7.02	1131.26	386.96	0.00	356.76	-82.78	-17.32	448.91	186.51	272.60	0.00	1889.18
610	28.46	5.95	-6.87	1143.00	377.78	0.00	-99.86	-79.35	-14.72	415.95	186.10	272.12	0.00	1732.75
611	28.76	6.03	-6.71	1148.45	390.91	0.00	395.34	-75.30	-12.36	380.55	185.36	271.53	0.00	1550.85
612	28.08	6.26	-7.17	1139.17	382.98	0.00	157.94	-70.72	-10.60	345.61	185.03	271.26	0.00	1339.96
613	28.23	6.18	-6.56	1161.14	390.70	0.00	263.13	-65.31	-8.85	307.01	184.44	270.78	0.00	1175.82
614	28.46	6.41	-6.87	1136.33	386.67	0.00	246.18	-58.75	-6.87	268.10	183.72	269.78	0.00	1076.20
615	28.38	6.10	-6.56	1161.14	400.00	0.00	530.15	-51.27	-5.19	230.87	182.62	269.53	0.00	884.50
616	28.31	6.26	-6.87	1149.67	377.78	0.00	-81.72	-42.88	-3.28	190.89	181.06	268.59	0.00	857.58
617	28.46	6.10	-6.71	1148.45	395.45	0.00	493.48	-34.03	-2.21	152.44	179.28	268.07	0.00	758.42
618	28.38	6.26	-7.02	1137.78	378.26	0.00	42.79	-24.57	-1.22	119.32	177.24	267.26	0.00	646.74
619	28.38	6.03	-6.56	1154.16	390.70	0.00	327.89	-15.34	-0.84	88.81	170.62	265.29	0.00	698.33
620	28.38	6.03	-6.71	1155.27	381.82	0.00	46.30	-6.71	-0.84	66.99	166.74	261.50	0.00	642.54
621	28.15	6.10	-6.71	1155.27	386.36	0.00	227.84	-2.29	-0.69	52.49	162.21	260.47	0.00	499.41
622	28.23	6.03	-6.71	1148.45	381.82	0.00	36.76	-0.00	0.08	41.20	163.33	257.78	0.00	445.30
623	28.31	6.18	-7.32	1115.50	383.33	0.00	305.49	1.91	0.15	32.20	164.93	254.03	0.00	352.54
624	28.46	6.18	-6.71	1141.64	386.36	0.00	258.19	2.98	-0.76	24.11	159.49	250.63	0.00	249.45
625	28.38	5.95	-6.56	1161.14	395.35	0.00	414.65	3.74	-1.30	18.31	160.00	250.00	0.00	188.45
626	28.38	6.18	-6.26	1159.10	400.00	0.00	454.41	3.36	-1.91	13.58	168.54	247.19	0.00	113.67
627	28.46	6.03	-6.87	1143.00	386.67	0.00	249.23	2.52	-1.75	10.07	181.82	251.52	0.00	174.09
628	28.31	6.10	-6.71	1155.27	381.82	0.00	36.07	1.60	-1.22	5.49	175.00	238.89	0.00	115.71
629	28.46	6.26	-6.87	1143.00	382.22	0.00	113.59	-0.00	-0.00	-0.00	300.00	200.00	0.00	-0.00
630	28.38	6.33	-6.71	1141.64	381.82	0.00	124.32	-0.00	-0.00	-0.00	300.00	200.00	0.00	-0.00
631	28.23	6.41	-6.87	1123.00	382.22	0.00	209.21	-0.00	-0.00	-0.00	300.00	200.00	0.00	-0.00
632	28.31	6.41	-6.87	1136.33	386.67	0.00	286.36	-0.00	-0.00	-0.00	300.00	200.00	0.00	-0.00
633	28.15	6.33	-6.87	1143.00	382.22	0.00	177.00	-0.00	-0.00	-0.00	300.00	200.00	0.00	-0.00
634	27.92	6.56	-6.56	1147.19	390.70	0.00	266.67	-0.00	-0.00	-0.00	300.00	200.00	0.00	-0.00
635	27.92	6.56	-6.56	1147.19	390.70	0.00	289.56	-0.00	-0.00	-0.00	300.00	200.00	0.00	-0.00
636	-0.00	-0.00	-0.00	903.00	200.00	0.00	-0.00	-0.00	-0.00	-0.00	300.00	200.00	0.00	-0.00
637	27.77	6.71	-6.56	1133.23	400.00	0.00	598.11	-0.00	-0.00	-0.00	300.00	200.00	0.00	-0.00
638	27.85	6.48	-7.17	1132.79	370.21	0.00	-114.77	-0.00	-0.00	-0.00	300.00	200.00	0.00	-0.00
639	27.69	6.56	-6.87	1136.33	382.22	0.00	105.29	-0.00	-0.00	-0.00	300.00	200.00	0.00	-0.00
640	27.69	6.56	-7.32	1128.00	370.83	0.00	-86.78	-0.00	-0.00	-0.00	300.00	200.00	0.00	-0.00
641	27.69	6.56	-7.17	1132.79	378.72	0.00	100.32	-0.00	-0.00	-0.00	300.00	200.00	0.00	-0.00
642	27.69	6.56	-6.87	1143.00	386.67	0.00	253.30	-0.00	-0.00	-0.00	300.00	200.00	0.00	-0.00
643	27.69	6.56	-7.02	1144.30	378.26	0.00	-10.95	-0.00	-0.00	-0.00	300.00	200.00	0.00	-0.00
644	27.77	6.48	-6.87	1129.67	386.67	0.00	349.43	-0.00	-0.00	-0.00	300.00	200.00	0.00	-0.00
645	27.77	6.48	-6.87	1136.33	382.22	0.00	251.43	-0.00	-0.00	-0.00	300.00	200.00	0.00	-0.00
646	27.62	6.56	-7.17	1132.79	382.98	0.00	249.98	-0.00	-0.00	-0.00	300.00	200.00	0.00	-0.00
647	27.69	6.56	-6.56	1161.14	390.70	0.00	268.80	-0.00	-0.00	-0.00	300.00	200.00	0.00	-0.00
648	27.62	6.71	-7.02	1137.78	373.91	0.00	-46.11	-0.00	-0.00	-0.00	300.00	200.00	0.00	-0.00
649	27.54	6.56	-7.02	1131.26	386.96	0.00	309.82	-0.00	-0.00	-0.00	300.00	200.00	0.00	-0.00
650	27.69	6.48	-6.71	1148.45	390.91	0.00	376.61	-0.00	-0.00	-0.00	300.00	200.00	0.00	-0.00
651	-0.00	-0.00	-0.00	903.00	200.00	0.00	-0.00	-0.00	-0.00	-0.00	300.00	200.00	0.00	-0.00
652	27.77	6.79	-7.02	1137.78	378.26	0.00	60.37	-0.00	-0.00	-0.00	300.00	200.00	0.00	-0.00
653	27.54	6.56	-6.87	1136.33	386.67	0.00	337.22	-0.00	-0.00	-0.00	300.00	200.00	0.00	-0.00
654	27.62	6.48	-7.17	1120.02	374.47	0.00	115.25	-0.00	-0.00	-0.00	300.00	200.00	0.00	-0.00
655	27.62	6.56	-6.56	1154.16	400.00	0.00	579.83	-0.00	-0.00	-0.00	300.00	200.00	0.00	-0.00
656	27.62	6.41	-6.71	1141.64	386.36	0.00	390.49	-0.00	-0.00	-0.00	300.00	200.00	0.00	-0.00
657	27.47	6.41	-7.02	1150.83	382.61	0.00	154.25	-0.00	-0.00	-0.00	300.00	200.00	0.00	-0.00
658	27.47	6.48	-7.02	1137.78	391.30	0.00	458.76	-0.00	-0.00	-0.00	300.00	200.00	0.00	-0.00
659	-0.00	-0.00	-0.00	903.00	200.00	0.00	-0.00	-0.00	-0.00	-0.00	300.00	200.00	0.00	-0.00
660	27.39	6.71	-7.17	1145.55	374.47	0.00	-99.99	-0.00	-0.00	-0.00	300.00	200.00	0.00	-0.00
661	27.47	6.48	-6.87	1136.33	386.67	0.00	340.78	-0.00	-0.00	-0.00	300.00	200.00	0.00	-0.00
662	27.39	6.56	-6.56	1147.19	390.70	0.00	393.71	-0.00	-0.00	-0.00	300.00	200.00	0.00	-0.00
663	27.39	6.33	-7.17	1139.17	378.72	0.00	149.50	-0.00	-0.00	-0.00	300.00	200.00	0.00	-0.00
664	27.54	6.41	-6.56	1147.19	400.00	0.00	716.28	-0.00	-0.00	-0.00	300.00	200.00	0.00	-0.00
665	27.24	6.56	-7.02	1144.30	382.61	0.00	163.20	-0.00	-0.00	-0.00	300.00	200.00	0.00	-0.00
666	27.47	6.56	-7.02	1144.30	386.96	0.00	324.42	-0.00	-0.00	-0.00	300.00	200.00	0.00	-0.00
667	27.39	6.71	-7.17	1120.02	370.21	0.00	-22.24	-0.00	-0.00	-0.00	300.00	200.00	0.00	-0.00
668	27.31	6.71	-7.02	1144.30	386.96	0.00	259.07	-0.00	-0.00	-0.00	300.00	200.00	0.00	-0.00
669	27.47	6.56	-6.87	1156.33	395.56	0.00	458.78	-0.00	-0.00	-0.00	300.00	200.00	0.00	-0.00
670	27.31	6.56	-6.71	1162.09	395.45	0.00	434.18	-0.00	-0.00	-0.00	300.00	200.00	0.00	-0.00
671	27.39	6.56	-7.02	1157.35	386.96	0.00	224.57	-0.00	-0.00	-0.00	300.00	200.00	0.00	-0.00
672	27.39	6.71	-6.87	1136.33	391.11	0.00	463.53	-0.00	-0.00	-0.00	300.00	200.00	0.00	-0.00
673	27.31	6.48	-6.71	1148.45	386.36	0.00	271.19	-0.00	-0.00	-0.00	300.00	200.00	0.00	-0.00
674	27.24	6.79	-6.56	1147.19	400.00	0.00	584.98	-0.00	-0.00	-0.00	300.00	200.00	0.00	-0.00
675	27.31	6.56	-7.02	1131.26	386.96	0.00	450.13	-0.00	-0.00	-0.00	300.00	200.00	0.00	-0.00
676	27.16	6.48	-6.87	1156.33	391.11	0.00	343.49	-0.00	-0.00	-0.00	300.00	200.00	0.00	-0.00
677	26.78	6.56	-7.17	1132.79	382.98	0.00	187.98	-0.00	-0.00	-0.00	300.00	200.00	0.00	-0.00
678	27.24	6.48	-6.87	1136.33	391.11	0.00	396.22	-0.00	-0.00	-0.00	300.00	200.00	0.00	-0.00
679	27.01	6.56	-7.02	1131.26	386.96	0.00	278.64	-0.00	-0.00	-0.00	300.00	200.00	0.00	-0.00
680	27.08	6.79	-7.02	1131.26	386.96	0.00	309.32	-0.00	-0.00	-0.00	300.00	200.00	0.00	-0.00
681	26.70	6.48	-7.02	1150.83	391.30	0.00	365.55	-0.00	-0.00	-0.00	300.00	200.00	0.00	-0.00
682	26.86	6.79	-6.71	1148.45	381.82	0.00	57.57	-0.00	-0.00	-0.00	300.00	200.00	0.00	-0.00
683	26.86	6.48	-6.71	1162.09	400.00	0.00	509.44	-0.00	-0.00	-0.00	300.00	200.00	0.00	-0.00
684	26.78	6.56	-6.87	1149.67	395.56	0.00	482.69	-0.00	-0.00	-0.00	300.00	200.00	0.00	-0.00
685	26.86	6.71	-6.87	1143.00	386.67	0.00	220.24	-0.00	-0.00	-0.00	300.00	200.00	0.00	-0.00
686	26.78	6.48	-7.17	1145.55	382.98	0.00	214.27	-0.00	-0.00	-0.00	300.00	200.00	0.00	-0.00
687	26.78	6.71	-7.02	1137.78	378.26	0.00	38.81	-0.00	-0.00	-0.00	300.00	200.00	0.00	-0.00
688	26.70	6.71	-7.02	1131.26	386.96	0.00	301.20	-0.00	-0.00	-0.00	300.00	200.00	0.00	-0.00
689	26.78	6.79	-7.32	1128.00	379.17	0.00	157.36	-0.00	-0.00	-0.00	300.00	200.00	0.00	-0.00
690	26.78	6.79	-7.02	1150.83	382.61	0.00	117.43	-0.00	-0.00	-0.00	300.00	200.00	0.00	-0.00
691	27.24	6.71	-7.17	1126.40	387.23	0.00	372.54	-0.00	-0.00	-0.00	300.00	200.00	0.00	-0.00
692	26.86	6.41	-6.87	1136.33	391.11	0.00	432.67	-0.00	-0.00	-0.00	300.00	200.00	0.00	-0.00
693	26.47	6.48	-6.71	1155.27	395.45	0.00	425.69	-0.00	-0.00	-0.00	300.00	200.00	0.00	-0.00
694	26.70	6.48	-7.48	1135.65	379.59	0.00	242.74	-0.00	-0.00	-0.00	300.00	200.00	0.00	-0.00
695	26.86	6.48	-7.02	1157.35	386.96	0.00	235.68	-0.00	-0.00	-0.00	300.00	200.00	0.00	-0.00
696	26.70	6.87	-6.71	1141.64	386.36	0.00	225.07	-0.00	-0.00	-0.00	300.00	200.00	0.00	-0.00
697	26.47	6.48	-7.02	1150.83	386.96	0.00	298.21	-0.00	-0.00	-0.00	300.00	200.00	0.00	-0.00
698	26.63	6.56	-7.02	1144.30	382.61	0.00	166.19	-0.00	-0.00	-0.00	300.00	200.00	0.00	-0.00
699	26.47	6.79	-6.87	1149.67	400.00	0.00	507.10	-0.00	-0.00	-0.00	300.00	200.00	0.00	-0.00
700	26.47	6.56	-6.87	1156.33	391.11	0.00	307.38	-0.00	-0.00	-0.00	300.00	200.00	0.00	-0.00
701	26.40	6.56	-7.32	1121.75	387.50	0.00	424.39	-0.00	-0.00	-0.00	300.00	200.00	0.00	-0.00
702	26.17	6.48	-7.02	1150.83	382.61	0.00	127.38	-0.00	-0.00	-0.00	300.00	200.00	0.00	-0.00
703	26.70	6.56	-7.32	1134.25	379.17	0.00	177.07	-0.00	-0.00	-0.00	300.00	200.00	0.00	-0.00
704	26.32	6.48	-6.87	1149.67	391.11	0.00	386.56	-0.00	-0.00	-0.00	300.00	200.00	0.00	-0.00
705	26.32	6.79	-7.32	1140.50	379.17	0.00	59.13	-0.00	-0.00	-0.00	300.00	200.00	0.00	-0.00
706	26.32	6.56	-6.56	1161.14	395.35	0.00	404.00	-0.00	-0.00	-0.00	300.00	200.00	0.00	-0.00
707	26.55	6.71	-7.32	1134.25	379.17	0.00	183.11	-0.00	-0.00	-0.00	300.00	200.00	0.00	-0.00
708	26.17	6.71	-6.71	1162.09	400.00	0.00	518.80	-0.00	-0.00	-0.00	300.00	200.00	0.00	-0.00
709	25.94	6.71	-7.32	1128.00	379.17	0.00	184.38	-0.00	-0.00	-0.00	300.00	200.00	0.00	-0.00
710	26.09	6.87	-6.56	1161.14	400.00	0.00	539.20	-0.00	-0.00	-0.00	300.00	200.00	0.00	-0.00
711	26.02	6.94	-7.02	1137.78	386.96	0.00	327.07	-0.00	-0.00	-0.00	300.00	200.00	0.00	-0.00
712	26.09	6.87	-6.87	1156.33	391.11	0.00	363.16	-0.00	-0.00	-0.00	300.00	200.00	0.00	-0.00
713	25.56	6.87	-6.71	1162.09	400.00	0.00	448.75	-0.00	-0.00	-0.00	300.00	200.00	0.00	-0.00
714	25.94	6.94	-7.02	1157.35	395.65	0.00	402.53	-0.00	-0.00	-0.00	300.00	200.00	0.00	-0.00
715	25.79	7.02	-6.87	1149.67	400.00	0.00	610.86	-0.00	-0.00	-0.00	300.00	200.00	0.00	-0.00
716	25.71	7.17	-6.87	1156.33	400.00	0.00	510.15	-0.00	-0.00	-0.00	300.00	200.00	0.00	-0.00
717	25.56	6.94	-7.48	1141.78	375.51	0.00	-10.12	-0.00	-0.00	-0.00	300.00	200.00	0.00	-0.00
718	25.48	7.10	-7.02	1150.83	391.30	0.00	301.20	-0.00	-0.00	-0.00	300.00	200.00	0.00	-0.00
719	25.71	6.94	-7.02	1150.83	391.30	0.00	405.68	-0.00	-0.00	-0.00	300.00	200.00	0.00	-0.00
720	25.71	7.17	-7.32	1140.50	375.00	0.00	-19.07	-0.00	-0.00	-0.00	300.00	200.00	0.00	-0.00
721	25.48	6.87	-7.02	1144.30	382.61	0.00	89.56	-0.00	-0.00	-0.00	300.00	200.00	0.00	-0.00
722	25.94	6.41	-6.87	1156.33	391.11	0.00	404.19	-0.00	-0.00	-0.00	300.00	200.00	0.00	-0.00
723	26.17	7.02	-7.17	1145.55	387.23	0.00	313.29	-0.00	-0.00	-0.00	300.00	200.00	0.00	-0.00
724	26.25	6.71	-7.63	1119.00	376.00	0.00	216.37	-0.00	-0.00	-0.00	300.00	200.00	0.00	-0.00
725	25.79	6.56	-7.32	1128.00	370.83	0.00	-23.52	-0.00	-0.00	-0.00	300.00	200.00	0.00	-0.00
726	26.09	6.94	-7.17	1139.17	378.72	0.00	71.10	-0.00	-0.00	-0.00	300.00	200.00	0.00	-0.00
727	26.02	6.71	-7.32	1140.50	379.17	0.00	45.46	-0.00	-0.00	-0.00	300.00	200.00	0.00	-0.00
728	26.32	6.56	-7.17	1151.94	378.72	0.00	164.11	-0.00	-0.00	-0.00	300.00	200.00	0.00	-0.00
729	26.09	6.56	-6.87	1149.67	391.11	0.00	415.55	-0.00	-0.00	-0.00	300.00	200.00	0.00	-0.00
730	26.09	6.79	-7.02	1144.30	382.61	0.00	173.65	-0.00	-0.00	-0.00	300.00	200.00	0.00	-0.00
731	26.02	6.71	-6.87	1149.67	391.11	0.00	340.44	-0.00	-0.00	-0.00	300.00	200.00	0.00	-0.00
732	26.32	6.71	-7.17	1145.55	382.98	0.00	189.44	-0.00	-0.00	-0.00	300.00	200.00	0.00	-0.00
733	26.47	6.56	-6.87	1149.67	391.11	0.00	442.67	-0.00	-0.00	-0.00	300.00	200.00	0.00	-0.00
734	26.25	6.71	-6.87	1136.33	391.11	0.00	359.26	-0.00	-0.00	-0.00	300.00	200.00	0.00	-0.00
735	26.47	6.48	-6.56	1154.16	395.35	0.00	452.97	-0.00	-0.00	-0.00	300.00	200.00	0.00	-0.00
736	26.55	6.48	-7.02	1137.78	378.26	0.00	120.41	-0.00	-0.00	-0.00	300.00	200.00	0.00	-0.00
737	26.47	6.48	-7.17	1126.40	374.47	0.00	125.97	-0.00	-0.00	-0.00	300.00	200.00	0.00	-0.00
738	26.25	6.48	-6.87	1149.67	382.22	0.00	70.02	-0.00	-0.00	-0.00	300.00	200.00	0.00	-0.00
739	26.55	6.48	-7.17	1145.55	382.98	0.00	149.50	-0.00	-0.00	-0.00	300.00	200.00	0.00	-0.00
740	26.70	6.33	-6.87	1143.00	395.56	0.00	566.44	-0.00	-0.00	-0.00	300.00	200.00	0.00	-0.00
741	26.47	6.48	-7.02	1137.78	378.26	0.00	83.92	-0.00	-0.00	-0.00	300.00	200.00	0.00	-0.00
742	26.55	6.33	-6.56	1161.14	400.00	0.00	562.62	-0.00	-0.00	-0.00	300.00	200.00	0.00	-0.00
743	26.55	6.48	-6.87	1143.00	386.67	0.00	263.98	-0.00	-0.00	-0.00	300.00	200.00	0.00	-0.00
744	26.63	6.56	-6.87	1136.33	382.22	0.00	185.31	-0.00	-0.00	-0.00	300.00	200.00	0.00	-0.00
745	26.63	6.56	-7.02	1131.26	378.26	0.00	113.11	-0.00	-0.00	-0.00	300.00	200.00	0.00	-0.00
746	26.55	6.56	-7.02	1131.26	382.61	0.00	192.06	-0.00	-0.00	-0.00	300.00	200.00	0.00	-0.00
747	-0.00	-0.00	-0.00	903.00	200.00	0.00	-0.00	-0.00	-0.00	-0.00	300.00	200.00	0.00	-0.00
748	26.55	6.41	-6.87	1143.00	391.11	0.00	423.18	-0.00	-0.00	-0.00	300.00	200.00	0.00	-0.00
749	26.63	6.56	-6.71	1162.09	390.91	0.00	247.61	-0.00	-0.00	-0.00	300.00	200.00	0.00	-0.00
750	26.63	6.48	-7.02	1137.78	382.61	0.00	204.00	-0.00	-0.00	-0.00	300.00	200.00	0.00	-0.00
751	26.78	6.48	-6.87	1143.00	377.78	0.00	91.55	-0.00	-0.00	-0.00	300.00	200.00	0.00	-0.00
752	26.70	6.41	-7.17	1151.94	382.98	0.00	86.36	-0.00	-0.00	-0.00	300.00	200.00	0.00	-0.00
753	26.63	6.56	-7.02	1150.83	382.61	0.00	54.73	-0.00	-0.00	-0.00	300.00	200.00	0.00	-0.00
754	26.70	6.41	-7.02	1137.78	382.61	0.00	190.07	-0.00	-0.00	-0.00	300.00	200.00	0.00	-0.00
755	26.70	6.33	-7.02	1157.35	382.61	0.00	106.98	-0.00	-0.00	-0.00	300.00	200.00	0.00	-0.00
756	26.70	6.56	-7.02	1137.78	378.26	0.00	129.70	-0.00	-0.00	-0.00	300.00	200.00	0.00	-0.00
757	26.55	6.56	-6.87	1156.33	386.67	0.00	135.29	-0.00	-0.00	-0.00	300.00	200.00	0.00	-0.00
758	26.63	6.26	-6.71	1168.91	395.45	0.00	382.16	-0.00	-0.00	-0.00	300.00	200.00	0.00	-0.00
759	26.63	6.48	-6.56	1161.14	400.00	0.00	515.60	-0.00	-0.00	-0.00	300.00	200.00	0.00	-0.00
760	26.63	6.33	-6.87	1143.00	377.78	0.00	101.05	-0.00	-0.00	-0.00	300.00	200.00	0.00	-0.00
761	26.55	6.48	-7.02	1131.26	386.96	0.00	347.80	-0.00	-0.00	-0.00	300.00	200.00	0.00	-0.00
762	26.47	6.56	-6.56	1161.14	400.00	0.00	442.50	-0.00	-0.00	-0.00	300.00	200.00	0.00	-0.00
763	-0.00	-0.00	-0.00	903.00	200.00	0.00	-0.00	-0.00	-0.00	-0.00	300.00	200.00	0.00	-0.00
764	26.47	6.48	-6.87	1156.33	386.67	0.00	140.38	-0.00	-0.00	-0.00	300.00	200.00	0.00	-0.00
765	26.47	6.48	-6.56	1154.16	400.00	0.00	530.33	-0.00	-0.00	-0.00	300.00	200.00	0.00	-0.00
766	26.47	6.48	-6.87	1136.33	386.67	0.00	292.97	-0.00	-0.00	-0.00	300.00	200.00	0.00	-0.00
767	26.63	6.48	-7.02	1150.83	386.96	0.00	258.07	-0.00	-0.00	-0.00	300.00	200.00	0.00	-0.00
768	26.55	6.41	-7.02	1150.83	386.96	0.00	239.83	-0.00	-0.00	-0.00	300.00	200.00	0.00	-0.00
769	26.63	6.48	-7.02	1131.26	378.26	0.00	130.53	-0.00	-0.00	-0.00	300.00	200.00	0.00	-0.00
770	26.47	6.56	-7.17	1126.40	382.98	0.00	265.57	-0.00	-0.00	-0.00	300.00	200.00	0.00	-0.00
771	26.47	6.26	-6.87	1156.33	395.56	0.00	502.35	-0.00	-0.00	-0.00	300.00	200.00	0.00	-0.00
772	26.40	6.56	-6.87	1156.33	386.67	0.00	129.70	-0.00	-0.00	-0.00	300.00	200.00	0.00	-0.00
773	26.55	6.41	-7.02	1157.35	386.96	0.00	198.03	-0.00	-0.00	-0.00	300.00	200.00	0.00	-0.00
774	26.47	6.48	-7.02	1144.30	369.57	0.00	-188.58	-0.00	-0.00	-0.00	300.00	200.00	0.00	-0.00
775	26.47	6.48	-6.87	1143.00	386.67	0.00	226.85	-0.00	-0.00	-0.00	300.00	200.00	0.00	-0.00
776	26.47	6.48	-7.02	1137.78	378.26	0.00	152.59	-0.00	-0.00	-0.00	300.00	200.00	0.00	-0.00
777	-0.00	-0.00	-0.00	903.00	200.00	0.00	-0.00	-0.00	-0.00	-0.00	300.00	200.00	0.00	-0.00
778	26.40	6.33	-6.56	1168.12	400.00	0.00	465.04	-0.00	-0.00	-0.00	300.00	200.00	0.00	-0.00
779	26.40	6.33	-7.02	1144.30	386.96	0.00	248.62	-0.00	-0.00	-0.00	300.00	200.00	0.00	-0.00
780	26.32	6.56	-7.17	1120.02	370.21	0.00	-56.49	-0.00	-0.00	-0.00	300.00	200.00	0.00	-0.00
781	26.40	6.56	-7.17	1139.17	382.98	0.00	190.73	-0.00	-0.00	-0.00	300.00	200.00	0.00	-0.00
782	26.40	6.48	-7.02	1144.30	386.96	0.00	326.24	-0.00	-0.00	-0.00	300.00	200.00	0.00	-0.00
783	26.40	6.41	-6.71	1162.09	390.91	0.00	243.45	-0.00	-0.00	-0.00	300.00	200.00	0.00	-0.00
784	-0.00	-0.00	-0.00	903.00	200.00	0.00	-0.00	-0.00	-0.00	-0.00	300.00	200.00	0.00	-0.00
785	26.17	6.56	-7.17	1132.79	378.72	0.00	33.60	-0.00	-0.00	-0.00	300.00	200.00	0.00	-0.00
786	26.40	6.33	-6.56	1161.14	395.35	0.00	386.44	-0.00	-0.00	-0.00	300.00	200.00	0.00	-0.00
787	26.17	6.33	-7.02	1131.26	378.26	0.00	129.53	-0.00	-0.00	-0.00	300.00	200.00	0.00	-0.00
788	26.25	6.33	-7.32	1128.00	375.00	0.00	78.20	-0.00	-0.00	-0.00	300.00	200.00	0.00	-0.00
789	26.40	6.48	-7.17	1132.79	382.98	0.00	250.15	-0.00	-0.00	-0.00	300.00	200.00	0.00	-0.00
790	26.25	6.56	-7.17	1132.79	378.72	0.00	161.68	-0.00	-0.00	-0.00	300.00	200.00	0.00	-0.00
791	26.25	6.48	-7.02	1150.83	391.30	0.00	369.53	-0.00	-0.00	-0.00	300.00	200.00	0.00	-0.00
792	26.17	6.33	-6.87	1136.33	391.11	0.00	479.46	-0.00	-0.00	-0.00	300.00	200.00	0.00	-0.00
793	26.25	6.56	-7.32	1134.25	383.33	0.00	273.07	-0.00	-0.00	-0.00	300.00	200.00	0.00	-0.00
794	26.25	6.48	-6.56	1161.14	395.35	0.00	340.13	-0.00	-0.00	-0.00	300.00	200.00	0.00	-0.00
795	26.17	6.56	-7.02	1137.78	382.61	0.00	148.28	-0.00	-0.00	-0.00	300.00	200.00	0.00	-0.00
796	26.25	6.41	-7.02	1144.30	391.30	0.00	361.57	-0.00	-0.00	-0.00	300.00	200.00	0.00	-0.00
797	26.09	6.48	-6.56	1168.12	400.00	0.00	409.33	-0.00	-0.00	-0.00	300.00	200.00	0.00	-0.00
798	26.17	6.71	-6.71	1155.27	395.45	0.00	331.19	-0.00	-0.00	-0.00	300.00	200.00	0.00	-0.00
799	26.25	6.41	-7.17	1139.17	382.98	0.00	198.85	-0.00	-0.00	-0.00	300.00	200.00	0.00	-0.00
800	26.17	6.41	-6.71	1155.27	390.91	0.00	357.89	-0.00	-0.00	-0.00	300.00	200.00	0.00	-0.00
801	26.09	6.56	-6.71	1162.09	395.45	0.00	310.03	-0.00	-0.00	-0.00	300.00	200.00	0.00	-0.00
802	26.09	6.56	-7.02	1157.35	386.96	0.00	165.19	-0.00	-0.00	-0.00	300.00	200.00	0.00	-0.00
803	26.25	6.41	-6.87	1143.00	395.56	0.00	573.05	-0.00	-0.00	-0.00	300.00	200.00	0.00	-0.00
804	26.25	6.48	-7.02	1144.30	373.91	0.00	1.16	-0.00	-0.00	-0.00	300.00	200.00	0.00	-0.00
805	26.02	6.48	-7.02	1144.30	382.61	0.00	164.70	-0.00	-0.00	-0.00	300.00	200.00	0.00	-0.00
806	26.09	6.56	-7.17	1139.17	382.98	0.00	203.56	-0.00	-0.00	-0.00	300.00	200.00	0.00	-0.00
807	26.17	6.56	-7.02	1144.30	378.26	0.00	83.26	-0.00	-0.00	-0.00	300.00	200.00	0.00	-0.00
808	26.17	6.48	-6.87	1156.33	395.56	0.00	499.13	-0.00	-0.00	-0.00	300.00	200.00	0.00	-0.00
809	26.02	6.56	-7.17	1145.55	378.72	0.00	59.90	-0.00	-0.00	-0.00	300.00	200.00	0.00	-0.00
810	26.02	6.41	-6.87	1149.67	391.11	0.00	347.05	-0.00	-0.00	-0.00	300.00	200.00	0.00	-0.00
811	26.02	6.41	-6.71	1155.27	395.45	0.00	447.01	-0.00	-0.00	-0.00	300.00	200.00	0.00	-0.00
812	26.09	6.56	-6.87	1143.00	382.22	0.00	181.58	-0.00	-0.00	-0.00	300.00	200.00	0.00	-0.00
813	-0.00	-0.00	-0.00	903.00	200.00	0.00	-0.00	-0.00	-0.00	-0.00	300.00	200.00	0.00	-0.00
814	26.02	6.41	-7.02	1150.83	378.26	0.00	51.08	-0.00	-0.00	-0.00	300.00	200.00	0.00	-0.00
815	25.79	6.48	-6.71	1162.09	386.36	0.00	104.38	-0.00	-0.00	-0.00	300.00	200.00	0.00	-0.00
816	26.09	6.41	-7.17	1145.55	387.23	0.00	332.61	-0.00	-0.00	-0.00	300.00	200.00	0.00	-0.00
817	25.94	6.56	-7.02	1150.83	382.61	0.00	112.45	-0.00	-0.00	-0.00	300.00	200.00	0.00	-0.00
818	25.94	6.41	-7.02	1144.30	386.96	0.00	350.62	-0.00	-0.00	-0.00	300.00	200.00	0.00	-0.00
819	25.79	6.48	-7.02	1150.83	391.30	0.00	350.62	-0.00	-0.00	-0.00	300.00	200.00	0.00	-0.00
820	26.02	6.48	-7.02	1150.83	386.96	0.00	235.52	-0.00	-0.00	-0.00	300.00	200.00	0.00	-0.00
821	26.09	6.48	-6.87	1156.33	377.78	0.00	-2.54	-0.00	-0.00	-0.00	300.00	200.00	0.00	-0.00
822	26.32	6.41	-7.02	1137.78	369.57	0.00	-85.58	-0.00	-0.00	-0.00	300.00	200.00	0.00	-0.00
823	26.47	6.41	-6.56	1175.09	400.00	0.00	415.36	-0.00	-0.00	-0.00	300.00	200.00	0.00	-0.00
824	26.32	6.33	-6.87	1156.33	386.67	0.00	219.22	-0.00	-0.00	-0.00	300.00	200.00	0.00	-0.00
825	26.09	6.33	-6.87	1156.33	382.22	0.00	60.53	-0.00	-0.00	-0.00	300.00	200.00	0.00	-0.00
826	26.17	6.33	-7.02	1137.78	382.61	0.00	247.79	-0.00	-0.00	-0.00	300.00	200.00	0.00	-0.00
827	26.40	6.41	-7.17	1132.79	382.98	0.00	244.79	-0.00	-0.00	-0.00	300.00	200.00	0.00	-0.00
828	26.09	6.33	-6.71	1162.09	400.00	0.00	533.71	-0.00	-0.00	-0.00	300.00	200.00	0.00	-0.00
829	26.25	6.41	-6.71	1162.09	390.91	0.00	214.32	-0.00	-0.00	-0.00	300.00	200.00	0.00	-0.00
830	26.32	6.33	-7.32	1121.75	375.00	0.00	85.35	-0.00	-0.00	-0.00	300.00	200.00	0.00	-0.00
831	26.32	6.41	-7.02	1124.74	378.26	0.00	112.45	-0.00	-0.00	-0.00	300.00	200.00	0.00	-0.00
832	26.25	6.26	-6.71	1141.64	395.45	0.00	546.89	-0.00	-0.00	-0.00	300.00	200.00	0.00	-0.00
833	26.55	6.18	-7.02	1137.78	378.26	0.00	123.40	-0.00	-0.00	-0.00	300.00	200.00	0.00	-0.00
834	26.47	6.10	-7.17	1145.55	382.98	0.00	159.41	-0.00	-0.00	-0.00	300.00	200.00	0.00	-0.00
835	26.47	6.26	-6.56	1168.12	400.00	0.00	454.75	-0.00	-0.00	-0.00	300.00	200.00	0.00	-0.00
836	26.55	6.41	-6.87	1156.33	382.22	0.00	78.84	-0.00	-0.00	-0.00	300.00	200.00	0.00	-0.00
837	26.40	6.26	-7.02	1124.74	378.26	0.00	137.00	-0.00	-0.00	-0.00	300.00	200.00	0.00	-0.00
838	26.32	6.26	-6.87	1136.33	377.78	0.00	106.81	-0.00	-0.00	-0.00	300.00	200.00	0.00	-0.00
839	26.40	6.41	-6.87	1136.33	382.22	0.00	202.09	-0.00	-0.00	-0.00	300.00	200.00	0.00	-0.00
840	26.32	6.33	-7.17	1120.02	374.47	0.00	82.30	-0.00	-0.00	-0.00	300.00	200.00	0.00	-0.00
841	26.32	6.48	-7.02	1124.74	382.61	0.00	232.86	-0.00	-0.00	-0.00	300.00	200.00	0.00	-0.00
842	26.55	6.48	-7.17	1132.79	387.23	0.00	368.16	-0.00	-0.00	-0.00	300.00	200.00	0.00	-0.00
843	26.47	6.26	-6.87	1163.00	395.56	0.00	414.87	-0.00	-0.00	-0.00	300.00	200.00	0.00	-0.00
844	26.47	6.26	-7.17	1126.40	370.21	0.00	-27.11	-0.00	-0.00	-0.00	300.00	200.00	0.00	-0.00
845	26.47	6.48	-7.17	1126.40	374.47	0.00	80.19	-0.00	-0.00	-0.00	300.00	200.00	0.00	-0.00
846	26.47	6.56	-6.87	1143.00	386.67	0.00	277.20	-0.00	-0.00	-0.00	300.00	200.00	0.00	-0.00
847	26.63	6.94	-7.02	1144.30	373.91	0.00	-88.73	-0.00	-0.00	-0.00	300.00	200.00	0.00	-0.00
848	26.55	6.87	-7.02	1131.26	386.96	0.00	398.06	-0.00	-0.00	-0.00	300.00	200.00	0.00	-0.00
849	26.55	7.02	-7.02	1144.30	378.26	0.00	109.47	-0.00	-0.00	-0.00	300.00	200.00	0.00	-0.00
850	26.63	7.02	-7.02	1131.26	386.96	0.00	446.15	-0.00	-0.00	-0.00	300.00	200.00	0.00	-0.00
851	26.63	7.25	-7.02	1131.26	386.96	0.00	371.02	-0.00	-0.00	-0.00	300.00	200.00	0.00	-0.00
852	26.63	7.02	-7.02	1131.26	391.30	0.00	584.81	-0.00	-0.00	-0.00	300.00	200.00	0.00	-0.00
853	26.55	7.10	-7.02	1137.78	395.65	0.00	599.07	-0.00	-0.00	-0.00	300.00	200.00	0.00	-0.00
854	26.63	7.17	-6.87	1149.67	382.22	0.00	176.15	-0.00	-0.00	-0.00	300.00	200.00	0.00	-0.00
855	26.70	7.17	-7.02	1144.30	382.61	0.00	215.94	-0.00	-0.00	-0.00	300.00	200.00	0.00	-0.00
856	26.70	7.17	-6.87	1156.33	382.22	0.00	165.13	-0.00	-0.00	-0.00	300.00	200.00	0.00	-0.00
857	26.70	7.25	-7.02	1124.74	386.96	0.00	455.44	-0.00	-0.00	-0.00	300.00	200.00	0.00	-0.00
858	26.63	7.25	-7.02	1144.30	386.96	0.00	276.48	-0.00	-0.00	-0.00	300.00	200.00	0.00	-0.00
859	26.63	7.17	-6.71	1155.27	386.36	0.00	246.22	-0.00	-0.00	-0.00	300.00	200.00	0.00	-0.00
860	26.70	7.17	-6.56	1154.16	400.00	0.00	609.64	-0.00	-0.00	-0.00	300.00	200.00	0.00	-0.00
861	26.78	7.17	-7.02	1137.78	391.30	0.00	532.40	-0.00	-0.00	-0.00	300.00	200.00	0.00	-0.00
862	26.70	7.10	-6.87	1156.33	382.22	0.00	161.57	-0.00	-0.00	-0.00	300.00	200.00	0.00	-0.00
863	26.63	7.10	-6.87	1143.00	386.67	0.00	314.84	-0.00	-0.00	-0.00	300.00	200.00	0.00	-0.00
864	26.63	7.17	-7.02	1150.83	378.26	0.00	39.47	-0.00	-0.00	-0.00	300.00	200.00	0.00	-0.00
865	26.70	7.25	-7.02	1144.30	378.26	0.00	81.44	-0.00	-0.00	-0.00	300.00	200.00	0.00	-0.00
866	26.63	7.25	-7.17	1126.40	374.47	0.00	119.47	-0.00	-0.00	-0.00	300.00	200.00	0.00	-0.00
867	26.55	7.17	-6.87	1149.67	377.78	0.00	21.36	-0.00	-0.00	-0.00	300.00	200.00	0.00	-0.00
868	26.70	7.17	-6.71	1155.27	400.00	0.00	601.68	-0.00	-0.00	-0.00	300.00	200.00	0.00	-0.00
869	26.63	7.10	-7.02	1144.30	386.96	0.00	290.41	-0.00	-0.00	-0.00	300.00	200.00	0.00	-0.00
870	26.63	7.10	-6.87	1149.67	382.22	0.00	172.09	-0.00	-0.00	-0.00	300.00	200.00	0.00	-0.00
871	26.78	7.17	-7.17	1132.79	374.47	0.00	94.47	-0.00	-0.00	-0.00	300.00	200.00	0.00	-0.00
872	26.70	7.17	-7.17	1132.79	374.47	0.00	126.94	-0.00	-0.00	-0.00	300.00	200.00	0.00	-0.00
873	26.63	7.32	-6.87	1149.67	377.78	0.00	-2.71	-0.00	-0.00	-0.00	300.00	200.00	0.00	-0.00
874	26.63	7.25	-6.87	1143.00	382.22	0.00	182.77	-0.00	-0.00	-0.00	300.00	200.00	0.00	-0.00
875	26.70	7.25	-7.17	1126.40	374.47	0.00	155.67	-0.00	-0.00	-0.00	300.00	200.00	0.00	-0.00
876	26.47	7.10	-6.87	1156.33	395.56	0.00	449.96	-0.00	-0.00	-0.00	300.00	200.00	0.00	-0.00
877	26.70	7.10	-6.41	1167.29	395.24	0.00	385.65	-0.00	-0.00	-0.00	300.00	200.00	0.00	-0.00
878	26.70	7.10	-7.17	1151.94	378.72	0.00	145.12	-0.00	-0.00	-0.00	300.00	200.00	0.00	-0.00
879	26.70	7.17	-6.71	1155.27	390.91	0.00	381.82	-0.00	-0.00	-0.00	300.00	200.00	0.00	-0.00
880	26.40	7.10	-6.71	1155.27	390.91	0.00	319.91	-0.00	-0.00	-0.00	300.00	200.00	0.00	-0.00
881	26.47	7.17	-6.71	1155.27	400.00	0.00	555.91	-0.00	-0.00	-0.00	300.00	200.00	0.00	-0.00
882	26.63	7.10	-6.87	1156.33	386.67	0.00	243.12	-0.00	-0.00	-0.00	300.00	200.00	0.00	-0.00
883	26.70	7.17	-6.87	1149.67	382.22	0.00	167.17	-0.00	-0.00	-0.00	300.00	200.00	0.00	-0.00
884	26.63	7.32	-7.02	1137.78	373.91	0.00	-41.46	-0.00	-0.00	-0.00	300.00	200.00	0.00	-0.00
885	26.70	7.17	-7.02	1137.78	386.96	0.00	378.82	-0.00	-0.00	-0.00	300.00	200.00	0.00	-0.00
886	26.78	7.10	-7.17	1120.02	370.21	0.00	88.63	-0.00	-0.00	-0.00	300.00	200.00	0.00	-0.00
887	26.55	7.25	-6.87	1143.00	382.22	0.00	191.75	-0.00	-0.00	-0.00	300.00	200.00	0.00	-0.00
888	26.70	7.17	-6.71	1148.45	386.36	0.00	286.45	-0.00	-0.00	-0.00	300.00	200.00	0.00	-0.00
889	26.70	7.17	-6.56	1175.09	390.70	0.00	211.14	-0.00	-0.00	-0.00	300.00	200.00	0.00	-0.00
890	26.47	7.17	-7.02	1131.26	382.61	0.00	267.69	-0.00	-0.00	-0.00	300.00	200.00	0.00	-0.00
891	26.47	7.02	-7.02	1137.78	378.26	0.00	141.64	-0.00	-0.00	-0.00	300.00	200.00	0.00	-0.00
892	26.63	7.17	-6.56	1189.05	395.35	0.00	197.48	-0.00	-0.00	-0.00	300.00	200.00	0.00	-0.00
893	26.63	7.17	-6.56	1161.14	395.35	0.00	420.50	-0.00	-0.00	-0.00	300.00	200.00	0.00	-0.00
894	26.70	6.94	-6.71	1148.45	390.91	0.00	486.89	-0.00	-0.00	-0.00	300.00	200.00	0.00	-0.00
895	26.47	7.17	-6.56	1147.19	390.70	0.00	413.41	-0.00	-0.00	-0.00	300.00	200.00	0.00	-0.00
896	26.47	7.02	-6.71	1162.09	386.36	0.00	208.42	-0.00	-0.00	-0.00	300.00	200.00	0.00	-0.00
897	26.55	7.17	-6.71	1155.27	386.36	0.00	186.23	-0.00	-0.00	-0.00	300.00	200.00	0.00	-0.00
898	26.63	6.94	-7.17	1132.79	370.21	0.00	7.14	-0.00	-0.00	-0.00	300.00	200.00	0.00	-0.00
899	26.47	7.17	-6.56	1161.14	390.70	0.00	267.56	-0.00	-0.00	-0.00	300.00	200.00	0.00	-0.00
900	26.47	7.10	-7.02	1131.26	378.26	0.00	147.11	-0.00	-0.00	-0.00	300.00	200.00	0.00	-0.00
901	26.55	7.02	-7.02	1131.26	378.26	0.00	201.02	-0.00	-0.00	-0.00	300.00	200.00	0.00	-0.00
902	26.55	7.17	-6.87	1156.33	391.11	0.00	327.56	-0.00	-0.00	-0.00	300.00	200.00	0.00	-0.00
903	26.55	7.17	-6.87	1143.00	395.56	0.00	564.07	-0.00	-0.00	-0.00	300.00	200.00	0.00	-0.00
904	26.55	7.10	-7.17	1132.79	378.72	0.00	230.83	-0.00	-0.00	-0.00	300.00	200.00	0.00	-0.00
905	26.47	7.10	-6.71	1162.09	377.27	0.00	-74.91	-0.00	-0.00	-0.00	300.00	200.00	0.00	-0.00
906	26.47	7.02	-7.17	1126.40	378.72	0.00	187.98	-0.00	-0.00	-0.00	300.00	200.00	0.00	-0.00
907	26.55	7.10	-6.71	1155.27	386.36	0.00	205.47	-0.00	-0.00	-0.00	300.00	200.00	0.00	-0.00
908	26.47	7.25	-7.02	1131.26	382.61	0.00	273.17	-0.00	-0.00	-0.00	300.00	200.00	0.00	-0.00
909	26.55	7.17	-7.17	1132.79	382.98	0.00	280.50	-0.00	-0.00	-0.00	300.00	200.00	0.00	-0.00
910	26.47	7.17	-7.32	1121.75	370.83	0.00	24.16	-0.00	-0.00	-0.00	300.00	200.00	0.00	-0.00
911	26.47	6.94	-7.02	1144.30	386.96	0.00	321.60	-0.00	-0.00	-0.00	300.00	200.00	0.00	-0.00
912	26.47	7.10	-7.02	1163.87	386.96	0.00	123.07	-0.00	-0.00	-0.00	300.00	200.00	0.00	-0.00
913	26.55	6.94	-7.17	1132.79	378.72	0.00	220.12	-0.00	-0.00	-0.00	300.00	200.00	0.00	-0.00
914	26.32	7.02	-7.02	1144.30	378.26	0.00	68.66	-0.00	-0.00	-0.00	300.00	200.00	0.00	-0.00
915	26.63	6.94	-6.71	1141.64	390.91	0.00	519.67	-0.00	-0.00	-0.00	300.00	200.00	0.00	-0.00
916	26.40	7.10	-7.02	1150.83	382.61	0.00	132.35	-0.00	-0.00	-0.00	300.00	200.00	0.00	-0.00
917	26.63	7.02	-7.17	1139.17	382.98	0.00	284.72	-0.00	-0.00	-0.00	300.00	200.00	0.00	-0.00
918	26.47	7.10	-7.17	1132.79	374.47	0.00	81.65	-0.00	-0.00	-0.00	300.00	200.00	0.00	-0.00
919	26.63	7.02	-7.48	1129.53	383.67	0.00	347.99	-0.00	-0.00	-0.00	300.00	200.00	0.00	-0.00
920	26.25	7.02	-7.02	1144.30	369.57	0.00	-196.04	-0.00	-0.00	-0.00	300.00	200.00	0.00	-0.00
921	26.47	7.10	-7.02	1137.78	386.96	0.00	376.83	-0.00	-0.00	-0.00	300.00	200.00	0.00	-0.00
922	26.47	7.02	-7.17	1145.55	378.72	0.00	99.34	-0.00	-0.00	-0.00	300.00	200.00	0.00	-0.00
923	26.32	7.02	-7.02	1144.30	391.30	0.00	411.99	-0.00	-0.00	-0.00	300.00	200.00	0.00	-0.00
924	26.32	6.87	-6.87	1149.67	391.11	0.00	406.90	-0.00	-0.00	-0.00	300.00	200.00	0.00	-0.00
925	26.25	7.02	-6.87	1143.00	382.22	0.00	168.19	-0.00	-0.00	-0.00	300.00	200.00	0.00	-0.00
926	26.25	6.79	-6.56	1161.14	400.00	0.00	543.64	-0.00	-0.00	-0.00	300.00	200.00	0.00	-0.00
927	26.40	7.02	-6.87	1136.33	386.67	0.00	360.11	-0.00	-0.00	-0.00	300.00	200.00	0.00	-0.00
928	26.47	6.79	-7.02	1144.30	382.61	0.00	266.20	-0.00	-0.00	-0.00	300.00	200.00	0.00	-0.00
929	26.17	7.02	-7.02	1150.83	386.96	0.00	246.13	-0.00	-0.00	-0.00	300.00	200.00	0.00	-0.00
930	26.40	6.94	-7.32	1121.75	383.33	0.00	345.39	-0.00	-0.00	-0.00	300.00	200.00	0.00	-0.00
931	26.25	6.94	-7.02	1131.26	378.26	0.00	141.14	-0.00	-0.00	-0.00	300.00	200.00	0.00	-0.00
932	26.47	6.87	-7.17	1132.79	378.72	0.00	224.01	-0.00	-0.00	-0.00	300.00	200.00	0.00	-0.00
933	26.32	6.87	-7.02	1131.26	382.61	0.00	263.71	-0.00	-0.00	-0.00	300.00	200.00	0.00	-0.00
934	26.25	6.87	-6.56	1161.14	395.35	0.00	424.76	-0.00	-0.00	-0.00	300.00	200.00	0.00	-0.00
935	26.25	6.79	-6.56	1161.14	395.35	0.00	421.57	-0.00	-0.00	-0.00	300.00	200.00	0.00	-0.00
936	26.32	6.94	-7.32	1128.00	379.17	0.00	178.34	-0.00	-0.00	-0.00	300.00	200.00	0.00	-0.00
937	26.09	6.79	-7.17	1126.40	370.21	0.00	-5.36	-0.00	-0.00	-0.00	300.00	200.00	0.00	-0.00
938	26.25	6.94	-7.02	1150.83	386.96	0.00	210.64	-0.00	-0.00	-0.00	300.00	200.00	0.00	-0.00
939	26.17	6.87	-6.87	1156.33	373.33	0.00	-179.04	-0.00	-0.00	-0.00	300.00	200.00	0.00	-0.00
940	26.25	6.87	-7.02	1137.78	378.26	0.00	90.89	-0.00	-0.00	-0.00	300.00	200.00	0.00	-0.00
941	26.32	6.71	-7.17	1151.94	382.98	0.00	215.25	-0.00	-0.00	-0.00	300.00	200.00	0.00	-0.00
942	26.32	6.87	-7.02	1144.30	378.26	0.00	82.60	-0.00	-0.00	-0.00	300.00	200.00	0.00	-0.00
943	26.25	6.94	-6.87	1156.33	386.67	0.00	210.57	-0.00	-0.00	-0.00	300.00	200.00	0.00	-0.00
944	26.32	6.79	-6.87	1156.33	391.11	0.00	334.68	-0.00	-0.00	-0.00	300.00	200.00	0.00	-0.00
945	26.02	6.94	-7.02	1137.78	378.26	0.00	32.18	-0.00	-0.00	-0.00	300.00	200.00	0.00	-0.00
946	26.17	6.71	-7.17	1145.55	387.23	0.00	272.87	-0.00	-0.00	-0.00	300.00	200.00	0.00	-0.00
947	26.25	6.71	-7.02	1144.30	386.96	0.00	356.92	-0.00	-0.00	-0.00	300.00	200.00	0.00	-0.00
948	26.09	6.87	-7.02	1157.35	378.26	0.00	-93.54	-0.00	-0.00	-0.00	300.00	200.00	0.00	-0.00
