# Supplementary material for: Musculoskeletal modeling and humanoid control of robots based on human gait data
Source: PeerJ Comput Sci. 2021 Aug 9;7:e657. doi: 10.7717/peerj-cs.657 (PMC8372000; doi:10.7717/peerj-cs.657)
Supplement: Supplemental Information 2 [file peerj-cs-07-657-s002.zip › force/Cap80.forces]

[Force Data]
NumberOfForcePlates=2
SampleRate=120.000000
NumberOfSamples=959
#Sample	FX1	FY1	FZ1	X1	Y1	Z1	MZ1	FX2	FY2	FZ2	X2	Y2	Z2	MZ2
1	-0.00	-0.00	-0.00	903.00	200.00	0.00	-0.00	-0.00	-0.00	-0.00	300.00	200.00	0.00	-0.00
2	0.00	0.00	0.00	903.00	200.00	0.00	0.00	-0.00	-0.00	-0.00	300.00	200.00	0.00	-0.00
3	-0.00	-0.00	-0.00	903.00	200.00	0.00	-0.00	-0.00	-0.00	-0.00	300.00	200.00	0.00	-0.00
4	-0.00	-0.00	-0.00	903.00	200.00	0.00	-0.00	-0.00	-0.00	-0.00	300.00	200.00	0.00	-0.00
5	-0.00	-0.00	-0.00	903.00	200.00	0.00	-0.00	-0.00	-0.00	-0.00	300.00	200.00	0.00	-0.00
6	0.00	0.00	0.00	903.00	200.00	0.00	0.00	-0.00	-0.00	-0.00	300.00	200.00	0.00	-0.00
7	0.00	0.00	0.00	903.00	200.00	0.00	0.00	-0.00	-0.00	-0.00	300.00	200.00	0.00	-0.00
8	-0.00	-0.00	-0.00	903.00	200.00	0.00	-0.00	-0.00	-0.00	-0.00	300.00	200.00	0.00	-0.00
9	-0.00	-0.00	-0.00	903.00	200.00	0.00	-0.00	-0.00	-0.00	-0.00	300.00	200.00	0.00	-0.00
10	0.00	0.00	0.00	903.00	200.00	0.00	0.00	-0.00	-0.00	-0.00	300.00	200.00	0.00	-0.00
11	-0.00	-0.00	-0.00	903.00	200.00	0.00	-0.00	-0.00	-0.00	-0.00	300.00	200.00	0.00	-0.00
12	-0.00	-0.00	-0.00	903.00	200.00	0.00	-0.00	-0.00	-0.00	-0.00	300.00	200.00	0.00	-0.00
13	-0.00	-0.00	-0.00	903.00	200.00	0.00	-0.00	-0.00	-0.00	-0.00	300.00	200.00	0.00	-0.00
14	-0.00	-0.00	-0.00	903.00	200.00	0.00	-0.00	-0.00	-0.00	-0.00	300.00	200.00	0.00	-0.00
15	-0.00	-0.00	-0.00	903.00	200.00	0.00	-0.00	-0.00	-0.00	-0.00	300.00	200.00	0.00	-0.00
16	0.00	0.00	0.00	903.00	200.00	0.00	0.00	-0.00	-0.00	-0.00	300.00	200.00	0.00	-0.00
17	-0.00	-0.00	-0.00	903.00	200.00	0.00	-0.00	-0.00	-0.00	-0.00	300.00	200.00	0.00	-0.00
18	-0.00	-0.00	-0.00	903.00	200.00	0.00	-0.00	-0.00	-0.00	-0.00	300.00	200.00	0.00	-0.00
19	-0.00	-0.00	-0.00	903.00	200.00	0.00	-0.00	-0.00	-0.00	-0.00	300.00	200.00	0.00	-0.00
20	-0.00	-0.00	-0.00	903.00	200.00	0.00	-0.00	-0.00	-0.00	-0.00	300.00	200.00	0.00	-0.00
21	-0.00	-0.00	-0.00	903.00	200.00	0.00	-0.00	-0.00	-0.00	-0.00	300.00	200.00	0.00	-0.00
22	-0.00	-0.00	-0.00	903.00	200.00	0.00	-0.00	-0.00	-0.00	-0.00	300.00	200.00	0.00	-0.00
23	-0.00	-0.00	-0.00	903.00	200.00	0.00	-0.00	-0.00	-0.00	-0.00	300.00	200.00	0.00	-0.00
24	0.00	0.00	0.00	903.00	200.00	0.00	0.00	-0.00	-0.00	-0.00	300.00	200.00	0.00	-0.00
25	0.00	0.00	0.00	903.00	200.00	0.00	0.00	-0.00	-0.00	-0.00	300.00	200.00	0.00	-0.00
26	-0.00	-0.00	-0.00	903.00	200.00	0.00	-0.00	-0.00	-0.00	-0.00	300.00	200.00	0.00	-0.00
27	-0.00	-0.00	-0.00	903.00	200.00	0.00	-0.00	-0.00	-0.00	-0.00	300.00	200.00	0.00	-0.00
28	-0.00	-0.00	-0.00	903.00	200.00	0.00	-0.00	-0.00	-0.00	-0.00	300.00	200.00	0.00	-0.00
29	0.00	0.00	0.00	903.00	200.00	0.00	0.00	-0.00	-0.00	-0.00	300.00	200.00	0.00	-0.00
30	-0.00	-0.00	-0.00	903.00	200.00	0.00	-0.00	-0.00	-0.00	-0.00	300.00	200.00	0.00	-0.00
31	-0.00	-0.00	-0.00	903.00	200.00	0.00	-0.00	-0.00	-0.00	-0.00	300.00	200.00	0.00	-0.00
32	-0.00	-0.00	-0.00	903.00	200.00	0.00	-0.00	-0.00	-0.00	-0.00	300.00	200.00	0.00	-0.00
33	-0.00	-0.00	-0.00	903.00	200.00	0.00	-0.00	-0.00	-0.00	-0.00	300.00	200.00	0.00	-0.00
34	-0.00	-0.00	-0.00	903.00	200.00	0.00	-0.00	-0.00	-0.00	-0.00	300.00	200.00	0.00	-0.00
35	0.00	0.00	0.00	903.00	200.00	0.00	0.00	-0.00	-0.00	-0.00	300.00	200.00	0.00	-0.00
36	-0.00	-0.00	-0.00	903.00	200.00	0.00	-0.00	-0.00	-0.00	-0.00	300.00	200.00	0.00	-0.00
37	-0.00	-0.00	-0.00	903.00	200.00	0.00	-0.00	-0.00	-0.00	-0.00	300.00	200.00	0.00	-0.00
38	-0.00	-0.00	-0.00	903.00	200.00	0.00	-0.00	-0.00	-0.00	-0.00	300.00	200.00	0.00	-0.00
39	-0.00	-0.00	-0.00	903.00	200.00	0.00	-0.00	-0.00	-0.00	-0.00	300.00	200.00	0.00	-0.00
40	-0.00	-0.00	-0.00	903.00	200.00	0.00	-0.00	-0.00	-0.00	-0.00	300.00	200.00	0.00	-0.00
41	-0.00	-0.00	-0.00	903.00	200.00	0.00	-0.00	-0.00	-0.00	-0.00	300.00	200.00	0.00	-0.00
42	-0.00	-0.00	-0.00	903.00	200.00	0.00	-0.00	-0.00	-0.00	-0.00	300.00	200.00	0.00	-0.00
43	-0.00	-0.00	-0.00	903.00	200.00	0.00	-0.00	-0.00	-0.00	-0.00	300.00	200.00	0.00	-0.00
44	0.00	0.00	0.00	903.00	200.00	0.00	0.00	-0.00	-0.00	-0.00	300.00	200.00	0.00	-0.00
45	-0.00	-0.00	-0.00	903.00	200.00	0.00	-0.00	-0.00	-0.00	-0.00	300.00	200.00	0.00	-0.00
46	-0.00	-0.00	-0.00	903.00	200.00	0.00	-0.00	-0.00	-0.00	-0.00	300.00	200.00	0.00	-0.00
47	-0.00	-0.00	-0.00	903.00	200.00	0.00	-0.00	-0.00	-0.00	-0.00	300.00	200.00	0.00	-0.00
48	0.00	0.00	0.00	903.00	200.00	0.00	0.00	-0.00	-0.00	-0.00	300.00	200.00	0.00	-0.00
49	0.00	0.00	0.00	903.00	200.00	0.00	0.00	-0.00	-0.00	-0.00	300.00	200.00	0.00	-0.00
50	-0.00	-0.00	-0.00	903.00	200.00	0.00	-0.00	-0.00	-0.00	-0.00	300.00	200.00	0.00	-0.00
51	0.00	0.00	0.00	903.00	200.00	0.00	0.00	-0.00	-0.00	-0.00	300.00	200.00	0.00	-0.00
52	-0.00	-0.00	-0.00	903.00	200.00	0.00	-0.00	-0.00	-0.00	-0.00	300.00	200.00	0.00	-0.00
53	0.00	0.00	0.00	903.00	200.00	0.00	0.00	-0.00	-0.00	-0.00	300.00	200.00	0.00	-0.00
54	-0.00	-0.00	-0.00	903.00	200.00	0.00	-0.00	-0.00	-0.00	-0.00	300.00	200.00	0.00	-0.00
55	0.00	0.00	0.00	903.00	200.00	0.00	0.00	-0.00	-0.00	-0.00	300.00	200.00	0.00	-0.00
56	-0.00	-0.00	-0.00	903.00	200.00	0.00	-0.00	-0.00	-0.00	-0.00	300.00	200.00	0.00	-0.00
57	-0.00	-0.00	-0.00	903.00	200.00	0.00	-0.00	-0.00	-0.00	-0.00	300.00	200.00	0.00	-0.00
58	-0.00	-0.00	-0.00	903.00	200.00	0.00	-0.00	-0.00	-0.00	-0.00	300.00	200.00	0.00	-0.00
59	-0.00	-0.00	-0.00	903.00	200.00	0.00	-0.00	-0.00	-0.00	-0.00	300.00	200.00	0.00	-0.00
60	-0.00	-0.00	-0.00	903.00	200.00	0.00	-0.00	-0.00	-0.00	-0.00	300.00	200.00	0.00	-0.00
61	-0.00	-0.00	-0.00	903.00	200.00	0.00	-0.00	-0.00	-0.00	-0.00	300.00	200.00	0.00	-0.00
62	-0.00	-0.00	-0.00	903.00	200.00	0.00	-0.00	-0.00	-0.00	-0.00	300.00	200.00	0.00	-0.00
63	-0.00	-0.00	-0.00	903.00	200.00	0.00	-0.00	-0.00	-0.00	-0.00	300.00	200.00	0.00	-0.00
64	-0.00	-0.00	-0.00	903.00	200.00	0.00	-0.00	-0.00	-0.00	-0.00	300.00	200.00	0.00	-0.00
65	0.00	0.00	0.00	903.00	200.00	0.00	0.00	-0.00	-0.00	-0.00	300.00	200.00	0.00	-0.00
66	-0.00	-0.00	-0.00	903.00	200.00	0.00	-0.00	-0.00	-0.00	-0.00	300.00	200.00	0.00	-0.00
67	-0.00	-0.00	-0.00	903.00	200.00	0.00	-0.00	-0.00	-0.00	-0.00	300.00	200.00	0.00	-0.00
68	0.00	0.00	0.00	903.00	200.00	0.00	0.00	-0.00	-0.00	-0.00	300.00	200.00	0.00	-0.00
69	-0.00	-0.00	-0.00	903.00	200.00	0.00	-0.00	-0.00	-0.00	-0.00	300.00	200.00	0.00	-0.00
70	0.00	0.00	0.00	903.00	200.00	0.00	0.00	-0.00	-0.00	-0.00	300.00	200.00	0.00	-0.00
71	0.00	0.00	0.00	903.00	200.00	0.00	0.00	-0.00	-0.00	-0.00	300.00	200.00	0.00	-0.00
72	-0.00	-0.00	-0.00	903.00	200.00	0.00	-0.00	-0.00	-0.00	-0.00	300.00	200.00	0.00	-0.00
73	-0.00	-0.00	-0.00	903.00	200.00	0.00	-0.00	-0.00	-0.00	-0.00	300.00	200.00	0.00	-0.00
74	-0.00	-0.00	-0.00	903.00	200.00	0.00	-0.00	-0.00	-0.00	-0.00	300.00	200.00	0.00	-0.00
75	-0.00	-0.00	-0.00	903.00	200.00	0.00	-0.00	-0.00	-0.00	-0.00	300.00	200.00	0.00	-0.00
76	-0.00	-0.00	-0.00	903.00	200.00	0.00	-0.00	-0.00	-0.00	-0.00	300.00	200.00	0.00	-0.00
77	-0.00	-0.00	-0.00	903.00	200.00	0.00	-0.00	-0.00	-0.00	-0.00	300.00	200.00	0.00	-0.00
78	0.00	0.00	0.00	903.00	200.00	0.00	0.00	-0.00	-0.00	-0.00	300.00	200.00	0.00	-0.00
79	-0.00	-0.00	-0.00	903.00	200.00	0.00	-0.00	-0.00	-0.00	-0.00	300.00	200.00	0.00	-0.00
80	0.00	0.00	0.00	903.00	200.00	0.00	0.00	-0.00	-0.00	-0.00	300.00	200.00	0.00	-0.00
81	0.00	0.00	0.00	903.00	200.00	0.00	0.00	-0.00	-0.00	-0.00	300.00	200.00	0.00	-0.00
82	-0.00	-0.00	-0.00	903.00	200.00	0.00	-0.00	-0.00	-0.00	-0.00	300.00	200.00	0.00	-0.00
83	-0.00	-0.00	-0.00	903.00	200.00	0.00	-0.00	-0.00	-0.00	-0.00	300.00	200.00	0.00	-0.00
84	-0.00	-0.00	-0.00	903.00	200.00	0.00	-0.00	-0.00	-0.00	-0.00	300.00	200.00	0.00	-0.00
85	-0.00	-0.00	-0.00	903.00	200.00	0.00	-0.00	-0.00	-0.00	-0.00	300.00	200.00	0.00	-0.00
86	-0.00	-0.00	-0.00	903.00	200.00	0.00	-0.00	-0.00	-0.00	-0.00	300.00	200.00	0.00	-0.00
87	-0.00	-0.00	-0.00	903.00	200.00	0.00	-0.00	-0.00	-0.00	-0.00	300.00	200.00	0.00	-0.00
88	0.00	0.00	0.00	903.00	200.00	0.00	0.00	-0.00	-0.00	-0.00	300.00	200.00	0.00	-0.00
89	-0.00	-0.00	-0.00	903.00	200.00	0.00	-0.00	-0.00	-0.00	-0.00	300.00	200.00	0.00	-0.00
90	-0.00	-0.00	-0.00	903.00	200.00	0.00	-0.00	-0.00	-0.00	-0.00	300.00	200.00	0.00	-0.00
91	-0.00	-0.00	-0.00	903.00	200.00	0.00	-0.00	-0.00	-0.00	-0.00	300.00	200.00	0.00	-0.00
92	0.00	0.00	0.00	903.00	200.00	0.00	0.00	-0.00	-0.00	-0.00	300.00	200.00	0.00	-0.00
93	-0.00	-0.00	-0.00	903.00	200.00	0.00	-0.00	-0.00	-0.00	-0.00	300.00	200.00	0.00	-0.00
94	-0.00	-0.00	-0.00	903.00	200.00	0.00	-0.00	-0.00	-0.00	-0.00	300.00	200.00	0.00	-0.00
95	-0.00	-0.00	-0.00	903.00	200.00	0.00	-0.00	-0.00	-0.00	-0.00	300.00	200.00	0.00	-0.00
96	-0.00	-0.00	-0.00	903.00	200.00	0.00	-0.00	-0.00	-0.00	-0.00	300.00	200.00	0.00	-0.00
97	-0.00	-0.00	-0.00	903.00	200.00	0.00	-0.00	-0.00	-0.00	-0.00	300.00	200.00	0.00	-0.00
98	-0.00	-0.00	-0.00	903.00	200.00	0.00	-0.00	-0.00	-0.00	-0.00	300.00	200.00	0.00	-0.00
99	-0.00	-0.00	-0.00	903.00	200.00	0.00	-0.00	-0.00	-0.00	-0.00	300.00	200.00	0.00	-0.00
100	-0.00	-0.00	-0.00	903.00	200.00	0.00	-0.00	-0.00	-0.00	-0.00	300.00	200.00	0.00	-0.00
101	0.00	0.00	0.00	903.00	200.00	0.00	0.00	-0.00	-0.00	-0.00	300.00	200.00	0.00	-0.00
102	-0.00	-0.00	-0.00	903.00	200.00	0.00	-0.00	-0.00	-0.00	-0.00	300.00	200.00	0.00	-0.00
103	0.00	0.00	0.00	903.00	200.00	0.00	0.00	-0.00	-0.00	-0.00	300.00	200.00	0.00	-0.00
104	-0.00	-0.00	-0.00	903.00	200.00	0.00	-0.00	-0.00	-0.00	-0.00	300.00	200.00	0.00	-0.00
105	-0.00	-0.00	-0.00	903.00	200.00	0.00	-0.00	-0.00	-0.00	-0.00	300.00	200.00	0.00	-0.00
106	-0.00	-0.00	-0.00	903.00	200.00	0.00	-0.00	-0.00	-0.00	-0.00	300.00	200.00	0.00	-0.00
107	-0.00	-0.00	-0.00	903.00	200.00	0.00	-0.00	-0.00	-0.00	-0.00	300.00	200.00	0.00	-0.00
108	0.00	0.00	0.00	903.00	200.00	0.00	0.00	-0.00	-0.00	-0.00	300.00	200.00	0.00	-0.00
109	-0.00	-0.00	-0.00	903.00	200.00	0.00	-0.00	-0.00	-0.00	-0.00	300.00	200.00	0.00	-0.00
110	-0.00	-0.00	-0.00	903.00	200.00	0.00	-0.00	-0.00	-0.00	-0.00	300.00	200.00	0.00	-0.00
111	-0.00	-0.00	-0.00	903.00	200.00	0.00	-0.00	-0.00	-0.00	-0.00	300.00	200.00	0.00	-0.00
112	-0.00	-0.00	-0.00	903.00	200.00	0.00	-0.00	-0.00	-0.00	-0.00	300.00	200.00	0.00	-0.00
113	-0.00	-0.00	-0.00	903.00	200.00	0.00	-0.00	-0.00	-0.00	-0.00	300.00	200.00	0.00	-0.00
114	-0.00	-0.00	-0.00	903.00	200.00	0.00	-0.00	-0.00	-0.00	-0.00	300.00	200.00	0.00	-0.00
115	0.00	0.00	0.00	903.00	200.00	0.00	0.00	-0.00	-0.00	-0.00	300.00	200.00	0.00	-0.00
116	-0.00	-0.00	-0.00	903.00	200.00	0.00	-0.00	-0.00	-0.00	-0.00	300.00	200.00	0.00	-0.00
117	0.00	0.00	0.00	903.00	200.00	0.00	0.00	-0.00	-0.00	-0.00	300.00	200.00	0.00	-0.00
118	-0.00	-0.00	-0.00	903.00	200.00	0.00	-0.00	-0.00	-0.00	-0.00	300.00	200.00	0.00	-0.00
119	0.00	0.00	0.00	903.00	200.00	0.00	0.00	-0.00	-0.00	-0.00	300.00	200.00	0.00	-0.00
120	-0.00	-0.00	-0.00	903.00	200.00	0.00	-0.00	-0.00	-0.00	-0.00	300.00	200.00	0.00	-0.00
121	-0.00	-0.00	-0.00	903.00	200.00	0.00	-0.00	-0.00	-0.00	-0.00	300.00	200.00	0.00	-0.00
122	-0.00	-0.00	-0.00	903.00	200.00	0.00	-0.00	-0.00	-0.00	-0.00	300.00	200.00	0.00	-0.00
123	-0.00	-0.00	-0.00	903.00	200.00	0.00	-0.00	-0.00	-0.00	-0.00	300.00	200.00	0.00	-0.00
124	-0.00	-0.00	-0.00	903.00	200.00	0.00	-0.00	-0.00	-0.00	-0.00	300.00	200.00	0.00	-0.00
125	0.00	0.00	0.00	903.00	200.00	0.00	0.00	-0.00	-0.00	-0.00	300.00	200.00	0.00	-0.00
126	-0.00	-0.00	-0.00	903.00	200.00	0.00	-0.00	-0.00	-0.00	-0.00	300.00	200.00	0.00	-0.00
127	-0.00	-0.00	-0.00	903.00	200.00	0.00	-0.00	-0.00	-0.00	-0.00	300.00	200.00	0.00	-0.00
128	0.00	0.00	0.00	903.00	200.00	0.00	0.00	-0.00	-0.00	-0.00	300.00	200.00	0.00	-0.00
129	-0.00	-0.00	-0.00	903.00	200.00	0.00	-0.00	-0.00	-0.00	-0.00	300.00	200.00	0.00	-0.00
130	-0.00	-0.00	-0.00	903.00	200.00	0.00	-0.00	-0.00	-0.00	-0.00	300.00	200.00	0.00	-0.00
131	-0.00	-0.00	-0.00	903.00	200.00	0.00	-0.00	-0.00	-0.00	-0.00	300.00	200.00	0.00	-0.00
132	-0.00	-0.00	-0.00	903.00	200.00	0.00	-0.00	-0.00	-0.00	-0.00	300.00	200.00	0.00	-0.00
133	-0.00	-0.00	-0.00	903.00	200.00	0.00	-0.00	-0.00	-0.00	-0.00	300.00	200.00	0.00	-0.00
134	-0.00	-0.00	-0.00	903.00	200.00	0.00	-0.00	-0.00	-0.00	-0.00	300.00	200.00	0.00	-0.00
135	0.00	0.00	0.00	903.00	200.00	0.00	0.00	-0.00	-0.00	-0.00	300.00	200.00	0.00	-0.00
136	-0.00	-0.00	-0.00	903.00	200.00	0.00	-0.00	-0.00	-0.00	-0.00	300.00	200.00	0.00	-0.00
137	-0.00	-0.00	-0.00	903.00	200.00	0.00	-0.00	-0.00	-0.00	-0.00	300.00	200.00	0.00	-0.00
138	-0.00	-0.00	-0.00	903.00	200.00	0.00	-0.00	-0.00	-0.00	-0.00	300.00	200.00	0.00	-0.00
139	-0.00	-0.00	-0.00	903.00	200.00	0.00	-0.00	-0.00	-0.00	-0.00	300.00	200.00	0.00	-0.00
140	-0.00	-0.00	-0.00	903.00	200.00	0.00	-0.00	-0.00	-0.00	-0.00	300.00	200.00	0.00	-0.00
141	-0.00	-0.00	-0.00	903.00	200.00	0.00	-0.00	-0.00	-0.00	-0.00	300.00	200.00	0.00	-0.00
142	-0.00	-0.00	-0.00	903.00	200.00	0.00	-0.00	-0.00	-0.00	-0.00	300.00	200.00	0.00	-0.00
143	-0.00	-0.00	-0.00	903.00	200.00	0.00	-0.00	-0.00	-0.00	-0.00	300.00	200.00	0.00	-0.00
144	-0.00	-0.00	-0.00	903.00	200.00	0.00	-0.00	-0.00	-0.00	-0.00	300.00	200.00	0.00	-0.00
145	-0.00	-0.00	-0.00	903.00	200.00	0.00	-0.00	-0.00	-0.00	-0.00	300.00	200.00	0.00	-0.00
146	0.00	0.00	0.00	903.00	200.00	0.00	0.00	-0.00	-0.00	-0.00	300.00	200.00	0.00	-0.00
147	0.00	0.00	0.00	903.00	200.00	0.00	0.00	-0.00	-0.00	-0.00	300.00	200.00	0.00	-0.00
148	-0.00	-0.00	-0.00	903.00	200.00	0.00	-0.00	-0.00	-0.00	-0.00	300.00	200.00	0.00	-0.00
149	-0.00	-0.00	-0.00	903.00	200.00	0.00	-0.00	-0.00	-0.00	-0.00	300.00	200.00	0.00	-0.00
150	-0.00	-0.00	-0.00	903.00	200.00	0.00	-0.00	-0.00	-0.00	-0.00	300.00	200.00	0.00	-0.00
151	-0.00	-0.00	-0.00	903.00	200.00	0.00	-0.00	-0.00	-0.00	-0.00	300.00	200.00	0.00	-0.00
152	-0.00	-0.00	-0.00	903.00	200.00	0.00	-0.00	-0.00	-0.00	-0.00	300.00	200.00	0.00	-0.00
153	-0.00	-0.00	-0.00	903.00	200.00	0.00	-0.00	-0.00	-0.00	-0.00	300.00	200.00	0.00	-0.00
154	0.00	0.00	0.00	903.00	200.00	0.00	0.00	-0.00	-0.00	-0.00	300.00	200.00	0.00	-0.00
155	-0.00	-0.00	-0.00	903.00	200.00	0.00	-0.00	-0.00	-0.00	-0.00	300.00	200.00	0.00	-0.00
156	-0.00	-0.00	-0.00	903.00	200.00	0.00	-0.00	-0.00	-0.00	-0.00	300.00	200.00	0.00	-0.00
157	0.00	0.00	0.00	903.00	200.00	0.00	0.00	-0.00	-0.00	-0.00	300.00	200.00	0.00	-0.00
158	-0.00	-0.00	-0.00	903.00	200.00	0.00	-0.00	-0.00	-0.00	-0.00	300.00	200.00	0.00	-0.00
159	0.00	0.00	0.00	903.00	200.00	0.00	0.00	-0.00	-0.00	-0.00	300.00	200.00	0.00	-0.00
160	-0.00	-0.00	-0.00	903.00	200.00	0.00	-0.00	-0.00	-0.00	-0.00	300.00	200.00	0.00	-0.00
161	-0.00	-0.00	-0.00	903.00	200.00	0.00	-0.00	-0.00	-0.00	-0.00	300.00	200.00	0.00	-0.00
162	-0.00	-0.00	-0.00	903.00	200.00	0.00	-0.00	-0.00	-0.00	-0.00	300.00	200.00	0.00	-0.00
163	0.00	0.00	0.00	903.00	200.00	0.00	0.00	-0.00	-0.00	-0.00	300.00	200.00	0.00	-0.00
164	-0.00	-0.00	-0.00	903.00	200.00	0.00	-0.00	-0.00	-0.00	-0.00	300.00	200.00	0.00	-0.00
165	-0.00	-0.00	-0.00	903.00	200.00	0.00	-0.00	-0.00	-0.00	-0.00	300.00	200.00	0.00	-0.00
166	-0.00	-0.00	-0.00	903.00	200.00	0.00	-0.00	-0.00	-0.00	-0.00	300.00	200.00	0.00	-0.00
167	0.00	0.00	0.00	903.00	200.00	0.00	0.00	-0.00	-0.00	-0.00	300.00	200.00	0.00	-0.00
168	-0.00	-0.00	-0.00	903.00	200.00	0.00	-0.00	-0.00	-0.00	-0.00	300.00	200.00	0.00	-0.00
169	-0.00	-0.00	-0.00	903.00	200.00	0.00	-0.00	-0.00	-0.00	-0.00	300.00	200.00	0.00	-0.00
170	-0.00	-0.00	-0.00	903.00	200.00	0.00	-0.00	-0.00	-0.00	-0.00	300.00	200.00	0.00	-0.00
171	0.00	0.00	0.00	903.00	200.00	0.00	0.00	-0.00	-0.00	-0.00	300.00	200.00	0.00	-0.00
172	-0.00	-0.00	-0.00	903.00	200.00	0.00	-0.00	-0.00	-0.00	-0.00	300.00	200.00	0.00	-0.00
173	0.00	0.00	0.00	903.00	200.00	0.00	0.00	-0.00	-0.00	-0.00	300.00	200.00	0.00	-0.00
174	0.00	0.00	0.00	903.00	200.00	0.00	0.00	-0.00	-0.00	-0.00	300.00	200.00	0.00	-0.00
175	-0.00	-0.00	-0.00	903.00	200.00	0.00	-0.00	-0.00	-0.00	-0.00	300.00	200.00	0.00	-0.00
176	-0.00	-0.00	-0.00	903.00	200.00	0.00	-0.00	-0.00	-0.00	-0.00	300.00	200.00	0.00	-0.00
177	0.00	0.00	0.00	903.00	200.00	0.00	0.00	-0.00	-0.00	-0.00	300.00	200.00	0.00	-0.00
178	0.00	0.00	0.00	903.00	200.00	0.00	0.00	-0.00	-0.00	-0.00	300.00	200.00	0.00	-0.00
179	-0.00	-0.00	-0.00	903.00	200.00	0.00	-0.00	-0.00	-0.00	-0.00	300.00	200.00	0.00	-0.00
180	-0.00	-0.00	-0.00	903.00	200.00	0.00	-0.00	-0.00	-0.00	-0.00	300.00	200.00	0.00	-0.00
181	-0.00	-0.00	-0.00	903.00	200.00	0.00	-0.00	-0.00	-0.00	-0.00	300.00	200.00	0.00	-0.00
182	-0.00	-0.00	-0.00	903.00	200.00	0.00	-0.00	-0.00	-0.00	-0.00	300.00	200.00	0.00	-0.00
183	-0.00	-0.00	-0.00	903.00	200.00	0.00	-0.00	-0.00	-0.00	-0.00	300.00	200.00	0.00	-0.00
184	-0.00	-0.00	-0.00	903.00	200.00	0.00	-0.00	-0.00	-0.00	-0.00	300.00	200.00	0.00	-0.00
185	0.00	0.00	0.00	903.00	200.00	0.00	0.00	-0.00	-0.00	-0.00	300.00	200.00	0.00	-0.00
186	-0.00	-0.00	-0.00	903.00	200.00	0.00	-0.00	-0.00	-0.00	-0.00	300.00	200.00	0.00	-0.00
187	-0.00	-0.00	-0.00	903.00	200.00	0.00	-0.00	-0.00	-0.00	-0.00	300.00	200.00	0.00	-0.00
188	-0.00	-0.00	-0.00	903.00	200.00	0.00	-0.00	-0.00	-0.00	-0.00	300.00	200.00	0.00	-0.00
189	-0.00	-0.00	-0.00	903.00	200.00	0.00	-0.00	-0.00	-0.00	-0.00	300.00	200.00	0.00	-0.00
190	0.00	0.00	0.00	903.00	200.00	0.00	0.00	-0.00	-0.00	-0.00	300.00	200.00	0.00	-0.00
191	-0.00	-0.00	-0.00	903.00	200.00	0.00	-0.00	-0.00	-0.00	-0.00	300.00	200.00	0.00	-0.00
192	-0.00	-0.00	-0.00	903.00	200.00	0.00	-0.00	-0.00	-0.00	-0.00	300.00	200.00	0.00	-0.00
193	-0.00	-0.00	-0.00	903.00	200.00	0.00	-0.00	-0.00	-0.00	-0.00	300.00	200.00	0.00	-0.00
194	-0.00	-0.00	-0.00	903.00	200.00	0.00	-0.00	-0.00	-0.00	-0.00	300.00	200.00	0.00	-0.00
195	0.00	0.00	0.00	903.00	200.00	0.00	0.00	-0.00	-0.00	-0.00	300.00	200.00	0.00	-0.00
196	-0.00	-0.00	-0.00	903.00	200.00	0.00	-0.00	-0.00	-0.00	-0.00	300.00	200.00	0.00	-0.00
197	-0.00	-0.00	-0.00	903.00	200.00	0.00	-0.00	-0.00	-0.00	-0.00	300.00	200.00	0.00	-0.00
198	-0.00	-0.00	-0.00	903.00	200.00	0.00	-0.00	-0.00	-0.00	-0.00	300.00	200.00	0.00	-0.00
199	-0.00	-0.00	-0.00	903.00	200.00	0.00	-0.00	-0.00	-0.00	-0.00	300.00	200.00	0.00	-0.00
200	-0.00	-0.00	-0.00	903.00	200.00	0.00	-0.00	-0.00	-0.00	-0.00	300.00	200.00	0.00	-0.00
201	-0.00	-0.00	-0.00	903.00	200.00	0.00	-0.00	-0.00	-0.00	-0.00	300.00	200.00	0.00	-0.00
202	-0.00	-0.00	-0.00	903.00	200.00	0.00	-0.00	-0.00	-0.00	-0.00	300.00	200.00	0.00	-0.00
203	-0.00	-0.00	-0.00	903.00	200.00	0.00	-0.00	-0.00	-0.00	-0.00	300.00	200.00	0.00	-0.00
204	-0.00	-0.00	-0.00	903.00	200.00	0.00	-0.00	-0.00	-0.00	-0.00	300.00	200.00	0.00	-0.00
205	-0.00	-0.00	-0.00	903.00	200.00	0.00	-0.00	-0.00	-0.00	-0.00	300.00	200.00	0.00	-0.00
206	-0.00	-0.00	-0.00	903.00	200.00	0.00	-0.00	-0.00	-0.00	-0.00	300.00	200.00	0.00	-0.00
207	-0.00	-0.00	-0.00	903.00	200.00	0.00	-0.00	-0.00	-0.00	-0.00	300.00	200.00	0.00	-0.00
208	-0.00	-0.00	-0.00	903.00	200.00	0.00	-0.00	-0.00	-0.00	-0.00	300.00	200.00	0.00	-0.00
209	-0.00	-0.00	-0.00	903.00	200.00	0.00	-0.00	-0.00	-0.00	-0.00	300.00	200.00	0.00	-0.00
210	-0.00	-0.00	-0.00	903.00	200.00	0.00	-0.00	-0.00	-0.00	-0.00	300.00	200.00	0.00	-0.00
211	-0.00	-0.00	-0.00	903.00	200.00	0.00	-0.00	-0.00	-0.00	-0.00	300.00	200.00	0.00	-0.00
212	-0.00	-0.00	-0.00	903.00	200.00	0.00	-0.00	-0.00	-0.00	-0.00	300.00	200.00	0.00	-0.00
213	-0.00	-0.00	-0.00	903.00	200.00	0.00	-0.00	-0.00	-0.00	-0.00	300.00	200.00	0.00	-0.00
214	-0.00	-0.00	-0.00	903.00	200.00	0.00	-0.00	-0.00	-0.00	-0.00	300.00	200.00	0.00	-0.00
215	0.00	0.00	0.00	903.00	200.00	0.00	0.00	-0.00	-0.00	-0.00	300.00	200.00	0.00	-0.00
216	-0.00	-0.00	-0.00	903.00	200.00	0.00	-0.00	-0.00	-0.00	-0.00	300.00	200.00	0.00	-0.00
217	-0.00	-0.00	-0.00	903.00	200.00	0.00	-0.00	-0.00	-0.00	-0.00	300.00	200.00	0.00	-0.00
218	-0.00	-0.00	-0.00	903.00	200.00	0.00	-0.00	-0.00	-0.00	-0.00	300.00	200.00	0.00	-0.00
219	0.00	0.00	0.00	903.00	200.00	0.00	0.00	-0.00	-0.00	-0.00	300.00	200.00	0.00	-0.00
220	-0.00	-0.00	-0.00	903.00	200.00	0.00	-0.00	-0.00	-0.00	-0.00	300.00	200.00	0.00	-0.00
221	-0.00	-0.00	-0.00	903.00	200.00	0.00	-0.00	-0.00	-0.00	-0.00	300.00	200.00	0.00	-0.00
222	-0.00	-0.00	-0.00	903.00	200.00	0.00	-0.00	-0.00	-0.00	-0.00	300.00	200.00	0.00	-0.00
223	-0.00	-0.00	-0.00	903.00	200.00	0.00	-0.00	-0.00	-0.00	-0.00	300.00	200.00	0.00	-0.00
224	-0.00	-0.00	-0.00	903.00	200.00	0.00	-0.00	-0.00	-0.00	-0.00	300.00	200.00	0.00	-0.00
225	-0.00	-0.00	-0.00	903.00	200.00	0.00	-0.00	-0.00	-0.00	-0.00	300.00	200.00	0.00	-0.00
226	-0.00	-0.00	-0.00	903.00	200.00	0.00	-0.00	-0.00	-0.00	-0.00	300.00	200.00	0.00	-0.00
227	-0.00	-0.00	-0.00	903.00	200.00	0.00	-0.00	-0.00	-0.00	-0.00	300.00	200.00	0.00	-0.00
228	0.00	0.00	0.00	903.00	200.00	0.00	0.00	-0.00	-0.00	-0.00	300.00	200.00	0.00	-0.00
229	0.00	0.00	0.00	903.00	200.00	0.00	0.00	-0.00	-0.00	-0.00	300.00	200.00	0.00	-0.00
230	0.00	0.00	0.00	903.00	200.00	0.00	0.00	-0.00	-0.00	-0.00	300.00	200.00	0.00	-0.00
231	-0.00	-0.00	-0.00	903.00	200.00	0.00	-0.00	-0.00	-0.00	-0.00	300.00	200.00	0.00	-0.00
232	0.00	0.00	0.00	903.00	200.00	0.00	0.00	-0.00	-0.00	-0.00	300.00	200.00	0.00	-0.00
233	-0.00	-0.00	-0.00	903.00	200.00	0.00	-0.00	-0.00	-0.00	-0.00	300.00	200.00	0.00	-0.00
234	-0.00	-0.00	-0.00	903.00	200.00	0.00	-0.00	-0.00	-0.00	-0.00	300.00	200.00	0.00	-0.00
235	-0.00	-0.00	-0.00	903.00	200.00	0.00	-0.00	-0.00	-0.00	-0.00	300.00	200.00	0.00	-0.00
236	-0.00	-0.00	-0.00	903.00	200.00	0.00	-0.00	-0.00	-0.00	-0.00	300.00	200.00	0.00	-0.00
237	-0.00	-0.00	-0.00	903.00	200.00	0.00	-0.00	-0.00	-0.00	-0.00	300.00	200.00	0.00	-0.00
238	0.00	0.00	0.00	903.00	200.00	0.00	0.00	-0.00	-0.00	-0.00	300.00	200.00	0.00	-0.00
239	-0.00	-0.00	-0.00	903.00	200.00	0.00	-0.00	-0.00	-0.00	-0.00	300.00	200.00	0.00	-0.00
240	0.00	0.00	0.00	903.00	200.00	0.00	0.00	-0.00	-0.00	-0.00	300.00	200.00	0.00	-0.00
241	-0.00	-0.00	-0.00	903.00	200.00	0.00	-0.00	-0.00	-0.00	-0.00	300.00	200.00	0.00	-0.00
242	-0.00	-0.00	-0.00	903.00	200.00	0.00	-0.00	-0.00	-0.00	-0.00	300.00	200.00	0.00	-0.00
243	-0.00	-0.00	-0.00	903.00	200.00	0.00	-0.00	-0.00	-0.00	-0.00	300.00	200.00	0.00	-0.00
244	0.00	0.00	0.00	903.00	200.00	0.00	0.00	-0.00	-0.00	-0.00	300.00	200.00	0.00	-0.00
245	-0.00	-0.00	-0.00	903.00	200.00	0.00	-0.00	-0.00	-0.00	-0.00	300.00	200.00	0.00	-0.00
246	-0.00	-0.00	-0.00	903.00	200.00	0.00	-0.00	-0.00	-0.00	-0.00	300.00	200.00	0.00	-0.00
247	-0.00	-0.00	-0.00	903.00	200.00	0.00	-0.00	-0.00	-0.00	-0.00	300.00	200.00	0.00	-0.00
248	-0.00	-0.00	-0.00	903.00	200.00	0.00	-0.00	-0.00	-0.00	-0.00	300.00	200.00	0.00	-0.00
249	-0.00	-0.00	-0.00	903.00	200.00	0.00	-0.00	-0.00	-0.00	-0.00	300.00	200.00	0.00	-0.00
250	-0.00	-0.00	-0.00	903.00	200.00	0.00	-0.00	-0.00	-0.00	-0.00	300.00	200.00	0.00	-0.00
251	-0.00	-0.00	-0.00	903.00	200.00	0.00	-0.00	-0.00	-0.00	-0.00	300.00	200.00	0.00	-0.00
252	0.00	0.00	0.00	903.00	200.00	0.00	0.00	-0.00	-0.00	-0.00	300.00	200.00	0.00	-0.00
253	-0.00	-0.00	-0.00	903.00	200.00	0.00	-0.00	-0.00	-0.00	-0.00	300.00	200.00	0.00	-0.00
254	-0.00	-0.00	-0.00	903.00	200.00	0.00	-0.00	-0.00	-0.00	-0.00	300.00	200.00	0.00	-0.00
255	0.00	0.00	0.00	903.00	200.00	0.00	0.00	-0.00	-0.00	-0.00	300.00	200.00	0.00	-0.00
256	0.00	0.00	0.00	903.00	200.00	0.00	0.00	-0.00	-0.00	-0.00	300.00	200.00	0.00	-0.00
257	-0.00	-0.00	-0.00	903.00	200.00	0.00	-0.00	-0.00	-0.00	-0.00	300.00	200.00	0.00	-0.00
258	0.00	0.00	0.00	903.00	200.00	0.00	0.00	-0.00	-0.00	-0.00	300.00	200.00	0.00	-0.00
259	0.00	0.00	0.00	903.00	200.00	0.00	0.00	0.00	0.00	0.00	300.00	200.00	0.00	0.00
260	-0.00	-0.00	-0.00	903.00	200.00	0.00	-0.00	-0.00	-0.00	-0.00	300.00	200.00	0.00	-0.00
261	-0.00	-0.00	-0.00	903.00	200.00	0.00	-0.00	-0.00	-0.00	-0.00	300.00	200.00	0.00	-0.00
262	-0.00	-0.00	-0.00	903.00	200.00	0.00	-0.00	-0.00	-0.00	-0.00	300.00	200.00	0.00	-0.00
263	0.00	0.00	0.00	903.00	200.00	0.00	0.00	-0.00	-0.00	-0.00	300.00	200.00	0.00	-0.00
264	-0.00	-0.00	-0.00	903.00	200.00	0.00	-0.00	-0.00	-0.00	-0.00	300.00	200.00	0.00	-0.00
265	0.00	0.00	0.00	903.00	200.00	0.00	0.00	-0.00	-0.00	-0.00	300.00	200.00	0.00	-0.00
266	-0.00	-0.00	-0.00	903.00	200.00	0.00	-0.00	-0.00	-0.00	-0.00	300.00	200.00	0.00	-0.00
267	0.00	0.00	0.00	903.00	200.00	0.00	0.00	-0.00	-0.00	-0.00	300.00	200.00	0.00	-0.00
268	-0.00	-0.00	-0.00	903.00	200.00	0.00	-0.00	-0.00	-0.00	-0.00	300.00	200.00	0.00	-0.00
269	0.00	0.00	0.00	903.00	200.00	0.00	0.00	-0.00	-0.00	-0.00	300.00	200.00	0.00	-0.00
270	0.00	0.00	0.00	903.00	200.00	0.00	0.00	-0.00	-0.00	-0.00	300.00	200.00	0.00	-0.00
271	-0.00	-0.00	-0.00	903.00	200.00	0.00	-0.00	-0.00	-0.00	-0.00	300.00	200.00	0.00	-0.00
272	-0.00	-0.00	-0.00	903.00	200.00	0.00	-0.00	-0.00	-0.00	-0.00	300.00	200.00	0.00	-0.00
273	-0.00	-0.00	-0.00	903.00	200.00	0.00	-0.00	-0.00	-0.00	-0.00	300.00	200.00	0.00	-0.00
274	0.00	0.00	0.00	903.00	200.00	0.00	0.00	-0.00	-0.00	-0.00	300.00	200.00	0.00	-0.00
275	-0.00	-0.00	-0.00	903.00	200.00	0.00	-0.00	-0.00	-0.00	-0.00	300.00	200.00	0.00	-0.00
276	0.00	0.00	0.00	903.00	200.00	0.00	0.00	-0.00	-0.00	-0.00	300.00	200.00	0.00	-0.00
277	-0.00	-0.00	-0.00	903.00	200.00	0.00	-0.00	-0.00	-0.00	-0.00	300.00	200.00	0.00	-0.00
278	0.00	0.00	0.00	903.00	200.00	0.00	0.00	-0.00	-0.00	-0.00	300.00	200.00	0.00	-0.00
279	-0.00	-0.00	-0.00	903.00	200.00	0.00	-0.00	-0.00	-0.00	-0.00	300.00	200.00	0.00	-0.00
280	0.00	0.00	0.00	903.00	200.00	0.00	0.00	-0.00	-0.00	-0.00	300.00	200.00	0.00	-0.00
281	0.00	0.00	0.00	903.00	200.00	0.00	0.00	-0.00	-0.00	-0.00	300.00	200.00	0.00	-0.00
282	-0.00	-0.00	-0.00	903.00	200.00	0.00	-0.00	-0.00	-0.00	-0.00	300.00	200.00	0.00	-0.00
283	-0.00	-0.00	-0.00	903.00	200.00	0.00	-0.00	-0.00	-0.00	-0.00	300.00	200.00	0.00	-0.00
284	-0.00	-0.00	-0.00	903.00	200.00	0.00	-0.00	-0.00	-0.00	-0.00	300.00	200.00	0.00	-0.00
285	-0.00	-0.00	-0.00	903.00	200.00	0.00	-0.00	-0.00	-0.00	-0.00	300.00	200.00	0.00	-0.00
286	-0.00	-0.00	-0.00	903.00	200.00	0.00	-0.00	-0.00	-0.00	-0.00	300.00	200.00	0.00	-0.00
287	-0.00	-0.00	-0.00	903.00	200.00	0.00	-0.00	-0.00	-0.00	-0.00	300.00	200.00	0.00	-0.00
288	0.00	0.00	0.00	903.00	200.00	0.00	0.00	-0.00	-0.00	-0.00	300.00	200.00	0.00	-0.00
289	-0.00	-0.00	-0.00	903.00	200.00	0.00	-0.00	-0.00	-0.00	-0.00	300.00	200.00	0.00	-0.00
290	-0.00	-0.00	-0.00	903.00	200.00	0.00	-0.00	-0.00	-0.00	-0.00	300.00	200.00	0.00	-0.00
291	-0.00	-0.00	-0.00	903.00	200.00	0.00	-0.00	-0.00	-0.00	-0.00	300.00	200.00	0.00	-0.00
292	-0.00	-0.00	-0.00	903.00	200.00	0.00	-0.00	-0.00	-0.00	-0.00	300.00	200.00	0.00	-0.00
293	0.00	0.00	0.00	903.00	200.00	0.00	0.00	-0.00	-0.00	-0.00	300.00	200.00	0.00	-0.00
294	-0.00	-0.00	-0.00	903.00	200.00	0.00	-0.00	-0.00	-0.00	-0.00	300.00	200.00	0.00	-0.00
295	-0.00	-0.00	-0.00	903.00	200.00	0.00	-0.00	0.00	0.00	0.00	300.00	200.00	0.00	0.00
296	-3.20	-3.13	7.78	955.94	200.00	0.00	-63.28	-0.00	-0.00	-0.00	300.00	200.00	0.00	-0.00
297	-0.00	-0.00	-0.00	903.00	200.00	0.00	-0.00	-0.00	-0.00	-0.00	300.00	200.00	0.00	-0.00
298	-0.00	-0.00	-0.00	903.00	200.00	0.00	-0.00	-0.00	-0.00	-0.00	300.00	200.00	0.00	-0.00
299	-0.00	-0.00	-0.00	903.00	200.00	0.00	-0.00	0.00	0.00	0.00	300.00	200.00	0.00	0.00
300	-0.00	-0.00	-0.00	903.00	200.00	0.00	-0.00	-0.00	-0.00	-0.00	300.00	200.00	0.00	-0.00
301	-0.00	-0.00	-0.00	903.00	200.00	0.00	-0.00	-0.00	-0.00	-0.00	300.00	200.00	0.00	-0.00
302	-0.00	-0.00	-0.00	903.00	200.00	0.00	-0.00	-0.00	-0.00	-0.00	300.00	200.00	0.00	-0.00
303	-0.00	-0.00	-0.00	903.00	200.00	0.00	-0.00	-0.00	-0.00	-0.00	300.00	200.00	0.00	-0.00
304	-0.00	-0.00	-0.00	903.00	200.00	0.00	-0.00	-0.00	-0.00	-0.00	300.00	200.00	0.00	-0.00
305	-0.00	-0.00	-0.00	903.00	200.00	0.00	-0.00	-0.00	-0.00	-0.00	300.00	200.00	0.00	-0.00
306	-0.00	-0.00	-0.00	903.00	200.00	0.00	-0.00	0.00	0.00	0.00	300.00	200.00	0.00	0.00
307	-0.00	-0.00	-0.00	903.00	200.00	0.00	-0.00	-0.00	-0.00	-0.00	300.00	200.00	0.00	-0.00
308	-0.00	-0.00	-0.00	903.00	200.00	0.00	-0.00	-0.00	-0.00	-0.00	300.00	200.00	0.00	-0.00
309	-0.00	-0.00	-0.00	903.00	200.00	0.00	-0.00	-0.00	-0.00	-0.00	300.00	200.00	0.00	-0.00
310	-0.00	-0.00	-0.00	903.00	200.00	0.00	-0.00	-0.00	-0.00	-0.00	300.00	200.00	0.00	-0.00
311	-0.00	-0.00	-0.00	903.00	200.00	0.00	-0.00	-0.00	-0.00	-0.00	300.00	200.00	0.00	-0.00
312	-0.00	-0.00	-0.00	903.00	200.00	0.00	-0.00	-0.00	-0.00	-0.00	300.00	200.00	0.00	-0.00
313	-0.00	-0.00	-0.00	903.00	200.00	0.00	-0.00	-0.00	-0.00	-0.00	300.00	200.00	0.00	-0.00
314	-0.00	-0.00	-0.00	903.00	200.00	0.00	-0.00	-0.00	-0.00	-0.00	300.00	200.00	0.00	-0.00
315	-0.00	-0.00	-0.00	903.00	200.00	0.00	-0.00	-0.00	-0.00	-0.00	300.00	200.00	0.00	-0.00
316	-0.00	-0.00	-0.00	903.00	200.00	0.00	-0.00	-0.00	-0.00	-0.00	300.00	200.00	0.00	-0.00
317	-0.00	-0.00	-0.00	903.00	200.00	0.00	-0.00	-0.00	-0.00	-0.00	300.00	200.00	0.00	-0.00
318	-0.00	-0.00	-0.00	903.00	200.00	0.00	-0.00	-0.00	-0.00	-0.00	300.00	200.00	0.00	-0.00
319	-0.00	-0.00	-0.00	903.00	200.00	0.00	-0.00	-0.00	-0.00	-0.00	300.00	200.00	0.00	-0.00
320	-0.00	-0.00	-0.00	903.00	200.00	0.00	-0.00	-0.00	-0.00	-0.00	300.00	200.00	0.00	-0.00
321	-0.00	-0.00	-0.00	903.00	200.00	0.00	-0.00	-0.00	-0.00	-0.00	300.00	200.00	0.00	-0.00
322	-0.00	-0.00	-0.00	903.00	200.00	0.00	-0.00	-0.00	-0.00	-0.00	300.00	200.00	0.00	-0.00
323	-0.00	-0.00	-0.00	903.00	200.00	0.00	-0.00	-0.00	-0.00	-0.00	300.00	200.00	0.00	-0.00
324	-0.00	-0.00	-0.00	903.00	200.00	0.00	-0.00	-0.00	-0.00	-0.00	300.00	200.00	0.00	-0.00
325	-0.00	-0.00	-0.00	903.00	200.00	0.00	-0.00	-0.00	-0.00	-0.00	300.00	200.00	0.00	-0.00
326	-0.00	-0.00	-0.00	903.00	200.00	0.00	-0.00	-0.00	-0.00	-0.00	300.00	200.00	0.00	-0.00
327	-0.00	-0.00	-0.00	903.00	200.00	0.00	-0.00	-0.00	-0.00	-0.00	300.00	200.00	0.00	-0.00
328	-0.00	-0.00	-0.00	903.00	200.00	0.00	-0.00	-0.00	-0.00	-0.00	300.00	200.00	0.00	-0.00
329	-0.00	-0.00	-0.00	903.00	200.00	0.00	-0.00	-0.00	-0.00	-0.00	300.00	200.00	0.00	-0.00
330	-0.00	-0.00	-0.00	903.00	200.00	0.00	-0.00	-0.00	-0.00	-0.00	300.00	200.00	0.00	-0.00
331	-0.00	-0.00	-0.00	903.00	200.00	0.00	-0.00	-0.00	-0.00	-0.00	300.00	200.00	0.00	-0.00
332	-0.00	-0.00	-0.00	903.00	200.00	0.00	-0.00	-0.00	-0.00	-0.00	300.00	200.00	0.00	-0.00
333	-0.00	-0.00	-0.00	903.00	200.00	0.00	-0.00	-0.00	-0.00	-0.00	300.00	200.00	0.00	-0.00
334	-0.00	-0.00	-0.00	903.00	200.00	0.00	-0.00	-0.00	-0.00	-0.00	300.00	200.00	0.00	-0.00
335	-0.00	-0.00	-0.00	903.00	200.00	0.00	-0.00	-0.00	-0.00	-0.00	300.00	200.00	0.00	-0.00
336	-0.00	-0.00	-0.00	903.00	200.00	0.00	-0.00	-0.00	-0.00	-0.00	300.00	200.00	0.00	-0.00
337	-0.00	-0.00	-0.00	903.00	200.00	0.00	-0.00	-0.00	-0.00	-0.00	300.00	200.00	0.00	-0.00
338	-0.00	-0.00	-0.00	903.00	200.00	0.00	-0.00	-0.00	-0.00	-0.00	300.00	200.00	0.00	-0.00
339	0.00	0.00	0.00	903.00	200.00	0.00	0.00	-0.00	-0.00	-0.00	300.00	200.00	0.00	-0.00
340	-0.00	-0.00	-0.00	903.00	200.00	0.00	-0.00	-0.00	-0.00	-0.00	300.00	200.00	0.00	-0.00
341	-0.00	-0.00	-0.00	903.00	200.00	0.00	-0.00	-0.00	-0.00	-0.00	300.00	200.00	0.00	-0.00
342	-0.00	-0.00	-0.00	903.00	200.00	0.00	-0.00	-0.00	-0.00	-0.00	300.00	200.00	0.00	-0.00
343	-0.00	-0.00	-0.00	903.00	200.00	0.00	-0.00	-0.00	-0.00	-0.00	300.00	200.00	0.00	-0.00
344	-0.00	-0.00	-0.00	903.00	200.00	0.00	-0.00	-0.00	-0.00	-0.00	300.00	200.00	0.00	-0.00
345	-0.00	-0.00	-0.00	903.00	200.00	0.00	-0.00	-0.00	-0.00	-0.00	300.00	200.00	0.00	-0.00
346	0.00	0.00	0.00	903.00	200.00	0.00	0.00	-0.00	-0.00	-0.00	300.00	200.00	0.00	-0.00
347	-0.00	-0.00	-0.00	903.00	200.00	0.00	-0.00	-0.00	-0.00	-0.00	300.00	200.00	0.00	-0.00
348	-0.00	-0.00	-0.00	903.00	200.00	0.00	-0.00	-0.00	-0.00	-0.00	300.00	200.00	0.00	-0.00
349	-0.00	-0.00	-0.00	903.00	200.00	0.00	-0.00	-0.00	-0.00	-0.00	300.00	200.00	0.00	-0.00
350	-0.00	-0.00	-0.00	903.00	200.00	0.00	-0.00	-0.00	-0.00	-0.00	300.00	200.00	0.00	-0.00
351	-0.00	-0.00	-0.00	903.00	200.00	0.00	-0.00	-0.00	-0.00	-0.00	300.00	200.00	0.00	-0.00
352	-0.00	-0.00	-0.00	903.00	200.00	0.00	-0.00	-0.00	-0.00	-0.00	300.00	200.00	0.00	-0.00
353	-0.00	-0.00	-0.00	903.00	200.00	0.00	-0.00	-0.00	-0.00	-0.00	300.00	200.00	0.00	-0.00
354	-0.00	-0.00	-0.00	903.00	200.00	0.00	-0.00	-0.00	-0.00	-0.00	300.00	200.00	0.00	-0.00
355	-0.00	-0.00	-0.00	903.00	200.00	0.00	-0.00	-0.00	-0.00	-0.00	300.00	200.00	0.00	-0.00
356	-0.00	-0.00	-0.00	903.00	200.00	0.00	-0.00	-0.00	-0.00	-0.00	300.00	200.00	0.00	-0.00
357	-0.00	-0.00	-0.00	903.00	200.00	0.00	-0.00	-0.00	-0.00	-0.00	300.00	200.00	0.00	-0.00
358	-0.00	-0.00	-0.00	903.00	200.00	0.00	-0.00	-0.00	-0.00	-0.00	300.00	200.00	0.00	-0.00
359	-0.00	-0.00	-0.00	903.00	200.00	0.00	-0.00	-0.00	-0.00	-0.00	300.00	200.00	0.00	-0.00
360	-0.00	-0.00	-0.00	903.00	200.00	0.00	-0.00	-0.00	-0.00	-0.00	300.00	200.00	0.00	-0.00
361	-0.00	-0.00	-0.00	903.00	200.00	0.00	-0.00	-0.00	-0.00	-0.00	300.00	200.00	0.00	-0.00
362	-0.00	-0.00	-0.00	903.00	200.00	0.00	-0.00	-0.00	-0.00	-0.00	300.00	200.00	0.00	-0.00
363	-0.00	-0.00	-0.00	903.00	200.00	0.00	-0.00	-0.00	-0.00	-0.00	300.00	200.00	0.00	-0.00
364	-0.00	-0.00	-0.00	903.00	200.00	0.00	-0.00	-0.00	-0.00	-0.00	300.00	200.00	0.00	-0.00
365	-0.00	-0.00	-0.00	903.00	200.00	0.00	-0.00	-0.00	-0.00	-0.00	300.00	200.00	0.00	-0.00
366	-0.00	-0.00	-0.00	903.00	200.00	0.00	-0.00	-0.00	-0.00	-0.00	300.00	200.00	0.00	-0.00
367	-0.00	-0.00	-0.00	903.00	200.00	0.00	-0.00	-0.00	-0.00	-0.00	300.00	200.00	0.00	-0.00
368	-0.00	-0.00	-0.00	903.00	200.00	0.00	-0.00	-0.00	-0.00	-0.00	300.00	200.00	0.00	-0.00
369	-0.00	-0.00	-0.00	903.00	200.00	0.00	-0.00	-0.00	-0.00	-0.00	300.00	200.00	0.00	-0.00
370	-0.00	-0.00	-0.00	903.00	200.00	0.00	-0.00	-0.00	-0.00	-0.00	300.00	200.00	0.00	-0.00
371	-0.00	-0.00	-0.00	903.00	200.00	0.00	-0.00	-0.00	-0.00	-0.00	300.00	200.00	0.00	-0.00
372	-0.00	-0.00	-0.00	903.00	200.00	0.00	-0.00	-0.00	-0.00	-0.00	300.00	200.00	0.00	-0.00
373	-0.00	-0.00	-0.00	903.00	200.00	0.00	-0.00	-0.00	-0.00	-0.00	300.00	200.00	0.00	-0.00
374	-0.00	-0.00	-0.00	903.00	200.00	0.00	-0.00	-0.00	-0.00	-0.00	300.00	200.00	0.00	-0.00
375	-0.00	-0.00	-0.00	903.00	200.00	0.00	-0.00	-0.00	-0.00	-0.00	300.00	200.00	0.00	-0.00
376	-0.00	-0.00	-0.00	903.00	200.00	0.00	-0.00	-0.00	-0.00	-0.00	300.00	200.00	0.00	-0.00
377	-0.00	-0.00	-0.00	903.00	200.00	0.00	-0.00	-0.00	-0.00	-0.00	300.00	200.00	0.00	-0.00
378	-0.00	-0.00	-0.00	903.00	200.00	0.00	-0.00	-0.00	-0.00	-0.00	300.00	200.00	0.00	-0.00
379	-0.00	-0.00	-0.00	903.00	200.00	0.00	-0.00	-0.00	-0.00	-0.00	300.00	200.00	0.00	-0.00
380	-0.00	-0.00	-0.00	903.00	200.00	0.00	-0.00	-0.00	-0.00	-0.00	300.00	200.00	0.00	-0.00
381	-0.00	-0.00	-0.00	903.00	200.00	0.00	-0.00	-0.00	-0.00	-0.00	300.00	200.00	0.00	-0.00
382	-0.00	-0.00	-0.00	903.00	200.00	0.00	-0.00	-0.00	-0.00	-0.00	300.00	200.00	0.00	-0.00
383	-0.00	-0.00	-0.00	903.00	200.00	0.00	-0.00	-0.00	-0.00	-0.00	300.00	200.00	0.00	-0.00
384	-0.00	-0.00	-0.00	903.00	200.00	0.00	-0.00	-0.00	-0.00	-0.00	300.00	200.00	0.00	-0.00
385	-0.00	-0.00	-0.00	903.00	200.00	0.00	-0.00	-0.00	-0.00	-0.00	300.00	200.00	0.00	-0.00
386	-0.00	-0.00	-0.00	903.00	200.00	0.00	-0.00	-0.00	-0.00	-0.00	300.00	200.00	0.00	-0.00
387	-0.00	-0.00	-0.00	903.00	200.00	0.00	-0.00	-0.00	-0.00	-0.00	300.00	200.00	0.00	-0.00
388	7.55	-0.08	41.66	970.03	160.44	0.00	-3498.04	-0.00	-0.00	-0.00	300.00	200.00	0.00	-0.00
389	-23.12	-8.85	289.31	939.39	153.27	0.00	-3999.28	-0.00	-0.00	-0.00	300.00	200.00	0.00	-0.00
390	3.97	-18.08	185.70	941.70	152.83	0.00	-3309.65	-0.00	-0.00	-0.00	300.00	200.00	0.00	-0.00
391	25.18	-12.21	191.65	941.22	152.55	0.00	-3039.90	-0.00	-0.00	-0.00	300.00	200.00	0.00	-0.00
392	50.43	-4.43	205.84	937.69	152.26	0.00	-2803.30	-0.00	-0.00	-0.00	300.00	200.00	0.00	-0.00
393	66.15	0.76	215.30	936.59	152.37	0.00	-2489.28	-0.00	-0.00	-0.00	300.00	200.00	0.00	-0.00
394	59.89	-4.81	228.73	932.22	150.10	0.00	-2436.11	0.00	0.00	0.00	300.00	200.00	0.00	0.00
395	41.89	-8.01	269.01	925.80	146.34	0.00	-2568.38	-0.00	-0.00	-0.00	300.00	200.00	0.00	-0.00
396	46.54	0.31	327.61	917.25	142.80	0.00	-2620.44	0.00	0.00	0.00	300.00	200.00	0.00	0.00
397	79.04	10.60	361.02	911.11	140.49	0.00	-2409.37	-0.00	-0.00	-0.00	300.00	200.00	0.00	-0.00
398	93.77	14.57	381.93	904.68	137.67	0.00	-2297.83	-0.00	-0.00	-0.00	300.00	200.00	0.00	-0.00
399	87.89	16.33	404.36	901.98	137.13	0.00	-2190.08	-0.00	-0.00	-0.00	300.00	200.00	0.00	-0.00
400	80.18	14.50	396.12	900.80	136.29	0.00	-1598.02	-0.00	-0.00	-0.00	300.00	200.00	0.00	-0.00
401	73.09	16.40	382.54	899.41	135.22	0.00	-1219.64	-0.00	-0.00	-0.00	300.00	200.00	0.00	-0.00
402	69.35	21.97	376.43	897.65	134.17	0.00	-465.20	-0.00	-0.00	-0.00	300.00	200.00	0.00	-0.00
403	69.66	30.21	376.89	895.35	132.79	0.00	127.46	-0.00	-0.00	-0.00	300.00	200.00	0.00	-0.00
404	71.87	35.86	383.45	893.81	131.64	0.00	497.51	-0.00	-0.00	-0.00	300.00	200.00	0.00	-0.00
405	72.17	38.30	392.91	892.51	130.95	0.00	888.35	-0.00	-0.00	-0.00	300.00	200.00	0.00	-0.00
406	70.88	38.07	408.17	891.11	129.94	0.00	1049.04	-0.00	-0.00	-0.00	300.00	200.00	0.00	-0.00
407	71.11	36.01	425.11	889.97	129.43	0.00	555.52	-0.00	-0.00	-0.00	300.00	200.00	0.00	-0.00
408	70.50	34.64	446.47	890.70	129.87	0.00	998.37	-0.00	-0.00	-0.00	300.00	200.00	0.00	-0.00
409	72.86	32.81	473.18	889.94	129.96	0.00	909.87	-0.00	-0.00	-0.00	300.00	200.00	0.00	-0.00
410	75.30	31.51	499.11	889.33	129.87	0.00	917.37	-0.00	-0.00	-0.00	300.00	200.00	0.00	-0.00
411	77.36	29.53	524.60	889.30	130.19	0.00	657.39	-0.00	-0.00	-0.00	300.00	200.00	0.00	-0.00
412	78.58	28.99	550.23	889.19	130.06	0.00	466.21	-0.00	-0.00	-0.00	300.00	200.00	0.00	-0.00
413	79.96	29.22	570.68	888.96	130.00	0.00	-36.90	-0.00	-0.00	-0.00	300.00	200.00	0.00	-0.00
414	79.57	31.05	586.09	888.55	129.50	0.00	-355.01	-0.00	-0.00	-0.00	300.00	200.00	0.00	-0.00
415	78.58	34.48	600.59	888.06	129.01	0.00	-485.45	-0.00	-0.00	-0.00	300.00	200.00	0.00	-0.00
416	76.45	36.70	610.35	887.78	128.40	0.00	-543.21	-0.00	-0.00	-0.00	300.00	200.00	0.00	-0.00
417	75.99	39.83	618.90	886.65	127.47	0.00	-718.05	-0.00	-0.00	-0.00	300.00	200.00	0.00	-0.00
418	74.01	41.50	626.98	886.13	126.94	0.00	-655.56	-0.00	-0.00	-0.00	300.00	200.00	0.00	-0.00
419	73.39	43.79	633.39	885.00	126.33	0.00	-590.52	-0.00	-0.00	-0.00	300.00	200.00	0.00	-0.00
420	71.49	42.42	640.56	885.28	126.54	0.00	-540.28	-0.00	-0.00	-0.00	300.00	200.00	0.00	-0.00
421	69.05	41.66	646.97	885.17	126.89	0.00	-391.55	-0.00	-0.00	-0.00	300.00	200.00	0.00	-0.00
422	66.83	39.75	649.26	884.67	126.91	0.00	-494.13	-0.00	-0.00	-0.00	300.00	200.00	0.00	-0.00
423	64.62	37.61	650.33	884.49	127.17	0.00	-576.79	-0.00	-0.00	-0.00	300.00	200.00	0.00	-0.00
424	61.49	35.78	646.36	884.02	127.20	0.00	-707.91	-0.00	-0.00	-0.00	300.00	200.00	0.00	-0.00
425	58.75	34.33	640.26	883.55	127.31	0.00	-810.15	-0.00	-0.00	-0.00	300.00	200.00	0.00	-0.00
426	55.85	32.81	632.17	883.16	127.25	0.00	-1054.45	0.00	0.00	0.00	300.00	200.00	0.00	0.00
427	52.80	31.20	621.49	882.38	127.42	0.00	-1242.61	-0.00	-0.00	-0.00	300.00	200.00	0.00	-0.00
428	49.74	30.21	611.72	881.97	127.51	0.00	-1436.96	-0.00	-0.00	-0.00	300.00	200.00	0.00	-0.00
429	47.15	29.22	602.57	881.50	127.58	0.00	-1573.45	-0.00	-0.00	-0.00	300.00	200.00	0.00	-0.00
430	44.56	28.53	593.11	881.00	127.71	0.00	-1860.96	-0.00	-0.00	-0.00	300.00	200.00	0.00	-0.00
431	42.04	28.00	585.94	880.50	127.66	0.00	-1999.20	-0.00	-0.00	-0.00	300.00	200.00	0.00	-0.00
432	40.21	27.62	580.29	879.81	127.74	0.00	-2196.10	-0.00	-0.00	-0.00	300.00	200.00	0.00	-0.00
433	38.45	27.54	576.93	879.36	127.80	0.00	-2422.69	-0.00	-0.00	-0.00	300.00	200.00	0.00	-0.00
434	37.16	27.62	575.87	878.44	127.87	0.00	-2596.53	-0.00	-0.00	-0.00	300.00	200.00	0.00	-0.00
435	35.78	27.62	576.48	877.83	127.79	0.00	-2689.59	-0.00	-0.00	-0.00	300.00	200.00	0.00	-0.00
436	34.10	27.69	579.07	877.15	127.91	0.00	-2932.96	-0.00	-0.00	-0.00	300.00	200.00	0.00	-0.00
437	32.65	27.92	582.89	876.69	128.06	0.00	-3056.34	-0.00	-0.00	-0.00	300.00	200.00	0.00	-0.00
438	30.98	28.08	585.94	876.20	128.23	0.00	-3210.27	-0.00	-0.00	-0.00	300.00	200.00	0.00	-0.00
439	28.84	27.92	589.75	875.83	128.49	0.00	-3455.28	-0.00	-0.00	-0.00	300.00	200.00	0.00	-0.00
440	27.08	28.00	593.11	875.37	128.58	0.00	-3609.68	-0.00	-0.00	-0.00	300.00	200.00	0.00	-0.00
441	24.95	27.85	596.01	874.97	128.83	0.00	-3695.76	-0.00	-0.00	-0.00	300.00	200.00	0.00	-0.00
442	22.43	27.85	599.37	874.74	128.77	0.00	-3969.41	-0.00	-0.00	-0.00	300.00	200.00	0.00	-0.00
443	20.14	27.85	601.96	874.41	129.18	0.00	-3994.83	-0.00	-0.00	-0.00	300.00	200.00	0.00	-0.00
444	17.47	28.23	603.18	874.31	129.37	0.00	-4177.86	-0.00	-0.00	-0.00	300.00	200.00	0.00	-0.00
445	14.34	28.53	604.40	873.92	129.46	0.00	-4324.63	-0.00	-0.00	-0.00	300.00	200.00	0.00	-0.00
446	11.52	29.22	605.32	873.43	129.77	0.00	-4385.36	-0.00	-0.00	-0.00	300.00	200.00	0.00	-0.00
447	9.00	29.07	605.77	873.00	129.92	0.00	-4519.57	-0.00	-0.00	-0.00	300.00	200.00	0.00	-0.00
448	5.57	29.22	606.69	872.52	130.13	0.00	-4716.91	-0.00	-0.00	-0.00	300.00	200.00	0.00	-0.00
449	3.20	29.22	607.45	872.10	130.27	0.00	-4836.67	-0.00	-0.00	-0.00	300.00	200.00	0.00	-0.00
450	0.84	29.30	608.67	871.41	130.56	0.00	-4969.37	-0.00	-0.00	-0.00	300.00	200.00	0.00	-0.00
451	-1.91	28.69	609.89	870.95	130.60	0.00	-5128.06	-0.00	-0.00	-0.00	300.00	200.00	0.00	-0.00
452	-4.50	28.46	611.88	870.31	130.82	0.00	-5258.48	-0.00	-0.00	-0.00	300.00	200.00	0.00	-0.00
453	-6.94	28.23	613.10	869.70	131.11	0.00	-5471.04	-0.00	-0.00	-0.00	300.00	200.00	0.00	-0.00
454	-9.23	28.15	614.62	869.11	131.28	0.00	-5644.26	-0.00	-0.00	-0.00	300.00	200.00	0.00	-0.00
455	-11.67	28.00	616.46	868.17	131.49	0.00	-5755.30	-0.00	-0.00	-0.00	300.00	200.00	0.00	-0.00
456	-13.20	28.15	617.07	867.17	131.55	0.00	-5846.94	-0.00	-0.00	-0.00	300.00	200.00	0.00	-0.00
457	-15.03	28.61	617.68	865.72	131.57	0.00	-5915.86	-0.00	-0.00	-0.00	300.00	200.00	0.00	-0.00
458	-17.09	28.99	617.37	864.74	131.54	0.00	-5937.62	-0.00	-0.00	-0.00	300.00	200.00	0.00	-0.00
459	-19.00	29.37	617.07	863.31	131.55	0.00	-5933.89	-0.00	-0.00	-0.00	300.00	200.00	0.00	-0.00
460	-20.52	29.60	615.23	861.56	131.40	0.00	-5994.13	-0.00	-0.00	-0.00	300.00	200.00	0.00	-0.00
461	-21.21	29.83	613.10	859.77	131.16	0.00	-6176.71	-0.00	-0.00	-0.00	300.00	200.00	0.00	-0.00
462	-22.51	29.83	611.11	857.91	130.94	0.00	-6301.47	-0.00	-0.00	-0.00	300.00	200.00	0.00	-0.00
463	-24.34	30.29	608.67	855.77	130.71	0.00	-6381.69	-0.00	-0.00	-0.00	300.00	200.00	0.00	-0.00
464	-25.79	30.29	606.84	853.59	130.40	0.00	-6413.25	-0.00	-0.00	-0.00	300.00	200.00	0.00	-0.00
465	-27.77	30.52	605.01	851.32	130.04	0.00	-6459.27	-0.00	-0.00	-0.00	300.00	200.00	0.00	-0.00
466	-28.84	30.90	604.86	848.89	129.92	0.00	-6606.61	-0.00	-0.00	-0.00	300.00	200.00	0.00	-0.00
467	-30.67	31.51	603.94	846.08	129.41	0.00	-6638.58	-0.00	-0.00	-0.00	300.00	200.00	0.00	-0.00
468	-32.50	31.13	603.64	843.09	128.97	0.00	-6606.89	-0.00	-0.00	-0.00	300.00	200.00	0.00	-0.00
469	-33.95	31.74	604.71	839.71	128.49	0.00	-6527.00	-0.00	-0.00	-0.00	300.00	200.00	0.00	-0.00
470	-34.94	32.65	605.16	836.28	127.69	0.00	-6486.89	-0.00	-0.00	-0.00	300.00	200.00	0.00	-0.00
471	-36.01	33.42	606.08	832.53	126.94	0.00	-6298.06	-0.00	-0.00	-0.00	300.00	200.00	0.00	-0.00
472	-36.47	34.64	607.15	828.51	126.16	0.00	-6171.16	-0.00	-0.00	-0.00	300.00	200.00	0.00	-0.00
473	-36.93	35.55	608.52	824.61	125.28	0.00	-6035.31	-0.00	-0.00	-0.00	300.00	200.00	0.00	-0.00
474	-36.70	36.70	609.13	820.26	124.15	0.00	-5898.83	-0.00	-0.00	-0.00	300.00	200.00	0.00	-0.00
475	-36.47	37.08	610.81	815.32	123.21	0.00	-5735.68	-0.00	-0.00	-0.00	300.00	200.00	0.00	-0.00
476	-36.70	37.54	611.27	811.11	122.17	0.00	-5573.56	-0.00	-0.00	-0.00	300.00	200.00	0.00	-0.00
477	-36.16	38.07	611.88	806.64	121.10	0.00	-5380.01	-0.00	-0.00	-0.00	300.00	200.00	0.00	-0.00
478	-35.93	38.60	611.27	801.75	119.87	0.00	-5205.33	-0.00	-0.00	-0.00	300.00	200.00	0.00	-0.00
479	-36.39	38.83	610.81	797.63	119.01	0.00	-4885.43	-0.00	-0.00	-0.00	300.00	200.00	0.00	-0.00
480	-37.16	39.52	609.13	793.58	117.99	0.00	-4690.57	-0.00	-0.00	-0.00	300.00	200.00	0.00	-0.00
481	-38.53	39.83	607.60	789.92	116.73	0.00	-4487.34	-0.00	-0.00	-0.00	300.00	200.00	0.00	-0.00
482	-40.66	40.44	605.77	786.70	115.87	0.00	-4213.00	-0.00	-0.00	-0.00	300.00	200.00	0.00	-0.00
483	-43.18	41.35	604.71	784.45	115.06	0.00	-4064.50	3.51	1.91	51.73	388.50	276.70	0.00	31.71
484	-46.01	41.43	602.72	781.94	114.28	0.00	-3904.16	-5.42	-10.45	229.80	404.18	285.52	0.00	419.68
485	-47.68	43.26	595.25	779.34	113.20	0.00	-3374.90	16.63	11.06	204.77	388.30	277.20	0.00	-13.31
486	-49.90	42.72	587.46	777.78	112.83	0.00	-3186.64	35.55	5.87	229.80	395.82	284.73	0.00	412.39
487	-54.32	40.13	576.48	776.58	112.71	0.00	-3185.36	61.72	7.17	262.15	388.18	281.49	0.00	94.32
488	-56.38	38.30	565.03	775.24	112.45	0.00	-3171.08	65.61	6.26	278.93	386.98	282.28	0.00	116.33
489	-58.82	36.01	550.69	774.07	112.39	0.00	-3204.00	47.84	7.71	287.93	384.90	283.62	0.00	4.44
490	-60.04	33.72	531.01	772.31	112.53	0.00	-3295.54	39.22	8.01	301.97	381.25	284.08	0.00	-100.17
491	-60.73	31.66	511.78	770.98	112.52	0.00	-3301.92	48.60	4.81	328.83	373.78	286.59	0.00	-312.11
492	-60.96	30.14	490.88	769.83	112.71	0.00	-3346.03	74.23	-3.89	364.53	366.43	288.15	0.00	-178.39
493	-60.42	28.31	463.10	767.68	112.49	0.00	-3332.98	92.16	-6.26	391.24	360.61	289.00	0.00	21.65
494	-58.90	26.86	437.93	766.38	112.68	0.00	-3318.86	92.09	-10.15	404.97	357.31	289.83	0.00	41.43
495	-56.61	24.95	411.22	764.86	112.50	0.00	-3410.73	82.55	-11.14	397.03	355.92	290.39	0.00	-475.44
496	-53.41	23.42	379.03	762.42	112.64	0.00	-3417.26	74.46	-12.36	377.35	354.83	290.90	0.00	-816.12
497	-49.90	21.82	349.12	760.21	112.59	0.00	-3417.56	68.36	-16.86	360.41	353.85	291.79	0.00	-1148.82
498	-45.39	19.99	318.45	757.53	112.51	0.00	-3534.50	65.92	-23.19	351.56	351.95	292.71	0.00	-1221.18
499	-39.60	17.40	284.42	755.58	112.55	0.00	-3746.22	65.61	-28.84	350.80	350.37	294.04	0.00	-1280.60
500	-34.48	14.88	253.60	753.54	112.64	0.00	-4010.53	66.22	-33.19	356.29	349.08	294.90	0.00	-1424.73
501	-29.37	13.50	221.25	749.07	111.59	0.00	-3907.39	66.99	-35.40	366.21	347.75	295.50	0.00	-1456.83
502	-22.96	11.44	185.24	743.86	109.72	0.00	-4047.71	66.83	-36.16	378.57	347.52	295.77	0.00	-1539.79
503	-15.95	9.23	155.64	742.41	109.80	0.00	-4220.42	66.60	-35.93	393.98	347.06	296.05	0.00	-1639.18
504	-7.78	8.16	127.56	736.13	107.66	0.00	-4304.98	66.53	-34.71	410.16	346.65	296.28	0.00	-1702.69
505	1.83	7.32	97.20	723.57	102.98	0.00	-4448.14	66.53	-32.35	428.16	346.51	296.08	0.00	-1876.77
506	10.07	7.02	73.55	710.68	97.10	0.00	-4607.36	67.44	-29.60	450.13	346.07	296.00	0.00	-1866.28
507	17.62	8.01	54.32	691.48	85.96	0.00	-4755.79	67.44	-27.24	473.48	345.92	295.97	0.00	-1981.08
508	24.34	9.99	38.76	662.06	70.87	0.00	-4877.47	68.28	-25.41	496.83	345.52	295.76	0.00	-1940.65
509	28.08	10.45	29.75	633.77	56.41	0.00	-5108.37	69.35	-24.34	522.16	345.15	295.62	0.00	-1974.64
510	30.59	10.30	22.74	603.00	34.90	0.00	-5577.50	70.80	-24.49	545.35	344.82	295.69	0.00	-1992.05
511	-0.00	-0.00	-0.00	903.00	200.00	0.00	-0.00	71.79	-25.56	564.12	344.39	295.97	0.00	-1954.86
512	-0.00	-0.00	-0.00	903.00	200.00	0.00	-0.00	72.63	-27.24	584.56	344.17	296.06	0.00	-2005.39
513	-0.00	-0.00	-0.00	903.00	200.00	0.00	-0.00	73.39	-29.22	603.03	343.88	296.20	0.00	-2116.90
514	-0.00	-0.00	-0.00	903.00	200.00	0.00	-0.00	73.70	-30.52	618.90	343.93	296.25	0.00	-2071.09
515	28.38	6.94	-7.48	1135.65	375.51	0.00	24.29	73.47	-31.74	633.39	343.65	296.56	0.00	-2186.45
516	28.31	7.02	-7.48	1129.53	375.51	0.00	59.01	72.56	-32.65	645.29	343.63	296.71	0.00	-2201.33
517	28.31	6.87	-7.48	1129.53	375.51	0.00	93.58	70.80	-32.73	653.38	343.37	296.92	0.00	-2270.20
518	28.23	7.02	-7.17	1139.17	391.49	0.00	451.92	68.13	-32.88	661.01	343.35	296.77	0.00	-2304.18
519	28.31	6.71	-7.48	1135.65	379.59	0.00	202.57	65.38	-32.50	664.98	343.37	297.11	0.00	-2174.59
520	28.08	6.94	-7.17	1139.17	387.23	0.00	275.47	62.26	-31.59	665.59	343.47	297.20	0.00	-2097.11
521	28.15	6.71	-7.32	1134.25	387.50	0.00	315.67	58.29	-30.67	662.84	343.37	297.47	0.00	-2052.29
522	28.08	6.48	-7.32	1134.25	387.50	0.00	422.95	54.63	-29.53	657.65	343.02	297.68	0.00	-1977.08
523	28.23	6.71	-7.32	1140.50	383.33	0.00	261.94	51.12	-28.23	650.94	343.11	297.84	0.00	-1838.29
524	28.31	6.71	-7.32	1140.50	383.33	0.00	184.38	47.53	-26.93	643.62	342.67	298.06	0.00	-1720.21
525	28.15	6.71	-7.32	1134.25	391.67	0.00	432.97	44.25	-25.86	635.53	342.42	298.34	0.00	-1646.33
526	28.23	6.48	-7.17	1139.17	387.23	0.00	389.26	41.43	-25.10	627.90	341.99	298.71	0.00	-1585.68
527	28.15	6.41	-7.48	1129.53	383.67	0.00	354.53	39.14	-24.95	620.73	341.52	298.82	0.00	-1436.50
528	28.38	6.56	-7.32	1159.25	379.17	0.00	-6.68	37.00	-24.72	613.10	341.14	299.10	0.00	-1266.88
529	28.31	6.48	-7.17	1139.17	395.74	0.00	598.66	35.55	-24.80	607.30	340.55	299.50	0.00	-1133.31
530	28.08	6.56	-7.02	1144.30	395.65	0.00	499.56	34.18	-24.80	601.96	340.08	299.87	0.00	-948.49
531	28.31	6.71	-7.17	1158.32	395.74	0.00	416.05	33.11	-25.10	599.37	339.33	300.10	0.00	-779.36
532	28.31	6.56	-7.32	1134.25	383.33	0.00	238.74	31.66	-24.95	597.84	338.74	300.36	0.00	-685.30
533	28.15	6.71	-7.48	1123.41	383.67	0.00	280.73	30.44	-24.72	597.99	338.20	300.54	0.00	-504.29
534	-0.00	-0.00	-0.00	903.00	200.00	0.00	-0.00	29.07	-24.49	600.13	337.83	300.69	0.00	-289.45
535	28.15	6.56	-7.17	1145.55	382.98	0.00	195.28	27.85	-24.03	602.72	337.59	300.86	0.00	-224.56
536	-0.00	-0.00	-0.00	903.00	200.00	0.00	-0.00	26.32	-23.73	607.30	337.09	300.80	0.00	-105.98
537	27.92	6.48	-7.17	1145.55	387.23	0.00	244.95	24.72	-23.42	611.27	336.99	300.95	0.00	43.08
538	28.23	6.56	-7.17	1139.17	391.49	0.00	422.70	22.81	-23.65	615.23	336.83	300.99	0.00	199.44
539	28.15	6.56	-7.32	1140.50	391.67	0.00	473.02	20.52	-23.27	618.90	336.83	301.04	0.00	298.54
540	27.92	6.56	-7.32	1134.25	387.50	0.00	308.04	18.39	-23.73	621.64	336.45	301.03	0.00	387.93
541	28.08	6.56	-7.48	1135.65	383.67	0.00	220.01	15.95	-23.73	623.93	336.17	301.00	0.00	546.15
542	28.15	6.56	-7.17	1139.17	395.74	0.00	550.78	13.28	-23.96	625.61	335.93	301.12	0.00	600.91
543	27.92	6.48	-7.48	1129.53	383.67	0.00	249.43	10.38	-23.96	628.05	335.64	301.02	0.00	757.61
544	27.92	6.48	-7.32	1134.25	391.67	0.00	487.80	7.55	-24.11	629.58	335.56	301.16	0.00	843.09
545	28.15	6.41	-7.17	1145.55	391.49	0.00	426.11	4.88	-23.73	632.17	335.26	300.84	0.00	962.93
546	27.92	6.41	-7.17	1145.55	395.74	0.00	501.10	2.21	-23.65	634.77	335.12	300.67	0.00	1076.26
547	27.92	6.56	-7.32	1128.00	383.33	0.00	209.81	-0.46	-22.81	637.66	334.82	300.55	0.00	1183.09
548	27.92	6.48	-7.32	1140.50	387.50	0.00	285.15	-3.05	-22.43	640.56	334.95	300.29	0.00	1393.31
549	28.15	6.41	-7.17	1151.94	391.49	0.00	453.87	-5.26	-21.82	643.01	334.81	300.24	0.00	1536.56
550	28.08	6.48	-7.32	1146.75	387.50	0.00	319.00	-7.40	-21.29	645.90	334.73	300.07	0.00	1692.35
551	28.08	6.48	-7.48	1129.53	379.59	0.00	208.64	-9.38	-20.90	647.13	334.24	300.02	0.00	1859.90
552	27.92	6.48	-7.17	1132.79	391.49	0.00	538.12	-11.29	-20.60	646.82	333.97	300.12	0.00	2041.21
553	28.08	6.48	-7.48	1123.41	383.67	0.00	317.16	-12.97	-20.52	646.82	333.76	299.83	0.00	2167.43
554	27.85	6.48	-6.87	1143.00	400.00	0.00	602.72	-14.42	-20.60	645.90	333.17	299.83	0.00	2310.68
555	27.85	6.56	-7.02	1150.83	386.96	0.00	215.61	-15.95	-20.83	644.38	332.68	299.69	0.00	2455.56
556	27.85	6.71	-7.32	1140.50	391.67	0.00	286.74	-17.32	-20.83	642.55	332.20	299.50	0.00	2632.46
557	28.08	6.56	-7.02	1150.83	386.96	0.00	281.29	-19.38	-21.06	639.65	331.70	299.52	0.00	2721.50
558	27.85	6.48	-7.32	1134.25	379.17	0.00	79.31	-20.83	-20.90	636.75	330.84	299.45	0.00	2853.47
559	27.85	6.56	-6.87	1163.00	391.11	0.00	205.65	-22.35	-21.06	633.85	330.26	299.28	0.00	2995.56
560	27.92	6.33	-7.32	1121.75	383.33	0.00	323.77	-24.34	-20.90	629.73	329.44	299.44	0.00	3024.63
561	27.85	6.56	-7.02	1144.30	382.61	0.00	137.33	-25.79	-20.68	626.83	328.70	299.17	0.00	3185.84
562	27.92	6.48	-7.02	1157.35	382.61	0.00	85.08	-27.54	-20.60	623.63	327.82	299.29	0.00	3262.90
563	28.23	6.56	-6.87	1156.33	395.56	0.00	401.98	-29.07	-20.14	621.03	326.68	299.12	0.00	3378.40
564	27.92	6.56	-7.02	1150.83	382.61	0.00	62.69	-30.82	-19.76	619.20	325.95	298.96	0.00	3367.53
565	27.85	6.33	-7.17	1145.55	387.23	0.00	313.45	-32.42	-19.00	618.44	324.87	299.09	0.00	3508.05
566	28.31	6.33	-7.32	1140.50	383.33	0.00	320.75	-33.95	-19.00	615.84	323.56	299.16	0.00	3581.39
567	28.08	6.56	-7.48	1135.65	383.67	0.00	174.23	-35.78	-18.84	614.93	322.26	298.96	0.00	3653.45
568	28.15	6.48	-7.17	1132.79	391.49	0.00	467.50	-37.23	-18.92	612.64	320.92	299.18	0.00	3707.10
569	28.08	6.41	-7.17	1145.55	391.49	0.00	411.50	-39.06	-19.45	610.66	319.27	299.20	0.00	3755.35
570	28.15	6.26	-7.17	1145.55	391.49	0.00	440.23	-40.59	-20.29	609.28	317.88	299.27	0.00	3817.96
571	28.23	6.56	-7.32	1140.50	379.17	0.00	43.23	-42.34	-20.98	608.67	316.24	299.37	0.00	3846.37
572	28.15	6.33	-7.32	1153.00	379.17	0.00	27.66	-43.79	-21.59	608.67	314.14	299.37	0.00	3849.87
573	28.08	6.48	-7.02	1144.30	400.00	0.00	594.26	-45.09	-22.05	608.52	311.81	299.45	0.00	3901.61
574	27.85	6.33	-7.32	1134.25	391.67	0.00	394.03	-46.16	-22.66	608.52	309.63	299.65	0.00	3949.90
575	28.15	6.48	-7.32	1134.25	387.50	0.00	345.71	-47.45	-23.27	608.52	306.62	299.85	0.00	3861.44
576	28.23	6.41	-6.87	1149.67	391.11	0.00	403.68	-47.91	-23.42	608.37	303.39	299.92	0.00	3874.72
577	27.92	6.41	-7.17	1139.17	382.98	0.00	93.99	-48.14	-23.73	608.22	299.92	300.15	0.00	3920.11
578	28.31	6.41	-7.17	1158.32	382.98	0.00	86.85	-48.07	-23.96	608.37	296.01	300.33	0.00	3894.22
579	28.23	6.41	-6.87	1149.67	391.11	0.00	335.02	-47.99	-24.11	608.67	291.58	300.58	0.00	3965.42
580	28.31	6.33	-7.02	1150.83	400.00	0.00	589.79	-47.23	-24.57	608.98	287.37	300.78	0.00	3879.76
581	28.46	6.48	-7.48	1129.53	387.76	0.00	395.02	-46.92	-24.72	610.20	282.67	301.03	0.00	3895.17
582	28.53	6.41	-7.02	1150.83	395.65	0.00	515.48	-46.69	-25.25	612.95	277.89	301.17	0.00	3896.09
583	-0.00	-0.00	-0.00	903.00	200.00	0.00	-0.00	-46.23	-25.63	615.69	273.01	301.51	0.00	3930.33
584	28.38	6.48	-7.48	1129.53	379.59	0.00	103.23	-46.08	-26.02	621.49	268.25	301.50	0.00	3812.42
585	28.53	6.33	-7.32	1134.25	379.17	0.00	146.07	-45.93	-26.09	627.29	263.80	301.58	0.00	3774.21
586	28.46	6.41	-7.17	1151.94	387.23	0.00	162.33	-46.84	-26.25	633.24	259.81	301.54	0.00	3801.48
587	28.31	6.33	-6.87	1169.67	382.22	0.00	-55.61	-48.07	-26.17	639.80	255.86	301.65	0.00	3732.42
588	28.38	6.41	-7.32	1134.25	387.50	0.00	360.49	-49.59	-26.25	646.21	252.33	301.53	0.00	3761.48
589	28.38	6.33	-7.17	1145.55	391.49	0.00	351.11	-51.35	-26.25	652.16	249.11	301.40	0.00	3757.43
590	28.53	6.33	-7.32	1134.25	387.50	0.00	360.97	-54.47	-26.47	657.96	246.08	301.30	0.00	3697.41
591	28.61	6.48	-7.32	1140.50	391.67	0.00	372.89	-57.07	-27.08	662.84	243.58	301.24	0.00	3680.43
592	28.53	6.33	-7.17	1145.55	387.23	0.00	281.80	-60.73	-27.54	665.74	241.28	301.40	0.00	3531.56
593	28.69	6.33	-7.32	1134.25	387.50	0.00	343.80	-64.54	-28.53	667.88	239.07	301.30	0.00	3441.59
594	28.69	6.41	-7.17	1139.17	395.74	0.00	531.14	-68.28	-29.98	669.40	237.36	301.39	0.00	3260.66
595	28.61	6.33	-7.17	1145.55	387.23	0.00	250.31	-72.02	-30.82	669.71	235.82	301.44	0.00	3167.34
596	28.69	6.33	-7.32	1134.25	383.33	0.00	224.27	-76.37	-32.35	667.72	234.26	301.69	0.00	2970.23
597	28.76	6.18	-7.32	1140.50	391.67	0.00	451.72	-80.57	-33.42	663.45	233.35	301.89	0.00	2862.18
598	-0.00	-0.00	-0.00	903.00	200.00	0.00	-0.00	-84.15	-34.41	660.55	232.22	301.46	0.00	2817.39
599	28.69	6.26	-8.09	1101.11	366.04	0.00	-92.70	-88.50	-31.74	644.07	231.20	302.11	0.00	2512.65
600	27.62	6.03	-7.48	1129.53	387.76	0.00	295.37	-89.80	-31.74	629.88	229.36	301.36	0.00	2435.09
601	29.14	5.95	-7.17	1132.79	387.23	0.00	267.03	-91.09	-31.13	613.10	228.62	301.39	0.00	2297.47
602	29.22	5.95	-6.87	1156.33	395.56	0.00	407.24	-92.93	-27.16	593.57	227.43	300.72	0.00	2219.25
603	-0.00	-0.00	-0.00	903.00	200.00	0.00	-0.00	-92.47	-26.17	570.37	226.00	300.37	0.00	2240.38
604	-0.00	-0.00	-0.00	903.00	200.00	0.00	-0.00	-92.39	-22.66	546.26	224.83	299.94	0.00	2177.65
605	29.60	5.95	-7.02	1150.83	400.00	0.00	646.18	-90.41	-20.75	519.87	223.66	299.21	0.00	2218.16
606	29.37	5.95	-7.17	1145.55	378.72	0.00	-61.85	-88.50	-18.62	491.64	222.44	298.82	0.00	2078.50
607	29.98	5.87	-7.17	1132.79	378.72	0.00	117.85	-85.75	-16.63	463.71	221.32	298.19	0.00	1967.06
608	29.98	5.95	-7.17	1139.17	391.49	0.00	490.88	-82.47	-14.50	431.06	219.82	297.70	0.00	1789.37
609	29.75	5.87	-7.17	1132.79	387.23	0.00	307.29	-78.58	-12.44	399.17	218.69	297.32	0.00	1571.89
610	29.83	5.95	-7.48	1129.53	387.76	0.00	361.85	-74.31	-10.45	365.91	217.68	297.08	0.00	1446.96
611	30.14	5.95	-7.02	1124.74	395.65	0.00	662.76	-69.12	-8.54	328.67	216.43	296.47	0.00	1154.89
612	30.14	5.95	-7.32	1134.25	387.50	0.00	314.71	-62.87	-6.87	291.29	214.82	295.97	0.00	980.97
613	30.29	5.95	-7.63	1125.00	380.00	0.00	125.43	-56.15	-5.49	254.67	213.72	295.51	0.00	892.28
614	30.44	5.87	-7.02	1144.30	382.61	0.00	135.84	-48.07	-3.89	213.47	211.22	295.07	0.00	646.94
615	30.59	5.95	-7.02	1137.78	400.00	0.00	716.17	-39.75	-3.20	174.26	208.58	295.10	0.00	550.48
616	30.59	5.87	-7.48	1117.29	379.59	0.00	161.46	-30.21	-2.98	139.62	205.57	294.86	0.00	469.32
617	30.52	6.03	-7.17	1132.79	382.98	0.00	102.10	-20.98	-2.44	104.98	200.15	294.77	0.00	377.17
618	30.44	6.10	-7.17	1132.79	382.98	0.00	70.61	-12.89	-2.59	80.26	193.92	294.68	0.00	312.25
619	30.52	6.10	-7.32	1128.00	387.50	0.00	389.10	-6.79	-2.82	64.70	191.75	294.34	0.00	312.68
620	30.44	6.03	-7.17	1145.55	391.49	0.00	270.28	-2.06	-2.75	52.80	189.88	292.49	0.00	285.24
621	30.52	5.87	-7.17	1145.55	391.49	0.00	436.34	0.53	-2.82	42.27	188.45	292.42	0.00	215.11
622	30.59	5.95	-7.48	1129.53	371.43	0.00	-154.61	1.75	-2.98	33.72	185.97	290.50	0.00	139.95
623	30.59	5.95	-7.48	1129.53	383.67	0.00	265.78	1.98	-2.98	25.79	189.94	285.21	0.00	139.09
624	30.44	5.87	-7.02	1150.83	395.65	0.00	494.58	2.75	-2.67	19.99	190.08	287.02	0.00	151.48
625	30.82	5.87	-7.17	1126.40	391.49	0.00	515.72	3.05	-1.98	15.41	193.07	279.21	0.00	189.83
626	30.59	6.26	-7.63	1131.00	380.00	0.00	75.07	2.52	-1.60	10.38	189.71	294.12	0.00	220.47
627	30.67	5.95	-7.17	1126.40	387.23	0.00	338.94	1.91	-1.53	6.41	200.00	285.71	0.00	56.68
628	30.52	6.10	-7.63	1131.00	380.00	0.00	96.13	-0.00	-0.00	-0.00	300.00	200.00	0.00	-0.00
629	30.44	6.18	-7.48	1123.41	375.51	0.00	-24.76	-0.00	-0.00	-0.00	300.00	200.00	0.00	-0.00
630	30.44	6.03	-7.02	1150.83	386.96	0.00	192.06	-0.00	-0.00	-0.00	300.00	200.00	0.00	-0.00
631	30.59	6.18	-7.48	1129.53	379.59	0.00	89.06	-0.00	-0.00	-0.00	300.00	200.00	0.00	-0.00
632	30.44	6.18	-7.63	1119.00	376.00	0.00	108.95	-0.00	-0.00	-0.00	300.00	200.00	0.00	-0.00
633	30.52	6.10	-7.17	1164.70	391.49	0.00	332.61	-0.00	-0.00	-0.00	300.00	200.00	0.00	-0.00
634	30.59	6.48	-7.17	1139.17	387.23	0.00	282.77	-0.00	-0.00	-0.00	300.00	200.00	0.00	-0.00
635	30.36	6.41	-7.17	1145.55	391.49	0.00	392.02	-0.00	-0.00	-0.00	300.00	200.00	0.00	-0.00
636	30.21	6.33	-7.02	1157.35	382.61	0.00	38.31	-0.00	-0.00	-0.00	300.00	200.00	0.00	-0.00
637	30.14	6.41	-7.02	1150.83	391.30	0.00	285.94	-0.00	-0.00	-0.00	300.00	200.00	0.00	-0.00
638	30.21	6.33	-7.17	1151.94	387.23	0.00	258.10	-0.00	-0.00	-0.00	300.00	200.00	0.00	-0.00
639	30.21	6.33	-7.63	1143.00	380.00	0.00	96.13	-0.00	-0.00	-0.00	300.00	200.00	0.00	-0.00
640	29.91	6.26	-7.02	1144.30	395.65	0.00	588.13	-0.00	-0.00	-0.00	300.00	200.00	0.00	-0.00
641	30.14	6.48	-7.48	1135.65	375.51	0.00	26.78	-0.00	-0.00	-0.00	300.00	200.00	0.00	-0.00
642	-0.00	-0.00	-0.00	903.00	200.00	0.00	-0.00	-0.00	-0.00	-0.00	300.00	200.00	0.00	-0.00
643	29.98	6.48	-7.32	1140.50	391.67	0.00	475.88	-0.00	-0.00	-0.00	300.00	200.00	0.00	-0.00
644	29.98	6.56	-7.02	1144.30	386.96	0.00	268.69	-0.00	-0.00	-0.00	300.00	200.00	0.00	-0.00
645	29.98	6.33	-7.63	1125.00	380.00	0.00	306.24	-0.00	-0.00	-0.00	300.00	200.00	0.00	-0.00
646	29.83	6.56	-7.78	1120.65	368.63	0.00	-174.28	-0.00	-0.00	-0.00	300.00	200.00	0.00	-0.00
647	29.98	6.48	-7.78	1126.53	376.47	0.00	110.85	-0.00	-0.00	-0.00	300.00	200.00	0.00	-0.00
648	29.91	6.41	-7.48	1135.65	379.59	0.00	149.32	-0.00	-0.00	-0.00	300.00	200.00	0.00	-0.00
649	29.83	6.48	-7.48	1135.65	379.59	0.00	117.87	-0.00	-0.00	-0.00	300.00	200.00	0.00	-0.00
650	29.91	6.56	-7.63	1125.00	384.00	0.00	315.55	-0.00	-0.00	-0.00	300.00	200.00	0.00	-0.00
651	29.60	6.33	-7.48	1129.53	379.59	0.00	151.03	-0.00	-0.00	-0.00	300.00	200.00	0.00	-0.00
652	29.83	6.79	-7.63	1125.00	376.00	0.00	57.83	-0.00	-0.00	-0.00	300.00	200.00	0.00	-0.00
653	29.53	6.79	-7.32	1153.00	379.17	0.00	-138.28	-0.00	-0.00	-0.00	300.00	200.00	0.00	-0.00
654	29.53	6.56	-7.48	1129.53	383.67	0.00	183.11	-0.00	-0.00	-0.00	300.00	200.00	0.00	-0.00
655	29.60	6.48	-7.48	1135.65	383.67	0.00	266.25	-0.00	-0.00	-0.00	300.00	200.00	0.00	-0.00
656	29.60	6.56	-7.02	1150.83	400.00	0.00	655.13	-0.00	-0.00	-0.00	300.00	200.00	0.00	-0.00
657	29.60	6.79	-7.17	1151.94	395.74	0.00	442.02	-0.00	-0.00	-0.00	300.00	200.00	0.00	-0.00
658	29.68	6.71	-7.32	1153.00	383.33	0.00	77.57	-0.00	-0.00	-0.00	300.00	200.00	0.00	-0.00
659	29.75	6.56	-7.63	1125.00	380.00	0.00	260.01	-0.00	-0.00	-0.00	300.00	200.00	0.00	-0.00
660	29.60	6.56	-7.63	1131.00	384.00	0.00	357.36	-0.00	-0.00	-0.00	300.00	200.00	0.00	-0.00
661	29.45	6.48	-7.48	1129.53	383.67	0.00	323.70	-0.00	-0.00	-0.00	300.00	200.00	0.00	-0.00
662	29.60	6.71	-7.78	1138.29	380.39	0.00	143.91	-0.00	-0.00	-0.00	300.00	200.00	0.00	-0.00
663	29.68	6.71	-7.32	1146.75	391.67	0.00	458.40	-0.00	-0.00	-0.00	300.00	200.00	0.00	-0.00
664	29.53	6.79	-7.63	1125.00	380.00	0.00	236.66	-0.00	-0.00	-0.00	300.00	200.00	0.00	-0.00
665	29.60	6.87	-7.78	1132.41	376.47	0.00	9.42	-0.00	-0.00	-0.00	300.00	200.00	0.00	-0.00
666	29.53	6.79	-7.32	1134.25	387.50	0.00	395.30	-0.00	-0.00	-0.00	300.00	200.00	0.00	-0.00
667	29.45	6.79	-7.32	1140.50	387.50	0.00	338.55	-0.00	-0.00	-0.00	300.00	200.00	0.00	-0.00
668	29.45	6.79	-7.17	1151.94	387.23	0.00	253.07	-0.00	-0.00	-0.00	300.00	200.00	0.00	-0.00
669	29.60	6.71	-7.63	1137.00	384.00	0.00	259.40	-0.00	-0.00	-0.00	300.00	200.00	0.00	-0.00
670	29.53	6.87	-7.48	1129.53	383.67	0.00	274.19	-0.00	-0.00	-0.00	300.00	200.00	0.00	-0.00
671	29.53	6.94	-7.48	1135.65	383.67	0.00	237.29	-0.00	-0.00	-0.00	300.00	200.00	0.00	-0.00
672	29.37	6.94	-7.48	1129.53	383.67	0.00	297.55	-0.00	-0.00	-0.00	300.00	200.00	0.00	-0.00
673	29.37	6.87	-7.48	1141.78	387.76	0.00	327.75	-0.00	-0.00	-0.00	300.00	200.00	0.00	-0.00
674	29.30	6.94	-7.63	1131.00	380.00	0.00	165.71	-0.00	-0.00	-0.00	300.00	200.00	0.00	-0.00
675	29.37	6.79	-7.48	1135.65	383.67	0.00	267.65	-0.00	-0.00	-0.00	300.00	200.00	0.00	-0.00
676	29.37	6.79	-7.32	1146.75	383.33	0.00	205.20	-0.00	-0.00	-0.00	300.00	200.00	0.00	-0.00
677	29.37	6.87	-7.48	1129.53	379.59	0.00	126.27	-0.00	-0.00	-0.00	300.00	200.00	0.00	-0.00
678	29.30	6.94	-7.78	1120.65	372.55	0.00	-3.59	-0.00	-0.00	-0.00	300.00	200.00	0.00	-0.00
679	29.30	6.79	-7.63	1137.00	380.00	0.00	91.09	-0.00	-0.00	-0.00	300.00	200.00	0.00	-0.00
680	29.37	6.71	-7.32	1153.00	387.50	0.00	281.33	-0.00	-0.00	-0.00	300.00	200.00	0.00	-0.00
681	28.99	6.79	-7.63	1137.00	384.00	0.00	152.13	-0.00	-0.00	-0.00	300.00	200.00	0.00	-0.00
682	29.37	6.48	-7.32	1153.00	387.50	0.00	338.55	-0.00	-0.00	-0.00	300.00	200.00	0.00	-0.00
683	29.37	6.87	-7.63	1125.00	388.00	0.00	450.13	-0.00	-0.00	-0.00	300.00	200.00	0.00	-0.00
684	29.22	6.79	-7.48	1141.78	383.67	0.00	152.28	-0.00	-0.00	-0.00	300.00	200.00	0.00	-0.00
685	29.37	6.56	-7.17	1158.32	395.74	0.00	480.98	-0.00	-0.00	-0.00	300.00	200.00	0.00	-0.00
686	29.30	6.79	-7.02	1157.35	391.30	0.00	329.89	-0.00	-0.00	-0.00	300.00	200.00	0.00	-0.00
687	29.30	6.56	-7.48	1129.53	387.76	0.00	443.75	-0.00	-0.00	-0.00	300.00	200.00	0.00	-0.00
688	29.30	6.56	-7.63	1125.00	384.00	0.00	386.35	-0.00	-0.00	-0.00	300.00	200.00	0.00	-0.00
689	29.14	6.56	-7.63	1131.00	376.00	0.00	62.87	-0.00	-0.00	-0.00	300.00	200.00	0.00	-0.00
690	29.53	6.48	-7.48	1135.65	383.67	0.00	343.79	-0.00	-0.00	-0.00	300.00	200.00	0.00	-0.00
691	29.37	6.26	-7.63	1131.00	384.00	0.00	293.27	-0.00	-0.00	-0.00	300.00	200.00	0.00	-0.00
692	-0.00	-0.00	-0.00	903.00	200.00	0.00	-0.00	-0.00	-0.00	-0.00	300.00	200.00	0.00	-0.00
693	29.60	6.41	-7.78	1132.41	380.39	0.00	138.97	-0.00	-0.00	-0.00	300.00	200.00	0.00	-0.00
694	29.60	5.95	-7.78	1114.76	376.47	0.00	141.37	-0.00	-0.00	-0.00	300.00	200.00	0.00	-0.00
695	29.45	6.10	-7.93	1122.23	369.23	0.00	-176.65	-0.00	-0.00	-0.00	300.00	200.00	0.00	-0.00
696	29.60	6.18	-7.48	1135.65	383.67	0.00	131.26	-0.00	-0.00	-0.00	300.00	200.00	0.00	-0.00
697	29.68	5.95	-7.48	1147.90	383.67	0.00	125.65	-0.00	-0.00	-0.00	300.00	200.00	0.00	-0.00
698	29.45	6.18	-7.63	1119.00	376.00	0.00	25.94	-0.00	-0.00	-0.00	300.00	200.00	0.00	-0.00
699	29.30	5.95	-7.17	1151.94	391.49	0.00	260.54	-0.00	-0.00	-0.00	300.00	200.00	0.00	-0.00
700	29.53	5.95	-7.48	1147.90	387.76	0.00	241.03	-0.00	-0.00	-0.00	300.00	200.00	0.00	-0.00
701	29.60	6.03	-7.48	1147.90	387.76	0.00	259.56	-0.00	-0.00	-0.00	300.00	200.00	0.00	-0.00
702	29.60	6.10	-7.48	1147.90	383.67	0.00	120.05	-0.00	-0.00	-0.00	300.00	200.00	0.00	-0.00
703	29.45	6.18	-7.48	1135.65	379.59	0.00	74.58	-0.00	-0.00	-0.00	300.00	200.00	0.00	-0.00
704	29.37	6.18	-7.48	1147.90	379.59	0.00	30.98	-0.00	-0.00	-0.00	300.00	200.00	0.00	-0.00
705	29.37	6.33	-7.48	1147.90	383.67	0.00	113.51	-0.00	-0.00	-0.00	300.00	200.00	0.00	-0.00
706	29.37	6.26	-7.78	1126.53	372.55	0.00	-15.11	-0.00	-0.00	-0.00	300.00	200.00	0.00	-0.00
707	28.92	6.33	-7.78	1126.53	376.47	0.00	48.02	-0.00	-0.00	-0.00	300.00	200.00	0.00	-0.00
708	28.99	6.48	-7.78	1126.53	380.39	0.00	141.07	-0.00	-0.00	-0.00	300.00	200.00	0.00	-0.00
709	28.84	6.18	-7.63	1149.00	384.00	0.00	215.61	-0.00	-0.00	-0.00	300.00	200.00	0.00	-0.00
710	28.76	6.41	-7.63	1137.00	388.00	0.00	314.33	-0.00	-0.00	-0.00	300.00	200.00	0.00	-0.00
711	28.53	6.41	-7.02	1157.35	395.65	0.00	359.24	-0.00	-0.00	-0.00	300.00	200.00	0.00	-0.00
712	28.69	6.41	-7.32	1153.00	387.50	0.00	251.77	-0.00	-0.00	-0.00	300.00	200.00	0.00	-0.00
713	28.69	6.41	-7.63	1137.00	384.00	0.00	253.91	-0.00	-0.00	-0.00	300.00	200.00	0.00	-0.00
714	28.61	6.26	-7.32	1159.25	395.83	0.00	474.93	-0.00	-0.00	-0.00	300.00	200.00	0.00	-0.00
715	28.69	6.33	-7.63	1137.00	388.00	0.00	340.73	-0.00	-0.00	-0.00	300.00	200.00	0.00	-0.00
716	28.69	6.10	-7.17	1164.70	395.74	0.00	378.71	-0.00	-0.00	-0.00	300.00	200.00	0.00	-0.00
717	28.69	6.10	-7.48	1135.65	387.76	0.00	372.59	-0.00	-0.00	-0.00	300.00	200.00	0.00	-0.00
718	28.76	6.18	-7.48	1147.90	391.84	0.00	388.01	-0.00	-0.00	-0.00	300.00	200.00	0.00	-0.00
719	28.76	6.26	-7.32	1140.50	391.67	0.00	456.49	-0.00	-0.00	-0.00	300.00	200.00	0.00	-0.00
720	28.61	6.10	-7.32	1146.75	391.67	0.00	448.23	-0.00	-0.00	-0.00	300.00	200.00	0.00	-0.00
721	28.76	6.26	-7.17	1158.32	400.00	0.00	493.15	-0.00	-0.00	-0.00	300.00	200.00	0.00	-0.00
722	28.76	6.10	-7.63	1143.00	376.00	0.00	3.97	-0.00	-0.00	-0.00	300.00	200.00	0.00	-0.00
723	28.76	6.18	-7.78	1126.53	384.31	0.00	303.68	-0.00	-0.00	-0.00	300.00	200.00	0.00	-0.00
724	28.76	6.26	-7.63	1137.00	396.00	0.00	557.25	-0.00	-0.00	-0.00	300.00	200.00	0.00	-0.00
725	28.99	6.26	-7.17	1151.94	400.00	0.00	601.75	-0.00	-0.00	-0.00	300.00	200.00	0.00	-0.00
726	28.84	6.26	-7.32	1146.75	395.83	0.00	529.29	-0.00	-0.00	-0.00	300.00	200.00	0.00	-0.00
727	28.84	6.33	-7.63	1119.00	384.00	0.00	299.38	-0.00	-0.00	-0.00	300.00	200.00	0.00	-0.00
728	28.84	6.18	-7.63	1137.00	380.00	0.00	105.74	-0.00	-0.00	-0.00	300.00	200.00	0.00	-0.00
729	-0.00	-0.00	-0.00	903.00	200.00	0.00	-0.00	-0.00	-0.00	-0.00	300.00	200.00	0.00	-0.00
730	28.76	6.33	-7.48	1141.78	379.59	0.00	82.99	-0.00	-0.00	-0.00	300.00	200.00	0.00	-0.00
731	28.92	6.41	-7.93	1133.77	373.08	0.00	-90.67	-0.00	-0.00	-0.00	300.00	200.00	0.00	-0.00
732	28.92	6.26	-7.78	1126.53	376.47	0.00	133.74	-0.00	-0.00	-0.00	300.00	200.00	0.00	-0.00
733	28.76	6.41	-7.32	1153.00	387.50	0.00	220.30	-0.00	-0.00	-0.00	300.00	200.00	0.00	-0.00
734	28.76	6.48	-7.17	1158.32	395.74	0.00	380.98	-0.00	-0.00	-0.00	300.00	200.00	0.00	-0.00
735	28.92	6.33	-7.48	1141.78	400.00	0.00	700.50	-0.00	-0.00	-0.00	300.00	200.00	0.00	-0.00
736	28.69	6.18	-7.17	1158.32	391.49	0.00	344.78	-0.00	-0.00	-0.00	300.00	200.00	0.00	-0.00
737	28.76	6.18	-7.48	1141.78	391.84	0.00	471.62	-0.00	-0.00	-0.00	300.00	200.00	0.00	-0.00
738	28.76	6.33	-7.17	1158.32	391.49	0.00	297.55	-0.00	-0.00	-0.00	300.00	200.00	0.00	-0.00
739	28.76	6.33	-7.32	1153.00	387.50	0.00	239.37	-0.00	-0.00	-0.00	300.00	200.00	0.00	-0.00
740	28.76	6.18	-7.63	1143.00	384.00	0.00	215.76	-0.00	-0.00	-0.00	300.00	200.00	0.00	-0.00
741	28.84	6.26	-7.17	1151.94	400.00	0.00	639.89	-0.00	-0.00	-0.00	300.00	200.00	0.00	-0.00
742	28.61	6.41	-6.87	1169.67	400.00	0.00	465.39	-0.00	-0.00	-0.00	300.00	200.00	0.00	-0.00
743	28.69	6.26	-7.17	1145.55	391.49	0.00	405.17	-0.00	-0.00	-0.00	300.00	200.00	0.00	-0.00
744	28.76	6.33	-7.17	1158.32	400.00	0.00	542.34	-0.00	-0.00	-0.00	300.00	200.00	0.00	-0.00
745	28.69	6.48	-7.32	1140.50	383.33	0.00	125.57	-0.00	-0.00	-0.00	300.00	200.00	0.00	-0.00
746	28.99	6.26	-7.48	1147.90	387.76	0.00	340.68	-0.00	-0.00	-0.00	300.00	200.00	0.00	-0.00
747	28.69	6.33	-7.32	1146.75	387.50	0.00	264.64	-0.00	-0.00	-0.00	300.00	200.00	0.00	-0.00
748	28.69	6.33	-7.17	1158.32	395.74	0.00	427.90	-0.00	-0.00	-0.00	300.00	200.00	0.00	-0.00
749	28.69	6.41	-7.17	1151.94	400.00	0.00	571.39	-0.00	-0.00	-0.00	300.00	200.00	0.00	-0.00
750	28.61	6.10	-7.93	1133.77	373.08	0.00	-50.18	-0.00	-0.00	-0.00	300.00	200.00	0.00	-0.00
751	28.76	6.18	-7.93	1128.00	373.08	0.00	17.17	-0.00	-0.00	-0.00	300.00	200.00	0.00	-0.00
752	28.69	6.33	-7.78	1126.53	372.55	0.00	-36.20	-0.00	-0.00	-0.00	300.00	200.00	0.00	-0.00
753	28.61	6.18	-7.32	1146.75	383.33	0.00	145.44	-0.00	-0.00	-0.00	300.00	200.00	0.00	-0.00
754	28.76	6.26	-7.02	1163.87	400.00	0.00	527.09	-0.00	-0.00	-0.00	300.00	200.00	0.00	-0.00
755	28.69	6.41	-7.17	1145.55	395.74	0.00	467.34	-0.00	-0.00	-0.00	300.00	200.00	0.00	-0.00
756	28.69	6.10	-7.63	1125.00	384.00	0.00	352.78	-0.00	-0.00	-0.00	300.00	200.00	0.00	-0.00
757	28.61	6.26	-7.48	1141.78	391.84	0.00	401.24	-0.00	-0.00	-0.00	300.00	200.00	0.00	-0.00
758	28.69	6.41	-7.63	1125.00	380.00	0.00	238.95	-0.00	-0.00	-0.00	300.00	200.00	0.00	-0.00
759	28.69	6.33	-7.17	1158.32	395.74	0.00	473.67	-0.00	-0.00	-0.00	300.00	200.00	0.00	-0.00
760	28.69	6.18	-7.02	1157.35	395.65	0.00	470.20	-0.00	-0.00	-0.00	300.00	200.00	0.00	-0.00
761	28.53	6.41	-7.32	1153.00	395.83	0.00	415.17	-0.00	-0.00	-0.00	300.00	200.00	0.00	-0.00
762	28.53	6.33	-7.17	1158.32	395.74	0.00	443.80	-0.00	-0.00	-0.00	300.00	200.00	0.00	-0.00
763	28.61	6.41	-7.63	1137.00	380.00	0.00	79.65	-0.00	-0.00	-0.00	300.00	200.00	0.00	-0.00
764	28.53	6.33	-7.78	1144.18	384.31	0.00	207.19	-0.00	-0.00	-0.00	300.00	200.00	0.00	-0.00
765	28.53	6.26	-7.63	1125.00	380.00	0.00	222.47	-0.00	-0.00	-0.00	300.00	200.00	0.00	-0.00
766	28.53	6.41	-7.63	1143.00	384.00	0.00	187.38	-0.00	-0.00	-0.00	300.00	200.00	0.00	-0.00
767	28.69	6.18	-7.63	1131.00	384.00	0.00	298.77	-0.00	-0.00	-0.00	300.00	200.00	0.00	-0.00
768	28.53	6.18	-7.78	1138.29	384.31	0.00	280.34	-0.00	-0.00	-0.00	300.00	200.00	0.00	-0.00
769	28.61	6.41	-7.78	1138.29	376.47	0.00	39.04	-0.00	-0.00	-0.00	300.00	200.00	0.00	-0.00
770	28.46	6.33	-7.48	1135.65	383.67	0.00	251.77	-0.00	-0.00	-0.00	300.00	200.00	0.00	-0.00
771	28.61	6.48	-7.32	1159.25	379.17	0.00	-106.33	-0.00	-0.00	-0.00	300.00	200.00	0.00	-0.00
772	28.61	6.18	-7.48	1135.65	391.84	0.00	525.96	-0.00	-0.00	-0.00	300.00	200.00	0.00	-0.00
773	28.69	6.33	-7.63	1131.00	376.00	0.00	80.26	-0.00	-0.00	-0.00	300.00	200.00	0.00	-0.00
774	28.61	6.18	-7.32	1146.75	395.83	0.00	548.84	-0.00	-0.00	-0.00	300.00	200.00	0.00	-0.00
775	-0.00	-0.00	-0.00	903.00	200.00	0.00	-0.00	-0.00	-0.00	-0.00	300.00	200.00	0.00	-0.00
776	-0.00	-0.00	-0.00	903.00	200.00	0.00	-0.00	-0.00	-0.00	-0.00	300.00	200.00	0.00	-0.00
777	28.53	6.33	-7.32	1153.00	395.83	0.00	480.02	-0.00	-0.00	-0.00	300.00	200.00	0.00	-0.00
778	28.46	6.33	-7.63	1131.00	384.00	0.00	221.86	-0.00	-0.00	-0.00	300.00	200.00	0.00	-0.00
779	28.53	6.41	-7.48	1147.90	383.67	0.00	169.56	-0.00	-0.00	-0.00	300.00	200.00	0.00	-0.00
780	28.53	6.33	-7.78	1132.41	380.39	0.00	146.90	-0.00	-0.00	-0.00	300.00	200.00	0.00	-0.00
781	28.38	6.18	-7.48	1154.02	400.00	0.00	577.34	-0.00	-0.00	-0.00	300.00	200.00	0.00	-0.00
782	-0.00	-0.00	-0.00	903.00	200.00	0.00	-0.00	-0.00	-0.00	-0.00	300.00	200.00	0.00	-0.00
783	28.53	6.18	-7.17	1158.32	391.49	0.00	384.23	-0.00	-0.00	-0.00	300.00	200.00	0.00	-0.00
784	28.69	6.18	-7.17	1145.55	400.00	0.00	690.70	-0.00	-0.00	-0.00	300.00	200.00	0.00	-0.00
785	28.31	6.18	-7.48	1135.65	387.76	0.00	351.89	-0.00	-0.00	-0.00	300.00	200.00	0.00	-0.00
786	28.38	6.41	-7.32	1165.50	387.50	0.00	114.44	-0.00	-0.00	-0.00	300.00	200.00	0.00	-0.00
787	28.61	6.18	-7.17	1158.32	391.49	0.00	398.84	-0.00	-0.00	-0.00	300.00	200.00	0.00	-0.00
788	28.46	6.26	-7.32	1153.00	387.50	0.00	247.00	-0.00	-0.00	-0.00	300.00	200.00	0.00	-0.00
789	28.53	6.33	-7.32	1153.00	383.33	0.00	100.45	-0.00	-0.00	-0.00	300.00	200.00	0.00	-0.00
790	28.61	6.26	-7.17	1151.94	387.23	0.00	251.77	-0.00	-0.00	-0.00	300.00	200.00	0.00	-0.00
791	28.46	6.33	-7.17	1158.32	391.49	0.00	284.89	-0.00	-0.00	-0.00	300.00	200.00	0.00	-0.00
792	28.61	6.33	-7.78	1132.41	376.47	0.00	25.58	-0.00	-0.00	-0.00	300.00	200.00	0.00	-0.00
793	28.61	6.26	-7.48	1141.78	391.84	0.00	447.02	-0.00	-0.00	-0.00	300.00	200.00	0.00	-0.00
794	28.69	6.18	-7.17	1158.32	391.49	0.00	367.67	-0.00	-0.00	-0.00	300.00	200.00	0.00	-0.00
795	28.69	6.26	-7.17	1158.32	395.74	0.00	493.15	-0.00	-0.00	-0.00	300.00	200.00	0.00	-0.00
796	28.69	6.41	-7.63	1131.00	388.00	0.00	361.33	-0.00	-0.00	-0.00	300.00	200.00	0.00	-0.00
797	28.61	6.18	-7.02	1163.87	391.30	0.00	336.36	-0.00	-0.00	-0.00	300.00	200.00	0.00	-0.00
798	28.38	6.10	-7.63	1143.00	388.00	0.00	300.29	-0.00	-0.00	-0.00	300.00	200.00	0.00	-0.00
799	28.53	6.18	-7.48	1141.78	383.67	0.00	240.56	-0.00	-0.00	-0.00	300.00	200.00	0.00	-0.00
800	28.53	6.26	-7.32	1134.25	395.83	0.00	616.39	-0.00	-0.00	-0.00	300.00	200.00	0.00	-0.00
801	28.61	6.10	-7.17	1145.55	395.74	0.00	595.09	-0.00	-0.00	-0.00	300.00	200.00	0.00	-0.00
802	28.46	6.26	-6.87	1169.67	400.00	0.00	498.45	-0.00	-0.00	-0.00	300.00	200.00	0.00	-0.00
803	28.38	6.10	-7.63	1143.00	384.00	0.00	209.66	-0.00	-0.00	-0.00	300.00	200.00	0.00	-0.00
804	28.53	6.48	-7.48	1141.78	383.67	0.00	167.69	-0.00	-0.00	-0.00	300.00	200.00	0.00	-0.00
805	28.53	6.33	-7.78	1144.18	384.31	0.00	207.19	-0.00	-0.00	-0.00	300.00	200.00	0.00	-0.00
806	28.46	6.41	-7.32	1153.00	395.83	0.00	468.89	-0.00	-0.00	-0.00	300.00	200.00	0.00	-0.00
807	28.46	6.10	-7.32	1159.25	387.50	0.00	178.34	-0.00	-0.00	-0.00	300.00	200.00	0.00	-0.00
808	28.76	6.26	-7.48	1147.90	375.51	0.00	-100.27	-0.00	-0.00	-0.00	300.00	200.00	0.00	-0.00
809	28.61	6.10	-7.78	1126.53	384.31	0.00	338.39	-0.00	-0.00	-0.00	300.00	200.00	0.00	-0.00
810	28.46	5.95	-7.17	1139.17	395.74	0.00	571.56	-0.00	-0.00	-0.00	300.00	200.00	0.00	-0.00
811	28.69	6.10	-7.02	1157.35	391.30	0.00	364.88	-0.00	-0.00	-0.00	300.00	200.00	0.00	-0.00
812	28.76	6.10	-7.78	1138.29	368.63	0.00	-202.25	-0.00	-0.00	-0.00	300.00	200.00	0.00	-0.00
813	28.69	6.10	-7.17	1158.32	391.49	0.00	341.37	-0.00	-0.00	-0.00	300.00	200.00	0.00	-0.00
814	28.84	6.03	-7.48	1154.02	383.67	0.00	121.91	-0.00	-0.00	-0.00	300.00	200.00	0.00	-0.00
815	28.99	5.95	-7.48	1147.90	383.67	0.00	113.97	-0.00	-0.00	-0.00	300.00	200.00	0.00	-0.00
816	28.92	5.95	-7.17	1145.55	400.00	0.00	608.89	-0.00	-0.00	-0.00	300.00	200.00	0.00	-0.00
817	29.14	5.87	-7.48	1147.90	387.76	0.00	233.86	-0.00	-0.00	-0.00	300.00	200.00	0.00	-0.00
818	29.14	6.03	-7.78	1126.53	380.39	0.00	133.59	-0.00	-0.00	-0.00	300.00	200.00	0.00	-0.00
819	-0.00	-0.00	-0.00	903.00	200.00	0.00	-0.00	-0.00	-0.00	-0.00	300.00	200.00	0.00	-0.00
820	28.92	5.95	-7.17	1145.55	391.49	0.00	408.58	-0.00	-0.00	-0.00	300.00	200.00	0.00	-0.00
821	29.22	5.95	-7.78	1126.53	392.16	0.00	508.18	-0.00	-0.00	-0.00	300.00	200.00	0.00	-0.00
822	29.30	5.87	-7.32	1140.50	391.67	0.00	443.46	-0.00	-0.00	-0.00	300.00	200.00	0.00	-0.00
823	29.14	5.87	-7.32	1140.50	383.33	0.00	171.34	-0.00	-0.00	-0.00	300.00	200.00	0.00	-0.00
824	29.14	5.95	-7.63	1131.00	380.00	0.00	112.61	-0.00	-0.00	-0.00	300.00	200.00	0.00	-0.00
825	29.14	5.87	-7.17	1145.55	391.49	0.00	356.47	-0.00	-0.00	-0.00	300.00	200.00	0.00	-0.00
826	29.14	5.87	-7.48	1147.90	383.67	0.00	160.68	-0.00	-0.00	-0.00	300.00	200.00	0.00	-0.00
827	29.22	5.80	-7.48	1129.53	387.76	0.00	396.26	-0.00	-0.00	-0.00	300.00	200.00	0.00	-0.00
828	29.30	5.87	-7.63	1125.00	380.00	0.00	169.83	-0.00	-0.00	-0.00	300.00	200.00	0.00	-0.00
829	29.37	5.95	-7.17	1151.94	387.23	0.00	195.93	-0.00	-0.00	-0.00	300.00	200.00	0.00	-0.00
830	29.37	5.95	-7.02	1157.35	395.65	0.00	410.99	-0.00	-0.00	-0.00	300.00	200.00	0.00	-0.00
831	29.45	5.65	-7.02	1137.78	395.65	0.00	659.78	-0.00	-0.00	-0.00	300.00	200.00	0.00	-0.00
832	29.53	5.95	-7.48	1135.65	383.67	0.00	239.16	-0.00	-0.00	-0.00	300.00	200.00	0.00	-0.00
833	29.53	6.10	-7.32	1159.25	391.67	0.00	318.53	-0.00	-0.00	-0.00	300.00	200.00	0.00	-0.00
834	29.37	6.10	-7.32	1159.25	383.33	0.00	21.62	-0.00	-0.00	-0.00	300.00	200.00	0.00	-0.00
835	29.45	6.48	-7.02	1150.83	391.30	0.00	273.00	-0.00	-0.00	-0.00	300.00	200.00	0.00	-0.00
836	29.60	6.33	-7.32	1134.25	383.33	0.00	209.01	-0.00	-0.00	-0.00	300.00	200.00	0.00	-0.00
837	29.37	6.33	-7.32	1146.75	387.50	0.00	324.73	-0.00	-0.00	-0.00	300.00	200.00	0.00	-0.00
838	29.45	6.26	-7.48	1135.65	379.59	0.00	102.61	-0.00	-0.00	-0.00	300.00	200.00	0.00	-0.00
839	29.53	6.33	-7.17	1145.55	382.98	0.00	135.87	-0.00	-0.00	-0.00	300.00	200.00	0.00	-0.00
840	29.60	6.56	-7.63	1131.00	368.00	0.00	-207.82	-0.00	-0.00	-0.00	300.00	200.00	0.00	-0.00
841	29.53	6.48	-7.48	1135.65	375.51	0.00	11.21	-0.00	-0.00	-0.00	300.00	200.00	0.00	-0.00
842	29.53	6.33	-7.48	1135.65	379.59	0.00	167.22	-0.00	-0.00	-0.00	300.00	200.00	0.00	-0.00
843	29.37	6.56	-7.32	1128.00	387.50	0.00	346.18	-0.00	-0.00	-0.00	300.00	200.00	0.00	-0.00
844	29.53	6.56	-7.48	1129.53	379.59	0.00	131.26	-0.00	-0.00	-0.00	300.00	200.00	0.00	-0.00
845	29.60	6.26	-7.63	1125.00	372.00	0.00	17.70	-0.00	-0.00	-0.00	300.00	200.00	0.00	-0.00
846	29.53	6.33	-7.63	1125.00	380.00	0.00	223.85	-0.00	-0.00	-0.00	300.00	200.00	0.00	-0.00
847	29.37	6.33	-7.32	1140.50	395.83	0.00	586.19	-0.00	-0.00	-0.00	300.00	200.00	0.00	-0.00
848	29.53	6.56	-7.17	1145.55	391.49	0.00	423.19	-0.00	-0.00	-0.00	300.00	200.00	0.00	-0.00
849	29.53	6.33	-7.02	1144.30	391.30	0.00	458.26	-0.00	-0.00	-0.00	300.00	200.00	0.00	-0.00
850	29.53	6.56	-7.02	1150.83	391.30	0.00	406.02	-0.00	-0.00	-0.00	300.00	200.00	0.00	-0.00
851	29.60	6.41	-7.48	1135.65	383.67	0.00	306.89	-0.00	-0.00	-0.00	300.00	200.00	0.00	-0.00
852	29.53	6.26	-7.32	1146.75	383.33	0.00	226.02	-0.00	-0.00	-0.00	300.00	200.00	0.00	-0.00
853	29.45	6.56	-7.32	1140.50	383.33	0.00	224.43	-0.00	-0.00	-0.00	300.00	200.00	0.00	-0.00
854	29.53	6.41	-7.32	1153.00	391.67	0.00	371.93	-0.00	-0.00	-0.00	300.00	200.00	0.00	-0.00
855	29.37	6.33	-7.48	1147.90	383.67	0.00	159.28	-0.00	-0.00	-0.00	300.00	200.00	0.00	-0.00
856	29.53	6.48	-7.48	1135.65	379.59	0.00	154.61	-0.00	-0.00	-0.00	300.00	200.00	0.00	-0.00
857	29.45	6.41	-7.63	1125.00	380.00	0.00	284.73	-0.00	-0.00	-0.00	300.00	200.00	0.00	-0.00
858	29.37	6.56	-7.32	1159.25	387.50	0.00	209.81	-0.00	-0.00	-0.00	300.00	200.00	0.00	-0.00
859	29.45	6.41	-7.32	1128.00	383.33	0.00	317.89	-0.00	-0.00	-0.00	300.00	200.00	0.00	-0.00
860	29.53	6.48	-7.78	1126.53	364.71	0.00	-225.74	-0.00	-0.00	-0.00	300.00	200.00	0.00	-0.00
861	29.37	6.48	-7.63	1125.00	376.00	0.00	90.79	-0.00	-0.00	-0.00	300.00	200.00	0.00	-0.00
862	29.37	6.33	-7.63	1131.00	380.00	0.00	181.27	-0.00	-0.00	-0.00	300.00	200.00	0.00	-0.00
863	29.30	6.56	-7.63	1125.00	376.00	0.00	83.31	-0.00	-0.00	-0.00	300.00	200.00	0.00	-0.00
864	29.53	6.48	-7.32	1140.50	383.33	0.00	233.65	-0.00	-0.00	-0.00	300.00	200.00	0.00	-0.00
865	29.30	6.41	-7.02	1150.83	386.96	0.00	272.67	-0.00	-0.00	-0.00	300.00	200.00	0.00	-0.00
866	29.37	6.56	-7.48	1129.53	379.59	0.00	172.52	-0.00	-0.00	-0.00	300.00	200.00	0.00	-0.00
867	29.37	6.56	-7.32	1140.50	387.50	0.00	332.83	-0.00	-0.00	-0.00	300.00	200.00	0.00	-0.00
868	29.37	6.41	-7.48	1154.02	383.67	0.00	101.36	-0.00	-0.00	-0.00	300.00	200.00	0.00	-0.00
869	29.37	6.48	-7.32	1153.00	387.50	0.00	247.00	-0.00	-0.00	-0.00	300.00	200.00	0.00	-0.00
870	29.30	6.56	-7.02	1144.30	395.65	0.00	532.40	-0.00	-0.00	-0.00	300.00	200.00	0.00	-0.00
871	29.37	6.48	-7.63	1125.00	380.00	0.00	208.28	-0.00	-0.00	-0.00	300.00	200.00	0.00	-0.00
872	29.22	6.48	-7.17	1158.32	391.49	0.00	300.47	-0.00	-0.00	-0.00	300.00	200.00	0.00	-0.00
873	29.45	6.56	-7.17	1158.32	387.23	0.00	222.39	-0.00	-0.00	-0.00	300.00	200.00	0.00	-0.00
874	29.30	6.41	-7.48	1129.53	383.67	0.00	267.18	-0.00	-0.00	-0.00	300.00	200.00	0.00	-0.00
875	29.14	6.41	-7.63	1125.00	380.00	0.00	161.13	-0.00	-0.00	-0.00	300.00	200.00	0.00	-0.00
876	29.14	6.41	-7.32	1153.00	383.33	0.00	124.61	-0.00	-0.00	-0.00	300.00	200.00	0.00	-0.00
877	29.30	6.41	-7.48	1147.90	383.67	0.00	172.36	-0.00	-0.00	-0.00	300.00	200.00	0.00	-0.00
878	29.37	6.41	-7.32	1146.75	391.67	0.00	428.52	-0.00	-0.00	-0.00	300.00	200.00	0.00	-0.00
879	29.22	6.33	-7.17	1145.55	391.49	0.00	420.27	-0.00	-0.00	-0.00	300.00	200.00	0.00	-0.00
880	29.30	6.48	-7.32	1153.00	383.33	0.00	133.51	-0.00	-0.00	-0.00	300.00	200.00	0.00	-0.00
881	29.37	6.48	-7.32	1146.75	395.83	0.00	578.09	-0.00	-0.00	-0.00	300.00	200.00	0.00	-0.00
882	29.37	6.71	-7.78	1126.53	368.63	0.00	-186.85	-0.00	-0.00	-0.00	300.00	200.00	0.00	-0.00
883	29.14	6.41	-7.17	1158.32	395.74	0.00	429.36	-0.00	-0.00	-0.00	300.00	200.00	0.00	-0.00
884	29.37	6.33	-7.63	1125.00	380.00	0.00	265.05	-0.00	-0.00	-0.00	300.00	200.00	0.00	-0.00
885	29.14	6.41	-7.32	1165.50	383.33	0.00	67.39	-0.00	-0.00	-0.00	300.00	200.00	0.00	-0.00
886	29.22	6.41	-7.17	1151.94	391.49	0.00	337.97	-0.00	-0.00	-0.00	300.00	200.00	0.00	-0.00
887	29.37	6.26	-7.17	1139.17	391.49	0.00	530.81	-0.00	-0.00	-0.00	300.00	200.00	0.00	-0.00
888	29.30	6.41	-7.63	1131.00	380.00	0.00	173.03	-0.00	-0.00	-0.00	300.00	200.00	0.00	-0.00
889	29.14	6.33	-7.48	1129.53	383.67	0.00	325.11	-0.00	-0.00	-0.00	300.00	200.00	0.00	-0.00
890	29.22	6.48	-7.32	1140.50	383.33	0.00	200.59	-0.00	-0.00	-0.00	300.00	200.00	0.00	-0.00
891	29.14	6.41	-7.02	1150.83	391.30	0.00	370.85	-0.00	-0.00	-0.00	300.00	200.00	0.00	-0.00
892	29.30	6.41	-7.48	1135.65	379.59	0.00	131.26	-0.00	-0.00	-0.00	300.00	200.00	0.00	-0.00
893	29.22	6.33	-7.48	1129.53	379.59	0.00	151.19	-0.00	-0.00	-0.00	300.00	200.00	0.00	-0.00
894	29.22	6.33	-7.48	1135.65	383.67	0.00	277.46	-0.00	-0.00	-0.00	300.00	200.00	0.00	-0.00
895	28.99	6.48	-7.63	1137.00	368.00	0.00	-308.99	-0.00	-0.00	-0.00	300.00	200.00	0.00	-0.00
896	29.14	6.26	-7.48	1135.65	379.59	0.00	116.47	-0.00	-0.00	-0.00	300.00	200.00	0.00	-0.00
897	28.99	6.56	-7.78	1138.29	368.63	0.00	-317.14	-0.00	-0.00	-0.00	300.00	200.00	0.00	-0.00
898	29.14	6.33	-7.63	1131.00	380.00	0.00	117.19	-0.00	-0.00	-0.00	300.00	200.00	0.00	-0.00
899	29.14	6.26	-7.17	1151.94	391.49	0.00	338.45	-0.00	-0.00	-0.00	300.00	200.00	0.00	-0.00
900	28.84	6.10	-7.32	1140.50	387.50	0.00	295.64	-0.00	-0.00	-0.00	300.00	200.00	0.00	-0.00
901	29.30	6.26	-7.02	1144.30	400.00	0.00	664.75	-0.00	-0.00	-0.00	300.00	200.00	0.00	-0.00
902	29.14	6.10	-7.02	1144.30	391.30	0.00	440.51	-0.00	-0.00	-0.00	300.00	200.00	0.00	-0.00
903	28.99	6.26	-7.17	1158.32	391.49	0.00	292.19	-0.00	-0.00	-0.00	300.00	200.00	0.00	-0.00
904	28.99	6.33	-7.02	1157.35	391.30	0.00	250.61	-0.00	-0.00	-0.00	300.00	200.00	0.00	-0.00
905	28.99	6.41	-7.78	1138.29	372.55	0.00	-144.66	-0.00	-0.00	-0.00	300.00	200.00	0.00	-0.00
906	29.22	6.10	-7.48	1147.90	379.59	0.00	136.71	-0.00	-0.00	-0.00	300.00	200.00	0.00	-0.00
907	28.92	6.26	-7.48	1135.65	383.67	0.00	262.05	-0.00	-0.00	-0.00	300.00	200.00	0.00	-0.00
908	28.92	6.18	-7.17	1158.32	391.49	0.00	365.72	-0.00	-0.00	-0.00	300.00	200.00	0.00	-0.00
909	28.92	6.48	-7.63	1125.00	380.00	0.00	148.77	-0.00	-0.00	-0.00	300.00	200.00	0.00	-0.00
910	28.99	6.10	-7.17	1164.70	387.23	0.00	168.82	-0.00	-0.00	-0.00	300.00	200.00	0.00	-0.00
911	28.76	6.03	-7.78	1138.29	376.47	0.00	41.29	-0.00	-0.00	-0.00	300.00	200.00	0.00	-0.00
912	28.92	6.10	-7.17	1151.94	391.49	0.00	401.27	-0.00	-0.00	-0.00	300.00	200.00	0.00	-0.00
913	28.92	6.18	-7.78	1132.41	372.55	0.00	-113.39	-0.00	-0.00	-0.00	300.00	200.00	0.00	-0.00
914	-0.00	-0.00	-0.00	903.00	200.00	0.00	-0.00	-0.00	-0.00	-0.00	300.00	200.00	0.00	-0.00
915	28.92	6.03	-7.17	1158.32	387.23	0.00	235.86	-0.00	-0.00	-0.00	300.00	200.00	0.00	-0.00
916	28.99	6.10	-7.17	1151.94	387.23	0.00	269.63	-0.00	-0.00	-0.00	300.00	200.00	0.00	-0.00
917	28.92	6.03	-7.17	1158.32	395.74	0.00	504.84	-0.00	-0.00	-0.00	300.00	200.00	0.00	-0.00
918	28.76	6.10	-7.48	1147.90	379.59	0.00	31.61	-0.00	-0.00	-0.00	300.00	200.00	0.00	-0.00
919	28.76	6.03	-7.02	1157.35	391.30	0.00	307.33	-0.00	-0.00	-0.00	300.00	200.00	0.00	-0.00
920	28.92	6.10	-7.48	1135.65	383.67	0.00	205.99	-0.00	-0.00	-0.00	300.00	200.00	0.00	-0.00
921	28.92	6.03	-7.63	1149.00	380.00	0.00	37.08	-0.00	-0.00	-0.00	300.00	200.00	0.00	-0.00
922	28.92	6.10	-7.17	1151.94	391.49	0.00	355.50	-0.00	-0.00	-0.00	300.00	200.00	0.00	-0.00
923	28.76	6.10	-7.32	1146.75	387.50	0.00	243.19	-0.00	-0.00	-0.00	300.00	200.00	0.00	-0.00
924	28.92	6.10	-7.17	1158.32	391.49	0.00	316.54	-0.00	-0.00	-0.00	300.00	200.00	0.00	-0.00
925	28.99	6.10	-7.17	1151.94	395.74	0.00	424.81	-0.00	-0.00	-0.00	300.00	200.00	0.00	-0.00
926	28.84	6.03	-7.17	1158.32	387.23	0.00	198.69	-0.00	-0.00	-0.00	300.00	200.00	0.00	-0.00
927	28.76	6.26	-7.02	1163.87	391.30	0.00	231.20	-0.00	-0.00	-0.00	300.00	200.00	0.00	-0.00
928	28.76	6.18	-7.63	1125.00	380.00	0.00	120.39	-0.00	-0.00	-0.00	300.00	200.00	0.00	-0.00
929	28.84	6.03	-7.93	1133.77	373.08	0.00	-84.51	-0.00	-0.00	-0.00	300.00	200.00	0.00	-0.00
930	28.69	6.03	-7.17	1145.55	391.49	0.00	369.13	-0.00	-0.00	-0.00	300.00	200.00	0.00	-0.00
931	28.76	6.10	-7.48	1154.02	400.00	0.00	604.12	-0.00	-0.00	-0.00	300.00	200.00	0.00	-0.00
932	28.92	6.18	-7.02	1163.87	395.65	0.00	383.13	-0.00	-0.00	-0.00	300.00	200.00	0.00	-0.00
933	28.84	6.10	-7.32	1146.75	387.50	0.00	257.49	-0.00	-0.00	-0.00	300.00	200.00	0.00	-0.00
934	28.69	6.03	-7.17	1151.94	387.23	0.00	208.59	-0.00	-0.00	-0.00	300.00	200.00	0.00	-0.00
935	28.69	6.10	-7.32	1153.00	387.50	0.00	190.73	-0.00	-0.00	-0.00	300.00	200.00	0.00	-0.00
936	28.76	6.18	-7.17	1158.32	395.74	0.00	367.35	-0.00	-0.00	-0.00	300.00	200.00	0.00	-0.00
937	28.84	5.95	-7.02	1150.83	395.65	0.00	505.53	-0.00	-0.00	-0.00	300.00	200.00	0.00	-0.00
938	28.76	5.95	-7.63	1119.00	380.00	0.00	229.80	-0.00	-0.00	-0.00	300.00	200.00	0.00	-0.00
939	28.84	6.18	-7.17	1158.32	387.23	0.00	182.62	-0.00	-0.00	-0.00	300.00	200.00	0.00	-0.00
940	28.84	6.03	-7.17	1158.32	391.49	0.00	321.41	-0.00	-0.00	-0.00	300.00	200.00	0.00	-0.00
941	28.76	6.10	-7.17	1164.70	395.74	0.00	370.76	-0.00	-0.00	-0.00	300.00	200.00	0.00	-0.00
942	28.61	5.87	-7.17	1158.32	391.49	0.00	316.54	-0.00	-0.00	-0.00	300.00	200.00	0.00	-0.00
943	28.84	6.03	-7.32	1159.25	387.50	0.00	246.52	-0.00	-0.00	-0.00	300.00	200.00	0.00	-0.00
944	28.76	6.10	-7.32	1146.75	383.33	0.00	123.34	-0.00	-0.00	-0.00	300.00	200.00	0.00	-0.00
945	28.76	6.18	-7.17	1151.94	395.74	0.00	429.68	-0.00	-0.00	-0.00	300.00	200.00	0.00	-0.00
946	28.69	6.10	-7.32	1146.75	383.33	0.00	155.13	-0.00	-0.00	-0.00	300.00	200.00	0.00	-0.00
947	28.69	6.03	-7.17	1158.32	391.49	0.00	315.08	-0.00	-0.00	-0.00	300.00	200.00	0.00	-0.00
948	28.92	6.10	-7.48	1135.65	379.59	0.00	133.75	-0.00	-0.00	-0.00	300.00	200.00	0.00	-0.00
949	28.76	5.95	-7.63	1149.00	376.00	0.00	-18.01	-0.00	-0.00	-0.00	300.00	200.00	0.00	-0.00
950	28.69	5.95	-7.32	1140.50	383.33	0.00	229.52	-0.00	-0.00	-0.00	300.00	200.00	0.00	-0.00
951	28.61	6.03	-7.48	1129.53	383.67	0.00	204.59	-0.00	-0.00	-0.00	300.00	200.00	0.00	-0.00
952	28.69	6.03	-7.63	1131.00	376.00	0.00	-10.38	-0.00	-0.00	-0.00	300.00	200.00	0.00	-0.00
953	28.69	6.03	-7.32	1146.75	387.50	0.00	224.59	-0.00	-0.00	-0.00	300.00	200.00	0.00	-0.00
954	28.76	5.95	-7.17	1164.70	391.49	0.00	311.18	-0.00	-0.00	-0.00	300.00	200.00	0.00	-0.00
955	28.76	6.10	-7.48	1141.78	391.84	0.00	398.29	-0.00	-0.00	-0.00	300.00	200.00	0.00	-0.00
956	28.92	5.95	-7.17	1164.70	391.49	0.00	294.62	-0.00	-0.00	-0.00	300.00	200.00	0.00	-0.00
957	28.61	5.95	-7.32	1153.00	387.50	0.00	260.35	-0.00	-0.00	-0.00	300.00	200.00	0.00	-0.00
958	28.69	6.03	-7.32	1140.50	387.50	0.00	308.04	-0.00	-0.00	-0.00	300.00	200.00	0.00	-0.00
959	28.76	5.87	-7.17	1139.17	400.00	0.00	703.04	-0.00	-0.00	-0.00	300.00	200.00	0.00	-0.00
