# Supplementary material for: Musculoskeletal modeling and humanoid control of robots based on human gait data
Source: PeerJ Comput Sci. 2021 Aug 9;7:e657. doi: 10.7717/peerj-cs.657 (PMC8372000; doi:10.7717/peerj-cs.657)
Supplement: Supplemental Information 2 [file peerj-cs-07-657-s002.zip › force/Cap81.forces]

[Force Data]
NumberOfForcePlates=2
SampleRate=120.000000
NumberOfSamples=1012
#Sample	FX1	FY1	FZ1	X1	Y1	Z1	MZ1	FX2	FY2	FZ2	X2	Y2	Z2	MZ2
1	0.00	0.00	0.00	903.00	200.00	0.00	0.00	-0.00	-0.00	-0.00	300.00	200.00	0.00	-0.00
2	0.00	0.00	0.00	903.00	200.00	0.00	0.00	-0.00	-0.00	-0.00	300.00	200.00	0.00	-0.00
3	0.00	0.00	0.00	903.00	200.00	0.00	0.00	-0.00	-0.00	-0.00	300.00	200.00	0.00	-0.00
4	-0.00	-0.00	-0.00	903.00	200.00	0.00	-0.00	-0.00	-0.00	-0.00	300.00	200.00	0.00	-0.00
5	0.00	0.00	0.00	903.00	200.00	0.00	0.00	-0.00	-0.00	-0.00	300.00	200.00	0.00	-0.00
6	-0.00	-0.00	-0.00	903.00	200.00	0.00	-0.00	-0.00	-0.00	-0.00	300.00	200.00	0.00	-0.00
7	-0.00	-0.00	-0.00	903.00	200.00	0.00	-0.00	-0.00	-0.00	-0.00	300.00	200.00	0.00	-0.00
8	-0.00	-0.00	-0.00	903.00	200.00	0.00	-0.00	-0.00	-0.00	-0.00	300.00	200.00	0.00	-0.00
9	-0.00	-0.00	-0.00	903.00	200.00	0.00	-0.00	-0.00	-0.00	-0.00	300.00	200.00	0.00	-0.00
10	-0.00	-0.00	-0.00	903.00	200.00	0.00	-0.00	-0.00	-0.00	-0.00	300.00	200.00	0.00	-0.00
11	-0.00	-0.00	-0.00	903.00	200.00	0.00	-0.00	-0.00	-0.00	-0.00	300.00	200.00	0.00	-0.00
12	-0.00	-0.00	-0.00	903.00	200.00	0.00	-0.00	-0.00	-0.00	-0.00	300.00	200.00	0.00	-0.00
13	-0.00	-0.00	-0.00	903.00	200.00	0.00	-0.00	-0.00	-0.00	-0.00	300.00	200.00	0.00	-0.00
14	-0.00	-0.00	-0.00	903.00	200.00	0.00	-0.00	-0.00	-0.00	-0.00	300.00	200.00	0.00	-0.00
15	0.00	0.00	0.00	903.00	200.00	0.00	0.00	-0.00	-0.00	-0.00	300.00	200.00	0.00	-0.00
16	-0.00	-0.00	-0.00	903.00	200.00	0.00	-0.00	-0.00	-0.00	-0.00	300.00	200.00	0.00	-0.00
17	-0.00	-0.00	-0.00	903.00	200.00	0.00	-0.00	-0.00	-0.00	-0.00	300.00	200.00	0.00	-0.00
18	-0.00	-0.00	-0.00	903.00	200.00	0.00	-0.00	-0.00	-0.00	-0.00	300.00	200.00	0.00	-0.00
19	-0.00	-0.00	-0.00	903.00	200.00	0.00	-0.00	-0.00	-0.00	-0.00	300.00	200.00	0.00	-0.00
20	0.00	0.00	0.00	903.00	200.00	0.00	0.00	-0.00	-0.00	-0.00	300.00	200.00	0.00	-0.00
21	-0.00	-0.00	-0.00	903.00	200.00	0.00	-0.00	-0.00	-0.00	-0.00	300.00	200.00	0.00	-0.00
22	-0.00	-0.00	-0.00	903.00	200.00	0.00	-0.00	-0.00	-0.00	-0.00	300.00	200.00	0.00	-0.00
23	0.00	0.00	0.00	903.00	200.00	0.00	0.00	-0.00	-0.00	-0.00	300.00	200.00	0.00	-0.00
24	-0.00	-0.00	-0.00	903.00	200.00	0.00	-0.00	-0.00	-0.00	-0.00	300.00	200.00	0.00	-0.00
25	0.00	0.00	0.00	903.00	200.00	0.00	0.00	-0.00	-0.00	-0.00	300.00	200.00	0.00	-0.00
26	-0.00	-0.00	-0.00	903.00	200.00	0.00	-0.00	-0.00	-0.00	-0.00	300.00	200.00	0.00	-0.00
27	0.00	0.00	0.00	903.00	200.00	0.00	0.00	-0.00	-0.00	-0.00	300.00	200.00	0.00	-0.00
28	-0.00	-0.00	-0.00	903.00	200.00	0.00	-0.00	-0.00	-0.00	-0.00	300.00	200.00	0.00	-0.00
29	0.00	0.00	0.00	903.00	200.00	0.00	0.00	-0.00	-0.00	-0.00	300.00	200.00	0.00	-0.00
30	-0.00	-0.00	-0.00	903.00	200.00	0.00	-0.00	-0.00	-0.00	-0.00	300.00	200.00	0.00	-0.00
31	-0.00	-0.00	-0.00	903.00	200.00	0.00	-0.00	-0.00	-0.00	-0.00	300.00	200.00	0.00	-0.00
32	-0.00	-0.00	-0.00	903.00	200.00	0.00	-0.00	-0.00	-0.00	-0.00	300.00	200.00	0.00	-0.00
33	-0.00	-0.00	-0.00	903.00	200.00	0.00	-0.00	-0.00	-0.00	-0.00	300.00	200.00	0.00	-0.00
34	-0.00	-0.00	-0.00	903.00	200.00	0.00	-0.00	-0.00	-0.00	-0.00	300.00	200.00	0.00	-0.00
35	-0.00	-0.00	-0.00	903.00	200.00	0.00	-0.00	-0.00	-0.00	-0.00	300.00	200.00	0.00	-0.00
36	-0.00	-0.00	-0.00	903.00	200.00	0.00	-0.00	-0.00	-0.00	-0.00	300.00	200.00	0.00	-0.00
37	-0.00	-0.00	-0.00	903.00	200.00	0.00	-0.00	-0.00	-0.00	-0.00	300.00	200.00	0.00	-0.00
38	-0.00	-0.00	-0.00	903.00	200.00	0.00	-0.00	-0.00	-0.00	-0.00	300.00	200.00	0.00	-0.00
39	-0.00	-0.00	-0.00	903.00	200.00	0.00	-0.00	-0.00	-0.00	-0.00	300.00	200.00	0.00	-0.00
40	0.00	0.00	0.00	903.00	200.00	0.00	0.00	-0.00	-0.00	-0.00	300.00	200.00	0.00	-0.00
41	-0.00	-0.00	-0.00	903.00	200.00	0.00	-0.00	-0.00	-0.00	-0.00	300.00	200.00	0.00	-0.00
42	-0.00	-0.00	-0.00	903.00	200.00	0.00	-0.00	-0.00	-0.00	-0.00	300.00	200.00	0.00	-0.00
43	-0.00	-0.00	-0.00	903.00	200.00	0.00	-0.00	-0.00	-0.00	-0.00	300.00	200.00	0.00	-0.00
44	-0.00	-0.00	-0.00	903.00	200.00	0.00	-0.00	-0.00	-0.00	-0.00	300.00	200.00	0.00	-0.00
45	-0.00	-0.00	-0.00	903.00	200.00	0.00	-0.00	-0.00	-0.00	-0.00	300.00	200.00	0.00	-0.00
46	-0.00	-0.00	-0.00	903.00	200.00	0.00	-0.00	-0.00	-0.00	-0.00	300.00	200.00	0.00	-0.00
47	0.00	0.00	0.00	903.00	200.00	0.00	0.00	-0.00	-0.00	-0.00	300.00	200.00	0.00	-0.00
48	-0.00	-0.00	-0.00	903.00	200.00	0.00	-0.00	-0.00	-0.00	-0.00	300.00	200.00	0.00	-0.00
49	0.00	0.00	0.00	903.00	200.00	0.00	0.00	-0.00	-0.00	-0.00	300.00	200.00	0.00	-0.00
50	-0.00	-0.00	-0.00	903.00	200.00	0.00	-0.00	-0.00	-0.00	-0.00	300.00	200.00	0.00	-0.00
51	0.00	0.00	0.00	903.00	200.00	0.00	0.00	-0.00	-0.00	-0.00	300.00	200.00	0.00	-0.00
52	-0.00	-0.00	-0.00	903.00	200.00	0.00	-0.00	-0.00	-0.00	-0.00	300.00	200.00	0.00	-0.00
53	-0.00	-0.00	-0.00	903.00	200.00	0.00	-0.00	-0.00	-0.00	-0.00	300.00	200.00	0.00	-0.00
54	-0.00	-0.00	-0.00	903.00	200.00	0.00	-0.00	-0.00	-0.00	-0.00	300.00	200.00	0.00	-0.00
55	-0.00	-0.00	-0.00	903.00	200.00	0.00	-0.00	-0.00	-0.00	-0.00	300.00	200.00	0.00	-0.00
56	0.00	0.00	0.00	903.00	200.00	0.00	0.00	-0.00	-0.00	-0.00	300.00	200.00	0.00	-0.00
57	0.00	0.00	0.00	903.00	200.00	0.00	0.00	-0.00	-0.00	-0.00	300.00	200.00	0.00	-0.00
58	-0.00	-0.00	-0.00	903.00	200.00	0.00	-0.00	-0.00	-0.00	-0.00	300.00	200.00	0.00	-0.00
59	-0.00	-0.00	-0.00	903.00	200.00	0.00	-0.00	-0.00	-0.00	-0.00	300.00	200.00	0.00	-0.00
60	0.00	0.00	0.00	903.00	200.00	0.00	0.00	-0.00	-0.00	-0.00	300.00	200.00	0.00	-0.00
61	0.00	0.00	0.00	903.00	200.00	0.00	0.00	-0.00	-0.00	-0.00	300.00	200.00	0.00	-0.00
62	-0.00	-0.00	-0.00	903.00	200.00	0.00	-0.00	-0.00	-0.00	-0.00	300.00	200.00	0.00	-0.00
63	-0.00	-0.00	-0.00	903.00	200.00	0.00	-0.00	-0.00	-0.00	-0.00	300.00	200.00	0.00	-0.00
64	-0.00	-0.00	-0.00	903.00	200.00	0.00	-0.00	-0.00	-0.00	-0.00	300.00	200.00	0.00	-0.00
65	0.00	0.00	0.00	903.00	200.00	0.00	0.00	-0.00	-0.00	-0.00	300.00	200.00	0.00	-0.00
66	0.00	0.00	0.00	903.00	200.00	0.00	0.00	-0.00	-0.00	-0.00	300.00	200.00	0.00	-0.00
67	0.00	0.00	0.00	903.00	200.00	0.00	0.00	-0.00	-0.00	-0.00	300.00	200.00	0.00	-0.00
68	-0.00	-0.00	-0.00	903.00	200.00	0.00	-0.00	-0.00	-0.00	-0.00	300.00	200.00	0.00	-0.00
69	-0.00	-0.00	-0.00	903.00	200.00	0.00	-0.00	-0.00	-0.00	-0.00	300.00	200.00	0.00	-0.00
70	-0.00	-0.00	-0.00	903.00	200.00	0.00	-0.00	-0.00	-0.00	-0.00	300.00	200.00	0.00	-0.00
71	-0.00	-0.00	-0.00	903.00	200.00	0.00	-0.00	-0.00	-0.00	-0.00	300.00	200.00	0.00	-0.00
72	-0.00	-0.00	-0.00	903.00	200.00	0.00	-0.00	-0.00	-0.00	-0.00	300.00	200.00	0.00	-0.00
73	0.00	0.00	0.00	903.00	200.00	0.00	0.00	-0.00	-0.00	-0.00	300.00	200.00	0.00	-0.00
74	-0.00	-0.00	-0.00	903.00	200.00	0.00	-0.00	-0.00	-0.00	-0.00	300.00	200.00	0.00	-0.00
75	-0.00	-0.00	-0.00	903.00	200.00	0.00	-0.00	-0.00	-0.00	-0.00	300.00	200.00	0.00	-0.00
76	0.00	0.00	0.00	903.00	200.00	0.00	0.00	-0.00	-0.00	-0.00	300.00	200.00	0.00	-0.00
77	-0.00	-0.00	-0.00	903.00	200.00	0.00	-0.00	-0.00	-0.00	-0.00	300.00	200.00	0.00	-0.00
78	-0.00	-0.00	-0.00	903.00	200.00	0.00	-0.00	-0.00	-0.00	-0.00	300.00	200.00	0.00	-0.00
79	-0.00	-0.00	-0.00	903.00	200.00	0.00	-0.00	-0.00	-0.00	-0.00	300.00	200.00	0.00	-0.00
80	-0.00	-0.00	-0.00	903.00	200.00	0.00	-0.00	-0.00	-0.00	-0.00	300.00	200.00	0.00	-0.00
81	0.00	0.00	0.00	903.00	200.00	0.00	0.00	-0.00	-0.00	-0.00	300.00	200.00	0.00	-0.00
82	0.00	0.00	0.00	903.00	200.00	0.00	0.00	-0.00	-0.00	-0.00	300.00	200.00	0.00	-0.00
83	-0.00	-0.00	-0.00	903.00	200.00	0.00	-0.00	-0.00	-0.00	-0.00	300.00	200.00	0.00	-0.00
84	-0.00	-0.00	-0.00	903.00	200.00	0.00	-0.00	-0.00	-0.00	-0.00	300.00	200.00	0.00	-0.00
85	-0.00	-0.00	-0.00	903.00	200.00	0.00	-0.00	-0.00	-0.00	-0.00	300.00	200.00	0.00	-0.00
86	-0.00	-0.00	-0.00	903.00	200.00	0.00	-0.00	-0.00	-0.00	-0.00	300.00	200.00	0.00	-0.00
87	0.00	0.00	0.00	903.00	200.00	0.00	0.00	-0.00	-0.00	-0.00	300.00	200.00	0.00	-0.00
88	-0.00	-0.00	-0.00	903.00	200.00	0.00	-0.00	-0.00	-0.00	-0.00	300.00	200.00	0.00	-0.00
89	-0.00	-0.00	-0.00	903.00	200.00	0.00	-0.00	-0.00	-0.00	-0.00	300.00	200.00	0.00	-0.00
90	-0.00	-0.00	-0.00	903.00	200.00	0.00	-0.00	-0.00	-0.00	-0.00	300.00	200.00	0.00	-0.00
91	0.00	0.00	0.00	903.00	200.00	0.00	0.00	-0.00	-0.00	-0.00	300.00	200.00	0.00	-0.00
92	-0.00	-0.00	-0.00	903.00	200.00	0.00	-0.00	-0.00	-0.00	-0.00	300.00	200.00	0.00	-0.00
93	-0.00	-0.00	-0.00	903.00	200.00	0.00	-0.00	-0.00	-0.00	-0.00	300.00	200.00	0.00	-0.00
94	-0.00	-0.00	-0.00	903.00	200.00	0.00	-0.00	-0.00	-0.00	-0.00	300.00	200.00	0.00	-0.00
95	-0.00	-0.00	-0.00	903.00	200.00	0.00	-0.00	-0.00	-0.00	-0.00	300.00	200.00	0.00	-0.00
96	-0.00	-0.00	-0.00	903.00	200.00	0.00	-0.00	-0.00	-0.00	-0.00	300.00	200.00	0.00	-0.00
97	0.00	0.00	0.00	903.00	200.00	0.00	0.00	-0.00	-0.00	-0.00	300.00	200.00	0.00	-0.00
98	-0.00	-0.00	-0.00	903.00	200.00	0.00	-0.00	-0.00	-0.00	-0.00	300.00	200.00	0.00	-0.00
99	-0.00	-0.00	-0.00	903.00	200.00	0.00	-0.00	-0.00	-0.00	-0.00	300.00	200.00	0.00	-0.00
100	-0.00	-0.00	-0.00	903.00	200.00	0.00	-0.00	-0.00	-0.00	-0.00	300.00	200.00	0.00	-0.00
101	0.00	0.00	0.00	903.00	200.00	0.00	0.00	-0.00	-0.00	-0.00	300.00	200.00	0.00	-0.00
102	0.00	0.00	0.00	903.00	200.00	0.00	0.00	-0.00	-0.00	-0.00	300.00	200.00	0.00	-0.00
103	-0.00	-0.00	-0.00	903.00	200.00	0.00	-0.00	-0.00	-0.00	-0.00	300.00	200.00	0.00	-0.00
104	-0.00	-0.00	-0.00	903.00	200.00	0.00	-0.00	-0.00	-0.00	-0.00	300.00	200.00	0.00	-0.00
105	-0.00	-0.00	-0.00	903.00	200.00	0.00	-0.00	-0.00	-0.00	-0.00	300.00	200.00	0.00	-0.00
106	0.00	0.00	0.00	903.00	200.00	0.00	0.00	-0.00	-0.00	-0.00	300.00	200.00	0.00	-0.00
107	-0.00	-0.00	-0.00	903.00	200.00	0.00	-0.00	-0.00	-0.00	-0.00	300.00	200.00	0.00	-0.00
108	0.00	0.00	0.00	903.00	200.00	0.00	0.00	-0.00	-0.00	-0.00	300.00	200.00	0.00	-0.00
109	-0.00	-0.00	-0.00	903.00	200.00	0.00	-0.00	-0.00	-0.00	-0.00	300.00	200.00	0.00	-0.00
110	-0.00	-0.00	-0.00	903.00	200.00	0.00	-0.00	-0.00	-0.00	-0.00	300.00	200.00	0.00	-0.00
111	0.00	0.00	0.00	903.00	200.00	0.00	0.00	-0.00	-0.00	-0.00	300.00	200.00	0.00	-0.00
112	-0.00	-0.00	-0.00	903.00	200.00	0.00	-0.00	-0.00	-0.00	-0.00	300.00	200.00	0.00	-0.00
113	-0.00	-0.00	-0.00	903.00	200.00	0.00	-0.00	-0.00	-0.00	-0.00	300.00	200.00	0.00	-0.00
114	0.00	0.00	0.00	903.00	200.00	0.00	0.00	-0.00	-0.00	-0.00	300.00	200.00	0.00	-0.00
115	0.00	0.00	0.00	903.00	200.00	0.00	0.00	-0.00	-0.00	-0.00	300.00	200.00	0.00	-0.00
116	0.00	0.00	0.00	903.00	200.00	0.00	0.00	-0.00	-0.00	-0.00	300.00	200.00	0.00	-0.00
117	-0.00	-0.00	-0.00	903.00	200.00	0.00	-0.00	-0.00	-0.00	-0.00	300.00	200.00	0.00	-0.00
118	-0.00	-0.00	-0.00	903.00	200.00	0.00	-0.00	-0.00	-0.00	-0.00	300.00	200.00	0.00	-0.00
119	-0.00	-0.00	-0.00	903.00	200.00	0.00	-0.00	-0.00	-0.00	-0.00	300.00	200.00	0.00	-0.00
120	0.00	0.00	0.00	903.00	200.00	0.00	0.00	-0.00	-0.00	-0.00	300.00	200.00	0.00	-0.00
121	-0.00	-0.00	-0.00	903.00	200.00	0.00	-0.00	-0.00	-0.00	-0.00	300.00	200.00	0.00	-0.00
122	-0.00	-0.00	-0.00	903.00	200.00	0.00	-0.00	-0.00	-0.00	-0.00	300.00	200.00	0.00	-0.00
123	0.00	0.00	0.00	903.00	200.00	0.00	0.00	-0.00	-0.00	-0.00	300.00	200.00	0.00	-0.00
124	-0.00	-0.00	-0.00	903.00	200.00	0.00	-0.00	-0.00	-0.00	-0.00	300.00	200.00	0.00	-0.00
125	-0.00	-0.00	-0.00	903.00	200.00	0.00	-0.00	-0.00	-0.00	-0.00	300.00	200.00	0.00	-0.00
126	0.00	0.00	0.00	903.00	200.00	0.00	0.00	-0.00	-0.00	-0.00	300.00	200.00	0.00	-0.00
127	0.00	0.00	0.00	903.00	200.00	0.00	0.00	-0.00	-0.00	-0.00	300.00	200.00	0.00	-0.00
128	0.00	0.00	0.00	903.00	200.00	0.00	0.00	-0.00	-0.00	-0.00	300.00	200.00	0.00	-0.00
129	0.00	0.00	0.00	903.00	200.00	0.00	0.00	-0.00	-0.00	-0.00	300.00	200.00	0.00	-0.00
130	-0.00	-0.00	-0.00	903.00	200.00	0.00	-0.00	-0.00	-0.00	-0.00	300.00	200.00	0.00	-0.00
131	-0.00	-0.00	-0.00	903.00	200.00	0.00	-0.00	-0.00	-0.00	-0.00	300.00	200.00	0.00	-0.00
132	-0.00	-0.00	-0.00	903.00	200.00	0.00	-0.00	-0.00	-0.00	-0.00	300.00	200.00	0.00	-0.00
133	-0.00	-0.00	-0.00	903.00	200.00	0.00	-0.00	-0.00	-0.00	-0.00	300.00	200.00	0.00	-0.00
134	-0.00	-0.00	-0.00	903.00	200.00	0.00	-0.00	-0.00	-0.00	-0.00	300.00	200.00	0.00	-0.00
135	0.00	0.00	0.00	903.00	200.00	0.00	0.00	-0.00	-0.00	-0.00	300.00	200.00	0.00	-0.00
136	-0.00	-0.00	-0.00	903.00	200.00	0.00	-0.00	-0.00	-0.00	-0.00	300.00	200.00	0.00	-0.00
137	-0.00	-0.00	-0.00	903.00	200.00	0.00	-0.00	-0.00	-0.00	-0.00	300.00	200.00	0.00	-0.00
138	-0.00	-0.00	-0.00	903.00	200.00	0.00	-0.00	-0.00	-0.00	-0.00	300.00	200.00	0.00	-0.00
139	-0.00	-0.00	-0.00	903.00	200.00	0.00	-0.00	-0.00	-0.00	-0.00	300.00	200.00	0.00	-0.00
140	-0.00	-0.00	-0.00	903.00	200.00	0.00	-0.00	-0.00	-0.00	-0.00	300.00	200.00	0.00	-0.00
141	0.00	0.00	0.00	903.00	200.00	0.00	0.00	-0.00	-0.00	-0.00	300.00	200.00	0.00	-0.00
142	-0.00	-0.00	-0.00	903.00	200.00	0.00	-0.00	-0.00	-0.00	-0.00	300.00	200.00	0.00	-0.00
143	0.00	0.00	0.00	903.00	200.00	0.00	0.00	-0.00	-0.00	-0.00	300.00	200.00	0.00	-0.00
144	0.00	0.00	0.00	903.00	200.00	0.00	0.00	-0.00	-0.00	-0.00	300.00	200.00	0.00	-0.00
145	-0.00	-0.00	-0.00	903.00	200.00	0.00	-0.00	-0.00	-0.00	-0.00	300.00	200.00	0.00	-0.00
146	0.00	0.00	0.00	903.00	200.00	0.00	0.00	-0.00	-0.00	-0.00	300.00	200.00	0.00	-0.00
147	-0.00	-0.00	-0.00	903.00	200.00	0.00	-0.00	-0.00	-0.00	-0.00	300.00	200.00	0.00	-0.00
148	-0.00	-0.00	-0.00	903.00	200.00	0.00	-0.00	-0.00	-0.00	-0.00	300.00	200.00	0.00	-0.00
149	0.00	0.00	0.00	903.00	200.00	0.00	0.00	-0.00	-0.00	-0.00	300.00	200.00	0.00	-0.00
150	0.00	0.00	0.00	903.00	200.00	0.00	0.00	-0.00	-0.00	-0.00	300.00	200.00	0.00	-0.00
151	-0.00	-0.00	-0.00	903.00	200.00	0.00	-0.00	-0.00	-0.00	-0.00	300.00	200.00	0.00	-0.00
152	-0.00	-0.00	-0.00	903.00	200.00	0.00	-0.00	-0.00	-0.00	-0.00	300.00	200.00	0.00	-0.00
153	-0.00	-0.00	-0.00	903.00	200.00	0.00	-0.00	-0.00	-0.00	-0.00	300.00	200.00	0.00	-0.00
154	0.00	0.00	0.00	903.00	200.00	0.00	0.00	-0.00	-0.00	-0.00	300.00	200.00	0.00	-0.00
155	-0.00	-0.00	-0.00	903.00	200.00	0.00	-0.00	-0.00	-0.00	-0.00	300.00	200.00	0.00	-0.00
156	-0.00	-0.00	-0.00	903.00	200.00	0.00	-0.00	-0.00	-0.00	-0.00	300.00	200.00	0.00	-0.00
157	-0.00	-0.00	-0.00	903.00	200.00	0.00	-0.00	-0.00	-0.00	-0.00	300.00	200.00	0.00	-0.00
158	-0.00	-0.00	-0.00	903.00	200.00	0.00	-0.00	-0.00	-0.00	-0.00	300.00	200.00	0.00	-0.00
159	-0.00	-0.00	-0.00	903.00	200.00	0.00	-0.00	-0.00	-0.00	-0.00	300.00	200.00	0.00	-0.00
160	0.00	0.00	0.00	903.00	200.00	0.00	0.00	-0.00	-0.00	-0.00	300.00	200.00	0.00	-0.00
161	0.00	0.00	0.00	903.00	200.00	0.00	0.00	-0.00	-0.00	-0.00	300.00	200.00	0.00	-0.00
162	-0.00	-0.00	-0.00	903.00	200.00	0.00	-0.00	-0.00	-0.00	-0.00	300.00	200.00	0.00	-0.00
163	-0.00	-0.00	-0.00	903.00	200.00	0.00	-0.00	-0.00	-0.00	-0.00	300.00	200.00	0.00	-0.00
164	0.00	0.00	0.00	903.00	200.00	0.00	0.00	-0.00	-0.00	-0.00	300.00	200.00	0.00	-0.00
165	-0.00	-0.00	-0.00	903.00	200.00	0.00	-0.00	-0.00	-0.00	-0.00	300.00	200.00	0.00	-0.00
166	-0.00	-0.00	-0.00	903.00	200.00	0.00	-0.00	-0.00	-0.00	-0.00	300.00	200.00	0.00	-0.00
167	-0.00	-0.00	-0.00	903.00	200.00	0.00	-0.00	-0.00	-0.00	-0.00	300.00	200.00	0.00	-0.00
168	-0.00	-0.00	-0.00	903.00	200.00	0.00	-0.00	-0.00	-0.00	-0.00	300.00	200.00	0.00	-0.00
169	0.00	0.00	0.00	903.00	200.00	0.00	0.00	-0.00	-0.00	-0.00	300.00	200.00	0.00	-0.00
170	-0.00	-0.00	-0.00	903.00	200.00	0.00	-0.00	-0.00	-0.00	-0.00	300.00	200.00	0.00	-0.00
171	-0.00	-0.00	-0.00	903.00	200.00	0.00	-0.00	-0.00	-0.00	-0.00	300.00	200.00	0.00	-0.00
172	-0.00	-0.00	-0.00	903.00	200.00	0.00	-0.00	-0.00	-0.00	-0.00	300.00	200.00	0.00	-0.00
173	-0.00	-0.00	-0.00	903.00	200.00	0.00	-0.00	-0.00	-0.00	-0.00	300.00	200.00	0.00	-0.00
174	-0.00	-0.00	-0.00	903.00	200.00	0.00	-0.00	-0.00	-0.00	-0.00	300.00	200.00	0.00	-0.00
175	0.00	0.00	0.00	903.00	200.00	0.00	0.00	-0.00	-0.00	-0.00	300.00	200.00	0.00	-0.00
176	0.00	0.00	0.00	903.00	200.00	0.00	0.00	-0.00	-0.00	-0.00	300.00	200.00	0.00	-0.00
177	-0.00	-0.00	-0.00	903.00	200.00	0.00	-0.00	-0.00	-0.00	-0.00	300.00	200.00	0.00	-0.00
178	0.00	0.00	0.00	903.00	200.00	0.00	0.00	-0.00	-0.00	-0.00	300.00	200.00	0.00	-0.00
179	-0.00	-0.00	-0.00	903.00	200.00	0.00	-0.00	-0.00	-0.00	-0.00	300.00	200.00	0.00	-0.00
180	0.00	0.00	0.00	903.00	200.00	0.00	0.00	-0.00	-0.00	-0.00	300.00	200.00	0.00	-0.00
181	-0.00	-0.00	-0.00	903.00	200.00	0.00	-0.00	-0.00	-0.00	-0.00	300.00	200.00	0.00	-0.00
182	-0.00	-0.00	-0.00	903.00	200.00	0.00	-0.00	-0.00	-0.00	-0.00	300.00	200.00	0.00	-0.00
183	-0.00	-0.00	-0.00	903.00	200.00	0.00	-0.00	-0.00	-0.00	-0.00	300.00	200.00	0.00	-0.00
184	-0.00	-0.00	-0.00	903.00	200.00	0.00	-0.00	-0.00	-0.00	-0.00	300.00	200.00	0.00	-0.00
185	0.00	0.00	0.00	903.00	200.00	0.00	0.00	-0.00	-0.00	-0.00	300.00	200.00	0.00	-0.00
186	-0.00	-0.00	-0.00	903.00	200.00	0.00	-0.00	-0.00	-0.00	-0.00	300.00	200.00	0.00	-0.00
187	-0.00	-0.00	-0.00	903.00	200.00	0.00	-0.00	-0.00	-0.00	-0.00	300.00	200.00	0.00	-0.00
188	-0.00	-0.00	-0.00	903.00	200.00	0.00	-0.00	-0.00	-0.00	-0.00	300.00	200.00	0.00	-0.00
189	-0.00	-0.00	-0.00	903.00	200.00	0.00	-0.00	-0.00	-0.00	-0.00	300.00	200.00	0.00	-0.00
190	-0.00	-0.00	-0.00	903.00	200.00	0.00	-0.00	-0.00	-0.00	-0.00	300.00	200.00	0.00	-0.00
191	-0.00	-0.00	-0.00	903.00	200.00	0.00	-0.00	-0.00	-0.00	-0.00	300.00	200.00	0.00	-0.00
192	-0.00	-0.00	-0.00	903.00	200.00	0.00	-0.00	-0.00	-0.00	-0.00	300.00	200.00	0.00	-0.00
193	0.00	0.00	0.00	903.00	200.00	0.00	0.00	-0.00	-0.00	-0.00	300.00	200.00	0.00	-0.00
194	-0.00	-0.00	-0.00	903.00	200.00	0.00	-0.00	-0.00	-0.00	-0.00	300.00	200.00	0.00	-0.00
195	-0.00	-0.00	-0.00	903.00	200.00	0.00	-0.00	-0.00	-0.00	-0.00	300.00	200.00	0.00	-0.00
196	0.00	0.00	0.00	903.00	200.00	0.00	0.00	-0.00	-0.00	-0.00	300.00	200.00	0.00	-0.00
197	0.00	0.00	0.00	903.00	200.00	0.00	0.00	-0.00	-0.00	-0.00	300.00	200.00	0.00	-0.00
198	-0.00	-0.00	-0.00	903.00	200.00	0.00	-0.00	-0.00	-0.00	-0.00	300.00	200.00	0.00	-0.00
199	-0.00	-0.00	-0.00	903.00	200.00	0.00	-0.00	-0.00	-0.00	-0.00	300.00	200.00	0.00	-0.00
200	-0.00	-0.00	-0.00	903.00	200.00	0.00	-0.00	-0.00	-0.00	-0.00	300.00	200.00	0.00	-0.00
201	-0.00	-0.00	-0.00	903.00	200.00	0.00	-0.00	-0.00	-0.00	-0.00	300.00	200.00	0.00	-0.00
202	-0.00	-0.00	-0.00	903.00	200.00	0.00	-0.00	-0.00	-0.00	-0.00	300.00	200.00	0.00	-0.00
203	-0.00	-0.00	-0.00	903.00	200.00	0.00	-0.00	-0.00	-0.00	-0.00	300.00	200.00	0.00	-0.00
204	-0.00	-0.00	-0.00	903.00	200.00	0.00	-0.00	-0.00	-0.00	-0.00	300.00	200.00	0.00	-0.00
205	-0.00	-0.00	-0.00	903.00	200.00	0.00	-0.00	-0.00	-0.00	-0.00	300.00	200.00	0.00	-0.00
206	-0.00	-0.00	-0.00	903.00	200.00	0.00	-0.00	-0.00	-0.00	-0.00	300.00	200.00	0.00	-0.00
207	-0.00	-0.00	-0.00	903.00	200.00	0.00	-0.00	-0.00	-0.00	-0.00	300.00	200.00	0.00	-0.00
208	0.00	0.00	0.00	903.00	200.00	0.00	0.00	-0.00	-0.00	-0.00	300.00	200.00	0.00	-0.00
209	-0.00	-0.00	-0.00	903.00	200.00	0.00	-0.00	-0.00	-0.00	-0.00	300.00	200.00	0.00	-0.00
210	-0.00	-0.00	-0.00	903.00	200.00	0.00	-0.00	-0.00	-0.00	-0.00	300.00	200.00	0.00	-0.00
211	-0.00	-0.00	-0.00	903.00	200.00	0.00	-0.00	-0.00	-0.00	-0.00	300.00	200.00	0.00	-0.00
212	0.00	0.00	0.00	903.00	200.00	0.00	0.00	-0.00	-0.00	-0.00	300.00	200.00	0.00	-0.00
213	-0.00	-0.00	-0.00	903.00	200.00	0.00	-0.00	-0.00	-0.00	-0.00	300.00	200.00	0.00	-0.00
214	-0.00	-0.00	-0.00	903.00	200.00	0.00	-0.00	-0.00	-0.00	-0.00	300.00	200.00	0.00	-0.00
215	-0.00	-0.00	-0.00	903.00	200.00	0.00	-0.00	-0.00	-0.00	-0.00	300.00	200.00	0.00	-0.00
216	-0.00	-0.00	-0.00	903.00	200.00	0.00	-0.00	-0.00	-0.00	-0.00	300.00	200.00	0.00	-0.00
217	-0.00	-0.00	-0.00	903.00	200.00	0.00	-0.00	-0.00	-0.00	-0.00	300.00	200.00	0.00	-0.00
218	-0.00	-0.00	-0.00	903.00	200.00	0.00	-0.00	-0.00	-0.00	-0.00	300.00	200.00	0.00	-0.00
219	-0.00	-0.00	-0.00	903.00	200.00	0.00	-0.00	-0.00	-0.00	-0.00	300.00	200.00	0.00	-0.00
220	-0.00	-0.00	-0.00	903.00	200.00	0.00	-0.00	-0.00	-0.00	-0.00	300.00	200.00	0.00	-0.00
221	0.00	0.00	0.00	903.00	200.00	0.00	0.00	-0.00	-0.00	-0.00	300.00	200.00	0.00	-0.00
222	-0.00	-0.00	-0.00	903.00	200.00	0.00	-0.00	-0.00	-0.00	-0.00	300.00	200.00	0.00	-0.00
223	0.00	0.00	0.00	903.00	200.00	0.00	0.00	-0.00	-0.00	-0.00	300.00	200.00	0.00	-0.00
224	-0.00	-0.00	-0.00	903.00	200.00	0.00	-0.00	-0.00	-0.00	-0.00	300.00	200.00	0.00	-0.00
225	-0.00	-0.00	-0.00	903.00	200.00	0.00	-0.00	-0.00	-0.00	-0.00	300.00	200.00	0.00	-0.00
226	-0.00	-0.00	-0.00	903.00	200.00	0.00	-0.00	-0.00	-0.00	-0.00	300.00	200.00	0.00	-0.00
227	-0.00	-0.00	-0.00	903.00	200.00	0.00	-0.00	-0.00	-0.00	-0.00	300.00	200.00	0.00	-0.00
228	-0.00	-0.00	-0.00	903.00	200.00	0.00	-0.00	-0.00	-0.00	-0.00	300.00	200.00	0.00	-0.00
229	-0.00	-0.00	-0.00	903.00	200.00	0.00	-0.00	-0.00	-0.00	-0.00	300.00	200.00	0.00	-0.00
230	-0.00	-0.00	-0.00	903.00	200.00	0.00	-0.00	-0.00	-0.00	-0.00	300.00	200.00	0.00	-0.00
231	-0.00	-0.00	-0.00	903.00	200.00	0.00	-0.00	-0.00	-0.00	-0.00	300.00	200.00	0.00	-0.00
232	-0.00	-0.00	-0.00	903.00	200.00	0.00	-0.00	-0.00	-0.00	-0.00	300.00	200.00	0.00	-0.00
233	-0.00	-0.00	-0.00	903.00	200.00	0.00	-0.00	-0.00	-0.00	-0.00	300.00	200.00	0.00	-0.00
234	0.00	0.00	0.00	903.00	200.00	0.00	0.00	-0.00	-0.00	-0.00	300.00	200.00	0.00	-0.00
235	0.00	0.00	0.00	903.00	200.00	0.00	0.00	-0.00	-0.00	-0.00	300.00	200.00	0.00	-0.00
236	0.00	0.00	0.00	903.00	200.00	0.00	0.00	-0.00	-0.00	-0.00	300.00	200.00	0.00	-0.00
237	-0.00	-0.00	-0.00	903.00	200.00	0.00	-0.00	-0.00	-0.00	-0.00	300.00	200.00	0.00	-0.00
238	-0.00	-0.00	-0.00	903.00	200.00	0.00	-0.00	-0.00	-0.00	-0.00	300.00	200.00	0.00	-0.00
239	0.00	0.00	0.00	903.00	200.00	0.00	0.00	-0.00	-0.00	-0.00	300.00	200.00	0.00	-0.00
240	-0.00	-0.00	-0.00	903.00	200.00	0.00	-0.00	-0.00	-0.00	-0.00	300.00	200.00	0.00	-0.00
241	0.00	0.00	0.00	903.00	200.00	0.00	0.00	-0.00	-0.00	-0.00	300.00	200.00	0.00	-0.00
242	0.00	0.00	0.00	903.00	200.00	0.00	0.00	-0.00	-0.00	-0.00	300.00	200.00	0.00	-0.00
243	0.00	0.00	0.00	903.00	200.00	0.00	0.00	-0.00	-0.00	-0.00	300.00	200.00	0.00	-0.00
244	-0.00	-0.00	-0.00	903.00	200.00	0.00	-0.00	-0.00	-0.00	-0.00	300.00	200.00	0.00	-0.00
245	0.00	0.00	0.00	903.00	200.00	0.00	0.00	-0.00	-0.00	-0.00	300.00	200.00	0.00	-0.00
246	0.00	0.00	0.00	903.00	200.00	0.00	0.00	-0.00	-0.00	-0.00	300.00	200.00	0.00	-0.00
247	-0.00	-0.00	-0.00	903.00	200.00	0.00	-0.00	-0.00	-0.00	-0.00	300.00	200.00	0.00	-0.00
248	-0.00	-0.00	-0.00	903.00	200.00	0.00	-0.00	-0.00	-0.00	-0.00	300.00	200.00	0.00	-0.00
249	-0.00	-0.00	-0.00	903.00	200.00	0.00	-0.00	-0.00	-0.00	-0.00	300.00	200.00	0.00	-0.00
250	-0.00	-0.00	-0.00	903.00	200.00	0.00	-0.00	-0.00	-0.00	-0.00	300.00	200.00	0.00	-0.00
251	-0.00	-0.00	-0.00	903.00	200.00	0.00	-0.00	-0.00	-0.00	-0.00	300.00	200.00	0.00	-0.00
252	0.00	0.00	0.00	903.00	200.00	0.00	0.00	-0.00	-0.00	-0.00	300.00	200.00	0.00	-0.00
253	-0.00	-0.00	-0.00	903.00	200.00	0.00	-0.00	-0.00	-0.00	-0.00	300.00	200.00	0.00	-0.00
254	-0.00	-0.00	-0.00	903.00	200.00	0.00	-0.00	-0.00	-0.00	-0.00	300.00	200.00	0.00	-0.00
255	-0.00	-0.00	-0.00	903.00	200.00	0.00	-0.00	-0.00	-0.00	-0.00	300.00	200.00	0.00	-0.00
256	-0.00	-0.00	-0.00	903.00	200.00	0.00	-0.00	-0.00	-0.00	-0.00	300.00	200.00	0.00	-0.00
257	-0.00	-0.00	-0.00	903.00	200.00	0.00	-0.00	-0.00	-0.00	-0.00	300.00	200.00	0.00	-0.00
258	-0.00	-0.00	-0.00	903.00	200.00	0.00	-0.00	-0.00	-0.00	-0.00	300.00	200.00	0.00	-0.00
259	0.00	0.00	0.00	903.00	200.00	0.00	0.00	-0.00	-0.00	-0.00	300.00	200.00	0.00	-0.00
260	0.00	0.00	0.00	903.00	200.00	0.00	0.00	-0.00	-0.00	-0.00	300.00	200.00	0.00	-0.00
261	0.00	0.00	0.00	903.00	200.00	0.00	0.00	-0.00	-0.00	-0.00	300.00	200.00	0.00	-0.00
262	-0.00	-0.00	-0.00	903.00	200.00	0.00	-0.00	-0.00	-0.00	-0.00	300.00	200.00	0.00	-0.00
263	-0.00	-0.00	-0.00	903.00	200.00	0.00	-0.00	-0.00	-0.00	-0.00	300.00	200.00	0.00	-0.00
264	0.00	0.00	0.00	903.00	200.00	0.00	0.00	-0.00	-0.00	-0.00	300.00	200.00	0.00	-0.00
265	0.00	0.00	0.00	903.00	200.00	0.00	0.00	-0.00	-0.00	-0.00	300.00	200.00	0.00	-0.00
266	-0.00	-0.00	-0.00	903.00	200.00	0.00	-0.00	-0.00	-0.00	-0.00	300.00	200.00	0.00	-0.00
267	-0.00	-0.00	-0.00	903.00	200.00	0.00	-0.00	-0.00	-0.00	-0.00	300.00	200.00	0.00	-0.00
268	-0.00	-0.00	-0.00	903.00	200.00	0.00	-0.00	-0.00	-0.00	-0.00	300.00	200.00	0.00	-0.00
269	-0.00	-0.00	-0.00	903.00	200.00	0.00	-0.00	-0.00	-0.00	-0.00	300.00	200.00	0.00	-0.00
270	-0.00	-0.00	-0.00	903.00	200.00	0.00	-0.00	-0.00	-0.00	-0.00	300.00	200.00	0.00	-0.00
271	0.00	0.00	0.00	903.00	200.00	0.00	0.00	-0.00	-0.00	-0.00	300.00	200.00	0.00	-0.00
272	-0.00	-0.00	-0.00	903.00	200.00	0.00	-0.00	-0.00	-0.00	-0.00	300.00	200.00	0.00	-0.00
273	-0.00	-0.00	-0.00	903.00	200.00	0.00	-0.00	-0.00	-0.00	-0.00	300.00	200.00	0.00	-0.00
274	0.00	0.00	0.00	903.00	200.00	0.00	0.00	-0.00	-0.00	-0.00	300.00	200.00	0.00	-0.00
275	-0.00	-0.00	-0.00	903.00	200.00	0.00	-0.00	-0.00	-0.00	-0.00	300.00	200.00	0.00	-0.00
276	0.00	0.00	0.00	903.00	200.00	0.00	0.00	-0.00	-0.00	-0.00	300.00	200.00	0.00	-0.00
277	-0.00	-0.00	-0.00	903.00	200.00	0.00	-0.00	-0.00	-0.00	-0.00	300.00	200.00	0.00	-0.00
278	-0.00	-0.00	-0.00	903.00	200.00	0.00	-0.00	-0.00	-0.00	-0.00	300.00	200.00	0.00	-0.00
279	-0.00	-0.00	-0.00	903.00	200.00	0.00	-0.00	-0.00	-0.00	-0.00	300.00	200.00	0.00	-0.00
280	-0.00	-0.00	-0.00	903.00	200.00	0.00	-0.00	-0.00	-0.00	-0.00	300.00	200.00	0.00	-0.00
281	0.00	0.00	0.00	903.00	200.00	0.00	0.00	-0.00	-0.00	-0.00	300.00	200.00	0.00	-0.00
282	-0.00	-0.00	-0.00	903.00	200.00	0.00	-0.00	-0.00	-0.00	-0.00	300.00	200.00	0.00	-0.00
283	-0.00	-0.00	-0.00	903.00	200.00	0.00	-0.00	-0.00	-0.00	-0.00	300.00	200.00	0.00	-0.00
284	-0.00	-0.00	-0.00	903.00	200.00	0.00	-0.00	-0.00	-0.00	-0.00	300.00	200.00	0.00	-0.00
285	-0.00	-0.00	-0.00	903.00	200.00	0.00	-0.00	-0.00	-0.00	-0.00	300.00	200.00	0.00	-0.00
286	-0.00	-0.00	-0.00	903.00	200.00	0.00	-0.00	-0.00	-0.00	-0.00	300.00	200.00	0.00	-0.00
287	0.00	0.00	0.00	903.00	200.00	0.00	0.00	-0.00	-0.00	-0.00	300.00	200.00	0.00	-0.00
288	0.00	0.00	0.00	903.00	200.00	0.00	0.00	-0.00	-0.00	-0.00	300.00	200.00	0.00	-0.00
289	-0.00	-0.00	-0.00	903.00	200.00	0.00	-0.00	-0.00	-0.00	-0.00	300.00	200.00	0.00	-0.00
290	-0.00	-0.00	-0.00	903.00	200.00	0.00	-0.00	-0.00	-0.00	-0.00	300.00	200.00	0.00	-0.00
291	0.00	0.00	0.00	903.00	200.00	0.00	0.00	-0.00	-0.00	-0.00	300.00	200.00	0.00	-0.00
292	-0.00	-0.00	-0.00	903.00	200.00	0.00	-0.00	-0.00	-0.00	-0.00	300.00	200.00	0.00	-0.00
293	-0.00	-0.00	-0.00	903.00	200.00	0.00	-0.00	-0.00	-0.00	-0.00	300.00	200.00	0.00	-0.00
294	0.00	0.00	0.00	903.00	200.00	0.00	0.00	-0.00	-0.00	-0.00	300.00	200.00	0.00	-0.00
295	-0.00	-0.00	-0.00	903.00	200.00	0.00	-0.00	-0.00	-0.00	-0.00	300.00	200.00	0.00	-0.00
296	-0.00	-0.00	-0.00	903.00	200.00	0.00	-0.00	-0.00	-0.00	-0.00	300.00	200.00	0.00	-0.00
297	-0.00	-0.00	-0.00	903.00	200.00	0.00	-0.00	-0.00	-0.00	-0.00	300.00	200.00	0.00	-0.00
298	-0.00	-0.00	-0.00	903.00	200.00	0.00	-0.00	-0.00	-0.00	-0.00	300.00	200.00	0.00	-0.00
299	-0.00	-0.00	-0.00	903.00	200.00	0.00	-0.00	-0.00	-0.00	-0.00	300.00	200.00	0.00	-0.00
300	-0.00	-0.00	-0.00	903.00	200.00	0.00	-0.00	-0.00	-0.00	-0.00	300.00	200.00	0.00	-0.00
301	-0.00	-0.00	-0.00	903.00	200.00	0.00	-0.00	-0.00	-0.00	-0.00	300.00	200.00	0.00	-0.00
302	-0.00	-0.00	-0.00	903.00	200.00	0.00	-0.00	-0.00	-0.00	-0.00	300.00	200.00	0.00	-0.00
303	0.00	0.00	0.00	903.00	200.00	0.00	0.00	-0.00	-0.00	-0.00	300.00	200.00	0.00	-0.00
304	-0.00	-0.00	-0.00	903.00	200.00	0.00	-0.00	-0.00	-0.00	-0.00	300.00	200.00	0.00	-0.00
305	-0.00	-0.00	-0.00	903.00	200.00	0.00	-0.00	-0.00	-0.00	-0.00	300.00	200.00	0.00	-0.00
306	0.00	0.00	0.00	903.00	200.00	0.00	0.00	-0.00	-0.00	-0.00	300.00	200.00	0.00	-0.00
307	-0.00	-0.00	-0.00	903.00	200.00	0.00	-0.00	-0.00	-0.00	-0.00	300.00	200.00	0.00	-0.00
308	-0.00	-0.00	-0.00	903.00	200.00	0.00	-0.00	-0.00	-0.00	-0.00	300.00	200.00	0.00	-0.00
309	-0.00	-0.00	-0.00	903.00	200.00	0.00	-0.00	-0.00	-0.00	-0.00	300.00	200.00	0.00	-0.00
310	-0.00	-0.00	-0.00	903.00	200.00	0.00	-0.00	-0.00	-0.00	-0.00	300.00	200.00	0.00	-0.00
311	-0.00	-0.00	-0.00	903.00	200.00	0.00	-0.00	-0.00	-0.00	-0.00	300.00	200.00	0.00	-0.00
312	-0.00	-0.00	-0.00	903.00	200.00	0.00	-0.00	-0.00	-0.00	-0.00	300.00	200.00	0.00	-0.00
313	0.00	0.00	0.00	903.00	200.00	0.00	0.00	-0.00	-0.00	-0.00	300.00	200.00	0.00	-0.00
314	0.00	0.00	0.00	903.00	200.00	0.00	0.00	-0.00	-0.00	-0.00	300.00	200.00	0.00	-0.00
315	-0.00	-0.00	-0.00	903.00	200.00	0.00	-0.00	-0.00	-0.00	-0.00	300.00	200.00	0.00	-0.00
316	-0.00	-0.00	-0.00	903.00	200.00	0.00	-0.00	-0.00	-0.00	-0.00	300.00	200.00	0.00	-0.00
317	0.00	0.00	0.00	903.00	200.00	0.00	0.00	-0.00	-0.00	-0.00	300.00	200.00	0.00	-0.00
318	-0.00	-0.00	-0.00	903.00	200.00	0.00	-0.00	-0.00	-0.00	-0.00	300.00	200.00	0.00	-0.00
319	0.00	0.00	0.00	903.00	200.00	0.00	0.00	-0.00	-0.00	-0.00	300.00	200.00	0.00	-0.00
320	-0.00	-0.00	-0.00	903.00	200.00	0.00	-0.00	-0.00	-0.00	-0.00	300.00	200.00	0.00	-0.00
321	-0.00	-0.00	-0.00	903.00	200.00	0.00	-0.00	0.00	0.00	0.00	300.00	200.00	0.00	0.00
322	-0.00	-0.00	-0.00	903.00	200.00	0.00	-0.00	-0.00	-0.00	-0.00	300.00	200.00	0.00	-0.00
323	24.95	8.93	9.77	1034.25	293.75	0.00	-1533.51	-0.00	-0.00	-0.00	300.00	200.00	0.00	-0.00
324	-0.00	-0.00	-0.00	903.00	200.00	0.00	-0.00	-0.00	-0.00	-0.00	300.00	200.00	0.00	-0.00
325	-0.00	-0.00	-0.00	903.00	200.00	0.00	-0.00	-0.00	-0.00	-0.00	300.00	200.00	0.00	-0.00
326	-0.00	-0.00	-0.00	903.00	200.00	0.00	-0.00	-0.00	-0.00	-0.00	300.00	200.00	0.00	-0.00
327	-0.00	-0.00	-0.00	903.00	200.00	0.00	-0.00	-0.00	-0.00	-0.00	300.00	200.00	0.00	-0.00
328	-0.00	-0.00	-0.00	903.00	200.00	0.00	-0.00	-0.00	-0.00	-0.00	300.00	200.00	0.00	-0.00
329	-0.00	-0.00	-0.00	903.00	200.00	0.00	-0.00	-0.00	-0.00	-0.00	300.00	200.00	0.00	-0.00
330	-0.00	-0.00	-0.00	903.00	200.00	0.00	-0.00	-0.00	-0.00	-0.00	300.00	200.00	0.00	-0.00
331	-0.00	-0.00	-0.00	903.00	200.00	0.00	-0.00	-0.00	-0.00	-0.00	300.00	200.00	0.00	-0.00
332	-0.00	-0.00	-0.00	903.00	200.00	0.00	-0.00	-0.00	-0.00	-0.00	300.00	200.00	0.00	-0.00
333	-0.00	-0.00	-0.00	903.00	200.00	0.00	-0.00	-0.00	-0.00	-0.00	300.00	200.00	0.00	-0.00
334	-0.00	-0.00	-0.00	903.00	200.00	0.00	-0.00	-0.00	-0.00	-0.00	300.00	200.00	0.00	-0.00
335	-0.00	-0.00	-0.00	903.00	200.00	0.00	-0.00	-0.00	-0.00	-0.00	300.00	200.00	0.00	-0.00
336	-0.00	-0.00	-0.00	903.00	200.00	0.00	-0.00	-0.00	-0.00	-0.00	300.00	200.00	0.00	-0.00
337	-0.00	-0.00	-0.00	903.00	200.00	0.00	-0.00	-0.00	-0.00	-0.00	300.00	200.00	0.00	-0.00
338	-0.00	-0.00	-0.00	903.00	200.00	0.00	-0.00	-0.00	-0.00	-0.00	300.00	200.00	0.00	-0.00
339	-0.00	-0.00	-0.00	903.00	200.00	0.00	-0.00	-0.00	-0.00	-0.00	300.00	200.00	0.00	-0.00
340	-0.00	-0.00	-0.00	903.00	200.00	0.00	-0.00	-0.00	-0.00	-0.00	300.00	200.00	0.00	-0.00
341	-0.00	-0.00	-0.00	903.00	200.00	0.00	-0.00	-0.00	-0.00	-0.00	300.00	200.00	0.00	-0.00
342	-0.00	-0.00	-0.00	903.00	200.00	0.00	-0.00	-0.00	-0.00	-0.00	300.00	200.00	0.00	-0.00
343	-0.00	-0.00	-0.00	903.00	200.00	0.00	-0.00	-0.00	-0.00	-0.00	300.00	200.00	0.00	-0.00
344	-0.00	-0.00	-0.00	903.00	200.00	0.00	-0.00	-0.00	-0.00	-0.00	300.00	200.00	0.00	-0.00
345	-0.00	-0.00	-0.00	903.00	200.00	0.00	-0.00	-0.00	-0.00	-0.00	300.00	200.00	0.00	-0.00
346	-0.00	-0.00	-0.00	903.00	200.00	0.00	-0.00	-0.00	-0.00	-0.00	300.00	200.00	0.00	-0.00
347	-0.00	-0.00	-0.00	903.00	200.00	0.00	-0.00	-0.00	-0.00	-0.00	300.00	200.00	0.00	-0.00
348	-0.00	-0.00	-0.00	903.00	200.00	0.00	-0.00	-0.00	-0.00	-0.00	300.00	200.00	0.00	-0.00
349	-0.00	-0.00	-0.00	903.00	200.00	0.00	-0.00	-0.00	-0.00	-0.00	300.00	200.00	0.00	-0.00
350	-0.00	-0.00	-0.00	903.00	200.00	0.00	-0.00	-0.00	-0.00	-0.00	300.00	200.00	0.00	-0.00
351	-0.00	-0.00	-0.00	903.00	200.00	0.00	-0.00	-0.00	-0.00	-0.00	300.00	200.00	0.00	-0.00
352	-0.00	-0.00	-0.00	903.00	200.00	0.00	-0.00	-0.00	-0.00	-0.00	300.00	200.00	0.00	-0.00
353	-0.00	-0.00	-0.00	903.00	200.00	0.00	-0.00	-0.00	-0.00	-0.00	300.00	200.00	0.00	-0.00
354	-0.00	-0.00	-0.00	903.00	200.00	0.00	-0.00	-0.00	-0.00	-0.00	300.00	200.00	0.00	-0.00
355	-0.00	-0.00	-0.00	903.00	200.00	0.00	-0.00	-0.00	-0.00	-0.00	300.00	200.00	0.00	-0.00
356	-0.00	-0.00	-0.00	903.00	200.00	0.00	-0.00	-0.00	-0.00	-0.00	300.00	200.00	0.00	-0.00
357	-0.00	-0.00	-0.00	903.00	200.00	0.00	-0.00	-0.00	-0.00	-0.00	300.00	200.00	0.00	-0.00
358	-0.00	-0.00	-0.00	903.00	200.00	0.00	-0.00	-0.00	-0.00	-0.00	300.00	200.00	0.00	-0.00
359	-0.00	-0.00	-0.00	903.00	200.00	0.00	-0.00	-0.00	-0.00	-0.00	300.00	200.00	0.00	-0.00
360	-0.00	-0.00	-0.00	903.00	200.00	0.00	-0.00	-0.00	-0.00	-0.00	300.00	200.00	0.00	-0.00
361	-0.00	-0.00	-0.00	903.00	200.00	0.00	-0.00	-0.00	-0.00	-0.00	300.00	200.00	0.00	-0.00
362	-0.00	-0.00	-0.00	903.00	200.00	0.00	-0.00	-0.00	-0.00	-0.00	300.00	200.00	0.00	-0.00
363	-0.00	-0.00	-0.00	903.00	200.00	0.00	-0.00	-0.00	-0.00	-0.00	300.00	200.00	0.00	-0.00
364	-0.00	-0.00	-0.00	903.00	200.00	0.00	-0.00	-0.00	-0.00	-0.00	300.00	200.00	0.00	-0.00
365	-0.00	-0.00	-0.00	903.00	200.00	0.00	-0.00	-0.00	-0.00	-0.00	300.00	200.00	0.00	-0.00
366	-0.00	-0.00	-0.00	903.00	200.00	0.00	-0.00	-0.00	-0.00	-0.00	300.00	200.00	0.00	-0.00
367	-0.00	-0.00	-0.00	903.00	200.00	0.00	-0.00	-0.00	-0.00	-0.00	300.00	200.00	0.00	-0.00
368	-0.00	-0.00	-0.00	903.00	200.00	0.00	-0.00	-0.00	-0.00	-0.00	300.00	200.00	0.00	-0.00
369	-0.00	-0.00	-0.00	903.00	200.00	0.00	-0.00	-0.00	-0.00	-0.00	300.00	200.00	0.00	-0.00
370	-0.00	-0.00	-0.00	903.00	200.00	0.00	-0.00	-0.00	-0.00	-0.00	300.00	200.00	0.00	-0.00
371	-0.00	-0.00	-0.00	903.00	200.00	0.00	-0.00	-0.00	-0.00	-0.00	300.00	200.00	0.00	-0.00
372	-0.00	-0.00	-0.00	903.00	200.00	0.00	-0.00	-0.00	-0.00	-0.00	300.00	200.00	0.00	-0.00
373	-0.00	-0.00	-0.00	903.00	200.00	0.00	-0.00	-0.00	-0.00	-0.00	300.00	200.00	0.00	-0.00
374	-0.00	-0.00	-0.00	903.00	200.00	0.00	-0.00	-0.00	-0.00	-0.00	300.00	200.00	0.00	-0.00
375	-0.00	-0.00	-0.00	903.00	200.00	0.00	-0.00	-0.00	-0.00	-0.00	300.00	200.00	0.00	-0.00
376	-0.00	-0.00	-0.00	903.00	200.00	0.00	-0.00	-0.00	-0.00	-0.00	300.00	200.00	0.00	-0.00
377	-0.00	-0.00	-0.00	903.00	200.00	0.00	-0.00	-0.00	-0.00	-0.00	300.00	200.00	0.00	-0.00
378	-0.00	-0.00	-0.00	903.00	200.00	0.00	-0.00	-0.00	-0.00	-0.00	300.00	200.00	0.00	-0.00
379	-0.00	-0.00	-0.00	903.00	200.00	0.00	-0.00	-0.00	-0.00	-0.00	300.00	200.00	0.00	-0.00
380	-0.00	-0.00	-0.00	903.00	200.00	0.00	-0.00	-0.00	-0.00	-0.00	300.00	200.00	0.00	-0.00
381	-0.00	-0.00	-0.00	903.00	200.00	0.00	-0.00	-0.00	-0.00	-0.00	300.00	200.00	0.00	-0.00
382	-0.00	-0.00	-0.00	903.00	200.00	0.00	-0.00	-0.00	-0.00	-0.00	300.00	200.00	0.00	-0.00
383	-0.00	-0.00	-0.00	903.00	200.00	0.00	-0.00	-0.00	-0.00	-0.00	300.00	200.00	0.00	-0.00
384	-0.00	-0.00	-0.00	903.00	200.00	0.00	-0.00	-0.00	-0.00	-0.00	300.00	200.00	0.00	-0.00
385	-0.00	-0.00	-0.00	903.00	200.00	0.00	-0.00	-0.00	-0.00	-0.00	300.00	200.00	0.00	-0.00
386	-0.00	-0.00	-0.00	903.00	200.00	0.00	-0.00	-0.00	-0.00	-0.00	300.00	200.00	0.00	-0.00
387	-0.00	-0.00	-0.00	903.00	200.00	0.00	-0.00	-0.00	-0.00	-0.00	300.00	200.00	0.00	-0.00
388	-0.00	-0.00	-0.00	903.00	200.00	0.00	-0.00	-0.00	-0.00	-0.00	300.00	200.00	0.00	-0.00
389	-0.00	-0.00	-0.00	903.00	200.00	0.00	-0.00	-0.00	-0.00	-0.00	300.00	200.00	0.00	-0.00
390	-0.00	-0.00	-0.00	903.00	200.00	0.00	-0.00	-0.00	-0.00	-0.00	300.00	200.00	0.00	-0.00
391	-0.00	-0.00	-0.00	903.00	200.00	0.00	-0.00	-0.00	-0.00	-0.00	300.00	200.00	0.00	-0.00
392	-0.00	-0.00	-0.00	903.00	200.00	0.00	-0.00	-0.00	-0.00	-0.00	300.00	200.00	0.00	-0.00
393	-0.00	-0.00	-0.00	903.00	200.00	0.00	-0.00	-0.00	-0.00	-0.00	300.00	200.00	0.00	-0.00
394	-0.00	-0.00	-0.00	903.00	200.00	0.00	-0.00	-0.00	-0.00	-0.00	300.00	200.00	0.00	-0.00
395	-0.00	-0.00	-0.00	903.00	200.00	0.00	-0.00	-0.00	-0.00	-0.00	300.00	200.00	0.00	-0.00
396	-0.00	-0.00	-0.00	903.00	200.00	0.00	-0.00	-0.00	-0.00	-0.00	300.00	200.00	0.00	-0.00
397	-0.00	-0.00	-0.00	903.00	200.00	0.00	-0.00	-0.00	-0.00	-0.00	300.00	200.00	0.00	-0.00
398	-0.00	-0.00	-0.00	903.00	200.00	0.00	-0.00	-0.00	-0.00	-0.00	300.00	200.00	0.00	-0.00
399	-0.00	-0.00	-0.00	903.00	200.00	0.00	-0.00	-0.00	-0.00	-0.00	300.00	200.00	0.00	-0.00
400	-0.00	-0.00	-0.00	903.00	200.00	0.00	-0.00	-0.00	-0.00	-0.00	300.00	200.00	0.00	-0.00
401	-0.00	-0.00	-0.00	903.00	200.00	0.00	-0.00	-0.00	-0.00	-0.00	300.00	200.00	0.00	-0.00
402	-0.00	-0.00	-0.00	903.00	200.00	0.00	-0.00	-0.00	-0.00	-0.00	300.00	200.00	0.00	-0.00
403	-0.00	-0.00	-0.00	903.00	200.00	0.00	-0.00	-0.00	-0.00	-0.00	300.00	200.00	0.00	-0.00
404	-0.00	-0.00	-0.00	903.00	200.00	0.00	-0.00	-0.00	-0.00	-0.00	300.00	200.00	0.00	-0.00
405	-0.00	-0.00	-0.00	903.00	200.00	0.00	-0.00	-0.00	-0.00	-0.00	300.00	200.00	0.00	-0.00
406	-0.00	-0.00	-0.00	903.00	200.00	0.00	-0.00	-0.00	-0.00	-0.00	300.00	200.00	0.00	-0.00
407	-0.00	-0.00	-0.00	903.00	200.00	0.00	-0.00	-0.00	-0.00	-0.00	300.00	200.00	0.00	-0.00
408	-0.00	-0.00	-0.00	903.00	200.00	0.00	-0.00	-0.00	-0.00	-0.00	300.00	200.00	0.00	-0.00
409	-0.00	-0.00	-0.00	903.00	200.00	0.00	-0.00	-0.00	-0.00	-0.00	300.00	200.00	0.00	-0.00
410	-0.00	-0.00	-0.00	903.00	200.00	0.00	-0.00	-0.00	-0.00	-0.00	300.00	200.00	0.00	-0.00
411	-0.00	-0.00	-0.00	903.00	200.00	0.00	-0.00	-0.00	-0.00	-0.00	300.00	200.00	0.00	-0.00
412	-0.00	-0.00	-0.00	903.00	200.00	0.00	-0.00	-0.00	-0.00	-0.00	300.00	200.00	0.00	-0.00
413	-0.00	-0.00	-0.00	903.00	200.00	0.00	-0.00	-0.00	-0.00	-0.00	300.00	200.00	0.00	-0.00
414	-0.00	-0.00	-0.00	903.00	200.00	0.00	-0.00	-0.00	-0.00	-0.00	300.00	200.00	0.00	-0.00
415	-0.00	-0.00	-0.00	903.00	200.00	0.00	-0.00	-0.00	-0.00	-0.00	300.00	200.00	0.00	-0.00
416	-0.00	-0.00	-0.00	903.00	200.00	0.00	-0.00	-0.00	-0.00	-0.00	300.00	200.00	0.00	-0.00
417	-0.00	-0.00	-0.00	903.00	200.00	0.00	-0.00	-0.00	-0.00	-0.00	300.00	200.00	0.00	-0.00
418	-0.00	-0.00	-0.00	903.00	200.00	0.00	-0.00	-0.00	-0.00	-0.00	300.00	200.00	0.00	-0.00
419	-0.00	-0.00	-0.00	903.00	200.00	0.00	-0.00	-0.00	-0.00	-0.00	300.00	200.00	0.00	-0.00
420	-0.00	-0.00	-0.00	903.00	200.00	0.00	-0.00	-0.00	-0.00	-0.00	300.00	200.00	0.00	-0.00
421	-0.00	-0.00	-0.00	903.00	200.00	0.00	-0.00	-0.00	-0.00	-0.00	300.00	200.00	0.00	-0.00
422	36.70	-14.72	84.69	1058.68	192.07	0.00	-11800.23	-0.00	-0.00	-0.00	300.00	200.00	0.00	-0.00
423	19.76	-31.05	233.00	1017.54	159.66	0.00	-13536.92	-0.00	-0.00	-0.00	300.00	200.00	0.00	-0.00
424	40.13	-24.80	173.03	1022.84	166.14	0.00	-12829.84	-0.00	-0.00	-0.00	300.00	200.00	0.00	-0.00
425	56.76	-24.41	182.80	1017.69	164.94	0.00	-10771.35	-0.00	-0.00	-0.00	300.00	200.00	0.00	-0.00
426	75.38	-14.65	195.62	1014.86	163.96	0.00	-10645.18	-0.00	-0.00	-0.00	300.00	200.00	0.00	-0.00
427	86.52	-13.35	204.93	1008.66	162.32	0.00	-10363.41	-0.00	-0.00	-0.00	300.00	200.00	0.00	-0.00
428	78.43	-15.64	217.90	1003.63	158.54	0.00	-10626.84	-0.00	-0.00	-0.00	300.00	200.00	0.00	-0.00
429	64.85	-12.51	261.08	990.84	151.02	0.00	-11438.32	-0.00	-0.00	-0.00	300.00	200.00	0.00	-0.00
430	71.26	-1.07	296.17	982.44	146.93	0.00	-11180.95	-0.00	-0.00	-0.00	300.00	200.00	0.00	-0.00
431	92.77	3.74	320.59	975.82	144.31	0.00	-10885.97	-0.00	-0.00	-0.00	300.00	200.00	0.00	-0.00
432	105.06	9.00	346.37	969.87	142.38	0.00	-10134.52	-0.00	-0.00	-0.00	300.00	200.00	0.00	-0.00
433	101.39	9.00	366.36	965.60	140.86	0.00	-8803.29	-0.00	-0.00	-0.00	300.00	200.00	0.00	-0.00
434	97.20	7.55	367.89	963.97	140.27	0.00	-7707.77	-0.00	-0.00	-0.00	300.00	200.00	0.00	-0.00
435	89.49	12.28	363.77	961.89	139.26	0.00	-6662.57	-0.00	-0.00	-0.00	300.00	200.00	0.00	-0.00
436	82.93	17.85	363.16	960.10	138.07	0.00	-5766.49	-0.00	-0.00	-0.00	300.00	200.00	0.00	-0.00
437	79.80	23.96	367.28	957.72	136.68	0.00	-4395.18	-0.00	-0.00	-0.00	300.00	200.00	0.00	-0.00
438	77.82	30.06	376.89	954.01	135.06	0.00	-2650.21	-0.00	-0.00	-0.00	300.00	200.00	0.00	-0.00
439	80.34	33.57	391.54	950.93	133.13	0.00	-1763.16	-0.00	-0.00	-0.00	300.00	200.00	0.00	-0.00
440	83.69	36.16	412.14	948.32	131.95	0.00	-1451.85	-0.00	-0.00	-0.00	300.00	200.00	0.00	-0.00
441	85.68	35.55	440.06	945.65	131.00	0.00	-1179.74	-0.00	-0.00	-0.00	300.00	200.00	0.00	-0.00
442	87.59	32.73	467.99	944.47	130.55	0.00	-1214.57	-0.00	-0.00	-0.00	300.00	200.00	0.00	-0.00
443	89.80	30.67	496.22	943.41	130.01	0.00	-1344.20	-0.00	-0.00	-0.00	300.00	200.00	0.00	-0.00
444	91.32	27.24	525.21	942.48	129.69	0.00	-1407.93	-0.00	-0.00	-0.00	300.00	200.00	0.00	-0.00
445	91.63	24.80	547.94	940.84	129.21	0.00	-1267.70	-0.00	-0.00	-0.00	300.00	200.00	0.00	-0.00
446	90.71	22.81	566.25	939.70	128.59	0.00	-1272.54	-0.00	-0.00	-0.00	300.00	200.00	0.00	-0.00
447	89.19	22.81	584.41	939.42	128.62	0.00	-1200.73	-0.00	-0.00	-0.00	300.00	200.00	0.00	-0.00
448	86.90	23.65	598.75	939.62	129.51	0.00	-1132.18	-0.00	-0.00	-0.00	300.00	200.00	0.00	-0.00
449	84.69	26.93	608.83	939.32	129.67	0.00	-1005.64	-0.00	-0.00	-0.00	300.00	200.00	0.00	-0.00
450	82.17	30.52	616.15	939.18	129.72	0.00	-859.57	-0.00	-0.00	-0.00	300.00	200.00	0.00	-0.00
451	80.18	33.57	621.80	938.78	129.72	0.00	-748.40	-0.00	-0.00	-0.00	300.00	200.00	0.00	-0.00
452	77.82	34.64	626.83	938.71	129.99	0.00	-711.26	-0.00	-0.00	-0.00	300.00	200.00	0.00	-0.00
453	75.76	32.58	633.24	938.93	130.80	0.00	-1194.88	-0.00	-0.00	-0.00	300.00	200.00	0.00	-0.00
454	74.62	33.04	632.63	936.86	129.52	0.00	-1456.46	-0.00	-0.00	-0.00	300.00	200.00	0.00	-0.00
455	70.27	30.21	635.53	937.65	130.52	0.00	-1282.83	-0.00	-0.00	-0.00	300.00	200.00	0.00	-0.00
456	67.37	29.45	633.39	936.90	130.38	0.00	-1522.80	-0.00	-0.00	-0.00	300.00	200.00	0.00	-0.00
457	63.78	26.86	632.32	936.59	130.84	0.00	-1559.59	-0.00	-0.00	-0.00	300.00	200.00	0.00	-0.00
458	60.42	25.33	627.59	936.04	130.85	0.00	-1810.75	-0.00	-0.00	-0.00	300.00	200.00	0.00	-0.00
459	56.99	24.19	622.25	935.52	131.04	0.00	-1946.81	-0.00	-0.00	-0.00	300.00	200.00	0.00	-0.00
460	54.17	23.35	617.07	934.97	131.21	0.00	-2184.07	-0.00	-0.00	-0.00	300.00	200.00	0.00	-0.00
461	50.96	22.74	611.57	934.81	131.39	0.00	-2297.45	-0.00	-0.00	-0.00	300.00	200.00	0.00	-0.00
462	47.68	22.05	605.32	934.46	131.43	0.00	-2452.50	-0.00	-0.00	-0.00	300.00	200.00	0.00	-0.00
463	45.24	21.74	600.28	933.88	131.52	0.00	-2579.55	-0.00	-0.00	-0.00	300.00	200.00	0.00	-0.00
464	42.72	21.21	596.31	933.32	131.78	0.00	-2665.12	-0.00	-0.00	-0.00	300.00	200.00	0.00	-0.00
465	40.59	20.90	592.04	932.61	131.70	0.00	-2818.99	-0.00	-0.00	-0.00	300.00	200.00	0.00	-0.00
466	38.91	20.45	589.90	932.02	131.92	0.00	-2990.66	-0.00	-0.00	-0.00	300.00	200.00	0.00	-0.00
467	37.69	20.45	588.23	931.09	131.83	0.00	-3143.74	-0.00	-0.00	-0.00	300.00	200.00	0.00	-0.00
468	35.78	19.99	587.77	930.41	131.83	0.00	-3239.09	-0.00	-0.00	-0.00	300.00	200.00	0.00	-0.00
469	34.18	20.07	586.70	929.61	131.81	0.00	-3368.19	-0.00	-0.00	-0.00	300.00	200.00	0.00	-0.00
470	32.12	20.14	587.46	929.10	132.05	0.00	-3486.45	-0.00	-0.00	-0.00	300.00	200.00	0.00	-0.00
471	30.21	19.84	588.07	928.30	131.91	0.00	-3657.48	-0.00	-0.00	-0.00	300.00	200.00	0.00	-0.00
472	28.08	19.68	588.68	927.81	132.04	0.00	-3746.80	-0.00	-0.00	-0.00	300.00	200.00	0.00	-0.00
473	25.94	19.53	589.45	927.31	131.97	0.00	-4001.84	-0.00	-0.00	-0.00	300.00	200.00	0.00	-0.00
474	23.42	19.45	590.36	926.73	132.02	0.00	-4067.92	-0.00	-0.00	-0.00	300.00	200.00	0.00	-0.00
475	21.13	19.61	590.21	925.65	132.01	0.00	-4192.71	-0.00	-0.00	-0.00	300.00	200.00	0.00	-0.00
476	18.54	19.61	590.06	924.57	131.73	0.00	-4252.04	-0.00	-0.00	-0.00	300.00	200.00	0.00	-0.00
477	15.64	19.61	590.97	923.45	131.58	0.00	-4400.79	-0.00	-0.00	-0.00	300.00	200.00	0.00	-0.00
478	13.28	19.61	592.50	922.08	131.39	0.00	-4489.28	-0.00	-0.00	-0.00	300.00	200.00	0.00	-0.00
479	11.29	19.61	594.94	920.47	131.21	0.00	-4621.06	-0.00	-0.00	-0.00	300.00	200.00	0.00	-0.00
480	8.70	19.38	598.14	918.61	130.97	0.00	-4633.71	-0.00	-0.00	-0.00	300.00	200.00	0.00	-0.00
481	6.56	19.23	600.89	917.32	130.47	0.00	-4828.53	-0.00	-0.00	-0.00	300.00	200.00	0.00	-0.00
482	4.20	19.45	604.25	915.27	130.25	0.00	-4834.42	-0.00	-0.00	-0.00	300.00	200.00	0.00	-0.00
483	2.14	19.23	608.83	913.15	129.92	0.00	-4945.37	-0.00	-0.00	-0.00	300.00	200.00	0.00	-0.00
484	0.92	19.45	612.03	911.15	129.39	0.00	-5121.32	-0.00	-0.00	-0.00	300.00	200.00	0.00	-0.00
485	-0.69	19.76	615.23	908.95	129.07	0.00	-5401.86	-0.00	-0.00	-0.00	300.00	200.00	0.00	-0.00
486	-2.44	19.84	619.51	906.84	128.72	0.00	-5441.13	-0.00	-0.00	-0.00	300.00	200.00	0.00	-0.00
487	-3.81	19.76	622.71	904.76	128.06	0.00	-5596.91	-0.00	-0.00	-0.00	300.00	200.00	0.00	-0.00
488	-5.04	20.22	625.92	902.56	127.65	0.00	-5783.71	-0.00	-0.00	-0.00	300.00	200.00	0.00	-0.00
489	-7.02	20.29	628.66	900.31	127.18	0.00	-5888.70	-0.00	-0.00	-0.00	300.00	200.00	0.00	-0.00
490	-8.62	20.90	630.04	897.84	126.62	0.00	-5988.63	-0.00	-0.00	-0.00	300.00	200.00	0.00	-0.00
491	-10.22	21.13	630.19	895.59	125.91	0.00	-6043.95	-0.00	-0.00	-0.00	300.00	200.00	0.00	-0.00
492	-11.90	21.74	628.81	892.74	125.07	0.00	-6026.08	-0.00	-0.00	-0.00	300.00	200.00	0.00	-0.00
493	-13.20	22.28	627.29	890.30	124.25	0.00	-6064.44	-0.00	-0.00	-0.00	300.00	200.00	0.00	-0.00
494	-14.95	22.81	625.31	887.63	123.08	0.00	-5983.58	-0.00	-0.00	-0.00	300.00	200.00	0.00	-0.00
495	-15.95	24.26	621.49	884.07	122.17	0.00	-5990.14	-0.00	-0.00	-0.00	300.00	200.00	0.00	-0.00
496	-16.78	25.18	617.83	881.07	121.26	0.00	-5885.38	-0.00	-0.00	-0.00	300.00	200.00	0.00	-0.00
497	-17.85	25.48	613.71	877.94	120.24	0.00	-5856.71	-0.00	-0.00	-0.00	300.00	200.00	0.00	-0.00
498	-19.00	26.17	611.27	874.77	119.57	0.00	-5789.89	-0.00	-0.00	-0.00	300.00	200.00	0.00	-0.00
499	-20.37	27.01	608.98	871.88	118.82	0.00	-5745.52	-0.00	-0.00	-0.00	300.00	200.00	0.00	-0.00
500	-21.82	27.31	607.91	869.04	118.07	0.00	-5593.16	-0.00	-0.00	-0.00	300.00	200.00	0.00	-0.00
501	-23.04	27.54	607.76	865.94	117.45	0.00	-5591.73	-0.00	-0.00	-0.00	300.00	200.00	0.00	-0.00
502	-24.11	28.15	609.13	863.25	116.83	0.00	-5481.72	-0.00	-0.00	-0.00	300.00	200.00	0.00	-0.00
503	-25.10	28.69	610.50	860.19	116.02	0.00	-5292.72	-0.00	-0.00	-0.00	300.00	200.00	0.00	-0.00
504	-26.47	29.07	613.25	857.24	115.30	0.00	-5170.92	-0.00	-0.00	-0.00	300.00	200.00	0.00	-0.00
505	-27.92	29.75	615.54	854.81	114.72	0.00	-5042.65	-0.00	-0.00	-0.00	300.00	200.00	0.00	-0.00
506	-29.22	30.59	617.98	851.89	114.22	0.00	-4879.12	-0.00	-0.00	-0.00	300.00	200.00	0.00	-0.00
507	-30.52	31.43	621.03	848.90	113.71	0.00	-4706.84	-0.00	-0.00	-0.00	300.00	200.00	0.00	-0.00
508	-31.81	32.27	623.47	846.39	113.26	0.00	-4546.07	-0.00	-0.00	-0.00	300.00	200.00	0.00	-0.00
509	-33.95	32.81	624.85	843.81	112.87	0.00	-4438.28	-0.00	-0.00	-0.00	300.00	200.00	0.00	-0.00
510	-36.77	33.26	626.83	841.58	112.66	0.00	-4312.41	-0.00	-0.00	-0.00	300.00	200.00	0.00	-0.00
511	-39.52	34.26	628.97	839.97	112.47	0.00	-4132.07	-0.00	-0.00	-0.00	300.00	200.00	0.00	-0.00
512	-42.50	34.71	629.88	838.17	112.26	0.00	-4046.02	-0.00	-0.00	-0.00	300.00	200.00	0.00	-0.00
513	-46.23	34.87	631.87	836.71	112.15	0.00	-4041.08	-0.00	-0.00	-0.00	300.00	200.00	0.00	-0.00
514	-49.90	34.79	634.00	835.56	112.01	0.00	-4020.93	-0.00	-0.00	-0.00	300.00	200.00	0.00	-0.00
515	-54.17	34.56	635.99	834.69	112.19	0.00	-4006.26	-0.00	-0.00	-0.00	300.00	200.00	0.00	-0.00
516	-58.98	34.71	636.14	833.99	112.07	0.00	-3862.55	-0.00	-0.00	-0.00	300.00	200.00	0.00	-0.00
517	-62.94	34.56	635.07	833.15	111.97	0.00	-3832.33	-0.00	-0.00	-0.00	300.00	200.00	0.00	-0.00
518	-67.06	34.18	632.78	832.47	111.89	0.00	-3856.73	-0.00	-0.00	-0.00	300.00	200.00	0.00	-0.00
519	-71.87	33.87	628.97	832.04	111.64	0.00	-3857.64	-0.00	-0.00	-0.00	300.00	200.00	0.00	-0.00
520	-76.07	34.41	623.78	831.16	111.40	0.00	-3766.11	3.13	2.37	12.82	385.71	250.00	0.00	68.12
521	-80.87	34.79	617.37	831.00	111.27	0.00	-3594.66	11.67	6.87	163.42	388.52	252.85	0.00	-82.45
522	-84.38	35.86	610.81	830.30	111.42	0.00	-3376.75	7.48	2.14	243.68	403.51	261.49	0.00	444.63
523	-85.98	35.48	596.47	828.86	110.97	0.00	-3104.78	35.55	16.94	236.97	386.35	252.41	0.00	80.55
524	-88.73	33.04	581.36	828.51	111.50	0.00	-3167.46	54.93	15.03	278.02	387.60	254.34	0.00	157.58
525	-89.19	31.51	563.35	827.19	111.48	0.00	-3014.72	61.49	12.13	292.82	385.83	254.72	0.00	286.47
526	-89.19	29.60	544.43	825.98	111.66	0.00	-3024.80	48.60	13.89	297.39	382.04	254.28	0.00	102.80
527	-88.96	26.55	522.92	824.56	112.05	0.00	-3208.63	38.15	10.68	301.51	381.22	255.67	0.00	134.47
528	-87.89	23.96	497.44	823.12	112.33	0.00	-3335.89	41.58	7.32	308.69	378.15	256.25	0.00	118.67
529	-85.91	22.13	473.18	821.83	112.48	0.00	-3388.50	53.71	3.66	316.31	373.95	257.40	0.00	-140.13
530	-83.92	19.45	446.78	820.83	112.77	0.00	-3463.49	67.75	-5.72	339.51	367.01	259.24	0.00	-249.68
531	-80.49	17.55	416.11	818.73	112.72	0.00	-3444.12	81.02	-14.80	372.62	360.69	260.77	0.00	-128.86
532	-76.45	14.88	388.79	817.52	113.03	0.00	-3638.27	90.18	-20.07	392.30	356.24	261.30	0.00	-95.57
533	-71.41	12.59	358.58	815.68	113.11	0.00	-3727.72	89.04	-23.80	393.22	353.08	261.93	0.00	-386.22
534	-64.70	9.99	322.72	813.50	112.91	0.00	-3793.40	83.54	-26.40	390.01	351.17	262.21	0.00	-959.60
535	-57.53	6.94	289.00	810.97	112.57	0.00	-3967.31	80.49	-28.69	382.84	349.38	262.50	0.00	-1380.92
536	-49.13	4.43	253.45	808.00	112.22	0.00	-4078.71	78.89	-31.36	381.77	347.48	262.67	0.00	-1600.97
537	-38.38	2.14	212.40	803.22	110.78	0.00	-4144.77	78.13	-32.20	389.71	345.93	262.73	0.00	-1769.09
538	-27.69	0.92	176.54	798.76	109.94	0.00	-4162.39	76.98	-30.75	404.36	344.72	262.42	0.00	-1899.89
539	-15.26	0.92	142.06	790.22	107.41	0.00	-4206.00	75.30	-27.31	423.13	343.71	262.32	0.00	-1964.40
540	-2.52	2.59	107.88	778.25	102.97	0.00	-4101.29	73.85	-23.35	445.40	342.65	262.08	0.00	-2018.66
541	5.49	3.74	86.06	768.96	99.29	0.00	-4057.54	73.39	-19.45	472.26	341.78	261.39	0.00	-2143.12
542	10.30	3.59	70.04	759.21	96.30	0.00	-4100.18	74.01	-16.40	495.91	340.34	261.11	0.00	-2140.26
543	13.20	3.13	55.24	748.03	90.61	0.00	-4209.21	74.69	-14.80	516.66	339.16	260.90	0.00	-2058.70
544	14.27	2.98	42.88	734.32	81.14	0.00	-4375.34	75.23	-14.95	535.74	337.60	260.84	0.00	-2139.70
545	15.03	3.89	32.50	714.27	67.61	0.00	-4505.64	75.91	-16.86	552.06	335.90	260.92	0.00	-2163.10
546	16.71	4.88	23.04	676.51	42.38	0.00	-4800.61	77.06	-20.22	566.41	334.51	261.05	0.00	-2220.09
547	18.31	5.49	16.78	643.91	18.18	0.00	-5133.20	78.05	-24.57	580.44	333.04	261.04	0.00	-2389.13
548	-0.00	-0.00	-0.00	903.00	200.00	0.00	-0.00	79.35	-28.31	592.19	331.77	261.32	0.00	-2451.77
549	-0.00	-0.00	-0.00	903.00	200.00	0.00	-0.00	80.03	-31.28	603.49	330.72	261.29	0.00	-2602.53
550	-0.00	-0.00	-0.00	903.00	200.00	0.00	-0.00	79.73	-33.04	613.71	329.69	261.26	0.00	-2580.70
551	-0.00	-0.00	-0.00	903.00	200.00	0.00	-0.00	78.96	-33.49	622.86	328.81	261.15	0.00	-2560.89
552	19.84	3.51	-6.56	1147.19	400.00	0.00	386.62	76.98	-32.35	629.73	328.35	261.06	0.00	-2439.02
553	19.91	3.66	-6.71	1148.45	386.36	0.00	88.43	73.93	-29.98	636.14	327.70	260.83	0.00	-2339.78
554	19.76	3.20	-6.87	1129.67	373.33	0.00	-24.92	70.65	-27.16	639.95	327.25	260.61	0.00	-2118.88
555	20.07	3.28	-6.71	1162.09	386.36	0.00	74.21	67.06	-24.72	641.02	326.71	260.41	0.00	-1948.74
556	19.84	3.20	-6.41	1160.14	390.48	0.00	162.03	63.25	-22.74	640.87	326.00	260.29	0.00	-1707.09
557	19.76	3.28	-6.87	1136.33	386.67	0.00	153.60	59.66	-21.59	637.97	325.47	260.18	0.00	-1467.35
558	19.84	3.20	-6.56	1154.16	390.70	0.00	162.70	56.46	-21.13	633.24	324.65	260.14	0.00	-1370.60
559	19.84	3.51	-6.87	1136.33	377.78	0.00	-84.77	53.33	-21.13	626.98	323.80	260.06	0.00	-1191.92
560	19.84	3.20	-6.87	1143.00	382.22	0.00	30.35	50.81	-21.29	620.57	323.01	260.00	0.00	-1016.41
561	19.91	3.28	-7.17	1132.79	382.98	0.00	120.28	48.60	-21.29	614.93	322.03	259.85	0.00	-971.00
562	19.68	3.20	-6.71	1148.45	377.27	0.00	-89.47	46.46	-20.98	609.74	320.95	259.81	0.00	-718.36
563	19.91	3.20	-6.56	1147.19	390.70	0.00	176.72	44.78	-20.68	605.47	320.11	259.93	0.00	-539.50
564	19.91	3.28	-6.56	1154.16	381.40	0.00	-50.03	43.33	-19.99	603.03	319.05	259.87	0.00	-297.75
565	19.91	3.28	-6.71	1148.45	386.36	0.00	67.62	42.11	-19.00	602.26	318.17	260.05	0.00	-55.81
566	20.07	3.20	-6.56	1154.16	395.35	0.00	276.79	41.05	-18.39	602.26	317.18	260.10	0.00	150.42
567	19.84	3.20	-6.87	1143.00	382.22	0.00	7.46	39.83	-18.01	602.72	316.10	260.25	0.00	332.04
568	19.91	3.13	-6.56	1154.16	395.35	0.00	289.03	38.53	-17.93	601.81	314.68	260.50	0.00	602.79
569	19.99	3.05	-6.71	1148.45	386.36	0.00	138.02	37.54	-17.47	602.57	313.83	260.67	0.00	710.88
570	19.91	3.05	-6.56	1140.21	390.70	0.00	235.27	35.86	-16.86	604.10	312.88	261.38	0.00	861.75
571	19.99	2.98	-6.87	1149.67	377.78	0.00	-18.48	33.42	-16.48	606.08	312.46	261.98	0.00	1017.82
572	19.91	3.13	-6.87	1143.00	382.22	0.00	62.56	31.13	-17.17	608.06	311.97	262.43	0.00	1096.07
573	19.91	3.28	-6.56	1140.21	390.70	0.00	158.09	28.92	-18.01	608.37	311.21	263.05	0.00	1269.81
574	19.84	2.98	-7.02	1124.74	373.91	0.00	-48.10	26.32	-18.54	609.44	310.59	263.55	0.00	1342.52
575	19.68	3.20	-6.71	1148.45	386.36	0.00	43.70	24.11	-19.23	611.42	310.18	264.19	0.00	1422.82
576	19.91	3.05	-6.71	1148.45	390.91	0.00	214.32	21.97	-19.91	613.10	309.41	264.56	0.00	1537.21
577	19.84	2.98	-6.41	1145.86	390.48	0.00	240.51	19.53	-20.75	614.47	309.09	264.86	0.00	1752.99
578	19.76	3.05	-6.56	1133.23	390.70	0.00	250.35	17.24	-20.75	617.52	308.75	264.99	0.00	1874.25
579	19.84	3.05	-6.87	1149.67	382.22	0.00	0.85	14.95	-20.75	619.51	308.05	265.32	0.00	1967.89
580	19.84	3.13	-6.87	1123.00	382.22	0.00	88.33	12.82	-21.29	623.02	307.35	265.39	0.00	2230.53
581	19.84	3.05	-6.56	1154.16	395.35	0.00	270.40	10.68	-21.29	625.31	306.81	265.50	0.00	2446.66
582	-0.00	-0.00	-0.00	903.00	200.00	0.00	-0.00	8.77	-21.21	627.75	306.20	265.53	0.00	2537.49
583	19.84	3.05	-6.71	1141.64	381.82	0.00	63.12	6.33	-21.13	630.65	305.88	265.42	0.00	2690.04
584	19.76	2.98	-6.41	1160.14	385.71	0.00	66.48	3.81	-21.21	633.09	305.57	265.41	0.00	2816.66
585	19.91	3.20	-7.02	1124.74	378.26	0.00	0.99	1.45	-21.67	634.61	305.55	265.50	0.00	2984.76
586	19.84	3.20	-6.56	1147.19	395.35	0.00	277.32	-1.45	-21.74	635.99	305.40	265.26	0.00	3181.35
587	19.76	2.90	-6.41	1153.00	395.24	0.00	295.00	-4.27	-22.13	636.90	305.25	265.26	0.00	3270.49
588	19.84	3.13	-6.41	1160.14	400.00	0.00	347.68	-7.55	-22.20	636.44	305.25	265.07	0.00	3332.99
589	19.84	3.13	-7.02	1137.78	378.26	0.00	-59.38	-10.68	-22.58	636.29	305.11	265.04	0.00	3471.90
590	19.76	3.13	-6.56	1147.19	390.70	0.00	166.25	-13.35	-22.43	636.44	304.89	264.83	0.00	3592.91
591	19.76	3.13	-6.87	1143.00	377.78	0.00	-144.62	-15.41	-22.58	635.22	304.68	264.57	0.00	3642.55
592	19.84	3.05	-6.71	1134.82	390.91	0.00	172.70	-17.55	-22.66	633.85	304.33	264.42	0.00	3705.63
593	19.99	3.05	-6.71	1148.45	386.36	0.00	115.13	-19.53	-22.20	631.10	303.55	264.41	0.00	3741.86
594	19.91	3.13	-6.71	1148.45	381.82	0.00	-31.21	-21.06	-22.20	628.05	302.84	264.29	0.00	3813.50
595	20.07	3.13	-6.71	1141.64	395.45	0.00	268.59	-23.12	-22.20	625.46	301.46	264.02	0.00	3908.48
596	19.91	3.05	-6.41	1160.14	390.48	0.00	124.25	-24.57	-22.13	622.71	300.00	264.00	0.00	3920.80
597	19.91	3.05	-6.41	1145.86	395.24	0.00	285.56	-25.86	-21.59	620.12	298.15	263.83	0.00	3894.03
598	19.91	3.13	-6.56	1140.21	395.35	0.00	264.01	-26.63	-21.13	617.68	296.07	263.69	0.00	3966.19
599	19.84	3.05	-6.71	1148.45	381.82	0.00	-72.13	-27.85	-20.90	615.39	293.97	263.77	0.00	4026.15
600	20.07	3.13	-6.87	1129.67	391.11	0.00	264.66	-28.46	-20.83	614.17	291.58	263.70	0.00	4100.03
601	20.14	3.20	-7.02	1144.30	382.61	0.00	-1.99	-29.07	-20.68	612.34	288.71	263.74	0.00	4093.54
602	20.07	3.20	-6.87	1136.33	391.11	0.00	180.22	-29.60	-20.90	611.11	285.92	263.72	0.00	4136.50
603	20.07	3.13	-6.71	1148.45	395.45	0.00	270.15	-29.30	-21.36	610.05	282.82	263.68	0.00	4107.27
604	20.14	3.20	-7.17	1139.17	370.21	0.00	-258.10	-28.76	-21.82	610.05	278.76	263.68	0.00	4113.66
605	20.22	3.05	-6.41	1160.14	395.24	0.00	232.88	-28.53	-22.28	610.05	275.16	263.78	0.00	4104.08
606	20.29	3.05	-6.41	1160.14	390.48	0.00	128.25	-28.46	-22.74	610.35	271.50	264.05	0.00	4166.90
607	20.14	2.98	-6.87	1143.00	386.67	0.00	115.97	-28.53	-23.42	611.88	267.53	264.09	0.00	4185.68
608	20.22	2.98	-6.56	1154.16	390.70	0.00	132.72	-28.69	-24.03	614.32	263.93	264.23	0.00	4157.10
609	20.37	2.98	-6.87	1136.33	386.67	0.00	178.53	-28.69	-25.10	617.37	260.26	264.16	0.00	4211.40
610	20.37	3.05	-6.71	1141.64	386.36	0.00	115.48	-28.61	-25.94	620.42	255.95	264.24	0.00	4160.58
611	20.45	3.05	-6.71	1155.27	395.45	0.00	273.96	-28.53	-26.63	624.24	252.04	264.29	0.00	4144.20
612	20.45	3.20	-6.87	1136.33	382.22	0.00	2.71	-29.22	-27.01	629.27	248.64	264.11	0.00	4178.18
613	20.52	3.13	-6.26	1166.41	395.12	0.00	182.17	-30.67	-27.77	635.68	244.98	263.80	0.00	4137.07
614	20.45	3.13	-6.87	1143.00	382.22	0.00	-46.12	-32.35	-27.62	641.63	241.85	263.83	0.00	4157.11
615	20.52	3.20	-6.87	1136.33	391.11	0.00	153.27	-34.18	-27.62	647.43	238.84	263.68	0.00	4190.90
616	20.75	3.13	-6.41	1167.29	400.00	0.00	348.23	-37.00	-27.31	654.75	236.10	263.25	0.00	4268.48
617	20.75	2.98	-6.71	1141.64	390.91	0.00	230.44	-39.75	-27.01	660.71	233.49	263.09	0.00	4255.84
618	20.83	3.20	-6.87	1143.00	386.67	0.00	74.77	-42.72	-26.55	665.59	231.16	263.09	0.00	4265.71
619	20.75	2.98	-6.71	1148.45	395.45	0.00	281.59	-46.69	-26.32	671.69	229.05	262.93	0.00	4372.66
620	20.75	3.20	-6.41	1160.14	395.24	0.00	137.69	-50.89	-26.70	675.81	227.39	262.99	0.00	4285.34
621	20.83	3.20	-6.71	1148.45	381.82	0.00	-43.70	-55.31	-26.93	679.32	225.88	262.98	0.00	4201.63
622	20.52	3.05	-6.26	1166.41	400.00	0.00	256.61	-60.35	-27.16	680.69	224.68	263.04	0.00	4175.22
623	20.90	3.05	-6.71	1141.64	377.27	0.00	-135.25	-64.70	-27.62	679.63	223.48	263.31	0.00	4090.21
624	21.36	2.90	-6.56	1154.16	400.00	0.00	385.73	-67.90	-29.98	678.71	222.23	263.04	0.00	4374.16
625	21.21	2.82	-7.02	1118.22	386.96	0.00	153.42	-73.62	-24.26	668.49	221.66	263.32	0.00	4401.07
626	-0.00	-0.00	-0.00	903.00	200.00	0.00	-0.00	-73.24	-26.40	658.57	220.55	263.21	0.00	3962.13
627	20.90	1.91	-6.71	1155.27	395.45	0.00	400.37	-77.90	-25.63	643.01	219.34	263.22	0.00	3605.11
628	22.28	2.59	-6.56	1140.21	390.70	0.00	543.11	-80.72	-22.74	625.31	218.30	262.96	0.00	3657.90
629	20.37	2.67	-6.56	1154.16	400.00	0.00	359.29	-83.01	-22.58	605.16	217.02	262.68	0.00	3359.90
630	-0.00	-0.00	-0.00	903.00	200.00	0.00	-0.00	-83.92	-19.76	583.19	216.25	262.53	0.00	3419.67
631	21.90	2.90	-6.41	1160.14	390.48	0.00	129.34	-84.00	-18.54	557.56	214.94	262.12	0.00	3206.85
632	21.36	2.67	-6.41	1153.00	395.24	0.00	92.82	-82.70	-17.93	530.85	214.03	262.03	0.00	2941.63
633	-0.00	-0.00	-0.00	903.00	200.00	0.00	-0.00	-81.41	-16.10	503.85	213.23	261.66	0.00	2899.30
634	21.90	2.59	-6.41	1153.00	395.24	0.00	170.39	-79.57	-15.34	471.65	211.97	261.53	0.00	2519.73
635	-0.00	-0.00	-0.00	903.00	200.00	0.00	-0.00	-77.13	-14.27	441.44	211.23	261.11	0.00	2282.37
636	22.13	2.67	-6.41	1145.86	400.00	0.00	343.32	-74.16	-13.05	409.55	210.36	261.18	0.00	2007.05
637	21.97	2.44	-6.26	1166.41	395.12	0.00	165.24	-70.95	-11.52	373.54	209.31	260.70	0.00	1743.54
638	22.05	2.67	-6.41	1145.86	395.24	0.00	223.07	-66.60	-10.15	339.36	208.95	260.61	0.00	1470.66
639	-0.00	-0.00	-0.00	903.00	200.00	0.00	-0.00	-61.42	-8.85	305.02	208.15	260.33	0.00	1295.48
640	22.28	2.59	-6.41	1145.86	385.71	0.00	5.45	-54.47	-7.40	266.11	206.59	260.09	0.00	1070.72
641	-0.00	-0.00	-0.00	903.00	200.00	0.00	-0.00	-48.14	-6.64	229.19	204.93	260.05	0.00	872.42
642	22.05	2.90	-6.56	1133.23	390.70	0.00	172.64	-40.51	-6.10	194.24	204.08	259.86	0.00	766.13
643	22.05	2.90	-6.26	1144.46	400.00	0.00	368.07	-31.97	-5.26	155.18	201.47	259.39	0.00	695.59
644	-0.00	-0.00	-0.00	903.00	200.00	0.00	-0.00	-23.96	-5.42	121.61	199.12	258.22	0.00	576.56
645	22.05	2.90	-6.41	1138.71	395.24	0.00	279.74	-17.01	-5.11	93.08	194.26	257.70	0.00	491.90
646	22.20	2.67	-6.71	1141.64	386.36	0.00	89.99	-9.38	-4.43	71.11	189.91	256.22	0.00	404.33
647	22.13	2.90	-6.41	1138.71	390.48	0.00	120.62	-3.89	-4.27	58.44	186.42	254.83	0.00	422.92
648	22.20	2.75	-6.41	1145.86	395.24	0.00	257.22	-0.31	-3.66	49.29	187.62	252.63	0.00	350.57
649	22.05	2.67	-6.56	1140.21	376.74	0.00	-192.51	1.68	-3.28	39.06	180.47	250.78	0.00	219.52
650	-0.00	-0.00	-0.00	903.00	200.00	0.00	-0.00	3.28	-3.20	31.59	185.51	247.34	0.00	223.32
651	22.35	2.59	-6.41	1145.86	390.48	0.00	148.95	4.20	-3.05	24.57	186.34	247.20	0.00	194.53
652	22.43	3.05	-6.41	1153.00	390.48	0.00	53.41	4.04	-2.59	18.31	180.00	241.67	0.00	131.86
653	22.51	2.98	-6.26	1159.10	395.12	0.00	219.21	3.36	-2.59	13.43	187.50	245.45	0.00	112.53
654	22.05	2.90	-6.71	1128.00	386.36	0.00	160.91	2.29	-1.83	9.00	193.22	244.07	0.00	134.23
655	-0.00	-0.00	-0.00	903.00	200.00	0.00	-0.00	-0.00	-0.00	-0.00	300.00	200.00	0.00	-0.00
656	22.35	3.05	-6.26	1151.78	395.12	0.00	260.89	-0.00	-0.00	-0.00	300.00	200.00	0.00	-0.00
657	22.13	2.82	-6.26	1144.46	395.12	0.00	316.71	-0.00	-0.00	-0.00	300.00	200.00	0.00	-0.00
658	22.20	3.20	-6.41	1138.71	380.95	0.00	-79.56	-0.00	-0.00	-0.00	300.00	200.00	0.00	-0.00
659	22.13	2.90	-6.41	1153.00	400.00	0.00	404.36	-0.00	-0.00	-0.00	300.00	200.00	0.00	-0.00
660	22.13	3.13	-6.56	1140.21	381.40	0.00	-47.37	-0.00	-0.00	-0.00	300.00	200.00	0.00	-0.00
661	22.05	3.05	-6.41	1138.71	385.71	0.00	79.56	-0.00	-0.00	-0.00	300.00	200.00	0.00	-0.00
662	22.05	3.13	-6.71	1128.00	381.82	0.00	32.08	-0.00	-0.00	-0.00	300.00	200.00	0.00	-0.00
663	21.97	3.05	-6.26	1137.15	400.00	0.00	452.74	-0.00	-0.00	-0.00	300.00	200.00	0.00	-0.00
664	-0.00	-0.00	-0.00	903.00	200.00	0.00	-0.00	-0.00	-0.00	-0.00	300.00	200.00	0.00	-0.00
665	-0.00	-0.00	-0.00	903.00	200.00	0.00	-0.00	-0.00	-0.00	-0.00	300.00	200.00	0.00	-0.00
666	21.82	3.20	-6.41	1138.71	390.48	0.00	196.55	-0.00	-0.00	-0.00	300.00	200.00	0.00	-0.00
667	21.90	3.20	-6.41	1145.86	390.48	0.00	188.19	-0.00	-0.00	-0.00	300.00	200.00	0.00	-0.00
668	-0.00	-0.00	-0.00	903.00	200.00	0.00	-0.00	-0.00	-0.00	-0.00	300.00	200.00	0.00	-0.00
669	21.82	3.20	-6.26	1151.78	400.00	0.00	385.38	-0.00	-0.00	-0.00	300.00	200.00	0.00	-0.00
670	21.97	3.59	-6.41	1145.86	400.00	0.00	365.12	-0.00	-0.00	-0.00	300.00	200.00	0.00	-0.00
671	-0.00	-0.00	-0.00	903.00	200.00	0.00	-0.00	-0.00	-0.00	-0.00	300.00	200.00	0.00	-0.00
672	21.67	3.20	-6.26	1151.78	395.12	0.00	272.05	-0.00	-0.00	-0.00	300.00	200.00	0.00	-0.00
673	21.74	3.20	-6.71	1134.82	386.36	0.00	173.74	-0.00	-0.00	-0.00	300.00	200.00	0.00	-0.00
674	21.82	3.20	-6.41	1138.71	395.24	0.00	369.12	-0.00	-0.00	-0.00	300.00	200.00	0.00	-0.00
675	21.74	3.28	-6.26	1151.78	400.00	0.00	396.91	-0.00	-0.00	-0.00	300.00	200.00	0.00	-0.00
676	-0.00	-0.00	-0.00	903.00	200.00	0.00	-0.00	-0.00	-0.00	-0.00	300.00	200.00	0.00	-0.00
677	21.74	3.28	-6.56	1133.23	386.05	0.00	108.59	-0.00	-0.00	-0.00	300.00	200.00	0.00	-0.00
678	-0.00	-0.00	-0.00	903.00	200.00	0.00	-0.00	-0.00	-0.00	-0.00	300.00	200.00	0.00	-0.00
679	21.51	3.28	-6.41	1138.71	395.24	0.00	245.78	-0.00	-0.00	-0.00	300.00	200.00	0.00	-0.00
680	21.51	3.20	-6.56	1133.23	386.05	0.00	152.23	-0.00	-0.00	-0.00	300.00	200.00	0.00	-0.00
681	21.67	3.28	-6.56	1133.23	395.35	0.00	341.73	-0.00	-0.00	-0.00	300.00	200.00	0.00	-0.00
682	21.67	3.36	-6.56	1140.21	400.00	0.00	401.52	-0.00	-0.00	-0.00	300.00	200.00	0.00	-0.00
683	21.67	3.36	-6.56	1140.21	386.05	0.00	122.07	-0.00	-0.00	-0.00	300.00	200.00	0.00	-0.00
684	21.74	3.36	-6.41	1153.00	395.24	0.00	316.07	-0.00	-0.00	-0.00	300.00	200.00	0.00	-0.00
685	-0.00	-0.00	-0.00	903.00	200.00	0.00	-0.00	-0.00	-0.00	-0.00	300.00	200.00	0.00	-0.00
686	21.51	3.13	-6.56	1140.21	395.35	0.00	325.23	-0.00	-0.00	-0.00	300.00	200.00	0.00	-0.00
687	21.44	3.20	-6.41	1138.71	395.24	0.00	317.53	-0.00	-0.00	-0.00	300.00	200.00	0.00	-0.00
688	21.74	3.51	-6.41	1167.29	385.71	0.00	66.48	-0.00	-0.00	-0.00	300.00	200.00	0.00	-0.00
689	-0.00	-0.00	-0.00	903.00	200.00	0.00	-0.00	-0.00	-0.00	-0.00	300.00	200.00	0.00	-0.00
690	-0.00	-0.00	-0.00	903.00	200.00	0.00	-0.00	-0.00	-0.00	-0.00	300.00	200.00	0.00	-0.00
691	21.51	3.28	-6.41	1138.71	400.00	0.00	485.56	-0.00	-0.00	-0.00	300.00	200.00	0.00	-0.00
692	21.67	3.36	-6.41	1145.86	390.48	0.00	267.76	-0.00	-0.00	-0.00	300.00	200.00	0.00	-0.00
693	21.44	3.36	-6.56	1147.19	395.35	0.00	324.16	-0.00	-0.00	-0.00	300.00	200.00	0.00	-0.00
694	-0.00	-0.00	-0.00	903.00	200.00	0.00	-0.00	-0.00	-0.00	-0.00	300.00	200.00	0.00	-0.00
695	21.44	3.20	-6.26	1151.78	395.12	0.00	341.83	-0.00	-0.00	-0.00	300.00	200.00	0.00	-0.00
696	21.36	3.36	-6.56	1154.16	376.74	0.00	-157.38	-0.00	-0.00	-0.00	300.00	200.00	0.00	-0.00
697	21.36	3.51	-6.56	1133.23	390.70	0.00	175.83	-0.00	-0.00	-0.00	300.00	200.00	0.00	-0.00
698	-0.00	-0.00	-0.00	903.00	200.00	0.00	-0.00	-0.00	-0.00	-0.00	300.00	200.00	0.00	-0.00
699	21.36	3.66	-6.71	1128.00	386.36	0.00	158.83	-0.00	-0.00	-0.00	300.00	200.00	0.00	-0.00
700	-0.00	-0.00	-0.00	903.00	200.00	0.00	-0.00	-0.00	-0.00	-0.00	300.00	200.00	0.00	-0.00
701	21.36	3.36	-6.56	1140.21	395.35	0.00	286.90	-0.00	-0.00	-0.00	300.00	200.00	0.00	-0.00
702	21.67	3.59	-6.71	1128.00	386.36	0.00	209.98	-0.00	-0.00	-0.00	300.00	200.00	0.00	-0.00
703	21.44	3.59	-6.41	1160.14	395.24	0.00	242.32	-0.00	-0.00	-0.00	300.00	200.00	0.00	-0.00
704	21.06	3.66	-6.41	1145.86	395.24	0.00	200.54	-0.00	-0.00	-0.00	300.00	200.00	0.00	-0.00
705	-0.00	-0.00	-0.00	903.00	200.00	0.00	-0.00	-0.00	-0.00	-0.00	300.00	200.00	0.00	-0.00
706	21.51	3.66	-6.71	1141.64	381.82	0.00	39.53	-0.00	-0.00	-0.00	300.00	200.00	0.00	-0.00
707	21.21	3.59	-6.71	1141.64	390.91	0.00	172.18	-0.00	-0.00	-0.00	300.00	200.00	0.00	-0.00
708	21.44	3.51	-6.26	1151.78	400.00	0.00	370.49	-0.00	-0.00	-0.00	300.00	200.00	0.00	-0.00
709	-0.00	-0.00	-0.00	903.00	200.00	0.00	-0.00	-0.00	-0.00	-0.00	300.00	200.00	0.00	-0.00
710	-0.00	-0.00	-0.00	903.00	200.00	0.00	-0.00	-0.00	-0.00	-0.00	300.00	200.00	0.00	-0.00
711	-0.00	-0.00	-0.00	903.00	200.00	0.00	-0.00	-0.00	-0.00	-0.00	300.00	200.00	0.00	-0.00
712	21.44	3.36	-6.71	1134.82	386.36	0.00	127.27	-0.00	-0.00	-0.00	300.00	200.00	0.00	-0.00
713	21.29	3.51	-6.41	1145.86	390.48	0.00	112.26	-0.00	-0.00	-0.00	300.00	200.00	0.00	-0.00
714	21.44	3.51	-6.26	1166.41	400.00	0.00	319.13	-0.00	-0.00	-0.00	300.00	200.00	0.00	-0.00
715	-0.00	-0.00	-0.00	903.00	200.00	0.00	-0.00	-0.00	-0.00	-0.00	300.00	200.00	0.00	-0.00
716	21.29	3.28	-6.71	1134.82	386.36	0.00	185.19	-0.00	-0.00	-0.00	300.00	200.00	0.00	-0.00
717	21.21	3.36	-6.71	1134.82	386.36	0.00	84.62	-0.00	-0.00	-0.00	300.00	200.00	0.00	-0.00
718	21.36	3.36	-6.56	1147.19	390.70	0.00	255.67	-0.00	-0.00	-0.00	300.00	200.00	0.00	-0.00
719	21.21	3.28	-6.41	1138.71	395.24	0.00	369.30	-0.00	-0.00	-0.00	300.00	200.00	0.00	-0.00
720	21.13	3.36	-6.56	1147.19	395.35	0.00	287.43	-0.00	-0.00	-0.00	300.00	200.00	0.00	-0.00
721	21.13	3.28	-6.56	1133.23	390.70	0.00	276.43	-0.00	-0.00	-0.00	300.00	200.00	0.00	-0.00
722	-0.00	-0.00	-0.00	903.00	200.00	0.00	-0.00	-0.00	-0.00	-0.00	300.00	200.00	0.00	-0.00
723	20.98	3.59	-6.71	1148.45	390.91	0.00	172.70	-0.00	-0.00	-0.00	300.00	200.00	0.00	-0.00
724	21.06	3.66	-6.56	1140.21	386.05	0.00	96.34	-0.00	-0.00	-0.00	300.00	200.00	0.00	-0.00
725	20.90	3.51	-6.71	1148.45	390.91	0.00	153.98	-0.00	-0.00	-0.00	300.00	200.00	0.00	-0.00
726	-0.00	-0.00	-0.00	903.00	200.00	0.00	-0.00	-0.00	-0.00	-0.00	300.00	200.00	0.00	-0.00
727	20.90	3.51	-6.56	1154.16	390.70	0.00	198.19	-0.00	-0.00	-0.00	300.00	200.00	0.00	-0.00
728	-0.00	-0.00	-0.00	903.00	200.00	0.00	-0.00	-0.00	-0.00	-0.00	300.00	200.00	0.00	-0.00
729	20.98	1.75	-6.56	1168.12	395.35	0.00	177.25	-0.00	-0.00	-0.00	300.00	200.00	0.00	-0.00
730	20.83	3.05	-6.71	1134.82	386.36	0.00	244.49	-0.00	-0.00	-0.00	300.00	200.00	0.00	-0.00
731	20.90	2.44	-6.87	1143.00	373.33	0.00	-235.49	-0.00	-0.00	-0.00	300.00	200.00	0.00	-0.00
732	-0.00	-0.00	-0.00	903.00	200.00	0.00	-0.00	-0.00	-0.00	-0.00	300.00	200.00	0.00	-0.00
733	-0.00	-0.00	-0.00	903.00	200.00	0.00	-0.00	-0.00	-0.00	-0.00	300.00	200.00	0.00	-0.00
734	20.75	3.05	-6.87	1129.67	382.22	0.00	-68.83	-0.00	-0.00	-0.00	300.00	200.00	0.00	-0.00
735	20.75	3.20	-6.41	1145.86	400.00	0.00	259.40	-0.00	-0.00	-0.00	300.00	200.00	0.00	-0.00
736	20.83	2.82	-6.56	1161.14	386.05	0.00	125.09	-0.00	-0.00	-0.00	300.00	200.00	0.00	-0.00
737	20.52	3.13	-6.56	1140.21	390.70	0.00	150.46	-0.00	-0.00	-0.00	300.00	200.00	0.00	-0.00
738	20.83	3.05	-6.26	1159.10	400.00	0.00	294.20	-0.00	-0.00	-0.00	300.00	200.00	0.00	-0.00
739	20.68	2.90	-6.56	1154.16	390.70	0.00	170.51	-0.00	-0.00	-0.00	300.00	200.00	0.00	-0.00
740	20.75	2.82	-6.71	1134.82	386.36	0.00	100.22	-0.00	-0.00	-0.00	300.00	200.00	0.00	-0.00
741	-0.00	-0.00	-0.00	903.00	200.00	0.00	-0.00	-0.00	-0.00	-0.00	300.00	200.00	0.00	-0.00
742	20.45	2.98	-6.56	1147.19	400.00	0.00	341.55	-0.00	-0.00	-0.00	300.00	200.00	0.00	-0.00
743	20.45	2.90	-6.56	1154.16	390.70	0.00	195.53	-0.00	-0.00	-0.00	300.00	200.00	0.00	-0.00
744	20.37	2.98	-6.71	1148.45	395.45	0.00	229.92	-0.00	-0.00	-0.00	300.00	200.00	0.00	-0.00
745	20.22	3.13	-6.71	1141.64	386.36	0.00	91.73	-0.00	-0.00	-0.00	300.00	200.00	0.00	-0.00
746	20.14	2.90	-6.87	1129.67	386.67	0.00	127.16	-0.00	-0.00	-0.00	300.00	200.00	0.00	-0.00
747	20.14	2.98	-6.56	1147.19	390.70	0.00	116.04	-0.00	-0.00	-0.00	300.00	200.00	0.00	-0.00
748	20.29	2.75	-6.71	1148.45	390.91	0.00	201.83	-0.00	-0.00	-0.00	300.00	200.00	0.00	-0.00
749	20.45	2.82	-6.71	1141.64	381.82	0.00	45.60	-0.00	-0.00	-0.00	300.00	200.00	0.00	-0.00
750	20.52	2.82	-6.71	1141.64	386.36	0.00	152.76	-0.00	-0.00	-0.00	300.00	200.00	0.00	-0.00
751	20.45	2.82	-6.56	1147.19	400.00	0.00	355.92	-0.00	-0.00	-0.00	300.00	200.00	0.00	-0.00
752	20.45	2.59	-6.56	1140.21	395.35	0.00	243.25	-0.00	-0.00	-0.00	300.00	200.00	0.00	-0.00
753	20.37	2.82	-6.56	1140.21	386.05	0.00	76.12	-0.00	-0.00	-0.00	300.00	200.00	0.00	-0.00
754	20.68	2.67	-6.87	1123.00	391.11	0.00	251.09	-0.00	-0.00	-0.00	300.00	200.00	0.00	-0.00
755	20.45	2.82	-6.56	1147.19	395.35	0.00	192.15	-0.00	-0.00	-0.00	300.00	200.00	0.00	-0.00
756	20.75	2.59	-6.71	1141.64	395.45	0.00	324.25	-0.00	-0.00	-0.00	300.00	200.00	0.00	-0.00
757	20.68	2.82	-6.71	1141.64	400.00	0.00	325.81	-0.00	-0.00	-0.00	300.00	200.00	0.00	-0.00
758	20.68	2.59	-6.71	1148.45	390.91	0.00	174.78	-0.00	-0.00	-0.00	300.00	200.00	0.00	-0.00
759	20.68	2.67	-6.71	1128.00	386.36	0.00	93.81	-0.00	-0.00	-0.00	300.00	200.00	0.00	-0.00
760	20.75	2.67	-6.71	1148.45	386.36	0.00	53.41	-0.00	-0.00	-0.00	300.00	200.00	0.00	-0.00
761	20.75	2.67	-6.41	1160.14	400.00	0.00	259.40	-0.00	-0.00	-0.00	300.00	200.00	0.00	-0.00
762	20.75	2.75	-6.71	1148.45	381.82	0.00	-59.65	-0.00	-0.00	-0.00	300.00	200.00	0.00	-0.00
763	20.75	2.90	-6.56	1126.26	395.35	0.00	270.93	-0.00	-0.00	-0.00	300.00	200.00	0.00	-0.00
764	20.68	2.67	-6.71	1134.82	386.36	0.00	75.60	-0.00	-0.00	-0.00	300.00	200.00	0.00	-0.00
765	20.75	2.82	-6.56	1154.16	400.00	0.00	328.60	-0.00	-0.00	-0.00	300.00	200.00	0.00	-0.00
766	20.45	2.67	-6.71	1128.00	386.36	0.00	51.15	-0.00	-0.00	-0.00	300.00	200.00	0.00	-0.00
767	20.68	2.67	-6.87	1136.33	377.78	0.00	-83.08	-0.00	-0.00	-0.00	300.00	200.00	0.00	-0.00
768	20.83	2.75	-6.56	1154.16	390.70	0.00	169.27	-0.00	-0.00	-0.00	300.00	200.00	0.00	-0.00
769	20.75	2.67	-7.02	1124.74	378.26	0.00	-5.64	-0.00	-0.00	-0.00	300.00	200.00	0.00	-0.00
770	20.75	2.67	-6.71	1148.45	386.36	0.00	53.41	-0.00	-0.00	-0.00	300.00	200.00	0.00	-0.00
771	-0.00	-0.00	-0.00	903.00	200.00	0.00	-0.00	-0.00	-0.00	-0.00	300.00	200.00	0.00	-0.00
772	20.68	2.75	-6.71	1148.45	390.91	0.00	137.33	-0.00	-0.00	-0.00	300.00	200.00	0.00	-0.00
773	20.45	2.82	-6.71	1148.45	390.91	0.00	74.91	-0.00	-0.00	-0.00	300.00	200.00	0.00	-0.00
774	20.83	2.67	-6.56	1154.16	400.00	0.00	359.29	-0.00	-0.00	-0.00	300.00	200.00	0.00	-0.00
775	20.37	2.75	-6.56	1147.19	395.35	0.00	195.88	-0.00	-0.00	-0.00	300.00	200.00	0.00	-0.00
776	20.37	2.75	-6.56	1154.16	390.70	0.00	59.08	-0.00	-0.00	-0.00	300.00	200.00	0.00	-0.00
777	20.45	2.75	-6.71	1141.64	390.91	0.00	135.25	-0.00	-0.00	-0.00	300.00	200.00	0.00	-0.00
778	20.45	2.90	-6.41	1153.00	395.24	0.00	154.40	-0.00	-0.00	-0.00	300.00	200.00	0.00	-0.00
779	20.45	2.59	-6.41	1160.14	395.24	0.00	166.39	-0.00	-0.00	-0.00	300.00	200.00	0.00	-0.00
780	20.45	2.67	-6.56	1161.14	400.00	0.00	264.37	-0.00	-0.00	-0.00	300.00	200.00	0.00	-0.00
781	20.75	2.59	-6.71	1148.45	386.36	0.00	95.02	-0.00	-0.00	-0.00	300.00	200.00	0.00	-0.00
782	20.52	2.82	-6.87	1123.00	377.78	0.00	-85.28	-0.00	-0.00	-0.00	300.00	200.00	0.00	-0.00
783	20.52	2.67	-6.87	1149.67	386.67	0.00	36.62	-0.00	-0.00	-0.00	300.00	200.00	0.00	-0.00
784	20.45	2.67	-6.71	1141.64	381.82	0.00	-55.31	-0.00	-0.00	-0.00	300.00	200.00	0.00	-0.00
785	20.37	2.67	-6.41	1138.71	395.24	0.00	211.99	-0.00	-0.00	-0.00	300.00	200.00	0.00	-0.00
786	20.52	2.67	-6.56	1147.19	395.35	0.00	267.21	-0.00	-0.00	-0.00	300.00	200.00	0.00	-0.00
787	20.52	2.82	-6.87	1143.00	382.22	0.00	-27.64	-0.00	-0.00	-0.00	300.00	200.00	0.00	-0.00
788	20.37	2.67	-6.56	1147.19	390.70	0.00	119.76	-0.00	-0.00	-0.00	300.00	200.00	0.00	-0.00
789	20.52	2.59	-6.56	1147.19	400.00	0.00	427.07	-0.00	-0.00	-0.00	300.00	200.00	0.00	-0.00
790	20.45	2.82	-6.26	1166.41	395.12	0.00	201.90	-0.00	-0.00	-0.00	300.00	200.00	0.00	-0.00
791	20.75	2.67	-6.71	1148.45	381.82	0.00	27.74	-0.00	-0.00	-0.00	300.00	200.00	0.00	-0.00
792	20.52	2.90	-6.87	1123.00	386.67	0.00	149.03	-0.00	-0.00	-0.00	300.00	200.00	0.00	-0.00
793	20.37	2.67	-6.41	1138.71	395.24	0.00	303.54	-0.00	-0.00	-0.00	300.00	200.00	0.00	-0.00
794	20.29	2.67	-6.87	1136.33	382.22	0.00	-14.92	-0.00	-0.00	-0.00	300.00	200.00	0.00	-0.00
795	20.37	2.75	-6.87	1143.00	382.22	0.00	-37.13	-0.00	-0.00	-0.00	300.00	200.00	0.00	-0.00
796	20.52	2.90	-6.71	1155.27	390.91	0.00	96.75	-0.00	-0.00	-0.00	300.00	200.00	0.00	-0.00
797	20.29	2.59	-6.87	1149.67	377.78	0.00	-121.90	-0.00	-0.00	-0.00	300.00	200.00	0.00	-0.00
798	20.45	2.82	-6.87	1136.33	391.11	0.00	136.14	-0.00	-0.00	-0.00	300.00	200.00	0.00	-0.00
799	20.29	2.82	-6.71	1134.82	386.36	0.00	37.80	-0.00	-0.00	-0.00	300.00	200.00	0.00	-0.00
800	20.29	2.75	-6.41	1167.29	400.00	0.00	243.05	-0.00	-0.00	-0.00	300.00	200.00	0.00	-0.00
801	20.29	2.59	-6.71	1141.64	381.82	0.00	-19.07	-0.00	-0.00	-0.00	300.00	200.00	0.00	-0.00
802	20.45	2.82	-6.71	1148.45	386.36	0.00	27.74	-0.00	-0.00	-0.00	300.00	200.00	0.00	-0.00
803	20.45	2.90	-6.56	1154.16	395.35	0.00	221.96	-0.00	-0.00	-0.00	300.00	200.00	0.00	-0.00
804	20.45	2.67	-6.71	1148.45	386.36	0.00	110.97	-0.00	-0.00	-0.00	300.00	200.00	0.00	-0.00
805	-0.00	-0.00	-0.00	903.00	200.00	0.00	-0.00	-0.00	-0.00	-0.00	300.00	200.00	0.00	-0.00
806	20.37	2.59	-6.56	1154.16	395.35	0.00	283.71	-0.00	-0.00	-0.00	300.00	200.00	0.00	-0.00
807	20.45	2.82	-6.26	1166.41	395.12	0.00	224.79	-0.00	-0.00	-0.00	300.00	200.00	0.00	-0.00
808	20.37	2.90	-6.56	1154.16	386.05	0.00	-51.10	-0.00	-0.00	-0.00	300.00	200.00	0.00	-0.00
809	20.22	2.75	-6.56	1154.16	395.35	0.00	261.35	-0.00	-0.00	-0.00	300.00	200.00	0.00	-0.00
810	20.22	2.59	-6.41	1167.29	395.24	0.00	263.40	-0.00	-0.00	-0.00	300.00	200.00	0.00	-0.00
811	20.22	2.82	-6.56	1154.16	386.05	0.00	-37.44	-0.00	-0.00	-0.00	300.00	200.00	0.00	-0.00
812	20.29	2.67	-6.87	1129.67	382.22	0.00	71.55	-0.00	-0.00	-0.00	300.00	200.00	0.00	-0.00
813	20.22	2.75	-6.56	1140.21	395.35	0.00	299.68	-0.00	-0.00	-0.00	300.00	200.00	0.00	-0.00
814	-0.00	-0.00	-0.00	903.00	200.00	0.00	-0.00	-0.00	-0.00	-0.00	300.00	200.00	0.00	-0.00
815	20.29	2.90	-6.71	1128.00	390.91	0.00	200.79	-0.00	-0.00	-0.00	300.00	200.00	0.00	-0.00
816	20.29	2.75	-6.56	1147.19	390.70	0.00	155.25	-0.00	-0.00	-0.00	300.00	200.00	0.00	-0.00
817	20.22	2.67	-6.71	1148.45	390.91	0.00	205.99	-0.00	-0.00	-0.00	300.00	200.00	0.00	-0.00
818	20.14	2.82	-6.56	1161.14	390.70	0.00	68.13	-0.00	-0.00	-0.00	300.00	200.00	0.00	-0.00
819	20.14	2.82	-6.87	1136.33	377.78	0.00	-167.85	-0.00	-0.00	-0.00	300.00	200.00	0.00	-0.00
820	20.22	2.67	-6.26	1159.10	400.00	0.00	361.37	-0.00	-0.00	-0.00	300.00	200.00	0.00	-0.00
821	20.22	2.90	-6.87	1143.00	377.78	0.00	-76.97	-0.00	-0.00	-0.00	300.00	200.00	0.00	-0.00
822	20.37	2.67	-6.87	1136.33	382.22	0.00	67.65	-0.00	-0.00	-0.00	300.00	200.00	0.00	-0.00
823	20.22	2.90	-6.56	1140.21	395.35	0.00	240.59	-0.00	-0.00	-0.00	300.00	200.00	0.00	-0.00
824	20.14	2.82	-6.87	1149.67	386.67	0.00	42.22	-0.00	-0.00	-0.00	300.00	200.00	0.00	-0.00
825	20.07	2.75	-6.71	1141.64	381.82	0.00	-5.55	-0.00	-0.00	-0.00	300.00	200.00	0.00	-0.00
826	20.29	2.75	-6.56	1154.16	390.70	0.00	181.86	-0.00	-0.00	-0.00	300.00	200.00	0.00	-0.00
827	20.14	2.82	-6.71	1148.45	386.36	0.00	39.53	-0.00	-0.00	-0.00	300.00	200.00	0.00	-0.00
828	20.37	2.67	-6.87	1143.00	386.67	0.00	163.27	-0.00	-0.00	-0.00	300.00	200.00	0.00	-0.00
829	20.22	2.82	-6.87	1136.33	382.22	0.00	-18.65	-0.00	-0.00	-0.00	300.00	200.00	0.00	-0.00
830	20.22	2.75	-6.71	1141.64	386.36	0.00	114.09	-0.00	-0.00	-0.00	300.00	200.00	0.00	-0.00
831	20.22	2.75	-6.56	1154.16	400.00	0.00	355.39	-0.00	-0.00	-0.00	300.00	200.00	0.00	-0.00
832	20.14	2.82	-6.41	1160.14	400.00	0.00	304.09	-0.00	-0.00	-0.00	300.00	200.00	0.00	-0.00
833	20.14	2.82	-6.56	1140.21	400.00	0.00	337.47	-0.00	-0.00	-0.00	300.00	200.00	0.00	-0.00
834	-0.00	-0.00	-0.00	903.00	200.00	0.00	-0.00	-0.00	-0.00	-0.00	300.00	200.00	0.00	-0.00
835	20.07	2.67	-6.87	1136.33	386.67	0.00	124.10	-0.00	-0.00	-0.00	300.00	200.00	0.00	-0.00
836	20.22	2.67	-6.71	1141.64	386.36	0.00	40.75	-0.00	-0.00	-0.00	300.00	200.00	0.00	-0.00
837	20.52	2.75	-6.56	1147.19	390.70	0.00	130.23	-0.00	-0.00	-0.00	300.00	200.00	0.00	-0.00
838	20.45	2.59	-6.71	1141.64	386.36	0.00	147.39	-0.00	-0.00	-0.00	300.00	200.00	0.00	-0.00
839	20.37	2.67	-6.26	1151.78	395.12	0.00	128.96	-0.00	-0.00	-0.00	300.00	200.00	0.00	-0.00
840	20.52	2.75	-6.71	1155.27	386.36	0.00	-26.70	-0.00	-0.00	-0.00	300.00	200.00	0.00	-0.00
841	-0.00	-0.00	-0.00	903.00	200.00	0.00	-0.00	-0.00	-0.00	-0.00	300.00	200.00	0.00	-0.00
842	20.29	2.67	-6.87	1136.33	386.67	0.00	6.61	-0.00	-0.00	-0.00	300.00	200.00	0.00	-0.00
843	20.52	2.52	-6.26	1159.10	395.12	0.00	155.38	-0.00	-0.00	-0.00	300.00	200.00	0.00	-0.00
844	20.75	2.67	-6.71	1148.45	386.36	0.00	53.41	-0.00	-0.00	-0.00	300.00	200.00	0.00	-0.00
845	20.68	2.52	-6.71	1134.82	390.91	0.00	159.18	-0.00	-0.00	-0.00	300.00	200.00	0.00	-0.00
846	20.68	2.59	-6.41	1131.57	390.48	0.00	95.19	-0.00	-0.00	-0.00	300.00	200.00	0.00	-0.00
847	20.75	2.44	-6.41	1145.86	390.48	0.00	155.49	-0.00	-0.00	-0.00	300.00	200.00	0.00	-0.00
848	20.90	2.52	-6.26	1151.78	395.12	0.00	179.57	-0.00	-0.00	-0.00	300.00	200.00	0.00	-0.00
849	20.90	2.52	-6.26	1159.10	400.00	0.00	354.67	-0.00	-0.00	-0.00	300.00	200.00	0.00	-0.00
850	20.75	2.52	-6.71	1134.82	386.36	0.00	56.53	-0.00	-0.00	-0.00	300.00	200.00	0.00	-0.00
851	20.90	2.59	-6.56	1140.21	390.70	0.00	189.67	-0.00	-0.00	-0.00	300.00	200.00	0.00	-0.00
852	20.83	2.44	-6.41	1138.71	395.24	0.00	286.65	-0.00	-0.00	-0.00	300.00	200.00	0.00	-0.00
853	20.68	2.29	-6.71	1134.82	390.91	0.00	235.12	-0.00	-0.00	-0.00	300.00	200.00	0.00	-0.00
854	20.83	2.52	-6.41	1167.29	400.00	0.00	318.80	-0.00	-0.00	-0.00	300.00	200.00	0.00	-0.00
855	20.83	2.44	-6.56	1147.19	386.05	0.00	74.52	-0.00	-0.00	-0.00	300.00	200.00	0.00	-0.00
856	-0.00	-0.00	-0.00	903.00	200.00	0.00	-0.00	-0.00	-0.00	-0.00	300.00	200.00	0.00	-0.00
857	20.83	2.59	-6.41	1138.71	400.00	0.00	395.64	-0.00	-0.00	-0.00	300.00	200.00	0.00	-0.00
858	20.83	2.82	-6.71	1148.45	400.00	0.00	382.86	-0.00	-0.00	-0.00	300.00	200.00	0.00	-0.00
859	20.90	2.98	-6.71	1148.45	395.45	0.00	311.42	-0.00	-0.00	-0.00	300.00	200.00	0.00	-0.00
860	20.75	2.98	-7.02	1137.78	378.26	0.00	-20.57	-0.00	-0.00	-0.00	300.00	200.00	0.00	-0.00
861	20.75	3.05	-6.71	1148.45	386.36	0.00	97.10	-0.00	-0.00	-0.00	300.00	200.00	0.00	-0.00
862	20.75	3.28	-6.71	1134.82	386.36	0.00	131.43	-0.00	-0.00	-0.00	300.00	200.00	0.00	-0.00
863	20.75	3.20	-6.41	1138.71	385.71	0.00	146.05	-0.00	-0.00	-0.00	300.00	200.00	0.00	-0.00
864	20.90	3.59	-6.87	1129.67	382.22	0.00	89.69	-0.00	-0.00	-0.00	300.00	200.00	0.00	-0.00
865	20.83	3.66	-6.56	1140.21	390.70	0.00	196.41	-0.00	-0.00	-0.00	300.00	200.00	0.00	-0.00
866	20.90	3.74	-6.56	1140.21	386.05	0.00	95.63	-0.00	-0.00	-0.00	300.00	200.00	0.00	-0.00
867	21.06	3.59	-6.26	1151.78	400.00	0.00	458.32	-0.00	-0.00	-0.00	300.00	200.00	0.00	-0.00
868	20.90	3.59	-6.41	1153.00	395.24	0.00	278.11	-0.00	-0.00	-0.00	300.00	200.00	0.00	-0.00
869	20.98	3.74	-5.95	1164.54	400.00	0.00	288.74	-0.00	-0.00	-0.00	300.00	200.00	0.00	-0.00
870	21.06	3.74	-6.26	1151.78	385.37	0.00	112.21	-0.00	-0.00	-0.00	300.00	200.00	0.00	-0.00
871	-0.00	-0.00	-0.00	903.00	200.00	0.00	-0.00	-0.00	-0.00	-0.00	300.00	200.00	0.00	-0.00
872	21.13	3.74	-6.56	1140.21	381.40	0.00	17.03	-0.00	-0.00	-0.00	300.00	200.00	0.00	-0.00
873	21.06	3.59	-6.71	1121.18	381.82	0.00	139.41	-0.00	-0.00	-0.00	300.00	200.00	0.00	-0.00
874	20.98	3.51	-6.71	1128.00	381.82	0.00	141.14	-0.00	-0.00	-0.00	300.00	200.00	0.00	-0.00
875	20.98	3.81	-6.71	1128.00	390.91	0.00	217.44	-0.00	-0.00	-0.00	300.00	200.00	0.00	-0.00
876	-0.00	-0.00	-0.00	903.00	200.00	0.00	-0.00	-0.00	-0.00	-0.00	300.00	200.00	0.00	-0.00
877	20.83	3.74	-6.41	1138.71	395.24	0.00	232.70	-0.00	-0.00	-0.00	300.00	200.00	0.00	-0.00
878	21.06	3.74	-6.26	1151.78	390.24	0.00	146.26	-0.00	-0.00	-0.00	300.00	200.00	0.00	-0.00
879	21.06	3.59	-6.56	1140.21	386.05	0.00	183.11	-0.00	-0.00	-0.00	300.00	200.00	0.00	-0.00
880	20.83	3.74	-6.26	1166.41	390.24	0.00	25.12	-0.00	-0.00	-0.00	300.00	200.00	0.00	-0.00
881	20.83	3.51	-6.41	1138.71	385.71	0.00	156.95	-0.00	-0.00	-0.00	300.00	200.00	0.00	-0.00
882	20.98	3.74	-6.87	1143.00	373.33	0.00	-144.45	-0.00	-0.00	-0.00	300.00	200.00	0.00	-0.00
883	20.90	3.59	-6.41	1138.71	395.24	0.00	375.11	-0.00	-0.00	-0.00	300.00	200.00	0.00	-0.00
884	-0.00	-0.00	-0.00	903.00	200.00	0.00	-0.00	-0.00	-0.00	-0.00	300.00	200.00	0.00	-0.00
885	20.98	3.66	-6.41	1138.71	390.48	0.00	226.34	-0.00	-0.00	-0.00	300.00	200.00	0.00	-0.00
886	20.83	3.74	-6.41	1145.86	395.24	0.00	274.66	-0.00	-0.00	-0.00	300.00	200.00	0.00	-0.00
887	20.83	3.81	-6.56	1147.19	381.40	0.00	-60.15	-0.00	-0.00	-0.00	300.00	200.00	0.00	-0.00
888	20.98	3.74	-6.56	1140.21	381.40	0.00	-10.65	-0.00	-0.00	-0.00	300.00	200.00	0.00	-0.00
889	-0.00	-0.00	-0.00	903.00	200.00	0.00	-0.00	-0.00	-0.00	-0.00	300.00	200.00	0.00	-0.00
890	20.83	3.66	-6.71	1141.64	372.73	0.00	-160.22	-0.00	-0.00	-0.00	300.00	200.00	0.00	-0.00
891	20.90	3.81	-7.02	1124.74	365.22	0.00	-298.87	-0.00	-0.00	-0.00	300.00	200.00	0.00	-0.00
892	20.90	3.74	-6.71	1141.64	386.36	0.00	96.93	-0.00	-0.00	-0.00	300.00	200.00	0.00	-0.00
893	20.83	3.74	-6.56	1140.21	390.70	0.00	178.31	-0.00	-0.00	-0.00	300.00	200.00	0.00	-0.00
894	-0.00	-0.00	-0.00	903.00	200.00	0.00	-0.00	-0.00	-0.00	-0.00	300.00	200.00	0.00	-0.00
895	20.90	3.59	-6.26	1166.41	390.24	0.00	125.61	-0.00	-0.00	-0.00	300.00	200.00	0.00	-0.00
896	20.83	3.59	-6.56	1140.21	390.70	0.00	191.62	-0.00	-0.00	-0.00	300.00	200.00	0.00	-0.00
897	20.90	3.51	-6.26	1151.78	390.24	0.00	242.84	-0.00	-0.00	-0.00	300.00	200.00	0.00	-0.00
898	-0.00	-0.00	-0.00	903.00	200.00	0.00	-0.00	-0.00	-0.00	-0.00	300.00	200.00	0.00	-0.00
899	20.90	3.59	-6.41	1145.86	380.95	0.00	27.97	-0.00	-0.00	-0.00	300.00	200.00	0.00	-0.00
900	-0.00	-0.00	-0.00	903.00	200.00	0.00	-0.00	-0.00	-0.00	-0.00	300.00	200.00	0.00	-0.00
901	-0.00	-0.00	-0.00	903.00	200.00	0.00	-0.00	-0.00	-0.00	-0.00	300.00	200.00	0.00	-0.00
902	20.90	3.66	-6.41	1153.00	395.24	0.00	259.04	-0.00	-0.00	-0.00	300.00	200.00	0.00	-0.00
903	20.90	3.59	-6.87	1123.00	382.22	0.00	159.37	-0.00	-0.00	-0.00	300.00	200.00	0.00	-0.00
904	-0.00	-0.00	-0.00	903.00	200.00	0.00	-0.00	-0.00	-0.00	-0.00	300.00	200.00	0.00	-0.00
905	20.83	3.66	-6.71	1134.82	377.27	0.00	-17.69	-0.00	-0.00	-0.00	300.00	200.00	0.00	-0.00
906	20.90	3.59	-6.56	1140.21	386.05	0.00	154.72	-0.00	-0.00	-0.00	300.00	200.00	0.00	-0.00
907	20.90	3.74	-6.56	1147.19	386.05	0.00	115.33	-0.00	-0.00	-0.00	300.00	200.00	0.00	-0.00
908	-0.00	-0.00	-0.00	903.00	200.00	0.00	-0.00	-0.00	-0.00	-0.00	300.00	200.00	0.00	-0.00
909	20.90	3.66	-6.56	1133.23	390.70	0.00	259.40	-0.00	-0.00	-0.00	300.00	200.00	0.00	-0.00
910	20.83	3.74	-6.87	1123.00	373.33	0.00	-96.13	-0.00	-0.00	-0.00	300.00	200.00	0.00	-0.00
911	-0.00	-0.00	-0.00	903.00	200.00	0.00	-0.00	-0.00	-0.00	-0.00	300.00	200.00	0.00	-0.00
912	20.83	3.74	-6.41	1145.86	390.48	0.00	175.48	-0.00	-0.00	-0.00	300.00	200.00	0.00	-0.00
913	-0.00	-0.00	-0.00	903.00	200.00	0.00	-0.00	-0.00	-0.00	-0.00	300.00	200.00	0.00	-0.00
914	20.83	3.66	-6.26	1144.46	395.12	0.00	318.76	-0.00	-0.00	-0.00	300.00	200.00	0.00	-0.00
915	20.90	3.51	-6.56	1140.21	386.05	0.00	172.81	-0.00	-0.00	-0.00	300.00	200.00	0.00	-0.00
916	20.90	3.59	-6.71	1134.82	372.73	0.00	-81.50	-0.00	-0.00	-0.00	300.00	200.00	0.00	-0.00
917	20.90	3.66	-6.56	1133.23	395.35	0.00	356.63	-0.00	-0.00	-0.00	300.00	200.00	0.00	-0.00
918	20.83	3.59	-6.41	1145.86	400.00	0.00	410.90	-0.00	-0.00	-0.00	300.00	200.00	0.00	-0.00
919	-0.00	-0.00	-0.00	903.00	200.00	0.00	-0.00	-0.00	-0.00	-0.00	300.00	200.00	0.00	-0.00
920	20.83	3.59	-6.87	1129.67	373.33	0.00	-109.35	-0.00	-0.00	-0.00	300.00	200.00	0.00	-0.00
921	20.90	3.51	-6.71	1128.00	381.82	0.00	150.16	-0.00	-0.00	-0.00	300.00	200.00	0.00	-0.00
922	-0.00	-0.00	-0.00	903.00	200.00	0.00	-0.00	-0.00	-0.00	-0.00	300.00	200.00	0.00	-0.00
923	20.83	3.51	-5.95	1172.23	400.00	0.00	336.87	-0.00	-0.00	-0.00	300.00	200.00	0.00	-0.00
924	20.90	3.59	-6.71	1141.64	381.82	0.00	61.21	-0.00	-0.00	-0.00	300.00	200.00	0.00	-0.00
925	20.98	3.66	-6.71	1134.82	390.91	0.00	272.58	-0.00	-0.00	-0.00	300.00	200.00	0.00	-0.00
926	20.83	3.59	-6.26	1151.78	395.12	0.00	288.06	-0.00	-0.00	-0.00	300.00	200.00	0.00	-0.00
927	20.68	3.59	-6.26	1159.10	400.00	0.00	332.90	-0.00	-0.00	-0.00	300.00	200.00	0.00	-0.00
928	20.90	3.51	-6.56	1154.16	390.70	0.00	198.19	-0.00	-0.00	-0.00	300.00	200.00	0.00	-0.00
929	20.83	3.59	-6.87	1123.00	382.22	0.00	99.69	-0.00	-0.00	-0.00	300.00	200.00	0.00	-0.00
930	20.98	3.51	-6.26	1151.78	400.00	0.00	439.16	-0.00	-0.00	-0.00	300.00	200.00	0.00	-0.00
931	20.75	3.66	-6.87	1143.00	382.22	0.00	-4.24	-0.00	-0.00	-0.00	300.00	200.00	0.00	-0.00
932	20.83	3.59	-6.71	1128.00	381.82	0.00	50.46	-0.00	-0.00	-0.00	300.00	200.00	0.00	-0.00
933	20.90	3.51	-6.56	1140.21	390.70	0.00	224.27	-0.00	-0.00	-0.00	300.00	200.00	0.00	-0.00
934	20.75	3.66	-6.41	1153.00	385.71	0.00	31.61	-0.00	-0.00	-0.00	300.00	200.00	0.00	-0.00
935	20.83	3.74	-6.41	1153.00	400.00	0.00	347.14	-0.00	-0.00	-0.00	300.00	200.00	0.00	-0.00
936	20.68	3.20	-6.26	1166.41	395.12	0.00	260.52	-0.00	-0.00	-0.00	300.00	200.00	0.00	-0.00
937	20.68	3.66	-6.41	1145.86	385.71	0.00	20.71	-0.00	-0.00	-0.00	300.00	200.00	0.00	-0.00
938	20.90	3.59	-6.56	1140.21	386.05	0.00	177.61	-0.00	-0.00	-0.00	300.00	200.00	0.00	-0.00
939	20.75	3.66	-6.71	1141.64	390.91	0.00	181.02	-0.00	-0.00	-0.00	300.00	200.00	0.00	-0.00
940	20.90	3.66	-6.26	1144.46	390.24	0.00	208.78	-0.00	-0.00	-0.00	300.00	200.00	0.00	-0.00
941	20.83	3.51	-6.87	1129.67	382.22	0.00	115.97	-0.00	-0.00	-0.00	300.00	200.00	0.00	-0.00
942	20.75	3.36	-6.87	1129.67	386.67	0.00	183.11	-0.00	-0.00	-0.00	300.00	200.00	0.00	-0.00
943	20.68	3.59	-6.56	1140.21	395.35	0.00	258.69	-0.00	-0.00	-0.00	300.00	200.00	0.00	-0.00
944	-0.00	-0.00	-0.00	903.00	200.00	0.00	-0.00	-0.00	-0.00	-0.00	300.00	200.00	0.00	-0.00
945	20.75	3.51	-6.56	1140.21	390.70	0.00	195.17	-0.00	-0.00	-0.00	300.00	200.00	0.00	-0.00
946	20.75	3.59	-6.71	1141.64	386.36	0.00	82.02	-0.00	-0.00	-0.00	300.00	200.00	0.00	-0.00
947	-0.00	-0.00	-0.00	903.00	200.00	0.00	-0.00	-0.00	-0.00	-0.00	300.00	200.00	0.00	-0.00
948	-0.00	-0.00	-0.00	903.00	200.00	0.00	-0.00	-0.00	-0.00	-0.00	300.00	200.00	0.00	-0.00
949	20.75	3.20	-6.87	1143.00	391.11	0.00	290.09	-0.00	-0.00	-0.00	300.00	200.00	0.00	-0.00
950	20.83	3.20	-6.41	1145.86	385.71	0.00	137.33	-0.00	-0.00	-0.00	300.00	200.00	0.00	-0.00
951	20.68	3.51	-6.71	1148.45	386.36	0.00	62.08	-0.00	-0.00	-0.00	300.00	200.00	0.00	-0.00
952	20.90	3.36	-6.41	1153.00	400.00	0.00	411.99	-0.00	-0.00	-0.00	300.00	200.00	0.00	-0.00
953	20.83	3.28	-6.56	1154.16	390.70	0.00	195.35	-0.00	-0.00	-0.00	300.00	200.00	0.00	-0.00
954	-0.00	-0.00	-0.00	903.00	200.00	0.00	-0.00	-0.00	-0.00	-0.00	300.00	200.00	0.00	-0.00
955	20.75	3.20	-6.41	1145.86	385.71	0.00	146.05	-0.00	-0.00	-0.00	300.00	200.00	0.00	-0.00
956	20.75	3.36	-6.56	1154.16	390.70	0.00	207.41	-0.00	-0.00	-0.00	300.00	200.00	0.00	-0.00
957	20.83	3.36	-6.87	1143.00	382.22	0.00	60.02	-0.00	-0.00	-0.00	300.00	200.00	0.00	-0.00
958	20.68	3.51	-6.41	1145.86	395.24	0.00	208.90	-0.00	-0.00	-0.00	300.00	200.00	0.00	-0.00
959	20.68	3.28	-6.71	1134.82	386.36	0.00	185.88	-0.00	-0.00	-0.00	300.00	200.00	0.00	-0.00
960	20.68	3.28	-6.41	1145.86	385.71	0.00	136.24	-0.00	-0.00	-0.00	300.00	200.00	0.00	-0.00
961	-0.00	-0.00	-0.00	903.00	200.00	0.00	-0.00	-0.00	-0.00	-0.00	300.00	200.00	0.00	-0.00
962	-0.00	-0.00	-0.00	903.00	200.00	0.00	-0.00	-0.00	-0.00	-0.00	300.00	200.00	0.00	-0.00
963	20.52	3.20	-6.56	1154.16	386.05	0.00	106.63	-0.00	-0.00	-0.00	300.00	200.00	0.00	-0.00
964	20.75	3.28	-6.56	1154.16	395.35	0.00	323.10	-0.00	-0.00	-0.00	300.00	200.00	0.00	-0.00
965	20.68	3.28	-6.56	1147.19	390.70	0.00	212.03	-0.00	-0.00	-0.00	300.00	200.00	0.00	-0.00
966	-0.00	-0.00	-0.00	903.00	200.00	0.00	-0.00	-0.00	-0.00	-0.00	300.00	200.00	0.00	-0.00
967	20.75	3.28	-6.71	1141.64	386.36	0.00	154.84	-0.00	-0.00	-0.00	300.00	200.00	0.00	-0.00
968	20.37	3.20	-6.56	1147.19	390.70	0.00	149.57	-0.00	-0.00	-0.00	300.00	200.00	0.00	-0.00
969	20.68	3.20	-6.41	1153.00	390.48	0.00	230.34	-0.00	-0.00	-0.00	300.00	200.00	0.00	-0.00
970	20.90	3.51	-6.71	1134.82	377.27	0.00	-83.23	-0.00	-0.00	-0.00	300.00	200.00	0.00	-0.00
971	20.68	3.20	-6.41	1138.71	390.48	0.00	276.11	-0.00	-0.00	-0.00	300.00	200.00	0.00	-0.00
972	-0.00	-0.00	-0.00	903.00	200.00	0.00	-0.00	-0.00	-0.00	-0.00	300.00	200.00	0.00	-0.00
973	20.52	3.28	-6.71	1148.45	390.91	0.00	183.11	-0.00	-0.00	-0.00	300.00	200.00	0.00	-0.00
974	20.68	3.28	-6.87	1129.67	382.22	0.00	48.49	-0.00	-0.00	-0.00	300.00	200.00	0.00	-0.00
975	20.75	3.28	-6.56	1133.23	386.05	0.00	175.83	-0.00	-0.00	-0.00	300.00	200.00	0.00	-0.00
976	20.83	3.20	-6.56	1133.23	390.70	0.00	281.58	-0.00	-0.00	-0.00	300.00	200.00	0.00	-0.00
977	20.83	3.36	-6.87	1129.67	386.67	0.00	174.46	-0.00	-0.00	-0.00	300.00	200.00	0.00	-0.00
978	20.45	3.05	-6.71	1148.45	381.82	0.00	15.95	-0.00	-0.00	-0.00	300.00	200.00	0.00	-0.00
979	20.83	3.13	-6.56	1147.19	381.40	0.00	61.74	-0.00	-0.00	-0.00	300.00	200.00	0.00	-0.00
980	20.68	3.20	-6.71	1141.64	386.36	0.00	158.83	-0.00	-0.00	-0.00	300.00	200.00	0.00	-0.00
981	20.37	3.20	-7.02	1131.26	378.26	0.00	15.92	-0.00	-0.00	-0.00	300.00	200.00	0.00	-0.00
982	20.52	3.13	-6.87	1136.33	377.78	0.00	-11.02	-0.00	-0.00	-0.00	300.00	200.00	0.00	-0.00
983	20.68	3.13	-6.71	1128.00	377.27	0.00	31.73	-0.00	-0.00	-0.00	300.00	200.00	0.00	-0.00
984	20.75	3.13	-6.56	1133.23	395.35	0.00	381.12	-0.00	-0.00	-0.00	300.00	200.00	0.00	-0.00
985	20.37	3.20	-6.87	1143.00	386.67	0.00	80.87	-0.00	-0.00	-0.00	300.00	200.00	0.00	-0.00
986	-0.00	-0.00	-0.00	903.00	200.00	0.00	-0.00	-0.00	-0.00	-0.00	300.00	200.00	0.00	-0.00
987	20.68	3.20	-6.71	1148.45	386.36	0.00	91.21	-0.00	-0.00	-0.00	300.00	200.00	0.00	-0.00
988	20.29	3.05	-6.56	1147.19	400.00	0.00	361.07	-0.00	-0.00	-0.00	300.00	200.00	0.00	-0.00
989	20.45	3.13	-6.56	1154.16	390.70	0.00	115.15	-0.00	-0.00	-0.00	300.00	200.00	0.00	-0.00
990	-0.00	-0.00	-0.00	903.00	200.00	0.00	-0.00	-0.00	-0.00	-0.00	300.00	200.00	0.00	-0.00
991	20.52	3.13	-7.02	1118.22	382.61	0.00	167.68	-0.00	-0.00	-0.00	300.00	200.00	0.00	-0.00
992	20.37	3.13	-6.26	1166.41	400.00	0.00	251.77	-0.00	-0.00	-0.00	300.00	200.00	0.00	-0.00
993	20.37	3.13	-6.41	1145.86	400.00	0.00	384.74	-0.00	-0.00	-0.00	300.00	200.00	0.00	-0.00
994	20.37	3.05	-6.56	1140.21	376.74	0.00	-76.12	-0.00	-0.00	-0.00	300.00	200.00	0.00	-0.00
995	20.52	3.20	-6.41	1145.86	400.00	0.00	328.06	-0.00	-0.00	-0.00	300.00	200.00	0.00	-0.00
996	20.45	2.98	-6.56	1147.19	376.74	0.00	-111.07	-0.00	-0.00	-0.00	300.00	200.00	0.00	-0.00
997	-0.00	-0.00	-0.00	903.00	200.00	0.00	-0.00	-0.00	-0.00	-0.00	300.00	200.00	0.00	-0.00
998	20.29	2.98	-6.71	1141.64	386.36	0.00	73.69	-0.00	-0.00	-0.00	300.00	200.00	0.00	-0.00
999	20.45	3.05	-6.71	1128.00	395.45	0.00	311.42	-0.00	-0.00	-0.00	300.00	200.00	0.00	-0.00
1000	-0.00	-0.00	-0.00	903.00	200.00	0.00	-0.00	-0.00	-0.00	-0.00	300.00	200.00	0.00	-0.00
1001	20.37	3.13	-6.87	1136.33	377.78	0.00	-83.92	-0.00	-0.00	-0.00	300.00	200.00	0.00	-0.00
1002	20.37	3.13	-6.41	1145.86	400.00	0.00	384.74	-0.00	-0.00	-0.00	300.00	200.00	0.00	-0.00
1003	20.37	3.20	-6.71	1148.45	390.91	0.00	126.93	-0.00	-0.00	-0.00	300.00	200.00	0.00	-0.00
1004	20.45	3.13	-6.71	1148.45	386.36	0.00	67.28	-0.00	-0.00	-0.00	300.00	200.00	0.00	-0.00
1005	20.52	3.13	-6.87	1129.67	382.22	0.00	78.16	-0.00	-0.00	-0.00	300.00	200.00	0.00	-0.00
1006	20.45	3.05	-6.71	1141.64	386.36	0.00	106.81	-0.00	-0.00	-0.00	300.00	200.00	0.00	-0.00
1007	20.37	3.05	-6.56	1147.19	400.00	0.00	353.44	-0.00	-0.00	-0.00	300.00	200.00	0.00	-0.00
1008	20.22	3.13	-6.56	1154.16	390.70	0.00	140.17	-0.00	-0.00	-0.00	300.00	200.00	0.00	-0.00
1009	20.37	3.13	-6.41	1167.29	395.24	0.00	152.04	-0.00	-0.00	-0.00	300.00	200.00	0.00	-0.00
1010	20.37	3.20	-6.41	1138.71	400.00	0.00	343.32	-0.00	-0.00	-0.00	300.00	200.00	0.00	-0.00
1011	20.37	3.28	-6.56	1154.16	386.05	0.00	13.31	-0.00	-0.00	-0.00	300.00	200.00	0.00	-0.00
1012	20.45	3.13	-7.02	1144.30	382.61	0.00	49.26	-0.00	-0.00	-0.00	300.00	200.00	0.00	-0.00
