# Supplementary material for: Musculoskeletal modeling and humanoid control of robots based on human gait data
Source: PeerJ Comput Sci. 2021 Aug 9;7:e657. doi: 10.7717/peerj-cs.657 (PMC8372000; doi:10.7717/peerj-cs.657)
Supplement: Supplemental Information 2 [file peerj-cs-07-657-s002.zip › force/Cap84.forces]

[Force Data]
NumberOfForcePlates=2
SampleRate=120.000000
NumberOfSamples=971
#Sample	FX1	FY1	FZ1	X1	Y1	Z1	MZ1	FX2	FY2	FZ2	X2	Y2	Z2	MZ2
1	-0.00	-0.00	-0.00	903.00	200.00	0.00	-0.00	-0.00	-0.00	-0.00	300.00	200.00	0.00	-0.00
2	-0.00	-0.00	-0.00	903.00	200.00	0.00	-0.00	-0.00	-0.00	-0.00	300.00	200.00	0.00	-0.00
3	-0.00	-0.00	-0.00	903.00	200.00	0.00	-0.00	-0.00	-0.00	-0.00	300.00	200.00	0.00	-0.00
4	-0.00	-0.00	-0.00	903.00	200.00	0.00	-0.00	-0.00	-0.00	-0.00	300.00	200.00	0.00	-0.00
5	-0.00	-0.00	-0.00	903.00	200.00	0.00	-0.00	-0.00	-0.00	-0.00	300.00	200.00	0.00	-0.00
6	-0.00	-0.00	-0.00	903.00	200.00	0.00	-0.00	-0.00	-0.00	-0.00	300.00	200.00	0.00	-0.00
7	-0.00	-0.00	-0.00	903.00	200.00	0.00	-0.00	-0.00	-0.00	-0.00	300.00	200.00	0.00	-0.00
8	-0.00	-0.00	-0.00	903.00	200.00	0.00	-0.00	-0.00	-0.00	-0.00	300.00	200.00	0.00	-0.00
9	-0.00	-0.00	-0.00	903.00	200.00	0.00	-0.00	-0.00	-0.00	-0.00	300.00	200.00	0.00	-0.00
10	0.00	0.00	0.00	903.00	200.00	0.00	0.00	-0.00	-0.00	-0.00	300.00	200.00	0.00	-0.00
11	-0.00	-0.00	-0.00	903.00	200.00	0.00	-0.00	-0.00	-0.00	-0.00	300.00	200.00	0.00	-0.00
12	-0.00	-0.00	-0.00	903.00	200.00	0.00	-0.00	-0.00	-0.00	-0.00	300.00	200.00	0.00	-0.00
13	-0.00	-0.00	-0.00	903.00	200.00	0.00	-0.00	-0.00	-0.00	-0.00	300.00	200.00	0.00	-0.00
14	-0.00	-0.00	-0.00	903.00	200.00	0.00	-0.00	-0.00	-0.00	-0.00	300.00	200.00	0.00	-0.00
15	-0.00	-0.00	-0.00	903.00	200.00	0.00	-0.00	-0.00	-0.00	-0.00	300.00	200.00	0.00	-0.00
16	-0.00	-0.00	-0.00	903.00	200.00	0.00	-0.00	-0.00	-0.00	-0.00	300.00	200.00	0.00	-0.00
17	-0.00	-0.00	-0.00	903.00	200.00	0.00	-0.00	-0.00	-0.00	-0.00	300.00	200.00	0.00	-0.00
18	-0.00	-0.00	-0.00	903.00	200.00	0.00	-0.00	-0.00	-0.00	-0.00	300.00	200.00	0.00	-0.00
19	-0.00	-0.00	-0.00	903.00	200.00	0.00	-0.00	-0.00	-0.00	-0.00	300.00	200.00	0.00	-0.00
20	-0.00	-0.00	-0.00	903.00	200.00	0.00	-0.00	-0.00	-0.00	-0.00	300.00	200.00	0.00	-0.00
21	-0.00	-0.00	-0.00	903.00	200.00	0.00	-0.00	-0.00	-0.00	-0.00	300.00	200.00	0.00	-0.00
22	-0.00	-0.00	-0.00	903.00	200.00	0.00	-0.00	-0.00	-0.00	-0.00	300.00	200.00	0.00	-0.00
23	-0.00	-0.00	-0.00	903.00	200.00	0.00	-0.00	-0.00	-0.00	-0.00	300.00	200.00	0.00	-0.00
24	0.00	0.00	0.00	903.00	200.00	0.00	0.00	-0.00	-0.00	-0.00	300.00	200.00	0.00	-0.00
25	-0.00	-0.00	-0.00	903.00	200.00	0.00	-0.00	-0.00	-0.00	-0.00	300.00	200.00	0.00	-0.00
26	-0.00	-0.00	-0.00	903.00	200.00	0.00	-0.00	-0.00	-0.00	-0.00	300.00	200.00	0.00	-0.00
27	-0.00	-0.00	-0.00	903.00	200.00	0.00	-0.00	-0.00	-0.00	-0.00	300.00	200.00	0.00	-0.00
28	-0.00	-0.00	-0.00	903.00	200.00	0.00	-0.00	-0.00	-0.00	-0.00	300.00	200.00	0.00	-0.00
29	-0.00	-0.00	-0.00	903.00	200.00	0.00	-0.00	-0.00	-0.00	-0.00	300.00	200.00	0.00	-0.00
30	0.00	0.00	0.00	903.00	200.00	0.00	0.00	-0.00	-0.00	-0.00	300.00	200.00	0.00	-0.00
31	-0.00	-0.00	-0.00	903.00	200.00	0.00	-0.00	-0.00	-0.00	-0.00	300.00	200.00	0.00	-0.00
32	-0.00	-0.00	-0.00	903.00	200.00	0.00	-0.00	-0.00	-0.00	-0.00	300.00	200.00	0.00	-0.00
33	-0.00	-0.00	-0.00	903.00	200.00	0.00	-0.00	-0.00	-0.00	-0.00	300.00	200.00	0.00	-0.00
34	-0.00	-0.00	-0.00	903.00	200.00	0.00	-0.00	-0.00	-0.00	-0.00	300.00	200.00	0.00	-0.00
35	-0.00	-0.00	-0.00	903.00	200.00	0.00	-0.00	-0.00	-0.00	-0.00	300.00	200.00	0.00	-0.00
36	-0.00	-0.00	-0.00	903.00	200.00	0.00	-0.00	-0.00	-0.00	-0.00	300.00	200.00	0.00	-0.00
37	-0.00	-0.00	-0.00	903.00	200.00	0.00	-0.00	-0.00	-0.00	-0.00	300.00	200.00	0.00	-0.00
38	-0.00	-0.00	-0.00	903.00	200.00	0.00	-0.00	-0.00	-0.00	-0.00	300.00	200.00	0.00	-0.00
39	-0.00	-0.00	-0.00	903.00	200.00	0.00	-0.00	-0.00	-0.00	-0.00	300.00	200.00	0.00	-0.00
40	-0.00	-0.00	-0.00	903.00	200.00	0.00	-0.00	-0.00	-0.00	-0.00	300.00	200.00	0.00	-0.00
41	-0.00	-0.00	-0.00	903.00	200.00	0.00	-0.00	-0.00	-0.00	-0.00	300.00	200.00	0.00	-0.00
42	-0.00	-0.00	-0.00	903.00	200.00	0.00	-0.00	-0.00	-0.00	-0.00	300.00	200.00	0.00	-0.00
43	-0.00	-0.00	-0.00	903.00	200.00	0.00	-0.00	-0.00	-0.00	-0.00	300.00	200.00	0.00	-0.00
44	-0.00	-0.00	-0.00	903.00	200.00	0.00	-0.00	-0.00	-0.00	-0.00	300.00	200.00	0.00	-0.00
45	-0.00	-0.00	-0.00	903.00	200.00	0.00	-0.00	-0.00	-0.00	-0.00	300.00	200.00	0.00	-0.00
46	-0.00	-0.00	-0.00	903.00	200.00	0.00	-0.00	-0.00	-0.00	-0.00	300.00	200.00	0.00	-0.00
47	-0.00	-0.00	-0.00	903.00	200.00	0.00	-0.00	-0.00	-0.00	-0.00	300.00	200.00	0.00	-0.00
48	0.00	0.00	0.00	903.00	200.00	0.00	0.00	-0.00	-0.00	-0.00	300.00	200.00	0.00	-0.00
49	-0.00	-0.00	-0.00	903.00	200.00	0.00	-0.00	-0.00	-0.00	-0.00	300.00	200.00	0.00	-0.00
50	-0.00	-0.00	-0.00	903.00	200.00	0.00	-0.00	-0.00	-0.00	-0.00	300.00	200.00	0.00	-0.00
51	-0.00	-0.00	-0.00	903.00	200.00	0.00	-0.00	-0.00	-0.00	-0.00	300.00	200.00	0.00	-0.00
52	-0.00	-0.00	-0.00	903.00	200.00	0.00	-0.00	-0.00	-0.00	-0.00	300.00	200.00	0.00	-0.00
53	-0.00	-0.00	-0.00	903.00	200.00	0.00	-0.00	-0.00	-0.00	-0.00	300.00	200.00	0.00	-0.00
54	-0.00	-0.00	-0.00	903.00	200.00	0.00	-0.00	-0.00	-0.00	-0.00	300.00	200.00	0.00	-0.00
55	-0.00	-0.00	-0.00	903.00	200.00	0.00	-0.00	-0.00	-0.00	-0.00	300.00	200.00	0.00	-0.00
56	-0.00	-0.00	-0.00	903.00	200.00	0.00	-0.00	-0.00	-0.00	-0.00	300.00	200.00	0.00	-0.00
57	-0.00	-0.00	-0.00	903.00	200.00	0.00	-0.00	-0.00	-0.00	-0.00	300.00	200.00	0.00	-0.00
58	-0.00	-0.00	-0.00	903.00	200.00	0.00	-0.00	-0.00	-0.00	-0.00	300.00	200.00	0.00	-0.00
59	-0.00	-0.00	-0.00	903.00	200.00	0.00	-0.00	-0.00	-0.00	-0.00	300.00	200.00	0.00	-0.00
60	-0.00	-0.00	-0.00	903.00	200.00	0.00	-0.00	-0.00	-0.00	-0.00	300.00	200.00	0.00	-0.00
61	-0.00	-0.00	-0.00	903.00	200.00	0.00	-0.00	-0.00	-0.00	-0.00	300.00	200.00	0.00	-0.00
62	-0.00	-0.00	-0.00	903.00	200.00	0.00	-0.00	-0.00	-0.00	-0.00	300.00	200.00	0.00	-0.00
63	-0.00	-0.00	-0.00	903.00	200.00	0.00	-0.00	-0.00	-0.00	-0.00	300.00	200.00	0.00	-0.00
64	-0.00	-0.00	-0.00	903.00	200.00	0.00	-0.00	-0.00	-0.00	-0.00	300.00	200.00	0.00	-0.00
65	-0.00	-0.00	-0.00	903.00	200.00	0.00	-0.00	-0.00	-0.00	-0.00	300.00	200.00	0.00	-0.00
66	-0.00	-0.00	-0.00	903.00	200.00	0.00	-0.00	-0.00	-0.00	-0.00	300.00	200.00	0.00	-0.00
67	-0.00	-0.00	-0.00	903.00	200.00	0.00	-0.00	-0.00	-0.00	-0.00	300.00	200.00	0.00	-0.00
68	0.00	0.00	0.00	903.00	200.00	0.00	0.00	-0.00	-0.00	-0.00	300.00	200.00	0.00	-0.00
69	0.00	0.00	0.00	903.00	200.00	0.00	0.00	-0.00	-0.00	-0.00	300.00	200.00	0.00	-0.00
70	-0.00	-0.00	-0.00	903.00	200.00	0.00	-0.00	-0.00	-0.00	-0.00	300.00	200.00	0.00	-0.00
71	-0.00	-0.00	-0.00	903.00	200.00	0.00	-0.00	-0.00	-0.00	-0.00	300.00	200.00	0.00	-0.00
72	-0.00	-0.00	-0.00	903.00	200.00	0.00	-0.00	-0.00	-0.00	-0.00	300.00	200.00	0.00	-0.00
73	-0.00	-0.00	-0.00	903.00	200.00	0.00	-0.00	-0.00	-0.00	-0.00	300.00	200.00	0.00	-0.00
74	-0.00	-0.00	-0.00	903.00	200.00	0.00	-0.00	-0.00	-0.00	-0.00	300.00	200.00	0.00	-0.00
75	-0.00	-0.00	-0.00	903.00	200.00	0.00	-0.00	-0.00	-0.00	-0.00	300.00	200.00	0.00	-0.00
76	-0.00	-0.00	-0.00	903.00	200.00	0.00	-0.00	-0.00	-0.00	-0.00	300.00	200.00	0.00	-0.00
77	-0.00	-0.00	-0.00	903.00	200.00	0.00	-0.00	-0.00	-0.00	-0.00	300.00	200.00	0.00	-0.00
78	-0.00	-0.00	-0.00	903.00	200.00	0.00	-0.00	-0.00	-0.00	-0.00	300.00	200.00	0.00	-0.00
79	0.00	0.00	0.00	903.00	200.00	0.00	0.00	-0.00	-0.00	-0.00	300.00	200.00	0.00	-0.00
80	-0.00	-0.00	-0.00	903.00	200.00	0.00	-0.00	-0.00	-0.00	-0.00	300.00	200.00	0.00	-0.00
81	0.00	0.00	0.00	903.00	200.00	0.00	0.00	-0.00	-0.00	-0.00	300.00	200.00	0.00	-0.00
82	-0.00	-0.00	-0.00	903.00	200.00	0.00	-0.00	-0.00	-0.00	-0.00	300.00	200.00	0.00	-0.00
83	-0.00	-0.00	-0.00	903.00	200.00	0.00	-0.00	-0.00	-0.00	-0.00	300.00	200.00	0.00	-0.00
84	-0.00	-0.00	-0.00	903.00	200.00	0.00	-0.00	-0.00	-0.00	-0.00	300.00	200.00	0.00	-0.00
85	-0.00	-0.00	-0.00	903.00	200.00	0.00	-0.00	-0.00	-0.00	-0.00	300.00	200.00	0.00	-0.00
86	0.00	0.00	0.00	903.00	200.00	0.00	0.00	-0.00	-0.00	-0.00	300.00	200.00	0.00	-0.00
87	-0.00	-0.00	-0.00	903.00	200.00	0.00	-0.00	-0.00	-0.00	-0.00	300.00	200.00	0.00	-0.00
88	0.00	0.00	0.00	903.00	200.00	0.00	0.00	-0.00	-0.00	-0.00	300.00	200.00	0.00	-0.00
89	0.00	0.00	0.00	903.00	200.00	0.00	0.00	-0.00	-0.00	-0.00	300.00	200.00	0.00	-0.00
90	-0.00	-0.00	-0.00	903.00	200.00	0.00	-0.00	-0.00	-0.00	-0.00	300.00	200.00	0.00	-0.00
91	-0.00	-0.00	-0.00	903.00	200.00	0.00	-0.00	-0.00	-0.00	-0.00	300.00	200.00	0.00	-0.00
92	-0.00	-0.00	-0.00	903.00	200.00	0.00	-0.00	-0.00	-0.00	-0.00	300.00	200.00	0.00	-0.00
93	-0.00	-0.00	-0.00	903.00	200.00	0.00	-0.00	-0.00	-0.00	-0.00	300.00	200.00	0.00	-0.00
94	0.00	0.00	0.00	903.00	200.00	0.00	0.00	-0.00	-0.00	-0.00	300.00	200.00	0.00	-0.00
95	-0.00	-0.00	-0.00	903.00	200.00	0.00	-0.00	-0.00	-0.00	-0.00	300.00	200.00	0.00	-0.00
96	-0.00	-0.00	-0.00	903.00	200.00	0.00	-0.00	-0.00	-0.00	-0.00	300.00	200.00	0.00	-0.00
97	-0.00	-0.00	-0.00	903.00	200.00	0.00	-0.00	-0.00	-0.00	-0.00	300.00	200.00	0.00	-0.00
98	-0.00	-0.00	-0.00	903.00	200.00	0.00	-0.00	-0.00	-0.00	-0.00	300.00	200.00	0.00	-0.00
99	-0.00	-0.00	-0.00	903.00	200.00	0.00	-0.00	-0.00	-0.00	-0.00	300.00	200.00	0.00	-0.00
100	-0.00	-0.00	-0.00	903.00	200.00	0.00	-0.00	-0.00	-0.00	-0.00	300.00	200.00	0.00	-0.00
101	0.00	0.00	0.00	903.00	200.00	0.00	0.00	-0.00	-0.00	-0.00	300.00	200.00	0.00	-0.00
102	0.00	0.00	0.00	903.00	200.00	0.00	0.00	-0.00	-0.00	-0.00	300.00	200.00	0.00	-0.00
103	0.00	0.00	0.00	903.00	200.00	0.00	0.00	-0.00	-0.00	-0.00	300.00	200.00	0.00	-0.00
104	0.00	0.00	0.00	903.00	200.00	0.00	0.00	-0.00	-0.00	-0.00	300.00	200.00	0.00	-0.00
105	-0.00	-0.00	-0.00	903.00	200.00	0.00	-0.00	-0.00	-0.00	-0.00	300.00	200.00	0.00	-0.00
106	-0.00	-0.00	-0.00	903.00	200.00	0.00	-0.00	-0.00	-0.00	-0.00	300.00	200.00	0.00	-0.00
107	-0.00	-0.00	-0.00	903.00	200.00	0.00	-0.00	-0.00	-0.00	-0.00	300.00	200.00	0.00	-0.00
108	-0.00	-0.00	-0.00	903.00	200.00	0.00	-0.00	-0.00	-0.00	-0.00	300.00	200.00	0.00	-0.00
109	0.00	0.00	0.00	903.00	200.00	0.00	0.00	-0.00	-0.00	-0.00	300.00	200.00	0.00	-0.00
110	-0.00	-0.00	-0.00	903.00	200.00	0.00	-0.00	-0.00	-0.00	-0.00	300.00	200.00	0.00	-0.00
111	-0.00	-0.00	-0.00	903.00	200.00	0.00	-0.00	-0.00	-0.00	-0.00	300.00	200.00	0.00	-0.00
112	-0.00	-0.00	-0.00	903.00	200.00	0.00	-0.00	-0.00	-0.00	-0.00	300.00	200.00	0.00	-0.00
113	-0.00	-0.00	-0.00	903.00	200.00	0.00	-0.00	-0.00	-0.00	-0.00	300.00	200.00	0.00	-0.00
114	0.00	0.00	0.00	903.00	200.00	0.00	0.00	-0.00	-0.00	-0.00	300.00	200.00	0.00	-0.00
115	-0.00	-0.00	-0.00	903.00	200.00	0.00	-0.00	-0.00	-0.00	-0.00	300.00	200.00	0.00	-0.00
116	-0.00	-0.00	-0.00	903.00	200.00	0.00	-0.00	-0.00	-0.00	-0.00	300.00	200.00	0.00	-0.00
117	-0.00	-0.00	-0.00	903.00	200.00	0.00	-0.00	-0.00	-0.00	-0.00	300.00	200.00	0.00	-0.00
118	-0.00	-0.00	-0.00	903.00	200.00	0.00	-0.00	-0.00	-0.00	-0.00	300.00	200.00	0.00	-0.00
119	-0.00	-0.00	-0.00	903.00	200.00	0.00	-0.00	-0.00	-0.00	-0.00	300.00	200.00	0.00	-0.00
120	-0.00	-0.00	-0.00	903.00	200.00	0.00	-0.00	-0.00	-0.00	-0.00	300.00	200.00	0.00	-0.00
121	-0.00	-0.00	-0.00	903.00	200.00	0.00	-0.00	-0.00	-0.00	-0.00	300.00	200.00	0.00	-0.00
122	0.00	0.00	0.00	903.00	200.00	0.00	0.00	-0.00	-0.00	-0.00	300.00	200.00	0.00	-0.00
123	-0.00	-0.00	-0.00	903.00	200.00	0.00	-0.00	-0.00	-0.00	-0.00	300.00	200.00	0.00	-0.00
124	0.00	0.00	0.00	903.00	200.00	0.00	0.00	-0.00	-0.00	-0.00	300.00	200.00	0.00	-0.00
125	-0.00	-0.00	-0.00	903.00	200.00	0.00	-0.00	-0.00	-0.00	-0.00	300.00	200.00	0.00	-0.00
126	-0.00	-0.00	-0.00	903.00	200.00	0.00	-0.00	-0.00	-0.00	-0.00	300.00	200.00	0.00	-0.00
127	-0.00	-0.00	-0.00	903.00	200.00	0.00	-0.00	-0.00	-0.00	-0.00	300.00	200.00	0.00	-0.00
128	-0.00	-0.00	-0.00	903.00	200.00	0.00	-0.00	-0.00	-0.00	-0.00	300.00	200.00	0.00	-0.00
129	-0.00	-0.00	-0.00	903.00	200.00	0.00	-0.00	-0.00	-0.00	-0.00	300.00	200.00	0.00	-0.00
130	-0.00	-0.00	-0.00	903.00	200.00	0.00	-0.00	-0.00	-0.00	-0.00	300.00	200.00	0.00	-0.00
131	-0.00	-0.00	-0.00	903.00	200.00	0.00	-0.00	-0.00	-0.00	-0.00	300.00	200.00	0.00	-0.00
132	-0.00	-0.00	-0.00	903.00	200.00	0.00	-0.00	-0.00	-0.00	-0.00	300.00	200.00	0.00	-0.00
133	0.00	0.00	0.00	903.00	200.00	0.00	0.00	-0.00	-0.00	-0.00	300.00	200.00	0.00	-0.00
134	-0.00	-0.00	-0.00	903.00	200.00	0.00	-0.00	-0.00	-0.00	-0.00	300.00	200.00	0.00	-0.00
135	-0.00	-0.00	-0.00	903.00	200.00	0.00	-0.00	-0.00	-0.00	-0.00	300.00	200.00	0.00	-0.00
136	-0.00	-0.00	-0.00	903.00	200.00	0.00	-0.00	-0.00	-0.00	-0.00	300.00	200.00	0.00	-0.00
137	-0.00	-0.00	-0.00	903.00	200.00	0.00	-0.00	-0.00	-0.00	-0.00	300.00	200.00	0.00	-0.00
138	-0.00	-0.00	-0.00	903.00	200.00	0.00	-0.00	-0.00	-0.00	-0.00	300.00	200.00	0.00	-0.00
139	-0.00	-0.00	-0.00	903.00	200.00	0.00	-0.00	-0.00	-0.00	-0.00	300.00	200.00	0.00	-0.00
140	-0.00	-0.00	-0.00	903.00	200.00	0.00	-0.00	-0.00	-0.00	-0.00	300.00	200.00	0.00	-0.00
141	-0.00	-0.00	-0.00	903.00	200.00	0.00	-0.00	-0.00	-0.00	-0.00	300.00	200.00	0.00	-0.00
142	-0.00	-0.00	-0.00	903.00	200.00	0.00	-0.00	-0.00	-0.00	-0.00	300.00	200.00	0.00	-0.00
143	-0.00	-0.00	-0.00	903.00	200.00	0.00	-0.00	-0.00	-0.00	-0.00	300.00	200.00	0.00	-0.00
144	-0.00	-0.00	-0.00	903.00	200.00	0.00	-0.00	-0.00	-0.00	-0.00	300.00	200.00	0.00	-0.00
145	-0.00	-0.00	-0.00	903.00	200.00	0.00	-0.00	-0.00	-0.00	-0.00	300.00	200.00	0.00	-0.00
146	-0.00	-0.00	-0.00	903.00	200.00	0.00	-0.00	-0.00	-0.00	-0.00	300.00	200.00	0.00	-0.00
147	-0.00	-0.00	-0.00	903.00	200.00	0.00	-0.00	-0.00	-0.00	-0.00	300.00	200.00	0.00	-0.00
148	-0.00	-0.00	-0.00	903.00	200.00	0.00	-0.00	-0.00	-0.00	-0.00	300.00	200.00	0.00	-0.00
149	-0.00	-0.00	-0.00	903.00	200.00	0.00	-0.00	-0.00	-0.00	-0.00	300.00	200.00	0.00	-0.00
150	-0.00	-0.00	-0.00	903.00	200.00	0.00	-0.00	-0.00	-0.00	-0.00	300.00	200.00	0.00	-0.00
151	-0.00	-0.00	-0.00	903.00	200.00	0.00	-0.00	-0.00	-0.00	-0.00	300.00	200.00	0.00	-0.00
152	0.00	0.00	0.00	903.00	200.00	0.00	0.00	-0.00	-0.00	-0.00	300.00	200.00	0.00	-0.00
153	-0.00	-0.00	-0.00	903.00	200.00	0.00	-0.00	-0.00	-0.00	-0.00	300.00	200.00	0.00	-0.00
154	-0.00	-0.00	-0.00	903.00	200.00	0.00	-0.00	-0.00	-0.00	-0.00	300.00	200.00	0.00	-0.00
155	-0.00	-0.00	-0.00	903.00	200.00	0.00	-0.00	-0.00	-0.00	-0.00	300.00	200.00	0.00	-0.00
156	0.00	0.00	0.00	903.00	200.00	0.00	0.00	-0.00	-0.00	-0.00	300.00	200.00	0.00	-0.00
157	-0.00	-0.00	-0.00	903.00	200.00	0.00	-0.00	-0.00	-0.00	-0.00	300.00	200.00	0.00	-0.00
158	-0.00	-0.00	-0.00	903.00	200.00	0.00	-0.00	-0.00	-0.00	-0.00	300.00	200.00	0.00	-0.00
159	-0.00	-0.00	-0.00	903.00	200.00	0.00	-0.00	-0.00	-0.00	-0.00	300.00	200.00	0.00	-0.00
160	-0.00	-0.00	-0.00	903.00	200.00	0.00	-0.00	-0.00	-0.00	-0.00	300.00	200.00	0.00	-0.00
161	-0.00	-0.00	-0.00	903.00	200.00	0.00	-0.00	-0.00	-0.00	-0.00	300.00	200.00	0.00	-0.00
162	-0.00	-0.00	-0.00	903.00	200.00	0.00	-0.00	-0.00	-0.00	-0.00	300.00	200.00	0.00	-0.00
163	-0.00	-0.00	-0.00	903.00	200.00	0.00	-0.00	-0.00	-0.00	-0.00	300.00	200.00	0.00	-0.00
164	-0.00	-0.00	-0.00	903.00	200.00	0.00	-0.00	-0.00	-0.00	-0.00	300.00	200.00	0.00	-0.00
165	-0.00	-0.00	-0.00	903.00	200.00	0.00	-0.00	-0.00	-0.00	-0.00	300.00	200.00	0.00	-0.00
166	-0.00	-0.00	-0.00	903.00	200.00	0.00	-0.00	-0.00	-0.00	-0.00	300.00	200.00	0.00	-0.00
167	0.00	0.00	0.00	903.00	200.00	0.00	0.00	-0.00	-0.00	-0.00	300.00	200.00	0.00	-0.00
168	-0.00	-0.00	-0.00	903.00	200.00	0.00	-0.00	-0.00	-0.00	-0.00	300.00	200.00	0.00	-0.00
169	-0.00	-0.00	-0.00	903.00	200.00	0.00	-0.00	-0.00	-0.00	-0.00	300.00	200.00	0.00	-0.00
170	-0.00	-0.00	-0.00	903.00	200.00	0.00	-0.00	-0.00	-0.00	-0.00	300.00	200.00	0.00	-0.00
171	-0.00	-0.00	-0.00	903.00	200.00	0.00	-0.00	-0.00	-0.00	-0.00	300.00	200.00	0.00	-0.00
172	-0.00	-0.00	-0.00	903.00	200.00	0.00	-0.00	-0.00	-0.00	-0.00	300.00	200.00	0.00	-0.00
173	-0.00	-0.00	-0.00	903.00	200.00	0.00	-0.00	-0.00	-0.00	-0.00	300.00	200.00	0.00	-0.00
174	-0.00	-0.00	-0.00	903.00	200.00	0.00	-0.00	-0.00	-0.00	-0.00	300.00	200.00	0.00	-0.00
175	0.00	0.00	0.00	903.00	200.00	0.00	0.00	-0.00	-0.00	-0.00	300.00	200.00	0.00	-0.00
176	-0.00	-0.00	-0.00	903.00	200.00	0.00	-0.00	-0.00	-0.00	-0.00	300.00	200.00	0.00	-0.00
177	0.00	0.00	0.00	903.00	200.00	0.00	0.00	-0.00	-0.00	-0.00	300.00	200.00	0.00	-0.00
178	-0.00	-0.00	-0.00	903.00	200.00	0.00	-0.00	-0.00	-0.00	-0.00	300.00	200.00	0.00	-0.00
179	0.00	0.00	0.00	903.00	200.00	0.00	0.00	-0.00	-0.00	-0.00	300.00	200.00	0.00	-0.00
180	-0.00	-0.00	-0.00	903.00	200.00	0.00	-0.00	-0.00	-0.00	-0.00	300.00	200.00	0.00	-0.00
181	0.00	0.00	0.00	903.00	200.00	0.00	0.00	-0.00	-0.00	-0.00	300.00	200.00	0.00	-0.00
182	-0.00	-0.00	-0.00	903.00	200.00	0.00	-0.00	-0.00	-0.00	-0.00	300.00	200.00	0.00	-0.00
183	-0.00	-0.00	-0.00	903.00	200.00	0.00	-0.00	-0.00	-0.00	-0.00	300.00	200.00	0.00	-0.00
184	-0.00	-0.00	-0.00	903.00	200.00	0.00	-0.00	-0.00	-0.00	-0.00	300.00	200.00	0.00	-0.00
185	-0.00	-0.00	-0.00	903.00	200.00	0.00	-0.00	-0.00	-0.00	-0.00	300.00	200.00	0.00	-0.00
186	-0.00	-0.00	-0.00	903.00	200.00	0.00	-0.00	-0.00	-0.00	-0.00	300.00	200.00	0.00	-0.00
187	-0.00	-0.00	-0.00	903.00	200.00	0.00	-0.00	-0.00	-0.00	-0.00	300.00	200.00	0.00	-0.00
188	-0.00	-0.00	-0.00	903.00	200.00	0.00	-0.00	-0.00	-0.00	-0.00	300.00	200.00	0.00	-0.00
189	-0.00	-0.00	-0.00	903.00	200.00	0.00	-0.00	-0.00	-0.00	-0.00	300.00	200.00	0.00	-0.00
190	-0.00	-0.00	-0.00	903.00	200.00	0.00	-0.00	-0.00	-0.00	-0.00	300.00	200.00	0.00	-0.00
191	-0.00	-0.00	-0.00	903.00	200.00	0.00	-0.00	-0.00	-0.00	-0.00	300.00	200.00	0.00	-0.00
192	0.00	0.00	0.00	903.00	200.00	0.00	0.00	-0.00	-0.00	-0.00	300.00	200.00	0.00	-0.00
193	-0.00	-0.00	-0.00	903.00	200.00	0.00	-0.00	-0.00	-0.00	-0.00	300.00	200.00	0.00	-0.00
194	0.00	0.00	0.00	903.00	200.00	0.00	0.00	-0.00	-0.00	-0.00	300.00	200.00	0.00	-0.00
195	-0.00	-0.00	-0.00	903.00	200.00	0.00	-0.00	-0.00	-0.00	-0.00	300.00	200.00	0.00	-0.00
196	-0.00	-0.00	-0.00	903.00	200.00	0.00	-0.00	-0.00	-0.00	-0.00	300.00	200.00	0.00	-0.00
197	0.00	0.00	0.00	903.00	200.00	0.00	0.00	-0.00	-0.00	-0.00	300.00	200.00	0.00	-0.00
198	0.00	0.00	0.00	903.00	200.00	0.00	0.00	-0.00	-0.00	-0.00	300.00	200.00	0.00	-0.00
199	-0.00	-0.00	-0.00	903.00	200.00	0.00	-0.00	-0.00	-0.00	-0.00	300.00	200.00	0.00	-0.00
200	-0.00	-0.00	-0.00	903.00	200.00	0.00	-0.00	-0.00	-0.00	-0.00	300.00	200.00	0.00	-0.00
201	-0.00	-0.00	-0.00	903.00	200.00	0.00	-0.00	0.00	0.00	0.00	300.00	200.00	0.00	0.00
202	-0.00	-0.00	-0.00	903.00	200.00	0.00	-0.00	-0.00	-0.00	-0.00	300.00	200.00	0.00	-0.00
203	-0.00	-0.00	-0.00	903.00	200.00	0.00	-0.00	-0.00	-0.00	-0.00	300.00	200.00	0.00	-0.00
204	0.00	0.00	0.00	903.00	200.00	0.00	0.00	-0.00	-0.00	-0.00	300.00	200.00	0.00	-0.00
205	-0.00	-0.00	-0.00	903.00	200.00	0.00	-0.00	-0.00	-0.00	-0.00	300.00	200.00	0.00	-0.00
206	-0.00	-0.00	-0.00	903.00	200.00	0.00	-0.00	-0.00	-0.00	-0.00	300.00	200.00	0.00	-0.00
207	-0.00	-0.00	-0.00	903.00	200.00	0.00	-0.00	-0.00	-0.00	-0.00	300.00	200.00	0.00	-0.00
208	-0.00	-0.00	-0.00	903.00	200.00	0.00	-0.00	-0.00	-0.00	-0.00	300.00	200.00	0.00	-0.00
209	-0.00	-0.00	-0.00	903.00	200.00	0.00	-0.00	-0.00	-0.00	-0.00	300.00	200.00	0.00	-0.00
210	-0.00	-0.00	-0.00	903.00	200.00	0.00	-0.00	-0.00	-0.00	-0.00	300.00	200.00	0.00	-0.00
211	-0.00	-0.00	-0.00	903.00	200.00	0.00	-0.00	-0.00	-0.00	-0.00	300.00	200.00	0.00	-0.00
212	0.00	0.00	0.00	903.00	200.00	0.00	0.00	-0.00	-0.00	-0.00	300.00	200.00	0.00	-0.00
213	-0.00	-0.00	-0.00	903.00	200.00	0.00	-0.00	-0.00	-0.00	-0.00	300.00	200.00	0.00	-0.00
214	0.00	0.00	0.00	903.00	200.00	0.00	0.00	-0.00	-0.00	-0.00	300.00	200.00	0.00	-0.00
215	0.00	0.00	0.00	903.00	200.00	0.00	0.00	-0.00	-0.00	-0.00	300.00	200.00	0.00	-0.00
216	-0.00	-0.00	-0.00	903.00	200.00	0.00	-0.00	-0.00	-0.00	-0.00	300.00	200.00	0.00	-0.00
217	-0.00	-0.00	-0.00	903.00	200.00	0.00	-0.00	-0.00	-0.00	-0.00	300.00	200.00	0.00	-0.00
218	-0.00	-0.00	-0.00	903.00	200.00	0.00	-0.00	-0.00	-0.00	-0.00	300.00	200.00	0.00	-0.00
219	0.00	0.00	0.00	903.00	200.00	0.00	0.00	-0.00	-0.00	-0.00	300.00	200.00	0.00	-0.00
220	-0.00	-0.00	-0.00	903.00	200.00	0.00	-0.00	-0.00	-0.00	-0.00	300.00	200.00	0.00	-0.00
221	-0.00	-0.00	-0.00	903.00	200.00	0.00	-0.00	-0.00	-0.00	-0.00	300.00	200.00	0.00	-0.00
222	-0.00	-0.00	-0.00	903.00	200.00	0.00	-0.00	-0.00	-0.00	-0.00	300.00	200.00	0.00	-0.00
223	0.00	0.00	0.00	903.00	200.00	0.00	0.00	-0.00	-0.00	-0.00	300.00	200.00	0.00	-0.00
224	-0.00	-0.00	-0.00	903.00	200.00	0.00	-0.00	-0.00	-0.00	-0.00	300.00	200.00	0.00	-0.00
225	-0.00	-0.00	-0.00	903.00	200.00	0.00	-0.00	-0.00	-0.00	-0.00	300.00	200.00	0.00	-0.00
226	-0.00	-0.00	-0.00	903.00	200.00	0.00	-0.00	-0.00	-0.00	-0.00	300.00	200.00	0.00	-0.00
227	-0.00	-0.00	-0.00	903.00	200.00	0.00	-0.00	0.00	0.00	0.00	300.00	200.00	0.00	0.00
228	-0.00	-0.00	-0.00	903.00	200.00	0.00	-0.00	-0.00	-0.00	-0.00	300.00	200.00	0.00	-0.00
229	-0.00	-0.00	-0.00	903.00	200.00	0.00	-0.00	-0.00	-0.00	-0.00	300.00	200.00	0.00	-0.00
230	-0.00	-0.00	-0.00	903.00	200.00	0.00	-0.00	-0.00	-0.00	-0.00	300.00	200.00	0.00	-0.00
231	-0.00	-0.00	-0.00	903.00	200.00	0.00	-0.00	-0.00	-0.00	-0.00	300.00	200.00	0.00	-0.00
232	-0.00	-0.00	-0.00	903.00	200.00	0.00	-0.00	-0.00	-0.00	-0.00	300.00	200.00	0.00	-0.00
233	-0.00	-0.00	-0.00	903.00	200.00	0.00	-0.00	-0.00	-0.00	-0.00	300.00	200.00	0.00	-0.00
234	-0.00	-0.00	-0.00	903.00	200.00	0.00	-0.00	-0.00	-0.00	-0.00	300.00	200.00	0.00	-0.00
235	-0.00	-0.00	-0.00	903.00	200.00	0.00	-0.00	-0.00	-0.00	-0.00	300.00	200.00	0.00	-0.00
236	-0.00	-0.00	-0.00	903.00	200.00	0.00	-0.00	-0.00	-0.00	-0.00	300.00	200.00	0.00	-0.00
237	-0.00	-0.00	-0.00	903.00	200.00	0.00	-0.00	-0.00	-0.00	-0.00	300.00	200.00	0.00	-0.00
238	-0.00	-0.00	-0.00	903.00	200.00	0.00	-0.00	-0.00	-0.00	-0.00	300.00	200.00	0.00	-0.00
239	-0.00	-0.00	-0.00	903.00	200.00	0.00	-0.00	-0.00	-0.00	-0.00	300.00	200.00	0.00	-0.00
240	0.00	0.00	0.00	903.00	200.00	0.00	0.00	-0.00	-0.00	-0.00	300.00	200.00	0.00	-0.00
241	-0.00	-0.00	-0.00	903.00	200.00	0.00	-0.00	-0.00	-0.00	-0.00	300.00	200.00	0.00	-0.00
242	0.00	0.00	0.00	903.00	200.00	0.00	0.00	-0.00	-0.00	-0.00	300.00	200.00	0.00	-0.00
243	-0.00	-0.00	-0.00	903.00	200.00	0.00	-0.00	-0.00	-0.00	-0.00	300.00	200.00	0.00	-0.00
244	-0.00	-0.00	-0.00	903.00	200.00	0.00	-0.00	-0.00	-0.00	-0.00	300.00	200.00	0.00	-0.00
245	0.00	0.00	0.00	903.00	200.00	0.00	0.00	-0.00	-0.00	-0.00	300.00	200.00	0.00	-0.00
246	-0.00	-0.00	-0.00	903.00	200.00	0.00	-0.00	-0.00	-0.00	-0.00	300.00	200.00	0.00	-0.00
247	-0.00	-0.00	-0.00	903.00	200.00	0.00	-0.00	-0.00	-0.00	-0.00	300.00	200.00	0.00	-0.00
248	-0.00	-0.00	-0.00	903.00	200.00	0.00	-0.00	-0.00	-0.00	-0.00	300.00	200.00	0.00	-0.00
249	0.00	0.00	0.00	903.00	200.00	0.00	0.00	-0.00	-0.00	-0.00	300.00	200.00	0.00	-0.00
250	-0.00	-0.00	-0.00	903.00	200.00	0.00	-0.00	-0.00	-0.00	-0.00	300.00	200.00	0.00	-0.00
251	0.00	0.00	0.00	903.00	200.00	0.00	0.00	-0.00	-0.00	-0.00	300.00	200.00	0.00	-0.00
252	-0.00	-0.00	-0.00	903.00	200.00	0.00	-0.00	-0.00	-0.00	-0.00	300.00	200.00	0.00	-0.00
253	-0.00	-0.00	-0.00	903.00	200.00	0.00	-0.00	-0.00	-0.00	-0.00	300.00	200.00	0.00	-0.00
254	-0.00	-0.00	-0.00	903.00	200.00	0.00	-0.00	-0.00	-0.00	-0.00	300.00	200.00	0.00	-0.00
255	0.00	0.00	0.00	903.00	200.00	0.00	0.00	-0.00	-0.00	-0.00	300.00	200.00	0.00	-0.00
256	-0.00	-0.00	-0.00	903.00	200.00	0.00	-0.00	-0.00	-0.00	-0.00	300.00	200.00	0.00	-0.00
257	-0.00	-0.00	-0.00	903.00	200.00	0.00	-0.00	-0.00	-0.00	-0.00	300.00	200.00	0.00	-0.00
258	0.00	0.00	0.00	903.00	200.00	0.00	0.00	-0.00	-0.00	-0.00	300.00	200.00	0.00	-0.00
259	-0.00	-0.00	-0.00	903.00	200.00	0.00	-0.00	-0.00	-0.00	-0.00	300.00	200.00	0.00	-0.00
260	-0.00	-0.00	-0.00	903.00	200.00	0.00	-0.00	-0.00	-0.00	-0.00	300.00	200.00	0.00	-0.00
261	-0.00	-0.00	-0.00	903.00	200.00	0.00	-0.00	-0.00	-0.00	-0.00	300.00	200.00	0.00	-0.00
262	-0.00	-0.00	-0.00	903.00	200.00	0.00	-0.00	-0.00	-0.00	-0.00	300.00	200.00	0.00	-0.00
263	-0.00	-0.00	-0.00	903.00	200.00	0.00	-0.00	-0.00	-0.00	-0.00	300.00	200.00	0.00	-0.00
264	0.00	0.00	0.00	903.00	200.00	0.00	0.00	-0.00	-0.00	-0.00	300.00	200.00	0.00	-0.00
265	-0.00	-0.00	-0.00	903.00	200.00	0.00	-0.00	-0.00	-0.00	-0.00	300.00	200.00	0.00	-0.00
266	-0.00	-0.00	-0.00	903.00	200.00	0.00	-0.00	-0.00	-0.00	-0.00	300.00	200.00	0.00	-0.00
267	-0.00	-0.00	-0.00	903.00	200.00	0.00	-0.00	-0.00	-0.00	-0.00	300.00	200.00	0.00	-0.00
268	-0.00	-0.00	-0.00	903.00	200.00	0.00	-0.00	-0.00	-0.00	-0.00	300.00	200.00	0.00	-0.00
269	-0.00	-0.00	-0.00	903.00	200.00	0.00	-0.00	-0.00	-0.00	-0.00	300.00	200.00	0.00	-0.00
270	-0.00	-0.00	-0.00	903.00	200.00	0.00	-0.00	-0.00	-0.00	-0.00	300.00	200.00	0.00	-0.00
271	-0.00	-0.00	-0.00	903.00	200.00	0.00	-0.00	-0.00	-0.00	-0.00	300.00	200.00	0.00	-0.00
272	-0.00	-0.00	-0.00	903.00	200.00	0.00	-0.00	-0.00	-0.00	-0.00	300.00	200.00	0.00	-0.00
273	0.00	0.00	0.00	903.00	200.00	0.00	0.00	-0.00	-0.00	-0.00	300.00	200.00	0.00	-0.00
274	-0.00	-0.00	-0.00	903.00	200.00	0.00	-0.00	-0.00	-0.00	-0.00	300.00	200.00	0.00	-0.00
275	-0.00	-0.00	-0.00	903.00	200.00	0.00	-0.00	-0.00	-0.00	-0.00	300.00	200.00	0.00	-0.00
276	-0.00	-0.00	-0.00	903.00	200.00	0.00	-0.00	-0.00	-0.00	-0.00	300.00	200.00	0.00	-0.00
277	-0.00	-0.00	-0.00	903.00	200.00	0.00	-0.00	-0.00	-0.00	-0.00	300.00	200.00	0.00	-0.00
278	-0.00	-0.00	-0.00	903.00	200.00	0.00	-0.00	-0.00	-0.00	-0.00	300.00	200.00	0.00	-0.00
279	-0.00	-0.00	-0.00	903.00	200.00	0.00	-0.00	-0.00	-0.00	-0.00	300.00	200.00	0.00	-0.00
280	-0.00	-0.00	-0.00	903.00	200.00	0.00	-0.00	-0.00	-0.00	-0.00	300.00	200.00	0.00	-0.00
281	-0.00	-0.00	-0.00	903.00	200.00	0.00	-0.00	-0.00	-0.00	-0.00	300.00	200.00	0.00	-0.00
282	-0.00	-0.00	-0.00	903.00	200.00	0.00	-0.00	-0.00	-0.00	-0.00	300.00	200.00	0.00	-0.00
283	-0.00	-0.00	-0.00	903.00	200.00	0.00	-0.00	-0.00	-0.00	-0.00	300.00	200.00	0.00	-0.00
284	-0.00	-0.00	-0.00	903.00	200.00	0.00	-0.00	-0.00	-0.00	-0.00	300.00	200.00	0.00	-0.00
285	0.00	0.00	0.00	903.00	200.00	0.00	0.00	-0.00	-0.00	-0.00	300.00	200.00	0.00	-0.00
286	0.00	0.00	0.00	903.00	200.00	0.00	0.00	-0.00	-0.00	-0.00	300.00	200.00	0.00	-0.00
287	0.00	0.00	0.00	903.00	200.00	0.00	0.00	-0.00	-0.00	-0.00	300.00	200.00	0.00	-0.00
288	-0.00	-0.00	-0.00	903.00	200.00	0.00	-0.00	-0.00	-0.00	-0.00	300.00	200.00	0.00	-0.00
289	-0.00	-0.00	-0.00	903.00	200.00	0.00	-0.00	-0.00	-0.00	-0.00	300.00	200.00	0.00	-0.00
290	-0.00	-0.00	-0.00	903.00	200.00	0.00	-0.00	-0.00	-0.00	-0.00	300.00	200.00	0.00	-0.00
291	-0.00	-0.00	-0.00	903.00	200.00	0.00	-0.00	-0.00	-0.00	-0.00	300.00	200.00	0.00	-0.00
292	-0.00	-0.00	-0.00	903.00	200.00	0.00	-0.00	-0.00	-0.00	-0.00	300.00	200.00	0.00	-0.00
293	-0.00	-0.00	-0.00	903.00	200.00	0.00	-0.00	-0.00	-0.00	-0.00	300.00	200.00	0.00	-0.00
294	30.44	7.02	11.60	1199.05	352.63	0.00	-3016.42	-0.00	-0.00	-0.00	300.00	200.00	0.00	-0.00
295	-0.00	-0.00	-0.00	903.00	200.00	0.00	-0.00	-0.00	-0.00	-0.00	300.00	200.00	0.00	-0.00
296	-0.00	-0.00	-0.00	903.00	200.00	0.00	-0.00	-0.00	-0.00	-0.00	300.00	200.00	0.00	-0.00
297	-0.00	-0.00	-0.00	903.00	200.00	0.00	-0.00	-0.00	-0.00	-0.00	300.00	200.00	0.00	-0.00
298	-0.00	-0.00	-0.00	903.00	200.00	0.00	-0.00	-0.00	-0.00	-0.00	300.00	200.00	0.00	-0.00
299	-0.00	-0.00	-0.00	903.00	200.00	0.00	-0.00	-0.00	-0.00	-0.00	300.00	200.00	0.00	-0.00
300	-0.00	-0.00	-0.00	903.00	200.00	0.00	-0.00	-0.00	-0.00	-0.00	300.00	200.00	0.00	-0.00
301	-0.00	-0.00	-0.00	903.00	200.00	0.00	-0.00	-0.00	-0.00	-0.00	300.00	200.00	0.00	-0.00
302	-0.00	-0.00	-0.00	903.00	200.00	0.00	-0.00	-0.00	-0.00	-0.00	300.00	200.00	0.00	-0.00
303	-0.00	-0.00	-0.00	903.00	200.00	0.00	-0.00	-0.00	-0.00	-0.00	300.00	200.00	0.00	-0.00
304	-0.00	-0.00	-0.00	903.00	200.00	0.00	-0.00	-0.00	-0.00	-0.00	300.00	200.00	0.00	-0.00
305	-0.00	-0.00	-0.00	903.00	200.00	0.00	-0.00	-0.00	-0.00	-0.00	300.00	200.00	0.00	-0.00
306	-0.00	-0.00	-0.00	903.00	200.00	0.00	-0.00	-0.00	-0.00	-0.00	300.00	200.00	0.00	-0.00
307	-0.00	-0.00	-0.00	903.00	200.00	0.00	-0.00	-0.00	-0.00	-0.00	300.00	200.00	0.00	-0.00
308	-0.00	-0.00	-0.00	903.00	200.00	0.00	-0.00	-0.00	-0.00	-0.00	300.00	200.00	0.00	-0.00
309	-0.00	-0.00	-0.00	903.00	200.00	0.00	-0.00	-0.00	-0.00	-0.00	300.00	200.00	0.00	-0.00
310	-0.00	-0.00	-0.00	903.00	200.00	0.00	-0.00	-0.00	-0.00	-0.00	300.00	200.00	0.00	-0.00
311	-0.00	-0.00	-0.00	903.00	200.00	0.00	-0.00	-0.00	-0.00	-0.00	300.00	200.00	0.00	-0.00
312	-0.00	-0.00	-0.00	903.00	200.00	0.00	-0.00	-0.00	-0.00	-0.00	300.00	200.00	0.00	-0.00
313	-0.00	-0.00	-0.00	903.00	200.00	0.00	-0.00	-0.00	-0.00	-0.00	300.00	200.00	0.00	-0.00
314	-0.00	-0.00	-0.00	903.00	200.00	0.00	-0.00	-0.00	-0.00	-0.00	300.00	200.00	0.00	-0.00
315	-0.00	-0.00	-0.00	903.00	200.00	0.00	-0.00	-0.00	-0.00	-0.00	300.00	200.00	0.00	-0.00
316	-0.00	-0.00	-0.00	903.00	200.00	0.00	-0.00	-0.00	-0.00	-0.00	300.00	200.00	0.00	-0.00
317	-0.00	-0.00	-0.00	903.00	200.00	0.00	-0.00	-0.00	-0.00	-0.00	300.00	200.00	0.00	-0.00
318	-0.00	-0.00	-0.00	903.00	200.00	0.00	-0.00	-0.00	-0.00	-0.00	300.00	200.00	0.00	-0.00
319	-0.00	-0.00	-0.00	903.00	200.00	0.00	-0.00	-0.00	-0.00	-0.00	300.00	200.00	0.00	-0.00
320	-0.00	-0.00	-0.00	903.00	200.00	0.00	-0.00	-0.00	-0.00	-0.00	300.00	200.00	0.00	-0.00
321	-0.00	-0.00	-0.00	903.00	200.00	0.00	-0.00	-0.00	-0.00	-0.00	300.00	200.00	0.00	-0.00
322	-0.00	-0.00	-0.00	903.00	200.00	0.00	-0.00	-0.00	-0.00	-0.00	300.00	200.00	0.00	-0.00
323	-0.00	-0.00	-0.00	903.00	200.00	0.00	-0.00	-0.00	-0.00	-0.00	300.00	200.00	0.00	-0.00
324	-0.00	-0.00	-0.00	903.00	200.00	0.00	-0.00	-0.00	-0.00	-0.00	300.00	200.00	0.00	-0.00
325	-0.00	-0.00	-0.00	903.00	200.00	0.00	-0.00	-0.00	-0.00	-0.00	300.00	200.00	0.00	-0.00
326	-0.00	-0.00	-0.00	903.00	200.00	0.00	-0.00	-0.00	-0.00	-0.00	300.00	200.00	0.00	-0.00
327	-0.00	-0.00	-0.00	903.00	200.00	0.00	-0.00	-0.00	-0.00	-0.00	300.00	200.00	0.00	-0.00
328	-0.00	-0.00	-0.00	903.00	200.00	0.00	-0.00	-0.00	-0.00	-0.00	300.00	200.00	0.00	-0.00
329	-0.00	-0.00	-0.00	903.00	200.00	0.00	-0.00	-0.00	-0.00	-0.00	300.00	200.00	0.00	-0.00
330	-0.00	-0.00	-0.00	903.00	200.00	0.00	-0.00	-0.00	-0.00	-0.00	300.00	200.00	0.00	-0.00
331	-0.00	-0.00	-0.00	903.00	200.00	0.00	-0.00	-0.00	-0.00	-0.00	300.00	200.00	0.00	-0.00
332	-0.00	-0.00	-0.00	903.00	200.00	0.00	-0.00	-0.00	-0.00	-0.00	300.00	200.00	0.00	-0.00
333	-0.00	-0.00	-0.00	903.00	200.00	0.00	-0.00	-0.00	-0.00	-0.00	300.00	200.00	0.00	-0.00
334	-0.00	-0.00	-0.00	903.00	200.00	0.00	-0.00	-0.00	-0.00	-0.00	300.00	200.00	0.00	-0.00
335	-0.00	-0.00	-0.00	903.00	200.00	0.00	-0.00	-0.00	-0.00	-0.00	300.00	200.00	0.00	-0.00
336	-0.00	-0.00	-0.00	903.00	200.00	0.00	-0.00	-0.00	-0.00	-0.00	300.00	200.00	0.00	-0.00
337	-0.00	-0.00	-0.00	903.00	200.00	0.00	-0.00	-0.00	-0.00	-0.00	300.00	200.00	0.00	-0.00
338	-0.00	-0.00	-0.00	903.00	200.00	0.00	-0.00	-0.00	-0.00	-0.00	300.00	200.00	0.00	-0.00
339	-0.00	-0.00	-0.00	903.00	200.00	0.00	-0.00	-0.00	-0.00	-0.00	300.00	200.00	0.00	-0.00
340	-0.00	-0.00	-0.00	903.00	200.00	0.00	-0.00	-0.00	-0.00	-0.00	300.00	200.00	0.00	-0.00
341	-0.00	-0.00	-0.00	903.00	200.00	0.00	-0.00	-0.00	-0.00	-0.00	300.00	200.00	0.00	-0.00
342	-0.00	-0.00	-0.00	903.00	200.00	0.00	-0.00	-0.00	-0.00	-0.00	300.00	200.00	0.00	-0.00
343	-0.00	-0.00	-0.00	903.00	200.00	0.00	-0.00	-0.00	-0.00	-0.00	300.00	200.00	0.00	-0.00
344	-0.00	-0.00	-0.00	903.00	200.00	0.00	-0.00	-0.00	-0.00	-0.00	300.00	200.00	0.00	-0.00
345	-0.00	-0.00	-0.00	903.00	200.00	0.00	-0.00	-0.00	-0.00	-0.00	300.00	200.00	0.00	-0.00
346	-0.00	-0.00	-0.00	903.00	200.00	0.00	-0.00	-0.00	-0.00	-0.00	300.00	200.00	0.00	-0.00
347	-0.00	-0.00	-0.00	903.00	200.00	0.00	-0.00	-0.00	-0.00	-0.00	300.00	200.00	0.00	-0.00
348	-0.00	-0.00	-0.00	903.00	200.00	0.00	-0.00	-0.00	-0.00	-0.00	300.00	200.00	0.00	-0.00
349	-0.00	-0.00	-0.00	903.00	200.00	0.00	-0.00	-0.00	-0.00	-0.00	300.00	200.00	0.00	-0.00
350	-0.00	-0.00	-0.00	903.00	200.00	0.00	-0.00	-0.00	-0.00	-0.00	300.00	200.00	0.00	-0.00
351	-0.00	-0.00	-0.00	903.00	200.00	0.00	-0.00	-0.00	-0.00	-0.00	300.00	200.00	0.00	-0.00
352	-0.00	-0.00	-0.00	903.00	200.00	0.00	-0.00	-0.00	-0.00	-0.00	300.00	200.00	0.00	-0.00
353	-0.00	-0.00	-0.00	903.00	200.00	0.00	-0.00	-0.00	-0.00	-0.00	300.00	200.00	0.00	-0.00
354	-0.00	-0.00	-0.00	903.00	200.00	0.00	-0.00	-0.00	-0.00	-0.00	300.00	200.00	0.00	-0.00
355	-0.00	-0.00	-0.00	903.00	200.00	0.00	-0.00	-0.00	-0.00	-0.00	300.00	200.00	0.00	-0.00
356	-0.00	-0.00	-0.00	903.00	200.00	0.00	-0.00	-0.00	-0.00	-0.00	300.00	200.00	0.00	-0.00
357	-0.00	-0.00	-0.00	903.00	200.00	0.00	-0.00	-0.00	-0.00	-0.00	300.00	200.00	0.00	-0.00
358	-0.00	-0.00	-0.00	903.00	200.00	0.00	-0.00	-0.00	-0.00	-0.00	300.00	200.00	0.00	-0.00
359	-0.00	-0.00	-0.00	903.00	200.00	0.00	-0.00	-0.00	-0.00	-0.00	300.00	200.00	0.00	-0.00
360	-0.00	-0.00	-0.00	903.00	200.00	0.00	-0.00	-0.00	-0.00	-0.00	300.00	200.00	0.00	-0.00
361	-0.00	-0.00	-0.00	903.00	200.00	0.00	-0.00	-0.00	-0.00	-0.00	300.00	200.00	0.00	-0.00
362	-0.00	-0.00	-0.00	903.00	200.00	0.00	-0.00	-0.00	-0.00	-0.00	300.00	200.00	0.00	-0.00
363	-0.00	-0.00	-0.00	903.00	200.00	0.00	-0.00	-0.00	-0.00	-0.00	300.00	200.00	0.00	-0.00
364	-0.00	-0.00	-0.00	903.00	200.00	0.00	-0.00	-0.00	-0.00	-0.00	300.00	200.00	0.00	-0.00
365	-0.00	-0.00	-0.00	903.00	200.00	0.00	-0.00	-0.00	-0.00	-0.00	300.00	200.00	0.00	-0.00
366	-0.00	-0.00	-0.00	903.00	200.00	0.00	-0.00	-0.00	-0.00	-0.00	300.00	200.00	0.00	-0.00
367	-0.00	-0.00	-0.00	903.00	200.00	0.00	-0.00	-0.00	-0.00	-0.00	300.00	200.00	0.00	-0.00
368	-0.00	-0.00	-0.00	903.00	200.00	0.00	-0.00	-0.00	-0.00	-0.00	300.00	200.00	0.00	-0.00
369	-0.00	-0.00	-0.00	903.00	200.00	0.00	-0.00	-0.00	-0.00	-0.00	300.00	200.00	0.00	-0.00
370	-0.00	-0.00	-0.00	903.00	200.00	0.00	-0.00	-0.00	-0.00	-0.00	300.00	200.00	0.00	-0.00
371	-0.00	-0.00	-0.00	903.00	200.00	0.00	-0.00	-0.00	-0.00	-0.00	300.00	200.00	0.00	-0.00
372	-0.00	-0.00	-0.00	903.00	200.00	0.00	-0.00	-0.00	-0.00	-0.00	300.00	200.00	0.00	-0.00
373	-0.00	-0.00	-0.00	903.00	200.00	0.00	-0.00	-0.00	-0.00	-0.00	300.00	200.00	0.00	-0.00
374	-0.00	-0.00	-0.00	903.00	200.00	0.00	-0.00	-0.00	-0.00	-0.00	300.00	200.00	0.00	-0.00
375	-0.00	-0.00	-0.00	903.00	200.00	0.00	-0.00	-0.00	-0.00	-0.00	300.00	200.00	0.00	-0.00
376	-0.00	-0.00	-0.00	903.00	200.00	0.00	-0.00	-0.00	-0.00	-0.00	300.00	200.00	0.00	-0.00
377	-0.00	-0.00	-0.00	903.00	200.00	0.00	-0.00	-0.00	-0.00	-0.00	300.00	200.00	0.00	-0.00
378	-0.00	-0.00	-0.00	903.00	200.00	0.00	-0.00	-0.00	-0.00	-0.00	300.00	200.00	0.00	-0.00
379	-0.00	-0.00	-0.00	903.00	200.00	0.00	-0.00	-0.00	-0.00	-0.00	300.00	200.00	0.00	-0.00
380	-0.00	-0.00	-0.00	903.00	200.00	0.00	-0.00	-0.00	-0.00	-0.00	300.00	200.00	0.00	-0.00
381	-0.00	-0.00	-0.00	903.00	200.00	0.00	-0.00	-0.00	-0.00	-0.00	300.00	200.00	0.00	-0.00
382	-0.00	-0.00	-0.00	903.00	200.00	0.00	-0.00	-0.00	-0.00	-0.00	300.00	200.00	0.00	-0.00
383	-0.00	-0.00	-0.00	903.00	200.00	0.00	-0.00	-0.00	-0.00	-0.00	300.00	200.00	0.00	-0.00
384	-0.00	-0.00	-0.00	903.00	200.00	0.00	-0.00	-0.00	-0.00	-0.00	300.00	200.00	0.00	-0.00
385	-0.00	-0.00	-0.00	903.00	200.00	0.00	-0.00	-0.00	-0.00	-0.00	300.00	200.00	0.00	-0.00
386	-0.00	-0.00	-0.00	903.00	200.00	0.00	-0.00	-0.00	-0.00	-0.00	300.00	200.00	0.00	-0.00
387	-0.00	-0.00	-0.00	903.00	200.00	0.00	-0.00	-0.00	-0.00	-0.00	300.00	200.00	0.00	-0.00
388	-0.00	-0.00	-0.00	903.00	200.00	0.00	-0.00	-0.00	-0.00	-0.00	300.00	200.00	0.00	-0.00
389	-0.00	-0.00	-0.00	903.00	200.00	0.00	-0.00	-0.00	-0.00	-0.00	300.00	200.00	0.00	-0.00
390	92.93	-11.06	58.29	1191.22	325.65	0.00	-7130.51	-0.00	-0.00	-0.00	300.00	200.00	0.00	-0.00
391	78.96	-6.79	228.58	1074.83	173.56	0.00	-23419.78	-0.00	-0.00	-0.00	300.00	200.00	0.00	-0.00
392	79.65	-27.62	239.72	1073.34	171.74	0.00	-21235.94	-0.00	-0.00	-0.00	300.00	200.00	0.00	-0.00
393	97.27	-26.47	232.70	1068.25	172.85	0.00	-19506.29	-0.00	-0.00	-0.00	300.00	200.00	0.00	-0.00
394	115.81	-13.58	261.38	1052.74	159.60	0.00	-18895.67	-0.00	-0.00	-0.00	300.00	200.00	0.00	-0.00
395	127.41	-11.06	270.39	1049.78	158.01	0.00	-16451.55	-0.00	-0.00	-0.00	300.00	200.00	0.00	-0.00
396	119.71	-14.11	278.02	1047.57	155.65	0.00	-15627.71	-0.00	-0.00	-0.00	300.00	200.00	0.00	-0.00
397	92.01	-15.79	290.07	1037.14	145.50	0.00	-13836.45	-0.00	-0.00	-0.00	300.00	200.00	0.00	-0.00
398	87.74	-15.11	309.75	1031.57	140.89	0.00	-13223.51	-0.00	-0.00	-0.00	300.00	200.00	0.00	-0.00
399	96.74	-5.19	330.96	1023.61	136.38	0.00	-12464.42	-0.00	-0.00	-0.00	300.00	200.00	0.00	-0.00
400	104.52	1.91	342.10	1013.39	128.81	0.00	-10947.05	-0.00	-0.00	-0.00	300.00	200.00	0.00	-0.00
401	102.62	9.84	357.51	1009.27	125.91	0.00	-10045.20	-0.00	-0.00	-0.00	300.00	200.00	0.00	-0.00
402	94.45	12.66	370.64	1002.67	121.37	0.00	-7796.72	-0.00	-0.00	-0.00	300.00	200.00	0.00	-0.00
403	86.67	14.19	372.01	999.23	117.88	0.00	-5873.29	-0.00	-0.00	-0.00	300.00	200.00	0.00	-0.00
404	79.65	14.42	374.91	996.65	115.83	0.00	-3705.68	-0.00	-0.00	-0.00	300.00	200.00	0.00	-0.00
405	75.23	20.83	382.54	991.07	111.77	0.00	-1651.13	-0.00	-0.00	-0.00	300.00	200.00	0.00	-0.00
406	68.89	23.73	391.39	986.86	107.52	0.00	1137.86	-0.00	-0.00	-0.00	300.00	200.00	0.00	-0.00
407	70.80	28.38	406.65	983.15	105.29	0.00	1639.86	-0.00	-0.00	-0.00	300.00	200.00	0.00	-0.00
408	75.53	30.44	426.79	982.16	104.54	0.00	1687.00	-0.00	-0.00	-0.00	300.00	200.00	0.00	-0.00
409	77.97	31.28	448.91	981.31	104.01	0.00	1372.55	-0.00	-0.00	-0.00	300.00	200.00	0.00	-0.00
410	80.03	30.75	472.87	980.25	103.52	0.00	1003.84	-0.00	-0.00	-0.00	300.00	200.00	0.00	-0.00
411	82.24	29.37	498.05	979.75	103.06	0.00	553.54	-0.00	-0.00	-0.00	300.00	200.00	0.00	-0.00
412	83.77	28.53	518.49	978.66	102.35	0.00	372.88	-0.00	-0.00	-0.00	300.00	200.00	0.00	-0.00
413	85.45	27.62	538.48	977.55	102.07	0.00	170.01	-0.00	-0.00	-0.00	300.00	200.00	0.00	-0.00
414	86.75	26.17	557.86	976.36	101.70	0.00	-330.65	-0.00	-0.00	-0.00	300.00	200.00	0.00	-0.00
415	87.66	25.71	572.97	975.38	101.15	0.00	-707.82	-0.00	-0.00	-0.00	300.00	200.00	0.00	-0.00
416	87.59	26.86	586.24	974.29	100.16	0.00	-954.83	-0.00	-0.00	-0.00	300.00	200.00	0.00	-0.00
417	85.45	29.98	597.38	972.73	98.75	0.00	-671.87	-0.00	-0.00	-0.00	300.00	200.00	0.00	-0.00
418	83.92	33.57	602.57	971.30	97.29	0.00	-750.02	-0.00	-0.00	-0.00	300.00	200.00	0.00	-0.00
419	80.80	35.78	608.52	971.15	97.24	0.00	-464.28	-0.00	-0.00	-0.00	300.00	200.00	0.00	-0.00
420	77.21	37.46	610.50	970.71	96.78	0.00	-275.23	-0.00	-0.00	-0.00	300.00	200.00	0.00	-0.00
421	74.16	37.69	611.72	969.75	96.43	0.00	-216.79	-0.00	-0.00	-0.00	300.00	200.00	0.00	-0.00
422	71.11	36.77	611.57	969.17	96.06	0.00	-142.43	-0.00	-0.00	-0.00	300.00	200.00	0.00	-0.00
423	67.44	34.87	611.42	968.59	95.88	0.00	-222.21	-0.00	-0.00	-0.00	300.00	200.00	0.00	-0.00
424	64.09	32.73	609.44	967.90	95.59	0.00	-277.90	-0.00	-0.00	-0.00	300.00	200.00	0.00	-0.00
425	60.88	30.36	607.45	967.21	95.55	0.00	-389.22	-0.00	-0.00	-0.00	300.00	200.00	0.00	-0.00
426	57.14	28.00	605.77	966.33	95.47	0.00	-513.93	-0.00	-0.00	-0.00	300.00	200.00	0.00	-0.00
427	54.24	26.63	603.64	965.64	95.30	0.00	-664.06	-0.00	-0.00	-0.00	300.00	200.00	0.00	-0.00
428	51.57	25.02	601.35	964.81	95.20	0.00	-703.14	-0.00	-0.00	-0.00	300.00	200.00	0.00	-0.00
429	48.37	24.26	598.91	964.07	95.08	0.00	-903.15	-0.00	-0.00	-0.00	300.00	200.00	0.00	-0.00
430	45.78	23.35	596.77	963.52	94.76	0.00	-920.45	-0.00	-0.00	-0.00	300.00	200.00	0.00	-0.00
431	43.33	23.12	594.64	962.58	94.48	0.00	-1074.81	-0.00	-0.00	-0.00	300.00	200.00	0.00	-0.00
432	40.82	22.89	593.87	961.81	94.30	0.00	-1174.59	-0.00	-0.00	-0.00	300.00	200.00	0.00	-0.00
433	38.68	23.04	593.57	960.92	94.04	0.00	-1336.28	-0.00	-0.00	-0.00	300.00	200.00	0.00	-0.00
434	36.62	23.65	592.80	960.30	93.49	0.00	-1410.52	-0.00	-0.00	-0.00	300.00	200.00	0.00	-0.00
435	34.48	23.88	594.33	959.30	93.25	0.00	-1592.62	-0.00	-0.00	-0.00	300.00	200.00	0.00	-0.00
436	32.42	24.11	596.01	958.53	92.83	0.00	-1609.35	-0.00	-0.00	-0.00	300.00	200.00	0.00	-0.00
437	30.75	24.95	599.06	957.48	92.66	0.00	-1729.75	-0.00	-0.00	-0.00	300.00	200.00	0.00	-0.00
438	29.45	25.79	600.89	956.25	92.03	0.00	-2058.14	-0.00	-0.00	-0.00	300.00	200.00	0.00	-0.00
439	27.69	25.94	605.01	955.51	91.75	0.00	-2094.03	-0.00	-0.00	-0.00	300.00	200.00	0.00	-0.00
440	25.71	26.25	608.52	954.53	91.52	0.00	-2218.81	-0.00	-0.00	-0.00	300.00	200.00	0.00	-0.00
441	23.19	26.78	611.72	953.51	91.05	0.00	-2414.84	-0.00	-0.00	-0.00	300.00	200.00	0.00	-0.00
442	20.45	27.01	614.93	952.88	91.07	0.00	-2452.86	-0.00	-0.00	-0.00	300.00	200.00	0.00	-0.00
443	17.85	27.16	617.22	951.95	90.88	0.00	-2613.88	-0.00	-0.00	-0.00	300.00	200.00	0.00	-0.00
444	14.88	27.62	617.98	950.78	90.42	0.00	-2675.15	-0.00	-0.00	-0.00	300.00	200.00	0.00	-0.00
445	12.21	28.08	618.59	949.84	89.94	0.00	-2773.16	-0.00	-0.00	-0.00	300.00	200.00	0.00	-0.00
446	9.84	28.23	619.20	948.61	89.65	0.00	-3037.43	-0.00	-0.00	-0.00	300.00	200.00	0.00	-0.00
447	6.71	28.31	619.66	946.88	89.19	0.00	-3061.76	-0.00	-0.00	-0.00	300.00	200.00	0.00	-0.00
448	4.12	27.69	619.35	945.50	88.74	0.00	-3145.97	-0.00	-0.00	-0.00	300.00	200.00	0.00	-0.00
449	1.30	27.85	618.90	943.83	88.31	0.00	-3204.42	-0.00	-0.00	-0.00	300.00	200.00	0.00	-0.00
450	-0.76	28.08	619.20	942.03	87.93	0.00	-3367.90	-0.00	-0.00	-0.00	300.00	200.00	0.00	-0.00
451	-2.37	28.08	619.35	940.55	87.31	0.00	-3442.66	-0.00	-0.00	-0.00	300.00	200.00	0.00	-0.00
452	-4.35	28.08	619.81	938.67	86.85	0.00	-3507.84	-0.00	-0.00	-0.00	300.00	200.00	0.00	-0.00
453	-6.56	28.53	620.88	936.47	86.51	0.00	-3529.24	-0.00	-0.00	-0.00	300.00	200.00	0.00	-0.00
454	-8.39	28.61	621.19	934.47	85.92	0.00	-3559.24	-0.00	-0.00	-0.00	300.00	200.00	0.00	-0.00
455	-10.15	29.53	620.88	932.93	85.38	0.00	-3611.72	-0.00	-0.00	-0.00	300.00	200.00	0.00	-0.00
456	-11.52	30.21	621.49	930.99	85.10	0.00	-3687.54	-0.00	-0.00	-0.00	300.00	200.00	0.00	-0.00
457	-13.20	31.05	620.42	928.90	84.60	0.00	-3721.38	-0.00	-0.00	-0.00	300.00	200.00	0.00	-0.00
458	-14.80	31.43	619.66	926.93	84.17	0.00	-3729.97	-0.00	-0.00	-0.00	300.00	200.00	0.00	-0.00
459	-16.17	32.58	617.98	924.41	83.60	0.00	-3735.75	-0.00	-0.00	-0.00	300.00	200.00	0.00	-0.00
460	-17.55	33.04	615.84	922.25	83.20	0.00	-3736.29	-0.00	-0.00	-0.00	300.00	200.00	0.00	-0.00
461	-18.92	33.34	614.93	919.90	82.98	0.00	-3727.95	-0.00	-0.00	-0.00	300.00	200.00	0.00	-0.00
462	-20.14	33.80	612.49	917.20	82.61	0.00	-3814.70	-0.00	-0.00	-0.00	300.00	200.00	0.00	-0.00
463	-21.36	33.57	609.89	914.93	82.26	0.00	-3767.72	-0.00	-0.00	-0.00	300.00	200.00	0.00	-0.00
464	-22.51	33.72	607.60	912.34	82.27	0.00	-3845.13	-0.00	-0.00	-0.00	300.00	200.00	0.00	-0.00
465	-23.65	33.34	605.32	909.65	82.23	0.00	-3868.03	-0.00	-0.00	-0.00	300.00	200.00	0.00	-0.00
466	-24.72	33.04	603.64	907.32	82.05	0.00	-3979.24	-0.00	-0.00	-0.00	300.00	200.00	0.00	-0.00
467	-25.79	32.88	602.26	904.82	82.04	0.00	-4044.70	-0.00	-0.00	-0.00	300.00	200.00	0.00	-0.00
468	-27.24	32.42	602.87	902.39	82.36	0.00	-4100.34	-0.00	-0.00	-0.00	300.00	200.00	0.00	-0.00
469	-28.38	32.35	603.33	899.97	82.30	0.00	-4160.12	-0.00	-0.00	-0.00	300.00	200.00	0.00	-0.00
470	-29.53	32.20	606.38	897.87	82.59	0.00	-4149.99	-0.00	-0.00	-0.00	300.00	200.00	0.00	-0.00
471	-31.13	31.51	609.59	895.27	82.50	0.00	-4155.49	-0.00	-0.00	-0.00	300.00	200.00	0.00	-0.00
472	-33.04	31.51	613.40	893.30	82.44	0.00	-4096.13	-0.00	-0.00	-0.00	300.00	200.00	0.00	-0.00
473	-35.02	31.36	617.68	891.22	82.71	0.00	-4106.12	-0.00	-0.00	-0.00	300.00	200.00	0.00	-0.00
474	-37.46	31.89	621.64	889.08	82.47	0.00	-4011.33	-0.00	-0.00	-0.00	300.00	200.00	0.00	-0.00
475	-40.36	32.42	625.15	887.18	82.45	0.00	-3921.08	-0.00	-0.00	-0.00	300.00	200.00	0.00	-0.00
476	-43.11	33.49	628.51	885.52	82.54	0.00	-3895.86	-0.00	-0.00	-0.00	300.00	200.00	0.00	-0.00
477	-46.77	34.94	632.32	883.60	82.53	0.00	-3738.73	-0.00	-0.00	-0.00	300.00	200.00	0.00	-0.00
478	-50.20	36.01	635.53	882.04	82.40	0.00	-3595.47	-0.00	-0.00	-0.00	300.00	200.00	0.00	-0.00
479	-53.63	37.23	638.58	880.28	82.63	0.00	-3501.77	-0.00	-0.00	-0.00	300.00	200.00	0.00	-0.00
480	-57.68	38.07	642.09	878.69	82.84	0.00	-3417.79	-0.00	-0.00	-0.00	300.00	200.00	0.00	-0.00
481	-61.34	38.76	645.14	877.24	82.97	0.00	-3335.87	-0.00	-0.00	-0.00	300.00	200.00	0.00	-0.00
482	-65.00	38.76	647.43	875.92	83.05	0.00	-3342.12	-0.00	-0.00	-0.00	300.00	200.00	0.00	-0.00
483	-69.73	38.45	650.33	874.49	83.39	0.00	-3291.99	-0.00	-0.00	-0.00	300.00	200.00	0.00	-0.00
484	-73.78	37.84	652.16	873.45	83.62	0.00	-3273.41	-0.00	-0.00	-0.00	300.00	200.00	0.00	-0.00
485	-77.59	37.16	653.23	872.17	83.86	0.00	-3255.34	-0.00	-0.00	-0.00	300.00	200.00	0.00	-0.00
486	-82.02	36.16	652.77	870.74	84.06	0.00	-3286.13	-0.00	-0.00	-0.00	300.00	200.00	0.00	-0.00
487	-85.98	35.25	651.86	869.57	84.36	0.00	-3229.84	-0.00	-0.00	-0.00	300.00	200.00	0.00	-0.00
488	-89.87	34.56	648.80	868.57	84.57	0.00	-3267.56	-0.00	-0.00	-0.00	300.00	200.00	0.00	-0.00
489	-94.22	33.19	644.23	867.33	84.84	0.00	-3117.56	-0.00	-0.00	-0.00	300.00	200.00	0.00	-0.00
490	-97.81	32.65	638.28	866.21	85.01	0.00	-3115.61	-0.00	-0.00	-0.00	300.00	200.00	0.00	-0.00
491	-101.47	32.20	630.19	865.08	85.18	0.00	-3035.76	-0.00	-0.00	-0.00	300.00	200.00	0.00	-0.00
492	-104.90	31.51	619.51	864.21	85.32	0.00	-3020.76	-0.00	-0.00	-0.00	300.00	200.00	0.00	-0.00
493	-107.88	31.43	607.91	863.02	85.59	0.00	-2903.28	6.33	0.23	43.33	362.32	238.73	0.00	-66.54
494	-109.56	29.68	593.87	862.22	85.71	0.00	-2931.51	14.80	-16.86	338.90	368.89	242.77	0.00	558.65
495	-110.86	31.05	573.88	860.80	85.72	0.00	-2684.02	38.15	13.20	279.85	361.18	240.35	0.00	-115.15
496	-111.08	28.99	551.45	859.42	85.94	0.00	-2408.84	74.69	8.77	343.63	362.74	243.52	0.00	388.14
497	-109.10	25.10	525.21	858.46	86.81	0.00	-2669.16	103.76	7.63	386.05	357.51	241.90	0.00	17.49
498	-105.51	22.81	492.55	856.72	87.11	0.00	-2551.15	91.55	6.71	403.29	356.53	242.98	0.00	7.89
499	-100.94	19.00	458.98	855.33	87.10	0.00	-2553.11	75.07	6.10	415.04	355.48	244.04	0.00	-121.98
500	-94.15	15.26	424.04	853.56	87.66	0.00	-2630.68	79.50	3.43	415.65	353.08	244.27	0.00	-187.39
501	-84.69	10.76	381.01	851.46	87.55	0.00	-2785.31	84.15	0.31	406.49	351.91	245.27	0.00	-234.57
502	-74.62	6.71	341.03	849.31	88.14	0.00	-2989.13	83.24	-5.57	403.29	349.83	246.61	0.00	-122.60
503	-63.78	2.82	297.55	846.38	87.79	0.00	-3120.55	81.10	-11.83	403.90	347.94	247.90	0.00	-79.95
504	-50.81	-0.76	247.96	842.63	87.51	0.00	-3348.07	81.71	-18.84	413.21	343.87	250.00	0.00	82.85
505	-38.91	-3.13	202.33	838.29	86.88	0.00	-3468.37	93.69	-33.49	448.30	336.66	252.55	0.00	406.45
506	-25.79	-3.20	157.62	832.14	84.80	0.00	-3550.65	109.18	-41.73	477.14	331.76	254.11	0.00	640.93
507	-9.54	-1.14	113.22	820.12	81.13	0.00	-3584.65	115.51	-44.40	495.15	327.83	255.47	0.00	410.24
508	2.37	1.22	82.09	807.09	75.09	0.00	-3611.57	114.14	-42.72	513.15	325.51	256.08	0.00	-176.68
509	9.08	2.29	62.26	794.18	71.08	0.00	-3645.09	112.92	-38.99	526.12	323.58	256.55	0.00	-637.09
510	12.97	2.21	45.93	779.41	61.13	0.00	-3862.30	111.08	-35.48	539.09	322.76	256.78	0.00	-804.74
511	15.41	2.14	32.65	760.01	44.86	0.00	-4168.29	107.73	-32.58	557.71	321.83	256.91	0.00	-940.15
512	17.17	2.98	22.28	726.29	19.18	0.00	-4500.82	104.45	-30.67	574.19	320.81	257.03	0.00	-1141.55
513	-0.00	-0.00	-0.00	903.00	200.00	0.00	-0.00	100.63	-28.76	588.84	320.13	257.37	0.00	-1383.59
514	-0.00	-0.00	-0.00	903.00	200.00	0.00	-0.00	96.66	-27.62	602.87	319.21	257.56	0.00	-1573.46
515	-0.00	-0.00	-0.00	903.00	200.00	0.00	-0.00	93.92	-27.47	614.17	318.19	257.84	0.00	-1644.42
516	15.56	2.67	-5.95	1149.15	379.49	0.00	-61.04	92.47	-28.61	622.86	317.27	258.11	0.00	-1754.42
517	15.79	3.05	-5.95	1172.23	389.74	0.00	23.48	91.09	-30.82	629.58	316.58	258.70	0.00	-1900.76
518	15.72	2.75	-5.80	1147.74	384.21	0.00	140.14	89.04	-33.95	632.32	315.42	259.12	0.00	-2109.01
519	15.56	2.90	-5.95	1156.85	389.74	0.00	65.73	87.36	-36.85	631.71	314.71	259.47	0.00	-2205.16
520	15.64	2.75	-5.95	1149.15	394.87	0.00	220.27	84.61	-39.52	627.90	313.71	259.93	0.00	-2352.99
521	15.49	2.75	-5.95	1172.23	379.49	0.00	-134.00	81.63	-40.59	623.02	313.15	260.35	0.00	-2436.14
522	15.72	2.75	-5.80	1171.42	400.00	0.00	208.80	78.28	-41.20	617.68	312.75	260.62	0.00	-2442.77
523	15.49	2.75	-5.80	1147.74	394.74	0.00	169.45	74.62	-40.44	612.34	312.26	260.75	0.00	-2478.49
524	15.72	2.75	-5.95	1164.54	389.74	0.00	135.18	71.33	-39.29	608.22	312.12	260.81	0.00	-2464.26
525	15.72	2.67	-5.95	1164.54	394.87	0.00	212.84	67.75	-37.08	604.71	312.19	260.71	0.00	-2392.95
526	15.72	2.67	-5.80	1155.63	384.21	0.00	69.07	63.63	-34.79	600.43	312.12	260.48	0.00	-2298.71
527	15.64	2.75	-5.95	1156.85	379.49	0.00	-64.36	60.20	-32.35	597.53	312.26	260.27	0.00	-2201.33
528	15.56	2.75	-5.95	1149.15	379.49	0.00	-56.93	56.69	-30.21	593.87	312.49	259.87	0.00	-1996.95
529	15.79	2.67	-6.26	1137.15	380.49	0.00	96.58	52.64	-28.53	589.60	312.58	259.63	0.00	-1880.88
530	15.56	2.75	-5.80	1171.42	394.74	0.00	96.37	49.29	-27.39	587.31	312.78	259.24	0.00	-1605.57
531	15.79	2.67	-5.95	1149.15	389.74	0.00	142.02	46.23	-26.93	585.63	312.82	258.83	0.00	-1443.65
532	15.56	2.67	-5.65	1178.68	394.59	0.00	95.26	43.33	-26.47	585.17	312.83	258.36	0.00	-1228.44
533	15.79	2.75	-6.26	1137.15	380.49	0.00	32.94	40.59	-26.32	584.87	312.76	257.76	0.00	-958.97
534	15.56	2.75	-5.95	1156.85	384.62	0.00	1.76	37.99	-26.32	585.63	312.98	257.27	0.00	-686.90
535	15.56	2.67	-5.95	1149.15	369.23	0.00	-197.78	35.63	-27.24	587.01	312.71	256.51	0.00	-318.24
536	-0.00	-0.00	-0.00	903.00	200.00	0.00	-0.00	33.57	-27.47	589.60	312.81	255.75	0.00	-19.86
537	15.49	2.59	-5.95	1149.15	384.62	0.00	46.36	31.81	-27.24	596.16	312.75	254.98	0.00	265.23
538	15.64	2.67	-6.26	1129.83	390.24	0.00	195.39	30.14	-25.79	607.15	312.97	254.29	0.00	619.95
539	15.64	2.67	-5.80	1155.63	400.00	0.00	301.96	28.53	-24.41	618.74	313.02	253.56	0.00	862.08
540	-0.00	-0.00	-0.00	903.00	200.00	0.00	-0.00	27.08	-23.04	630.19	313.22	252.83	0.00	1094.68
541	15.64	2.67	-6.26	1137.15	380.49	0.00	46.15	25.25	-22.20	641.78	312.84	252.26	0.00	1307.20
542	15.49	2.67	-6.26	1144.46	375.61	0.00	-76.48	23.57	-21.97	650.48	312.60	251.70	0.00	1587.17
543	15.41	2.67	-5.95	1156.85	389.74	0.00	117.77	21.29	-22.35	655.67	312.57	251.25	0.00	1692.16
544	-0.00	-0.00	-0.00	903.00	200.00	0.00	-0.00	18.77	-23.35	656.13	312.49	250.79	0.00	1954.34
545	-0.00	-0.00	-0.00	903.00	200.00	0.00	-0.00	16.02	-25.02	653.84	312.39	250.50	0.00	2034.76
546	-0.00	-0.00	-0.00	903.00	200.00	0.00	-0.00	13.66	-26.32	650.02	312.32	250.33	0.00	2179.00
547	15.56	2.67	-5.80	1155.63	389.47	0.00	145.76	10.60	-27.31	646.06	312.05	249.79	0.00	2321.83
548	-0.00	-0.00	-0.00	903.00	200.00	0.00	-0.00	7.86	-28.15	642.40	312.04	249.45	0.00	2421.38
549	15.49	2.75	-5.49	1178.00	400.00	0.00	144.96	5.26	-28.31	639.50	311.88	249.15	0.00	2471.92
550	-0.00	-0.00	-0.00	903.00	200.00	0.00	-0.00	2.44	-28.38	636.60	311.79	248.85	0.00	2582.56
551	-0.00	-0.00	-0.00	903.00	200.00	0.00	-0.00	-0.23	-28.08	634.16	311.62	248.51	0.00	2741.34
552	15.41	2.75	-5.65	1170.57	400.00	0.00	173.00	-2.82	-28.00	630.34	311.47	248.17	0.00	2794.54
553	15.41	2.59	-5.80	1155.63	394.74	0.00	171.46	-5.72	-27.24	627.29	311.31	247.77	0.00	2918.63
554	-0.00	-0.00	-0.00	903.00	200.00	0.00	-0.00	-8.01	-26.70	624.24	311.07	247.57	0.00	3027.42
555	-0.00	-0.00	-0.00	903.00	200.00	0.00	-0.00	-9.99	-26.47	622.10	310.67	247.34	0.00	3151.01
556	15.64	2.67	-5.80	1163.53	394.74	0.00	175.68	-12.51	-27.01	619.81	310.49	246.92	0.00	3289.58
557	-0.00	-0.00	-0.00	903.00	200.00	0.00	-0.00	-14.65	-26.86	616.91	310.09	246.65	0.00	3387.12
558	15.56	2.75	-5.80	1155.63	394.74	0.00	162.63	-16.78	-26.86	614.17	309.84	246.51	0.00	3489.01
559	15.49	2.75	-5.80	1155.63	394.74	0.00	124.88	-19.38	-26.55	611.88	309.50	246.08	0.00	3662.18
560	15.64	2.67	-5.80	1155.63	394.74	0.00	173.87	-21.59	-26.63	609.89	309.08	246.03	0.00	3688.19
561	-0.00	-0.00	-0.00	903.00	200.00	0.00	-0.00	-23.96	-26.86	608.98	308.64	245.70	0.00	3806.47
562	15.56	2.52	-5.80	1147.74	400.00	0.00	322.24	-27.08	-26.86	608.06	307.98	245.47	0.00	4018.17
563	-0.00	-0.00	-0.00	903.00	200.00	0.00	-0.00	-29.53	-26.86	606.99	307.47	245.10	0.00	4064.57
564	15.64	2.75	-5.80	1155.63	389.47	0.00	49.39	-31.89	-27.01	605.93	306.65	245.03	0.00	4168.12
565	15.79	2.52	-5.95	1149.15	389.74	0.00	156.70	-34.94	-27.16	604.40	306.06	244.79	0.00	4321.65
566	-0.00	-0.00	-0.00	903.00	200.00	0.00	-0.00	-37.54	-27.31	604.10	305.08	244.56	0.00	4417.09
567	15.64	2.75	-5.95	1149.15	389.74	0.00	94.29	-39.75	-27.54	603.79	304.32	244.43	0.00	4601.54
568	-0.00	-0.00	-0.00	903.00	200.00	0.00	-0.00	-42.80	-28.23	602.26	302.81	244.29	0.00	4684.12
569	-0.00	-0.00	-0.00	903.00	200.00	0.00	-0.00	-45.62	-28.99	600.43	300.91	244.12	0.00	4742.87
570	15.56	2.59	-5.65	1154.35	400.00	0.00	240.64	-47.53	-29.60	598.91	298.85	244.13	0.00	4918.20
571	15.56	2.52	-5.65	1170.57	400.00	0.00	218.98	-50.05	-30.82	597.08	295.71	244.16	0.00	4935.93
572	15.64	2.52	-5.65	1162.46	389.19	0.00	85.57	-52.03	-31.81	597.08	292.10	244.06	0.00	5078.07
573	15.64	2.67	-5.80	1147.74	400.00	0.00	231.49	-53.02	-32.73	597.69	287.75	244.17	0.00	5061.89
574	15.79	2.52	-5.95	1149.15	394.87	0.00	214.80	-53.56	-34.03	599.67	282.21	244.17	0.00	5108.48
575	-0.00	-0.00	-0.00	903.00	200.00	0.00	-0.00	-53.48	-34.94	601.65	276.49	244.53	0.00	5036.44
576	15.95	2.52	-5.80	1147.74	394.74	0.00	223.06	-52.80	-35.48	605.77	270.15	244.58	0.00	4941.40
577	16.02	2.75	-5.95	1149.15	384.62	0.00	-7.04	-51.50	-35.55	610.96	262.39	244.96	0.00	4793.39
578	-0.00	-0.00	-0.00	903.00	200.00	0.00	-0.00	-50.13	-35.63	616.15	254.90	245.27	0.00	4684.26
579	16.25	2.67	-6.26	1137.15	380.49	0.00	41.87	-48.29	-35.40	622.10	247.31	245.52	0.00	4633.89
580	16.40	2.67	-5.95	1156.85	389.74	0.00	122.85	-45.62	-35.32	628.05	238.41	246.02	0.00	4399.65
581	16.40	2.67	-5.95	1149.15	389.74	0.00	166.28	-43.41	-35.63	632.48	230.81	246.32	0.00	4267.19
582	16.48	2.44	-5.65	1170.57	400.00	0.00	308.06	-41.89	-35.86	636.29	223.38	246.76	0.00	4105.88
583	16.25	2.59	-5.95	1164.54	389.74	0.00	47.54	-40.59	-36.16	640.56	215.60	247.21	0.00	3889.34
584	16.63	2.75	-5.95	1149.15	400.00	0.00	338.63	-40.44	-35.71	645.90	209.21	247.39	0.00	3837.23
585	16.63	2.75	-5.95	1172.23	389.74	0.00	104.66	-41.43	-35.48	651.25	204.26	247.56	0.00	3834.23
586	16.56	2.59	-5.95	1164.54	394.87	0.00	213.23	-43.33	-35.71	657.50	199.81	247.85	0.00	3824.80
587	16.48	2.59	-5.95	1156.85	389.74	0.00	133.81	-46.62	-35.86	662.38	196.41	247.87	0.00	3827.13
588	-0.00	-0.00	-0.00	903.00	200.00	0.00	-0.00	-51.19	-36.70	667.88	194.31	248.07	0.00	3708.58
589	16.56	2.44	-5.95	1141.46	389.74	0.00	155.91	-57.83	-38.30	675.51	193.68	248.43	0.00	3770.06
590	15.56	3.36	-5.95	1141.46	384.62	0.00	218.91	-58.36	-30.06	676.57	192.35	247.90	0.00	2711.66
591	-0.00	-0.00	-0.00	903.00	200.00	0.00	-0.00	-67.06	-33.80	670.93	190.29	247.26	0.00	3101.87
592	19.00	2.98	-5.95	1141.46	379.49	0.00	640.28	-68.97	-32.42	655.21	189.68	247.74	0.00	3223.99
593	15.03	1.22	-6.26	1173.73	395.12	0.00	198.92	-73.17	-31.74	637.97	188.28	247.45	0.00	3739.73
594	16.40	2.67	-5.49	1169.67	400.00	0.00	256.86	-73.93	-29.53	617.83	186.49	247.02	0.00	4066.90
595	17.47	2.14	-5.80	1179.32	394.74	0.00	546.10	-76.14	-27.54	589.90	184.92	246.61	0.00	3672.62
596	16.71	2.21	-5.95	1156.85	389.74	0.00	228.30	-77.51	-27.54	562.59	183.97	246.38	0.00	3348.71
597	17.09	2.52	-5.80	1147.74	389.47	0.00	35.54	-76.37	-25.94	531.46	182.86	246.11	0.00	3098.79
598	-0.00	-0.00	-0.00	903.00	200.00	0.00	-0.00	-74.77	-25.25	493.93	181.28	245.78	0.00	2711.17
599	17.62	2.21	-5.65	1162.46	389.19	0.00	219.60	-72.86	-24.11	457.92	179.84	245.52	0.00	2278.11
600	-0.00	-0.00	-0.00	903.00	200.00	0.00	-0.00	-70.88	-23.27	419.92	178.67	245.06	0.00	1902.42
601	17.24	2.52	-5.80	1139.84	400.00	0.00	311.60	-66.53	-21.67	376.28	177.49	244.77	0.00	1691.42
602	17.24	2.44	-5.65	1162.46	400.00	0.00	251.56	-62.10	-19.84	336.61	175.70	244.51	0.00	1498.99
603	-0.00	-0.00	-0.00	903.00	200.00	0.00	-0.00	-56.76	-17.32	297.39	174.55	244.13	0.00	1273.65
604	17.24	2.52	-5.65	1154.35	400.00	0.00	297.96	-50.13	-14.42	254.82	173.17	243.83	0.00	1123.96
605	17.32	2.44	-5.49	1136.33	400.00	0.00	353.50	-44.78	-11.52	216.67	172.39	243.66	0.00	991.97
606	-0.00	-0.00	-0.00	903.00	200.00	0.00	-0.00	-39.29	-8.85	178.22	171.06	243.84	0.00	890.18
607	17.47	2.59	-5.49	1169.67	400.00	0.00	307.72	-32.12	-6.33	136.41	169.13	244.07	0.00	731.16
608	17.32	2.67	-5.65	1170.57	394.59	0.00	137.95	-24.11	-4.65	102.23	167.46	243.88	0.00	705.64
609	17.24	2.59	-5.80	1147.74	400.00	0.00	295.94	-15.03	-3.81	72.63	162.61	244.12	0.00	529.41
610	-0.00	-0.00	-0.00	903.00	200.00	0.00	-0.00	-4.81	-5.04	50.05	159.15	243.90	0.00	384.35
611	17.32	2.59	-5.65	1130.03	389.19	0.00	101.24	0.92	-5.19	36.01	153.81	244.07	0.00	174.57
612	17.70	2.44	-5.65	1154.35	400.00	0.00	408.69	4.12	-4.27	25.79	150.89	241.42	0.00	151.55
613	17.47	2.52	-5.49	1161.33	394.44	0.00	160.43	4.65	-2.67	17.24	151.33	242.48	0.00	166.90
614	17.32	2.52	-5.49	1136.33	383.33	0.00	1.27	2.90	-1.83	9.92	156.92	240.00	0.00	105.76
615	17.32	2.59	-5.80	1147.74	394.74	0.00	128.49	-0.00	-0.00	-0.00	300.00	200.00	0.00	-0.00
616	17.47	2.52	-5.65	1146.24	394.59	0.00	246.82	-0.00	-0.00	-0.00	300.00	200.00	0.00	-0.00
617	17.70	2.44	-5.80	1139.84	389.47	0.00	166.24	-0.00	-0.00	-0.00	300.00	200.00	0.00	-0.00
618	17.62	2.75	-5.19	1176.53	394.12	0.00	60.59	-0.00	-0.00	-0.00	300.00	200.00	0.00	-0.00
619	17.47	2.59	-5.65	1130.03	378.38	0.00	-12.99	-0.00	-0.00	-0.00	300.00	200.00	0.00	-0.00
620	-0.00	-0.00	-0.00	903.00	200.00	0.00	-0.00	-0.00	-0.00	-0.00	300.00	200.00	0.00	-0.00
621	17.55	2.67	-5.49	1153.00	394.44	0.00	180.99	-0.00	-0.00	-0.00	300.00	200.00	0.00	-0.00
622	17.47	2.59	-5.65	1154.35	389.19	0.00	67.01	-0.00	-0.00	-0.00	300.00	200.00	0.00	-0.00
623	17.47	2.52	-5.80	1147.74	389.47	0.00	176.48	-0.00	-0.00	-0.00	300.00	200.00	0.00	-0.00
624	17.47	2.82	-5.65	1154.35	389.19	0.00	101.04	-0.00	-0.00	-0.00	300.00	200.00	0.00	-0.00
625	17.55	2.59	-5.65	1146.24	400.00	0.00	360.85	-0.00	-0.00	-0.00	300.00	200.00	0.00	-0.00
626	17.47	2.90	-5.65	1146.24	389.19	0.00	151.14	-0.00	-0.00	-0.00	300.00	200.00	0.00	-0.00
627	17.32	2.75	-5.65	1154.35	394.59	0.00	207.85	-0.00	-0.00	-0.00	300.00	200.00	0.00	-0.00
628	17.32	2.90	-5.80	1147.74	384.21	0.00	77.50	-0.00	-0.00	-0.00	300.00	200.00	0.00	-0.00
629	17.24	2.90	-5.49	1136.33	394.44	0.00	158.52	-0.00	-0.00	-0.00	300.00	200.00	0.00	-0.00
630	17.17	2.90	-5.95	1141.46	384.62	0.00	28.76	-0.00	-0.00	-0.00	300.00	200.00	0.00	-0.00
631	-0.00	-0.00	-0.00	903.00	200.00	0.00	-0.00	-0.00	-0.00	-0.00	300.00	200.00	0.00	-0.00
632	-0.00	-0.00	-0.00	903.00	200.00	0.00	-0.00	-0.00	-0.00	-0.00	300.00	200.00	0.00	-0.00
633	17.24	2.82	-5.49	1169.67	400.00	0.00	315.35	-0.00	-0.00	-0.00	300.00	200.00	0.00	-0.00
634	17.17	3.05	-5.80	1139.84	389.47	0.00	80.71	-0.00	-0.00	-0.00	300.00	200.00	0.00	-0.00
635	17.09	2.98	-5.80	1124.05	384.21	0.00	87.14	-0.00	-0.00	-0.00	300.00	200.00	0.00	-0.00
636	17.32	2.90	-6.26	1137.15	370.73	0.00	-125.23	-0.00	-0.00	-0.00	300.00	200.00	0.00	-0.00
637	17.17	2.90	-5.65	1162.46	389.19	0.00	92.17	-0.00	-0.00	-0.00	300.00	200.00	0.00	-0.00
638	17.17	2.90	-5.49	1136.33	400.00	0.00	307.72	-0.00	-0.00	-0.00	300.00	200.00	0.00	-0.00
639	17.24	3.13	-5.65	1146.24	400.00	0.00	307.24	-0.00	-0.00	-0.00	300.00	200.00	0.00	-0.00
640	-0.00	-0.00	-0.00	903.00	200.00	0.00	-0.00	-0.00	-0.00	-0.00	300.00	200.00	0.00	-0.00
641	17.01	3.13	-5.65	1146.24	400.00	0.00	238.57	-0.00	-0.00	-0.00	300.00	200.00	0.00	-0.00
642	17.09	2.90	-5.65	1146.24	400.00	0.00	355.28	-0.00	-0.00	-0.00	300.00	200.00	0.00	-0.00
643	17.17	3.05	-5.65	1154.35	394.59	0.00	215.89	-0.00	-0.00	-0.00	300.00	200.00	0.00	-0.00
644	17.17	2.98	-5.80	1155.63	389.47	0.00	120.46	-0.00	-0.00	-0.00	300.00	200.00	0.00	-0.00
645	17.17	3.13	-6.26	1137.15	375.61	0.00	-98.25	-0.00	-0.00	-0.00	300.00	200.00	0.00	-0.00
646	17.17	3.05	-5.95	1141.46	384.62	0.00	106.81	-0.00	-0.00	-0.00	300.00	200.00	0.00	-0.00
647	17.01	3.13	-5.65	1146.24	400.00	0.00	330.13	-0.00	-0.00	-0.00	300.00	200.00	0.00	-0.00
648	-0.00	-0.00	-0.00	903.00	200.00	0.00	-0.00	-0.00	-0.00	-0.00	300.00	200.00	0.00	-0.00
649	16.94	3.05	-5.65	1162.46	389.19	0.00	123.72	-0.00	-0.00	-0.00	300.00	200.00	0.00	-0.00
650	16.94	3.13	-5.95	1156.85	384.62	0.00	21.13	-0.00	-0.00	-0.00	300.00	200.00	0.00	-0.00
651	16.94	3.13	-5.80	1124.05	400.00	0.00	407.17	-0.00	-0.00	-0.00	300.00	200.00	0.00	-0.00
652	17.09	3.05	-5.49	1178.00	394.44	0.00	172.09	-0.00	-0.00	-0.00	300.00	200.00	0.00	-0.00
653	-0.00	-0.00	-0.00	903.00	200.00	0.00	-0.00	-0.00	-0.00	-0.00	300.00	200.00	0.00	-0.00
654	-0.00	-0.00	-0.00	903.00	200.00	0.00	-0.00	-0.00	-0.00	-0.00	300.00	200.00	0.00	-0.00
655	17.17	3.13	-5.65	1162.46	400.00	0.00	332.81	-0.00	-0.00	-0.00	300.00	200.00	0.00	-0.00
656	17.01	3.28	-5.65	1130.03	378.38	0.00	24.13	-0.00	-0.00	-0.00	300.00	200.00	0.00	-0.00
657	16.94	3.20	-5.95	1133.77	389.74	0.00	208.34	-0.00	-0.00	-0.00	300.00	200.00	0.00	-0.00
658	-0.00	-0.00	-0.00	903.00	200.00	0.00	-0.00	-0.00	-0.00	-0.00	300.00	200.00	0.00	-0.00
659	16.94	3.28	-5.80	1155.63	394.74	0.00	203.58	-0.00	-0.00	-0.00	300.00	200.00	0.00	-0.00
660	16.94	3.28	-5.65	1146.24	400.00	0.00	369.30	-0.00	-0.00	-0.00	300.00	200.00	0.00	-0.00
661	16.86	3.13	-5.65	1154.35	400.00	0.00	297.13	-0.00	-0.00	-0.00	300.00	200.00	0.00	-0.00
662	16.71	3.28	-5.34	1177.29	388.57	0.00	53.62	-0.00	-0.00	-0.00	300.00	200.00	0.00	-0.00
663	17.01	3.05	-5.95	1149.15	389.74	0.00	233.97	-0.00	-0.00	-0.00	300.00	200.00	0.00	-0.00
664	-0.00	-0.00	-0.00	903.00	200.00	0.00	-0.00	-0.00	-0.00	-0.00	300.00	200.00	0.00	-0.00
665	-0.00	-0.00	-0.00	903.00	200.00	0.00	-0.00	-0.00	-0.00	-0.00	300.00	200.00	0.00	-0.00
666	16.86	3.20	-5.49	1153.00	383.33	0.00	47.05	-0.00	-0.00	-0.00	300.00	200.00	0.00	-0.00
667	16.78	2.98	-5.95	1133.77	394.87	0.00	341.17	-0.00	-0.00	-0.00	300.00	200.00	0.00	-0.00
668	-0.00	-0.00	-0.00	903.00	200.00	0.00	-0.00	-0.00	-0.00	-0.00	300.00	200.00	0.00	-0.00
669	-0.00	-0.00	-0.00	903.00	200.00	0.00	-0.00	-0.00	-0.00	-0.00	300.00	200.00	0.00	-0.00
670	16.71	3.28	-5.95	1156.85	394.87	0.00	225.95	-0.00	-0.00	-0.00	300.00	200.00	0.00	-0.00
671	16.25	3.28	-5.65	1178.68	400.00	0.00	125.58	-0.00	-0.00	-0.00	300.00	200.00	0.00	-0.00
672	16.56	3.28	-5.80	1163.53	384.21	0.00	43.57	-0.00	-0.00	-0.00	300.00	200.00	0.00	-0.00
673	16.56	3.36	-5.80	1155.63	384.21	0.00	4.42	-0.00	-0.00	-0.00	300.00	200.00	0.00	-0.00
674	16.48	3.28	-5.65	1154.35	378.38	0.00	-59.39	-0.00	-0.00	-0.00	300.00	200.00	0.00	-0.00
675	-0.00	-0.00	-0.00	903.00	200.00	0.00	-0.00	-0.00	-0.00	-0.00	300.00	200.00	0.00	-0.00
676	16.17	3.51	-6.26	1144.46	390.24	0.00	101.04	-0.00	-0.00	-0.00	300.00	200.00	0.00	-0.00
677	16.25	3.28	-5.95	1156.85	389.74	0.00	167.85	-0.00	-0.00	-0.00	300.00	200.00	0.00	-0.00
678	16.40	3.36	-5.95	1149.15	384.62	0.00	164.91	-0.00	-0.00	-0.00	300.00	200.00	0.00	-0.00
679	16.17	3.59	-5.65	1162.46	400.00	0.00	290.33	-0.00	-0.00	-0.00	300.00	200.00	0.00	-0.00
680	16.17	3.66	-5.95	1156.85	389.74	0.00	102.31	-0.00	-0.00	-0.00	300.00	200.00	0.00	-0.00
681	16.17	3.66	-5.95	1156.85	394.87	0.00	162.37	-0.00	-0.00	-0.00	300.00	200.00	0.00	-0.00
682	16.02	3.66	-5.95	1149.15	389.74	0.00	170.19	-0.00	-0.00	-0.00	300.00	200.00	0.00	-0.00
683	15.87	3.36	-5.80	1171.42	384.21	0.00	30.92	-0.00	-0.00	-0.00	300.00	200.00	0.00	-0.00
684	15.79	3.66	-5.95	1156.85	389.74	0.00	98.60	-0.00	-0.00	-0.00	300.00	200.00	0.00	-0.00
685	15.87	3.51	-6.26	1151.78	385.37	0.00	31.45	-0.00	-0.00	-0.00	300.00	200.00	0.00	-0.00
686	15.56	3.59	-5.65	1178.68	400.00	0.00	178.78	-0.00	-0.00	-0.00	300.00	200.00	0.00	-0.00
687	15.64	3.36	-5.80	1155.63	400.00	0.00	357.38	-0.00	-0.00	-0.00	300.00	200.00	0.00	-0.00
688	-0.00	-0.00	-0.00	903.00	200.00	0.00	-0.00	-0.00	-0.00	-0.00	300.00	200.00	0.00	-0.00
689	15.56	3.74	-5.95	1141.46	389.74	0.00	70.43	0.00	0.00	0.00	300.00	200.00	0.00	0.00
690	15.34	2.59	-6.56	1133.23	376.74	0.00	-61.21	-0.00	-0.00	-0.00	300.00	200.00	0.00	-0.00
691	15.87	3.20	-5.49	1169.67	394.44	0.00	262.79	-0.00	-0.00	-0.00	300.00	200.00	0.00	-0.00
692	15.34	2.59	-5.95	1156.85	384.62	0.00	21.13	-0.00	-0.00	-0.00	300.00	200.00	0.00	-0.00
693	-0.00	-0.00	-0.00	903.00	200.00	0.00	-0.00	-0.00	-0.00	-0.00	300.00	200.00	0.00	-0.00
694	15.72	2.90	-6.26	1159.10	380.49	0.00	11.35	-0.00	-0.00	-0.00	300.00	200.00	0.00	-0.00
695	15.79	2.52	-6.26	1137.15	385.37	0.00	209.34	-0.00	-0.00	-0.00	300.00	200.00	0.00	-0.00
696	15.41	2.90	-6.56	1140.21	362.79	0.00	-238.82	-0.00	-0.00	-0.00	300.00	200.00	0.00	-0.00
697	15.34	2.90	-5.80	1163.53	394.74	0.00	148.17	-0.00	-0.00	-0.00	300.00	200.00	0.00	-0.00
698	15.64	2.67	-6.26	1129.83	380.49	0.00	134.35	-0.00	-0.00	-0.00	300.00	200.00	0.00	-0.00
699	15.56	2.82	-6.41	1124.43	366.67	0.00	-159.67	-0.00	-0.00	-0.00	300.00	200.00	0.00	-0.00
700	15.64	2.59	-5.95	1149.15	384.62	0.00	120.31	-0.00	-0.00	-0.00	300.00	200.00	0.00	-0.00
701	-0.00	-0.00	-0.00	903.00	200.00	0.00	-0.00	-0.00	-0.00	-0.00	300.00	200.00	0.00	-0.00
702	15.18	2.59	-5.80	1171.42	394.74	0.00	63.04	-0.00	-0.00	-0.00	300.00	200.00	0.00	-0.00
703	15.41	2.52	-5.95	1156.85	394.87	0.00	166.87	-0.00	-0.00	-0.00	300.00	200.00	0.00	-0.00
704	15.34	2.44	-5.95	1164.54	394.87	0.00	198.36	-0.00	-0.00	-0.00	300.00	200.00	0.00	-0.00
705	15.18	2.14	-5.65	1170.57	394.59	0.00	162.69	-0.00	-0.00	-0.00	300.00	200.00	0.00	-0.00
706	15.64	2.06	-6.26	1144.46	375.61	0.00	-39.64	-0.00	-0.00	-0.00	300.00	200.00	0.00	-0.00
707	-0.00	-0.00	-0.00	903.00	200.00	0.00	-0.00	-0.00	-0.00	-0.00	300.00	200.00	0.00	-0.00
708	15.56	1.98	-5.95	1164.54	384.62	0.00	65.73	-0.00	-0.00	-0.00	300.00	200.00	0.00	-0.00
709	15.72	2.06	-5.95	1156.85	400.00	0.00	308.70	-0.00	-0.00	-0.00	300.00	200.00	0.00	-0.00
710	15.64	1.98	-6.26	1137.15	390.24	0.00	199.29	-0.00	-0.00	-0.00	300.00	200.00	0.00	-0.00
711	15.64	2.14	-5.65	1162.46	394.59	0.00	131.76	-0.00	-0.00	-0.00	300.00	200.00	0.00	-0.00
712	15.56	2.21	-6.26	1137.15	375.61	0.00	-96.58	-0.00	-0.00	-0.00	300.00	200.00	0.00	-0.00
713	15.56	2.06	-6.26	1144.46	375.61	0.00	-75.92	-0.00	-0.00	-0.00	300.00	200.00	0.00	-0.00
714	15.72	2.14	-5.95	1141.46	389.74	0.00	183.89	-0.00	-0.00	-0.00	300.00	200.00	0.00	-0.00
715	-0.00	-0.00	-0.00	903.00	200.00	0.00	-0.00	-0.00	-0.00	-0.00	300.00	200.00	0.00	-0.00
716	15.64	2.14	-6.26	1137.15	380.49	0.00	10.98	-0.00	-0.00	-0.00	300.00	200.00	0.00	-0.00
717	15.56	1.98	-5.95	1149.15	394.87	0.00	187.21	-0.00	-0.00	-0.00	300.00	200.00	0.00	-0.00
718	-0.00	-0.00	-0.00	903.00	200.00	0.00	-0.00	-0.00	-0.00	-0.00	300.00	200.00	0.00	-0.00
719	-0.00	-0.00	-0.00	903.00	200.00	0.00	-0.00	-0.00	-0.00	-0.00	300.00	200.00	0.00	-0.00
720	15.56	2.06	-5.95	1149.15	394.87	0.00	214.21	-0.00	-0.00	-0.00	300.00	200.00	0.00	-0.00
721	15.56	2.14	-5.80	1155.63	394.74	0.00	225.27	-0.00	-0.00	-0.00	300.00	200.00	0.00	-0.00
722	15.56	1.98	-5.80	1139.84	389.47	0.00	190.33	-0.00	-0.00	-0.00	300.00	200.00	0.00	-0.00
723	15.72	1.98	-6.26	1144.46	375.61	0.00	-7.82	-0.00	-0.00	-0.00	300.00	200.00	0.00	-0.00
724	15.49	2.14	-6.26	1137.15	385.37	0.00	81.88	-0.00	-0.00	-0.00	300.00	200.00	0.00	-0.00
725	15.56	1.98	-6.41	1131.57	371.43	0.00	-97.00	-0.00	-0.00	-0.00	300.00	200.00	0.00	-0.00
726	15.56	2.14	-5.95	1156.85	384.62	0.00	-3.52	-0.00	-0.00	-0.00	300.00	200.00	0.00	-0.00
727	15.56	2.14	-5.95	1141.46	394.87	0.00	211.86	-0.00	-0.00	-0.00	300.00	200.00	0.00	-0.00
728	15.64	2.06	-5.65	1170.57	400.00	0.00	265.17	-0.00	-0.00	-0.00	300.00	200.00	0.00	-0.00
729	15.49	2.14	-5.80	1155.63	394.74	0.00	164.63	-0.00	-0.00	-0.00	300.00	200.00	0.00	-0.00
730	15.56	1.91	-5.65	1146.24	400.00	0.00	314.25	-0.00	-0.00	-0.00	300.00	200.00	0.00	-0.00
731	15.49	1.98	-5.95	1133.77	394.87	0.00	248.64	-0.00	-0.00	-0.00	300.00	200.00	0.00	-0.00
732	15.64	2.21	-5.80	1155.63	394.74	0.00	197.96	-0.00	-0.00	-0.00	300.00	200.00	0.00	-0.00
733	15.49	2.21	-5.95	1141.46	400.00	0.00	235.34	-0.00	-0.00	-0.00	300.00	200.00	0.00	-0.00
734	15.56	2.14	-5.95	1133.77	389.74	0.00	148.48	-0.00	-0.00	-0.00	300.00	200.00	0.00	-0.00
735	15.64	2.14	-5.95	1149.15	389.74	0.00	130.09	-0.00	-0.00	-0.00	300.00	200.00	0.00	-0.00
736	15.49	2.14	-6.26	1137.15	390.24	0.00	157.43	-0.00	-0.00	-0.00	300.00	200.00	0.00	-0.00
737	15.34	2.14	-6.41	1131.57	380.95	0.00	-2.18	-0.00	-0.00	-0.00	300.00	200.00	0.00	-0.00
738	15.49	1.98	-5.95	1141.46	400.00	0.00	335.69	-0.00	-0.00	-0.00	300.00	200.00	0.00	-0.00
739	-0.00	-0.00	-0.00	903.00	200.00	0.00	-0.00	-0.00	-0.00	-0.00	300.00	200.00	0.00	-0.00
740	15.56	2.21	-5.65	1146.24	400.00	0.00	262.90	-0.00	-0.00	-0.00	300.00	200.00	0.00	-0.00
741	15.49	2.14	-5.95	1149.15	389.74	0.00	124.03	-0.00	-0.00	-0.00	300.00	200.00	0.00	-0.00
742	15.49	1.98	-5.80	1147.74	389.47	0.00	205.99	-0.00	-0.00	-0.00	300.00	200.00	0.00	-0.00
743	15.34	2.14	-5.80	1155.63	394.74	0.00	203.58	-0.00	-0.00	-0.00	300.00	200.00	0.00	-0.00
744	15.34	2.21	-6.26	1151.78	390.24	0.00	101.04	-0.00	-0.00	-0.00	300.00	200.00	0.00	-0.00
745	15.49	2.21	-6.26	1137.15	375.61	0.00	-64.20	-0.00	-0.00	-0.00	300.00	200.00	0.00	-0.00
746	15.34	1.98	-5.80	1163.53	394.74	0.00	180.70	-0.00	-0.00	-0.00	300.00	200.00	0.00	-0.00
747	15.64	2.14	-5.95	1156.85	394.87	0.00	193.86	-0.00	-0.00	-0.00	300.00	200.00	0.00	-0.00
748	15.34	1.91	-5.80	1163.53	400.00	0.00	258.40	-0.00	-0.00	-0.00	300.00	200.00	0.00	-0.00
749	15.41	1.98	-6.26	1137.15	375.61	0.00	-46.89	-0.00	-0.00	-0.00	300.00	200.00	0.00	-0.00
750	15.34	2.21	-5.95	1164.54	394.87	0.00	143.78	-0.00	-0.00	-0.00	300.00	200.00	0.00	-0.00
751	15.11	1.91	-5.95	1172.23	389.74	0.00	63.97	-0.00	-0.00	-0.00	300.00	200.00	0.00	-0.00
752	15.56	2.06	-5.95	1156.85	384.62	0.00	84.51	-0.00	-0.00	-0.00	300.00	200.00	0.00	-0.00
753	15.18	2.06	-5.80	1155.63	394.74	0.00	170.26	-0.00	-0.00	-0.00	300.00	200.00	0.00	-0.00
754	15.34	2.06	-5.80	1171.42	400.00	0.00	248.16	-0.00	-0.00	-0.00	300.00	200.00	0.00	-0.00
755	15.11	2.21	-5.95	1164.54	389.74	0.00	21.71	-0.00	-0.00	-0.00	300.00	200.00	0.00	-0.00
756	-0.00	-0.00	-0.00	903.00	200.00	0.00	-0.00	-0.00	-0.00	-0.00	300.00	200.00	0.00	-0.00
757	15.11	2.14	-5.95	1164.54	384.62	0.00	-35.80	-0.00	-0.00	-0.00	300.00	200.00	0.00	-0.00
758	15.11	2.21	-5.95	1164.54	389.74	0.00	44.60	-0.00	-0.00	-0.00	300.00	200.00	0.00	-0.00
759	15.18	2.14	-5.80	1171.42	394.74	0.00	94.36	-0.00	-0.00	-0.00	300.00	200.00	0.00	-0.00
760	15.34	2.21	-5.65	1162.46	400.00	0.00	227.03	-0.00	-0.00	-0.00	300.00	200.00	0.00	-0.00
761	15.34	2.14	-5.80	1179.32	394.74	0.00	152.99	-0.00	-0.00	-0.00	300.00	200.00	0.00	-0.00
762	15.11	2.06	-5.80	1171.42	400.00	0.00	202.38	-0.00	-0.00	-0.00	300.00	200.00	0.00	-0.00
763	-0.00	-0.00	-0.00	903.00	200.00	0.00	-0.00	-0.00	-0.00	-0.00	300.00	200.00	0.00	-0.00
764	15.18	2.21	-6.26	1144.46	400.00	0.00	236.33	-0.00	-0.00	-0.00	300.00	200.00	0.00	-0.00
765	15.18	2.06	-5.65	1162.46	394.59	0.00	199.81	-0.00	-0.00	-0.00	300.00	200.00	0.00	-0.00
766	15.11	2.14	-5.95	1164.54	389.74	0.00	41.67	-0.00	-0.00	-0.00	300.00	200.00	0.00	-0.00
767	-0.00	-0.00	-0.00	903.00	200.00	0.00	-0.00	-0.00	-0.00	-0.00	300.00	200.00	0.00	-0.00
768	-0.00	-0.00	-0.00	903.00	200.00	0.00	-0.00	-0.00	-0.00	-0.00	300.00	200.00	0.00	-0.00
769	15.18	2.21	-5.80	1171.42	394.74	0.00	96.77	-0.00	-0.00	-0.00	300.00	200.00	0.00	-0.00
770	15.34	2.21	-5.95	1149.15	389.74	0.00	122.07	-0.00	-0.00	-0.00	300.00	200.00	0.00	-0.00
771	15.11	2.14	-5.95	1149.15	394.87	0.00	220.67	-0.00	-0.00	-0.00	300.00	200.00	0.00	-0.00
772	15.11	1.91	-6.26	1159.10	380.49	0.00	-5.02	-0.00	-0.00	-0.00	300.00	200.00	0.00	-0.00
773	15.11	2.21	-5.95	1164.54	394.87	0.00	144.96	-0.00	-0.00	-0.00	300.00	200.00	0.00	-0.00
774	15.11	2.14	-5.80	1171.42	394.74	0.00	148.17	-0.00	-0.00	-0.00	300.00	200.00	0.00	-0.00
775	15.03	2.21	-5.80	1171.42	400.00	0.00	191.94	-0.00	-0.00	-0.00	300.00	200.00	0.00	-0.00
776	-0.00	-0.00	-0.00	903.00	200.00	0.00	-0.00	-0.00	-0.00	-0.00	300.00	200.00	0.00	-0.00
777	15.34	2.14	-5.95	1172.23	389.74	0.00	114.44	-0.00	-0.00	-0.00	300.00	200.00	0.00	-0.00
778	15.34	2.14	-6.26	1159.10	385.37	0.00	98.25	-0.00	-0.00	-0.00	300.00	200.00	0.00	-0.00
779	15.11	1.98	-6.26	1144.46	385.37	0.00	101.04	-0.00	-0.00	-0.00	300.00	200.00	0.00	-0.00
780	15.18	2.21	-5.80	1147.74	389.47	0.00	115.04	-0.00	-0.00	-0.00	300.00	200.00	0.00	-0.00
781	15.18	2.06	-5.65	1170.57	400.00	0.00	265.17	-0.00	-0.00	-0.00	300.00	200.00	0.00	-0.00
782	15.11	2.21	-5.80	1155.63	394.74	0.00	185.51	-0.00	-0.00	-0.00	300.00	200.00	0.00	-0.00
783	15.03	2.14	-5.80	1163.53	400.00	0.00	206.40	-0.00	-0.00	-0.00	300.00	200.00	0.00	-0.00
784	15.11	2.06	-5.95	1164.54	394.87	0.00	184.87	-0.00	-0.00	-0.00	300.00	200.00	0.00	-0.00
785	14.95	2.29	-6.26	1144.46	380.49	0.00	-96.76	-0.00	-0.00	-0.00	300.00	200.00	0.00	-0.00
786	15.03	1.98	-5.65	1162.46	400.00	0.00	271.15	-0.00	-0.00	-0.00	300.00	200.00	0.00	-0.00
787	14.95	2.06	-5.80	1171.42	400.00	0.00	217.64	-0.00	-0.00	-0.00	300.00	200.00	0.00	-0.00
788	15.41	1.98	-5.95	1172.23	389.74	0.00	170.00	-0.00	-0.00	-0.00	300.00	200.00	0.00	-0.00
789	15.03	2.14	-5.80	1163.53	400.00	0.00	252.17	-0.00	-0.00	-0.00	300.00	200.00	0.00	-0.00
790	-0.00	-0.00	-0.00	903.00	200.00	0.00	-0.00	-0.00	-0.00	-0.00	300.00	200.00	0.00	-0.00
791	15.41	1.91	-5.95	1149.15	389.74	0.00	165.89	-0.00	-0.00	-0.00	300.00	200.00	0.00	-0.00
792	15.11	1.98	-5.80	1179.32	400.00	0.00	207.20	-0.00	-0.00	-0.00	300.00	200.00	0.00	-0.00
793	-0.00	-0.00	-0.00	903.00	200.00	0.00	-0.00	-0.00	-0.00	-0.00	300.00	200.00	0.00	-0.00
794	15.49	1.98	-6.26	1129.83	385.37	0.00	109.23	-0.00	-0.00	-0.00	300.00	200.00	0.00	-0.00
795	15.18	1.91	-5.95	1141.46	384.62	0.00	36.39	-0.00	-0.00	-0.00	300.00	200.00	0.00	-0.00
796	15.18	1.98	-5.65	1162.46	400.00	0.00	210.12	-0.00	-0.00	-0.00	300.00	200.00	0.00	-0.00
797	15.41	1.98	-5.95	1149.15	389.74	0.00	147.11	-0.00	-0.00	-0.00	300.00	200.00	0.00	-0.00
798	15.18	2.06	-5.95	1164.54	384.62	0.00	-47.54	-0.00	-0.00	-0.00	300.00	200.00	0.00	-0.00
799	-0.00	-0.00	-0.00	903.00	200.00	0.00	-0.00	-0.00	-0.00	-0.00	300.00	200.00	0.00	-0.00
800	15.49	2.14	-6.26	1137.15	380.49	0.00	-16.56	-0.00	-0.00	-0.00	300.00	200.00	0.00	-0.00
801	15.49	2.06	-5.95	1149.15	389.74	0.00	119.92	-0.00	-0.00	-0.00	300.00	200.00	0.00	-0.00
802	15.34	1.98	-5.80	1163.53	394.74	0.00	180.70	-0.00	-0.00	-0.00	300.00	200.00	0.00	-0.00
803	-0.00	-0.00	-0.00	903.00	200.00	0.00	-0.00	-0.00	-0.00	-0.00	300.00	200.00	0.00	-0.00
804	15.49	2.06	-6.26	1137.15	375.61	0.00	-28.47	-0.00	-0.00	-0.00	300.00	200.00	0.00	-0.00
805	15.18	2.21	-5.65	1178.68	394.59	0.00	32.79	-0.00	-0.00	-0.00	300.00	200.00	0.00	-0.00
806	15.49	2.14	-6.26	1137.15	375.61	0.00	-69.22	-0.00	-0.00	-0.00	300.00	200.00	0.00	-0.00
807	15.64	2.21	-5.95	1156.85	394.87	0.00	220.27	-0.00	-0.00	-0.00	300.00	200.00	0.00	-0.00
808	15.64	2.44	-5.80	1147.74	384.21	0.00	40.56	-0.00	-0.00	-0.00	300.00	200.00	0.00	-0.00
809	-0.00	-0.00	-0.00	903.00	200.00	0.00	-0.00	-0.00	-0.00	-0.00	300.00	200.00	0.00	-0.00
810	-0.00	-0.00	-0.00	903.00	200.00	0.00	-0.00	-0.00	-0.00	-0.00	300.00	200.00	0.00	-0.00
811	-0.00	-0.00	-0.00	903.00	200.00	0.00	-0.00	-0.00	-0.00	-0.00	300.00	200.00	0.00	-0.00
812	15.64	2.82	-5.49	1169.67	394.44	0.00	136.91	-0.00	-0.00	-0.00	300.00	200.00	0.00	-0.00
813	15.64	2.90	-5.80	1155.63	389.47	0.00	171.06	-0.00	-0.00	-0.00	300.00	200.00	0.00	-0.00
814	15.72	2.98	-5.65	1154.35	400.00	0.00	335.49	-0.00	-0.00	-0.00	300.00	200.00	0.00	-0.00
815	-0.00	-0.00	-0.00	903.00	200.00	0.00	-0.00	-0.00	-0.00	-0.00	300.00	200.00	0.00	-0.00
816	15.87	2.98	-5.65	1170.57	400.00	0.00	317.75	-0.00	-0.00	-0.00	300.00	200.00	0.00	-0.00
817	15.87	2.98	-5.65	1154.35	389.19	0.00	171.56	-0.00	-0.00	-0.00	300.00	200.00	0.00	-0.00
818	15.72	3.05	-5.65	1162.46	394.59	0.00	206.61	-0.00	-0.00	-0.00	300.00	200.00	0.00	-0.00
819	15.72	3.13	-5.80	1147.74	389.47	0.00	83.72	-0.00	-0.00	-0.00	300.00	200.00	0.00	-0.00
820	15.79	3.13	-5.65	1170.57	400.00	0.00	261.67	-0.00	-0.00	-0.00	300.00	200.00	0.00	-0.00
821	15.87	2.98	-5.65	1154.35	378.38	0.00	-68.66	-0.00	-0.00	-0.00	300.00	200.00	0.00	-0.00
822	15.87	3.13	-5.95	1156.85	379.49	0.00	-97.23	-0.00	-0.00	-0.00	300.00	200.00	0.00	-0.00
823	-0.00	-0.00	-0.00	903.00	200.00	0.00	-0.00	-0.00	-0.00	-0.00	300.00	200.00	0.00	-0.00
824	15.64	3.13	-5.49	1169.67	400.00	0.00	233.97	-0.00	-0.00	-0.00	300.00	200.00	0.00	-0.00
825	15.87	2.90	-5.95	1141.46	384.62	0.00	155.52	-0.00	-0.00	-0.00	300.00	200.00	0.00	-0.00
826	-0.00	-0.00	-0.00	903.00	200.00	0.00	-0.00	-0.00	-0.00	-0.00	300.00	200.00	0.00	-0.00
827	15.87	2.90	-5.65	1170.57	394.59	0.00	183.72	-0.00	-0.00	-0.00	300.00	200.00	0.00	-0.00
828	15.64	3.05	-5.80	1163.53	400.00	0.00	250.16	-0.00	-0.00	-0.00	300.00	200.00	0.00	-0.00
829	15.64	2.82	-5.95	1149.15	379.49	0.00	29.54	-0.00	-0.00	-0.00	300.00	200.00	0.00	-0.00
830	15.64	2.90	-5.95	1141.46	384.62	0.00	159.04	-0.00	-0.00	-0.00	300.00	200.00	0.00	-0.00
831	15.72	3.13	-5.80	1155.63	394.74	0.00	210.41	-0.00	-0.00	-0.00	300.00	200.00	0.00	-0.00
832	-0.00	-0.00	-0.00	903.00	200.00	0.00	-0.00	-0.00	-0.00	-0.00	300.00	200.00	0.00	-0.00
833	15.64	3.13	-5.49	1161.33	394.44	0.00	173.15	-0.00	-0.00	-0.00	300.00	200.00	0.00	-0.00
834	15.72	3.05	-5.80	1155.63	384.21	0.00	64.25	-0.00	-0.00	-0.00	300.00	200.00	0.00	-0.00
835	-0.00	-0.00	-0.00	903.00	200.00	0.00	-0.00	-0.00	-0.00	-0.00	300.00	200.00	0.00	-0.00
836	15.72	3.28	-5.80	1155.63	400.00	0.00	300.36	-0.00	-0.00	-0.00	300.00	200.00	0.00	-0.00
837	15.56	2.98	-5.80	1147.74	394.74	0.00	242.74	-0.00	-0.00	-0.00	300.00	200.00	0.00	-0.00
838	15.64	3.05	-5.80	1163.53	384.21	0.00	3.21	-0.00	-0.00	-0.00	300.00	200.00	0.00	-0.00
839	15.79	3.05	-5.65	1170.57	389.19	0.00	134.24	-0.00	-0.00	-0.00	300.00	200.00	0.00	-0.00
840	15.72	2.98	-5.65	1154.35	400.00	0.00	312.60	-0.00	-0.00	-0.00	300.00	200.00	0.00	-0.00
841	15.72	2.98	-5.80	1155.63	400.00	0.00	377.45	-0.00	-0.00	-0.00	300.00	200.00	0.00	-0.00
842	-0.00	-0.00	-0.00	903.00	200.00	0.00	-0.00	-0.00	-0.00	-0.00	300.00	200.00	0.00	-0.00
843	15.64	2.90	-5.80	1155.63	389.47	0.00	171.06	-0.00	-0.00	-0.00	300.00	200.00	0.00	-0.00
844	15.64	2.90	-6.26	1129.83	375.61	0.00	29.03	-0.00	-0.00	-0.00	300.00	200.00	0.00	-0.00
845	15.64	2.98	-5.65	1162.46	400.00	0.00	273.21	-0.00	-0.00	-0.00	300.00	200.00	0.00	-0.00
846	15.64	2.98	-5.65	1162.46	394.59	0.00	188.67	-0.00	-0.00	-0.00	300.00	200.00	0.00	-0.00
847	-0.00	-0.00	-0.00	903.00	200.00	0.00	-0.00	-0.00	-0.00	-0.00	300.00	200.00	0.00	-0.00
848	15.72	2.98	-5.80	1163.53	400.00	0.00	331.08	-0.00	-0.00	-0.00	300.00	200.00	0.00	-0.00
849	15.79	3.05	-5.65	1162.46	389.19	0.00	136.09	-0.00	-0.00	-0.00	300.00	200.00	0.00	-0.00
850	-0.00	-0.00	-0.00	903.00	200.00	0.00	-0.00	-0.00	-0.00	-0.00	300.00	200.00	0.00	-0.00
851	15.56	3.13	-5.65	1154.35	389.19	0.00	75.47	-0.00	-0.00	-0.00	300.00	200.00	0.00	-0.00
852	15.64	3.13	-5.49	1178.00	394.44	0.00	52.35	-0.00	-0.00	-0.00	300.00	200.00	0.00	-0.00
853	15.56	2.98	-5.80	1155.63	384.21	0.00	55.41	-0.00	-0.00	-0.00	300.00	200.00	0.00	-0.00
854	15.79	3.05	-6.41	1131.57	366.67	0.00	-148.23	-0.00	-0.00	-0.00	300.00	200.00	0.00	-0.00
855	15.64	2.82	-5.95	1149.15	379.49	0.00	52.43	-0.00	-0.00	-0.00	300.00	200.00	0.00	-0.00
856	15.72	2.98	-5.80	1163.53	394.74	0.00	225.47	-0.00	-0.00	-0.00	300.00	200.00	0.00	-0.00
857	15.64	2.82	-5.80	1147.74	389.47	0.00	212.62	-0.00	-0.00	-0.00	300.00	200.00	0.00	-0.00
858	15.72	2.98	-5.80	1155.63	389.47	0.00	143.35	-0.00	-0.00	-0.00	300.00	200.00	0.00	-0.00
859	15.64	2.90	-5.49	1169.67	400.00	0.00	272.11	-0.00	-0.00	-0.00	300.00	200.00	0.00	-0.00
860	15.64	2.98	-5.65	1154.35	400.00	0.00	320.23	-0.00	-0.00	-0.00	300.00	200.00	0.00	-0.00
861	15.72	2.98	-5.80	1163.53	394.74	0.00	202.58	-0.00	-0.00	-0.00	300.00	200.00	0.00	-0.00
862	15.79	2.82	-5.80	1155.63	394.74	0.00	348.14	-0.00	-0.00	-0.00	300.00	200.00	0.00	-0.00
863	15.64	2.75	-5.65	1162.46	400.00	0.00	355.49	-0.00	-0.00	-0.00	300.00	200.00	0.00	-0.00
864	15.64	2.98	-5.80	1163.53	400.00	0.00	270.04	-0.00	-0.00	-0.00	300.00	200.00	0.00	-0.00
865	15.56	2.90	-5.65	1162.46	394.59	0.00	262.29	-0.00	-0.00	-0.00	300.00	200.00	0.00	-0.00
866	15.64	2.90	-5.80	1155.63	384.21	0.00	65.85	-0.00	-0.00	-0.00	300.00	200.00	0.00	-0.00
867	15.49	2.98	-6.26	1144.46	360.98	0.00	-308.15	-0.00	-0.00	-0.00	300.00	200.00	0.00	-0.00
868	15.56	3.05	-5.80	1147.74	394.74	0.00	201.17	-0.00	-0.00	-0.00	300.00	200.00	0.00	-0.00
869	15.87	3.05	-5.80	1155.63	394.74	0.00	305.18	-0.00	-0.00	-0.00	300.00	200.00	0.00	-0.00
870	15.56	2.98	-5.80	1163.53	373.68	0.00	-154.80	-0.00	-0.00	-0.00	300.00	200.00	0.00	-0.00
871	15.41	2.90	-5.95	1141.46	369.23	0.00	-143.20	-0.00	-0.00	-0.00	300.00	200.00	0.00	-0.00
872	15.56	3.05	-5.80	1155.63	384.21	0.00	36.14	-0.00	-0.00	-0.00	300.00	200.00	0.00	-0.00
873	-0.00	-0.00	-0.00	903.00	200.00	0.00	-0.00	-0.00	-0.00	-0.00	300.00	200.00	0.00	-0.00
874	15.72	2.75	-5.80	1139.84	389.47	0.00	290.32	-0.00	-0.00	-0.00	300.00	200.00	0.00	-0.00
875	15.49	2.98	-5.80	1163.53	394.74	0.00	180.90	-0.00	-0.00	-0.00	300.00	200.00	0.00	-0.00
876	-0.00	-0.00	-0.00	903.00	200.00	0.00	-0.00	-0.00	-0.00	-0.00	300.00	200.00	0.00	-0.00
877	15.41	2.90	-6.26	1137.15	370.73	0.00	-199.11	-0.00	-0.00	-0.00	300.00	200.00	0.00	-0.00
878	15.41	2.82	-5.65	1170.57	378.38	0.00	-66.19	-0.00	-0.00	-0.00	300.00	200.00	0.00	-0.00
879	15.41	2.82	-5.95	1149.15	379.49	0.00	-11.54	-0.00	-0.00	-0.00	300.00	200.00	0.00	-0.00
880	15.64	2.82	-5.65	1162.46	389.19	0.00	143.72	-0.00	-0.00	-0.00	300.00	200.00	0.00	-0.00
881	15.56	2.98	-5.65	1170.57	394.59	0.00	149.70	-0.00	-0.00	-0.00	300.00	200.00	0.00	-0.00
882	15.64	2.82	-5.80	1155.63	394.74	0.00	272.65	-0.00	-0.00	-0.00	300.00	200.00	0.00	-0.00
883	15.49	2.75	-5.65	1170.57	400.00	0.00	279.81	-0.00	-0.00	-0.00	300.00	200.00	0.00	-0.00
884	-0.00	-0.00	-0.00	903.00	200.00	0.00	-0.00	-0.00	-0.00	-0.00	300.00	200.00	0.00	-0.00
885	-0.00	-0.00	-0.00	903.00	200.00	0.00	-0.00	-0.00	-0.00	-0.00	300.00	200.00	0.00	-0.00
886	15.41	2.75	-5.65	1170.57	394.59	0.00	181.25	-0.00	-0.00	-0.00	300.00	200.00	0.00	-0.00
887	15.56	2.67	-5.65	1162.46	389.19	0.00	100.21	-0.00	-0.00	-0.00	300.00	200.00	0.00	-0.00
888	15.41	2.75	-5.65	1154.35	400.00	0.00	263.32	-0.00	-0.00	-0.00	300.00	200.00	0.00	-0.00
889	15.56	2.82	-5.65	1162.46	394.59	0.00	236.30	-0.00	-0.00	-0.00	300.00	200.00	0.00	-0.00
890	15.49	2.75	-5.95	1156.85	394.87	0.00	192.30	-0.00	-0.00	-0.00	300.00	200.00	0.00	-0.00
891	15.41	2.75	-5.65	1170.57	389.19	0.00	29.28	-0.00	-0.00	-0.00	300.00	200.00	0.00	-0.00
892	15.64	2.59	-5.65	1162.46	400.00	0.00	303.53	-0.00	-0.00	-0.00	300.00	200.00	0.00	-0.00
893	-0.00	-0.00	-0.00	903.00	200.00	0.00	-0.00	-0.00	-0.00	-0.00	300.00	200.00	0.00	-0.00
894	15.72	2.75	-5.80	1147.74	389.47	0.00	177.08	-0.00	-0.00	-0.00	300.00	200.00	0.00	-0.00
895	15.56	2.75	-5.65	1170.57	389.19	0.00	58.15	-0.00	-0.00	-0.00	300.00	200.00	0.00	-0.00
896	15.56	2.82	-5.80	1155.63	389.47	0.00	107.21	-0.00	-0.00	-0.00	300.00	200.00	0.00	-0.00
897	15.56	2.67	-5.95	1149.15	394.87	0.00	224.19	-0.00	-0.00	-0.00	300.00	200.00	0.00	-0.00
898	-0.00	-0.00	-0.00	903.00	200.00	0.00	-0.00	-0.00	-0.00	-0.00	300.00	200.00	0.00	-0.00
899	15.49	2.67	-5.95	1149.15	384.62	0.00	73.36	-0.00	-0.00	-0.00	300.00	200.00	0.00	-0.00
900	15.64	2.67	-5.49	1169.67	383.33	0.00	3.81	-0.00	-0.00	-0.00	300.00	200.00	0.00	-0.00
901	15.49	2.67	-5.80	1139.84	394.74	0.00	300.76	-0.00	-0.00	-0.00	300.00	200.00	0.00	-0.00
902	-0.00	-0.00	-0.00	903.00	200.00	0.00	-0.00	-0.00	-0.00	-0.00	300.00	200.00	0.00	-0.00
903	-0.00	-0.00	-0.00	903.00	200.00	0.00	-0.00	-0.00	-0.00	-0.00	300.00	200.00	0.00	-0.00
904	15.64	2.75	-5.95	1149.15	394.87	0.00	220.27	-0.00	-0.00	-0.00	300.00	200.00	0.00	-0.00
905	15.34	2.82	-5.80	1147.74	384.21	0.00	5.42	-0.00	-0.00	-0.00	300.00	200.00	0.00	-0.00
906	15.64	2.59	-5.65	1170.57	400.00	0.00	351.16	-0.00	-0.00	-0.00	300.00	200.00	0.00	-0.00
907	15.49	2.90	-5.80	1163.53	400.00	0.00	213.62	-0.00	-0.00	-0.00	300.00	200.00	0.00	-0.00
908	-0.00	-0.00	-0.00	903.00	200.00	0.00	-0.00	-0.00	-0.00	-0.00	300.00	200.00	0.00	-0.00
909	15.49	2.82	-5.80	1147.74	389.47	0.00	183.71	-0.00	-0.00	-0.00	300.00	200.00	0.00	-0.00
910	15.56	2.67	-5.80	1163.53	389.47	0.00	101.79	-0.00	-0.00	-0.00	300.00	200.00	0.00	-0.00
911	15.34	2.75	-5.65	1162.46	394.59	0.00	120.01	-0.00	-0.00	-0.00	300.00	200.00	0.00	-0.00
912	-0.00	-0.00	-0.00	903.00	200.00	0.00	-0.00	-0.00	-0.00	-0.00	300.00	200.00	0.00	-0.00
913	15.56	2.59	-5.95	1156.85	389.74	0.00	211.86	-0.00	-0.00	-0.00	300.00	200.00	0.00	-0.00
914	-0.00	-0.00	-0.00	903.00	200.00	0.00	-0.00	-0.00	-0.00	-0.00	300.00	200.00	0.00	-0.00
915	15.18	2.67	-5.80	1171.42	394.74	0.00	65.45	-0.00	-0.00	-0.00	300.00	200.00	0.00	-0.00
916	15.56	2.67	-5.80	1163.53	400.00	0.00	288.51	-0.00	-0.00	-0.00	300.00	200.00	0.00	-0.00
917	15.56	2.59	-5.65	1154.35	400.00	0.00	332.19	-0.00	-0.00	-0.00	300.00	200.00	0.00	-0.00
918	15.49	2.67	-5.80	1147.74	389.47	0.00	152.39	-0.00	-0.00	-0.00	300.00	200.00	0.00	-0.00
919	15.64	2.67	-5.65	1170.57	400.00	0.00	284.97	-0.00	-0.00	-0.00	300.00	200.00	0.00	-0.00
920	15.41	2.75	-5.65	1162.46	400.00	0.00	241.05	-0.00	-0.00	-0.00	300.00	200.00	0.00	-0.00
921	-0.00	-0.00	-0.00	903.00	200.00	0.00	-0.00	-0.00	-0.00	-0.00	300.00	200.00	0.00	-0.00
922	-0.00	-0.00	-0.00	903.00	200.00	0.00	-0.00	-0.00	-0.00	-0.00	300.00	200.00	0.00	-0.00
923	15.41	2.59	-5.80	1163.53	389.47	0.00	92.76	-0.00	-0.00	-0.00	300.00	200.00	0.00	-0.00
924	15.64	2.67	-5.80	1155.63	400.00	0.00	324.85	-0.00	-0.00	-0.00	300.00	200.00	0.00	-0.00
925	-0.00	-0.00	-0.00	903.00	200.00	0.00	-0.00	-0.00	-0.00	-0.00	300.00	200.00	0.00	-0.00
926	15.64	2.75	-5.65	1170.57	400.00	0.00	241.67	-0.00	-0.00	-0.00	300.00	200.00	0.00	-0.00
927	15.34	2.75	-5.65	1170.57	400.00	0.00	180.63	-0.00	-0.00	-0.00	300.00	200.00	0.00	-0.00
928	15.49	2.59	-5.80	1155.63	394.74	0.00	209.21	-0.00	-0.00	-0.00	300.00	200.00	0.00	-0.00
929	15.49	2.67	-5.65	1162.46	400.00	0.00	344.77	-0.00	-0.00	-0.00	300.00	200.00	0.00	-0.00
930	-0.00	-0.00	-0.00	903.00	200.00	0.00	-0.00	-0.00	-0.00	-0.00	300.00	200.00	0.00	-0.00
931	-0.00	-0.00	-0.00	903.00	200.00	0.00	-0.00	-0.00	-0.00	-0.00	300.00	200.00	0.00	-0.00
932	-0.00	-0.00	-0.00	903.00	200.00	0.00	-0.00	-0.00	-0.00	-0.00	300.00	200.00	0.00	-0.00
933	15.41	2.75	-5.65	1162.46	400.00	0.00	218.16	-0.00	-0.00	-0.00	300.00	200.00	0.00	-0.00
934	-0.00	-0.00	-0.00	903.00	200.00	0.00	-0.00	-0.00	-0.00	-0.00	300.00	200.00	0.00	-0.00
935	15.34	2.67	-5.65	1178.68	400.00	0.00	179.39	-0.00	-0.00	-0.00	300.00	200.00	0.00	-0.00
936	15.34	2.59	-6.26	1137.15	370.73	0.00	-117.79	-0.00	-0.00	-0.00	300.00	200.00	0.00	-0.00
937	15.56	2.59	-5.80	1163.53	400.00	0.00	308.39	-0.00	-0.00	-0.00	300.00	200.00	0.00	-0.00
938	-0.00	-0.00	-0.00	903.00	200.00	0.00	-0.00	-0.00	-0.00	-0.00	300.00	200.00	0.00	-0.00
939	15.34	2.67	-5.65	1170.57	400.00	0.00	223.93	-0.00	-0.00	-0.00	300.00	200.00	0.00	-0.00
940	15.41	2.75	-5.65	1178.68	400.00	0.00	173.62	-0.00	-0.00	-0.00	300.00	200.00	0.00	-0.00
941	15.49	2.67	-5.80	1155.63	394.74	0.00	212.82	-0.00	-0.00	-0.00	300.00	200.00	0.00	-0.00
942	15.64	2.59	-6.26	1137.15	375.61	0.00	-12.28	-0.00	-0.00	-0.00	300.00	200.00	0.00	-0.00
943	15.18	2.75	-5.80	1155.63	400.00	0.00	191.14	-0.00	-0.00	-0.00	300.00	200.00	0.00	-0.00
944	15.34	2.67	-5.80	1147.74	394.74	0.00	249.96	-0.00	-0.00	-0.00	300.00	200.00	0.00	-0.00
945	15.34	2.75	-5.95	1156.85	389.74	0.00	129.70	-0.00	-0.00	-0.00	300.00	200.00	0.00	-0.00
946	15.18	2.67	-6.41	1145.86	376.19	0.00	-102.09	-0.00	-0.00	-0.00	300.00	200.00	0.00	-0.00
947	-0.00	-0.00	-0.00	903.00	200.00	0.00	-0.00	-0.00	-0.00	-0.00	300.00	200.00	0.00	-0.00
948	-0.00	-0.00	-0.00	903.00	200.00	0.00	-0.00	-0.00	-0.00	-0.00	300.00	200.00	0.00	-0.00
949	-0.00	-0.00	-0.00	903.00	200.00	0.00	-0.00	-0.00	-0.00	-0.00	300.00	200.00	0.00	-0.00
950	15.56	2.75	-5.95	1164.54	384.62	0.00	-19.37	-0.00	-0.00	-0.00	300.00	200.00	0.00	-0.00
951	15.56	2.52	-5.80	1163.53	394.74	0.00	223.46	-0.00	-0.00	-0.00	300.00	200.00	0.00	-0.00
952	15.49	2.75	-5.80	1155.63	389.47	0.00	89.14	-0.00	-0.00	-0.00	300.00	200.00	0.00	-0.00
953	15.34	2.67	-5.80	1139.84	394.74	0.00	225.27	-0.00	-0.00	-0.00	300.00	200.00	0.00	-0.00
954	15.41	2.67	-5.65	1178.68	394.59	0.00	65.57	-0.00	-0.00	-0.00	300.00	200.00	0.00	-0.00
955	15.56	2.75	-5.80	1147.74	400.00	0.00	357.78	-0.00	-0.00	-0.00	300.00	200.00	0.00	-0.00
956	15.34	2.75	-6.26	1137.15	385.37	0.00	48.01	-0.00	-0.00	-0.00	300.00	200.00	0.00	-0.00
957	15.34	2.52	-5.65	1170.57	394.59	0.00	181.87	-0.00	-0.00	-0.00	300.00	200.00	0.00	-0.00
958	-0.00	-0.00	-0.00	903.00	200.00	0.00	-0.00	-0.00	-0.00	-0.00	300.00	200.00	0.00	-0.00
959	15.41	2.75	-5.95	1156.85	389.74	0.00	98.40	-0.00	-0.00	-0.00	300.00	200.00	0.00	-0.00
960	15.56	2.67	-5.80	1163.53	394.74	0.00	206.60	-0.00	-0.00	-0.00	300.00	200.00	0.00	-0.00
961	-0.00	-0.00	-0.00	903.00	200.00	0.00	-0.00	-0.00	-0.00	-0.00	300.00	200.00	0.00	-0.00
962	15.34	2.67	-5.80	1155.63	400.00	0.00	332.48	-0.00	-0.00	-0.00	300.00	200.00	0.00	-0.00
963	15.41	2.59	-5.80	1171.42	400.00	0.00	234.50	-0.00	-0.00	-0.00	300.00	200.00	0.00	-0.00
964	15.34	2.59	-5.95	1156.85	384.62	0.00	89.79	-0.00	-0.00	-0.00	300.00	200.00	0.00	-0.00
965	15.41	2.59	-5.80	1163.53	389.47	0.00	115.65	-0.00	-0.00	-0.00	300.00	200.00	0.00	-0.00
966	-0.00	-0.00	-0.00	903.00	200.00	0.00	-0.00	-0.00	-0.00	-0.00	300.00	200.00	0.00	-0.00
967	15.41	2.75	-5.95	1149.15	389.74	0.00	119.53	-0.00	-0.00	-0.00	300.00	200.00	0.00	-0.00
968	15.34	2.67	-5.65	1162.46	400.00	0.00	222.70	-0.00	-0.00	-0.00	300.00	200.00	0.00	-0.00
969	15.34	2.75	-5.80	1155.63	394.74	0.00	163.83	-0.00	-0.00	-0.00	300.00	200.00	0.00	-0.00
970	15.18	2.75	-6.41	1138.71	376.19	0.00	-123.89	-0.00	-0.00	-0.00	300.00	200.00	0.00	-0.00
971	15.41	2.67	-5.65	1154.35	400.00	0.00	259.61	-0.00	-0.00	-0.00	300.00	200.00	0.00	-0.00
