# Supplementary material for: Musculoskeletal modeling and humanoid control of robots based on human gait data
Source: PeerJ Comput Sci. 2021 Aug 9;7:e657. doi: 10.7717/peerj-cs.657 (PMC8372000; doi:10.7717/peerj-cs.657)
Supplement: Supplemental Information 2 [file peerj-cs-07-657-s002.zip › force/Cap87.forces]

[Force Data]
NumberOfForcePlates=2
SampleRate=120.000000
NumberOfSamples=912
#Sample	FX1	FY1	FZ1	X1	Y1	Z1	MZ1	FX2	FY2	FZ2	X2	Y2	Z2	MZ2
1	0.00	0.00	0.00	903.00	200.00	0.00	0.00	-0.00	-0.00	-0.00	300.00	200.00	0.00	-0.00
2	-0.00	-0.00	-0.00	903.00	200.00	0.00	-0.00	-0.00	-0.00	-0.00	300.00	200.00	0.00	-0.00
3	-0.00	-0.00	-0.00	903.00	200.00	0.00	-0.00	-0.00	-0.00	-0.00	300.00	200.00	0.00	-0.00
4	-0.00	-0.00	-0.00	903.00	200.00	0.00	-0.00	-0.00	-0.00	-0.00	300.00	200.00	0.00	-0.00
5	-0.00	-0.00	-0.00	903.00	200.00	0.00	-0.00	-0.00	-0.00	-0.00	300.00	200.00	0.00	-0.00
6	-0.00	-0.00	-0.00	903.00	200.00	0.00	-0.00	-0.00	-0.00	-0.00	300.00	200.00	0.00	-0.00
7	-0.00	-0.00	-0.00	903.00	200.00	0.00	-0.00	-0.00	-0.00	-0.00	300.00	200.00	0.00	-0.00
8	-0.00	-0.00	-0.00	903.00	200.00	0.00	-0.00	-0.00	-0.00	-0.00	300.00	200.00	0.00	-0.00
9	-0.00	-0.00	-0.00	903.00	200.00	0.00	-0.00	-0.00	-0.00	-0.00	300.00	200.00	0.00	-0.00
10	0.00	0.00	0.00	903.00	200.00	0.00	0.00	-0.00	-0.00	-0.00	300.00	200.00	0.00	-0.00
11	-0.00	-0.00	-0.00	903.00	200.00	0.00	-0.00	-0.00	-0.00	-0.00	300.00	200.00	0.00	-0.00
12	-0.00	-0.00	-0.00	903.00	200.00	0.00	-0.00	-0.00	-0.00	-0.00	300.00	200.00	0.00	-0.00
13	-0.00	-0.00	-0.00	903.00	200.00	0.00	-0.00	-0.00	-0.00	-0.00	300.00	200.00	0.00	-0.00
14	-0.00	-0.00	-0.00	903.00	200.00	0.00	-0.00	-0.00	-0.00	-0.00	300.00	200.00	0.00	-0.00
15	0.00	0.00	0.00	903.00	200.00	0.00	0.00	-0.00	-0.00	-0.00	300.00	200.00	0.00	-0.00
16	0.00	0.00	0.00	903.00	200.00	0.00	0.00	-0.00	-0.00	-0.00	300.00	200.00	0.00	-0.00
17	-0.00	-0.00	-0.00	903.00	200.00	0.00	-0.00	-0.00	-0.00	-0.00	300.00	200.00	0.00	-0.00
18	-0.00	-0.00	-0.00	903.00	200.00	0.00	-0.00	-0.00	-0.00	-0.00	300.00	200.00	0.00	-0.00
19	-0.00	-0.00	-0.00	903.00	200.00	0.00	-0.00	-0.00	-0.00	-0.00	300.00	200.00	0.00	-0.00
20	-0.00	-0.00	-0.00	903.00	200.00	0.00	-0.00	-0.00	-0.00	-0.00	300.00	200.00	0.00	-0.00
21	-0.00	-0.00	-0.00	903.00	200.00	0.00	-0.00	-0.00	-0.00	-0.00	300.00	200.00	0.00	-0.00
22	-0.00	-0.00	-0.00	903.00	200.00	0.00	-0.00	-0.00	-0.00	-0.00	300.00	200.00	0.00	-0.00
23	-0.00	-0.00	-0.00	903.00	200.00	0.00	-0.00	-0.00	-0.00	-0.00	300.00	200.00	0.00	-0.00
24	-0.00	-0.00	-0.00	903.00	200.00	0.00	-0.00	-0.00	-0.00	-0.00	300.00	200.00	0.00	-0.00
25	0.00	0.00	0.00	903.00	200.00	0.00	0.00	-0.00	-0.00	-0.00	300.00	200.00	0.00	-0.00
26	-0.00	-0.00	-0.00	903.00	200.00	0.00	-0.00	-0.00	-0.00	-0.00	300.00	200.00	0.00	-0.00
27	-0.00	-0.00	-0.00	903.00	200.00	0.00	-0.00	-0.00	-0.00	-0.00	300.00	200.00	0.00	-0.00
28	0.00	0.00	0.00	903.00	200.00	0.00	0.00	-0.00	-0.00	-0.00	300.00	200.00	0.00	-0.00
29	-0.00	-0.00	-0.00	903.00	200.00	0.00	-0.00	-0.00	-0.00	-0.00	300.00	200.00	0.00	-0.00
30	0.00	0.00	0.00	903.00	200.00	0.00	0.00	-0.00	-0.00	-0.00	300.00	200.00	0.00	-0.00
31	-0.00	-0.00	-0.00	903.00	200.00	0.00	-0.00	-0.00	-0.00	-0.00	300.00	200.00	0.00	-0.00
32	0.00	0.00	0.00	903.00	200.00	0.00	0.00	-0.00	-0.00	-0.00	300.00	200.00	0.00	-0.00
33	0.00	0.00	0.00	903.00	200.00	0.00	0.00	-0.00	-0.00	-0.00	300.00	200.00	0.00	-0.00
34	-0.00	-0.00	-0.00	903.00	200.00	0.00	-0.00	-0.00	-0.00	-0.00	300.00	200.00	0.00	-0.00
35	-0.00	-0.00	-0.00	903.00	200.00	0.00	-0.00	-0.00	-0.00	-0.00	300.00	200.00	0.00	-0.00
36	-0.00	-0.00	-0.00	903.00	200.00	0.00	-0.00	-0.00	-0.00	-0.00	300.00	200.00	0.00	-0.00
37	-0.00	-0.00	-0.00	903.00	200.00	0.00	-0.00	-0.00	-0.00	-0.00	300.00	200.00	0.00	-0.00
38	0.00	0.00	0.00	903.00	200.00	0.00	0.00	-0.00	-0.00	-0.00	300.00	200.00	0.00	-0.00
39	0.00	0.00	0.00	903.00	200.00	0.00	0.00	-0.00	-0.00	-0.00	300.00	200.00	0.00	-0.00
40	-0.00	-0.00	-0.00	903.00	200.00	0.00	-0.00	-0.00	-0.00	-0.00	300.00	200.00	0.00	-0.00
41	-0.00	-0.00	-0.00	903.00	200.00	0.00	-0.00	-0.00	-0.00	-0.00	300.00	200.00	0.00	-0.00
42	0.00	0.00	0.00	903.00	200.00	0.00	0.00	-0.00	-0.00	-0.00	300.00	200.00	0.00	-0.00
43	0.00	0.00	0.00	903.00	200.00	0.00	0.00	-0.00	-0.00	-0.00	300.00	200.00	0.00	-0.00
44	0.00	0.00	0.00	903.00	200.00	0.00	0.00	-0.00	-0.00	-0.00	300.00	200.00	0.00	-0.00
45	0.00	0.00	0.00	903.00	200.00	0.00	0.00	-0.00	-0.00	-0.00	300.00	200.00	0.00	-0.00
46	-0.00	-0.00	-0.00	903.00	200.00	0.00	-0.00	-0.00	-0.00	-0.00	300.00	200.00	0.00	-0.00
47	-0.00	-0.00	-0.00	903.00	200.00	0.00	-0.00	-0.00	-0.00	-0.00	300.00	200.00	0.00	-0.00
48	0.00	0.00	0.00	903.00	200.00	0.00	0.00	-0.00	-0.00	-0.00	300.00	200.00	0.00	-0.00
49	-0.00	-0.00	-0.00	903.00	200.00	0.00	-0.00	-0.00	-0.00	-0.00	300.00	200.00	0.00	-0.00
50	-0.00	-0.00	-0.00	903.00	200.00	0.00	-0.00	-0.00	-0.00	-0.00	300.00	200.00	0.00	-0.00
51	-0.00	-0.00	-0.00	903.00	200.00	0.00	-0.00	-0.00	-0.00	-0.00	300.00	200.00	0.00	-0.00
52	-0.00	-0.00	-0.00	903.00	200.00	0.00	-0.00	-0.00	-0.00	-0.00	300.00	200.00	0.00	-0.00
53	0.00	0.00	0.00	903.00	200.00	0.00	0.00	-0.00	-0.00	-0.00	300.00	200.00	0.00	-0.00
54	-0.00	-0.00	-0.00	903.00	200.00	0.00	-0.00	-0.00	-0.00	-0.00	300.00	200.00	0.00	-0.00
55	-0.00	-0.00	-0.00	903.00	200.00	0.00	-0.00	-0.00	-0.00	-0.00	300.00	200.00	0.00	-0.00
56	-0.00	-0.00	-0.00	903.00	200.00	0.00	-0.00	-0.00	-0.00	-0.00	300.00	200.00	0.00	-0.00
57	-0.00	-0.00	-0.00	903.00	200.00	0.00	-0.00	-0.00	-0.00	-0.00	300.00	200.00	0.00	-0.00
58	-0.00	-0.00	-0.00	903.00	200.00	0.00	-0.00	-0.00	-0.00	-0.00	300.00	200.00	0.00	-0.00
59	-0.00	-0.00	-0.00	903.00	200.00	0.00	-0.00	-0.00	-0.00	-0.00	300.00	200.00	0.00	-0.00
60	-0.00	-0.00	-0.00	903.00	200.00	0.00	-0.00	-0.00	-0.00	-0.00	300.00	200.00	0.00	-0.00
61	0.00	0.00	0.00	903.00	200.00	0.00	0.00	-0.00	-0.00	-0.00	300.00	200.00	0.00	-0.00
62	-0.00	-0.00	-0.00	903.00	200.00	0.00	-0.00	-0.00	-0.00	-0.00	300.00	200.00	0.00	-0.00
63	-0.00	-0.00	-0.00	903.00	200.00	0.00	-0.00	-0.00	-0.00	-0.00	300.00	200.00	0.00	-0.00
64	-0.00	-0.00	-0.00	903.00	200.00	0.00	-0.00	-0.00	-0.00	-0.00	300.00	200.00	0.00	-0.00
65	-0.00	-0.00	-0.00	903.00	200.00	0.00	-0.00	-0.00	-0.00	-0.00	300.00	200.00	0.00	-0.00
66	-0.00	-0.00	-0.00	903.00	200.00	0.00	-0.00	-0.00	-0.00	-0.00	300.00	200.00	0.00	-0.00
67	-0.00	-0.00	-0.00	903.00	200.00	0.00	-0.00	-0.00	-0.00	-0.00	300.00	200.00	0.00	-0.00
68	-0.00	-0.00	-0.00	903.00	200.00	0.00	-0.00	-0.00	-0.00	-0.00	300.00	200.00	0.00	-0.00
69	-0.00	-0.00	-0.00	903.00	200.00	0.00	-0.00	-0.00	-0.00	-0.00	300.00	200.00	0.00	-0.00
70	-0.00	-0.00	-0.00	903.00	200.00	0.00	-0.00	-0.00	-0.00	-0.00	300.00	200.00	0.00	-0.00
71	0.00	0.00	0.00	903.00	200.00	0.00	0.00	-0.00	-0.00	-0.00	300.00	200.00	0.00	-0.00
72	-0.00	-0.00	-0.00	903.00	200.00	0.00	-0.00	-0.00	-0.00	-0.00	300.00	200.00	0.00	-0.00
73	0.00	0.00	0.00	903.00	200.00	0.00	0.00	-0.00	-0.00	-0.00	300.00	200.00	0.00	-0.00
74	0.00	0.00	0.00	903.00	200.00	0.00	0.00	-0.00	-0.00	-0.00	300.00	200.00	0.00	-0.00
75	-0.00	-0.00	-0.00	903.00	200.00	0.00	-0.00	-0.00	-0.00	-0.00	300.00	200.00	0.00	-0.00
76	-0.00	-0.00	-0.00	903.00	200.00	0.00	-0.00	-0.00	-0.00	-0.00	300.00	200.00	0.00	-0.00
77	-0.00	-0.00	-0.00	903.00	200.00	0.00	-0.00	-0.00	-0.00	-0.00	300.00	200.00	0.00	-0.00
78	-0.00	-0.00	-0.00	903.00	200.00	0.00	-0.00	-0.00	-0.00	-0.00	300.00	200.00	0.00	-0.00
79	0.00	0.00	0.00	903.00	200.00	0.00	0.00	-0.00	-0.00	-0.00	300.00	200.00	0.00	-0.00
80	-0.00	-0.00	-0.00	903.00	200.00	0.00	-0.00	-0.00	-0.00	-0.00	300.00	200.00	0.00	-0.00
81	-0.00	-0.00	-0.00	903.00	200.00	0.00	-0.00	-0.00	-0.00	-0.00	300.00	200.00	0.00	-0.00
82	-0.00	-0.00	-0.00	903.00	200.00	0.00	-0.00	-0.00	-0.00	-0.00	300.00	200.00	0.00	-0.00
83	-0.00	-0.00	-0.00	903.00	200.00	0.00	-0.00	-0.00	-0.00	-0.00	300.00	200.00	0.00	-0.00
84	0.00	0.00	0.00	903.00	200.00	0.00	0.00	-0.00	-0.00	-0.00	300.00	200.00	0.00	-0.00
85	-0.00	-0.00	-0.00	903.00	200.00	0.00	-0.00	-0.00	-0.00	-0.00	300.00	200.00	0.00	-0.00
86	-0.00	-0.00	-0.00	903.00	200.00	0.00	-0.00	-0.00	-0.00	-0.00	300.00	200.00	0.00	-0.00
87	-0.00	-0.00	-0.00	903.00	200.00	0.00	-0.00	-0.00	-0.00	-0.00	300.00	200.00	0.00	-0.00
88	-0.00	-0.00	-0.00	903.00	200.00	0.00	-0.00	-0.00	-0.00	-0.00	300.00	200.00	0.00	-0.00
89	-0.00	-0.00	-0.00	903.00	200.00	0.00	-0.00	-0.00	-0.00	-0.00	300.00	200.00	0.00	-0.00
90	-0.00	-0.00	-0.00	903.00	200.00	0.00	-0.00	-0.00	-0.00	-0.00	300.00	200.00	0.00	-0.00
91	0.00	0.00	0.00	903.00	200.00	0.00	0.00	-0.00	-0.00	-0.00	300.00	200.00	0.00	-0.00
92	-0.00	-0.00	-0.00	903.00	200.00	0.00	-0.00	-0.00	-0.00	-0.00	300.00	200.00	0.00	-0.00
93	0.00	0.00	0.00	903.00	200.00	0.00	0.00	-0.00	-0.00	-0.00	300.00	200.00	0.00	-0.00
94	-0.00	-0.00	-0.00	903.00	200.00	0.00	-0.00	-0.00	-0.00	-0.00	300.00	200.00	0.00	-0.00
95	-0.00	-0.00	-0.00	903.00	200.00	0.00	-0.00	-0.00	-0.00	-0.00	300.00	200.00	0.00	-0.00
96	0.00	0.00	0.00	903.00	200.00	0.00	0.00	-0.00	-0.00	-0.00	300.00	200.00	0.00	-0.00
97	-0.00	-0.00	-0.00	903.00	200.00	0.00	-0.00	-0.00	-0.00	-0.00	300.00	200.00	0.00	-0.00
98	-0.00	-0.00	-0.00	903.00	200.00	0.00	-0.00	-0.00	-0.00	-0.00	300.00	200.00	0.00	-0.00
99	-0.00	-0.00	-0.00	903.00	200.00	0.00	-0.00	-0.00	-0.00	-0.00	300.00	200.00	0.00	-0.00
100	-0.00	-0.00	-0.00	903.00	200.00	0.00	-0.00	-0.00	-0.00	-0.00	300.00	200.00	0.00	-0.00
101	-0.00	-0.00	-0.00	903.00	200.00	0.00	-0.00	-0.00	-0.00	-0.00	300.00	200.00	0.00	-0.00
102	-0.00	-0.00	-0.00	903.00	200.00	0.00	-0.00	-0.00	-0.00	-0.00	300.00	200.00	0.00	-0.00
103	0.00	0.00	0.00	903.00	200.00	0.00	0.00	-0.00	-0.00	-0.00	300.00	200.00	0.00	-0.00
104	-0.00	-0.00	-0.00	903.00	200.00	0.00	-0.00	-0.00	-0.00	-0.00	300.00	200.00	0.00	-0.00
105	0.00	0.00	0.00	903.00	200.00	0.00	0.00	-0.00	-0.00	-0.00	300.00	200.00	0.00	-0.00
106	-0.00	-0.00	-0.00	903.00	200.00	0.00	-0.00	-0.00	-0.00	-0.00	300.00	200.00	0.00	-0.00
107	-0.00	-0.00	-0.00	903.00	200.00	0.00	-0.00	-0.00	-0.00	-0.00	300.00	200.00	0.00	-0.00
108	-0.00	-0.00	-0.00	903.00	200.00	0.00	-0.00	-0.00	-0.00	-0.00	300.00	200.00	0.00	-0.00
109	-0.00	-0.00	-0.00	903.00	200.00	0.00	-0.00	-0.00	-0.00	-0.00	300.00	200.00	0.00	-0.00
110	0.00	0.00	0.00	903.00	200.00	0.00	0.00	-0.00	-0.00	-0.00	300.00	200.00	0.00	-0.00
111	-0.00	-0.00	-0.00	903.00	200.00	0.00	-0.00	-0.00	-0.00	-0.00	300.00	200.00	0.00	-0.00
112	-0.00	-0.00	-0.00	903.00	200.00	0.00	-0.00	-0.00	-0.00	-0.00	300.00	200.00	0.00	-0.00
113	0.00	0.00	0.00	903.00	200.00	0.00	0.00	-0.00	-0.00	-0.00	300.00	200.00	0.00	-0.00
114	0.00	0.00	0.00	903.00	200.00	0.00	0.00	-0.00	-0.00	-0.00	300.00	200.00	0.00	-0.00
115	-0.00	-0.00	-0.00	903.00	200.00	0.00	-0.00	-0.00	-0.00	-0.00	300.00	200.00	0.00	-0.00
116	0.00	0.00	0.00	903.00	200.00	0.00	0.00	-0.00	-0.00	-0.00	300.00	200.00	0.00	-0.00
117	0.00	0.00	0.00	903.00	200.00	0.00	0.00	-0.00	-0.00	-0.00	300.00	200.00	0.00	-0.00
118	-0.00	-0.00	-0.00	903.00	200.00	0.00	-0.00	-0.00	-0.00	-0.00	300.00	200.00	0.00	-0.00
119	-0.00	-0.00	-0.00	903.00	200.00	0.00	-0.00	-0.00	-0.00	-0.00	300.00	200.00	0.00	-0.00
120	-0.00	-0.00	-0.00	903.00	200.00	0.00	-0.00	-0.00	-0.00	-0.00	300.00	200.00	0.00	-0.00
121	-0.00	-0.00	-0.00	903.00	200.00	0.00	-0.00	-0.00	-0.00	-0.00	300.00	200.00	0.00	-0.00
122	-0.00	-0.00	-0.00	903.00	200.00	0.00	-0.00	-0.00	-0.00	-0.00	300.00	200.00	0.00	-0.00
123	-0.00	-0.00	-0.00	903.00	200.00	0.00	-0.00	-0.00	-0.00	-0.00	300.00	200.00	0.00	-0.00
124	-0.00	-0.00	-0.00	903.00	200.00	0.00	-0.00	-0.00	-0.00	-0.00	300.00	200.00	0.00	-0.00
125	-0.00	-0.00	-0.00	903.00	200.00	0.00	-0.00	-0.00	-0.00	-0.00	300.00	200.00	0.00	-0.00
126	0.00	0.00	0.00	903.00	200.00	0.00	0.00	-0.00	-0.00	-0.00	300.00	200.00	0.00	-0.00
127	0.00	0.00	0.00	903.00	200.00	0.00	0.00	-0.00	-0.00	-0.00	300.00	200.00	0.00	-0.00
128	-0.00	-0.00	-0.00	903.00	200.00	0.00	-0.00	-0.00	-0.00	-0.00	300.00	200.00	0.00	-0.00
129	-0.00	-0.00	-0.00	903.00	200.00	0.00	-0.00	-0.00	-0.00	-0.00	300.00	200.00	0.00	-0.00
130	-0.00	-0.00	-0.00	903.00	200.00	0.00	-0.00	-0.00	-0.00	-0.00	300.00	200.00	0.00	-0.00
131	-0.00	-0.00	-0.00	903.00	200.00	0.00	-0.00	-0.00	-0.00	-0.00	300.00	200.00	0.00	-0.00
132	-0.00	-0.00	-0.00	903.00	200.00	0.00	-0.00	-0.00	-0.00	-0.00	300.00	200.00	0.00	-0.00
133	-0.00	-0.00	-0.00	903.00	200.00	0.00	-0.00	-0.00	-0.00	-0.00	300.00	200.00	0.00	-0.00
134	-0.00	-0.00	-0.00	903.00	200.00	0.00	-0.00	-0.00	-0.00	-0.00	300.00	200.00	0.00	-0.00
135	-0.00	-0.00	-0.00	903.00	200.00	0.00	-0.00	-0.00	-0.00	-0.00	300.00	200.00	0.00	-0.00
136	-0.00	-0.00	-0.00	903.00	200.00	0.00	-0.00	-0.00	-0.00	-0.00	300.00	200.00	0.00	-0.00
137	-0.00	-0.00	-0.00	903.00	200.00	0.00	-0.00	-0.00	-0.00	-0.00	300.00	200.00	0.00	-0.00
138	-0.00	-0.00	-0.00	903.00	200.00	0.00	-0.00	-0.00	-0.00	-0.00	300.00	200.00	0.00	-0.00
139	-0.00	-0.00	-0.00	903.00	200.00	0.00	-0.00	-0.00	-0.00	-0.00	300.00	200.00	0.00	-0.00
140	0.00	0.00	0.00	903.00	200.00	0.00	0.00	-0.00	-0.00	-0.00	300.00	200.00	0.00	-0.00
141	-0.00	-0.00	-0.00	903.00	200.00	0.00	-0.00	-0.00	-0.00	-0.00	300.00	200.00	0.00	-0.00
142	-0.00	-0.00	-0.00	903.00	200.00	0.00	-0.00	-0.00	-0.00	-0.00	300.00	200.00	0.00	-0.00
143	-0.00	-0.00	-0.00	903.00	200.00	0.00	-0.00	-0.00	-0.00	-0.00	300.00	200.00	0.00	-0.00
144	-0.00	-0.00	-0.00	903.00	200.00	0.00	-0.00	-0.00	-0.00	-0.00	300.00	200.00	0.00	-0.00
145	-0.00	-0.00	-0.00	903.00	200.00	0.00	-0.00	-0.00	-0.00	-0.00	300.00	200.00	0.00	-0.00
146	-0.00	-0.00	-0.00	903.00	200.00	0.00	-0.00	-0.00	-0.00	-0.00	300.00	200.00	0.00	-0.00
147	0.00	0.00	0.00	903.00	200.00	0.00	0.00	-0.00	-0.00	-0.00	300.00	200.00	0.00	-0.00
148	-0.00	-0.00	-0.00	903.00	200.00	0.00	-0.00	-0.00	-0.00	-0.00	300.00	200.00	0.00	-0.00
149	0.00	0.00	0.00	903.00	200.00	0.00	0.00	-0.00	-0.00	-0.00	300.00	200.00	0.00	-0.00
150	-0.00	-0.00	-0.00	903.00	200.00	0.00	-0.00	-0.00	-0.00	-0.00	300.00	200.00	0.00	-0.00
151	0.00	0.00	0.00	903.00	200.00	0.00	0.00	-0.00	-0.00	-0.00	300.00	200.00	0.00	-0.00
152	-0.00	-0.00	-0.00	903.00	200.00	0.00	-0.00	-0.00	-0.00	-0.00	300.00	200.00	0.00	-0.00
153	-0.00	-0.00	-0.00	903.00	200.00	0.00	-0.00	-0.00	-0.00	-0.00	300.00	200.00	0.00	-0.00
154	-0.00	-0.00	-0.00	903.00	200.00	0.00	-0.00	-0.00	-0.00	-0.00	300.00	200.00	0.00	-0.00
155	-0.00	-0.00	-0.00	903.00	200.00	0.00	-0.00	-0.00	-0.00	-0.00	300.00	200.00	0.00	-0.00
156	-0.00	-0.00	-0.00	903.00	200.00	0.00	-0.00	-0.00	-0.00	-0.00	300.00	200.00	0.00	-0.00
157	-0.00	-0.00	-0.00	903.00	200.00	0.00	-0.00	-0.00	-0.00	-0.00	300.00	200.00	0.00	-0.00
158	-0.00	-0.00	-0.00	903.00	200.00	0.00	-0.00	-0.00	-0.00	-0.00	300.00	200.00	0.00	-0.00
159	-0.00	-0.00	-0.00	903.00	200.00	0.00	-0.00	-0.00	-0.00	-0.00	300.00	200.00	0.00	-0.00
160	-0.00	-0.00	-0.00	903.00	200.00	0.00	-0.00	-0.00	-0.00	-0.00	300.00	200.00	0.00	-0.00
161	-0.00	-0.00	-0.00	903.00	200.00	0.00	-0.00	-0.00	-0.00	-0.00	300.00	200.00	0.00	-0.00
162	-0.00	-0.00	-0.00	903.00	200.00	0.00	-0.00	-0.00	-0.00	-0.00	300.00	200.00	0.00	-0.00
163	-0.00	-0.00	-0.00	903.00	200.00	0.00	-0.00	-0.00	-0.00	-0.00	300.00	200.00	0.00	-0.00
164	0.00	0.00	0.00	903.00	200.00	0.00	0.00	-0.00	-0.00	-0.00	300.00	200.00	0.00	-0.00
165	-0.00	-0.00	-0.00	903.00	200.00	0.00	-0.00	-0.00	-0.00	-0.00	300.00	200.00	0.00	-0.00
166	-0.00	-0.00	-0.00	903.00	200.00	0.00	-0.00	-0.00	-0.00	-0.00	300.00	200.00	0.00	-0.00
167	-0.00	-0.00	-0.00	903.00	200.00	0.00	-0.00	-0.00	-0.00	-0.00	300.00	200.00	0.00	-0.00
168	0.00	0.00	0.00	903.00	200.00	0.00	0.00	-0.00	-0.00	-0.00	300.00	200.00	0.00	-0.00
169	-0.00	-0.00	-0.00	903.00	200.00	0.00	-0.00	-0.00	-0.00	-0.00	300.00	200.00	0.00	-0.00
170	-0.00	-0.00	-0.00	903.00	200.00	0.00	-0.00	-0.00	-0.00	-0.00	300.00	200.00	0.00	-0.00
171	-0.00	-0.00	-0.00	903.00	200.00	0.00	-0.00	-0.00	-0.00	-0.00	300.00	200.00	0.00	-0.00
172	-0.00	-0.00	-0.00	903.00	200.00	0.00	-0.00	-0.00	-0.00	-0.00	300.00	200.00	0.00	-0.00
173	-0.00	-0.00	-0.00	903.00	200.00	0.00	-0.00	-0.00	-0.00	-0.00	300.00	200.00	0.00	-0.00
174	-0.00	-0.00	-0.00	903.00	200.00	0.00	-0.00	-0.00	-0.00	-0.00	300.00	200.00	0.00	-0.00
175	-0.00	-0.00	-0.00	903.00	200.00	0.00	-0.00	-0.00	-0.00	-0.00	300.00	200.00	0.00	-0.00
176	-0.00	-0.00	-0.00	903.00	200.00	0.00	-0.00	-0.00	-0.00	-0.00	300.00	200.00	0.00	-0.00
177	-0.00	-0.00	-0.00	903.00	200.00	0.00	-0.00	-0.00	-0.00	-0.00	300.00	200.00	0.00	-0.00
178	-0.00	-0.00	-0.00	903.00	200.00	0.00	-0.00	-0.00	-0.00	-0.00	300.00	200.00	0.00	-0.00
179	-0.00	-0.00	-0.00	903.00	200.00	0.00	-0.00	-0.00	-0.00	-0.00	300.00	200.00	0.00	-0.00
180	-0.00	-0.00	-0.00	903.00	200.00	0.00	-0.00	-0.00	-0.00	-0.00	300.00	200.00	0.00	-0.00
181	0.00	0.00	0.00	903.00	200.00	0.00	0.00	-0.00	-0.00	-0.00	300.00	200.00	0.00	-0.00
182	0.00	0.00	0.00	903.00	200.00	0.00	0.00	-0.00	-0.00	-0.00	300.00	200.00	0.00	-0.00
183	-0.00	-0.00	-0.00	903.00	200.00	0.00	-0.00	-0.00	-0.00	-0.00	300.00	200.00	0.00	-0.00
184	0.00	0.00	0.00	903.00	200.00	0.00	0.00	-0.00	-0.00	-0.00	300.00	200.00	0.00	-0.00
185	-0.00	-0.00	-0.00	903.00	200.00	0.00	-0.00	-0.00	-0.00	-0.00	300.00	200.00	0.00	-0.00
186	-0.00	-0.00	-0.00	903.00	200.00	0.00	-0.00	-0.00	-0.00	-0.00	300.00	200.00	0.00	-0.00
187	-0.00	-0.00	-0.00	903.00	200.00	0.00	-0.00	-0.00	-0.00	-0.00	300.00	200.00	0.00	-0.00
188	-0.00	-0.00	-0.00	903.00	200.00	0.00	-0.00	-0.00	-0.00	-0.00	300.00	200.00	0.00	-0.00
189	-0.00	-0.00	-0.00	903.00	200.00	0.00	-0.00	-0.00	-0.00	-0.00	300.00	200.00	0.00	-0.00
190	-0.00	-0.00	-0.00	903.00	200.00	0.00	-0.00	-0.00	-0.00	-0.00	300.00	200.00	0.00	-0.00
191	-0.00	-0.00	-0.00	903.00	200.00	0.00	-0.00	-0.00	-0.00	-0.00	300.00	200.00	0.00	-0.00
192	-0.00	-0.00	-0.00	903.00	200.00	0.00	-0.00	-0.00	-0.00	-0.00	300.00	200.00	0.00	-0.00
193	-0.00	-0.00	-0.00	903.00	200.00	0.00	-0.00	-0.00	-0.00	-0.00	300.00	200.00	0.00	-0.00
194	0.00	0.00	0.00	903.00	200.00	0.00	0.00	-0.00	-0.00	-0.00	300.00	200.00	0.00	-0.00
195	-0.00	-0.00	-0.00	903.00	200.00	0.00	-0.00	-0.00	-0.00	-0.00	300.00	200.00	0.00	-0.00
196	0.00	0.00	0.00	903.00	200.00	0.00	0.00	-0.00	-0.00	-0.00	300.00	200.00	0.00	-0.00
197	-0.00	-0.00	-0.00	903.00	200.00	0.00	-0.00	-0.00	-0.00	-0.00	300.00	200.00	0.00	-0.00
198	-0.00	-0.00	-0.00	903.00	200.00	0.00	-0.00	-0.00	-0.00	-0.00	300.00	200.00	0.00	-0.00
199	0.00	0.00	0.00	903.00	200.00	0.00	0.00	-0.00	-0.00	-0.00	300.00	200.00	0.00	-0.00
200	0.00	0.00	0.00	903.00	200.00	0.00	0.00	-0.00	-0.00	-0.00	300.00	200.00	0.00	-0.00
201	-0.00	-0.00	-0.00	903.00	200.00	0.00	-0.00	-0.00	-0.00	-0.00	300.00	200.00	0.00	-0.00
202	0.00	0.00	0.00	903.00	200.00	0.00	0.00	-0.00	-0.00	-0.00	300.00	200.00	0.00	-0.00
203	-0.00	-0.00	-0.00	903.00	200.00	0.00	-0.00	-0.00	-0.00	-0.00	300.00	200.00	0.00	-0.00
204	-0.00	-0.00	-0.00	903.00	200.00	0.00	-0.00	-0.00	-0.00	-0.00	300.00	200.00	0.00	-0.00
205	-0.00	-0.00	-0.00	903.00	200.00	0.00	-0.00	-0.00	-0.00	-0.00	300.00	200.00	0.00	-0.00
206	-0.00	-0.00	-0.00	903.00	200.00	0.00	-0.00	-0.00	-0.00	-0.00	300.00	200.00	0.00	-0.00
207	0.00	0.00	0.00	903.00	200.00	0.00	0.00	-0.00	-0.00	-0.00	300.00	200.00	0.00	-0.00
208	-0.00	-0.00	-0.00	903.00	200.00	0.00	-0.00	-0.00	-0.00	-0.00	300.00	200.00	0.00	-0.00
209	-0.00	-0.00	-0.00	903.00	200.00	0.00	-0.00	-0.00	-0.00	-0.00	300.00	200.00	0.00	-0.00
210	-0.00	-0.00	-0.00	903.00	200.00	0.00	-0.00	-0.00	-0.00	-0.00	300.00	200.00	0.00	-0.00
211	0.00	0.00	0.00	903.00	200.00	0.00	0.00	-0.00	-0.00	-0.00	300.00	200.00	0.00	-0.00
212	-0.00	-0.00	-0.00	903.00	200.00	0.00	-0.00	-0.00	-0.00	-0.00	300.00	200.00	0.00	-0.00
213	-0.00	-0.00	-0.00	903.00	200.00	0.00	-0.00	-0.00	-0.00	-0.00	300.00	200.00	0.00	-0.00
214	-0.00	-0.00	-0.00	903.00	200.00	0.00	-0.00	-0.00	-0.00	-0.00	300.00	200.00	0.00	-0.00
215	0.00	0.00	0.00	903.00	200.00	0.00	0.00	-0.00	-0.00	-0.00	300.00	200.00	0.00	-0.00
216	-0.00	-0.00	-0.00	903.00	200.00	0.00	-0.00	-0.00	-0.00	-0.00	300.00	200.00	0.00	-0.00
217	-0.00	-0.00	-0.00	903.00	200.00	0.00	-0.00	-0.00	-0.00	-0.00	300.00	200.00	0.00	-0.00
218	-0.00	-0.00	-0.00	903.00	200.00	0.00	-0.00	-0.00	-0.00	-0.00	300.00	200.00	0.00	-0.00
219	-0.00	-0.00	-0.00	903.00	200.00	0.00	-0.00	-0.00	-0.00	-0.00	300.00	200.00	0.00	-0.00
220	-0.00	-0.00	-0.00	903.00	200.00	0.00	-0.00	-0.00	-0.00	-0.00	300.00	200.00	0.00	-0.00
221	0.00	0.00	0.00	903.00	200.00	0.00	0.00	-0.00	-0.00	-0.00	300.00	200.00	0.00	-0.00
222	-0.00	-0.00	-0.00	903.00	200.00	0.00	-0.00	-0.00	-0.00	-0.00	300.00	200.00	0.00	-0.00
223	-0.00	-0.00	-0.00	903.00	200.00	0.00	-0.00	-0.00	-0.00	-0.00	300.00	200.00	0.00	-0.00
224	0.00	0.00	0.00	903.00	200.00	0.00	0.00	-0.00	-0.00	-0.00	300.00	200.00	0.00	-0.00
225	-0.00	-0.00	-0.00	903.00	200.00	0.00	-0.00	-0.00	-0.00	-0.00	300.00	200.00	0.00	-0.00
226	-0.00	-0.00	-0.00	903.00	200.00	0.00	-0.00	-0.00	-0.00	-0.00	300.00	200.00	0.00	-0.00
227	0.00	0.00	0.00	903.00	200.00	0.00	0.00	-0.00	-0.00	-0.00	300.00	200.00	0.00	-0.00
228	-0.00	-0.00	-0.00	903.00	200.00	0.00	-0.00	-0.00	-0.00	-0.00	300.00	200.00	0.00	-0.00
229	-0.00	-0.00	-0.00	903.00	200.00	0.00	-0.00	-0.00	-0.00	-0.00	300.00	200.00	0.00	-0.00
230	-0.00	-0.00	-0.00	903.00	200.00	0.00	-0.00	-0.00	-0.00	-0.00	300.00	200.00	0.00	-0.00
231	0.00	0.00	0.00	903.00	200.00	0.00	0.00	-0.00	-0.00	-0.00	300.00	200.00	0.00	-0.00
232	0.00	0.00	0.00	903.00	200.00	0.00	0.00	-0.00	-0.00	-0.00	300.00	200.00	0.00	-0.00
233	-0.00	-0.00	-0.00	903.00	200.00	0.00	-0.00	-0.00	-0.00	-0.00	300.00	200.00	0.00	-0.00
234	-0.00	-0.00	-0.00	903.00	200.00	0.00	-0.00	-0.00	-0.00	-0.00	300.00	200.00	0.00	-0.00
235	-0.00	-0.00	-0.00	903.00	200.00	0.00	-0.00	-0.00	-0.00	-0.00	300.00	200.00	0.00	-0.00
236	-0.00	-0.00	-0.00	903.00	200.00	0.00	-0.00	-0.00	-0.00	-0.00	300.00	200.00	0.00	-0.00
237	-0.00	-0.00	-0.00	903.00	200.00	0.00	-0.00	-0.00	-0.00	-0.00	300.00	200.00	0.00	-0.00
238	-0.00	-0.00	-0.00	903.00	200.00	0.00	-0.00	-0.00	-0.00	-0.00	300.00	200.00	0.00	-0.00
239	0.00	0.00	0.00	903.00	200.00	0.00	0.00	-0.00	-0.00	-0.00	300.00	200.00	0.00	-0.00
240	-0.00	-0.00	-0.00	903.00	200.00	0.00	-0.00	-0.00	-0.00	-0.00	300.00	200.00	0.00	-0.00
241	-0.00	-0.00	-0.00	903.00	200.00	0.00	-0.00	-0.00	-0.00	-0.00	300.00	200.00	0.00	-0.00
242	-0.00	-0.00	-0.00	903.00	200.00	0.00	-0.00	-0.00	-0.00	-0.00	300.00	200.00	0.00	-0.00
243	-0.00	-0.00	-0.00	903.00	200.00	0.00	-0.00	-0.00	-0.00	-0.00	300.00	200.00	0.00	-0.00
244	-0.00	-0.00	-0.00	903.00	200.00	0.00	-0.00	-0.00	-0.00	-0.00	300.00	200.00	0.00	-0.00
245	0.00	0.00	0.00	903.00	200.00	0.00	0.00	-0.00	-0.00	-0.00	300.00	200.00	0.00	-0.00
246	-0.00	-0.00	-0.00	903.00	200.00	0.00	-0.00	-0.00	-0.00	-0.00	300.00	200.00	0.00	-0.00
247	-0.00	-0.00	-0.00	903.00	200.00	0.00	-0.00	-0.00	-0.00	-0.00	300.00	200.00	0.00	-0.00
248	-0.00	-0.00	-0.00	903.00	200.00	0.00	-0.00	-0.00	-0.00	-0.00	300.00	200.00	0.00	-0.00
249	-0.00	-0.00	-0.00	903.00	200.00	0.00	-0.00	-0.00	-0.00	-0.00	300.00	200.00	0.00	-0.00
250	-0.00	-0.00	-0.00	903.00	200.00	0.00	-0.00	-0.00	-0.00	-0.00	300.00	200.00	0.00	-0.00
251	0.00	0.00	0.00	903.00	200.00	0.00	0.00	-0.00	-0.00	-0.00	300.00	200.00	0.00	-0.00
252	-0.00	-0.00	-0.00	903.00	200.00	0.00	-0.00	-0.00	-0.00	-0.00	300.00	200.00	0.00	-0.00
253	-0.00	-0.00	-0.00	903.00	200.00	0.00	-0.00	-0.00	-0.00	-0.00	300.00	200.00	0.00	-0.00
254	-0.00	-0.00	-0.00	903.00	200.00	0.00	-0.00	-0.00	-0.00	-0.00	300.00	200.00	0.00	-0.00
255	-0.00	-0.00	-0.00	903.00	200.00	0.00	-0.00	-0.00	-0.00	-0.00	300.00	200.00	0.00	-0.00
256	0.00	0.00	0.00	903.00	200.00	0.00	0.00	-0.00	-0.00	-0.00	300.00	200.00	0.00	-0.00
257	-0.00	-0.00	-0.00	903.00	200.00	0.00	-0.00	-0.00	-0.00	-0.00	300.00	200.00	0.00	-0.00
258	-0.00	-0.00	-0.00	903.00	200.00	0.00	-0.00	-0.00	-0.00	-0.00	300.00	200.00	0.00	-0.00
259	-0.00	-0.00	-0.00	903.00	200.00	0.00	-0.00	-0.00	-0.00	-0.00	300.00	200.00	0.00	-0.00
260	0.00	0.00	0.00	903.00	200.00	0.00	0.00	-0.00	-0.00	-0.00	300.00	200.00	0.00	-0.00
261	-0.00	-0.00	-0.00	903.00	200.00	0.00	-0.00	-0.00	-0.00	-0.00	300.00	200.00	0.00	-0.00
262	-0.00	-0.00	-0.00	903.00	200.00	0.00	-0.00	-0.00	-0.00	-0.00	300.00	200.00	0.00	-0.00
263	-0.00	-0.00	-0.00	903.00	200.00	0.00	-0.00	-0.00	-0.00	-0.00	300.00	200.00	0.00	-0.00
264	-0.00	-0.00	-0.00	903.00	200.00	0.00	-0.00	-0.00	-0.00	-0.00	300.00	200.00	0.00	-0.00
265	-0.00	-0.00	-0.00	903.00	200.00	0.00	-0.00	-0.00	-0.00	-0.00	300.00	200.00	0.00	-0.00
266	3.74	-0.61	13.28	1068.52	328.74	0.00	-356.13	-0.00	-0.00	-0.00	300.00	200.00	0.00	-0.00
267	-0.00	-0.00	-0.00	903.00	200.00	0.00	-0.00	-0.00	-0.00	-0.00	300.00	200.00	0.00	-0.00
268	25.71	0.15	11.60	1203.00	389.47	0.00	1163.68	-0.00	-0.00	-0.00	300.00	200.00	0.00	-0.00
269	-0.00	-0.00	-0.00	903.00	200.00	0.00	-0.00	-0.00	-0.00	-0.00	300.00	200.00	0.00	-0.00
270	-0.00	-0.00	-0.00	903.00	200.00	0.00	-0.00	-0.00	-0.00	-0.00	300.00	200.00	0.00	-0.00
271	-0.00	-0.00	-0.00	903.00	200.00	0.00	-0.00	-0.00	-0.00	-0.00	300.00	200.00	0.00	-0.00
272	-0.00	-0.00	-0.00	903.00	200.00	0.00	-0.00	-0.00	-0.00	-0.00	300.00	200.00	0.00	-0.00
273	-0.00	-0.00	-0.00	903.00	200.00	0.00	-0.00	-0.00	-0.00	-0.00	300.00	200.00	0.00	-0.00
274	-0.00	-0.00	-0.00	903.00	200.00	0.00	-0.00	-0.00	-0.00	-0.00	300.00	200.00	0.00	-0.00
275	-0.00	-0.00	-0.00	903.00	200.00	0.00	-0.00	-0.00	-0.00	-0.00	300.00	200.00	0.00	-0.00
276	-0.00	-0.00	-0.00	903.00	200.00	0.00	-0.00	-0.00	-0.00	-0.00	300.00	200.00	0.00	-0.00
277	-0.00	-0.00	-0.00	903.00	200.00	0.00	-0.00	-0.00	-0.00	-0.00	300.00	200.00	0.00	-0.00
278	-0.00	-0.00	-0.00	903.00	200.00	0.00	-0.00	-0.00	-0.00	-0.00	300.00	200.00	0.00	-0.00
279	-0.00	-0.00	-0.00	903.00	200.00	0.00	-0.00	-0.00	-0.00	-0.00	300.00	200.00	0.00	-0.00
280	-0.00	-0.00	-0.00	903.00	200.00	0.00	-0.00	-0.00	-0.00	-0.00	300.00	200.00	0.00	-0.00
281	-0.00	-0.00	-0.00	903.00	200.00	0.00	-0.00	-0.00	-0.00	-0.00	300.00	200.00	0.00	-0.00
282	-0.00	-0.00	-0.00	903.00	200.00	0.00	-0.00	-0.00	-0.00	-0.00	300.00	200.00	0.00	-0.00
283	-0.00	-0.00	-0.00	903.00	200.00	0.00	-0.00	-0.00	-0.00	-0.00	300.00	200.00	0.00	-0.00
284	-0.00	-0.00	-0.00	903.00	200.00	0.00	-0.00	-0.00	-0.00	-0.00	300.00	200.00	0.00	-0.00
285	-0.00	-0.00	-0.00	903.00	200.00	0.00	-0.00	-0.00	-0.00	-0.00	300.00	200.00	0.00	-0.00
286	-0.00	-0.00	-0.00	903.00	200.00	0.00	-0.00	-0.00	-0.00	-0.00	300.00	200.00	0.00	-0.00
287	-0.00	-0.00	-0.00	903.00	200.00	0.00	-0.00	-0.00	-0.00	-0.00	300.00	200.00	0.00	-0.00
288	-0.00	-0.00	-0.00	903.00	200.00	0.00	-0.00	-0.00	-0.00	-0.00	300.00	200.00	0.00	-0.00
289	-0.00	-0.00	-0.00	903.00	200.00	0.00	-0.00	-0.00	-0.00	-0.00	300.00	200.00	0.00	-0.00
290	-0.00	-0.00	-0.00	903.00	200.00	0.00	-0.00	-0.00	-0.00	-0.00	300.00	200.00	0.00	-0.00
291	-0.00	-0.00	-0.00	903.00	200.00	0.00	-0.00	-0.00	-0.00	-0.00	300.00	200.00	0.00	-0.00
292	-0.00	-0.00	-0.00	903.00	200.00	0.00	-0.00	-0.00	-0.00	-0.00	300.00	200.00	0.00	-0.00
293	-0.00	-0.00	-0.00	903.00	200.00	0.00	-0.00	-0.00	-0.00	-0.00	300.00	200.00	0.00	-0.00
294	-0.00	-0.00	-0.00	903.00	200.00	0.00	-0.00	-0.00	-0.00	-0.00	300.00	200.00	0.00	-0.00
295	-0.00	-0.00	-0.00	903.00	200.00	0.00	-0.00	-0.00	-0.00	-0.00	300.00	200.00	0.00	-0.00
296	-0.00	-0.00	-0.00	903.00	200.00	0.00	-0.00	-0.00	-0.00	-0.00	300.00	200.00	0.00	-0.00
297	-0.00	-0.00	-0.00	903.00	200.00	0.00	-0.00	-0.00	-0.00	-0.00	300.00	200.00	0.00	-0.00
298	-0.00	-0.00	-0.00	903.00	200.00	0.00	-0.00	-0.00	-0.00	-0.00	300.00	200.00	0.00	-0.00
299	-0.00	-0.00	-0.00	903.00	200.00	0.00	-0.00	-0.00	-0.00	-0.00	300.00	200.00	0.00	-0.00
300	-0.00	-0.00	-0.00	903.00	200.00	0.00	-0.00	-0.00	-0.00	-0.00	300.00	200.00	0.00	-0.00
301	-0.00	-0.00	-0.00	903.00	200.00	0.00	-0.00	-0.00	-0.00	-0.00	300.00	200.00	0.00	-0.00
302	-0.00	-0.00	-0.00	903.00	200.00	0.00	-0.00	-0.00	-0.00	-0.00	300.00	200.00	0.00	-0.00
303	-0.00	-0.00	-0.00	903.00	200.00	0.00	-0.00	-0.00	-0.00	-0.00	300.00	200.00	0.00	-0.00
304	-0.00	-0.00	-0.00	903.00	200.00	0.00	-0.00	-0.00	-0.00	-0.00	300.00	200.00	0.00	-0.00
305	-0.00	-0.00	-0.00	903.00	200.00	0.00	-0.00	-0.00	-0.00	-0.00	300.00	200.00	0.00	-0.00
306	-0.00	-0.00	-0.00	903.00	200.00	0.00	-0.00	-0.00	-0.00	-0.00	300.00	200.00	0.00	-0.00
307	-0.00	-0.00	-0.00	903.00	200.00	0.00	-0.00	-0.00	-0.00	-0.00	300.00	200.00	0.00	-0.00
308	-0.00	-0.00	-0.00	903.00	200.00	0.00	-0.00	-0.00	-0.00	-0.00	300.00	200.00	0.00	-0.00
309	-0.00	-0.00	-0.00	903.00	200.00	0.00	-0.00	-0.00	-0.00	-0.00	300.00	200.00	0.00	-0.00
310	-0.00	-0.00	-0.00	903.00	200.00	0.00	-0.00	-0.00	-0.00	-0.00	300.00	200.00	0.00	-0.00
311	-0.00	-0.00	-0.00	903.00	200.00	0.00	-0.00	-0.00	-0.00	-0.00	300.00	200.00	0.00	-0.00
312	-0.00	-0.00	-0.00	903.00	200.00	0.00	-0.00	-0.00	-0.00	-0.00	300.00	200.00	0.00	-0.00
313	-0.00	-0.00	-0.00	903.00	200.00	0.00	-0.00	-0.00	-0.00	-0.00	300.00	200.00	0.00	-0.00
314	-0.00	-0.00	-0.00	903.00	200.00	0.00	-0.00	-0.00	-0.00	-0.00	300.00	200.00	0.00	-0.00
315	-0.00	-0.00	-0.00	903.00	200.00	0.00	-0.00	-0.00	-0.00	-0.00	300.00	200.00	0.00	-0.00
316	-0.00	-0.00	-0.00	903.00	200.00	0.00	-0.00	-0.00	-0.00	-0.00	300.00	200.00	0.00	-0.00
317	-0.00	-0.00	-0.00	903.00	200.00	0.00	-0.00	-0.00	-0.00	-0.00	300.00	200.00	0.00	-0.00
318	-0.00	-0.00	-0.00	903.00	200.00	0.00	-0.00	-0.00	-0.00	-0.00	300.00	200.00	0.00	-0.00
319	-0.00	-0.00	-0.00	903.00	200.00	0.00	-0.00	-0.00	-0.00	-0.00	300.00	200.00	0.00	-0.00
320	-0.00	-0.00	-0.00	903.00	200.00	0.00	-0.00	-0.00	-0.00	-0.00	300.00	200.00	0.00	-0.00
321	-0.00	-0.00	-0.00	903.00	200.00	0.00	-0.00	-0.00	-0.00	-0.00	300.00	200.00	0.00	-0.00
322	-0.00	-0.00	-0.00	903.00	200.00	0.00	-0.00	-0.00	-0.00	-0.00	300.00	200.00	0.00	-0.00
323	-0.00	-0.00	-0.00	903.00	200.00	0.00	-0.00	-0.00	-0.00	-0.00	300.00	200.00	0.00	-0.00
324	-0.00	-0.00	-0.00	903.00	200.00	0.00	-0.00	-0.00	-0.00	-0.00	300.00	200.00	0.00	-0.00
325	-0.00	-0.00	-0.00	903.00	200.00	0.00	-0.00	-0.00	-0.00	-0.00	300.00	200.00	0.00	-0.00
326	-0.00	-0.00	-0.00	903.00	200.00	0.00	-0.00	-0.00	-0.00	-0.00	300.00	200.00	0.00	-0.00
327	-0.00	-0.00	-0.00	903.00	200.00	0.00	-0.00	-0.00	-0.00	-0.00	300.00	200.00	0.00	-0.00
328	-0.00	-0.00	-0.00	903.00	200.00	0.00	-0.00	-0.00	-0.00	-0.00	300.00	200.00	0.00	-0.00
329	-0.00	-0.00	-0.00	903.00	200.00	0.00	-0.00	-0.00	-0.00	-0.00	300.00	200.00	0.00	-0.00
330	-0.00	-0.00	-0.00	903.00	200.00	0.00	-0.00	-0.00	-0.00	-0.00	300.00	200.00	0.00	-0.00
331	-0.00	-0.00	-0.00	903.00	200.00	0.00	-0.00	-0.00	-0.00	-0.00	300.00	200.00	0.00	-0.00
332	-0.00	-0.00	-0.00	903.00	200.00	0.00	-0.00	-0.00	-0.00	-0.00	300.00	200.00	0.00	-0.00
333	-0.00	-0.00	-0.00	903.00	200.00	0.00	-0.00	-0.00	-0.00	-0.00	300.00	200.00	0.00	-0.00
334	-0.00	-0.00	-0.00	903.00	200.00	0.00	-0.00	-0.00	-0.00	-0.00	300.00	200.00	0.00	-0.00
335	-0.00	-0.00	-0.00	903.00	200.00	0.00	-0.00	-0.00	-0.00	-0.00	300.00	200.00	0.00	-0.00
336	-0.00	-0.00	-0.00	903.00	200.00	0.00	-0.00	-0.00	-0.00	-0.00	300.00	200.00	0.00	-0.00
337	-0.00	-0.00	-0.00	903.00	200.00	0.00	-0.00	-0.00	-0.00	-0.00	300.00	200.00	0.00	-0.00
338	-0.00	-0.00	-0.00	903.00	200.00	0.00	-0.00	-0.00	-0.00	-0.00	300.00	200.00	0.00	-0.00
339	-0.00	-0.00	-0.00	903.00	200.00	0.00	-0.00	-0.00	-0.00	-0.00	300.00	200.00	0.00	-0.00
340	-0.00	-0.00	-0.00	903.00	200.00	0.00	-0.00	-0.00	-0.00	-0.00	300.00	200.00	0.00	-0.00
341	-0.00	-0.00	-0.00	903.00	200.00	0.00	-0.00	-0.00	-0.00	-0.00	300.00	200.00	0.00	-0.00
342	-0.00	-0.00	-0.00	903.00	200.00	0.00	-0.00	-0.00	-0.00	-0.00	300.00	200.00	0.00	-0.00
343	-0.00	-0.00	-0.00	903.00	200.00	0.00	-0.00	-0.00	-0.00	-0.00	300.00	200.00	0.00	-0.00
344	-0.00	-0.00	-0.00	903.00	200.00	0.00	-0.00	-0.00	-0.00	-0.00	300.00	200.00	0.00	-0.00
345	-0.00	-0.00	-0.00	903.00	200.00	0.00	-0.00	-0.00	-0.00	-0.00	300.00	200.00	0.00	-0.00
346	-0.00	-0.00	-0.00	903.00	200.00	0.00	-0.00	-0.00	-0.00	-0.00	300.00	200.00	0.00	-0.00
347	-0.00	-0.00	-0.00	903.00	200.00	0.00	-0.00	-0.00	-0.00	-0.00	300.00	200.00	0.00	-0.00
348	-0.00	-0.00	-0.00	903.00	200.00	0.00	-0.00	-0.00	-0.00	-0.00	300.00	200.00	0.00	-0.00
349	-0.00	-0.00	-0.00	903.00	200.00	0.00	-0.00	-0.00	-0.00	-0.00	300.00	200.00	0.00	-0.00
350	-0.00	-0.00	-0.00	903.00	200.00	0.00	-0.00	-0.00	-0.00	-0.00	300.00	200.00	0.00	-0.00
351	-0.00	-0.00	-0.00	903.00	200.00	0.00	-0.00	-0.00	-0.00	-0.00	300.00	200.00	0.00	-0.00
352	-0.00	-0.00	-0.00	903.00	200.00	0.00	-0.00	-0.00	-0.00	-0.00	300.00	200.00	0.00	-0.00
353	-0.00	-0.00	-0.00	903.00	200.00	0.00	-0.00	-0.00	-0.00	-0.00	300.00	200.00	0.00	-0.00
354	-0.00	-0.00	-0.00	903.00	200.00	0.00	-0.00	-0.00	-0.00	-0.00	300.00	200.00	0.00	-0.00
355	-0.00	-0.00	-0.00	903.00	200.00	0.00	-0.00	-0.00	-0.00	-0.00	300.00	200.00	0.00	-0.00
356	-0.00	-0.00	-0.00	903.00	200.00	0.00	-0.00	-0.00	-0.00	-0.00	300.00	200.00	0.00	-0.00
357	-0.00	-0.00	-0.00	903.00	200.00	0.00	-0.00	-0.00	-0.00	-0.00	300.00	200.00	0.00	-0.00
358	-0.00	-0.00	-0.00	903.00	200.00	0.00	-0.00	-0.00	-0.00	-0.00	300.00	200.00	0.00	-0.00
359	-0.00	-0.00	-0.00	903.00	200.00	0.00	-0.00	-0.00	-0.00	-0.00	300.00	200.00	0.00	-0.00
360	-0.00	-0.00	-0.00	903.00	200.00	0.00	-0.00	-0.00	-0.00	-0.00	300.00	200.00	0.00	-0.00
361	-0.00	-0.00	-0.00	903.00	200.00	0.00	-0.00	-0.00	-0.00	-0.00	300.00	200.00	0.00	-0.00
362	-0.00	-0.00	-0.00	903.00	200.00	0.00	-0.00	-0.00	-0.00	-0.00	300.00	200.00	0.00	-0.00
363	-0.00	-0.00	-0.00	903.00	200.00	0.00	-0.00	-0.00	-0.00	-0.00	300.00	200.00	0.00	-0.00
364	53.94	-10.60	39.06	1149.09	304.69	0.00	-5247.41	-0.00	-0.00	-0.00	300.00	200.00	0.00	-0.00
365	45.17	-17.62	141.45	1018.53	184.25	0.00	-13117.64	-0.00	-0.00	-0.00	300.00	200.00	0.00	-0.00
366	43.72	-28.08	205.08	1000.77	172.17	0.00	-13394.66	-0.00	-0.00	-0.00	300.00	200.00	0.00	-0.00
367	60.12	-27.39	193.63	997.56	173.36	0.00	-12469.52	-0.00	-0.00	-0.00	300.00	200.00	0.00	-0.00
368	75.23	-25.94	215.15	992.57	171.06	0.00	-11938.15	-0.00	-0.00	-0.00	300.00	200.00	0.00	-0.00
369	87.81	-23.57	224.46	988.86	169.54	0.00	-11430.63	-0.00	-0.00	-0.00	300.00	200.00	0.00	-0.00
370	84.84	-23.42	231.63	985.61	167.85	0.00	-11595.70	-0.00	-0.00	-0.00	300.00	200.00	0.00	-0.00
371	73.01	-23.88	238.34	980.40	164.66	0.00	-12084.45	-0.00	-0.00	-0.00	300.00	200.00	0.00	-0.00
372	67.21	-16.17	258.18	970.73	159.69	0.00	-12691.64	-0.00	-0.00	-0.00	300.00	200.00	0.00	-0.00
373	75.76	-8.93	274.51	963.20	157.20	0.00	-12501.41	-0.00	-0.00	-0.00	300.00	200.00	0.00	-0.00
374	88.81	-3.66	291.14	956.62	154.09	0.00	-12074.88	-0.00	-0.00	-0.00	300.00	200.00	0.00	-0.00
375	94.07	1.98	311.13	947.43	149.98	0.00	-11065.33	-0.00	-0.00	-0.00	300.00	200.00	0.00	-0.00
376	91.78	5.19	327.76	940.43	147.21	0.00	-9937.71	-0.00	-0.00	-0.00	300.00	200.00	0.00	-0.00
377	87.59	5.72	333.71	938.12	146.50	0.00	-8525.80	-0.00	-0.00	-0.00	300.00	200.00	0.00	-0.00
378	81.02	8.77	334.63	934.46	145.74	0.00	-7259.08	-0.00	-0.00	-0.00	300.00	200.00	0.00	-0.00
379	75.53	13.58	338.90	930.15	144.98	0.00	-6241.05	-0.00	-0.00	-0.00	300.00	200.00	0.00	-0.00
380	74.08	19.68	346.22	924.68	142.88	0.00	-5299.04	-0.00	-0.00	-0.00	300.00	200.00	0.00	-0.00
381	73.70	23.50	356.75	919.42	141.66	0.00	-4273.65	-0.00	-0.00	-0.00	300.00	200.00	0.00	-0.00
382	74.31	25.10	368.19	913.32	140.07	0.00	-3224.36	-0.00	-0.00	-0.00	300.00	200.00	0.00	-0.00
383	74.77	23.42	387.73	907.49	139.24	0.00	-2130.55	-0.00	-0.00	-0.00	300.00	200.00	0.00	-0.00
384	77.29	20.07	414.73	902.89	138.70	0.00	-1759.56	-0.00	-0.00	-0.00	300.00	200.00	0.00	-0.00
385	78.05	16.78	441.59	899.06	138.56	0.00	-1295.77	-0.00	-0.00	-0.00	300.00	200.00	0.00	-0.00
386	78.66	16.10	466.61	895.35	138.06	0.00	-422.77	-0.00	-0.00	-0.00	300.00	200.00	0.00	-0.00
387	79.96	14.27	492.10	891.65	137.86	0.00	-205.99	-0.00	-0.00	-0.00	300.00	200.00	0.00	-0.00
388	79.42	16.94	512.24	888.34	137.80	0.00	687.03	-0.00	-0.00	-0.00	300.00	200.00	0.00	-0.00
389	78.58	18.54	527.50	884.69	136.82	0.00	776.52	-0.00	-0.00	-0.00	300.00	200.00	0.00	-0.00
390	77.13	24.03	540.01	880.54	135.97	0.00	1941.10	-0.00	-0.00	-0.00	300.00	200.00	0.00	-0.00
391	77.59	27.92	549.32	876.92	135.39	0.00	2032.24	-0.00	-0.00	-0.00	300.00	200.00	0.00	-0.00
392	77.82	33.42	558.93	874.17	134.97	0.00	2425.98	-0.00	-0.00	-0.00	300.00	200.00	0.00	-0.00
393	76.83	34.33	573.43	872.90	135.82	0.00	2304.90	-0.00	-0.00	-0.00	300.00	200.00	0.00	-0.00
394	76.98	35.78	584.56	870.74	135.79	0.00	2230.87	-0.00	-0.00	-0.00	300.00	200.00	0.00	-0.00
395	76.98	33.65	597.38	869.13	135.99	0.00	1682.30	-0.00	-0.00	-0.00	300.00	200.00	0.00	-0.00
396	79.35	28.99	609.89	867.72	136.10	0.00	232.79	-0.00	-0.00	-0.00	300.00	200.00	0.00	-0.00
397	79.19	25.94	618.44	865.25	135.70	0.00	-359.07	-0.00	-0.00	-0.00	300.00	200.00	0.00	-0.00
398	76.98	23.42	626.37	863.68	135.88	0.00	-535.84	-0.00	-0.00	-0.00	300.00	200.00	0.00	-0.00
399	75.30	21.90	631.56	861.40	135.78	0.00	-560.24	-0.00	-0.00	-0.00	300.00	200.00	0.00	-0.00
400	74.31	21.97	633.39	859.49	135.97	0.00	-483.53	-0.00	-0.00	-0.00	300.00	200.00	0.00	-0.00
401	73.09	21.97	633.85	857.43	136.06	0.00	-513.36	-0.00	-0.00	-0.00	300.00	200.00	0.00	-0.00
402	71.72	22.89	632.32	855.15	136.05	0.00	-515.39	-0.00	-0.00	-0.00	300.00	200.00	0.00	-0.00
403	69.58	23.27	630.04	853.23	135.97	0.00	-573.73	-0.00	-0.00	-0.00	300.00	200.00	0.00	-0.00
404	67.75	23.04	627.44	851.27	135.99	0.00	-558.28	-0.00	-0.00	-0.00	300.00	200.00	0.00	-0.00
405	65.46	22.35	623.47	849.18	135.73	0.00	-623.59	-0.00	-0.00	-0.00	300.00	200.00	0.00	-0.00
406	63.48	21.51	621.03	847.42	135.77	0.00	-706.73	-0.00	-0.00	-0.00	300.00	200.00	0.00	-0.00
407	61.42	20.68	618.59	845.72	135.52	0.00	-853.27	-0.00	-0.00	-0.00	300.00	200.00	0.00	-0.00
408	59.81	19.84	616.30	843.73	135.43	0.00	-924.11	-0.00	-0.00	-0.00	300.00	200.00	0.00	-0.00
409	58.52	19.45	614.93	841.66	135.14	0.00	-1000.11	-0.00	-0.00	-0.00	300.00	200.00	0.00	-0.00
410	57.37	18.92	613.40	839.94	135.07	0.00	-1112.75	-0.00	-0.00	-0.00	300.00	200.00	0.00	-0.00
411	56.00	18.08	612.79	838.01	134.86	0.00	-1236.70	-0.00	-0.00	-0.00	300.00	200.00	0.00	-0.00
412	54.93	18.01	612.49	836.41	134.53	0.00	-1275.89	-0.00	-0.00	-0.00	300.00	200.00	0.00	-0.00
413	53.63	17.78	612.49	834.99	134.48	0.00	-1389.64	-0.00	-0.00	-0.00	300.00	200.00	0.00	-0.00
414	51.57	17.62	612.49	833.64	134.28	0.00	-1434.72	-0.00	-0.00	-0.00	300.00	200.00	0.00	-0.00
415	50.05	17.32	611.88	832.45	134.06	0.00	-1483.07	-0.00	-0.00	-0.00	300.00	200.00	0.00	-0.00
416	48.37	17.32	612.49	831.70	133.88	0.00	-1642.91	-0.00	-0.00	-0.00	300.00	200.00	0.00	-0.00
417	45.78	17.32	612.49	831.18	133.63	0.00	-1748.40	-0.00	-0.00	-0.00	300.00	200.00	0.00	-0.00
418	43.49	17.24	612.79	830.84	133.62	0.00	-1894.43	-0.00	-0.00	-0.00	300.00	200.00	0.00	-0.00
419	41.50	16.94	612.79	830.61	133.42	0.00	-2109.68	-0.00	-0.00	-0.00	300.00	200.00	0.00	-0.00
420	38.76	16.94	613.10	830.65	133.20	0.00	-2347.76	-0.00	-0.00	-0.00	300.00	200.00	0.00	-0.00
421	36.54	16.71	613.71	831.10	133.22	0.00	-2566.67	-0.00	-0.00	-0.00	300.00	200.00	0.00	-0.00
422	34.26	16.78	613.71	831.47	132.97	0.00	-2812.20	-0.00	-0.00	-0.00	300.00	200.00	0.00	-0.00
423	31.51	16.94	612.79	831.59	132.72	0.00	-3061.91	-0.00	-0.00	-0.00	300.00	200.00	0.00	-0.00
424	28.99	17.32	611.42	831.80	132.72	0.00	-3189.45	-0.00	-0.00	-0.00	300.00	200.00	0.00	-0.00
425	26.63	18.16	608.83	831.95	132.38	0.00	-3302.65	-0.00	-0.00	-0.00	300.00	200.00	0.00	-0.00
426	23.57	18.84	604.55	831.82	132.16	0.00	-3462.48	-0.00	-0.00	-0.00	300.00	200.00	0.00	-0.00
427	21.06	19.61	600.43	831.64	131.89	0.00	-3628.39	-0.00	-0.00	-0.00	300.00	200.00	0.00	-0.00
428	18.31	19.99	596.62	831.72	131.71	0.00	-3922.55	-0.00	-0.00	-0.00	300.00	200.00	0.00	-0.00
429	14.65	20.45	593.41	831.72	131.40	0.00	-4216.72	-0.00	-0.00	-0.00	300.00	200.00	0.00	-0.00
430	11.44	20.60	591.89	831.93	131.32	0.00	-4494.58	-0.00	-0.00	-0.00	300.00	200.00	0.00	-0.00
431	7.78	20.83	592.04	832.41	131.13	0.00	-4856.30	-0.00	-0.00	-0.00	300.00	200.00	0.00	-0.00
432	4.12	21.21	594.02	833.03	130.85	0.00	-5278.16	-0.00	-0.00	-0.00	300.00	200.00	0.00	-0.00
433	0.38	21.51	597.23	833.25	130.71	0.00	-5552.45	-0.00	-0.00	-0.00	300.00	200.00	0.00	-0.00
434	-3.28	22.05	601.20	833.63	130.46	0.00	-5887.07	-0.00	-0.00	-0.00	300.00	200.00	0.00	-0.00
435	-6.71	22.74	606.08	833.97	130.46	0.00	-6157.60	-0.00	-0.00	-0.00	300.00	200.00	0.00	-0.00
436	-9.92	23.42	610.66	833.73	130.23	0.00	-6337.44	-0.00	-0.00	-0.00	300.00	200.00	0.00	-0.00
437	-12.66	24.03	615.23	833.06	130.06	0.00	-6519.98	-0.00	-0.00	-0.00	300.00	200.00	0.00	-0.00
438	-15.49	24.80	618.90	831.99	129.73	0.00	-6443.71	-0.00	-0.00	-0.00	300.00	200.00	0.00	-0.00
439	-17.17	25.10	621.95	830.58	129.64	0.00	-6472.84	-0.00	-0.00	-0.00	300.00	200.00	0.00	-0.00
440	-18.39	25.41	624.24	828.79	129.45	0.00	-6430.52	-0.00	-0.00	-0.00	300.00	200.00	0.00	-0.00
441	-19.45	26.02	625.61	826.39	129.12	0.00	-6309.68	-0.00	-0.00	-0.00	300.00	200.00	0.00	-0.00
442	-19.76	26.32	625.61	824.05	128.68	0.00	-6400.35	-0.00	-0.00	-0.00	300.00	200.00	0.00	-0.00
443	-20.45	27.01	625.15	821.50	128.04	0.00	-6238.21	-0.00	-0.00	-0.00	300.00	200.00	0.00	-0.00
444	-21.21	27.31	625.15	819.16	127.65	0.00	-6040.39	-0.00	-0.00	-0.00	300.00	200.00	0.00	-0.00
445	-22.20	28.08	625.15	816.89	127.12	0.00	-5897.68	-0.00	-0.00	-0.00	300.00	200.00	0.00	-0.00
446	-22.89	28.92	624.85	814.28	126.74	0.00	-5714.25	-0.00	-0.00	-0.00	300.00	200.00	0.00	-0.00
447	-23.65	29.22	625.92	812.17	126.33	0.00	-5674.18	-0.00	-0.00	-0.00	300.00	200.00	0.00	-0.00
448	-25.10	29.45	627.75	810.24	125.72	0.00	-5589.06	-0.00	-0.00	-0.00	300.00	200.00	0.00	-0.00
449	-26.32	30.14	629.43	808.60	125.33	0.00	-5420.84	-0.00	-0.00	-0.00	300.00	200.00	0.00	-0.00
450	-28.99	31.13	631.87	806.72	124.75	0.00	-5143.99	-0.00	-0.00	-0.00	300.00	200.00	0.00	-0.00
451	-30.90	31.36	634.31	805.57	124.08	0.00	-5059.07	-0.00	-0.00	-0.00	300.00	200.00	0.00	-0.00
452	-33.95	31.81	637.51	804.48	123.50	0.00	-4843.00	-0.00	-0.00	-0.00	300.00	200.00	0.00	-0.00
453	-37.08	32.27	640.72	803.33	123.17	0.00	-4715.17	-0.00	-0.00	-0.00	300.00	200.00	0.00	-0.00
454	-40.59	32.12	643.62	802.36	122.81	0.00	-4597.77	-0.00	-0.00	-0.00	300.00	200.00	0.00	-0.00
455	-44.56	31.81	646.51	801.89	122.49	0.00	-4567.94	-0.00	-0.00	-0.00	300.00	200.00	0.00	-0.00
456	-49.21	31.81	649.57	801.38	122.06	0.00	-4535.78	-0.00	-0.00	-0.00	300.00	200.00	0.00	-0.00
457	-53.71	32.27	650.79	800.94	121.83	0.00	-4409.39	-0.00	-0.00	-0.00	300.00	200.00	0.00	-0.00
458	-57.83	32.73	650.79	800.59	121.36	0.00	-4322.42	-0.00	-0.00	-0.00	300.00	200.00	0.00	-0.00
459	-62.48	33.87	649.72	800.06	121.18	0.00	-4222.56	-0.00	-0.00	-0.00	300.00	200.00	0.00	-0.00
460	-66.38	34.94	647.58	799.58	120.97	0.00	-4095.44	-0.00	-0.00	-0.00	300.00	200.00	0.00	-0.00
461	-70.34	35.55	643.46	798.92	120.80	0.00	-4026.33	0.61	2.21	10.53	386.96	252.17	0.00	-0.33
462	-74.92	36.09	636.60	798.37	120.66	0.00	-3807.18	-2.52	7.55	121.31	380.00	266.92	0.00	165.69
463	-78.74	35.93	629.73	797.89	120.52	0.00	-3629.46	-9.46	1.07	209.81	396.00	275.20	0.00	238.89
464	-80.87	36.47	616.30	796.86	120.18	0.00	-3315.28	17.24	14.88	198.97	377.53	264.26	0.00	206.39
465	-83.47	33.57	598.91	796.07	120.46	0.00	-3435.71	38.83	12.59	238.04	381.73	268.21	0.00	223.60
466	-84.38	32.27	581.82	794.66	120.43	0.00	-3270.56	57.60	11.52	262.60	378.27	267.52	0.00	240.95
467	-84.84	29.98	563.35	793.87	120.91	0.00	-3384.76	50.89	13.35	278.93	375.49	267.07	0.00	70.43
468	-84.84	27.01	540.47	792.64	121.34	0.00	-3484.07	34.94	10.83	283.81	374.35	268.28	0.00	92.59
469	-84.00	25.10	516.82	791.13	121.35	0.00	-3471.18	33.80	6.94	282.59	372.25	268.90	0.00	110.45
470	-82.02	23.19	492.86	789.87	121.98	0.00	-3543.05	40.97	3.81	282.90	366.83	269.80	0.00	18.20
471	-79.50	20.75	463.71	788.49	122.28	0.00	-3735.78	50.66	-5.34	293.88	360.12	271.24	0.00	244.85
472	-76.07	18.92	436.40	787.20	122.24	0.00	-3749.97	59.89	-14.34	308.99	353.93	272.00	0.00	576.64
473	-71.64	16.56	407.71	785.67	122.23	0.00	-4044.67	64.09	-18.77	320.59	349.26	272.25	0.00	588.20
474	-66.30	13.43	375.52	784.76	122.55	0.00	-4446.91	63.17	-18.77	325.62	346.25	272.26	0.00	8.24
475	-60.20	11.60	343.78	782.63	121.79	0.00	-4379.13	59.59	-18.92	328.52	343.61	271.90	0.00	-589.77
476	-53.25	9.08	311.43	780.71	121.71	0.00	-4539.28	57.14	-20.29	332.03	341.08	271.88	0.00	-1078.58
477	-45.62	5.95	273.13	778.31	121.34	0.00	-4755.84	58.52	-22.74	340.42	338.05	271.99	0.00	-1285.30
478	-37.54	4.27	235.60	774.57	120.08	0.00	-4782.56	62.03	-24.95	355.22	335.18	271.99	0.00	-1408.81
479	-28.38	3.51	197.60	770.03	118.76	0.00	-4757.97	65.23	-25.48	373.99	332.93	272.05	0.00	-1418.94
480	-16.71	3.36	155.33	762.72	116.11	0.00	-4879.46	68.66	-24.49	400.24	330.31	271.90	0.00	-1393.03
481	-6.18	3.74	119.32	751.85	111.25	0.00	-4906.09	73.55	-22.58	429.84	328.65	271.78	0.00	-1352.38
482	3.28	4.81	88.20	735.87	105.54	0.00	-4816.66	77.29	-20.14	460.21	326.76	271.42	0.00	-1380.05
483	11.29	5.42	64.39	718.88	97.63	0.00	-4873.50	80.80	-18.01	491.79	325.41	271.24	0.00	-1385.65
484	15.79	5.49	49.74	698.71	87.73	0.00	-4930.93	83.69	-15.95	522.46	324.01	271.09	0.00	-1426.75
485	19.38	4.96	37.84	674.37	73.39	0.00	-5233.67	85.14	-14.95	548.40	323.46	271.06	0.00	-1426.43
486	22.35	5.11	26.70	628.71	50.29	0.00	-5698.33	85.45	-15.41	572.05	322.49	271.22	0.00	-1555.83
487	-0.00	-0.00	-0.00	903.00	200.00	0.00	-0.00	85.60	-17.55	591.13	321.92	271.61	0.00	-1725.62
488	-0.00	-0.00	-0.00	903.00	200.00	0.00	-0.00	85.53	-20.98	606.08	320.92	272.21	0.00	-1877.16
489	-0.00	-0.00	-0.00	903.00	200.00	0.00	-0.00	84.99	-26.02	617.68	320.31	272.83	0.00	-1979.62
490	-0.00	-0.00	-0.00	903.00	200.00	0.00	-0.00	83.92	-31.51	626.37	319.51	273.57	0.00	-2206.08
491	-0.00	-0.00	-0.00	903.00	200.00	0.00	-0.00	82.55	-36.09	633.09	318.80	274.19	0.00	-2284.08
492	25.02	4.27	-8.70	1150.37	382.46	0.00	29.98	80.57	-38.91	639.19	318.26	274.72	0.00	-2447.70
493	25.10	4.65	-8.54	1154.79	392.86	0.00	258.72	77.82	-39.22	643.77	317.71	275.14	0.00	-2430.75
494	24.87	4.27	-8.54	1149.43	389.29	0.00	290.46	74.84	-37.69	647.58	317.32	275.40	0.00	-2401.48
495	24.95	4.27	-8.70	1155.63	385.96	0.00	104.00	71.56	-34.64	651.70	317.07	275.49	0.00	-2292.26
496	25.02	4.27	-8.70	1160.89	389.47	0.00	160.62	67.90	-31.13	653.23	316.61	275.45	0.00	-2164.74
497	24.87	4.27	-8.54	1149.43	389.29	0.00	221.80	64.70	-28.00	651.70	316.44	275.53	0.00	-2045.91
498	24.87	4.27	-8.85	1140.93	386.21	0.00	181.53	61.80	-25.56	648.04	315.89	275.68	0.00	-1875.10
499	24.72	4.27	-8.85	1146.10	386.21	0.00	131.01	59.05	-23.88	641.63	315.48	275.72	0.00	-1727.86
500	24.87	4.27	-8.70	1160.89	385.96	0.00	90.21	56.84	-23.12	634.92	314.64	275.99	0.00	-1545.09
501	24.87	4.27	-8.54	1149.43	389.29	0.00	221.80	54.70	-22.43	626.68	313.73	276.21	0.00	-1473.93
502	25.02	4.12	-8.70	1145.11	385.96	0.00	177.22	52.95	-22.28	618.44	312.58	276.59	0.00	-1386.68
503	24.95	4.27	-8.85	1146.10	382.76	0.00	18.94	51.27	-21.97	611.57	311.30	277.00	0.00	-1182.83
504	24.72	4.20	-8.54	1149.43	389.29	0.00	211.72	49.90	-21.82	605.47	310.43	277.42	0.00	-1036.36
505	24.72	4.27	-8.70	1150.37	385.96	0.00	83.92	48.45	-21.74	601.04	309.60	277.79	0.00	-898.04
506	24.87	4.20	-8.70	1139.84	385.96	0.00	175.34	47.45	-21.90	598.30	308.65	278.09	0.00	-705.36
507	-0.00	-0.00	-0.00	903.00	200.00	0.00	-0.00	45.93	-21.74	597.38	307.51	278.31	0.00	-542.80
508	24.87	4.27	-8.54	1138.71	392.86	0.00	333.51	44.40	-21.82	597.23	306.59	278.64	0.00	-415.48
509	24.72	4.27	-8.85	1151.28	382.76	0.00	-44.99	43.26	-21.82	597.08	305.67	279.02	0.00	-280.29
510	24.87	4.20	-9.00	1141.98	383.05	0.00	93.88	41.81	-21.67	597.69	304.90	279.30	0.00	11.14
511	25.02	4.04	-8.54	1160.14	392.86	0.00	307.36	40.59	-21.51	599.52	303.89	279.51	0.00	60.90
512	24.72	4.27	-8.39	1148.45	396.36	0.00	303.37	38.91	-21.13	601.04	303.12	279.77	0.00	308.67
513	24.87	4.04	-8.54	1165.50	392.86	0.00	233.38	37.23	-20.98	603.94	302.43	280.04	0.00	490.32
514	24.87	4.20	-8.54	1165.50	392.86	0.00	239.10	35.25	-20.75	607.60	301.66	280.26	0.00	574.61
515	24.72	4.20	-8.39	1159.36	392.73	0.00	209.32	33.34	-20.98	610.96	300.97	280.32	0.00	775.72
516	24.87	4.20	-8.85	1156.45	386.21	0.00	134.57	31.20	-20.83	614.62	300.15	280.73	0.00	943.09
517	24.87	4.20	-8.39	1153.91	396.36	0.00	352.06	28.76	-20.98	618.44	299.63	281.08	0.00	1088.24
518	-0.00	-0.00	-0.00	903.00	200.00	0.00	-0.00	26.55	-21.36	621.49	298.75	281.27	0.00	1169.61
519	24.87	4.20	-8.39	1159.36	392.73	0.00	238.73	24.34	-21.29	624.85	297.95	281.42	0.00	1319.85
520	24.72	4.20	-8.54	1165.50	389.29	0.00	98.50	22.20	-21.21	628.05	297.23	281.68	0.00	1434.27
521	24.87	4.27	-8.54	1154.79	392.86	0.00	219.07	20.45	-21.29	631.10	296.45	281.72	0.00	1549.51
522	24.72	4.20	-8.54	1165.50	389.29	0.00	98.50	18.31	-21.13	634.46	295.82	281.87	0.00	1662.35
523	24.87	4.20	-8.70	1160.89	385.96	0.00	41.23	16.17	-21.06	637.05	295.33	281.96	0.00	1708.01
524	24.87	4.12	-8.85	1151.28	386.21	0.00	129.44	14.19	-21.06	640.26	294.85	281.98	0.00	1833.19
525	24.64	4.04	-8.54	1165.50	389.29	0.00	124.11	12.44	-21.06	643.31	294.09	281.83	0.00	1923.25
526	24.87	4.12	-8.70	1145.11	385.96	0.00	148.84	10.53	-21.36	644.53	293.61	282.10	0.00	1986.72
527	24.72	4.20	-8.54	1149.43	396.43	0.00	319.62	8.85	-22.05	645.75	292.98	282.14	0.00	2059.91
528	24.72	4.27	-8.54	1149.43	389.29	0.00	124.25	7.25	-22.43	646.51	292.35	282.13	0.00	2117.50
529	24.87	4.20	-8.54	1165.50	392.86	0.00	261.99	6.10	-22.81	646.21	291.43	282.08	0.00	2182.26
530	24.72	4.27	-8.39	1153.91	389.09	0.00	77.40	4.50	-22.74	644.53	290.48	282.24	0.00	2213.77
531	24.87	4.27	-8.54	1160.14	392.86	0.00	196.18	2.90	-23.04	642.09	289.73	282.22	0.00	2313.55
532	24.64	4.20	-8.09	1169.04	400.00	0.00	333.25	1.53	-23.12	640.11	289.06	282.00	0.00	2367.00
533	24.87	4.20	-8.85	1151.28	379.31	0.00	-61.04	-0.23	-23.12	637.97	288.45	281.94	0.00	2437.88
534	24.72	4.12	-8.54	1149.43	392.86	0.00	273.02	-2.29	-22.43	636.44	287.70	281.95	0.00	2512.03
535	24.72	4.04	-8.70	1150.37	389.47	0.00	204.39	-4.35	-22.43	634.92	287.02	281.76	0.00	2580.59
536	24.87	4.04	-8.39	1159.36	389.09	0.00	187.41	-6.56	-22.28	634.31	286.58	281.65	0.00	2644.27
537	24.72	4.20	-8.70	1155.63	375.44	0.00	-202.38	-8.70	-22.05	633.24	285.90	281.54	0.00	2733.64
538	24.95	4.12	-8.54	1160.14	385.71	0.00	94.82	-10.68	-21.74	631.26	285.21	281.51	0.00	2790.28
539	24.72	3.97	-8.54	1149.43	392.86	0.00	310.63	-12.66	-21.74	628.97	284.13	281.47	0.00	2834.70
540	25.02	4.04	-8.54	1149.43	392.86	0.00	350.68	-14.34	-21.67	627.59	283.30	281.30	0.00	2912.24
541	25.10	3.97	-8.70	1145.11	382.46	0.00	117.39	-16.02	-21.59	625.46	282.58	281.24	0.00	3014.39
542	25.02	4.20	-8.85	1146.10	386.21	0.00	160.61	-17.78	-21.67	623.32	281.49	281.13	0.00	3009.16
543	24.95	4.27	-8.09	1163.38	396.23	0.00	258.25	-19.45	-21.51	622.10	280.72	281.14	0.00	3110.74
544	-0.00	-0.00	-0.00	903.00	200.00	0.00	-0.00	-21.51	-21.59	621.34	279.52	280.89	0.00	3196.08
545	-0.00	-0.00	-0.00	903.00	200.00	0.00	-0.00	-23.12	-21.74	620.12	278.67	280.76	0.00	3231.07
546	24.95	3.97	-8.39	1159.36	392.73	0.00	243.45	-24.87	-22.13	617.98	277.19	280.49	0.00	3283.90
547	25.10	3.97	-8.54	1149.43	396.43	0.00	428.06	-26.55	-22.58	616.61	276.10	280.28	0.00	3233.92
548	25.18	4.12	-8.09	1163.38	400.00	0.00	437.90	-27.47	-22.89	616.46	274.53	279.80	0.00	3359.24
549	25.02	4.04	-8.70	1145.11	389.47	0.00	237.72	-28.76	-22.96	615.54	272.86	279.52	0.00	3429.34
550	24.87	3.97	-8.39	1164.82	392.73	0.00	252.88	-30.21	-22.81	613.56	271.35	279.38	0.00	3471.22
551	25.18	4.20	-8.39	1159.36	396.36	0.00	343.32	-31.51	-22.74	613.25	269.62	278.97	0.00	3572.84
552	-0.00	-0.00	-0.00	903.00	200.00	0.00	-0.00	-33.04	-22.66	613.25	267.53	278.58	0.00	3603.55
553	25.25	4.12	-8.54	1149.43	392.86	0.00	307.36	-34.33	-22.20	613.25	265.29	278.43	0.00	3700.79
554	25.25	3.97	-8.39	1153.91	396.36	0.00	392.84	-35.32	-22.13	614.78	263.14	278.13	0.00	3817.40
555	25.25	4.12	-8.70	1145.11	392.98	0.00	259.67	-36.32	-22.05	616.61	260.50	277.80	0.00	3765.25
556	25.33	4.12	-8.85	1140.93	382.76	0.00	78.40	-37.16	-21.90	619.66	257.60	277.71	0.00	3805.78
557	25.25	4.12	-8.70	1145.11	385.96	0.00	59.56	-37.99	-22.05	623.32	255.06	277.21	0.00	3788.81
558	25.41	4.20	-8.39	1175.73	392.73	0.00	181.44	-39.22	-21.82	627.75	252.09	277.15	0.00	3802.65
559	25.33	4.04	-8.54	1149.43	400.00	0.00	476.02	-40.28	-21.90	632.48	249.41	276.96	0.00	3825.79
560	25.25	4.04	-8.54	1154.79	389.29	0.00	168.53	-41.73	-21.97	637.66	246.66	276.81	0.00	3724.83
561	25.48	3.97	-8.39	1159.36	392.73	0.00	254.82	-43.18	-21.82	643.62	243.95	276.62	0.00	3753.80
562	25.41	4.04	-8.70	1155.63	389.47	0.00	130.10	-44.78	-21.97	647.58	241.47	276.67	0.00	3771.70
563	25.48	3.97	-8.54	1160.14	385.71	0.00	50.14	-46.77	-22.35	652.62	239.40	276.41	0.00	3769.28
564	25.48	4.04	-8.70	1139.84	389.47	0.00	254.18	-49.51	-22.96	656.59	236.90	276.37	0.00	3719.11
565	25.33	4.04	-8.70	1150.37	385.96	0.00	48.05	-52.34	-23.88	659.79	234.85	276.50	0.00	3595.54
566	25.48	4.12	-8.70	1150.37	382.46	0.00	-8.97	-55.16	-24.72	662.08	233.14	276.47	0.00	3536.26
567	-0.00	-0.00	-0.00	903.00	200.00	0.00	-0.00	-58.14	-26.09	663.60	230.95	276.48	0.00	3433.92
568	-0.00	-0.00	-0.00	903.00	200.00	0.00	-0.00	-60.81	-27.31	664.83	229.22	276.34	0.00	3358.40
569	25.56	3.97	-8.54	1165.50	392.86	0.00	225.61	-63.48	-28.23	664.52	227.53	276.42	0.00	3265.91
570	25.63	4.04	-8.54	1154.79	389.29	0.00	172.07	-66.60	-29.22	664.83	226.19	276.25	0.00	3179.01
571	25.71	4.12	-8.54	1149.43	389.29	0.00	189.37	-69.81	-29.98	663.15	224.76	276.21	0.00	3135.66
572	25.63	3.97	-8.54	1149.43	389.29	0.00	212.53	-72.94	-30.36	661.47	223.53	276.08	0.00	3069.59
573	25.56	4.12	-8.85	1140.93	382.76	0.00	-39.99	-76.45	-30.52	658.57	222.29	275.90	0.00	2995.32
574	25.79	3.97	-9.00	1141.98	376.27	0.00	-87.54	-79.73	-30.82	653.99	221.47	275.87	0.00	2951.25
575	25.79	4.04	-8.54	1138.71	389.29	0.00	243.05	-83.16	-31.05	649.26	220.54	275.63	0.00	2893.43
576	25.63	3.66	-8.70	1155.63	385.96	0.00	-26.10	-86.82	-30.90	642.09	219.80	275.62	0.00	2835.39
577	-0.00	-0.00	-0.00	903.00	200.00	0.00	-0.00	-88.96	-26.70	634.46	218.69	275.71	0.00	2514.89
578	26.40	4.65	-8.54	1154.79	389.29	0.00	460.35	-89.95	-32.12	624.08	217.85	275.50	0.00	2105.58
579	25.33	4.04	-8.85	1140.93	375.86	0.00	219.41	-92.70	-28.15	609.13	217.03	275.05	0.00	2380.35
580	26.25	4.20	-8.85	1135.76	379.31	0.00	479.21	-93.69	-26.70	593.41	216.61	274.93	0.00	2197.32
581	25.56	3.97	-8.54	1160.14	385.71	0.00	201.63	-94.38	-24.49	575.41	215.59	274.62	0.00	2151.31
582	26.17	4.04	-8.54	1149.43	396.43	0.00	458.85	-93.77	-22.35	553.13	214.76	274.43	0.00	2170.77
583	25.79	3.97	-8.70	1155.63	385.96	0.00	-51.93	-93.08	-20.22	530.09	214.16	274.21	0.00	2023.22
584	26.78	3.89	-8.09	1169.04	400.00	0.00	338.14	-91.25	-18.69	505.07	213.53	273.96	0.00	1912.12
585	26.78	3.74	-8.39	1148.45	389.09	0.00	232.21	-88.73	-17.32	476.68	212.80	274.14	0.00	1730.86
586	26.70	3.89	-8.39	1159.36	396.36	0.00	263.42	-85.30	-15.95	447.24	212.18	274.04	0.00	1554.35
587	26.70	4.12	-8.09	1163.38	400.00	0.00	331.09	-81.33	-15.18	417.94	211.61	273.90	0.00	1322.76
588	26.70	3.97	-8.54	1149.43	389.29	0.00	208.72	-76.22	-13.96	382.54	210.85	273.79	0.00	1096.03
589	26.70	4.12	-8.39	1159.36	392.73	0.00	176.31	-70.42	-12.74	347.14	209.93	273.76	0.00	891.12
590	26.78	4.12	-8.54	1149.43	389.29	0.00	139.78	-64.16	-11.37	310.67	208.79	273.58	0.00	696.78
591	26.70	3.97	-8.54	1149.43	392.86	0.00	235.42	-55.39	-9.38	271.15	207.48	273.04	0.00	601.98
592	26.78	4.04	-8.70	1150.37	382.46	0.00	-28.11	-45.78	-7.25	232.09	205.72	272.72	0.00	451.22
593	26.70	4.04	-8.70	1150.37	385.96	0.00	74.55	-36.32	-5.19	193.33	202.68	272.14	0.00	377.22
594	-0.00	-0.00	-0.00	903.00	200.00	0.00	-0.00	-26.25	-3.43	153.20	199.60	271.12	0.00	329.46
595	26.70	4.04	-8.09	1169.04	400.00	0.00	373.84	-16.40	-2.14	119.48	195.79	269.22	0.00	335.65
596	26.63	4.27	-8.70	1155.63	382.46	0.00	-89.28	-10.15	-1.30	93.23	190.02	267.76	0.00	268.44
597	26.70	4.27	-8.39	1159.36	392.73	0.00	182.97	-4.65	-1.30	74.01	185.57	266.80	0.00	112.88
598	26.78	4.04	-8.54	1144.07	392.86	0.00	298.77	0.08	-1.53	62.10	182.80	266.83	0.00	146.70
599	26.86	4.04	-8.39	1148.45	396.36	0.00	412.82	2.90	-0.99	51.88	181.76	265.29	0.00	255.14
600	26.78	4.20	-8.54	1144.07	382.14	0.00	-47.82	4.12	-1.60	41.50	180.88	264.71	0.00	190.17
601	27.01	4.20	-8.39	1153.91	392.73	0.00	284.23	4.73	-2.14	32.96	179.17	259.26	0.00	136.62
602	26.70	4.20	-8.54	1149.43	385.71	0.00	125.61	5.26	-2.06	25.79	181.07	257.99	0.00	106.04
603	26.78	4.35	-8.54	1154.79	385.71	0.00	101.77	5.42	-1.91	19.84	180.00	253.85	0.00	39.91
604	26.63	4.35	-8.39	1153.91	392.73	0.00	355.53	4.88	-1.37	15.41	187.13	253.47	0.00	106.06
605	26.47	4.35	-8.54	1144.07	389.29	0.00	232.02	3.36	-0.92	9.77	182.81	240.63	0.00	6.20
606	26.55	4.58	-8.54	1144.07	385.71	0.00	96.46	-0.00	-0.00	-0.00	300.00	200.00	0.00	-0.00
607	26.55	4.65	-9.00	1141.98	383.05	0.00	108.62	-0.00	-0.00	-0.00	300.00	200.00	0.00	-0.00
608	26.47	4.81	-8.39	1159.36	389.09	0.00	111.67	-0.00	-0.00	-0.00	300.00	200.00	0.00	-0.00
609	26.47	4.58	-8.54	1149.43	392.86	0.00	246.87	-0.00	-0.00	-0.00	300.00	200.00	0.00	-0.00
610	26.55	4.58	-8.54	1160.14	392.86	0.00	281.20	-0.00	-0.00	-0.00	300.00	200.00	0.00	-0.00
611	26.55	4.65	-8.54	1144.07	392.86	0.00	313.49	-0.00	-0.00	-0.00	300.00	200.00	0.00	-0.00
612	26.47	4.73	-8.54	1144.07	392.86	0.00	280.38	-0.00	-0.00	-0.00	300.00	200.00	0.00	-0.00
613	26.32	4.81	-8.39	1148.45	392.73	0.00	253.85	-0.00	-0.00	-0.00	300.00	200.00	0.00	-0.00
614	26.32	4.65	-8.09	1163.38	400.00	0.00	413.28	-0.00	-0.00	-0.00	300.00	200.00	0.00	-0.00
615	26.25	4.65	-8.09	1169.04	396.23	0.00	364.20	-0.00	-0.00	-0.00	300.00	200.00	0.00	-0.00
616	26.32	4.73	-8.54	1149.43	392.86	0.00	317.16	-0.00	-0.00	-0.00	300.00	200.00	0.00	-0.00
617	26.17	4.81	-8.54	1154.79	385.71	0.00	102.04	-0.00	-0.00	-0.00	300.00	200.00	0.00	-0.00
618	26.09	4.81	-8.39	1159.36	392.73	0.00	271.74	-0.00	-0.00	-0.00	300.00	200.00	0.00	-0.00
619	26.09	4.96	-8.54	1154.79	385.71	0.00	26.57	-0.00	-0.00	-0.00	300.00	200.00	0.00	-0.00
620	26.17	4.73	-8.39	1159.36	389.09	0.00	187.96	-0.00	-0.00	-0.00	300.00	200.00	0.00	-0.00
621	26.02	4.81	-8.39	1153.91	389.09	0.00	188.65	-0.00	-0.00	-0.00	300.00	200.00	0.00	-0.00
622	26.02	4.81	-8.70	1150.37	385.96	0.00	124.35	-0.00	-0.00	-0.00	300.00	200.00	0.00	-0.00
623	26.02	4.96	-8.85	1135.76	375.86	0.00	-80.90	-0.00	-0.00	-0.00	300.00	200.00	0.00	-0.00
624	-0.00	-0.00	-0.00	903.00	200.00	0.00	-0.00	-0.00	-0.00	-0.00	300.00	200.00	0.00	-0.00
625	26.09	4.65	-8.54	1149.43	389.29	0.00	267.30	-0.00	-0.00	-0.00	300.00	200.00	0.00	-0.00
626	26.09	4.65	-8.54	1149.43	392.86	0.00	383.38	-0.00	-0.00	-0.00	300.00	200.00	0.00	-0.00
627	26.09	4.81	-8.54	1149.43	389.29	0.00	252.59	-0.00	-0.00	-0.00	300.00	200.00	0.00	-0.00
628	26.17	4.65	-8.54	1149.43	392.86	0.00	375.20	-0.00	-0.00	-0.00	300.00	200.00	0.00	-0.00
629	26.02	4.58	-8.70	1139.84	382.46	0.00	137.86	-0.00	-0.00	-0.00	300.00	200.00	0.00	-0.00
630	25.94	4.58	-8.54	1149.43	392.86	0.00	326.97	-0.00	-0.00	-0.00	300.00	200.00	0.00	-0.00
631	25.79	4.73	-8.70	1150.37	385.96	0.00	100.65	-0.00	-0.00	-0.00	300.00	200.00	0.00	-0.00
632	25.94	4.81	-8.39	1153.91	389.09	0.00	220.00	-0.00	-0.00	-0.00	300.00	200.00	0.00	-0.00
633	25.79	4.81	-8.70	1150.37	378.95	0.00	-53.41	-0.00	-0.00	-0.00	300.00	200.00	0.00	-0.00
634	25.79	4.88	-8.39	1159.36	385.45	0.00	74.49	-0.00	-0.00	-0.00	300.00	200.00	0.00	-0.00
635	25.94	4.65	-8.70	1145.11	385.96	0.00	195.29	-0.00	-0.00	-0.00	300.00	200.00	0.00	-0.00
636	25.71	4.81	-8.54	1154.79	382.14	0.00	-6.13	-0.00	-0.00	-0.00	300.00	200.00	0.00	-0.00
637	25.79	5.04	-8.39	1153.91	392.73	0.00	273.27	-0.00	-0.00	-0.00	300.00	200.00	0.00	-0.00
638	25.71	4.88	-8.39	1148.45	392.73	0.00	300.60	-0.00	-0.00	-0.00	300.00	200.00	0.00	-0.00
639	25.79	4.96	-8.54	1149.43	389.29	0.00	203.00	-0.00	-0.00	-0.00	300.00	200.00	0.00	-0.00
640	25.56	4.88	-9.16	1133.00	376.67	0.00	-40.94	-0.00	-0.00	-0.00	300.00	200.00	0.00	-0.00
641	25.56	4.88	-8.85	1140.93	379.31	0.00	-57.88	-0.00	-0.00	-0.00	300.00	200.00	0.00	-0.00
642	25.63	4.96	-8.39	1170.27	392.73	0.00	204.75	-0.00	-0.00	-0.00	300.00	200.00	0.00	-0.00
643	25.71	4.96	-8.85	1140.93	379.31	0.00	19.99	-0.00	-0.00	-0.00	300.00	200.00	0.00	-0.00
644	25.56	4.96	-8.70	1139.84	389.47	0.00	212.02	-0.00	-0.00	-0.00	300.00	200.00	0.00	-0.00
645	-0.00	-0.00	-0.00	903.00	200.00	0.00	-0.00	-0.00	-0.00	-0.00	300.00	200.00	0.00	-0.00
646	25.56	5.11	-8.54	1165.50	392.86	0.00	176.97	-0.00	-0.00	-0.00	300.00	200.00	0.00	-0.00
647	25.56	5.04	-8.54	1149.43	396.43	0.00	414.98	-0.00	-0.00	-0.00	300.00	200.00	0.00	-0.00
648	25.63	5.04	-8.54	1154.79	392.86	0.00	265.67	-0.00	-0.00	-0.00	300.00	200.00	0.00	-0.00
649	25.48	4.96	-8.70	1145.11	389.47	0.00	285.90	-0.00	-0.00	-0.00	300.00	200.00	0.00	-0.00
650	25.63	4.96	-8.54	1160.14	396.43	0.00	395.64	-0.00	-0.00	-0.00	300.00	200.00	0.00	-0.00
651	25.41	5.04	-8.39	1153.91	396.36	0.00	383.69	-0.00	-0.00	-0.00	300.00	200.00	0.00	-0.00
652	25.33	4.96	-8.39	1153.91	389.09	0.00	203.64	-0.00	-0.00	-0.00	300.00	200.00	0.00	-0.00
653	25.63	4.96	-8.54	1160.14	389.29	0.00	258.31	-0.00	-0.00	-0.00	300.00	200.00	0.00	-0.00
654	25.56	4.96	-8.70	1155.63	378.95	0.00	2.01	-0.00	-0.00	-0.00	300.00	200.00	0.00	-0.00
655	25.25	5.04	-8.54	1149.43	385.71	0.00	84.47	-0.00	-0.00	-0.00	300.00	200.00	0.00	-0.00
656	25.33	5.04	-8.85	1146.10	382.76	0.00	63.40	-0.00	-0.00	-0.00	300.00	200.00	0.00	-0.00
657	25.25	4.96	-8.39	1153.91	389.09	0.00	166.32	-0.00	-0.00	-0.00	300.00	200.00	0.00	-0.00
658	25.56	4.88	-8.54	1160.14	392.86	0.00	263.21	-0.00	-0.00	-0.00	300.00	200.00	0.00	-0.00
659	-0.00	-0.00	-0.00	903.00	200.00	0.00	-0.00	-0.00	-0.00	-0.00	300.00	200.00	0.00	-0.00
660	25.18	4.88	-8.54	1149.43	382.14	0.00	40.87	-0.00	-0.00	-0.00	300.00	200.00	0.00	-0.00
661	25.41	4.81	-8.39	1153.91	385.45	0.00	186.85	-0.00	-0.00	-0.00	300.00	200.00	0.00	-0.00
662	25.25	4.81	-8.85	1140.93	386.21	0.00	148.38	-0.00	-0.00	-0.00	300.00	200.00	0.00	-0.00
663	25.41	4.88	-8.85	1140.93	386.21	0.00	250.19	-0.00	-0.00	-0.00	300.00	200.00	0.00	-0.00
664	25.33	4.81	-8.54	1154.79	392.86	0.00	264.44	-0.00	-0.00	-0.00	300.00	200.00	0.00	-0.00
665	25.41	4.88	-8.54	1149.43	392.86	0.00	286.10	-0.00	-0.00	-0.00	300.00	200.00	0.00	-0.00
666	25.33	4.81	-8.54	1149.43	392.86	0.00	290.19	-0.00	-0.00	-0.00	300.00	200.00	0.00	-0.00
667	25.33	4.88	-9.00	1136.90	376.27	0.00	-110.43	-0.00	-0.00	-0.00	300.00	200.00	0.00	-0.00
668	25.48	4.88	-8.54	1149.43	382.14	0.00	73.57	-0.00	-0.00	-0.00	300.00	200.00	0.00	-0.00
669	25.48	4.88	-8.70	1155.63	382.46	0.00	5.49	-0.00	-0.00	-0.00	300.00	200.00	0.00	-0.00
670	25.25	4.88	-8.70	1145.11	385.96	0.00	57.96	-0.00	-0.00	-0.00	300.00	200.00	0.00	-0.00
671	25.41	4.65	-8.70	1145.11	385.96	0.00	164.63	-0.00	-0.00	-0.00	300.00	200.00	0.00	-0.00
672	-0.00	-0.00	-0.00	903.00	200.00	0.00	-0.00	-0.00	-0.00	-0.00	300.00	200.00	0.00	-0.00
673	24.95	3.59	-8.54	1149.43	392.86	0.00	288.55	-0.00	-0.00	-0.00	300.00	200.00	0.00	-0.00
674	25.41	4.43	-8.09	1169.04	400.00	0.00	333.39	-0.00	-0.00	-0.00	300.00	200.00	0.00	-0.00
675	-0.00	-0.00	-0.00	903.00	200.00	0.00	-0.00	-0.00	-0.00	-0.00	300.00	200.00	0.00	-0.00
676	25.33	4.27	-8.70	1150.37	385.96	0.00	82.99	-0.00	-0.00	-0.00	300.00	200.00	0.00	-0.00
677	25.25	4.27	-8.85	1146.10	382.76	0.00	-16.84	-0.00	-0.00	-0.00	300.00	200.00	0.00	-0.00
678	25.33	3.81	-9.00	1147.07	379.66	0.00	94.91	-0.00	-0.00	-0.00	300.00	200.00	0.00	-0.00
679	25.56	4.04	-8.54	1165.50	385.71	0.00	0.14	-0.00	-0.00	-0.00	300.00	200.00	0.00	-0.00
680	25.02	4.12	-8.54	1160.14	400.00	0.00	374.93	-0.00	-0.00	-0.00	300.00	200.00	0.00	-0.00
681	-0.00	-0.00	-0.00	903.00	200.00	0.00	-0.00	-0.00	-0.00	-0.00	300.00	200.00	0.00	-0.00
682	25.18	4.20	-8.54	1149.43	389.29	0.00	161.04	-0.00	-0.00	-0.00	300.00	200.00	0.00	-0.00
683	25.33	4.12	-8.39	1164.82	396.36	0.00	347.48	-0.00	-0.00	-0.00	300.00	200.00	0.00	-0.00
684	25.48	4.20	-8.54	1154.79	389.29	0.00	242.10	-0.00	-0.00	-0.00	300.00	200.00	0.00	-0.00
685	25.02	4.20	-8.39	1164.82	392.73	0.00	199.47	-0.00	-0.00	-0.00	300.00	200.00	0.00	-0.00
686	25.33	4.35	-8.54	1144.07	389.29	0.00	244.28	-0.00	-0.00	-0.00	300.00	200.00	0.00	-0.00
687	-0.00	-0.00	-0.00	903.00	200.00	0.00	-0.00	-0.00	-0.00	-0.00	300.00	200.00	0.00	-0.00
688	25.10	4.43	-8.54	1154.79	392.86	0.00	293.46	-0.00	-0.00	-0.00	300.00	200.00	0.00	-0.00
689	-0.00	-0.00	-0.00	903.00	200.00	0.00	-0.00	-0.00	-0.00	-0.00	300.00	200.00	0.00	-0.00
690	24.49	4.65	-8.54	1160.14	389.29	0.00	165.94	-0.00	-0.00	-0.00	300.00	200.00	0.00	-0.00
691	24.57	4.43	-8.85	1151.28	382.76	0.00	95.24	-0.00	-0.00	-0.00	300.00	200.00	0.00	-0.00
692	24.34	4.43	-8.39	1164.82	396.36	0.00	370.37	-0.00	-0.00	-0.00	300.00	200.00	0.00	-0.00
693	24.34	4.65	-8.39	1164.82	396.36	0.00	356.22	-0.00	-0.00	-0.00	300.00	200.00	0.00	-0.00
694	-0.00	-0.00	-0.00	903.00	200.00	0.00	-0.00	-0.00	-0.00	-0.00	300.00	200.00	0.00	-0.00
695	24.26	4.43	-8.85	1146.10	382.76	0.00	153.90	-0.00	-0.00	-0.00	300.00	200.00	0.00	-0.00
696	24.03	4.27	-8.70	1155.63	385.96	0.00	139.74	-0.00	-0.00	-0.00	300.00	200.00	0.00	-0.00
697	24.19	4.65	-8.54	1154.79	389.29	0.00	133.11	-0.00	-0.00	-0.00	300.00	200.00	0.00	-0.00
698	24.19	4.35	-8.54	1165.50	392.86	0.00	249.73	-0.00	-0.00	-0.00	300.00	200.00	0.00	-0.00
699	24.34	4.27	-8.85	1151.28	386.21	0.00	175.21	-0.00	-0.00	-0.00	300.00	200.00	0.00	-0.00
700	24.26	4.27	-8.70	1160.89	389.47	0.00	199.17	-0.00	-0.00	-0.00	300.00	200.00	0.00	-0.00
701	24.41	4.35	-8.85	1151.28	382.76	0.00	109.18	-0.00	-0.00	-0.00	300.00	200.00	0.00	-0.00
702	24.19	4.43	-8.39	1164.82	396.36	0.00	317.52	-0.00	-0.00	-0.00	300.00	200.00	0.00	-0.00
703	24.19	4.43	-8.70	1160.89	385.96	0.00	60.50	-0.00	-0.00	-0.00	300.00	200.00	0.00	-0.00
704	24.41	4.20	-8.85	1146.10	386.21	0.00	252.95	-0.00	-0.00	-0.00	300.00	200.00	0.00	-0.00
705	24.26	4.27	-8.70	1155.63	385.96	0.00	136.53	-0.00	-0.00	-0.00	300.00	200.00	0.00	-0.00
706	24.34	4.27	-8.70	1155.63	382.46	0.00	111.09	-0.00	-0.00	-0.00	300.00	200.00	0.00	-0.00
707	24.34	4.27	-8.85	1161.62	386.21	0.00	131.02	-0.00	-0.00	-0.00	300.00	200.00	0.00	-0.00
708	24.34	4.35	-8.54	1154.79	392.86	0.00	302.86	-0.00	-0.00	-0.00	300.00	200.00	0.00	-0.00
709	24.19	4.35	-8.54	1181.57	389.29	0.00	93.46	-0.00	-0.00	-0.00	300.00	200.00	0.00	-0.00
710	24.41	4.43	-8.70	1160.89	385.96	0.00	125.95	-0.00	-0.00	-0.00	300.00	200.00	0.00	-0.00
711	24.34	4.27	-8.39	1170.27	392.73	0.00	252.74	-0.00	-0.00	-0.00	300.00	200.00	0.00	-0.00
712	24.41	4.35	-8.39	1159.36	392.73	0.00	294.49	-0.00	-0.00	-0.00	300.00	200.00	0.00	-0.00
713	24.34	4.35	-8.70	1150.37	385.96	0.00	154.33	-0.00	-0.00	-0.00	300.00	200.00	0.00	-0.00
714	24.34	4.27	-8.54	1165.50	385.71	0.00	102.45	-0.00	-0.00	-0.00	300.00	200.00	0.00	-0.00
715	24.34	4.35	-8.54	1165.50	392.86	0.00	256.27	-0.00	-0.00	-0.00	300.00	200.00	0.00	-0.00
716	24.34	4.35	-8.54	1165.50	392.86	0.00	256.27	-0.00	-0.00	-0.00	300.00	200.00	0.00	-0.00
717	24.34	4.43	-8.54	1144.07	396.43	0.00	417.98	-0.00	-0.00	-0.00	300.00	200.00	0.00	-0.00
718	24.19	4.27	-8.54	1160.14	396.43	0.00	379.02	-0.00	-0.00	-0.00	300.00	200.00	0.00	-0.00
719	24.34	4.35	-8.39	1164.82	396.36	0.00	344.57	-0.00	-0.00	-0.00	300.00	200.00	0.00	-0.00
720	24.34	4.43	-8.54	1154.79	389.29	0.00	219.62	0.00	0.00	0.00	300.00	200.00	0.00	0.00
721	24.41	4.43	-8.54	1144.07	389.29	0.00	258.58	-0.00	-0.00	-0.00	300.00	200.00	0.00	-0.00
722	24.19	4.27	-9.00	1136.90	379.66	0.00	72.80	-0.00	-0.00	-0.00	300.00	200.00	0.00	-0.00
723	24.26	4.27	-8.70	1155.63	389.47	0.00	290.32	-0.00	-0.00	-0.00	300.00	200.00	0.00	-0.00
724	24.34	4.35	-8.54	1160.14	385.71	0.00	105.72	-0.00	-0.00	-0.00	300.00	200.00	0.00	-0.00
725	24.26	4.43	-8.54	1154.79	389.29	0.00	159.40	-0.00	-0.00	-0.00	300.00	200.00	0.00	-0.00
726	24.26	4.35	-8.70	1150.37	392.98	0.00	310.40	-0.00	-0.00	-0.00	300.00	200.00	0.00	-0.00
727	24.34	4.35	-8.85	1146.10	389.66	0.00	239.80	-0.00	-0.00	-0.00	300.00	200.00	0.00	-0.00
728	24.34	4.27	-8.70	1134.58	389.47	0.00	326.06	-0.00	-0.00	-0.00	300.00	200.00	0.00	-0.00
729	24.26	4.27	-8.70	1150.37	385.96	0.00	159.01	-0.00	-0.00	-0.00	300.00	200.00	0.00	-0.00
730	24.34	4.35	-8.54	1149.43	389.29	0.00	239.24	-0.00	-0.00	-0.00	300.00	200.00	0.00	-0.00
731	24.11	4.27	-8.70	1155.63	389.47	0.00	215.63	-0.00	-0.00	-0.00	300.00	200.00	0.00	-0.00
732	24.26	4.35	-8.85	1151.28	386.21	0.00	119.18	-0.00	-0.00	-0.00	300.00	200.00	0.00	-0.00
733	24.26	4.35	-8.70	1145.11	392.98	0.00	356.17	-0.00	-0.00	-0.00	300.00	200.00	0.00	-0.00
734	24.26	4.35	-8.54	1160.14	392.86	0.00	264.85	-0.00	-0.00	-0.00	300.00	200.00	0.00	-0.00
735	24.41	4.27	-8.70	1145.11	392.98	0.00	358.31	-0.00	-0.00	-0.00	300.00	200.00	0.00	-0.00
736	24.41	4.35	-9.00	1147.07	379.66	0.00	6.08	-0.00	-0.00	-0.00	300.00	200.00	0.00	-0.00
737	24.19	4.43	-8.54	1165.50	385.71	0.00	34.06	-0.00	-0.00	-0.00	300.00	200.00	0.00	-0.00
738	24.26	4.43	-8.70	1160.89	389.47	0.00	205.59	-0.00	-0.00	-0.00	300.00	200.00	0.00	-0.00
739	24.11	4.27	-8.54	1160.14	392.86	0.00	255.04	-0.00	-0.00	-0.00	300.00	200.00	0.00	-0.00
740	-0.00	-0.00	-0.00	903.00	200.00	0.00	-0.00	-0.00	-0.00	-0.00	300.00	200.00	0.00	-0.00
741	24.11	4.35	-8.85	1161.62	382.76	0.00	31.31	-0.00	-0.00	-0.00	300.00	200.00	0.00	-0.00
742	24.26	4.43	-8.85	1135.76	382.76	0.00	108.13	-0.00	-0.00	-0.00	300.00	200.00	0.00	-0.00
743	24.26	4.27	-8.39	1159.36	392.73	0.00	284.65	-0.00	-0.00	-0.00	300.00	200.00	0.00	-0.00
744	24.19	4.43	-8.54	1160.14	396.43	0.00	316.89	-0.00	-0.00	-0.00	300.00	200.00	0.00	-0.00
745	24.26	4.43	-8.54	1160.14	389.29	0.00	135.69	-0.00	-0.00	-0.00	300.00	200.00	0.00	-0.00
746	24.11	4.35	-8.39	1164.82	396.36	0.00	368.29	-0.00	-0.00	-0.00	300.00	200.00	0.00	-0.00
747	24.19	4.35	-8.54	1165.50	389.29	0.00	140.46	-0.00	-0.00	-0.00	300.00	200.00	0.00	-0.00
748	24.11	4.35	-8.54	1160.14	389.29	0.00	195.09	-0.00	-0.00	-0.00	300.00	200.00	0.00	-0.00
749	24.19	4.43	-8.39	1170.27	396.36	0.00	270.50	-0.00	-0.00	-0.00	300.00	200.00	0.00	-0.00
750	24.03	4.35	-9.00	1147.07	383.05	0.00	87.67	-0.00	-0.00	-0.00	300.00	200.00	0.00	-0.00
751	24.11	4.43	-9.00	1141.98	376.27	0.00	-57.93	-0.00	-0.00	-0.00	300.00	200.00	0.00	-0.00
752	24.19	4.27	-8.54	1160.14	392.86	0.00	292.64	-0.00	-0.00	-0.00	300.00	200.00	0.00	-0.00
753	24.19	4.43	-8.54	1165.50	392.86	0.00	252.59	-0.00	-0.00	-0.00	300.00	200.00	0.00	-0.00
754	24.19	4.35	-8.54	1165.50	392.86	0.00	226.84	-0.00	-0.00	-0.00	300.00	200.00	0.00	-0.00
755	24.19	4.27	-8.39	1170.27	392.73	0.00	246.22	-0.00	-0.00	-0.00	300.00	200.00	0.00	-0.00
756	24.26	4.35	-9.00	1141.98	383.05	0.00	105.91	-0.00	-0.00	-0.00	300.00	200.00	0.00	-0.00
757	24.19	4.35	-8.85	1146.10	386.21	0.00	196.13	-0.00	-0.00	-0.00	300.00	200.00	0.00	-0.00
758	24.19	4.35	-8.70	1160.89	382.46	0.00	41.09	-0.00	-0.00	-0.00	300.00	200.00	0.00	-0.00
759	24.11	4.35	-8.85	1151.28	382.76	0.00	99.18	-0.00	-0.00	-0.00	300.00	200.00	0.00	-0.00
760	24.03	4.35	-8.85	1156.45	386.21	0.00	122.73	-0.00	-0.00	-0.00	300.00	200.00	0.00	-0.00
761	24.11	4.27	-8.70	1160.89	389.47	0.00	216.03	-0.00	-0.00	-0.00	300.00	200.00	0.00	-0.00
762	24.11	4.27	-8.54	1154.79	389.29	0.00	191.82	-0.00	-0.00	-0.00	300.00	200.00	0.00	-0.00
763	-0.00	-0.00	-0.00	903.00	200.00	0.00	-0.00	-0.00	-0.00	-0.00	300.00	200.00	0.00	-0.00
764	24.26	4.27	-8.70	1166.16	382.46	0.00	6.42	-0.00	-0.00	-0.00	300.00	200.00	0.00	-0.00
765	24.11	4.35	-8.70	1155.63	385.96	0.00	180.43	-0.00	-0.00	-0.00	300.00	200.00	0.00	-0.00
766	24.19	4.35	-8.39	1164.82	392.73	0.00	249.55	-0.00	-0.00	-0.00	300.00	200.00	0.00	-0.00
767	24.19	4.27	-8.70	1155.63	385.96	0.00	168.11	-0.00	-0.00	-0.00	300.00	200.00	0.00	-0.00
768	24.19	4.35	-8.54	1170.86	389.29	0.00	140.05	-0.00	-0.00	-0.00	300.00	200.00	0.00	-0.00
769	24.11	4.35	-8.54	1165.50	385.71	0.00	62.81	-0.00	-0.00	-0.00	300.00	200.00	0.00	-0.00
770	24.03	4.12	-8.54	1160.14	389.29	0.00	239.51	-0.00	-0.00	-0.00	300.00	200.00	0.00	-0.00
771	24.19	4.35	-8.54	1165.50	389.29	0.00	140.46	-0.00	-0.00	-0.00	300.00	200.00	0.00	-0.00
772	24.19	4.43	-8.70	1150.37	392.98	0.00	322.58	-0.00	-0.00	-0.00	300.00	200.00	0.00	-0.00
773	24.19	4.43	-8.54	1165.50	385.71	0.00	79.84	-0.00	-0.00	-0.00	300.00	200.00	0.00	-0.00
774	24.26	4.27	-8.85	1156.45	382.76	0.00	78.14	-0.00	-0.00	-0.00	300.00	200.00	0.00	-0.00
775	24.19	4.43	-9.00	1162.32	383.05	0.00	6.60	-0.00	-0.00	-0.00	300.00	200.00	0.00	-0.00
776	24.19	4.27	-8.85	1156.45	382.76	0.00	41.30	-0.00	-0.00	-0.00	300.00	200.00	0.00	-0.00
777	24.19	4.35	-8.70	1155.63	382.46	0.00	63.98	-0.00	-0.00	-0.00	300.00	200.00	0.00	-0.00
778	24.26	4.35	-8.70	1155.63	385.96	0.00	140.14	-0.00	-0.00	-0.00	300.00	200.00	0.00	-0.00
779	24.19	4.27	-8.39	1170.27	392.73	0.00	246.22	-0.00	-0.00	-0.00	300.00	200.00	0.00	-0.00
780	24.19	4.43	-8.70	1150.37	392.98	0.00	322.58	-0.00	-0.00	-0.00	300.00	200.00	0.00	-0.00
781	24.19	4.35	-8.39	1164.82	396.36	0.00	337.50	-0.00	-0.00	-0.00	300.00	200.00	0.00	-0.00
782	24.26	4.43	-8.85	1156.45	382.76	0.00	16.57	-0.00	-0.00	-0.00	300.00	200.00	0.00	-0.00
783	24.19	4.35	-9.00	1141.98	376.27	0.00	-49.14	-0.00	-0.00	-0.00	300.00	200.00	0.00	-0.00
784	24.03	4.35	-8.54	1165.50	389.29	0.00	134.47	-0.00	-0.00	-0.00	300.00	200.00	0.00	-0.00
785	24.19	4.35	-8.70	1155.63	382.46	0.00	18.20	-0.00	-0.00	-0.00	300.00	200.00	0.00	-0.00
786	24.26	4.43	-9.00	1147.07	379.66	0.00	28.71	-0.00	-0.00	-0.00	300.00	200.00	0.00	-0.00
787	24.11	4.35	-8.70	1155.63	392.98	0.00	235.17	-0.00	-0.00	-0.00	300.00	200.00	0.00	-0.00
788	23.96	4.20	-8.85	1146.10	386.21	0.00	144.83	-0.00	-0.00	-0.00	300.00	200.00	0.00	-0.00
789	23.96	4.35	-8.54	1165.50	389.29	0.00	74.25	-0.00	-0.00	-0.00	300.00	200.00	0.00	-0.00
790	23.96	4.27	-8.70	1155.63	385.96	0.00	125.55	-0.00	-0.00	-0.00	300.00	200.00	0.00	-0.00
791	23.96	4.12	-8.70	1160.89	385.96	0.00	142.42	-0.00	-0.00	-0.00	300.00	200.00	0.00	-0.00
792	24.11	4.35	-8.54	1154.79	396.43	0.00	390.60	-0.00	-0.00	-0.00	300.00	200.00	0.00	-0.00
793	23.88	4.35	-8.70	1160.89	389.47	0.00	107.21	-0.00	-0.00	-0.00	300.00	200.00	0.00	-0.00
794	24.11	4.43	-8.54	1160.14	389.29	0.00	198.36	-0.00	-0.00	-0.00	300.00	200.00	0.00	-0.00
795	24.03	4.35	-8.85	1146.10	382.76	0.00	84.84	-0.00	-0.00	-0.00	300.00	200.00	0.00	-0.00
796	23.88	4.35	-8.70	1155.63	389.47	0.00	175.88	-0.00	-0.00	-0.00	300.00	200.00	0.00	-0.00
797	23.96	4.12	-8.54	1160.14	392.86	0.00	287.74	-0.00	-0.00	-0.00	300.00	200.00	0.00	-0.00
798	24.03	4.35	-8.70	1166.16	385.96	0.00	28.91	-0.00	-0.00	-0.00	300.00	200.00	0.00	-0.00
799	24.19	4.20	-9.00	1141.98	389.83	0.00	292.37	-0.00	-0.00	-0.00	300.00	200.00	0.00	-0.00
800	24.11	4.20	-9.00	1147.07	376.27	0.00	-47.46	-0.00	-0.00	-0.00	300.00	200.00	0.00	-0.00
801	24.11	4.20	-8.39	1164.82	396.36	0.00	339.58	-0.00	-0.00	-0.00	300.00	200.00	0.00	-0.00
802	24.19	4.20	-8.85	1156.45	382.76	0.00	14.86	-0.00	-0.00	-0.00	300.00	200.00	0.00	-0.00
803	24.34	4.04	-8.85	1151.28	379.31	0.00	18.42	-0.00	-0.00	-0.00	300.00	200.00	0.00	-0.00
804	24.19	3.89	-8.85	1151.28	386.21	0.00	195.73	-0.00	-0.00	-0.00	300.00	200.00	0.00	-0.00
805	24.19	3.97	-8.85	1140.93	379.31	0.00	-17.63	-0.00	-0.00	-0.00	300.00	200.00	0.00	-0.00
806	24.34	4.12	-9.00	1152.15	376.27	0.00	-146.77	-0.00	-0.00	-0.00	300.00	200.00	0.00	-0.00
807	24.49	4.04	-9.00	1152.15	383.05	0.00	19.40	-0.00	-0.00	-0.00	300.00	200.00	0.00	-0.00
808	24.41	4.04	-8.54	1154.79	392.86	0.00	279.97	-0.00	-0.00	-0.00	300.00	200.00	0.00	-0.00
809	24.26	4.12	-8.54	1144.07	392.86	0.00	252.59	-0.00	-0.00	-0.00	300.00	200.00	0.00	-0.00
810	24.34	3.97	-8.85	1151.28	382.76	0.00	6.84	-0.00	-0.00	-0.00	300.00	200.00	0.00	-0.00
811	24.41	3.97	-9.00	1152.15	379.66	0.00	-58.32	-0.00	-0.00	-0.00	300.00	200.00	0.00	-0.00
812	24.41	4.04	-9.00	1141.98	383.05	0.00	69.44	-0.00	-0.00	-0.00	300.00	200.00	0.00	-0.00
813	24.34	4.12	-8.54	1160.14	400.00	0.00	374.93	-0.00	-0.00	-0.00	300.00	200.00	0.00	-0.00
814	24.34	4.27	-8.70	1155.63	389.47	0.00	98.78	-0.00	-0.00	-0.00	300.00	200.00	0.00	-0.00
815	24.41	4.04	-8.85	1151.28	386.21	0.00	131.80	-0.00	-0.00	-0.00	300.00	200.00	0.00	-0.00
816	24.49	3.89	-8.70	1166.16	389.47	0.00	160.22	-0.00	-0.00	-0.00	300.00	200.00	0.00	-0.00
817	24.49	4.04	-8.70	1145.11	382.46	0.00	56.22	-0.00	-0.00	-0.00	300.00	200.00	0.00	-0.00
818	24.64	3.97	-8.39	1159.36	400.00	0.00	455.41	-0.00	-0.00	-0.00	300.00	200.00	0.00	-0.00
819	24.64	4.20	-8.39	1159.36	396.36	0.00	330.01	-0.00	-0.00	-0.00	300.00	200.00	0.00	-0.00
820	24.72	4.20	-9.00	1147.07	386.44	0.00	128.41	-0.00	-0.00	-0.00	300.00	200.00	0.00	-0.00
821	24.87	4.27	-8.54	1149.43	392.86	0.00	310.63	-0.00	-0.00	-0.00	300.00	200.00	0.00	-0.00
822	24.87	4.27	-8.54	1154.79	396.43	0.00	468.12	-0.00	-0.00	-0.00	300.00	200.00	0.00	-0.00
823	24.87	4.65	-8.85	1151.28	382.76	0.00	48.41	-0.00	-0.00	-0.00	300.00	200.00	0.00	-0.00
824	24.95	4.73	-8.39	1159.36	400.00	0.00	343.74	-0.00	-0.00	-0.00	300.00	200.00	0.00	-0.00
825	25.10	4.65	-8.39	1170.27	396.36	0.00	320.43	-0.00	-0.00	-0.00	300.00	200.00	0.00	-0.00
826	24.95	4.73	-8.39	1153.91	392.73	0.00	302.54	-0.00	-0.00	-0.00	300.00	200.00	0.00	-0.00
827	25.02	4.88	-8.54	1149.43	389.29	0.00	214.71	-0.00	-0.00	-0.00	300.00	200.00	0.00	-0.00
828	25.02	4.88	-8.54	1144.07	389.29	0.00	240.87	-0.00	-0.00	-0.00	300.00	200.00	0.00	-0.00
829	24.95	4.96	-8.54	1149.43	392.86	0.00	247.68	-0.00	-0.00	-0.00	300.00	200.00	0.00	-0.00
830	25.18	4.81	-8.70	1150.37	382.46	0.00	108.82	-0.00	-0.00	-0.00	300.00	200.00	0.00	-0.00
831	25.02	4.88	-8.85	1151.28	375.86	0.00	-107.34	-0.00	-0.00	-0.00	300.00	200.00	0.00	-0.00
832	24.95	4.88	-8.85	1130.59	375.86	0.00	3.16	-0.00	-0.00	-0.00	300.00	200.00	0.00	-0.00
833	25.10	4.81	-8.70	1145.11	385.96	0.00	208.27	-0.00	-0.00	-0.00	300.00	200.00	0.00	-0.00
834	25.10	4.96	-8.54	1154.79	385.71	0.00	185.69	-0.00	-0.00	-0.00	300.00	200.00	0.00	-0.00
835	25.02	4.96	-8.54	1154.79	385.71	0.00	102.86	-0.00	-0.00	-0.00	300.00	200.00	0.00	-0.00
836	25.10	5.04	-8.54	1149.43	385.71	0.00	101.91	-0.00	-0.00	-0.00	300.00	200.00	0.00	-0.00
837	25.18	4.88	-8.09	1163.38	396.23	0.00	396.01	-0.00	-0.00	-0.00	300.00	200.00	0.00	-0.00
838	24.95	4.96	-8.39	1164.82	385.45	0.00	78.24	-0.00	-0.00	-0.00	300.00	200.00	0.00	-0.00
839	25.18	4.81	-8.70	1150.37	382.46	0.00	108.82	-0.00	-0.00	-0.00	300.00	200.00	0.00	-0.00
840	25.10	4.96	-8.70	1150.37	378.95	0.00	-8.03	-0.00	-0.00	-0.00	300.00	200.00	0.00	-0.00
841	25.18	4.96	-8.54	1144.07	389.29	0.00	274.25	-0.00	-0.00	-0.00	300.00	200.00	0.00	-0.00
842	25.02	4.81	-8.54	1149.43	389.29	0.00	302.18	-0.00	-0.00	-0.00	300.00	200.00	0.00	-0.00
843	25.10	4.73	-8.54	1154.79	392.86	0.00	422.61	-0.00	-0.00	-0.00	300.00	200.00	0.00	-0.00
844	25.18	5.04	-8.54	1149.43	385.71	0.00	116.08	-0.00	-0.00	-0.00	300.00	200.00	0.00	-0.00
845	25.02	5.04	-8.39	1170.27	389.09	0.00	67.28	-0.00	-0.00	-0.00	300.00	200.00	0.00	-0.00
846	24.95	4.73	-8.54	1149.43	385.71	0.00	240.33	-0.00	-0.00	-0.00	300.00	200.00	0.00	-0.00
847	25.02	4.88	-8.39	1159.36	392.73	0.00	320.99	-0.00	-0.00	-0.00	300.00	200.00	0.00	-0.00
848	24.95	5.11	-8.54	1154.79	385.71	0.00	50.27	-0.00	-0.00	-0.00	300.00	200.00	0.00	-0.00
849	25.10	4.96	-8.54	1144.07	389.29	0.00	259.81	-0.00	-0.00	-0.00	300.00	200.00	0.00	-0.00
850	25.10	4.96	-8.54	1149.43	396.43	0.00	435.42	-0.00	-0.00	-0.00	300.00	200.00	0.00	-0.00
851	25.10	5.04	-8.39	1153.91	389.09	0.00	209.88	-0.00	-0.00	-0.00	300.00	200.00	0.00	-0.00
852	25.10	4.96	-8.09	1163.38	396.23	0.00	315.40	-0.00	-0.00	-0.00	300.00	200.00	0.00	-0.00
853	25.18	4.96	-8.54	1154.79	382.14	0.00	87.06	-0.00	-0.00	-0.00	300.00	200.00	0.00	-0.00
854	25.02	4.88	-8.54	1154.79	385.71	0.00	99.18	-0.00	-0.00	-0.00	300.00	200.00	0.00	-0.00
855	24.87	5.04	-8.70	1150.37	385.96	0.00	129.57	-0.00	-0.00	-0.00	300.00	200.00	0.00	-0.00
856	24.95	4.81	-8.39	1153.91	396.36	0.00	442.78	-0.00	-0.00	-0.00	300.00	200.00	0.00	-0.00
857	25.02	5.04	-8.54	1154.79	392.86	0.00	331.06	-0.00	-0.00	-0.00	300.00	200.00	0.00	-0.00
858	24.95	5.11	-8.54	1160.14	392.86	0.00	269.75	-0.00	-0.00	-0.00	300.00	200.00	0.00	-0.00
859	24.87	4.81	-8.09	1163.38	400.00	0.00	472.73	-0.00	-0.00	-0.00	300.00	200.00	0.00	-0.00
860	25.02	4.88	-8.54	1160.14	385.71	0.00	118.80	-0.00	-0.00	-0.00	300.00	200.00	0.00	-0.00
861	24.95	4.88	-8.39	1153.91	400.00	0.00	514.36	-0.00	-0.00	-0.00	300.00	200.00	0.00	-0.00
862	25.02	4.88	-8.54	1154.79	392.86	0.00	346.59	-0.00	-0.00	-0.00	300.00	200.00	0.00	-0.00
863	24.87	4.81	-8.54	1160.14	389.29	0.00	221.80	-0.00	-0.00	-0.00	300.00	200.00	0.00	-0.00
864	24.95	5.04	-8.54	1144.07	389.29	0.00	235.42	-0.00	-0.00	-0.00	300.00	200.00	0.00	-0.00
865	24.72	5.11	-8.70	1139.84	378.95	0.00	-14.46	-0.00	-0.00	-0.00	300.00	200.00	0.00	-0.00
866	24.72	4.81	-8.54	1144.07	392.86	0.00	381.33	-0.00	-0.00	-0.00	300.00	200.00	0.00	-0.00
867	25.02	4.81	-8.70	1160.89	389.47	0.00	251.77	-0.00	-0.00	-0.00	300.00	200.00	0.00	-0.00
868	24.87	4.88	-8.39	1159.36	389.09	0.00	201.14	-0.00	-0.00	-0.00	300.00	200.00	0.00	-0.00
869	25.02	5.11	-8.70	1145.11	382.46	0.00	32.39	-0.00	-0.00	-0.00	300.00	200.00	0.00	-0.00
870	24.95	5.04	-8.54	1160.14	392.86	0.00	243.60	-0.00	-0.00	-0.00	300.00	200.00	0.00	-0.00
871	24.95	4.88	-8.54	1149.43	385.71	0.00	156.95	-0.00	-0.00	-0.00	300.00	200.00	0.00	-0.00
872	24.95	4.81	-8.70	1145.11	382.46	0.00	138.13	-0.00	-0.00	-0.00	300.00	200.00	0.00	-0.00
873	24.87	4.96	-8.09	1174.70	396.23	0.00	305.90	-0.00	-0.00	-0.00	300.00	200.00	0.00	-0.00
874	25.02	4.88	-8.70	1150.37	378.95	0.00	20.08	-0.00	-0.00	-0.00	300.00	200.00	0.00	-0.00
875	24.72	4.88	-8.85	1161.62	372.41	0.00	-296.76	-0.00	-0.00	-0.00	300.00	200.00	0.00	-0.00
876	24.72	4.88	-8.39	1148.45	396.36	0.00	382.44	-0.00	-0.00	-0.00	300.00	200.00	0.00	-0.00
877	24.87	5.11	-8.85	1146.10	379.31	0.00	-33.02	-0.00	-0.00	-0.00	300.00	200.00	0.00	-0.00
878	24.95	4.88	-8.54	1160.14	378.57	0.00	-27.79	-0.00	-0.00	-0.00	300.00	200.00	0.00	-0.00
879	24.87	4.81	-8.70	1150.37	385.96	0.00	163.30	-0.00	-0.00	-0.00	300.00	200.00	0.00	-0.00
880	24.72	4.81	-8.54	1160.14	389.29	0.00	192.91	-0.00	-0.00	-0.00	300.00	200.00	0.00	-0.00
881	24.95	4.73	-8.54	1154.79	392.86	0.00	370.30	-0.00	-0.00	-0.00	300.00	200.00	0.00	-0.00
882	24.87	4.96	-8.39	1153.91	389.09	0.00	208.63	-0.00	-0.00	-0.00	300.00	200.00	0.00	-0.00
883	24.87	4.88	-8.54	1144.07	392.86	0.00	369.48	-0.00	-0.00	-0.00	300.00	200.00	0.00	-0.00
884	24.87	4.88	-8.54	1149.43	389.29	0.00	300.27	-0.00	-0.00	-0.00	300.00	200.00	0.00	-0.00
885	24.72	4.88	-8.54	1165.50	389.29	0.00	124.25	-0.00	-0.00	-0.00	300.00	200.00	0.00	-0.00
886	24.87	4.81	-8.85	1156.45	375.86	0.00	-117.20	-0.00	-0.00	-0.00	300.00	200.00	0.00	-0.00
887	24.87	4.88	-8.54	1154.79	389.29	0.00	228.34	-0.00	-0.00	-0.00	300.00	200.00	0.00	-0.00
888	24.57	4.88	-8.39	1148.45	385.45	0.00	107.37	-0.00	-0.00	-0.00	300.00	200.00	0.00	-0.00
889	24.87	4.96	-8.54	1154.79	392.86	0.00	297.96	-0.00	-0.00	-0.00	300.00	200.00	0.00	-0.00
890	24.72	4.81	-8.39	1164.82	396.36	0.00	322.52	-0.00	-0.00	-0.00	300.00	200.00	0.00	-0.00
891	24.87	4.81	-8.09	1163.38	400.00	0.00	472.73	-0.00	-0.00	-0.00	300.00	200.00	0.00	-0.00
892	24.87	4.81	-8.70	1150.37	385.96	0.00	231.96	-0.00	-0.00	-0.00	300.00	200.00	0.00	-0.00
893	24.87	4.81	-8.39	1153.91	396.36	0.00	427.80	-0.00	-0.00	-0.00	300.00	200.00	0.00	-0.00
894	24.87	4.88	-8.54	1165.50	392.86	0.00	219.07	-0.00	-0.00	-0.00	300.00	200.00	0.00	-0.00
895	24.72	4.88	-9.00	1141.98	376.27	0.00	-82.63	-0.00	-0.00	-0.00	300.00	200.00	0.00	-0.00
896	24.95	4.58	-8.39	1153.91	396.36	0.00	431.55	-0.00	-0.00	-0.00	300.00	200.00	0.00	-0.00
897	24.87	4.58	-8.39	1159.36	392.73	0.00	346.93	-0.00	-0.00	-0.00	300.00	200.00	0.00	-0.00
898	-0.00	-0.00	-0.00	903.00	200.00	0.00	-0.00	-0.00	-0.00	-0.00	300.00	200.00	0.00	-0.00
899	24.72	4.81	-8.54	1149.43	385.71	0.00	87.47	-0.00	-0.00	-0.00	300.00	200.00	0.00	-0.00
900	24.72	4.65	-8.70	1139.84	385.96	0.00	198.77	-0.00	-0.00	-0.00	300.00	200.00	0.00	-0.00
901	24.72	4.73	-8.54	1149.43	392.86	0.00	305.72	-0.00	-0.00	-0.00	300.00	200.00	0.00	-0.00
902	25.02	4.81	-8.09	1169.04	396.23	0.00	335.84	-0.00	-0.00	-0.00	300.00	200.00	0.00	-0.00
903	24.72	4.88	-8.39	1148.45	396.36	0.00	405.33	-0.00	-0.00	-0.00	300.00	200.00	0.00	-0.00
904	24.87	4.65	-8.85	1140.93	386.21	0.00	228.09	-0.00	-0.00	-0.00	300.00	200.00	0.00	-0.00
905	24.72	4.65	-9.00	1147.07	383.05	0.00	115.99	-0.00	-0.00	-0.00	300.00	200.00	0.00	-0.00
906	24.72	4.73	-8.70	1150.37	389.47	0.00	148.97	-0.00	-0.00	-0.00	300.00	200.00	0.00	-0.00
907	24.95	4.65	-9.00	1152.15	379.66	0.00	3.88	-0.00	-0.00	-0.00	300.00	200.00	0.00	-0.00
908	24.72	4.81	-8.54	1154.79	389.29	0.00	104.22	-0.00	-0.00	-0.00	300.00	200.00	0.00	-0.00
909	24.95	4.65	-8.39	1159.36	396.36	0.00	432.80	-0.00	-0.00	-0.00	300.00	200.00	0.00	-0.00
910	25.02	4.65	-8.54	1154.79	392.86	0.00	427.11	-0.00	-0.00	-0.00	300.00	200.00	0.00	-0.00
911	24.72	4.81	-8.54	1149.43	382.14	0.00	-0.82	-0.00	-0.00	-0.00	300.00	200.00	0.00	-0.00
912	24.95	4.65	-8.54	1154.79	385.71	0.00	142.64	-0.00	-0.00	-0.00	300.00	200.00	0.00	-0.00
