# Supplementary material for: Musculoskeletal modeling and humanoid control of robots based on human gait data
Source: PeerJ Comput Sci. 2021 Aug 9;7:e657. doi: 10.7717/peerj-cs.657 (PMC8372000; doi:10.7717/peerj-cs.657)
Supplement: Supplemental Information 2 [file peerj-cs-07-657-s002.zip › force/Cap88.forces]

[Force Data]
NumberOfForcePlates=2
SampleRate=120.000000
NumberOfSamples=986
#Sample	FX1	FY1	FZ1	X1	Y1	Z1	MZ1	FX2	FY2	FZ2	X2	Y2	Z2	MZ2
1	-0.00	-0.00	-0.00	903.00	200.00	0.00	-0.00	-0.00	-0.00	-0.00	300.00	200.00	0.00	-0.00
2	-0.00	-0.00	-0.00	903.00	200.00	0.00	-0.00	-0.00	-0.00	-0.00	300.00	200.00	0.00	-0.00
3	-0.00	-0.00	-0.00	903.00	200.00	0.00	-0.00	-0.00	-0.00	-0.00	300.00	200.00	0.00	-0.00
4	-0.00	-0.00	-0.00	903.00	200.00	0.00	-0.00	-0.00	-0.00	-0.00	300.00	200.00	0.00	-0.00
5	-0.00	-0.00	-0.00	903.00	200.00	0.00	-0.00	-0.00	-0.00	-0.00	300.00	200.00	0.00	-0.00
6	-0.00	-0.00	-0.00	903.00	200.00	0.00	-0.00	-0.00	-0.00	-0.00	300.00	200.00	0.00	-0.00
7	0.00	0.00	0.00	903.00	200.00	0.00	0.00	-0.00	-0.00	-0.00	300.00	200.00	0.00	-0.00
8	-0.00	-0.00	-0.00	903.00	200.00	0.00	-0.00	-0.00	-0.00	-0.00	300.00	200.00	0.00	-0.00
9	-0.00	-0.00	-0.00	903.00	200.00	0.00	-0.00	-0.00	-0.00	-0.00	300.00	200.00	0.00	-0.00
10	-0.00	-0.00	-0.00	903.00	200.00	0.00	-0.00	-0.00	-0.00	-0.00	300.00	200.00	0.00	-0.00
11	-0.00	-0.00	-0.00	903.00	200.00	0.00	-0.00	-0.00	-0.00	-0.00	300.00	200.00	0.00	-0.00
12	-0.00	-0.00	-0.00	903.00	200.00	0.00	-0.00	-0.00	-0.00	-0.00	300.00	200.00	0.00	-0.00
13	-0.00	-0.00	-0.00	903.00	200.00	0.00	-0.00	-0.00	-0.00	-0.00	300.00	200.00	0.00	-0.00
14	-0.00	-0.00	-0.00	903.00	200.00	0.00	-0.00	-0.00	-0.00	-0.00	300.00	200.00	0.00	-0.00
15	-0.00	-0.00	-0.00	903.00	200.00	0.00	-0.00	-0.00	-0.00	-0.00	300.00	200.00	0.00	-0.00
16	-0.00	-0.00	-0.00	903.00	200.00	0.00	-0.00	-0.00	-0.00	-0.00	300.00	200.00	0.00	-0.00
17	-0.00	-0.00	-0.00	903.00	200.00	0.00	-0.00	-0.00	-0.00	-0.00	300.00	200.00	0.00	-0.00
18	-0.00	-0.00	-0.00	903.00	200.00	0.00	-0.00	-0.00	-0.00	-0.00	300.00	200.00	0.00	-0.00
19	0.00	0.00	0.00	903.00	200.00	0.00	0.00	-0.00	-0.00	-0.00	300.00	200.00	0.00	-0.00
20	-0.00	-0.00	-0.00	903.00	200.00	0.00	-0.00	-0.00	-0.00	-0.00	300.00	200.00	0.00	-0.00
21	-0.00	-0.00	-0.00	903.00	200.00	0.00	-0.00	-0.00	-0.00	-0.00	300.00	200.00	0.00	-0.00
22	-0.00	-0.00	-0.00	903.00	200.00	0.00	-0.00	-0.00	-0.00	-0.00	300.00	200.00	0.00	-0.00
23	-0.00	-0.00	-0.00	903.00	200.00	0.00	-0.00	-0.00	-0.00	-0.00	300.00	200.00	0.00	-0.00
24	0.00	0.00	0.00	903.00	200.00	0.00	0.00	-0.00	-0.00	-0.00	300.00	200.00	0.00	-0.00
25	-0.00	-0.00	-0.00	903.00	200.00	0.00	-0.00	-0.00	-0.00	-0.00	300.00	200.00	0.00	-0.00
26	-0.00	-0.00	-0.00	903.00	200.00	0.00	-0.00	-0.00	-0.00	-0.00	300.00	200.00	0.00	-0.00
27	-0.00	-0.00	-0.00	903.00	200.00	0.00	-0.00	-0.00	-0.00	-0.00	300.00	200.00	0.00	-0.00
28	0.00	0.00	0.00	903.00	200.00	0.00	0.00	-0.00	-0.00	-0.00	300.00	200.00	0.00	-0.00
29	-0.00	-0.00	-0.00	903.00	200.00	0.00	-0.00	-0.00	-0.00	-0.00	300.00	200.00	0.00	-0.00
30	0.00	0.00	0.00	903.00	200.00	0.00	0.00	-0.00	-0.00	-0.00	300.00	200.00	0.00	-0.00
31	0.00	0.00	0.00	903.00	200.00	0.00	0.00	-0.00	-0.00	-0.00	300.00	200.00	0.00	-0.00
32	-0.00	-0.00	-0.00	903.00	200.00	0.00	-0.00	-0.00	-0.00	-0.00	300.00	200.00	0.00	-0.00
33	-0.00	-0.00	-0.00	903.00	200.00	0.00	-0.00	-0.00	-0.00	-0.00	300.00	200.00	0.00	-0.00
34	-0.00	-0.00	-0.00	903.00	200.00	0.00	-0.00	-0.00	-0.00	-0.00	300.00	200.00	0.00	-0.00
35	-0.00	-0.00	-0.00	903.00	200.00	0.00	-0.00	-0.00	-0.00	-0.00	300.00	200.00	0.00	-0.00
36	-0.00	-0.00	-0.00	903.00	200.00	0.00	-0.00	-0.00	-0.00	-0.00	300.00	200.00	0.00	-0.00
37	-0.00	-0.00	-0.00	903.00	200.00	0.00	-0.00	-0.00	-0.00	-0.00	300.00	200.00	0.00	-0.00
38	-0.00	-0.00	-0.00	903.00	200.00	0.00	-0.00	-0.00	-0.00	-0.00	300.00	200.00	0.00	-0.00
39	-0.00	-0.00	-0.00	903.00	200.00	0.00	-0.00	-0.00	-0.00	-0.00	300.00	200.00	0.00	-0.00
40	-0.00	-0.00	-0.00	903.00	200.00	0.00	-0.00	-0.00	-0.00	-0.00	300.00	200.00	0.00	-0.00
41	-0.00	-0.00	-0.00	903.00	200.00	0.00	-0.00	-0.00	-0.00	-0.00	300.00	200.00	0.00	-0.00
42	-0.00	-0.00	-0.00	903.00	200.00	0.00	-0.00	-0.00	-0.00	-0.00	300.00	200.00	0.00	-0.00
43	-0.00	-0.00	-0.00	903.00	200.00	0.00	-0.00	-0.00	-0.00	-0.00	300.00	200.00	0.00	-0.00
44	0.00	0.00	0.00	903.00	200.00	0.00	0.00	-0.00	-0.00	-0.00	300.00	200.00	0.00	-0.00
45	-0.00	-0.00	-0.00	903.00	200.00	0.00	-0.00	-0.00	-0.00	-0.00	300.00	200.00	0.00	-0.00
46	-0.00	-0.00	-0.00	903.00	200.00	0.00	-0.00	-0.00	-0.00	-0.00	300.00	200.00	0.00	-0.00
47	-0.00	-0.00	-0.00	903.00	200.00	0.00	-0.00	-0.00	-0.00	-0.00	300.00	200.00	0.00	-0.00
48	-0.00	-0.00	-0.00	903.00	200.00	0.00	-0.00	-0.00	-0.00	-0.00	300.00	200.00	0.00	-0.00
49	-0.00	-0.00	-0.00	903.00	200.00	0.00	-0.00	-0.00	-0.00	-0.00	300.00	200.00	0.00	-0.00
50	-0.00	-0.00	-0.00	903.00	200.00	0.00	-0.00	-0.00	-0.00	-0.00	300.00	200.00	0.00	-0.00
51	-0.00	-0.00	-0.00	903.00	200.00	0.00	-0.00	-0.00	-0.00	-0.00	300.00	200.00	0.00	-0.00
52	-0.00	-0.00	-0.00	903.00	200.00	0.00	-0.00	-0.00	-0.00	-0.00	300.00	200.00	0.00	-0.00
53	-0.00	-0.00	-0.00	903.00	200.00	0.00	-0.00	-0.00	-0.00	-0.00	300.00	200.00	0.00	-0.00
54	0.00	0.00	0.00	903.00	200.00	0.00	0.00	-0.00	-0.00	-0.00	300.00	200.00	0.00	-0.00
55	-0.00	-0.00	-0.00	903.00	200.00	0.00	-0.00	-0.00	-0.00	-0.00	300.00	200.00	0.00	-0.00
56	-0.00	-0.00	-0.00	903.00	200.00	0.00	-0.00	-0.00	-0.00	-0.00	300.00	200.00	0.00	-0.00
57	-0.00	-0.00	-0.00	903.00	200.00	0.00	-0.00	-0.00	-0.00	-0.00	300.00	200.00	0.00	-0.00
58	-0.00	-0.00	-0.00	903.00	200.00	0.00	-0.00	-0.00	-0.00	-0.00	300.00	200.00	0.00	-0.00
59	-0.00	-0.00	-0.00	903.00	200.00	0.00	-0.00	-0.00	-0.00	-0.00	300.00	200.00	0.00	-0.00
60	-0.00	-0.00	-0.00	903.00	200.00	0.00	-0.00	-0.00	-0.00	-0.00	300.00	200.00	0.00	-0.00
61	-0.00	-0.00	-0.00	903.00	200.00	0.00	-0.00	-0.00	-0.00	-0.00	300.00	200.00	0.00	-0.00
62	-0.00	-0.00	-0.00	903.00	200.00	0.00	-0.00	-0.00	-0.00	-0.00	300.00	200.00	0.00	-0.00
63	-0.00	-0.00	-0.00	903.00	200.00	0.00	-0.00	-0.00	-0.00	-0.00	300.00	200.00	0.00	-0.00
64	-0.00	-0.00	-0.00	903.00	200.00	0.00	-0.00	-0.00	-0.00	-0.00	300.00	200.00	0.00	-0.00
65	-0.00	-0.00	-0.00	903.00	200.00	0.00	-0.00	-0.00	-0.00	-0.00	300.00	200.00	0.00	-0.00
66	-0.00	-0.00	-0.00	903.00	200.00	0.00	-0.00	-0.00	-0.00	-0.00	300.00	200.00	0.00	-0.00
67	-0.00	-0.00	-0.00	903.00	200.00	0.00	-0.00	-0.00	-0.00	-0.00	300.00	200.00	0.00	-0.00
68	-0.00	-0.00	-0.00	903.00	200.00	0.00	-0.00	-0.00	-0.00	-0.00	300.00	200.00	0.00	-0.00
69	-0.00	-0.00	-0.00	903.00	200.00	0.00	-0.00	-0.00	-0.00	-0.00	300.00	200.00	0.00	-0.00
70	-0.00	-0.00	-0.00	903.00	200.00	0.00	-0.00	-0.00	-0.00	-0.00	300.00	200.00	0.00	-0.00
71	-0.00	-0.00	-0.00	903.00	200.00	0.00	-0.00	-0.00	-0.00	-0.00	300.00	200.00	0.00	-0.00
72	-0.00	-0.00	-0.00	903.00	200.00	0.00	-0.00	-0.00	-0.00	-0.00	300.00	200.00	0.00	-0.00
73	-0.00	-0.00	-0.00	903.00	200.00	0.00	-0.00	-0.00	-0.00	-0.00	300.00	200.00	0.00	-0.00
74	-0.00	-0.00	-0.00	903.00	200.00	0.00	-0.00	-0.00	-0.00	-0.00	300.00	200.00	0.00	-0.00
75	-0.00	-0.00	-0.00	903.00	200.00	0.00	-0.00	-0.00	-0.00	-0.00	300.00	200.00	0.00	-0.00
76	-0.00	-0.00	-0.00	903.00	200.00	0.00	-0.00	-0.00	-0.00	-0.00	300.00	200.00	0.00	-0.00
77	-0.00	-0.00	-0.00	903.00	200.00	0.00	-0.00	-0.00	-0.00	-0.00	300.00	200.00	0.00	-0.00
78	-0.00	-0.00	-0.00	903.00	200.00	0.00	-0.00	-0.00	-0.00	-0.00	300.00	200.00	0.00	-0.00
79	-0.00	-0.00	-0.00	903.00	200.00	0.00	-0.00	-0.00	-0.00	-0.00	300.00	200.00	0.00	-0.00
80	-0.00	-0.00	-0.00	903.00	200.00	0.00	-0.00	-0.00	-0.00	-0.00	300.00	200.00	0.00	-0.00
81	-0.00	-0.00	-0.00	903.00	200.00	0.00	-0.00	-0.00	-0.00	-0.00	300.00	200.00	0.00	-0.00
82	-0.00	-0.00	-0.00	903.00	200.00	0.00	-0.00	-0.00	-0.00	-0.00	300.00	200.00	0.00	-0.00
83	-0.00	-0.00	-0.00	903.00	200.00	0.00	-0.00	-0.00	-0.00	-0.00	300.00	200.00	0.00	-0.00
84	-0.00	-0.00	-0.00	903.00	200.00	0.00	-0.00	-0.00	-0.00	-0.00	300.00	200.00	0.00	-0.00
85	-0.00	-0.00	-0.00	903.00	200.00	0.00	-0.00	-0.00	-0.00	-0.00	300.00	200.00	0.00	-0.00
86	-0.00	-0.00	-0.00	903.00	200.00	0.00	-0.00	-0.00	-0.00	-0.00	300.00	200.00	0.00	-0.00
87	-0.00	-0.00	-0.00	903.00	200.00	0.00	-0.00	-0.00	-0.00	-0.00	300.00	200.00	0.00	-0.00
88	-0.00	-0.00	-0.00	903.00	200.00	0.00	-0.00	-0.00	-0.00	-0.00	300.00	200.00	0.00	-0.00
89	-0.00	-0.00	-0.00	903.00	200.00	0.00	-0.00	-0.00	-0.00	-0.00	300.00	200.00	0.00	-0.00
90	-0.00	-0.00	-0.00	903.00	200.00	0.00	-0.00	-0.00	-0.00	-0.00	300.00	200.00	0.00	-0.00
91	0.00	0.00	0.00	903.00	200.00	0.00	0.00	-0.00	-0.00	-0.00	300.00	200.00	0.00	-0.00
92	-0.00	-0.00	-0.00	903.00	200.00	0.00	-0.00	-0.00	-0.00	-0.00	300.00	200.00	0.00	-0.00
93	-0.00	-0.00	-0.00	903.00	200.00	0.00	-0.00	-0.00	-0.00	-0.00	300.00	200.00	0.00	-0.00
94	-0.00	-0.00	-0.00	903.00	200.00	0.00	-0.00	-0.00	-0.00	-0.00	300.00	200.00	0.00	-0.00
95	-0.00	-0.00	-0.00	903.00	200.00	0.00	-0.00	-0.00	-0.00	-0.00	300.00	200.00	0.00	-0.00
96	-0.00	-0.00	-0.00	903.00	200.00	0.00	-0.00	-0.00	-0.00	-0.00	300.00	200.00	0.00	-0.00
97	-0.00	-0.00	-0.00	903.00	200.00	0.00	-0.00	-0.00	-0.00	-0.00	300.00	200.00	0.00	-0.00
98	-0.00	-0.00	-0.00	903.00	200.00	0.00	-0.00	-0.00	-0.00	-0.00	300.00	200.00	0.00	-0.00
99	-0.00	-0.00	-0.00	903.00	200.00	0.00	-0.00	-0.00	-0.00	-0.00	300.00	200.00	0.00	-0.00
100	-0.00	-0.00	-0.00	903.00	200.00	0.00	-0.00	-0.00	-0.00	-0.00	300.00	200.00	0.00	-0.00
101	0.00	0.00	0.00	903.00	200.00	0.00	0.00	-0.00	-0.00	-0.00	300.00	200.00	0.00	-0.00
102	-0.00	-0.00	-0.00	903.00	200.00	0.00	-0.00	-0.00	-0.00	-0.00	300.00	200.00	0.00	-0.00
103	-0.00	-0.00	-0.00	903.00	200.00	0.00	-0.00	-0.00	-0.00	-0.00	300.00	200.00	0.00	-0.00
104	-0.00	-0.00	-0.00	903.00	200.00	0.00	-0.00	-0.00	-0.00	-0.00	300.00	200.00	0.00	-0.00
105	-0.00	-0.00	-0.00	903.00	200.00	0.00	-0.00	-0.00	-0.00	-0.00	300.00	200.00	0.00	-0.00
106	0.00	0.00	0.00	903.00	200.00	0.00	0.00	-0.00	-0.00	-0.00	300.00	200.00	0.00	-0.00
107	-0.00	-0.00	-0.00	903.00	200.00	0.00	-0.00	-0.00	-0.00	-0.00	300.00	200.00	0.00	-0.00
108	-0.00	-0.00	-0.00	903.00	200.00	0.00	-0.00	-0.00	-0.00	-0.00	300.00	200.00	0.00	-0.00
109	-0.00	-0.00	-0.00	903.00	200.00	0.00	-0.00	-0.00	-0.00	-0.00	300.00	200.00	0.00	-0.00
110	-0.00	-0.00	-0.00	903.00	200.00	0.00	-0.00	-0.00	-0.00	-0.00	300.00	200.00	0.00	-0.00
111	-0.00	-0.00	-0.00	903.00	200.00	0.00	-0.00	-0.00	-0.00	-0.00	300.00	200.00	0.00	-0.00
112	-0.00	-0.00	-0.00	903.00	200.00	0.00	-0.00	-0.00	-0.00	-0.00	300.00	200.00	0.00	-0.00
113	-0.00	-0.00	-0.00	903.00	200.00	0.00	-0.00	-0.00	-0.00	-0.00	300.00	200.00	0.00	-0.00
114	-0.00	-0.00	-0.00	903.00	200.00	0.00	-0.00	-0.00	-0.00	-0.00	300.00	200.00	0.00	-0.00
115	-0.00	-0.00	-0.00	903.00	200.00	0.00	-0.00	-0.00	-0.00	-0.00	300.00	200.00	0.00	-0.00
116	-0.00	-0.00	-0.00	903.00	200.00	0.00	-0.00	-0.00	-0.00	-0.00	300.00	200.00	0.00	-0.00
117	-0.00	-0.00	-0.00	903.00	200.00	0.00	-0.00	-0.00	-0.00	-0.00	300.00	200.00	0.00	-0.00
118	-0.00	-0.00	-0.00	903.00	200.00	0.00	-0.00	-0.00	-0.00	-0.00	300.00	200.00	0.00	-0.00
119	-0.00	-0.00	-0.00	903.00	200.00	0.00	-0.00	-0.00	-0.00	-0.00	300.00	200.00	0.00	-0.00
120	-0.00	-0.00	-0.00	903.00	200.00	0.00	-0.00	-0.00	-0.00	-0.00	300.00	200.00	0.00	-0.00
121	-0.00	-0.00	-0.00	903.00	200.00	0.00	-0.00	-0.00	-0.00	-0.00	300.00	200.00	0.00	-0.00
122	-0.00	-0.00	-0.00	903.00	200.00	0.00	-0.00	-0.00	-0.00	-0.00	300.00	200.00	0.00	-0.00
123	-0.00	-0.00	-0.00	903.00	200.00	0.00	-0.00	-0.00	-0.00	-0.00	300.00	200.00	0.00	-0.00
124	-0.00	-0.00	-0.00	903.00	200.00	0.00	-0.00	-0.00	-0.00	-0.00	300.00	200.00	0.00	-0.00
125	-0.00	-0.00	-0.00	903.00	200.00	0.00	-0.00	-0.00	-0.00	-0.00	300.00	200.00	0.00	-0.00
126	-0.00	-0.00	-0.00	903.00	200.00	0.00	-0.00	-0.00	-0.00	-0.00	300.00	200.00	0.00	-0.00
127	-0.00	-0.00	-0.00	903.00	200.00	0.00	-0.00	-0.00	-0.00	-0.00	300.00	200.00	0.00	-0.00
128	-0.00	-0.00	-0.00	903.00	200.00	0.00	-0.00	-0.00	-0.00	-0.00	300.00	200.00	0.00	-0.00
129	-0.00	-0.00	-0.00	903.00	200.00	0.00	-0.00	-0.00	-0.00	-0.00	300.00	200.00	0.00	-0.00
130	-0.00	-0.00	-0.00	903.00	200.00	0.00	-0.00	-0.00	-0.00	-0.00	300.00	200.00	0.00	-0.00
131	-0.00	-0.00	-0.00	903.00	200.00	0.00	-0.00	-0.00	-0.00	-0.00	300.00	200.00	0.00	-0.00
132	-0.00	-0.00	-0.00	903.00	200.00	0.00	-0.00	-0.00	-0.00	-0.00	300.00	200.00	0.00	-0.00
133	-0.00	-0.00	-0.00	903.00	200.00	0.00	-0.00	-0.00	-0.00	-0.00	300.00	200.00	0.00	-0.00
134	-0.00	-0.00	-0.00	903.00	200.00	0.00	-0.00	-0.00	-0.00	-0.00	300.00	200.00	0.00	-0.00
135	-0.00	-0.00	-0.00	903.00	200.00	0.00	-0.00	-0.00	-0.00	-0.00	300.00	200.00	0.00	-0.00
136	0.00	0.00	0.00	903.00	200.00	0.00	0.00	-0.00	-0.00	-0.00	300.00	200.00	0.00	-0.00
137	-0.00	-0.00	-0.00	903.00	200.00	0.00	-0.00	-0.00	-0.00	-0.00	300.00	200.00	0.00	-0.00
138	0.00	0.00	0.00	903.00	200.00	0.00	0.00	-0.00	-0.00	-0.00	300.00	200.00	0.00	-0.00
139	-0.00	-0.00	-0.00	903.00	200.00	0.00	-0.00	-0.00	-0.00	-0.00	300.00	200.00	0.00	-0.00
140	-0.00	-0.00	-0.00	903.00	200.00	0.00	-0.00	-0.00	-0.00	-0.00	300.00	200.00	0.00	-0.00
141	-0.00	-0.00	-0.00	903.00	200.00	0.00	-0.00	-0.00	-0.00	-0.00	300.00	200.00	0.00	-0.00
142	-0.00	-0.00	-0.00	903.00	200.00	0.00	-0.00	-0.00	-0.00	-0.00	300.00	200.00	0.00	-0.00
143	-0.00	-0.00	-0.00	903.00	200.00	0.00	-0.00	-0.00	-0.00	-0.00	300.00	200.00	0.00	-0.00
144	-0.00	-0.00	-0.00	903.00	200.00	0.00	-0.00	-0.00	-0.00	-0.00	300.00	200.00	0.00	-0.00
145	-0.00	-0.00	-0.00	903.00	200.00	0.00	-0.00	-0.00	-0.00	-0.00	300.00	200.00	0.00	-0.00
146	-0.00	-0.00	-0.00	903.00	200.00	0.00	-0.00	-0.00	-0.00	-0.00	300.00	200.00	0.00	-0.00
147	-0.00	-0.00	-0.00	903.00	200.00	0.00	-0.00	-0.00	-0.00	-0.00	300.00	200.00	0.00	-0.00
148	-0.00	-0.00	-0.00	903.00	200.00	0.00	-0.00	-0.00	-0.00	-0.00	300.00	200.00	0.00	-0.00
149	0.00	0.00	0.00	903.00	200.00	0.00	0.00	-0.00	-0.00	-0.00	300.00	200.00	0.00	-0.00
150	0.00	0.00	0.00	903.00	200.00	0.00	0.00	-0.00	-0.00	-0.00	300.00	200.00	0.00	-0.00
151	0.00	0.00	0.00	903.00	200.00	0.00	0.00	-0.00	-0.00	-0.00	300.00	200.00	0.00	-0.00
152	-0.00	-0.00	-0.00	903.00	200.00	0.00	-0.00	-0.00	-0.00	-0.00	300.00	200.00	0.00	-0.00
153	0.00	0.00	0.00	903.00	200.00	0.00	0.00	-0.00	-0.00	-0.00	300.00	200.00	0.00	-0.00
154	-0.00	-0.00	-0.00	903.00	200.00	0.00	-0.00	-0.00	-0.00	-0.00	300.00	200.00	0.00	-0.00
155	-0.00	-0.00	-0.00	903.00	200.00	0.00	-0.00	-0.00	-0.00	-0.00	300.00	200.00	0.00	-0.00
156	-0.00	-0.00	-0.00	903.00	200.00	0.00	-0.00	-0.00	-0.00	-0.00	300.00	200.00	0.00	-0.00
157	-0.00	-0.00	-0.00	903.00	200.00	0.00	-0.00	-0.00	-0.00	-0.00	300.00	200.00	0.00	-0.00
158	-0.00	-0.00	-0.00	903.00	200.00	0.00	-0.00	-0.00	-0.00	-0.00	300.00	200.00	0.00	-0.00
159	-0.00	-0.00	-0.00	903.00	200.00	0.00	-0.00	-0.00	-0.00	-0.00	300.00	200.00	0.00	-0.00
160	-0.00	-0.00	-0.00	903.00	200.00	0.00	-0.00	-0.00	-0.00	-0.00	300.00	200.00	0.00	-0.00
161	-0.00	-0.00	-0.00	903.00	200.00	0.00	-0.00	-0.00	-0.00	-0.00	300.00	200.00	0.00	-0.00
162	-0.00	-0.00	-0.00	903.00	200.00	0.00	-0.00	-0.00	-0.00	-0.00	300.00	200.00	0.00	-0.00
163	-0.00	-0.00	-0.00	903.00	200.00	0.00	-0.00	-0.00	-0.00	-0.00	300.00	200.00	0.00	-0.00
164	-0.00	-0.00	-0.00	903.00	200.00	0.00	-0.00	-0.00	-0.00	-0.00	300.00	200.00	0.00	-0.00
165	-0.00	-0.00	-0.00	903.00	200.00	0.00	-0.00	-0.00	-0.00	-0.00	300.00	200.00	0.00	-0.00
166	-0.00	-0.00	-0.00	903.00	200.00	0.00	-0.00	-0.00	-0.00	-0.00	300.00	200.00	0.00	-0.00
167	-0.00	-0.00	-0.00	903.00	200.00	0.00	-0.00	-0.00	-0.00	-0.00	300.00	200.00	0.00	-0.00
168	-0.00	-0.00	-0.00	903.00	200.00	0.00	-0.00	-0.00	-0.00	-0.00	300.00	200.00	0.00	-0.00
169	-0.00	-0.00	-0.00	903.00	200.00	0.00	-0.00	-0.00	-0.00	-0.00	300.00	200.00	0.00	-0.00
170	-0.00	-0.00	-0.00	903.00	200.00	0.00	-0.00	-0.00	-0.00	-0.00	300.00	200.00	0.00	-0.00
171	-0.00	-0.00	-0.00	903.00	200.00	0.00	-0.00	-0.00	-0.00	-0.00	300.00	200.00	0.00	-0.00
172	0.00	0.00	0.00	903.00	200.00	0.00	0.00	-0.00	-0.00	-0.00	300.00	200.00	0.00	-0.00
173	-0.00	-0.00	-0.00	903.00	200.00	0.00	-0.00	-0.00	-0.00	-0.00	300.00	200.00	0.00	-0.00
174	-0.00	-0.00	-0.00	903.00	200.00	0.00	-0.00	-0.00	-0.00	-0.00	300.00	200.00	0.00	-0.00
175	-0.00	-0.00	-0.00	903.00	200.00	0.00	-0.00	-0.00	-0.00	-0.00	300.00	200.00	0.00	-0.00
176	-0.00	-0.00	-0.00	903.00	200.00	0.00	-0.00	-0.00	-0.00	-0.00	300.00	200.00	0.00	-0.00
177	-0.00	-0.00	-0.00	903.00	200.00	0.00	-0.00	-0.00	-0.00	-0.00	300.00	200.00	0.00	-0.00
178	-0.00	-0.00	-0.00	903.00	200.00	0.00	-0.00	-0.00	-0.00	-0.00	300.00	200.00	0.00	-0.00
179	0.00	0.00	0.00	903.00	200.00	0.00	0.00	-0.00	-0.00	-0.00	300.00	200.00	0.00	-0.00
180	0.00	0.00	0.00	903.00	200.00	0.00	0.00	-0.00	-0.00	-0.00	300.00	200.00	0.00	-0.00
181	-0.00	-0.00	-0.00	903.00	200.00	0.00	-0.00	-0.00	-0.00	-0.00	300.00	200.00	0.00	-0.00
182	0.00	0.00	0.00	903.00	200.00	0.00	0.00	-0.00	-0.00	-0.00	300.00	200.00	0.00	-0.00
183	0.00	0.00	0.00	903.00	200.00	0.00	0.00	-0.00	-0.00	-0.00	300.00	200.00	0.00	-0.00
184	-0.00	-0.00	-0.00	903.00	200.00	0.00	-0.00	-0.00	-0.00	-0.00	300.00	200.00	0.00	-0.00
185	-0.00	-0.00	-0.00	903.00	200.00	0.00	-0.00	-0.00	-0.00	-0.00	300.00	200.00	0.00	-0.00
186	-0.00	-0.00	-0.00	903.00	200.00	0.00	-0.00	-0.00	-0.00	-0.00	300.00	200.00	0.00	-0.00
187	-0.00	-0.00	-0.00	903.00	200.00	0.00	-0.00	-0.00	-0.00	-0.00	300.00	200.00	0.00	-0.00
188	-0.00	-0.00	-0.00	903.00	200.00	0.00	-0.00	-0.00	-0.00	-0.00	300.00	200.00	0.00	-0.00
189	0.00	0.00	0.00	903.00	200.00	0.00	0.00	-0.00	-0.00	-0.00	300.00	200.00	0.00	-0.00
190	-0.00	-0.00	-0.00	903.00	200.00	0.00	-0.00	-0.00	-0.00	-0.00	300.00	200.00	0.00	-0.00
191	0.00	0.00	0.00	903.00	200.00	0.00	0.00	-0.00	-0.00	-0.00	300.00	200.00	0.00	-0.00
192	-0.00	-0.00	-0.00	903.00	200.00	0.00	-0.00	-0.00	-0.00	-0.00	300.00	200.00	0.00	-0.00
193	-0.00	-0.00	-0.00	903.00	200.00	0.00	-0.00	-0.00	-0.00	-0.00	300.00	200.00	0.00	-0.00
194	-0.00	-0.00	-0.00	903.00	200.00	0.00	-0.00	-0.00	-0.00	-0.00	300.00	200.00	0.00	-0.00
195	-0.00	-0.00	-0.00	903.00	200.00	0.00	-0.00	-0.00	-0.00	-0.00	300.00	200.00	0.00	-0.00
196	-0.00	-0.00	-0.00	903.00	200.00	0.00	-0.00	-0.00	-0.00	-0.00	300.00	200.00	0.00	-0.00
197	-0.00	-0.00	-0.00	903.00	200.00	0.00	-0.00	-0.00	-0.00	-0.00	300.00	200.00	0.00	-0.00
198	-0.00	-0.00	-0.00	903.00	200.00	0.00	-0.00	-0.00	-0.00	-0.00	300.00	200.00	0.00	-0.00
199	-0.00	-0.00	-0.00	903.00	200.00	0.00	-0.00	-0.00	-0.00	-0.00	300.00	200.00	0.00	-0.00
200	-0.00	-0.00	-0.00	903.00	200.00	0.00	-0.00	-0.00	-0.00	-0.00	300.00	200.00	0.00	-0.00
201	-0.00	-0.00	-0.00	903.00	200.00	0.00	-0.00	-0.00	-0.00	-0.00	300.00	200.00	0.00	-0.00
202	-0.00	-0.00	-0.00	903.00	200.00	0.00	-0.00	-0.00	-0.00	-0.00	300.00	200.00	0.00	-0.00
203	-0.00	-0.00	-0.00	903.00	200.00	0.00	-0.00	-0.00	-0.00	-0.00	300.00	200.00	0.00	-0.00
204	-0.00	-0.00	-0.00	903.00	200.00	0.00	-0.00	-0.00	-0.00	-0.00	300.00	200.00	0.00	-0.00
205	-0.00	-0.00	-0.00	903.00	200.00	0.00	-0.00	-0.00	-0.00	-0.00	300.00	200.00	0.00	-0.00
206	-0.00	-0.00	-0.00	903.00	200.00	0.00	-0.00	-0.00	-0.00	-0.00	300.00	200.00	0.00	-0.00
207	0.00	0.00	0.00	903.00	200.00	0.00	0.00	-0.00	-0.00	-0.00	300.00	200.00	0.00	-0.00
208	-0.00	-0.00	-0.00	903.00	200.00	0.00	-0.00	-0.00	-0.00	-0.00	300.00	200.00	0.00	-0.00
209	-0.00	-0.00	-0.00	903.00	200.00	0.00	-0.00	-0.00	-0.00	-0.00	300.00	200.00	0.00	-0.00
210	0.00	0.00	0.00	903.00	200.00	0.00	0.00	-0.00	-0.00	-0.00	300.00	200.00	0.00	-0.00
211	-0.00	-0.00	-0.00	903.00	200.00	0.00	-0.00	-0.00	-0.00	-0.00	300.00	200.00	0.00	-0.00
212	0.00	0.00	0.00	903.00	200.00	0.00	0.00	-0.00	-0.00	-0.00	300.00	200.00	0.00	-0.00
213	-0.00	-0.00	-0.00	903.00	200.00	0.00	-0.00	-0.00	-0.00	-0.00	300.00	200.00	0.00	-0.00
214	0.00	0.00	0.00	903.00	200.00	0.00	0.00	-0.00	-0.00	-0.00	300.00	200.00	0.00	-0.00
215	-0.00	-0.00	-0.00	903.00	200.00	0.00	-0.00	-0.00	-0.00	-0.00	300.00	200.00	0.00	-0.00
216	-0.00	-0.00	-0.00	903.00	200.00	0.00	-0.00	-0.00	-0.00	-0.00	300.00	200.00	0.00	-0.00
217	0.00	0.00	0.00	903.00	200.00	0.00	0.00	-0.00	-0.00	-0.00	300.00	200.00	0.00	-0.00
218	-0.00	-0.00	-0.00	903.00	200.00	0.00	-0.00	-0.00	-0.00	-0.00	300.00	200.00	0.00	-0.00
219	-0.00	-0.00	-0.00	903.00	200.00	0.00	-0.00	-0.00	-0.00	-0.00	300.00	200.00	0.00	-0.00
220	-0.00	-0.00	-0.00	903.00	200.00	0.00	-0.00	-0.00	-0.00	-0.00	300.00	200.00	0.00	-0.00
221	-0.00	-0.00	-0.00	903.00	200.00	0.00	-0.00	-0.00	-0.00	-0.00	300.00	200.00	0.00	-0.00
222	-0.00	-0.00	-0.00	903.00	200.00	0.00	-0.00	-0.00	-0.00	-0.00	300.00	200.00	0.00	-0.00
223	-0.00	-0.00	-0.00	903.00	200.00	0.00	-0.00	-0.00	-0.00	-0.00	300.00	200.00	0.00	-0.00
224	-0.00	-0.00	-0.00	903.00	200.00	0.00	-0.00	-0.00	-0.00	-0.00	300.00	200.00	0.00	-0.00
225	-0.00	-0.00	-0.00	903.00	200.00	0.00	-0.00	-0.00	-0.00	-0.00	300.00	200.00	0.00	-0.00
226	-0.00	-0.00	-0.00	903.00	200.00	0.00	-0.00	-0.00	-0.00	-0.00	300.00	200.00	0.00	-0.00
227	-0.00	-0.00	-0.00	903.00	200.00	0.00	-0.00	-0.00	-0.00	-0.00	300.00	200.00	0.00	-0.00
228	0.00	0.00	0.00	903.00	200.00	0.00	0.00	-0.00	-0.00	-0.00	300.00	200.00	0.00	-0.00
229	0.00	0.00	0.00	903.00	200.00	0.00	0.00	-0.00	-0.00	-0.00	300.00	200.00	0.00	-0.00
230	-0.00	-0.00	-0.00	903.00	200.00	0.00	-0.00	-0.00	-0.00	-0.00	300.00	200.00	0.00	-0.00
231	-0.00	-0.00	-0.00	903.00	200.00	0.00	-0.00	-0.00	-0.00	-0.00	300.00	200.00	0.00	-0.00
232	0.00	0.00	0.00	903.00	200.00	0.00	0.00	-0.00	-0.00	-0.00	300.00	200.00	0.00	-0.00
233	-0.00	-0.00	-0.00	903.00	200.00	0.00	-0.00	-0.00	-0.00	-0.00	300.00	200.00	0.00	-0.00
234	-0.00	-0.00	-0.00	903.00	200.00	0.00	-0.00	-0.00	-0.00	-0.00	300.00	200.00	0.00	-0.00
235	-0.00	-0.00	-0.00	903.00	200.00	0.00	-0.00	-0.00	-0.00	-0.00	300.00	200.00	0.00	-0.00
236	0.00	0.00	0.00	903.00	200.00	0.00	0.00	-0.00	-0.00	-0.00	300.00	200.00	0.00	-0.00
237	-0.00	-0.00	-0.00	903.00	200.00	0.00	-0.00	-0.00	-0.00	-0.00	300.00	200.00	0.00	-0.00
238	0.00	0.00	0.00	903.00	200.00	0.00	0.00	-0.00	-0.00	-0.00	300.00	200.00	0.00	-0.00
239	-0.00	-0.00	-0.00	903.00	200.00	0.00	-0.00	-0.00	-0.00	-0.00	300.00	200.00	0.00	-0.00
240	-0.00	-0.00	-0.00	903.00	200.00	0.00	-0.00	-0.00	-0.00	-0.00	300.00	200.00	0.00	-0.00
241	-0.00	-0.00	-0.00	903.00	200.00	0.00	-0.00	-0.00	-0.00	-0.00	300.00	200.00	0.00	-0.00
242	-0.00	-0.00	-0.00	903.00	200.00	0.00	-0.00	-0.00	-0.00	-0.00	300.00	200.00	0.00	-0.00
243	-0.00	-0.00	-0.00	903.00	200.00	0.00	-0.00	-0.00	-0.00	-0.00	300.00	200.00	0.00	-0.00
244	-0.00	-0.00	-0.00	903.00	200.00	0.00	-0.00	-0.00	-0.00	-0.00	300.00	200.00	0.00	-0.00
245	-0.00	-0.00	-0.00	903.00	200.00	0.00	-0.00	-0.00	-0.00	-0.00	300.00	200.00	0.00	-0.00
246	-0.00	-0.00	-0.00	903.00	200.00	0.00	-0.00	-0.00	-0.00	-0.00	300.00	200.00	0.00	-0.00
247	-0.00	-0.00	-0.00	903.00	200.00	0.00	-0.00	-0.00	-0.00	-0.00	300.00	200.00	0.00	-0.00
248	-0.00	-0.00	-0.00	903.00	200.00	0.00	-0.00	-0.00	-0.00	-0.00	300.00	200.00	0.00	-0.00
249	0.00	0.00	0.00	903.00	200.00	0.00	0.00	-0.00	-0.00	-0.00	300.00	200.00	0.00	-0.00
250	0.00	0.00	0.00	903.00	200.00	0.00	0.00	-0.00	-0.00	-0.00	300.00	200.00	0.00	-0.00
251	-0.00	-0.00	-0.00	903.00	200.00	0.00	-0.00	-0.00	-0.00	-0.00	300.00	200.00	0.00	-0.00
252	-0.00	-0.00	-0.00	903.00	200.00	0.00	-0.00	-0.00	-0.00	-0.00	300.00	200.00	0.00	-0.00
253	-0.00	-0.00	-0.00	903.00	200.00	0.00	-0.00	-0.00	-0.00	-0.00	300.00	200.00	0.00	-0.00
254	-0.00	-0.00	-0.00	903.00	200.00	0.00	-0.00	-0.00	-0.00	-0.00	300.00	200.00	0.00	-0.00
255	0.00	0.00	0.00	903.00	200.00	0.00	0.00	-0.00	-0.00	-0.00	300.00	200.00	0.00	-0.00
256	0.00	0.00	0.00	903.00	200.00	0.00	0.00	-0.00	-0.00	-0.00	300.00	200.00	0.00	-0.00
257	0.00	0.00	0.00	903.00	200.00	0.00	0.00	-0.00	-0.00	-0.00	300.00	200.00	0.00	-0.00
258	0.00	0.00	0.00	903.00	200.00	0.00	0.00	-0.00	-0.00	-0.00	300.00	200.00	0.00	-0.00
259	-0.00	-0.00	-0.00	903.00	200.00	0.00	-0.00	-0.00	-0.00	-0.00	300.00	200.00	0.00	-0.00
260	-0.00	-0.00	-0.00	903.00	200.00	0.00	-0.00	-0.00	-0.00	-0.00	300.00	200.00	0.00	-0.00
261	-0.00	-0.00	-0.00	903.00	200.00	0.00	-0.00	-0.00	-0.00	-0.00	300.00	200.00	0.00	-0.00
262	-0.00	-0.00	-0.00	903.00	200.00	0.00	-0.00	-0.00	-0.00	-0.00	300.00	200.00	0.00	-0.00
263	-0.00	-0.00	-0.00	903.00	200.00	0.00	-0.00	-0.00	-0.00	-0.00	300.00	200.00	0.00	-0.00
264	-0.00	-0.00	-0.00	903.00	200.00	0.00	-0.00	-0.00	-0.00	-0.00	300.00	200.00	0.00	-0.00
265	-0.00	-0.00	-0.00	903.00	200.00	0.00	-0.00	-0.00	-0.00	-0.00	300.00	200.00	0.00	-0.00
266	0.00	0.00	0.00	903.00	200.00	0.00	0.00	-0.00	-0.00	-0.00	300.00	200.00	0.00	-0.00
267	0.00	0.00	0.00	903.00	200.00	0.00	0.00	-0.00	-0.00	-0.00	300.00	200.00	0.00	-0.00
268	-0.00	-0.00	-0.00	903.00	200.00	0.00	-0.00	-0.00	-0.00	-0.00	300.00	200.00	0.00	-0.00
269	0.00	0.00	0.00	903.00	200.00	0.00	0.00	-0.00	-0.00	-0.00	300.00	200.00	0.00	-0.00
270	-0.00	-0.00	-0.00	903.00	200.00	0.00	-0.00	-0.00	-0.00	-0.00	300.00	200.00	0.00	-0.00
271	-0.00	-0.00	-0.00	903.00	200.00	0.00	-0.00	-0.00	-0.00	-0.00	300.00	200.00	0.00	-0.00
272	0.00	0.00	0.00	903.00	200.00	0.00	0.00	-0.00	-0.00	-0.00	300.00	200.00	0.00	-0.00
273	-0.00	-0.00	-0.00	903.00	200.00	0.00	-0.00	-0.00	-0.00	-0.00	300.00	200.00	0.00	-0.00
274	0.00	0.00	0.00	903.00	200.00	0.00	0.00	-0.00	-0.00	-0.00	300.00	200.00	0.00	-0.00
275	-0.00	-0.00	-0.00	903.00	200.00	0.00	-0.00	-0.00	-0.00	-0.00	300.00	200.00	0.00	-0.00
276	0.00	0.00	0.00	903.00	200.00	0.00	0.00	-0.00	-0.00	-0.00	300.00	200.00	0.00	-0.00
277	0.00	0.00	0.00	903.00	200.00	0.00	0.00	-0.00	-0.00	-0.00	300.00	200.00	0.00	-0.00
278	-0.00	-0.00	-0.00	903.00	200.00	0.00	-0.00	-0.00	-0.00	-0.00	300.00	200.00	0.00	-0.00
279	0.00	0.00	0.00	903.00	200.00	0.00	0.00	-0.00	-0.00	-0.00	300.00	200.00	0.00	-0.00
280	-0.00	-0.00	-0.00	903.00	200.00	0.00	-0.00	-0.00	-0.00	-0.00	300.00	200.00	0.00	-0.00
281	-0.00	-0.00	-0.00	903.00	200.00	0.00	-0.00	-0.00	-0.00	-0.00	300.00	200.00	0.00	-0.00
282	-0.00	-0.00	-0.00	903.00	200.00	0.00	-0.00	-0.00	-0.00	-0.00	300.00	200.00	0.00	-0.00
283	-0.00	-0.00	-0.00	903.00	200.00	0.00	-0.00	-0.00	-0.00	-0.00	300.00	200.00	0.00	-0.00
284	-0.00	-0.00	-0.00	903.00	200.00	0.00	-0.00	-0.00	-0.00	-0.00	300.00	200.00	0.00	-0.00
285	0.00	0.00	0.00	903.00	200.00	0.00	0.00	-0.00	-0.00	-0.00	300.00	200.00	0.00	-0.00
286	-0.00	-0.00	-0.00	903.00	200.00	0.00	-0.00	-0.00	-0.00	-0.00	300.00	200.00	0.00	-0.00
287	-0.00	-0.00	-0.00	903.00	200.00	0.00	-0.00	-0.00	-0.00	-0.00	300.00	200.00	0.00	-0.00
288	0.00	0.00	0.00	903.00	200.00	0.00	0.00	-0.00	-0.00	-0.00	300.00	200.00	0.00	-0.00
289	0.00	0.00	0.00	903.00	200.00	0.00	0.00	-0.00	-0.00	-0.00	300.00	200.00	0.00	-0.00
290	-0.00	-0.00	-0.00	903.00	200.00	0.00	-0.00	-0.00	-0.00	-0.00	300.00	200.00	0.00	-0.00
291	0.00	0.00	0.00	903.00	200.00	0.00	0.00	-0.00	-0.00	-0.00	300.00	200.00	0.00	-0.00
292	-0.00	-0.00	-0.00	903.00	200.00	0.00	-0.00	-0.00	-0.00	-0.00	300.00	200.00	0.00	-0.00
293	-0.00	-0.00	-0.00	903.00	200.00	0.00	-0.00	-0.00	-0.00	-0.00	300.00	200.00	0.00	-0.00
294	-0.00	-0.00	-0.00	903.00	200.00	0.00	-0.00	-0.00	-0.00	-0.00	300.00	200.00	0.00	-0.00
295	-0.00	-0.00	-0.00	903.00	200.00	0.00	-0.00	-0.00	-0.00	-0.00	300.00	200.00	0.00	-0.00
296	-0.00	-0.00	-0.00	903.00	200.00	0.00	-0.00	-0.00	-0.00	-0.00	300.00	200.00	0.00	-0.00
297	-0.00	-0.00	-0.00	903.00	200.00	0.00	-0.00	-0.00	-0.00	-0.00	300.00	200.00	0.00	-0.00
298	-0.00	-0.00	-0.00	903.00	200.00	0.00	-0.00	-0.00	-0.00	-0.00	300.00	200.00	0.00	-0.00
299	-0.00	-0.00	-0.00	903.00	200.00	0.00	-0.00	-0.00	-0.00	-0.00	300.00	200.00	0.00	-0.00
300	-0.00	-0.00	-0.00	903.00	200.00	0.00	-0.00	-0.00	-0.00	-0.00	300.00	200.00	0.00	-0.00
301	-0.00	-0.00	-0.00	903.00	200.00	0.00	-0.00	-0.00	-0.00	-0.00	300.00	200.00	0.00	-0.00
302	-0.00	-0.00	-0.00	903.00	200.00	0.00	-0.00	-0.00	-0.00	-0.00	300.00	200.00	0.00	-0.00
303	-0.00	-0.00	-0.00	903.00	200.00	0.00	-0.00	-0.00	-0.00	-0.00	300.00	200.00	0.00	-0.00
304	-0.00	-0.00	-0.00	903.00	200.00	0.00	-0.00	-0.00	-0.00	-0.00	300.00	200.00	0.00	-0.00
305	-0.00	-0.00	-0.00	903.00	200.00	0.00	-0.00	-0.00	-0.00	-0.00	300.00	200.00	0.00	-0.00
306	-0.00	-0.00	-0.00	903.00	200.00	0.00	-0.00	-0.00	-0.00	-0.00	300.00	200.00	0.00	-0.00
307	-0.00	-0.00	-0.00	903.00	200.00	0.00	-0.00	-0.00	-0.00	-0.00	300.00	200.00	0.00	-0.00
308	-0.00	-0.00	-0.00	903.00	200.00	0.00	-0.00	-0.00	-0.00	-0.00	300.00	200.00	0.00	-0.00
309	-0.00	-0.00	-0.00	903.00	200.00	0.00	-0.00	-0.00	-0.00	-0.00	300.00	200.00	0.00	-0.00
310	-0.00	-0.00	-0.00	903.00	200.00	0.00	-0.00	-0.00	-0.00	-0.00	300.00	200.00	0.00	-0.00
311	-0.00	-0.00	-0.00	903.00	200.00	0.00	-0.00	-0.00	-0.00	-0.00	300.00	200.00	0.00	-0.00
312	-0.00	-0.00	-0.00	903.00	200.00	0.00	-0.00	-0.00	-0.00	-0.00	300.00	200.00	0.00	-0.00
313	-0.00	-0.00	-0.00	903.00	200.00	0.00	-0.00	-0.00	-0.00	-0.00	300.00	200.00	0.00	-0.00
314	-0.00	-0.00	-0.00	903.00	200.00	0.00	-0.00	-0.00	-0.00	-0.00	300.00	200.00	0.00	-0.00
315	-0.00	-0.00	-0.00	903.00	200.00	0.00	-0.00	-0.00	-0.00	-0.00	300.00	200.00	0.00	-0.00
316	-0.00	-0.00	-0.00	903.00	200.00	0.00	-0.00	-0.00	-0.00	-0.00	300.00	200.00	0.00	-0.00
317	-0.00	-0.00	-0.00	903.00	200.00	0.00	-0.00	-0.00	-0.00	-0.00	300.00	200.00	0.00	-0.00
318	-0.00	-0.00	-0.00	903.00	200.00	0.00	-0.00	-0.00	-0.00	-0.00	300.00	200.00	0.00	-0.00
319	-0.00	-0.00	-0.00	903.00	200.00	0.00	-0.00	-0.00	-0.00	-0.00	300.00	200.00	0.00	-0.00
320	-0.00	-0.00	-0.00	903.00	200.00	0.00	-0.00	-0.00	-0.00	-0.00	300.00	200.00	0.00	-0.00
321	-0.00	-0.00	-0.00	903.00	200.00	0.00	-0.00	-0.00	-0.00	-0.00	300.00	200.00	0.00	-0.00
322	-0.00	-0.00	-0.00	903.00	200.00	0.00	-0.00	-0.00	-0.00	-0.00	300.00	200.00	0.00	-0.00
323	-0.00	-0.00	-0.00	903.00	200.00	0.00	-0.00	-0.00	-0.00	-0.00	300.00	200.00	0.00	-0.00
324	-0.00	-0.00	-0.00	903.00	200.00	0.00	-0.00	-0.00	-0.00	-0.00	300.00	200.00	0.00	-0.00
325	-0.00	-0.00	-0.00	903.00	200.00	0.00	-0.00	-0.00	-0.00	-0.00	300.00	200.00	0.00	-0.00
326	-0.00	-0.00	-0.00	903.00	200.00	0.00	-0.00	-0.00	-0.00	-0.00	300.00	200.00	0.00	-0.00
327	-0.00	-0.00	-0.00	903.00	200.00	0.00	-0.00	-0.00	-0.00	-0.00	300.00	200.00	0.00	-0.00
328	-0.00	-0.00	-0.00	903.00	200.00	0.00	-0.00	-0.00	-0.00	-0.00	300.00	200.00	0.00	-0.00
329	-0.00	-0.00	-0.00	903.00	200.00	0.00	-0.00	-0.00	-0.00	-0.00	300.00	200.00	0.00	-0.00
330	-0.00	-0.00	-0.00	903.00	200.00	0.00	-0.00	-0.00	-0.00	-0.00	300.00	200.00	0.00	-0.00
331	-0.00	-0.00	-0.00	903.00	200.00	0.00	-0.00	-0.00	-0.00	-0.00	300.00	200.00	0.00	-0.00
332	-0.00	-0.00	-0.00	903.00	200.00	0.00	-0.00	-0.00	-0.00	-0.00	300.00	200.00	0.00	-0.00
333	0.00	0.00	0.00	903.00	200.00	0.00	0.00	-0.00	-0.00	-0.00	300.00	200.00	0.00	-0.00
334	-0.00	-0.00	-0.00	903.00	200.00	0.00	-0.00	-0.00	-0.00	-0.00	300.00	200.00	0.00	-0.00
335	-0.00	-0.00	-0.00	903.00	200.00	0.00	-0.00	-0.00	-0.00	-0.00	300.00	200.00	0.00	-0.00
336	-0.00	-0.00	-0.00	903.00	200.00	0.00	-0.00	-0.00	-0.00	-0.00	300.00	200.00	0.00	-0.00
337	-0.00	-0.00	-0.00	903.00	200.00	0.00	-0.00	-0.00	-0.00	-0.00	300.00	200.00	0.00	-0.00
338	0.00	0.00	0.00	903.00	200.00	0.00	0.00	-0.00	-0.00	-0.00	300.00	200.00	0.00	-0.00
339	-0.00	-0.00	-0.00	903.00	200.00	0.00	-0.00	-0.00	-0.00	-0.00	300.00	200.00	0.00	-0.00
340	-0.00	-0.00	-0.00	903.00	200.00	0.00	-0.00	-0.00	-0.00	-0.00	300.00	200.00	0.00	-0.00
341	-0.00	-0.00	-0.00	903.00	200.00	0.00	-0.00	-0.00	-0.00	-0.00	300.00	200.00	0.00	-0.00
342	-0.00	-0.00	-0.00	903.00	200.00	0.00	-0.00	-0.00	-0.00	-0.00	300.00	200.00	0.00	-0.00
343	-0.00	-0.00	-0.00	903.00	200.00	0.00	-0.00	-0.00	-0.00	-0.00	300.00	200.00	0.00	-0.00
344	-0.00	-0.00	-0.00	903.00	200.00	0.00	-0.00	-0.00	-0.00	-0.00	300.00	200.00	0.00	-0.00
345	-0.00	-0.00	-0.00	903.00	200.00	0.00	-0.00	-0.00	-0.00	-0.00	300.00	200.00	0.00	-0.00
346	-0.00	-0.00	-0.00	903.00	200.00	0.00	-0.00	-0.00	-0.00	-0.00	300.00	200.00	0.00	-0.00
347	-0.00	-0.00	-0.00	903.00	200.00	0.00	-0.00	-0.00	-0.00	-0.00	300.00	200.00	0.00	-0.00
348	0.00	0.00	0.00	903.00	200.00	0.00	0.00	-0.00	-0.00	-0.00	300.00	200.00	0.00	-0.00
349	0.00	0.00	0.00	903.00	200.00	0.00	0.00	-0.00	-0.00	-0.00	300.00	200.00	0.00	-0.00
350	-0.00	-0.00	-0.00	903.00	200.00	0.00	-0.00	-0.00	-0.00	-0.00	300.00	200.00	0.00	-0.00
351	-0.00	-0.00	-0.00	903.00	200.00	0.00	-0.00	-0.00	-0.00	-0.00	300.00	200.00	0.00	-0.00
352	-0.00	-0.00	-0.00	903.00	200.00	0.00	-0.00	-0.00	-0.00	-0.00	300.00	200.00	0.00	-0.00
353	-0.00	-0.00	-0.00	903.00	200.00	0.00	-0.00	-0.00	-0.00	-0.00	300.00	200.00	0.00	-0.00
354	-0.00	-0.00	-0.00	903.00	200.00	0.00	-0.00	-0.00	-0.00	-0.00	300.00	200.00	0.00	-0.00
355	-0.00	-0.00	-0.00	903.00	200.00	0.00	-0.00	-0.00	-0.00	-0.00	300.00	200.00	0.00	-0.00
356	-0.00	-0.00	-0.00	903.00	200.00	0.00	-0.00	-0.00	-0.00	-0.00	300.00	200.00	0.00	-0.00
357	-0.00	-0.00	-0.00	903.00	200.00	0.00	-0.00	-0.00	-0.00	-0.00	300.00	200.00	0.00	-0.00
358	-0.00	-0.00	-0.00	903.00	200.00	0.00	-0.00	-0.00	-0.00	-0.00	300.00	200.00	0.00	-0.00
359	-0.00	-0.00	-0.00	903.00	200.00	0.00	-0.00	-0.00	-0.00	-0.00	300.00	200.00	0.00	-0.00
360	-0.00	-0.00	-0.00	903.00	200.00	0.00	-0.00	-0.00	-0.00	-0.00	300.00	200.00	0.00	-0.00
361	-0.00	-0.00	-0.00	903.00	200.00	0.00	-0.00	-0.00	-0.00	-0.00	300.00	200.00	0.00	-0.00
362	-0.00	-0.00	-0.00	903.00	200.00	0.00	-0.00	-0.00	-0.00	-0.00	300.00	200.00	0.00	-0.00
363	-0.00	-0.00	-0.00	903.00	200.00	0.00	-0.00	-0.00	-0.00	-0.00	300.00	200.00	0.00	-0.00
364	-0.00	-0.00	-0.00	903.00	200.00	0.00	-0.00	-0.00	-0.00	-0.00	300.00	200.00	0.00	-0.00
365	-0.00	-0.00	-0.00	903.00	200.00	0.00	-0.00	-0.00	-0.00	-0.00	300.00	200.00	0.00	-0.00
366	-0.00	-0.00	-0.00	903.00	200.00	0.00	-0.00	-0.00	-0.00	-0.00	300.00	200.00	0.00	-0.00
367	-0.00	-0.00	-0.00	903.00	200.00	0.00	-0.00	-0.00	-0.00	-0.00	300.00	200.00	0.00	-0.00
368	-0.00	-0.00	-0.00	903.00	200.00	0.00	-0.00	-0.00	-0.00	-0.00	300.00	200.00	0.00	-0.00
369	-0.00	-0.00	-0.00	903.00	200.00	0.00	-0.00	-0.00	-0.00	-0.00	300.00	200.00	0.00	-0.00
370	-0.00	-0.00	-0.00	903.00	200.00	0.00	-0.00	-0.00	-0.00	-0.00	300.00	200.00	0.00	-0.00
371	-0.00	-0.00	-0.00	903.00	200.00	0.00	-0.00	-0.00	-0.00	-0.00	300.00	200.00	0.00	-0.00
372	-0.00	-0.00	-0.00	903.00	200.00	0.00	-0.00	-0.00	-0.00	-0.00	300.00	200.00	0.00	-0.00
373	-0.00	-0.00	-0.00	903.00	200.00	0.00	-0.00	-0.00	-0.00	-0.00	300.00	200.00	0.00	-0.00
374	-0.00	-0.00	-0.00	903.00	200.00	0.00	-0.00	-0.00	-0.00	-0.00	300.00	200.00	0.00	-0.00
375	-0.00	-0.00	-0.00	903.00	200.00	0.00	-0.00	-0.00	-0.00	-0.00	300.00	200.00	0.00	-0.00
376	-0.00	-0.00	-0.00	903.00	200.00	0.00	-0.00	-0.00	-0.00	-0.00	300.00	200.00	0.00	-0.00
377	-0.00	-0.00	-0.00	903.00	200.00	0.00	-0.00	-0.00	-0.00	-0.00	300.00	200.00	0.00	-0.00
378	-0.00	-0.00	-0.00	903.00	200.00	0.00	-0.00	-0.00	-0.00	-0.00	300.00	200.00	0.00	-0.00
379	-0.00	-0.00	-0.00	903.00	200.00	0.00	-0.00	-0.00	-0.00	-0.00	300.00	200.00	0.00	-0.00
380	-0.00	-0.00	-0.00	903.00	200.00	0.00	-0.00	-0.00	-0.00	-0.00	300.00	200.00	0.00	-0.00
381	-0.00	-0.00	-0.00	903.00	200.00	0.00	-0.00	-0.00	-0.00	-0.00	300.00	200.00	0.00	-0.00
382	-0.00	-0.00	-0.00	903.00	200.00	0.00	-0.00	-0.00	-0.00	-0.00	300.00	200.00	0.00	-0.00
383	-0.00	-0.00	-0.00	903.00	200.00	0.00	-0.00	-0.00	-0.00	-0.00	300.00	200.00	0.00	-0.00
384	-0.00	-0.00	-0.00	903.00	200.00	0.00	-0.00	-0.00	-0.00	-0.00	300.00	200.00	0.00	-0.00
385	-0.00	-0.00	-0.00	903.00	200.00	0.00	-0.00	-0.00	-0.00	-0.00	300.00	200.00	0.00	-0.00
386	-0.00	-0.00	-0.00	903.00	200.00	0.00	-0.00	-0.00	-0.00	-0.00	300.00	200.00	0.00	-0.00
387	-0.00	-0.00	-0.00	903.00	200.00	0.00	-0.00	-0.00	-0.00	-0.00	300.00	200.00	0.00	-0.00
388	-0.00	-0.00	-0.00	903.00	200.00	0.00	-0.00	-0.00	-0.00	-0.00	300.00	200.00	0.00	-0.00
389	-0.00	-0.00	-0.00	903.00	200.00	0.00	-0.00	-0.00	-0.00	-0.00	300.00	200.00	0.00	-0.00
390	-0.00	-0.00	-0.00	903.00	200.00	0.00	-0.00	-0.00	-0.00	-0.00	300.00	200.00	0.00	-0.00
391	-0.00	-0.00	-0.00	903.00	200.00	0.00	-0.00	-0.00	-0.00	-0.00	300.00	200.00	0.00	-0.00
392	-0.00	-0.00	-0.00	903.00	200.00	0.00	-0.00	-0.00	-0.00	-0.00	300.00	200.00	0.00	-0.00
393	-0.00	-0.00	-0.00	903.00	200.00	0.00	-0.00	-0.00	-0.00	-0.00	300.00	200.00	0.00	-0.00
394	-0.00	-0.00	-0.00	903.00	200.00	0.00	-0.00	-0.00	-0.00	-0.00	300.00	200.00	0.00	-0.00
395	-0.00	-0.00	-0.00	903.00	200.00	0.00	-0.00	-0.00	-0.00	-0.00	300.00	200.00	0.00	-0.00
396	-0.00	-0.00	-0.00	903.00	200.00	0.00	-0.00	-0.00	-0.00	-0.00	300.00	200.00	0.00	-0.00
397	-0.00	-0.00	-0.00	903.00	200.00	0.00	-0.00	-0.00	-0.00	-0.00	300.00	200.00	0.00	-0.00
398	-0.00	-0.00	-0.00	903.00	200.00	0.00	-0.00	-0.00	-0.00	-0.00	300.00	200.00	0.00	-0.00
399	-0.00	-0.00	-0.00	903.00	200.00	0.00	-0.00	-0.00	-0.00	-0.00	300.00	200.00	0.00	-0.00
400	-0.00	-0.00	-0.00	903.00	200.00	0.00	-0.00	-0.00	-0.00	-0.00	300.00	200.00	0.00	-0.00
401	-0.00	-0.00	-0.00	903.00	200.00	0.00	-0.00	-0.00	-0.00	-0.00	300.00	200.00	0.00	-0.00
402	-0.00	-0.00	-0.00	903.00	200.00	0.00	-0.00	-0.00	-0.00	-0.00	300.00	200.00	0.00	-0.00
403	-0.00	-0.00	-0.00	903.00	200.00	0.00	-0.00	-0.00	-0.00	-0.00	300.00	200.00	0.00	-0.00
404	-0.00	-0.00	-0.00	903.00	200.00	0.00	-0.00	-0.00	-0.00	-0.00	300.00	200.00	0.00	-0.00
405	-0.00	-0.00	-0.00	903.00	200.00	0.00	-0.00	-0.00	-0.00	-0.00	300.00	200.00	0.00	-0.00
406	-0.00	-0.00	-0.00	903.00	200.00	0.00	-0.00	-0.00	-0.00	-0.00	300.00	200.00	0.00	-0.00
407	-0.00	-0.00	-0.00	903.00	200.00	0.00	-0.00	-0.00	-0.00	-0.00	300.00	200.00	0.00	-0.00
408	-0.00	-0.00	-0.00	903.00	200.00	0.00	-0.00	-0.00	-0.00	-0.00	300.00	200.00	0.00	-0.00
409	-0.00	-0.00	-0.00	903.00	200.00	0.00	-0.00	-0.00	-0.00	-0.00	300.00	200.00	0.00	-0.00
410	5.42	-2.06	19.53	1001.44	165.63	0.00	-1997.59	-0.00	-0.00	-0.00	300.00	200.00	0.00	-0.00
411	-6.71	-2.98	160.68	968.81	146.06	0.00	-2554.82	-0.00	-0.00	-0.00	300.00	200.00	0.00	-0.00
412	-2.37	-15.72	177.76	967.89	146.95	0.00	-2310.76	-0.00	-0.00	-0.00	300.00	200.00	0.00	-0.00
413	14.72	-15.34	173.65	962.58	147.10	0.00	-2131.23	-0.00	-0.00	-0.00	300.00	200.00	0.00	-0.00
414	34.26	-10.30	202.79	960.56	147.78	0.00	-2065.72	-0.00	-0.00	-0.00	300.00	200.00	0.00	-0.00
415	51.50	-6.71	220.95	957.70	148.07	0.00	-1849.52	-0.00	-0.00	-0.00	300.00	200.00	0.00	-0.00
416	50.28	-5.95	231.48	956.00	146.47	0.00	-1963.82	-0.00	-0.00	-0.00	300.00	200.00	0.00	-0.00
417	38.30	-6.71	242.77	952.97	144.56	0.00	-2131.05	-0.00	-0.00	-0.00	300.00	200.00	0.00	-0.00
418	34.10	-5.19	255.74	948.29	141.53	0.00	-2102.49	-0.00	-0.00	-0.00	300.00	200.00	0.00	-0.00
419	44.25	3.36	276.34	941.43	139.04	0.00	-1865.25	-0.00	-0.00	-0.00	300.00	200.00	0.00	-0.00
420	60.27	11.67	294.04	936.32	136.79	0.00	-1726.60	-0.00	-0.00	-0.00	300.00	200.00	0.00	-0.00
421	69.43	17.78	314.48	930.22	134.50	0.00	-1506.74	-0.00	-0.00	-0.00	300.00	200.00	0.00	-0.00
422	67.75	21.06	333.10	926.22	132.94	0.00	-935.56	-0.00	-0.00	-0.00	300.00	200.00	0.00	-0.00
423	68.74	21.21	344.39	924.53	132.39	0.00	-686.99	-0.00	-0.00	-0.00	300.00	200.00	0.00	-0.00
424	69.73	22.28	353.24	921.53	131.49	0.00	74.08	-0.00	-0.00	-0.00	300.00	200.00	0.00	-0.00
425	71.03	24.41	363.77	919.48	130.54	0.00	728.97	-0.00	-0.00	-0.00	300.00	200.00	0.00	-0.00
426	74.23	28.00	380.40	916.96	129.96	0.00	1139.21	-0.00	-0.00	-0.00	300.00	200.00	0.00	-0.00
427	79.12	31.81	403.14	914.92	128.99	0.00	1349.96	-0.00	-0.00	-0.00	300.00	200.00	0.00	-0.00
428	81.79	33.04	424.80	913.56	128.16	0.00	1328.73	-0.00	-0.00	-0.00	300.00	200.00	0.00	-0.00
429	83.39	32.20	446.78	912.32	127.53	0.00	957.70	-0.00	-0.00	-0.00	300.00	200.00	0.00	-0.00
430	83.85	30.06	473.63	912.18	128.16	0.00	1024.41	-0.00	-0.00	-0.00	300.00	200.00	0.00	-0.00
431	85.37	28.23	495.30	911.96	127.91	0.00	619.18	-0.00	-0.00	-0.00	300.00	200.00	0.00	-0.00
432	85.91	27.16	516.36	911.33	127.78	0.00	595.94	-0.00	-0.00	-0.00	300.00	200.00	0.00	-0.00
433	86.98	25.86	539.40	910.72	127.64	0.00	167.02	-0.00	-0.00	-0.00	300.00	200.00	0.00	-0.00
434	87.36	26.09	558.47	909.64	127.21	0.00	174.59	-0.00	-0.00	-0.00	300.00	200.00	0.00	-0.00
435	86.36	26.17	576.17	909.36	126.96	0.00	231.81	-0.00	-0.00	-0.00	300.00	200.00	0.00	-0.00
436	85.53	28.38	592.19	908.10	126.46	0.00	272.09	-0.00	-0.00	-0.00	300.00	200.00	0.00	-0.00
437	84.61	30.67	604.40	907.54	125.98	0.00	189.45	-0.00	-0.00	-0.00	300.00	200.00	0.00	-0.00
438	83.54	33.80	612.79	906.51	125.00	0.00	138.83	-0.00	-0.00	-0.00	300.00	200.00	0.00	-0.00
439	82.40	36.77	619.96	904.99	124.24	0.00	93.21	-0.00	-0.00	-0.00	300.00	200.00	0.00	-0.00
440	80.49	37.84	624.69	903.73	123.60	0.00	185.38	-0.00	-0.00	-0.00	300.00	200.00	0.00	-0.00
441	78.20	38.76	628.81	902.42	122.83	0.00	213.70	-0.00	-0.00	-0.00	300.00	200.00	0.00	-0.00
442	75.23	36.70	634.92	902.06	123.10	0.00	200.11	-0.00	-0.00	-0.00	300.00	200.00	0.00	-0.00
443	72.94	34.87	637.51	901.49	122.98	0.00	-3.39	-0.00	-0.00	-0.00	300.00	200.00	0.00	-0.00
444	69.66	31.89	639.50	901.35	123.46	0.00	-15.06	-0.00	-0.00	-0.00	300.00	200.00	0.00	-0.00
445	66.76	29.60	640.41	900.57	123.76	0.00	-74.11	-0.00	-0.00	-0.00	300.00	200.00	0.00	-0.00
446	64.47	27.16	638.73	900.13	123.94	0.00	-179.50	-0.00	-0.00	-0.00	300.00	200.00	0.00	-0.00
447	61.80	25.56	635.22	899.61	124.33	0.00	-217.84	-0.00	-0.00	-0.00	300.00	200.00	0.00	-0.00
448	59.43	24.03	629.73	898.93	124.55	0.00	-404.10	-0.00	-0.00	-0.00	300.00	200.00	0.00	-0.00
449	57.22	23.19	624.39	898.45	124.88	0.00	-462.33	-0.00	-0.00	-0.00	300.00	200.00	0.00	-0.00
450	55.01	22.13	618.29	897.74	124.93	0.00	-580.14	-0.00	-0.00	-0.00	300.00	200.00	0.00	-0.00
451	52.95	21.51	612.79	897.02	125.20	0.00	-604.74	-0.00	-0.00	-0.00	300.00	200.00	0.00	-0.00
452	51.35	20.83	607.15	895.69	125.01	0.00	-677.05	-0.00	-0.00	-0.00	300.00	200.00	0.00	-0.00
453	49.59	21.06	602.57	894.34	124.94	0.00	-655.88	-0.00	-0.00	-0.00	300.00	200.00	0.00	-0.00
454	47.68	20.90	596.62	892.87	124.81	0.00	-695.79	-0.00	-0.00	-0.00	300.00	200.00	0.00	-0.00
455	46.16	21.36	592.65	891.72	124.41	0.00	-776.34	-0.00	-0.00	-0.00	300.00	200.00	0.00	-0.00
456	44.86	21.51	589.90	890.43	124.57	0.00	-915.98	-0.00	-0.00	-0.00	300.00	200.00	0.00	-0.00
457	43.56	21.59	588.53	889.31	124.45	0.00	-1027.34	-0.00	-0.00	-0.00	300.00	200.00	0.00	-0.00
458	42.34	21.06	588.53	888.22	124.40	0.00	-1287.90	-0.00	-0.00	-0.00	300.00	200.00	0.00	-0.00
459	41.12	20.60	590.21	887.41	124.30	0.00	-1510.02	-0.00	-0.00	-0.00	300.00	200.00	0.00	-0.00
460	39.29	20.07	594.02	886.59	124.58	0.00	-1741.26	-0.00	-0.00	-0.00	300.00	200.00	0.00	-0.00
461	37.61	20.07	597.08	886.21	124.61	0.00	-1880.75	-0.00	-0.00	-0.00	300.00	200.00	0.00	-0.00
462	35.55	19.76	600.74	885.47	124.77	0.00	-2076.74	-0.00	-0.00	-0.00	300.00	200.00	0.00	-0.00
463	33.34	20.29	604.25	884.97	124.85	0.00	-2231.23	-0.00	-0.00	-0.00	300.00	200.00	0.00	-0.00
464	30.98	20.22	607.45	884.46	124.89	0.00	-2409.42	-0.00	-0.00	-0.00	300.00	200.00	0.00	-0.00
465	28.99	20.52	608.98	883.61	124.78	0.00	-2606.69	-0.00	-0.00	-0.00	300.00	200.00	0.00	-0.00
466	26.78	19.99	612.03	882.96	124.81	0.00	-2894.67	-0.00	-0.00	-0.00	300.00	200.00	0.00	-0.00
467	24.64	20.22	614.01	881.90	124.50	0.00	-3127.63	-0.00	-0.00	-0.00	300.00	200.00	0.00	-0.00
468	22.74	19.91	616.30	881.16	124.54	0.00	-3363.71	-0.00	-0.00	-0.00	300.00	200.00	0.00	-0.00
469	20.75	19.68	618.59	880.06	124.37	0.00	-3658.48	-0.00	-0.00	-0.00	300.00	200.00	0.00	-0.00
470	18.01	19.76	620.12	879.23	124.16	0.00	-3802.57	-0.00	-0.00	-0.00	300.00	200.00	0.00	-0.00
471	15.72	19.84	622.41	878.36	123.90	0.00	-3980.26	-0.00	-0.00	-0.00	300.00	200.00	0.00	-0.00
472	13.35	20.29	623.17	877.22	123.65	0.00	-4158.19	-0.00	-0.00	-0.00	300.00	200.00	0.00	-0.00
473	11.44	20.90	624.08	875.93	123.28	0.00	-4271.89	-0.00	-0.00	-0.00	300.00	200.00	0.00	-0.00
474	9.46	21.06	625.61	874.83	123.02	0.00	-4392.23	-0.00	-0.00	-0.00	300.00	200.00	0.00	-0.00
475	8.09	21.67	627.44	873.53	122.81	0.00	-4609.01	-0.00	-0.00	-0.00	300.00	200.00	0.00	-0.00
476	7.10	21.90	629.12	872.22	122.48	0.00	-4819.91	-0.00	-0.00	-0.00	300.00	200.00	0.00	-0.00
477	5.80	22.13	630.95	871.15	122.18	0.00	-5010.84	-0.00	-0.00	-0.00	300.00	200.00	0.00	-0.00
478	3.97	21.90	633.24	869.75	121.83	0.00	-5075.16	-0.00	-0.00	-0.00	300.00	200.00	0.00	-0.00
479	2.90	22.43	634.00	868.56	121.40	0.00	-5154.53	-0.00	-0.00	-0.00	300.00	200.00	0.00	-0.00
480	1.68	22.81	634.61	867.37	120.94	0.00	-5316.53	-0.00	-0.00	-0.00	300.00	200.00	0.00	-0.00
481	0.08	22.89	634.31	865.98	120.57	0.00	-5384.28	-0.00	-0.00	-0.00	300.00	200.00	0.00	-0.00
482	-1.37	23.19	633.09	864.46	120.08	0.00	-5473.74	-0.00	-0.00	-0.00	300.00	200.00	0.00	-0.00
483	-3.28	23.50	632.17	863.39	119.72	0.00	-5535.00	-0.00	-0.00	-0.00	300.00	200.00	0.00	-0.00
484	-4.96	23.88	629.73	861.93	119.12	0.00	-5599.02	-0.00	-0.00	-0.00	300.00	200.00	0.00	-0.00
485	-6.33	24.11	627.75	860.63	118.47	0.00	-5717.86	-0.00	-0.00	-0.00	300.00	200.00	0.00	-0.00
486	-7.71	24.41	624.24	859.15	117.82	0.00	-5780.57	-0.00	-0.00	-0.00	300.00	200.00	0.00	-0.00
487	-9.84	24.57	621.03	857.45	117.30	0.00	-5803.17	-0.00	-0.00	-0.00	300.00	200.00	0.00	-0.00
488	-11.06	25.18	617.68	855.87	116.70	0.00	-5811.09	-0.00	-0.00	-0.00	300.00	200.00	0.00	-0.00
489	-12.44	25.41	615.08	853.96	116.05	0.00	-5835.29	-0.00	-0.00	-0.00	300.00	200.00	0.00	-0.00
490	-13.96	25.71	612.79	852.28	115.54	0.00	-5847.94	-0.00	-0.00	-0.00	300.00	200.00	0.00	-0.00
491	-15.03	26.09	611.42	850.44	114.85	0.00	-5909.00	-0.00	-0.00	-0.00	300.00	200.00	0.00	-0.00
492	-16.02	26.63	609.74	848.42	114.36	0.00	-5872.21	-0.00	-0.00	-0.00	300.00	200.00	0.00	-0.00
493	-16.71	27.47	608.83	846.16	113.93	0.00	-5881.39	-0.00	-0.00	-0.00	300.00	200.00	0.00	-0.00
494	-17.93	27.54	608.22	843.77	113.65	0.00	-5792.57	-0.00	-0.00	-0.00	300.00	200.00	0.00	-0.00
495	-18.92	27.85	608.98	841.89	113.36	0.00	-5836.94	-0.00	-0.00	-0.00	300.00	200.00	0.00	-0.00
496	-20.22	27.92	609.28	839.29	112.90	0.00	-5752.52	-0.00	-0.00	-0.00	300.00	200.00	0.00	-0.00
497	-21.21	28.31	609.89	837.25	112.53	0.00	-5736.66	-0.00	-0.00	-0.00	300.00	200.00	0.00	-0.00
498	-22.43	28.46	611.42	834.72	112.05	0.00	-5651.49	-0.00	-0.00	-0.00	300.00	200.00	0.00	-0.00
499	-23.73	28.92	613.10	832.07	111.60	0.00	-5533.15	-0.00	-0.00	-0.00	300.00	200.00	0.00	-0.00
500	-24.57	29.45	614.62	829.71	111.22	0.00	-5456.89	-0.00	-0.00	-0.00	300.00	200.00	0.00	-0.00
501	-25.86	29.83	616.76	827.37	110.84	0.00	-5325.45	-0.00	-0.00	-0.00	300.00	200.00	0.00	-0.00
502	-27.77	30.52	619.51	824.97	110.39	0.00	-5155.31	-0.00	-0.00	-0.00	300.00	200.00	0.00	-0.00
503	-29.37	31.36	621.80	822.39	109.94	0.00	-5012.07	-0.00	-0.00	-0.00	300.00	200.00	0.00	-0.00
504	-31.20	31.81	624.08	819.97	109.39	0.00	-4807.72	-0.00	-0.00	-0.00	300.00	200.00	0.00	-0.00
505	-33.11	32.50	626.83	817.56	109.10	0.00	-4627.42	-0.00	-0.00	-0.00	300.00	200.00	0.00	-0.00
506	-35.63	32.88	630.04	815.81	108.79	0.00	-4480.55	-0.00	-0.00	-0.00	300.00	200.00	0.00	-0.00
507	-38.07	33.34	633.09	813.70	108.51	0.00	-4342.81	-0.00	-0.00	-0.00	300.00	200.00	0.00	-0.00
508	-41.12	34.03	635.38	811.72	108.21	0.00	-4037.09	-0.00	-0.00	-0.00	300.00	200.00	0.00	-0.00
509	-44.10	34.26	637.66	810.25	108.11	0.00	-3985.92	-0.00	-0.00	-0.00	300.00	200.00	0.00	-0.00
510	-47.07	34.64	639.95	808.94	107.96	0.00	-3899.31	-0.00	-0.00	-0.00	300.00	200.00	0.00	-0.00
511	-50.66	34.79	642.55	807.54	107.77	0.00	-3770.79	-0.00	-0.00	-0.00	300.00	200.00	0.00	-0.00
512	-54.24	34.79	643.62	806.34	107.73	0.00	-3739.89	-0.00	-0.00	-0.00	300.00	200.00	0.00	-0.00
513	-57.98	34.94	644.68	805.30	107.55	0.00	-3607.92	-0.00	-0.00	-0.00	300.00	200.00	0.00	-0.00
514	-62.03	35.10	644.68	804.16	107.36	0.00	-3510.89	-0.00	-0.00	-0.00	300.00	200.00	0.00	-0.00
515	-65.31	35.25	644.53	803.21	107.43	0.00	-3506.60	-0.00	-0.00	-0.00	300.00	200.00	0.00	-0.00
516	-69.05	35.48	643.16	802.50	107.28	0.00	-3353.87	-0.00	-0.00	-0.00	300.00	200.00	0.00	-0.00
517	-72.78	35.48	640.41	801.43	107.22	0.00	-3284.92	-0.00	-0.00	-0.00	300.00	200.00	0.00	-0.00
518	-76.68	35.55	637.36	800.73	107.16	0.00	-3184.07	1.91	0.92	13.28	389.66	241.38	0.00	42.62
519	-80.18	35.93	632.63	799.89	106.90	0.00	-3065.84	4.73	2.75	99.64	385.45	245.64	0.00	-64.61
520	-83.62	36.16	626.53	798.88	107.01	0.00	-2856.18	1.22	0.99	198.97	394.79	251.69	0.00	289.52
521	-85.45	36.16	614.78	797.49	106.58	0.00	-2506.62	19.76	14.57	192.57	381.54	245.64	0.00	148.59
522	-86.90	34.71	601.20	796.55	106.85	0.00	-2538.46	33.57	13.81	226.75	384.79	247.91	0.00	208.65
523	-87.81	33.42	583.50	795.05	106.85	0.00	-2334.90	45.09	12.74	249.94	381.68	248.11	0.00	167.09
524	-87.43	31.51	565.34	793.53	106.99	0.00	-2357.37	40.74	11.67	255.43	379.03	248.03	0.00	118.67
525	-87.28	29.14	544.28	792.23	107.26	0.00	-2341.78	30.75	9.46	255.74	378.22	248.81	0.00	51.08
526	-86.14	27.01	519.26	790.51	107.26	0.00	-2294.43	29.07	6.64	259.86	376.10	249.91	0.00	98.85
527	-84.30	24.72	494.54	789.15	107.50	0.00	-2364.83	34.79	3.81	264.28	373.79	250.46	0.00	123.69
528	-81.86	22.35	468.60	787.63	107.78	0.00	-2506.05	43.26	-0.00	274.35	370.24	251.28	0.00	89.67
529	-78.28	20.07	437.47	785.60	107.85	0.00	-2584.42	53.48	-8.39	297.70	364.43	253.10	0.00	290.75
530	-74.39	18.08	409.24	784.21	107.76	0.00	-2663.26	62.64	-14.11	323.79	359.52	254.10	0.00	406.43
531	-69.66	15.87	377.96	781.76	107.71	0.00	-2817.01	68.82	-16.63	340.42	356.48	254.68	0.00	262.22
532	-62.94	13.20	343.17	779.75	107.51	0.00	-3057.58	69.96	-18.16	351.10	352.93	255.19	0.00	-75.49
533	-56.00	10.30	310.52	777.99	107.52	0.00	-3352.50	69.43	-20.07	358.43	350.57	255.68	0.00	-406.42
534	-49.06	7.25	274.05	775.88	107.46	0.00	-3488.27	70.42	-22.35	366.36	348.48	256.06	0.00	-599.06
535	-39.98	5.19	231.32	770.22	105.80	0.00	-3556.24	72.17	-24.34	378.42	346.69	256.45	0.00	-671.50
536	-30.29	3.20	192.87	766.29	105.85	0.00	-3782.84	72.94	-24.87	394.90	344.86	256.49	0.00	-714.83
537	-18.77	2.59	154.42	760.11	104.35	0.00	-3968.16	71.87	-24.03	412.90	343.57	256.91	0.00	-790.84
538	-4.73	3.05	115.81	748.06	101.19	0.00	-4163.81	70.04	-22.35	433.04	342.81	257.36	0.00	-816.01
539	5.34	4.20	87.59	737.32	97.21	0.00	-4225.37	68.36	-20.83	453.49	341.59	257.60	0.00	-918.04
540	11.67	5.04	66.83	721.49	92.24	0.00	-4212.05	67.60	-19.53	472.87	340.76	257.83	0.00	-971.50
541	16.25	5.19	49.44	702.07	82.72	0.00	-4365.43	67.21	-18.92	493.77	339.22	258.47	0.00	-1027.30
542	19.00	5.34	36.62	681.75	70.00	0.00	-4583.93	67.90	-19.07	517.12	337.98	258.96	0.00	-1154.76
543	20.83	6.33	26.25	651.84	52.33	0.00	-4735.46	69.20	-20.22	540.31	336.52	259.42	0.00	-1398.56
544	-0.00	-0.00	-0.00	903.00	200.00	0.00	-0.00	70.34	-23.04	563.96	334.82	260.23	0.00	-1484.25
545	-0.00	-0.00	-0.00	903.00	200.00	0.00	-0.00	71.56	-26.63	583.95	333.55	260.88	0.00	-1661.85
546	-0.00	-0.00	-0.00	903.00	200.00	0.00	-0.00	72.63	-30.29	600.74	332.23	261.57	0.00	-1876.01
547	-0.00	-0.00	-0.00	903.00	200.00	0.00	-0.00	73.62	-33.49	616.46	330.97	262.13	0.00	-2102.05
548	25.41	6.10	-6.71	1128.00	381.82	0.00	293.39	74.08	-35.78	629.12	329.76	262.72	0.00	-2253.74
549	25.10	6.18	-6.56	1154.16	390.70	0.00	259.04	74.08	-36.85	640.87	328.71	262.90	0.00	-2384.22
550	24.95	6.10	-6.71	1141.64	386.36	0.00	217.44	73.39	-36.54	651.55	327.75	263.28	0.00	-2375.24
551	25.02	5.87	-6.71	1134.82	390.91	0.00	485.85	72.10	-35.17	660.10	326.77	263.43	0.00	-2450.41
552	24.87	6.18	-7.02	1131.26	378.26	0.00	70.49	70.57	-32.81	666.35	325.83	263.48	0.00	-2409.19
553	24.87	5.95	-6.87	1136.33	386.67	0.00	301.62	68.36	-30.14	669.86	324.94	263.55	0.00	-2319.60
554	25.02	6.03	-6.56	1140.21	386.05	0.00	296.30	65.99	-27.62	669.40	323.87	263.78	0.00	-2227.13
555	25.02	5.95	-6.56	1154.16	390.70	0.00	279.09	63.48	-25.56	665.89	322.82	263.93	0.00	-2156.27
556	25.10	5.95	-7.02	1144.30	378.26	0.00	63.03	60.96	-24.03	659.64	321.86	264.08	0.00	-2000.24
557	24.95	5.95	-7.02	1131.26	382.61	0.00	221.92	58.59	-23.12	651.25	320.74	264.25	0.00	-1844.52
558	24.87	5.95	-6.87	1129.67	386.67	0.00	318.40	55.69	-22.66	641.48	319.34	264.65	0.00	-1820.37
559	24.95	5.80	-6.87	1129.67	382.22	0.00	210.57	53.02	-22.66	630.49	318.30	264.96	0.00	-1725.87
560	24.95	6.03	-7.02	1131.26	373.91	0.00	-12.44	50.58	-22.66	619.96	316.98	265.32	0.00	-1552.45
561	25.10	5.87	-6.87	1143.00	382.22	0.00	165.64	48.14	-22.66	610.81	315.66	265.65	0.00	-1428.40
562	24.95	5.87	-6.71	1148.45	390.91	0.00	299.63	45.70	-22.43	602.87	314.65	265.91	0.00	-1282.73
563	25.02	5.80	-6.71	1155.27	381.82	0.00	88.78	43.95	-21.82	597.23	313.64	266.33	0.00	-1090.56
564	24.95	5.87	-7.02	1131.26	378.26	0.00	62.20	42.34	-21.36	593.11	313.04	266.43	0.00	-1005.64
565	24.95	5.80	-7.02	1124.74	378.26	0.00	163.20	40.51	-20.83	590.97	312.32	266.67	0.00	-773.45
566	24.95	5.80	-6.87	1143.00	386.67	0.00	244.14	38.83	-20.07	590.21	311.71	266.70	0.00	-585.10
567	24.87	5.80	-6.56	1147.19	395.35	0.00	421.57	37.38	-19.30	591.28	311.77	266.84	0.00	-364.06
568	25.02	5.72	-6.56	1154.16	395.35	0.00	452.97	34.94	-18.77	593.26	311.65	266.72	0.00	-173.71
569	25.02	5.87	-6.71	1141.64	390.91	0.00	377.13	32.65	-18.16	596.16	311.67	266.91	0.00	62.05
570	24.95	5.80	-7.17	1132.79	374.47	0.00	-23.86	30.21	-17.62	600.28	311.82	266.75	0.00	279.54
571	24.95	5.72	-6.71	1141.64	386.36	0.00	239.81	27.31	-17.32	605.16	311.65	266.82	0.00	378.81
572	24.95	5.80	-6.56	1161.14	400.00	0.00	494.49	24.64	-17.55	609.74	311.41	266.92	0.00	613.31
573	25.02	5.80	-6.56	1147.19	395.35	0.00	451.38	22.05	-17.62	614.32	311.18	266.96	0.00	735.08
574	24.64	5.80	-6.71	1141.64	386.36	0.00	187.61	19.99	-17.93	619.20	310.72	266.93	0.00	866.29
575	24.72	5.87	-6.56	1154.16	386.05	0.00	102.20	18.08	-18.23	623.32	310.28	266.83	0.00	1029.66
576	24.87	5.80	-6.87	1143.00	386.67	0.00	207.01	16.25	-18.54	628.05	309.69	267.01	0.00	1131.29
577	24.87	5.72	-7.02	1124.74	382.61	0.00	274.66	14.04	-19.15	633.70	308.96	266.94	0.00	1294.34
578	25.02	5.72	-6.71	1148.45	390.91	0.00	374.53	11.98	-19.30	639.19	308.24	267.13	0.00	1397.92
579	24.87	5.80	-6.87	1143.00	386.67	0.00	229.90	9.99	-19.84	643.62	307.33	267.24	0.00	1572.61
580	25.02	5.80	-6.71	1141.64	386.36	0.00	327.37	7.93	-20.22	648.19	306.00	267.37	0.00	1617.24
581	24.72	5.49	-6.56	1154.16	400.00	0.00	588.71	6.03	-20.68	650.79	304.78	267.53	0.00	1741.85
582	24.87	5.87	-6.56	1147.19	400.00	0.00	541.51	4.35	-21.13	652.77	304.00	267.79	0.00	1912.78
583	24.87	5.49	-6.87	1129.67	391.11	0.00	509.81	2.98	-21.82	653.38	302.59	268.01	0.00	1998.41
584	24.87	5.72	-6.87	1143.00	386.67	0.00	248.21	1.37	-22.28	654.30	301.33	268.28	0.00	2023.11
585	24.72	5.87	-6.87	1136.33	382.22	0.00	135.29	0.31	-22.74	654.45	300.14	268.31	0.00	2175.52
586	24.95	5.80	-7.02	1131.26	386.96	0.00	342.33	-0.99	-22.96	652.77	298.88	268.49	0.00	2218.01
587	24.72	5.80	-6.56	1133.23	395.35	0.00	495.56	-2.14	-23.50	650.79	297.54	268.56	0.00	2290.51
588	24.87	5.80	-6.87	1136.33	386.67	0.00	245.67	-3.51	-23.65	647.89	296.11	268.86	0.00	2367.21
589	24.87	5.80	-6.71	1155.27	386.36	0.00	151.20	-5.11	-23.88	644.68	294.82	268.78	0.00	2477.21
590	25.10	5.80	-6.87	1143.00	382.22	0.00	161.07	-6.71	-23.80	642.09	293.51	268.87	0.00	2495.99
591	25.02	5.72	-6.71	1162.09	386.36	0.00	159.87	-8.32	-23.50	639.50	292.20	268.86	0.00	2654.34
592	25.10	5.80	-7.02	1137.78	382.61	0.00	132.35	-10.38	-22.96	636.90	290.87	268.85	0.00	2783.83
593	25.10	5.80	-6.87	1136.33	386.67	0.00	311.28	-11.90	-22.66	633.85	289.53	269.09	0.00	2877.18
594	24.95	5.65	-7.02	1137.78	373.91	0.00	-76.63	-13.50	-22.43	631.56	288.19	268.95	0.00	2992.38
595	24.87	5.65	-6.56	1154.16	390.70	0.00	280.87	-15.34	-22.13	627.90	286.51	269.06	0.00	3082.79
596	25.18	5.65	-6.87	1136.33	391.11	0.00	404.36	-16.71	-22.13	624.85	285.05	269.11	0.00	3138.06
597	25.18	5.80	-6.87	1136.33	386.67	0.00	233.97	-17.85	-22.13	621.95	283.44	269.09	0.00	3229.60
598	25.18	5.95	-6.71	1134.82	381.82	0.00	176.86	-19.23	-22.35	619.20	281.37	269.34	0.00	3331.50
599	25.02	5.49	-6.87	1143.00	382.22	0.00	151.74	-20.37	-22.20	618.29	279.27	269.45	0.00	3389.36
600	25.10	5.65	-7.02	1137.78	373.91	0.00	-72.98	-21.51	-22.35	617.52	277.39	269.53	0.00	3423.09
601	25.18	5.72	-6.56	1154.16	390.70	0.00	319.90	-22.66	-22.96	616.91	275.29	269.75	0.00	3551.23
602	-0.00	-0.00	-0.00	903.00	200.00	0.00	-0.00	-23.88	-23.27	617.07	273.22	269.83	0.00	3614.40
603	25.18	5.42	-6.87	1156.33	395.56	0.00	461.32	-24.87	-23.88	616.30	271.26	269.97	0.00	3615.83
604	25.02	5.65	-6.56	1175.09	395.35	0.00	239.53	-26.25	-24.19	615.69	269.22	270.09	0.00	3687.49
605	25.25	5.65	-7.17	1126.40	382.98	0.00	269.63	-27.16	-24.41	616.15	266.94	270.13	0.00	3719.55
606	25.10	5.42	-6.71	1141.64	390.91	0.00	409.39	-28.08	-25.10	616.30	264.64	270.26	0.00	3662.92
607	25.33	5.65	-7.02	1131.26	373.91	0.00	-19.24	-29.14	-25.33	616.61	262.36	270.33	0.00	3748.94
608	25.25	5.65	-6.87	1143.00	395.56	0.00	470.65	-30.06	-25.63	617.52	259.90	270.22	0.00	3727.46
609	25.33	5.65	-6.87	1129.67	391.11	0.00	448.27	-30.75	-25.86	617.98	257.41	270.22	0.00	3811.76
610	25.33	5.72	-7.02	1131.26	382.61	0.00	206.49	-31.74	-26.02	617.37	254.92	270.24	0.00	3784.67
611	25.41	5.80	-6.71	1141.64	386.36	0.00	169.58	-32.96	-26.09	617.83	252.43	269.94	0.00	3892.25
612	25.33	5.65	-6.56	1140.21	395.35	0.00	473.20	-34.03	-26.25	617.83	250.06	269.70	0.00	3939.57
613	25.25	5.42	-6.56	1168.12	390.70	0.00	221.08	-35.93	-26.47	618.59	247.53	269.41	0.00	3967.33
614	25.41	5.65	-6.56	1147.19	395.35	0.00	402.94	-37.54	-26.63	618.90	245.04	268.84	0.00	4009.48
615	25.25	5.65	-6.71	1148.45	390.91	0.00	299.63	-39.14	-26.70	620.88	242.49	268.32	0.00	4052.99
616	-0.00	-0.00	-0.00	903.00	200.00	0.00	-0.00	-40.36	-26.70	623.47	239.65	267.65	0.00	4058.24
617	25.56	5.65	-6.56	1140.21	390.70	0.00	376.15	-41.81	-26.63	627.14	236.86	266.76	0.00	4087.67
618	25.63	5.80	-7.02	1144.30	382.61	0.00	77.62	-43.03	-26.17	631.56	234.19	266.25	0.00	4078.85
619	25.63	5.65	-6.71	1148.45	390.91	0.00	349.57	-44.94	-25.33	638.12	231.64	265.23	0.00	4194.75
620	25.63	5.72	-6.87	1136.33	373.33	0.00	-96.13	-47.07	-24.11	644.07	229.35	264.39	0.00	4260.68
621	25.56	5.72	-6.71	1148.45	381.82	0.00	15.26	-49.67	-23.27	649.41	227.26	263.67	0.00	4299.98
622	25.56	5.72	-6.87	1129.67	391.11	0.00	383.17	-52.87	-22.28	655.21	225.24	263.06	0.00	4407.31
623	25.71	5.42	-6.71	1148.45	400.00	0.00	608.27	-56.08	-22.13	659.94	223.70	262.47	0.00	4444.46
624	25.63	5.87	-6.56	1147.19	395.35	0.00	368.87	-59.20	-22.13	662.99	221.84	261.82	0.00	4452.75
625	25.94	5.72	-7.32	1121.75	379.17	0.00	191.53	-62.71	-22.13	664.52	220.44	261.26	0.00	4376.86
626	25.79	5.72	-6.56	1147.19	395.35	0.00	458.83	-66.45	-22.89	664.52	219.27	260.80	0.00	4365.51
627	25.79	5.80	-7.17	1126.40	378.72	0.00	86.20	-70.04	-23.27	662.38	217.90	260.40	0.00	4273.32
628	25.94	5.80	-6.71	1148.45	386.36	0.00	160.91	-74.08	-24.19	660.25	217.01	259.95	0.00	4217.63
629	25.94	5.95	-6.71	1141.64	386.36	0.00	164.03	-77.74	-25.25	655.67	215.94	259.62	0.00	4136.72
630	25.71	5.49	-6.71	1148.45	400.00	0.00	543.77	-81.10	-26.09	649.41	214.85	259.35	0.00	3928.22
631	-0.00	-0.00	-0.00	903.00	200.00	0.00	-0.00	-83.92	-24.11	642.55	214.22	258.99	0.00	3784.77
632	25.63	5.80	-7.02	1131.26	386.96	0.00	585.14	-86.29	-26.09	630.95	213.30	258.86	0.00	3278.70
633	26.40	6.26	-7.02	1137.78	386.96	0.00	559.60	-88.12	-25.56	615.54	212.10	258.35	0.00	3345.77
634	25.25	5.87	-7.02	1144.30	382.61	0.00	103.99	-90.33	-24.11	598.45	211.27	257.98	0.00	3060.32
635	27.08	5.95	-7.02	1124.74	382.61	0.00	605.04	-89.65	-23.80	579.07	210.04	257.55	0.00	2999.25
636	26.32	5.95	-6.56	1154.16	390.70	0.00	274.66	-90.56	-20.68	558.01	209.43	257.21	0.00	2880.39
637	26.09	5.80	-6.71	1148.45	386.36	0.00	189.35	-89.42	-19.15	532.84	208.33	256.70	0.00	2650.30
638	27.01	5.65	-6.41	1167.29	400.00	0.00	499.18	-87.97	-16.86	507.66	207.57	256.09	0.00	2525.80
639	26.86	5.65	-6.26	1166.41	400.00	0.00	473.58	-86.21	-15.49	481.41	206.81	255.66	0.00	2341.48
640	27.01	5.87	-6.87	1143.00	386.67	0.00	175.48	-82.78	-13.20	450.59	206.03	255.20	0.00	2132.63
641	27.24	5.80	-6.71	1134.82	386.36	0.00	298.59	-79.04	-11.29	420.07	205.19	254.85	0.00	1918.41
642	26.70	6.03	-6.87	1129.67	377.78	0.00	16.45	-75.30	-9.99	388.49	204.32	254.52	0.00	1690.51
643	26.63	5.80	-6.56	1154.16	390.70	0.00	302.51	-70.19	-8.16	352.48	203.38	254.03	0.00	1415.82
644	26.78	5.80	-6.56	1161.14	395.35	0.00	438.60	-64.70	-6.87	317.08	202.69	253.42	0.00	1186.00
645	26.70	5.95	-6.56	1147.19	386.05	0.00	196.06	-58.67	-5.72	282.29	201.73	253.41	0.00	996.47
646	27.01	5.87	-6.56	1140.21	395.35	0.00	472.14	-51.12	-4.43	243.38	200.13	253.17	0.00	800.01
647	27.01	5.87	-6.56	1133.23	390.70	0.00	501.94	-43.56	-3.36	206.60	198.30	253.03	0.00	758.84
648	26.78	6.18	-6.71	1134.82	386.36	0.00	262.17	-35.93	-3.13	171.97	196.18	252.53	0.00	625.80
649	26.63	6.10	-6.41	1153.00	390.48	0.00	249.95	-25.79	-2.90	136.72	193.86	252.46	0.00	628.42
650	26.63	6.10	-6.87	1143.00	382.22	0.00	159.88	-16.33	-2.59	108.03	188.14	251.98	0.00	486.26
651	26.47	6.10	-6.56	1133.23	381.40	0.00	146.91	-9.46	-2.37	86.67	185.39	250.70	0.00	462.32
652	26.40	6.10	-6.71	1141.64	390.91	0.00	332.92	-5.34	-1.98	69.12	180.13	249.89	0.00	342.65
653	26.47	6.03	-6.56	1140.21	395.35	0.00	514.72	-2.82	-1.83	55.85	179.51	249.73	0.00	302.76
654	26.78	6.10	-6.56	1154.16	381.40	0.00	51.63	-1.30	-1.37	44.56	180.82	246.58	0.00	348.13
655	26.78	5.95	-6.71	1134.82	390.91	0.00	436.96	-0.23	-2.29	34.03	177.58	245.74	0.00	189.98
656	-0.00	-0.00	-0.00	903.00	200.00	0.00	-0.00	1.14	-2.37	26.09	178.95	243.27	0.00	243.87
657	26.70	6.03	-6.71	1155.27	386.36	0.00	160.04	2.90	-3.05	20.75	178.68	238.24	0.00	152.59
658	26.63	6.10	-6.41	1153.00	385.71	0.00	123.16	3.36	-2.90	16.48	172.22	242.59	0.00	115.85
659	26.63	5.95	-6.56	1140.21	390.70	0.00	370.11	2.98	-2.37	11.90	173.08	246.15	0.00	157.58
660	26.78	6.03	-6.56	1140.21	381.40	0.00	154.89	1.91	-1.83	7.78	211.76	231.37	0.00	172.93
661	-0.00	-0.00	-0.00	903.00	200.00	0.00	-0.00	-0.00	-0.00	-0.00	300.00	200.00	0.00	-0.00
662	26.63	6.10	-6.41	1145.86	390.48	0.00	339.33	-0.00	-0.00	-0.00	300.00	200.00	0.00	-0.00
663	26.63	5.95	-6.87	1136.33	391.11	0.00	449.96	-0.00	-0.00	-0.00	300.00	200.00	0.00	-0.00
664	26.70	6.18	-6.87	1123.00	368.89	0.00	-99.86	-0.00	-0.00	-0.00	300.00	200.00	0.00	-0.00
665	26.70	6.18	-6.41	1145.86	390.48	0.00	404.00	-0.00	-0.00	-0.00	300.00	200.00	0.00	-0.00
666	26.63	6.18	-7.32	1115.50	370.83	0.00	31.15	-0.00	-0.00	-0.00	300.00	200.00	0.00	-0.00
667	26.55	6.18	-6.71	1128.00	377.27	0.00	157.62	-0.00	-0.00	-0.00	300.00	200.00	0.00	-0.00
668	26.47	6.41	-6.26	1144.46	390.24	0.00	353.37	-0.00	-0.00	-0.00	300.00	200.00	0.00	-0.00
669	26.40	6.18	-6.26	1144.46	390.24	0.00	348.35	-0.00	-0.00	-0.00	300.00	200.00	0.00	-0.00
670	26.25	6.41	-6.41	1138.71	390.48	0.00	375.66	-0.00	-0.00	-0.00	300.00	200.00	0.00	-0.00
671	26.32	6.33	-6.56	1147.19	390.70	0.00	360.36	-0.00	-0.00	-0.00	300.00	200.00	0.00	-0.00
672	26.17	6.33	-6.56	1154.16	390.70	0.00	355.74	-0.00	-0.00	-0.00	300.00	200.00	0.00	-0.00
673	26.17	6.41	-6.26	1144.46	400.00	0.00	596.40	-0.00	-0.00	-0.00	300.00	200.00	0.00	-0.00
674	-0.00	-0.00	-0.00	903.00	200.00	0.00	-0.00	-0.00	-0.00	-0.00	300.00	200.00	0.00	-0.00
675	26.17	6.33	-6.71	1134.82	390.91	0.00	483.77	-0.00	-0.00	-0.00	300.00	200.00	0.00	-0.00
676	26.09	6.41	-6.87	1129.67	373.33	0.00	-19.84	-0.00	-0.00	-0.00	300.00	200.00	0.00	-0.00
677	26.32	6.56	-6.87	1136.33	377.78	0.00	104.27	-0.00	-0.00	-0.00	300.00	200.00	0.00	-0.00
678	26.17	6.56	-6.87	1136.33	382.22	0.00	193.45	-0.00	-0.00	-0.00	300.00	200.00	0.00	-0.00
679	26.02	6.33	-6.56	1140.21	386.05	0.00	248.22	-0.00	-0.00	-0.00	300.00	200.00	0.00	-0.00
680	26.17	6.33	-6.41	1160.14	395.24	0.00	436.69	-0.00	-0.00	-0.00	300.00	200.00	0.00	-0.00
681	26.17	6.56	-6.56	1154.16	386.05	0.00	130.76	-0.00	-0.00	-0.00	300.00	200.00	0.00	-0.00
682	-0.00	-0.00	-0.00	903.00	200.00	0.00	-0.00	-0.00	-0.00	-0.00	300.00	200.00	0.00	-0.00
683	26.09	6.41	-6.41	1145.86	395.24	0.00	447.95	-0.00	-0.00	-0.00	300.00	200.00	0.00	-0.00
684	25.94	6.33	-7.17	1113.64	370.21	0.00	60.22	-0.00	-0.00	-0.00	300.00	200.00	0.00	-0.00
685	26.09	6.33	-6.71	1141.64	395.45	0.00	498.86	-0.00	-0.00	-0.00	300.00	200.00	0.00	-0.00
686	26.09	6.41	-6.41	1145.86	395.24	0.00	447.95	-0.00	-0.00	-0.00	300.00	200.00	0.00	-0.00
687	26.09	6.48	-6.71	1134.82	381.82	0.00	242.41	-0.00	-0.00	-0.00	300.00	200.00	0.00	-0.00
688	26.02	6.33	-6.56	1154.16	376.74	0.00	-36.37	-0.00	-0.00	-0.00	300.00	200.00	0.00	-0.00
689	26.09	6.33	-7.02	1137.78	382.61	0.00	256.75	-0.00	-0.00	-0.00	300.00	200.00	0.00	-0.00
690	26.02	6.56	-6.71	1148.45	381.82	0.00	98.49	-0.00	-0.00	-0.00	300.00	200.00	0.00	-0.00
691	26.02	6.41	-6.56	1133.23	381.40	0.00	199.61	-0.00	-0.00	-0.00	300.00	200.00	0.00	-0.00
692	26.02	6.48	-6.41	1160.14	385.71	0.00	119.89	-0.00	-0.00	-0.00	300.00	200.00	0.00	-0.00
693	26.02	6.41	-6.56	1154.16	381.40	0.00	111.25	-0.00	-0.00	-0.00	300.00	200.00	0.00	-0.00
694	26.09	6.26	-6.71	1141.64	386.36	0.00	211.20	-0.00	-0.00	-0.00	300.00	200.00	0.00	-0.00
695	25.79	6.33	-6.87	1143.00	377.78	0.00	-25.26	-0.00	-0.00	-0.00	300.00	200.00	0.00	-0.00
696	26.09	6.41	-6.56	1147.19	390.70	0.00	389.63	-0.00	-0.00	-0.00	300.00	200.00	0.00	-0.00
697	26.02	6.26	-6.71	1141.64	381.82	0.00	284.72	-0.00	-0.00	-0.00	300.00	200.00	0.00	-0.00
698	25.94	6.41	-6.87	1143.00	382.22	0.00	167.51	-0.00	-0.00	-0.00	300.00	200.00	0.00	-0.00
699	26.09	6.33	-6.56	1147.19	390.70	0.00	408.26	-0.00	-0.00	-0.00	300.00	200.00	0.00	-0.00
700	26.02	6.41	-6.87	1136.33	377.78	0.00	131.40	-0.00	-0.00	-0.00	300.00	200.00	0.00	-0.00
701	25.94	6.48	-6.41	1153.00	390.48	0.00	298.45	-0.00	-0.00	-0.00	300.00	200.00	0.00	-0.00
702	25.94	6.26	-6.71	1148.45	386.36	0.00	300.32	-0.00	-0.00	-0.00	300.00	200.00	0.00	-0.00
703	25.79	6.48	-6.56	1140.21	390.70	0.00	380.94	-0.00	-0.00	-0.00	300.00	200.00	0.00	-0.00
704	25.79	6.41	-6.71	1141.64	386.36	0.00	301.01	-0.00	-0.00	-0.00	300.00	200.00	0.00	-0.00
705	25.71	6.56	-6.56	1161.14	390.70	0.00	188.07	-0.00	-0.00	-0.00	300.00	200.00	0.00	-0.00
706	25.94	6.26	-6.41	1145.86	395.24	0.00	615.44	-0.00	-0.00	-0.00	300.00	200.00	0.00	-0.00
707	25.71	6.33	-6.87	1123.00	391.11	0.00	545.08	-0.00	-0.00	-0.00	300.00	200.00	0.00	-0.00
708	25.63	6.33	-6.56	1147.19	395.35	0.00	463.09	-0.00	-0.00	-0.00	300.00	200.00	0.00	-0.00
709	25.63	6.41	-6.56	1147.19	386.05	0.00	251.77	-0.00	-0.00	-0.00	300.00	200.00	0.00	-0.00
710	25.71	6.48	-6.56	1154.16	390.70	0.00	298.79	-0.00	-0.00	-0.00	300.00	200.00	0.00	-0.00
711	25.63	6.33	-7.17	1120.02	374.47	0.00	145.61	-0.00	-0.00	-0.00	300.00	200.00	0.00	-0.00
712	25.56	6.33	-6.71	1148.45	386.36	0.00	210.50	-0.00	-0.00	-0.00	300.00	200.00	0.00	-0.00
713	25.71	6.10	-6.87	1136.33	382.22	0.00	262.62	-0.00	-0.00	-0.00	300.00	200.00	0.00	-0.00
714	25.56	6.48	-6.87	1129.67	377.78	0.00	98.33	-0.00	-0.00	-0.00	300.00	200.00	0.00	-0.00
715	25.48	6.33	-6.41	1153.00	395.24	0.00	416.53	-0.00	-0.00	-0.00	300.00	200.00	0.00	-0.00
716	25.79	6.41	-6.41	1145.86	400.00	0.00	648.50	-0.00	-0.00	-0.00	300.00	200.00	0.00	-0.00
717	25.56	6.41	-6.56	1147.19	390.70	0.00	356.45	-0.00	-0.00	-0.00	300.00	200.00	0.00	-0.00
718	25.71	6.41	-6.56	1154.16	386.05	0.00	221.25	-0.00	-0.00	-0.00	300.00	200.00	0.00	-0.00
719	25.56	6.18	-6.56	1154.16	395.35	0.00	442.33	-0.00	-0.00	-0.00	300.00	200.00	0.00	-0.00
720	25.63	6.10	-6.87	1143.00	386.67	0.00	344.85	-0.00	-0.00	-0.00	300.00	200.00	0.00	-0.00
721	25.56	6.33	-6.71	1134.82	386.36	0.00	319.74	-0.00	-0.00	-0.00	300.00	200.00	0.00	-0.00
722	25.56	6.26	-7.02	1131.26	373.91	0.00	-4.31	-0.00	-0.00	-0.00	300.00	200.00	0.00	-0.00
723	25.48	6.03	-6.87	1149.67	377.78	0.00	22.21	-0.00	-0.00	-0.00	300.00	200.00	0.00	-0.00
724	25.71	6.26	-6.71	1128.00	390.91	0.00	502.50	-0.00	-0.00	-0.00	300.00	200.00	0.00	-0.00
725	25.63	6.41	-7.02	1137.78	378.26	0.00	89.56	-0.00	-0.00	-0.00	300.00	200.00	0.00	-0.00
726	25.63	6.03	-6.71	1141.64	381.82	0.00	201.31	-0.00	-0.00	-0.00	300.00	200.00	0.00	-0.00
727	25.41	6.18	-6.71	1148.45	390.91	0.00	335.00	-0.00	-0.00	-0.00	300.00	200.00	0.00	-0.00
728	25.63	6.18	-6.56	1147.19	386.05	0.00	239.00	-0.00	-0.00	-0.00	300.00	200.00	0.00	-0.00
729	25.48	6.18	-6.56	1147.19	390.70	0.00	374.90	-0.00	-0.00	-0.00	300.00	200.00	0.00	-0.00
730	25.48	6.26	-6.56	1154.16	386.05	0.00	148.33	-0.00	-0.00	-0.00	300.00	200.00	0.00	-0.00
731	25.63	6.26	-7.02	1131.26	382.61	0.00	254.76	-0.00	-0.00	-0.00	300.00	200.00	0.00	-0.00
732	25.56	6.33	-7.02	1131.26	378.26	0.00	135.17	-0.00	-0.00	-0.00	300.00	200.00	0.00	-0.00
733	25.18	5.72	-7.02	1131.26	391.30	0.00	374.67	0.00	0.00	0.00	300.00	200.00	0.00	0.00
734	25.48	5.42	-6.41	1160.14	390.48	0.00	279.38	-0.00	-0.00	-0.00	300.00	200.00	0.00	-0.00
735	25.56	6.41	-6.87	1143.00	382.22	0.00	120.88	-0.00	-0.00	-0.00	300.00	200.00	0.00	-0.00
736	25.63	5.80	-6.87	1129.67	373.33	0.00	16.28	-0.00	-0.00	-0.00	300.00	200.00	0.00	-0.00
737	25.33	6.10	-6.71	1134.82	381.82	0.00	146.35	0.00	0.00	0.00	300.00	200.00	0.00	0.00
738	25.56	6.18	-6.71	1134.82	381.82	0.00	55.83	-0.00	-0.00	-0.00	300.00	200.00	0.00	-0.00
739	25.41	5.95	-7.02	1150.83	378.26	0.00	-81.60	0.00	0.00	0.00	300.00	200.00	0.00	0.00
740	25.63	6.03	-6.56	1154.16	390.70	0.00	399.21	-0.00	-0.00	-0.00	300.00	200.00	0.00	-0.00
741	25.33	6.18	-6.56	1154.16	395.35	0.00	489.17	-0.00	-0.00	-0.00	300.00	200.00	0.00	-0.00
742	25.41	5.95	-7.17	1126.40	374.47	0.00	150.48	-0.00	-0.00	-0.00	300.00	200.00	0.00	-0.00
743	25.18	6.41	-7.02	1131.26	378.26	0.00	95.53	-0.00	-0.00	-0.00	300.00	200.00	0.00	-0.00
744	25.18	6.33	-6.87	1136.33	382.22	0.00	226.34	-0.00	-0.00	-0.00	300.00	200.00	0.00	-0.00
745	25.25	6.41	-7.02	1131.26	382.61	0.00	241.82	-0.00	-0.00	-0.00	300.00	200.00	0.00	-0.00
746	25.18	6.33	-6.71	1141.64	395.45	0.00	571.68	-0.00	-0.00	-0.00	300.00	200.00	0.00	-0.00
747	25.02	6.33	-6.56	1147.19	395.35	0.00	526.96	-0.00	-0.00	-0.00	300.00	200.00	0.00	-0.00
748	25.02	6.26	-7.02	1137.78	378.26	0.00	108.14	-0.00	-0.00	-0.00	300.00	200.00	0.00	-0.00
749	-0.00	-0.00	-0.00	903.00	200.00	0.00	-0.00	-0.00	-0.00	-0.00	300.00	200.00	0.00	-0.00
750	-0.00	-0.00	-0.00	903.00	200.00	0.00	-0.00	-0.00	-0.00	-0.00	300.00	200.00	0.00	-0.00
751	24.57	6.26	-6.71	1134.82	381.82	0.00	201.14	-0.00	-0.00	-0.00	300.00	200.00	0.00	-0.00
752	24.64	6.18	-7.02	1137.78	373.91	0.00	42.46	-0.00	-0.00	-0.00	300.00	200.00	0.00	-0.00
753	24.57	5.95	-6.56	1161.14	400.00	0.00	539.03	-0.00	-0.00	-0.00	300.00	200.00	0.00	-0.00
754	24.57	5.95	-7.02	1144.30	386.96	0.00	341.66	-0.00	-0.00	-0.00	300.00	200.00	0.00	-0.00
755	24.72	6.03	-7.02	1137.78	378.26	0.00	130.36	-0.00	-0.00	-0.00	300.00	200.00	0.00	-0.00
756	24.87	6.10	-7.02	1137.78	391.30	0.00	418.29	-0.00	-0.00	-0.00	300.00	200.00	0.00	-0.00
757	25.02	6.03	-7.02	1131.26	378.26	0.00	178.30	-0.00	-0.00	-0.00	300.00	200.00	0.00	-0.00
758	25.02	6.10	-6.71	1141.64	395.45	0.00	504.93	-0.00	-0.00	-0.00	300.00	200.00	0.00	-0.00
759	24.87	6.03	-6.71	1148.45	395.45	0.00	452.21	-0.00	-0.00	-0.00	300.00	200.00	0.00	-0.00
760	25.02	6.10	-7.02	1137.78	391.30	0.00	447.48	-0.00	-0.00	-0.00	300.00	200.00	0.00	-0.00
761	-0.00	-0.00	-0.00	903.00	200.00	0.00	-0.00	-0.00	-0.00	-0.00	300.00	200.00	0.00	-0.00
762	24.95	6.10	-6.71	1155.27	395.45	0.00	406.79	-0.00	-0.00	-0.00	300.00	200.00	0.00	-0.00
763	24.87	6.10	-6.56	1147.19	390.70	0.00	391.58	-0.00	-0.00	-0.00	300.00	200.00	0.00	-0.00
764	24.95	6.10	-6.56	1161.14	400.00	0.00	484.38	-0.00	-0.00	-0.00	300.00	200.00	0.00	-0.00
765	25.02	5.95	-6.56	1154.16	400.00	0.00	603.43	-0.00	-0.00	-0.00	300.00	200.00	0.00	-0.00
766	25.25	6.03	-6.71	1148.45	390.91	0.00	366.21	-0.00	-0.00	-0.00	300.00	200.00	0.00	-0.00
767	25.02	6.10	-6.56	1154.16	390.70	0.00	332.32	-0.00	-0.00	-0.00	300.00	200.00	0.00	-0.00
768	25.02	6.10	-6.71	1162.09	386.36	0.00	152.59	-0.00	-0.00	-0.00	300.00	200.00	0.00	-0.00
769	25.02	5.87	-6.87	1143.00	386.67	0.00	308.74	-0.00	-0.00	-0.00	300.00	200.00	0.00	-0.00
770	24.95	6.10	-6.87	1136.33	391.11	0.00	436.91	-0.00	-0.00	-0.00	300.00	200.00	0.00	-0.00
771	25.02	5.95	-7.02	1137.78	382.61	0.00	242.81	-0.00	-0.00	-0.00	300.00	200.00	0.00	-0.00
772	24.95	6.18	-7.02	1137.78	382.61	0.00	198.03	-0.00	-0.00	-0.00	300.00	200.00	0.00	-0.00
773	24.87	5.95	-6.87	1136.33	377.78	0.00	57.64	-0.00	-0.00	-0.00	300.00	200.00	0.00	-0.00
774	25.02	5.95	-6.87	1136.33	382.22	0.00	241.77	-0.00	-0.00	-0.00	300.00	200.00	0.00	-0.00
775	24.95	6.10	-6.71	1148.45	386.36	0.00	221.60	-0.00	-0.00	-0.00	300.00	200.00	0.00	-0.00
776	24.95	6.03	-6.87	1136.33	395.56	0.00	542.70	-0.00	-0.00	-0.00	300.00	200.00	0.00	-0.00
777	25.02	5.95	-6.71	1141.64	386.36	0.00	336.73	-0.00	-0.00	-0.00	300.00	200.00	0.00	-0.00
778	24.95	6.10	-6.56	1161.14	395.35	0.00	368.34	-0.00	-0.00	-0.00	300.00	200.00	0.00	-0.00
779	24.95	6.10	-6.87	1149.67	386.67	0.00	267.54	-0.00	-0.00	-0.00	300.00	200.00	0.00	-0.00
780	25.10	6.03	-6.71	1148.45	381.82	0.00	154.67	-0.00	-0.00	-0.00	300.00	200.00	0.00	-0.00
781	24.87	5.95	-6.71	1148.45	390.91	0.00	335.00	-0.00	-0.00	-0.00	300.00	200.00	0.00	-0.00
782	24.95	6.10	-7.02	1124.74	378.26	0.00	164.20	-0.00	-0.00	-0.00	300.00	200.00	0.00	-0.00
783	-0.00	-0.00	-0.00	903.00	200.00	0.00	-0.00	-0.00	-0.00	-0.00	300.00	200.00	0.00	-0.00
784	24.95	5.87	-6.87	1129.67	391.11	0.00	506.59	-0.00	-0.00	-0.00	300.00	200.00	0.00	-0.00
785	24.87	6.10	-7.02	1124.74	386.96	0.00	366.87	-0.00	-0.00	-0.00	300.00	200.00	0.00	-0.00
786	24.95	6.03	-6.71	1148.45	381.82	0.00	149.81	-0.00	-0.00	-0.00	300.00	200.00	0.00	-0.00
787	24.64	5.95	-6.56	1147.19	395.35	0.00	476.93	-0.00	-0.00	-0.00	300.00	200.00	0.00	-0.00
788	24.72	5.95	-6.71	1148.45	381.82	0.00	104.04	-0.00	-0.00	-0.00	300.00	200.00	0.00	-0.00
789	25.02	5.80	-6.87	1143.00	395.56	0.00	572.37	-0.00	-0.00	-0.00	300.00	200.00	0.00	-0.00
790	25.10	5.95	-6.87	1143.00	391.11	0.00	462.00	-0.00	-0.00	-0.00	300.00	200.00	0.00	-0.00
791	24.87	5.95	-7.02	1137.78	382.61	0.00	237.84	-0.00	-0.00	-0.00	300.00	200.00	0.00	-0.00
792	24.72	5.95	-6.71	1141.64	386.36	0.00	302.75	-0.00	-0.00	-0.00	300.00	200.00	0.00	-0.00
793	24.72	5.87	-6.87	1136.33	382.22	0.00	249.74	-0.00	-0.00	-0.00	300.00	200.00	0.00	-0.00
794	24.87	6.03	-6.71	1134.82	390.91	0.00	490.02	-0.00	-0.00	-0.00	300.00	200.00	0.00	-0.00
795	24.72	6.10	-6.87	1143.00	386.67	0.00	288.39	-0.00	-0.00	-0.00	300.00	200.00	0.00	-0.00
796	24.64	5.95	-6.87	1136.33	391.11	0.00	414.19	-0.00	-0.00	-0.00	300.00	200.00	0.00	-0.00
797	24.95	6.03	-6.87	1136.33	382.22	0.00	278.73	-0.00	-0.00	-0.00	300.00	200.00	0.00	-0.00
798	24.72	5.95	-7.17	1126.40	378.72	0.00	181.64	-0.00	-0.00	-0.00	300.00	200.00	0.00	-0.00
799	24.64	5.95	-7.17	1132.79	382.98	0.00	234.89	-0.00	-0.00	-0.00	300.00	200.00	0.00	-0.00
800	24.87	6.10	-6.71	1141.64	386.36	0.00	271.88	-0.00	-0.00	-0.00	300.00	200.00	0.00	-0.00
801	24.87	6.03	-6.87	1143.00	382.22	0.00	201.76	-0.00	-0.00	-0.00	300.00	200.00	0.00	-0.00
802	24.72	6.10	-6.71	1148.45	390.91	0.00	382.86	-0.00	-0.00	-0.00	300.00	200.00	0.00	-0.00
803	24.87	6.10	-6.71	1155.27	386.36	0.00	188.65	-0.00	-0.00	-0.00	300.00	200.00	0.00	-0.00
804	24.72	6.03	-6.87	1136.33	386.67	0.00	324.00	-0.00	-0.00	-0.00	300.00	200.00	0.00	-0.00
805	24.64	6.10	-6.71	1141.64	395.45	0.00	453.26	-0.00	-0.00	-0.00	300.00	200.00	0.00	-0.00
806	24.64	6.10	-6.71	1162.09	390.91	0.00	239.29	-0.00	-0.00	-0.00	300.00	200.00	0.00	-0.00
807	24.64	6.18	-6.87	1143.00	386.67	0.00	255.84	-0.00	-0.00	-0.00	300.00	200.00	0.00	-0.00
808	24.64	6.18	-6.87	1149.67	395.56	0.00	433.69	-0.00	-0.00	-0.00	300.00	200.00	0.00	-0.00
809	24.87	6.10	-7.02	1131.26	391.30	0.00	549.65	-0.00	-0.00	-0.00	300.00	200.00	0.00	-0.00
810	24.72	6.10	-6.87	1143.00	386.67	0.00	242.61	-0.00	-0.00	-0.00	300.00	200.00	0.00	-0.00
811	24.64	6.03	-6.56	1154.16	395.35	0.00	416.25	-0.00	-0.00	-0.00	300.00	200.00	0.00	-0.00
812	-0.00	-0.00	-0.00	903.00	200.00	0.00	-0.00	-0.00	-0.00	-0.00	300.00	200.00	0.00	-0.00
813	24.64	6.10	-6.56	1147.19	386.05	0.00	233.32	-0.00	-0.00	-0.00	300.00	200.00	0.00	-0.00
814	24.41	6.03	-6.87	1129.67	377.78	0.00	90.20	-0.00	-0.00	-0.00	300.00	200.00	0.00	-0.00
815	24.87	6.18	-7.02	1137.78	386.96	0.00	360.90	-0.00	-0.00	-0.00	300.00	200.00	0.00	-0.00
816	24.57	6.10	-6.87	1143.00	382.22	0.00	127.83	-0.00	-0.00	-0.00	300.00	200.00	0.00	-0.00
817	24.72	6.10	-6.87	1136.33	377.78	0.00	132.24	-0.00	-0.00	-0.00	300.00	200.00	0.00	-0.00
818	24.64	5.95	-7.02	1150.83	386.96	0.00	271.34	-0.00	-0.00	-0.00	300.00	200.00	0.00	-0.00
819	24.87	6.18	-7.17	1145.55	378.72	0.00	108.11	-0.00	-0.00	-0.00	300.00	200.00	0.00	-0.00
820	24.57	6.03	-6.71	1134.82	386.36	0.00	297.20	-0.00	-0.00	-0.00	300.00	200.00	0.00	-0.00
821	24.72	5.95	-6.71	1155.27	390.91	0.00	333.96	-0.00	-0.00	-0.00	300.00	200.00	0.00	-0.00
822	24.57	6.03	-6.87	1136.33	382.22	0.00	186.33	-0.00	-0.00	-0.00	300.00	200.00	0.00	-0.00
823	24.57	6.10	-6.87	1136.33	391.11	0.00	364.01	-0.00	-0.00	-0.00	300.00	200.00	0.00	-0.00
824	24.87	6.10	-6.56	1147.19	381.40	0.00	137.33	-0.00	-0.00	-0.00	300.00	200.00	0.00	-0.00
825	24.64	5.95	-6.87	1143.00	377.78	0.00	91.72	-0.00	-0.00	-0.00	300.00	200.00	0.00	-0.00
826	24.57	5.95	-6.71	1148.45	390.91	0.00	345.40	-0.00	-0.00	-0.00	300.00	200.00	0.00	-0.00
827	24.72	6.10	-6.71	1148.45	390.91	0.00	359.97	-0.00	-0.00	-0.00	300.00	200.00	0.00	-0.00
828	24.57	6.03	-7.02	1137.78	373.91	0.00	-3.65	-0.00	-0.00	-0.00	300.00	200.00	0.00	-0.00
829	24.72	6.10	-6.87	1136.33	382.22	0.00	196.33	-0.00	-0.00	-0.00	300.00	200.00	0.00	-0.00
830	24.72	6.10	-6.71	1141.64	390.91	0.00	378.70	-0.00	-0.00	-0.00	300.00	200.00	0.00	-0.00
831	24.57	6.18	-6.56	1154.16	386.05	0.00	157.38	-0.00	-0.00	-0.00	300.00	200.00	0.00	-0.00
832	24.72	5.87	-6.87	1136.33	386.67	0.00	336.71	-0.00	-0.00	-0.00	300.00	200.00	0.00	-0.00
833	24.64	5.87	-6.56	1147.19	395.35	0.00	495.56	-0.00	-0.00	-0.00	300.00	200.00	0.00	-0.00
834	24.72	5.95	-6.71	1141.64	386.36	0.00	234.08	-0.00	-0.00	-0.00	300.00	200.00	0.00	-0.00
835	24.87	5.87	-7.17	1139.17	382.98	0.00	256.80	-0.00	-0.00	-0.00	300.00	200.00	0.00	-0.00
836	24.87	5.95	-6.56	1147.19	395.35	0.00	498.75	-0.00	-0.00	-0.00	300.00	200.00	0.00	-0.00
837	24.95	6.18	-6.87	1143.00	377.78	0.00	68.16	-0.00	-0.00	-0.00	300.00	200.00	0.00	-0.00
838	24.72	6.10	-6.71	1148.45	386.36	0.00	224.72	-0.00	-0.00	-0.00	300.00	200.00	0.00	-0.00
839	24.57	5.95	-6.71	1162.09	400.00	0.00	487.59	-0.00	-0.00	-0.00	300.00	200.00	0.00	-0.00
840	24.72	5.95	-6.87	1149.67	386.67	0.00	216.67	-0.00	-0.00	-0.00	300.00	200.00	0.00	-0.00
841	24.57	5.87	-7.02	1150.83	386.96	0.00	253.10	-0.00	-0.00	-0.00	300.00	200.00	0.00	-0.00
842	24.57	5.95	-6.71	1148.45	381.82	0.00	122.07	-0.00	-0.00	-0.00	300.00	200.00	0.00	-0.00
843	24.72	5.87	-6.71	1134.82	395.45	0.00	608.62	-0.00	-0.00	-0.00	300.00	200.00	0.00	-0.00
844	24.49	6.03	-6.87	1136.33	386.67	0.00	304.16	-0.00	-0.00	-0.00	300.00	200.00	0.00	-0.00
845	24.57	5.87	-6.71	1134.82	386.36	0.00	355.46	-0.00	-0.00	-0.00	300.00	200.00	0.00	-0.00
846	24.49	5.80	-6.56	1154.16	390.70	0.00	330.02	-0.00	-0.00	-0.00	300.00	200.00	0.00	-0.00
847	24.64	5.95	-6.87	1143.00	377.78	0.00	114.61	-0.00	-0.00	-0.00	300.00	200.00	0.00	-0.00
848	24.64	6.10	-6.71	1155.27	381.82	0.00	56.87	-0.00	-0.00	-0.00	300.00	200.00	0.00	-0.00
849	24.57	6.03	-6.56	1161.14	395.35	0.00	336.40	-0.00	-0.00	-0.00	300.00	200.00	0.00	-0.00
850	24.49	6.10	-7.02	1150.83	386.96	0.00	205.00	-0.00	-0.00	-0.00	300.00	200.00	0.00	-0.00
851	25.02	5.80	-6.71	1141.64	381.82	0.00	236.51	-0.00	-0.00	-0.00	300.00	200.00	0.00	-0.00
852	24.72	5.87	-6.71	1141.64	390.91	0.00	318.87	-0.00	-0.00	-0.00	300.00	200.00	0.00	-0.00
853	24.87	5.87	-6.71	1162.09	386.36	0.00	137.68	-0.00	-0.00	-0.00	300.00	200.00	0.00	-0.00
854	24.87	5.95	-6.41	1160.14	390.48	0.00	231.79	-0.00	-0.00	-0.00	300.00	200.00	0.00	-0.00
855	24.87	5.72	-6.87	1143.00	386.67	0.00	248.21	-0.00	-0.00	-0.00	300.00	200.00	0.00	-0.00
856	24.95	5.95	-7.17	1132.79	374.47	0.00	-36.04	-0.00	-0.00	-0.00	300.00	200.00	0.00	-0.00
857	24.72	5.72	-6.71	1155.27	386.36	0.00	164.90	-0.00	-0.00	-0.00	300.00	200.00	0.00	-0.00
858	24.95	6.10	-6.71	1141.64	390.91	0.00	330.84	-0.00	-0.00	-0.00	300.00	200.00	0.00	-0.00
859	24.87	5.87	-7.02	1131.26	378.26	0.00	71.48	-0.00	-0.00	-0.00	300.00	200.00	0.00	-0.00
860	25.02	5.80	-6.41	1153.00	395.24	0.00	437.78	-0.00	-0.00	-0.00	300.00	200.00	0.00	-0.00
861	25.02	5.87	-6.71	1148.45	386.36	0.00	200.45	-0.00	-0.00	-0.00	300.00	200.00	0.00	-0.00
862	24.95	5.80	-6.87	1143.00	382.22	0.00	133.26	-0.00	-0.00	-0.00	300.00	200.00	0.00	-0.00
863	25.02	5.80	-6.71	1148.45	386.36	0.00	242.06	-0.00	-0.00	-0.00	300.00	200.00	0.00	-0.00
864	24.87	5.80	-6.41	1167.29	395.24	0.00	279.38	-0.00	-0.00	-0.00	300.00	200.00	0.00	-0.00
865	25.18	5.95	-6.87	1143.00	382.22	0.00	69.68	-0.00	-0.00	-0.00	300.00	200.00	0.00	-0.00
866	25.18	5.72	-7.02	1144.30	373.91	0.00	-46.27	-0.00	-0.00	-0.00	300.00	200.00	0.00	-0.00
867	25.18	5.72	-6.87	1129.67	382.22	0.00	200.91	-0.00	-0.00	-0.00	300.00	200.00	0.00	-0.00
868	25.25	5.87	-7.02	1137.78	378.26	0.00	101.17	-0.00	-0.00	-0.00	300.00	200.00	0.00	-0.00
869	25.18	5.87	-7.17	1126.40	374.47	0.00	104.70	-0.00	-0.00	-0.00	300.00	200.00	0.00	-0.00
870	25.18	5.72	-7.02	1131.26	378.26	0.00	92.05	-0.00	-0.00	-0.00	300.00	200.00	0.00	-0.00
871	25.18	5.87	-6.56	1133.23	386.05	0.00	310.32	-0.00	-0.00	-0.00	300.00	200.00	0.00	-0.00
872	25.41	6.18	-7.17	1120.02	374.47	0.00	93.01	-0.00	-0.00	-0.00	300.00	200.00	0.00	-0.00
873	25.41	6.10	-6.87	1143.00	386.67	0.00	279.24	-0.00	-0.00	-0.00	300.00	200.00	0.00	-0.00
874	25.41	6.03	-6.56	1161.14	386.05	0.00	195.35	-0.00	-0.00	-0.00	300.00	200.00	0.00	-0.00
875	25.56	6.18	-6.87	1136.33	382.22	0.00	239.90	-0.00	-0.00	-0.00	300.00	200.00	0.00	-0.00
876	25.48	6.33	-6.87	1136.33	382.22	0.00	167.51	-0.00	-0.00	-0.00	300.00	200.00	0.00	-0.00
877	25.63	6.41	-6.71	1134.82	386.36	0.00	362.05	-0.00	-0.00	-0.00	300.00	200.00	0.00	-0.00
878	25.48	6.26	-6.71	1141.64	377.27	0.00	71.79	-0.00	-0.00	-0.00	300.00	200.00	0.00	-0.00
879	25.63	6.41	-6.71	1148.45	377.27	0.00	41.62	-0.00	-0.00	-0.00	300.00	200.00	0.00	-0.00
880	25.41	6.41	-7.17	1120.02	374.47	0.00	112.01	-0.00	-0.00	-0.00	300.00	200.00	0.00	-0.00
881	25.71	6.41	-7.17	1113.64	378.72	0.00	315.56	-0.00	-0.00	-0.00	300.00	200.00	0.00	-0.00
882	25.56	6.48	-6.56	1161.14	381.40	0.00	32.47	-0.00	-0.00	-0.00	300.00	200.00	0.00	-0.00
883	25.56	6.41	-6.87	1136.33	382.22	0.00	255.16	-0.00	-0.00	-0.00	300.00	200.00	0.00	-0.00
884	25.79	6.48	-6.71	1141.64	386.36	0.00	351.47	-0.00	-0.00	-0.00	300.00	200.00	0.00	-0.00
885	25.48	6.41	-6.71	1134.82	390.91	0.00	426.55	-0.00	-0.00	-0.00	300.00	200.00	0.00	-0.00
886	25.56	6.56	-6.71	1134.82	390.91	0.00	451.52	-0.00	-0.00	-0.00	300.00	200.00	0.00	-0.00
887	25.63	6.48	-6.87	1143.00	377.78	0.00	71.21	-0.00	-0.00	-0.00	300.00	200.00	0.00	-0.00
888	25.56	6.26	-6.56	1140.21	381.40	0.00	222.49	-0.00	-0.00	-0.00	300.00	200.00	0.00	-0.00
889	25.63	6.48	-6.87	1123.00	382.22	0.00	314.84	-0.00	-0.00	-0.00	300.00	200.00	0.00	-0.00
890	25.56	6.48	-6.41	1153.00	395.24	0.00	461.94	-0.00	-0.00	-0.00	300.00	200.00	0.00	-0.00
891	25.56	6.79	-6.56	1154.16	390.70	0.00	261.71	-0.00	-0.00	-0.00	300.00	200.00	0.00	-0.00
892	25.48	6.56	-6.56	1154.16	386.05	0.00	186.12	-0.00	-0.00	-0.00	300.00	200.00	0.00	-0.00
893	-0.00	-0.00	-0.00	903.00	200.00	0.00	-0.00	-0.00	-0.00	-0.00	300.00	200.00	0.00	-0.00
894	25.63	6.33	-6.87	1129.67	382.22	0.00	306.19	-0.00	-0.00	-0.00	300.00	200.00	0.00	-0.00
895	25.48	6.71	-7.17	1126.40	374.47	0.00	39.12	-0.00	-0.00	-0.00	300.00	200.00	0.00	-0.00
896	25.56	6.56	-6.56	1147.19	395.35	0.00	460.96	-0.00	-0.00	-0.00	300.00	200.00	0.00	-0.00
897	25.71	6.48	-6.71	1155.27	377.27	0.00	-30.69	-0.00	-0.00	-0.00	300.00	200.00	0.00	-0.00
898	25.56	6.41	-6.56	1154.16	386.05	0.00	169.98	-0.00	-0.00	-0.00	300.00	200.00	0.00	-0.00
899	25.63	6.56	-6.71	1155.27	381.82	0.00	53.06	-0.00	-0.00	-0.00	300.00	200.00	0.00	-0.00
900	25.48	6.48	-6.71	1134.82	381.82	0.00	222.99	-0.00	-0.00	-0.00	300.00	200.00	0.00	-0.00
901	25.56	6.56	-6.41	1145.86	395.24	0.00	466.85	-0.00	-0.00	-0.00	300.00	200.00	0.00	-0.00
902	25.56	6.71	-7.02	1124.74	386.96	0.00	359.91	-0.00	-0.00	-0.00	300.00	200.00	0.00	-0.00
903	25.56	6.48	-6.87	1129.67	386.67	0.00	325.52	-0.00	-0.00	-0.00	300.00	200.00	0.00	-0.00
904	25.56	6.41	-6.87	1136.33	373.33	0.00	27.97	-0.00	-0.00	-0.00	300.00	200.00	0.00	-0.00
905	25.56	6.56	-6.87	1136.33	386.67	0.00	310.26	-0.00	-0.00	-0.00	300.00	200.00	0.00	-0.00
906	25.63	6.56	-6.56	1154.16	386.05	0.00	168.73	-0.00	-0.00	-0.00	300.00	200.00	0.00	-0.00
907	25.56	6.48	-6.56	1147.19	395.35	0.00	479.59	-0.00	-0.00	-0.00	300.00	200.00	0.00	-0.00
908	25.56	6.48	-6.87	1143.00	382.22	0.00	171.24	-0.00	-0.00	-0.00	300.00	200.00	0.00	-0.00
909	25.63	6.48	-6.56	1161.14	386.05	0.00	188.43	-0.00	-0.00	-0.00	300.00	200.00	0.00	-0.00
910	25.56	6.41	-6.71	1141.64	390.91	0.00	443.20	-0.00	-0.00	-0.00	300.00	200.00	0.00	-0.00
911	25.56	6.56	-6.71	1148.45	381.82	0.00	106.81	-0.00	-0.00	-0.00	300.00	200.00	0.00	-0.00
912	25.56	6.48	-6.56	1140.21	390.70	0.00	383.07	-0.00	-0.00	-0.00	300.00	200.00	0.00	-0.00
913	25.63	6.71	-6.87	1143.00	377.78	0.00	16.28	-0.00	-0.00	-0.00	300.00	200.00	0.00	-0.00
914	25.63	6.48	-7.17	1120.02	374.47	0.00	135.38	-0.00	-0.00	-0.00	300.00	200.00	0.00	-0.00
915	25.48	6.56	-6.56	1140.21	390.70	0.00	373.31	-0.00	-0.00	-0.00	300.00	200.00	0.00	-0.00
916	25.41	6.56	-6.41	1153.00	395.24	0.00	390.19	-0.00	-0.00	-0.00	300.00	200.00	0.00	-0.00
917	25.48	6.33	-6.56	1147.19	390.70	0.00	383.42	-0.00	-0.00	-0.00	300.00	200.00	0.00	-0.00
918	25.56	6.33	-7.02	1118.22	382.61	0.00	374.67	-0.00	-0.00	-0.00	300.00	200.00	0.00	-0.00
919	25.56	6.33	-6.56	1133.23	395.35	0.00	605.21	-0.00	-0.00	-0.00	300.00	200.00	0.00	-0.00
920	25.48	6.48	-6.56	1161.14	390.70	0.00	255.67	-0.00	-0.00	-0.00	300.00	200.00	0.00	-0.00
921	25.63	6.56	-6.71	1121.18	386.36	0.00	416.15	-0.00	-0.00	-0.00	300.00	200.00	0.00	-0.00
922	25.56	6.48	-6.87	1123.00	386.67	0.00	414.53	-0.00	-0.00	-0.00	300.00	200.00	0.00	-0.00
923	25.56	6.33	-6.56	1154.16	381.40	0.00	116.04	-0.00	-0.00	-0.00	300.00	200.00	0.00	-0.00
924	25.56	6.48	-6.71	1148.45	386.36	0.00	241.71	-0.00	-0.00	-0.00	300.00	200.00	0.00	-0.00
925	25.33	6.33	-7.02	1124.74	369.57	0.00	-38.81	-0.00	-0.00	-0.00	300.00	200.00	0.00	-0.00
926	25.48	6.41	-6.87	1143.00	382.22	0.00	175.65	-0.00	-0.00	-0.00	300.00	200.00	0.00	-0.00
927	25.41	6.48	-6.87	1136.33	382.22	0.00	209.55	-0.00	-0.00	-0.00	300.00	200.00	0.00	-0.00
928	25.56	6.56	-6.71	1128.00	386.36	0.00	357.19	-0.00	-0.00	-0.00	300.00	200.00	0.00	-0.00
929	25.33	6.48	-6.71	1134.82	377.27	0.00	57.22	-0.00	-0.00	-0.00	300.00	200.00	0.00	-0.00
930	25.41	6.71	-7.02	1118.22	386.96	0.00	398.06	-0.00	-0.00	-0.00	300.00	200.00	0.00	-0.00
931	25.41	6.33	-6.26	1159.10	390.24	0.00	259.03	-0.00	-0.00	-0.00	300.00	200.00	0.00	-0.00
932	25.41	6.56	-7.02	1131.26	378.26	0.00	101.50	-0.00	-0.00	-0.00	300.00	200.00	0.00	-0.00
933	25.33	6.33	-6.56	1154.16	400.00	0.00	591.54	-0.00	-0.00	-0.00	300.00	200.00	0.00	-0.00
934	25.41	6.33	-7.17	1120.02	370.21	0.00	20.45	-0.00	-0.00	-0.00	300.00	200.00	0.00	-0.00
935	25.41	6.48	-6.87	1129.67	382.22	0.00	229.90	-0.00	-0.00	-0.00	300.00	200.00	0.00	-0.00
936	25.63	6.41	-6.56	1140.21	390.70	0.00	438.60	-0.00	-0.00	-0.00	300.00	200.00	0.00	-0.00
937	25.41	6.41	-6.71	1141.64	386.36	0.00	275.70	-0.00	-0.00	-0.00	300.00	200.00	0.00	-0.00
938	25.56	6.41	-6.56	1133.23	390.70	0.00	491.65	-0.00	-0.00	-0.00	300.00	200.00	0.00	-0.00
939	25.63	6.41	-6.87	1123.00	382.22	0.00	331.62	-0.00	-0.00	-0.00	300.00	200.00	0.00	-0.00
940	25.48	6.33	-6.56	1147.19	395.35	0.00	524.83	-0.00	-0.00	-0.00	300.00	200.00	0.00	-0.00
941	25.41	6.56	-6.56	1140.21	395.35	0.00	476.93	-0.00	-0.00	-0.00	300.00	200.00	0.00	-0.00
942	25.41	6.48	-6.56	1140.21	395.35	0.00	495.02	-0.00	-0.00	-0.00	300.00	200.00	0.00	-0.00
943	25.56	6.41	-6.56	1154.16	390.70	0.00	334.63	-0.00	-0.00	-0.00	300.00	200.00	0.00	-0.00
944	25.63	6.41	-6.56	1154.16	381.40	0.00	87.83	-0.00	-0.00	-0.00	300.00	200.00	0.00	-0.00
945	25.56	6.41	-6.56	1147.19	390.70	0.00	356.45	-0.00	-0.00	-0.00	300.00	200.00	0.00	-0.00
946	25.63	6.33	-6.71	1128.00	386.36	0.00	400.02	-0.00	-0.00	-0.00	300.00	200.00	0.00	-0.00
947	25.56	6.33	-6.87	1129.67	382.22	0.00	269.40	-0.00	-0.00	-0.00	300.00	200.00	0.00	-0.00
948	25.71	6.26	-6.71	1134.82	381.82	0.00	271.88	-0.00	-0.00	-0.00	300.00	200.00	0.00	-0.00
949	25.48	6.33	-6.71	1134.82	377.27	0.00	73.87	-0.00	-0.00	-0.00	300.00	200.00	0.00	-0.00
950	25.56	6.18	-6.41	1160.14	395.24	0.00	425.43	-0.00	-0.00	-0.00	300.00	200.00	0.00	-0.00
951	25.63	6.18	-6.71	1134.82	386.36	0.00	392.22	-0.00	-0.00	-0.00	300.00	200.00	0.00	-0.00
952	25.56	6.18	-7.02	1124.74	382.61	0.00	321.43	-0.00	-0.00	-0.00	300.00	200.00	0.00	-0.00
953	25.63	6.33	-6.71	1148.45	381.82	0.00	153.98	-0.00	-0.00	-0.00	300.00	200.00	0.00	-0.00
954	25.56	6.26	-6.56	1161.14	386.05	0.00	187.54	-0.00	-0.00	-0.00	300.00	200.00	0.00	-0.00
955	25.48	6.18	-6.56	1147.19	390.70	0.00	397.79	-0.00	-0.00	-0.00	300.00	200.00	0.00	-0.00
956	25.63	6.26	-7.17	1120.02	370.21	0.00	53.08	-0.00	-0.00	-0.00	300.00	200.00	0.00	-0.00
957	25.63	6.18	-6.87	1149.67	382.22	0.00	194.29	-0.00	-0.00	-0.00	300.00	200.00	0.00	-0.00
958	25.56	6.10	-6.71	1148.45	390.91	0.00	405.75	-0.00	-0.00	-0.00	300.00	200.00	0.00	-0.00
959	25.63	6.10	-6.71	1148.45	390.91	0.00	420.31	-0.00	-0.00	-0.00	300.00	200.00	0.00	-0.00
960	25.48	6.26	-6.87	1149.67	386.67	0.00	260.93	-0.00	-0.00	-0.00	300.00	200.00	0.00	-0.00
961	25.48	6.26	-7.17	1126.40	378.72	0.00	158.27	-0.00	-0.00	-0.00	300.00	200.00	0.00	-0.00
962	25.63	6.10	-6.71	1148.45	386.36	0.00	303.79	-0.00	-0.00	-0.00	300.00	200.00	0.00	-0.00
963	25.63	6.10	-6.26	1159.10	400.00	0.00	565.51	-0.00	-0.00	-0.00	300.00	200.00	0.00	-0.00
964	25.41	6.10	-6.87	1136.33	377.78	0.00	71.21	-0.00	-0.00	-0.00	300.00	200.00	0.00	-0.00
965	25.56	6.33	-6.71	1141.64	386.36	0.00	276.57	-0.00	-0.00	-0.00	300.00	200.00	0.00	-0.00
966	25.63	6.03	-6.56	1147.19	390.70	0.00	418.37	-0.00	-0.00	-0.00	300.00	200.00	0.00	-0.00
967	25.56	6.26	-7.17	1132.79	370.21	0.00	-62.66	-0.00	-0.00	-0.00	300.00	200.00	0.00	-0.00
968	25.56	6.26	-6.41	1167.29	390.48	0.00	239.42	-0.00	-0.00	-0.00	300.00	200.00	0.00	-0.00
969	25.41	6.18	-6.71	1141.64	381.82	0.00	191.95	-0.00	-0.00	-0.00	300.00	200.00	0.00	-0.00
970	25.33	6.03	-6.56	1147.19	390.70	0.00	383.07	-0.00	-0.00	-0.00	300.00	200.00	0.00	-0.00
971	25.41	5.95	-7.02	1137.78	378.26	0.00	156.24	-0.00	-0.00	-0.00	300.00	200.00	0.00	-0.00
972	25.41	6.18	-6.56	1154.16	400.00	0.00	553.57	-0.00	-0.00	-0.00	300.00	200.00	0.00	-0.00
973	25.48	6.03	-6.87	1143.00	382.22	0.00	221.42	-0.00	-0.00	-0.00	300.00	200.00	0.00	-0.00
974	25.33	6.10	-6.56	1154.16	381.40	0.00	63.34	-0.00	-0.00	-0.00	300.00	200.00	0.00	-0.00
975	25.48	6.18	-6.71	1155.27	381.82	0.00	75.77	-0.00	-0.00	-0.00	300.00	200.00	0.00	-0.00
976	25.48	6.10	-6.56	1140.21	400.00	0.00	696.05	-0.00	-0.00	-0.00	300.00	200.00	0.00	-0.00
977	25.33	6.03	-7.02	1118.22	382.61	0.00	307.00	-0.00	-0.00	-0.00	300.00	200.00	0.00	-0.00
978	25.41	6.18	-6.71	1148.45	386.36	0.00	219.52	-0.00	-0.00	-0.00	300.00	200.00	0.00	-0.00
979	25.41	6.03	-6.71	1148.45	390.91	0.00	441.12	-0.00	-0.00	-0.00	300.00	200.00	0.00	-0.00
980	25.41	6.03	-6.71	1134.82	390.91	0.00	500.42	-0.00	-0.00	-0.00	300.00	200.00	0.00	-0.00
981	25.41	6.18	-6.41	1153.00	400.00	0.00	583.65	-0.00	-0.00	-0.00	300.00	200.00	0.00	-0.00
982	25.41	6.03	-7.02	1137.78	378.26	0.00	138.32	-0.00	-0.00	-0.00	300.00	200.00	0.00	-0.00
983	25.10	6.03	-6.71	1141.64	390.91	0.00	401.06	-0.00	-0.00	-0.00	300.00	200.00	0.00	-0.00
984	25.25	6.10	-6.71	1148.45	372.73	0.00	-88.78	0.00	0.00	0.00	300.00	200.00	0.00	0.00
985	25.48	6.10	-6.71	1141.64	386.36	0.00	339.85	-0.00	-0.00	-0.00	300.00	200.00	0.00	-0.00
986	25.33	6.03	-6.71	1148.45	395.45	0.00	473.02	-0.00	-0.00	-0.00	300.00	200.00	0.00	-0.00
