# Supplementary material for: Musculoskeletal modeling and humanoid control of robots based on human gait data
Source: PeerJ Comput Sci. 2021 Aug 9;7:e657. doi: 10.7717/peerj-cs.657 (PMC8372000; doi:10.7717/peerj-cs.657)
Supplement: Supplemental Information 2 [file peerj-cs-07-657-s002.zip › force/Cap89.forces]

[Force Data]
NumberOfForcePlates=2
SampleRate=120.000000
NumberOfSamples=954
#Sample	FX1	FY1	FZ1	X1	Y1	Z1	MZ1	FX2	FY2	FZ2	X2	Y2	Z2	MZ2
1	-0.00	-0.00	-0.00	903.00	200.00	0.00	-0.00	-0.00	-0.00	-0.00	300.00	200.00	0.00	-0.00
2	-0.00	-0.00	-0.00	903.00	200.00	0.00	-0.00	-0.00	-0.00	-0.00	300.00	200.00	0.00	-0.00
3	-0.00	-0.00	-0.00	903.00	200.00	0.00	-0.00	-0.00	-0.00	-0.00	300.00	200.00	0.00	-0.00
4	-0.00	-0.00	-0.00	903.00	200.00	0.00	-0.00	-0.00	-0.00	-0.00	300.00	200.00	0.00	-0.00
5	0.00	0.00	0.00	903.00	200.00	0.00	0.00	-0.00	-0.00	-0.00	300.00	200.00	0.00	-0.00
6	-0.00	-0.00	-0.00	903.00	200.00	0.00	-0.00	-0.00	-0.00	-0.00	300.00	200.00	0.00	-0.00
7	-0.00	-0.00	-0.00	903.00	200.00	0.00	-0.00	-0.00	-0.00	-0.00	300.00	200.00	0.00	-0.00
8	-0.00	-0.00	-0.00	903.00	200.00	0.00	-0.00	-0.00	-0.00	-0.00	300.00	200.00	0.00	-0.00
9	-0.00	-0.00	-0.00	903.00	200.00	0.00	-0.00	-0.00	-0.00	-0.00	300.00	200.00	0.00	-0.00
10	-0.00	-0.00	-0.00	903.00	200.00	0.00	-0.00	-0.00	-0.00	-0.00	300.00	200.00	0.00	-0.00
11	-0.00	-0.00	-0.00	903.00	200.00	0.00	-0.00	-0.00	-0.00	-0.00	300.00	200.00	0.00	-0.00
12	-0.00	-0.00	-0.00	903.00	200.00	0.00	-0.00	-0.00	-0.00	-0.00	300.00	200.00	0.00	-0.00
13	-0.00	-0.00	-0.00	903.00	200.00	0.00	-0.00	-0.00	-0.00	-0.00	300.00	200.00	0.00	-0.00
14	-0.00	-0.00	-0.00	903.00	200.00	0.00	-0.00	-0.00	-0.00	-0.00	300.00	200.00	0.00	-0.00
15	-0.00	-0.00	-0.00	903.00	200.00	0.00	-0.00	-0.00	-0.00	-0.00	300.00	200.00	0.00	-0.00
16	-0.00	-0.00	-0.00	903.00	200.00	0.00	-0.00	-0.00	-0.00	-0.00	300.00	200.00	0.00	-0.00
17	-0.00	-0.00	-0.00	903.00	200.00	0.00	-0.00	-0.00	-0.00	-0.00	300.00	200.00	0.00	-0.00
18	-0.00	-0.00	-0.00	903.00	200.00	0.00	-0.00	-0.00	-0.00	-0.00	300.00	200.00	0.00	-0.00
19	-0.00	-0.00	-0.00	903.00	200.00	0.00	-0.00	-0.00	-0.00	-0.00	300.00	200.00	0.00	-0.00
20	-0.00	-0.00	-0.00	903.00	200.00	0.00	-0.00	-0.00	-0.00	-0.00	300.00	200.00	0.00	-0.00
21	-0.00	-0.00	-0.00	903.00	200.00	0.00	-0.00	-0.00	-0.00	-0.00	300.00	200.00	0.00	-0.00
22	-0.00	-0.00	-0.00	903.00	200.00	0.00	-0.00	-0.00	-0.00	-0.00	300.00	200.00	0.00	-0.00
23	-0.00	-0.00	-0.00	903.00	200.00	0.00	-0.00	-0.00	-0.00	-0.00	300.00	200.00	0.00	-0.00
24	-0.00	-0.00	-0.00	903.00	200.00	0.00	-0.00	-0.00	-0.00	-0.00	300.00	200.00	0.00	-0.00
25	-0.00	-0.00	-0.00	903.00	200.00	0.00	-0.00	-0.00	-0.00	-0.00	300.00	200.00	0.00	-0.00
26	-0.00	-0.00	-0.00	903.00	200.00	0.00	-0.00	-0.00	-0.00	-0.00	300.00	200.00	0.00	-0.00
27	0.00	0.00	0.00	903.00	200.00	0.00	0.00	-0.00	-0.00	-0.00	300.00	200.00	0.00	-0.00
28	-0.00	-0.00	-0.00	903.00	200.00	0.00	-0.00	-0.00	-0.00	-0.00	300.00	200.00	0.00	-0.00
29	-0.00	-0.00	-0.00	903.00	200.00	0.00	-0.00	-0.00	-0.00	-0.00	300.00	200.00	0.00	-0.00
30	0.00	0.00	0.00	903.00	200.00	0.00	0.00	-0.00	-0.00	-0.00	300.00	200.00	0.00	-0.00
31	-0.00	-0.00	-0.00	903.00	200.00	0.00	-0.00	-0.00	-0.00	-0.00	300.00	200.00	0.00	-0.00
32	-0.00	-0.00	-0.00	903.00	200.00	0.00	-0.00	-0.00	-0.00	-0.00	300.00	200.00	0.00	-0.00
33	-0.00	-0.00	-0.00	903.00	200.00	0.00	-0.00	-0.00	-0.00	-0.00	300.00	200.00	0.00	-0.00
34	-0.00	-0.00	-0.00	903.00	200.00	0.00	-0.00	-0.00	-0.00	-0.00	300.00	200.00	0.00	-0.00
35	-0.00	-0.00	-0.00	903.00	200.00	0.00	-0.00	-0.00	-0.00	-0.00	300.00	200.00	0.00	-0.00
36	-0.00	-0.00	-0.00	903.00	200.00	0.00	-0.00	-0.00	-0.00	-0.00	300.00	200.00	0.00	-0.00
37	-0.00	-0.00	-0.00	903.00	200.00	0.00	-0.00	-0.00	-0.00	-0.00	300.00	200.00	0.00	-0.00
38	-0.00	-0.00	-0.00	903.00	200.00	0.00	-0.00	-0.00	-0.00	-0.00	300.00	200.00	0.00	-0.00
39	-0.00	-0.00	-0.00	903.00	200.00	0.00	-0.00	-0.00	-0.00	-0.00	300.00	200.00	0.00	-0.00
40	-0.00	-0.00	-0.00	903.00	200.00	0.00	-0.00	-0.00	-0.00	-0.00	300.00	200.00	0.00	-0.00
41	-0.00	-0.00	-0.00	903.00	200.00	0.00	-0.00	-0.00	-0.00	-0.00	300.00	200.00	0.00	-0.00
42	-0.00	-0.00	-0.00	903.00	200.00	0.00	-0.00	-0.00	-0.00	-0.00	300.00	200.00	0.00	-0.00
43	-0.00	-0.00	-0.00	903.00	200.00	0.00	-0.00	-0.00	-0.00	-0.00	300.00	200.00	0.00	-0.00
44	0.00	0.00	0.00	903.00	200.00	0.00	0.00	-0.00	-0.00	-0.00	300.00	200.00	0.00	-0.00
45	-0.00	-0.00	-0.00	903.00	200.00	0.00	-0.00	-0.00	-0.00	-0.00	300.00	200.00	0.00	-0.00
46	-0.00	-0.00	-0.00	903.00	200.00	0.00	-0.00	-0.00	-0.00	-0.00	300.00	200.00	0.00	-0.00
47	-0.00	-0.00	-0.00	903.00	200.00	0.00	-0.00	-0.00	-0.00	-0.00	300.00	200.00	0.00	-0.00
48	-0.00	-0.00	-0.00	903.00	200.00	0.00	-0.00	-0.00	-0.00	-0.00	300.00	200.00	0.00	-0.00
49	-0.00	-0.00	-0.00	903.00	200.00	0.00	-0.00	-0.00	-0.00	-0.00	300.00	200.00	0.00	-0.00
50	-0.00	-0.00	-0.00	903.00	200.00	0.00	-0.00	-0.00	-0.00	-0.00	300.00	200.00	0.00	-0.00
51	-0.00	-0.00	-0.00	903.00	200.00	0.00	-0.00	-0.00	-0.00	-0.00	300.00	200.00	0.00	-0.00
52	-0.00	-0.00	-0.00	903.00	200.00	0.00	-0.00	-0.00	-0.00	-0.00	300.00	200.00	0.00	-0.00
53	-0.00	-0.00	-0.00	903.00	200.00	0.00	-0.00	-0.00	-0.00	-0.00	300.00	200.00	0.00	-0.00
54	-0.00	-0.00	-0.00	903.00	200.00	0.00	-0.00	-0.00	-0.00	-0.00	300.00	200.00	0.00	-0.00
55	-0.00	-0.00	-0.00	903.00	200.00	0.00	-0.00	-0.00	-0.00	-0.00	300.00	200.00	0.00	-0.00
56	-0.00	-0.00	-0.00	903.00	200.00	0.00	-0.00	-0.00	-0.00	-0.00	300.00	200.00	0.00	-0.00
57	-0.00	-0.00	-0.00	903.00	200.00	0.00	-0.00	-0.00	-0.00	-0.00	300.00	200.00	0.00	-0.00
58	-0.00	-0.00	-0.00	903.00	200.00	0.00	-0.00	-0.00	-0.00	-0.00	300.00	200.00	0.00	-0.00
59	-0.00	-0.00	-0.00	903.00	200.00	0.00	-0.00	-0.00	-0.00	-0.00	300.00	200.00	0.00	-0.00
60	-0.00	-0.00	-0.00	903.00	200.00	0.00	-0.00	-0.00	-0.00	-0.00	300.00	200.00	0.00	-0.00
61	-0.00	-0.00	-0.00	903.00	200.00	0.00	-0.00	-0.00	-0.00	-0.00	300.00	200.00	0.00	-0.00
62	-0.00	-0.00	-0.00	903.00	200.00	0.00	-0.00	-0.00	-0.00	-0.00	300.00	200.00	0.00	-0.00
63	-0.00	-0.00	-0.00	903.00	200.00	0.00	-0.00	-0.00	-0.00	-0.00	300.00	200.00	0.00	-0.00
64	-0.00	-0.00	-0.00	903.00	200.00	0.00	-0.00	-0.00	-0.00	-0.00	300.00	200.00	0.00	-0.00
65	-0.00	-0.00	-0.00	903.00	200.00	0.00	-0.00	-0.00	-0.00	-0.00	300.00	200.00	0.00	-0.00
66	-0.00	-0.00	-0.00	903.00	200.00	0.00	-0.00	-0.00	-0.00	-0.00	300.00	200.00	0.00	-0.00
67	-0.00	-0.00	-0.00	903.00	200.00	0.00	-0.00	-0.00	-0.00	-0.00	300.00	200.00	0.00	-0.00
68	-0.00	-0.00	-0.00	903.00	200.00	0.00	-0.00	-0.00	-0.00	-0.00	300.00	200.00	0.00	-0.00
69	-0.00	-0.00	-0.00	903.00	200.00	0.00	-0.00	-0.00	-0.00	-0.00	300.00	200.00	0.00	-0.00
70	-0.00	-0.00	-0.00	903.00	200.00	0.00	-0.00	-0.00	-0.00	-0.00	300.00	200.00	0.00	-0.00
71	-0.00	-0.00	-0.00	903.00	200.00	0.00	-0.00	-0.00	-0.00	-0.00	300.00	200.00	0.00	-0.00
72	-0.00	-0.00	-0.00	903.00	200.00	0.00	-0.00	-0.00	-0.00	-0.00	300.00	200.00	0.00	-0.00
73	-0.00	-0.00	-0.00	903.00	200.00	0.00	-0.00	-0.00	-0.00	-0.00	300.00	200.00	0.00	-0.00
74	-0.00	-0.00	-0.00	903.00	200.00	0.00	-0.00	-0.00	-0.00	-0.00	300.00	200.00	0.00	-0.00
75	-0.00	-0.00	-0.00	903.00	200.00	0.00	-0.00	-0.00	-0.00	-0.00	300.00	200.00	0.00	-0.00
76	-0.00	-0.00	-0.00	903.00	200.00	0.00	-0.00	-0.00	-0.00	-0.00	300.00	200.00	0.00	-0.00
77	0.00	0.00	0.00	903.00	200.00	0.00	0.00	-0.00	-0.00	-0.00	300.00	200.00	0.00	-0.00
78	-0.00	-0.00	-0.00	903.00	200.00	0.00	-0.00	-0.00	-0.00	-0.00	300.00	200.00	0.00	-0.00
79	-0.00	-0.00	-0.00	903.00	200.00	0.00	-0.00	-0.00	-0.00	-0.00	300.00	200.00	0.00	-0.00
80	-0.00	-0.00	-0.00	903.00	200.00	0.00	-0.00	-0.00	-0.00	-0.00	300.00	200.00	0.00	-0.00
81	-0.00	-0.00	-0.00	903.00	200.00	0.00	-0.00	-0.00	-0.00	-0.00	300.00	200.00	0.00	-0.00
82	0.00	0.00	0.00	903.00	200.00	0.00	0.00	-0.00	-0.00	-0.00	300.00	200.00	0.00	-0.00
83	-0.00	-0.00	-0.00	903.00	200.00	0.00	-0.00	-0.00	-0.00	-0.00	300.00	200.00	0.00	-0.00
84	-0.00	-0.00	-0.00	903.00	200.00	0.00	-0.00	-0.00	-0.00	-0.00	300.00	200.00	0.00	-0.00
85	-0.00	-0.00	-0.00	903.00	200.00	0.00	-0.00	-0.00	-0.00	-0.00	300.00	200.00	0.00	-0.00
86	-0.00	-0.00	-0.00	903.00	200.00	0.00	-0.00	-0.00	-0.00	-0.00	300.00	200.00	0.00	-0.00
87	-0.00	-0.00	-0.00	903.00	200.00	0.00	-0.00	-0.00	-0.00	-0.00	300.00	200.00	0.00	-0.00
88	-0.00	-0.00	-0.00	903.00	200.00	0.00	-0.00	-0.00	-0.00	-0.00	300.00	200.00	0.00	-0.00
89	-0.00	-0.00	-0.00	903.00	200.00	0.00	-0.00	-0.00	-0.00	-0.00	300.00	200.00	0.00	-0.00
90	0.00	0.00	0.00	903.00	200.00	0.00	0.00	-0.00	-0.00	-0.00	300.00	200.00	0.00	-0.00
91	-0.00	-0.00	-0.00	903.00	200.00	0.00	-0.00	-0.00	-0.00	-0.00	300.00	200.00	0.00	-0.00
92	-0.00	-0.00	-0.00	903.00	200.00	0.00	-0.00	-0.00	-0.00	-0.00	300.00	200.00	0.00	-0.00
93	0.00	0.00	0.00	903.00	200.00	0.00	0.00	-0.00	-0.00	-0.00	300.00	200.00	0.00	-0.00
94	0.00	0.00	0.00	903.00	200.00	0.00	0.00	-0.00	-0.00	-0.00	300.00	200.00	0.00	-0.00
95	-0.00	-0.00	-0.00	903.00	200.00	0.00	-0.00	-0.00	-0.00	-0.00	300.00	200.00	0.00	-0.00
96	-0.00	-0.00	-0.00	903.00	200.00	0.00	-0.00	-0.00	-0.00	-0.00	300.00	200.00	0.00	-0.00
97	-0.00	-0.00	-0.00	903.00	200.00	0.00	-0.00	-0.00	-0.00	-0.00	300.00	200.00	0.00	-0.00
98	-0.00	-0.00	-0.00	903.00	200.00	0.00	-0.00	-0.00	-0.00	-0.00	300.00	200.00	0.00	-0.00
99	-0.00	-0.00	-0.00	903.00	200.00	0.00	-0.00	-0.00	-0.00	-0.00	300.00	200.00	0.00	-0.00
100	-0.00	-0.00	-0.00	903.00	200.00	0.00	-0.00	-0.00	-0.00	-0.00	300.00	200.00	0.00	-0.00
101	-0.00	-0.00	-0.00	903.00	200.00	0.00	-0.00	-0.00	-0.00	-0.00	300.00	200.00	0.00	-0.00
102	-0.00	-0.00	-0.00	903.00	200.00	0.00	-0.00	-0.00	-0.00	-0.00	300.00	200.00	0.00	-0.00
103	-0.00	-0.00	-0.00	903.00	200.00	0.00	-0.00	-0.00	-0.00	-0.00	300.00	200.00	0.00	-0.00
104	-0.00	-0.00	-0.00	903.00	200.00	0.00	-0.00	-0.00	-0.00	-0.00	300.00	200.00	0.00	-0.00
105	-0.00	-0.00	-0.00	903.00	200.00	0.00	-0.00	-0.00	-0.00	-0.00	300.00	200.00	0.00	-0.00
106	-0.00	-0.00	-0.00	903.00	200.00	0.00	-0.00	-0.00	-0.00	-0.00	300.00	200.00	0.00	-0.00
107	-0.00	-0.00	-0.00	903.00	200.00	0.00	-0.00	-0.00	-0.00	-0.00	300.00	200.00	0.00	-0.00
108	-0.00	-0.00	-0.00	903.00	200.00	0.00	-0.00	-0.00	-0.00	-0.00	300.00	200.00	0.00	-0.00
109	-0.00	-0.00	-0.00	903.00	200.00	0.00	-0.00	-0.00	-0.00	-0.00	300.00	200.00	0.00	-0.00
110	-0.00	-0.00	-0.00	903.00	200.00	0.00	-0.00	-0.00	-0.00	-0.00	300.00	200.00	0.00	-0.00
111	-0.00	-0.00	-0.00	903.00	200.00	0.00	-0.00	-0.00	-0.00	-0.00	300.00	200.00	0.00	-0.00
112	-0.00	-0.00	-0.00	903.00	200.00	0.00	-0.00	-0.00	-0.00	-0.00	300.00	200.00	0.00	-0.00
113	-0.00	-0.00	-0.00	903.00	200.00	0.00	-0.00	-0.00	-0.00	-0.00	300.00	200.00	0.00	-0.00
114	-0.00	-0.00	-0.00	903.00	200.00	0.00	-0.00	-0.00	-0.00	-0.00	300.00	200.00	0.00	-0.00
115	-0.00	-0.00	-0.00	903.00	200.00	0.00	-0.00	-0.00	-0.00	-0.00	300.00	200.00	0.00	-0.00
116	-0.00	-0.00	-0.00	903.00	200.00	0.00	-0.00	-0.00	-0.00	-0.00	300.00	200.00	0.00	-0.00
117	-0.00	-0.00	-0.00	903.00	200.00	0.00	-0.00	-0.00	-0.00	-0.00	300.00	200.00	0.00	-0.00
118	-0.00	-0.00	-0.00	903.00	200.00	0.00	-0.00	-0.00	-0.00	-0.00	300.00	200.00	0.00	-0.00
119	-0.00	-0.00	-0.00	903.00	200.00	0.00	-0.00	-0.00	-0.00	-0.00	300.00	200.00	0.00	-0.00
120	-0.00	-0.00	-0.00	903.00	200.00	0.00	-0.00	-0.00	-0.00	-0.00	300.00	200.00	0.00	-0.00
121	-0.00	-0.00	-0.00	903.00	200.00	0.00	-0.00	-0.00	-0.00	-0.00	300.00	200.00	0.00	-0.00
122	-0.00	-0.00	-0.00	903.00	200.00	0.00	-0.00	-0.00	-0.00	-0.00	300.00	200.00	0.00	-0.00
123	-0.00	-0.00	-0.00	903.00	200.00	0.00	-0.00	-0.00	-0.00	-0.00	300.00	200.00	0.00	-0.00
124	-0.00	-0.00	-0.00	903.00	200.00	0.00	-0.00	-0.00	-0.00	-0.00	300.00	200.00	0.00	-0.00
125	-0.00	-0.00	-0.00	903.00	200.00	0.00	-0.00	-0.00	-0.00	-0.00	300.00	200.00	0.00	-0.00
126	-0.00	-0.00	-0.00	903.00	200.00	0.00	-0.00	-0.00	-0.00	-0.00	300.00	200.00	0.00	-0.00
127	-0.00	-0.00	-0.00	903.00	200.00	0.00	-0.00	-0.00	-0.00	-0.00	300.00	200.00	0.00	-0.00
128	-0.00	-0.00	-0.00	903.00	200.00	0.00	-0.00	-0.00	-0.00	-0.00	300.00	200.00	0.00	-0.00
129	-0.00	-0.00	-0.00	903.00	200.00	0.00	-0.00	-0.00	-0.00	-0.00	300.00	200.00	0.00	-0.00
130	0.00	0.00	0.00	903.00	200.00	0.00	0.00	-0.00	-0.00	-0.00	300.00	200.00	0.00	-0.00
131	-0.00	-0.00	-0.00	903.00	200.00	0.00	-0.00	-0.00	-0.00	-0.00	300.00	200.00	0.00	-0.00
132	-0.00	-0.00	-0.00	903.00	200.00	0.00	-0.00	-0.00	-0.00	-0.00	300.00	200.00	0.00	-0.00
133	-0.00	-0.00	-0.00	903.00	200.00	0.00	-0.00	-0.00	-0.00	-0.00	300.00	200.00	0.00	-0.00
134	-0.00	-0.00	-0.00	903.00	200.00	0.00	-0.00	-0.00	-0.00	-0.00	300.00	200.00	0.00	-0.00
135	0.00	0.00	0.00	903.00	200.00	0.00	0.00	-0.00	-0.00	-0.00	300.00	200.00	0.00	-0.00
136	-0.00	-0.00	-0.00	903.00	200.00	0.00	-0.00	-0.00	-0.00	-0.00	300.00	200.00	0.00	-0.00
137	-0.00	-0.00	-0.00	903.00	200.00	0.00	-0.00	-0.00	-0.00	-0.00	300.00	200.00	0.00	-0.00
138	0.00	0.00	0.00	903.00	200.00	0.00	0.00	-0.00	-0.00	-0.00	300.00	200.00	0.00	-0.00
139	-0.00	-0.00	-0.00	903.00	200.00	0.00	-0.00	-0.00	-0.00	-0.00	300.00	200.00	0.00	-0.00
140	-0.00	-0.00	-0.00	903.00	200.00	0.00	-0.00	-0.00	-0.00	-0.00	300.00	200.00	0.00	-0.00
141	-0.00	-0.00	-0.00	903.00	200.00	0.00	-0.00	-0.00	-0.00	-0.00	300.00	200.00	0.00	-0.00
142	-0.00	-0.00	-0.00	903.00	200.00	0.00	-0.00	-0.00	-0.00	-0.00	300.00	200.00	0.00	-0.00
143	-0.00	-0.00	-0.00	903.00	200.00	0.00	-0.00	-0.00	-0.00	-0.00	300.00	200.00	0.00	-0.00
144	-0.00	-0.00	-0.00	903.00	200.00	0.00	-0.00	-0.00	-0.00	-0.00	300.00	200.00	0.00	-0.00
145	-0.00	-0.00	-0.00	903.00	200.00	0.00	-0.00	-0.00	-0.00	-0.00	300.00	200.00	0.00	-0.00
146	-0.00	-0.00	-0.00	903.00	200.00	0.00	-0.00	-0.00	-0.00	-0.00	300.00	200.00	0.00	-0.00
147	-0.00	-0.00	-0.00	903.00	200.00	0.00	-0.00	-0.00	-0.00	-0.00	300.00	200.00	0.00	-0.00
148	-0.00	-0.00	-0.00	903.00	200.00	0.00	-0.00	-0.00	-0.00	-0.00	300.00	200.00	0.00	-0.00
149	-0.00	-0.00	-0.00	903.00	200.00	0.00	-0.00	-0.00	-0.00	-0.00	300.00	200.00	0.00	-0.00
150	-0.00	-0.00	-0.00	903.00	200.00	0.00	-0.00	-0.00	-0.00	-0.00	300.00	200.00	0.00	-0.00
151	-0.00	-0.00	-0.00	903.00	200.00	0.00	-0.00	-0.00	-0.00	-0.00	300.00	200.00	0.00	-0.00
152	-0.00	-0.00	-0.00	903.00	200.00	0.00	-0.00	-0.00	-0.00	-0.00	300.00	200.00	0.00	-0.00
153	-0.00	-0.00	-0.00	903.00	200.00	0.00	-0.00	-0.00	-0.00	-0.00	300.00	200.00	0.00	-0.00
154	-0.00	-0.00	-0.00	903.00	200.00	0.00	-0.00	-0.00	-0.00	-0.00	300.00	200.00	0.00	-0.00
155	-0.00	-0.00	-0.00	903.00	200.00	0.00	-0.00	-0.00	-0.00	-0.00	300.00	200.00	0.00	-0.00
156	-0.00	-0.00	-0.00	903.00	200.00	0.00	-0.00	-0.00	-0.00	-0.00	300.00	200.00	0.00	-0.00
157	-0.00	-0.00	-0.00	903.00	200.00	0.00	-0.00	-0.00	-0.00	-0.00	300.00	200.00	0.00	-0.00
158	-0.00	-0.00	-0.00	903.00	200.00	0.00	-0.00	-0.00	-0.00	-0.00	300.00	200.00	0.00	-0.00
159	-0.00	-0.00	-0.00	903.00	200.00	0.00	-0.00	-0.00	-0.00	-0.00	300.00	200.00	0.00	-0.00
160	-0.00	-0.00	-0.00	903.00	200.00	0.00	-0.00	-0.00	-0.00	-0.00	300.00	200.00	0.00	-0.00
161	0.00	0.00	0.00	903.00	200.00	0.00	0.00	-0.00	-0.00	-0.00	300.00	200.00	0.00	-0.00
162	-0.00	-0.00	-0.00	903.00	200.00	0.00	-0.00	-0.00	-0.00	-0.00	300.00	200.00	0.00	-0.00
163	0.00	0.00	0.00	903.00	200.00	0.00	0.00	-0.00	-0.00	-0.00	300.00	200.00	0.00	-0.00
164	0.00	0.00	0.00	903.00	200.00	0.00	0.00	-0.00	-0.00	-0.00	300.00	200.00	0.00	-0.00
165	0.00	0.00	0.00	903.00	200.00	0.00	0.00	-0.00	-0.00	-0.00	300.00	200.00	0.00	-0.00
166	0.00	0.00	0.00	903.00	200.00	0.00	0.00	-0.00	-0.00	-0.00	300.00	200.00	0.00	-0.00
167	-0.00	-0.00	-0.00	903.00	200.00	0.00	-0.00	-0.00	-0.00	-0.00	300.00	200.00	0.00	-0.00
168	0.00	0.00	0.00	903.00	200.00	0.00	0.00	-0.00	-0.00	-0.00	300.00	200.00	0.00	-0.00
169	-0.00	-0.00	-0.00	903.00	200.00	0.00	-0.00	-0.00	-0.00	-0.00	300.00	200.00	0.00	-0.00
170	-0.00	-0.00	-0.00	903.00	200.00	0.00	-0.00	-0.00	-0.00	-0.00	300.00	200.00	0.00	-0.00
171	-0.00	-0.00	-0.00	903.00	200.00	0.00	-0.00	-0.00	-0.00	-0.00	300.00	200.00	0.00	-0.00
172	-0.00	-0.00	-0.00	903.00	200.00	0.00	-0.00	-0.00	-0.00	-0.00	300.00	200.00	0.00	-0.00
173	-0.00	-0.00	-0.00	903.00	200.00	0.00	-0.00	-0.00	-0.00	-0.00	300.00	200.00	0.00	-0.00
174	-0.00	-0.00	-0.00	903.00	200.00	0.00	-0.00	-0.00	-0.00	-0.00	300.00	200.00	0.00	-0.00
175	0.00	0.00	0.00	903.00	200.00	0.00	0.00	-0.00	-0.00	-0.00	300.00	200.00	0.00	-0.00
176	-0.00	-0.00	-0.00	903.00	200.00	0.00	-0.00	-0.00	-0.00	-0.00	300.00	200.00	0.00	-0.00
177	-0.00	-0.00	-0.00	903.00	200.00	0.00	-0.00	-0.00	-0.00	-0.00	300.00	200.00	0.00	-0.00
178	-0.00	-0.00	-0.00	903.00	200.00	0.00	-0.00	-0.00	-0.00	-0.00	300.00	200.00	0.00	-0.00
179	0.00	0.00	0.00	903.00	200.00	0.00	0.00	-0.00	-0.00	-0.00	300.00	200.00	0.00	-0.00
180	-0.00	-0.00	-0.00	903.00	200.00	0.00	-0.00	-0.00	-0.00	-0.00	300.00	200.00	0.00	-0.00
181	-0.00	-0.00	-0.00	903.00	200.00	0.00	-0.00	-0.00	-0.00	-0.00	300.00	200.00	0.00	-0.00
182	0.00	0.00	0.00	903.00	200.00	0.00	0.00	-0.00	-0.00	-0.00	300.00	200.00	0.00	-0.00
183	0.00	0.00	0.00	903.00	200.00	0.00	0.00	-0.00	-0.00	-0.00	300.00	200.00	0.00	-0.00
184	-0.00	-0.00	-0.00	903.00	200.00	0.00	-0.00	-0.00	-0.00	-0.00	300.00	200.00	0.00	-0.00
185	0.00	0.00	0.00	903.00	200.00	0.00	0.00	-0.00	-0.00	-0.00	300.00	200.00	0.00	-0.00
186	0.00	0.00	0.00	903.00	200.00	0.00	0.00	-0.00	-0.00	-0.00	300.00	200.00	0.00	-0.00
187	-0.00	-0.00	-0.00	903.00	200.00	0.00	-0.00	-0.00	-0.00	-0.00	300.00	200.00	0.00	-0.00
188	-0.00	-0.00	-0.00	903.00	200.00	0.00	-0.00	-0.00	-0.00	-0.00	300.00	200.00	0.00	-0.00
189	0.00	0.00	0.00	903.00	200.00	0.00	0.00	-0.00	-0.00	-0.00	300.00	200.00	0.00	-0.00
190	0.00	0.00	0.00	903.00	200.00	0.00	0.00	-0.00	-0.00	-0.00	300.00	200.00	0.00	-0.00
191	-0.00	-0.00	-0.00	903.00	200.00	0.00	-0.00	-0.00	-0.00	-0.00	300.00	200.00	0.00	-0.00
192	-0.00	-0.00	-0.00	903.00	200.00	0.00	-0.00	-0.00	-0.00	-0.00	300.00	200.00	0.00	-0.00
193	-0.00	-0.00	-0.00	903.00	200.00	0.00	-0.00	-0.00	-0.00	-0.00	300.00	200.00	0.00	-0.00
194	-0.00	-0.00	-0.00	903.00	200.00	0.00	-0.00	-0.00	-0.00	-0.00	300.00	200.00	0.00	-0.00
195	0.00	0.00	0.00	903.00	200.00	0.00	0.00	-0.00	-0.00	-0.00	300.00	200.00	0.00	-0.00
196	-0.00	-0.00	-0.00	903.00	200.00	0.00	-0.00	-0.00	-0.00	-0.00	300.00	200.00	0.00	-0.00
197	-0.00	-0.00	-0.00	903.00	200.00	0.00	-0.00	-0.00	-0.00	-0.00	300.00	200.00	0.00	-0.00
198	-0.00	-0.00	-0.00	903.00	200.00	0.00	-0.00	-0.00	-0.00	-0.00	300.00	200.00	0.00	-0.00
199	-0.00	-0.00	-0.00	903.00	200.00	0.00	-0.00	-0.00	-0.00	-0.00	300.00	200.00	0.00	-0.00
200	-0.00	-0.00	-0.00	903.00	200.00	0.00	-0.00	-0.00	-0.00	-0.00	300.00	200.00	0.00	-0.00
201	-0.00	-0.00	-0.00	903.00	200.00	0.00	-0.00	-0.00	-0.00	-0.00	300.00	200.00	0.00	-0.00
202	-0.00	-0.00	-0.00	903.00	200.00	0.00	-0.00	-0.00	-0.00	-0.00	300.00	200.00	0.00	-0.00
203	-0.00	-0.00	-0.00	903.00	200.00	0.00	-0.00	-0.00	-0.00	-0.00	300.00	200.00	0.00	-0.00
204	-0.00	-0.00	-0.00	903.00	200.00	0.00	-0.00	-0.00	-0.00	-0.00	300.00	200.00	0.00	-0.00
205	0.00	0.00	0.00	903.00	200.00	0.00	0.00	-0.00	-0.00	-0.00	300.00	200.00	0.00	-0.00
206	0.00	0.00	0.00	903.00	200.00	0.00	0.00	-0.00	-0.00	-0.00	300.00	200.00	0.00	-0.00
207	-0.00	-0.00	-0.00	903.00	200.00	0.00	-0.00	-0.00	-0.00	-0.00	300.00	200.00	0.00	-0.00
208	0.00	0.00	0.00	903.00	200.00	0.00	0.00	-0.00	-0.00	-0.00	300.00	200.00	0.00	-0.00
209	-0.00	-0.00	-0.00	903.00	200.00	0.00	-0.00	-0.00	-0.00	-0.00	300.00	200.00	0.00	-0.00
210	-0.00	-0.00	-0.00	903.00	200.00	0.00	-0.00	-0.00	-0.00	-0.00	300.00	200.00	0.00	-0.00
211	-0.00	-0.00	-0.00	903.00	200.00	0.00	-0.00	-0.00	-0.00	-0.00	300.00	200.00	0.00	-0.00
212	-0.00	-0.00	-0.00	903.00	200.00	0.00	-0.00	-0.00	-0.00	-0.00	300.00	200.00	0.00	-0.00
213	-0.00	-0.00	-0.00	903.00	200.00	0.00	-0.00	-0.00	-0.00	-0.00	300.00	200.00	0.00	-0.00
214	-0.00	-0.00	-0.00	903.00	200.00	0.00	-0.00	-0.00	-0.00	-0.00	300.00	200.00	0.00	-0.00
215	-0.00	-0.00	-0.00	903.00	200.00	0.00	-0.00	-0.00	-0.00	-0.00	300.00	200.00	0.00	-0.00
216	-0.00	-0.00	-0.00	903.00	200.00	0.00	-0.00	-0.00	-0.00	-0.00	300.00	200.00	0.00	-0.00
217	-0.00	-0.00	-0.00	903.00	200.00	0.00	-0.00	-0.00	-0.00	-0.00	300.00	200.00	0.00	-0.00
218	-0.00	-0.00	-0.00	903.00	200.00	0.00	-0.00	-0.00	-0.00	-0.00	300.00	200.00	0.00	-0.00
219	0.00	0.00	0.00	903.00	200.00	0.00	0.00	-0.00	-0.00	-0.00	300.00	200.00	0.00	-0.00
220	0.00	0.00	0.00	903.00	200.00	0.00	0.00	-0.00	-0.00	-0.00	300.00	200.00	0.00	-0.00
221	-0.00	-0.00	-0.00	903.00	200.00	0.00	-0.00	-0.00	-0.00	-0.00	300.00	200.00	0.00	-0.00
222	0.00	0.00	0.00	903.00	200.00	0.00	0.00	-0.00	-0.00	-0.00	300.00	200.00	0.00	-0.00
223	-0.00	-0.00	-0.00	903.00	200.00	0.00	-0.00	-0.00	-0.00	-0.00	300.00	200.00	0.00	-0.00
224	0.00	0.00	0.00	903.00	200.00	0.00	0.00	-0.00	-0.00	-0.00	300.00	200.00	0.00	-0.00
225	-0.00	-0.00	-0.00	903.00	200.00	0.00	-0.00	-0.00	-0.00	-0.00	300.00	200.00	0.00	-0.00
226	-0.00	-0.00	-0.00	903.00	200.00	0.00	-0.00	-0.00	-0.00	-0.00	300.00	200.00	0.00	-0.00
227	0.00	0.00	0.00	903.00	200.00	0.00	0.00	-0.00	-0.00	-0.00	300.00	200.00	0.00	-0.00
228	0.00	0.00	0.00	903.00	200.00	0.00	0.00	-0.00	-0.00	-0.00	300.00	200.00	0.00	-0.00
229	-0.00	-0.00	-0.00	903.00	200.00	0.00	-0.00	-0.00	-0.00	-0.00	300.00	200.00	0.00	-0.00
230	-0.00	-0.00	-0.00	903.00	200.00	0.00	-0.00	-0.00	-0.00	-0.00	300.00	200.00	0.00	-0.00
231	-0.00	-0.00	-0.00	903.00	200.00	0.00	-0.00	-0.00	-0.00	-0.00	300.00	200.00	0.00	-0.00
232	0.00	0.00	0.00	903.00	200.00	0.00	0.00	-0.00	-0.00	-0.00	300.00	200.00	0.00	-0.00
233	-0.00	-0.00	-0.00	903.00	200.00	0.00	-0.00	-0.00	-0.00	-0.00	300.00	200.00	0.00	-0.00
234	-0.00	-0.00	-0.00	903.00	200.00	0.00	-0.00	-0.00	-0.00	-0.00	300.00	200.00	0.00	-0.00
235	-0.00	-0.00	-0.00	903.00	200.00	0.00	-0.00	-0.00	-0.00	-0.00	300.00	200.00	0.00	-0.00
236	-0.00	-0.00	-0.00	903.00	200.00	0.00	-0.00	-0.00	-0.00	-0.00	300.00	200.00	0.00	-0.00
237	-0.00	-0.00	-0.00	903.00	200.00	0.00	-0.00	-0.00	-0.00	-0.00	300.00	200.00	0.00	-0.00
238	-0.00	-0.00	-0.00	903.00	200.00	0.00	-0.00	-0.00	-0.00	-0.00	300.00	200.00	0.00	-0.00
239	-0.00	-0.00	-0.00	903.00	200.00	0.00	-0.00	-0.00	-0.00	-0.00	300.00	200.00	0.00	-0.00
240	-0.00	-0.00	-0.00	903.00	200.00	0.00	-0.00	-0.00	-0.00	-0.00	300.00	200.00	0.00	-0.00
241	-0.00	-0.00	-0.00	903.00	200.00	0.00	-0.00	-0.00	-0.00	-0.00	300.00	200.00	0.00	-0.00
242	-0.00	-0.00	-0.00	903.00	200.00	0.00	-0.00	-0.00	-0.00	-0.00	300.00	200.00	0.00	-0.00
243	0.00	0.00	0.00	903.00	200.00	0.00	0.00	-0.00	-0.00	-0.00	300.00	200.00	0.00	-0.00
244	0.00	0.00	0.00	903.00	200.00	0.00	0.00	-0.00	-0.00	-0.00	300.00	200.00	0.00	-0.00
245	-0.00	-0.00	-0.00	903.00	200.00	0.00	-0.00	-0.00	-0.00	-0.00	300.00	200.00	0.00	-0.00
246	-0.00	-0.00	-0.00	903.00	200.00	0.00	-0.00	-0.00	-0.00	-0.00	300.00	200.00	0.00	-0.00
247	-0.00	-0.00	-0.00	903.00	200.00	0.00	-0.00	-0.00	-0.00	-0.00	300.00	200.00	0.00	-0.00
248	-0.00	-0.00	-0.00	903.00	200.00	0.00	-0.00	-0.00	-0.00	-0.00	300.00	200.00	0.00	-0.00
249	0.00	0.00	0.00	903.00	200.00	0.00	0.00	-0.00	-0.00	-0.00	300.00	200.00	0.00	-0.00
250	0.00	0.00	0.00	903.00	200.00	0.00	0.00	-0.00	-0.00	-0.00	300.00	200.00	0.00	-0.00
251	-0.00	-0.00	-0.00	903.00	200.00	0.00	-0.00	-0.00	-0.00	-0.00	300.00	200.00	0.00	-0.00
252	-0.00	-0.00	-0.00	903.00	200.00	0.00	-0.00	-0.00	-0.00	-0.00	300.00	200.00	0.00	-0.00
253	-0.00	-0.00	-0.00	903.00	200.00	0.00	-0.00	-0.00	-0.00	-0.00	300.00	200.00	0.00	-0.00
254	-0.00	-0.00	-0.00	903.00	200.00	0.00	-0.00	-0.00	-0.00	-0.00	300.00	200.00	0.00	-0.00
255	-0.00	-0.00	-0.00	903.00	200.00	0.00	-0.00	-0.00	-0.00	-0.00	300.00	200.00	0.00	-0.00
256	0.00	0.00	0.00	903.00	200.00	0.00	0.00	-0.00	-0.00	-0.00	300.00	200.00	0.00	-0.00
257	-0.00	-0.00	-0.00	903.00	200.00	0.00	-0.00	-0.00	-0.00	-0.00	300.00	200.00	0.00	-0.00
258	-0.00	-0.00	-0.00	903.00	200.00	0.00	-0.00	-0.00	-0.00	-0.00	300.00	200.00	0.00	-0.00
259	0.00	0.00	0.00	903.00	200.00	0.00	0.00	-0.00	-0.00	-0.00	300.00	200.00	0.00	-0.00
260	-0.00	-0.00	-0.00	903.00	200.00	0.00	-0.00	-0.00	-0.00	-0.00	300.00	200.00	0.00	-0.00
261	-0.00	-0.00	-0.00	903.00	200.00	0.00	-0.00	-0.00	-0.00	-0.00	300.00	200.00	0.00	-0.00
262	-0.00	-0.00	-0.00	903.00	200.00	0.00	-0.00	-0.00	-0.00	-0.00	300.00	200.00	0.00	-0.00
263	-0.00	-0.00	-0.00	903.00	200.00	0.00	-0.00	-0.00	-0.00	-0.00	300.00	200.00	0.00	-0.00
264	-0.00	-0.00	-0.00	903.00	200.00	0.00	-0.00	-0.00	-0.00	-0.00	300.00	200.00	0.00	-0.00
265	0.00	0.00	0.00	903.00	200.00	0.00	0.00	-0.00	-0.00	-0.00	300.00	200.00	0.00	-0.00
266	-0.00	-0.00	-0.00	903.00	200.00	0.00	-0.00	-0.00	-0.00	-0.00	300.00	200.00	0.00	-0.00
267	-0.00	-0.00	-0.00	903.00	200.00	0.00	-0.00	-0.00	-0.00	-0.00	300.00	200.00	0.00	-0.00
268	-0.00	-0.00	-0.00	903.00	200.00	0.00	-0.00	-0.00	-0.00	-0.00	300.00	200.00	0.00	-0.00
269	-0.00	-0.00	-0.00	903.00	200.00	0.00	-0.00	-0.00	-0.00	-0.00	300.00	200.00	0.00	-0.00
270	-0.00	-0.00	-0.00	903.00	200.00	0.00	-0.00	-0.00	-0.00	-0.00	300.00	200.00	0.00	-0.00
271	-0.00	-0.00	-0.00	903.00	200.00	0.00	-0.00	-0.00	-0.00	-0.00	300.00	200.00	0.00	-0.00
272	-2.21	0.84	6.71	909.82	186.36	0.00	-67.10	-0.00	-0.00	-0.00	300.00	200.00	0.00	-0.00
273	-0.00	-0.00	-0.00	903.00	200.00	0.00	-0.00	-0.00	-0.00	-0.00	300.00	200.00	0.00	-0.00
274	-0.00	-0.00	-0.00	903.00	200.00	0.00	-0.00	-0.00	-0.00	-0.00	300.00	200.00	0.00	-0.00
275	0.00	0.00	0.00	903.00	200.00	0.00	0.00	-0.00	-0.00	-0.00	300.00	200.00	0.00	-0.00
276	-0.00	-0.00	-0.00	903.00	200.00	0.00	-0.00	-0.00	-0.00	-0.00	300.00	200.00	0.00	-0.00
277	0.00	0.00	0.00	903.00	200.00	0.00	0.00	-0.00	-0.00	-0.00	300.00	200.00	0.00	-0.00
278	-0.00	-0.00	-0.00	903.00	200.00	0.00	-0.00	-0.00	-0.00	-0.00	300.00	200.00	0.00	-0.00
279	-0.00	-0.00	-0.00	903.00	200.00	0.00	-0.00	-0.00	-0.00	-0.00	300.00	200.00	0.00	-0.00
280	-0.00	-0.00	-0.00	903.00	200.00	0.00	-0.00	-0.00	-0.00	-0.00	300.00	200.00	0.00	-0.00
281	-0.00	-0.00	-0.00	903.00	200.00	0.00	-0.00	-0.00	-0.00	-0.00	300.00	200.00	0.00	-0.00
282	-0.00	-0.00	-0.00	903.00	200.00	0.00	-0.00	-0.00	-0.00	-0.00	300.00	200.00	0.00	-0.00
283	-0.00	-0.00	-0.00	903.00	200.00	0.00	-0.00	-0.00	-0.00	-0.00	300.00	200.00	0.00	-0.00
284	-0.00	-0.00	-0.00	903.00	200.00	0.00	-0.00	-0.00	-0.00	-0.00	300.00	200.00	0.00	-0.00
285	-0.00	-0.00	-0.00	903.00	200.00	0.00	-0.00	-0.00	-0.00	-0.00	300.00	200.00	0.00	-0.00
286	-0.00	-0.00	-0.00	903.00	200.00	0.00	-0.00	-0.00	-0.00	-0.00	300.00	200.00	0.00	-0.00
287	-0.00	-0.00	-0.00	903.00	200.00	0.00	-0.00	-0.00	-0.00	-0.00	300.00	200.00	0.00	-0.00
288	-0.00	-0.00	-0.00	903.00	200.00	0.00	-0.00	-0.00	-0.00	-0.00	300.00	200.00	0.00	-0.00
289	-0.00	-0.00	-0.00	903.00	200.00	0.00	-0.00	-0.00	-0.00	-0.00	300.00	200.00	0.00	-0.00
290	-0.00	-0.00	-0.00	903.00	200.00	0.00	-0.00	-0.00	-0.00	-0.00	300.00	200.00	0.00	-0.00
291	-0.00	-0.00	-0.00	903.00	200.00	0.00	-0.00	-0.00	-0.00	-0.00	300.00	200.00	0.00	-0.00
292	-0.00	-0.00	-0.00	903.00	200.00	0.00	-0.00	-0.00	-0.00	-0.00	300.00	200.00	0.00	-0.00
293	-0.00	-0.00	-0.00	903.00	200.00	0.00	-0.00	-0.00	-0.00	-0.00	300.00	200.00	0.00	-0.00
294	-0.00	-0.00	-0.00	903.00	200.00	0.00	-0.00	-0.00	-0.00	-0.00	300.00	200.00	0.00	-0.00
295	-0.00	-0.00	-0.00	903.00	200.00	0.00	-0.00	-0.00	-0.00	-0.00	300.00	200.00	0.00	-0.00
296	-0.00	-0.00	-0.00	903.00	200.00	0.00	-0.00	-0.00	-0.00	-0.00	300.00	200.00	0.00	-0.00
297	-0.00	-0.00	-0.00	903.00	200.00	0.00	-0.00	-0.00	-0.00	-0.00	300.00	200.00	0.00	-0.00
298	-0.00	-0.00	-0.00	903.00	200.00	0.00	-0.00	-0.00	-0.00	-0.00	300.00	200.00	0.00	-0.00
299	-0.00	-0.00	-0.00	903.00	200.00	0.00	-0.00	-0.00	-0.00	-0.00	300.00	200.00	0.00	-0.00
300	-0.00	-0.00	-0.00	903.00	200.00	0.00	-0.00	-0.00	-0.00	-0.00	300.00	200.00	0.00	-0.00
301	-0.00	-0.00	-0.00	903.00	200.00	0.00	-0.00	-0.00	-0.00	-0.00	300.00	200.00	0.00	-0.00
302	-0.00	-0.00	-0.00	903.00	200.00	0.00	-0.00	-0.00	-0.00	-0.00	300.00	200.00	0.00	-0.00
303	-0.00	-0.00	-0.00	903.00	200.00	0.00	-0.00	-0.00	-0.00	-0.00	300.00	200.00	0.00	-0.00
304	-0.00	-0.00	-0.00	903.00	200.00	0.00	-0.00	-0.00	-0.00	-0.00	300.00	200.00	0.00	-0.00
305	-0.00	-0.00	-0.00	903.00	200.00	0.00	-0.00	0.00	0.00	0.00	300.00	200.00	0.00	0.00
306	-0.00	-0.00	-0.00	903.00	200.00	0.00	-0.00	-0.00	-0.00	-0.00	300.00	200.00	0.00	-0.00
307	-0.00	-0.00	-0.00	903.00	200.00	0.00	-0.00	-0.00	-0.00	-0.00	300.00	200.00	0.00	-0.00
308	-0.00	-0.00	-0.00	903.00	200.00	0.00	-0.00	-0.00	-0.00	-0.00	300.00	200.00	0.00	-0.00
309	-0.00	-0.00	-0.00	903.00	200.00	0.00	-0.00	-0.00	-0.00	-0.00	300.00	200.00	0.00	-0.00
310	-0.00	-0.00	-0.00	903.00	200.00	0.00	-0.00	-0.00	-0.00	-0.00	300.00	200.00	0.00	-0.00
311	-0.00	-0.00	-0.00	903.00	200.00	0.00	-0.00	-0.00	-0.00	-0.00	300.00	200.00	0.00	-0.00
312	-0.00	-0.00	-0.00	903.00	200.00	0.00	-0.00	-0.00	-0.00	-0.00	300.00	200.00	0.00	-0.00
313	-0.00	-0.00	-0.00	903.00	200.00	0.00	-0.00	-0.00	-0.00	-0.00	300.00	200.00	0.00	-0.00
314	-0.00	-0.00	-0.00	903.00	200.00	0.00	-0.00	-0.00	-0.00	-0.00	300.00	200.00	0.00	-0.00
315	-0.00	-0.00	-0.00	903.00	200.00	0.00	-0.00	-0.00	-0.00	-0.00	300.00	200.00	0.00	-0.00
316	-0.00	-0.00	-0.00	903.00	200.00	0.00	-0.00	-0.00	-0.00	-0.00	300.00	200.00	0.00	-0.00
317	-0.00	-0.00	-0.00	903.00	200.00	0.00	-0.00	-0.00	-0.00	-0.00	300.00	200.00	0.00	-0.00
318	-0.00	-0.00	-0.00	903.00	200.00	0.00	-0.00	-0.00	-0.00	-0.00	300.00	200.00	0.00	-0.00
319	-0.00	-0.00	-0.00	903.00	200.00	0.00	-0.00	-0.00	-0.00	-0.00	300.00	200.00	0.00	-0.00
320	-0.00	-0.00	-0.00	903.00	200.00	0.00	-0.00	-0.00	-0.00	-0.00	300.00	200.00	0.00	-0.00
321	-0.00	-0.00	-0.00	903.00	200.00	0.00	-0.00	-0.00	-0.00	-0.00	300.00	200.00	0.00	-0.00
322	-0.00	-0.00	-0.00	903.00	200.00	0.00	-0.00	-0.00	-0.00	-0.00	300.00	200.00	0.00	-0.00
323	-0.00	-0.00	-0.00	903.00	200.00	0.00	-0.00	-0.00	-0.00	-0.00	300.00	200.00	0.00	-0.00
324	-0.00	-0.00	-0.00	903.00	200.00	0.00	-0.00	-0.00	-0.00	-0.00	300.00	200.00	0.00	-0.00
325	-0.00	-0.00	-0.00	903.00	200.00	0.00	-0.00	-0.00	-0.00	-0.00	300.00	200.00	0.00	-0.00
326	-0.00	-0.00	-0.00	903.00	200.00	0.00	-0.00	-0.00	-0.00	-0.00	300.00	200.00	0.00	-0.00
327	-0.00	-0.00	-0.00	903.00	200.00	0.00	-0.00	-0.00	-0.00	-0.00	300.00	200.00	0.00	-0.00
328	-0.00	-0.00	-0.00	903.00	200.00	0.00	-0.00	-0.00	-0.00	-0.00	300.00	200.00	0.00	-0.00
329	-0.00	-0.00	-0.00	903.00	200.00	0.00	-0.00	-0.00	-0.00	-0.00	300.00	200.00	0.00	-0.00
330	-0.00	-0.00	-0.00	903.00	200.00	0.00	-0.00	-0.00	-0.00	-0.00	300.00	200.00	0.00	-0.00
331	-0.00	-0.00	-0.00	903.00	200.00	0.00	-0.00	-0.00	-0.00	-0.00	300.00	200.00	0.00	-0.00
332	-0.00	-0.00	-0.00	903.00	200.00	0.00	-0.00	-0.00	-0.00	-0.00	300.00	200.00	0.00	-0.00
333	-0.00	-0.00	-0.00	903.00	200.00	0.00	-0.00	-0.00	-0.00	-0.00	300.00	200.00	0.00	-0.00
334	-0.00	-0.00	-0.00	903.00	200.00	0.00	-0.00	-0.00	-0.00	-0.00	300.00	200.00	0.00	-0.00
335	-0.00	-0.00	-0.00	903.00	200.00	0.00	-0.00	-0.00	-0.00	-0.00	300.00	200.00	0.00	-0.00
336	-0.00	-0.00	-0.00	903.00	200.00	0.00	-0.00	-0.00	-0.00	-0.00	300.00	200.00	0.00	-0.00
337	-0.00	-0.00	-0.00	903.00	200.00	0.00	-0.00	-0.00	-0.00	-0.00	300.00	200.00	0.00	-0.00
338	-0.00	-0.00	-0.00	903.00	200.00	0.00	-0.00	-0.00	-0.00	-0.00	300.00	200.00	0.00	-0.00
339	-0.00	-0.00	-0.00	903.00	200.00	0.00	-0.00	-0.00	-0.00	-0.00	300.00	200.00	0.00	-0.00
340	-0.00	-0.00	-0.00	903.00	200.00	0.00	-0.00	-0.00	-0.00	-0.00	300.00	200.00	0.00	-0.00
341	-0.00	-0.00	-0.00	903.00	200.00	0.00	-0.00	-0.00	-0.00	-0.00	300.00	200.00	0.00	-0.00
342	-0.00	-0.00	-0.00	903.00	200.00	0.00	-0.00	-0.00	-0.00	-0.00	300.00	200.00	0.00	-0.00
343	-0.00	-0.00	-0.00	903.00	200.00	0.00	-0.00	-0.00	-0.00	-0.00	300.00	200.00	0.00	-0.00
344	-0.00	-0.00	-0.00	903.00	200.00	0.00	-0.00	-0.00	-0.00	-0.00	300.00	200.00	0.00	-0.00
345	-0.00	-0.00	-0.00	903.00	200.00	0.00	-0.00	-0.00	-0.00	-0.00	300.00	200.00	0.00	-0.00
346	-0.00	-0.00	-0.00	903.00	200.00	0.00	-0.00	-0.00	-0.00	-0.00	300.00	200.00	0.00	-0.00
347	-0.00	-0.00	-0.00	903.00	200.00	0.00	-0.00	-0.00	-0.00	-0.00	300.00	200.00	0.00	-0.00
348	-0.00	-0.00	-0.00	903.00	200.00	0.00	-0.00	-0.00	-0.00	-0.00	300.00	200.00	0.00	-0.00
349	-0.00	-0.00	-0.00	903.00	200.00	0.00	-0.00	-0.00	-0.00	-0.00	300.00	200.00	0.00	-0.00
350	-0.00	-0.00	-0.00	903.00	200.00	0.00	-0.00	-0.00	-0.00	-0.00	300.00	200.00	0.00	-0.00
351	-0.00	-0.00	-0.00	903.00	200.00	0.00	-0.00	-0.00	-0.00	-0.00	300.00	200.00	0.00	-0.00
352	-0.00	-0.00	-0.00	903.00	200.00	0.00	-0.00	-0.00	-0.00	-0.00	300.00	200.00	0.00	-0.00
353	-0.00	-0.00	-0.00	903.00	200.00	0.00	-0.00	-0.00	-0.00	-0.00	300.00	200.00	0.00	-0.00
354	-0.00	-0.00	-0.00	903.00	200.00	0.00	-0.00	-0.00	-0.00	-0.00	300.00	200.00	0.00	-0.00
355	-0.00	-0.00	-0.00	903.00	200.00	0.00	-0.00	0.00	0.00	0.00	300.00	200.00	0.00	0.00
356	-0.00	-0.00	-0.00	903.00	200.00	0.00	-0.00	-0.00	-0.00	-0.00	300.00	200.00	0.00	-0.00
357	-0.00	-0.00	-0.00	903.00	200.00	0.00	-0.00	-0.00	-0.00	-0.00	300.00	200.00	0.00	-0.00
358	-0.00	-0.00	-0.00	903.00	200.00	0.00	-0.00	-0.00	-0.00	-0.00	300.00	200.00	0.00	-0.00
359	-0.00	-0.00	-0.00	903.00	200.00	0.00	-0.00	-0.00	-0.00	-0.00	300.00	200.00	0.00	-0.00
360	-0.00	-0.00	-0.00	903.00	200.00	0.00	-0.00	-0.00	-0.00	-0.00	300.00	200.00	0.00	-0.00
361	-0.00	-0.00	-0.00	903.00	200.00	0.00	-0.00	-0.00	-0.00	-0.00	300.00	200.00	0.00	-0.00
362	-0.00	-0.00	-0.00	903.00	200.00	0.00	-0.00	0.00	0.00	0.00	300.00	200.00	0.00	0.00
363	-0.00	-0.00	-0.00	903.00	200.00	0.00	-0.00	-0.00	-0.00	-0.00	300.00	200.00	0.00	-0.00
364	-0.00	-0.00	-0.00	903.00	200.00	0.00	-0.00	-0.00	-0.00	-0.00	300.00	200.00	0.00	-0.00
365	-0.00	-0.00	-0.00	903.00	200.00	0.00	-0.00	-0.00	-0.00	-0.00	300.00	200.00	0.00	-0.00
366	-0.00	-0.00	-0.00	903.00	200.00	0.00	-0.00	-0.00	-0.00	-0.00	300.00	200.00	0.00	-0.00
367	-0.00	-0.00	-0.00	903.00	200.00	0.00	-0.00	-0.00	-0.00	-0.00	300.00	200.00	0.00	-0.00
368	-0.00	-0.00	-0.00	903.00	200.00	0.00	-0.00	-0.00	-0.00	-0.00	300.00	200.00	0.00	-0.00
369	-0.00	-0.00	-0.00	903.00	200.00	0.00	-0.00	-0.00	-0.00	-0.00	300.00	200.00	0.00	-0.00
370	-0.00	-0.00	-0.00	903.00	200.00	0.00	-0.00	-0.00	-0.00	-0.00	300.00	200.00	0.00	-0.00
371	-0.00	-0.00	-0.00	903.00	200.00	0.00	-0.00	-0.00	-0.00	-0.00	300.00	200.00	0.00	-0.00
372	-0.00	-0.00	-0.00	903.00	200.00	0.00	-0.00	-0.00	-0.00	-0.00	300.00	200.00	0.00	-0.00
373	-0.00	-0.00	-0.00	903.00	200.00	0.00	-0.00	-0.00	-0.00	-0.00	300.00	200.00	0.00	-0.00
374	-0.00	-0.00	-0.00	903.00	200.00	0.00	-0.00	-0.00	-0.00	-0.00	300.00	200.00	0.00	-0.00
375	9.92	-2.75	6.26	1151.78	282.93	0.00	-1675.68	-0.00	-0.00	-0.00	300.00	200.00	0.00	-0.00
376	4.04	-2.59	43.03	1001.94	136.17	0.00	-3663.57	-0.00	-0.00	-0.00	300.00	200.00	0.00	-0.00
377	-10.60	-0.76	213.17	973.44	126.41	0.00	-4407.28	-0.00	-0.00	-0.00	300.00	200.00	0.00	-0.00
378	3.74	-15.18	166.63	976.08	126.01	0.00	-3538.77	-0.00	-0.00	-0.00	300.00	200.00	0.00	-0.00
379	22.43	-12.05	168.00	974.12	125.34	0.00	-3449.50	-0.00	-0.00	-0.00	300.00	200.00	0.00	-0.00
380	43.49	-6.41	181.58	971.32	125.55	0.00	-3211.96	-0.00	-0.00	-0.00	300.00	200.00	0.00	-0.00
381	55.31	-1.14	185.24	969.97	126.03	0.00	-2984.92	-0.00	-0.00	-0.00	300.00	200.00	0.00	-0.00
382	55.16	-2.98	195.31	966.98	123.59	0.00	-3085.81	-0.00	-0.00	-0.00	300.00	200.00	0.00	-0.00
383	44.86	-5.65	216.98	964.60	121.38	0.00	-3339.45	-0.00	-0.00	-0.00	300.00	200.00	0.00	-0.00
384	40.05	-7.17	237.12	960.92	119.18	0.00	-3325.53	-0.00	-0.00	-0.00	300.00	200.00	0.00	-0.00
385	47.00	-3.13	257.57	955.43	116.35	0.00	-3172.18	-0.00	-0.00	-0.00	300.00	200.00	0.00	-0.00
386	58.90	3.36	277.86	949.62	114.55	0.00	-2877.57	-0.00	-0.00	-0.00	300.00	200.00	0.00	-0.00
387	66.38	8.54	297.85	944.65	112.19	0.00	-2567.84	-0.00	-0.00	-0.00	300.00	200.00	0.00	-0.00
388	66.45	14.27	318.76	939.76	109.62	0.00	-2090.02	-0.00	-0.00	-0.00	300.00	200.00	0.00	-0.00
389	63.93	17.01	334.01	936.71	108.09	0.00	-1323.11	-0.00	-0.00	-0.00	300.00	200.00	0.00	-0.00
390	62.48	19.00	343.78	934.42	106.44	0.00	-423.72	-0.00	-0.00	-0.00	300.00	200.00	0.00	-0.00
391	64.32	22.81	353.85	931.85	104.70	0.00	56.20	-0.00	-0.00	-0.00	300.00	200.00	0.00	-0.00
392	65.23	27.08	366.06	929.51	103.29	0.00	755.62	-0.00	-0.00	-0.00	300.00	200.00	0.00	-0.00
393	67.52	31.66	380.86	926.80	101.60	0.00	1231.54	-0.00	-0.00	-0.00	300.00	200.00	0.00	-0.00
394	70.42	34.18	399.93	924.98	100.50	0.00	1374.24	-0.00	-0.00	-0.00	300.00	200.00	0.00	-0.00
395	71.64	34.71	421.45	923.75	100.29	0.00	1497.85	-0.00	-0.00	-0.00	300.00	200.00	0.00	-0.00
396	71.87	33.72	445.40	923.35	100.03	0.00	1605.06	-0.00	-0.00	-0.00	300.00	200.00	0.00	-0.00
397	74.23	32.65	471.19	922.33	99.42	0.00	1537.96	-0.00	-0.00	-0.00	300.00	200.00	0.00	-0.00
398	76.60	31.89	494.38	921.43	99.07	0.00	1477.69	-0.00	-0.00	-0.00	300.00	200.00	0.00	-0.00
399	79.42	31.81	517.12	920.00	98.55	0.00	1358.60	-0.00	-0.00	-0.00	300.00	200.00	0.00	-0.00
400	81.33	31.89	540.47	918.67	98.02	0.00	1346.10	-0.00	-0.00	-0.00	300.00	200.00	0.00	-0.00
401	82.47	32.58	560.30	917.46	97.49	0.00	1351.69	-0.00	-0.00	-0.00	300.00	200.00	0.00	-0.00
402	83.31	33.87	580.44	916.33	96.90	0.00	1166.91	-0.00	-0.00	-0.00	300.00	200.00	0.00	-0.00
403	83.62	36.32	597.84	915.17	96.22	0.00	1202.76	-0.00	-0.00	-0.00	300.00	200.00	0.00	-0.00
404	83.77	38.99	610.50	913.95	95.53	0.00	1121.03	-0.00	-0.00	-0.00	300.00	200.00	0.00	-0.00
405	83.62	41.43	621.34	912.65	94.65	0.00	1021.71	-0.00	-0.00	-0.00	300.00	200.00	0.00	-0.00
406	82.63	43.49	631.26	911.99	94.08	0.00	1133.79	-0.00	-0.00	-0.00	300.00	200.00	0.00	-0.00
407	81.41	44.40	639.04	911.17	93.94	0.00	1073.91	-0.00	-0.00	-0.00	300.00	200.00	0.00	-0.00
408	79.73	44.63	643.92	910.46	93.51	0.00	903.95	-0.00	-0.00	-0.00	300.00	200.00	0.00	-0.00
409	77.67	43.33	647.89	909.99	93.55	0.00	744.45	-0.00	-0.00	-0.00	300.00	200.00	0.00	-0.00
410	75.91	40.82	651.86	909.46	93.87	0.00	582.98	-0.00	-0.00	-0.00	300.00	200.00	0.00	-0.00
411	73.39	37.84	654.30	909.09	93.98	0.00	525.88	-0.00	-0.00	-0.00	300.00	200.00	0.00	-0.00
412	70.57	34.41	655.21	908.59	94.32	0.00	406.12	-0.00	-0.00	-0.00	300.00	200.00	0.00	-0.00
413	67.37	32.65	652.16	908.19	94.38	0.00	314.22	-0.00	-0.00	-0.00	300.00	200.00	0.00	-0.00
414	64.16	30.52	646.67	907.60	94.43	0.00	181.29	-0.00	-0.00	-0.00	300.00	200.00	0.00	-0.00
415	60.27	29.30	638.89	907.08	94.39	0.00	15.09	-0.00	-0.00	-0.00	300.00	200.00	0.00	-0.00
416	57.07	28.46	629.88	906.34	94.38	0.00	-80.17	-0.00	-0.00	-0.00	300.00	200.00	0.00	-0.00
417	53.94	27.62	620.42	905.88	94.20	0.00	-270.48	-0.00	-0.00	-0.00	300.00	200.00	0.00	-0.00
418	50.81	27.01	611.57	905.25	94.26	0.00	-398.01	-0.00	-0.00	-0.00	300.00	200.00	0.00	-0.00
419	48.14	26.09	604.40	904.44	94.32	0.00	-547.52	-0.00	-0.00	-0.00	300.00	200.00	0.00	-0.00
420	45.55	25.79	597.38	904.15	94.30	0.00	-723.96	-0.00	-0.00	-0.00	300.00	200.00	0.00	-0.00
421	43.18	25.18	592.50	903.39	94.41	0.00	-884.29	-0.00	-0.00	-0.00	300.00	200.00	0.00	-0.00
422	41.20	25.02	589.75	903.00	94.70	0.00	-1042.49	-0.00	-0.00	-0.00	300.00	200.00	0.00	-0.00
423	39.14	24.57	587.62	902.77	95.04	0.00	-1218.35	-0.00	-0.00	-0.00	300.00	200.00	0.00	-0.00
424	37.23	23.96	588.38	902.46	95.49	0.00	-1497.73	-0.00	-0.00	-0.00	300.00	200.00	0.00	-0.00
425	35.32	23.19	591.43	902.61	95.98	0.00	-1674.33	-0.00	-0.00	-0.00	300.00	200.00	0.00	-0.00
426	33.57	22.96	594.48	902.92	96.30	0.00	-1899.96	-0.00	-0.00	-0.00	300.00	200.00	0.00	-0.00
427	31.59	22.13	598.75	903.23	97.04	0.00	-2158.38	-0.00	-0.00	-0.00	300.00	200.00	0.00	-0.00
428	29.53	21.74	603.18	903.46	97.55	0.00	-2394.06	-0.00	-0.00	-0.00	300.00	200.00	0.00	-0.00
429	27.54	21.67	607.30	903.68	98.09	0.00	-2661.29	-0.00	-0.00	-0.00	300.00	200.00	0.00	-0.00
430	25.18	21.74	610.96	904.05	98.55	0.00	-2874.52	-0.00	-0.00	-0.00	300.00	200.00	0.00	-0.00
431	23.04	22.05	614.32	904.34	98.96	0.00	-3021.44	-0.00	-0.00	-0.00	300.00	200.00	0.00	-0.00
432	20.45	22.43	616.76	904.63	99.21	0.00	-3287.68	-0.00	-0.00	-0.00	300.00	200.00	0.00	-0.00
433	17.70	22.89	619.05	904.77	99.53	0.00	-3443.99	-0.00	-0.00	-0.00	300.00	200.00	0.00	-0.00
434	15.49	23.50	619.66	904.85	99.78	0.00	-3632.65	-0.00	-0.00	-0.00	300.00	200.00	0.00	-0.00
435	12.97	23.88	621.03	904.99	99.95	0.00	-3748.42	-0.00	-0.00	-0.00	300.00	200.00	0.00	-0.00
436	10.38	24.03	621.80	905.06	100.07	0.00	-3878.73	-0.00	-0.00	-0.00	300.00	200.00	0.00	-0.00
437	7.71	24.34	621.80	905.14	100.37	0.00	-4001.15	-0.00	-0.00	-0.00	300.00	200.00	0.00	-0.00
438	5.19	24.80	621.64	905.21	100.39	0.00	-4187.87	-0.00	-0.00	-0.00	300.00	200.00	0.00	-0.00
439	2.29	25.02	621.49	905.36	100.71	0.00	-4383.22	-0.00	-0.00	-0.00	300.00	200.00	0.00	-0.00
440	-0.38	25.02	620.42	905.43	100.84	0.00	-4554.96	-0.00	-0.00	-0.00	300.00	200.00	0.00	-0.00
441	-2.75	25.18	618.90	905.51	100.89	0.00	-4689.17	-0.00	-0.00	-0.00	300.00	200.00	0.00	-0.00
442	-5.26	25.33	617.68	905.52	101.14	0.00	-4853.44	-0.00	-0.00	-0.00	300.00	200.00	0.00	-0.00
443	-7.48	25.25	616.30	905.38	101.16	0.00	-5088.86	-0.00	-0.00	-0.00	300.00	200.00	0.00	-0.00
444	-9.16	25.18	616.00	904.71	101.26	0.00	-5135.77	-0.00	-0.00	-0.00	300.00	200.00	0.00	-0.00
445	-11.22	25.33	615.23	903.74	101.14	0.00	-5250.15	-0.00	-0.00	-0.00	300.00	200.00	0.00	-0.00
446	-13.12	25.10	615.23	902.55	100.99	0.00	-5281.35	-0.00	-0.00	-0.00	300.00	200.00	0.00	-0.00
447	-15.26	25.10	615.54	901.14	100.94	0.00	-5331.17	-0.00	-0.00	-0.00	300.00	200.00	0.00	-0.00
448	-17.55	25.02	615.39	900.02	100.67	0.00	-5323.64	-0.00	-0.00	-0.00	300.00	200.00	0.00	-0.00
449	-19.76	24.87	616.76	898.55	100.54	0.00	-5339.75	-0.00	-0.00	-0.00	300.00	200.00	0.00	-0.00
450	-22.13	25.10	617.22	897.14	100.47	0.00	-5364.12	-0.00	-0.00	-0.00	300.00	200.00	0.00	-0.00
451	-24.72	25.10	617.22	895.58	100.27	0.00	-5382.39	-0.00	-0.00	-0.00	300.00	200.00	0.00	-0.00
452	-27.08	24.95	617.22	893.88	100.12	0.00	-5398.63	-0.00	-0.00	-0.00	300.00	200.00	0.00	-0.00
453	-29.75	25.33	616.00	892.15	99.68	0.00	-5460.54	-0.00	-0.00	-0.00	300.00	200.00	0.00	-0.00
454	-32.35	25.48	615.69	890.14	99.58	0.00	-5373.02	-0.00	-0.00	-0.00	300.00	200.00	0.00	-0.00
455	-34.71	25.79	614.93	888.04	99.26	0.00	-5272.21	-0.00	-0.00	-0.00	300.00	200.00	0.00	-0.00
456	-35.78	26.25	613.40	885.46	98.81	0.00	-5165.65	-0.00	-0.00	-0.00	300.00	200.00	0.00	-0.00
457	-36.47	26.55	611.27	882.48	98.40	0.00	-5134.25	-0.00	-0.00	-0.00	300.00	200.00	0.00	-0.00
458	-36.93	27.01	609.44	879.41	97.95	0.00	-5070.27	-0.00	-0.00	-0.00	300.00	200.00	0.00	-0.00
459	-37.46	26.93	607.91	875.97	97.34	0.00	-4970.62	-0.00	-0.00	-0.00	300.00	200.00	0.00	-0.00
460	-37.84	27.24	607.15	872.09	96.91	0.00	-4801.26	-0.00	-0.00	-0.00	300.00	200.00	0.00	-0.00
461	-38.38	27.16	605.77	868.01	96.32	0.00	-4706.93	-0.00	-0.00	-0.00	300.00	200.00	0.00	-0.00
462	-38.83	27.39	606.23	864.26	95.70	0.00	-4524.45	-0.00	-0.00	-0.00	300.00	200.00	0.00	-0.00
463	-38.99	27.85	606.23	859.58	94.79	0.00	-4462.43	-0.00	-0.00	-0.00	300.00	200.00	0.00	-0.00
464	-38.91	28.46	606.69	855.16	94.11	0.00	-4314.83	-0.00	-0.00	-0.00	300.00	200.00	0.00	-0.00
465	-38.76	29.07	608.37	851.01	93.55	0.00	-4227.89	-0.00	-0.00	-0.00	300.00	200.00	0.00	-0.00
466	-38.53	29.22	609.89	846.33	92.72	0.00	-4190.04	-0.00	-0.00	-0.00	300.00	200.00	0.00	-0.00
467	-39.14	29.75	612.49	841.94	92.08	0.00	-4030.00	-0.00	-0.00	-0.00	300.00	200.00	0.00	-0.00
468	-39.29	30.36	615.08	837.43	91.39	0.00	-3926.93	-0.00	-0.00	-0.00	300.00	200.00	0.00	-0.00
469	-39.90	31.43	618.44	832.98	90.55	0.00	-3731.43	-0.00	-0.00	-0.00	300.00	200.00	0.00	-0.00
470	-40.97	32.42	622.25	829.21	89.90	0.00	-3625.15	-0.00	-0.00	-0.00	300.00	200.00	0.00	-0.00
471	-42.04	33.80	625.76	825.53	89.30	0.00	-3554.00	-0.00	-0.00	-0.00	300.00	200.00	0.00	-0.00
472	-44.02	34.79	629.58	822.15	88.85	0.00	-3463.60	-0.00	-0.00	-0.00	300.00	200.00	0.00	-0.00
473	-46.46	35.55	632.78	819.23	88.40	0.00	-3349.22	-0.00	-0.00	-0.00	300.00	200.00	0.00	-0.00
474	-48.98	36.54	636.44	816.69	88.08	0.00	-3311.74	-0.00	-0.00	-0.00	300.00	200.00	0.00	-0.00
475	-52.49	37.16	640.11	814.39	87.63	0.00	-3260.60	-0.00	-0.00	-0.00	300.00	200.00	0.00	-0.00
476	-56.15	37.54	643.62	812.67	87.58	0.00	-3251.32	-0.00	-0.00	-0.00	300.00	200.00	0.00	-0.00
477	-60.35	37.84	646.51	811.45	87.28	0.00	-3237.03	-0.00	-0.00	-0.00	300.00	200.00	0.00	-0.00
478	-65.31	37.84	648.96	810.24	87.14	0.00	-3241.16	-0.00	-0.00	-0.00	300.00	200.00	0.00	-0.00
479	-69.81	37.84	649.57	809.13	87.01	0.00	-3254.30	-0.00	-0.00	-0.00	300.00	200.00	0.00	-0.00
480	-74.39	38.68	648.96	808.20	86.86	0.00	-3182.94	-0.00	-0.00	-0.00	300.00	200.00	0.00	-0.00
481	-79.19	39.14	646.67	807.22	86.88	0.00	-3154.67	-0.00	-0.00	-0.00	300.00	200.00	0.00	-0.00
482	-83.69	39.67	642.09	806.40	86.64	0.00	-3022.47	3.51	1.30	9.92	378.46	243.08	0.00	3.64
483	-88.20	40.44	635.38	805.31	86.36	0.00	-2918.49	9.84	3.36	110.78	367.77	244.63	0.00	28.63
484	-92.39	41.43	628.51	804.97	86.82	0.00	-2762.10	8.47	1.60	225.68	377.28	250.71	0.00	282.74
485	-94.38	41.81	614.32	803.22	86.29	0.00	-2514.81	29.30	14.95	212.71	363.70	244.76	0.00	198.64
486	-96.66	39.90	596.62	802.34	86.50	0.00	-2498.08	44.25	12.59	243.53	365.41	246.87	0.00	197.58
487	-98.72	38.30	575.26	800.90	86.68	0.00	-2229.13	53.63	11.06	267.49	362.29	246.78	0.00	309.12
488	-98.80	36.54	554.20	799.50	86.95	0.00	-2191.50	45.32	12.21	274.66	359.50	247.00	0.00	144.81
489	-98.19	34.26	529.33	798.62	87.29	0.00	-2134.06	34.64	10.53	276.34	357.98	248.26	0.00	122.77
490	-96.28	31.13	499.73	796.74	87.51	0.00	-2112.24	34.41	6.87	285.34	352.46	249.95	0.00	7.97
491	-92.85	28.38	470.89	795.58	88.01	0.00	-2117.02	50.58	-2.37	322.11	341.35	252.30	0.00	-3.42
492	-89.04	24.72	439.61	794.08	88.44	0.00	-2206.50	84.08	-13.20	372.92	332.04	253.76	0.00	45.07
493	-83.08	21.67	403.44	792.37	88.43	0.00	-2180.35	108.95	-11.98	407.26	326.08	254.63	0.00	-53.27
494	-76.37	17.78	369.11	790.52	88.71	0.00	-2364.67	106.43	-16.94	431.82	322.58	255.34	0.00	-365.76
495	-68.21	14.50	330.96	787.92	88.70	0.00	-2459.51	99.11	-18.23	428.92	321.02	255.71	0.00	-1076.37
496	-57.53	9.84	286.10	784.44	87.68	0.00	-3014.87	91.78	-23.73	416.72	319.00	256.54	0.00	-1638.55
497	-48.14	5.19	243.99	782.17	87.93	0.00	-3545.20	89.04	-31.51	411.68	317.12	257.30	0.00	-1843.02
498	-36.62	4.12	197.91	774.16	84.97	0.00	-3610.70	88.50	-37.99	413.51	315.06	258.23	0.00	-1965.11
499	-21.90	2.82	150.15	767.02	81.71	0.00	-3915.32	88.65	-41.12	422.82	312.99	258.90	0.00	-2072.19
500	-8.09	2.82	110.47	757.14	78.45	0.00	-4235.79	88.42	-40.97	437.62	311.92	259.27	0.00	-2212.30
501	3.97	4.20	77.97	737.44	70.84	0.00	-4349.56	88.04	-38.60	457.31	311.01	259.06	0.00	-2294.49
502	12.97	5.65	55.24	711.56	59.67	0.00	-4401.40	88.88	-34.56	482.03	310.16	259.01	0.00	-2346.41
503	18.54	5.72	42.27	693.97	49.10	0.00	-4645.72	90.18	-31.13	505.98	309.41	258.87	0.00	-2249.25
504	21.67	5.34	30.98	665.07	29.56	0.00	-5054.53	90.87	-27.24	527.80	308.93	258.69	0.00	-2251.74
505	23.96	5.80	21.82	628.17	8.39	0.00	-5491.51	91.09	-23.80	550.54	308.48	258.26	0.00	-2181.41
506	-0.00	-0.00	-0.00	903.00	200.00	0.00	-0.00	90.48	-22.20	569.92	307.87	258.21	0.00	-2226.02
507	-0.00	-0.00	-0.00	903.00	200.00	0.00	-0.00	90.03	-22.35	587.31	307.64	258.35	0.00	-2197.70
508	-0.00	-0.00	-0.00	903.00	200.00	0.00	-0.00	89.57	-24.57	602.26	307.14	258.53	0.00	-2158.40
509	-0.00	-0.00	-0.00	903.00	200.00	0.00	-0.00	89.34	-28.00	613.25	306.72	258.62	0.00	-2219.29
510	22.81	5.42	-7.48	1147.90	379.59	0.00	92.33	88.35	-30.75	621.19	306.48	258.81	0.00	-2226.95
511	-0.00	-0.00	-0.00	903.00	200.00	0.00	-0.00	86.36	-33.65	628.05	305.98	258.99	0.00	-2280.30
512	22.81	5.49	-7.63	1143.00	380.00	0.00	86.98	83.69	-34.79	632.17	305.72	259.04	0.00	-2321.27
513	22.58	5.42	-7.48	1160.14	375.51	0.00	-153.06	80.64	-34.48	634.92	305.70	258.93	0.00	-2261.24
514	22.58	5.49	-7.48	1154.02	391.84	0.00	252.55	77.36	-32.50	636.44	305.68	258.45	0.00	-2182.76
515	22.43	5.34	-7.48	1141.78	375.51	0.00	-16.35	73.93	-30.21	637.66	305.89	258.24	0.00	-2153.84
516	22.58	5.34	-7.48	1141.78	383.67	0.00	194.78	70.57	-27.62	635.68	306.05	258.14	0.00	-1978.55
517	22.43	5.49	-7.78	1138.29	376.47	0.00	-35.01	67.06	-25.41	633.85	306.50	257.73	0.00	-1800.01
518	22.58	5.26	-7.17	1145.55	400.00	0.00	538.93	63.93	-23.42	629.88	306.40	257.46	0.00	-1623.85
519	22.51	5.26	-7.63	1155.00	384.00	0.00	113.83	61.19	-21.90	626.37	306.50	257.20	0.00	-1438.91
520	22.43	5.26	-7.93	1122.23	365.38	0.00	-99.48	58.36	-20.98	621.49	306.70	256.96	0.00	-1226.96
521	22.43	5.26	-7.17	1171.09	387.23	0.00	87.66	56.00	-20.29	617.52	306.82	256.73	0.00	-964.63
522	22.58	5.11	-7.17	1171.09	387.23	0.00	134.24	53.10	-19.99	614.32	307.00	256.63	0.00	-835.34
523	22.51	5.11	-7.32	1165.50	395.83	0.00	342.05	50.43	-19.61	610.50	307.35	256.29	0.00	-633.74
524	22.35	5.34	-7.78	1150.06	380.39	0.00	-10.62	47.76	-19.23	607.76	307.46	256.14	0.00	-402.69
525	22.35	5.11	-7.32	1165.50	395.83	0.00	335.06	45.24	-18.92	606.69	307.62	255.94	0.00	-277.73
526	22.28	5.26	-7.32	1159.25	395.83	0.00	335.85	42.95	-18.69	606.23	307.70	255.73	0.00	-71.65
527	22.35	5.34	-7.48	1172.39	391.84	0.00	80.19	40.74	-18.54	606.69	307.70	255.58	0.00	95.50
528	22.35	5.34	-7.32	1159.25	383.33	0.00	51.82	38.91	-18.08	608.22	307.75	255.44	0.00	306.22
529	-0.00	-0.00	-0.00	903.00	200.00	0.00	-0.00	36.93	-17.70	610.20	307.65	255.21	0.00	503.44
530	22.35	5.26	-7.32	1159.25	395.83	0.00	305.02	34.87	-17.09	612.79	307.77	255.03	0.00	632.39
531	22.43	5.34	-7.63	1149.00	396.00	0.00	381.77	32.96	-16.71	615.08	307.44	254.97	0.00	791.83
532	22.43	4.96	-7.17	1171.09	395.74	0.00	360.37	30.67	-16.10	617.22	307.42	254.73	0.00	974.13
533	22.35	5.34	-7.63	1143.00	384.00	0.00	130.62	28.61	-15.87	619.81	307.31	254.80	0.00	1043.02
534	-0.00	-0.00	-0.00	903.00	200.00	0.00	-0.00	26.32	-15.49	621.49	307.07	254.60	0.00	1157.65
535	22.43	5.26	-7.32	1140.50	395.83	0.00	372.89	23.42	-15.79	622.41	307.21	254.43	0.00	1319.92
536	22.35	5.19	-7.48	1147.90	387.76	0.00	225.77	20.90	-15.87	622.56	306.69	254.56	0.00	1429.82
537	-0.00	-0.00	-0.00	903.00	200.00	0.00	-0.00	18.16	-15.95	621.64	306.41	254.44	0.00	1502.71
538	22.51	5.26	-7.48	1147.90	400.00	0.00	511.33	15.18	-16.10	621.95	306.26	254.47	0.00	1591.39
539	-0.00	-0.00	-0.00	903.00	200.00	0.00	-0.00	12.74	-16.33	622.41	305.66	254.38	0.00	1746.58
540	22.43	5.11	-7.32	1159.25	383.33	0.00	78.68	10.22	-16.40	622.71	305.15	254.55	0.00	1900.90
541	22.51	5.04	-7.48	1160.14	383.67	0.00	69.60	7.71	-16.33	623.93	304.33	254.59	0.00	1956.14
542	22.43	5.26	-7.32	1153.00	395.83	0.00	307.08	5.26	-15.87	625.46	303.88	254.70	0.00	2088.99
543	22.35	4.96	-7.32	1159.25	383.33	0.00	126.68	3.20	-15.95	628.05	303.35	254.86	0.00	2197.63
544	22.35	5.11	-7.32	1165.50	391.67	0.00	241.92	0.69	-15.79	630.04	302.69	255.07	0.00	2231.76
545	22.43	5.26	-7.32	1165.50	395.83	0.00	309.94	-1.53	-15.87	631.87	301.67	255.25	0.00	2368.28
546	22.43	4.96	-7.17	1171.09	391.49	0.00	196.25	-3.59	-16.02	634.16	300.87	255.77	0.00	2468.91
547	22.35	4.96	-7.32	1165.50	391.67	0.00	213.30	-5.49	-16.25	635.99	299.78	256.33	0.00	2502.29
548	22.28	5.11	-7.17	1164.70	400.00	0.00	417.02	-7.48	-16.78	635.99	298.63	257.01	0.00	2617.84
549	22.51	4.96	-7.17	1158.32	400.00	0.00	511.49	-9.16	-17.55	635.38	297.26	257.44	0.00	2699.05
550	22.35	5.19	-7.48	1147.90	400.00	0.00	499.49	-10.45	-18.39	633.54	295.52	258.00	0.00	2813.33
551	22.51	5.11	-7.48	1135.65	391.84	0.00	358.89	-11.98	-18.84	631.26	293.55	258.59	0.00	2884.43
552	22.35	5.04	-6.87	1183.00	400.00	0.00	291.44	-13.28	-19.45	630.19	291.79	258.93	0.00	3063.38
553	-0.00	-0.00	-0.00	903.00	200.00	0.00	-0.00	-14.72	-19.68	629.43	289.45	259.39	0.00	3175.07
554	22.35	5.04	-7.02	1176.91	400.00	0.00	322.09	-15.79	-19.53	629.43	287.05	259.73	0.00	3244.11
555	22.74	5.11	-7.32	1159.25	391.67	0.00	324.09	-17.01	-19.53	630.65	284.90	260.05	0.00	3421.25
556	22.35	4.96	-7.48	1160.14	391.84	0.00	243.67	-18.23	-19.30	632.32	282.12	260.52	0.00	3472.25
557	22.43	4.96	-7.32	1153.00	391.67	0.00	289.92	-19.00	-19.45	632.48	279.45	261.04	0.00	3613.30
558	22.43	4.96	-7.17	1171.09	400.00	0.00	455.82	-19.61	-19.68	632.78	276.42	261.49	0.00	3754.62
559	22.35	4.96	-6.87	1183.00	400.00	0.00	358.58	-20.22	-19.91	631.41	273.32	261.96	0.00	3846.48
560	22.58	5.11	-7.32	1153.00	391.67	0.00	326.79	-20.98	-19.99	630.34	270.59	262.36	0.00	3963.14
561	-0.00	-0.00	-0.00	903.00	200.00	0.00	-0.00	-21.44	-20.68	629.88	267.66	262.65	0.00	3985.02
562	22.58	4.96	-7.48	1160.14	391.84	0.00	241.81	-22.13	-21.13	629.73	264.45	263.05	0.00	4102.30
563	22.51	4.88	-7.48	1160.14	391.84	0.00	292.56	-22.89	-21.67	629.73	261.62	263.19	0.00	4153.56
564	22.74	5.04	-7.32	1140.50	391.67	0.00	369.39	-23.96	-21.82	630.04	258.59	263.70	0.00	4230.88
565	22.81	4.96	-7.17	1164.70	387.23	0.00	203.88	-24.34	-22.13	630.04	255.39	264.13	0.00	4227.04
566	22.81	4.96	-7.63	1149.00	396.00	0.00	481.72	-24.80	-22.58	629.88	252.33	264.29	0.00	4287.21
567	22.81	5.11	-7.63	1155.00	388.00	0.00	139.47	-25.18	-22.96	629.58	249.10	264.57	0.00	4369.60
568	22.74	5.04	-7.02	1163.87	395.65	0.00	296.55	-26.02	-23.65	629.27	245.81	264.89	0.00	4262.74
569	22.89	5.04	-7.48	1160.14	391.84	0.00	257.84	-26.47	-23.80	627.75	242.54	265.29	0.00	4319.49
570	22.58	4.96	-7.17	1158.32	395.74	0.00	316.21	-27.01	-24.11	627.75	239.62	265.58	0.00	4303.32
571	22.81	5.11	-7.32	1165.50	391.67	0.00	192.32	-27.77	-24.49	628.05	236.22	265.65	0.00	4236.82
572	22.89	4.96	-7.48	1154.02	375.51	0.00	-42.97	-28.84	-24.49	628.05	233.45	265.89	0.00	4183.42
573	22.89	4.96	-7.63	1149.00	388.00	0.00	199.13	-29.91	-24.95	628.81	230.84	265.91	0.00	4131.32
574	23.04	4.88	-7.93	1145.31	380.77	0.00	120.90	-31.05	-24.95	630.04	227.71	266.12	0.00	3994.00
575	23.12	4.96	-7.32	1178.00	391.67	0.00	160.22	-32.20	-24.95	632.48	225.09	265.96	0.00	3926.84
576	23.19	5.19	-7.48	1141.78	387.76	0.00	254.88	-33.80	-24.72	635.53	222.57	266.07	0.00	3749.19
577	22.96	5.04	-7.63	1155.00	396.00	0.00	325.32	-35.25	-24.11	640.72	219.98	265.97	0.00	3687.80
578	23.27	5.04	-7.32	1184.25	391.67	0.00	159.90	-37.31	-23.35	645.90	217.58	265.82	0.00	3631.15
579	-0.00	-0.00	-0.00	903.00	200.00	0.00	-0.00	-39.52	-23.27	650.02	215.14	265.73	0.00	3530.20
580	23.27	5.04	-7.78	1144.18	392.16	0.00	373.09	-42.27	-22.81	655.82	213.10	265.61	0.00	3438.39
581	23.19	5.11	-7.32	1165.50	391.67	0.00	151.00	-45.09	-22.20	661.32	211.19	265.44	0.00	3409.10
582	-0.00	-0.00	-0.00	903.00	200.00	0.00	-0.00	-48.37	-21.97	666.20	209.85	265.19	0.00	3403.38
583	23.19	5.19	-7.32	1159.25	395.83	0.00	260.04	-52.11	-22.35	670.62	208.12	265.12	0.00	3250.38
584	23.19	5.11	-7.63	1149.00	388.00	0.00	264.74	-55.62	-22.58	673.98	206.68	265.07	0.00	3108.46
585	23.27	5.04	-7.48	1160.14	391.84	0.00	239.47	-59.36	-22.81	676.73	205.70	264.89	0.00	3175.28
586	23.27	5.04	-7.32	1159.25	395.83	0.00	359.85	-63.93	-22.89	678.25	204.30	264.88	0.00	2999.73
587	23.27	5.11	-7.63	1149.00	384.00	0.00	117.34	-67.52	-23.19	677.49	203.38	264.91	0.00	2920.67
588	23.35	4.88	-7.48	1160.14	400.00	0.00	461.03	-71.41	-23.65	675.96	202.21	264.92	0.00	2801.49
589	23.27	4.96	-7.63	1155.00	396.00	0.00	381.47	-75.00	-23.73	672.45	201.16	265.08	0.00	2776.18
590	23.19	4.88	-7.32	1153.00	391.67	0.00	295.00	-78.66	-23.73	667.27	200.39	265.22	0.00	2760.37
591	23.27	5.04	-7.48	1160.14	391.84	0.00	239.47	-81.94	-23.88	661.01	199.58	265.28	0.00	2667.04
592	23.35	5.11	-7.63	1149.00	388.00	0.00	201.87	-84.76	-23.80	653.08	198.86	265.28	0.00	2564.72
593	23.19	5.11	-7.17	1171.09	400.00	0.00	384.39	-87.51	-23.73	643.31	198.03	265.46	0.00	2471.89
594	23.19	4.73	-7.63	1149.00	384.00	0.00	105.59	-90.03	-23.27	631.87	197.13	265.54	0.00	2417.50
595	23.65	4.96	-7.48	1160.14	400.00	0.00	456.67	-91.40	-21.13	618.29	196.57	265.40	0.00	2594.06
596	-0.00	-0.00	-0.00	903.00	200.00	0.00	-0.00	-92.93	-20.37	602.57	195.77	265.38	0.00	2169.31
597	23.35	4.96	-7.48	1154.02	400.00	0.00	586.22	-93.77	-20.75	580.90	194.72	265.30	0.00	1785.99
598	-0.00	-0.00	-0.00	903.00	200.00	0.00	-0.00	-93.38	-17.85	558.01	193.85	264.92	0.00	1907.53
599	23.50	5.11	-7.63	1149.00	380.00	0.00	88.35	-92.62	-16.48	534.06	192.69	264.69	0.00	1738.86
600	23.35	4.96	-7.78	1132.41	380.39	0.00	98.28	-91.09	-13.89	508.73	192.29	264.61	0.00	1751.42
601	23.50	5.26	-7.48	1147.90	400.00	0.00	480.81	-88.27	-12.13	478.67	191.36	264.39	0.00	1695.56
602	23.50	4.96	-7.17	1151.94	400.00	0.00	443.97	-85.68	-10.53	449.83	190.30	264.18	0.00	1540.23
603	23.88	4.96	-7.63	1131.00	376.00	0.00	28.08	-82.40	-9.08	420.23	189.32	264.05	0.00	1362.09
604	23.80	5.04	-7.17	1151.94	391.49	0.00	214.76	-78.20	-7.40	385.44	188.84	264.05	0.00	1172.02
605	23.88	4.88	-7.17	1158.32	395.74	0.00	314.92	-73.55	-6.18	352.78	188.02	263.75	0.00	1073.48
606	24.19	4.88	-6.87	1163.00	400.00	0.00	523.38	-68.74	-4.96	318.60	187.07	263.98	0.00	900.98
607	24.03	4.73	-7.32	1159.25	387.50	0.00	181.20	-61.72	-3.81	278.63	186.47	263.75	0.00	713.59
608	24.19	4.88	-7.17	1164.70	395.74	0.00	343.48	-53.41	-2.90	240.94	184.48	263.71	0.00	542.64
609	24.11	4.73	-7.32	1146.75	391.67	0.00	332.20	-44.02	-1.60	203.40	182.30	263.32	0.00	503.16
610	24.03	4.88	-7.63	1143.00	376.00	0.00	13.73	-33.49	-0.92	161.29	178.52	263.01	0.00	410.58
611	23.80	5.04	-7.02	1163.87	391.30	0.00	196.04	-24.49	-0.00	125.89	176.00	261.82	0.00	408.66
612	24.19	5.04	-7.17	1158.32	391.49	0.00	301.44	-17.32	-0.15	97.35	171.63	261.44	0.00	426.94
613	24.03	4.96	-7.32	1153.00	387.50	0.00	267.98	-10.15	-0.46	76.29	164.40	260.80	0.00	305.18
614	23.65	5.04	-7.32	1146.75	387.50	0.00	208.85	-5.11	-0.76	63.63	165.47	258.99	0.00	213.79
615	23.80	4.96	-7.32	1146.75	387.50	0.00	210.29	-2.67	-0.84	51.12	162.99	259.70	0.00	274.91
616	23.80	4.96	-7.17	1158.32	382.98	0.00	68.18	-1.75	-1.22	38.76	161.81	258.27	0.00	209.72
617	23.88	4.96	-7.17	1151.94	391.49	0.00	339.91	-0.99	-1.60	30.06	164.47	253.81	0.00	141.47
618	23.65	5.19	-7.17	1145.55	391.49	0.00	272.22	0.69	-1.60	22.58	158.11	252.70	0.00	106.40
619	23.57	4.96	-7.32	1153.00	383.33	0.00	61.04	2.29	-1.60	17.70	165.52	248.28	0.00	215.46
620	23.80	4.88	-7.17	1158.32	395.74	0.00	391.53	3.05	-1.91	13.73	153.33	246.67	0.00	91.55
621	23.96	4.96	-7.17	1145.55	387.23	0.00	261.35	2.14	-1.53	9.31	157.38	245.90	0.00	132.20
622	23.96	5.11	-7.17	1164.70	387.23	0.00	195.12	-0.00	-0.00	-0.00	300.00	200.00	0.00	-0.00
623	23.88	5.11	-7.17	1158.32	391.49	0.00	292.19	-0.00	-0.00	-0.00	300.00	200.00	0.00	-0.00
624	23.88	5.26	-7.02	1157.35	395.65	0.00	380.64	-0.00	-0.00	-0.00	300.00	200.00	0.00	-0.00
625	23.80	5.42	-7.17	1151.94	395.74	0.00	358.42	-0.00	-0.00	-0.00	300.00	200.00	0.00	-0.00
626	23.57	5.26	-6.87	1169.67	400.00	0.00	335.69	-0.00	-0.00	-0.00	300.00	200.00	0.00	-0.00
627	23.65	5.26	-7.17	1145.55	395.74	0.00	377.25	-0.00	-0.00	-0.00	300.00	200.00	0.00	-0.00
628	23.65	4.96	-7.32	1146.75	383.33	0.00	151.79	-0.00	-0.00	-0.00	300.00	200.00	0.00	-0.00
629	23.57	5.26	-7.17	1158.32	387.23	0.00	140.25	-0.00	-0.00	-0.00	300.00	200.00	0.00	-0.00
630	23.57	5.19	-7.17	1158.32	395.74	0.00	383.26	-0.00	-0.00	-0.00	300.00	200.00	0.00	-0.00
631	23.65	5.42	-7.32	1140.50	391.67	0.00	316.94	-0.00	-0.00	-0.00	300.00	200.00	0.00	-0.00
632	23.35	5.26	-7.17	1158.32	387.23	0.00	97.40	-0.00	-0.00	-0.00	300.00	200.00	0.00	-0.00
633	23.50	5.26	-7.17	1164.70	391.49	0.00	215.25	-0.00	-0.00	-0.00	300.00	200.00	0.00	-0.00
634	23.50	5.34	-7.32	1153.00	383.33	0.00	66.12	-0.00	-0.00	-0.00	300.00	200.00	0.00	-0.00
635	23.50	5.26	-7.02	1157.35	400.00	0.00	499.73	-0.00	-0.00	-0.00	300.00	200.00	0.00	-0.00
636	23.35	5.26	-7.48	1160.14	387.76	0.00	145.74	-0.00	-0.00	-0.00	300.00	200.00	0.00	-0.00
637	23.27	5.26	-7.63	1137.00	396.00	0.00	490.88	-0.00	-0.00	-0.00	300.00	200.00	0.00	-0.00
638	23.35	5.34	-7.32	1153.00	383.33	0.00	61.04	-0.00	-0.00	-0.00	300.00	200.00	0.00	-0.00
639	23.35	5.42	-7.17	1151.94	391.49	0.00	238.13	-0.00	-0.00	-0.00	300.00	200.00	0.00	-0.00
640	-0.00	-0.00	-0.00	903.00	200.00	0.00	-0.00	-0.00	-0.00	-0.00	300.00	200.00	0.00	-0.00
641	23.50	5.26	-7.17	1158.32	391.49	0.00	271.74	-0.00	-0.00	-0.00	300.00	200.00	0.00	-0.00
642	23.42	5.42	-7.17	1158.32	387.23	0.00	164.28	-0.00	-0.00	-0.00	300.00	200.00	0.00	-0.00
643	23.42	5.49	-7.48	1141.78	379.59	0.00	33.79	-0.00	-0.00	-0.00	300.00	200.00	0.00	-0.00
644	23.19	5.49	-7.32	1140.50	383.33	0.00	40.69	-0.00	-0.00	-0.00	300.00	200.00	0.00	-0.00
645	23.42	5.19	-7.48	1154.02	383.67	0.00	161.62	-0.00	-0.00	-0.00	300.00	200.00	0.00	-0.00
646	-0.00	-0.00	-0.00	903.00	200.00	0.00	-0.00	-0.00	-0.00	-0.00	300.00	200.00	0.00	-0.00
647	23.42	5.26	-7.02	1157.35	391.30	0.00	303.68	-0.00	-0.00	-0.00	300.00	200.00	0.00	-0.00
648	23.35	5.49	-7.63	1137.00	376.00	0.00	-14.65	-0.00	-0.00	-0.00	300.00	200.00	0.00	-0.00
649	23.35	5.34	-7.17	1158.32	387.23	0.00	192.36	-0.00	-0.00	-0.00	300.00	200.00	0.00	-0.00
650	23.19	5.49	-7.17	1145.55	387.23	0.00	240.73	-0.00	-0.00	-0.00	300.00	200.00	0.00	-0.00
651	23.19	5.42	-7.32	1159.25	383.33	0.00	25.91	-0.00	-0.00	-0.00	300.00	200.00	0.00	-0.00
652	23.19	5.42	-7.32	1146.75	391.67	0.00	286.90	-0.00	-0.00	-0.00	300.00	200.00	0.00	-0.00
653	23.19	5.34	-7.32	1146.75	383.33	0.00	180.88	-0.00	-0.00	-0.00	300.00	200.00	0.00	-0.00
654	23.04	5.42	-7.17	1171.09	387.23	0.00	69.48	-0.00	-0.00	-0.00	300.00	200.00	0.00	-0.00
655	22.96	5.42	-7.17	1190.23	387.23	0.00	-71.42	-0.00	-0.00	-0.00	300.00	200.00	0.00	-0.00
656	23.27	5.49	-7.48	1147.90	383.67	0.00	136.39	-0.00	-0.00	-0.00	300.00	200.00	0.00	-0.00
657	23.12	5.42	-7.17	1158.32	387.23	0.00	175.80	-0.00	-0.00	-0.00	300.00	200.00	0.00	-0.00
658	23.04	5.42	-7.63	1143.00	380.00	0.00	77.82	-0.00	-0.00	-0.00	300.00	200.00	0.00	-0.00
659	23.19	5.42	-7.63	1137.00	396.00	0.00	485.99	-0.00	-0.00	-0.00	300.00	200.00	0.00	-0.00
660	23.12	5.42	-7.48	1160.14	383.67	0.00	60.72	-0.00	-0.00	-0.00	300.00	200.00	0.00	-0.00
661	22.96	5.42	-7.48	1154.02	379.59	0.00	-27.87	-0.00	-0.00	-0.00	300.00	200.00	0.00	-0.00
662	23.04	5.49	-7.93	1139.54	369.23	0.00	-169.61	-0.00	-0.00	-0.00	300.00	200.00	0.00	-0.00
663	22.96	5.49	-7.63	1149.00	380.00	0.00	58.59	-0.00	-0.00	-0.00	300.00	200.00	0.00	-0.00
664	23.19	5.42	-7.63	1143.00	380.00	0.00	151.06	-0.00	-0.00	-0.00	300.00	200.00	0.00	-0.00
665	23.12	5.34	-7.48	1160.14	383.67	0.00	80.34	-0.00	-0.00	-0.00	300.00	200.00	0.00	-0.00
666	22.96	5.42	-7.32	1153.00	391.67	0.00	323.61	-0.00	-0.00	-0.00	300.00	200.00	0.00	-0.00
667	23.04	5.42	-7.48	1147.90	391.84	0.00	392.68	-0.00	-0.00	-0.00	300.00	200.00	0.00	-0.00
668	23.19	5.42	-7.48	1147.90	391.84	0.00	353.29	-0.00	-0.00	-0.00	300.00	200.00	0.00	-0.00
669	22.96	5.26	-7.17	1151.94	391.49	0.00	271.74	-0.00	-0.00	-0.00	300.00	200.00	0.00	-0.00
670	23.12	5.34	-7.32	1159.25	387.50	0.00	196.46	-0.00	-0.00	-0.00	300.00	200.00	0.00	-0.00
671	23.04	5.42	-7.48	1147.90	383.67	0.00	181.70	-0.00	-0.00	-0.00	300.00	200.00	0.00	-0.00
672	22.74	5.49	-7.48	1160.14	383.67	0.00	-6.07	-0.00	-0.00	-0.00	300.00	200.00	0.00	-0.00
673	23.12	5.34	-7.63	1155.00	380.00	0.00	22.89	-0.00	-0.00	-0.00	300.00	200.00	0.00	-0.00
674	23.12	5.49	-7.32	1165.50	387.50	0.00	123.02	-0.00	-0.00	-0.00	300.00	200.00	0.00	-0.00
675	23.04	5.42	-7.17	1158.32	395.74	0.00	403.38	-0.00	-0.00	-0.00	300.00	200.00	0.00	-0.00
676	23.12	5.19	-7.17	1164.70	395.74	0.00	397.86	-0.00	-0.00	-0.00	300.00	200.00	0.00	-0.00
677	23.12	5.42	-7.32	1146.75	391.67	0.00	295.16	-0.00	-0.00	-0.00	300.00	200.00	0.00	-0.00
678	23.19	5.34	-7.63	1143.00	380.00	0.00	100.71	-0.00	-0.00	-0.00	300.00	200.00	0.00	-0.00
679	23.04	5.42	-7.32	1165.50	391.67	0.00	270.53	-0.00	-0.00	-0.00	300.00	200.00	0.00	-0.00
680	22.89	5.26	-7.48	1141.78	387.76	0.00	248.03	-0.00	-0.00	-0.00	300.00	200.00	0.00	-0.00
681	23.19	5.34	-7.48	1160.14	379.59	0.00	-23.20	-0.00	-0.00	-0.00	300.00	200.00	0.00	-0.00
682	23.04	5.42	-7.48	1141.78	379.59	0.00	75.05	-0.00	-0.00	-0.00	300.00	200.00	0.00	-0.00
683	22.96	5.65	-7.17	1171.09	391.49	0.00	68.66	-0.00	-0.00	-0.00	300.00	200.00	0.00	-0.00
684	23.04	5.34	-7.48	1141.78	383.67	0.00	164.42	-0.00	-0.00	-0.00	300.00	200.00	0.00	-0.00
685	23.04	5.34	-7.32	1159.25	383.33	0.00	63.26	-0.00	-0.00	-0.00	300.00	200.00	0.00	-0.00
686	23.04	5.26	-7.48	1141.78	379.59	0.00	157.26	-0.00	-0.00	-0.00	300.00	200.00	0.00	-0.00
687	22.89	5.42	-7.63	1155.00	376.00	0.00	-37.54	-0.00	-0.00	-0.00	300.00	200.00	0.00	-0.00
688	22.89	5.65	-7.17	1158.32	395.74	0.00	315.08	-0.00	-0.00	-0.00	300.00	200.00	0.00	-0.00
689	23.12	5.34	-7.32	1165.50	395.83	0.00	470.16	-0.00	-0.00	-0.00	300.00	200.00	0.00	-0.00
690	22.81	5.42	-7.32	1153.00	395.83	0.00	389.42	-0.00	-0.00	-0.00	300.00	200.00	0.00	-0.00
691	23.12	5.65	-7.63	1149.00	384.00	0.00	140.99	-0.00	-0.00	-0.00	300.00	200.00	0.00	-0.00
692	22.81	5.42	-7.48	1160.14	391.84	0.00	259.55	-0.00	-0.00	-0.00	300.00	200.00	0.00	-0.00
693	22.96	5.49	-7.48	1141.78	387.76	0.00	345.04	-0.00	-0.00	-0.00	300.00	200.00	0.00	-0.00
694	22.74	5.26	-7.63	1149.00	388.00	0.00	164.03	-0.00	-0.00	-0.00	300.00	200.00	0.00	-0.00
695	-0.00	-0.00	-0.00	903.00	200.00	0.00	-0.00	-0.00	-0.00	-0.00	300.00	200.00	0.00	-0.00
696	23.12	4.73	-7.78	1144.18	376.47	0.00	-13.91	-0.00	-0.00	-0.00	300.00	200.00	0.00	-0.00
697	23.27	4.65	-7.78	1144.18	392.16	0.00	304.88	-0.00	-0.00	-0.00	300.00	200.00	0.00	-0.00
698	-0.00	-0.00	-0.00	903.00	200.00	0.00	-0.00	-0.00	-0.00	-0.00	300.00	200.00	0.00	-0.00
699	23.12	4.88	-7.17	1164.70	391.49	0.00	242.03	-0.00	-0.00	-0.00	300.00	200.00	0.00	-0.00
700	22.89	5.04	-7.78	1138.29	384.31	0.00	149.90	-0.00	-0.00	-0.00	300.00	200.00	0.00	-0.00
701	23.12	4.81	-7.48	1178.51	383.67	0.00	37.84	-0.00	-0.00	-0.00	300.00	200.00	0.00	-0.00
702	22.74	5.11	-7.48	1147.90	391.84	0.00	271.54	-0.00	-0.00	-0.00	300.00	200.00	0.00	-0.00
703	23.12	5.26	-7.48	1147.90	387.76	0.00	167.22	-0.00	-0.00	-0.00	300.00	200.00	0.00	-0.00
704	22.96	5.04	-7.32	1159.25	395.83	0.00	322.98	-0.00	-0.00	-0.00	300.00	200.00	0.00	-0.00
705	23.12	5.42	-7.78	1126.53	384.31	0.00	188.94	-0.00	-0.00	-0.00	300.00	200.00	0.00	-0.00
706	23.12	5.11	-7.32	1165.50	395.83	0.00	278.47	-0.00	-0.00	-0.00	300.00	200.00	0.00	-0.00
707	22.96	5.11	-7.48	1160.14	387.76	0.00	113.35	-0.00	-0.00	-0.00	300.00	200.00	0.00	-0.00
708	23.12	5.11	-7.17	1158.32	395.74	0.00	313.13	-0.00	-0.00	-0.00	300.00	200.00	0.00	-0.00
709	23.12	4.96	-7.32	1153.00	383.33	0.00	160.22	-0.00	-0.00	-0.00	300.00	200.00	0.00	-0.00
710	23.12	4.96	-7.63	1155.00	380.00	0.00	50.35	-0.00	-0.00	-0.00	300.00	200.00	0.00	-0.00
711	23.04	5.19	-7.32	1146.75	387.50	0.00	171.66	-0.00	-0.00	-0.00	300.00	200.00	0.00	-0.00
712	23.27	4.96	-7.63	1137.00	388.00	0.00	307.46	-0.00	-0.00	-0.00	300.00	200.00	0.00	-0.00
713	23.04	5.04	-7.63	1143.00	376.00	0.00	-60.12	-0.00	-0.00	-0.00	300.00	200.00	0.00	-0.00
714	22.96	4.96	-7.48	1141.78	383.67	0.00	104.16	-0.00	-0.00	-0.00	300.00	200.00	0.00	-0.00
715	23.04	4.96	-7.32	1159.25	387.50	0.00	119.69	-0.00	-0.00	-0.00	300.00	200.00	0.00	-0.00
716	23.04	4.88	-7.48	1172.39	383.67	0.00	-58.86	-0.00	-0.00	-0.00	300.00	200.00	0.00	-0.00
717	23.19	4.73	-7.48	1160.14	379.59	0.00	-49.36	-0.00	-0.00	-0.00	300.00	200.00	0.00	-0.00
718	23.27	4.81	-7.02	1163.87	391.30	0.00	199.36	-0.00	-0.00	-0.00	300.00	200.00	0.00	-0.00
719	23.27	4.88	-7.02	1163.87	395.65	0.00	257.74	-0.00	-0.00	-0.00	300.00	200.00	0.00	-0.00
720	23.19	4.81	-7.17	1171.09	400.00	0.00	374.65	-0.00	-0.00	-0.00	300.00	200.00	0.00	-0.00
721	23.50	4.88	-7.48	1141.78	383.67	0.00	151.81	-0.00	-0.00	-0.00	300.00	200.00	0.00	-0.00
722	23.42	4.73	-7.17	1171.09	391.49	0.00	172.88	-0.00	-0.00	-0.00	300.00	200.00	0.00	-0.00
723	23.27	4.96	-7.32	1140.50	387.50	0.00	164.03	-0.00	-0.00	-0.00	300.00	200.00	0.00	-0.00
724	23.27	4.81	-7.17	1151.94	395.74	0.00	337.15	-0.00	-0.00	-0.00	300.00	200.00	0.00	-0.00
725	23.27	4.88	-7.32	1153.00	391.67	0.00	240.96	-0.00	-0.00	-0.00	300.00	200.00	0.00	-0.00
726	23.27	4.96	-7.32	1146.75	383.33	0.00	36.08	-0.00	-0.00	-0.00	300.00	200.00	0.00	-0.00
727	23.42	4.88	-7.32	1146.75	383.33	0.00	105.54	-0.00	-0.00	-0.00	300.00	200.00	0.00	-0.00
728	23.42	4.65	-7.17	1158.32	400.00	0.00	497.86	-0.00	-0.00	-0.00	300.00	200.00	0.00	-0.00
729	23.35	4.81	-7.48	1154.02	387.76	0.00	224.21	-0.00	-0.00	-0.00	300.00	200.00	0.00	-0.00
730	23.27	4.96	-7.32	1140.50	391.67	0.00	260.99	-0.00	-0.00	-0.00	300.00	200.00	0.00	-0.00
731	23.35	4.88	-7.63	1155.00	380.00	0.00	-72.33	-0.00	-0.00	-0.00	300.00	200.00	0.00	-0.00
732	23.35	4.81	-7.17	1164.70	395.74	0.00	313.62	-0.00	-0.00	-0.00	300.00	200.00	0.00	-0.00
733	23.12	4.88	-7.17	1158.32	400.00	0.00	401.27	-0.00	-0.00	-0.00	300.00	200.00	0.00	-0.00
734	23.27	4.81	-7.48	1135.65	387.76	0.00	252.39	-0.00	-0.00	-0.00	300.00	200.00	0.00	-0.00
735	23.19	4.88	-7.48	1154.02	383.67	0.00	58.86	-0.00	-0.00	-0.00	300.00	200.00	0.00	-0.00
736	23.19	4.88	-7.78	1138.29	384.31	0.00	173.38	-0.00	-0.00	-0.00	300.00	200.00	0.00	-0.00
737	-0.00	-0.00	-0.00	903.00	200.00	0.00	-0.00	-0.00	-0.00	-0.00	300.00	200.00	0.00	-0.00
738	23.35	4.88	-7.32	1140.50	387.50	0.00	242.23	-0.00	-0.00	-0.00	300.00	200.00	0.00	-0.00
739	23.19	4.81	-7.17	1158.32	391.49	0.00	238.62	-0.00	-0.00	-0.00	300.00	200.00	0.00	-0.00
740	23.19	4.96	-7.02	1163.87	395.65	0.00	314.46	-0.00	-0.00	-0.00	300.00	200.00	0.00	-0.00
741	23.35	4.96	-7.17	1151.94	395.74	0.00	314.10	-0.00	-0.00	-0.00	300.00	200.00	0.00	-0.00
742	23.19	5.04	-7.32	1146.75	383.33	0.00	49.27	-0.00	-0.00	-0.00	300.00	200.00	0.00	-0.00
743	23.19	4.96	-7.17	1145.55	395.74	0.00	361.67	-0.00	-0.00	-0.00	300.00	200.00	0.00	-0.00
744	23.27	4.81	-7.17	1151.94	387.23	0.00	184.89	-0.00	-0.00	-0.00	300.00	200.00	0.00	-0.00
745	23.27	4.88	-7.02	1150.83	391.30	0.00	288.92	-0.00	-0.00	-0.00	300.00	200.00	0.00	-0.00
746	23.12	4.81	-7.17	1158.32	395.74	0.00	345.27	-0.00	-0.00	-0.00	300.00	200.00	0.00	-0.00
747	23.12	4.88	-7.32	1146.75	387.50	0.00	145.91	-0.00	-0.00	-0.00	300.00	200.00	0.00	-0.00
748	-0.00	-0.00	-0.00	903.00	200.00	0.00	-0.00	-0.00	-0.00	-0.00	300.00	200.00	0.00	-0.00
749	23.27	4.73	-7.48	1160.14	383.67	0.00	36.43	-0.00	-0.00	-0.00	300.00	200.00	0.00	-0.00
750	23.12	4.88	-7.63	1155.00	384.00	0.00	47.61	-0.00	-0.00	-0.00	300.00	200.00	0.00	-0.00
751	23.27	4.88	-7.17	1171.09	391.49	0.00	171.42	-0.00	-0.00	-0.00	300.00	200.00	0.00	-0.00
752	23.27	4.81	-7.02	1176.91	395.65	0.00	283.61	-0.00	-0.00	-0.00	300.00	200.00	0.00	-0.00
753	23.19	4.88	-7.63	1143.00	384.00	0.00	143.13	-0.00	-0.00	-0.00	300.00	200.00	0.00	-0.00
754	23.35	4.81	-7.17	1145.55	387.23	0.00	184.08	-0.00	-0.00	-0.00	300.00	200.00	0.00	-0.00
755	23.19	4.88	-7.32	1159.25	387.50	0.00	99.18	-0.00	-0.00	-0.00	300.00	200.00	0.00	-0.00
756	23.12	4.81	-7.48	1160.14	391.84	0.00	246.16	-0.00	-0.00	-0.00	300.00	200.00	0.00	-0.00
757	23.12	4.81	-7.17	1145.55	391.49	0.00	285.37	-0.00	-0.00	-0.00	300.00	200.00	0.00	-0.00
758	23.04	4.88	-7.48	1154.02	391.84	0.00	196.03	-0.00	-0.00	-0.00	300.00	200.00	0.00	-0.00
759	23.19	4.81	-7.48	1147.90	383.67	0.00	153.21	-0.00	-0.00	-0.00	300.00	200.00	0.00	-0.00
760	22.96	4.81	-7.48	1147.90	383.67	0.00	65.39	-0.00	-0.00	-0.00	300.00	200.00	0.00	-0.00
761	23.19	4.88	-7.48	1147.90	383.67	0.00	88.75	-0.00	-0.00	-0.00	300.00	200.00	0.00	-0.00
762	23.19	4.96	-7.32	1146.75	395.83	0.00	357.79	-0.00	-0.00	-0.00	300.00	200.00	0.00	-0.00
763	22.96	4.81	-7.78	1138.29	376.47	0.00	-30.97	-0.00	-0.00	-0.00	300.00	200.00	0.00	-0.00
764	23.12	4.81	-7.17	1151.94	391.49	0.00	277.58	-0.00	-0.00	-0.00	300.00	200.00	0.00	-0.00
765	23.04	4.88	-7.63	1137.00	396.00	0.00	397.95	-0.00	-0.00	-0.00	300.00	200.00	0.00	-0.00
766	23.12	5.11	-7.17	1164.70	391.49	0.00	182.13	-0.00	-0.00	-0.00	300.00	200.00	0.00	-0.00
767	23.04	4.96	-7.63	1125.00	396.00	0.00	416.72	-0.00	-0.00	-0.00	300.00	200.00	0.00	-0.00
768	23.12	5.04	-7.63	1167.00	376.00	0.00	-190.43	-0.00	-0.00	-0.00	300.00	200.00	0.00	-0.00
769	23.04	4.88	-7.63	1155.00	376.00	0.00	-150.76	-0.00	-0.00	-0.00	300.00	200.00	0.00	-0.00
770	23.04	4.81	-7.63	1137.00	396.00	0.00	392.91	-0.00	-0.00	-0.00	300.00	200.00	0.00	-0.00
771	22.96	4.88	-7.32	1153.00	387.50	0.00	155.45	-0.00	-0.00	-0.00	300.00	200.00	0.00	-0.00
772	22.89	4.88	-7.63	1131.00	388.00	0.00	237.12	-0.00	-0.00	-0.00	300.00	200.00	0.00	-0.00
773	23.12	4.88	-7.63	1143.00	388.00	0.00	244.45	-0.00	-0.00	-0.00	300.00	200.00	0.00	-0.00
774	23.04	4.88	-7.48	1147.90	387.76	0.00	177.66	-0.00	-0.00	-0.00	300.00	200.00	0.00	-0.00
775	23.27	4.81	-7.17	1158.32	391.49	0.00	321.90	-0.00	-0.00	-0.00	300.00	200.00	0.00	-0.00
776	-0.00	-0.00	-0.00	903.00	200.00	0.00	-0.00	-0.00	-0.00	-0.00	300.00	200.00	0.00	-0.00
777	22.96	4.81	-7.17	1164.70	387.23	0.00	112.17	-0.00	-0.00	-0.00	300.00	200.00	0.00	-0.00
778	23.04	4.73	-7.48	1135.65	379.59	0.00	130.63	-0.00	-0.00	-0.00	300.00	200.00	0.00	-0.00
779	23.04	4.88	-7.32	1140.50	387.50	0.00	185.01	-0.00	-0.00	-0.00	300.00	200.00	0.00	-0.00
780	22.96	4.81	-7.32	1159.25	387.50	0.00	121.59	-0.00	-0.00	-0.00	300.00	200.00	0.00	-0.00
781	23.04	4.96	-7.63	1137.00	376.00	0.00	-12.05	-0.00	-0.00	-0.00	300.00	200.00	0.00	-0.00
782	23.12	4.88	-7.32	1159.25	391.67	0.00	272.75	-0.00	-0.00	-0.00	300.00	200.00	0.00	-0.00
783	23.12	5.04	-7.63	1149.00	388.00	0.00	223.39	-0.00	-0.00	-0.00	300.00	200.00	0.00	-0.00
784	23.04	4.81	-7.63	1143.00	384.00	0.00	179.14	-0.00	-0.00	-0.00	300.00	200.00	0.00	-0.00
785	23.12	4.88	-7.78	1138.29	384.31	0.00	159.32	-0.00	-0.00	-0.00	300.00	200.00	0.00	-0.00
786	22.89	4.81	-7.32	1146.75	395.83	0.00	380.99	-0.00	-0.00	-0.00	300.00	200.00	0.00	-0.00
787	22.96	4.96	-7.48	1141.78	379.59	0.00	-12.46	-0.00	-0.00	-0.00	300.00	200.00	0.00	-0.00
788	23.04	4.96	-7.32	1146.75	391.67	0.00	300.57	-0.00	-0.00	-0.00	300.00	200.00	0.00	-0.00
789	22.89	4.88	-7.48	1141.78	387.76	0.00	224.68	-0.00	-0.00	-0.00	300.00	200.00	0.00	-0.00
790	22.74	4.81	-7.17	1158.32	391.49	0.00	196.74	-0.00	-0.00	-0.00	300.00	200.00	0.00	-0.00
791	22.74	4.96	-7.63	1137.00	376.00	0.00	-88.65	-0.00	-0.00	-0.00	300.00	200.00	0.00	-0.00
792	22.81	4.96	-7.48	1147.90	383.67	0.00	22.89	-0.00	-0.00	-0.00	300.00	200.00	0.00	-0.00
793	22.81	4.96	-7.48	1141.78	391.84	0.00	285.25	-0.00	-0.00	-0.00	300.00	200.00	0.00	-0.00
794	22.96	4.96	-7.17	1151.94	387.23	0.00	158.43	-0.00	-0.00	-0.00	300.00	200.00	0.00	-0.00
795	22.96	4.88	-7.32	1153.00	383.33	0.00	105.54	-0.00	-0.00	-0.00	300.00	200.00	0.00	-0.00
796	23.04	4.81	-7.32	1134.25	395.83	0.00	493.84	-0.00	-0.00	-0.00	300.00	200.00	0.00	-0.00
797	22.89	4.81	-7.17	1151.94	387.23	0.00	205.02	-0.00	-0.00	-0.00	300.00	200.00	0.00	-0.00
798	22.58	4.96	-7.48	1141.78	379.59	0.00	-58.08	-0.00	-0.00	-0.00	300.00	200.00	0.00	-0.00
799	22.81	4.88	-7.93	1145.31	369.23	0.00	-206.58	-0.00	-0.00	-0.00	300.00	200.00	0.00	-0.00
800	22.74	4.88	-7.48	1147.90	379.59	0.00	-42.35	-0.00	-0.00	-0.00	300.00	200.00	0.00	-0.00
801	23.04	4.88	-7.48	1147.90	379.59	0.00	81.12	-0.00	-0.00	-0.00	300.00	200.00	0.00	-0.00
802	22.74	4.73	-7.78	1132.41	380.39	0.00	86.47	-0.00	-0.00	-0.00	300.00	200.00	0.00	-0.00
803	22.74	4.73	-7.63	1167.00	376.00	0.00	-108.34	-0.00	-0.00	-0.00	300.00	200.00	0.00	-0.00
804	22.74	4.88	-7.17	1158.32	387.23	0.00	126.29	-0.00	-0.00	-0.00	300.00	200.00	0.00	-0.00
805	22.58	4.96	-7.32	1159.25	387.50	0.00	79.63	-0.00	-0.00	-0.00	300.00	200.00	0.00	-0.00
806	22.81	4.96	-7.17	1164.70	391.49	0.00	209.40	-0.00	-0.00	-0.00	300.00	200.00	0.00	-0.00
807	22.74	4.96	-7.32	1165.50	387.50	0.00	31.47	-0.00	-0.00	-0.00	300.00	200.00	0.00	-0.00
808	22.81	4.88	-7.78	1144.18	376.47	0.00	32.76	-0.00	-0.00	-0.00	300.00	200.00	0.00	-0.00
809	-0.00	-0.00	-0.00	903.00	200.00	0.00	-0.00	-0.00	-0.00	-0.00	300.00	200.00	0.00	-0.00
810	22.43	5.04	-7.32	1153.00	383.33	0.00	-30.52	-0.00	-0.00	-0.00	300.00	200.00	0.00	-0.00
811	22.58	4.88	-7.48	1160.14	383.67	0.00	8.41	-0.00	-0.00	-0.00	300.00	200.00	0.00	-0.00
812	22.51	4.88	-7.48	1147.90	400.00	0.00	467.42	-0.00	-0.00	-0.00	300.00	200.00	0.00	-0.00
813	22.51	4.88	-7.63	1137.00	384.00	0.00	137.63	-0.00	-0.00	-0.00	300.00	200.00	0.00	-0.00
814	22.51	4.88	-7.63	1155.00	380.00	0.00	-63.17	-0.00	-0.00	-0.00	300.00	200.00	0.00	-0.00
815	22.81	4.73	-7.17	1171.09	395.74	0.00	313.29	-0.00	-0.00	-0.00	300.00	200.00	0.00	-0.00
816	23.04	4.73	-7.63	1143.00	384.00	0.00	197.45	-0.00	-0.00	-0.00	300.00	200.00	0.00	-0.00
817	23.04	4.96	-7.32	1153.00	391.67	0.00	200.91	-0.00	-0.00	-0.00	300.00	200.00	0.00	-0.00
818	22.51	4.88	-7.63	1143.00	388.00	0.00	175.48	-0.00	-0.00	-0.00	300.00	200.00	0.00	-0.00
819	22.96	4.88	-7.32	1146.75	391.67	0.00	304.54	-0.00	-0.00	-0.00	300.00	200.00	0.00	-0.00
820	23.12	4.65	-7.32	1140.50	395.83	0.00	492.10	-0.00	-0.00	-0.00	300.00	200.00	0.00	-0.00
821	23.04	4.65	-7.93	1139.54	373.08	0.00	-65.58	-0.00	-0.00	-0.00	300.00	200.00	0.00	-0.00
822	-0.00	-0.00	-0.00	903.00	200.00	0.00	-0.00	-0.00	-0.00	-0.00	300.00	200.00	0.00	-0.00
823	-0.00	-0.00	-0.00	903.00	200.00	0.00	-0.00	-0.00	-0.00	-0.00	300.00	200.00	0.00	-0.00
824	23.19	4.73	-7.17	1164.70	387.23	0.00	106.32	-0.00	-0.00	-0.00	300.00	200.00	0.00	-0.00
825	23.04	4.65	-7.17	1158.32	400.00	0.00	398.68	-0.00	-0.00	-0.00	300.00	200.00	0.00	-0.00
826	23.04	4.73	-7.48	1141.78	400.00	0.00	503.23	-0.00	-0.00	-0.00	300.00	200.00	0.00	-0.00
827	23.27	4.65	-7.32	1153.00	395.83	0.00	372.25	-0.00	-0.00	-0.00	300.00	200.00	0.00	-0.00
828	23.27	4.88	-7.78	1138.29	376.47	0.00	-63.73	-0.00	-0.00	-0.00	300.00	200.00	0.00	-0.00
829	23.27	4.88	-7.17	1151.94	387.23	0.00	211.68	-0.00	-0.00	-0.00	300.00	200.00	0.00	-0.00
830	23.35	4.65	-7.32	1146.75	395.83	0.00	416.28	-0.00	-0.00	-0.00	300.00	200.00	0.00	-0.00
831	23.19	4.65	-7.48	1154.02	391.84	0.00	282.75	-0.00	-0.00	-0.00	300.00	200.00	0.00	-0.00
832	22.96	4.73	-7.48	1135.65	400.00	0.00	471.15	-0.00	-0.00	-0.00	300.00	200.00	0.00	-0.00
833	23.19	4.81	-7.63	1155.00	380.00	0.00	-34.79	-0.00	-0.00	-0.00	300.00	200.00	0.00	-0.00
834	23.19	4.81	-7.63	1143.00	388.00	0.00	208.44	-0.00	-0.00	-0.00	300.00	200.00	0.00	-0.00
835	23.27	4.88	-7.32	1178.00	379.17	0.00	-126.20	-0.00	-0.00	-0.00	300.00	200.00	0.00	-0.00
836	23.50	4.88	-7.17	1151.94	395.74	0.00	454.52	-0.00	-0.00	-0.00	300.00	200.00	0.00	-0.00
837	23.42	5.04	-7.32	1159.25	391.67	0.00	269.25	-0.00	-0.00	-0.00	300.00	200.00	0.00	-0.00
838	23.35	5.11	-7.17	1151.94	391.49	0.00	268.33	-0.00	-0.00	-0.00	300.00	200.00	0.00	-0.00
839	23.35	5.19	-7.17	1151.94	391.49	0.00	249.33	-0.00	-0.00	-0.00	300.00	200.00	0.00	-0.00
840	23.35	5.19	-7.48	1147.90	387.76	0.00	228.88	-0.00	-0.00	-0.00	300.00	200.00	0.00	-0.00
841	23.42	5.26	-7.48	1141.78	387.76	0.00	256.75	-0.00	-0.00	-0.00	300.00	200.00	0.00	-0.00
842	23.35	5.19	-7.17	1151.94	395.74	0.00	371.57	-0.00	-0.00	-0.00	300.00	200.00	0.00	-0.00
843	23.57	5.42	-7.02	1157.35	391.30	0.00	294.06	-0.00	-0.00	-0.00	300.00	200.00	0.00	-0.00
844	23.35	5.42	-7.32	1153.00	391.67	0.00	282.29	-0.00	-0.00	-0.00	300.00	200.00	0.00	-0.00
845	23.50	5.42	-7.32	1153.00	387.50	0.00	190.73	-0.00	-0.00	-0.00	300.00	200.00	0.00	-0.00
846	23.50	5.42	-7.48	1147.90	383.67	0.00	128.45	-0.00	-0.00	-0.00	300.00	200.00	0.00	-0.00
847	23.42	5.49	-7.63	1137.00	380.00	0.00	92.47	-0.00	-0.00	-0.00	300.00	200.00	0.00	-0.00
848	23.50	5.34	-7.02	1163.87	395.65	0.00	366.21	-0.00	-0.00	-0.00	300.00	200.00	0.00	-0.00
849	-0.00	-0.00	-0.00	903.00	200.00	0.00	-0.00	-0.00	-0.00	-0.00	300.00	200.00	0.00	-0.00
850	23.65	5.65	-7.32	1146.75	387.50	0.00	243.19	-0.00	-0.00	-0.00	300.00	200.00	0.00	-0.00
851	23.50	5.42	-7.78	1138.29	380.39	0.00	103.37	-0.00	-0.00	-0.00	300.00	200.00	0.00	-0.00
852	23.50	5.65	-7.32	1146.75	387.50	0.00	214.58	-0.00	-0.00	-0.00	300.00	200.00	0.00	-0.00
853	23.65	5.42	-7.63	1143.00	376.00	0.00	24.41	-0.00	-0.00	-0.00	300.00	200.00	0.00	-0.00
854	23.50	5.34	-7.17	1139.17	395.74	0.00	500.29	-0.00	-0.00	-0.00	300.00	200.00	0.00	-0.00
855	23.65	5.49	-7.17	1158.32	400.00	0.00	512.47	-0.00	-0.00	-0.00	300.00	200.00	0.00	-0.00
856	23.50	5.49	-7.48	1147.90	383.67	0.00	155.55	-0.00	-0.00	-0.00	300.00	200.00	0.00	-0.00
857	23.65	5.49	-7.63	1143.00	380.00	0.00	100.71	-0.00	-0.00	-0.00	300.00	200.00	0.00	-0.00
858	23.57	5.65	-7.02	1150.83	391.30	0.00	272.67	-0.00	-0.00	-0.00	300.00	200.00	0.00	-0.00
859	23.50	5.72	-7.17	1158.32	387.23	0.00	100.64	-0.00	-0.00	-0.00	300.00	200.00	0.00	-0.00
860	23.50	5.72	-7.17	1164.70	391.49	0.00	164.11	-0.00	-0.00	-0.00	300.00	200.00	0.00	-0.00
861	23.65	5.42	-7.48	1135.65	379.59	0.00	172.05	-0.00	-0.00	-0.00	300.00	200.00	0.00	-0.00
862	23.65	5.65	-7.48	1154.02	383.67	0.00	134.53	-0.00	-0.00	-0.00	300.00	200.00	0.00	-0.00
863	23.50	5.65	-7.17	1151.94	391.49	0.00	233.26	-0.00	-0.00	-0.00	300.00	200.00	0.00	-0.00
864	23.65	5.49	-7.63	1137.00	380.00	0.00	179.44	-0.00	-0.00	-0.00	300.00	200.00	0.00	-0.00
865	23.65	5.42	-7.17	1151.94	395.74	0.00	442.99	-0.00	-0.00	-0.00	300.00	200.00	0.00	-0.00
866	23.42	5.49	-7.48	1154.02	387.76	0.00	180.61	-0.00	-0.00	-0.00	300.00	200.00	0.00	-0.00
867	23.35	5.42	-7.17	1151.94	391.49	0.00	238.13	-0.00	-0.00	-0.00	300.00	200.00	0.00	-0.00
868	23.50	5.72	-7.32	1146.75	383.33	0.00	75.18	-0.00	-0.00	-0.00	300.00	200.00	0.00	-0.00
869	23.57	5.49	-7.32	1140.50	387.50	0.00	254.63	-0.00	-0.00	-0.00	300.00	200.00	0.00	-0.00
870	23.27	5.72	-7.17	1164.70	391.49	0.00	166.06	-0.00	-0.00	-0.00	300.00	200.00	0.00	-0.00
871	23.50	5.49	-7.02	1157.35	391.30	0.00	282.95	-0.00	-0.00	-0.00	300.00	200.00	0.00	-0.00
872	23.35	5.42	-7.17	1158.32	391.49	0.00	249.33	-0.00	-0.00	-0.00	300.00	200.00	0.00	-0.00
873	23.42	5.49	-7.17	1158.32	391.49	0.00	244.47	-0.00	-0.00	-0.00	300.00	200.00	0.00	-0.00
874	23.57	5.72	-7.32	1146.75	383.33	0.00	157.83	-0.00	-0.00	-0.00	300.00	200.00	0.00	-0.00
875	23.27	5.65	-7.48	1135.65	371.43	0.00	-93.89	-0.00	-0.00	-0.00	300.00	200.00	0.00	-0.00
876	23.50	5.42	-7.32	1153.00	387.50	0.00	259.40	-0.00	-0.00	-0.00	300.00	200.00	0.00	-0.00
877	23.50	5.49	-7.17	1145.55	387.23	0.00	229.21	-0.00	-0.00	-0.00	300.00	200.00	0.00	-0.00
878	23.42	5.42	-7.32	1140.50	383.33	0.00	169.44	-0.00	-0.00	-0.00	300.00	200.00	0.00	-0.00
879	23.35	5.65	-7.17	1158.32	391.49	0.00	236.67	-0.00	-0.00	-0.00	300.00	200.00	0.00	-0.00
880	23.50	5.72	-7.17	1158.32	395.74	0.00	346.41	-0.00	-0.00	-0.00	300.00	200.00	0.00	-0.00
881	23.50	5.49	-7.17	1158.32	391.49	0.00	213.30	-0.00	-0.00	-0.00	300.00	200.00	0.00	-0.00
882	23.35	5.72	-7.32	1146.75	391.67	0.00	264.64	-0.00	-0.00	-0.00	300.00	200.00	0.00	-0.00
883	23.42	5.49	-7.17	1158.32	387.23	0.00	213.46	-0.00	-0.00	-0.00	300.00	200.00	0.00	-0.00
884	23.35	5.42	-7.32	1153.00	383.33	0.00	110.63	-0.00	-0.00	-0.00	300.00	200.00	0.00	-0.00
885	23.42	5.65	-7.32	1146.75	383.33	0.00	102.68	-0.00	-0.00	-0.00	300.00	200.00	0.00	-0.00
886	23.42	5.49	-7.48	1154.02	379.59	0.00	-10.59	-0.00	-0.00	-0.00	300.00	200.00	0.00	-0.00
887	23.50	5.42	-7.17	1158.32	391.49	0.00	301.44	-0.00	-0.00	-0.00	300.00	200.00	0.00	-0.00
888	23.42	5.49	-7.78	1126.53	376.47	0.00	67.32	-0.00	-0.00	-0.00	300.00	200.00	0.00	-0.00
889	23.50	5.65	-7.32	1153.00	387.50	0.00	202.18	-0.00	-0.00	-0.00	300.00	200.00	0.00	-0.00
890	23.50	5.72	-7.17	1158.32	387.23	0.00	100.64	-0.00	-0.00	-0.00	300.00	200.00	0.00	-0.00
891	23.50	5.42	-7.17	1158.32	400.00	0.00	524.32	-0.00	-0.00	-0.00	300.00	200.00	0.00	-0.00
892	23.27	5.49	-7.32	1153.00	387.50	0.00	174.52	-0.00	-0.00	-0.00	300.00	200.00	0.00	-0.00
893	23.57	5.34	-7.17	1145.55	387.23	0.00	303.39	-0.00	-0.00	-0.00	300.00	200.00	0.00	-0.00
894	23.42	5.42	-7.48	1147.90	379.59	0.00	18.84	-0.00	-0.00	-0.00	300.00	200.00	0.00	-0.00
895	23.35	5.49	-7.17	1164.70	387.23	0.00	164.11	-0.00	-0.00	-0.00	300.00	200.00	0.00	-0.00
896	23.35	5.72	-7.17	1158.32	391.49	0.00	217.19	-0.00	-0.00	-0.00	300.00	200.00	0.00	-0.00
897	23.42	5.42	-7.32	1159.25	387.50	0.00	188.35	-0.00	-0.00	-0.00	300.00	200.00	0.00	-0.00
898	23.27	5.72	-7.17	1151.94	391.49	0.00	239.11	-0.00	-0.00	-0.00	300.00	200.00	0.00	-0.00
899	23.35	5.49	-7.32	1153.00	387.50	0.00	188.83	-0.00	-0.00	-0.00	300.00	200.00	0.00	-0.00
900	23.35	5.49	-7.63	1131.00	384.00	0.00	273.74	-0.00	-0.00	-0.00	300.00	200.00	0.00	-0.00
901	23.35	5.49	-7.02	1163.87	395.65	0.00	250.77	-0.00	-0.00	-0.00	300.00	200.00	0.00	-0.00
902	23.35	5.72	-7.32	1153.00	379.17	0.00	-40.05	-0.00	-0.00	-0.00	300.00	200.00	0.00	-0.00
903	23.35	5.42	-7.32	1153.00	383.33	0.00	133.51	-0.00	-0.00	-0.00	300.00	200.00	0.00	-0.00
904	23.42	5.49	-7.17	1158.32	382.98	0.00	22.24	-0.00	-0.00	-0.00	300.00	200.00	0.00	-0.00
905	23.35	5.49	-7.63	1143.00	376.00	0.00	-24.72	-0.00	-0.00	-0.00	300.00	200.00	0.00	-0.00
906	23.27	5.65	-7.32	1153.00	383.33	0.00	16.53	-0.00	-0.00	-0.00	300.00	200.00	0.00	-0.00
907	23.12	5.72	-7.63	1143.00	380.00	0.00	-27.47	-0.00	-0.00	-0.00	300.00	200.00	0.00	-0.00
908	23.42	5.49	-7.63	1143.00	376.00	0.00	-34.18	-0.00	-0.00	-0.00	300.00	200.00	0.00	-0.00
909	23.27	5.49	-7.48	1147.90	383.67	0.00	113.51	-0.00	-0.00	-0.00	300.00	200.00	0.00	-0.00
910	23.35	5.49	-7.32	1146.75	387.50	0.00	200.27	-0.00	-0.00	-0.00	300.00	200.00	0.00	-0.00
911	23.35	5.65	-7.17	1145.55	391.49	0.00	308.75	-0.00	-0.00	-0.00	300.00	200.00	0.00	-0.00
912	23.35	5.49	-7.63	1137.00	380.00	0.00	101.62	-0.00	-0.00	-0.00	300.00	200.00	0.00	-0.00
913	23.35	5.42	-7.78	1132.41	376.47	0.00	84.82	-0.00	-0.00	-0.00	300.00	200.00	0.00	-0.00
914	23.35	5.65	-7.17	1164.70	387.23	0.00	78.40	-0.00	-0.00	-0.00	300.00	200.00	0.00	-0.00
915	23.27	5.49	-7.78	1132.41	380.39	0.00	122.22	-0.00	-0.00	-0.00	300.00	200.00	0.00	-0.00
916	23.35	5.49	-7.17	1158.32	391.49	0.00	252.74	-0.00	-0.00	-0.00	300.00	200.00	0.00	-0.00
917	23.35	5.34	-7.17	1164.70	391.49	0.00	257.61	-0.00	-0.00	-0.00	300.00	200.00	0.00	-0.00
918	23.35	5.65	-7.48	1147.90	383.67	0.00	90.15	-0.00	-0.00	-0.00	300.00	200.00	0.00	-0.00
919	23.35	5.49	-6.87	1169.67	395.56	0.00	308.23	-0.00	-0.00	-0.00	300.00	200.00	0.00	-0.00
920	-0.00	-0.00	-0.00	903.00	200.00	0.00	-0.00	-0.00	-0.00	-0.00	300.00	200.00	0.00	-0.00
921	23.35	5.42	-7.78	1138.29	380.39	0.00	121.62	-0.00	-0.00	-0.00	300.00	200.00	0.00	-0.00
922	23.27	5.49	-7.02	1157.35	395.65	0.00	317.45	-0.00	-0.00	-0.00	300.00	200.00	0.00	-0.00
923	23.50	5.42	-7.32	1153.00	387.50	0.00	259.40	-0.00	-0.00	-0.00	300.00	200.00	0.00	-0.00
924	23.42	5.65	-7.48	1147.90	383.67	0.00	127.05	-0.00	-0.00	-0.00	300.00	200.00	0.00	-0.00
925	23.35	5.49	-7.17	1158.32	395.74	0.00	352.09	-0.00	-0.00	-0.00	300.00	200.00	0.00	-0.00
926	23.42	5.65	-7.32	1165.50	383.33	0.00	19.71	-0.00	-0.00	-0.00	300.00	200.00	0.00	-0.00
927	23.35	5.42	-7.32	1140.50	391.67	0.00	395.77	-0.00	-0.00	-0.00	300.00	200.00	0.00	-0.00
928	23.42	5.72	-7.17	1151.94	387.23	0.00	145.77	-0.00	-0.00	-0.00	300.00	200.00	0.00	-0.00
929	23.35	5.65	-7.17	1158.32	395.74	0.00	358.91	-0.00	-0.00	-0.00	300.00	200.00	0.00	-0.00
930	23.35	5.42	-7.17	1158.32	387.23	0.00	195.77	-0.00	-0.00	-0.00	300.00	200.00	0.00	-0.00
931	23.35	5.65	-7.63	1137.00	380.00	0.00	111.69	-0.00	-0.00	-0.00	300.00	200.00	0.00	-0.00
932	23.42	5.42	-7.32	1146.75	387.50	0.00	301.84	-0.00	-0.00	-0.00	300.00	200.00	0.00	-0.00
933	23.27	5.42	-7.32	1146.75	387.50	0.00	227.45	-0.00	-0.00	-0.00	300.00	200.00	0.00	-0.00
934	23.35	5.49	-7.32	1153.00	387.50	0.00	211.72	-0.00	-0.00	-0.00	300.00	200.00	0.00	-0.00
935	23.42	5.42	-7.02	1163.87	395.65	0.00	354.27	-0.00	-0.00	-0.00	300.00	200.00	0.00	-0.00
936	23.50	5.34	-7.32	1153.00	387.50	0.00	278.47	-0.00	-0.00	-0.00	300.00	200.00	0.00	-0.00
937	23.35	5.65	-7.48	1141.78	383.67	0.00	124.72	-0.00	-0.00	-0.00	300.00	200.00	0.00	-0.00
938	23.27	5.34	-7.17	1151.94	391.49	0.00	311.18	-0.00	-0.00	-0.00	300.00	200.00	0.00	-0.00
939	23.27	5.34	-7.32	1140.50	387.50	0.00	279.43	-0.00	-0.00	-0.00	300.00	200.00	0.00	-0.00
940	23.42	5.65	-7.32	1146.75	387.50	0.00	223.16	-0.00	-0.00	-0.00	300.00	200.00	0.00	-0.00
941	23.27	5.34	-7.32	1159.25	383.33	0.00	59.45	-0.00	-0.00	-0.00	300.00	200.00	0.00	-0.00
942	23.42	5.65	-7.32	1146.75	383.33	0.00	125.57	-0.00	-0.00	-0.00	300.00	200.00	0.00	-0.00
943	23.19	5.49	-7.48	1135.65	379.59	0.00	117.87	-0.00	-0.00	-0.00	300.00	200.00	0.00	-0.00
944	23.19	5.42	-7.32	1146.75	383.33	0.00	93.62	-0.00	-0.00	-0.00	300.00	200.00	0.00	-0.00
945	23.35	5.42	-7.48	1160.14	383.67	0.00	102.76	-0.00	-0.00	-0.00	300.00	200.00	0.00	-0.00
946	23.27	5.42	-7.48	1141.78	383.67	0.00	142.47	-0.00	-0.00	-0.00	300.00	200.00	0.00	-0.00
947	23.19	5.34	-7.17	1158.32	391.49	0.00	354.04	-0.00	-0.00	-0.00	300.00	200.00	0.00	-0.00
948	23.35	5.72	-7.17	1151.94	391.49	0.00	253.72	-0.00	-0.00	-0.00	300.00	200.00	0.00	-0.00
949	23.42	5.49	-7.48	1160.14	383.67	0.00	51.38	-0.00	-0.00	-0.00	300.00	200.00	0.00	-0.00
950	23.35	5.42	-7.63	1143.00	388.00	0.00	296.63	-0.00	-0.00	-0.00	300.00	200.00	0.00	-0.00
951	23.27	5.49	-7.32	1153.00	383.33	0.00	54.68	-0.00	-0.00	-0.00	300.00	200.00	0.00	-0.00
952	23.27	5.42	-7.48	1135.65	383.67	0.00	198.52	-0.00	-0.00	-0.00	300.00	200.00	0.00	-0.00
953	23.42	5.42	-7.17	1158.32	378.72	0.00	10.71	-0.00	-0.00	-0.00	300.00	200.00	0.00	-0.00
954	23.50	5.49	-7.17	1145.55	382.98	0.00	152.10	-0.00	-0.00	-0.00	300.00	200.00	0.00	-0.00
