# Supplementary material for: Musculoskeletal modeling and humanoid control of robots based on human gait data
Source: PeerJ Comput Sci. 2021 Aug 9;7:e657. doi: 10.7717/peerj-cs.657 (PMC8372000; doi:10.7717/peerj-cs.657)
Supplement: Supplemental Information 2 [file peerj-cs-07-657-s002.zip › force/Cap91.forces]

[Force Data]
NumberOfForcePlates=2
SampleRate=120.000000
NumberOfSamples=973
#Sample	FX1	FY1	FZ1	X1	Y1	Z1	MZ1	FX2	FY2	FZ2	X2	Y2	Z2	MZ2
1	-0.00	-0.00	-0.00	903.00	200.00	0.00	-0.00	-0.00	-0.00	-0.00	300.00	200.00	0.00	-0.00
2	0.00	0.00	0.00	903.00	200.00	0.00	0.00	-0.00	-0.00	-0.00	300.00	200.00	0.00	-0.00
3	-0.00	-0.00	-0.00	903.00	200.00	0.00	-0.00	-0.00	-0.00	-0.00	300.00	200.00	0.00	-0.00
4	0.00	0.00	0.00	903.00	200.00	0.00	0.00	-0.00	-0.00	-0.00	300.00	200.00	0.00	-0.00
5	-0.00	-0.00	-0.00	903.00	200.00	0.00	-0.00	-0.00	-0.00	-0.00	300.00	200.00	0.00	-0.00
6	-0.00	-0.00	-0.00	903.00	200.00	0.00	-0.00	-0.00	-0.00	-0.00	300.00	200.00	0.00	-0.00
7	-0.00	-0.00	-0.00	903.00	200.00	0.00	-0.00	-0.00	-0.00	-0.00	300.00	200.00	0.00	-0.00
8	0.00	0.00	0.00	903.00	200.00	0.00	0.00	-0.00	-0.00	-0.00	300.00	200.00	0.00	-0.00
9	0.00	0.00	0.00	903.00	200.00	0.00	0.00	-0.00	-0.00	-0.00	300.00	200.00	0.00	-0.00
10	-0.00	-0.00	-0.00	903.00	200.00	0.00	-0.00	-0.00	-0.00	-0.00	300.00	200.00	0.00	-0.00
11	-0.00	-0.00	-0.00	903.00	200.00	0.00	-0.00	-0.00	-0.00	-0.00	300.00	200.00	0.00	-0.00
12	-0.00	-0.00	-0.00	903.00	200.00	0.00	-0.00	-0.00	-0.00	-0.00	300.00	200.00	0.00	-0.00
13	0.00	0.00	0.00	903.00	200.00	0.00	0.00	-0.00	-0.00	-0.00	300.00	200.00	0.00	-0.00
14	-0.00	-0.00	-0.00	903.00	200.00	0.00	-0.00	-0.00	-0.00	-0.00	300.00	200.00	0.00	-0.00
15	-0.00	-0.00	-0.00	903.00	200.00	0.00	-0.00	-0.00	-0.00	-0.00	300.00	200.00	0.00	-0.00
16	0.00	0.00	0.00	903.00	200.00	0.00	0.00	-0.00	-0.00	-0.00	300.00	200.00	0.00	-0.00
17	-0.00	-0.00	-0.00	903.00	200.00	0.00	-0.00	-0.00	-0.00	-0.00	300.00	200.00	0.00	-0.00
18	-0.00	-0.00	-0.00	903.00	200.00	0.00	-0.00	-0.00	-0.00	-0.00	300.00	200.00	0.00	-0.00
19	0.00	0.00	0.00	903.00	200.00	0.00	0.00	-0.00	-0.00	-0.00	300.00	200.00	0.00	-0.00
20	-0.00	-0.00	-0.00	903.00	200.00	0.00	-0.00	-0.00	-0.00	-0.00	300.00	200.00	0.00	-0.00
21	0.00	0.00	0.00	903.00	200.00	0.00	0.00	-0.00	-0.00	-0.00	300.00	200.00	0.00	-0.00
22	0.00	0.00	0.00	903.00	200.00	0.00	0.00	-0.00	-0.00	-0.00	300.00	200.00	0.00	-0.00
23	-0.00	-0.00	-0.00	903.00	200.00	0.00	-0.00	-0.00	-0.00	-0.00	300.00	200.00	0.00	-0.00
24	-0.00	-0.00	-0.00	903.00	200.00	0.00	-0.00	-0.00	-0.00	-0.00	300.00	200.00	0.00	-0.00
25	-0.00	-0.00	-0.00	903.00	200.00	0.00	-0.00	-0.00	-0.00	-0.00	300.00	200.00	0.00	-0.00
26	-0.00	-0.00	-0.00	903.00	200.00	0.00	-0.00	-0.00	-0.00	-0.00	300.00	200.00	0.00	-0.00
27	-0.00	-0.00	-0.00	903.00	200.00	0.00	-0.00	-0.00	-0.00	-0.00	300.00	200.00	0.00	-0.00
28	-0.00	-0.00	-0.00	903.00	200.00	0.00	-0.00	-0.00	-0.00	-0.00	300.00	200.00	0.00	-0.00
29	-0.00	-0.00	-0.00	903.00	200.00	0.00	-0.00	-0.00	-0.00	-0.00	300.00	200.00	0.00	-0.00
30	-0.00	-0.00	-0.00	903.00	200.00	0.00	-0.00	-0.00	-0.00	-0.00	300.00	200.00	0.00	-0.00
31	0.00	0.00	0.00	903.00	200.00	0.00	0.00	-0.00	-0.00	-0.00	300.00	200.00	0.00	-0.00
32	0.00	0.00	0.00	903.00	200.00	0.00	0.00	-0.00	-0.00	-0.00	300.00	200.00	0.00	-0.00
33	-0.00	-0.00	-0.00	903.00	200.00	0.00	-0.00	-0.00	-0.00	-0.00	300.00	200.00	0.00	-0.00
34	-0.00	-0.00	-0.00	903.00	200.00	0.00	-0.00	-0.00	-0.00	-0.00	300.00	200.00	0.00	-0.00
35	-0.00	-0.00	-0.00	903.00	200.00	0.00	-0.00	-0.00	-0.00	-0.00	300.00	200.00	0.00	-0.00
36	0.00	0.00	0.00	903.00	200.00	0.00	0.00	-0.00	-0.00	-0.00	300.00	200.00	0.00	-0.00
37	-0.00	-0.00	-0.00	903.00	200.00	0.00	-0.00	-0.00	-0.00	-0.00	300.00	200.00	0.00	-0.00
38	-0.00	-0.00	-0.00	903.00	200.00	0.00	-0.00	-0.00	-0.00	-0.00	300.00	200.00	0.00	-0.00
39	-0.00	-0.00	-0.00	903.00	200.00	0.00	-0.00	-0.00	-0.00	-0.00	300.00	200.00	0.00	-0.00
40	-0.00	-0.00	-0.00	903.00	200.00	0.00	-0.00	-0.00	-0.00	-0.00	300.00	200.00	0.00	-0.00
41	-0.00	-0.00	-0.00	903.00	200.00	0.00	-0.00	-0.00	-0.00	-0.00	300.00	200.00	0.00	-0.00
42	-0.00	-0.00	-0.00	903.00	200.00	0.00	-0.00	-0.00	-0.00	-0.00	300.00	200.00	0.00	-0.00
43	-0.00	-0.00	-0.00	903.00	200.00	0.00	-0.00	-0.00	-0.00	-0.00	300.00	200.00	0.00	-0.00
44	-0.00	-0.00	-0.00	903.00	200.00	0.00	-0.00	-0.00	-0.00	-0.00	300.00	200.00	0.00	-0.00
45	-0.00	-0.00	-0.00	903.00	200.00	0.00	-0.00	-0.00	-0.00	-0.00	300.00	200.00	0.00	-0.00
46	-0.00	-0.00	-0.00	903.00	200.00	0.00	-0.00	-0.00	-0.00	-0.00	300.00	200.00	0.00	-0.00
47	0.00	0.00	0.00	903.00	200.00	0.00	0.00	-0.00	-0.00	-0.00	300.00	200.00	0.00	-0.00
48	-0.00	-0.00	-0.00	903.00	200.00	0.00	-0.00	-0.00	-0.00	-0.00	300.00	200.00	0.00	-0.00
49	-0.00	-0.00	-0.00	903.00	200.00	0.00	-0.00	-0.00	-0.00	-0.00	300.00	200.00	0.00	-0.00
50	-0.00	-0.00	-0.00	903.00	200.00	0.00	-0.00	-0.00	-0.00	-0.00	300.00	200.00	0.00	-0.00
51	0.00	0.00	0.00	903.00	200.00	0.00	0.00	-0.00	-0.00	-0.00	300.00	200.00	0.00	-0.00
52	-0.00	-0.00	-0.00	903.00	200.00	0.00	-0.00	-0.00	-0.00	-0.00	300.00	200.00	0.00	-0.00
53	0.00	0.00	0.00	903.00	200.00	0.00	0.00	-0.00	-0.00	-0.00	300.00	200.00	0.00	-0.00
54	0.00	0.00	0.00	903.00	200.00	0.00	0.00	-0.00	-0.00	-0.00	300.00	200.00	0.00	-0.00
55	0.00	0.00	0.00	903.00	200.00	0.00	0.00	-0.00	-0.00	-0.00	300.00	200.00	0.00	-0.00
56	-0.00	-0.00	-0.00	903.00	200.00	0.00	-0.00	-0.00	-0.00	-0.00	300.00	200.00	0.00	-0.00
57	-0.00	-0.00	-0.00	903.00	200.00	0.00	-0.00	-0.00	-0.00	-0.00	300.00	200.00	0.00	-0.00
58	-0.00	-0.00	-0.00	903.00	200.00	0.00	-0.00	-0.00	-0.00	-0.00	300.00	200.00	0.00	-0.00
59	0.00	0.00	0.00	903.00	200.00	0.00	0.00	-0.00	-0.00	-0.00	300.00	200.00	0.00	-0.00
60	0.00	0.00	0.00	903.00	200.00	0.00	0.00	-0.00	-0.00	-0.00	300.00	200.00	0.00	-0.00
61	-0.00	-0.00	-0.00	903.00	200.00	0.00	-0.00	-0.00	-0.00	-0.00	300.00	200.00	0.00	-0.00
62	-0.00	-0.00	-0.00	903.00	200.00	0.00	-0.00	-0.00	-0.00	-0.00	300.00	200.00	0.00	-0.00
63	-0.00	-0.00	-0.00	903.00	200.00	0.00	-0.00	-0.00	-0.00	-0.00	300.00	200.00	0.00	-0.00
64	-0.00	-0.00	-0.00	903.00	200.00	0.00	-0.00	-0.00	-0.00	-0.00	300.00	200.00	0.00	-0.00
65	-0.00	-0.00	-0.00	903.00	200.00	0.00	-0.00	-0.00	-0.00	-0.00	300.00	200.00	0.00	-0.00
66	0.00	0.00	0.00	903.00	200.00	0.00	0.00	-0.00	-0.00	-0.00	300.00	200.00	0.00	-0.00
67	-0.00	-0.00	-0.00	903.00	200.00	0.00	-0.00	-0.00	-0.00	-0.00	300.00	200.00	0.00	-0.00
68	0.00	0.00	0.00	903.00	200.00	0.00	0.00	-0.00	-0.00	-0.00	300.00	200.00	0.00	-0.00
69	-0.00	-0.00	-0.00	903.00	200.00	0.00	-0.00	-0.00	-0.00	-0.00	300.00	200.00	0.00	-0.00
70	0.00	0.00	0.00	903.00	200.00	0.00	0.00	-0.00	-0.00	-0.00	300.00	200.00	0.00	-0.00
71	-0.00	-0.00	-0.00	903.00	200.00	0.00	-0.00	-0.00	-0.00	-0.00	300.00	200.00	0.00	-0.00
72	-0.00	-0.00	-0.00	903.00	200.00	0.00	-0.00	-0.00	-0.00	-0.00	300.00	200.00	0.00	-0.00
73	0.00	0.00	0.00	903.00	200.00	0.00	0.00	-0.00	-0.00	-0.00	300.00	200.00	0.00	-0.00
74	-0.00	-0.00	-0.00	903.00	200.00	0.00	-0.00	-0.00	-0.00	-0.00	300.00	200.00	0.00	-0.00
75	-0.00	-0.00	-0.00	903.00	200.00	0.00	-0.00	-0.00	-0.00	-0.00	300.00	200.00	0.00	-0.00
76	0.00	0.00	0.00	903.00	200.00	0.00	0.00	-0.00	-0.00	-0.00	300.00	200.00	0.00	-0.00
77	0.00	0.00	0.00	903.00	200.00	0.00	0.00	-0.00	-0.00	-0.00	300.00	200.00	0.00	-0.00
78	0.00	0.00	0.00	903.00	200.00	0.00	0.00	-0.00	-0.00	-0.00	300.00	200.00	0.00	-0.00
79	0.00	0.00	0.00	903.00	200.00	0.00	0.00	-0.00	-0.00	-0.00	300.00	200.00	0.00	-0.00
80	0.00	0.00	0.00	903.00	200.00	0.00	0.00	-0.00	-0.00	-0.00	300.00	200.00	0.00	-0.00
81	-0.00	-0.00	-0.00	903.00	200.00	0.00	-0.00	-0.00	-0.00	-0.00	300.00	200.00	0.00	-0.00
82	-0.00	-0.00	-0.00	903.00	200.00	0.00	-0.00	-0.00	-0.00	-0.00	300.00	200.00	0.00	-0.00
83	-0.00	-0.00	-0.00	903.00	200.00	0.00	-0.00	-0.00	-0.00	-0.00	300.00	200.00	0.00	-0.00
84	0.00	0.00	0.00	903.00	200.00	0.00	0.00	-0.00	-0.00	-0.00	300.00	200.00	0.00	-0.00
85	-0.00	-0.00	-0.00	903.00	200.00	0.00	-0.00	-0.00	-0.00	-0.00	300.00	200.00	0.00	-0.00
86	-0.00	-0.00	-0.00	903.00	200.00	0.00	-0.00	-0.00	-0.00	-0.00	300.00	200.00	0.00	-0.00
87	-0.00	-0.00	-0.00	903.00	200.00	0.00	-0.00	-0.00	-0.00	-0.00	300.00	200.00	0.00	-0.00
88	-0.00	-0.00	-0.00	903.00	200.00	0.00	-0.00	-0.00	-0.00	-0.00	300.00	200.00	0.00	-0.00
89	0.00	0.00	0.00	903.00	200.00	0.00	0.00	-0.00	-0.00	-0.00	300.00	200.00	0.00	-0.00
90	0.00	0.00	0.00	903.00	200.00	0.00	0.00	-0.00	-0.00	-0.00	300.00	200.00	0.00	-0.00
91	-0.00	-0.00	-0.00	903.00	200.00	0.00	-0.00	-0.00	-0.00	-0.00	300.00	200.00	0.00	-0.00
92	-0.00	-0.00	-0.00	903.00	200.00	0.00	-0.00	-0.00	-0.00	-0.00	300.00	200.00	0.00	-0.00
93	-0.00	-0.00	-0.00	903.00	200.00	0.00	-0.00	-0.00	-0.00	-0.00	300.00	200.00	0.00	-0.00
94	0.00	0.00	0.00	903.00	200.00	0.00	0.00	-0.00	-0.00	-0.00	300.00	200.00	0.00	-0.00
95	-0.00	-0.00	-0.00	903.00	200.00	0.00	-0.00	-0.00	-0.00	-0.00	300.00	200.00	0.00	-0.00
96	0.00	0.00	0.00	903.00	200.00	0.00	0.00	-0.00	-0.00	-0.00	300.00	200.00	0.00	-0.00
97	0.00	0.00	0.00	903.00	200.00	0.00	0.00	-0.00	-0.00	-0.00	300.00	200.00	0.00	-0.00
98	-0.00	-0.00	-0.00	903.00	200.00	0.00	-0.00	-0.00	-0.00	-0.00	300.00	200.00	0.00	-0.00
99	-0.00	-0.00	-0.00	903.00	200.00	0.00	-0.00	-0.00	-0.00	-0.00	300.00	200.00	0.00	-0.00
100	0.00	0.00	0.00	903.00	200.00	0.00	0.00	-0.00	-0.00	-0.00	300.00	200.00	0.00	-0.00
101	-0.00	-0.00	-0.00	903.00	200.00	0.00	-0.00	-0.00	-0.00	-0.00	300.00	200.00	0.00	-0.00
102	-0.00	-0.00	-0.00	903.00	200.00	0.00	-0.00	-0.00	-0.00	-0.00	300.00	200.00	0.00	-0.00
103	0.00	0.00	0.00	903.00	200.00	0.00	0.00	-0.00	-0.00	-0.00	300.00	200.00	0.00	-0.00
104	-0.00	-0.00	-0.00	903.00	200.00	0.00	-0.00	-0.00	-0.00	-0.00	300.00	200.00	0.00	-0.00
105	-0.00	-0.00	-0.00	903.00	200.00	0.00	-0.00	-0.00	-0.00	-0.00	300.00	200.00	0.00	-0.00
106	-0.00	-0.00	-0.00	903.00	200.00	0.00	-0.00	-0.00	-0.00	-0.00	300.00	200.00	0.00	-0.00
107	-0.00	-0.00	-0.00	903.00	200.00	0.00	-0.00	-0.00	-0.00	-0.00	300.00	200.00	0.00	-0.00
108	0.00	0.00	0.00	903.00	200.00	0.00	0.00	-0.00	-0.00	-0.00	300.00	200.00	0.00	-0.00
109	-0.00	-0.00	-0.00	903.00	200.00	0.00	-0.00	-0.00	-0.00	-0.00	300.00	200.00	0.00	-0.00
110	0.00	0.00	0.00	903.00	200.00	0.00	0.00	-0.00	-0.00	-0.00	300.00	200.00	0.00	-0.00
111	-0.00	-0.00	-0.00	903.00	200.00	0.00	-0.00	-0.00	-0.00	-0.00	300.00	200.00	0.00	-0.00
112	-0.00	-0.00	-0.00	903.00	200.00	0.00	-0.00	-0.00	-0.00	-0.00	300.00	200.00	0.00	-0.00
113	0.00	0.00	0.00	903.00	200.00	0.00	0.00	-0.00	-0.00	-0.00	300.00	200.00	0.00	-0.00
114	-0.00	-0.00	-0.00	903.00	200.00	0.00	-0.00	-0.00	-0.00	-0.00	300.00	200.00	0.00	-0.00
115	-0.00	-0.00	-0.00	903.00	200.00	0.00	-0.00	-0.00	-0.00	-0.00	300.00	200.00	0.00	-0.00
116	-0.00	-0.00	-0.00	903.00	200.00	0.00	-0.00	-0.00	-0.00	-0.00	300.00	200.00	0.00	-0.00
117	-0.00	-0.00	-0.00	903.00	200.00	0.00	-0.00	-0.00	-0.00	-0.00	300.00	200.00	0.00	-0.00
118	0.00	0.00	0.00	903.00	200.00	0.00	0.00	-0.00	-0.00	-0.00	300.00	200.00	0.00	-0.00
119	-0.00	-0.00	-0.00	903.00	200.00	0.00	-0.00	-0.00	-0.00	-0.00	300.00	200.00	0.00	-0.00
120	-0.00	-0.00	-0.00	903.00	200.00	0.00	-0.00	-0.00	-0.00	-0.00	300.00	200.00	0.00	-0.00
121	-0.00	-0.00	-0.00	903.00	200.00	0.00	-0.00	-0.00	-0.00	-0.00	300.00	200.00	0.00	-0.00
122	0.00	0.00	0.00	903.00	200.00	0.00	0.00	-0.00	-0.00	-0.00	300.00	200.00	0.00	-0.00
123	0.00	0.00	0.00	903.00	200.00	0.00	0.00	-0.00	-0.00	-0.00	300.00	200.00	0.00	-0.00
124	0.00	0.00	0.00	903.00	200.00	0.00	0.00	-0.00	-0.00	-0.00	300.00	200.00	0.00	-0.00
125	-0.00	-0.00	-0.00	903.00	200.00	0.00	-0.00	-0.00	-0.00	-0.00	300.00	200.00	0.00	-0.00
126	-0.00	-0.00	-0.00	903.00	200.00	0.00	-0.00	-0.00	-0.00	-0.00	300.00	200.00	0.00	-0.00
127	-0.00	-0.00	-0.00	903.00	200.00	0.00	-0.00	-0.00	-0.00	-0.00	300.00	200.00	0.00	-0.00
128	-0.00	-0.00	-0.00	903.00	200.00	0.00	-0.00	-0.00	-0.00	-0.00	300.00	200.00	0.00	-0.00
129	0.00	0.00	0.00	903.00	200.00	0.00	0.00	-0.00	-0.00	-0.00	300.00	200.00	0.00	-0.00
130	0.00	0.00	0.00	903.00	200.00	0.00	0.00	-0.00	-0.00	-0.00	300.00	200.00	0.00	-0.00
131	0.00	0.00	0.00	903.00	200.00	0.00	0.00	-0.00	-0.00	-0.00	300.00	200.00	0.00	-0.00
132	0.00	0.00	0.00	903.00	200.00	0.00	0.00	-0.00	-0.00	-0.00	300.00	200.00	0.00	-0.00
133	-0.00	-0.00	-0.00	903.00	200.00	0.00	-0.00	-0.00	-0.00	-0.00	300.00	200.00	0.00	-0.00
134	-0.00	-0.00	-0.00	903.00	200.00	0.00	-0.00	-0.00	-0.00	-0.00	300.00	200.00	0.00	-0.00
135	0.00	0.00	0.00	903.00	200.00	0.00	0.00	-0.00	-0.00	-0.00	300.00	200.00	0.00	-0.00
136	-0.00	-0.00	-0.00	903.00	200.00	0.00	-0.00	-0.00	-0.00	-0.00	300.00	200.00	0.00	-0.00
137	0.00	0.00	0.00	903.00	200.00	0.00	0.00	-0.00	-0.00	-0.00	300.00	200.00	0.00	-0.00
138	-0.00	-0.00	-0.00	903.00	200.00	0.00	-0.00	-0.00	-0.00	-0.00	300.00	200.00	0.00	-0.00
139	-0.00	-0.00	-0.00	903.00	200.00	0.00	-0.00	-0.00	-0.00	-0.00	300.00	200.00	0.00	-0.00
140	0.00	0.00	0.00	903.00	200.00	0.00	0.00	-0.00	-0.00	-0.00	300.00	200.00	0.00	-0.00
141	0.00	0.00	0.00	903.00	200.00	0.00	0.00	-0.00	-0.00	-0.00	300.00	200.00	0.00	-0.00
142	0.00	0.00	0.00	903.00	200.00	0.00	0.00	-0.00	-0.00	-0.00	300.00	200.00	0.00	-0.00
143	-0.00	-0.00	-0.00	903.00	200.00	0.00	-0.00	-0.00	-0.00	-0.00	300.00	200.00	0.00	-0.00
144	-0.00	-0.00	-0.00	903.00	200.00	0.00	-0.00	-0.00	-0.00	-0.00	300.00	200.00	0.00	-0.00
145	-0.00	-0.00	-0.00	903.00	200.00	0.00	-0.00	-0.00	-0.00	-0.00	300.00	200.00	0.00	-0.00
146	-0.00	-0.00	-0.00	903.00	200.00	0.00	-0.00	-0.00	-0.00	-0.00	300.00	200.00	0.00	-0.00
147	-0.00	-0.00	-0.00	903.00	200.00	0.00	-0.00	-0.00	-0.00	-0.00	300.00	200.00	0.00	-0.00
148	-0.00	-0.00	-0.00	903.00	200.00	0.00	-0.00	-0.00	-0.00	-0.00	300.00	200.00	0.00	-0.00
149	-0.00	-0.00	-0.00	903.00	200.00	0.00	-0.00	-0.00	-0.00	-0.00	300.00	200.00	0.00	-0.00
150	-0.00	-0.00	-0.00	903.00	200.00	0.00	-0.00	-0.00	-0.00	-0.00	300.00	200.00	0.00	-0.00
151	0.00	0.00	0.00	903.00	200.00	0.00	0.00	-0.00	-0.00	-0.00	300.00	200.00	0.00	-0.00
152	-0.00	-0.00	-0.00	903.00	200.00	0.00	-0.00	-0.00	-0.00	-0.00	300.00	200.00	0.00	-0.00
153	0.00	0.00	0.00	903.00	200.00	0.00	0.00	-0.00	-0.00	-0.00	300.00	200.00	0.00	-0.00
154	-0.00	-0.00	-0.00	903.00	200.00	0.00	-0.00	-0.00	-0.00	-0.00	300.00	200.00	0.00	-0.00
155	0.00	0.00	0.00	903.00	200.00	0.00	0.00	-0.00	-0.00	-0.00	300.00	200.00	0.00	-0.00
156	-0.00	-0.00	-0.00	903.00	200.00	0.00	-0.00	-0.00	-0.00	-0.00	300.00	200.00	0.00	-0.00
157	0.00	0.00	0.00	903.00	200.00	0.00	0.00	-0.00	-0.00	-0.00	300.00	200.00	0.00	-0.00
158	-0.00	-0.00	-0.00	903.00	200.00	0.00	-0.00	-0.00	-0.00	-0.00	300.00	200.00	0.00	-0.00
159	0.00	0.00	0.00	903.00	200.00	0.00	0.00	-0.00	-0.00	-0.00	300.00	200.00	0.00	-0.00
160	0.00	0.00	0.00	903.00	200.00	0.00	0.00	-0.00	-0.00	-0.00	300.00	200.00	0.00	-0.00
161	-0.00	-0.00	-0.00	903.00	200.00	0.00	-0.00	-0.00	-0.00	-0.00	300.00	200.00	0.00	-0.00
162	-0.00	-0.00	-0.00	903.00	200.00	0.00	-0.00	-0.00	-0.00	-0.00	300.00	200.00	0.00	-0.00
163	0.00	0.00	0.00	903.00	200.00	0.00	0.00	-0.00	-0.00	-0.00	300.00	200.00	0.00	-0.00
164	-0.00	-0.00	-0.00	903.00	200.00	0.00	-0.00	-0.00	-0.00	-0.00	300.00	200.00	0.00	-0.00
165	-0.00	-0.00	-0.00	903.00	200.00	0.00	-0.00	-0.00	-0.00	-0.00	300.00	200.00	0.00	-0.00
166	-0.00	-0.00	-0.00	903.00	200.00	0.00	-0.00	-0.00	-0.00	-0.00	300.00	200.00	0.00	-0.00
167	-0.00	-0.00	-0.00	903.00	200.00	0.00	-0.00	-0.00	-0.00	-0.00	300.00	200.00	0.00	-0.00
168	0.00	0.00	0.00	903.00	200.00	0.00	0.00	-0.00	-0.00	-0.00	300.00	200.00	0.00	-0.00
169	-0.00	-0.00	-0.00	903.00	200.00	0.00	-0.00	-0.00	-0.00	-0.00	300.00	200.00	0.00	-0.00
170	-0.00	-0.00	-0.00	903.00	200.00	0.00	-0.00	-0.00	-0.00	-0.00	300.00	200.00	0.00	-0.00
171	-0.00	-0.00	-0.00	903.00	200.00	0.00	-0.00	-0.00	-0.00	-0.00	300.00	200.00	0.00	-0.00
172	-0.00	-0.00	-0.00	903.00	200.00	0.00	-0.00	-0.00	-0.00	-0.00	300.00	200.00	0.00	-0.00
173	-0.00	-0.00	-0.00	903.00	200.00	0.00	-0.00	-0.00	-0.00	-0.00	300.00	200.00	0.00	-0.00
174	-0.00	-0.00	-0.00	903.00	200.00	0.00	-0.00	-0.00	-0.00	-0.00	300.00	200.00	0.00	-0.00
175	0.00	0.00	0.00	903.00	200.00	0.00	0.00	-0.00	-0.00	-0.00	300.00	200.00	0.00	-0.00
176	0.00	0.00	0.00	903.00	200.00	0.00	0.00	-0.00	-0.00	-0.00	300.00	200.00	0.00	-0.00
177	-0.00	-0.00	-0.00	903.00	200.00	0.00	-0.00	-0.00	-0.00	-0.00	300.00	200.00	0.00	-0.00
178	0.00	0.00	0.00	903.00	200.00	0.00	0.00	-0.00	-0.00	-0.00	300.00	200.00	0.00	-0.00
179	-0.00	-0.00	-0.00	903.00	200.00	0.00	-0.00	-0.00	-0.00	-0.00	300.00	200.00	0.00	-0.00
180	-0.00	-0.00	-0.00	903.00	200.00	0.00	-0.00	-0.00	-0.00	-0.00	300.00	200.00	0.00	-0.00
181	-0.00	-0.00	-0.00	903.00	200.00	0.00	-0.00	-0.00	-0.00	-0.00	300.00	200.00	0.00	-0.00
182	-0.00	-0.00	-0.00	903.00	200.00	0.00	-0.00	-0.00	-0.00	-0.00	300.00	200.00	0.00	-0.00
183	0.00	0.00	0.00	903.00	200.00	0.00	0.00	-0.00	-0.00	-0.00	300.00	200.00	0.00	-0.00
184	-0.00	-0.00	-0.00	903.00	200.00	0.00	-0.00	-0.00	-0.00	-0.00	300.00	200.00	0.00	-0.00
185	-0.00	-0.00	-0.00	903.00	200.00	0.00	-0.00	-0.00	-0.00	-0.00	300.00	200.00	0.00	-0.00
186	-0.00	-0.00	-0.00	903.00	200.00	0.00	-0.00	-0.00	-0.00	-0.00	300.00	200.00	0.00	-0.00
187	-0.00	-0.00	-0.00	903.00	200.00	0.00	-0.00	-0.00	-0.00	-0.00	300.00	200.00	0.00	-0.00
188	-0.00	-0.00	-0.00	903.00	200.00	0.00	-0.00	-0.00	-0.00	-0.00	300.00	200.00	0.00	-0.00
189	-0.00	-0.00	-0.00	903.00	200.00	0.00	-0.00	-0.00	-0.00	-0.00	300.00	200.00	0.00	-0.00
190	0.00	0.00	0.00	903.00	200.00	0.00	0.00	-0.00	-0.00	-0.00	300.00	200.00	0.00	-0.00
191	-0.00	-0.00	-0.00	903.00	200.00	0.00	-0.00	-0.00	-0.00	-0.00	300.00	200.00	0.00	-0.00
192	0.00	0.00	0.00	903.00	200.00	0.00	0.00	-0.00	-0.00	-0.00	300.00	200.00	0.00	-0.00
193	0.00	0.00	0.00	903.00	200.00	0.00	0.00	-0.00	-0.00	-0.00	300.00	200.00	0.00	-0.00
194	0.00	0.00	0.00	903.00	200.00	0.00	0.00	-0.00	-0.00	-0.00	300.00	200.00	0.00	-0.00
195	0.00	0.00	0.00	903.00	200.00	0.00	0.00	-0.00	-0.00	-0.00	300.00	200.00	0.00	-0.00
196	-0.00	-0.00	-0.00	903.00	200.00	0.00	-0.00	-0.00	-0.00	-0.00	300.00	200.00	0.00	-0.00
197	0.00	0.00	0.00	903.00	200.00	0.00	0.00	-0.00	-0.00	-0.00	300.00	200.00	0.00	-0.00
198	-0.00	-0.00	-0.00	903.00	200.00	0.00	-0.00	-0.00	-0.00	-0.00	300.00	200.00	0.00	-0.00
199	0.00	0.00	0.00	903.00	200.00	0.00	0.00	-0.00	-0.00	-0.00	300.00	200.00	0.00	-0.00
200	-0.00	-0.00	-0.00	903.00	200.00	0.00	-0.00	-0.00	-0.00	-0.00	300.00	200.00	0.00	-0.00
201	0.00	0.00	0.00	903.00	200.00	0.00	0.00	-0.00	-0.00	-0.00	300.00	200.00	0.00	-0.00
202	-0.00	-0.00	-0.00	903.00	200.00	0.00	-0.00	-0.00	-0.00	-0.00	300.00	200.00	0.00	-0.00
203	-0.00	-0.00	-0.00	903.00	200.00	0.00	-0.00	-0.00	-0.00	-0.00	300.00	200.00	0.00	-0.00
204	0.00	0.00	0.00	903.00	200.00	0.00	0.00	-0.00	-0.00	-0.00	300.00	200.00	0.00	-0.00
205	-0.00	-0.00	-0.00	903.00	200.00	0.00	-0.00	-0.00	-0.00	-0.00	300.00	200.00	0.00	-0.00
206	0.00	0.00	0.00	903.00	200.00	0.00	0.00	-0.00	-0.00	-0.00	300.00	200.00	0.00	-0.00
207	-0.00	-0.00	-0.00	903.00	200.00	0.00	-0.00	-0.00	-0.00	-0.00	300.00	200.00	0.00	-0.00
208	0.00	0.00	0.00	903.00	200.00	0.00	0.00	-0.00	-0.00	-0.00	300.00	200.00	0.00	-0.00
209	-0.00	-0.00	-0.00	903.00	200.00	0.00	-0.00	-0.00	-0.00	-0.00	300.00	200.00	0.00	-0.00
210	-0.00	-0.00	-0.00	903.00	200.00	0.00	-0.00	-0.00	-0.00	-0.00	300.00	200.00	0.00	-0.00
211	-0.00	-0.00	-0.00	903.00	200.00	0.00	-0.00	-0.00	-0.00	-0.00	300.00	200.00	0.00	-0.00
212	-0.00	-0.00	-0.00	903.00	200.00	0.00	-0.00	-0.00	-0.00	-0.00	300.00	200.00	0.00	-0.00
213	-0.00	-0.00	-0.00	903.00	200.00	0.00	-0.00	-0.00	-0.00	-0.00	300.00	200.00	0.00	-0.00
214	-0.00	-0.00	-0.00	903.00	200.00	0.00	-0.00	-0.00	-0.00	-0.00	300.00	200.00	0.00	-0.00
215	0.00	0.00	0.00	903.00	200.00	0.00	0.00	-0.00	-0.00	-0.00	300.00	200.00	0.00	-0.00
216	-0.00	-0.00	-0.00	903.00	200.00	0.00	-0.00	-0.00	-0.00	-0.00	300.00	200.00	0.00	-0.00
217	-0.00	-0.00	-0.00	903.00	200.00	0.00	-0.00	-0.00	-0.00	-0.00	300.00	200.00	0.00	-0.00
218	0.00	0.00	0.00	903.00	200.00	0.00	0.00	-0.00	-0.00	-0.00	300.00	200.00	0.00	-0.00
219	0.00	0.00	0.00	903.00	200.00	0.00	0.00	-0.00	-0.00	-0.00	300.00	200.00	0.00	-0.00
220	0.00	0.00	0.00	903.00	200.00	0.00	0.00	-0.00	-0.00	-0.00	300.00	200.00	0.00	-0.00
221	-0.00	-0.00	-0.00	903.00	200.00	0.00	-0.00	-0.00	-0.00	-0.00	300.00	200.00	0.00	-0.00
222	-0.00	-0.00	-0.00	903.00	200.00	0.00	-0.00	-0.00	-0.00	-0.00	300.00	200.00	0.00	-0.00
223	-0.00	-0.00	-0.00	903.00	200.00	0.00	-0.00	-0.00	-0.00	-0.00	300.00	200.00	0.00	-0.00
224	0.00	0.00	0.00	903.00	200.00	0.00	0.00	-0.00	-0.00	-0.00	300.00	200.00	0.00	-0.00
225	-0.00	-0.00	-0.00	903.00	200.00	0.00	-0.00	-0.00	-0.00	-0.00	300.00	200.00	0.00	-0.00
226	-0.00	-0.00	-0.00	903.00	200.00	0.00	-0.00	-0.00	-0.00	-0.00	300.00	200.00	0.00	-0.00
227	-0.00	-0.00	-0.00	903.00	200.00	0.00	-0.00	-0.00	-0.00	-0.00	300.00	200.00	0.00	-0.00
228	-0.00	-0.00	-0.00	903.00	200.00	0.00	-0.00	-0.00	-0.00	-0.00	300.00	200.00	0.00	-0.00
229	0.00	0.00	0.00	903.00	200.00	0.00	0.00	-0.00	-0.00	-0.00	300.00	200.00	0.00	-0.00
230	-0.00	-0.00	-0.00	903.00	200.00	0.00	-0.00	-0.00	-0.00	-0.00	300.00	200.00	0.00	-0.00
231	-0.00	-0.00	-0.00	903.00	200.00	0.00	-0.00	-0.00	-0.00	-0.00	300.00	200.00	0.00	-0.00
232	-0.00	-0.00	-0.00	903.00	200.00	0.00	-0.00	-0.00	-0.00	-0.00	300.00	200.00	0.00	-0.00
233	-0.00	-0.00	-0.00	903.00	200.00	0.00	-0.00	-0.00	-0.00	-0.00	300.00	200.00	0.00	-0.00
234	-0.00	-0.00	-0.00	903.00	200.00	0.00	-0.00	-0.00	-0.00	-0.00	300.00	200.00	0.00	-0.00
235	-0.00	-0.00	-0.00	903.00	200.00	0.00	-0.00	-0.00	-0.00	-0.00	300.00	200.00	0.00	-0.00
236	-0.00	-0.00	-0.00	903.00	200.00	0.00	-0.00	-0.00	-0.00	-0.00	300.00	200.00	0.00	-0.00
237	-0.00	-0.00	-0.00	903.00	200.00	0.00	-0.00	-0.00	-0.00	-0.00	300.00	200.00	0.00	-0.00
238	-0.00	-0.00	-0.00	903.00	200.00	0.00	-0.00	-0.00	-0.00	-0.00	300.00	200.00	0.00	-0.00
239	0.00	0.00	0.00	903.00	200.00	0.00	0.00	-0.00	-0.00	-0.00	300.00	200.00	0.00	-0.00
240	-0.00	-0.00	-0.00	903.00	200.00	0.00	-0.00	-0.00	-0.00	-0.00	300.00	200.00	0.00	-0.00
241	0.00	0.00	0.00	903.00	200.00	0.00	0.00	-0.00	-0.00	-0.00	300.00	200.00	0.00	-0.00
242	0.00	0.00	0.00	903.00	200.00	0.00	0.00	-0.00	-0.00	-0.00	300.00	200.00	0.00	-0.00
243	-0.00	-0.00	-0.00	903.00	200.00	0.00	-0.00	-0.00	-0.00	-0.00	300.00	200.00	0.00	-0.00
244	-0.00	-0.00	-0.00	903.00	200.00	0.00	-0.00	-0.00	-0.00	-0.00	300.00	200.00	0.00	-0.00
245	-0.00	-0.00	-0.00	903.00	200.00	0.00	-0.00	-0.00	-0.00	-0.00	300.00	200.00	0.00	-0.00
246	-0.00	-0.00	-0.00	903.00	200.00	0.00	-0.00	-0.00	-0.00	-0.00	300.00	200.00	0.00	-0.00
247	-0.00	-0.00	-0.00	903.00	200.00	0.00	-0.00	-0.00	-0.00	-0.00	300.00	200.00	0.00	-0.00
248	-0.00	-0.00	-0.00	903.00	200.00	0.00	-0.00	-0.00	-0.00	-0.00	300.00	200.00	0.00	-0.00
249	-0.00	-0.00	-0.00	903.00	200.00	0.00	-0.00	-0.00	-0.00	-0.00	300.00	200.00	0.00	-0.00
250	-0.00	-0.00	-0.00	903.00	200.00	0.00	-0.00	-0.00	-0.00	-0.00	300.00	200.00	0.00	-0.00
251	-0.00	-0.00	-0.00	903.00	200.00	0.00	-0.00	-0.00	-0.00	-0.00	300.00	200.00	0.00	-0.00
252	-0.00	-0.00	-0.00	903.00	200.00	0.00	-0.00	-0.00	-0.00	-0.00	300.00	200.00	0.00	-0.00
253	0.00	0.00	0.00	903.00	200.00	0.00	0.00	-0.00	-0.00	-0.00	300.00	200.00	0.00	-0.00
254	-0.00	-0.00	-0.00	903.00	200.00	0.00	-0.00	0.00	0.00	0.00	300.00	200.00	0.00	0.00
255	-0.00	-0.00	-0.00	903.00	200.00	0.00	-0.00	-0.00	-0.00	-0.00	300.00	200.00	0.00	-0.00
256	-0.00	-0.00	-0.00	903.00	200.00	0.00	-0.00	-0.00	-0.00	-0.00	300.00	200.00	0.00	-0.00
257	-0.00	-0.00	-0.00	903.00	200.00	0.00	-0.00	-0.00	-0.00	-0.00	300.00	200.00	0.00	-0.00
258	-0.00	-0.00	-0.00	903.00	200.00	0.00	-0.00	-0.00	-0.00	-0.00	300.00	200.00	0.00	-0.00
259	0.00	0.00	0.00	903.00	200.00	0.00	0.00	-0.00	-0.00	-0.00	300.00	200.00	0.00	-0.00
260	-0.00	-0.00	-0.00	903.00	200.00	0.00	-0.00	-0.00	-0.00	-0.00	300.00	200.00	0.00	-0.00
261	0.00	0.00	0.00	903.00	200.00	0.00	0.00	-0.00	-0.00	-0.00	300.00	200.00	0.00	-0.00
262	-0.00	-0.00	-0.00	903.00	200.00	0.00	-0.00	-0.00	-0.00	-0.00	300.00	200.00	0.00	-0.00
263	-0.00	-0.00	-0.00	903.00	200.00	0.00	-0.00	-0.00	-0.00	-0.00	300.00	200.00	0.00	-0.00
264	-0.00	-0.00	-0.00	903.00	200.00	0.00	-0.00	-0.00	-0.00	-0.00	300.00	200.00	0.00	-0.00
265	0.00	0.00	0.00	903.00	200.00	0.00	0.00	-0.00	-0.00	-0.00	300.00	200.00	0.00	-0.00
266	-0.00	-0.00	-0.00	903.00	200.00	0.00	-0.00	-0.00	-0.00	-0.00	300.00	200.00	0.00	-0.00
267	-0.00	-0.00	-0.00	903.00	200.00	0.00	-0.00	-0.00	-0.00	-0.00	300.00	200.00	0.00	-0.00
268	-0.00	-0.00	-0.00	903.00	200.00	0.00	-0.00	-0.00	-0.00	-0.00	300.00	200.00	0.00	-0.00
269	-0.00	-0.00	-0.00	903.00	200.00	0.00	-0.00	-0.00	-0.00	-0.00	300.00	200.00	0.00	-0.00
270	-0.00	-0.00	-0.00	903.00	200.00	0.00	-0.00	-0.00	-0.00	-0.00	300.00	200.00	0.00	-0.00
271	-0.00	-0.00	-0.00	903.00	200.00	0.00	-0.00	-0.00	-0.00	-0.00	300.00	200.00	0.00	-0.00
272	0.00	0.00	0.00	903.00	200.00	0.00	0.00	-0.00	-0.00	-0.00	300.00	200.00	0.00	-0.00
273	-0.00	-0.00	-0.00	903.00	200.00	0.00	-0.00	-0.00	-0.00	-0.00	300.00	200.00	0.00	-0.00
274	-0.00	-0.00	-0.00	903.00	200.00	0.00	-0.00	-0.00	-0.00	-0.00	300.00	200.00	0.00	-0.00
275	33.19	2.59	10.38	1180.94	347.06	0.00	-6.06	0.00	0.00	0.00	300.00	200.00	0.00	0.00
276	-0.00	-0.00	-0.00	903.00	200.00	0.00	-0.00	-0.00	-0.00	-0.00	300.00	200.00	0.00	-0.00
277	28.23	3.59	12.36	1169.67	338.27	0.00	-2317.26	-0.00	-0.00	-0.00	300.00	200.00	0.00	-0.00
278	-0.00	-0.00	-0.00	903.00	200.00	0.00	-0.00	-0.00	-0.00	-0.00	300.00	200.00	0.00	-0.00
279	-0.00	-0.00	-0.00	903.00	200.00	0.00	-0.00	-0.00	-0.00	-0.00	300.00	200.00	0.00	-0.00
280	-0.00	-0.00	-0.00	903.00	200.00	0.00	-0.00	-0.00	-0.00	-0.00	300.00	200.00	0.00	-0.00
281	-0.00	-0.00	-0.00	903.00	200.00	0.00	-0.00	-0.00	-0.00	-0.00	300.00	200.00	0.00	-0.00
282	-0.00	-0.00	-0.00	903.00	200.00	0.00	-0.00	-0.00	-0.00	-0.00	300.00	200.00	0.00	-0.00
283	-0.00	-0.00	-0.00	903.00	200.00	0.00	-0.00	-0.00	-0.00	-0.00	300.00	200.00	0.00	-0.00
284	-0.00	-0.00	-0.00	903.00	200.00	0.00	-0.00	-0.00	-0.00	-0.00	300.00	200.00	0.00	-0.00
285	-0.00	-0.00	-0.00	903.00	200.00	0.00	-0.00	-0.00	-0.00	-0.00	300.00	200.00	0.00	-0.00
286	-0.00	-0.00	-0.00	903.00	200.00	0.00	-0.00	-0.00	-0.00	-0.00	300.00	200.00	0.00	-0.00
287	-0.00	-0.00	-0.00	903.00	200.00	0.00	-0.00	-0.00	-0.00	-0.00	300.00	200.00	0.00	-0.00
288	-0.00	-0.00	-0.00	903.00	200.00	0.00	-0.00	-0.00	-0.00	-0.00	300.00	200.00	0.00	-0.00
289	-0.00	-0.00	-0.00	903.00	200.00	0.00	-0.00	-0.00	-0.00	-0.00	300.00	200.00	0.00	-0.00
290	-0.00	-0.00	-0.00	903.00	200.00	0.00	-0.00	-0.00	-0.00	-0.00	300.00	200.00	0.00	-0.00
291	-0.00	-0.00	-0.00	903.00	200.00	0.00	-0.00	-0.00	-0.00	-0.00	300.00	200.00	0.00	-0.00
292	-0.00	-0.00	-0.00	903.00	200.00	0.00	-0.00	-0.00	-0.00	-0.00	300.00	200.00	0.00	-0.00
293	-0.00	-0.00	-0.00	903.00	200.00	0.00	-0.00	-0.00	-0.00	-0.00	300.00	200.00	0.00	-0.00
294	-0.00	-0.00	-0.00	903.00	200.00	0.00	-0.00	-0.00	-0.00	-0.00	300.00	200.00	0.00	-0.00
295	-0.00	-0.00	-0.00	903.00	200.00	0.00	-0.00	-0.00	-0.00	-0.00	300.00	200.00	0.00	-0.00
296	-0.00	-0.00	-0.00	903.00	200.00	0.00	-0.00	-0.00	-0.00	-0.00	300.00	200.00	0.00	-0.00
297	-0.00	-0.00	-0.00	903.00	200.00	0.00	-0.00	-0.00	-0.00	-0.00	300.00	200.00	0.00	-0.00
298	-0.00	-0.00	-0.00	903.00	200.00	0.00	-0.00	-0.00	-0.00	-0.00	300.00	200.00	0.00	-0.00
299	-0.00	-0.00	-0.00	903.00	200.00	0.00	-0.00	-0.00	-0.00	-0.00	300.00	200.00	0.00	-0.00
300	-0.00	-0.00	-0.00	903.00	200.00	0.00	-0.00	-0.00	-0.00	-0.00	300.00	200.00	0.00	-0.00
301	-0.00	-0.00	-0.00	903.00	200.00	0.00	-0.00	-0.00	-0.00	-0.00	300.00	200.00	0.00	-0.00
302	-0.00	-0.00	-0.00	903.00	200.00	0.00	-0.00	-0.00	-0.00	-0.00	300.00	200.00	0.00	-0.00
303	-0.00	-0.00	-0.00	903.00	200.00	0.00	-0.00	-0.00	-0.00	-0.00	300.00	200.00	0.00	-0.00
304	-0.00	-0.00	-0.00	903.00	200.00	0.00	-0.00	-0.00	-0.00	-0.00	300.00	200.00	0.00	-0.00
305	-0.00	-0.00	-0.00	903.00	200.00	0.00	-0.00	-0.00	-0.00	-0.00	300.00	200.00	0.00	-0.00
306	-0.00	-0.00	-0.00	903.00	200.00	0.00	-0.00	-0.00	-0.00	-0.00	300.00	200.00	0.00	-0.00
307	-0.00	-0.00	-0.00	903.00	200.00	0.00	-0.00	-0.00	-0.00	-0.00	300.00	200.00	0.00	-0.00
308	-0.00	-0.00	-0.00	903.00	200.00	0.00	-0.00	-0.00	-0.00	-0.00	300.00	200.00	0.00	-0.00
309	-0.00	-0.00	-0.00	903.00	200.00	0.00	-0.00	-0.00	-0.00	-0.00	300.00	200.00	0.00	-0.00
310	-0.00	-0.00	-0.00	903.00	200.00	0.00	-0.00	-0.00	-0.00	-0.00	300.00	200.00	0.00	-0.00
311	-0.00	-0.00	-0.00	903.00	200.00	0.00	-0.00	-0.00	-0.00	-0.00	300.00	200.00	0.00	-0.00
312	-0.00	-0.00	-0.00	903.00	200.00	0.00	-0.00	-0.00	-0.00	-0.00	300.00	200.00	0.00	-0.00
313	-0.00	-0.00	-0.00	903.00	200.00	0.00	-0.00	-0.00	-0.00	-0.00	300.00	200.00	0.00	-0.00
314	-0.00	-0.00	-0.00	903.00	200.00	0.00	-0.00	-0.00	-0.00	-0.00	300.00	200.00	0.00	-0.00
315	-0.00	-0.00	-0.00	903.00	200.00	0.00	-0.00	-0.00	-0.00	-0.00	300.00	200.00	0.00	-0.00
316	-0.00	-0.00	-0.00	903.00	200.00	0.00	-0.00	-0.00	-0.00	-0.00	300.00	200.00	0.00	-0.00
317	-0.00	-0.00	-0.00	903.00	200.00	0.00	-0.00	-0.00	-0.00	-0.00	300.00	200.00	0.00	-0.00
318	-0.00	-0.00	-0.00	903.00	200.00	0.00	-0.00	-0.00	-0.00	-0.00	300.00	200.00	0.00	-0.00
319	-0.00	-0.00	-0.00	903.00	200.00	0.00	-0.00	-0.00	-0.00	-0.00	300.00	200.00	0.00	-0.00
320	-0.00	-0.00	-0.00	903.00	200.00	0.00	-0.00	-0.00	-0.00	-0.00	300.00	200.00	0.00	-0.00
321	-0.00	-0.00	-0.00	903.00	200.00	0.00	-0.00	-0.00	-0.00	-0.00	300.00	200.00	0.00	-0.00
322	-0.00	-0.00	-0.00	903.00	200.00	0.00	-0.00	-0.00	-0.00	-0.00	300.00	200.00	0.00	-0.00
323	-0.00	-0.00	-0.00	903.00	200.00	0.00	-0.00	-0.00	-0.00	-0.00	300.00	200.00	0.00	-0.00
324	-0.00	-0.00	-0.00	903.00	200.00	0.00	-0.00	-0.00	-0.00	-0.00	300.00	200.00	0.00	-0.00
325	-0.00	-0.00	-0.00	903.00	200.00	0.00	-0.00	-0.00	-0.00	-0.00	300.00	200.00	0.00	-0.00
326	-0.00	-0.00	-0.00	903.00	200.00	0.00	-0.00	-0.00	-0.00	-0.00	300.00	200.00	0.00	-0.00
327	-0.00	-0.00	-0.00	903.00	200.00	0.00	-0.00	-0.00	-0.00	-0.00	300.00	200.00	0.00	-0.00
328	-0.00	-0.00	-0.00	903.00	200.00	0.00	-0.00	-0.00	-0.00	-0.00	300.00	200.00	0.00	-0.00
329	-0.00	-0.00	-0.00	903.00	200.00	0.00	-0.00	-0.00	-0.00	-0.00	300.00	200.00	0.00	-0.00
330	-0.00	-0.00	-0.00	903.00	200.00	0.00	-0.00	-0.00	-0.00	-0.00	300.00	200.00	0.00	-0.00
331	-0.00	-0.00	-0.00	903.00	200.00	0.00	-0.00	-0.00	-0.00	-0.00	300.00	200.00	0.00	-0.00
332	-0.00	-0.00	-0.00	903.00	200.00	0.00	-0.00	-0.00	-0.00	-0.00	300.00	200.00	0.00	-0.00
333	-0.00	-0.00	-0.00	903.00	200.00	0.00	-0.00	-0.00	-0.00	-0.00	300.00	200.00	0.00	-0.00
334	-0.00	-0.00	-0.00	903.00	200.00	0.00	-0.00	-0.00	-0.00	-0.00	300.00	200.00	0.00	-0.00
335	-0.00	-0.00	-0.00	903.00	200.00	0.00	-0.00	-0.00	-0.00	-0.00	300.00	200.00	0.00	-0.00
336	-0.00	-0.00	-0.00	903.00	200.00	0.00	-0.00	-0.00	-0.00	-0.00	300.00	200.00	0.00	-0.00
337	-0.00	-0.00	-0.00	903.00	200.00	0.00	-0.00	-0.00	-0.00	-0.00	300.00	200.00	0.00	-0.00
338	-0.00	-0.00	-0.00	903.00	200.00	0.00	-0.00	-0.00	-0.00	-0.00	300.00	200.00	0.00	-0.00
339	-0.00	-0.00	-0.00	903.00	200.00	0.00	-0.00	-0.00	-0.00	-0.00	300.00	200.00	0.00	-0.00
340	-0.00	-0.00	-0.00	903.00	200.00	0.00	-0.00	-0.00	-0.00	-0.00	300.00	200.00	0.00	-0.00
341	-0.00	-0.00	-0.00	903.00	200.00	0.00	-0.00	-0.00	-0.00	-0.00	300.00	200.00	0.00	-0.00
342	-0.00	-0.00	-0.00	903.00	200.00	0.00	-0.00	-0.00	-0.00	-0.00	300.00	200.00	0.00	-0.00
343	-0.00	-0.00	-0.00	903.00	200.00	0.00	-0.00	-0.00	-0.00	-0.00	300.00	200.00	0.00	-0.00
344	-0.00	-0.00	-0.00	903.00	200.00	0.00	-0.00	-0.00	-0.00	-0.00	300.00	200.00	0.00	-0.00
345	-0.00	-0.00	-0.00	903.00	200.00	0.00	-0.00	-0.00	-0.00	-0.00	300.00	200.00	0.00	-0.00
346	-0.00	-0.00	-0.00	903.00	200.00	0.00	-0.00	-0.00	-0.00	-0.00	300.00	200.00	0.00	-0.00
347	-0.00	-0.00	-0.00	903.00	200.00	0.00	-0.00	-0.00	-0.00	-0.00	300.00	200.00	0.00	-0.00
348	-0.00	-0.00	-0.00	903.00	200.00	0.00	-0.00	-0.00	-0.00	-0.00	300.00	200.00	0.00	-0.00
349	-0.00	-0.00	-0.00	903.00	200.00	0.00	-0.00	-0.00	-0.00	-0.00	300.00	200.00	0.00	-0.00
350	-0.00	-0.00	-0.00	903.00	200.00	0.00	-0.00	-0.00	-0.00	-0.00	300.00	200.00	0.00	-0.00
351	-0.00	-0.00	-0.00	903.00	200.00	0.00	-0.00	-0.00	-0.00	-0.00	300.00	200.00	0.00	-0.00
352	-0.00	-0.00	-0.00	903.00	200.00	0.00	-0.00	-0.00	-0.00	-0.00	300.00	200.00	0.00	-0.00
353	-0.00	-0.00	-0.00	903.00	200.00	0.00	-0.00	-0.00	-0.00	-0.00	300.00	200.00	0.00	-0.00
354	-0.00	-0.00	-0.00	903.00	200.00	0.00	-0.00	-0.00	-0.00	-0.00	300.00	200.00	0.00	-0.00
355	-0.00	-0.00	-0.00	903.00	200.00	0.00	-0.00	-0.00	-0.00	-0.00	300.00	200.00	0.00	-0.00
356	-0.00	-0.00	-0.00	903.00	200.00	0.00	-0.00	-0.00	-0.00	-0.00	300.00	200.00	0.00	-0.00
357	-0.00	-0.00	-0.00	903.00	200.00	0.00	-0.00	-0.00	-0.00	-0.00	300.00	200.00	0.00	-0.00
358	-0.00	-0.00	-0.00	903.00	200.00	0.00	-0.00	-0.00	-0.00	-0.00	300.00	200.00	0.00	-0.00
359	-0.00	-0.00	-0.00	903.00	200.00	0.00	-0.00	-0.00	-0.00	-0.00	300.00	200.00	0.00	-0.00
360	-0.00	-0.00	-0.00	903.00	200.00	0.00	-0.00	-0.00	-0.00	-0.00	300.00	200.00	0.00	-0.00
361	-0.00	-0.00	-0.00	903.00	200.00	0.00	-0.00	-0.00	-0.00	-0.00	300.00	200.00	0.00	-0.00
362	-0.00	-0.00	-0.00	903.00	200.00	0.00	-0.00	-0.00	-0.00	-0.00	300.00	200.00	0.00	-0.00
363	-0.00	-0.00	-0.00	903.00	200.00	0.00	-0.00	-0.00	-0.00	-0.00	300.00	200.00	0.00	-0.00
364	-0.00	-0.00	-0.00	903.00	200.00	0.00	-0.00	-0.00	-0.00	-0.00	300.00	200.00	0.00	-0.00
365	-0.00	-0.00	-0.00	903.00	200.00	0.00	-0.00	-0.00	-0.00	-0.00	300.00	200.00	0.00	-0.00
366	-0.00	-0.00	-0.00	903.00	200.00	0.00	-0.00	-0.00	-0.00	-0.00	300.00	200.00	0.00	-0.00
367	-0.00	-0.00	-0.00	903.00	200.00	0.00	-0.00	-0.00	-0.00	-0.00	300.00	200.00	0.00	-0.00
368	-0.00	-0.00	-0.00	903.00	200.00	0.00	-0.00	-0.00	-0.00	-0.00	300.00	200.00	0.00	-0.00
369	-0.00	-0.00	-0.00	903.00	200.00	0.00	-0.00	-0.00	-0.00	-0.00	300.00	200.00	0.00	-0.00
370	-0.00	-0.00	-0.00	903.00	200.00	0.00	-0.00	-0.00	-0.00	-0.00	300.00	200.00	0.00	-0.00
371	-0.00	-0.00	-0.00	903.00	200.00	0.00	-0.00	-0.00	-0.00	-0.00	300.00	200.00	0.00	-0.00
372	-0.00	-0.00	-0.00	903.00	200.00	0.00	-0.00	-0.00	-0.00	-0.00	300.00	200.00	0.00	-0.00
373	-0.00	-0.00	-0.00	903.00	200.00	0.00	-0.00	-0.00	-0.00	-0.00	300.00	200.00	0.00	-0.00
374	-0.00	-0.00	-0.00	903.00	200.00	0.00	-0.00	-0.00	-0.00	-0.00	300.00	200.00	0.00	-0.00
375	-0.00	-0.00	-0.00	903.00	200.00	0.00	-0.00	-0.00	-0.00	-0.00	300.00	200.00	0.00	-0.00
376	-0.00	-0.00	-0.00	903.00	200.00	0.00	-0.00	-0.00	-0.00	-0.00	300.00	200.00	0.00	-0.00
377	-0.00	-0.00	-0.00	903.00	200.00	0.00	-0.00	-0.00	-0.00	-0.00	300.00	200.00	0.00	-0.00
378	-0.00	-0.00	-0.00	903.00	200.00	0.00	-0.00	-0.00	-0.00	-0.00	300.00	200.00	0.00	-0.00
379	43.79	-9.08	31.59	1152.28	317.87	0.00	-3606.90	-0.00	-0.00	-0.00	300.00	200.00	0.00	-0.00
380	33.34	-14.34	171.66	985.93	182.04	0.00	-11150.75	0.00	0.00	0.00	300.00	200.00	0.00	0.00
381	33.11	-30.59	237.88	973.43	176.40	0.00	-10620.28	-0.00	-0.00	-0.00	300.00	200.00	0.00	-0.00
382	56.08	-31.51	246.43	964.86	175.60	0.00	-9855.96	-0.00	-0.00	-0.00	300.00	200.00	0.00	-0.00
383	80.18	-26.09	297.70	959.43	173.14	0.00	-9424.42	-0.00	-0.00	-0.00	300.00	200.00	0.00	-0.00
384	96.36	-21.29	317.54	956.20	171.36	0.00	-8722.75	-0.00	-0.00	-0.00	300.00	200.00	0.00	-0.00
385	86.06	-19.53	330.81	952.95	169.19	0.00	-9045.98	-0.00	-0.00	-0.00	300.00	200.00	0.00	-0.00
386	72.02	-14.88	336.91	949.20	166.39	0.00	-9492.11	-0.00	-0.00	-0.00	300.00	200.00	0.00	-0.00
387	71.18	-4.43	342.10	943.28	162.89	0.00	-9146.68	-0.00	-0.00	-0.00	300.00	200.00	0.00	-0.00
388	82.09	10.07	359.19	933.97	158.03	0.00	-8380.80	-0.00	-0.00	-0.00	300.00	200.00	0.00	-0.00
389	102.69	25.18	374.15	924.53	152.77	0.00	-8069.86	-0.00	-0.00	-0.00	300.00	200.00	0.00	-0.00
390	103.38	30.90	394.44	918.20	150.41	0.00	-6374.88	-0.00	-0.00	-0.00	300.00	200.00	0.00	-0.00
391	98.42	32.88	404.66	913.29	148.19	0.00	-5162.93	-0.00	-0.00	-0.00	300.00	200.00	0.00	-0.00
392	90.94	31.51	410.16	909.58	146.58	0.00	-2983.04	-0.00	-0.00	-0.00	300.00	200.00	0.00	-0.00
393	89.26	33.49	418.09	904.20	144.31	0.00	-1235.20	-0.00	-0.00	-0.00	300.00	200.00	0.00	-0.00
394	90.94	34.79	433.50	900.78	143.05	0.00	1.88	-0.00	-0.00	-0.00	300.00	200.00	0.00	-0.00
395	95.98	35.10	453.19	896.64	141.28	0.00	-285.58	-0.00	-0.00	-0.00	300.00	200.00	0.00	-0.00
396	97.50	33.19	479.13	894.21	140.32	0.00	103.04	-0.00	-0.00	-0.00	300.00	200.00	0.00	-0.00
397	98.80	29.45	502.01	891.78	139.45	0.00	24.47	-0.00	-0.00	-0.00	300.00	200.00	0.00	-0.00
398	98.72	25.02	523.83	889.19	138.36	0.00	142.70	-0.00	-0.00	-0.00	300.00	200.00	0.00	-0.00
399	98.19	22.20	544.43	886.86	137.56	0.00	177.95	-0.00	-0.00	-0.00	300.00	200.00	0.00	-0.00
400	98.04	20.75	560.46	886.17	137.60	0.00	-69.36	-0.00	-0.00	-0.00	300.00	200.00	0.00	-0.00
401	95.60	20.45	575.56	886.70	138.44	0.00	193.51	-0.00	-0.00	-0.00	300.00	200.00	0.00	-0.00
402	93.31	23.27	585.17	885.71	138.10	0.00	394.05	-0.00	-0.00	-0.00	300.00	200.00	0.00	-0.00
403	91.78	27.31	591.74	884.90	138.01	0.00	641.31	-0.00	-0.00	-0.00	300.00	200.00	0.00	-0.00
404	90.26	32.20	596.01	883.57	137.33	0.00	668.20	-0.00	-0.00	-0.00	300.00	200.00	0.00	-0.00
405	90.79	36.39	600.13	882.79	136.69	0.00	0.19	-0.00	-0.00	-0.00	300.00	200.00	0.00	-0.00
406	88.81	38.07	603.03	881.14	135.93	0.00	-142.43	-0.00	-0.00	-0.00	300.00	200.00	0.00	-0.00
407	86.59	40.97	605.32	879.41	134.76	0.00	32.42	-0.00	-0.00	-0.00	300.00	200.00	0.00	-0.00
408	83.39	40.05	609.74	878.60	134.63	0.00	-10.27	-0.00	-0.00	-0.00	300.00	200.00	0.00	-0.00
409	81.02	39.83	612.18	877.13	134.15	0.00	89.27	-0.00	-0.00	-0.00	300.00	200.00	0.00	-0.00
410	78.05	36.47	615.23	876.81	134.38	0.00	-184.27	-0.00	-0.00	-0.00	300.00	200.00	0.00	-0.00
411	74.46	34.33	617.98	875.81	134.32	0.00	-89.22	-0.00	-0.00	-0.00	300.00	200.00	0.00	-0.00
412	71.79	31.13	619.20	875.20	134.50	0.00	-426.83	-0.00	-0.00	-0.00	300.00	200.00	0.00	-0.00
413	68.36	29.98	619.05	874.68	134.48	0.00	-402.25	-0.00	-0.00	-0.00	300.00	200.00	0.00	-0.00
414	65.54	28.15	617.07	873.85	134.47	0.00	-772.98	-0.00	-0.00	-0.00	300.00	200.00	0.00	-0.00
415	62.48	28.08	614.78	873.22	134.48	0.00	-717.50	-0.00	-0.00	-0.00	300.00	200.00	0.00	-0.00
416	60.12	27.01	612.49	872.36	134.48	0.00	-1005.76	-0.00	-0.00	-0.00	300.00	200.00	0.00	-0.00
417	57.53	27.62	609.13	871.36	134.42	0.00	-999.08	-0.00	-0.00	-0.00	300.00	200.00	0.00	-0.00
418	55.92	26.63	605.77	870.66	134.36	0.00	-1367.82	-0.00	-0.00	-0.00	300.00	200.00	0.00	-0.00
419	53.63	26.86	601.96	869.77	134.25	0.00	-1421.17	-0.00	-0.00	-0.00	300.00	200.00	0.00	-0.00
420	51.96	25.86	599.06	869.23	134.23	0.00	-1765.25	-0.00	-0.00	-0.00	300.00	200.00	0.00	-0.00
421	49.97	25.71	596.92	868.41	134.30	0.00	-1821.52	-0.00	-0.00	-0.00	300.00	200.00	0.00	-0.00
422	48.52	24.87	596.47	868.16	134.51	0.00	-2128.06	-0.00	-0.00	-0.00	300.00	200.00	0.00	-0.00
423	46.77	24.49	596.47	867.47	134.56	0.00	-2304.67	-0.00	-0.00	-0.00	300.00	200.00	0.00	-0.00
424	45.01	24.03	596.77	867.41	134.75	0.00	-2585.38	-0.00	-0.00	-0.00	300.00	200.00	0.00	-0.00
425	43.18	24.03	597.69	867.16	135.05	0.00	-2721.37	-0.00	-0.00	-0.00	300.00	200.00	0.00	-0.00
426	41.20	23.50	599.21	867.40	135.27	0.00	-3089.16	-0.00	-0.00	-0.00	300.00	200.00	0.00	-0.00
427	38.83	23.65	600.74	867.41	135.64	0.00	-3260.01	-0.00	-0.00	-0.00	300.00	200.00	0.00	-0.00
428	36.39	23.73	602.26	867.88	135.75	0.00	-3542.10	-0.00	-0.00	-0.00	300.00	200.00	0.00	-0.00
429	33.87	23.65	603.18	868.01	135.95	0.00	-3791.33	-0.00	-0.00	-0.00	300.00	200.00	0.00	-0.00
430	31.43	23.50	604.71	868.33	136.26	0.00	-4026.96	-0.00	-0.00	-0.00	300.00	200.00	0.00	-0.00
431	28.99	23.73	605.77	868.54	136.42	0.00	-4275.71	-0.00	-0.00	-0.00	300.00	200.00	0.00	-0.00
432	26.25	23.73	607.60	868.72	136.72	0.00	-4509.67	-0.00	-0.00	-0.00	300.00	200.00	0.00	-0.00
433	23.50	24.03	609.44	868.75	137.06	0.00	-4752.94	-0.00	-0.00	-0.00	300.00	200.00	0.00	-0.00
434	20.68	24.11	610.05	868.78	137.27	0.00	-4981.05	-0.00	-0.00	-0.00	300.00	200.00	0.00	-0.00
435	17.55	24.34	610.66	868.89	137.43	0.00	-5349.00	-0.00	-0.00	-0.00	300.00	200.00	0.00	-0.00
436	14.50	24.34	611.11	869.07	137.83	0.00	-5568.56	-0.00	-0.00	-0.00	300.00	200.00	0.00	-0.00
437	11.37	24.49	610.96	869.13	138.21	0.00	-5823.93	-0.00	-0.00	-0.00	300.00	200.00	0.00	-0.00
438	8.39	24.41	610.66	868.97	138.48	0.00	-6094.10	-0.00	-0.00	-0.00	300.00	200.00	0.00	-0.00
439	5.80	24.72	611.42	868.86	138.66	0.00	-6332.44	-0.00	-0.00	-0.00	300.00	200.00	0.00	-0.00
440	3.51	24.95	612.79	868.64	139.14	0.00	-6611.85	-0.00	-0.00	-0.00	300.00	200.00	0.00	-0.00
441	0.69	25.25	613.56	868.61	139.32	0.00	-6794.86	-0.00	-0.00	-0.00	300.00	200.00	0.00	-0.00
442	-1.30	25.71	614.62	868.29	139.87	0.00	-6994.75	-0.00	-0.00	-0.00	300.00	200.00	0.00	-0.00
443	-3.36	25.86	615.39	868.11	140.04	0.00	-7250.61	-0.00	-0.00	-0.00	300.00	200.00	0.00	-0.00
444	-5.19	26.40	615.08	867.50	140.21	0.00	-7358.67	-0.00	-0.00	-0.00	300.00	200.00	0.00	-0.00
445	-6.64	26.32	614.93	866.67	140.60	0.00	-7369.90	-0.00	-0.00	-0.00	300.00	200.00	0.00	-0.00
446	-8.09	26.78	613.71	866.00	140.68	0.00	-7478.78	-0.00	-0.00	-0.00	300.00	200.00	0.00	-0.00
447	-10.30	27.08	613.25	865.15	140.93	0.00	-7613.42	-0.00	-0.00	-0.00	300.00	200.00	0.00	-0.00
448	-12.36	27.54	612.49	864.43	141.16	0.00	-7663.37	-0.00	-0.00	-0.00	300.00	200.00	0.00	-0.00
449	-14.42	27.85	611.57	863.63	141.37	0.00	-7831.41	-0.00	-0.00	-0.00	300.00	200.00	0.00	-0.00
450	-16.71	28.00	610.66	862.97	141.58	0.00	-7928.07	-0.00	-0.00	-0.00	300.00	200.00	0.00	-0.00
451	-19.23	28.23	609.28	862.35	141.80	0.00	-8010.41	-0.00	-0.00	-0.00	300.00	200.00	0.00	-0.00
452	-21.82	28.38	607.60	861.41	141.94	0.00	-8195.81	-0.00	-0.00	-0.00	300.00	200.00	0.00	-0.00
453	-24.34	28.38	605.77	860.46	142.32	0.00	-8306.34	-0.00	-0.00	-0.00	300.00	200.00	0.00	-0.00
454	-26.55	28.53	604.25	859.29	142.32	0.00	-8345.04	-0.00	-0.00	-0.00	300.00	200.00	0.00	-0.00
455	-28.76	28.69	601.35	857.78	142.30	0.00	-8395.78	-0.00	-0.00	-0.00	300.00	200.00	0.00	-0.00
456	-30.98	28.99	598.60	855.74	142.24	0.00	-8422.09	-0.00	-0.00	-0.00	300.00	200.00	0.00	-0.00
457	-33.42	29.07	596.77	853.68	142.06	0.00	-8371.80	-0.00	-0.00	-0.00	300.00	200.00	0.00	-0.00
458	-35.25	29.22	594.64	850.88	141.85	0.00	-8306.51	-0.00	-0.00	-0.00	300.00	200.00	0.00	-0.00
459	-37.08	28.99	594.02	847.28	141.38	0.00	-8158.86	-0.00	-0.00	-0.00	300.00	200.00	0.00	-0.00
460	-37.46	29.30	594.33	843.77	140.74	0.00	-8221.54	-0.00	-0.00	-0.00	300.00	200.00	0.00	-0.00
461	-38.07	29.98	594.64	839.49	139.80	0.00	-8186.38	-0.00	-0.00	-0.00	300.00	200.00	0.00	-0.00
462	-38.91	30.36	595.70	834.99	139.14	0.00	-8018.05	-0.00	-0.00	-0.00	300.00	200.00	0.00	-0.00
463	-38.99	31.66	596.47	830.40	138.14	0.00	-7695.10	-0.00	-0.00	-0.00	300.00	200.00	0.00	-0.00
464	-39.90	32.73	598.30	825.49	137.21	0.00	-7386.08	-0.00	-0.00	-0.00	300.00	200.00	0.00	-0.00
465	-40.74	33.65	599.37	820.52	136.20	0.00	-7076.71	-0.00	-0.00	-0.00	300.00	200.00	0.00	-0.00
466	-41.35	34.56	599.21	815.83	135.01	0.00	-6705.59	-0.00	-0.00	-0.00	300.00	200.00	0.00	-0.00
467	-42.11	35.48	599.21	810.79	134.05	0.00	-6379.47	-0.00	-0.00	-0.00	300.00	200.00	0.00	-0.00
468	-42.50	36.39	599.06	806.03	132.76	0.00	-6064.68	-0.00	-0.00	-0.00	300.00	200.00	0.00	-0.00
469	-42.95	36.77	598.60	801.60	131.84	0.00	-5725.78	-0.00	-0.00	-0.00	300.00	200.00	0.00	-0.00
470	-44.02	37.61	597.69	797.38	130.76	0.00	-5453.61	-0.00	-0.00	-0.00	300.00	200.00	0.00	-0.00
471	-45.39	37.77	596.01	793.63	129.60	0.00	-5193.41	2.98	-0.46	7.02	404.35	278.26	0.00	5.97
472	-47.00	38.45	593.11	790.09	128.69	0.00	-4917.99	9.16	-0.76	75.38	388.06	283.00	0.00	-19.83
473	-49.06	37.99	590.52	787.26	127.91	0.00	-4608.72	0.61	-14.88	225.07	409.63	295.59	0.00	453.34
474	-49.36	39.83	578.00	782.94	126.66	0.00	-3935.09	26.78	9.69	216.06	386.23	282.77	0.00	53.45
475	-50.35	37.54	567.47	780.31	126.32	0.00	-3746.68	43.49	3.81	257.26	394.66	289.44	0.00	347.07
476	-52.87	34.71	556.03	777.62	126.07	0.00	-3663.40	65.46	4.50	288.85	388.91	287.48	0.00	176.43
477	-54.86	31.66	545.04	775.76	125.98	0.00	-3721.24	62.87	6.10	302.28	385.56	287.43	0.00	53.24
478	-56.92	28.23	532.53	774.58	126.25	0.00	-3850.02	47.53	5.04	310.52	384.47	289.24	0.00	-28.97
479	-58.14	25.33	516.36	772.77	126.42	0.00	-3913.45	44.94	4.73	322.88	380.25	290.26	0.00	-191.45
480	-58.90	22.96	497.74	770.93	126.67	0.00	-3932.03	61.72	-1.30	353.70	370.41	291.37	0.00	-265.75
481	-59.20	20.83	478.36	769.79	126.95	0.00	-4070.35	86.59	-7.32	392.00	362.48	292.88	0.00	31.48
482	-58.29	19.53	455.93	767.46	127.11	0.00	-3975.83	102.62	-8.85	417.94	357.94	293.17	0.00	163.15
483	-56.99	17.70	429.69	765.78	127.27	0.00	-4000.75	98.95	-11.75	426.79	355.02	293.74	0.00	-33.67
484	-55.16	16.40	403.29	763.50	127.51	0.00	-3966.88	88.58	-11.75	411.68	353.82	294.29	0.00	-559.92
485	-51.73	14.72	373.69	761.02	127.40	0.00	-4087.45	79.27	-13.50	388.64	352.77	294.46	0.00	-908.81
486	-47.30	13.05	342.86	758.67	127.55	0.00	-4188.53	72.10	-18.84	370.03	352.08	295.34	0.00	-1002.44
487	-43.11	11.29	313.11	756.66	127.68	0.00	-4202.29	68.97	-24.41	361.48	350.53	296.24	0.00	-1054.94
488	-38.83	9.54	280.91	754.22	127.76	0.00	-4221.41	67.67	-28.69	358.58	349.40	297.02	0.00	-1057.90
489	-34.10	8.62	246.12	749.93	126.84	0.00	-4150.59	66.30	-31.36	360.57	348.24	297.08	0.00	-1160.38
490	-28.69	7.25	215.00	747.78	126.90	0.00	-4193.75	65.00	-31.89	365.60	347.70	297.58	0.00	-1130.83
491	-21.44	6.26	181.12	744.28	125.86	0.00	-4261.22	63.93	-31.59	374.91	347.25	297.44	0.00	-1181.49
492	-12.97	5.95	147.25	737.92	123.73	0.00	-4299.78	62.94	-29.68	389.10	346.71	297.41	0.00	-1202.90
493	-4.96	5.95	117.95	731.07	120.83	0.00	-4397.85	62.94	-27.24	406.80	346.14	297.07	0.00	-1285.02
494	3.81	6.79	90.48	718.85	115.68	0.00	-4381.31	63.10	-23.80	427.25	346.39	296.86	0.00	-1253.10
495	12.28	8.62	67.75	701.65	109.01	0.00	-4325.63	64.32	-19.99	455.93	346.49	296.32	0.00	-1230.17
496	17.93	9.54	53.56	685.91	102.56	0.00	-4277.09	65.69	-16.71	483.25	346.13	296.12	0.00	-1155.17
497	22.35	9.23	42.88	670.26	92.53	0.00	-4488.23	67.14	-15.18	510.56	345.91	296.05	0.00	-1162.45
498	25.48	8.54	32.65	643.65	81.31	0.00	-4790.97	68.36	-15.18	538.48	345.57	296.12	0.00	-1068.94
499	27.24	8.85	24.57	610.45	60.87	0.00	-5091.41	69.58	-16.78	560.61	345.16	296.24	0.00	-991.17
500	-0.00	-0.00	-0.00	903.00	200.00	0.00	-0.00	70.80	-19.30	580.60	344.63	296.56	0.00	-954.03
501	-0.00	-0.00	-0.00	903.00	200.00	0.00	-0.00	71.87	-22.35	600.89	344.49	296.80	0.00	-952.04
502	-0.00	-0.00	-0.00	903.00	200.00	0.00	-0.00	72.48	-25.86	615.84	344.00	297.37	0.00	-868.05
503	-0.00	-0.00	-0.00	903.00	200.00	0.00	-0.00	72.02	-28.53	629.58	343.84	297.38	0.00	-982.16
504	28.92	6.41	-7.32	1121.75	375.00	0.00	202.18	71.11	-30.90	642.09	343.49	297.77	0.00	-997.09
505	28.61	6.71	-7.48	1129.53	383.67	0.00	255.04	69.81	-32.65	651.55	343.42	297.89	0.00	-1063.93
506	28.69	6.48	-7.32	1134.25	379.17	0.00	138.12	67.37	-33.72	658.42	343.31	298.17	0.00	-1149.89
507	28.61	6.48	-7.02	1157.35	386.96	0.00	197.54	64.01	-34.03	662.69	343.10	298.32	0.00	-1189.11
508	28.46	6.48	-7.32	1134.25	379.17	0.00	120.00	60.65	-33.72	663.60	343.39	298.55	0.00	-1119.51
509	28.38	6.33	-7.63	1125.00	372.00	0.00	-26.09	56.99	-32.50	663.15	343.35	298.62	0.00	-1095.89
510	28.61	6.48	-7.78	1120.65	380.39	0.00	270.62	52.49	-31.20	659.48	343.31	298.57	0.00	-1004.93
511	28.61	6.41	-7.17	1139.17	387.23	0.00	341.37	48.45	-29.60	652.31	343.30	298.99	0.00	-949.02
512	28.53	6.48	-7.17	1145.55	382.98	0.00	123.37	44.86	-27.69	644.38	342.84	299.03	0.00	-894.25
513	28.53	6.48	-7.17	1139.17	378.72	0.00	43.34	41.73	-25.86	635.53	342.79	299.11	0.00	-822.58
514	28.53	6.48	-7.63	1125.00	380.00	0.00	171.66	39.29	-24.26	626.37	342.24	299.54	0.00	-694.71
515	28.53	6.26	-7.17	1145.55	391.49	0.00	398.84	37.08	-23.42	617.52	341.81	299.73	0.00	-701.66
516	28.53	6.33	-7.02	1150.83	391.30	0.00	341.66	35.48	-22.89	608.52	340.92	300.05	0.00	-549.30
517	28.53	6.26	-7.17	1139.17	395.74	0.00	537.30	33.87	-23.04	600.74	340.16	300.48	0.00	-523.24
518	28.46	6.33	-7.17	1158.32	387.23	0.00	186.68	32.96	-23.50	594.64	339.41	300.80	0.00	-329.33
519	28.53	6.33	-7.48	1129.53	375.51	0.00	2.96	31.89	-23.80	589.90	338.41	301.35	0.00	-225.32
520	28.61	6.26	-7.48	1129.53	383.67	0.00	312.96	31.05	-24.41	587.31	337.65	301.64	0.00	-21.90
521	28.61	6.26	-7.48	1135.65	379.59	0.00	157.88	29.45	-25.02	586.85	336.97	301.98	0.00	106.05
522	28.61	6.41	-7.02	1157.35	391.30	0.00	249.78	27.85	-25.86	586.85	335.96	302.29	0.00	276.60
523	28.53	6.48	-7.78	1120.65	372.55	0.00	-58.49	25.94	-26.32	587.46	335.38	302.81	0.00	370.69
524	28.38	6.33	-7.17	1139.17	387.23	0.00	247.87	23.96	-26.86	589.75	334.54	303.18	0.00	538.45
525	28.31	6.18	-7.17	1139.17	391.49	0.00	435.85	21.97	-27.16	593.26	333.72	303.45	0.00	739.79
526	28.53	6.18	-7.63	1125.00	380.00	0.00	239.41	19.84	-27.92	597.84	333.08	303.68	0.00	805.83
527	28.46	6.56	-7.32	1140.50	383.33	0.00	65.49	18.01	-28.08	603.03	332.41	303.90	0.00	972.59
528	28.46	6.33	-7.17	1145.55	387.23	0.00	221.74	15.56	-28.84	609.44	331.77	304.11	0.00	1094.64
529	28.38	6.33	-7.32	1140.50	395.83	0.00	483.51	13.12	-29.53	615.69	331.08	304.44	0.00	1212.33
530	28.46	6.10	-7.17	1139.17	382.98	0.00	218.01	10.53	-30.21	621.34	330.21	304.67	0.00	1305.05
531	28.53	6.18	-7.17	1145.55	395.74	0.00	538.77	7.71	-30.59	628.20	329.58	304.79	0.00	1483.67
532	-0.00	-0.00	-0.00	903.00	200.00	0.00	-0.00	5.04	-30.82	634.46	328.79	304.95	0.00	1507.36
533	28.46	5.95	-7.17	1158.32	387.23	0.00	238.30	2.59	-30.82	639.95	328.25	305.20	0.00	1715.97
534	28.38	6.26	-6.87	1143.00	395.56	0.00	523.89	-0.31	-31.13	646.51	327.47	305.26	0.00	1761.45
535	28.38	6.03	-7.17	1145.55	391.49	0.00	425.14	-2.90	-31.13	651.40	326.63	305.50	0.00	1896.47
536	28.31	6.18	-7.32	1140.50	387.50	0.00	291.82	-5.11	-31.05	656.59	326.07	305.55	0.00	1963.83
537	28.46	6.26	-7.32	1134.25	383.33	0.00	199.95	-7.55	-30.90	660.55	325.23	305.80	0.00	2063.16
538	28.38	6.10	-7.17	1139.17	395.74	0.00	543.47	-9.46	-30.75	664.52	324.59	305.67	0.00	2182.58
539	28.31	6.18	-7.32	1153.00	383.33	0.00	73.75	-11.14	-30.82	665.74	323.72	305.89	0.00	2321.15
540	28.46	6.41	-7.17	1145.55	391.49	0.00	324.33	-13.35	-30.59	665.44	323.11	305.85	0.00	2406.72
541	28.38	6.26	-7.32	1140.50	387.50	0.00	265.12	-15.34	-31.05	662.23	322.26	305.94	0.00	2453.93
542	28.46	6.10	-7.32	1140.50	387.50	0.00	269.89	-17.01	-31.28	657.65	321.30	305.99	0.00	2525.16
543	28.38	6.03	-7.02	1144.30	391.30	0.00	358.75	-18.84	-31.28	651.86	320.22	305.85	0.00	2666.22
544	28.38	6.18	-7.48	1135.65	379.59	0.00	42.97	-20.29	-31.05	646.06	319.20	305.90	0.00	2681.31
545	28.53	6.10	-7.32	1140.50	391.67	0.00	380.20	-21.59	-30.90	640.26	318.09	305.82	0.00	2829.00
546	28.76	6.10	-7.17	1139.17	387.23	0.00	327.58	-23.04	-30.59	634.46	316.74	305.68	0.00	2815.11
547	28.46	6.03	-7.17	1132.79	395.74	0.00	592.01	-24.41	-29.98	628.97	315.36	305.48	0.00	2874.81
548	28.38	6.10	-7.32	1140.50	379.17	0.00	19.07	-25.71	-29.30	623.17	314.10	305.44	0.00	2989.50
549	28.53	6.03	-7.32	1134.25	387.50	0.00	362.87	-27.08	-28.46	617.68	312.60	305.14	0.00	3118.53
550	28.53	6.10	-7.17	1139.17	391.49	0.00	406.14	-28.53	-28.00	612.64	311.28	304.96	0.00	3226.25
551	28.38	6.10	-7.02	1150.83	395.65	0.00	446.82	-29.60	-27.31	607.60	309.72	304.77	0.00	3252.26
552	28.53	6.10	-7.32	1140.50	387.50	0.00	261.31	-31.13	-26.86	604.25	308.11	304.19	0.00	3337.33
553	28.61	6.10	-7.17	1132.79	387.23	0.00	360.85	-32.27	-26.47	601.81	306.39	303.96	0.00	3497.62
554	28.69	6.03	-7.17	1132.79	391.49	0.00	468.96	-33.49	-25.86	599.98	304.58	303.92	0.00	3573.04
555	28.69	5.95	-7.02	1150.83	400.00	0.00	600.40	-34.79	-25.41	599.52	302.21	303.59	0.00	3593.51
556	28.61	5.87	-6.87	1156.33	391.11	0.00	317.38	-35.40	-25.18	598.14	299.92	303.57	0.00	3724.49
557	28.69	6.10	-7.32	1140.50	387.50	0.00	312.81	-36.62	-25.33	596.47	297.39	303.25	0.00	3843.25
558	28.76	5.95	-7.32	1140.50	383.33	0.00	197.73	-37.99	-25.79	595.86	294.70	302.79	0.00	3900.01
559	28.61	6.03	-7.17	1145.55	387.23	0.00	278.55	-39.06	-25.94	595.55	292.16	302.69	0.00	3979.26
560	28.69	5.87	-7.32	1140.50	383.33	0.00	178.97	-39.60	-26.02	595.86	289.09	302.48	0.00	4058.14
561	28.76	6.18	-7.32	1140.50	387.50	0.00	240.33	-39.98	-26.32	596.77	285.58	302.28	0.00	4091.82
562	28.61	5.87	-7.02	1137.78	395.65	0.00	556.28	-40.21	-26.86	597.99	282.24	302.12	0.00	4137.61
563	28.76	5.87	-7.32	1146.75	387.50	0.00	230.31	-40.21	-27.16	600.59	278.58	301.68	0.00	4142.12
564	28.76	6.10	-7.32	1134.25	391.67	0.00	370.66	-40.36	-27.39	603.49	274.21	301.29	0.00	4200.68
565	28.76	5.95	-7.17	1145.55	387.23	0.00	256.96	-40.59	-27.62	606.08	270.62	300.86	0.00	4227.36
566	28.84	6.10	-7.17	1145.55	391.49	0.00	379.85	-40.74	-28.15	609.44	266.35	300.30	0.00	4236.03
567	28.69	6.03	-7.17	1145.55	395.74	0.00	468.32	-41.05	-27.69	615.23	261.98	299.60	0.00	4219.97
568	28.76	6.10	-7.02	1137.78	400.00	0.00	588.79	-41.58	-27.16	622.10	258.35	298.99	0.00	4274.08
569	28.92	5.95	-7.48	1147.90	379.59	0.00	4.83	-41.96	-26.93	629.43	254.47	298.42	0.00	4279.75
570	28.76	6.10	-7.17	1139.17	395.74	0.00	457.93	-43.33	-26.47	638.12	250.57	297.66	0.00	4324.35
571	29.14	5.95	-7.17	1145.55	391.49	0.00	406.63	-44.71	-26.32	645.14	247.00	297.07	0.00	4313.08
572	28.99	6.10	-7.63	1131.00	376.00	0.00	-19.84	-46.62	-26.02	652.16	243.85	296.30	0.00	4303.77
573	28.92	5.95	-7.32	1134.25	391.67	0.00	480.97	-49.06	-26.09	658.42	240.07	295.62	0.00	4228.22
574	29.14	5.95	-7.48	1135.65	383.67	0.00	237.76	-51.73	-26.02	664.83	237.55	294.88	0.00	4178.94
575	28.99	5.87	-7.48	1135.65	387.76	0.00	345.81	-55.01	-26.17	671.23	235.14	294.34	0.00	4191.26
576	29.37	5.95	-7.17	1139.17	391.49	0.00	488.44	-58.75	-27.01	677.49	232.77	293.65	0.00	4058.17
577	29.14	6.03	-7.17	1132.79	387.23	0.00	318.16	-62.56	-27.92	682.37	230.97	293.38	0.00	3926.30
578	29.30	6.03	-7.63	1125.00	380.00	0.00	135.96	-66.45	-28.61	686.65	229.40	292.76	0.00	3901.28
579	29.14	5.87	-7.48	1129.53	383.67	0.00	245.70	-71.03	-29.53	688.78	227.82	292.38	0.00	3827.13
580	29.37	6.03	-7.48	1141.78	383.67	0.00	179.37	-75.23	-30.29	688.78	226.76	291.94	0.00	3728.87
581	29.45	5.95	-7.63	1131.00	384.00	0.00	285.34	-79.19	-30.75	686.34	225.63	291.64	0.00	3639.78
582	29.45	5.87	-7.48	1141.78	383.67	0.00	161.15	-83.47	-31.36	681.00	224.24	291.28	0.00	3578.16
583	29.37	6.03	-7.48	1129.53	383.67	0.00	276.06	-87.28	-31.81	674.13	223.27	291.04	0.00	3483.35
584	29.45	6.03	-7.17	1158.32	395.74	0.00	380.50	-91.02	-32.35	664.52	222.43	290.75	0.00	3353.25
585	29.68	5.95	-7.02	1157.35	400.00	0.00	485.30	-94.38	-32.20	651.25	221.49	290.96	0.00	3101.68
586	-0.00	-0.00	-0.00	903.00	200.00	0.00	-0.00	-95.44	-35.10	637.36	220.49	290.26	0.00	3037.75
587	29.75	5.87	-6.56	1168.12	395.35	0.00	180.98	-99.33	-29.83	618.29	219.60	289.88	0.00	2749.33
588	29.75	5.95	-6.87	1149.67	400.00	0.00	614.93	-99.72	-30.06	592.96	218.94	289.81	0.00	2157.68
589	29.98	5.65	-7.02	1150.83	386.96	0.00	-50.75	-97.81	-28.00	570.22	217.55	289.32	0.00	2481.87
590	29.53	5.95	-7.32	1140.50	375.00	0.00	-434.88	-97.81	-26.32	542.76	216.76	289.18	0.00	2178.71
591	29.91	5.49	-7.48	1141.78	379.59	0.00	-129.08	-95.83	-24.57	511.93	215.95	288.64	0.00	2075.05
592	30.52	5.42	-7.48	1141.78	379.59	0.00	90.31	-94.38	-22.05	481.87	215.55	288.28	0.00	1799.50
593	-0.00	-0.00	-0.00	903.00	200.00	0.00	-0.00	-90.71	-20.60	449.52	214.56	287.85	0.00	1554.92
594	30.14	5.87	-7.32	1140.50	370.83	0.00	-252.41	-87.20	-17.93	413.36	214.17	287.49	0.00	1314.88
595	30.36	5.95	-7.48	1123.41	383.67	0.00	168.63	-82.70	-15.79	378.11	213.56	287.33	0.00	1117.15
596	30.44	5.95	-7.02	1144.30	391.30	0.00	336.36	-78.20	-13.28	340.88	213.25	286.75	0.00	922.13
597	30.52	5.87	-7.17	1139.17	378.72	0.00	15.58	-71.41	-10.76	298.61	212.47	286.87	0.00	728.60
598	30.59	5.95	-7.17	1145.55	395.74	0.00	425.30	-64.85	-8.54	258.33	212.11	286.36	0.00	652.61
599	30.90	6.10	-7.02	1150.83	391.30	0.00	278.64	-57.07	-6.87	215.00	210.57	285.88	0.00	527.66
600	-0.00	-0.00	-0.00	903.00	200.00	0.00	-0.00	-45.70	-5.49	168.61	208.24	285.43	0.00	466.95
601	31.20	5.87	-7.32	1128.00	383.33	0.00	279.11	-33.19	-4.43	130.00	203.87	285.92	0.00	454.06
602	30.90	5.80	-7.32	1121.75	379.17	0.00	147.82	-19.91	-3.74	98.11	197.82	283.67	0.00	400.95
603	30.52	6.41	-7.17	1145.55	378.72	0.00	8.77	-8.39	-2.75	74.92	191.24	282.69	0.00	289.08
604	29.75	6.56	-7.63	1131.00	380.00	0.00	289.31	-2.75	-1.98	61.49	186.10	281.39	0.00	305.84
605	29.53	6.94	-7.17	1139.17	387.23	0.00	272.22	-1.22	-0.61	49.90	185.32	279.51	0.00	290.71
606	29.91	6.48	-7.32	1134.25	391.67	0.00	547.57	0.31	0.08	38.45	183.33	278.57	0.00	284.65
607	29.83	6.71	-7.63	1131.00	380.00	0.00	108.03	0.76	-0.69	29.91	183.67	276.53	0.00	184.51
608	30.36	6.48	-7.63	1125.00	372.00	0.00	6.56	1.22	-0.99	22.43	185.71	272.11	0.00	134.89
609	30.14	6.71	-7.48	1135.65	391.84	0.00	488.44	2.21	-1.60	17.40	186.84	271.93	0.00	160.95
610	29.91	6.71	-7.17	1139.17	395.74	0.00	492.01	2.67	-1.75	12.97	172.94	270.59	0.00	125.75
611	30.14	6.71	-7.32	1146.75	387.50	0.00	214.58	2.21	-1.83	10.53	204.35	266.67	0.00	132.57
612	30.21	6.79	-7.17	1139.17	391.49	0.00	450.95	1.45	-1.22	5.65	235.14	248.65	0.00	151.56
613	30.14	6.48	-7.17	1145.55	391.49	0.00	512.79	-0.00	-0.00	-0.00	300.00	200.00	0.00	-0.00
614	30.14	6.56	-7.17	1132.79	391.49	0.00	578.05	-0.00	-0.00	-0.00	300.00	200.00	0.00	-0.00
615	30.21	6.71	-7.63	1125.00	372.00	0.00	-47.61	-0.00	-0.00	-0.00	300.00	200.00	0.00	-0.00
616	29.91	6.94	-7.32	1134.25	375.00	0.00	-102.52	-0.00	-0.00	-0.00	300.00	200.00	0.00	-0.00
617	30.14	6.79	-7.17	1151.94	391.49	0.00	349.65	-0.00	-0.00	-0.00	300.00	200.00	0.00	-0.00
618	29.98	6.71	-7.32	1128.00	391.67	0.00	597.00	-0.00	-0.00	-0.00	300.00	200.00	0.00	-0.00
619	30.29	6.94	-7.17	1132.79	382.98	0.00	284.72	-0.00	-0.00	-0.00	300.00	200.00	0.00	-0.00
620	29.91	6.87	-7.17	1145.55	382.98	0.00	121.91	-0.00	-0.00	-0.00	300.00	200.00	0.00	-0.00
621	29.98	6.87	-7.17	1158.32	382.98	0.00	93.99	-0.00	-0.00	-0.00	300.00	200.00	0.00	-0.00
622	29.83	6.79	-7.02	1150.83	395.65	0.00	537.37	-0.00	-0.00	-0.00	300.00	200.00	0.00	-0.00
623	-0.00	-0.00	-0.00	903.00	200.00	0.00	-0.00	-0.00	-0.00	-0.00	300.00	200.00	0.00	-0.00
624	29.83	6.87	-6.87	1156.33	391.11	0.00	345.19	-0.00	-0.00	-0.00	300.00	200.00	0.00	-0.00
625	29.60	7.02	-7.63	1125.00	380.00	0.00	153.81	-0.00	-0.00	-0.00	300.00	200.00	0.00	-0.00
626	29.60	6.94	-7.32	1140.50	383.33	0.00	161.81	-0.00	-0.00	-0.00	300.00	200.00	0.00	-0.00
627	29.68	7.10	-7.63	1131.00	380.00	0.00	108.03	-0.00	-0.00	-0.00	300.00	200.00	0.00	-0.00
628	29.91	7.17	-7.17	1145.55	387.23	0.00	266.70	-0.00	-0.00	-0.00	300.00	200.00	0.00	-0.00
629	29.60	7.02	-7.32	1134.25	387.50	0.00	333.79	-0.00	-0.00	-0.00	300.00	200.00	0.00	-0.00
630	29.68	7.10	-7.48	1141.78	375.51	0.00	-78.79	-0.00	-0.00	-0.00	300.00	200.00	0.00	-0.00
631	29.68	7.02	-7.17	1158.32	387.23	0.00	171.26	-0.00	-0.00	-0.00	300.00	200.00	0.00	-0.00
632	29.68	6.94	-7.17	1151.94	382.98	0.00	177.42	-0.00	-0.00	-0.00	300.00	200.00	0.00	-0.00
633	29.60	6.94	-7.02	1150.83	382.61	0.00	160.22	-0.00	-0.00	-0.00	300.00	200.00	0.00	-0.00
634	29.45	6.94	-7.48	1129.53	371.43	0.00	-209.26	-0.00	-0.00	-0.00	300.00	200.00	0.00	-0.00
635	29.45	6.87	-7.48	1135.65	383.67	0.00	241.03	-0.00	-0.00	-0.00	300.00	200.00	0.00	-0.00
636	29.68	7.17	-7.63	1131.00	380.00	0.00	113.53	-0.00	-0.00	-0.00	300.00	200.00	0.00	-0.00
637	29.30	6.87	-7.32	1146.75	383.33	0.00	103.95	-0.00	-0.00	-0.00	300.00	200.00	0.00	-0.00
638	29.45	6.94	-7.48	1141.78	387.76	0.00	369.64	-0.00	-0.00	-0.00	300.00	200.00	0.00	-0.00
639	29.22	6.94	-7.63	1125.00	384.00	0.00	310.52	-0.00	-0.00	-0.00	300.00	200.00	0.00	-0.00
640	29.45	6.94	-7.63	1125.00	372.00	0.00	-0.76	-0.00	-0.00	-0.00	300.00	200.00	0.00	-0.00
641	29.37	7.02	-7.63	1125.00	380.00	0.00	249.94	-0.00	-0.00	-0.00	300.00	200.00	0.00	-0.00
642	29.30	6.94	-7.48	1135.65	383.67	0.00	218.14	-0.00	-0.00	-0.00	300.00	200.00	0.00	-0.00
643	29.37	6.87	-7.32	1140.50	387.50	0.00	351.91	-0.00	-0.00	-0.00	300.00	200.00	0.00	-0.00
644	28.99	6.94	-7.32	1134.25	387.50	0.00	351.43	-0.00	-0.00	-0.00	300.00	200.00	0.00	-0.00
645	29.37	6.87	-7.78	1126.53	376.47	0.00	192.53	-0.00	-0.00	-0.00	300.00	200.00	0.00	-0.00
646	28.84	6.87	-7.63	1143.00	372.00	0.00	-166.63	-0.00	-0.00	-0.00	300.00	200.00	0.00	-0.00
647	29.14	6.94	-7.63	1131.00	380.00	0.00	184.02	-0.00	-0.00	-0.00	300.00	200.00	0.00	-0.00
648	28.99	6.94	-7.32	1134.25	383.33	0.00	230.63	-0.00	-0.00	-0.00	300.00	200.00	0.00	-0.00
649	28.92	6.87	-7.32	1146.75	391.67	0.00	389.42	-0.00	-0.00	-0.00	300.00	200.00	0.00	-0.00
650	29.14	6.94	-7.17	1139.17	395.74	0.00	609.05	-0.00	-0.00	-0.00	300.00	200.00	0.00	-0.00
651	28.92	6.94	-7.48	1135.65	383.67	0.00	193.85	-0.00	-0.00	-0.00	300.00	200.00	0.00	-0.00
652	28.76	6.87	-7.17	1145.55	391.49	0.00	363.29	-0.00	-0.00	-0.00	300.00	200.00	0.00	-0.00
653	28.99	7.02	-7.32	1146.75	387.50	0.00	268.94	-0.00	-0.00	-0.00	300.00	200.00	0.00	-0.00
654	28.76	6.94	-7.48	1147.90	379.59	0.00	-13.70	-0.00	-0.00	-0.00	300.00	200.00	0.00	-0.00
655	28.84	6.87	-7.63	1131.00	380.00	0.00	146.48	-0.00	-0.00	-0.00	300.00	200.00	0.00	-0.00
656	29.14	7.02	-7.17	1158.32	391.49	0.00	332.61	-0.00	-0.00	-0.00	300.00	200.00	0.00	-0.00
657	28.92	7.02	-7.32	1140.50	387.50	0.00	298.50	-0.00	-0.00	-0.00	300.00	200.00	0.00	-0.00
658	28.84	7.10	-7.48	1129.53	383.67	0.00	256.44	-0.00	-0.00	-0.00	300.00	200.00	0.00	-0.00
659	28.76	6.94	-7.48	1147.90	379.59	0.00	54.96	-0.00	-0.00	-0.00	300.00	200.00	0.00	-0.00
660	28.61	7.02	-7.17	1139.17	391.49	0.00	479.19	-0.00	-0.00	-0.00	300.00	200.00	0.00	-0.00
661	28.53	6.87	-7.78	1138.29	380.39	0.00	121.32	-0.00	-0.00	-0.00	300.00	200.00	0.00	-0.00
662	28.61	7.02	-7.32	1146.75	391.67	0.00	453.95	-0.00	-0.00	-0.00	300.00	200.00	0.00	-0.00
663	28.38	7.17	-7.32	1134.25	387.50	0.00	344.28	-0.00	-0.00	-0.00	300.00	200.00	0.00	-0.00
664	28.46	6.87	-7.02	1163.87	400.00	0.00	581.49	-0.00	-0.00	-0.00	300.00	200.00	0.00	-0.00
665	28.31	6.94	-7.32	1153.00	383.33	0.00	111.90	-0.00	-0.00	-0.00	300.00	200.00	0.00	-0.00
666	28.31	6.94	-7.78	1138.29	372.55	0.00	-159.92	-0.00	-0.00	-0.00	300.00	200.00	0.00	-0.00
667	28.38	6.87	-7.32	1159.25	391.67	0.00	338.55	-0.00	-0.00	-0.00	300.00	200.00	0.00	-0.00
668	28.23	7.02	-7.32	1159.25	383.33	0.00	34.97	-0.00	-0.00	-0.00	300.00	200.00	0.00	-0.00
669	28.31	6.71	-7.48	1141.78	379.59	0.00	115.69	-0.00	-0.00	-0.00	300.00	200.00	0.00	-0.00
670	28.31	7.02	-7.48	1141.78	379.59	0.00	88.59	-0.00	-0.00	-0.00	300.00	200.00	0.00	-0.00
671	28.23	7.02	-7.32	1159.25	387.50	0.00	175.48	-0.00	-0.00	-0.00	300.00	200.00	0.00	-0.00
672	28.23	7.02	-7.32	1146.75	395.83	0.00	475.57	-0.00	-0.00	-0.00	300.00	200.00	0.00	-0.00
673	28.08	6.79	-7.17	1164.70	400.00	0.00	542.34	-0.00	-0.00	-0.00	300.00	200.00	0.00	-0.00
674	28.15	6.94	-7.78	1126.53	372.55	0.00	-13.01	-0.00	-0.00	-0.00	300.00	200.00	0.00	-0.00
675	27.85	6.71	-7.63	1137.00	380.00	0.00	122.68	-0.00	-0.00	-0.00	300.00	200.00	0.00	-0.00
676	27.92	6.87	-7.17	1145.55	395.74	0.00	504.51	-0.00	-0.00	-0.00	300.00	200.00	0.00	-0.00
677	27.92	6.94	-7.63	1137.00	388.00	0.00	352.02	-0.00	-0.00	-0.00	300.00	200.00	0.00	-0.00
678	27.92	6.87	-7.78	1144.18	392.16	0.00	459.56	-0.00	-0.00	-0.00	300.00	200.00	0.00	-0.00
679	27.85	6.87	-7.48	1135.65	379.59	0.00	107.75	-0.00	-0.00	-0.00	300.00	200.00	0.00	-0.00
680	27.69	6.71	-7.48	1135.65	383.67	0.00	68.66	-0.00	-0.00	-0.00	300.00	200.00	0.00	-0.00
681	27.62	6.48	-7.02	1150.83	391.30	0.00	174.48	-0.00	-0.00	-0.00	300.00	200.00	0.00	-0.00
682	27.77	6.71	-7.78	1144.18	372.55	0.00	-123.27	-0.00	-0.00	-0.00	300.00	200.00	0.00	-0.00
683	27.39	6.41	-8.39	1121.18	363.64	0.00	-258.01	-0.00	-0.00	-0.00	300.00	200.00	0.00	-0.00
684	27.16	6.56	-7.48	1135.65	383.67	0.00	189.18	-0.00	-0.00	-0.00	300.00	200.00	0.00	-0.00
685	-0.00	-0.00	-0.00	903.00	200.00	0.00	-0.00	-0.00	-0.00	-0.00	300.00	200.00	0.00	-0.00
686	27.31	6.48	-7.63	1143.00	380.00	0.00	86.98	-0.00	-0.00	-0.00	300.00	200.00	0.00	-0.00
687	27.31	6.41	-7.48	1135.65	379.59	0.00	141.22	-0.00	-0.00	-0.00	300.00	200.00	0.00	-0.00
688	27.31	6.48	-7.63	1149.00	388.00	0.00	289.46	-0.00	-0.00	-0.00	300.00	200.00	0.00	-0.00
689	27.62	6.33	-7.78	1138.29	376.47	0.00	110.85	-0.00	-0.00	-0.00	300.00	200.00	0.00	-0.00
690	27.54	6.79	-7.78	1138.29	392.16	0.00	398.82	-0.00	-0.00	-0.00	300.00	200.00	0.00	-0.00
691	27.39	6.48	-7.63	1143.00	380.00	0.00	123.60	-0.00	-0.00	-0.00	300.00	200.00	0.00	-0.00
692	27.24	6.79	-7.78	1150.06	384.31	0.00	161.11	-0.00	-0.00	-0.00	300.00	200.00	0.00	-0.00
693	27.24	6.79	-7.78	1132.41	380.39	0.00	197.02	-0.00	-0.00	-0.00	300.00	200.00	0.00	-0.00
694	27.01	6.56	-7.63	1149.00	388.00	0.00	304.87	-0.00	-0.00	-0.00	300.00	200.00	0.00	-0.00
695	26.78	6.79	-7.78	1126.53	376.47	0.00	95.14	-0.00	-0.00	-0.00	300.00	200.00	0.00	-0.00
696	26.78	6.79	-7.02	1163.87	400.00	0.00	494.58	-0.00	-0.00	-0.00	300.00	200.00	0.00	-0.00
697	26.47	6.56	-7.78	1132.41	392.16	0.00	583.57	-0.00	-0.00	-0.00	300.00	200.00	0.00	-0.00
698	26.55	6.71	-7.78	1150.06	384.31	0.00	190.73	-0.00	-0.00	-0.00	300.00	200.00	0.00	-0.00
699	26.63	6.79	-7.78	1150.06	384.31	0.00	140.17	-0.00	-0.00	-0.00	300.00	200.00	0.00	-0.00
700	26.70	6.48	-7.93	1145.31	380.77	0.00	120.02	-0.00	-0.00	-0.00	300.00	200.00	0.00	-0.00
701	26.70	6.33	-7.48	1160.14	387.76	0.00	203.81	-0.00	-0.00	-0.00	300.00	200.00	0.00	-0.00
702	26.63	6.41	-7.93	1133.77	373.08	0.00	-74.83	-0.00	-0.00	-0.00	300.00	200.00	0.00	-0.00
703	26.70	6.26	-7.32	1153.00	387.50	0.00	215.53	-0.00	-0.00	-0.00	300.00	200.00	0.00	-0.00
704	27.01	6.33	-7.63	1149.00	384.00	0.00	184.48	-0.00	-0.00	-0.00	300.00	200.00	0.00	-0.00
705	26.86	6.41	-7.48	1147.90	391.84	0.00	332.27	-0.00	-0.00	-0.00	300.00	200.00	0.00	-0.00
706	27.01	6.26	-7.63	1137.00	388.00	0.00	317.69	-0.00	-0.00	-0.00	300.00	200.00	0.00	-0.00
707	27.01	6.33	-7.63	1143.00	384.00	0.00	199.58	-0.00	-0.00	-0.00	300.00	200.00	0.00	-0.00
708	27.16	6.41	-7.17	1151.94	387.23	0.00	262.81	-0.00	-0.00	-0.00	300.00	200.00	0.00	-0.00
709	27.16	6.26	-7.78	1132.41	376.47	0.00	107.71	-0.00	-0.00	-0.00	300.00	200.00	0.00	-0.00
710	27.08	6.33	-7.32	1159.25	391.67	0.00	272.59	-0.00	-0.00	-0.00	300.00	200.00	0.00	-0.00
711	27.16	6.41	-7.63	1137.00	380.00	0.00	139.16	-0.00	-0.00	-0.00	300.00	200.00	0.00	-0.00
712	27.24	6.41	-7.78	1132.41	376.47	0.00	40.39	-0.00	-0.00	-0.00	300.00	200.00	0.00	-0.00
713	27.08	6.33	-7.78	1138.29	376.47	0.00	39.49	-0.00	-0.00	-0.00	300.00	200.00	0.00	-0.00
714	27.16	6.33	-7.78	1126.53	372.55	0.00	20.94	-0.00	-0.00	-0.00	300.00	200.00	0.00	-0.00
715	27.08	6.48	-7.63	1149.00	388.00	0.00	200.65	-0.00	-0.00	-0.00	300.00	200.00	0.00	-0.00
716	27.16	6.48	-7.48	1147.90	383.67	0.00	104.63	-0.00	-0.00	-0.00	300.00	200.00	0.00	-0.00
717	27.16	6.33	-7.32	1153.00	387.50	0.00	213.62	-0.00	-0.00	-0.00	300.00	200.00	0.00	-0.00
718	27.16	6.18	-7.48	1135.65	400.00	0.00	744.26	-0.00	-0.00	-0.00	300.00	200.00	0.00	-0.00
719	27.08	6.33	-7.48	1141.78	387.76	0.00	300.19	-0.00	-0.00	-0.00	300.00	200.00	0.00	-0.00
720	27.16	6.26	-7.48	1141.78	400.00	0.00	688.20	-0.00	-0.00	-0.00	300.00	200.00	0.00	-0.00
721	26.78	6.33	-7.63	1137.00	388.00	0.00	256.81	-0.00	-0.00	-0.00	300.00	200.00	0.00	-0.00
722	27.08	6.48	-7.93	1122.23	376.92	0.00	120.02	-0.00	-0.00	-0.00	300.00	200.00	0.00	-0.00
723	27.08	6.18	-7.93	1145.31	373.08	0.00	-59.86	-0.00	-0.00	-0.00	300.00	200.00	0.00	-0.00
724	27.01	6.26	-7.48	1154.02	387.76	0.00	296.14	-0.00	-0.00	-0.00	300.00	200.00	0.00	-0.00
725	26.86	6.26	-7.48	1154.02	391.84	0.00	331.33	-0.00	-0.00	-0.00	300.00	200.00	0.00	-0.00
726	27.24	6.18	-7.32	1153.00	395.83	0.00	538.83	-0.00	-0.00	-0.00	300.00	200.00	0.00	-0.00
727	27.01	6.18	-7.93	1128.00	376.92	0.00	137.77	-0.00	-0.00	-0.00	300.00	200.00	0.00	-0.00
728	27.01	6.41	-7.32	1159.25	395.83	0.00	396.73	-0.00	-0.00	-0.00	300.00	200.00	0.00	-0.00
729	26.86	6.33	-7.17	1164.70	391.49	0.00	212.32	-0.00	-0.00	-0.00	300.00	200.00	0.00	-0.00
730	27.16	6.18	-7.32	1153.00	395.83	0.00	523.89	-0.00	-0.00	-0.00	300.00	200.00	0.00	-0.00
731	27.08	6.41	-7.63	1143.00	384.00	0.00	195.31	-0.00	-0.00	-0.00	300.00	200.00	0.00	-0.00
732	27.16	6.03	-8.09	1140.74	377.36	0.00	134.16	-0.00	-0.00	-0.00	300.00	200.00	0.00	-0.00
733	27.01	6.41	-7.63	1155.00	384.00	0.00	104.37	-0.00	-0.00	-0.00	300.00	200.00	0.00	-0.00
734	27.08	6.26	-7.32	1153.00	391.67	0.00	308.35	-0.00	-0.00	-0.00	300.00	200.00	0.00	-0.00
735	27.08	6.41	-7.48	1135.65	375.51	0.00	12.46	-0.00	-0.00	-0.00	300.00	200.00	0.00	-0.00
736	27.01	6.41	-7.63	1137.00	384.00	0.00	242.61	-0.00	-0.00	-0.00	300.00	200.00	0.00	-0.00
737	27.01	6.33	-7.63	1137.00	388.00	0.00	322.72	-0.00	-0.00	-0.00	300.00	200.00	0.00	-0.00
738	27.01	6.18	-7.63	1143.00	384.00	0.00	259.09	-0.00	-0.00	-0.00	300.00	200.00	0.00	-0.00
739	26.86	6.41	-7.48	1147.90	379.59	0.00	-19.46	-0.00	-0.00	-0.00	300.00	200.00	0.00	-0.00
740	27.08	6.41	-7.48	1147.90	387.76	0.00	311.40	-0.00	-0.00	-0.00	300.00	200.00	0.00	-0.00
741	27.01	6.33	-7.63	1143.00	384.00	0.00	199.58	-0.00	-0.00	-0.00	300.00	200.00	0.00	-0.00
742	26.78	6.48	-7.93	1128.00	373.08	0.00	-51.50	-0.00	-0.00	-0.00	300.00	200.00	0.00	-0.00
743	27.08	6.41	-7.63	1143.00	384.00	0.00	195.31	-0.00	-0.00	-0.00	300.00	200.00	0.00	-0.00
744	26.86	6.41	-7.48	1141.78	387.76	0.00	261.89	-0.00	-0.00	-0.00	300.00	200.00	0.00	-0.00
745	27.01	6.41	-7.48	1135.65	391.84	0.00	440.01	-0.00	-0.00	-0.00	300.00	200.00	0.00	-0.00
746	27.01	6.18	-7.32	1159.25	391.67	0.00	365.73	-0.00	-0.00	-0.00	300.00	200.00	0.00	-0.00
747	27.08	6.48	-7.63	1131.00	396.00	0.00	579.83	-0.00	-0.00	-0.00	300.00	200.00	0.00	-0.00
748	26.70	6.18	-7.48	1141.78	387.76	0.00	287.89	-0.00	-0.00	-0.00	300.00	200.00	0.00	-0.00
749	27.01	6.41	-7.32	1159.25	391.67	0.00	261.31	-0.00	-0.00	-0.00	300.00	200.00	0.00	-0.00
750	26.70	6.41	-7.63	1143.00	396.00	0.00	468.44	-0.00	-0.00	-0.00	300.00	200.00	0.00	-0.00
751	26.70	6.18	-7.63	1143.00	388.00	0.00	332.64	-0.00	-0.00	-0.00	300.00	200.00	0.00	-0.00
752	26.78	6.26	-7.63	1143.00	380.00	0.00	91.55	-0.00	-0.00	-0.00	300.00	200.00	0.00	-0.00
753	26.78	6.33	-7.17	1164.70	391.49	0.00	243.49	-0.00	-0.00	-0.00	300.00	200.00	0.00	-0.00
754	26.78	6.41	-7.48	1141.78	391.84	0.00	356.87	-0.00	-0.00	-0.00	300.00	200.00	0.00	-0.00
755	27.01	6.26	-7.48	1147.90	387.76	0.00	265.78	-0.00	-0.00	-0.00	300.00	200.00	0.00	-0.00
756	26.78	6.33	-7.48	1141.78	387.76	0.00	242.90	-0.00	-0.00	-0.00	300.00	200.00	0.00	-0.00
757	-0.00	-0.00	-0.00	903.00	200.00	0.00	-0.00	-0.00	-0.00	-0.00	300.00	200.00	0.00	-0.00
758	27.08	6.18	-7.17	1158.32	395.74	0.00	519.45	-0.00	-0.00	-0.00	300.00	200.00	0.00	-0.00
759	26.70	6.41	-7.63	1137.00	388.00	0.00	247.50	-0.00	-0.00	-0.00	300.00	200.00	0.00	-0.00
760	26.86	6.26	-7.32	1153.00	387.50	0.00	267.03	-0.00	-0.00	-0.00	300.00	200.00	0.00	-0.00
761	26.78	6.33	-7.63	1143.00	384.00	0.00	134.58	-0.00	-0.00	-0.00	300.00	200.00	0.00	-0.00
762	26.78	6.41	-7.93	1128.00	373.08	0.00	-80.11	-0.00	-0.00	-0.00	300.00	200.00	0.00	-0.00
763	26.70	6.33	-7.63	1149.00	384.00	0.00	128.33	-0.00	-0.00	-0.00	300.00	200.00	0.00	-0.00
764	-0.00	-0.00	-0.00	903.00	200.00	0.00	-0.00	-0.00	-0.00	-0.00	300.00	200.00	0.00	-0.00
765	26.78	6.41	-7.93	1128.00	365.38	0.00	-263.21	-0.00	-0.00	-0.00	300.00	200.00	0.00	-0.00
766	26.70	6.48	-7.48	1147.90	391.84	0.00	261.42	-0.00	-0.00	-0.00	300.00	200.00	0.00	-0.00
767	26.78	6.41	-7.48	1154.02	383.67	0.00	59.79	-0.00	-0.00	-0.00	300.00	200.00	0.00	-0.00
768	26.78	6.41	-7.78	1132.41	384.31	0.00	238.31	-0.00	-0.00	-0.00	300.00	200.00	0.00	-0.00
769	26.86	6.41	-7.48	1141.78	400.00	0.00	613.62	-0.00	-0.00	-0.00	300.00	200.00	0.00	-0.00
770	27.01	6.33	-7.48	1147.90	400.00	0.00	623.59	-0.00	-0.00	-0.00	300.00	200.00	0.00	-0.00
771	26.63	6.33	-7.78	1150.06	392.16	0.00	324.77	-0.00	-0.00	-0.00	300.00	200.00	0.00	-0.00
772	26.63	6.33	-7.78	1150.06	376.47	0.00	-92.90	-0.00	-0.00	-0.00	300.00	200.00	0.00	-0.00
773	26.78	6.26	-7.32	1165.50	387.50	0.00	105.86	-0.00	-0.00	-0.00	300.00	200.00	0.00	-0.00
774	26.63	6.10	-7.78	1144.18	380.39	0.00	81.08	-0.00	-0.00	-0.00	300.00	200.00	0.00	-0.00
775	26.63	6.33	-7.63	1137.00	388.00	0.00	251.01	-0.00	-0.00	-0.00	300.00	200.00	0.00	-0.00
776	26.70	6.33	-7.48	1147.90	391.84	0.00	321.68	-0.00	-0.00	-0.00	300.00	200.00	0.00	-0.00
777	26.63	6.41	-7.63	1143.00	388.00	0.00	240.48	-0.00	-0.00	-0.00	300.00	200.00	0.00	-0.00
778	26.63	6.33	-7.78	1126.53	380.39	0.00	160.52	-0.00	-0.00	-0.00	300.00	200.00	0.00	-0.00
779	26.78	6.41	-7.48	1147.90	391.84	0.00	294.74	-0.00	-0.00	-0.00	300.00	200.00	0.00	-0.00
780	26.63	6.33	-7.48	1147.90	391.84	0.00	329.93	-0.00	-0.00	-0.00	300.00	200.00	0.00	-0.00
781	26.78	6.41	-7.78	1132.41	384.31	0.00	261.19	-0.00	-0.00	-0.00	300.00	200.00	0.00	-0.00
782	26.63	6.41	-7.48	1141.78	400.00	0.00	544.96	-0.00	-0.00	-0.00	300.00	200.00	0.00	-0.00
783	26.55	6.41	-7.63	1143.00	388.00	0.00	203.25	-0.00	-0.00	-0.00	300.00	200.00	0.00	-0.00
784	26.63	6.18	-7.78	1132.41	380.39	0.00	158.27	-0.00	-0.00	-0.00	300.00	200.00	0.00	-0.00
785	26.55	6.41	-8.09	1129.42	373.58	0.00	-115.30	-0.00	-0.00	-0.00	300.00	200.00	0.00	-0.00
786	26.70	6.41	-7.93	1156.85	373.08	0.00	-278.18	-0.00	-0.00	-0.00	300.00	200.00	0.00	-0.00
787	26.70	6.33	-7.78	1138.29	384.31	0.00	158.72	-0.00	-0.00	-0.00	300.00	200.00	0.00	-0.00
788	26.70	6.41	-7.78	1150.06	384.31	0.00	111.15	-0.00	-0.00	-0.00	300.00	200.00	0.00	-0.00
789	26.70	6.18	-7.48	1135.65	383.67	0.00	262.51	-0.00	-0.00	-0.00	300.00	200.00	0.00	-0.00
790	26.70	6.33	-7.93	1145.31	380.77	0.00	65.44	-0.00	-0.00	-0.00	300.00	200.00	0.00	-0.00
791	26.70	6.41	-7.48	1141.78	391.84	0.00	388.01	-0.00	-0.00	-0.00	300.00	200.00	0.00	-0.00
792	26.63	6.33	-7.93	1122.23	376.92	0.00	141.14	-0.00	-0.00	-0.00	300.00	200.00	0.00	-0.00
793	26.47	6.33	-7.78	1138.29	384.31	0.00	185.20	-0.00	-0.00	-0.00	300.00	200.00	0.00	-0.00
794	26.63	6.33	-7.93	1133.77	376.92	0.00	45.19	-0.00	-0.00	-0.00	300.00	200.00	0.00	-0.00
795	26.63	6.18	-7.93	1139.54	376.92	0.00	67.64	-0.00	-0.00	-0.00	300.00	200.00	0.00	-0.00
796	26.55	6.41	-7.32	1153.00	391.67	0.00	328.06	-0.00	-0.00	-0.00	300.00	200.00	0.00	-0.00
797	26.55	6.10	-7.78	1144.18	384.31	0.00	285.88	-0.00	-0.00	-0.00	300.00	200.00	0.00	-0.00
798	26.55	6.10	-7.93	1139.54	388.46	0.00	355.65	-0.00	-0.00	-0.00	300.00	200.00	0.00	-0.00
799	26.55	6.18	-7.48	1160.14	391.84	0.00	299.88	-0.00	-0.00	-0.00	300.00	200.00	0.00	-0.00
800	26.47	6.18	-7.78	1126.53	392.16	0.00	501.45	-0.00	-0.00	-0.00	300.00	200.00	0.00	-0.00
801	27.08	6.10	-7.48	1147.90	391.84	0.00	473.80	-0.00	-0.00	-0.00	300.00	200.00	0.00	-0.00
802	26.63	6.03	-7.78	1150.06	392.16	0.00	377.28	-0.00	-0.00	-0.00	300.00	200.00	0.00	-0.00
803	26.55	6.03	-7.78	1138.29	384.31	0.00	248.18	-0.00	-0.00	-0.00	300.00	200.00	0.00	-0.00
804	26.78	6.18	-7.17	1171.09	387.23	0.00	84.25	-0.00	-0.00	-0.00	300.00	200.00	0.00	-0.00
805	26.86	6.10	-7.93	1122.23	376.92	0.00	94.49	-0.00	-0.00	-0.00	300.00	200.00	0.00	-0.00
806	26.78	6.10	-7.78	1144.18	380.39	0.00	85.72	-0.00	-0.00	-0.00	300.00	200.00	0.00	-0.00
807	26.63	6.26	-7.32	1140.50	391.67	0.00	390.37	-0.00	-0.00	-0.00	300.00	200.00	0.00	-0.00
808	27.01	6.26	-7.63	1143.00	384.00	0.00	217.90	-0.00	-0.00	-0.00	300.00	200.00	0.00	-0.00
809	27.01	6.10	-7.78	1150.06	376.47	0.00	-37.70	0.00	0.00	0.00	300.00	200.00	0.00	0.00
810	26.70	6.26	-7.32	1140.50	387.50	0.00	225.07	-0.00	-0.00	-0.00	300.00	200.00	0.00	-0.00
811	26.78	6.26	-7.48	1141.78	391.84	0.00	347.53	-0.00	-0.00	-0.00	300.00	200.00	0.00	-0.00
812	27.01	6.03	-7.48	1141.78	391.84	0.00	423.20	-0.00	-0.00	-0.00	300.00	200.00	0.00	-0.00
813	26.78	6.26	-7.78	1144.18	380.39	0.00	26.03	-0.00	-0.00	-0.00	300.00	200.00	0.00	-0.00
814	26.86	6.10	-7.93	1139.54	369.23	0.00	-217.73	-0.00	-0.00	-0.00	300.00	200.00	0.00	-0.00
815	26.86	6.10	-7.48	1154.02	391.84	0.00	300.97	-0.00	-0.00	-0.00	300.00	200.00	0.00	-0.00
816	26.86	6.10	-7.17	1151.94	391.49	0.00	350.14	-0.00	-0.00	-0.00	300.00	200.00	0.00	-0.00
817	27.08	6.41	-7.32	1153.00	383.33	0.00	90.28	-0.00	-0.00	-0.00	300.00	200.00	0.00	-0.00
818	27.08	6.18	-7.63	1167.00	380.00	0.00	-75.07	-0.00	-0.00	-0.00	300.00	200.00	0.00	-0.00
819	27.01	6.10	-7.48	1154.02	391.84	0.00	307.36	-0.00	-0.00	-0.00	300.00	200.00	0.00	-0.00
820	27.01	6.03	-7.48	1141.78	391.84	0.00	423.20	-0.00	-0.00	-0.00	300.00	200.00	0.00	-0.00
821	27.24	6.10	-7.02	1163.87	395.65	0.00	463.73	-0.00	-0.00	-0.00	300.00	200.00	0.00	-0.00
822	27.31	6.33	-7.78	1138.29	376.47	0.00	34.11	-0.00	-0.00	-0.00	300.00	200.00	0.00	-0.00
823	27.08	6.41	-7.48	1141.78	383.67	0.00	171.43	-0.00	-0.00	-0.00	300.00	200.00	0.00	-0.00
824	27.16	6.41	-7.63	1143.00	388.00	0.00	295.10	-0.00	-0.00	-0.00	300.00	200.00	0.00	-0.00
825	27.08	6.71	-7.48	1147.90	379.59	0.00	-53.09	-0.00	-0.00	-0.00	300.00	200.00	0.00	-0.00
826	27.31	6.48	-7.78	1132.41	372.55	0.00	-24.98	-0.00	-0.00	-0.00	300.00	200.00	0.00	-0.00
827	27.39	6.56	-7.63	1137.00	380.00	0.00	167.54	-0.00	-0.00	-0.00	300.00	200.00	0.00	-0.00
828	27.31	6.79	-7.48	1154.02	379.59	0.00	-3.58	-0.00	-0.00	-0.00	300.00	200.00	0.00	-0.00
829	27.39	6.71	-7.63	1143.00	380.00	0.00	114.44	-0.00	-0.00	-0.00	300.00	200.00	0.00	-0.00
830	27.39	6.48	-7.48	1141.78	387.76	0.00	389.72	-0.00	-0.00	-0.00	300.00	200.00	0.00	-0.00
831	27.47	6.94	-7.93	1133.77	369.23	0.00	-227.12	-0.00	-0.00	-0.00	300.00	200.00	0.00	-0.00
832	27.39	6.94	-7.48	1147.90	387.76	0.00	192.14	-0.00	-0.00	-0.00	300.00	200.00	0.00	-0.00
833	27.47	6.79	-7.32	1140.50	387.50	0.00	378.61	-0.00	-0.00	-0.00	300.00	200.00	0.00	-0.00
834	27.31	6.94	-7.48	1147.90	383.67	0.00	112.11	-0.00	-0.00	-0.00	300.00	200.00	0.00	-0.00
835	27.24	6.71	-7.48	1147.90	387.76	0.00	288.20	-0.00	-0.00	-0.00	300.00	200.00	0.00	-0.00
836	27.31	6.94	-7.17	1151.94	391.49	0.00	320.43	-0.00	-0.00	-0.00	300.00	200.00	0.00	-0.00
837	27.39	6.79	-7.48	1147.90	383.67	0.00	209.26	-0.00	-0.00	-0.00	300.00	200.00	0.00	-0.00
838	27.24	6.94	-7.63	1143.00	376.00	0.00	-54.02	-0.00	-0.00	-0.00	300.00	200.00	0.00	-0.00
839	27.39	6.94	-7.32	1140.50	387.50	0.00	282.29	-0.00	-0.00	-0.00	300.00	200.00	0.00	-0.00
840	27.31	6.87	-7.32	1140.50	395.83	0.00	536.60	-0.00	-0.00	-0.00	300.00	200.00	0.00	-0.00
841	27.39	6.71	-7.48	1141.78	383.67	0.00	291.94	-0.00	-0.00	-0.00	300.00	200.00	0.00	-0.00
842	27.31	6.87	-7.78	1144.18	372.55	0.00	-78.84	-0.00	-0.00	-0.00	300.00	200.00	0.00	-0.00
843	27.16	6.79	-7.32	1153.00	387.50	0.00	190.73	-0.00	-0.00	-0.00	300.00	200.00	0.00	-0.00
844	27.39	7.02	-7.17	1171.09	387.23	0.00	65.09	-0.00	-0.00	-0.00	300.00	200.00	0.00	-0.00
845	27.39	6.94	-7.63	1143.00	376.00	0.00	-27.16	-0.00	-0.00	-0.00	300.00	200.00	0.00	-0.00
846	27.31	6.94	-7.63	1137.00	376.00	0.00	23.96	-0.00	-0.00	-0.00	300.00	200.00	0.00	-0.00
847	27.24	6.87	-7.32	1153.00	387.50	0.00	231.74	-0.00	-0.00	-0.00	300.00	200.00	0.00	-0.00
848	27.39	6.87	-7.48	1147.90	379.59	0.00	55.90	-0.00	-0.00	-0.00	300.00	200.00	0.00	-0.00
849	27.39	6.79	-7.63	1137.00	376.00	0.00	50.20	-0.00	-0.00	-0.00	300.00	200.00	0.00	-0.00
850	27.47	6.94	-7.32	1153.00	387.50	0.00	232.70	-0.00	-0.00	-0.00	300.00	200.00	0.00	-0.00
851	27.31	6.87	-7.32	1153.00	391.67	0.00	359.85	-0.00	-0.00	-0.00	300.00	200.00	0.00	-0.00
852	27.39	6.79	-7.63	1143.00	380.00	0.00	141.91	-0.00	-0.00	-0.00	300.00	200.00	0.00	-0.00
853	27.24	6.79	-7.32	1153.00	387.50	0.00	227.93	-0.00	-0.00	-0.00	300.00	200.00	0.00	-0.00
854	27.24	6.87	-7.17	1139.17	395.74	0.00	551.26	-0.00	-0.00	-0.00	300.00	200.00	0.00	-0.00
855	27.39	6.94	-7.48	1154.02	387.76	0.00	195.41	-0.00	-0.00	-0.00	300.00	200.00	0.00	-0.00
856	27.24	6.94	-7.63	1149.00	384.00	0.00	122.22	-0.00	-0.00	-0.00	300.00	200.00	0.00	-0.00
857	27.24	6.94	-7.48	1135.65	383.67	0.00	251.77	-0.00	-0.00	-0.00	300.00	200.00	0.00	-0.00
858	27.24	6.87	-7.32	1153.00	395.83	0.00	458.72	-0.00	-0.00	-0.00	300.00	200.00	0.00	-0.00
859	27.31	6.87	-7.48	1147.90	391.84	0.00	422.42	-0.00	-0.00	-0.00	300.00	200.00	0.00	-0.00
860	27.31	7.10	-7.32	1159.25	379.17	0.00	-106.02	-0.00	-0.00	-0.00	300.00	200.00	0.00	-0.00
861	27.31	6.71	-7.63	1119.00	376.00	0.00	198.36	-0.00	-0.00	-0.00	300.00	200.00	0.00	-0.00
862	-0.00	-0.00	-0.00	903.00	200.00	0.00	-0.00	-0.00	-0.00	-0.00	300.00	200.00	0.00	-0.00
863	27.31	6.71	-7.32	1146.75	383.33	0.00	235.24	-0.00	-0.00	-0.00	300.00	200.00	0.00	-0.00
864	27.24	6.56	-7.63	1143.00	380.00	0.00	169.37	-0.00	-0.00	-0.00	300.00	200.00	0.00	-0.00
865	27.31	6.56	-7.48	1141.78	375.51	0.00	68.51	-0.00	-0.00	-0.00	300.00	200.00	0.00	-0.00
866	27.24	6.94	-7.63	1137.00	376.00	0.00	10.53	-0.00	-0.00	-0.00	300.00	200.00	0.00	-0.00
867	27.31	6.94	-7.02	1163.87	395.65	0.00	397.06	-0.00	-0.00	-0.00	300.00	200.00	0.00	-0.00
868	27.24	6.94	-7.48	1141.78	383.67	0.00	163.49	-0.00	-0.00	-0.00	300.00	200.00	0.00	-0.00
869	27.16	6.94	-7.48	1141.78	383.67	0.00	172.36	-0.00	-0.00	-0.00	300.00	200.00	0.00	-0.00
870	27.24	6.79	-7.48	1147.90	379.59	0.00	70.07	-0.00	-0.00	-0.00	300.00	200.00	0.00	-0.00
871	27.24	6.79	-7.93	1133.77	369.23	0.00	-116.20	-0.00	-0.00	-0.00	300.00	200.00	0.00	-0.00
872	27.31	6.94	-7.32	1153.00	391.67	0.00	340.78	-0.00	-0.00	-0.00	300.00	200.00	0.00	-0.00
873	-0.00	-0.00	-0.00	903.00	200.00	0.00	-0.00	-0.00	-0.00	-0.00	300.00	200.00	0.00	-0.00
874	-0.00	-0.00	-0.00	903.00	200.00	0.00	-0.00	-0.00	-0.00	-0.00	300.00	200.00	0.00	-0.00
875	27.24	6.94	-7.32	1159.25	387.50	0.00	169.28	-0.00	-0.00	-0.00	300.00	200.00	0.00	-0.00
876	27.24	7.02	-7.63	1137.00	384.00	0.00	187.68	-0.00	-0.00	-0.00	300.00	200.00	0.00	-0.00
877	27.08	6.56	-7.48	1135.65	383.67	0.00	335.38	-0.00	-0.00	-0.00	300.00	200.00	0.00	-0.00
878	27.31	6.94	-7.32	1146.75	383.33	0.00	156.56	-0.00	-0.00	-0.00	300.00	200.00	0.00	-0.00
879	27.24	6.87	-7.63	1143.00	380.00	0.00	141.91	-0.00	-0.00	-0.00	300.00	200.00	0.00	-0.00
880	27.39	6.56	-7.02	1157.35	391.30	0.00	435.21	-0.00	-0.00	-0.00	300.00	200.00	0.00	-0.00
881	27.31	6.87	-7.63	1131.00	380.00	0.00	215.15	-0.00	-0.00	-0.00	300.00	200.00	0.00	-0.00
882	27.54	6.79	-7.48	1147.90	383.67	0.00	214.40	-0.00	-0.00	-0.00	300.00	200.00	0.00	-0.00
883	27.16	6.94	-7.17	1158.32	387.23	0.00	154.21	-0.00	-0.00	-0.00	300.00	200.00	0.00	-0.00
884	27.16	6.87	-7.17	1158.32	395.74	0.00	427.73	-0.00	-0.00	-0.00	300.00	200.00	0.00	-0.00
885	27.24	6.79	-7.48	1141.78	383.67	0.00	245.70	-0.00	-0.00	-0.00	300.00	200.00	0.00	-0.00
886	27.16	6.79	-7.48	1141.78	400.00	0.00	629.35	-0.00	-0.00	-0.00	300.00	200.00	0.00	-0.00
887	27.16	6.79	-7.17	1158.32	391.49	0.00	308.75	-0.00	-0.00	-0.00	300.00	200.00	0.00	-0.00
888	27.24	6.94	-7.48	1135.65	387.76	0.00	362.94	-0.00	-0.00	-0.00	300.00	200.00	0.00	-0.00
889	27.24	6.71	-7.17	1145.55	382.98	0.00	219.63	-0.00	-0.00	-0.00	300.00	200.00	0.00	-0.00
890	27.16	6.87	-7.63	1143.00	384.00	0.00	168.15	-0.00	-0.00	-0.00	300.00	200.00	0.00	-0.00
891	27.16	6.71	-7.17	1139.17	395.74	0.00	618.14	-0.00	-0.00	-0.00	300.00	200.00	0.00	-0.00
892	27.24	6.79	-7.63	1143.00	376.00	0.00	28.38	-0.00	-0.00	-0.00	300.00	200.00	0.00	-0.00
893	27.24	6.71	-7.17	1158.32	391.49	0.00	319.95	-0.00	-0.00	-0.00	300.00	200.00	0.00	-0.00
894	-0.00	-0.00	-0.00	903.00	200.00	0.00	-0.00	-0.00	-0.00	-0.00	300.00	200.00	0.00	-0.00
895	27.24	6.71	-7.63	1143.00	384.00	0.00	218.81	-0.00	-0.00	-0.00	300.00	200.00	0.00	-0.00
896	27.08	6.56	-7.32	1146.75	387.50	0.00	320.43	-0.00	-0.00	-0.00	300.00	200.00	0.00	-0.00
897	27.24	6.79	-7.48	1147.90	379.59	0.00	70.07	-0.00	-0.00	-0.00	300.00	200.00	0.00	-0.00
898	27.08	6.56	-7.48	1160.14	383.67	0.00	128.92	-0.00	-0.00	-0.00	300.00	200.00	0.00	-0.00
899	27.16	6.79	-7.78	1138.29	376.47	0.00	36.80	-0.00	-0.00	-0.00	300.00	200.00	0.00	-0.00
900	27.08	6.56	-7.48	1135.65	383.67	0.00	289.61	-0.00	-0.00	-0.00	300.00	200.00	0.00	-0.00
901	27.08	6.48	-7.48	1160.14	383.67	0.00	102.76	-0.00	-0.00	-0.00	300.00	200.00	0.00	-0.00
902	26.78	6.56	-7.48	1141.78	391.84	0.00	411.99	-0.00	-0.00	-0.00	300.00	200.00	0.00	-0.00
903	27.01	6.79	-7.32	1165.50	391.67	0.00	235.56	-0.00	-0.00	-0.00	300.00	200.00	0.00	-0.00
904	27.01	6.56	-7.63	1137.00	380.00	0.00	144.65	-0.00	-0.00	-0.00	300.00	200.00	0.00	-0.00
905	26.78	6.79	-7.63	1143.00	380.00	0.00	9.16	-0.00	-0.00	-0.00	300.00	200.00	0.00	-0.00
906	26.86	6.56	-7.63	1143.00	396.00	0.00	576.17	-0.00	-0.00	-0.00	300.00	200.00	0.00	-0.00
907	27.01	6.48	-7.48	1141.78	379.59	0.00	166.29	-0.00	-0.00	-0.00	300.00	200.00	0.00	-0.00
908	26.78	6.48	-7.48	1141.78	391.84	0.00	430.20	-0.00	-0.00	-0.00	300.00	200.00	0.00	-0.00
909	26.86	6.48	-7.48	1141.78	383.67	0.00	225.61	-0.00	-0.00	-0.00	300.00	200.00	0.00	-0.00
910	26.86	6.71	-7.63	1143.00	380.00	0.00	86.98	-0.00	-0.00	-0.00	300.00	200.00	0.00	-0.00
911	27.08	6.56	-7.63	1137.00	380.00	0.00	204.16	-0.00	-0.00	-0.00	300.00	200.00	0.00	-0.00
912	26.78	6.56	-7.32	1159.25	387.50	0.00	158.31	-0.00	-0.00	-0.00	300.00	200.00	0.00	-0.00
913	26.70	6.56	-7.63	1143.00	380.00	0.00	27.47	-0.00	-0.00	-0.00	300.00	200.00	0.00	-0.00
914	26.86	6.56	-7.63	1143.00	380.00	0.00	100.71	-0.00	-0.00	-0.00	300.00	200.00	0.00	-0.00
915	26.70	6.41	-7.78	1132.41	372.55	0.00	-21.24	-0.00	-0.00	-0.00	300.00	200.00	0.00	-0.00
916	26.78	6.48	-7.63	1131.00	380.00	0.00	160.22	-0.00	-0.00	-0.00	300.00	200.00	0.00	-0.00
917	26.78	6.41	-7.32	1153.00	387.50	0.00	237.46	-0.00	-0.00	-0.00	300.00	200.00	0.00	-0.00
918	26.78	6.71	-7.17	1158.32	395.74	0.00	392.02	-0.00	-0.00	-0.00	300.00	200.00	0.00	-0.00
919	26.86	6.48	-7.93	1145.31	380.77	0.00	124.71	-0.00	-0.00	-0.00	300.00	200.00	0.00	-0.00
920	26.86	6.41	-7.48	1154.02	379.59	0.00	32.85	-0.00	-0.00	-0.00	300.00	200.00	0.00	-0.00
921	26.86	6.56	-7.63	1137.00	380.00	0.00	162.96	-0.00	-0.00	-0.00	300.00	200.00	0.00	-0.00
922	26.86	6.41	-7.32	1140.50	383.33	0.00	219.98	-0.00	-0.00	-0.00	300.00	200.00	0.00	-0.00
923	26.86	6.48	-7.32	1140.50	395.83	0.00	560.44	-0.00	-0.00	-0.00	300.00	200.00	0.00	-0.00
924	26.86	6.56	-7.48	1141.78	387.76	0.00	339.90	-0.00	-0.00	-0.00	300.00	200.00	0.00	-0.00
925	26.70	6.71	-7.63	1131.00	380.00	0.00	140.08	-0.00	-0.00	-0.00	300.00	200.00	0.00	-0.00
926	26.70	6.56	-7.17	1158.32	391.49	0.00	279.53	-0.00	-0.00	-0.00	300.00	200.00	0.00	-0.00
927	26.86	6.48	-7.78	1144.18	380.39	0.00	144.81	-0.00	-0.00	-0.00	300.00	200.00	0.00	-0.00
928	26.78	6.41	-7.48	1141.78	387.76	0.00	339.12	-0.00	-0.00	-0.00	300.00	200.00	0.00	-0.00
929	26.86	6.48	-7.48	1147.90	387.76	0.00	272.63	-0.00	-0.00	-0.00	300.00	200.00	0.00	-0.00
930	26.78	6.48	-7.63	1137.00	372.00	0.00	-92.93	-0.00	-0.00	-0.00	300.00	200.00	0.00	-0.00
931	26.78	6.48	-7.78	1150.06	392.16	0.00	407.95	-0.00	-0.00	-0.00	300.00	200.00	0.00	-0.00
932	26.78	6.41	-7.63	1143.00	380.00	0.00	146.48	-0.00	-0.00	-0.00	300.00	200.00	0.00	-0.00
933	26.70	6.48	-7.48	1147.90	383.67	0.00	134.99	-0.00	-0.00	-0.00	300.00	200.00	0.00	-0.00
934	26.78	6.48	-7.48	1147.90	379.59	0.00	39.70	-0.00	-0.00	-0.00	300.00	200.00	0.00	-0.00
935	26.78	6.56	-7.32	1159.25	391.67	0.00	292.78	-0.00	-0.00	-0.00	300.00	200.00	0.00	-0.00
936	26.78	6.48	-7.48	1141.78	387.76	0.00	298.01	-0.00	-0.00	-0.00	300.00	200.00	0.00	-0.00
937	26.78	6.48	-7.48	1147.90	379.59	0.00	85.48	-0.00	-0.00	-0.00	300.00	200.00	0.00	-0.00
938	26.86	6.56	-7.63	1143.00	380.00	0.00	123.60	-0.00	-0.00	-0.00	300.00	200.00	0.00	-0.00
939	26.78	6.48	-7.78	1150.06	384.31	0.00	220.80	-0.00	-0.00	-0.00	300.00	200.00	0.00	-0.00
940	26.70	6.48	-7.48	1141.78	379.59	0.00	88.59	-0.00	-0.00	-0.00	300.00	200.00	0.00	-0.00
941	26.63	6.48	-7.32	1153.00	391.67	0.00	300.72	-0.00	-0.00	-0.00	300.00	200.00	0.00	-0.00
942	-0.00	-0.00	-0.00	903.00	200.00	0.00	-0.00	-0.00	-0.00	-0.00	300.00	200.00	0.00	-0.00
943	26.86	6.41	-7.93	1133.77	380.77	0.00	217.14	-0.00	-0.00	-0.00	300.00	200.00	0.00	-0.00
944	26.78	6.56	-7.48	1147.90	383.67	0.00	130.32	-0.00	-0.00	-0.00	300.00	200.00	0.00	-0.00
945	26.78	6.48	-7.63	1137.00	376.00	0.00	59.97	-0.00	-0.00	-0.00	300.00	200.00	0.00	-0.00
946	26.70	6.56	-7.17	1145.55	391.49	0.00	363.29	-0.00	-0.00	-0.00	300.00	200.00	0.00	-0.00
947	26.78	6.56	-7.32	1153.00	387.50	0.00	222.21	-0.00	-0.00	-0.00	300.00	200.00	0.00	-0.00
948	26.86	6.41	-7.63	1143.00	380.00	0.00	137.33	-0.00	-0.00	-0.00	300.00	200.00	0.00	-0.00
949	26.78	6.71	-7.63	1137.00	380.00	0.00	67.75	-0.00	-0.00	-0.00	300.00	200.00	0.00	-0.00
950	26.78	6.56	-7.78	1138.29	372.55	0.00	-104.57	-0.00	-0.00	-0.00	300.00	200.00	0.00	-0.00
951	26.78	6.48	-7.48	1147.90	387.76	0.00	281.20	-0.00	-0.00	-0.00	300.00	200.00	0.00	-0.00
952	26.78	6.48	-7.17	1171.09	400.00	0.00	458.74	-0.00	-0.00	-0.00	300.00	200.00	0.00	-0.00
953	26.70	6.56	-7.17	1164.70	387.23	0.00	101.13	-0.00	-0.00	-0.00	300.00	200.00	0.00	-0.00
954	26.78	6.48	-7.48	1160.14	383.67	0.00	115.38	-0.00	-0.00	-0.00	300.00	200.00	0.00	-0.00
955	26.86	6.48	-7.17	1171.09	395.74	0.00	359.72	-0.00	-0.00	-0.00	300.00	200.00	0.00	-0.00
956	26.63	6.41	-7.48	1147.90	375.51	0.00	-31.92	-0.00	-0.00	-0.00	300.00	200.00	0.00	-0.00
957	27.01	6.48	-7.63	1155.00	380.00	0.00	45.78	-0.00	-0.00	-0.00	300.00	200.00	0.00	-0.00
958	26.70	6.41	-7.78	1138.29	376.47	0.00	68.66	-0.00	-0.00	-0.00	300.00	200.00	0.00	-0.00
959	26.63	6.71	-7.48	1154.02	391.84	0.00	264.07	-0.00	-0.00	-0.00	300.00	200.00	0.00	-0.00
960	26.78	6.56	-7.32	1146.75	387.50	0.00	308.99	-0.00	-0.00	-0.00	300.00	200.00	0.00	-0.00
961	26.86	6.56	-7.48	1135.65	379.59	0.00	206.62	-0.00	-0.00	-0.00	300.00	200.00	0.00	-0.00
962	26.78	6.48	-7.93	1139.54	376.92	0.00	68.22	-0.00	-0.00	-0.00	300.00	200.00	0.00	-0.00
963	26.78	6.48	-7.63	1131.00	376.00	0.00	98.88	-0.00	-0.00	-0.00	300.00	200.00	0.00	-0.00
964	26.63	6.41	-7.78	1144.18	384.31	0.00	180.56	-0.00	-0.00	-0.00	300.00	200.00	0.00	-0.00
965	26.55	6.48	-7.63	1137.00	380.00	0.00	125.89	-0.00	-0.00	-0.00	300.00	200.00	0.00	-0.00
966	26.63	6.48	-7.63	1137.00	380.00	0.00	116.73	-0.00	-0.00	-0.00	300.00	200.00	0.00	-0.00
967	26.70	6.56	-7.78	1144.18	380.39	0.00	98.88	-0.00	-0.00	-0.00	300.00	200.00	0.00	-0.00
968	26.70	6.71	-7.63	1131.00	380.00	0.00	117.19	-0.00	-0.00	-0.00	300.00	200.00	0.00	-0.00
969	26.78	6.48	-7.48	1135.65	383.67	0.00	297.08	-0.00	-0.00	-0.00	300.00	200.00	0.00	-0.00
970	26.63	6.48	-7.48	1147.90	383.67	0.00	166.76	-0.00	-0.00	-0.00	300.00	200.00	0.00	-0.00
971	26.63	6.56	-7.63	1149.00	388.00	0.00	256.04	-0.00	-0.00	-0.00	300.00	200.00	0.00	-0.00
972	26.70	6.41	-7.78	1138.29	380.39	0.00	127.61	-0.00	-0.00	-0.00	300.00	200.00	0.00	-0.00
973	26.70	6.26	-8.09	1123.75	369.81	0.00	40.59	-0.00	-0.00	-0.00	300.00	200.00	0.00	-0.00
