# Supplementary material for: Musculoskeletal modeling and humanoid control of robots based on human gait data
Source: PeerJ Comput Sci. 2021 Aug 9;7:e657. doi: 10.7717/peerj-cs.657 (PMC8372000; doi:10.7717/peerj-cs.657)
Supplement: Supplemental Information 2 [file peerj-cs-07-657-s002.zip › force/Cap93.forces]

[Force Data]
NumberOfForcePlates=2
SampleRate=120.000000
NumberOfSamples=983
#Sample	FX1	FY1	FZ1	X1	Y1	Z1	MZ1	FX2	FY2	FZ2	X2	Y2	Z2	MZ2
1	-0.00	-0.00	-0.00	903.00	200.00	0.00	-0.00	-0.00	-0.00	-0.00	300.00	200.00	0.00	-0.00
2	-0.00	-0.00	-0.00	903.00	200.00	0.00	-0.00	-0.00	-0.00	-0.00	300.00	200.00	0.00	-0.00
3	-0.00	-0.00	-0.00	903.00	200.00	0.00	-0.00	-0.00	-0.00	-0.00	300.00	200.00	0.00	-0.00
4	-0.00	-0.00	-0.00	903.00	200.00	0.00	-0.00	-0.00	-0.00	-0.00	300.00	200.00	0.00	-0.00
5	-0.00	-0.00	-0.00	903.00	200.00	0.00	-0.00	-0.00	-0.00	-0.00	300.00	200.00	0.00	-0.00
6	-0.00	-0.00	-0.00	903.00	200.00	0.00	-0.00	-0.00	-0.00	-0.00	300.00	200.00	0.00	-0.00
7	-0.00	-0.00	-0.00	903.00	200.00	0.00	-0.00	-0.00	-0.00	-0.00	300.00	200.00	0.00	-0.00
8	-0.00	-0.00	-0.00	903.00	200.00	0.00	-0.00	-0.00	-0.00	-0.00	300.00	200.00	0.00	-0.00
9	-0.00	-0.00	-0.00	903.00	200.00	0.00	-0.00	-0.00	-0.00	-0.00	300.00	200.00	0.00	-0.00
10	-0.00	-0.00	-0.00	903.00	200.00	0.00	-0.00	-0.00	-0.00	-0.00	300.00	200.00	0.00	-0.00
11	-0.00	-0.00	-0.00	903.00	200.00	0.00	-0.00	-0.00	-0.00	-0.00	300.00	200.00	0.00	-0.00
12	0.00	0.00	0.00	903.00	200.00	0.00	0.00	-0.00	-0.00	-0.00	300.00	200.00	0.00	-0.00
13	-0.00	-0.00	-0.00	903.00	200.00	0.00	-0.00	-0.00	-0.00	-0.00	300.00	200.00	0.00	-0.00
14	-0.00	-0.00	-0.00	903.00	200.00	0.00	-0.00	-0.00	-0.00	-0.00	300.00	200.00	0.00	-0.00
15	-0.00	-0.00	-0.00	903.00	200.00	0.00	-0.00	-0.00	-0.00	-0.00	300.00	200.00	0.00	-0.00
16	-0.00	-0.00	-0.00	903.00	200.00	0.00	-0.00	-0.00	-0.00	-0.00	300.00	200.00	0.00	-0.00
17	0.00	0.00	0.00	903.00	200.00	0.00	0.00	-0.00	-0.00	-0.00	300.00	200.00	0.00	-0.00
18	-0.00	-0.00	-0.00	903.00	200.00	0.00	-0.00	-0.00	-0.00	-0.00	300.00	200.00	0.00	-0.00
19	-0.00	-0.00	-0.00	903.00	200.00	0.00	-0.00	-0.00	-0.00	-0.00	300.00	200.00	0.00	-0.00
20	0.00	0.00	0.00	903.00	200.00	0.00	0.00	-0.00	-0.00	-0.00	300.00	200.00	0.00	-0.00
21	-0.00	-0.00	-0.00	903.00	200.00	0.00	-0.00	-0.00	-0.00	-0.00	300.00	200.00	0.00	-0.00
22	-0.00	-0.00	-0.00	903.00	200.00	0.00	-0.00	-0.00	-0.00	-0.00	300.00	200.00	0.00	-0.00
23	0.00	0.00	0.00	903.00	200.00	0.00	0.00	-0.00	-0.00	-0.00	300.00	200.00	0.00	-0.00
24	-0.00	-0.00	-0.00	903.00	200.00	0.00	-0.00	-0.00	-0.00	-0.00	300.00	200.00	0.00	-0.00
25	-0.00	-0.00	-0.00	903.00	200.00	0.00	-0.00	-0.00	-0.00	-0.00	300.00	200.00	0.00	-0.00
26	-0.00	-0.00	-0.00	903.00	200.00	0.00	-0.00	-0.00	-0.00	-0.00	300.00	200.00	0.00	-0.00
27	0.00	0.00	0.00	903.00	200.00	0.00	0.00	-0.00	-0.00	-0.00	300.00	200.00	0.00	-0.00
28	0.00	0.00	0.00	903.00	200.00	0.00	0.00	-0.00	-0.00	-0.00	300.00	200.00	0.00	-0.00
29	0.00	0.00	0.00	903.00	200.00	0.00	0.00	-0.00	-0.00	-0.00	300.00	200.00	0.00	-0.00
30	0.00	0.00	0.00	903.00	200.00	0.00	0.00	-0.00	-0.00	-0.00	300.00	200.00	0.00	-0.00
31	-0.00	-0.00	-0.00	903.00	200.00	0.00	-0.00	-0.00	-0.00	-0.00	300.00	200.00	0.00	-0.00
32	0.00	0.00	0.00	903.00	200.00	0.00	0.00	-0.00	-0.00	-0.00	300.00	200.00	0.00	-0.00
33	-0.00	-0.00	-0.00	903.00	200.00	0.00	-0.00	-0.00	-0.00	-0.00	300.00	200.00	0.00	-0.00
34	-0.00	-0.00	-0.00	903.00	200.00	0.00	-0.00	-0.00	-0.00	-0.00	300.00	200.00	0.00	-0.00
35	0.00	0.00	0.00	903.00	200.00	0.00	0.00	-0.00	-0.00	-0.00	300.00	200.00	0.00	-0.00
36	0.00	0.00	0.00	903.00	200.00	0.00	0.00	-0.00	-0.00	-0.00	300.00	200.00	0.00	-0.00
37	-0.00	-0.00	-0.00	903.00	200.00	0.00	-0.00	-0.00	-0.00	-0.00	300.00	200.00	0.00	-0.00
38	-0.00	-0.00	-0.00	903.00	200.00	0.00	-0.00	-0.00	-0.00	-0.00	300.00	200.00	0.00	-0.00
39	-0.00	-0.00	-0.00	903.00	200.00	0.00	-0.00	-0.00	-0.00	-0.00	300.00	200.00	0.00	-0.00
40	-0.00	-0.00	-0.00	903.00	200.00	0.00	-0.00	-0.00	-0.00	-0.00	300.00	200.00	0.00	-0.00
41	0.00	0.00	0.00	903.00	200.00	0.00	0.00	-0.00	-0.00	-0.00	300.00	200.00	0.00	-0.00
42	0.00	0.00	0.00	903.00	200.00	0.00	0.00	-0.00	-0.00	-0.00	300.00	200.00	0.00	-0.00
43	-0.00	-0.00	-0.00	903.00	200.00	0.00	-0.00	-0.00	-0.00	-0.00	300.00	200.00	0.00	-0.00
44	0.00	0.00	0.00	903.00	200.00	0.00	0.00	-0.00	-0.00	-0.00	300.00	200.00	0.00	-0.00
45	-0.00	-0.00	-0.00	903.00	200.00	0.00	-0.00	-0.00	-0.00	-0.00	300.00	200.00	0.00	-0.00
46	-0.00	-0.00	-0.00	903.00	200.00	0.00	-0.00	-0.00	-0.00	-0.00	300.00	200.00	0.00	-0.00
47	-0.00	-0.00	-0.00	903.00	200.00	0.00	-0.00	-0.00	-0.00	-0.00	300.00	200.00	0.00	-0.00
48	0.00	0.00	0.00	903.00	200.00	0.00	0.00	-0.00	-0.00	-0.00	300.00	200.00	0.00	-0.00
49	-0.00	-0.00	-0.00	903.00	200.00	0.00	-0.00	-0.00	-0.00	-0.00	300.00	200.00	0.00	-0.00
50	0.00	0.00	0.00	903.00	200.00	0.00	0.00	-0.00	-0.00	-0.00	300.00	200.00	0.00	-0.00
51	-0.00	-0.00	-0.00	903.00	200.00	0.00	-0.00	-0.00	-0.00	-0.00	300.00	200.00	0.00	-0.00
52	0.00	0.00	0.00	903.00	200.00	0.00	0.00	-0.00	-0.00	-0.00	300.00	200.00	0.00	-0.00
53	-0.00	-0.00	-0.00	903.00	200.00	0.00	-0.00	-0.00	-0.00	-0.00	300.00	200.00	0.00	-0.00
54	-0.00	-0.00	-0.00	903.00	200.00	0.00	-0.00	-0.00	-0.00	-0.00	300.00	200.00	0.00	-0.00
55	-0.00	-0.00	-0.00	903.00	200.00	0.00	-0.00	-0.00	-0.00	-0.00	300.00	200.00	0.00	-0.00
56	-0.00	-0.00	-0.00	903.00	200.00	0.00	-0.00	-0.00	-0.00	-0.00	300.00	200.00	0.00	-0.00
57	-0.00	-0.00	-0.00	903.00	200.00	0.00	-0.00	-0.00	-0.00	-0.00	300.00	200.00	0.00	-0.00
58	-0.00	-0.00	-0.00	903.00	200.00	0.00	-0.00	-0.00	-0.00	-0.00	300.00	200.00	0.00	-0.00
59	0.00	0.00	0.00	903.00	200.00	0.00	0.00	-0.00	-0.00	-0.00	300.00	200.00	0.00	-0.00
60	0.00	0.00	0.00	903.00	200.00	0.00	0.00	-0.00	-0.00	-0.00	300.00	200.00	0.00	-0.00
61	-0.00	-0.00	-0.00	903.00	200.00	0.00	-0.00	-0.00	-0.00	-0.00	300.00	200.00	0.00	-0.00
62	-0.00	-0.00	-0.00	903.00	200.00	0.00	-0.00	-0.00	-0.00	-0.00	300.00	200.00	0.00	-0.00
63	-0.00	-0.00	-0.00	903.00	200.00	0.00	-0.00	-0.00	-0.00	-0.00	300.00	200.00	0.00	-0.00
64	0.00	0.00	0.00	903.00	200.00	0.00	0.00	-0.00	-0.00	-0.00	300.00	200.00	0.00	-0.00
65	-0.00	-0.00	-0.00	903.00	200.00	0.00	-0.00	-0.00	-0.00	-0.00	300.00	200.00	0.00	-0.00
66	-0.00	-0.00	-0.00	903.00	200.00	0.00	-0.00	-0.00	-0.00	-0.00	300.00	200.00	0.00	-0.00
67	-0.00	-0.00	-0.00	903.00	200.00	0.00	-0.00	-0.00	-0.00	-0.00	300.00	200.00	0.00	-0.00
68	0.00	0.00	0.00	903.00	200.00	0.00	0.00	-0.00	-0.00	-0.00	300.00	200.00	0.00	-0.00
69	-0.00	-0.00	-0.00	903.00	200.00	0.00	-0.00	-0.00	-0.00	-0.00	300.00	200.00	0.00	-0.00
70	0.00	0.00	0.00	903.00	200.00	0.00	0.00	-0.00	-0.00	-0.00	300.00	200.00	0.00	-0.00
71	-0.00	-0.00	-0.00	903.00	200.00	0.00	-0.00	-0.00	-0.00	-0.00	300.00	200.00	0.00	-0.00
72	-0.00	-0.00	-0.00	903.00	200.00	0.00	-0.00	-0.00	-0.00	-0.00	300.00	200.00	0.00	-0.00
73	-0.00	-0.00	-0.00	903.00	200.00	0.00	-0.00	-0.00	-0.00	-0.00	300.00	200.00	0.00	-0.00
74	-0.00	-0.00	-0.00	903.00	200.00	0.00	-0.00	-0.00	-0.00	-0.00	300.00	200.00	0.00	-0.00
75	0.00	0.00	0.00	903.00	200.00	0.00	0.00	-0.00	-0.00	-0.00	300.00	200.00	0.00	-0.00
76	-0.00	-0.00	-0.00	903.00	200.00	0.00	-0.00	-0.00	-0.00	-0.00	300.00	200.00	0.00	-0.00
77	-0.00	-0.00	-0.00	903.00	200.00	0.00	-0.00	-0.00	-0.00	-0.00	300.00	200.00	0.00	-0.00
78	-0.00	-0.00	-0.00	903.00	200.00	0.00	-0.00	-0.00	-0.00	-0.00	300.00	200.00	0.00	-0.00
79	-0.00	-0.00	-0.00	903.00	200.00	0.00	-0.00	-0.00	-0.00	-0.00	300.00	200.00	0.00	-0.00
80	0.00	0.00	0.00	903.00	200.00	0.00	0.00	-0.00	-0.00	-0.00	300.00	200.00	0.00	-0.00
81	-0.00	-0.00	-0.00	903.00	200.00	0.00	-0.00	-0.00	-0.00	-0.00	300.00	200.00	0.00	-0.00
82	-0.00	-0.00	-0.00	903.00	200.00	0.00	-0.00	-0.00	-0.00	-0.00	300.00	200.00	0.00	-0.00
83	-0.00	-0.00	-0.00	903.00	200.00	0.00	-0.00	-0.00	-0.00	-0.00	300.00	200.00	0.00	-0.00
84	-0.00	-0.00	-0.00	903.00	200.00	0.00	-0.00	-0.00	-0.00	-0.00	300.00	200.00	0.00	-0.00
85	-0.00	-0.00	-0.00	903.00	200.00	0.00	-0.00	-0.00	-0.00	-0.00	300.00	200.00	0.00	-0.00
86	0.00	0.00	0.00	903.00	200.00	0.00	0.00	-0.00	-0.00	-0.00	300.00	200.00	0.00	-0.00
87	0.00	0.00	0.00	903.00	200.00	0.00	0.00	-0.00	-0.00	-0.00	300.00	200.00	0.00	-0.00
88	0.00	0.00	0.00	903.00	200.00	0.00	0.00	-0.00	-0.00	-0.00	300.00	200.00	0.00	-0.00
89	0.00	0.00	0.00	903.00	200.00	0.00	0.00	-0.00	-0.00	-0.00	300.00	200.00	0.00	-0.00
90	-0.00	-0.00	-0.00	903.00	200.00	0.00	-0.00	-0.00	-0.00	-0.00	300.00	200.00	0.00	-0.00
91	0.00	0.00	0.00	903.00	200.00	0.00	0.00	-0.00	-0.00	-0.00	300.00	200.00	0.00	-0.00
92	-0.00	-0.00	-0.00	903.00	200.00	0.00	-0.00	-0.00	-0.00	-0.00	300.00	200.00	0.00	-0.00
93	-0.00	-0.00	-0.00	903.00	200.00	0.00	-0.00	-0.00	-0.00	-0.00	300.00	200.00	0.00	-0.00
94	-0.00	-0.00	-0.00	903.00	200.00	0.00	-0.00	-0.00	-0.00	-0.00	300.00	200.00	0.00	-0.00
95	0.00	0.00	0.00	903.00	200.00	0.00	0.00	-0.00	-0.00	-0.00	300.00	200.00	0.00	-0.00
96	0.00	0.00	0.00	903.00	200.00	0.00	0.00	-0.00	-0.00	-0.00	300.00	200.00	0.00	-0.00
97	0.00	0.00	0.00	903.00	200.00	0.00	0.00	-0.00	-0.00	-0.00	300.00	200.00	0.00	-0.00
98	-0.00	-0.00	-0.00	903.00	200.00	0.00	-0.00	-0.00	-0.00	-0.00	300.00	200.00	0.00	-0.00
99	0.00	0.00	0.00	903.00	200.00	0.00	0.00	-0.00	-0.00	-0.00	300.00	200.00	0.00	-0.00
100	-0.00	-0.00	-0.00	903.00	200.00	0.00	-0.00	-0.00	-0.00	-0.00	300.00	200.00	0.00	-0.00
101	-0.00	-0.00	-0.00	903.00	200.00	0.00	-0.00	-0.00	-0.00	-0.00	300.00	200.00	0.00	-0.00
102	-0.00	-0.00	-0.00	903.00	200.00	0.00	-0.00	-0.00	-0.00	-0.00	300.00	200.00	0.00	-0.00
103	0.00	0.00	0.00	903.00	200.00	0.00	0.00	-0.00	-0.00	-0.00	300.00	200.00	0.00	-0.00
104	-0.00	-0.00	-0.00	903.00	200.00	0.00	-0.00	-0.00	-0.00	-0.00	300.00	200.00	0.00	-0.00
105	-0.00	-0.00	-0.00	903.00	200.00	0.00	-0.00	-0.00	-0.00	-0.00	300.00	200.00	0.00	-0.00
106	0.00	0.00	0.00	903.00	200.00	0.00	0.00	-0.00	-0.00	-0.00	300.00	200.00	0.00	-0.00
107	-0.00	-0.00	-0.00	903.00	200.00	0.00	-0.00	-0.00	-0.00	-0.00	300.00	200.00	0.00	-0.00
108	-0.00	-0.00	-0.00	903.00	200.00	0.00	-0.00	-0.00	-0.00	-0.00	300.00	200.00	0.00	-0.00
109	-0.00	-0.00	-0.00	903.00	200.00	0.00	-0.00	-0.00	-0.00	-0.00	300.00	200.00	0.00	-0.00
110	0.00	0.00	0.00	903.00	200.00	0.00	0.00	-0.00	-0.00	-0.00	300.00	200.00	0.00	-0.00
111	-0.00	-0.00	-0.00	903.00	200.00	0.00	-0.00	-0.00	-0.00	-0.00	300.00	200.00	0.00	-0.00
112	-0.00	-0.00	-0.00	903.00	200.00	0.00	-0.00	-0.00	-0.00	-0.00	300.00	200.00	0.00	-0.00
113	-0.00	-0.00	-0.00	903.00	200.00	0.00	-0.00	-0.00	-0.00	-0.00	300.00	200.00	0.00	-0.00
114	-0.00	-0.00	-0.00	903.00	200.00	0.00	-0.00	-0.00	-0.00	-0.00	300.00	200.00	0.00	-0.00
115	0.00	0.00	0.00	903.00	200.00	0.00	0.00	-0.00	-0.00	-0.00	300.00	200.00	0.00	-0.00
116	0.00	0.00	0.00	903.00	200.00	0.00	0.00	-0.00	-0.00	-0.00	300.00	200.00	0.00	-0.00
117	-0.00	-0.00	-0.00	903.00	200.00	0.00	-0.00	-0.00	-0.00	-0.00	300.00	200.00	0.00	-0.00
118	0.00	0.00	0.00	903.00	200.00	0.00	0.00	-0.00	-0.00	-0.00	300.00	200.00	0.00	-0.00
119	0.00	0.00	0.00	903.00	200.00	0.00	0.00	-0.00	-0.00	-0.00	300.00	200.00	0.00	-0.00
120	-0.00	-0.00	-0.00	903.00	200.00	0.00	-0.00	-0.00	-0.00	-0.00	300.00	200.00	0.00	-0.00
121	-0.00	-0.00	-0.00	903.00	200.00	0.00	-0.00	-0.00	-0.00	-0.00	300.00	200.00	0.00	-0.00
122	-0.00	-0.00	-0.00	903.00	200.00	0.00	-0.00	-0.00	-0.00	-0.00	300.00	200.00	0.00	-0.00
123	-0.00	-0.00	-0.00	903.00	200.00	0.00	-0.00	-0.00	-0.00	-0.00	300.00	200.00	0.00	-0.00
124	-0.00	-0.00	-0.00	903.00	200.00	0.00	-0.00	-0.00	-0.00	-0.00	300.00	200.00	0.00	-0.00
125	-0.00	-0.00	-0.00	903.00	200.00	0.00	-0.00	-0.00	-0.00	-0.00	300.00	200.00	0.00	-0.00
126	-0.00	-0.00	-0.00	903.00	200.00	0.00	-0.00	-0.00	-0.00	-0.00	300.00	200.00	0.00	-0.00
127	-0.00	-0.00	-0.00	903.00	200.00	0.00	-0.00	-0.00	-0.00	-0.00	300.00	200.00	0.00	-0.00
128	-0.00	-0.00	-0.00	903.00	200.00	0.00	-0.00	-0.00	-0.00	-0.00	300.00	200.00	0.00	-0.00
129	-0.00	-0.00	-0.00	903.00	200.00	0.00	-0.00	-0.00	-0.00	-0.00	300.00	200.00	0.00	-0.00
130	-0.00	-0.00	-0.00	903.00	200.00	0.00	-0.00	-0.00	-0.00	-0.00	300.00	200.00	0.00	-0.00
131	-0.00	-0.00	-0.00	903.00	200.00	0.00	-0.00	-0.00	-0.00	-0.00	300.00	200.00	0.00	-0.00
132	-0.00	-0.00	-0.00	903.00	200.00	0.00	-0.00	-0.00	-0.00	-0.00	300.00	200.00	0.00	-0.00
133	0.00	0.00	0.00	903.00	200.00	0.00	0.00	-0.00	-0.00	-0.00	300.00	200.00	0.00	-0.00
134	0.00	0.00	0.00	903.00	200.00	0.00	0.00	-0.00	-0.00	-0.00	300.00	200.00	0.00	-0.00
135	-0.00	-0.00	-0.00	903.00	200.00	0.00	-0.00	-0.00	-0.00	-0.00	300.00	200.00	0.00	-0.00
136	0.00	0.00	0.00	903.00	200.00	0.00	0.00	-0.00	-0.00	-0.00	300.00	200.00	0.00	-0.00
137	0.00	0.00	0.00	903.00	200.00	0.00	0.00	-0.00	-0.00	-0.00	300.00	200.00	0.00	-0.00
138	-0.00	-0.00	-0.00	903.00	200.00	0.00	-0.00	-0.00	-0.00	-0.00	300.00	200.00	0.00	-0.00
139	-0.00	-0.00	-0.00	903.00	200.00	0.00	-0.00	-0.00	-0.00	-0.00	300.00	200.00	0.00	-0.00
140	0.00	0.00	0.00	903.00	200.00	0.00	0.00	-0.00	-0.00	-0.00	300.00	200.00	0.00	-0.00
141	-0.00	-0.00	-0.00	903.00	200.00	0.00	-0.00	-0.00	-0.00	-0.00	300.00	200.00	0.00	-0.00
142	-0.00	-0.00	-0.00	903.00	200.00	0.00	-0.00	-0.00	-0.00	-0.00	300.00	200.00	0.00	-0.00
143	0.00	0.00	0.00	903.00	200.00	0.00	0.00	-0.00	-0.00	-0.00	300.00	200.00	0.00	-0.00
144	0.00	0.00	0.00	903.00	200.00	0.00	0.00	-0.00	-0.00	-0.00	300.00	200.00	0.00	-0.00
145	-0.00	-0.00	-0.00	903.00	200.00	0.00	-0.00	-0.00	-0.00	-0.00	300.00	200.00	0.00	-0.00
146	-0.00	-0.00	-0.00	903.00	200.00	0.00	-0.00	-0.00	-0.00	-0.00	300.00	200.00	0.00	-0.00
147	-0.00	-0.00	-0.00	903.00	200.00	0.00	-0.00	-0.00	-0.00	-0.00	300.00	200.00	0.00	-0.00
148	-0.00	-0.00	-0.00	903.00	200.00	0.00	-0.00	-0.00	-0.00	-0.00	300.00	200.00	0.00	-0.00
149	-0.00	-0.00	-0.00	903.00	200.00	0.00	-0.00	-0.00	-0.00	-0.00	300.00	200.00	0.00	-0.00
150	-0.00	-0.00	-0.00	903.00	200.00	0.00	-0.00	-0.00	-0.00	-0.00	300.00	200.00	0.00	-0.00
151	-0.00	-0.00	-0.00	903.00	200.00	0.00	-0.00	-0.00	-0.00	-0.00	300.00	200.00	0.00	-0.00
152	-0.00	-0.00	-0.00	903.00	200.00	0.00	-0.00	-0.00	-0.00	-0.00	300.00	200.00	0.00	-0.00
153	0.00	0.00	0.00	903.00	200.00	0.00	0.00	-0.00	-0.00	-0.00	300.00	200.00	0.00	-0.00
154	0.00	0.00	0.00	903.00	200.00	0.00	0.00	-0.00	-0.00	-0.00	300.00	200.00	0.00	-0.00
155	-0.00	-0.00	-0.00	903.00	200.00	0.00	-0.00	-0.00	-0.00	-0.00	300.00	200.00	0.00	-0.00
156	-0.00	-0.00	-0.00	903.00	200.00	0.00	-0.00	-0.00	-0.00	-0.00	300.00	200.00	0.00	-0.00
157	-0.00	-0.00	-0.00	903.00	200.00	0.00	-0.00	-0.00	-0.00	-0.00	300.00	200.00	0.00	-0.00
158	-0.00	-0.00	-0.00	903.00	200.00	0.00	-0.00	-0.00	-0.00	-0.00	300.00	200.00	0.00	-0.00
159	-0.00	-0.00	-0.00	903.00	200.00	0.00	-0.00	-0.00	-0.00	-0.00	300.00	200.00	0.00	-0.00
160	0.00	0.00	0.00	903.00	200.00	0.00	0.00	-0.00	-0.00	-0.00	300.00	200.00	0.00	-0.00
161	0.00	0.00	0.00	903.00	200.00	0.00	0.00	-0.00	-0.00	-0.00	300.00	200.00	0.00	-0.00
162	0.00	0.00	0.00	903.00	200.00	0.00	0.00	-0.00	-0.00	-0.00	300.00	200.00	0.00	-0.00
163	0.00	0.00	0.00	903.00	200.00	0.00	0.00	-0.00	-0.00	-0.00	300.00	200.00	0.00	-0.00
164	-0.00	-0.00	-0.00	903.00	200.00	0.00	-0.00	-0.00	-0.00	-0.00	300.00	200.00	0.00	-0.00
165	0.00	0.00	0.00	903.00	200.00	0.00	0.00	-0.00	-0.00	-0.00	300.00	200.00	0.00	-0.00
166	-0.00	-0.00	-0.00	903.00	200.00	0.00	-0.00	-0.00	-0.00	-0.00	300.00	200.00	0.00	-0.00
167	0.00	0.00	0.00	903.00	200.00	0.00	0.00	-0.00	-0.00	-0.00	300.00	200.00	0.00	-0.00
168	-0.00	-0.00	-0.00	903.00	200.00	0.00	-0.00	-0.00	-0.00	-0.00	300.00	200.00	0.00	-0.00
169	-0.00	-0.00	-0.00	903.00	200.00	0.00	-0.00	-0.00	-0.00	-0.00	300.00	200.00	0.00	-0.00
170	-0.00	-0.00	-0.00	903.00	200.00	0.00	-0.00	-0.00	-0.00	-0.00	300.00	200.00	0.00	-0.00
171	-0.00	-0.00	-0.00	903.00	200.00	0.00	-0.00	-0.00	-0.00	-0.00	300.00	200.00	0.00	-0.00
172	0.00	0.00	0.00	903.00	200.00	0.00	0.00	-0.00	-0.00	-0.00	300.00	200.00	0.00	-0.00
173	0.00	0.00	0.00	903.00	200.00	0.00	0.00	-0.00	-0.00	-0.00	300.00	200.00	0.00	-0.00
174	-0.00	-0.00	-0.00	903.00	200.00	0.00	-0.00	-0.00	-0.00	-0.00	300.00	200.00	0.00	-0.00
175	-0.00	-0.00	-0.00	903.00	200.00	0.00	-0.00	-0.00	-0.00	-0.00	300.00	200.00	0.00	-0.00
176	-0.00	-0.00	-0.00	903.00	200.00	0.00	-0.00	-0.00	-0.00	-0.00	300.00	200.00	0.00	-0.00
177	0.00	0.00	0.00	903.00	200.00	0.00	0.00	-0.00	-0.00	-0.00	300.00	200.00	0.00	-0.00
178	-0.00	-0.00	-0.00	903.00	200.00	0.00	-0.00	-0.00	-0.00	-0.00	300.00	200.00	0.00	-0.00
179	-0.00	-0.00	-0.00	903.00	200.00	0.00	-0.00	-0.00	-0.00	-0.00	300.00	200.00	0.00	-0.00
180	-0.00	-0.00	-0.00	903.00	200.00	0.00	-0.00	-0.00	-0.00	-0.00	300.00	200.00	0.00	-0.00
181	-0.00	-0.00	-0.00	903.00	200.00	0.00	-0.00	-0.00	-0.00	-0.00	300.00	200.00	0.00	-0.00
182	0.00	0.00	0.00	903.00	200.00	0.00	0.00	-0.00	-0.00	-0.00	300.00	200.00	0.00	-0.00
183	0.00	0.00	0.00	903.00	200.00	0.00	0.00	-0.00	-0.00	-0.00	300.00	200.00	0.00	-0.00
184	-0.00	-0.00	-0.00	903.00	200.00	0.00	-0.00	-0.00	-0.00	-0.00	300.00	200.00	0.00	-0.00
185	-0.00	-0.00	-0.00	903.00	200.00	0.00	-0.00	-0.00	-0.00	-0.00	300.00	200.00	0.00	-0.00
186	0.00	0.00	0.00	903.00	200.00	0.00	0.00	-0.00	-0.00	-0.00	300.00	200.00	0.00	-0.00
187	0.00	0.00	0.00	903.00	200.00	0.00	0.00	-0.00	-0.00	-0.00	300.00	200.00	0.00	-0.00
188	-0.00	-0.00	-0.00	903.00	200.00	0.00	-0.00	-0.00	-0.00	-0.00	300.00	200.00	0.00	-0.00
189	-0.00	-0.00	-0.00	903.00	200.00	0.00	-0.00	-0.00	-0.00	-0.00	300.00	200.00	0.00	-0.00
190	-0.00	-0.00	-0.00	903.00	200.00	0.00	-0.00	-0.00	-0.00	-0.00	300.00	200.00	0.00	-0.00
191	-0.00	-0.00	-0.00	903.00	200.00	0.00	-0.00	-0.00	-0.00	-0.00	300.00	200.00	0.00	-0.00
192	-0.00	-0.00	-0.00	903.00	200.00	0.00	-0.00	-0.00	-0.00	-0.00	300.00	200.00	0.00	-0.00
193	-0.00	-0.00	-0.00	903.00	200.00	0.00	-0.00	-0.00	-0.00	-0.00	300.00	200.00	0.00	-0.00
194	-0.00	-0.00	-0.00	903.00	200.00	0.00	-0.00	-0.00	-0.00	-0.00	300.00	200.00	0.00	-0.00
195	-0.00	-0.00	-0.00	903.00	200.00	0.00	-0.00	-0.00	-0.00	-0.00	300.00	200.00	0.00	-0.00
196	-0.00	-0.00	-0.00	903.00	200.00	0.00	-0.00	-0.00	-0.00	-0.00	300.00	200.00	0.00	-0.00
197	-0.00	-0.00	-0.00	903.00	200.00	0.00	-0.00	-0.00	-0.00	-0.00	300.00	200.00	0.00	-0.00
198	-0.00	-0.00	-0.00	903.00	200.00	0.00	-0.00	-0.00	-0.00	-0.00	300.00	200.00	0.00	-0.00
199	-0.00	-0.00	-0.00	903.00	200.00	0.00	-0.00	-0.00	-0.00	-0.00	300.00	200.00	0.00	-0.00
200	0.00	0.00	0.00	903.00	200.00	0.00	0.00	-0.00	-0.00	-0.00	300.00	200.00	0.00	-0.00
201	-0.00	-0.00	-0.00	903.00	200.00	0.00	-0.00	-0.00	-0.00	-0.00	300.00	200.00	0.00	-0.00
202	-0.00	-0.00	-0.00	903.00	200.00	0.00	-0.00	-0.00	-0.00	-0.00	300.00	200.00	0.00	-0.00
203	-0.00	-0.00	-0.00	903.00	200.00	0.00	-0.00	-0.00	-0.00	-0.00	300.00	200.00	0.00	-0.00
204	-0.00	-0.00	-0.00	903.00	200.00	0.00	-0.00	-0.00	-0.00	-0.00	300.00	200.00	0.00	-0.00
205	-0.00	-0.00	-0.00	903.00	200.00	0.00	-0.00	-0.00	-0.00	-0.00	300.00	200.00	0.00	-0.00
206	-0.00	-0.00	-0.00	903.00	200.00	0.00	-0.00	-0.00	-0.00	-0.00	300.00	200.00	0.00	-0.00
207	0.00	0.00	0.00	903.00	200.00	0.00	0.00	-0.00	-0.00	-0.00	300.00	200.00	0.00	-0.00
208	-0.00	-0.00	-0.00	903.00	200.00	0.00	-0.00	-0.00	-0.00	-0.00	300.00	200.00	0.00	-0.00
209	-0.00	-0.00	-0.00	903.00	200.00	0.00	-0.00	-0.00	-0.00	-0.00	300.00	200.00	0.00	-0.00
210	-0.00	-0.00	-0.00	903.00	200.00	0.00	-0.00	-0.00	-0.00	-0.00	300.00	200.00	0.00	-0.00
211	-0.00	-0.00	-0.00	903.00	200.00	0.00	-0.00	-0.00	-0.00	-0.00	300.00	200.00	0.00	-0.00
212	-0.00	-0.00	-0.00	903.00	200.00	0.00	-0.00	-0.00	-0.00	-0.00	300.00	200.00	0.00	-0.00
213	-0.00	-0.00	-0.00	903.00	200.00	0.00	-0.00	-0.00	-0.00	-0.00	300.00	200.00	0.00	-0.00
214	-0.00	-0.00	-0.00	903.00	200.00	0.00	-0.00	-0.00	-0.00	-0.00	300.00	200.00	0.00	-0.00
215	-0.00	-0.00	-0.00	903.00	200.00	0.00	-0.00	-0.00	-0.00	-0.00	300.00	200.00	0.00	-0.00
216	-0.00	-0.00	-0.00	903.00	200.00	0.00	-0.00	-0.00	-0.00	-0.00	300.00	200.00	0.00	-0.00
217	0.00	0.00	0.00	903.00	200.00	0.00	0.00	-0.00	-0.00	-0.00	300.00	200.00	0.00	-0.00
218	-0.00	-0.00	-0.00	903.00	200.00	0.00	-0.00	-0.00	-0.00	-0.00	300.00	200.00	0.00	-0.00
219	-0.00	-0.00	-0.00	903.00	200.00	0.00	-0.00	-0.00	-0.00	-0.00	300.00	200.00	0.00	-0.00
220	0.00	0.00	0.00	903.00	200.00	0.00	0.00	-0.00	-0.00	-0.00	300.00	200.00	0.00	-0.00
221	0.00	0.00	0.00	903.00	200.00	0.00	0.00	-0.00	-0.00	-0.00	300.00	200.00	0.00	-0.00
222	-0.00	-0.00	-0.00	903.00	200.00	0.00	-0.00	-0.00	-0.00	-0.00	300.00	200.00	0.00	-0.00
223	-0.00	-0.00	-0.00	903.00	200.00	0.00	-0.00	-0.00	-0.00	-0.00	300.00	200.00	0.00	-0.00
224	-0.00	-0.00	-0.00	903.00	200.00	0.00	-0.00	-0.00	-0.00	-0.00	300.00	200.00	0.00	-0.00
225	-0.00	-0.00	-0.00	903.00	200.00	0.00	-0.00	-0.00	-0.00	-0.00	300.00	200.00	0.00	-0.00
226	-0.00	-0.00	-0.00	903.00	200.00	0.00	-0.00	-0.00	-0.00	-0.00	300.00	200.00	0.00	-0.00
227	-0.00	-0.00	-0.00	903.00	200.00	0.00	-0.00	-0.00	-0.00	-0.00	300.00	200.00	0.00	-0.00
228	-0.00	-0.00	-0.00	903.00	200.00	0.00	-0.00	-0.00	-0.00	-0.00	300.00	200.00	0.00	-0.00
229	0.00	0.00	0.00	903.00	200.00	0.00	0.00	-0.00	-0.00	-0.00	300.00	200.00	0.00	-0.00
230	-0.00	-0.00	-0.00	903.00	200.00	0.00	-0.00	-0.00	-0.00	-0.00	300.00	200.00	0.00	-0.00
231	-0.00	-0.00	-0.00	903.00	200.00	0.00	-0.00	-0.00	-0.00	-0.00	300.00	200.00	0.00	-0.00
232	-0.00	-0.00	-0.00	903.00	200.00	0.00	-0.00	-0.00	-0.00	-0.00	300.00	200.00	0.00	-0.00
233	-0.00	-0.00	-0.00	903.00	200.00	0.00	-0.00	-0.00	-0.00	-0.00	300.00	200.00	0.00	-0.00
234	-0.00	-0.00	-0.00	903.00	200.00	0.00	-0.00	-0.00	-0.00	-0.00	300.00	200.00	0.00	-0.00
235	-0.00	-0.00	-0.00	903.00	200.00	0.00	-0.00	-0.00	-0.00	-0.00	300.00	200.00	0.00	-0.00
236	-0.00	-0.00	-0.00	903.00	200.00	0.00	-0.00	-0.00	-0.00	-0.00	300.00	200.00	0.00	-0.00
237	-0.00	-0.00	-0.00	903.00	200.00	0.00	-0.00	-0.00	-0.00	-0.00	300.00	200.00	0.00	-0.00
238	-0.00	-0.00	-0.00	903.00	200.00	0.00	-0.00	-0.00	-0.00	-0.00	300.00	200.00	0.00	-0.00
239	-0.00	-0.00	-0.00	903.00	200.00	0.00	-0.00	-0.00	-0.00	-0.00	300.00	200.00	0.00	-0.00
240	-0.00	-0.00	-0.00	903.00	200.00	0.00	-0.00	-0.00	-0.00	-0.00	300.00	200.00	0.00	-0.00
241	-0.00	-0.00	-0.00	903.00	200.00	0.00	-0.00	-0.00	-0.00	-0.00	300.00	200.00	0.00	-0.00
242	-0.00	-0.00	-0.00	903.00	200.00	0.00	-0.00	-0.00	-0.00	-0.00	300.00	200.00	0.00	-0.00
243	-0.00	-0.00	-0.00	903.00	200.00	0.00	-0.00	-0.00	-0.00	-0.00	300.00	200.00	0.00	-0.00
244	-0.00	-0.00	-0.00	903.00	200.00	0.00	-0.00	-0.00	-0.00	-0.00	300.00	200.00	0.00	-0.00
245	-0.00	-0.00	-0.00	903.00	200.00	0.00	-0.00	-0.00	-0.00	-0.00	300.00	200.00	0.00	-0.00
246	0.00	0.00	0.00	903.00	200.00	0.00	0.00	-0.00	-0.00	-0.00	300.00	200.00	0.00	-0.00
247	-0.00	-0.00	-0.00	903.00	200.00	0.00	-0.00	-0.00	-0.00	-0.00	300.00	200.00	0.00	-0.00
248	-0.00	-0.00	-0.00	903.00	200.00	0.00	-0.00	-0.00	-0.00	-0.00	300.00	200.00	0.00	-0.00
249	0.00	0.00	0.00	903.00	200.00	0.00	0.00	-0.00	-0.00	-0.00	300.00	200.00	0.00	-0.00
250	-0.00	-0.00	-0.00	903.00	200.00	0.00	-0.00	-0.00	-0.00	-0.00	300.00	200.00	0.00	-0.00
251	-0.00	-0.00	-0.00	903.00	200.00	0.00	-0.00	-0.00	-0.00	-0.00	300.00	200.00	0.00	-0.00
252	-0.00	-0.00	-0.00	903.00	200.00	0.00	-0.00	-0.00	-0.00	-0.00	300.00	200.00	0.00	-0.00
253	-0.00	-0.00	-0.00	903.00	200.00	0.00	-0.00	-0.00	-0.00	-0.00	300.00	200.00	0.00	-0.00
254	-0.00	-0.00	-0.00	903.00	200.00	0.00	-0.00	-0.00	-0.00	-0.00	300.00	200.00	0.00	-0.00
255	-0.00	-0.00	-0.00	903.00	200.00	0.00	-0.00	-0.00	-0.00	-0.00	300.00	200.00	0.00	-0.00
256	-0.00	-0.00	-0.00	903.00	200.00	0.00	-0.00	-0.00	-0.00	-0.00	300.00	200.00	0.00	-0.00
257	-0.00	-0.00	-0.00	903.00	200.00	0.00	-0.00	-0.00	-0.00	-0.00	300.00	200.00	0.00	-0.00
258	-0.00	-0.00	-0.00	903.00	200.00	0.00	-0.00	-0.00	-0.00	-0.00	300.00	200.00	0.00	-0.00
259	-0.00	-0.00	-0.00	903.00	200.00	0.00	-0.00	-0.00	-0.00	-0.00	300.00	200.00	0.00	-0.00
260	-0.00	-0.00	-0.00	903.00	200.00	0.00	-0.00	-0.00	-0.00	-0.00	300.00	200.00	0.00	-0.00
261	-0.00	-0.00	-0.00	903.00	200.00	0.00	-0.00	-0.00	-0.00	-0.00	300.00	200.00	0.00	-0.00
262	-0.00	-0.00	-0.00	903.00	200.00	0.00	-0.00	-0.00	-0.00	-0.00	300.00	200.00	0.00	-0.00
263	-0.00	-0.00	-0.00	903.00	200.00	0.00	-0.00	-0.00	-0.00	-0.00	300.00	200.00	0.00	-0.00
264	-0.00	-0.00	-0.00	903.00	200.00	0.00	-0.00	-0.00	-0.00	-0.00	300.00	200.00	0.00	-0.00
265	-0.00	-0.00	-0.00	903.00	200.00	0.00	-0.00	-0.00	-0.00	-0.00	300.00	200.00	0.00	-0.00
266	-0.00	-0.00	-0.00	903.00	200.00	0.00	-0.00	-0.00	-0.00	-0.00	300.00	200.00	0.00	-0.00
267	-0.00	-0.00	-0.00	903.00	200.00	0.00	-0.00	-0.00	-0.00	-0.00	300.00	200.00	0.00	-0.00
268	-0.00	-0.00	-0.00	903.00	200.00	0.00	-0.00	-0.00	-0.00	-0.00	300.00	200.00	0.00	-0.00
269	-0.00	-0.00	-0.00	903.00	200.00	0.00	-0.00	-0.00	-0.00	-0.00	300.00	200.00	0.00	-0.00
270	0.00	0.00	0.00	903.00	200.00	0.00	0.00	-0.00	-0.00	-0.00	300.00	200.00	0.00	-0.00
271	0.00	0.00	0.00	903.00	200.00	0.00	0.00	-0.00	-0.00	-0.00	300.00	200.00	0.00	-0.00
272	-0.00	-0.00	-0.00	903.00	200.00	0.00	-0.00	-0.00	-0.00	-0.00	300.00	200.00	0.00	-0.00
273	-0.00	-0.00	-0.00	903.00	200.00	0.00	-0.00	-0.00	-0.00	-0.00	300.00	200.00	0.00	-0.00
274	-0.00	-0.00	-0.00	903.00	200.00	0.00	-0.00	-0.00	-0.00	-0.00	300.00	200.00	0.00	-0.00
275	0.00	0.00	0.00	903.00	200.00	0.00	0.00	-0.00	-0.00	-0.00	300.00	200.00	0.00	-0.00
276	-0.00	-0.00	-0.00	903.00	200.00	0.00	-0.00	-0.00	-0.00	-0.00	300.00	200.00	0.00	-0.00
277	-0.00	-0.00	-0.00	903.00	200.00	0.00	-0.00	-0.00	-0.00	-0.00	300.00	200.00	0.00	-0.00
278	0.00	0.00	0.00	903.00	200.00	0.00	0.00	-0.00	-0.00	-0.00	300.00	200.00	0.00	-0.00
279	0.00	0.00	0.00	903.00	200.00	0.00	0.00	-0.00	-0.00	-0.00	300.00	200.00	0.00	-0.00
280	-0.00	-0.00	-0.00	903.00	200.00	0.00	-0.00	-0.00	-0.00	-0.00	300.00	200.00	0.00	-0.00
281	-0.00	-0.00	-0.00	903.00	200.00	0.00	-0.00	-0.00	-0.00	-0.00	300.00	200.00	0.00	-0.00
282	-0.00	-0.00	-0.00	903.00	200.00	0.00	-0.00	-0.00	-0.00	-0.00	300.00	200.00	0.00	-0.00
283	-0.00	-0.00	-0.00	903.00	200.00	0.00	-0.00	-0.00	-0.00	-0.00	300.00	200.00	0.00	-0.00
284	0.00	0.00	0.00	903.00	200.00	0.00	0.00	-0.00	-0.00	-0.00	300.00	200.00	0.00	-0.00
285	-0.00	-0.00	-0.00	903.00	200.00	0.00	-0.00	-0.00	-0.00	-0.00	300.00	200.00	0.00	-0.00
286	0.00	0.00	0.00	903.00	200.00	0.00	0.00	-0.00	-0.00	-0.00	300.00	200.00	0.00	-0.00
287	-0.00	-0.00	-0.00	903.00	200.00	0.00	-0.00	-0.00	-0.00	-0.00	300.00	200.00	0.00	-0.00
288	-0.00	-0.00	-0.00	903.00	200.00	0.00	-0.00	-0.00	-0.00	-0.00	300.00	200.00	0.00	-0.00
289	-0.00	-0.00	-0.00	903.00	200.00	0.00	-0.00	-0.00	-0.00	-0.00	300.00	200.00	0.00	-0.00
290	0.00	0.00	0.00	903.00	200.00	0.00	0.00	-0.00	-0.00	-0.00	300.00	200.00	0.00	-0.00
291	-0.00	-0.00	-0.00	903.00	200.00	0.00	-0.00	-0.00	-0.00	-0.00	300.00	200.00	0.00	-0.00
292	-0.00	-0.00	-0.00	903.00	200.00	0.00	-0.00	-0.00	-0.00	-0.00	300.00	200.00	0.00	-0.00
293	0.00	0.00	0.00	903.00	200.00	0.00	0.00	-0.00	-0.00	-0.00	300.00	200.00	0.00	-0.00
294	0.00	0.00	0.00	903.00	200.00	0.00	0.00	-0.00	-0.00	-0.00	300.00	200.00	0.00	-0.00
295	0.00	0.00	0.00	903.00	200.00	0.00	0.00	-0.00	-0.00	-0.00	300.00	200.00	0.00	-0.00
296	-0.00	-0.00	-0.00	903.00	200.00	0.00	-0.00	-0.00	-0.00	-0.00	300.00	200.00	0.00	-0.00
297	-0.00	-0.00	-0.00	903.00	200.00	0.00	-0.00	-0.00	-0.00	-0.00	300.00	200.00	0.00	-0.00
298	0.00	0.00	0.00	903.00	200.00	0.00	0.00	-0.00	-0.00	-0.00	300.00	200.00	0.00	-0.00
299	-0.00	-0.00	-0.00	903.00	200.00	0.00	-0.00	-0.00	-0.00	-0.00	300.00	200.00	0.00	-0.00
300	-0.00	-0.00	-0.00	903.00	200.00	0.00	-0.00	-0.00	-0.00	-0.00	300.00	200.00	0.00	-0.00
301	-0.00	-0.00	-0.00	903.00	200.00	0.00	-0.00	-0.00	-0.00	-0.00	300.00	200.00	0.00	-0.00
302	-0.00	-0.00	-0.00	903.00	200.00	0.00	-0.00	-0.00	-0.00	-0.00	300.00	200.00	0.00	-0.00
303	-0.00	-0.00	-0.00	903.00	200.00	0.00	-0.00	-0.00	-0.00	-0.00	300.00	200.00	0.00	-0.00
304	-0.00	-0.00	-0.00	903.00	200.00	0.00	-0.00	-0.00	-0.00	-0.00	300.00	200.00	0.00	-0.00
305	-0.00	-0.00	-0.00	903.00	200.00	0.00	-0.00	-0.00	-0.00	-0.00	300.00	200.00	0.00	-0.00
306	-0.00	-0.00	-0.00	903.00	200.00	0.00	-0.00	-0.00	-0.00	-0.00	300.00	200.00	0.00	-0.00
307	0.00	0.00	0.00	903.00	200.00	0.00	0.00	-0.00	-0.00	-0.00	300.00	200.00	0.00	-0.00
308	-0.00	-0.00	-0.00	903.00	200.00	0.00	-0.00	-0.00	-0.00	-0.00	300.00	200.00	0.00	-0.00
309	-0.00	-0.00	-0.00	903.00	200.00	0.00	-0.00	-0.00	-0.00	-0.00	300.00	200.00	0.00	-0.00
310	-0.00	-0.00	-0.00	903.00	200.00	0.00	-0.00	-0.00	-0.00	-0.00	300.00	200.00	0.00	-0.00
311	-0.00	-0.00	-0.00	903.00	200.00	0.00	-0.00	-0.00	-0.00	-0.00	300.00	200.00	0.00	-0.00
312	-0.00	-0.00	-0.00	903.00	200.00	0.00	-0.00	-0.00	-0.00	-0.00	300.00	200.00	0.00	-0.00
313	-0.00	-0.00	-0.00	903.00	200.00	0.00	-0.00	-0.00	-0.00	-0.00	300.00	200.00	0.00	-0.00
314	-0.00	-0.00	-0.00	903.00	200.00	0.00	-0.00	-0.00	-0.00	-0.00	300.00	200.00	0.00	-0.00
315	-0.00	-0.00	-0.00	903.00	200.00	0.00	-0.00	-0.00	-0.00	-0.00	300.00	200.00	0.00	-0.00
316	-0.00	-0.00	-0.00	903.00	200.00	0.00	-0.00	-0.00	-0.00	-0.00	300.00	200.00	0.00	-0.00
317	-0.00	-0.00	-0.00	903.00	200.00	0.00	-0.00	-0.00	-0.00	-0.00	300.00	200.00	0.00	-0.00
318	-0.00	-0.00	-0.00	903.00	200.00	0.00	-0.00	-0.00	-0.00	-0.00	300.00	200.00	0.00	-0.00
319	-0.00	-0.00	-0.00	903.00	200.00	0.00	-0.00	-0.00	-0.00	-0.00	300.00	200.00	0.00	-0.00
320	-0.00	-0.00	-0.00	903.00	200.00	0.00	-0.00	-0.00	-0.00	-0.00	300.00	200.00	0.00	-0.00
321	-0.00	-0.00	-0.00	903.00	200.00	0.00	-0.00	-0.00	-0.00	-0.00	300.00	200.00	0.00	-0.00
322	-0.00	-0.00	-0.00	903.00	200.00	0.00	-0.00	-0.00	-0.00	-0.00	300.00	200.00	0.00	-0.00
323	-0.00	-0.00	-0.00	903.00	200.00	0.00	-0.00	-0.00	-0.00	-0.00	300.00	200.00	0.00	-0.00
324	-0.00	-0.00	-0.00	903.00	200.00	0.00	-0.00	-0.00	-0.00	-0.00	300.00	200.00	0.00	-0.00
325	-0.00	-0.00	-0.00	903.00	200.00	0.00	-0.00	-0.00	-0.00	-0.00	300.00	200.00	0.00	-0.00
326	-0.00	-0.00	-0.00	903.00	200.00	0.00	-0.00	-0.00	-0.00	-0.00	300.00	200.00	0.00	-0.00
327	-0.00	-0.00	-0.00	903.00	200.00	0.00	-0.00	-0.00	-0.00	-0.00	300.00	200.00	0.00	-0.00
328	-0.00	-0.00	-0.00	903.00	200.00	0.00	-0.00	-0.00	-0.00	-0.00	300.00	200.00	0.00	-0.00
329	-0.00	-0.00	-0.00	903.00	200.00	0.00	-0.00	-0.00	-0.00	-0.00	300.00	200.00	0.00	-0.00
330	-0.00	-0.00	-0.00	903.00	200.00	0.00	-0.00	-0.00	-0.00	-0.00	300.00	200.00	0.00	-0.00
331	-0.00	-0.00	-0.00	903.00	200.00	0.00	-0.00	-0.00	-0.00	-0.00	300.00	200.00	0.00	-0.00
332	-0.00	-0.00	-0.00	903.00	200.00	0.00	-0.00	-0.00	-0.00	-0.00	300.00	200.00	0.00	-0.00
333	-0.00	-0.00	-0.00	903.00	200.00	0.00	-0.00	-0.00	-0.00	-0.00	300.00	200.00	0.00	-0.00
334	0.00	0.00	0.00	903.00	200.00	0.00	0.00	-0.00	-0.00	-0.00	300.00	200.00	0.00	-0.00
335	0.00	0.00	0.00	903.00	200.00	0.00	0.00	-0.00	-0.00	-0.00	300.00	200.00	0.00	-0.00
336	0.00	0.00	0.00	903.00	200.00	0.00	0.00	-0.00	-0.00	-0.00	300.00	200.00	0.00	-0.00
337	-0.00	-0.00	-0.00	903.00	200.00	0.00	-0.00	-0.00	-0.00	-0.00	300.00	200.00	0.00	-0.00
338	0.00	0.00	0.00	903.00	200.00	0.00	0.00	-0.00	-0.00	-0.00	300.00	200.00	0.00	-0.00
339	-0.00	-0.00	-0.00	903.00	200.00	0.00	-0.00	-0.00	-0.00	-0.00	300.00	200.00	0.00	-0.00
340	-0.00	-0.00	-0.00	903.00	200.00	0.00	-0.00	-0.00	-0.00	-0.00	300.00	200.00	0.00	-0.00
341	0.00	0.00	0.00	903.00	200.00	0.00	0.00	-0.00	-0.00	-0.00	300.00	200.00	0.00	-0.00
342	0.00	0.00	0.00	903.00	200.00	0.00	0.00	-0.00	-0.00	-0.00	300.00	200.00	0.00	-0.00
343	0.00	0.00	0.00	903.00	200.00	0.00	0.00	-0.00	-0.00	-0.00	300.00	200.00	0.00	-0.00
344	0.00	0.00	0.00	903.00	200.00	0.00	0.00	-0.00	-0.00	-0.00	300.00	200.00	0.00	-0.00
345	0.00	0.00	0.00	903.00	200.00	0.00	0.00	-0.00	-0.00	-0.00	300.00	200.00	0.00	-0.00
346	-0.00	-0.00	-0.00	903.00	200.00	0.00	-0.00	-0.00	-0.00	-0.00	300.00	200.00	0.00	-0.00
347	-0.00	-0.00	-0.00	903.00	200.00	0.00	-0.00	-0.00	-0.00	-0.00	300.00	200.00	0.00	-0.00
348	-0.00	-0.00	-0.00	903.00	200.00	0.00	-0.00	-0.00	-0.00	-0.00	300.00	200.00	0.00	-0.00
349	0.00	0.00	0.00	903.00	200.00	0.00	0.00	-0.00	-0.00	-0.00	300.00	200.00	0.00	-0.00
350	-0.00	-0.00	-0.00	903.00	200.00	0.00	-0.00	-0.00	-0.00	-0.00	300.00	200.00	0.00	-0.00
351	-0.00	-0.00	-0.00	903.00	200.00	0.00	-0.00	-0.00	-0.00	-0.00	300.00	200.00	0.00	-0.00
352	-0.00	-0.00	-0.00	903.00	200.00	0.00	-0.00	-0.00	-0.00	-0.00	300.00	200.00	0.00	-0.00
353	0.00	0.00	0.00	903.00	200.00	0.00	0.00	-0.00	-0.00	-0.00	300.00	200.00	0.00	-0.00
354	-0.00	-0.00	-0.00	903.00	200.00	0.00	-0.00	-0.00	-0.00	-0.00	300.00	200.00	0.00	-0.00
355	-0.00	-0.00	-0.00	903.00	200.00	0.00	-0.00	-0.00	-0.00	-0.00	300.00	200.00	0.00	-0.00
356	0.00	0.00	0.00	903.00	200.00	0.00	0.00	-0.00	-0.00	-0.00	300.00	200.00	0.00	-0.00
357	-0.00	-0.00	-0.00	903.00	200.00	0.00	-0.00	-0.00	-0.00	-0.00	300.00	200.00	0.00	-0.00
358	-0.00	-0.00	-0.00	903.00	200.00	0.00	-0.00	-0.00	-0.00	-0.00	300.00	200.00	0.00	-0.00
359	-0.00	-0.00	-0.00	903.00	200.00	0.00	-0.00	-0.00	-0.00	-0.00	300.00	200.00	0.00	-0.00
360	-0.00	-0.00	-0.00	903.00	200.00	0.00	-0.00	-0.00	-0.00	-0.00	300.00	200.00	0.00	-0.00
361	-0.00	-0.00	-0.00	903.00	200.00	0.00	-0.00	-0.00	-0.00	-0.00	300.00	200.00	0.00	-0.00
362	-0.00	-0.00	-0.00	903.00	200.00	0.00	-0.00	-0.00	-0.00	-0.00	300.00	200.00	0.00	-0.00
363	-0.00	-0.00	-0.00	903.00	200.00	0.00	-0.00	-0.00	-0.00	-0.00	300.00	200.00	0.00	-0.00
364	-0.00	-0.00	-0.00	903.00	200.00	0.00	-0.00	-0.00	-0.00	-0.00	300.00	200.00	0.00	-0.00
365	-0.00	-0.00	-0.00	903.00	200.00	0.00	-0.00	-0.00	-0.00	-0.00	300.00	200.00	0.00	-0.00
366	-0.00	-0.00	-0.00	903.00	200.00	0.00	-0.00	-0.00	-0.00	-0.00	300.00	200.00	0.00	-0.00
367	-0.00	-0.00	-0.00	903.00	200.00	0.00	-0.00	-0.00	-0.00	-0.00	300.00	200.00	0.00	-0.00
368	0.00	0.00	0.00	903.00	200.00	0.00	0.00	-0.00	-0.00	-0.00	300.00	200.00	0.00	-0.00
369	-0.00	-0.00	-0.00	903.00	200.00	0.00	-0.00	-0.00	-0.00	-0.00	300.00	200.00	0.00	-0.00
370	-0.00	-0.00	-0.00	903.00	200.00	0.00	-0.00	-0.00	-0.00	-0.00	300.00	200.00	0.00	-0.00
371	0.00	0.00	0.00	903.00	200.00	0.00	0.00	-0.00	-0.00	-0.00	300.00	200.00	0.00	-0.00
372	-0.00	-0.00	-0.00	903.00	200.00	0.00	-0.00	-0.00	-0.00	-0.00	300.00	200.00	0.00	-0.00
373	-0.00	-0.00	-0.00	903.00	200.00	0.00	-0.00	-0.00	-0.00	-0.00	300.00	200.00	0.00	-0.00
374	-0.00	-0.00	-0.00	903.00	200.00	0.00	-0.00	-0.00	-0.00	-0.00	300.00	200.00	0.00	-0.00
375	0.00	0.00	0.00	903.00	200.00	0.00	0.00	-0.00	-0.00	-0.00	300.00	200.00	0.00	-0.00
376	-0.00	-0.00	-0.00	903.00	200.00	0.00	-0.00	-0.00	-0.00	-0.00	300.00	200.00	0.00	-0.00
377	-0.00	-0.00	-0.00	903.00	200.00	0.00	-0.00	-0.00	-0.00	-0.00	300.00	200.00	0.00	-0.00
378	0.00	0.00	0.00	903.00	200.00	0.00	0.00	-0.00	-0.00	-0.00	300.00	200.00	0.00	-0.00
379	0.00	0.00	0.00	903.00	200.00	0.00	0.00	-0.00	-0.00	-0.00	300.00	200.00	0.00	-0.00
380	-0.00	-0.00	-0.00	903.00	200.00	0.00	-0.00	-0.00	-0.00	-0.00	300.00	200.00	0.00	-0.00
381	0.00	0.00	0.00	903.00	200.00	0.00	0.00	-0.00	-0.00	-0.00	300.00	200.00	0.00	-0.00
382	-0.00	-0.00	-0.00	903.00	200.00	0.00	-0.00	-0.00	-0.00	-0.00	300.00	200.00	0.00	-0.00
383	0.00	0.00	0.00	903.00	200.00	0.00	0.00	-0.00	-0.00	-0.00	300.00	200.00	0.00	-0.00
384	-0.00	-0.00	-0.00	903.00	200.00	0.00	-0.00	-0.00	-0.00	-0.00	300.00	200.00	0.00	-0.00
385	0.00	0.00	0.00	903.00	200.00	0.00	0.00	-0.00	-0.00	-0.00	300.00	200.00	0.00	-0.00
386	-0.00	-0.00	-0.00	903.00	200.00	0.00	-0.00	-0.00	-0.00	-0.00	300.00	200.00	0.00	-0.00
387	-0.00	-0.00	-0.00	903.00	200.00	0.00	-0.00	-0.00	-0.00	-0.00	300.00	200.00	0.00	-0.00
388	0.00	0.00	0.00	903.00	200.00	0.00	0.00	-0.00	-0.00	-0.00	300.00	200.00	0.00	-0.00
389	-0.00	-0.00	-0.00	903.00	200.00	0.00	-0.00	-0.00	-0.00	-0.00	300.00	200.00	0.00	-0.00
390	-0.00	-0.00	-0.00	903.00	200.00	0.00	-0.00	-0.00	-0.00	-0.00	300.00	200.00	0.00	-0.00
391	-0.00	-0.00	-0.00	903.00	200.00	0.00	-0.00	-0.00	-0.00	-0.00	300.00	200.00	0.00	-0.00
392	-0.00	-0.00	-0.00	903.00	200.00	0.00	-0.00	-0.00	-0.00	-0.00	300.00	200.00	0.00	-0.00
393	0.00	0.00	0.00	903.00	200.00	0.00	0.00	-0.00	-0.00	-0.00	300.00	200.00	0.00	-0.00
394	-0.00	-0.00	-0.00	903.00	200.00	0.00	-0.00	-0.00	-0.00	-0.00	300.00	200.00	0.00	-0.00
395	-0.00	-0.00	-0.00	903.00	200.00	0.00	-0.00	-0.00	-0.00	-0.00	300.00	200.00	0.00	-0.00
396	-0.00	-0.00	-0.00	903.00	200.00	0.00	-0.00	-0.00	-0.00	-0.00	300.00	200.00	0.00	-0.00
397	-0.00	-0.00	-0.00	903.00	200.00	0.00	-0.00	-0.00	-0.00	-0.00	300.00	200.00	0.00	-0.00
398	0.00	0.00	0.00	903.00	200.00	0.00	0.00	-0.00	-0.00	-0.00	300.00	200.00	0.00	-0.00
399	-0.00	-0.00	-0.00	903.00	200.00	0.00	-0.00	-0.00	-0.00	-0.00	300.00	200.00	0.00	-0.00
400	-0.00	-0.00	-0.00	903.00	200.00	0.00	-0.00	-0.00	-0.00	-0.00	300.00	200.00	0.00	-0.00
401	-0.00	-0.00	-0.00	903.00	200.00	0.00	-0.00	-0.00	-0.00	-0.00	300.00	200.00	0.00	-0.00
402	-0.00	-0.00	-0.00	903.00	200.00	0.00	-0.00	-0.00	-0.00	-0.00	300.00	200.00	0.00	-0.00
403	0.00	0.00	0.00	903.00	200.00	0.00	0.00	-0.00	-0.00	-0.00	300.00	200.00	0.00	-0.00
404	-0.00	-0.00	-0.00	903.00	200.00	0.00	-0.00	-0.00	-0.00	-0.00	300.00	200.00	0.00	-0.00
405	-0.00	-0.00	-0.00	903.00	200.00	0.00	-0.00	-0.00	-0.00	-0.00	300.00	200.00	0.00	-0.00
406	-0.00	-0.00	-0.00	903.00	200.00	0.00	-0.00	-0.00	-0.00	-0.00	300.00	200.00	0.00	-0.00
407	-3.13	-1.30	11.90	933.77	133.33	0.00	-140.65	-0.00	-0.00	-0.00	300.00	200.00	0.00	-0.00
408	-25.48	-4.50	171.97	934.94	136.65	0.00	-210.20	0.00	0.00	0.00	300.00	200.00	0.00	0.00
409	-22.13	-17.55	189.06	933.02	135.92	0.00	-206.76	-0.00	-0.00	-0.00	300.00	200.00	0.00	-0.00
410	1.98	-17.78	168.46	927.46	136.96	0.00	-262.51	-0.00	-0.00	-0.00	300.00	200.00	0.00	-0.00
411	26.78	-11.75	194.24	927.04	139.04	0.00	-159.80	-0.00	-0.00	-0.00	300.00	200.00	0.00	-0.00
412	48.90	-6.18	203.09	922.83	137.94	0.00	-257.34	-0.00	-0.00	-0.00	300.00	200.00	0.00	-0.00
413	50.96	-7.63	215.30	921.28	137.77	0.00	-102.09	-0.00	-0.00	-0.00	300.00	200.00	0.00	-0.00
414	31.97	-11.37	235.60	918.54	136.66	0.00	-62.88	-0.00	-0.00	-0.00	300.00	200.00	0.00	-0.00
415	20.90	-12.05	247.96	917.03	136.00	0.00	-47.24	-0.00	-0.00	-0.00	300.00	200.00	0.00	-0.00
416	22.20	-8.93	248.87	913.85	134.27	0.00	-103.51	-0.00	-0.00	-0.00	300.00	200.00	0.00	-0.00
417	30.21	-0.92	258.03	908.32	130.81	0.00	-25.58	-0.00	-0.00	-0.00	300.00	200.00	0.00	-0.00
418	41.96	10.38	279.69	900.22	126.57	0.00	-191.42	-0.00	-0.00	-0.00	300.00	200.00	0.00	-0.00
419	52.57	19.15	304.41	893.38	124.01	0.00	-285.45	-0.00	-0.00	-0.00	300.00	200.00	0.00	-0.00
420	55.24	22.35	324.55	890.02	122.90	0.00	-146.58	-0.00	-0.00	-0.00	300.00	200.00	0.00	-0.00
421	53.56	21.74	336.61	888.18	122.30	0.00	257.96	-0.00	-0.00	-0.00	300.00	200.00	0.00	-0.00
422	53.94	20.75	344.70	886.13	122.00	0.00	880.60	-0.00	-0.00	-0.00	300.00	200.00	0.00	-0.00
423	57.91	21.67	356.45	883.99	121.49	0.00	1312.92	-0.00	-0.00	-0.00	300.00	200.00	0.00	-0.00
424	63.71	22.89	373.38	881.55	121.45	0.00	1552.68	-0.00	-0.00	-0.00	300.00	200.00	0.00	-0.00
425	68.89	23.35	397.95	879.65	120.86	0.00	1615.99	-0.00	-0.00	-0.00	300.00	200.00	0.00	-0.00
426	71.72	22.66	427.40	878.69	121.03	0.00	1708.02	-0.00	-0.00	-0.00	300.00	200.00	0.00	-0.00
427	72.86	21.06	453.34	878.06	121.04	0.00	1798.54	-0.00	-0.00	-0.00	300.00	200.00	0.00	-0.00
428	74.01	20.07	478.21	877.44	121.12	0.00	1885.32	-0.00	-0.00	-0.00	300.00	200.00	0.00	-0.00
429	75.30	19.53	499.88	877.08	121.12	0.00	1867.92	-0.00	-0.00	-0.00	300.00	200.00	0.00	-0.00
430	76.14	19.68	521.39	876.49	121.10	0.00	1953.04	-0.00	-0.00	-0.00	300.00	200.00	0.00	-0.00
431	77.06	20.07	541.99	876.23	120.89	0.00	1948.55	-0.00	-0.00	-0.00	300.00	200.00	0.00	-0.00
432	77.13	20.90	561.37	875.60	120.68	0.00	1916.49	-0.00	-0.00	-0.00	300.00	200.00	0.00	-0.00
433	76.45	22.35	577.70	874.87	120.39	0.00	2004.53	-0.00	-0.00	-0.00	300.00	200.00	0.00	-0.00
434	74.46	23.96	592.50	874.80	120.16	0.00	2100.80	-0.00	-0.00	-0.00	300.00	200.00	0.00	-0.00
435	72.33	26.86	603.64	874.33	119.82	0.00	2248.97	-0.00	-0.00	-0.00	300.00	200.00	0.00	-0.00
436	70.57	29.45	611.42	873.43	119.19	0.00	2309.21	-0.00	-0.00	-0.00	300.00	200.00	0.00	-0.00
437	68.74	31.74	618.29	872.87	118.76	0.00	2169.40	-0.00	-0.00	-0.00	300.00	200.00	0.00	-0.00
438	67.37	34.79	623.47	871.72	117.87	0.00	2055.22	-0.00	-0.00	-0.00	300.00	200.00	0.00	-0.00
439	64.93	35.78	627.90	871.14	117.52	0.00	2079.20	-0.00	-0.00	-0.00	300.00	200.00	0.00	-0.00
440	62.79	35.55	630.80	870.34	116.93	0.00	1827.50	-0.00	-0.00	-0.00	300.00	200.00	0.00	-0.00
441	59.89	34.71	633.39	869.54	116.74	0.00	1828.64	-0.00	-0.00	-0.00	300.00	200.00	0.00	-0.00
442	56.38	31.66	635.99	868.88	116.70	0.00	1808.08	-0.00	-0.00	-0.00	300.00	200.00	0.00	-0.00
443	53.56	29.83	636.90	867.85	116.29	0.00	1806.54	-0.00	-0.00	-0.00	300.00	200.00	0.00	-0.00
444	50.74	27.39	636.44	866.75	115.99	0.00	1720.28	-0.00	-0.00	-0.00	300.00	200.00	0.00	-0.00
445	48.52	26.40	634.16	865.32	115.69	0.00	1664.36	-0.00	-0.00	-0.00	300.00	200.00	0.00	-0.00
446	46.16	25.33	630.19	864.14	115.16	0.00	1622.96	-0.00	-0.00	-0.00	300.00	200.00	0.00	-0.00
447	44.10	25.48	624.24	862.52	114.54	0.00	1566.05	-0.00	-0.00	-0.00	300.00	200.00	0.00	-0.00
448	42.50	25.33	617.83	860.69	113.81	0.00	1528.60	-0.00	-0.00	-0.00	300.00	200.00	0.00	-0.00
449	40.89	25.79	611.27	858.74	113.18	0.00	1436.16	-0.00	-0.00	-0.00	300.00	200.00	0.00	-0.00
450	39.29	25.94	606.23	856.64	112.41	0.00	1331.63	-0.00	-0.00	-0.00	300.00	200.00	0.00	-0.00
451	38.30	26.17	602.57	854.91	111.72	0.00	1264.95	-0.00	-0.00	-0.00	300.00	200.00	0.00	-0.00
452	37.16	26.25	599.82	852.94	111.02	0.00	1143.36	-0.00	-0.00	-0.00	300.00	200.00	0.00	-0.00
453	36.16	26.93	598.91	851.41	110.27	0.00	1051.25	-0.00	-0.00	-0.00	300.00	200.00	0.00	-0.00
454	35.10	27.31	598.60	849.70	109.71	0.00	965.06	-0.00	-0.00	-0.00	300.00	200.00	0.00	-0.00
455	34.18	27.69	598.75	848.11	108.97	0.00	789.25	-0.00	-0.00	-0.00	300.00	200.00	0.00	-0.00
456	32.73	28.15	599.21	846.47	108.43	0.00	677.20	-0.00	-0.00	-0.00	300.00	200.00	0.00	-0.00
457	31.81	28.15	600.59	845.15	107.88	0.00	551.69	-0.00	-0.00	-0.00	300.00	200.00	0.00	-0.00
458	30.67	28.46	603.33	843.82	107.49	0.00	403.12	-0.00	-0.00	-0.00	300.00	200.00	0.00	-0.00
459	29.45	28.46	606.69	842.49	107.14	0.00	177.65	-0.00	-0.00	-0.00	300.00	200.00	0.00	-0.00
460	27.85	28.38	609.28	841.17	106.69	0.00	71.91	-0.00	-0.00	-0.00	300.00	200.00	0.00	-0.00
461	26.40	28.38	613.10	840.13	106.27	0.00	-71.98	-0.00	-0.00	-0.00	300.00	200.00	0.00	-0.00
462	24.49	28.38	616.30	838.83	105.72	0.00	-190.07	-0.00	-0.00	-0.00	300.00	200.00	0.00	-0.00
463	22.58	28.15	619.51	837.83	105.52	0.00	-321.83	-0.00	-0.00	-0.00	300.00	200.00	0.00	-0.00
464	20.29	27.47	623.02	836.87	105.27	0.00	-518.29	-0.00	-0.00	-0.00	300.00	200.00	0.00	-0.00
465	18.01	27.54	625.31	835.80	104.78	0.00	-618.80	-0.00	-0.00	-0.00	300.00	200.00	0.00	-0.00
466	15.95	27.54	626.68	834.85	104.46	0.00	-767.97	-0.00	-0.00	-0.00	300.00	200.00	0.00	-0.00
467	13.89	27.62	628.97	833.71	104.17	0.00	-904.75	-0.00	-0.00	-0.00	300.00	200.00	0.00	-0.00
468	11.75	27.62	629.88	832.58	103.78	0.00	-993.76	-0.00	-0.00	-0.00	300.00	200.00	0.00	-0.00
469	9.61	27.62	630.49	831.49	103.34	0.00	-1197.11	-0.00	-0.00	-0.00	300.00	200.00	0.00	-0.00
470	7.93	27.85	630.65	830.27	103.07	0.00	-1330.06	-0.00	-0.00	-0.00	300.00	200.00	0.00	-0.00
471	6.33	28.08	630.19	829.20	102.66	0.00	-1405.33	-0.00	-0.00	-0.00	300.00	200.00	0.00	-0.00
472	4.58	28.38	629.88	827.78	102.37	0.00	-1516.45	-0.00	-0.00	-0.00	300.00	200.00	0.00	-0.00
473	3.43	28.76	628.81	826.49	101.77	0.00	-1615.59	-0.00	-0.00	-0.00	300.00	200.00	0.00	-0.00
474	1.75	28.99	628.66	825.38	101.55	0.00	-1767.59	-0.00	-0.00	-0.00	300.00	200.00	0.00	-0.00
475	0.61	29.22	628.81	824.09	101.24	0.00	-1897.16	-0.00	-0.00	-0.00	300.00	200.00	0.00	-0.00
476	-0.69	29.45	628.51	822.81	100.90	0.00	-2010.73	-0.00	-0.00	-0.00	300.00	200.00	0.00	-0.00
477	-1.91	29.68	629.58	821.49	100.73	0.00	-2106.61	-0.00	-0.00	-0.00	300.00	200.00	0.00	-0.00
478	-3.20	29.75	629.43	820.45	100.36	0.00	-2282.91	-0.00	-0.00	-0.00	300.00	200.00	0.00	-0.00
479	-4.96	29.60	628.66	818.97	100.05	0.00	-2349.84	-0.00	-0.00	-0.00	300.00	200.00	0.00	-0.00
480	-6.48	29.68	628.36	817.98	99.85	0.00	-2526.55	-0.00	-0.00	-0.00	300.00	200.00	0.00	-0.00
481	-8.24	30.21	627.75	817.03	99.90	0.00	-2528.65	-0.00	-0.00	-0.00	300.00	200.00	0.00	-0.00
482	-9.99	30.29	626.22	815.94	99.71	0.00	-2632.01	-0.00	-0.00	-0.00	300.00	200.00	0.00	-0.00
483	-11.75	30.44	624.39	814.95	99.71	0.00	-2687.30	-0.00	-0.00	-0.00	300.00	200.00	0.00	-0.00
484	-12.97	30.52	622.25	813.47	99.61	0.00	-2763.49	-0.00	-0.00	-0.00	300.00	200.00	0.00	-0.00
485	-14.19	30.36	619.66	812.06	99.58	0.00	-2908.99	-0.00	-0.00	-0.00	300.00	200.00	0.00	-0.00
486	-15.49	30.21	617.22	810.66	99.73	0.00	-2981.54	-0.00	-0.00	-0.00	300.00	200.00	0.00	-0.00
487	-16.78	29.75	614.93	809.28	99.90	0.00	-2992.75	-0.00	-0.00	-0.00	300.00	200.00	0.00	-0.00
488	-18.01	28.99	613.86	808.00	100.12	0.00	-3206.48	-0.00	-0.00	-0.00	300.00	200.00	0.00	-0.00
489	-19.68	28.46	613.10	806.46	100.40	0.00	-3234.34	-0.00	-0.00	-0.00	300.00	200.00	0.00	-0.00
490	-20.60	27.69	613.40	805.24	100.50	0.00	-3345.26	-0.00	-0.00	-0.00	300.00	200.00	0.00	-0.00
491	-22.13	27.54	613.25	803.80	100.57	0.00	-3399.15	-0.00	-0.00	-0.00	300.00	200.00	0.00	-0.00
492	-23.50	27.24	613.56	801.98	100.72	0.00	-3407.14	-0.00	-0.00	-0.00	300.00	200.00	0.00	-0.00
493	-24.72	27.16	614.62	800.52	100.74	0.00	-3414.73	-0.00	-0.00	-0.00	300.00	200.00	0.00	-0.00
494	-25.71	27.31	614.78	798.53	100.37	0.00	-3488.62	-0.00	-0.00	-0.00	300.00	200.00	0.00	-0.00
495	-27.39	28.08	616.30	796.86	100.32	0.00	-3376.46	-0.00	-0.00	-0.00	300.00	200.00	0.00	-0.00
496	-28.92	28.23	617.37	795.19	100.20	0.00	-3340.54	-0.00	-0.00	-0.00	300.00	200.00	0.00	-0.00
497	-30.14	28.69	618.29	792.83	99.85	0.00	-3365.97	-0.00	-0.00	-0.00	300.00	200.00	0.00	-0.00
498	-31.66	29.53	619.96	790.99	99.53	0.00	-3376.60	-0.00	-0.00	-0.00	300.00	200.00	0.00	-0.00
499	-33.04	30.52	621.95	789.29	99.36	0.00	-3298.80	-0.00	-0.00	-0.00	300.00	200.00	0.00	-0.00
500	-34.79	31.66	623.93	787.30	98.95	0.00	-3235.22	-0.00	-0.00	-0.00	300.00	200.00	0.00	-0.00
501	-36.70	32.58	626.37	785.48	98.86	0.00	-3125.78	-0.00	-0.00	-0.00	300.00	200.00	0.00	-0.00
502	-38.30	33.42	628.36	783.82	98.69	0.00	-3123.41	-0.00	-0.00	-0.00	300.00	200.00	0.00	-0.00
503	-40.51	34.33	629.73	781.82	98.38	0.00	-3143.92	-0.00	-0.00	-0.00	300.00	200.00	0.00	-0.00
504	-42.57	35.25	632.17	780.05	98.43	0.00	-3083.77	-0.00	-0.00	-0.00	300.00	200.00	0.00	-0.00
505	-44.71	35.86	633.85	778.28	98.31	0.00	-2997.79	-0.00	-0.00	-0.00	300.00	200.00	0.00	-0.00
506	-46.84	36.62	635.99	776.68	98.18	0.00	-2963.79	-0.00	-0.00	-0.00	300.00	200.00	0.00	-0.00
507	-49.51	36.93	638.12	775.09	98.28	0.00	-2943.15	-0.00	-0.00	-0.00	300.00	200.00	0.00	-0.00
508	-52.57	37.08	639.95	773.96	98.28	0.00	-2914.66	-0.00	-0.00	-0.00	300.00	200.00	0.00	-0.00
509	-55.85	37.54	641.02	772.75	98.36	0.00	-2915.37	-0.00	-0.00	-0.00	300.00	200.00	0.00	-0.00
510	-59.36	37.84	641.63	771.44	98.50	0.00	-2821.49	-0.00	-0.00	-0.00	300.00	200.00	0.00	-0.00
511	-62.87	38.07	642.24	770.57	98.65	0.00	-2822.97	-0.00	-0.00	-0.00	300.00	200.00	0.00	-0.00
512	-66.30	37.99	641.48	769.06	98.67	0.00	-2795.29	-0.00	-0.00	-0.00	300.00	200.00	0.00	-0.00
513	-70.11	38.15	640.56	768.15	98.95	0.00	-2739.85	-0.00	-0.00	-0.00	300.00	200.00	0.00	-0.00
514	-73.55	38.07	639.04	767.26	99.24	0.00	-2733.36	-0.00	-0.00	-0.00	300.00	200.00	0.00	-0.00
515	-77.44	38.15	635.83	766.21	99.35	0.00	-2689.19	4.50	-0.08	25.48	352.10	261.08	0.00	50.03
516	-80.95	37.77	630.95	765.15	99.59	0.00	-2664.89	12.44	-5.49	168.61	353.21	264.62	0.00	226.11
517	-84.08	37.16	625.31	764.27	100.05	0.00	-2646.95	13.89	-2.14	193.94	354.76	267.19	0.00	271.76
518	-85.98	36.62	612.95	762.67	100.27	0.00	-2445.29	29.14	5.49	204.32	349.29	265.27	0.00	258.27
519	-88.73	34.26	598.91	761.90	100.89	0.00	-2325.83	48.29	2.59	242.16	346.50	265.03	0.00	364.83
520	-90.10	32.50	583.34	760.89	101.39	0.00	-2219.92	56.15	0.53	260.62	346.55	265.69	0.00	299.28
521	-90.71	30.52	563.96	759.33	101.95	0.00	-2147.58	51.96	1.68	273.74	343.48	265.89	0.00	351.87
522	-91.40	27.69	541.84	758.20	102.45	0.00	-2042.48	44.17	0.84	281.22	342.32	266.63	0.00	298.58
523	-90.94	25.48	518.34	756.67	103.21	0.00	-1933.97	43.33	-0.99	284.88	341.30	267.06	0.00	177.51
524	-89.87	23.04	492.25	755.32	103.84	0.00	-1802.83	46.46	-2.14	283.66	339.70	267.13	0.00	68.32
525	-88.12	20.52	463.87	753.99	104.47	0.00	-1684.77	48.37	-4.65	282.44	337.28	268.18	0.00	-7.66
526	-85.68	18.46	435.79	752.58	105.25	0.00	-1556.12	48.83	-8.16	288.70	333.93	269.24	0.00	-118.74
527	-82.02	16.02	405.58	751.08	105.94	0.00	-1387.57	51.27	-13.73	300.60	329.70	270.66	0.00	-89.37
528	-77.67	13.43	373.84	749.57	106.86	0.00	-1325.77	54.70	-18.16	309.30	325.75	272.03	0.00	-9.70
529	-72.94	11.06	343.78	748.41	107.50	0.00	-1202.01	57.45	-22.74	317.54	322.92	272.75	0.00	31.59
530	-66.76	8.62	310.67	746.22	107.76	0.00	-1119.57	58.90	-26.47	327.76	319.27	273.84	0.00	-244.94
531	-59.66	5.87	276.03	743.63	107.79	0.00	-1321.69	60.42	-28.99	338.44	317.31	274.57	0.00	-508.14
532	-53.63	2.29	243.53	743.60	109.27	0.00	-1795.74	62.03	-29.75	350.65	314.75	274.76	0.00	-806.15
533	-44.56	1.91	206.15	737.57	107.48	0.00	-1696.02	63.40	-29.83	366.97	313.22	275.01	0.00	-961.03
534	-34.56	1.98	168.76	731.03	105.61	0.00	-1706.56	64.39	-29.22	388.95	311.89	275.01	0.00	-1071.09
535	-23.88	0.99	136.87	727.41	105.02	0.00	-2158.17	65.46	-28.08	413.67	310.40	275.10	0.00	-1177.60
536	-12.36	2.14	105.74	715.12	101.30	0.00	-2246.84	67.44	-26.32	442.05	309.01	274.91	0.00	-1188.33
537	-2.29	3.28	81.63	703.93	97.57	0.00	-2339.73	69.35	-24.57	472.56	308.14	274.78	0.00	-1274.34
538	3.51	4.27	65.46	691.81	94.64	0.00	-2328.49	71.41	-23.27	501.71	306.93	274.70	0.00	-1256.54
539	7.25	4.35	52.03	678.66	88.56	0.00	-2349.79	72.94	-22.81	530.70	306.04	274.76	0.00	-1230.49
540	9.69	4.04	39.67	665.31	79.23	0.00	-2452.09	74.08	-23.04	556.49	305.18	274.75	0.00	-1324.17
541	11.52	4.96	30.82	647.55	68.32	0.00	-2493.30	74.31	-24.11	577.24	304.68	274.81	0.00	-1309.06
542	13.50	5.87	23.04	616.91	54.30	0.00	-2598.49	74.23	-26.32	596.77	303.76	274.81	0.00	-1373.95
543	-0.00	-0.00	-0.00	903.00	200.00	0.00	-0.00	73.78	-29.30	612.18	303.22	274.98	0.00	-1423.98
544	-0.00	-0.00	-0.00	903.00	200.00	0.00	-0.00	72.78	-31.74	625.31	302.49	274.82	0.00	-1593.72
545	-0.00	-0.00	-0.00	903.00	200.00	0.00	-0.00	71.72	-34.03	636.75	302.16	274.81	0.00	-1679.43
546	-0.00	-0.00	-0.00	903.00	200.00	0.00	-0.00	70.57	-36.01	646.67	301.63	274.75	0.00	-1715.52
547	-0.00	-0.00	-0.00	903.00	200.00	0.00	-0.00	68.51	-37.00	654.30	300.91	274.39	0.00	-1850.39
548	-0.00	-0.00	-0.00	903.00	200.00	0.00	-0.00	66.60	-36.93	659.94	300.69	274.13	0.00	-1880.74
549	14.57	3.66	-5.65	1154.35	378.38	0.00	-152.18	63.48	-36.47	663.91	300.55	273.78	0.00	-2025.95
550	-0.00	-0.00	-0.00	903.00	200.00	0.00	-0.00	60.73	-35.48	664.37	300.21	273.54	0.00	-1935.18
551	-0.00	-0.00	-0.00	903.00	200.00	0.00	-0.00	57.30	-33.80	663.15	300.14	273.08	0.00	-1804.87
552	14.50	3.20	-5.04	1157.55	400.00	0.00	344.02	52.87	-31.89	659.18	299.93	272.69	0.00	-1789.72
553	14.57	3.28	-5.19	1141.24	388.24	0.00	199.04	49.13	-30.59	653.69	300.00	272.36	0.00	-1663.11
554	14.50	3.51	-5.19	1141.24	382.35	0.00	-0.90	45.39	-29.07	646.36	299.72	272.00	0.00	-1477.57
555	14.42	3.28	-5.04	1157.55	393.94	0.00	221.95	41.89	-27.47	638.73	299.57	271.57	0.00	-1294.08
556	14.57	3.28	-5.19	1150.06	394.12	0.00	187.14	39.14	-26.17	630.65	299.35	271.38	0.00	-1091.60
557	14.65	3.28	-5.04	1139.36	400.00	0.00	323.21	36.77	-25.56	623.02	298.97	270.93	0.00	-942.78
558	14.72	3.20	-5.19	1176.53	388.24	0.00	87.06	34.48	-25.33	615.08	298.73	270.75	0.00	-750.75
559	14.57	3.28	-5.49	1136.33	377.78	0.00	62.73	33.26	-25.33	610.05	297.90	270.44	0.00	-617.05
560	14.57	3.51	-5.34	1143.00	371.43	0.00	-152.37	32.04	-25.56	605.01	297.65	270.32	0.00	-370.28
561	-0.00	-0.00	-0.00	903.00	200.00	0.00	-0.00	30.67	-25.25	601.65	297.11	270.10	0.00	-166.11
562	-0.00	-0.00	-0.00	903.00	200.00	0.00	-0.00	29.45	-25.48	599.67	296.56	269.82	0.00	0.30
563	14.65	3.28	-5.19	1167.71	388.24	0.00	126.56	28.38	-25.48	599.67	296.18	269.77	0.00	234.99
564	14.57	3.13	-5.04	1175.73	393.94	0.00	164.84	26.93	-25.41	600.59	295.81	269.61	0.00	372.14
565	14.65	3.28	-5.04	1157.55	400.00	0.00	286.45	25.25	-25.33	601.96	295.51	269.35	0.00	607.79
566	-0.00	-0.00	-0.00	903.00	200.00	0.00	-0.00	23.35	-25.33	603.94	295.22	269.18	0.00	761.61
567	14.50	3.20	-5.04	1157.55	393.94	0.00	187.50	21.51	-25.25	605.77	294.71	269.12	0.00	895.73
568	-0.00	-0.00	-0.00	903.00	200.00	0.00	-0.00	19.91	-25.18	608.06	294.20	269.16	0.00	1002.32
569	14.57	3.05	-5.34	1168.71	377.14	0.00	-60.60	18.01	-24.87	610.96	293.93	269.08	0.00	1115.77
570	-0.00	-0.00	-0.00	903.00	200.00	0.00	-0.00	15.79	-24.57	613.71	293.51	269.02	0.00	1228.15
571	14.50	3.20	-5.04	1148.45	400.00	0.00	350.26	13.20	-24.49	615.54	293.31	268.96	0.00	1341.42
572	14.50	3.28	-5.04	1157.55	393.94	0.00	213.85	10.53	-24.49	616.61	293.02	268.89	0.00	1401.31
573	-0.00	-0.00	-0.00	903.00	200.00	0.00	-0.00	7.55	-24.34	617.52	292.74	268.84	0.00	1487.57
574	14.65	3.28	-5.04	1130.27	393.94	0.00	287.14	5.04	-23.96	618.29	292.37	268.85	0.00	1628.87
575	14.50	3.36	-5.19	1141.24	382.35	0.00	12.57	2.06	-23.80	619.20	292.02	268.80	0.00	1645.40
576	-0.00	-0.00	-0.00	903.00	200.00	0.00	-0.00	-0.76	-23.65	620.88	291.60	268.76	0.00	1762.91
577	14.57	3.28	-5.04	1139.36	393.94	0.00	242.52	-3.51	-23.65	623.02	291.18	268.67	0.00	1885.05
578	14.65	3.20	-5.34	1143.00	382.86	0.00	78.47	-6.26	-23.35	625.15	290.77	268.78	0.00	2009.33
579	14.72	3.28	-5.19	1141.24	394.12	0.00	314.38	-8.70	-23.19	626.83	290.14	268.70	0.00	2149.33
580	-0.00	-0.00	-0.00	903.00	200.00	0.00	-0.00	-10.99	-23.50	628.51	289.73	268.71	0.00	2253.98
581	14.57	3.20	-5.04	1157.55	387.88	0.00	113.98	-13.20	-23.80	628.97	289.08	268.85	0.00	2447.73
582	14.50	3.20	-5.04	1148.45	400.00	0.00	304.48	-15.41	-24.34	629.43	288.36	268.80	0.00	2547.49
583	14.57	3.20	-5.04	1148.45	400.00	0.00	296.85	-17.40	-24.87	628.05	287.54	268.80	0.00	2704.58
584	-0.00	-0.00	-0.00	903.00	200.00	0.00	-0.00	-19.53	-25.41	626.83	287.00	268.79	0.00	2835.11
585	14.42	3.05	-5.04	1157.55	400.00	0.00	276.05	-21.44	-25.48	625.92	285.96	268.80	0.00	2950.93
586	14.57	3.28	-5.19	1141.24	388.24	0.00	130.37	-23.50	-25.63	624.24	284.89	268.88	0.00	3052.39
587	14.34	3.28	-5.34	1134.43	388.57	0.00	114.44	-25.79	-26.25	622.56	283.97	269.02	0.00	3223.97
588	14.72	3.05	-5.19	1150.06	388.24	0.00	163.81	-27.85	-26.09	621.03	282.46	268.99	0.00	3411.71
589	-0.00	-0.00	-0.00	903.00	200.00	0.00	-0.00	-29.68	-25.94	618.74	280.99	269.15	0.00	3428.37
590	14.65	3.20	-5.04	1157.55	400.00	0.00	282.98	-31.59	-25.86	616.91	279.15	269.50	0.00	3513.90
591	14.57	3.36	-5.34	1143.00	388.57	0.00	179.84	-33.42	-25.33	614.62	277.14	269.76	0.00	3589.88
592	14.65	3.13	-5.19	1167.71	370.59	0.00	-137.33	-34.71	-25.33	613.71	275.39	270.16	0.00	3601.32
593	14.65	3.20	-5.19	1141.24	382.35	0.00	30.97	-36.24	-25.63	612.95	272.74	270.65	0.00	3676.02
594	14.65	3.13	-5.04	1148.45	387.88	0.00	130.39	-36.93	-26.32	611.57	269.91	271.16	0.00	3767.30
595	14.65	3.13	-5.34	1134.43	400.00	0.00	283.16	-37.54	-26.93	610.05	266.98	271.64	0.00	3837.61
596	14.57	3.28	-5.19	1141.24	394.12	0.00	238.98	-38.15	-27.31	609.74	263.89	272.07	0.00	3863.23
597	-0.00	-0.00	-0.00	903.00	200.00	0.00	-0.00	-38.22	-28.23	609.28	260.26	272.43	0.00	3937.43
598	14.72	2.98	-5.04	1157.55	387.88	0.00	178.02	-38.30	-28.76	608.83	256.69	272.58	0.00	4008.25
599	-0.00	-0.00	-0.00	903.00	200.00	0.00	-0.00	-38.53	-29.14	609.13	252.66	272.85	0.00	4076.18
600	14.72	3.13	-5.34	1177.29	377.14	0.00	-149.32	-38.45	-28.99	610.66	248.35	273.16	0.00	4135.05
601	14.72	3.20	-5.34	1168.71	382.86	0.00	-81.53	-37.69	-29.30	613.40	243.88	273.53	0.00	4259.12
602	14.95	3.28	-5.34	1160.14	382.86	0.00	-8.94	-37.16	-29.45	617.68	239.08	273.91	0.00	4248.78
603	14.88	3.28	-5.19	1167.71	382.35	0.00	-32.31	-36.47	-30.14	622.86	234.30	274.57	0.00	4318.41
604	15.03	3.28	-5.19	1167.71	382.35	0.00	-4.49	-35.86	-30.67	627.44	229.45	275.19	0.00	4272.28
605	15.03	3.20	-5.19	1150.06	394.12	0.00	157.52	-35.48	-31.59	631.87	224.51	275.83	0.00	4332.58
606	15.11	3.20	-5.34	1125.86	388.57	0.00	211.88	-35.40	-32.58	636.14	219.62	276.42	0.00	4334.93
607	15.11	3.13	-5.04	1175.73	400.00	0.00	222.64	-35.78	-34.33	640.11	215.18	277.04	0.00	4127.46
608	15.34	3.20	-5.34	1143.00	388.57	0.00	177.22	-36.01	-36.16	644.07	210.09	277.52	0.00	4027.99
609	15.11	3.05	-5.49	1153.00	377.78	0.00	-45.78	-36.70	-37.69	647.89	205.46	277.77	0.00	3882.84
610	15.34	3.13	-5.49	1128.00	383.33	0.00	162.12	-38.07	-38.45	652.16	201.59	277.87	0.00	3871.66
611	15.34	3.13	-5.19	1167.71	394.12	0.00	203.30	-39.98	-38.91	656.43	198.12	277.82	0.00	3727.71
612	15.11	3.28	-5.49	1136.33	383.33	0.00	58.49	-42.65	-38.53	660.25	194.89	277.84	0.00	3823.08
613	-0.00	-0.00	-0.00	903.00	200.00	0.00	-0.00	-45.09	-38.07	663.45	192.30	277.74	0.00	3815.68
614	15.34	3.13	-5.19	1150.06	394.12	0.00	258.50	-48.68	-37.46	666.20	189.99	277.42	0.00	3921.04
615	15.56	3.05	-5.34	1143.00	400.00	0.00	411.99	-52.95	-37.16	667.88	188.07	277.18	0.00	3931.56
616	15.34	3.13	-5.49	1136.33	377.78	0.00	50.86	-56.84	-36.93	667.72	186.47	276.92	0.00	3909.85
617	15.56	3.13	-5.49	1128.00	383.33	0.00	158.31	-61.34	-37.08	663.76	184.83	276.87	0.00	3877.25
618	-0.00	-0.00	-0.00	903.00	200.00	0.00	-0.00	-65.08	-32.50	661.32	184.13	276.42	0.00	3986.52
619	15.11	3.28	-5.95	1110.69	364.10	0.00	355.65	-65.61	-36.24	651.40	182.43	276.27	0.00	2865.76
620	14.34	2.67	-5.65	1146.24	372.97	0.00	206.41	-71.64	-32.27	635.53	181.30	275.44	0.00	3444.82
621	15.87	3.66	-5.34	1134.43	382.86	0.00	680.98	-74.23	-32.42	618.59	180.12	274.99	0.00	3066.05
622	-0.00	-0.00	-0.00	903.00	200.00	0.00	-0.00	-76.37	-28.53	598.60	178.79	274.48	0.00	3418.72
623	15.49	3.20	-5.34	1177.29	400.00	0.00	204.47	-76.83	-27.01	574.65	177.48	274.03	0.00	3454.58
624	15.49	2.98	-5.04	1148.45	400.00	0.00	330.14	-76.83	-24.95	548.55	176.24	273.66	0.00	3452.96
625	-0.00	-0.00	-0.00	903.00	200.00	0.00	-0.00	-76.68	-23.42	522.31	175.28	272.80	0.00	3307.10
626	-0.00	-0.00	-0.00	903.00	200.00	0.00	-0.00	-75.45	-22.05	491.33	173.76	272.30	0.00	2953.58
627	16.78	3.13	-5.04	1157.55	400.00	0.00	271.88	-73.32	-20.22	459.14	172.58	271.85	0.00	2661.54
628	-0.00	-0.00	-0.00	903.00	200.00	0.00	-0.00	-70.50	-18.46	427.40	171.58	271.26	0.00	2447.38
629	16.56	3.20	-5.04	1157.55	400.00	0.00	275.35	-66.99	-16.71	391.85	170.21	270.72	0.00	2089.46
630	16.63	3.28	-5.04	1148.45	387.88	0.00	122.30	-63.17	-14.57	357.21	169.41	270.23	0.00	1900.54
631	-0.00	-0.00	-0.00	903.00	200.00	0.00	-0.00	-58.75	-12.66	323.79	168.24	269.65	0.00	1632.38
632	16.56	3.20	-5.04	1139.36	387.88	0.00	132.94	-53.10	-10.38	287.93	167.25	269.00	0.00	1436.09
633	16.78	3.20	-5.19	1141.24	382.35	0.00	77.19	-47.30	-8.54	253.14	166.00	268.48	0.00	1269.37
634	16.71	3.28	-5.04	1148.45	381.82	0.00	12.48	-41.73	-7.25	221.25	165.52	268.69	0.00	988.08
635	-0.00	-0.00	-0.00	903.00	200.00	0.00	-0.00	-35.10	-5.87	187.99	164.12	268.34	0.00	877.32
636	-0.00	-0.00	-0.00	903.00	200.00	0.00	-0.00	-28.61	-5.04	157.17	161.94	268.16	0.00	742.33
637	-0.00	-0.00	-0.00	903.00	200.00	0.00	-0.00	-22.05	-4.81	130.16	158.26	268.70	0.00	619.26
638	-0.00	-0.00	-0.00	903.00	200.00	0.00	-0.00	-14.65	-4.65	105.44	154.99	269.18	0.00	463.33
639	16.94	3.36	-5.04	1148.45	400.00	0.00	411.99	-6.33	-4.73	86.98	150.00	269.82	0.00	450.48
640	-0.00	-0.00	-0.00	903.00	200.00	0.00	-0.00	-0.61	-5.19	74.92	144.81	267.21	0.00	344.02
641	-0.00	-0.00	-0.00	903.00	200.00	0.00	-0.00	1.37	-4.73	65.46	142.66	268.53	0.00	288.26
642	-0.00	-0.00	-0.00	903.00	200.00	0.00	-0.00	1.07	-3.81	57.22	140.80	266.67	0.00	310.77
643	17.01	3.59	-5.04	1130.27	387.88	0.00	161.37	0.53	-3.13	48.98	138.32	265.42	0.00	330.27
644	-0.00	-0.00	-0.00	903.00	200.00	0.00	-0.00	-0.38	-3.13	41.20	137.78	265.19	0.00	200.12
645	-0.00	-0.00	-0.00	903.00	200.00	0.00	-0.00	-0.69	-3.05	34.18	141.96	265.18	0.00	205.38
646	-0.00	-0.00	-0.00	903.00	200.00	0.00	-0.00	-0.69	-2.90	28.53	136.36	265.24	0.00	190.33
647	-0.00	-0.00	-0.00	903.00	200.00	0.00	-0.00	-0.08	-2.75	23.35	143.14	264.05	0.00	205.15
648	-0.00	-0.00	-0.00	903.00	200.00	0.00	-0.00	0.46	-2.75	18.62	137.70	260.66	0.00	177.10
649	-0.00	-0.00	-0.00	903.00	200.00	0.00	-0.00	1.07	-2.67	14.65	146.88	256.25	0.00	154.73
650	-0.00	-0.00	-0.00	903.00	200.00	0.00	-0.00	1.14	-1.83	9.31	152.46	255.74	0.00	114.07
651	-0.00	-0.00	-0.00	903.00	200.00	0.00	-0.00	-0.00	-0.00	-0.00	300.00	200.00	0.00	-0.00
652	17.24	3.81	-5.04	1157.55	387.88	0.00	71.21	-0.00	-0.00	-0.00	300.00	200.00	0.00	-0.00
653	17.24	3.74	-5.04	1148.45	387.88	0.00	170.39	-0.00	-0.00	-0.00	300.00	200.00	0.00	-0.00
654	-0.00	-0.00	-0.00	903.00	200.00	0.00	-0.00	-0.00	-0.00	-0.00	300.00	200.00	0.00	-0.00
655	17.17	3.74	-5.04	1157.55	387.88	0.00	122.07	-0.00	-0.00	-0.00	300.00	200.00	0.00	-0.00
656	17.01	3.81	-5.04	1130.27	387.88	0.00	155.13	-0.00	-0.00	-0.00	300.00	200.00	0.00	-0.00
657	17.17	3.81	-5.34	1134.43	377.14	0.00	6.54	-0.00	-0.00	-0.00	300.00	200.00	0.00	-0.00
658	-0.00	-0.00	-0.00	903.00	200.00	0.00	-0.00	-0.00	-0.00	-0.00	300.00	200.00	0.00	-0.00
659	-0.00	-0.00	-0.00	903.00	200.00	0.00	-0.00	-0.00	-0.00	-0.00	300.00	200.00	0.00	-0.00
660	-0.00	-0.00	-0.00	903.00	200.00	0.00	-0.00	-0.00	-0.00	-0.00	300.00	200.00	0.00	-0.00
661	-0.00	-0.00	-0.00	903.00	200.00	0.00	-0.00	-0.00	-0.00	-0.00	300.00	200.00	0.00	-0.00
662	17.01	3.89	-5.04	1148.45	393.94	0.00	284.60	-0.00	-0.00	-0.00	300.00	200.00	0.00	-0.00
663	-0.00	-0.00	-0.00	903.00	200.00	0.00	-0.00	-0.00	-0.00	-0.00	300.00	200.00	0.00	-0.00
664	-0.00	-0.00	-0.00	903.00	200.00	0.00	-0.00	-0.00	-0.00	-0.00	300.00	200.00	0.00	-0.00
665	-0.00	-0.00	-0.00	903.00	200.00	0.00	-0.00	-0.00	-0.00	-0.00	300.00	200.00	0.00	-0.00
666	16.86	3.89	-5.04	1157.55	381.82	0.00	38.15	-0.00	-0.00	-0.00	300.00	200.00	0.00	-0.00
667	16.94	3.81	-5.04	1148.45	381.82	0.00	129.01	-0.00	-0.00	-0.00	300.00	200.00	0.00	-0.00
668	-0.00	-0.00	-0.00	903.00	200.00	0.00	-0.00	-0.00	-0.00	-0.00	300.00	200.00	0.00	-0.00
669	-0.00	-0.00	-0.00	903.00	200.00	0.00	-0.00	-0.00	-0.00	-0.00	300.00	200.00	0.00	-0.00
670	16.63	3.89	-5.04	1148.45	369.70	0.00	-169.70	-0.00	-0.00	-0.00	300.00	200.00	0.00	-0.00
671	-0.00	-0.00	-0.00	903.00	200.00	0.00	-0.00	-0.00	-0.00	-0.00	300.00	200.00	0.00	-0.00
672	-0.00	-0.00	-0.00	903.00	200.00	0.00	-0.00	-0.00	-0.00	-0.00	300.00	200.00	0.00	-0.00
673	-0.00	-0.00	-0.00	903.00	200.00	0.00	-0.00	-0.00	-0.00	-0.00	300.00	200.00	0.00	-0.00
674	-0.00	-0.00	-0.00	903.00	200.00	0.00	-0.00	-0.00	-0.00	-0.00	300.00	200.00	0.00	-0.00
675	-0.00	-0.00	-0.00	903.00	200.00	0.00	-0.00	-0.00	-0.00	-0.00	300.00	200.00	0.00	-0.00
676	16.71	3.81	-5.04	1139.36	381.82	0.00	144.96	-0.00	-0.00	-0.00	300.00	200.00	0.00	-0.00
677	-0.00	-0.00	-0.00	903.00	200.00	0.00	-0.00	-0.00	-0.00	-0.00	300.00	200.00	0.00	-0.00
678	-0.00	-0.00	-0.00	903.00	200.00	0.00	-0.00	-0.00	-0.00	-0.00	300.00	200.00	0.00	-0.00
679	-0.00	-0.00	-0.00	903.00	200.00	0.00	-0.00	-0.00	-0.00	-0.00	300.00	200.00	0.00	-0.00
680	-0.00	-0.00	-0.00	903.00	200.00	0.00	-0.00	-0.00	-0.00	-0.00	300.00	200.00	0.00	-0.00
681	-0.00	-0.00	-0.00	903.00	200.00	0.00	-0.00	-0.00	-0.00	-0.00	300.00	200.00	0.00	-0.00
682	16.63	3.89	-5.04	1157.55	381.82	0.00	42.31	-0.00	-0.00	-0.00	300.00	200.00	0.00	-0.00
683	-0.00	-0.00	-0.00	903.00	200.00	0.00	-0.00	-0.00	-0.00	-0.00	300.00	200.00	0.00	-0.00
684	-0.00	-0.00	-0.00	903.00	200.00	0.00	-0.00	-0.00	-0.00	-0.00	300.00	200.00	0.00	-0.00
685	-0.00	-0.00	-0.00	903.00	200.00	0.00	-0.00	-0.00	-0.00	-0.00	300.00	200.00	0.00	-0.00
686	-0.00	-0.00	-0.00	903.00	200.00	0.00	-0.00	-0.00	-0.00	-0.00	300.00	200.00	0.00	-0.00
687	-0.00	-0.00	-0.00	903.00	200.00	0.00	-0.00	-0.00	-0.00	-0.00	300.00	200.00	0.00	-0.00
688	-0.00	-0.00	-0.00	903.00	200.00	0.00	-0.00	-0.00	-0.00	-0.00	300.00	200.00	0.00	-0.00
689	-0.00	-0.00	-0.00	903.00	200.00	0.00	-0.00	-0.00	-0.00	-0.00	300.00	200.00	0.00	-0.00
690	16.40	3.81	-5.04	1139.36	375.76	0.00	-9.94	-0.00	-0.00	-0.00	300.00	200.00	0.00	-0.00
691	-0.00	-0.00	-0.00	903.00	200.00	0.00	-0.00	-0.00	-0.00	-0.00	300.00	200.00	0.00	-0.00
692	-0.00	-0.00	-0.00	903.00	200.00	0.00	-0.00	-0.00	-0.00	-0.00	300.00	200.00	0.00	-0.00
693	16.40	3.81	-5.04	1148.45	381.82	0.00	123.46	-0.00	-0.00	-0.00	300.00	200.00	0.00	-0.00
694	-0.00	-0.00	-0.00	903.00	200.00	0.00	-0.00	-0.00	-0.00	-0.00	300.00	200.00	0.00	-0.00
695	16.25	3.97	-5.04	1139.36	387.88	0.00	192.82	-0.00	-0.00	-0.00	300.00	200.00	0.00	-0.00
696	-0.00	-0.00	-0.00	903.00	200.00	0.00	-0.00	-0.00	-0.00	-0.00	300.00	200.00	0.00	-0.00
697	-0.00	-0.00	-0.00	903.00	200.00	0.00	-0.00	-0.00	-0.00	-0.00	300.00	200.00	0.00	-0.00
698	-0.00	-0.00	-0.00	903.00	200.00	0.00	-0.00	-0.00	-0.00	-0.00	300.00	200.00	0.00	-0.00
699	-0.00	-0.00	-0.00	903.00	200.00	0.00	-0.00	-0.00	-0.00	-0.00	300.00	200.00	0.00	-0.00
700	-0.00	-0.00	-0.00	903.00	200.00	0.00	-0.00	-0.00	-0.00	-0.00	300.00	200.00	0.00	-0.00
701	15.95	3.89	-5.04	1175.73	393.94	0.00	131.55	-0.00	-0.00	-0.00	300.00	200.00	0.00	-0.00
702	-0.00	-0.00	-0.00	903.00	200.00	0.00	-0.00	-0.00	-0.00	-0.00	300.00	200.00	0.00	-0.00
703	-0.00	-0.00	-0.00	903.00	200.00	0.00	-0.00	-0.00	-0.00	-0.00	300.00	200.00	0.00	-0.00
704	-0.00	-0.00	-0.00	903.00	200.00	0.00	-0.00	-0.00	-0.00	-0.00	300.00	200.00	0.00	-0.00
705	16.02	4.04	-5.49	1119.67	366.67	0.00	-82.65	-0.00	-0.00	-0.00	300.00	200.00	0.00	-0.00
706	-0.00	-0.00	-0.00	903.00	200.00	0.00	-0.00	-0.00	-0.00	-0.00	300.00	200.00	0.00	-0.00
707	16.10	4.12	-5.34	1134.43	371.43	0.00	-24.85	-0.00	-0.00	-0.00	300.00	200.00	0.00	-0.00
708	-0.00	-0.00	-0.00	903.00	200.00	0.00	-0.00	-0.00	-0.00	-0.00	300.00	200.00	0.00	-0.00
709	-0.00	-0.00	-0.00	903.00	200.00	0.00	-0.00	-0.00	-0.00	-0.00	300.00	200.00	0.00	-0.00
710	-0.00	-0.00	-0.00	903.00	200.00	0.00	-0.00	-0.00	-0.00	-0.00	300.00	200.00	0.00	-0.00
711	-0.00	-0.00	-0.00	903.00	200.00	0.00	-0.00	-0.00	-0.00	-0.00	300.00	200.00	0.00	-0.00
712	15.79	4.04	-5.19	1132.41	376.47	0.00	-40.39	-0.00	-0.00	-0.00	300.00	200.00	0.00	-0.00
713	15.87	3.89	-5.04	1175.73	387.88	0.00	43.46	-0.00	-0.00	-0.00	300.00	200.00	0.00	-0.00
714	-0.00	-0.00	-0.00	903.00	200.00	0.00	-0.00	-0.00	-0.00	-0.00	300.00	200.00	0.00	-0.00
715	-0.00	-0.00	-0.00	903.00	200.00	0.00	-0.00	-0.00	-0.00	-0.00	300.00	200.00	0.00	-0.00
716	16.17	4.04	-5.04	1148.45	387.88	0.00	283.91	-0.00	-0.00	-0.00	300.00	200.00	0.00	-0.00
717	-0.00	-0.00	-0.00	903.00	200.00	0.00	-0.00	-0.00	-0.00	-0.00	300.00	200.00	0.00	-0.00
718	15.79	4.04	-5.49	1128.00	372.22	0.00	1.91	-0.00	-0.00	-0.00	300.00	200.00	0.00	-0.00
719	-0.00	-0.00	-0.00	903.00	200.00	0.00	-0.00	-0.00	-0.00	-0.00	300.00	200.00	0.00	-0.00
720	-0.00	-0.00	-0.00	903.00	200.00	0.00	-0.00	-0.00	-0.00	-0.00	300.00	200.00	0.00	-0.00
721	-0.00	-0.00	-0.00	903.00	200.00	0.00	-0.00	-0.00	-0.00	-0.00	300.00	200.00	0.00	-0.00
722	-0.00	-0.00	-0.00	903.00	200.00	0.00	-0.00	-0.00	-0.00	-0.00	300.00	200.00	0.00	-0.00
723	-0.00	-0.00	-0.00	903.00	200.00	0.00	-0.00	-0.00	-0.00	-0.00	300.00	200.00	0.00	-0.00
724	-0.00	-0.00	-0.00	903.00	200.00	0.00	-0.00	-0.00	-0.00	-0.00	300.00	200.00	0.00	-0.00
725	-0.00	-0.00	-0.00	903.00	200.00	0.00	-0.00	-0.00	-0.00	-0.00	300.00	200.00	0.00	-0.00
726	15.64	3.89	-5.04	1193.91	387.88	0.00	89.93	-0.00	-0.00	-0.00	300.00	200.00	0.00	-0.00
727	15.41	4.12	-5.19	1132.41	382.35	0.00	148.55	-0.00	-0.00	-0.00	300.00	200.00	0.00	-0.00
728	-0.00	-0.00	-0.00	903.00	200.00	0.00	-0.00	-0.00	-0.00	-0.00	300.00	200.00	0.00	-0.00
729	-0.00	-0.00	-0.00	903.00	200.00	0.00	-0.00	-0.00	-0.00	-0.00	300.00	200.00	0.00	-0.00
730	15.49	3.81	-5.04	1175.73	400.00	0.00	317.66	-0.00	-0.00	-0.00	300.00	200.00	0.00	-0.00
731	15.18	3.66	-5.49	1161.33	372.22	0.00	-139.45	-0.00	-0.00	-0.00	300.00	200.00	0.00	-0.00
732	-0.00	-0.00	-0.00	903.00	200.00	0.00	-0.00	-0.00	-0.00	-0.00	300.00	200.00	0.00	-0.00
733	-0.00	-0.00	-0.00	903.00	200.00	0.00	-0.00	-0.00	-0.00	-0.00	300.00	200.00	0.00	-0.00
734	15.56	3.59	-5.19	1150.06	394.12	0.00	189.84	-0.00	-0.00	-0.00	300.00	200.00	0.00	-0.00
735	14.95	3.59	-5.19	1167.71	394.12	0.00	99.63	-0.00	-0.00	-0.00	300.00	200.00	0.00	-0.00
736	-0.00	-0.00	-0.00	903.00	200.00	0.00	-0.00	-0.00	-0.00	-0.00	300.00	200.00	0.00	-0.00
737	-0.00	-0.00	-0.00	903.00	200.00	0.00	-0.00	-0.00	-0.00	-0.00	300.00	200.00	0.00	-0.00
738	-0.00	-0.00	-0.00	903.00	200.00	0.00	-0.00	-0.00	-0.00	-0.00	300.00	200.00	0.00	-0.00
739	-0.00	-0.00	-0.00	903.00	200.00	0.00	-0.00	-0.00	-0.00	-0.00	300.00	200.00	0.00	-0.00
740	15.49	3.89	-5.49	1128.00	366.67	0.00	-56.58	-0.00	-0.00	-0.00	300.00	200.00	0.00	-0.00
741	-0.00	-0.00	-0.00	903.00	200.00	0.00	-0.00	-0.00	-0.00	-0.00	300.00	200.00	0.00	-0.00
742	15.34	3.89	-5.34	1143.00	377.14	0.00	-48.39	-0.00	-0.00	-0.00	300.00	200.00	0.00	-0.00
743	-0.00	-0.00	-0.00	903.00	200.00	0.00	-0.00	-0.00	-0.00	-0.00	300.00	200.00	0.00	-0.00
744	-0.00	-0.00	-0.00	903.00	200.00	0.00	-0.00	-0.00	-0.00	-0.00	300.00	200.00	0.00	-0.00
745	-0.00	-0.00	-0.00	903.00	200.00	0.00	-0.00	-0.00	-0.00	-0.00	300.00	200.00	0.00	-0.00
746	-0.00	-0.00	-0.00	903.00	200.00	0.00	-0.00	-0.00	-0.00	-0.00	300.00	200.00	0.00	-0.00
747	-0.00	-0.00	-0.00	903.00	200.00	0.00	-0.00	-0.00	-0.00	-0.00	300.00	200.00	0.00	-0.00
748	-0.00	-0.00	-0.00	903.00	200.00	0.00	-0.00	-0.00	-0.00	-0.00	300.00	200.00	0.00	-0.00
749	15.11	3.51	-5.19	1150.06	382.35	0.00	148.10	-0.00	-0.00	-0.00	300.00	200.00	0.00	-0.00
750	15.11	3.51	-5.34	1143.00	371.43	0.00	-15.04	-0.00	-0.00	-0.00	300.00	200.00	0.00	-0.00
751	-0.00	-0.00	-0.00	903.00	200.00	0.00	-0.00	-0.00	-0.00	-0.00	300.00	200.00	0.00	-0.00
752	-0.00	-0.00	-0.00	903.00	200.00	0.00	-0.00	-0.00	-0.00	-0.00	300.00	200.00	0.00	-0.00
753	-0.00	-0.00	-0.00	903.00	200.00	0.00	-0.00	-0.00	-0.00	-0.00	300.00	200.00	0.00	-0.00
754	15.18	3.20	-5.19	1167.71	388.24	0.00	155.73	-0.00	-0.00	-0.00	300.00	200.00	0.00	-0.00
755	15.18	3.28	-5.04	1175.73	400.00	0.00	196.28	-0.00	-0.00	-0.00	300.00	200.00	0.00	-0.00
756	-0.00	-0.00	-0.00	903.00	200.00	0.00	-0.00	-0.00	-0.00	-0.00	300.00	200.00	0.00	-0.00
757	15.18	3.28	-5.34	1160.14	377.14	0.00	-76.73	-0.00	-0.00	-0.00	300.00	200.00	0.00	-0.00
758	15.34	3.20	-5.19	1141.24	388.24	0.00	177.72	-0.00	-0.00	-0.00	300.00	200.00	0.00	-0.00
759	15.49	3.28	-5.19	1141.24	382.35	0.00	120.05	-0.00	-0.00	-0.00	300.00	200.00	0.00	-0.00
760	-0.00	-0.00	-0.00	903.00	200.00	0.00	-0.00	-0.00	-0.00	-0.00	300.00	200.00	0.00	-0.00
761	-0.00	-0.00	-0.00	903.00	200.00	0.00	-0.00	-0.00	-0.00	-0.00	300.00	200.00	0.00	-0.00
762	-0.00	-0.00	-0.00	903.00	200.00	0.00	-0.00	-0.00	-0.00	-0.00	300.00	200.00	0.00	-0.00
763	-0.00	-0.00	-0.00	903.00	200.00	0.00	-0.00	-0.00	-0.00	-0.00	300.00	200.00	0.00	-0.00
764	-0.00	-0.00	-0.00	903.00	200.00	0.00	-0.00	-0.00	-0.00	-0.00	300.00	200.00	0.00	-0.00
765	15.56	3.13	-5.19	1141.24	388.24	0.00	238.98	-0.00	-0.00	-0.00	300.00	200.00	0.00	-0.00
766	-0.00	-0.00	-0.00	903.00	200.00	0.00	-0.00	-0.00	-0.00	-0.00	300.00	200.00	0.00	-0.00
767	15.41	3.13	-5.49	1128.00	383.33	0.00	130.34	-0.00	-0.00	-0.00	300.00	200.00	0.00	-0.00
768	-0.00	-0.00	-0.00	903.00	200.00	0.00	-0.00	-0.00	-0.00	-0.00	300.00	200.00	0.00	-0.00
769	15.41	3.28	-5.19	1141.24	388.24	0.00	173.91	-0.00	-0.00	-0.00	300.00	200.00	0.00	-0.00
770	-0.00	-0.00	-0.00	903.00	200.00	0.00	-0.00	-0.00	-0.00	-0.00	300.00	200.00	0.00	-0.00
771	15.49	3.20	-5.04	1139.36	393.94	0.00	323.67	-0.00	-0.00	-0.00	300.00	200.00	0.00	-0.00
772	15.34	3.20	-5.19	1141.24	382.35	0.00	87.51	-0.00	-0.00	-0.00	300.00	200.00	0.00	-0.00
773	-0.00	-0.00	-0.00	903.00	200.00	0.00	-0.00	-0.00	-0.00	-0.00	300.00	200.00	0.00	-0.00
774	-0.00	-0.00	-0.00	903.00	200.00	0.00	-0.00	-0.00	-0.00	-0.00	300.00	200.00	0.00	-0.00
775	-0.00	-0.00	-0.00	903.00	200.00	0.00	-0.00	-0.00	-0.00	-0.00	300.00	200.00	0.00	-0.00
776	15.18	3.13	-5.19	1150.06	388.24	0.00	185.35	-0.00	-0.00	-0.00	300.00	200.00	0.00	-0.00
777	15.41	3.20	-5.04	1157.55	381.82	0.00	40.92	-0.00	-0.00	-0.00	300.00	200.00	0.00	-0.00
778	-0.00	-0.00	-0.00	903.00	200.00	0.00	-0.00	-0.00	-0.00	-0.00	300.00	200.00	0.00	-0.00
779	-0.00	-0.00	-0.00	903.00	200.00	0.00	-0.00	-0.00	-0.00	-0.00	300.00	200.00	0.00	-0.00
780	15.11	3.13	-5.04	1175.73	381.82	0.00	-6.24	-0.00	-0.00	-0.00	300.00	200.00	0.00	-0.00
781	-0.00	-0.00	-0.00	903.00	200.00	0.00	-0.00	-0.00	-0.00	-0.00	300.00	200.00	0.00	-0.00
782	-0.00	-0.00	-0.00	903.00	200.00	0.00	-0.00	-0.00	-0.00	-0.00	300.00	200.00	0.00	-0.00
783	-0.00	-0.00	-0.00	903.00	200.00	0.00	-0.00	-0.00	-0.00	-0.00	300.00	200.00	0.00	-0.00
784	15.18	3.28	-5.04	1175.73	387.88	0.00	58.03	-0.00	-0.00	-0.00	300.00	200.00	0.00	-0.00
785	15.18	3.20	-5.19	1132.41	382.35	0.00	87.96	-0.00	-0.00	-0.00	300.00	200.00	0.00	-0.00
786	-0.00	-0.00	-0.00	903.00	200.00	0.00	-0.00	-0.00	-0.00	-0.00	300.00	200.00	0.00	-0.00
787	-0.00	-0.00	-0.00	903.00	200.00	0.00	-0.00	-0.00	-0.00	-0.00	300.00	200.00	0.00	-0.00
788	15.34	3.28	-5.04	1175.73	400.00	0.00	226.80	-0.00	-0.00	-0.00	300.00	200.00	0.00	-0.00
789	15.18	3.13	-5.19	1167.71	388.24	0.00	130.15	-0.00	-0.00	-0.00	300.00	200.00	0.00	-0.00
790	-0.00	-0.00	-0.00	903.00	200.00	0.00	-0.00	-0.00	-0.00	-0.00	300.00	200.00	0.00	-0.00
791	15.18	3.13	-5.34	1134.43	382.86	0.00	106.81	-0.00	-0.00	-0.00	300.00	200.00	0.00	-0.00
792	-0.00	-0.00	-0.00	903.00	200.00	0.00	-0.00	-0.00	-0.00	-0.00	300.00	200.00	0.00	-0.00
793	-0.00	-0.00	-0.00	903.00	200.00	0.00	-0.00	-0.00	-0.00	-0.00	300.00	200.00	0.00	-0.00
794	15.11	3.28	-5.19	1167.71	382.35	0.00	-13.46	-0.00	-0.00	-0.00	300.00	200.00	0.00	-0.00
795	15.34	3.20	-5.19	1176.53	394.12	0.00	177.72	-0.00	-0.00	-0.00	300.00	200.00	0.00	-0.00
796	15.18	3.28	-5.19	1176.53	394.12	0.00	150.12	-0.00	-0.00	-0.00	300.00	200.00	0.00	-0.00
797	15.11	3.13	-5.04	1157.55	381.82	0.00	50.63	-0.00	-0.00	-0.00	300.00	200.00	0.00	-0.00
798	-0.00	-0.00	-0.00	903.00	200.00	0.00	-0.00	-0.00	-0.00	-0.00	300.00	200.00	0.00	-0.00
799	-0.00	-0.00	-0.00	903.00	200.00	0.00	-0.00	-0.00	-0.00	-0.00	300.00	200.00	0.00	-0.00
800	15.11	3.20	-5.34	1160.14	388.57	0.00	124.90	-0.00	-0.00	-0.00	300.00	200.00	0.00	-0.00
801	-0.00	-0.00	-0.00	903.00	200.00	0.00	-0.00	-0.00	-0.00	-0.00	300.00	200.00	0.00	-0.00
802	-0.00	-0.00	-0.00	903.00	200.00	0.00	-0.00	-0.00	-0.00	-0.00	300.00	200.00	0.00	-0.00
803	15.18	3.13	-5.19	1167.71	394.12	0.00	219.46	-0.00	-0.00	-0.00	300.00	200.00	0.00	-0.00
804	-0.00	-0.00	-0.00	903.00	200.00	0.00	-0.00	-0.00	-0.00	-0.00	300.00	200.00	0.00	-0.00
805	-0.00	-0.00	-0.00	903.00	200.00	0.00	-0.00	-0.00	-0.00	-0.00	300.00	200.00	0.00	-0.00
806	-0.00	-0.00	-0.00	903.00	200.00	0.00	-0.00	-0.00	-0.00	-0.00	300.00	200.00	0.00	-0.00
807	-0.00	-0.00	-0.00	903.00	200.00	0.00	-0.00	-0.00	-0.00	-0.00	300.00	200.00	0.00	-0.00
808	-0.00	-0.00	-0.00	903.00	200.00	0.00	-0.00	-0.00	-0.00	-0.00	300.00	200.00	0.00	-0.00
809	-0.00	-0.00	-0.00	903.00	200.00	0.00	-0.00	-0.00	-0.00	-0.00	300.00	200.00	0.00	-0.00
810	-0.00	-0.00	-0.00	903.00	200.00	0.00	-0.00	-0.00	-0.00	-0.00	300.00	200.00	0.00	-0.00
811	15.18	3.28	-5.19	1167.71	376.47	0.00	-65.97	-0.00	-0.00	-0.00	300.00	200.00	0.00	-0.00
812	-0.00	-0.00	-0.00	903.00	200.00	0.00	-0.00	-0.00	-0.00	-0.00	300.00	200.00	0.00	-0.00
813	15.34	3.28	-5.04	1148.45	387.88	0.00	153.28	-0.00	-0.00	-0.00	300.00	200.00	0.00	-0.00
814	15.18	3.28	-5.04	1148.45	387.88	0.00	147.50	-0.00	-0.00	-0.00	300.00	200.00	0.00	-0.00
815	15.11	3.20	-5.04	1175.73	393.94	0.00	156.06	-0.00	-0.00	-0.00	300.00	200.00	0.00	-0.00
816	-0.00	-0.00	-0.00	903.00	200.00	0.00	-0.00	-0.00	-0.00	-0.00	300.00	200.00	0.00	-0.00
817	15.03	3.13	-5.04	1130.27	387.88	0.00	236.05	-0.00	-0.00	-0.00	300.00	200.00	0.00	-0.00
818	15.03	3.20	-5.04	1175.73	393.94	0.00	187.04	-0.00	-0.00	-0.00	300.00	200.00	0.00	-0.00
819	14.95	3.28	-5.04	1157.55	381.82	0.00	6.94	-0.00	-0.00	-0.00	300.00	200.00	0.00	-0.00
820	-0.00	-0.00	-0.00	903.00	200.00	0.00	-0.00	-0.00	-0.00	-0.00	300.00	200.00	0.00	-0.00
821	-0.00	-0.00	-0.00	903.00	200.00	0.00	-0.00	-0.00	-0.00	-0.00	300.00	200.00	0.00	-0.00
822	-0.00	-0.00	-0.00	903.00	200.00	0.00	-0.00	-0.00	-0.00	-0.00	300.00	200.00	0.00	-0.00
823	15.11	3.20	-5.49	1161.33	383.33	0.00	41.96	-0.00	-0.00	-0.00	300.00	200.00	0.00	-0.00
824	14.95	3.13	-5.04	1184.82	400.00	0.00	278.13	-0.00	-0.00	-0.00	300.00	200.00	0.00	-0.00
825	-0.00	-0.00	-0.00	903.00	200.00	0.00	-0.00	-0.00	-0.00	-0.00	300.00	200.00	0.00	-0.00
826	15.18	3.05	-5.19	1150.06	376.47	0.00	48.47	-0.00	-0.00	-0.00	300.00	200.00	0.00	-0.00
827	-0.00	-0.00	-0.00	903.00	200.00	0.00	-0.00	-0.00	-0.00	-0.00	300.00	200.00	0.00	-0.00
828	15.11	3.20	-5.19	1150.06	382.35	0.00	109.06	-0.00	-0.00	-0.00	300.00	200.00	0.00	-0.00
829	15.03	3.20	-5.49	1153.00	377.78	0.00	-28.82	-0.00	-0.00	-0.00	300.00	200.00	0.00	-0.00
830	15.03	3.28	-5.04	1157.55	387.88	0.00	134.79	-0.00	-0.00	-0.00	300.00	200.00	0.00	-0.00
831	15.03	3.20	-5.04	1157.55	393.94	0.00	268.18	-0.00	-0.00	-0.00	300.00	200.00	0.00	-0.00
832	15.11	3.13	-5.34	1160.14	382.86	0.00	126.87	-0.00	-0.00	-0.00	300.00	200.00	0.00	-0.00
833	15.03	3.20	-5.04	1148.45	387.88	0.00	183.34	-0.00	-0.00	-0.00	300.00	200.00	0.00	-0.00
834	-0.00	-0.00	-0.00	903.00	200.00	0.00	-0.00	-0.00	-0.00	-0.00	300.00	200.00	0.00	-0.00
835	-0.00	-0.00	-0.00	903.00	200.00	0.00	-0.00	-0.00	-0.00	-0.00	300.00	200.00	0.00	-0.00
836	-0.00	-0.00	-0.00	903.00	200.00	0.00	-0.00	-0.00	-0.00	-0.00	300.00	200.00	0.00	-0.00
837	15.03	3.13	-5.34	1143.00	382.86	0.00	120.76	-0.00	-0.00	-0.00	300.00	200.00	0.00	-0.00
838	15.11	3.13	-5.19	1150.06	388.24	0.00	239.65	-0.00	-0.00	-0.00	300.00	200.00	0.00	-0.00
839	-0.00	-0.00	-0.00	903.00	200.00	0.00	-0.00	-0.00	-0.00	-0.00	300.00	200.00	0.00	-0.00
840	15.03	3.28	-5.49	1153.00	372.22	0.00	-62.73	-0.00	-0.00	-0.00	300.00	200.00	0.00	-0.00
841	-0.00	-0.00	-0.00	903.00	200.00	0.00	-0.00	-0.00	-0.00	-0.00	300.00	200.00	0.00	-0.00
842	-0.00	-0.00	-0.00	903.00	200.00	0.00	-0.00	-0.00	-0.00	-0.00	300.00	200.00	0.00	-0.00
843	14.95	3.28	-5.04	1175.73	400.00	0.00	242.06	-0.00	-0.00	-0.00	300.00	200.00	0.00	-0.00
844	14.88	3.28	-5.04	1157.55	393.94	0.00	219.17	-0.00	-0.00	-0.00	300.00	200.00	0.00	-0.00
845	15.03	3.20	-5.19	1150.06	388.24	0.00	229.33	-0.00	-0.00	-0.00	300.00	200.00	0.00	-0.00
846	14.88	3.20	-5.19	1167.71	388.24	0.00	98.28	-0.00	-0.00	-0.00	300.00	200.00	0.00	-0.00
847	14.95	3.28	-5.49	1161.33	377.78	0.00	-20.13	-0.00	-0.00	-0.00	300.00	200.00	0.00	-0.00
848	14.88	3.13	-5.19	1150.06	382.35	0.00	86.17	-0.00	-0.00	-0.00	300.00	200.00	0.00	-0.00
849	-0.00	-0.00	-0.00	903.00	200.00	0.00	-0.00	-0.00	-0.00	-0.00	300.00	200.00	0.00	-0.00
850	-0.00	-0.00	-0.00	903.00	200.00	0.00	-0.00	-0.00	-0.00	-0.00	300.00	200.00	0.00	-0.00
851	15.03	3.36	-5.04	1157.55	393.94	0.00	206.46	-0.00	-0.00	-0.00	300.00	200.00	0.00	-0.00
852	-0.00	-0.00	-0.00	903.00	200.00	0.00	-0.00	-0.00	-0.00	-0.00	300.00	200.00	0.00	-0.00
853	-0.00	-0.00	-0.00	903.00	200.00	0.00	-0.00	-0.00	-0.00	-0.00	300.00	200.00	0.00	-0.00
854	15.18	3.13	-5.49	1161.33	377.78	0.00	-8.69	-0.00	-0.00	-0.00	300.00	200.00	0.00	-0.00
855	-0.00	-0.00	-0.00	903.00	200.00	0.00	-0.00	-0.00	-0.00	-0.00	300.00	200.00	0.00	-0.00
856	15.03	3.28	-5.04	1148.45	387.88	0.00	95.95	-0.00	-0.00	-0.00	300.00	200.00	0.00	-0.00
857	15.34	3.20	-5.34	1143.00	377.14	0.00	47.74	-0.00	-0.00	-0.00	300.00	200.00	0.00	-0.00
858	-0.00	-0.00	-0.00	903.00	200.00	0.00	-0.00	-0.00	-0.00	-0.00	300.00	200.00	0.00	-0.00
859	15.34	2.98	-5.34	1160.14	388.57	0.00	226.92	-0.00	-0.00	-0.00	300.00	200.00	0.00	-0.00
860	14.95	3.20	-5.04	1175.73	387.88	0.00	58.72	-0.00	-0.00	-0.00	300.00	200.00	0.00	-0.00
861	15.18	3.28	-5.34	1160.14	371.43	0.00	-140.60	-0.00	-0.00	-0.00	300.00	200.00	0.00	-0.00
862	14.95	3.20	-5.04	1148.45	393.94	0.00	213.85	-0.00	-0.00	-0.00	300.00	200.00	0.00	-0.00
863	15.11	3.20	-5.04	1157.55	393.94	0.00	237.20	-0.00	-0.00	-0.00	300.00	200.00	0.00	-0.00
864	15.03	3.28	-5.19	1141.24	382.35	0.00	59.46	-0.00	-0.00	-0.00	300.00	200.00	0.00	-0.00
865	14.95	3.28	-5.19	1167.71	394.12	0.00	134.64	-0.00	-0.00	-0.00	300.00	200.00	0.00	-0.00
866	15.11	3.28	-5.49	1153.00	372.22	0.00	-141.14	-0.00	-0.00	-0.00	300.00	200.00	0.00	-0.00
867	15.03	3.20	-5.04	1175.73	381.82	0.00	-40.92	-0.00	-0.00	-0.00	300.00	200.00	0.00	-0.00
868	15.18	3.28	-5.04	1175.73	381.82	0.00	-11.10	-0.00	-0.00	-0.00	300.00	200.00	0.00	-0.00
869	15.18	3.20	-5.19	1150.06	388.24	0.00	189.39	-0.00	-0.00	-0.00	300.00	200.00	0.00	-0.00
870	-0.00	-0.00	-0.00	903.00	200.00	0.00	-0.00	-0.00	-0.00	-0.00	300.00	200.00	0.00	-0.00
871	-0.00	-0.00	-0.00	903.00	200.00	0.00	-0.00	-0.00	-0.00	-0.00	300.00	200.00	0.00	-0.00
872	-0.00	-0.00	-0.00	903.00	200.00	0.00	-0.00	-0.00	-0.00	-0.00	300.00	200.00	0.00	-0.00
873	15.41	3.74	-5.19	1141.24	370.59	0.00	-69.79	-0.00	-0.00	-0.00	300.00	200.00	0.00	-0.00
874	15.41	3.97	-5.04	1148.45	381.82	0.00	65.89	-0.00	-0.00	-0.00	300.00	200.00	0.00	-0.00
875	-0.00	-0.00	-0.00	903.00	200.00	0.00	-0.00	-0.00	-0.00	-0.00	300.00	200.00	0.00	-0.00
876	-0.00	-0.00	-0.00	903.00	200.00	0.00	-0.00	-0.00	-0.00	-0.00	300.00	200.00	0.00	-0.00
877	-0.00	-0.00	-0.00	903.00	200.00	0.00	-0.00	-0.00	-0.00	-0.00	300.00	200.00	0.00	-0.00
878	15.49	3.97	-5.49	1119.67	372.22	0.00	136.91	-0.00	-0.00	-0.00	300.00	200.00	0.00	-0.00
879	15.41	4.27	-5.34	1134.43	377.14	0.00	47.52	-0.00	-0.00	-0.00	300.00	200.00	0.00	-0.00
880	-0.00	-0.00	-0.00	903.00	200.00	0.00	-0.00	-0.00	-0.00	-0.00	300.00	200.00	0.00	-0.00
881	-0.00	-0.00	-0.00	903.00	200.00	0.00	-0.00	-0.00	-0.00	-0.00	300.00	200.00	0.00	-0.00
882	-0.00	-0.00	-0.00	903.00	200.00	0.00	-0.00	-0.00	-0.00	-0.00	300.00	200.00	0.00	-0.00
883	15.79	4.27	-5.04	1130.27	381.82	0.00	206.69	-0.00	-0.00	-0.00	300.00	200.00	0.00	-0.00
884	15.56	4.12	-5.34	1125.86	371.43	0.00	56.24	-0.00	-0.00	-0.00	300.00	200.00	0.00	-0.00
885	-0.00	-0.00	-0.00	903.00	200.00	0.00	-0.00	-0.00	-0.00	-0.00	300.00	200.00	0.00	-0.00
886	-0.00	-0.00	-0.00	903.00	200.00	0.00	-0.00	-0.00	-0.00	-0.00	300.00	200.00	0.00	-0.00
887	15.79	4.20	-5.34	1134.43	382.86	0.00	223.00	-0.00	-0.00	-0.00	300.00	200.00	0.00	-0.00
888	-0.00	-0.00	-0.00	903.00	200.00	0.00	-0.00	-0.00	-0.00	-0.00	300.00	200.00	0.00	-0.00
889	-0.00	-0.00	-0.00	903.00	200.00	0.00	-0.00	-0.00	-0.00	-0.00	300.00	200.00	0.00	-0.00
890	-0.00	-0.00	-0.00	903.00	200.00	0.00	-0.00	-0.00	-0.00	-0.00	300.00	200.00	0.00	-0.00
891	15.79	4.12	-5.04	1175.73	393.94	0.00	222.64	-0.00	-0.00	-0.00	300.00	200.00	0.00	-0.00
892	15.49	4.12	-5.04	1148.45	381.82	0.00	133.86	-0.00	-0.00	-0.00	300.00	200.00	0.00	-0.00
893	-0.00	-0.00	-0.00	903.00	200.00	0.00	-0.00	-0.00	-0.00	-0.00	300.00	200.00	0.00	-0.00
894	-0.00	-0.00	-0.00	903.00	200.00	0.00	-0.00	-0.00	-0.00	-0.00	300.00	200.00	0.00	-0.00
895	-0.00	-0.00	-0.00	903.00	200.00	0.00	-0.00	-0.00	-0.00	-0.00	300.00	200.00	0.00	-0.00
896	15.56	4.12	-5.19	1141.24	382.35	0.00	140.02	-0.00	-0.00	-0.00	300.00	200.00	0.00	-0.00
897	15.64	3.97	-5.19	1132.41	388.24	0.00	363.07	-0.00	-0.00	-0.00	300.00	200.00	0.00	-0.00
898	-0.00	-0.00	-0.00	903.00	200.00	0.00	-0.00	-0.00	-0.00	-0.00	300.00	200.00	0.00	-0.00
899	-0.00	-0.00	-0.00	903.00	200.00	0.00	-0.00	-0.00	-0.00	-0.00	300.00	200.00	0.00	-0.00
900	-0.00	-0.00	-0.00	903.00	200.00	0.00	-0.00	-0.00	-0.00	-0.00	300.00	200.00	0.00	-0.00
901	-0.00	-0.00	-0.00	903.00	200.00	0.00	-0.00	-0.00	-0.00	-0.00	300.00	200.00	0.00	-0.00
902	-0.00	-0.00	-0.00	903.00	200.00	0.00	-0.00	-0.00	-0.00	-0.00	300.00	200.00	0.00	-0.00
903	-0.00	-0.00	-0.00	903.00	200.00	0.00	-0.00	-0.00	-0.00	-0.00	300.00	200.00	0.00	-0.00
904	-0.00	-0.00	-0.00	903.00	200.00	0.00	-0.00	-0.00	-0.00	-0.00	300.00	200.00	0.00	-0.00
905	15.49	4.20	-5.34	1134.43	371.43	0.00	-9.81	-0.00	-0.00	-0.00	300.00	200.00	0.00	-0.00
906	-0.00	-0.00	-0.00	903.00	200.00	0.00	-0.00	-0.00	-0.00	-0.00	300.00	200.00	0.00	-0.00
907	15.41	4.20	-5.19	1150.06	376.47	0.00	-10.77	-0.00	-0.00	-0.00	300.00	200.00	0.00	-0.00
908	15.41	4.12	-5.04	1157.55	381.82	0.00	36.76	-0.00	-0.00	-0.00	300.00	200.00	0.00	-0.00
909	15.49	4.20	-5.19	1132.41	370.59	0.00	8.53	-0.00	-0.00	-0.00	300.00	200.00	0.00	-0.00
910	15.56	4.12	-5.19	1141.24	382.35	0.00	185.80	-0.00	-0.00	-0.00	300.00	200.00	0.00	-0.00
911	15.49	4.12	-5.19	1141.24	382.35	0.00	171.89	-0.00	-0.00	-0.00	300.00	200.00	0.00	-0.00
912	-0.00	-0.00	-0.00	903.00	200.00	0.00	-0.00	-0.00	-0.00	-0.00	300.00	200.00	0.00	-0.00
913	-0.00	-0.00	-0.00	903.00	200.00	0.00	-0.00	-0.00	-0.00	-0.00	300.00	200.00	0.00	-0.00
914	-0.00	-0.00	-0.00	903.00	200.00	0.00	-0.00	-0.00	-0.00	-0.00	300.00	200.00	0.00	-0.00
915	15.41	4.12	-5.04	1148.45	387.88	0.00	190.50	-0.00	-0.00	-0.00	300.00	200.00	0.00	-0.00
916	-0.00	-0.00	-0.00	903.00	200.00	0.00	-0.00	-0.00	-0.00	-0.00	300.00	200.00	0.00	-0.00
917	-0.00	-0.00	-0.00	903.00	200.00	0.00	-0.00	-0.00	-0.00	-0.00	300.00	200.00	0.00	-0.00
918	-0.00	-0.00	-0.00	903.00	200.00	0.00	-0.00	-0.00	-0.00	-0.00	300.00	200.00	0.00	-0.00
919	-0.00	-0.00	-0.00	903.00	200.00	0.00	-0.00	-0.00	-0.00	-0.00	300.00	200.00	0.00	-0.00
920	-0.00	-0.00	-0.00	903.00	200.00	0.00	-0.00	-0.00	-0.00	-0.00	300.00	200.00	0.00	-0.00
921	-0.00	-0.00	-0.00	903.00	200.00	0.00	-0.00	-0.00	-0.00	-0.00	300.00	200.00	0.00	-0.00
922	-0.00	-0.00	-0.00	903.00	200.00	0.00	-0.00	-0.00	-0.00	-0.00	300.00	200.00	0.00	-0.00
923	15.49	4.20	-5.19	1150.06	382.35	0.00	93.80	-0.00	-0.00	-0.00	300.00	200.00	0.00	-0.00
924	-0.00	-0.00	-0.00	903.00	200.00	0.00	-0.00	-0.00	-0.00	-0.00	300.00	200.00	0.00	-0.00
925	-0.00	-0.00	-0.00	903.00	200.00	0.00	-0.00	-0.00	-0.00	-0.00	300.00	200.00	0.00	-0.00
926	-0.00	-0.00	-0.00	903.00	200.00	0.00	-0.00	-0.00	-0.00	-0.00	300.00	200.00	0.00	-0.00
927	-0.00	-0.00	-0.00	903.00	200.00	0.00	-0.00	-0.00	-0.00	-0.00	300.00	200.00	0.00	-0.00
928	15.34	3.89	-5.19	1132.41	388.24	0.00	300.24	-0.00	-0.00	-0.00	300.00	200.00	0.00	-0.00
929	15.49	4.12	-5.19	1141.24	382.35	0.00	149.00	-0.00	-0.00	-0.00	300.00	200.00	0.00	-0.00
930	15.41	3.97	-5.19	1141.24	394.12	0.00	398.52	-0.00	-0.00	-0.00	300.00	200.00	0.00	-0.00
931	-0.00	-0.00	-0.00	903.00	200.00	0.00	-0.00	-0.00	-0.00	-0.00	300.00	200.00	0.00	-0.00
932	-0.00	-0.00	-0.00	903.00	200.00	0.00	-0.00	-0.00	-0.00	-0.00	300.00	200.00	0.00	-0.00
933	15.49	4.04	-5.19	1176.53	376.47	0.00	-89.53	-0.00	-0.00	-0.00	300.00	200.00	0.00	-0.00
934	15.34	4.27	-5.19	1141.24	370.59	0.00	-95.59	-0.00	-0.00	-0.00	300.00	200.00	0.00	-0.00
935	-0.00	-0.00	-0.00	903.00	200.00	0.00	-0.00	-0.00	-0.00	-0.00	300.00	200.00	0.00	-0.00
936	-0.00	-0.00	-0.00	903.00	200.00	0.00	-0.00	-0.00	-0.00	-0.00	300.00	200.00	0.00	-0.00
937	15.41	4.04	-5.04	1157.55	381.82	0.00	79.07	-0.00	-0.00	-0.00	300.00	200.00	0.00	-0.00
938	-0.00	-0.00	-0.00	903.00	200.00	0.00	-0.00	-0.00	-0.00	-0.00	300.00	200.00	0.00	-0.00
939	-0.00	-0.00	-0.00	903.00	200.00	0.00	-0.00	-0.00	-0.00	-0.00	300.00	200.00	0.00	-0.00
940	-0.00	-0.00	-0.00	903.00	200.00	0.00	-0.00	-0.00	-0.00	-0.00	300.00	200.00	0.00	-0.00
941	-0.00	-0.00	-0.00	903.00	200.00	0.00	-0.00	-0.00	-0.00	-0.00	300.00	200.00	0.00	-0.00
942	15.49	4.27	-5.04	1157.55	387.88	0.00	128.54	-0.00	-0.00	-0.00	300.00	200.00	0.00	-0.00
943	-0.00	-0.00	-0.00	903.00	200.00	0.00	-0.00	-0.00	-0.00	-0.00	300.00	200.00	0.00	-0.00
944	-0.00	-0.00	-0.00	903.00	200.00	0.00	-0.00	-0.00	-0.00	-0.00	300.00	200.00	0.00	-0.00
945	-0.00	-0.00	-0.00	903.00	200.00	0.00	-0.00	-0.00	-0.00	-0.00	300.00	200.00	0.00	-0.00
946	15.34	4.27	-5.34	1134.43	382.86	0.00	121.63	-0.00	-0.00	-0.00	300.00	200.00	0.00	-0.00
947	15.41	3.89	-5.04	1148.45	387.88	0.00	246.68	-0.00	-0.00	-0.00	300.00	200.00	0.00	-0.00
948	15.41	4.04	-5.34	1134.43	365.71	0.00	-75.64	-0.00	-0.00	-0.00	300.00	200.00	0.00	-0.00
949	15.34	3.89	-5.04	1139.36	400.00	0.00	453.60	-0.00	-0.00	-0.00	300.00	200.00	0.00	-0.00
950	-0.00	-0.00	-0.00	903.00	200.00	0.00	-0.00	-0.00	-0.00	-0.00	300.00	200.00	0.00	-0.00
951	-0.00	-0.00	-0.00	903.00	200.00	0.00	-0.00	-0.00	-0.00	-0.00	300.00	200.00	0.00	-0.00
952	15.34	4.04	-5.19	1167.71	376.47	0.00	-57.89	-0.00	-0.00	-0.00	300.00	200.00	0.00	-0.00
953	-0.00	-0.00	-0.00	903.00	200.00	0.00	-0.00	-0.00	-0.00	-0.00	300.00	200.00	0.00	-0.00
954	-0.00	-0.00	-0.00	903.00	200.00	0.00	-0.00	-0.00	-0.00	-0.00	300.00	200.00	0.00	-0.00
955	-0.00	-0.00	-0.00	903.00	200.00	0.00	-0.00	-0.00	-0.00	-0.00	300.00	200.00	0.00	-0.00
956	-0.00	-0.00	-0.00	903.00	200.00	0.00	-0.00	-0.00	-0.00	-0.00	300.00	200.00	0.00	-0.00
957	15.18	4.12	-5.19	1176.53	388.24	0.00	37.25	-0.00	-0.00	-0.00	300.00	200.00	0.00	-0.00
958	15.11	3.89	-5.34	1168.71	371.43	0.00	-115.09	-0.00	-0.00	-0.00	300.00	200.00	0.00	-0.00
959	15.18	3.97	-5.19	1132.41	388.24	0.00	276.90	-0.00	-0.00	-0.00	300.00	200.00	0.00	-0.00
960	-0.00	-0.00	-0.00	903.00	200.00	0.00	-0.00	-0.00	-0.00	-0.00	300.00	200.00	0.00	-0.00
961	15.34	3.97	-5.34	1143.00	371.43	0.00	5.89	-0.00	-0.00	-0.00	300.00	200.00	0.00	-0.00
962	-0.00	-0.00	-0.00	903.00	200.00	0.00	-0.00	-0.00	-0.00	-0.00	300.00	200.00	0.00	-0.00
963	-0.00	-0.00	-0.00	903.00	200.00	0.00	-0.00	-0.00	-0.00	-0.00	300.00	200.00	0.00	-0.00
964	-0.00	-0.00	-0.00	903.00	200.00	0.00	-0.00	-0.00	-0.00	-0.00	300.00	200.00	0.00	-0.00
965	-0.00	-0.00	-0.00	903.00	200.00	0.00	-0.00	-0.00	-0.00	-0.00	300.00	200.00	0.00	-0.00
966	-0.00	-0.00	-0.00	903.00	200.00	0.00	-0.00	-0.00	-0.00	-0.00	300.00	200.00	0.00	-0.00
967	-0.00	-0.00	-0.00	903.00	200.00	0.00	-0.00	-0.00	-0.00	-0.00	300.00	200.00	0.00	-0.00
968	-0.00	-0.00	-0.00	903.00	200.00	0.00	-0.00	-0.00	-0.00	-0.00	300.00	200.00	0.00	-0.00
969	14.95	3.89	-5.34	1143.00	382.86	0.00	83.92	-0.00	-0.00	-0.00	300.00	200.00	0.00	-0.00
970	-0.00	-0.00	-0.00	903.00	200.00	0.00	-0.00	-0.00	-0.00	-0.00	300.00	200.00	0.00	-0.00
971	-0.00	-0.00	-0.00	903.00	200.00	0.00	-0.00	-0.00	-0.00	-0.00	300.00	200.00	0.00	-0.00
972	15.18	3.89	-5.19	1141.24	394.12	0.00	349.38	-0.00	-0.00	-0.00	300.00	200.00	0.00	-0.00
973	-0.00	-0.00	-0.00	903.00	200.00	0.00	-0.00	-0.00	-0.00	-0.00	300.00	200.00	0.00	-0.00
974	-0.00	-0.00	-0.00	903.00	200.00	0.00	-0.00	-0.00	-0.00	-0.00	300.00	200.00	0.00	-0.00
975	15.11	3.89	-5.04	1148.45	387.88	0.00	166.46	-0.00	-0.00	-0.00	300.00	200.00	0.00	-0.00
976	14.95	4.04	-5.49	1161.33	366.67	0.00	-268.94	-0.00	-0.00	-0.00	300.00	200.00	0.00	-0.00
977	15.11	3.89	-5.19	1150.06	376.47	0.00	10.77	-0.00	-0.00	-0.00	300.00	200.00	0.00	-0.00
978	-0.00	-0.00	-0.00	903.00	200.00	0.00	-0.00	-0.00	-0.00	-0.00	300.00	200.00	0.00	-0.00
979	15.18	3.89	-5.19	1150.06	376.47	0.00	-21.54	-0.00	-0.00	-0.00	300.00	200.00	0.00	-0.00
980	15.18	3.89	-5.04	1157.55	393.94	0.00	260.32	-0.00	-0.00	-0.00	300.00	200.00	0.00	-0.00
981	15.18	3.81	-5.34	1160.14	377.14	0.00	-8.07	-0.00	-0.00	-0.00	300.00	200.00	0.00	-0.00
982	-0.00	-0.00	-0.00	903.00	200.00	0.00	-0.00	-0.00	-0.00	-0.00	300.00	200.00	0.00	-0.00
983	15.18	3.81	-5.04	1184.82	387.88	0.00	106.58	-0.00	-0.00	-0.00	300.00	200.00	0.00	-0.00
