# Supplementary material for: Musculoskeletal modeling and humanoid control of robots based on human gait data
Source: PeerJ Comput Sci. 2021 Aug 9;7:e657. doi: 10.7717/peerj-cs.657 (PMC8372000; doi:10.7717/peerj-cs.657)
Supplement: Supplemental Information 2 [file peerj-cs-07-657-s002.zip › force/Cap94.forces]

[Force Data]
NumberOfForcePlates=2
SampleRate=120.000000
NumberOfSamples=950
#Sample	FX1	FY1	FZ1	X1	Y1	Z1	MZ1	FX2	FY2	FZ2	X2	Y2	Z2	MZ2
1	-0.00	-0.00	-0.00	903.00	200.00	0.00	-0.00	-0.00	-0.00	-0.00	300.00	200.00	0.00	-0.00
2	-0.00	-0.00	-0.00	903.00	200.00	0.00	-0.00	-0.00	-0.00	-0.00	300.00	200.00	0.00	-0.00
3	-0.00	-0.00	-0.00	903.00	200.00	0.00	-0.00	-0.00	-0.00	-0.00	300.00	200.00	0.00	-0.00
4	-0.00	-0.00	-0.00	903.00	200.00	0.00	-0.00	-0.00	-0.00	-0.00	300.00	200.00	0.00	-0.00
5	-0.00	-0.00	-0.00	903.00	200.00	0.00	-0.00	-0.00	-0.00	-0.00	300.00	200.00	0.00	-0.00
6	-0.00	-0.00	-0.00	903.00	200.00	0.00	-0.00	-0.00	-0.00	-0.00	300.00	200.00	0.00	-0.00
7	-0.00	-0.00	-0.00	903.00	200.00	0.00	-0.00	-0.00	-0.00	-0.00	300.00	200.00	0.00	-0.00
8	-0.00	-0.00	-0.00	903.00	200.00	0.00	-0.00	-0.00	-0.00	-0.00	300.00	200.00	0.00	-0.00
9	-0.00	-0.00	-0.00	903.00	200.00	0.00	-0.00	-0.00	-0.00	-0.00	300.00	200.00	0.00	-0.00
10	-0.00	-0.00	-0.00	903.00	200.00	0.00	-0.00	-0.00	-0.00	-0.00	300.00	200.00	0.00	-0.00
11	-0.00	-0.00	-0.00	903.00	200.00	0.00	-0.00	-0.00	-0.00	-0.00	300.00	200.00	0.00	-0.00
12	-0.00	-0.00	-0.00	903.00	200.00	0.00	-0.00	-0.00	-0.00	-0.00	300.00	200.00	0.00	-0.00
13	-0.00	-0.00	-0.00	903.00	200.00	0.00	-0.00	-0.00	-0.00	-0.00	300.00	200.00	0.00	-0.00
14	-0.00	-0.00	-0.00	903.00	200.00	0.00	-0.00	-0.00	-0.00	-0.00	300.00	200.00	0.00	-0.00
15	0.00	0.00	0.00	903.00	200.00	0.00	0.00	-0.00	-0.00	-0.00	300.00	200.00	0.00	-0.00
16	-0.00	-0.00	-0.00	903.00	200.00	0.00	-0.00	-0.00	-0.00	-0.00	300.00	200.00	0.00	-0.00
17	-0.00	-0.00	-0.00	903.00	200.00	0.00	-0.00	-0.00	-0.00	-0.00	300.00	200.00	0.00	-0.00
18	-0.00	-0.00	-0.00	903.00	200.00	0.00	-0.00	-0.00	-0.00	-0.00	300.00	200.00	0.00	-0.00
19	-0.00	-0.00	-0.00	903.00	200.00	0.00	-0.00	-0.00	-0.00	-0.00	300.00	200.00	0.00	-0.00
20	-0.00	-0.00	-0.00	903.00	200.00	0.00	-0.00	-0.00	-0.00	-0.00	300.00	200.00	0.00	-0.00
21	-0.00	-0.00	-0.00	903.00	200.00	0.00	-0.00	-0.00	-0.00	-0.00	300.00	200.00	0.00	-0.00
22	0.00	0.00	0.00	903.00	200.00	0.00	0.00	-0.00	-0.00	-0.00	300.00	200.00	0.00	-0.00
23	0.00	0.00	0.00	903.00	200.00	0.00	0.00	-0.00	-0.00	-0.00	300.00	200.00	0.00	-0.00
24	-0.00	-0.00	-0.00	903.00	200.00	0.00	-0.00	-0.00	-0.00	-0.00	300.00	200.00	0.00	-0.00
25	-0.00	-0.00	-0.00	903.00	200.00	0.00	-0.00	-0.00	-0.00	-0.00	300.00	200.00	0.00	-0.00
26	0.00	0.00	0.00	903.00	200.00	0.00	0.00	-0.00	-0.00	-0.00	300.00	200.00	0.00	-0.00
27	-0.00	-0.00	-0.00	903.00	200.00	0.00	-0.00	-0.00	-0.00	-0.00	300.00	200.00	0.00	-0.00
28	-0.00	-0.00	-0.00	903.00	200.00	0.00	-0.00	-0.00	-0.00	-0.00	300.00	200.00	0.00	-0.00
29	-0.00	-0.00	-0.00	903.00	200.00	0.00	-0.00	-0.00	-0.00	-0.00	300.00	200.00	0.00	-0.00
30	-0.00	-0.00	-0.00	903.00	200.00	0.00	-0.00	-0.00	-0.00	-0.00	300.00	200.00	0.00	-0.00
31	-0.00	-0.00	-0.00	903.00	200.00	0.00	-0.00	-0.00	-0.00	-0.00	300.00	200.00	0.00	-0.00
32	0.00	0.00	0.00	903.00	200.00	0.00	0.00	-0.00	-0.00	-0.00	300.00	200.00	0.00	-0.00
33	-0.00	-0.00	-0.00	903.00	200.00	0.00	-0.00	-0.00	-0.00	-0.00	300.00	200.00	0.00	-0.00
34	-0.00	-0.00	-0.00	903.00	200.00	0.00	-0.00	-0.00	-0.00	-0.00	300.00	200.00	0.00	-0.00
35	-0.00	-0.00	-0.00	903.00	200.00	0.00	-0.00	-0.00	-0.00	-0.00	300.00	200.00	0.00	-0.00
36	-0.00	-0.00	-0.00	903.00	200.00	0.00	-0.00	-0.00	-0.00	-0.00	300.00	200.00	0.00	-0.00
37	-0.00	-0.00	-0.00	903.00	200.00	0.00	-0.00	-0.00	-0.00	-0.00	300.00	200.00	0.00	-0.00
38	-0.00	-0.00	-0.00	903.00	200.00	0.00	-0.00	-0.00	-0.00	-0.00	300.00	200.00	0.00	-0.00
39	-0.00	-0.00	-0.00	903.00	200.00	0.00	-0.00	-0.00	-0.00	-0.00	300.00	200.00	0.00	-0.00
40	-0.00	-0.00	-0.00	903.00	200.00	0.00	-0.00	-0.00	-0.00	-0.00	300.00	200.00	0.00	-0.00
41	-0.00	-0.00	-0.00	903.00	200.00	0.00	-0.00	-0.00	-0.00	-0.00	300.00	200.00	0.00	-0.00
42	-0.00	-0.00	-0.00	903.00	200.00	0.00	-0.00	-0.00	-0.00	-0.00	300.00	200.00	0.00	-0.00
43	-0.00	-0.00	-0.00	903.00	200.00	0.00	-0.00	-0.00	-0.00	-0.00	300.00	200.00	0.00	-0.00
44	-0.00	-0.00	-0.00	903.00	200.00	0.00	-0.00	-0.00	-0.00	-0.00	300.00	200.00	0.00	-0.00
45	-0.00	-0.00	-0.00	903.00	200.00	0.00	-0.00	-0.00	-0.00	-0.00	300.00	200.00	0.00	-0.00
46	-0.00	-0.00	-0.00	903.00	200.00	0.00	-0.00	-0.00	-0.00	-0.00	300.00	200.00	0.00	-0.00
47	0.00	0.00	0.00	903.00	200.00	0.00	0.00	-0.00	-0.00	-0.00	300.00	200.00	0.00	-0.00
48	-0.00	-0.00	-0.00	903.00	200.00	0.00	-0.00	-0.00	-0.00	-0.00	300.00	200.00	0.00	-0.00
49	-0.00	-0.00	-0.00	903.00	200.00	0.00	-0.00	-0.00	-0.00	-0.00	300.00	200.00	0.00	-0.00
50	-0.00	-0.00	-0.00	903.00	200.00	0.00	-0.00	-0.00	-0.00	-0.00	300.00	200.00	0.00	-0.00
51	-0.00	-0.00	-0.00	903.00	200.00	0.00	-0.00	-0.00	-0.00	-0.00	300.00	200.00	0.00	-0.00
52	-0.00	-0.00	-0.00	903.00	200.00	0.00	-0.00	-0.00	-0.00	-0.00	300.00	200.00	0.00	-0.00
53	-0.00	-0.00	-0.00	903.00	200.00	0.00	-0.00	-0.00	-0.00	-0.00	300.00	200.00	0.00	-0.00
54	-0.00	-0.00	-0.00	903.00	200.00	0.00	-0.00	-0.00	-0.00	-0.00	300.00	200.00	0.00	-0.00
55	-0.00	-0.00	-0.00	903.00	200.00	0.00	-0.00	-0.00	-0.00	-0.00	300.00	200.00	0.00	-0.00
56	-0.00	-0.00	-0.00	903.00	200.00	0.00	-0.00	-0.00	-0.00	-0.00	300.00	200.00	0.00	-0.00
57	-0.00	-0.00	-0.00	903.00	200.00	0.00	-0.00	-0.00	-0.00	-0.00	300.00	200.00	0.00	-0.00
58	-0.00	-0.00	-0.00	903.00	200.00	0.00	-0.00	-0.00	-0.00	-0.00	300.00	200.00	0.00	-0.00
59	-0.00	-0.00	-0.00	903.00	200.00	0.00	-0.00	-0.00	-0.00	-0.00	300.00	200.00	0.00	-0.00
60	-0.00	-0.00	-0.00	903.00	200.00	0.00	-0.00	-0.00	-0.00	-0.00	300.00	200.00	0.00	-0.00
61	-0.00	-0.00	-0.00	903.00	200.00	0.00	-0.00	-0.00	-0.00	-0.00	300.00	200.00	0.00	-0.00
62	-0.00	-0.00	-0.00	903.00	200.00	0.00	-0.00	-0.00	-0.00	-0.00	300.00	200.00	0.00	-0.00
63	0.00	0.00	0.00	903.00	200.00	0.00	0.00	-0.00	-0.00	-0.00	300.00	200.00	0.00	-0.00
64	-0.00	-0.00	-0.00	903.00	200.00	0.00	-0.00	-0.00	-0.00	-0.00	300.00	200.00	0.00	-0.00
65	-0.00	-0.00	-0.00	903.00	200.00	0.00	-0.00	-0.00	-0.00	-0.00	300.00	200.00	0.00	-0.00
66	-0.00	-0.00	-0.00	903.00	200.00	0.00	-0.00	-0.00	-0.00	-0.00	300.00	200.00	0.00	-0.00
67	-0.00	-0.00	-0.00	903.00	200.00	0.00	-0.00	-0.00	-0.00	-0.00	300.00	200.00	0.00	-0.00
68	-0.00	-0.00	-0.00	903.00	200.00	0.00	-0.00	-0.00	-0.00	-0.00	300.00	200.00	0.00	-0.00
69	-0.00	-0.00	-0.00	903.00	200.00	0.00	-0.00	-0.00	-0.00	-0.00	300.00	200.00	0.00	-0.00
70	-0.00	-0.00	-0.00	903.00	200.00	0.00	-0.00	-0.00	-0.00	-0.00	300.00	200.00	0.00	-0.00
71	-0.00	-0.00	-0.00	903.00	200.00	0.00	-0.00	-0.00	-0.00	-0.00	300.00	200.00	0.00	-0.00
72	-0.00	-0.00	-0.00	903.00	200.00	0.00	-0.00	-0.00	-0.00	-0.00	300.00	200.00	0.00	-0.00
73	-0.00	-0.00	-0.00	903.00	200.00	0.00	-0.00	-0.00	-0.00	-0.00	300.00	200.00	0.00	-0.00
74	-0.00	-0.00	-0.00	903.00	200.00	0.00	-0.00	-0.00	-0.00	-0.00	300.00	200.00	0.00	-0.00
75	-0.00	-0.00	-0.00	903.00	200.00	0.00	-0.00	-0.00	-0.00	-0.00	300.00	200.00	0.00	-0.00
76	-0.00	-0.00	-0.00	903.00	200.00	0.00	-0.00	-0.00	-0.00	-0.00	300.00	200.00	0.00	-0.00
77	-0.00	-0.00	-0.00	903.00	200.00	0.00	-0.00	-0.00	-0.00	-0.00	300.00	200.00	0.00	-0.00
78	-0.00	-0.00	-0.00	903.00	200.00	0.00	-0.00	-0.00	-0.00	-0.00	300.00	200.00	0.00	-0.00
79	-0.00	-0.00	-0.00	903.00	200.00	0.00	-0.00	-0.00	-0.00	-0.00	300.00	200.00	0.00	-0.00
80	-0.00	-0.00	-0.00	903.00	200.00	0.00	-0.00	-0.00	-0.00	-0.00	300.00	200.00	0.00	-0.00
81	-0.00	-0.00	-0.00	903.00	200.00	0.00	-0.00	-0.00	-0.00	-0.00	300.00	200.00	0.00	-0.00
82	-0.00	-0.00	-0.00	903.00	200.00	0.00	-0.00	-0.00	-0.00	-0.00	300.00	200.00	0.00	-0.00
83	-0.00	-0.00	-0.00	903.00	200.00	0.00	-0.00	-0.00	-0.00	-0.00	300.00	200.00	0.00	-0.00
84	-0.00	-0.00	-0.00	903.00	200.00	0.00	-0.00	-0.00	-0.00	-0.00	300.00	200.00	0.00	-0.00
85	-0.00	-0.00	-0.00	903.00	200.00	0.00	-0.00	-0.00	-0.00	-0.00	300.00	200.00	0.00	-0.00
86	-0.00	-0.00	-0.00	903.00	200.00	0.00	-0.00	-0.00	-0.00	-0.00	300.00	200.00	0.00	-0.00
87	-0.00	-0.00	-0.00	903.00	200.00	0.00	-0.00	-0.00	-0.00	-0.00	300.00	200.00	0.00	-0.00
88	-0.00	-0.00	-0.00	903.00	200.00	0.00	-0.00	-0.00	-0.00	-0.00	300.00	200.00	0.00	-0.00
89	-0.00	-0.00	-0.00	903.00	200.00	0.00	-0.00	-0.00	-0.00	-0.00	300.00	200.00	0.00	-0.00
90	-0.00	-0.00	-0.00	903.00	200.00	0.00	-0.00	-0.00	-0.00	-0.00	300.00	200.00	0.00	-0.00
91	-0.00	-0.00	-0.00	903.00	200.00	0.00	-0.00	-0.00	-0.00	-0.00	300.00	200.00	0.00	-0.00
92	-0.00	-0.00	-0.00	903.00	200.00	0.00	-0.00	-0.00	-0.00	-0.00	300.00	200.00	0.00	-0.00
93	-0.00	-0.00	-0.00	903.00	200.00	0.00	-0.00	-0.00	-0.00	-0.00	300.00	200.00	0.00	-0.00
94	-0.00	-0.00	-0.00	903.00	200.00	0.00	-0.00	-0.00	-0.00	-0.00	300.00	200.00	0.00	-0.00
95	-0.00	-0.00	-0.00	903.00	200.00	0.00	-0.00	-0.00	-0.00	-0.00	300.00	200.00	0.00	-0.00
96	-0.00	-0.00	-0.00	903.00	200.00	0.00	-0.00	-0.00	-0.00	-0.00	300.00	200.00	0.00	-0.00
97	-0.00	-0.00	-0.00	903.00	200.00	0.00	-0.00	-0.00	-0.00	-0.00	300.00	200.00	0.00	-0.00
98	-0.00	-0.00	-0.00	903.00	200.00	0.00	-0.00	-0.00	-0.00	-0.00	300.00	200.00	0.00	-0.00
99	-0.00	-0.00	-0.00	903.00	200.00	0.00	-0.00	-0.00	-0.00	-0.00	300.00	200.00	0.00	-0.00
100	-0.00	-0.00	-0.00	903.00	200.00	0.00	-0.00	-0.00	-0.00	-0.00	300.00	200.00	0.00	-0.00
101	-0.00	-0.00	-0.00	903.00	200.00	0.00	-0.00	-0.00	-0.00	-0.00	300.00	200.00	0.00	-0.00
102	-0.00	-0.00	-0.00	903.00	200.00	0.00	-0.00	-0.00	-0.00	-0.00	300.00	200.00	0.00	-0.00
103	0.00	0.00	0.00	903.00	200.00	0.00	0.00	-0.00	-0.00	-0.00	300.00	200.00	0.00	-0.00
104	-0.00	-0.00	-0.00	903.00	200.00	0.00	-0.00	-0.00	-0.00	-0.00	300.00	200.00	0.00	-0.00
105	-0.00	-0.00	-0.00	903.00	200.00	0.00	-0.00	-0.00	-0.00	-0.00	300.00	200.00	0.00	-0.00
106	-0.00	-0.00	-0.00	903.00	200.00	0.00	-0.00	-0.00	-0.00	-0.00	300.00	200.00	0.00	-0.00
107	-0.00	-0.00	-0.00	903.00	200.00	0.00	-0.00	-0.00	-0.00	-0.00	300.00	200.00	0.00	-0.00
108	-0.00	-0.00	-0.00	903.00	200.00	0.00	-0.00	-0.00	-0.00	-0.00	300.00	200.00	0.00	-0.00
109	-0.00	-0.00	-0.00	903.00	200.00	0.00	-0.00	-0.00	-0.00	-0.00	300.00	200.00	0.00	-0.00
110	-0.00	-0.00	-0.00	903.00	200.00	0.00	-0.00	-0.00	-0.00	-0.00	300.00	200.00	0.00	-0.00
111	-0.00	-0.00	-0.00	903.00	200.00	0.00	-0.00	-0.00	-0.00	-0.00	300.00	200.00	0.00	-0.00
112	-0.00	-0.00	-0.00	903.00	200.00	0.00	-0.00	-0.00	-0.00	-0.00	300.00	200.00	0.00	-0.00
113	-0.00	-0.00	-0.00	903.00	200.00	0.00	-0.00	-0.00	-0.00	-0.00	300.00	200.00	0.00	-0.00
114	0.00	0.00	0.00	903.00	200.00	0.00	0.00	-0.00	-0.00	-0.00	300.00	200.00	0.00	-0.00
115	-0.00	-0.00	-0.00	903.00	200.00	0.00	-0.00	-0.00	-0.00	-0.00	300.00	200.00	0.00	-0.00
116	-0.00	-0.00	-0.00	903.00	200.00	0.00	-0.00	-0.00	-0.00	-0.00	300.00	200.00	0.00	-0.00
117	-0.00	-0.00	-0.00	903.00	200.00	0.00	-0.00	-0.00	-0.00	-0.00	300.00	200.00	0.00	-0.00
118	-0.00	-0.00	-0.00	903.00	200.00	0.00	-0.00	-0.00	-0.00	-0.00	300.00	200.00	0.00	-0.00
119	-0.00	-0.00	-0.00	903.00	200.00	0.00	-0.00	-0.00	-0.00	-0.00	300.00	200.00	0.00	-0.00
120	-0.00	-0.00	-0.00	903.00	200.00	0.00	-0.00	-0.00	-0.00	-0.00	300.00	200.00	0.00	-0.00
121	-0.00	-0.00	-0.00	903.00	200.00	0.00	-0.00	-0.00	-0.00	-0.00	300.00	200.00	0.00	-0.00
122	0.00	0.00	0.00	903.00	200.00	0.00	0.00	-0.00	-0.00	-0.00	300.00	200.00	0.00	-0.00
123	-0.00	-0.00	-0.00	903.00	200.00	0.00	-0.00	-0.00	-0.00	-0.00	300.00	200.00	0.00	-0.00
124	-0.00	-0.00	-0.00	903.00	200.00	0.00	-0.00	-0.00	-0.00	-0.00	300.00	200.00	0.00	-0.00
125	-0.00	-0.00	-0.00	903.00	200.00	0.00	-0.00	-0.00	-0.00	-0.00	300.00	200.00	0.00	-0.00
126	-0.00	-0.00	-0.00	903.00	200.00	0.00	-0.00	-0.00	-0.00	-0.00	300.00	200.00	0.00	-0.00
127	-0.00	-0.00	-0.00	903.00	200.00	0.00	-0.00	-0.00	-0.00	-0.00	300.00	200.00	0.00	-0.00
128	0.00	0.00	0.00	903.00	200.00	0.00	0.00	-0.00	-0.00	-0.00	300.00	200.00	0.00	-0.00
129	0.00	0.00	0.00	903.00	200.00	0.00	0.00	-0.00	-0.00	-0.00	300.00	200.00	0.00	-0.00
130	-0.00	-0.00	-0.00	903.00	200.00	0.00	-0.00	-0.00	-0.00	-0.00	300.00	200.00	0.00	-0.00
131	-0.00	-0.00	-0.00	903.00	200.00	0.00	-0.00	-0.00	-0.00	-0.00	300.00	200.00	0.00	-0.00
132	-0.00	-0.00	-0.00	903.00	200.00	0.00	-0.00	-0.00	-0.00	-0.00	300.00	200.00	0.00	-0.00
133	-0.00	-0.00	-0.00	903.00	200.00	0.00	-0.00	-0.00	-0.00	-0.00	300.00	200.00	0.00	-0.00
134	-0.00	-0.00	-0.00	903.00	200.00	0.00	-0.00	-0.00	-0.00	-0.00	300.00	200.00	0.00	-0.00
135	-0.00	-0.00	-0.00	903.00	200.00	0.00	-0.00	-0.00	-0.00	-0.00	300.00	200.00	0.00	-0.00
136	0.00	0.00	0.00	903.00	200.00	0.00	0.00	-0.00	-0.00	-0.00	300.00	200.00	0.00	-0.00
137	-0.00	-0.00	-0.00	903.00	200.00	0.00	-0.00	-0.00	-0.00	-0.00	300.00	200.00	0.00	-0.00
138	0.00	0.00	0.00	903.00	200.00	0.00	0.00	-0.00	-0.00	-0.00	300.00	200.00	0.00	-0.00
139	-0.00	-0.00	-0.00	903.00	200.00	0.00	-0.00	-0.00	-0.00	-0.00	300.00	200.00	0.00	-0.00
140	-0.00	-0.00	-0.00	903.00	200.00	0.00	-0.00	-0.00	-0.00	-0.00	300.00	200.00	0.00	-0.00
141	-0.00	-0.00	-0.00	903.00	200.00	0.00	-0.00	-0.00	-0.00	-0.00	300.00	200.00	0.00	-0.00
142	0.00	0.00	0.00	903.00	200.00	0.00	0.00	-0.00	-0.00	-0.00	300.00	200.00	0.00	-0.00
143	-0.00	-0.00	-0.00	903.00	200.00	0.00	-0.00	-0.00	-0.00	-0.00	300.00	200.00	0.00	-0.00
144	-0.00	-0.00	-0.00	903.00	200.00	0.00	-0.00	-0.00	-0.00	-0.00	300.00	200.00	0.00	-0.00
145	-0.00	-0.00	-0.00	903.00	200.00	0.00	-0.00	-0.00	-0.00	-0.00	300.00	200.00	0.00	-0.00
146	-0.00	-0.00	-0.00	903.00	200.00	0.00	-0.00	-0.00	-0.00	-0.00	300.00	200.00	0.00	-0.00
147	-0.00	-0.00	-0.00	903.00	200.00	0.00	-0.00	-0.00	-0.00	-0.00	300.00	200.00	0.00	-0.00
148	-0.00	-0.00	-0.00	903.00	200.00	0.00	-0.00	-0.00	-0.00	-0.00	300.00	200.00	0.00	-0.00
149	-0.00	-0.00	-0.00	903.00	200.00	0.00	-0.00	-0.00	-0.00	-0.00	300.00	200.00	0.00	-0.00
150	-0.00	-0.00	-0.00	903.00	200.00	0.00	-0.00	-0.00	-0.00	-0.00	300.00	200.00	0.00	-0.00
151	0.00	0.00	0.00	903.00	200.00	0.00	0.00	-0.00	-0.00	-0.00	300.00	200.00	0.00	-0.00
152	-0.00	-0.00	-0.00	903.00	200.00	0.00	-0.00	-0.00	-0.00	-0.00	300.00	200.00	0.00	-0.00
153	-0.00	-0.00	-0.00	903.00	200.00	0.00	-0.00	-0.00	-0.00	-0.00	300.00	200.00	0.00	-0.00
154	-0.00	-0.00	-0.00	903.00	200.00	0.00	-0.00	-0.00	-0.00	-0.00	300.00	200.00	0.00	-0.00
155	-0.00	-0.00	-0.00	903.00	200.00	0.00	-0.00	-0.00	-0.00	-0.00	300.00	200.00	0.00	-0.00
156	-0.00	-0.00	-0.00	903.00	200.00	0.00	-0.00	-0.00	-0.00	-0.00	300.00	200.00	0.00	-0.00
157	0.00	0.00	0.00	903.00	200.00	0.00	0.00	-0.00	-0.00	-0.00	300.00	200.00	0.00	-0.00
158	-0.00	-0.00	-0.00	903.00	200.00	0.00	-0.00	-0.00	-0.00	-0.00	300.00	200.00	0.00	-0.00
159	0.00	0.00	0.00	903.00	200.00	0.00	0.00	-0.00	-0.00	-0.00	300.00	200.00	0.00	-0.00
160	-0.00	-0.00	-0.00	903.00	200.00	0.00	-0.00	-0.00	-0.00	-0.00	300.00	200.00	0.00	-0.00
161	0.00	0.00	0.00	903.00	200.00	0.00	0.00	-0.00	-0.00	-0.00	300.00	200.00	0.00	-0.00
162	-0.00	-0.00	-0.00	903.00	200.00	0.00	-0.00	-0.00	-0.00	-0.00	300.00	200.00	0.00	-0.00
163	0.00	0.00	0.00	903.00	200.00	0.00	0.00	-0.00	-0.00	-0.00	300.00	200.00	0.00	-0.00
164	-0.00	-0.00	-0.00	903.00	200.00	0.00	-0.00	-0.00	-0.00	-0.00	300.00	200.00	0.00	-0.00
165	0.00	0.00	0.00	903.00	200.00	0.00	0.00	-0.00	-0.00	-0.00	300.00	200.00	0.00	-0.00
166	-0.00	-0.00	-0.00	903.00	200.00	0.00	-0.00	-0.00	-0.00	-0.00	300.00	200.00	0.00	-0.00
167	0.00	0.00	0.00	903.00	200.00	0.00	0.00	-0.00	-0.00	-0.00	300.00	200.00	0.00	-0.00
168	0.00	0.00	0.00	903.00	200.00	0.00	0.00	-0.00	-0.00	-0.00	300.00	200.00	0.00	-0.00
169	0.00	0.00	0.00	903.00	200.00	0.00	0.00	-0.00	-0.00	-0.00	300.00	200.00	0.00	-0.00
170	-0.00	-0.00	-0.00	903.00	200.00	0.00	-0.00	-0.00	-0.00	-0.00	300.00	200.00	0.00	-0.00
171	-0.00	-0.00	-0.00	903.00	200.00	0.00	-0.00	-0.00	-0.00	-0.00	300.00	200.00	0.00	-0.00
172	0.00	0.00	0.00	903.00	200.00	0.00	0.00	-0.00	-0.00	-0.00	300.00	200.00	0.00	-0.00
173	-0.00	-0.00	-0.00	903.00	200.00	0.00	-0.00	-0.00	-0.00	-0.00	300.00	200.00	0.00	-0.00
174	-0.00	-0.00	-0.00	903.00	200.00	0.00	-0.00	-0.00	-0.00	-0.00	300.00	200.00	0.00	-0.00
175	0.00	0.00	0.00	903.00	200.00	0.00	0.00	-0.00	-0.00	-0.00	300.00	200.00	0.00	-0.00
176	-0.00	-0.00	-0.00	903.00	200.00	0.00	-0.00	-0.00	-0.00	-0.00	300.00	200.00	0.00	-0.00
177	-0.00	-0.00	-0.00	903.00	200.00	0.00	-0.00	-0.00	-0.00	-0.00	300.00	200.00	0.00	-0.00
178	-0.00	-0.00	-0.00	903.00	200.00	0.00	-0.00	-0.00	-0.00	-0.00	300.00	200.00	0.00	-0.00
179	-0.00	-0.00	-0.00	903.00	200.00	0.00	-0.00	-0.00	-0.00	-0.00	300.00	200.00	0.00	-0.00
180	-0.00	-0.00	-0.00	903.00	200.00	0.00	-0.00	-0.00	-0.00	-0.00	300.00	200.00	0.00	-0.00
181	-0.00	-0.00	-0.00	903.00	200.00	0.00	-0.00	-0.00	-0.00	-0.00	300.00	200.00	0.00	-0.00
182	-0.00	-0.00	-0.00	903.00	200.00	0.00	-0.00	-0.00	-0.00	-0.00	300.00	200.00	0.00	-0.00
183	0.00	0.00	0.00	903.00	200.00	0.00	0.00	-0.00	-0.00	-0.00	300.00	200.00	0.00	-0.00
184	-0.00	-0.00	-0.00	903.00	200.00	0.00	-0.00	-0.00	-0.00	-0.00	300.00	200.00	0.00	-0.00
185	0.00	0.00	0.00	903.00	200.00	0.00	0.00	-0.00	-0.00	-0.00	300.00	200.00	0.00	-0.00
186	-0.00	-0.00	-0.00	903.00	200.00	0.00	-0.00	-0.00	-0.00	-0.00	300.00	200.00	0.00	-0.00
187	0.00	0.00	0.00	903.00	200.00	0.00	0.00	-0.00	-0.00	-0.00	300.00	200.00	0.00	-0.00
188	-0.00	-0.00	-0.00	903.00	200.00	0.00	-0.00	-0.00	-0.00	-0.00	300.00	200.00	0.00	-0.00
189	-0.00	-0.00	-0.00	903.00	200.00	0.00	-0.00	-0.00	-0.00	-0.00	300.00	200.00	0.00	-0.00
190	0.00	0.00	0.00	903.00	200.00	0.00	0.00	-0.00	-0.00	-0.00	300.00	200.00	0.00	-0.00
191	-0.00	-0.00	-0.00	903.00	200.00	0.00	-0.00	-0.00	-0.00	-0.00	300.00	200.00	0.00	-0.00
192	-0.00	-0.00	-0.00	903.00	200.00	0.00	-0.00	-0.00	-0.00	-0.00	300.00	200.00	0.00	-0.00
193	-0.00	-0.00	-0.00	903.00	200.00	0.00	-0.00	-0.00	-0.00	-0.00	300.00	200.00	0.00	-0.00
194	-0.00	-0.00	-0.00	903.00	200.00	0.00	-0.00	-0.00	-0.00	-0.00	300.00	200.00	0.00	-0.00
195	0.00	0.00	0.00	903.00	200.00	0.00	0.00	-0.00	-0.00	-0.00	300.00	200.00	0.00	-0.00
196	-0.00	-0.00	-0.00	903.00	200.00	0.00	-0.00	-0.00	-0.00	-0.00	300.00	200.00	0.00	-0.00
197	0.00	0.00	0.00	903.00	200.00	0.00	0.00	-0.00	-0.00	-0.00	300.00	200.00	0.00	-0.00
198	0.00	0.00	0.00	903.00	200.00	0.00	0.00	-0.00	-0.00	-0.00	300.00	200.00	0.00	-0.00
199	-0.00	-0.00	-0.00	903.00	200.00	0.00	-0.00	-0.00	-0.00	-0.00	300.00	200.00	0.00	-0.00
200	-0.00	-0.00	-0.00	903.00	200.00	0.00	-0.00	-0.00	-0.00	-0.00	300.00	200.00	0.00	-0.00
201	-0.00	-0.00	-0.00	903.00	200.00	0.00	-0.00	-0.00	-0.00	-0.00	300.00	200.00	0.00	-0.00
202	-0.00	-0.00	-0.00	903.00	200.00	0.00	-0.00	-0.00	-0.00	-0.00	300.00	200.00	0.00	-0.00
203	-0.00	-0.00	-0.00	903.00	200.00	0.00	-0.00	-0.00	-0.00	-0.00	300.00	200.00	0.00	-0.00
204	0.00	0.00	0.00	903.00	200.00	0.00	0.00	-0.00	-0.00	-0.00	300.00	200.00	0.00	-0.00
205	-0.00	-0.00	-0.00	903.00	200.00	0.00	-0.00	-0.00	-0.00	-0.00	300.00	200.00	0.00	-0.00
206	0.00	0.00	0.00	903.00	200.00	0.00	0.00	-0.00	-0.00	-0.00	300.00	200.00	0.00	-0.00
207	-0.00	-0.00	-0.00	903.00	200.00	0.00	-0.00	-0.00	-0.00	-0.00	300.00	200.00	0.00	-0.00
208	-0.00	-0.00	-0.00	903.00	200.00	0.00	-0.00	-0.00	-0.00	-0.00	300.00	200.00	0.00	-0.00
209	-0.00	-0.00	-0.00	903.00	200.00	0.00	-0.00	-0.00	-0.00	-0.00	300.00	200.00	0.00	-0.00
210	-0.00	-0.00	-0.00	903.00	200.00	0.00	-0.00	-0.00	-0.00	-0.00	300.00	200.00	0.00	-0.00
211	0.00	0.00	0.00	903.00	200.00	0.00	0.00	-0.00	-0.00	-0.00	300.00	200.00	0.00	-0.00
212	-0.00	-0.00	-0.00	903.00	200.00	0.00	-0.00	-0.00	-0.00	-0.00	300.00	200.00	0.00	-0.00
213	0.00	0.00	0.00	903.00	200.00	0.00	0.00	-0.00	-0.00	-0.00	300.00	200.00	0.00	-0.00
214	0.00	0.00	0.00	903.00	200.00	0.00	0.00	-0.00	-0.00	-0.00	300.00	200.00	0.00	-0.00
215	0.00	0.00	0.00	903.00	200.00	0.00	0.00	-0.00	-0.00	-0.00	300.00	200.00	0.00	-0.00
216	0.00	0.00	0.00	903.00	200.00	0.00	0.00	-0.00	-0.00	-0.00	300.00	200.00	0.00	-0.00
217	0.00	0.00	0.00	903.00	200.00	0.00	0.00	-0.00	-0.00	-0.00	300.00	200.00	0.00	-0.00
218	-0.00	-0.00	-0.00	903.00	200.00	0.00	-0.00	-0.00	-0.00	-0.00	300.00	200.00	0.00	-0.00
219	-0.00	-0.00	-0.00	903.00	200.00	0.00	-0.00	-0.00	-0.00	-0.00	300.00	200.00	0.00	-0.00
220	0.00	0.00	0.00	903.00	200.00	0.00	0.00	-0.00	-0.00	-0.00	300.00	200.00	0.00	-0.00
221	0.00	0.00	0.00	903.00	200.00	0.00	0.00	-0.00	-0.00	-0.00	300.00	200.00	0.00	-0.00
222	-0.00	-0.00	-0.00	903.00	200.00	0.00	-0.00	-0.00	-0.00	-0.00	300.00	200.00	0.00	-0.00
223	0.00	0.00	0.00	903.00	200.00	0.00	0.00	-0.00	-0.00	-0.00	300.00	200.00	0.00	-0.00
224	-0.00	-0.00	-0.00	903.00	200.00	0.00	-0.00	-0.00	-0.00	-0.00	300.00	200.00	0.00	-0.00
225	0.00	0.00	0.00	903.00	200.00	0.00	0.00	-0.00	-0.00	-0.00	300.00	200.00	0.00	-0.00
226	0.00	0.00	0.00	903.00	200.00	0.00	0.00	-0.00	-0.00	-0.00	300.00	200.00	0.00	-0.00
227	-0.00	-0.00	-0.00	903.00	200.00	0.00	-0.00	-0.00	-0.00	-0.00	300.00	200.00	0.00	-0.00
228	-0.00	-0.00	-0.00	903.00	200.00	0.00	-0.00	-0.00	-0.00	-0.00	300.00	200.00	0.00	-0.00
229	-0.00	-0.00	-0.00	903.00	200.00	0.00	-0.00	-0.00	-0.00	-0.00	300.00	200.00	0.00	-0.00
230	-0.00	-0.00	-0.00	903.00	200.00	0.00	-0.00	-0.00	-0.00	-0.00	300.00	200.00	0.00	-0.00
231	-0.00	-0.00	-0.00	903.00	200.00	0.00	-0.00	-0.00	-0.00	-0.00	300.00	200.00	0.00	-0.00
232	-0.00	-0.00	-0.00	903.00	200.00	0.00	-0.00	-0.00	-0.00	-0.00	300.00	200.00	0.00	-0.00
233	0.00	0.00	0.00	903.00	200.00	0.00	0.00	-0.00	-0.00	-0.00	300.00	200.00	0.00	-0.00
234	0.00	0.00	0.00	903.00	200.00	0.00	0.00	-0.00	-0.00	-0.00	300.00	200.00	0.00	-0.00
235	0.00	0.00	0.00	903.00	200.00	0.00	0.00	-0.00	-0.00	-0.00	300.00	200.00	0.00	-0.00
236	-0.00	-0.00	-0.00	903.00	200.00	0.00	-0.00	-0.00	-0.00	-0.00	300.00	200.00	0.00	-0.00
237	-0.00	-0.00	-0.00	903.00	200.00	0.00	-0.00	-0.00	-0.00	-0.00	300.00	200.00	0.00	-0.00
238	0.00	0.00	0.00	903.00	200.00	0.00	0.00	-0.00	-0.00	-0.00	300.00	200.00	0.00	-0.00
239	0.00	0.00	0.00	903.00	200.00	0.00	0.00	-0.00	-0.00	-0.00	300.00	200.00	0.00	-0.00
240	-0.00	-0.00	-0.00	903.00	200.00	0.00	-0.00	-0.00	-0.00	-0.00	300.00	200.00	0.00	-0.00
241	-0.00	-0.00	-0.00	903.00	200.00	0.00	-0.00	-0.00	-0.00	-0.00	300.00	200.00	0.00	-0.00
242	-0.00	-0.00	-0.00	903.00	200.00	0.00	-0.00	-0.00	-0.00	-0.00	300.00	200.00	0.00	-0.00
243	-0.00	-0.00	-0.00	903.00	200.00	0.00	-0.00	-0.00	-0.00	-0.00	300.00	200.00	0.00	-0.00
244	-0.00	-0.00	-0.00	903.00	200.00	0.00	-0.00	-0.00	-0.00	-0.00	300.00	200.00	0.00	-0.00
245	0.00	0.00	0.00	903.00	200.00	0.00	0.00	-0.00	-0.00	-0.00	300.00	200.00	0.00	-0.00
246	-0.00	-0.00	-0.00	903.00	200.00	0.00	-0.00	-0.00	-0.00	-0.00	300.00	200.00	0.00	-0.00
247	-0.00	-0.00	-0.00	903.00	200.00	0.00	-0.00	-0.00	-0.00	-0.00	300.00	200.00	0.00	-0.00
248	0.00	0.00	0.00	903.00	200.00	0.00	0.00	-0.00	-0.00	-0.00	300.00	200.00	0.00	-0.00
249	-0.00	-0.00	-0.00	903.00	200.00	0.00	-0.00	-0.00	-0.00	-0.00	300.00	200.00	0.00	-0.00
250	-0.00	-0.00	-0.00	903.00	200.00	0.00	-0.00	-0.00	-0.00	-0.00	300.00	200.00	0.00	-0.00
251	-0.00	-0.00	-0.00	903.00	200.00	0.00	-0.00	-0.00	-0.00	-0.00	300.00	200.00	0.00	-0.00
252	-0.00	-0.00	-0.00	903.00	200.00	0.00	-0.00	-0.00	-0.00	-0.00	300.00	200.00	0.00	-0.00
253	-0.00	-0.00	-0.00	903.00	200.00	0.00	-0.00	-0.00	-0.00	-0.00	300.00	200.00	0.00	-0.00
254	-0.00	-0.00	-0.00	903.00	200.00	0.00	-0.00	-0.00	-0.00	-0.00	300.00	200.00	0.00	-0.00
255	-0.00	-0.00	-0.00	903.00	200.00	0.00	-0.00	-0.00	-0.00	-0.00	300.00	200.00	0.00	-0.00
256	-0.00	-0.00	-0.00	903.00	200.00	0.00	-0.00	-0.00	-0.00	-0.00	300.00	200.00	0.00	-0.00
257	-0.00	-0.00	-0.00	903.00	200.00	0.00	-0.00	-0.00	-0.00	-0.00	300.00	200.00	0.00	-0.00
258	-0.00	-0.00	-0.00	903.00	200.00	0.00	-0.00	-0.00	-0.00	-0.00	300.00	200.00	0.00	-0.00
259	-0.00	-0.00	-0.00	903.00	200.00	0.00	-0.00	-0.00	-0.00	-0.00	300.00	200.00	0.00	-0.00
260	-0.00	-0.00	-0.00	903.00	200.00	0.00	-0.00	-0.00	-0.00	-0.00	300.00	200.00	0.00	-0.00
261	-0.00	-0.00	-0.00	903.00	200.00	0.00	-0.00	-0.00	-0.00	-0.00	300.00	200.00	0.00	-0.00
262	-0.00	-0.00	-0.00	903.00	200.00	0.00	-0.00	-0.00	-0.00	-0.00	300.00	200.00	0.00	-0.00
263	-0.00	-0.00	-0.00	903.00	200.00	0.00	-0.00	-0.00	-0.00	-0.00	300.00	200.00	0.00	-0.00
264	-0.00	-0.00	-0.00	903.00	200.00	0.00	-0.00	-0.00	-0.00	-0.00	300.00	200.00	0.00	-0.00
265	-0.00	-0.00	-0.00	903.00	200.00	0.00	-0.00	-0.00	-0.00	-0.00	300.00	200.00	0.00	-0.00
266	-0.00	-0.00	-0.00	903.00	200.00	0.00	-0.00	-0.00	-0.00	-0.00	300.00	200.00	0.00	-0.00
267	-0.00	-0.00	-0.00	903.00	200.00	0.00	-0.00	-0.00	-0.00	-0.00	300.00	200.00	0.00	-0.00
268	-0.00	-0.00	-0.00	903.00	200.00	0.00	-0.00	-0.00	-0.00	-0.00	300.00	200.00	0.00	-0.00
269	-0.00	-0.00	-0.00	903.00	200.00	0.00	-0.00	-0.00	-0.00	-0.00	300.00	200.00	0.00	-0.00
270	-0.00	-0.00	-0.00	903.00	200.00	0.00	-0.00	-0.00	-0.00	-0.00	300.00	200.00	0.00	-0.00
271	-0.00	-0.00	-0.00	903.00	200.00	0.00	-0.00	-0.00	-0.00	-0.00	300.00	200.00	0.00	-0.00
272	-0.00	-0.00	-0.00	903.00	200.00	0.00	-0.00	-0.00	-0.00	-0.00	300.00	200.00	0.00	-0.00
273	-0.00	-0.00	-0.00	903.00	200.00	0.00	-0.00	-0.00	-0.00	-0.00	300.00	200.00	0.00	-0.00
274	-0.00	-0.00	-0.00	903.00	200.00	0.00	-0.00	-0.00	-0.00	-0.00	300.00	200.00	0.00	-0.00
275	-0.00	-0.00	-0.00	903.00	200.00	0.00	-0.00	0.00	0.00	0.00	300.00	200.00	0.00	0.00
276	-0.00	-0.00	-0.00	903.00	200.00	0.00	-0.00	-0.00	-0.00	-0.00	300.00	200.00	0.00	-0.00
277	-0.00	-0.00	-0.00	903.00	200.00	0.00	-0.00	-0.00	-0.00	-0.00	300.00	200.00	0.00	-0.00
278	-0.00	-0.00	-0.00	903.00	200.00	0.00	-0.00	-0.00	-0.00	-0.00	300.00	200.00	0.00	-0.00
279	-0.00	-0.00	-0.00	903.00	200.00	0.00	-0.00	-0.00	-0.00	-0.00	300.00	200.00	0.00	-0.00
280	-0.00	-0.00	-0.00	903.00	200.00	0.00	-0.00	-0.00	-0.00	-0.00	300.00	200.00	0.00	-0.00
281	-0.00	-0.00	-0.00	903.00	200.00	0.00	-0.00	-0.00	-0.00	-0.00	300.00	200.00	0.00	-0.00
282	-0.00	-0.00	-0.00	903.00	200.00	0.00	-0.00	-0.00	-0.00	-0.00	300.00	200.00	0.00	-0.00
283	-0.00	-0.00	-0.00	903.00	200.00	0.00	-0.00	-0.00	-0.00	-0.00	300.00	200.00	0.00	-0.00
284	-0.00	-0.00	-0.00	903.00	200.00	0.00	-0.00	-0.00	-0.00	-0.00	300.00	200.00	0.00	-0.00
285	-0.00	-0.00	-0.00	903.00	200.00	0.00	-0.00	-0.00	-0.00	-0.00	300.00	200.00	0.00	-0.00
286	-0.00	-0.00	-0.00	903.00	200.00	0.00	-0.00	-0.00	-0.00	-0.00	300.00	200.00	0.00	-0.00
287	-0.00	-0.00	-0.00	903.00	200.00	0.00	-0.00	-0.00	-0.00	-0.00	300.00	200.00	0.00	-0.00
288	-0.00	-0.00	-0.00	903.00	200.00	0.00	-0.00	-0.00	-0.00	-0.00	300.00	200.00	0.00	-0.00
289	-0.00	-0.00	-0.00	903.00	200.00	0.00	-0.00	-0.00	-0.00	-0.00	300.00	200.00	0.00	-0.00
290	-0.00	-0.00	-0.00	903.00	200.00	0.00	-0.00	-0.00	-0.00	-0.00	300.00	200.00	0.00	-0.00
291	-0.00	-0.00	-0.00	903.00	200.00	0.00	-0.00	-0.00	-0.00	-0.00	300.00	200.00	0.00	-0.00
292	-0.00	-0.00	-0.00	903.00	200.00	0.00	-0.00	-0.00	-0.00	-0.00	300.00	200.00	0.00	-0.00
293	-0.00	-0.00	-0.00	903.00	200.00	0.00	-0.00	-0.00	-0.00	-0.00	300.00	200.00	0.00	-0.00
294	-0.00	-0.00	-0.00	903.00	200.00	0.00	-0.00	-0.00	-0.00	-0.00	300.00	200.00	0.00	-0.00
295	-0.00	-0.00	-0.00	903.00	200.00	0.00	-0.00	-0.00	-0.00	-0.00	300.00	200.00	0.00	-0.00
296	-0.00	-0.00	-0.00	903.00	200.00	0.00	-0.00	-0.00	-0.00	-0.00	300.00	200.00	0.00	-0.00
297	-0.00	-0.00	-0.00	903.00	200.00	0.00	-0.00	-0.00	-0.00	-0.00	300.00	200.00	0.00	-0.00
298	-0.00	-0.00	-0.00	903.00	200.00	0.00	-0.00	-0.00	-0.00	-0.00	300.00	200.00	0.00	-0.00
299	-0.00	-0.00	-0.00	903.00	200.00	0.00	-0.00	-0.00	-0.00	-0.00	300.00	200.00	0.00	-0.00
300	-0.00	-0.00	-0.00	903.00	200.00	0.00	-0.00	-0.00	-0.00	-0.00	300.00	200.00	0.00	-0.00
301	-0.00	-0.00	-0.00	903.00	200.00	0.00	-0.00	-0.00	-0.00	-0.00	300.00	200.00	0.00	-0.00
302	-0.00	-0.00	-0.00	903.00	200.00	0.00	-0.00	-0.00	-0.00	-0.00	300.00	200.00	0.00	-0.00
303	-0.00	-0.00	-0.00	903.00	200.00	0.00	-0.00	-0.00	-0.00	-0.00	300.00	200.00	0.00	-0.00
304	-0.00	-0.00	-0.00	903.00	200.00	0.00	-0.00	-0.00	-0.00	-0.00	300.00	200.00	0.00	-0.00
305	-0.00	-0.00	-0.00	903.00	200.00	0.00	-0.00	-0.00	-0.00	-0.00	300.00	200.00	0.00	-0.00
306	-0.00	-0.00	-0.00	903.00	200.00	0.00	-0.00	-0.00	-0.00	-0.00	300.00	200.00	0.00	-0.00
307	-0.00	-0.00	-0.00	903.00	200.00	0.00	-0.00	-0.00	-0.00	-0.00	300.00	200.00	0.00	-0.00
308	-0.00	-0.00	-0.00	903.00	200.00	0.00	-0.00	-0.00	-0.00	-0.00	300.00	200.00	0.00	-0.00
309	-0.00	-0.00	-0.00	903.00	200.00	0.00	-0.00	-0.00	-0.00	-0.00	300.00	200.00	0.00	-0.00
310	-0.00	-0.00	-0.00	903.00	200.00	0.00	-0.00	-0.00	-0.00	-0.00	300.00	200.00	0.00	-0.00
311	-0.00	-0.00	-0.00	903.00	200.00	0.00	-0.00	-0.00	-0.00	-0.00	300.00	200.00	0.00	-0.00
312	-0.00	-0.00	-0.00	903.00	200.00	0.00	-0.00	-0.00	-0.00	-0.00	300.00	200.00	0.00	-0.00
313	-0.00	-0.00	-0.00	903.00	200.00	0.00	-0.00	-0.00	-0.00	-0.00	300.00	200.00	0.00	-0.00
314	-0.00	-0.00	-0.00	903.00	200.00	0.00	-0.00	-0.00	-0.00	-0.00	300.00	200.00	0.00	-0.00
315	-0.00	-0.00	-0.00	903.00	200.00	0.00	-0.00	-0.00	-0.00	-0.00	300.00	200.00	0.00	-0.00
316	-0.00	-0.00	-0.00	903.00	200.00	0.00	-0.00	-0.00	-0.00	-0.00	300.00	200.00	0.00	-0.00
317	-0.00	-0.00	-0.00	903.00	200.00	0.00	-0.00	-0.00	-0.00	-0.00	300.00	200.00	0.00	-0.00
318	-0.00	-0.00	-0.00	903.00	200.00	0.00	-0.00	-0.00	-0.00	-0.00	300.00	200.00	0.00	-0.00
319	-0.00	-0.00	-0.00	903.00	200.00	0.00	-0.00	-0.00	-0.00	-0.00	300.00	200.00	0.00	-0.00
320	-0.00	-0.00	-0.00	903.00	200.00	0.00	-0.00	-0.00	-0.00	-0.00	300.00	200.00	0.00	-0.00
321	-0.00	-0.00	-0.00	903.00	200.00	0.00	-0.00	-0.00	-0.00	-0.00	300.00	200.00	0.00	-0.00
322	-0.00	-0.00	-0.00	903.00	200.00	0.00	-0.00	-0.00	-0.00	-0.00	300.00	200.00	0.00	-0.00
323	-0.00	-0.00	-0.00	903.00	200.00	0.00	-0.00	-0.00	-0.00	-0.00	300.00	200.00	0.00	-0.00
324	-0.00	-0.00	-0.00	903.00	200.00	0.00	-0.00	-0.00	-0.00	-0.00	300.00	200.00	0.00	-0.00
325	-0.00	-0.00	-0.00	903.00	200.00	0.00	-0.00	-0.00	-0.00	-0.00	300.00	200.00	0.00	-0.00
326	-0.00	-0.00	-0.00	903.00	200.00	0.00	-0.00	-0.00	-0.00	-0.00	300.00	200.00	0.00	-0.00
327	-0.00	-0.00	-0.00	903.00	200.00	0.00	-0.00	-0.00	-0.00	-0.00	300.00	200.00	0.00	-0.00
328	-0.00	-0.00	-0.00	903.00	200.00	0.00	-0.00	-0.00	-0.00	-0.00	300.00	200.00	0.00	-0.00
329	-0.00	-0.00	-0.00	903.00	200.00	0.00	-0.00	-0.00	-0.00	-0.00	300.00	200.00	0.00	-0.00
330	-0.00	-0.00	-0.00	903.00	200.00	0.00	-0.00	-0.00	-0.00	-0.00	300.00	200.00	0.00	-0.00
331	-0.00	-0.00	-0.00	903.00	200.00	0.00	-0.00	-0.00	-0.00	-0.00	300.00	200.00	0.00	-0.00
332	-0.00	-0.00	-0.00	903.00	200.00	0.00	-0.00	-0.00	-0.00	-0.00	300.00	200.00	0.00	-0.00
333	-0.00	-0.00	-0.00	903.00	200.00	0.00	-0.00	-0.00	-0.00	-0.00	300.00	200.00	0.00	-0.00
334	-0.00	-0.00	-0.00	903.00	200.00	0.00	-0.00	-0.00	-0.00	-0.00	300.00	200.00	0.00	-0.00
335	-0.00	-0.00	-0.00	903.00	200.00	0.00	-0.00	-0.00	-0.00	-0.00	300.00	200.00	0.00	-0.00
336	-0.00	-0.00	-0.00	903.00	200.00	0.00	-0.00	-0.00	-0.00	-0.00	300.00	200.00	0.00	-0.00
337	-0.00	-0.00	-0.00	903.00	200.00	0.00	-0.00	-0.00	-0.00	-0.00	300.00	200.00	0.00	-0.00
338	-0.00	-0.00	-0.00	903.00	200.00	0.00	-0.00	-0.00	-0.00	-0.00	300.00	200.00	0.00	-0.00
339	-0.00	-0.00	-0.00	903.00	200.00	0.00	-0.00	-0.00	-0.00	-0.00	300.00	200.00	0.00	-0.00
340	-0.00	-0.00	-0.00	903.00	200.00	0.00	-0.00	-0.00	-0.00	-0.00	300.00	200.00	0.00	-0.00
341	-0.00	-0.00	-0.00	903.00	200.00	0.00	-0.00	-0.00	-0.00	-0.00	300.00	200.00	0.00	-0.00
342	-0.00	-0.00	-0.00	903.00	200.00	0.00	-0.00	-0.00	-0.00	-0.00	300.00	200.00	0.00	-0.00
343	-0.00	-0.00	-0.00	903.00	200.00	0.00	-0.00	-0.00	-0.00	-0.00	300.00	200.00	0.00	-0.00
344	-0.00	-0.00	-0.00	903.00	200.00	0.00	-0.00	-0.00	-0.00	-0.00	300.00	200.00	0.00	-0.00
345	-0.00	-0.00	-0.00	903.00	200.00	0.00	-0.00	-0.00	-0.00	-0.00	300.00	200.00	0.00	-0.00
346	-0.00	-0.00	-0.00	903.00	200.00	0.00	-0.00	-0.00	-0.00	-0.00	300.00	200.00	0.00	-0.00
347	-0.00	-0.00	-0.00	903.00	200.00	0.00	-0.00	-0.00	-0.00	-0.00	300.00	200.00	0.00	-0.00
348	-0.00	-0.00	-0.00	903.00	200.00	0.00	-0.00	-0.00	-0.00	-0.00	300.00	200.00	0.00	-0.00
349	-0.00	-0.00	-0.00	903.00	200.00	0.00	-0.00	-0.00	-0.00	-0.00	300.00	200.00	0.00	-0.00
350	-0.00	-0.00	-0.00	903.00	200.00	0.00	-0.00	-0.00	-0.00	-0.00	300.00	200.00	0.00	-0.00
351	-0.00	-0.00	-0.00	903.00	200.00	0.00	-0.00	-0.00	-0.00	-0.00	300.00	200.00	0.00	-0.00
352	-0.00	-0.00	-0.00	903.00	200.00	0.00	-0.00	-0.00	-0.00	-0.00	300.00	200.00	0.00	-0.00
353	-0.00	-0.00	-0.00	903.00	200.00	0.00	-0.00	-0.00	-0.00	-0.00	300.00	200.00	0.00	-0.00
354	-0.00	-0.00	-0.00	903.00	200.00	0.00	-0.00	-0.00	-0.00	-0.00	300.00	200.00	0.00	-0.00
355	-0.00	-0.00	-0.00	903.00	200.00	0.00	-0.00	-0.00	-0.00	-0.00	300.00	200.00	0.00	-0.00
356	-0.00	-0.00	-0.00	903.00	200.00	0.00	-0.00	-0.00	-0.00	-0.00	300.00	200.00	0.00	-0.00
357	-0.00	-0.00	-0.00	903.00	200.00	0.00	-0.00	-0.00	-0.00	-0.00	300.00	200.00	0.00	-0.00
358	91.55	-12.89	51.57	1195.90	343.20	0.00	-3896.00	-0.00	-0.00	-0.00	300.00	200.00	0.00	-0.00
359	88.27	-16.33	133.06	1067.45	211.47	0.00	-17314.11	0.00	0.00	0.00	300.00	200.00	0.00	0.00
360	82.70	-22.81	242.31	1025.80	175.94	0.00	-20565.80	-0.00	-0.00	-0.00	300.00	200.00	0.00	-0.00
361	92.47	-27.31	220.34	1026.20	179.78	0.00	-18760.92	-0.00	-0.00	-0.00	300.00	200.00	0.00	-0.00
362	103.68	-26.70	256.81	1018.33	173.14	0.00	-18633.50	-0.00	-0.00	-0.00	300.00	200.00	0.00	-0.00
363	112.53	-23.19	269.78	1012.79	167.65	0.00	-17322.23	-0.00	-0.00	-0.00	300.00	200.00	0.00	-0.00
364	105.06	-20.37	270.23	1005.32	161.38	0.00	-16255.55	-0.00	-0.00	-0.00	300.00	200.00	0.00	-0.00
365	92.32	-15.41	272.06	1001.43	158.05	0.00	-16660.99	-0.00	-0.00	-0.00	300.00	200.00	0.00	-0.00
366	79.57	-13.73	273.90	996.09	155.21	0.00	-15721.17	-0.00	-0.00	-0.00	300.00	200.00	0.00	-0.00
367	76.37	-2.37	305.63	982.53	147.28	0.00	-14595.66	-0.00	-0.00	-0.00	300.00	200.00	0.00	-0.00
368	92.24	11.37	329.28	968.48	136.70	0.00	-12144.85	-0.00	-0.00	-0.00	300.00	200.00	0.00	-0.00
369	116.73	18.84	360.72	960.87	133.42	0.00	-11517.64	-0.00	-0.00	-0.00	300.00	200.00	0.00	-0.00
370	118.10	24.49	400.70	950.75	128.64	0.00	-10536.13	-0.00	-0.00	-0.00	300.00	200.00	0.00	-0.00
371	106.58	21.36	413.51	946.62	125.98	0.00	-6555.29	-0.00	-0.00	-0.00	300.00	200.00	0.00	-0.00
372	98.34	20.07	413.51	943.41	124.28	0.00	-4274.69	-0.00	-0.00	-0.00	300.00	200.00	0.00	-0.00
373	87.97	22.58	410.77	939.44	121.32	0.00	-1907.49	-0.00	-0.00	-0.00	300.00	200.00	0.00	-0.00
374	83.77	26.32	414.58	935.24	118.59	0.00	-138.48	-0.00	-0.00	-0.00	300.00	200.00	0.00	-0.00
375	82.47	28.76	426.79	932.17	116.62	0.00	867.69	-0.00	-0.00	-0.00	300.00	200.00	0.00	-0.00
376	84.30	30.36	444.18	930.31	115.49	0.00	835.44	-0.00	-0.00	-0.00	300.00	200.00	0.00	-0.00
377	84.92	29.83	463.10	929.00	114.93	0.00	903.91	-0.00	-0.00	-0.00	300.00	200.00	0.00	-0.00
378	85.75	29.75	482.64	927.47	113.94	0.00	841.36	-0.00	-0.00	-0.00	300.00	200.00	0.00	-0.00
379	87.20	28.69	501.40	925.82	113.33	0.00	850.94	-0.00	-0.00	-0.00	300.00	200.00	0.00	-0.00
380	88.88	28.69	517.73	924.13	112.35	0.00	689.77	-0.00	-0.00	-0.00	300.00	200.00	0.00	-0.00
381	90.18	28.46	535.28	923.10	111.97	0.00	599.33	-0.00	-0.00	-0.00	300.00	200.00	0.00	-0.00
382	89.95	28.53	551.30	922.60	111.76	0.00	521.84	-0.00	-0.00	-0.00	300.00	200.00	0.00	-0.00
383	88.81	29.68	564.73	922.13	111.70	0.00	608.57	-0.00	-0.00	-0.00	300.00	200.00	0.00	-0.00
384	87.05	31.74	576.48	921.34	111.70	0.00	611.74	-0.00	-0.00	-0.00	300.00	200.00	0.00	-0.00
385	85.07	34.41	585.94	920.73	111.61	0.00	797.43	-0.00	-0.00	-0.00	300.00	200.00	0.00	-0.00
386	83.62	35.71	593.57	920.58	111.62	0.00	519.25	-0.00	-0.00	-0.00	300.00	200.00	0.00	-0.00
387	83.85	37.69	597.38	919.02	110.70	0.00	-194.52	-0.00	-0.00	-0.00	300.00	200.00	0.00	-0.00
388	81.94	39.29	601.96	917.14	109.56	0.00	-138.92	-0.00	-0.00	-0.00	300.00	200.00	0.00	-0.00
389	79.73	38.45	607.15	915.97	109.07	0.00	-149.16	-0.00	-0.00	-0.00	300.00	200.00	0.00	-0.00
390	77.90	37.69	612.79	914.65	108.42	0.00	-157.45	-0.00	-0.00	-0.00	300.00	200.00	0.00	-0.00
391	75.00	35.02	620.12	914.37	108.71	0.00	-217.85	-0.00	-0.00	-0.00	300.00	200.00	0.00	-0.00
392	72.86	32.81	624.54	913.41	108.62	0.00	-270.01	-0.00	-0.00	-0.00	300.00	200.00	0.00	-0.00
393	70.04	30.90	626.22	912.36	108.48	0.00	-313.21	-0.00	-0.00	-0.00	300.00	200.00	0.00	-0.00
394	67.21	29.45	626.37	911.55	108.26	0.00	-375.75	-0.00	-0.00	-0.00	300.00	200.00	0.00	-0.00
395	64.70	28.92	624.24	910.41	107.90	0.00	-451.03	-0.00	-0.00	-0.00	300.00	200.00	0.00	-0.00
396	61.95	28.23	620.27	909.27	107.50	0.00	-574.38	-0.00	-0.00	-0.00	300.00	200.00	0.00	-0.00
397	59.51	28.31	615.84	907.98	107.23	0.00	-694.61	-0.00	-0.00	-0.00	300.00	200.00	0.00	-0.00
398	57.68	28.31	611.27	906.82	106.69	0.00	-843.76	-0.00	-0.00	-0.00	300.00	200.00	0.00	-0.00
399	55.39	28.00	607.15	905.49	106.46	0.00	-902.10	-0.00	-0.00	-0.00	300.00	200.00	0.00	-0.00
400	53.18	27.85	603.18	904.29	106.15	0.00	-1021.29	-0.00	-0.00	-0.00	300.00	200.00	0.00	-0.00
401	51.35	27.24	600.74	903.38	106.02	0.00	-1196.65	-0.00	-0.00	-0.00	300.00	200.00	0.00	-0.00
402	49.36	26.63	598.75	902.39	105.66	0.00	-1321.88	-0.00	-0.00	-0.00	300.00	200.00	0.00	-0.00
403	47.84	26.02	597.69	901.39	105.54	0.00	-1478.42	-0.00	-0.00	-0.00	300.00	200.00	0.00	-0.00
404	46.54	25.56	597.23	900.55	105.52	0.00	-1656.49	-0.00	-0.00	-0.00	300.00	200.00	0.00	-0.00
405	45.47	25.10	597.99	899.56	105.28	0.00	-1840.11	-0.00	-0.00	-0.00	300.00	200.00	0.00	-0.00
406	43.79	25.41	598.30	898.56	105.18	0.00	-1911.20	-0.00	-0.00	-0.00	300.00	200.00	0.00	-0.00
407	42.27	25.33	599.52	898.11	105.12	0.00	-2055.62	-0.00	-0.00	-0.00	300.00	200.00	0.00	-0.00
408	40.59	25.41	600.59	897.28	104.93	0.00	-2248.71	-0.00	-0.00	-0.00	300.00	200.00	0.00	-0.00
409	38.83	25.33	601.50	896.46	104.82	0.00	-2408.89	-0.00	-0.00	-0.00	300.00	200.00	0.00	-0.00
410	36.85	25.25	602.87	896.09	104.63	0.00	-2538.74	-0.00	-0.00	-0.00	300.00	200.00	0.00	-0.00
411	34.79	24.95	604.86	895.28	104.69	0.00	-2711.19	-0.00	-0.00	-0.00	300.00	200.00	0.00	-0.00
412	32.58	24.95	606.69	894.93	104.48	0.00	-2864.71	-0.00	-0.00	-0.00	300.00	200.00	0.00	-0.00
413	30.44	24.72	608.22	894.34	104.47	0.00	-2968.89	-0.00	-0.00	-0.00	300.00	200.00	0.00	-0.00
414	27.92	24.34	609.74	893.99	104.50	0.00	-3156.85	-0.00	-0.00	-0.00	300.00	200.00	0.00	-0.00
415	25.41	24.26	611.27	893.34	104.29	0.00	-3341.54	-0.00	-0.00	-0.00	300.00	200.00	0.00	-0.00
416	23.12	24.41	613.10	893.14	104.13	0.00	-3486.20	-0.00	-0.00	-0.00	300.00	200.00	0.00	-0.00
417	20.45	24.49	614.78	892.95	104.10	0.00	-3637.37	-0.00	-0.00	-0.00	300.00	200.00	0.00	-0.00
418	17.93	24.80	616.76	892.39	103.96	0.00	-3816.25	-0.00	-0.00	-0.00	300.00	200.00	0.00	-0.00
419	15.41	25.02	618.13	892.04	103.92	0.00	-3975.85	-0.00	-0.00	-0.00	300.00	200.00	0.00	-0.00
420	12.97	25.25	619.35	891.10	103.57	0.00	-4154.51	-0.00	-0.00	-0.00	300.00	200.00	0.00	-0.00
421	10.53	25.18	620.57	890.39	103.37	0.00	-4316.15	-0.00	-0.00	-0.00	300.00	200.00	0.00	-0.00
422	8.39	25.33	621.64	889.89	103.24	0.00	-4462.58	-0.00	-0.00	-0.00	300.00	200.00	0.00	-0.00
423	5.95	25.48	623.02	889.19	103.11	0.00	-4619.12	-0.00	-0.00	-0.00	300.00	200.00	0.00	-0.00
424	3.51	25.71	623.78	888.62	102.89	0.00	-4777.52	-0.00	-0.00	-0.00	300.00	200.00	0.00	-0.00
425	1.68	26.02	624.85	887.84	102.71	0.00	-4964.38	-0.00	-0.00	-0.00	300.00	200.00	0.00	-0.00
426	-0.46	26.25	625.92	887.28	102.54	0.00	-5104.53	-0.00	-0.00	-0.00	300.00	200.00	0.00	-0.00
427	-2.52	26.47	626.37	886.85	102.61	0.00	-5278.14	-0.00	-0.00	-0.00	300.00	200.00	0.00	-0.00
428	-4.20	26.55	626.98	886.06	102.41	0.00	-5366.36	-0.00	-0.00	-0.00	300.00	200.00	0.00	-0.00
429	-6.03	26.86	626.98	885.26	102.31	0.00	-5457.89	-0.00	-0.00	-0.00	300.00	200.00	0.00	-0.00
430	-8.32	27.01	627.59	884.40	102.26	0.00	-5505.54	-0.00	-0.00	-0.00	300.00	200.00	0.00	-0.00
431	-9.77	27.16	626.68	883.50	102.02	0.00	-5677.45	-0.00	-0.00	-0.00	300.00	200.00	0.00	-0.00
432	-11.90	27.08	625.61	882.15	101.90	0.00	-5729.20	-0.00	-0.00	-0.00	300.00	200.00	0.00	-0.00
433	-14.19	27.08	624.08	881.00	101.61	0.00	-5766.94	-0.00	-0.00	-0.00	300.00	200.00	0.00	-0.00
434	-16.02	27.31	623.78	879.74	101.57	0.00	-5844.16	-0.00	-0.00	-0.00	300.00	200.00	0.00	-0.00
435	-18.08	27.16	621.95	878.05	101.37	0.00	-5893.18	-0.00	-0.00	-0.00	300.00	200.00	0.00	-0.00
436	-20.07	27.39	620.12	876.57	101.08	0.00	-5965.99	-0.00	-0.00	-0.00	300.00	200.00	0.00	-0.00
437	-22.13	27.39	617.83	874.70	100.77	0.00	-5886.93	-0.00	-0.00	-0.00	300.00	200.00	0.00	-0.00
438	-23.88	28.08	615.39	872.58	100.52	0.00	-5811.08	-0.00	-0.00	-0.00	300.00	200.00	0.00	-0.00
439	-25.18	28.38	612.79	870.65	100.10	0.00	-5813.62	-0.00	-0.00	-0.00	300.00	200.00	0.00	-0.00
440	-26.32	29.07	610.05	868.41	99.90	0.00	-5698.08	-0.00	-0.00	-0.00	300.00	200.00	0.00	-0.00
441	-27.62	29.30	608.22	865.90	99.65	0.00	-5731.55	-0.00	-0.00	-0.00	300.00	200.00	0.00	-0.00
442	-28.53	29.37	607.76	863.53	99.32	0.00	-5535.23	-0.00	-0.00	-0.00	300.00	200.00	0.00	-0.00
443	-29.53	29.83	608.22	861.00	99.15	0.00	-5451.13	-0.00	-0.00	-0.00	300.00	200.00	0.00	-0.00
444	-30.36	30.29	609.74	858.03	98.80	0.00	-5361.09	-0.00	-0.00	-0.00	300.00	200.00	0.00	-0.00
445	-30.75	30.52	611.72	854.88	98.43	0.00	-5227.66	-0.00	-0.00	-0.00	300.00	200.00	0.00	-0.00
446	-31.74	31.20	613.86	851.99	98.09	0.00	-5038.61	-0.00	-0.00	-0.00	300.00	200.00	0.00	-0.00
447	-32.12	31.59	616.91	848.61	97.55	0.00	-4810.45	-0.00	-0.00	-0.00	300.00	200.00	0.00	-0.00
448	-32.50	32.27	619.20	845.19	96.90	0.00	-4670.94	-0.00	-0.00	-0.00	300.00	200.00	0.00	-0.00
449	-33.26	32.96	621.19	842.20	96.63	0.00	-4537.12	-0.00	-0.00	-0.00	300.00	200.00	0.00	-0.00
450	-34.18	33.72	623.02	838.93	96.01	0.00	-4401.58	-0.00	-0.00	-0.00	300.00	200.00	0.00	-0.00
451	-35.32	33.95	625.46	835.74	95.54	0.00	-4211.59	-0.00	-0.00	-0.00	300.00	200.00	0.00	-0.00
452	-36.77	34.56	628.51	833.08	95.31	0.00	-4079.27	-0.00	-0.00	-0.00	300.00	200.00	0.00	-0.00
453	-38.60	34.87	632.32	830.53	95.03	0.00	-3949.55	-0.00	-0.00	-0.00	300.00	200.00	0.00	-0.00
454	-40.97	35.48	635.38	827.93	94.72	0.00	-3849.36	-0.00	-0.00	-0.00	300.00	200.00	0.00	-0.00
455	-43.56	35.86	638.43	826.14	94.41	0.00	-3721.65	-0.00	-0.00	-0.00	300.00	200.00	0.00	-0.00
456	-46.62	36.39	641.78	824.18	94.25	0.00	-3600.26	-0.00	-0.00	-0.00	300.00	200.00	0.00	-0.00
457	-49.74	36.77	644.84	822.71	94.08	0.00	-3497.60	-0.00	-0.00	-0.00	300.00	200.00	0.00	-0.00
458	-53.18	36.77	648.04	821.27	94.04	0.00	-3490.82	-0.00	-0.00	-0.00	300.00	200.00	0.00	-0.00
459	-57.37	36.77	650.94	820.23	94.09	0.00	-3422.72	-0.00	-0.00	-0.00	300.00	200.00	0.00	-0.00
460	-61.42	36.77	652.01	819.24	93.94	0.00	-3406.45	-0.00	-0.00	-0.00	300.00	200.00	0.00	-0.00
461	-65.23	37.00	653.38	818.44	93.88	0.00	-3361.16	-0.00	-0.00	-0.00	300.00	200.00	0.00	-0.00
462	-69.05	37.23	653.08	817.14	93.88	0.00	-3369.00	-0.00	-0.00	-0.00	300.00	200.00	0.00	-0.00
463	-73.09	37.54	651.55	816.30	93.86	0.00	-3270.46	-0.00	-0.00	-0.00	300.00	200.00	0.00	-0.00
464	-77.13	38.22	648.65	815.28	93.72	0.00	-3212.13	-0.00	-0.00	-0.00	300.00	200.00	0.00	-0.00
465	-81.56	38.68	643.31	814.62	93.36	0.00	-3058.85	2.98	0.92	11.90	373.08	243.59	0.00	-5.87
466	-85.91	39.22	637.51	813.67	93.35	0.00	-2898.76	9.08	2.98	107.57	369.36	253.05	0.00	46.37
467	-89.11	39.98	630.80	812.94	93.37	0.00	-2759.41	7.32	-1.83	215.30	378.88	258.11	0.00	203.87
468	-91.25	40.36	616.76	811.56	92.83	0.00	-2483.17	28.53	12.28	214.08	366.29	252.32	0.00	14.82
469	-93.15	38.60	600.74	810.57	93.17	0.00	-2387.04	47.68	11.44	256.81	368.09	254.07	0.00	-9.16
470	-93.92	37.23	582.12	809.34	93.11	0.00	-2289.53	60.50	10.60	275.73	364.75	254.01	0.00	17.67
471	-93.61	35.25	561.22	807.73	93.15	0.00	-2226.17	52.26	10.60	277.56	362.51	253.99	0.00	-107.44
472	-93.23	32.58	536.96	806.32	93.32	0.00	-2217.04	37.46	8.70	269.78	361.60	254.86	0.00	-105.55
473	-91.55	30.29	511.93	804.82	93.35	0.00	-2231.27	33.26	6.26	260.47	359.23	255.30	0.00	-156.02
474	-89.26	27.69	483.25	803.35	93.78	0.00	-2338.27	34.33	3.97	249.33	356.92	256.06	0.00	-178.01
475	-86.14	25.33	452.42	801.72	93.96	0.00	-2445.88	39.90	0.38	260.93	348.95	258.60	0.00	-312.71
476	-81.94	23.19	422.82	800.15	93.83	0.00	-2510.50	55.54	-12.44	301.06	340.29	260.42	0.00	-240.29
477	-76.90	20.60	389.86	798.50	93.78	0.00	-2633.05	77.59	-20.60	339.05	333.21	262.02	0.00	48.68
478	-70.19	18.39	355.22	796.69	93.47	0.00	-2881.73	87.36	-23.88	362.85	328.39	262.66	0.00	131.81
479	-63.40	15.49	321.50	794.79	92.83	0.00	-3111.10	86.82	-26.63	381.62	325.19	263.25	0.00	-337.59
480	-55.08	12.51	285.34	792.30	92.73	0.00	-3554.92	85.14	-27.16	390.17	322.64	263.51	0.00	-1049.77
481	-46.16	9.84	245.67	788.59	90.93	0.00	-3589.99	84.84	-28.99	393.83	320.22	263.93	0.00	-1360.01
482	-36.93	7.78	207.37	783.79	89.04	0.00	-3626.60	85.60	-32.35	401.76	318.00	264.64	0.00	-1414.47
483	-26.32	5.72	168.00	778.20	87.74	0.00	-3884.13	86.06	-34.10	415.95	316.18	265.15	0.00	-1509.02
484	-13.35	5.26	130.31	769.51	84.31	0.00	-4069.77	84.84	-33.49	432.43	314.93	265.07	0.00	-1624.53
485	-2.29	5.80	99.64	757.82	78.41	0.00	-4144.20	83.08	-31.97	451.35	314.00	265.31	0.00	-1610.44
486	5.95	6.41	75.84	744.85	73.24	0.00	-4158.23	82.63	-30.21	475.62	312.90	265.32	0.00	-1583.26
487	11.29	6.26	57.68	729.98	66.14	0.00	-4251.43	83.92	-28.08	501.10	312.06	265.23	0.00	-1534.62
488	14.50	5.87	43.33	712.86	52.11	0.00	-4459.97	85.07	-26.86	525.05	311.25	265.10	0.00	-1438.72
489	15.95	5.80	30.98	684.28	39.41	0.00	-4611.27	86.21	-26.17	548.40	310.27	265.28	0.00	-1450.89
490	18.39	6.41	20.90	646.80	5.84	0.00	-5086.63	86.82	-26.93	568.24	309.02	265.36	0.00	-1566.74
491	-0.00	-0.00	-0.00	903.00	200.00	0.00	-0.00	86.90	-29.22	585.02	308.45	265.99	0.00	-1617.62
492	-0.00	-0.00	-0.00	903.00	200.00	0.00	-0.00	86.90	-32.27	600.13	307.32	266.21	0.00	-1769.29
493	-0.00	-0.00	-0.00	903.00	200.00	0.00	-0.00	87.13	-35.48	610.96	306.07	266.43	0.00	-1961.58
494	-0.00	-0.00	-0.00	903.00	200.00	0.00	-0.00	86.52	-38.15	618.90	305.18	266.96	0.00	-2042.83
495	21.90	4.88	-7.02	1131.26	382.61	0.00	274.66	85.14	-39.52	625.00	304.39	267.04	0.00	-2197.71
496	21.82	5.19	-7.32	1146.75	375.00	0.00	-32.42	83.31	-39.75	631.41	303.77	267.23	0.00	-2236.95
497	21.82	4.96	-7.17	1126.40	382.98	0.00	252.58	81.48	-39.06	636.14	303.31	267.26	0.00	-2286.78
498	21.82	4.96	-7.17	1145.55	382.98	0.00	157.62	79.12	-37.23	640.11	302.57	267.37	0.00	-2241.91
499	21.82	4.96	-7.17	1139.17	387.23	0.00	282.13	76.75	-34.71	641.94	301.93	267.27	0.00	-2208.82
500	21.74	5.04	-7.32	1140.50	370.83	0.00	-136.38	74.46	-32.12	642.24	301.50	267.14	0.00	-2070.57
501	21.82	4.96	-7.02	1157.35	391.30	0.00	257.91	72.10	-29.53	639.19	300.64	267.27	0.00	-1974.42
502	21.74	4.96	-7.32	1140.50	375.00	0.00	18.12	69.81	-27.24	636.44	299.93	267.23	0.00	-1877.88
503	21.74	4.96	-6.56	1161.14	395.35	0.00	335.34	67.75	-25.48	631.87	299.35	267.38	0.00	-1723.38
504	21.82	4.96	-7.17	1145.55	378.72	0.00	41.88	65.61	-23.96	625.61	298.32	267.41	0.00	-1659.53
505	21.51	5.04	-7.17	1151.94	387.23	0.00	142.69	63.32	-23.12	619.51	297.41	267.64	0.00	-1521.77
506	21.90	5.04	-7.17	1145.55	378.72	0.00	59.90	61.42	-22.81	614.17	296.87	267.88	0.00	-1350.10
507	21.74	4.96	-6.87	1149.67	395.56	0.00	396.73	59.20	-22.74	608.37	296.16	268.02	0.00	-1255.74
508	21.82	4.96	-7.02	1144.30	378.26	0.00	-7.80	56.84	-22.89	604.10	295.38	268.30	0.00	-1121.76
509	21.90	4.81	-6.87	1149.67	395.56	0.00	441.32	54.63	-23.12	599.67	294.89	268.65	0.00	-1060.13
510	21.82	4.81	-7.32	1140.50	383.33	0.00	203.77	52.41	-23.19	596.62	294.40	268.95	0.00	-956.20
511	21.90	4.73	-7.02	1150.83	391.30	0.00	338.68	50.35	-23.19	595.09	294.15	268.97	0.00	-759.44
512	21.74	5.04	-6.41	1167.29	395.24	0.00	236.51	48.29	-23.27	595.55	293.85	269.13	0.00	-695.69
513	21.44	5.04	-7.02	1144.30	395.65	0.00	324.42	46.31	-23.04	597.38	293.64	269.32	0.00	-598.27
514	21.74	4.81	-7.17	1132.79	382.98	0.00	196.25	44.63	-22.43	600.43	293.44	269.43	0.00	-504.47
515	21.67	4.81	-7.02	1150.83	386.96	0.00	181.78	43.03	-22.28	605.16	293.34	269.54	0.00	-337.41
516	21.67	4.88	-7.17	1145.55	387.23	0.00	240.41	41.73	-21.82	611.27	293.26	269.40	0.00	-226.44
517	21.44	4.96	-7.02	1144.30	386.96	0.00	110.63	40.21	-21.51	617.37	293.40	269.30	0.00	-56.32
518	21.67	4.73	-7.02	1144.30	386.96	0.00	254.42	38.60	-21.13	622.71	293.16	269.35	0.00	106.45
519	21.51	4.81	-7.17	1139.17	378.72	0.00	100.81	36.01	-21.13	627.29	293.29	269.33	0.00	226.00
520	21.44	4.96	-7.02	1150.83	391.30	0.00	240.16	33.49	-21.13	630.95	293.33	269.36	0.00	305.16
521	21.67	4.96	-7.02	1144.30	391.30	0.00	316.29	31.05	-21.21	633.39	293.21	269.28	0.00	450.91
522	21.51	4.88	-7.17	1145.55	387.23	0.00	211.84	28.08	-21.13	634.92	293.22	269.26	0.00	542.54
523	21.67	4.81	-7.02	1157.35	386.96	0.00	150.43	25.33	-21.13	636.75	293.03	269.16	0.00	597.31
524	21.44	4.88	-7.17	1145.55	387.23	0.00	174.66	22.81	-21.21	638.58	293.33	269.10	0.00	771.24
525	21.51	4.81	-7.02	1150.83	395.65	0.00	363.23	20.07	-21.21	639.95	293.06	269.05	0.00	895.04
526	21.44	4.73	-7.02	1144.30	386.96	0.00	234.52	18.08	-21.29	643.01	293.24	268.77	0.00	1030.86
527	21.44	4.73	-6.87	1156.33	391.11	0.00	289.58	16.17	-21.29	643.92	293.10	268.82	0.00	1172.25
528	21.67	4.73	-6.87	1149.67	391.11	0.00	364.85	13.66	-21.29	645.14	292.98	268.78	0.00	1339.09
529	21.36	4.81	-7.02	1157.35	391.30	0.00	232.03	11.75	-21.74	645.90	292.56	268.65	0.00	1445.88
530	21.51	4.88	-6.87	1156.33	391.11	0.00	265.50	9.54	-21.82	645.45	291.84	268.79	0.00	1576.74
531	-0.00	-0.00	-0.00	903.00	200.00	0.00	-0.00	7.93	-21.82	645.90	291.14	268.79	0.00	1771.61
532	21.44	4.88	-7.02	1137.78	386.96	0.00	229.55	6.26	-21.51	646.97	290.52	268.87	0.00	1897.70
533	21.44	4.65	-7.17	1145.55	387.23	0.00	184.40	5.11	-21.36	647.58	289.61	268.94	0.00	2030.16
534	21.44	4.65	-6.87	1149.67	391.11	0.00	317.04	3.51	-21.13	647.28	288.76	268.98	0.00	2224.59
535	21.36	4.88	-6.87	1156.33	395.56	0.00	331.29	1.91	-21.21	647.28	287.77	268.93	0.00	2366.79
536	21.44	4.88	-7.02	1150.83	386.96	0.00	165.86	0.69	-21.51	646.06	287.10	268.97	0.00	2539.38
537	21.67	4.81	-7.17	1145.55	378.72	0.00	51.62	-0.99	-21.59	644.38	286.15	269.24	0.00	2630.58
538	21.51	4.81	-6.87	1149.67	391.11	0.00	271.10	-2.82	-21.90	642.24	285.17	269.23	0.00	2775.84
539	21.51	4.81	-6.71	1155.27	390.91	0.00	216.92	-4.65	-21.82	639.95	284.05	269.29	0.00	2900.03
540	21.36	4.96	-7.02	1137.78	386.96	0.00	197.37	-6.48	-22.05	636.60	282.89	269.37	0.00	3040.91
541	21.74	4.96	-7.02	1157.35	386.96	0.00	103.00	-8.09	-22.13	634.46	281.96	269.36	0.00	3182.75
542	21.67	4.65	-7.02	1137.78	391.30	0.00	374.50	-9.77	-22.05	631.56	280.72	269.44	0.00	3337.11
543	21.67	4.88	-7.02	1144.30	386.96	0.00	194.72	-11.29	-21.90	629.73	279.36	269.45	0.00	3387.23
544	21.74	4.65	-7.02	1144.30	386.96	0.00	264.21	-12.74	-21.97	627.90	277.98	269.36	0.00	3530.63
545	21.67	4.88	-7.02	1144.30	386.96	0.00	171.83	-13.96	-21.97	626.22	276.90	269.40	0.00	3696.29
546	21.74	4.73	-7.17	1145.55	382.98	0.00	107.62	-15.26	-21.90	624.69	275.09	269.47	0.00	3750.31
547	21.90	4.81	-7.02	1150.83	391.30	0.00	228.22	-16.71	-21.82	623.63	273.65	269.39	0.00	3873.20
548	21.82	4.88	-6.87	1156.33	386.67	0.00	66.63	-18.01	-22.05	622.41	271.98	269.23	0.00	3994.97
549	21.82	4.88	-7.17	1151.94	382.98	0.00	76.29	-19.15	-22.05	621.34	270.38	269.35	0.00	4061.39
550	21.82	4.73	-7.02	1144.30	386.96	0.00	214.29	-20.37	-22.20	619.81	268.69	269.37	0.00	4140.04
551	21.82	4.65	-7.02	1144.30	391.30	0.00	327.57	-21.67	-22.35	618.74	267.00	269.45	0.00	4257.94
552	21.90	4.73	-7.17	1139.17	387.23	0.00	281.80	-22.81	-22.43	619.81	265.07	269.28	0.00	4296.57
553	21.90	4.65	-7.02	1150.83	386.96	0.00	216.61	-24.26	-22.74	619.66	263.36	269.44	0.00	4417.32
554	21.97	4.88	-7.02	1144.30	386.96	0.00	205.99	-25.25	-23.12	620.42	261.41	269.31	0.00	4407.30
555	21.82	4.58	-6.87	1156.33	391.11	0.00	286.70	-25.79	-23.42	620.73	259.37	269.27	0.00	4471.68
556	21.97	4.73	-6.87	1156.33	382.22	0.00	36.11	-26.25	-24.03	620.57	256.70	269.29	0.00	4465.11
557	21.97	4.65	-7.32	1134.25	383.33	0.00	159.74	-26.63	-24.26	620.57	254.41	269.19	0.00	4536.12
558	22.05	4.73	-7.02	1150.83	386.96	0.00	157.56	-27.39	-24.41	619.96	251.71	269.26	0.00	4454.29
559	21.97	4.73	-6.87	1149.67	386.67	0.00	165.30	-27.92	-24.57	619.66	249.10	269.19	0.00	4462.07
560	22.05	4.65	-7.02	1144.30	382.61	0.00	88.07	-28.53	-24.49	620.42	246.73	269.16	0.00	4503.98
561	22.13	4.73	-7.02	1144.30	382.61	0.00	83.59	-29.68	-24.95	620.73	244.17	269.08	0.00	4430.73
562	22.13	4.88	-6.87	1156.33	391.11	0.00	199.04	-31.05	-25.48	621.34	241.43	268.96	0.00	4331.30
563	22.13	4.81	-7.02	1150.83	386.96	0.00	107.14	-32.27	-25.79	623.17	239.40	268.81	0.00	4296.25
564	22.13	4.73	-7.17	1139.17	387.23	0.00	210.21	-33.72	-26.25	624.54	236.75	268.75	0.00	4261.20
565	22.05	4.73	-7.32	1134.25	383.33	0.00	133.20	-34.94	-26.86	626.68	234.33	268.42	0.00	4199.87
566	-0.00	-0.00	-0.00	903.00	200.00	0.00	-0.00	-36.39	-26.47	629.73	232.25	268.28	0.00	4190.11
567	22.20	4.65	-6.71	1155.27	400.00	0.00	451.00	-37.69	-26.55	632.32	229.56	268.05	0.00	4148.13
568	22.35	4.65	-7.02	1150.83	395.65	0.00	359.25	-39.44	-26.47	635.99	227.45	267.66	0.00	4199.59
569	22.43	4.73	-7.32	1140.50	375.00	0.00	-82.02	-40.74	-26.63	638.73	225.18	267.80	0.00	4126.26
570	22.43	4.65	-6.87	1143.00	391.11	0.00	285.85	-42.57	-26.86	642.85	222.81	267.36	0.00	4100.09
571	22.51	4.65	-7.17	1158.32	387.23	0.00	187.65	-44.33	-27.16	646.06	220.71	267.03	0.00	4145.06
572	22.74	4.73	-6.71	1162.09	390.91	0.00	230.96	-46.54	-28.08	648.65	218.70	266.81	0.00	4083.97
573	22.35	4.73	-6.87	1156.33	391.11	0.00	189.89	-48.68	-28.61	651.70	216.69	266.64	0.00	3986.12
574	22.51	4.73	-7.32	1146.75	375.00	0.00	-144.00	-51.35	-29.45	653.53	214.90	266.08	0.00	3920.08
575	-0.00	-0.00	-0.00	903.00	200.00	0.00	-0.00	-54.24	-30.29	653.99	213.07	265.94	0.00	3700.78
576	22.58	4.65	-6.56	1168.12	395.35	0.00	293.82	-57.83	-30.90	655.21	211.62	265.63	0.00	3704.96
577	-0.00	-0.00	-0.00	903.00	200.00	0.00	-0.00	-60.96	-31.59	655.21	210.36	265.21	0.00	3585.04
578	22.58	4.73	-7.02	1150.83	391.30	0.00	286.93	-64.54	-32.35	654.60	208.88	265.03	0.00	3474.89
579	22.74	4.65	-6.87	1156.33	391.11	0.00	213.45	-68.21	-32.81	653.08	207.48	264.67	0.00	3356.73
580	22.74	4.65	-7.02	1150.83	391.30	0.00	289.25	-72.02	-33.34	649.57	206.48	264.32	0.00	3350.64
581	22.96	4.43	-6.87	1149.67	395.56	0.00	378.08	-75.38	-31.81	646.67	205.57	264.13	0.00	3193.49
582	-0.00	-0.00	-0.00	903.00	200.00	0.00	-0.00	-78.13	-27.39	637.05	204.93	263.81	0.00	3054.17
583	-0.00	-0.00	-0.00	903.00	200.00	0.00	-0.00	-77.21	-33.34	627.59	203.65	263.12	0.00	2717.54
584	24.19	4.20	-6.87	1156.33	391.11	0.00	1224.43	-83.24	-29.22	613.71	202.96	262.31	0.00	2644.04
585	23.35	4.12	-6.87	1156.33	391.11	0.00	534.06	-83.47	-28.00	596.77	201.59	262.03	0.00	2824.46
586	21.21	4.20	-7.17	1164.70	387.23	0.00	-79.54	-85.22	-26.17	578.16	200.32	261.23	0.00	2747.72
587	24.49	4.35	-7.02	1124.74	386.96	0.00	410.00	-84.53	-23.04	558.62	199.62	260.37	0.00	2929.61
588	22.43	4.27	-6.87	1156.33	395.56	0.00	259.91	-84.92	-21.06	534.82	198.57	259.63	0.00	2780.08
589	-0.00	-0.00	-0.00	903.00	200.00	0.00	-0.00	-83.69	-19.68	510.41	197.49	259.07	0.00	2628.23
590	23.88	4.27	-6.71	1162.09	395.45	0.00	401.93	-82.55	-17.09	485.53	196.48	258.45	0.00	2583.66
591	23.19	4.20	-7.02	1150.83	382.61	0.00	-8.96	-80.41	-15.26	456.85	195.59	257.45	0.00	2370.29
592	23.27	4.43	-7.17	1139.17	382.98	0.00	77.11	-77.74	-13.05	427.86	195.15	256.99	0.00	2281.02
593	23.12	4.27	-7.02	1150.83	386.96	0.00	218.93	-75.00	-11.29	397.64	194.09	256.56	0.00	1977.93
594	23.12	4.73	-6.87	1156.33	391.11	0.00	175.48	-70.80	-9.61	363.62	193.12	255.64	0.00	1784.90
595	23.12	4.58	-6.71	1162.09	395.45	0.00	311.07	-65.99	-7.93	329.59	192.92	255.28	0.00	1636.36
596	23.19	4.35	-6.87	1156.33	382.22	0.00	11.87	-60.58	-6.94	296.48	192.54	254.55	0.00	1442.29
597	23.19	4.43	-6.71	1148.45	400.00	0.00	416.84	-53.86	-5.72	259.40	191.29	253.65	0.00	1203.33
598	-0.00	-0.00	-0.00	903.00	200.00	0.00	-0.00	-46.54	-4.50	223.69	189.90	253.62	0.00	1106.19
599	23.19	4.43	-6.87	1149.67	386.67	0.00	125.12	-39.29	-4.04	190.89	188.49	252.60	0.00	892.79
600	23.35	4.27	-6.71	1168.91	395.45	0.00	314.19	-31.05	-3.43	155.79	186.88	251.71	0.00	798.17
601	23.27	4.43	-6.71	1162.09	386.36	0.00	77.33	-23.12	-3.20	124.36	183.31	251.04	0.00	666.28
602	23.19	4.35	-6.87	1156.33	391.11	0.00	195.14	-15.26	-3.28	98.27	180.28	250.00	0.00	583.80
603	23.19	4.65	-6.87	1149.67	386.67	0.00	68.66	-6.56	-3.28	75.07	173.17	248.37	0.00	479.60
604	23.19	4.43	-6.71	1141.64	381.82	0.00	25.32	-0.23	-3.28	60.27	167.85	247.09	0.00	448.32
605	23.27	4.27	-6.71	1155.27	400.00	0.00	440.42	2.06	-3.20	50.35	166.36	246.06	0.00	238.87
606	23.35	4.35	-6.87	1143.00	382.22	0.00	74.77	2.98	-2.14	41.35	166.05	244.28	0.00	280.49
607	23.27	4.65	-7.02	1137.78	382.61	0.00	43.79	4.04	-1.83	33.87	163.51	242.34	0.00	241.73
608	23.19	4.58	-6.71	1148.45	395.45	0.00	273.96	4.73	-2.21	27.47	168.33	240.00	0.00	241.22
609	23.19	4.73	-6.56	1154.16	395.35	0.00	321.50	4.50	-2.44	20.60	162.22	241.48	0.00	193.67
610	23.27	4.73	-6.56	1168.12	400.00	0.00	401.52	3.66	-2.98	15.72	168.93	236.89	0.00	111.33
611	23.27	4.73	-6.71	1162.09	381.82	0.00	6.94	2.52	-2.37	11.14	176.71	235.62	0.00	164.29
612	23.27	4.81	-6.71	1155.27	395.45	0.00	360.14	1.53	-1.75	7.48	202.04	228.57	0.00	146.36
613	23.27	4.96	-6.71	1141.64	381.82	0.00	49.07	-0.00	-0.00	-0.00	300.00	200.00	0.00	-0.00
614	22.96	4.81	-6.87	1143.00	386.67	0.00	111.90	-0.00	-0.00	-0.00	300.00	200.00	0.00	-0.00
615	23.04	4.81	-6.87	1149.67	386.67	0.00	162.76	-0.00	-0.00	-0.00	300.00	200.00	0.00	-0.00
616	23.12	4.88	-6.71	1148.45	395.45	0.00	321.48	-0.00	-0.00	-0.00	300.00	200.00	0.00	-0.00
617	23.12	4.88	-6.71	1162.09	400.00	0.00	428.63	-0.00	-0.00	-0.00	300.00	200.00	0.00	-0.00
618	23.12	4.81	-6.87	1156.33	395.56	0.00	327.56	-0.00	-0.00	-0.00	300.00	200.00	0.00	-0.00
619	-0.00	-0.00	-0.00	903.00	200.00	0.00	-0.00	-0.00	-0.00	-0.00	300.00	200.00	0.00	-0.00
620	22.89	4.88	-6.87	1136.33	391.11	0.00	305.18	-0.00	-0.00	-0.00	300.00	200.00	0.00	-0.00
621	23.12	4.81	-6.56	1161.14	400.00	0.00	498.75	-0.00	-0.00	-0.00	300.00	200.00	0.00	-0.00
622	22.96	4.88	-6.71	1162.09	395.45	0.00	339.51	-0.00	-0.00	-0.00	300.00	200.00	0.00	-0.00
623	22.89	4.96	-6.71	1141.64	395.45	0.00	452.04	-0.00	-0.00	-0.00	300.00	200.00	0.00	-0.00
624	22.81	5.04	-6.56	1161.14	400.00	0.00	424.41	-0.00	-0.00	-0.00	300.00	200.00	0.00	-0.00
625	22.58	4.96	-6.87	1156.33	391.11	0.00	175.65	-0.00	-0.00	-0.00	300.00	200.00	0.00	-0.00
626	22.74	4.88	-6.87	1149.67	391.11	0.00	279.57	-0.00	-0.00	-0.00	300.00	200.00	0.00	-0.00
627	22.58	5.04	-6.56	1161.14	400.00	0.00	378.63	-0.00	-0.00	-0.00	300.00	200.00	0.00	-0.00
628	22.51	4.81	-7.02	1144.30	382.61	0.00	111.95	-0.00	-0.00	-0.00	300.00	200.00	0.00	-0.00
629	22.58	5.11	-7.02	1163.87	386.96	0.00	164.86	-0.00	-0.00	-0.00	300.00	200.00	0.00	-0.00
630	22.43	4.96	-6.56	1161.14	390.70	0.00	204.93	-0.00	-0.00	-0.00	300.00	200.00	0.00	-0.00
631	22.58	4.96	-6.56	1168.12	400.00	0.00	409.50	-0.00	-0.00	-0.00	300.00	200.00	0.00	-0.00
632	22.74	4.96	-6.71	1162.09	395.45	0.00	389.45	-0.00	-0.00	-0.00	300.00	200.00	0.00	-0.00
633	22.35	5.04	-7.02	1144.30	391.30	0.00	269.02	-0.00	-0.00	-0.00	300.00	200.00	0.00	-0.00
634	22.58	4.96	-6.71	1162.09	395.45	0.00	359.62	-0.00	-0.00	-0.00	300.00	200.00	0.00	-0.00
635	22.35	4.96	-7.02	1144.30	386.96	0.00	121.57	-0.00	-0.00	-0.00	300.00	200.00	0.00	-0.00
636	22.43	4.96	-6.87	1149.67	395.56	0.00	325.01	-0.00	-0.00	-0.00	300.00	200.00	0.00	-0.00
637	22.35	4.96	-6.71	1155.27	395.45	0.00	280.03	-0.00	-0.00	-0.00	300.00	200.00	0.00	-0.00
638	22.51	4.96	-7.17	1145.55	387.23	0.00	195.93	-0.00	-0.00	-0.00	300.00	200.00	0.00	-0.00
639	22.51	4.96	-6.87	1156.33	391.11	0.00	229.73	-0.00	-0.00	-0.00	300.00	200.00	0.00	-0.00
640	22.20	4.88	-6.71	1148.45	395.45	0.00	417.19	-0.00	-0.00	-0.00	300.00	200.00	0.00	-0.00
641	22.35	4.96	-6.56	1168.12	386.05	0.00	120.47	-0.00	-0.00	-0.00	300.00	200.00	0.00	-0.00
642	22.51	5.04	-7.02	1150.83	382.61	0.00	92.55	-0.00	-0.00	-0.00	300.00	200.00	0.00	-0.00
643	22.43	4.96	-7.02	1150.83	391.30	0.00	292.57	-0.00	-0.00	-0.00	300.00	200.00	0.00	-0.00
644	22.58	5.19	-6.87	1143.00	382.22	0.00	100.54	-0.00	-0.00	-0.00	300.00	200.00	0.00	-0.00
645	22.28	5.04	-6.71	1155.27	395.45	0.00	291.65	-0.00	-0.00	-0.00	300.00	200.00	0.00	-0.00
646	22.28	4.81	-6.56	1161.14	395.35	0.00	341.73	-0.00	-0.00	-0.00	300.00	200.00	0.00	-0.00
647	22.13	5.04	-6.87	1143.00	395.56	0.00	348.75	-0.00	-0.00	-0.00	300.00	200.00	0.00	-0.00
648	22.35	5.04	-6.71	1162.09	395.45	0.00	295.12	-0.00	-0.00	-0.00	300.00	200.00	0.00	-0.00
649	-0.00	-0.00	-0.00	903.00	200.00	0.00	-0.00	-0.00	-0.00	-0.00	300.00	200.00	0.00	-0.00
650	22.43	5.04	-6.71	1155.27	395.45	0.00	413.03	-0.00	-0.00	-0.00	300.00	200.00	0.00	-0.00
651	22.43	5.04	-7.02	1150.83	386.96	0.00	221.92	-0.00	-0.00	-0.00	300.00	200.00	0.00	-0.00
652	22.28	5.04	-6.87	1163.00	391.11	0.00	247.53	-0.00	-0.00	-0.00	300.00	200.00	0.00	-0.00
653	22.51	4.96	-6.71	1162.09	395.45	0.00	344.71	-0.00	-0.00	-0.00	300.00	200.00	0.00	-0.00
654	22.20	5.11	-6.87	1156.33	382.22	0.00	-18.82	-0.00	-0.00	-0.00	300.00	200.00	0.00	-0.00
655	22.13	4.88	-6.56	1161.14	400.00	0.00	440.91	-0.00	-0.00	-0.00	300.00	200.00	0.00	-0.00
656	22.13	4.96	-7.02	1144.30	382.61	0.00	188.58	-0.00	-0.00	-0.00	300.00	200.00	0.00	-0.00
657	22.13	4.96	-6.87	1156.33	395.56	0.00	369.60	-0.00	-0.00	-0.00	300.00	200.00	0.00	-0.00
658	22.05	5.04	-6.71	1155.27	395.45	0.00	361.36	-0.00	-0.00	-0.00	300.00	200.00	0.00	-0.00
659	22.13	5.19	-6.56	1168.12	400.00	0.00	394.60	-0.00	-0.00	-0.00	300.00	200.00	0.00	-0.00
660	22.05	5.26	-6.87	1156.33	391.11	0.00	225.15	-0.00	-0.00	-0.00	300.00	200.00	0.00	-0.00
661	22.13	5.42	-7.02	1150.83	386.96	0.00	161.88	-0.00	-0.00	-0.00	300.00	200.00	0.00	-0.00
662	22.05	5.19	-6.87	1156.33	391.11	0.00	221.59	-0.00	-0.00	-0.00	300.00	200.00	0.00	-0.00
663	22.05	5.26	-6.56	1154.16	400.00	0.00	455.46	-0.00	-0.00	-0.00	300.00	200.00	0.00	-0.00
664	21.90	5.34	-7.02	1144.30	378.26	0.00	-17.58	-0.00	-0.00	-0.00	300.00	200.00	0.00	-0.00
665	22.13	5.34	-6.87	1149.67	386.67	0.00	203.45	-0.00	-0.00	-0.00	300.00	200.00	0.00	-0.00
666	21.90	5.19	-7.02	1144.30	395.65	0.00	422.93	-0.00	-0.00	-0.00	300.00	200.00	0.00	-0.00
667	22.05	5.26	-7.02	1150.83	382.61	0.00	89.56	-0.00	-0.00	-0.00	300.00	200.00	0.00	-0.00
668	22.05	5.19	-6.87	1169.67	391.11	0.00	198.19	-0.00	-0.00	-0.00	300.00	200.00	0.00	-0.00
669	22.13	5.19	-6.87	1156.33	395.56	0.00	380.28	-0.00	-0.00	-0.00	300.00	200.00	0.00	-0.00
670	22.13	5.19	-7.17	1132.79	382.98	0.00	224.17	-0.00	-0.00	-0.00	300.00	200.00	0.00	-0.00
671	21.82	5.11	-6.87	1149.67	400.00	0.00	448.10	-0.00	-0.00	-0.00	300.00	200.00	0.00	-0.00
672	21.97	5.04	-7.02	1157.35	395.65	0.00	409.00	-0.00	-0.00	-0.00	300.00	200.00	0.00	-0.00
673	-0.00	-0.00	-0.00	903.00	200.00	0.00	-0.00	-0.00	-0.00	-0.00	300.00	200.00	0.00	-0.00
674	21.97	4.96	-7.02	1150.83	382.61	0.00	151.26	-0.00	-0.00	-0.00	300.00	200.00	0.00	-0.00
675	21.97	5.04	-6.87	1156.33	391.11	0.00	291.44	-0.00	-0.00	-0.00	300.00	200.00	0.00	-0.00
676	22.13	5.04	-7.17	1145.55	378.72	0.00	77.92	-0.00	-0.00	-0.00	300.00	200.00	0.00	-0.00
677	21.97	5.19	-7.02	1144.30	391.30	0.00	319.44	-0.00	-0.00	-0.00	300.00	200.00	0.00	-0.00
678	22.13	4.96	-7.17	1139.17	378.72	0.00	150.96	-0.00	-0.00	-0.00	300.00	200.00	0.00	-0.00
679	22.05	4.96	-7.02	1150.83	386.96	0.00	238.17	-0.00	-0.00	-0.00	300.00	200.00	0.00	-0.00
680	22.05	5.04	-6.87	1149.67	391.11	0.00	339.59	-0.00	-0.00	-0.00	300.00	200.00	0.00	-0.00
681	-0.00	-0.00	-0.00	903.00	200.00	0.00	-0.00	-0.00	-0.00	-0.00	300.00	200.00	0.00	-0.00
682	21.97	4.88	-6.87	1156.33	391.11	0.00	352.99	-0.00	-0.00	-0.00	300.00	200.00	0.00	-0.00
683	22.13	5.04	-7.02	1144.30	386.96	0.00	289.25	-0.00	-0.00	-0.00	300.00	200.00	0.00	-0.00
684	21.97	4.96	-7.02	1150.83	391.30	0.00	319.44	-0.00	-0.00	-0.00	300.00	200.00	0.00	-0.00
685	21.82	5.19	-6.71	1155.27	400.00	0.00	468.86	-0.00	-0.00	-0.00	300.00	200.00	0.00	-0.00
686	22.13	5.19	-6.56	1168.12	400.00	0.00	417.49	-0.00	-0.00	-0.00	300.00	200.00	0.00	-0.00
687	21.90	4.96	-7.32	1140.50	379.17	0.00	90.28	-0.00	-0.00	-0.00	300.00	200.00	0.00	-0.00
688	21.74	5.19	-7.02	1150.83	382.61	0.00	6.97	-0.00	-0.00	-0.00	300.00	200.00	0.00	-0.00
689	21.97	5.11	-7.02	1150.83	386.96	0.00	231.87	-0.00	-0.00	-0.00	300.00	200.00	0.00	-0.00
690	21.97	4.96	-6.87	1149.67	386.67	0.00	269.06	-0.00	-0.00	-0.00	300.00	200.00	0.00	-0.00
691	21.74	5.11	-7.02	1150.83	386.96	0.00	143.30	-0.00	-0.00	-0.00	300.00	200.00	0.00	-0.00
692	21.51	5.34	-6.87	1156.33	391.11	0.00	195.31	-0.00	-0.00	-0.00	300.00	200.00	0.00	-0.00
693	21.51	5.26	-7.02	1144.30	386.96	0.00	234.35	-0.00	-0.00	-0.00	300.00	200.00	0.00	-0.00
694	21.51	5.11	-7.02	1150.83	391.30	0.00	354.27	-0.00	-0.00	-0.00	300.00	200.00	0.00	-0.00
695	21.51	3.66	-7.02	1150.83	395.65	0.00	372.18	-0.00	-0.00	-0.00	300.00	200.00	0.00	-0.00
696	21.74	4.81	-7.02	1150.83	391.30	0.00	290.58	-0.00	-0.00	-0.00	300.00	200.00	0.00	-0.00
697	21.06	4.27	-7.32	1153.00	387.50	0.00	41.96	-0.00	-0.00	-0.00	300.00	200.00	0.00	-0.00
698	21.67	4.58	-6.87	1176.33	395.56	0.00	285.17	-0.00	-0.00	-0.00	300.00	200.00	0.00	-0.00
699	21.29	4.43	-7.17	1139.17	382.98	0.00	126.13	-0.00	-0.00	-0.00	300.00	200.00	0.00	-0.00
700	21.36	4.27	-7.02	1144.30	400.00	0.00	563.58	-0.00	-0.00	-0.00	300.00	200.00	0.00	-0.00
701	-0.00	-0.00	-0.00	903.00	200.00	0.00	-0.00	-0.00	-0.00	-0.00	300.00	200.00	0.00	-0.00
702	21.29	4.65	-7.17	1145.55	391.49	0.00	315.08	-0.00	-0.00	-0.00	300.00	200.00	0.00	-0.00
703	21.36	4.43	-7.17	1145.55	387.23	0.00	340.08	-0.00	-0.00	-0.00	300.00	200.00	0.00	-0.00
704	21.21	4.35	-7.17	1158.32	382.98	0.00	115.58	-0.00	-0.00	-0.00	300.00	200.00	0.00	-0.00
705	21.13	4.65	-7.02	1150.83	395.65	0.00	326.41	-0.00	-0.00	-0.00	300.00	200.00	0.00	-0.00
706	21.21	4.35	-7.17	1145.55	391.49	0.00	328.71	-0.00	-0.00	-0.00	300.00	200.00	0.00	-0.00
707	20.98	4.27	-7.17	1145.55	391.49	0.00	349.17	-0.00	-0.00	-0.00	300.00	200.00	0.00	-0.00
708	20.90	4.43	-6.87	1163.00	395.56	0.00	305.35	-0.00	-0.00	-0.00	300.00	200.00	0.00	-0.00
709	20.98	4.43	-7.02	1150.83	395.65	0.00	399.05	-0.00	-0.00	-0.00	300.00	200.00	0.00	-0.00
710	20.90	4.65	-7.32	1140.50	379.17	0.00	-37.83	-0.00	-0.00	-0.00	300.00	200.00	0.00	-0.00
711	20.68	4.58	-7.02	1157.35	395.65	0.00	317.45	-0.00	-0.00	-0.00	300.00	200.00	0.00	-0.00
712	20.83	4.43	-7.02	1150.83	391.30	0.00	301.53	-0.00	-0.00	-0.00	300.00	200.00	0.00	-0.00
713	20.75	4.65	-7.02	1157.35	395.65	0.00	312.97	-0.00	-0.00	-0.00	300.00	200.00	0.00	-0.00
714	20.75	4.27	-7.17	1139.17	374.47	0.00	25.16	-0.00	-0.00	-0.00	300.00	200.00	0.00	-0.00
715	20.75	4.35	-7.17	1145.55	387.23	0.00	198.53	-0.00	-0.00	-0.00	300.00	200.00	0.00	-0.00
716	20.83	4.20	-7.17	1158.32	391.49	0.00	262.00	-0.00	-0.00	-0.00	300.00	200.00	0.00	-0.00
717	20.90	4.20	-7.17	1145.55	391.49	0.00	353.06	-0.00	-0.00	-0.00	300.00	200.00	0.00	-0.00
718	20.98	4.35	-7.17	1158.32	391.49	0.00	252.26	-0.00	-0.00	-0.00	300.00	200.00	0.00	-0.00
719	20.98	4.27	-7.17	1139.17	374.47	0.00	-26.46	-0.00	-0.00	-0.00	300.00	200.00	0.00	-0.00
720	20.98	4.20	-7.02	1150.83	391.30	0.00	273.00	-0.00	-0.00	-0.00	300.00	200.00	0.00	-0.00
721	20.98	4.27	-7.32	1153.00	387.50	0.00	96.32	-0.00	-0.00	-0.00	300.00	200.00	0.00	-0.00
722	20.90	4.12	-7.02	1144.30	391.30	0.00	281.29	-0.00	-0.00	-0.00	300.00	200.00	0.00	-0.00
723	21.06	4.20	-6.71	1162.09	400.00	0.00	331.88	-0.00	-0.00	-0.00	300.00	200.00	0.00	-0.00
724	20.98	4.12	-7.02	1157.35	382.61	0.00	59.71	-0.00	-0.00	-0.00	300.00	200.00	0.00	-0.00
725	21.06	4.12	-6.87	1163.00	391.11	0.00	160.73	-0.00	-0.00	-0.00	300.00	200.00	0.00	-0.00
726	21.06	4.12	-7.02	1163.87	386.96	0.00	69.66	-0.00	-0.00	-0.00	300.00	200.00	0.00	-0.00
727	21.13	4.20	-6.87	1149.67	386.67	0.00	117.49	-0.00	-0.00	-0.00	300.00	200.00	0.00	-0.00
728	20.98	4.20	-6.87	1169.67	391.11	0.00	98.33	-0.00	-0.00	-0.00	300.00	200.00	0.00	-0.00
729	21.13	4.12	-7.02	1150.83	395.65	0.00	321.43	-0.00	-0.00	-0.00	300.00	200.00	0.00	-0.00
730	20.90	4.12	-7.17	1158.32	382.98	0.00	-42.04	-0.00	-0.00	-0.00	300.00	200.00	0.00	-0.00
731	21.21	4.12	-7.02	1163.87	386.96	0.00	98.19	-0.00	-0.00	-0.00	300.00	200.00	0.00	-0.00
732	21.29	4.20	-7.02	1163.87	395.65	0.00	300.53	-0.00	-0.00	-0.00	300.00	200.00	0.00	-0.00
733	21.21	4.27	-7.02	1157.35	395.65	0.00	270.68	-0.00	-0.00	-0.00	300.00	200.00	0.00	-0.00
734	21.36	4.20	-7.17	1139.17	395.74	0.00	421.08	-0.00	-0.00	-0.00	300.00	200.00	0.00	-0.00
735	21.21	4.20	-6.87	1169.67	400.00	0.00	353.50	-0.00	-0.00	-0.00	300.00	200.00	0.00	-0.00
736	21.21	4.20	-6.87	1163.00	400.00	0.00	450.13	-0.00	-0.00	-0.00	300.00	200.00	0.00	-0.00
737	21.13	4.20	-6.87	1169.67	400.00	0.00	315.35	-0.00	-0.00	-0.00	300.00	200.00	0.00	-0.00
738	-0.00	-0.00	-0.00	903.00	200.00	0.00	-0.00	-0.00	-0.00	-0.00	300.00	200.00	0.00	-0.00
739	21.29	4.20	-7.02	1163.87	391.30	0.00	207.98	-0.00	-0.00	-0.00	300.00	200.00	0.00	-0.00
740	21.21	4.27	-7.02	1144.30	386.96	0.00	141.97	-0.00	-0.00	-0.00	300.00	200.00	0.00	-0.00
741	21.13	4.20	-6.71	1168.91	400.00	0.00	318.53	-0.00	-0.00	-0.00	300.00	200.00	0.00	-0.00
742	21.06	4.20	-7.02	1163.87	391.30	0.00	164.20	-0.00	-0.00	-0.00	300.00	200.00	0.00	-0.00
743	21.13	4.27	-7.02	1150.83	386.96	0.00	99.85	-0.00	-0.00	-0.00	300.00	200.00	0.00	-0.00
744	21.06	4.20	-6.87	1163.00	391.11	0.00	163.78	-0.00	-0.00	-0.00	300.00	200.00	0.00	-0.00
745	21.21	4.27	-7.02	1163.87	391.30	0.00	219.26	-0.00	-0.00	-0.00	300.00	200.00	0.00	-0.00
746	20.98	4.20	-6.87	1149.67	400.00	0.00	460.31	-0.00	-0.00	-0.00	300.00	200.00	0.00	-0.00
747	20.90	4.04	-7.02	1150.83	386.96	0.00	136.67	-0.00	-0.00	-0.00	300.00	200.00	0.00	-0.00
748	20.98	4.20	-6.87	1149.67	391.11	0.00	250.92	-0.00	-0.00	-0.00	300.00	200.00	0.00	-0.00
749	20.98	4.04	-7.02	1163.87	400.00	0.00	440.51	-0.00	-0.00	-0.00	300.00	200.00	0.00	-0.00
750	20.90	4.27	-7.17	1151.94	378.72	0.00	-96.91	-0.00	-0.00	-0.00	300.00	200.00	0.00	-0.00
751	20.98	4.12	-7.02	1150.83	391.30	0.00	223.24	-0.00	-0.00	-0.00	300.00	200.00	0.00	-0.00
752	21.06	4.12	-7.02	1157.35	400.00	0.00	394.07	-0.00	-0.00	-0.00	300.00	200.00	0.00	-0.00
753	20.90	4.20	-7.02	1150.83	386.96	0.00	98.85	-0.00	-0.00	-0.00	300.00	200.00	0.00	-0.00
754	20.98	4.20	-7.02	1157.35	391.30	0.00	154.08	-0.00	-0.00	-0.00	300.00	200.00	0.00	-0.00
755	21.13	4.27	-7.17	1158.32	391.49	0.00	232.29	-0.00	-0.00	-0.00	300.00	200.00	0.00	-0.00
756	21.06	4.12	-7.02	1150.83	391.30	0.00	283.61	-0.00	-0.00	-0.00	300.00	200.00	0.00	-0.00
757	20.98	4.20	-7.32	1134.25	383.33	0.00	106.65	-0.00	-0.00	-0.00	300.00	200.00	0.00	-0.00
758	20.90	4.12	-6.71	1168.91	395.45	0.00	198.02	-0.00	-0.00	-0.00	300.00	200.00	0.00	-0.00
759	-0.00	-0.00	-0.00	903.00	200.00	0.00	-0.00	-0.00	-0.00	-0.00	300.00	200.00	0.00	-0.00
760	21.06	4.20	-6.56	1175.09	400.00	0.00	277.32	-0.00	-0.00	-0.00	300.00	200.00	0.00	-0.00
761	20.90	4.20	-7.02	1150.83	395.65	0.00	234.85	-0.00	-0.00	-0.00	300.00	200.00	0.00	-0.00
762	21.13	4.12	-7.02	1157.35	391.30	0.00	225.56	-0.00	-0.00	-0.00	300.00	200.00	0.00	-0.00
763	20.98	4.20	-7.02	1144.30	391.30	0.00	208.81	-0.00	-0.00	-0.00	300.00	200.00	0.00	-0.00
764	-0.00	-0.00	-0.00	903.00	200.00	0.00	-0.00	-0.00	-0.00	-0.00	300.00	200.00	0.00	-0.00
765	21.21	4.27	-7.02	1163.87	391.30	0.00	219.26	-0.00	-0.00	-0.00	300.00	200.00	0.00	-0.00
766	21.06	4.12	-6.87	1163.00	391.11	0.00	229.39	-0.00	-0.00	-0.00	300.00	200.00	0.00	-0.00
767	21.06	4.20	-7.32	1134.25	383.33	0.00	166.42	-0.00	-0.00	-0.00	300.00	200.00	0.00	-0.00
768	21.13	4.27	-7.17	1158.32	391.49	0.00	186.51	-0.00	-0.00	-0.00	300.00	200.00	0.00	-0.00
769	21.06	4.20	-7.02	1144.30	391.30	0.00	246.30	-0.00	-0.00	-0.00	300.00	200.00	0.00	-0.00
770	20.90	4.20	-7.32	1153.00	387.50	0.00	146.87	-0.00	-0.00	-0.00	300.00	200.00	0.00	-0.00
771	20.98	4.12	-7.02	1157.35	391.30	0.00	196.37	-0.00	-0.00	-0.00	300.00	200.00	0.00	-0.00
772	20.98	4.20	-6.87	1149.67	391.11	0.00	250.92	-0.00	-0.00	-0.00	300.00	200.00	0.00	-0.00
773	20.98	4.20	-6.87	1149.67	391.11	0.00	250.92	-0.00	-0.00	-0.00	300.00	200.00	0.00	-0.00
774	20.90	4.12	-6.87	1143.00	391.11	0.00	282.63	-0.00	-0.00	-0.00	300.00	200.00	0.00	-0.00
775	20.98	4.27	-7.02	1157.35	386.96	0.00	112.12	-0.00	-0.00	-0.00	300.00	200.00	0.00	-0.00
776	20.83	4.35	-7.17	1145.55	391.49	0.00	164.11	-0.00	-0.00	-0.00	300.00	200.00	0.00	-0.00
777	20.90	4.27	-7.02	1150.83	395.65	0.00	238.83	-0.00	-0.00	-0.00	300.00	200.00	0.00	-0.00
778	20.90	4.20	-7.02	1150.83	395.65	0.00	326.41	-0.00	-0.00	-0.00	300.00	200.00	0.00	-0.00
779	21.06	4.20	-7.02	1157.35	400.00	0.00	443.33	-0.00	-0.00	-0.00	300.00	200.00	0.00	-0.00
780	20.98	4.27	-6.71	1168.91	400.00	0.00	267.72	-0.00	-0.00	-0.00	300.00	200.00	0.00	-0.00
781	20.90	4.04	-7.02	1163.87	391.30	0.00	220.59	-0.00	-0.00	-0.00	300.00	200.00	0.00	-0.00
782	-0.00	-0.00	-0.00	903.00	200.00	0.00	-0.00	-0.00	-0.00	-0.00	300.00	200.00	0.00	-0.00
783	20.83	4.27	-7.02	1157.35	391.30	0.00	197.04	-0.00	-0.00	-0.00	300.00	200.00	0.00	-0.00
784	20.75	4.20	-7.02	1150.83	395.65	0.00	296.55	-0.00	-0.00	-0.00	300.00	200.00	0.00	-0.00
785	20.98	4.20	-6.87	1169.67	391.11	0.00	121.22	-0.00	-0.00	-0.00	300.00	200.00	0.00	-0.00
786	20.83	4.27	-7.02	1150.83	382.61	0.00	43.79	-0.00	-0.00	-0.00	300.00	200.00	0.00	-0.00
787	20.83	4.27	-6.87	1163.00	386.67	0.00	7.63	-0.00	-0.00	-0.00	300.00	200.00	0.00	-0.00
788	20.90	4.27	-7.32	1146.75	379.17	0.00	-65.49	-0.00	-0.00	-0.00	300.00	200.00	0.00	-0.00
789	20.90	4.27	-6.87	1163.00	391.11	0.00	114.78	-0.00	-0.00	-0.00	300.00	200.00	0.00	-0.00
790	20.83	4.20	-6.87	1163.00	391.11	0.00	188.70	-0.00	-0.00	-0.00	300.00	200.00	0.00	-0.00
791	21.06	4.20	-7.02	1163.87	386.96	0.00	118.42	-0.00	-0.00	-0.00	300.00	200.00	0.00	-0.00
792	20.98	4.20	-7.02	1144.30	386.96	0.00	254.92	-0.00	-0.00	-0.00	300.00	200.00	0.00	-0.00
793	20.90	4.27	-7.17	1151.94	391.49	0.00	215.73	-0.00	-0.00	-0.00	300.00	200.00	0.00	-0.00
794	20.90	4.20	-7.02	1157.35	386.96	0.00	71.48	-0.00	-0.00	-0.00	300.00	200.00	0.00	-0.00
795	20.90	4.20	-6.71	1162.09	390.91	0.00	134.21	-0.00	-0.00	-0.00	300.00	200.00	0.00	-0.00
796	-0.00	-0.00	-0.00	903.00	200.00	0.00	-0.00	-0.00	-0.00	-0.00	300.00	200.00	0.00	-0.00
797	20.90	4.20	-7.17	1158.32	387.23	0.00	73.21	-0.00	-0.00	-0.00	300.00	200.00	0.00	-0.00
798	20.90	4.12	-6.87	1156.33	395.56	0.00	274.83	-0.00	-0.00	-0.00	300.00	200.00	0.00	-0.00
799	20.90	4.12	-7.02	1150.83	391.30	0.00	208.65	-0.00	-0.00	-0.00	300.00	200.00	0.00	-0.00
800	-0.00	-0.00	-0.00	903.00	200.00	0.00	-0.00	-0.00	-0.00	-0.00	300.00	200.00	0.00	-0.00
801	-0.00	-0.00	-0.00	903.00	200.00	0.00	-0.00	-0.00	-0.00	-0.00	300.00	200.00	0.00	-0.00
802	20.83	4.20	-7.32	1146.75	387.50	0.00	204.56	-0.00	-0.00	-0.00	300.00	200.00	0.00	-0.00
803	-0.00	-0.00	-0.00	903.00	200.00	0.00	-0.00	-0.00	-0.00	-0.00	300.00	200.00	0.00	-0.00
804	-0.00	-0.00	-0.00	903.00	200.00	0.00	-0.00	-0.00	-0.00	-0.00	300.00	200.00	0.00	-0.00
805	20.83	4.27	-7.17	1151.94	391.49	0.00	201.12	-0.00	-0.00	-0.00	300.00	200.00	0.00	-0.00
806	20.83	4.20	-7.48	1147.90	383.67	0.00	97.16	-0.00	-0.00	-0.00	300.00	200.00	0.00	-0.00
807	20.90	4.20	-7.17	1151.94	391.49	0.00	188.95	-0.00	-0.00	-0.00	300.00	200.00	0.00	-0.00
808	20.83	4.04	-7.02	1157.35	391.30	0.00	255.25	-0.00	-0.00	-0.00	300.00	200.00	0.00	-0.00
809	20.90	4.12	-7.02	1157.35	391.30	0.00	227.56	-0.00	-0.00	-0.00	300.00	200.00	0.00	-0.00
810	20.90	4.35	-7.17	1151.94	387.23	0.00	130.67	-0.00	-0.00	-0.00	300.00	200.00	0.00	-0.00
811	20.83	4.12	-6.87	1163.00	395.56	0.00	209.55	-0.00	-0.00	-0.00	300.00	200.00	0.00	-0.00
812	20.83	4.20	-7.02	1163.87	395.65	0.00	210.97	-0.00	-0.00	-0.00	300.00	200.00	0.00	-0.00
813	20.83	4.35	-7.02	1163.87	395.65	0.00	216.94	-0.00	-0.00	-0.00	300.00	200.00	0.00	-0.00
814	20.90	4.27	-6.87	1156.33	395.56	0.00	327.72	-0.00	-0.00	-0.00	300.00	200.00	0.00	-0.00
815	20.83	4.27	-7.17	1145.55	382.98	0.00	96.91	-0.00	-0.00	-0.00	300.00	200.00	0.00	-0.00
816	20.75	4.20	-7.32	1153.00	375.00	0.00	-118.26	-0.00	-0.00	-0.00	300.00	200.00	0.00	-0.00
817	-0.00	-0.00	-0.00	903.00	200.00	0.00	-0.00	-0.00	-0.00	-0.00	300.00	200.00	0.00	-0.00
818	20.83	4.27	-6.71	1162.09	395.45	0.00	240.33	-0.00	-0.00	-0.00	300.00	200.00	0.00	-0.00
819	20.83	4.04	-7.02	1157.35	386.96	0.00	141.81	-0.00	-0.00	-0.00	300.00	200.00	0.00	-0.00
820	20.90	4.12	-6.87	1163.00	391.11	0.00	131.56	-0.00	-0.00	-0.00	300.00	200.00	0.00	-0.00
821	21.06	3.89	-7.02	1157.35	382.61	0.00	63.19	-0.00	-0.00	-0.00	300.00	200.00	0.00	-0.00
822	21.06	4.04	-6.87	1156.33	400.00	0.00	394.69	-0.00	-0.00	-0.00	300.00	200.00	0.00	-0.00
823	21.13	4.04	-7.02	1157.35	386.96	0.00	153.09	-0.00	-0.00	-0.00	300.00	200.00	0.00	-0.00
824	20.98	3.89	-7.02	1150.83	386.96	0.00	165.86	-0.00	-0.00	-0.00	300.00	200.00	0.00	-0.00
825	21.13	3.97	-7.32	1140.50	379.17	0.00	51.82	-0.00	-0.00	-0.00	300.00	200.00	0.00	-0.00
826	21.13	4.04	-6.87	1169.67	391.11	0.00	145.30	-0.00	-0.00	-0.00	300.00	200.00	0.00	-0.00
827	20.90	4.04	-6.71	1162.09	395.45	0.00	200.10	-0.00	-0.00	-0.00	300.00	200.00	0.00	-0.00
828	21.13	4.04	-7.17	1151.94	382.98	0.00	90.90	-0.00	-0.00	-0.00	300.00	200.00	0.00	-0.00
829	-0.00	-0.00	-0.00	903.00	200.00	0.00	-0.00	-0.00	-0.00	-0.00	300.00	200.00	0.00	-0.00
830	-0.00	-0.00	-0.00	903.00	200.00	0.00	-0.00	-0.00	-0.00	-0.00	300.00	200.00	0.00	-0.00
831	20.98	4.04	-7.17	1139.17	387.23	0.00	112.33	-0.00	-0.00	-0.00	300.00	200.00	0.00	-0.00
832	21.06	3.97	-6.87	1156.33	395.56	0.00	274.66	-0.00	-0.00	-0.00	300.00	200.00	0.00	-0.00
833	-0.00	-0.00	-0.00	903.00	200.00	0.00	-0.00	-0.00	-0.00	-0.00	300.00	200.00	0.00	-0.00
834	21.06	4.12	-7.02	1157.35	391.30	0.00	165.19	-0.00	-0.00	-0.00	300.00	200.00	0.00	-0.00
835	21.06	4.04	-7.17	1151.94	382.98	0.00	8.28	-0.00	-0.00	-0.00	300.00	200.00	0.00	-0.00
836	21.21	4.20	-7.17	1145.55	382.98	0.00	93.66	-0.00	-0.00	-0.00	300.00	200.00	0.00	-0.00
837	-0.00	-0.00	-0.00	903.00	200.00	0.00	-0.00	-0.00	-0.00	-0.00	300.00	200.00	0.00	-0.00
838	21.29	4.04	-7.17	1139.17	387.23	0.00	192.36	-0.00	-0.00	-0.00	300.00	200.00	0.00	-0.00
839	21.29	4.04	-7.02	1144.30	386.96	0.00	165.69	-0.00	-0.00	-0.00	300.00	200.00	0.00	-0.00
840	21.29	4.12	-7.02	1157.35	395.65	0.00	324.42	-0.00	-0.00	-0.00	300.00	200.00	0.00	-0.00
841	21.29	4.43	-7.02	1144.30	395.65	0.00	327.40	-0.00	-0.00	-0.00	300.00	200.00	0.00	-0.00
842	21.44	4.58	-7.17	1145.55	382.98	0.00	43.02	-0.00	-0.00	-0.00	300.00	200.00	0.00	-0.00
843	21.51	4.65	-7.17	1139.17	382.98	0.00	159.73	-0.00	-0.00	-0.00	300.00	200.00	0.00	-0.00
844	-0.00	-0.00	-0.00	903.00	200.00	0.00	-0.00	-0.00	-0.00	-0.00	300.00	200.00	0.00	-0.00
845	-0.00	-0.00	-0.00	903.00	200.00	0.00	-0.00	-0.00	-0.00	-0.00	300.00	200.00	0.00	-0.00
846	21.51	4.88	-7.02	1137.78	386.96	0.00	266.70	-0.00	-0.00	-0.00	300.00	200.00	0.00	-0.00
847	21.74	4.81	-7.02	1144.30	382.61	0.00	178.63	-0.00	-0.00	-0.00	300.00	200.00	0.00	-0.00
848	21.36	4.81	-6.87	1156.33	386.67	0.00	137.84	-0.00	-0.00	-0.00	300.00	200.00	0.00	-0.00
849	21.51	5.11	-6.56	1161.14	400.00	0.00	374.20	-0.00	-0.00	-0.00	300.00	200.00	0.00	-0.00
850	-0.00	-0.00	-0.00	903.00	200.00	0.00	-0.00	-0.00	-0.00	-0.00	300.00	200.00	0.00	-0.00
851	21.67	4.96	-6.56	1168.12	400.00	0.00	432.39	-0.00	-0.00	-0.00	300.00	200.00	0.00	-0.00
852	21.44	4.88	-7.02	1144.30	386.96	0.00	220.59	-0.00	-0.00	-0.00	300.00	200.00	0.00	-0.00
853	21.74	4.88	-6.87	1143.00	391.11	0.00	397.24	-0.00	-0.00	-0.00	300.00	200.00	0.00	-0.00
854	21.74	5.34	-6.41	1167.29	395.24	0.00	293.19	-0.00	-0.00	-0.00	300.00	200.00	0.00	-0.00
855	21.44	5.19	-6.87	1156.33	391.11	0.00	196.50	-0.00	-0.00	-0.00	300.00	200.00	0.00	-0.00
856	21.44	5.11	-7.02	1150.83	373.91	0.00	-78.95	-0.00	-0.00	-0.00	300.00	200.00	0.00	-0.00
857	21.74	5.11	-6.87	1149.67	386.67	0.00	257.36	-0.00	-0.00	-0.00	300.00	200.00	0.00	-0.00
858	21.74	5.19	-7.02	1144.30	378.26	0.00	60.70	-0.00	-0.00	-0.00	300.00	200.00	0.00	-0.00
859	-0.00	-0.00	-0.00	903.00	200.00	0.00	-0.00	-0.00	-0.00	-0.00	300.00	200.00	0.00	-0.00
860	21.51	5.26	-7.02	1150.83	382.61	0.00	83.59	-0.00	-0.00	-0.00	300.00	200.00	0.00	-0.00
861	21.74	5.11	-6.87	1136.33	391.11	0.00	399.27	-0.00	-0.00	-0.00	300.00	200.00	0.00	-0.00
862	21.74	4.96	-6.56	1182.07	400.00	0.00	401.34	-0.00	-0.00	-0.00	300.00	200.00	0.00	-0.00
863	21.51	5.11	-6.71	1182.55	400.00	0.00	333.44	-0.00	-0.00	-0.00	300.00	200.00	0.00	-0.00
864	21.36	5.11	-6.87	1156.33	386.67	0.00	152.08	-0.00	-0.00	-0.00	300.00	200.00	0.00	-0.00
865	21.67	4.81	-7.02	1163.87	386.96	0.00	256.41	-0.00	-0.00	-0.00	300.00	200.00	0.00	-0.00
866	21.44	5.11	-6.87	1156.33	391.11	0.00	238.72	-0.00	-0.00	-0.00	300.00	200.00	0.00	-0.00
867	21.44	5.19	-6.56	1168.12	400.00	0.00	325.93	-0.00	-0.00	-0.00	300.00	200.00	0.00	-0.00
868	21.51	5.11	-6.87	1156.33	391.11	0.00	253.30	-0.00	-0.00	-0.00	300.00	200.00	0.00	-0.00
869	21.51	5.11	-7.02	1144.30	378.26	0.00	61.20	-0.00	-0.00	-0.00	300.00	200.00	0.00	-0.00
870	21.51	5.11	-7.48	1129.53	371.43	0.00	-10.28	-0.00	-0.00	-0.00	300.00	200.00	0.00	-0.00
871	21.44	5.11	-6.87	1143.00	395.56	0.00	425.04	-0.00	-0.00	-0.00	300.00	200.00	0.00	-0.00
872	21.51	5.26	-6.71	1162.09	395.45	0.00	300.67	-0.00	-0.00	-0.00	300.00	200.00	0.00	-0.00
873	21.44	5.34	-7.02	1144.30	373.91	0.00	-146.62	-0.00	-0.00	-0.00	300.00	200.00	0.00	-0.00
874	21.51	5.11	-7.32	1134.25	379.17	0.00	132.08	-0.00	-0.00	-0.00	300.00	200.00	0.00	-0.00
875	21.36	5.19	-6.87	1163.00	395.56	0.00	265.16	-0.00	-0.00	-0.00	300.00	200.00	0.00	-0.00
876	21.51	5.26	-6.71	1148.45	395.45	0.00	349.57	-0.00	-0.00	-0.00	300.00	200.00	0.00	-0.00
877	-0.00	-0.00	-0.00	903.00	200.00	0.00	-0.00	-0.00	-0.00	-0.00	300.00	200.00	0.00	-0.00
878	21.51	5.26	-6.71	1155.27	386.36	0.00	140.97	-0.00	-0.00	-0.00	300.00	200.00	0.00	-0.00
879	21.51	5.11	-6.56	1161.14	400.00	0.00	442.86	-0.00	-0.00	-0.00	300.00	200.00	0.00	-0.00
880	21.44	5.04	-7.17	1139.17	387.23	0.00	261.35	-0.00	-0.00	-0.00	300.00	200.00	0.00	-0.00
881	21.44	5.11	-6.56	1161.14	400.00	0.00	427.60	-0.00	-0.00	-0.00	300.00	200.00	0.00	-0.00
882	21.44	4.96	-6.56	1161.14	400.00	0.00	489.88	-0.00	-0.00	-0.00	300.00	200.00	0.00	-0.00
883	21.44	4.88	-7.32	1134.25	383.33	0.00	260.67	-0.00	-0.00	-0.00	300.00	200.00	0.00	-0.00
884	21.51	5.04	-6.87	1163.00	391.11	0.00	216.17	-0.00	-0.00	-0.00	300.00	200.00	0.00	-0.00
885	21.44	5.11	-6.71	1155.27	390.91	0.00	239.81	-0.00	-0.00	-0.00	300.00	200.00	0.00	-0.00
886	-0.00	-0.00	-0.00	903.00	200.00	0.00	-0.00	-0.00	-0.00	-0.00	300.00	200.00	0.00	-0.00
887	21.51	5.04	-6.71	1162.09	395.45	0.00	359.97	-0.00	-0.00	-0.00	300.00	200.00	0.00	-0.00
888	21.44	5.11	-6.87	1143.00	395.56	0.00	425.04	-0.00	-0.00	-0.00	300.00	200.00	0.00	-0.00
889	21.44	5.11	-7.02	1144.30	382.61	0.00	117.92	-0.00	-0.00	-0.00	300.00	200.00	0.00	-0.00
890	21.29	5.04	-7.17	1145.55	370.21	0.00	-115.90	-0.00	-0.00	-0.00	300.00	200.00	0.00	-0.00
891	21.51	5.26	-6.87	1156.33	382.22	0.00	46.28	-0.00	-0.00	-0.00	300.00	200.00	0.00	-0.00
892	21.36	5.04	-7.02	1150.83	386.96	0.00	182.44	-0.00	-0.00	-0.00	300.00	200.00	0.00	-0.00
893	21.29	4.88	-6.87	1149.67	395.56	0.00	371.81	-0.00	-0.00	-0.00	300.00	200.00	0.00	-0.00
894	21.36	5.11	-7.02	1144.30	391.30	0.00	312.64	-0.00	-0.00	-0.00	300.00	200.00	0.00	-0.00
895	21.44	5.19	-7.02	1144.30	386.96	0.00	192.73	-0.00	-0.00	-0.00	300.00	200.00	0.00	-0.00
896	21.44	5.19	-6.87	1156.33	391.11	0.00	242.28	-0.00	-0.00	-0.00	300.00	200.00	0.00	-0.00
897	21.36	5.04	-7.17	1145.55	382.98	0.00	192.68	-0.00	-0.00	-0.00	300.00	200.00	0.00	-0.00
898	21.29	4.96	-7.02	1137.78	386.96	0.00	274.66	-0.00	-0.00	-0.00	300.00	200.00	0.00	-0.00
899	21.51	5.19	-6.87	1163.00	391.11	0.00	222.27	-0.00	-0.00	-0.00	300.00	200.00	0.00	-0.00
900	21.51	4.96	-6.71	1162.09	395.45	0.00	379.74	-0.00	-0.00	-0.00	300.00	200.00	0.00	-0.00
901	21.44	5.19	-7.02	1157.35	391.30	0.00	195.38	-0.00	-0.00	-0.00	300.00	200.00	0.00	-0.00
902	21.29	5.19	-6.71	1155.27	395.45	0.00	288.18	-0.00	-0.00	-0.00	300.00	200.00	0.00	-0.00
903	21.29	5.04	-7.02	1150.83	386.96	0.00	168.18	-0.00	-0.00	-0.00	300.00	200.00	0.00	-0.00
904	21.44	4.96	-7.02	1144.30	391.30	0.00	318.28	-0.00	-0.00	-0.00	300.00	200.00	0.00	-0.00
905	21.44	4.96	-7.02	1150.83	386.96	0.00	238.50	-0.00	-0.00	-0.00	300.00	200.00	0.00	-0.00
906	21.44	4.88	-7.17	1145.55	378.72	0.00	37.98	-0.00	-0.00	-0.00	300.00	200.00	0.00	-0.00
907	21.44	4.88	-7.02	1144.30	386.96	0.00	197.70	-0.00	-0.00	-0.00	300.00	200.00	0.00	-0.00
908	21.44	4.81	-7.02	1144.30	386.96	0.00	216.11	-0.00	-0.00	-0.00	300.00	200.00	0.00	-0.00
909	21.44	4.88	-6.87	1149.67	391.11	0.00	237.70	-0.00	-0.00	-0.00	300.00	200.00	0.00	-0.00
910	21.44	4.96	-7.02	1144.30	386.96	0.00	133.51	-0.00	-0.00	-0.00	300.00	200.00	0.00	-0.00
911	21.44	4.88	-7.48	1135.65	387.76	0.00	234.18	-0.00	-0.00	-0.00	300.00	200.00	0.00	-0.00
912	21.29	4.73	-7.02	1137.78	378.26	0.00	28.86	-0.00	-0.00	-0.00	300.00	200.00	0.00	-0.00
913	21.29	4.88	-6.87	1149.67	386.67	0.00	113.93	-0.00	-0.00	-0.00	300.00	200.00	0.00	-0.00
914	21.44	4.65	-6.87	1149.67	395.56	0.00	412.33	-0.00	-0.00	-0.00	300.00	200.00	0.00	-0.00
915	21.36	4.81	-7.02	1150.83	382.61	0.00	100.51	-0.00	-0.00	-0.00	300.00	200.00	0.00	-0.00
916	21.29	4.65	-7.02	1144.30	391.30	0.00	316.95	-0.00	-0.00	-0.00	300.00	200.00	0.00	-0.00
917	21.29	4.81	-7.32	1140.50	383.33	0.00	128.75	-0.00	-0.00	-0.00	300.00	200.00	0.00	-0.00
918	21.36	4.65	-6.87	1143.00	400.00	0.00	523.38	-0.00	-0.00	-0.00	300.00	200.00	0.00	-0.00
919	21.29	4.81	-7.17	1145.55	382.98	0.00	96.91	-0.00	-0.00	-0.00	300.00	200.00	0.00	-0.00
920	21.36	4.73	-7.17	1151.94	382.98	0.00	76.29	-0.00	-0.00	-0.00	300.00	200.00	0.00	-0.00
921	21.21	4.81	-6.56	1168.12	400.00	0.00	335.52	-0.00	-0.00	-0.00	300.00	200.00	0.00	-0.00
922	21.29	4.81	-7.02	1157.35	386.96	0.00	102.00	-0.00	-0.00	-0.00	300.00	200.00	0.00	-0.00
923	21.36	4.58	-7.02	1144.30	386.96	0.00	257.08	-0.00	-0.00	-0.00	300.00	200.00	0.00	-0.00
924	21.36	4.73	-7.02	1157.35	391.30	0.00	228.55	-0.00	-0.00	-0.00	300.00	200.00	0.00	-0.00
925	21.29	4.43	-7.17	1139.17	378.72	0.00	81.33	-0.00	-0.00	-0.00	300.00	200.00	0.00	-0.00
926	21.29	4.65	-7.02	1144.30	395.65	0.00	432.39	-0.00	-0.00	-0.00	300.00	200.00	0.00	-0.00
927	21.21	4.65	-7.02	1144.30	382.61	0.00	95.04	-0.00	-0.00	-0.00	300.00	200.00	0.00	-0.00
928	21.36	4.73	-7.02	1144.30	378.26	0.00	34.50	-0.00	-0.00	-0.00	300.00	200.00	0.00	-0.00
929	21.21	4.88	-7.32	1140.50	375.00	0.00	-80.11	-0.00	-0.00	-0.00	300.00	200.00	0.00	-0.00
930	21.21	4.65	-6.87	1149.67	391.11	0.00	296.19	-0.00	-0.00	-0.00	300.00	200.00	0.00	-0.00
931	-0.00	-0.00	-0.00	903.00	200.00	0.00	-0.00	-0.00	-0.00	-0.00	300.00	200.00	0.00	-0.00
932	21.21	4.65	-7.17	1139.17	391.49	0.00	353.06	-0.00	-0.00	-0.00	300.00	200.00	0.00	-0.00
933	21.29	4.43	-7.17	1139.17	378.72	0.00	104.21	-0.00	-0.00	-0.00	300.00	200.00	0.00	-0.00
934	21.06	4.65	-7.32	1128.00	383.33	0.00	135.42	-0.00	-0.00	-0.00	300.00	200.00	0.00	-0.00
935	21.21	4.35	-7.17	1158.32	378.72	0.00	25.32	-0.00	-0.00	-0.00	300.00	200.00	0.00	-0.00
936	21.36	4.58	-6.71	1155.27	395.45	0.00	342.63	-0.00	-0.00	-0.00	300.00	200.00	0.00	-0.00
937	21.21	4.65	-6.87	1169.67	391.11	0.00	111.56	-0.00	-0.00	-0.00	300.00	200.00	0.00	-0.00
938	21.21	4.58	-7.02	1144.30	391.30	0.00	274.99	-0.00	-0.00	-0.00	300.00	200.00	0.00	-0.00
939	21.29	4.35	-7.32	1134.25	375.00	0.00	41.48	-0.00	-0.00	-0.00	300.00	200.00	0.00	-0.00
940	21.21	4.73	-7.02	1150.83	386.96	0.00	137.99	-0.00	-0.00	-0.00	300.00	200.00	0.00	-0.00
941	21.13	4.35	-7.32	1153.00	375.00	0.00	-89.65	-0.00	-0.00	-0.00	300.00	200.00	0.00	-0.00
942	21.36	4.35	-7.17	1139.17	382.98	0.00	203.88	-0.00	-0.00	-0.00	300.00	200.00	0.00	-0.00
943	21.29	4.65	-7.17	1145.55	382.98	0.00	65.26	-0.00	-0.00	-0.00	300.00	200.00	0.00	-0.00
944	21.29	4.58	-6.87	1149.67	391.11	0.00	283.81	-0.00	-0.00	-0.00	300.00	200.00	0.00	-0.00
945	21.21	4.58	-6.71	1162.09	395.45	0.00	327.37	-0.00	-0.00	-0.00	300.00	200.00	0.00	-0.00
946	21.13	4.65	-7.17	1139.17	387.23	0.00	202.75	-0.00	-0.00	-0.00	300.00	200.00	0.00	-0.00
947	20.98	4.35	-7.02	1157.35	386.96	0.00	207.15	-0.00	-0.00	-0.00	300.00	200.00	0.00	-0.00
948	21.21	4.58	-6.87	1169.67	395.56	0.00	226.17	-0.00	-0.00	-0.00	300.00	200.00	0.00	-0.00
949	21.21	4.35	-6.87	1143.00	391.11	0.00	354.68	-0.00	-0.00	-0.00	300.00	200.00	0.00	-0.00
950	21.06	4.65	-6.71	1155.27	390.91	0.00	168.02	-0.00	-0.00	-0.00	300.00	200.00	0.00	-0.00
