# Supplementary material for: Musculoskeletal modeling and humanoid control of robots based on human gait data
Source: PeerJ Comput Sci. 2021 Aug 9;7:e657. doi: 10.7717/peerj-cs.657 (PMC8372000; doi:10.7717/peerj-cs.657)
Supplement: Supplemental Information 2 [file peerj-cs-07-657-s002.zip › force/Cap95.forces]

[Force Data]
NumberOfForcePlates=2
SampleRate=120.000000
NumberOfSamples=952
#Sample	FX1	FY1	FZ1	X1	Y1	Z1	MZ1	FX2	FY2	FZ2	X2	Y2	Z2	MZ2
1	-0.00	-0.00	-0.00	903.00	200.00	0.00	-0.00	-0.00	-0.00	-0.00	300.00	200.00	0.00	-0.00
2	-0.00	-0.00	-0.00	903.00	200.00	0.00	-0.00	-0.00	-0.00	-0.00	300.00	200.00	0.00	-0.00
3	-0.00	-0.00	-0.00	903.00	200.00	0.00	-0.00	-0.00	-0.00	-0.00	300.00	200.00	0.00	-0.00
4	-0.00	-0.00	-0.00	903.00	200.00	0.00	-0.00	-0.00	-0.00	-0.00	300.00	200.00	0.00	-0.00
5	-0.00	-0.00	-0.00	903.00	200.00	0.00	-0.00	-0.00	-0.00	-0.00	300.00	200.00	0.00	-0.00
6	-0.00	-0.00	-0.00	903.00	200.00	0.00	-0.00	-0.00	-0.00	-0.00	300.00	200.00	0.00	-0.00
7	-0.00	-0.00	-0.00	903.00	200.00	0.00	-0.00	-0.00	-0.00	-0.00	300.00	200.00	0.00	-0.00
8	-0.00	-0.00	-0.00	903.00	200.00	0.00	-0.00	-0.00	-0.00	-0.00	300.00	200.00	0.00	-0.00
9	-0.00	-0.00	-0.00	903.00	200.00	0.00	-0.00	-0.00	-0.00	-0.00	300.00	200.00	0.00	-0.00
10	-0.00	-0.00	-0.00	903.00	200.00	0.00	-0.00	-0.00	-0.00	-0.00	300.00	200.00	0.00	-0.00
11	-0.00	-0.00	-0.00	903.00	200.00	0.00	-0.00	-0.00	-0.00	-0.00	300.00	200.00	0.00	-0.00
12	-0.00	-0.00	-0.00	903.00	200.00	0.00	-0.00	-0.00	-0.00	-0.00	300.00	200.00	0.00	-0.00
13	0.00	0.00	0.00	903.00	200.00	0.00	0.00	-0.00	-0.00	-0.00	300.00	200.00	0.00	-0.00
14	-0.00	-0.00	-0.00	903.00	200.00	0.00	-0.00	-0.00	-0.00	-0.00	300.00	200.00	0.00	-0.00
15	-0.00	-0.00	-0.00	903.00	200.00	0.00	-0.00	-0.00	-0.00	-0.00	300.00	200.00	0.00	-0.00
16	-0.00	-0.00	-0.00	903.00	200.00	0.00	-0.00	-0.00	-0.00	-0.00	300.00	200.00	0.00	-0.00
17	-0.00	-0.00	-0.00	903.00	200.00	0.00	-0.00	-0.00	-0.00	-0.00	300.00	200.00	0.00	-0.00
18	-0.00	-0.00	-0.00	903.00	200.00	0.00	-0.00	-0.00	-0.00	-0.00	300.00	200.00	0.00	-0.00
19	-0.00	-0.00	-0.00	903.00	200.00	0.00	-0.00	-0.00	-0.00	-0.00	300.00	200.00	0.00	-0.00
20	0.00	0.00	0.00	903.00	200.00	0.00	0.00	-0.00	-0.00	-0.00	300.00	200.00	0.00	-0.00
21	0.00	0.00	0.00	903.00	200.00	0.00	0.00	-0.00	-0.00	-0.00	300.00	200.00	0.00	-0.00
22	-0.00	-0.00	-0.00	903.00	200.00	0.00	-0.00	-0.00	-0.00	-0.00	300.00	200.00	0.00	-0.00
23	-0.00	-0.00	-0.00	903.00	200.00	0.00	-0.00	-0.00	-0.00	-0.00	300.00	200.00	0.00	-0.00
24	-0.00	-0.00	-0.00	903.00	200.00	0.00	-0.00	-0.00	-0.00	-0.00	300.00	200.00	0.00	-0.00
25	-0.00	-0.00	-0.00	903.00	200.00	0.00	-0.00	-0.00	-0.00	-0.00	300.00	200.00	0.00	-0.00
26	-0.00	-0.00	-0.00	903.00	200.00	0.00	-0.00	-0.00	-0.00	-0.00	300.00	200.00	0.00	-0.00
27	-0.00	-0.00	-0.00	903.00	200.00	0.00	-0.00	-0.00	-0.00	-0.00	300.00	200.00	0.00	-0.00
28	-0.00	-0.00	-0.00	903.00	200.00	0.00	-0.00	-0.00	-0.00	-0.00	300.00	200.00	0.00	-0.00
29	-0.00	-0.00	-0.00	903.00	200.00	0.00	-0.00	-0.00	-0.00	-0.00	300.00	200.00	0.00	-0.00
30	-0.00	-0.00	-0.00	903.00	200.00	0.00	-0.00	-0.00	-0.00	-0.00	300.00	200.00	0.00	-0.00
31	-0.00	-0.00	-0.00	903.00	200.00	0.00	-0.00	-0.00	-0.00	-0.00	300.00	200.00	0.00	-0.00
32	-0.00	-0.00	-0.00	903.00	200.00	0.00	-0.00	-0.00	-0.00	-0.00	300.00	200.00	0.00	-0.00
33	0.00	0.00	0.00	903.00	200.00	0.00	0.00	-0.00	-0.00	-0.00	300.00	200.00	0.00	-0.00
34	-0.00	-0.00	-0.00	903.00	200.00	0.00	-0.00	-0.00	-0.00	-0.00	300.00	200.00	0.00	-0.00
35	-0.00	-0.00	-0.00	903.00	200.00	0.00	-0.00	-0.00	-0.00	-0.00	300.00	200.00	0.00	-0.00
36	-0.00	-0.00	-0.00	903.00	200.00	0.00	-0.00	-0.00	-0.00	-0.00	300.00	200.00	0.00	-0.00
37	-0.00	-0.00	-0.00	903.00	200.00	0.00	-0.00	-0.00	-0.00	-0.00	300.00	200.00	0.00	-0.00
38	-0.00	-0.00	-0.00	903.00	200.00	0.00	-0.00	-0.00	-0.00	-0.00	300.00	200.00	0.00	-0.00
39	-0.00	-0.00	-0.00	903.00	200.00	0.00	-0.00	-0.00	-0.00	-0.00	300.00	200.00	0.00	-0.00
40	-0.00	-0.00	-0.00	903.00	200.00	0.00	-0.00	-0.00	-0.00	-0.00	300.00	200.00	0.00	-0.00
41	0.00	0.00	0.00	903.00	200.00	0.00	0.00	-0.00	-0.00	-0.00	300.00	200.00	0.00	-0.00
42	-0.00	-0.00	-0.00	903.00	200.00	0.00	-0.00	-0.00	-0.00	-0.00	300.00	200.00	0.00	-0.00
43	-0.00	-0.00	-0.00	903.00	200.00	0.00	-0.00	-0.00	-0.00	-0.00	300.00	200.00	0.00	-0.00
44	-0.00	-0.00	-0.00	903.00	200.00	0.00	-0.00	-0.00	-0.00	-0.00	300.00	200.00	0.00	-0.00
45	-0.00	-0.00	-0.00	903.00	200.00	0.00	-0.00	-0.00	-0.00	-0.00	300.00	200.00	0.00	-0.00
46	-0.00	-0.00	-0.00	903.00	200.00	0.00	-0.00	-0.00	-0.00	-0.00	300.00	200.00	0.00	-0.00
47	-0.00	-0.00	-0.00	903.00	200.00	0.00	-0.00	-0.00	-0.00	-0.00	300.00	200.00	0.00	-0.00
48	-0.00	-0.00	-0.00	903.00	200.00	0.00	-0.00	-0.00	-0.00	-0.00	300.00	200.00	0.00	-0.00
49	0.00	0.00	0.00	903.00	200.00	0.00	0.00	-0.00	-0.00	-0.00	300.00	200.00	0.00	-0.00
50	-0.00	-0.00	-0.00	903.00	200.00	0.00	-0.00	-0.00	-0.00	-0.00	300.00	200.00	0.00	-0.00
51	-0.00	-0.00	-0.00	903.00	200.00	0.00	-0.00	-0.00	-0.00	-0.00	300.00	200.00	0.00	-0.00
52	-0.00	-0.00	-0.00	903.00	200.00	0.00	-0.00	-0.00	-0.00	-0.00	300.00	200.00	0.00	-0.00
53	-0.00	-0.00	-0.00	903.00	200.00	0.00	-0.00	-0.00	-0.00	-0.00	300.00	200.00	0.00	-0.00
54	-0.00	-0.00	-0.00	903.00	200.00	0.00	-0.00	-0.00	-0.00	-0.00	300.00	200.00	0.00	-0.00
55	-0.00	-0.00	-0.00	903.00	200.00	0.00	-0.00	-0.00	-0.00	-0.00	300.00	200.00	0.00	-0.00
56	0.00	0.00	0.00	903.00	200.00	0.00	0.00	-0.00	-0.00	-0.00	300.00	200.00	0.00	-0.00
57	-0.00	-0.00	-0.00	903.00	200.00	0.00	-0.00	-0.00	-0.00	-0.00	300.00	200.00	0.00	-0.00
58	-0.00	-0.00	-0.00	903.00	200.00	0.00	-0.00	-0.00	-0.00	-0.00	300.00	200.00	0.00	-0.00
59	-0.00	-0.00	-0.00	903.00	200.00	0.00	-0.00	-0.00	-0.00	-0.00	300.00	200.00	0.00	-0.00
60	-0.00	-0.00	-0.00	903.00	200.00	0.00	-0.00	-0.00	-0.00	-0.00	300.00	200.00	0.00	-0.00
61	-0.00	-0.00	-0.00	903.00	200.00	0.00	-0.00	-0.00	-0.00	-0.00	300.00	200.00	0.00	-0.00
62	-0.00	-0.00	-0.00	903.00	200.00	0.00	-0.00	-0.00	-0.00	-0.00	300.00	200.00	0.00	-0.00
63	-0.00	-0.00	-0.00	903.00	200.00	0.00	-0.00	-0.00	-0.00	-0.00	300.00	200.00	0.00	-0.00
64	-0.00	-0.00	-0.00	903.00	200.00	0.00	-0.00	-0.00	-0.00	-0.00	300.00	200.00	0.00	-0.00
65	-0.00	-0.00	-0.00	903.00	200.00	0.00	-0.00	-0.00	-0.00	-0.00	300.00	200.00	0.00	-0.00
66	-0.00	-0.00	-0.00	903.00	200.00	0.00	-0.00	-0.00	-0.00	-0.00	300.00	200.00	0.00	-0.00
67	-0.00	-0.00	-0.00	903.00	200.00	0.00	-0.00	-0.00	-0.00	-0.00	300.00	200.00	0.00	-0.00
68	-0.00	-0.00	-0.00	903.00	200.00	0.00	-0.00	-0.00	-0.00	-0.00	300.00	200.00	0.00	-0.00
69	-0.00	-0.00	-0.00	903.00	200.00	0.00	-0.00	-0.00	-0.00	-0.00	300.00	200.00	0.00	-0.00
70	-0.00	-0.00	-0.00	903.00	200.00	0.00	-0.00	-0.00	-0.00	-0.00	300.00	200.00	0.00	-0.00
71	-0.00	-0.00	-0.00	903.00	200.00	0.00	-0.00	-0.00	-0.00	-0.00	300.00	200.00	0.00	-0.00
72	-0.00	-0.00	-0.00	903.00	200.00	0.00	-0.00	-0.00	-0.00	-0.00	300.00	200.00	0.00	-0.00
73	-0.00	-0.00	-0.00	903.00	200.00	0.00	-0.00	-0.00	-0.00	-0.00	300.00	200.00	0.00	-0.00
74	-0.00	-0.00	-0.00	903.00	200.00	0.00	-0.00	-0.00	-0.00	-0.00	300.00	200.00	0.00	-0.00
75	-0.00	-0.00	-0.00	903.00	200.00	0.00	-0.00	-0.00	-0.00	-0.00	300.00	200.00	0.00	-0.00
76	-0.00	-0.00	-0.00	903.00	200.00	0.00	-0.00	-0.00	-0.00	-0.00	300.00	200.00	0.00	-0.00
77	-0.00	-0.00	-0.00	903.00	200.00	0.00	-0.00	-0.00	-0.00	-0.00	300.00	200.00	0.00	-0.00
78	-0.00	-0.00	-0.00	903.00	200.00	0.00	-0.00	-0.00	-0.00	-0.00	300.00	200.00	0.00	-0.00
79	-0.00	-0.00	-0.00	903.00	200.00	0.00	-0.00	-0.00	-0.00	-0.00	300.00	200.00	0.00	-0.00
80	-0.00	-0.00	-0.00	903.00	200.00	0.00	-0.00	-0.00	-0.00	-0.00	300.00	200.00	0.00	-0.00
81	-0.00	-0.00	-0.00	903.00	200.00	0.00	-0.00	-0.00	-0.00	-0.00	300.00	200.00	0.00	-0.00
82	-0.00	-0.00	-0.00	903.00	200.00	0.00	-0.00	-0.00	-0.00	-0.00	300.00	200.00	0.00	-0.00
83	-0.00	-0.00	-0.00	903.00	200.00	0.00	-0.00	-0.00	-0.00	-0.00	300.00	200.00	0.00	-0.00
84	0.00	0.00	0.00	903.00	200.00	0.00	0.00	-0.00	-0.00	-0.00	300.00	200.00	0.00	-0.00
85	-0.00	-0.00	-0.00	903.00	200.00	0.00	-0.00	-0.00	-0.00	-0.00	300.00	200.00	0.00	-0.00
86	-0.00	-0.00	-0.00	903.00	200.00	0.00	-0.00	-0.00	-0.00	-0.00	300.00	200.00	0.00	-0.00
87	0.00	0.00	0.00	903.00	200.00	0.00	0.00	-0.00	-0.00	-0.00	300.00	200.00	0.00	-0.00
88	-0.00	-0.00	-0.00	903.00	200.00	0.00	-0.00	-0.00	-0.00	-0.00	300.00	200.00	0.00	-0.00
89	-0.00	-0.00	-0.00	903.00	200.00	0.00	-0.00	-0.00	-0.00	-0.00	300.00	200.00	0.00	-0.00
90	-0.00	-0.00	-0.00	903.00	200.00	0.00	-0.00	-0.00	-0.00	-0.00	300.00	200.00	0.00	-0.00
91	-0.00	-0.00	-0.00	903.00	200.00	0.00	-0.00	-0.00	-0.00	-0.00	300.00	200.00	0.00	-0.00
92	-0.00	-0.00	-0.00	903.00	200.00	0.00	-0.00	-0.00	-0.00	-0.00	300.00	200.00	0.00	-0.00
93	-0.00	-0.00	-0.00	903.00	200.00	0.00	-0.00	-0.00	-0.00	-0.00	300.00	200.00	0.00	-0.00
94	-0.00	-0.00	-0.00	903.00	200.00	0.00	-0.00	-0.00	-0.00	-0.00	300.00	200.00	0.00	-0.00
95	-0.00	-0.00	-0.00	903.00	200.00	0.00	-0.00	-0.00	-0.00	-0.00	300.00	200.00	0.00	-0.00
96	-0.00	-0.00	-0.00	903.00	200.00	0.00	-0.00	-0.00	-0.00	-0.00	300.00	200.00	0.00	-0.00
97	-0.00	-0.00	-0.00	903.00	200.00	0.00	-0.00	-0.00	-0.00	-0.00	300.00	200.00	0.00	-0.00
98	-0.00	-0.00	-0.00	903.00	200.00	0.00	-0.00	-0.00	-0.00	-0.00	300.00	200.00	0.00	-0.00
99	-0.00	-0.00	-0.00	903.00	200.00	0.00	-0.00	-0.00	-0.00	-0.00	300.00	200.00	0.00	-0.00
100	-0.00	-0.00	-0.00	903.00	200.00	0.00	-0.00	-0.00	-0.00	-0.00	300.00	200.00	0.00	-0.00
101	-0.00	-0.00	-0.00	903.00	200.00	0.00	-0.00	-0.00	-0.00	-0.00	300.00	200.00	0.00	-0.00
102	-0.00	-0.00	-0.00	903.00	200.00	0.00	-0.00	-0.00	-0.00	-0.00	300.00	200.00	0.00	-0.00
103	-0.00	-0.00	-0.00	903.00	200.00	0.00	-0.00	0.00	0.00	0.00	300.00	200.00	0.00	0.00
104	-0.00	-0.00	-0.00	903.00	200.00	0.00	-0.00	-0.00	-0.00	-0.00	300.00	200.00	0.00	-0.00
105	0.00	0.00	0.00	903.00	200.00	0.00	0.00	-0.00	-0.00	-0.00	300.00	200.00	0.00	-0.00
106	-0.00	-0.00	-0.00	903.00	200.00	0.00	-0.00	-0.00	-0.00	-0.00	300.00	200.00	0.00	-0.00
107	-0.00	-0.00	-0.00	903.00	200.00	0.00	-0.00	-0.00	-0.00	-0.00	300.00	200.00	0.00	-0.00
108	-0.00	-0.00	-0.00	903.00	200.00	0.00	-0.00	-0.00	-0.00	-0.00	300.00	200.00	0.00	-0.00
109	-0.00	-0.00	-0.00	903.00	200.00	0.00	-0.00	-0.00	-0.00	-0.00	300.00	200.00	0.00	-0.00
110	-0.00	-0.00	-0.00	903.00	200.00	0.00	-0.00	-0.00	-0.00	-0.00	300.00	200.00	0.00	-0.00
111	-0.00	-0.00	-0.00	903.00	200.00	0.00	-0.00	-0.00	-0.00	-0.00	300.00	200.00	0.00	-0.00
112	-0.00	-0.00	-0.00	903.00	200.00	0.00	-0.00	-0.00	-0.00	-0.00	300.00	200.00	0.00	-0.00
113	-0.00	-0.00	-0.00	903.00	200.00	0.00	-0.00	-0.00	-0.00	-0.00	300.00	200.00	0.00	-0.00
114	-0.00	-0.00	-0.00	903.00	200.00	0.00	-0.00	-0.00	-0.00	-0.00	300.00	200.00	0.00	-0.00
115	-0.00	-0.00	-0.00	903.00	200.00	0.00	-0.00	-0.00	-0.00	-0.00	300.00	200.00	0.00	-0.00
116	-0.00	-0.00	-0.00	903.00	200.00	0.00	-0.00	-0.00	-0.00	-0.00	300.00	200.00	0.00	-0.00
117	-0.00	-0.00	-0.00	903.00	200.00	0.00	-0.00	-0.00	-0.00	-0.00	300.00	200.00	0.00	-0.00
118	-0.00	-0.00	-0.00	903.00	200.00	0.00	-0.00	-0.00	-0.00	-0.00	300.00	200.00	0.00	-0.00
119	-0.00	-0.00	-0.00	903.00	200.00	0.00	-0.00	-0.00	-0.00	-0.00	300.00	200.00	0.00	-0.00
120	-0.00	-0.00	-0.00	903.00	200.00	0.00	-0.00	-0.00	-0.00	-0.00	300.00	200.00	0.00	-0.00
121	-0.00	-0.00	-0.00	903.00	200.00	0.00	-0.00	-0.00	-0.00	-0.00	300.00	200.00	0.00	-0.00
122	-0.00	-0.00	-0.00	903.00	200.00	0.00	-0.00	-0.00	-0.00	-0.00	300.00	200.00	0.00	-0.00
123	-0.00	-0.00	-0.00	903.00	200.00	0.00	-0.00	-0.00	-0.00	-0.00	300.00	200.00	0.00	-0.00
124	-0.00	-0.00	-0.00	903.00	200.00	0.00	-0.00	-0.00	-0.00	-0.00	300.00	200.00	0.00	-0.00
125	-0.00	-0.00	-0.00	903.00	200.00	0.00	-0.00	-0.00	-0.00	-0.00	300.00	200.00	0.00	-0.00
126	-0.00	-0.00	-0.00	903.00	200.00	0.00	-0.00	-0.00	-0.00	-0.00	300.00	200.00	0.00	-0.00
127	-0.00	-0.00	-0.00	903.00	200.00	0.00	-0.00	-0.00	-0.00	-0.00	300.00	200.00	0.00	-0.00
128	-0.00	-0.00	-0.00	903.00	200.00	0.00	-0.00	-0.00	-0.00	-0.00	300.00	200.00	0.00	-0.00
129	-0.00	-0.00	-0.00	903.00	200.00	0.00	-0.00	-0.00	-0.00	-0.00	300.00	200.00	0.00	-0.00
130	-0.00	-0.00	-0.00	903.00	200.00	0.00	-0.00	-0.00	-0.00	-0.00	300.00	200.00	0.00	-0.00
131	-0.00	-0.00	-0.00	903.00	200.00	0.00	-0.00	-0.00	-0.00	-0.00	300.00	200.00	0.00	-0.00
132	-0.00	-0.00	-0.00	903.00	200.00	0.00	-0.00	-0.00	-0.00	-0.00	300.00	200.00	0.00	-0.00
133	-0.00	-0.00	-0.00	903.00	200.00	0.00	-0.00	-0.00	-0.00	-0.00	300.00	200.00	0.00	-0.00
134	-0.00	-0.00	-0.00	903.00	200.00	0.00	-0.00	-0.00	-0.00	-0.00	300.00	200.00	0.00	-0.00
135	-0.00	-0.00	-0.00	903.00	200.00	0.00	-0.00	-0.00	-0.00	-0.00	300.00	200.00	0.00	-0.00
136	-0.00	-0.00	-0.00	903.00	200.00	0.00	-0.00	-0.00	-0.00	-0.00	300.00	200.00	0.00	-0.00
137	-0.00	-0.00	-0.00	903.00	200.00	0.00	-0.00	-0.00	-0.00	-0.00	300.00	200.00	0.00	-0.00
138	-0.00	-0.00	-0.00	903.00	200.00	0.00	-0.00	-0.00	-0.00	-0.00	300.00	200.00	0.00	-0.00
139	-0.00	-0.00	-0.00	903.00	200.00	0.00	-0.00	-0.00	-0.00	-0.00	300.00	200.00	0.00	-0.00
140	-0.00	-0.00	-0.00	903.00	200.00	0.00	-0.00	-0.00	-0.00	-0.00	300.00	200.00	0.00	-0.00
141	-0.00	-0.00	-0.00	903.00	200.00	0.00	-0.00	-0.00	-0.00	-0.00	300.00	200.00	0.00	-0.00
142	-0.00	-0.00	-0.00	903.00	200.00	0.00	-0.00	-0.00	-0.00	-0.00	300.00	200.00	0.00	-0.00
143	-0.00	-0.00	-0.00	903.00	200.00	0.00	-0.00	-0.00	-0.00	-0.00	300.00	200.00	0.00	-0.00
144	-0.00	-0.00	-0.00	903.00	200.00	0.00	-0.00	-0.00	-0.00	-0.00	300.00	200.00	0.00	-0.00
145	-0.00	-0.00	-0.00	903.00	200.00	0.00	-0.00	-0.00	-0.00	-0.00	300.00	200.00	0.00	-0.00
146	-0.00	-0.00	-0.00	903.00	200.00	0.00	-0.00	-0.00	-0.00	-0.00	300.00	200.00	0.00	-0.00
147	-0.00	-0.00	-0.00	903.00	200.00	0.00	-0.00	-0.00	-0.00	-0.00	300.00	200.00	0.00	-0.00
148	-0.00	-0.00	-0.00	903.00	200.00	0.00	-0.00	-0.00	-0.00	-0.00	300.00	200.00	0.00	-0.00
149	-0.00	-0.00	-0.00	903.00	200.00	0.00	-0.00	-0.00	-0.00	-0.00	300.00	200.00	0.00	-0.00
150	-0.00	-0.00	-0.00	903.00	200.00	0.00	-0.00	-0.00	-0.00	-0.00	300.00	200.00	0.00	-0.00
151	0.00	0.00	0.00	903.00	200.00	0.00	0.00	-0.00	-0.00	-0.00	300.00	200.00	0.00	-0.00
152	-0.00	-0.00	-0.00	903.00	200.00	0.00	-0.00	-0.00	-0.00	-0.00	300.00	200.00	0.00	-0.00
153	-0.00	-0.00	-0.00	903.00	200.00	0.00	-0.00	-0.00	-0.00	-0.00	300.00	200.00	0.00	-0.00
154	0.00	0.00	0.00	903.00	200.00	0.00	0.00	-0.00	-0.00	-0.00	300.00	200.00	0.00	-0.00
155	-0.00	-0.00	-0.00	903.00	200.00	0.00	-0.00	-0.00	-0.00	-0.00	300.00	200.00	0.00	-0.00
156	-0.00	-0.00	-0.00	903.00	200.00	0.00	-0.00	-0.00	-0.00	-0.00	300.00	200.00	0.00	-0.00
157	-0.00	-0.00	-0.00	903.00	200.00	0.00	-0.00	-0.00	-0.00	-0.00	300.00	200.00	0.00	-0.00
158	-0.00	-0.00	-0.00	903.00	200.00	0.00	-0.00	-0.00	-0.00	-0.00	300.00	200.00	0.00	-0.00
159	-0.00	-0.00	-0.00	903.00	200.00	0.00	-0.00	-0.00	-0.00	-0.00	300.00	200.00	0.00	-0.00
160	-0.00	-0.00	-0.00	903.00	200.00	0.00	-0.00	-0.00	-0.00	-0.00	300.00	200.00	0.00	-0.00
161	-0.00	-0.00	-0.00	903.00	200.00	0.00	-0.00	-0.00	-0.00	-0.00	300.00	200.00	0.00	-0.00
162	0.00	0.00	0.00	903.00	200.00	0.00	0.00	-0.00	-0.00	-0.00	300.00	200.00	0.00	-0.00
163	-0.00	-0.00	-0.00	903.00	200.00	0.00	-0.00	-0.00	-0.00	-0.00	300.00	200.00	0.00	-0.00
164	-0.00	-0.00	-0.00	903.00	200.00	0.00	-0.00	-0.00	-0.00	-0.00	300.00	200.00	0.00	-0.00
165	-0.00	-0.00	-0.00	903.00	200.00	0.00	-0.00	-0.00	-0.00	-0.00	300.00	200.00	0.00	-0.00
166	-0.00	-0.00	-0.00	903.00	200.00	0.00	-0.00	-0.00	-0.00	-0.00	300.00	200.00	0.00	-0.00
167	-0.00	-0.00	-0.00	903.00	200.00	0.00	-0.00	-0.00	-0.00	-0.00	300.00	200.00	0.00	-0.00
168	-0.00	-0.00	-0.00	903.00	200.00	0.00	-0.00	-0.00	-0.00	-0.00	300.00	200.00	0.00	-0.00
169	-0.00	-0.00	-0.00	903.00	200.00	0.00	-0.00	-0.00	-0.00	-0.00	300.00	200.00	0.00	-0.00
170	0.00	0.00	0.00	903.00	200.00	0.00	0.00	-0.00	-0.00	-0.00	300.00	200.00	0.00	-0.00
171	0.00	0.00	0.00	903.00	200.00	0.00	0.00	-0.00	-0.00	-0.00	300.00	200.00	0.00	-0.00
172	-0.00	-0.00	-0.00	903.00	200.00	0.00	-0.00	-0.00	-0.00	-0.00	300.00	200.00	0.00	-0.00
173	-0.00	-0.00	-0.00	903.00	200.00	0.00	-0.00	-0.00	-0.00	-0.00	300.00	200.00	0.00	-0.00
174	-0.00	-0.00	-0.00	903.00	200.00	0.00	-0.00	-0.00	-0.00	-0.00	300.00	200.00	0.00	-0.00
175	-0.00	-0.00	-0.00	903.00	200.00	0.00	-0.00	-0.00	-0.00	-0.00	300.00	200.00	0.00	-0.00
176	-0.00	-0.00	-0.00	903.00	200.00	0.00	-0.00	-0.00	-0.00	-0.00	300.00	200.00	0.00	-0.00
177	-0.00	-0.00	-0.00	903.00	200.00	0.00	-0.00	-0.00	-0.00	-0.00	300.00	200.00	0.00	-0.00
178	-0.00	-0.00	-0.00	903.00	200.00	0.00	-0.00	-0.00	-0.00	-0.00	300.00	200.00	0.00	-0.00
179	0.00	0.00	0.00	903.00	200.00	0.00	0.00	-0.00	-0.00	-0.00	300.00	200.00	0.00	-0.00
180	-0.00	-0.00	-0.00	903.00	200.00	0.00	-0.00	-0.00	-0.00	-0.00	300.00	200.00	0.00	-0.00
181	-0.00	-0.00	-0.00	903.00	200.00	0.00	-0.00	-0.00	-0.00	-0.00	300.00	200.00	0.00	-0.00
182	0.00	0.00	0.00	903.00	200.00	0.00	0.00	-0.00	-0.00	-0.00	300.00	200.00	0.00	-0.00
183	-0.00	-0.00	-0.00	903.00	200.00	0.00	-0.00	-0.00	-0.00	-0.00	300.00	200.00	0.00	-0.00
184	-0.00	-0.00	-0.00	903.00	200.00	0.00	-0.00	-0.00	-0.00	-0.00	300.00	200.00	0.00	-0.00
185	-0.00	-0.00	-0.00	903.00	200.00	0.00	-0.00	-0.00	-0.00	-0.00	300.00	200.00	0.00	-0.00
186	-0.00	-0.00	-0.00	903.00	200.00	0.00	-0.00	-0.00	-0.00	-0.00	300.00	200.00	0.00	-0.00
187	0.00	0.00	0.00	903.00	200.00	0.00	0.00	-0.00	-0.00	-0.00	300.00	200.00	0.00	-0.00
188	0.00	0.00	0.00	903.00	200.00	0.00	0.00	-0.00	-0.00	-0.00	300.00	200.00	0.00	-0.00
189	-0.00	-0.00	-0.00	903.00	200.00	0.00	-0.00	-0.00	-0.00	-0.00	300.00	200.00	0.00	-0.00
190	-0.00	-0.00	-0.00	903.00	200.00	0.00	-0.00	-0.00	-0.00	-0.00	300.00	200.00	0.00	-0.00
191	-0.00	-0.00	-0.00	903.00	200.00	0.00	-0.00	-0.00	-0.00	-0.00	300.00	200.00	0.00	-0.00
192	-0.00	-0.00	-0.00	903.00	200.00	0.00	-0.00	-0.00	-0.00	-0.00	300.00	200.00	0.00	-0.00
193	0.00	0.00	0.00	903.00	200.00	0.00	0.00	-0.00	-0.00	-0.00	300.00	200.00	0.00	-0.00
194	-0.00	-0.00	-0.00	903.00	200.00	0.00	-0.00	-0.00	-0.00	-0.00	300.00	200.00	0.00	-0.00
195	-0.00	-0.00	-0.00	903.00	200.00	0.00	-0.00	-0.00	-0.00	-0.00	300.00	200.00	0.00	-0.00
196	0.00	0.00	0.00	903.00	200.00	0.00	0.00	-0.00	-0.00	-0.00	300.00	200.00	0.00	-0.00
197	-0.00	-0.00	-0.00	903.00	200.00	0.00	-0.00	-0.00	-0.00	-0.00	300.00	200.00	0.00	-0.00
198	-0.00	-0.00	-0.00	903.00	200.00	0.00	-0.00	-0.00	-0.00	-0.00	300.00	200.00	0.00	-0.00
199	-0.00	-0.00	-0.00	903.00	200.00	0.00	-0.00	-0.00	-0.00	-0.00	300.00	200.00	0.00	-0.00
200	-0.00	-0.00	-0.00	903.00	200.00	0.00	-0.00	-0.00	-0.00	-0.00	300.00	200.00	0.00	-0.00
201	-0.00	-0.00	-0.00	903.00	200.00	0.00	-0.00	-0.00	-0.00	-0.00	300.00	200.00	0.00	-0.00
202	-0.00	-0.00	-0.00	903.00	200.00	0.00	-0.00	-0.00	-0.00	-0.00	300.00	200.00	0.00	-0.00
203	-0.00	-0.00	-0.00	903.00	200.00	0.00	-0.00	-0.00	-0.00	-0.00	300.00	200.00	0.00	-0.00
204	-0.00	-0.00	-0.00	903.00	200.00	0.00	-0.00	-0.00	-0.00	-0.00	300.00	200.00	0.00	-0.00
205	-0.00	-0.00	-0.00	903.00	200.00	0.00	-0.00	-0.00	-0.00	-0.00	300.00	200.00	0.00	-0.00
206	-0.00	-0.00	-0.00	903.00	200.00	0.00	-0.00	-0.00	-0.00	-0.00	300.00	200.00	0.00	-0.00
207	-0.00	-0.00	-0.00	903.00	200.00	0.00	-0.00	-0.00	-0.00	-0.00	300.00	200.00	0.00	-0.00
208	-0.00	-0.00	-0.00	903.00	200.00	0.00	-0.00	-0.00	-0.00	-0.00	300.00	200.00	0.00	-0.00
209	-0.00	-0.00	-0.00	903.00	200.00	0.00	-0.00	-0.00	-0.00	-0.00	300.00	200.00	0.00	-0.00
210	0.00	0.00	0.00	903.00	200.00	0.00	0.00	-0.00	-0.00	-0.00	300.00	200.00	0.00	-0.00
211	0.00	0.00	0.00	903.00	200.00	0.00	0.00	-0.00	-0.00	-0.00	300.00	200.00	0.00	-0.00
212	-0.00	-0.00	-0.00	903.00	200.00	0.00	-0.00	-0.00	-0.00	-0.00	300.00	200.00	0.00	-0.00
213	-0.00	-0.00	-0.00	903.00	200.00	0.00	-0.00	-0.00	-0.00	-0.00	300.00	200.00	0.00	-0.00
214	-0.00	-0.00	-0.00	903.00	200.00	0.00	-0.00	-0.00	-0.00	-0.00	300.00	200.00	0.00	-0.00
215	-0.00	-0.00	-0.00	903.00	200.00	0.00	-0.00	-0.00	-0.00	-0.00	300.00	200.00	0.00	-0.00
216	-0.00	-0.00	-0.00	903.00	200.00	0.00	-0.00	-0.00	-0.00	-0.00	300.00	200.00	0.00	-0.00
217	-0.00	-0.00	-0.00	903.00	200.00	0.00	-0.00	-0.00	-0.00	-0.00	300.00	200.00	0.00	-0.00
218	-0.00	-0.00	-0.00	903.00	200.00	0.00	-0.00	-0.00	-0.00	-0.00	300.00	200.00	0.00	-0.00
219	-0.00	-0.00	-0.00	903.00	200.00	0.00	-0.00	-0.00	-0.00	-0.00	300.00	200.00	0.00	-0.00
220	0.00	0.00	0.00	903.00	200.00	0.00	0.00	-0.00	-0.00	-0.00	300.00	200.00	0.00	-0.00
221	-0.00	-0.00	-0.00	903.00	200.00	0.00	-0.00	-0.00	-0.00	-0.00	300.00	200.00	0.00	-0.00
222	-0.00	-0.00	-0.00	903.00	200.00	0.00	-0.00	-0.00	-0.00	-0.00	300.00	200.00	0.00	-0.00
223	-0.00	-0.00	-0.00	903.00	200.00	0.00	-0.00	-0.00	-0.00	-0.00	300.00	200.00	0.00	-0.00
224	0.00	0.00	0.00	903.00	200.00	0.00	0.00	-0.00	-0.00	-0.00	300.00	200.00	0.00	-0.00
225	-0.00	-0.00	-0.00	903.00	200.00	0.00	-0.00	-0.00	-0.00	-0.00	300.00	200.00	0.00	-0.00
226	-0.00	-0.00	-0.00	903.00	200.00	0.00	-0.00	-0.00	-0.00	-0.00	300.00	200.00	0.00	-0.00
227	-0.00	-0.00	-0.00	903.00	200.00	0.00	-0.00	-0.00	-0.00	-0.00	300.00	200.00	0.00	-0.00
228	-0.00	-0.00	-0.00	903.00	200.00	0.00	-0.00	-0.00	-0.00	-0.00	300.00	200.00	0.00	-0.00
229	-0.00	-0.00	-0.00	903.00	200.00	0.00	-0.00	-0.00	-0.00	-0.00	300.00	200.00	0.00	-0.00
230	-0.00	-0.00	-0.00	903.00	200.00	0.00	-0.00	-0.00	-0.00	-0.00	300.00	200.00	0.00	-0.00
231	-0.00	-0.00	-0.00	903.00	200.00	0.00	-0.00	-0.00	-0.00	-0.00	300.00	200.00	0.00	-0.00
232	-0.00	-0.00	-0.00	903.00	200.00	0.00	-0.00	-0.00	-0.00	-0.00	300.00	200.00	0.00	-0.00
233	-0.00	-0.00	-0.00	903.00	200.00	0.00	-0.00	-0.00	-0.00	-0.00	300.00	200.00	0.00	-0.00
234	-0.00	-0.00	-0.00	903.00	200.00	0.00	-0.00	-0.00	-0.00	-0.00	300.00	200.00	0.00	-0.00
235	-0.00	-0.00	-0.00	903.00	200.00	0.00	-0.00	-0.00	-0.00	-0.00	300.00	200.00	0.00	-0.00
236	-0.00	-0.00	-0.00	903.00	200.00	0.00	-0.00	-0.00	-0.00	-0.00	300.00	200.00	0.00	-0.00
237	-0.00	-0.00	-0.00	903.00	200.00	0.00	-0.00	-0.00	-0.00	-0.00	300.00	200.00	0.00	-0.00
238	-0.00	-0.00	-0.00	903.00	200.00	0.00	-0.00	-0.00	-0.00	-0.00	300.00	200.00	0.00	-0.00
239	0.00	0.00	0.00	903.00	200.00	0.00	0.00	-0.00	-0.00	-0.00	300.00	200.00	0.00	-0.00
240	-0.00	-0.00	-0.00	903.00	200.00	0.00	-0.00	-0.00	-0.00	-0.00	300.00	200.00	0.00	-0.00
241	-0.00	-0.00	-0.00	903.00	200.00	0.00	-0.00	-0.00	-0.00	-0.00	300.00	200.00	0.00	-0.00
242	-0.00	-0.00	-0.00	903.00	200.00	0.00	-0.00	-0.00	-0.00	-0.00	300.00	200.00	0.00	-0.00
243	-0.00	-0.00	-0.00	903.00	200.00	0.00	-0.00	-0.00	-0.00	-0.00	300.00	200.00	0.00	-0.00
244	-0.00	-0.00	-0.00	903.00	200.00	0.00	-0.00	-0.00	-0.00	-0.00	300.00	200.00	0.00	-0.00
245	-0.00	-0.00	-0.00	903.00	200.00	0.00	-0.00	-0.00	-0.00	-0.00	300.00	200.00	0.00	-0.00
246	0.00	0.00	0.00	903.00	200.00	0.00	0.00	-0.00	-0.00	-0.00	300.00	200.00	0.00	-0.00
247	0.00	0.00	0.00	903.00	200.00	0.00	0.00	-0.00	-0.00	-0.00	300.00	200.00	0.00	-0.00
248	-0.00	-0.00	-0.00	903.00	200.00	0.00	-0.00	-0.00	-0.00	-0.00	300.00	200.00	0.00	-0.00
249	0.00	0.00	0.00	903.00	200.00	0.00	0.00	-0.00	-0.00	-0.00	300.00	200.00	0.00	-0.00
250	-0.00	-0.00	-0.00	903.00	200.00	0.00	-0.00	-0.00	-0.00	-0.00	300.00	200.00	0.00	-0.00
251	-0.00	-0.00	-0.00	903.00	200.00	0.00	-0.00	-0.00	-0.00	-0.00	300.00	200.00	0.00	-0.00
252	-0.00	-0.00	-0.00	903.00	200.00	0.00	-0.00	-0.00	-0.00	-0.00	300.00	200.00	0.00	-0.00
253	0.00	0.00	0.00	903.00	200.00	0.00	0.00	-0.00	-0.00	-0.00	300.00	200.00	0.00	-0.00
254	-0.00	-0.00	-0.00	903.00	200.00	0.00	-0.00	-0.00	-0.00	-0.00	300.00	200.00	0.00	-0.00
255	-0.00	-0.00	-0.00	903.00	200.00	0.00	-0.00	-0.00	-0.00	-0.00	300.00	200.00	0.00	-0.00
256	-0.00	-0.00	-0.00	903.00	200.00	0.00	-0.00	-0.00	-0.00	-0.00	300.00	200.00	0.00	-0.00
257	-0.00	-0.00	-0.00	903.00	200.00	0.00	-0.00	-0.00	-0.00	-0.00	300.00	200.00	0.00	-0.00
258	-0.00	-0.00	-0.00	903.00	200.00	0.00	-0.00	-0.00	-0.00	-0.00	300.00	200.00	0.00	-0.00
259	0.00	0.00	0.00	903.00	200.00	0.00	0.00	-0.00	-0.00	-0.00	300.00	200.00	0.00	-0.00
260	0.00	0.00	0.00	903.00	200.00	0.00	0.00	-0.00	-0.00	-0.00	300.00	200.00	0.00	-0.00
261	-0.00	-0.00	-0.00	903.00	200.00	0.00	-0.00	-0.00	-0.00	-0.00	300.00	200.00	0.00	-0.00
262	-0.00	-0.00	-0.00	903.00	200.00	0.00	-0.00	-0.00	-0.00	-0.00	300.00	200.00	0.00	-0.00
263	-0.00	-0.00	-0.00	903.00	200.00	0.00	-0.00	-0.00	-0.00	-0.00	300.00	200.00	0.00	-0.00
264	-0.00	-0.00	-0.00	903.00	200.00	0.00	-0.00	-0.00	-0.00	-0.00	300.00	200.00	0.00	-0.00
265	0.00	0.00	0.00	903.00	200.00	0.00	0.00	-0.00	-0.00	-0.00	300.00	200.00	0.00	-0.00
266	-0.00	-0.00	-0.00	903.00	200.00	0.00	-0.00	-0.00	-0.00	-0.00	300.00	200.00	0.00	-0.00
267	-0.00	-0.00	-0.00	903.00	200.00	0.00	-0.00	-0.00	-0.00	-0.00	300.00	200.00	0.00	-0.00
268	-0.00	-0.00	-0.00	903.00	200.00	0.00	-0.00	-0.00	-0.00	-0.00	300.00	200.00	0.00	-0.00
269	-0.00	-0.00	-0.00	903.00	200.00	0.00	-0.00	-0.00	-0.00	-0.00	300.00	200.00	0.00	-0.00
270	38.83	5.42	18.62	1163.66	357.38	0.00	-404.48	-0.00	-0.00	-0.00	300.00	200.00	0.00	-0.00
271	-0.00	-0.00	-0.00	903.00	200.00	0.00	-0.00	0.00	0.00	0.00	300.00	200.00	0.00	0.00
272	-0.00	-0.00	-0.00	903.00	200.00	0.00	-0.00	-0.00	-0.00	-0.00	300.00	200.00	0.00	-0.00
273	-0.00	-0.00	-0.00	903.00	200.00	0.00	-0.00	-0.00	-0.00	-0.00	300.00	200.00	0.00	-0.00
274	-0.00	-0.00	-0.00	903.00	200.00	0.00	-0.00	-0.00	-0.00	-0.00	300.00	200.00	0.00	-0.00
275	-0.00	-0.00	-0.00	903.00	200.00	0.00	-0.00	-0.00	-0.00	-0.00	300.00	200.00	0.00	-0.00
276	-0.00	-0.00	-0.00	903.00	200.00	0.00	-0.00	-0.00	-0.00	-0.00	300.00	200.00	0.00	-0.00
277	-0.00	-0.00	-0.00	903.00	200.00	0.00	-0.00	-0.00	-0.00	-0.00	300.00	200.00	0.00	-0.00
278	-0.00	-0.00	-0.00	903.00	200.00	0.00	-0.00	-0.00	-0.00	-0.00	300.00	200.00	0.00	-0.00
279	-0.00	-0.00	-0.00	903.00	200.00	0.00	-0.00	-0.00	-0.00	-0.00	300.00	200.00	0.00	-0.00
280	-0.00	-0.00	-0.00	903.00	200.00	0.00	-0.00	-0.00	-0.00	-0.00	300.00	200.00	0.00	-0.00
281	-0.00	-0.00	-0.00	903.00	200.00	0.00	-0.00	-0.00	-0.00	-0.00	300.00	200.00	0.00	-0.00
282	-0.00	-0.00	-0.00	903.00	200.00	0.00	-0.00	-0.00	-0.00	-0.00	300.00	200.00	0.00	-0.00
283	-0.00	-0.00	-0.00	903.00	200.00	0.00	-0.00	-0.00	-0.00	-0.00	300.00	200.00	0.00	-0.00
284	-0.00	-0.00	-0.00	903.00	200.00	0.00	-0.00	-0.00	-0.00	-0.00	300.00	200.00	0.00	-0.00
285	-0.00	-0.00	-0.00	903.00	200.00	0.00	-0.00	-0.00	-0.00	-0.00	300.00	200.00	0.00	-0.00
286	-0.00	-0.00	-0.00	903.00	200.00	0.00	-0.00	-0.00	-0.00	-0.00	300.00	200.00	0.00	-0.00
287	-0.00	-0.00	-0.00	903.00	200.00	0.00	-0.00	-0.00	-0.00	-0.00	300.00	200.00	0.00	-0.00
288	-0.00	-0.00	-0.00	903.00	200.00	0.00	-0.00	-0.00	-0.00	-0.00	300.00	200.00	0.00	-0.00
289	-0.00	-0.00	-0.00	903.00	200.00	0.00	-0.00	-0.00	-0.00	-0.00	300.00	200.00	0.00	-0.00
290	-0.00	-0.00	-0.00	903.00	200.00	0.00	-0.00	-0.00	-0.00	-0.00	300.00	200.00	0.00	-0.00
291	-0.00	-0.00	-0.00	903.00	200.00	0.00	-0.00	-0.00	-0.00	-0.00	300.00	200.00	0.00	-0.00
292	-0.00	-0.00	-0.00	903.00	200.00	0.00	-0.00	-0.00	-0.00	-0.00	300.00	200.00	0.00	-0.00
293	-0.00	-0.00	-0.00	903.00	200.00	0.00	-0.00	-0.00	-0.00	-0.00	300.00	200.00	0.00	-0.00
294	-0.00	-0.00	-0.00	903.00	200.00	0.00	-0.00	-0.00	-0.00	-0.00	300.00	200.00	0.00	-0.00
295	-0.00	-0.00	-0.00	903.00	200.00	0.00	-0.00	-0.00	-0.00	-0.00	300.00	200.00	0.00	-0.00
296	-0.00	-0.00	-0.00	903.00	200.00	0.00	-0.00	-0.00	-0.00	-0.00	300.00	200.00	0.00	-0.00
297	-0.00	-0.00	-0.00	903.00	200.00	0.00	-0.00	-0.00	-0.00	-0.00	300.00	200.00	0.00	-0.00
298	-0.00	-0.00	-0.00	903.00	200.00	0.00	-0.00	-0.00	-0.00	-0.00	300.00	200.00	0.00	-0.00
299	-0.00	-0.00	-0.00	903.00	200.00	0.00	-0.00	-0.00	-0.00	-0.00	300.00	200.00	0.00	-0.00
300	-0.00	-0.00	-0.00	903.00	200.00	0.00	-0.00	-0.00	-0.00	-0.00	300.00	200.00	0.00	-0.00
301	-0.00	-0.00	-0.00	903.00	200.00	0.00	-0.00	-0.00	-0.00	-0.00	300.00	200.00	0.00	-0.00
302	-0.00	-0.00	-0.00	903.00	200.00	0.00	-0.00	-0.00	-0.00	-0.00	300.00	200.00	0.00	-0.00
303	-0.00	-0.00	-0.00	903.00	200.00	0.00	-0.00	-0.00	-0.00	-0.00	300.00	200.00	0.00	-0.00
304	-0.00	-0.00	-0.00	903.00	200.00	0.00	-0.00	-0.00	-0.00	-0.00	300.00	200.00	0.00	-0.00
305	-0.00	-0.00	-0.00	903.00	200.00	0.00	-0.00	-0.00	-0.00	-0.00	300.00	200.00	0.00	-0.00
306	-0.00	-0.00	-0.00	903.00	200.00	0.00	-0.00	-0.00	-0.00	-0.00	300.00	200.00	0.00	-0.00
307	-0.00	-0.00	-0.00	903.00	200.00	0.00	-0.00	-0.00	-0.00	-0.00	300.00	200.00	0.00	-0.00
308	-0.00	-0.00	-0.00	903.00	200.00	0.00	-0.00	-0.00	-0.00	-0.00	300.00	200.00	0.00	-0.00
309	-0.00	-0.00	-0.00	903.00	200.00	0.00	-0.00	-0.00	-0.00	-0.00	300.00	200.00	0.00	-0.00
310	-0.00	-0.00	-0.00	903.00	200.00	0.00	-0.00	-0.00	-0.00	-0.00	300.00	200.00	0.00	-0.00
311	-0.00	-0.00	-0.00	903.00	200.00	0.00	-0.00	-0.00	-0.00	-0.00	300.00	200.00	0.00	-0.00
312	-0.00	-0.00	-0.00	903.00	200.00	0.00	-0.00	-0.00	-0.00	-0.00	300.00	200.00	0.00	-0.00
313	-0.00	-0.00	-0.00	903.00	200.00	0.00	-0.00	-0.00	-0.00	-0.00	300.00	200.00	0.00	-0.00
314	-0.00	-0.00	-0.00	903.00	200.00	0.00	-0.00	-0.00	-0.00	-0.00	300.00	200.00	0.00	-0.00
315	-0.00	-0.00	-0.00	903.00	200.00	0.00	-0.00	-0.00	-0.00	-0.00	300.00	200.00	0.00	-0.00
316	-0.00	-0.00	-0.00	903.00	200.00	0.00	-0.00	-0.00	-0.00	-0.00	300.00	200.00	0.00	-0.00
317	-0.00	-0.00	-0.00	903.00	200.00	0.00	-0.00	-0.00	-0.00	-0.00	300.00	200.00	0.00	-0.00
318	-0.00	-0.00	-0.00	903.00	200.00	0.00	-0.00	-0.00	-0.00	-0.00	300.00	200.00	0.00	-0.00
319	-0.00	-0.00	-0.00	903.00	200.00	0.00	-0.00	-0.00	-0.00	-0.00	300.00	200.00	0.00	-0.00
320	-0.00	-0.00	-0.00	903.00	200.00	0.00	-0.00	-0.00	-0.00	-0.00	300.00	200.00	0.00	-0.00
321	-0.00	-0.00	-0.00	903.00	200.00	0.00	-0.00	-0.00	-0.00	-0.00	300.00	200.00	0.00	-0.00
322	-0.00	-0.00	-0.00	903.00	200.00	0.00	-0.00	-0.00	-0.00	-0.00	300.00	200.00	0.00	-0.00
323	-0.00	-0.00	-0.00	903.00	200.00	0.00	-0.00	-0.00	-0.00	-0.00	300.00	200.00	0.00	-0.00
324	-0.00	-0.00	-0.00	903.00	200.00	0.00	-0.00	-0.00	-0.00	-0.00	300.00	200.00	0.00	-0.00
325	-0.00	-0.00	-0.00	903.00	200.00	0.00	-0.00	-0.00	-0.00	-0.00	300.00	200.00	0.00	-0.00
326	-0.00	-0.00	-0.00	903.00	200.00	0.00	-0.00	-0.00	-0.00	-0.00	300.00	200.00	0.00	-0.00
327	-0.00	-0.00	-0.00	903.00	200.00	0.00	-0.00	-0.00	-0.00	-0.00	300.00	200.00	0.00	-0.00
328	-0.00	-0.00	-0.00	903.00	200.00	0.00	-0.00	-0.00	-0.00	-0.00	300.00	200.00	0.00	-0.00
329	-0.00	-0.00	-0.00	903.00	200.00	0.00	-0.00	-0.00	-0.00	-0.00	300.00	200.00	0.00	-0.00
330	-0.00	-0.00	-0.00	903.00	200.00	0.00	-0.00	-0.00	-0.00	-0.00	300.00	200.00	0.00	-0.00
331	-0.00	-0.00	-0.00	903.00	200.00	0.00	-0.00	-0.00	-0.00	-0.00	300.00	200.00	0.00	-0.00
332	-0.00	-0.00	-0.00	903.00	200.00	0.00	-0.00	-0.00	-0.00	-0.00	300.00	200.00	0.00	-0.00
333	-0.00	-0.00	-0.00	903.00	200.00	0.00	-0.00	-0.00	-0.00	-0.00	300.00	200.00	0.00	-0.00
334	-0.00	-0.00	-0.00	903.00	200.00	0.00	-0.00	-0.00	-0.00	-0.00	300.00	200.00	0.00	-0.00
335	-0.00	-0.00	-0.00	903.00	200.00	0.00	-0.00	-0.00	-0.00	-0.00	300.00	200.00	0.00	-0.00
336	-0.00	-0.00	-0.00	903.00	200.00	0.00	-0.00	-0.00	-0.00	-0.00	300.00	200.00	0.00	-0.00
337	-0.00	-0.00	-0.00	903.00	200.00	0.00	-0.00	-0.00	-0.00	-0.00	300.00	200.00	0.00	-0.00
338	-0.00	-0.00	-0.00	903.00	200.00	0.00	-0.00	-0.00	-0.00	-0.00	300.00	200.00	0.00	-0.00
339	-0.00	-0.00	-0.00	903.00	200.00	0.00	-0.00	-0.00	-0.00	-0.00	300.00	200.00	0.00	-0.00
340	-0.00	-0.00	-0.00	903.00	200.00	0.00	-0.00	-0.00	-0.00	-0.00	300.00	200.00	0.00	-0.00
341	-0.00	-0.00	-0.00	903.00	200.00	0.00	-0.00	-0.00	-0.00	-0.00	300.00	200.00	0.00	-0.00
342	-0.00	-0.00	-0.00	903.00	200.00	0.00	-0.00	-0.00	-0.00	-0.00	300.00	200.00	0.00	-0.00
343	-0.00	-0.00	-0.00	903.00	200.00	0.00	-0.00	-0.00	-0.00	-0.00	300.00	200.00	0.00	-0.00
344	-0.00	-0.00	-0.00	903.00	200.00	0.00	-0.00	-0.00	-0.00	-0.00	300.00	200.00	0.00	-0.00
345	-0.00	-0.00	-0.00	903.00	200.00	0.00	-0.00	-0.00	-0.00	-0.00	300.00	200.00	0.00	-0.00
346	-0.00	-0.00	-0.00	903.00	200.00	0.00	-0.00	-0.00	-0.00	-0.00	300.00	200.00	0.00	-0.00
347	-0.00	-0.00	-0.00	903.00	200.00	0.00	-0.00	-0.00	-0.00	-0.00	300.00	200.00	0.00	-0.00
348	-0.00	-0.00	-0.00	903.00	200.00	0.00	-0.00	-0.00	-0.00	-0.00	300.00	200.00	0.00	-0.00
349	-0.00	-0.00	-0.00	903.00	200.00	0.00	-0.00	-0.00	-0.00	-0.00	300.00	200.00	0.00	-0.00
350	-0.00	-0.00	-0.00	903.00	200.00	0.00	-0.00	-0.00	-0.00	-0.00	300.00	200.00	0.00	-0.00
351	-0.00	-0.00	-0.00	903.00	200.00	0.00	-0.00	-0.00	-0.00	-0.00	300.00	200.00	0.00	-0.00
352	-0.00	-0.00	-0.00	903.00	200.00	0.00	-0.00	-0.00	-0.00	-0.00	300.00	200.00	0.00	-0.00
353	-0.00	-0.00	-0.00	903.00	200.00	0.00	-0.00	-0.00	-0.00	-0.00	300.00	200.00	0.00	-0.00
354	-0.00	-0.00	-0.00	903.00	200.00	0.00	-0.00	-0.00	-0.00	-0.00	300.00	200.00	0.00	-0.00
355	-0.00	-0.00	-0.00	903.00	200.00	0.00	-0.00	-0.00	-0.00	-0.00	300.00	200.00	0.00	-0.00
356	-0.00	-0.00	-0.00	903.00	200.00	0.00	-0.00	-0.00	-0.00	-0.00	300.00	200.00	0.00	-0.00
357	-0.00	-0.00	-0.00	903.00	200.00	0.00	-0.00	-0.00	-0.00	-0.00	300.00	200.00	0.00	-0.00
358	-0.00	-0.00	-0.00	903.00	200.00	0.00	-0.00	-0.00	-0.00	-0.00	300.00	200.00	0.00	-0.00
359	-0.00	-0.00	-0.00	903.00	200.00	0.00	-0.00	-0.00	-0.00	-0.00	300.00	200.00	0.00	-0.00
360	-0.00	-0.00	-0.00	903.00	200.00	0.00	-0.00	-0.00	-0.00	-0.00	300.00	200.00	0.00	-0.00
361	-0.00	-0.00	-0.00	903.00	200.00	0.00	-0.00	-0.00	-0.00	-0.00	300.00	200.00	0.00	-0.00
362	-0.00	-0.00	-0.00	903.00	200.00	0.00	-0.00	-0.00	-0.00	-0.00	300.00	200.00	0.00	-0.00
363	-0.00	-0.00	-0.00	903.00	200.00	0.00	-0.00	-0.00	-0.00	-0.00	300.00	200.00	0.00	-0.00
364	-0.00	-0.00	-0.00	903.00	200.00	0.00	-0.00	-0.00	-0.00	-0.00	300.00	200.00	0.00	-0.00
365	-0.00	-0.00	-0.00	903.00	200.00	0.00	-0.00	-0.00	-0.00	-0.00	300.00	200.00	0.00	-0.00
366	-0.00	-0.00	-0.00	903.00	200.00	0.00	-0.00	-0.00	-0.00	-0.00	300.00	200.00	0.00	-0.00
367	-0.00	-0.00	-0.00	903.00	200.00	0.00	-0.00	-0.00	-0.00	-0.00	300.00	200.00	0.00	-0.00
368	-0.00	-0.00	-0.00	903.00	200.00	0.00	-0.00	-0.00	-0.00	-0.00	300.00	200.00	0.00	-0.00
369	-0.00	-0.00	-0.00	903.00	200.00	0.00	-0.00	-0.00	-0.00	-0.00	300.00	200.00	0.00	-0.00
370	79.50	-19.99	166.63	1086.24	185.53	0.00	-22046.45	-0.00	-0.00	-0.00	300.00	200.00	0.00	-0.00
371	72.25	-30.82	265.20	1061.80	162.37	0.00	-24168.29	-0.00	-0.00	-0.00	300.00	200.00	0.00	-0.00
372	97.05	-31.36	225.52	1060.10	169.82	0.00	-20844.57	-0.00	-0.00	-0.00	300.00	200.00	0.00	-0.00
373	116.27	-23.42	246.12	1054.40	165.16	0.00	-20555.18	-0.00	-0.00	-0.00	300.00	200.00	0.00	-0.00
374	134.35	-20.07	248.26	1050.33	161.40	0.00	-19121.20	-0.00	-0.00	-0.00	300.00	200.00	0.00	-0.00
375	127.94	-20.45	253.75	1047.68	158.87	0.00	-19378.82	-0.00	-0.00	-0.00	300.00	200.00	0.00	-0.00
376	102.69	-24.11	262.45	1044.10	155.70	0.00	-19069.05	-0.00	-0.00	-0.00	300.00	200.00	0.00	-0.00
377	86.29	-19.38	271.00	1038.98	151.80	0.00	-18964.64	-0.00	-0.00	-0.00	300.00	200.00	0.00	-0.00
378	87.74	-9.69	285.80	1029.86	146.61	0.00	-18973.40	-0.00	-0.00	-0.00	300.00	200.00	0.00	-0.00
379	99.64	4.88	296.94	1018.47	136.59	0.00	-18280.50	-0.00	-0.00	-0.00	300.00	200.00	0.00	-0.00
380	115.59	15.03	318.45	1010.38	133.68	0.00	-17495.83	-0.00	-0.00	-0.00	300.00	200.00	0.00	-0.00
381	112.99	19.99	334.32	1000.08	126.52	0.00	-15347.46	-0.00	-0.00	-0.00	300.00	200.00	0.00	-0.00
382	104.75	15.03	350.04	997.03	125.81	0.00	-13488.10	-0.00	-0.00	-0.00	300.00	200.00	0.00	-0.00
383	96.66	12.05	355.99	993.27	124.47	0.00	-10036.69	-0.00	-0.00	-0.00	300.00	200.00	0.00	-0.00
384	94.45	14.19	361.94	986.22	120.40	0.00	-8447.12	-0.00	-0.00	-0.00	300.00	200.00	0.00	-0.00
385	91.55	17.32	373.69	984.58	119.15	0.00	-6526.10	-0.00	-0.00	-0.00	300.00	200.00	0.00	-0.00
386	91.71	21.82	386.96	978.71	114.51	0.00	-4708.16	-0.00	-0.00	-0.00	300.00	200.00	0.00	-0.00
387	90.41	27.39	405.58	975.80	112.04	0.00	-2850.99	-0.00	-0.00	-0.00	300.00	200.00	0.00	-0.00
388	87.05	28.92	423.28	972.43	109.23	0.00	-1349.21	-0.00	-0.00	-0.00	300.00	200.00	0.00	-0.00
389	85.37	29.60	444.03	970.73	108.32	0.00	-1066.15	-0.00	-0.00	-0.00	300.00	200.00	0.00	-0.00
390	85.22	31.05	462.95	969.15	107.38	0.00	-837.43	-0.00	-0.00	-0.00	300.00	200.00	0.00	-0.00
391	85.83	31.05	480.19	967.92	106.39	0.00	-826.77	-0.00	-0.00	-0.00	300.00	200.00	0.00	-0.00
392	87.51	31.36	498.96	966.12	105.57	0.00	-836.04	-0.00	-0.00	-0.00	300.00	200.00	0.00	-0.00
393	88.27	30.52	517.88	964.61	104.66	0.00	-752.05	-0.00	-0.00	-0.00	300.00	200.00	0.00	-0.00
394	88.20	29.53	535.74	963.15	103.85	0.00	-597.73	-0.00	-0.00	-0.00	300.00	200.00	0.00	-0.00
395	88.20	29.22	555.57	962.16	103.60	0.00	-595.01	-0.00	-0.00	-0.00	300.00	200.00	0.00	-0.00
396	87.59	30.14	572.51	961.77	103.84	0.00	-626.19	-0.00	-0.00	-0.00	300.00	200.00	0.00	-0.00
397	86.14	32.58	584.56	961.65	104.20	0.00	-412.00	-0.00	-0.00	-0.00	300.00	200.00	0.00	-0.00
398	84.76	35.71	593.87	960.89	104.11	0.00	-352.80	-0.00	-0.00	-0.00	300.00	200.00	0.00	-0.00
399	83.77	38.60	599.98	960.30	103.92	0.00	-304.64	-0.00	-0.00	-0.00	300.00	200.00	0.00	-0.00
400	82.32	39.52	606.84	959.73	104.20	0.00	-446.57	-0.00	-0.00	-0.00	300.00	200.00	0.00	-0.00
401	83.08	38.83	611.72	958.82	103.87	0.00	-1411.76	-0.00	-0.00	-0.00	300.00	200.00	0.00	-0.00
402	80.64	38.22	617.68	958.06	103.75	0.00	-1351.79	-0.00	-0.00	-0.00	300.00	200.00	0.00	-0.00
403	78.13	34.56	622.25	957.44	103.43	0.00	-1460.66	-0.00	-0.00	-0.00	300.00	200.00	0.00	-0.00
404	74.69	32.35	625.31	956.44	103.07	0.00	-1323.61	-0.00	-0.00	-0.00	300.00	200.00	0.00	-0.00
405	71.11	28.53	629.88	956.49	103.78	0.00	-1249.89	-0.00	-0.00	-0.00	300.00	200.00	0.00	-0.00
406	68.82	27.39	630.65	955.84	103.80	0.00	-1384.29	-0.00	-0.00	-0.00	300.00	200.00	0.00	-0.00
407	65.77	25.94	629.58	955.64	104.02	0.00	-1451.89	-0.00	-0.00	-0.00	300.00	200.00	0.00	-0.00
408	62.87	25.56	626.22	954.83	104.04	0.00	-1451.82	-0.00	-0.00	-0.00	300.00	200.00	0.00	-0.00
409	59.97	25.33	621.64	954.33	104.22	0.00	-1481.75	-0.00	-0.00	-0.00	300.00	200.00	0.00	-0.00
410	57.37	25.02	615.54	953.87	104.21	0.00	-1572.84	-0.00	-0.00	-0.00	300.00	200.00	0.00	-0.00
411	54.55	24.49	610.96	953.42	104.30	0.00	-1671.97	-0.00	-0.00	-0.00	300.00	200.00	0.00	-0.00
412	52.03	23.73	607.45	953.19	104.60	0.00	-1737.48	-0.00	-0.00	-0.00	300.00	200.00	0.00	-0.00
413	49.36	23.12	603.49	952.99	104.68	0.00	-1901.23	-0.00	-0.00	-0.00	300.00	200.00	0.00	-0.00
414	47.00	22.20	600.89	952.75	104.93	0.00	-1956.29	-0.00	-0.00	-0.00	300.00	200.00	0.00	-0.00
415	45.24	21.74	598.45	952.34	104.84	0.00	-2127.71	-0.00	-0.00	-0.00	300.00	200.00	0.00	-0.00
416	43.18	21.51	597.38	952.20	105.19	0.00	-2314.63	-0.00	-0.00	-0.00	300.00	200.00	0.00	-0.00
417	41.20	21.13	596.62	951.80	105.37	0.00	-2435.06	-0.00	-0.00	-0.00	300.00	200.00	0.00	-0.00
418	39.52	20.90	596.77	951.56	105.45	0.00	-2508.78	-0.00	-0.00	-0.00	300.00	200.00	0.00	-0.00
419	37.77	20.75	596.77	951.17	105.50	0.00	-2645.99	-0.00	-0.00	-0.00	300.00	200.00	0.00	-0.00
420	36.09	20.75	597.23	950.98	105.52	0.00	-2803.09	-0.00	-0.00	-0.00	300.00	200.00	0.00	-0.00
421	34.18	20.60	598.60	950.49	105.68	0.00	-2943.07	-0.00	-0.00	-0.00	300.00	200.00	0.00	-0.00
422	32.42	20.29	600.59	950.18	105.79	0.00	-3050.84	-0.00	-0.00	-0.00	300.00	200.00	0.00	-0.00
423	30.52	19.99	602.26	949.90	105.70	0.00	-3197.22	-0.00	-0.00	-0.00	300.00	200.00	0.00	-0.00
424	28.15	20.07	604.10	949.60	105.89	0.00	-3310.00	-0.00	-0.00	-0.00	300.00	200.00	0.00	-0.00
425	25.48	20.14	604.86	949.32	105.70	0.00	-3473.16	-0.00	-0.00	-0.00	300.00	200.00	0.00	-0.00
426	22.35	20.22	604.55	949.04	105.65	0.00	-3612.01	-0.00	-0.00	-0.00	300.00	200.00	0.00	-0.00
427	19.38	20.29	604.71	948.50	105.63	0.00	-3782.09	-0.00	-0.00	-0.00	300.00	200.00	0.00	-0.00
428	16.94	20.07	605.16	947.55	105.55	0.00	-3867.05	-0.00	-0.00	-0.00	300.00	200.00	0.00	-0.00
429	14.42	20.07	607.15	946.50	105.50	0.00	-3929.23	-0.00	-0.00	-0.00	300.00	200.00	0.00	-0.00
430	12.13	20.22	609.13	945.54	105.36	0.00	-4067.95	-0.00	-0.00	-0.00	300.00	200.00	0.00	-0.00
431	9.38	20.52	611.42	944.40	105.17	0.00	-4142.90	-0.00	-0.00	-0.00	300.00	200.00	0.00	-0.00
432	6.94	20.52	613.56	943.59	104.90	0.00	-4331.36	-0.00	-0.00	-0.00	300.00	200.00	0.00	-0.00
433	4.73	20.75	616.15	942.30	104.66	0.00	-4470.93	-0.00	-0.00	-0.00	300.00	200.00	0.00	-0.00
434	2.37	20.75	618.59	940.96	104.34	0.00	-4515.93	-0.00	-0.00	-0.00	300.00	200.00	0.00	-0.00
435	-0.08	20.75	621.34	939.62	104.03	0.00	-4551.97	-0.00	-0.00	-0.00	300.00	200.00	0.00	-0.00
436	-1.98	20.90	623.63	938.45	103.55	0.00	-4646.81	-0.00	-0.00	-0.00	300.00	200.00	0.00	-0.00
437	-3.89	21.59	625.61	936.95	103.07	0.00	-4887.77	-0.00	-0.00	-0.00	300.00	200.00	0.00	-0.00
438	-5.42	21.82	626.68	935.43	102.46	0.00	-5100.27	-0.00	-0.00	-0.00	300.00	200.00	0.00	-0.00
439	-7.32	22.28	627.75	934.14	101.94	0.00	-5194.00	-0.00	-0.00	-0.00	300.00	200.00	0.00	-0.00
440	-9.16	22.96	627.59	932.32	101.09	0.00	-5398.34	-0.00	-0.00	-0.00	300.00	200.00	0.00	-0.00
441	-11.06	23.04	628.20	930.40	100.51	0.00	-5435.82	-0.00	-0.00	-0.00	300.00	200.00	0.00	-0.00
442	-12.74	23.12	628.51	928.64	100.02	0.00	-5613.11	-0.00	-0.00	-0.00	300.00	200.00	0.00	-0.00
443	-14.57	23.12	627.90	926.77	99.10	0.00	-5670.90	-0.00	-0.00	-0.00	300.00	200.00	0.00	-0.00
444	-16.25	23.80	626.22	924.71	98.29	0.00	-5753.36	-0.00	-0.00	-0.00	300.00	200.00	0.00	-0.00
445	-17.62	24.26	624.08	922.66	97.56	0.00	-5766.78	-0.00	-0.00	-0.00	300.00	200.00	0.00	-0.00
446	-19.15	24.80	622.25	920.51	96.71	0.00	-5803.34	-0.00	-0.00	-0.00	300.00	200.00	0.00	-0.00
447	-20.45	25.33	619.81	918.14	95.81	0.00	-5852.13	-0.00	-0.00	-0.00	300.00	200.00	0.00	-0.00
448	-21.59	25.86	618.13	915.74	95.24	0.00	-5803.66	-0.00	-0.00	-0.00	300.00	200.00	0.00	-0.00
449	-23.04	26.17	616.15	913.03	94.30	0.00	-5792.24	-0.00	-0.00	-0.00	300.00	200.00	0.00	-0.00
450	-23.96	26.32	615.69	910.29	93.58	0.00	-5767.69	-0.00	-0.00	-0.00	300.00	200.00	0.00	-0.00
451	-24.57	26.47	615.23	907.54	92.76	0.00	-5679.55	-0.00	-0.00	-0.00	300.00	200.00	0.00	-0.00
452	-25.18	26.32	615.39	904.34	91.99	0.00	-5601.42	-0.00	-0.00	-0.00	300.00	200.00	0.00	-0.00
453	-25.79	27.01	615.08	901.07	91.29	0.00	-5475.76	-0.00	-0.00	-0.00	300.00	200.00	0.00	-0.00
454	-26.78	27.01	614.32	898.08	90.46	0.00	-5379.58	-0.00	-0.00	-0.00	300.00	200.00	0.00	-0.00
455	-27.62	28.00	614.01	894.87	89.66	0.00	-5147.96	-0.00	-0.00	-0.00	300.00	200.00	0.00	-0.00
456	-28.38	28.69	613.10	891.80	89.10	0.00	-5022.72	-0.00	-0.00	-0.00	300.00	200.00	0.00	-0.00
457	-29.75	29.53	612.79	889.11	88.40	0.00	-4874.99	-0.00	-0.00	-0.00	300.00	200.00	0.00	-0.00
458	-31.36	30.21	611.72	886.24	87.70	0.00	-4715.57	-0.00	-0.00	-0.00	300.00	200.00	0.00	-0.00
459	-33.42	30.82	611.88	883.77	87.28	0.00	-4567.09	-0.00	-0.00	-0.00	300.00	200.00	0.00	-0.00
460	-35.25	31.28	613.25	881.65	86.89	0.00	-4500.50	-0.00	-0.00	-0.00	300.00	200.00	0.00	-0.00
461	-37.77	31.51	615.39	879.49	86.59	0.00	-4337.46	-0.00	-0.00	-0.00	300.00	200.00	0.00	-0.00
462	-40.28	32.12	617.83	877.51	86.24	0.00	-4280.57	-0.00	-0.00	-0.00	300.00	200.00	0.00	-0.00
463	-43.26	32.58	620.27	875.84	85.95	0.00	-4160.98	-0.00	-0.00	-0.00	300.00	200.00	0.00	-0.00
464	-46.46	32.65	623.78	874.38	85.91	0.00	-4064.15	-0.00	-0.00	-0.00	300.00	200.00	0.00	-0.00
465	-49.82	33.42	626.53	872.82	85.63	0.00	-4051.22	-0.00	-0.00	-0.00	300.00	200.00	0.00	-0.00
466	-53.18	33.34	628.97	871.34	85.54	0.00	-3935.77	-0.00	-0.00	-0.00	300.00	200.00	0.00	-0.00
467	-57.30	33.26	632.48	870.21	85.45	0.00	-3858.93	-0.00	-0.00	-0.00	300.00	200.00	0.00	-0.00
468	-61.57	33.19	635.07	868.91	85.34	0.00	-3711.04	-0.00	-0.00	-0.00	300.00	200.00	0.00	-0.00
469	-65.46	33.26	638.28	867.93	85.49	0.00	-3697.11	-0.00	-0.00	-0.00	300.00	200.00	0.00	-0.00
470	-69.89	32.88	640.87	866.86	85.57	0.00	-3609.15	-0.00	-0.00	-0.00	300.00	200.00	0.00	-0.00
471	-74.31	33.04	642.09	865.64	85.55	0.00	-3467.65	-0.00	-0.00	-0.00	300.00	200.00	0.00	-0.00
472	-78.58	33.19	643.16	864.71	85.65	0.00	-3338.54	-0.00	-0.00	-0.00	300.00	200.00	0.00	-0.00
473	-82.70	33.26	643.62	863.60	85.96	0.00	-3357.43	-0.00	-0.00	-0.00	300.00	200.00	0.00	-0.00
474	-86.82	33.26	642.70	862.47	86.04	0.00	-3314.48	-0.00	-0.00	-0.00	300.00	200.00	0.00	-0.00
475	-90.79	33.26	640.56	861.62	86.28	0.00	-3222.04	-0.00	-0.00	-0.00	300.00	200.00	0.00	-0.00
476	-94.53	33.26	637.05	860.60	86.42	0.00	-3211.14	-0.00	-0.00	-0.00	300.00	200.00	0.00	-0.00
477	-98.19	33.04	631.87	859.31	86.69	0.00	-3155.49	-0.00	-0.00	-0.00	300.00	200.00	0.00	-0.00
478	-101.24	32.96	626.07	858.11	87.06	0.00	-3222.05	-0.00	-0.00	-0.00	300.00	200.00	0.00	-0.00
479	-104.14	32.73	617.37	857.10	87.15	0.00	-3224.71	-0.00	-0.00	-0.00	300.00	200.00	0.00	-0.00
480	-106.66	32.65	608.22	856.19	87.41	0.00	-3262.11	4.12	-0.84	13.89	365.93	224.18	0.00	17.61
481	-109.33	32.12	596.92	855.30	87.63	0.00	-3142.49	20.52	-6.56	189.06	361.26	230.02	0.00	-57.62
482	-111.08	31.74	583.65	853.90	88.05	0.00	-3012.03	22.96	3.43	254.06	365.77	231.95	0.00	553.75
483	-110.63	30.36	563.96	852.68	87.72	0.00	-3010.53	53.33	17.47	298.00	358.83	229.49	0.00	247.42
484	-110.63	27.47	542.76	851.89	88.33	0.00	-3042.82	86.14	11.67	362.24	356.61	229.82	0.00	282.93
485	-106.81	24.87	516.82	849.77	88.57	0.00	-3070.80	96.13	9.38	387.12	354.87	230.98	0.00	288.99
486	-101.93	21.90	487.21	848.41	88.82	0.00	-3196.39	82.63	9.38	405.88	352.67	231.50	0.00	140.40
487	-96.21	17.85	456.54	847.05	89.44	0.00	-3539.26	80.11	5.57	410.31	351.43	232.35	0.00	131.01
488	-88.58	14.19	419.01	844.66	89.58	0.00	-3651.19	86.67	2.67	403.75	349.32	233.26	0.00	164.38
489	-79.50	10.30	379.64	842.35	89.63	0.00	-3761.81	89.80	-2.29	401.00	347.03	234.02	0.00	232.73
490	-70.50	6.10	339.81	840.76	89.90	0.00	-4057.74	89.72	-8.47	404.51	344.81	235.38	0.00	349.77
491	-60.27	2.90	293.27	837.44	89.28	0.00	-4329.04	94.07	-19.84	429.84	339.30	237.63	0.00	702.93
492	-48.98	0.38	246.28	834.97	88.48	0.00	-4444.99	109.10	-31.43	462.95	333.62	239.55	0.00	1091.77
493	-37.92	-0.92	199.13	830.59	86.90	0.00	-4452.25	119.78	-36.01	482.18	329.05	240.76	0.00	1121.85
494	-23.50	-0.99	150.30	823.81	84.06	0.00	-4495.25	118.41	-37.16	495.91	326.40	241.42	0.00	689.20
495	-8.01	0.31	106.05	812.35	78.85	0.00	-4655.19	114.14	-34.71	503.08	325.11	241.73	0.00	142.07
496	4.73	1.91	73.85	795.15	70.25	0.00	-4779.69	110.55	-31.20	507.20	323.74	241.70	0.00	-280.24
497	13.43	3.74	53.10	775.41	62.07	0.00	-4808.36	106.28	-27.77	516.20	322.70	241.80	0.00	-557.94
498	19.15	4.20	40.28	753.00	49.24	0.00	-5095.68	102.69	-24.49	527.80	322.20	241.69	0.00	-691.25
499	22.05	3.74	31.13	732.41	35.29	0.00	-5488.68	99.11	-21.29	539.86	321.45	241.38	0.00	-935.59
500	23.80	4.20	22.58	698.27	8.11	0.00	-6043.25	95.29	-18.77	554.96	320.95	241.46	0.00	-1034.47
501	-0.00	-0.00	-0.00	903.00	200.00	0.00	-0.00	92.85	-17.09	568.54	320.29	241.22	0.00	-1112.80
502	-0.00	-0.00	-0.00	903.00	200.00	0.00	-0.00	91.17	-16.40	581.82	319.28	241.17	0.00	-1125.46
503	-0.00	-0.00	-0.00	903.00	200.00	0.00	-0.00	90.48	-16.25	595.55	318.22	241.15	0.00	-1107.67
504	-0.00	-0.00	-0.00	903.00	200.00	0.00	-0.00	90.48	-17.93	606.69	317.20	241.10	0.00	-1168.57
505	-0.00	-0.00	-0.00	903.00	200.00	0.00	-0.00	90.33	-20.07	616.30	316.34	241.35	0.00	-1178.57
506	20.45	3.74	-7.48	1141.78	383.67	0.00	93.42	90.48	-22.74	625.00	315.38	241.46	0.00	-1209.32
507	20.45	4.04	-7.17	1158.32	400.00	0.00	333.26	89.95	-25.79	630.04	314.31	241.61	0.00	-1358.50
508	20.14	3.74	-7.17	1151.94	400.00	0.00	374.00	88.50	-27.77	631.71	313.62	241.84	0.00	-1389.44
509	20.14	3.59	-7.32	1146.75	391.67	0.00	285.63	86.14	-29.30	631.56	313.05	242.09	0.00	-1394.15
510	20.37	3.66	-7.63	1149.00	380.00	0.00	42.11	83.31	-29.98	629.58	312.65	242.32	0.00	-1450.94
511	20.29	3.74	-7.32	1153.00	383.33	0.00	85.20	80.64	-29.83	627.14	312.34	242.38	0.00	-1409.64
512	20.22	3.74	-7.02	1157.35	391.30	0.00	193.22	76.90	-29.30	623.02	311.90	242.57	0.00	-1413.11
513	20.29	3.74	-7.17	1151.94	382.98	0.00	81.98	73.70	-27.77	619.05	311.68	242.49	0.00	-1350.22
514	20.22	3.81	-7.17	1158.32	400.00	0.00	345.92	70.50	-26.32	615.23	311.53	242.41	0.00	-1261.42
515	20.22	3.81	-7.17	1151.94	382.98	0.00	-19.64	67.37	-24.41	611.11	311.24	242.45	0.00	-1100.45
516	20.29	3.74	-7.17	1158.32	387.23	0.00	75.81	64.93	-22.74	608.83	310.83	242.36	0.00	-940.60
517	20.37	3.74	-7.32	1153.00	383.33	0.00	99.18	62.64	-21.06	607.91	310.32	242.32	0.00	-839.89
518	20.37	3.59	-7.17	1158.32	387.23	0.00	83.27	60.88	-19.99	606.84	309.96	242.29	0.00	-705.05
519	20.22	3.59	-7.02	1163.87	391.30	0.00	117.09	59.05	-19.30	607.30	309.57	242.26	0.00	-569.75
520	20.14	3.74	-6.71	1168.91	395.45	0.00	241.89	57.75	-18.69	607.60	309.19	242.34	0.00	-472.74
521	20.29	3.66	-7.32	1165.50	379.17	0.00	-48.96	56.08	-18.39	608.98	308.64	242.50	0.00	-296.20
522	20.29	3.74	-7.32	1153.00	387.50	0.00	101.09	54.17	-18.23	610.66	308.40	242.43	0.00	-249.40
523	20.07	3.59	-7.32	1146.75	395.83	0.00	285.94	52.80	-18.54	612.34	308.00	242.56	0.00	-99.45
524	20.22	3.59	-7.17	1158.32	395.74	0.00	272.55	50.74	-18.62	614.01	307.60	242.59	0.00	-31.99
525	20.14	3.74	-7.02	1163.87	391.30	0.00	108.47	48.75	-19.07	614.62	307.15	242.60	0.00	176.24
526	20.22	3.74	-7.17	1151.94	387.23	0.00	85.38	46.46	-19.53	616.30	306.91	242.73	0.00	220.72
527	20.14	3.59	-7.17	1145.55	395.74	0.00	257.61	44.17	-19.68	617.83	306.52	242.92	0.00	376.53
528	20.22	3.66	-7.17	1158.32	395.74	0.00	230.18	42.19	-19.99	620.12	306.20	243.01	0.00	450.91
529	20.22	3.59	-7.02	1163.87	391.30	0.00	139.98	40.21	-20.14	621.34	305.89	242.93	0.00	654.50
530	20.22	3.66	-7.17	1164.70	387.23	0.00	57.63	38.15	-20.22	623.17	305.44	242.75	0.00	733.69
531	20.29	3.66	-7.48	1141.78	383.67	0.00	37.84	36.09	-19.84	624.69	305.13	242.60	0.00	906.60
532	20.14	3.66	-7.02	1150.83	395.65	0.00	217.94	33.87	-19.45	626.83	305.11	242.45	0.00	988.24
533	20.22	3.59	-7.17	1151.94	391.49	0.00	186.51	31.36	-18.77	629.27	304.66	242.24	0.00	1183.03
534	-0.00	-0.00	-0.00	903.00	200.00	0.00	-0.00	28.99	-18.46	630.65	304.43	242.15	0.00	1303.71
535	20.14	3.59	-7.48	1147.90	387.76	0.00	111.17	27.01	-18.08	632.02	304.20	242.01	0.00	1393.64
536	20.14	3.59	-7.17	1145.55	382.98	0.00	23.38	24.49	-17.93	633.09	303.98	241.79	0.00	1529.71
537	20.29	3.66	-7.17	1151.94	391.49	0.00	182.13	22.35	-17.93	634.00	303.75	241.78	0.00	1642.16
538	20.07	3.59	-7.02	1163.87	391.30	0.00	133.68	20.45	-18.16	634.31	303.75	241.71	0.00	1813.67
539	20.07	3.66	-6.71	1175.73	400.00	0.00	244.83	18.46	-18.01	635.99	303.31	241.60	0.00	1903.48
540	20.29	3.66	-7.02	1163.87	391.30	0.00	134.68	16.71	-18.16	637.36	303.16	241.51	0.00	1986.96
541	20.29	3.59	-7.02	1150.83	391.30	0.00	224.24	14.80	-18.16	638.58	302.87	241.39	0.00	2129.46
542	19.99	3.59	-7.02	1163.87	391.30	0.00	73.31	12.82	-18.16	639.65	302.72	241.56	0.00	2252.85
543	20.14	3.66	-6.87	1156.33	400.00	0.00	308.23	10.60	-18.01	640.56	302.64	241.45	0.00	2295.33
544	-0.00	-0.00	-0.00	903.00	200.00	0.00	-0.00	8.93	-18.01	641.78	302.64	241.32	0.00	2453.42
545	20.22	3.59	-6.87	1169.67	400.00	0.00	317.89	6.79	-18.01	642.24	302.28	241.24	0.00	2564.17
546	20.22	3.51	-7.17	1145.55	395.74	0.00	313.94	4.88	-18.39	642.09	302.07	241.16	0.00	2642.25
547	20.22	3.59	-7.02	1157.35	395.65	0.00	251.27	2.52	-18.54	642.40	302.14	241.19	0.00	2821.25
548	20.07	3.66	-7.17	1145.55	395.74	0.00	247.06	0.15	-18.69	642.09	301.92	241.16	0.00	2971.95
549	20.14	3.74	-7.17	1158.32	395.74	0.00	195.77	-2.44	-19.07	641.78	301.64	240.89	0.00	3067.13
550	20.14	3.66	-7.17	1158.32	395.74	0.00	215.25	-4.65	-19.15	640.87	301.64	240.90	0.00	3182.77
551	20.22	3.59	-7.17	1164.70	395.74	0.00	226.77	-7.48	-19.68	640.41	301.64	240.89	0.00	3297.22
552	20.22	3.66	-6.87	1163.00	395.56	0.00	186.33	-9.99	-19.91	639.65	301.72	240.79	0.00	3357.28
553	20.22	3.59	-7.02	1163.87	400.00	0.00	292.90	-12.66	-20.52	638.89	301.72	240.70	0.00	3502.41
554	20.29	3.36	-7.32	1134.25	391.67	0.00	298.18	-15.64	-21.06	637.97	301.79	240.66	0.00	3613.26
555	20.14	3.28	-7.48	1135.65	379.59	0.00	84.55	-18.31	-21.29	637.05	301.87	240.62	0.00	3644.70
556	20.29	3.66	-7.02	1163.87	400.00	0.00	311.15	-21.13	-21.82	636.90	302.08	240.35	0.00	3724.71
557	20.22	3.59	-7.32	1146.75	383.33	0.00	17.33	-23.88	-21.82	635.99	301.80	240.21	0.00	3793.99
558	20.29	3.59	-7.17	1145.55	387.23	0.00	68.99	-26.78	-22.05	635.22	302.31	240.02	0.00	3877.24
559	20.22	3.28	-7.17	1151.94	395.74	0.00	371.41	-29.14	-21.97	633.54	302.10	240.08	0.00	3913.42
560	-0.00	-0.00	-0.00	903.00	200.00	0.00	-0.00	-31.89	-22.13	631.87	301.74	239.89	0.00	3984.73
561	20.22	3.59	-7.17	1158.32	387.23	0.00	31.82	-33.72	-22.05	628.36	301.46	239.73	0.00	4071.14
562	20.37	3.36	-7.02	1157.35	395.65	0.00	339.34	-35.48	-22.13	625.61	300.95	239.56	0.00	4087.83
563	20.22	3.59	-7.17	1145.55	391.49	0.00	163.63	-37.61	-22.28	621.34	300.66	239.39	0.00	4209.43
564	20.29	3.66	-7.32	1153.00	383.33	0.00	-55.95	-39.60	-22.66	617.52	300.15	239.24	0.00	4263.23
565	20.29	3.59	-7.17	1158.32	395.74	0.00	195.93	-41.35	-22.43	613.40	299.40	239.10	0.00	4274.74
566	20.29	3.51	-7.02	1163.87	395.65	0.00	194.05	-43.18	-22.58	608.83	298.50	238.90	0.00	4374.62
567	-0.00	-0.00	-0.00	903.00	200.00	0.00	-0.00	-45.01	-22.43	604.71	297.58	238.66	0.00	4431.14
568	20.37	3.36	-7.17	1158.32	387.23	0.00	118.82	-46.16	-22.43	599.98	296.26	238.50	0.00	4478.88
569	20.29	3.28	-7.02	1137.78	400.00	0.00	404.69	-47.76	-22.35	595.40	294.23	238.39	0.00	4560.70
570	20.45	3.51	-7.02	1163.87	395.65	0.00	223.91	-49.36	-22.43	590.67	291.86	238.34	0.00	4585.57
571	20.68	3.51	-7.17	1158.32	395.74	0.00	290.08	-50.05	-22.20	587.31	288.85	238.35	0.00	4631.08
572	20.45	3.51	-7.17	1151.94	387.23	0.00	93.66	-50.20	-21.90	585.63	284.84	238.25	0.00	4660.03
573	-0.00	-0.00	-0.00	903.00	200.00	0.00	-0.00	-50.20	-21.90	585.48	280.45	238.47	0.00	4621.77
574	-0.00	-0.00	-0.00	903.00	200.00	0.00	-0.00	-50.28	-22.05	587.01	275.83	238.58	0.00	4599.93
575	20.75	3.36	-7.02	1157.35	395.65	0.00	253.76	-49.36	-22.66	588.84	269.91	238.61	0.00	4530.58
576	20.75	3.36	-7.17	1151.94	391.49	0.00	208.43	-48.07	-22.96	591.13	263.76	238.93	0.00	4437.85
577	20.83	3.36	-7.02	1157.35	395.65	0.00	245.80	-46.69	-23.42	594.48	257.42	239.01	0.00	4299.20
578	21.13	3.59	-7.32	1153.00	391.67	0.00	155.77	-44.33	-23.42	598.60	250.14	239.15	0.00	4306.39
579	21.13	3.36	-6.71	1168.91	400.00	0.00	312.81	-42.42	-23.50	601.96	243.42	239.34	0.00	4234.35
580	20.98	3.36	-7.02	1163.87	395.65	0.00	185.10	-41.05	-23.65	606.23	236.80	239.32	0.00	4169.91
581	21.13	3.36	-7.32	1153.00	391.67	0.00	212.99	-39.44	-24.03	610.96	229.87	239.41	0.00	4084.31
582	21.36	3.36	-7.17	1158.32	391.49	0.00	280.99	-38.22	-24.41	616.61	223.39	239.50	0.00	3944.11
583	21.06	3.66	-7.32	1159.25	391.67	0.00	167.85	-37.31	-24.72	623.02	217.41	239.43	0.00	3926.08
584	-0.00	-0.00	-0.00	903.00	200.00	0.00	-0.00	-37.31	-25.10	630.34	211.18	239.65	0.00	3730.00
585	21.06	3.59	-7.17	1158.32	395.74	0.00	299.49	-38.22	-25.63	637.97	206.72	239.66	0.00	3714.81
586	21.06	3.59	-7.32	1153.00	395.83	0.00	274.66	-39.60	-26.25	645.75	202.53	239.60	0.00	3472.58
587	21.21	3.59	-7.32	1153.00	395.83	0.00	304.54	-41.89	-26.40	653.99	198.58	239.62	0.00	3513.92
588	21.13	3.66	-7.17	1145.55	400.00	0.00	362.96	-44.56	-26.63	661.01	195.64	239.34	0.00	3548.10
589	21.21	3.66	-7.17	1171.09	400.00	0.00	330.50	-47.07	-26.63	667.27	193.25	239.20	0.00	3552.42
590	21.29	3.66	-7.32	1159.25	387.50	0.00	77.25	-50.96	-27.24	673.37	191.30	239.11	0.00	3560.40
591	-0.00	-0.00	-0.00	903.00	200.00	0.00	-0.00	-55.92	-27.62	677.49	190.00	238.87	0.00	3554.19
592	21.29	3.59	-7.17	1158.32	400.00	0.00	389.10	-60.35	-28.61	680.08	188.94	238.77	0.00	3546.49
593	-0.00	-0.00	-0.00	903.00	200.00	0.00	-0.00	-65.23	-29.45	679.93	187.50	238.73	0.00	3475.74
594	-0.00	-0.00	-0.00	903.00	200.00	0.00	-0.00	-70.19	-30.67	677.64	186.98	238.68	0.00	3431.53
595	21.51	3.28	-7.48	1147.90	391.84	0.00	234.02	-75.84	-31.43	672.45	187.00	239.57	0.00	2831.05
596	-0.00	-0.00	-0.00	903.00	200.00	0.00	-0.00	-75.30	-26.40	660.55	182.26	237.98	0.00	2455.06
597	21.90	4.43	-7.32	1134.25	383.33	0.00	427.56	-78.35	-29.30	653.08	183.50	238.41	0.00	2709.77
598	21.13	4.27	-7.02	1163.87	386.96	0.00	44.12	-84.23	-34.79	636.14	184.86	239.00	0.00	2688.58
599	21.29	2.67	-6.87	1203.00	400.00	0.00	297.55	-80.72	-25.48	614.01	179.60	237.23	0.00	3242.47
600	21.97	3.97	-6.87	1169.67	400.00	0.00	429.79	-84.00	-28.61	594.33	181.08	237.64	0.00	2728.65
601	21.90	3.20	-7.48	1147.90	383.67	0.00	124.25	-85.75	-25.94	569.15	180.32	237.32	0.00	2507.23
602	21.67	3.28	-7.17	1145.55	395.74	0.00	309.88	-82.09	-22.81	539.40	177.88	236.32	0.00	2563.68
603	-0.00	-0.00	-0.00	903.00	200.00	0.00	-0.00	-80.49	-21.13	511.02	177.19	236.13	0.00	2232.63
604	22.43	3.51	-7.17	1145.55	391.49	0.00	239.60	-79.35	-20.22	480.19	176.45	235.97	0.00	1857.81
605	22.51	3.20	-7.32	1128.00	387.50	0.00	203.13	-75.99	-18.46	445.86	175.36	235.59	0.00	1631.72
606	-0.00	-0.00	-0.00	903.00	200.00	0.00	-0.00	-72.56	-16.40	413.21	174.48	235.01	0.00	1558.06
607	22.43	3.59	-6.87	1169.67	400.00	0.00	325.52	-69.43	-15.18	379.49	173.58	234.74	0.00	1413.65
608	22.35	3.28	-7.17	1145.55	395.74	0.00	352.74	-65.46	-13.81	341.80	173.04	234.64	0.00	1151.73
609	22.05	3.28	-7.17	1151.94	382.98	0.00	13.47	-60.73	-12.36	307.16	173.32	234.18	0.00	959.23
610	22.35	3.28	-7.02	1144.30	400.00	0.00	429.07	-55.16	-10.38	273.13	171.79	233.85	0.00	830.55
611	22.28	3.28	-6.87	1149.67	391.11	0.00	175.31	-48.98	-8.39	234.07	170.53	233.38	0.00	780.56
612	22.28	3.20	-6.87	1163.00	395.56	0.00	204.64	-43.18	-7.02	199.28	170.67	233.38	0.00	717.65
613	-0.00	-0.00	-0.00	903.00	200.00	0.00	-0.00	-36.93	-6.26	165.41	170.20	233.95	0.00	589.42
614	22.35	3.28	-6.87	1149.67	391.11	0.00	189.89	-28.38	-5.26	130.31	169.32	233.49	0.00	558.86
615	22.43	3.66	-6.87	1149.67	400.00	0.00	309.75	-18.62	-3.81	100.56	163.88	233.08	0.00	558.67
616	-0.00	-0.00	-0.00	903.00	200.00	0.00	-0.00	-8.85	-3.66	78.28	160.82	231.97	0.00	489.11
617	22.35	3.13	-6.87	1149.67	395.56	0.00	372.65	-1.60	-4.12	59.81	155.36	232.14	0.00	382.56
618	22.28	3.05	-7.02	1144.30	395.65	0.00	349.29	1.22	-3.36	47.30	153.87	229.03	0.00	277.32
619	22.35	3.20	-7.17	1145.55	391.49	0.00	207.46	2.67	-2.29	37.23	152.46	229.51	0.00	290.42
620	22.28	3.05	-6.71	1148.45	400.00	0.00	387.71	3.05	-2.06	28.53	154.01	225.67	0.00	189.59
621	22.35	3.05	-7.02	1150.83	391.30	0.00	247.13	3.66	-2.29	21.67	160.56	226.76	0.00	145.07
622	-0.00	-0.00	-0.00	903.00	200.00	0.00	-0.00	3.59	-2.14	16.17	155.66	226.42	0.00	152.59
623	22.20	3.13	-6.71	1155.27	400.00	0.00	355.29	2.59	-1.98	11.29	166.22	224.32	0.00	95.26
624	22.20	3.20	-6.71	1168.91	395.45	0.00	214.32	1.98	-1.68	7.78	176.47	219.61	0.00	106.21
625	22.13	3.05	-6.87	1156.33	400.00	0.00	356.04	-0.00	-0.00	-0.00	300.00	200.00	0.00	-0.00
626	-0.00	-0.00	-0.00	903.00	200.00	0.00	-0.00	-0.00	-0.00	-0.00	300.00	200.00	0.00	-0.00
627	22.20	3.36	-7.02	1150.83	386.96	0.00	68.66	-0.00	-0.00	-0.00	300.00	200.00	0.00	-0.00
628	-0.00	-0.00	-0.00	903.00	200.00	0.00	-0.00	-0.00	-0.00	-0.00	300.00	200.00	0.00	-0.00
629	22.05	3.20	-6.56	1154.16	395.35	0.00	275.19	-0.00	-0.00	-0.00	300.00	200.00	0.00	-0.00
630	22.13	3.28	-6.71	1155.27	395.45	0.00	246.74	-0.00	-0.00	-0.00	300.00	200.00	0.00	-0.00
631	22.05	3.28	-6.87	1143.00	386.67	0.00	101.22	-0.00	-0.00	-0.00	300.00	200.00	0.00	-0.00
632	22.13	3.28	-7.32	1134.25	375.00	0.00	-113.96	-0.00	-0.00	-0.00	300.00	200.00	0.00	-0.00
633	22.20	3.28	-6.87	1143.00	400.00	0.00	425.72	-0.00	-0.00	-0.00	300.00	200.00	0.00	-0.00
634	22.20	3.20	-7.17	1139.17	382.98	0.00	101.29	-0.00	-0.00	-0.00	300.00	200.00	0.00	-0.00
635	-0.00	-0.00	-0.00	903.00	200.00	0.00	-0.00	-0.00	-0.00	-0.00	300.00	200.00	0.00	-0.00
636	22.05	3.51	-6.56	1161.14	395.35	0.00	219.83	-0.00	-0.00	-0.00	300.00	200.00	0.00	-0.00
637	21.97	3.51	-6.87	1156.33	391.11	0.00	128.68	-0.00	-0.00	-0.00	300.00	200.00	0.00	-0.00
638	-0.00	-0.00	-0.00	903.00	200.00	0.00	-0.00	-0.00	-0.00	-0.00	300.00	200.00	0.00	-0.00
639	-0.00	-0.00	-0.00	903.00	200.00	0.00	-0.00	-0.00	-0.00	-0.00	300.00	200.00	0.00	-0.00
640	22.05	3.36	-7.02	1144.30	386.96	0.00	153.58	-0.00	-0.00	-0.00	300.00	200.00	0.00	-0.00
641	-0.00	-0.00	-0.00	903.00	200.00	0.00	-0.00	-0.00	-0.00	-0.00	300.00	200.00	0.00	-0.00
642	21.74	3.59	-7.02	1144.30	391.30	0.00	204.50	-0.00	-0.00	-0.00	300.00	200.00	0.00	-0.00
643	21.90	3.66	-7.02	1150.83	386.96	0.00	50.42	-0.00	-0.00	-0.00	300.00	200.00	0.00	-0.00
644	21.90	3.66	-7.17	1145.55	387.23	0.00	121.58	-0.00	-0.00	-0.00	300.00	200.00	0.00	-0.00
645	21.82	3.59	-7.17	1145.55	395.74	0.00	288.62	-0.00	-0.00	-0.00	300.00	200.00	0.00	-0.00
646	21.82	3.66	-6.87	1149.67	386.67	0.00	56.97	-0.00	-0.00	-0.00	300.00	200.00	0.00	-0.00
647	-0.00	-0.00	-0.00	903.00	200.00	0.00	-0.00	-0.00	-0.00	-0.00	300.00	200.00	0.00	-0.00
648	21.82	3.51	-7.02	1150.83	386.96	0.00	96.86	-0.00	-0.00	-0.00	300.00	200.00	0.00	-0.00
649	21.97	3.51	-7.02	1150.83	400.00	0.00	434.88	-0.00	-0.00	-0.00	300.00	200.00	0.00	-0.00
650	21.90	3.59	-6.71	1162.09	395.45	0.00	260.79	-0.00	-0.00	-0.00	300.00	200.00	0.00	-0.00
651	21.51	3.36	-6.56	1168.12	400.00	0.00	300.21	-0.00	-0.00	-0.00	300.00	200.00	0.00	-0.00
652	21.67	3.59	-6.71	1148.45	400.00	0.00	363.44	-0.00	-0.00	-0.00	300.00	200.00	0.00	-0.00
653	21.67	3.74	-7.02	1157.35	382.61	0.00	-84.09	-0.00	-0.00	-0.00	300.00	200.00	0.00	-0.00
654	21.82	3.59	-7.32	1140.50	387.50	0.00	195.50	-0.00	-0.00	-0.00	300.00	200.00	0.00	-0.00
655	21.44	3.66	-6.56	1168.12	400.00	0.00	204.04	-0.00	-0.00	-0.00	300.00	200.00	0.00	-0.00
656	21.67	3.66	-7.02	1144.30	395.65	0.00	334.37	-0.00	-0.00	-0.00	300.00	200.00	0.00	-0.00
657	-0.00	-0.00	-0.00	903.00	200.00	0.00	-0.00	-0.00	-0.00	-0.00	300.00	200.00	0.00	-0.00
658	21.51	3.59	-7.48	1141.78	375.51	0.00	-78.47	-0.00	-0.00	-0.00	300.00	200.00	0.00	-0.00
659	21.29	3.66	-7.32	1140.50	379.17	0.00	14.30	-0.00	-0.00	-0.00	300.00	200.00	0.00	-0.00
660	21.44	3.66	-6.87	1176.33	395.56	0.00	216.00	-0.00	-0.00	-0.00	300.00	200.00	0.00	-0.00
661	21.67	3.66	-6.71	1168.91	395.45	0.00	285.76	-0.00	-0.00	-0.00	300.00	200.00	0.00	-0.00
662	21.44	3.66	-7.02	1157.35	395.65	0.00	310.48	-0.00	-0.00	-0.00	300.00	200.00	0.00	-0.00
663	21.51	3.81	-7.32	1140.50	387.50	0.00	198.36	-0.00	-0.00	-0.00	300.00	200.00	0.00	-0.00
664	21.44	3.89	-7.48	1135.65	379.59	0.00	38.15	-0.00	-0.00	-0.00	300.00	200.00	0.00	-0.00
665	21.36	3.81	-7.32	1140.50	375.00	0.00	-74.39	0.00	0.00	0.00	300.00	200.00	0.00	0.00
666	-0.00	-0.00	-0.00	903.00	200.00	0.00	-0.00	-0.00	-0.00	-0.00	300.00	200.00	0.00	-0.00
667	21.29	3.97	-7.32	1134.25	379.17	0.00	-33.38	-0.00	-0.00	-0.00	300.00	200.00	0.00	-0.00
668	21.44	3.89	-7.02	1150.83	391.30	0.00	275.98	-0.00	-0.00	-0.00	300.00	200.00	0.00	-0.00
669	21.29	3.89	-7.02	1163.87	395.65	0.00	334.37	-0.00	-0.00	-0.00	300.00	200.00	0.00	-0.00
670	21.13	3.97	-7.17	1139.17	391.49	0.00	225.96	-0.00	-0.00	-0.00	300.00	200.00	0.00	-0.00
671	-0.00	-0.00	-0.00	903.00	200.00	0.00	-0.00	-0.00	-0.00	-0.00	300.00	200.00	0.00	-0.00
672	21.21	3.89	-7.48	1147.90	379.59	0.00	18.06	-0.00	-0.00	-0.00	300.00	200.00	0.00	-0.00
673	21.06	3.89	-7.02	1163.87	386.96	0.00	60.70	-0.00	-0.00	-0.00	300.00	200.00	0.00	-0.00
674	-0.00	-0.00	-0.00	903.00	200.00	0.00	-0.00	-0.00	-0.00	-0.00	300.00	200.00	0.00	-0.00
675	-0.00	-0.00	-0.00	903.00	200.00	0.00	-0.00	-0.00	-0.00	-0.00	300.00	200.00	0.00	-0.00
676	21.06	4.04	-7.32	1146.75	375.00	0.00	-70.10	-0.00	-0.00	-0.00	300.00	200.00	0.00	-0.00
677	20.98	4.20	-7.17	1151.94	395.74	0.00	338.62	-0.00	-0.00	-0.00	300.00	200.00	0.00	-0.00
678	20.83	4.27	-7.17	1164.70	391.49	0.00	146.58	-0.00	-0.00	-0.00	300.00	200.00	0.00	-0.00
679	20.83	4.20	-7.32	1159.25	379.17	0.00	-67.23	-0.00	-0.00	-0.00	300.00	200.00	0.00	-0.00
680	20.75	4.12	-7.32	1146.75	387.50	0.00	185.97	-0.00	-0.00	-0.00	300.00	200.00	0.00	-0.00
681	20.98	4.12	-7.48	1135.65	375.51	0.00	23.04	-0.00	-0.00	-0.00	300.00	200.00	0.00	-0.00
682	20.90	4.20	-6.87	1163.00	400.00	0.00	411.99	-0.00	-0.00	-0.00	300.00	200.00	0.00	-0.00
683	20.68	4.20	-7.02	1157.35	386.96	0.00	143.13	-0.00	-0.00	-0.00	300.00	200.00	0.00	-0.00
684	20.90	4.12	-7.02	1157.35	382.61	0.00	68.66	-0.00	-0.00	-0.00	300.00	200.00	0.00	-0.00
685	20.83	4.20	-6.87	1163.00	391.11	0.00	211.59	-0.00	-0.00	-0.00	300.00	200.00	0.00	-0.00
686	20.75	4.27	-7.17	1151.94	391.49	0.00	209.40	-0.00	-0.00	-0.00	300.00	200.00	0.00	-0.00
687	20.83	4.04	-6.87	1169.67	400.00	0.00	386.56	-0.00	-0.00	-0.00	300.00	200.00	0.00	-0.00
688	20.90	4.12	-7.02	1163.87	386.96	0.00	178.46	-0.00	-0.00	-0.00	300.00	200.00	0.00	-0.00
689	20.90	4.04	-7.17	1151.94	382.98	0.00	94.80	-0.00	-0.00	-0.00	300.00	200.00	0.00	-0.00
690	20.68	4.27	-7.17	1158.32	391.49	0.00	167.52	-0.00	-0.00	-0.00	300.00	200.00	0.00	-0.00
691	20.90	4.12	-7.32	1134.25	379.17	0.00	68.98	-0.00	-0.00	-0.00	300.00	200.00	0.00	-0.00
692	20.90	4.20	-7.02	1150.83	395.65	0.00	326.41	-0.00	-0.00	-0.00	300.00	200.00	0.00	-0.00
693	20.90	4.20	-7.02	1163.87	391.30	0.00	180.78	-0.00	-0.00	-0.00	300.00	200.00	0.00	-0.00
694	-0.00	-0.00	-0.00	903.00	200.00	0.00	-0.00	-0.00	-0.00	-0.00	300.00	200.00	0.00	-0.00
695	20.83	4.20	-7.02	1170.39	391.30	0.00	161.71	-0.00	-0.00	-0.00	300.00	200.00	0.00	-0.00
696	20.98	4.27	-7.17	1158.32	391.49	0.00	225.96	-0.00	-0.00	-0.00	300.00	200.00	0.00	-0.00
697	20.83	4.12	-7.02	1157.35	391.30	0.00	167.18	-0.00	-0.00	-0.00	300.00	200.00	0.00	-0.00
698	20.90	4.27	-7.32	1146.75	391.67	0.00	264.49	-0.00	-0.00	-0.00	300.00	200.00	0.00	-0.00
699	20.68	4.27	-7.32	1140.50	391.67	0.00	293.10	-0.00	-0.00	-0.00	300.00	200.00	0.00	-0.00
700	20.83	4.20	-7.48	1147.90	383.67	0.00	28.49	-0.00	-0.00	-0.00	300.00	200.00	0.00	-0.00
701	20.52	4.20	-7.02	1163.87	400.00	0.00	332.04	-0.00	-0.00	-0.00	300.00	200.00	0.00	-0.00
702	20.75	4.20	-7.17	1158.32	382.98	0.00	25.00	-0.00	-0.00	-0.00	300.00	200.00	0.00	-0.00
703	20.83	4.43	-7.32	1153.00	383.33	0.00	34.33	-0.00	-0.00	-0.00	300.00	200.00	0.00	-0.00
704	20.68	4.27	-7.17	1151.94	391.49	0.00	194.79	-0.00	-0.00	-0.00	300.00	200.00	0.00	-0.00
705	20.75	4.27	-7.02	1144.30	386.96	0.00	193.72	-0.00	-0.00	-0.00	300.00	200.00	0.00	-0.00
706	20.75	4.27	-7.32	1140.50	375.00	0.00	-61.04	-0.00	-0.00	-0.00	300.00	200.00	0.00	-0.00
707	20.83	4.04	-7.17	1145.55	387.23	0.00	218.17	-0.00	-0.00	-0.00	300.00	200.00	0.00	-0.00
708	20.37	3.28	-7.63	1143.00	384.00	0.00	54.02	-0.00	-0.00	-0.00	300.00	200.00	0.00	-0.00
709	20.90	3.89	-7.02	1157.35	386.96	0.00	126.22	-0.00	-0.00	-0.00	300.00	200.00	0.00	-0.00
710	20.83	3.51	-6.71	1175.73	400.00	0.00	347.48	-0.00	-0.00	-0.00	300.00	200.00	0.00	-0.00
711	20.45	3.97	-6.87	1156.33	395.56	0.00	155.30	-0.00	-0.00	-0.00	300.00	200.00	0.00	-0.00
712	20.90	3.59	-6.87	1156.33	400.00	0.00	503.03	-0.00	-0.00	-0.00	300.00	200.00	0.00	-0.00
713	20.75	3.59	-7.32	1146.75	391.67	0.00	219.50	-0.00	-0.00	-0.00	300.00	200.00	0.00	-0.00
714	20.52	3.81	-7.02	1157.35	395.65	0.00	229.88	-0.00	-0.00	-0.00	300.00	200.00	0.00	-0.00
715	20.68	3.66	-7.17	1145.55	395.74	0.00	366.54	-0.00	-0.00	-0.00	300.00	200.00	0.00	-0.00
716	20.75	3.97	-7.17	1158.32	391.49	0.00	168.50	-0.00	-0.00	-0.00	300.00	200.00	0.00	-0.00
717	20.75	3.89	-7.17	1151.94	387.23	0.00	78.73	-0.00	-0.00	-0.00	300.00	200.00	0.00	-0.00
718	20.75	3.89	-7.17	1151.94	387.23	0.00	124.51	-0.00	-0.00	-0.00	300.00	200.00	0.00	-0.00
719	20.75	3.74	-7.02	1157.35	395.65	0.00	316.95	-0.00	-0.00	-0.00	300.00	200.00	0.00	-0.00
720	20.75	3.97	-7.32	1146.75	383.33	0.00	113.81	-0.00	-0.00	-0.00	300.00	200.00	0.00	-0.00
721	20.83	3.81	-7.02	1144.30	395.65	0.00	385.12	-0.00	-0.00	-0.00	300.00	200.00	0.00	-0.00
722	20.37	3.89	-7.17	1158.32	391.49	0.00	183.59	-0.00	-0.00	-0.00	300.00	200.00	0.00	-0.00
723	20.29	3.81	-7.17	1164.70	391.49	0.00	118.34	-0.00	-0.00	-0.00	300.00	200.00	0.00	-0.00
724	20.29	3.97	-6.87	1169.67	395.56	0.00	209.89	-0.00	-0.00	-0.00	300.00	200.00	0.00	-0.00
725	20.22	3.66	-7.17	1158.32	395.74	0.00	298.85	-0.00	-0.00	-0.00	300.00	200.00	0.00	-0.00
726	20.14	3.89	-7.17	1164.70	391.49	0.00	183.59	-0.00	-0.00	-0.00	300.00	200.00	0.00	-0.00
727	19.91	3.66	-7.32	1140.50	383.33	0.00	103.00	-0.00	-0.00	-0.00	300.00	200.00	0.00	-0.00
728	20.07	3.74	-6.87	1163.00	391.11	0.00	184.80	-0.00	-0.00	-0.00	300.00	200.00	0.00	-0.00
729	19.91	3.66	-7.48	1147.90	387.76	0.00	186.84	-0.00	-0.00	-0.00	300.00	200.00	0.00	-0.00
730	20.07	3.59	-7.02	1163.87	395.65	0.00	198.03	-0.00	-0.00	-0.00	300.00	200.00	0.00	-0.00
731	20.14	3.51	-7.17	1151.94	391.49	0.00	168.01	-0.00	-0.00	-0.00	300.00	200.00	0.00	-0.00
732	20.29	3.59	-7.17	1164.70	391.49	0.00	155.35	-0.00	-0.00	-0.00	300.00	200.00	0.00	-0.00
733	20.22	3.51	-7.32	1153.00	391.67	0.00	159.58	-0.00	-0.00	-0.00	300.00	200.00	0.00	-0.00
734	20.29	3.66	-7.17	1151.94	391.49	0.00	182.13	-0.00	-0.00	-0.00	300.00	200.00	0.00	-0.00
735	20.22	3.51	-7.48	1147.90	379.59	0.00	-43.75	-0.00	-0.00	-0.00	300.00	200.00	0.00	-0.00
736	20.29	3.59	-7.32	1153.00	383.33	0.00	-13.99	-0.00	-0.00	-0.00	300.00	200.00	0.00	-0.00
737	20.37	3.36	-7.17	1158.32	387.23	0.00	141.71	-0.00	-0.00	-0.00	300.00	200.00	0.00	-0.00
738	20.37	3.51	-7.02	1163.87	395.65	0.00	254.76	-0.00	-0.00	-0.00	300.00	200.00	0.00	-0.00
739	20.37	3.28	-7.02	1150.83	395.65	0.00	288.59	-0.00	-0.00	-0.00	300.00	200.00	0.00	-0.00
740	20.37	3.28	-7.32	1153.00	383.33	0.00	30.52	-0.00	-0.00	-0.00	300.00	200.00	0.00	-0.00
741	20.37	3.20	-7.17	1139.17	391.49	0.00	282.94	-0.00	-0.00	-0.00	300.00	200.00	0.00	-0.00
742	20.37	3.51	-7.48	1147.90	383.67	0.00	21.02	-0.00	-0.00	-0.00	300.00	200.00	0.00	-0.00
743	20.37	3.13	-7.17	1164.70	387.23	0.00	111.52	-0.00	-0.00	-0.00	300.00	200.00	0.00	-0.00
744	20.68	3.28	-7.32	1153.00	383.33	0.00	86.47	-0.00	-0.00	-0.00	300.00	200.00	0.00	-0.00
745	20.37	3.28	-7.17	1164.70	387.23	0.00	48.70	-0.00	-0.00	-0.00	300.00	200.00	0.00	-0.00
746	20.37	3.28	-7.17	1158.32	391.49	0.00	156.32	-0.00	-0.00	-0.00	300.00	200.00	0.00	-0.00
747	20.37	3.28	-7.02	1163.87	395.65	0.00	222.91	-0.00	-0.00	-0.00	300.00	200.00	0.00	-0.00
748	20.45	3.51	-7.32	1153.00	387.50	0.00	95.37	-0.00	-0.00	-0.00	300.00	200.00	0.00	-0.00
749	20.45	3.28	-7.32	1140.50	391.67	0.00	233.01	-0.00	-0.00	-0.00	300.00	200.00	0.00	-0.00
750	20.29	3.51	-7.17	1158.32	391.49	0.00	83.27	-0.00	-0.00	-0.00	300.00	200.00	0.00	-0.00
751	20.45	3.20	-7.17	1158.32	382.98	0.00	16.40	-0.00	-0.00	-0.00	300.00	200.00	0.00	-0.00
752	20.29	3.28	-7.32	1146.75	383.33	0.00	37.03	-0.00	-0.00	-0.00	300.00	200.00	0.00	-0.00
753	20.52	3.28	-7.17	1151.94	391.49	0.00	206.48	-0.00	-0.00	-0.00	300.00	200.00	0.00	-0.00
754	20.29	3.36	-7.48	1147.90	375.51	0.00	-167.07	-0.00	-0.00	-0.00	300.00	200.00	0.00	-0.00
755	20.45	3.59	-7.32	1146.75	391.67	0.00	161.01	-0.00	-0.00	-0.00	300.00	200.00	0.00	-0.00
756	20.37	3.20	-7.02	1157.35	395.65	0.00	286.60	-0.00	-0.00	-0.00	300.00	200.00	0.00	-0.00
757	20.45	3.36	-7.02	1163.87	395.65	0.00	240.82	-0.00	-0.00	-0.00	300.00	200.00	0.00	-0.00
758	20.37	3.36	-7.48	1141.78	383.67	0.00	78.94	-0.00	-0.00	-0.00	300.00	200.00	0.00	-0.00
759	20.22	3.36	-7.17	1151.94	382.98	0.00	-43.02	-0.00	-0.00	-0.00	300.00	200.00	0.00	-0.00
760	20.37	3.20	-7.32	1128.00	387.50	0.00	214.58	-0.00	-0.00	-0.00	300.00	200.00	0.00	-0.00
761	20.22	3.36	-7.17	1158.32	387.23	0.00	21.59	-0.00	-0.00	-0.00	300.00	200.00	0.00	-0.00
762	20.37	3.20	-7.17	1151.94	395.74	0.00	305.82	-0.00	-0.00	-0.00	300.00	200.00	0.00	-0.00
763	20.52	3.51	-7.02	1157.35	395.65	0.00	238.83	-0.00	-0.00	-0.00	300.00	200.00	0.00	-0.00
764	20.37	3.28	-7.02	1150.83	395.65	0.00	288.59	-0.00	-0.00	-0.00	300.00	200.00	0.00	-0.00
765	20.37	3.28	-6.87	1176.33	400.00	0.00	270.59	-0.00	-0.00	-0.00	300.00	200.00	0.00	-0.00
766	20.52	3.28	-7.17	1158.32	395.74	0.00	318.65	-0.00	-0.00	-0.00	300.00	200.00	0.00	-0.00
767	20.37	3.36	-7.32	1140.50	387.50	0.00	138.28	-0.00	-0.00	-0.00	300.00	200.00	0.00	-0.00
768	20.45	3.20	-7.17	1158.32	391.49	0.00	213.30	-0.00	-0.00	-0.00	300.00	200.00	0.00	-0.00
769	20.29	3.36	-7.17	1158.32	400.00	0.00	317.84	-0.00	-0.00	-0.00	300.00	200.00	0.00	-0.00
770	20.29	3.20	-6.87	1169.67	391.11	0.00	140.04	-0.00	-0.00	-0.00	300.00	200.00	0.00	-0.00
771	20.37	3.28	-7.17	1158.32	395.74	0.00	243.00	-0.00	-0.00	-0.00	300.00	200.00	0.00	-0.00
772	20.45	3.20	-6.87	1169.67	391.11	0.00	146.31	-0.00	-0.00	-0.00	300.00	200.00	0.00	-0.00
773	20.37	3.28	-7.32	1153.00	383.33	0.00	7.63	-0.00	-0.00	-0.00	300.00	200.00	0.00	-0.00
774	20.29	3.28	-6.87	1163.00	395.56	0.00	300.43	-0.00	-0.00	-0.00	300.00	200.00	0.00	-0.00
775	20.37	3.28	-6.87	1169.67	395.56	0.00	224.81	-0.00	-0.00	-0.00	300.00	200.00	0.00	-0.00
776	20.37	3.20	-7.48	1135.65	379.59	0.00	28.96	-0.00	-0.00	-0.00	300.00	200.00	0.00	-0.00
777	20.29	3.36	-7.02	1157.35	391.30	0.00	167.51	-0.00	-0.00	-0.00	300.00	200.00	0.00	-0.00
778	20.29	3.20	-7.32	1146.75	387.50	0.00	140.19	-0.00	-0.00	-0.00	300.00	200.00	0.00	-0.00
779	20.45	3.51	-7.17	1164.70	395.74	0.00	245.76	-0.00	-0.00	-0.00	300.00	200.00	0.00	-0.00
780	20.29	3.20	-7.32	1153.00	391.67	0.00	181.83	-0.00	-0.00	-0.00	300.00	200.00	0.00	-0.00
781	20.14	3.28	-7.17	1158.32	391.49	0.00	158.27	-0.00	-0.00	-0.00	300.00	200.00	0.00	-0.00
782	20.45	3.28	-7.17	1158.32	391.49	0.00	239.60	-0.00	-0.00	-0.00	300.00	200.00	0.00	-0.00
783	20.22	3.51	-7.17	1151.94	391.49	0.00	159.73	-0.00	-0.00	-0.00	300.00	200.00	0.00	-0.00
784	20.29	3.36	-6.87	1169.67	400.00	0.00	348.41	-0.00	-0.00	-0.00	300.00	200.00	0.00	-0.00
785	20.22	3.20	-7.32	1146.75	391.67	0.00	210.13	-0.00	-0.00	-0.00	300.00	200.00	0.00	-0.00
786	20.22	3.28	-7.02	1157.35	391.30	0.00	126.55	-0.00	-0.00	-0.00	300.00	200.00	0.00	-0.00
787	20.22	3.51	-7.02	1163.87	391.30	0.00	114.11	-0.00	-0.00	-0.00	300.00	200.00	0.00	-0.00
788	20.14	3.36	-7.17	1151.94	391.49	0.00	205.99	-0.00	-0.00	-0.00	300.00	200.00	0.00	-0.00
789	20.29	3.20	-7.17	1145.55	395.74	0.00	311.34	-0.00	-0.00	-0.00	300.00	200.00	0.00	-0.00
790	20.29	3.13	-7.02	1163.87	400.00	0.00	404.69	-0.00	-0.00	-0.00	300.00	200.00	0.00	-0.00
791	20.29	3.59	-7.02	1157.35	391.30	0.00	132.19	-0.00	-0.00	-0.00	300.00	200.00	0.00	-0.00
792	20.14	3.36	-7.17	1145.55	391.49	0.00	204.53	-0.00	-0.00	-0.00	300.00	200.00	0.00	-0.00
793	20.22	3.36	-7.17	1158.32	391.49	0.00	153.40	-0.00	-0.00	-0.00	300.00	200.00	0.00	-0.00
794	20.29	3.20	-7.32	1140.50	387.50	0.00	137.33	-0.00	-0.00	-0.00	300.00	200.00	0.00	-0.00
795	20.14	3.20	-7.17	1158.32	391.49	0.00	223.53	-0.00	-0.00	-0.00	300.00	200.00	0.00	-0.00
796	20.29	3.51	-7.32	1146.75	387.50	0.00	111.58	-0.00	-0.00	-0.00	300.00	200.00	0.00	-0.00
797	20.07	3.36	-6.87	1163.00	400.00	0.00	347.90	-0.00	-0.00	-0.00	300.00	200.00	0.00	-0.00
798	20.14	3.51	-6.87	1156.33	395.56	0.00	234.48	-0.00	-0.00	-0.00	300.00	200.00	0.00	-0.00
799	20.37	3.51	-7.32	1153.00	387.50	0.00	81.06	-0.00	-0.00	-0.00	300.00	200.00	0.00	-0.00
800	20.14	3.36	-7.48	1141.78	383.67	0.00	59.79	-0.00	-0.00	-0.00	300.00	200.00	0.00	-0.00
801	20.29	3.13	-7.02	1150.83	391.30	0.00	269.02	-0.00	-0.00	-0.00	300.00	200.00	0.00	-0.00
802	20.22	3.28	-7.02	1157.35	391.30	0.00	195.21	-0.00	-0.00	-0.00	300.00	200.00	0.00	-0.00
803	20.14	3.28	-7.02	1157.35	400.00	0.00	378.65	-0.00	-0.00	-0.00	300.00	200.00	0.00	-0.00
804	20.07	3.20	-6.87	1156.33	400.00	0.00	340.27	-0.00	-0.00	-0.00	300.00	200.00	0.00	-0.00
805	20.14	3.51	-7.02	1157.35	395.65	0.00	232.86	-0.00	-0.00	-0.00	300.00	200.00	0.00	-0.00
806	20.07	3.36	-7.17	1158.32	391.49	0.00	147.07	-0.00	-0.00	-0.00	300.00	200.00	0.00	-0.00
807	-0.00	-0.00	-0.00	903.00	200.00	0.00	-0.00	-0.00	-0.00	-0.00	300.00	200.00	0.00	-0.00
808	20.29	3.28	-7.17	1158.32	395.74	0.00	296.73	-0.00	-0.00	-0.00	300.00	200.00	0.00	-0.00
809	19.99	3.28	-7.17	1139.17	387.23	0.00	129.70	-0.00	-0.00	-0.00	300.00	200.00	0.00	-0.00
810	20.14	3.28	-7.17	1145.55	391.49	0.00	223.04	-0.00	-0.00	-0.00	300.00	200.00	0.00	-0.00
811	20.14	3.28	-6.87	1169.67	400.00	0.00	338.24	-0.00	-0.00	-0.00	300.00	200.00	0.00	-0.00
812	19.91	3.28	-7.17	1145.55	391.49	0.00	202.10	-0.00	-0.00	-0.00	300.00	200.00	0.00	-0.00
813	20.07	3.36	-7.17	1151.94	382.98	0.00	-2.27	-0.00	-0.00	-0.00	300.00	200.00	0.00	-0.00
814	19.91	3.36	-7.17	1151.94	400.00	0.00	308.75	-0.00	-0.00	-0.00	300.00	200.00	0.00	-0.00
815	19.91	3.20	-6.87	1169.67	391.11	0.00	135.80	-0.00	-0.00	-0.00	300.00	200.00	0.00	-0.00
816	20.22	3.28	-7.17	1139.17	400.00	0.00	453.54	-0.00	-0.00	-0.00	300.00	200.00	0.00	-0.00
817	20.07	3.20	-7.48	1129.53	379.59	0.00	85.32	-0.00	-0.00	-0.00	300.00	200.00	0.00	-0.00
818	19.99	3.20	-6.87	1169.67	395.56	0.00	193.45	-0.00	-0.00	-0.00	300.00	200.00	0.00	-0.00
819	19.91	3.51	-7.17	1151.94	387.23	0.00	85.22	-0.00	-0.00	-0.00	300.00	200.00	0.00	-0.00
820	-0.00	-0.00	-0.00	903.00	200.00	0.00	-0.00	-0.00	-0.00	-0.00	300.00	200.00	0.00	-0.00
821	20.29	3.51	-7.32	1159.25	387.50	0.00	67.71	-0.00	-0.00	-0.00	300.00	200.00	0.00	-0.00
822	20.07	3.20	-7.63	1143.00	384.00	0.00	39.06	-0.00	-0.00	-0.00	300.00	200.00	0.00	-0.00
823	19.91	3.28	-7.48	1147.90	391.84	0.00	201.32	-0.00	-0.00	-0.00	300.00	200.00	0.00	-0.00
824	20.14	3.51	-7.02	1163.87	395.65	0.00	164.20	-0.00	-0.00	-0.00	300.00	200.00	0.00	-0.00
825	20.22	3.20	-7.48	1141.78	383.67	0.00	18.68	-0.00	-0.00	-0.00	300.00	200.00	0.00	-0.00
826	20.14	3.28	-7.17	1145.55	395.74	0.00	308.75	-0.00	-0.00	-0.00	300.00	200.00	0.00	-0.00
827	20.29	3.20	-6.87	1169.67	395.56	0.00	230.24	-0.00	-0.00	-0.00	300.00	200.00	0.00	-0.00
828	20.52	3.28	-7.32	1134.25	383.33	0.00	120.00	-0.00	-0.00	-0.00	300.00	200.00	0.00	-0.00
829	20.52	3.20	-7.32	1140.50	379.17	0.00	-13.67	-0.00	-0.00	-0.00	300.00	200.00	0.00	-0.00
830	20.29	3.05	-6.87	1163.00	400.00	0.00	335.69	-0.00	-0.00	-0.00	300.00	200.00	0.00	-0.00
831	20.22	3.13	-7.32	1140.50	391.67	0.00	156.72	-0.00	-0.00	-0.00	300.00	200.00	0.00	-0.00
832	20.37	3.05	-7.32	1140.50	391.67	0.00	204.09	-0.00	-0.00	-0.00	300.00	200.00	0.00	-0.00
833	20.37	3.20	-7.02	1157.35	395.65	0.00	240.82	-0.00	-0.00	-0.00	300.00	200.00	0.00	-0.00
834	20.37	3.28	-7.17	1139.17	391.49	0.00	219.14	-0.00	-0.00	-0.00	300.00	200.00	0.00	-0.00
835	20.45	3.28	-7.17	1151.94	382.98	0.00	-5.03	-0.00	-0.00	-0.00	300.00	200.00	0.00	-0.00
836	20.37	3.13	-6.87	1169.67	391.11	0.00	152.08	-0.00	-0.00	-0.00	300.00	200.00	0.00	-0.00
837	20.45	3.20	-7.02	1150.83	386.96	0.00	121.74	-0.00	-0.00	-0.00	300.00	200.00	0.00	-0.00
838	20.37	3.13	-7.02	1150.83	391.30	0.00	192.06	-0.00	-0.00	-0.00	300.00	200.00	0.00	-0.00
839	20.29	3.28	-7.17	1151.94	382.98	0.00	-32.95	-0.00	-0.00	-0.00	300.00	200.00	0.00	-0.00
840	20.37	3.13	-7.17	1158.32	387.23	0.00	108.60	-0.00	-0.00	-0.00	300.00	200.00	0.00	-0.00
841	20.29	2.98	-6.87	1163.00	395.56	0.00	265.33	-0.00	-0.00	-0.00	300.00	200.00	0.00	-0.00
842	20.45	3.28	-7.02	1163.87	391.30	0.00	126.05	-0.00	-0.00	-0.00	300.00	200.00	0.00	-0.00
843	20.37	3.20	-7.32	1146.75	383.33	0.00	23.84	-0.00	-0.00	-0.00	300.00	200.00	0.00	-0.00
844	20.37	3.28	-7.32	1159.25	379.17	0.00	-143.53	-0.00	-0.00	-0.00	300.00	200.00	0.00	-0.00
845	20.37	3.28	-7.32	1153.00	395.83	0.00	239.37	-0.00	-0.00	-0.00	300.00	200.00	0.00	-0.00
846	20.45	3.28	-7.32	1146.75	387.50	0.00	104.43	-0.00	-0.00	-0.00	300.00	200.00	0.00	-0.00
847	-0.00	-0.00	-0.00	903.00	200.00	0.00	-0.00	-0.00	-0.00	-0.00	300.00	200.00	0.00	-0.00
848	20.52	3.36	-7.17	1145.55	391.49	0.00	231.80	-0.00	-0.00	-0.00	300.00	200.00	0.00	-0.00
849	20.37	3.59	-7.02	1170.39	395.65	0.00	142.80	-0.00	-0.00	-0.00	300.00	200.00	0.00	-0.00
850	20.45	3.66	-7.02	1150.83	395.65	0.00	277.64	-0.00	-0.00	-0.00	300.00	200.00	0.00	-0.00
851	20.68	3.74	-6.87	1156.33	400.00	0.00	395.71	-0.00	-0.00	-0.00	300.00	200.00	0.00	-0.00
852	20.68	3.74	-6.87	1143.00	395.56	0.00	376.55	-0.00	-0.00	-0.00	300.00	200.00	0.00	-0.00
853	20.68	3.74	-7.17	1158.32	395.74	0.00	323.19	-0.00	-0.00	-0.00	300.00	200.00	0.00	-0.00
854	20.75	3.89	-7.17	1145.55	395.74	0.00	348.84	-0.00	-0.00	-0.00	300.00	200.00	0.00	-0.00
855	20.45	4.04	-7.02	1144.30	395.65	0.00	301.03	-0.00	-0.00	-0.00	300.00	200.00	0.00	-0.00
856	20.45	3.97	-7.02	1144.30	386.96	0.00	141.64	-0.00	-0.00	-0.00	300.00	200.00	0.00	-0.00
857	20.52	3.97	-7.02	1150.83	395.65	0.00	331.38	-0.00	-0.00	-0.00	300.00	200.00	0.00	-0.00
858	20.75	3.81	-7.32	1140.50	387.50	0.00	261.31	-0.00	-0.00	-0.00	300.00	200.00	0.00	-0.00
859	20.83	4.12	-7.02	1157.35	391.30	0.00	258.74	-0.00	-0.00	-0.00	300.00	200.00	0.00	-0.00
860	-0.00	-0.00	-0.00	903.00	200.00	0.00	-0.00	-0.00	-0.00	-0.00	300.00	200.00	0.00	-0.00
861	20.45	3.81	-7.17	1145.55	391.49	0.00	220.60	-0.00	-0.00	-0.00	300.00	200.00	0.00	-0.00
862	20.45	3.97	-6.87	1169.67	391.11	0.00	148.86	-0.00	-0.00	-0.00	300.00	200.00	0.00	-0.00
863	20.68	3.97	-7.32	1153.00	375.00	0.00	-74.39	-0.00	-0.00	-0.00	300.00	200.00	0.00	-0.00
864	20.68	4.12	-7.17	1145.55	382.98	0.00	106.00	-0.00	-0.00	-0.00	300.00	200.00	0.00	-0.00
865	20.68	3.89	-7.32	1140.50	379.17	0.00	79.47	-0.00	-0.00	-0.00	300.00	200.00	0.00	-0.00
866	20.37	4.20	-6.87	1156.33	400.00	0.00	218.71	-0.00	-0.00	-0.00	300.00	200.00	0.00	-0.00
867	20.68	3.89	-7.02	1144.30	395.65	0.00	405.52	-0.00	-0.00	-0.00	300.00	200.00	0.00	-0.00
868	20.45	3.97	-7.32	1134.25	391.67	0.00	232.06	-0.00	-0.00	-0.00	300.00	200.00	0.00	-0.00
869	20.29	4.04	-6.87	1149.67	400.00	0.00	360.62	-0.00	-0.00	-0.00	300.00	200.00	0.00	-0.00
870	20.52	4.20	-6.87	1156.33	400.00	0.00	340.78	-0.00	-0.00	-0.00	300.00	200.00	0.00	-0.00
871	20.52	3.97	-7.02	1150.83	391.30	0.00	287.93	-0.00	-0.00	-0.00	300.00	200.00	0.00	-0.00
872	20.52	3.97	-7.17	1151.94	382.98	0.00	66.88	-0.00	-0.00	-0.00	300.00	200.00	0.00	-0.00
873	20.52	4.04	-7.17	1158.32	391.49	0.00	196.74	-0.00	-0.00	-0.00	300.00	200.00	0.00	-0.00
874	20.52	3.89	-7.02	1163.87	382.61	0.00	54.73	-0.00	-0.00	-0.00	300.00	200.00	0.00	-0.00
875	20.45	4.27	-7.02	1163.87	382.61	0.00	-58.71	-0.00	-0.00	-0.00	300.00	200.00	0.00	-0.00
876	20.45	3.97	-6.87	1156.33	400.00	0.00	406.39	-0.00	-0.00	-0.00	300.00	200.00	0.00	-0.00
877	-0.00	-0.00	-0.00	903.00	200.00	0.00	-0.00	-0.00	-0.00	-0.00	300.00	200.00	0.00	-0.00
878	20.37	3.97	-6.71	1162.09	400.00	0.00	322.52	-0.00	-0.00	-0.00	300.00	200.00	0.00	-0.00
879	20.37	3.97	-6.87	1169.67	400.00	0.00	338.24	-0.00	-0.00	-0.00	300.00	200.00	0.00	-0.00
880	20.45	4.20	-6.87	1156.33	400.00	0.00	348.41	-0.00	-0.00	-0.00	300.00	200.00	0.00	-0.00
881	20.37	4.12	-7.17	1145.55	382.98	0.00	50.16	-0.00	-0.00	-0.00	300.00	200.00	0.00	-0.00
882	20.45	4.04	-7.32	1134.25	383.33	0.00	112.69	-0.00	-0.00	-0.00	300.00	200.00	0.00	-0.00
883	20.45	4.20	-7.02	1157.35	400.00	0.00	344.15	-0.00	-0.00	-0.00	300.00	200.00	0.00	-0.00
884	20.45	3.89	-7.17	1139.17	395.74	0.00	359.72	-0.00	-0.00	-0.00	300.00	200.00	0.00	-0.00
885	20.45	3.89	-7.17	1132.79	387.23	0.00	233.43	-0.00	-0.00	-0.00	300.00	200.00	0.00	-0.00
886	20.52	3.89	-7.02	1163.87	395.65	0.00	299.54	-0.00	-0.00	-0.00	300.00	200.00	0.00	-0.00
887	20.52	4.12	-7.32	1140.50	379.17	0.00	-2.23	-0.00	-0.00	-0.00	300.00	200.00	0.00	-0.00
888	20.45	4.12	-7.02	1150.83	386.96	0.00	123.73	-0.00	-0.00	-0.00	300.00	200.00	0.00	-0.00
889	-0.00	-0.00	-0.00	903.00	200.00	0.00	-0.00	-0.00	-0.00	-0.00	300.00	200.00	0.00	-0.00
890	20.37	4.12	-7.17	1145.55	382.98	0.00	73.05	-0.00	-0.00	-0.00	300.00	200.00	0.00	-0.00
891	20.45	3.97	-7.32	1134.25	387.50	0.00	238.42	-0.00	-0.00	-0.00	300.00	200.00	0.00	-0.00
892	20.52	4.04	-7.02	1144.30	386.96	0.00	160.38	-0.00	-0.00	-0.00	300.00	200.00	0.00	-0.00
893	20.29	3.89	-7.17	1145.55	378.72	0.00	28.25	-0.00	-0.00	-0.00	300.00	200.00	0.00	-0.00
894	20.37	3.81	-7.17	1139.17	378.72	0.00	84.73	-0.00	-0.00	-0.00	300.00	200.00	0.00	-0.00
895	20.29	3.97	-7.02	1163.87	395.65	0.00	257.74	-0.00	-0.00	-0.00	300.00	200.00	0.00	-0.00
896	20.37	4.12	-7.02	1163.87	391.30	0.00	121.41	-0.00	-0.00	-0.00	300.00	200.00	0.00	-0.00
897	20.52	4.12	-7.02	1163.87	391.30	0.00	150.60	-0.00	-0.00	-0.00	300.00	200.00	0.00	-0.00
898	20.29	4.04	-7.32	1146.75	375.00	0.00	-112.06	-0.00	-0.00	-0.00	300.00	200.00	0.00	-0.00
899	20.52	3.97	-7.32	1146.75	379.17	0.00	32.11	-0.00	-0.00	-0.00	300.00	200.00	0.00	-0.00
900	20.52	3.89	-7.02	1150.83	400.00	0.00	439.52	-0.00	-0.00	-0.00	300.00	200.00	0.00	-0.00
901	20.52	4.04	-6.87	1176.33	391.11	0.00	139.02	-0.00	-0.00	-0.00	300.00	200.00	0.00	-0.00
902	20.37	4.04	-7.17	1164.70	387.23	0.00	55.03	-0.00	-0.00	-0.00	300.00	200.00	0.00	-0.00
903	20.29	3.89	-7.32	1146.75	379.17	0.00	9.70	-0.00	-0.00	-0.00	300.00	200.00	0.00	-0.00
904	20.29	4.04	-7.17	1145.55	387.23	0.00	141.06	-0.00	-0.00	-0.00	300.00	200.00	0.00	-0.00
905	20.45	4.04	-7.17	1158.32	382.98	0.00	31.00	-0.00	-0.00	-0.00	300.00	200.00	0.00	-0.00
906	20.45	4.12	-7.02	1157.35	400.00	0.00	363.56	-0.00	-0.00	-0.00	300.00	200.00	0.00	-0.00
907	20.29	4.04	-7.02	1157.35	386.96	0.00	87.74	-0.00	-0.00	-0.00	300.00	200.00	0.00	-0.00
908	20.29	3.97	-7.17	1164.70	391.49	0.00	169.96	-0.00	-0.00	-0.00	300.00	200.00	0.00	-0.00
909	-0.00	-0.00	-0.00	903.00	200.00	0.00	-0.00	-0.00	-0.00	-0.00	300.00	200.00	0.00	-0.00
910	20.37	4.04	-7.32	1146.75	379.17	0.00	-36.72	-0.00	-0.00	-0.00	300.00	200.00	0.00	-0.00
911	20.37	4.12	-6.71	1162.09	395.45	0.00	213.28	-0.00	-0.00	-0.00	300.00	200.00	0.00	-0.00
912	20.37	4.04	-7.17	1151.94	391.49	0.00	216.22	-0.00	-0.00	-0.00	300.00	200.00	0.00	-0.00
913	20.22	4.04	-7.02	1157.35	391.30	0.00	161.38	-0.00	-0.00	-0.00	300.00	200.00	0.00	-0.00
914	20.45	4.04	-6.87	1163.00	400.00	0.00	360.11	-0.00	-0.00	-0.00	300.00	200.00	0.00	-0.00
915	20.52	4.12	-6.71	1162.09	395.45	0.00	288.88	-0.00	-0.00	-0.00	300.00	200.00	0.00	-0.00
916	20.37	4.04	-7.32	1153.00	387.50	0.00	84.88	-0.00	-0.00	-0.00	300.00	200.00	0.00	-0.00
917	20.37	4.04	-7.02	1157.35	395.65	0.00	279.14	-0.00	-0.00	-0.00	300.00	200.00	0.00	-0.00
918	20.37	4.04	-6.87	1149.67	391.11	0.00	194.80	-0.00	-0.00	-0.00	300.00	200.00	0.00	-0.00
919	-0.00	-0.00	-0.00	903.00	200.00	0.00	-0.00	-0.00	-0.00	-0.00	300.00	200.00	0.00	-0.00
920	20.37	3.97	-7.02	1157.35	386.96	0.00	121.41	-0.00	-0.00	-0.00	300.00	200.00	0.00	-0.00
921	20.45	4.12	-6.87	1149.67	391.11	0.00	259.23	-0.00	-0.00	-0.00	300.00	200.00	0.00	-0.00
922	20.45	3.97	-7.32	1146.75	383.33	0.00	126.52	-0.00	-0.00	-0.00	300.00	200.00	0.00	-0.00
923	20.52	4.12	-7.02	1157.35	391.30	0.00	200.35	-0.00	-0.00	-0.00	300.00	200.00	0.00	-0.00
924	20.37	4.27	-7.02	1144.30	391.30	0.00	233.86	-0.00	-0.00	-0.00	300.00	200.00	0.00	-0.00
925	20.37	3.97	-7.17	1158.32	382.98	0.00	59.41	-0.00	-0.00	-0.00	300.00	200.00	0.00	-0.00
926	20.45	4.12	-7.17	1139.17	387.23	0.00	177.42	-0.00	-0.00	-0.00	300.00	200.00	0.00	-0.00
927	20.29	4.20	-7.02	1163.87	386.96	0.00	21.56	-0.00	-0.00	-0.00	300.00	200.00	0.00	-0.00
928	20.37	4.20	-7.02	1157.35	391.30	0.00	174.65	-0.00	-0.00	-0.00	300.00	200.00	0.00	-0.00
929	20.45	4.12	-7.17	1151.94	391.49	0.00	234.73	-0.00	-0.00	-0.00	300.00	200.00	0.00	-0.00
930	20.45	4.20	-7.17	1145.55	382.98	0.00	91.39	-0.00	-0.00	-0.00	300.00	200.00	0.00	-0.00
931	20.37	4.27	-7.32	1153.00	383.33	0.00	34.33	-0.00	-0.00	-0.00	300.00	200.00	0.00	-0.00
932	20.29	4.04	-6.71	1175.73	400.00	0.00	323.90	-0.00	-0.00	-0.00	300.00	200.00	0.00	-0.00
933	20.22	4.20	-7.02	1157.35	391.30	0.00	168.34	-0.00	-0.00	-0.00	300.00	200.00	0.00	-0.00
934	20.37	4.04	-7.32	1134.25	383.33	0.00	144.48	-0.00	-0.00	-0.00	300.00	200.00	0.00	-0.00
935	20.37	4.20	-7.17	1145.55	387.23	0.00	164.11	-0.00	-0.00	-0.00	300.00	200.00	0.00	-0.00
936	20.37	4.20	-6.87	1176.33	391.11	0.00	91.04	-0.00	-0.00	-0.00	300.00	200.00	0.00	-0.00
937	20.37	4.20	-7.02	1170.39	382.61	0.00	-34.33	-0.00	-0.00	-0.00	300.00	200.00	0.00	-0.00
938	20.29	4.20	-7.17	1139.17	391.49	0.00	262.97	-0.00	-0.00	-0.00	300.00	200.00	0.00	-0.00
939	20.37	4.20	-7.32	1134.25	375.00	0.00	-37.67	-0.00	-0.00	-0.00	300.00	200.00	0.00	-0.00
940	-0.00	-0.00	-0.00	903.00	200.00	0.00	-0.00	-0.00	-0.00	-0.00	300.00	200.00	0.00	-0.00
941	20.29	4.20	-6.87	1163.00	395.56	0.00	245.50	-0.00	-0.00	-0.00	300.00	200.00	0.00	-0.00
942	20.68	4.20	-6.87	1156.33	391.11	0.00	164.63	-0.00	-0.00	-0.00	300.00	200.00	0.00	-0.00
943	20.52	4.20	-7.17	1158.32	391.49	0.00	157.78	-0.00	-0.00	-0.00	300.00	200.00	0.00	-0.00
944	20.68	4.12	-6.87	1169.67	395.56	0.00	220.91	-0.00	-0.00	-0.00	300.00	200.00	0.00	-0.00
945	20.75	4.20	-6.87	1156.33	391.11	0.00	202.09	-0.00	-0.00	-0.00	300.00	200.00	0.00	-0.00
946	20.68	4.27	-7.17	1145.55	387.23	0.00	156.97	-0.00	-0.00	-0.00	300.00	200.00	0.00	-0.00
947	20.83	4.20	-6.87	1169.67	391.11	0.00	160.73	-0.00	-0.00	-0.00	300.00	200.00	0.00	-0.00
948	20.75	4.20	-7.17	1145.55	387.23	0.00	212.65	-0.00	-0.00	-0.00	300.00	200.00	0.00	-0.00
949	20.83	4.20	-6.87	1156.33	395.56	0.00	309.25	-0.00	-0.00	-0.00	300.00	200.00	0.00	-0.00
950	20.75	4.20	-6.87	1143.00	391.11	0.00	280.93	-0.00	-0.00	-0.00	300.00	200.00	0.00	-0.00
951	20.75	4.20	-6.71	1162.09	400.00	0.00	408.17	-0.00	-0.00	-0.00	300.00	200.00	0.00	-0.00
952	20.75	4.27	-7.02	1157.35	395.65	0.00	272.67	-0.00	-0.00	-0.00	300.00	200.00	0.00	-0.00
