# Supplementary material for: Musculoskeletal modeling and humanoid control of robots based on human gait data
Source: PeerJ Comput Sci. 2021 Aug 9;7:e657. doi: 10.7717/peerj-cs.657 (PMC8372000; doi:10.7717/peerj-cs.657)
Supplement: Supplemental Information 2 [file peerj-cs-07-657-s002.zip › force/Cap96.forces]

[Force Data]
NumberOfForcePlates=2
SampleRate=120.000000
NumberOfSamples=1022
#Sample	FX1	FY1	FZ1	X1	Y1	Z1	MZ1	FX2	FY2	FZ2	X2	Y2	Z2	MZ2
1	-0.00	-0.00	-0.00	903.00	200.00	0.00	-0.00	-0.00	-0.00	-0.00	300.00	200.00	0.00	-0.00
2	0.00	0.00	0.00	903.00	200.00	0.00	0.00	-0.00	-0.00	-0.00	300.00	200.00	0.00	-0.00
3	0.00	0.00	0.00	903.00	200.00	0.00	0.00	-0.00	-0.00	-0.00	300.00	200.00	0.00	-0.00
4	-0.00	-0.00	-0.00	903.00	200.00	0.00	-0.00	-0.00	-0.00	-0.00	300.00	200.00	0.00	-0.00
5	0.00	0.00	0.00	903.00	200.00	0.00	0.00	-0.00	-0.00	-0.00	300.00	200.00	0.00	-0.00
6	-0.00	-0.00	-0.00	903.00	200.00	0.00	-0.00	-0.00	-0.00	-0.00	300.00	200.00	0.00	-0.00
7	-0.00	-0.00	-0.00	903.00	200.00	0.00	-0.00	-0.00	-0.00	-0.00	300.00	200.00	0.00	-0.00
8	0.00	0.00	0.00	903.00	200.00	0.00	0.00	-0.00	-0.00	-0.00	300.00	200.00	0.00	-0.00
9	-0.00	-0.00	-0.00	903.00	200.00	0.00	-0.00	-0.00	-0.00	-0.00	300.00	200.00	0.00	-0.00
10	-0.00	-0.00	-0.00	903.00	200.00	0.00	-0.00	-0.00	-0.00	-0.00	300.00	200.00	0.00	-0.00
11	-0.00	-0.00	-0.00	903.00	200.00	0.00	-0.00	-0.00	-0.00	-0.00	300.00	200.00	0.00	-0.00
12	0.00	0.00	0.00	903.00	200.00	0.00	0.00	-0.00	-0.00	-0.00	300.00	200.00	0.00	-0.00
13	0.00	0.00	0.00	903.00	200.00	0.00	0.00	-0.00	-0.00	-0.00	300.00	200.00	0.00	-0.00
14	-0.00	-0.00	-0.00	903.00	200.00	0.00	-0.00	-0.00	-0.00	-0.00	300.00	200.00	0.00	-0.00
15	-0.00	-0.00	-0.00	903.00	200.00	0.00	-0.00	-0.00	-0.00	-0.00	300.00	200.00	0.00	-0.00
16	-0.00	-0.00	-0.00	903.00	200.00	0.00	-0.00	-0.00	-0.00	-0.00	300.00	200.00	0.00	-0.00
17	-0.00	-0.00	-0.00	903.00	200.00	0.00	-0.00	-0.00	-0.00	-0.00	300.00	200.00	0.00	-0.00
18	-0.00	-0.00	-0.00	903.00	200.00	0.00	-0.00	-0.00	-0.00	-0.00	300.00	200.00	0.00	-0.00
19	-0.00	-0.00	-0.00	903.00	200.00	0.00	-0.00	-0.00	-0.00	-0.00	300.00	200.00	0.00	-0.00
20	0.00	0.00	0.00	903.00	200.00	0.00	0.00	-0.00	-0.00	-0.00	300.00	200.00	0.00	-0.00
21	0.00	0.00	0.00	903.00	200.00	0.00	0.00	-0.00	-0.00	-0.00	300.00	200.00	0.00	-0.00
22	0.00	0.00	0.00	903.00	200.00	0.00	0.00	-0.00	-0.00	-0.00	300.00	200.00	0.00	-0.00
23	-0.00	-0.00	-0.00	903.00	200.00	0.00	-0.00	-0.00	-0.00	-0.00	300.00	200.00	0.00	-0.00
24	-0.00	-0.00	-0.00	903.00	200.00	0.00	-0.00	-0.00	-0.00	-0.00	300.00	200.00	0.00	-0.00
25	0.00	0.00	0.00	903.00	200.00	0.00	0.00	-0.00	-0.00	-0.00	300.00	200.00	0.00	-0.00
26	-0.00	-0.00	-0.00	903.00	200.00	0.00	-0.00	-0.00	-0.00	-0.00	300.00	200.00	0.00	-0.00
27	-0.00	-0.00	-0.00	903.00	200.00	0.00	-0.00	-0.00	-0.00	-0.00	300.00	200.00	0.00	-0.00
28	0.00	0.00	0.00	903.00	200.00	0.00	0.00	-0.00	-0.00	-0.00	300.00	200.00	0.00	-0.00
29	-0.00	-0.00	-0.00	903.00	200.00	0.00	-0.00	-0.00	-0.00	-0.00	300.00	200.00	0.00	-0.00
30	-0.00	-0.00	-0.00	903.00	200.00	0.00	-0.00	-0.00	-0.00	-0.00	300.00	200.00	0.00	-0.00
31	0.00	0.00	0.00	903.00	200.00	0.00	0.00	-0.00	-0.00	-0.00	300.00	200.00	0.00	-0.00
32	-0.00	-0.00	-0.00	903.00	200.00	0.00	-0.00	-0.00	-0.00	-0.00	300.00	200.00	0.00	-0.00
33	-0.00	-0.00	-0.00	903.00	200.00	0.00	-0.00	-0.00	-0.00	-0.00	300.00	200.00	0.00	-0.00
34	0.00	0.00	0.00	903.00	200.00	0.00	0.00	-0.00	-0.00	-0.00	300.00	200.00	0.00	-0.00
35	-0.00	-0.00	-0.00	903.00	200.00	0.00	-0.00	-0.00	-0.00	-0.00	300.00	200.00	0.00	-0.00
36	-0.00	-0.00	-0.00	903.00	200.00	0.00	-0.00	-0.00	-0.00	-0.00	300.00	200.00	0.00	-0.00
37	0.00	0.00	0.00	903.00	200.00	0.00	0.00	-0.00	-0.00	-0.00	300.00	200.00	0.00	-0.00
38	-0.00	-0.00	-0.00	903.00	200.00	0.00	-0.00	-0.00	-0.00	-0.00	300.00	200.00	0.00	-0.00
39	0.00	0.00	0.00	903.00	200.00	0.00	0.00	-0.00	-0.00	-0.00	300.00	200.00	0.00	-0.00
40	0.00	0.00	0.00	903.00	200.00	0.00	0.00	-0.00	-0.00	-0.00	300.00	200.00	0.00	-0.00
41	0.00	0.00	0.00	903.00	200.00	0.00	0.00	-0.00	-0.00	-0.00	300.00	200.00	0.00	-0.00
42	-0.00	-0.00	-0.00	903.00	200.00	0.00	-0.00	-0.00	-0.00	-0.00	300.00	200.00	0.00	-0.00
43	-0.00	-0.00	-0.00	903.00	200.00	0.00	-0.00	-0.00	-0.00	-0.00	300.00	200.00	0.00	-0.00
44	-0.00	-0.00	-0.00	903.00	200.00	0.00	-0.00	-0.00	-0.00	-0.00	300.00	200.00	0.00	-0.00
45	0.00	0.00	0.00	903.00	200.00	0.00	0.00	-0.00	-0.00	-0.00	300.00	200.00	0.00	-0.00
46	0.00	0.00	0.00	903.00	200.00	0.00	0.00	-0.00	-0.00	-0.00	300.00	200.00	0.00	-0.00
47	0.00	0.00	0.00	903.00	200.00	0.00	0.00	-0.00	-0.00	-0.00	300.00	200.00	0.00	-0.00
48	-0.00	-0.00	-0.00	903.00	200.00	0.00	-0.00	-0.00	-0.00	-0.00	300.00	200.00	0.00	-0.00
49	-0.00	-0.00	-0.00	903.00	200.00	0.00	-0.00	-0.00	-0.00	-0.00	300.00	200.00	0.00	-0.00
50	0.00	0.00	0.00	903.00	200.00	0.00	0.00	-0.00	-0.00	-0.00	300.00	200.00	0.00	-0.00
51	-0.00	-0.00	-0.00	903.00	200.00	0.00	-0.00	-0.00	-0.00	-0.00	300.00	200.00	0.00	-0.00
52	-0.00	-0.00	-0.00	903.00	200.00	0.00	-0.00	-0.00	-0.00	-0.00	300.00	200.00	0.00	-0.00
53	-0.00	-0.00	-0.00	903.00	200.00	0.00	-0.00	-0.00	-0.00	-0.00	300.00	200.00	0.00	-0.00
54	0.00	0.00	0.00	903.00	200.00	0.00	0.00	-0.00	-0.00	-0.00	300.00	200.00	0.00	-0.00
55	0.00	0.00	0.00	903.00	200.00	0.00	0.00	-0.00	-0.00	-0.00	300.00	200.00	0.00	-0.00
56	0.00	0.00	0.00	903.00	200.00	0.00	0.00	-0.00	-0.00	-0.00	300.00	200.00	0.00	-0.00
57	-0.00	-0.00	-0.00	903.00	200.00	0.00	-0.00	-0.00	-0.00	-0.00	300.00	200.00	0.00	-0.00
58	-0.00	-0.00	-0.00	903.00	200.00	0.00	-0.00	-0.00	-0.00	-0.00	300.00	200.00	0.00	-0.00
59	0.00	0.00	0.00	903.00	200.00	0.00	0.00	-0.00	-0.00	-0.00	300.00	200.00	0.00	-0.00
60	-0.00	-0.00	-0.00	903.00	200.00	0.00	-0.00	-0.00	-0.00	-0.00	300.00	200.00	0.00	-0.00
61	-0.00	-0.00	-0.00	903.00	200.00	0.00	-0.00	-0.00	-0.00	-0.00	300.00	200.00	0.00	-0.00
62	0.00	0.00	0.00	903.00	200.00	0.00	0.00	-0.00	-0.00	-0.00	300.00	200.00	0.00	-0.00
63	-0.00	-0.00	-0.00	903.00	200.00	0.00	-0.00	-0.00	-0.00	-0.00	300.00	200.00	0.00	-0.00
64	-0.00	-0.00	-0.00	903.00	200.00	0.00	-0.00	-0.00	-0.00	-0.00	300.00	200.00	0.00	-0.00
65	0.00	0.00	0.00	903.00	200.00	0.00	0.00	-0.00	-0.00	-0.00	300.00	200.00	0.00	-0.00
66	-0.00	-0.00	-0.00	903.00	200.00	0.00	-0.00	-0.00	-0.00	-0.00	300.00	200.00	0.00	-0.00
67	-0.00	-0.00	-0.00	903.00	200.00	0.00	-0.00	-0.00	-0.00	-0.00	300.00	200.00	0.00	-0.00
68	0.00	0.00	0.00	903.00	200.00	0.00	0.00	-0.00	-0.00	-0.00	300.00	200.00	0.00	-0.00
69	0.00	0.00	0.00	903.00	200.00	0.00	0.00	-0.00	-0.00	-0.00	300.00	200.00	0.00	-0.00
70	0.00	0.00	0.00	903.00	200.00	0.00	0.00	-0.00	-0.00	-0.00	300.00	200.00	0.00	-0.00
71	-0.00	-0.00	-0.00	903.00	200.00	0.00	-0.00	-0.00	-0.00	-0.00	300.00	200.00	0.00	-0.00
72	0.00	0.00	0.00	903.00	200.00	0.00	0.00	-0.00	-0.00	-0.00	300.00	200.00	0.00	-0.00
73	-0.00	-0.00	-0.00	903.00	200.00	0.00	-0.00	-0.00	-0.00	-0.00	300.00	200.00	0.00	-0.00
74	0.00	0.00	0.00	903.00	200.00	0.00	0.00	-0.00	-0.00	-0.00	300.00	200.00	0.00	-0.00
75	0.00	0.00	0.00	903.00	200.00	0.00	0.00	-0.00	-0.00	-0.00	300.00	200.00	0.00	-0.00
76	-0.00	-0.00	-0.00	903.00	200.00	0.00	-0.00	-0.00	-0.00	-0.00	300.00	200.00	0.00	-0.00
77	-0.00	-0.00	-0.00	903.00	200.00	0.00	-0.00	-0.00	-0.00	-0.00	300.00	200.00	0.00	-0.00
78	-0.00	-0.00	-0.00	903.00	200.00	0.00	-0.00	-0.00	-0.00	-0.00	300.00	200.00	0.00	-0.00
79	-0.00	-0.00	-0.00	903.00	200.00	0.00	-0.00	-0.00	-0.00	-0.00	300.00	200.00	0.00	-0.00
80	-0.00	-0.00	-0.00	903.00	200.00	0.00	-0.00	-0.00	-0.00	-0.00	300.00	200.00	0.00	-0.00
81	0.00	0.00	0.00	903.00	200.00	0.00	0.00	-0.00	-0.00	-0.00	300.00	200.00	0.00	-0.00
82	-0.00	-0.00	-0.00	903.00	200.00	0.00	-0.00	-0.00	-0.00	-0.00	300.00	200.00	0.00	-0.00
83	0.00	0.00	0.00	903.00	200.00	0.00	0.00	-0.00	-0.00	-0.00	300.00	200.00	0.00	-0.00
84	-0.00	-0.00	-0.00	903.00	200.00	0.00	-0.00	-0.00	-0.00	-0.00	300.00	200.00	0.00	-0.00
85	-0.00	-0.00	-0.00	903.00	200.00	0.00	-0.00	-0.00	-0.00	-0.00	300.00	200.00	0.00	-0.00
86	-0.00	-0.00	-0.00	903.00	200.00	0.00	-0.00	-0.00	-0.00	-0.00	300.00	200.00	0.00	-0.00
87	-0.00	-0.00	-0.00	903.00	200.00	0.00	-0.00	-0.00	-0.00	-0.00	300.00	200.00	0.00	-0.00
88	-0.00	-0.00	-0.00	903.00	200.00	0.00	-0.00	-0.00	-0.00	-0.00	300.00	200.00	0.00	-0.00
89	-0.00	-0.00	-0.00	903.00	200.00	0.00	-0.00	-0.00	-0.00	-0.00	300.00	200.00	0.00	-0.00
90	-0.00	-0.00	-0.00	903.00	200.00	0.00	-0.00	-0.00	-0.00	-0.00	300.00	200.00	0.00	-0.00
91	0.00	0.00	0.00	903.00	200.00	0.00	0.00	-0.00	-0.00	-0.00	300.00	200.00	0.00	-0.00
92	-0.00	-0.00	-0.00	903.00	200.00	0.00	-0.00	-0.00	-0.00	-0.00	300.00	200.00	0.00	-0.00
93	0.00	0.00	0.00	903.00	200.00	0.00	0.00	-0.00	-0.00	-0.00	300.00	200.00	0.00	-0.00
94	0.00	0.00	0.00	903.00	200.00	0.00	0.00	-0.00	-0.00	-0.00	300.00	200.00	0.00	-0.00
95	-0.00	-0.00	-0.00	903.00	200.00	0.00	-0.00	-0.00	-0.00	-0.00	300.00	200.00	0.00	-0.00
96	0.00	0.00	0.00	903.00	200.00	0.00	0.00	-0.00	-0.00	-0.00	300.00	200.00	0.00	-0.00
97	-0.00	-0.00	-0.00	903.00	200.00	0.00	-0.00	-0.00	-0.00	-0.00	300.00	200.00	0.00	-0.00
98	-0.00	-0.00	-0.00	903.00	200.00	0.00	-0.00	-0.00	-0.00	-0.00	300.00	200.00	0.00	-0.00
99	-0.00	-0.00	-0.00	903.00	200.00	0.00	-0.00	-0.00	-0.00	-0.00	300.00	200.00	0.00	-0.00
100	-0.00	-0.00	-0.00	903.00	200.00	0.00	-0.00	-0.00	-0.00	-0.00	300.00	200.00	0.00	-0.00
101	0.00	0.00	0.00	903.00	200.00	0.00	0.00	-0.00	-0.00	-0.00	300.00	200.00	0.00	-0.00
102	0.00	0.00	0.00	903.00	200.00	0.00	0.00	-0.00	-0.00	-0.00	300.00	200.00	0.00	-0.00
103	-0.00	-0.00	-0.00	903.00	200.00	0.00	-0.00	-0.00	-0.00	-0.00	300.00	200.00	0.00	-0.00
104	-0.00	-0.00	-0.00	903.00	200.00	0.00	-0.00	-0.00	-0.00	-0.00	300.00	200.00	0.00	-0.00
105	-0.00	-0.00	-0.00	903.00	200.00	0.00	-0.00	-0.00	-0.00	-0.00	300.00	200.00	0.00	-0.00
106	-0.00	-0.00	-0.00	903.00	200.00	0.00	-0.00	-0.00	-0.00	-0.00	300.00	200.00	0.00	-0.00
107	-0.00	-0.00	-0.00	903.00	200.00	0.00	-0.00	-0.00	-0.00	-0.00	300.00	200.00	0.00	-0.00
108	-0.00	-0.00	-0.00	903.00	200.00	0.00	-0.00	-0.00	-0.00	-0.00	300.00	200.00	0.00	-0.00
109	-0.00	-0.00	-0.00	903.00	200.00	0.00	-0.00	-0.00	-0.00	-0.00	300.00	200.00	0.00	-0.00
110	-0.00	-0.00	-0.00	903.00	200.00	0.00	-0.00	-0.00	-0.00	-0.00	300.00	200.00	0.00	-0.00
111	-0.00	-0.00	-0.00	903.00	200.00	0.00	-0.00	-0.00	-0.00	-0.00	300.00	200.00	0.00	-0.00
112	-0.00	-0.00	-0.00	903.00	200.00	0.00	-0.00	-0.00	-0.00	-0.00	300.00	200.00	0.00	-0.00
113	-0.00	-0.00	-0.00	903.00	200.00	0.00	-0.00	-0.00	-0.00	-0.00	300.00	200.00	0.00	-0.00
114	-0.00	-0.00	-0.00	903.00	200.00	0.00	-0.00	-0.00	-0.00	-0.00	300.00	200.00	0.00	-0.00
115	-0.00	-0.00	-0.00	903.00	200.00	0.00	-0.00	-0.00	-0.00	-0.00	300.00	200.00	0.00	-0.00
116	-0.00	-0.00	-0.00	903.00	200.00	0.00	-0.00	-0.00	-0.00	-0.00	300.00	200.00	0.00	-0.00
117	-0.00	-0.00	-0.00	903.00	200.00	0.00	-0.00	-0.00	-0.00	-0.00	300.00	200.00	0.00	-0.00
118	-0.00	-0.00	-0.00	903.00	200.00	0.00	-0.00	-0.00	-0.00	-0.00	300.00	200.00	0.00	-0.00
119	-0.00	-0.00	-0.00	903.00	200.00	0.00	-0.00	-0.00	-0.00	-0.00	300.00	200.00	0.00	-0.00
120	0.00	0.00	0.00	903.00	200.00	0.00	0.00	-0.00	-0.00	-0.00	300.00	200.00	0.00	-0.00
121	0.00	0.00	0.00	903.00	200.00	0.00	0.00	-0.00	-0.00	-0.00	300.00	200.00	0.00	-0.00
122	-0.00	-0.00	-0.00	903.00	200.00	0.00	-0.00	-0.00	-0.00	-0.00	300.00	200.00	0.00	-0.00
123	-0.00	-0.00	-0.00	903.00	200.00	0.00	-0.00	-0.00	-0.00	-0.00	300.00	200.00	0.00	-0.00
124	0.00	0.00	0.00	903.00	200.00	0.00	0.00	-0.00	-0.00	-0.00	300.00	200.00	0.00	-0.00
125	0.00	0.00	0.00	903.00	200.00	0.00	0.00	-0.00	-0.00	-0.00	300.00	200.00	0.00	-0.00
126	-0.00	-0.00	-0.00	903.00	200.00	0.00	-0.00	-0.00	-0.00	-0.00	300.00	200.00	0.00	-0.00
127	-0.00	-0.00	-0.00	903.00	200.00	0.00	-0.00	-0.00	-0.00	-0.00	300.00	200.00	0.00	-0.00
128	-0.00	-0.00	-0.00	903.00	200.00	0.00	-0.00	-0.00	-0.00	-0.00	300.00	200.00	0.00	-0.00
129	-0.00	-0.00	-0.00	903.00	200.00	0.00	-0.00	-0.00	-0.00	-0.00	300.00	200.00	0.00	-0.00
130	-0.00	-0.00	-0.00	903.00	200.00	0.00	-0.00	-0.00	-0.00	-0.00	300.00	200.00	0.00	-0.00
131	-0.00	-0.00	-0.00	903.00	200.00	0.00	-0.00	-0.00	-0.00	-0.00	300.00	200.00	0.00	-0.00
132	-0.00	-0.00	-0.00	903.00	200.00	0.00	-0.00	-0.00	-0.00	-0.00	300.00	200.00	0.00	-0.00
133	-0.00	-0.00	-0.00	903.00	200.00	0.00	-0.00	-0.00	-0.00	-0.00	300.00	200.00	0.00	-0.00
134	-0.00	-0.00	-0.00	903.00	200.00	0.00	-0.00	-0.00	-0.00	-0.00	300.00	200.00	0.00	-0.00
135	-0.00	-0.00	-0.00	903.00	200.00	0.00	-0.00	-0.00	-0.00	-0.00	300.00	200.00	0.00	-0.00
136	-0.00	-0.00	-0.00	903.00	200.00	0.00	-0.00	-0.00	-0.00	-0.00	300.00	200.00	0.00	-0.00
137	-0.00	-0.00	-0.00	903.00	200.00	0.00	-0.00	-0.00	-0.00	-0.00	300.00	200.00	0.00	-0.00
138	0.00	0.00	0.00	903.00	200.00	0.00	0.00	-0.00	-0.00	-0.00	300.00	200.00	0.00	-0.00
139	-0.00	-0.00	-0.00	903.00	200.00	0.00	-0.00	-0.00	-0.00	-0.00	300.00	200.00	0.00	-0.00
140	-0.00	-0.00	-0.00	903.00	200.00	0.00	-0.00	-0.00	-0.00	-0.00	300.00	200.00	0.00	-0.00
141	-0.00	-0.00	-0.00	903.00	200.00	0.00	-0.00	-0.00	-0.00	-0.00	300.00	200.00	0.00	-0.00
142	0.00	0.00	0.00	903.00	200.00	0.00	0.00	-0.00	-0.00	-0.00	300.00	200.00	0.00	-0.00
143	-0.00	-0.00	-0.00	903.00	200.00	0.00	-0.00	-0.00	-0.00	-0.00	300.00	200.00	0.00	-0.00
144	-0.00	-0.00	-0.00	903.00	200.00	0.00	-0.00	-0.00	-0.00	-0.00	300.00	200.00	0.00	-0.00
145	-0.00	-0.00	-0.00	903.00	200.00	0.00	-0.00	-0.00	-0.00	-0.00	300.00	200.00	0.00	-0.00
146	-0.00	-0.00	-0.00	903.00	200.00	0.00	-0.00	-0.00	-0.00	-0.00	300.00	200.00	0.00	-0.00
147	-0.00	-0.00	-0.00	903.00	200.00	0.00	-0.00	-0.00	-0.00	-0.00	300.00	200.00	0.00	-0.00
148	0.00	0.00	0.00	903.00	200.00	0.00	0.00	-0.00	-0.00	-0.00	300.00	200.00	0.00	-0.00
149	-0.00	-0.00	-0.00	903.00	200.00	0.00	-0.00	-0.00	-0.00	-0.00	300.00	200.00	0.00	-0.00
150	-0.00	-0.00	-0.00	903.00	200.00	0.00	-0.00	-0.00	-0.00	-0.00	300.00	200.00	0.00	-0.00
151	0.00	0.00	0.00	903.00	200.00	0.00	0.00	-0.00	-0.00	-0.00	300.00	200.00	0.00	-0.00
152	-0.00	-0.00	-0.00	903.00	200.00	0.00	-0.00	-0.00	-0.00	-0.00	300.00	200.00	0.00	-0.00
153	-0.00	-0.00	-0.00	903.00	200.00	0.00	-0.00	-0.00	-0.00	-0.00	300.00	200.00	0.00	-0.00
154	-0.00	-0.00	-0.00	903.00	200.00	0.00	-0.00	-0.00	-0.00	-0.00	300.00	200.00	0.00	-0.00
155	-0.00	-0.00	-0.00	903.00	200.00	0.00	-0.00	-0.00	-0.00	-0.00	300.00	200.00	0.00	-0.00
156	-0.00	-0.00	-0.00	903.00	200.00	0.00	-0.00	-0.00	-0.00	-0.00	300.00	200.00	0.00	-0.00
157	-0.00	-0.00	-0.00	903.00	200.00	0.00	-0.00	-0.00	-0.00	-0.00	300.00	200.00	0.00	-0.00
158	0.00	0.00	0.00	903.00	200.00	0.00	0.00	-0.00	-0.00	-0.00	300.00	200.00	0.00	-0.00
159	-0.00	-0.00	-0.00	903.00	200.00	0.00	-0.00	-0.00	-0.00	-0.00	300.00	200.00	0.00	-0.00
160	0.00	0.00	0.00	903.00	200.00	0.00	0.00	-0.00	-0.00	-0.00	300.00	200.00	0.00	-0.00
161	-0.00	-0.00	-0.00	903.00	200.00	0.00	-0.00	-0.00	-0.00	-0.00	300.00	200.00	0.00	-0.00
162	0.00	0.00	0.00	903.00	200.00	0.00	0.00	-0.00	-0.00	-0.00	300.00	200.00	0.00	-0.00
163	-0.00	-0.00	-0.00	903.00	200.00	0.00	-0.00	-0.00	-0.00	-0.00	300.00	200.00	0.00	-0.00
164	-0.00	-0.00	-0.00	903.00	200.00	0.00	-0.00	-0.00	-0.00	-0.00	300.00	200.00	0.00	-0.00
165	-0.00	-0.00	-0.00	903.00	200.00	0.00	-0.00	-0.00	-0.00	-0.00	300.00	200.00	0.00	-0.00
166	-0.00	-0.00	-0.00	903.00	200.00	0.00	-0.00	-0.00	-0.00	-0.00	300.00	200.00	0.00	-0.00
167	-0.00	-0.00	-0.00	903.00	200.00	0.00	-0.00	-0.00	-0.00	-0.00	300.00	200.00	0.00	-0.00
168	-0.00	-0.00	-0.00	903.00	200.00	0.00	-0.00	-0.00	-0.00	-0.00	300.00	200.00	0.00	-0.00
169	-0.00	-0.00	-0.00	903.00	200.00	0.00	-0.00	-0.00	-0.00	-0.00	300.00	200.00	0.00	-0.00
170	-0.00	-0.00	-0.00	903.00	200.00	0.00	-0.00	-0.00	-0.00	-0.00	300.00	200.00	0.00	-0.00
171	-0.00	-0.00	-0.00	903.00	200.00	0.00	-0.00	-0.00	-0.00	-0.00	300.00	200.00	0.00	-0.00
172	-0.00	-0.00	-0.00	903.00	200.00	0.00	-0.00	-0.00	-0.00	-0.00	300.00	200.00	0.00	-0.00
173	0.00	0.00	0.00	903.00	200.00	0.00	0.00	-0.00	-0.00	-0.00	300.00	200.00	0.00	-0.00
174	-0.00	-0.00	-0.00	903.00	200.00	0.00	-0.00	-0.00	-0.00	-0.00	300.00	200.00	0.00	-0.00
175	0.00	0.00	0.00	903.00	200.00	0.00	0.00	-0.00	-0.00	-0.00	300.00	200.00	0.00	-0.00
176	-0.00	-0.00	-0.00	903.00	200.00	0.00	-0.00	-0.00	-0.00	-0.00	300.00	200.00	0.00	-0.00
177	-0.00	-0.00	-0.00	903.00	200.00	0.00	-0.00	-0.00	-0.00	-0.00	300.00	200.00	0.00	-0.00
178	-0.00	-0.00	-0.00	903.00	200.00	0.00	-0.00	-0.00	-0.00	-0.00	300.00	200.00	0.00	-0.00
179	-0.00	-0.00	-0.00	903.00	200.00	0.00	-0.00	-0.00	-0.00	-0.00	300.00	200.00	0.00	-0.00
180	-0.00	-0.00	-0.00	903.00	200.00	0.00	-0.00	-0.00	-0.00	-0.00	300.00	200.00	0.00	-0.00
181	-0.00	-0.00	-0.00	903.00	200.00	0.00	-0.00	-0.00	-0.00	-0.00	300.00	200.00	0.00	-0.00
182	0.00	0.00	0.00	903.00	200.00	0.00	0.00	-0.00	-0.00	-0.00	300.00	200.00	0.00	-0.00
183	-0.00	-0.00	-0.00	903.00	200.00	0.00	-0.00	-0.00	-0.00	-0.00	300.00	200.00	0.00	-0.00
184	-0.00	-0.00	-0.00	903.00	200.00	0.00	-0.00	-0.00	-0.00	-0.00	300.00	200.00	0.00	-0.00
185	0.00	0.00	0.00	903.00	200.00	0.00	0.00	-0.00	-0.00	-0.00	300.00	200.00	0.00	-0.00
186	-0.00	-0.00	-0.00	903.00	200.00	0.00	-0.00	-0.00	-0.00	-0.00	300.00	200.00	0.00	-0.00
187	-0.00	-0.00	-0.00	903.00	200.00	0.00	-0.00	-0.00	-0.00	-0.00	300.00	200.00	0.00	-0.00
188	-0.00	-0.00	-0.00	903.00	200.00	0.00	-0.00	-0.00	-0.00	-0.00	300.00	200.00	0.00	-0.00
189	-0.00	-0.00	-0.00	903.00	200.00	0.00	-0.00	-0.00	-0.00	-0.00	300.00	200.00	0.00	-0.00
190	0.00	0.00	0.00	903.00	200.00	0.00	0.00	-0.00	-0.00	-0.00	300.00	200.00	0.00	-0.00
191	-0.00	-0.00	-0.00	903.00	200.00	0.00	-0.00	-0.00	-0.00	-0.00	300.00	200.00	0.00	-0.00
192	0.00	0.00	0.00	903.00	200.00	0.00	0.00	-0.00	-0.00	-0.00	300.00	200.00	0.00	-0.00
193	-0.00	-0.00	-0.00	903.00	200.00	0.00	-0.00	-0.00	-0.00	-0.00	300.00	200.00	0.00	-0.00
194	0.00	0.00	0.00	903.00	200.00	0.00	0.00	-0.00	-0.00	-0.00	300.00	200.00	0.00	-0.00
195	0.00	0.00	0.00	903.00	200.00	0.00	0.00	-0.00	-0.00	-0.00	300.00	200.00	0.00	-0.00
196	-0.00	-0.00	-0.00	903.00	200.00	0.00	-0.00	-0.00	-0.00	-0.00	300.00	200.00	0.00	-0.00
197	-0.00	-0.00	-0.00	903.00	200.00	0.00	-0.00	-0.00	-0.00	-0.00	300.00	200.00	0.00	-0.00
198	0.00	0.00	0.00	903.00	200.00	0.00	0.00	-0.00	-0.00	-0.00	300.00	200.00	0.00	-0.00
199	-0.00	-0.00	-0.00	903.00	200.00	0.00	-0.00	-0.00	-0.00	-0.00	300.00	200.00	0.00	-0.00
200	-0.00	-0.00	-0.00	903.00	200.00	0.00	-0.00	-0.00	-0.00	-0.00	300.00	200.00	0.00	-0.00
201	-0.00	-0.00	-0.00	903.00	200.00	0.00	-0.00	-0.00	-0.00	-0.00	300.00	200.00	0.00	-0.00
202	-0.00	-0.00	-0.00	903.00	200.00	0.00	-0.00	-0.00	-0.00	-0.00	300.00	200.00	0.00	-0.00
203	-0.00	-0.00	-0.00	903.00	200.00	0.00	-0.00	-0.00	-0.00	-0.00	300.00	200.00	0.00	-0.00
204	0.00	0.00	0.00	903.00	200.00	0.00	0.00	-0.00	-0.00	-0.00	300.00	200.00	0.00	-0.00
205	0.00	0.00	0.00	903.00	200.00	0.00	0.00	-0.00	-0.00	-0.00	300.00	200.00	0.00	-0.00
206	0.00	0.00	0.00	903.00	200.00	0.00	0.00	-0.00	-0.00	-0.00	300.00	200.00	0.00	-0.00
207	-0.00	-0.00	-0.00	903.00	200.00	0.00	-0.00	-0.00	-0.00	-0.00	300.00	200.00	0.00	-0.00
208	-0.00	-0.00	-0.00	903.00	200.00	0.00	-0.00	-0.00	-0.00	-0.00	300.00	200.00	0.00	-0.00
209	-0.00	-0.00	-0.00	903.00	200.00	0.00	-0.00	-0.00	-0.00	-0.00	300.00	200.00	0.00	-0.00
210	-0.00	-0.00	-0.00	903.00	200.00	0.00	-0.00	-0.00	-0.00	-0.00	300.00	200.00	0.00	-0.00
211	-0.00	-0.00	-0.00	903.00	200.00	0.00	-0.00	-0.00	-0.00	-0.00	300.00	200.00	0.00	-0.00
212	0.00	0.00	0.00	903.00	200.00	0.00	0.00	-0.00	-0.00	-0.00	300.00	200.00	0.00	-0.00
213	-0.00	-0.00	-0.00	903.00	200.00	0.00	-0.00	-0.00	-0.00	-0.00	300.00	200.00	0.00	-0.00
214	0.00	0.00	0.00	903.00	200.00	0.00	0.00	-0.00	-0.00	-0.00	300.00	200.00	0.00	-0.00
215	0.00	0.00	0.00	903.00	200.00	0.00	0.00	-0.00	-0.00	-0.00	300.00	200.00	0.00	-0.00
216	-0.00	-0.00	-0.00	903.00	200.00	0.00	-0.00	-0.00	-0.00	-0.00	300.00	200.00	0.00	-0.00
217	-0.00	-0.00	-0.00	903.00	200.00	0.00	-0.00	-0.00	-0.00	-0.00	300.00	200.00	0.00	-0.00
218	-0.00	-0.00	-0.00	903.00	200.00	0.00	-0.00	-0.00	-0.00	-0.00	300.00	200.00	0.00	-0.00
219	0.00	0.00	0.00	903.00	200.00	0.00	0.00	-0.00	-0.00	-0.00	300.00	200.00	0.00	-0.00
220	-0.00	-0.00	-0.00	903.00	200.00	0.00	-0.00	-0.00	-0.00	-0.00	300.00	200.00	0.00	-0.00
221	-0.00	-0.00	-0.00	903.00	200.00	0.00	-0.00	-0.00	-0.00	-0.00	300.00	200.00	0.00	-0.00
222	-0.00	-0.00	-0.00	903.00	200.00	0.00	-0.00	-0.00	-0.00	-0.00	300.00	200.00	0.00	-0.00
223	-0.00	-0.00	-0.00	903.00	200.00	0.00	-0.00	-0.00	-0.00	-0.00	300.00	200.00	0.00	-0.00
224	0.00	0.00	0.00	903.00	200.00	0.00	0.00	-0.00	-0.00	-0.00	300.00	200.00	0.00	-0.00
225	-0.00	-0.00	-0.00	903.00	200.00	0.00	-0.00	-0.00	-0.00	-0.00	300.00	200.00	0.00	-0.00
226	-0.00	-0.00	-0.00	903.00	200.00	0.00	-0.00	-0.00	-0.00	-0.00	300.00	200.00	0.00	-0.00
227	-0.00	-0.00	-0.00	903.00	200.00	0.00	-0.00	-0.00	-0.00	-0.00	300.00	200.00	0.00	-0.00
228	0.00	0.00	0.00	903.00	200.00	0.00	0.00	-0.00	-0.00	-0.00	300.00	200.00	0.00	-0.00
229	-0.00	-0.00	-0.00	903.00	200.00	0.00	-0.00	-0.00	-0.00	-0.00	300.00	200.00	0.00	-0.00
230	-0.00	-0.00	-0.00	903.00	200.00	0.00	-0.00	-0.00	-0.00	-0.00	300.00	200.00	0.00	-0.00
231	0.00	0.00	0.00	903.00	200.00	0.00	0.00	-0.00	-0.00	-0.00	300.00	200.00	0.00	-0.00
232	-0.00	-0.00	-0.00	903.00	200.00	0.00	-0.00	-0.00	-0.00	-0.00	300.00	200.00	0.00	-0.00
233	-0.00	-0.00	-0.00	903.00	200.00	0.00	-0.00	-0.00	-0.00	-0.00	300.00	200.00	0.00	-0.00
234	-0.00	-0.00	-0.00	903.00	200.00	0.00	-0.00	-0.00	-0.00	-0.00	300.00	200.00	0.00	-0.00
235	-0.00	-0.00	-0.00	903.00	200.00	0.00	-0.00	-0.00	-0.00	-0.00	300.00	200.00	0.00	-0.00
236	-0.00	-0.00	-0.00	903.00	200.00	0.00	-0.00	-0.00	-0.00	-0.00	300.00	200.00	0.00	-0.00
237	-0.00	-0.00	-0.00	903.00	200.00	0.00	-0.00	-0.00	-0.00	-0.00	300.00	200.00	0.00	-0.00
238	-0.00	-0.00	-0.00	903.00	200.00	0.00	-0.00	-0.00	-0.00	-0.00	300.00	200.00	0.00	-0.00
239	0.00	0.00	0.00	903.00	200.00	0.00	0.00	-0.00	-0.00	-0.00	300.00	200.00	0.00	-0.00
240	0.00	0.00	0.00	903.00	200.00	0.00	0.00	-0.00	-0.00	-0.00	300.00	200.00	0.00	-0.00
241	-0.00	-0.00	-0.00	903.00	200.00	0.00	-0.00	-0.00	-0.00	-0.00	300.00	200.00	0.00	-0.00
242	0.00	0.00	0.00	903.00	200.00	0.00	0.00	-0.00	-0.00	-0.00	300.00	200.00	0.00	-0.00
243	-0.00	-0.00	-0.00	903.00	200.00	0.00	-0.00	-0.00	-0.00	-0.00	300.00	200.00	0.00	-0.00
244	-0.00	-0.00	-0.00	903.00	200.00	0.00	-0.00	-0.00	-0.00	-0.00	300.00	200.00	0.00	-0.00
245	0.00	0.00	0.00	903.00	200.00	0.00	0.00	-0.00	-0.00	-0.00	300.00	200.00	0.00	-0.00
246	-0.00	-0.00	-0.00	903.00	200.00	0.00	-0.00	-0.00	-0.00	-0.00	300.00	200.00	0.00	-0.00
247	-0.00	-0.00	-0.00	903.00	200.00	0.00	-0.00	-0.00	-0.00	-0.00	300.00	200.00	0.00	-0.00
248	-0.00	-0.00	-0.00	903.00	200.00	0.00	-0.00	-0.00	-0.00	-0.00	300.00	200.00	0.00	-0.00
249	-0.00	-0.00	-0.00	903.00	200.00	0.00	-0.00	-0.00	-0.00	-0.00	300.00	200.00	0.00	-0.00
250	0.00	0.00	0.00	903.00	200.00	0.00	0.00	-0.00	-0.00	-0.00	300.00	200.00	0.00	-0.00
251	-0.00	-0.00	-0.00	903.00	200.00	0.00	-0.00	-0.00	-0.00	-0.00	300.00	200.00	0.00	-0.00
252	-0.00	-0.00	-0.00	903.00	200.00	0.00	-0.00	-0.00	-0.00	-0.00	300.00	200.00	0.00	-0.00
253	0.00	0.00	0.00	903.00	200.00	0.00	0.00	-0.00	-0.00	-0.00	300.00	200.00	0.00	-0.00
254	-0.00	-0.00	-0.00	903.00	200.00	0.00	-0.00	-0.00	-0.00	-0.00	300.00	200.00	0.00	-0.00
255	0.00	0.00	0.00	903.00	200.00	0.00	0.00	-0.00	-0.00	-0.00	300.00	200.00	0.00	-0.00
256	-0.00	-0.00	-0.00	903.00	200.00	0.00	-0.00	-0.00	-0.00	-0.00	300.00	200.00	0.00	-0.00
257	0.00	0.00	0.00	903.00	200.00	0.00	0.00	-0.00	-0.00	-0.00	300.00	200.00	0.00	-0.00
258	-0.00	-0.00	-0.00	903.00	200.00	0.00	-0.00	-0.00	-0.00	-0.00	300.00	200.00	0.00	-0.00
259	-0.00	-0.00	-0.00	903.00	200.00	0.00	-0.00	-0.00	-0.00	-0.00	300.00	200.00	0.00	-0.00
260	-0.00	-0.00	-0.00	903.00	200.00	0.00	-0.00	-0.00	-0.00	-0.00	300.00	200.00	0.00	-0.00
261	-0.00	-0.00	-0.00	903.00	200.00	0.00	-0.00	-0.00	-0.00	-0.00	300.00	200.00	0.00	-0.00
262	0.00	0.00	0.00	903.00	200.00	0.00	0.00	-0.00	-0.00	-0.00	300.00	200.00	0.00	-0.00
263	0.00	0.00	0.00	903.00	200.00	0.00	0.00	-0.00	-0.00	-0.00	300.00	200.00	0.00	-0.00
264	-0.00	-0.00	-0.00	903.00	200.00	0.00	-0.00	-0.00	-0.00	-0.00	300.00	200.00	0.00	-0.00
265	-0.00	-0.00	-0.00	903.00	200.00	0.00	-0.00	-0.00	-0.00	-0.00	300.00	200.00	0.00	-0.00
266	-0.00	-0.00	-0.00	903.00	200.00	0.00	-0.00	-0.00	-0.00	-0.00	300.00	200.00	0.00	-0.00
267	-0.00	-0.00	-0.00	903.00	200.00	0.00	-0.00	-0.00	-0.00	-0.00	300.00	200.00	0.00	-0.00
268	-0.00	-0.00	-0.00	903.00	200.00	0.00	-0.00	-0.00	-0.00	-0.00	300.00	200.00	0.00	-0.00
269	-0.00	-0.00	-0.00	903.00	200.00	0.00	-0.00	-0.00	-0.00	-0.00	300.00	200.00	0.00	-0.00
270	-0.00	-0.00	-0.00	903.00	200.00	0.00	-0.00	-0.00	-0.00	-0.00	300.00	200.00	0.00	-0.00
271	0.00	0.00	0.00	903.00	200.00	0.00	0.00	-0.00	-0.00	-0.00	300.00	200.00	0.00	-0.00
272	-0.00	-0.00	-0.00	903.00	200.00	0.00	-0.00	-0.00	-0.00	-0.00	300.00	200.00	0.00	-0.00
273	0.00	0.00	0.00	903.00	200.00	0.00	0.00	-0.00	-0.00	-0.00	300.00	200.00	0.00	-0.00
274	0.00	0.00	0.00	903.00	200.00	0.00	0.00	-0.00	-0.00	-0.00	300.00	200.00	0.00	-0.00
275	-0.00	-0.00	-0.00	903.00	200.00	0.00	-0.00	-0.00	-0.00	-0.00	300.00	200.00	0.00	-0.00
276	-0.00	-0.00	-0.00	903.00	200.00	0.00	-0.00	-0.00	-0.00	-0.00	300.00	200.00	0.00	-0.00
277	-0.00	-0.00	-0.00	903.00	200.00	0.00	-0.00	-0.00	-0.00	-0.00	300.00	200.00	0.00	-0.00
278	-0.00	-0.00	-0.00	903.00	200.00	0.00	-0.00	-0.00	-0.00	-0.00	300.00	200.00	0.00	-0.00
279	-0.00	-0.00	-0.00	903.00	200.00	0.00	-0.00	-0.00	-0.00	-0.00	300.00	200.00	0.00	-0.00
280	-0.00	-0.00	-0.00	903.00	200.00	0.00	-0.00	-0.00	-0.00	-0.00	300.00	200.00	0.00	-0.00
281	-0.00	-0.00	-0.00	903.00	200.00	0.00	-0.00	-0.00	-0.00	-0.00	300.00	200.00	0.00	-0.00
282	-0.00	-0.00	-0.00	903.00	200.00	0.00	-0.00	-0.00	-0.00	-0.00	300.00	200.00	0.00	-0.00
283	-0.00	-0.00	-0.00	903.00	200.00	0.00	-0.00	-0.00	-0.00	-0.00	300.00	200.00	0.00	-0.00
284	-0.00	-0.00	-0.00	903.00	200.00	0.00	-0.00	-0.00	-0.00	-0.00	300.00	200.00	0.00	-0.00
285	-0.00	-0.00	-0.00	903.00	200.00	0.00	-0.00	-0.00	-0.00	-0.00	300.00	200.00	0.00	-0.00
286	-0.00	-0.00	-0.00	903.00	200.00	0.00	-0.00	-0.00	-0.00	-0.00	300.00	200.00	0.00	-0.00
287	-0.00	-0.00	-0.00	903.00	200.00	0.00	-0.00	-0.00	-0.00	-0.00	300.00	200.00	0.00	-0.00
288	-0.00	-0.00	-0.00	903.00	200.00	0.00	-0.00	-0.00	-0.00	-0.00	300.00	200.00	0.00	-0.00
289	-0.00	-0.00	-0.00	903.00	200.00	0.00	-0.00	-0.00	-0.00	-0.00	300.00	200.00	0.00	-0.00
290	-0.00	-0.00	-0.00	903.00	200.00	0.00	-0.00	-0.00	-0.00	-0.00	300.00	200.00	0.00	-0.00
291	-0.00	-0.00	-0.00	903.00	200.00	0.00	-0.00	-0.00	-0.00	-0.00	300.00	200.00	0.00	-0.00
292	-0.00	-0.00	-0.00	903.00	200.00	0.00	-0.00	-0.00	-0.00	-0.00	300.00	200.00	0.00	-0.00
293	-0.00	-0.00	-0.00	903.00	200.00	0.00	-0.00	-0.00	-0.00	-0.00	300.00	200.00	0.00	-0.00
294	-0.00	-0.00	-0.00	903.00	200.00	0.00	-0.00	-0.00	-0.00	-0.00	300.00	200.00	0.00	-0.00
295	-0.00	-0.00	-0.00	903.00	200.00	0.00	-0.00	-0.00	-0.00	-0.00	300.00	200.00	0.00	-0.00
296	-0.00	-0.00	-0.00	903.00	200.00	0.00	-0.00	-0.00	-0.00	-0.00	300.00	200.00	0.00	-0.00
297	-0.00	-0.00	-0.00	903.00	200.00	0.00	-0.00	-0.00	-0.00	-0.00	300.00	200.00	0.00	-0.00
298	-0.00	-0.00	-0.00	903.00	200.00	0.00	-0.00	-0.00	-0.00	-0.00	300.00	200.00	0.00	-0.00
299	-0.00	-0.00	-0.00	903.00	200.00	0.00	-0.00	-0.00	-0.00	-0.00	300.00	200.00	0.00	-0.00
300	-0.00	-0.00	-0.00	903.00	200.00	0.00	-0.00	-0.00	-0.00	-0.00	300.00	200.00	0.00	-0.00
301	-0.00	-0.00	-0.00	903.00	200.00	0.00	-0.00	-0.00	-0.00	-0.00	300.00	200.00	0.00	-0.00
302	-0.00	-0.00	-0.00	903.00	200.00	0.00	-0.00	-0.00	-0.00	-0.00	300.00	200.00	0.00	-0.00
303	-0.00	-0.00	-0.00	903.00	200.00	0.00	-0.00	-0.00	-0.00	-0.00	300.00	200.00	0.00	-0.00
304	-0.00	-0.00	-0.00	903.00	200.00	0.00	-0.00	-0.00	-0.00	-0.00	300.00	200.00	0.00	-0.00
305	-0.00	-0.00	-0.00	903.00	200.00	0.00	-0.00	-0.00	-0.00	-0.00	300.00	200.00	0.00	-0.00
306	-0.00	-0.00	-0.00	903.00	200.00	0.00	-0.00	-0.00	-0.00	-0.00	300.00	200.00	0.00	-0.00
307	-0.00	-0.00	-0.00	903.00	200.00	0.00	-0.00	-0.00	-0.00	-0.00	300.00	200.00	0.00	-0.00
308	-0.00	-0.00	-0.00	903.00	200.00	0.00	-0.00	-0.00	-0.00	-0.00	300.00	200.00	0.00	-0.00
309	-0.00	-0.00	-0.00	903.00	200.00	0.00	-0.00	-0.00	-0.00	-0.00	300.00	200.00	0.00	-0.00
310	-0.00	-0.00	-0.00	903.00	200.00	0.00	-0.00	-0.00	-0.00	-0.00	300.00	200.00	0.00	-0.00
311	-0.00	-0.00	-0.00	903.00	200.00	0.00	-0.00	-0.00	-0.00	-0.00	300.00	200.00	0.00	-0.00
312	-0.00	-0.00	-0.00	903.00	200.00	0.00	-0.00	-0.00	-0.00	-0.00	300.00	200.00	0.00	-0.00
313	-0.00	-0.00	-0.00	903.00	200.00	0.00	-0.00	-0.00	-0.00	-0.00	300.00	200.00	0.00	-0.00
314	-0.00	-0.00	-0.00	903.00	200.00	0.00	-0.00	-0.00	-0.00	-0.00	300.00	200.00	0.00	-0.00
315	-0.00	-0.00	-0.00	903.00	200.00	0.00	-0.00	-0.00	-0.00	-0.00	300.00	200.00	0.00	-0.00
316	-0.00	-0.00	-0.00	903.00	200.00	0.00	-0.00	-0.00	-0.00	-0.00	300.00	200.00	0.00	-0.00
317	-0.00	-0.00	-0.00	903.00	200.00	0.00	-0.00	-0.00	-0.00	-0.00	300.00	200.00	0.00	-0.00
318	-0.00	-0.00	-0.00	903.00	200.00	0.00	-0.00	-0.00	-0.00	-0.00	300.00	200.00	0.00	-0.00
319	-0.00	-0.00	-0.00	903.00	200.00	0.00	-0.00	-0.00	-0.00	-0.00	300.00	200.00	0.00	-0.00
320	-0.00	-0.00	-0.00	903.00	200.00	0.00	-0.00	-0.00	-0.00	-0.00	300.00	200.00	0.00	-0.00
321	-0.00	-0.00	-0.00	903.00	200.00	0.00	-0.00	-0.00	-0.00	-0.00	300.00	200.00	0.00	-0.00
322	-0.00	-0.00	-0.00	903.00	200.00	0.00	-0.00	-0.00	-0.00	-0.00	300.00	200.00	0.00	-0.00
323	-0.00	-0.00	-0.00	903.00	200.00	0.00	-0.00	-0.00	-0.00	-0.00	300.00	200.00	0.00	-0.00
324	-0.00	-0.00	-0.00	903.00	200.00	0.00	-0.00	-0.00	-0.00	-0.00	300.00	200.00	0.00	-0.00
325	-0.00	-0.00	-0.00	903.00	200.00	0.00	-0.00	-0.00	-0.00	-0.00	300.00	200.00	0.00	-0.00
326	-0.00	-0.00	-0.00	903.00	200.00	0.00	-0.00	-0.00	-0.00	-0.00	300.00	200.00	0.00	-0.00
327	-0.00	-0.00	-0.00	903.00	200.00	0.00	-0.00	-0.00	-0.00	-0.00	300.00	200.00	0.00	-0.00
328	-0.00	-0.00	-0.00	903.00	200.00	0.00	-0.00	-0.00	-0.00	-0.00	300.00	200.00	0.00	-0.00
329	-0.00	-0.00	-0.00	903.00	200.00	0.00	-0.00	-0.00	-0.00	-0.00	300.00	200.00	0.00	-0.00
330	-0.00	-0.00	-0.00	903.00	200.00	0.00	-0.00	-0.00	-0.00	-0.00	300.00	200.00	0.00	-0.00
331	-0.00	-0.00	-0.00	903.00	200.00	0.00	-0.00	-0.00	-0.00	-0.00	300.00	200.00	0.00	-0.00
332	-0.00	-0.00	-0.00	903.00	200.00	0.00	-0.00	-0.00	-0.00	-0.00	300.00	200.00	0.00	-0.00
333	-0.00	-0.00	-0.00	903.00	200.00	0.00	-0.00	-0.00	-0.00	-0.00	300.00	200.00	0.00	-0.00
334	-0.00	-0.00	-0.00	903.00	200.00	0.00	-0.00	-0.00	-0.00	-0.00	300.00	200.00	0.00	-0.00
335	-0.00	-0.00	-0.00	903.00	200.00	0.00	-0.00	-0.00	-0.00	-0.00	300.00	200.00	0.00	-0.00
336	-0.00	-0.00	-0.00	903.00	200.00	0.00	-0.00	-0.00	-0.00	-0.00	300.00	200.00	0.00	-0.00
337	-0.00	-0.00	-0.00	903.00	200.00	0.00	-0.00	-0.00	-0.00	-0.00	300.00	200.00	0.00	-0.00
338	0.00	0.00	0.00	903.00	200.00	0.00	0.00	-0.00	-0.00	-0.00	300.00	200.00	0.00	-0.00
339	-0.00	-0.00	-0.00	903.00	200.00	0.00	-0.00	-0.00	-0.00	-0.00	300.00	200.00	0.00	-0.00
340	-0.00	-0.00	-0.00	903.00	200.00	0.00	-0.00	-0.00	-0.00	-0.00	300.00	200.00	0.00	-0.00
341	-0.00	-0.00	-0.00	903.00	200.00	0.00	-0.00	-0.00	-0.00	-0.00	300.00	200.00	0.00	-0.00
342	-0.00	-0.00	-0.00	903.00	200.00	0.00	-0.00	-0.00	-0.00	-0.00	300.00	200.00	0.00	-0.00
343	0.00	0.00	0.00	903.00	200.00	0.00	0.00	-0.00	-0.00	-0.00	300.00	200.00	0.00	-0.00
344	-0.00	-0.00	-0.00	903.00	200.00	0.00	-0.00	-0.00	-0.00	-0.00	300.00	200.00	0.00	-0.00
345	-0.00	-0.00	-0.00	903.00	200.00	0.00	-0.00	-0.00	-0.00	-0.00	300.00	200.00	0.00	-0.00
346	-0.00	-0.00	-0.00	903.00	200.00	0.00	-0.00	-0.00	-0.00	-0.00	300.00	200.00	0.00	-0.00
347	-0.00	-0.00	-0.00	903.00	200.00	0.00	-0.00	-0.00	-0.00	-0.00	300.00	200.00	0.00	-0.00
348	-0.00	-0.00	-0.00	903.00	200.00	0.00	-0.00	-0.00	-0.00	-0.00	300.00	200.00	0.00	-0.00
349	-0.00	-0.00	-0.00	903.00	200.00	0.00	-0.00	-0.00	-0.00	-0.00	300.00	200.00	0.00	-0.00
350	-0.00	-0.00	-0.00	903.00	200.00	0.00	-0.00	-0.00	-0.00	-0.00	300.00	200.00	0.00	-0.00
351	-0.00	-0.00	-0.00	903.00	200.00	0.00	-0.00	-0.00	-0.00	-0.00	300.00	200.00	0.00	-0.00
352	-0.00	-0.00	-0.00	903.00	200.00	0.00	-0.00	-0.00	-0.00	-0.00	300.00	200.00	0.00	-0.00
353	-0.00	-0.00	-0.00	903.00	200.00	0.00	-0.00	-0.00	-0.00	-0.00	300.00	200.00	0.00	-0.00
354	-0.00	-0.00	-0.00	903.00	200.00	0.00	-0.00	-0.00	-0.00	-0.00	300.00	200.00	0.00	-0.00
355	-0.00	-0.00	-0.00	903.00	200.00	0.00	-0.00	-0.00	-0.00	-0.00	300.00	200.00	0.00	-0.00
356	-0.00	-0.00	-0.00	903.00	200.00	0.00	-0.00	-0.00	-0.00	-0.00	300.00	200.00	0.00	-0.00
357	-0.00	-0.00	-0.00	903.00	200.00	0.00	-0.00	-0.00	-0.00	-0.00	300.00	200.00	0.00	-0.00
358	-0.00	-0.00	-0.00	903.00	200.00	0.00	-0.00	-0.00	-0.00	-0.00	300.00	200.00	0.00	-0.00
359	-0.00	-0.00	-0.00	903.00	200.00	0.00	-0.00	-0.00	-0.00	-0.00	300.00	200.00	0.00	-0.00
360	-0.00	-0.00	-0.00	903.00	200.00	0.00	-0.00	-0.00	-0.00	-0.00	300.00	200.00	0.00	-0.00
361	-0.00	-0.00	-0.00	903.00	200.00	0.00	-0.00	-0.00	-0.00	-0.00	300.00	200.00	0.00	-0.00
362	-0.00	-0.00	-0.00	903.00	200.00	0.00	-0.00	-0.00	-0.00	-0.00	300.00	200.00	0.00	-0.00
363	-0.00	-0.00	-0.00	903.00	200.00	0.00	-0.00	-0.00	-0.00	-0.00	300.00	200.00	0.00	-0.00
364	-0.00	-0.00	-0.00	903.00	200.00	0.00	-0.00	-0.00	-0.00	-0.00	300.00	200.00	0.00	-0.00
365	-0.00	-0.00	-0.00	903.00	200.00	0.00	-0.00	-0.00	-0.00	-0.00	300.00	200.00	0.00	-0.00
366	-0.00	-0.00	-0.00	903.00	200.00	0.00	-0.00	-0.00	-0.00	-0.00	300.00	200.00	0.00	-0.00
367	-0.00	-0.00	-0.00	903.00	200.00	0.00	-0.00	-0.00	-0.00	-0.00	300.00	200.00	0.00	-0.00
368	-0.00	-0.00	-0.00	903.00	200.00	0.00	-0.00	-0.00	-0.00	-0.00	300.00	200.00	0.00	-0.00
369	-0.00	-0.00	-0.00	903.00	200.00	0.00	-0.00	-0.00	-0.00	-0.00	300.00	200.00	0.00	-0.00
370	-0.00	-0.00	-0.00	903.00	200.00	0.00	-0.00	-0.00	-0.00	-0.00	300.00	200.00	0.00	-0.00
371	-0.00	-0.00	-0.00	903.00	200.00	0.00	-0.00	-0.00	-0.00	-0.00	300.00	200.00	0.00	-0.00
372	-0.00	-0.00	-0.00	903.00	200.00	0.00	-0.00	-0.00	-0.00	-0.00	300.00	200.00	0.00	-0.00
373	-0.00	-0.00	-0.00	903.00	200.00	0.00	-0.00	-0.00	-0.00	-0.00	300.00	200.00	0.00	-0.00
374	-0.00	-0.00	-0.00	903.00	200.00	0.00	-0.00	-0.00	-0.00	-0.00	300.00	200.00	0.00	-0.00
375	0.76	0.31	6.41	981.57	138.10	0.00	-666.30	-0.00	-0.00	-0.00	300.00	200.00	0.00	-0.00
376	-7.86	0.99	77.51	972.09	122.05	0.00	-714.81	-0.00	-0.00	-0.00	300.00	200.00	0.00	-0.00
377	-15.18	-8.54	176.85	967.45	126.83	0.00	-879.00	-0.00	-0.00	-0.00	300.00	200.00	0.00	-0.00
378	-0.00	-10.68	142.67	965.57	126.42	0.00	-888.11	-0.00	-0.00	-0.00	300.00	200.00	0.00	-0.00
379	15.41	-10.53	165.86	963.17	126.95	0.00	-652.49	-0.00	-0.00	-0.00	300.00	200.00	0.00	-0.00
380	33.72	-2.52	187.68	959.83	126.18	0.00	-767.03	-0.00	-0.00	-0.00	300.00	200.00	0.00	-0.00
381	43.18	-0.99	201.26	957.59	126.00	0.00	-623.46	-0.00	-0.00	-0.00	300.00	200.00	0.00	-0.00
382	38.83	-2.37	218.66	954.08	123.94	0.00	-704.43	-0.00	-0.00	-0.00	300.00	200.00	0.00	-0.00
383	28.76	-4.27	252.84	948.81	120.94	0.00	-659.18	-0.00	-0.00	-0.00	300.00	200.00	0.00	-0.00
384	36.62	4.12	291.44	941.32	117.38	0.00	-803.08	-0.00	-0.00	-0.00	300.00	200.00	0.00	-0.00
385	59.28	10.30	312.35	935.83	114.80	0.00	-650.83	-0.00	-0.00	-0.00	300.00	200.00	0.00	-0.00
386	69.81	13.73	328.22	931.31	112.78	0.00	-526.29	-0.00	-0.00	-0.00	300.00	200.00	0.00	-0.00
387	66.60	15.03	345.31	928.06	111.53	0.00	-203.50	-0.00	-0.00	-0.00	300.00	200.00	0.00	-0.00
388	63.71	14.19	346.68	927.16	111.00	0.00	213.13	-0.00	-0.00	-0.00	300.00	200.00	0.00	-0.00
389	60.58	15.41	342.56	924.92	110.02	0.00	643.22	-0.00	-0.00	-0.00	300.00	200.00	0.00	-0.00
390	59.36	18.39	342.10	923.87	109.19	0.00	886.36	-0.00	-0.00	-0.00	300.00	200.00	0.00	-0.00
391	60.96	22.96	345.61	921.68	108.08	0.00	1085.98	-0.00	-0.00	-0.00	300.00	200.00	0.00	-0.00
392	63.10	26.32	353.55	919.83	106.95	0.00	1216.08	-0.00	-0.00	-0.00	300.00	200.00	0.00	-0.00
393	64.70	28.00	365.45	918.66	106.47	0.00	1361.22	-0.00	-0.00	-0.00	300.00	200.00	0.00	-0.00
394	65.69	27.47	382.08	917.62	105.75	0.00	1486.93	-0.00	-0.00	-0.00	300.00	200.00	0.00	-0.00
395	65.99	26.55	401.76	917.13	105.89	0.00	1653.70	-0.00	-0.00	-0.00	300.00	200.00	0.00	-0.00
396	67.83	25.71	420.84	916.60	105.51	0.00	1710.31	-0.00	-0.00	-0.00	300.00	200.00	0.00	-0.00
397	69.66	24.41	444.03	915.58	105.09	0.00	1710.41	-0.00	-0.00	-0.00	300.00	200.00	0.00	-0.00
398	71.49	23.27	467.22	915.25	104.90	0.00	1705.54	-0.00	-0.00	-0.00	300.00	200.00	0.00	-0.00
399	72.86	22.58	490.88	914.66	104.51	0.00	1705.48	-0.00	-0.00	-0.00	300.00	200.00	0.00	-0.00
400	74.31	22.05	517.43	914.06	104.39	0.00	1669.60	-0.00	-0.00	-0.00	300.00	200.00	0.00	-0.00
401	75.38	23.19	541.99	913.73	103.89	0.00	1707.28	-0.00	-0.00	-0.00	300.00	200.00	0.00	-0.00
402	76.14	25.71	563.20	913.24	103.17	0.00	1496.30	-0.00	-0.00	-0.00	300.00	200.00	0.00	-0.00
403	76.14	29.37	580.14	912.31	102.31	0.00	1489.66	-0.00	-0.00	-0.00	300.00	200.00	0.00	-0.00
404	76.14	33.26	593.57	911.33	101.34	0.00	1411.64	-0.00	-0.00	-0.00	300.00	200.00	0.00	-0.00
405	76.37	35.32	603.03	910.36	100.30	0.00	1006.68	-0.00	-0.00	-0.00	300.00	200.00	0.00	-0.00
406	76.07	38.45	611.57	908.91	99.10	0.00	909.75	-0.00	-0.00	-0.00	300.00	200.00	0.00	-0.00
407	75.45	39.29	619.20	908.17	98.67	0.00	894.08	-0.00	-0.00	-0.00	300.00	200.00	0.00	-0.00
408	74.84	38.91	626.07	907.24	98.12	0.00	724.50	-0.00	-0.00	-0.00	300.00	200.00	0.00	-0.00
409	73.85	37.54	632.78	906.33	97.52	0.00	591.93	-0.00	-0.00	-0.00	300.00	200.00	0.00	-0.00
410	72.71	35.48	639.19	905.36	97.35	0.00	509.32	-0.00	-0.00	-0.00	300.00	200.00	0.00	-0.00
411	71.03	33.34	643.31	904.71	97.11	0.00	416.54	-0.00	-0.00	-0.00	300.00	200.00	0.00	-0.00
412	68.74	31.13	646.67	903.99	96.98	0.00	486.33	-0.00	-0.00	-0.00	300.00	200.00	0.00	-0.00
413	66.22	29.14	645.45	903.14	96.78	0.00	530.63	-0.00	-0.00	-0.00	300.00	200.00	0.00	-0.00
414	63.71	28.15	642.09	902.14	96.39	0.00	450.10	-0.00	-0.00	-0.00	300.00	200.00	0.00	-0.00
415	60.65	26.93	637.05	901.06	96.05	0.00	384.75	-0.00	-0.00	-0.00	300.00	200.00	0.00	-0.00
416	58.29	26.02	630.34	899.95	95.42	0.00	346.73	-0.00	-0.00	-0.00	300.00	200.00	0.00	-0.00
417	56.00	25.48	625.31	898.90	95.07	0.00	248.05	-0.00	-0.00	-0.00	300.00	200.00	0.00	-0.00
418	53.86	24.57	619.66	897.53	94.71	0.00	116.16	-0.00	-0.00	-0.00	300.00	200.00	0.00	-0.00
419	51.50	24.03	613.71	896.44	94.03	0.00	79.33	-0.00	-0.00	-0.00	300.00	200.00	0.00	-0.00
420	49.21	23.50	608.37	895.10	93.50	0.00	-19.58	-0.00	-0.00	-0.00	300.00	200.00	0.00	-0.00
421	47.45	23.35	603.03	894.04	93.02	0.00	-175.70	-0.00	-0.00	-0.00	300.00	200.00	0.00	-0.00
422	45.47	22.96	598.45	892.75	92.40	0.00	-331.37	-0.00	-0.00	-0.00	300.00	200.00	0.00	-0.00
423	44.10	22.96	595.09	891.62	91.79	0.00	-436.08	-0.00	-0.00	-0.00	300.00	200.00	0.00	-0.00
424	41.89	22.66	594.18	890.52	91.58	0.00	-504.88	-0.00	-0.00	-0.00	300.00	200.00	0.00	-0.00
425	40.13	22.74	592.80	889.56	91.02	0.00	-611.97	-0.00	-0.00	-0.00	300.00	200.00	0.00	-0.00
426	38.45	22.58	592.19	888.62	90.54	0.00	-771.35	-0.00	-0.00	-0.00	300.00	200.00	0.00	-0.00
427	36.32	22.43	592.65	887.78	90.47	0.00	-820.99	-0.00	-0.00	-0.00	300.00	200.00	0.00	-0.00
428	34.48	22.43	593.72	887.50	90.31	0.00	-963.08	-0.00	-0.00	-0.00	300.00	200.00	0.00	-0.00
429	32.88	22.43	596.01	886.87	90.22	0.00	-1073.70	-0.00	-0.00	-0.00	300.00	200.00	0.00	-0.00
430	30.82	22.35	598.45	886.40	89.95	0.00	-1212.70	-0.00	-0.00	-0.00	300.00	200.00	0.00	-0.00
431	28.99	22.58	602.26	885.90	89.79	0.00	-1367.02	-0.00	-0.00	-0.00	300.00	200.00	0.00	-0.00
432	27.01	22.28	605.77	885.62	89.87	0.00	-1442.68	-0.00	-0.00	-0.00	300.00	200.00	0.00	-0.00
433	24.41	22.20	608.67	885.03	89.65	0.00	-1562.69	-0.00	-0.00	-0.00	300.00	200.00	0.00	-0.00
434	22.20	22.28	611.88	884.75	89.63	0.00	-1654.71	-0.00	-0.00	-0.00	300.00	200.00	0.00	-0.00
435	20.14	22.58	614.93	884.17	89.38	0.00	-1756.97	-0.00	-0.00	-0.00	300.00	200.00	0.00	-0.00
436	18.08	22.96	618.29	883.90	89.29	0.00	-1814.94	-0.00	-0.00	-0.00	300.00	200.00	0.00	-0.00
437	15.64	23.19	621.03	883.25	89.19	0.00	-1892.92	-0.00	-0.00	-0.00	300.00	200.00	0.00	-0.00
438	13.58	23.73	623.63	883.03	88.92	0.00	-1973.24	-0.00	-0.00	-0.00	300.00	200.00	0.00	-0.00
439	11.14	24.11	626.83	882.48	89.00	0.00	-2069.23	-0.00	-0.00	-0.00	300.00	200.00	0.00	-0.00
440	8.85	23.80	630.34	882.23	89.03	0.00	-2135.61	-0.00	-0.00	-0.00	300.00	200.00	0.00	-0.00
441	6.71	23.65	633.39	881.54	88.75	0.00	-2207.64	-0.00	-0.00	-0.00	300.00	200.00	0.00	-0.00
442	4.50	23.80	635.99	881.12	88.68	0.00	-2314.85	-0.00	-0.00	-0.00	300.00	200.00	0.00	-0.00
443	1.98	23.80	638.73	880.71	88.63	0.00	-2391.18	-0.00	-0.00	-0.00	300.00	200.00	0.00	-0.00
444	0.31	23.80	639.95	879.90	88.32	0.00	-2459.58	-0.00	-0.00	-0.00	300.00	200.00	0.00	-0.00
445	-1.45	24.11	641.02	879.43	88.22	0.00	-2611.49	-0.00	-0.00	-0.00	300.00	200.00	0.00	-0.00
446	-3.20	24.80	641.17	878.65	88.15	0.00	-2700.04	-0.00	-0.00	-0.00	300.00	200.00	0.00	-0.00
447	-5.19	25.10	641.48	877.81	88.06	0.00	-2769.50	-0.00	-0.00	-0.00	300.00	200.00	0.00	-0.00
448	-6.79	25.33	641.48	876.74	87.77	0.00	-2852.88	-0.00	-0.00	-0.00	300.00	200.00	0.00	-0.00
449	-8.54	25.79	641.33	875.81	87.70	0.00	-2939.64	-0.00	-0.00	-0.00	300.00	200.00	0.00	-0.00
450	-10.22	25.71	641.02	874.94	87.50	0.00	-3049.28	-0.00	-0.00	-0.00	300.00	200.00	0.00	-0.00
451	-11.67	26.09	640.11	873.68	87.44	0.00	-3116.63	-0.00	-0.00	-0.00	300.00	200.00	0.00	-0.00
452	-13.20	26.40	637.51	872.55	86.93	0.00	-3128.44	-0.00	-0.00	-0.00	300.00	200.00	0.00	-0.00
453	-14.95	26.47	636.14	871.48	86.93	0.00	-3219.67	-0.00	-0.00	-0.00	300.00	200.00	0.00	-0.00
454	-16.33	26.25	635.07	870.20	86.74	0.00	-3332.49	-0.00	-0.00	-0.00	300.00	200.00	0.00	-0.00
455	-18.16	26.17	634.31	868.86	86.65	0.00	-3365.64	-0.00	-0.00	-0.00	300.00	200.00	0.00	-0.00
456	-19.76	26.02	633.39	867.44	86.44	0.00	-3422.70	-0.00	-0.00	-0.00	300.00	200.00	0.00	-0.00
457	-20.98	25.71	631.26	865.80	86.10	0.00	-3474.51	-0.00	-0.00	-0.00	300.00	200.00	0.00	-0.00
458	-21.97	25.71	628.36	863.88	85.72	0.00	-3532.71	-0.00	-0.00	-0.00	300.00	200.00	0.00	-0.00
459	-23.04	25.86	624.69	862.18	85.30	0.00	-3465.48	-0.00	-0.00	-0.00	300.00	200.00	0.00	-0.00
460	-24.19	26.25	620.42	860.21	84.90	0.00	-3440.24	-0.00	-0.00	-0.00	300.00	200.00	0.00	-0.00
461	-25.10	26.93	617.07	858.04	84.67	0.00	-3470.36	-0.00	-0.00	-0.00	300.00	200.00	0.00	-0.00
462	-26.09	27.31	613.40	856.06	84.18	0.00	-3477.83	-0.00	-0.00	-0.00	300.00	200.00	0.00	-0.00
463	-27.08	28.08	610.05	853.78	83.64	0.00	-3385.79	-0.00	-0.00	-0.00	300.00	200.00	0.00	-0.00
464	-28.15	28.31	607.76	851.63	83.25	0.00	-3384.63	-0.00	-0.00	-0.00	300.00	200.00	0.00	-0.00
465	-29.22	28.92	606.38	849.63	83.04	0.00	-3347.49	-0.00	-0.00	-0.00	300.00	200.00	0.00	-0.00
466	-30.06	29.22	604.71	847.13	82.66	0.00	-3469.31	-0.00	-0.00	-0.00	300.00	200.00	0.00	-0.00
467	-31.13	29.30	604.25	844.82	82.37	0.00	-3468.83	-0.00	-0.00	-0.00	300.00	200.00	0.00	-0.00
468	-31.81	29.53	604.55	842.50	82.23	0.00	-3461.99	-0.00	-0.00	-0.00	300.00	200.00	0.00	-0.00
469	-32.58	30.21	605.16	839.84	82.00	0.00	-3402.76	-0.00	-0.00	-0.00	300.00	200.00	0.00	-0.00
470	-32.96	30.36	607.30	837.27	81.76	0.00	-3445.42	-0.00	-0.00	-0.00	300.00	200.00	0.00	-0.00
471	-33.49	30.44	609.89	834.70	81.41	0.00	-3424.63	-0.00	-0.00	-0.00	300.00	200.00	0.00	-0.00
472	-34.03	30.44	613.25	832.09	81.11	0.00	-3431.92	-0.00	-0.00	-0.00	300.00	200.00	0.00	-0.00
473	-35.25	30.82	616.30	829.32	80.71	0.00	-3366.25	-0.00	-0.00	-0.00	300.00	200.00	0.00	-0.00
474	-36.77	31.36	620.42	827.00	80.28	0.00	-3307.98	-0.00	-0.00	-0.00	300.00	200.00	0.00	-0.00
475	-38.60	31.89	624.24	824.68	79.88	0.00	-3279.39	-0.00	-0.00	-0.00	300.00	200.00	0.00	-0.00
476	-40.59	32.73	627.90	822.44	79.51	0.00	-3138.86	-0.00	-0.00	-0.00	300.00	200.00	0.00	-0.00
477	-42.95	33.87	631.56	820.37	79.25	0.00	-3069.19	-0.00	-0.00	-0.00	300.00	200.00	0.00	-0.00
478	-45.55	35.02	634.31	818.35	78.90	0.00	-2941.11	-0.00	-0.00	-0.00	300.00	200.00	0.00	-0.00
479	-48.45	35.93	636.44	816.47	78.64	0.00	-2821.47	-0.00	-0.00	-0.00	300.00	200.00	0.00	-0.00
480	-51.19	36.93	638.12	814.91	78.43	0.00	-2768.78	-0.00	-0.00	-0.00	300.00	200.00	0.00	-0.00
481	-54.40	37.69	639.65	813.33	78.24	0.00	-2722.99	-0.00	-0.00	-0.00	300.00	200.00	0.00	-0.00
482	-57.60	37.99	641.33	812.14	78.09	0.00	-2663.09	-0.00	-0.00	-0.00	300.00	200.00	0.00	-0.00
483	-60.96	38.60	643.31	810.99	78.23	0.00	-2528.92	-0.00	-0.00	-0.00	300.00	200.00	0.00	-0.00
484	-64.47	39.06	643.92	809.73	78.15	0.00	-2577.50	-0.00	-0.00	-0.00	300.00	200.00	0.00	-0.00
485	-67.90	39.22	643.92	808.52	78.15	0.00	-2578.20	-0.00	-0.00	-0.00	300.00	200.00	0.00	-0.00
486	-71.11	39.83	642.70	807.63	78.21	0.00	-2533.25	-0.00	-0.00	-0.00	300.00	200.00	0.00	-0.00
487	-75.00	39.75	640.26	806.91	78.36	0.00	-2530.25	-0.00	-0.00	-0.00	300.00	200.00	0.00	-0.00
488	-78.51	40.13	636.29	805.81	78.37	0.00	-2435.14	-0.00	-0.00	-0.00	300.00	200.00	0.00	-0.00
489	-81.86	40.59	631.87	805.05	78.68	0.00	-2388.92	2.75	0.99	25.18	380.00	241.21	0.00	33.85
490	-85.07	40.66	625.31	804.02	78.57	0.00	-2285.56	4.96	-3.74	181.12	381.38	243.64	0.00	154.44
491	-87.74	40.36	617.68	803.25	78.85	0.00	-2259.25	9.08	2.67	191.65	382.40	245.06	0.00	326.42
492	-89.11	40.36	604.86	801.66	78.81	0.00	-2024.99	24.95	9.54	195.62	377.22	243.53	0.00	212.10
493	-91.32	38.60	589.60	800.83	79.45	0.00	-1915.23	42.72	8.70	227.51	374.45	243.33	0.00	242.31
494	-92.01	36.93	573.43	799.54	79.83	0.00	-1876.85	47.99	7.10	243.53	374.06	244.49	0.00	281.85
495	-92.39	34.94	555.57	798.28	80.20	0.00	-1797.17	41.58	7.40	251.31	371.04	244.32	0.00	241.50
496	-92.24	32.20	533.45	796.68	80.72	0.00	-1756.58	33.11	5.72	262.15	369.32	245.17	0.00	160.51
497	-91.09	29.98	510.86	795.47	81.36	0.00	-1761.49	34.18	3.28	270.23	367.25	246.08	0.00	209.82
498	-89.87	28.00	487.67	794.30	81.98	0.00	-1730.13	41.89	0.84	273.90	363.68	247.02	0.00	84.94
499	-87.20	25.71	459.59	792.54	82.20	0.00	-1673.54	52.41	-7.32	292.21	356.87	248.77	0.00	88.97
500	-84.30	23.96	432.89	791.02	82.90	0.00	-1590.45	63.17	-13.73	318.45	350.89	250.50	0.00	295.73
501	-80.41	21.97	405.12	789.67	83.16	0.00	-1618.55	71.26	-16.48	338.13	346.57	251.08	0.00	127.47
502	-76.14	19.84	373.99	787.94	83.48	0.00	-1617.04	72.71	-18.01	346.68	343.18	251.94	0.00	-138.43
503	-70.65	17.62	342.86	785.78	83.49	0.00	-1650.42	69.12	-20.22	350.04	341.19	252.22	0.00	-592.75
504	-64.54	15.49	312.50	783.91	83.30	0.00	-1838.44	67.14	-22.89	350.49	339.05	252.59	0.00	-954.07
505	-56.99	12.89	276.79	780.78	82.69	0.00	-2152.64	66.68	-26.55	353.55	337.29	253.52	0.00	-1163.40
506	-50.05	9.38	242.77	780.25	83.09	0.00	-2610.02	67.06	-29.30	361.33	335.60	253.80	0.00	-1345.74
507	-41.89	8.62	207.67	774.93	81.26	0.00	-2642.99	67.90	-30.82	375.21	333.79	254.17	0.00	-1460.06
508	-31.36	7.25	169.83	770.39	79.07	0.00	-2845.58	68.89	-31.36	394.29	332.16	254.64	0.00	-1681.44
509	-20.60	6.03	136.41	766.76	78.30	0.00	-3172.14	69.89	-31.13	415.19	331.09	254.83	0.00	-1677.54
510	-9.31	6.03	104.52	756.28	73.28	0.00	-3383.65	70.88	-30.06	437.77	330.01	254.93	0.00	-1750.49
511	1.68	6.48	77.36	743.83	67.85	0.00	-3584.11	72.71	-28.31	466.00	328.78	254.88	0.00	-1901.43
512	10.53	7.86	59.05	727.03	58.91	0.00	-3627.39	74.16	-27.16	492.86	327.96	255.11	0.00	-1860.21
513	15.34	8.09	47.00	715.99	52.60	0.00	-3769.27	76.52	-26.70	520.17	326.75	255.21	0.00	-1904.61
514	18.62	7.48	35.25	695.21	39.83	0.00	-3968.71	78.35	-26.63	548.10	325.97	255.35	0.00	-1975.66
515	20.29	7.40	26.40	670.63	21.97	0.00	-4342.45	79.57	-27.39	570.98	325.01	255.53	0.00	-2037.09
516	-0.00	-0.00	-0.00	903.00	200.00	0.00	-0.00	80.41	-29.22	590.82	324.33	255.79	0.00	-2104.54
517	-0.00	-0.00	-0.00	903.00	200.00	0.00	-0.00	80.80	-31.74	610.35	323.25	256.10	0.00	-2191.02
518	-0.00	-0.00	-0.00	903.00	200.00	0.00	-0.00	80.95	-34.33	624.24	322.81	256.51	0.00	-2309.84
519	-0.00	-0.00	-0.00	903.00	200.00	0.00	-0.00	80.26	-36.54	635.53	322.04	256.76	0.00	-2420.98
520	-0.00	-0.00	-0.00	903.00	200.00	0.00	-0.00	78.51	-38.83	643.92	321.40	256.92	0.00	-2619.80
521	21.29	5.95	-5.65	1154.35	389.19	0.00	288.27	76.83	-40.21	648.65	320.96	257.07	0.00	-2692.09
522	21.44	6.18	-5.95	1149.15	389.74	0.00	280.72	74.46	-40.21	652.92	320.40	256.98	0.00	-2741.98
523	21.29	5.72	-5.65	1154.35	389.19	0.00	345.80	71.33	-38.53	656.59	320.08	256.75	0.00	-2754.04
524	21.06	5.87	-5.49	1169.67	400.00	0.00	378.93	68.05	-36.54	657.50	319.70	256.67	0.00	-2747.41
525	21.21	5.80	-5.34	1143.00	400.00	0.00	607.30	64.54	-34.48	656.89	319.51	256.35	0.00	-2647.84
526	21.21	5.95	-5.65	1146.24	394.59	0.00	413.84	60.88	-32.12	654.45	319.03	256.10	0.00	-2565.38
527	21.29	5.87	-5.95	1133.77	384.62	0.00	262.33	57.91	-30.29	650.63	318.50	255.86	0.00	-2361.60
528	20.98	5.80	-5.65	1162.46	394.59	0.00	266.62	55.08	-28.61	644.84	318.10	255.70	0.00	-2273.12
529	21.21	5.80	-5.49	1153.00	400.00	0.00	503.54	51.96	-27.24	636.75	317.33	255.45	0.00	-2094.43
530	-0.00	-0.00	-0.00	903.00	200.00	0.00	-0.00	49.74	-26.47	629.27	316.37	255.33	0.00	-1963.98
531	-0.00	-0.00	-0.00	903.00	200.00	0.00	-0.00	47.61	-26.02	621.49	315.47	255.14	0.00	-1847.53
532	21.13	5.49	-5.65	1162.46	400.00	0.00	489.72	45.47	-25.86	613.71	314.55	255.35	0.00	-1707.71
533	21.13	5.95	-5.80	1147.74	389.47	0.00	236.11	43.87	-25.33	607.91	313.48	254.87	0.00	-1577.38
534	21.29	5.72	-5.65	1154.35	389.19	0.00	277.13	42.19	-25.18	603.03	312.83	254.91	0.00	-1342.91
535	21.29	5.49	-5.65	1162.46	389.19	0.00	244.35	40.66	-24.49	599.21	311.76	254.70	0.00	-1126.81
536	21.29	5.65	-5.65	1154.35	394.59	0.00	411.37	39.60	-24.11	598.14	310.87	254.49	0.00	-967.84
537	21.36	5.65	-5.80	1116.16	389.47	0.00	486.68	38.15	-23.42	599.37	310.23	254.33	0.00	-823.53
538	21.21	5.49	-5.49	1161.33	400.00	0.00	465.39	36.70	-23.27	600.59	309.38	254.27	0.00	-491.15
539	21.13	5.65	-5.65	1146.24	378.38	0.00	84.75	35.48	-22.43	604.40	308.71	253.93	0.00	-249.01
540	20.98	5.65	-5.80	1155.63	394.74	0.00	347.74	33.87	-21.74	607.60	308.14	253.79	0.00	-60.84
541	21.36	5.65	-5.95	1141.46	384.62	0.00	308.70	32.73	-21.59	611.42	307.71	253.51	0.00	178.27
542	21.13	5.72	-5.95	1141.46	400.00	0.00	573.38	31.05	-20.90	615.08	307.00	253.29	0.00	358.94
543	-0.00	-0.00	-0.00	903.00	200.00	0.00	-0.00	29.53	-20.98	618.44	306.37	252.95	0.00	552.49
544	21.06	5.65	-5.34	1168.71	400.00	0.00	353.79	27.69	-20.90	621.64	305.82	252.92	0.00	671.71
545	21.06	5.72	-5.80	1147.74	389.47	0.00	231.89	25.33	-21.13	623.78	305.43	252.64	0.00	784.41
546	21.36	5.72	-5.80	1163.53	389.47	0.00	245.14	23.12	-21.36	626.07	305.34	252.50	0.00	984.30
547	-0.00	-0.00	-0.00	903.00	200.00	0.00	-0.00	20.45	-21.67	628.20	304.59	252.37	0.00	1124.45
548	21.13	5.65	-5.80	1139.84	389.47	0.00	378.26	17.70	-21.21	631.10	304.57	252.18	0.00	1203.55
549	21.06	5.80	-5.80	1147.74	394.74	0.00	369.82	15.18	-20.98	634.61	304.54	251.84	0.00	1408.82
550	21.21	5.65	-5.65	1154.35	394.59	0.00	396.52	12.36	-20.68	636.75	304.46	251.76	0.00	1578.77
551	21.13	5.65	-5.65	1154.35	389.19	0.00	221.66	9.61	-20.68	638.28	304.23	251.59	0.00	1727.83
552	20.98	5.42	-5.65	1162.46	400.00	0.00	433.23	7.32	-20.52	639.19	304.23	251.42	0.00	1905.29
553	21.06	5.87	-5.80	1155.63	389.47	0.00	193.95	4.73	-20.52	639.95	304.15	251.31	0.00	2090.25
554	20.98	5.49	-5.65	1146.24	394.59	0.00	434.88	2.52	-20.29	640.56	304.07	251.12	0.00	2225.53
555	21.21	5.65	-5.80	1139.84	384.21	0.00	258.19	-0.00	-20.37	640.26	304.08	251.10	0.00	2394.72
556	21.21	5.72	-5.95	1141.46	394.87	0.00	434.09	-2.44	-20.22	639.95	303.86	250.98	0.00	2585.78
557	21.21	5.72	-5.49	1161.33	383.33	0.00	75.66	-4.81	-20.52	639.50	303.72	250.82	0.00	2784.69
558	21.29	5.42	-6.26	1137.15	370.73	0.00	31.26	-7.10	-20.52	638.43	303.37	250.72	0.00	2959.43
559	-0.00	-0.00	-0.00	903.00	200.00	0.00	-0.00	-9.61	-20.29	636.29	302.95	250.74	0.00	3073.95
560	-0.00	-0.00	-0.00	903.00	200.00	0.00	-0.00	-11.83	-20.29	634.77	302.96	250.58	0.00	3375.78
561	21.13	5.49	-5.49	1178.00	394.44	0.00	264.06	-13.96	-20.14	633.70	302.46	250.42	0.00	3556.92
562	-0.00	-0.00	-0.00	903.00	200.00	0.00	-0.00	-15.87	-20.07	631.41	301.81	250.27	0.00	3679.00
563	20.90	5.49	-5.95	1141.46	384.62	0.00	191.91	-17.55	-19.76	628.81	301.24	250.13	0.00	3882.59
564	21.21	5.65	-5.95	1149.15	394.87	0.00	454.63	-19.07	-19.61	626.07	300.22	250.06	0.00	4016.20
565	21.13	5.65	-5.65	1146.24	394.59	0.00	404.56	-20.75	-19.15	623.32	298.97	250.09	0.00	4159.44
566	21.29	5.42	-5.34	1160.14	400.00	0.00	506.81	-22.05	-19.07	620.12	297.64	249.95	0.00	4278.08
567	21.36	5.65	-5.80	1147.74	400.00	0.00	533.25	-23.42	-18.77	617.98	296.15	249.93	0.00	4365.94
568	21.36	5.49	-5.65	1146.24	400.00	0.00	601.69	-25.02	-18.54	615.39	294.20	250.04	0.00	4476.77
569	21.36	5.65	-5.95	1149.15	394.87	0.00	415.70	-26.25	-18.84	614.47	292.25	249.96	0.00	4470.76
570	21.13	5.72	-5.65	1146.24	400.00	0.00	477.35	-27.31	-18.84	613.56	289.55	250.19	0.00	4589.33
571	21.36	5.65	-5.65	1162.46	400.00	0.00	450.13	-28.00	-18.54	614.01	286.51	250.35	0.00	4565.68
572	-0.00	-0.00	-0.00	903.00	200.00	0.00	-0.00	-28.15	-18.08	614.32	283.38	250.92	0.00	4537.40
573	21.36	5.80	-5.65	1146.24	389.19	0.00	273.63	-28.38	-18.08	615.84	280.38	251.49	0.00	4501.06
574	21.29	5.65	-5.65	1146.24	394.59	0.00	365.59	-28.53	-18.23	617.68	276.80	252.27	0.00	4402.62
575	21.44	5.49	-5.80	1147.74	389.47	0.00	314.41	-27.92	-19.76	617.37	273.01	253.09	0.00	4392.92
576	-0.00	-0.00	-0.00	903.00	200.00	0.00	-0.00	-26.78	-21.13	616.91	268.91	253.52	0.00	4364.07
577	21.44	5.65	-5.65	1154.35	389.19	0.00	233.62	-25.25	-21.51	618.29	264.31	254.29	0.00	4201.14
578	21.44	5.72	-5.80	1139.84	400.00	0.00	552.13	-24.87	-21.74	621.19	260.35	254.73	0.00	4276.99
579	-0.00	-0.00	-0.00	903.00	200.00	0.00	-0.00	-24.80	-22.35	624.69	256.40	255.35	0.00	4221.85
580	21.51	5.65	-5.65	1154.35	394.59	0.00	318.58	-25.02	-23.04	628.20	251.98	256.21	0.00	4147.51
581	-0.00	-0.00	-0.00	903.00	200.00	0.00	-0.00	-25.18	-23.73	632.48	248.18	256.60	0.00	4120.34
582	21.74	5.65	-5.80	1139.84	394.74	0.00	425.24	-25.48	-24.57	636.44	244.55	257.40	0.00	4110.21
583	21.82	5.65	-5.95	1141.46	400.00	0.00	614.46	-26.25	-26.02	640.87	240.64	258.05	0.00	3981.84
584	21.82	5.65	-5.80	1163.53	394.74	0.00	283.49	-27.39	-26.93	646.06	237.65	258.62	0.00	3924.93
585	21.51	5.65	-5.65	1154.35	400.00	0.00	434.88	-28.46	-28.08	650.18	234.66	259.19	0.00	3851.24
586	21.74	5.72	-5.80	1163.53	389.47	0.00	157.21	-30.06	-28.61	655.67	231.58	259.67	0.00	3779.05
587	21.51	5.49	-5.80	1139.84	394.74	0.00	348.14	-32.04	-29.14	660.10	229.20	260.01	0.00	3749.76
588	21.51	5.65	-5.65	1162.46	400.00	0.00	366.21	-34.18	-29.45	663.91	226.91	260.35	0.00	3795.62
589	22.05	5.49	-5.80	1147.74	400.00	0.00	547.71	-36.39	-29.30	667.57	224.57	260.57	0.00	3802.71
590	-0.00	-0.00	-0.00	903.00	200.00	0.00	-0.00	-38.76	-29.22	670.47	222.78	260.76	0.00	3742.73
591	-0.00	-0.00	-0.00	903.00	200.00	0.00	-0.00	-41.81	-29.37	672.76	220.93	260.74	0.00	3789.87
592	21.82	5.65	-5.80	1147.74	394.74	0.00	372.64	-45.47	-29.60	674.44	219.10	261.00	0.00	3803.68
593	22.13	5.49	-5.65	1154.35	389.19	0.00	287.44	-48.37	-29.83	674.90	217.45	261.13	0.00	3712.85
594	-0.00	-0.00	-0.00	903.00	200.00	0.00	-0.00	-51.65	-30.29	674.59	216.33	261.34	0.00	3704.36
595	21.97	5.65	-5.65	1162.46	394.59	0.00	338.99	-55.54	-30.67	673.07	215.05	261.44	0.00	3618.24
596	21.90	5.65	-5.65	1162.46	394.59	0.00	232.59	-59.43	-31.13	670.47	214.04	261.68	0.00	3569.36
597	21.97	5.26	-6.26	1122.51	390.24	0.00	461.11	-62.79	-31.59	666.20	213.15	261.80	0.00	3470.23
598	22.43	6.26	-5.49	1169.67	383.33	0.00	132.24	-67.29	-36.39	660.86	211.89	261.65	0.00	3402.55
599	23.35	5.87	-5.65	1162.46	372.97	0.00	-369.92	-71.64	-30.67	649.72	211.58	261.91	0.00	3496.08
600	-0.00	-0.00	-0.00	903.00	200.00	0.00	-0.00	-70.88	-29.83	635.38	209.94	262.01	0.00	3332.70
601	21.90	5.65	-5.95	1133.77	389.74	0.00	13.69	-72.02	-31.13	618.29	208.71	262.24	0.00	2975.39
602	22.81	5.49	-5.34	1160.14	377.14	0.00	-49.48	-73.93	-26.40	602.26	207.96	261.97	0.00	3036.69
603	21.36	5.19	-5.49	1178.00	394.44	0.00	94.94	-74.69	-28.38	584.11	206.74	261.55	0.00	2712.49
604	22.89	5.72	-5.80	1147.74	389.47	0.00	349.95	-74.84	-25.63	561.52	205.43	261.47	0.00	2634.17
605	22.96	5.72	-5.34	1160.14	400.00	0.00	443.59	-74.69	-24.26	540.31	204.35	261.23	0.00	2421.81
606	22.43	5.42	-5.65	1130.03	389.19	0.00	427.45	-73.62	-23.42	518.19	202.92	261.01	0.00	2274.89
607	-0.00	-0.00	-0.00	903.00	200.00	0.00	-0.00	-72.56	-21.74	493.93	201.95	260.61	0.00	2099.07
608	-0.00	-0.00	-0.00	903.00	200.00	0.00	-0.00	-71.03	-20.83	470.28	200.62	260.55	0.00	1846.38
609	-0.00	-0.00	-0.00	903.00	200.00	0.00	-0.00	-68.89	-19.76	446.93	199.62	260.09	0.00	1635.94
610	23.04	5.65	-5.65	1130.03	389.19	0.00	376.52	-66.07	-18.69	418.70	198.32	259.69	0.00	1342.35
611	22.81	5.42	-5.80	1124.05	389.47	0.00	401.15	-62.94	-17.78	392.61	197.05	259.62	0.00	1169.28
612	-0.00	-0.00	-0.00	903.00	200.00	0.00	-0.00	-59.51	-16.71	366.36	195.92	259.23	0.00	962.10
613	23.04	5.49	-5.65	1146.24	378.38	0.00	50.11	-55.47	-15.49	335.85	194.50	258.88	0.00	730.63
614	23.12	5.42	-5.49	1153.00	400.00	0.00	476.84	-51.42	-14.80	308.69	193.23	258.72	0.00	595.53
615	23.27	5.42	-5.49	1136.33	400.00	0.00	620.52	-47.53	-13.96	281.68	191.60	258.18	0.00	413.31
616	-0.00	-0.00	-0.00	903.00	200.00	0.00	-0.00	-42.42	-12.74	251.01	189.67	258.12	0.00	340.42
617	-0.00	-0.00	-0.00	903.00	200.00	0.00	-0.00	-38.30	-11.44	223.69	188.06	258.12	0.00	201.00
618	23.27	5.65	-5.34	1134.43	388.57	0.00	380.60	-33.26	-10.45	197.75	185.88	257.72	0.00	183.21
619	23.27	5.65	-5.80	1124.05	384.21	0.00	269.04	-27.01	-8.93	170.14	183.23	258.30	0.00	152.66
620	-0.00	-0.00	-0.00	903.00	200.00	0.00	-0.00	-22.28	-7.02	146.64	179.50	258.06	0.00	286.80
621	-0.00	-0.00	-0.00	903.00	200.00	0.00	-0.00	-18.39	-6.26	126.95	175.96	257.45	0.00	227.58
622	23.19	5.42	-5.49	1153.00	394.44	0.00	340.36	-14.19	-5.04	109.71	174.41	256.47	0.00	351.57
623	23.27	5.65	-5.49	1128.00	394.44	0.00	439.11	-11.29	-3.97	96.44	171.36	256.01	0.00	413.58
624	23.35	5.49	-5.49	1119.67	394.44	0.00	511.17	-9.16	-3.36	84.08	169.87	254.08	0.00	372.65
625	23.35	5.65	-5.65	1146.24	378.38	0.00	-1.24	-7.48	-2.98	70.34	166.59	252.93	0.00	328.84
626	23.35	5.80	-5.49	1128.00	377.78	0.00	76.29	-5.42	-2.90	58.59	166.41	251.56	0.00	294.69
627	23.35	5.87	-5.19	1141.24	394.12	0.00	362.84	-3.51	-2.44	48.52	165.09	250.94	0.00	315.83
628	23.35	5.95	-5.65	1130.03	389.19	0.00	342.09	-1.60	-2.59	38.76	166.54	248.03	0.00	217.71
629	23.50	5.87	-5.49	1119.67	394.44	0.00	572.63	0.08	-2.59	30.67	167.16	246.77	0.00	185.42
630	23.35	5.80	-5.49	1153.00	400.00	0.00	495.91	1.91	-2.37	24.26	162.26	246.54	0.00	129.22
631	23.42	5.95	-5.49	1128.00	377.78	0.00	101.30	2.67	-2.29	18.92	164.52	243.55	0.00	126.62
632	23.50	6.03	-5.49	1119.67	383.33	0.00	278.47	2.59	-1.83	13.73	173.33	235.56	0.00	134.96
633	-0.00	-0.00	-0.00	903.00	200.00	0.00	-0.00	1.75	-0.61	6.56	188.37	241.86	0.00	119.76
634	23.35	5.95	-5.34	1160.14	400.00	0.00	438.15	-0.00	-0.00	-0.00	300.00	200.00	0.00	-0.00
635	23.50	5.87	-5.19	1150.06	388.24	0.00	248.18	-0.00	-0.00	-0.00	300.00	200.00	0.00	-0.00
636	-0.00	-0.00	-0.00	903.00	200.00	0.00	-0.00	-0.00	-0.00	-0.00	300.00	200.00	0.00	-0.00
637	23.65	5.95	-5.49	1128.00	394.44	0.00	490.40	-0.00	-0.00	-0.00	300.00	200.00	0.00	-0.00
638	-0.00	-0.00	-0.00	903.00	200.00	0.00	-0.00	-0.00	-0.00	-0.00	300.00	200.00	0.00	-0.00
639	23.35	6.10	-5.49	1153.00	400.00	0.00	488.28	-0.00	-0.00	-0.00	300.00	200.00	0.00	-0.00
640	-0.00	-0.00	-0.00	903.00	200.00	0.00	-0.00	-0.00	-0.00	-0.00	300.00	200.00	0.00	-0.00
641	23.35	5.87	-5.04	1148.45	393.94	0.00	407.83	-0.00	-0.00	-0.00	300.00	200.00	0.00	-0.00
642	23.50	6.10	-5.49	1128.00	394.44	0.00	540.84	-0.00	-0.00	-0.00	300.00	200.00	0.00	-0.00
643	23.27	5.95	-5.49	1128.00	394.44	0.00	484.89	-0.00	-0.00	-0.00	300.00	200.00	0.00	-0.00
644	-0.00	-0.00	-0.00	903.00	200.00	0.00	-0.00	-0.00	-0.00	-0.00	300.00	200.00	0.00	-0.00
645	23.35	6.10	-5.49	1128.00	383.33	0.00	228.88	-0.00	-0.00	-0.00	300.00	200.00	0.00	-0.00
646	23.19	5.95	-5.34	1168.71	400.00	0.00	448.17	-0.00	-0.00	-0.00	300.00	200.00	0.00	-0.00
647	23.19	5.87	-5.34	1134.43	400.00	0.00	646.97	-0.00	-0.00	-0.00	300.00	200.00	0.00	-0.00
648	23.27	6.18	-5.04	1139.36	387.88	0.00	324.83	-0.00	-0.00	-0.00	300.00	200.00	0.00	-0.00
649	23.27	6.03	-5.34	1125.86	400.00	0.00	724.36	-0.00	-0.00	-0.00	300.00	200.00	0.00	-0.00
650	-0.00	-0.00	-0.00	903.00	200.00	0.00	-0.00	-0.00	-0.00	-0.00	300.00	200.00	0.00	-0.00
651	23.04	6.10	-5.34	1143.00	400.00	0.00	556.95	-0.00	-0.00	-0.00	300.00	200.00	0.00	-0.00
652	-0.00	-0.00	-0.00	903.00	200.00	0.00	-0.00	-0.00	-0.00	-0.00	300.00	200.00	0.00	-0.00
653	23.12	6.18	-5.34	1143.00	400.00	0.00	531.01	-0.00	-0.00	-0.00	300.00	200.00	0.00	-0.00
654	23.12	6.10	-5.34	1168.71	400.00	0.00	392.37	-0.00	-0.00	-0.00	300.00	200.00	0.00	-0.00
655	23.12	6.10	-5.49	1153.00	400.00	0.00	511.17	-0.00	-0.00	-0.00	300.00	200.00	0.00	-0.00
656	23.12	6.10	-5.04	1184.82	393.94	0.00	131.09	-0.00	-0.00	-0.00	300.00	200.00	0.00	-0.00
657	23.19	6.10	-5.34	1125.86	388.57	0.00	427.03	-0.00	-0.00	-0.00	300.00	200.00	0.00	-0.00
658	23.19	6.10	-5.49	1136.33	383.33	0.00	218.71	-0.00	-0.00	-0.00	300.00	200.00	0.00	-0.00
659	-0.00	-0.00	-0.00	903.00	200.00	0.00	-0.00	-0.00	-0.00	-0.00	300.00	200.00	0.00	-0.00
660	23.04	6.10	-5.49	1136.33	400.00	0.00	597.64	-0.00	-0.00	-0.00	300.00	200.00	0.00	-0.00
661	-0.00	-0.00	-0.00	903.00	200.00	0.00	-0.00	-0.00	-0.00	-0.00	300.00	200.00	0.00	-0.00
662	22.96	6.10	-5.95	1118.38	384.62	0.00	361.52	-0.00	-0.00	-0.00	300.00	200.00	0.00	-0.00
663	-0.00	-0.00	-0.00	903.00	200.00	0.00	-0.00	-0.00	-0.00	-0.00	300.00	200.00	0.00	-0.00
664	22.89	6.26	-5.34	1160.14	388.57	0.00	189.64	-0.00	-0.00	-0.00	300.00	200.00	0.00	-0.00
665	-0.00	-0.00	-0.00	903.00	200.00	0.00	-0.00	-0.00	-0.00	-0.00	300.00	200.00	0.00	-0.00
666	22.74	6.03	-5.65	1146.24	367.57	0.00	-174.03	-0.00	-0.00	-0.00	300.00	200.00	0.00	-0.00
667	22.81	6.26	-5.80	1124.05	368.42	0.00	-104.40	-0.00	-0.00	-0.00	300.00	200.00	0.00	-0.00
668	-0.00	-0.00	-0.00	903.00	200.00	0.00	-0.00	-0.00	-0.00	-0.00	300.00	200.00	0.00	-0.00
669	-0.00	-0.00	-0.00	903.00	200.00	0.00	-0.00	-0.00	-0.00	-0.00	300.00	200.00	0.00	-0.00
670	22.81	6.03	-5.65	1130.03	389.19	0.00	452.61	-0.00	-0.00	-0.00	300.00	200.00	0.00	-0.00
671	-0.00	-0.00	-0.00	903.00	200.00	0.00	-0.00	-0.00	-0.00	-0.00	300.00	200.00	0.00	-0.00
672	22.51	6.10	-5.34	1160.14	400.00	0.00	437.06	-0.00	-0.00	-0.00	300.00	200.00	0.00	-0.00
673	-0.00	-0.00	-0.00	903.00	200.00	0.00	-0.00	-0.00	-0.00	-0.00	300.00	200.00	0.00	-0.00
674	22.74	5.95	-5.80	1108.26	389.47	0.00	568.59	-0.00	-0.00	-0.00	300.00	200.00	0.00	-0.00
675	22.74	6.18	-5.80	1147.74	368.42	0.00	-200.97	-0.00	-0.00	-0.00	300.00	200.00	0.00	-0.00
676	22.58	6.18	-5.65	1130.03	389.19	0.00	397.55	-0.00	-0.00	-0.00	300.00	200.00	0.00	-0.00
677	22.81	6.03	-5.49	1153.00	400.00	0.00	514.98	-0.00	-0.00	-0.00	300.00	200.00	0.00	-0.00
678	22.74	6.26	-5.34	1143.00	388.57	0.00	291.01	-0.00	-0.00	-0.00	300.00	200.00	0.00	-0.00
679	22.58	6.10	-5.65	1130.03	389.19	0.00	414.87	-0.00	-0.00	-0.00	300.00	200.00	0.00	-0.00
680	22.58	6.10	-5.49	1161.33	400.00	0.00	467.94	-0.00	-0.00	-0.00	300.00	200.00	0.00	-0.00
681	22.58	6.41	-5.80	1139.84	384.21	0.00	170.26	-0.00	-0.00	-0.00	300.00	200.00	0.00	-0.00
682	22.51	6.56	-5.65	1146.24	389.19	0.00	190.12	-0.00	-0.00	-0.00	300.00	200.00	0.00	-0.00
683	22.58	6.26	-5.49	1161.33	394.44	0.00	280.17	-0.00	-0.00	-0.00	300.00	200.00	0.00	-0.00
684	22.58	6.18	-5.65	1154.35	389.19	0.00	247.23	-0.00	-0.00	-0.00	300.00	200.00	0.00	-0.00
685	22.43	6.26	-5.49	1153.00	400.00	0.00	473.02	-0.00	-0.00	-0.00	300.00	200.00	0.00	-0.00
686	22.20	5.95	-5.65	1146.24	394.59	0.00	538.18	-0.00	-0.00	-0.00	300.00	200.00	0.00	-0.00
687	22.28	6.26	-5.34	1143.00	382.86	0.00	214.71	-0.00	-0.00	-0.00	300.00	200.00	0.00	-0.00
688	22.35	6.18	-5.65	1154.35	389.19	0.00	226.82	-0.00	-0.00	-0.00	300.00	200.00	0.00	-0.00
689	22.35	6.33	-5.80	1139.84	368.42	0.00	-206.80	-0.00	-0.00	-0.00	300.00	200.00	0.00	-0.00
690	22.35	6.10	-5.80	1139.84	384.21	0.00	200.37	-0.00	-0.00	-0.00	300.00	200.00	0.00	-0.00
691	22.35	6.03	-5.65	1146.24	389.19	0.00	291.15	-0.00	-0.00	-0.00	300.00	200.00	0.00	-0.00
692	-0.00	-0.00	-0.00	903.00	200.00	0.00	-0.00	-0.00	-0.00	-0.00	300.00	200.00	0.00	-0.00
693	22.35	6.18	-5.80	1155.63	389.47	0.00	225.27	-0.00	-0.00	-0.00	300.00	200.00	0.00	-0.00
694	22.43	6.18	-5.65	1146.24	400.00	0.00	579.63	-0.00	-0.00	-0.00	300.00	200.00	0.00	-0.00
695	22.35	6.10	-5.49	1178.00	394.44	0.00	264.91	-0.00	-0.00	-0.00	300.00	200.00	0.00	-0.00
696	-0.00	-0.00	-0.00	903.00	200.00	0.00	-0.00	-0.00	-0.00	-0.00	300.00	200.00	0.00	-0.00
697	22.43	6.18	-5.65	1121.92	394.59	0.00	562.93	-0.00	-0.00	-0.00	300.00	200.00	0.00	-0.00
698	22.20	6.10	-5.80	1139.84	394.74	0.00	474.63	-0.00	-0.00	-0.00	300.00	200.00	0.00	-0.00
699	22.35	5.95	-5.65	1146.24	394.59	0.00	522.10	-0.00	-0.00	-0.00	300.00	200.00	0.00	-0.00
700	22.28	6.18	-5.49	1136.33	400.00	0.00	610.35	-0.00	-0.00	-0.00	300.00	200.00	0.00	-0.00
701	22.13	6.10	-5.65	1130.03	389.19	0.00	419.82	-0.00	-0.00	-0.00	300.00	200.00	0.00	-0.00
702	22.13	6.10	-6.26	1122.51	370.73	0.00	34.43	-0.00	-0.00	-0.00	300.00	200.00	0.00	-0.00
703	22.20	5.95	-5.65	1130.03	378.38	0.00	297.55	-0.00	-0.00	-0.00	300.00	200.00	0.00	-0.00
704	-0.00	-0.00	-0.00	903.00	200.00	0.00	-0.00	-0.00	-0.00	-0.00	300.00	200.00	0.00	-0.00
705	-0.00	-0.00	-0.00	903.00	200.00	0.00	-0.00	-0.00	-0.00	-0.00	300.00	200.00	0.00	-0.00
706	21.90	6.18	-5.65	1154.35	400.00	0.00	514.26	-0.00	-0.00	-0.00	300.00	200.00	0.00	-0.00
707	21.97	5.72	-5.80	1155.63	384.21	0.00	130.10	-0.00	-0.00	-0.00	300.00	200.00	0.00	-0.00
708	-0.00	-0.00	-0.00	903.00	200.00	0.00	-0.00	-0.00	-0.00	-0.00	300.00	200.00	0.00	-0.00
709	22.05	5.95	-5.80	1155.63	373.68	0.00	-8.43	-0.00	-0.00	-0.00	300.00	200.00	0.00	-0.00
710	21.36	5.65	-5.65	1130.03	400.00	0.00	518.80	-0.00	-0.00	-0.00	300.00	200.00	0.00	-0.00
711	21.82	5.80	-5.49	1169.67	400.00	0.00	460.31	-0.00	-0.00	-0.00	300.00	200.00	0.00	-0.00
712	-0.00	-0.00	-0.00	903.00	200.00	0.00	-0.00	-0.00	-0.00	-0.00	300.00	200.00	0.00	-0.00
713	22.05	5.87	-5.80	1147.74	384.21	0.00	243.54	-0.00	-0.00	-0.00	300.00	200.00	0.00	-0.00
714	-0.00	-0.00	-0.00	903.00	200.00	0.00	-0.00	-0.00	-0.00	-0.00	300.00	200.00	0.00	-0.00
715	21.67	5.95	-5.80	1155.63	389.47	0.00	267.43	-0.00	-0.00	-0.00	300.00	200.00	0.00	-0.00
716	22.05	5.95	-5.65	1130.03	394.59	0.00	627.88	-0.00	-0.00	-0.00	300.00	200.00	0.00	-0.00
717	21.51	5.87	-5.65	1162.46	389.19	0.00	211.56	-0.00	-0.00	-0.00	300.00	200.00	0.00	-0.00
718	21.51	6.10	-5.65	1146.24	389.19	0.00	274.04	-0.00	-0.00	-0.00	300.00	200.00	0.00	-0.00
719	21.67	5.95	-5.49	1169.67	394.44	0.00	314.50	-0.00	-0.00	-0.00	300.00	200.00	0.00	-0.00
720	21.44	6.03	-5.65	1162.46	394.59	0.00	296.31	-0.00	-0.00	-0.00	300.00	200.00	0.00	-0.00
721	21.44	5.95	-5.80	1155.63	389.47	0.00	246.95	-0.00	-0.00	-0.00	300.00	200.00	0.00	-0.00
722	-0.00	-0.00	-0.00	903.00	200.00	0.00	-0.00	-0.00	-0.00	-0.00	300.00	200.00	0.00	-0.00
723	21.13	6.03	-5.80	1155.63	389.47	0.00	215.63	-0.00	-0.00	-0.00	300.00	200.00	0.00	-0.00
724	21.29	5.87	-5.65	1146.24	389.19	0.00	332.19	-0.00	-0.00	-0.00	300.00	200.00	0.00	-0.00
725	21.36	5.95	-5.80	1147.74	389.47	0.00	325.25	-0.00	-0.00	-0.00	300.00	200.00	0.00	-0.00
726	21.06	6.10	-5.95	1133.77	379.49	0.00	82.16	-0.00	-0.00	-0.00	300.00	200.00	0.00	-0.00
727	-0.00	-0.00	-0.00	903.00	200.00	0.00	-0.00	-0.00	-0.00	-0.00	300.00	200.00	0.00	-0.00
728	21.29	5.80	-5.80	1155.63	400.00	0.00	480.65	-0.00	-0.00	-0.00	300.00	200.00	0.00	-0.00
729	-0.00	-0.00	-0.00	903.00	200.00	0.00	-0.00	-0.00	-0.00	-0.00	300.00	200.00	0.00	-0.00
730	21.51	5.42	-5.80	1139.84	394.74	0.00	411.99	-0.00	-0.00	-0.00	300.00	200.00	0.00	-0.00
731	21.44	5.42	-5.65	1146.24	400.00	0.00	521.07	-0.00	-0.00	-0.00	300.00	200.00	0.00	-0.00
732	21.67	5.42	-5.80	1147.74	389.47	0.00	239.12	-0.00	-0.00	-0.00	300.00	200.00	0.00	-0.00
733	21.44	5.42	-5.65	1162.46	400.00	0.00	387.45	-0.00	-0.00	-0.00	300.00	200.00	0.00	-0.00
734	-0.00	-0.00	-0.00	903.00	200.00	0.00	-0.00	-0.00	-0.00	-0.00	300.00	200.00	0.00	-0.00
735	21.51	5.34	-6.26	1137.15	375.61	0.00	32.94	-0.00	-0.00	-0.00	300.00	200.00	0.00	-0.00
736	21.67	5.42	-5.49	1161.33	400.00	0.00	416.44	-0.00	-0.00	-0.00	300.00	200.00	0.00	-0.00
737	21.74	5.42	-5.65	1154.35	378.38	0.00	-0.62	-0.00	-0.00	-0.00	300.00	200.00	0.00	-0.00
738	21.67	5.34	-5.80	1163.53	389.47	0.00	196.36	-0.00	-0.00	-0.00	300.00	200.00	0.00	-0.00
739	21.74	5.49	-5.65	1146.24	389.19	0.00	259.81	-0.00	-0.00	-0.00	300.00	200.00	0.00	-0.00
740	21.82	5.34	-5.80	1147.74	389.47	0.00	309.59	-0.00	-0.00	-0.00	300.00	200.00	0.00	-0.00
741	21.74	5.49	-5.65	1154.35	389.19	0.00	192.38	-0.00	-0.00	-0.00	300.00	200.00	0.00	-0.00
742	21.67	5.34	-5.34	1160.14	400.00	0.00	442.50	-0.00	-0.00	-0.00	300.00	200.00	0.00	-0.00
743	21.74	5.42	-5.80	1155.63	389.47	0.00	256.59	-0.00	-0.00	-0.00	300.00	200.00	0.00	-0.00
744	21.74	5.49	-5.65	1162.46	394.59	0.00	311.16	-0.00	-0.00	-0.00	300.00	200.00	0.00	-0.00
745	21.82	5.42	-5.49	1161.33	400.00	0.00	446.96	-0.00	-0.00	-0.00	300.00	200.00	0.00	-0.00
746	21.74	5.42	-5.80	1139.84	384.21	0.00	181.90	-0.00	-0.00	-0.00	300.00	200.00	0.00	-0.00
747	-0.00	-0.00	-0.00	903.00	200.00	0.00	-0.00	-0.00	-0.00	-0.00	300.00	200.00	0.00	-0.00
748	21.67	5.42	-5.80	1155.63	384.21	0.00	82.32	-0.00	-0.00	-0.00	300.00	200.00	0.00	-0.00
749	21.67	5.49	-5.80	1139.84	384.21	0.00	172.67	-0.00	-0.00	-0.00	300.00	200.00	0.00	-0.00
750	21.74	5.34	-5.65	1154.35	389.19	0.00	207.85	-0.00	-0.00	-0.00	300.00	200.00	0.00	-0.00
751	-0.00	-0.00	-0.00	903.00	200.00	0.00	-0.00	-0.00	-0.00	-0.00	300.00	200.00	0.00	-0.00
752	21.51	5.49	-5.80	1139.84	384.21	0.00	144.56	-0.00	-0.00	-0.00	300.00	200.00	0.00	-0.00
753	21.44	5.26	-5.49	1153.00	394.44	0.00	380.62	-0.00	-0.00	-0.00	300.00	200.00	0.00	-0.00
754	21.67	5.49	-5.49	1161.33	394.44	0.00	276.35	-0.00	-0.00	-0.00	300.00	200.00	0.00	-0.00
755	21.36	5.49	-5.95	1156.85	379.49	0.00	-54.97	-0.00	-0.00	-0.00	300.00	200.00	0.00	-0.00
756	21.51	5.42	-5.80	1163.53	394.74	0.00	237.92	-0.00	-0.00	-0.00	300.00	200.00	0.00	-0.00
757	21.67	5.42	-6.26	1129.83	375.61	0.00	58.62	-0.00	-0.00	-0.00	300.00	200.00	0.00	-0.00
758	21.74	5.42	-5.80	1163.53	400.00	0.00	419.82	-0.00	-0.00	-0.00	300.00	200.00	0.00	-0.00
759	21.36	5.42	-6.26	1137.15	370.73	0.00	-138.82	-0.00	-0.00	-0.00	300.00	200.00	0.00	-0.00
760	-0.00	-0.00	-0.00	903.00	200.00	0.00	-0.00	-0.00	-0.00	-0.00	300.00	200.00	0.00	-0.00
761	21.51	5.49	-5.80	1163.53	384.21	0.00	37.34	-0.00	-0.00	-0.00	300.00	200.00	0.00	-0.00
762	-0.00	-0.00	-0.00	903.00	200.00	0.00	-0.00	-0.00	-0.00	-0.00	300.00	200.00	0.00	-0.00
763	21.51	5.49	-5.65	1121.92	389.19	0.00	395.90	-0.00	-0.00	-0.00	300.00	200.00	0.00	-0.00
764	21.51	5.49	-5.65	1162.46	400.00	0.00	360.02	-0.00	-0.00	-0.00	300.00	200.00	0.00	-0.00
765	21.51	5.65	-5.49	1161.33	394.44	0.00	230.15	-0.00	-0.00	-0.00	300.00	200.00	0.00	-0.00
766	21.44	5.42	-5.65	1162.46	389.19	0.00	155.68	-0.00	-0.00	-0.00	300.00	200.00	0.00	-0.00
767	21.82	5.34	-5.65	1170.57	400.00	0.00	440.24	-0.00	-0.00	-0.00	300.00	200.00	0.00	-0.00
768	21.36	5.49	-5.49	1153.00	400.00	0.00	404.36	-0.00	-0.00	-0.00	300.00	200.00	0.00	-0.00
769	21.51	5.49	-5.65	1146.24	389.19	0.00	216.51	-0.00	-0.00	-0.00	300.00	200.00	0.00	-0.00
770	21.44	5.42	-5.65	1154.35	394.59	0.00	292.60	-0.00	-0.00	-0.00	300.00	200.00	0.00	-0.00
771	21.44	5.42	-5.65	1146.24	394.59	0.00	405.18	-0.00	-0.00	-0.00	300.00	200.00	0.00	-0.00
772	21.51	5.42	-5.80	1147.74	389.47	0.00	233.10	-0.00	-0.00	-0.00	300.00	200.00	0.00	-0.00
773	21.51	5.49	-5.65	1162.46	378.38	0.00	-82.27	-0.00	-0.00	-0.00	300.00	200.00	0.00	-0.00
774	-0.00	-0.00	-0.00	903.00	200.00	0.00	-0.00	-0.00	-0.00	-0.00	300.00	200.00	0.00	-0.00
775	21.51	5.49	-5.65	1162.46	389.19	0.00	173.21	-0.00	-0.00	-0.00	300.00	200.00	0.00	-0.00
776	21.44	5.34	-5.49	1153.00	400.00	0.00	503.54	-0.00	-0.00	-0.00	300.00	200.00	0.00	-0.00
777	21.44	5.42	-5.65	1170.57	389.19	0.00	157.54	-0.00	-0.00	-0.00	300.00	200.00	0.00	-0.00
778	21.44	5.42	-5.49	1153.00	394.44	0.00	319.59	-0.00	-0.00	-0.00	300.00	200.00	0.00	-0.00
779	21.51	5.42	-5.80	1155.63	394.74	0.00	349.35	-0.00	-0.00	-0.00	300.00	200.00	0.00	-0.00
780	21.51	5.42	-6.26	1122.51	380.49	0.00	245.07	-0.00	-0.00	-0.00	300.00	200.00	0.00	-0.00
781	21.74	5.42	-5.49	1136.33	394.44	0.00	492.10	-0.00	-0.00	-0.00	300.00	200.00	0.00	-0.00
782	21.51	5.42	-5.34	1143.00	400.00	0.00	531.01	-0.00	-0.00	-0.00	300.00	200.00	0.00	-0.00
783	-0.00	-0.00	-0.00	903.00	200.00	0.00	-0.00	-0.00	-0.00	-0.00	300.00	200.00	0.00	-0.00
784	21.44	5.49	-5.95	1141.46	379.49	0.00	89.01	-0.00	-0.00	-0.00	300.00	200.00	0.00	-0.00
785	21.44	5.49	-5.65	1146.24	394.59	0.00	317.96	-0.00	-0.00	-0.00	300.00	200.00	0.00	-0.00
786	21.44	5.49	-5.65	1162.46	400.00	0.00	390.54	-0.00	-0.00	-0.00	300.00	200.00	0.00	-0.00
787	21.44	5.42	-5.65	1162.46	394.59	0.00	363.12	-0.00	-0.00	-0.00	300.00	200.00	0.00	-0.00
788	-0.00	-0.00	-0.00	903.00	200.00	0.00	-0.00	-0.00	-0.00	-0.00	300.00	200.00	0.00	-0.00
789	21.44	5.42	-5.65	1162.46	400.00	0.00	410.34	-0.00	-0.00	-0.00	300.00	200.00	0.00	-0.00
790	21.44	5.26	-5.95	1141.46	379.49	0.00	97.81	-0.00	-0.00	-0.00	300.00	200.00	0.00	-0.00
791	21.44	5.42	-5.80	1155.63	389.47	0.00	244.54	-0.00	-0.00	-0.00	300.00	200.00	0.00	-0.00
792	21.44	5.42	-5.65	1130.03	378.38	0.00	145.37	-0.00	-0.00	-0.00	300.00	200.00	0.00	-0.00
793	21.44	5.65	-5.95	1141.46	379.49	0.00	52.62	-0.00	-0.00	-0.00	300.00	200.00	0.00	-0.00
794	21.44	5.34	-5.65	1146.24	394.59	0.00	423.74	-0.00	-0.00	-0.00	300.00	200.00	0.00	-0.00
795	21.51	5.49	-5.95	1118.38	389.74	0.00	404.36	-0.00	-0.00	-0.00	300.00	200.00	0.00	-0.00
796	21.44	5.34	-5.49	1153.00	394.44	0.00	430.21	-0.00	-0.00	-0.00	300.00	200.00	0.00	-0.00
797	-0.00	-0.00	-0.00	903.00	200.00	0.00	-0.00	-0.00	-0.00	-0.00	300.00	200.00	0.00	-0.00
798	-0.00	-0.00	-0.00	903.00	200.00	0.00	-0.00	-0.00	-0.00	-0.00	300.00	200.00	0.00	-0.00
799	21.44	5.34	-5.80	1124.05	373.68	0.00	25.30	-0.00	-0.00	-0.00	300.00	200.00	0.00	-0.00
800	21.44	5.34	-5.80	1139.84	389.47	0.00	348.14	-0.00	-0.00	-0.00	300.00	200.00	0.00	-0.00
801	21.36	5.49	-5.65	1162.46	389.19	0.00	121.45	-0.00	-0.00	-0.00	300.00	200.00	0.00	-0.00
802	21.36	5.42	-5.80	1147.74	384.21	0.00	137.53	-0.00	-0.00	-0.00	300.00	200.00	0.00	-0.00
803	21.21	5.42	-5.80	1147.74	400.00	0.00	444.31	-0.00	-0.00	-0.00	300.00	200.00	0.00	-0.00
804	21.44	5.26	-5.65	1154.35	394.59	0.00	399.62	-0.00	-0.00	-0.00	300.00	200.00	0.00	-0.00
805	21.36	5.49	-5.49	1136.33	394.44	0.00	400.12	-0.00	-0.00	-0.00	300.00	200.00	0.00	-0.00
806	21.44	5.42	-5.49	1153.00	394.44	0.00	365.36	-0.00	-0.00	-0.00	300.00	200.00	0.00	-0.00
807	21.51	5.65	-5.49	1136.33	400.00	0.00	513.71	-0.00	-0.00	-0.00	300.00	200.00	0.00	-0.00
808	21.36	5.49	-5.65	1154.35	389.19	0.00	211.77	-0.00	-0.00	-0.00	300.00	200.00	0.00	-0.00
809	21.36	5.42	-6.26	1129.83	370.73	0.00	-53.41	-0.00	-0.00	-0.00	300.00	200.00	0.00	-0.00
810	-0.00	-0.00	-0.00	903.00	200.00	0.00	-0.00	-0.00	-0.00	-0.00	300.00	200.00	0.00	-0.00
811	-0.00	-0.00	-0.00	903.00	200.00	0.00	-0.00	-0.00	-0.00	-0.00	300.00	200.00	0.00	-0.00
812	21.36	5.42	-5.95	1149.15	369.23	0.00	-190.15	-0.00	-0.00	-0.00	300.00	200.00	0.00	-0.00
813	21.44	5.42	-5.49	1169.67	394.44	0.00	206.42	-0.00	-0.00	-0.00	300.00	200.00	0.00	-0.00
814	21.36	5.42	-5.65	1154.35	394.59	0.00	300.64	-0.00	-0.00	-0.00	300.00	200.00	0.00	-0.00
815	-0.00	-0.00	-0.00	903.00	200.00	0.00	-0.00	-0.00	-0.00	-0.00	300.00	200.00	0.00	-0.00
816	21.44	5.42	-5.65	1130.03	389.19	0.00	377.14	-0.00	-0.00	-0.00	300.00	200.00	0.00	-0.00
817	21.44	5.49	-5.80	1147.74	384.21	0.00	155.80	-0.00	-0.00	-0.00	300.00	200.00	0.00	-0.00
818	21.44	5.49	-6.26	1137.15	375.61	0.00	75.36	-0.00	-0.00	-0.00	300.00	200.00	0.00	-0.00
819	21.36	5.34	-5.65	1146.24	394.59	0.00	386.01	-0.00	-0.00	-0.00	300.00	200.00	0.00	-0.00
820	-0.00	-0.00	-0.00	903.00	200.00	0.00	-0.00	-0.00	-0.00	-0.00	300.00	200.00	0.00	-0.00
821	21.44	5.42	-5.49	1153.00	383.33	0.00	104.27	-0.00	-0.00	-0.00	300.00	200.00	0.00	-0.00
822	21.29	5.42	-5.80	1139.84	389.47	0.00	278.27	-0.00	-0.00	-0.00	300.00	200.00	0.00	-0.00
823	21.36	5.49	-5.95	1133.77	379.49	0.00	163.35	-0.00	-0.00	-0.00	300.00	200.00	0.00	-0.00
824	21.36	5.26	-5.65	1154.35	394.59	0.00	361.88	-0.00	-0.00	-0.00	300.00	200.00	0.00	-0.00
825	21.44	5.42	-5.65	1146.24	389.19	0.00	335.07	-0.00	-0.00	-0.00	300.00	200.00	0.00	-0.00
826	21.29	5.49	-5.65	1146.24	394.59	0.00	356.93	-0.00	-0.00	-0.00	300.00	200.00	0.00	-0.00
827	-0.00	-0.00	-0.00	903.00	200.00	0.00	-0.00	-0.00	-0.00	-0.00	300.00	200.00	0.00	-0.00
828	21.44	5.42	-5.65	1154.35	389.19	0.00	291.15	-0.00	-0.00	-0.00	300.00	200.00	0.00	-0.00
829	21.44	5.49	-5.65	1146.24	389.19	0.00	270.74	-0.00	-0.00	-0.00	300.00	200.00	0.00	-0.00
830	21.36	5.26	-5.65	1154.35	400.00	0.00	454.46	-0.00	-0.00	-0.00	300.00	200.00	0.00	-0.00
831	21.29	5.26	-5.95	1156.85	379.49	0.00	12.32	-0.00	-0.00	-0.00	300.00	200.00	0.00	-0.00
832	21.44	5.42	-5.65	1146.24	389.19	0.00	243.52	-0.00	-0.00	-0.00	300.00	200.00	0.00	-0.00
833	21.44	5.42	-5.80	1139.84	389.47	0.00	307.18	-0.00	-0.00	-0.00	300.00	200.00	0.00	-0.00
834	21.44	5.49	-5.34	1143.00	400.00	0.00	474.55	-0.00	-0.00	-0.00	300.00	200.00	0.00	-0.00
835	21.51	5.34	-5.65	1154.35	394.59	0.00	326.62	-0.00	-0.00	-0.00	300.00	200.00	0.00	-0.00
836	21.44	5.19	-5.65	1146.24	394.59	0.00	392.19	-0.00	-0.00	-0.00	300.00	200.00	0.00	-0.00
837	21.51	5.42	-5.80	1155.63	394.74	0.00	303.57	-0.00	-0.00	-0.00	300.00	200.00	0.00	-0.00
838	-0.00	-0.00	-0.00	903.00	200.00	0.00	-0.00	-0.00	-0.00	-0.00	300.00	200.00	0.00	-0.00
839	21.44	5.34	-5.49	1161.33	400.00	0.00	436.15	-0.00	-0.00	-0.00	300.00	200.00	0.00	-0.00
840	21.67	5.65	-5.34	1160.14	400.00	0.00	432.70	-0.00	-0.00	-0.00	300.00	200.00	0.00	-0.00
841	21.51	5.34	-5.65	1154.35	389.19	0.00	210.32	-0.00	-0.00	-0.00	300.00	200.00	0.00	-0.00
842	21.51	5.26	-5.80	1124.05	389.47	0.00	418.01	-0.00	-0.00	-0.00	300.00	200.00	0.00	-0.00
843	21.44	5.26	-5.65	1130.03	400.00	0.00	552.00	-0.00	-0.00	-0.00	300.00	200.00	0.00	-0.00
844	21.51	5.49	-5.65	1146.24	389.19	0.00	239.40	-0.00	-0.00	-0.00	300.00	200.00	0.00	-0.00
845	21.44	5.26	-5.80	1163.53	384.21	0.00	60.03	-0.00	-0.00	-0.00	300.00	200.00	0.00	-0.00
846	21.44	5.49	-5.95	1149.15	379.49	0.00	-21.91	-0.00	-0.00	-0.00	300.00	200.00	0.00	-0.00
847	21.44	5.42	-5.65	1162.46	394.59	0.00	248.68	-0.00	-0.00	-0.00	300.00	200.00	0.00	-0.00
848	-0.00	-0.00	-0.00	903.00	200.00	0.00	-0.00	-0.00	-0.00	-0.00	300.00	200.00	0.00	-0.00
849	21.44	5.49	-5.65	1154.35	394.59	0.00	319.20	-0.00	-0.00	-0.00	300.00	200.00	0.00	-0.00
850	21.51	5.49	-5.65	1146.24	394.59	0.00	447.25	-0.00	-0.00	-0.00	300.00	200.00	0.00	-0.00
851	21.44	5.65	-5.34	1143.00	388.57	0.00	307.36	-0.00	-0.00	-0.00	300.00	200.00	0.00	-0.00
852	21.74	5.87	-5.65	1162.46	394.59	0.00	303.73	-0.00	-0.00	-0.00	300.00	200.00	0.00	-0.00
853	21.51	5.87	-5.49	1153.00	394.44	0.00	357.31	-0.00	-0.00	-0.00	300.00	200.00	0.00	-0.00
854	21.74	6.03	-5.95	1141.46	384.62	0.00	219.49	-0.00	-0.00	-0.00	300.00	200.00	0.00	-0.00
855	21.67	5.95	-5.80	1163.53	389.47	0.00	174.67	-0.00	-0.00	-0.00	300.00	200.00	0.00	-0.00
856	21.67	6.03	-5.49	1153.00	383.33	0.00	108.08	-0.00	-0.00	-0.00	300.00	200.00	0.00	-0.00
857	-0.00	-0.00	-0.00	903.00	200.00	0.00	-0.00	-0.00	-0.00	-0.00	300.00	200.00	0.00	-0.00
858	21.51	6.10	-5.80	1147.74	384.21	0.00	134.92	-0.00	-0.00	-0.00	300.00	200.00	0.00	-0.00
859	21.67	5.87	-5.65	1146.24	378.38	0.00	78.56	-0.00	-0.00	-0.00	300.00	200.00	0.00	-0.00
860	21.67	5.95	-5.49	1153.00	400.00	0.00	511.17	-0.00	-0.00	-0.00	300.00	200.00	0.00	-0.00
861	21.51	5.95	-5.65	1146.24	394.59	0.00	450.34	-0.00	-0.00	-0.00	300.00	200.00	0.00	-0.00
862	-0.00	-0.00	-0.00	903.00	200.00	0.00	-0.00	-0.00	-0.00	-0.00	300.00	200.00	0.00	-0.00
863	-0.00	-0.00	-0.00	903.00	200.00	0.00	-0.00	-0.00	-0.00	-0.00	300.00	200.00	0.00	-0.00
864	21.51	5.95	-5.65	1146.24	400.00	0.00	475.08	-0.00	-0.00	-0.00	300.00	200.00	0.00	-0.00
865	21.74	6.03	-5.49	1169.67	394.44	0.00	308.99	-0.00	-0.00	-0.00	300.00	200.00	0.00	-0.00
866	21.74	6.10	-5.65	1146.24	394.59	0.00	389.10	-0.00	-0.00	-0.00	300.00	200.00	0.00	-0.00
867	-0.00	-0.00	-0.00	903.00	200.00	0.00	-0.00	-0.00	-0.00	-0.00	300.00	200.00	0.00	-0.00
868	21.51	6.10	-5.65	1146.24	389.19	0.00	274.04	-0.00	-0.00	-0.00	300.00	200.00	0.00	-0.00
869	21.82	6.03	-5.49	1169.67	400.00	0.00	445.05	-0.00	-0.00	-0.00	300.00	200.00	0.00	-0.00
870	21.67	6.03	-5.65	1154.35	389.19	0.00	295.48	-0.00	-0.00	-0.00	300.00	200.00	0.00	-0.00
871	21.74	6.03	-5.49	1153.00	394.44	0.00	409.44	-0.00	-0.00	-0.00	300.00	200.00	0.00	-0.00
872	21.67	6.03	-5.65	1130.03	389.19	0.00	419.20	-0.00	-0.00	-0.00	300.00	200.00	0.00	-0.00
873	21.74	5.87	-5.65	1146.24	400.00	0.00	562.31	-0.00	-0.00	-0.00	300.00	200.00	0.00	-0.00
874	21.67	6.10	-5.49	1161.33	400.00	0.00	445.05	-0.00	-0.00	-0.00	300.00	200.00	0.00	-0.00
875	21.74	6.03	-5.49	1153.00	400.00	0.00	507.35	-0.00	-0.00	-0.00	300.00	200.00	0.00	-0.00
876	-0.00	-0.00	-0.00	903.00	200.00	0.00	-0.00	-0.00	-0.00	-0.00	300.00	200.00	0.00	-0.00
877	21.74	6.10	-5.80	1139.84	384.21	0.00	293.93	-0.00	-0.00	-0.00	300.00	200.00	0.00	-0.00
878	-0.00	-0.00	-0.00	903.00	200.00	0.00	-0.00	-0.00	-0.00	-0.00	300.00	200.00	0.00	-0.00
879	21.51	6.10	-5.65	1162.46	394.59	0.00	314.25	-0.00	-0.00	-0.00	300.00	200.00	0.00	-0.00
880	-0.00	-0.00	-0.00	903.00	200.00	0.00	-0.00	-0.00	-0.00	-0.00	300.00	200.00	0.00	-0.00
881	21.74	6.26	-5.80	1155.63	368.42	0.00	-230.09	-0.00	-0.00	-0.00	300.00	200.00	0.00	-0.00
882	-0.00	-0.00	-0.00	903.00	200.00	0.00	-0.00	-0.00	-0.00	-0.00	300.00	200.00	0.00	-0.00
883	21.67	6.10	-5.65	1154.35	389.19	0.00	230.53	-0.00	-0.00	-0.00	300.00	200.00	0.00	-0.00
884	-0.00	-0.00	-0.00	903.00	200.00	0.00	-0.00	-0.00	-0.00	-0.00	300.00	200.00	0.00	-0.00
885	21.67	6.10	-5.80	1155.63	389.47	0.00	251.77	-0.00	-0.00	-0.00	300.00	200.00	0.00	-0.00
886	21.67	6.03	-5.65	1130.03	389.19	0.00	442.09	-0.00	-0.00	-0.00	300.00	200.00	0.00	-0.00
887	21.67	6.10	-5.80	1139.84	389.47	0.00	371.03	-0.00	-0.00	-0.00	300.00	200.00	0.00	-0.00
888	-0.00	-0.00	-0.00	903.00	200.00	0.00	-0.00	-0.00	-0.00	-0.00	300.00	200.00	0.00	-0.00
889	21.44	6.10	-5.65	1154.35	389.19	0.00	187.23	-0.00	-0.00	-0.00	300.00	200.00	0.00	-0.00
890	21.67	6.10	-5.49	1161.33	394.44	0.00	324.67	-0.00	-0.00	-0.00	300.00	200.00	0.00	-0.00
891	21.74	5.95	-5.80	1147.74	373.68	0.00	31.32	-0.00	-0.00	-0.00	300.00	200.00	0.00	-0.00
892	21.51	6.10	-5.65	1146.24	394.59	0.00	390.34	-0.00	-0.00	-0.00	300.00	200.00	0.00	-0.00
893	21.67	6.10	-5.80	1139.84	373.68	0.00	-16.87	-0.00	-0.00	-0.00	300.00	200.00	0.00	-0.00
894	-0.00	-0.00	-0.00	903.00	200.00	0.00	-0.00	-0.00	-0.00	-0.00	300.00	200.00	0.00	-0.00
895	21.51	6.18	-5.49	1153.00	394.44	0.00	326.79	-0.00	-0.00	-0.00	300.00	200.00	0.00	-0.00
896	21.51	6.18	-5.34	1168.71	400.00	0.00	372.10	-0.00	-0.00	-0.00	300.00	200.00	0.00	-0.00
897	-0.00	-0.00	-0.00	903.00	200.00	0.00	-0.00	-0.00	-0.00	-0.00	300.00	200.00	0.00	-0.00
898	21.74	6.03	-5.65	1130.03	378.38	0.00	198.57	-0.00	-0.00	-0.00	300.00	200.00	0.00	-0.00
899	21.51	6.10	-5.49	1161.33	400.00	0.00	437.42	-0.00	-0.00	-0.00	300.00	200.00	0.00	-0.00
900	21.74	6.03	-5.65	1154.35	389.19	0.00	287.03	-0.00	-0.00	-0.00	300.00	200.00	0.00	-0.00
901	21.74	6.10	-5.65	1154.35	389.19	0.00	244.97	-0.00	-0.00	-0.00	300.00	200.00	0.00	-0.00
902	21.74	5.95	-5.34	1143.00	400.00	0.00	608.83	-0.00	-0.00	-0.00	300.00	200.00	0.00	-0.00
903	21.51	6.10	-5.65	1154.35	378.38	0.00	60.62	-0.00	-0.00	-0.00	300.00	200.00	0.00	-0.00
904	-0.00	-0.00	-0.00	903.00	200.00	0.00	-0.00	-0.00	-0.00	-0.00	300.00	200.00	0.00	-0.00
905	21.67	6.10	-5.34	1143.00	400.00	0.00	556.95	-0.00	-0.00	-0.00	300.00	200.00	0.00	-0.00
906	21.74	6.10	-5.49	1153.00	400.00	0.00	534.06	-0.00	-0.00	-0.00	300.00	200.00	0.00	-0.00
907	21.67	5.95	-5.65	1146.24	400.00	0.00	620.04	-0.00	-0.00	-0.00	300.00	200.00	0.00	-0.00
908	21.51	6.10	-5.34	1160.14	400.00	0.00	421.80	-0.00	-0.00	-0.00	300.00	200.00	0.00	-0.00
909	21.67	6.10	-5.34	1168.71	400.00	0.00	422.89	-0.00	-0.00	-0.00	300.00	200.00	0.00	-0.00
910	21.67	6.03	-5.65	1146.24	389.19	0.00	321.47	-0.00	-0.00	-0.00	300.00	200.00	0.00	-0.00
911	-0.00	-0.00	-0.00	903.00	200.00	0.00	-0.00	-0.00	-0.00	-0.00	300.00	200.00	0.00	-0.00
912	21.74	6.26	-5.65	1146.24	389.19	0.00	280.23	-0.00	-0.00	-0.00	300.00	200.00	0.00	-0.00
913	21.51	6.10	-5.80	1124.05	373.68	0.00	98.78	-0.00	-0.00	-0.00	300.00	200.00	0.00	-0.00
914	21.51	6.03	-5.65	1162.46	394.59	0.00	356.93	-0.00	-0.00	-0.00	300.00	200.00	0.00	-0.00
915	21.74	6.18	-5.65	1170.57	394.59	0.00	311.77	-0.00	-0.00	-0.00	300.00	200.00	0.00	-0.00
916	21.74	6.18	-5.65	1146.24	394.59	0.00	462.09	-0.00	-0.00	-0.00	300.00	200.00	0.00	-0.00
917	21.51	6.18	-5.65	1146.24	394.59	0.00	394.67	-0.00	-0.00	-0.00	300.00	200.00	0.00	-0.00
918	21.74	6.10	-5.95	1141.46	364.10	0.00	-130.29	-0.00	-0.00	-0.00	300.00	200.00	0.00	-0.00
919	21.44	6.10	-5.65	1130.03	372.97	0.00	33.82	-0.00	-0.00	-0.00	300.00	200.00	0.00	-0.00
920	21.67	6.10	-5.65	1162.46	389.19	0.00	249.71	-0.00	-0.00	-0.00	300.00	200.00	0.00	-0.00
921	21.74	6.18	-5.65	1154.35	394.59	0.00	411.99	-0.00	-0.00	-0.00	300.00	200.00	0.00	-0.00
922	21.74	6.10	-5.80	1147.74	389.47	0.00	383.08	-0.00	-0.00	-0.00	300.00	200.00	0.00	-0.00
923	21.51	6.26	-5.49	1153.00	394.44	0.00	353.50	-0.00	-0.00	-0.00	300.00	200.00	0.00	-0.00
924	21.67	6.18	-5.80	1139.84	389.47	0.00	398.74	-0.00	-0.00	-0.00	300.00	200.00	0.00	-0.00
925	21.74	6.26	-5.65	1154.35	389.19	0.00	252.39	-0.00	-0.00	-0.00	300.00	200.00	0.00	-0.00
926	21.44	6.33	-5.49	1161.33	383.33	0.00	28.61	-0.00	-0.00	-0.00	300.00	200.00	0.00	-0.00
927	21.51	6.18	-5.80	1139.84	384.21	0.00	256.59	-0.00	-0.00	-0.00	300.00	200.00	0.00	-0.00
928	-0.00	-0.00	-0.00	903.00	200.00	0.00	-0.00	-0.00	-0.00	-0.00	300.00	200.00	0.00	-0.00
929	21.44	6.33	-5.80	1139.84	384.21	0.00	206.40	-0.00	-0.00	-0.00	300.00	200.00	0.00	-0.00
930	21.67	6.26	-5.65	1130.03	389.19	0.00	435.91	-0.00	-0.00	-0.00	300.00	200.00	0.00	-0.00
931	21.67	6.26	-5.80	1147.74	373.68	0.00	-56.62	-0.00	-0.00	-0.00	300.00	200.00	0.00	-0.00
932	21.51	6.18	-5.80	1147.74	384.21	0.00	184.91	-0.00	-0.00	-0.00	300.00	200.00	0.00	-0.00
933	21.82	6.26	-5.80	1139.84	389.47	0.00	386.69	-0.00	-0.00	-0.00	300.00	200.00	0.00	-0.00
934	21.82	6.26	-5.65	1130.03	378.38	0.00	183.11	-0.00	-0.00	-0.00	300.00	200.00	0.00	-0.00
935	-0.00	-0.00	-0.00	903.00	200.00	0.00	-0.00	-0.00	-0.00	-0.00	300.00	200.00	0.00	-0.00
936	-0.00	-0.00	-0.00	903.00	200.00	0.00	-0.00	-0.00	-0.00	-0.00	300.00	200.00	0.00	-0.00
937	21.82	6.18	-5.49	1161.33	394.44	0.00	357.52	-0.00	-0.00	-0.00	300.00	200.00	0.00	-0.00
938	21.74	6.03	-5.80	1139.84	384.21	0.00	289.11	-0.00	-0.00	-0.00	300.00	200.00	0.00	-0.00
939	21.51	6.26	-5.80	1139.84	384.21	0.00	169.85	-0.00	-0.00	-0.00	300.00	200.00	0.00	-0.00
940	-0.00	-0.00	-0.00	903.00	200.00	0.00	-0.00	-0.00	-0.00	-0.00	300.00	200.00	0.00	-0.00
941	21.82	6.18	-5.80	1163.53	373.68	0.00	-109.02	-0.00	-0.00	-0.00	300.00	200.00	0.00	-0.00
942	21.67	6.10	-5.80	1139.84	373.68	0.00	28.91	-0.00	-0.00	-0.00	300.00	200.00	0.00	-0.00
943	21.74	6.10	-5.65	1130.03	372.97	0.00	86.60	-0.00	-0.00	-0.00	300.00	200.00	0.00	-0.00
944	21.82	6.26	-6.26	1129.83	370.73	0.00	40.38	-0.00	-0.00	-0.00	300.00	200.00	0.00	-0.00
945	21.82	5.95	-5.49	1136.33	394.44	0.00	588.31	-0.00	-0.00	-0.00	300.00	200.00	0.00	-0.00
946	21.82	6.03	-5.65	1154.35	378.38	0.00	111.35	-0.00	-0.00	-0.00	300.00	200.00	0.00	-0.00
947	21.67	6.10	-5.65	1162.46	394.59	0.00	321.05	-0.00	-0.00	-0.00	300.00	200.00	0.00	-0.00
948	21.74	6.10	-5.49	1136.33	394.44	0.00	537.87	-0.00	-0.00	-0.00	300.00	200.00	0.00	-0.00
949	21.51	6.26	-5.49	1169.67	394.44	0.00	226.34	-0.00	-0.00	-0.00	300.00	200.00	0.00	-0.00
950	21.67	6.10	-5.80	1139.84	373.68	0.00	51.80	-0.00	-0.00	-0.00	300.00	200.00	0.00	-0.00
951	21.74	6.10	-5.80	1139.84	389.47	0.00	408.37	-0.00	-0.00	-0.00	300.00	200.00	0.00	-0.00
952	21.67	6.18	-5.65	1162.46	389.19	0.00	229.91	-0.00	-0.00	-0.00	300.00	200.00	0.00	-0.00
953	21.74	6.10	-5.65	1154.35	394.59	0.00	431.16	-0.00	-0.00	-0.00	300.00	200.00	0.00	-0.00
954	21.82	6.03	-5.65	1154.35	394.59	0.00	396.52	-0.00	-0.00	-0.00	300.00	200.00	0.00	-0.00
955	21.74	6.03	-5.65	1162.46	389.19	0.00	215.27	-0.00	-0.00	-0.00	300.00	200.00	0.00	-0.00
956	21.44	5.95	-5.65	1154.35	389.19	0.00	340.02	-0.00	-0.00	-0.00	300.00	200.00	0.00	-0.00
957	21.51	6.10	-5.80	1155.63	389.47	0.00	222.86	-0.00	-0.00	-0.00	300.00	200.00	0.00	-0.00
958	21.36	5.95	-5.65	1146.24	389.19	0.00	350.95	-0.00	-0.00	-0.00	300.00	200.00	0.00	-0.00
959	21.44	6.10	-5.65	1154.35	394.59	0.00	326.00	-0.00	-0.00	-0.00	300.00	200.00	0.00	-0.00
960	21.44	5.95	-5.65	1154.35	389.19	0.00	294.25	-0.00	-0.00	-0.00	300.00	200.00	0.00	-0.00
961	21.51	6.10	-5.80	1163.53	389.47	0.00	174.67	-0.00	-0.00	-0.00	300.00	200.00	0.00	-0.00
962	21.67	6.10	-5.80	1147.74	384.21	0.00	163.03	-0.00	-0.00	-0.00	300.00	200.00	0.00	-0.00
963	21.29	5.95	-5.65	1162.46	394.59	0.00	332.19	-0.00	-0.00	-0.00	300.00	200.00	0.00	-0.00
964	-0.00	-0.00	-0.00	903.00	200.00	0.00	-0.00	-0.00	-0.00	-0.00	300.00	200.00	0.00	-0.00
965	21.21	5.87	-5.80	1163.53	389.47	0.00	176.48	-0.00	-0.00	-0.00	300.00	200.00	0.00	-0.00
966	21.29	5.95	-5.80	1147.74	394.74	0.00	377.05	-0.00	-0.00	-0.00	300.00	200.00	0.00	-0.00
967	21.21	5.87	-5.65	1154.35	389.19	0.00	224.35	-0.00	-0.00	-0.00	300.00	200.00	0.00	-0.00
968	21.29	5.95	-5.80	1147.74	384.21	0.00	198.77	-0.00	-0.00	-0.00	300.00	200.00	0.00	-0.00
969	21.29	5.87	-5.65	1162.46	389.19	0.00	191.15	-0.00	-0.00	-0.00	300.00	200.00	0.00	-0.00
970	21.29	6.03	-5.80	1155.63	389.47	0.00	198.77	-0.00	-0.00	-0.00	300.00	200.00	0.00	-0.00
971	21.44	5.95	-5.65	1154.35	389.19	0.00	225.58	-0.00	-0.00	-0.00	300.00	200.00	0.00	-0.00
972	21.29	6.03	-5.65	1170.57	389.19	0.00	125.58	-0.00	-0.00	-0.00	300.00	200.00	0.00	-0.00
973	21.29	5.95	-5.65	1162.46	400.00	0.00	401.47	-0.00	-0.00	-0.00	300.00	200.00	0.00	-0.00
974	21.36	5.95	-5.65	1154.35	400.00	0.00	442.09	-0.00	-0.00	-0.00	300.00	200.00	0.00	-0.00
975	21.36	5.87	-5.65	1146.24	389.19	0.00	300.85	-0.00	-0.00	-0.00	300.00	200.00	0.00	-0.00
976	21.13	5.95	-5.80	1155.63	384.21	0.00	77.90	-0.00	-0.00	-0.00	300.00	200.00	0.00	-0.00
977	21.06	5.80	-5.80	1139.84	384.21	0.00	216.84	-0.00	-0.00	-0.00	300.00	200.00	0.00	-0.00
978	21.29	6.03	-5.80	1147.74	384.21	0.00	134.32	-0.00	-0.00	-0.00	300.00	200.00	0.00	-0.00
979	21.21	5.87	-5.80	1155.63	389.47	0.00	245.75	-0.00	-0.00	-0.00	300.00	200.00	0.00	-0.00
980	21.36	5.87	-5.49	1169.67	394.44	0.00	344.17	-0.00	-0.00	-0.00	300.00	200.00	0.00	-0.00
981	21.21	5.87	-5.65	1170.57	389.19	0.00	106.19	-0.00	-0.00	-0.00	300.00	200.00	0.00	-0.00
982	21.21	5.95	-5.65	1146.24	394.59	0.00	413.84	-0.00	-0.00	-0.00	300.00	200.00	0.00	-0.00
983	21.29	5.80	-5.80	1155.63	384.21	0.00	167.45	-0.00	-0.00	-0.00	300.00	200.00	0.00	-0.00
984	21.13	5.80	-5.49	1161.33	394.44	0.00	299.67	-0.00	-0.00	-0.00	300.00	200.00	0.00	-0.00
985	21.29	5.87	-5.49	1169.67	400.00	0.00	401.81	-0.00	-0.00	-0.00	300.00	200.00	0.00	-0.00
986	21.06	5.95	-5.80	1155.63	384.21	0.00	40.96	-0.00	-0.00	-0.00	300.00	200.00	0.00	-0.00
987	-0.00	-0.00	-0.00	903.00	200.00	0.00	-0.00	-0.00	-0.00	-0.00	300.00	200.00	0.00	-0.00
988	21.13	5.87	-5.65	1146.24	400.00	0.00	531.79	-0.00	-0.00	-0.00	300.00	200.00	0.00	-0.00
989	21.21	5.80	-5.80	1163.53	384.21	0.00	84.73	-0.00	-0.00	-0.00	300.00	200.00	0.00	-0.00
990	20.98	5.87	-5.49	1169.67	394.44	0.00	247.11	-0.00	-0.00	-0.00	300.00	200.00	0.00	-0.00
991	21.13	5.95	-5.65	1154.35	394.59	0.00	304.97	-0.00	-0.00	-0.00	300.00	200.00	0.00	-0.00
992	21.06	5.95	-5.65	1154.35	394.59	0.00	313.01	-0.00	-0.00	-0.00	300.00	200.00	0.00	-0.00
993	20.98	5.95	-5.65	1146.24	389.19	0.00	210.12	-0.00	-0.00	-0.00	300.00	200.00	0.00	-0.00
994	21.13	5.80	-5.65	1154.35	394.59	0.00	343.32	-0.00	-0.00	-0.00	300.00	200.00	0.00	-0.00
995	21.21	5.87	-5.65	1162.46	389.19	0.00	176.71	-0.00	-0.00	-0.00	300.00	200.00	0.00	-0.00
996	21.21	5.95	-5.65	1154.35	389.19	0.00	205.17	-0.00	-0.00	-0.00	300.00	200.00	0.00	-0.00
997	21.13	5.95	-5.65	1154.35	394.59	0.00	304.97	-0.00	-0.00	-0.00	300.00	200.00	0.00	-0.00
998	21.21	5.95	-5.65	1170.57	389.19	0.00	154.44	-0.00	-0.00	-0.00	300.00	200.00	0.00	-0.00
999	20.98	5.87	-5.65	1162.46	400.00	0.00	360.23	-0.00	-0.00	-0.00	300.00	200.00	0.00	-0.00
1000	21.06	5.80	-5.80	1147.74	384.21	0.00	193.95	-0.00	-0.00	-0.00	300.00	200.00	0.00	-0.00
1001	21.06	5.95	-6.26	1129.83	370.73	0.00	-66.43	-0.00	-0.00	-0.00	300.00	200.00	0.00	-0.00
1002	21.13	6.03	-5.49	1161.33	383.33	0.00	5.72	-0.00	-0.00	-0.00	300.00	200.00	0.00	-0.00
1003	21.13	5.80	-5.80	1147.74	384.21	0.00	185.11	-0.00	-0.00	-0.00	300.00	200.00	0.00	-0.00
1004	20.98	5.95	-5.49	1161.33	394.44	0.00	230.58	-0.00	-0.00	-0.00	300.00	200.00	0.00	-0.00
1005	21.06	6.03	-5.65	1146.24	389.19	0.00	205.99	-0.00	-0.00	-0.00	300.00	200.00	0.00	-0.00
1006	21.13	5.95	-5.80	1124.05	389.47	0.00	399.94	-0.00	-0.00	-0.00	300.00	200.00	0.00	-0.00
1007	21.36	5.95	-5.65	1162.46	394.59	0.00	301.26	-0.00	-0.00	-0.00	300.00	200.00	0.00	-0.00
1008	21.36	5.95	-5.80	1139.84	389.47	0.00	349.35	-0.00	-0.00	-0.00	300.00	200.00	0.00	-0.00
1009	21.13	5.87	-5.65	1162.46	378.38	0.00	-43.30	-0.00	-0.00	-0.00	300.00	200.00	0.00	-0.00
1010	21.13	6.03	-5.65	1162.46	394.59	0.00	236.92	-0.00	-0.00	-0.00	300.00	200.00	0.00	-0.00
1011	21.13	5.95	-5.34	1143.00	400.00	0.00	509.64	-0.00	-0.00	-0.00	300.00	200.00	0.00	-0.00
1012	21.21	5.95	-5.65	1146.24	400.00	0.00	459.83	-0.00	-0.00	-0.00	300.00	200.00	0.00	-0.00
1013	21.29	5.87	-5.80	1139.84	384.21	0.00	263.82	-0.00	-0.00	-0.00	300.00	200.00	0.00	-0.00
1014	21.21	5.87	-5.65	1162.46	389.19	0.00	176.71	-0.00	-0.00	-0.00	300.00	200.00	0.00	-0.00
1015	21.36	5.80	-5.80	1147.74	389.47	0.00	339.71	-0.00	-0.00	-0.00	300.00	200.00	0.00	-0.00
1016	-0.00	-0.00	-0.00	903.00	200.00	0.00	-0.00	-0.00	-0.00	-0.00	300.00	200.00	0.00	-0.00
1017	21.36	5.95	-5.65	1162.46	389.19	0.00	231.56	-0.00	-0.00	-0.00	300.00	200.00	0.00	-0.00
1018	21.29	5.95	-5.95	1141.46	369.23	0.00	-105.64	-0.00	-0.00	-0.00	300.00	200.00	0.00	-0.00
1019	21.29	5.95	-5.49	1136.33	400.00	0.00	602.72	-0.00	-0.00	-0.00	300.00	200.00	0.00	-0.00
1020	21.36	5.95	-5.80	1139.84	394.74	0.00	438.89	-0.00	-0.00	-0.00	300.00	200.00	0.00	-0.00
1021	21.21	5.95	-5.95	1133.77	384.62	0.00	230.64	-0.00	-0.00	-0.00	300.00	200.00	0.00	-0.00
1022	21.36	5.95	-5.65	1130.03	394.59	0.00	494.26	-0.00	-0.00	-0.00	300.00	200.00	0.00	-0.00
