# Supplementary material for: Musculoskeletal modeling and humanoid control of robots based on human gait data
Source: PeerJ Comput Sci. 2021 Aug 9;7:e657. doi: 10.7717/peerj-cs.657 (PMC8372000; doi:10.7717/peerj-cs.657)
Supplement: Supplemental Information 2 [file peerj-cs-07-657-s002.zip › force/Cap97.forces]

[Force Data]
NumberOfForcePlates=2
SampleRate=120.000000
NumberOfSamples=916
#Sample	FX1	FY1	FZ1	X1	Y1	Z1	MZ1	FX2	FY2	FZ2	X2	Y2	Z2	MZ2
1	-0.00	-0.00	-0.00	903.00	200.00	0.00	-0.00	-0.00	-0.00	-0.00	300.00	200.00	0.00	-0.00
2	0.00	0.00	0.00	903.00	200.00	0.00	0.00	-0.00	-0.00	-0.00	300.00	200.00	0.00	-0.00
3	-0.00	-0.00	-0.00	903.00	200.00	0.00	-0.00	-0.00	-0.00	-0.00	300.00	200.00	0.00	-0.00
4	-0.00	-0.00	-0.00	903.00	200.00	0.00	-0.00	-0.00	-0.00	-0.00	300.00	200.00	0.00	-0.00
5	-0.00	-0.00	-0.00	903.00	200.00	0.00	-0.00	-0.00	-0.00	-0.00	300.00	200.00	0.00	-0.00
6	0.00	0.00	0.00	903.00	200.00	0.00	0.00	-0.00	-0.00	-0.00	300.00	200.00	0.00	-0.00
7	-0.00	-0.00	-0.00	903.00	200.00	0.00	-0.00	-0.00	-0.00	-0.00	300.00	200.00	0.00	-0.00
8	0.00	0.00	0.00	903.00	200.00	0.00	0.00	-0.00	-0.00	-0.00	300.00	200.00	0.00	-0.00
9	0.00	0.00	0.00	903.00	200.00	0.00	0.00	-0.00	-0.00	-0.00	300.00	200.00	0.00	-0.00
10	-0.00	-0.00	-0.00	903.00	200.00	0.00	-0.00	-0.00	-0.00	-0.00	300.00	200.00	0.00	-0.00
11	-0.00	-0.00	-0.00	903.00	200.00	0.00	-0.00	-0.00	-0.00	-0.00	300.00	200.00	0.00	-0.00
12	-0.00	-0.00	-0.00	903.00	200.00	0.00	-0.00	-0.00	-0.00	-0.00	300.00	200.00	0.00	-0.00
13	-0.00	-0.00	-0.00	903.00	200.00	0.00	-0.00	-0.00	-0.00	-0.00	300.00	200.00	0.00	-0.00
14	-0.00	-0.00	-0.00	903.00	200.00	0.00	-0.00	-0.00	-0.00	-0.00	300.00	200.00	0.00	-0.00
15	-0.00	-0.00	-0.00	903.00	200.00	0.00	-0.00	-0.00	-0.00	-0.00	300.00	200.00	0.00	-0.00
16	0.00	0.00	0.00	903.00	200.00	0.00	0.00	-0.00	-0.00	-0.00	300.00	200.00	0.00	-0.00
17	-0.00	-0.00	-0.00	903.00	200.00	0.00	-0.00	-0.00	-0.00	-0.00	300.00	200.00	0.00	-0.00
18	-0.00	-0.00	-0.00	903.00	200.00	0.00	-0.00	-0.00	-0.00	-0.00	300.00	200.00	0.00	-0.00
19	-0.00	-0.00	-0.00	903.00	200.00	0.00	-0.00	-0.00	-0.00	-0.00	300.00	200.00	0.00	-0.00
20	-0.00	-0.00	-0.00	903.00	200.00	0.00	-0.00	-0.00	-0.00	-0.00	300.00	200.00	0.00	-0.00
21	-0.00	-0.00	-0.00	903.00	200.00	0.00	-0.00	-0.00	-0.00	-0.00	300.00	200.00	0.00	-0.00
22	-0.00	-0.00	-0.00	903.00	200.00	0.00	-0.00	-0.00	-0.00	-0.00	300.00	200.00	0.00	-0.00
23	-0.00	-0.00	-0.00	903.00	200.00	0.00	-0.00	-0.00	-0.00	-0.00	300.00	200.00	0.00	-0.00
24	-0.00	-0.00	-0.00	903.00	200.00	0.00	-0.00	-0.00	-0.00	-0.00	300.00	200.00	0.00	-0.00
25	0.00	0.00	0.00	903.00	200.00	0.00	0.00	-0.00	-0.00	-0.00	300.00	200.00	0.00	-0.00
26	0.00	0.00	0.00	903.00	200.00	0.00	0.00	-0.00	-0.00	-0.00	300.00	200.00	0.00	-0.00
27	0.00	0.00	0.00	903.00	200.00	0.00	0.00	-0.00	-0.00	-0.00	300.00	200.00	0.00	-0.00
28	0.00	0.00	0.00	903.00	200.00	0.00	0.00	-0.00	-0.00	-0.00	300.00	200.00	0.00	-0.00
29	-0.00	-0.00	-0.00	903.00	200.00	0.00	-0.00	-0.00	-0.00	-0.00	300.00	200.00	0.00	-0.00
30	-0.00	-0.00	-0.00	903.00	200.00	0.00	-0.00	-0.00	-0.00	-0.00	300.00	200.00	0.00	-0.00
31	0.00	0.00	0.00	903.00	200.00	0.00	0.00	-0.00	-0.00	-0.00	300.00	200.00	0.00	-0.00
32	-0.00	-0.00	-0.00	903.00	200.00	0.00	-0.00	-0.00	-0.00	-0.00	300.00	200.00	0.00	-0.00
33	-0.00	-0.00	-0.00	903.00	200.00	0.00	-0.00	-0.00	-0.00	-0.00	300.00	200.00	0.00	-0.00
34	-0.00	-0.00	-0.00	903.00	200.00	0.00	-0.00	-0.00	-0.00	-0.00	300.00	200.00	0.00	-0.00
35	-0.00	-0.00	-0.00	903.00	200.00	0.00	-0.00	-0.00	-0.00	-0.00	300.00	200.00	0.00	-0.00
36	0.00	0.00	0.00	903.00	200.00	0.00	0.00	-0.00	-0.00	-0.00	300.00	200.00	0.00	-0.00
37	-0.00	-0.00	-0.00	903.00	200.00	0.00	-0.00	-0.00	-0.00	-0.00	300.00	200.00	0.00	-0.00
38	0.00	0.00	0.00	903.00	200.00	0.00	0.00	-0.00	-0.00	-0.00	300.00	200.00	0.00	-0.00
39	0.00	0.00	0.00	903.00	200.00	0.00	0.00	-0.00	-0.00	-0.00	300.00	200.00	0.00	-0.00
40	0.00	0.00	0.00	903.00	200.00	0.00	0.00	-0.00	-0.00	-0.00	300.00	200.00	0.00	-0.00
41	-0.00	-0.00	-0.00	903.00	200.00	0.00	-0.00	-0.00	-0.00	-0.00	300.00	200.00	0.00	-0.00
42	0.00	0.00	0.00	903.00	200.00	0.00	0.00	-0.00	-0.00	-0.00	300.00	200.00	0.00	-0.00
43	-0.00	-0.00	-0.00	903.00	200.00	0.00	-0.00	-0.00	-0.00	-0.00	300.00	200.00	0.00	-0.00
44	0.00	0.00	0.00	903.00	200.00	0.00	0.00	-0.00	-0.00	-0.00	300.00	200.00	0.00	-0.00
45	0.00	0.00	0.00	903.00	200.00	0.00	0.00	-0.00	-0.00	-0.00	300.00	200.00	0.00	-0.00
46	-0.00	-0.00	-0.00	903.00	200.00	0.00	-0.00	-0.00	-0.00	-0.00	300.00	200.00	0.00	-0.00
47	-0.00	-0.00	-0.00	903.00	200.00	0.00	-0.00	-0.00	-0.00	-0.00	300.00	200.00	0.00	-0.00
48	0.00	0.00	0.00	903.00	200.00	0.00	0.00	-0.00	-0.00	-0.00	300.00	200.00	0.00	-0.00
49	-0.00	-0.00	-0.00	903.00	200.00	0.00	-0.00	-0.00	-0.00	-0.00	300.00	200.00	0.00	-0.00
50	-0.00	-0.00	-0.00	903.00	200.00	0.00	-0.00	-0.00	-0.00	-0.00	300.00	200.00	0.00	-0.00
51	-0.00	-0.00	-0.00	903.00	200.00	0.00	-0.00	-0.00	-0.00	-0.00	300.00	200.00	0.00	-0.00
52	-0.00	-0.00	-0.00	903.00	200.00	0.00	-0.00	-0.00	-0.00	-0.00	300.00	200.00	0.00	-0.00
53	-0.00	-0.00	-0.00	903.00	200.00	0.00	-0.00	-0.00	-0.00	-0.00	300.00	200.00	0.00	-0.00
54	-0.00	-0.00	-0.00	903.00	200.00	0.00	-0.00	-0.00	-0.00	-0.00	300.00	200.00	0.00	-0.00
55	0.00	0.00	0.00	903.00	200.00	0.00	0.00	-0.00	-0.00	-0.00	300.00	200.00	0.00	-0.00
56	-0.00	-0.00	-0.00	903.00	200.00	0.00	-0.00	-0.00	-0.00	-0.00	300.00	200.00	0.00	-0.00
57	-0.00	-0.00	-0.00	903.00	200.00	0.00	-0.00	-0.00	-0.00	-0.00	300.00	200.00	0.00	-0.00
58	0.00	0.00	0.00	903.00	200.00	0.00	0.00	-0.00	-0.00	-0.00	300.00	200.00	0.00	-0.00
59	0.00	0.00	0.00	903.00	200.00	0.00	0.00	-0.00	-0.00	-0.00	300.00	200.00	0.00	-0.00
60	-0.00	-0.00	-0.00	903.00	200.00	0.00	-0.00	-0.00	-0.00	-0.00	300.00	200.00	0.00	-0.00
61	0.00	0.00	0.00	903.00	200.00	0.00	0.00	-0.00	-0.00	-0.00	300.00	200.00	0.00	-0.00
62	-0.00	-0.00	-0.00	903.00	200.00	0.00	-0.00	-0.00	-0.00	-0.00	300.00	200.00	0.00	-0.00
63	-0.00	-0.00	-0.00	903.00	200.00	0.00	-0.00	-0.00	-0.00	-0.00	300.00	200.00	0.00	-0.00
64	-0.00	-0.00	-0.00	903.00	200.00	0.00	-0.00	-0.00	-0.00	-0.00	300.00	200.00	0.00	-0.00
65	-0.00	-0.00	-0.00	903.00	200.00	0.00	-0.00	-0.00	-0.00	-0.00	300.00	200.00	0.00	-0.00
66	-0.00	-0.00	-0.00	903.00	200.00	0.00	-0.00	-0.00	-0.00	-0.00	300.00	200.00	0.00	-0.00
67	0.00	0.00	0.00	903.00	200.00	0.00	0.00	-0.00	-0.00	-0.00	300.00	200.00	0.00	-0.00
68	-0.00	-0.00	-0.00	903.00	200.00	0.00	-0.00	-0.00	-0.00	-0.00	300.00	200.00	0.00	-0.00
69	-0.00	-0.00	-0.00	903.00	200.00	0.00	-0.00	-0.00	-0.00	-0.00	300.00	200.00	0.00	-0.00
70	-0.00	-0.00	-0.00	903.00	200.00	0.00	-0.00	-0.00	-0.00	-0.00	300.00	200.00	0.00	-0.00
71	-0.00	-0.00	-0.00	903.00	200.00	0.00	-0.00	-0.00	-0.00	-0.00	300.00	200.00	0.00	-0.00
72	-0.00	-0.00	-0.00	903.00	200.00	0.00	-0.00	-0.00	-0.00	-0.00	300.00	200.00	0.00	-0.00
73	0.00	0.00	0.00	903.00	200.00	0.00	0.00	-0.00	-0.00	-0.00	300.00	200.00	0.00	-0.00
74	0.00	0.00	0.00	903.00	200.00	0.00	0.00	-0.00	-0.00	-0.00	300.00	200.00	0.00	-0.00
75	0.00	0.00	0.00	903.00	200.00	0.00	0.00	-0.00	-0.00	-0.00	300.00	200.00	0.00	-0.00
76	0.00	0.00	0.00	903.00	200.00	0.00	0.00	-0.00	-0.00	-0.00	300.00	200.00	0.00	-0.00
77	0.00	0.00	0.00	903.00	200.00	0.00	0.00	-0.00	-0.00	-0.00	300.00	200.00	0.00	-0.00
78	-0.00	-0.00	-0.00	903.00	200.00	0.00	-0.00	-0.00	-0.00	-0.00	300.00	200.00	0.00	-0.00
79	0.00	0.00	0.00	903.00	200.00	0.00	0.00	-0.00	-0.00	-0.00	300.00	200.00	0.00	-0.00
80	-0.00	-0.00	-0.00	903.00	200.00	0.00	-0.00	-0.00	-0.00	-0.00	300.00	200.00	0.00	-0.00
81	-0.00	-0.00	-0.00	903.00	200.00	0.00	-0.00	-0.00	-0.00	-0.00	300.00	200.00	0.00	-0.00
82	-0.00	-0.00	-0.00	903.00	200.00	0.00	-0.00	-0.00	-0.00	-0.00	300.00	200.00	0.00	-0.00
83	-0.00	-0.00	-0.00	903.00	200.00	0.00	-0.00	-0.00	-0.00	-0.00	300.00	200.00	0.00	-0.00
84	-0.00	-0.00	-0.00	903.00	200.00	0.00	-0.00	-0.00	-0.00	-0.00	300.00	200.00	0.00	-0.00
85	-0.00	-0.00	-0.00	903.00	200.00	0.00	-0.00	-0.00	-0.00	-0.00	300.00	200.00	0.00	-0.00
86	-0.00	-0.00	-0.00	903.00	200.00	0.00	-0.00	-0.00	-0.00	-0.00	300.00	200.00	0.00	-0.00
87	0.00	0.00	0.00	903.00	200.00	0.00	0.00	-0.00	-0.00	-0.00	300.00	200.00	0.00	-0.00
88	0.00	0.00	0.00	903.00	200.00	0.00	0.00	-0.00	-0.00	-0.00	300.00	200.00	0.00	-0.00
89	-0.00	-0.00	-0.00	903.00	200.00	0.00	-0.00	-0.00	-0.00	-0.00	300.00	200.00	0.00	-0.00
90	0.00	0.00	0.00	903.00	200.00	0.00	0.00	-0.00	-0.00	-0.00	300.00	200.00	0.00	-0.00
91	0.00	0.00	0.00	903.00	200.00	0.00	0.00	-0.00	-0.00	-0.00	300.00	200.00	0.00	-0.00
92	-0.00	-0.00	-0.00	903.00	200.00	0.00	-0.00	-0.00	-0.00	-0.00	300.00	200.00	0.00	-0.00
93	-0.00	-0.00	-0.00	903.00	200.00	0.00	-0.00	-0.00	-0.00	-0.00	300.00	200.00	0.00	-0.00
94	0.00	0.00	0.00	903.00	200.00	0.00	0.00	-0.00	-0.00	-0.00	300.00	200.00	0.00	-0.00
95	-0.00	-0.00	-0.00	903.00	200.00	0.00	-0.00	-0.00	-0.00	-0.00	300.00	200.00	0.00	-0.00
96	-0.00	-0.00	-0.00	903.00	200.00	0.00	-0.00	-0.00	-0.00	-0.00	300.00	200.00	0.00	-0.00
97	0.00	0.00	0.00	903.00	200.00	0.00	0.00	-0.00	-0.00	-0.00	300.00	200.00	0.00	-0.00
98	-0.00	-0.00	-0.00	903.00	200.00	0.00	-0.00	-0.00	-0.00	-0.00	300.00	200.00	0.00	-0.00
99	0.00	0.00	0.00	903.00	200.00	0.00	0.00	-0.00	-0.00	-0.00	300.00	200.00	0.00	-0.00
100	-0.00	-0.00	-0.00	903.00	200.00	0.00	-0.00	-0.00	-0.00	-0.00	300.00	200.00	0.00	-0.00
101	-0.00	-0.00	-0.00	903.00	200.00	0.00	-0.00	-0.00	-0.00	-0.00	300.00	200.00	0.00	-0.00
102	0.00	0.00	0.00	903.00	200.00	0.00	0.00	-0.00	-0.00	-0.00	300.00	200.00	0.00	-0.00
103	0.00	0.00	0.00	903.00	200.00	0.00	0.00	-0.00	-0.00	-0.00	300.00	200.00	0.00	-0.00
104	-0.00	-0.00	-0.00	903.00	200.00	0.00	-0.00	-0.00	-0.00	-0.00	300.00	200.00	0.00	-0.00
105	0.00	0.00	0.00	903.00	200.00	0.00	0.00	-0.00	-0.00	-0.00	300.00	200.00	0.00	-0.00
106	0.00	0.00	0.00	903.00	200.00	0.00	0.00	-0.00	-0.00	-0.00	300.00	200.00	0.00	-0.00
107	-0.00	-0.00	-0.00	903.00	200.00	0.00	-0.00	-0.00	-0.00	-0.00	300.00	200.00	0.00	-0.00
108	-0.00	-0.00	-0.00	903.00	200.00	0.00	-0.00	-0.00	-0.00	-0.00	300.00	200.00	0.00	-0.00
109	0.00	0.00	0.00	903.00	200.00	0.00	0.00	-0.00	-0.00	-0.00	300.00	200.00	0.00	-0.00
110	0.00	0.00	0.00	903.00	200.00	0.00	0.00	-0.00	-0.00	-0.00	300.00	200.00	0.00	-0.00
111	0.00	0.00	0.00	903.00	200.00	0.00	0.00	-0.00	-0.00	-0.00	300.00	200.00	0.00	-0.00
112	-0.00	-0.00	-0.00	903.00	200.00	0.00	-0.00	-0.00	-0.00	-0.00	300.00	200.00	0.00	-0.00
113	-0.00	-0.00	-0.00	903.00	200.00	0.00	-0.00	-0.00	-0.00	-0.00	300.00	200.00	0.00	-0.00
114	-0.00	-0.00	-0.00	903.00	200.00	0.00	-0.00	-0.00	-0.00	-0.00	300.00	200.00	0.00	-0.00
115	-0.00	-0.00	-0.00	903.00	200.00	0.00	-0.00	-0.00	-0.00	-0.00	300.00	200.00	0.00	-0.00
116	0.00	0.00	0.00	903.00	200.00	0.00	0.00	-0.00	-0.00	-0.00	300.00	200.00	0.00	-0.00
117	0.00	0.00	0.00	903.00	200.00	0.00	0.00	-0.00	-0.00	-0.00	300.00	200.00	0.00	-0.00
118	0.00	0.00	0.00	903.00	200.00	0.00	0.00	-0.00	-0.00	-0.00	300.00	200.00	0.00	-0.00
119	0.00	0.00	0.00	903.00	200.00	0.00	0.00	-0.00	-0.00	-0.00	300.00	200.00	0.00	-0.00
120	0.00	0.00	0.00	903.00	200.00	0.00	0.00	-0.00	-0.00	-0.00	300.00	200.00	0.00	-0.00
121	0.00	0.00	0.00	903.00	200.00	0.00	0.00	-0.00	-0.00	-0.00	300.00	200.00	0.00	-0.00
122	-0.00	-0.00	-0.00	903.00	200.00	0.00	-0.00	-0.00	-0.00	-0.00	300.00	200.00	0.00	-0.00
123	-0.00	-0.00	-0.00	903.00	200.00	0.00	-0.00	-0.00	-0.00	-0.00	300.00	200.00	0.00	-0.00
124	-0.00	-0.00	-0.00	903.00	200.00	0.00	-0.00	-0.00	-0.00	-0.00	300.00	200.00	0.00	-0.00
125	-0.00	-0.00	-0.00	903.00	200.00	0.00	-0.00	-0.00	-0.00	-0.00	300.00	200.00	0.00	-0.00
126	-0.00	-0.00	-0.00	903.00	200.00	0.00	-0.00	-0.00	-0.00	-0.00	300.00	200.00	0.00	-0.00
127	-0.00	-0.00	-0.00	903.00	200.00	0.00	-0.00	-0.00	-0.00	-0.00	300.00	200.00	0.00	-0.00
128	0.00	0.00	0.00	903.00	200.00	0.00	0.00	-0.00	-0.00	-0.00	300.00	200.00	0.00	-0.00
129	-0.00	-0.00	-0.00	903.00	200.00	0.00	-0.00	-0.00	-0.00	-0.00	300.00	200.00	0.00	-0.00
130	0.00	0.00	0.00	903.00	200.00	0.00	0.00	-0.00	-0.00	-0.00	300.00	200.00	0.00	-0.00
131	0.00	0.00	0.00	903.00	200.00	0.00	0.00	-0.00	-0.00	-0.00	300.00	200.00	0.00	-0.00
132	-0.00	-0.00	-0.00	903.00	200.00	0.00	-0.00	-0.00	-0.00	-0.00	300.00	200.00	0.00	-0.00
133	0.00	0.00	0.00	903.00	200.00	0.00	0.00	-0.00	-0.00	-0.00	300.00	200.00	0.00	-0.00
134	-0.00	-0.00	-0.00	903.00	200.00	0.00	-0.00	-0.00	-0.00	-0.00	300.00	200.00	0.00	-0.00
135	-0.00	-0.00	-0.00	903.00	200.00	0.00	-0.00	-0.00	-0.00	-0.00	300.00	200.00	0.00	-0.00
136	-0.00	-0.00	-0.00	903.00	200.00	0.00	-0.00	-0.00	-0.00	-0.00	300.00	200.00	0.00	-0.00
137	-0.00	-0.00	-0.00	903.00	200.00	0.00	-0.00	-0.00	-0.00	-0.00	300.00	200.00	0.00	-0.00
138	-0.00	-0.00	-0.00	903.00	200.00	0.00	-0.00	-0.00	-0.00	-0.00	300.00	200.00	0.00	-0.00
139	-0.00	-0.00	-0.00	903.00	200.00	0.00	-0.00	-0.00	-0.00	-0.00	300.00	200.00	0.00	-0.00
140	-0.00	-0.00	-0.00	903.00	200.00	0.00	-0.00	-0.00	-0.00	-0.00	300.00	200.00	0.00	-0.00
141	-0.00	-0.00	-0.00	903.00	200.00	0.00	-0.00	-0.00	-0.00	-0.00	300.00	200.00	0.00	-0.00
142	-0.00	-0.00	-0.00	903.00	200.00	0.00	-0.00	-0.00	-0.00	-0.00	300.00	200.00	0.00	-0.00
143	-0.00	-0.00	-0.00	903.00	200.00	0.00	-0.00	-0.00	-0.00	-0.00	300.00	200.00	0.00	-0.00
144	-0.00	-0.00	-0.00	903.00	200.00	0.00	-0.00	-0.00	-0.00	-0.00	300.00	200.00	0.00	-0.00
145	-0.00	-0.00	-0.00	903.00	200.00	0.00	-0.00	-0.00	-0.00	-0.00	300.00	200.00	0.00	-0.00
146	-0.00	-0.00	-0.00	903.00	200.00	0.00	-0.00	-0.00	-0.00	-0.00	300.00	200.00	0.00	-0.00
147	-0.00	-0.00	-0.00	903.00	200.00	0.00	-0.00	-0.00	-0.00	-0.00	300.00	200.00	0.00	-0.00
148	-0.00	-0.00	-0.00	903.00	200.00	0.00	-0.00	-0.00	-0.00	-0.00	300.00	200.00	0.00	-0.00
149	-0.00	-0.00	-0.00	903.00	200.00	0.00	-0.00	-0.00	-0.00	-0.00	300.00	200.00	0.00	-0.00
150	-0.00	-0.00	-0.00	903.00	200.00	0.00	-0.00	-0.00	-0.00	-0.00	300.00	200.00	0.00	-0.00
151	-0.00	-0.00	-0.00	903.00	200.00	0.00	-0.00	-0.00	-0.00	-0.00	300.00	200.00	0.00	-0.00
152	-0.00	-0.00	-0.00	903.00	200.00	0.00	-0.00	-0.00	-0.00	-0.00	300.00	200.00	0.00	-0.00
153	0.00	0.00	0.00	903.00	200.00	0.00	0.00	-0.00	-0.00	-0.00	300.00	200.00	0.00	-0.00
154	0.00	0.00	0.00	903.00	200.00	0.00	0.00	-0.00	-0.00	-0.00	300.00	200.00	0.00	-0.00
155	-0.00	-0.00	-0.00	903.00	200.00	0.00	-0.00	-0.00	-0.00	-0.00	300.00	200.00	0.00	-0.00
156	-0.00	-0.00	-0.00	903.00	200.00	0.00	-0.00	-0.00	-0.00	-0.00	300.00	200.00	0.00	-0.00
157	0.00	0.00	0.00	903.00	200.00	0.00	0.00	-0.00	-0.00	-0.00	300.00	200.00	0.00	-0.00
158	0.00	0.00	0.00	903.00	200.00	0.00	0.00	-0.00	-0.00	-0.00	300.00	200.00	0.00	-0.00
159	0.00	0.00	0.00	903.00	200.00	0.00	0.00	-0.00	-0.00	-0.00	300.00	200.00	0.00	-0.00
160	-0.00	-0.00	-0.00	903.00	200.00	0.00	-0.00	-0.00	-0.00	-0.00	300.00	200.00	0.00	-0.00
161	0.00	0.00	0.00	903.00	200.00	0.00	0.00	-0.00	-0.00	-0.00	300.00	200.00	0.00	-0.00
162	-0.00	-0.00	-0.00	903.00	200.00	0.00	-0.00	-0.00	-0.00	-0.00	300.00	200.00	0.00	-0.00
163	-0.00	-0.00	-0.00	903.00	200.00	0.00	-0.00	-0.00	-0.00	-0.00	300.00	200.00	0.00	-0.00
164	-0.00	-0.00	-0.00	903.00	200.00	0.00	-0.00	-0.00	-0.00	-0.00	300.00	200.00	0.00	-0.00
165	-0.00	-0.00	-0.00	903.00	200.00	0.00	-0.00	-0.00	-0.00	-0.00	300.00	200.00	0.00	-0.00
166	0.00	0.00	0.00	903.00	200.00	0.00	0.00	-0.00	-0.00	-0.00	300.00	200.00	0.00	-0.00
167	-0.00	-0.00	-0.00	903.00	200.00	0.00	-0.00	-0.00	-0.00	-0.00	300.00	200.00	0.00	-0.00
168	-0.00	-0.00	-0.00	903.00	200.00	0.00	-0.00	-0.00	-0.00	-0.00	300.00	200.00	0.00	-0.00
169	-0.00	-0.00	-0.00	903.00	200.00	0.00	-0.00	-0.00	-0.00	-0.00	300.00	200.00	0.00	-0.00
170	-0.00	-0.00	-0.00	903.00	200.00	0.00	-0.00	-0.00	-0.00	-0.00	300.00	200.00	0.00	-0.00
171	0.00	0.00	0.00	903.00	200.00	0.00	0.00	-0.00	-0.00	-0.00	300.00	200.00	0.00	-0.00
172	-0.00	-0.00	-0.00	903.00	200.00	0.00	-0.00	-0.00	-0.00	-0.00	300.00	200.00	0.00	-0.00
173	0.00	0.00	0.00	903.00	200.00	0.00	0.00	-0.00	-0.00	-0.00	300.00	200.00	0.00	-0.00
174	-0.00	-0.00	-0.00	903.00	200.00	0.00	-0.00	-0.00	-0.00	-0.00	300.00	200.00	0.00	-0.00
175	0.00	0.00	0.00	903.00	200.00	0.00	0.00	-0.00	-0.00	-0.00	300.00	200.00	0.00	-0.00
176	-0.00	-0.00	-0.00	903.00	200.00	0.00	-0.00	-0.00	-0.00	-0.00	300.00	200.00	0.00	-0.00
177	-0.00	-0.00	-0.00	903.00	200.00	0.00	-0.00	-0.00	-0.00	-0.00	300.00	200.00	0.00	-0.00
178	-0.00	-0.00	-0.00	903.00	200.00	0.00	-0.00	-0.00	-0.00	-0.00	300.00	200.00	0.00	-0.00
179	0.00	0.00	0.00	903.00	200.00	0.00	0.00	-0.00	-0.00	-0.00	300.00	200.00	0.00	-0.00
180	-0.00	-0.00	-0.00	903.00	200.00	0.00	-0.00	-0.00	-0.00	-0.00	300.00	200.00	0.00	-0.00
181	-0.00	-0.00	-0.00	903.00	200.00	0.00	-0.00	-0.00	-0.00	-0.00	300.00	200.00	0.00	-0.00
182	-0.00	-0.00	-0.00	903.00	200.00	0.00	-0.00	-0.00	-0.00	-0.00	300.00	200.00	0.00	-0.00
183	-0.00	-0.00	-0.00	903.00	200.00	0.00	-0.00	-0.00	-0.00	-0.00	300.00	200.00	0.00	-0.00
184	-0.00	-0.00	-0.00	903.00	200.00	0.00	-0.00	-0.00	-0.00	-0.00	300.00	200.00	0.00	-0.00
185	0.00	0.00	0.00	903.00	200.00	0.00	0.00	-0.00	-0.00	-0.00	300.00	200.00	0.00	-0.00
186	-0.00	-0.00	-0.00	903.00	200.00	0.00	-0.00	-0.00	-0.00	-0.00	300.00	200.00	0.00	-0.00
187	0.00	0.00	0.00	903.00	200.00	0.00	0.00	-0.00	-0.00	-0.00	300.00	200.00	0.00	-0.00
188	-0.00	-0.00	-0.00	903.00	200.00	0.00	-0.00	-0.00	-0.00	-0.00	300.00	200.00	0.00	-0.00
189	-0.00	-0.00	-0.00	903.00	200.00	0.00	-0.00	-0.00	-0.00	-0.00	300.00	200.00	0.00	-0.00
190	-0.00	-0.00	-0.00	903.00	200.00	0.00	-0.00	-0.00	-0.00	-0.00	300.00	200.00	0.00	-0.00
191	-0.00	-0.00	-0.00	903.00	200.00	0.00	-0.00	-0.00	-0.00	-0.00	300.00	200.00	0.00	-0.00
192	-0.00	-0.00	-0.00	903.00	200.00	0.00	-0.00	-0.00	-0.00	-0.00	300.00	200.00	0.00	-0.00
193	0.00	0.00	0.00	903.00	200.00	0.00	0.00	-0.00	-0.00	-0.00	300.00	200.00	0.00	-0.00
194	-0.00	-0.00	-0.00	903.00	200.00	0.00	-0.00	-0.00	-0.00	-0.00	300.00	200.00	0.00	-0.00
195	-0.00	-0.00	-0.00	903.00	200.00	0.00	-0.00	-0.00	-0.00	-0.00	300.00	200.00	0.00	-0.00
196	-0.00	-0.00	-0.00	903.00	200.00	0.00	-0.00	-0.00	-0.00	-0.00	300.00	200.00	0.00	-0.00
197	-0.00	-0.00	-0.00	903.00	200.00	0.00	-0.00	-0.00	-0.00	-0.00	300.00	200.00	0.00	-0.00
198	0.00	0.00	0.00	903.00	200.00	0.00	0.00	-0.00	-0.00	-0.00	300.00	200.00	0.00	-0.00
199	-0.00	-0.00	-0.00	903.00	200.00	0.00	-0.00	-0.00	-0.00	-0.00	300.00	200.00	0.00	-0.00
200	-0.00	-0.00	-0.00	903.00	200.00	0.00	-0.00	-0.00	-0.00	-0.00	300.00	200.00	0.00	-0.00
201	-0.00	-0.00	-0.00	903.00	200.00	0.00	-0.00	-0.00	-0.00	-0.00	300.00	200.00	0.00	-0.00
202	0.00	0.00	0.00	903.00	200.00	0.00	0.00	-0.00	-0.00	-0.00	300.00	200.00	0.00	-0.00
203	-0.00	-0.00	-0.00	903.00	200.00	0.00	-0.00	-0.00	-0.00	-0.00	300.00	200.00	0.00	-0.00
204	-0.00	-0.00	-0.00	903.00	200.00	0.00	-0.00	-0.00	-0.00	-0.00	300.00	200.00	0.00	-0.00
205	-0.00	-0.00	-0.00	903.00	200.00	0.00	-0.00	-0.00	-0.00	-0.00	300.00	200.00	0.00	-0.00
206	-0.00	-0.00	-0.00	903.00	200.00	0.00	-0.00	-0.00	-0.00	-0.00	300.00	200.00	0.00	-0.00
207	-0.00	-0.00	-0.00	903.00	200.00	0.00	-0.00	-0.00	-0.00	-0.00	300.00	200.00	0.00	-0.00
208	-0.00	-0.00	-0.00	903.00	200.00	0.00	-0.00	-0.00	-0.00	-0.00	300.00	200.00	0.00	-0.00
209	-0.00	-0.00	-0.00	903.00	200.00	0.00	-0.00	-0.00	-0.00	-0.00	300.00	200.00	0.00	-0.00
210	-0.00	-0.00	-0.00	903.00	200.00	0.00	-0.00	-0.00	-0.00	-0.00	300.00	200.00	0.00	-0.00
211	0.00	0.00	0.00	903.00	200.00	0.00	0.00	-0.00	-0.00	-0.00	300.00	200.00	0.00	-0.00
212	0.00	0.00	0.00	903.00	200.00	0.00	0.00	-0.00	-0.00	-0.00	300.00	200.00	0.00	-0.00
213	0.00	0.00	0.00	903.00	200.00	0.00	0.00	-0.00	-0.00	-0.00	300.00	200.00	0.00	-0.00
214	-0.00	-0.00	-0.00	903.00	200.00	0.00	-0.00	-0.00	-0.00	-0.00	300.00	200.00	0.00	-0.00
215	-0.00	-0.00	-0.00	903.00	200.00	0.00	-0.00	-0.00	-0.00	-0.00	300.00	200.00	0.00	-0.00
216	-0.00	-0.00	-0.00	903.00	200.00	0.00	-0.00	-0.00	-0.00	-0.00	300.00	200.00	0.00	-0.00
217	-0.00	-0.00	-0.00	903.00	200.00	0.00	-0.00	-0.00	-0.00	-0.00	300.00	200.00	0.00	-0.00
218	-0.00	-0.00	-0.00	903.00	200.00	0.00	-0.00	-0.00	-0.00	-0.00	300.00	200.00	0.00	-0.00
219	0.00	0.00	0.00	903.00	200.00	0.00	0.00	-0.00	-0.00	-0.00	300.00	200.00	0.00	-0.00
220	-0.00	-0.00	-0.00	903.00	200.00	0.00	-0.00	-0.00	-0.00	-0.00	300.00	200.00	0.00	-0.00
221	-0.00	-0.00	-0.00	903.00	200.00	0.00	-0.00	-0.00	-0.00	-0.00	300.00	200.00	0.00	-0.00
222	0.00	0.00	0.00	903.00	200.00	0.00	0.00	-0.00	-0.00	-0.00	300.00	200.00	0.00	-0.00
223	-0.00	-0.00	-0.00	903.00	200.00	0.00	-0.00	-0.00	-0.00	-0.00	300.00	200.00	0.00	-0.00
224	-0.00	-0.00	-0.00	903.00	200.00	0.00	-0.00	-0.00	-0.00	-0.00	300.00	200.00	0.00	-0.00
225	-0.00	-0.00	-0.00	903.00	200.00	0.00	-0.00	-0.00	-0.00	-0.00	300.00	200.00	0.00	-0.00
226	-0.00	-0.00	-0.00	903.00	200.00	0.00	-0.00	-0.00	-0.00	-0.00	300.00	200.00	0.00	-0.00
227	0.00	0.00	0.00	903.00	200.00	0.00	0.00	-0.00	-0.00	-0.00	300.00	200.00	0.00	-0.00
228	-0.00	-0.00	-0.00	903.00	200.00	0.00	-0.00	-0.00	-0.00	-0.00	300.00	200.00	0.00	-0.00
229	-0.00	-0.00	-0.00	903.00	200.00	0.00	-0.00	-0.00	-0.00	-0.00	300.00	200.00	0.00	-0.00
230	-0.00	-0.00	-0.00	903.00	200.00	0.00	-0.00	-0.00	-0.00	-0.00	300.00	200.00	0.00	-0.00
231	-0.00	-0.00	-0.00	903.00	200.00	0.00	-0.00	-0.00	-0.00	-0.00	300.00	200.00	0.00	-0.00
232	-0.00	-0.00	-0.00	903.00	200.00	0.00	-0.00	-0.00	-0.00	-0.00	300.00	200.00	0.00	-0.00
233	-0.00	-0.00	-0.00	903.00	200.00	0.00	-0.00	-0.00	-0.00	-0.00	300.00	200.00	0.00	-0.00
234	-0.00	-0.00	-0.00	903.00	200.00	0.00	-0.00	-0.00	-0.00	-0.00	300.00	200.00	0.00	-0.00
235	0.00	0.00	0.00	903.00	200.00	0.00	0.00	-0.00	-0.00	-0.00	300.00	200.00	0.00	-0.00
236	-0.00	-0.00	-0.00	903.00	200.00	0.00	-0.00	-0.00	-0.00	-0.00	300.00	200.00	0.00	-0.00
237	-0.00	-0.00	-0.00	903.00	200.00	0.00	-0.00	-0.00	-0.00	-0.00	300.00	200.00	0.00	-0.00
238	-0.00	-0.00	-0.00	903.00	200.00	0.00	-0.00	-0.00	-0.00	-0.00	300.00	200.00	0.00	-0.00
239	0.00	0.00	0.00	903.00	200.00	0.00	0.00	-0.00	-0.00	-0.00	300.00	200.00	0.00	-0.00
240	-0.00	-0.00	-0.00	903.00	200.00	0.00	-0.00	-0.00	-0.00	-0.00	300.00	200.00	0.00	-0.00
241	-0.00	-0.00	-0.00	903.00	200.00	0.00	-0.00	-0.00	-0.00	-0.00	300.00	200.00	0.00	-0.00
242	-0.00	-0.00	-0.00	903.00	200.00	0.00	-0.00	-0.00	-0.00	-0.00	300.00	200.00	0.00	-0.00
243	-0.00	-0.00	-0.00	903.00	200.00	0.00	-0.00	-0.00	-0.00	-0.00	300.00	200.00	0.00	-0.00
244	-0.00	-0.00	-0.00	903.00	200.00	0.00	-0.00	-0.00	-0.00	-0.00	300.00	200.00	0.00	-0.00
245	0.00	0.00	0.00	903.00	200.00	0.00	0.00	-0.00	-0.00	-0.00	300.00	200.00	0.00	-0.00
246	-0.00	-0.00	-0.00	903.00	200.00	0.00	-0.00	-0.00	-0.00	-0.00	300.00	200.00	0.00	-0.00
247	-0.00	-0.00	-0.00	903.00	200.00	0.00	-0.00	-0.00	-0.00	-0.00	300.00	200.00	0.00	-0.00
248	-0.00	-0.00	-0.00	903.00	200.00	0.00	-0.00	-0.00	-0.00	-0.00	300.00	200.00	0.00	-0.00
249	-0.00	-0.00	-0.00	903.00	200.00	0.00	-0.00	-0.00	-0.00	-0.00	300.00	200.00	0.00	-0.00
250	22.96	-0.61	15.56	1153.00	362.75	0.00	571.16	-0.00	-0.00	-0.00	300.00	200.00	0.00	-0.00
251	-0.00	-0.00	-0.00	903.00	200.00	0.00	-0.00	-0.00	-0.00	-0.00	300.00	200.00	0.00	-0.00
252	40.59	6.79	17.40	1163.53	343.86	0.00	-3940.85	-0.00	-0.00	-0.00	300.00	200.00	0.00	-0.00
253	-0.00	-0.00	-0.00	903.00	200.00	0.00	-0.00	-0.00	-0.00	-0.00	300.00	200.00	0.00	-0.00
254	-0.00	-0.00	-0.00	903.00	200.00	0.00	-0.00	-0.00	-0.00	-0.00	300.00	200.00	0.00	-0.00
255	-0.00	-0.00	-0.00	903.00	200.00	0.00	-0.00	-0.00	-0.00	-0.00	300.00	200.00	0.00	-0.00
256	-0.00	-0.00	-0.00	903.00	200.00	0.00	-0.00	-0.00	-0.00	-0.00	300.00	200.00	0.00	-0.00
257	-0.00	-0.00	-0.00	903.00	200.00	0.00	-0.00	-0.00	-0.00	-0.00	300.00	200.00	0.00	-0.00
258	-0.00	-0.00	-0.00	903.00	200.00	0.00	-0.00	-0.00	-0.00	-0.00	300.00	200.00	0.00	-0.00
259	-0.00	-0.00	-0.00	903.00	200.00	0.00	-0.00	-0.00	-0.00	-0.00	300.00	200.00	0.00	-0.00
260	-0.00	-0.00	-0.00	903.00	200.00	0.00	-0.00	-0.00	-0.00	-0.00	300.00	200.00	0.00	-0.00
261	-0.00	-0.00	-0.00	903.00	200.00	0.00	-0.00	-0.00	-0.00	-0.00	300.00	200.00	0.00	-0.00
262	-0.00	-0.00	-0.00	903.00	200.00	0.00	-0.00	-0.00	-0.00	-0.00	300.00	200.00	0.00	-0.00
263	-0.00	-0.00	-0.00	903.00	200.00	0.00	-0.00	-0.00	-0.00	-0.00	300.00	200.00	0.00	-0.00
264	-0.00	-0.00	-0.00	903.00	200.00	0.00	-0.00	-0.00	-0.00	-0.00	300.00	200.00	0.00	-0.00
265	-0.00	-0.00	-0.00	903.00	200.00	0.00	-0.00	-0.00	-0.00	-0.00	300.00	200.00	0.00	-0.00
266	-0.00	-0.00	-0.00	903.00	200.00	0.00	-0.00	-0.00	-0.00	-0.00	300.00	200.00	0.00	-0.00
267	-0.00	-0.00	-0.00	903.00	200.00	0.00	-0.00	-0.00	-0.00	-0.00	300.00	200.00	0.00	-0.00
268	-0.00	-0.00	-0.00	903.00	200.00	0.00	-0.00	-0.00	-0.00	-0.00	300.00	200.00	0.00	-0.00
269	-0.00	-0.00	-0.00	903.00	200.00	0.00	-0.00	-0.00	-0.00	-0.00	300.00	200.00	0.00	-0.00
270	-0.00	-0.00	-0.00	903.00	200.00	0.00	-0.00	-0.00	-0.00	-0.00	300.00	200.00	0.00	-0.00
271	-0.00	-0.00	-0.00	903.00	200.00	0.00	-0.00	-0.00	-0.00	-0.00	300.00	200.00	0.00	-0.00
272	-0.00	-0.00	-0.00	903.00	200.00	0.00	-0.00	-0.00	-0.00	-0.00	300.00	200.00	0.00	-0.00
273	-0.00	-0.00	-0.00	903.00	200.00	0.00	-0.00	-0.00	-0.00	-0.00	300.00	200.00	0.00	-0.00
274	-0.00	-0.00	-0.00	903.00	200.00	0.00	-0.00	-0.00	-0.00	-0.00	300.00	200.00	0.00	-0.00
275	-0.00	-0.00	-0.00	903.00	200.00	0.00	-0.00	-0.00	-0.00	-0.00	300.00	200.00	0.00	-0.00
276	-0.00	-0.00	-0.00	903.00	200.00	0.00	-0.00	-0.00	-0.00	-0.00	300.00	200.00	0.00	-0.00
277	-0.00	-0.00	-0.00	903.00	200.00	0.00	-0.00	-0.00	-0.00	-0.00	300.00	200.00	0.00	-0.00
278	-0.00	-0.00	-0.00	903.00	200.00	0.00	-0.00	-0.00	-0.00	-0.00	300.00	200.00	0.00	-0.00
279	-0.00	-0.00	-0.00	903.00	200.00	0.00	-0.00	-0.00	-0.00	-0.00	300.00	200.00	0.00	-0.00
280	-0.00	-0.00	-0.00	903.00	200.00	0.00	-0.00	-0.00	-0.00	-0.00	300.00	200.00	0.00	-0.00
281	-0.00	-0.00	-0.00	903.00	200.00	0.00	-0.00	-0.00	-0.00	-0.00	300.00	200.00	0.00	-0.00
282	-0.00	-0.00	-0.00	903.00	200.00	0.00	-0.00	-0.00	-0.00	-0.00	300.00	200.00	0.00	-0.00
283	-0.00	-0.00	-0.00	903.00	200.00	0.00	-0.00	-0.00	-0.00	-0.00	300.00	200.00	0.00	-0.00
284	-0.00	-0.00	-0.00	903.00	200.00	0.00	-0.00	-0.00	-0.00	-0.00	300.00	200.00	0.00	-0.00
285	-0.00	-0.00	-0.00	903.00	200.00	0.00	-0.00	-0.00	-0.00	-0.00	300.00	200.00	0.00	-0.00
286	-0.00	-0.00	-0.00	903.00	200.00	0.00	-0.00	-0.00	-0.00	-0.00	300.00	200.00	0.00	-0.00
287	-0.00	-0.00	-0.00	903.00	200.00	0.00	-0.00	-0.00	-0.00	-0.00	300.00	200.00	0.00	-0.00
288	-0.00	-0.00	-0.00	903.00	200.00	0.00	-0.00	-0.00	-0.00	-0.00	300.00	200.00	0.00	-0.00
289	-0.00	-0.00	-0.00	903.00	200.00	0.00	-0.00	-0.00	-0.00	-0.00	300.00	200.00	0.00	-0.00
290	-0.00	-0.00	-0.00	903.00	200.00	0.00	-0.00	-0.00	-0.00	-0.00	300.00	200.00	0.00	-0.00
291	-0.00	-0.00	-0.00	903.00	200.00	0.00	-0.00	-0.00	-0.00	-0.00	300.00	200.00	0.00	-0.00
292	-0.00	-0.00	-0.00	903.00	200.00	0.00	-0.00	-0.00	-0.00	-0.00	300.00	200.00	0.00	-0.00
293	-0.00	-0.00	-0.00	903.00	200.00	0.00	-0.00	-0.00	-0.00	-0.00	300.00	200.00	0.00	-0.00
294	-0.00	-0.00	-0.00	903.00	200.00	0.00	-0.00	-0.00	-0.00	-0.00	300.00	200.00	0.00	-0.00
295	-0.00	-0.00	-0.00	903.00	200.00	0.00	-0.00	-0.00	-0.00	-0.00	300.00	200.00	0.00	-0.00
296	-0.00	-0.00	-0.00	903.00	200.00	0.00	-0.00	-0.00	-0.00	-0.00	300.00	200.00	0.00	-0.00
297	-0.00	-0.00	-0.00	903.00	200.00	0.00	-0.00	-0.00	-0.00	-0.00	300.00	200.00	0.00	-0.00
298	-0.00	-0.00	-0.00	903.00	200.00	0.00	-0.00	-0.00	-0.00	-0.00	300.00	200.00	0.00	-0.00
299	-0.00	-0.00	-0.00	903.00	200.00	0.00	-0.00	-0.00	-0.00	-0.00	300.00	200.00	0.00	-0.00
300	-0.00	-0.00	-0.00	903.00	200.00	0.00	-0.00	-0.00	-0.00	-0.00	300.00	200.00	0.00	-0.00
301	-0.00	-0.00	-0.00	903.00	200.00	0.00	-0.00	-0.00	-0.00	-0.00	300.00	200.00	0.00	-0.00
302	-0.00	-0.00	-0.00	903.00	200.00	0.00	-0.00	-0.00	-0.00	-0.00	300.00	200.00	0.00	-0.00
303	-0.00	-0.00	-0.00	903.00	200.00	0.00	-0.00	-0.00	-0.00	-0.00	300.00	200.00	0.00	-0.00
304	-0.00	-0.00	-0.00	903.00	200.00	0.00	-0.00	-0.00	-0.00	-0.00	300.00	200.00	0.00	-0.00
305	-0.00	-0.00	-0.00	903.00	200.00	0.00	-0.00	-0.00	-0.00	-0.00	300.00	200.00	0.00	-0.00
306	-0.00	-0.00	-0.00	903.00	200.00	0.00	-0.00	-0.00	-0.00	-0.00	300.00	200.00	0.00	-0.00
307	-0.00	-0.00	-0.00	903.00	200.00	0.00	-0.00	-0.00	-0.00	-0.00	300.00	200.00	0.00	-0.00
308	-0.00	-0.00	-0.00	903.00	200.00	0.00	-0.00	-0.00	-0.00	-0.00	300.00	200.00	0.00	-0.00
309	-0.00	-0.00	-0.00	903.00	200.00	0.00	-0.00	-0.00	-0.00	-0.00	300.00	200.00	0.00	-0.00
310	-0.00	-0.00	-0.00	903.00	200.00	0.00	-0.00	-0.00	-0.00	-0.00	300.00	200.00	0.00	-0.00
311	-0.00	-0.00	-0.00	903.00	200.00	0.00	-0.00	-0.00	-0.00	-0.00	300.00	200.00	0.00	-0.00
312	-0.00	-0.00	-0.00	903.00	200.00	0.00	-0.00	-0.00	-0.00	-0.00	300.00	200.00	0.00	-0.00
313	-0.00	-0.00	-0.00	903.00	200.00	0.00	-0.00	-0.00	-0.00	-0.00	300.00	200.00	0.00	-0.00
314	-0.00	-0.00	-0.00	903.00	200.00	0.00	-0.00	-0.00	-0.00	-0.00	300.00	200.00	0.00	-0.00
315	-0.00	-0.00	-0.00	903.00	200.00	0.00	-0.00	-0.00	-0.00	-0.00	300.00	200.00	0.00	-0.00
316	-0.00	-0.00	-0.00	903.00	200.00	0.00	-0.00	-0.00	-0.00	-0.00	300.00	200.00	0.00	-0.00
317	-0.00	-0.00	-0.00	903.00	200.00	0.00	-0.00	-0.00	-0.00	-0.00	300.00	200.00	0.00	-0.00
318	-0.00	-0.00	-0.00	903.00	200.00	0.00	-0.00	-0.00	-0.00	-0.00	300.00	200.00	0.00	-0.00
319	-0.00	-0.00	-0.00	903.00	200.00	0.00	-0.00	-0.00	-0.00	-0.00	300.00	200.00	0.00	-0.00
320	-0.00	-0.00	-0.00	903.00	200.00	0.00	-0.00	-0.00	-0.00	-0.00	300.00	200.00	0.00	-0.00
321	-0.00	-0.00	-0.00	903.00	200.00	0.00	-0.00	-0.00	-0.00	-0.00	300.00	200.00	0.00	-0.00
322	-0.00	-0.00	-0.00	903.00	200.00	0.00	-0.00	-0.00	-0.00	-0.00	300.00	200.00	0.00	-0.00
323	-0.00	-0.00	-0.00	903.00	200.00	0.00	-0.00	-0.00	-0.00	-0.00	300.00	200.00	0.00	-0.00
324	-0.00	-0.00	-0.00	903.00	200.00	0.00	-0.00	-0.00	-0.00	-0.00	300.00	200.00	0.00	-0.00
325	-0.00	-0.00	-0.00	903.00	200.00	0.00	-0.00	-0.00	-0.00	-0.00	300.00	200.00	0.00	-0.00
326	-0.00	-0.00	-0.00	903.00	200.00	0.00	-0.00	-0.00	-0.00	-0.00	300.00	200.00	0.00	-0.00
327	-0.00	-0.00	-0.00	903.00	200.00	0.00	-0.00	-0.00	-0.00	-0.00	300.00	200.00	0.00	-0.00
328	-0.00	-0.00	-0.00	903.00	200.00	0.00	-0.00	-0.00	-0.00	-0.00	300.00	200.00	0.00	-0.00
329	-0.00	-0.00	-0.00	903.00	200.00	0.00	-0.00	-0.00	-0.00	-0.00	300.00	200.00	0.00	-0.00
330	-0.00	-0.00	-0.00	903.00	200.00	0.00	-0.00	-0.00	-0.00	-0.00	300.00	200.00	0.00	-0.00
331	-0.00	-0.00	-0.00	903.00	200.00	0.00	-0.00	-0.00	-0.00	-0.00	300.00	200.00	0.00	-0.00
332	-0.00	-0.00	-0.00	903.00	200.00	0.00	-0.00	-0.00	-0.00	-0.00	300.00	200.00	0.00	-0.00
333	-0.00	-0.00	-0.00	903.00	200.00	0.00	-0.00	-0.00	-0.00	-0.00	300.00	200.00	0.00	-0.00
334	-0.00	-0.00	-0.00	903.00	200.00	0.00	-0.00	-0.00	-0.00	-0.00	300.00	200.00	0.00	-0.00
335	-0.00	-0.00	-0.00	903.00	200.00	0.00	-0.00	-0.00	-0.00	-0.00	300.00	200.00	0.00	-0.00
336	-0.00	-0.00	-0.00	903.00	200.00	0.00	-0.00	-0.00	-0.00	-0.00	300.00	200.00	0.00	-0.00
337	-0.00	-0.00	-0.00	903.00	200.00	0.00	-0.00	-0.00	-0.00	-0.00	300.00	200.00	0.00	-0.00
338	-0.00	-0.00	-0.00	903.00	200.00	0.00	-0.00	-0.00	-0.00	-0.00	300.00	200.00	0.00	-0.00
339	-0.00	-0.00	-0.00	903.00	200.00	0.00	-0.00	-0.00	-0.00	-0.00	300.00	200.00	0.00	-0.00
340	-0.00	-0.00	-0.00	903.00	200.00	0.00	-0.00	-0.00	-0.00	-0.00	300.00	200.00	0.00	-0.00
341	-0.00	-0.00	-0.00	903.00	200.00	0.00	-0.00	-0.00	-0.00	-0.00	300.00	200.00	0.00	-0.00
342	-0.00	-0.00	-0.00	903.00	200.00	0.00	-0.00	-0.00	-0.00	-0.00	300.00	200.00	0.00	-0.00
343	-0.00	-0.00	-0.00	903.00	200.00	0.00	-0.00	-0.00	-0.00	-0.00	300.00	200.00	0.00	-0.00
344	-0.00	-0.00	-0.00	903.00	200.00	0.00	-0.00	-0.00	-0.00	-0.00	300.00	200.00	0.00	-0.00
345	-0.00	-0.00	-0.00	903.00	200.00	0.00	-0.00	-0.00	-0.00	-0.00	300.00	200.00	0.00	-0.00
346	-0.00	-0.00	-0.00	903.00	200.00	0.00	-0.00	-0.00	-0.00	-0.00	300.00	200.00	0.00	-0.00
347	-0.00	-0.00	-0.00	903.00	200.00	0.00	-0.00	-0.00	-0.00	-0.00	300.00	200.00	0.00	-0.00
348	-0.00	-0.00	-0.00	903.00	200.00	0.00	-0.00	-0.00	-0.00	-0.00	300.00	200.00	0.00	-0.00
349	68.97	-14.04	94.60	1078.65	227.10	0.00	-14822.83	-0.00	-0.00	-0.00	300.00	200.00	0.00	-0.00
350	55.62	-21.97	276.95	1004.32	169.70	0.00	-20355.99	-0.00	-0.00	-0.00	300.00	200.00	0.00	-0.00
351	73.39	-25.71	212.55	1015.85	177.89	0.00	-18450.92	-0.00	-0.00	-0.00	300.00	200.00	0.00	-0.00
352	93.38	-28.92	238.34	1009.02	174.01	0.00	-17100.05	-0.00	-0.00	-0.00	300.00	200.00	0.00	-0.00
353	111.24	-21.82	258.48	1005.54	171.78	0.00	-16511.13	-0.00	-0.00	-0.00	300.00	200.00	0.00	-0.00
354	119.93	-22.05	270.39	998.82	169.53	0.00	-16190.50	-0.00	-0.00	-0.00	300.00	200.00	0.00	-0.00
355	102.92	-23.12	286.87	993.00	164.89	0.00	-16799.05	-0.00	-0.00	-0.00	300.00	200.00	0.00	-0.00
356	88.81	-17.17	327.30	979.78	157.30	0.00	-17008.30	-0.00	-0.00	-0.00	300.00	200.00	0.00	-0.00
357	103.45	-6.79	362.70	970.77	152.63	0.00	-16319.48	-0.00	-0.00	-0.00	300.00	200.00	0.00	-0.00
358	127.41	-2.67	382.84	963.14	148.98	0.00	-14602.07	-0.00	-0.00	-0.00	300.00	200.00	0.00	-0.00
359	124.89	5.26	397.64	952.62	143.44	0.00	-13596.74	-0.00	-0.00	-0.00	300.00	200.00	0.00	-0.00
360	110.93	5.26	404.97	950.81	142.28	0.00	-11415.88	-0.00	-0.00	-0.00	300.00	200.00	0.00	-0.00
361	98.34	5.65	389.71	949.63	141.58	0.00	-8983.75	-0.00	-0.00	-0.00	300.00	200.00	0.00	-0.00
362	87.66	13.43	374.76	944.90	137.62	0.00	-7770.24	-0.00	-0.00	-0.00	300.00	200.00	0.00	-0.00
363	79.35	18.16	370.03	943.08	136.82	0.00	-6015.16	-0.00	-0.00	-0.00	300.00	200.00	0.00	-0.00
364	73.85	28.38	366.97	935.81	131.98	0.00	-3849.20	-0.00	-0.00	-0.00	300.00	200.00	0.00	-0.00
365	70.80	31.66	370.79	932.75	130.04	0.00	-2393.29	-0.00	-0.00	-0.00	300.00	200.00	0.00	-0.00
366	69.12	34.26	381.62	928.91	127.71	0.00	-1238.19	-0.00	-0.00	-0.00	300.00	200.00	0.00	-0.00
367	69.35	33.72	399.93	925.78	126.06	0.00	-1249.72	-0.00	-0.00	-0.00	300.00	200.00	0.00	-0.00
368	70.27	33.19	421.60	923.52	124.94	0.00	-485.23	-0.00	-0.00	-0.00	300.00	200.00	0.00	-0.00
369	73.55	30.14	448.30	920.87	124.51	0.00	-460.37	-0.00	-0.00	-0.00	300.00	200.00	0.00	-0.00
370	77.06	27.31	480.19	918.35	123.93	0.00	36.03	-0.00	-0.00	-0.00	300.00	200.00	0.00	-0.00
371	79.04	24.19	508.27	916.33	123.27	0.00	341.68	-0.00	-0.00	-0.00	300.00	200.00	0.00	-0.00
372	80.11	23.50	532.84	914.00	122.39	0.00	757.36	-0.00	-0.00	-0.00	300.00	200.00	0.00	-0.00
373	80.11	25.25	554.50	911.67	121.85	0.00	1050.76	-0.00	-0.00	-0.00	300.00	200.00	0.00	-0.00
374	79.12	29.53	569.46	910.96	121.92	0.00	1277.90	-0.00	-0.00	-0.00	300.00	200.00	0.00	-0.00
375	78.51	33.95	581.51	909.93	122.07	0.00	1428.60	-0.00	-0.00	-0.00	300.00	200.00	0.00	-0.00
376	78.35	38.60	592.04	908.64	121.86	0.00	1532.73	-0.00	-0.00	-0.00	300.00	200.00	0.00	-0.00
377	77.59	40.28	602.26	907.71	122.12	0.00	1572.11	-0.00	-0.00	-0.00	300.00	200.00	0.00	-0.00
378	78.20	40.36	613.10	906.73	122.50	0.00	1067.07	-0.00	-0.00	-0.00	300.00	200.00	0.00	-0.00
379	79.12	38.83	624.39	906.01	122.73	0.00	475.94	-0.00	-0.00	-0.00	300.00	200.00	0.00	-0.00
380	78.43	36.47	632.78	905.39	123.03	0.00	124.54	-0.00	-0.00	-0.00	300.00	200.00	0.00	-0.00
381	76.29	33.57	639.65	904.57	123.33	0.00	-180.25	-0.00	-0.00	-0.00	300.00	200.00	0.00	-0.00
382	73.24	30.67	643.92	904.00	123.70	0.00	-171.76	-0.00	-0.00	-0.00	300.00	200.00	0.00	-0.00
383	70.42	28.99	644.84	903.21	124.09	0.00	-316.38	-0.00	-0.00	-0.00	300.00	200.00	0.00	-0.00
384	67.21	27.62	643.01	902.50	124.35	0.00	-402.03	-0.00	-0.00	-0.00	300.00	200.00	0.00	-0.00
385	63.17	26.55	638.58	902.00	124.64	0.00	-545.69	-0.00	-0.00	-0.00	300.00	200.00	0.00	-0.00
386	59.51	26.02	631.56	901.19	124.86	0.00	-693.55	-0.00	-0.00	-0.00	300.00	200.00	0.00	-0.00
387	56.30	25.02	624.24	900.73	125.30	0.00	-830.34	-0.00	-0.00	-0.00	300.00	200.00	0.00	-0.00
388	52.87	23.88	615.23	899.73	125.40	0.00	-1005.20	-0.00	-0.00	-0.00	300.00	200.00	0.00	-0.00
389	50.05	22.96	607.45	898.86	125.70	0.00	-1128.78	-0.00	-0.00	-0.00	300.00	200.00	0.00	-0.00
390	47.91	22.13	600.28	898.20	125.93	0.00	-1314.09	-0.00	-0.00	-0.00	300.00	200.00	0.00	-0.00
391	45.62	21.29	594.33	897.38	126.06	0.00	-1468.50	-0.00	-0.00	-0.00	300.00	200.00	0.00	-0.00
392	43.95	20.68	590.06	896.41	126.20	0.00	-1687.93	-0.00	-0.00	-0.00	300.00	200.00	0.00	-0.00
393	42.88	19.91	588.38	895.76	126.61	0.00	-1789.70	-0.00	-0.00	-0.00	300.00	200.00	0.00	-0.00
394	41.28	19.23	587.46	894.82	126.75	0.00	-1996.21	-0.00	-0.00	-0.00	300.00	200.00	0.00	-0.00
395	39.90	19.07	587.92	894.44	127.02	0.00	-2084.99	-0.00	-0.00	-0.00	300.00	200.00	0.00	-0.00
396	38.15	19.23	588.84	893.67	127.24	0.00	-2253.08	-0.00	-0.00	-0.00	300.00	200.00	0.00	-0.00
397	36.24	19.38	591.43	892.94	127.35	0.00	-2392.13	-0.00	-0.00	-0.00	300.00	200.00	0.00	-0.00
398	34.48	19.23	593.72	892.51	127.47	0.00	-2642.78	-0.00	-0.00	-0.00	300.00	200.00	0.00	-0.00
399	31.97	19.07	596.92	892.19	127.51	0.00	-2729.20	-0.00	-0.00	-0.00	300.00	200.00	0.00	-0.00
400	29.22	18.77	600.28	891.49	127.61	0.00	-2997.93	-0.00	-0.00	-0.00	300.00	200.00	0.00	-0.00
401	26.86	18.84	603.33	890.94	127.62	0.00	-3135.59	-0.00	-0.00	-0.00	300.00	200.00	0.00	-0.00
402	24.03	18.92	604.86	890.06	127.40	0.00	-3331.04	-0.00	-0.00	-0.00	300.00	200.00	0.00	-0.00
403	20.45	19.38	606.69	889.04	127.26	0.00	-3482.65	-0.00	-0.00	-0.00	300.00	200.00	0.00	-0.00
404	17.47	19.61	607.76	888.16	126.99	0.00	-3662.57	-0.00	-0.00	-0.00	300.00	200.00	0.00	-0.00
405	14.57	20.52	608.83	886.98	126.72	0.00	-3874.90	-0.00	-0.00	-0.00	300.00	200.00	0.00	-0.00
406	11.14	20.60	610.96	885.92	126.57	0.00	-4082.33	-0.00	-0.00	-0.00	300.00	200.00	0.00	-0.00
407	8.09	21.21	612.64	884.77	126.33	0.00	-4214.56	-0.00	-0.00	-0.00	300.00	200.00	0.00	-0.00
408	5.95	21.36	613.10	883.51	125.93	0.00	-4625.00	-0.00	-0.00	-0.00	300.00	200.00	0.00	-0.00
409	3.13	21.67	614.62	881.85	125.72	0.00	-4809.44	-0.00	-0.00	-0.00	300.00	200.00	0.00	-0.00
410	0.69	21.67	615.39	880.91	125.42	0.00	-5019.91	-0.00	-0.00	-0.00	300.00	200.00	0.00	-0.00
411	-1.37	22.05	616.15	879.52	125.11	0.00	-5193.11	-0.00	-0.00	-0.00	300.00	200.00	0.00	-0.00
412	-3.51	22.58	617.22	878.01	124.89	0.00	-5351.79	-0.00	-0.00	-0.00	300.00	200.00	0.00	-0.00
413	-5.42	22.81	617.37	876.38	124.67	0.00	-5599.39	-0.00	-0.00	-0.00	300.00	200.00	0.00	-0.00
414	-7.10	22.74	617.22	874.97	124.35	0.00	-5715.21	-0.00	-0.00	-0.00	300.00	200.00	0.00	-0.00
415	-8.85	22.89	617.52	873.20	124.09	0.00	-5924.58	-0.00	-0.00	-0.00	300.00	200.00	0.00	-0.00
416	-10.91	23.04	617.22	871.48	123.76	0.00	-6017.93	-0.00	-0.00	-0.00	300.00	200.00	0.00	-0.00
417	-12.44	23.19	616.30	869.43	123.40	0.00	-6165.13	-0.00	-0.00	-0.00	300.00	200.00	0.00	-0.00
418	-13.58	23.35	614.32	867.08	123.05	0.00	-6287.57	-0.00	-0.00	-0.00	300.00	200.00	0.00	-0.00
419	-14.95	23.50	612.95	864.99	122.73	0.00	-6305.44	-0.00	-0.00	-0.00	300.00	200.00	0.00	-0.00
420	-15.87	23.73	610.50	862.51	122.37	0.00	-6321.75	-0.00	-0.00	-0.00	300.00	200.00	0.00	-0.00
421	-17.01	23.80	608.52	859.82	121.92	0.00	-6318.30	-0.00	-0.00	-0.00	300.00	200.00	0.00	-0.00
422	-18.23	24.03	606.54	857.34	121.46	0.00	-6236.70	-0.00	-0.00	-0.00	300.00	200.00	0.00	-0.00
423	-19.45	24.57	605.16	854.74	120.83	0.00	-6177.60	-0.00	-0.00	-0.00	300.00	200.00	0.00	-0.00
424	-21.13	25.25	604.86	851.61	120.33	0.00	-6036.60	-0.00	-0.00	-0.00	300.00	200.00	0.00	-0.00
425	-22.43	26.02	605.32	848.85	119.64	0.00	-6012.67	-0.00	-0.00	-0.00	300.00	200.00	0.00	-0.00
426	-24.03	27.01	606.23	846.22	118.80	0.00	-5761.82	-0.00	-0.00	-0.00	300.00	200.00	0.00	-0.00
427	-26.02	28.00	608.37	843.18	117.88	0.00	-5549.96	-0.00	-0.00	-0.00	300.00	200.00	0.00	-0.00
428	-27.69	28.69	610.35	840.38	117.10	0.00	-5383.32	-0.00	-0.00	-0.00	300.00	200.00	0.00	-0.00
429	-29.37	30.29	613.40	837.63	116.22	0.00	-5194.94	-0.00	-0.00	-0.00	300.00	200.00	0.00	-0.00
430	-31.81	31.59	617.22	834.92	115.40	0.00	-4977.09	-0.00	-0.00	-0.00	300.00	200.00	0.00	-0.00
431	-34.18	32.20	621.49	832.51	114.71	0.00	-4771.60	-0.00	-0.00	-0.00	300.00	200.00	0.00	-0.00
432	-36.09	32.73	625.76	829.70	113.92	0.00	-4634.13	-0.00	-0.00	-0.00	300.00	200.00	0.00	-0.00
433	-38.60	33.19	631.26	827.08	113.42	0.00	-4551.78	-0.00	-0.00	-0.00	300.00	200.00	0.00	-0.00
434	-41.12	33.87	635.99	824.83	112.76	0.00	-4384.89	-0.00	-0.00	-0.00	300.00	200.00	0.00	-0.00
435	-43.56	34.41	641.48	822.58	111.99	0.00	-4430.73	-0.00	-0.00	-0.00	300.00	200.00	0.00	-0.00
436	-46.46	35.02	647.13	820.45	111.44	0.00	-4369.62	-0.00	-0.00	-0.00	300.00	200.00	0.00	-0.00
437	-49.74	36.16	651.70	818.64	111.03	0.00	-4127.78	-0.00	-0.00	-0.00	300.00	200.00	0.00	-0.00
438	-53.33	36.85	656.13	816.98	110.42	0.00	-4137.68	-0.00	-0.00	-0.00	300.00	200.00	0.00	-0.00
439	-57.22	37.61	660.55	815.68	109.91	0.00	-4034.78	-0.00	-0.00	-0.00	300.00	200.00	0.00	-0.00
440	-61.65	37.84	664.06	814.56	109.70	0.00	-4018.22	-0.00	-0.00	-0.00	300.00	200.00	0.00	-0.00
441	-66.83	37.92	665.59	813.45	109.49	0.00	-3968.03	-0.00	-0.00	-0.00	300.00	200.00	0.00	-0.00
442	-72.10	38.68	665.74	812.58	109.47	0.00	-3914.08	-0.00	-0.00	-0.00	300.00	200.00	0.00	-0.00
443	-76.29	39.06	664.22	811.75	109.26	0.00	-3886.36	-0.00	-0.00	-0.00	300.00	200.00	0.00	-0.00
444	-81.10	39.98	660.25	810.86	109.17	0.00	-3827.70	-0.00	-0.00	-0.00	300.00	200.00	0.00	-0.00
445	-85.91	40.74	655.21	809.80	109.32	0.00	-3701.81	-0.00	-0.00	-0.00	300.00	200.00	0.00	-0.00
446	-90.26	41.50	648.19	809.07	109.09	0.00	-3574.63	4.58	0.53	11.29	360.81	262.16	0.00	46.09
447	-94.38	42.19	638.89	808.21	109.10	0.00	-3443.56	20.29	0.31	137.63	344.24	266.30	0.00	95.98
448	-98.34	43.03	627.75	807.40	109.29	0.00	-3261.58	19.84	0.92	224.76	352.75	270.47	0.00	273.80
449	-99.41	42.72	610.66	805.77	108.95	0.00	-2976.17	38.68	12.59	229.19	340.95	265.25	0.00	337.52
450	-100.94	40.59	590.52	804.94	109.46	0.00	-2902.46	57.98	9.77	275.27	341.74	267.29	0.00	129.80
451	-100.48	38.45	566.71	803.08	109.64	0.00	-2734.03	69.96	6.64	297.70	339.06	267.76	0.00	155.49
452	-99.11	35.25	541.99	801.90	110.02	0.00	-2762.76	64.77	7.86	304.26	336.26	268.20	0.00	13.05
453	-97.20	31.97	514.37	800.83	110.59	0.00	-2806.45	53.33	6.48	306.09	334.10	268.99	0.00	-112.32
454	-93.15	28.23	481.41	799.26	110.94	0.00	-2759.39	51.42	4.58	308.53	331.60	269.83	0.00	-170.10
455	-87.97	24.49	450.59	797.85	111.62	0.00	-2833.57	56.46	1.91	314.18	326.66	271.30	0.00	-259.93
456	-81.10	21.06	417.79	796.39	112.20	0.00	-3085.53	70.65	-9.77	344.39	318.21	274.17	0.00	-144.07
457	-72.71	16.40	379.64	794.84	112.30	0.00	-3522.24	90.56	-18.84	384.83	310.94	275.50	0.00	130.95
458	-64.62	12.36	343.93	793.73	112.60	0.00	-3987.88	100.56	-23.12	409.09	306.94	276.31	0.00	212.48
459	-56.61	9.23	304.57	791.18	112.22	0.00	-4252.62	99.11	-26.70	421.30	303.80	276.78	0.00	-208.04
460	-47.23	6.10	259.40	787.94	111.06	0.00	-4458.67	94.15	-28.23	422.21	302.17	277.05	0.00	-764.22
461	-37.31	3.51	217.59	784.98	110.24	0.00	-4751.40	92.39	-30.52	421.91	300.22	277.32	0.00	-1111.92
462	-25.79	2.90	174.71	779.86	108.30	0.00	-4716.86	91.40	-33.95	428.16	298.29	277.83	0.00	-1366.96
463	-10.99	2.75	131.07	769.59	105.70	0.00	-4823.20	91.93	-34.94	440.67	296.57	277.98	0.00	-1511.13
464	1.60	3.89	97.81	757.45	100.16	0.00	-4835.01	93.54	-33.87	459.14	295.41	277.63	0.00	-1637.06
465	10.99	5.34	73.39	742.09	94.39	0.00	-4878.56	94.53	-31.05	483.40	294.13	277.40	0.00	-1746.54
466	17.62	5.26	55.85	726.77	86.34	0.00	-5012.20	95.29	-28.08	507.81	293.06	276.98	0.00	-1762.57
467	20.83	4.27	43.49	710.37	77.89	0.00	-5199.23	95.83	-24.95	529.94	292.23	276.48	0.00	-1837.83
468	22.81	4.35	32.65	685.71	63.55	0.00	-5463.61	95.83	-21.51	551.76	291.29	276.11	0.00	-1889.59
469	24.34	5.26	23.19	658.26	40.79	0.00	-5905.25	95.67	-19.84	568.85	290.67	275.70	0.00	-1869.39
470	-0.00	-0.00	-0.00	903.00	200.00	0.00	-0.00	95.67	-19.30	583.19	289.72	275.51	0.00	-1763.28
471	-0.00	-0.00	-0.00	903.00	200.00	0.00	-0.00	95.37	-20.52	596.77	289.03	275.48	0.00	-1770.13
472	-0.00	-0.00	-0.00	903.00	200.00	0.00	-0.00	94.76	-22.20	606.99	288.39	275.26	0.00	-1800.67
473	-0.00	-0.00	-0.00	903.00	200.00	0.00	-0.00	93.92	-24.95	614.32	287.56	275.46	0.00	-1920.97
474	23.35	3.97	-6.56	1161.14	400.00	0.00	394.95	92.39	-28.23	619.66	287.00	275.55	0.00	-2038.74
475	23.19	4.20	-7.17	1139.17	391.49	0.00	223.04	90.56	-30.67	623.17	286.26	275.56	0.00	-2138.41
476	23.42	4.12	-7.02	1131.26	386.96	0.00	257.08	88.20	-32.20	625.61	285.95	275.46	0.00	-2242.50
477	-0.00	-0.00	-0.00	903.00	200.00	0.00	-0.00	85.22	-32.20	627.44	285.55	275.29	0.00	-2311.33
478	23.27	4.12	-6.87	1156.33	395.56	0.00	279.57	81.63	-31.20	627.59	285.49	275.18	0.00	-2235.26
479	23.35	3.97	-7.02	1137.78	391.30	0.00	261.72	77.59	-29.68	627.90	285.42	274.85	0.00	-2201.19
480	23.19	3.81	-7.02	1131.26	386.96	0.00	283.95	73.47	-27.31	626.83	285.54	274.78	0.00	-1996.04
481	23.19	3.89	-7.17	1139.17	382.98	0.00	97.72	69.89	-25.33	625.46	285.51	274.46	0.00	-1846.95
482	23.04	3.74	-7.02	1131.26	386.96	0.00	249.95	66.45	-23.42	623.32	285.53	274.37	0.00	-1622.44
483	22.96	3.74	-7.32	1128.00	387.50	0.00	237.46	63.40	-21.90	621.49	285.34	274.10	0.00	-1482.51
484	23.19	4.04	-7.02	1144.30	386.96	0.00	110.29	60.96	-20.83	619.81	285.45	273.76	0.00	-1322.96
485	23.19	3.97	-6.87	1136.33	395.56	0.00	382.66	58.52	-20.60	617.22	285.24	273.77	0.00	-1091.25
486	23.35	3.89	-7.02	1144.30	386.96	0.00	175.64	56.76	-20.37	614.78	285.03	273.57	0.00	-935.55
487	23.27	3.89	-6.87	1156.33	395.56	0.00	291.78	54.93	-20.52	612.03	284.67	273.55	0.00	-737.77
488	23.19	3.97	-7.02	1131.26	386.96	0.00	157.56	53.41	-20.68	610.96	284.57	273.73	0.00	-547.36
489	23.19	3.66	-6.87	1143.00	391.11	0.00	280.59	51.57	-20.83	610.05	284.17	273.44	0.00	-410.40
490	23.12	3.81	-7.17	1120.02	378.72	0.00	30.68	49.59	-20.90	609.13	284.14	273.60	0.00	-275.16
491	23.04	3.66	-6.87	1129.67	391.11	0.00	300.26	47.45	-20.98	610.35	283.95	273.40	0.00	-57.90
492	23.27	3.81	-7.02	1131.26	386.96	0.00	206.66	45.09	-20.68	611.88	283.84	273.52	0.00	96.80
493	23.12	3.74	-6.87	1136.33	391.11	0.00	295.51	43.11	-19.84	614.01	283.90	273.31	0.00	277.20
494	23.04	3.81	-7.02	1131.26	386.96	0.00	209.64	40.82	-19.30	615.84	284.02	273.24	0.00	437.97
495	23.19	3.66	-6.87	1136.33	391.11	0.00	327.89	38.53	-18.77	617.68	284.14	273.07	0.00	686.68
496	23.04	3.81	-7.02	1137.78	386.96	0.00	138.99	36.16	-17.78	619.51	284.19	272.81	0.00	795.48
497	23.27	3.81	-7.17	1132.79	387.23	0.00	207.29	33.65	-17.70	620.57	284.36	272.78	0.00	913.11
498	23.04	3.81	-6.71	1141.64	390.91	0.00	215.36	31.05	-17.17	622.10	284.47	272.70	0.00	1052.53
499	23.12	3.81	-7.02	1131.26	382.61	0.00	100.51	28.53	-17.09	622.71	284.42	272.58	0.00	1186.68
500	23.04	3.74	-6.56	1140.21	390.70	0.00	256.92	26.55	-17.40	623.17	284.35	272.62	0.00	1244.05
501	23.04	3.74	-6.87	1136.33	386.67	0.00	201.42	24.26	-17.55	623.78	284.22	272.75	0.00	1282.15
502	23.12	3.74	-7.02	1131.26	386.96	0.00	218.43	22.05	-18.01	624.08	284.01	272.57	0.00	1426.56
503	23.27	3.74	-6.87	1143.00	382.22	0.00	115.80	19.84	-18.16	624.08	283.64	272.71	0.00	1465.81
504	23.04	3.74	-6.56	1161.14	400.00	0.00	415.89	17.70	-18.39	624.54	283.66	272.66	0.00	1580.67
505	23.12	3.81	-7.02	1131.26	386.96	0.00	223.91	15.34	-18.46	625.00	283.52	272.66	0.00	1702.57
506	23.19	3.89	-6.71	1148.45	395.45	0.00	282.29	12.82	-18.16	626.22	283.33	272.90	0.00	1753.33
507	23.04	3.81	-7.17	1126.40	382.98	0.00	90.74	10.45	-17.78	628.05	283.24	272.74	0.00	1881.37
508	23.12	3.74	-6.71	1148.45	390.91	0.00	245.53	8.09	-17.55	630.34	283.15	272.72	0.00	1986.17
509	23.12	3.74	-6.56	1154.16	395.35	0.00	303.93	5.57	-17.40	631.41	283.04	272.84	0.00	2124.72
510	23.12	3.74	-6.71	1148.45	395.45	0.00	350.61	3.05	-17.17	632.63	282.92	272.89	0.00	2241.01
511	23.04	3.59	-7.17	1139.17	387.23	0.00	217.03	0.61	-16.94	634.16	282.82	273.05	0.00	2431.52
512	23.12	3.59	-7.02	1137.78	391.30	0.00	353.27	-1.98	-17.09	635.53	282.79	273.13	0.00	2490.42
513	-0.00	-0.00	-0.00	903.00	200.00	0.00	-0.00	-4.81	-17.32	635.83	282.51	273.53	0.00	2570.83
514	23.12	3.89	-6.56	1147.19	395.35	0.00	315.64	-6.87	-17.93	636.14	281.94	273.45	0.00	2742.40
515	23.04	3.74	-7.02	1131.26	386.96	0.00	204.17	-8.70	-18.46	634.61	281.39	273.82	0.00	2790.93
516	23.12	3.81	-6.56	1147.19	400.00	0.00	396.02	-10.60	-18.84	633.85	280.50	273.90	0.00	2945.78
517	23.04	3.74	-6.87	1149.67	391.11	0.00	231.09	-12.59	-18.92	632.48	279.88	273.92	0.00	3037.51
518	23.04	3.74	-6.71	1155.27	400.00	0.00	414.94	-14.80	-19.07	631.71	279.20	274.11	0.00	3152.78
519	23.19	3.74	-7.02	1131.26	391.30	0.00	287.76	-17.17	-18.92	630.04	278.42	274.21	0.00	3284.60
520	-0.00	-0.00	-0.00	903.00	200.00	0.00	-0.00	-19.45	-19.15	628.05	277.41	274.39	0.00	3384.29
521	23.19	3.66	-7.17	1126.40	387.23	0.00	228.56	-21.59	-19.07	626.22	276.46	274.42	0.00	3506.16
522	23.12	3.59	-6.56	1140.21	400.00	0.00	522.70	-23.80	-18.92	624.54	275.45	274.62	0.00	3618.67
523	23.12	3.59	-7.02	1137.78	400.00	0.00	485.63	-25.79	-18.92	623.17	274.22	274.98	0.00	3621.21
524	23.19	3.59	-7.02	1144.30	386.96	0.00	129.20	-27.77	-19.45	621.64	273.05	275.11	0.00	3661.13
525	-0.00	-0.00	-0.00	903.00	200.00	0.00	-0.00	-30.06	-19.15	619.81	271.57	275.43	0.00	3734.07
526	23.19	3.74	-6.56	1147.19	400.00	0.00	429.91	-31.97	-19.53	619.05	270.42	275.72	0.00	3891.05
527	23.19	3.81	-6.71	1134.82	400.00	0.00	481.35	-33.95	-19.45	618.59	268.55	276.07	0.00	3969.40
528	23.19	3.66	-7.02	1137.78	391.30	0.00	258.40	-36.24	-19.99	618.59	266.63	276.57	0.00	3951.02
529	23.19	3.74	-6.87	1136.33	400.00	0.00	470.48	-37.69	-20.29	617.98	264.30	276.84	0.00	4115.61
530	23.42	3.66	-6.71	1148.45	395.45	0.00	337.43	-39.06	-20.83	618.29	261.94	277.25	0.00	4109.27
531	23.19	3.51	-7.02	1137.78	386.96	0.00	193.39	-39.83	-21.36	617.07	258.75	277.89	0.00	4119.17
532	23.35	3.74	-6.71	1162.09	386.36	0.00	63.46	-40.28	-22.28	617.22	255.72	278.37	0.00	4073.54
533	23.50	3.74	-6.87	1149.67	395.56	0.00	354.34	-40.51	-23.12	616.61	252.26	278.64	0.00	4087.54
534	23.57	3.66	-6.87	1143.00	391.11	0.00	261.94	-40.44	-23.80	615.54	248.17	278.98	0.00	4086.99
535	-0.00	-0.00	-0.00	903.00	200.00	0.00	-0.00	-40.44	-24.11	615.23	244.12	279.27	0.00	4168.06
536	-0.00	-0.00	-0.00	903.00	200.00	0.00	-0.00	-40.28	-24.41	614.62	239.75	279.74	0.00	4105.78
537	-0.00	-0.00	-0.00	903.00	200.00	0.00	-0.00	-39.60	-24.87	614.62	234.68	279.94	0.00	4090.68
538	23.65	3.74	-7.02	1150.83	400.00	0.00	439.19	-39.37	-24.87	614.47	229.97	280.41	0.00	4087.90
539	23.80	3.66	-7.02	1144.30	395.65	0.00	317.45	-38.60	-25.18	614.93	225.04	280.89	0.00	4076.41
540	23.88	3.74	-6.71	1141.64	400.00	0.00	427.77	-38.15	-25.41	616.46	219.58	281.24	0.00	3990.25
541	23.88	3.81	-7.17	1139.17	395.74	0.00	317.35	-37.23	-25.94	619.20	214.69	281.52	0.00	3861.45
542	23.96	3.51	-7.02	1144.30	391.30	0.00	279.97	-36.62	-26.17	623.63	209.86	281.62	0.00	3830.13
543	23.88	3.74	-7.02	1137.78	395.65	0.00	338.35	-36.47	-26.47	630.19	204.77	281.99	0.00	3712.93
544	24.19	3.74	-7.17	1132.79	387.23	0.00	190.25	-36.93	-26.40	636.44	200.46	282.19	0.00	3607.13
545	23.96	3.74	-7.32	1134.25	383.33	0.00	71.37	-37.99	-26.17	643.92	196.85	282.13	0.00	3564.22
546	-0.00	-0.00	-0.00	903.00	200.00	0.00	-0.00	-40.05	-25.86	650.63	193.34	282.27	0.00	3604.91
547	24.19	3.74	-6.87	1156.33	400.00	0.00	388.08	-42.34	-25.41	656.59	190.40	282.27	0.00	3573.99
548	24.19	3.66	-7.17	1145.55	382.98	0.00	58.11	-44.78	-25.10	661.93	187.97	282.34	0.00	3593.92
549	24.11	3.81	-7.02	1150.83	395.65	0.00	292.57	-47.84	-24.80	667.72	185.58	282.36	0.00	3568.65
550	24.26	3.74	-6.87	1156.33	391.11	0.00	187.68	-51.80	-25.10	671.84	183.90	282.44	0.00	3503.64
551	24.26	3.66	-7.02	1150.83	400.00	0.00	465.72	-55.54	-25.94	674.59	182.20	282.74	0.00	3403.61
552	24.34	3.81	-7.17	1139.17	387.23	0.00	199.83	-60.12	-26.93	676.12	180.64	283.01	0.00	3239.12
553	24.11	3.59	-7.02	1124.74	395.65	0.00	419.95	-64.39	-28.08	676.73	179.59	283.16	0.00	3166.69
554	24.26	3.66	-7.02	1150.83	391.30	0.00	231.87	-68.44	-29.07	674.59	178.47	283.51	0.00	2997.34
555	24.34	3.59	-6.87	1136.33	391.11	0.00	289.75	-73.24	-30.44	670.01	177.50	283.90	0.00	2806.04
556	24.26	3.51	-6.71	1155.27	400.00	0.00	373.49	-77.59	-31.59	666.66	177.23	283.45	0.00	2807.71
557	24.87	4.04	-7.17	1132.79	382.98	0.00	74.18	-79.73	-30.90	653.08	175.65	284.16	0.00	2769.01
558	24.87	3.51	-7.32	1128.00	383.33	0.00	-6.36	-82.47	-29.30	636.60	174.74	284.08	0.00	2350.12
559	24.19	3.20	-7.02	1137.78	391.30	0.00	143.63	-83.01	-28.61	619.66	173.75	284.17	0.00	2218.88
560	-0.00	-0.00	-0.00	903.00	200.00	0.00	-0.00	-84.53	-25.86	599.52	172.64	283.79	0.00	2165.87
561	24.87	3.59	-6.71	1155.27	395.45	0.00	294.60	-84.99	-23.35	574.95	171.42	283.55	0.00	2073.96
562	24.49	3.74	-7.17	1126.40	391.49	0.00	261.02	-84.76	-20.75	549.77	170.27	283.15	0.00	1909.78
563	24.64	3.51	-6.87	1143.00	395.56	0.00	246.01	-83.08	-18.16	523.68	169.41	282.75	0.00	1922.85
564	24.87	3.28	-7.17	1139.17	391.49	0.00	257.13	-81.02	-15.95	492.10	168.09	282.48	0.00	1788.10
565	25.10	3.28	-7.02	1144.30	391.30	0.00	210.80	-79.19	-13.73	462.04	167.04	282.17	0.00	1692.09
566	-0.00	-0.00	-0.00	903.00	200.00	0.00	-0.00	-76.60	-11.98	431.21	166.24	282.17	0.00	1488.17
567	25.33	3.20	-7.17	1120.02	387.23	0.00	247.71	-73.24	-10.22	396.42	165.24	281.45	0.00	1331.57
568	25.25	3.20	-7.02	1144.30	386.96	0.00	171.50	-69.12	-8.54	362.85	164.51	281.24	0.00	1145.72
569	-0.00	-0.00	-0.00	903.00	200.00	0.00	-0.00	-64.47	-6.94	329.59	163.89	280.83	0.00	1007.82
570	25.18	3.28	-7.02	1131.26	378.26	0.00	-60.21	-58.36	-5.26	291.14	163.05	280.50	0.00	806.09
571	25.25	3.28	-6.71	1148.45	395.45	0.00	308.30	-52.03	-3.74	254.36	162.15	280.26	0.00	664.16
572	25.33	3.13	-6.56	1154.16	400.00	0.00	457.94	-44.63	-2.29	218.35	161.01	279.94	0.00	645.67
573	25.33	3.13	-6.87	1143.00	391.11	0.00	290.60	-36.24	-1.22	178.22	159.76	279.45	0.00	565.83
574	25.33	3.20	-6.71	1128.00	395.45	0.00	430.37	-28.00	-0.69	142.21	156.76	279.40	0.00	402.17
575	25.25	3.51	-6.71	1141.64	395.45	0.00	321.82	-18.54	-0.31	110.93	153.51	278.13	0.00	383.65
576	25.02	3.51	-6.71	1148.45	395.45	0.00	344.71	-9.38	0.08	81.94	148.04	276.35	0.00	393.74
577	-0.00	-0.00	-0.00	903.00	200.00	0.00	-0.00	-2.90	-0.53	62.26	140.44	276.96	0.00	286.76
578	24.95	3.28	-6.87	1143.00	386.67	0.00	138.85	0.46	-0.69	51.12	142.39	274.03	0.00	246.10
579	24.95	3.36	-6.71	1155.27	395.45	0.00	275.70	3.05	-0.69	40.44	138.11	273.21	0.00	135.14
580	25.02	3.51	-6.56	1154.16	400.00	0.00	392.65	4.04	-0.84	31.89	134.93	269.86	0.00	189.71
581	25.10	3.51	-6.56	1140.21	390.70	0.00	292.05	4.50	-1.22	25.18	138.18	264.24	0.00	137.42
582	25.10	3.28	-6.71	1141.64	390.91	0.00	369.85	4.88	-1.37	18.92	140.32	262.90	0.00	133.64
583	-0.00	-0.00	-0.00	903.00	200.00	0.00	-0.00	4.27	-1.37	14.65	140.63	258.33	0.00	144.80
584	-0.00	-0.00	-0.00	903.00	200.00	0.00	-0.00	3.36	-1.30	9.92	143.08	264.62	0.00	13.38
585	24.95	3.74	-6.87	1136.33	391.11	0.00	279.24	1.68	-0.84	5.49	158.33	255.56	0.00	65.91
586	25.10	3.74	-6.71	1148.45	390.91	0.00	258.01	-0.00	-0.00	-0.00	300.00	200.00	0.00	-0.00
587	24.95	3.59	-6.56	1147.19	390.70	0.00	219.83	-0.00	-0.00	-0.00	300.00	200.00	0.00	-0.00
588	25.02	3.81	-6.71	1148.45	390.91	0.00	201.83	-0.00	-0.00	-0.00	300.00	200.00	0.00	-0.00
589	25.02	3.74	-6.56	1154.16	395.35	0.00	356.10	-0.00	-0.00	-0.00	300.00	200.00	0.00	-0.00
590	25.02	3.66	-6.87	1149.67	391.11	0.00	285.68	-0.00	-0.00	-0.00	300.00	200.00	0.00	-0.00
591	24.72	3.81	-6.56	1154.16	395.35	0.00	300.21	-0.00	-0.00	-0.00	300.00	200.00	0.00	-0.00
592	-0.00	-0.00	-0.00	903.00	200.00	0.00	-0.00	-0.00	-0.00	-0.00	300.00	200.00	0.00	-0.00
593	24.72	4.04	-7.02	1137.78	373.91	0.00	-220.92	-0.00	-0.00	-0.00	300.00	200.00	0.00	-0.00
594	24.87	4.12	-6.56	1154.16	395.35	0.00	299.14	-0.00	-0.00	-0.00	300.00	200.00	0.00	-0.00
595	24.72	4.04	-6.87	1129.67	382.22	0.00	108.85	-0.00	-0.00	-0.00	300.00	200.00	0.00	-0.00
596	24.72	4.12	-7.02	1131.26	386.96	0.00	179.12	-0.00	-0.00	-0.00	300.00	200.00	0.00	-0.00
597	24.72	4.12	-6.87	1136.33	382.22	0.00	41.20	-0.00	-0.00	-0.00	300.00	200.00	0.00	-0.00
598	24.49	3.89	-6.71	1141.64	395.45	0.00	402.10	-0.00	-0.00	-0.00	300.00	200.00	0.00	-0.00
599	24.49	4.20	-6.71	1141.64	386.36	0.00	106.64	-0.00	-0.00	-0.00	300.00	200.00	0.00	-0.00
600	24.49	4.27	-6.71	1141.64	395.45	0.00	311.07	-0.00	-0.00	-0.00	300.00	200.00	0.00	-0.00
601	24.41	4.04	-6.87	1143.00	386.67	0.00	130.72	-0.00	-0.00	-0.00	300.00	200.00	0.00	-0.00
602	24.49	4.12	-6.56	1147.19	386.05	0.00	94.21	-0.00	-0.00	-0.00	300.00	200.00	0.00	-0.00
603	24.41	4.27	-6.87	1143.00	382.22	0.00	-9.83	-0.00	-0.00	-0.00	300.00	200.00	0.00	-0.00
604	24.41	4.12	-6.56	1147.19	400.00	0.00	466.46	-0.00	-0.00	-0.00	300.00	200.00	0.00	-0.00
605	-0.00	-0.00	-0.00	903.00	200.00	0.00	-0.00	-0.00	-0.00	-0.00	300.00	200.00	0.00	-0.00
606	24.19	4.35	-6.87	1143.00	386.67	0.00	106.30	-0.00	-0.00	-0.00	300.00	200.00	0.00	-0.00
607	24.41	4.12	-6.87	1136.33	386.67	0.00	185.65	-0.00	-0.00	-0.00	300.00	200.00	0.00	-0.00
608	24.41	3.97	-6.71	1148.45	395.45	0.00	433.49	-0.00	-0.00	-0.00	300.00	200.00	0.00	-0.00
609	-0.00	-0.00	-0.00	903.00	200.00	0.00	-0.00	-0.00	-0.00	-0.00	300.00	200.00	0.00	-0.00
610	24.34	4.12	-6.71	1141.64	395.45	0.00	363.44	-0.00	-0.00	-0.00	300.00	200.00	0.00	-0.00
611	24.26	3.97	-6.71	1148.45	400.00	0.00	513.94	-0.00	-0.00	-0.00	300.00	200.00	0.00	-0.00
612	24.34	4.12	-6.71	1141.64	400.00	0.00	519.84	-0.00	-0.00	-0.00	300.00	200.00	0.00	-0.00
613	24.34	3.97	-6.71	1162.09	395.45	0.00	295.81	-0.00	-0.00	-0.00	300.00	200.00	0.00	-0.00
614	24.34	4.35	-6.56	1154.16	390.70	0.00	115.68	-0.00	-0.00	-0.00	300.00	200.00	0.00	-0.00
615	-0.00	-0.00	-0.00	903.00	200.00	0.00	-0.00	-0.00	-0.00	-0.00	300.00	200.00	0.00	-0.00
616	24.34	4.20	-6.87	1123.00	386.67	0.00	209.55	-0.00	-0.00	-0.00	300.00	200.00	0.00	-0.00
617	24.34	4.12	-6.71	1148.45	381.82	0.00	72.13	-0.00	-0.00	-0.00	300.00	200.00	0.00	-0.00
618	24.34	4.12	-6.71	1148.45	395.45	0.00	404.01	-0.00	-0.00	-0.00	300.00	200.00	0.00	-0.00
619	24.34	4.20	-6.87	1149.67	400.00	0.00	490.82	-0.00	-0.00	-0.00	300.00	200.00	0.00	-0.00
620	24.34	4.12	-6.87	1143.00	382.22	0.00	104.44	-0.00	-0.00	-0.00	300.00	200.00	0.00	-0.00
621	24.34	4.35	-6.87	1143.00	391.11	0.00	334.51	-0.00	-0.00	-0.00	300.00	200.00	0.00	-0.00
622	24.19	4.27	-6.71	1141.64	400.00	0.00	498.68	-0.00	-0.00	-0.00	300.00	200.00	0.00	-0.00
623	24.34	4.43	-6.71	1162.09	400.00	0.00	356.50	-0.00	-0.00	-0.00	300.00	200.00	0.00	-0.00
624	-0.00	-0.00	-0.00	903.00	200.00	0.00	-0.00	-0.00	-0.00	-0.00	300.00	200.00	0.00	-0.00
625	24.26	4.35	-7.02	1137.78	391.30	0.00	301.53	-0.00	-0.00	-0.00	300.00	200.00	0.00	-0.00
626	24.19	4.27	-7.02	1131.26	386.96	0.00	250.44	-0.00	-0.00	-0.00	300.00	200.00	0.00	-0.00
627	24.19	4.43	-6.87	1136.33	391.11	0.00	293.65	-0.00	-0.00	-0.00	300.00	200.00	0.00	-0.00
628	24.11	4.35	-6.87	1136.33	395.56	0.00	404.02	-0.00	-0.00	-0.00	300.00	200.00	0.00	-0.00
629	24.11	4.35	-6.87	1143.00	391.11	0.00	267.88	-0.00	-0.00	-0.00	300.00	200.00	0.00	-0.00
630	24.26	4.12	-6.87	1143.00	382.22	0.00	136.31	-0.00	-0.00	-0.00	300.00	200.00	0.00	-0.00
631	24.11	4.20	-6.71	1148.45	395.45	0.00	409.21	-0.00	-0.00	-0.00	300.00	200.00	0.00	-0.00
632	24.03	4.12	-6.56	1147.19	400.00	0.00	504.60	-0.00	-0.00	-0.00	300.00	200.00	0.00	-0.00
633	24.03	4.43	-6.87	1136.33	391.11	0.00	264.49	-0.00	-0.00	-0.00	300.00	200.00	0.00	-0.00
634	23.88	4.35	-6.71	1148.45	395.45	0.00	349.91	-0.00	-0.00	-0.00	300.00	200.00	0.00	-0.00
635	24.03	4.35	-7.02	1137.78	386.96	0.00	199.03	-0.00	-0.00	-0.00	300.00	200.00	0.00	-0.00
636	24.03	4.27	-6.87	1143.00	391.11	0.00	294.49	-0.00	-0.00	-0.00	300.00	200.00	0.00	-0.00
637	23.88	4.43	-6.71	1162.09	395.45	0.00	316.62	-0.00	-0.00	-0.00	300.00	200.00	0.00	-0.00
638	23.96	4.27	-7.02	1137.78	391.30	0.00	352.61	-0.00	-0.00	-0.00	300.00	200.00	0.00	-0.00
639	23.88	4.27	-6.71	1155.27	400.00	0.00	402.28	-0.00	-0.00	-0.00	300.00	200.00	0.00	-0.00
640	24.19	4.12	-6.87	1143.00	395.56	0.00	399.10	-0.00	-0.00	-0.00	300.00	200.00	0.00	-0.00
641	-0.00	-0.00	-0.00	903.00	200.00	0.00	-0.00	-0.00	-0.00	-0.00	300.00	200.00	0.00	-0.00
642	23.96	4.27	-6.71	1155.27	400.00	0.00	371.76	-0.00	-0.00	-0.00	300.00	200.00	0.00	-0.00
643	24.03	4.12	-7.02	1137.78	386.96	0.00	252.77	-0.00	-0.00	-0.00	300.00	200.00	0.00	-0.00
644	24.19	4.20	-6.87	1156.33	382.22	0.00	2.37	-0.00	-0.00	-0.00	300.00	200.00	0.00	-0.00
645	23.96	4.20	-6.71	1128.00	395.45	0.00	442.33	-0.00	-0.00	-0.00	300.00	200.00	0.00	-0.00
646	24.03	4.04	-7.17	1139.17	382.98	0.00	123.69	-0.00	-0.00	-0.00	300.00	200.00	0.00	-0.00
647	24.11	4.04	-6.71	1141.64	395.45	0.00	428.46	-0.00	-0.00	-0.00	300.00	200.00	0.00	-0.00
648	24.03	3.97	-7.02	1144.30	382.61	0.00	89.56	-0.00	-0.00	-0.00	300.00	200.00	0.00	-0.00
649	24.03	3.81	-6.71	1148.45	395.45	0.00	304.83	-0.00	-0.00	-0.00	300.00	200.00	0.00	-0.00
650	24.19	2.90	-7.02	1157.35	386.96	0.00	99.18	-0.00	-0.00	-0.00	300.00	200.00	0.00	-0.00
651	24.03	3.36	-7.17	1145.55	378.72	0.00	-43.83	-0.00	-0.00	-0.00	300.00	200.00	0.00	-0.00
652	24.19	2.98	-6.71	1148.45	400.00	0.00	353.03	-0.00	-0.00	-0.00	300.00	200.00	0.00	-0.00
653	24.26	3.66	-6.56	1168.12	400.00	0.00	333.74	-0.00	-0.00	-0.00	300.00	200.00	0.00	-0.00
654	-0.00	-0.00	-0.00	903.00	200.00	0.00	-0.00	-0.00	-0.00	-0.00	300.00	200.00	0.00	-0.00
655	24.03	3.51	-7.02	1124.74	391.30	0.00	363.23	-0.00	-0.00	-0.00	300.00	200.00	0.00	-0.00
656	24.11	3.59	-6.87	1129.67	386.67	0.00	231.43	-0.00	-0.00	-0.00	300.00	200.00	0.00	-0.00
657	23.96	3.74	-7.02	1144.30	386.96	0.00	120.58	-0.00	-0.00	-0.00	300.00	200.00	0.00	-0.00
658	23.80	3.74	-6.71	1155.27	395.45	0.00	344.88	-0.00	-0.00	-0.00	300.00	200.00	0.00	-0.00
659	-0.00	-0.00	-0.00	903.00	200.00	0.00	-0.00	-0.00	-0.00	-0.00	300.00	200.00	0.00	-0.00
660	23.96	3.81	-6.87	1136.33	391.11	0.00	277.88	-0.00	-0.00	-0.00	300.00	200.00	0.00	-0.00
661	23.96	3.89	-7.02	1124.74	391.30	0.00	378.48	-0.00	-0.00	-0.00	300.00	200.00	0.00	-0.00
662	23.57	4.04	-6.71	1162.09	395.45	0.00	241.37	-0.00	-0.00	-0.00	300.00	200.00	0.00	-0.00
663	23.65	4.12	-6.87	1149.67	395.56	0.00	290.09	-0.00	-0.00	-0.00	300.00	200.00	0.00	-0.00
664	23.50	4.04	-6.56	1168.12	400.00	0.00	400.45	-0.00	-0.00	-0.00	300.00	200.00	0.00	-0.00
665	23.42	4.12	-7.02	1137.78	382.61	0.00	59.71	-0.00	-0.00	-0.00	300.00	200.00	0.00	-0.00
666	23.35	4.04	-6.71	1162.09	390.91	0.00	182.07	-0.00	-0.00	-0.00	300.00	200.00	0.00	-0.00
667	23.27	4.20	-7.02	1144.30	391.30	0.00	280.46	-0.00	-0.00	-0.00	300.00	200.00	0.00	-0.00
668	23.19	4.12	-6.87	1163.00	391.11	0.00	225.66	-0.00	-0.00	-0.00	300.00	200.00	0.00	-0.00
669	23.12	4.20	-7.02	1144.30	386.96	0.00	173.65	-0.00	-0.00	-0.00	300.00	200.00	0.00	-0.00
670	23.04	4.20	-6.87	1143.00	395.56	0.00	317.21	-0.00	-0.00	-0.00	300.00	200.00	0.00	-0.00
671	23.27	4.04	-6.87	1156.33	400.00	0.00	470.99	-0.00	-0.00	-0.00	300.00	200.00	0.00	-0.00
672	23.19	4.27	-6.87	1156.33	400.00	0.00	374.86	-0.00	-0.00	-0.00	300.00	200.00	0.00	-0.00
673	23.35	4.04	-7.02	1137.78	391.30	0.00	358.25	-0.00	-0.00	-0.00	300.00	200.00	0.00	-0.00
674	23.35	3.97	-6.87	1143.00	391.11	0.00	328.06	-0.00	-0.00	-0.00	300.00	200.00	0.00	-0.00
675	23.19	4.04	-6.87	1163.00	391.11	0.00	131.06	-0.00	-0.00	-0.00	300.00	200.00	0.00	-0.00
676	23.12	3.97	-7.17	1145.55	391.49	0.00	282.94	-0.00	-0.00	-0.00	300.00	200.00	0.00	-0.00
677	23.19	4.12	-7.02	1144.30	400.00	0.00	463.07	-0.00	-0.00	-0.00	300.00	200.00	0.00	-0.00
678	23.19	4.27	-7.32	1140.50	379.17	0.00	-40.69	-0.00	-0.00	-0.00	300.00	200.00	0.00	-0.00
679	23.35	3.97	-6.87	1149.67	395.56	0.00	382.49	-0.00	-0.00	-0.00	300.00	200.00	0.00	-0.00
680	-0.00	-0.00	-0.00	903.00	200.00	0.00	-0.00	-0.00	-0.00	-0.00	300.00	200.00	0.00	-0.00
681	23.27	3.97	-6.87	1156.33	395.56	0.00	295.34	-0.00	-0.00	-0.00	300.00	200.00	0.00	-0.00
682	23.19	3.97	-6.71	1155.27	395.45	0.00	350.95	-0.00	-0.00	-0.00	300.00	200.00	0.00	-0.00
683	23.19	4.12	-6.71	1162.09	400.00	0.00	412.68	-0.00	-0.00	-0.00	300.00	200.00	0.00	-0.00
684	23.27	4.27	-7.17	1139.17	387.23	0.00	166.39	-0.00	-0.00	-0.00	300.00	200.00	0.00	-0.00
685	23.19	4.27	-6.71	1141.64	400.00	0.00	437.65	-0.00	-0.00	-0.00	300.00	200.00	0.00	-0.00
686	23.27	3.97	-6.87	1149.67	386.67	0.00	229.39	-0.00	-0.00	-0.00	300.00	200.00	0.00	-0.00
687	23.35	4.20	-7.02	1131.26	391.30	0.00	304.01	-0.00	-0.00	-0.00	300.00	200.00	0.00	-0.00
688	23.19	3.97	-7.17	1132.79	382.98	0.00	219.47	-0.00	-0.00	-0.00	300.00	200.00	0.00	-0.00
689	23.27	4.04	-6.71	1168.91	395.45	0.00	337.25	-0.00	-0.00	-0.00	300.00	200.00	0.00	-0.00
690	23.19	4.27	-7.02	1144.30	386.96	0.00	100.84	-0.00	-0.00	-0.00	300.00	200.00	0.00	-0.00
691	23.19	4.04	-7.02	1131.26	386.96	0.00	231.70	-0.00	-0.00	-0.00	300.00	200.00	0.00	-0.00
692	23.19	4.04	-7.02	1131.26	386.96	0.00	231.70	-0.00	-0.00	-0.00	300.00	200.00	0.00	-0.00
693	23.27	4.12	-7.17	1139.17	395.74	0.00	400.46	-0.00	-0.00	-0.00	300.00	200.00	0.00	-0.00
694	23.19	4.12	-7.02	1137.78	386.96	0.00	210.31	-0.00	-0.00	-0.00	300.00	200.00	0.00	-0.00
695	23.35	4.04	-7.02	1137.78	400.00	0.00	538.37	-0.00	-0.00	-0.00	300.00	200.00	0.00	-0.00
696	23.19	4.04	-6.56	1168.12	395.35	0.00	300.21	-0.00	-0.00	-0.00	300.00	200.00	0.00	-0.00
697	23.19	3.97	-6.87	1156.33	386.67	0.00	165.81	-0.00	-0.00	-0.00	300.00	200.00	0.00	-0.00
698	23.19	3.97	-7.02	1137.78	391.30	0.00	301.20	-0.00	-0.00	-0.00	300.00	200.00	0.00	-0.00
699	23.12	4.12	-7.02	1144.30	395.65	0.00	301.53	-0.00	-0.00	-0.00	300.00	200.00	0.00	-0.00
700	23.04	4.04	-6.87	1149.67	395.56	0.00	326.88	-0.00	-0.00	-0.00	300.00	200.00	0.00	-0.00
701	23.19	4.04	-7.32	1140.50	383.33	0.00	133.20	-0.00	-0.00	-0.00	300.00	200.00	0.00	-0.00
702	23.27	3.97	-6.87	1136.33	386.67	0.00	259.40	-0.00	-0.00	-0.00	300.00	200.00	0.00	-0.00
703	-0.00	-0.00	-0.00	903.00	200.00	0.00	-0.00	-0.00	-0.00	-0.00	300.00	200.00	0.00	-0.00
704	23.19	4.04	-6.87	1143.00	386.67	0.00	200.40	-0.00	-0.00	-0.00	300.00	200.00	0.00	-0.00
705	23.12	3.97	-7.02	1150.83	391.30	0.00	257.74	-0.00	-0.00	-0.00	300.00	200.00	0.00	-0.00
706	23.04	4.04	-7.17	1151.94	382.98	0.00	50.81	-0.00	-0.00	-0.00	300.00	200.00	0.00	-0.00
707	23.27	4.04	-6.87	1149.67	395.56	0.00	394.52	-0.00	-0.00	-0.00	300.00	200.00	0.00	-0.00
708	23.19	4.04	-6.87	1149.67	391.11	0.00	253.64	-0.00	-0.00	-0.00	300.00	200.00	0.00	-0.00
709	23.27	4.12	-7.02	1137.78	395.65	0.00	426.91	-0.00	-0.00	-0.00	300.00	200.00	0.00	-0.00
710	23.12	4.12	-7.17	1145.55	378.72	0.00	-49.19	-0.00	-0.00	-0.00	300.00	200.00	0.00	-0.00
711	23.12	4.20	-7.17	1145.55	391.49	0.00	227.42	-0.00	-0.00	-0.00	300.00	200.00	0.00	-0.00
712	23.12	4.20	-6.87	1149.67	382.22	0.00	-4.07	-0.00	-0.00	-0.00	300.00	200.00	0.00	-0.00
713	-0.00	-0.00	-0.00	903.00	200.00	0.00	-0.00	-0.00	-0.00	-0.00	300.00	200.00	0.00	-0.00
714	23.04	4.04	-6.87	1149.67	386.67	0.00	122.07	-0.00	-0.00	-0.00	300.00	200.00	0.00	-0.00
715	22.96	4.04	-7.02	1150.83	391.30	0.00	232.53	-0.00	-0.00	-0.00	300.00	200.00	0.00	-0.00
716	23.12	3.97	-6.87	1149.67	386.67	0.00	178.02	-0.00	-0.00	-0.00	300.00	200.00	0.00	-0.00
717	23.12	4.27	-6.87	1156.33	400.00	0.00	336.71	-0.00	-0.00	-0.00	300.00	200.00	0.00	-0.00
718	23.04	4.12	-6.87	1143.00	395.56	0.00	312.64	-0.00	-0.00	-0.00	300.00	200.00	0.00	-0.00
719	-0.00	-0.00	-0.00	903.00	200.00	0.00	-0.00	-0.00	-0.00	-0.00	300.00	200.00	0.00	-0.00
720	23.12	4.20	-7.02	1144.30	386.96	0.00	104.99	-0.00	-0.00	-0.00	300.00	200.00	0.00	-0.00
721	23.27	4.12	-7.02	1150.83	400.00	0.00	451.46	-0.00	-0.00	-0.00	300.00	200.00	0.00	-0.00
722	23.27	4.12	-6.56	1168.12	400.00	0.00	380.23	-0.00	-0.00	-0.00	300.00	200.00	0.00	-0.00
723	23.27	4.12	-7.02	1131.26	386.96	0.00	251.44	-0.00	-0.00	-0.00	300.00	200.00	0.00	-0.00
724	23.12	3.97	-6.71	1162.09	395.45	0.00	308.99	-0.00	-0.00	-0.00	300.00	200.00	0.00	-0.00
725	23.27	4.12	-6.56	1168.12	400.00	0.00	426.00	-0.00	-0.00	-0.00	300.00	200.00	0.00	-0.00
726	23.12	4.12	-6.87	1149.67	395.56	0.00	345.87	-0.00	-0.00	-0.00	300.00	200.00	0.00	-0.00
727	23.12	4.04	-6.71	1134.82	390.91	0.00	317.31	-0.00	-0.00	-0.00	300.00	200.00	0.00	-0.00
728	23.19	4.27	-7.02	1144.30	382.61	0.00	45.78	-0.00	-0.00	-0.00	300.00	200.00	0.00	-0.00
729	23.12	4.04	-7.02	1137.78	386.96	0.00	213.95	-0.00	-0.00	-0.00	300.00	200.00	0.00	-0.00
730	22.96	3.97	-6.87	1143.00	386.67	0.00	175.98	-0.00	-0.00	-0.00	300.00	200.00	0.00	-0.00
731	23.04	4.20	-7.02	1150.83	386.96	0.00	109.13	-0.00	-0.00	-0.00	300.00	200.00	0.00	-0.00
732	23.04	3.97	-6.87	1163.00	395.56	0.00	315.69	-0.00	-0.00	-0.00	300.00	200.00	0.00	-0.00
733	23.12	4.04	-7.02	1144.30	382.61	0.00	109.96	-0.00	-0.00	-0.00	300.00	200.00	0.00	-0.00
734	-0.00	-0.00	-0.00	903.00	200.00	0.00	-0.00	-0.00	-0.00	-0.00	300.00	200.00	0.00	-0.00
735	23.04	3.97	-6.87	1149.67	395.56	0.00	345.70	-0.00	-0.00	-0.00	300.00	200.00	0.00	-0.00
736	-0.00	-0.00	-0.00	903.00	200.00	0.00	-0.00	-0.00	-0.00	-0.00	300.00	200.00	0.00	-0.00
737	23.04	4.04	-7.02	1150.83	382.61	0.00	92.55	-0.00	-0.00	-0.00	300.00	200.00	0.00	-0.00
738	23.12	3.97	-6.71	1162.09	395.45	0.00	354.77	-0.00	-0.00	-0.00	300.00	200.00	0.00	-0.00
739	23.04	4.27	-7.02	1144.30	386.96	0.00	140.98	-0.00	-0.00	-0.00	300.00	200.00	0.00	-0.00
740	23.12	4.04	-6.87	1156.33	395.56	0.00	337.73	-0.00	-0.00	-0.00	300.00	200.00	0.00	-0.00
741	23.12	4.04	-7.02	1150.83	386.96	0.00	161.21	-0.00	-0.00	-0.00	300.00	200.00	0.00	-0.00
742	23.12	4.04	-6.87	1149.67	386.67	0.00	159.20	-0.00	-0.00	-0.00	300.00	200.00	0.00	-0.00
743	23.04	4.12	-7.02	1144.30	391.30	0.00	232.20	-0.00	-0.00	-0.00	300.00	200.00	0.00	-0.00
744	23.04	3.97	-7.02	1150.83	395.65	0.00	343.32	-0.00	-0.00	-0.00	300.00	200.00	0.00	-0.00
745	22.74	4.12	-7.17	1145.55	387.23	0.00	99.02	-0.00	-0.00	-0.00	300.00	200.00	0.00	-0.00
746	22.89	4.04	-6.87	1143.00	395.56	0.00	346.88	-0.00	-0.00	-0.00	300.00	200.00	0.00	-0.00
747	23.12	3.97	-6.71	1155.27	390.91	0.00	276.74	-0.00	-0.00	-0.00	300.00	200.00	0.00	-0.00
748	22.81	3.97	-7.02	1150.83	391.30	0.00	245.14	-0.00	-0.00	-0.00	300.00	200.00	0.00	-0.00
749	22.96	4.12	-7.02	1144.30	391.30	0.00	263.38	-0.00	-0.00	-0.00	300.00	200.00	0.00	-0.00
750	22.89	4.12	-7.02	1150.83	386.96	0.00	122.40	-0.00	-0.00	-0.00	300.00	200.00	0.00	-0.00
751	-0.00	-0.00	-0.00	903.00	200.00	0.00	-0.00	-0.00	-0.00	-0.00	300.00	200.00	0.00	-0.00
752	22.89	4.12	-7.02	1150.83	391.30	0.00	244.80	-0.00	-0.00	-0.00	300.00	200.00	0.00	-0.00
753	22.96	4.04	-6.87	1156.33	391.11	0.00	251.60	-0.00	-0.00	-0.00	300.00	200.00	0.00	-0.00
754	23.12	3.97	-6.71	1155.27	395.45	0.00	404.71	-0.00	-0.00	-0.00	300.00	200.00	0.00	-0.00
755	22.89	4.04	-7.17	1151.94	387.23	0.00	143.17	-0.00	-0.00	-0.00	300.00	200.00	0.00	-0.00
756	22.81	4.27	-6.71	1155.27	395.45	0.00	268.07	-0.00	-0.00	-0.00	300.00	200.00	0.00	-0.00
757	23.12	3.89	-6.71	1162.09	395.45	0.00	374.53	-0.00	-0.00	-0.00	300.00	200.00	0.00	-0.00
758	22.81	4.04	-7.02	1150.83	386.96	0.00	127.05	-0.00	-0.00	-0.00	300.00	200.00	0.00	-0.00
759	22.74	4.12	-7.17	1132.79	382.98	0.00	54.87	-0.00	-0.00	-0.00	300.00	200.00	0.00	-0.00
760	-0.00	-0.00	-0.00	903.00	200.00	0.00	-0.00	-0.00	-0.00	-0.00	300.00	200.00	0.00	-0.00
761	22.58	3.89	-7.02	1150.83	391.30	0.00	243.15	-0.00	-0.00	-0.00	300.00	200.00	0.00	-0.00
762	22.74	4.04	-7.17	1151.94	387.23	0.00	137.49	-0.00	-0.00	-0.00	300.00	200.00	0.00	-0.00
763	22.51	4.04	-6.87	1143.00	386.67	0.00	95.11	-0.00	-0.00	-0.00	300.00	200.00	0.00	-0.00
764	23.19	4.20	-6.71	1162.09	395.45	0.00	264.60	-0.00	-0.00	-0.00	300.00	200.00	0.00	-0.00
765	22.89	4.04	-7.17	1139.17	382.98	0.00	97.40	-0.00	-0.00	-0.00	300.00	200.00	0.00	-0.00
766	22.81	3.89	-6.71	1148.45	400.00	0.00	494.52	-0.00	-0.00	-0.00	300.00	200.00	0.00	-0.00
767	22.81	3.97	-6.87	1156.33	391.11	0.00	173.10	-0.00	-0.00	-0.00	300.00	200.00	0.00	-0.00
768	23.04	3.89	-7.17	1132.79	382.98	0.00	117.53	-0.00	-0.00	-0.00	300.00	200.00	0.00	-0.00
769	23.12	4.04	-7.02	1144.30	386.96	0.00	164.70	-0.00	-0.00	-0.00	300.00	200.00	0.00	-0.00
770	23.12	4.04	-6.87	1149.67	400.00	0.00	421.65	-0.00	-0.00	-0.00	300.00	200.00	0.00	-0.00
771	23.19	4.12	-6.71	1148.45	400.00	0.00	400.20	-0.00	-0.00	-0.00	300.00	200.00	0.00	-0.00
772	23.42	3.74	-6.87	1156.33	391.11	0.00	256.18	-0.00	-0.00	-0.00	300.00	200.00	0.00	-0.00
773	23.27	3.81	-6.87	1143.00	395.56	0.00	384.86	-0.00	-0.00	-0.00	300.00	200.00	0.00	-0.00
774	23.27	3.81	-7.02	1137.78	391.30	0.00	282.95	-0.00	-0.00	-0.00	300.00	200.00	0.00	-0.00
775	23.19	3.81	-7.02	1124.74	386.96	0.00	217.27	-0.00	-0.00	-0.00	300.00	200.00	0.00	-0.00
776	23.19	3.81	-6.56	1161.14	400.00	0.00	403.83	-0.00	-0.00	-0.00	300.00	200.00	0.00	-0.00
777	23.27	3.74	-7.02	1144.30	391.30	0.00	276.48	-0.00	-0.00	-0.00	300.00	200.00	0.00	-0.00
778	23.27	3.89	-6.87	1156.33	391.11	0.00	188.36	-0.00	-0.00	-0.00	300.00	200.00	0.00	-0.00
779	23.12	3.81	-7.02	1131.26	391.30	0.00	255.75	-0.00	-0.00	-0.00	300.00	200.00	0.00	-0.00
780	23.27	3.74	-6.71	1155.27	400.00	0.00	414.94	-0.00	-0.00	-0.00	300.00	200.00	0.00	-0.00
781	23.19	3.74	-7.17	1126.40	382.98	0.00	89.93	-0.00	-0.00	-0.00	300.00	200.00	0.00	-0.00
782	23.35	3.81	-7.02	1144.30	382.61	0.00	1.00	-0.00	-0.00	-0.00	300.00	200.00	0.00	-0.00
783	23.27	3.81	-6.56	1161.14	400.00	0.00	350.42	-0.00	-0.00	-0.00	300.00	200.00	0.00	-0.00
784	-0.00	-0.00	-0.00	903.00	200.00	0.00	-0.00	-0.00	-0.00	-0.00	300.00	200.00	0.00	-0.00
785	23.42	3.66	-6.87	1143.00	395.56	0.00	428.43	-0.00	-0.00	-0.00	300.00	200.00	0.00	-0.00
786	-0.00	-0.00	-0.00	903.00	200.00	0.00	-0.00	-0.00	-0.00	-0.00	300.00	200.00	0.00	-0.00
787	23.35	3.74	-6.71	1155.27	400.00	0.00	453.08	-0.00	-0.00	-0.00	300.00	200.00	0.00	-0.00
788	23.19	3.74	-7.17	1145.55	374.47	0.00	-224.82	-0.00	-0.00	-0.00	300.00	200.00	0.00	-0.00
789	23.19	3.66	-6.87	1156.33	391.11	0.00	163.10	-0.00	-0.00	-0.00	300.00	200.00	0.00	-0.00
790	23.50	3.81	-6.87	1143.00	391.11	0.00	210.74	-0.00	-0.00	-0.00	300.00	200.00	0.00	-0.00
791	23.42	3.66	-6.71	1141.64	395.45	0.00	362.40	-0.00	-0.00	-0.00	300.00	200.00	0.00	-0.00
792	23.50	3.66	-6.71	1162.09	400.00	0.00	409.21	-0.00	-0.00	-0.00	300.00	200.00	0.00	-0.00
793	23.42	3.74	-7.02	1124.74	382.61	0.00	106.48	-0.00	-0.00	-0.00	300.00	200.00	0.00	-0.00
794	23.50	3.59	-6.87	1143.00	395.56	0.00	415.89	-0.00	-0.00	-0.00	300.00	200.00	0.00	-0.00
795	23.50	3.81	-6.71	1155.27	390.91	0.00	182.07	-0.00	-0.00	-0.00	300.00	200.00	0.00	-0.00
796	-0.00	-0.00	-0.00	903.00	200.00	0.00	-0.00	-0.00	-0.00	-0.00	300.00	200.00	0.00	-0.00
797	23.80	3.81	-6.87	1143.00	386.67	0.00	209.05	-0.00	-0.00	-0.00	300.00	200.00	0.00	-0.00
798	23.65	3.74	-6.87	1149.67	386.67	0.00	128.17	-0.00	-0.00	-0.00	300.00	200.00	0.00	-0.00
799	23.42	3.89	-6.56	1147.19	400.00	0.00	438.42	-0.00	-0.00	-0.00	300.00	200.00	0.00	-0.00
800	23.57	3.81	-6.56	1161.14	400.00	0.00	434.34	-0.00	-0.00	-0.00	300.00	200.00	0.00	-0.00
801	-0.00	-0.00	-0.00	903.00	200.00	0.00	-0.00	-0.00	-0.00	-0.00	300.00	200.00	0.00	-0.00
802	23.57	3.97	-6.56	1140.21	400.00	0.00	477.99	-0.00	-0.00	-0.00	300.00	200.00	0.00	-0.00
803	23.65	4.12	-7.02	1137.78	386.96	0.00	181.45	-0.00	-0.00	-0.00	300.00	200.00	0.00	-0.00
804	23.57	3.97	-6.56	1154.16	400.00	0.00	445.52	-0.00	-0.00	-0.00	300.00	200.00	0.00	-0.00
805	23.50	4.04	-6.87	1143.00	391.11	0.00	293.14	-0.00	-0.00	-0.00	300.00	200.00	0.00	-0.00
806	-0.00	-0.00	-0.00	903.00	200.00	0.00	-0.00	-0.00	-0.00	-0.00	300.00	200.00	0.00	-0.00
807	23.50	4.04	-7.02	1131.26	391.30	0.00	345.15	-0.00	-0.00	-0.00	300.00	200.00	0.00	-0.00
808	23.50	3.97	-6.71	1148.45	390.91	0.00	285.06	-0.00	-0.00	-0.00	300.00	200.00	0.00	-0.00
809	23.50	4.04	-6.71	1141.64	395.45	0.00	332.05	-0.00	-0.00	-0.00	300.00	200.00	0.00	-0.00
810	23.50	4.04	-6.71	1155.27	395.45	0.00	276.91	-0.00	-0.00	-0.00	300.00	200.00	0.00	-0.00
811	23.50	3.97	-6.71	1141.64	390.91	0.00	289.22	-0.00	-0.00	-0.00	300.00	200.00	0.00	-0.00
812	23.57	4.20	-7.17	1132.79	378.72	0.00	-23.86	-0.00	-0.00	-0.00	300.00	200.00	0.00	-0.00
813	23.50	4.12	-6.87	1143.00	382.22	0.00	-2.71	-0.00	-0.00	-0.00	300.00	200.00	0.00	-0.00
814	23.57	4.20	-6.71	1162.09	400.00	0.00	354.77	-0.00	-0.00	-0.00	300.00	200.00	0.00	-0.00
815	23.42	4.20	-6.71	1141.64	400.00	0.00	524.52	-0.00	-0.00	-0.00	300.00	200.00	0.00	-0.00
816	23.50	4.27	-6.87	1136.33	391.11	0.00	220.91	-0.00	-0.00	-0.00	300.00	200.00	0.00	-0.00
817	23.50	3.89	-6.71	1155.27	400.00	0.00	467.99	-0.00	-0.00	-0.00	300.00	200.00	0.00	-0.00
818	23.42	4.20	-6.87	1143.00	386.67	0.00	92.06	-0.00	-0.00	-0.00	300.00	200.00	0.00	-0.00
819	23.50	4.20	-7.17	1139.17	374.47	0.00	-118.50	-0.00	-0.00	-0.00	300.00	200.00	0.00	-0.00
820	23.57	4.27	-6.87	1136.33	395.56	0.00	431.82	-0.00	-0.00	-0.00	300.00	200.00	0.00	-0.00
821	23.80	4.20	-6.56	1161.14	381.40	0.00	30.34	-0.00	-0.00	-0.00	300.00	200.00	0.00	-0.00
822	23.50	4.12	-6.56	1161.14	400.00	0.00	408.97	-0.00	-0.00	-0.00	300.00	200.00	0.00	-0.00
823	-0.00	-0.00	-0.00	903.00	200.00	0.00	-0.00	-0.00	-0.00	-0.00	300.00	200.00	0.00	-0.00
824	23.57	4.20	-6.87	1143.00	395.56	0.00	398.76	-0.00	-0.00	-0.00	300.00	200.00	0.00	-0.00
825	23.42	4.20	-7.02	1124.74	391.30	0.00	323.09	-0.00	-0.00	-0.00	300.00	200.00	0.00	-0.00
826	23.42	4.04	-6.87	1143.00	395.56	0.00	382.66	-0.00	-0.00	-0.00	300.00	200.00	0.00	-0.00
827	23.50	4.12	-6.71	1141.64	390.91	0.00	252.81	-0.00	-0.00	-0.00	300.00	200.00	0.00	-0.00
828	23.65	4.20	-6.56	1161.14	390.70	0.00	245.56	-0.00	-0.00	-0.00	300.00	200.00	0.00	-0.00
829	23.50	4.27	-6.71	1141.64	395.45	0.00	368.99	-0.00	-0.00	-0.00	300.00	200.00	0.00	-0.00
830	23.50	4.27	-6.87	1143.00	386.67	0.00	156.66	-0.00	-0.00	-0.00	300.00	200.00	0.00	-0.00
831	23.50	4.20	-7.17	1132.79	382.98	0.00	62.50	-0.00	-0.00	-0.00	300.00	200.00	0.00	-0.00
832	23.50	4.04	-6.71	1148.45	400.00	0.00	479.96	-0.00	-0.00	-0.00	300.00	200.00	0.00	-0.00
833	23.35	4.12	-6.87	1136.33	382.22	0.00	88.50	-0.00	-0.00	-0.00	300.00	200.00	0.00	-0.00
834	23.42	4.20	-6.56	1154.16	400.00	0.00	426.18	-0.00	-0.00	-0.00	300.00	200.00	0.00	-0.00
835	23.35	4.04	-7.17	1139.17	382.98	0.00	135.38	-0.00	-0.00	-0.00	300.00	200.00	0.00	-0.00
836	23.35	4.12	-6.87	1143.00	373.33	0.00	-146.48	-0.00	-0.00	-0.00	300.00	200.00	0.00	-0.00
837	23.42	4.12	-6.71	1155.27	395.45	0.00	334.31	-0.00	-0.00	-0.00	300.00	200.00	0.00	-0.00
838	23.42	4.20	-6.71	1148.45	381.82	0.00	1.39	-0.00	-0.00	-0.00	300.00	200.00	0.00	-0.00
839	23.57	4.20	-6.71	1148.45	400.00	0.00	480.65	-0.00	-0.00	-0.00	300.00	200.00	0.00	-0.00
840	23.50	4.27	-6.71	1162.09	390.91	0.00	174.78	-0.00	-0.00	-0.00	300.00	200.00	0.00	-0.00
841	23.19	4.20	-6.87	1149.67	377.78	0.00	-116.14	-0.00	-0.00	-0.00	300.00	200.00	0.00	-0.00
842	-0.00	-0.00	-0.00	903.00	200.00	0.00	-0.00	-0.00	-0.00	-0.00	300.00	200.00	0.00	-0.00
843	23.50	4.12	-7.17	1132.79	382.98	0.00	171.58	-0.00	-0.00	-0.00	300.00	200.00	0.00	-0.00
844	23.50	4.12	-6.56	1154.16	395.35	0.00	374.20	-0.00	-0.00	-0.00	300.00	200.00	0.00	-0.00
845	23.50	4.20	-6.87	1136.33	395.56	0.00	411.82	-0.00	-0.00	-0.00	300.00	200.00	0.00	-0.00
846	23.57	4.20	-7.02	1144.30	386.96	0.00	259.23	-0.00	-0.00	-0.00	300.00	200.00	0.00	-0.00
847	23.57	4.20	-7.17	1126.40	382.98	0.00	194.79	-0.00	-0.00	-0.00	300.00	200.00	0.00	-0.00
848	23.42	4.20	-7.02	1137.78	386.96	0.00	258.07	-0.00	-0.00	-0.00	300.00	200.00	0.00	-0.00
849	23.42	4.43	-6.56	1154.16	400.00	0.00	391.58	-0.00	-0.00	-0.00	300.00	200.00	0.00	-0.00
850	23.35	4.20	-6.71	1148.45	386.36	0.00	185.19	-0.00	-0.00	-0.00	300.00	200.00	0.00	-0.00
851	23.57	4.12	-6.71	1141.64	395.45	0.00	488.98	-0.00	-0.00	-0.00	300.00	200.00	0.00	-0.00
852	23.50	4.12	-6.87	1129.67	382.22	0.00	189.55	-0.00	-0.00	-0.00	300.00	200.00	0.00	-0.00
853	23.35	4.35	-7.02	1124.74	386.96	0.00	173.15	-0.00	-0.00	-0.00	300.00	200.00	0.00	-0.00
854	-0.00	-0.00	-0.00	903.00	200.00	0.00	-0.00	-0.00	-0.00	-0.00	300.00	200.00	0.00	-0.00
855	23.50	4.35	-6.87	1129.67	382.22	0.00	137.67	-0.00	-0.00	-0.00	300.00	200.00	0.00	-0.00
856	23.27	4.20	-6.87	1143.00	391.11	0.00	281.44	-0.00	-0.00	-0.00	300.00	200.00	0.00	-0.00
857	23.35	4.35	-6.71	1148.45	381.82	0.00	41.61	-0.00	-0.00	-0.00	300.00	200.00	0.00	-0.00
858	-0.00	-0.00	-0.00	903.00	200.00	0.00	-0.00	-0.00	-0.00	-0.00	300.00	200.00	0.00	-0.00
859	23.27	4.35	-6.87	1136.33	386.67	0.00	147.50	-0.00	-0.00	-0.00	300.00	200.00	0.00	-0.00
860	23.19	4.43	-6.71	1141.64	395.45	0.00	295.81	-0.00	-0.00	-0.00	300.00	200.00	0.00	-0.00
861	23.35	4.35	-6.87	1143.00	382.22	0.00	74.77	-0.00	-0.00	-0.00	300.00	200.00	0.00	-0.00
862	23.27	4.20	-6.71	1148.45	386.36	0.00	125.19	-0.00	-0.00	-0.00	300.00	200.00	0.00	-0.00
863	23.42	4.35	-6.71	1155.27	400.00	0.00	405.92	-0.00	-0.00	-0.00	300.00	200.00	0.00	-0.00
864	23.35	4.27	-6.71	1148.45	395.45	0.00	355.81	-0.00	-0.00	-0.00	300.00	200.00	0.00	-0.00
865	23.35	4.20	-6.71	1134.82	395.45	0.00	431.75	-0.00	-0.00	-0.00	300.00	200.00	0.00	-0.00
866	23.35	4.27	-6.71	1162.09	400.00	0.00	380.78	-0.00	-0.00	-0.00	300.00	200.00	0.00	-0.00
867	23.50	4.27	-6.87	1149.67	382.22	0.00	69.51	-0.00	-0.00	-0.00	300.00	200.00	0.00	-0.00
868	23.35	4.27	-6.56	1147.19	390.70	0.00	227.28	-0.00	-0.00	-0.00	300.00	200.00	0.00	-0.00
869	-0.00	-0.00	-0.00	903.00	200.00	0.00	-0.00	-0.00	-0.00	-0.00	300.00	200.00	0.00	-0.00
870	23.50	4.35	-6.87	1143.00	391.11	0.00	288.56	-0.00	-0.00	-0.00	300.00	200.00	0.00	-0.00
871	23.57	4.12	-6.56	1154.16	386.05	0.00	169.80	-0.00	-0.00	-0.00	300.00	200.00	0.00	-0.00
872	23.42	4.43	-6.71	1134.82	386.36	0.00	134.90	-0.00	-0.00	-0.00	300.00	200.00	0.00	-0.00
873	23.42	4.27	-6.71	1141.64	395.45	0.00	354.07	-0.00	-0.00	-0.00	300.00	200.00	0.00	-0.00
874	23.57	4.27	-6.87	1143.00	391.11	0.00	275.68	-0.00	-0.00	-0.00	300.00	200.00	0.00	-0.00
875	23.50	4.20	-6.56	1147.19	386.05	0.00	165.72	-0.00	-0.00	-0.00	300.00	200.00	0.00	-0.00
876	23.50	4.35	-6.56	1154.16	390.70	0.00	207.41	-0.00	-0.00	-0.00	300.00	200.00	0.00	-0.00
877	-0.00	-0.00	-0.00	903.00	200.00	0.00	-0.00	-0.00	-0.00	-0.00	300.00	200.00	0.00	-0.00
878	23.65	4.27	-6.71	1155.27	390.91	0.00	233.04	-0.00	-0.00	-0.00	300.00	200.00	0.00	-0.00
879	23.57	4.43	-6.87	1149.67	391.11	0.00	232.44	-0.00	-0.00	-0.00	300.00	200.00	0.00	-0.00
880	23.57	4.35	-6.71	1148.45	395.45	0.00	358.93	-0.00	-0.00	-0.00	300.00	200.00	0.00	-0.00
881	23.57	4.35	-6.71	1148.45	390.91	0.00	205.99	-0.00	-0.00	-0.00	300.00	200.00	0.00	-0.00
882	23.57	4.27	-6.71	1155.27	400.00	0.00	455.68	-0.00	-0.00	-0.00	300.00	200.00	0.00	-0.00
883	23.50	4.43	-6.56	1154.16	400.00	0.00	429.73	-0.00	-0.00	-0.00	300.00	200.00	0.00	-0.00
884	23.57	4.35	-6.71	1141.64	400.00	0.00	495.74	-0.00	-0.00	-0.00	300.00	200.00	0.00	-0.00
885	23.57	4.35	-6.56	1154.16	390.70	0.00	267.74	-0.00	-0.00	-0.00	300.00	200.00	0.00	-0.00
886	-0.00	-0.00	-0.00	903.00	200.00	0.00	-0.00	-0.00	-0.00	-0.00	300.00	200.00	0.00	-0.00
887	23.65	4.27	-7.17	1132.79	382.98	0.00	164.44	-0.00	-0.00	-0.00	300.00	200.00	0.00	-0.00
888	23.65	4.43	-6.87	1149.67	382.22	0.00	59.68	-0.00	-0.00	-0.00	300.00	200.00	0.00	-0.00
889	23.65	4.20	-7.02	1144.30	391.30	0.00	353.44	-0.00	-0.00	-0.00	300.00	200.00	0.00	-0.00
890	23.50	4.27	-6.71	1148.45	390.91	0.00	278.82	-0.00	-0.00	-0.00	300.00	200.00	0.00	-0.00
891	23.65	4.20	-7.02	1137.78	386.96	0.00	277.98	-0.00	-0.00	-0.00	300.00	200.00	0.00	-0.00
892	23.42	4.27	-6.56	1140.21	400.00	0.00	535.30	-0.00	-0.00	-0.00	300.00	200.00	0.00	-0.00
893	-0.00	-0.00	-0.00	903.00	200.00	0.00	-0.00	-0.00	-0.00	-0.00	300.00	200.00	0.00	-0.00
894	23.42	4.20	-6.71	1155.27	395.45	0.00	315.06	-0.00	-0.00	-0.00	300.00	200.00	0.00	-0.00
895	23.35	4.20	-6.87	1156.33	386.67	0.00	90.54	-0.00	-0.00	-0.00	300.00	200.00	0.00	-0.00
896	23.35	4.12	-6.87	1129.67	391.11	0.00	392.15	-0.00	-0.00	-0.00	300.00	200.00	0.00	-0.00
897	23.35	4.04	-6.71	1148.45	390.91	0.00	282.98	-0.00	-0.00	-0.00	300.00	200.00	0.00	-0.00
898	23.35	4.12	-6.71	1148.45	395.45	0.00	324.60	-0.00	-0.00	-0.00	300.00	200.00	0.00	-0.00
899	23.19	4.12	-6.87	1156.33	391.11	0.00	161.57	-0.00	-0.00	-0.00	300.00	200.00	0.00	-0.00
900	23.19	4.35	-7.02	1124.74	378.26	0.00	-57.05	-0.00	-0.00	-0.00	300.00	200.00	0.00	-0.00
901	23.27	4.04	-6.56	1161.14	400.00	0.00	405.78	-0.00	-0.00	-0.00	300.00	200.00	0.00	-0.00
902	23.27	4.04	-6.87	1136.33	386.67	0.00	218.71	-0.00	-0.00	-0.00	300.00	200.00	0.00	-0.00
903	23.27	3.97	-6.87	1149.67	391.11	0.00	264.15	-0.00	-0.00	-0.00	300.00	200.00	0.00	-0.00
904	23.12	4.12	-6.87	1136.33	391.11	0.00	229.39	-0.00	-0.00	-0.00	300.00	200.00	0.00	-0.00
905	-0.00	-0.00	-0.00	903.00	200.00	0.00	-0.00	-0.00	-0.00	-0.00	300.00	200.00	0.00	-0.00
906	23.27	4.04	-6.71	1148.45	395.45	0.00	351.30	-0.00	-0.00	-0.00	300.00	200.00	0.00	-0.00
907	23.19	4.04	-7.02	1150.83	386.96	0.00	129.70	-0.00	-0.00	-0.00	300.00	200.00	0.00	-0.00
908	23.19	4.04	-6.71	1162.09	400.00	0.00	363.78	-0.00	-0.00	-0.00	300.00	200.00	0.00	-0.00
909	-0.00	-0.00	-0.00	903.00	200.00	0.00	-0.00	-0.00	-0.00	-0.00	300.00	200.00	0.00	-0.00
910	23.35	3.81	-6.71	1155.27	395.45	0.00	396.38	-0.00	-0.00	-0.00	300.00	200.00	0.00	-0.00
911	23.19	3.97	-6.71	1148.45	395.45	0.00	332.23	-0.00	-0.00	-0.00	300.00	200.00	0.00	-0.00
912	23.27	3.97	-7.17	1139.17	382.98	0.00	116.55	-0.00	-0.00	-0.00	300.00	200.00	0.00	-0.00
913	-0.00	-0.00	-0.00	903.00	200.00	0.00	-0.00	-0.00	-0.00	-0.00	300.00	200.00	0.00	-0.00
914	22.96	3.89	-6.56	1140.21	400.00	0.00	465.57	-0.00	-0.00	-0.00	300.00	200.00	0.00	-0.00
915	23.04	3.97	-6.71	1148.45	400.00	0.00	452.91	-0.00	-0.00	-0.00	300.00	200.00	0.00	-0.00
916	23.12	3.89	-7.02	1144.30	386.96	0.00	178.63	-0.00	-0.00	-0.00	300.00	200.00	0.00	-0.00
