# Supplementary material for: Musculoskeletal modeling and humanoid control of robots based on human gait data
Source: PeerJ Comput Sci. 2021 Aug 9;7:e657. doi: 10.7717/peerj-cs.657 (PMC8372000; doi:10.7717/peerj-cs.657)
Supplement: Supplemental Information 2 [file peerj-cs-07-657-s002.zip › force/Cap98.forces]

[Force Data]
NumberOfForcePlates=2
SampleRate=120.000000
NumberOfSamples=975
#Sample	FX1	FY1	FZ1	X1	Y1	Z1	MZ1	FX2	FY2	FZ2	X2	Y2	Z2	MZ2
1	0.00	0.00	0.00	903.00	200.00	0.00	0.00	-0.00	-0.00	-0.00	300.00	200.00	0.00	-0.00
2	-0.00	-0.00	-0.00	903.00	200.00	0.00	-0.00	-0.00	-0.00	-0.00	300.00	200.00	0.00	-0.00
3	-0.00	-0.00	-0.00	903.00	200.00	0.00	-0.00	-0.00	-0.00	-0.00	300.00	200.00	0.00	-0.00
4	-0.00	-0.00	-0.00	903.00	200.00	0.00	-0.00	-0.00	-0.00	-0.00	300.00	200.00	0.00	-0.00
5	-0.00	-0.00	-0.00	903.00	200.00	0.00	-0.00	-0.00	-0.00	-0.00	300.00	200.00	0.00	-0.00
6	0.00	0.00	0.00	903.00	200.00	0.00	0.00	-0.00	-0.00	-0.00	300.00	200.00	0.00	-0.00
7	0.00	0.00	0.00	903.00	200.00	0.00	0.00	-0.00	-0.00	-0.00	300.00	200.00	0.00	-0.00
8	0.00	0.00	0.00	903.00	200.00	0.00	0.00	-0.00	-0.00	-0.00	300.00	200.00	0.00	-0.00
9	-0.00	-0.00	-0.00	903.00	200.00	0.00	-0.00	-0.00	-0.00	-0.00	300.00	200.00	0.00	-0.00
10	0.00	0.00	0.00	903.00	200.00	0.00	0.00	-0.00	-0.00	-0.00	300.00	200.00	0.00	-0.00
11	-0.00	-0.00	-0.00	903.00	200.00	0.00	-0.00	-0.00	-0.00	-0.00	300.00	200.00	0.00	-0.00
12	0.00	0.00	0.00	903.00	200.00	0.00	0.00	-0.00	-0.00	-0.00	300.00	200.00	0.00	-0.00
13	-0.00	-0.00	-0.00	903.00	200.00	0.00	-0.00	-0.00	-0.00	-0.00	300.00	200.00	0.00	-0.00
14	-0.00	-0.00	-0.00	903.00	200.00	0.00	-0.00	-0.00	-0.00	-0.00	300.00	200.00	0.00	-0.00
15	-0.00	-0.00	-0.00	903.00	200.00	0.00	-0.00	-0.00	-0.00	-0.00	300.00	200.00	0.00	-0.00
16	0.00	0.00	0.00	903.00	200.00	0.00	0.00	-0.00	-0.00	-0.00	300.00	200.00	0.00	-0.00
17	-0.00	-0.00	-0.00	903.00	200.00	0.00	-0.00	-0.00	-0.00	-0.00	300.00	200.00	0.00	-0.00
18	-0.00	-0.00	-0.00	903.00	200.00	0.00	-0.00	-0.00	-0.00	-0.00	300.00	200.00	0.00	-0.00
19	-0.00	-0.00	-0.00	903.00	200.00	0.00	-0.00	-0.00	-0.00	-0.00	300.00	200.00	0.00	-0.00
20	-0.00	-0.00	-0.00	903.00	200.00	0.00	-0.00	-0.00	-0.00	-0.00	300.00	200.00	0.00	-0.00
21	-0.00	-0.00	-0.00	903.00	200.00	0.00	-0.00	-0.00	-0.00	-0.00	300.00	200.00	0.00	-0.00
22	-0.00	-0.00	-0.00	903.00	200.00	0.00	-0.00	-0.00	-0.00	-0.00	300.00	200.00	0.00	-0.00
23	-0.00	-0.00	-0.00	903.00	200.00	0.00	-0.00	-0.00	-0.00	-0.00	300.00	200.00	0.00	-0.00
24	-0.00	-0.00	-0.00	903.00	200.00	0.00	-0.00	-0.00	-0.00	-0.00	300.00	200.00	0.00	-0.00
25	-0.00	-0.00	-0.00	903.00	200.00	0.00	-0.00	-0.00	-0.00	-0.00	300.00	200.00	0.00	-0.00
26	-0.00	-0.00	-0.00	903.00	200.00	0.00	-0.00	-0.00	-0.00	-0.00	300.00	200.00	0.00	-0.00
27	-0.00	-0.00	-0.00	903.00	200.00	0.00	-0.00	-0.00	-0.00	-0.00	300.00	200.00	0.00	-0.00
28	0.00	0.00	0.00	903.00	200.00	0.00	0.00	-0.00	-0.00	-0.00	300.00	200.00	0.00	-0.00
29	-0.00	-0.00	-0.00	903.00	200.00	0.00	-0.00	-0.00	-0.00	-0.00	300.00	200.00	0.00	-0.00
30	-0.00	-0.00	-0.00	903.00	200.00	0.00	-0.00	-0.00	-0.00	-0.00	300.00	200.00	0.00	-0.00
31	-0.00	-0.00	-0.00	903.00	200.00	0.00	-0.00	-0.00	-0.00	-0.00	300.00	200.00	0.00	-0.00
32	-0.00	-0.00	-0.00	903.00	200.00	0.00	-0.00	-0.00	-0.00	-0.00	300.00	200.00	0.00	-0.00
33	0.00	0.00	0.00	903.00	200.00	0.00	0.00	-0.00	-0.00	-0.00	300.00	200.00	0.00	-0.00
34	-0.00	-0.00	-0.00	903.00	200.00	0.00	-0.00	-0.00	-0.00	-0.00	300.00	200.00	0.00	-0.00
35	-0.00	-0.00	-0.00	903.00	200.00	0.00	-0.00	-0.00	-0.00	-0.00	300.00	200.00	0.00	-0.00
36	-0.00	-0.00	-0.00	903.00	200.00	0.00	-0.00	-0.00	-0.00	-0.00	300.00	200.00	0.00	-0.00
37	-0.00	-0.00	-0.00	903.00	200.00	0.00	-0.00	-0.00	-0.00	-0.00	300.00	200.00	0.00	-0.00
38	-0.00	-0.00	-0.00	903.00	200.00	0.00	-0.00	-0.00	-0.00	-0.00	300.00	200.00	0.00	-0.00
39	-0.00	-0.00	-0.00	903.00	200.00	0.00	-0.00	-0.00	-0.00	-0.00	300.00	200.00	0.00	-0.00
40	-0.00	-0.00	-0.00	903.00	200.00	0.00	-0.00	-0.00	-0.00	-0.00	300.00	200.00	0.00	-0.00
41	-0.00	-0.00	-0.00	903.00	200.00	0.00	-0.00	-0.00	-0.00	-0.00	300.00	200.00	0.00	-0.00
42	-0.00	-0.00	-0.00	903.00	200.00	0.00	-0.00	-0.00	-0.00	-0.00	300.00	200.00	0.00	-0.00
43	-0.00	-0.00	-0.00	903.00	200.00	0.00	-0.00	-0.00	-0.00	-0.00	300.00	200.00	0.00	-0.00
44	-0.00	-0.00	-0.00	903.00	200.00	0.00	-0.00	-0.00	-0.00	-0.00	300.00	200.00	0.00	-0.00
45	0.00	0.00	0.00	903.00	200.00	0.00	0.00	-0.00	-0.00	-0.00	300.00	200.00	0.00	-0.00
46	-0.00	-0.00	-0.00	903.00	200.00	0.00	-0.00	-0.00	-0.00	-0.00	300.00	200.00	0.00	-0.00
47	-0.00	-0.00	-0.00	903.00	200.00	0.00	-0.00	-0.00	-0.00	-0.00	300.00	200.00	0.00	-0.00
48	-0.00	-0.00	-0.00	903.00	200.00	0.00	-0.00	-0.00	-0.00	-0.00	300.00	200.00	0.00	-0.00
49	-0.00	-0.00	-0.00	903.00	200.00	0.00	-0.00	-0.00	-0.00	-0.00	300.00	200.00	0.00	-0.00
50	-0.00	-0.00	-0.00	903.00	200.00	0.00	-0.00	-0.00	-0.00	-0.00	300.00	200.00	0.00	-0.00
51	-0.00	-0.00	-0.00	903.00	200.00	0.00	-0.00	-0.00	-0.00	-0.00	300.00	200.00	0.00	-0.00
52	-0.00	-0.00	-0.00	903.00	200.00	0.00	-0.00	-0.00	-0.00	-0.00	300.00	200.00	0.00	-0.00
53	0.00	0.00	0.00	903.00	200.00	0.00	0.00	-0.00	-0.00	-0.00	300.00	200.00	0.00	-0.00
54	-0.00	-0.00	-0.00	903.00	200.00	0.00	-0.00	-0.00	-0.00	-0.00	300.00	200.00	0.00	-0.00
55	-0.00	-0.00	-0.00	903.00	200.00	0.00	-0.00	-0.00	-0.00	-0.00	300.00	200.00	0.00	-0.00
56	-0.00	-0.00	-0.00	903.00	200.00	0.00	-0.00	-0.00	-0.00	-0.00	300.00	200.00	0.00	-0.00
57	-0.00	-0.00	-0.00	903.00	200.00	0.00	-0.00	-0.00	-0.00	-0.00	300.00	200.00	0.00	-0.00
58	-0.00	-0.00	-0.00	903.00	200.00	0.00	-0.00	-0.00	-0.00	-0.00	300.00	200.00	0.00	-0.00
59	0.00	0.00	0.00	903.00	200.00	0.00	0.00	-0.00	-0.00	-0.00	300.00	200.00	0.00	-0.00
60	-0.00	-0.00	-0.00	903.00	200.00	0.00	-0.00	-0.00	-0.00	-0.00	300.00	200.00	0.00	-0.00
61	-0.00	-0.00	-0.00	903.00	200.00	0.00	-0.00	-0.00	-0.00	-0.00	300.00	200.00	0.00	-0.00
62	-0.00	-0.00	-0.00	903.00	200.00	0.00	-0.00	-0.00	-0.00	-0.00	300.00	200.00	0.00	-0.00
63	-0.00	-0.00	-0.00	903.00	200.00	0.00	-0.00	-0.00	-0.00	-0.00	300.00	200.00	0.00	-0.00
64	-0.00	-0.00	-0.00	903.00	200.00	0.00	-0.00	-0.00	-0.00	-0.00	300.00	200.00	0.00	-0.00
65	0.00	0.00	0.00	903.00	200.00	0.00	0.00	-0.00	-0.00	-0.00	300.00	200.00	0.00	-0.00
66	0.00	0.00	0.00	903.00	200.00	0.00	0.00	-0.00	-0.00	-0.00	300.00	200.00	0.00	-0.00
67	-0.00	-0.00	-0.00	903.00	200.00	0.00	-0.00	-0.00	-0.00	-0.00	300.00	200.00	0.00	-0.00
68	-0.00	-0.00	-0.00	903.00	200.00	0.00	-0.00	-0.00	-0.00	-0.00	300.00	200.00	0.00	-0.00
69	0.00	0.00	0.00	903.00	200.00	0.00	0.00	-0.00	-0.00	-0.00	300.00	200.00	0.00	-0.00
70	0.00	0.00	0.00	903.00	200.00	0.00	0.00	-0.00	-0.00	-0.00	300.00	200.00	0.00	-0.00
71	-0.00	-0.00	-0.00	903.00	200.00	0.00	-0.00	-0.00	-0.00	-0.00	300.00	200.00	0.00	-0.00
72	-0.00	-0.00	-0.00	903.00	200.00	0.00	-0.00	-0.00	-0.00	-0.00	300.00	200.00	0.00	-0.00
73	-0.00	-0.00	-0.00	903.00	200.00	0.00	-0.00	-0.00	-0.00	-0.00	300.00	200.00	0.00	-0.00
74	-0.00	-0.00	-0.00	903.00	200.00	0.00	-0.00	-0.00	-0.00	-0.00	300.00	200.00	0.00	-0.00
75	0.00	0.00	0.00	903.00	200.00	0.00	0.00	-0.00	-0.00	-0.00	300.00	200.00	0.00	-0.00
76	-0.00	-0.00	-0.00	903.00	200.00	0.00	-0.00	-0.00	-0.00	-0.00	300.00	200.00	0.00	-0.00
77	-0.00	-0.00	-0.00	903.00	200.00	0.00	-0.00	-0.00	-0.00	-0.00	300.00	200.00	0.00	-0.00
78	-0.00	-0.00	-0.00	903.00	200.00	0.00	-0.00	-0.00	-0.00	-0.00	300.00	200.00	0.00	-0.00
79	0.00	0.00	0.00	903.00	200.00	0.00	0.00	-0.00	-0.00	-0.00	300.00	200.00	0.00	-0.00
80	-0.00	-0.00	-0.00	903.00	200.00	0.00	-0.00	-0.00	-0.00	-0.00	300.00	200.00	0.00	-0.00
81	-0.00	-0.00	-0.00	903.00	200.00	0.00	-0.00	-0.00	-0.00	-0.00	300.00	200.00	0.00	-0.00
82	-0.00	-0.00	-0.00	903.00	200.00	0.00	-0.00	-0.00	-0.00	-0.00	300.00	200.00	0.00	-0.00
83	-0.00	-0.00	-0.00	903.00	200.00	0.00	-0.00	-0.00	-0.00	-0.00	300.00	200.00	0.00	-0.00
84	-0.00	-0.00	-0.00	903.00	200.00	0.00	-0.00	-0.00	-0.00	-0.00	300.00	200.00	0.00	-0.00
85	-0.00	-0.00	-0.00	903.00	200.00	0.00	-0.00	-0.00	-0.00	-0.00	300.00	200.00	0.00	-0.00
86	-0.00	-0.00	-0.00	903.00	200.00	0.00	-0.00	-0.00	-0.00	-0.00	300.00	200.00	0.00	-0.00
87	-0.00	-0.00	-0.00	903.00	200.00	0.00	-0.00	-0.00	-0.00	-0.00	300.00	200.00	0.00	-0.00
88	-0.00	-0.00	-0.00	903.00	200.00	0.00	-0.00	-0.00	-0.00	-0.00	300.00	200.00	0.00	-0.00
89	0.00	0.00	0.00	903.00	200.00	0.00	0.00	-0.00	-0.00	-0.00	300.00	200.00	0.00	-0.00
90	-0.00	-0.00	-0.00	903.00	200.00	0.00	-0.00	-0.00	-0.00	-0.00	300.00	200.00	0.00	-0.00
91	0.00	0.00	0.00	903.00	200.00	0.00	0.00	-0.00	-0.00	-0.00	300.00	200.00	0.00	-0.00
92	-0.00	-0.00	-0.00	903.00	200.00	0.00	-0.00	-0.00	-0.00	-0.00	300.00	200.00	0.00	-0.00
93	0.00	0.00	0.00	903.00	200.00	0.00	0.00	-0.00	-0.00	-0.00	300.00	200.00	0.00	-0.00
94	0.00	0.00	0.00	903.00	200.00	0.00	0.00	-0.00	-0.00	-0.00	300.00	200.00	0.00	-0.00
95	0.00	0.00	0.00	903.00	200.00	0.00	0.00	-0.00	-0.00	-0.00	300.00	200.00	0.00	-0.00
96	-0.00	-0.00	-0.00	903.00	200.00	0.00	-0.00	-0.00	-0.00	-0.00	300.00	200.00	0.00	-0.00
97	-0.00	-0.00	-0.00	903.00	200.00	0.00	-0.00	-0.00	-0.00	-0.00	300.00	200.00	0.00	-0.00
98	-0.00	-0.00	-0.00	903.00	200.00	0.00	-0.00	-0.00	-0.00	-0.00	300.00	200.00	0.00	-0.00
99	0.00	0.00	0.00	903.00	200.00	0.00	0.00	-0.00	-0.00	-0.00	300.00	200.00	0.00	-0.00
100	-0.00	-0.00	-0.00	903.00	200.00	0.00	-0.00	-0.00	-0.00	-0.00	300.00	200.00	0.00	-0.00
101	-0.00	-0.00	-0.00	903.00	200.00	0.00	-0.00	-0.00	-0.00	-0.00	300.00	200.00	0.00	-0.00
102	0.00	0.00	0.00	903.00	200.00	0.00	0.00	-0.00	-0.00	-0.00	300.00	200.00	0.00	-0.00
103	0.00	0.00	0.00	903.00	200.00	0.00	0.00	-0.00	-0.00	-0.00	300.00	200.00	0.00	-0.00
104	-0.00	-0.00	-0.00	903.00	200.00	0.00	-0.00	-0.00	-0.00	-0.00	300.00	200.00	0.00	-0.00
105	0.00	0.00	0.00	903.00	200.00	0.00	0.00	-0.00	-0.00	-0.00	300.00	200.00	0.00	-0.00
106	-0.00	-0.00	-0.00	903.00	200.00	0.00	-0.00	-0.00	-0.00	-0.00	300.00	200.00	0.00	-0.00
107	-0.00	-0.00	-0.00	903.00	200.00	0.00	-0.00	-0.00	-0.00	-0.00	300.00	200.00	0.00	-0.00
108	-0.00	-0.00	-0.00	903.00	200.00	0.00	-0.00	-0.00	-0.00	-0.00	300.00	200.00	0.00	-0.00
109	-0.00	-0.00	-0.00	903.00	200.00	0.00	-0.00	-0.00	-0.00	-0.00	300.00	200.00	0.00	-0.00
110	-0.00	-0.00	-0.00	903.00	200.00	0.00	-0.00	-0.00	-0.00	-0.00	300.00	200.00	0.00	-0.00
111	0.00	0.00	0.00	903.00	200.00	0.00	0.00	-0.00	-0.00	-0.00	300.00	200.00	0.00	-0.00
112	-0.00	-0.00	-0.00	903.00	200.00	0.00	-0.00	-0.00	-0.00	-0.00	300.00	200.00	0.00	-0.00
113	-0.00	-0.00	-0.00	903.00	200.00	0.00	-0.00	-0.00	-0.00	-0.00	300.00	200.00	0.00	-0.00
114	0.00	0.00	0.00	903.00	200.00	0.00	0.00	-0.00	-0.00	-0.00	300.00	200.00	0.00	-0.00
115	-0.00	-0.00	-0.00	903.00	200.00	0.00	-0.00	-0.00	-0.00	-0.00	300.00	200.00	0.00	-0.00
116	-0.00	-0.00	-0.00	903.00	200.00	0.00	-0.00	-0.00	-0.00	-0.00	300.00	200.00	0.00	-0.00
117	-0.00	-0.00	-0.00	903.00	200.00	0.00	-0.00	-0.00	-0.00	-0.00	300.00	200.00	0.00	-0.00
118	-0.00	-0.00	-0.00	903.00	200.00	0.00	-0.00	-0.00	-0.00	-0.00	300.00	200.00	0.00	-0.00
119	0.00	0.00	0.00	903.00	200.00	0.00	0.00	-0.00	-0.00	-0.00	300.00	200.00	0.00	-0.00
120	-0.00	-0.00	-0.00	903.00	200.00	0.00	-0.00	-0.00	-0.00	-0.00	300.00	200.00	0.00	-0.00
121	0.00	0.00	0.00	903.00	200.00	0.00	0.00	-0.00	-0.00	-0.00	300.00	200.00	0.00	-0.00
122	-0.00	-0.00	-0.00	903.00	200.00	0.00	-0.00	-0.00	-0.00	-0.00	300.00	200.00	0.00	-0.00
123	-0.00	-0.00	-0.00	903.00	200.00	0.00	-0.00	-0.00	-0.00	-0.00	300.00	200.00	0.00	-0.00
124	-0.00	-0.00	-0.00	903.00	200.00	0.00	-0.00	-0.00	-0.00	-0.00	300.00	200.00	0.00	-0.00
125	0.00	0.00	0.00	903.00	200.00	0.00	0.00	-0.00	-0.00	-0.00	300.00	200.00	0.00	-0.00
126	-0.00	-0.00	-0.00	903.00	200.00	0.00	-0.00	-0.00	-0.00	-0.00	300.00	200.00	0.00	-0.00
127	-0.00	-0.00	-0.00	903.00	200.00	0.00	-0.00	-0.00	-0.00	-0.00	300.00	200.00	0.00	-0.00
128	-0.00	-0.00	-0.00	903.00	200.00	0.00	-0.00	-0.00	-0.00	-0.00	300.00	200.00	0.00	-0.00
129	-0.00	-0.00	-0.00	903.00	200.00	0.00	-0.00	-0.00	-0.00	-0.00	300.00	200.00	0.00	-0.00
130	-0.00	-0.00	-0.00	903.00	200.00	0.00	-0.00	-0.00	-0.00	-0.00	300.00	200.00	0.00	-0.00
131	-0.00	-0.00	-0.00	903.00	200.00	0.00	-0.00	-0.00	-0.00	-0.00	300.00	200.00	0.00	-0.00
132	-0.00	-0.00	-0.00	903.00	200.00	0.00	-0.00	-0.00	-0.00	-0.00	300.00	200.00	0.00	-0.00
133	0.00	0.00	0.00	903.00	200.00	0.00	0.00	-0.00	-0.00	-0.00	300.00	200.00	0.00	-0.00
134	-0.00	-0.00	-0.00	903.00	200.00	0.00	-0.00	-0.00	-0.00	-0.00	300.00	200.00	0.00	-0.00
135	-0.00	-0.00	-0.00	903.00	200.00	0.00	-0.00	-0.00	-0.00	-0.00	300.00	200.00	0.00	-0.00
136	-0.00	-0.00	-0.00	903.00	200.00	0.00	-0.00	-0.00	-0.00	-0.00	300.00	200.00	0.00	-0.00
137	-0.00	-0.00	-0.00	903.00	200.00	0.00	-0.00	-0.00	-0.00	-0.00	300.00	200.00	0.00	-0.00
138	-0.00	-0.00	-0.00	903.00	200.00	0.00	-0.00	-0.00	-0.00	-0.00	300.00	200.00	0.00	-0.00
139	-0.00	-0.00	-0.00	903.00	200.00	0.00	-0.00	-0.00	-0.00	-0.00	300.00	200.00	0.00	-0.00
140	0.00	0.00	0.00	903.00	200.00	0.00	0.00	-0.00	-0.00	-0.00	300.00	200.00	0.00	-0.00
141	0.00	0.00	0.00	903.00	200.00	0.00	0.00	-0.00	-0.00	-0.00	300.00	200.00	0.00	-0.00
142	-0.00	-0.00	-0.00	903.00	200.00	0.00	-0.00	-0.00	-0.00	-0.00	300.00	200.00	0.00	-0.00
143	-0.00	-0.00	-0.00	903.00	200.00	0.00	-0.00	-0.00	-0.00	-0.00	300.00	200.00	0.00	-0.00
144	-0.00	-0.00	-0.00	903.00	200.00	0.00	-0.00	-0.00	-0.00	-0.00	300.00	200.00	0.00	-0.00
145	-0.00	-0.00	-0.00	903.00	200.00	0.00	-0.00	-0.00	-0.00	-0.00	300.00	200.00	0.00	-0.00
146	-0.00	-0.00	-0.00	903.00	200.00	0.00	-0.00	-0.00	-0.00	-0.00	300.00	200.00	0.00	-0.00
147	-0.00	-0.00	-0.00	903.00	200.00	0.00	-0.00	-0.00	-0.00	-0.00	300.00	200.00	0.00	-0.00
148	-0.00	-0.00	-0.00	903.00	200.00	0.00	-0.00	-0.00	-0.00	-0.00	300.00	200.00	0.00	-0.00
149	-0.00	-0.00	-0.00	903.00	200.00	0.00	-0.00	-0.00	-0.00	-0.00	300.00	200.00	0.00	-0.00
150	-0.00	-0.00	-0.00	903.00	200.00	0.00	-0.00	-0.00	-0.00	-0.00	300.00	200.00	0.00	-0.00
151	-0.00	-0.00	-0.00	903.00	200.00	0.00	-0.00	-0.00	-0.00	-0.00	300.00	200.00	0.00	-0.00
152	-0.00	-0.00	-0.00	903.00	200.00	0.00	-0.00	-0.00	-0.00	-0.00	300.00	200.00	0.00	-0.00
153	0.00	0.00	0.00	903.00	200.00	0.00	0.00	-0.00	-0.00	-0.00	300.00	200.00	0.00	-0.00
154	-0.00	-0.00	-0.00	903.00	200.00	0.00	-0.00	-0.00	-0.00	-0.00	300.00	200.00	0.00	-0.00
155	-0.00	-0.00	-0.00	903.00	200.00	0.00	-0.00	-0.00	-0.00	-0.00	300.00	200.00	0.00	-0.00
156	-0.00	-0.00	-0.00	903.00	200.00	0.00	-0.00	-0.00	-0.00	-0.00	300.00	200.00	0.00	-0.00
157	-0.00	-0.00	-0.00	903.00	200.00	0.00	-0.00	-0.00	-0.00	-0.00	300.00	200.00	0.00	-0.00
158	0.00	0.00	0.00	903.00	200.00	0.00	0.00	-0.00	-0.00	-0.00	300.00	200.00	0.00	-0.00
159	-0.00	-0.00	-0.00	903.00	200.00	0.00	-0.00	-0.00	-0.00	-0.00	300.00	200.00	0.00	-0.00
160	-0.00	-0.00	-0.00	903.00	200.00	0.00	-0.00	-0.00	-0.00	-0.00	300.00	200.00	0.00	-0.00
161	-0.00	-0.00	-0.00	903.00	200.00	0.00	-0.00	-0.00	-0.00	-0.00	300.00	200.00	0.00	-0.00
162	-0.00	-0.00	-0.00	903.00	200.00	0.00	-0.00	-0.00	-0.00	-0.00	300.00	200.00	0.00	-0.00
163	-0.00	-0.00	-0.00	903.00	200.00	0.00	-0.00	-0.00	-0.00	-0.00	300.00	200.00	0.00	-0.00
164	-0.00	-0.00	-0.00	903.00	200.00	0.00	-0.00	-0.00	-0.00	-0.00	300.00	200.00	0.00	-0.00
165	-0.00	-0.00	-0.00	903.00	200.00	0.00	-0.00	-0.00	-0.00	-0.00	300.00	200.00	0.00	-0.00
166	0.00	0.00	0.00	903.00	200.00	0.00	0.00	-0.00	-0.00	-0.00	300.00	200.00	0.00	-0.00
167	-0.00	-0.00	-0.00	903.00	200.00	0.00	-0.00	-0.00	-0.00	-0.00	300.00	200.00	0.00	-0.00
168	0.00	0.00	0.00	903.00	200.00	0.00	0.00	-0.00	-0.00	-0.00	300.00	200.00	0.00	-0.00
169	-0.00	-0.00	-0.00	903.00	200.00	0.00	-0.00	-0.00	-0.00	-0.00	300.00	200.00	0.00	-0.00
170	-0.00	-0.00	-0.00	903.00	200.00	0.00	-0.00	-0.00	-0.00	-0.00	300.00	200.00	0.00	-0.00
171	-0.00	-0.00	-0.00	903.00	200.00	0.00	-0.00	-0.00	-0.00	-0.00	300.00	200.00	0.00	-0.00
172	0.00	0.00	0.00	903.00	200.00	0.00	0.00	-0.00	-0.00	-0.00	300.00	200.00	0.00	-0.00
173	-0.00	-0.00	-0.00	903.00	200.00	0.00	-0.00	-0.00	-0.00	-0.00	300.00	200.00	0.00	-0.00
174	-0.00	-0.00	-0.00	903.00	200.00	0.00	-0.00	-0.00	-0.00	-0.00	300.00	200.00	0.00	-0.00
175	-0.00	-0.00	-0.00	903.00	200.00	0.00	-0.00	-0.00	-0.00	-0.00	300.00	200.00	0.00	-0.00
176	-0.00	-0.00	-0.00	903.00	200.00	0.00	-0.00	-0.00	-0.00	-0.00	300.00	200.00	0.00	-0.00
177	-0.00	-0.00	-0.00	903.00	200.00	0.00	-0.00	-0.00	-0.00	-0.00	300.00	200.00	0.00	-0.00
178	0.00	0.00	0.00	903.00	200.00	0.00	0.00	-0.00	-0.00	-0.00	300.00	200.00	0.00	-0.00
179	-0.00	-0.00	-0.00	903.00	200.00	0.00	-0.00	-0.00	-0.00	-0.00	300.00	200.00	0.00	-0.00
180	0.00	0.00	0.00	903.00	200.00	0.00	0.00	-0.00	-0.00	-0.00	300.00	200.00	0.00	-0.00
181	-0.00	-0.00	-0.00	903.00	200.00	0.00	-0.00	-0.00	-0.00	-0.00	300.00	200.00	0.00	-0.00
182	-0.00	-0.00	-0.00	903.00	200.00	0.00	-0.00	-0.00	-0.00	-0.00	300.00	200.00	0.00	-0.00
183	-0.00	-0.00	-0.00	903.00	200.00	0.00	-0.00	-0.00	-0.00	-0.00	300.00	200.00	0.00	-0.00
184	0.00	0.00	0.00	903.00	200.00	0.00	0.00	-0.00	-0.00	-0.00	300.00	200.00	0.00	-0.00
185	-0.00	-0.00	-0.00	903.00	200.00	0.00	-0.00	-0.00	-0.00	-0.00	300.00	200.00	0.00	-0.00
186	-0.00	-0.00	-0.00	903.00	200.00	0.00	-0.00	-0.00	-0.00	-0.00	300.00	200.00	0.00	-0.00
187	-0.00	-0.00	-0.00	903.00	200.00	0.00	-0.00	-0.00	-0.00	-0.00	300.00	200.00	0.00	-0.00
188	-0.00	-0.00	-0.00	903.00	200.00	0.00	-0.00	-0.00	-0.00	-0.00	300.00	200.00	0.00	-0.00
189	-0.00	-0.00	-0.00	903.00	200.00	0.00	-0.00	-0.00	-0.00	-0.00	300.00	200.00	0.00	-0.00
190	0.00	0.00	0.00	903.00	200.00	0.00	0.00	-0.00	-0.00	-0.00	300.00	200.00	0.00	-0.00
191	0.00	0.00	0.00	903.00	200.00	0.00	0.00	-0.00	-0.00	-0.00	300.00	200.00	0.00	-0.00
192	-0.00	-0.00	-0.00	903.00	200.00	0.00	-0.00	-0.00	-0.00	-0.00	300.00	200.00	0.00	-0.00
193	-0.00	-0.00	-0.00	903.00	200.00	0.00	-0.00	-0.00	-0.00	-0.00	300.00	200.00	0.00	-0.00
194	0.00	0.00	0.00	903.00	200.00	0.00	0.00	-0.00	-0.00	-0.00	300.00	200.00	0.00	-0.00
195	-0.00	-0.00	-0.00	903.00	200.00	0.00	-0.00	-0.00	-0.00	-0.00	300.00	200.00	0.00	-0.00
196	-0.00	-0.00	-0.00	903.00	200.00	0.00	-0.00	-0.00	-0.00	-0.00	300.00	200.00	0.00	-0.00
197	-0.00	-0.00	-0.00	903.00	200.00	0.00	-0.00	-0.00	-0.00	-0.00	300.00	200.00	0.00	-0.00
198	-0.00	-0.00	-0.00	903.00	200.00	0.00	-0.00	-0.00	-0.00	-0.00	300.00	200.00	0.00	-0.00
199	-0.00	-0.00	-0.00	903.00	200.00	0.00	-0.00	-0.00	-0.00	-0.00	300.00	200.00	0.00	-0.00
200	-0.00	-0.00	-0.00	903.00	200.00	0.00	-0.00	-0.00	-0.00	-0.00	300.00	200.00	0.00	-0.00
201	-0.00	-0.00	-0.00	903.00	200.00	0.00	-0.00	-0.00	-0.00	-0.00	300.00	200.00	0.00	-0.00
202	-0.00	-0.00	-0.00	903.00	200.00	0.00	-0.00	-0.00	-0.00	-0.00	300.00	200.00	0.00	-0.00
203	0.00	0.00	0.00	903.00	200.00	0.00	0.00	-0.00	-0.00	-0.00	300.00	200.00	0.00	-0.00
204	-0.00	-0.00	-0.00	903.00	200.00	0.00	-0.00	-0.00	-0.00	-0.00	300.00	200.00	0.00	-0.00
205	-0.00	-0.00	-0.00	903.00	200.00	0.00	-0.00	-0.00	-0.00	-0.00	300.00	200.00	0.00	-0.00
206	-0.00	-0.00	-0.00	903.00	200.00	0.00	-0.00	-0.00	-0.00	-0.00	300.00	200.00	0.00	-0.00
207	-0.00	-0.00	-0.00	903.00	200.00	0.00	-0.00	-0.00	-0.00	-0.00	300.00	200.00	0.00	-0.00
208	-0.00	-0.00	-0.00	903.00	200.00	0.00	-0.00	-0.00	-0.00	-0.00	300.00	200.00	0.00	-0.00
209	0.00	0.00	0.00	903.00	200.00	0.00	0.00	-0.00	-0.00	-0.00	300.00	200.00	0.00	-0.00
210	-0.00	-0.00	-0.00	903.00	200.00	0.00	-0.00	-0.00	-0.00	-0.00	300.00	200.00	0.00	-0.00
211	-0.00	-0.00	-0.00	903.00	200.00	0.00	-0.00	-0.00	-0.00	-0.00	300.00	200.00	0.00	-0.00
212	-0.00	-0.00	-0.00	903.00	200.00	0.00	-0.00	-0.00	-0.00	-0.00	300.00	200.00	0.00	-0.00
213	-0.00	-0.00	-0.00	903.00	200.00	0.00	-0.00	-0.00	-0.00	-0.00	300.00	200.00	0.00	-0.00
214	-0.00	-0.00	-0.00	903.00	200.00	0.00	-0.00	-0.00	-0.00	-0.00	300.00	200.00	0.00	-0.00
215	0.00	0.00	0.00	903.00	200.00	0.00	0.00	-0.00	-0.00	-0.00	300.00	200.00	0.00	-0.00
216	-0.00	-0.00	-0.00	903.00	200.00	0.00	-0.00	-0.00	-0.00	-0.00	300.00	200.00	0.00	-0.00
217	-0.00	-0.00	-0.00	903.00	200.00	0.00	-0.00	-0.00	-0.00	-0.00	300.00	200.00	0.00	-0.00
218	-0.00	-0.00	-0.00	903.00	200.00	0.00	-0.00	-0.00	-0.00	-0.00	300.00	200.00	0.00	-0.00
219	-0.00	-0.00	-0.00	903.00	200.00	0.00	-0.00	-0.00	-0.00	-0.00	300.00	200.00	0.00	-0.00
220	-0.00	-0.00	-0.00	903.00	200.00	0.00	-0.00	-0.00	-0.00	-0.00	300.00	200.00	0.00	-0.00
221	-0.00	-0.00	-0.00	903.00	200.00	0.00	-0.00	-0.00	-0.00	-0.00	300.00	200.00	0.00	-0.00
222	-0.00	-0.00	-0.00	903.00	200.00	0.00	-0.00	-0.00	-0.00	-0.00	300.00	200.00	0.00	-0.00
223	-0.00	-0.00	-0.00	903.00	200.00	0.00	-0.00	-0.00	-0.00	-0.00	300.00	200.00	0.00	-0.00
224	-0.00	-0.00	-0.00	903.00	200.00	0.00	-0.00	-0.00	-0.00	-0.00	300.00	200.00	0.00	-0.00
225	-0.00	-0.00	-0.00	903.00	200.00	0.00	-0.00	-0.00	-0.00	-0.00	300.00	200.00	0.00	-0.00
226	0.00	0.00	0.00	903.00	200.00	0.00	0.00	-0.00	-0.00	-0.00	300.00	200.00	0.00	-0.00
227	-0.00	-0.00	-0.00	903.00	200.00	0.00	-0.00	-0.00	-0.00	-0.00	300.00	200.00	0.00	-0.00
228	-0.00	-0.00	-0.00	903.00	200.00	0.00	-0.00	-0.00	-0.00	-0.00	300.00	200.00	0.00	-0.00
229	0.00	0.00	0.00	903.00	200.00	0.00	0.00	-0.00	-0.00	-0.00	300.00	200.00	0.00	-0.00
230	0.00	0.00	0.00	903.00	200.00	0.00	0.00	-0.00	-0.00	-0.00	300.00	200.00	0.00	-0.00
231	-0.00	-0.00	-0.00	903.00	200.00	0.00	-0.00	-0.00	-0.00	-0.00	300.00	200.00	0.00	-0.00
232	-0.00	-0.00	-0.00	903.00	200.00	0.00	-0.00	-0.00	-0.00	-0.00	300.00	200.00	0.00	-0.00
233	-0.00	-0.00	-0.00	903.00	200.00	0.00	-0.00	-0.00	-0.00	-0.00	300.00	200.00	0.00	-0.00
234	-0.00	-0.00	-0.00	903.00	200.00	0.00	-0.00	-0.00	-0.00	-0.00	300.00	200.00	0.00	-0.00
235	-0.00	-0.00	-0.00	903.00	200.00	0.00	-0.00	-0.00	-0.00	-0.00	300.00	200.00	0.00	-0.00
236	-0.00	-0.00	-0.00	903.00	200.00	0.00	-0.00	-0.00	-0.00	-0.00	300.00	200.00	0.00	-0.00
237	-0.00	-0.00	-0.00	903.00	200.00	0.00	-0.00	-0.00	-0.00	-0.00	300.00	200.00	0.00	-0.00
238	-0.00	-0.00	-0.00	903.00	200.00	0.00	-0.00	-0.00	-0.00	-0.00	300.00	200.00	0.00	-0.00
239	-0.00	-0.00	-0.00	903.00	200.00	0.00	-0.00	-0.00	-0.00	-0.00	300.00	200.00	0.00	-0.00
240	0.00	0.00	0.00	903.00	200.00	0.00	0.00	-0.00	-0.00	-0.00	300.00	200.00	0.00	-0.00
241	-0.00	-0.00	-0.00	903.00	200.00	0.00	-0.00	-0.00	-0.00	-0.00	300.00	200.00	0.00	-0.00
242	-0.00	-0.00	-0.00	903.00	200.00	0.00	-0.00	-0.00	-0.00	-0.00	300.00	200.00	0.00	-0.00
243	-0.00	-0.00	-0.00	903.00	200.00	0.00	-0.00	-0.00	-0.00	-0.00	300.00	200.00	0.00	-0.00
244	-0.00	-0.00	-0.00	903.00	200.00	0.00	-0.00	-0.00	-0.00	-0.00	300.00	200.00	0.00	-0.00
245	-0.00	-0.00	-0.00	903.00	200.00	0.00	-0.00	-0.00	-0.00	-0.00	300.00	200.00	0.00	-0.00
246	-0.00	-0.00	-0.00	903.00	200.00	0.00	-0.00	-0.00	-0.00	-0.00	300.00	200.00	0.00	-0.00
247	-0.00	-0.00	-0.00	903.00	200.00	0.00	-0.00	-0.00	-0.00	-0.00	300.00	200.00	0.00	-0.00
248	0.00	0.00	0.00	903.00	200.00	0.00	0.00	-0.00	-0.00	-0.00	300.00	200.00	0.00	-0.00
249	-0.00	-0.00	-0.00	903.00	200.00	0.00	-0.00	-0.00	-0.00	-0.00	300.00	200.00	0.00	-0.00
250	0.00	0.00	0.00	903.00	200.00	0.00	0.00	-0.00	-0.00	-0.00	300.00	200.00	0.00	-0.00
251	-0.00	-0.00	-0.00	903.00	200.00	0.00	-0.00	-0.00	-0.00	-0.00	300.00	200.00	0.00	-0.00
252	-0.00	-0.00	-0.00	903.00	200.00	0.00	-0.00	-0.00	-0.00	-0.00	300.00	200.00	0.00	-0.00
253	0.00	0.00	0.00	903.00	200.00	0.00	0.00	-0.00	-0.00	-0.00	300.00	200.00	0.00	-0.00
254	-0.00	-0.00	-0.00	903.00	200.00	0.00	-0.00	-0.00	-0.00	-0.00	300.00	200.00	0.00	-0.00
255	-0.00	-0.00	-0.00	903.00	200.00	0.00	-0.00	-0.00	-0.00	-0.00	300.00	200.00	0.00	-0.00
256	0.00	0.00	0.00	903.00	200.00	0.00	0.00	-0.00	-0.00	-0.00	300.00	200.00	0.00	-0.00
257	-0.00	-0.00	-0.00	903.00	200.00	0.00	-0.00	-0.00	-0.00	-0.00	300.00	200.00	0.00	-0.00
258	-0.00	-0.00	-0.00	903.00	200.00	0.00	-0.00	-0.00	-0.00	-0.00	300.00	200.00	0.00	-0.00
259	0.00	0.00	0.00	903.00	200.00	0.00	0.00	-0.00	-0.00	-0.00	300.00	200.00	0.00	-0.00
260	-0.00	-0.00	-0.00	903.00	200.00	0.00	-0.00	-0.00	-0.00	-0.00	300.00	200.00	0.00	-0.00
261	0.00	0.00	0.00	903.00	200.00	0.00	0.00	-0.00	-0.00	-0.00	300.00	200.00	0.00	-0.00
262	-0.00	-0.00	-0.00	903.00	200.00	0.00	-0.00	-0.00	-0.00	-0.00	300.00	200.00	0.00	-0.00
263	-0.00	-0.00	-0.00	903.00	200.00	0.00	-0.00	-0.00	-0.00	-0.00	300.00	200.00	0.00	-0.00
264	-0.00	-0.00	-0.00	903.00	200.00	0.00	-0.00	-0.00	-0.00	-0.00	300.00	200.00	0.00	-0.00
265	-0.00	-0.00	-0.00	903.00	200.00	0.00	-0.00	-0.00	-0.00	-0.00	300.00	200.00	0.00	-0.00
266	-0.00	-0.00	-0.00	903.00	200.00	0.00	-0.00	-0.00	-0.00	-0.00	300.00	200.00	0.00	-0.00
267	-0.00	-0.00	-0.00	903.00	200.00	0.00	-0.00	-0.00	-0.00	-0.00	300.00	200.00	0.00	-0.00
268	-0.00	-0.00	-0.00	903.00	200.00	0.00	-0.00	-0.00	-0.00	-0.00	300.00	200.00	0.00	-0.00
269	-0.00	-0.00	-0.00	903.00	200.00	0.00	-0.00	-0.00	-0.00	-0.00	300.00	200.00	0.00	-0.00
270	0.00	0.00	0.00	903.00	200.00	0.00	0.00	-0.00	-0.00	-0.00	300.00	200.00	0.00	-0.00
271	-0.00	-0.00	-0.00	903.00	200.00	0.00	-0.00	-0.00	-0.00	-0.00	300.00	200.00	0.00	-0.00
272	-0.00	-0.00	-0.00	903.00	200.00	0.00	-0.00	-0.00	-0.00	-0.00	300.00	200.00	0.00	-0.00
273	-0.00	-0.00	-0.00	903.00	200.00	0.00	-0.00	-0.00	-0.00	-0.00	300.00	200.00	0.00	-0.00
274	0.00	0.00	0.00	903.00	200.00	0.00	0.00	-0.00	-0.00	-0.00	300.00	200.00	0.00	-0.00
275	-0.00	-0.00	-0.00	903.00	200.00	0.00	-0.00	-0.00	-0.00	-0.00	300.00	200.00	0.00	-0.00
276	-0.00	-0.00	-0.00	903.00	200.00	0.00	-0.00	-0.00	-0.00	-0.00	300.00	200.00	0.00	-0.00
277	-0.00	-0.00	-0.00	903.00	200.00	0.00	-0.00	-0.00	-0.00	-0.00	300.00	200.00	0.00	-0.00
278	-0.00	-0.00	-0.00	903.00	200.00	0.00	-0.00	-0.00	-0.00	-0.00	300.00	200.00	0.00	-0.00
279	-0.00	-0.00	-0.00	903.00	200.00	0.00	-0.00	-0.00	-0.00	-0.00	300.00	200.00	0.00	-0.00
280	0.00	0.00	0.00	903.00	200.00	0.00	0.00	-0.00	-0.00	-0.00	300.00	200.00	0.00	-0.00
281	-0.00	-0.00	-0.00	903.00	200.00	0.00	-0.00	-0.00	-0.00	-0.00	300.00	200.00	0.00	-0.00
282	-0.00	-0.00	-0.00	903.00	200.00	0.00	-0.00	-0.00	-0.00	-0.00	300.00	200.00	0.00	-0.00
283	-0.00	-0.00	-0.00	903.00	200.00	0.00	-0.00	-0.00	-0.00	-0.00	300.00	200.00	0.00	-0.00
284	-0.00	-0.00	-0.00	903.00	200.00	0.00	-0.00	-0.00	-0.00	-0.00	300.00	200.00	0.00	-0.00
285	-0.00	-0.00	-0.00	903.00	200.00	0.00	-0.00	-0.00	-0.00	-0.00	300.00	200.00	0.00	-0.00
286	0.00	0.00	0.00	903.00	200.00	0.00	0.00	-0.00	-0.00	-0.00	300.00	200.00	0.00	-0.00
287	-0.00	-0.00	-0.00	903.00	200.00	0.00	-0.00	-0.00	-0.00	-0.00	300.00	200.00	0.00	-0.00
288	-0.00	-0.00	-0.00	903.00	200.00	0.00	-0.00	-0.00	-0.00	-0.00	300.00	200.00	0.00	-0.00
289	-0.00	-0.00	-0.00	903.00	200.00	0.00	-0.00	-0.00	-0.00	-0.00	300.00	200.00	0.00	-0.00
290	-0.00	-0.00	-0.00	903.00	200.00	0.00	-0.00	-0.00	-0.00	-0.00	300.00	200.00	0.00	-0.00
291	-0.00	-0.00	-0.00	903.00	200.00	0.00	-0.00	-0.00	-0.00	-0.00	300.00	200.00	0.00	-0.00
292	-0.00	-0.00	-0.00	903.00	200.00	0.00	-0.00	-0.00	-0.00	-0.00	300.00	200.00	0.00	-0.00
293	-0.00	-0.00	-0.00	903.00	200.00	0.00	-0.00	-0.00	-0.00	-0.00	300.00	200.00	0.00	-0.00
294	0.00	0.00	0.00	903.00	200.00	0.00	0.00	-0.00	-0.00	-0.00	300.00	200.00	0.00	-0.00
295	-0.00	-0.00	-0.00	903.00	200.00	0.00	-0.00	-0.00	-0.00	-0.00	300.00	200.00	0.00	-0.00
296	-0.00	-0.00	-0.00	903.00	200.00	0.00	-0.00	-0.00	-0.00	-0.00	300.00	200.00	0.00	-0.00
297	-0.00	-0.00	-0.00	903.00	200.00	0.00	-0.00	-0.00	-0.00	-0.00	300.00	200.00	0.00	-0.00
298	-0.00	-0.00	-0.00	903.00	200.00	0.00	-0.00	-0.00	-0.00	-0.00	300.00	200.00	0.00	-0.00
299	-0.00	-0.00	-0.00	903.00	200.00	0.00	-0.00	-0.00	-0.00	-0.00	300.00	200.00	0.00	-0.00
300	-0.00	-0.00	-0.00	903.00	200.00	0.00	-0.00	-0.00	-0.00	-0.00	300.00	200.00	0.00	-0.00
301	-0.00	-0.00	-0.00	903.00	200.00	0.00	-0.00	-0.00	-0.00	-0.00	300.00	200.00	0.00	-0.00
302	-0.00	-0.00	-0.00	903.00	200.00	0.00	-0.00	-0.00	-0.00	-0.00	300.00	200.00	0.00	-0.00
303	-0.00	-0.00	-0.00	903.00	200.00	0.00	-0.00	-0.00	-0.00	-0.00	300.00	200.00	0.00	-0.00
304	-0.00	-0.00	-0.00	903.00	200.00	0.00	-0.00	-0.00	-0.00	-0.00	300.00	200.00	0.00	-0.00
305	-0.00	-0.00	-0.00	903.00	200.00	0.00	-0.00	-0.00	-0.00	-0.00	300.00	200.00	0.00	-0.00
306	-0.00	-0.00	-0.00	903.00	200.00	0.00	-0.00	-0.00	-0.00	-0.00	300.00	200.00	0.00	-0.00
307	-0.00	-0.00	-0.00	903.00	200.00	0.00	-0.00	-0.00	-0.00	-0.00	300.00	200.00	0.00	-0.00
308	-0.00	-0.00	-0.00	903.00	200.00	0.00	-0.00	-0.00	-0.00	-0.00	300.00	200.00	0.00	-0.00
309	-0.00	-0.00	-0.00	903.00	200.00	0.00	-0.00	-0.00	-0.00	-0.00	300.00	200.00	0.00	-0.00
310	-0.00	-0.00	-0.00	903.00	200.00	0.00	-0.00	-0.00	-0.00	-0.00	300.00	200.00	0.00	-0.00
311	-0.00	-0.00	-0.00	903.00	200.00	0.00	-0.00	-0.00	-0.00	-0.00	300.00	200.00	0.00	-0.00
312	-0.00	-0.00	-0.00	903.00	200.00	0.00	-0.00	-0.00	-0.00	-0.00	300.00	200.00	0.00	-0.00
313	-0.00	-0.00	-0.00	903.00	200.00	0.00	-0.00	-0.00	-0.00	-0.00	300.00	200.00	0.00	-0.00
314	-0.00	-0.00	-0.00	903.00	200.00	0.00	-0.00	-0.00	-0.00	-0.00	300.00	200.00	0.00	-0.00
315	-0.00	-0.00	-0.00	903.00	200.00	0.00	-0.00	-0.00	-0.00	-0.00	300.00	200.00	0.00	-0.00
316	-0.00	-0.00	-0.00	903.00	200.00	0.00	-0.00	-0.00	-0.00	-0.00	300.00	200.00	0.00	-0.00
317	-0.00	-0.00	-0.00	903.00	200.00	0.00	-0.00	-0.00	-0.00	-0.00	300.00	200.00	0.00	-0.00
318	-0.00	-0.00	-0.00	903.00	200.00	0.00	-0.00	-0.00	-0.00	-0.00	300.00	200.00	0.00	-0.00
319	-0.00	-0.00	-0.00	903.00	200.00	0.00	-0.00	-0.00	-0.00	-0.00	300.00	200.00	0.00	-0.00
320	-0.00	-0.00	-0.00	903.00	200.00	0.00	-0.00	-0.00	-0.00	-0.00	300.00	200.00	0.00	-0.00
321	-0.00	-0.00	-0.00	903.00	200.00	0.00	-0.00	-0.00	-0.00	-0.00	300.00	200.00	0.00	-0.00
322	-0.00	-0.00	-0.00	903.00	200.00	0.00	-0.00	-0.00	-0.00	-0.00	300.00	200.00	0.00	-0.00
323	-0.00	-0.00	-0.00	903.00	200.00	0.00	-0.00	-0.00	-0.00	-0.00	300.00	200.00	0.00	-0.00
324	-0.00	-0.00	-0.00	903.00	200.00	0.00	-0.00	-0.00	-0.00	-0.00	300.00	200.00	0.00	-0.00
325	-0.00	-0.00	-0.00	903.00	200.00	0.00	-0.00	-0.00	-0.00	-0.00	300.00	200.00	0.00	-0.00
326	-0.00	-0.00	-0.00	903.00	200.00	0.00	-0.00	-0.00	-0.00	-0.00	300.00	200.00	0.00	-0.00
327	-0.00	-0.00	-0.00	903.00	200.00	0.00	-0.00	-0.00	-0.00	-0.00	300.00	200.00	0.00	-0.00
328	-0.00	-0.00	-0.00	903.00	200.00	0.00	-0.00	-0.00	-0.00	-0.00	300.00	200.00	0.00	-0.00
329	-0.00	-0.00	-0.00	903.00	200.00	0.00	-0.00	-0.00	-0.00	-0.00	300.00	200.00	0.00	-0.00
330	-0.00	-0.00	-0.00	903.00	200.00	0.00	-0.00	-0.00	-0.00	-0.00	300.00	200.00	0.00	-0.00
331	-0.00	-0.00	-0.00	903.00	200.00	0.00	-0.00	-0.00	-0.00	-0.00	300.00	200.00	0.00	-0.00
332	-0.00	-0.00	-0.00	903.00	200.00	0.00	-0.00	-0.00	-0.00	-0.00	300.00	200.00	0.00	-0.00
333	-0.00	-0.00	-0.00	903.00	200.00	0.00	-0.00	-0.00	-0.00	-0.00	300.00	200.00	0.00	-0.00
334	-0.00	-0.00	-0.00	903.00	200.00	0.00	-0.00	-0.00	-0.00	-0.00	300.00	200.00	0.00	-0.00
335	-0.00	-0.00	-0.00	903.00	200.00	0.00	-0.00	-0.00	-0.00	-0.00	300.00	200.00	0.00	-0.00
336	-0.00	-0.00	-0.00	903.00	200.00	0.00	-0.00	-0.00	-0.00	-0.00	300.00	200.00	0.00	-0.00
337	0.00	0.00	0.00	903.00	200.00	0.00	0.00	-0.00	-0.00	-0.00	300.00	200.00	0.00	-0.00
338	-0.00	-0.00	-0.00	903.00	200.00	0.00	-0.00	-0.00	-0.00	-0.00	300.00	200.00	0.00	-0.00
339	0.00	0.00	0.00	903.00	200.00	0.00	0.00	-0.00	-0.00	-0.00	300.00	200.00	0.00	-0.00
340	0.00	0.00	0.00	903.00	200.00	0.00	0.00	-0.00	-0.00	-0.00	300.00	200.00	0.00	-0.00
341	-0.00	-0.00	-0.00	903.00	200.00	0.00	-0.00	-0.00	-0.00	-0.00	300.00	200.00	0.00	-0.00
342	-0.00	-0.00	-0.00	903.00	200.00	0.00	-0.00	-0.00	-0.00	-0.00	300.00	200.00	0.00	-0.00
343	-0.00	-0.00	-0.00	903.00	200.00	0.00	-0.00	-0.00	-0.00	-0.00	300.00	200.00	0.00	-0.00
344	-0.00	-0.00	-0.00	903.00	200.00	0.00	-0.00	-0.00	-0.00	-0.00	300.00	200.00	0.00	-0.00
345	-0.00	-0.00	-0.00	903.00	200.00	0.00	-0.00	-0.00	-0.00	-0.00	300.00	200.00	0.00	-0.00
346	0.00	0.00	0.00	903.00	200.00	0.00	0.00	-0.00	-0.00	-0.00	300.00	200.00	0.00	-0.00
347	-0.00	-0.00	-0.00	903.00	200.00	0.00	-0.00	-0.00	-0.00	-0.00	300.00	200.00	0.00	-0.00
348	-0.00	-0.00	-0.00	903.00	200.00	0.00	-0.00	-0.00	-0.00	-0.00	300.00	200.00	0.00	-0.00
349	-0.00	-0.00	-0.00	903.00	200.00	0.00	-0.00	-0.00	-0.00	-0.00	300.00	200.00	0.00	-0.00
350	-0.00	-0.00	-0.00	903.00	200.00	0.00	-0.00	-0.00	-0.00	-0.00	300.00	200.00	0.00	-0.00
351	-0.00	-0.00	-0.00	903.00	200.00	0.00	-0.00	-0.00	-0.00	-0.00	300.00	200.00	0.00	-0.00
352	-0.00	-0.00	-0.00	903.00	200.00	0.00	-0.00	-0.00	-0.00	-0.00	300.00	200.00	0.00	-0.00
353	-0.00	-0.00	-0.00	903.00	200.00	0.00	-0.00	-0.00	-0.00	-0.00	300.00	200.00	0.00	-0.00
354	-0.00	-0.00	-0.00	903.00	200.00	0.00	-0.00	-0.00	-0.00	-0.00	300.00	200.00	0.00	-0.00
355	-0.00	-0.00	-0.00	903.00	200.00	0.00	-0.00	-0.00	-0.00	-0.00	300.00	200.00	0.00	-0.00
356	-0.00	-0.00	-0.00	903.00	200.00	0.00	-0.00	-0.00	-0.00	-0.00	300.00	200.00	0.00	-0.00
357	-0.00	-0.00	-0.00	903.00	200.00	0.00	-0.00	-0.00	-0.00	-0.00	300.00	200.00	0.00	-0.00
358	-0.00	-0.00	-0.00	903.00	200.00	0.00	-0.00	-0.00	-0.00	-0.00	300.00	200.00	0.00	-0.00
359	-0.00	-0.00	-0.00	903.00	200.00	0.00	-0.00	-0.00	-0.00	-0.00	300.00	200.00	0.00	-0.00
360	-0.00	-0.00	-0.00	903.00	200.00	0.00	-0.00	-0.00	-0.00	-0.00	300.00	200.00	0.00	-0.00
361	-0.00	-0.00	-0.00	903.00	200.00	0.00	-0.00	-0.00	-0.00	-0.00	300.00	200.00	0.00	-0.00
362	-0.00	-0.00	-0.00	903.00	200.00	0.00	-0.00	-0.00	-0.00	-0.00	300.00	200.00	0.00	-0.00
363	-0.00	-0.00	-0.00	903.00	200.00	0.00	-0.00	-0.00	-0.00	-0.00	300.00	200.00	0.00	-0.00
364	-0.00	-0.00	-0.00	903.00	200.00	0.00	-0.00	-0.00	-0.00	-0.00	300.00	200.00	0.00	-0.00
365	0.00	0.00	0.00	903.00	200.00	0.00	0.00	-0.00	-0.00	-0.00	300.00	200.00	0.00	-0.00
366	-0.00	-0.00	-0.00	903.00	200.00	0.00	-0.00	-0.00	-0.00	-0.00	300.00	200.00	0.00	-0.00
367	-0.00	-0.00	-0.00	903.00	200.00	0.00	-0.00	-0.00	-0.00	-0.00	300.00	200.00	0.00	-0.00
368	-0.00	-0.00	-0.00	903.00	200.00	0.00	-0.00	-0.00	-0.00	-0.00	300.00	200.00	0.00	-0.00
369	-0.00	-0.00	-0.00	903.00	200.00	0.00	-0.00	-0.00	-0.00	-0.00	300.00	200.00	0.00	-0.00
370	0.00	0.00	0.00	903.00	200.00	0.00	0.00	-0.00	-0.00	-0.00	300.00	200.00	0.00	-0.00
371	-0.00	-0.00	-0.00	903.00	200.00	0.00	-0.00	-0.00	-0.00	-0.00	300.00	200.00	0.00	-0.00
372	-0.00	-0.00	-0.00	903.00	200.00	0.00	-0.00	-0.00	-0.00	-0.00	300.00	200.00	0.00	-0.00
373	-0.00	-0.00	-0.00	903.00	200.00	0.00	-0.00	-0.00	-0.00	-0.00	300.00	200.00	0.00	-0.00
374	0.00	0.00	0.00	903.00	200.00	0.00	0.00	-0.00	-0.00	-0.00	300.00	200.00	0.00	-0.00
375	-0.00	-0.00	-0.00	903.00	200.00	0.00	-0.00	-0.00	-0.00	-0.00	300.00	200.00	0.00	-0.00
376	-0.00	-0.00	-0.00	903.00	200.00	0.00	-0.00	-0.00	-0.00	-0.00	300.00	200.00	0.00	-0.00
377	-0.00	-0.00	-0.00	903.00	200.00	0.00	-0.00	-0.00	-0.00	-0.00	300.00	200.00	0.00	-0.00
378	-0.00	-0.00	-0.00	903.00	200.00	0.00	-0.00	-0.00	-0.00	-0.00	300.00	200.00	0.00	-0.00
379	-0.00	-0.00	-0.00	903.00	200.00	0.00	-0.00	-0.00	-0.00	-0.00	300.00	200.00	0.00	-0.00
380	-0.00	-0.00	-0.00	903.00	200.00	0.00	-0.00	-0.00	-0.00	-0.00	300.00	200.00	0.00	-0.00
381	-0.00	-0.00	-0.00	903.00	200.00	0.00	-0.00	-0.00	-0.00	-0.00	300.00	200.00	0.00	-0.00
382	-0.00	-0.00	-0.00	903.00	200.00	0.00	-0.00	-0.00	-0.00	-0.00	300.00	200.00	0.00	-0.00
383	-0.00	-0.00	-0.00	903.00	200.00	0.00	-0.00	-0.00	-0.00	-0.00	300.00	200.00	0.00	-0.00
384	-0.00	-0.00	-0.00	903.00	200.00	0.00	-0.00	-0.00	-0.00	-0.00	300.00	200.00	0.00	-0.00
385	-0.00	-0.00	-0.00	903.00	200.00	0.00	-0.00	-0.00	-0.00	-0.00	300.00	200.00	0.00	-0.00
386	-0.00	-0.00	-0.00	903.00	200.00	0.00	-0.00	-0.00	-0.00	-0.00	300.00	200.00	0.00	-0.00
387	-0.00	-0.00	-0.00	903.00	200.00	0.00	-0.00	-0.00	-0.00	-0.00	300.00	200.00	0.00	-0.00
388	-0.00	-0.00	-0.00	903.00	200.00	0.00	-0.00	-0.00	-0.00	-0.00	300.00	200.00	0.00	-0.00
389	-0.00	-0.00	-0.00	903.00	200.00	0.00	-0.00	-0.00	-0.00	-0.00	300.00	200.00	0.00	-0.00
390	-0.00	-0.00	-0.00	903.00	200.00	0.00	-0.00	-0.00	-0.00	-0.00	300.00	200.00	0.00	-0.00
391	-0.00	-0.00	-0.00	903.00	200.00	0.00	-0.00	-0.00	-0.00	-0.00	300.00	200.00	0.00	-0.00
392	-0.00	-0.00	-0.00	903.00	200.00	0.00	-0.00	-0.00	-0.00	-0.00	300.00	200.00	0.00	-0.00
393	-0.00	-0.00	-0.00	903.00	200.00	0.00	-0.00	-0.00	-0.00	-0.00	300.00	200.00	0.00	-0.00
394	-0.00	-0.00	-0.00	903.00	200.00	0.00	-0.00	-0.00	-0.00	-0.00	300.00	200.00	0.00	-0.00
395	-0.00	-0.00	-0.00	903.00	200.00	0.00	-0.00	-0.00	-0.00	-0.00	300.00	200.00	0.00	-0.00
396	-0.00	-0.00	-0.00	903.00	200.00	0.00	-0.00	-0.00	-0.00	-0.00	300.00	200.00	0.00	-0.00
397	-0.00	-0.00	-0.00	903.00	200.00	0.00	-0.00	-0.00	-0.00	-0.00	300.00	200.00	0.00	-0.00
398	-0.00	-0.00	-0.00	903.00	200.00	0.00	-0.00	-0.00	-0.00	-0.00	300.00	200.00	0.00	-0.00
399	5.95	-0.61	19.84	986.08	124.62	0.00	-1633.86	-0.00	-0.00	-0.00	300.00	200.00	0.00	-0.00
400	-0.53	1.68	191.80	957.89	111.22	0.00	-1761.33	-0.00	-0.00	-0.00	300.00	200.00	0.00	-0.00
401	5.65	-12.21	184.17	954.95	110.19	0.00	-1223.33	-0.00	-0.00	-0.00	300.00	200.00	0.00	-0.00
402	19.76	-10.83	192.87	950.71	109.65	0.00	-1360.01	-0.00	-0.00	-0.00	300.00	200.00	0.00	-0.00
403	38.07	-8.39	228.88	949.60	110.93	0.00	-1008.47	-0.00	-0.00	-0.00	300.00	200.00	0.00	-0.00
404	53.79	-5.57	250.70	945.54	109.56	0.00	-1103.02	-0.00	-0.00	-0.00	300.00	200.00	0.00	-0.00
405	50.89	-7.02	269.78	943.89	108.94	0.00	-1096.88	-0.00	-0.00	-0.00	300.00	200.00	0.00	-0.00
406	42.04	-6.56	297.39	941.48	107.23	0.00	-1289.70	-0.00	-0.00	-0.00	300.00	200.00	0.00	-0.00
407	43.03	-3.05	317.69	939.02	105.67	0.00	-1431.47	-0.00	-0.00	-0.00	300.00	200.00	0.00	-0.00
408	53.94	5.65	332.95	934.76	103.67	0.00	-1598.98	-0.00	-0.00	-0.00	300.00	200.00	0.00	-0.00
409	64.32	13.43	341.49	930.08	101.25	0.00	-1747.97	-0.00	-0.00	-0.00	300.00	200.00	0.00	-0.00
410	64.85	18.39	348.82	926.75	100.17	0.00	-1691.88	-0.00	-0.00	-0.00	300.00	200.00	0.00	-0.00
411	60.96	22.28	351.41	923.97	98.48	0.00	-1277.03	-0.00	-0.00	-0.00	300.00	200.00	0.00	-0.00
412	58.59	25.18	350.95	921.39	97.22	0.00	-717.63	-0.00	-0.00	-0.00	300.00	200.00	0.00	-0.00
413	58.90	29.07	353.55	918.67	95.55	0.00	-335.76	-0.00	-0.00	-0.00	300.00	200.00	0.00	-0.00
414	60.88	32.81	361.79	916.16	94.64	0.00	180.60	-0.00	-0.00	-0.00	300.00	200.00	0.00	-0.00
415	64.09	34.94	376.13	913.47	93.06	0.00	585.87	-0.00	-0.00	-0.00	300.00	200.00	0.00	-0.00
416	67.90	36.54	397.34	910.72	92.17	0.00	955.99	-0.00	-0.00	-0.00	300.00	200.00	0.00	-0.00
417	71.03	36.01	421.30	908.76	91.49	0.00	988.60	-0.00	-0.00	-0.00	300.00	200.00	0.00	-0.00
418	73.78	35.10	450.13	906.97	90.71	0.00	1182.10	-0.00	-0.00	-0.00	300.00	200.00	0.00	-0.00
419	75.45	33.57	478.82	906.06	90.63	0.00	1349.48	-0.00	-0.00	-0.00	300.00	200.00	0.00	-0.00
420	77.82	31.89	504.76	905.18	90.39	0.00	1311.10	-0.00	-0.00	-0.00	300.00	200.00	0.00	-0.00
421	79.50	31.20	531.31	904.12	90.06	0.00	1502.06	-0.00	-0.00	-0.00	300.00	200.00	0.00	-0.00
422	80.11	30.75	554.05	903.25	90.00	0.00	1457.44	-0.00	-0.00	-0.00	300.00	200.00	0.00	-0.00
423	79.57	31.13	571.90	902.60	89.70	0.00	1443.60	-0.00	-0.00	-0.00	300.00	200.00	0.00	-0.00
424	79.12	32.27	588.07	901.68	89.10	0.00	1179.41	-0.00	-0.00	-0.00	300.00	200.00	0.00	-0.00
425	77.36	34.33	600.89	900.71	88.57	0.00	1208.60	-0.00	-0.00	-0.00	300.00	200.00	0.00	-0.00
426	76.14	36.85	610.05	899.62	87.59	0.00	1064.27	-0.00	-0.00	-0.00	300.00	200.00	0.00	-0.00
427	75.91	40.05	617.37	898.03	86.46	0.00	895.05	-0.00	-0.00	-0.00	300.00	200.00	0.00	-0.00
428	75.23	43.56	623.32	896.46	85.63	0.00	905.12	-0.00	-0.00	-0.00	300.00	200.00	0.00	-0.00
429	74.69	44.40	628.81	895.43	85.08	0.00	724.50	-0.00	-0.00	-0.00	300.00	200.00	0.00	-0.00
430	73.17	45.93	632.93	894.47	84.57	0.00	781.33	-0.00	-0.00	-0.00	300.00	200.00	0.00	-0.00
431	70.72	45.17	637.05	893.80	84.74	0.00	892.74	-0.00	-0.00	-0.00	300.00	200.00	0.00	-0.00
432	67.44	42.57	639.19	893.40	84.70	0.00	1009.21	-0.00	-0.00	-0.00	300.00	200.00	0.00	-0.00
433	64.32	40.28	638.89	892.32	84.31	0.00	1068.80	-0.00	-0.00	-0.00	300.00	200.00	0.00	-0.00
434	61.26	37.38	638.28	891.74	84.44	0.00	985.74	-0.00	-0.00	-0.00	300.00	200.00	0.00	-0.00
435	58.36	35.55	634.16	890.80	84.22	0.00	931.53	-0.00	-0.00	-0.00	300.00	200.00	0.00	-0.00
436	55.31	33.42	629.58	889.77	84.29	0.00	817.09	-0.00	-0.00	-0.00	300.00	200.00	0.00	-0.00
437	52.26	32.12	623.02	889.04	83.96	0.00	792.57	-0.00	-0.00	-0.00	300.00	200.00	0.00	-0.00
438	49.44	30.82	616.00	888.21	83.58	0.00	696.74	-0.00	-0.00	-0.00	300.00	200.00	0.00	-0.00
439	46.23	29.98	608.52	887.05	83.45	0.00	628.54	-0.00	-0.00	-0.00	300.00	200.00	0.00	-0.00
440	43.26	29.98	601.35	886.18	83.18	0.00	669.31	-0.00	-0.00	-0.00	300.00	200.00	0.00	-0.00
441	40.74	29.68	595.86	885.41	82.87	0.00	579.47	-0.00	-0.00	-0.00	300.00	200.00	0.00	-0.00
442	38.22	29.68	592.04	884.60	82.89	0.00	487.11	-0.00	-0.00	-0.00	300.00	200.00	0.00	-0.00
443	35.78	29.45	588.07	884.08	82.51	0.00	358.53	-0.00	-0.00	-0.00	300.00	200.00	0.00	-0.00
444	33.49	29.68	587.46	883.44	82.60	0.00	173.07	-0.00	-0.00	-0.00	300.00	200.00	0.00	-0.00
445	31.36	29.98	585.94	883.00	82.55	0.00	-61.88	-0.00	-0.00	-0.00	300.00	200.00	0.00	-0.00
446	28.76	30.44	586.24	882.62	82.46	0.00	-219.88	-0.00	-0.00	-0.00	300.00	200.00	0.00	-0.00
447	27.01	30.36	587.62	882.04	82.52	0.00	-407.88	-0.00	-0.00	-0.00	300.00	200.00	0.00	-0.00
448	25.25	30.44	590.97	881.23	82.62	0.00	-562.06	-0.00	-0.00	-0.00	300.00	200.00	0.00	-0.00
449	23.35	30.82	596.01	880.96	82.80	0.00	-775.08	-0.00	-0.00	-0.00	300.00	200.00	0.00	-0.00
450	21.51	31.28	600.43	880.05	82.69	0.00	-1004.92	-0.00	-0.00	-0.00	300.00	200.00	0.00	-0.00
451	19.61	31.36	604.86	879.46	82.64	0.00	-1288.37	-0.00	-0.00	-0.00	300.00	200.00	0.00	-0.00
452	17.70	31.51	606.84	878.71	82.68	0.00	-1471.53	-0.00	-0.00	-0.00	300.00	200.00	0.00	-0.00
453	15.56	31.59	609.13	877.97	82.77	0.00	-1606.40	-0.00	-0.00	-0.00	300.00	200.00	0.00	-0.00
454	12.89	31.20	610.96	877.23	82.92	0.00	-1781.11	-0.00	-0.00	-0.00	300.00	200.00	0.00	-0.00
455	10.22	31.51	611.27	876.41	82.98	0.00	-1892.21	-0.00	-0.00	-0.00	300.00	200.00	0.00	-0.00
456	7.48	31.20	611.88	875.69	83.09	0.00	-2036.17	-0.00	-0.00	-0.00	300.00	200.00	0.00	-0.00
457	4.73	31.20	612.03	874.88	83.17	0.00	-2192.78	-0.00	-0.00	-0.00	300.00	200.00	0.00	-0.00
458	2.37	31.20	610.96	873.63	83.17	0.00	-2289.52	-0.00	-0.00	-0.00	300.00	200.00	0.00	-0.00
459	-0.08	31.20	610.50	872.48	83.23	0.00	-2334.72	-0.00	-0.00	-0.00	300.00	200.00	0.00	-0.00
460	-2.29	31.28	610.35	871.13	83.10	0.00	-2580.59	-0.00	-0.00	-0.00	300.00	200.00	0.00	-0.00
461	-4.27	31.43	609.59	869.81	82.95	0.00	-2759.59	-0.00	-0.00	-0.00	300.00	200.00	0.00	-0.00
462	-6.33	31.59	608.98	868.35	82.99	0.00	-2879.45	-0.00	-0.00	-0.00	300.00	200.00	0.00	-0.00
463	-8.39	31.43	609.28	866.79	83.05	0.00	-3007.13	-0.00	-0.00	-0.00	300.00	200.00	0.00	-0.00
464	-9.77	31.36	610.35	865.13	83.25	0.00	-3142.50	-0.00	-0.00	-0.00	300.00	200.00	0.00	-0.00
465	-11.22	31.20	611.27	863.53	83.08	0.00	-3362.32	-0.00	-0.00	-0.00	300.00	200.00	0.00	-0.00
466	-13.20	31.05	612.79	861.69	83.22	0.00	-3493.00	-0.00	-0.00	-0.00	300.00	200.00	0.00	-0.00
467	-14.88	30.90	614.01	859.76	83.05	0.00	-3630.27	-0.00	-0.00	-0.00	300.00	200.00	0.00	-0.00
468	-15.56	30.82	616.00	858.19	83.28	0.00	-4034.85	-0.00	-0.00	-0.00	300.00	200.00	0.00	-0.00
469	-17.24	31.51	617.37	855.84	83.00	0.00	-4095.53	-0.00	-0.00	-0.00	300.00	200.00	0.00	-0.00
470	-18.92	31.51	619.05	853.53	83.21	0.00	-4105.07	-0.00	-0.00	-0.00	300.00	200.00	0.00	-0.00
471	-20.14	31.66	619.51	851.28	83.05	0.00	-4200.80	-0.00	-0.00	-0.00	300.00	200.00	0.00	-0.00
472	-21.21	31.74	620.57	849.00	82.86	0.00	-4339.10	-0.00	-0.00	-0.00	300.00	200.00	0.00	-0.00
473	-22.58	32.12	621.03	846.61	82.85	0.00	-4378.07	-0.00	-0.00	-0.00	300.00	200.00	0.00	-0.00
474	-23.88	32.20	621.19	844.34	82.73	0.00	-4374.77	-0.00	-0.00	-0.00	300.00	200.00	0.00	-0.00
475	-24.95	32.42	621.64	841.59	82.43	0.00	-4459.54	-0.00	-0.00	-0.00	300.00	200.00	0.00	-0.00
476	-26.17	32.58	621.03	839.09	82.21	0.00	-4517.39	-0.00	-0.00	-0.00	300.00	200.00	0.00	-0.00
477	-27.62	32.58	620.42	836.45	82.05	0.00	-4461.90	-0.00	-0.00	-0.00	300.00	200.00	0.00	-0.00
478	-28.46	33.04	619.05	833.27	81.64	0.00	-4513.31	-0.00	-0.00	-0.00	300.00	200.00	0.00	-0.00
479	-29.37	33.42	618.13	830.20	81.21	0.00	-4400.83	-0.00	-0.00	-0.00	300.00	200.00	0.00	-0.00
480	-29.37	33.95	616.76	827.15	80.70	0.00	-4426.25	-0.00	-0.00	-0.00	300.00	200.00	0.00	-0.00
481	-29.45	34.26	615.54	823.28	80.22	0.00	-4338.75	-0.00	-0.00	-0.00	300.00	200.00	0.00	-0.00
482	-29.53	34.94	615.23	819.96	79.76	0.00	-4282.95	-0.00	-0.00	-0.00	300.00	200.00	0.00	-0.00
483	-29.75	35.25	615.08	816.52	79.09	0.00	-4180.17	-0.00	-0.00	-0.00	300.00	200.00	0.00	-0.00
484	-29.60	35.93	616.30	812.90	78.58	0.00	-4154.59	-0.00	-0.00	-0.00	300.00	200.00	0.00	-0.00
485	-30.14	36.62	617.07	809.08	78.04	0.00	-4077.63	-0.00	-0.00	-0.00	300.00	200.00	0.00	-0.00
486	-31.05	37.08	617.98	805.74	77.38	0.00	-3984.59	-0.00	-0.00	-0.00	300.00	200.00	0.00	-0.00
487	-31.74	37.84	620.57	802.46	76.91	0.00	-3893.05	-0.00	-0.00	-0.00	300.00	200.00	0.00	-0.00
488	-33.11	38.22	623.47	799.48	76.36	0.00	-3850.85	-0.00	-0.00	-0.00	300.00	200.00	0.00	-0.00
489	-34.64	38.60	626.37	796.74	75.86	0.00	-3774.41	-0.00	-0.00	-0.00	300.00	200.00	0.00	-0.00
490	-36.70	38.99	629.88	794.35	75.58	0.00	-3741.10	-0.00	-0.00	-0.00	300.00	200.00	0.00	-0.00
491	-39.22	39.52	632.63	791.78	74.96	0.00	-3587.47	-0.00	-0.00	-0.00	300.00	200.00	0.00	-0.00
492	-41.89	40.36	634.61	790.26	74.63	0.00	-3542.51	-0.00	-0.00	-0.00	300.00	200.00	0.00	-0.00
493	-45.09	40.89	637.66	788.50	74.32	0.00	-3429.63	-0.00	-0.00	-0.00	300.00	200.00	0.00	-0.00
494	-48.75	41.35	639.50	787.18	73.97	0.00	-3394.42	-0.00	-0.00	-0.00	300.00	200.00	0.00	-0.00
495	-52.72	41.66	640.72	786.26	73.73	0.00	-3334.62	-0.00	-0.00	-0.00	300.00	200.00	0.00	-0.00
496	-57.30	41.66	641.48	785.47	73.69	0.00	-3385.21	-0.00	-0.00	-0.00	300.00	200.00	0.00	-0.00
497	-62.03	41.73	640.11	784.64	73.52	0.00	-3328.58	1.91	0.61	5.49	391.67	250.00	0.00	62.31
498	-66.15	42.42	636.60	783.78	73.39	0.00	-3207.74	2.75	2.67	57.53	369.23	250.93	0.00	69.45
499	-70.57	41.73	632.02	783.42	73.44	0.00	-3267.24	-3.89	-3.20	228.88	379.60	255.07	0.00	292.57
500	-73.93	42.72	621.49	782.43	73.21	0.00	-2916.14	19.38	12.66	203.55	365.89	249.03	0.00	92.65
501	-76.29	41.96	607.15	781.09	73.23	0.00	-2722.26	39.52	9.69	238.65	370.20	252.56	0.00	252.44
502	-79.35	38.99	589.14	780.16	73.76	0.00	-2726.79	65.31	9.08	277.71	364.62	250.88	0.00	104.01
503	-80.03	37.46	568.54	778.60	73.54	0.00	-2453.78	63.48	9.99	295.87	363.13	251.37	0.00	43.31
504	-81.18	34.79	548.10	777.55	74.05	0.00	-2417.74	46.23	11.06	306.24	362.33	252.22	0.00	-106.39
505	-81.33	31.59	523.22	776.14	74.48	0.00	-2310.07	39.98	9.92	315.40	359.80	252.93	0.00	-239.55
506	-80.18	29.30	497.28	774.77	74.75	0.00	-2175.81	46.08	6.56	312.96	358.22	253.53	0.00	-226.71
507	-78.28	26.86	470.89	773.71	75.31	0.00	-2170.91	52.34	2.75	311.43	355.41	254.78	0.00	-260.76
508	-75.00	24.26	440.06	771.93	75.52	0.00	-2110.03	55.85	-7.40	328.83	349.56	256.61	0.00	-65.03
509	-71.11	20.98	409.24	770.56	75.91	0.00	-2153.84	61.80	-15.56	348.51	344.79	258.06	0.00	119.21
510	-66.53	18.01	377.96	769.05	75.98	0.00	-2223.28	67.37	-20.52	357.82	340.55	259.10	0.00	53.28
511	-60.12	14.50	343.78	767.31	76.34	0.00	-2386.30	66.07	-24.11	362.85	337.72	260.05	0.00	-318.64
512	-53.10	10.68	308.23	764.58	76.24	0.00	-2684.26	63.02	-27.08	364.07	335.58	260.77	0.00	-676.82
513	-45.78	8.16	273.13	762.05	75.42	0.00	-2782.42	62.33	-30.67	364.23	333.81	261.50	0.00	-966.17
514	-36.77	5.80	233.76	757.70	74.02	0.00	-3153.63	62.41	-34.03	369.57	331.46	262.43	0.00	-1144.58
515	-27.54	2.98	196.99	757.30	74.98	0.00	-3928.04	63.93	-35.71	381.01	329.32	262.72	0.00	-1283.65
516	-17.40	2.82	160.06	751.71	72.45	0.00	-4266.43	65.08	-35.63	398.10	327.83	262.94	0.00	-1344.34
517	-6.56	4.43	121.77	738.34	65.41	0.00	-4224.79	66.15	-33.87	421.45	326.50	263.07	0.00	-1361.92
518	3.97	5.34	92.16	733.13	63.91	0.00	-4576.58	67.52	-31.28	445.56	325.38	262.88	0.00	-1392.34
519	12.13	6.71	69.89	723.52	58.95	0.00	-4877.68	69.12	-28.69	471.04	324.59	262.59	0.00	-1446.02
520	18.39	8.85	53.41	697.29	44.57	0.00	-4813.80	71.03	-25.41	500.64	323.50	262.30	0.00	-1501.11
521	22.81	8.54	41.35	679.38	36.16	0.00	-5099.67	72.33	-23.19	525.21	322.49	262.35	0.00	-1446.42
522	25.41	8.32	31.89	667.59	23.92	0.00	-5491.19	73.39	-21.82	547.33	321.66	262.28	0.00	-1479.42
523	27.47	9.08	23.19	630.63	2.63	0.00	-5763.30	73.47	-21.90	568.08	320.71	262.37	0.00	-1624.69
524	-0.00	-0.00	-0.00	903.00	200.00	0.00	-0.00	73.39	-23.65	583.04	320.02	262.55	0.00	-1619.06
525	-0.00	-0.00	-0.00	903.00	200.00	0.00	-0.00	73.17	-26.70	595.86	318.90	262.89	0.00	-1760.13
526	0.00	0.00	0.00	903.00	200.00	0.00	0.00	72.71	-30.44	608.22	317.91	263.17	0.00	-1865.45
527	-0.00	-0.00	-0.00	903.00	200.00	0.00	-0.00	72.40	-34.03	617.07	317.21	263.45	0.00	-1984.26
528	26.25	6.87	-6.41	1131.57	380.95	0.00	295.73	71.72	-37.00	624.85	316.41	263.69	0.00	-2218.24
529	26.09	6.94	-6.41	1138.71	385.71	0.00	325.34	70.19	-39.29	632.17	315.86	263.96	0.00	-2303.07
530	26.09	6.87	-6.26	1129.83	380.49	0.00	245.07	67.90	-40.21	637.05	315.45	263.81	0.00	-2416.14
531	26.09	7.02	-6.26	1144.46	390.24	0.00	362.30	65.23	-39.22	639.95	315.16	263.95	0.00	-2374.99
532	26.17	6.94	-6.56	1133.23	381.40	0.00	241.66	61.26	-37.16	641.17	315.21	263.73	0.00	-2374.09
533	26.17	6.94	-6.41	1153.00	390.48	0.00	364.94	57.14	-34.64	640.87	315.21	263.71	0.00	-2240.81
534	26.02	6.94	-6.41	1124.43	385.71	0.00	410.35	53.25	-32.65	639.50	314.82	263.42	0.00	-2181.23
535	26.02	6.94	-6.56	1140.21	390.70	0.00	407.55	49.36	-30.36	636.44	314.53	263.34	0.00	-1971.07
536	26.02	6.94	-6.56	1119.28	381.40	0.00	356.63	46.16	-29.22	632.48	314.26	263.40	0.00	-1829.61
537	26.09	6.56	-6.56	1133.23	386.05	0.00	414.12	43.26	-28.08	628.05	314.07	263.31	0.00	-1718.47
538	26.17	6.87	-6.41	1145.86	376.19	0.00	36.33	40.28	-27.39	623.17	313.59	263.37	0.00	-1561.15
539	26.09	6.94	-6.71	1121.18	377.27	0.00	226.80	37.92	-27.24	618.59	313.02	263.34	0.00	-1454.77
540	26.09	6.71	-6.71	1121.18	377.27	0.00	230.96	35.93	-27.47	614.32	312.67	263.24	0.00	-1270.61
541	26.17	6.79	-6.56	1133.23	381.40	0.00	208.12	34.33	-27.47	610.96	312.14	263.19	0.00	-1044.94
542	26.02	6.79	-6.41	1145.86	395.24	0.00	477.75	32.88	-27.62	609.74	311.64	262.91	0.00	-928.66
543	26.09	6.71	-6.26	1129.83	395.12	0.00	661.52	31.43	-27.62	609.13	311.05	262.88	0.00	-785.53
544	26.17	6.94	-6.26	1137.15	390.24	0.00	423.15	29.98	-27.62	609.13	310.67	262.83	0.00	-545.23
545	25.94	6.79	-5.95	1156.85	400.00	0.00	603.31	28.15	-28.00	609.28	310.37	262.76	0.00	-346.11
546	26.09	6.56	-6.41	1138.71	390.48	0.00	493.73	26.32	-28.08	610.35	310.05	262.45	0.00	-179.78
547	26.02	6.56	-6.56	1133.23	381.40	0.00	301.80	24.26	-28.00	612.18	309.65	262.36	0.00	-2.17
548	25.94	6.56	-6.26	1144.46	390.24	0.00	420.92	22.35	-27.92	614.32	309.61	262.34	0.00	220.12
549	26.09	6.87	-6.41	1124.43	390.48	0.00	519.89	20.45	-27.39	616.30	308.91	262.09	0.00	415.13
550	26.09	6.79	-6.26	1159.10	395.12	0.00	445.48	18.31	-26.55	619.20	308.50	261.95	0.00	604.78
551	25.71	6.41	-6.26	1129.83	395.12	0.00	656.31	16.17	-26.32	622.41	308.24	261.58	0.00	755.13
552	25.94	6.56	-6.56	1126.26	381.40	0.00	287.97	13.66	-25.94	625.15	307.62	261.46	0.00	876.65
553	25.79	6.56	-6.56	1133.23	386.05	0.00	357.34	10.91	-25.79	626.83	307.16	261.25	0.00	1012.97
554	25.94	6.71	-6.41	1131.57	385.71	0.00	330.24	8.16	-25.56	627.59	306.86	261.03	0.00	1154.07
555	25.94	6.56	-6.41	1145.86	395.24	0.00	541.32	5.34	-25.79	627.29	306.64	260.96	0.00	1229.22
556	25.94	6.56	-6.26	1137.15	395.12	0.00	618.35	2.14	-26.09	626.68	305.84	260.92	0.00	1427.03
557	25.94	6.56	-6.26	1137.15	395.12	0.00	595.46	-0.15	-26.25	626.37	305.12	260.85	0.00	1566.93
558	26.09	6.48	-6.26	1122.51	395.12	0.00	760.89	-2.37	-26.17	626.07	304.39	260.78	0.00	1641.88
559	26.02	6.71	-6.56	1133.23	381.40	0.00	220.90	-4.65	-25.94	626.83	303.36	260.52	0.00	1819.66
560	25.79	6.48	-6.26	1159.10	395.12	0.00	418.31	-6.87	-26.09	626.68	302.48	260.29	0.00	1939.66
561	-0.00	-0.00	-0.00	903.00	200.00	0.00	-0.00	-8.39	-26.02	626.98	301.68	260.21	0.00	2193.42
562	25.79	6.48	-5.95	1164.54	400.00	0.00	485.93	-10.15	-25.79	626.07	300.66	259.91	0.00	2384.55
563	26.02	6.48	-6.26	1151.78	390.24	0.00	360.63	-11.98	-25.79	625.00	299.63	259.86	0.00	2546.52
564	26.09	6.48	-6.26	1151.78	395.12	0.00	571.09	-14.04	-25.56	623.78	298.83	259.69	0.00	2748.43
565	26.09	6.48	-6.26	1151.78	390.24	0.00	443.81	-15.95	-25.48	622.86	297.43	259.53	0.00	2899.11
566	25.79	6.41	-6.41	1131.57	385.71	0.00	394.55	-17.40	-25.48	622.41	295.95	259.43	0.00	3166.18
567	25.94	6.56	-6.41	1138.71	385.71	0.00	341.14	-18.84	-25.48	621.80	294.40	259.34	0.00	3316.87
568	26.09	6.56	-6.41	1145.86	385.71	0.00	276.84	-20.14	-25.79	619.96	292.62	259.51	0.00	3463.21
569	26.09	6.41	-6.26	1144.46	395.12	0.00	568.30	-21.44	-25.79	619.20	290.69	259.39	0.00	3567.76
570	26.02	6.48	-6.56	1140.21	381.40	0.00	228.35	-22.74	-25.94	617.37	288.80	259.37	0.00	3715.65
571	26.09	6.56	-6.56	1126.26	381.40	0.00	269.87	-24.11	-25.94	615.54	286.61	259.49	0.00	3894.69
572	26.09	6.56	-6.41	1138.71	385.71	0.00	323.70	-25.25	-25.86	614.32	284.35	259.26	0.00	3980.91
573	26.02	6.48	-6.41	1145.86	395.24	0.00	506.08	-26.55	-25.63	612.34	281.91	259.36	0.00	4094.32
574	-0.00	-0.00	-0.00	903.00	200.00	0.00	-0.00	-27.54	-25.63	610.81	279.17	259.41	0.00	4124.01
575	-0.00	-0.00	-0.00	903.00	200.00	0.00	-0.00	-28.08	-25.48	610.05	276.44	259.33	0.00	4234.09
576	26.25	6.48	-6.26	1151.78	390.24	0.00	381.28	-28.76	-25.33	608.52	273.67	259.43	0.00	4375.79
577	26.25	6.56	-6.56	1147.19	381.40	0.00	160.22	-29.14	-25.41	608.37	270.28	259.44	0.00	4447.59
578	26.25	6.56	-6.71	1121.18	377.27	0.00	222.64	-29.45	-25.41	608.83	267.37	259.50	0.00	4491.21
579	26.25	6.56	-6.41	1124.43	390.48	0.00	524.98	-29.83	-25.18	609.28	264.01	259.60	0.00	4571.43
580	26.25	6.71	-6.41	1145.86	390.48	0.00	347.32	-29.22	-25.33	610.96	259.77	259.54	0.00	4633.95
581	26.55	6.48	-6.26	1144.46	385.37	0.00	334.39	-28.69	-25.48	612.64	255.77	259.83	0.00	4572.40
582	26.32	6.48	-6.41	1145.86	385.71	0.00	292.10	-28.53	-25.56	614.17	251.40	260.12	0.00	4572.58
583	26.55	6.48	-6.41	1138.71	390.48	0.00	553.13	-28.15	-25.94	617.07	246.74	260.58	0.00	4557.41
584	26.63	6.48	-6.41	1124.43	390.48	0.00	591.64	-27.92	-26.40	619.96	242.19	260.89	0.00	4463.97
585	26.40	6.41	-6.26	1137.15	385.37	0.00	279.87	-27.39	-27.08	623.47	237.52	261.28	0.00	4456.99
586	26.63	6.71	-6.41	1117.29	400.00	0.00	796.73	-26.86	-27.69	627.14	232.55	261.61	0.00	4419.87
587	26.63	6.48	-6.26	1137.15	395.12	0.00	541.31	-26.47	-28.00	632.17	228.10	261.89	0.00	4382.03
588	26.55	6.56	-6.41	1145.86	385.71	0.00	201.63	-26.40	-28.31	638.28	223.76	262.20	0.00	4348.25
589	26.55	6.48	-6.26	1151.78	390.24	0.00	302.01	-26.93	-28.84	644.68	219.69	262.63	0.00	4328.64
590	26.78	6.56	-6.87	1129.67	373.33	0.00	41.71	-28.46	-29.53	650.02	216.27	262.91	0.00	4251.85
591	-0.00	-0.00	-0.00	903.00	200.00	0.00	-0.00	-30.36	-30.29	656.13	213.07	263.07	0.00	4172.28
592	26.78	6.56	-6.41	1153.00	390.48	0.00	324.79	-33.26	-31.13	662.23	210.14	263.41	0.00	4088.56
593	26.70	6.41	-6.41	1145.86	395.24	0.00	498.45	-36.09	-31.51	667.11	207.57	263.68	0.00	4059.38
594	26.63	6.56	-6.56	1147.19	390.70	0.00	339.77	-38.83	-32.27	671.69	205.61	263.52	0.00	4031.64
595	26.78	6.56	-6.56	1140.21	386.05	0.00	290.09	-42.88	-32.20	675.96	203.43	263.66	0.00	4094.91
596	26.78	6.48	-6.56	1133.23	395.35	0.00	648.32	-47.45	-32.50	680.24	201.95	263.62	0.00	4094.10
597	27.01	6.79	-6.56	1126.26	376.74	0.00	99.00	-51.50	-32.50	683.44	200.67	263.54	0.00	4119.50
598	26.70	6.71	-6.56	1140.21	381.40	0.00	92.62	-56.53	-32.27	685.12	199.24	263.61	0.00	4092.88
599	26.86	6.48	-6.41	1145.86	395.24	0.00	486.83	-61.42	-32.20	686.04	198.64	263.70	0.00	4108.28
600	26.78	6.71	-6.41	1138.71	390.48	0.00	336.78	-65.69	-32.27	684.36	197.53	263.55	0.00	4077.20
601	27.08	6.48	-6.26	1151.78	395.12	0.00	467.07	-70.57	-32.27	679.78	196.36	263.57	0.00	4048.19
602	27.08	6.56	-6.56	1140.21	376.74	0.00	72.04	-74.39	-32.81	672.76	195.49	263.73	0.00	3892.46
603	-0.00	-0.00	-0.00	903.00	200.00	0.00	-0.00	-79.57	-34.03	666.05	194.91	263.28	0.00	3474.03
604	27.85	7.10	-6.56	1133.23	376.74	0.00	198.36	-78.89	-37.31	648.35	192.96	263.26	0.00	3215.49
605	26.47	5.42	-6.56	1140.21	381.40	0.00	-53.23	-86.82	-28.99	630.19	192.49	262.95	0.00	3616.80
606	27.62	7.71	-6.41	1124.43	376.19	0.00	-273.39	-81.48	-31.66	609.44	191.24	263.04	0.00	3435.65
607	25.48	5.19	-6.26	1159.10	385.37	0.00	-267.22	-84.46	-25.94	585.33	190.67	262.51	0.00	3259.66
608	-0.00	-0.00	-0.00	903.00	200.00	0.00	-0.00	-82.86	-26.86	561.52	189.62	262.23	0.00	3049.18
609	27.08	5.95	-6.26	1137.15	400.00	0.00	658.92	-84.30	-24.41	534.21	188.77	261.98	0.00	2610.58
610	26.78	5.87	-6.26	1129.83	390.24	0.00	420.36	-81.79	-23.12	504.00	187.74	261.28	0.00	2372.37
611	27.01	5.95	-6.41	1145.86	380.95	0.00	77.38	-79.50	-20.60	473.63	186.92	261.21	0.00	2097.03
612	-0.00	-0.00	-0.00	903.00	200.00	0.00	-0.00	-76.29	-19.00	443.12	186.78	260.81	0.00	1861.17
613	27.08	5.95	-5.95	1141.46	400.00	0.00	656.13	-72.86	-17.40	407.10	185.87	260.72	0.00	1601.49
614	27.24	6.03	-6.41	1131.57	385.71	0.00	270.30	-69.05	-16.02	374.15	185.73	259.95	0.00	1353.97
615	27.24	6.18	-6.26	1159.10	385.37	0.00	101.60	-65.08	-14.65	339.20	185.16	259.74	0.00	1067.53
616	27.08	5.95	-6.41	1117.29	385.71	0.00	413.08	-59.97	-12.82	301.21	184.95	259.47	0.00	909.92
617	27.16	5.87	-6.41	1131.57	395.24	0.00	526.79	-54.02	-11.14	265.20	184.18	259.26	0.00	772.96
618	27.24	6.03	-5.95	1156.85	400.00	0.00	461.28	-47.84	-9.61	228.27	182.49	258.96	0.00	650.57
619	27.24	5.95	-5.95	1164.54	400.00	0.00	480.65	-39.37	-7.86	189.67	180.53	258.89	0.00	565.15
620	27.39	5.95	-6.41	1131.57	385.71	0.00	361.85	-29.30	-6.26	156.86	178.31	257.39	0.00	624.26
621	-0.00	-0.00	-0.00	903.00	200.00	0.00	-0.00	-19.15	-4.50	126.04	173.24	255.69	0.00	560.24
622	-0.00	-0.00	-0.00	903.00	200.00	0.00	-0.00	-9.46	-3.05	98.88	169.44	254.63	0.00	549.60
623	27.24	6.10	-5.95	1149.15	400.00	0.00	534.64	-5.26	-2.29	80.26	164.83	253.61	0.00	461.24
624	27.39	5.95	-6.26	1137.15	390.24	0.00	361.19	-3.66	-1.60	65.61	164.65	253.02	0.00	344.28
625	27.31	6.03	-6.26	1129.83	390.24	0.00	395.80	-1.75	-1.30	52.95	164.27	250.72	0.00	307.15
626	-0.00	-0.00	-0.00	903.00	200.00	0.00	-0.00	-0.23	-1.75	42.72	161.79	250.71	0.00	180.73
627	27.47	6.10	-6.41	1124.43	380.95	0.00	185.29	1.45	-2.44	33.87	160.81	248.65	0.00	96.91
628	27.31	6.03	-6.26	1137.15	380.49	0.00	108.11	2.98	-2.98	26.70	157.71	245.71	0.00	55.98
629	-0.00	-0.00	-0.00	903.00	200.00	0.00	-0.00	4.58	-2.98	21.51	161.70	246.81	0.00	168.98
630	-0.00	-0.00	-0.00	903.00	200.00	0.00	-0.00	4.50	-2.90	16.33	165.42	242.99	0.00	123.78
631	27.39	6.10	-6.41	1131.57	380.95	0.00	196.55	2.59	-1.91	8.70	163.16	245.61	0.00	177.75
632	27.39	6.10	-5.95	1141.46	384.62	0.00	190.73	-0.00	-0.00	-0.00	300.00	200.00	0.00	-0.00
633	27.31	6.18	-6.56	1119.28	372.09	0.00	-46.49	-0.00	-0.00	-0.00	300.00	200.00	0.00	-0.00
634	27.24	6.18	-6.41	1124.43	380.95	0.00	149.86	-0.00	-0.00	-0.00	300.00	200.00	0.00	-0.00
635	27.31	6.10	-6.26	1129.83	375.61	0.00	1.67	-0.00	-0.00	-0.00	300.00	200.00	0.00	-0.00
636	-0.00	-0.00	-0.00	903.00	200.00	0.00	-0.00	-0.00	-0.00	-0.00	300.00	200.00	0.00	-0.00
637	-0.00	-0.00	-0.00	903.00	200.00	0.00	-0.00	-0.00	-0.00	-0.00	300.00	200.00	0.00	-0.00
638	27.16	6.10	-6.26	1129.83	390.24	0.00	509.68	-0.00	-0.00	-0.00	300.00	200.00	0.00	-0.00
639	27.08	6.18	-6.26	1144.46	385.37	0.00	232.42	-0.00	-0.00	-0.00	300.00	200.00	0.00	-0.00
640	27.24	6.41	-6.41	1131.57	371.43	0.00	-68.66	-0.00	-0.00	-0.00	300.00	200.00	0.00	-0.00
641	27.24	6.48	-6.56	1119.28	381.40	0.00	310.85	-0.00	-0.00	-0.00	300.00	200.00	0.00	-0.00
642	-0.00	-0.00	-0.00	903.00	200.00	0.00	-0.00	-0.00	-0.00	-0.00	300.00	200.00	0.00	-0.00
643	26.86	6.41	-6.56	1126.26	376.74	0.00	111.42	-0.00	-0.00	-0.00	300.00	200.00	0.00	-0.00
644	-0.00	-0.00	-0.00	903.00	200.00	0.00	-0.00	-0.00	-0.00	-0.00	300.00	200.00	0.00	-0.00
645	27.24	6.41	-6.41	1145.86	385.71	0.00	297.55	-0.00	-0.00	-0.00	300.00	200.00	0.00	-0.00
646	27.08	6.48	-6.41	1131.57	385.71	0.00	343.32	-0.00	-0.00	-0.00	300.00	200.00	0.00	-0.00
647	-0.00	-0.00	-0.00	903.00	200.00	0.00	-0.00	-0.00	-0.00	-0.00	300.00	200.00	0.00	-0.00
648	27.16	6.56	-6.26	1144.46	395.12	0.00	488.10	-0.00	-0.00	-0.00	300.00	200.00	0.00	-0.00
649	27.01	6.48	-6.26	1129.83	390.24	0.00	439.90	-0.00	-0.00	-0.00	300.00	200.00	0.00	-0.00
650	-0.00	-0.00	-0.00	903.00	200.00	0.00	-0.00	-0.00	-0.00	-0.00	300.00	200.00	0.00	-0.00
651	27.08	6.48	-5.95	1156.85	400.00	0.00	566.34	-0.00	-0.00	-0.00	300.00	200.00	0.00	-0.00
652	26.70	6.48	-6.71	1128.00	368.18	0.00	-195.42	-0.00	-0.00	-0.00	300.00	200.00	0.00	-0.00
653	-0.00	-0.00	-0.00	903.00	200.00	0.00	-0.00	-0.00	-0.00	-0.00	300.00	200.00	0.00	-0.00
654	27.01	6.48	-5.80	1147.74	400.00	0.00	610.15	-0.00	-0.00	-0.00	300.00	200.00	0.00	-0.00
655	26.78	6.33	-5.95	1149.15	400.00	0.00	592.75	-0.00	-0.00	-0.00	300.00	200.00	0.00	-0.00
656	-0.00	-0.00	-0.00	903.00	200.00	0.00	-0.00	-0.00	-0.00	-0.00	300.00	200.00	0.00	-0.00
657	27.01	6.56	-6.26	1144.46	395.12	0.00	526.99	-0.00	-0.00	-0.00	300.00	200.00	0.00	-0.00
658	26.55	6.56	-6.26	1151.78	390.24	0.00	260.14	-0.00	-0.00	-0.00	300.00	200.00	0.00	-0.00
659	26.70	6.48	-6.26	1151.78	400.00	0.00	591.56	-0.00	-0.00	-0.00	300.00	200.00	0.00	-0.00
660	26.55	6.41	-6.41	1145.86	390.48	0.00	365.12	-0.00	-0.00	-0.00	300.00	200.00	0.00	-0.00
661	26.63	6.56	-6.41	1131.57	390.48	0.00	459.22	-0.00	-0.00	-0.00	300.00	200.00	0.00	-0.00
662	26.70	6.56	-5.80	1147.74	400.00	0.00	622.00	-0.00	-0.00	-0.00	300.00	200.00	0.00	-0.00
663	26.40	6.56	-6.56	1112.30	376.74	0.00	248.22	-0.00	-0.00	-0.00	300.00	200.00	0.00	-0.00
664	26.63	6.56	-6.26	1159.10	390.24	0.00	295.31	-0.00	-0.00	-0.00	300.00	200.00	0.00	-0.00
665	26.47	6.48	-6.41	1124.43	395.24	0.00	688.64	-0.00	-0.00	-0.00	300.00	200.00	0.00	-0.00
666	-0.00	-0.00	-0.00	903.00	200.00	0.00	-0.00	-0.00	-0.00	-0.00	300.00	200.00	0.00	-0.00
667	26.40	6.56	-6.71	1134.82	377.27	0.00	114.44	-0.00	-0.00	-0.00	300.00	200.00	0.00	-0.00
668	26.40	6.87	-6.26	1151.78	395.12	0.00	421.29	-0.00	-0.00	-0.00	300.00	200.00	0.00	-0.00
669	26.40	6.56	-6.26	1151.78	385.37	0.00	171.01	-0.00	-0.00	-0.00	300.00	200.00	0.00	-0.00
670	26.32	6.71	-6.26	1144.46	390.24	0.00	365.09	-0.00	-0.00	-0.00	300.00	200.00	0.00	-0.00
671	26.40	6.56	-6.41	1117.29	385.71	0.00	475.20	-0.00	-0.00	-0.00	300.00	200.00	0.00	-0.00
672	26.25	6.56	-5.95	1164.54	400.00	0.00	511.76	-0.00	-0.00	-0.00	300.00	200.00	0.00	-0.00
673	26.17	6.71	-6.41	1145.86	395.24	0.00	434.51	-0.00	-0.00	-0.00	300.00	200.00	0.00	-0.00
674	26.25	6.71	-6.41	1131.57	385.71	0.00	341.14	-0.00	-0.00	-0.00	300.00	200.00	0.00	-0.00
675	26.09	6.56	-6.26	1144.46	395.12	0.00	531.45	-0.00	-0.00	-0.00	300.00	200.00	0.00	-0.00
676	26.02	6.56	-6.26	1159.10	385.37	0.00	166.73	-0.00	-0.00	-0.00	300.00	200.00	0.00	-0.00
677	26.25	6.79	-6.26	1144.46	390.24	0.00	377.93	-0.00	-0.00	-0.00	300.00	200.00	0.00	-0.00
678	26.17	6.56	-6.26	1151.78	385.37	0.00	174.36	-0.00	-0.00	-0.00	300.00	200.00	0.00	-0.00
679	26.17	6.56	-6.56	1126.26	381.40	0.00	306.60	-0.00	-0.00	-0.00	300.00	200.00	0.00	-0.00
680	26.09	6.79	-6.41	1153.00	390.48	0.00	297.00	-0.00	-0.00	-0.00	300.00	200.00	0.00	-0.00
681	26.09	6.56	-6.41	1145.86	385.71	0.00	276.84	-0.00	-0.00	-0.00	300.00	200.00	0.00	-0.00
682	26.02	6.71	-6.41	1131.57	390.48	0.00	445.41	-0.00	-0.00	-0.00	300.00	200.00	0.00	-0.00
683	25.94	6.71	-6.26	1159.10	395.12	0.00	366.58	-0.00	-0.00	-0.00	300.00	200.00	0.00	-0.00
684	25.94	6.71	-6.56	1126.26	386.05	0.00	374.55	-0.00	-0.00	-0.00	300.00	200.00	0.00	-0.00
685	25.71	6.79	-6.41	1145.86	385.71	0.00	241.96	-0.00	-0.00	-0.00	300.00	200.00	0.00	-0.00
686	26.09	6.94	-6.41	1124.43	395.24	0.00	627.25	-0.00	-0.00	-0.00	300.00	200.00	0.00	-0.00
687	25.79	6.56	-6.26	1159.10	395.12	0.00	421.66	-0.00	-0.00	-0.00	300.00	200.00	0.00	-0.00
688	25.79	6.87	-6.26	1144.46	400.00	0.00	592.67	-0.00	-0.00	-0.00	300.00	200.00	0.00	-0.00
689	25.79	6.56	-6.41	1145.86	390.48	0.00	411.62	-0.00	-0.00	-0.00	300.00	200.00	0.00	-0.00
690	25.71	6.71	-6.41	1138.71	385.71	0.00	262.67	-0.00	-0.00	-0.00	300.00	200.00	0.00	-0.00
691	25.79	6.87	-6.41	1145.86	390.48	0.00	291.73	-0.00	-0.00	-0.00	300.00	200.00	0.00	-0.00
692	25.94	6.71	-6.56	1140.21	390.70	0.00	447.30	-0.00	-0.00	-0.00	300.00	200.00	0.00	-0.00
693	25.71	6.71	-6.41	1138.71	400.00	0.00	698.63	-0.00	-0.00	-0.00	300.00	200.00	0.00	-0.00
694	25.63	6.56	-6.26	1151.78	395.12	0.00	531.45	-0.00	-0.00	-0.00	300.00	200.00	0.00	-0.00
695	25.48	6.71	-6.41	1131.57	385.71	0.00	359.67	-0.00	-0.00	-0.00	300.00	200.00	0.00	-0.00
696	-0.00	-0.00	-0.00	903.00	200.00	0.00	-0.00	-0.00	-0.00	-0.00	300.00	200.00	0.00	-0.00
697	25.41	6.79	-6.41	1145.86	390.48	0.00	283.38	-0.00	-0.00	-0.00	300.00	200.00	0.00	-0.00
698	25.41	6.41	-6.87	1129.67	373.33	0.00	90.03	-0.00	-0.00	-0.00	300.00	200.00	0.00	-0.00
699	25.71	6.48	-6.26	1151.78	390.24	0.00	394.12	-0.00	-0.00	-0.00	300.00	200.00	0.00	-0.00
700	-0.00	-0.00	-0.00	903.00	200.00	0.00	-0.00	-0.00	-0.00	-0.00	300.00	200.00	0.00	-0.00
701	25.25	6.94	-6.41	1131.57	395.24	0.00	665.57	-0.00	-0.00	-0.00	300.00	200.00	0.00	-0.00
702	25.10	6.71	-6.26	1159.10	395.12	0.00	385.94	-0.00	-0.00	-0.00	300.00	200.00	0.00	-0.00
703	25.33	6.79	-6.26	1166.41	395.12	0.00	452.93	-0.00	-0.00	-0.00	300.00	200.00	0.00	-0.00
704	25.10	7.17	-6.26	1151.78	395.12	0.00	435.62	-0.00	-0.00	-0.00	300.00	200.00	0.00	-0.00
705	25.10	6.79	-6.71	1134.82	381.82	0.00	288.88	-0.00	-0.00	-0.00	300.00	200.00	0.00	-0.00
706	25.10	6.79	-6.41	1153.00	390.48	0.00	451.41	-0.00	-0.00	-0.00	300.00	200.00	0.00	-0.00
707	25.02	6.87	-6.71	1148.45	368.18	0.00	-63.12	-0.00	-0.00	-0.00	300.00	200.00	0.00	-0.00
708	24.41	6.79	-6.56	1133.23	386.05	0.00	346.69	-0.00	-0.00	-0.00	300.00	200.00	0.00	-0.00
709	25.02	6.79	-6.26	1151.78	400.00	0.00	706.37	-0.00	-0.00	-0.00	300.00	200.00	0.00	-0.00
710	24.72	7.10	-6.56	1133.23	390.70	0.00	425.29	-0.00	-0.00	-0.00	300.00	200.00	0.00	-0.00
711	24.72	6.71	-6.56	1161.14	390.70	0.00	394.42	-0.00	-0.00	-0.00	300.00	200.00	0.00	-0.00
712	25.18	6.71	-6.41	1138.71	390.48	0.00	443.59	-0.00	-0.00	-0.00	300.00	200.00	0.00	-0.00
713	25.79	6.33	-6.41	1138.71	385.71	0.00	412.53	-0.00	-0.00	-0.00	300.00	200.00	0.00	-0.00
714	24.87	6.48	-7.17	1120.02	370.21	0.00	10.88	-0.00	-0.00	-0.00	300.00	200.00	0.00	-0.00
715	25.33	6.48	-6.56	1140.21	381.40	0.00	172.46	-0.00	-0.00	-0.00	300.00	200.00	0.00	-0.00
716	25.41	6.71	-6.41	1145.86	385.71	0.00	364.03	-0.00	-0.00	-0.00	300.00	200.00	0.00	-0.00
717	25.10	6.79	-6.26	1151.78	400.00	0.00	538.52	-0.00	-0.00	-0.00	300.00	200.00	0.00	-0.00
718	25.10	7.02	-6.41	1145.86	385.71	0.00	256.13	-0.00	-0.00	-0.00	300.00	200.00	0.00	-0.00
719	25.10	6.94	-6.26	1144.46	400.00	0.00	711.58	-0.00	-0.00	-0.00	300.00	200.00	0.00	-0.00
720	25.02	7.02	-6.56	1154.16	395.35	0.00	493.43	-0.00	-0.00	-0.00	300.00	200.00	0.00	-0.00
721	-0.00	-0.00	-0.00	903.00	200.00	0.00	-0.00	-0.00	-0.00	-0.00	300.00	200.00	0.00	-0.00
722	24.95	6.94	-6.71	1128.00	377.27	0.00	274.14	-0.00	-0.00	-0.00	300.00	200.00	0.00	-0.00
723	25.10	7.17	-6.71	1128.00	377.27	0.00	203.91	-0.00	-0.00	-0.00	300.00	200.00	0.00	-0.00
724	25.02	7.17	-6.26	1151.78	395.12	0.00	466.51	-0.00	-0.00	-0.00	300.00	200.00	0.00	-0.00
725	25.10	7.17	-6.41	1153.00	390.48	0.00	356.04	-0.00	-0.00	-0.00	300.00	200.00	0.00	-0.00
726	24.95	7.10	-6.41	1160.14	385.71	0.00	199.45	-0.00	-0.00	-0.00	300.00	200.00	0.00	-0.00
727	25.25	7.17	-6.41	1145.86	385.71	0.00	361.85	-0.00	-0.00	-0.00	300.00	200.00	0.00	-0.00
728	25.02	7.32	-6.56	1147.19	381.40	0.00	164.48	-0.00	-0.00	-0.00	300.00	200.00	0.00	-0.00
729	25.02	7.40	-6.56	1140.21	386.05	0.00	336.76	-0.00	-0.00	-0.00	300.00	200.00	0.00	-0.00
730	25.25	7.32	-6.56	1154.16	381.40	0.00	109.12	-0.00	-0.00	-0.00	300.00	200.00	0.00	-0.00
731	-0.00	-0.00	-0.00	903.00	200.00	0.00	-0.00	-0.00	-0.00	-0.00	300.00	200.00	0.00	-0.00
732	25.48	7.10	-6.41	1153.00	385.71	0.00	257.76	-0.00	-0.00	-0.00	300.00	200.00	0.00	-0.00
733	25.56	7.25	-6.41	1160.14	390.48	0.00	235.06	-0.00	-0.00	-0.00	300.00	200.00	0.00	-0.00
734	25.79	7.10	-6.41	1145.86	390.48	0.00	419.25	-0.00	-0.00	-0.00	300.00	200.00	0.00	-0.00
735	25.63	7.17	-5.95	1141.46	400.00	0.00	624.44	-0.00	-0.00	-0.00	300.00	200.00	0.00	-0.00
736	25.63	7.17	-6.26	1144.46	395.12	0.00	500.75	-0.00	-0.00	-0.00	300.00	200.00	0.00	-0.00
737	25.71	7.17	-6.41	1153.00	385.71	0.00	189.64	-0.00	-0.00	-0.00	300.00	200.00	0.00	-0.00
738	25.79	7.17	-6.41	1153.00	385.71	0.00	203.81	-0.00	-0.00	-0.00	300.00	200.00	0.00	-0.00
739	25.79	7.25	-6.41	1145.86	385.71	0.00	236.51	-0.00	-0.00	-0.00	300.00	200.00	0.00	-0.00
740	25.79	7.25	-6.26	1144.46	395.12	0.00	557.88	-0.00	-0.00	-0.00	300.00	200.00	0.00	-0.00
741	25.79	7.25	-6.56	1147.19	381.40	0.00	69.73	-0.00	-0.00	-0.00	300.00	200.00	0.00	-0.00
742	25.79	7.17	-6.26	1151.78	390.24	0.00	329.37	-0.00	-0.00	-0.00	300.00	200.00	0.00	-0.00
743	25.79	7.10	-5.95	1164.54	400.00	0.00	509.41	-0.00	-0.00	-0.00	300.00	200.00	0.00	-0.00
744	-0.00	-0.00	-0.00	903.00	200.00	0.00	-0.00	-0.00	-0.00	-0.00	300.00	200.00	0.00	-0.00
745	25.79	7.17	-6.26	1137.15	400.00	0.00	708.79	-0.00	-0.00	-0.00	300.00	200.00	0.00	-0.00
746	25.79	7.25	-6.26	1151.78	395.12	0.00	413.29	-0.00	-0.00	-0.00	300.00	200.00	0.00	-0.00
747	26.02	7.10	-6.41	1145.86	390.48	0.00	439.96	-0.00	-0.00	-0.00	300.00	200.00	0.00	-0.00
748	25.79	7.17	-6.56	1133.23	381.40	0.00	257.09	-0.00	-0.00	-0.00	300.00	200.00	0.00	-0.00
749	25.79	7.25	-6.26	1144.46	390.24	0.00	340.53	-0.00	-0.00	-0.00	300.00	200.00	0.00	-0.00
750	-0.00	-0.00	-0.00	903.00	200.00	0.00	-0.00	-0.00	-0.00	-0.00	300.00	200.00	0.00	-0.00
751	25.71	7.10	-6.41	1131.57	380.95	0.00	215.44	-0.00	-0.00	-0.00	300.00	200.00	0.00	-0.00
752	25.71	7.17	-6.26	1129.83	390.24	0.00	472.28	-0.00	-0.00	-0.00	300.00	200.00	0.00	-0.00
753	25.71	7.17	-6.41	1153.00	385.71	0.00	143.87	-0.00	-0.00	-0.00	300.00	200.00	0.00	-0.00
754	25.79	7.17	-6.56	1140.21	372.09	0.00	-55.71	-0.00	-0.00	-0.00	300.00	200.00	0.00	-0.00
755	-0.00	-0.00	-0.00	903.00	200.00	0.00	-0.00	-0.00	-0.00	-0.00	300.00	200.00	0.00	-0.00
756	25.79	7.17	-6.41	1138.71	385.71	0.00	306.27	-0.00	-0.00	-0.00	300.00	200.00	0.00	-0.00
757	25.71	7.10	-5.95	1149.15	400.00	0.00	671.97	-0.00	-0.00	-0.00	300.00	200.00	0.00	-0.00
758	25.79	7.10	-6.41	1138.71	385.71	0.00	324.25	-0.00	-0.00	-0.00	300.00	200.00	0.00	-0.00
759	25.94	7.17	-6.41	1153.00	385.71	0.00	232.15	-0.00	-0.00	-0.00	300.00	200.00	0.00	-0.00
760	25.71	7.10	-6.41	1138.71	385.71	0.00	310.08	-0.00	-0.00	-0.00	300.00	200.00	0.00	-0.00
761	25.48	7.17	-6.41	1145.86	390.48	0.00	319.71	-0.00	-0.00	-0.00	300.00	200.00	0.00	-0.00
762	25.56	7.10	-6.26	1129.83	395.12	0.00	653.89	-0.00	-0.00	-0.00	300.00	200.00	0.00	-0.00
763	-0.00	-0.00	-0.00	903.00	200.00	0.00	-0.00	-0.00	-0.00	-0.00	300.00	200.00	0.00	-0.00
764	25.71	7.17	-6.26	1159.10	390.24	0.00	285.26	-0.00	-0.00	-0.00	300.00	200.00	0.00	-0.00
765	25.48	7.25	-6.41	1138.71	385.71	0.00	231.61	-0.00	-0.00	-0.00	300.00	200.00	0.00	-0.00
766	25.63	7.10	-6.56	1140.21	386.05	0.00	385.37	-0.00	-0.00	-0.00	300.00	200.00	0.00	-0.00
767	25.48	7.25	-6.56	1140.21	381.40	0.00	179.38	-0.00	-0.00	-0.00	300.00	200.00	0.00	-0.00
768	25.56	7.10	-6.41	1145.86	385.71	0.00	299.73	-0.00	-0.00	-0.00	300.00	200.00	0.00	-0.00
769	25.63	7.10	-6.41	1131.57	390.48	0.00	560.22	-0.00	-0.00	-0.00	300.00	200.00	0.00	-0.00
770	25.63	6.94	-6.41	1145.86	385.71	0.00	350.95	-0.00	-0.00	-0.00	300.00	200.00	0.00	-0.00
771	25.63	6.94	-5.95	1133.77	400.00	0.00	801.09	-0.00	-0.00	-0.00	300.00	200.00	0.00	-0.00
772	25.71	7.02	-6.26	1144.46	390.24	0.00	404.17	-0.00	-0.00	-0.00	300.00	200.00	0.00	-0.00
773	25.48	7.10	-6.26	1151.78	395.12	0.00	483.26	-0.00	-0.00	-0.00	300.00	200.00	0.00	-0.00
774	25.48	7.10	-6.56	1140.21	367.44	0.00	-231.54	-0.00	-0.00	-0.00	300.00	200.00	0.00	-0.00
775	25.56	7.02	-6.26	1151.78	390.24	0.00	323.78	-0.00	-0.00	-0.00	300.00	200.00	0.00	-0.00
776	25.63	7.10	-6.41	1145.86	390.48	0.00	435.97	-0.00	-0.00	-0.00	300.00	200.00	0.00	-0.00
777	-0.00	-0.00	-0.00	903.00	200.00	0.00	-0.00	-0.00	-0.00	-0.00	300.00	200.00	0.00	-0.00
778	25.48	7.10	-6.41	1153.00	380.95	0.00	44.87	-0.00	-0.00	-0.00	300.00	200.00	0.00	-0.00
779	25.48	7.10	-6.26	1151.78	390.24	0.00	313.18	-0.00	-0.00	-0.00	300.00	200.00	0.00	-0.00
780	25.48	7.02	-6.56	1133.23	386.05	0.00	401.16	-0.00	-0.00	-0.00	300.00	200.00	0.00	-0.00
781	25.48	7.02	-6.41	1145.86	376.19	0.00	61.40	-0.00	-0.00	-0.00	300.00	200.00	0.00	-0.00
782	-0.00	-0.00	-0.00	903.00	200.00	0.00	-0.00	-0.00	-0.00	-0.00	300.00	200.00	0.00	-0.00
783	-0.00	-0.00	-0.00	903.00	200.00	0.00	-0.00	-0.00	-0.00	-0.00	300.00	200.00	0.00	-0.00
784	25.48	7.02	-6.26	1144.46	390.24	0.00	429.29	-0.00	-0.00	-0.00	300.00	200.00	0.00	-0.00
785	25.56	7.17	-6.41	1153.00	390.48	0.00	283.01	-0.00	-0.00	-0.00	300.00	200.00	0.00	-0.00
786	25.63	6.94	-6.41	1153.00	390.48	0.00	423.43	-0.00	-0.00	-0.00	300.00	200.00	0.00	-0.00
787	25.56	7.17	-6.41	1145.86	390.48	0.00	357.13	-0.00	-0.00	-0.00	300.00	200.00	0.00	-0.00
788	25.63	7.10	-6.41	1145.86	390.48	0.00	390.19	-0.00	-0.00	-0.00	300.00	200.00	0.00	-0.00
789	25.48	7.17	-6.41	1138.71	395.24	0.00	560.94	-0.00	-0.00	-0.00	300.00	200.00	0.00	-0.00
790	25.56	6.94	-6.56	1140.21	381.40	0.00	288.50	-0.00	-0.00	-0.00	300.00	200.00	0.00	-0.00
791	25.33	7.10	-6.41	1153.00	380.95	0.00	85.92	-0.00	-0.00	-0.00	300.00	200.00	0.00	-0.00
792	25.63	6.94	-6.26	1151.78	390.24	0.00	448.83	-0.00	-0.00	-0.00	300.00	200.00	0.00	-0.00
793	25.48	7.10	-6.41	1145.86	395.24	0.00	528.24	-0.00	-0.00	-0.00	300.00	200.00	0.00	-0.00
794	25.56	7.02	-6.26	1144.46	395.12	0.00	568.48	-0.00	-0.00	-0.00	300.00	200.00	0.00	-0.00
795	25.41	7.10	-6.56	1119.28	386.05	0.00	468.41	-0.00	-0.00	-0.00	300.00	200.00	0.00	-0.00
796	25.41	7.10	-6.41	1124.43	390.48	0.00	498.64	-0.00	-0.00	-0.00	300.00	200.00	0.00	-0.00
797	25.41	7.10	-6.41	1145.86	385.71	0.00	225.61	-0.00	-0.00	-0.00	300.00	200.00	0.00	-0.00
798	25.48	7.02	-6.41	1145.86	385.71	0.00	304.09	-0.00	-0.00	-0.00	300.00	200.00	0.00	-0.00
799	25.48	7.10	-6.41	1138.71	385.71	0.00	290.46	-0.00	-0.00	-0.00	300.00	200.00	0.00	-0.00
800	25.41	7.02	-6.71	1134.82	368.18	0.00	-78.03	-0.00	-0.00	-0.00	300.00	200.00	0.00	-0.00
801	25.41	7.02	-6.26	1151.78	400.00	0.00	657.06	-0.00	-0.00	-0.00	300.00	200.00	0.00	-0.00
802	25.48	7.02	-6.41	1145.86	390.48	0.00	425.43	-0.00	-0.00	-0.00	300.00	200.00	0.00	-0.00
803	25.48	7.10	-5.80	1163.53	400.00	0.00	524.22	-0.00	-0.00	-0.00	300.00	200.00	0.00	-0.00
804	25.33	7.10	-5.95	1164.54	400.00	0.00	486.52	-0.00	-0.00	-0.00	300.00	200.00	0.00	-0.00
805	25.48	7.10	-6.41	1145.86	385.71	0.00	285.56	-0.00	-0.00	-0.00	300.00	200.00	0.00	-0.00
806	25.33	7.02	-6.41	1138.71	390.48	0.00	446.50	-0.00	-0.00	-0.00	300.00	200.00	0.00	-0.00
807	25.48	7.02	-6.41	1153.00	390.48	0.00	329.52	-0.00	-0.00	-0.00	300.00	200.00	0.00	-0.00
808	25.41	6.94	-6.41	1145.86	385.71	0.00	262.67	-0.00	-0.00	-0.00	300.00	200.00	0.00	-0.00
809	25.48	7.02	-6.56	1126.26	381.40	0.00	354.50	-0.00	-0.00	-0.00	300.00	200.00	0.00	-0.00
810	25.48	7.02	-6.41	1145.86	400.00	0.00	691.01	-0.00	-0.00	-0.00	300.00	200.00	0.00	-0.00
811	25.33	7.02	-6.87	1129.67	373.33	0.00	98.67	-0.00	-0.00	-0.00	300.00	200.00	0.00	-0.00
812	25.41	7.02	-6.41	1145.86	395.24	0.00	486.10	-0.00	-0.00	-0.00	300.00	200.00	0.00	-0.00
813	25.41	7.17	-6.71	1134.82	381.82	0.00	255.93	-0.00	-0.00	-0.00	300.00	200.00	0.00	-0.00
814	-0.00	-0.00	-0.00	903.00	200.00	0.00	-0.00	-0.00	-0.00	-0.00	300.00	200.00	0.00	-0.00
815	25.25	7.02	-6.56	1133.23	386.05	0.00	404.36	-0.00	-0.00	-0.00	300.00	200.00	0.00	-0.00
816	25.41	7.17	-6.41	1145.86	380.95	0.00	177.66	-0.00	-0.00	-0.00	300.00	200.00	0.00	-0.00
817	25.25	7.02	-6.41	1138.71	390.48	0.00	477.75	-0.00	-0.00	-0.00	300.00	200.00	0.00	-0.00
818	25.25	7.02	-5.95	1164.54	400.00	0.00	514.10	-0.00	-0.00	-0.00	300.00	200.00	0.00	-0.00
819	25.33	7.02	-6.26	1151.78	385.37	0.00	271.12	-0.00	-0.00	-0.00	300.00	200.00	0.00	-0.00
820	25.33	7.02	-6.56	1133.23	381.40	0.00	300.74	-0.00	-0.00	-0.00	300.00	200.00	0.00	-0.00
821	25.18	7.10	-6.56	1133.23	367.44	0.00	-95.81	-0.00	-0.00	-0.00	300.00	200.00	0.00	-0.00
822	25.33	7.17	-6.41	1145.86	376.19	0.00	20.34	-0.00	-0.00	-0.00	300.00	200.00	0.00	-0.00
823	25.41	7.02	-6.41	1138.71	385.71	0.00	362.94	-0.00	-0.00	-0.00	300.00	200.00	0.00	-0.00
824	25.25	7.02	-6.41	1153.00	395.24	0.00	497.73	-0.00	-0.00	-0.00	300.00	200.00	0.00	-0.00
825	25.33	7.02	-6.71	1134.82	381.82	0.00	300.32	-0.00	-0.00	-0.00	300.00	200.00	0.00	-0.00
826	25.18	6.94	-6.26	1159.10	395.12	0.00	479.54	-0.00	-0.00	-0.00	300.00	200.00	0.00	-0.00
827	-0.00	-0.00	-0.00	903.00	200.00	0.00	-0.00	-0.00	-0.00	-0.00	300.00	200.00	0.00	-0.00
828	25.25	7.10	-6.41	1160.14	380.95	0.00	90.10	-0.00	-0.00	-0.00	300.00	200.00	0.00	-0.00
829	25.48	6.87	-6.41	1145.86	380.95	0.00	151.13	-0.00	-0.00	-0.00	300.00	200.00	0.00	-0.00
830	25.48	7.10	-6.41	1138.71	380.95	0.00	237.78	-0.00	-0.00	-0.00	300.00	200.00	0.00	-0.00
831	25.25	7.10	-6.56	1147.19	381.40	0.00	124.55	-0.00	-0.00	-0.00	300.00	200.00	0.00	-0.00
832	25.10	7.02	-6.26	1151.78	390.24	0.00	328.25	-0.00	-0.00	-0.00	300.00	200.00	0.00	-0.00
833	25.33	7.17	-6.26	1144.46	390.24	0.00	386.31	-0.00	-0.00	-0.00	300.00	200.00	0.00	-0.00
834	25.56	7.10	-6.26	1144.46	380.49	0.00	176.03	-0.00	-0.00	-0.00	300.00	200.00	0.00	-0.00
835	25.41	7.02	-6.41	1153.00	376.19	0.00	20.71	-0.00	-0.00	-0.00	300.00	200.00	0.00	-0.00
836	25.48	7.17	-6.56	1140.21	381.40	0.00	197.48	-0.00	-0.00	-0.00	300.00	200.00	0.00	-0.00
837	25.48	7.10	-6.56	1133.23	372.09	0.00	28.03	-0.00	-0.00	-0.00	300.00	200.00	0.00	-0.00
838	25.33	6.94	-6.41	1138.71	390.48	0.00	464.48	-0.00	-0.00	-0.00	300.00	200.00	0.00	-0.00
839	25.48	7.17	-6.26	1151.78	395.12	0.00	464.28	-0.00	-0.00	-0.00	300.00	200.00	0.00	-0.00
840	25.33	6.94	-6.41	1138.71	371.43	0.00	-17.98	-0.00	-0.00	-0.00	300.00	200.00	0.00	-0.00
841	25.41	6.94	-5.95	1164.54	400.00	0.00	495.91	-0.00	-0.00	-0.00	300.00	200.00	0.00	-0.00
842	25.48	7.02	-6.26	1159.10	390.24	0.00	280.80	-0.00	-0.00	-0.00	300.00	200.00	0.00	-0.00
843	25.56	6.94	-6.41	1153.00	385.71	0.00	241.42	-0.00	-0.00	-0.00	300.00	200.00	0.00	-0.00
844	25.41	7.02	-6.56	1140.21	372.09	0.00	-62.28	-0.00	-0.00	-0.00	300.00	200.00	0.00	-0.00
845	25.48	7.02	-6.26	1151.78	380.49	0.00	60.66	-0.00	-0.00	-0.00	300.00	200.00	0.00	-0.00
846	25.63	7.02	-6.56	1140.21	386.05	0.00	334.81	-0.00	-0.00	-0.00	300.00	200.00	0.00	-0.00
847	25.48	6.94	-6.26	1137.15	385.37	0.00	374.21	-0.00	-0.00	-0.00	300.00	200.00	0.00	-0.00
848	25.41	6.94	-5.95	1156.85	400.00	0.00	595.09	-0.00	-0.00	-0.00	300.00	200.00	0.00	-0.00
849	-0.00	-0.00	-0.00	903.00	200.00	0.00	-0.00	-0.00	-0.00	-0.00	300.00	200.00	0.00	-0.00
850	25.33	7.17	-6.26	1137.15	390.24	0.00	461.67	-0.00	-0.00	-0.00	300.00	200.00	0.00	-0.00
851	25.48	7.25	-6.71	1114.36	377.27	0.00	307.43	-0.00	-0.00	-0.00	300.00	200.00	0.00	-0.00
852	25.33	7.10	-6.41	1145.86	385.71	0.00	348.77	-0.00	-0.00	-0.00	300.00	200.00	0.00	-0.00
853	25.41	7.32	-6.56	1133.23	372.09	0.00	53.76	-0.00	-0.00	-0.00	300.00	200.00	0.00	-0.00
854	25.41	7.32	-6.41	1145.86	376.19	0.00	42.51	-0.00	-0.00	-0.00	300.00	200.00	0.00	-0.00
855	25.63	7.25	-6.41	1145.86	390.48	0.00	490.46	-0.00	-0.00	-0.00	300.00	200.00	0.00	-0.00
856	25.71	7.40	-6.26	1151.78	390.24	0.00	349.46	-0.00	-0.00	-0.00	300.00	200.00	0.00	-0.00
857	25.63	7.48	-6.41	1131.57	385.71	0.00	396.73	-0.00	-0.00	-0.00	300.00	200.00	0.00	-0.00
858	25.56	7.40	-6.56	1140.21	381.40	0.00	294.35	-0.00	-0.00	-0.00	300.00	200.00	0.00	-0.00
859	25.41	7.48	-6.56	1140.21	381.40	0.00	202.80	-0.00	-0.00	-0.00	300.00	200.00	0.00	-0.00
860	25.56	7.40	-6.26	1137.15	395.12	0.00	599.19	-0.00	-0.00	-0.00	300.00	200.00	0.00	-0.00
861	25.41	7.25	-6.41	1138.71	385.71	0.00	423.43	-0.00	-0.00	-0.00	300.00	200.00	0.00	-0.00
862	25.41	7.48	-5.95	1149.15	400.00	0.00	608.59	-0.00	-0.00	-0.00	300.00	200.00	0.00	-0.00
863	25.48	7.32	-6.71	1134.82	377.27	0.00	210.16	-0.00	-0.00	-0.00	300.00	200.00	0.00	-0.00
864	25.56	7.40	-6.26	1144.46	395.12	0.00	590.81	-0.00	-0.00	-0.00	300.00	200.00	0.00	-0.00
865	25.41	7.25	-6.41	1131.57	385.71	0.00	475.20	-0.00	-0.00	-0.00	300.00	200.00	0.00	-0.00
866	25.48	7.32	-6.26	1144.46	390.24	0.00	492.93	-0.00	-0.00	-0.00	300.00	200.00	0.00	-0.00
867	25.41	7.48	-5.80	1171.42	389.47	0.00	220.45	-0.00	-0.00	-0.00	300.00	200.00	0.00	-0.00
868	25.63	7.55	-6.71	1134.82	372.73	0.00	21.85	-0.00	-0.00	-0.00	300.00	200.00	0.00	-0.00
869	25.48	7.25	-6.26	1151.78	380.49	0.00	186.83	-0.00	-0.00	-0.00	300.00	200.00	0.00	-0.00
870	25.48	7.40	-6.87	1129.67	377.78	0.00	243.46	-0.00	-0.00	-0.00	300.00	200.00	0.00	-0.00
871	25.48	7.25	-6.41	1138.71	385.71	0.00	437.60	-0.00	-0.00	-0.00	300.00	200.00	0.00	-0.00
872	25.41	7.32	-6.26	1159.10	385.37	0.00	224.42	-0.00	-0.00	-0.00	300.00	200.00	0.00	-0.00
873	25.41	7.25	-6.56	1133.23	376.74	0.00	189.49	-0.00	-0.00	-0.00	300.00	200.00	0.00	-0.00
874	25.41	7.40	-6.56	1140.21	372.09	0.00	7.45	-0.00	-0.00	-0.00	300.00	200.00	0.00	-0.00
875	25.41	7.32	-5.95	1156.85	389.74	0.00	329.24	-0.00	-0.00	-0.00	300.00	200.00	0.00	-0.00
876	25.41	7.32	-6.56	1140.21	372.09	0.00	94.21	-0.00	-0.00	-0.00	300.00	200.00	0.00	-0.00
877	25.41	7.32	-6.71	1134.82	377.27	0.00	196.63	-0.00	-0.00	-0.00	300.00	200.00	0.00	-0.00
878	25.33	7.25	-6.26	1137.15	385.37	0.00	366.02	-0.00	-0.00	-0.00	300.00	200.00	0.00	-0.00
879	25.41	7.32	-6.87	1129.67	373.33	0.00	88.50	-0.00	-0.00	-0.00	300.00	200.00	0.00	-0.00
880	25.48	7.48	-6.41	1124.43	390.48	0.00	634.69	-0.00	-0.00	-0.00	300.00	200.00	0.00	-0.00
881	25.41	7.40	-6.41	1138.71	385.71	0.00	364.58	-0.00	-0.00	-0.00	300.00	200.00	0.00	-0.00
882	25.41	7.32	-6.56	1147.19	372.09	0.00	-48.44	-0.00	-0.00	-0.00	300.00	200.00	0.00	-0.00
883	25.18	7.40	-6.41	1145.86	380.95	0.00	126.43	-0.00	-0.00	-0.00	300.00	200.00	0.00	-0.00
884	25.41	7.40	-6.26	1151.78	375.61	0.00	11.17	-0.00	-0.00	-0.00	300.00	200.00	0.00	-0.00
885	25.41	7.40	-6.26	1151.78	400.00	0.00	607.93	-0.00	-0.00	-0.00	300.00	200.00	0.00	-0.00
886	25.41	7.40	-5.95	1164.54	394.87	0.00	406.12	-0.00	-0.00	-0.00	300.00	200.00	0.00	-0.00
887	25.41	7.25	-6.56	1140.21	386.05	0.00	375.26	-0.00	-0.00	-0.00	300.00	200.00	0.00	-0.00
888	25.41	7.17	-6.56	1140.21	381.40	0.00	298.08	-0.00	-0.00	-0.00	300.00	200.00	0.00	-0.00
889	25.41	7.40	-6.41	1138.71	390.48	0.00	439.78	-0.00	-0.00	-0.00	300.00	200.00	0.00	-0.00
890	-0.00	-0.00	-0.00	903.00	200.00	0.00	-0.00	-0.00	-0.00	-0.00	300.00	200.00	0.00	-0.00
891	25.33	7.32	-5.80	1171.42	394.74	0.00	334.49	-0.00	-0.00	-0.00	300.00	200.00	0.00	-0.00
892	25.48	7.32	-6.41	1138.71	380.95	0.00	229.61	-0.00	-0.00	-0.00	300.00	200.00	0.00	-0.00
893	25.48	7.17	-6.56	1133.23	386.05	0.00	434.70	-0.00	-0.00	-0.00	300.00	200.00	0.00	-0.00
894	25.41	7.25	-6.41	1145.86	385.71	0.00	325.88	-0.00	-0.00	-0.00	300.00	200.00	0.00	-0.00
895	25.41	7.25	-6.41	1138.71	385.71	0.00	423.43	-0.00	-0.00	-0.00	300.00	200.00	0.00	-0.00
896	-0.00	-0.00	-0.00	903.00	200.00	0.00	-0.00	-0.00	-0.00	-0.00	300.00	200.00	0.00	-0.00
897	-0.00	-0.00	-0.00	903.00	200.00	0.00	-0.00	-0.00	-0.00	-0.00	300.00	200.00	0.00	-0.00
898	25.48	7.25	-6.87	1136.33	368.89	0.00	-42.56	-0.00	-0.00	-0.00	300.00	200.00	0.00	-0.00
899	25.25	7.10	-6.71	1134.82	377.27	0.00	222.64	-0.00	-0.00	-0.00	300.00	200.00	0.00	-0.00
900	25.02	7.25	-6.71	1134.82	381.82	0.00	214.66	-0.00	-0.00	-0.00	300.00	200.00	0.00	-0.00
901	25.48	7.10	-5.95	1149.15	400.00	0.00	740.64	-0.00	-0.00	-0.00	300.00	200.00	0.00	-0.00
902	25.25	7.25	-6.26	1151.78	395.12	0.00	515.08	-0.00	-0.00	-0.00	300.00	200.00	0.00	-0.00
903	25.25	7.25	-6.56	1133.23	381.40	0.00	279.98	-0.00	-0.00	-0.00	300.00	200.00	0.00	-0.00
904	25.25	7.25	-6.71	1141.64	377.27	0.00	69.18	-0.00	-0.00	-0.00	300.00	200.00	0.00	-0.00
905	25.41	7.17	-6.56	1140.21	386.05	0.00	393.36	-0.00	-0.00	-0.00	300.00	200.00	0.00	-0.00
906	25.41	7.17	-6.41	1145.86	380.95	0.00	269.21	-0.00	-0.00	-0.00	300.00	200.00	0.00	-0.00
907	25.25	7.10	-6.41	1145.86	390.48	0.00	454.86	-0.00	-0.00	-0.00	300.00	200.00	0.00	-0.00
908	25.33	7.02	-6.56	1154.16	386.05	0.00	271.64	-0.00	-0.00	-0.00	300.00	200.00	0.00	-0.00
909	-0.00	-0.00	-0.00	903.00	200.00	0.00	-0.00	-0.00	-0.00	-0.00	300.00	200.00	0.00	-0.00
910	25.33	7.32	-6.56	1126.26	381.40	0.00	327.35	-0.00	-0.00	-0.00	300.00	200.00	0.00	-0.00
911	25.41	7.32	-6.56	1133.23	386.05	0.00	408.26	-0.00	-0.00	-0.00	300.00	200.00	0.00	-0.00
912	25.33	7.17	-6.26	1144.46	380.49	0.00	253.63	-0.00	-0.00	-0.00	300.00	200.00	0.00	-0.00
913	25.33	7.17	-6.41	1138.71	385.71	0.00	381.47	-0.00	-0.00	-0.00	300.00	200.00	0.00	-0.00
914	25.10	7.25	-6.26	1144.46	395.12	0.00	515.45	-0.00	-0.00	-0.00	300.00	200.00	0.00	-0.00
915	25.18	7.17	-6.56	1133.23	386.05	0.00	446.59	-0.00	-0.00	-0.00	300.00	200.00	0.00	-0.00
916	25.33	7.17	-5.95	1164.54	394.87	0.00	451.11	-0.00	-0.00	-0.00	300.00	200.00	0.00	-0.00
917	25.33	7.10	-6.26	1144.46	390.24	0.00	496.28	-0.00	-0.00	-0.00	300.00	200.00	0.00	-0.00
918	25.41	7.17	-6.71	1121.18	381.82	0.00	445.28	-0.00	-0.00	-0.00	300.00	200.00	0.00	-0.00
919	25.25	7.17	-6.56	1147.19	390.70	0.00	432.39	-0.00	-0.00	-0.00	300.00	200.00	0.00	-0.00
920	-0.00	-0.00	-0.00	903.00	200.00	0.00	-0.00	-0.00	-0.00	-0.00	300.00	200.00	0.00	-0.00
921	25.18	7.17	-6.56	1140.21	376.74	0.00	139.46	-0.00	-0.00	-0.00	300.00	200.00	0.00	-0.00
922	25.25	7.25	-6.41	1145.86	385.71	0.00	320.44	-0.00	-0.00	-0.00	300.00	200.00	0.00	-0.00
923	25.25	7.40	-6.41	1138.71	385.71	0.00	290.46	-0.00	-0.00	-0.00	300.00	200.00	0.00	-0.00
924	25.02	7.32	-6.71	1134.82	377.27	0.00	83.23	-0.00	-0.00	-0.00	300.00	200.00	0.00	-0.00
925	25.41	7.17	-6.26	1129.83	390.24	0.00	574.44	-0.00	-0.00	-0.00	300.00	200.00	0.00	-0.00
926	25.25	7.17	-6.41	1160.14	385.71	0.00	282.29	-0.00	-0.00	-0.00	300.00	200.00	0.00	-0.00
927	25.41	7.25	-6.71	1134.82	377.27	0.00	168.54	-0.00	-0.00	-0.00	300.00	200.00	0.00	-0.00
928	25.48	7.25	-6.41	1138.71	371.43	0.00	27.79	-0.00	-0.00	-0.00	300.00	200.00	0.00	-0.00
929	25.25	7.25	-6.41	1160.14	385.71	0.00	171.12	-0.00	-0.00	-0.00	300.00	200.00	0.00	-0.00
930	-0.00	-0.00	-0.00	903.00	200.00	0.00	-0.00	-0.00	-0.00	-0.00	300.00	200.00	0.00	-0.00
931	25.41	7.25	-6.41	1145.86	385.71	0.00	325.88	-0.00	-0.00	-0.00	300.00	200.00	0.00	-0.00
932	25.33	7.25	-6.87	1129.67	373.33	0.00	92.57	-0.00	-0.00	-0.00	300.00	200.00	0.00	-0.00
933	25.25	7.17	-6.71	1128.00	377.27	0.00	185.19	-0.00	-0.00	-0.00	300.00	200.00	0.00	-0.00
934	25.10	7.17	-6.41	1145.86	380.95	0.00	191.10	-0.00	-0.00	-0.00	300.00	200.00	0.00	-0.00
935	25.33	7.25	-5.95	1156.85	400.00	0.00	593.92	-0.00	-0.00	-0.00	300.00	200.00	0.00	-0.00
936	25.48	7.25	-6.41	1145.86	390.48	0.00	438.51	-0.00	-0.00	-0.00	300.00	200.00	0.00	-0.00
937	25.25	7.17	-6.41	1145.86	385.71	0.00	316.07	-0.00	-0.00	-0.00	300.00	200.00	0.00	-0.00
938	25.10	7.25	-6.41	1145.86	385.71	0.00	269.21	-0.00	-0.00	-0.00	300.00	200.00	0.00	-0.00
939	25.10	7.02	-6.56	1133.23	381.40	0.00	282.11	-0.00	-0.00	-0.00	300.00	200.00	0.00	-0.00
940	25.33	7.17	-6.56	1147.19	372.09	0.00	-24.31	-0.00	-0.00	-0.00	300.00	200.00	0.00	-0.00
941	25.41	7.25	-6.71	1141.64	377.27	0.00	164.90	-0.00	-0.00	-0.00	300.00	200.00	0.00	-0.00
942	25.33	7.17	-6.41	1138.71	385.71	0.00	358.58	-0.00	-0.00	-0.00	300.00	200.00	0.00	-0.00
943	25.10	7.32	-6.41	1124.43	385.71	0.00	384.74	-0.00	-0.00	-0.00	300.00	200.00	0.00	-0.00
944	25.18	7.25	-6.41	1138.71	385.71	0.00	335.15	-0.00	-0.00	-0.00	300.00	200.00	0.00	-0.00
945	25.18	7.25	-6.56	1147.19	381.40	0.00	119.23	-0.00	-0.00	-0.00	300.00	200.00	0.00	-0.00
946	25.18	7.17	-6.41	1153.00	385.71	0.00	250.68	-0.00	-0.00	-0.00	300.00	200.00	0.00	-0.00
947	25.10	7.17	-6.71	1134.82	377.27	0.00	155.01	-0.00	-0.00	-0.00	300.00	200.00	0.00	-0.00
948	-0.00	-0.00	-0.00	903.00	200.00	0.00	-0.00	-0.00	-0.00	-0.00	300.00	200.00	0.00	-0.00
949	25.18	7.10	-6.26	1151.78	395.12	0.00	469.49	-0.00	-0.00	-0.00	300.00	200.00	0.00	-0.00
950	25.18	7.17	-6.26	1144.46	390.24	0.00	425.94	-0.00	-0.00	-0.00	300.00	200.00	0.00	-0.00
951	25.48	7.25	-6.26	1144.46	390.24	0.00	465.58	-0.00	-0.00	-0.00	300.00	200.00	0.00	-0.00
952	25.25	7.17	-6.56	1154.16	386.05	0.00	242.01	-0.00	-0.00	-0.00	300.00	200.00	0.00	-0.00
953	25.18	7.10	-6.41	1145.86	380.95	0.00	200.54	-0.00	-0.00	-0.00	300.00	200.00	0.00	-0.00
954	25.02	7.17	-6.71	1128.00	381.82	0.00	258.36	-0.00	-0.00	-0.00	300.00	200.00	0.00	-0.00
955	25.10	7.25	-6.26	1159.10	395.12	0.00	432.27	-0.00	-0.00	-0.00	300.00	200.00	0.00	-0.00
956	25.18	7.02	-6.26	1159.10	390.24	0.00	360.07	-0.00	-0.00	-0.00	300.00	200.00	0.00	-0.00
957	25.18	7.10	-6.56	1140.21	381.40	0.00	251.77	-0.00	-0.00	-0.00	300.00	200.00	0.00	-0.00
958	25.18	7.32	-6.41	1138.71	390.48	0.00	459.94	-0.00	-0.00	-0.00	300.00	200.00	0.00	-0.00
959	25.02	7.10	-6.71	1134.82	377.27	0.00	136.29	-0.00	-0.00	-0.00	300.00	200.00	0.00	-0.00
960	25.02	7.25	-6.56	1140.21	386.05	0.00	281.40	-0.00	-0.00	-0.00	300.00	200.00	0.00	-0.00
961	-0.00	-0.00	-0.00	903.00	200.00	0.00	-0.00	-0.00	-0.00	-0.00	300.00	200.00	0.00	-0.00
962	25.33	7.10	-6.71	1134.82	377.27	0.00	167.50	-0.00	-0.00	-0.00	300.00	200.00	0.00	-0.00
963	25.41	7.17	-6.41	1160.14	390.48	0.00	317.16	-0.00	-0.00	-0.00	300.00	200.00	0.00	-0.00
964	25.18	7.17	-6.26	1151.78	395.12	0.00	473.39	-0.00	-0.00	-0.00	300.00	200.00	0.00	-0.00
965	25.18	7.10	-6.56	1140.21	381.40	0.00	274.66	-0.00	-0.00	-0.00	300.00	200.00	0.00	-0.00
966	25.18	7.10	-6.71	1134.82	377.27	0.00	163.34	-0.00	-0.00	-0.00	300.00	200.00	0.00	-0.00
967	-0.00	-0.00	-0.00	903.00	200.00	0.00	-0.00	-0.00	-0.00	-0.00	300.00	200.00	0.00	-0.00
968	25.18	7.17	-6.41	1138.71	390.48	0.00	473.02	-0.00	-0.00	-0.00	300.00	200.00	0.00	-0.00
969	25.18	7.10	-6.87	1123.00	373.33	0.00	170.90	-0.00	-0.00	-0.00	300.00	200.00	0.00	-0.00
970	25.25	7.10	-6.41	1153.00	380.95	0.00	163.67	-0.00	-0.00	-0.00	300.00	200.00	0.00	-0.00
971	25.18	7.10	-6.71	1134.82	372.73	0.00	48.90	-0.00	-0.00	-0.00	300.00	200.00	0.00	-0.00
972	25.18	7.10	-6.41	1145.86	390.48	0.00	394.55	-0.00	-0.00	-0.00	300.00	200.00	0.00	-0.00
973	25.18	7.10	-6.26	1144.46	395.12	0.00	567.18	-0.00	-0.00	-0.00	300.00	200.00	0.00	-0.00
974	25.25	7.17	-6.41	1131.57	385.71	0.00	418.53	-0.00	-0.00	-0.00	300.00	200.00	0.00	-0.00
975	25.10	7.02	-6.56	1133.23	381.40	0.00	259.22	-0.00	-0.00	-0.00	300.00	200.00	0.00	-0.00
