# Supplementary material for: Musculoskeletal modeling and humanoid control of robots based on human gait data
Source: PeerJ Comput Sci. 2021 Aug 9;7:e657. doi: 10.7717/peerj-cs.657 (PMC8372000; doi:10.7717/peerj-cs.657)
Supplement: Supplemental Information 2 [file peerj-cs-07-657-s002.zip › force/Cap99.forces]

[Force Data]
NumberOfForcePlates=2
SampleRate=120.000000
NumberOfSamples=948
#Sample	FX1	FY1	FZ1	X1	Y1	Z1	MZ1	FX2	FY2	FZ2	X2	Y2	Z2	MZ2
1	-0.00	-0.00	-0.00	903.00	200.00	0.00	-0.00	-0.00	-0.00	-0.00	300.00	200.00	0.00	-0.00
2	-0.00	-0.00	-0.00	903.00	200.00	0.00	-0.00	-0.00	-0.00	-0.00	300.00	200.00	0.00	-0.00
3	-0.00	-0.00	-0.00	903.00	200.00	0.00	-0.00	-0.00	-0.00	-0.00	300.00	200.00	0.00	-0.00
4	-0.00	-0.00	-0.00	903.00	200.00	0.00	-0.00	-0.00	-0.00	-0.00	300.00	200.00	0.00	-0.00
5	-0.00	-0.00	-0.00	903.00	200.00	0.00	-0.00	-0.00	-0.00	-0.00	300.00	200.00	0.00	-0.00
6	-0.00	-0.00	-0.00	903.00	200.00	0.00	-0.00	-0.00	-0.00	-0.00	300.00	200.00	0.00	-0.00
7	-0.00	-0.00	-0.00	903.00	200.00	0.00	-0.00	-0.00	-0.00	-0.00	300.00	200.00	0.00	-0.00
8	-0.00	-0.00	-0.00	903.00	200.00	0.00	-0.00	-0.00	-0.00	-0.00	300.00	200.00	0.00	-0.00
9	-0.00	-0.00	-0.00	903.00	200.00	0.00	-0.00	-0.00	-0.00	-0.00	300.00	200.00	0.00	-0.00
10	-0.00	-0.00	-0.00	903.00	200.00	0.00	-0.00	-0.00	-0.00	-0.00	300.00	200.00	0.00	-0.00
11	-0.00	-0.00	-0.00	903.00	200.00	0.00	-0.00	-0.00	-0.00	-0.00	300.00	200.00	0.00	-0.00
12	-0.00	-0.00	-0.00	903.00	200.00	0.00	-0.00	-0.00	-0.00	-0.00	300.00	200.00	0.00	-0.00
13	-0.00	-0.00	-0.00	903.00	200.00	0.00	-0.00	-0.00	-0.00	-0.00	300.00	200.00	0.00	-0.00
14	-0.00	-0.00	-0.00	903.00	200.00	0.00	-0.00	-0.00	-0.00	-0.00	300.00	200.00	0.00	-0.00
15	-0.00	-0.00	-0.00	903.00	200.00	0.00	-0.00	-0.00	-0.00	-0.00	300.00	200.00	0.00	-0.00
16	-0.00	-0.00	-0.00	903.00	200.00	0.00	-0.00	-0.00	-0.00	-0.00	300.00	200.00	0.00	-0.00
17	-0.00	-0.00	-0.00	903.00	200.00	0.00	-0.00	-0.00	-0.00	-0.00	300.00	200.00	0.00	-0.00
18	-0.00	-0.00	-0.00	903.00	200.00	0.00	-0.00	-0.00	-0.00	-0.00	300.00	200.00	0.00	-0.00
19	-0.00	-0.00	-0.00	903.00	200.00	0.00	-0.00	-0.00	-0.00	-0.00	300.00	200.00	0.00	-0.00
20	-0.00	-0.00	-0.00	903.00	200.00	0.00	-0.00	-0.00	-0.00	-0.00	300.00	200.00	0.00	-0.00
21	-0.00	-0.00	-0.00	903.00	200.00	0.00	-0.00	-0.00	-0.00	-0.00	300.00	200.00	0.00	-0.00
22	-0.00	-0.00	-0.00	903.00	200.00	0.00	-0.00	-0.00	-0.00	-0.00	300.00	200.00	0.00	-0.00
23	-0.00	-0.00	-0.00	903.00	200.00	0.00	-0.00	-0.00	-0.00	-0.00	300.00	200.00	0.00	-0.00
24	-0.00	-0.00	-0.00	903.00	200.00	0.00	-0.00	-0.00	-0.00	-0.00	300.00	200.00	0.00	-0.00
25	-0.00	-0.00	-0.00	903.00	200.00	0.00	-0.00	-0.00	-0.00	-0.00	300.00	200.00	0.00	-0.00
26	-0.00	-0.00	-0.00	903.00	200.00	0.00	-0.00	-0.00	-0.00	-0.00	300.00	200.00	0.00	-0.00
27	-0.00	-0.00	-0.00	903.00	200.00	0.00	-0.00	-0.00	-0.00	-0.00	300.00	200.00	0.00	-0.00
28	-0.00	-0.00	-0.00	903.00	200.00	0.00	-0.00	-0.00	-0.00	-0.00	300.00	200.00	0.00	-0.00
29	-0.00	-0.00	-0.00	903.00	200.00	0.00	-0.00	-0.00	-0.00	-0.00	300.00	200.00	0.00	-0.00
30	-0.00	-0.00	-0.00	903.00	200.00	0.00	-0.00	-0.00	-0.00	-0.00	300.00	200.00	0.00	-0.00
31	-0.00	-0.00	-0.00	903.00	200.00	0.00	-0.00	-0.00	-0.00	-0.00	300.00	200.00	0.00	-0.00
32	-0.00	-0.00	-0.00	903.00	200.00	0.00	-0.00	-0.00	-0.00	-0.00	300.00	200.00	0.00	-0.00
33	-0.00	-0.00	-0.00	903.00	200.00	0.00	-0.00	-0.00	-0.00	-0.00	300.00	200.00	0.00	-0.00
34	-0.00	-0.00	-0.00	903.00	200.00	0.00	-0.00	-0.00	-0.00	-0.00	300.00	200.00	0.00	-0.00
35	-0.00	-0.00	-0.00	903.00	200.00	0.00	-0.00	-0.00	-0.00	-0.00	300.00	200.00	0.00	-0.00
36	-0.00	-0.00	-0.00	903.00	200.00	0.00	-0.00	-0.00	-0.00	-0.00	300.00	200.00	0.00	-0.00
37	0.00	0.00	0.00	903.00	200.00	0.00	0.00	-0.00	-0.00	-0.00	300.00	200.00	0.00	-0.00
38	-0.00	-0.00	-0.00	903.00	200.00	0.00	-0.00	-0.00	-0.00	-0.00	300.00	200.00	0.00	-0.00
39	-0.00	-0.00	-0.00	903.00	200.00	0.00	-0.00	-0.00	-0.00	-0.00	300.00	200.00	0.00	-0.00
40	-0.00	-0.00	-0.00	903.00	200.00	0.00	-0.00	-0.00	-0.00	-0.00	300.00	200.00	0.00	-0.00
41	-0.00	-0.00	-0.00	903.00	200.00	0.00	-0.00	-0.00	-0.00	-0.00	300.00	200.00	0.00	-0.00
42	-0.00	-0.00	-0.00	903.00	200.00	0.00	-0.00	-0.00	-0.00	-0.00	300.00	200.00	0.00	-0.00
43	-0.00	-0.00	-0.00	903.00	200.00	0.00	-0.00	-0.00	-0.00	-0.00	300.00	200.00	0.00	-0.00
44	-0.00	-0.00	-0.00	903.00	200.00	0.00	-0.00	-0.00	-0.00	-0.00	300.00	200.00	0.00	-0.00
45	-0.00	-0.00	-0.00	903.00	200.00	0.00	-0.00	-0.00	-0.00	-0.00	300.00	200.00	0.00	-0.00
46	-0.00	-0.00	-0.00	903.00	200.00	0.00	-0.00	-0.00	-0.00	-0.00	300.00	200.00	0.00	-0.00
47	-0.00	-0.00	-0.00	903.00	200.00	0.00	-0.00	-0.00	-0.00	-0.00	300.00	200.00	0.00	-0.00
48	-0.00	-0.00	-0.00	903.00	200.00	0.00	-0.00	-0.00	-0.00	-0.00	300.00	200.00	0.00	-0.00
49	-0.00	-0.00	-0.00	903.00	200.00	0.00	-0.00	-0.00	-0.00	-0.00	300.00	200.00	0.00	-0.00
50	-0.00	-0.00	-0.00	903.00	200.00	0.00	-0.00	-0.00	-0.00	-0.00	300.00	200.00	0.00	-0.00
51	-0.00	-0.00	-0.00	903.00	200.00	0.00	-0.00	-0.00	-0.00	-0.00	300.00	200.00	0.00	-0.00
52	-0.00	-0.00	-0.00	903.00	200.00	0.00	-0.00	-0.00	-0.00	-0.00	300.00	200.00	0.00	-0.00
53	-0.00	-0.00	-0.00	903.00	200.00	0.00	-0.00	-0.00	-0.00	-0.00	300.00	200.00	0.00	-0.00
54	-0.00	-0.00	-0.00	903.00	200.00	0.00	-0.00	-0.00	-0.00	-0.00	300.00	200.00	0.00	-0.00
55	-0.00	-0.00	-0.00	903.00	200.00	0.00	-0.00	-0.00	-0.00	-0.00	300.00	200.00	0.00	-0.00
56	-0.00	-0.00	-0.00	903.00	200.00	0.00	-0.00	-0.00	-0.00	-0.00	300.00	200.00	0.00	-0.00
57	-0.00	-0.00	-0.00	903.00	200.00	0.00	-0.00	-0.00	-0.00	-0.00	300.00	200.00	0.00	-0.00
58	-0.00	-0.00	-0.00	903.00	200.00	0.00	-0.00	-0.00	-0.00	-0.00	300.00	200.00	0.00	-0.00
59	-0.00	-0.00	-0.00	903.00	200.00	0.00	-0.00	-0.00	-0.00	-0.00	300.00	200.00	0.00	-0.00
60	-0.00	-0.00	-0.00	903.00	200.00	0.00	-0.00	-0.00	-0.00	-0.00	300.00	200.00	0.00	-0.00
61	-0.00	-0.00	-0.00	903.00	200.00	0.00	-0.00	-0.00	-0.00	-0.00	300.00	200.00	0.00	-0.00
62	-0.00	-0.00	-0.00	903.00	200.00	0.00	-0.00	-0.00	-0.00	-0.00	300.00	200.00	0.00	-0.00
63	-0.00	-0.00	-0.00	903.00	200.00	0.00	-0.00	-0.00	-0.00	-0.00	300.00	200.00	0.00	-0.00
64	-0.00	-0.00	-0.00	903.00	200.00	0.00	-0.00	-0.00	-0.00	-0.00	300.00	200.00	0.00	-0.00
65	-0.00	-0.00	-0.00	903.00	200.00	0.00	-0.00	-0.00	-0.00	-0.00	300.00	200.00	0.00	-0.00
66	-0.00	-0.00	-0.00	903.00	200.00	0.00	-0.00	-0.00	-0.00	-0.00	300.00	200.00	0.00	-0.00
67	-0.00	-0.00	-0.00	903.00	200.00	0.00	-0.00	-0.00	-0.00	-0.00	300.00	200.00	0.00	-0.00
68	-0.00	-0.00	-0.00	903.00	200.00	0.00	-0.00	-0.00	-0.00	-0.00	300.00	200.00	0.00	-0.00
69	-0.00	-0.00	-0.00	903.00	200.00	0.00	-0.00	-0.00	-0.00	-0.00	300.00	200.00	0.00	-0.00
70	-0.00	-0.00	-0.00	903.00	200.00	0.00	-0.00	-0.00	-0.00	-0.00	300.00	200.00	0.00	-0.00
71	-0.00	-0.00	-0.00	903.00	200.00	0.00	-0.00	-0.00	-0.00	-0.00	300.00	200.00	0.00	-0.00
72	-0.00	-0.00	-0.00	903.00	200.00	0.00	-0.00	-0.00	-0.00	-0.00	300.00	200.00	0.00	-0.00
73	-0.00	-0.00	-0.00	903.00	200.00	0.00	-0.00	-0.00	-0.00	-0.00	300.00	200.00	0.00	-0.00
74	-0.00	-0.00	-0.00	903.00	200.00	0.00	-0.00	-0.00	-0.00	-0.00	300.00	200.00	0.00	-0.00
75	-0.00	-0.00	-0.00	903.00	200.00	0.00	-0.00	-0.00	-0.00	-0.00	300.00	200.00	0.00	-0.00
76	-0.00	-0.00	-0.00	903.00	200.00	0.00	-0.00	-0.00	-0.00	-0.00	300.00	200.00	0.00	-0.00
77	-0.00	-0.00	-0.00	903.00	200.00	0.00	-0.00	-0.00	-0.00	-0.00	300.00	200.00	0.00	-0.00
78	-0.00	-0.00	-0.00	903.00	200.00	0.00	-0.00	-0.00	-0.00	-0.00	300.00	200.00	0.00	-0.00
79	-0.00	-0.00	-0.00	903.00	200.00	0.00	-0.00	-0.00	-0.00	-0.00	300.00	200.00	0.00	-0.00
80	-0.00	-0.00	-0.00	903.00	200.00	0.00	-0.00	-0.00	-0.00	-0.00	300.00	200.00	0.00	-0.00
81	-0.00	-0.00	-0.00	903.00	200.00	0.00	-0.00	-0.00	-0.00	-0.00	300.00	200.00	0.00	-0.00
82	-0.00	-0.00	-0.00	903.00	200.00	0.00	-0.00	-0.00	-0.00	-0.00	300.00	200.00	0.00	-0.00
83	-0.00	-0.00	-0.00	903.00	200.00	0.00	-0.00	-0.00	-0.00	-0.00	300.00	200.00	0.00	-0.00
84	-0.00	-0.00	-0.00	903.00	200.00	0.00	-0.00	-0.00	-0.00	-0.00	300.00	200.00	0.00	-0.00
85	-0.00	-0.00	-0.00	903.00	200.00	0.00	-0.00	-0.00	-0.00	-0.00	300.00	200.00	0.00	-0.00
86	-0.00	-0.00	-0.00	903.00	200.00	0.00	-0.00	-0.00	-0.00	-0.00	300.00	200.00	0.00	-0.00
87	-0.00	-0.00	-0.00	903.00	200.00	0.00	-0.00	-0.00	-0.00	-0.00	300.00	200.00	0.00	-0.00
88	-0.00	-0.00	-0.00	903.00	200.00	0.00	-0.00	-0.00	-0.00	-0.00	300.00	200.00	0.00	-0.00
89	-0.00	-0.00	-0.00	903.00	200.00	0.00	-0.00	-0.00	-0.00	-0.00	300.00	200.00	0.00	-0.00
90	-0.00	-0.00	-0.00	903.00	200.00	0.00	-0.00	-0.00	-0.00	-0.00	300.00	200.00	0.00	-0.00
91	-0.00	-0.00	-0.00	903.00	200.00	0.00	-0.00	-0.00	-0.00	-0.00	300.00	200.00	0.00	-0.00
92	-0.00	-0.00	-0.00	903.00	200.00	0.00	-0.00	-0.00	-0.00	-0.00	300.00	200.00	0.00	-0.00
93	-0.00	-0.00	-0.00	903.00	200.00	0.00	-0.00	-0.00	-0.00	-0.00	300.00	200.00	0.00	-0.00
94	-0.00	-0.00	-0.00	903.00	200.00	0.00	-0.00	-0.00	-0.00	-0.00	300.00	200.00	0.00	-0.00
95	-0.00	-0.00	-0.00	903.00	200.00	0.00	-0.00	-0.00	-0.00	-0.00	300.00	200.00	0.00	-0.00
96	-0.00	-0.00	-0.00	903.00	200.00	0.00	-0.00	-0.00	-0.00	-0.00	300.00	200.00	0.00	-0.00
97	-0.00	-0.00	-0.00	903.00	200.00	0.00	-0.00	-0.00	-0.00	-0.00	300.00	200.00	0.00	-0.00
98	-0.00	-0.00	-0.00	903.00	200.00	0.00	-0.00	-0.00	-0.00	-0.00	300.00	200.00	0.00	-0.00
99	-0.00	-0.00	-0.00	903.00	200.00	0.00	-0.00	-0.00	-0.00	-0.00	300.00	200.00	0.00	-0.00
100	-0.00	-0.00	-0.00	903.00	200.00	0.00	-0.00	-0.00	-0.00	-0.00	300.00	200.00	0.00	-0.00
101	-0.00	-0.00	-0.00	903.00	200.00	0.00	-0.00	-0.00	-0.00	-0.00	300.00	200.00	0.00	-0.00
102	-0.00	-0.00	-0.00	903.00	200.00	0.00	-0.00	-0.00	-0.00	-0.00	300.00	200.00	0.00	-0.00
103	-0.00	-0.00	-0.00	903.00	200.00	0.00	-0.00	-0.00	-0.00	-0.00	300.00	200.00	0.00	-0.00
104	-0.00	-0.00	-0.00	903.00	200.00	0.00	-0.00	-0.00	-0.00	-0.00	300.00	200.00	0.00	-0.00
105	-0.00	-0.00	-0.00	903.00	200.00	0.00	-0.00	-0.00	-0.00	-0.00	300.00	200.00	0.00	-0.00
106	-0.00	-0.00	-0.00	903.00	200.00	0.00	-0.00	-0.00	-0.00	-0.00	300.00	200.00	0.00	-0.00
107	-0.00	-0.00	-0.00	903.00	200.00	0.00	-0.00	-0.00	-0.00	-0.00	300.00	200.00	0.00	-0.00
108	-0.00	-0.00	-0.00	903.00	200.00	0.00	-0.00	-0.00	-0.00	-0.00	300.00	200.00	0.00	-0.00
109	-0.00	-0.00	-0.00	903.00	200.00	0.00	-0.00	-0.00	-0.00	-0.00	300.00	200.00	0.00	-0.00
110	-0.00	-0.00	-0.00	903.00	200.00	0.00	-0.00	-0.00	-0.00	-0.00	300.00	200.00	0.00	-0.00
111	-0.00	-0.00	-0.00	903.00	200.00	0.00	-0.00	-0.00	-0.00	-0.00	300.00	200.00	0.00	-0.00
112	-0.00	-0.00	-0.00	903.00	200.00	0.00	-0.00	-0.00	-0.00	-0.00	300.00	200.00	0.00	-0.00
113	-0.00	-0.00	-0.00	903.00	200.00	0.00	-0.00	-0.00	-0.00	-0.00	300.00	200.00	0.00	-0.00
114	-0.00	-0.00	-0.00	903.00	200.00	0.00	-0.00	-0.00	-0.00	-0.00	300.00	200.00	0.00	-0.00
115	0.00	0.00	0.00	903.00	200.00	0.00	0.00	-0.00	-0.00	-0.00	300.00	200.00	0.00	-0.00
116	-0.00	-0.00	-0.00	903.00	200.00	0.00	-0.00	-0.00	-0.00	-0.00	300.00	200.00	0.00	-0.00
117	-0.00	-0.00	-0.00	903.00	200.00	0.00	-0.00	-0.00	-0.00	-0.00	300.00	200.00	0.00	-0.00
118	-0.00	-0.00	-0.00	903.00	200.00	0.00	-0.00	-0.00	-0.00	-0.00	300.00	200.00	0.00	-0.00
119	-0.00	-0.00	-0.00	903.00	200.00	0.00	-0.00	-0.00	-0.00	-0.00	300.00	200.00	0.00	-0.00
120	-0.00	-0.00	-0.00	903.00	200.00	0.00	-0.00	-0.00	-0.00	-0.00	300.00	200.00	0.00	-0.00
121	0.00	0.00	0.00	903.00	200.00	0.00	0.00	-0.00	-0.00	-0.00	300.00	200.00	0.00	-0.00
122	-0.00	-0.00	-0.00	903.00	200.00	0.00	-0.00	-0.00	-0.00	-0.00	300.00	200.00	0.00	-0.00
123	-0.00	-0.00	-0.00	903.00	200.00	0.00	-0.00	-0.00	-0.00	-0.00	300.00	200.00	0.00	-0.00
124	-0.00	-0.00	-0.00	903.00	200.00	0.00	-0.00	-0.00	-0.00	-0.00	300.00	200.00	0.00	-0.00
125	-0.00	-0.00	-0.00	903.00	200.00	0.00	-0.00	-0.00	-0.00	-0.00	300.00	200.00	0.00	-0.00
126	-0.00	-0.00	-0.00	903.00	200.00	0.00	-0.00	-0.00	-0.00	-0.00	300.00	200.00	0.00	-0.00
127	-0.00	-0.00	-0.00	903.00	200.00	0.00	-0.00	-0.00	-0.00	-0.00	300.00	200.00	0.00	-0.00
128	-0.00	-0.00	-0.00	903.00	200.00	0.00	-0.00	-0.00	-0.00	-0.00	300.00	200.00	0.00	-0.00
129	-0.00	-0.00	-0.00	903.00	200.00	0.00	-0.00	-0.00	-0.00	-0.00	300.00	200.00	0.00	-0.00
130	-0.00	-0.00	-0.00	903.00	200.00	0.00	-0.00	-0.00	-0.00	-0.00	300.00	200.00	0.00	-0.00
131	-0.00	-0.00	-0.00	903.00	200.00	0.00	-0.00	-0.00	-0.00	-0.00	300.00	200.00	0.00	-0.00
132	-0.00	-0.00	-0.00	903.00	200.00	0.00	-0.00	-0.00	-0.00	-0.00	300.00	200.00	0.00	-0.00
133	-0.00	-0.00	-0.00	903.00	200.00	0.00	-0.00	-0.00	-0.00	-0.00	300.00	200.00	0.00	-0.00
134	-0.00	-0.00	-0.00	903.00	200.00	0.00	-0.00	-0.00	-0.00	-0.00	300.00	200.00	0.00	-0.00
135	-0.00	-0.00	-0.00	903.00	200.00	0.00	-0.00	-0.00	-0.00	-0.00	300.00	200.00	0.00	-0.00
136	-0.00	-0.00	-0.00	903.00	200.00	0.00	-0.00	-0.00	-0.00	-0.00	300.00	200.00	0.00	-0.00
137	-0.00	-0.00	-0.00	903.00	200.00	0.00	-0.00	-0.00	-0.00	-0.00	300.00	200.00	0.00	-0.00
138	0.00	0.00	0.00	903.00	200.00	0.00	0.00	-0.00	-0.00	-0.00	300.00	200.00	0.00	-0.00
139	-0.00	-0.00	-0.00	903.00	200.00	0.00	-0.00	-0.00	-0.00	-0.00	300.00	200.00	0.00	-0.00
140	-0.00	-0.00	-0.00	903.00	200.00	0.00	-0.00	-0.00	-0.00	-0.00	300.00	200.00	0.00	-0.00
141	-0.00	-0.00	-0.00	903.00	200.00	0.00	-0.00	-0.00	-0.00	-0.00	300.00	200.00	0.00	-0.00
142	-0.00	-0.00	-0.00	903.00	200.00	0.00	-0.00	-0.00	-0.00	-0.00	300.00	200.00	0.00	-0.00
143	-0.00	-0.00	-0.00	903.00	200.00	0.00	-0.00	-0.00	-0.00	-0.00	300.00	200.00	0.00	-0.00
144	-0.00	-0.00	-0.00	903.00	200.00	0.00	-0.00	-0.00	-0.00	-0.00	300.00	200.00	0.00	-0.00
145	0.00	0.00	0.00	903.00	200.00	0.00	0.00	-0.00	-0.00	-0.00	300.00	200.00	0.00	-0.00
146	-0.00	-0.00	-0.00	903.00	200.00	0.00	-0.00	-0.00	-0.00	-0.00	300.00	200.00	0.00	-0.00
147	-0.00	-0.00	-0.00	903.00	200.00	0.00	-0.00	-0.00	-0.00	-0.00	300.00	200.00	0.00	-0.00
148	-0.00	-0.00	-0.00	903.00	200.00	0.00	-0.00	-0.00	-0.00	-0.00	300.00	200.00	0.00	-0.00
149	-0.00	-0.00	-0.00	903.00	200.00	0.00	-0.00	-0.00	-0.00	-0.00	300.00	200.00	0.00	-0.00
150	-0.00	-0.00	-0.00	903.00	200.00	0.00	-0.00	-0.00	-0.00	-0.00	300.00	200.00	0.00	-0.00
151	-0.00	-0.00	-0.00	903.00	200.00	0.00	-0.00	-0.00	-0.00	-0.00	300.00	200.00	0.00	-0.00
152	-0.00	-0.00	-0.00	903.00	200.00	0.00	-0.00	-0.00	-0.00	-0.00	300.00	200.00	0.00	-0.00
153	-0.00	-0.00	-0.00	903.00	200.00	0.00	-0.00	-0.00	-0.00	-0.00	300.00	200.00	0.00	-0.00
154	-0.00	-0.00	-0.00	903.00	200.00	0.00	-0.00	-0.00	-0.00	-0.00	300.00	200.00	0.00	-0.00
155	-0.00	-0.00	-0.00	903.00	200.00	0.00	-0.00	-0.00	-0.00	-0.00	300.00	200.00	0.00	-0.00
156	-0.00	-0.00	-0.00	903.00	200.00	0.00	-0.00	-0.00	-0.00	-0.00	300.00	200.00	0.00	-0.00
157	-0.00	-0.00	-0.00	903.00	200.00	0.00	-0.00	-0.00	-0.00	-0.00	300.00	200.00	0.00	-0.00
158	-0.00	-0.00	-0.00	903.00	200.00	0.00	-0.00	-0.00	-0.00	-0.00	300.00	200.00	0.00	-0.00
159	-0.00	-0.00	-0.00	903.00	200.00	0.00	-0.00	-0.00	-0.00	-0.00	300.00	200.00	0.00	-0.00
160	-0.00	-0.00	-0.00	903.00	200.00	0.00	-0.00	-0.00	-0.00	-0.00	300.00	200.00	0.00	-0.00
161	-0.00	-0.00	-0.00	903.00	200.00	0.00	-0.00	-0.00	-0.00	-0.00	300.00	200.00	0.00	-0.00
162	-0.00	-0.00	-0.00	903.00	200.00	0.00	-0.00	-0.00	-0.00	-0.00	300.00	200.00	0.00	-0.00
163	-0.00	-0.00	-0.00	903.00	200.00	0.00	-0.00	-0.00	-0.00	-0.00	300.00	200.00	0.00	-0.00
164	-0.00	-0.00	-0.00	903.00	200.00	0.00	-0.00	-0.00	-0.00	-0.00	300.00	200.00	0.00	-0.00
165	-0.00	-0.00	-0.00	903.00	200.00	0.00	-0.00	-0.00	-0.00	-0.00	300.00	200.00	0.00	-0.00
166	-0.00	-0.00	-0.00	903.00	200.00	0.00	-0.00	-0.00	-0.00	-0.00	300.00	200.00	0.00	-0.00
167	-0.00	-0.00	-0.00	903.00	200.00	0.00	-0.00	-0.00	-0.00	-0.00	300.00	200.00	0.00	-0.00
168	-0.00	-0.00	-0.00	903.00	200.00	0.00	-0.00	-0.00	-0.00	-0.00	300.00	200.00	0.00	-0.00
169	-0.00	-0.00	-0.00	903.00	200.00	0.00	-0.00	-0.00	-0.00	-0.00	300.00	200.00	0.00	-0.00
170	-0.00	-0.00	-0.00	903.00	200.00	0.00	-0.00	-0.00	-0.00	-0.00	300.00	200.00	0.00	-0.00
171	-0.00	-0.00	-0.00	903.00	200.00	0.00	-0.00	-0.00	-0.00	-0.00	300.00	200.00	0.00	-0.00
172	-0.00	-0.00	-0.00	903.00	200.00	0.00	-0.00	-0.00	-0.00	-0.00	300.00	200.00	0.00	-0.00
173	-0.00	-0.00	-0.00	903.00	200.00	0.00	-0.00	-0.00	-0.00	-0.00	300.00	200.00	0.00	-0.00
174	-0.00	-0.00	-0.00	903.00	200.00	0.00	-0.00	-0.00	-0.00	-0.00	300.00	200.00	0.00	-0.00
175	0.00	0.00	0.00	903.00	200.00	0.00	0.00	-0.00	-0.00	-0.00	300.00	200.00	0.00	-0.00
176	-0.00	-0.00	-0.00	903.00	200.00	0.00	-0.00	-0.00	-0.00	-0.00	300.00	200.00	0.00	-0.00
177	-0.00	-0.00	-0.00	903.00	200.00	0.00	-0.00	-0.00	-0.00	-0.00	300.00	200.00	0.00	-0.00
178	-0.00	-0.00	-0.00	903.00	200.00	0.00	-0.00	-0.00	-0.00	-0.00	300.00	200.00	0.00	-0.00
179	-0.00	-0.00	-0.00	903.00	200.00	0.00	-0.00	-0.00	-0.00	-0.00	300.00	200.00	0.00	-0.00
180	-0.00	-0.00	-0.00	903.00	200.00	0.00	-0.00	-0.00	-0.00	-0.00	300.00	200.00	0.00	-0.00
181	-0.00	-0.00	-0.00	903.00	200.00	0.00	-0.00	-0.00	-0.00	-0.00	300.00	200.00	0.00	-0.00
182	0.00	0.00	0.00	903.00	200.00	0.00	0.00	-0.00	-0.00	-0.00	300.00	200.00	0.00	-0.00
183	-0.00	-0.00	-0.00	903.00	200.00	0.00	-0.00	-0.00	-0.00	-0.00	300.00	200.00	0.00	-0.00
184	-0.00	-0.00	-0.00	903.00	200.00	0.00	-0.00	-0.00	-0.00	-0.00	300.00	200.00	0.00	-0.00
185	-0.00	-0.00	-0.00	903.00	200.00	0.00	-0.00	-0.00	-0.00	-0.00	300.00	200.00	0.00	-0.00
186	-0.00	-0.00	-0.00	903.00	200.00	0.00	-0.00	-0.00	-0.00	-0.00	300.00	200.00	0.00	-0.00
187	-0.00	-0.00	-0.00	903.00	200.00	0.00	-0.00	-0.00	-0.00	-0.00	300.00	200.00	0.00	-0.00
188	-0.00	-0.00	-0.00	903.00	200.00	0.00	-0.00	-0.00	-0.00	-0.00	300.00	200.00	0.00	-0.00
189	-0.00	-0.00	-0.00	903.00	200.00	0.00	-0.00	-0.00	-0.00	-0.00	300.00	200.00	0.00	-0.00
190	-0.00	-0.00	-0.00	903.00	200.00	0.00	-0.00	-0.00	-0.00	-0.00	300.00	200.00	0.00	-0.00
191	-0.00	-0.00	-0.00	903.00	200.00	0.00	-0.00	-0.00	-0.00	-0.00	300.00	200.00	0.00	-0.00
192	-0.00	-0.00	-0.00	903.00	200.00	0.00	-0.00	-0.00	-0.00	-0.00	300.00	200.00	0.00	-0.00
193	-0.00	-0.00	-0.00	903.00	200.00	0.00	-0.00	-0.00	-0.00	-0.00	300.00	200.00	0.00	-0.00
194	-0.00	-0.00	-0.00	903.00	200.00	0.00	-0.00	-0.00	-0.00	-0.00	300.00	200.00	0.00	-0.00
195	-0.00	-0.00	-0.00	903.00	200.00	0.00	-0.00	-0.00	-0.00	-0.00	300.00	200.00	0.00	-0.00
196	-0.00	-0.00	-0.00	903.00	200.00	0.00	-0.00	-0.00	-0.00	-0.00	300.00	200.00	0.00	-0.00
197	-0.00	-0.00	-0.00	903.00	200.00	0.00	-0.00	-0.00	-0.00	-0.00	300.00	200.00	0.00	-0.00
198	-0.00	-0.00	-0.00	903.00	200.00	0.00	-0.00	-0.00	-0.00	-0.00	300.00	200.00	0.00	-0.00
199	0.00	0.00	0.00	903.00	200.00	0.00	0.00	-0.00	-0.00	-0.00	300.00	200.00	0.00	-0.00
200	-0.00	-0.00	-0.00	903.00	200.00	0.00	-0.00	-0.00	-0.00	-0.00	300.00	200.00	0.00	-0.00
201	-0.00	-0.00	-0.00	903.00	200.00	0.00	-0.00	-0.00	-0.00	-0.00	300.00	200.00	0.00	-0.00
202	0.00	0.00	0.00	903.00	200.00	0.00	0.00	-0.00	-0.00	-0.00	300.00	200.00	0.00	-0.00
203	-0.00	-0.00	-0.00	903.00	200.00	0.00	-0.00	-0.00	-0.00	-0.00	300.00	200.00	0.00	-0.00
204	-0.00	-0.00	-0.00	903.00	200.00	0.00	-0.00	-0.00	-0.00	-0.00	300.00	200.00	0.00	-0.00
205	-0.00	-0.00	-0.00	903.00	200.00	0.00	-0.00	-0.00	-0.00	-0.00	300.00	200.00	0.00	-0.00
206	-0.00	-0.00	-0.00	903.00	200.00	0.00	-0.00	-0.00	-0.00	-0.00	300.00	200.00	0.00	-0.00
207	0.00	0.00	0.00	903.00	200.00	0.00	0.00	-0.00	-0.00	-0.00	300.00	200.00	0.00	-0.00
208	-0.00	-0.00	-0.00	903.00	200.00	0.00	-0.00	-0.00	-0.00	-0.00	300.00	200.00	0.00	-0.00
209	-0.00	-0.00	-0.00	903.00	200.00	0.00	-0.00	-0.00	-0.00	-0.00	300.00	200.00	0.00	-0.00
210	-0.00	-0.00	-0.00	903.00	200.00	0.00	-0.00	-0.00	-0.00	-0.00	300.00	200.00	0.00	-0.00
211	-0.00	-0.00	-0.00	903.00	200.00	0.00	-0.00	-0.00	-0.00	-0.00	300.00	200.00	0.00	-0.00
212	-0.00	-0.00	-0.00	903.00	200.00	0.00	-0.00	-0.00	-0.00	-0.00	300.00	200.00	0.00	-0.00
213	-0.00	-0.00	-0.00	903.00	200.00	0.00	-0.00	-0.00	-0.00	-0.00	300.00	200.00	0.00	-0.00
214	-0.00	-0.00	-0.00	903.00	200.00	0.00	-0.00	-0.00	-0.00	-0.00	300.00	200.00	0.00	-0.00
215	-0.00	-0.00	-0.00	903.00	200.00	0.00	-0.00	-0.00	-0.00	-0.00	300.00	200.00	0.00	-0.00
216	-0.00	-0.00	-0.00	903.00	200.00	0.00	-0.00	-0.00	-0.00	-0.00	300.00	200.00	0.00	-0.00
217	0.00	0.00	0.00	903.00	200.00	0.00	0.00	-0.00	-0.00	-0.00	300.00	200.00	0.00	-0.00
218	-0.00	-0.00	-0.00	903.00	200.00	0.00	-0.00	-0.00	-0.00	-0.00	300.00	200.00	0.00	-0.00
219	-0.00	-0.00	-0.00	903.00	200.00	0.00	-0.00	-0.00	-0.00	-0.00	300.00	200.00	0.00	-0.00
220	0.00	0.00	0.00	903.00	200.00	0.00	0.00	-0.00	-0.00	-0.00	300.00	200.00	0.00	-0.00
221	-0.00	-0.00	-0.00	903.00	200.00	0.00	-0.00	-0.00	-0.00	-0.00	300.00	200.00	0.00	-0.00
222	-0.00	-0.00	-0.00	903.00	200.00	0.00	-0.00	-0.00	-0.00	-0.00	300.00	200.00	0.00	-0.00
223	-0.00	-0.00	-0.00	903.00	200.00	0.00	-0.00	-0.00	-0.00	-0.00	300.00	200.00	0.00	-0.00
224	-0.00	-0.00	-0.00	903.00	200.00	0.00	-0.00	-0.00	-0.00	-0.00	300.00	200.00	0.00	-0.00
225	-0.00	-0.00	-0.00	903.00	200.00	0.00	-0.00	-0.00	-0.00	-0.00	300.00	200.00	0.00	-0.00
226	-0.00	-0.00	-0.00	903.00	200.00	0.00	-0.00	-0.00	-0.00	-0.00	300.00	200.00	0.00	-0.00
227	-0.00	-0.00	-0.00	903.00	200.00	0.00	-0.00	-0.00	-0.00	-0.00	300.00	200.00	0.00	-0.00
228	0.00	0.00	0.00	903.00	200.00	0.00	0.00	-0.00	-0.00	-0.00	300.00	200.00	0.00	-0.00
229	-0.00	-0.00	-0.00	903.00	200.00	0.00	-0.00	-0.00	-0.00	-0.00	300.00	200.00	0.00	-0.00
230	-0.00	-0.00	-0.00	903.00	200.00	0.00	-0.00	-0.00	-0.00	-0.00	300.00	200.00	0.00	-0.00
231	-0.00	-0.00	-0.00	903.00	200.00	0.00	-0.00	-0.00	-0.00	-0.00	300.00	200.00	0.00	-0.00
232	-0.00	-0.00	-0.00	903.00	200.00	0.00	-0.00	-0.00	-0.00	-0.00	300.00	200.00	0.00	-0.00
233	0.00	0.00	0.00	903.00	200.00	0.00	0.00	-0.00	-0.00	-0.00	300.00	200.00	0.00	-0.00
234	-0.00	-0.00	-0.00	903.00	200.00	0.00	-0.00	-0.00	-0.00	-0.00	300.00	200.00	0.00	-0.00
235	-0.00	-0.00	-0.00	903.00	200.00	0.00	-0.00	-0.00	-0.00	-0.00	300.00	200.00	0.00	-0.00
236	-0.00	-0.00	-0.00	903.00	200.00	0.00	-0.00	-0.00	-0.00	-0.00	300.00	200.00	0.00	-0.00
237	-0.00	-0.00	-0.00	903.00	200.00	0.00	-0.00	-0.00	-0.00	-0.00	300.00	200.00	0.00	-0.00
238	-0.00	-0.00	-0.00	903.00	200.00	0.00	-0.00	-0.00	-0.00	-0.00	300.00	200.00	0.00	-0.00
239	-0.00	-0.00	-0.00	903.00	200.00	0.00	-0.00	-0.00	-0.00	-0.00	300.00	200.00	0.00	-0.00
240	-0.00	-0.00	-0.00	903.00	200.00	0.00	-0.00	-0.00	-0.00	-0.00	300.00	200.00	0.00	-0.00
241	-0.00	-0.00	-0.00	903.00	200.00	0.00	-0.00	-0.00	-0.00	-0.00	300.00	200.00	0.00	-0.00
242	-0.00	-0.00	-0.00	903.00	200.00	0.00	-0.00	-0.00	-0.00	-0.00	300.00	200.00	0.00	-0.00
243	-0.00	-0.00	-0.00	903.00	200.00	0.00	-0.00	-0.00	-0.00	-0.00	300.00	200.00	0.00	-0.00
244	-0.00	-0.00	-0.00	903.00	200.00	0.00	-0.00	-0.00	-0.00	-0.00	300.00	200.00	0.00	-0.00
245	-0.00	-0.00	-0.00	903.00	200.00	0.00	-0.00	-0.00	-0.00	-0.00	300.00	200.00	0.00	-0.00
246	-0.00	-0.00	-0.00	903.00	200.00	0.00	-0.00	-0.00	-0.00	-0.00	300.00	200.00	0.00	-0.00
247	-0.00	-0.00	-0.00	903.00	200.00	0.00	-0.00	-0.00	-0.00	-0.00	300.00	200.00	0.00	-0.00
248	0.00	0.00	0.00	903.00	200.00	0.00	0.00	-0.00	-0.00	-0.00	300.00	200.00	0.00	-0.00
249	-0.00	-0.00	-0.00	903.00	200.00	0.00	-0.00	-0.00	-0.00	-0.00	300.00	200.00	0.00	-0.00
250	-0.00	-0.00	-0.00	903.00	200.00	0.00	-0.00	-0.00	-0.00	-0.00	300.00	200.00	0.00	-0.00
251	0.00	0.00	0.00	903.00	200.00	0.00	0.00	-0.00	-0.00	-0.00	300.00	200.00	0.00	-0.00
252	-0.00	-0.00	-0.00	903.00	200.00	0.00	-0.00	-0.00	-0.00	-0.00	300.00	200.00	0.00	-0.00
253	-0.00	-0.00	-0.00	903.00	200.00	0.00	-0.00	-0.00	-0.00	-0.00	300.00	200.00	0.00	-0.00
254	-0.00	-0.00	-0.00	903.00	200.00	0.00	-0.00	-0.00	-0.00	-0.00	300.00	200.00	0.00	-0.00
255	-0.00	-0.00	-0.00	903.00	200.00	0.00	-0.00	-0.00	-0.00	-0.00	300.00	200.00	0.00	-0.00
256	0.00	0.00	0.00	903.00	200.00	0.00	0.00	-0.00	-0.00	-0.00	300.00	200.00	0.00	-0.00
257	-0.00	-0.00	-0.00	903.00	200.00	0.00	-0.00	-0.00	-0.00	-0.00	300.00	200.00	0.00	-0.00
258	-0.00	-0.00	-0.00	903.00	200.00	0.00	-0.00	-0.00	-0.00	-0.00	300.00	200.00	0.00	-0.00
259	-0.00	-0.00	-0.00	903.00	200.00	0.00	-0.00	-0.00	-0.00	-0.00	300.00	200.00	0.00	-0.00
260	-0.00	-0.00	-0.00	903.00	200.00	0.00	-0.00	-0.00	-0.00	-0.00	300.00	200.00	0.00	-0.00
261	-0.00	-0.00	-0.00	903.00	200.00	0.00	-0.00	-0.00	-0.00	-0.00	300.00	200.00	0.00	-0.00
262	-0.00	-0.00	-0.00	903.00	200.00	0.00	-0.00	-0.00	-0.00	-0.00	300.00	200.00	0.00	-0.00
263	0.00	0.00	0.00	903.00	200.00	0.00	0.00	-0.00	-0.00	-0.00	300.00	200.00	0.00	-0.00
264	-0.00	-0.00	-0.00	903.00	200.00	0.00	-0.00	-0.00	-0.00	-0.00	300.00	200.00	0.00	-0.00
265	-0.00	-0.00	-0.00	903.00	200.00	0.00	-0.00	-0.00	-0.00	-0.00	300.00	200.00	0.00	-0.00
266	-0.00	-0.00	-0.00	903.00	200.00	0.00	-0.00	-0.00	-0.00	-0.00	300.00	200.00	0.00	-0.00
267	0.00	0.00	0.00	903.00	200.00	0.00	0.00	-0.00	-0.00	-0.00	300.00	200.00	0.00	-0.00
268	-0.00	-0.00	-0.00	903.00	200.00	0.00	-0.00	-0.00	-0.00	-0.00	300.00	200.00	0.00	-0.00
269	-0.00	-0.00	-0.00	903.00	200.00	0.00	-0.00	-0.00	-0.00	-0.00	300.00	200.00	0.00	-0.00
270	-0.00	-0.00	-0.00	903.00	200.00	0.00	-0.00	-0.00	-0.00	-0.00	300.00	200.00	0.00	-0.00
271	0.00	0.00	0.00	903.00	200.00	0.00	0.00	-0.00	-0.00	-0.00	300.00	200.00	0.00	-0.00
272	0.00	0.00	0.00	903.00	200.00	0.00	0.00	-0.00	-0.00	-0.00	300.00	200.00	0.00	-0.00
273	-0.00	-0.00	-0.00	903.00	200.00	0.00	-0.00	-0.00	-0.00	-0.00	300.00	200.00	0.00	-0.00
274	-0.00	-0.00	-0.00	903.00	200.00	0.00	-0.00	-0.00	-0.00	-0.00	300.00	200.00	0.00	-0.00
275	-0.00	-0.00	-0.00	903.00	200.00	0.00	-0.00	-0.00	-0.00	-0.00	300.00	200.00	0.00	-0.00
276	0.53	0.46	-5.19	991.24	217.65	0.00	-30.97	-0.00	-0.00	-0.00	300.00	200.00	0.00	-0.00
277	-4.27	-0.08	11.44	967.00	208.00	0.00	-761.72	-0.00	-0.00	-0.00	300.00	200.00	0.00	-0.00
278	-0.00	-0.00	-0.00	903.00	200.00	0.00	-0.00	-0.00	-0.00	-0.00	300.00	200.00	0.00	-0.00
279	-0.00	-0.00	-0.00	903.00	200.00	0.00	-0.00	-0.00	-0.00	-0.00	300.00	200.00	0.00	-0.00
280	-0.00	-0.00	-0.00	903.00	200.00	0.00	-0.00	-0.00	-0.00	-0.00	300.00	200.00	0.00	-0.00
281	-0.00	-0.00	-0.00	903.00	200.00	0.00	-0.00	-0.00	-0.00	-0.00	300.00	200.00	0.00	-0.00
282	-0.00	-0.00	-0.00	903.00	200.00	0.00	-0.00	-0.00	-0.00	-0.00	300.00	200.00	0.00	-0.00
283	-0.00	-0.00	-0.00	903.00	200.00	0.00	-0.00	-0.00	-0.00	-0.00	300.00	200.00	0.00	-0.00
284	-0.00	-0.00	-0.00	903.00	200.00	0.00	-0.00	-0.00	-0.00	-0.00	300.00	200.00	0.00	-0.00
285	-0.00	-0.00	-0.00	903.00	200.00	0.00	-0.00	-0.00	-0.00	-0.00	300.00	200.00	0.00	-0.00
286	-0.00	-0.00	-0.00	903.00	200.00	0.00	-0.00	-0.00	-0.00	-0.00	300.00	200.00	0.00	-0.00
287	-0.00	-0.00	-0.00	903.00	200.00	0.00	-0.00	-0.00	-0.00	-0.00	300.00	200.00	0.00	-0.00
288	-0.00	-0.00	-0.00	903.00	200.00	0.00	-0.00	-0.00	-0.00	-0.00	300.00	200.00	0.00	-0.00
289	-0.00	-0.00	-0.00	903.00	200.00	0.00	-0.00	-0.00	-0.00	-0.00	300.00	200.00	0.00	-0.00
290	-0.00	-0.00	-0.00	903.00	200.00	0.00	-0.00	-0.00	-0.00	-0.00	300.00	200.00	0.00	-0.00
291	-0.00	-0.00	-0.00	903.00	200.00	0.00	-0.00	-0.00	-0.00	-0.00	300.00	200.00	0.00	-0.00
292	-0.00	-0.00	-0.00	903.00	200.00	0.00	-0.00	-0.00	-0.00	-0.00	300.00	200.00	0.00	-0.00
293	-0.00	-0.00	-0.00	903.00	200.00	0.00	-0.00	-0.00	-0.00	-0.00	300.00	200.00	0.00	-0.00
294	-0.00	-0.00	-0.00	903.00	200.00	0.00	-0.00	-0.00	-0.00	-0.00	300.00	200.00	0.00	-0.00
295	-0.00	-0.00	-0.00	903.00	200.00	0.00	-0.00	-0.00	-0.00	-0.00	300.00	200.00	0.00	-0.00
296	-0.00	-0.00	-0.00	903.00	200.00	0.00	-0.00	-0.00	-0.00	-0.00	300.00	200.00	0.00	-0.00
297	-0.00	-0.00	-0.00	903.00	200.00	0.00	-0.00	-0.00	-0.00	-0.00	300.00	200.00	0.00	-0.00
298	-0.00	-0.00	-0.00	903.00	200.00	0.00	-0.00	-0.00	-0.00	-0.00	300.00	200.00	0.00	-0.00
299	-0.00	-0.00	-0.00	903.00	200.00	0.00	-0.00	-0.00	-0.00	-0.00	300.00	200.00	0.00	-0.00
300	-0.00	-0.00	-0.00	903.00	200.00	0.00	-0.00	-0.00	-0.00	-0.00	300.00	200.00	0.00	-0.00
301	-0.00	-0.00	-0.00	903.00	200.00	0.00	-0.00	-0.00	-0.00	-0.00	300.00	200.00	0.00	-0.00
302	-0.00	-0.00	-0.00	903.00	200.00	0.00	-0.00	-0.00	-0.00	-0.00	300.00	200.00	0.00	-0.00
303	-0.00	-0.00	-0.00	903.00	200.00	0.00	-0.00	-0.00	-0.00	-0.00	300.00	200.00	0.00	-0.00
304	-0.00	-0.00	-0.00	903.00	200.00	0.00	-0.00	-0.00	-0.00	-0.00	300.00	200.00	0.00	-0.00
305	-0.00	-0.00	-0.00	903.00	200.00	0.00	-0.00	-0.00	-0.00	-0.00	300.00	200.00	0.00	-0.00
306	-0.00	-0.00	-0.00	903.00	200.00	0.00	-0.00	-0.00	-0.00	-0.00	300.00	200.00	0.00	-0.00
307	-0.00	-0.00	-0.00	903.00	200.00	0.00	-0.00	-0.00	-0.00	-0.00	300.00	200.00	0.00	-0.00
308	-0.00	-0.00	-0.00	903.00	200.00	0.00	-0.00	-0.00	-0.00	-0.00	300.00	200.00	0.00	-0.00
309	-0.00	-0.00	-0.00	903.00	200.00	0.00	-0.00	-0.00	-0.00	-0.00	300.00	200.00	0.00	-0.00
310	-0.00	-0.00	-0.00	903.00	200.00	0.00	-0.00	-0.00	-0.00	-0.00	300.00	200.00	0.00	-0.00
311	-0.00	-0.00	-0.00	903.00	200.00	0.00	-0.00	-0.00	-0.00	-0.00	300.00	200.00	0.00	-0.00
312	-0.00	-0.00	-0.00	903.00	200.00	0.00	-0.00	-0.00	-0.00	-0.00	300.00	200.00	0.00	-0.00
313	-0.00	-0.00	-0.00	903.00	200.00	0.00	-0.00	-0.00	-0.00	-0.00	300.00	200.00	0.00	-0.00
314	-0.00	-0.00	-0.00	903.00	200.00	0.00	-0.00	-0.00	-0.00	-0.00	300.00	200.00	0.00	-0.00
315	-0.00	-0.00	-0.00	903.00	200.00	0.00	-0.00	-0.00	-0.00	-0.00	300.00	200.00	0.00	-0.00
316	-0.00	-0.00	-0.00	903.00	200.00	0.00	-0.00	-0.00	-0.00	-0.00	300.00	200.00	0.00	-0.00
317	-0.00	-0.00	-0.00	903.00	200.00	0.00	-0.00	-0.00	-0.00	-0.00	300.00	200.00	0.00	-0.00
318	-0.00	-0.00	-0.00	903.00	200.00	0.00	-0.00	-0.00	-0.00	-0.00	300.00	200.00	0.00	-0.00
319	-0.00	-0.00	-0.00	903.00	200.00	0.00	-0.00	-0.00	-0.00	-0.00	300.00	200.00	0.00	-0.00
320	-0.00	-0.00	-0.00	903.00	200.00	0.00	-0.00	-0.00	-0.00	-0.00	300.00	200.00	0.00	-0.00
321	-0.00	-0.00	-0.00	903.00	200.00	0.00	-0.00	-0.00	-0.00	-0.00	300.00	200.00	0.00	-0.00
322	-0.00	-0.00	-0.00	903.00	200.00	0.00	-0.00	-0.00	-0.00	-0.00	300.00	200.00	0.00	-0.00
323	-0.00	-0.00	-0.00	903.00	200.00	0.00	-0.00	-0.00	-0.00	-0.00	300.00	200.00	0.00	-0.00
324	-0.00	-0.00	-0.00	903.00	200.00	0.00	-0.00	-0.00	-0.00	-0.00	300.00	200.00	0.00	-0.00
325	-0.00	-0.00	-0.00	903.00	200.00	0.00	-0.00	-0.00	-0.00	-0.00	300.00	200.00	0.00	-0.00
326	-0.00	-0.00	-0.00	903.00	200.00	0.00	-0.00	-0.00	-0.00	-0.00	300.00	200.00	0.00	-0.00
327	-0.00	-0.00	-0.00	903.00	200.00	0.00	-0.00	-0.00	-0.00	-0.00	300.00	200.00	0.00	-0.00
328	-0.00	-0.00	-0.00	903.00	200.00	0.00	-0.00	-0.00	-0.00	-0.00	300.00	200.00	0.00	-0.00
329	-0.00	-0.00	-0.00	903.00	200.00	0.00	-0.00	-0.00	-0.00	-0.00	300.00	200.00	0.00	-0.00
330	-0.00	-0.00	-0.00	903.00	200.00	0.00	-0.00	-0.00	-0.00	-0.00	300.00	200.00	0.00	-0.00
331	-0.00	-0.00	-0.00	903.00	200.00	0.00	-0.00	-0.00	-0.00	-0.00	300.00	200.00	0.00	-0.00
332	-0.00	-0.00	-0.00	903.00	200.00	0.00	-0.00	-0.00	-0.00	-0.00	300.00	200.00	0.00	-0.00
333	-0.00	-0.00	-0.00	903.00	200.00	0.00	-0.00	-0.00	-0.00	-0.00	300.00	200.00	0.00	-0.00
334	-0.00	-0.00	-0.00	903.00	200.00	0.00	-0.00	-0.00	-0.00	-0.00	300.00	200.00	0.00	-0.00
335	-0.00	-0.00	-0.00	903.00	200.00	0.00	-0.00	-0.00	-0.00	-0.00	300.00	200.00	0.00	-0.00
336	-0.00	-0.00	-0.00	903.00	200.00	0.00	-0.00	-0.00	-0.00	-0.00	300.00	200.00	0.00	-0.00
337	-0.00	-0.00	-0.00	903.00	200.00	0.00	-0.00	-0.00	-0.00	-0.00	300.00	200.00	0.00	-0.00
338	-0.00	-0.00	-0.00	903.00	200.00	0.00	-0.00	-0.00	-0.00	-0.00	300.00	200.00	0.00	-0.00
339	-0.00	-0.00	-0.00	903.00	200.00	0.00	-0.00	-0.00	-0.00	-0.00	300.00	200.00	0.00	-0.00
340	-0.00	-0.00	-0.00	903.00	200.00	0.00	-0.00	-0.00	-0.00	-0.00	300.00	200.00	0.00	-0.00
341	-0.00	-0.00	-0.00	903.00	200.00	0.00	-0.00	-0.00	-0.00	-0.00	300.00	200.00	0.00	-0.00
342	-0.00	-0.00	-0.00	903.00	200.00	0.00	-0.00	-0.00	-0.00	-0.00	300.00	200.00	0.00	-0.00
343	-0.00	-0.00	-0.00	903.00	200.00	0.00	-0.00	-0.00	-0.00	-0.00	300.00	200.00	0.00	-0.00
344	-0.00	-0.00	-0.00	903.00	200.00	0.00	-0.00	-0.00	-0.00	-0.00	300.00	200.00	0.00	-0.00
345	-0.00	-0.00	-0.00	903.00	200.00	0.00	-0.00	-0.00	-0.00	-0.00	300.00	200.00	0.00	-0.00
346	-0.00	-0.00	-0.00	903.00	200.00	0.00	-0.00	-0.00	-0.00	-0.00	300.00	200.00	0.00	-0.00
347	-0.00	-0.00	-0.00	903.00	200.00	0.00	-0.00	-0.00	-0.00	-0.00	300.00	200.00	0.00	-0.00
348	-0.00	-0.00	-0.00	903.00	200.00	0.00	-0.00	-0.00	-0.00	-0.00	300.00	200.00	0.00	-0.00
349	-0.00	-0.00	-0.00	903.00	200.00	0.00	-0.00	-0.00	-0.00	-0.00	300.00	200.00	0.00	-0.00
350	-0.00	-0.00	-0.00	903.00	200.00	0.00	-0.00	-0.00	-0.00	-0.00	300.00	200.00	0.00	-0.00
351	-0.00	-0.00	-0.00	903.00	200.00	0.00	-0.00	-0.00	-0.00	-0.00	300.00	200.00	0.00	-0.00
352	-0.00	-0.00	-0.00	903.00	200.00	0.00	-0.00	-0.00	-0.00	-0.00	300.00	200.00	0.00	-0.00
353	-0.00	-0.00	-0.00	903.00	200.00	0.00	-0.00	-0.00	-0.00	-0.00	300.00	200.00	0.00	-0.00
354	-0.00	-0.00	-0.00	903.00	200.00	0.00	-0.00	-0.00	-0.00	-0.00	300.00	200.00	0.00	-0.00
355	-0.00	-0.00	-0.00	903.00	200.00	0.00	-0.00	-0.00	-0.00	-0.00	300.00	200.00	0.00	-0.00
356	-0.00	-0.00	-0.00	903.00	200.00	0.00	-0.00	-0.00	-0.00	-0.00	300.00	200.00	0.00	-0.00
357	-0.00	-0.00	-0.00	903.00	200.00	0.00	-0.00	-0.00	-0.00	-0.00	300.00	200.00	0.00	-0.00
358	-0.00	-0.00	-0.00	903.00	200.00	0.00	-0.00	-0.00	-0.00	-0.00	300.00	200.00	0.00	-0.00
359	-0.00	-0.00	-0.00	903.00	200.00	0.00	-0.00	-0.00	-0.00	-0.00	300.00	200.00	0.00	-0.00
360	-0.00	-0.00	-0.00	903.00	200.00	0.00	-0.00	-0.00	-0.00	-0.00	300.00	200.00	0.00	-0.00
361	-0.00	-0.00	-0.00	903.00	200.00	0.00	-0.00	-0.00	-0.00	-0.00	300.00	200.00	0.00	-0.00
362	-0.00	-0.00	-0.00	903.00	200.00	0.00	-0.00	-0.00	-0.00	-0.00	300.00	200.00	0.00	-0.00
363	-0.00	-0.00	-0.00	903.00	200.00	0.00	-0.00	-0.00	-0.00	-0.00	300.00	200.00	0.00	-0.00
364	-0.00	-0.00	-0.00	903.00	200.00	0.00	-0.00	-0.00	-0.00	-0.00	300.00	200.00	0.00	-0.00
365	-0.00	-0.00	-0.00	903.00	200.00	0.00	-0.00	-0.00	-0.00	-0.00	300.00	200.00	0.00	-0.00
366	-0.00	-0.00	-0.00	903.00	200.00	0.00	-0.00	-0.00	-0.00	-0.00	300.00	200.00	0.00	-0.00
367	-0.00	-0.00	-0.00	903.00	200.00	0.00	-0.00	-0.00	-0.00	-0.00	300.00	200.00	0.00	-0.00
368	-0.00	-0.00	-0.00	903.00	200.00	0.00	-0.00	-0.00	-0.00	-0.00	300.00	200.00	0.00	-0.00
369	-0.00	-0.00	-0.00	903.00	200.00	0.00	-0.00	-0.00	-0.00	-0.00	300.00	200.00	0.00	-0.00
370	-0.00	-0.00	-0.00	903.00	200.00	0.00	-0.00	-0.00	-0.00	-0.00	300.00	200.00	0.00	-0.00
371	-0.00	-0.00	-0.00	903.00	200.00	0.00	-0.00	-0.00	-0.00	-0.00	300.00	200.00	0.00	-0.00
372	-0.00	-0.00	-0.00	903.00	200.00	0.00	-0.00	-0.00	-0.00	-0.00	300.00	200.00	0.00	-0.00
373	-0.00	-0.00	-0.00	903.00	200.00	0.00	-0.00	-0.00	-0.00	-0.00	300.00	200.00	0.00	-0.00
374	-0.00	-0.00	-0.00	903.00	200.00	0.00	-0.00	-0.00	-0.00	-0.00	300.00	200.00	0.00	-0.00
375	-0.00	-0.00	-0.00	903.00	200.00	0.00	-0.00	-0.00	-0.00	-0.00	300.00	200.00	0.00	-0.00
376	-0.00	-0.00	-0.00	903.00	200.00	0.00	-0.00	-0.00	-0.00	-0.00	300.00	200.00	0.00	-0.00
377	19.30	-7.78	42.72	1043.36	154.29	0.00	-7686.56	-0.00	-0.00	-0.00	300.00	200.00	0.00	-0.00
378	-3.66	-14.65	267.94	987.57	122.44	0.00	-9577.95	-0.00	-0.00	-0.00	300.00	200.00	0.00	-0.00
379	19.30	-22.35	175.17	994.20	123.69	0.00	-8291.88	-0.00	-0.00	-0.00	300.00	200.00	0.00	-0.00
380	36.09	-17.62	182.04	994.28	123.55	0.00	-7901.97	-0.00	-0.00	-0.00	300.00	200.00	0.00	-0.00
381	60.04	-12.59	194.70	991.17	121.79	0.00	-7477.29	-0.00	-0.00	-0.00	300.00	200.00	0.00	-0.00
382	71.03	-10.15	205.38	988.59	121.69	0.00	-7188.41	-0.00	-0.00	-0.00	300.00	200.00	0.00	-0.00
383	62.79	-15.41	218.66	985.07	118.91	0.00	-7260.03	-0.00	-0.00	-0.00	300.00	200.00	0.00	-0.00
384	46.69	-16.10	242.77	981.63	116.03	0.00	-7736.22	-0.00	-0.00	-0.00	300.00	200.00	0.00	-0.00
385	43.79	-14.19	255.58	978.04	114.27	0.00	-7679.10	-0.00	-0.00	-0.00	300.00	200.00	0.00	-0.00
386	52.03	-5.19	268.71	972.51	111.98	0.00	-7629.55	-0.00	-0.00	-0.00	300.00	200.00	0.00	-0.00
387	65.77	8.16	288.85	965.92	109.14	0.00	-7175.77	-0.00	-0.00	-0.00	300.00	200.00	0.00	-0.00
388	74.08	17.78	308.84	960.21	107.11	0.00	-6913.94	-0.00	-0.00	-0.00	300.00	200.00	0.00	-0.00
389	74.01	21.82	325.47	956.73	105.49	0.00	-6290.08	-0.00	-0.00	-0.00	300.00	200.00	0.00	-0.00
390	69.20	21.13	333.71	953.07	103.98	0.00	-5093.45	-0.00	-0.00	-0.00	300.00	200.00	0.00	-0.00
391	66.30	19.99	335.85	950.98	102.68	0.00	-3909.37	-0.00	-0.00	-0.00	300.00	200.00	0.00	-0.00
392	65.46	21.82	341.95	948.52	101.83	0.00	-2612.89	-0.00	-0.00	-0.00	300.00	200.00	0.00	-0.00
393	67.06	25.25	354.46	944.46	100.04	0.00	-1272.87	-0.00	-0.00	-0.00	300.00	200.00	0.00	-0.00
394	69.12	28.99	371.25	940.85	97.66	0.00	-275.21	-0.00	-0.00	-0.00	300.00	200.00	0.00	-0.00
395	71.26	30.75	395.36	937.62	96.57	0.00	445.55	-0.00	-0.00	-0.00	300.00	200.00	0.00	-0.00
396	74.01	30.90	422.36	935.41	95.09	0.00	550.05	-0.00	-0.00	-0.00	300.00	200.00	0.00	-0.00
397	75.23	30.52	446.62	934.26	94.64	0.00	687.18	-0.00	-0.00	-0.00	300.00	200.00	0.00	-0.00
398	76.75	29.30	471.19	933.70	94.75	0.00	704.48	-0.00	-0.00	-0.00	300.00	200.00	0.00	-0.00
399	80.03	29.14	496.98	932.48	94.20	0.00	355.02	-0.00	-0.00	-0.00	300.00	200.00	0.00	-0.00
400	82.17	28.99	521.85	931.86	94.39	0.00	304.19	-0.00	-0.00	-0.00	300.00	200.00	0.00	-0.00
401	83.69	29.07	543.37	931.39	94.36	0.00	37.47	-0.00	-0.00	-0.00	300.00	200.00	0.00	-0.00
402	83.77	30.59	565.64	930.60	94.04	0.00	144.03	-0.00	-0.00	-0.00	300.00	200.00	0.00	-0.00
403	83.08	31.43	584.56	930.41	94.13	0.00	115.36	-0.00	-0.00	-0.00	300.00	200.00	0.00	-0.00
404	82.40	34.41	598.91	929.60	93.66	0.00	26.89	-0.00	-0.00	-0.00	300.00	200.00	0.00	-0.00
405	82.17	36.62	612.03	928.58	92.99	0.00	-413.77	-0.00	-0.00	-0.00	300.00	200.00	0.00	-0.00
406	81.33	39.90	619.81	927.37	91.93	0.00	-561.10	-0.00	-0.00	-0.00	300.00	200.00	0.00	-0.00
407	80.49	42.80	627.44	926.27	91.34	0.00	-563.82	-0.00	-0.00	-0.00	300.00	200.00	0.00	-0.00
408	79.12	45.24	632.78	924.92	90.23	0.00	-337.65	-0.00	-0.00	-0.00	300.00	200.00	0.00	-0.00
409	78.43	45.47	638.28	923.73	89.98	0.00	-713.37	-0.00	-0.00	-0.00	300.00	200.00	0.00	-0.00
410	75.76	44.10	644.23	923.54	90.38	0.00	-581.24	-0.00	-0.00	-0.00	300.00	200.00	0.00	-0.00
411	72.25	41.05	646.67	922.89	90.28	0.00	-595.70	-0.00	-0.00	-0.00	300.00	200.00	0.00	-0.00
412	68.74	39.29	647.74	922.22	90.41	0.00	-598.01	-0.00	-0.00	-0.00	300.00	200.00	0.00	-0.00
413	65.23	36.77	645.45	921.65	90.35	0.00	-720.01	-0.00	-0.00	-0.00	300.00	200.00	0.00	-0.00
414	61.49	35.55	639.04	920.55	90.16	0.00	-763.51	-0.00	-0.00	-0.00	300.00	200.00	0.00	-0.00
415	58.52	34.33	631.26	919.46	89.97	0.00	-984.32	-0.00	-0.00	-0.00	300.00	200.00	0.00	-0.00
416	55.16	33.72	623.02	918.50	89.93	0.00	-1009.39	-0.00	-0.00	-0.00	300.00	200.00	0.00	-0.00
417	52.49	32.73	612.49	917.28	89.89	0.00	-1143.10	-0.00	-0.00	-0.00	300.00	200.00	0.00	-0.00
418	50.28	32.20	603.94	916.04	89.84	0.00	-1266.08	-0.00	-0.00	-0.00	300.00	200.00	0.00	-0.00
419	48.37	31.28	596.62	914.97	89.72	0.00	-1428.66	-0.00	-0.00	-0.00	300.00	200.00	0.00	-0.00
420	46.31	30.90	589.45	914.03	89.62	0.00	-1515.75	-0.00	-0.00	-0.00	300.00	200.00	0.00	-0.00
421	44.86	30.14	584.56	912.95	89.64	0.00	-1680.12	-0.00	-0.00	-0.00	300.00	200.00	0.00	-0.00
422	43.26	29.98	581.82	911.97	89.48	0.00	-1822.50	-0.00	-0.00	-0.00	300.00	200.00	0.00	-0.00
423	41.50	29.53	580.75	911.04	89.49	0.00	-1917.17	-0.00	-0.00	-0.00	300.00	200.00	0.00	-0.00
424	40.13	29.45	581.82	910.08	89.64	0.00	-2073.84	-0.00	-0.00	-0.00	300.00	200.00	0.00	-0.00
425	38.68	29.07	584.11	909.58	89.81	0.00	-2164.73	-0.00	-0.00	-0.00	300.00	200.00	0.00	-0.00
426	36.93	28.53	588.07	908.92	90.04	0.00	-2329.63	-0.00	-0.00	-0.00	300.00	200.00	0.00	-0.00
427	35.17	28.23	590.82	908.58	90.19	0.00	-2486.29	-0.00	-0.00	-0.00	300.00	200.00	0.00	-0.00
428	33.19	28.08	594.64	908.00	90.27	0.00	-2591.86	-0.00	-0.00	-0.00	300.00	200.00	0.00	-0.00
429	30.98	27.85	597.99	907.52	90.33	0.00	-2813.33	-0.00	-0.00	-0.00	300.00	200.00	0.00	-0.00
430	28.31	27.92	601.50	906.73	90.51	0.00	-2905.63	-0.00	-0.00	-0.00	300.00	200.00	0.00	-0.00
431	26.17	27.85	603.33	906.72	90.44	0.00	-3016.36	-0.00	-0.00	-0.00	300.00	200.00	0.00	-0.00
432	23.27	27.69	605.77	905.95	90.33	0.00	-3205.87	-0.00	-0.00	-0.00	300.00	200.00	0.00	-0.00
433	20.83	27.85	607.91	905.33	90.41	0.00	-3377.51	-0.00	-0.00	-0.00	300.00	200.00	0.00	-0.00
434	17.93	27.69	610.35	904.73	90.45	0.00	-3545.41	-0.00	-0.00	-0.00	300.00	200.00	0.00	-0.00
435	14.80	27.54	611.72	904.20	90.45	0.00	-3622.86	-0.00	-0.00	-0.00	300.00	200.00	0.00	-0.00
436	12.13	27.47	613.25	903.30	90.37	0.00	-3672.68	-0.00	-0.00	-0.00	300.00	200.00	0.00	-0.00
437	9.54	27.54	614.17	902.63	90.34	0.00	-3805.05	-0.00	-0.00	-0.00	300.00	200.00	0.00	-0.00
438	6.87	27.85	614.32	901.58	89.97	0.00	-3897.58	-0.00	-0.00	-0.00	300.00	200.00	0.00	-0.00
439	4.43	28.15	615.08	900.69	90.05	0.00	-4037.91	-0.00	-0.00	-0.00	300.00	200.00	0.00	-0.00
440	2.29	28.15	615.23	899.95	89.83	0.00	-4148.82	-0.00	-0.00	-0.00	300.00	200.00	0.00	-0.00
441	-0.46	28.23	616.30	898.91	89.73	0.00	-4297.40	-0.00	-0.00	-0.00	300.00	200.00	0.00	-0.00
442	-2.98	28.61	617.68	898.26	89.72	0.00	-4342.69	-0.00	-0.00	-0.00	300.00	200.00	0.00	-0.00
443	-4.88	28.76	618.90	897.38	89.69	0.00	-4472.44	-0.00	-0.00	-0.00	300.00	200.00	0.00	-0.00
444	-7.40	29.22	619.81	896.65	89.61	0.00	-4582.19	-0.00	-0.00	-0.00	300.00	200.00	0.00	-0.00
445	-9.84	29.60	620.57	895.84	89.50	0.00	-4720.26	-0.00	-0.00	-0.00	300.00	200.00	0.00	-0.00
446	-11.75	29.83	621.64	894.68	89.69	0.00	-4818.64	-0.00	-0.00	-0.00	300.00	200.00	0.00	-0.00
447	-13.66	30.36	621.34	893.20	89.39	0.00	-4875.27	-0.00	-0.00	-0.00	300.00	200.00	0.00	-0.00
448	-15.64	30.59	620.42	891.86	89.18	0.00	-4883.88	-0.00	-0.00	-0.00	300.00	200.00	0.00	-0.00
449	-17.40	30.75	619.81	890.30	89.07	0.00	-4912.45	-0.00	-0.00	-0.00	300.00	200.00	0.00	-0.00
450	-18.01	30.82	618.59	888.64	89.10	0.00	-5090.87	-0.00	-0.00	-0.00	300.00	200.00	0.00	-0.00
451	-19.68	31.05	616.30	886.73	88.78	0.00	-5087.73	-0.00	-0.00	-0.00	300.00	200.00	0.00	-0.00
452	-21.13	30.59	614.32	884.89	88.47	0.00	-5031.32	-0.00	-0.00	-0.00	300.00	200.00	0.00	-0.00
453	-22.74	30.44	612.49	882.75	88.49	0.00	-5087.94	-0.00	-0.00	-0.00	300.00	200.00	0.00	-0.00
454	-24.19	30.21	610.05	880.41	87.99	0.00	-5008.69	-0.00	-0.00	-0.00	300.00	200.00	0.00	-0.00
455	-25.63	30.36	607.91	878.00	87.65	0.00	-4921.01	-0.00	-0.00	-0.00	300.00	200.00	0.00	-0.00
456	-26.93	30.59	606.54	875.23	87.35	0.00	-4813.83	-0.00	-0.00	-0.00	300.00	200.00	0.00	-0.00
457	-27.62	30.90	605.01	872.43	86.86	0.00	-4788.48	-0.00	-0.00	-0.00	300.00	200.00	0.00	-0.00
458	-28.69	31.36	604.55	869.61	86.47	0.00	-4622.58	-0.00	-0.00	-0.00	300.00	200.00	0.00	-0.00
459	-29.07	31.81	604.86	865.99	85.77	0.00	-4520.17	-0.00	-0.00	-0.00	300.00	200.00	0.00	-0.00
460	-29.53	32.65	605.77	862.57	85.29	0.00	-4379.56	-0.00	-0.00	-0.00	300.00	200.00	0.00	-0.00
461	-29.91	33.57	607.15	859.12	84.85	0.00	-4306.95	-0.00	-0.00	-0.00	300.00	200.00	0.00	-0.00
462	-30.67	33.72	608.67	855.54	84.08	0.00	-4182.84	-0.00	-0.00	-0.00	300.00	200.00	0.00	-0.00
463	-31.13	34.56	611.11	851.84	83.60	0.00	-4061.20	-0.00	-0.00	-0.00	300.00	200.00	0.00	-0.00
464	-31.81	35.32	613.25	848.73	83.11	0.00	-3908.47	-0.00	-0.00	-0.00	300.00	200.00	0.00	-0.00
465	-33.11	36.16	615.23	844.89	82.29	0.00	-3797.18	-0.00	-0.00	-0.00	300.00	200.00	0.00	-0.00
466	-34.33	36.93	618.13	841.76	81.81	0.00	-3705.67	-0.00	-0.00	-0.00	300.00	200.00	0.00	-0.00
467	-35.86	37.77	621.19	838.81	81.31	0.00	-3573.78	-0.00	-0.00	-0.00	300.00	200.00	0.00	-0.00
468	-37.84	38.68	624.08	835.59	80.73	0.00	-3476.55	-0.00	-0.00	-0.00	300.00	200.00	0.00	-0.00
469	-40.28	39.37	626.68	833.24	80.25	0.00	-3347.63	-0.00	-0.00	-0.00	300.00	200.00	0.00	-0.00
470	-43.03	40.28	628.97	830.87	79.96	0.00	-3373.41	-0.00	-0.00	-0.00	300.00	200.00	0.00	-0.00
471	-46.31	41.05	631.56	828.56	79.63	0.00	-3272.19	-0.00	-0.00	-0.00	300.00	200.00	0.00	-0.00
472	-49.51	41.73	633.24	826.37	79.47	0.00	-3170.87	-0.00	-0.00	-0.00	300.00	200.00	0.00	-0.00
473	-53.10	42.50	635.07	824.86	79.38	0.00	-3115.11	-0.00	-0.00	-0.00	300.00	200.00	0.00	-0.00
474	-57.83	42.57	638.12	823.52	79.24	0.00	-3113.97	-0.00	-0.00	-0.00	300.00	200.00	0.00	-0.00
475	-62.26	42.88	638.89	822.32	79.29	0.00	-3056.48	-0.00	-0.00	-0.00	300.00	200.00	0.00	-0.00
476	-66.68	42.80	638.73	821.23	79.31	0.00	-3169.58	-0.00	-0.00	-0.00	300.00	200.00	0.00	-0.00
477	-71.79	43.03	637.05	820.37	79.43	0.00	-3077.17	3.66	0.53	21.82	398.60	246.15	0.00	24.81
478	-76.29	43.41	633.24	819.29	79.47	0.00	-3077.58	12.13	-3.05	190.43	400.96	251.44	0.00	-74.94
479	-80.49	42.88	628.36	818.57	79.89	0.00	-3031.56	14.42	1.22	209.50	403.79	254.19	0.00	334.24
480	-83.24	42.57	615.23	816.84	79.66	0.00	-2863.64	32.73	9.08	215.61	400.00	253.50	0.00	156.62
481	-86.75	40.05	602.11	815.87	80.28	0.00	-2833.67	51.96	8.47	248.41	395.27	252.33	0.00	104.11
482	-87.66	38.30	586.40	814.63	80.56	0.00	-2899.54	55.16	6.33	264.13	394.97	253.96	0.00	177.63
483	-88.58	36.01	565.95	812.98	80.94	0.00	-2828.82	44.40	7.78	269.62	392.02	253.99	0.00	79.04
484	-88.27	33.65	545.04	811.62	81.35	0.00	-2817.56	35.55	6.71	277.71	390.33	254.73	0.00	11.67
485	-87.05	31.36	522.46	809.86	81.89	0.00	-2774.06	37.61	3.36	281.22	387.25	256.43	0.00	44.32
486	-84.84	28.61	495.61	808.23	82.51	0.00	-2747.84	49.06	-1.60	294.95	379.46	258.15	0.00	-110.03
487	-81.94	26.17	468.90	806.45	82.66	0.00	-2758.41	65.69	-13.35	323.33	372.35	260.22	0.00	183.67
488	-77.97	23.88	442.05	804.83	83.19	0.00	-2715.48	81.86	-19.00	352.48	366.36	261.30	0.00	373.69
489	-72.48	20.75	411.38	803.52	83.75	0.00	-2808.17	86.06	-20.60	367.28	362.82	261.74	0.00	221.21
490	-66.99	18.31	380.86	801.32	83.57	0.00	-2790.37	81.18	-21.06	369.11	360.77	262.26	0.00	-349.90
491	-60.96	15.72	348.82	799.33	83.38	0.00	-2865.70	75.53	-21.59	361.63	359.24	262.45	0.00	-893.57
492	-53.33	12.44	309.91	795.91	82.82	0.00	-3199.23	72.71	-25.10	358.28	357.88	262.95	0.00	-1042.87
493	-46.01	9.54	273.13	793.73	82.35	0.00	-3638.89	72.48	-29.37	362.09	355.63	263.13	0.00	-1092.04
494	-38.38	6.87	236.21	790.98	81.91	0.00	-3877.29	73.47	-32.88	372.31	354.10	263.93	0.00	-1145.54
495	-28.15	6.56	191.80	783.43	78.28	0.00	-3868.32	74.54	-34.10	388.18	352.12	263.84	0.00	-1291.88
496	-17.55	5.49	153.96	777.83	76.51	0.00	-4103.48	74.84	-33.49	405.43	351.60	264.06	0.00	-1213.66
497	-6.10	5.80	120.54	770.09	73.16	0.00	-4337.46	75.23	-31.36	427.09	350.48	263.81	0.00	-1307.42
498	5.87	6.79	90.33	756.55	67.91	0.00	-4519.42	75.68	-28.38	449.22	349.83	263.52	0.00	-1285.73
499	13.89	8.24	71.56	742.45	60.98	0.00	-4429.75	76.29	-25.41	471.19	349.06	263.08	0.00	-1356.49
500	18.54	7.93	58.44	729.89	55.35	0.00	-4604.05	77.44	-22.43	494.69	348.49	262.99	0.00	-1175.98
501	20.75	6.56	46.23	715.87	45.54	0.00	-4907.14	78.35	-20.83	517.12	347.62	262.56	0.00	-1224.83
502	21.67	6.71	35.55	699.57	33.48	0.00	-5126.23	78.96	-20.37	536.80	347.07	262.71	0.00	-1184.92
503	22.89	7.93	26.70	676.71	11.43	0.00	-5427.38	79.35	-20.90	557.86	346.20	262.80	0.00	-1215.27
504	-0.00	-0.00	-0.00	903.00	200.00	0.00	-0.00	79.96	-22.58	574.95	345.46	262.79	0.00	-1322.74
505	-0.00	-0.00	-0.00	903.00	200.00	0.00	-0.00	79.96	-25.25	588.23	344.98	262.93	0.00	-1362.57
506	-0.00	-0.00	-0.00	903.00	200.00	0.00	-0.00	79.50	-28.84	599.21	344.23	263.31	0.00	-1519.47
507	-0.00	-0.00	-0.00	903.00	200.00	0.00	-0.00	78.74	-31.81	608.22	343.80	263.47	0.00	-1619.78
508	-0.00	-0.00	-0.00	903.00	200.00	0.00	-0.00	77.06	-34.26	615.54	343.13	263.66	0.00	-1696.60
509	23.96	5.87	-6.87	1129.67	391.11	0.00	454.37	74.92	-35.32	623.63	343.16	263.76	0.00	-1823.50
510	23.65	6.03	-6.56	1168.12	400.00	0.00	339.95	72.78	-35.10	631.71	342.90	263.67	0.00	-1893.93
511	23.65	5.80	-7.32	1121.75	370.83	0.00	-43.23	70.57	-34.10	636.90	342.84	263.78	0.00	-1797.44
512	23.57	5.95	-6.87	1143.00	391.11	0.00	376.38	67.52	-32.81	642.24	343.05	263.63	0.00	-1661.65
513	23.65	5.87	-7.02	1150.83	386.96	0.00	150.60	64.32	-31.59	644.53	343.04	263.54	0.00	-1557.61
514	23.57	5.80	-7.02	1144.30	386.96	0.00	215.95	61.19	-30.29	643.77	343.02	263.57	0.00	-1353.33
515	23.65	5.80	-7.02	1144.30	391.30	0.00	310.15	57.68	-29.07	641.02	342.99	263.65	0.00	-1213.10
516	23.65	5.87	-6.87	1156.33	377.78	0.00	-98.84	54.02	-27.69	636.75	343.13	263.55	0.00	-1117.54
517	23.50	5.72	-6.87	1149.67	391.11	0.00	309.92	50.58	-26.63	632.32	343.15	263.51	0.00	-1131.62
518	23.65	5.65	-7.17	1145.55	382.98	0.00	165.90	47.53	-25.86	627.29	343.13	263.54	0.00	-968.63
519	23.42	5.80	-6.87	1156.33	395.56	0.00	341.97	44.63	-25.10	622.71	343.00	263.42	0.00	-828.05
520	23.80	5.72	-7.02	1150.83	395.65	0.00	378.15	42.19	-24.80	617.68	342.69	263.49	0.00	-726.13
521	23.65	5.65	-7.17	1139.17	382.98	0.00	133.27	39.75	-24.57	613.56	342.83	263.52	0.00	-565.96
522	23.65	5.65	-7.02	1137.78	386.96	0.00	258.07	37.61	-24.19	611.11	342.47	263.47	0.00	-453.60
523	23.65	5.72	-7.02	1131.26	386.96	0.00	277.48	35.55	-24.26	608.83	342.33	263.51	0.00	-331.40
524	23.80	5.49	-6.71	1155.27	395.45	0.00	428.63	33.26	-24.03	607.76	342.25	263.62	0.00	-209.91
525	23.57	5.49	-6.87	1156.33	400.00	0.00	485.23	31.13	-24.03	607.30	342.29	263.77	0.00	-88.66
526	23.50	5.72	-7.17	1139.17	382.98	0.00	110.22	29.07	-23.42	608.22	342.15	263.92	0.00	-15.70
527	23.50	5.65	-7.02	1137.78	391.30	0.00	331.71	26.55	-23.42	610.35	342.23	264.10	0.00	127.40
528	23.57	5.72	-7.17	1139.17	378.72	0.00	46.75	24.34	-23.27	612.64	342.14	264.26	0.00	209.96
529	23.50	5.42	-7.02	1150.83	386.96	0.00	212.63	21.90	-23.27	615.54	342.17	264.45	0.00	355.42
530	23.57	5.42	-6.87	1149.67	391.11	0.00	331.12	19.15	-23.65	617.98	342.00	264.79	0.00	471.67
531	23.50	5.42	-7.17	1132.79	391.49	0.00	416.86	16.63	-23.88	619.66	341.66	265.01	0.00	588.45
532	23.50	5.49	-7.02	1150.83	386.96	0.00	193.72	13.81	-24.11	622.10	341.28	265.20	0.00	636.66
533	23.57	5.65	-7.02	1144.30	391.30	0.00	309.49	11.37	-24.57	623.93	341.09	265.44	0.00	814.88
534	23.50	5.80	-7.02	1144.30	391.30	0.00	258.07	8.54	-24.80	626.22	340.79	265.45	0.00	906.89
535	23.42	5.65	-7.17	1145.55	387.23	0.00	177.91	5.65	-24.87	627.44	340.56	265.71	0.00	1036.57
536	23.42	5.65	-7.17	1139.17	382.98	0.00	114.28	2.90	-25.10	630.19	340.46	265.81	0.00	1160.60
537	23.50	5.49	-7.02	1144.30	391.30	0.00	308.82	0.15	-25.25	632.02	340.13	266.10	0.00	1343.82
538	23.35	5.42	-7.02	1144.30	386.96	0.00	242.32	-2.29	-25.33	633.70	339.73	266.12	0.00	1404.33
539	23.42	5.49	-6.87	1143.00	391.11	0.00	342.64	-4.73	-25.48	636.44	339.20	266.08	0.00	1624.75
540	23.57	5.72	-7.17	1145.55	391.49	0.00	311.18	-6.94	-25.94	638.58	338.42	266.14	0.00	1727.67
541	23.57	5.49	-6.87	1156.33	386.67	0.00	170.90	-9.31	-25.86	640.26	337.89	266.25	0.00	1828.22
542	23.80	5.42	-7.02	1137.78	391.30	0.00	466.72	-11.60	-25.79	641.94	337.01	266.27	0.00	1925.37
543	-0.00	-0.00	-0.00	903.00	200.00	0.00	-0.00	-13.89	-25.79	642.85	335.89	266.32	0.00	2018.77
544	23.50	5.42	-6.71	1148.45	400.00	0.00	531.98	-15.64	-25.41	643.16	334.73	266.43	0.00	2155.16
545	23.50	5.34	-6.87	1136.33	395.56	0.00	511.00	-17.47	-25.25	642.24	333.36	266.57	0.00	2242.76
546	23.50	5.42	-7.17	1145.55	382.98	0.00	147.72	-19.15	-24.80	640.72	332.01	266.73	0.00	2285.25
547	23.88	5.26	-7.02	1144.30	391.30	0.00	459.92	-20.52	-24.72	639.04	330.73	266.67	0.00	2435.56
548	23.50	5.49	-7.02	1150.83	391.30	0.00	318.78	-22.51	-24.49	636.44	329.20	266.75	0.00	2531.70
549	23.50	5.49	-7.32	1134.25	383.33	0.00	153.86	-23.57	-24.26	633.39	327.54	266.78	0.00	2595.64
550	23.65	5.65	-6.87	1149.67	391.11	0.00	220.57	-24.72	-24.03	630.65	325.99	266.83	0.00	2772.01
551	23.57	5.42	-6.71	1155.27	390.91	0.00	250.21	-25.71	-23.73	627.75	323.99	266.89	0.00	2831.89
552	23.50	5.42	-6.87	1149.67	386.67	0.00	143.43	-26.70	-23.12	625.00	322.12	266.89	0.00	2936.48
553	23.65	5.42	-6.56	1154.16	400.00	0.00	485.80	-27.62	-22.96	621.64	320.10	266.96	0.00	2983.94
554	23.65	5.49	-7.02	1144.30	386.96	0.00	212.30	-28.53	-22.20	618.74	317.90	267.03	0.00	3085.43
555	23.96	5.34	-6.87	1149.67	395.56	0.00	506.42	-29.22	-22.05	616.76	315.36	267.00	0.00	3164.71
556	23.65	5.19	-6.87	1156.33	395.56	0.00	381.13	-29.68	-21.74	615.54	313.01	267.18	0.00	3233.07
557	23.80	5.42	-7.02	1137.78	391.30	0.00	420.94	-30.52	-21.67	613.25	310.00	267.38	0.00	3264.52
558	23.80	5.42	-7.02	1157.35	391.30	0.00	269.19	-31.13	-21.59	612.49	307.03	267.31	0.00	3320.61
559	23.96	5.34	-7.02	1150.83	386.96	0.00	225.56	-31.89	-21.36	611.88	303.89	267.58	0.00	3329.50
560	23.88	5.42	-7.02	1131.26	386.96	0.00	321.26	-31.97	-22.05	611.42	300.15	267.73	0.00	3377.06
561	23.96	5.49	-7.17	1139.17	382.98	0.00	156.48	-31.89	-22.13	610.66	296.55	268.07	0.00	3406.40
562	23.88	5.34	-6.87	1143.00	395.56	0.00	481.33	-31.59	-22.74	610.20	292.95	268.37	0.00	3493.85
563	24.11	5.42	-7.02	1137.78	386.96	0.00	305.84	-31.66	-23.27	609.13	289.03	268.59	0.00	3455.34
564	-0.00	-0.00	-0.00	903.00	200.00	0.00	-0.00	-31.51	-23.73	608.98	285.34	268.65	0.00	3416.98
565	24.03	5.42	-7.02	1137.78	386.96	0.00	268.69	-31.66	-24.19	609.44	281.67	268.95	0.00	3484.69
566	23.96	5.19	-7.32	1134.25	391.67	0.00	439.33	-31.97	-24.57	610.35	277.73	269.15	0.00	3490.72
567	24.19	5.34	-6.87	1163.00	400.00	0.00	473.02	-32.04	-24.80	612.95	273.94	269.26	0.00	3497.45
568	24.03	5.34	-6.87	1156.33	400.00	0.00	478.11	-32.73	-25.48	615.54	270.40	269.36	0.00	3475.84
569	24.19	5.42	-6.56	1175.09	395.35	0.00	275.19	-33.26	-25.63	619.05	266.65	269.46	0.00	3517.90
570	24.11	5.42	-7.02	1144.30	395.65	0.00	434.38	-34.03	-26.02	623.47	262.92	269.31	0.00	3543.42
571	24.19	5.42	-7.32	1128.00	379.17	0.00	138.92	-34.87	-26.02	628.36	259.93	269.21	0.00	3456.77
572	24.19	5.34	-7.02	1150.83	386.96	0.00	199.69	-35.93	-25.94	633.70	256.30	269.01	0.00	3550.49
573	24.34	5.49	-7.02	1144.30	386.96	0.00	249.12	-37.00	-25.56	639.95	253.51	268.72	0.00	3501.61
574	24.19	5.34	-6.87	1149.67	391.11	0.00	306.36	-38.53	-25.18	645.90	250.46	268.46	0.00	3599.45
575	24.41	5.19	-7.02	1150.83	395.65	0.00	469.71	-40.66	-24.41	651.09	247.55	268.39	0.00	3629.07
576	24.26	5.42	-7.02	1150.83	395.65	0.00	451.79	-43.41	-24.34	655.82	245.00	267.99	0.00	3629.36
577	24.41	5.42	-7.17	1139.17	382.98	0.00	189.60	-45.93	-23.96	660.55	242.97	267.87	0.00	3664.77
578	24.49	5.42	-7.02	1144.30	391.30	0.00	356.76	-49.21	-24.11	664.83	240.92	267.48	0.00	3655.13
579	24.41	5.34	-6.87	1156.33	391.11	0.00	314.50	-52.95	-25.25	666.50	238.87	267.49	0.00	3465.92
580	24.41	5.49	-6.87	1156.33	395.56	0.00	338.58	-56.00	-26.25	669.10	237.47	267.18	0.00	3408.54
581	24.41	5.42	-7.48	1135.65	375.51	0.00	26.31	-59.81	-27.01	670.01	235.98	266.96	0.00	3398.52
582	24.49	5.42	-7.02	1144.30	391.30	0.00	288.09	-63.48	-27.31	670.32	234.51	266.61	0.00	3321.70
583	24.41	5.49	-6.87	1156.33	386.67	0.00	190.23	-67.37	-28.08	669.25	233.45	266.62	0.00	3370.84
584	24.41	5.42	-7.17	1145.55	391.49	0.00	317.03	-71.79	-28.61	667.72	232.40	266.41	0.00	3254.84
585	24.57	5.34	-7.02	1150.83	391.30	0.00	286.27	-75.61	-29.07	664.22	231.50	266.12	0.00	3263.82
586	24.49	5.26	-6.87	1149.67	391.11	0.00	291.95	-79.19	-29.30	659.64	230.60	266.02	0.00	3152.78
587	24.64	5.34	-6.87	1149.67	400.00	0.00	521.34	-83.47	-29.68	653.23	229.57	265.83	0.00	3127.32
588	24.72	5.49	-7.32	1140.50	383.33	0.00	183.11	-86.90	-29.68	645.75	228.62	265.78	0.00	3082.49
589	24.57	5.11	-7.02	1150.83	400.00	0.00	487.95	-90.41	-30.52	635.38	227.95	265.90	0.00	2967.24
590	-0.00	-0.00	-0.00	903.00	200.00	0.00	-0.00	-92.54	-33.49	625.15	226.78	265.12	0.00	3262.56
591	24.49	4.88	-6.56	1175.09	390.70	0.00	-297.55	-97.20	-27.16	608.37	226.49	264.91	0.00	2977.94
592	25.25	5.19	-6.87	1149.67	386.67	0.00	-227.86	-94.22	-30.06	587.92	225.25	264.94	0.00	2735.38
593	24.49	4.65	-7.02	1163.87	395.65	0.00	-38.81	-95.44	-25.63	564.73	223.80	264.58	0.00	2617.82
594	24.64	4.96	-7.02	1137.78	391.30	0.00	2.32	-95.75	-23.65	540.62	222.95	264.47	0.00	2350.59
595	25.02	4.88	-7.02	1137.78	395.65	0.00	316.45	-95.29	-21.74	515.90	221.92	263.71	0.00	2279.18
596	25.02	4.96	-7.02	1137.78	386.96	0.00	264.04	-93.61	-18.92	486.15	220.90	263.47	0.00	2106.66
597	25.48	4.73	-6.87	1143.00	395.56	0.00	483.36	-90.03	-17.09	457.76	219.90	263.27	0.00	2022.01
598	24.87	4.88	-7.17	1158.32	395.74	0.00	463.28	-87.36	-14.88	428.47	219.12	262.96	0.00	1833.85
599	24.72	4.88	-7.02	1150.83	386.96	0.00	184.10	-83.31	-12.51	394.29	218.38	262.54	0.00	1642.03
600	24.87	5.04	-7.02	1150.83	395.65	0.00	368.20	-79.27	-10.15	360.57	217.73	262.55	0.00	1416.88
601	24.87	4.81	-6.87	1143.00	395.56	0.00	528.80	-74.54	-8.09	325.16	217.08	262.13	0.00	1221.40
602	24.87	4.96	-6.87	1149.67	395.56	0.00	390.46	-68.36	-5.80	283.36	216.48	261.82	0.00	1034.66
603	24.95	4.81	-6.56	1168.12	400.00	0.00	465.22	-61.26	-3.66	241.85	215.39	261.70	0.00	830.92
604	25.02	4.81	-6.71	1168.91	390.91	0.00	203.39	-53.02	-1.91	199.89	213.44	261.07	0.00	808.19
605	25.02	4.88	-6.87	1149.67	391.11	0.00	282.12	-41.43	-0.69	153.81	211.61	260.91	0.00	643.07
606	25.18	4.88	-6.87	1149.67	391.11	0.00	288.39	-30.21	0.08	113.22	207.82	260.38	0.00	563.26
607	25.10	4.88	-6.56	1161.14	400.00	0.00	440.91	-19.30	-0.46	81.18	203.01	259.77	0.00	472.65
608	-0.00	-0.00	-0.00	903.00	200.00	0.00	-0.00	-9.61	-0.99	58.44	195.82	257.96	0.00	369.44
609	25.02	4.81	-6.71	1162.09	395.45	0.00	349.91	-3.43	-1.07	45.32	192.93	257.24	0.00	307.10
610	-0.00	-0.00	-0.00	903.00	200.00	0.00	-0.00	0.53	-0.84	36.16	192.41	256.54	0.00	260.33
611	25.02	4.81	-7.02	1144.30	391.30	0.00	331.55	1.91	-0.76	27.31	194.41	252.51	0.00	225.60
612	24.95	4.81	-6.87	1149.67	395.56	0.00	397.24	2.06	-1.22	19.68	195.35	251.16	0.00	137.86
613	-0.00	-0.00	-0.00	903.00	200.00	0.00	-0.00	2.67	-1.37	14.65	190.63	247.92	0.00	69.30
614	25.10	4.73	-6.56	1161.14	395.35	0.00	340.66	2.06	-1.07	10.07	200.00	242.42	0.00	95.02
615	25.02	4.88	-6.71	1162.09	390.91	0.00	216.40	1.60	-0.99	6.26	219.51	248.78	0.00	112.77
616	25.10	4.88	-6.71	1134.82	395.45	0.00	501.11	-0.00	-0.00	-0.00	300.00	200.00	0.00	-0.00
617	25.10	4.96	-7.17	1151.94	378.72	0.00	-67.20	-0.00	-0.00	-0.00	300.00	200.00	0.00	-0.00
618	25.18	4.81	-7.02	1150.83	382.61	0.00	110.46	-0.00	-0.00	-0.00	300.00	200.00	0.00	-0.00
619	25.02	4.96	-7.02	1137.78	391.30	0.00	395.73	-0.00	-0.00	-0.00	300.00	200.00	0.00	-0.00
620	24.95	4.96	-6.87	1149.67	400.00	0.00	516.26	-0.00	-0.00	-0.00	300.00	200.00	0.00	-0.00
621	25.02	4.88	-6.71	1155.27	395.45	0.00	454.99	-0.00	-0.00	-0.00	300.00	200.00	0.00	-0.00
622	25.02	5.04	-7.02	1144.30	386.96	0.00	259.07	-0.00	-0.00	-0.00	300.00	200.00	0.00	-0.00
623	24.87	5.04	-6.56	1154.16	395.35	0.00	412.52	-0.00	-0.00	-0.00	300.00	200.00	0.00	-0.00
624	24.72	5.04	-6.71	1141.64	395.45	0.00	494.18	-0.00	-0.00	-0.00	300.00	200.00	0.00	-0.00
625	24.41	5.19	-7.02	1137.78	386.96	0.00	233.53	-0.00	-0.00	-0.00	300.00	200.00	0.00	-0.00
626	24.87	5.26	-6.56	1168.12	400.00	0.00	465.93	-0.00	-0.00	-0.00	300.00	200.00	0.00	-0.00
627	24.57	5.19	-7.02	1150.83	391.30	0.00	369.86	-0.00	-0.00	-0.00	300.00	200.00	0.00	-0.00
628	24.64	5.34	-7.02	1137.78	378.26	0.00	94.87	-0.00	-0.00	-0.00	300.00	200.00	0.00	-0.00
629	24.49	5.26	-7.02	1144.30	395.65	0.00	408.50	-0.00	-0.00	-0.00	300.00	200.00	0.00	-0.00
630	24.49	5.26	-6.56	1182.07	400.00	0.00	339.06	-0.00	-0.00	-0.00	300.00	200.00	0.00	-0.00
631	24.49	5.26	-6.56	1168.12	400.00	0.00	458.30	-0.00	-0.00	-0.00	300.00	200.00	0.00	-0.00
632	24.49	5.26	-6.87	1149.67	391.11	0.00	291.95	-0.00	-0.00	-0.00	300.00	200.00	0.00	-0.00
633	24.41	5.34	-6.87	1149.67	400.00	0.00	475.57	-0.00	-0.00	-0.00	300.00	200.00	0.00	-0.00
634	24.49	5.26	-7.17	1145.55	382.98	0.00	183.11	-0.00	-0.00	-0.00	300.00	200.00	0.00	-0.00
635	24.49	5.34	-6.71	1155.27	395.45	0.00	441.12	-0.00	-0.00	-0.00	300.00	200.00	0.00	-0.00
636	24.34	5.34	-7.02	1150.83	391.30	0.00	311.15	-0.00	-0.00	-0.00	300.00	200.00	0.00	-0.00
637	-0.00	-0.00	-0.00	903.00	200.00	0.00	-0.00	-0.00	-0.00	-0.00	300.00	200.00	0.00	-0.00
638	-0.00	-0.00	-0.00	903.00	200.00	0.00	-0.00	-0.00	-0.00	-0.00	300.00	200.00	0.00	-0.00
639	24.41	5.26	-7.17	1145.55	387.23	0.00	295.92	-0.00	-0.00	-0.00	300.00	200.00	0.00	-0.00
640	24.41	5.34	-6.87	1149.67	391.11	0.00	258.55	-0.00	-0.00	-0.00	300.00	200.00	0.00	-0.00
641	24.11	5.26	-6.71	1162.09	395.45	0.00	258.36	-0.00	-0.00	-0.00	300.00	200.00	0.00	-0.00
642	24.26	5.26	-6.71	1162.09	400.00	0.00	467.13	-0.00	-0.00	-0.00	300.00	200.00	0.00	-0.00
643	24.19	5.19	-6.87	1156.33	391.11	0.00	286.53	-0.00	-0.00	-0.00	300.00	200.00	0.00	-0.00
644	24.26	5.26	-6.56	1175.09	400.00	0.00	398.68	-0.00	-0.00	-0.00	300.00	200.00	0.00	-0.00
645	24.03	5.19	-7.02	1157.35	391.30	0.00	256.75	-0.00	-0.00	-0.00	300.00	200.00	0.00	-0.00
646	24.11	5.42	-6.87	1149.67	391.11	0.00	272.96	-0.00	-0.00	-0.00	300.00	200.00	0.00	-0.00
647	24.19	5.34	-7.02	1150.83	386.96	0.00	176.80	-0.00	-0.00	-0.00	300.00	200.00	0.00	-0.00
648	24.19	5.19	-6.71	1155.27	395.45	0.00	442.85	-0.00	-0.00	-0.00	300.00	200.00	0.00	-0.00
649	-0.00	-0.00	-0.00	903.00	200.00	0.00	-0.00	-0.00	-0.00	-0.00	300.00	200.00	0.00	-0.00
650	23.88	5.34	-6.87	1163.00	395.56	0.00	282.97	-0.00	-0.00	-0.00	300.00	200.00	0.00	-0.00
651	-0.00	-0.00	-0.00	903.00	200.00	0.00	-0.00	-0.00	-0.00	-0.00	300.00	200.00	0.00	-0.00
652	24.03	5.26	-7.02	1150.83	395.65	0.00	399.05	-0.00	-0.00	-0.00	300.00	200.00	0.00	-0.00
653	24.19	5.34	-6.87	1163.00	386.67	0.00	173.44	-0.00	-0.00	-0.00	300.00	200.00	0.00	-0.00
654	24.11	5.42	-7.02	1157.35	391.30	0.00	258.90	-0.00	-0.00	-0.00	300.00	200.00	0.00	-0.00
655	23.96	5.42	-6.87	1149.67	395.56	0.00	373.16	-0.00	-0.00	-0.00	300.00	200.00	0.00	-0.00
656	24.11	5.65	-7.17	1145.55	382.98	0.00	89.44	-0.00	-0.00	-0.00	300.00	200.00	0.00	-0.00
657	24.03	5.42	-6.71	1168.91	395.45	0.00	327.20	-0.00	-0.00	-0.00	300.00	200.00	0.00	-0.00
658	23.80	5.49	-6.87	1156.33	395.56	0.00	287.88	-0.00	-0.00	-0.00	300.00	200.00	0.00	-0.00
659	-0.00	-0.00	-0.00	903.00	200.00	0.00	-0.00	-0.00	-0.00	-0.00	300.00	200.00	0.00	-0.00
660	23.88	5.26	-7.17	1151.94	387.23	0.00	230.99	-0.00	-0.00	-0.00	300.00	200.00	0.00	-0.00
661	23.88	5.42	-7.02	1163.87	386.96	0.00	121.74	-0.00	-0.00	-0.00	300.00	200.00	0.00	-0.00
662	23.88	5.19	-6.87	1169.67	391.11	0.00	227.69	-0.00	-0.00	-0.00	300.00	200.00	0.00	-0.00
663	23.65	5.49	-6.87	1156.33	386.67	0.00	139.36	-0.00	-0.00	-0.00	300.00	200.00	0.00	-0.00
664	23.88	5.49	-7.17	1151.94	391.49	0.00	344.30	-0.00	-0.00	-0.00	300.00	200.00	0.00	-0.00
665	23.80	5.42	-6.56	1161.14	400.00	0.00	501.41	-0.00	-0.00	-0.00	300.00	200.00	0.00	-0.00
666	23.88	5.49	-7.32	1140.50	379.17	0.00	89.96	-0.00	-0.00	-0.00	300.00	200.00	0.00	-0.00
667	23.65	5.49	-7.02	1144.30	395.65	0.00	417.96	-0.00	-0.00	-0.00	300.00	200.00	0.00	-0.00
668	23.57	5.49	-6.87	1156.33	395.56	0.00	311.79	-0.00	-0.00	-0.00	300.00	200.00	0.00	-0.00
669	23.80	5.42	-7.17	1151.94	387.23	0.00	224.50	-0.00	-0.00	-0.00	300.00	200.00	0.00	-0.00
670	23.80	5.42	-7.02	1137.78	400.00	0.00	627.93	-0.00	-0.00	-0.00	300.00	200.00	0.00	-0.00
671	23.80	5.42	-7.17	1145.55	391.49	0.00	360.37	-0.00	-0.00	-0.00	300.00	200.00	0.00	-0.00
672	23.50	5.34	-6.87	1149.67	395.56	0.00	416.90	-0.00	-0.00	-0.00	300.00	200.00	0.00	-0.00
673	23.50	5.49	-7.02	1163.87	391.30	0.00	178.46	-0.00	-0.00	-0.00	300.00	200.00	0.00	-0.00
674	23.50	5.42	-7.17	1151.94	391.49	0.00	267.35	-0.00	-0.00	-0.00	300.00	200.00	0.00	-0.00
675	23.42	5.11	-7.17	1145.55	391.49	0.00	292.68	-0.00	-0.00	-0.00	300.00	200.00	0.00	-0.00
676	23.35	5.26	-7.02	1144.30	391.30	0.00	311.98	-0.00	-0.00	-0.00	300.00	200.00	0.00	-0.00
677	23.50	5.26	-7.17	1145.55	387.23	0.00	261.83	-0.00	-0.00	-0.00	300.00	200.00	0.00	-0.00
678	23.50	5.49	-7.17	1158.32	391.49	0.00	190.41	-0.00	-0.00	-0.00	300.00	200.00	0.00	-0.00
679	23.50	5.26	-7.17	1145.55	382.98	0.00	138.95	-0.00	-0.00	-0.00	300.00	200.00	0.00	-0.00
680	23.42	5.42	-7.32	1128.00	379.17	0.00	139.55	-0.00	-0.00	-0.00	300.00	200.00	0.00	-0.00
681	23.50	5.34	-7.32	1153.00	391.67	0.00	307.72	-0.00	-0.00	-0.00	300.00	200.00	0.00	-0.00
682	23.35	5.34	-7.17	1151.94	382.98	0.00	35.55	-0.00	-0.00	-0.00	300.00	200.00	0.00	-0.00
683	23.35	5.26	-7.02	1157.35	391.30	0.00	220.42	-0.00	-0.00	-0.00	300.00	200.00	0.00	-0.00
684	23.35	5.42	-6.87	1163.00	386.67	0.00	134.28	-0.00	-0.00	-0.00	300.00	200.00	0.00	-0.00
685	23.42	5.42	-7.02	1163.87	386.96	0.00	150.60	-0.00	-0.00	-0.00	300.00	200.00	0.00	-0.00
686	23.42	5.49	-7.17	1158.32	391.49	0.00	244.47	-0.00	-0.00	-0.00	300.00	200.00	0.00	-0.00
687	23.27	5.34	-7.02	1157.35	382.61	0.00	29.85	-0.00	-0.00	-0.00	300.00	200.00	0.00	-0.00
688	23.19	5.42	-7.02	1163.87	391.30	0.00	231.54	-0.00	-0.00	-0.00	300.00	200.00	0.00	-0.00
689	23.04	5.34	-7.32	1146.75	387.50	0.00	248.91	-0.00	-0.00	-0.00	300.00	200.00	0.00	-0.00
690	23.27	5.42	-7.17	1158.32	391.49	0.00	234.73	-0.00	-0.00	-0.00	300.00	200.00	0.00	-0.00
691	23.35	5.42	-7.02	1163.87	400.00	0.00	463.73	-0.00	-0.00	-0.00	300.00	200.00	0.00	-0.00
692	-0.00	-0.00	-0.00	903.00	200.00	0.00	-0.00	-0.00	-0.00	-0.00	300.00	200.00	0.00	-0.00
693	-0.00	-0.00	-0.00	903.00	200.00	0.00	-0.00	-0.00	-0.00	-0.00	300.00	200.00	0.00	-0.00
694	23.04	5.65	-7.02	1157.35	395.65	0.00	256.75	-0.00	-0.00	-0.00	300.00	200.00	0.00	-0.00
695	22.96	5.65	-7.17	1164.70	391.49	0.00	196.25	-0.00	-0.00	-0.00	300.00	200.00	0.00	-0.00
696	23.12	5.87	-7.48	1147.90	371.43	0.00	-176.57	-0.00	-0.00	-0.00	300.00	200.00	0.00	-0.00
697	23.12	5.72	-7.32	1146.75	383.33	0.00	119.69	-0.00	-0.00	-0.00	300.00	200.00	0.00	-0.00
698	23.35	5.34	-6.87	1163.00	395.56	0.00	292.97	-0.00	-0.00	-0.00	300.00	200.00	0.00	-0.00
699	-0.00	-0.00	-0.00	903.00	200.00	0.00	-0.00	-0.00	-0.00	-0.00	300.00	200.00	0.00	-0.00
700	23.35	5.49	-7.32	1153.00	387.50	0.00	371.93	-0.00	-0.00	-0.00	300.00	200.00	0.00	-0.00
701	22.89	5.65	-7.32	1153.00	391.67	0.00	366.21	-0.00	-0.00	-0.00	300.00	200.00	0.00	-0.00
702	23.12	5.34	-7.63	1131.00	376.00	0.00	173.03	-0.00	-0.00	-0.00	300.00	200.00	0.00	-0.00
703	23.42	5.72	-6.87	1149.67	400.00	0.00	572.20	-0.00	-0.00	-0.00	300.00	200.00	0.00	-0.00
704	23.04	5.49	-7.02	1163.87	391.30	0.00	251.11	-0.00	-0.00	-0.00	300.00	200.00	0.00	-0.00
705	23.19	5.87	-6.87	1169.67	400.00	0.00	302.63	-0.00	-0.00	-0.00	300.00	200.00	0.00	-0.00
706	23.27	5.80	-6.71	1168.91	400.00	0.00	388.41	-0.00	-0.00	-0.00	300.00	200.00	0.00	-0.00
707	23.19	5.80	-7.02	1157.35	395.65	0.00	362.23	-0.00	-0.00	-0.00	300.00	200.00	0.00	-0.00
708	-0.00	-0.00	-0.00	903.00	200.00	0.00	-0.00	-0.00	-0.00	-0.00	300.00	200.00	0.00	-0.00
709	23.35	5.65	-6.87	1163.00	391.11	0.00	292.97	-0.00	-0.00	-0.00	300.00	200.00	0.00	-0.00
710	-0.00	-0.00	-0.00	903.00	200.00	0.00	-0.00	-0.00	-0.00	-0.00	300.00	200.00	0.00	-0.00
711	23.42	5.95	-7.17	1139.17	391.49	0.00	310.21	-0.00	-0.00	-0.00	300.00	200.00	0.00	-0.00
712	23.50	5.87	-7.17	1158.32	378.72	0.00	-23.86	-0.00	-0.00	-0.00	300.00	200.00	0.00	-0.00
713	23.35	5.65	-7.48	1141.78	379.59	0.00	143.87	-0.00	-0.00	-0.00	300.00	200.00	0.00	-0.00
714	23.42	5.80	-6.87	1149.67	395.56	0.00	380.62	-0.00	-0.00	-0.00	300.00	200.00	0.00	-0.00
715	23.65	5.80	-7.02	1137.78	382.61	0.00	119.42	-0.00	-0.00	-0.00	300.00	200.00	0.00	-0.00
716	23.57	5.80	-7.02	1137.78	400.00	0.00	515.48	-0.00	-0.00	-0.00	300.00	200.00	0.00	-0.00
717	23.65	5.80	-7.02	1150.83	395.65	0.00	375.17	-0.00	-0.00	-0.00	300.00	200.00	0.00	-0.00
718	-0.00	-0.00	-0.00	903.00	200.00	0.00	-0.00	-0.00	-0.00	-0.00	300.00	200.00	0.00	-0.00
719	23.80	5.49	-7.32	1134.25	383.33	0.00	209.81	-0.00	-0.00	-0.00	300.00	200.00	0.00	-0.00
720	23.88	5.72	-7.17	1139.17	382.98	0.00	134.24	-0.00	-0.00	-0.00	300.00	200.00	0.00	-0.00
721	23.88	5.34	-7.17	1139.17	391.49	0.00	427.57	-0.00	-0.00	-0.00	300.00	200.00	0.00	-0.00
722	23.88	5.65	-6.56	1161.14	400.00	0.00	434.70	-0.00	-0.00	-0.00	300.00	200.00	0.00	-0.00
723	23.88	5.34	-7.02	1144.30	386.96	0.00	269.02	-0.00	-0.00	-0.00	300.00	200.00	0.00	-0.00
724	23.88	5.49	-7.32	1134.25	387.50	0.00	300.41	-0.00	-0.00	-0.00	300.00	200.00	0.00	-0.00
725	24.11	5.49	-7.17	1132.79	382.98	0.00	265.24	-0.00	-0.00	-0.00	300.00	200.00	0.00	-0.00
726	-0.00	-0.00	-0.00	903.00	200.00	0.00	-0.00	-0.00	-0.00	-0.00	300.00	200.00	0.00	-0.00
727	23.88	5.65	-6.87	1149.67	395.56	0.00	347.56	-0.00	-0.00	-0.00	300.00	200.00	0.00	-0.00
728	23.80	5.34	-6.87	1149.67	391.11	0.00	325.01	-0.00	-0.00	-0.00	300.00	200.00	0.00	-0.00
729	24.11	5.49	-7.17	1145.55	378.72	0.00	46.75	-0.00	-0.00	-0.00	300.00	200.00	0.00	-0.00
730	23.88	5.49	-7.17	1139.17	387.23	0.00	244.14	-0.00	-0.00	-0.00	300.00	200.00	0.00	-0.00
731	23.88	5.42	-7.02	1163.87	386.96	0.00	121.74	-0.00	-0.00	-0.00	300.00	200.00	0.00	-0.00
732	-0.00	-0.00	-0.00	903.00	200.00	0.00	-0.00	-0.00	-0.00	-0.00	300.00	200.00	0.00	-0.00
733	23.88	5.34	-7.02	1144.30	395.65	0.00	476.67	-0.00	-0.00	-0.00	300.00	200.00	0.00	-0.00
734	23.88	5.49	-7.48	1147.90	375.51	0.00	-83.77	-0.00	-0.00	-0.00	300.00	200.00	0.00	-0.00
735	23.88	5.34	-6.87	1149.67	395.56	0.00	422.84	-0.00	-0.00	-0.00	300.00	200.00	0.00	-0.00
736	23.80	5.34	-7.17	1145.55	387.23	0.00	231.80	-0.00	-0.00	-0.00	300.00	200.00	0.00	-0.00
737	23.80	5.42	-7.02	1150.83	386.96	0.00	178.13	-0.00	-0.00	-0.00	300.00	200.00	0.00	-0.00
738	-0.00	-0.00	-0.00	903.00	200.00	0.00	-0.00	-0.00	-0.00	-0.00	300.00	200.00	0.00	-0.00
739	23.80	5.49	-7.02	1144.30	395.65	0.00	447.81	-0.00	-0.00	-0.00	300.00	200.00	0.00	-0.00
740	23.88	5.42	-7.02	1157.35	382.61	0.00	30.35	-0.00	-0.00	-0.00	300.00	200.00	0.00	-0.00
741	23.80	5.42	-6.87	1163.00	391.11	0.00	211.08	-0.00	-0.00	-0.00	300.00	200.00	0.00	-0.00
742	23.88	5.42	-7.17	1132.79	374.47	0.00	-8.12	-0.00	-0.00	-0.00	300.00	200.00	0.00	-0.00
743	23.80	5.65	-6.87	1149.67	391.11	0.00	226.85	-0.00	-0.00	-0.00	300.00	200.00	0.00	-0.00
744	-0.00	-0.00	-0.00	903.00	200.00	0.00	-0.00	-0.00	-0.00	-0.00	300.00	200.00	0.00	-0.00
745	23.80	5.49	-6.87	1149.67	400.00	0.00	521.85	-0.00	-0.00	-0.00	300.00	200.00	0.00	-0.00
746	23.80	5.49	-7.02	1144.30	386.96	0.00	217.94	-0.00	-0.00	-0.00	300.00	200.00	0.00	-0.00
747	23.88	5.49	-6.71	1162.09	395.45	0.00	383.20	-0.00	-0.00	-0.00	300.00	200.00	0.00	-0.00
748	23.50	5.34	-6.87	1156.33	391.11	0.00	276.86	-0.00	-0.00	-0.00	300.00	200.00	0.00	-0.00
749	23.57	5.49	-7.02	1144.30	386.96	0.00	198.03	-0.00	-0.00	-0.00	300.00	200.00	0.00	-0.00
750	23.65	5.49	-7.02	1157.35	386.96	0.00	94.87	-0.00	-0.00	-0.00	300.00	200.00	0.00	-0.00
751	23.88	5.65	-7.02	1144.30	395.65	0.00	403.03	-0.00	-0.00	-0.00	300.00	200.00	0.00	-0.00
752	23.57	5.42	-7.17	1151.94	382.98	0.00	58.44	-0.00	-0.00	-0.00	300.00	200.00	0.00	-0.00
753	23.80	5.49	-7.17	1158.32	391.49	0.00	271.74	-0.00	-0.00	-0.00	300.00	200.00	0.00	-0.00
754	23.80	5.42	-7.48	1123.41	375.51	0.00	77.07	-0.00	-0.00	-0.00	300.00	200.00	0.00	-0.00
755	23.65	5.49	-7.17	1139.17	387.23	0.00	224.17	-0.00	-0.00	-0.00	300.00	200.00	0.00	-0.00
756	23.80	5.49	-7.02	1150.83	386.96	0.00	205.00	-0.00	-0.00	-0.00	300.00	200.00	0.00	-0.00
757	-0.00	-0.00	-0.00	903.00	200.00	0.00	-0.00	-0.00	-0.00	-0.00	300.00	200.00	0.00	-0.00
758	23.88	5.49	-7.02	1150.83	395.65	0.00	381.14	-0.00	-0.00	-0.00	300.00	200.00	0.00	-0.00
759	23.65	5.49	-7.32	1146.75	391.67	0.00	310.26	-0.00	-0.00	-0.00	300.00	200.00	0.00	-0.00
760	23.65	5.49	-7.32	1134.25	379.17	0.00	60.40	-0.00	-0.00	-0.00	300.00	200.00	0.00	-0.00
761	23.65	5.42	-7.17	1139.17	387.23	0.00	287.97	-0.00	-0.00	-0.00	300.00	200.00	0.00	-0.00
762	23.80	5.34	-6.87	1156.33	395.56	0.00	418.09	-0.00	-0.00	-0.00	300.00	200.00	0.00	-0.00
763	23.65	5.49	-7.02	1157.35	400.00	0.00	494.92	-0.00	-0.00	-0.00	300.00	200.00	0.00	-0.00
764	23.65	5.34	-6.87	1156.33	391.11	0.00	283.14	-0.00	-0.00	-0.00	300.00	200.00	0.00	-0.00
765	23.57	5.34	-6.87	1156.33	400.00	0.00	478.11	-0.00	-0.00	-0.00	300.00	200.00	0.00	-0.00
766	23.80	5.42	-6.87	1169.67	391.11	0.00	220.74	-0.00	-0.00	-0.00	300.00	200.00	0.00	-0.00
767	23.80	5.65	-6.87	1143.00	391.11	0.00	333.15	-0.00	-0.00	-0.00	300.00	200.00	0.00	-0.00
768	23.65	5.42	-6.87	1156.33	395.56	0.00	368.92	-0.00	-0.00	-0.00	300.00	200.00	0.00	-0.00
769	-0.00	-0.00	-0.00	903.00	200.00	0.00	-0.00	-0.00	-0.00	-0.00	300.00	200.00	0.00	-0.00
770	23.96	5.49	-7.17	1145.55	387.23	0.00	246.25	-0.00	-0.00	-0.00	300.00	200.00	0.00	-0.00
771	23.65	5.34	-6.87	1156.33	391.11	0.00	283.14	-0.00	-0.00	-0.00	300.00	200.00	0.00	-0.00
772	23.57	5.49	-6.87	1156.33	391.11	0.00	275.68	-0.00	-0.00	-0.00	300.00	200.00	0.00	-0.00
773	23.50	5.42	-7.02	1144.30	400.00	0.00	531.57	-0.00	-0.00	-0.00	300.00	200.00	0.00	-0.00
774	23.65	5.42	-7.17	1139.17	382.98	0.00	210.21	-0.00	-0.00	-0.00	300.00	200.00	0.00	-0.00
775	23.50	5.34	-7.17	1145.55	395.74	0.00	397.54	-0.00	-0.00	-0.00	300.00	200.00	0.00	-0.00
776	23.65	5.42	-7.48	1123.41	379.59	0.00	169.71	-0.00	-0.00	-0.00	300.00	200.00	0.00	-0.00
777	23.65	5.49	-7.17	1139.17	387.23	0.00	292.84	-0.00	-0.00	-0.00	300.00	200.00	0.00	-0.00
778	23.57	5.49	-7.17	1132.79	382.98	0.00	144.63	-0.00	-0.00	-0.00	300.00	200.00	0.00	-0.00
779	23.57	5.49	-7.02	1150.83	386.96	0.00	185.10	-0.00	-0.00	-0.00	300.00	200.00	0.00	-0.00
780	23.57	5.42	-7.17	1151.94	391.49	0.00	327.74	-0.00	-0.00	-0.00	300.00	200.00	0.00	-0.00
781	23.65	5.49	-6.87	1149.67	391.11	0.00	326.88	-0.00	-0.00	-0.00	300.00	200.00	0.00	-0.00
782	23.42	5.42	-7.02	1144.30	395.65	0.00	414.47	-0.00	-0.00	-0.00	300.00	200.00	0.00	-0.00
783	23.80	5.72	-7.17	1139.17	382.98	0.00	166.06	-0.00	-0.00	-0.00	300.00	200.00	0.00	-0.00
784	23.50	5.42	-7.32	1140.50	379.17	0.00	16.85	-0.00	-0.00	-0.00	300.00	200.00	0.00	-0.00
785	23.50	5.34	-6.87	1156.33	391.11	0.00	299.75	-0.00	-0.00	-0.00	300.00	200.00	0.00	-0.00
786	23.42	5.42	-6.87	1149.67	395.56	0.00	383.17	-0.00	-0.00	-0.00	300.00	200.00	0.00	-0.00
787	23.42	5.72	-7.17	1145.55	378.72	0.00	-39.93	-0.00	-0.00	-0.00	300.00	200.00	0.00	-0.00
788	23.42	5.65	-6.87	1149.67	391.11	0.00	268.39	-0.00	-0.00	-0.00	300.00	200.00	0.00	-0.00
789	23.57	5.49	-6.87	1149.67	391.11	0.00	312.30	-0.00	-0.00	-0.00	300.00	200.00	0.00	-0.00
790	23.50	5.42	-7.02	1137.78	395.65	0.00	487.62	-0.00	-0.00	-0.00	300.00	200.00	0.00	-0.00
791	23.42	5.42	-6.71	1155.27	400.00	0.00	502.67	-0.00	-0.00	-0.00	300.00	200.00	0.00	-0.00
792	23.42	5.65	-6.87	1143.00	391.11	0.00	306.02	-0.00	-0.00	-0.00	300.00	200.00	0.00	-0.00
793	23.65	5.42	-7.02	1170.39	391.30	0.00	238.00	-0.00	-0.00	-0.00	300.00	200.00	0.00	-0.00
794	23.57	5.42	-7.02	1144.30	386.96	0.00	262.22	-0.00	-0.00	-0.00	300.00	200.00	0.00	-0.00
795	23.50	5.49	-6.87	1149.67	391.11	0.00	320.60	-0.00	-0.00	-0.00	300.00	200.00	0.00	-0.00
796	23.42	5.65	-6.56	1168.12	395.35	0.00	263.48	-0.00	-0.00	-0.00	300.00	200.00	0.00	-0.00
797	23.35	5.72	-6.71	1155.27	395.45	0.00	258.53	-0.00	-0.00	-0.00	300.00	200.00	0.00	-0.00
798	23.35	5.65	-6.56	1161.14	400.00	0.00	396.55	-0.00	-0.00	-0.00	300.00	200.00	0.00	-0.00
799	23.35	5.49	-7.02	1137.78	395.65	0.00	439.85	-0.00	-0.00	-0.00	300.00	200.00	0.00	-0.00
800	23.35	5.49	-7.17	1132.79	382.98	0.00	217.19	-0.00	-0.00	-0.00	300.00	200.00	0.00	-0.00
801	-0.00	-0.00	-0.00	903.00	200.00	0.00	-0.00	-0.00	-0.00	-0.00	300.00	200.00	0.00	-0.00
802	23.57	5.65	-7.17	1145.55	391.49	0.00	306.80	-0.00	-0.00	-0.00	300.00	200.00	0.00	-0.00
803	23.27	5.42	-7.02	1157.35	391.30	0.00	304.35	-0.00	-0.00	-0.00	300.00	200.00	0.00	-0.00
804	23.35	5.42	-7.02	1137.78	386.96	0.00	254.76	-0.00	-0.00	-0.00	300.00	200.00	0.00	-0.00
805	23.35	5.34	-6.56	1168.12	400.00	0.00	438.07	-0.00	-0.00	-0.00	300.00	200.00	0.00	-0.00
806	23.35	5.49	-6.56	1168.12	400.00	0.00	397.62	-0.00	-0.00	-0.00	300.00	200.00	0.00	-0.00
807	23.50	5.42	-7.17	1158.32	387.23	0.00	178.56	-0.00	-0.00	-0.00	300.00	200.00	0.00	-0.00
808	23.27	5.34	-7.02	1170.39	395.65	0.00	286.60	-0.00	-0.00	-0.00	300.00	200.00	0.00	-0.00
809	23.42	5.72	-7.17	1145.55	382.98	0.00	36.85	-0.00	-0.00	-0.00	300.00	200.00	0.00	-0.00
810	23.27	5.49	-6.87	1149.67	391.11	0.00	253.97	-0.00	-0.00	-0.00	300.00	200.00	0.00	-0.00
811	23.50	5.42	-7.17	1139.17	382.98	0.00	182.29	-0.00	-0.00	-0.00	300.00	200.00	0.00	-0.00
812	23.42	5.42	-7.17	1145.55	391.49	0.00	355.98	-0.00	-0.00	-0.00	300.00	200.00	0.00	-0.00
813	23.19	5.49	-7.32	1134.25	379.17	0.00	47.05	-0.00	-0.00	-0.00	300.00	200.00	0.00	-0.00
814	23.42	5.42	-6.71	1168.91	395.45	0.00	345.23	-0.00	-0.00	-0.00	300.00	200.00	0.00	-0.00
815	23.19	5.49	-7.02	1163.87	391.30	0.00	188.74	-0.00	-0.00	-0.00	300.00	200.00	0.00	-0.00
816	23.19	5.65	-7.17	1158.32	391.49	0.00	230.34	-0.00	-0.00	-0.00	300.00	200.00	0.00	-0.00
817	23.19	5.42	-7.17	1158.32	391.49	0.00	243.00	-0.00	-0.00	-0.00	300.00	200.00	0.00	-0.00
818	23.19	5.42	-6.87	1163.00	391.11	0.00	231.76	-0.00	-0.00	-0.00	300.00	200.00	0.00	-0.00
819	23.19	5.42	-7.17	1139.17	382.98	0.00	195.12	-0.00	-0.00	-0.00	300.00	200.00	0.00	-0.00
820	23.12	5.34	-6.87	1156.33	391.11	0.00	249.74	-0.00	-0.00	-0.00	300.00	200.00	0.00	-0.00
821	23.27	5.65	-7.17	1151.94	387.23	0.00	159.08	-0.00	-0.00	-0.00	300.00	200.00	0.00	-0.00
822	23.19	5.42	-7.17	1145.55	387.23	0.00	213.46	-0.00	-0.00	-0.00	300.00	200.00	0.00	-0.00
823	23.19	5.42	-7.02	1150.83	395.65	0.00	425.92	-0.00	-0.00	-0.00	300.00	200.00	0.00	-0.00
824	23.19	5.42	-6.87	1176.33	400.00	0.00	365.70	-0.00	-0.00	-0.00	300.00	200.00	0.00	-0.00
825	23.19	5.42	-7.02	1163.87	400.00	0.00	501.88	-0.00	-0.00	-0.00	300.00	200.00	0.00	-0.00
826	23.04	5.42	-7.17	1158.32	382.98	0.00	40.58	-0.00	-0.00	-0.00	300.00	200.00	0.00	-0.00
827	23.35	5.42	-7.17	1158.32	387.23	0.00	149.99	-0.00	-0.00	-0.00	300.00	200.00	0.00	-0.00
828	23.27	5.26	-7.17	1151.94	382.98	0.00	132.13	-0.00	-0.00	-0.00	300.00	200.00	0.00	-0.00
829	23.19	5.26	-6.87	1149.67	400.00	0.00	524.90	-0.00	-0.00	-0.00	300.00	200.00	0.00	-0.00
830	23.19	5.34	-7.02	1144.30	395.65	0.00	456.77	-0.00	-0.00	-0.00	300.00	200.00	0.00	-0.00
831	23.35	5.42	-7.32	1140.50	379.17	0.00	126.84	-0.00	-0.00	-0.00	300.00	200.00	0.00	-0.00
832	23.42	5.42	-7.17	1145.55	382.98	0.00	133.76	-0.00	-0.00	-0.00	300.00	200.00	0.00	-0.00
833	23.27	5.34	-7.02	1144.30	395.65	0.00	471.70	-0.00	-0.00	-0.00	300.00	200.00	0.00	-0.00
834	23.27	5.34	-7.02	1144.30	400.00	0.00	549.98	-0.00	-0.00	-0.00	300.00	200.00	0.00	-0.00
835	23.27	5.26	-7.32	1134.25	383.33	0.00	164.83	-0.00	-0.00	-0.00	300.00	200.00	0.00	-0.00
836	23.42	5.34	-6.71	1155.27	395.45	0.00	415.46	-0.00	-0.00	-0.00	300.00	200.00	0.00	-0.00
837	23.50	5.42	-6.87	1149.67	391.11	0.00	293.65	-0.00	-0.00	-0.00	300.00	200.00	0.00	-0.00
838	23.57	5.26	-7.02	1144.30	386.96	0.00	299.04	-0.00	-0.00	-0.00	300.00	200.00	0.00	-0.00
839	23.35	5.49	-7.17	1139.17	391.49	0.00	289.27	-0.00	-0.00	-0.00	300.00	200.00	0.00	-0.00
840	23.65	5.42	-6.87	1169.67	386.67	0.00	109.35	-0.00	-0.00	-0.00	300.00	200.00	0.00	-0.00
841	23.65	5.34	-7.02	1137.78	386.96	0.00	261.06	-0.00	-0.00	-0.00	300.00	200.00	0.00	-0.00
842	23.65	5.95	-7.17	1139.17	391.49	0.00	285.37	-0.00	-0.00	-0.00	300.00	200.00	0.00	-0.00
843	23.65	5.95	-6.87	1169.67	391.11	0.00	163.61	-0.00	-0.00	-0.00	300.00	200.00	0.00	-0.00
844	-0.00	-0.00	-0.00	903.00	200.00	0.00	-0.00	-0.00	-0.00	-0.00	300.00	200.00	0.00	-0.00
845	23.65	6.03	-7.17	1139.17	378.72	0.00	34.09	-0.00	-0.00	-0.00	300.00	200.00	0.00	-0.00
846	23.88	6.03	-6.71	1148.45	400.00	0.00	572.90	-0.00	-0.00	-0.00	300.00	200.00	0.00	-0.00
847	23.88	6.03	-6.87	1149.67	395.56	0.00	528.12	-0.00	-0.00	-0.00	300.00	200.00	0.00	-0.00
848	23.57	6.18	-6.87	1156.33	391.11	0.00	216.17	-0.00	-0.00	-0.00	300.00	200.00	0.00	-0.00
849	23.88	6.03	-7.02	1150.83	378.26	0.00	-6.30	-0.00	-0.00	-0.00	300.00	200.00	0.00	-0.00
850	23.96	6.03	-6.87	1143.00	395.56	0.00	560.34	-0.00	-0.00	-0.00	300.00	200.00	0.00	-0.00
851	23.96	6.26	-6.56	1168.12	400.00	0.00	363.19	-0.00	-0.00	-0.00	300.00	200.00	0.00	-0.00
852	23.88	6.26	-7.02	1144.30	391.30	0.00	380.81	-0.00	-0.00	-0.00	300.00	200.00	0.00	-0.00
853	23.80	6.03	-7.17	1151.94	382.98	0.00	177.26	-0.00	-0.00	-0.00	300.00	200.00	0.00	-0.00
854	23.80	6.18	-6.87	1169.67	391.11	0.00	177.51	-0.00	-0.00	-0.00	300.00	200.00	0.00	-0.00
855	23.88	6.26	-7.02	1144.30	386.96	0.00	276.98	-0.00	-0.00	-0.00	300.00	200.00	0.00	-0.00
856	23.96	6.26	-7.32	1134.25	383.33	0.00	244.46	-0.00	-0.00	-0.00	300.00	200.00	0.00	-0.00
857	23.96	6.18	-6.87	1149.67	395.56	0.00	482.52	-0.00	-0.00	-0.00	300.00	200.00	0.00	-0.00
858	23.96	6.18	-7.17	1151.94	382.98	0.00	144.31	-0.00	-0.00	-0.00	300.00	200.00	0.00	-0.00
859	23.88	6.03	-7.02	1163.87	386.96	0.00	214.29	-0.00	-0.00	-0.00	300.00	200.00	0.00	-0.00
860	23.88	6.26	-7.02	1144.30	386.96	0.00	231.20	-0.00	-0.00	-0.00	300.00	200.00	0.00	-0.00
861	23.80	6.10	-7.02	1150.83	395.65	0.00	420.94	-0.00	-0.00	-0.00	300.00	200.00	0.00	-0.00
862	23.80	6.33	-6.71	1155.27	390.91	0.00	246.05	-0.00	-0.00	-0.00	300.00	200.00	0.00	-0.00
863	23.88	5.95	-6.87	1156.33	395.56	0.00	461.49	-0.00	-0.00	-0.00	300.00	200.00	0.00	-0.00
864	23.88	6.26	-7.02	1150.83	386.96	0.00	236.18	-0.00	-0.00	-0.00	300.00	200.00	0.00	-0.00
865	23.80	6.33	-7.32	1134.25	375.00	0.00	46.25	-0.00	-0.00	-0.00	300.00	200.00	0.00	-0.00
866	23.96	6.03	-7.17	1139.17	395.74	0.00	565.06	-0.00	-0.00	-0.00	300.00	200.00	0.00	-0.00
867	23.96	6.18	-6.71	1175.73	395.45	0.00	319.05	-0.00	-0.00	-0.00	300.00	200.00	0.00	-0.00
868	23.88	6.10	-6.87	1163.00	386.67	0.00	169.88	-0.00	-0.00	-0.00	300.00	200.00	0.00	-0.00
869	23.88	6.03	-7.32	1140.50	375.00	0.00	69.62	-0.00	-0.00	-0.00	300.00	200.00	0.00	-0.00
870	23.80	6.18	-6.71	1155.27	390.91	0.00	307.43	-0.00	-0.00	-0.00	300.00	200.00	0.00	-0.00
871	23.80	6.18	-7.02	1150.83	400.00	0.00	551.31	-0.00	-0.00	-0.00	300.00	200.00	0.00	-0.00
872	23.88	6.10	-7.02	1157.35	386.96	0.00	234.19	-0.00	-0.00	-0.00	300.00	200.00	0.00	-0.00
873	23.65	6.03	-7.02	1150.83	386.96	0.00	250.11	-0.00	-0.00	-0.00	300.00	200.00	0.00	-0.00
874	23.65	6.10	-7.02	1144.30	382.61	0.00	168.18	-0.00	-0.00	-0.00	300.00	200.00	0.00	-0.00
875	23.96	6.18	-6.87	1149.67	391.11	0.00	376.04	-0.00	-0.00	-0.00	300.00	200.00	0.00	-0.00
876	23.80	6.10	-7.17	1151.94	387.23	0.00	259.56	-0.00	-0.00	-0.00	300.00	200.00	0.00	-0.00
877	23.80	6.26	-6.71	1162.09	400.00	0.00	461.93	-0.00	-0.00	-0.00	300.00	200.00	0.00	-0.00
878	23.57	6.18	-7.32	1140.50	366.67	0.00	-262.26	-0.00	-0.00	-0.00	300.00	200.00	0.00	-0.00
879	23.65	6.03	-7.32	1128.00	379.17	0.00	180.56	-0.00	-0.00	-0.00	300.00	200.00	0.00	-0.00
880	23.80	6.10	-7.32	1140.50	379.17	0.00	114.44	-0.00	-0.00	-0.00	300.00	200.00	0.00	-0.00
881	23.57	6.18	-7.17	1139.17	382.98	0.00	176.29	-0.00	-0.00	-0.00	300.00	200.00	0.00	-0.00
882	24.03	6.10	-7.17	1139.17	387.23	0.00	403.22	-0.00	-0.00	-0.00	300.00	200.00	0.00	-0.00
883	23.88	6.10	-7.17	1145.55	382.98	0.00	211.19	-0.00	-0.00	-0.00	300.00	200.00	0.00	-0.00
884	23.65	6.18	-7.02	1150.83	391.30	0.00	292.24	-0.00	-0.00	-0.00	300.00	200.00	0.00	-0.00
885	-0.00	-0.00	-0.00	903.00	200.00	0.00	-0.00	-0.00	-0.00	-0.00	300.00	200.00	0.00	-0.00
886	23.65	6.10	-7.17	1151.94	382.98	0.00	107.46	-0.00	-0.00	-0.00	300.00	200.00	0.00	-0.00
887	23.57	6.10	-6.71	1155.27	395.45	0.00	367.25	-0.00	-0.00	-0.00	300.00	200.00	0.00	-0.00
888	23.88	6.10	-7.02	1163.87	382.61	0.00	90.56	-0.00	-0.00	-0.00	300.00	200.00	0.00	-0.00
889	23.80	6.03	-7.17	1139.17	378.72	0.00	152.91	-0.00	-0.00	-0.00	300.00	200.00	0.00	-0.00
890	23.65	6.10	-7.02	1150.83	386.96	0.00	208.32	-0.00	-0.00	-0.00	300.00	200.00	0.00	-0.00
891	-0.00	-0.00	-0.00	903.00	200.00	0.00	-0.00	-0.00	-0.00	-0.00	300.00	200.00	0.00	-0.00
892	23.65	6.10	-7.17	1139.17	387.23	0.00	286.02	-0.00	-0.00	-0.00	300.00	200.00	0.00	-0.00
893	23.65	6.10	-7.02	1163.87	382.61	0.00	48.76	-0.00	-0.00	-0.00	300.00	200.00	0.00	-0.00
894	23.57	6.03	-6.87	1149.67	391.11	0.00	340.78	-0.00	-0.00	-0.00	300.00	200.00	0.00	-0.00
895	23.65	6.10	-7.02	1157.35	386.96	0.00	168.51	-0.00	-0.00	-0.00	300.00	200.00	0.00	-0.00
896	23.65	6.03	-7.02	1150.83	378.26	0.00	21.56	-0.00	-0.00	-0.00	300.00	200.00	0.00	-0.00
897	23.57	6.10	-7.02	1157.35	382.61	0.00	74.64	-0.00	-0.00	-0.00	300.00	200.00	0.00	-0.00
898	23.65	6.18	-6.71	1148.45	386.36	0.00	190.04	-0.00	-0.00	-0.00	300.00	200.00	0.00	-0.00
899	23.65	5.95	-6.56	1168.12	400.00	0.00	474.62	-0.00	-0.00	-0.00	300.00	200.00	0.00	-0.00
900	23.65	6.18	-7.02	1150.83	386.96	0.00	212.30	-0.00	-0.00	-0.00	300.00	200.00	0.00	-0.00
901	23.65	5.95	-6.56	1168.12	400.00	0.00	474.62	-0.00	-0.00	-0.00	300.00	200.00	0.00	-0.00
902	23.80	6.10	-6.71	1155.27	400.00	0.00	520.19	-0.00	-0.00	-0.00	300.00	200.00	0.00	-0.00
903	23.57	6.10	-6.87	1149.67	391.11	0.00	299.07	-0.00	-0.00	-0.00	300.00	200.00	0.00	-0.00
904	23.65	6.10	-6.56	1168.12	400.00	0.00	434.17	-0.00	-0.00	-0.00	300.00	200.00	0.00	-0.00
905	23.80	6.03	-7.02	1144.30	378.26	0.00	88.07	-0.00	-0.00	-0.00	300.00	200.00	0.00	-0.00
906	23.80	6.10	-6.87	1156.33	391.11	0.00	302.12	-0.00	-0.00	-0.00	300.00	200.00	0.00	-0.00
907	23.80	6.10	-6.87	1143.00	391.11	0.00	360.62	-0.00	-0.00	-0.00	300.00	200.00	0.00	-0.00
908	23.50	6.26	-6.87	1156.33	391.11	0.00	205.15	-0.00	-0.00	-0.00	300.00	200.00	0.00	-0.00
909	23.57	6.10	-7.17	1151.94	378.72	0.00	61.85	-0.00	-0.00	-0.00	300.00	200.00	0.00	-0.00
910	23.80	5.95	-7.02	1137.78	391.30	0.00	455.77	-0.00	-0.00	-0.00	300.00	200.00	0.00	-0.00
911	23.65	6.18	-7.02	1144.30	386.96	0.00	252.60	-0.00	-0.00	-0.00	300.00	200.00	0.00	-0.00
912	23.65	6.03	-6.87	1156.33	391.11	0.00	360.96	-0.00	-0.00	-0.00	300.00	200.00	0.00	-0.00
913	23.80	6.18	-7.17	1164.70	382.98	0.00	37.50	-0.00	-0.00	-0.00	300.00	200.00	0.00	-0.00
914	23.65	6.10	-7.02	1144.30	395.65	0.00	499.56	-0.00	-0.00	-0.00	300.00	200.00	0.00	-0.00
915	23.65	5.95	-6.71	1155.27	400.00	0.00	573.94	-0.00	-0.00	-0.00	300.00	200.00	0.00	-0.00
916	23.65	6.03	-7.02	1144.30	400.00	0.00	597.91	-0.00	-0.00	-0.00	300.00	200.00	0.00	-0.00
917	23.65	5.95	-6.71	1155.27	395.45	0.00	420.66	-0.00	-0.00	-0.00	300.00	200.00	0.00	-0.00
918	23.57	6.10	-7.48	1129.53	371.43	0.00	-19.15	-0.00	-0.00	-0.00	300.00	200.00	0.00	-0.00
919	23.80	5.95	-7.02	1137.78	386.96	0.00	352.28	-0.00	-0.00	-0.00	300.00	200.00	0.00	-0.00
920	23.65	6.10	-7.32	1140.50	379.17	0.00	109.99	-0.00	-0.00	-0.00	300.00	200.00	0.00	-0.00
921	23.50	6.10	-7.02	1144.30	395.65	0.00	423.93	-0.00	-0.00	-0.00	300.00	200.00	0.00	-0.00
922	23.65	6.26	-7.02	1137.78	382.61	0.00	149.27	-0.00	-0.00	-0.00	300.00	200.00	0.00	-0.00
923	23.65	6.10	-7.02	1144.30	386.96	0.00	271.01	-0.00	-0.00	-0.00	300.00	200.00	0.00	-0.00
924	23.65	6.03	-6.87	1156.33	391.11	0.00	315.18	-0.00	-0.00	-0.00	300.00	200.00	0.00	-0.00
925	23.80	6.03	-6.87	1149.67	391.11	0.00	361.63	-0.00	-0.00	-0.00	300.00	200.00	0.00	-0.00
926	23.57	6.10	-6.87	1149.67	400.00	0.00	508.63	-0.00	-0.00	-0.00	300.00	200.00	0.00	-0.00
927	23.80	6.10	-7.17	1151.94	382.98	0.00	135.38	-0.00	-0.00	-0.00	300.00	200.00	0.00	-0.00
928	23.57	6.10	-6.56	1168.12	400.00	0.00	418.91	-0.00	-0.00	-0.00	300.00	200.00	0.00	-0.00
929	23.80	5.95	-7.48	1129.53	379.59	0.00	203.19	-0.00	-0.00	-0.00	300.00	200.00	0.00	-0.00
930	-0.00	-0.00	-0.00	903.00	200.00	0.00	-0.00	-0.00	-0.00	-0.00	300.00	200.00	0.00	-0.00
931	23.80	5.87	-7.02	1157.35	391.30	0.00	381.64	-0.00	-0.00	-0.00	300.00	200.00	0.00	-0.00
932	23.57	5.95	-7.17	1145.55	374.47	0.00	-8.28	-0.00	-0.00	-0.00	300.00	200.00	0.00	-0.00
933	23.65	6.03	-7.02	1150.83	382.61	0.00	101.50	-0.00	-0.00	-0.00	300.00	200.00	0.00	-0.00
934	23.50	5.95	-6.87	1149.67	400.00	0.00	508.12	-0.00	-0.00	-0.00	300.00	200.00	0.00	-0.00
935	23.50	6.03	-6.87	1149.67	395.56	0.00	384.86	-0.00	-0.00	-0.00	300.00	200.00	0.00	-0.00
936	23.80	6.10	-6.87	1156.33	386.67	0.00	196.33	-0.00	-0.00	-0.00	300.00	200.00	0.00	-0.00
937	23.65	5.87	-6.87	1169.67	395.56	0.00	357.73	-0.00	-0.00	-0.00	300.00	200.00	0.00	-0.00
938	23.57	5.87	-7.32	1153.00	379.17	0.00	31.47	-0.00	-0.00	-0.00	300.00	200.00	0.00	-0.00
939	23.50	5.95	-7.32	1134.25	379.17	0.00	64.53	-0.00	-0.00	-0.00	300.00	200.00	0.00	-0.00
940	23.65	6.10	-7.02	1163.87	391.30	0.00	231.54	-0.00	-0.00	-0.00	300.00	200.00	0.00	-0.00
941	23.57	5.95	-6.87	1156.33	391.11	0.00	274.15	-0.00	-0.00	-0.00	300.00	200.00	0.00	-0.00
942	23.42	5.87	-7.02	1150.83	386.96	0.00	222.25	-0.00	-0.00	-0.00	300.00	200.00	0.00	-0.00
943	23.57	5.87	-7.02	1144.30	386.96	0.00	334.86	-0.00	-0.00	-0.00	300.00	200.00	0.00	-0.00
944	23.57	5.87	-7.02	1137.78	391.30	0.00	407.01	-0.00	-0.00	-0.00	300.00	200.00	0.00	-0.00
945	23.50	5.95	-6.87	1149.67	391.11	0.00	299.24	-0.00	-0.00	-0.00	300.00	200.00	0.00	-0.00
946	23.50	5.95	-7.32	1146.75	379.17	0.00	58.81	-0.00	-0.00	-0.00	300.00	200.00	0.00	-0.00
947	23.65	5.95	-6.56	1175.09	400.00	0.00	387.32	-0.00	-0.00	-0.00	300.00	200.00	0.00	-0.00
948	23.50	5.95	-7.17	1132.79	382.98	0.00	208.59	-0.00	-0.00	-0.00	300.00	200.00	0.00	-0.00
