# Supplementary material for: Musculoskeletal modeling and humanoid control of robots based on human gait data
Source: PeerJ Comput Sci. 2021 Aug 9;7:e657. doi: 10.7717/peerj-cs.657 (PMC8372000; doi:10.7717/peerj-cs.657)
Supplement: Supplemental Information 2 [file peerj-cs-07-657-s002.zip › force/Capss50.forces]

[Force Data]
NumberOfForcePlates=2
SampleRate=120.000000
NumberOfSamples=1276
#Sample	FX1	FY1	FZ1	X1	Y1	Z1	MZ1	FX2	FY2	FZ2	X2	Y2	Z2	MZ2
1	-0.00	-0.00	-0.00	903.00	200.00	0.00	-0.00	-0.00	-0.00	-0.00	300.00	200.00	0.00	-0.00
2	-0.00	-0.00	-0.00	903.00	200.00	0.00	-0.00	-0.00	-0.00	-0.00	300.00	200.00	0.00	-0.00
3	-0.00	-0.00	-0.00	903.00	200.00	0.00	-0.00	-0.00	-0.00	-0.00	300.00	200.00	0.00	-0.00
4	-0.00	-0.00	-0.00	903.00	200.00	0.00	-0.00	-0.00	-0.00	-0.00	300.00	200.00	0.00	-0.00
5	-0.00	-0.00	-0.00	903.00	200.00	0.00	-0.00	-0.00	-0.00	-0.00	300.00	200.00	0.00	-0.00
6	-0.00	-0.00	-0.00	903.00	200.00	0.00	-0.00	-0.00	-0.00	-0.00	300.00	200.00	0.00	-0.00
7	-0.00	-0.00	-0.00	903.00	200.00	0.00	-0.00	-0.00	-0.00	-0.00	300.00	200.00	0.00	-0.00
8	0.00	0.00	0.00	903.00	200.00	0.00	0.00	-0.00	-0.00	-0.00	300.00	200.00	0.00	-0.00
9	-0.00	-0.00	-0.00	903.00	200.00	0.00	-0.00	-0.00	-0.00	-0.00	300.00	200.00	0.00	-0.00
10	-0.00	-0.00	-0.00	903.00	200.00	0.00	-0.00	-0.00	-0.00	-0.00	300.00	200.00	0.00	-0.00
11	-0.00	-0.00	-0.00	903.00	200.00	0.00	-0.00	-0.00	-0.00	-0.00	300.00	200.00	0.00	-0.00
12	-0.00	-0.00	-0.00	903.00	200.00	0.00	-0.00	-0.00	-0.00	-0.00	300.00	200.00	0.00	-0.00
13	-0.00	-0.00	-0.00	903.00	200.00	0.00	-0.00	-0.00	-0.00	-0.00	300.00	200.00	0.00	-0.00
14	0.00	0.00	0.00	903.00	200.00	0.00	0.00	-0.00	-0.00	-0.00	300.00	200.00	0.00	-0.00
15	-0.00	-0.00	-0.00	903.00	200.00	0.00	-0.00	-0.00	-0.00	-0.00	300.00	200.00	0.00	-0.00
16	-0.00	-0.00	-0.00	903.00	200.00	0.00	-0.00	-0.00	-0.00	-0.00	300.00	200.00	0.00	-0.00
17	0.00	0.00	0.00	903.00	200.00	0.00	0.00	-0.00	-0.00	-0.00	300.00	200.00	0.00	-0.00
18	0.00	0.00	0.00	903.00	200.00	0.00	0.00	-0.00	-0.00	-0.00	300.00	200.00	0.00	-0.00
19	-0.00	-0.00	-0.00	903.00	200.00	0.00	-0.00	-0.00	-0.00	-0.00	300.00	200.00	0.00	-0.00
20	0.00	0.00	0.00	903.00	200.00	0.00	0.00	-0.00	-0.00	-0.00	300.00	200.00	0.00	-0.00
21	-0.00	-0.00	-0.00	903.00	200.00	0.00	-0.00	-0.00	-0.00	-0.00	300.00	200.00	0.00	-0.00
22	-0.00	-0.00	-0.00	903.00	200.00	0.00	-0.00	-0.00	-0.00	-0.00	300.00	200.00	0.00	-0.00
23	-0.00	-0.00	-0.00	903.00	200.00	0.00	-0.00	-0.00	-0.00	-0.00	300.00	200.00	0.00	-0.00
24	-0.00	-0.00	-0.00	903.00	200.00	0.00	-0.00	-0.00	-0.00	-0.00	300.00	200.00	0.00	-0.00
25	-0.00	-0.00	-0.00	903.00	200.00	0.00	-0.00	-0.00	-0.00	-0.00	300.00	200.00	0.00	-0.00
26	-0.00	-0.00	-0.00	903.00	200.00	0.00	-0.00	-0.00	-0.00	-0.00	300.00	200.00	0.00	-0.00
27	-0.00	-0.00	-0.00	903.00	200.00	0.00	-0.00	-0.00	-0.00	-0.00	300.00	200.00	0.00	-0.00
28	-0.00	-0.00	-0.00	903.00	200.00	0.00	-0.00	-0.00	-0.00	-0.00	300.00	200.00	0.00	-0.00
29	-0.00	-0.00	-0.00	903.00	200.00	0.00	-0.00	-0.00	-0.00	-0.00	300.00	200.00	0.00	-0.00
30	-0.00	-0.00	-0.00	903.00	200.00	0.00	-0.00	-0.00	-0.00	-0.00	300.00	200.00	0.00	-0.00
31	-0.00	-0.00	-0.00	903.00	200.00	0.00	-0.00	-0.00	-0.00	-0.00	300.00	200.00	0.00	-0.00
32	-0.00	-0.00	-0.00	903.00	200.00	0.00	-0.00	-0.00	-0.00	-0.00	300.00	200.00	0.00	-0.00
33	-0.00	-0.00	-0.00	903.00	200.00	0.00	-0.00	-0.00	-0.00	-0.00	300.00	200.00	0.00	-0.00
34	-0.00	-0.00	-0.00	903.00	200.00	0.00	-0.00	-0.00	-0.00	-0.00	300.00	200.00	0.00	-0.00
35	-0.00	-0.00	-0.00	903.00	200.00	0.00	-0.00	-0.00	-0.00	-0.00	300.00	200.00	0.00	-0.00
36	-0.00	-0.00	-0.00	903.00	200.00	0.00	-0.00	-0.00	-0.00	-0.00	300.00	200.00	0.00	-0.00
37	0.00	0.00	0.00	903.00	200.00	0.00	0.00	-0.00	-0.00	-0.00	300.00	200.00	0.00	-0.00
38	-0.00	-0.00	-0.00	903.00	200.00	0.00	-0.00	-0.00	-0.00	-0.00	300.00	200.00	0.00	-0.00
39	-0.00	-0.00	-0.00	903.00	200.00	0.00	-0.00	-0.00	-0.00	-0.00	300.00	200.00	0.00	-0.00
40	-0.00	-0.00	-0.00	903.00	200.00	0.00	-0.00	-0.00	-0.00	-0.00	300.00	200.00	0.00	-0.00
41	0.00	0.00	0.00	903.00	200.00	0.00	0.00	-0.00	-0.00	-0.00	300.00	200.00	0.00	-0.00
42	-0.00	-0.00	-0.00	903.00	200.00	0.00	-0.00	-0.00	-0.00	-0.00	300.00	200.00	0.00	-0.00
43	-0.00	-0.00	-0.00	903.00	200.00	0.00	-0.00	-0.00	-0.00	-0.00	300.00	200.00	0.00	-0.00
44	-0.00	-0.00	-0.00	903.00	200.00	0.00	-0.00	-0.00	-0.00	-0.00	300.00	200.00	0.00	-0.00
45	0.00	0.00	0.00	903.00	200.00	0.00	0.00	-0.00	-0.00	-0.00	300.00	200.00	0.00	-0.00
46	-0.00	-0.00	-0.00	903.00	200.00	0.00	-0.00	-0.00	-0.00	-0.00	300.00	200.00	0.00	-0.00
47	-0.00	-0.00	-0.00	903.00	200.00	0.00	-0.00	-0.00	-0.00	-0.00	300.00	200.00	0.00	-0.00
48	0.00	0.00	0.00	903.00	200.00	0.00	0.00	-0.00	-0.00	-0.00	300.00	200.00	0.00	-0.00
49	-0.00	-0.00	-0.00	903.00	200.00	0.00	-0.00	-0.00	-0.00	-0.00	300.00	200.00	0.00	-0.00
50	-0.00	-0.00	-0.00	903.00	200.00	0.00	-0.00	-0.00	-0.00	-0.00	300.00	200.00	0.00	-0.00
51	-0.00	-0.00	-0.00	903.00	200.00	0.00	-0.00	-0.00	-0.00	-0.00	300.00	200.00	0.00	-0.00
52	-0.00	-0.00	-0.00	903.00	200.00	0.00	-0.00	-0.00	-0.00	-0.00	300.00	200.00	0.00	-0.00
53	0.00	0.00	0.00	903.00	200.00	0.00	0.00	-0.00	-0.00	-0.00	300.00	200.00	0.00	-0.00
54	-0.00	-0.00	-0.00	903.00	200.00	0.00	-0.00	-0.00	-0.00	-0.00	300.00	200.00	0.00	-0.00
55	-0.00	-0.00	-0.00	903.00	200.00	0.00	-0.00	-0.00	-0.00	-0.00	300.00	200.00	0.00	-0.00
56	-0.00	-0.00	-0.00	903.00	200.00	0.00	-0.00	-0.00	-0.00	-0.00	300.00	200.00	0.00	-0.00
57	-0.00	-0.00	-0.00	903.00	200.00	0.00	-0.00	-0.00	-0.00	-0.00	300.00	200.00	0.00	-0.00
58	-0.00	-0.00	-0.00	903.00	200.00	0.00	-0.00	-0.00	-0.00	-0.00	300.00	200.00	0.00	-0.00
59	0.00	0.00	0.00	903.00	200.00	0.00	0.00	-0.00	-0.00	-0.00	300.00	200.00	0.00	-0.00
60	0.00	0.00	0.00	903.00	200.00	0.00	0.00	-0.00	-0.00	-0.00	300.00	200.00	0.00	-0.00
61	0.00	0.00	0.00	903.00	200.00	0.00	0.00	-0.00	-0.00	-0.00	300.00	200.00	0.00	-0.00
62	-0.00	-0.00	-0.00	903.00	200.00	0.00	-0.00	-0.00	-0.00	-0.00	300.00	200.00	0.00	-0.00
63	-0.00	-0.00	-0.00	903.00	200.00	0.00	-0.00	-0.00	-0.00	-0.00	300.00	200.00	0.00	-0.00
64	0.00	0.00	0.00	903.00	200.00	0.00	0.00	-0.00	-0.00	-0.00	300.00	200.00	0.00	-0.00
65	0.00	0.00	0.00	903.00	200.00	0.00	0.00	-0.00	-0.00	-0.00	300.00	200.00	0.00	-0.00
66	0.00	0.00	0.00	903.00	200.00	0.00	0.00	-0.00	-0.00	-0.00	300.00	200.00	0.00	-0.00
67	0.00	0.00	0.00	903.00	200.00	0.00	0.00	-0.00	-0.00	-0.00	300.00	200.00	0.00	-0.00
68	-0.00	-0.00	-0.00	903.00	200.00	0.00	-0.00	-0.00	-0.00	-0.00	300.00	200.00	0.00	-0.00
69	-0.00	-0.00	-0.00	903.00	200.00	0.00	-0.00	-0.00	-0.00	-0.00	300.00	200.00	0.00	-0.00
70	-0.00	-0.00	-0.00	903.00	200.00	0.00	-0.00	-0.00	-0.00	-0.00	300.00	200.00	0.00	-0.00
71	-0.00	-0.00	-0.00	903.00	200.00	0.00	-0.00	-0.00	-0.00	-0.00	300.00	200.00	0.00	-0.00
72	-0.00	-0.00	-0.00	903.00	200.00	0.00	-0.00	-0.00	-0.00	-0.00	300.00	200.00	0.00	-0.00
73	-0.00	-0.00	-0.00	903.00	200.00	0.00	-0.00	-0.00	-0.00	-0.00	300.00	200.00	0.00	-0.00
74	0.00	0.00	0.00	903.00	200.00	0.00	0.00	-0.00	-0.00	-0.00	300.00	200.00	0.00	-0.00
75	0.00	0.00	0.00	903.00	200.00	0.00	0.00	-0.00	-0.00	-0.00	300.00	200.00	0.00	-0.00
76	-0.00	-0.00	-0.00	903.00	200.00	0.00	-0.00	-0.00	-0.00	-0.00	300.00	200.00	0.00	-0.00
77	0.00	0.00	0.00	903.00	200.00	0.00	0.00	-0.00	-0.00	-0.00	300.00	200.00	0.00	-0.00
78	-0.00	-0.00	-0.00	903.00	200.00	0.00	-0.00	-0.00	-0.00	-0.00	300.00	200.00	0.00	-0.00
79	-0.00	-0.00	-0.00	903.00	200.00	0.00	-0.00	-0.00	-0.00	-0.00	300.00	200.00	0.00	-0.00
80	0.00	0.00	0.00	903.00	200.00	0.00	0.00	-0.00	-0.00	-0.00	300.00	200.00	0.00	-0.00
81	0.00	0.00	0.00	903.00	200.00	0.00	0.00	-0.00	-0.00	-0.00	300.00	200.00	0.00	-0.00
82	0.00	0.00	0.00	903.00	200.00	0.00	0.00	-0.00	-0.00	-0.00	300.00	200.00	0.00	-0.00
83	-0.00	-0.00	-0.00	903.00	200.00	0.00	-0.00	-0.00	-0.00	-0.00	300.00	200.00	0.00	-0.00
84	-0.00	-0.00	-0.00	903.00	200.00	0.00	-0.00	-0.00	-0.00	-0.00	300.00	200.00	0.00	-0.00
85	-0.00	-0.00	-0.00	903.00	200.00	0.00	-0.00	-0.00	-0.00	-0.00	300.00	200.00	0.00	-0.00
86	-0.00	-0.00	-0.00	903.00	200.00	0.00	-0.00	-0.00	-0.00	-0.00	300.00	200.00	0.00	-0.00
87	0.00	0.00	0.00	903.00	200.00	0.00	0.00	-0.00	-0.00	-0.00	300.00	200.00	0.00	-0.00
88	0.00	0.00	0.00	903.00	200.00	0.00	0.00	-0.00	-0.00	-0.00	300.00	200.00	0.00	-0.00
89	-0.00	-0.00	-0.00	903.00	200.00	0.00	-0.00	-0.00	-0.00	-0.00	300.00	200.00	0.00	-0.00
90	-0.00	-0.00	-0.00	903.00	200.00	0.00	-0.00	-0.00	-0.00	-0.00	300.00	200.00	0.00	-0.00
91	-0.00	-0.00	-0.00	903.00	200.00	0.00	-0.00	-0.00	-0.00	-0.00	300.00	200.00	0.00	-0.00
92	-0.00	-0.00	-0.00	903.00	200.00	0.00	-0.00	-0.00	-0.00	-0.00	300.00	200.00	0.00	-0.00
93	-0.00	-0.00	-0.00	903.00	200.00	0.00	-0.00	-0.00	-0.00	-0.00	300.00	200.00	0.00	-0.00
94	-0.00	-0.00	-0.00	903.00	200.00	0.00	-0.00	-0.00	-0.00	-0.00	300.00	200.00	0.00	-0.00
95	-0.00	-0.00	-0.00	903.00	200.00	0.00	-0.00	-0.00	-0.00	-0.00	300.00	200.00	0.00	-0.00
96	-0.00	-0.00	-0.00	903.00	200.00	0.00	-0.00	-0.00	-0.00	-0.00	300.00	200.00	0.00	-0.00
97	0.00	0.00	0.00	903.00	200.00	0.00	0.00	-0.00	-0.00	-0.00	300.00	200.00	0.00	-0.00
98	0.00	0.00	0.00	903.00	200.00	0.00	0.00	-0.00	-0.00	-0.00	300.00	200.00	0.00	-0.00
99	-0.00	-0.00	-0.00	903.00	200.00	0.00	-0.00	-0.00	-0.00	-0.00	300.00	200.00	0.00	-0.00
100	-0.00	-0.00	-0.00	903.00	200.00	0.00	-0.00	-0.00	-0.00	-0.00	300.00	200.00	0.00	-0.00
101	0.00	0.00	0.00	903.00	200.00	0.00	0.00	-0.00	-0.00	-0.00	300.00	200.00	0.00	-0.00
102	-0.00	-0.00	-0.00	903.00	200.00	0.00	-0.00	-0.00	-0.00	-0.00	300.00	200.00	0.00	-0.00
103	-0.00	-0.00	-0.00	903.00	200.00	0.00	-0.00	-0.00	-0.00	-0.00	300.00	200.00	0.00	-0.00
104	-0.00	-0.00	-0.00	903.00	200.00	0.00	-0.00	-0.00	-0.00	-0.00	300.00	200.00	0.00	-0.00
105	0.00	0.00	0.00	903.00	200.00	0.00	0.00	-0.00	-0.00	-0.00	300.00	200.00	0.00	-0.00
106	-0.00	-0.00	-0.00	903.00	200.00	0.00	-0.00	-0.00	-0.00	-0.00	300.00	200.00	0.00	-0.00
107	-0.00	-0.00	-0.00	903.00	200.00	0.00	-0.00	-0.00	-0.00	-0.00	300.00	200.00	0.00	-0.00
108	-0.00	-0.00	-0.00	903.00	200.00	0.00	-0.00	-0.00	-0.00	-0.00	300.00	200.00	0.00	-0.00
109	-0.00	-0.00	-0.00	903.00	200.00	0.00	-0.00	-0.00	-0.00	-0.00	300.00	200.00	0.00	-0.00
110	-0.00	-0.00	-0.00	903.00	200.00	0.00	-0.00	-0.00	-0.00	-0.00	300.00	200.00	0.00	-0.00
111	-0.00	-0.00	-0.00	903.00	200.00	0.00	-0.00	-0.00	-0.00	-0.00	300.00	200.00	0.00	-0.00
112	-0.00	-0.00	-0.00	903.00	200.00	0.00	-0.00	-0.00	-0.00	-0.00	300.00	200.00	0.00	-0.00
113	0.00	0.00	0.00	903.00	200.00	0.00	0.00	-0.00	-0.00	-0.00	300.00	200.00	0.00	-0.00
114	-0.00	-0.00	-0.00	903.00	200.00	0.00	-0.00	-0.00	-0.00	-0.00	300.00	200.00	0.00	-0.00
115	-0.00	-0.00	-0.00	903.00	200.00	0.00	-0.00	-0.00	-0.00	-0.00	300.00	200.00	0.00	-0.00
116	-0.00	-0.00	-0.00	903.00	200.00	0.00	-0.00	-0.00	-0.00	-0.00	300.00	200.00	0.00	-0.00
117	-0.00	-0.00	-0.00	903.00	200.00	0.00	-0.00	-0.00	-0.00	-0.00	300.00	200.00	0.00	-0.00
118	0.00	0.00	0.00	903.00	200.00	0.00	0.00	-0.00	-0.00	-0.00	300.00	200.00	0.00	-0.00
119	-0.00	-0.00	-0.00	903.00	200.00	0.00	-0.00	-0.00	-0.00	-0.00	300.00	200.00	0.00	-0.00
120	-0.00	-0.00	-0.00	903.00	200.00	0.00	-0.00	-0.00	-0.00	-0.00	300.00	200.00	0.00	-0.00
121	0.00	0.00	0.00	903.00	200.00	0.00	0.00	-0.00	-0.00	-0.00	300.00	200.00	0.00	-0.00
122	0.00	0.00	0.00	903.00	200.00	0.00	0.00	-0.00	-0.00	-0.00	300.00	200.00	0.00	-0.00
123	-0.00	-0.00	-0.00	903.00	200.00	0.00	-0.00	-0.00	-0.00	-0.00	300.00	200.00	0.00	-0.00
124	-0.00	-0.00	-0.00	903.00	200.00	0.00	-0.00	-0.00	-0.00	-0.00	300.00	200.00	0.00	-0.00
125	-0.00	-0.00	-0.00	903.00	200.00	0.00	-0.00	-0.00	-0.00	-0.00	300.00	200.00	0.00	-0.00
126	-0.00	-0.00	-0.00	903.00	200.00	0.00	-0.00	-0.00	-0.00	-0.00	300.00	200.00	0.00	-0.00
127	-0.00	-0.00	-0.00	903.00	200.00	0.00	-0.00	-0.00	-0.00	-0.00	300.00	200.00	0.00	-0.00
128	0.00	0.00	0.00	903.00	200.00	0.00	0.00	-0.00	-0.00	-0.00	300.00	200.00	0.00	-0.00
129	-0.00	-0.00	-0.00	903.00	200.00	0.00	-0.00	-0.00	-0.00	-0.00	300.00	200.00	0.00	-0.00
130	0.00	0.00	0.00	903.00	200.00	0.00	0.00	-0.00	-0.00	-0.00	300.00	200.00	0.00	-0.00
131	-0.00	-0.00	-0.00	903.00	200.00	0.00	-0.00	-0.00	-0.00	-0.00	300.00	200.00	0.00	-0.00
132	-0.00	-0.00	-0.00	903.00	200.00	0.00	-0.00	-0.00	-0.00	-0.00	300.00	200.00	0.00	-0.00
133	0.00	0.00	0.00	903.00	200.00	0.00	0.00	-0.00	-0.00	-0.00	300.00	200.00	0.00	-0.00
134	0.00	0.00	0.00	903.00	200.00	0.00	0.00	-0.00	-0.00	-0.00	300.00	200.00	0.00	-0.00
135	0.00	0.00	0.00	903.00	200.00	0.00	0.00	-0.00	-0.00	-0.00	300.00	200.00	0.00	-0.00
136	-0.00	-0.00	-0.00	903.00	200.00	0.00	-0.00	-0.00	-0.00	-0.00	300.00	200.00	0.00	-0.00
137	-0.00	-0.00	-0.00	903.00	200.00	0.00	-0.00	-0.00	-0.00	-0.00	300.00	200.00	0.00	-0.00
138	-0.00	-0.00	-0.00	903.00	200.00	0.00	-0.00	-0.00	-0.00	-0.00	300.00	200.00	0.00	-0.00
139	-0.00	-0.00	-0.00	903.00	200.00	0.00	-0.00	-0.00	-0.00	-0.00	300.00	200.00	0.00	-0.00
140	-0.00	-0.00	-0.00	903.00	200.00	0.00	-0.00	-0.00	-0.00	-0.00	300.00	200.00	0.00	-0.00
141	-0.00	-0.00	-0.00	903.00	200.00	0.00	-0.00	-0.00	-0.00	-0.00	300.00	200.00	0.00	-0.00
142	-0.00	-0.00	-0.00	903.00	200.00	0.00	-0.00	-0.00	-0.00	-0.00	300.00	200.00	0.00	-0.00
143	-0.00	-0.00	-0.00	903.00	200.00	0.00	-0.00	-0.00	-0.00	-0.00	300.00	200.00	0.00	-0.00
144	-0.00	-0.00	-0.00	903.00	200.00	0.00	-0.00	-0.00	-0.00	-0.00	300.00	200.00	0.00	-0.00
145	-0.00	-0.00	-0.00	903.00	200.00	0.00	-0.00	-0.00	-0.00	-0.00	300.00	200.00	0.00	-0.00
146	-0.00	-0.00	-0.00	903.00	200.00	0.00	-0.00	-0.00	-0.00	-0.00	300.00	200.00	0.00	-0.00
147	-0.00	-0.00	-0.00	903.00	200.00	0.00	-0.00	-0.00	-0.00	-0.00	300.00	200.00	0.00	-0.00
148	0.00	0.00	0.00	903.00	200.00	0.00	0.00	-0.00	-0.00	-0.00	300.00	200.00	0.00	-0.00
149	-0.00	-0.00	-0.00	903.00	200.00	0.00	-0.00	-0.00	-0.00	-0.00	300.00	200.00	0.00	-0.00
150	-0.00	-0.00	-0.00	903.00	200.00	0.00	-0.00	-0.00	-0.00	-0.00	300.00	200.00	0.00	-0.00
151	-0.00	-0.00	-0.00	903.00	200.00	0.00	-0.00	-0.00	-0.00	-0.00	300.00	200.00	0.00	-0.00
152	-0.00	-0.00	-0.00	903.00	200.00	0.00	-0.00	-0.00	-0.00	-0.00	300.00	200.00	0.00	-0.00
153	-0.00	-0.00	-0.00	903.00	200.00	0.00	-0.00	-0.00	-0.00	-0.00	300.00	200.00	0.00	-0.00
154	-0.00	-0.00	-0.00	903.00	200.00	0.00	-0.00	-0.00	-0.00	-0.00	300.00	200.00	0.00	-0.00
155	-0.00	-0.00	-0.00	903.00	200.00	0.00	-0.00	-0.00	-0.00	-0.00	300.00	200.00	0.00	-0.00
156	-0.00	-0.00	-0.00	903.00	200.00	0.00	-0.00	-0.00	-0.00	-0.00	300.00	200.00	0.00	-0.00
157	-0.00	-0.00	-0.00	903.00	200.00	0.00	-0.00	-0.00	-0.00	-0.00	300.00	200.00	0.00	-0.00
158	-0.00	-0.00	-0.00	903.00	200.00	0.00	-0.00	-0.00	-0.00	-0.00	300.00	200.00	0.00	-0.00
159	0.00	0.00	0.00	903.00	200.00	0.00	0.00	-0.00	-0.00	-0.00	300.00	200.00	0.00	-0.00
160	-0.00	-0.00	-0.00	903.00	200.00	0.00	-0.00	-0.00	-0.00	-0.00	300.00	200.00	0.00	-0.00
161	-0.00	-0.00	-0.00	903.00	200.00	0.00	-0.00	-0.00	-0.00	-0.00	300.00	200.00	0.00	-0.00
162	-0.00	-0.00	-0.00	903.00	200.00	0.00	-0.00	-0.00	-0.00	-0.00	300.00	200.00	0.00	-0.00
163	-0.00	-0.00	-0.00	903.00	200.00	0.00	-0.00	-0.00	-0.00	-0.00	300.00	200.00	0.00	-0.00
164	-0.00	-0.00	-0.00	903.00	200.00	0.00	-0.00	-0.00	-0.00	-0.00	300.00	200.00	0.00	-0.00
165	0.00	0.00	0.00	903.00	200.00	0.00	0.00	-0.00	-0.00	-0.00	300.00	200.00	0.00	-0.00
166	-0.00	-0.00	-0.00	903.00	200.00	0.00	-0.00	-0.00	-0.00	-0.00	300.00	200.00	0.00	-0.00
167	-0.00	-0.00	-0.00	903.00	200.00	0.00	-0.00	-0.00	-0.00	-0.00	300.00	200.00	0.00	-0.00
168	0.00	0.00	0.00	903.00	200.00	0.00	0.00	-0.00	-0.00	-0.00	300.00	200.00	0.00	-0.00
169	-0.00	-0.00	-0.00	903.00	200.00	0.00	-0.00	-0.00	-0.00	-0.00	300.00	200.00	0.00	-0.00
170	-0.00	-0.00	-0.00	903.00	200.00	0.00	-0.00	-0.00	-0.00	-0.00	300.00	200.00	0.00	-0.00
171	-0.00	-0.00	-0.00	903.00	200.00	0.00	-0.00	-0.00	-0.00	-0.00	300.00	200.00	0.00	-0.00
172	-0.00	-0.00	-0.00	903.00	200.00	0.00	-0.00	-0.00	-0.00	-0.00	300.00	200.00	0.00	-0.00
173	0.00	0.00	0.00	903.00	200.00	0.00	0.00	-0.00	-0.00	-0.00	300.00	200.00	0.00	-0.00
174	0.00	0.00	0.00	903.00	200.00	0.00	0.00	-0.00	-0.00	-0.00	300.00	200.00	0.00	-0.00
175	0.00	0.00	0.00	903.00	200.00	0.00	0.00	-0.00	-0.00	-0.00	300.00	200.00	0.00	-0.00
176	-0.00	-0.00	-0.00	903.00	200.00	0.00	-0.00	-0.00	-0.00	-0.00	300.00	200.00	0.00	-0.00
177	0.00	0.00	0.00	903.00	200.00	0.00	0.00	-0.00	-0.00	-0.00	300.00	200.00	0.00	-0.00
178	-0.00	-0.00	-0.00	903.00	200.00	0.00	-0.00	-0.00	-0.00	-0.00	300.00	200.00	0.00	-0.00
179	-0.00	-0.00	-0.00	903.00	200.00	0.00	-0.00	-0.00	-0.00	-0.00	300.00	200.00	0.00	-0.00
180	0.00	0.00	0.00	903.00	200.00	0.00	0.00	-0.00	-0.00	-0.00	300.00	200.00	0.00	-0.00
181	-0.00	-0.00	-0.00	903.00	200.00	0.00	-0.00	-0.00	-0.00	-0.00	300.00	200.00	0.00	-0.00
182	0.00	0.00	0.00	903.00	200.00	0.00	0.00	-0.00	-0.00	-0.00	300.00	200.00	0.00	-0.00
183	0.00	0.00	0.00	903.00	200.00	0.00	0.00	-0.00	-0.00	-0.00	300.00	200.00	0.00	-0.00
184	-0.00	-0.00	-0.00	903.00	200.00	0.00	-0.00	-0.00	-0.00	-0.00	300.00	200.00	0.00	-0.00
185	-0.00	-0.00	-0.00	903.00	200.00	0.00	-0.00	-0.00	-0.00	-0.00	300.00	200.00	0.00	-0.00
186	-0.00	-0.00	-0.00	903.00	200.00	0.00	-0.00	-0.00	-0.00	-0.00	300.00	200.00	0.00	-0.00
187	-0.00	-0.00	-0.00	903.00	200.00	0.00	-0.00	-0.00	-0.00	-0.00	300.00	200.00	0.00	-0.00
188	-0.00	-0.00	-0.00	903.00	200.00	0.00	-0.00	-0.00	-0.00	-0.00	300.00	200.00	0.00	-0.00
189	-0.00	-0.00	-0.00	903.00	200.00	0.00	-0.00	-0.00	-0.00	-0.00	300.00	200.00	0.00	-0.00
190	-0.00	-0.00	-0.00	903.00	200.00	0.00	-0.00	-0.00	-0.00	-0.00	300.00	200.00	0.00	-0.00
191	-0.00	-0.00	-0.00	903.00	200.00	0.00	-0.00	-0.00	-0.00	-0.00	300.00	200.00	0.00	-0.00
192	0.00	0.00	0.00	903.00	200.00	0.00	0.00	-0.00	-0.00	-0.00	300.00	200.00	0.00	-0.00
193	0.00	0.00	0.00	903.00	200.00	0.00	0.00	-0.00	-0.00	-0.00	300.00	200.00	0.00	-0.00
194	-0.00	-0.00	-0.00	903.00	200.00	0.00	-0.00	-0.00	-0.00	-0.00	300.00	200.00	0.00	-0.00
195	-0.00	-0.00	-0.00	903.00	200.00	0.00	-0.00	-0.00	-0.00	-0.00	300.00	200.00	0.00	-0.00
196	0.00	0.00	0.00	903.00	200.00	0.00	0.00	-0.00	-0.00	-0.00	300.00	200.00	0.00	-0.00
197	0.00	0.00	0.00	903.00	200.00	0.00	0.00	-0.00	-0.00	-0.00	300.00	200.00	0.00	-0.00
198	-0.00	-0.00	-0.00	903.00	200.00	0.00	-0.00	-0.00	-0.00	-0.00	300.00	200.00	0.00	-0.00
199	-0.00	-0.00	-0.00	903.00	200.00	0.00	-0.00	-0.00	-0.00	-0.00	300.00	200.00	0.00	-0.00
200	-0.00	-0.00	-0.00	903.00	200.00	0.00	-0.00	-0.00	-0.00	-0.00	300.00	200.00	0.00	-0.00
201	-0.00	-0.00	-0.00	903.00	200.00	0.00	-0.00	-0.00	-0.00	-0.00	300.00	200.00	0.00	-0.00
202	-0.00	-0.00	-0.00	903.00	200.00	0.00	-0.00	-0.00	-0.00	-0.00	300.00	200.00	0.00	-0.00
203	-0.00	-0.00	-0.00	903.00	200.00	0.00	-0.00	-0.00	-0.00	-0.00	300.00	200.00	0.00	-0.00
204	-0.00	-0.00	-0.00	903.00	200.00	0.00	-0.00	-0.00	-0.00	-0.00	300.00	200.00	0.00	-0.00
205	-0.00	-0.00	-0.00	903.00	200.00	0.00	-0.00	-0.00	-0.00	-0.00	300.00	200.00	0.00	-0.00
206	-0.00	-0.00	-0.00	903.00	200.00	0.00	-0.00	-0.00	-0.00	-0.00	300.00	200.00	0.00	-0.00
207	-0.00	-0.00	-0.00	903.00	200.00	0.00	-0.00	-0.00	-0.00	-0.00	300.00	200.00	0.00	-0.00
208	-0.00	-0.00	-0.00	903.00	200.00	0.00	-0.00	-0.00	-0.00	-0.00	300.00	200.00	0.00	-0.00
209	-0.00	-0.00	-0.00	903.00	200.00	0.00	-0.00	-0.00	-0.00	-0.00	300.00	200.00	0.00	-0.00
210	-0.00	-0.00	-0.00	903.00	200.00	0.00	-0.00	-0.00	-0.00	-0.00	300.00	200.00	0.00	-0.00
211	0.00	0.00	0.00	903.00	200.00	0.00	0.00	-0.00	-0.00	-0.00	300.00	200.00	0.00	-0.00
212	-0.00	-0.00	-0.00	903.00	200.00	0.00	-0.00	-0.00	-0.00	-0.00	300.00	200.00	0.00	-0.00
213	0.00	0.00	0.00	903.00	200.00	0.00	0.00	-0.00	-0.00	-0.00	300.00	200.00	0.00	-0.00
214	-0.00	-0.00	-0.00	903.00	200.00	0.00	-0.00	-0.00	-0.00	-0.00	300.00	200.00	0.00	-0.00
215	0.00	0.00	0.00	903.00	200.00	0.00	0.00	-0.00	-0.00	-0.00	300.00	200.00	0.00	-0.00
216	-0.00	-0.00	-0.00	903.00	200.00	0.00	-0.00	-0.00	-0.00	-0.00	300.00	200.00	0.00	-0.00
217	0.00	0.00	0.00	903.00	200.00	0.00	0.00	-0.00	-0.00	-0.00	300.00	200.00	0.00	-0.00
218	-0.00	-0.00	-0.00	903.00	200.00	0.00	-0.00	-0.00	-0.00	-0.00	300.00	200.00	0.00	-0.00
219	-0.00	-0.00	-0.00	903.00	200.00	0.00	-0.00	-0.00	-0.00	-0.00	300.00	200.00	0.00	-0.00
220	-0.00	-0.00	-0.00	903.00	200.00	0.00	-0.00	-0.00	-0.00	-0.00	300.00	200.00	0.00	-0.00
221	-0.00	-0.00	-0.00	903.00	200.00	0.00	-0.00	-0.00	-0.00	-0.00	300.00	200.00	0.00	-0.00
222	-0.00	-0.00	-0.00	903.00	200.00	0.00	-0.00	-0.00	-0.00	-0.00	300.00	200.00	0.00	-0.00
223	-0.00	-0.00	-0.00	903.00	200.00	0.00	-0.00	-0.00	-0.00	-0.00	300.00	200.00	0.00	-0.00
224	-0.00	-0.00	-0.00	903.00	200.00	0.00	-0.00	-0.00	-0.00	-0.00	300.00	200.00	0.00	-0.00
225	-0.00	-0.00	-0.00	903.00	200.00	0.00	-0.00	-0.00	-0.00	-0.00	300.00	200.00	0.00	-0.00
226	-0.00	-0.00	-0.00	903.00	200.00	0.00	-0.00	-0.00	-0.00	-0.00	300.00	200.00	0.00	-0.00
227	-0.00	-0.00	-0.00	903.00	200.00	0.00	-0.00	-0.00	-0.00	-0.00	300.00	200.00	0.00	-0.00
228	-0.00	-0.00	-0.00	903.00	200.00	0.00	-0.00	-0.00	-0.00	-0.00	300.00	200.00	0.00	-0.00
229	0.00	0.00	0.00	903.00	200.00	0.00	0.00	-0.00	-0.00	-0.00	300.00	200.00	0.00	-0.00
230	-0.00	-0.00	-0.00	903.00	200.00	0.00	-0.00	-0.00	-0.00	-0.00	300.00	200.00	0.00	-0.00
231	-0.00	-0.00	-0.00	903.00	200.00	0.00	-0.00	-0.00	-0.00	-0.00	300.00	200.00	0.00	-0.00
232	0.00	0.00	0.00	903.00	200.00	0.00	0.00	-0.00	-0.00	-0.00	300.00	200.00	0.00	-0.00
233	-0.00	-0.00	-0.00	903.00	200.00	0.00	-0.00	-0.00	-0.00	-0.00	300.00	200.00	0.00	-0.00
234	-0.00	-0.00	-0.00	903.00	200.00	0.00	-0.00	-0.00	-0.00	-0.00	300.00	200.00	0.00	-0.00
235	-0.00	-0.00	-0.00	903.00	200.00	0.00	-0.00	-0.00	-0.00	-0.00	300.00	200.00	0.00	-0.00
236	0.00	0.00	0.00	903.00	200.00	0.00	0.00	-0.00	-0.00	-0.00	300.00	200.00	0.00	-0.00
237	0.00	0.00	0.00	903.00	200.00	0.00	0.00	-0.00	-0.00	-0.00	300.00	200.00	0.00	-0.00
238	-0.00	-0.00	-0.00	903.00	200.00	0.00	-0.00	-0.00	-0.00	-0.00	300.00	200.00	0.00	-0.00
239	-0.00	-0.00	-0.00	903.00	200.00	0.00	-0.00	-0.00	-0.00	-0.00	300.00	200.00	0.00	-0.00
240	-0.00	-0.00	-0.00	903.00	200.00	0.00	-0.00	-0.00	-0.00	-0.00	300.00	200.00	0.00	-0.00
241	-0.00	-0.00	-0.00	903.00	200.00	0.00	-0.00	-0.00	-0.00	-0.00	300.00	200.00	0.00	-0.00
242	-0.00	-0.00	-0.00	903.00	200.00	0.00	-0.00	-0.00	-0.00	-0.00	300.00	200.00	0.00	-0.00
243	0.00	0.00	0.00	903.00	200.00	0.00	0.00	-0.00	-0.00	-0.00	300.00	200.00	0.00	-0.00
244	-0.00	-0.00	-0.00	903.00	200.00	0.00	-0.00	-0.00	-0.00	-0.00	300.00	200.00	0.00	-0.00
245	-0.00	-0.00	-0.00	903.00	200.00	0.00	-0.00	-0.00	-0.00	-0.00	300.00	200.00	0.00	-0.00
246	-0.00	-0.00	-0.00	903.00	200.00	0.00	-0.00	-0.00	-0.00	-0.00	300.00	200.00	0.00	-0.00
247	0.00	0.00	0.00	903.00	200.00	0.00	0.00	-0.00	-0.00	-0.00	300.00	200.00	0.00	-0.00
248	0.00	0.00	0.00	903.00	200.00	0.00	0.00	-0.00	-0.00	-0.00	300.00	200.00	0.00	-0.00
249	-0.00	-0.00	-0.00	903.00	200.00	0.00	-0.00	-0.00	-0.00	-0.00	300.00	200.00	0.00	-0.00
250	-0.00	-0.00	-0.00	903.00	200.00	0.00	-0.00	-0.00	-0.00	-0.00	300.00	200.00	0.00	-0.00
251	-0.00	-0.00	-0.00	903.00	200.00	0.00	-0.00	-0.00	-0.00	-0.00	300.00	200.00	0.00	-0.00
252	-0.00	-0.00	-0.00	903.00	200.00	0.00	-0.00	-0.00	-0.00	-0.00	300.00	200.00	0.00	-0.00
253	0.00	0.00	0.00	903.00	200.00	0.00	0.00	-0.00	-0.00	-0.00	300.00	200.00	0.00	-0.00
254	-0.00	-0.00	-0.00	903.00	200.00	0.00	-0.00	-0.00	-0.00	-0.00	300.00	200.00	0.00	-0.00
255	0.00	0.00	0.00	903.00	200.00	0.00	0.00	-0.00	-0.00	-0.00	300.00	200.00	0.00	-0.00
256	-0.00	-0.00	-0.00	903.00	200.00	0.00	-0.00	-0.00	-0.00	-0.00	300.00	200.00	0.00	-0.00
257	0.00	0.00	0.00	903.00	200.00	0.00	0.00	-0.00	-0.00	-0.00	300.00	200.00	0.00	-0.00
258	-0.00	-0.00	-0.00	903.00	200.00	0.00	-0.00	-0.00	-0.00	-0.00	300.00	200.00	0.00	-0.00
259	-0.00	-0.00	-0.00	903.00	200.00	0.00	-0.00	-0.00	-0.00	-0.00	300.00	200.00	0.00	-0.00
260	-0.00	-0.00	-0.00	903.00	200.00	0.00	-0.00	-0.00	-0.00	-0.00	300.00	200.00	0.00	-0.00
261	-0.00	-0.00	-0.00	903.00	200.00	0.00	-0.00	-0.00	-0.00	-0.00	300.00	200.00	0.00	-0.00
262	-0.00	-0.00	-0.00	903.00	200.00	0.00	-0.00	-0.00	-0.00	-0.00	300.00	200.00	0.00	-0.00
263	-0.00	-0.00	-0.00	903.00	200.00	0.00	-0.00	-0.00	-0.00	-0.00	300.00	200.00	0.00	-0.00
264	-0.00	-0.00	-0.00	903.00	200.00	0.00	-0.00	-0.00	-0.00	-0.00	300.00	200.00	0.00	-0.00
265	0.00	0.00	0.00	903.00	200.00	0.00	0.00	-0.00	-0.00	-0.00	300.00	200.00	0.00	-0.00
266	-0.00	-0.00	-0.00	903.00	200.00	0.00	-0.00	-0.00	-0.00	-0.00	300.00	200.00	0.00	-0.00
267	-0.00	-0.00	-0.00	903.00	200.00	0.00	-0.00	-0.00	-0.00	-0.00	300.00	200.00	0.00	-0.00
268	0.00	0.00	0.00	903.00	200.00	0.00	0.00	-0.00	-0.00	-0.00	300.00	200.00	0.00	-0.00
269	0.00	0.00	0.00	903.00	200.00	0.00	0.00	-0.00	-0.00	-0.00	300.00	200.00	0.00	-0.00
270	0.00	0.00	0.00	903.00	200.00	0.00	0.00	-0.00	-0.00	-0.00	300.00	200.00	0.00	-0.00
271	0.00	0.00	0.00	903.00	200.00	0.00	0.00	-0.00	-0.00	-0.00	300.00	200.00	0.00	-0.00
272	0.00	0.00	0.00	903.00	200.00	0.00	0.00	-0.00	-0.00	-0.00	300.00	200.00	0.00	-0.00
273	-0.00	-0.00	-0.00	903.00	200.00	0.00	-0.00	-0.00	-0.00	-0.00	300.00	200.00	0.00	-0.00
274	0.00	0.00	0.00	903.00	200.00	0.00	0.00	-0.00	-0.00	-0.00	300.00	200.00	0.00	-0.00
275	-0.00	-0.00	-0.00	903.00	200.00	0.00	-0.00	-0.00	-0.00	-0.00	300.00	200.00	0.00	-0.00
276	0.00	0.00	0.00	903.00	200.00	0.00	0.00	-0.00	-0.00	-0.00	300.00	200.00	0.00	-0.00
277	-0.00	-0.00	-0.00	903.00	200.00	0.00	-0.00	-0.00	-0.00	-0.00	300.00	200.00	0.00	-0.00
278	-0.00	-0.00	-0.00	903.00	200.00	0.00	-0.00	-0.00	-0.00	-0.00	300.00	200.00	0.00	-0.00
279	0.00	0.00	0.00	903.00	200.00	0.00	0.00	-0.00	-0.00	-0.00	300.00	200.00	0.00	-0.00
280	-0.00	-0.00	-0.00	903.00	200.00	0.00	-0.00	-0.00	-0.00	-0.00	300.00	200.00	0.00	-0.00
281	-0.00	-0.00	-0.00	903.00	200.00	0.00	-0.00	-0.00	-0.00	-0.00	300.00	200.00	0.00	-0.00
282	0.00	0.00	0.00	903.00	200.00	0.00	0.00	-0.00	-0.00	-0.00	300.00	200.00	0.00	-0.00
283	-0.00	-0.00	-0.00	903.00	200.00	0.00	-0.00	-0.00	-0.00	-0.00	300.00	200.00	0.00	-0.00
284	-0.00	-0.00	-0.00	903.00	200.00	0.00	-0.00	-0.00	-0.00	-0.00	300.00	200.00	0.00	-0.00
285	0.00	0.00	0.00	903.00	200.00	0.00	0.00	-0.00	-0.00	-0.00	300.00	200.00	0.00	-0.00
286	0.00	0.00	0.00	903.00	200.00	0.00	0.00	-0.00	-0.00	-0.00	300.00	200.00	0.00	-0.00
287	-0.00	-0.00	-0.00	903.00	200.00	0.00	-0.00	-0.00	-0.00	-0.00	300.00	200.00	0.00	-0.00
288	-0.00	-0.00	-0.00	903.00	200.00	0.00	-0.00	-0.00	-0.00	-0.00	300.00	200.00	0.00	-0.00
289	-0.00	-0.00	-0.00	903.00	200.00	0.00	-0.00	-0.00	-0.00	-0.00	300.00	200.00	0.00	-0.00
290	-0.00	-0.00	-0.00	903.00	200.00	0.00	-0.00	-0.00	-0.00	-0.00	300.00	200.00	0.00	-0.00
291	-0.00	-0.00	-0.00	903.00	200.00	0.00	-0.00	-0.00	-0.00	-0.00	300.00	200.00	0.00	-0.00
292	0.00	0.00	0.00	903.00	200.00	0.00	0.00	-0.00	-0.00	-0.00	300.00	200.00	0.00	-0.00
293	-0.00	-0.00	-0.00	903.00	200.00	0.00	-0.00	-0.00	-0.00	-0.00	300.00	200.00	0.00	-0.00
294	0.00	0.00	0.00	903.00	200.00	0.00	0.00	-0.00	-0.00	-0.00	300.00	200.00	0.00	-0.00
295	-0.00	-0.00	-0.00	903.00	200.00	0.00	-0.00	-0.00	-0.00	-0.00	300.00	200.00	0.00	-0.00
296	-0.00	-0.00	-0.00	903.00	200.00	0.00	-0.00	-0.00	-0.00	-0.00	300.00	200.00	0.00	-0.00
297	-0.00	-0.00	-0.00	903.00	200.00	0.00	-0.00	-0.00	-0.00	-0.00	300.00	200.00	0.00	-0.00
298	0.00	0.00	0.00	903.00	200.00	0.00	0.00	-0.00	-0.00	-0.00	300.00	200.00	0.00	-0.00
299	-0.00	-0.00	-0.00	903.00	200.00	0.00	-0.00	-0.00	-0.00	-0.00	300.00	200.00	0.00	-0.00
300	0.00	0.00	0.00	903.00	200.00	0.00	0.00	-0.00	-0.00	-0.00	300.00	200.00	0.00	-0.00
301	-0.00	-0.00	-0.00	903.00	200.00	0.00	-0.00	-0.00	-0.00	-0.00	300.00	200.00	0.00	-0.00
302	-0.00	-0.00	-0.00	903.00	200.00	0.00	-0.00	-0.00	-0.00	-0.00	300.00	200.00	0.00	-0.00
303	-0.00	-0.00	-0.00	903.00	200.00	0.00	-0.00	-0.00	-0.00	-0.00	300.00	200.00	0.00	-0.00
304	-0.00	-0.00	-0.00	903.00	200.00	0.00	-0.00	-0.00	-0.00	-0.00	300.00	200.00	0.00	-0.00
305	-0.00	-0.00	-0.00	903.00	200.00	0.00	-0.00	-0.00	-0.00	-0.00	300.00	200.00	0.00	-0.00
306	-0.00	-0.00	-0.00	903.00	200.00	0.00	-0.00	-0.00	-0.00	-0.00	300.00	200.00	0.00	-0.00
307	0.00	0.00	0.00	903.00	200.00	0.00	0.00	-0.00	-0.00	-0.00	300.00	200.00	0.00	-0.00
308	-0.00	-0.00	-0.00	903.00	200.00	0.00	-0.00	-0.00	-0.00	-0.00	300.00	200.00	0.00	-0.00
309	0.00	0.00	0.00	903.00	200.00	0.00	0.00	-0.00	-0.00	-0.00	300.00	200.00	0.00	-0.00
310	-0.00	-0.00	-0.00	903.00	200.00	0.00	-0.00	-0.00	-0.00	-0.00	300.00	200.00	0.00	-0.00
311	0.00	0.00	0.00	903.00	200.00	0.00	0.00	-0.00	-0.00	-0.00	300.00	200.00	0.00	-0.00
312	-0.00	-0.00	-0.00	903.00	200.00	0.00	-0.00	-0.00	-0.00	-0.00	300.00	200.00	0.00	-0.00
313	-0.00	-0.00	-0.00	903.00	200.00	0.00	-0.00	-0.00	-0.00	-0.00	300.00	200.00	0.00	-0.00
314	-0.00	-0.00	-0.00	903.00	200.00	0.00	-0.00	-0.00	-0.00	-0.00	300.00	200.00	0.00	-0.00
315	-0.00	-0.00	-0.00	903.00	200.00	0.00	-0.00	-0.00	-0.00	-0.00	300.00	200.00	0.00	-0.00
316	-0.00	-0.00	-0.00	903.00	200.00	0.00	-0.00	-0.00	-0.00	-0.00	300.00	200.00	0.00	-0.00
317	0.00	0.00	0.00	903.00	200.00	0.00	0.00	-0.00	-0.00	-0.00	300.00	200.00	0.00	-0.00
318	-0.00	-0.00	-0.00	903.00	200.00	0.00	-0.00	-0.00	-0.00	-0.00	300.00	200.00	0.00	-0.00
319	-0.00	-0.00	-0.00	903.00	200.00	0.00	-0.00	-0.00	-0.00	-0.00	300.00	200.00	0.00	-0.00
320	0.00	0.00	0.00	903.00	200.00	0.00	0.00	-0.00	-0.00	-0.00	300.00	200.00	0.00	-0.00
321	-0.00	-0.00	-0.00	903.00	200.00	0.00	-0.00	-0.00	-0.00	-0.00	300.00	200.00	0.00	-0.00
322	-0.00	-0.00	-0.00	903.00	200.00	0.00	-0.00	-0.00	-0.00	-0.00	300.00	200.00	0.00	-0.00
323	-0.00	-0.00	-0.00	903.00	200.00	0.00	-0.00	-0.00	-0.00	-0.00	300.00	200.00	0.00	-0.00
324	0.00	0.00	0.00	903.00	200.00	0.00	0.00	-0.00	-0.00	-0.00	300.00	200.00	0.00	-0.00
325	-0.00	-0.00	-0.00	903.00	200.00	0.00	-0.00	-0.00	-0.00	-0.00	300.00	200.00	0.00	-0.00
326	-0.00	-0.00	-0.00	903.00	200.00	0.00	-0.00	-0.00	-0.00	-0.00	300.00	200.00	0.00	-0.00
327	-0.00	-0.00	-0.00	903.00	200.00	0.00	-0.00	-0.00	-0.00	-0.00	300.00	200.00	0.00	-0.00
328	0.00	0.00	0.00	903.00	200.00	0.00	0.00	-0.00	-0.00	-0.00	300.00	200.00	0.00	-0.00
329	0.00	0.00	0.00	903.00	200.00	0.00	0.00	-0.00	-0.00	-0.00	300.00	200.00	0.00	-0.00
330	-0.00	-0.00	-0.00	903.00	200.00	0.00	-0.00	-0.00	-0.00	-0.00	300.00	200.00	0.00	-0.00
331	0.00	0.00	0.00	903.00	200.00	0.00	0.00	-0.00	-0.00	-0.00	300.00	200.00	0.00	-0.00
332	-0.00	-0.00	-0.00	903.00	200.00	0.00	-0.00	-0.00	-0.00	-0.00	300.00	200.00	0.00	-0.00
333	0.00	0.00	0.00	903.00	200.00	0.00	0.00	-0.00	-0.00	-0.00	300.00	200.00	0.00	-0.00
334	-0.00	-0.00	-0.00	903.00	200.00	0.00	-0.00	-0.00	-0.00	-0.00	300.00	200.00	0.00	-0.00
335	0.00	0.00	0.00	903.00	200.00	0.00	0.00	-0.00	-0.00	-0.00	300.00	200.00	0.00	-0.00
336	-0.00	-0.00	-0.00	903.00	200.00	0.00	-0.00	-0.00	-0.00	-0.00	300.00	200.00	0.00	-0.00
337	-0.00	-0.00	-0.00	903.00	200.00	0.00	-0.00	-0.00	-0.00	-0.00	300.00	200.00	0.00	-0.00
338	-0.00	-0.00	-0.00	903.00	200.00	0.00	-0.00	-0.00	-0.00	-0.00	300.00	200.00	0.00	-0.00
339	0.00	0.00	0.00	903.00	200.00	0.00	0.00	-0.00	-0.00	-0.00	300.00	200.00	0.00	-0.00
340	-0.00	-0.00	-0.00	903.00	200.00	0.00	-0.00	-0.00	-0.00	-0.00	300.00	200.00	0.00	-0.00
341	-0.00	-0.00	-0.00	903.00	200.00	0.00	-0.00	-0.00	-0.00	-0.00	300.00	200.00	0.00	-0.00
342	-0.00	-0.00	-0.00	903.00	200.00	0.00	-0.00	-0.00	-0.00	-0.00	300.00	200.00	0.00	-0.00
343	-0.00	-0.00	-0.00	903.00	200.00	0.00	-0.00	-0.00	-0.00	-0.00	300.00	200.00	0.00	-0.00
344	-0.00	-0.00	-0.00	903.00	200.00	0.00	-0.00	-0.00	-0.00	-0.00	300.00	200.00	0.00	-0.00
345	-0.00	-0.00	-0.00	903.00	200.00	0.00	-0.00	-0.00	-0.00	-0.00	300.00	200.00	0.00	-0.00
346	0.00	0.00	0.00	903.00	200.00	0.00	0.00	-0.00	-0.00	-0.00	300.00	200.00	0.00	-0.00
347	0.00	0.00	0.00	903.00	200.00	0.00	0.00	-0.00	-0.00	-0.00	300.00	200.00	0.00	-0.00
348	0.00	0.00	0.00	903.00	200.00	0.00	0.00	-0.00	-0.00	-0.00	300.00	200.00	0.00	-0.00
349	-0.00	-0.00	-0.00	903.00	200.00	0.00	-0.00	-0.00	-0.00	-0.00	300.00	200.00	0.00	-0.00
350	-0.00	-0.00	-0.00	903.00	200.00	0.00	-0.00	-0.00	-0.00	-0.00	300.00	200.00	0.00	-0.00
351	-0.00	-0.00	-0.00	903.00	200.00	0.00	-0.00	-0.00	-0.00	-0.00	300.00	200.00	0.00	-0.00
352	-0.00	-0.00	-0.00	903.00	200.00	0.00	-0.00	-0.00	-0.00	-0.00	300.00	200.00	0.00	-0.00
353	-0.00	-0.00	-0.00	903.00	200.00	0.00	-0.00	-0.00	-0.00	-0.00	300.00	200.00	0.00	-0.00
354	-0.00	-0.00	-0.00	903.00	200.00	0.00	-0.00	-0.00	-0.00	-0.00	300.00	200.00	0.00	-0.00
355	-0.00	-0.00	-0.00	903.00	200.00	0.00	-0.00	-0.00	-0.00	-0.00	300.00	200.00	0.00	-0.00
356	0.00	0.00	0.00	903.00	200.00	0.00	0.00	-0.00	-0.00	-0.00	300.00	200.00	0.00	-0.00
357	0.00	0.00	0.00	903.00	200.00	0.00	0.00	-0.00	-0.00	-0.00	300.00	200.00	0.00	-0.00
358	0.00	0.00	0.00	903.00	200.00	0.00	0.00	-0.00	-0.00	-0.00	300.00	200.00	0.00	-0.00
359	-0.00	-0.00	-0.00	903.00	200.00	0.00	-0.00	-0.00	-0.00	-0.00	300.00	200.00	0.00	-0.00
360	-0.00	-0.00	-0.00	903.00	200.00	0.00	-0.00	-0.00	-0.00	-0.00	300.00	200.00	0.00	-0.00
361	0.00	0.00	0.00	903.00	200.00	0.00	0.00	-0.00	-0.00	-0.00	300.00	200.00	0.00	-0.00
362	-0.00	-0.00	-0.00	903.00	200.00	0.00	-0.00	-0.00	-0.00	-0.00	300.00	200.00	0.00	-0.00
363	-0.00	-0.00	-0.00	903.00	200.00	0.00	-0.00	-0.00	-0.00	-0.00	300.00	200.00	0.00	-0.00
364	-0.00	-0.00	-0.00	903.00	200.00	0.00	-0.00	-0.00	-0.00	-0.00	300.00	200.00	0.00	-0.00
365	-0.00	-0.00	-0.00	903.00	200.00	0.00	-0.00	-0.00	-0.00	-0.00	300.00	200.00	0.00	-0.00
366	0.00	0.00	0.00	903.00	200.00	0.00	0.00	-0.00	-0.00	-0.00	300.00	200.00	0.00	-0.00
367	-0.00	-0.00	-0.00	903.00	200.00	0.00	-0.00	-0.00	-0.00	-0.00	300.00	200.00	0.00	-0.00
368	-0.00	-0.00	-0.00	903.00	200.00	0.00	-0.00	-0.00	-0.00	-0.00	300.00	200.00	0.00	-0.00
369	-0.00	-0.00	-0.00	903.00	200.00	0.00	-0.00	-0.00	-0.00	-0.00	300.00	200.00	0.00	-0.00
370	-0.00	-0.00	-0.00	903.00	200.00	0.00	-0.00	-0.00	-0.00	-0.00	300.00	200.00	0.00	-0.00
371	0.00	0.00	0.00	903.00	200.00	0.00	0.00	-0.00	-0.00	-0.00	300.00	200.00	0.00	-0.00
372	-0.00	-0.00	-0.00	903.00	200.00	0.00	-0.00	-0.00	-0.00	-0.00	300.00	200.00	0.00	-0.00
373	0.00	0.00	0.00	903.00	200.00	0.00	0.00	-0.00	-0.00	-0.00	300.00	200.00	0.00	-0.00
374	-0.00	-0.00	-0.00	903.00	200.00	0.00	-0.00	-0.00	-0.00	-0.00	300.00	200.00	0.00	-0.00
375	-0.00	-0.00	-0.00	903.00	200.00	0.00	-0.00	-0.00	-0.00	-0.00	300.00	200.00	0.00	-0.00
376	-0.00	-0.00	-0.00	903.00	200.00	0.00	-0.00	-0.00	-0.00	-0.00	300.00	200.00	0.00	-0.00
377	-0.00	-0.00	-0.00	903.00	200.00	0.00	-0.00	-0.00	-0.00	-0.00	300.00	200.00	0.00	-0.00
378	-0.00	-0.00	-0.00	903.00	200.00	0.00	-0.00	-0.00	-0.00	-0.00	300.00	200.00	0.00	-0.00
379	-0.00	-0.00	-0.00	903.00	200.00	0.00	-0.00	-0.00	-0.00	-0.00	300.00	200.00	0.00	-0.00
380	-0.00	-0.00	-0.00	903.00	200.00	0.00	-0.00	-0.00	-0.00	-0.00	300.00	200.00	0.00	-0.00
381	0.00	0.00	0.00	903.00	200.00	0.00	0.00	-0.00	-0.00	-0.00	300.00	200.00	0.00	-0.00
382	0.00	0.00	0.00	903.00	200.00	0.00	0.00	-0.00	-0.00	-0.00	300.00	200.00	0.00	-0.00
383	-0.00	-0.00	-0.00	903.00	200.00	0.00	-0.00	-0.00	-0.00	-0.00	300.00	200.00	0.00	-0.00
384	-0.00	-0.00	-0.00	903.00	200.00	0.00	-0.00	-0.00	-0.00	-0.00	300.00	200.00	0.00	-0.00
385	-0.00	-0.00	-0.00	903.00	200.00	0.00	-0.00	-0.00	-0.00	-0.00	300.00	200.00	0.00	-0.00
386	-0.00	-0.00	-0.00	903.00	200.00	0.00	-0.00	-0.00	-0.00	-0.00	300.00	200.00	0.00	-0.00
387	0.00	0.00	0.00	903.00	200.00	0.00	0.00	-0.00	-0.00	-0.00	300.00	200.00	0.00	-0.00
388	-0.00	-0.00	-0.00	903.00	200.00	0.00	-0.00	-0.00	-0.00	-0.00	300.00	200.00	0.00	-0.00
389	-0.00	-0.00	-0.00	903.00	200.00	0.00	-0.00	-0.00	-0.00	-0.00	300.00	200.00	0.00	-0.00
390	0.00	0.00	0.00	903.00	200.00	0.00	0.00	-0.00	-0.00	-0.00	300.00	200.00	0.00	-0.00
391	0.00	0.00	0.00	903.00	200.00	0.00	0.00	-0.00	-0.00	-0.00	300.00	200.00	0.00	-0.00
392	-0.00	-0.00	-0.00	903.00	200.00	0.00	-0.00	-0.00	-0.00	-0.00	300.00	200.00	0.00	-0.00
393	-0.00	-0.00	-0.00	903.00	200.00	0.00	-0.00	-0.00	-0.00	-0.00	300.00	200.00	0.00	-0.00
394	-0.00	-0.00	-0.00	903.00	200.00	0.00	-0.00	-0.00	-0.00	-0.00	300.00	200.00	0.00	-0.00
395	-0.00	-0.00	-0.00	903.00	200.00	0.00	-0.00	-0.00	-0.00	-0.00	300.00	200.00	0.00	-0.00
396	-0.00	-0.00	-0.00	903.00	200.00	0.00	-0.00	-0.00	-0.00	-0.00	300.00	200.00	0.00	-0.00
397	-0.00	-0.00	-0.00	903.00	200.00	0.00	-0.00	-0.00	-0.00	-0.00	300.00	200.00	0.00	-0.00
398	0.00	0.00	0.00	903.00	200.00	0.00	0.00	-0.00	-0.00	-0.00	300.00	200.00	0.00	-0.00
399	-0.00	-0.00	-0.00	903.00	200.00	0.00	-0.00	-0.00	-0.00	-0.00	300.00	200.00	0.00	-0.00
400	-0.00	-0.00	-0.00	903.00	200.00	0.00	-0.00	-0.00	-0.00	-0.00	300.00	200.00	0.00	-0.00
401	0.00	0.00	0.00	903.00	200.00	0.00	0.00	-0.00	-0.00	-0.00	300.00	200.00	0.00	-0.00
402	-0.00	-0.00	-0.00	903.00	200.00	0.00	-0.00	-0.00	-0.00	-0.00	300.00	200.00	0.00	-0.00
403	0.00	0.00	0.00	903.00	200.00	0.00	0.00	-0.00	-0.00	-0.00	300.00	200.00	0.00	-0.00
404	0.00	0.00	0.00	903.00	200.00	0.00	0.00	-0.00	-0.00	-0.00	300.00	200.00	0.00	-0.00
405	0.00	0.00	0.00	903.00	200.00	0.00	0.00	-0.00	-0.00	-0.00	300.00	200.00	0.00	-0.00
406	-0.00	-0.00	-0.00	903.00	200.00	0.00	-0.00	-0.00	-0.00	-0.00	300.00	200.00	0.00	-0.00
407	-0.00	-0.00	-0.00	903.00	200.00	0.00	-0.00	-0.00	-0.00	-0.00	300.00	200.00	0.00	-0.00
408	0.00	0.00	0.00	903.00	200.00	0.00	0.00	-0.00	-0.00	-0.00	300.00	200.00	0.00	-0.00
409	-0.00	-0.00	-0.00	903.00	200.00	0.00	-0.00	-0.00	-0.00	-0.00	300.00	200.00	0.00	-0.00
410	-0.00	-0.00	-0.00	903.00	200.00	0.00	-0.00	-0.00	-0.00	-0.00	300.00	200.00	0.00	-0.00
411	-0.00	-0.00	-0.00	903.00	200.00	0.00	-0.00	-0.00	-0.00	-0.00	300.00	200.00	0.00	-0.00
412	-0.00	-0.00	-0.00	903.00	200.00	0.00	-0.00	-0.00	-0.00	-0.00	300.00	200.00	0.00	-0.00
413	-0.00	-0.00	-0.00	903.00	200.00	0.00	-0.00	-0.00	-0.00	-0.00	300.00	200.00	0.00	-0.00
414	0.00	0.00	0.00	903.00	200.00	0.00	0.00	-0.00	-0.00	-0.00	300.00	200.00	0.00	-0.00
415	-0.00	-0.00	-0.00	903.00	200.00	0.00	-0.00	-0.00	-0.00	-0.00	300.00	200.00	0.00	-0.00
416	-0.00	-0.00	-0.00	903.00	200.00	0.00	-0.00	-0.00	-0.00	-0.00	300.00	200.00	0.00	-0.00
417	-0.00	-0.00	-0.00	903.00	200.00	0.00	-0.00	-0.00	-0.00	-0.00	300.00	200.00	0.00	-0.00
418	-0.00	-0.00	-0.00	903.00	200.00	0.00	-0.00	-0.00	-0.00	-0.00	300.00	200.00	0.00	-0.00
419	-0.00	-0.00	-0.00	903.00	200.00	0.00	-0.00	-0.00	-0.00	-0.00	300.00	200.00	0.00	-0.00
420	-0.00	-0.00	-0.00	903.00	200.00	0.00	-0.00	-0.00	-0.00	-0.00	300.00	200.00	0.00	-0.00
421	-0.00	-0.00	-0.00	903.00	200.00	0.00	-0.00	-0.00	-0.00	-0.00	300.00	200.00	0.00	-0.00
422	-0.00	-0.00	-0.00	903.00	200.00	0.00	-0.00	-0.00	-0.00	-0.00	300.00	200.00	0.00	-0.00
423	-0.00	-0.00	-0.00	903.00	200.00	0.00	-0.00	-0.00	-0.00	-0.00	300.00	200.00	0.00	-0.00
424	0.00	0.00	0.00	903.00	200.00	0.00	0.00	-0.00	-0.00	-0.00	300.00	200.00	0.00	-0.00
425	-0.00	-0.00	-0.00	903.00	200.00	0.00	-0.00	-0.00	-0.00	-0.00	300.00	200.00	0.00	-0.00
426	0.00	0.00	0.00	903.00	200.00	0.00	0.00	-0.00	-0.00	-0.00	300.00	200.00	0.00	-0.00
427	-0.00	-0.00	-0.00	903.00	200.00	0.00	-0.00	-0.00	-0.00	-0.00	300.00	200.00	0.00	-0.00
428	-0.00	-0.00	-0.00	903.00	200.00	0.00	-0.00	-0.00	-0.00	-0.00	300.00	200.00	0.00	-0.00
429	-0.00	-0.00	-0.00	903.00	200.00	0.00	-0.00	-0.00	-0.00	-0.00	300.00	200.00	0.00	-0.00
430	-0.00	-0.00	-0.00	903.00	200.00	0.00	-0.00	-0.00	-0.00	-0.00	300.00	200.00	0.00	-0.00
431	0.00	0.00	0.00	903.00	200.00	0.00	0.00	-0.00	-0.00	-0.00	300.00	200.00	0.00	-0.00
432	-0.00	-0.00	-0.00	903.00	200.00	0.00	-0.00	-0.00	-0.00	-0.00	300.00	200.00	0.00	-0.00
433	0.00	0.00	0.00	903.00	200.00	0.00	0.00	-0.00	-0.00	-0.00	300.00	200.00	0.00	-0.00
434	0.00	0.00	0.00	903.00	200.00	0.00	0.00	-0.00	-0.00	-0.00	300.00	200.00	0.00	-0.00
435	-0.00	-0.00	-0.00	903.00	200.00	0.00	-0.00	-0.00	-0.00	-0.00	300.00	200.00	0.00	-0.00
436	-0.00	-0.00	-0.00	903.00	200.00	0.00	-0.00	-0.00	-0.00	-0.00	300.00	200.00	0.00	-0.00
437	0.00	0.00	0.00	903.00	200.00	0.00	0.00	-0.00	-0.00	-0.00	300.00	200.00	0.00	-0.00
438	-0.00	-0.00	-0.00	903.00	200.00	0.00	-0.00	-0.00	-0.00	-0.00	300.00	200.00	0.00	-0.00
439	-0.00	-0.00	-0.00	903.00	200.00	0.00	-0.00	-0.00	-0.00	-0.00	300.00	200.00	0.00	-0.00
440	-0.00	-0.00	-0.00	903.00	200.00	0.00	-0.00	-0.00	-0.00	-0.00	300.00	200.00	0.00	-0.00
441	-0.00	-0.00	-0.00	903.00	200.00	0.00	-0.00	-0.00	-0.00	-0.00	300.00	200.00	0.00	-0.00
442	-0.00	-0.00	-0.00	903.00	200.00	0.00	-0.00	-0.00	-0.00	-0.00	300.00	200.00	0.00	-0.00
443	0.00	0.00	0.00	903.00	200.00	0.00	0.00	-0.00	-0.00	-0.00	300.00	200.00	0.00	-0.00
444	-0.00	-0.00	-0.00	903.00	200.00	0.00	-0.00	-0.00	-0.00	-0.00	300.00	200.00	0.00	-0.00
445	-0.00	-0.00	-0.00	903.00	200.00	0.00	-0.00	-0.00	-0.00	-0.00	300.00	200.00	0.00	-0.00
446	0.00	0.00	0.00	903.00	200.00	0.00	0.00	-0.00	-0.00	-0.00	300.00	200.00	0.00	-0.00
447	-0.00	-0.00	-0.00	903.00	200.00	0.00	-0.00	-0.00	-0.00	-0.00	300.00	200.00	0.00	-0.00
448	-0.00	-0.00	-0.00	903.00	200.00	0.00	-0.00	-0.00	-0.00	-0.00	300.00	200.00	0.00	-0.00
449	-0.00	-0.00	-0.00	903.00	200.00	0.00	-0.00	-0.00	-0.00	-0.00	300.00	200.00	0.00	-0.00
450	0.00	0.00	0.00	903.00	200.00	0.00	0.00	-0.00	-0.00	-0.00	300.00	200.00	0.00	-0.00
451	0.00	0.00	0.00	903.00	200.00	0.00	0.00	-0.00	-0.00	-0.00	300.00	200.00	0.00	-0.00
452	-0.00	-0.00	-0.00	903.00	200.00	0.00	-0.00	-0.00	-0.00	-0.00	300.00	200.00	0.00	-0.00
453	0.00	0.00	0.00	903.00	200.00	0.00	0.00	-0.00	-0.00	-0.00	300.00	200.00	0.00	-0.00
454	-0.00	-0.00	-0.00	903.00	200.00	0.00	-0.00	-0.00	-0.00	-0.00	300.00	200.00	0.00	-0.00
455	0.00	0.00	0.00	903.00	200.00	0.00	0.00	-0.00	-0.00	-0.00	300.00	200.00	0.00	-0.00
456	0.00	0.00	0.00	903.00	200.00	0.00	0.00	-0.00	-0.00	-0.00	300.00	200.00	0.00	-0.00
457	-0.00	-0.00	-0.00	903.00	200.00	0.00	-0.00	-0.00	-0.00	-0.00	300.00	200.00	0.00	-0.00
458	0.00	0.00	0.00	903.00	200.00	0.00	0.00	-0.00	-0.00	-0.00	300.00	200.00	0.00	-0.00
459	-0.00	-0.00	-0.00	903.00	200.00	0.00	-0.00	-0.00	-0.00	-0.00	300.00	200.00	0.00	-0.00
460	-0.00	-0.00	-0.00	903.00	200.00	0.00	-0.00	-0.00	-0.00	-0.00	300.00	200.00	0.00	-0.00
461	-0.00	-0.00	-0.00	903.00	200.00	0.00	-0.00	-0.00	-0.00	-0.00	300.00	200.00	0.00	-0.00
462	-0.00	-0.00	-0.00	903.00	200.00	0.00	-0.00	-0.00	-0.00	-0.00	300.00	200.00	0.00	-0.00
463	0.00	0.00	0.00	903.00	200.00	0.00	0.00	-0.00	-0.00	-0.00	300.00	200.00	0.00	-0.00
464	-0.00	-0.00	-0.00	903.00	200.00	0.00	-0.00	-0.00	-0.00	-0.00	300.00	200.00	0.00	-0.00
465	0.00	0.00	0.00	903.00	200.00	0.00	0.00	-0.00	-0.00	-0.00	300.00	200.00	0.00	-0.00
466	-0.00	-0.00	-0.00	903.00	200.00	0.00	-0.00	-0.00	-0.00	-0.00	300.00	200.00	0.00	-0.00
467	0.00	0.00	0.00	903.00	200.00	0.00	0.00	-0.00	-0.00	-0.00	300.00	200.00	0.00	-0.00
468	-0.00	-0.00	-0.00	903.00	200.00	0.00	-0.00	-0.00	-0.00	-0.00	300.00	200.00	0.00	-0.00
469	-0.00	-0.00	-0.00	903.00	200.00	0.00	-0.00	-0.00	-0.00	-0.00	300.00	200.00	0.00	-0.00
470	-0.00	-0.00	-0.00	903.00	200.00	0.00	-0.00	-0.00	-0.00	-0.00	300.00	200.00	0.00	-0.00
471	0.00	0.00	0.00	903.00	200.00	0.00	0.00	-0.00	-0.00	-0.00	300.00	200.00	0.00	-0.00
472	-0.00	-0.00	-0.00	903.00	200.00	0.00	-0.00	-0.00	-0.00	-0.00	300.00	200.00	0.00	-0.00
473	-0.00	-0.00	-0.00	903.00	200.00	0.00	-0.00	-0.00	-0.00	-0.00	300.00	200.00	0.00	-0.00
474	0.00	0.00	0.00	903.00	200.00	0.00	0.00	-0.00	-0.00	-0.00	300.00	200.00	0.00	-0.00
475	0.00	0.00	0.00	903.00	200.00	0.00	0.00	-0.00	-0.00	-0.00	300.00	200.00	0.00	-0.00
476	0.00	0.00	0.00	903.00	200.00	0.00	0.00	-0.00	-0.00	-0.00	300.00	200.00	0.00	-0.00
477	0.00	0.00	0.00	903.00	200.00	0.00	0.00	-0.00	-0.00	-0.00	300.00	200.00	0.00	-0.00
478	0.00	0.00	0.00	903.00	200.00	0.00	0.00	-0.00	-0.00	-0.00	300.00	200.00	0.00	-0.00
479	-0.00	-0.00	-0.00	903.00	200.00	0.00	-0.00	-0.00	-0.00	-0.00	300.00	200.00	0.00	-0.00
480	0.00	0.00	0.00	903.00	200.00	0.00	0.00	-0.00	-0.00	-0.00	300.00	200.00	0.00	-0.00
481	-0.00	-0.00	-0.00	903.00	200.00	0.00	-0.00	-0.00	-0.00	-0.00	300.00	200.00	0.00	-0.00
482	0.00	0.00	0.00	903.00	200.00	0.00	0.00	-0.00	-0.00	-0.00	300.00	200.00	0.00	-0.00
483	0.00	0.00	0.00	903.00	200.00	0.00	0.00	-0.00	-0.00	-0.00	300.00	200.00	0.00	-0.00
484	-0.00	-0.00	-0.00	903.00	200.00	0.00	-0.00	-0.00	-0.00	-0.00	300.00	200.00	0.00	-0.00
485	-0.00	-0.00	-0.00	903.00	200.00	0.00	-0.00	-0.00	-0.00	-0.00	300.00	200.00	0.00	-0.00
486	0.00	0.00	0.00	903.00	200.00	0.00	0.00	-0.00	-0.00	-0.00	300.00	200.00	0.00	-0.00
487	0.00	0.00	0.00	903.00	200.00	0.00	0.00	-0.00	-0.00	-0.00	300.00	200.00	0.00	-0.00
488	-0.00	-0.00	-0.00	903.00	200.00	0.00	-0.00	-0.00	-0.00	-0.00	300.00	200.00	0.00	-0.00
489	-0.00	-0.00	-0.00	903.00	200.00	0.00	-0.00	-0.00	-0.00	-0.00	300.00	200.00	0.00	-0.00
490	0.00	0.00	0.00	903.00	200.00	0.00	0.00	-0.00	-0.00	-0.00	300.00	200.00	0.00	-0.00
491	-0.00	-0.00	-0.00	903.00	200.00	0.00	-0.00	-0.00	-0.00	-0.00	300.00	200.00	0.00	-0.00
492	-0.00	-0.00	-0.00	903.00	200.00	0.00	-0.00	-0.00	-0.00	-0.00	300.00	200.00	0.00	-0.00
493	-0.00	-0.00	-0.00	903.00	200.00	0.00	-0.00	-0.00	-0.00	-0.00	300.00	200.00	0.00	-0.00
494	-0.00	-0.00	-0.00	903.00	200.00	0.00	-0.00	-0.00	-0.00	-0.00	300.00	200.00	0.00	-0.00
495	-0.00	-0.00	-0.00	903.00	200.00	0.00	-0.00	-0.00	-0.00	-0.00	300.00	200.00	0.00	-0.00
496	-0.00	-0.00	-0.00	903.00	200.00	0.00	-0.00	-0.00	-0.00	-0.00	300.00	200.00	0.00	-0.00
497	-0.00	-0.00	-0.00	903.00	200.00	0.00	-0.00	-0.00	-0.00	-0.00	300.00	200.00	0.00	-0.00
498	-0.00	-0.00	-0.00	903.00	200.00	0.00	-0.00	-0.00	-0.00	-0.00	300.00	200.00	0.00	-0.00
499	-0.00	-0.00	-0.00	903.00	200.00	0.00	-0.00	-0.00	-0.00	-0.00	300.00	200.00	0.00	-0.00
500	-0.00	-0.00	-0.00	903.00	200.00	0.00	-0.00	-0.00	-0.00	-0.00	300.00	200.00	0.00	-0.00
501	-0.00	-0.00	-0.00	903.00	200.00	0.00	-0.00	-0.00	-0.00	-0.00	300.00	200.00	0.00	-0.00
502	-0.00	-0.00	-0.00	903.00	200.00	0.00	-0.00	-0.00	-0.00	-0.00	300.00	200.00	0.00	-0.00
503	-0.00	-0.00	-0.00	903.00	200.00	0.00	-0.00	-0.00	-0.00	-0.00	300.00	200.00	0.00	-0.00
504	0.00	0.00	0.00	903.00	200.00	0.00	0.00	-0.00	-0.00	-0.00	300.00	200.00	0.00	-0.00
505	-0.00	-0.00	-0.00	903.00	200.00	0.00	-0.00	-0.00	-0.00	-0.00	300.00	200.00	0.00	-0.00
506	-0.00	-0.00	-0.00	903.00	200.00	0.00	-0.00	-0.00	-0.00	-0.00	300.00	200.00	0.00	-0.00
507	-0.00	-0.00	-0.00	903.00	200.00	0.00	-0.00	-0.00	-0.00	-0.00	300.00	200.00	0.00	-0.00
508	-0.00	-0.00	-0.00	903.00	200.00	0.00	-0.00	-0.00	-0.00	-0.00	300.00	200.00	0.00	-0.00
509	-0.00	-0.00	-0.00	903.00	200.00	0.00	-0.00	-0.00	-0.00	-0.00	300.00	200.00	0.00	-0.00
510	0.00	0.00	0.00	903.00	200.00	0.00	0.00	-0.00	-0.00	-0.00	300.00	200.00	0.00	-0.00
511	-0.00	-0.00	-0.00	903.00	200.00	0.00	-0.00	-0.00	-0.00	-0.00	300.00	200.00	0.00	-0.00
512	0.00	0.00	0.00	903.00	200.00	0.00	0.00	-0.00	-0.00	-0.00	300.00	200.00	0.00	-0.00
513	0.00	0.00	0.00	903.00	200.00	0.00	0.00	-0.00	-0.00	-0.00	300.00	200.00	0.00	-0.00
514	-0.00	-0.00	-0.00	903.00	200.00	0.00	-0.00	-0.00	-0.00	-0.00	300.00	200.00	0.00	-0.00
515	0.00	0.00	0.00	903.00	200.00	0.00	0.00	-0.00	-0.00	-0.00	300.00	200.00	0.00	-0.00
516	0.00	0.00	0.00	903.00	200.00	0.00	0.00	-0.00	-0.00	-0.00	300.00	200.00	0.00	-0.00
517	-0.00	-0.00	-0.00	903.00	200.00	0.00	-0.00	-0.00	-0.00	-0.00	300.00	200.00	0.00	-0.00
518	-0.00	-0.00	-0.00	903.00	200.00	0.00	-0.00	-0.00	-0.00	-0.00	300.00	200.00	0.00	-0.00
519	-0.00	-0.00	-0.00	903.00	200.00	0.00	-0.00	-0.00	-0.00	-0.00	300.00	200.00	0.00	-0.00
520	-0.00	-0.00	-0.00	903.00	200.00	0.00	-0.00	-0.00	-0.00	-0.00	300.00	200.00	0.00	-0.00
521	-0.00	-0.00	-0.00	903.00	200.00	0.00	-0.00	-0.00	-0.00	-0.00	300.00	200.00	0.00	-0.00
522	-0.00	-0.00	-0.00	903.00	200.00	0.00	-0.00	-0.00	-0.00	-0.00	300.00	200.00	0.00	-0.00
523	-0.00	-0.00	-0.00	903.00	200.00	0.00	-0.00	-0.00	-0.00	-0.00	300.00	200.00	0.00	-0.00
524	0.00	0.00	0.00	903.00	200.00	0.00	0.00	-0.00	-0.00	-0.00	300.00	200.00	0.00	-0.00
525	-0.00	-0.00	-0.00	903.00	200.00	0.00	-0.00	-0.00	-0.00	-0.00	300.00	200.00	0.00	-0.00
526	-0.00	-0.00	-0.00	903.00	200.00	0.00	-0.00	-0.00	-0.00	-0.00	300.00	200.00	0.00	-0.00
527	-0.00	-0.00	-0.00	903.00	200.00	0.00	-0.00	-0.00	-0.00	-0.00	300.00	200.00	0.00	-0.00
528	0.00	0.00	0.00	903.00	200.00	0.00	0.00	-0.00	-0.00	-0.00	300.00	200.00	0.00	-0.00
529	0.00	0.00	0.00	903.00	200.00	0.00	0.00	-0.00	-0.00	-0.00	300.00	200.00	0.00	-0.00
530	-0.00	-0.00	-0.00	903.00	200.00	0.00	-0.00	-0.00	-0.00	-0.00	300.00	200.00	0.00	-0.00
531	0.00	0.00	0.00	903.00	200.00	0.00	0.00	-0.00	-0.00	-0.00	300.00	200.00	0.00	-0.00
532	-0.00	-0.00	-0.00	903.00	200.00	0.00	-0.00	-0.00	-0.00	-0.00	300.00	200.00	0.00	-0.00
533	-0.00	-0.00	-0.00	903.00	200.00	0.00	-0.00	-0.00	-0.00	-0.00	300.00	200.00	0.00	-0.00
534	-0.00	-0.00	-0.00	903.00	200.00	0.00	-0.00	-0.00	-0.00	-0.00	300.00	200.00	0.00	-0.00
535	-0.00	-0.00	-0.00	903.00	200.00	0.00	-0.00	-0.00	-0.00	-0.00	300.00	200.00	0.00	-0.00
536	-0.00	-0.00	-0.00	903.00	200.00	0.00	-0.00	-0.00	-0.00	-0.00	300.00	200.00	0.00	-0.00
537	-0.00	-0.00	-0.00	903.00	200.00	0.00	-0.00	-0.00	-0.00	-0.00	300.00	200.00	0.00	-0.00
538	-0.00	-0.00	-0.00	903.00	200.00	0.00	-0.00	-0.00	-0.00	-0.00	300.00	200.00	0.00	-0.00
539	-0.00	-0.00	-0.00	903.00	200.00	0.00	-0.00	-0.00	-0.00	-0.00	300.00	200.00	0.00	-0.00
540	0.00	0.00	0.00	903.00	200.00	0.00	0.00	-0.00	-0.00	-0.00	300.00	200.00	0.00	-0.00
541	-0.00	-0.00	-0.00	903.00	200.00	0.00	-0.00	-0.00	-0.00	-0.00	300.00	200.00	0.00	-0.00
542	0.00	0.00	0.00	903.00	200.00	0.00	0.00	-0.00	-0.00	-0.00	300.00	200.00	0.00	-0.00
543	-0.00	-0.00	-0.00	903.00	200.00	0.00	-0.00	-0.00	-0.00	-0.00	300.00	200.00	0.00	-0.00
544	0.00	0.00	0.00	903.00	200.00	0.00	0.00	-0.00	-0.00	-0.00	300.00	200.00	0.00	-0.00
545	-0.00	-0.00	-0.00	903.00	200.00	0.00	-0.00	-0.00	-0.00	-0.00	300.00	200.00	0.00	-0.00
546	0.00	0.00	0.00	903.00	200.00	0.00	0.00	-0.00	-0.00	-0.00	300.00	200.00	0.00	-0.00
547	0.00	0.00	0.00	903.00	200.00	0.00	0.00	-0.00	-0.00	-0.00	300.00	200.00	0.00	-0.00
548	-0.00	-0.00	-0.00	903.00	200.00	0.00	-0.00	-0.00	-0.00	-0.00	300.00	200.00	0.00	-0.00
549	-0.00	-0.00	-0.00	903.00	200.00	0.00	-0.00	-0.00	-0.00	-0.00	300.00	200.00	0.00	-0.00
550	-0.00	-0.00	-0.00	903.00	200.00	0.00	-0.00	-0.00	-0.00	-0.00	300.00	200.00	0.00	-0.00
551	-0.00	-0.00	-0.00	903.00	200.00	0.00	-0.00	-0.00	-0.00	-0.00	300.00	200.00	0.00	-0.00
552	-0.00	-0.00	-0.00	903.00	200.00	0.00	-0.00	-0.00	-0.00	-0.00	300.00	200.00	0.00	-0.00
553	-0.00	-0.00	-0.00	903.00	200.00	0.00	-0.00	-0.00	-0.00	-0.00	300.00	200.00	0.00	-0.00
554	0.00	0.00	0.00	903.00	200.00	0.00	0.00	-0.00	-0.00	-0.00	300.00	200.00	0.00	-0.00
555	-0.00	-0.00	-0.00	903.00	200.00	0.00	-0.00	-0.00	-0.00	-0.00	300.00	200.00	0.00	-0.00
556	-0.00	-0.00	-0.00	903.00	200.00	0.00	-0.00	-0.00	-0.00	-0.00	300.00	200.00	0.00	-0.00
557	0.00	0.00	0.00	903.00	200.00	0.00	0.00	-0.00	-0.00	-0.00	300.00	200.00	0.00	-0.00
558	-0.00	-0.00	-0.00	903.00	200.00	0.00	-0.00	-0.00	-0.00	-0.00	300.00	200.00	0.00	-0.00
559	-0.00	-0.00	-0.00	903.00	200.00	0.00	-0.00	-0.00	-0.00	-0.00	300.00	200.00	0.00	-0.00
560	0.00	0.00	0.00	903.00	200.00	0.00	0.00	-0.00	-0.00	-0.00	300.00	200.00	0.00	-0.00
561	-0.00	-0.00	-0.00	903.00	200.00	0.00	-0.00	-0.00	-0.00	-0.00	300.00	200.00	0.00	-0.00
562	-0.00	-0.00	-0.00	903.00	200.00	0.00	-0.00	-0.00	-0.00	-0.00	300.00	200.00	0.00	-0.00
563	0.00	0.00	0.00	903.00	200.00	0.00	0.00	-0.00	-0.00	-0.00	300.00	200.00	0.00	-0.00
564	0.00	0.00	0.00	903.00	200.00	0.00	0.00	-0.00	-0.00	-0.00	300.00	200.00	0.00	-0.00
565	-0.00	-0.00	-0.00	903.00	200.00	0.00	-0.00	-0.00	-0.00	-0.00	300.00	200.00	0.00	-0.00
566	-0.00	-0.00	-0.00	903.00	200.00	0.00	-0.00	-0.00	-0.00	-0.00	300.00	200.00	0.00	-0.00
567	-0.00	-0.00	-0.00	903.00	200.00	0.00	-0.00	-0.00	-0.00	-0.00	300.00	200.00	0.00	-0.00
568	-0.00	-0.00	-0.00	903.00	200.00	0.00	-0.00	-0.00	-0.00	-0.00	300.00	200.00	0.00	-0.00
569	-0.00	-0.00	-0.00	903.00	200.00	0.00	-0.00	-0.00	-0.00	-0.00	300.00	200.00	0.00	-0.00
570	0.00	0.00	0.00	903.00	200.00	0.00	0.00	-0.00	-0.00	-0.00	300.00	200.00	0.00	-0.00
571	-0.00	-0.00	-0.00	903.00	200.00	0.00	-0.00	-0.00	-0.00	-0.00	300.00	200.00	0.00	-0.00
572	0.00	0.00	0.00	903.00	200.00	0.00	0.00	-0.00	-0.00	-0.00	300.00	200.00	0.00	-0.00
573	-0.00	-0.00	-0.00	903.00	200.00	0.00	-0.00	-0.00	-0.00	-0.00	300.00	200.00	0.00	-0.00
574	-0.00	-0.00	-0.00	903.00	200.00	0.00	-0.00	-0.00	-0.00	-0.00	300.00	200.00	0.00	-0.00
575	0.00	0.00	0.00	903.00	200.00	0.00	0.00	-0.00	-0.00	-0.00	300.00	200.00	0.00	-0.00
576	-0.00	-0.00	-0.00	903.00	200.00	0.00	-0.00	-0.00	-0.00	-0.00	300.00	200.00	0.00	-0.00
577	-0.00	-0.00	-0.00	903.00	200.00	0.00	-0.00	-0.00	-0.00	-0.00	300.00	200.00	0.00	-0.00
578	-0.00	-0.00	-0.00	903.00	200.00	0.00	-0.00	-0.00	-0.00	-0.00	300.00	200.00	0.00	-0.00
579	-0.00	-0.00	-0.00	903.00	200.00	0.00	-0.00	-0.00	-0.00	-0.00	300.00	200.00	0.00	-0.00
580	-0.00	-0.00	-0.00	903.00	200.00	0.00	-0.00	-0.00	-0.00	-0.00	300.00	200.00	0.00	-0.00
581	-0.00	-0.00	-0.00	903.00	200.00	0.00	-0.00	-0.00	-0.00	-0.00	300.00	200.00	0.00	-0.00
582	-0.00	-0.00	-0.00	903.00	200.00	0.00	-0.00	-0.00	-0.00	-0.00	300.00	200.00	0.00	-0.00
583	-0.00	-0.00	-0.00	903.00	200.00	0.00	-0.00	-0.00	-0.00	-0.00	300.00	200.00	0.00	-0.00
584	-0.00	-0.00	-0.00	903.00	200.00	0.00	-0.00	-0.00	-0.00	-0.00	300.00	200.00	0.00	-0.00
585	-0.00	-0.00	-0.00	903.00	200.00	0.00	-0.00	-0.00	-0.00	-0.00	300.00	200.00	0.00	-0.00
586	0.00	0.00	0.00	903.00	200.00	0.00	0.00	-0.00	-0.00	-0.00	300.00	200.00	0.00	-0.00
587	-0.00	-0.00	-0.00	903.00	200.00	0.00	-0.00	-0.00	-0.00	-0.00	300.00	200.00	0.00	-0.00
588	-0.00	-0.00	-0.00	903.00	200.00	0.00	-0.00	-0.00	-0.00	-0.00	300.00	200.00	0.00	-0.00
589	-0.00	-0.00	-0.00	903.00	200.00	0.00	-0.00	-0.00	-0.00	-0.00	300.00	200.00	0.00	-0.00
590	-0.00	-0.00	-0.00	903.00	200.00	0.00	-0.00	-0.00	-0.00	-0.00	300.00	200.00	0.00	-0.00
591	-0.00	-0.00	-0.00	903.00	200.00	0.00	-0.00	-0.00	-0.00	-0.00	300.00	200.00	0.00	-0.00
592	-0.00	-0.00	-0.00	903.00	200.00	0.00	-0.00	-0.00	-0.00	-0.00	300.00	200.00	0.00	-0.00
593	-0.00	-0.00	-0.00	903.00	200.00	0.00	-0.00	-0.00	-0.00	-0.00	300.00	200.00	0.00	-0.00
594	0.00	0.00	0.00	903.00	200.00	0.00	0.00	-0.00	-0.00	-0.00	300.00	200.00	0.00	-0.00
595	-0.00	-0.00	-0.00	903.00	200.00	0.00	-0.00	-0.00	-0.00	-0.00	300.00	200.00	0.00	-0.00
596	0.00	0.00	0.00	903.00	200.00	0.00	0.00	-0.00	-0.00	-0.00	300.00	200.00	0.00	-0.00
597	-0.00	-0.00	-0.00	903.00	200.00	0.00	-0.00	-0.00	-0.00	-0.00	300.00	200.00	0.00	-0.00
598	0.00	0.00	0.00	903.00	200.00	0.00	0.00	-0.00	-0.00	-0.00	300.00	200.00	0.00	-0.00
599	0.00	0.00	0.00	903.00	200.00	0.00	0.00	-0.00	-0.00	-0.00	300.00	200.00	0.00	-0.00
600	0.00	0.00	0.00	903.00	200.00	0.00	0.00	-0.00	-0.00	-0.00	300.00	200.00	0.00	-0.00
601	0.00	0.00	0.00	903.00	200.00	0.00	0.00	-0.00	-0.00	-0.00	300.00	200.00	0.00	-0.00
602	-0.00	-0.00	-0.00	903.00	200.00	0.00	-0.00	-0.00	-0.00	-0.00	300.00	200.00	0.00	-0.00
603	0.00	0.00	0.00	903.00	200.00	0.00	0.00	-0.00	-0.00	-0.00	300.00	200.00	0.00	-0.00
604	0.00	0.00	0.00	903.00	200.00	0.00	0.00	-0.00	-0.00	-0.00	300.00	200.00	0.00	-0.00
605	-0.00	-0.00	-0.00	903.00	200.00	0.00	-0.00	-0.00	-0.00	-0.00	300.00	200.00	0.00	-0.00
606	0.00	0.00	0.00	903.00	200.00	0.00	0.00	-0.00	-0.00	-0.00	300.00	200.00	0.00	-0.00
607	-0.00	-0.00	-0.00	903.00	200.00	0.00	-0.00	-0.00	-0.00	-0.00	300.00	200.00	0.00	-0.00
608	-0.00	-0.00	-0.00	903.00	200.00	0.00	-0.00	-0.00	-0.00	-0.00	300.00	200.00	0.00	-0.00
609	-0.00	-0.00	-0.00	903.00	200.00	0.00	-0.00	-0.00	-0.00	-0.00	300.00	200.00	0.00	-0.00
610	-0.00	-0.00	-0.00	903.00	200.00	0.00	-0.00	-0.00	-0.00	-0.00	300.00	200.00	0.00	-0.00
611	-0.00	-0.00	-0.00	903.00	200.00	0.00	-0.00	-0.00	-0.00	-0.00	300.00	200.00	0.00	-0.00
612	-0.00	-0.00	-0.00	903.00	200.00	0.00	-0.00	-0.00	-0.00	-0.00	300.00	200.00	0.00	-0.00
613	-0.00	-0.00	-0.00	903.00	200.00	0.00	-0.00	-0.00	-0.00	-0.00	300.00	200.00	0.00	-0.00
614	-0.00	-0.00	-0.00	903.00	200.00	0.00	-0.00	-0.00	-0.00	-0.00	300.00	200.00	0.00	-0.00
615	-0.00	-0.00	-0.00	903.00	200.00	0.00	-0.00	-0.00	-0.00	-0.00	300.00	200.00	0.00	-0.00
616	-0.00	-0.00	-0.00	903.00	200.00	0.00	-0.00	-0.00	-0.00	-0.00	300.00	200.00	0.00	-0.00
617	-0.00	-0.00	-0.00	903.00	200.00	0.00	-0.00	-0.00	-0.00	-0.00	300.00	200.00	0.00	-0.00
618	0.00	0.00	0.00	903.00	200.00	0.00	0.00	-0.00	-0.00	-0.00	300.00	200.00	0.00	-0.00
619	0.00	0.00	0.00	903.00	200.00	0.00	0.00	-0.00	-0.00	-0.00	300.00	200.00	0.00	-0.00
620	0.00	0.00	0.00	903.00	200.00	0.00	0.00	-0.00	-0.00	-0.00	300.00	200.00	0.00	-0.00
621	0.00	0.00	0.00	903.00	200.00	0.00	0.00	-0.00	-0.00	-0.00	300.00	200.00	0.00	-0.00
622	-0.00	-0.00	-0.00	903.00	200.00	0.00	-0.00	-0.00	-0.00	-0.00	300.00	200.00	0.00	-0.00
623	-0.00	-0.00	-0.00	903.00	200.00	0.00	-0.00	-0.00	-0.00	-0.00	300.00	200.00	0.00	-0.00
624	-0.00	-0.00	-0.00	903.00	200.00	0.00	-0.00	-0.00	-0.00	-0.00	300.00	200.00	0.00	-0.00
625	0.00	0.00	0.00	903.00	200.00	0.00	0.00	-0.00	-0.00	-0.00	300.00	200.00	0.00	-0.00
626	0.00	0.00	0.00	903.00	200.00	0.00	0.00	-0.00	-0.00	-0.00	300.00	200.00	0.00	-0.00
627	-0.00	-0.00	-0.00	903.00	200.00	0.00	-0.00	-0.00	-0.00	-0.00	300.00	200.00	0.00	-0.00
628	0.00	0.00	0.00	903.00	200.00	0.00	0.00	-0.00	-0.00	-0.00	300.00	200.00	0.00	-0.00
629	-0.00	-0.00	-0.00	903.00	200.00	0.00	-0.00	-0.00	-0.00	-0.00	300.00	200.00	0.00	-0.00
630	0.00	0.00	0.00	903.00	200.00	0.00	0.00	-0.00	-0.00	-0.00	300.00	200.00	0.00	-0.00
631	0.00	0.00	0.00	903.00	200.00	0.00	0.00	-0.00	-0.00	-0.00	300.00	200.00	0.00	-0.00
632	-0.00	-0.00	-0.00	903.00	200.00	0.00	-0.00	-0.00	-0.00	-0.00	300.00	200.00	0.00	-0.00
633	-0.00	-0.00	-0.00	903.00	200.00	0.00	-0.00	-0.00	-0.00	-0.00	300.00	200.00	0.00	-0.00
634	-0.00	-0.00	-0.00	903.00	200.00	0.00	-0.00	-0.00	-0.00	-0.00	300.00	200.00	0.00	-0.00
635	0.00	0.00	0.00	903.00	200.00	0.00	0.00	-0.00	-0.00	-0.00	300.00	200.00	0.00	-0.00
636	-0.00	-0.00	-0.00	903.00	200.00	0.00	-0.00	-0.00	-0.00	-0.00	300.00	200.00	0.00	-0.00
637	-0.00	-0.00	-0.00	903.00	200.00	0.00	-0.00	-0.00	-0.00	-0.00	300.00	200.00	0.00	-0.00
638	-0.00	-0.00	-0.00	903.00	200.00	0.00	-0.00	-0.00	-0.00	-0.00	300.00	200.00	0.00	-0.00
639	0.00	0.00	0.00	903.00	200.00	0.00	0.00	-0.00	-0.00	-0.00	300.00	200.00	0.00	-0.00
640	-0.00	-0.00	-0.00	903.00	200.00	0.00	-0.00	-0.00	-0.00	-0.00	300.00	200.00	0.00	-0.00
641	-0.00	-0.00	-0.00	903.00	200.00	0.00	-0.00	-0.00	-0.00	-0.00	300.00	200.00	0.00	-0.00
642	-0.00	-0.00	-0.00	903.00	200.00	0.00	-0.00	-0.00	-0.00	-0.00	300.00	200.00	0.00	-0.00
643	0.00	0.00	0.00	903.00	200.00	0.00	0.00	-0.00	-0.00	-0.00	300.00	200.00	0.00	-0.00
644	0.00	0.00	0.00	903.00	200.00	0.00	0.00	-0.00	-0.00	-0.00	300.00	200.00	0.00	-0.00
645	-0.00	-0.00	-0.00	903.00	200.00	0.00	-0.00	-0.00	-0.00	-0.00	300.00	200.00	0.00	-0.00
646	-0.00	-0.00	-0.00	903.00	200.00	0.00	-0.00	-0.00	-0.00	-0.00	300.00	200.00	0.00	-0.00
647	-0.00	-0.00	-0.00	903.00	200.00	0.00	-0.00	-0.00	-0.00	-0.00	300.00	200.00	0.00	-0.00
648	-0.00	-0.00	-0.00	903.00	200.00	0.00	-0.00	-0.00	-0.00	-0.00	300.00	200.00	0.00	-0.00
649	0.00	0.00	0.00	903.00	200.00	0.00	0.00	-0.00	-0.00	-0.00	300.00	200.00	0.00	-0.00
650	0.00	0.00	0.00	903.00	200.00	0.00	0.00	-0.00	-0.00	-0.00	300.00	200.00	0.00	-0.00
651	-0.00	-0.00	-0.00	903.00	200.00	0.00	-0.00	-0.00	-0.00	-0.00	300.00	200.00	0.00	-0.00
652	-0.00	-0.00	-0.00	903.00	200.00	0.00	-0.00	-0.00	-0.00	-0.00	300.00	200.00	0.00	-0.00
653	-0.00	-0.00	-0.00	903.00	200.00	0.00	-0.00	-0.00	-0.00	-0.00	300.00	200.00	0.00	-0.00
654	-0.00	-0.00	-0.00	903.00	200.00	0.00	-0.00	-0.00	-0.00	-0.00	300.00	200.00	0.00	-0.00
655	-0.00	-0.00	-0.00	903.00	200.00	0.00	-0.00	-0.00	-0.00	-0.00	300.00	200.00	0.00	-0.00
656	-0.00	-0.00	-0.00	903.00	200.00	0.00	-0.00	-0.00	-0.00	-0.00	300.00	200.00	0.00	-0.00
657	-0.00	-0.00	-0.00	903.00	200.00	0.00	-0.00	-0.00	-0.00	-0.00	300.00	200.00	0.00	-0.00
658	-0.00	-0.00	-0.00	903.00	200.00	0.00	-0.00	-0.00	-0.00	-0.00	300.00	200.00	0.00	-0.00
659	0.00	0.00	0.00	903.00	200.00	0.00	0.00	-0.00	-0.00	-0.00	300.00	200.00	0.00	-0.00
660	-0.00	-0.00	-0.00	903.00	200.00	0.00	-0.00	-0.00	-0.00	-0.00	300.00	200.00	0.00	-0.00
661	0.00	0.00	0.00	903.00	200.00	0.00	0.00	-0.00	-0.00	-0.00	300.00	200.00	0.00	-0.00
662	0.00	0.00	0.00	903.00	200.00	0.00	0.00	-0.00	-0.00	-0.00	300.00	200.00	0.00	-0.00
663	-0.00	-0.00	-0.00	903.00	200.00	0.00	-0.00	-0.00	-0.00	-0.00	300.00	200.00	0.00	-0.00
664	0.00	0.00	0.00	903.00	200.00	0.00	0.00	-0.00	-0.00	-0.00	300.00	200.00	0.00	-0.00
665	0.00	0.00	0.00	903.00	200.00	0.00	0.00	-0.00	-0.00	-0.00	300.00	200.00	0.00	-0.00
666	-0.00	-0.00	-0.00	903.00	200.00	0.00	-0.00	-0.00	-0.00	-0.00	300.00	200.00	0.00	-0.00
667	0.00	0.00	0.00	903.00	200.00	0.00	0.00	-0.00	-0.00	-0.00	300.00	200.00	0.00	-0.00
668	-0.00	-0.00	-0.00	903.00	200.00	0.00	-0.00	-0.00	-0.00	-0.00	300.00	200.00	0.00	-0.00
669	-0.00	-0.00	-0.00	903.00	200.00	0.00	-0.00	-0.00	-0.00	-0.00	300.00	200.00	0.00	-0.00
670	-0.00	-0.00	-0.00	903.00	200.00	0.00	-0.00	-0.00	-0.00	-0.00	300.00	200.00	0.00	-0.00
671	-0.00	-0.00	-0.00	903.00	200.00	0.00	-0.00	-0.00	-0.00	-0.00	300.00	200.00	0.00	-0.00
672	-0.00	-0.00	-0.00	903.00	200.00	0.00	-0.00	-0.00	-0.00	-0.00	300.00	200.00	0.00	-0.00
673	-0.00	-0.00	-0.00	903.00	200.00	0.00	-0.00	-0.00	-0.00	-0.00	300.00	200.00	0.00	-0.00
674	-0.00	-0.00	-0.00	903.00	200.00	0.00	-0.00	-0.00	-0.00	-0.00	300.00	200.00	0.00	-0.00
675	-0.00	-0.00	-0.00	903.00	200.00	0.00	-0.00	-0.00	-0.00	-0.00	300.00	200.00	0.00	-0.00
676	-0.00	-0.00	-0.00	903.00	200.00	0.00	-0.00	-0.00	-0.00	-0.00	300.00	200.00	0.00	-0.00
677	-0.00	-0.00	-0.00	903.00	200.00	0.00	-0.00	-0.00	-0.00	-0.00	300.00	200.00	0.00	-0.00
678	-0.00	-0.00	-0.00	903.00	200.00	0.00	-0.00	-0.00	-0.00	-0.00	300.00	200.00	0.00	-0.00
679	-0.00	-0.00	-0.00	903.00	200.00	0.00	-0.00	-0.00	-0.00	-0.00	300.00	200.00	0.00	-0.00
680	0.00	0.00	0.00	903.00	200.00	0.00	0.00	-0.00	-0.00	-0.00	300.00	200.00	0.00	-0.00
681	0.00	0.00	0.00	903.00	200.00	0.00	0.00	-0.00	-0.00	-0.00	300.00	200.00	0.00	-0.00
682	0.00	0.00	0.00	903.00	200.00	0.00	0.00	-0.00	-0.00	-0.00	300.00	200.00	0.00	-0.00
683	0.00	0.00	0.00	903.00	200.00	0.00	0.00	-0.00	-0.00	-0.00	300.00	200.00	0.00	-0.00
684	-0.00	-0.00	-0.00	903.00	200.00	0.00	-0.00	-0.00	-0.00	-0.00	300.00	200.00	0.00	-0.00
685	0.00	0.00	0.00	903.00	200.00	0.00	0.00	-0.00	-0.00	-0.00	300.00	200.00	0.00	-0.00
686	-0.00	-0.00	-0.00	903.00	200.00	0.00	-0.00	-0.00	-0.00	-0.00	300.00	200.00	0.00	-0.00
687	0.00	0.00	0.00	903.00	200.00	0.00	0.00	-0.00	-0.00	-0.00	300.00	200.00	0.00	-0.00
688	-0.00	-0.00	-0.00	903.00	200.00	0.00	-0.00	-0.00	-0.00	-0.00	300.00	200.00	0.00	-0.00
689	-0.00	-0.00	-0.00	903.00	200.00	0.00	-0.00	-0.00	-0.00	-0.00	300.00	200.00	0.00	-0.00
690	-0.00	-0.00	-0.00	903.00	200.00	0.00	-0.00	-0.00	-0.00	-0.00	300.00	200.00	0.00	-0.00
691	-0.00	-0.00	-0.00	903.00	200.00	0.00	-0.00	-0.00	-0.00	-0.00	300.00	200.00	0.00	-0.00
692	-0.00	-0.00	-0.00	903.00	200.00	0.00	-0.00	-0.00	-0.00	-0.00	300.00	200.00	0.00	-0.00
693	-0.00	-0.00	-0.00	903.00	200.00	0.00	-0.00	-0.00	-0.00	-0.00	300.00	200.00	0.00	-0.00
694	-0.00	-0.00	-0.00	903.00	200.00	0.00	-0.00	-0.00	-0.00	-0.00	300.00	200.00	0.00	-0.00
695	-0.00	-0.00	-0.00	903.00	200.00	0.00	-0.00	-0.00	-0.00	-0.00	300.00	200.00	0.00	-0.00
696	-0.00	-0.00	-0.00	903.00	200.00	0.00	-0.00	-0.00	-0.00	-0.00	300.00	200.00	0.00	-0.00
697	-0.00	-0.00	-0.00	903.00	200.00	0.00	-0.00	-0.00	-0.00	-0.00	300.00	200.00	0.00	-0.00
698	0.00	0.00	0.00	903.00	200.00	0.00	0.00	-0.00	-0.00	-0.00	300.00	200.00	0.00	-0.00
699	-0.00	-0.00	-0.00	903.00	200.00	0.00	-0.00	-0.00	-0.00	-0.00	300.00	200.00	0.00	-0.00
700	0.00	0.00	0.00	903.00	200.00	0.00	0.00	-0.00	-0.00	-0.00	300.00	200.00	0.00	-0.00
701	-0.00	-0.00	-0.00	903.00	200.00	0.00	-0.00	-0.00	-0.00	-0.00	300.00	200.00	0.00	-0.00
702	-0.00	-0.00	-0.00	903.00	200.00	0.00	-0.00	-0.00	-0.00	-0.00	300.00	200.00	0.00	-0.00
703	-0.00	-0.00	-0.00	903.00	200.00	0.00	-0.00	-0.00	-0.00	-0.00	300.00	200.00	0.00	-0.00
704	-0.00	-0.00	-0.00	903.00	200.00	0.00	-0.00	-0.00	-0.00	-0.00	300.00	200.00	0.00	-0.00
705	0.00	0.00	0.00	903.00	200.00	0.00	0.00	-0.00	-0.00	-0.00	300.00	200.00	0.00	-0.00
706	-0.00	-0.00	-0.00	903.00	200.00	0.00	-0.00	-0.00	-0.00	-0.00	300.00	200.00	0.00	-0.00
707	0.00	0.00	0.00	903.00	200.00	0.00	0.00	-0.00	-0.00	-0.00	300.00	200.00	0.00	-0.00
708	0.00	0.00	0.00	903.00	200.00	0.00	0.00	-0.00	-0.00	-0.00	300.00	200.00	0.00	-0.00
709	0.00	0.00	0.00	903.00	200.00	0.00	0.00	-0.00	-0.00	-0.00	300.00	200.00	0.00	-0.00
710	0.00	0.00	0.00	903.00	200.00	0.00	0.00	-0.00	-0.00	-0.00	300.00	200.00	0.00	-0.00
711	-0.00	-0.00	-0.00	903.00	200.00	0.00	-0.00	-0.00	-0.00	-0.00	300.00	200.00	0.00	-0.00
712	0.00	0.00	0.00	903.00	200.00	0.00	0.00	-0.00	-0.00	-0.00	300.00	200.00	0.00	-0.00
713	-0.00	-0.00	-0.00	903.00	200.00	0.00	-0.00	-0.00	-0.00	-0.00	300.00	200.00	0.00	-0.00
714	-0.00	-0.00	-0.00	903.00	200.00	0.00	-0.00	-0.00	-0.00	-0.00	300.00	200.00	0.00	-0.00
715	-0.00	-0.00	-0.00	903.00	200.00	0.00	-0.00	-0.00	-0.00	-0.00	300.00	200.00	0.00	-0.00
716	-0.00	-0.00	-0.00	903.00	200.00	0.00	-0.00	-0.00	-0.00	-0.00	300.00	200.00	0.00	-0.00
717	-0.00	-0.00	-0.00	903.00	200.00	0.00	-0.00	-0.00	-0.00	-0.00	300.00	200.00	0.00	-0.00
718	-0.00	-0.00	-0.00	903.00	200.00	0.00	-0.00	-0.00	-0.00	-0.00	300.00	200.00	0.00	-0.00
719	-0.00	-0.00	-0.00	903.00	200.00	0.00	-0.00	-0.00	-0.00	-0.00	300.00	200.00	0.00	-0.00
720	0.00	0.00	0.00	903.00	200.00	0.00	0.00	-0.00	-0.00	-0.00	300.00	200.00	0.00	-0.00
721	0.00	0.00	0.00	903.00	200.00	0.00	0.00	-0.00	-0.00	-0.00	300.00	200.00	0.00	-0.00
722	0.00	0.00	0.00	903.00	200.00	0.00	0.00	-0.00	-0.00	-0.00	300.00	200.00	0.00	-0.00
723	-0.00	-0.00	-0.00	903.00	200.00	0.00	-0.00	-0.00	-0.00	-0.00	300.00	200.00	0.00	-0.00
724	-0.00	-0.00	-0.00	903.00	200.00	0.00	-0.00	-0.00	-0.00	-0.00	300.00	200.00	0.00	-0.00
725	0.00	0.00	0.00	903.00	200.00	0.00	0.00	-0.00	-0.00	-0.00	300.00	200.00	0.00	-0.00
726	0.00	0.00	0.00	903.00	200.00	0.00	0.00	-0.00	-0.00	-0.00	300.00	200.00	0.00	-0.00
727	0.00	0.00	0.00	903.00	200.00	0.00	0.00	-0.00	-0.00	-0.00	300.00	200.00	0.00	-0.00
728	-0.00	-0.00	-0.00	903.00	200.00	0.00	-0.00	-0.00	-0.00	-0.00	300.00	200.00	0.00	-0.00
729	-0.00	-0.00	-0.00	903.00	200.00	0.00	-0.00	-0.00	-0.00	-0.00	300.00	200.00	0.00	-0.00
730	-0.00	-0.00	-0.00	903.00	200.00	0.00	-0.00	-0.00	-0.00	-0.00	300.00	200.00	0.00	-0.00
731	-0.00	-0.00	-0.00	903.00	200.00	0.00	-0.00	-0.00	-0.00	-0.00	300.00	200.00	0.00	-0.00
732	-0.00	-0.00	-0.00	903.00	200.00	0.00	-0.00	-0.00	-0.00	-0.00	300.00	200.00	0.00	-0.00
733	-0.00	-0.00	-0.00	903.00	200.00	0.00	-0.00	-0.00	-0.00	-0.00	300.00	200.00	0.00	-0.00
734	-0.00	-0.00	-0.00	903.00	200.00	0.00	-0.00	-0.00	-0.00	-0.00	300.00	200.00	0.00	-0.00
735	-0.00	-0.00	-0.00	903.00	200.00	0.00	-0.00	-0.00	-0.00	-0.00	300.00	200.00	0.00	-0.00
736	-0.00	-0.00	-0.00	903.00	200.00	0.00	-0.00	-0.00	-0.00	-0.00	300.00	200.00	0.00	-0.00
737	-0.00	-0.00	-0.00	903.00	200.00	0.00	-0.00	-0.00	-0.00	-0.00	300.00	200.00	0.00	-0.00
738	-0.00	-0.00	-0.00	903.00	200.00	0.00	-0.00	-0.00	-0.00	-0.00	300.00	200.00	0.00	-0.00
739	-0.00	-0.00	-0.00	903.00	200.00	0.00	-0.00	-0.00	-0.00	-0.00	300.00	200.00	0.00	-0.00
740	-0.00	-0.00	-0.00	903.00	200.00	0.00	-0.00	-0.00	-0.00	-0.00	300.00	200.00	0.00	-0.00
741	-0.00	-0.00	-0.00	903.00	200.00	0.00	-0.00	-0.00	-0.00	-0.00	300.00	200.00	0.00	-0.00
742	-0.00	-0.00	-0.00	903.00	200.00	0.00	-0.00	-0.00	-0.00	-0.00	300.00	200.00	0.00	-0.00
743	0.00	0.00	0.00	903.00	200.00	0.00	0.00	-0.00	-0.00	-0.00	300.00	200.00	0.00	-0.00
744	-0.00	-0.00	-0.00	903.00	200.00	0.00	-0.00	-0.00	-0.00	-0.00	300.00	200.00	0.00	-0.00
745	-0.00	-0.00	-0.00	903.00	200.00	0.00	-0.00	-0.00	-0.00	-0.00	300.00	200.00	0.00	-0.00
746	-0.00	-0.00	-0.00	903.00	200.00	0.00	-0.00	-0.00	-0.00	-0.00	300.00	200.00	0.00	-0.00
747	-0.00	-0.00	-0.00	903.00	200.00	0.00	-0.00	-0.00	-0.00	-0.00	300.00	200.00	0.00	-0.00
748	-0.00	-0.00	-0.00	903.00	200.00	0.00	-0.00	-0.00	-0.00	-0.00	300.00	200.00	0.00	-0.00
749	-0.00	-0.00	-0.00	903.00	200.00	0.00	-0.00	-0.00	-0.00	-0.00	300.00	200.00	0.00	-0.00
750	-0.00	-0.00	-0.00	903.00	200.00	0.00	-0.00	-0.00	-0.00	-0.00	300.00	200.00	0.00	-0.00
751	-0.00	-0.00	-0.00	903.00	200.00	0.00	-0.00	-0.00	-0.00	-0.00	300.00	200.00	0.00	-0.00
752	0.00	0.00	0.00	903.00	200.00	0.00	0.00	-0.00	-0.00	-0.00	300.00	200.00	0.00	-0.00
753	-0.00	-0.00	-0.00	903.00	200.00	0.00	-0.00	-0.00	-0.00	-0.00	300.00	200.00	0.00	-0.00
754	0.00	0.00	0.00	903.00	200.00	0.00	0.00	-0.00	-0.00	-0.00	300.00	200.00	0.00	-0.00
755	-0.00	-0.00	-0.00	903.00	200.00	0.00	-0.00	-0.00	-0.00	-0.00	300.00	200.00	0.00	-0.00
756	-0.00	-0.00	-0.00	903.00	200.00	0.00	-0.00	-0.00	-0.00	-0.00	300.00	200.00	0.00	-0.00
757	-0.00	-0.00	-0.00	903.00	200.00	0.00	-0.00	-0.00	-0.00	-0.00	300.00	200.00	0.00	-0.00
758	-0.00	-0.00	-0.00	903.00	200.00	0.00	-0.00	-0.00	-0.00	-0.00	300.00	200.00	0.00	-0.00
759	-0.00	-0.00	-0.00	903.00	200.00	0.00	-0.00	-0.00	-0.00	-0.00	300.00	200.00	0.00	-0.00
760	-0.00	-0.00	-0.00	903.00	200.00	0.00	-0.00	-0.00	-0.00	-0.00	300.00	200.00	0.00	-0.00
761	-0.00	-0.00	-0.00	903.00	200.00	0.00	-0.00	-0.00	-0.00	-0.00	300.00	200.00	0.00	-0.00
762	-0.00	-0.00	-0.00	903.00	200.00	0.00	-0.00	-0.00	-0.00	-0.00	300.00	200.00	0.00	-0.00
763	-0.00	-0.00	-0.00	903.00	200.00	0.00	-0.00	-0.00	-0.00	-0.00	300.00	200.00	0.00	-0.00
764	-0.00	-0.00	-0.00	903.00	200.00	0.00	-0.00	-0.00	-0.00	-0.00	300.00	200.00	0.00	-0.00
765	-0.00	-0.00	-0.00	903.00	200.00	0.00	-0.00	-0.00	-0.00	-0.00	300.00	200.00	0.00	-0.00
766	-0.00	-0.00	-0.00	903.00	200.00	0.00	-0.00	-0.00	-0.00	-0.00	300.00	200.00	0.00	-0.00
767	-0.00	-0.00	-0.00	903.00	200.00	0.00	-0.00	-0.00	-0.00	-0.00	300.00	200.00	0.00	-0.00
768	-0.00	-0.00	-0.00	903.00	200.00	0.00	-0.00	-0.00	-0.00	-0.00	300.00	200.00	0.00	-0.00
769	-0.00	-0.00	-0.00	903.00	200.00	0.00	-0.00	-0.00	-0.00	-0.00	300.00	200.00	0.00	-0.00
770	-0.00	-0.00	-0.00	903.00	200.00	0.00	-0.00	-0.00	-0.00	-0.00	300.00	200.00	0.00	-0.00
771	-0.00	-0.00	-0.00	903.00	200.00	0.00	-0.00	-0.00	-0.00	-0.00	300.00	200.00	0.00	-0.00
772	-0.00	-0.00	-0.00	903.00	200.00	0.00	-0.00	-0.00	-0.00	-0.00	300.00	200.00	0.00	-0.00
773	-0.00	-0.00	-0.00	903.00	200.00	0.00	-0.00	-0.00	-0.00	-0.00	300.00	200.00	0.00	-0.00
774	-0.00	-0.00	-0.00	903.00	200.00	0.00	-0.00	-0.00	-0.00	-0.00	300.00	200.00	0.00	-0.00
775	-0.00	-0.00	-0.00	903.00	200.00	0.00	-0.00	-0.00	-0.00	-0.00	300.00	200.00	0.00	-0.00
776	-0.00	-0.00	-0.00	903.00	200.00	0.00	-0.00	-0.00	-0.00	-0.00	300.00	200.00	0.00	-0.00
777	-0.00	-0.00	-0.00	903.00	200.00	0.00	-0.00	-0.00	-0.00	-0.00	300.00	200.00	0.00	-0.00
778	-0.00	-0.00	-0.00	903.00	200.00	0.00	-0.00	-0.00	-0.00	-0.00	300.00	200.00	0.00	-0.00
779	0.00	0.00	0.00	903.00	200.00	0.00	0.00	-0.00	-0.00	-0.00	300.00	200.00	0.00	-0.00
780	0.00	0.00	0.00	903.00	200.00	0.00	0.00	-0.00	-0.00	-0.00	300.00	200.00	0.00	-0.00
781	-0.00	-0.00	-0.00	903.00	200.00	0.00	-0.00	-0.00	-0.00	-0.00	300.00	200.00	0.00	-0.00
782	-0.00	-0.00	-0.00	903.00	200.00	0.00	-0.00	-0.00	-0.00	-0.00	300.00	200.00	0.00	-0.00
783	-0.00	-0.00	-0.00	903.00	200.00	0.00	-0.00	-0.00	-0.00	-0.00	300.00	200.00	0.00	-0.00
784	-0.00	-0.00	-0.00	903.00	200.00	0.00	-0.00	-0.00	-0.00	-0.00	300.00	200.00	0.00	-0.00
785	-0.00	-0.00	-0.00	903.00	200.00	0.00	-0.00	-0.00	-0.00	-0.00	300.00	200.00	0.00	-0.00
786	-0.00	-0.00	-0.00	903.00	200.00	0.00	-0.00	-0.00	-0.00	-0.00	300.00	200.00	0.00	-0.00
787	-0.00	-0.00	-0.00	903.00	200.00	0.00	-0.00	-0.00	-0.00	-0.00	300.00	200.00	0.00	-0.00
788	-0.00	-0.00	-0.00	903.00	200.00	0.00	-0.00	-0.00	-0.00	-0.00	300.00	200.00	0.00	-0.00
789	-0.00	-0.00	-0.00	903.00	200.00	0.00	-0.00	-0.00	-0.00	-0.00	300.00	200.00	0.00	-0.00
790	0.00	0.00	0.00	903.00	200.00	0.00	0.00	-0.00	-0.00	-0.00	300.00	200.00	0.00	-0.00
791	-0.00	-0.00	-0.00	903.00	200.00	0.00	-0.00	-0.00	-0.00	-0.00	300.00	200.00	0.00	-0.00
792	-0.00	-0.00	-0.00	903.00	200.00	0.00	-0.00	-0.00	-0.00	-0.00	300.00	200.00	0.00	-0.00
793	-0.00	-0.00	-0.00	903.00	200.00	0.00	-0.00	-0.00	-0.00	-0.00	300.00	200.00	0.00	-0.00
794	-0.00	-0.00	-0.00	903.00	200.00	0.00	-0.00	-0.00	-0.00	-0.00	300.00	200.00	0.00	-0.00
795	-0.00	-0.00	-0.00	903.00	200.00	0.00	-0.00	-0.00	-0.00	-0.00	300.00	200.00	0.00	-0.00
796	-0.00	-0.00	-0.00	903.00	200.00	0.00	-0.00	-0.00	-0.00	-0.00	300.00	200.00	0.00	-0.00
797	-0.00	-0.00	-0.00	903.00	200.00	0.00	-0.00	-0.00	-0.00	-0.00	300.00	200.00	0.00	-0.00
798	-0.00	-0.00	-0.00	903.00	200.00	0.00	-0.00	-0.00	-0.00	-0.00	300.00	200.00	0.00	-0.00
799	-0.00	-0.00	-0.00	903.00	200.00	0.00	-0.00	-0.00	-0.00	-0.00	300.00	200.00	0.00	-0.00
800	-0.00	-0.00	-0.00	903.00	200.00	0.00	-0.00	-0.00	-0.00	-0.00	300.00	200.00	0.00	-0.00
801	0.00	0.00	0.00	903.00	200.00	0.00	0.00	-0.00	-0.00	-0.00	300.00	200.00	0.00	-0.00
802	-0.00	-0.00	-0.00	903.00	200.00	0.00	-0.00	-0.00	-0.00	-0.00	300.00	200.00	0.00	-0.00
803	-0.00	-0.00	-0.00	903.00	200.00	0.00	-0.00	-0.00	-0.00	-0.00	300.00	200.00	0.00	-0.00
804	-0.00	-0.00	-0.00	903.00	200.00	0.00	-0.00	-0.00	-0.00	-0.00	300.00	200.00	0.00	-0.00
805	-0.00	-0.00	-0.00	903.00	200.00	0.00	-0.00	-0.00	-0.00	-0.00	300.00	200.00	0.00	-0.00
806	-0.00	-0.00	-0.00	903.00	200.00	0.00	-0.00	-0.00	-0.00	-0.00	300.00	200.00	0.00	-0.00
807	0.00	0.00	0.00	903.00	200.00	0.00	0.00	-0.00	-0.00	-0.00	300.00	200.00	0.00	-0.00
808	-0.00	-0.00	-0.00	903.00	200.00	0.00	-0.00	-0.00	-0.00	-0.00	300.00	200.00	0.00	-0.00
809	-0.00	-0.00	-0.00	903.00	200.00	0.00	-0.00	-0.00	-0.00	-0.00	300.00	200.00	0.00	-0.00
810	-0.00	-0.00	-0.00	903.00	200.00	0.00	-0.00	-0.00	-0.00	-0.00	300.00	200.00	0.00	-0.00
811	-0.00	-0.00	-0.00	903.00	200.00	0.00	-0.00	-0.00	-0.00	-0.00	300.00	200.00	0.00	-0.00
812	0.00	0.00	0.00	903.00	200.00	0.00	0.00	-0.00	-0.00	-0.00	300.00	200.00	0.00	-0.00
813	-0.00	-0.00	-0.00	903.00	200.00	0.00	-0.00	-0.00	-0.00	-0.00	300.00	200.00	0.00	-0.00
814	-0.00	-0.00	-0.00	903.00	200.00	0.00	-0.00	-0.00	-0.00	-0.00	300.00	200.00	0.00	-0.00
815	-0.00	-0.00	-0.00	903.00	200.00	0.00	-0.00	-0.00	-0.00	-0.00	300.00	200.00	0.00	-0.00
816	-0.00	-0.00	-0.00	903.00	200.00	0.00	-0.00	-0.00	-0.00	-0.00	300.00	200.00	0.00	-0.00
817	-0.00	-0.00	-0.00	903.00	200.00	0.00	-0.00	-0.00	-0.00	-0.00	300.00	200.00	0.00	-0.00
818	-0.00	-0.00	-0.00	903.00	200.00	0.00	-0.00	-0.00	-0.00	-0.00	300.00	200.00	0.00	-0.00
819	-0.00	-0.00	-0.00	903.00	200.00	0.00	-0.00	-0.00	-0.00	-0.00	300.00	200.00	0.00	-0.00
820	0.00	0.00	0.00	903.00	200.00	0.00	0.00	-0.00	-0.00	-0.00	300.00	200.00	0.00	-0.00
821	-0.00	-0.00	-0.00	903.00	200.00	0.00	-0.00	-0.00	-0.00	-0.00	300.00	200.00	0.00	-0.00
822	-0.00	-0.00	-0.00	903.00	200.00	0.00	-0.00	-0.00	-0.00	-0.00	300.00	200.00	0.00	-0.00
823	-0.00	-0.00	-0.00	903.00	200.00	0.00	-0.00	-0.00	-0.00	-0.00	300.00	200.00	0.00	-0.00
824	-0.00	-0.00	-0.00	903.00	200.00	0.00	-0.00	-0.00	-0.00	-0.00	300.00	200.00	0.00	-0.00
825	-2.75	-5.49	13.58	1054.69	121.35	0.00	797.49	-0.00	-0.00	-0.00	300.00	200.00	0.00	-0.00
826	-16.02	-2.21	41.05	1107.09	135.32	0.00	251.94	-0.00	-0.00	-0.00	300.00	200.00	0.00	-0.00
827	-23.65	4.43	91.09	1127.12	135.01	0.00	-415.92	-0.00	-0.00	-0.00	300.00	200.00	0.00	-0.00
828	-18.46	2.21	123.44	1125.87	135.97	0.00	25.33	-0.00	-0.00	-0.00	300.00	200.00	0.00	-0.00
829	-3.81	0.92	138.24	1121.54	137.09	0.00	-211.85	-0.00	-0.00	-0.00	300.00	200.00	0.00	-0.00
830	13.96	-1.75	168.00	1116.90	138.06	0.00	220.03	-0.00	-0.00	-0.00	300.00	200.00	0.00	-0.00
831	25.63	-3.81	214.69	1111.10	139.02	0.00	649.69	-0.00	-0.00	-0.00	300.00	200.00	0.00	-0.00
832	36.85	-8.70	285.03	1100.54	139.08	0.00	1304.21	-0.00	-0.00	-0.00	300.00	200.00	0.00	-0.00
833	57.14	-11.22	357.51	1090.45	138.20	0.00	1683.53	-0.00	-0.00	-0.00	300.00	200.00	0.00	-0.00
834	77.90	-8.47	417.79	1082.91	137.11	0.00	1545.48	-0.00	-0.00	-0.00	300.00	200.00	0.00	-0.00
835	90.94	-1.98	469.67	1076.78	135.74	0.00	1229.66	-0.00	-0.00	-0.00	300.00	200.00	0.00	-0.00
836	103.07	9.46	516.20	1070.51	133.90	0.00	734.99	-0.00	-0.00	-0.00	300.00	200.00	0.00	-0.00
837	111.92	15.79	539.86	1066.40	132.56	0.00	880.69	-0.00	-0.00	-0.00	300.00	200.00	0.00	-0.00
838	110.09	19.38	549.32	1063.83	131.94	0.00	1315.63	-0.00	-0.00	-0.00	300.00	200.00	0.00	-0.00
839	107.65	26.55	555.27	1061.70	130.64	0.00	1411.95	-0.00	-0.00	-0.00	300.00	200.00	0.00	-0.00
840	106.81	34.56	564.58	1059.73	129.51	0.00	1382.47	-0.00	-0.00	-0.00	300.00	200.00	0.00	-0.00
841	106.58	42.80	577.70	1057.75	128.42	0.00	1379.87	-0.00	-0.00	-0.00	300.00	200.00	0.00	-0.00
842	106.43	48.52	593.11	1056.43	127.76	0.00	1689.13	-0.00	-0.00	-0.00	300.00	200.00	0.00	-0.00
843	105.06	51.42	605.32	1055.46	127.25	0.00	1843.75	-0.00	-0.00	-0.00	300.00	200.00	0.00	-0.00
844	102.69	52.26	616.46	1055.08	127.08	0.00	2073.24	-0.00	-0.00	-0.00	300.00	200.00	0.00	-0.00
845	98.80	52.64	627.59	1054.28	127.01	0.00	2288.79	-0.00	-0.00	-0.00	300.00	200.00	0.00	-0.00
846	94.91	51.88	634.46	1054.37	126.94	0.00	2401.45	-0.00	-0.00	-0.00	300.00	200.00	0.00	-0.00
847	89.87	50.66	641.33	1054.18	127.34	0.00	2496.47	-0.00	-0.00	-0.00	300.00	200.00	0.00	-0.00
848	84.61	48.90	647.43	1054.10	127.41	0.00	2559.28	-0.00	-0.00	-0.00	300.00	200.00	0.00	-0.00
849	80.34	46.69	652.16	1053.84	127.70	0.00	2529.53	-0.00	-0.00	-0.00	300.00	200.00	0.00	-0.00
850	75.91	44.02	656.59	1054.01	128.00	0.00	2466.61	-0.00	-0.00	-0.00	300.00	200.00	0.00	-0.00
851	70.57	41.28	657.81	1054.08	128.32	0.00	2392.97	-0.00	-0.00	-0.00	300.00	200.00	0.00	-0.00
852	65.16	39.14	653.84	1053.88	128.54	0.00	2279.31	-0.00	-0.00	-0.00	300.00	200.00	0.00	-0.00
853	59.28	37.38	646.67	1053.78	128.69	0.00	2129.57	-0.00	-0.00	-0.00	300.00	200.00	0.00	-0.00
854	53.10	36.01	634.16	1053.72	128.63	0.00	2066.66	-0.00	-0.00	-0.00	300.00	200.00	0.00	-0.00
855	47.84	35.40	621.95	1053.59	128.70	0.00	1878.71	-0.00	-0.00	-0.00	300.00	200.00	0.00	-0.00
856	42.72	34.56	609.44	1053.38	128.69	0.00	1712.64	-0.00	-0.00	-0.00	300.00	200.00	0.00	-0.00
857	37.00	33.57	594.64	1053.27	128.61	0.00	1469.28	-0.00	-0.00	-0.00	300.00	200.00	0.00	-0.00
858	32.42	32.20	582.89	1053.39	128.59	0.00	1288.11	-0.00	-0.00	-0.00	300.00	200.00	0.00	-0.00
859	28.69	30.75	572.51	1052.60	128.73	0.00	1092.08	-0.00	-0.00	-0.00	300.00	200.00	0.00	-0.00
860	24.49	29.60	561.98	1051.49	128.65	0.00	814.80	-0.00	-0.00	-0.00	300.00	200.00	0.00	-0.00
861	21.51	28.00	554.66	1050.24	128.64	0.00	613.45	-0.00	-0.00	-0.00	300.00	200.00	0.00	-0.00
862	19.91	26.40	549.32	1048.75	128.89	0.00	344.12	-0.00	-0.00	-0.00	300.00	200.00	0.00	-0.00
863	18.54	24.41	545.50	1047.00	128.95	0.00	88.13	-0.00	-0.00	-0.00	300.00	200.00	0.00	-0.00
864	17.09	23.27	543.82	1045.26	129.12	0.00	-195.63	-0.00	-0.00	-0.00	300.00	200.00	0.00	-0.00
865	15.64	22.74	542.30	1043.80	129.09	0.00	-510.70	-0.00	-0.00	-0.00	300.00	200.00	0.00	-0.00
866	13.35	23.04	542.14	1042.23	129.13	0.00	-812.61	-0.00	-0.00	-0.00	300.00	200.00	0.00	-0.00
867	11.14	23.12	542.91	1040.52	129.12	0.00	-993.17	-0.00	-0.00	-0.00	300.00	200.00	0.00	-0.00
868	9.08	23.88	544.43	1038.87	128.98	0.00	-1211.56	-0.00	-0.00	-0.00	300.00	200.00	0.00	-0.00
869	6.48	24.41	548.55	1037.44	129.01	0.00	-1362.13	-0.00	-0.00	-0.00	300.00	200.00	0.00	-0.00
870	3.89	25.10	553.28	1035.79	128.96	0.00	-1480.97	-0.00	-0.00	-0.00	300.00	200.00	0.00	-0.00
871	1.37	25.79	558.62	1034.28	129.15	0.00	-1674.39	-0.00	-0.00	-0.00	300.00	200.00	0.00	-0.00
872	-1.53	26.17	564.27	1032.80	129.10	0.00	-1823.68	-0.00	-0.00	-0.00	300.00	200.00	0.00	-0.00
873	-4.43	26.09	569.15	1031.53	129.06	0.00	-1986.79	-0.00	-0.00	-0.00	300.00	200.00	0.00	-0.00
874	-7.63	25.71	574.65	1029.58	129.10	0.00	-2049.84	-0.00	-0.00	-0.00	300.00	200.00	0.00	-0.00
875	-10.38	25.02	579.38	1027.36	129.21	0.00	-2171.53	-0.00	-0.00	-0.00	300.00	200.00	0.00	-0.00
876	-13.05	24.57	583.34	1025.18	129.11	0.00	-2374.33	-0.00	-0.00	-0.00	300.00	200.00	0.00	-0.00
877	-16.25	24.57	586.09	1023.28	129.08	0.00	-2489.07	-0.00	-0.00	-0.00	300.00	200.00	0.00	-0.00
878	-20.22	24.26	589.60	1021.25	128.99	0.00	-2577.45	-0.00	-0.00	-0.00	300.00	200.00	0.00	-0.00
879	-23.42	24.41	592.65	1018.78	128.99	0.00	-2719.93	-0.00	-0.00	-0.00	300.00	200.00	0.00	-0.00
880	-26.25	24.80	594.18	1016.56	128.71	0.00	-2867.38	-0.00	-0.00	-0.00	300.00	200.00	0.00	-0.00
881	-29.45	25.25	596.62	1014.18	128.54	0.00	-2923.33	-0.00	-0.00	-0.00	300.00	200.00	0.00	-0.00
882	-32.42	25.94	598.60	1011.59	128.22	0.00	-2961.23	-0.00	-0.00	-0.00	300.00	200.00	0.00	-0.00
883	-34.87	27.08	599.52	1008.75	128.02	0.00	-2986.77	-0.00	-0.00	-0.00	300.00	200.00	0.00	-0.00
884	-37.77	28.23	599.98	1005.54	127.77	0.00	-3005.08	-0.00	-0.00	-0.00	300.00	200.00	0.00	-0.00
885	-39.90	29.45	600.13	1002.54	127.38	0.00	-2940.75	-0.00	-0.00	-0.00	300.00	200.00	0.00	-0.00
886	-42.04	30.75	600.28	999.09	126.94	0.00	-2973.09	-0.00	-0.00	-0.00	300.00	200.00	0.00	-0.00
887	-44.63	32.12	601.50	995.31	126.69	0.00	-2943.11	-0.00	-0.00	-0.00	300.00	200.00	0.00	-0.00
888	-46.84	32.88	603.49	991.60	126.27	0.00	-2869.82	-0.00	-0.00	-0.00	300.00	200.00	0.00	-0.00
889	-49.21	34.26	607.15	987.74	126.01	0.00	-2786.86	-0.00	-0.00	-0.00	300.00	200.00	0.00	-0.00
890	-51.04	35.40	612.49	983.49	125.61	0.00	-2691.82	-0.00	-0.00	-0.00	300.00	200.00	0.00	-0.00
891	-52.72	36.16	619.66	979.16	125.29	0.00	-2409.09	-0.00	-0.00	-0.00	300.00	200.00	0.00	-0.00
892	-54.02	36.93	626.37	974.69	125.12	0.00	-2264.51	-0.00	-0.00	-0.00	300.00	200.00	0.00	-0.00
893	-55.24	37.38	634.16	969.70	124.74	0.00	-2021.08	-0.00	-0.00	-0.00	300.00	200.00	0.00	-0.00
894	-55.31	37.92	640.72	964.94	124.60	0.00	-1931.89	-0.00	-0.00	-0.00	300.00	200.00	0.00	-0.00
895	-56.00	38.15	646.36	960.15	124.55	0.00	-1617.22	-0.00	-0.00	-0.00	300.00	200.00	0.00	-0.00
896	-57.53	38.22	651.55	955.06	124.36	0.00	-1437.90	-0.00	-0.00	-0.00	300.00	200.00	0.00	-0.00
897	-59.97	38.83	655.52	950.63	124.26	0.00	-1106.72	-0.00	-0.00	-0.00	300.00	200.00	0.00	-0.00
898	-62.33	37.00	661.93	946.91	124.67	0.00	-1232.17	-0.00	-0.00	-0.00	300.00	200.00	0.00	-0.00
899	-67.06	34.64	666.81	943.98	125.22	0.00	-1279.66	7.32	-4.27	16.94	424.32	239.64	0.00	-277.13
900	-73.39	32.81	668.03	941.31	125.67	0.00	-1248.89	-4.88	-3.05	27.31	449.16	234.64	0.00	-400.56
901	-76.68	30.14	666.96	938.62	126.15	0.00	-1590.78	-17.47	-10.15	61.34	508.96	260.20	0.00	656.55
902	-82.78	27.16	658.57	936.23	126.78	0.00	-1616.58	-23.50	-6.26	104.83	490.39	250.36	0.00	442.52
903	-89.26	24.95	646.36	934.16	127.43	0.00	-1738.33	-18.62	-0.76	127.26	500.36	249.16	0.00	931.43
904	-92.32	23.27	627.90	931.80	127.97	0.00	-1642.44	1.68	9.84	148.01	488.66	240.82	0.00	431.90
905	-96.82	20.60	601.20	929.35	128.78	0.00	-1658.42	15.34	14.34	176.24	486.75	239.83	0.00	37.81
906	-100.33	18.84	570.37	927.16	129.37	0.00	-1494.88	26.09	17.93	222.17	479.26	240.25	0.00	-584.50
907	-102.01	16.78	536.65	925.01	130.17	0.00	-1463.01	35.78	19.99	281.22	472.22	241.56	0.00	-1016.89
908	-102.31	14.27	493.47	922.48	130.86	0.00	-1237.92	47.15	21.59	325.62	466.17	242.46	0.00	-1379.98
909	-99.26	12.36	450.13	919.58	131.39	0.00	-1039.39	58.36	16.78	370.18	459.77	244.44	0.00	-1118.18
910	-94.53	10.60	401.76	916.56	132.17	0.00	-850.04	68.44	8.54	408.02	453.59	246.60	0.00	-755.67
911	-91.09	7.71	340.42	913.09	132.77	0.00	-727.90	73.09	-1.14	430.45	449.63	248.71	0.00	-503.17
912	-84.61	4.65	281.83	909.82	133.41	0.00	-577.00	78.28	-10.60	449.37	444.86	251.00	0.00	-422.46
913	-71.87	1.07	230.41	904.79	133.91	0.00	-584.85	86.06	-18.39	466.46	440.04	252.54	0.00	-663.06
914	-56.00	-1.07	177.00	898.86	134.14	0.00	-367.37	89.11	-22.05	484.31	436.67	253.25	0.00	-939.27
915	-42.72	-2.37	133.06	894.06	133.03	0.00	-249.69	90.79	-26.17	505.68	433.52	254.01	0.00	-1100.56
916	-27.08	-3.89	98.88	888.65	132.72	0.00	-270.55	91.86	-28.61	529.94	430.95	254.53	0.00	-1268.96
917	-12.59	-2.14	67.14	881.86	131.82	0.00	-171.04	91.55	-28.84	550.08	428.74	254.54	0.00	-1571.25
918	-5.11	-0.76	44.10	876.01	130.80	0.00	-78.83	91.25	-29.07	570.07	426.71	254.50	0.00	-1849.68
919	0.38	-0.08	28.99	873.00	131.58	0.00	17.39	89.72	-28.69	589.90	425.09	254.42	0.00	-1965.66
920	0.76	0.61	14.65	859.25	122.92	0.00	36.56	87.43	-27.54	606.38	423.80	254.30	0.00	-2073.31
921	2.06	-0.15	8.24	875.22	133.33	0.00	64.43	85.68	-27.01	620.73	422.42	254.13	0.00	-1989.44
922	-0.00	-0.00	-0.00	903.00	200.00	0.00	-0.00	82.17	-26.17	631.87	421.42	254.14	0.00	-1803.78
923	-0.00	-0.00	-0.00	903.00	200.00	0.00	-0.00	78.66	-24.87	638.73	420.26	254.13	0.00	-1814.65
924	-0.00	-0.00	-0.00	903.00	200.00	0.00	-0.00	75.00	-23.80	643.62	419.13	254.05	0.00	-1716.28
925	-0.00	-0.00	-0.00	903.00	200.00	0.00	-0.00	70.72	-22.35	646.67	417.72	253.99	0.00	-1629.73
926	-0.00	-0.00	-0.00	903.00	200.00	0.00	-0.00	66.15	-21.74	646.67	416.59	254.13	0.00	-1460.44
927	-0.00	-0.00	-0.00	903.00	200.00	0.00	-0.00	61.80	-21.21	644.07	415.07	254.21	0.00	-1350.79
928	-0.00	-0.00	-0.00	903.00	200.00	0.00	-0.00	57.53	-21.51	639.65	413.36	254.58	0.00	-1242.02
929	-0.00	-0.00	-0.00	903.00	200.00	0.00	-0.00	53.79	-22.05	632.63	411.65	255.04	0.00	-1169.53
930	0.00	0.00	0.00	903.00	200.00	0.00	0.00	50.20	-23.04	623.78	410.37	255.43	0.00	-1082.95
931	-0.00	-0.00	-0.00	903.00	200.00	0.00	-0.00	45.55	-23.80	612.95	408.44	255.81	0.00	-1102.20
932	-0.00	-0.00	-0.00	903.00	200.00	0.00	-0.00	41.12	-24.87	601.81	406.72	256.29	0.00	-1096.37
933	-0.00	-0.00	-0.00	903.00	200.00	0.00	-0.00	37.54	-25.86	590.97	404.73	256.70	0.00	-1114.02
934	-0.00	-0.00	-0.00	903.00	200.00	0.00	-0.00	34.41	-26.25	579.07	402.53	257.23	0.00	-1107.61
935	-0.00	-0.00	-0.00	903.00	200.00	0.00	-0.00	31.66	-25.94	570.53	399.81	257.72	0.00	-1030.85
936	-0.00	-0.00	-0.00	903.00	200.00	0.00	-0.00	29.22	-24.80	563.96	397.40	257.85	0.00	-929.95
937	-0.00	-0.00	-0.00	903.00	200.00	0.00	-0.00	26.55	-22.81	559.08	394.57	257.91	0.00	-768.25
938	-0.00	-0.00	-0.00	903.00	200.00	0.00	-0.00	24.87	-20.68	556.34	391.91	258.20	0.00	-566.04
939	-0.00	-0.00	-0.00	903.00	200.00	0.00	-0.00	22.96	-18.84	555.73	389.04	258.21	0.00	-441.35
940	-0.00	-0.00	-0.00	903.00	200.00	0.00	-0.00	20.90	-17.62	555.73	386.33	258.37	0.00	-233.77
941	-0.00	-0.00	-0.00	903.00	200.00	0.00	-0.00	19.23	-17.01	555.42	383.82	258.57	0.00	-102.88
942	-0.00	-0.00	-0.00	903.00	200.00	0.00	-0.00	17.70	-17.01	554.81	381.60	258.97	0.00	51.65
943	-0.00	-0.00	-0.00	903.00	200.00	0.00	-0.00	15.18	-17.01	555.11	378.92	259.26	0.00	182.49
944	-0.00	-0.00	-0.00	903.00	200.00	0.00	-0.00	12.89	-17.55	555.27	376.92	259.47	0.00	331.17
945	-0.00	-0.00	-0.00	903.00	200.00	0.00	-0.00	10.07	-17.78	557.40	374.90	259.79	0.00	583.11
946	0.00	0.00	0.00	903.00	200.00	0.00	0.00	7.17	-17.47	560.00	372.43	260.22	0.00	735.92
947	0.00	0.00	0.00	903.00	200.00	0.00	0.00	4.81	-17.40	563.51	370.27	260.33	0.00	1008.75
948	-0.00	-0.00	-0.00	903.00	200.00	0.00	-0.00	2.59	-17.01	567.17	367.96	260.43	0.00	1198.51
949	-0.00	-0.00	-0.00	903.00	200.00	0.00	-0.00	0.61	-16.48	572.51	365.09	260.55	0.00	1384.19
950	-0.00	-0.00	-0.00	903.00	200.00	0.00	-0.00	-1.07	-16.10	576.48	362.65	260.77	0.00	1492.98
951	-0.00	-0.00	-0.00	903.00	200.00	0.00	-0.00	-2.52	-15.95	580.60	360.08	260.97	0.00	1765.78
952	-0.00	-0.00	-0.00	903.00	200.00	0.00	-0.00	-4.27	-16.02	584.87	356.90	261.15	0.00	2023.66
953	-0.00	-0.00	-0.00	903.00	200.00	0.00	-0.00	-6.18	-16.40	587.31	354.48	261.42	0.00	2207.84
954	-0.00	-0.00	-0.00	903.00	200.00	0.00	-0.00	-8.32	-17.17	589.60	351.55	261.70	0.00	2340.27
955	-0.00	-0.00	-0.00	903.00	200.00	0.00	-0.00	-10.60	-17.93	590.67	348.75	262.10	0.00	2527.11
956	-0.00	-0.00	-0.00	903.00	200.00	0.00	-0.00	-13.20	-19.07	591.28	346.45	262.19	0.00	2720.14
957	-0.00	-0.00	-0.00	903.00	200.00	0.00	-0.00	-16.10	-19.99	592.04	344.07	262.53	0.00	2849.88
958	-0.00	-0.00	-0.00	903.00	200.00	0.00	-0.00	-19.30	-21.13	594.02	341.38	262.73	0.00	3051.20
959	-0.00	-0.00	-0.00	903.00	200.00	0.00	-0.00	-22.05	-21.82	596.31	339.00	263.10	0.00	3236.15
960	-0.00	-0.00	-0.00	903.00	200.00	0.00	-0.00	-25.25	-22.28	600.74	336.50	263.20	0.00	3314.23
961	-0.00	-0.00	-0.00	903.00	200.00	0.00	-0.00	-27.92	-22.89	607.60	333.68	263.39	0.00	3464.05
962	-0.00	-0.00	-0.00	903.00	200.00	0.00	-0.00	-30.75	-23.80	616.30	331.27	263.53	0.00	3551.75
963	-0.00	-0.00	-0.00	903.00	200.00	0.00	-0.00	-33.72	-24.95	625.00	328.78	263.77	0.00	3580.19
964	0.00	0.00	0.00	903.00	200.00	0.00	0.00	-36.54	-26.55	635.38	325.79	264.07	0.00	3493.10
965	-0.00	-0.00	-0.00	903.00	200.00	0.00	-0.00	-38.53	-27.39	644.68	323.08	264.14	0.00	3447.94
966	-0.00	-0.00	-0.00	903.00	200.00	0.00	-0.00	-40.59	-27.08	654.60	320.77	264.15	0.00	3543.53
967	-0.00	-0.00	-0.00	903.00	200.00	0.00	-0.00	-45.01	-26.63	665.44	318.57	263.84	0.00	3549.00
968	-0.00	-0.00	-0.00	903.00	200.00	0.00	-0.00	-48.60	-26.17	672.91	316.46	263.76	0.00	3557.50
969	-0.00	-0.00	-0.00	903.00	200.00	0.00	-0.00	-52.49	-25.79	679.78	314.48	263.48	0.00	3518.67
970	-0.00	-0.00	-0.00	903.00	200.00	0.00	-0.00	-56.08	-25.02	684.66	312.30	263.25	0.00	3513.09
971	-0.00	-0.00	-0.00	903.00	200.00	0.00	-0.00	-60.20	-24.72	686.95	310.26	263.04	0.00	3325.46
972	-0.00	-0.00	-0.00	903.00	200.00	0.00	-0.00	-65.16	-23.96	685.42	308.55	262.82	0.00	3115.35
973	-0.00	-0.00	-0.00	903.00	200.00	0.00	-0.00	-69.66	-23.88	680.85	306.72	262.62	0.00	2939.95
974	-0.00	-0.00	-0.00	903.00	200.00	0.00	-0.00	-73.62	-23.96	671.84	304.77	262.59	0.00	2715.66
975	-0.00	-0.00	-0.00	903.00	200.00	0.00	-0.00	-78.43	-23.42	659.64	303.12	262.23	0.00	2425.47
976	-0.00	-0.00	-0.00	903.00	200.00	0.00	-0.00	-83.08	-22.89	641.63	300.86	261.88	0.00	2156.90
977	-0.00	-0.00	-0.00	903.00	200.00	0.00	-0.00	-87.05	-22.13	621.19	299.48	261.61	0.00	1858.32
978	-0.00	-0.00	-0.00	903.00	200.00	0.00	-0.00	-90.87	-20.68	595.09	297.77	261.28	0.00	1686.75
979	-0.00	-0.00	-0.00	903.00	200.00	0.00	-0.00	-94.68	-18.08	561.37	296.25	261.10	0.00	1471.06
980	-0.00	-0.00	-0.00	903.00	200.00	0.00	-0.00	-96.89	-16.63	527.80	294.45	260.60	0.00	1429.26
981	-0.00	-0.00	-0.00	903.00	200.00	0.00	-0.00	-97.20	-14.50	491.33	292.17	260.12	0.00	1366.79
982	-0.00	-0.00	-0.00	903.00	200.00	0.00	-0.00	-97.27	-11.75	444.95	290.02	259.81	0.00	1366.27
983	-0.00	-0.00	-0.00	903.00	200.00	0.00	-0.00	-98.11	-8.54	394.44	287.81	259.73	0.00	1336.93
984	-0.00	-0.00	-0.00	903.00	200.00	0.00	-0.00	-95.44	-5.26	338.44	285.53	259.33	0.00	1424.88
985	-0.00	-0.00	-0.00	903.00	200.00	0.00	-0.00	-83.47	-0.46	278.93	281.78	258.75	0.00	1427.86
986	-0.00	-0.00	-0.00	903.00	200.00	0.00	-0.00	-70.11	3.43	227.66	278.49	258.45	0.00	1263.21
987	-0.00	-0.00	-0.00	903.00	200.00	0.00	-0.00	-55.69	5.11	174.56	274.04	258.74	0.00	1003.90
988	0.00	0.00	0.00	903.00	200.00	0.00	0.00	-37.46	6.03	123.60	267.78	259.26	0.00	766.70
989	-0.00	-0.00	-0.00	903.00	200.00	0.00	-0.00	-20.60	4.12	89.11	263.01	258.90	0.00	655.61
990	0.00	0.00	0.00	903.00	200.00	0.00	0.00	-9.38	1.91	59.97	258.02	260.05	0.00	363.42
991	-0.00	-0.00	-0.00	903.00	200.00	0.00	-0.00	-1.83	0.53	37.99	253.01	259.44	0.00	282.47
992	-0.00	-0.00	-0.00	903.00	200.00	0.00	-0.00	0.99	0.31	23.50	253.25	259.74	0.00	233.74
993	-0.00	-0.00	-0.00	903.00	200.00	0.00	-0.00	1.53	0.08	14.19	267.74	253.76	0.00	61.61
994	-0.00	-0.00	-0.00	903.00	200.00	0.00	-0.00	1.45	0.15	5.80	276.32	252.63	0.00	57.02
995	-0.00	-0.00	-0.00	903.00	200.00	0.00	-0.00	-0.00	-0.00	-0.00	300.00	200.00	0.00	-0.00
996	-0.00	-0.00	-0.00	903.00	200.00	0.00	-0.00	-0.00	-0.00	-0.00	300.00	200.00	0.00	-0.00
997	-0.00	-0.00	-0.00	903.00	200.00	0.00	-0.00	-0.00	-0.00	-0.00	300.00	200.00	0.00	-0.00
998	-0.00	-0.00	-0.00	903.00	200.00	0.00	-0.00	-0.00	-0.00	-0.00	300.00	200.00	0.00	-0.00
999	-0.00	-0.00	-0.00	903.00	200.00	0.00	-0.00	-0.00	-0.00	-0.00	300.00	200.00	0.00	-0.00
1000	-0.00	-0.00	-0.00	903.00	200.00	0.00	-0.00	-0.00	-0.00	-0.00	300.00	200.00	0.00	-0.00
1001	-0.00	-0.00	-0.00	903.00	200.00	0.00	-0.00	-0.00	-0.00	-0.00	300.00	200.00	0.00	-0.00
1002	-0.00	-0.00	-0.00	903.00	200.00	0.00	-0.00	-0.00	-0.00	-0.00	300.00	200.00	0.00	-0.00
1003	-0.00	-0.00	-0.00	903.00	200.00	0.00	-0.00	-0.00	-0.00	-0.00	300.00	200.00	0.00	-0.00
1004	0.00	0.00	0.00	903.00	200.00	0.00	0.00	-0.00	-0.00	-0.00	300.00	200.00	0.00	-0.00
1005	0.00	0.00	0.00	903.00	200.00	0.00	0.00	-0.00	-0.00	-0.00	300.00	200.00	0.00	-0.00
1006	-0.00	-0.00	-0.00	903.00	200.00	0.00	-0.00	-0.00	-0.00	-0.00	300.00	200.00	0.00	-0.00
1007	-0.00	-0.00	-0.00	903.00	200.00	0.00	-0.00	-0.00	-0.00	-0.00	300.00	200.00	0.00	-0.00
1008	-0.00	-0.00	-0.00	903.00	200.00	0.00	-0.00	-0.00	-0.00	-0.00	300.00	200.00	0.00	-0.00
1009	-0.00	-0.00	-0.00	903.00	200.00	0.00	-0.00	-0.00	-0.00	-0.00	300.00	200.00	0.00	-0.00
1010	-0.00	-0.00	-0.00	903.00	200.00	0.00	-0.00	-0.00	-0.00	-0.00	300.00	200.00	0.00	-0.00
1011	-0.00	-0.00	-0.00	903.00	200.00	0.00	-0.00	-0.00	-0.00	-0.00	300.00	200.00	0.00	-0.00
1012	-0.00	-0.00	-0.00	903.00	200.00	0.00	-0.00	-0.00	-0.00	-0.00	300.00	200.00	0.00	-0.00
1013	-0.00	-0.00	-0.00	903.00	200.00	0.00	-0.00	-0.00	-0.00	-0.00	300.00	200.00	0.00	-0.00
1014	-0.00	-0.00	-0.00	903.00	200.00	0.00	-0.00	-0.00	-0.00	-0.00	300.00	200.00	0.00	-0.00
1015	-0.00	-0.00	-0.00	903.00	200.00	0.00	-0.00	-0.00	-0.00	-0.00	300.00	200.00	0.00	-0.00
1016	-0.00	-0.00	-0.00	903.00	200.00	0.00	-0.00	-0.00	-0.00	-0.00	300.00	200.00	0.00	-0.00
1017	-0.00	-0.00	-0.00	903.00	200.00	0.00	-0.00	-0.00	-0.00	-0.00	300.00	200.00	0.00	-0.00
1018	-0.00	-0.00	-0.00	903.00	200.00	0.00	-0.00	-0.00	-0.00	-0.00	300.00	200.00	0.00	-0.00
1019	-0.00	-0.00	-0.00	903.00	200.00	0.00	-0.00	-0.00	-0.00	-0.00	300.00	200.00	0.00	-0.00
1020	-0.00	-0.00	-0.00	903.00	200.00	0.00	-0.00	-0.00	-0.00	-0.00	300.00	200.00	0.00	-0.00
1021	-0.00	-0.00	-0.00	903.00	200.00	0.00	-0.00	-0.00	-0.00	-0.00	300.00	200.00	0.00	-0.00
1022	0.00	0.00	0.00	903.00	200.00	0.00	0.00	-0.00	-0.00	-0.00	300.00	200.00	0.00	-0.00
1023	0.00	0.00	0.00	903.00	200.00	0.00	0.00	-0.00	-0.00	-0.00	300.00	200.00	0.00	-0.00
1024	-0.00	-0.00	-0.00	903.00	200.00	0.00	-0.00	-0.00	-0.00	-0.00	300.00	200.00	0.00	-0.00
1025	-0.00	-0.00	-0.00	903.00	200.00	0.00	-0.00	-0.00	-0.00	-0.00	300.00	200.00	0.00	-0.00
1026	-0.00	-0.00	-0.00	903.00	200.00	0.00	-0.00	-0.00	-0.00	-0.00	300.00	200.00	0.00	-0.00
1027	-0.00	-0.00	-0.00	903.00	200.00	0.00	-0.00	-0.00	-0.00	-0.00	300.00	200.00	0.00	-0.00
1028	-0.00	-0.00	-0.00	903.00	200.00	0.00	-0.00	-0.00	-0.00	-0.00	300.00	200.00	0.00	-0.00
1029	-0.00	-0.00	-0.00	903.00	200.00	0.00	-0.00	-0.00	-0.00	-0.00	300.00	200.00	0.00	-0.00
1030	-0.00	-0.00	-0.00	903.00	200.00	0.00	-0.00	-0.00	-0.00	-0.00	300.00	200.00	0.00	-0.00
1031	0.00	0.00	0.00	903.00	200.00	0.00	0.00	-0.00	-0.00	-0.00	300.00	200.00	0.00	-0.00
1032	-0.00	-0.00	-0.00	903.00	200.00	0.00	-0.00	-0.00	-0.00	-0.00	300.00	200.00	0.00	-0.00
1033	-0.00	-0.00	-0.00	903.00	200.00	0.00	-0.00	-0.00	-0.00	-0.00	300.00	200.00	0.00	-0.00
1034	-0.00	-0.00	-0.00	903.00	200.00	0.00	-0.00	-0.00	-0.00	-0.00	300.00	200.00	0.00	-0.00
1035	-0.00	-0.00	-0.00	903.00	200.00	0.00	-0.00	-0.00	-0.00	-0.00	300.00	200.00	0.00	-0.00
1036	-0.00	-0.00	-0.00	903.00	200.00	0.00	-0.00	-0.00	-0.00	-0.00	300.00	200.00	0.00	-0.00
1037	-0.00	-0.00	-0.00	903.00	200.00	0.00	-0.00	-0.00	-0.00	-0.00	300.00	200.00	0.00	-0.00
1038	0.00	0.00	0.00	903.00	200.00	0.00	0.00	-0.00	-0.00	-0.00	300.00	200.00	0.00	-0.00
1039	-0.00	-0.00	-0.00	903.00	200.00	0.00	-0.00	-0.00	-0.00	-0.00	300.00	200.00	0.00	-0.00
1040	-0.00	-0.00	-0.00	903.00	200.00	0.00	-0.00	-0.00	-0.00	-0.00	300.00	200.00	0.00	-0.00
1041	-0.00	-0.00	-0.00	903.00	200.00	0.00	-0.00	-0.00	-0.00	-0.00	300.00	200.00	0.00	-0.00
1042	-0.00	-0.00	-0.00	903.00	200.00	0.00	-0.00	-0.00	-0.00	-0.00	300.00	200.00	0.00	-0.00
1043	-0.00	-0.00	-0.00	903.00	200.00	0.00	-0.00	-0.00	-0.00	-0.00	300.00	200.00	0.00	-0.00
1044	-0.00	-0.00	-0.00	903.00	200.00	0.00	-0.00	-0.00	-0.00	-0.00	300.00	200.00	0.00	-0.00
1045	-0.00	-0.00	-0.00	903.00	200.00	0.00	-0.00	-0.00	-0.00	-0.00	300.00	200.00	0.00	-0.00
1046	-0.00	-0.00	-0.00	903.00	200.00	0.00	-0.00	-0.00	-0.00	-0.00	300.00	200.00	0.00	-0.00
1047	-0.00	-0.00	-0.00	903.00	200.00	0.00	-0.00	-0.00	-0.00	-0.00	300.00	200.00	0.00	-0.00
1048	-0.00	-0.00	-0.00	903.00	200.00	0.00	-0.00	-0.00	-0.00	-0.00	300.00	200.00	0.00	-0.00
1049	-0.00	-0.00	-0.00	903.00	200.00	0.00	-0.00	-0.00	-0.00	-0.00	300.00	200.00	0.00	-0.00
1050	0.00	0.00	0.00	903.00	200.00	0.00	0.00	-0.00	-0.00	-0.00	300.00	200.00	0.00	-0.00
1051	-0.00	-0.00	-0.00	903.00	200.00	0.00	-0.00	-0.00	-0.00	-0.00	300.00	200.00	0.00	-0.00
1052	-0.00	-0.00	-0.00	903.00	200.00	0.00	-0.00	-0.00	-0.00	-0.00	300.00	200.00	0.00	-0.00
1053	-0.00	-0.00	-0.00	903.00	200.00	0.00	-0.00	-0.00	-0.00	-0.00	300.00	200.00	0.00	-0.00
1054	-0.00	-0.00	-0.00	903.00	200.00	0.00	-0.00	-0.00	-0.00	-0.00	300.00	200.00	0.00	-0.00
1055	0.00	0.00	0.00	903.00	200.00	0.00	0.00	-0.00	-0.00	-0.00	300.00	200.00	0.00	-0.00
1056	-0.00	-0.00	-0.00	903.00	200.00	0.00	-0.00	-0.00	-0.00	-0.00	300.00	200.00	0.00	-0.00
1057	-0.00	-0.00	-0.00	903.00	200.00	0.00	-0.00	-0.00	-0.00	-0.00	300.00	200.00	0.00	-0.00
1058	-0.00	-0.00	-0.00	903.00	200.00	0.00	-0.00	-0.00	-0.00	-0.00	300.00	200.00	0.00	-0.00
1059	-0.00	-0.00	-0.00	903.00	200.00	0.00	-0.00	-0.00	-0.00	-0.00	300.00	200.00	0.00	-0.00
1060	-0.00	-0.00	-0.00	903.00	200.00	0.00	-0.00	-0.00	-0.00	-0.00	300.00	200.00	0.00	-0.00
1061	-0.00	-0.00	-0.00	903.00	200.00	0.00	-0.00	-0.00	-0.00	-0.00	300.00	200.00	0.00	-0.00
1062	-0.00	-0.00	-0.00	903.00	200.00	0.00	-0.00	-0.00	-0.00	-0.00	300.00	200.00	0.00	-0.00
1063	-0.00	-0.00	-0.00	903.00	200.00	0.00	-0.00	-0.00	-0.00	-0.00	300.00	200.00	0.00	-0.00
1064	-0.00	-0.00	-0.00	903.00	200.00	0.00	-0.00	-0.00	-0.00	-0.00	300.00	200.00	0.00	-0.00
1065	0.00	0.00	0.00	903.00	200.00	0.00	0.00	-0.00	-0.00	-0.00	300.00	200.00	0.00	-0.00
1066	0.00	0.00	0.00	903.00	200.00	0.00	0.00	-0.00	-0.00	-0.00	300.00	200.00	0.00	-0.00
1067	-0.00	-0.00	-0.00	903.00	200.00	0.00	-0.00	-0.00	-0.00	-0.00	300.00	200.00	0.00	-0.00
1068	-0.00	-0.00	-0.00	903.00	200.00	0.00	-0.00	-0.00	-0.00	-0.00	300.00	200.00	0.00	-0.00
1069	0.00	0.00	0.00	903.00	200.00	0.00	0.00	-0.00	-0.00	-0.00	300.00	200.00	0.00	-0.00
1070	-0.00	-0.00	-0.00	903.00	200.00	0.00	-0.00	-0.00	-0.00	-0.00	300.00	200.00	0.00	-0.00
1071	0.00	0.00	0.00	903.00	200.00	0.00	0.00	-0.00	-0.00	-0.00	300.00	200.00	0.00	-0.00
1072	0.00	0.00	0.00	903.00	200.00	0.00	0.00	-0.00	-0.00	-0.00	300.00	200.00	0.00	-0.00
1073	-0.00	-0.00	-0.00	903.00	200.00	0.00	-0.00	-0.00	-0.00	-0.00	300.00	200.00	0.00	-0.00
1074	-0.00	-0.00	-0.00	903.00	200.00	0.00	-0.00	-0.00	-0.00	-0.00	300.00	200.00	0.00	-0.00
1075	-0.00	-0.00	-0.00	903.00	200.00	0.00	-0.00	-0.00	-0.00	-0.00	300.00	200.00	0.00	-0.00
1076	0.00	0.00	0.00	903.00	200.00	0.00	0.00	-0.00	-0.00	-0.00	300.00	200.00	0.00	-0.00
1077	-0.00	-0.00	-0.00	903.00	200.00	0.00	-0.00	-0.00	-0.00	-0.00	300.00	200.00	0.00	-0.00
1078	-0.00	-0.00	-0.00	903.00	200.00	0.00	-0.00	-0.00	-0.00	-0.00	300.00	200.00	0.00	-0.00
1079	-0.00	-0.00	-0.00	903.00	200.00	0.00	-0.00	-0.00	-0.00	-0.00	300.00	200.00	0.00	-0.00
1080	-0.00	-0.00	-0.00	903.00	200.00	0.00	-0.00	-0.00	-0.00	-0.00	300.00	200.00	0.00	-0.00
1081	-0.00	-0.00	-0.00	903.00	200.00	0.00	-0.00	-0.00	-0.00	-0.00	300.00	200.00	0.00	-0.00
1082	-0.00	-0.00	-0.00	903.00	200.00	0.00	-0.00	-0.00	-0.00	-0.00	300.00	200.00	0.00	-0.00
1083	0.00	0.00	0.00	903.00	200.00	0.00	0.00	-0.00	-0.00	-0.00	300.00	200.00	0.00	-0.00
1084	-0.00	-0.00	-0.00	903.00	200.00	0.00	-0.00	-0.00	-0.00	-0.00	300.00	200.00	0.00	-0.00
1085	-0.00	-0.00	-0.00	903.00	200.00	0.00	-0.00	-0.00	-0.00	-0.00	300.00	200.00	0.00	-0.00
1086	-0.00	-0.00	-0.00	903.00	200.00	0.00	-0.00	-0.00	-0.00	-0.00	300.00	200.00	0.00	-0.00
1087	-0.00	-0.00	-0.00	903.00	200.00	0.00	-0.00	-0.00	-0.00	-0.00	300.00	200.00	0.00	-0.00
1088	-0.00	-0.00	-0.00	903.00	200.00	0.00	-0.00	-0.00	-0.00	-0.00	300.00	200.00	0.00	-0.00
1089	-0.00	-0.00	-0.00	903.00	200.00	0.00	-0.00	-0.00	-0.00	-0.00	300.00	200.00	0.00	-0.00
1090	-0.00	-0.00	-0.00	903.00	200.00	0.00	-0.00	-0.00	-0.00	-0.00	300.00	200.00	0.00	-0.00
1091	-0.00	-0.00	-0.00	903.00	200.00	0.00	-0.00	-0.00	-0.00	-0.00	300.00	200.00	0.00	-0.00
1092	-0.00	-0.00	-0.00	903.00	200.00	0.00	-0.00	-0.00	-0.00	-0.00	300.00	200.00	0.00	-0.00
1093	-0.00	-0.00	-0.00	903.00	200.00	0.00	-0.00	-0.00	-0.00	-0.00	300.00	200.00	0.00	-0.00
1094	-0.00	-0.00	-0.00	903.00	200.00	0.00	-0.00	-0.00	-0.00	-0.00	300.00	200.00	0.00	-0.00
1095	-0.00	-0.00	-0.00	903.00	200.00	0.00	-0.00	-0.00	-0.00	-0.00	300.00	200.00	0.00	-0.00
1096	-0.00	-0.00	-0.00	903.00	200.00	0.00	-0.00	-0.00	-0.00	-0.00	300.00	200.00	0.00	-0.00
1097	-0.00	-0.00	-0.00	903.00	200.00	0.00	-0.00	-0.00	-0.00	-0.00	300.00	200.00	0.00	-0.00
1098	-0.00	-0.00	-0.00	903.00	200.00	0.00	-0.00	-0.00	-0.00	-0.00	300.00	200.00	0.00	-0.00
1099	0.00	0.00	0.00	903.00	200.00	0.00	0.00	-0.00	-0.00	-0.00	300.00	200.00	0.00	-0.00
1100	0.00	0.00	0.00	903.00	200.00	0.00	0.00	-0.00	-0.00	-0.00	300.00	200.00	0.00	-0.00
1101	-0.00	-0.00	-0.00	903.00	200.00	0.00	-0.00	-0.00	-0.00	-0.00	300.00	200.00	0.00	-0.00
1102	-0.00	-0.00	-0.00	903.00	200.00	0.00	-0.00	-0.00	-0.00	-0.00	300.00	200.00	0.00	-0.00
1103	-0.00	-0.00	-0.00	903.00	200.00	0.00	-0.00	-0.00	-0.00	-0.00	300.00	200.00	0.00	-0.00
1104	-0.00	-0.00	-0.00	903.00	200.00	0.00	-0.00	-0.00	-0.00	-0.00	300.00	200.00	0.00	-0.00
1105	-0.00	-0.00	-0.00	903.00	200.00	0.00	-0.00	-0.00	-0.00	-0.00	300.00	200.00	0.00	-0.00
1106	-0.00	-0.00	-0.00	903.00	200.00	0.00	-0.00	-0.00	-0.00	-0.00	300.00	200.00	0.00	-0.00
1107	-0.00	-0.00	-0.00	903.00	200.00	0.00	-0.00	-0.00	-0.00	-0.00	300.00	200.00	0.00	-0.00
1108	-0.00	-0.00	-0.00	903.00	200.00	0.00	-0.00	-0.00	-0.00	-0.00	300.00	200.00	0.00	-0.00
1109	-0.00	-0.00	-0.00	903.00	200.00	0.00	-0.00	-0.00	-0.00	-0.00	300.00	200.00	0.00	-0.00
1110	0.00	0.00	0.00	903.00	200.00	0.00	0.00	-0.00	-0.00	-0.00	300.00	200.00	0.00	-0.00
1111	0.00	0.00	0.00	903.00	200.00	0.00	0.00	-0.00	-0.00	-0.00	300.00	200.00	0.00	-0.00
1112	-0.00	-0.00	-0.00	903.00	200.00	0.00	-0.00	-0.00	-0.00	-0.00	300.00	200.00	0.00	-0.00
1113	-0.00	-0.00	-0.00	903.00	200.00	0.00	-0.00	-0.00	-0.00	-0.00	300.00	200.00	0.00	-0.00
1114	-0.00	-0.00	-0.00	903.00	200.00	0.00	-0.00	-0.00	-0.00	-0.00	300.00	200.00	0.00	-0.00
1115	-0.00	-0.00	-0.00	903.00	200.00	0.00	-0.00	-0.00	-0.00	-0.00	300.00	200.00	0.00	-0.00
1116	-0.00	-0.00	-0.00	903.00	200.00	0.00	-0.00	-0.00	-0.00	-0.00	300.00	200.00	0.00	-0.00
1117	-0.00	-0.00	-0.00	903.00	200.00	0.00	-0.00	-0.00	-0.00	-0.00	300.00	200.00	0.00	-0.00
1118	-0.00	-0.00	-0.00	903.00	200.00	0.00	-0.00	-0.00	-0.00	-0.00	300.00	200.00	0.00	-0.00
1119	-0.00	-0.00	-0.00	903.00	200.00	0.00	-0.00	-0.00	-0.00	-0.00	300.00	200.00	0.00	-0.00
1120	0.00	0.00	0.00	903.00	200.00	0.00	0.00	-0.00	-0.00	-0.00	300.00	200.00	0.00	-0.00
1121	-0.00	-0.00	-0.00	903.00	200.00	0.00	-0.00	-0.00	-0.00	-0.00	300.00	200.00	0.00	-0.00
1122	0.00	0.00	0.00	903.00	200.00	0.00	0.00	-0.00	-0.00	-0.00	300.00	200.00	0.00	-0.00
1123	-0.00	-0.00	-0.00	903.00	200.00	0.00	-0.00	-0.00	-0.00	-0.00	300.00	200.00	0.00	-0.00
1124	-0.00	-0.00	-0.00	903.00	200.00	0.00	-0.00	-0.00	-0.00	-0.00	300.00	200.00	0.00	-0.00
1125	-0.00	-0.00	-0.00	903.00	200.00	0.00	-0.00	-0.00	-0.00	-0.00	300.00	200.00	0.00	-0.00
1126	-0.00	-0.00	-0.00	903.00	200.00	0.00	-0.00	-0.00	-0.00	-0.00	300.00	200.00	0.00	-0.00
1127	0.00	0.00	0.00	903.00	200.00	0.00	0.00	-0.00	-0.00	-0.00	300.00	200.00	0.00	-0.00
1128	-0.00	-0.00	-0.00	903.00	200.00	0.00	-0.00	-0.00	-0.00	-0.00	300.00	200.00	0.00	-0.00
1129	-0.00	-0.00	-0.00	903.00	200.00	0.00	-0.00	-0.00	-0.00	-0.00	300.00	200.00	0.00	-0.00
1130	0.00	0.00	0.00	903.00	200.00	0.00	0.00	-0.00	-0.00	-0.00	300.00	200.00	0.00	-0.00
1131	-0.00	-0.00	-0.00	903.00	200.00	0.00	-0.00	-0.00	-0.00	-0.00	300.00	200.00	0.00	-0.00
1132	0.00	0.00	0.00	903.00	200.00	0.00	0.00	-0.00	-0.00	-0.00	300.00	200.00	0.00	-0.00
1133	-0.00	-0.00	-0.00	903.00	200.00	0.00	-0.00	-0.00	-0.00	-0.00	300.00	200.00	0.00	-0.00
1134	-0.00	-0.00	-0.00	903.00	200.00	0.00	-0.00	-0.00	-0.00	-0.00	300.00	200.00	0.00	-0.00
1135	0.00	0.00	0.00	903.00	200.00	0.00	0.00	-0.00	-0.00	-0.00	300.00	200.00	0.00	-0.00
1136	-0.00	-0.00	-0.00	903.00	200.00	0.00	-0.00	-0.00	-0.00	-0.00	300.00	200.00	0.00	-0.00
1137	0.00	0.00	0.00	903.00	200.00	0.00	0.00	-0.00	-0.00	-0.00	300.00	200.00	0.00	-0.00
1138	-0.00	-0.00	-0.00	903.00	200.00	0.00	-0.00	-0.00	-0.00	-0.00	300.00	200.00	0.00	-0.00
1139	-0.00	-0.00	-0.00	903.00	200.00	0.00	-0.00	-0.00	-0.00	-0.00	300.00	200.00	0.00	-0.00
1140	0.00	0.00	0.00	903.00	200.00	0.00	0.00	-0.00	-0.00	-0.00	300.00	200.00	0.00	-0.00
1141	-0.00	-0.00	-0.00	903.00	200.00	0.00	-0.00	-0.00	-0.00	-0.00	300.00	200.00	0.00	-0.00
1142	-0.00	-0.00	-0.00	903.00	200.00	0.00	-0.00	-0.00	-0.00	-0.00	300.00	200.00	0.00	-0.00
1143	-0.00	-0.00	-0.00	903.00	200.00	0.00	-0.00	-0.00	-0.00	-0.00	300.00	200.00	0.00	-0.00
1144	0.00	0.00	0.00	903.00	200.00	0.00	0.00	-0.00	-0.00	-0.00	300.00	200.00	0.00	-0.00
1145	-0.00	-0.00	-0.00	903.00	200.00	0.00	-0.00	-0.00	-0.00	-0.00	300.00	200.00	0.00	-0.00
1146	0.00	0.00	0.00	903.00	200.00	0.00	0.00	-0.00	-0.00	-0.00	300.00	200.00	0.00	-0.00
1147	-0.00	-0.00	-0.00	903.00	200.00	0.00	-0.00	-0.00	-0.00	-0.00	300.00	200.00	0.00	-0.00
1148	-0.00	-0.00	-0.00	903.00	200.00	0.00	-0.00	-0.00	-0.00	-0.00	300.00	200.00	0.00	-0.00
1149	-0.00	-0.00	-0.00	903.00	200.00	0.00	-0.00	-0.00	-0.00	-0.00	300.00	200.00	0.00	-0.00
1150	-0.00	-0.00	-0.00	903.00	200.00	0.00	-0.00	-0.00	-0.00	-0.00	300.00	200.00	0.00	-0.00
1151	-0.00	-0.00	-0.00	903.00	200.00	0.00	-0.00	-0.00	-0.00	-0.00	300.00	200.00	0.00	-0.00
1152	0.00	0.00	0.00	903.00	200.00	0.00	0.00	-0.00	-0.00	-0.00	300.00	200.00	0.00	-0.00
1153	-0.00	-0.00	-0.00	903.00	200.00	0.00	-0.00	-0.00	-0.00	-0.00	300.00	200.00	0.00	-0.00
1154	0.00	0.00	0.00	903.00	200.00	0.00	0.00	-0.00	-0.00	-0.00	300.00	200.00	0.00	-0.00
1155	-0.00	-0.00	-0.00	903.00	200.00	0.00	-0.00	-0.00	-0.00	-0.00	300.00	200.00	0.00	-0.00
1156	-0.00	-0.00	-0.00	903.00	200.00	0.00	-0.00	-0.00	-0.00	-0.00	300.00	200.00	0.00	-0.00
1157	-0.00	-0.00	-0.00	903.00	200.00	0.00	-0.00	-0.00	-0.00	-0.00	300.00	200.00	0.00	-0.00
1158	-0.00	-0.00	-0.00	903.00	200.00	0.00	-0.00	-0.00	-0.00	-0.00	300.00	200.00	0.00	-0.00
1159	-0.00	-0.00	-0.00	903.00	200.00	0.00	-0.00	-0.00	-0.00	-0.00	300.00	200.00	0.00	-0.00
1160	-0.00	-0.00	-0.00	903.00	200.00	0.00	-0.00	-0.00	-0.00	-0.00	300.00	200.00	0.00	-0.00
1161	-0.00	-0.00	-0.00	903.00	200.00	0.00	-0.00	-0.00	-0.00	-0.00	300.00	200.00	0.00	-0.00
1162	-0.00	-0.00	-0.00	903.00	200.00	0.00	-0.00	-0.00	-0.00	-0.00	300.00	200.00	0.00	-0.00
1163	-0.00	-0.00	-0.00	903.00	200.00	0.00	-0.00	-0.00	-0.00	-0.00	300.00	200.00	0.00	-0.00
1164	0.00	0.00	0.00	903.00	200.00	0.00	0.00	-0.00	-0.00	-0.00	300.00	200.00	0.00	-0.00
1165	-0.00	-0.00	-0.00	903.00	200.00	0.00	-0.00	-0.00	-0.00	-0.00	300.00	200.00	0.00	-0.00
1166	-0.00	-0.00	-0.00	903.00	200.00	0.00	-0.00	-0.00	-0.00	-0.00	300.00	200.00	0.00	-0.00
1167	-0.00	-0.00	-0.00	903.00	200.00	0.00	-0.00	-0.00	-0.00	-0.00	300.00	200.00	0.00	-0.00
1168	-0.00	-0.00	-0.00	903.00	200.00	0.00	-0.00	-0.00	-0.00	-0.00	300.00	200.00	0.00	-0.00
1169	-0.00	-0.00	-0.00	903.00	200.00	0.00	-0.00	-0.00	-0.00	-0.00	300.00	200.00	0.00	-0.00
1170	-0.00	-0.00	-0.00	903.00	200.00	0.00	-0.00	-0.00	-0.00	-0.00	300.00	200.00	0.00	-0.00
1171	-0.00	-0.00	-0.00	903.00	200.00	0.00	-0.00	-0.00	-0.00	-0.00	300.00	200.00	0.00	-0.00
1172	-0.00	-0.00	-0.00	903.00	200.00	0.00	-0.00	-0.00	-0.00	-0.00	300.00	200.00	0.00	-0.00
1173	0.00	0.00	0.00	903.00	200.00	0.00	0.00	-0.00	-0.00	-0.00	300.00	200.00	0.00	-0.00
1174	-0.00	-0.00	-0.00	903.00	200.00	0.00	-0.00	-0.00	-0.00	-0.00	300.00	200.00	0.00	-0.00
1175	-0.00	-0.00	-0.00	903.00	200.00	0.00	-0.00	-0.00	-0.00	-0.00	300.00	200.00	0.00	-0.00
1176	-0.00	-0.00	-0.00	903.00	200.00	0.00	-0.00	-0.00	-0.00	-0.00	300.00	200.00	0.00	-0.00
1177	-0.00	-0.00	-0.00	903.00	200.00	0.00	-0.00	-0.00	-0.00	-0.00	300.00	200.00	0.00	-0.00
1178	-0.00	-0.00	-0.00	903.00	200.00	0.00	-0.00	-0.00	-0.00	-0.00	300.00	200.00	0.00	-0.00
1179	0.00	0.00	0.00	903.00	200.00	0.00	0.00	-0.00	-0.00	-0.00	300.00	200.00	0.00	-0.00
1180	-0.00	-0.00	-0.00	903.00	200.00	0.00	-0.00	-0.00	-0.00	-0.00	300.00	200.00	0.00	-0.00
1181	-0.00	-0.00	-0.00	903.00	200.00	0.00	-0.00	-0.00	-0.00	-0.00	300.00	200.00	0.00	-0.00
1182	0.00	0.00	0.00	903.00	200.00	0.00	0.00	-0.00	-0.00	-0.00	300.00	200.00	0.00	-0.00
1183	-0.00	-0.00	-0.00	903.00	200.00	0.00	-0.00	-0.00	-0.00	-0.00	300.00	200.00	0.00	-0.00
1184	-0.00	-0.00	-0.00	903.00	200.00	0.00	-0.00	-0.00	-0.00	-0.00	300.00	200.00	0.00	-0.00
1185	-0.00	-0.00	-0.00	903.00	200.00	0.00	-0.00	-0.00	-0.00	-0.00	300.00	200.00	0.00	-0.00
1186	-0.00	-0.00	-0.00	903.00	200.00	0.00	-0.00	-0.00	-0.00	-0.00	300.00	200.00	0.00	-0.00
1187	-0.00	-0.00	-0.00	903.00	200.00	0.00	-0.00	-0.00	-0.00	-0.00	300.00	200.00	0.00	-0.00
1188	-0.00	-0.00	-0.00	903.00	200.00	0.00	-0.00	-0.00	-0.00	-0.00	300.00	200.00	0.00	-0.00
1189	0.00	0.00	0.00	903.00	200.00	0.00	0.00	-0.00	-0.00	-0.00	300.00	200.00	0.00	-0.00
1190	-0.00	-0.00	-0.00	903.00	200.00	0.00	-0.00	-0.00	-0.00	-0.00	300.00	200.00	0.00	-0.00
1191	-0.00	-0.00	-0.00	903.00	200.00	0.00	-0.00	-0.00	-0.00	-0.00	300.00	200.00	0.00	-0.00
1192	-0.00	-0.00	-0.00	903.00	200.00	0.00	-0.00	-0.00	-0.00	-0.00	300.00	200.00	0.00	-0.00
1193	-0.00	-0.00	-0.00	903.00	200.00	0.00	-0.00	-0.00	-0.00	-0.00	300.00	200.00	0.00	-0.00
1194	-0.00	-0.00	-0.00	903.00	200.00	0.00	-0.00	-0.00	-0.00	-0.00	300.00	200.00	0.00	-0.00
1195	0.00	0.00	0.00	903.00	200.00	0.00	0.00	-0.00	-0.00	-0.00	300.00	200.00	0.00	-0.00
1196	0.00	0.00	0.00	903.00	200.00	0.00	0.00	-0.00	-0.00	-0.00	300.00	200.00	0.00	-0.00
1197	-0.00	-0.00	-0.00	903.00	200.00	0.00	-0.00	-0.00	-0.00	-0.00	300.00	200.00	0.00	-0.00
1198	-0.00	-0.00	-0.00	903.00	200.00	0.00	-0.00	-0.00	-0.00	-0.00	300.00	200.00	0.00	-0.00
1199	0.00	0.00	0.00	903.00	200.00	0.00	0.00	-0.00	-0.00	-0.00	300.00	200.00	0.00	-0.00
1200	-0.00	-0.00	-0.00	903.00	200.00	0.00	-0.00	-0.00	-0.00	-0.00	300.00	200.00	0.00	-0.00
1201	-0.00	-0.00	-0.00	903.00	200.00	0.00	-0.00	-0.00	-0.00	-0.00	300.00	200.00	0.00	-0.00
1202	-0.00	-0.00	-0.00	903.00	200.00	0.00	-0.00	-0.00	-0.00	-0.00	300.00	200.00	0.00	-0.00
1203	0.00	0.00	0.00	903.00	200.00	0.00	0.00	-0.00	-0.00	-0.00	300.00	200.00	0.00	-0.00
1204	-0.00	-0.00	-0.00	903.00	200.00	0.00	-0.00	-0.00	-0.00	-0.00	300.00	200.00	0.00	-0.00
1205	-0.00	-0.00	-0.00	903.00	200.00	0.00	-0.00	-0.00	-0.00	-0.00	300.00	200.00	0.00	-0.00
1206	-0.00	-0.00	-0.00	903.00	200.00	0.00	-0.00	-0.00	-0.00	-0.00	300.00	200.00	0.00	-0.00
1207	0.00	0.00	0.00	903.00	200.00	0.00	0.00	-0.00	-0.00	-0.00	300.00	200.00	0.00	-0.00
1208	-0.00	-0.00	-0.00	903.00	200.00	0.00	-0.00	-0.00	-0.00	-0.00	300.00	200.00	0.00	-0.00
1209	0.00	0.00	0.00	903.00	200.00	0.00	0.00	-0.00	-0.00	-0.00	300.00	200.00	0.00	-0.00
1210	0.00	0.00	0.00	903.00	200.00	0.00	0.00	-0.00	-0.00	-0.00	300.00	200.00	0.00	-0.00
1211	-0.00	-0.00	-0.00	903.00	200.00	0.00	-0.00	-0.00	-0.00	-0.00	300.00	200.00	0.00	-0.00
1212	-0.00	-0.00	-0.00	903.00	200.00	0.00	-0.00	-0.00	-0.00	-0.00	300.00	200.00	0.00	-0.00
1213	-0.00	-0.00	-0.00	903.00	200.00	0.00	-0.00	-0.00	-0.00	-0.00	300.00	200.00	0.00	-0.00
1214	-0.00	-0.00	-0.00	903.00	200.00	0.00	-0.00	-0.00	-0.00	-0.00	300.00	200.00	0.00	-0.00
1215	-0.00	-0.00	-0.00	903.00	200.00	0.00	-0.00	-0.00	-0.00	-0.00	300.00	200.00	0.00	-0.00
1216	-0.00	-0.00	-0.00	903.00	200.00	0.00	-0.00	-0.00	-0.00	-0.00	300.00	200.00	0.00	-0.00
1217	-0.00	-0.00	-0.00	903.00	200.00	0.00	-0.00	-0.00	-0.00	-0.00	300.00	200.00	0.00	-0.00
1218	-0.00	-0.00	-0.00	903.00	200.00	0.00	-0.00	-0.00	-0.00	-0.00	300.00	200.00	0.00	-0.00
1219	-0.00	-0.00	-0.00	903.00	200.00	0.00	-0.00	-0.00	-0.00	-0.00	300.00	200.00	0.00	-0.00
1220	0.00	0.00	0.00	903.00	200.00	0.00	0.00	-0.00	-0.00	-0.00	300.00	200.00	0.00	-0.00
1221	-0.00	-0.00	-0.00	903.00	200.00	0.00	-0.00	-0.00	-0.00	-0.00	300.00	200.00	0.00	-0.00
1222	-0.00	-0.00	-0.00	903.00	200.00	0.00	-0.00	-0.00	-0.00	-0.00	300.00	200.00	0.00	-0.00
1223	-0.00	-0.00	-0.00	903.00	200.00	0.00	-0.00	-0.00	-0.00	-0.00	300.00	200.00	0.00	-0.00
1224	-0.00	-0.00	-0.00	903.00	200.00	0.00	-0.00	-0.00	-0.00	-0.00	300.00	200.00	0.00	-0.00
1225	0.00	0.00	0.00	903.00	200.00	0.00	0.00	-0.00	-0.00	-0.00	300.00	200.00	0.00	-0.00
1226	-0.00	-0.00	-0.00	903.00	200.00	0.00	-0.00	-0.00	-0.00	-0.00	300.00	200.00	0.00	-0.00
1227	-0.00	-0.00	-0.00	903.00	200.00	0.00	-0.00	-0.00	-0.00	-0.00	300.00	200.00	0.00	-0.00
1228	-0.00	-0.00	-0.00	903.00	200.00	0.00	-0.00	-0.00	-0.00	-0.00	300.00	200.00	0.00	-0.00
1229	-0.00	-0.00	-0.00	903.00	200.00	0.00	-0.00	-0.00	-0.00	-0.00	300.00	200.00	0.00	-0.00
1230	0.00	0.00	0.00	903.00	200.00	0.00	0.00	-0.00	-0.00	-0.00	300.00	200.00	0.00	-0.00
1231	-0.00	-0.00	-0.00	903.00	200.00	0.00	-0.00	-0.00	-0.00	-0.00	300.00	200.00	0.00	-0.00
1232	-0.00	-0.00	-0.00	903.00	200.00	0.00	-0.00	-0.00	-0.00	-0.00	300.00	200.00	0.00	-0.00
1233	0.00	0.00	0.00	903.00	200.00	0.00	0.00	-0.00	-0.00	-0.00	300.00	200.00	0.00	-0.00
1234	-0.00	-0.00	-0.00	903.00	200.00	0.00	-0.00	-0.00	-0.00	-0.00	300.00	200.00	0.00	-0.00
1235	0.00	0.00	0.00	903.00	200.00	0.00	0.00	-0.00	-0.00	-0.00	300.00	200.00	0.00	-0.00
1236	-0.00	-0.00	-0.00	903.00	200.00	0.00	-0.00	-0.00	-0.00	-0.00	300.00	200.00	0.00	-0.00
1237	-0.00	-0.00	-0.00	903.00	200.00	0.00	-0.00	-0.00	-0.00	-0.00	300.00	200.00	0.00	-0.00
1238	-0.00	-0.00	-0.00	903.00	200.00	0.00	-0.00	-0.00	-0.00	-0.00	300.00	200.00	0.00	-0.00
1239	-0.00	-0.00	-0.00	903.00	200.00	0.00	-0.00	-0.00	-0.00	-0.00	300.00	200.00	0.00	-0.00
1240	-0.00	-0.00	-0.00	903.00	200.00	0.00	-0.00	-0.00	-0.00	-0.00	300.00	200.00	0.00	-0.00
1241	0.00	0.00	0.00	903.00	200.00	0.00	0.00	-0.00	-0.00	-0.00	300.00	200.00	0.00	-0.00
1242	-0.00	-0.00	-0.00	903.00	200.00	0.00	-0.00	-0.00	-0.00	-0.00	300.00	200.00	0.00	-0.00
1243	-0.00	-0.00	-0.00	903.00	200.00	0.00	-0.00	-0.00	-0.00	-0.00	300.00	200.00	0.00	-0.00
1244	-0.00	-0.00	-0.00	903.00	200.00	0.00	-0.00	-0.00	-0.00	-0.00	300.00	200.00	0.00	-0.00
1245	-0.00	-0.00	-0.00	903.00	200.00	0.00	-0.00	-0.00	-0.00	-0.00	300.00	200.00	0.00	-0.00
1246	-0.00	-0.00	-0.00	903.00	200.00	0.00	-0.00	-0.00	-0.00	-0.00	300.00	200.00	0.00	-0.00
1247	-0.00	-0.00	-0.00	903.00	200.00	0.00	-0.00	-0.00	-0.00	-0.00	300.00	200.00	0.00	-0.00
1248	-0.00	-0.00	-0.00	903.00	200.00	0.00	-0.00	-0.00	-0.00	-0.00	300.00	200.00	0.00	-0.00
1249	-0.00	-0.00	-0.00	903.00	200.00	0.00	-0.00	-0.00	-0.00	-0.00	300.00	200.00	0.00	-0.00
1250	-0.00	-0.00	-0.00	903.00	200.00	0.00	-0.00	-0.00	-0.00	-0.00	300.00	200.00	0.00	-0.00
1251	0.00	0.00	0.00	903.00	200.00	0.00	0.00	-0.00	-0.00	-0.00	300.00	200.00	0.00	-0.00
1252	-0.00	-0.00	-0.00	903.00	200.00	0.00	-0.00	-0.00	-0.00	-0.00	300.00	200.00	0.00	-0.00
1253	-0.00	-0.00	-0.00	903.00	200.00	0.00	-0.00	-0.00	-0.00	-0.00	300.00	200.00	0.00	-0.00
1254	-0.00	-0.00	-0.00	903.00	200.00	0.00	-0.00	-0.00	-0.00	-0.00	300.00	200.00	0.00	-0.00
1255	-0.00	-0.00	-0.00	903.00	200.00	0.00	-0.00	-0.00	-0.00	-0.00	300.00	200.00	0.00	-0.00
1256	-0.00	-0.00	-0.00	903.00	200.00	0.00	-0.00	-0.00	-0.00	-0.00	300.00	200.00	0.00	-0.00
1257	-0.00	-0.00	-0.00	903.00	200.00	0.00	-0.00	-0.00	-0.00	-0.00	300.00	200.00	0.00	-0.00
1258	-0.00	-0.00	-0.00	903.00	200.00	0.00	-0.00	-0.00	-0.00	-0.00	300.00	200.00	0.00	-0.00
1259	0.00	0.00	0.00	903.00	200.00	0.00	0.00	-0.00	-0.00	-0.00	300.00	200.00	0.00	-0.00
1260	0.00	0.00	0.00	903.00	200.00	0.00	0.00	-0.00	-0.00	-0.00	300.00	200.00	0.00	-0.00
1261	-0.00	-0.00	-0.00	903.00	200.00	0.00	-0.00	-0.00	-0.00	-0.00	300.00	200.00	0.00	-0.00
1262	-0.00	-0.00	-0.00	903.00	200.00	0.00	-0.00	-0.00	-0.00	-0.00	300.00	200.00	0.00	-0.00
1263	0.00	0.00	0.00	903.00	200.00	0.00	0.00	-0.00	-0.00	-0.00	300.00	200.00	0.00	-0.00
1264	-0.00	-0.00	-0.00	903.00	200.00	0.00	-0.00	-0.00	-0.00	-0.00	300.00	200.00	0.00	-0.00
1265	-0.00	-0.00	-0.00	903.00	200.00	0.00	-0.00	-0.00	-0.00	-0.00	300.00	200.00	0.00	-0.00
1266	-0.00	-0.00	-0.00	903.00	200.00	0.00	-0.00	-0.00	-0.00	-0.00	300.00	200.00	0.00	-0.00
1267	-0.00	-0.00	-0.00	903.00	200.00	0.00	-0.00	-0.00	-0.00	-0.00	300.00	200.00	0.00	-0.00
1268	-0.00	-0.00	-0.00	903.00	200.00	0.00	-0.00	-0.00	-0.00	-0.00	300.00	200.00	0.00	-0.00
1269	0.00	0.00	0.00	903.00	200.00	0.00	0.00	-0.00	-0.00	-0.00	300.00	200.00	0.00	-0.00
1270	-0.00	-0.00	-0.00	903.00	200.00	0.00	-0.00	-0.00	-0.00	-0.00	300.00	200.00	0.00	-0.00
1271	-0.00	-0.00	-0.00	903.00	200.00	0.00	-0.00	-0.00	-0.00	-0.00	300.00	200.00	0.00	-0.00
1272	0.00	0.00	0.00	903.00	200.00	0.00	0.00	-0.00	-0.00	-0.00	300.00	200.00	0.00	-0.00
1273	-0.00	-0.00	-0.00	903.00	200.00	0.00	-0.00	-0.00	-0.00	-0.00	300.00	200.00	0.00	-0.00
1274	-0.00	-0.00	-0.00	903.00	200.00	0.00	-0.00	-0.00	-0.00	-0.00	300.00	200.00	0.00	-0.00
1275	0.00	0.00	0.00	903.00	200.00	0.00	0.00	-0.00	-0.00	-0.00	300.00	200.00	0.00	-0.00
1276	-0.00	-0.00	-0.00	903.00	200.00	0.00	-0.00	-0.00	-0.00	-0.00	300.00	200.00	0.00	-0.00
