# Supplementary material for: Musculoskeletal modeling and humanoid control of robots based on human gait data
Source: PeerJ Comput Sci. 2021 Aug 9;7:e657. doi: 10.7717/peerj-cs.657 (PMC8372000; doi:10.7717/peerj-cs.657)
Supplement: Supplemental Information 2 [file peerj-cs-07-657-s002.zip › force/Capss56.forces]

[Force Data]
NumberOfForcePlates=2
SampleRate=120.000000
NumberOfSamples=726
#Sample	FX1	FY1	FZ1	X1	Y1	Z1	MZ1	FX2	FY2	FZ2	X2	Y2	Z2	MZ2
1	-0.00	-0.00	-0.00	903.00	200.00	0.00	-0.00	-0.00	-0.00	-0.00	300.00	200.00	0.00	-0.00
2	-0.00	-0.00	-0.00	903.00	200.00	0.00	-0.00	-0.00	-0.00	-0.00	300.00	200.00	0.00	-0.00
3	-0.00	-0.00	-0.00	903.00	200.00	0.00	-0.00	-0.00	-0.00	-0.00	300.00	200.00	0.00	-0.00
4	-0.00	-0.00	-0.00	903.00	200.00	0.00	-0.00	-0.00	-0.00	-0.00	300.00	200.00	0.00	-0.00
5	-0.00	-0.00	-0.00	903.00	200.00	0.00	-0.00	-0.00	-0.00	-0.00	300.00	200.00	0.00	-0.00
6	-0.00	-0.00	-0.00	903.00	200.00	0.00	-0.00	-0.00	-0.00	-0.00	300.00	200.00	0.00	-0.00
7	0.00	0.00	0.00	903.00	200.00	0.00	0.00	-0.00	-0.00	-0.00	300.00	200.00	0.00	-0.00
8	0.00	0.00	0.00	903.00	200.00	0.00	0.00	-0.00	-0.00	-0.00	300.00	200.00	0.00	-0.00
9	0.00	0.00	0.00	903.00	200.00	0.00	0.00	-0.00	-0.00	-0.00	300.00	200.00	0.00	-0.00
10	-0.00	-0.00	-0.00	903.00	200.00	0.00	-0.00	-0.00	-0.00	-0.00	300.00	200.00	0.00	-0.00
11	-0.00	-0.00	-0.00	903.00	200.00	0.00	-0.00	-0.00	-0.00	-0.00	300.00	200.00	0.00	-0.00
12	-0.00	-0.00	-0.00	903.00	200.00	0.00	-0.00	-0.00	-0.00	-0.00	300.00	200.00	0.00	-0.00
13	0.00	0.00	0.00	903.00	200.00	0.00	0.00	-0.00	-0.00	-0.00	300.00	200.00	0.00	-0.00
14	-0.00	-0.00	-0.00	903.00	200.00	0.00	-0.00	-0.00	-0.00	-0.00	300.00	200.00	0.00	-0.00
15	-0.00	-0.00	-0.00	903.00	200.00	0.00	-0.00	-0.00	-0.00	-0.00	300.00	200.00	0.00	-0.00
16	-0.00	-0.00	-0.00	903.00	200.00	0.00	-0.00	-0.00	-0.00	-0.00	300.00	200.00	0.00	-0.00
17	-0.00	-0.00	-0.00	903.00	200.00	0.00	-0.00	-0.00	-0.00	-0.00	300.00	200.00	0.00	-0.00
18	-0.00	-0.00	-0.00	903.00	200.00	0.00	-0.00	-0.00	-0.00	-0.00	300.00	200.00	0.00	-0.00
19	0.00	0.00	0.00	903.00	200.00	0.00	0.00	-0.00	-0.00	-0.00	300.00	200.00	0.00	-0.00
20	-0.00	-0.00	-0.00	903.00	200.00	0.00	-0.00	-0.00	-0.00	-0.00	300.00	200.00	0.00	-0.00
21	0.00	0.00	0.00	903.00	200.00	0.00	0.00	-0.00	-0.00	-0.00	300.00	200.00	0.00	-0.00
22	-0.00	-0.00	-0.00	903.00	200.00	0.00	-0.00	-0.00	-0.00	-0.00	300.00	200.00	0.00	-0.00
23	-0.00	-0.00	-0.00	903.00	200.00	0.00	-0.00	-0.00	-0.00	-0.00	300.00	200.00	0.00	-0.00
24	-0.00	-0.00	-0.00	903.00	200.00	0.00	-0.00	-0.00	-0.00	-0.00	300.00	200.00	0.00	-0.00
25	-0.00	-0.00	-0.00	903.00	200.00	0.00	-0.00	-0.00	-0.00	-0.00	300.00	200.00	0.00	-0.00
26	-0.00	-0.00	-0.00	903.00	200.00	0.00	-0.00	-0.00	-0.00	-0.00	300.00	200.00	0.00	-0.00
27	0.00	0.00	0.00	903.00	200.00	0.00	0.00	-0.00	-0.00	-0.00	300.00	200.00	0.00	-0.00
28	0.00	0.00	0.00	903.00	200.00	0.00	0.00	-0.00	-0.00	-0.00	300.00	200.00	0.00	-0.00
29	-0.00	-0.00	-0.00	903.00	200.00	0.00	-0.00	-0.00	-0.00	-0.00	300.00	200.00	0.00	-0.00
30	-0.00	-0.00	-0.00	903.00	200.00	0.00	-0.00	-0.00	-0.00	-0.00	300.00	200.00	0.00	-0.00
31	-0.00	-0.00	-0.00	903.00	200.00	0.00	-0.00	-0.00	-0.00	-0.00	300.00	200.00	0.00	-0.00
32	0.00	0.00	0.00	903.00	200.00	0.00	0.00	-0.00	-0.00	-0.00	300.00	200.00	0.00	-0.00
33	-0.00	-0.00	-0.00	903.00	200.00	0.00	-0.00	-0.00	-0.00	-0.00	300.00	200.00	0.00	-0.00
34	-0.00	-0.00	-0.00	903.00	200.00	0.00	-0.00	-0.00	-0.00	-0.00	300.00	200.00	0.00	-0.00
35	-0.00	-0.00	-0.00	903.00	200.00	0.00	-0.00	-0.00	-0.00	-0.00	300.00	200.00	0.00	-0.00
36	-0.00	-0.00	-0.00	903.00	200.00	0.00	-0.00	-0.00	-0.00	-0.00	300.00	200.00	0.00	-0.00
37	-0.00	-0.00	-0.00	903.00	200.00	0.00	-0.00	-0.00	-0.00	-0.00	300.00	200.00	0.00	-0.00
38	-0.00	-0.00	-0.00	903.00	200.00	0.00	-0.00	-0.00	-0.00	-0.00	300.00	200.00	0.00	-0.00
39	-0.00	-0.00	-0.00	903.00	200.00	0.00	-0.00	-0.00	-0.00	-0.00	300.00	200.00	0.00	-0.00
40	-0.00	-0.00	-0.00	903.00	200.00	0.00	-0.00	-0.00	-0.00	-0.00	300.00	200.00	0.00	-0.00
41	0.00	0.00	0.00	903.00	200.00	0.00	0.00	-0.00	-0.00	-0.00	300.00	200.00	0.00	-0.00
42	-0.00	-0.00	-0.00	903.00	200.00	0.00	-0.00	-0.00	-0.00	-0.00	300.00	200.00	0.00	-0.00
43	-0.00	-0.00	-0.00	903.00	200.00	0.00	-0.00	-0.00	-0.00	-0.00	300.00	200.00	0.00	-0.00
44	-0.00	-0.00	-0.00	903.00	200.00	0.00	-0.00	-0.00	-0.00	-0.00	300.00	200.00	0.00	-0.00
45	0.00	0.00	0.00	903.00	200.00	0.00	0.00	-0.00	-0.00	-0.00	300.00	200.00	0.00	-0.00
46	-0.00	-0.00	-0.00	903.00	200.00	0.00	-0.00	-0.00	-0.00	-0.00	300.00	200.00	0.00	-0.00
47	0.00	0.00	0.00	903.00	200.00	0.00	0.00	-0.00	-0.00	-0.00	300.00	200.00	0.00	-0.00
48	-0.00	-0.00	-0.00	903.00	200.00	0.00	-0.00	-0.00	-0.00	-0.00	300.00	200.00	0.00	-0.00
49	-0.00	-0.00	-0.00	903.00	200.00	0.00	-0.00	-0.00	-0.00	-0.00	300.00	200.00	0.00	-0.00
50	0.00	0.00	0.00	903.00	200.00	0.00	0.00	-0.00	-0.00	-0.00	300.00	200.00	0.00	-0.00
51	-0.00	-0.00	-0.00	903.00	200.00	0.00	-0.00	-0.00	-0.00	-0.00	300.00	200.00	0.00	-0.00
52	-0.00	-0.00	-0.00	903.00	200.00	0.00	-0.00	-0.00	-0.00	-0.00	300.00	200.00	0.00	-0.00
53	-0.00	-0.00	-0.00	903.00	200.00	0.00	-0.00	-0.00	-0.00	-0.00	300.00	200.00	0.00	-0.00
54	0.00	0.00	0.00	903.00	200.00	0.00	0.00	-0.00	-0.00	-0.00	300.00	200.00	0.00	-0.00
55	0.00	0.00	0.00	903.00	200.00	0.00	0.00	-0.00	-0.00	-0.00	300.00	200.00	0.00	-0.00
56	-0.00	-0.00	-0.00	903.00	200.00	0.00	-0.00	-0.00	-0.00	-0.00	300.00	200.00	0.00	-0.00
57	-0.00	-0.00	-0.00	903.00	200.00	0.00	-0.00	-0.00	-0.00	-0.00	300.00	200.00	0.00	-0.00
58	-0.00	-0.00	-0.00	903.00	200.00	0.00	-0.00	-0.00	-0.00	-0.00	300.00	200.00	0.00	-0.00
59	-0.00	-0.00	-0.00	903.00	200.00	0.00	-0.00	-0.00	-0.00	-0.00	300.00	200.00	0.00	-0.00
60	-0.00	-0.00	-0.00	903.00	200.00	0.00	-0.00	-0.00	-0.00	-0.00	300.00	200.00	0.00	-0.00
61	-0.00	-0.00	-0.00	903.00	200.00	0.00	-0.00	-0.00	-0.00	-0.00	300.00	200.00	0.00	-0.00
62	-0.00	-0.00	-0.00	903.00	200.00	0.00	-0.00	-0.00	-0.00	-0.00	300.00	200.00	0.00	-0.00
63	0.00	0.00	0.00	903.00	200.00	0.00	0.00	-0.00	-0.00	-0.00	300.00	200.00	0.00	-0.00
64	0.00	0.00	0.00	903.00	200.00	0.00	0.00	-0.00	-0.00	-0.00	300.00	200.00	0.00	-0.00
65	-0.00	-0.00	-0.00	903.00	200.00	0.00	-0.00	-0.00	-0.00	-0.00	300.00	200.00	0.00	-0.00
66	-0.00	-0.00	-0.00	903.00	200.00	0.00	-0.00	-0.00	-0.00	-0.00	300.00	200.00	0.00	-0.00
67	-0.00	-0.00	-0.00	903.00	200.00	0.00	-0.00	-0.00	-0.00	-0.00	300.00	200.00	0.00	-0.00
68	0.00	0.00	0.00	903.00	200.00	0.00	0.00	-0.00	-0.00	-0.00	300.00	200.00	0.00	-0.00
69	-0.00	-0.00	-0.00	903.00	200.00	0.00	-0.00	-0.00	-0.00	-0.00	300.00	200.00	0.00	-0.00
70	-0.00	-0.00	-0.00	903.00	200.00	0.00	-0.00	-0.00	-0.00	-0.00	300.00	200.00	0.00	-0.00
71	-0.00	-0.00	-0.00	903.00	200.00	0.00	-0.00	-0.00	-0.00	-0.00	300.00	200.00	0.00	-0.00
72	-0.00	-0.00	-0.00	903.00	200.00	0.00	-0.00	-0.00	-0.00	-0.00	300.00	200.00	0.00	-0.00
73	-0.00	-0.00	-0.00	903.00	200.00	0.00	-0.00	-0.00	-0.00	-0.00	300.00	200.00	0.00	-0.00
74	-0.00	-0.00	-0.00	903.00	200.00	0.00	-0.00	-0.00	-0.00	-0.00	300.00	200.00	0.00	-0.00
75	-0.00	-0.00	-0.00	903.00	200.00	0.00	-0.00	-0.00	-0.00	-0.00	300.00	200.00	0.00	-0.00
76	0.00	0.00	0.00	903.00	200.00	0.00	0.00	-0.00	-0.00	-0.00	300.00	200.00	0.00	-0.00
77	-0.00	-0.00	-0.00	903.00	200.00	0.00	-0.00	-0.00	-0.00	-0.00	300.00	200.00	0.00	-0.00
78	-0.00	-0.00	-0.00	903.00	200.00	0.00	-0.00	-0.00	-0.00	-0.00	300.00	200.00	0.00	-0.00
79	-0.00	-0.00	-0.00	903.00	200.00	0.00	-0.00	-0.00	-0.00	-0.00	300.00	200.00	0.00	-0.00
80	-0.00	-0.00	-0.00	903.00	200.00	0.00	-0.00	-0.00	-0.00	-0.00	300.00	200.00	0.00	-0.00
81	-0.00	-0.00	-0.00	903.00	200.00	0.00	-0.00	-0.00	-0.00	-0.00	300.00	200.00	0.00	-0.00
82	-0.00	-0.00	-0.00	903.00	200.00	0.00	-0.00	-0.00	-0.00	-0.00	300.00	200.00	0.00	-0.00
83	-0.00	-0.00	-0.00	903.00	200.00	0.00	-0.00	-0.00	-0.00	-0.00	300.00	200.00	0.00	-0.00
84	0.00	0.00	0.00	903.00	200.00	0.00	0.00	-0.00	-0.00	-0.00	300.00	200.00	0.00	-0.00
85	-0.00	-0.00	-0.00	903.00	200.00	0.00	-0.00	-0.00	-0.00	-0.00	300.00	200.00	0.00	-0.00
86	-0.00	-0.00	-0.00	903.00	200.00	0.00	-0.00	-0.00	-0.00	-0.00	300.00	200.00	0.00	-0.00
87	-0.00	-0.00	-0.00	903.00	200.00	0.00	-0.00	-0.00	-0.00	-0.00	300.00	200.00	0.00	-0.00
88	0.00	0.00	0.00	903.00	200.00	0.00	0.00	-0.00	-0.00	-0.00	300.00	200.00	0.00	-0.00
89	-0.00	-0.00	-0.00	903.00	200.00	0.00	-0.00	-0.00	-0.00	-0.00	300.00	200.00	0.00	-0.00
90	-0.00	-0.00	-0.00	903.00	200.00	0.00	-0.00	-0.00	-0.00	-0.00	300.00	200.00	0.00	-0.00
91	-0.00	-0.00	-0.00	903.00	200.00	0.00	-0.00	-0.00	-0.00	-0.00	300.00	200.00	0.00	-0.00
92	-0.00	-0.00	-0.00	903.00	200.00	0.00	-0.00	-0.00	-0.00	-0.00	300.00	200.00	0.00	-0.00
93	-0.00	-0.00	-0.00	903.00	200.00	0.00	-0.00	-0.00	-0.00	-0.00	300.00	200.00	0.00	-0.00
94	-0.00	-0.00	-0.00	903.00	200.00	0.00	-0.00	-0.00	-0.00	-0.00	300.00	200.00	0.00	-0.00
95	-0.00	-0.00	-0.00	903.00	200.00	0.00	-0.00	-0.00	-0.00	-0.00	300.00	200.00	0.00	-0.00
96	-0.00	-0.00	-0.00	903.00	200.00	0.00	-0.00	-0.00	-0.00	-0.00	300.00	200.00	0.00	-0.00
97	-0.00	-0.00	-0.00	903.00	200.00	0.00	-0.00	-0.00	-0.00	-0.00	300.00	200.00	0.00	-0.00
98	-0.00	-0.00	-0.00	903.00	200.00	0.00	-0.00	-0.00	-0.00	-0.00	300.00	200.00	0.00	-0.00
99	-0.00	-0.00	-0.00	903.00	200.00	0.00	-0.00	-0.00	-0.00	-0.00	300.00	200.00	0.00	-0.00
100	0.00	0.00	0.00	903.00	200.00	0.00	0.00	-0.00	-0.00	-0.00	300.00	200.00	0.00	-0.00
101	-0.00	-0.00	-0.00	903.00	200.00	0.00	-0.00	-0.00	-0.00	-0.00	300.00	200.00	0.00	-0.00
102	-0.00	-0.00	-0.00	903.00	200.00	0.00	-0.00	-0.00	-0.00	-0.00	300.00	200.00	0.00	-0.00
103	0.00	0.00	0.00	903.00	200.00	0.00	0.00	-0.00	-0.00	-0.00	300.00	200.00	0.00	-0.00
104	-0.00	-0.00	-0.00	903.00	200.00	0.00	-0.00	-0.00	-0.00	-0.00	300.00	200.00	0.00	-0.00
105	-0.00	-0.00	-0.00	903.00	200.00	0.00	-0.00	-0.00	-0.00	-0.00	300.00	200.00	0.00	-0.00
106	-0.00	-0.00	-0.00	903.00	200.00	0.00	-0.00	-0.00	-0.00	-0.00	300.00	200.00	0.00	-0.00
107	-0.00	-0.00	-0.00	903.00	200.00	0.00	-0.00	-0.00	-0.00	-0.00	300.00	200.00	0.00	-0.00
108	-0.00	-0.00	-0.00	903.00	200.00	0.00	-0.00	-0.00	-0.00	-0.00	300.00	200.00	0.00	-0.00
109	-0.00	-0.00	-0.00	903.00	200.00	0.00	-0.00	-0.00	-0.00	-0.00	300.00	200.00	0.00	-0.00
110	-0.00	-0.00	-0.00	903.00	200.00	0.00	-0.00	-0.00	-0.00	-0.00	300.00	200.00	0.00	-0.00
111	-0.00	-0.00	-0.00	903.00	200.00	0.00	-0.00	-0.00	-0.00	-0.00	300.00	200.00	0.00	-0.00
112	-0.00	-0.00	-0.00	903.00	200.00	0.00	-0.00	-0.00	-0.00	-0.00	300.00	200.00	0.00	-0.00
113	-0.00	-0.00	-0.00	903.00	200.00	0.00	-0.00	-0.00	-0.00	-0.00	300.00	200.00	0.00	-0.00
114	-0.00	-0.00	-0.00	903.00	200.00	0.00	-0.00	-0.00	-0.00	-0.00	300.00	200.00	0.00	-0.00
115	-0.00	-0.00	-0.00	903.00	200.00	0.00	-0.00	-0.00	-0.00	-0.00	300.00	200.00	0.00	-0.00
116	-0.00	-0.00	-0.00	903.00	200.00	0.00	-0.00	-0.00	-0.00	-0.00	300.00	200.00	0.00	-0.00
117	-0.00	-0.00	-0.00	903.00	200.00	0.00	-0.00	-0.00	-0.00	-0.00	300.00	200.00	0.00	-0.00
118	0.00	0.00	0.00	903.00	200.00	0.00	0.00	-0.00	-0.00	-0.00	300.00	200.00	0.00	-0.00
119	-0.00	-0.00	-0.00	903.00	200.00	0.00	-0.00	-0.00	-0.00	-0.00	300.00	200.00	0.00	-0.00
120	-0.00	-0.00	-0.00	903.00	200.00	0.00	-0.00	-0.00	-0.00	-0.00	300.00	200.00	0.00	-0.00
121	-0.00	-0.00	-0.00	903.00	200.00	0.00	-0.00	-0.00	-0.00	-0.00	300.00	200.00	0.00	-0.00
122	-0.00	-0.00	-0.00	903.00	200.00	0.00	-0.00	-0.00	-0.00	-0.00	300.00	200.00	0.00	-0.00
123	-0.00	-0.00	-0.00	903.00	200.00	0.00	-0.00	-0.00	-0.00	-0.00	300.00	200.00	0.00	-0.00
124	-0.00	-0.00	-0.00	903.00	200.00	0.00	-0.00	-0.00	-0.00	-0.00	300.00	200.00	0.00	-0.00
125	-0.00	-0.00	-0.00	903.00	200.00	0.00	-0.00	-0.00	-0.00	-0.00	300.00	200.00	0.00	-0.00
126	0.00	0.00	0.00	903.00	200.00	0.00	0.00	-0.00	-0.00	-0.00	300.00	200.00	0.00	-0.00
127	-0.00	-0.00	-0.00	903.00	200.00	0.00	-0.00	-0.00	-0.00	-0.00	300.00	200.00	0.00	-0.00
128	-0.00	-0.00	-0.00	903.00	200.00	0.00	-0.00	-0.00	-0.00	-0.00	300.00	200.00	0.00	-0.00
129	-0.00	-0.00	-0.00	903.00	200.00	0.00	-0.00	-0.00	-0.00	-0.00	300.00	200.00	0.00	-0.00
130	-0.00	-0.00	-0.00	903.00	200.00	0.00	-0.00	-0.00	-0.00	-0.00	300.00	200.00	0.00	-0.00
131	-0.00	-0.00	-0.00	903.00	200.00	0.00	-0.00	-0.00	-0.00	-0.00	300.00	200.00	0.00	-0.00
132	-0.00	-0.00	-0.00	903.00	200.00	0.00	-0.00	-0.00	-0.00	-0.00	300.00	200.00	0.00	-0.00
133	0.00	0.00	0.00	903.00	200.00	0.00	0.00	-0.00	-0.00	-0.00	300.00	200.00	0.00	-0.00
134	-0.00	-0.00	-0.00	903.00	200.00	0.00	-0.00	-0.00	-0.00	-0.00	300.00	200.00	0.00	-0.00
135	-0.00	-0.00	-0.00	903.00	200.00	0.00	-0.00	-0.00	-0.00	-0.00	300.00	200.00	0.00	-0.00
136	-0.00	-0.00	-0.00	903.00	200.00	0.00	-0.00	-0.00	-0.00	-0.00	300.00	200.00	0.00	-0.00
137	-0.00	-0.00	-0.00	903.00	200.00	0.00	-0.00	-0.00	-0.00	-0.00	300.00	200.00	0.00	-0.00
138	-0.00	-0.00	-0.00	903.00	200.00	0.00	-0.00	-0.00	-0.00	-0.00	300.00	200.00	0.00	-0.00
139	-0.00	-0.00	-0.00	903.00	200.00	0.00	-0.00	-0.00	-0.00	-0.00	300.00	200.00	0.00	-0.00
140	0.00	0.00	0.00	903.00	200.00	0.00	0.00	-0.00	-0.00	-0.00	300.00	200.00	0.00	-0.00
141	-0.00	-0.00	-0.00	903.00	200.00	0.00	-0.00	-0.00	-0.00	-0.00	300.00	200.00	0.00	-0.00
142	-0.00	-0.00	-0.00	903.00	200.00	0.00	-0.00	-0.00	-0.00	-0.00	300.00	200.00	0.00	-0.00
143	-0.00	-0.00	-0.00	903.00	200.00	0.00	-0.00	-0.00	-0.00	-0.00	300.00	200.00	0.00	-0.00
144	-0.00	-0.00	-0.00	903.00	200.00	0.00	-0.00	-0.00	-0.00	-0.00	300.00	200.00	0.00	-0.00
145	-0.00	-0.00	-0.00	903.00	200.00	0.00	-0.00	-0.00	-0.00	-0.00	300.00	200.00	0.00	-0.00
146	-0.00	-0.00	-0.00	903.00	200.00	0.00	-0.00	-0.00	-0.00	-0.00	300.00	200.00	0.00	-0.00
147	-0.00	-0.00	-0.00	903.00	200.00	0.00	-0.00	-0.00	-0.00	-0.00	300.00	200.00	0.00	-0.00
148	-0.00	-0.00	-0.00	903.00	200.00	0.00	-0.00	-0.00	-0.00	-0.00	300.00	200.00	0.00	-0.00
149	-0.00	-0.00	-0.00	903.00	200.00	0.00	-0.00	-0.00	-0.00	-0.00	300.00	200.00	0.00	-0.00
150	-0.00	-0.00	-0.00	903.00	200.00	0.00	-0.00	-0.00	-0.00	-0.00	300.00	200.00	0.00	-0.00
151	-0.00	-0.00	-0.00	903.00	200.00	0.00	-0.00	-0.00	-0.00	-0.00	300.00	200.00	0.00	-0.00
152	-0.00	-0.00	-0.00	903.00	200.00	0.00	-0.00	-0.00	-0.00	-0.00	300.00	200.00	0.00	-0.00
153	-0.00	-0.00	-0.00	903.00	200.00	0.00	-0.00	-0.00	-0.00	-0.00	300.00	200.00	0.00	-0.00
154	-0.00	-0.00	-0.00	903.00	200.00	0.00	-0.00	-0.00	-0.00	-0.00	300.00	200.00	0.00	-0.00
155	-0.00	-0.00	-0.00	903.00	200.00	0.00	-0.00	-0.00	-0.00	-0.00	300.00	200.00	0.00	-0.00
156	-0.00	-0.00	-0.00	903.00	200.00	0.00	-0.00	-0.00	-0.00	-0.00	300.00	200.00	0.00	-0.00
157	-0.00	-0.00	-0.00	903.00	200.00	0.00	-0.00	-0.00	-0.00	-0.00	300.00	200.00	0.00	-0.00
158	0.00	0.00	0.00	903.00	200.00	0.00	0.00	-0.00	-0.00	-0.00	300.00	200.00	0.00	-0.00
159	-0.00	-0.00	-0.00	903.00	200.00	0.00	-0.00	-0.00	-0.00	-0.00	300.00	200.00	0.00	-0.00
160	-0.00	-0.00	-0.00	903.00	200.00	0.00	-0.00	-0.00	-0.00	-0.00	300.00	200.00	0.00	-0.00
161	-0.00	-0.00	-0.00	903.00	200.00	0.00	-0.00	-0.00	-0.00	-0.00	300.00	200.00	0.00	-0.00
162	-0.00	-0.00	-0.00	903.00	200.00	0.00	-0.00	-0.00	-0.00	-0.00	300.00	200.00	0.00	-0.00
163	-0.00	-0.00	-0.00	903.00	200.00	0.00	-0.00	-0.00	-0.00	-0.00	300.00	200.00	0.00	-0.00
164	-0.00	-0.00	-0.00	903.00	200.00	0.00	-0.00	-0.00	-0.00	-0.00	300.00	200.00	0.00	-0.00
165	-0.00	-0.00	-0.00	903.00	200.00	0.00	-0.00	-0.00	-0.00	-0.00	300.00	200.00	0.00	-0.00
166	-0.00	-0.00	-0.00	903.00	200.00	0.00	-0.00	-0.00	-0.00	-0.00	300.00	200.00	0.00	-0.00
167	-0.00	-0.00	-0.00	903.00	200.00	0.00	-0.00	-0.00	-0.00	-0.00	300.00	200.00	0.00	-0.00
168	0.00	0.00	0.00	903.00	200.00	0.00	0.00	-0.00	-0.00	-0.00	300.00	200.00	0.00	-0.00
169	-0.00	-0.00	-0.00	903.00	200.00	0.00	-0.00	-0.00	-0.00	-0.00	300.00	200.00	0.00	-0.00
170	-0.00	-0.00	-0.00	903.00	200.00	0.00	-0.00	-0.00	-0.00	-0.00	300.00	200.00	0.00	-0.00
171	-0.00	-0.00	-0.00	903.00	200.00	0.00	-0.00	-0.00	-0.00	-0.00	300.00	200.00	0.00	-0.00
172	-0.00	-0.00	-0.00	903.00	200.00	0.00	-0.00	-0.00	-0.00	-0.00	300.00	200.00	0.00	-0.00
173	0.00	0.00	0.00	903.00	200.00	0.00	0.00	-0.00	-0.00	-0.00	300.00	200.00	0.00	-0.00
174	-0.00	-0.00	-0.00	903.00	200.00	0.00	-0.00	-0.00	-0.00	-0.00	300.00	200.00	0.00	-0.00
175	-0.00	-0.00	-0.00	903.00	200.00	0.00	-0.00	-0.00	-0.00	-0.00	300.00	200.00	0.00	-0.00
176	-0.00	-0.00	-0.00	903.00	200.00	0.00	-0.00	-0.00	-0.00	-0.00	300.00	200.00	0.00	-0.00
177	-0.00	-0.00	-0.00	903.00	200.00	0.00	-0.00	-0.00	-0.00	-0.00	300.00	200.00	0.00	-0.00
178	0.00	0.00	0.00	903.00	200.00	0.00	0.00	-0.00	-0.00	-0.00	300.00	200.00	0.00	-0.00
179	0.00	0.00	0.00	903.00	200.00	0.00	0.00	-0.00	-0.00	-0.00	300.00	200.00	0.00	-0.00
180	-0.00	-0.00	-0.00	903.00	200.00	0.00	-0.00	-0.00	-0.00	-0.00	300.00	200.00	0.00	-0.00
181	0.00	0.00	0.00	903.00	200.00	0.00	0.00	-0.00	-0.00	-0.00	300.00	200.00	0.00	-0.00
182	0.00	0.00	0.00	903.00	200.00	0.00	0.00	-0.00	-0.00	-0.00	300.00	200.00	0.00	-0.00
183	-0.00	-0.00	-0.00	903.00	200.00	0.00	-0.00	-0.00	-0.00	-0.00	300.00	200.00	0.00	-0.00
184	-0.00	-0.00	-0.00	903.00	200.00	0.00	-0.00	-0.00	-0.00	-0.00	300.00	200.00	0.00	-0.00
185	-0.00	-0.00	-0.00	903.00	200.00	0.00	-0.00	-0.00	-0.00	-0.00	300.00	200.00	0.00	-0.00
186	-0.00	-0.00	-0.00	903.00	200.00	0.00	-0.00	-0.00	-0.00	-0.00	300.00	200.00	0.00	-0.00
187	0.00	0.00	0.00	903.00	200.00	0.00	0.00	-0.00	-0.00	-0.00	300.00	200.00	0.00	-0.00
188	-0.00	-0.00	-0.00	903.00	200.00	0.00	-0.00	-0.00	-0.00	-0.00	300.00	200.00	0.00	-0.00
189	-0.00	-0.00	-0.00	903.00	200.00	0.00	-0.00	-0.00	-0.00	-0.00	300.00	200.00	0.00	-0.00
190	-0.00	-0.00	-0.00	903.00	200.00	0.00	-0.00	-0.00	-0.00	-0.00	300.00	200.00	0.00	-0.00
191	-0.00	-0.00	-0.00	903.00	200.00	0.00	-0.00	-0.00	-0.00	-0.00	300.00	200.00	0.00	-0.00
192	-0.00	-0.00	-0.00	903.00	200.00	0.00	-0.00	-0.00	-0.00	-0.00	300.00	200.00	0.00	-0.00
193	0.00	0.00	0.00	903.00	200.00	0.00	0.00	-0.00	-0.00	-0.00	300.00	200.00	0.00	-0.00
194	0.00	0.00	0.00	903.00	200.00	0.00	0.00	-0.00	-0.00	-0.00	300.00	200.00	0.00	-0.00
195	0.00	0.00	0.00	903.00	200.00	0.00	0.00	-0.00	-0.00	-0.00	300.00	200.00	0.00	-0.00
196	-0.00	-0.00	-0.00	903.00	200.00	0.00	-0.00	-0.00	-0.00	-0.00	300.00	200.00	0.00	-0.00
197	-0.00	-0.00	-0.00	903.00	200.00	0.00	-0.00	-0.00	-0.00	-0.00	300.00	200.00	0.00	-0.00
198	0.00	0.00	0.00	903.00	200.00	0.00	0.00	-0.00	-0.00	-0.00	300.00	200.00	0.00	-0.00
199	-0.00	-0.00	-0.00	903.00	200.00	0.00	-0.00	-0.00	-0.00	-0.00	300.00	200.00	0.00	-0.00
200	-0.00	-0.00	-0.00	903.00	200.00	0.00	-0.00	-0.00	-0.00	-0.00	300.00	200.00	0.00	-0.00
201	-0.00	-0.00	-0.00	903.00	200.00	0.00	-0.00	-0.00	-0.00	-0.00	300.00	200.00	0.00	-0.00
202	-0.00	-0.00	-0.00	903.00	200.00	0.00	-0.00	-0.00	-0.00	-0.00	300.00	200.00	0.00	-0.00
203	0.00	0.00	0.00	903.00	200.00	0.00	0.00	-0.00	-0.00	-0.00	300.00	200.00	0.00	-0.00
204	0.00	0.00	0.00	903.00	200.00	0.00	0.00	-0.00	-0.00	-0.00	300.00	200.00	0.00	-0.00
205	0.00	0.00	0.00	903.00	200.00	0.00	0.00	-0.00	-0.00	-0.00	300.00	200.00	0.00	-0.00
206	-0.00	-0.00	-0.00	903.00	200.00	0.00	-0.00	-0.00	-0.00	-0.00	300.00	200.00	0.00	-0.00
207	0.00	0.00	0.00	903.00	200.00	0.00	0.00	-0.00	-0.00	-0.00	300.00	200.00	0.00	-0.00
208	0.00	0.00	0.00	903.00	200.00	0.00	0.00	-0.00	-0.00	-0.00	300.00	200.00	0.00	-0.00
209	0.00	0.00	0.00	903.00	200.00	0.00	0.00	-0.00	-0.00	-0.00	300.00	200.00	0.00	-0.00
210	-0.00	-0.00	-0.00	903.00	200.00	0.00	-0.00	-0.00	-0.00	-0.00	300.00	200.00	0.00	-0.00
211	-0.00	-0.00	-0.00	903.00	200.00	0.00	-0.00	-0.00	-0.00	-0.00	300.00	200.00	0.00	-0.00
212	-0.00	-0.00	-0.00	903.00	200.00	0.00	-0.00	-0.00	-0.00	-0.00	300.00	200.00	0.00	-0.00
213	0.00	0.00	0.00	903.00	200.00	0.00	0.00	-0.00	-0.00	-0.00	300.00	200.00	0.00	-0.00
214	-0.00	-0.00	-0.00	903.00	200.00	0.00	-0.00	-0.00	-0.00	-0.00	300.00	200.00	0.00	-0.00
215	-0.00	-0.00	-0.00	903.00	200.00	0.00	-0.00	-0.00	-0.00	-0.00	300.00	200.00	0.00	-0.00
216	-0.00	-0.00	-0.00	903.00	200.00	0.00	-0.00	-0.00	-0.00	-0.00	300.00	200.00	0.00	-0.00
217	0.00	0.00	0.00	903.00	200.00	0.00	0.00	-0.00	-0.00	-0.00	300.00	200.00	0.00	-0.00
218	-0.00	-0.00	-0.00	903.00	200.00	0.00	-0.00	-0.00	-0.00	-0.00	300.00	200.00	0.00	-0.00
219	-0.00	-0.00	-0.00	903.00	200.00	0.00	-0.00	-0.00	-0.00	-0.00	300.00	200.00	0.00	-0.00
220	-0.00	-0.00	-0.00	903.00	200.00	0.00	-0.00	-0.00	-0.00	-0.00	300.00	200.00	0.00	-0.00
221	0.00	0.00	0.00	903.00	200.00	0.00	0.00	-0.00	-0.00	-0.00	300.00	200.00	0.00	-0.00
222	-0.00	-0.00	-0.00	903.00	200.00	0.00	-0.00	-0.00	-0.00	-0.00	300.00	200.00	0.00	-0.00
223	-0.00	-0.00	-0.00	903.00	200.00	0.00	-0.00	-0.00	-0.00	-0.00	300.00	200.00	0.00	-0.00
224	-0.00	-0.00	-0.00	903.00	200.00	0.00	-0.00	-0.00	-0.00	-0.00	300.00	200.00	0.00	-0.00
225	-0.00	-0.00	-0.00	903.00	200.00	0.00	-0.00	-0.00	-0.00	-0.00	300.00	200.00	0.00	-0.00
226	0.00	0.00	0.00	903.00	200.00	0.00	0.00	-0.00	-0.00	-0.00	300.00	200.00	0.00	-0.00
227	-0.00	-0.00	-0.00	903.00	200.00	0.00	-0.00	-0.00	-0.00	-0.00	300.00	200.00	0.00	-0.00
228	-0.00	-0.00	-0.00	903.00	200.00	0.00	-0.00	-0.00	-0.00	-0.00	300.00	200.00	0.00	-0.00
229	-0.00	-0.00	-0.00	903.00	200.00	0.00	-0.00	-0.00	-0.00	-0.00	300.00	200.00	0.00	-0.00
230	-0.00	-0.00	-0.00	903.00	200.00	0.00	-0.00	-0.00	-0.00	-0.00	300.00	200.00	0.00	-0.00
231	0.00	0.00	0.00	903.00	200.00	0.00	0.00	-0.00	-0.00	-0.00	300.00	200.00	0.00	-0.00
232	-0.00	-0.00	-0.00	903.00	200.00	0.00	-0.00	-0.00	-0.00	-0.00	300.00	200.00	0.00	-0.00
233	-0.00	-0.00	-0.00	903.00	200.00	0.00	-0.00	-0.00	-0.00	-0.00	300.00	200.00	0.00	-0.00
234	-0.00	-0.00	-0.00	903.00	200.00	0.00	-0.00	-0.00	-0.00	-0.00	300.00	200.00	0.00	-0.00
235	-0.00	-0.00	-0.00	903.00	200.00	0.00	-0.00	-0.00	-0.00	-0.00	300.00	200.00	0.00	-0.00
236	0.00	0.00	0.00	903.00	200.00	0.00	0.00	-0.00	-0.00	-0.00	300.00	200.00	0.00	-0.00
237	-0.00	-0.00	-0.00	903.00	200.00	0.00	-0.00	-0.00	-0.00	-0.00	300.00	200.00	0.00	-0.00
238	0.00	0.00	0.00	903.00	200.00	0.00	0.00	-0.00	-0.00	-0.00	300.00	200.00	0.00	-0.00
239	0.00	0.00	0.00	903.00	200.00	0.00	0.00	-0.00	-0.00	-0.00	300.00	200.00	0.00	-0.00
240	-0.00	-0.00	-0.00	903.00	200.00	0.00	-0.00	-0.00	-0.00	-0.00	300.00	200.00	0.00	-0.00
241	-0.00	-0.00	-0.00	903.00	200.00	0.00	-0.00	-0.00	-0.00	-0.00	300.00	200.00	0.00	-0.00
242	-0.00	-0.00	-0.00	903.00	200.00	0.00	-0.00	-0.00	-0.00	-0.00	300.00	200.00	0.00	-0.00
243	-0.00	-0.00	-0.00	903.00	200.00	0.00	-0.00	-0.00	-0.00	-0.00	300.00	200.00	0.00	-0.00
244	-0.00	-0.00	-0.00	903.00	200.00	0.00	-0.00	-0.00	-0.00	-0.00	300.00	200.00	0.00	-0.00
245	-0.00	-0.00	-0.00	903.00	200.00	0.00	-0.00	-0.00	-0.00	-0.00	300.00	200.00	0.00	-0.00
246	-0.00	-0.00	-0.00	903.00	200.00	0.00	-0.00	-0.00	-0.00	-0.00	300.00	200.00	0.00	-0.00
247	0.00	0.00	0.00	903.00	200.00	0.00	0.00	-0.00	-0.00	-0.00	300.00	200.00	0.00	-0.00
248	-0.00	-0.00	-0.00	903.00	200.00	0.00	-0.00	-0.00	-0.00	-0.00	300.00	200.00	0.00	-0.00
249	-0.00	-0.00	-0.00	903.00	200.00	0.00	-0.00	-0.00	-0.00	-0.00	300.00	200.00	0.00	-0.00
250	-0.00	-0.00	-0.00	903.00	200.00	0.00	-0.00	-0.00	-0.00	-0.00	300.00	200.00	0.00	-0.00
251	-0.00	-0.00	-0.00	903.00	200.00	0.00	-0.00	-0.00	-0.00	-0.00	300.00	200.00	0.00	-0.00
252	-0.00	-0.00	-0.00	903.00	200.00	0.00	-0.00	-0.00	-0.00	-0.00	300.00	200.00	0.00	-0.00
253	-0.00	-0.00	-0.00	903.00	200.00	0.00	-0.00	-0.00	-0.00	-0.00	300.00	200.00	0.00	-0.00
254	-0.00	-0.00	-0.00	903.00	200.00	0.00	-0.00	-0.00	-0.00	-0.00	300.00	200.00	0.00	-0.00
255	-0.00	-0.00	-0.00	903.00	200.00	0.00	-0.00	-0.00	-0.00	-0.00	300.00	200.00	0.00	-0.00
256	-0.00	-0.00	-0.00	903.00	200.00	0.00	-0.00	-0.00	-0.00	-0.00	300.00	200.00	0.00	-0.00
257	-0.00	-0.00	-0.00	903.00	200.00	0.00	-0.00	-0.00	-0.00	-0.00	300.00	200.00	0.00	-0.00
258	-0.00	-0.00	-0.00	903.00	200.00	0.00	-0.00	-0.00	-0.00	-0.00	300.00	200.00	0.00	-0.00
259	0.00	0.00	0.00	903.00	200.00	0.00	0.00	-0.00	-0.00	-0.00	300.00	200.00	0.00	-0.00
260	-0.00	-0.00	-0.00	903.00	200.00	0.00	-0.00	-0.00	-0.00	-0.00	300.00	200.00	0.00	-0.00
261	-0.00	-0.00	-0.00	903.00	200.00	0.00	-0.00	-0.00	-0.00	-0.00	300.00	200.00	0.00	-0.00
262	-0.00	-0.00	-0.00	903.00	200.00	0.00	-0.00	-0.00	-0.00	-0.00	300.00	200.00	0.00	-0.00
263	-0.00	-0.00	-0.00	903.00	200.00	0.00	-0.00	-0.00	-0.00	-0.00	300.00	200.00	0.00	-0.00
264	-0.00	-0.00	-0.00	903.00	200.00	0.00	-0.00	-0.00	-0.00	-0.00	300.00	200.00	0.00	-0.00
265	-0.00	-0.00	-0.00	903.00	200.00	0.00	-0.00	-0.00	-0.00	-0.00	300.00	200.00	0.00	-0.00
266	-0.00	-0.00	-0.00	903.00	200.00	0.00	-0.00	-0.00	-0.00	-0.00	300.00	200.00	0.00	-0.00
267	0.00	0.00	0.00	903.00	200.00	0.00	0.00	-0.00	-0.00	-0.00	300.00	200.00	0.00	-0.00
268	-0.00	-0.00	-0.00	903.00	200.00	0.00	-0.00	-0.00	-0.00	-0.00	300.00	200.00	0.00	-0.00
269	-0.00	-0.00	-0.00	903.00	200.00	0.00	-0.00	-0.00	-0.00	-0.00	300.00	200.00	0.00	-0.00
270	-0.00	-0.00	-0.00	903.00	200.00	0.00	-0.00	-0.00	-0.00	-0.00	300.00	200.00	0.00	-0.00
271	-0.00	-0.00	-0.00	903.00	200.00	0.00	-0.00	-0.00	-0.00	-0.00	300.00	200.00	0.00	-0.00
272	-0.00	-0.00	-0.00	903.00	200.00	0.00	-0.00	-0.00	-0.00	-0.00	300.00	200.00	0.00	-0.00
273	-0.00	-0.00	-0.00	903.00	200.00	0.00	-0.00	-0.00	-0.00	-0.00	300.00	200.00	0.00	-0.00
274	-0.00	-0.00	-0.00	903.00	200.00	0.00	-0.00	-0.00	-0.00	-0.00	300.00	200.00	0.00	-0.00
275	-0.00	-0.00	-0.00	903.00	200.00	0.00	-0.00	-0.00	-0.00	-0.00	300.00	200.00	0.00	-0.00
276	-0.00	-0.00	-0.00	903.00	200.00	0.00	-0.00	-0.00	-0.00	-0.00	300.00	200.00	0.00	-0.00
277	-0.00	-0.00	-0.00	903.00	200.00	0.00	-0.00	-0.00	-0.00	-0.00	300.00	200.00	0.00	-0.00
278	-0.00	-0.00	-0.00	903.00	200.00	0.00	-0.00	-0.00	-0.00	-0.00	300.00	200.00	0.00	-0.00
279	-0.00	-0.00	-0.00	903.00	200.00	0.00	-0.00	-0.00	-0.00	-0.00	300.00	200.00	0.00	-0.00
280	-0.00	-0.00	-0.00	903.00	200.00	0.00	-0.00	-0.00	-0.00	-0.00	300.00	200.00	0.00	-0.00
281	-0.00	-0.00	-0.00	903.00	200.00	0.00	-0.00	-0.00	-0.00	-0.00	300.00	200.00	0.00	-0.00
282	-0.00	-0.00	-0.00	903.00	200.00	0.00	-0.00	-0.00	-0.00	-0.00	300.00	200.00	0.00	-0.00
283	-0.00	-0.00	-0.00	903.00	200.00	0.00	-0.00	-0.00	-0.00	-0.00	300.00	200.00	0.00	-0.00
284	-0.00	-0.00	-0.00	903.00	200.00	0.00	-0.00	-0.00	-0.00	-0.00	300.00	200.00	0.00	-0.00
285	-0.00	-0.00	-0.00	903.00	200.00	0.00	-0.00	-0.00	-0.00	-0.00	300.00	200.00	0.00	-0.00
286	-0.00	-0.00	-0.00	903.00	200.00	0.00	-0.00	-0.00	-0.00	-0.00	300.00	200.00	0.00	-0.00
287	0.00	0.00	0.00	903.00	200.00	0.00	0.00	-0.00	-0.00	-0.00	300.00	200.00	0.00	-0.00
288	-0.00	-0.00	-0.00	903.00	200.00	0.00	-0.00	-0.00	-0.00	-0.00	300.00	200.00	0.00	-0.00
289	-0.00	-0.00	-0.00	903.00	200.00	0.00	-0.00	-0.00	-0.00	-0.00	300.00	200.00	0.00	-0.00
290	-0.00	-0.00	-0.00	903.00	200.00	0.00	-0.00	-0.00	-0.00	-0.00	300.00	200.00	0.00	-0.00
291	-0.00	-0.00	-0.00	903.00	200.00	0.00	-0.00	-0.00	-0.00	-0.00	300.00	200.00	0.00	-0.00
292	-0.00	-0.00	-0.00	903.00	200.00	0.00	-0.00	-0.00	-0.00	-0.00	300.00	200.00	0.00	-0.00
293	-0.00	-0.00	-0.00	903.00	200.00	0.00	-0.00	-0.00	-0.00	-0.00	300.00	200.00	0.00	-0.00
294	-0.00	-0.00	-0.00	903.00	200.00	0.00	-0.00	-0.00	-0.00	-0.00	300.00	200.00	0.00	-0.00
295	0.00	0.00	0.00	903.00	200.00	0.00	0.00	-0.00	-0.00	-0.00	300.00	200.00	0.00	-0.00
296	-0.00	-0.00	-0.00	903.00	200.00	0.00	-0.00	-0.00	-0.00	-0.00	300.00	200.00	0.00	-0.00
297	-0.00	-0.00	-0.00	903.00	200.00	0.00	-0.00	-0.00	-0.00	-0.00	300.00	200.00	0.00	-0.00
298	-0.00	-0.00	-0.00	903.00	200.00	0.00	-0.00	-0.00	-0.00	-0.00	300.00	200.00	0.00	-0.00
299	0.00	0.00	0.00	903.00	200.00	0.00	0.00	-0.00	-0.00	-0.00	300.00	200.00	0.00	-0.00
300	-0.00	-0.00	-0.00	903.00	200.00	0.00	-0.00	-0.00	-0.00	-0.00	300.00	200.00	0.00	-0.00
301	-0.00	-0.00	-0.00	903.00	200.00	0.00	-0.00	-0.00	-0.00	-0.00	300.00	200.00	0.00	-0.00
302	0.00	0.00	0.00	903.00	200.00	0.00	0.00	-0.00	-0.00	-0.00	300.00	200.00	0.00	-0.00
303	-0.00	-0.00	-0.00	903.00	200.00	0.00	-0.00	-0.00	-0.00	-0.00	300.00	200.00	0.00	-0.00
304	-0.00	-0.00	-0.00	903.00	200.00	0.00	-0.00	-0.00	-0.00	-0.00	300.00	200.00	0.00	-0.00
305	-0.00	-0.00	-0.00	903.00	200.00	0.00	-0.00	-0.00	-0.00	-0.00	300.00	200.00	0.00	-0.00
306	-0.00	-0.00	-0.00	903.00	200.00	0.00	-0.00	-0.00	-0.00	-0.00	300.00	200.00	0.00	-0.00
307	-0.00	-0.00	-0.00	903.00	200.00	0.00	-0.00	-0.00	-0.00	-0.00	300.00	200.00	0.00	-0.00
308	-0.00	-0.00	-0.00	903.00	200.00	0.00	-0.00	-0.00	-0.00	-0.00	300.00	200.00	0.00	-0.00
309	-9.99	1.14	28.99	1098.79	233.68	0.00	-537.83	-0.00	-0.00	-0.00	300.00	200.00	0.00	-0.00
310	-26.93	-9.69	84.23	1110.61	246.38	0.00	648.14	-0.00	-0.00	-0.00	300.00	200.00	0.00	-0.00
311	-47.84	-1.60	157.47	1096.90	234.50	0.00	743.31	-0.00	-0.00	-0.00	300.00	200.00	0.00	-0.00
312	-20.98	17.78	178.68	1084.38	226.30	0.00	-617.64	-0.00	-0.00	-0.00	300.00	200.00	0.00	-0.00
313	7.40	27.47	206.76	1077.69	223.91	0.00	-1004.61	-0.00	-0.00	-0.00	300.00	200.00	0.00	-0.00
314	31.97	28.38	274.96	1068.48	225.31	0.00	-1072.44	-0.00	-0.00	-0.00	300.00	200.00	0.00	-0.00
315	56.69	29.53	356.75	1057.36	227.03	0.00	-1285.85	-0.00	-0.00	-0.00	300.00	200.00	0.00	-0.00
316	68.74	24.95	431.37	1048.38	228.86	0.00	-910.46	-0.00	-0.00	-0.00	300.00	200.00	0.00	-0.00
317	95.67	2.14	509.03	1037.26	231.65	0.00	819.06	-0.00	-0.00	-0.00	300.00	200.00	0.00	-0.00
318	115.36	3.20	547.33	1031.38	231.56	0.00	230.74	-0.00	-0.00	-0.00	300.00	200.00	0.00	-0.00
319	111.85	3.81	560.76	1027.33	231.67	0.00	-731.13	-0.00	-0.00	-0.00	300.00	200.00	0.00	-0.00
320	117.42	-4.81	571.59	1022.97	232.51	0.00	-778.34	-0.00	-0.00	-0.00	300.00	200.00	0.00	-0.00
321	125.81	-11.83	591.58	1018.37	233.22	0.00	-590.12	-0.00	-0.00	-0.00	300.00	200.00	0.00	-0.00
322	131.07	-13.12	614.78	1014.91	233.36	0.00	-956.84	-0.00	-0.00	-0.00	300.00	200.00	0.00	-0.00
323	129.24	-16.48	637.97	1012.64	233.77	0.00	-832.26	-0.00	-0.00	-0.00	300.00	200.00	0.00	-0.00
324	125.27	-19.99	657.20	1010.82	234.18	0.00	-772.97	-0.00	-0.00	-0.00	300.00	200.00	0.00	-0.00
325	120.93	-21.29	667.88	1009.17	234.54	0.00	-726.81	-0.00	-0.00	-0.00	300.00	200.00	0.00	-0.00
326	115.59	-22.89	676.12	1007.27	234.94	0.00	-510.62	-0.00	-0.00	-0.00	300.00	200.00	0.00	-0.00
327	110.32	-23.27	682.07	1005.82	235.44	0.00	-221.21	-0.00	-0.00	-0.00	300.00	200.00	0.00	-0.00
328	105.74	-23.12	685.27	1003.80	235.80	0.00	-40.55	-0.00	-0.00	-0.00	300.00	200.00	0.00	-0.00
329	99.49	-23.04	685.73	1001.80	236.27	0.00	300.14	-0.00	-0.00	-0.00	300.00	200.00	0.00	-0.00
330	91.86	-23.27	681.76	1000.02	236.79	0.00	556.43	-0.00	-0.00	-0.00	300.00	200.00	0.00	-0.00
331	85.60	-22.66	675.20	997.85	237.20	0.00	664.18	-0.00	-0.00	-0.00	300.00	200.00	0.00	-0.00
332	80.80	-21.51	663.60	995.02	237.53	0.00	868.98	-0.00	-0.00	-0.00	300.00	200.00	0.00	-0.00
333	76.90	-20.60	649.41	991.67	237.97	0.00	1015.92	-0.00	-0.00	-0.00	300.00	200.00	0.00	-0.00
334	73.17	-19.91	633.09	988.76	238.42	0.00	1062.46	-0.00	-0.00	-0.00	300.00	200.00	0.00	-0.00
335	68.82	-19.38	614.93	985.33	238.86	0.00	996.62	-0.00	-0.00	-0.00	300.00	200.00	0.00	-0.00
336	64.39	-19.00	598.91	982.03	239.39	0.00	947.79	-0.00	-0.00	-0.00	300.00	200.00	0.00	-0.00
337	60.04	-18.39	582.89	979.02	239.84	0.00	906.18	-0.00	-0.00	-0.00	300.00	200.00	0.00	-0.00
338	56.08	-17.62	566.41	975.66	240.19	0.00	902.26	-0.00	-0.00	-0.00	300.00	200.00	0.00	-0.00
339	52.41	-17.09	551.45	972.81	240.45	0.00	933.05	-0.00	-0.00	-0.00	300.00	200.00	0.00	-0.00
340	49.36	-16.56	540.01	970.39	241.03	0.00	943.72	-0.00	-0.00	-0.00	300.00	200.00	0.00	-0.00
341	46.23	-16.17	530.85	967.76	241.28	0.00	1010.32	-0.00	-0.00	-0.00	300.00	200.00	0.00	-0.00
342	43.56	-15.18	524.75	965.72	241.64	0.00	1118.32	-0.00	-0.00	-0.00	300.00	200.00	0.00	-0.00
343	40.74	-14.42	520.94	963.63	241.65	0.00	1243.73	-0.00	-0.00	-0.00	300.00	200.00	0.00	-0.00
344	37.77	-13.28	518.65	961.78	241.89	0.00	1309.66	-0.00	-0.00	-0.00	300.00	200.00	0.00	-0.00
345	34.64	-12.28	518.95	960.07	241.75	0.00	1391.91	-0.00	-0.00	-0.00	300.00	200.00	0.00	-0.00
346	31.81	-11.67	521.09	958.70	241.82	0.00	1568.49	-0.00	-0.00	-0.00	300.00	200.00	0.00	-0.00
347	28.61	-10.99	523.22	957.24	242.05	0.00	1707.53	-0.00	-0.00	-0.00	300.00	200.00	0.00	-0.00
348	25.33	-11.06	525.82	955.93	242.08	0.00	1788.70	-0.00	-0.00	-0.00	300.00	200.00	0.00	-0.00
349	21.67	-11.22	528.56	954.88	242.26	0.00	1909.53	-0.00	-0.00	-0.00	300.00	200.00	0.00	-0.00
350	18.08	-11.90	530.40	953.23	242.41	0.00	2028.34	-0.00	-0.00	-0.00	300.00	200.00	0.00	-0.00
351	14.80	-12.74	532.53	951.40	242.46	0.00	2160.65	-0.00	-0.00	-0.00	300.00	200.00	0.00	-0.00
352	11.67	-13.66	534.21	950.04	242.62	0.00	2284.33	-0.00	-0.00	-0.00	300.00	200.00	0.00	-0.00
353	8.70	-14.57	535.43	948.48	242.86	0.00	2317.31	-0.00	-0.00	-0.00	300.00	200.00	0.00	-0.00
354	5.65	-14.95	537.72	947.10	242.74	0.00	2479.98	-0.00	-0.00	-0.00	300.00	200.00	0.00	-0.00
355	2.21	-15.03	541.84	945.66	242.58	0.00	2612.28	-0.00	-0.00	-0.00	300.00	200.00	0.00	-0.00
356	-1.37	-14.95	547.03	943.92	242.51	0.00	2750.80	-0.00	-0.00	-0.00	300.00	200.00	0.00	-0.00
357	-4.65	-14.57	551.91	942.48	242.30	0.00	2850.37	-0.00	-0.00	-0.00	300.00	200.00	0.00	-0.00
358	-8.09	-14.34	556.03	941.04	242.15	0.00	2974.13	-0.00	-0.00	-0.00	300.00	200.00	0.00	-0.00
359	-11.98	-14.19	562.44	938.81	242.05	0.00	3048.62	-0.00	-0.00	-0.00	300.00	200.00	0.00	-0.00
360	-15.87	-14.27	568.85	937.36	241.90	0.00	3189.90	-0.00	-0.00	-0.00	300.00	200.00	0.00	-0.00
361	-19.99	-14.42	574.34	935.52	241.82	0.00	3272.24	-0.00	-0.00	-0.00	300.00	200.00	0.00	-0.00
362	-24.26	-15.11	580.44	933.28	241.80	0.00	3380.16	-0.00	-0.00	-0.00	300.00	200.00	0.00	-0.00
363	-27.85	-15.72	588.23	931.40	241.66	0.00	3291.73	-0.00	-0.00	-0.00	300.00	200.00	0.00	-0.00
364	-31.36	-16.10	597.99	929.10	241.59	0.00	3281.67	-0.00	-0.00	-0.00	300.00	200.00	0.00	-0.00
365	-36.01	-16.10	611.11	926.97	241.40	0.00	3335.40	-0.00	-0.00	-0.00	300.00	200.00	0.00	-0.00
366	-41.05	-16.86	626.98	924.98	241.13	0.00	3237.09	-0.00	-0.00	-0.00	300.00	200.00	0.00	-0.00
367	-45.39	-18.08	642.40	923.10	241.00	0.00	3125.68	-0.00	-0.00	-0.00	300.00	200.00	0.00	-0.00
368	-50.51	-19.30	659.03	920.92	240.75	0.00	2934.06	-0.00	-0.00	-0.00	300.00	200.00	0.00	-0.00
369	-55.69	-20.60	672.00	919.14	240.60	0.00	2717.70	-0.00	-0.00	-0.00	300.00	200.00	0.00	-0.00
370	-61.34	-21.44	682.83	917.35	240.40	0.00	2498.47	-0.00	-0.00	-0.00	300.00	200.00	0.00	-0.00
371	-67.21	-22.05	691.83	915.31	240.23	0.00	2213.64	-0.00	-0.00	-0.00	300.00	200.00	0.00	-0.00
372	-72.10	-21.74	698.39	913.36	239.90	0.00	2086.69	-0.00	-0.00	-0.00	300.00	200.00	0.00	-0.00
373	-78.66	-20.60	702.06	911.61	239.47	0.00	1879.17	-0.00	-0.00	-0.00	300.00	200.00	0.00	-0.00
374	-85.98	-19.84	700.84	909.86	239.06	0.00	1721.43	-0.00	-0.00	-0.00	300.00	200.00	0.00	-0.00
375	-92.32	-18.92	694.73	908.27	238.79	0.00	1577.32	6.87	-0.31	13.28	406.90	154.02	0.00	60.25
376	-98.72	-18.39	685.42	906.81	238.56	0.00	1298.84	-1.60	-0.99	19.07	408.00	140.80	0.00	-95.58
377	-105.74	-18.16	669.71	905.12	238.37	0.00	1016.64	-29.14	-0.99	58.14	418.90	144.36	0.00	45.88
378	-112.53	-18.08	648.80	903.56	238.10	0.00	735.22	-49.13	1.30	121.77	415.41	144.11	0.00	-12.90
379	-118.33	-17.62	623.02	901.97	237.91	0.00	462.25	-43.03	-3.89	151.21	415.04	149.55	0.00	32.27
380	-122.91	-16.86	587.46	900.35	237.77	0.00	97.13	-15.18	-9.23	157.78	407.06	152.80	0.00	102.70
381	-126.88	-15.34	545.50	898.97	237.65	0.00	59.34	3.20	-16.40	189.51	403.38	156.52	0.00	1144.48
382	-129.24	-13.81	497.44	897.20	237.48	0.00	110.75	20.75	-22.74	262.91	392.80	156.82	0.00	1992.06
383	-129.78	-9.31	433.96	894.77	237.20	0.00	474.33	41.05	-29.68	340.73	382.22	157.37	0.00	2200.88
384	-122.68	-5.42	364.99	892.34	236.71	0.00	589.02	65.46	-31.13	417.18	373.63	156.77	0.00	2116.86
385	-106.12	-1.22	296.17	888.63	236.06	0.00	618.37	89.42	-22.13	492.55	365.52	154.83	0.00	1279.06
386	-84.69	1.91	221.10	883.33	236.02	0.00	557.26	107.42	-8.62	549.93	358.52	152.77	0.00	421.09
387	-58.29	2.21	154.42	876.62	236.56	0.00	490.75	123.29	-3.20	586.70	353.21	151.42	0.00	795.40
388	-33.65	1.14	101.32	867.76	237.95	0.00	388.48	125.35	-0.15	608.22	350.05	151.03	0.00	1467.90
389	-14.04	0.53	65.00	856.52	238.97	0.00	347.55	126.65	8.16	624.85	347.47	150.13	0.00	1468.15
390	-3.05	-1.07	41.35	848.76	239.11	0.00	211.79	129.70	20.29	642.40	344.68	148.74	0.00	1005.18
391	-0.23	-1.60	26.55	849.55	243.68	0.00	87.47	130.69	29.37	659.18	341.94	147.55	0.00	976.42
392	-0.46	-1.14	14.34	835.98	242.55	0.00	-4.63	127.11	31.36	669.86	341.69	147.33	0.00	1314.32
393	-0.15	-0.08	6.87	836.33	244.44	0.00	79.68	123.29	34.48	676.57	340.93	146.68	0.00	1536.60
394	-0.00	-0.00	-0.00	903.00	200.00	0.00	-0.00	117.95	39.98	678.41	340.08	145.93	0.00	1610.08
395	-0.00	-0.00	-0.00	903.00	200.00	0.00	-0.00	111.01	41.89	677.95	339.84	145.58	0.00	1697.08
396	-0.00	-0.00	-0.00	903.00	200.00	0.00	-0.00	101.78	41.73	676.27	340.07	145.53	0.00	1870.79
397	-0.00	-0.00	-0.00	903.00	200.00	0.00	-0.00	91.48	40.59	676.42	340.06	145.68	0.00	2033.76
398	-0.00	-0.00	-0.00	903.00	200.00	0.00	-0.00	82.17	38.07	676.73	340.05	145.84	0.00	2081.84
399	-0.00	-0.00	-0.00	903.00	200.00	0.00	-0.00	73.93	33.80	678.10	339.63	146.17	0.00	2165.88
400	-0.00	-0.00	-0.00	903.00	200.00	0.00	-0.00	66.68	29.14	679.78	338.65	146.80	0.00	2169.71
401	-0.00	-0.00	-0.00	903.00	200.00	0.00	-0.00	62.03	26.47	679.32	337.60	146.90	0.00	2073.85
402	-0.00	-0.00	-0.00	903.00	200.00	0.00	-0.00	58.98	24.87	674.74	336.02	146.95	0.00	1880.35
403	0.00	0.00	0.00	903.00	200.00	0.00	0.00	55.24	24.26	662.08	334.43	146.81	0.00	1650.98
404	-0.00	-0.00	-0.00	903.00	200.00	0.00	-0.00	52.26	24.11	646.36	332.72	146.74	0.00	1509.02
405	0.00	0.00	0.00	903.00	200.00	0.00	0.00	48.83	23.88	628.20	331.19	146.47	0.00	1310.45
406	-0.00	-0.00	-0.00	903.00	200.00	0.00	-0.00	44.48	23.19	607.76	329.00	146.22	0.00	1123.93
407	-0.00	-0.00	-0.00	903.00	200.00	0.00	-0.00	40.05	22.35	590.06	327.31	145.95	0.00	955.51
408	-0.00	-0.00	-0.00	903.00	200.00	0.00	-0.00	36.16	21.06	574.19	325.75	145.89	0.00	751.24
409	-0.00	-0.00	-0.00	903.00	200.00	0.00	-0.00	32.42	19.30	560.46	323.44	145.77	0.00	558.48
410	-0.00	-0.00	-0.00	903.00	200.00	0.00	-0.00	29.45	17.47	550.69	321.61	145.91	0.00	249.72
411	-0.00	-0.00	-0.00	903.00	200.00	0.00	-0.00	27.24	15.41	541.38	319.70	145.83	0.00	51.97
412	-0.00	-0.00	-0.00	903.00	200.00	0.00	-0.00	24.72	12.59	533.60	317.76	146.01	0.00	-207.72
413	-0.00	-0.00	-0.00	903.00	200.00	0.00	-0.00	22.81	10.15	529.33	315.91	146.15	0.00	-474.32
414	-0.00	-0.00	-0.00	903.00	200.00	0.00	-0.00	20.83	8.24	526.89	314.07	146.19	0.00	-756.05
415	-0.00	-0.00	-0.00	903.00	200.00	0.00	-0.00	18.69	6.79	524.29	311.96	146.16	0.00	-1041.85
416	-0.00	-0.00	-0.00	903.00	200.00	0.00	-0.00	16.40	6.71	523.68	310.14	146.10	0.00	-1112.50
417	-0.00	-0.00	-0.00	903.00	200.00	0.00	-0.00	14.11	7.40	521.70	307.90	145.77	0.00	-1281.58
418	-0.00	-0.00	-0.00	903.00	200.00	0.00	-0.00	11.22	8.54	520.78	305.27	145.33	0.00	-1390.66
419	-0.00	-0.00	-0.00	903.00	200.00	0.00	-0.00	9.08	9.99	520.17	302.64	144.85	0.00	-1534.16
420	-0.00	-0.00	-0.00	903.00	200.00	0.00	-0.00	6.94	10.91	519.87	299.91	144.29	0.00	-1507.33
421	-0.00	-0.00	-0.00	903.00	200.00	0.00	-0.00	4.12	11.52	521.85	296.67	144.04	0.00	-1657.01
422	-0.00	-0.00	-0.00	903.00	200.00	0.00	-0.00	1.75	11.60	523.99	293.88	143.68	0.00	-1790.30
423	-0.00	-0.00	-0.00	903.00	200.00	0.00	-0.00	-0.61	11.75	528.72	291.08	143.55	0.00	-1920.71
424	-0.00	-0.00	-0.00	903.00	200.00	0.00	-0.00	-3.20	11.06	535.28	287.94	143.22	0.00	-2065.02
425	-0.00	-0.00	-0.00	903.00	200.00	0.00	-0.00	-4.65	11.06	543.82	285.02	143.15	0.00	-2201.83
426	-0.00	-0.00	-0.00	903.00	200.00	0.00	-0.00	-6.41	10.60	552.06	281.76	142.79	0.00	-2300.90
427	-0.00	-0.00	-0.00	903.00	200.00	0.00	-0.00	-8.70	10.38	561.52	278.48	142.72	0.00	-2414.16
428	-0.00	-0.00	-0.00	903.00	200.00	0.00	-0.00	-10.99	10.45	569.92	275.18	142.38	0.00	-2563.70
429	-0.00	-0.00	-0.00	903.00	200.00	0.00	-0.00	-13.81	10.91	578.31	271.82	142.01	0.00	-2622.47
430	-0.00	-0.00	-0.00	903.00	200.00	0.00	-0.00	-17.01	11.83	586.70	268.40	141.59	0.00	-2660.82
431	-0.00	-0.00	-0.00	903.00	200.00	0.00	-0.00	-19.61	13.05	594.64	265.13	141.19	0.00	-2603.26
432	-0.00	-0.00	-0.00	903.00	200.00	0.00	-0.00	-22.35	14.57	604.71	262.00	140.85	0.00	-2541.47
433	-0.00	-0.00	-0.00	903.00	200.00	0.00	-0.00	-25.48	16.48	615.69	258.22	140.47	0.00	-2417.90
434	-0.00	-0.00	-0.00	903.00	200.00	0.00	-0.00	-28.23	19.38	626.68	254.93	139.76	0.00	-2164.01
435	-0.00	-0.00	-0.00	903.00	200.00	0.00	-0.00	-30.98	21.74	636.44	251.45	139.44	0.00	-1874.97
436	-0.00	-0.00	-0.00	903.00	200.00	0.00	-0.00	-33.49	24.03	645.29	247.43	138.85	0.00	-1518.05
437	-0.00	-0.00	-0.00	903.00	200.00	0.00	-0.00	-36.47	25.86	651.09	243.90	138.55	0.00	-1114.51
438	-0.00	-0.00	-0.00	903.00	200.00	0.00	-0.00	-39.22	26.40	657.81	240.57	138.16	0.00	-835.48
439	-0.00	-0.00	-0.00	903.00	200.00	0.00	-0.00	-44.25	25.25	666.35	237.76	138.45	0.00	-694.14
440	-0.00	-0.00	-0.00	903.00	200.00	0.00	-0.00	-48.68	24.87	673.37	235.28	138.55	0.00	-594.62
441	-0.00	-0.00	-0.00	903.00	200.00	0.00	-0.00	-53.33	24.87	677.95	233.09	138.51	0.00	-320.77
442	-0.00	-0.00	-0.00	903.00	200.00	0.00	-0.00	-60.20	24.49	678.56	230.58	138.52	0.00	-92.28
443	-0.00	-0.00	-0.00	903.00	200.00	0.00	-0.00	-66.76	23.57	676.57	228.82	138.79	0.00	64.97
444	-0.00	-0.00	-0.00	903.00	200.00	0.00	-0.00	-72.94	23.27	671.39	226.91	139.09	0.00	261.06
445	0.00	0.00	0.00	903.00	200.00	0.00	0.00	-80.64	22.43	658.72	224.95	139.12	0.00	458.59
446	0.00	0.00	0.00	903.00	200.00	0.00	0.00	-86.98	21.67	641.63	223.02	139.26	0.00	564.78
447	-0.00	-0.00	-0.00	903.00	200.00	0.00	-0.00	-92.62	20.37	618.74	221.28	139.48	0.00	754.27
448	-0.00	-0.00	-0.00	903.00	200.00	0.00	-0.00	-98.88	18.08	585.94	219.38	139.84	0.00	814.10
449	-0.00	-0.00	-0.00	903.00	200.00	0.00	-0.00	-103.84	16.17	551.76	217.70	140.15	0.00	770.34
450	-0.00	-0.00	-0.00	903.00	200.00	0.00	-0.00	-107.96	14.19	511.02	215.89	140.46	0.00	709.13
451	-0.00	-0.00	-0.00	903.00	200.00	0.00	-0.00	-112.69	9.69	455.63	213.60	140.92	0.00	467.53
452	-0.00	-0.00	-0.00	903.00	200.00	0.00	-0.00	-109.10	3.05	401.46	210.95	141.85	0.00	161.79
453	-0.00	-0.00	-0.00	903.00	200.00	0.00	-0.00	-96.13	-1.91	348.36	206.83	142.88	0.00	-42.78
454	0.00	0.00	0.00	903.00	200.00	0.00	0.00	-84.30	-7.17	279.85	201.53	143.62	0.00	-164.58
455	-0.00	-0.00	-0.00	903.00	200.00	0.00	-0.00	-73.01	-9.77	217.90	197.69	144.96	0.00	-344.89
456	-0.00	-0.00	-0.00	903.00	200.00	0.00	-0.00	-53.79	-9.23	162.20	191.91	144.50	0.00	-301.29
457	-0.00	-0.00	-0.00	903.00	200.00	0.00	-0.00	-31.97	-5.42	106.66	177.68	140.20	0.00	13.09
458	-0.00	-0.00	-0.00	903.00	200.00	0.00	-0.00	-13.66	-3.20	75.53	176.36	138.59	0.00	-38.12
459	-0.00	-0.00	-0.00	903.00	200.00	0.00	-0.00	-4.73	-3.43	51.88	191.47	145.29	0.00	-182.50
460	-0.00	-0.00	-0.00	903.00	200.00	0.00	-0.00	-2.21	-3.81	30.52	207.00	153.00	0.00	-136.34
461	-0.00	-0.00	-0.00	903.00	200.00	0.00	-0.00	3.05	1.22	19.68	160.47	130.23	0.00	254.96
462	-0.00	-0.00	-0.00	903.00	200.00	0.00	-0.00	1.83	-0.31	10.38	185.29	135.29	0.00	144.06
463	-0.00	-0.00	-0.00	903.00	200.00	0.00	-0.00	-0.00	-0.00	-0.00	300.00	200.00	0.00	-0.00
464	-0.00	-0.00	-0.00	903.00	200.00	0.00	-0.00	-0.00	-0.00	-0.00	300.00	200.00	0.00	-0.00
465	-0.00	-0.00	-0.00	903.00	200.00	0.00	-0.00	-0.00	-0.00	-0.00	300.00	200.00	0.00	-0.00
466	-0.00	-0.00	-0.00	903.00	200.00	0.00	-0.00	-0.00	-0.00	-0.00	300.00	200.00	0.00	-0.00
467	0.00	0.00	0.00	903.00	200.00	0.00	0.00	-0.00	-0.00	-0.00	300.00	200.00	0.00	-0.00
468	-0.00	-0.00	-0.00	903.00	200.00	0.00	-0.00	-0.00	-0.00	-0.00	300.00	200.00	0.00	-0.00
469	-0.00	-0.00	-0.00	903.00	200.00	0.00	-0.00	-0.00	-0.00	-0.00	300.00	200.00	0.00	-0.00
470	-0.00	-0.00	-0.00	903.00	200.00	0.00	-0.00	-0.00	-0.00	-0.00	300.00	200.00	0.00	-0.00
471	-0.00	-0.00	-0.00	903.00	200.00	0.00	-0.00	-0.00	-0.00	-0.00	300.00	200.00	0.00	-0.00
472	-0.00	-0.00	-0.00	903.00	200.00	0.00	-0.00	-0.00	-0.00	-0.00	300.00	200.00	0.00	-0.00
473	-0.00	-0.00	-0.00	903.00	200.00	0.00	-0.00	-0.00	-0.00	-0.00	300.00	200.00	0.00	-0.00
474	-0.00	-0.00	-0.00	903.00	200.00	0.00	-0.00	-0.00	-0.00	-0.00	300.00	200.00	0.00	-0.00
475	-0.00	-0.00	-0.00	903.00	200.00	0.00	-0.00	-0.00	-0.00	-0.00	300.00	200.00	0.00	-0.00
476	-0.00	-0.00	-0.00	903.00	200.00	0.00	-0.00	-0.00	-0.00	-0.00	300.00	200.00	0.00	-0.00
477	-0.00	-0.00	-0.00	903.00	200.00	0.00	-0.00	-0.00	-0.00	-0.00	300.00	200.00	0.00	-0.00
478	-0.00	-0.00	-0.00	903.00	200.00	0.00	-0.00	-0.00	-0.00	-0.00	300.00	200.00	0.00	-0.00
479	-0.00	-0.00	-0.00	903.00	200.00	0.00	-0.00	-0.00	-0.00	-0.00	300.00	200.00	0.00	-0.00
480	-0.00	-0.00	-0.00	903.00	200.00	0.00	-0.00	-0.00	-0.00	-0.00	300.00	200.00	0.00	-0.00
481	-0.00	-0.00	-0.00	903.00	200.00	0.00	-0.00	-0.00	-0.00	-0.00	300.00	200.00	0.00	-0.00
482	-0.00	-0.00	-0.00	903.00	200.00	0.00	-0.00	-0.00	-0.00	-0.00	300.00	200.00	0.00	-0.00
483	-0.00	-0.00	-0.00	903.00	200.00	0.00	-0.00	-0.00	-0.00	-0.00	300.00	200.00	0.00	-0.00
484	-0.00	-0.00	-0.00	903.00	200.00	0.00	-0.00	-0.00	-0.00	-0.00	300.00	200.00	0.00	-0.00
485	-0.00	-0.00	-0.00	903.00	200.00	0.00	-0.00	-0.00	-0.00	-0.00	300.00	200.00	0.00	-0.00
486	-0.00	-0.00	-0.00	903.00	200.00	0.00	-0.00	-0.00	-0.00	-0.00	300.00	200.00	0.00	-0.00
487	-0.00	-0.00	-0.00	903.00	200.00	0.00	-0.00	-0.00	-0.00	-0.00	300.00	200.00	0.00	-0.00
488	-0.00	-0.00	-0.00	903.00	200.00	0.00	-0.00	-0.00	-0.00	-0.00	300.00	200.00	0.00	-0.00
489	-0.00	-0.00	-0.00	903.00	200.00	0.00	-0.00	-0.00	-0.00	-0.00	300.00	200.00	0.00	-0.00
490	0.00	0.00	0.00	903.00	200.00	0.00	0.00	-0.00	-0.00	-0.00	300.00	200.00	0.00	-0.00
491	-0.00	-0.00	-0.00	903.00	200.00	0.00	-0.00	-0.00	-0.00	-0.00	300.00	200.00	0.00	-0.00
492	-0.00	-0.00	-0.00	903.00	200.00	0.00	-0.00	-0.00	-0.00	-0.00	300.00	200.00	0.00	-0.00
493	-0.00	-0.00	-0.00	903.00	200.00	0.00	-0.00	-0.00	-0.00	-0.00	300.00	200.00	0.00	-0.00
494	-0.00	-0.00	-0.00	903.00	200.00	0.00	-0.00	-0.00	-0.00	-0.00	300.00	200.00	0.00	-0.00
495	-0.00	-0.00	-0.00	903.00	200.00	0.00	-0.00	-0.00	-0.00	-0.00	300.00	200.00	0.00	-0.00
496	-0.00	-0.00	-0.00	903.00	200.00	0.00	-0.00	-0.00	-0.00	-0.00	300.00	200.00	0.00	-0.00
497	-0.00	-0.00	-0.00	903.00	200.00	0.00	-0.00	-0.00	-0.00	-0.00	300.00	200.00	0.00	-0.00
498	-0.00	-0.00	-0.00	903.00	200.00	0.00	-0.00	-0.00	-0.00	-0.00	300.00	200.00	0.00	-0.00
499	-0.00	-0.00	-0.00	903.00	200.00	0.00	-0.00	-0.00	-0.00	-0.00	300.00	200.00	0.00	-0.00
500	-0.00	-0.00	-0.00	903.00	200.00	0.00	-0.00	-0.00	-0.00	-0.00	300.00	200.00	0.00	-0.00
501	-0.00	-0.00	-0.00	903.00	200.00	0.00	-0.00	-0.00	-0.00	-0.00	300.00	200.00	0.00	-0.00
502	-0.00	-0.00	-0.00	903.00	200.00	0.00	-0.00	-0.00	-0.00	-0.00	300.00	200.00	0.00	-0.00
503	0.00	0.00	0.00	903.00	200.00	0.00	0.00	-0.00	-0.00	-0.00	300.00	200.00	0.00	-0.00
504	-0.00	-0.00	-0.00	903.00	200.00	0.00	-0.00	-0.00	-0.00	-0.00	300.00	200.00	0.00	-0.00
505	-0.00	-0.00	-0.00	903.00	200.00	0.00	-0.00	-0.00	-0.00	-0.00	300.00	200.00	0.00	-0.00
506	-0.00	-0.00	-0.00	903.00	200.00	0.00	-0.00	-0.00	-0.00	-0.00	300.00	200.00	0.00	-0.00
507	-0.00	-0.00	-0.00	903.00	200.00	0.00	-0.00	-0.00	-0.00	-0.00	300.00	200.00	0.00	-0.00
508	-0.00	-0.00	-0.00	903.00	200.00	0.00	-0.00	-0.00	-0.00	-0.00	300.00	200.00	0.00	-0.00
509	-0.00	-0.00	-0.00	903.00	200.00	0.00	-0.00	-0.00	-0.00	-0.00	300.00	200.00	0.00	-0.00
510	-0.00	-0.00	-0.00	903.00	200.00	0.00	-0.00	-0.00	-0.00	-0.00	300.00	200.00	0.00	-0.00
511	-0.00	-0.00	-0.00	903.00	200.00	0.00	-0.00	-0.00	-0.00	-0.00	300.00	200.00	0.00	-0.00
512	-0.00	-0.00	-0.00	903.00	200.00	0.00	-0.00	-0.00	-0.00	-0.00	300.00	200.00	0.00	-0.00
513	-0.00	-0.00	-0.00	903.00	200.00	0.00	-0.00	-0.00	-0.00	-0.00	300.00	200.00	0.00	-0.00
514	-0.00	-0.00	-0.00	903.00	200.00	0.00	-0.00	-0.00	-0.00	-0.00	300.00	200.00	0.00	-0.00
515	-0.00	-0.00	-0.00	903.00	200.00	0.00	-0.00	-0.00	-0.00	-0.00	300.00	200.00	0.00	-0.00
516	-0.00	-0.00	-0.00	903.00	200.00	0.00	-0.00	-0.00	-0.00	-0.00	300.00	200.00	0.00	-0.00
517	-0.00	-0.00	-0.00	903.00	200.00	0.00	-0.00	-0.00	-0.00	-0.00	300.00	200.00	0.00	-0.00
518	-0.00	-0.00	-0.00	903.00	200.00	0.00	-0.00	-0.00	-0.00	-0.00	300.00	200.00	0.00	-0.00
519	0.00	0.00	0.00	903.00	200.00	0.00	0.00	-0.00	-0.00	-0.00	300.00	200.00	0.00	-0.00
520	-0.00	-0.00	-0.00	903.00	200.00	0.00	-0.00	-0.00	-0.00	-0.00	300.00	200.00	0.00	-0.00
521	-0.00	-0.00	-0.00	903.00	200.00	0.00	-0.00	-0.00	-0.00	-0.00	300.00	200.00	0.00	-0.00
522	-0.00	-0.00	-0.00	903.00	200.00	0.00	-0.00	-0.00	-0.00	-0.00	300.00	200.00	0.00	-0.00
523	-0.00	-0.00	-0.00	903.00	200.00	0.00	-0.00	-0.00	-0.00	-0.00	300.00	200.00	0.00	-0.00
524	-0.00	-0.00	-0.00	903.00	200.00	0.00	-0.00	-0.00	-0.00	-0.00	300.00	200.00	0.00	-0.00
525	-0.00	-0.00	-0.00	903.00	200.00	0.00	-0.00	-0.00	-0.00	-0.00	300.00	200.00	0.00	-0.00
526	0.00	0.00	0.00	903.00	200.00	0.00	0.00	-0.00	-0.00	-0.00	300.00	200.00	0.00	-0.00
527	0.00	0.00	0.00	903.00	200.00	0.00	0.00	-0.00	-0.00	-0.00	300.00	200.00	0.00	-0.00
528	-0.00	-0.00	-0.00	903.00	200.00	0.00	-0.00	-0.00	-0.00	-0.00	300.00	200.00	0.00	-0.00
529	-0.00	-0.00	-0.00	903.00	200.00	0.00	-0.00	-0.00	-0.00	-0.00	300.00	200.00	0.00	-0.00
530	0.00	0.00	0.00	903.00	200.00	0.00	0.00	-0.00	-0.00	-0.00	300.00	200.00	0.00	-0.00
531	-0.00	-0.00	-0.00	903.00	200.00	0.00	-0.00	-0.00	-0.00	-0.00	300.00	200.00	0.00	-0.00
532	-0.00	-0.00	-0.00	903.00	200.00	0.00	-0.00	-0.00	-0.00	-0.00	300.00	200.00	0.00	-0.00
533	-0.00	-0.00	-0.00	903.00	200.00	0.00	-0.00	-0.00	-0.00	-0.00	300.00	200.00	0.00	-0.00
534	0.00	0.00	0.00	903.00	200.00	0.00	0.00	-0.00	-0.00	-0.00	300.00	200.00	0.00	-0.00
535	0.00	0.00	0.00	903.00	200.00	0.00	0.00	-0.00	-0.00	-0.00	300.00	200.00	0.00	-0.00
536	-0.00	-0.00	-0.00	903.00	200.00	0.00	-0.00	-0.00	-0.00	-0.00	300.00	200.00	0.00	-0.00
537	-0.00	-0.00	-0.00	903.00	200.00	0.00	-0.00	-0.00	-0.00	-0.00	300.00	200.00	0.00	-0.00
538	-0.00	-0.00	-0.00	903.00	200.00	0.00	-0.00	-0.00	-0.00	-0.00	300.00	200.00	0.00	-0.00
539	-0.00	-0.00	-0.00	903.00	200.00	0.00	-0.00	-0.00	-0.00	-0.00	300.00	200.00	0.00	-0.00
540	-0.00	-0.00	-0.00	903.00	200.00	0.00	-0.00	-0.00	-0.00	-0.00	300.00	200.00	0.00	-0.00
541	-0.00	-0.00	-0.00	903.00	200.00	0.00	-0.00	-0.00	-0.00	-0.00	300.00	200.00	0.00	-0.00
542	-0.00	-0.00	-0.00	903.00	200.00	0.00	-0.00	-0.00	-0.00	-0.00	300.00	200.00	0.00	-0.00
543	-0.00	-0.00	-0.00	903.00	200.00	0.00	-0.00	-0.00	-0.00	-0.00	300.00	200.00	0.00	-0.00
544	-0.00	-0.00	-0.00	903.00	200.00	0.00	-0.00	-0.00	-0.00	-0.00	300.00	200.00	0.00	-0.00
545	-0.00	-0.00	-0.00	903.00	200.00	0.00	-0.00	-0.00	-0.00	-0.00	300.00	200.00	0.00	-0.00
546	-0.00	-0.00	-0.00	903.00	200.00	0.00	-0.00	-0.00	-0.00	-0.00	300.00	200.00	0.00	-0.00
547	-0.00	-0.00	-0.00	903.00	200.00	0.00	-0.00	-0.00	-0.00	-0.00	300.00	200.00	0.00	-0.00
548	-0.00	-0.00	-0.00	903.00	200.00	0.00	-0.00	-0.00	-0.00	-0.00	300.00	200.00	0.00	-0.00
549	-0.00	-0.00	-0.00	903.00	200.00	0.00	-0.00	-0.00	-0.00	-0.00	300.00	200.00	0.00	-0.00
550	-0.00	-0.00	-0.00	903.00	200.00	0.00	-0.00	-0.00	-0.00	-0.00	300.00	200.00	0.00	-0.00
551	-0.00	-0.00	-0.00	903.00	200.00	0.00	-0.00	-0.00	-0.00	-0.00	300.00	200.00	0.00	-0.00
552	-0.00	-0.00	-0.00	903.00	200.00	0.00	-0.00	-0.00	-0.00	-0.00	300.00	200.00	0.00	-0.00
553	-0.00	-0.00	-0.00	903.00	200.00	0.00	-0.00	-0.00	-0.00	-0.00	300.00	200.00	0.00	-0.00
554	-0.00	-0.00	-0.00	903.00	200.00	0.00	-0.00	-0.00	-0.00	-0.00	300.00	200.00	0.00	-0.00
555	-0.00	-0.00	-0.00	903.00	200.00	0.00	-0.00	-0.00	-0.00	-0.00	300.00	200.00	0.00	-0.00
556	-0.00	-0.00	-0.00	903.00	200.00	0.00	-0.00	-0.00	-0.00	-0.00	300.00	200.00	0.00	-0.00
557	-0.00	-0.00	-0.00	903.00	200.00	0.00	-0.00	-0.00	-0.00	-0.00	300.00	200.00	0.00	-0.00
558	-0.00	-0.00	-0.00	903.00	200.00	0.00	-0.00	-0.00	-0.00	-0.00	300.00	200.00	0.00	-0.00
559	0.00	0.00	0.00	903.00	200.00	0.00	0.00	-0.00	-0.00	-0.00	300.00	200.00	0.00	-0.00
560	-0.00	-0.00	-0.00	903.00	200.00	0.00	-0.00	-0.00	-0.00	-0.00	300.00	200.00	0.00	-0.00
561	-0.00	-0.00	-0.00	903.00	200.00	0.00	-0.00	-0.00	-0.00	-0.00	300.00	200.00	0.00	-0.00
562	-0.00	-0.00	-0.00	903.00	200.00	0.00	-0.00	-0.00	-0.00	-0.00	300.00	200.00	0.00	-0.00
563	0.00	0.00	0.00	903.00	200.00	0.00	0.00	-0.00	-0.00	-0.00	300.00	200.00	0.00	-0.00
564	-0.00	-0.00	-0.00	903.00	200.00	0.00	-0.00	-0.00	-0.00	-0.00	300.00	200.00	0.00	-0.00
565	-0.00	-0.00	-0.00	903.00	200.00	0.00	-0.00	-0.00	-0.00	-0.00	300.00	200.00	0.00	-0.00
566	0.00	0.00	0.00	903.00	200.00	0.00	0.00	-0.00	-0.00	-0.00	300.00	200.00	0.00	-0.00
567	0.00	0.00	0.00	903.00	200.00	0.00	0.00	-0.00	-0.00	-0.00	300.00	200.00	0.00	-0.00
568	-0.00	-0.00	-0.00	903.00	200.00	0.00	-0.00	-0.00	-0.00	-0.00	300.00	200.00	0.00	-0.00
569	0.00	0.00	0.00	903.00	200.00	0.00	0.00	-0.00	-0.00	-0.00	300.00	200.00	0.00	-0.00
570	-0.00	-0.00	-0.00	903.00	200.00	0.00	-0.00	-0.00	-0.00	-0.00	300.00	200.00	0.00	-0.00
571	-0.00	-0.00	-0.00	903.00	200.00	0.00	-0.00	-0.00	-0.00	-0.00	300.00	200.00	0.00	-0.00
572	-0.00	-0.00	-0.00	903.00	200.00	0.00	-0.00	-0.00	-0.00	-0.00	300.00	200.00	0.00	-0.00
573	-0.00	-0.00	-0.00	903.00	200.00	0.00	-0.00	-0.00	-0.00	-0.00	300.00	200.00	0.00	-0.00
574	-0.00	-0.00	-0.00	903.00	200.00	0.00	-0.00	-0.00	-0.00	-0.00	300.00	200.00	0.00	-0.00
575	-0.00	-0.00	-0.00	903.00	200.00	0.00	-0.00	-0.00	-0.00	-0.00	300.00	200.00	0.00	-0.00
576	-0.00	-0.00	-0.00	903.00	200.00	0.00	-0.00	-0.00	-0.00	-0.00	300.00	200.00	0.00	-0.00
577	-0.00	-0.00	-0.00	903.00	200.00	0.00	-0.00	-0.00	-0.00	-0.00	300.00	200.00	0.00	-0.00
578	0.00	0.00	0.00	903.00	200.00	0.00	0.00	-0.00	-0.00	-0.00	300.00	200.00	0.00	-0.00
579	-0.00	-0.00	-0.00	903.00	200.00	0.00	-0.00	-0.00	-0.00	-0.00	300.00	200.00	0.00	-0.00
580	-0.00	-0.00	-0.00	903.00	200.00	0.00	-0.00	-0.00	-0.00	-0.00	300.00	200.00	0.00	-0.00
581	-0.00	-0.00	-0.00	903.00	200.00	0.00	-0.00	-0.00	-0.00	-0.00	300.00	200.00	0.00	-0.00
582	-0.00	-0.00	-0.00	903.00	200.00	0.00	-0.00	-0.00	-0.00	-0.00	300.00	200.00	0.00	-0.00
583	-0.00	-0.00	-0.00	903.00	200.00	0.00	-0.00	-0.00	-0.00	-0.00	300.00	200.00	0.00	-0.00
584	-0.00	-0.00	-0.00	903.00	200.00	0.00	-0.00	-0.00	-0.00	-0.00	300.00	200.00	0.00	-0.00
585	-0.00	-0.00	-0.00	903.00	200.00	0.00	-0.00	-0.00	-0.00	-0.00	300.00	200.00	0.00	-0.00
586	-0.00	-0.00	-0.00	903.00	200.00	0.00	-0.00	-0.00	-0.00	-0.00	300.00	200.00	0.00	-0.00
587	-0.00	-0.00	-0.00	903.00	200.00	0.00	-0.00	-0.00	-0.00	-0.00	300.00	200.00	0.00	-0.00
588	-0.00	-0.00	-0.00	903.00	200.00	0.00	-0.00	-0.00	-0.00	-0.00	300.00	200.00	0.00	-0.00
589	-0.00	-0.00	-0.00	903.00	200.00	0.00	-0.00	-0.00	-0.00	-0.00	300.00	200.00	0.00	-0.00
590	-0.00	-0.00	-0.00	903.00	200.00	0.00	-0.00	-0.00	-0.00	-0.00	300.00	200.00	0.00	-0.00
591	0.00	0.00	0.00	903.00	200.00	0.00	0.00	-0.00	-0.00	-0.00	300.00	200.00	0.00	-0.00
592	-0.00	-0.00	-0.00	903.00	200.00	0.00	-0.00	-0.00	-0.00	-0.00	300.00	200.00	0.00	-0.00
593	-0.00	-0.00	-0.00	903.00	200.00	0.00	-0.00	-0.00	-0.00	-0.00	300.00	200.00	0.00	-0.00
594	-0.00	-0.00	-0.00	903.00	200.00	0.00	-0.00	-0.00	-0.00	-0.00	300.00	200.00	0.00	-0.00
595	-0.00	-0.00	-0.00	903.00	200.00	0.00	-0.00	-0.00	-0.00	-0.00	300.00	200.00	0.00	-0.00
596	-0.00	-0.00	-0.00	903.00	200.00	0.00	-0.00	-0.00	-0.00	-0.00	300.00	200.00	0.00	-0.00
597	-0.00	-0.00	-0.00	903.00	200.00	0.00	-0.00	-0.00	-0.00	-0.00	300.00	200.00	0.00	-0.00
598	-0.00	-0.00	-0.00	903.00	200.00	0.00	-0.00	-0.00	-0.00	-0.00	300.00	200.00	0.00	-0.00
599	0.00	0.00	0.00	903.00	200.00	0.00	0.00	-0.00	-0.00	-0.00	300.00	200.00	0.00	-0.00
600	-0.00	-0.00	-0.00	903.00	200.00	0.00	-0.00	-0.00	-0.00	-0.00	300.00	200.00	0.00	-0.00
601	0.00	0.00	0.00	903.00	200.00	0.00	0.00	-0.00	-0.00	-0.00	300.00	200.00	0.00	-0.00
602	-0.00	-0.00	-0.00	903.00	200.00	0.00	-0.00	-0.00	-0.00	-0.00	300.00	200.00	0.00	-0.00
603	-0.00	-0.00	-0.00	903.00	200.00	0.00	-0.00	-0.00	-0.00	-0.00	300.00	200.00	0.00	-0.00
604	-0.00	-0.00	-0.00	903.00	200.00	0.00	-0.00	-0.00	-0.00	-0.00	300.00	200.00	0.00	-0.00
605	-0.00	-0.00	-0.00	903.00	200.00	0.00	-0.00	-0.00	-0.00	-0.00	300.00	200.00	0.00	-0.00
606	-0.00	-0.00	-0.00	903.00	200.00	0.00	-0.00	-0.00	-0.00	-0.00	300.00	200.00	0.00	-0.00
607	0.00	0.00	0.00	903.00	200.00	0.00	0.00	-0.00	-0.00	-0.00	300.00	200.00	0.00	-0.00
608	-0.00	-0.00	-0.00	903.00	200.00	0.00	-0.00	0.00	0.00	0.00	300.00	200.00	0.00	0.00
609	-0.00	-0.00	-0.00	903.00	200.00	0.00	-0.00	0.00	0.00	0.00	300.00	200.00	0.00	0.00
610	-0.00	-0.00	-0.00	903.00	200.00	0.00	-0.00	-0.00	-0.00	-0.00	300.00	200.00	0.00	-0.00
611	-0.00	-0.00	-0.00	903.00	200.00	0.00	-0.00	0.00	0.00	0.00	300.00	200.00	0.00	0.00
612	-0.00	-0.00	-0.00	903.00	200.00	0.00	-0.00	-0.00	-0.00	-0.00	300.00	200.00	0.00	-0.00
613	-0.00	-0.00	-0.00	903.00	200.00	0.00	-0.00	-0.00	-0.00	-0.00	300.00	200.00	0.00	-0.00
614	-0.00	-0.00	-0.00	903.00	200.00	0.00	-0.00	-0.00	-0.00	-0.00	300.00	200.00	0.00	-0.00
615	-0.00	-0.00	-0.00	903.00	200.00	0.00	-0.00	-0.00	-0.00	-0.00	300.00	200.00	0.00	-0.00
616	-0.00	-0.00	-0.00	903.00	200.00	0.00	-0.00	-0.00	-0.00	-0.00	300.00	200.00	0.00	-0.00
617	0.00	0.00	0.00	903.00	200.00	0.00	0.00	-0.00	-0.00	-0.00	300.00	200.00	0.00	-0.00
618	-0.00	-0.00	-0.00	903.00	200.00	0.00	-0.00	-0.00	-0.00	-0.00	300.00	200.00	0.00	-0.00
619	-0.00	-0.00	-0.00	903.00	200.00	0.00	-0.00	-0.00	-0.00	-0.00	300.00	200.00	0.00	-0.00
620	-0.00	-0.00	-0.00	903.00	200.00	0.00	-0.00	-0.00	-0.00	-0.00	300.00	200.00	0.00	-0.00
621	-0.00	-0.00	-0.00	903.00	200.00	0.00	-0.00	0.00	0.00	0.00	300.00	200.00	0.00	0.00
622	-0.00	-0.00	-0.00	903.00	200.00	0.00	-0.00	-0.00	-0.00	-0.00	300.00	200.00	0.00	-0.00
623	-0.00	-0.00	-0.00	903.00	200.00	0.00	-0.00	-0.00	-0.00	-0.00	300.00	200.00	0.00	-0.00
624	-0.00	-0.00	-0.00	903.00	200.00	0.00	-0.00	-0.00	-0.00	-0.00	300.00	200.00	0.00	-0.00
625	-0.00	-0.00	-0.00	903.00	200.00	0.00	-0.00	-0.00	-0.00	-0.00	300.00	200.00	0.00	-0.00
626	-0.00	-0.00	-0.00	903.00	200.00	0.00	-0.00	-0.00	-0.00	-0.00	300.00	200.00	0.00	-0.00
627	-0.00	-0.00	-0.00	903.00	200.00	0.00	-0.00	-0.00	-0.00	-0.00	300.00	200.00	0.00	-0.00
628	-0.00	-0.00	-0.00	903.00	200.00	0.00	-0.00	-0.00	-0.00	-0.00	300.00	200.00	0.00	-0.00
629	-0.00	-0.00	-0.00	903.00	200.00	0.00	-0.00	-0.00	-0.00	-0.00	300.00	200.00	0.00	-0.00
630	-0.00	-0.00	-0.00	903.00	200.00	0.00	-0.00	-0.00	-0.00	-0.00	300.00	200.00	0.00	-0.00
631	-0.00	-0.00	-0.00	903.00	200.00	0.00	-0.00	-0.00	-0.00	-0.00	300.00	200.00	0.00	-0.00
632	-0.00	-0.00	-0.00	903.00	200.00	0.00	-0.00	-0.00	-0.00	-0.00	300.00	200.00	0.00	-0.00
633	-0.00	-0.00	-0.00	903.00	200.00	0.00	-0.00	-0.00	-0.00	-0.00	300.00	200.00	0.00	-0.00
634	-0.00	-0.00	-0.00	903.00	200.00	0.00	-0.00	-0.00	-0.00	-0.00	300.00	200.00	0.00	-0.00
635	-0.00	-0.00	-0.00	903.00	200.00	0.00	-0.00	0.00	0.00	0.00	300.00	200.00	0.00	0.00
636	-0.00	-0.00	-0.00	903.00	200.00	0.00	-0.00	-0.00	-0.00	-0.00	300.00	200.00	0.00	-0.00
637	-0.00	-0.00	-0.00	903.00	200.00	0.00	-0.00	0.00	0.00	0.00	300.00	200.00	0.00	0.00
638	-0.00	-0.00	-0.00	903.00	200.00	0.00	-0.00	-0.00	-0.00	-0.00	300.00	200.00	0.00	-0.00
639	-0.00	-0.00	-0.00	903.00	200.00	0.00	-0.00	-0.00	-0.00	-0.00	300.00	200.00	0.00	-0.00
640	0.00	0.00	0.00	903.00	200.00	0.00	0.00	-0.00	-0.00	-0.00	300.00	200.00	0.00	-0.00
641	0.00	0.00	0.00	903.00	200.00	0.00	0.00	-0.00	-0.00	-0.00	300.00	200.00	0.00	-0.00
642	-0.00	-0.00	-0.00	903.00	200.00	0.00	-0.00	-0.00	-0.00	-0.00	300.00	200.00	0.00	-0.00
643	-0.00	-0.00	-0.00	903.00	200.00	0.00	-0.00	-0.00	-0.00	-0.00	300.00	200.00	0.00	-0.00
644	0.00	0.00	0.00	903.00	200.00	0.00	0.00	-0.00	-0.00	-0.00	300.00	200.00	0.00	-0.00
645	-0.00	-0.00	-0.00	903.00	200.00	0.00	-0.00	-0.00	-0.00	-0.00	300.00	200.00	0.00	-0.00
646	-0.00	-0.00	-0.00	903.00	200.00	0.00	-0.00	-0.00	-0.00	-0.00	300.00	200.00	0.00	-0.00
647	-0.00	-0.00	-0.00	903.00	200.00	0.00	-0.00	-0.00	-0.00	-0.00	300.00	200.00	0.00	-0.00
648	0.00	0.00	0.00	903.00	200.00	0.00	0.00	-0.00	-0.00	-0.00	300.00	200.00	0.00	-0.00
649	-0.00	-0.00	-0.00	903.00	200.00	0.00	-0.00	-0.00	-0.00	-0.00	300.00	200.00	0.00	-0.00
650	-0.00	-0.00	-0.00	903.00	200.00	0.00	-0.00	-0.00	-0.00	-0.00	300.00	200.00	0.00	-0.00
651	0.00	0.00	0.00	903.00	200.00	0.00	0.00	-0.00	-0.00	-0.00	300.00	200.00	0.00	-0.00
652	-0.00	-0.00	-0.00	903.00	200.00	0.00	-0.00	-0.00	-0.00	-0.00	300.00	200.00	0.00	-0.00
653	-0.00	-0.00	-0.00	903.00	200.00	0.00	-0.00	-0.00	-0.00	-0.00	300.00	200.00	0.00	-0.00
654	-0.00	-0.00	-0.00	903.00	200.00	0.00	-0.00	-0.00	-0.00	-0.00	300.00	200.00	0.00	-0.00
655	-0.00	-0.00	-0.00	903.00	200.00	0.00	-0.00	-0.00	-0.00	-0.00	300.00	200.00	0.00	-0.00
656	-0.00	-0.00	-0.00	903.00	200.00	0.00	-0.00	-0.00	-0.00	-0.00	300.00	200.00	0.00	-0.00
657	-0.00	-0.00	-0.00	903.00	200.00	0.00	-0.00	-0.00	-0.00	-0.00	300.00	200.00	0.00	-0.00
658	-0.00	-0.00	-0.00	903.00	200.00	0.00	-0.00	-0.00	-0.00	-0.00	300.00	200.00	0.00	-0.00
659	0.00	0.00	0.00	903.00	200.00	0.00	0.00	-0.00	-0.00	-0.00	300.00	200.00	0.00	-0.00
660	-0.00	-0.00	-0.00	903.00	200.00	0.00	-0.00	-0.00	-0.00	-0.00	300.00	200.00	0.00	-0.00
661	-0.00	-0.00	-0.00	903.00	200.00	0.00	-0.00	-0.00	-0.00	-0.00	300.00	200.00	0.00	-0.00
662	0.00	0.00	0.00	903.00	200.00	0.00	0.00	-0.00	-0.00	-0.00	300.00	200.00	0.00	-0.00
663	-0.00	-0.00	-0.00	903.00	200.00	0.00	-0.00	-0.00	-0.00	-0.00	300.00	200.00	0.00	-0.00
664	-0.00	-0.00	-0.00	903.00	200.00	0.00	-0.00	-0.00	-0.00	-0.00	300.00	200.00	0.00	-0.00
665	-0.00	-0.00	-0.00	903.00	200.00	0.00	-0.00	-0.00	-0.00	-0.00	300.00	200.00	0.00	-0.00
666	-0.00	-0.00	-0.00	903.00	200.00	0.00	-0.00	-0.00	-0.00	-0.00	300.00	200.00	0.00	-0.00
667	-0.00	-0.00	-0.00	903.00	200.00	0.00	-0.00	-0.00	-0.00	-0.00	300.00	200.00	0.00	-0.00
668	-0.00	-0.00	-0.00	903.00	200.00	0.00	-0.00	-0.00	-0.00	-0.00	300.00	200.00	0.00	-0.00
669	-0.00	-0.00	-0.00	903.00	200.00	0.00	-0.00	-0.00	-0.00	-0.00	300.00	200.00	0.00	-0.00
670	-0.00	-0.00	-0.00	903.00	200.00	0.00	-0.00	-0.00	-0.00	-0.00	300.00	200.00	0.00	-0.00
671	-0.00	-0.00	-0.00	903.00	200.00	0.00	-0.00	-0.00	-0.00	-0.00	300.00	200.00	0.00	-0.00
672	-0.00	-0.00	-0.00	903.00	200.00	0.00	-0.00	-0.00	-0.00	-0.00	300.00	200.00	0.00	-0.00
673	-0.00	-0.00	-0.00	903.00	200.00	0.00	-0.00	-0.00	-0.00	-0.00	300.00	200.00	0.00	-0.00
674	-0.00	-0.00	-0.00	903.00	200.00	0.00	-0.00	-0.00	-0.00	-0.00	300.00	200.00	0.00	-0.00
675	0.00	0.00	0.00	903.00	200.00	0.00	0.00	0.00	0.00	0.00	300.00	200.00	0.00	0.00
676	-0.00	-0.00	-0.00	903.00	200.00	0.00	-0.00	-0.00	-0.00	-0.00	300.00	200.00	0.00	-0.00
677	-0.00	-0.00	-0.00	903.00	200.00	0.00	-0.00	-0.00	-0.00	-0.00	300.00	200.00	0.00	-0.00
678	-0.00	-0.00	-0.00	903.00	200.00	0.00	-0.00	-0.00	-0.00	-0.00	300.00	200.00	0.00	-0.00
679	-0.00	-0.00	-0.00	903.00	200.00	0.00	-0.00	-0.00	-0.00	-0.00	300.00	200.00	0.00	-0.00
680	-0.00	-0.00	-0.00	903.00	200.00	0.00	-0.00	-0.00	-0.00	-0.00	300.00	200.00	0.00	-0.00
681	0.00	0.00	0.00	903.00	200.00	0.00	0.00	-0.00	-0.00	-0.00	300.00	200.00	0.00	-0.00
682	0.00	0.00	0.00	903.00	200.00	0.00	0.00	-0.00	-0.00	-0.00	300.00	200.00	0.00	-0.00
683	-0.00	-0.00	-0.00	903.00	200.00	0.00	-0.00	-0.00	-0.00	-0.00	300.00	200.00	0.00	-0.00
684	-0.00	-0.00	-0.00	903.00	200.00	0.00	-0.00	-0.00	-0.00	-0.00	300.00	200.00	0.00	-0.00
685	-0.00	-0.00	-0.00	903.00	200.00	0.00	-0.00	-0.00	-0.00	-0.00	300.00	200.00	0.00	-0.00
686	0.00	0.00	0.00	903.00	200.00	0.00	0.00	-0.00	-0.00	-0.00	300.00	200.00	0.00	-0.00
687	-0.00	-0.00	-0.00	903.00	200.00	0.00	-0.00	-0.00	-0.00	-0.00	300.00	200.00	0.00	-0.00
688	-0.00	-0.00	-0.00	903.00	200.00	0.00	-0.00	0.00	0.00	0.00	300.00	200.00	0.00	0.00
689	-0.00	-0.00	-0.00	903.00	200.00	0.00	-0.00	-0.00	-0.00	-0.00	300.00	200.00	0.00	-0.00
690	0.00	0.00	0.00	903.00	200.00	0.00	0.00	-0.00	-0.00	-0.00	300.00	200.00	0.00	-0.00
691	-0.00	-0.00	-0.00	903.00	200.00	0.00	-0.00	-0.00	-0.00	-0.00	300.00	200.00	0.00	-0.00
692	-0.00	-0.00	-0.00	903.00	200.00	0.00	-0.00	-0.00	-0.00	-0.00	300.00	200.00	0.00	-0.00
693	-0.00	-0.00	-0.00	903.00	200.00	0.00	-0.00	-0.00	-0.00	-0.00	300.00	200.00	0.00	-0.00
694	0.00	0.00	0.00	903.00	200.00	0.00	0.00	-0.00	-0.00	-0.00	300.00	200.00	0.00	-0.00
695	-0.00	-0.00	-0.00	903.00	200.00	0.00	-0.00	-0.00	-0.00	-0.00	300.00	200.00	0.00	-0.00
696	-0.00	-0.00	-0.00	903.00	200.00	0.00	-0.00	-0.00	-0.00	-0.00	300.00	200.00	0.00	-0.00
697	-0.00	-0.00	-0.00	903.00	200.00	0.00	-0.00	-0.00	-0.00	-0.00	300.00	200.00	0.00	-0.00
698	-0.00	-0.00	-0.00	903.00	200.00	0.00	-0.00	-0.00	-0.00	-0.00	300.00	200.00	0.00	-0.00
699	0.00	0.00	0.00	903.00	200.00	0.00	0.00	-0.00	-0.00	-0.00	300.00	200.00	0.00	-0.00
700	-0.00	-0.00	-0.00	903.00	200.00	0.00	-0.00	-0.00	-0.00	-0.00	300.00	200.00	0.00	-0.00
701	-0.00	-0.00	-0.00	903.00	200.00	0.00	-0.00	-0.00	-0.00	-0.00	300.00	200.00	0.00	-0.00
702	-0.00	-0.00	-0.00	903.00	200.00	0.00	-0.00	-0.00	-0.00	-0.00	300.00	200.00	0.00	-0.00
703	0.00	0.00	0.00	903.00	200.00	0.00	0.00	-0.00	-0.00	-0.00	300.00	200.00	0.00	-0.00
704	-0.00	-0.00	-0.00	903.00	200.00	0.00	-0.00	-0.00	-0.00	-0.00	300.00	200.00	0.00	-0.00
705	-0.00	-0.00	-0.00	903.00	200.00	0.00	-0.00	-0.00	-0.00	-0.00	300.00	200.00	0.00	-0.00
706	-0.00	-0.00	-0.00	903.00	200.00	0.00	-0.00	-0.00	-0.00	-0.00	300.00	200.00	0.00	-0.00
707	-0.00	-0.00	-0.00	903.00	200.00	0.00	-0.00	-0.00	-0.00	-0.00	300.00	200.00	0.00	-0.00
708	-0.00	-0.00	-0.00	903.00	200.00	0.00	-0.00	-0.00	-0.00	-0.00	300.00	200.00	0.00	-0.00
709	-0.00	-0.00	-0.00	903.00	200.00	0.00	-0.00	0.00	0.00	0.00	300.00	200.00	0.00	0.00
710	-0.00	-0.00	-0.00	903.00	200.00	0.00	-0.00	-0.00	-0.00	-0.00	300.00	200.00	0.00	-0.00
711	-0.00	-0.00	-0.00	903.00	200.00	0.00	-0.00	-0.00	-0.00	-0.00	300.00	200.00	0.00	-0.00
712	-0.00	-0.00	-0.00	903.00	200.00	0.00	-0.00	-0.00	-0.00	-0.00	300.00	200.00	0.00	-0.00
713	-0.00	-0.00	-0.00	903.00	200.00	0.00	-0.00	-0.00	-0.00	-0.00	300.00	200.00	0.00	-0.00
714	-0.00	-0.00	-0.00	903.00	200.00	0.00	-0.00	0.00	0.00	0.00	300.00	200.00	0.00	0.00
715	-0.00	-0.00	-0.00	903.00	200.00	0.00	-0.00	-0.00	-0.00	-0.00	300.00	200.00	0.00	-0.00
716	-0.00	-0.00	-0.00	903.00	200.00	0.00	-0.00	-0.00	-0.00	-0.00	300.00	200.00	0.00	-0.00
717	-0.00	-0.00	-0.00	903.00	200.00	0.00	-0.00	0.00	0.00	0.00	300.00	200.00	0.00	0.00
718	-0.00	-0.00	-0.00	903.00	200.00	0.00	-0.00	0.00	0.00	0.00	300.00	200.00	0.00	0.00
719	-0.00	-0.00	-0.00	903.00	200.00	0.00	-0.00	-0.00	-0.00	-0.00	300.00	200.00	0.00	-0.00
720	-0.00	-0.00	-0.00	903.00	200.00	0.00	-0.00	-0.00	-0.00	-0.00	300.00	200.00	0.00	-0.00
721	-0.00	-0.00	-0.00	903.00	200.00	0.00	-0.00	-0.00	-0.00	-0.00	300.00	200.00	0.00	-0.00
722	-0.00	-0.00	-0.00	903.00	200.00	0.00	-0.00	-0.00	-0.00	-0.00	300.00	200.00	0.00	-0.00
723	-0.00	-0.00	-0.00	903.00	200.00	0.00	-0.00	-0.00	-0.00	-0.00	300.00	200.00	0.00	-0.00
724	0.00	0.00	0.00	903.00	200.00	0.00	0.00	-0.00	-0.00	-0.00	300.00	200.00	0.00	-0.00
725	-0.00	-0.00	-0.00	903.00	200.00	0.00	-0.00	-0.00	-0.00	-0.00	300.00	200.00	0.00	-0.00
726	0.00	0.00	0.00	903.00	200.00	0.00	0.00	0.00	0.00	0.00	300.00	200.00	0.00	0.00
