# Supplementary material for: Musculoskeletal modeling and humanoid control of robots based on human gait data
Source: PeerJ Comput Sci. 2021 Aug 9;7:e657. doi: 10.7717/peerj-cs.657 (PMC8372000; doi:10.7717/peerj-cs.657)
Supplement: Supplemental Information 2 [file peerj-cs-07-657-s002.zip › force/Static1.forces]

[Force Data]
NumberOfForcePlates=2
SampleRate=120.000000
NumberOfSamples=2450
#Sample	FX1	FY1	FZ1	X1	Y1	Z1	MZ1	FX2	FY2	FZ2	X2	Y2	Z2	MZ2
1	1.68	0.69	641.02	771.46	176.39	0.00	-246.86	-0.00	-0.00	-0.00	300.00	200.00	0.00	-0.00
2	1.75	0.76	641.48	771.55	176.31	0.00	-215.95	-0.00	-0.00	-0.00	300.00	200.00	0.00	-0.00
3	1.83	0.84	641.48	771.63	176.40	0.00	-230.50	-0.00	-0.00	-0.00	300.00	200.00	0.00	-0.00
4	1.83	0.69	641.48	771.70	176.36	0.00	-204.90	-0.00	-0.00	-0.00	300.00	200.00	0.00	-0.00
5	1.91	0.76	641.17	771.63	176.30	0.00	-219.64	-0.00	-0.00	-0.00	300.00	200.00	0.00	-0.00
6	1.91	0.84	641.17	771.78	176.30	0.00	-186.85	-0.00	-0.00	-0.00	300.00	200.00	0.00	-0.00
7	1.83	0.84	641.02	771.82	176.20	0.00	-162.37	-0.00	-0.00	-0.00	300.00	200.00	0.00	-0.00
8	1.91	0.92	640.56	771.72	176.27	0.00	-176.84	-0.00	-0.00	-0.00	300.00	200.00	0.00	-0.00
9	2.21	0.76	640.26	771.80	176.36	0.00	-203.98	-0.00	-0.00	-0.00	300.00	200.00	0.00	-0.00
10	2.06	0.84	639.65	771.68	176.38	0.00	-190.21	-0.00	-0.00	-0.00	300.00	200.00	0.00	-0.00
11	2.06	0.76	640.11	771.84	176.40	0.00	-200.32	-0.00	-0.00	-0.00	300.00	200.00	0.00	-0.00
12	2.06	0.61	639.95	772.03	176.44	0.00	-243.25	-0.00	-0.00	-0.00	300.00	200.00	0.00	-0.00
13	1.91	0.61	639.95	772.03	176.49	0.00	-239.56	-0.00	-0.00	-0.00	300.00	200.00	0.00	-0.00
14	2.21	0.61	639.95	772.03	176.44	0.00	-269.73	-0.00	-0.00	-0.00	300.00	200.00	0.00	-0.00
15	2.14	0.53	640.72	772.25	176.57	0.00	-277.78	0.00	0.00	0.00	300.00	200.00	0.00	0.00
16	2.21	0.46	640.87	772.21	176.52	0.00	-289.62	-0.00	-0.00	-0.00	300.00	200.00	0.00	-0.00
17	2.29	0.38	640.87	772.29	176.67	0.00	-255.31	0.00	0.00	0.00	300.00	200.00	0.00	0.00
18	2.37	0.61	641.17	772.28	176.49	0.00	-227.59	-0.00	-0.00	-0.00	300.00	200.00	0.00	-0.00
19	2.44	0.61	641.02	772.25	176.53	0.00	-229.27	-0.00	-0.00	-0.00	300.00	200.00	0.00	-0.00
20	2.44	0.61	640.72	772.33	176.57	0.00	-229.23	0.00	0.00	0.00	300.00	200.00	0.00	0.00
21	2.21	0.31	641.33	772.38	176.49	0.00	-195.25	-0.00	-0.00	-0.00	300.00	200.00	0.00	-0.00
22	2.14	0.53	641.33	772.52	176.49	0.00	-232.30	-0.00	-0.00	-0.00	300.00	200.00	0.00	-0.00
23	2.21	0.61	641.33	772.59	176.54	0.00	-201.19	0.00	0.00	0.00	300.00	200.00	0.00	0.00
24	2.06	0.53	641.33	772.66	176.73	0.00	-275.87	-0.00	-0.00	-0.00	300.00	200.00	0.00	-0.00
25	1.83	0.61	641.48	772.77	176.74	0.00	-260.66	-0.00	-0.00	-0.00	300.00	200.00	0.00	-0.00
26	1.75	0.53	641.63	773.15	176.93	0.00	-245.79	-0.00	-0.00	-0.00	300.00	200.00	0.00	-0.00
27	1.91	0.69	641.78	772.83	176.89	0.00	-229.36	-0.00	-0.00	-0.00	300.00	200.00	0.00	-0.00
28	1.98	0.46	641.78	773.04	176.89	0.00	-283.90	-0.00	-0.00	-0.00	300.00	200.00	0.00	-0.00
29	2.29	0.38	642.09	773.03	176.95	0.00	-254.95	0.00	0.00	0.00	300.00	200.00	0.00	0.00
30	2.37	0.38	641.63	773.01	176.84	0.00	-256.97	-0.00	-0.00	-0.00	300.00	200.00	0.00	-0.00
31	2.75	0.53	641.33	772.95	176.68	0.00	-246.36	-0.00	-0.00	-0.00	300.00	200.00	0.00	-0.00
32	2.75	0.38	641.33	773.09	176.68	0.00	-151.81	-0.00	-0.00	-0.00	300.00	200.00	0.00	-0.00
33	2.90	0.46	641.33	773.02	176.68	0.00	-168.32	-0.00	-0.00	-0.00	300.00	200.00	0.00	-0.00
34	2.90	0.46	641.33	773.24	176.68	0.00	-145.53	-0.00	-0.00	-0.00	300.00	200.00	0.00	-0.00
35	2.67	0.69	641.17	773.28	176.77	0.00	-110.28	-0.00	-0.00	-0.00	300.00	200.00	0.00	-0.00
36	2.29	0.46	641.17	773.35	176.87	0.00	-85.15	-0.00	-0.00	-0.00	300.00	200.00	0.00	-0.00
37	2.29	0.53	640.56	773.51	176.99	0.00	-97.95	-0.00	-0.00	-0.00	300.00	200.00	0.00	-0.00
38	1.75	0.38	640.56	773.72	177.32	0.00	-104.92	0.00	0.00	0.00	300.00	200.00	0.00	0.00
39	1.60	0.38	639.34	773.91	177.33	0.00	-78.63	-0.00	-0.00	-0.00	300.00	200.00	0.00	-0.00
40	1.60	0.15	638.58	774.04	177.54	0.00	-39.20	-0.00	-0.00	-0.00	300.00	200.00	0.00	-0.00
41	1.83	-0.08	638.28	774.12	177.62	0.00	-50.80	-0.00	-0.00	-0.00	300.00	200.00	0.00	-0.00
42	1.91	-0.15	637.51	773.97	177.84	0.00	-16.19	-0.00	-0.00	-0.00	300.00	200.00	0.00	-0.00
43	2.21	-0.31	637.21	773.91	177.87	0.00	3.20	-0.00	-0.00	-0.00	300.00	200.00	0.00	-0.00
44	2.44	-0.38	637.36	773.79	177.97	0.00	-11.51	-0.00	-0.00	-0.00	300.00	200.00	0.00	-0.00
45	2.82	-0.53	637.36	773.86	178.02	0.00	52.10	-0.00	-0.00	-0.00	300.00	200.00	0.00	-0.00
46	3.05	-0.38	637.97	773.70	178.14	0.00	89.96	-0.00	-0.00	-0.00	300.00	200.00	0.00	-0.00
47	3.28	-0.53	638.43	773.79	178.06	0.00	87.90	-0.00	-0.00	-0.00	300.00	200.00	0.00	-0.00
48	3.20	-0.46	638.73	774.00	178.02	0.00	168.07	-0.00	-0.00	-0.00	300.00	200.00	0.00	-0.00
49	3.36	-0.53	639.04	774.06	178.08	0.00	86.44	-0.00	-0.00	-0.00	300.00	200.00	0.00	-0.00
50	3.20	-0.46	639.19	774.31	178.09	0.00	99.75	-0.00	-0.00	-0.00	300.00	200.00	0.00	-0.00
51	3.20	-0.31	640.41	774.84	178.08	0.00	165.31	-0.00	-0.00	-0.00	300.00	200.00	0.00	-0.00
52	3.13	-0.46	640.41	774.77	178.08	0.00	78.72	-0.00	-0.00	-0.00	300.00	200.00	0.00	-0.00
53	3.13	-0.46	641.78	775.33	178.13	0.00	56.24	-0.00	-0.00	-0.00	300.00	200.00	0.00	-0.00
54	3.13	-0.46	642.40	775.45	178.15	0.00	33.47	-0.00	-0.00	-0.00	300.00	200.00	0.00	-0.00
55	3.20	-0.53	643.01	775.71	178.12	0.00	-46.54	-0.00	-0.00	-0.00	300.00	200.00	0.00	-0.00
56	3.05	-0.46	642.85	775.89	178.16	0.00	12.50	-0.00	-0.00	-0.00	300.00	200.00	0.00	-0.00
57	2.98	-0.23	642.85	776.04	178.07	0.00	43.01	-0.00	-0.00	-0.00	300.00	200.00	0.00	-0.00
58	3.28	-0.38	643.31	776.34	178.13	0.00	17.27	-0.00	-0.00	-0.00	300.00	200.00	0.00	-0.00
59	3.05	-0.46	642.85	776.53	178.02	0.00	35.25	-0.00	-0.00	-0.00	300.00	200.00	0.00	-0.00
60	3.13	-0.31	642.70	776.58	178.02	0.00	29.98	-0.00	-0.00	-0.00	300.00	200.00	0.00	-0.00
61	2.82	-0.46	642.85	776.89	177.74	0.00	-74.80	-0.00	-0.00	-0.00	300.00	200.00	0.00	-0.00
62	2.44	-0.31	642.70	777.15	177.68	0.00	-24.23	-0.00	-0.00	-0.00	300.00	200.00	0.00	-0.00
63	2.06	-0.46	641.78	777.32	177.75	0.00	-34.71	-0.00	-0.00	-0.00	300.00	200.00	0.00	-0.00
64	2.06	-0.31	641.33	777.52	177.54	0.00	-15.90	-0.00	-0.00	-0.00	300.00	200.00	0.00	-0.00
65	1.75	-0.23	640.87	777.86	177.52	0.00	-68.08	-0.00	-0.00	-0.00	300.00	200.00	0.00	-0.00
66	1.75	-0.23	640.72	778.11	177.52	0.00	-159.59	-0.00	-0.00	-0.00	300.00	200.00	0.00	-0.00
67	1.75	-0.31	639.65	778.26	177.19	0.00	-169.64	-0.00	-0.00	-0.00	300.00	200.00	0.00	-0.00
68	2.06	-0.46	639.65	778.33	177.10	0.00	-218.68	-0.00	-0.00	-0.00	300.00	200.00	0.00	-0.00
69	2.14	-0.53	638.73	778.37	176.92	0.00	-207.41	0.00	0.00	0.00	300.00	200.00	0.00	0.00
70	2.29	-0.38	638.73	778.51	176.83	0.00	-192.08	-0.00	-0.00	-0.00	300.00	200.00	0.00	-0.00
71	2.06	-0.46	639.04	778.57	176.79	0.00	-127.66	-0.00	-0.00	-0.00	300.00	200.00	0.00	-0.00
72	2.06	-0.38	639.50	778.66	176.66	0.00	-209.94	0.00	0.00	0.00	300.00	200.00	0.00	0.00
73	1.91	-0.46	639.04	778.93	176.46	0.00	-193.25	-0.00	-0.00	-0.00	300.00	200.00	0.00	-0.00
74	1.68	-0.08	639.95	778.97	176.44	0.00	-140.56	-0.00	-0.00	-0.00	300.00	200.00	0.00	-0.00
75	0.99	-0.00	639.95	779.32	176.39	0.00	-137.85	-0.00	-0.00	-0.00	300.00	200.00	0.00	-0.00
76	0.76	0.08	640.41	779.55	176.27	0.00	-100.24	-0.00	-0.00	-0.00	300.00	200.00	0.00	-0.00
77	0.76	-0.00	640.11	779.50	176.21	0.00	-155.48	-0.00	-0.00	-0.00	300.00	200.00	0.00	-0.00
78	0.31	0.08	641.78	779.96	176.13	0.00	-112.34	-0.00	-0.00	-0.00	300.00	200.00	0.00	-0.00
79	0.23	0.15	642.55	780.11	176.11	0.00	-169.82	-0.00	-0.00	-0.00	300.00	200.00	0.00	-0.00
80	0.53	-0.08	642.85	780.09	176.07	0.00	-205.26	-0.00	-0.00	-0.00	300.00	200.00	0.00	-0.00
81	0.38	-0.00	643.01	780.27	175.84	0.00	-260.99	-0.00	-0.00	-0.00	300.00	200.00	0.00	-0.00
82	0.61	-0.08	642.85	780.45	175.79	0.00	-253.01	-0.00	-0.00	-0.00	300.00	200.00	0.00	-0.00
83	0.76	-0.00	642.70	780.49	175.69	0.00	-270.32	0.00	0.00	0.00	300.00	200.00	0.00	0.00
84	0.76	-0.00	642.40	780.51	175.53	0.00	-293.32	-0.00	-0.00	-0.00	300.00	200.00	0.00	-0.00
85	0.99	-0.15	642.09	780.66	175.43	0.00	-294.81	-0.00	-0.00	-0.00	300.00	200.00	0.00	-0.00
86	0.84	-0.08	641.63	780.79	175.22	0.00	-304.78	-0.00	-0.00	-0.00	300.00	200.00	0.00	-0.00
87	0.92	0.08	641.63	780.72	175.22	0.00	-310.90	-0.00	-0.00	-0.00	300.00	200.00	0.00	-0.00
88	0.76	0.08	641.63	781.07	175.22	0.00	-307.15	0.00	0.00	0.00	300.00	200.00	0.00	0.00
89	0.53	0.31	641.33	781.23	175.07	0.00	-319.48	-0.00	-0.00	-0.00	300.00	200.00	0.00	-0.00
90	0.23	0.15	641.02	781.39	175.15	0.00	-330.45	-0.00	-0.00	-0.00	300.00	200.00	0.00	-0.00
91	-0.00	0.08	641.02	781.67	174.96	0.00	-402.73	-0.00	-0.00	-0.00	300.00	200.00	0.00	-0.00
92	-0.31	0.08	640.87	781.79	175.00	0.00	-372.22	-0.00	-0.00	-0.00	300.00	200.00	0.00	-0.00
93	-0.38	0.31	641.17	782.20	175.01	0.00	-319.81	-0.00	-0.00	-0.00	300.00	200.00	0.00	-0.00
94	-0.69	0.08	641.17	782.34	174.92	0.00	-362.67	-0.00	-0.00	-0.00	300.00	200.00	0.00	-0.00
95	-0.53	0.15	640.87	782.36	174.86	0.00	-357.26	-0.00	-0.00	-0.00	300.00	200.00	0.00	-0.00
96	-0.69	0.15	641.17	782.63	174.82	0.00	-376.33	-0.00	-0.00	-0.00	300.00	200.00	0.00	-0.00
97	-0.53	-0.00	640.72	782.69	174.76	0.00	-375.62	-0.00	-0.00	-0.00	300.00	200.00	0.00	-0.00
98	-0.46	0.15	640.41	782.70	174.74	0.00	-336.29	-0.00	-0.00	-0.00	300.00	200.00	0.00	-0.00
99	-0.46	-0.08	639.95	782.76	174.77	0.00	-340.95	-0.00	-0.00	-0.00	300.00	200.00	0.00	-0.00
100	-0.76	-0.08	639.95	783.19	174.49	0.00	-355.89	-0.00	-0.00	-0.00	300.00	200.00	0.00	-0.00
101	-0.92	0.15	639.50	783.39	174.42	0.00	-278.77	-0.00	-0.00	-0.00	300.00	200.00	0.00	-0.00
102	-1.07	-0.00	639.04	783.52	174.40	0.00	-315.98	-0.00	-0.00	-0.00	300.00	200.00	0.00	-0.00
103	-1.37	0.15	638.89	783.77	174.30	0.00	-289.84	-0.00	-0.00	-0.00	300.00	200.00	0.00	-0.00
104	-1.75	0.15	639.04	784.02	174.45	0.00	-234.56	-0.00	-0.00	-0.00	300.00	200.00	0.00	-0.00
105	-1.83	0.31	639.04	784.23	174.31	0.00	-282.92	0.00	0.00	0.00	300.00	200.00	0.00	0.00
106	-2.06	0.08	639.95	784.76	174.25	0.00	-304.14	-0.00	-0.00	-0.00	300.00	200.00	0.00	-0.00
107	-2.14	0.15	639.95	785.05	174.15	0.00	-338.77	-0.00	-0.00	-0.00	300.00	200.00	0.00	-0.00
108	-2.29	0.53	639.95	785.26	173.87	0.00	-243.52	-0.00	-0.00	-0.00	300.00	200.00	0.00	-0.00
109	-1.91	0.31	640.11	785.22	173.83	0.00	-326.12	-0.00	-0.00	-0.00	300.00	200.00	0.00	-0.00
110	-1.83	0.61	640.26	785.39	173.64	0.00	-246.16	-0.00	-0.00	-0.00	300.00	200.00	0.00	-0.00
111	-1.53	0.53	640.72	785.47	173.42	0.00	-262.89	-0.00	-0.00	-0.00	300.00	200.00	0.00	-0.00
112	-1.22	0.31	639.95	785.48	173.34	0.00	-297.80	-0.00	-0.00	-0.00	300.00	200.00	0.00	-0.00
113	-1.22	0.61	640.11	785.65	173.16	0.00	-238.93	-0.00	-0.00	-0.00	300.00	200.00	0.00	-0.00
114	-0.84	0.76	640.11	785.50	173.02	0.00	-299.70	-0.00	-0.00	-0.00	300.00	200.00	0.00	-0.00
115	-0.99	0.76	640.11	785.79	172.92	0.00	-295.70	-0.00	-0.00	-0.00	300.00	200.00	0.00	-0.00
116	-1.14	0.99	639.50	785.82	172.66	0.00	-241.58	-0.00	-0.00	-0.00	300.00	200.00	0.00	-0.00
117	-1.37	1.07	639.19	785.98	172.36	0.00	-317.70	-0.00	-0.00	-0.00	300.00	200.00	0.00	-0.00
118	-1.68	1.37	639.65	786.13	172.28	0.00	-250.75	-0.00	-0.00	-0.00	300.00	200.00	0.00	-0.00
119	-1.91	1.37	640.11	786.36	172.21	0.00	-336.12	-0.00	-0.00	-0.00	300.00	200.00	0.00	-0.00
120	-2.14	1.53	640.26	786.53	171.97	0.00	-334.62	-0.00	-0.00	-0.00	300.00	200.00	0.00	-0.00
121	-2.29	1.75	640.72	786.69	171.76	0.00	-326.34	-0.00	-0.00	-0.00	300.00	200.00	0.00	-0.00
122	-2.37	1.75	641.17	786.77	171.63	0.00	-301.16	-0.00	-0.00	-0.00	300.00	200.00	0.00	-0.00
123	-2.29	1.68	641.02	786.81	171.39	0.00	-311.70	-0.00	-0.00	-0.00	300.00	200.00	0.00	-0.00
124	-1.75	1.68	641.33	786.94	171.31	0.00	-327.05	-0.00	-0.00	-0.00	300.00	200.00	0.00	-0.00
125	-1.53	1.68	640.72	786.62	171.18	0.00	-264.22	-0.00	-0.00	-0.00	300.00	200.00	0.00	-0.00
126	-1.30	1.98	640.56	786.52	171.13	0.00	-303.70	-0.00	-0.00	-0.00	300.00	200.00	0.00	-0.00
127	-0.92	1.60	639.95	786.19	170.96	0.00	-289.80	-0.00	-0.00	-0.00	300.00	200.00	0.00	-0.00
128	-0.99	1.68	639.50	786.04	170.84	0.00	-232.52	-0.00	-0.00	-0.00	300.00	200.00	0.00	-0.00
129	-0.76	1.75	639.50	785.89	170.65	0.00	-229.88	-0.00	-0.00	-0.00	300.00	200.00	0.00	-0.00
130	-0.53	1.68	639.19	785.55	170.49	0.00	-244.87	-0.00	-0.00	-0.00	300.00	200.00	0.00	-0.00
131	-0.53	1.83	639.34	785.36	170.50	0.00	-226.61	-0.00	-0.00	-0.00	300.00	200.00	0.00	-0.00
132	-0.53	1.68	639.50	785.39	170.56	0.00	-267.52	-0.00	-0.00	-0.00	300.00	200.00	0.00	-0.00
133	-0.69	1.83	639.65	785.13	170.37	0.00	-244.49	-0.00	-0.00	-0.00	300.00	200.00	0.00	-0.00
134	-0.69	1.68	639.95	784.97	170.43	0.00	-239.36	-0.00	-0.00	-0.00	300.00	200.00	0.00	-0.00
135	-0.31	1.91	640.11	784.72	170.35	0.00	-314.66	-0.00	-0.00	-0.00	300.00	200.00	0.00	-0.00
136	-0.08	1.75	639.65	784.35	170.37	0.00	-361.73	-0.00	-0.00	-0.00	300.00	200.00	0.00	-0.00
137	-0.08	1.98	640.11	784.36	170.25	0.00	-334.59	-0.00	-0.00	-0.00	300.00	200.00	0.00	-0.00
138	0.23	1.83	640.41	784.06	170.26	0.00	-292.56	-0.00	-0.00	-0.00	300.00	200.00	0.00	-0.00
139	0.92	1.83	640.41	783.56	170.22	0.00	-357.88	0.00	0.00	0.00	300.00	200.00	0.00	0.00
140	0.84	1.91	640.56	783.51	170.08	0.00	-232.08	-0.00	-0.00	-0.00	300.00	200.00	0.00	-0.00
141	1.30	1.68	640.56	783.09	169.94	0.00	-318.37	-0.00	-0.00	-0.00	300.00	200.00	0.00	-0.00
142	1.37	1.60	640.41	782.70	169.93	0.00	-306.32	-0.00	-0.00	-0.00	300.00	200.00	0.00	-0.00
143	1.60	1.68	640.56	782.59	169.80	0.00	-281.16	-0.00	-0.00	-0.00	300.00	200.00	0.00	-0.00
144	1.30	1.75	640.56	782.59	169.75	0.00	-239.93	-0.00	-0.00	-0.00	300.00	200.00	0.00	-0.00
145	1.30	1.91	640.26	782.17	169.69	0.00	-266.62	-0.00	-0.00	-0.00	300.00	200.00	0.00	-0.00
146	1.14	1.91	640.56	782.30	169.65	0.00	-239.39	-0.00	-0.00	-0.00	300.00	200.00	0.00	-0.00
147	0.84	1.98	640.41	782.20	169.64	0.00	-197.84	-0.00	-0.00	-0.00	300.00	200.00	0.00	-0.00
148	0.99	1.98	640.87	782.29	169.76	0.00	-225.41	-0.00	-0.00	-0.00	300.00	200.00	0.00	-0.00
149	0.69	1.91	641.02	781.81	169.86	0.00	-201.54	-0.00	-0.00	-0.00	300.00	200.00	0.00	-0.00
150	0.92	1.98	641.33	781.87	169.88	0.00	-199.29	-0.00	-0.00	-0.00	300.00	200.00	0.00	-0.00
151	1.07	2.14	641.48	781.69	169.70	0.00	-208.09	-0.00	-0.00	-0.00	300.00	200.00	0.00	-0.00
152	1.14	1.83	640.72	781.33	169.80	0.00	-200.87	-0.00	-0.00	-0.00	300.00	200.00	0.00	-0.00
153	1.60	1.75	640.72	781.33	169.61	0.00	-201.39	-0.00	-0.00	-0.00	300.00	200.00	0.00	-0.00
154	1.75	1.91	641.48	781.04	169.74	0.00	-118.03	-0.00	-0.00	-0.00	300.00	200.00	0.00	-0.00
155	2.06	1.68	641.48	780.97	169.65	0.00	-201.03	-0.00	-0.00	-0.00	300.00	200.00	0.00	-0.00
156	2.06	1.68	641.02	780.67	169.53	0.00	-154.99	-0.00	-0.00	-0.00	300.00	200.00	0.00	-0.00
157	2.29	1.91	641.33	780.73	169.50	0.00	-88.37	-0.00	-0.00	-0.00	300.00	200.00	0.00	-0.00
158	2.21	1.68	641.17	780.70	169.44	0.00	-136.99	-0.00	-0.00	-0.00	300.00	200.00	0.00	-0.00
159	2.29	1.75	640.72	780.26	169.37	0.00	-175.15	-0.00	-0.00	-0.00	300.00	200.00	0.00	-0.00
160	2.14	1.68	640.87	780.57	169.48	0.00	-111.48	-0.00	-0.00	-0.00	300.00	200.00	0.00	-0.00
161	1.91	1.98	640.56	780.44	169.41	0.00	-135.66	0.00	0.00	0.00	300.00	200.00	0.00	0.00
162	1.75	1.91	640.11	780.35	169.39	0.00	-117.33	-0.00	-0.00	-0.00	300.00	200.00	0.00	-0.00
163	1.75	1.75	640.11	780.43	169.34	0.00	-159.14	-0.00	-0.00	-0.00	300.00	200.00	0.00	-0.00
164	1.60	1.75	640.11	780.35	169.49	0.00	-176.99	-0.00	-0.00	-0.00	300.00	200.00	0.00	-0.00
165	1.68	1.68	640.26	780.53	169.45	0.00	-189.04	-0.00	-0.00	-0.00	300.00	200.00	0.00	-0.00
166	1.37	1.53	640.11	780.35	169.54	0.00	-175.13	-0.00	-0.00	-0.00	300.00	200.00	0.00	-0.00
167	1.60	1.53	639.65	780.34	169.61	0.00	-181.96	-0.00	-0.00	-0.00	300.00	200.00	0.00	-0.00
168	1.60	1.60	639.65	780.34	169.61	0.00	-149.71	-0.00	-0.00	-0.00	300.00	200.00	0.00	-0.00
169	1.83	1.60	639.65	780.19	169.66	0.00	-156.35	-0.00	-0.00	-0.00	300.00	200.00	0.00	-0.00
170	1.83	1.53	639.95	780.18	169.58	0.00	-120.07	-0.00	-0.00	-0.00	300.00	200.00	0.00	-0.00
171	1.68	1.37	639.65	779.98	169.47	0.00	-156.97	-0.00	-0.00	-0.00	300.00	200.00	0.00	-0.00
172	1.68	1.53	640.11	780.07	169.49	0.00	-92.52	-0.00	-0.00	-0.00	300.00	200.00	0.00	-0.00
173	1.75	1.60	640.41	779.84	169.50	0.00	-39.30	-0.00	-0.00	-0.00	300.00	200.00	0.00	-0.00
174	1.75	1.75	640.56	779.80	169.60	0.00	-20.25	0.00	0.00	0.00	300.00	200.00	0.00	0.00
175	1.83	1.68	640.87	779.71	169.67	0.00	-100.38	-0.00	-0.00	-0.00	300.00	200.00	0.00	-0.00
176	1.60	1.83	640.41	779.70	169.55	0.00	-97.67	-0.00	-0.00	-0.00	300.00	200.00	0.00	-0.00
177	1.30	1.68	641.33	780.02	169.64	0.00	-84.72	-0.00	-0.00	-0.00	300.00	200.00	0.00	-0.00
178	1.45	1.45	641.02	779.96	169.67	0.00	-94.48	-0.00	-0.00	-0.00	300.00	200.00	0.00	-0.00
179	1.14	1.22	641.48	780.19	169.74	0.00	-159.37	-0.00	-0.00	-0.00	300.00	200.00	0.00	-0.00
180	0.76	1.37	641.63	780.29	169.70	0.00	-83.48	-0.00	-0.00	-0.00	300.00	200.00	0.00	-0.00
181	1.07	1.14	642.09	780.38	169.91	0.00	-143.57	-0.00	-0.00	-0.00	300.00	200.00	0.00	-0.00
182	1.07	1.53	641.33	780.23	169.88	0.00	-73.72	-0.00	-0.00	-0.00	300.00	200.00	0.00	-0.00
183	0.92	1.45	641.17	780.20	169.92	0.00	-78.41	-0.00	-0.00	-0.00	300.00	200.00	0.00	-0.00
184	1.37	1.22	641.33	780.23	170.07	0.00	-74.34	-0.00	-0.00	-0.00	300.00	200.00	0.00	-0.00
185	1.37	1.22	640.72	779.83	169.95	0.00	-28.25	-0.00	-0.00	-0.00	300.00	200.00	0.00	-0.00
186	1.37	0.92	640.72	779.83	170.14	0.00	-65.57	0.00	0.00	0.00	300.00	200.00	0.00	0.00
187	1.68	1.07	640.56	779.73	170.22	0.00	-55.64	-0.00	-0.00	-0.00	300.00	200.00	0.00	-0.00
188	1.68	1.14	640.11	779.64	170.20	0.00	-0.39	-0.00	-0.00	-0.00	300.00	200.00	0.00	-0.00
189	1.37	1.14	640.11	779.57	170.20	0.00	8.78	-0.00	-0.00	-0.00	300.00	200.00	0.00	-0.00
190	1.60	1.07	640.11	779.64	170.30	0.00	-30.26	-0.00	-0.00	-0.00	300.00	200.00	0.00	-0.00
191	1.37	0.84	640.11	779.50	170.35	0.00	-28.63	-0.00	-0.00	-0.00	300.00	200.00	0.00	-0.00
192	1.30	0.84	640.26	779.45	170.40	0.00	-94.92	-0.00	-0.00	-0.00	300.00	200.00	0.00	-0.00
193	1.22	0.76	640.26	779.31	170.45	0.00	-79.04	-0.00	-0.00	-0.00	300.00	200.00	0.00	-0.00
194	1.14	0.84	640.72	779.54	170.56	0.00	-90.29	-0.00	-0.00	-0.00	300.00	200.00	0.00	-0.00
195	0.84	0.99	640.72	779.47	170.61	0.00	-62.36	-0.00	-0.00	-0.00	300.00	200.00	0.00	-0.00
196	0.92	0.84	640.72	779.47	170.71	0.00	-60.48	-0.00	-0.00	-0.00	300.00	200.00	0.00	-0.00
197	0.99	0.69	641.02	779.39	170.82	0.00	-104.28	-0.00	-0.00	-0.00	300.00	200.00	0.00	-0.00
198	0.92	0.84	641.17	779.34	170.87	0.00	-83.11	-0.00	-0.00	-0.00	300.00	200.00	0.00	-0.00
199	1.07	0.69	640.72	779.18	170.95	0.00	-37.57	-0.00	-0.00	-0.00	300.00	200.00	0.00	-0.00
200	1.37	0.46	640.87	779.14	171.05	0.00	-74.62	-0.00	-0.00	-0.00	300.00	200.00	0.00	-0.00
201	1.75	0.46	640.11	778.64	171.06	0.00	-62.52	-0.00	-0.00	-0.00	300.00	200.00	0.00	-0.00
202	1.68	0.46	640.11	778.42	171.06	0.00	-37.32	-0.00	-0.00	-0.00	300.00	200.00	0.00	-0.00
203	1.83	0.53	639.65	778.41	171.09	0.00	13.60	-0.00	-0.00	-0.00	300.00	200.00	0.00	-0.00
204	1.83	0.31	639.95	778.32	171.20	0.00	-60.47	-0.00	-0.00	-0.00	300.00	200.00	0.00	-0.00
205	1.75	0.46	640.11	778.21	171.35	0.00	-16.04	-0.00	-0.00	-0.00	300.00	200.00	0.00	-0.00
206	1.68	0.31	639.95	777.82	171.39	0.00	-55.60	-0.00	-0.00	-0.00	300.00	200.00	0.00	-0.00
207	1.68	0.53	640.11	777.85	171.44	0.00	-72.65	-0.00	-0.00	-0.00	300.00	200.00	0.00	-0.00
208	1.68	0.61	640.72	777.76	171.52	0.00	-17.14	-0.00	-0.00	-0.00	300.00	200.00	0.00	-0.00
209	1.60	0.53	641.02	777.74	171.58	0.00	-47.31	-0.00	-0.00	-0.00	300.00	200.00	0.00	-0.00
210	1.83	0.46	641.02	777.60	171.67	0.00	-108.91	-0.00	-0.00	-0.00	300.00	200.00	0.00	-0.00
211	1.60	0.31	640.72	777.47	171.71	0.00	-167.24	-0.00	-0.00	-0.00	300.00	200.00	0.00	-0.00
212	1.75	0.46	640.87	777.29	171.71	0.00	-60.75	-0.00	-0.00	-0.00	300.00	200.00	0.00	-0.00
213	1.98	0.38	641.33	777.23	171.69	0.00	-145.52	-0.00	-0.00	-0.00	300.00	200.00	0.00	-0.00
214	2.06	0.31	641.63	777.01	171.70	0.00	-157.17	-0.00	-0.00	-0.00	300.00	200.00	0.00	-0.00
215	2.29	0.08	641.33	776.73	171.73	0.00	-215.28	0.00	0.00	0.00	300.00	200.00	0.00	0.00
216	2.67	0.53	641.02	776.39	171.67	0.00	-122.46	-0.00	-0.00	-0.00	300.00	200.00	0.00	-0.00
217	2.52	0.31	640.87	776.29	171.57	0.00	-193.12	-0.00	-0.00	-0.00	300.00	200.00	0.00	-0.00
218	2.90	0.53	640.87	776.14	171.48	0.00	-198.05	-0.00	-0.00	-0.00	300.00	200.00	0.00	-0.00
219	2.82	0.61	641.02	775.74	171.44	0.00	-163.18	-0.00	-0.00	-0.00	300.00	200.00	0.00	-0.00
220	2.67	0.61	640.56	775.73	171.37	0.00	-181.88	-0.00	-0.00	-0.00	300.00	200.00	0.00	-0.00
221	2.75	0.53	640.72	775.61	171.23	0.00	-262.75	-0.00	-0.00	-0.00	300.00	200.00	0.00	-0.00
222	2.82	0.84	640.72	775.61	171.23	0.00	-203.18	-0.00	-0.00	-0.00	300.00	200.00	0.00	-0.00
223	2.75	0.76	641.02	775.46	171.29	0.00	-279.09	-0.00	-0.00	-0.00	300.00	200.00	0.00	-0.00
224	2.37	0.61	641.17	775.49	171.25	0.00	-264.82	0.00	0.00	0.00	300.00	200.00	0.00	0.00
225	2.37	0.76	641.33	775.23	171.26	0.00	-290.93	-0.00	-0.00	-0.00	300.00	200.00	0.00	-0.00
226	2.37	0.76	641.33	775.09	171.26	0.00	-290.82	-0.00	-0.00	-0.00	300.00	200.00	0.00	-0.00
227	2.44	0.69	640.87	775.14	171.14	0.00	-325.98	-0.00	-0.00	-0.00	300.00	200.00	0.00	-0.00
228	2.67	0.61	640.87	775.00	171.19	0.00	-342.13	-0.00	-0.00	-0.00	300.00	200.00	0.00	-0.00
229	2.75	0.69	640.72	774.83	171.14	0.00	-334.59	-0.00	-0.00	-0.00	300.00	200.00	0.00	-0.00
230	2.82	0.69	640.72	774.68	171.14	0.00	-359.58	-0.00	-0.00	-0.00	300.00	200.00	0.00	-0.00
231	2.90	0.84	640.87	774.71	171.00	0.00	-273.96	-0.00	-0.00	-0.00	300.00	200.00	0.00	-0.00
232	2.82	0.84	640.41	774.48	170.93	0.00	-248.86	-0.00	-0.00	-0.00	300.00	200.00	0.00	-0.00
233	2.98	0.99	640.26	774.52	170.92	0.00	-233.74	-0.00	-0.00	-0.00	300.00	200.00	0.00	-0.00
234	2.75	1.07	640.11	774.49	170.92	0.00	-285.94	0.00	0.00	0.00	300.00	200.00	0.00	0.00
235	2.75	1.22	640.11	774.49	170.87	0.00	-289.35	-0.00	-0.00	-0.00	300.00	200.00	0.00	-0.00
236	2.67	1.14	640.26	774.59	170.73	0.00	-320.30	-0.00	-0.00	-0.00	300.00	200.00	0.00	-0.00
237	2.37	1.07	640.26	774.38	170.73	0.00	-343.82	-0.00	-0.00	-0.00	300.00	200.00	0.00	-0.00
238	2.21	1.07	641.02	774.67	170.63	0.00	-362.80	-0.00	-0.00	-0.00	300.00	200.00	0.00	-0.00
239	2.29	1.22	640.41	774.55	170.60	0.00	-345.37	-0.00	-0.00	-0.00	300.00	200.00	0.00	-0.00
240	2.29	1.22	640.56	774.58	170.70	0.00	-368.06	-0.00	-0.00	-0.00	300.00	200.00	0.00	-0.00
241	2.21	1.37	640.26	774.59	170.69	0.00	-323.39	-0.00	-0.00	-0.00	300.00	200.00	0.00	-0.00
242	2.06	1.22	640.56	774.80	170.61	0.00	-316.04	-0.00	-0.00	-0.00	300.00	200.00	0.00	-0.00
243	1.83	1.14	640.87	774.79	170.71	0.00	-318.88	-0.00	-0.00	-0.00	300.00	200.00	0.00	-0.00
244	1.91	0.92	641.17	774.85	170.59	0.00	-350.76	-0.00	-0.00	-0.00	300.00	200.00	0.00	-0.00
245	1.98	0.92	640.87	774.64	170.76	0.00	-375.36	-0.00	-0.00	-0.00	300.00	200.00	0.00	-0.00
246	2.06	1.07	640.87	774.71	170.57	0.00	-289.81	-0.00	-0.00	-0.00	300.00	200.00	0.00	-0.00
247	1.91	1.14	640.72	774.83	170.71	0.00	-298.29	-0.00	-0.00	-0.00	300.00	200.00	0.00	-0.00
248	1.91	1.07	640.41	774.62	170.69	0.00	-284.99	0.00	0.00	0.00	300.00	200.00	0.00	0.00
249	1.75	1.14	640.56	774.65	170.70	0.00	-316.52	-0.00	-0.00	-0.00	300.00	200.00	0.00	-0.00
250	1.68	1.22	639.95	774.75	170.82	0.00	-258.64	-0.00	-0.00	-0.00	300.00	200.00	0.00	-0.00
251	1.68	1.22	640.41	774.84	170.74	0.00	-235.98	-0.00	-0.00	-0.00	300.00	200.00	0.00	-0.00
252	1.60	1.07	640.56	774.87	170.80	0.00	-230.36	-0.00	-0.00	-0.00	300.00	200.00	0.00	-0.00
253	1.68	0.99	640.87	774.86	170.62	0.00	-265.54	-0.00	-0.00	-0.00	300.00	200.00	0.00	-0.00
254	1.45	0.99	641.33	775.09	170.93	0.00	-304.38	-0.00	-0.00	-0.00	300.00	200.00	0.00	-0.00
255	1.14	0.99	641.33	775.02	170.93	0.00	-249.66	-0.00	-0.00	-0.00	300.00	200.00	0.00	-0.00
256	1.07	0.84	641.63	775.15	171.03	0.00	-289.86	-0.00	-0.00	-0.00	300.00	200.00	0.00	-0.00
257	1.30	0.84	641.48	775.12	171.03	0.00	-250.69	-0.00	-0.00	-0.00	300.00	200.00	0.00	-0.00
258	1.30	0.92	641.33	775.09	170.97	0.00	-240.98	-0.00	-0.00	-0.00	300.00	200.00	0.00	-0.00
259	1.60	0.76	640.72	774.83	170.85	0.00	-292.24	-0.00	-0.00	-0.00	300.00	200.00	0.00	-0.00
260	1.68	0.69	640.56	774.80	170.84	0.00	-281.34	-0.00	-0.00	-0.00	300.00	200.00	0.00	-0.00
261	1.83	0.76	639.95	774.67	170.91	0.00	-230.02	-0.00	-0.00	-0.00	300.00	200.00	0.00	-0.00
262	1.75	0.69	639.34	774.69	171.03	0.00	-214.51	-0.00	-0.00	-0.00	300.00	200.00	0.00	-0.00
263	2.06	0.92	638.89	774.46	171.01	0.00	-125.15	-0.00	-0.00	-0.00	300.00	200.00	0.00	-0.00
264	1.91	0.92	638.58	774.25	170.94	0.00	-120.66	-0.00	-0.00	-0.00	300.00	200.00	0.00	-0.00
265	1.83	0.84	639.04	774.42	171.11	0.00	-173.87	-0.00	-0.00	-0.00	300.00	200.00	0.00	-0.00
266	1.83	0.92	638.89	774.17	171.20	0.00	-163.68	-0.00	-0.00	-0.00	300.00	200.00	0.00	-0.00
267	1.91	0.92	639.34	774.34	171.22	0.00	-120.21	-0.00	-0.00	-0.00	300.00	200.00	0.00	-0.00
268	1.68	0.84	639.50	774.22	171.37	0.00	-123.09	-0.00	-0.00	-0.00	300.00	200.00	0.00	-0.00
269	1.75	0.92	639.95	774.03	171.48	0.00	-69.29	-0.00	-0.00	-0.00	300.00	200.00	0.00	-0.00
270	1.75	0.69	640.41	774.12	171.60	0.00	-52.90	-0.00	-0.00	-0.00	300.00	200.00	0.00	-0.00
271	1.45	0.69	640.72	773.90	171.71	0.00	-66.81	-0.00	-0.00	-0.00	300.00	200.00	0.00	-0.00
272	1.37	0.53	641.17	774.20	171.82	0.00	-84.35	-0.00	-0.00	-0.00	300.00	200.00	0.00	-0.00
273	1.30	0.15	641.33	774.23	171.69	0.00	-108.63	0.00	0.00	0.00	300.00	200.00	0.00	0.00
274	1.60	0.31	641.17	773.85	171.82	0.00	-97.28	-0.00	-0.00	-0.00	300.00	200.00	0.00	-0.00
275	1.75	0.08	641.48	773.98	171.93	0.00	-130.96	-0.00	-0.00	-0.00	300.00	200.00	0.00	-0.00
276	1.68	0.31	642.24	773.92	171.96	0.00	-99.22	-0.00	-0.00	-0.00	300.00	200.00	0.00	-0.00
277	2.06	0.15	641.48	773.62	171.93	0.00	-83.85	-0.00	-0.00	-0.00	300.00	200.00	0.00	-0.00
278	2.14	0.38	640.87	773.36	172.00	0.00	-56.14	0.00	0.00	0.00	300.00	200.00	0.00	0.00
279	2.52	0.53	641.17	773.35	172.11	0.00	-46.76	-0.00	-0.00	-0.00	300.00	200.00	0.00	-0.00
280	2.52	0.38	641.02	773.39	172.24	0.00	-66.21	-0.00	-0.00	-0.00	300.00	200.00	0.00	-0.00
281	2.52	0.61	640.56	772.87	172.18	0.00	-36.40	-0.00	-0.00	-0.00	300.00	200.00	0.00	-0.00
282	2.67	0.61	640.56	772.94	172.22	0.00	-40.56	-0.00	-0.00	-0.00	300.00	200.00	0.00	-0.00
283	2.44	0.31	640.87	772.79	172.33	0.00	-73.58	-0.00	-0.00	-0.00	300.00	200.00	0.00	-0.00
284	2.29	0.38	640.87	772.93	172.43	0.00	-59.26	-0.00	-0.00	-0.00	300.00	200.00	0.00	-0.00
285	2.37	0.38	640.41	772.84	172.31	0.00	-61.60	-0.00	-0.00	-0.00	300.00	200.00	0.00	-0.00
286	2.29	0.15	640.56	772.80	172.32	0.00	-89.26	-0.00	-0.00	-0.00	300.00	200.00	0.00	-0.00
287	2.21	0.15	640.72	772.97	172.47	0.00	-155.51	-0.00	-0.00	-0.00	300.00	200.00	0.00	-0.00
288	2.14	0.08	640.26	772.73	172.40	0.00	-117.68	-0.00	-0.00	-0.00	300.00	200.00	0.00	-0.00
289	2.21	-0.00	641.02	772.89	172.48	0.00	-106.66	-0.00	-0.00	-0.00	300.00	200.00	0.00	-0.00
290	2.37	-0.00	640.56	772.72	172.32	0.00	-179.91	-0.00	-0.00	-0.00	300.00	200.00	0.00	-0.00
291	2.52	0.38	640.41	772.48	172.41	0.00	-88.34	-0.00	-0.00	-0.00	300.00	200.00	0.00	-0.00
292	2.75	0.38	640.11	772.42	172.40	0.00	-71.78	-0.00	-0.00	-0.00	300.00	200.00	0.00	-0.00
293	2.67	0.31	640.26	772.45	172.16	0.00	-126.04	-0.00	-0.00	-0.00	300.00	200.00	0.00	-0.00
294	2.75	0.61	640.11	772.49	172.21	0.00	-42.46	-0.00	-0.00	-0.00	300.00	200.00	0.00	-0.00
295	2.67	0.53	640.26	772.30	172.21	0.00	-118.84	-0.00	-0.00	-0.00	300.00	200.00	0.00	-0.00
296	2.82	0.76	640.11	772.13	172.11	0.00	-70.44	-0.00	-0.00	-0.00	300.00	200.00	0.00	-0.00
297	2.82	0.76	640.11	772.20	172.11	0.00	-70.49	-0.00	-0.00	-0.00	300.00	200.00	0.00	-0.00
298	2.75	0.76	640.72	772.18	171.90	0.00	-68.93	-0.00	-0.00	-0.00	300.00	200.00	0.00	-0.00
299	2.82	0.84	640.26	772.02	171.97	0.00	-106.52	-0.00	-0.00	-0.00	300.00	200.00	0.00	-0.00
300	2.75	0.69	640.56	772.22	171.84	0.00	-170.64	-0.00	-0.00	-0.00	300.00	200.00	0.00	-0.00
301	2.75	0.84	640.87	772.29	171.90	0.00	-127.68	-0.00	-0.00	-0.00	300.00	200.00	0.00	-0.00
302	2.44	0.69	640.56	772.08	171.80	0.00	-230.73	-0.00	-0.00	-0.00	300.00	200.00	0.00	-0.00
303	2.52	0.53	640.56	772.15	171.84	0.00	-229.89	-0.00	-0.00	-0.00	300.00	200.00	0.00	-0.00
304	2.52	0.69	640.87	772.21	171.81	0.00	-255.83	-0.00	-0.00	-0.00	300.00	200.00	0.00	-0.00
305	2.67	0.84	641.17	771.99	171.78	0.00	-240.08	-0.00	-0.00	-0.00	300.00	200.00	0.00	-0.00
306	2.44	0.69	641.33	771.95	171.73	0.00	-207.91	-0.00	-0.00	-0.00	300.00	200.00	0.00	-0.00
307	2.44	0.84	641.33	771.81	171.73	0.00	-187.79	-0.00	-0.00	-0.00	300.00	200.00	0.00	-0.00
308	2.44	0.99	641.48	771.63	171.69	0.00	-167.69	-0.00	-0.00	-0.00	300.00	200.00	0.00	-0.00
309	2.44	1.22	641.02	771.60	171.72	0.00	-183.30	-0.00	-0.00	-0.00	300.00	200.00	0.00	-0.00
310	2.67	1.37	641.02	771.46	171.63	0.00	-192.67	-0.00	-0.00	-0.00	300.00	200.00	0.00	-0.00
311	2.44	1.14	641.02	771.46	171.48	0.00	-216.63	-0.00	-0.00	-0.00	300.00	200.00	0.00	-0.00
312	2.75	1.45	640.26	771.37	171.26	0.00	-254.35	-0.00	-0.00	-0.00	300.00	200.00	0.00	-0.00
313	2.67	1.45	640.41	771.48	171.36	0.00	-252.03	-0.00	-0.00	-0.00	300.00	200.00	0.00	-0.00
314	2.44	1.45	640.41	771.26	171.27	0.00	-222.51	-0.00	-0.00	-0.00	300.00	200.00	0.00	-0.00
315	2.37	1.37	640.72	771.40	171.28	0.00	-299.19	-0.00	-0.00	-0.00	300.00	200.00	0.00	-0.00
316	2.14	1.22	640.72	771.40	171.37	0.00	-312.49	-0.00	-0.00	-0.00	300.00	200.00	0.00	-0.00
317	2.14	0.99	641.33	771.38	171.40	0.00	-296.76	-0.00	-0.00	-0.00	300.00	200.00	0.00	-0.00
318	2.44	0.84	641.33	771.31	171.40	0.00	-348.40	0.00	0.00	0.00	300.00	200.00	0.00	0.00
319	2.75	0.92	641.63	771.09	171.41	0.00	-301.06	-0.00	-0.00	-0.00	300.00	200.00	0.00	-0.00
320	2.52	0.99	641.78	771.05	171.52	0.00	-284.16	-0.00	-0.00	-0.00	300.00	200.00	0.00	-0.00
321	2.75	0.84	642.24	771.00	171.58	0.00	-287.70	-0.00	-0.00	-0.00	300.00	200.00	0.00	-0.00
322	2.82	0.84	642.24	770.93	171.54	0.00	-267.05	-0.00	-0.00	-0.00	300.00	200.00	0.00	-0.00
323	2.82	1.14	641.33	770.74	171.54	0.00	-272.29	-0.00	-0.00	-0.00	300.00	200.00	0.00	-0.00
324	2.82	1.22	641.78	770.83	171.56	0.00	-262.25	-0.00	-0.00	-0.00	300.00	200.00	0.00	-0.00
325	2.67	1.22	641.63	770.94	171.70	0.00	-280.58	-0.00	-0.00	-0.00	300.00	200.00	0.00	-0.00
326	2.52	1.45	641.17	770.92	171.58	0.00	-223.40	-0.00	-0.00	-0.00	300.00	200.00	0.00	-0.00
327	2.52	1.45	640.56	770.87	171.65	0.00	-246.04	-0.00	-0.00	-0.00	300.00	200.00	0.00	-0.00
328	2.37	1.37	640.41	771.12	171.60	0.00	-206.50	-0.00	-0.00	-0.00	300.00	200.00	0.00	-0.00
329	2.29	1.07	640.26	771.16	171.64	0.00	-290.30	-0.00	-0.00	-0.00	300.00	200.00	0.00	-0.00
330	2.21	1.14	640.11	771.13	171.63	0.00	-300.95	-0.00	-0.00	-0.00	300.00	200.00	0.00	-0.00
331	2.14	1.14	640.26	771.16	171.50	0.00	-276.22	-0.00	-0.00	-0.00	300.00	200.00	0.00	-0.00
332	2.21	1.14	640.41	771.12	171.60	0.00	-232.35	-0.00	-0.00	-0.00	300.00	200.00	0.00	-0.00
333	2.67	1.14	640.41	771.19	171.65	0.00	-291.08	-0.00	-0.00	-0.00	300.00	200.00	0.00	-0.00
334	2.44	0.92	640.26	771.02	171.54	0.00	-269.07	-0.00	-0.00	-0.00	300.00	200.00	0.00	-0.00
335	2.44	0.84	639.95	771.17	171.53	0.00	-302.19	-0.00	-0.00	-0.00	300.00	200.00	0.00	-0.00
336	2.52	0.92	639.65	771.11	171.47	0.00	-225.74	-0.00	-0.00	-0.00	300.00	200.00	0.00	-0.00
337	2.82	0.92	639.95	771.17	171.48	0.00	-303.13	-0.00	-0.00	-0.00	300.00	200.00	0.00	-0.00
338	2.44	0.92	639.95	771.24	171.48	0.00	-292.31	-0.00	-0.00	-0.00	300.00	200.00	0.00	-0.00
339	2.52	1.07	639.65	771.25	171.42	0.00	-228.77	-0.00	-0.00	-0.00	300.00	200.00	0.00	-0.00
340	2.37	1.07	640.11	771.34	171.54	0.00	-224.24	-0.00	-0.00	-0.00	300.00	200.00	0.00	-0.00
341	2.29	1.14	640.56	771.51	171.51	0.00	-189.39	-0.00	-0.00	-0.00	300.00	200.00	0.00	-0.00
342	2.06	0.92	640.41	771.41	171.55	0.00	-258.56	-0.00	-0.00	-0.00	300.00	200.00	0.00	-0.00
343	1.91	0.84	640.87	771.79	171.71	0.00	-287.15	-0.00	-0.00	-0.00	300.00	200.00	0.00	-0.00
344	2.14	0.92	640.87	771.86	171.62	0.00	-238.11	-0.00	-0.00	-0.00	300.00	200.00	0.00	-0.00
345	1.98	0.84	641.48	772.05	171.60	0.00	-243.99	-0.00	-0.00	-0.00	300.00	200.00	0.00	-0.00
346	2.06	0.92	641.63	772.08	171.61	0.00	-213.29	-0.00	-0.00	-0.00	300.00	200.00	0.00	-0.00
347	2.21	0.76	642.09	772.11	171.67	0.00	-260.36	-0.00	-0.00	-0.00	300.00	200.00	0.00	-0.00
348	2.21	0.84	642.40	772.17	171.59	0.00	-273.49	-0.00	-0.00	-0.00	300.00	200.00	0.00	-0.00
349	2.37	0.84	641.78	771.97	171.52	0.00	-209.17	-0.00	-0.00	-0.00	300.00	200.00	0.00	-0.00
350	2.44	0.99	641.48	772.05	171.46	0.00	-122.92	-0.00	-0.00	-0.00	300.00	200.00	0.00	-0.00
351	2.44	0.76	640.87	772.00	171.48	0.00	-221.46	-0.00	-0.00	-0.00	300.00	200.00	0.00	-0.00
352	2.37	0.92	640.26	772.09	171.54	0.00	-130.55	-0.00	-0.00	-0.00	300.00	200.00	0.00	-0.00
353	2.37	0.84	640.26	772.23	171.45	0.00	-186.66	-0.00	-0.00	-0.00	300.00	200.00	0.00	-0.00
354	2.37	0.84	639.19	772.16	171.50	0.00	-140.71	-0.00	-0.00	-0.00	300.00	200.00	0.00	-0.00
355	2.29	0.76	638.89	772.17	171.53	0.00	-240.00	-0.00	-0.00	-0.00	300.00	200.00	0.00	-0.00
356	2.37	0.92	639.04	772.27	171.54	0.00	-176.51	-0.00	-0.00	-0.00	300.00	200.00	0.00	-0.00
357	2.06	0.84	638.89	772.38	171.58	0.00	-200.70	-0.00	-0.00	-0.00	300.00	200.00	0.00	-0.00
358	2.06	0.92	638.58	772.39	171.66	0.00	-190.57	-0.00	-0.00	-0.00	300.00	200.00	0.00	-0.00
359	1.75	0.84	639.04	772.56	171.59	0.00	-169.27	-0.00	-0.00	-0.00	300.00	200.00	0.00	-0.00
360	1.45	0.76	639.34	772.83	171.74	0.00	-262.09	-0.00	-0.00	-0.00	300.00	200.00	0.00	-0.00
361	1.60	0.84	640.11	772.77	171.78	0.00	-164.81	-0.00	-0.00	-0.00	300.00	200.00	0.00	-0.00
362	1.45	0.92	641.17	772.92	171.87	0.00	-173.45	-0.00	-0.00	-0.00	300.00	200.00	0.00	-0.00
363	1.45	0.84	641.17	772.99	171.78	0.00	-160.69	-0.00	-0.00	-0.00	300.00	200.00	0.00	-0.00
364	1.83	0.76	641.78	772.97	171.80	0.00	-89.76	-0.00	-0.00	-0.00	300.00	200.00	0.00	-0.00
365	1.83	0.99	641.63	773.08	171.80	0.00	-83.01	-0.00	-0.00	-0.00	300.00	200.00	0.00	-0.00
366	1.83	0.92	641.48	772.77	171.88	0.00	-23.80	-0.00	-0.00	-0.00	300.00	200.00	0.00	-0.00
367	1.91	0.84	641.17	772.70	171.82	0.00	-81.72	-0.00	-0.00	-0.00	300.00	200.00	0.00	-0.00
368	2.06	0.92	641.33	772.81	171.83	0.00	-76.16	-0.00	-0.00	-0.00	300.00	200.00	0.00	-0.00
369	1.83	0.99	641.02	772.96	171.86	0.00	-14.09	-0.00	-0.00	-0.00	300.00	200.00	0.00	-0.00
370	1.83	0.92	640.87	773.14	171.90	0.00	-69.89	-0.00	-0.00	-0.00	300.00	200.00	0.00	-0.00
371	1.68	1.07	640.72	772.90	172.04	0.00	-68.18	-0.00	-0.00	-0.00	300.00	200.00	0.00	-0.00
372	1.68	0.92	640.26	773.09	171.97	0.00	-179.88	-0.00	-0.00	-0.00	300.00	200.00	0.00	-0.00
373	1.75	0.99	640.41	773.12	172.03	0.00	-149.15	-0.00	-0.00	-0.00	300.00	200.00	0.00	-0.00
374	1.60	0.84	640.56	773.37	172.08	0.00	-96.15	-0.00	-0.00	-0.00	300.00	200.00	0.00	-0.00
375	1.60	0.92	640.87	773.36	172.05	0.00	-109.20	-0.00	-0.00	-0.00	300.00	200.00	0.00	-0.00
376	1.68	0.84	640.56	773.30	172.13	0.00	-121.03	-0.00	-0.00	-0.00	300.00	200.00	0.00	-0.00
377	1.68	0.84	640.87	773.36	172.19	0.00	-98.09	-0.00	-0.00	-0.00	300.00	200.00	0.00	-0.00
378	1.75	0.76	640.87	773.29	172.14	0.00	-64.36	-0.00	-0.00	-0.00	300.00	200.00	0.00	-0.00
379	1.91	0.69	640.87	773.21	172.19	0.00	-78.37	-0.00	-0.00	-0.00	300.00	200.00	0.00	-0.00
380	1.98	0.84	641.17	773.35	172.16	0.00	-60.86	-0.00	-0.00	-0.00	300.00	200.00	0.00	-0.00
381	2.29	0.61	641.33	773.31	172.16	0.00	-99.00	-0.00	-0.00	-0.00	300.00	200.00	0.00	-0.00
382	2.21	0.76	640.87	772.93	172.24	0.00	-99.52	-0.00	-0.00	-0.00	300.00	200.00	0.00	-0.00
383	2.29	0.92	641.17	773.28	172.20	0.00	-82.18	-0.00	-0.00	-0.00	300.00	200.00	0.00	-0.00
384	2.14	0.84	640.87	772.93	172.14	0.00	-87.68	-0.00	-0.00	-0.00	300.00	200.00	0.00	-0.00
385	2.06	0.84	640.56	773.08	172.32	0.00	-108.20	-0.00	-0.00	-0.00	300.00	200.00	0.00	-0.00
386	1.98	0.92	640.56	773.15	172.22	0.00	-165.10	-0.00	-0.00	-0.00	300.00	200.00	0.00	-0.00
387	1.91	0.84	640.56	773.15	172.32	0.00	-126.93	-0.00	-0.00	-0.00	300.00	200.00	0.00	-0.00
388	1.75	0.76	640.56	773.22	172.32	0.00	-201.33	-0.00	-0.00	-0.00	300.00	200.00	0.00	-0.00
389	1.68	0.76	640.41	773.19	172.36	0.00	-199.13	-0.00	-0.00	-0.00	300.00	200.00	0.00	-0.00
390	1.60	0.99	641.02	773.39	172.44	0.00	-144.49	-0.00	-0.00	-0.00	300.00	200.00	0.00	-0.00
391	1.45	0.92	640.87	773.57	172.29	0.00	-173.45	-0.00	-0.00	-0.00	300.00	200.00	0.00	-0.00
392	1.91	0.61	641.02	773.46	172.24	0.00	-225.64	-0.00	-0.00	-0.00	300.00	200.00	0.00	-0.00
393	1.68	0.99	641.17	773.42	172.25	0.00	-101.16	-0.00	-0.00	-0.00	300.00	200.00	0.00	-0.00
394	2.06	0.84	640.87	773.29	172.05	0.00	-177.60	-0.00	-0.00	-0.00	300.00	200.00	0.00	-0.00
395	2.14	0.99	640.87	773.14	172.19	0.00	-113.72	-0.00	-0.00	-0.00	300.00	200.00	0.00	-0.00
396	2.44	1.07	641.02	772.89	172.15	0.00	-112.13	-0.00	-0.00	-0.00	300.00	200.00	0.00	-0.00
397	2.52	1.22	640.87	772.71	172.14	0.00	-48.42	-0.00	-0.00	-0.00	300.00	200.00	0.00	-0.00
398	2.67	1.22	640.41	772.62	172.08	0.00	-144.29	-0.00	-0.00	-0.00	300.00	200.00	0.00	-0.00
399	2.75	1.45	640.26	772.59	172.02	0.00	-70.91	-0.00	-0.00	-0.00	300.00	200.00	0.00	-0.00
400	2.52	1.14	640.56	772.65	172.13	0.00	-195.66	-0.00	-0.00	-0.00	300.00	200.00	0.00	-0.00
401	2.44	1.37	640.56	772.72	172.13	0.00	-118.02	-0.00	-0.00	-0.00	300.00	200.00	0.00	-0.00
402	2.37	1.45	640.72	772.54	172.28	0.00	-128.22	-0.00	-0.00	-0.00	300.00	200.00	0.00	-0.00
403	2.29	1.37	640.72	772.68	172.28	0.00	-182.03	-0.00	-0.00	-0.00	300.00	200.00	0.00	-0.00
404	1.98	1.14	640.72	772.54	172.23	0.00	-249.11	-0.00	-0.00	-0.00	300.00	200.00	0.00	-0.00
405	2.06	1.22	641.02	772.67	172.20	0.00	-241.51	-0.00	-0.00	-0.00	300.00	200.00	0.00	-0.00
406	2.21	1.07	641.48	772.77	172.36	0.00	-196.71	-0.00	-0.00	-0.00	300.00	200.00	0.00	-0.00
407	2.14	0.99	641.48	772.70	172.17	0.00	-273.54	-0.00	-0.00	-0.00	300.00	200.00	0.00	-0.00
408	2.29	0.99	641.02	772.60	172.24	0.00	-277.52	0.00	0.00	0.00	300.00	200.00	0.00	0.00
409	2.52	0.92	641.17	772.56	172.35	0.00	-247.75	0.00	0.00	0.00	300.00	200.00	0.00	0.00
410	2.90	1.07	640.87	772.43	172.19	0.00	-215.82	-0.00	-0.00	-0.00	300.00	200.00	0.00	-0.00
411	2.82	0.99	640.72	772.25	172.23	0.00	-223.37	-0.00	-0.00	-0.00	300.00	200.00	0.00	-0.00
412	3.13	1.07	640.26	772.16	172.31	0.00	-267.31	-0.00	-0.00	-0.00	300.00	200.00	0.00	-0.00
413	2.98	1.22	640.87	772.36	172.19	0.00	-197.93	-0.00	-0.00	-0.00	300.00	200.00	0.00	-0.00
414	2.98	1.22	640.56	772.08	172.22	0.00	-197.49	-0.00	-0.00	-0.00	300.00	200.00	0.00	-0.00
415	3.05	1.14	640.72	772.33	172.47	0.00	-163.35	-0.00	-0.00	-0.00	300.00	200.00	0.00	-0.00
416	3.05	1.07	640.87	772.36	172.43	0.00	-196.37	-0.00	-0.00	-0.00	300.00	200.00	0.00	-0.00
417	2.82	1.22	640.87	772.29	172.57	0.00	-146.75	-0.00	-0.00	-0.00	300.00	200.00	0.00	-0.00
418	2.44	0.99	640.72	772.54	172.56	0.00	-166.47	-0.00	-0.00	-0.00	300.00	200.00	0.00	-0.00
419	2.44	0.99	640.56	772.51	172.80	0.00	-211.65	0.00	0.00	0.00	300.00	200.00	0.00	0.00
420	2.44	0.92	640.87	772.71	172.81	0.00	-198.87	-0.00	-0.00	-0.00	300.00	200.00	0.00	-0.00
421	2.67	0.76	641.17	772.78	172.82	0.00	-247.88	-0.00	-0.00	-0.00	300.00	200.00	0.00	-0.00
422	2.37	0.76	640.87	772.93	172.95	0.00	-216.50	-0.00	-0.00	-0.00	300.00	200.00	0.00	-0.00
423	2.44	0.76	641.02	772.89	172.86	0.00	-218.75	-0.00	-0.00	-0.00	300.00	200.00	0.00	-0.00
424	2.52	0.84	640.87	772.93	172.95	0.00	-210.71	-0.00	-0.00	-0.00	300.00	200.00	0.00	-0.00
425	2.44	0.76	640.87	773.14	172.95	0.00	-195.84	-0.00	-0.00	-0.00	300.00	200.00	0.00	-0.00
426	2.52	0.99	640.72	773.18	172.95	0.00	-168.24	0.00	0.00	0.00	300.00	200.00	0.00	0.00
427	2.52	0.92	640.56	773.22	172.99	0.00	-109.41	-0.00	-0.00	-0.00	300.00	200.00	0.00	-0.00
428	2.44	0.99	640.41	773.41	172.98	0.00	-166.31	-0.00	-0.00	-0.00	300.00	200.00	0.00	-0.00
429	2.44	0.99	640.41	773.41	173.17	0.00	-188.74	-0.00	-0.00	-0.00	300.00	200.00	0.00	-0.00
430	2.21	0.92	640.56	773.72	173.32	0.00	-169.56	-0.00	-0.00	-0.00	300.00	200.00	0.00	-0.00
431	2.37	0.84	640.87	773.71	173.19	0.00	-206.68	-0.00	-0.00	-0.00	300.00	200.00	0.00	-0.00
432	2.37	0.84	640.41	773.91	173.36	0.00	-206.43	-0.00	-0.00	-0.00	300.00	200.00	0.00	-0.00
433	2.21	0.84	640.72	774.18	173.42	0.00	-202.47	-0.00	-0.00	-0.00	300.00	200.00	0.00	-0.00
434	2.29	0.84	640.87	774.29	173.43	0.00	-227.45	-0.00	-0.00	-0.00	300.00	200.00	0.00	-0.00
435	2.14	0.69	641.02	774.24	173.53	0.00	-219.91	-0.00	-0.00	-0.00	300.00	200.00	0.00	-0.00
436	2.14	0.69	641.02	774.46	173.39	0.00	-197.47	-0.00	-0.00	-0.00	300.00	200.00	0.00	-0.00
437	2.37	0.69	641.33	774.52	173.45	0.00	-157.69	-0.00	-0.00	-0.00	300.00	200.00	0.00	-0.00
438	2.29	0.84	641.78	774.61	173.42	0.00	-181.97	-0.00	-0.00	-0.00	300.00	200.00	0.00	-0.00
439	2.37	0.84	642.55	774.76	173.50	0.00	-206.83	-0.00	-0.00	-0.00	300.00	200.00	0.00	-0.00
440	2.67	0.76	642.24	774.77	173.49	0.00	-201.86	-0.00	-0.00	-0.00	300.00	200.00	0.00	-0.00
441	2.37	0.69	641.78	774.61	173.51	0.00	-226.26	-0.00	-0.00	-0.00	300.00	200.00	0.00	-0.00
442	2.21	0.84	641.33	774.88	173.26	0.00	-249.19	-0.00	-0.00	-0.00	300.00	200.00	0.00	-0.00
443	2.37	1.07	641.17	775.06	173.39	0.00	-200.93	-0.00	-0.00	-0.00	300.00	200.00	0.00	-0.00
444	2.29	0.84	640.41	775.12	173.46	0.00	-250.98	-0.00	-0.00	-0.00	300.00	200.00	0.00	-0.00
445	2.21	0.84	639.95	775.10	173.34	0.00	-226.30	-0.00	-0.00	-0.00	300.00	200.00	0.00	-0.00
446	2.06	0.84	639.65	775.54	173.38	0.00	-245.42	-0.00	-0.00	-0.00	300.00	200.00	0.00	-0.00
447	1.68	0.76	639.19	775.59	173.41	0.00	-267.87	-0.00	-0.00	-0.00	300.00	200.00	0.00	-0.00
448	1.60	0.99	639.95	775.96	173.53	0.00	-259.73	-0.00	-0.00	-0.00	300.00	200.00	0.00	-0.00
449	1.45	0.92	640.11	775.99	173.49	0.00	-196.80	-0.00	-0.00	-0.00	300.00	200.00	0.00	-0.00
450	1.30	0.99	640.56	776.23	173.51	0.00	-206.16	-0.00	-0.00	-0.00	300.00	200.00	0.00	-0.00
451	1.22	0.99	641.02	776.24	173.43	0.00	-158.48	-0.00	-0.00	-0.00	300.00	200.00	0.00	-0.00
452	1.37	0.69	640.87	776.36	173.38	0.00	-178.48	-0.00	-0.00	-0.00	300.00	200.00	0.00	-0.00
453	1.60	0.69	640.87	776.43	173.38	0.00	-115.96	-0.00	-0.00	-0.00	300.00	200.00	0.00	-0.00
454	1.75	0.99	640.72	776.33	173.18	0.00	-81.64	-0.00	-0.00	-0.00	300.00	200.00	0.00	-0.00
455	2.06	0.99	640.41	776.20	173.22	0.00	-112.50	-0.00	-0.00	-0.00	300.00	200.00	0.00	-0.00
456	2.06	1.22	641.17	776.42	173.25	0.00	-152.35	-0.00	-0.00	-0.00	300.00	200.00	0.00	-0.00
457	2.06	1.22	641.33	776.38	173.40	0.00	-151.99	-0.00	-0.00	-0.00	300.00	200.00	0.00	-0.00
458	1.83	1.53	642.09	776.38	173.43	0.00	-84.33	-0.00	-0.00	-0.00	300.00	200.00	0.00	-0.00
459	1.75	1.45	641.63	776.58	173.46	0.00	-160.86	-0.00	-0.00	-0.00	300.00	200.00	0.00	-0.00
460	1.68	1.22	642.09	776.81	173.43	0.00	-188.10	-0.00	-0.00	-0.00	300.00	200.00	0.00	-0.00
461	1.60	1.60	641.02	776.74	173.20	0.00	-183.98	-0.00	-0.00	-0.00	300.00	200.00	0.00	-0.00
462	1.60	1.75	640.56	776.80	172.99	0.00	-142.26	-0.00	-0.00	-0.00	300.00	200.00	0.00	-0.00
463	1.60	1.53	641.02	776.89	173.01	0.00	-125.47	-0.00	-0.00	-0.00	300.00	200.00	0.00	-0.00
464	1.60	1.60	641.02	777.03	173.05	0.00	-116.00	-0.00	-0.00	-0.00	300.00	200.00	0.00	-0.00
465	1.60	1.53	641.33	777.02	173.11	0.00	-125.50	-0.00	-0.00	-0.00	300.00	200.00	0.00	-0.00
466	1.60	1.45	641.63	777.08	173.17	0.00	-135.10	-0.00	-0.00	-0.00	300.00	200.00	0.00	-0.00
467	1.75	1.45	641.02	777.24	173.24	0.00	-116.43	-0.00	-0.00	-0.00	300.00	200.00	0.00	-0.00
468	2.06	1.37	640.56	776.94	173.18	0.00	-65.24	-0.00	-0.00	-0.00	300.00	200.00	0.00	-0.00
469	2.14	1.45	640.41	777.20	173.31	0.00	-103.52	0.00	0.00	0.00	300.00	200.00	0.00	0.00
470	2.14	1.37	640.11	777.28	173.16	0.00	-67.79	-0.00	-0.00	-0.00	300.00	200.00	0.00	-0.00
471	1.98	1.37	639.34	777.34	173.32	0.00	-40.58	-0.00	-0.00	-0.00	300.00	200.00	0.00	-0.00
472	2.06	1.37	639.50	777.52	173.32	0.00	-42.84	-0.00	-0.00	-0.00	300.00	200.00	0.00	-0.00
473	1.60	1.22	639.50	777.59	173.51	0.00	-49.56	-0.00	-0.00	-0.00	300.00	200.00	0.00	-0.00
474	1.60	1.22	639.50	777.59	173.47	0.00	-26.75	-0.00	-0.00	-0.00	300.00	200.00	0.00	-0.00
475	1.60	1.07	639.65	777.69	173.52	0.00	-91.68	-0.00	-0.00	-0.00	300.00	200.00	0.00	-0.00
476	1.68	0.99	639.65	777.76	173.71	0.00	-194.57	-0.00	-0.00	-0.00	300.00	200.00	0.00	-0.00
477	1.45	1.07	639.65	778.05	173.85	0.00	-179.09	-0.00	-0.00	-0.00	300.00	200.00	0.00	-0.00
478	1.75	1.14	639.95	778.32	173.96	0.00	-131.89	-0.00	-0.00	-0.00	300.00	200.00	0.00	-0.00
479	2.06	1.07	639.65	778.26	174.05	0.00	-172.00	-0.00	-0.00	-0.00	300.00	200.00	0.00	-0.00
480	2.06	0.84	639.50	778.30	174.18	0.00	-223.19	-0.00	-0.00	-0.00	300.00	200.00	0.00	-0.00
481	2.06	1.14	639.65	778.41	174.24	0.00	-162.25	-0.00	-0.00	-0.00	300.00	200.00	0.00	-0.00
482	2.44	0.92	640.11	778.42	174.40	0.00	-177.33	-0.00	-0.00	-0.00	300.00	200.00	0.00	-0.00
483	2.37	0.84	640.26	778.24	174.50	0.00	-115.82	0.00	0.00	0.00	300.00	200.00	0.00	0.00
484	2.37	0.99	640.72	778.26	174.57	0.00	-119.54	-0.00	-0.00	-0.00	300.00	200.00	0.00	-0.00
485	2.37	0.92	640.87	778.36	174.67	0.00	-106.02	-0.00	-0.00	-0.00	300.00	200.00	0.00	-0.00
486	2.29	1.07	640.56	778.44	174.80	0.00	-107.75	-0.00	-0.00	-0.00	300.00	200.00	0.00	-0.00
487	2.29	0.99	640.87	778.43	174.90	0.00	-94.10	-0.00	-0.00	-0.00	300.00	200.00	0.00	-0.00
488	2.14	0.76	640.87	778.36	175.05	0.00	-72.65	0.00	0.00	0.00	300.00	200.00	0.00	0.00
489	1.98	0.84	641.33	778.59	175.21	0.00	-82.10	-0.00	-0.00	-0.00	300.00	200.00	0.00	-0.00
490	1.98	0.69	641.02	778.67	175.43	0.00	-146.47	-0.00	-0.00	-0.00	300.00	200.00	0.00	-0.00
491	1.68	0.69	640.87	778.79	175.48	0.00	-138.98	-0.00	-0.00	-0.00	300.00	200.00	0.00	-0.00
492	1.60	0.53	641.02	778.89	175.67	0.00	-87.13	-0.00	-0.00	-0.00	300.00	200.00	0.00	-0.00
493	1.45	0.46	641.33	779.23	175.87	0.00	-115.64	-0.00	-0.00	-0.00	300.00	200.00	0.00	-0.00
494	1.75	0.31	641.02	779.17	175.91	0.00	-141.81	-0.00	-0.00	-0.00	300.00	200.00	0.00	-0.00
495	2.06	0.08	641.02	779.24	176.01	0.00	-154.43	-0.00	-0.00	-0.00	300.00	200.00	0.00	-0.00
496	1.98	0.15	641.48	779.26	176.07	0.00	-165.92	-0.00	-0.00	-0.00	300.00	200.00	0.00	-0.00
497	2.29	0.08	640.87	779.00	176.10	0.00	-136.81	-0.00	-0.00	-0.00	300.00	200.00	0.00	-0.00
498	2.67	0.08	640.72	779.26	176.14	0.00	-122.94	-0.00	-0.00	-0.00	300.00	200.00	0.00	-0.00
499	2.75	-0.00	640.41	779.27	176.22	0.00	-156.86	-0.00	-0.00	-0.00	300.00	200.00	0.00	-0.00
500	2.52	0.15	640.56	779.37	176.37	0.00	-132.18	-0.00	-0.00	-0.00	300.00	200.00	0.00	-0.00
501	2.44	0.31	640.56	779.51	176.37	0.00	-134.45	-0.00	-0.00	-0.00	300.00	200.00	0.00	-0.00
502	2.14	0.46	641.02	779.67	176.48	0.00	-85.34	-0.00	-0.00	-0.00	300.00	200.00	0.00	-0.00
503	2.06	0.31	640.72	779.68	176.57	0.00	-125.08	-0.00	-0.00	-0.00	300.00	200.00	0.00	-0.00
504	2.06	-0.00	640.87	780.07	176.81	0.00	-185.10	-0.00	-0.00	-0.00	300.00	200.00	0.00	-0.00
505	1.98	0.38	640.72	780.19	176.85	0.00	-159.29	-0.00	-0.00	-0.00	300.00	200.00	0.00	-0.00
506	1.75	0.15	640.87	780.57	177.00	0.00	-159.01	-0.00	-0.00	-0.00	300.00	200.00	0.00	-0.00
507	1.60	0.08	641.02	780.74	176.96	0.00	-187.81	-0.00	-0.00	-0.00	300.00	200.00	0.00	-0.00
508	1.37	-0.15	641.02	780.89	177.05	0.00	-210.36	-0.00	-0.00	-0.00	300.00	200.00	0.00	-0.00
509	1.37	-0.08	641.48	781.19	177.07	0.00	-201.00	-0.00	-0.00	-0.00	300.00	200.00	0.00	-0.00
510	1.37	-0.15	641.33	781.44	177.06	0.00	-187.37	-0.00	-0.00	-0.00	300.00	200.00	0.00	-0.00
511	1.37	-0.23	641.33	781.44	177.11	0.00	-196.58	-0.00	-0.00	-0.00	300.00	200.00	0.00	-0.00
512	1.22	-0.15	641.02	781.53	177.15	0.00	-115.09	-0.00	-0.00	-0.00	300.00	200.00	0.00	-0.00
513	1.22	-0.23	640.87	781.79	177.14	0.00	-101.42	-0.00	-0.00	-0.00	300.00	200.00	0.00	-0.00
514	1.07	-0.08	640.87	782.07	177.05	0.00	-102.41	-0.00	-0.00	-0.00	300.00	200.00	0.00	-0.00
515	1.14	-0.15	641.17	782.13	177.15	0.00	-181.92	-0.00	-0.00	-0.00	300.00	200.00	0.00	-0.00
516	1.14	-0.00	640.26	782.10	177.41	0.00	-140.30	-0.00	-0.00	-0.00	300.00	200.00	0.00	-0.00
517	1.07	-0.00	640.56	782.51	177.47	0.00	-161.40	-0.00	-0.00	-0.00	300.00	200.00	0.00	-0.00
518	1.14	-0.15	640.56	782.66	177.66	0.00	-272.82	-0.00	-0.00	-0.00	300.00	200.00	0.00	-0.00
519	1.14	-0.00	640.56	782.80	177.61	0.00	-208.73	-0.00	-0.00	-0.00	300.00	200.00	0.00	-0.00
520	0.99	-0.23	640.41	783.20	177.70	0.00	-186.87	-0.00	-0.00	-0.00	300.00	200.00	0.00	-0.00
521	0.92	-0.23	640.41	783.41	177.70	0.00	-185.12	-0.00	-0.00	-0.00	300.00	200.00	0.00	-0.00
522	0.69	-0.38	640.72	783.47	177.95	0.00	-198.07	-0.00	-0.00	-0.00	300.00	200.00	0.00	-0.00
523	0.53	-0.46	640.87	783.79	178.00	0.00	-180.76	-0.00	-0.00	-0.00	300.00	200.00	0.00	-0.00
524	0.15	-0.61	640.87	783.93	178.10	0.00	-167.57	-0.00	-0.00	-0.00	300.00	200.00	0.00	-0.00
525	0.31	-0.61	641.17	783.91	178.01	0.00	-148.06	-0.00	-0.00	-0.00	300.00	200.00	0.00	-0.00
526	0.23	-0.46	641.17	783.99	178.11	0.00	-105.27	-0.00	-0.00	-0.00	300.00	200.00	0.00	-0.00
527	0.38	-0.46	641.17	783.84	178.30	0.00	-131.49	-0.00	-0.00	-0.00	300.00	200.00	0.00	-0.00
528	0.61	-0.38	640.72	783.83	178.14	0.00	-104.58	-0.00	-0.00	-0.00	300.00	200.00	0.00	-0.00
529	0.84	-0.38	640.87	783.86	178.10	0.00	-109.61	-0.00	-0.00	-0.00	300.00	200.00	0.00	-0.00
530	0.92	-0.15	640.41	783.99	178.13	0.00	-83.96	-0.00	-0.00	-0.00	300.00	200.00	0.00	-0.00
531	1.07	-0.38	640.87	784.07	178.19	0.00	-137.33	-0.00	-0.00	-0.00	300.00	200.00	0.00	-0.00
532	1.14	-0.61	641.02	784.17	178.20	0.00	-189.03	-0.00	-0.00	-0.00	300.00	200.00	0.00	-0.00
533	1.07	-0.23	641.17	784.13	178.20	0.00	-119.16	-0.00	-0.00	-0.00	300.00	200.00	0.00	-0.00
534	0.92	-0.46	641.17	784.27	178.39	0.00	-234.35	-0.00	-0.00	-0.00	300.00	200.00	0.00	-0.00
535	0.76	-0.38	640.72	784.26	178.33	0.00	-199.16	-0.00	-0.00	-0.00	300.00	200.00	0.00	-0.00
536	0.53	-0.31	641.17	784.56	178.39	0.00	-207.90	-0.00	-0.00	-0.00	300.00	200.00	0.00	-0.00
537	0.23	-0.23	641.02	784.81	178.34	0.00	-215.11	-0.00	-0.00	-0.00	300.00	200.00	0.00	-0.00
538	0.15	-0.38	640.72	784.90	178.19	0.00	-185.71	-0.00	-0.00	-0.00	300.00	200.00	0.00	-0.00
539	0.08	-0.00	641.17	785.13	178.25	0.00	-184.76	-0.00	-0.00	-0.00	300.00	200.00	0.00	-0.00
540	0.15	-0.53	640.56	785.23	178.23	0.00	-203.55	-0.00	-0.00	-0.00	300.00	200.00	0.00	-0.00
541	0.31	-0.38	640.11	785.15	178.12	0.00	-166.08	-0.00	-0.00	-0.00	300.00	200.00	0.00	-0.00
542	0.31	-0.46	639.50	785.10	178.24	0.00	-175.05	0.00	0.00	0.00	300.00	200.00	0.00	0.00
543	0.69	-0.46	639.04	785.16	178.08	0.00	-206.32	0.00	0.00	0.00	300.00	200.00	0.00	0.00
544	0.69	-0.46	638.89	785.14	178.17	0.00	-206.27	-0.00	-0.00	-0.00	300.00	200.00	0.00	-0.00
545	0.61	-0.53	639.04	785.09	178.08	0.00	-236.57	-0.00	-0.00	-0.00	300.00	200.00	0.00	-0.00
546	0.38	-0.53	639.50	785.32	178.14	0.00	-185.63	-0.00	-0.00	-0.00	300.00	200.00	0.00	-0.00
547	0.23	-0.15	639.50	785.61	178.14	0.00	-183.13	-0.00	-0.00	-0.00	300.00	200.00	0.00	-0.00
548	-0.08	-0.31	639.95	785.90	178.06	0.00	-102.73	0.00	0.00	0.00	300.00	200.00	0.00	0.00
549	-0.38	-0.23	640.11	785.79	178.07	0.00	-132.90	-0.00	-0.00	-0.00	300.00	200.00	0.00	-0.00
550	-0.46	-0.23	641.02	786.17	178.05	0.00	-176.91	-0.00	-0.00	-0.00	300.00	200.00	0.00	-0.00
551	-0.69	-0.15	641.33	786.37	178.11	0.00	-117.21	-0.00	-0.00	-0.00	300.00	200.00	0.00	-0.00
552	-0.46	-0.31	641.48	786.40	178.21	0.00	-185.83	-0.00	-0.00	-0.00	300.00	200.00	0.00	-0.00
553	-0.31	-0.23	641.48	786.40	178.12	0.00	-157.34	-0.00	-0.00	-0.00	300.00	200.00	0.00	-0.00
554	-0.38	-0.31	641.48	786.25	178.12	0.00	-141.72	-0.00	-0.00	-0.00	300.00	200.00	0.00	-0.00
555	-0.08	-0.31	641.48	786.33	178.07	0.00	-125.49	-0.00	-0.00	-0.00	300.00	200.00	0.00	-0.00
556	0.08	-0.61	641.02	786.17	178.01	0.00	-118.76	-0.00	-0.00	-0.00	300.00	200.00	0.00	-0.00
557	0.08	-0.38	640.72	786.04	177.95	0.00	-92.07	0.00	0.00	0.00	300.00	200.00	0.00	0.00
558	0.08	-0.46	640.11	786.00	177.93	0.00	-101.02	-0.00	-0.00	-0.00	300.00	200.00	0.00	-0.00
559	0.15	-0.38	640.41	786.06	177.75	0.00	-139.56	-0.00	-0.00	-0.00	300.00	200.00	0.00	-0.00
560	0.15	-0.38	640.11	786.00	177.78	0.00	-139.57	-0.00	-0.00	-0.00	300.00	200.00	0.00	-0.00
561	0.23	-0.31	640.26	786.03	177.84	0.00	-178.10	-0.00	-0.00	-0.00	300.00	200.00	0.00	-0.00
562	-0.00	-0.15	640.26	786.03	177.79	0.00	-155.18	-0.00	-0.00	-0.00	300.00	200.00	0.00	-0.00
563	0.15	-0.15	640.26	786.25	177.93	0.00	-204.29	-0.00	-0.00	-0.00	300.00	200.00	0.00	-0.00
564	-0.23	-0.15	641.02	786.38	177.81	0.00	-172.93	-0.00	-0.00	-0.00	300.00	200.00	0.00	-0.00
565	-0.23	-0.15	641.02	786.53	177.77	0.00	-241.57	-0.00	-0.00	-0.00	300.00	200.00	0.00	-0.00
566	-0.38	0.08	641.02	786.67	177.77	0.00	-211.53	-0.00	-0.00	-0.00	300.00	200.00	0.00	-0.00
567	-0.31	-0.08	641.02	786.46	177.77	0.00	-276.76	-0.00	-0.00	-0.00	300.00	200.00	0.00	-0.00
568	-0.31	-0.00	640.87	786.50	177.62	0.00	-222.05	-0.00	-0.00	-0.00	300.00	200.00	0.00	-0.00
569	-0.31	-0.08	641.17	786.70	177.58	0.00	-253.80	-0.00	-0.00	-0.00	300.00	200.00	0.00	-0.00
570	0.08	-0.08	640.26	786.39	177.45	0.00	-193.72	-0.00	-0.00	-0.00	300.00	200.00	0.00	-0.00
571	0.31	-0.15	640.41	786.27	177.32	0.00	-162.06	-0.00	-0.00	-0.00	300.00	200.00	0.00	-0.00
572	0.31	-0.15	639.95	786.05	177.21	0.00	-162.13	-0.00	-0.00	-0.00	300.00	200.00	0.00	-0.00
573	0.38	-0.15	639.95	786.12	177.30	0.00	-140.93	-0.00	-0.00	-0.00	300.00	200.00	0.00	-0.00
574	0.76	-0.08	639.65	785.71	177.10	0.00	-140.86	-0.00	-0.00	-0.00	300.00	200.00	0.00	-0.00
575	0.99	-0.15	639.65	785.56	176.96	0.00	-178.10	-0.00	-0.00	-0.00	300.00	200.00	0.00	-0.00
576	0.92	-0.00	639.50	785.53	176.95	0.00	-181.32	-0.00	-0.00	-0.00	300.00	200.00	0.00	-0.00
577	0.76	-0.08	639.95	785.62	176.87	0.00	-255.48	-0.00	-0.00	-0.00	300.00	200.00	0.00	-0.00
578	0.61	0.08	640.41	785.49	176.84	0.00	-234.05	-0.00	-0.00	-0.00	300.00	200.00	0.00	-0.00
579	0.38	0.31	641.02	785.67	176.82	0.00	-201.92	-0.00	-0.00	-0.00	300.00	200.00	0.00	-0.00
580	0.08	0.31	641.33	785.66	176.83	0.00	-149.06	-0.00	-0.00	-0.00	300.00	200.00	0.00	-0.00
581	-0.00	0.15	641.48	785.68	176.55	0.00	-210.98	-0.00	-0.00	-0.00	300.00	200.00	0.00	-0.00
582	-0.23	0.38	641.48	785.75	176.69	0.00	-178.82	-0.00	-0.00	-0.00	300.00	200.00	0.00	-0.00
583	-0.15	0.38	641.33	785.80	176.45	0.00	-134.80	-0.00	-0.00	-0.00	300.00	200.00	0.00	-0.00
584	-0.23	0.46	641.33	785.66	176.40	0.00	-192.65	-0.00	-0.00	-0.00	300.00	200.00	0.00	-0.00
585	0.15	0.38	641.02	785.31	176.29	0.00	-118.94	-0.00	-0.00	-0.00	300.00	200.00	0.00	-0.00
586	0.23	0.46	640.41	785.34	176.13	0.00	-180.49	-0.00	-0.00	-0.00	300.00	200.00	0.00	-0.00
587	0.84	0.31	640.56	785.09	175.80	0.00	-236.10	0.00	0.00	0.00	300.00	200.00	0.00	0.00
588	0.76	0.53	640.11	784.79	175.73	0.00	-184.26	-0.00	-0.00	-0.00	300.00	200.00	0.00	-0.00
589	1.14	0.61	639.95	784.55	175.63	0.00	-207.36	-0.00	-0.00	-0.00	300.00	200.00	0.00	-0.00
590	1.30	0.61	639.50	784.39	175.47	0.00	-211.19	-0.00	-0.00	-0.00	300.00	200.00	0.00	-0.00
591	1.30	0.69	639.50	784.32	175.47	0.00	-247.87	-0.00	-0.00	-0.00	300.00	200.00	0.00	-0.00
592	1.22	0.76	639.50	784.03	175.18	0.00	-259.96	-0.00	-0.00	-0.00	300.00	200.00	0.00	-0.00
593	1.22	0.76	639.50	783.96	175.28	0.00	-236.90	-0.00	-0.00	-0.00	300.00	200.00	0.00	-0.00
594	1.14	0.76	639.65	783.99	175.14	0.00	-280.97	-0.00	-0.00	-0.00	300.00	200.00	0.00	-0.00
595	0.84	0.99	640.11	784.00	175.02	0.00	-177.60	-0.00	-0.00	-0.00	300.00	200.00	0.00	-0.00
596	0.76	0.84	640.26	783.82	174.98	0.00	-262.39	-0.00	-0.00	-0.00	300.00	200.00	0.00	-0.00
597	0.38	0.99	641.17	783.91	174.96	0.00	-234.76	-0.00	-0.00	-0.00	300.00	200.00	0.00	-0.00
598	0.53	1.07	641.48	783.83	174.83	0.00	-206.59	-0.00	-0.00	-0.00	300.00	200.00	0.00	-0.00
599	0.38	1.07	641.33	783.87	174.68	0.00	-179.96	-0.00	-0.00	-0.00	300.00	200.00	0.00	-0.00
600	0.76	1.07	640.87	783.43	174.67	0.00	-212.05	-0.00	-0.00	-0.00	300.00	200.00	0.00	-0.00
601	1.14	0.99	641.33	783.44	174.49	0.00	-208.16	-0.00	-0.00	-0.00	300.00	200.00	0.00	-0.00
602	1.37	0.76	641.17	783.27	174.44	0.00	-218.41	-0.00	-0.00	-0.00	300.00	200.00	0.00	-0.00
603	1.68	0.99	640.26	782.81	174.26	0.00	-198.66	-0.00	-0.00	-0.00	300.00	200.00	0.00	-0.00
604	1.60	1.07	640.26	782.53	174.21	0.00	-187.29	-0.00	-0.00	-0.00	300.00	200.00	0.00	-0.00
605	1.75	1.07	640.72	782.61	174.14	0.00	-168.57	-0.00	-0.00	-0.00	300.00	200.00	0.00	-0.00
606	1.83	0.99	640.72	782.54	174.04	0.00	-179.83	-0.00	-0.00	-0.00	300.00	200.00	0.00	-0.00
607	1.75	1.14	640.72	782.33	173.99	0.00	-182.20	-0.00	-0.00	-0.00	300.00	200.00	0.00	-0.00
608	1.75	1.22	640.87	782.50	173.90	0.00	-150.47	-0.00	-0.00	-0.00	300.00	200.00	0.00	-0.00
609	1.30	1.53	640.87	782.29	173.81	0.00	-147.32	-0.00	-0.00	-0.00	300.00	200.00	0.00	-0.00
610	1.45	1.68	640.41	782.20	173.74	0.00	-132.85	-0.00	-0.00	-0.00	300.00	200.00	0.00	-0.00
611	1.14	1.60	640.87	782.36	173.76	0.00	-157.17	0.00	0.00	0.00	300.00	200.00	0.00	0.00
612	1.07	1.45	641.33	782.51	173.73	0.00	-196.73	-0.00	-0.00	-0.00	300.00	200.00	0.00	-0.00
613	0.84	1.22	640.41	782.34	173.60	0.00	-218.19	-0.00	-0.00	-0.00	300.00	200.00	0.00	-0.00
614	0.92	1.45	640.87	782.36	173.57	0.00	-192.64	-0.00	-0.00	-0.00	300.00	200.00	0.00	-0.00
615	1.07	1.22	640.72	782.26	173.57	0.00	-224.17	-0.00	-0.00	-0.00	300.00	200.00	0.00	-0.00
616	1.07	1.22	640.56	782.23	173.42	0.00	-155.63	-0.00	-0.00	-0.00	300.00	200.00	0.00	-0.00
617	1.30	1.22	640.41	782.13	173.46	0.00	-161.54	-0.00	-0.00	-0.00	300.00	200.00	0.00	-0.00
618	1.45	1.37	640.11	781.93	173.21	0.00	-147.23	-0.00	-0.00	-0.00	300.00	200.00	0.00	-0.00
619	1.75	1.45	640.26	781.81	173.12	0.00	-100.38	-0.00	-0.00	-0.00	300.00	200.00	0.00	-0.00
620	1.83	1.45	639.65	781.48	173.09	0.00	-193.56	-0.00	-0.00	-0.00	300.00	200.00	0.00	-0.00
621	1.68	1.60	640.26	781.38	173.12	0.00	-102.04	-0.00	-0.00	-0.00	300.00	200.00	0.00	-0.00
622	1.75	1.68	639.95	781.33	173.06	0.00	-94.82	-0.00	-0.00	-0.00	300.00	200.00	0.00	-0.00
623	1.75	1.83	640.26	781.24	173.07	0.00	-121.86	-0.00	-0.00	-0.00	300.00	200.00	0.00	-0.00
624	1.68	1.83	640.72	781.33	173.18	0.00	-96.88	-0.00	-0.00	-0.00	300.00	200.00	0.00	-0.00
625	1.60	1.68	640.87	781.29	173.14	0.00	-136.28	-0.00	-0.00	-0.00	300.00	200.00	0.00	-0.00
626	1.60	1.75	641.17	781.20	173.11	0.00	-172.68	-0.00	-0.00	-0.00	300.00	200.00	0.00	-0.00
627	1.37	1.75	641.17	781.27	173.06	0.00	-143.83	-0.00	-0.00	-0.00	300.00	200.00	0.00	-0.00
628	1.68	1.53	641.48	781.26	173.12	0.00	-179.79	-0.00	-0.00	-0.00	300.00	200.00	0.00	-0.00
629	1.60	1.53	641.63	781.29	173.17	0.00	-200.58	-0.00	-0.00	-0.00	300.00	200.00	0.00	-0.00
630	1.60	1.37	641.78	781.25	172.99	0.00	-219.39	-0.00	-0.00	-0.00	300.00	200.00	0.00	-0.00
631	1.75	1.37	641.78	781.32	173.04	0.00	-269.30	0.00	0.00	0.00	300.00	200.00	0.00	0.00
632	1.83	1.07	641.78	781.10	173.04	0.00	-262.49	-0.00	-0.00	-0.00	300.00	200.00	0.00	-0.00
633	2.21	1.22	641.78	781.03	173.04	0.00	-208.31	-0.00	-0.00	-0.00	300.00	200.00	0.00	-0.00
634	2.06	1.37	641.17	780.92	172.97	0.00	-116.91	-0.00	-0.00	-0.00	300.00	200.00	0.00	-0.00
635	1.98	1.53	640.56	780.80	173.03	0.00	-164.57	-0.00	-0.00	-0.00	300.00	200.00	0.00	-0.00
636	2.21	1.53	640.26	780.74	173.02	0.00	-193.57	-0.00	-0.00	-0.00	300.00	200.00	0.00	-0.00
637	2.29	1.68	639.95	780.90	173.15	0.00	-108.27	-0.00	-0.00	-0.00	300.00	200.00	0.00	-0.00
638	2.21	1.53	639.50	780.67	173.04	0.00	-124.76	-0.00	-0.00	-0.00	300.00	200.00	0.00	-0.00
639	1.98	1.37	639.50	780.59	173.04	0.00	-160.04	-0.00	-0.00	-0.00	300.00	200.00	0.00	-0.00
640	2.14	1.45	639.34	780.49	173.27	0.00	-108.40	-0.00	-0.00	-0.00	300.00	200.00	0.00	-0.00
641	1.75	1.07	638.73	780.38	173.05	0.00	-145.19	-0.00	-0.00	-0.00	300.00	200.00	0.00	-0.00
642	1.83	1.14	639.19	780.61	173.26	0.00	-160.66	-0.00	-0.00	-0.00	300.00	200.00	0.00	-0.00
643	1.30	1.07	639.65	780.98	173.28	0.00	-201.87	-0.00	-0.00	-0.00	300.00	200.00	0.00	-0.00
644	1.22	1.14	640.11	780.93	173.44	0.00	-213.15	-0.00	-0.00	-0.00	300.00	200.00	0.00	-0.00
645	1.07	1.07	640.56	781.08	173.42	0.00	-172.83	-0.00	-0.00	-0.00	300.00	200.00	0.00	-0.00
646	0.84	1.07	640.72	781.11	173.57	0.00	-120.88	-0.00	-0.00	-0.00	300.00	200.00	0.00	-0.00
647	1.07	1.07	641.33	781.02	173.50	0.00	-149.79	-0.00	-0.00	-0.00	300.00	200.00	0.00	-0.00
648	0.99	0.99	641.17	781.13	173.54	0.00	-157.14	-0.00	-0.00	-0.00	300.00	200.00	0.00	-0.00
649	0.99	1.14	641.48	781.26	173.45	0.00	-115.89	-0.00	-0.00	-0.00	300.00	200.00	0.00	-0.00
650	1.14	1.22	641.33	780.87	173.45	0.00	-110.19	-0.00	-0.00	-0.00	300.00	200.00	0.00	-0.00
651	1.37	1.22	641.33	781.02	173.40	0.00	-139.39	-0.00	-0.00	-0.00	300.00	200.00	0.00	-0.00
652	1.37	1.14	641.33	780.80	173.40	0.00	-79.79	-0.00	-0.00	-0.00	300.00	200.00	0.00	-0.00
653	1.45	1.14	640.87	780.79	173.48	0.00	-81.69	-0.00	-0.00	-0.00	300.00	200.00	0.00	-0.00
654	1.68	1.37	640.41	780.77	173.50	0.00	-36.83	-0.00	-0.00	-0.00	300.00	200.00	0.00	-0.00
655	1.60	1.37	640.56	780.80	173.51	0.00	-57.73	-0.00	-0.00	-0.00	300.00	200.00	0.00	-0.00
656	1.60	0.99	640.56	780.73	173.51	0.00	-195.83	-0.00	-0.00	-0.00	300.00	200.00	0.00	-0.00
657	1.60	1.14	640.11	780.50	173.59	0.00	-62.34	-0.00	-0.00	-0.00	300.00	200.00	0.00	-0.00
658	1.22	0.99	640.56	780.58	173.65	0.00	-139.63	-0.00	-0.00	-0.00	300.00	200.00	0.00	-0.00
659	1.07	0.92	640.87	780.71	173.67	0.00	-167.94	-0.00	-0.00	-0.00	300.00	200.00	0.00	-0.00
660	0.92	0.84	640.87	780.71	173.76	0.00	-196.05	-0.00	-0.00	-0.00	300.00	200.00	0.00	-0.00
661	0.92	0.69	640.87	780.57	173.71	0.00	-168.88	-0.00	-0.00	-0.00	300.00	200.00	0.00	-0.00
662	0.84	0.69	641.02	780.74	173.86	0.00	-189.76	-0.00	-0.00	-0.00	300.00	200.00	0.00	-0.00
663	0.84	0.99	641.33	780.59	173.73	0.00	-152.40	-0.00	-0.00	-0.00	300.00	200.00	0.00	-0.00
664	1.22	0.76	641.48	780.55	173.74	0.00	-167.51	-0.00	-0.00	-0.00	300.00	200.00	0.00	-0.00
665	1.37	0.84	641.78	780.46	173.70	0.00	-185.04	-0.00	-0.00	-0.00	300.00	200.00	0.00	-0.00
666	1.45	0.84	641.02	780.10	173.77	0.00	-163.77	-0.00	-0.00	-0.00	300.00	200.00	0.00	-0.00
667	1.75	0.92	640.72	779.90	173.66	0.00	-116.62	-0.00	-0.00	-0.00	300.00	200.00	0.00	-0.00
668	1.83	0.92	640.41	780.06	173.65	0.00	-187.46	-0.00	-0.00	-0.00	300.00	200.00	0.00	-0.00
669	1.83	0.84	640.11	779.78	173.78	0.00	-173.49	-0.00	-0.00	-0.00	300.00	200.00	0.00	-0.00
670	1.75	0.69	640.26	779.81	173.78	0.00	-121.63	-0.00	-0.00	-0.00	300.00	200.00	0.00	-0.00
671	1.75	0.84	639.65	779.55	173.76	0.00	-171.32	-0.00	-0.00	-0.00	300.00	200.00	0.00	-0.00
672	1.75	0.84	640.11	779.57	173.97	0.00	-193.86	-0.00	-0.00	-0.00	300.00	200.00	0.00	-0.00
673	1.45	0.76	640.26	779.53	174.02	0.00	-103.67	-0.00	-0.00	-0.00	300.00	200.00	0.00	-0.00
674	1.30	0.53	640.72	779.40	174.04	0.00	-196.54	-0.00	-0.00	-0.00	300.00	200.00	0.00	-0.00
675	1.68	0.61	640.26	779.31	174.12	0.00	-242.61	-0.00	-0.00	-0.00	300.00	200.00	0.00	-0.00
676	1.68	0.69	640.41	779.20	174.22	0.00	-232.92	-0.00	-0.00	-0.00	300.00	200.00	0.00	-0.00
677	1.68	0.76	640.72	779.11	174.23	0.00	-223.39	-0.00	-0.00	-0.00	300.00	200.00	0.00	-0.00
678	1.75	0.53	641.48	779.05	174.26	0.00	-276.51	-0.00	-0.00	-0.00	300.00	200.00	0.00	-0.00
679	1.98	0.61	641.48	778.76	174.26	0.00	-272.77	-0.00	-0.00	-0.00	300.00	200.00	0.00	-0.00
680	2.29	0.69	641.17	778.49	174.30	0.00	-225.10	-0.00	-0.00	-0.00	300.00	200.00	0.00	-0.00
681	2.21	0.61	641.33	778.37	174.21	0.00	-232.77	-0.00	-0.00	-0.00	300.00	200.00	0.00	-0.00
682	2.37	0.84	640.72	778.26	174.14	0.00	-185.36	-0.00	-0.00	-0.00	300.00	200.00	0.00	-0.00
683	2.67	0.61	641.02	777.89	174.29	0.00	-221.17	0.00	0.00	0.00	300.00	200.00	0.00	0.00
684	2.21	0.76	640.87	777.79	174.19	0.00	-121.79	-0.00	-0.00	-0.00	300.00	200.00	0.00	-0.00
685	2.14	0.61	641.17	777.63	174.30	0.00	-207.27	-0.00	-0.00	-0.00	300.00	200.00	0.00	-0.00
686	2.29	0.61	641.33	777.45	174.21	0.00	-142.62	-0.00	-0.00	-0.00	300.00	200.00	0.00	-0.00
687	2.21	0.61	641.48	777.33	174.22	0.00	-117.68	-0.00	-0.00	-0.00	300.00	200.00	0.00	-0.00
688	2.06	0.53	642.09	777.03	174.24	0.00	-168.89	-0.00	-0.00	-0.00	300.00	200.00	0.00	-0.00
689	1.98	0.38	642.70	777.22	174.41	0.00	-185.89	-0.00	-0.00	-0.00	300.00	200.00	0.00	-0.00
690	1.91	0.61	643.01	777.06	174.37	0.00	-109.35	0.00	0.00	0.00	300.00	200.00	0.00	0.00
691	1.75	0.46	643.01	776.85	174.32	0.00	-216.19	-0.00	-0.00	-0.00	300.00	200.00	0.00	-0.00
692	1.75	0.53	643.16	776.88	174.42	0.00	-206.40	-0.00	-0.00	-0.00	300.00	200.00	0.00	-0.00
693	1.83	0.61	643.31	776.84	174.29	0.00	-221.85	-0.00	-0.00	-0.00	300.00	200.00	0.00	-0.00
694	1.83	0.53	643.31	776.77	174.29	0.00	-254.32	-0.00	-0.00	-0.00	300.00	200.00	0.00	-0.00
695	2.14	0.46	642.70	776.36	174.26	0.00	-248.78	-0.00	-0.00	-0.00	300.00	200.00	0.00	-0.00
696	2.14	0.46	641.48	776.26	174.22	0.00	-225.95	-0.00	-0.00	-0.00	300.00	200.00	0.00	-0.00
697	2.37	0.53	640.87	776.14	174.19	0.00	-153.51	-0.00	-0.00	-0.00	300.00	200.00	0.00	-0.00
698	2.75	0.61	640.56	775.80	174.18	0.00	-153.50	-0.00	-0.00	-0.00	300.00	200.00	0.00	-0.00
699	3.20	0.61	639.50	775.44	174.14	0.00	-142.35	-0.00	-0.00	-0.00	300.00	200.00	0.00	-0.00
700	3.36	0.92	638.89	775.25	174.06	0.00	-84.55	-0.00	-0.00	-0.00	300.00	200.00	0.00	-0.00
701	3.28	0.84	638.89	775.32	174.16	0.00	-92.06	-0.00	-0.00	-0.00	300.00	200.00	0.00	-0.00
702	3.28	0.76	638.58	775.11	174.15	0.00	-147.47	-0.00	-0.00	-0.00	300.00	200.00	0.00	-0.00
703	3.36	0.76	638.73	775.07	174.01	0.00	-172.76	-0.00	-0.00	-0.00	300.00	200.00	0.00	-0.00
704	3.13	0.84	638.28	775.20	174.18	0.00	-202.39	-0.00	-0.00	-0.00	300.00	200.00	0.00	-0.00
705	3.05	0.76	638.58	775.04	174.19	0.00	-232.90	-0.00	-0.00	-0.00	300.00	200.00	0.00	-0.00
706	2.67	0.76	638.73	775.07	174.20	0.00	-223.06	-0.00	-0.00	-0.00	300.00	200.00	0.00	-0.00
707	2.29	0.69	639.34	775.27	174.08	0.00	-223.39	-0.00	-0.00	-0.00	300.00	200.00	0.00	-0.00
708	2.21	0.53	640.11	775.28	174.21	0.00	-263.51	-0.00	-0.00	-0.00	300.00	200.00	0.00	-0.00
709	2.14	0.76	640.72	775.40	174.18	0.00	-232.45	0.00	0.00	0.00	300.00	200.00	0.00	0.00
710	2.14	0.76	641.02	775.24	174.24	0.00	-117.77	-0.00	-0.00	-0.00	300.00	200.00	0.00	-0.00
711	1.98	0.84	641.33	775.38	174.16	0.00	-127.25	-0.00	-0.00	-0.00	300.00	200.00	0.00	-0.00
712	2.21	1.07	641.33	775.23	174.21	0.00	-80.81	-0.00	-0.00	-0.00	300.00	200.00	0.00	-0.00
713	2.21	0.92	641.33	774.88	174.26	0.00	-122.76	0.00	0.00	0.00	300.00	200.00	0.00	0.00
714	2.44	0.92	641.17	774.78	174.30	0.00	-128.46	-0.00	-0.00	-0.00	300.00	200.00	0.00	-0.00
715	2.67	0.99	641.02	774.60	174.29	0.00	-124.41	-0.00	-0.00	-0.00	300.00	200.00	0.00	-0.00
716	2.75	1.14	641.02	774.67	174.24	0.00	-106.99	-0.00	-0.00	-0.00	300.00	200.00	0.00	-0.00
717	2.75	0.84	640.87	774.64	174.24	0.00	-146.14	-0.00	-0.00	-0.00	300.00	200.00	0.00	-0.00
718	2.67	0.92	640.87	774.57	174.29	0.00	-111.30	-0.00	-0.00	-0.00	300.00	200.00	0.00	-0.00
719	2.75	0.69	640.87	774.57	174.33	0.00	-256.97	-0.00	-0.00	-0.00	300.00	200.00	0.00	-0.00
720	2.37	0.76	641.02	774.74	174.29	0.00	-237.61	-0.00	-0.00	-0.00	300.00	200.00	0.00	-0.00
721	2.29	0.69	640.56	774.72	174.32	0.00	-222.46	-0.00	-0.00	-0.00	300.00	200.00	0.00	-0.00
722	2.21	0.69	641.02	775.03	174.34	0.00	-197.79	-0.00	-0.00	-0.00	300.00	200.00	0.00	-0.00
723	2.37	0.92	641.48	775.05	174.41	0.00	-195.16	-0.00	-0.00	-0.00	300.00	200.00	0.00	-0.00
724	2.21	0.76	641.48	775.05	174.50	0.00	-210.57	-0.00	-0.00	-0.00	300.00	200.00	0.00	-0.00
725	2.44	0.69	641.63	775.08	174.46	0.00	-294.96	-0.00	-0.00	-0.00	300.00	200.00	0.00	-0.00
726	2.29	0.53	640.87	775.00	174.52	0.00	-264.61	-0.00	-0.00	-0.00	300.00	200.00	0.00	-0.00
727	2.75	0.69	640.87	774.93	174.57	0.00	-279.45	-0.00	-0.00	-0.00	300.00	200.00	0.00	-0.00
728	2.67	0.84	640.56	774.87	174.56	0.00	-257.95	-0.00	-0.00	-0.00	300.00	200.00	0.00	-0.00
729	2.75	0.76	639.65	774.76	174.48	0.00	-224.03	-0.00	-0.00	-0.00	300.00	200.00	0.00	-0.00
730	2.90	0.61	638.89	774.75	174.49	0.00	-247.44	-0.00	-0.00	-0.00	300.00	200.00	0.00	-0.00
731	2.67	0.53	638.73	774.86	174.44	0.00	-182.93	0.00	0.00	0.00	300.00	200.00	0.00	0.00
732	2.75	0.61	638.73	774.93	174.63	0.00	-151.73	-0.00	-0.00	-0.00	300.00	200.00	0.00	-0.00
733	2.67	0.61	638.43	774.87	174.67	0.00	-172.55	-0.00	-0.00	-0.00	300.00	200.00	0.00	-0.00
734	2.29	0.69	638.58	774.90	174.67	0.00	-153.12	-0.00	-0.00	-0.00	300.00	200.00	0.00	-0.00
735	2.37	0.76	639.04	774.92	174.64	0.00	-122.47	-0.00	-0.00	-0.00	300.00	200.00	0.00	-0.00
736	2.21	0.76	639.50	774.87	174.76	0.00	-209.87	0.00	0.00	0.00	300.00	200.00	0.00	0.00
737	2.21	0.84	640.56	775.08	174.89	0.00	-108.41	-0.00	-0.00	-0.00	300.00	200.00	0.00	-0.00
738	2.21	0.84	640.87	774.71	174.90	0.00	-199.63	-0.00	-0.00	-0.00	300.00	200.00	0.00	-0.00
739	2.29	0.69	641.17	774.92	174.82	0.00	-221.45	-0.00	-0.00	-0.00	300.00	200.00	0.00	-0.00
740	2.29	0.69	641.63	775.15	174.84	0.00	-198.68	-0.00	-0.00	-0.00	300.00	200.00	0.00	-0.00
741	2.21	0.53	642.09	775.17	175.00	0.00	-261.70	-0.00	-0.00	-0.00	300.00	200.00	0.00	-0.00
742	2.14	0.61	642.09	775.10	174.81	0.00	-227.52	-0.00	-0.00	-0.00	300.00	200.00	0.00	-0.00
743	2.21	0.61	642.09	775.10	174.90	0.00	-160.57	-0.00	-0.00	-0.00	300.00	200.00	0.00	-0.00
744	2.37	0.61	641.63	775.08	174.84	0.00	-164.54	-0.00	-0.00	-0.00	300.00	200.00	0.00	-0.00
745	2.37	0.53	641.48	775.05	174.83	0.00	-220.07	0.00	0.00	0.00	300.00	200.00	0.00	0.00
746	2.37	0.61	641.63	775.08	174.84	0.00	-164.54	0.00	0.00	0.00	300.00	200.00	0.00	0.00
747	2.29	0.53	641.17	775.20	174.82	0.00	-218.26	-0.00	-0.00	-0.00	300.00	200.00	0.00	-0.00
748	2.37	0.76	640.87	775.14	174.95	0.00	-121.91	-0.00	-0.00	-0.00	300.00	200.00	0.00	-0.00
749	2.44	0.84	640.41	774.84	174.93	0.00	-182.52	-0.00	-0.00	-0.00	300.00	200.00	0.00	-0.00
750	2.37	0.76	640.26	775.02	174.98	0.00	-144.65	-0.00	-0.00	-0.00	300.00	200.00	0.00	-0.00
751	2.37	0.69	640.41	774.91	174.89	0.00	-154.55	-0.00	-0.00	-0.00	300.00	200.00	0.00	-0.00
752	2.37	0.61	640.41	774.91	175.03	0.00	-209.76	-0.00	-0.00	-0.00	300.00	200.00	0.00	-0.00
753	2.21	0.61	640.41	774.91	175.03	0.00	-137.28	-0.00	-0.00	-0.00	300.00	200.00	0.00	-0.00
754	2.14	0.61	640.26	774.81	175.07	0.00	-203.89	-0.00	-0.00	-0.00	300.00	200.00	0.00	-0.00
755	2.14	0.61	641.02	774.89	175.10	0.00	-226.77	-0.00	-0.00	-0.00	300.00	200.00	0.00	-0.00
756	2.14	0.61	641.02	774.96	175.05	0.00	-204.02	-0.00	-0.00	-0.00	300.00	200.00	0.00	-0.00
757	2.37	0.38	641.33	774.81	175.02	0.00	-261.95	-0.00	-0.00	-0.00	300.00	200.00	0.00	-0.00
758	2.21	0.46	641.02	774.82	174.96	0.00	-225.61	-0.00	-0.00	-0.00	300.00	200.00	0.00	-0.00
759	2.21	0.69	641.33	774.81	174.97	0.00	-219.13	-0.00	-0.00	-0.00	300.00	200.00	0.00	-0.00
760	2.29	0.61	641.17	774.78	175.06	0.00	-207.70	-0.00	-0.00	-0.00	300.00	200.00	0.00	-0.00
761	2.29	0.61	640.87	774.64	175.00	0.00	-207.76	-0.00	-0.00	-0.00	300.00	200.00	0.00	-0.00
762	2.37	0.53	640.72	774.61	174.95	0.00	-173.79	-0.00	-0.00	-0.00	300.00	200.00	0.00	-0.00
763	2.75	0.61	640.56	774.51	175.04	0.00	-264.80	-0.00	-0.00	-0.00	300.00	200.00	0.00	-0.00
764	2.67	0.61	640.26	774.59	174.98	0.00	-217.33	-0.00	-0.00	-0.00	300.00	200.00	0.00	-0.00
765	2.82	0.69	640.26	774.52	174.93	0.00	-165.66	-0.00	-0.00	-0.00	300.00	200.00	0.00	-0.00
766	2.75	0.69	639.65	774.33	175.05	0.00	-140.40	-0.00	-0.00	-0.00	300.00	200.00	0.00	-0.00
767	2.82	0.69	640.11	774.35	174.97	0.00	-165.42	-0.00	-0.00	-0.00	300.00	200.00	0.00	-0.00
768	2.82	0.61	640.72	774.26	175.04	0.00	-152.09	-0.00	-0.00	-0.00	300.00	200.00	0.00	-0.00
769	2.75	0.69	640.41	774.41	175.08	0.00	-140.37	-0.00	-0.00	-0.00	300.00	200.00	0.00	-0.00
770	2.75	0.53	641.02	774.53	175.10	0.00	-182.88	-0.00	-0.00	-0.00	300.00	200.00	0.00	-0.00
771	2.44	0.69	641.33	774.45	175.07	0.00	-201.49	-0.00	-0.00	-0.00	300.00	200.00	0.00	-0.00
772	2.52	0.61	641.17	774.70	175.11	0.00	-236.14	-0.00	-0.00	-0.00	300.00	200.00	0.00	-0.00
773	2.44	0.69	641.33	774.73	175.11	0.00	-201.57	-0.00	-0.00	-0.00	300.00	200.00	0.00	-0.00
774	2.44	0.69	641.17	774.63	175.06	0.00	-247.41	-0.00	-0.00	-0.00	300.00	200.00	0.00	-0.00
775	2.29	0.61	641.02	774.82	175.10	0.00	-207.63	-0.00	-0.00	-0.00	300.00	200.00	0.00	-0.00
776	2.21	0.53	641.48	774.91	175.12	0.00	-261.30	-0.00	-0.00	-0.00	300.00	200.00	0.00	-0.00
777	2.44	0.53	641.33	775.02	175.02	0.00	-221.52	-0.00	-0.00	-0.00	300.00	200.00	0.00	-0.00
778	2.21	0.61	641.33	775.02	174.97	0.00	-137.48	-0.00	-0.00	-0.00	300.00	200.00	0.00	-0.00
779	2.52	0.84	641.02	775.03	174.91	0.00	-115.99	0.00	0.00	0.00	300.00	200.00	0.00	0.00
780	2.75	0.76	640.87	774.93	175.00	0.00	-154.06	-0.00	-0.00	-0.00	300.00	200.00	0.00	-0.00
781	2.37	0.69	640.72	774.97	175.04	0.00	-200.00	0.00	0.00	0.00	300.00	200.00	0.00	0.00
782	2.37	0.84	640.41	774.84	174.93	0.00	-43.28	-0.00	-0.00	-0.00	300.00	200.00	0.00	-0.00
783	2.52	0.69	640.72	774.90	174.90	0.00	-158.34	-0.00	-0.00	-0.00	300.00	200.00	0.00	-0.00
784	2.52	0.69	640.41	775.05	174.98	0.00	-135.35	-0.00	-0.00	-0.00	300.00	200.00	0.00	-0.00
785	2.29	0.76	640.41	775.19	174.89	0.00	-120.19	-0.00	-0.00	-0.00	300.00	200.00	0.00	-0.00
786	2.37	0.84	640.56	775.22	174.99	0.00	-226.58	-0.00	-0.00	-0.00	300.00	200.00	0.00	-0.00
787	2.21	0.92	640.41	775.41	174.89	0.00	-213.41	-0.00	-0.00	-0.00	300.00	200.00	0.00	-0.00
788	1.98	0.76	640.87	775.50	175.00	0.00	-112.53	0.00	0.00	0.00	300.00	200.00	0.00	0.00
789	1.98	0.69	640.72	775.54	174.99	0.00	-236.74	-0.00	-0.00	-0.00	300.00	200.00	0.00	-0.00
790	1.68	0.69	640.72	775.61	174.95	0.00	-229.24	-0.00	-0.00	-0.00	300.00	200.00	0.00	-0.00
791	1.75	0.76	640.87	775.71	175.00	0.00	-198.53	-0.00	-0.00	-0.00	300.00	200.00	0.00	-0.00
792	1.98	0.99	640.72	775.76	174.90	0.00	-175.36	-0.00	-0.00	-0.00	300.00	200.00	0.00	-0.00
793	2.06	0.92	641.17	775.92	174.82	0.00	-187.29	-0.00	-0.00	-0.00	300.00	200.00	0.00	-0.00
794	2.14	0.92	641.17	775.85	174.96	0.00	-165.95	-0.00	-0.00	-0.00	300.00	200.00	0.00	-0.00
795	2.21	0.99	641.17	775.85	174.82	0.00	-181.36	-0.00	-0.00	-0.00	300.00	200.00	0.00	-0.00
796	2.37	0.84	641.17	775.85	174.82	0.00	-113.06	-0.00	-0.00	-0.00	300.00	200.00	0.00	-0.00
797	2.37	1.07	641.17	775.92	174.77	0.00	-84.14	0.00	0.00	0.00	300.00	200.00	0.00	0.00
798	2.14	1.07	640.87	776.00	174.81	0.00	-78.38	-0.00	-0.00	-0.00	300.00	200.00	0.00	-0.00
799	2.06	0.69	640.72	775.90	174.66	0.00	-125.14	-0.00	-0.00	-0.00	300.00	200.00	0.00	-0.00
800	1.98	0.69	640.11	776.06	174.68	0.00	-214.83	-0.00	-0.00	-0.00	300.00	200.00	0.00	-0.00
801	1.83	0.76	640.41	776.27	174.84	0.00	-109.60	-0.00	-0.00	-0.00	300.00	200.00	0.00	-0.00
802	1.83	0.76	640.41	776.41	174.74	0.00	-201.43	-0.00	-0.00	-0.00	300.00	200.00	0.00	-0.00
803	1.68	0.76	640.11	776.49	174.68	0.00	-266.41	-0.00	-0.00	-0.00	300.00	200.00	0.00	-0.00
804	1.83	0.69	640.26	776.59	174.74	0.00	-234.12	-0.00	-0.00	-0.00	300.00	200.00	0.00	-0.00
805	1.60	0.92	640.26	776.67	174.74	0.00	-153.69	-0.00	-0.00	-0.00	300.00	200.00	0.00	-0.00
806	1.60	0.76	640.72	776.83	174.85	0.00	-218.69	-0.00	-0.00	-0.00	300.00	200.00	0.00	-0.00
807	1.30	0.92	640.87	776.93	174.81	0.00	-214.80	-0.00	-0.00	-0.00	300.00	200.00	0.00	-0.00
808	1.37	0.61	641.17	776.92	174.73	0.00	-255.30	-0.00	-0.00	-0.00	300.00	200.00	0.00	-0.00
809	1.60	0.99	641.33	776.95	174.88	0.00	-167.00	-0.00	-0.00	-0.00	300.00	200.00	0.00	-0.00
810	1.45	0.76	640.87	776.86	174.71	0.00	-192.18	-0.00	-0.00	-0.00	300.00	200.00	0.00	-0.00
811	1.68	0.69	640.11	776.78	174.68	0.00	-184.70	-0.00	-0.00	-0.00	300.00	200.00	0.00	-0.00
812	1.75	0.76	641.02	776.96	174.72	0.00	-245.74	-0.00	-0.00	-0.00	300.00	200.00	0.00	-0.00
813	1.75	0.76	641.02	776.96	174.72	0.00	-108.42	0.00	0.00	0.00	300.00	200.00	0.00	0.00
814	1.98	0.76	641.02	776.60	174.72	0.00	-182.59	-0.00	-0.00	-0.00	300.00	200.00	0.00	-0.00
815	1.98	0.61	640.87	776.71	174.71	0.00	-133.30	-0.00	-0.00	-0.00	300.00	200.00	0.00	-0.00
816	2.21	0.69	641.33	776.66	174.78	0.00	-129.27	-0.00	-0.00	-0.00	300.00	200.00	0.00	-0.00
817	1.98	0.84	640.72	776.97	174.71	0.00	-127.51	-0.00	-0.00	-0.00	300.00	200.00	0.00	-0.00
818	1.83	0.84	640.72	776.90	174.71	0.00	-192.25	-0.00	-0.00	-0.00	300.00	200.00	0.00	-0.00
819	1.98	0.76	640.72	776.83	174.57	0.00	-228.85	-0.00	-0.00	-0.00	300.00	200.00	0.00	-0.00
820	1.75	0.76	640.72	777.11	174.71	0.00	-131.44	-0.00	-0.00	-0.00	300.00	200.00	0.00	-0.00
821	1.68	0.92	640.72	777.26	174.85	0.00	-155.97	-0.00	-0.00	-0.00	300.00	200.00	0.00	-0.00
822	1.60	0.76	640.26	777.24	174.93	0.00	-195.99	-0.00	-0.00	-0.00	300.00	200.00	0.00	-0.00
823	1.68	0.76	640.11	777.35	174.78	0.00	-198.24	-0.00	-0.00	-0.00	300.00	200.00	0.00	-0.00
824	1.68	0.61	640.11	777.28	174.78	0.00	-194.48	-0.00	-0.00	-0.00	300.00	200.00	0.00	-0.00
825	1.75	0.69	639.50	777.23	174.76	0.00	-209.71	-0.00	-0.00	-0.00	300.00	200.00	0.00	-0.00
826	1.83	0.76	639.50	777.37	174.76	0.00	-202.15	-0.00	-0.00	-0.00	300.00	200.00	0.00	-0.00
827	1.68	0.84	639.95	777.46	174.68	0.00	-188.92	-0.00	-0.00	-0.00	300.00	200.00	0.00	-0.00
828	1.98	0.76	639.65	777.33	174.67	0.00	-183.26	-0.00	-0.00	-0.00	300.00	200.00	0.00	-0.00
829	1.68	0.76	640.11	777.49	174.78	0.00	-106.80	-0.00	-0.00	-0.00	300.00	200.00	0.00	-0.00
830	1.75	0.76	640.41	777.55	174.65	0.00	-131.88	-0.00	-0.00	-0.00	300.00	200.00	0.00	-0.00
831	1.75	0.69	640.41	777.48	174.55	0.00	-187.35	-0.00	-0.00	-0.00	300.00	200.00	0.00	-0.00
832	1.75	0.99	641.02	777.67	174.72	0.00	-103.16	0.00	0.00	0.00	300.00	200.00	0.00	0.00
833	1.60	1.07	641.02	777.74	174.58	0.00	-158.71	-0.00	-0.00	-0.00	300.00	200.00	0.00	-0.00
834	1.37	1.22	641.33	777.80	174.68	0.00	-110.82	-0.00	-0.00	-0.00	300.00	200.00	0.00	-0.00
835	1.37	0.92	641.63	777.93	174.79	0.00	-194.78	0.00	0.00	0.00	300.00	200.00	0.00	0.00
836	1.30	1.14	641.63	778.01	174.84	0.00	-118.47	-0.00	-0.00	-0.00	300.00	200.00	0.00	-0.00
837	1.45	0.99	641.33	778.09	174.73	0.00	-187.40	0.00	0.00	0.00	300.00	200.00	0.00	0.00
838	1.60	0.99	640.87	778.00	174.81	0.00	-168.15	-0.00	-0.00	-0.00	300.00	200.00	0.00	-0.00
839	1.60	0.99	641.02	777.96	174.82	0.00	-145.21	-0.00	-0.00	-0.00	300.00	200.00	0.00	-0.00
840	1.60	0.84	640.87	778.29	174.76	0.00	-95.99	-0.00	-0.00	-0.00	300.00	200.00	0.00	-0.00
841	1.60	0.69	640.87	778.21	174.67	0.00	-183.79	-0.00	-0.00	-0.00	300.00	200.00	0.00	-0.00
842	1.45	0.69	641.02	778.39	174.77	0.00	-134.12	-0.00	-0.00	-0.00	300.00	200.00	0.00	-0.00
843	1.60	0.84	640.72	778.18	174.71	0.00	-73.10	-0.00	-0.00	-0.00	300.00	200.00	0.00	-0.00
844	1.45	0.69	640.87	778.36	174.52	0.00	-134.45	-0.00	-0.00	-0.00	300.00	200.00	0.00	-0.00
845	1.45	0.76	640.41	778.34	174.55	0.00	-79.11	-0.00	-0.00	-0.00	300.00	200.00	0.00	-0.00
846	1.37	0.99	640.56	778.51	174.65	0.00	-71.55	-0.00	-0.00	-0.00	300.00	200.00	0.00	-0.00
847	1.37	1.14	640.56	778.37	174.46	0.00	-52.66	-0.00	-0.00	-0.00	300.00	200.00	0.00	-0.00
848	1.14	1.07	640.11	778.49	174.45	0.00	-148.03	-0.00	-0.00	-0.00	300.00	200.00	0.00	-0.00
849	1.14	0.99	640.41	778.41	174.46	0.00	-203.21	-0.00	-0.00	-0.00	300.00	200.00	0.00	-0.00
850	0.92	1.14	640.56	778.73	174.42	0.00	-178.75	-0.00	-0.00	-0.00	300.00	200.00	0.00	-0.00
851	0.84	1.07	640.56	778.87	174.51	0.00	-163.46	-0.00	-0.00	-0.00	300.00	200.00	0.00	-0.00
852	0.69	1.14	640.87	779.14	174.43	0.00	-196.25	-0.00	-0.00	-0.00	300.00	200.00	0.00	-0.00
853	0.84	0.99	641.02	779.24	174.48	0.00	-196.22	-0.00	-0.00	-0.00	300.00	200.00	0.00	-0.00
854	0.84	1.37	640.87	779.00	174.38	0.00	-148.76	-0.00	-0.00	-0.00	300.00	200.00	0.00	-0.00
855	0.99	1.07	640.72	778.97	174.52	0.00	-144.57	-0.00	-0.00	-0.00	300.00	200.00	0.00	-0.00
856	1.14	0.92	640.72	779.11	174.37	0.00	-236.34	-0.00	-0.00	-0.00	300.00	200.00	0.00	-0.00
857	0.99	0.92	640.41	778.91	174.36	0.00	-163.59	-0.00	-0.00	-0.00	300.00	200.00	0.00	-0.00
858	1.45	1.07	640.56	778.87	174.42	0.00	-202.05	-0.00	-0.00	-0.00	300.00	200.00	0.00	-0.00
859	1.75	1.14	640.11	778.71	174.35	0.00	-177.43	-0.00	-0.00	-0.00	300.00	200.00	0.00	-0.00
860	1.83	0.84	640.56	778.66	174.27	0.00	-194.52	-0.00	-0.00	-0.00	300.00	200.00	0.00	-0.00
861	1.75	0.99	640.41	778.63	174.27	0.00	-242.23	-0.00	-0.00	-0.00	300.00	200.00	0.00	-0.00
862	1.75	0.92	641.02	778.74	174.34	0.00	-160.15	-0.00	-0.00	-0.00	300.00	200.00	0.00	-0.00
863	1.75	0.92	640.87	778.79	174.33	0.00	-205.98	-0.00	-0.00	-0.00	300.00	200.00	0.00	-0.00
864	1.60	1.07	640.56	778.87	174.32	0.00	-206.10	-0.00	-0.00	-0.00	300.00	200.00	0.00	-0.00
865	1.37	0.92	641.02	778.96	174.39	0.00	-219.16	-0.00	-0.00	-0.00	300.00	200.00	0.00	-0.00
866	0.99	0.99	641.33	779.30	174.40	0.00	-246.03	-0.00	-0.00	-0.00	300.00	200.00	0.00	-0.00
867	0.99	1.14	641.33	778.87	174.54	0.00	-226.52	-0.00	-0.00	-0.00	300.00	200.00	0.00	-0.00
868	0.99	1.07	641.17	779.20	174.44	0.00	-213.55	-0.00	-0.00	-0.00	300.00	200.00	0.00	-0.00
869	0.76	0.99	641.33	779.09	174.45	0.00	-171.26	-0.00	-0.00	-0.00	300.00	200.00	0.00	-0.00
870	1.14	0.92	641.78	779.32	174.56	0.00	-213.43	-0.00	-0.00	-0.00	300.00	200.00	0.00	-0.00
871	1.37	0.92	641.33	779.23	174.45	0.00	-219.32	-0.00	-0.00	-0.00	300.00	200.00	0.00	-0.00
872	1.45	0.99	640.72	778.90	174.37	0.00	-142.94	-0.00	-0.00	-0.00	300.00	200.00	0.00	-0.00
873	1.68	0.84	640.26	778.67	174.36	0.00	-190.47	-0.00	-0.00	-0.00	300.00	200.00	0.00	-0.00
874	1.83	0.69	640.11	778.85	174.16	0.00	-213.84	-0.00	-0.00	-0.00	300.00	200.00	0.00	-0.00
875	1.68	1.07	640.11	778.78	174.21	0.00	-162.38	-0.00	-0.00	-0.00	300.00	200.00	0.00	-0.00
876	1.68	0.84	640.26	778.88	174.07	0.00	-214.02	-0.00	-0.00	-0.00	300.00	200.00	0.00	-0.00
877	1.45	1.07	640.11	779.07	174.06	0.00	-202.77	-0.00	-0.00	-0.00	300.00	200.00	0.00	-0.00
878	1.37	0.92	640.41	779.05	174.12	0.00	-219.61	-0.00	-0.00	-0.00	300.00	200.00	0.00	-0.00
879	0.99	1.07	640.26	779.24	174.21	0.00	-168.04	-0.00	-0.00	-0.00	300.00	200.00	0.00	-0.00
880	0.76	1.14	640.26	779.24	174.17	0.00	-175.62	-0.00	-0.00	-0.00	300.00	200.00	0.00	-0.00
881	0.69	1.07	640.87	779.36	174.14	0.00	-183.24	0.00	0.00	0.00	300.00	200.00	0.00	0.00
882	0.69	1.07	640.87	779.29	174.19	0.00	-183.13	-0.00	-0.00	-0.00	300.00	200.00	0.00	-0.00
883	0.76	0.99	641.48	779.47	174.22	0.00	-171.82	-0.00	-0.00	-0.00	300.00	200.00	0.00	-0.00
884	1.07	1.07	641.17	779.34	174.35	0.00	-215.76	-0.00	-0.00	-0.00	300.00	200.00	0.00	-0.00
885	1.14	0.99	641.02	779.46	174.24	0.00	-158.71	-0.00	-0.00	-0.00	300.00	200.00	0.00	-0.00
886	1.30	0.92	640.87	779.36	174.24	0.00	-240.65	-0.00	-0.00	-0.00	300.00	200.00	0.00	-0.00
887	1.37	0.92	640.87	779.43	174.19	0.00	-174.08	-0.00	-0.00	-0.00	300.00	200.00	0.00	-0.00
888	1.60	0.84	640.56	779.23	174.08	0.00	-189.42	-0.00	-0.00	-0.00	300.00	200.00	0.00	-0.00
889	1.60	0.76	640.41	779.34	174.17	0.00	-130.14	-0.00	-0.00	-0.00	300.00	200.00	0.00	-0.00
890	1.45	0.99	640.56	779.30	174.13	0.00	-52.14	-0.00	-0.00	-0.00	300.00	200.00	0.00	-0.00
891	1.60	0.92	640.26	779.24	174.21	0.00	-88.23	-0.00	-0.00	-0.00	300.00	200.00	0.00	-0.00
892	1.37	0.92	640.41	779.20	174.22	0.00	-150.94	-0.00	-0.00	-0.00	300.00	200.00	0.00	-0.00
893	1.75	0.76	640.26	779.02	174.26	0.00	-133.69	-0.00	-0.00	-0.00	300.00	200.00	0.00	-0.00
894	1.60	1.14	640.11	779.14	174.40	0.00	-128.15	-0.00	-0.00	-0.00	300.00	200.00	0.00	-0.00
895	1.37	0.84	640.56	779.37	174.37	0.00	-183.21	-0.00	-0.00	-0.00	300.00	200.00	0.00	-0.00
896	1.37	0.84	640.41	779.20	174.46	0.00	-182.95	-0.00	-0.00	-0.00	300.00	200.00	0.00	-0.00
897	1.14	0.84	641.02	779.39	174.58	0.00	-177.12	-0.00	-0.00	-0.00	300.00	200.00	0.00	-0.00
898	1.14	0.76	641.17	779.42	174.58	0.00	-163.68	-0.00	-0.00	-0.00	300.00	200.00	0.00	-0.00
899	0.99	0.61	641.02	779.24	174.67	0.00	-201.36	-0.00	-0.00	-0.00	300.00	200.00	0.00	-0.00
900	1.37	0.61	641.02	779.17	174.67	0.00	-142.31	-0.00	-0.00	-0.00	300.00	200.00	0.00	-0.00
901	1.68	0.69	640.72	779.18	174.71	0.00	-140.54	-0.00	-0.00	-0.00	300.00	200.00	0.00	-0.00
902	1.68	0.46	641.02	779.24	174.86	0.00	-145.76	-0.00	-0.00	-0.00	300.00	200.00	0.00	-0.00
903	1.83	0.61	640.87	778.93	174.81	0.00	-130.62	-0.00	-0.00	-0.00	300.00	200.00	0.00	-0.00
904	2.06	0.53	641.33	779.09	174.92	0.00	-99.92	-0.00	-0.00	-0.00	300.00	200.00	0.00	-0.00
905	1.98	0.61	640.87	778.79	174.95	0.00	-42.54	-0.00	-0.00	-0.00	300.00	200.00	0.00	-0.00
906	2.06	0.53	641.63	778.86	174.98	0.00	-53.90	-0.00	-0.00	-0.00	300.00	200.00	0.00	-0.00
907	2.06	0.38	641.33	778.80	175.07	0.00	-118.43	-0.00	-0.00	-0.00	300.00	200.00	0.00	-0.00
908	2.14	0.46	641.02	778.82	175.20	0.00	-64.80	0.00	0.00	0.00	300.00	200.00	0.00	0.00
909	2.06	0.53	641.33	778.73	175.21	0.00	-99.14	0.00	0.00	0.00	300.00	200.00	0.00	0.00
910	2.06	0.46	640.87	778.79	175.19	0.00	-62.91	-0.00	-0.00	-0.00	300.00	200.00	0.00	-0.00
911	1.98	0.08	640.87	778.71	175.33	0.00	-176.78	-0.00	-0.00	-0.00	300.00	200.00	0.00	-0.00
912	2.29	0.15	641.02	778.67	175.39	0.00	-151.81	-0.00	-0.00	-0.00	300.00	200.00	0.00	-0.00
913	2.06	0.15	640.72	778.76	175.47	0.00	-191.79	-0.00	-0.00	-0.00	300.00	200.00	0.00	-0.00
914	2.29	-0.15	640.56	778.66	175.46	0.00	-235.35	-0.00	-0.00	-0.00	300.00	200.00	0.00	-0.00
915	2.21	0.08	639.95	778.54	175.49	0.00	-182.06	-0.00	-0.00	-0.00	300.00	200.00	0.00	-0.00
916	2.14	0.31	640.11	778.57	175.49	0.00	-151.70	-0.00	-0.00	-0.00	300.00	200.00	0.00	-0.00
917	2.37	0.31	639.34	778.35	175.51	0.00	-157.20	-0.00	-0.00	-0.00	300.00	200.00	0.00	-0.00
918	2.29	0.46	639.65	778.48	175.52	0.00	-159.23	-0.00	-0.00	-0.00	300.00	200.00	0.00	-0.00
919	2.21	0.53	639.50	778.45	175.61	0.00	-124.76	-0.00	-0.00	-0.00	300.00	200.00	0.00	-0.00
920	2.29	0.53	640.11	778.49	175.54	0.00	-126.82	-0.00	-0.00	-0.00	300.00	200.00	0.00	-0.00
921	2.14	0.46	640.41	778.41	175.55	0.00	-109.63	-0.00	-0.00	-0.00	300.00	200.00	0.00	-0.00
922	2.06	0.46	640.41	778.41	175.55	0.00	-153.54	-0.00	-0.00	-0.00	300.00	200.00	0.00	-0.00
923	2.14	0.46	640.72	778.33	175.61	0.00	-132.35	-0.00	-0.00	-0.00	300.00	200.00	0.00	-0.00
924	2.06	0.38	641.33	778.37	175.64	0.00	-162.86	-0.00	-0.00	-0.00	300.00	200.00	0.00	-0.00
925	1.98	0.31	641.17	778.49	175.54	0.00	-147.86	-0.00	-0.00	-0.00	300.00	200.00	0.00	-0.00
926	2.14	0.46	641.33	778.23	175.73	0.00	-177.83	-0.00	-0.00	-0.00	300.00	200.00	0.00	-0.00
927	2.14	0.46	642.09	778.45	175.71	0.00	-155.09	-0.00	-0.00	-0.00	300.00	200.00	0.00	-0.00
928	1.98	0.61	641.33	778.59	175.73	0.00	-223.98	-0.00	-0.00	-0.00	300.00	200.00	0.00	-0.00
929	2.06	0.31	641.63	778.79	175.70	0.00	-263.93	-0.00	-0.00	-0.00	300.00	200.00	0.00	-0.00
930	1.98	0.53	641.33	778.59	175.73	0.00	-256.36	-0.00	-0.00	-0.00	300.00	200.00	0.00	-0.00
931	2.14	0.69	641.33	778.66	175.78	0.00	-218.13	-0.00	-0.00	-0.00	300.00	200.00	0.00	-0.00
932	1.98	0.69	641.17	778.63	175.63	0.00	-214.71	-0.00	-0.00	-0.00	300.00	200.00	0.00	-0.00
933	2.14	0.69	641.17	778.63	175.68	0.00	-195.44	-0.00	-0.00	-0.00	300.00	200.00	0.00	-0.00
934	2.21	0.84	640.72	778.54	175.71	0.00	-201.07	-0.00	-0.00	-0.00	300.00	200.00	0.00	-0.00
935	2.21	0.61	640.72	778.76	175.66	0.00	-161.12	-0.00	-0.00	-0.00	300.00	200.00	0.00	-0.00
936	2.21	0.61	640.56	778.58	175.66	0.00	-229.70	-0.00	-0.00	-0.00	300.00	200.00	0.00	-0.00
937	2.44	0.69	640.11	778.64	175.69	0.00	-225.74	-0.00	-0.00	-0.00	300.00	200.00	0.00	-0.00
938	2.29	0.69	640.56	778.66	175.51	0.00	-222.44	-0.00	-0.00	-0.00	300.00	200.00	0.00	-0.00
939	2.37	0.61	640.72	778.76	175.57	0.00	-233.73	-0.00	-0.00	-0.00	300.00	200.00	0.00	-0.00
940	2.21	0.61	640.87	778.86	175.67	0.00	-252.73	-0.00	-0.00	-0.00	300.00	200.00	0.00	-0.00
941	2.14	0.53	641.17	778.92	175.63	0.00	-237.56	-0.00	-0.00	-0.00	300.00	200.00	0.00	-0.00
942	1.91	0.61	640.87	778.93	175.71	0.00	-245.25	-0.00	-0.00	-0.00	300.00	200.00	0.00	-0.00
943	1.75	0.69	640.87	779.21	175.67	0.00	-232.36	-0.00	-0.00	-0.00	300.00	200.00	0.00	-0.00
944	1.75	0.69	640.72	779.11	175.71	0.00	-232.22	-0.00	-0.00	-0.00	300.00	200.00	0.00	-0.00
945	1.60	0.61	640.72	779.33	175.71	0.00	-238.09	-0.00	-0.00	-0.00	300.00	200.00	0.00	-0.00
946	1.68	0.76	640.26	779.38	175.69	0.00	-244.04	-0.00	-0.00	-0.00	300.00	200.00	0.00	-0.00
947	1.45	0.76	640.26	779.45	175.69	0.00	-215.64	-0.00	-0.00	-0.00	300.00	200.00	0.00	-0.00
948	1.45	0.61	640.41	779.41	175.74	0.00	-257.27	-0.00	-0.00	-0.00	300.00	200.00	0.00	-0.00
949	1.75	0.53	640.56	779.44	175.70	0.00	-205.53	-0.00	-0.00	-0.00	300.00	200.00	0.00	-0.00
950	1.75	0.61	640.41	779.34	175.74	0.00	-241.74	-0.00	-0.00	-0.00	300.00	200.00	0.00	-0.00
951	1.68	0.61	640.72	779.54	175.66	0.00	-217.27	-0.00	-0.00	-0.00	300.00	200.00	0.00	-0.00
952	1.68	0.69	640.11	779.57	175.64	0.00	-116.35	0.00	0.00	0.00	300.00	200.00	0.00	0.00
953	1.83	0.69	640.72	779.47	175.66	0.00	-119.96	-0.00	-0.00	-0.00	300.00	200.00	0.00	-0.00
954	1.83	0.53	640.41	779.34	175.70	0.00	-138.68	-0.00	-0.00	-0.00	300.00	200.00	0.00	-0.00
955	1.75	0.46	641.02	779.60	175.77	0.00	-169.14	-0.00	-0.00	-0.00	300.00	200.00	0.00	-0.00
956	1.60	0.69	640.41	779.48	175.84	0.00	-137.00	-0.00	-0.00	-0.00	300.00	200.00	0.00	-0.00
957	1.37	0.38	640.72	779.61	175.80	0.00	-215.04	0.00	0.00	0.00	300.00	200.00	0.00	0.00
958	1.45	0.46	640.41	779.63	176.08	0.00	-161.31	-0.00	-0.00	-0.00	300.00	200.00	0.00	-0.00
959	1.60	0.46	640.72	779.76	176.04	0.00	-233.74	0.00	0.00	0.00	300.00	200.00	0.00	0.00
960	1.45	0.46	640.72	779.68	176.04	0.00	-275.83	-0.00	-0.00	-0.00	300.00	200.00	0.00	-0.00
961	1.45	0.38	640.26	779.81	176.12	0.00	-239.39	-0.00	-0.00	-0.00	300.00	200.00	0.00	-0.00
962	1.37	0.31	641.02	779.82	176.10	0.00	-269.89	-0.00	-0.00	-0.00	300.00	200.00	0.00	-0.00
963	1.60	0.46	640.56	780.01	176.04	0.00	-233.87	-0.00	-0.00	-0.00	300.00	200.00	0.00	-0.00
964	1.60	0.53	640.41	779.98	175.89	0.00	-224.70	-0.00	-0.00	-0.00	300.00	200.00	0.00	-0.00
965	1.68	0.53	640.72	780.11	175.85	0.00	-226.67	-0.00	-0.00	-0.00	300.00	200.00	0.00	-0.00
966	1.60	0.53	640.56	780.01	175.99	0.00	-133.01	-0.00	-0.00	-0.00	300.00	200.00	0.00	-0.00
967	1.45	0.53	639.95	779.75	175.97	0.00	-197.90	-0.00	-0.00	-0.00	300.00	200.00	0.00	-0.00
968	1.45	0.46	640.11	779.92	175.83	0.00	-161.81	-0.00	-0.00	-0.00	300.00	200.00	0.00	-0.00
969	1.60	0.69	640.11	779.78	175.88	0.00	-137.15	0.00	0.00	0.00	300.00	200.00	0.00	0.00
970	1.60	0.53	640.11	779.71	175.83	0.00	-110.21	-0.00	-0.00	-0.00	300.00	200.00	0.00	-0.00
971	1.68	0.69	640.11	780.00	175.88	0.00	-139.14	0.00	0.00	0.00	300.00	200.00	0.00	0.00
972	1.45	0.53	640.56	779.80	175.85	0.00	-152.32	-0.00	-0.00	-0.00	300.00	200.00	0.00	-0.00
973	1.68	0.53	640.56	779.87	175.80	0.00	-157.97	-0.00	-0.00	-0.00	300.00	200.00	0.00	-0.00
974	1.75	0.69	640.72	780.04	175.99	0.00	-140.80	-0.00	-0.00	-0.00	300.00	200.00	0.00	-0.00
975	1.75	0.69	640.87	780.14	176.05	0.00	-186.55	-0.00	-0.00	-0.00	300.00	200.00	0.00	-0.00
976	1.83	0.46	641.02	780.17	176.05	0.00	-170.73	-0.00	-0.00	-0.00	300.00	200.00	0.00	-0.00
977	1.45	0.46	641.02	780.17	176.10	0.00	-230.19	-0.00	-0.00	-0.00	300.00	200.00	0.00	-0.00
978	1.60	0.69	641.02	780.10	176.01	0.00	-251.60	-0.00	-0.00	-0.00	300.00	200.00	0.00	-0.00
979	1.83	0.76	641.02	780.39	175.82	0.00	-179.62	-0.00	-0.00	-0.00	300.00	200.00	0.00	-0.00
980	1.60	0.69	640.87	780.29	175.86	0.00	-206.19	-0.00	-0.00	-0.00	300.00	200.00	0.00	-0.00
981	1.60	0.76	640.56	780.08	175.89	0.00	-173.73	0.00	0.00	0.00	300.00	200.00	0.00	0.00
982	1.83	0.76	641.02	780.32	175.86	0.00	-202.37	-0.00	-0.00	-0.00	300.00	200.00	0.00	-0.00
983	1.75	0.69	640.87	780.21	175.76	0.00	-187.10	-0.00	-0.00	-0.00	300.00	200.00	0.00	-0.00
984	2.14	0.69	640.72	780.19	175.80	0.00	-150.46	-0.00	-0.00	-0.00	300.00	200.00	0.00	-0.00
985	2.06	0.53	640.41	780.27	175.74	0.00	-144.64	-0.00	-0.00	-0.00	300.00	200.00	0.00	-0.00
986	1.98	0.76	640.41	780.06	175.79	0.00	-183.10	-0.00	-0.00	-0.00	300.00	200.00	0.00	-0.00
987	2.06	0.61	640.26	780.10	175.74	0.00	-135.18	-0.00	-0.00	-0.00	300.00	200.00	0.00	-0.00
988	2.14	0.61	640.26	780.17	175.88	0.00	-205.43	-0.00	-0.00	-0.00	300.00	200.00	0.00	-0.00
989	1.91	0.76	640.41	780.20	175.84	0.00	-135.50	-0.00	-0.00	-0.00	300.00	200.00	0.00	-0.00
990	1.91	0.61	640.26	780.17	175.98	0.00	-199.73	-0.00	-0.00	-0.00	300.00	200.00	0.00	-0.00
991	1.83	0.69	640.41	780.13	175.79	0.00	-188.84	-0.00	-0.00	-0.00	300.00	200.00	0.00	-0.00
992	1.68	0.53	640.87	780.36	175.90	0.00	-226.71	0.00	0.00	0.00	300.00	200.00	0.00	0.00
993	1.68	0.69	640.87	780.36	176.05	0.00	-184.87	-0.00	-0.00	-0.00	300.00	200.00	0.00	-0.00
994	1.37	0.69	641.02	780.39	176.01	0.00	-131.86	-0.00	-0.00	-0.00	300.00	200.00	0.00	-0.00
995	1.60	0.53	641.17	780.56	175.92	0.00	-202.08	-0.00	-0.00	-0.00	300.00	200.00	0.00	-0.00
996	1.60	0.69	641.02	780.46	176.01	0.00	-183.18	-0.00	-0.00	-0.00	300.00	200.00	0.00	-0.00
997	1.68	0.69	641.02	780.53	175.86	0.00	-208.19	-0.00	-0.00	-0.00	300.00	200.00	0.00	-0.00
998	1.98	0.53	641.17	780.27	175.87	0.00	-211.21	-0.00	-0.00	-0.00	300.00	200.00	0.00	-0.00
999	2.06	0.61	641.17	780.34	175.82	0.00	-203.83	-0.00	-0.00	-0.00	300.00	200.00	0.00	-0.00
1000	1.98	0.46	640.87	780.29	175.76	0.00	-175.01	-0.00	-0.00	-0.00	300.00	200.00	0.00	-0.00
1001	1.98	0.61	640.87	780.43	175.76	0.00	-133.49	-0.00	-0.00	-0.00	300.00	200.00	0.00	-0.00
1002	1.98	0.69	640.87	780.43	175.76	0.00	-215.69	-0.00	-0.00	-0.00	300.00	200.00	0.00	-0.00
1003	1.98	0.61	640.72	780.33	175.80	0.00	-156.23	-0.00	-0.00	-0.00	300.00	200.00	0.00	-0.00
1004	1.83	0.76	640.41	780.34	175.89	0.00	-202.34	-0.00	-0.00	-0.00	300.00	200.00	0.00	-0.00
1005	2.06	0.53	640.11	780.14	175.83	0.00	-167.28	-0.00	-0.00	-0.00	300.00	200.00	0.00	-0.00
1006	1.91	0.53	640.56	780.44	175.85	0.00	-232.39	-0.00	-0.00	-0.00	300.00	200.00	0.00	-0.00
1007	1.75	0.46	640.11	780.50	175.78	0.00	-169.53	-0.00	-0.00	-0.00	300.00	200.00	0.00	-0.00
1008	1.75	0.53	640.11	780.35	175.97	0.00	-228.43	-0.00	-0.00	-0.00	300.00	200.00	0.00	-0.00
1009	1.75	0.53	639.65	780.41	175.86	0.00	-228.66	-0.00	-0.00	-0.00	300.00	200.00	0.00	-0.00
1010	1.68	0.53	639.65	780.27	176.00	0.00	-157.84	-0.00	-0.00	-0.00	300.00	200.00	0.00	-0.00
1011	1.60	0.53	639.50	780.31	176.00	0.00	-224.70	-0.00	-0.00	-0.00	300.00	200.00	0.00	-0.00
1012	1.68	0.46	639.50	780.31	176.09	0.00	-212.85	-0.00	-0.00	-0.00	300.00	200.00	0.00	-0.00
1013	1.83	0.84	639.65	780.19	175.86	0.00	-101.36	-0.00	-0.00	-0.00	300.00	200.00	0.00	-0.00
1014	2.06	0.53	640.41	780.48	175.84	0.00	-213.22	-0.00	-0.00	-0.00	300.00	200.00	0.00	-0.00
1015	1.91	0.61	640.56	780.30	175.85	0.00	-154.29	-0.00	-0.00	-0.00	300.00	200.00	0.00	-0.00
1016	2.14	0.61	640.56	780.23	175.89	0.00	-159.67	-0.00	-0.00	-0.00	300.00	200.00	0.00	-0.00
1017	2.06	0.61	640.87	780.29	175.76	0.00	-112.36	-0.00	-0.00	-0.00	300.00	200.00	0.00	-0.00
1018	2.06	0.61	641.48	780.40	175.88	0.00	-157.96	-0.00	-0.00	-0.00	300.00	200.00	0.00	-0.00
1019	2.14	0.69	641.63	780.50	175.89	0.00	-81.84	-0.00	-0.00	-0.00	300.00	200.00	0.00	-0.00
1020	1.83	0.61	641.48	780.40	175.88	0.00	-106.67	-0.00	-0.00	-0.00	300.00	200.00	0.00	-0.00
1021	2.06	0.69	642.09	780.59	175.86	0.00	-103.01	-0.00	-0.00	-0.00	300.00	200.00	0.00	-0.00
1022	2.06	0.69	641.48	780.40	175.88	0.00	-148.61	-0.00	-0.00	-0.00	300.00	200.00	0.00	-0.00
1023	1.98	0.84	641.17	780.56	175.87	0.00	-196.88	-0.00	-0.00	-0.00	300.00	200.00	0.00	-0.00
1024	1.75	0.76	641.02	780.60	175.86	0.00	-200.74	-0.00	-0.00	-0.00	300.00	200.00	0.00	-0.00
1025	1.68	0.76	640.87	780.50	175.81	0.00	-176.02	-0.00	-0.00	-0.00	300.00	200.00	0.00	-0.00
1026	1.60	0.76	640.26	780.53	175.83	0.00	-197.05	-0.00	-0.00	-0.00	300.00	200.00	0.00	-0.00
1027	1.83	0.76	640.72	780.61	175.71	0.00	-248.65	-0.00	-0.00	-0.00	300.00	200.00	0.00	-0.00
1028	1.75	0.76	640.72	780.61	175.80	0.00	-246.63	-0.00	-0.00	-0.00	300.00	200.00	0.00	-0.00
1029	1.91	0.69	640.72	780.69	175.85	0.00	-236.73	-0.00	-0.00	-0.00	300.00	200.00	0.00	-0.00
1030	2.06	0.84	640.87	780.93	175.71	0.00	-199.35	-0.00	-0.00	-0.00	300.00	200.00	0.00	-0.00
1031	2.06	0.84	640.72	780.83	175.66	0.00	-199.38	-0.00	-0.00	-0.00	300.00	200.00	0.00	-0.00
1032	2.06	0.69	640.72	780.76	175.57	0.00	-195.28	-0.00	-0.00	-0.00	300.00	200.00	0.00	-0.00
1033	2.06	0.61	640.72	780.83	175.57	0.00	-135.98	-0.00	-0.00	-0.00	300.00	200.00	0.00	-0.00
1034	1.98	0.69	641.02	780.89	175.58	0.00	-147.70	-0.00	-0.00	-0.00	300.00	200.00	0.00	-0.00
1035	1.83	0.69	641.17	780.99	175.58	0.00	-121.15	-0.00	-0.00	-0.00	300.00	200.00	0.00	-0.00
1036	1.98	0.76	641.02	781.17	175.53	0.00	-115.81	-0.00	-0.00	-0.00	300.00	200.00	0.00	-0.00
1037	1.83	0.69	640.56	781.08	175.66	0.00	-189.75	-0.00	-0.00	-0.00	300.00	200.00	0.00	-0.00
1038	1.98	0.84	640.87	781.29	175.57	0.00	-129.42	-0.00	-0.00	-0.00	300.00	200.00	0.00	-0.00
1039	1.45	0.76	640.56	781.51	175.66	0.00	-194.37	-0.00	-0.00	-0.00	300.00	200.00	0.00	-0.00
1040	1.45	0.61	640.87	781.64	175.71	0.00	-190.02	-0.00	-0.00	-0.00	300.00	200.00	0.00	-0.00
1041	1.45	0.76	640.87	781.79	175.62	0.00	-194.63	-0.00	-0.00	-0.00	300.00	200.00	0.00	-0.00
1042	1.37	0.69	640.72	781.83	175.76	0.00	-201.86	0.00	0.00	0.00	300.00	200.00	0.00	0.00
1043	1.45	0.69	640.87	782.14	175.76	0.00	-181.03	-0.00	-0.00	-0.00	300.00	200.00	0.00	-0.00
1044	1.45	0.61	640.72	782.19	175.66	0.00	-190.42	-0.00	-0.00	-0.00	300.00	200.00	0.00	-0.00
1045	1.45	0.61	640.56	782.16	175.70	0.00	-144.57	-0.00	-0.00	-0.00	300.00	200.00	0.00	-0.00
1046	1.45	0.53	640.56	782.23	175.70	0.00	-108.05	-0.00	-0.00	-0.00	300.00	200.00	0.00	-0.00
1047	1.07	0.53	640.56	782.23	175.66	0.00	-98.83	-0.00	-0.00	-0.00	300.00	200.00	0.00	-0.00
1048	1.14	0.84	640.41	782.34	175.65	0.00	-63.94	-0.00	-0.00	-0.00	300.00	200.00	0.00	-0.00
1049	1.14	0.76	640.72	782.40	175.66	0.00	-73.17	-0.00	-0.00	-0.00	300.00	200.00	0.00	-0.00
1050	0.99	0.84	640.56	782.51	175.70	0.00	-60.31	-0.00	-0.00	-0.00	300.00	200.00	0.00	-0.00
1051	0.76	0.76	640.72	782.61	175.66	0.00	-109.83	-0.00	-0.00	-0.00	300.00	200.00	0.00	-0.00
1052	0.76	0.76	640.41	782.63	175.65	0.00	-41.18	-0.00	-0.00	-0.00	300.00	200.00	0.00	-0.00
1053	0.84	0.76	640.56	782.87	175.70	0.00	-111.85	-0.00	-0.00	-0.00	300.00	200.00	0.00	-0.00
1054	0.38	0.61	640.56	783.23	175.66	0.00	-187.95	-0.00	-0.00	-0.00	300.00	200.00	0.00	-0.00
1055	0.53	0.61	640.26	783.24	175.64	0.00	-191.68	-0.00	-0.00	-0.00	300.00	200.00	0.00	-0.00
1056	0.53	0.61	640.56	783.44	175.66	0.00	-214.69	-0.00	-0.00	-0.00	300.00	200.00	0.00	-0.00
1057	0.61	0.53	640.87	783.64	175.67	0.00	-202.88	-0.00	-0.00	-0.00	300.00	200.00	0.00	-0.00
1058	0.61	0.38	640.56	783.51	175.66	0.00	-152.38	-0.00	-0.00	-0.00	300.00	200.00	0.00	-0.00
1059	0.53	0.69	640.72	783.54	175.61	0.00	-159.88	-0.00	-0.00	-0.00	300.00	200.00	0.00	-0.00
1060	0.61	0.61	641.33	783.87	175.54	0.00	-125.32	-0.00	-0.00	-0.00	300.00	200.00	0.00	-0.00
1061	0.38	0.61	641.02	783.67	175.48	0.00	-119.63	-0.00	-0.00	-0.00	300.00	200.00	0.00	-0.00
1062	0.53	0.76	640.87	783.57	175.52	0.00	-82.17	-0.00	-0.00	-0.00	300.00	200.00	0.00	-0.00
1063	0.69	0.76	640.72	783.69	175.52	0.00	-108.89	-0.00	-0.00	-0.00	300.00	200.00	0.00	-0.00
1064	0.53	0.76	640.41	783.63	175.51	0.00	-105.11	0.00	0.00	0.00	300.00	200.00	0.00	0.00
1065	0.38	0.69	640.87	783.71	175.43	0.00	-110.57	-0.00	-0.00	-0.00	300.00	200.00	0.00	-0.00
1066	0.84	0.69	640.56	783.51	175.51	0.00	-190.28	-0.00	-0.00	-0.00	300.00	200.00	0.00	-0.00
1067	0.69	0.69	640.56	783.80	175.42	0.00	-118.14	-0.00	-0.00	-0.00	300.00	200.00	0.00	-0.00
1068	0.38	0.76	640.26	783.96	175.45	0.00	-170.31	-0.00	-0.00	-0.00	300.00	200.00	0.00	-0.00
1069	0.15	0.76	640.56	783.87	175.46	0.00	-164.63	-0.00	-0.00	-0.00	300.00	200.00	0.00	-0.00
1070	0.23	0.84	640.87	784.14	175.52	0.00	-180.51	-0.00	-0.00	-0.00	300.00	200.00	0.00	-0.00
1071	0.15	0.84	640.72	784.04	175.42	0.00	-224.35	-0.00	-0.00	-0.00	300.00	200.00	0.00	-0.00
1072	-0.08	0.84	640.72	784.04	175.38	0.00	-241.61	-0.00	-0.00	-0.00	300.00	200.00	0.00	-0.00
1073	0.08	0.84	640.72	784.11	175.42	0.00	-199.65	-0.00	-0.00	-0.00	300.00	200.00	0.00	-0.00
1074	0.15	0.84	640.87	783.79	175.33	0.00	-178.37	-0.00	-0.00	-0.00	300.00	200.00	0.00	-0.00
1075	0.15	0.76	641.02	784.10	175.24	0.00	-164.83	-0.00	-0.00	-0.00	300.00	200.00	0.00	-0.00
1076	0.31	0.99	641.02	783.81	175.34	0.00	-118.20	-0.00	-0.00	-0.00	300.00	200.00	0.00	-0.00
1077	0.53	0.84	640.87	783.79	175.19	0.00	-164.97	-0.00	-0.00	-0.00	300.00	200.00	0.00	-0.00
1078	0.53	0.76	640.72	783.54	175.18	0.00	-173.88	-0.00	-0.00	-0.00	300.00	200.00	0.00	-0.00
1079	0.76	0.92	640.72	783.47	175.18	0.00	-207.05	-0.00	-0.00	-0.00	300.00	200.00	0.00	-0.00
1080	0.69	0.99	640.41	783.34	175.22	0.00	-127.22	0.00	0.00	0.00	300.00	200.00	0.00	0.00
1081	0.69	0.69	640.87	783.50	175.24	0.00	-209.61	-0.00	-0.00	-0.00	300.00	200.00	0.00	-0.00
1082	0.69	0.61	640.56	783.51	175.42	0.00	-195.72	-0.00	-0.00	-0.00	300.00	200.00	0.00	-0.00
1083	0.69	0.84	640.87	783.50	175.33	0.00	-214.20	-0.00	-0.00	-0.00	300.00	200.00	0.00	-0.00
1084	0.53	0.76	640.56	783.23	175.42	0.00	-242.19	-0.00	-0.00	-0.00	300.00	200.00	0.00	-0.00
1085	0.69	0.69	641.17	783.34	175.58	0.00	-232.15	-0.00	-0.00	-0.00	300.00	200.00	0.00	-0.00
1086	0.38	0.92	641.17	783.34	175.44	0.00	-243.14	-0.00	-0.00	-0.00	300.00	200.00	0.00	-0.00
1087	0.23	0.99	641.33	783.37	175.49	0.00	-207.39	-0.00	-0.00	-0.00	300.00	200.00	0.00	-0.00
1088	0.31	0.92	641.33	783.37	175.40	0.00	-241.31	-0.00	-0.00	-0.00	300.00	200.00	0.00	-0.00
1089	0.31	0.76	641.33	783.51	175.40	0.00	-213.89	-0.00	-0.00	-0.00	300.00	200.00	0.00	-0.00
1090	0.38	0.92	641.78	783.46	175.51	0.00	-266.11	-0.00	-0.00	-0.00	300.00	200.00	0.00	-0.00
1091	0.38	0.84	641.33	783.30	175.35	0.00	-206.49	-0.00	-0.00	-0.00	300.00	200.00	0.00	-0.00
1092	0.76	0.76	641.48	783.19	175.50	0.00	-224.83	-0.00	-0.00	-0.00	300.00	200.00	0.00	-0.00
1093	0.99	0.76	641.02	782.96	175.39	0.00	-230.37	-0.00	-0.00	-0.00	300.00	200.00	0.00	-0.00
1094	0.99	0.69	641.02	782.81	175.43	0.00	-239.39	-0.00	-0.00	-0.00	300.00	200.00	0.00	-0.00
1095	1.14	0.69	640.41	782.63	175.46	0.00	-288.76	-0.00	-0.00	-0.00	300.00	200.00	0.00	-0.00
1096	1.30	0.69	640.11	782.36	175.45	0.00	-269.44	-0.00	-0.00	-0.00	300.00	200.00	0.00	-0.00
1097	1.30	0.69	640.41	782.56	175.41	0.00	-246.74	0.00	0.00	0.00	300.00	200.00	0.00	0.00
1098	1.14	0.69	640.26	782.31	175.45	0.00	-265.66	-0.00	-0.00	-0.00	300.00	200.00	0.00	-0.00
1099	1.07	0.61	640.26	782.31	175.36	0.00	-250.21	-0.00	-0.00	-0.00	300.00	200.00	0.00	-0.00
1100	1.07	0.61	640.26	782.31	175.41	0.00	-227.27	-0.00	-0.00	-0.00	300.00	200.00	0.00	-0.00
1101	0.99	0.76	640.41	782.41	175.51	0.00	-275.62	-0.00	-0.00	-0.00	300.00	200.00	0.00	-0.00
1102	0.61	0.69	640.56	782.37	175.61	0.00	-206.72	-0.00	-0.00	-0.00	300.00	200.00	0.00	-0.00
1103	0.53	0.76	641.02	782.24	175.58	0.00	-218.46	-0.00	-0.00	-0.00	300.00	200.00	0.00	-0.00
1104	0.23	0.69	641.17	782.41	175.58	0.00	-220.34	-0.00	-0.00	-0.00	300.00	200.00	0.00	-0.00
1105	0.53	0.69	641.63	782.22	175.65	0.00	-227.62	-0.00	-0.00	-0.00	300.00	200.00	0.00	-0.00
1106	0.61	0.69	642.24	782.33	175.72	0.00	-252.40	-0.00	-0.00	-0.00	300.00	200.00	0.00	-0.00
1107	0.84	0.76	642.55	782.17	175.73	0.00	-157.07	-0.00	-0.00	-0.00	300.00	200.00	0.00	-0.00
1108	0.99	0.76	641.63	781.86	175.60	0.00	-160.66	-0.00	-0.00	-0.00	300.00	200.00	0.00	-0.00
1109	1.22	0.76	641.78	781.60	175.70	0.00	-97.26	-0.00	-0.00	-0.00	300.00	200.00	0.00	-0.00
1110	1.37	0.61	641.48	781.47	175.69	0.00	-73.65	-0.00	-0.00	-0.00	300.00	200.00	0.00	-0.00
1111	1.45	0.61	641.02	781.31	175.72	0.00	-189.81	-0.00	-0.00	-0.00	300.00	200.00	0.00	-0.00
1112	1.60	0.76	640.56	781.08	175.61	0.00	-60.51	-0.00	-0.00	-0.00	300.00	200.00	0.00	-0.00
1113	1.68	0.53	640.26	780.96	175.69	0.00	-227.39	-0.00	-0.00	-0.00	300.00	200.00	0.00	-0.00
1114	1.60	0.76	640.41	780.98	175.79	0.00	-105.91	-0.00	-0.00	-0.00	300.00	200.00	0.00	-0.00
1115	1.37	0.53	640.26	780.96	175.83	0.00	-196.89	-0.00	-0.00	-0.00	300.00	200.00	0.00	-0.00
1116	1.30	0.61	640.41	780.98	175.98	0.00	-139.78	-0.00	-0.00	-0.00	300.00	200.00	0.00	-0.00
1117	1.07	0.76	639.65	780.70	176.00	0.00	-184.09	-0.00	-0.00	-0.00	300.00	200.00	0.00	-0.00
1118	0.84	0.84	639.95	780.97	176.01	0.00	-169.49	-0.00	-0.00	-0.00	300.00	200.00	0.00	-0.00
1119	0.76	0.69	640.26	781.03	176.02	0.00	-209.20	-0.00	-0.00	-0.00	300.00	200.00	0.00	-0.00
1120	0.84	0.61	641.02	780.89	176.10	0.00	-220.18	-0.00	-0.00	-0.00	300.00	200.00	0.00	-0.00
1121	0.76	0.69	640.87	780.79	176.00	0.00	-163.27	-0.00	-0.00	-0.00	300.00	200.00	0.00	-0.00
1122	0.99	0.61	641.33	780.80	176.11	0.00	-223.77	0.00	0.00	0.00	300.00	200.00	0.00	0.00
1123	1.14	0.53	641.63	780.72	176.03	0.00	-213.90	-0.00	-0.00	-0.00	300.00	200.00	0.00	-0.00
1124	1.37	0.53	641.02	780.53	176.05	0.00	-196.36	-0.00	-0.00	-0.00	300.00	200.00	0.00	-0.00
1125	1.68	0.69	640.87	780.21	176.00	0.00	-139.08	-0.00	-0.00	-0.00	300.00	200.00	0.00	-0.00
1126	2.06	0.53	641.02	779.96	175.82	0.00	-167.21	-0.00	-0.00	-0.00	300.00	200.00	0.00	-0.00
1127	1.91	0.53	641.17	779.84	175.87	0.00	-163.36	-0.00	-0.00	-0.00	300.00	200.00	0.00	-0.00
1128	1.91	0.61	641.17	779.84	175.82	0.00	-199.83	-0.00	-0.00	-0.00	300.00	200.00	0.00	-0.00
1129	1.83	0.61	640.56	779.66	175.89	0.00	-151.96	-0.00	-0.00	-0.00	300.00	200.00	0.00	-0.00
1130	1.83	0.69	640.26	779.53	175.88	0.00	-211.15	-0.00	-0.00	-0.00	300.00	200.00	0.00	-0.00
1131	1.68	0.69	640.26	779.45	176.02	0.00	-184.29	-0.00	-0.00	-0.00	300.00	200.00	0.00	-0.00
1132	1.75	0.53	640.26	779.67	176.07	0.00	-159.23	-0.00	-0.00	-0.00	300.00	200.00	0.00	-0.00
1133	1.37	0.61	640.11	779.64	176.11	0.00	-232.17	-0.00	-0.00	-0.00	300.00	200.00	0.00	-0.00
1134	1.14	0.69	639.95	779.47	176.16	0.00	-194.23	-0.00	-0.00	-0.00	300.00	200.00	0.00	-0.00
1135	1.07	0.69	640.26	779.60	176.17	0.00	-192.49	-0.00	-0.00	-0.00	300.00	200.00	0.00	-0.00
1136	1.30	0.46	640.56	779.44	176.08	0.00	-249.12	-0.00	-0.00	-0.00	300.00	200.00	0.00	-0.00
1137	1.60	0.69	640.72	779.26	176.09	0.00	-205.11	-0.00	-0.00	-0.00	300.00	200.00	0.00	-0.00
1138	1.60	0.61	641.33	778.95	175.92	0.00	-191.74	-0.00	-0.00	-0.00	300.00	200.00	0.00	-0.00
1139	1.98	0.46	641.48	778.90	175.88	0.00	-265.70	-0.00	-0.00	-0.00	300.00	200.00	0.00	-0.00
1140	2.06	0.61	642.24	778.84	175.91	0.00	-156.95	-0.00	-0.00	-0.00	300.00	200.00	0.00	-0.00
1141	2.06	0.53	641.48	778.62	175.88	0.00	-257.92	-0.00	-0.00	-0.00	300.00	200.00	0.00	-0.00
1142	2.06	0.76	641.02	778.53	176.01	0.00	-137.57	0.00	0.00	0.00	300.00	200.00	0.00	0.00
1143	1.75	0.69	640.87	778.36	175.81	0.00	-139.97	0.00	0.00	0.00	300.00	200.00	0.00	0.00
1144	1.98	0.76	640.11	778.35	175.83	0.00	-135.95	-0.00	-0.00	-0.00	300.00	200.00	0.00	-0.00
1145	1.75	0.76	639.50	778.09	175.81	0.00	-130.26	-0.00	-0.00	-0.00	300.00	200.00	0.00	-0.00
1146	1.75	0.84	639.65	778.05	175.81	0.00	-97.80	-0.00	-0.00	-0.00	300.00	200.00	0.00	-0.00
1147	1.75	0.69	640.11	778.21	175.88	0.00	-185.53	-0.00	-0.00	-0.00	300.00	200.00	0.00	-0.00
1148	1.60	0.53	640.41	778.13	175.89	0.00	-246.60	-0.00	-0.00	-0.00	300.00	200.00	0.00	-0.00
1149	1.68	0.46	641.17	778.06	175.87	0.00	-212.19	-0.00	-0.00	-0.00	300.00	200.00	0.00	-0.00
1150	1.68	0.69	641.02	778.03	175.82	0.00	-183.66	-0.00	-0.00	-0.00	300.00	200.00	0.00	-0.00
1151	1.83	0.53	641.02	778.03	175.77	0.00	-252.29	-0.00	-0.00	-0.00	300.00	200.00	0.00	-0.00
1152	1.98	0.53	641.02	777.89	175.86	0.00	-209.94	-0.00	-0.00	-0.00	300.00	200.00	0.00	-0.00
1153	2.29	0.53	640.56	777.80	175.75	0.00	-240.41	-0.00	-0.00	-0.00	300.00	200.00	0.00	-0.00
1154	2.44	0.69	640.87	777.43	175.81	0.00	-224.61	-0.00	-0.00	-0.00	300.00	200.00	0.00	-0.00
1155	2.44	0.61	641.02	777.39	175.72	0.00	-165.71	-0.00	-0.00	-0.00	300.00	200.00	0.00	-0.00
1156	2.52	0.76	641.02	777.17	175.77	0.00	-148.12	-0.00	-0.00	-0.00	300.00	200.00	0.00	-0.00
1157	2.67	0.69	641.02	776.96	175.77	0.00	-207.04	-0.00	-0.00	-0.00	300.00	200.00	0.00	-0.00
1158	2.37	0.76	641.17	776.92	175.73	0.00	-144.32	-0.00	-0.00	-0.00	300.00	200.00	0.00	-0.00
1159	2.21	0.84	641.33	777.02	175.73	0.00	-176.85	-0.00	-0.00	-0.00	300.00	200.00	0.00	-0.00
1160	2.37	0.76	641.33	776.73	175.78	0.00	-189.83	-0.00	-0.00	-0.00	300.00	200.00	0.00	-0.00
1161	2.14	0.92	641.33	776.66	175.83	0.00	-164.86	-0.00	-0.00	-0.00	300.00	200.00	0.00	-0.00
1162	2.21	0.69	641.33	776.88	175.78	0.00	-218.76	-0.00	-0.00	-0.00	300.00	200.00	0.00	-0.00
1163	2.06	0.92	641.48	776.69	175.88	0.00	-162.93	-0.00	-0.00	-0.00	300.00	200.00	0.00	-0.00
1164	1.98	0.69	641.33	776.59	175.87	0.00	-189.94	-0.00	-0.00	-0.00	300.00	200.00	0.00	-0.00
1165	1.98	0.76	641.48	776.76	175.93	0.00	-203.21	-0.00	-0.00	-0.00	300.00	200.00	0.00	-0.00
1166	1.75	0.69	641.33	776.59	175.87	0.00	-207.31	-0.00	-0.00	-0.00	300.00	200.00	0.00	-0.00
1167	1.91	0.61	641.78	776.68	175.89	0.00	-220.65	-0.00	-0.00	-0.00	300.00	200.00	0.00	-0.00
1168	2.06	0.69	641.78	776.47	175.89	0.00	-237.44	-0.00	-0.00	-0.00	300.00	200.00	0.00	-0.00
1169	2.14	0.61	641.33	776.45	175.87	0.00	-134.51	-0.00	-0.00	-0.00	300.00	200.00	0.00	-0.00
1170	2.29	0.69	640.72	776.26	175.85	0.00	-105.57	-0.00	-0.00	-0.00	300.00	200.00	0.00	-0.00
1171	2.37	0.61	640.26	776.16	175.83	0.00	-139.96	-0.00	-0.00	-0.00	300.00	200.00	0.00	-0.00
1172	2.44	0.76	640.11	776.21	175.78	0.00	-99.72	-0.00	-0.00	-0.00	300.00	200.00	0.00	-0.00
1173	2.52	0.99	639.34	775.91	175.99	0.00	-117.51	-0.00	-0.00	-0.00	300.00	200.00	0.00	-0.00
1174	2.29	1.07	639.34	775.63	175.85	0.00	-33.67	-0.00	-0.00	-0.00	300.00	200.00	0.00	-0.00
1175	2.21	0.99	639.34	775.84	175.99	0.00	-110.11	0.00	0.00	0.00	300.00	200.00	0.00	0.00
1176	2.37	1.22	639.19	775.95	175.98	0.00	-39.04	-0.00	-0.00	-0.00	300.00	200.00	0.00	-0.00
1177	2.06	0.92	639.50	776.09	176.00	0.00	-70.58	-0.00	-0.00	-0.00	300.00	200.00	0.00	-0.00
1178	1.91	0.61	639.50	775.94	176.00	0.00	-197.12	-0.00	-0.00	-0.00	300.00	200.00	0.00	-0.00
1179	1.68	0.76	640.11	776.06	175.88	0.00	-103.86	-0.00	-0.00	-0.00	300.00	200.00	0.00	-0.00
1180	1.60	0.69	641.02	776.24	175.91	0.00	-180.44	-0.00	-0.00	-0.00	300.00	200.00	0.00	-0.00
1181	1.60	0.69	642.24	776.20	175.96	0.00	-111.67	-0.00	-0.00	-0.00	300.00	200.00	0.00	-0.00
1182	1.68	0.69	642.40	776.30	176.15	0.00	-113.25	-0.00	-0.00	-0.00	300.00	200.00	0.00	-0.00
1183	1.45	0.61	642.70	776.22	176.21	0.00	-231.76	-0.00	-0.00	-0.00	300.00	200.00	0.00	-0.00
1184	1.45	0.61	643.16	776.31	176.13	0.00	-186.15	-0.00	-0.00	-0.00	300.00	200.00	0.00	-0.00
1185	1.75	0.61	642.70	776.15	176.07	0.00	-124.79	-0.00	-0.00	-0.00	300.00	200.00	0.00	-0.00
1186	1.68	0.84	641.63	775.87	176.12	0.00	-93.60	-0.00	-0.00	-0.00	300.00	200.00	0.00	-0.00
1187	1.83	0.84	641.02	775.96	176.05	0.00	-120.34	-0.00	-0.00	-0.00	300.00	200.00	0.00	-0.00
1188	2.21	0.61	639.95	775.96	175.87	0.00	-136.07	-0.00	-0.00	-0.00	300.00	200.00	0.00	-0.00
1189	2.14	0.84	639.34	775.91	175.99	0.00	-81.96	0.00	0.00	0.00	300.00	200.00	0.00	0.00
1190	2.06	0.69	638.89	775.89	176.02	0.00	-145.22	-0.00	-0.00	-0.00	300.00	200.00	0.00	-0.00
1191	2.14	0.61	638.58	775.76	176.11	0.00	-156.49	-0.00	-0.00	-0.00	300.00	200.00	0.00	-0.00
1192	2.06	0.61	638.73	775.86	175.97	0.00	-200.79	-0.00	-0.00	-0.00	300.00	200.00	0.00	-0.00
1193	1.98	0.69	638.73	775.72	176.21	0.00	-120.02	-0.00	-0.00	-0.00	300.00	200.00	0.00	-0.00
1194	1.91	0.53	639.19	775.81	176.08	0.00	-160.80	-0.00	-0.00	-0.00	300.00	200.00	0.00	-0.00
1195	1.68	0.53	639.95	775.82	176.16	0.00	-200.98	-0.00	-0.00	-0.00	300.00	200.00	0.00	-0.00
1196	1.68	0.53	640.26	775.81	176.12	0.00	-246.81	-0.00	-0.00	-0.00	300.00	200.00	0.00	-0.00
1197	1.37	0.53	640.56	775.87	176.18	0.00	-262.36	-0.00	-0.00	-0.00	300.00	200.00	0.00	-0.00
1198	1.07	0.61	641.02	776.03	176.15	0.00	-268.41	-0.00	-0.00	-0.00	300.00	200.00	0.00	-0.00
1199	0.92	0.61	641.33	776.02	176.16	0.00	-218.98	-0.00	-0.00	-0.00	300.00	200.00	0.00	-0.00
1200	0.99	0.76	642.40	776.23	176.34	0.00	-224.29	-0.00	-0.00	-0.00	300.00	200.00	0.00	-0.00
1201	0.92	0.61	642.24	776.13	176.19	0.00	-196.13	-0.00	-0.00	-0.00	300.00	200.00	0.00	-0.00
1202	0.99	0.69	642.09	776.03	176.19	0.00	-188.20	-0.00	-0.00	-0.00	300.00	200.00	0.00	-0.00
1203	1.07	0.84	641.33	775.81	176.30	0.00	-193.22	-0.00	-0.00	-0.00	300.00	200.00	0.00	-0.00
1204	1.45	0.84	640.72	775.68	176.33	0.00	-64.80	-0.00	-0.00	-0.00	300.00	200.00	0.00	-0.00
1205	1.37	0.69	640.41	775.62	176.27	0.00	-105.34	-0.00	-0.00	-0.00	300.00	200.00	0.00	-0.00
1206	1.68	0.53	640.11	775.42	176.40	0.00	-154.58	-0.00	-0.00	-0.00	300.00	200.00	0.00	-0.00
1207	1.83	0.61	639.34	775.20	176.28	0.00	-148.54	-0.00	-0.00	-0.00	300.00	200.00	0.00	-0.00
1208	1.60	0.61	639.34	775.12	176.37	0.00	-188.69	-0.00	-0.00	-0.00	300.00	200.00	0.00	-0.00
1209	1.75	0.69	640.26	775.09	176.45	0.00	-228.15	-0.00	-0.00	-0.00	300.00	200.00	0.00	-0.00
1210	1.60	0.69	640.41	775.12	176.41	0.00	-133.09	-0.00	-0.00	-0.00	300.00	200.00	0.00	-0.00
1211	1.30	0.61	641.02	775.24	176.53	0.00	-135.57	-0.00	-0.00	-0.00	300.00	200.00	0.00	-0.00
1212	1.37	0.61	640.72	775.11	176.47	0.00	-137.36	-0.00	-0.00	-0.00	300.00	200.00	0.00	-0.00
1213	1.45	0.53	640.87	775.29	176.48	0.00	-126.11	-0.00	-0.00	-0.00	300.00	200.00	0.00	-0.00
1214	1.22	0.61	641.17	775.28	176.53	0.00	-133.79	-0.00	-0.00	-0.00	300.00	200.00	0.00	-0.00
1215	1.14	0.61	641.33	775.31	176.59	0.00	-177.74	-0.00	-0.00	-0.00	300.00	200.00	0.00	-0.00
1216	1.45	0.38	642.24	775.42	176.57	0.00	-168.39	-0.00	-0.00	-0.00	300.00	200.00	0.00	-0.00
1217	1.60	0.61	641.48	775.05	176.55	0.00	-142.59	-0.00	-0.00	-0.00	300.00	200.00	0.00	-0.00
1218	1.75	0.53	641.33	774.81	176.49	0.00	-155.89	-0.00	-0.00	-0.00	300.00	200.00	0.00	-0.00
1219	2.06	0.76	640.87	774.71	176.52	0.00	-87.81	0.00	0.00	0.00	300.00	200.00	0.00	0.00
1220	2.29	0.69	640.87	774.50	176.52	0.00	-125.72	-0.00	-0.00	-0.00	300.00	200.00	0.00	-0.00
1221	2.21	0.61	640.26	774.45	176.55	0.00	-110.75	0.00	0.00	0.00	300.00	200.00	0.00	0.00
1222	2.37	0.76	639.34	774.19	176.61	0.00	-117.26	-0.00	-0.00	-0.00	300.00	200.00	0.00	-0.00
1223	2.29	0.53	639.19	774.09	176.51	0.00	-122.25	-0.00	-0.00	-0.00	300.00	200.00	0.00	-0.00
1224	2.14	0.61	639.04	773.99	176.50	0.00	-108.78	-0.00	-0.00	-0.00	300.00	200.00	0.00	-0.00
1225	2.14	0.61	639.19	774.09	176.61	0.00	-200.18	0.00	0.00	0.00	300.00	200.00	0.00	0.00
1226	2.06	0.53	639.04	773.63	176.60	0.00	-207.99	-0.00	-0.00	-0.00	300.00	200.00	0.00	-0.00
1227	1.60	0.61	639.34	774.12	176.47	0.00	-96.37	-0.00	-0.00	-0.00	300.00	200.00	0.00	-0.00
1228	1.68	0.69	640.11	774.06	176.54	0.00	-111.05	-0.00	-0.00	-0.00	300.00	200.00	0.00	-0.00
1229	1.37	0.76	641.02	774.03	176.58	0.00	-208.43	-0.00	-0.00	-0.00	300.00	200.00	0.00	-0.00
1230	1.30	0.76	641.02	774.03	176.58	0.00	-160.87	-0.00	-0.00	-0.00	300.00	200.00	0.00	-0.00
1231	1.37	0.61	641.78	774.04	176.56	0.00	-182.37	-0.00	-0.00	-0.00	300.00	200.00	0.00	-0.00
1232	1.30	0.69	641.63	773.94	176.55	0.00	-193.56	-0.00	-0.00	-0.00	300.00	200.00	0.00	-0.00
1233	1.75	0.76	641.78	773.76	176.41	0.00	-194.55	-0.00	-0.00	-0.00	300.00	200.00	0.00	-0.00
1234	1.75	0.61	641.63	773.65	176.50	0.00	-145.39	-0.00	-0.00	-0.00	300.00	200.00	0.00	-0.00
1235	2.06	0.53	642.09	773.53	176.47	0.00	-162.43	-0.00	-0.00	-0.00	300.00	200.00	0.00	-0.00
1236	2.14	0.61	641.33	773.38	176.45	0.00	-85.64	-0.00	-0.00	-0.00	300.00	200.00	0.00	-0.00
1237	2.06	0.61	640.56	773.37	176.42	0.00	-83.90	-0.00	-0.00	-0.00	300.00	200.00	0.00	-0.00
1238	2.21	0.69	640.56	773.22	176.37	0.00	-123.39	-0.00	-0.00	-0.00	300.00	200.00	0.00	-0.00
1239	2.14	0.84	640.11	773.06	176.35	0.00	-55.91	-0.00	-0.00	-0.00	300.00	200.00	0.00	-0.00
1240	2.06	0.69	639.65	772.90	176.29	0.00	-119.73	-0.00	-0.00	-0.00	300.00	200.00	0.00	-0.00
1241	1.68	0.76	639.50	773.01	176.33	0.00	-123.66	-0.00	-0.00	-0.00	300.00	200.00	0.00	-0.00
1242	1.75	0.69	639.95	772.74	176.30	0.00	-135.25	0.00	0.00	0.00	300.00	200.00	0.00	0.00
1243	1.83	0.84	640.11	772.70	176.26	0.00	-117.23	-0.00	-0.00	-0.00	300.00	200.00	0.00	-0.00
1244	1.75	0.76	640.11	772.70	176.31	0.00	-193.94	-0.00	-0.00	-0.00	300.00	200.00	0.00	-0.00
1245	1.75	0.76	640.87	772.71	176.33	0.00	-171.01	-0.00	-0.00	-0.00	300.00	200.00	0.00	-0.00
1246	1.98	0.84	640.72	772.54	176.28	0.00	-166.45	-0.00	-0.00	-0.00	300.00	200.00	0.00	-0.00
1247	1.98	0.53	641.33	772.74	176.26	0.00	-229.30	-0.00	-0.00	-0.00	300.00	200.00	0.00	-0.00
1248	2.14	0.69	641.33	772.38	176.16	0.00	-190.12	-0.00	-0.00	-0.00	300.00	200.00	0.00	-0.00
1249	2.29	0.69	641.33	772.45	176.26	0.00	-193.59	-0.00	-0.00	-0.00	300.00	200.00	0.00	-0.00
1250	2.44	0.76	642.09	772.18	176.24	0.00	-187.09	-0.00	-0.00	-0.00	300.00	200.00	0.00	-0.00
1251	2.90	0.76	641.63	772.08	176.22	0.00	-220.84	-0.00	-0.00	-0.00	300.00	200.00	0.00	-0.00
1252	3.05	0.69	641.48	771.91	176.17	0.00	-142.94	-0.00	-0.00	-0.00	300.00	200.00	0.00	-0.00
1253	2.98	0.76	641.48	771.77	176.21	0.00	-130.87	0.00	0.00	0.00	300.00	200.00	0.00	0.00
1254	3.13	0.84	641.17	771.63	176.20	0.00	-193.08	-0.00	-0.00	-0.00	300.00	200.00	0.00	-0.00
1255	3.13	0.69	641.63	771.73	176.31	0.00	-167.06	-0.00	-0.00	-0.00	300.00	200.00	0.00	-0.00
1256	2.98	0.84	641.33	771.74	176.26	0.00	-189.37	-0.00	-0.00	-0.00	300.00	200.00	0.00	-0.00
1257	2.90	0.92	641.02	771.75	176.34	0.00	-200.20	-0.00	-0.00	-0.00	300.00	200.00	0.00	-0.00
1258	2.90	0.61	641.33	771.67	176.40	0.00	-240.04	-0.00	-0.00	-0.00	300.00	200.00	0.00	-0.00
1259	2.75	0.69	641.02	771.67	176.43	0.00	-226.32	-0.00	-0.00	-0.00	300.00	200.00	0.00	-0.00
1260	2.52	0.61	641.17	772.06	176.39	0.00	-208.40	-0.00	-0.00	-0.00	300.00	200.00	0.00	-0.00
1261	2.37	0.53	640.72	771.75	176.52	0.00	-260.10	-0.00	-0.00	-0.00	300.00	200.00	0.00	-0.00
1262	2.37	0.61	641.02	772.03	176.58	0.00	-227.23	-0.00	-0.00	-0.00	300.00	200.00	0.00	-0.00
1263	2.75	0.53	641.17	771.85	176.58	0.00	-223.16	-0.00	-0.00	-0.00	300.00	200.00	0.00	-0.00
1264	2.52	0.69	641.17	771.92	176.58	0.00	-152.06	-0.00	-0.00	-0.00	300.00	200.00	0.00	-0.00
1265	2.37	0.61	641.48	771.77	176.59	0.00	-204.14	0.00	0.00	0.00	300.00	200.00	0.00	0.00
1266	2.52	0.69	641.48	771.84	176.55	0.00	-106.32	-0.00	-0.00	-0.00	300.00	200.00	0.00	-0.00
1267	2.52	0.84	641.33	771.67	176.49	0.00	-109.18	-0.00	-0.00	-0.00	300.00	200.00	0.00	-0.00
1268	2.52	0.61	640.72	771.47	176.42	0.00	-139.30	-0.00	-0.00	-0.00	300.00	200.00	0.00	-0.00
1269	2.44	0.61	640.87	771.57	176.38	0.00	-206.33	-0.00	-0.00	-0.00	300.00	200.00	0.00	-0.00
1270	2.44	0.76	641.02	771.53	176.34	0.00	-140.57	-0.00	-0.00	-0.00	300.00	200.00	0.00	-0.00
1271	2.44	0.84	641.33	771.52	176.49	0.00	-198.82	-0.00	-0.00	-0.00	300.00	200.00	0.00	-0.00
1272	2.29	0.69	641.17	771.49	176.44	0.00	-215.40	-0.00	-0.00	-0.00	300.00	200.00	0.00	-0.00
1273	2.14	0.84	641.33	771.59	176.45	0.00	-260.47	-0.00	-0.00	-0.00	300.00	200.00	0.00	-0.00
1274	2.14	0.53	640.26	771.30	176.45	0.00	-300.40	-0.00	-0.00	-0.00	300.00	200.00	0.00	-0.00
1275	2.14	0.61	640.72	771.54	176.42	0.00	-290.56	-0.00	-0.00	-0.00	300.00	200.00	0.00	-0.00
1276	2.37	0.69	639.65	771.25	176.43	0.00	-239.93	-0.00	-0.00	-0.00	300.00	200.00	0.00	-0.00
1277	2.14	0.69	639.65	771.39	176.43	0.00	-257.53	-0.00	-0.00	-0.00	300.00	200.00	0.00	-0.00
1278	2.37	0.61	639.95	771.24	176.35	0.00	-273.07	-0.00	-0.00	-0.00	300.00	200.00	0.00	-0.00
1279	2.44	0.84	639.95	771.03	176.30	0.00	-221.76	-0.00	-0.00	-0.00	300.00	200.00	0.00	-0.00
1280	2.52	0.76	640.11	770.77	176.26	0.00	-256.44	-0.00	-0.00	-0.00	300.00	200.00	0.00	-0.00
1281	2.98	0.84	639.65	770.61	176.29	0.00	-234.10	-0.00	-0.00	-0.00	300.00	200.00	0.00	-0.00
1282	3.28	0.69	639.95	770.38	176.25	0.00	-261.51	-0.00	-0.00	-0.00	300.00	200.00	0.00	-0.00
1283	3.20	0.92	639.65	770.18	176.15	0.00	-298.16	-0.00	-0.00	-0.00	300.00	200.00	0.00	-0.00
1284	3.28	0.92	639.95	770.10	176.20	0.00	-276.82	-0.00	-0.00	-0.00	300.00	200.00	0.00	-0.00
1285	3.28	1.07	640.11	769.91	176.16	0.00	-302.26	-0.00	-0.00	-0.00	300.00	200.00	0.00	-0.00
1286	3.28	0.84	640.26	769.73	176.22	0.00	-286.62	-0.00	-0.00	-0.00	300.00	200.00	0.00	-0.00
1287	3.05	0.84	640.26	769.73	176.12	0.00	-281.47	-0.00	-0.00	-0.00	300.00	200.00	0.00	-0.00
1288	3.05	0.84	640.72	769.83	176.18	0.00	-281.35	-0.00	-0.00	-0.00	300.00	200.00	0.00	-0.00
1289	2.98	0.84	640.56	769.72	176.08	0.00	-233.97	-0.00	-0.00	-0.00	300.00	200.00	0.00	-0.00
1290	3.05	0.99	640.87	769.64	176.19	0.00	-237.94	-0.00	-0.00	-0.00	300.00	200.00	0.00	-0.00
1291	3.13	0.76	642.40	769.82	176.10	0.00	-202.02	-0.00	-0.00	-0.00	300.00	200.00	0.00	-0.00
1292	3.20	0.76	642.24	769.71	176.19	0.00	-272.14	-0.00	-0.00	-0.00	300.00	200.00	0.00	-0.00
1293	3.43	0.84	642.09	769.61	176.14	0.00	-198.85	-0.00	-0.00	-0.00	300.00	200.00	0.00	-0.00
1294	3.43	0.92	641.78	769.41	176.08	0.00	-188.69	-0.00	-0.00	-0.00	300.00	200.00	0.00	-0.00
1295	3.89	0.92	641.78	769.48	176.13	0.00	-222.41	-0.00	-0.00	-0.00	300.00	200.00	0.00	-0.00
1296	3.81	0.84	641.02	769.10	176.05	0.00	-230.75	0.00	0.00	0.00	300.00	200.00	0.00	0.00
1297	3.89	1.22	640.72	768.90	175.99	0.00	-89.92	-0.00	-0.00	-0.00	300.00	200.00	0.00	-0.00
1298	4.12	1.14	640.41	768.90	175.98	0.00	-197.26	0.00	0.00	0.00	300.00	200.00	0.00	0.00
1299	4.04	1.37	640.87	769.21	176.05	0.00	-142.01	-0.00	-0.00	-0.00	300.00	200.00	0.00	-0.00
1300	4.12	1.37	640.26	769.09	175.98	0.00	-143.95	-0.00	-0.00	-0.00	300.00	200.00	0.00	-0.00
1301	4.04	1.14	640.56	769.22	176.04	0.00	-195.57	-0.00	-0.00	-0.00	300.00	200.00	0.00	-0.00
1302	3.51	1.14	640.41	769.33	175.79	0.00	-160.87	-0.00	-0.00	-0.00	300.00	200.00	0.00	-0.00
1303	3.43	1.37	640.87	769.43	175.86	0.00	-151.23	-0.00	-0.00	-0.00	300.00	200.00	0.00	-0.00
1304	3.36	1.14	641.17	769.63	175.87	0.00	-248.82	-0.00	-0.00	-0.00	300.00	200.00	0.00	-0.00
1305	3.20	1.22	641.63	769.66	175.84	0.00	-235.09	-0.00	-0.00	-0.00	300.00	200.00	0.00	-0.00
1306	3.43	1.37	641.63	769.66	175.93	0.00	-128.39	-0.00	-0.00	-0.00	300.00	200.00	0.00	-0.00
1307	3.66	1.22	641.78	769.83	175.84	0.00	-200.56	-0.00	-0.00	-0.00	300.00	200.00	0.00	-0.00
1308	3.66	0.99	642.24	769.86	175.91	0.00	-207.94	-0.00	-0.00	-0.00	300.00	200.00	0.00	-0.00
1309	3.74	1.14	641.63	769.80	175.84	0.00	-189.66	-0.00	-0.00	-0.00	300.00	200.00	0.00	-0.00
1310	3.81	0.99	641.33	769.88	175.83	0.00	-211.95	-0.00	-0.00	-0.00	300.00	200.00	0.00	-0.00
1311	3.89	1.22	640.87	769.93	175.90	0.00	-183.08	-0.00	-0.00	-0.00	300.00	200.00	0.00	-0.00
1312	3.89	1.14	640.26	770.23	175.69	0.00	-194.41	-0.00	-0.00	-0.00	300.00	200.00	0.00	-0.00
1313	3.89	0.92	639.95	770.24	175.73	0.00	-247.56	-0.00	-0.00	-0.00	300.00	200.00	0.00	-0.00
1314	3.74	0.99	639.50	770.29	175.71	0.00	-210.95	-0.00	-0.00	-0.00	300.00	200.00	0.00	-0.00
1315	3.74	1.22	639.65	770.68	175.67	0.00	-181.21	-0.00	-0.00	-0.00	300.00	200.00	0.00	-0.00
1316	3.36	0.92	639.65	770.75	175.72	0.00	-189.32	0.00	0.00	0.00	300.00	200.00	0.00	0.00
1317	3.13	0.92	640.56	771.08	175.75	0.00	-183.96	-0.00	-0.00	-0.00	300.00	200.00	0.00	-0.00
1318	2.82	0.84	640.72	771.18	175.85	0.00	-186.43	-0.00	-0.00	-0.00	300.00	200.00	0.00	-0.00
1319	2.67	0.92	640.87	771.50	175.86	0.00	-195.85	-0.00	-0.00	-0.00	300.00	200.00	0.00	-0.00
1320	2.75	0.99	641.02	771.75	175.77	0.00	-188.15	-0.00	-0.00	-0.00	300.00	200.00	0.00	-0.00
1321	2.52	0.92	641.33	772.02	175.68	0.00	-124.41	-0.00	-0.00	-0.00	300.00	200.00	0.00	-0.00
1322	2.67	0.84	641.33	772.09	175.68	0.00	-206.84	0.00	0.00	0.00	300.00	200.00	0.00	0.00
1323	2.67	0.69	641.63	772.16	175.55	0.00	-227.21	-0.00	-0.00	-0.00	300.00	200.00	0.00	-0.00
1324	2.67	0.84	641.63	772.44	175.65	0.00	-184.34	-0.00	-0.00	-0.00	300.00	200.00	0.00	-0.00
1325	2.44	0.92	641.78	772.61	175.61	0.00	-169.07	-0.00	-0.00	-0.00	300.00	200.00	0.00	-0.00
1326	2.37	0.84	641.78	772.97	175.65	0.00	-85.79	-0.00	-0.00	-0.00	300.00	200.00	0.00	-0.00
1327	2.29	0.69	641.63	773.01	175.41	0.00	-104.35	-0.00	-0.00	-0.00	300.00	200.00	0.00	-0.00
1328	2.21	0.92	641.17	773.35	175.39	0.00	-95.96	-0.00	-0.00	-0.00	300.00	200.00	0.00	-0.00
1329	2.06	0.99	641.17	773.63	175.49	0.00	-59.51	-0.00	-0.00	-0.00	300.00	200.00	0.00	-0.00
1330	1.83	1.07	640.87	773.79	175.52	0.00	-21.24	0.00	0.00	0.00	300.00	200.00	0.00	0.00
1331	1.83	1.07	640.72	774.18	175.42	0.00	-44.74	-0.00	-0.00	-0.00	300.00	200.00	0.00	-0.00
1332	1.75	1.07	640.41	774.27	175.55	0.00	-134.28	-0.00	-0.00	-0.00	300.00	200.00	0.00	-0.00
1333	1.91	0.99	640.41	774.41	175.41	0.00	-102.47	-0.00	-0.00	-0.00	300.00	200.00	0.00	-0.00
1334	2.06	1.07	640.26	774.52	175.60	0.00	-141.92	-0.00	-0.00	-0.00	300.00	200.00	0.00	-0.00
1335	2.21	0.99	640.41	774.69	175.74	0.00	-178.18	-0.00	-0.00	-0.00	300.00	200.00	0.00	-0.00
1336	1.91	1.07	640.56	774.72	175.70	0.00	-92.44	-0.00	-0.00	-0.00	300.00	200.00	0.00	-0.00
1337	2.06	0.92	640.41	774.77	175.65	0.00	-92.98	-0.00	-0.00	-0.00	300.00	200.00	0.00	-0.00
1338	2.06	1.07	640.56	774.87	175.56	0.00	-96.59	-0.00	-0.00	-0.00	300.00	200.00	0.00	-0.00
1339	1.83	1.07	640.87	775.00	175.71	0.00	-159.52	-0.00	-0.00	-0.00	300.00	200.00	0.00	-0.00
1340	1.68	0.84	640.72	774.97	175.66	0.00	-93.62	-0.00	-0.00	-0.00	300.00	200.00	0.00	-0.00
1341	1.68	0.99	640.72	775.40	175.61	0.00	-143.26	-0.00	-0.00	-0.00	300.00	200.00	0.00	-0.00
1342	1.30	0.99	640.56	775.51	175.56	0.00	-88.36	-0.00	-0.00	-0.00	300.00	200.00	0.00	-0.00
1343	0.99	1.07	640.87	775.64	175.67	0.00	-48.32	0.00	0.00	0.00	300.00	200.00	0.00	0.00
1344	0.84	0.84	640.72	775.76	175.71	0.00	-142.48	-0.00	-0.00	-0.00	300.00	200.00	0.00	-0.00
1345	0.61	1.14	641.02	775.82	175.77	0.00	-52.35	-0.00	-0.00	-0.00	300.00	200.00	0.00	-0.00
1346	0.69	0.92	641.17	775.85	175.82	0.00	-151.96	-0.00	-0.00	-0.00	300.00	200.00	0.00	-0.00
1347	0.69	0.84	641.02	776.03	175.82	0.00	-161.82	-0.00	-0.00	-0.00	300.00	200.00	0.00	-0.00
1348	0.69	0.69	641.17	776.06	176.06	0.00	-112.38	-0.00	-0.00	-0.00	300.00	200.00	0.00	-0.00
1349	0.99	0.84	641.17	776.20	176.06	0.00	-169.10	-0.00	-0.00	-0.00	300.00	200.00	0.00	-0.00
1350	0.92	0.76	640.87	776.00	176.00	0.00	-108.18	-0.00	-0.00	-0.00	300.00	200.00	0.00	-0.00
1351	1.22	0.76	640.41	776.05	175.98	0.00	-92.68	-0.00	-0.00	-0.00	300.00	200.00	0.00	-0.00
1352	1.37	0.69	640.56	776.15	176.04	0.00	-106.03	-0.00	-0.00	-0.00	300.00	200.00	0.00	-0.00
1353	1.60	0.69	639.95	775.82	176.01	0.00	-42.65	-0.00	-0.00	-0.00	300.00	200.00	0.00	-0.00
1354	1.60	0.76	639.95	775.96	176.20	0.00	-55.64	-0.00	-0.00	-0.00	300.00	200.00	0.00	-0.00
1355	1.45	0.69	640.72	776.18	176.14	0.00	-39.07	-0.00	-0.00	-0.00	300.00	200.00	0.00	-0.00
1356	1.68	1.07	640.56	775.87	176.23	0.00	4.34	-0.00	-0.00	-0.00	300.00	200.00	0.00	-0.00
1357	1.75	0.92	640.56	775.80	176.32	0.00	-85.31	-0.00	-0.00	-0.00	300.00	200.00	0.00	-0.00
1358	1.98	0.84	640.56	776.08	176.37	0.00	-77.69	-0.00	-0.00	-0.00	300.00	200.00	0.00	-0.00
1359	1.98	0.76	640.87	776.21	176.48	0.00	-178.81	0.00	0.00	0.00	300.00	200.00	0.00	0.00
1360	1.98	0.69	641.02	776.32	176.48	0.00	-142.77	0.00	0.00	0.00	300.00	200.00	0.00	0.00
1361	1.68	0.76	641.17	776.06	176.53	0.00	-217.20	-0.00	-0.00	-0.00	300.00	200.00	0.00	-0.00
1362	1.75	0.61	641.33	776.38	176.73	0.00	-146.65	-0.00	-0.00	-0.00	300.00	200.00	0.00	-0.00
1363	1.60	0.61	641.33	776.38	176.73	0.00	-211.77	-0.00	-0.00	-0.00	300.00	200.00	0.00	-0.00
1364	1.30	0.69	641.48	776.55	176.74	0.00	-195.12	-0.00	-0.00	-0.00	300.00	200.00	0.00	-0.00
1365	1.37	0.46	641.78	776.61	176.75	0.00	-202.96	-0.00	-0.00	-0.00	300.00	200.00	0.00	-0.00
1366	1.75	0.53	641.17	776.49	176.73	0.00	-156.38	-0.00	-0.00	-0.00	300.00	200.00	0.00	-0.00
1367	2.14	0.61	641.02	776.60	176.86	0.00	-132.50	-0.00	-0.00	-0.00	300.00	200.00	0.00	-0.00
1368	2.21	0.46	640.72	776.61	176.71	0.00	-176.78	-0.00	-0.00	-0.00	300.00	200.00	0.00	-0.00
1369	2.14	0.61	640.72	776.68	176.71	0.00	-87.10	-0.00	-0.00	-0.00	300.00	200.00	0.00	-0.00
1370	2.14	0.61	640.41	776.41	176.89	0.00	-200.99	-0.00	-0.00	-0.00	300.00	200.00	0.00	-0.00
1371	2.37	0.61	640.11	776.56	176.83	0.00	-160.74	-0.00	-0.00	-0.00	300.00	200.00	0.00	-0.00
1372	2.21	0.69	639.50	776.59	176.95	0.00	-147.30	-0.00	-0.00	-0.00	300.00	200.00	0.00	-0.00
1373	2.29	0.53	639.34	776.63	176.99	0.00	-168.27	-0.00	-0.00	-0.00	300.00	200.00	0.00	-0.00
1374	2.21	0.61	639.95	777.03	176.97	0.00	-134.29	-0.00	-0.00	-0.00	300.00	200.00	0.00	-0.00
1375	1.98	0.69	639.19	776.96	177.08	0.00	-142.02	-0.00	-0.00	-0.00	300.00	200.00	0.00	-0.00
1376	1.75	0.46	639.19	777.10	177.13	0.00	-142.71	-0.00	-0.00	-0.00	300.00	200.00	0.00	-0.00
1377	1.37	0.53	640.26	777.67	177.17	0.00	-193.30	-0.00	-0.00	-0.00	300.00	200.00	0.00	-0.00
1378	1.07	0.38	640.26	777.59	177.22	0.00	-136.71	-0.00	-0.00	-0.00	300.00	200.00	0.00	-0.00
1379	1.07	0.38	640.72	777.68	177.19	0.00	-113.89	-0.00	-0.00	-0.00	300.00	200.00	0.00	-0.00
1380	1.22	0.53	640.72	777.90	177.33	0.00	-75.31	-0.00	-0.00	-0.00	300.00	200.00	0.00	-0.00
1381	1.14	0.53	640.72	777.83	177.38	0.00	-96.37	-0.00	-0.00	-0.00	300.00	200.00	0.00	-0.00
1382	1.45	0.15	641.33	778.23	177.49	0.00	-105.14	-0.00	-0.00	-0.00	300.00	200.00	0.00	-0.00
1383	1.75	0.08	641.33	778.02	177.44	0.00	-121.60	-0.00	-0.00	-0.00	300.00	200.00	0.00	-0.00
1384	1.75	0.08	640.41	777.91	177.56	0.00	-75.62	-0.00	-0.00	-0.00	300.00	200.00	0.00	-0.00
1385	1.68	0.38	640.72	778.33	177.57	0.00	-58.76	-0.00	-0.00	-0.00	300.00	200.00	0.00	-0.00
1386	1.45	0.31	640.72	778.47	177.57	0.00	-17.40	-0.00	-0.00	-0.00	300.00	200.00	0.00	-0.00
1387	1.68	0.38	640.26	778.38	177.65	0.00	-12.87	-0.00	-0.00	-0.00	300.00	200.00	0.00	-0.00
1388	1.45	0.31	640.26	778.60	177.74	0.00	-40.08	-0.00	-0.00	-0.00	300.00	200.00	0.00	-0.00
1389	1.60	0.15	640.26	778.52	177.74	0.00	-85.33	-0.00	-0.00	-0.00	300.00	200.00	0.00	-0.00
1390	1.37	0.38	640.41	778.84	177.84	0.00	-51.73	-0.00	-0.00	-0.00	300.00	200.00	0.00	-0.00
1391	1.07	0.08	641.17	779.06	177.87	0.00	-59.96	-0.00	-0.00	-0.00	300.00	200.00	0.00	-0.00
1392	0.92	0.46	641.63	779.08	177.84	0.00	-55.12	-0.00	-0.00	-0.00	300.00	200.00	0.00	-0.00
1393	0.84	0.38	642.09	779.09	177.99	0.00	-62.75	-0.00	-0.00	-0.00	300.00	200.00	0.00	-0.00
1394	0.99	0.08	642.24	779.27	177.86	0.00	-104.07	-0.00	-0.00	-0.00	300.00	200.00	0.00	-0.00
1395	1.07	0.08	641.78	779.32	177.89	0.00	-128.62	-0.00	-0.00	-0.00	300.00	200.00	0.00	-0.00
1396	1.22	-0.00	642.09	779.24	177.85	0.00	-141.48	-0.00	-0.00	-0.00	300.00	200.00	0.00	-0.00
1397	1.68	0.15	641.78	779.32	177.70	0.00	-87.22	-0.00	-0.00	-0.00	300.00	200.00	0.00	-0.00
1398	1.75	0.15	642.40	779.29	177.77	0.00	-111.69	-0.00	-0.00	-0.00	300.00	200.00	0.00	-0.00
1399	1.98	0.38	641.78	779.46	177.60	0.00	-43.08	-0.00	-0.00	-0.00	300.00	200.00	0.00	-0.00
1400	2.21	0.38	641.33	779.23	177.68	0.00	-25.05	-0.00	-0.00	-0.00	300.00	200.00	0.00	-0.00
1401	2.06	0.38	640.87	779.29	177.62	0.00	-90.46	-0.00	-0.00	-0.00	300.00	200.00	0.00	-0.00
1402	2.06	0.31	640.56	779.37	177.56	0.00	-100.05	-0.00	-0.00	-0.00	300.00	200.00	0.00	-0.00
1403	2.21	0.53	640.41	779.27	177.60	0.00	-97.92	-0.00	-0.00	-0.00	300.00	200.00	0.00	-0.00
1404	2.06	0.46	640.41	779.34	177.51	0.00	-104.17	-0.00	-0.00	-0.00	300.00	200.00	0.00	-0.00
1405	1.68	0.15	640.56	779.58	177.56	0.00	-201.94	-0.00	-0.00	-0.00	300.00	200.00	0.00	-0.00
1406	1.60	0.31	639.95	779.54	177.49	0.00	-158.60	-0.00	-0.00	-0.00	300.00	200.00	0.00	-0.00
1407	1.30	0.31	640.26	779.81	177.41	0.00	-243.48	-0.00	-0.00	-0.00	300.00	200.00	0.00	-0.00
1408	1.07	0.31	640.26	779.95	177.50	0.00	-215.36	-0.00	-0.00	-0.00	300.00	200.00	0.00	-0.00
1409	1.07	0.08	640.41	780.13	177.41	0.00	-243.63	-0.00	-0.00	-0.00	300.00	200.00	0.00	-0.00
1410	0.99	0.38	640.72	780.26	177.47	0.00	-204.40	0.00	0.00	0.00	300.00	200.00	0.00	0.00
1411	1.07	0.15	640.87	780.29	177.33	0.00	-257.26	-0.00	-0.00	-0.00	300.00	200.00	0.00	-0.00
1412	1.30	0.31	640.87	780.50	177.24	0.00	-152.36	-0.00	-0.00	-0.00	300.00	200.00	0.00	-0.00
1413	1.37	0.53	641.17	780.34	177.15	0.00	-126.09	-0.00	-0.00	-0.00	300.00	200.00	0.00	-0.00
1414	1.75	0.31	640.87	780.21	177.00	0.00	-185.99	-0.00	-0.00	-0.00	300.00	200.00	0.00	-0.00
1415	1.83	0.53	640.87	780.29	176.95	0.00	-205.55	-0.00	-0.00	-0.00	300.00	200.00	0.00	-0.00
1416	2.06	0.46	641.02	780.39	176.86	0.00	-151.75	-0.00	-0.00	-0.00	300.00	200.00	0.00	-0.00
1417	1.91	0.46	641.17	780.27	176.73	0.00	-171.32	-0.00	-0.00	-0.00	300.00	200.00	0.00	-0.00
1418	1.91	0.61	640.87	780.14	176.81	0.00	-221.02	-0.00	-0.00	-0.00	300.00	200.00	0.00	-0.00
1419	1.68	0.69	640.87	780.43	176.76	0.00	-206.61	-0.00	-0.00	-0.00	300.00	200.00	0.00	-0.00
1420	1.37	0.61	640.87	780.57	176.67	0.00	-186.20	0.00	0.00	0.00	300.00	200.00	0.00	0.00
1421	1.07	0.61	640.72	780.61	176.66	0.00	-224.89	-0.00	-0.00	-0.00	300.00	200.00	0.00	-0.00
1422	1.07	0.69	640.87	780.86	176.67	0.00	-284.38	-0.00	-0.00	-0.00	300.00	200.00	0.00	-0.00
1423	0.99	0.53	641.02	780.96	176.58	0.00	-278.49	-0.00	-0.00	-0.00	300.00	200.00	0.00	-0.00
1424	0.76	0.38	641.78	781.32	176.56	0.00	-269.01	-0.00	-0.00	-0.00	300.00	200.00	0.00	-0.00
1425	0.76	0.61	641.48	781.47	176.55	0.00	-287.04	-0.00	-0.00	-0.00	300.00	200.00	0.00	-0.00
1426	0.92	0.38	641.33	781.44	176.54	0.00	-272.65	-0.00	-0.00	-0.00	300.00	200.00	0.00	-0.00
1427	0.99	0.69	641.02	781.46	176.48	0.00	-328.97	-0.00	-0.00	-0.00	300.00	200.00	0.00	-0.00
1428	0.99	0.69	641.17	781.63	176.34	0.00	-260.56	-0.00	-0.00	-0.00	300.00	200.00	0.00	-0.00
1429	0.99	0.61	641.17	781.63	176.39	0.00	-338.43	-0.00	-0.00	-0.00	300.00	200.00	0.00	-0.00
1430	1.07	0.76	641.02	781.74	176.24	0.00	-276.19	-0.00	-0.00	-0.00	300.00	200.00	0.00	-0.00
1431	1.14	0.99	640.72	781.90	176.09	0.00	-204.80	-0.00	-0.00	-0.00	300.00	200.00	0.00	-0.00
1432	0.99	1.07	640.87	781.93	176.05	0.00	-237.76	-0.00	-0.00	-0.00	300.00	200.00	0.00	-0.00
1433	1.07	1.07	640.56	782.16	176.08	0.00	-194.02	-0.00	-0.00	-0.00	300.00	200.00	0.00	-0.00
1434	0.99	1.22	640.11	782.07	175.83	0.00	-173.90	-0.00	-0.00	-0.00	300.00	200.00	0.00	-0.00
1435	0.92	1.14	640.11	782.36	175.78	0.00	-227.43	-0.00	-0.00	-0.00	300.00	200.00	0.00	-0.00
1436	0.69	0.99	640.26	782.46	176.02	0.00	-240.23	-0.00	-0.00	-0.00	300.00	200.00	0.00	-0.00
1437	0.38	0.92	640.26	782.60	175.88	0.00	-196.52	-0.00	-0.00	-0.00	300.00	200.00	0.00	-0.00
1438	0.53	0.69	640.26	782.74	175.83	0.00	-250.77	-0.00	-0.00	-0.00	300.00	200.00	0.00	-0.00
1439	-0.00	0.69	640.41	783.06	175.84	0.00	-260.96	-0.00	-0.00	-0.00	300.00	200.00	0.00	-0.00
1440	0.08	0.76	640.56	783.09	175.85	0.00	-276.57	-0.00	-0.00	-0.00	300.00	200.00	0.00	-0.00
1441	0.31	0.76	640.87	783.14	175.81	0.00	-259.26	-0.00	-0.00	-0.00	300.00	200.00	0.00	-0.00
1442	0.38	0.84	640.41	783.13	175.70	0.00	-251.99	-0.00	-0.00	-0.00	300.00	200.00	0.00	-0.00
1443	0.38	0.99	640.72	782.90	175.80	0.00	-164.77	-0.00	-0.00	-0.00	300.00	200.00	0.00	-0.00
1444	0.84	0.99	640.72	783.11	175.76	0.00	-198.99	-0.00	-0.00	-0.00	300.00	200.00	0.00	-0.00
1445	0.99	0.99	641.17	783.13	175.63	0.00	-225.71	-0.00	-0.00	-0.00	300.00	200.00	0.00	-0.00
1446	0.99	1.07	641.33	783.01	175.68	0.00	-193.50	-0.00	-0.00	-0.00	300.00	200.00	0.00	-0.00
1447	0.92	1.22	641.17	783.20	175.73	0.00	-219.31	-0.00	-0.00	-0.00	300.00	200.00	0.00	-0.00
1448	1.07	1.22	641.17	782.99	175.63	0.00	-199.96	-0.00	-0.00	-0.00	300.00	200.00	0.00	-0.00
1449	0.92	1.14	641.17	783.34	175.82	0.00	-182.75	-0.00	-0.00	-0.00	300.00	200.00	0.00	-0.00
1450	0.76	1.22	641.33	783.44	175.78	0.00	-238.75	-0.00	-0.00	-0.00	300.00	200.00	0.00	-0.00
1451	0.15	1.22	641.48	783.47	175.88	0.00	-178.21	-0.00	-0.00	-0.00	300.00	200.00	0.00	-0.00
1452	0.23	1.22	641.48	783.54	175.83	0.00	-203.03	-0.00	-0.00	-0.00	300.00	200.00	0.00	-0.00
1453	0.15	0.99	641.78	783.74	175.84	0.00	-205.84	-0.00	-0.00	-0.00	300.00	200.00	0.00	-0.00
1454	0.15	1.07	641.48	783.76	175.88	0.00	-219.64	-0.00	-0.00	-0.00	300.00	200.00	0.00	-0.00
1455	-0.00	0.92	641.33	783.87	175.92	0.00	-234.26	-0.00	-0.00	-0.00	300.00	200.00	0.00	-0.00
1456	0.15	1.07	641.17	783.99	175.92	0.00	-174.10	-0.00	-0.00	-0.00	300.00	200.00	0.00	-0.00
1457	0.31	0.99	640.56	783.80	175.89	0.00	-163.79	-0.00	-0.00	-0.00	300.00	200.00	0.00	-0.00
1458	0.61	0.92	640.11	783.72	175.83	0.00	-203.09	-0.00	-0.00	-0.00	300.00	200.00	0.00	-0.00
1459	0.76	0.84	639.50	783.60	175.81	0.00	-170.03	-0.00	-0.00	-0.00	300.00	200.00	0.00	-0.00
1460	0.76	0.69	639.65	783.70	175.76	0.00	-188.35	-0.00	-0.00	-0.00	300.00	200.00	0.00	-0.00
1461	0.84	0.69	639.19	783.62	175.79	0.00	-190.11	-0.00	-0.00	-0.00	300.00	200.00	0.00	-0.00
1462	0.69	0.76	639.04	783.80	175.93	0.00	-177.36	-0.00	-0.00	-0.00	300.00	200.00	0.00	-0.00
1463	0.84	0.69	639.04	783.52	176.03	0.00	-121.18	-0.00	-0.00	-0.00	300.00	200.00	0.00	-0.00
1464	0.76	0.76	639.19	783.76	175.98	0.00	-110.45	-0.00	-0.00	-0.00	300.00	200.00	0.00	-0.00
1465	0.61	0.53	639.95	783.90	176.11	0.00	-134.08	-0.00	-0.00	-0.00	300.00	200.00	0.00	-0.00
1466	0.53	0.84	639.95	783.97	176.16	0.00	-141.72	-0.00	-0.00	-0.00	300.00	200.00	0.00	-0.00
1467	0.15	0.61	640.26	784.10	176.17	0.00	-182.84	-0.00	-0.00	-0.00	300.00	200.00	0.00	-0.00
1468	-0.00	0.61	640.72	784.19	176.28	0.00	-179.25	-0.00	-0.00	-0.00	300.00	200.00	0.00	-0.00
1469	-0.23	0.61	641.33	784.37	176.45	0.00	-151.08	-0.00	-0.00	-0.00	300.00	200.00	0.00	-0.00
1470	-0.15	0.53	642.09	784.51	176.47	0.00	-184.90	-0.00	-0.00	-0.00	300.00	200.00	0.00	-0.00
1471	-0.23	0.61	642.09	784.51	176.57	0.00	-105.42	-0.00	-0.00	-0.00	300.00	200.00	0.00	-0.00
1472	-0.08	0.38	641.63	784.21	176.50	0.00	-90.22	-0.00	-0.00	-0.00	300.00	200.00	0.00	-0.00
1473	0.15	0.46	641.33	784.16	176.45	0.00	-86.52	-0.00	-0.00	-0.00	300.00	200.00	0.00	-0.00
1474	0.53	0.53	641.33	784.16	176.35	0.00	-63.60	-0.00	-0.00	-0.00	300.00	200.00	0.00	-0.00
1475	0.38	0.46	641.33	783.80	176.35	0.00	-23.12	-0.00	-0.00	-0.00	300.00	200.00	0.00	-0.00
1476	0.76	0.69	640.72	783.83	176.23	0.00	-96.52	-0.00	-0.00	-0.00	300.00	200.00	0.00	-0.00
1477	0.84	0.46	640.11	783.57	176.35	0.00	-79.62	-0.00	-0.00	-0.00	300.00	200.00	0.00	-0.00
1478	0.92	0.69	640.56	783.66	176.23	0.00	-54.26	-0.00	-0.00	-0.00	300.00	200.00	0.00	-0.00
1479	0.53	0.53	640.72	783.76	176.23	0.00	-132.12	-0.00	-0.00	-0.00	300.00	200.00	0.00	-0.00
1480	0.61	0.53	641.02	783.67	176.34	0.00	-110.93	-0.00	-0.00	-0.00	300.00	200.00	0.00	-0.00
1481	0.53	0.61	640.72	784.04	176.42	0.00	-100.20	-0.00	-0.00	-0.00	300.00	200.00	0.00	-0.00
1482	0.31	0.69	641.17	783.84	176.49	0.00	-154.24	-0.00	-0.00	-0.00	300.00	200.00	0.00	-0.00
1483	0.23	0.61	641.48	784.18	176.50	0.00	-115.97	-0.00	-0.00	-0.00	300.00	200.00	0.00	-0.00
1484	-0.00	0.53	641.17	783.91	176.44	0.00	-165.28	-0.00	-0.00	-0.00	300.00	200.00	0.00	-0.00
1485	0.15	0.53	641.17	783.99	176.49	0.00	-168.91	-0.00	-0.00	-0.00	300.00	200.00	0.00	-0.00
1486	0.31	0.53	641.33	783.80	176.35	0.00	-172.44	-0.00	-0.00	-0.00	300.00	200.00	0.00	-0.00
1487	0.38	0.46	641.02	783.96	176.48	0.00	-114.70	-0.00	-0.00	-0.00	300.00	200.00	0.00	-0.00
1488	0.53	0.53	640.72	783.69	176.38	0.00	-86.23	-0.00	-0.00	-0.00	300.00	200.00	0.00	-0.00
1489	0.53	0.46	641.02	783.53	176.20	0.00	-118.24	-0.00	-0.00	-0.00	300.00	200.00	0.00	-0.00
1490	0.92	0.69	640.26	783.31	176.26	0.00	-122.66	-0.00	-0.00	-0.00	300.00	200.00	0.00	-0.00
1491	1.07	0.61	640.41	783.20	176.22	0.00	-181.16	-0.00	-0.00	-0.00	300.00	200.00	0.00	-0.00
1492	1.07	0.69	640.11	783.14	176.16	0.00	-172.04	-0.00	-0.00	-0.00	300.00	200.00	0.00	-0.00
1493	1.07	0.84	640.11	783.00	176.11	0.00	-85.02	-0.00	-0.00	-0.00	300.00	200.00	0.00	-0.00
1494	0.99	0.84	640.26	783.03	176.12	0.00	-174.77	0.00	0.00	0.00	300.00	200.00	0.00	0.00
1495	1.14	0.69	640.41	782.99	176.17	0.00	-173.74	-0.00	-0.00	-0.00	300.00	200.00	0.00	-0.00
1496	0.84	0.69	640.41	783.13	176.17	0.00	-212.35	-0.00	-0.00	-0.00	300.00	200.00	0.00	-0.00
1497	0.99	0.69	640.41	782.70	176.22	0.00	-192.75	-0.00	-0.00	-0.00	300.00	200.00	0.00	-0.00
1498	0.84	0.84	640.56	782.87	176.18	0.00	-193.83	-0.00	-0.00	-0.00	300.00	200.00	0.00	-0.00
1499	0.92	0.84	641.17	782.84	176.20	0.00	-218.49	-0.00	-0.00	-0.00	300.00	200.00	0.00	-0.00
1500	0.84	0.69	641.33	782.80	176.26	0.00	-234.94	-0.00	-0.00	-0.00	300.00	200.00	0.00	-0.00
1501	0.76	0.69	640.87	782.64	176.29	0.00	-278.77	-0.00	-0.00	-0.00	300.00	200.00	0.00	-0.00
1502	0.92	0.69	640.72	782.40	176.18	0.00	-259.43	0.00	0.00	0.00	300.00	200.00	0.00	0.00
1503	1.30	0.69	640.72	782.40	176.04	0.00	-291.59	-0.00	-0.00	-0.00	300.00	200.00	0.00	-0.00
1504	1.07	0.69	640.87	782.43	176.10	0.00	-286.07	-0.00	-0.00	-0.00	300.00	200.00	0.00	-0.00
1505	1.14	0.53	641.02	782.31	176.01	0.00	-260.55	-0.00	-0.00	-0.00	300.00	200.00	0.00	-0.00
1506	1.22	0.61	640.87	782.14	175.86	0.00	-253.25	-0.00	-0.00	-0.00	300.00	200.00	0.00	-0.00
1507	1.22	0.69	640.72	781.90	175.80	0.00	-243.93	-0.00	-0.00	-0.00	300.00	200.00	0.00	-0.00
1508	1.37	0.99	640.87	782.07	175.81	0.00	-187.94	-0.00	-0.00	-0.00	300.00	200.00	0.00	-0.00
1509	1.37	0.92	640.72	781.76	175.85	0.00	-219.71	0.00	0.00	0.00	300.00	200.00	0.00	0.00
1510	1.37	1.07	640.56	781.87	175.80	0.00	-178.51	0.00	0.00	0.00	300.00	200.00	0.00	0.00
1511	1.37	0.92	640.56	781.51	175.85	0.00	-196.61	-0.00	-0.00	-0.00	300.00	200.00	0.00	-0.00
1512	1.37	1.14	640.72	781.83	176.04	0.00	-168.89	-0.00	-0.00	-0.00	300.00	200.00	0.00	-0.00
1513	1.22	0.99	641.02	781.74	176.01	0.00	-206.57	-0.00	-0.00	-0.00	300.00	200.00	0.00	-0.00
1514	1.22	1.14	641.17	781.77	176.06	0.00	-256.70	-0.00	-0.00	-0.00	300.00	200.00	0.00	-0.00
1515	1.14	1.07	640.87	781.64	175.90	0.00	-218.39	-0.00	-0.00	-0.00	300.00	200.00	0.00	-0.00
1516	1.14	0.99	641.33	781.80	176.06	0.00	-227.62	-0.00	-0.00	-0.00	300.00	200.00	0.00	-0.00
1517	0.99	0.99	641.48	781.90	175.93	0.00	-247.09	-0.00	-0.00	-0.00	300.00	200.00	0.00	-0.00
1518	1.07	0.99	641.33	781.80	175.87	0.00	-226.00	-0.00	-0.00	-0.00	300.00	200.00	0.00	-0.00
1519	1.07	1.07	641.48	781.90	175.93	0.00	-193.91	-0.00	-0.00	-0.00	300.00	200.00	0.00	-0.00
1520	1.14	1.07	641.48	781.76	175.78	0.00	-195.76	0.00	0.00	0.00	300.00	200.00	0.00	0.00
1521	1.22	1.07	641.02	781.53	175.86	0.00	-174.38	-0.00	-0.00	-0.00	300.00	200.00	0.00	-0.00
1522	1.37	1.14	641.02	781.39	175.77	0.00	-122.98	-0.00	-0.00	-0.00	300.00	200.00	0.00	-0.00
1523	1.60	1.22	640.72	781.40	175.76	0.00	-142.17	-0.00	-0.00	-0.00	300.00	200.00	0.00	-0.00
1524	1.37	1.07	640.72	781.26	175.85	0.00	-63.34	-0.00	-0.00	-0.00	300.00	200.00	0.00	-0.00
1525	1.30	1.22	640.87	781.36	175.81	0.00	-111.77	-0.00	-0.00	-0.00	300.00	200.00	0.00	-0.00
1526	1.37	1.14	640.72	781.26	175.90	0.00	-145.54	-0.00	-0.00	-0.00	300.00	200.00	0.00	-0.00
1527	1.37	1.07	640.87	781.29	176.05	0.00	-131.77	0.00	0.00	0.00	300.00	200.00	0.00	0.00
1528	1.22	1.22	640.87	781.36	176.05	0.00	-155.41	-0.00	-0.00	-0.00	300.00	200.00	0.00	-0.00
1529	1.14	1.07	640.87	781.21	176.14	0.00	-217.66	-0.00	-0.00	-0.00	300.00	200.00	0.00	-0.00
1530	0.84	0.99	641.33	781.37	176.21	0.00	-242.66	-0.00	-0.00	-0.00	300.00	200.00	0.00	-0.00
1531	0.99	0.92	640.87	781.36	176.29	0.00	-186.81	-0.00	-0.00	-0.00	300.00	200.00	0.00	-0.00
1532	0.84	0.92	641.33	781.30	176.26	0.00	-251.83	-0.00	-0.00	-0.00	300.00	200.00	0.00	-0.00
1533	0.84	0.92	641.48	781.54	176.40	0.00	-206.15	-0.00	-0.00	-0.00	300.00	200.00	0.00	-0.00
1534	0.84	0.69	641.63	781.57	176.31	0.00	-234.05	-0.00	-0.00	-0.00	300.00	200.00	0.00	-0.00
1535	0.31	0.99	641.02	781.39	176.34	0.00	-184.15	-0.00	-0.00	-0.00	300.00	200.00	0.00	-0.00
1536	0.84	0.69	641.48	781.40	176.40	0.00	-165.19	-0.00	-0.00	-0.00	300.00	200.00	0.00	-0.00
1537	0.99	0.92	641.33	781.37	176.26	0.00	-95.30	-0.00	-0.00	-0.00	300.00	200.00	0.00	-0.00
1538	0.92	0.84	641.33	781.16	176.26	0.00	-102.59	-0.00	-0.00	-0.00	300.00	200.00	0.00	-0.00
1539	1.07	0.99	640.87	781.14	176.33	0.00	-133.30	-0.00	-0.00	-0.00	300.00	200.00	0.00	-0.00
1540	1.14	0.92	640.56	780.87	176.32	0.00	-75.50	-0.00	-0.00	-0.00	300.00	200.00	0.00	-0.00
1541	0.99	0.92	640.11	780.93	176.35	0.00	-140.57	0.00	0.00	0.00	300.00	200.00	0.00	0.00
1542	1.22	0.69	639.65	780.70	176.38	0.00	-173.73	-0.00	-0.00	-0.00	300.00	200.00	0.00	-0.00
1543	1.14	0.53	640.26	780.74	176.50	0.00	-144.70	-0.00	-0.00	-0.00	300.00	200.00	0.00	-0.00
1544	1.30	0.69	639.50	780.59	176.52	0.00	-106.62	-0.00	-0.00	-0.00	300.00	200.00	0.00	-0.00
1545	1.22	0.69	639.50	780.59	176.62	0.00	-173.38	-0.00	-0.00	-0.00	300.00	200.00	0.00	-0.00
1546	0.92	0.46	639.95	780.61	176.49	0.00	-217.27	-0.00	-0.00	-0.00	300.00	200.00	0.00	-0.00
1547	0.92	0.69	640.41	780.56	176.51	0.00	-189.20	-0.00	-0.00	-0.00	300.00	200.00	0.00	-0.00
1548	0.76	0.69	640.41	780.63	176.65	0.00	-185.56	-0.00	-0.00	-0.00	300.00	200.00	0.00	-0.00
1549	0.53	0.61	640.56	780.58	176.85	0.00	-212.31	-0.00	-0.00	-0.00	300.00	200.00	0.00	-0.00
1550	0.38	0.69	640.87	780.50	176.76	0.00	-199.41	-0.00	-0.00	-0.00	300.00	200.00	0.00	-0.00
1551	0.38	0.61	641.17	780.49	176.82	0.00	-94.28	-0.00	-0.00	-0.00	300.00	200.00	0.00	-0.00
1552	0.84	0.61	641.48	780.05	176.93	0.00	-173.20	-0.00	-0.00	-0.00	300.00	200.00	0.00	-0.00
1553	0.99	0.69	641.33	780.23	176.92	0.00	-75.92	-0.00	-0.00	-0.00	300.00	200.00	0.00	-0.00
1554	0.99	0.61	641.48	779.90	176.83	0.00	-85.18	-0.00	-0.00	-0.00	300.00	200.00	0.00	-0.00
1555	1.22	0.61	640.87	779.57	176.81	0.00	-67.41	-0.00	-0.00	-0.00	300.00	200.00	0.00	-0.00
1556	1.30	0.61	641.17	779.49	176.92	0.00	-114.77	-0.00	-0.00	-0.00	300.00	200.00	0.00	-0.00
1557	1.37	0.61	640.87	779.36	177.00	0.00	-116.34	-0.00	-0.00	-0.00	300.00	200.00	0.00	-0.00
1558	1.30	0.61	640.87	779.21	176.90	0.00	-114.62	0.00	0.00	0.00	300.00	200.00	0.00	0.00
1559	1.37	0.53	640.87	779.14	176.90	0.00	-102.90	-0.00	-0.00	-0.00	300.00	200.00	0.00	-0.00
1560	1.45	0.61	640.26	779.02	176.98	0.00	-140.81	-0.00	-0.00	-0.00	300.00	200.00	0.00	-0.00
1561	1.14	0.61	640.87	779.14	177.05	0.00	-133.78	-0.00	-0.00	-0.00	300.00	200.00	0.00	-0.00
1562	0.99	0.61	640.87	778.93	176.95	0.00	-130.24	-0.00	-0.00	-0.00	300.00	200.00	0.00	-0.00
1563	0.99	0.69	640.72	778.97	177.23	0.00	-166.30	-0.00	-0.00	-0.00	300.00	200.00	0.00	-0.00
1564	0.92	0.61	641.02	778.89	177.20	0.00	-105.34	-0.00	-0.00	-0.00	300.00	200.00	0.00	-0.00
1565	0.99	0.76	641.17	778.84	177.20	0.00	-88.11	-0.00	-0.00	-0.00	300.00	200.00	0.00	-0.00
1566	1.07	0.53	641.02	778.67	177.24	0.00	-209.68	-0.00	-0.00	-0.00	300.00	200.00	0.00	-0.00
1567	1.30	0.76	641.02	778.60	177.20	0.00	-163.55	-0.00	-0.00	-0.00	300.00	200.00	0.00	-0.00
1568	1.30	0.53	641.02	778.39	177.34	0.00	-145.95	-0.00	-0.00	-0.00	300.00	200.00	0.00	-0.00
1569	1.68	0.61	641.02	778.39	177.24	0.00	-99.47	-0.00	-0.00	-0.00	300.00	200.00	0.00	-0.00
1570	1.60	0.53	640.87	778.14	177.24	0.00	-130.00	-0.00	-0.00	-0.00	300.00	200.00	0.00	-0.00
1571	1.45	0.61	641.02	778.17	177.10	0.00	-94.33	-0.00	-0.00	-0.00	300.00	200.00	0.00	-0.00
1572	1.75	0.69	640.72	777.97	177.19	0.00	-137.29	-0.00	-0.00	-0.00	300.00	200.00	0.00	-0.00
1573	1.75	0.69	640.41	777.91	177.22	0.00	-114.30	-0.00	-0.00	-0.00	300.00	200.00	0.00	-0.00
1574	1.45	0.61	640.41	777.77	177.17	0.00	-139.76	-0.00	-0.00	-0.00	300.00	200.00	0.00	-0.00
1575	1.68	0.69	640.26	777.74	177.17	0.00	-112.53	-0.00	-0.00	-0.00	300.00	200.00	0.00	-0.00
1576	1.30	0.61	640.41	777.84	177.32	0.00	-227.69	-0.00	-0.00	-0.00	300.00	200.00	0.00	-0.00
1577	1.22	0.69	640.56	777.65	177.37	0.00	-193.33	-0.00	-0.00	-0.00	300.00	200.00	0.00	-0.00
1578	1.30	0.61	641.02	777.82	177.34	0.00	-204.76	-0.00	-0.00	-0.00	300.00	200.00	0.00	-0.00
1579	1.14	0.61	641.17	777.77	177.39	0.00	-178.32	-0.00	-0.00	-0.00	300.00	200.00	0.00	-0.00
1580	0.99	0.69	640.72	777.68	177.42	0.00	-165.23	-0.00	-0.00	-0.00	300.00	200.00	0.00	-0.00
1581	0.99	0.92	640.87	777.64	177.43	0.00	-136.50	-0.00	-0.00	-0.00	300.00	200.00	0.00	-0.00
1582	1.14	0.61	640.87	777.57	177.33	0.00	-224.04	-0.00	-0.00	-0.00	300.00	200.00	0.00	-0.00
1583	1.14	0.84	640.87	777.57	177.48	0.00	-103.62	0.00	0.00	0.00	300.00	200.00	0.00	0.00
1584	1.37	0.53	641.02	777.53	177.39	0.00	-192.93	-0.00	-0.00	-0.00	300.00	200.00	0.00	-0.00
1585	1.45	0.61	641.17	777.35	177.25	0.00	-139.39	-0.00	-0.00	-0.00	300.00	200.00	0.00	-0.00
1586	1.30	0.61	640.72	777.26	177.42	0.00	-181.42	-0.00	-0.00	-0.00	300.00	200.00	0.00	-0.00
1587	1.37	0.76	640.72	777.11	177.42	0.00	-95.18	-0.00	-0.00	-0.00	300.00	200.00	0.00	-0.00
1588	1.30	0.61	640.72	776.97	177.38	0.00	-135.53	-0.00	-0.00	-0.00	300.00	200.00	0.00	-0.00
1589	1.22	0.84	641.02	777.03	177.39	0.00	-82.10	-0.00	-0.00	-0.00	300.00	200.00	0.00	-0.00
1590	1.07	0.61	640.87	777.14	177.33	0.00	-130.50	-0.00	-0.00	-0.00	300.00	200.00	0.00	-0.00
1591	0.84	0.69	640.72	776.97	177.42	0.00	-184.18	-0.00	-0.00	-0.00	300.00	200.00	0.00	-0.00
1592	0.92	0.69	641.17	777.20	177.25	0.00	-117.56	-0.00	-0.00	-0.00	300.00	200.00	0.00	-0.00
1593	0.92	0.84	640.87	776.79	177.24	0.00	-189.57	-0.00	-0.00	-0.00	300.00	200.00	0.00	-0.00
1594	0.61	0.92	641.17	776.77	177.25	0.00	-127.21	-0.00	-0.00	-0.00	300.00	200.00	0.00	-0.00
1595	0.69	0.92	641.02	776.96	177.10	0.00	-152.10	-0.00	-0.00	-0.00	300.00	200.00	0.00	-0.00
1596	0.61	0.92	641.17	776.70	177.15	0.00	-150.09	-0.00	-0.00	-0.00	300.00	200.00	0.00	-0.00
1597	0.76	0.99	640.72	776.54	177.09	0.00	-143.82	-0.00	-0.00	-0.00	300.00	200.00	0.00	-0.00
1598	0.92	1.14	640.87	776.43	177.14	0.00	-127.85	-0.00	-0.00	-0.00	300.00	200.00	0.00	-0.00
1599	1.07	1.22	640.56	776.23	177.04	0.00	-52.88	-0.00	-0.00	-0.00	300.00	200.00	0.00	-0.00
1600	1.22	1.07	640.87	776.00	177.00	0.00	-167.08	-0.00	-0.00	-0.00	300.00	200.00	0.00	-0.00
1601	0.99	1.07	640.41	775.77	177.13	0.00	-138.56	-0.00	-0.00	-0.00	300.00	200.00	0.00	-0.00
1602	1.14	0.99	640.26	775.66	177.03	0.00	-151.77	-0.00	-0.00	-0.00	300.00	200.00	0.00	-0.00
1603	1.22	1.14	640.11	775.49	177.02	0.00	-133.90	-0.00	-0.00	-0.00	300.00	200.00	0.00	-0.00
1604	1.45	1.07	640.11	775.42	176.97	0.00	-217.54	-0.00	-0.00	-0.00	300.00	200.00	0.00	-0.00
1605	1.45	1.14	640.11	775.21	176.97	0.00	-184.68	-0.00	-0.00	-0.00	300.00	200.00	0.00	-0.00
1606	1.37	1.07	640.26	775.09	177.03	0.00	-215.36	-0.00	-0.00	-0.00	300.00	200.00	0.00	-0.00
1607	1.68	0.76	640.41	774.84	177.03	0.00	-261.21	-0.00	-0.00	-0.00	300.00	200.00	0.00	-0.00
1608	1.45	0.76	640.87	774.79	177.10	0.00	-255.82	-0.00	-0.00	-0.00	300.00	200.00	0.00	-0.00
1609	1.45	0.84	640.41	774.41	176.98	0.00	-200.10	-0.00	-0.00	-0.00	300.00	200.00	0.00	-0.00
1610	1.75	0.92	640.87	774.29	177.00	0.00	-311.62	-0.00	-0.00	-0.00	300.00	200.00	0.00	-0.00
1611	1.60	0.84	641.33	774.31	177.02	0.00	-226.37	-0.00	-0.00	-0.00	300.00	200.00	0.00	-0.00
1612	1.68	0.99	641.33	773.95	177.06	0.00	-208.05	-0.00	-0.00	-0.00	300.00	200.00	0.00	-0.00
1613	1.98	1.07	641.33	773.66	177.11	0.00	-204.80	-0.00	-0.00	-0.00	300.00	200.00	0.00	-0.00
1614	2.06	1.07	641.33	773.59	177.11	0.00	-206.47	-0.00	-0.00	-0.00	300.00	200.00	0.00	-0.00
1615	2.21	1.07	641.48	773.41	177.21	0.00	-209.55	-0.00	-0.00	-0.00	300.00	200.00	0.00	-0.00
1616	2.29	0.99	641.02	773.03	177.15	0.00	-243.83	-0.00	-0.00	-0.00	300.00	200.00	0.00	-0.00
1617	2.37	1.07	640.87	772.93	177.24	0.00	-258.23	0.00	0.00	0.00	300.00	200.00	0.00	0.00
1618	2.37	0.99	640.72	772.97	177.38	0.00	-267.86	-0.00	-0.00	-0.00	300.00	200.00	0.00	-0.00
1619	2.37	0.92	640.72	772.83	177.19	0.00	-255.22	-0.00	-0.00	-0.00	300.00	200.00	0.00	-0.00
1620	2.29	0.92	640.87	773.00	177.33	0.00	-230.41	-0.00	-0.00	-0.00	300.00	200.00	0.00	-0.00
1621	1.98	0.53	641.33	773.02	177.25	0.00	-296.14	-0.00	-0.00	-0.00	300.00	200.00	0.00	-0.00
1622	1.98	0.61	641.48	773.05	177.45	0.00	-331.63	-0.00	-0.00	-0.00	300.00	200.00	0.00	-0.00
1623	2.06	0.69	641.63	772.87	177.60	0.00	-300.12	-0.00	-0.00	-0.00	300.00	200.00	0.00	-0.00
1624	2.29	0.53	642.55	773.05	177.54	0.00	-279.57	-0.00	-0.00	-0.00	300.00	200.00	0.00	-0.00
1625	2.14	0.76	641.48	772.70	177.50	0.00	-246.20	-0.00	-0.00	-0.00	300.00	200.00	0.00	-0.00
1626	2.37	0.46	641.33	772.66	177.49	0.00	-291.12	0.00	0.00	0.00	300.00	200.00	0.00	0.00
1627	2.67	0.76	641.02	772.67	177.43	0.00	-235.49	-0.00	-0.00	-0.00	300.00	200.00	0.00	-0.00
1628	2.52	0.61	640.56	772.44	177.37	0.00	-297.72	-0.00	-0.00	-0.00	300.00	200.00	0.00	-0.00
1629	2.44	0.84	639.65	772.18	177.39	0.00	-197.19	-0.00	-0.00	-0.00	300.00	200.00	0.00	-0.00
1630	2.52	0.76	639.65	772.25	177.48	0.00	-231.60	-0.00	-0.00	-0.00	300.00	200.00	0.00	-0.00
1631	2.37	0.76	639.50	772.15	177.52	0.00	-250.87	-0.00	-0.00	-0.00	300.00	200.00	0.00	-0.00
1632	2.14	0.84	639.50	772.08	177.52	0.00	-189.91	-0.00	-0.00	-0.00	300.00	200.00	0.00	-0.00
1633	2.06	0.76	639.50	771.93	177.57	0.00	-129.31	-0.00	-0.00	-0.00	300.00	200.00	0.00	-0.00
1634	1.83	0.76	639.50	771.93	177.71	0.00	-215.47	-0.00	-0.00	-0.00	300.00	200.00	0.00	-0.00
1635	1.68	0.69	640.11	771.99	177.83	0.00	-244.80	-0.00	-0.00	-0.00	300.00	200.00	0.00	-0.00
1636	1.60	0.76	640.87	772.21	177.86	0.00	-233.24	-0.00	-0.00	-0.00	300.00	200.00	0.00	-0.00
1637	1.22	0.61	640.87	771.93	177.81	0.00	-244.63	-0.00	-0.00	-0.00	300.00	200.00	0.00	-0.00
1638	1.30	0.53	641.02	772.17	177.96	0.00	-302.04	-0.00	-0.00	-0.00	300.00	200.00	0.00	-0.00
1639	1.14	0.38	641.17	772.06	177.96	0.00	-295.71	-0.00	-0.00	-0.00	300.00	200.00	0.00	-0.00
1640	1.14	0.46	641.33	772.09	177.97	0.00	-239.95	-0.00	-0.00	-0.00	300.00	200.00	0.00	-0.00
1641	1.45	0.61	641.17	771.85	177.82	0.00	-203.87	-0.00	-0.00	-0.00	300.00	200.00	0.00	-0.00
1642	1.45	0.61	641.33	771.81	177.83	0.00	-135.18	-0.00	-0.00	-0.00	300.00	200.00	0.00	-0.00
1643	1.75	0.84	641.17	771.63	177.96	0.00	-111.53	-0.00	-0.00	-0.00	300.00	200.00	0.00	-0.00
1644	1.98	0.84	641.33	771.59	177.97	0.00	-116.53	0.00	0.00	0.00	300.00	200.00	0.00	0.00
1645	1.98	0.69	640.72	771.61	177.95	0.00	-90.86	-0.00	-0.00	-0.00	300.00	200.00	0.00	-0.00
1646	2.06	0.76	640.41	771.41	178.03	0.00	-82.18	-0.00	-0.00	-0.00	300.00	200.00	0.00	-0.00
1647	2.14	0.84	639.95	771.10	178.06	0.00	-96.38	-0.00	-0.00	-0.00	300.00	200.00	0.00	-0.00
1648	1.98	0.69	640.11	771.20	178.02	0.00	-113.32	-0.00	-0.00	-0.00	300.00	200.00	0.00	-0.00
1649	1.98	0.61	640.11	770.99	178.07	0.00	-146.03	-0.00	-0.00	-0.00	300.00	200.00	0.00	-0.00
1650	1.83	0.76	640.26	771.09	178.12	0.00	-122.52	-0.00	-0.00	-0.00	300.00	200.00	0.00	-0.00
1651	1.60	0.76	640.72	770.97	178.09	0.00	-163.25	-0.00	-0.00	-0.00	300.00	200.00	0.00	-0.00
1652	1.45	0.92	640.72	770.97	178.33	0.00	-139.42	-0.00	-0.00	-0.00	300.00	200.00	0.00	-0.00
1653	1.14	0.76	641.17	770.99	178.34	0.00	-152.95	-0.00	-0.00	-0.00	300.00	200.00	0.00	-0.00
1654	1.30	0.69	641.33	770.88	178.30	0.00	-189.19	-0.00	-0.00	-0.00	300.00	200.00	0.00	-0.00
1655	1.14	0.61	641.17	770.85	178.20	0.00	-173.17	-0.00	-0.00	-0.00	300.00	200.00	0.00	-0.00
1656	1.30	0.61	641.33	770.81	178.35	0.00	-130.50	0.00	0.00	0.00	300.00	200.00	0.00	0.00
1657	1.60	0.61	640.87	770.50	178.29	0.00	-137.02	-0.00	-0.00	-0.00	300.00	200.00	0.00	-0.00
1658	1.75	0.61	641.02	770.46	178.20	0.00	-140.47	-0.00	-0.00	-0.00	300.00	200.00	0.00	-0.00
1659	2.06	0.61	640.56	770.37	178.23	0.00	-147.00	-0.00	-0.00	-0.00	300.00	200.00	0.00	-0.00
1660	2.06	0.69	640.11	769.84	178.16	0.00	-113.76	-0.00	-0.00	-0.00	300.00	200.00	0.00	-0.00
1661	2.14	0.84	639.95	769.88	178.21	0.00	-163.72	-0.00	-0.00	-0.00	300.00	200.00	0.00	-0.00
1662	2.14	0.76	639.34	769.54	178.19	0.00	-173.66	-0.00	-0.00	-0.00	300.00	200.00	0.00	-0.00
1663	2.06	0.69	639.95	769.60	178.06	0.00	-182.47	-0.00	-0.00	-0.00	300.00	200.00	0.00	-0.00
1664	2.06	0.99	639.65	769.53	178.15	0.00	-72.85	-0.00	-0.00	-0.00	300.00	200.00	0.00	-0.00
1665	1.98	0.69	639.95	769.31	178.21	0.00	-111.65	-0.00	-0.00	-0.00	300.00	200.00	0.00	-0.00
1666	2.06	0.92	640.41	769.40	178.32	0.00	-151.24	-0.00	-0.00	-0.00	300.00	200.00	0.00	-0.00
1667	2.06	0.76	641.02	769.39	178.39	0.00	-217.24	-0.00	-0.00	-0.00	300.00	200.00	0.00	-0.00
1668	1.75	0.76	641.33	769.17	178.44	0.00	-118.82	-0.00	-0.00	-0.00	300.00	200.00	0.00	-0.00
1669	1.68	0.69	641.33	769.10	178.35	0.00	-173.28	-0.00	-0.00	-0.00	300.00	200.00	0.00	-0.00
1670	1.83	0.76	641.78	769.12	178.51	0.00	-188.98	-0.00	-0.00	-0.00	300.00	200.00	0.00	-0.00
1671	2.06	0.76	641.63	768.87	178.50	0.00	-170.84	-0.00	-0.00	-0.00	300.00	200.00	0.00	-0.00
1672	2.37	0.92	642.24	768.93	178.38	0.00	-157.27	-0.00	-0.00	-0.00	300.00	200.00	0.00	-0.00
1673	2.37	0.76	641.63	768.66	178.36	0.00	-108.91	-0.00	-0.00	-0.00	300.00	200.00	0.00	-0.00
1674	2.37	0.69	641.48	768.56	178.35	0.00	-119.10	-0.00	-0.00	-0.00	300.00	200.00	0.00	-0.00
1675	2.37	0.92	641.02	768.39	178.34	0.00	-111.10	-0.00	-0.00	-0.00	300.00	200.00	0.00	-0.00
1676	2.37	1.07	640.87	768.21	178.43	0.00	-90.16	-0.00	-0.00	-0.00	300.00	200.00	0.00	-0.00
1677	2.37	0.84	641.02	767.96	178.29	0.00	-98.23	-0.00	-0.00	-0.00	300.00	200.00	0.00	-0.00
1678	2.29	1.14	641.17	767.92	178.39	0.00	-32.20	-0.00	-0.00	-0.00	300.00	200.00	0.00	-0.00
1679	2.37	1.07	641.48	767.91	178.35	0.00	-67.13	-0.00	-0.00	-0.00	300.00	200.00	0.00	-0.00
1680	2.44	1.14	640.87	767.43	178.43	0.00	-80.62	-0.00	-0.00	-0.00	300.00	200.00	0.00	-0.00
1681	2.29	0.99	641.02	767.53	178.34	0.00	-98.32	-0.00	-0.00	-0.00	300.00	200.00	0.00	-0.00
1682	2.52	0.99	641.33	767.38	178.49	0.00	-148.53	-0.00	-0.00	-0.00	300.00	200.00	0.00	-0.00
1683	2.67	0.84	641.17	767.06	178.44	0.00	-218.15	-0.00	-0.00	-0.00	300.00	200.00	0.00	-0.00
1684	2.44	0.92	641.17	767.06	178.49	0.00	-202.73	-0.00	-0.00	-0.00	300.00	200.00	0.00	-0.00
1685	2.29	0.92	641.17	766.92	178.53	0.00	-244.98	-0.00	-0.00	-0.00	300.00	200.00	0.00	-0.00
1686	2.67	0.84	641.17	766.78	178.49	0.00	-172.01	-0.00	-0.00	-0.00	300.00	200.00	0.00	-0.00
1687	2.75	0.84	640.87	766.64	178.67	0.00	-218.82	-0.00	-0.00	-0.00	300.00	200.00	0.00	-0.00
1688	2.98	0.92	641.02	766.68	178.67	0.00	-167.53	-0.00	-0.00	-0.00	300.00	200.00	0.00	-0.00
1689	3.13	0.92	641.17	766.35	178.49	0.00	-171.07	-0.00	-0.00	-0.00	300.00	200.00	0.00	-0.00
1690	3.28	0.76	641.02	765.96	178.39	0.00	-149.46	-0.00	-0.00	-0.00	300.00	200.00	0.00	-0.00
1691	3.43	0.99	640.72	765.68	178.47	0.00	-166.60	-0.00	-0.00	-0.00	300.00	200.00	0.00	-0.00
1692	3.43	0.99	640.41	765.54	178.51	0.00	-166.34	-0.00	-0.00	-0.00	300.00	200.00	0.00	-0.00
1693	3.43	1.14	640.72	765.40	178.47	0.00	-168.21	-0.00	-0.00	-0.00	300.00	200.00	0.00	-0.00
1694	3.74	1.07	641.02	765.10	178.53	0.00	-184.75	-0.00	-0.00	-0.00	300.00	200.00	0.00	-0.00
1695	3.43	0.92	640.87	764.93	178.67	0.00	-198.60	-0.00	-0.00	-0.00	300.00	200.00	0.00	-0.00
1696	3.43	0.92	640.87	764.86	178.71	0.00	-244.15	-0.00	-0.00	-0.00	300.00	200.00	0.00	-0.00
1697	3.51	0.84	641.17	764.85	178.77	0.00	-256.11	-0.00	-0.00	-0.00	300.00	200.00	0.00	-0.00
1698	3.28	0.92	641.33	764.88	178.82	0.00	-240.57	-0.00	-0.00	-0.00	300.00	200.00	0.00	-0.00
1699	3.13	0.84	641.63	764.81	178.83	0.00	-224.89	-0.00	-0.00	-0.00	300.00	200.00	0.00	-0.00
1700	3.20	0.69	641.48	764.63	178.88	0.00	-201.56	-0.00	-0.00	-0.00	300.00	200.00	0.00	-0.00
1701	3.43	0.84	641.63	764.52	178.88	0.00	-185.17	-0.00	-0.00	-0.00	300.00	200.00	0.00	-0.00
1702	3.66	0.84	641.33	764.17	178.78	0.00	-212.98	-0.00	-0.00	-0.00	300.00	200.00	0.00	-0.00
1703	4.04	0.69	641.17	763.78	178.87	0.00	-150.08	-0.00	-0.00	-0.00	300.00	200.00	0.00	-0.00
1704	4.20	0.92	641.17	763.85	178.77	0.00	-190.56	-0.00	-0.00	-0.00	300.00	200.00	0.00	-0.00
1705	4.58	0.92	640.72	763.40	178.85	0.00	-243.65	-0.00	-0.00	-0.00	300.00	200.00	0.00	-0.00
1706	4.88	1.14	640.26	763.22	178.84	0.00	-126.48	-0.00	-0.00	-0.00	300.00	200.00	0.00	-0.00
1707	4.73	1.07	640.72	763.18	178.80	0.00	-202.69	-0.00	-0.00	-0.00	300.00	200.00	0.00	-0.00
1708	4.81	1.14	640.41	762.83	178.79	0.00	-193.28	-0.00	-0.00	-0.00	300.00	200.00	0.00	-0.00
1709	4.73	0.84	641.02	763.10	178.77	0.00	-280.58	-0.00	-0.00	-0.00	300.00	200.00	0.00	-0.00
1710	4.43	0.92	641.17	763.14	178.91	0.00	-262.80	-0.00	-0.00	-0.00	300.00	200.00	0.00	-0.00
1711	4.27	0.92	641.33	763.10	178.92	0.00	-259.53	-0.00	-0.00	-0.00	300.00	200.00	0.00	-0.00
1712	4.27	0.92	641.33	763.31	178.97	0.00	-259.52	0.00	0.00	0.00	300.00	200.00	0.00	0.00
1713	4.20	0.92	641.78	763.49	179.03	0.00	-234.92	-0.00	-0.00	-0.00	300.00	200.00	0.00	-0.00
1714	4.12	0.84	642.09	763.62	178.90	0.00	-244.63	-0.00	-0.00	-0.00	300.00	200.00	0.00	-0.00
1715	4.35	0.84	641.63	763.52	179.07	0.00	-271.50	-0.00	-0.00	-0.00	300.00	200.00	0.00	-0.00
1716	4.20	0.76	641.63	763.52	178.98	0.00	-279.35	-0.00	-0.00	-0.00	300.00	200.00	0.00	-0.00
1717	4.20	0.76	641.48	763.85	178.97	0.00	-233.84	-0.00	-0.00	-0.00	300.00	200.00	0.00	-0.00
1718	4.20	0.92	640.56	763.58	179.13	0.00	-211.69	-0.00	-0.00	-0.00	300.00	200.00	0.00	-0.00
1719	4.20	0.69	640.26	763.58	179.08	0.00	-243.84	-0.00	-0.00	-0.00	300.00	200.00	0.00	-0.00
1720	4.27	0.76	639.50	763.56	179.10	0.00	-257.58	-0.00	-0.00	-0.00	300.00	200.00	0.00	-0.00
1721	4.27	0.69	639.19	763.92	179.14	0.00	-222.53	-0.00	-0.00	-0.00	300.00	200.00	0.00	-0.00
1722	4.04	0.99	639.04	763.89	179.13	0.00	-175.29	-0.00	-0.00	-0.00	300.00	200.00	0.00	-0.00
1723	4.04	0.99	639.34	764.03	179.14	0.00	-129.61	-0.00	-0.00	-0.00	300.00	200.00	0.00	-0.00
1724	3.81	0.92	639.65	764.24	179.25	0.00	-135.23	-0.00	-0.00	-0.00	300.00	200.00	0.00	-0.00
1725	3.74	0.76	640.11	764.33	179.31	0.00	-200.44	-0.00	-0.00	-0.00	300.00	200.00	0.00	-0.00
1726	3.43	0.69	640.72	764.61	179.33	0.00	-159.05	-0.00	-0.00	-0.00	300.00	200.00	0.00	-0.00
1727	3.51	0.84	641.48	764.99	179.45	0.00	-185.19	-0.00	-0.00	-0.00	300.00	200.00	0.00	-0.00
1728	3.36	0.69	642.09	765.19	179.47	0.00	-157.41	-0.00	-0.00	-0.00	300.00	200.00	0.00	-0.00
1729	3.36	0.76	642.24	765.30	179.43	0.00	-238.67	-0.00	-0.00	-0.00	300.00	200.00	0.00	-0.00
1730	3.28	0.69	641.78	765.48	179.60	0.00	-155.60	-0.00	-0.00	-0.00	300.00	200.00	0.00	-0.00
1731	3.28	0.69	642.09	765.62	179.52	0.00	-201.75	-0.00	-0.00	-0.00	300.00	200.00	0.00	-0.00
1732	3.36	0.84	641.48	765.84	179.59	0.00	-136.51	-0.00	-0.00	-0.00	300.00	200.00	0.00	-0.00
1733	3.36	0.99	641.63	766.09	179.55	0.00	-161.75	-0.00	-0.00	-0.00	300.00	200.00	0.00	-0.00
1734	3.13	0.92	641.02	766.39	179.48	0.00	-76.44	-0.00	-0.00	-0.00	300.00	200.00	0.00	-0.00
1735	2.75	1.14	640.72	766.61	179.47	0.00	-14.74	-0.00	-0.00	-0.00	300.00	200.00	0.00	-0.00
1736	2.29	0.99	640.41	766.97	179.65	0.00	-26.10	-0.00	-0.00	-0.00	300.00	200.00	0.00	-0.00
1737	2.37	0.92	640.26	767.08	179.55	0.00	-61.26	-0.00	-0.00	-0.00	300.00	200.00	0.00	-0.00
1738	2.06	0.99	640.87	767.50	179.71	0.00	-44.72	-0.00	-0.00	-0.00	300.00	200.00	0.00	-0.00
1739	1.75	1.07	640.87	767.79	179.67	0.00	-28.58	-0.00	-0.00	-0.00	300.00	200.00	0.00	-0.00
1740	1.75	0.92	641.17	768.06	179.77	0.00	-49.29	-0.00	-0.00	-0.00	300.00	200.00	0.00	-0.00
1741	1.68	0.84	641.02	768.39	179.81	0.00	-149.79	-0.00	-0.00	-0.00	300.00	200.00	0.00	-0.00
1742	1.37	1.14	640.72	768.47	179.80	0.00	-102.66	-0.00	-0.00	-0.00	300.00	200.00	0.00	-0.00
1743	1.22	0.99	641.02	768.82	179.86	0.00	-28.83	0.00	0.00	0.00	300.00	200.00	0.00	0.00
1744	0.99	0.99	640.87	769.07	180.05	0.00	-115.84	-0.00	-0.00	-0.00	300.00	200.00	0.00	-0.00
1745	1.07	0.76	640.87	769.29	180.05	0.00	-171.07	-0.00	-0.00	-0.00	300.00	200.00	0.00	-0.00
1746	1.14	0.76	641.17	769.42	180.06	0.00	-149.79	-0.00	-0.00	-0.00	300.00	200.00	0.00	-0.00
1747	1.22	0.69	640.87	769.57	180.10	0.00	-115.79	-0.00	-0.00	-0.00	300.00	200.00	0.00	-0.00
1748	1.60	0.61	640.11	769.41	180.26	0.00	-178.97	-0.00	-0.00	-0.00	300.00	200.00	0.00	-0.00
1749	1.75	0.61	640.26	769.66	180.22	0.00	-182.21	-0.00	-0.00	-0.00	300.00	200.00	0.00	-0.00
1750	1.75	0.53	640.41	769.69	180.37	0.00	-77.70	-0.00	-0.00	-0.00	300.00	200.00	0.00	-0.00
1751	1.83	0.69	639.65	769.67	180.39	0.00	-81.69	-0.00	-0.00	-0.00	300.00	200.00	0.00	-0.00
1752	1.83	0.61	639.65	769.53	180.49	0.00	-114.48	-0.00	-0.00	-0.00	300.00	200.00	0.00	-0.00
1753	1.68	0.46	639.65	769.82	180.44	0.00	-109.20	-0.00	-0.00	-0.00	300.00	200.00	0.00	-0.00
1754	1.30	0.46	639.95	769.88	180.50	0.00	-101.69	-0.00	-0.00	-0.00	300.00	200.00	0.00	-0.00
1755	1.30	0.61	640.41	770.26	180.61	0.00	-173.02	-0.00	-0.00	-0.00	300.00	200.00	0.00	-0.00
1756	0.99	0.61	641.02	770.32	180.62	0.00	-121.34	0.00	0.00	0.00	300.00	200.00	0.00	0.00
1757	1.14	0.61	641.33	770.52	180.78	0.00	-124.25	-0.00	-0.00	-0.00	300.00	200.00	0.00	-0.00
1758	0.84	0.46	641.17	770.49	180.87	0.00	-138.51	-0.00	-0.00	-0.00	300.00	200.00	0.00	-0.00
1759	0.76	0.53	641.78	770.76	180.93	0.00	-127.03	-0.00	-0.00	-0.00	300.00	200.00	0.00	-0.00
1760	0.69	0.46	641.48	770.84	181.02	0.00	-112.75	-0.00	-0.00	-0.00	300.00	200.00	0.00	-0.00
1761	0.38	0.38	641.78	770.97	180.93	0.00	-140.02	-0.00	-0.00	-0.00	300.00	200.00	0.00	-0.00
1762	0.69	0.31	641.78	771.19	180.98	0.00	-133.05	-0.00	-0.00	-0.00	300.00	200.00	0.00	-0.00
1763	0.69	0.38	641.33	771.09	181.01	0.00	-122.94	-0.00	-0.00	-0.00	300.00	200.00	0.00	-0.00
1764	1.14	0.15	641.17	771.06	180.91	0.00	-161.93	-0.00	-0.00	-0.00	300.00	200.00	0.00	-0.00
1765	1.14	0.38	640.87	771.00	180.95	0.00	-108.77	-0.00	-0.00	-0.00	300.00	200.00	0.00	-0.00
1766	1.14	0.38	640.87	771.14	180.95	0.00	-85.94	-0.00	-0.00	-0.00	300.00	200.00	0.00	-0.00
1767	1.30	0.31	640.41	771.12	181.08	0.00	-98.73	-0.00	-0.00	-0.00	300.00	200.00	0.00	-0.00
1768	1.30	0.15	640.56	771.22	181.09	0.00	-95.98	-0.00	-0.00	-0.00	300.00	200.00	0.00	-0.00
1769	1.45	0.31	640.72	771.25	181.14	0.00	-170.24	-0.00	-0.00	-0.00	300.00	200.00	0.00	-0.00
1770	1.22	0.31	640.41	771.19	181.27	0.00	-165.74	-0.00	-0.00	-0.00	300.00	200.00	0.00	-0.00
1771	1.07	0.31	640.56	771.08	181.37	0.00	-139.86	-0.00	-0.00	-0.00	300.00	200.00	0.00	-0.00
1772	1.14	-0.08	640.56	771.37	181.32	0.00	-214.52	-0.00	-0.00	-0.00	300.00	200.00	0.00	-0.00
1773	1.07	0.38	640.72	771.54	181.33	0.00	-198.68	-0.00	-0.00	-0.00	300.00	200.00	0.00	-0.00
1774	0.99	0.15	640.87	771.50	181.48	0.00	-181.41	-0.00	-0.00	-0.00	300.00	200.00	0.00	-0.00
1775	0.84	-0.00	640.87	771.71	181.62	0.00	-198.53	-0.00	-0.00	-0.00	300.00	200.00	0.00	-0.00
1776	0.69	-0.00	640.87	771.64	181.57	0.00	-172.87	-0.00	-0.00	-0.00	300.00	200.00	0.00	-0.00
1777	0.92	0.08	641.02	771.89	181.67	0.00	-189.88	-0.00	-0.00	-0.00	300.00	200.00	0.00	-0.00
1778	0.69	-0.00	641.02	771.96	181.77	0.00	-195.63	-0.00	-0.00	-0.00	300.00	200.00	0.00	-0.00
1779	0.61	-0.00	641.02	772.17	181.77	0.00	-171.35	0.00	0.00	0.00	300.00	200.00	0.00	0.00
1780	0.99	-0.15	641.02	772.03	181.77	0.00	-175.40	-0.00	-0.00	-0.00	300.00	200.00	0.00	-0.00
1781	0.92	-0.15	640.87	772.14	181.71	0.00	-174.04	-0.00	-0.00	-0.00	300.00	200.00	0.00	-0.00
1782	0.99	-0.08	640.41	771.83	181.75	0.00	-188.33	-0.00	-0.00	-0.00	300.00	200.00	0.00	-0.00
1783	0.99	-0.08	640.72	772.11	181.71	0.00	-165.46	-0.00	-0.00	-0.00	300.00	200.00	0.00	-0.00
1784	0.84	-0.00	640.87	772.21	181.76	0.00	-175.52	-0.00	-0.00	-0.00	300.00	200.00	0.00	-0.00
1785	0.99	-0.00	640.87	772.29	181.67	0.00	-132.62	-0.00	-0.00	-0.00	300.00	200.00	0.00	-0.00
1786	0.69	-0.08	640.87	772.36	181.86	0.00	-136.87	-0.00	-0.00	-0.00	300.00	200.00	0.00	-0.00
1787	0.61	-0.08	640.72	772.33	181.81	0.00	-135.52	-0.00	-0.00	-0.00	300.00	200.00	0.00	-0.00
1788	0.31	-0.08	640.87	772.43	181.86	0.00	-129.94	-0.00	-0.00	-0.00	300.00	200.00	0.00	-0.00
1789	0.31	-0.00	640.87	772.43	181.86	0.00	-165.75	-0.00	-0.00	-0.00	300.00	200.00	0.00	-0.00
1790	-0.00	0.08	640.87	772.64	181.86	0.00	-127.38	-0.00	-0.00	-0.00	300.00	200.00	0.00	-0.00
1791	-0.00	-0.00	641.17	772.92	181.87	0.00	-137.33	-0.00	-0.00	-0.00	300.00	200.00	0.00	-0.00
1792	-0.08	-0.08	641.17	772.85	181.87	0.00	-237.43	-0.00	-0.00	-0.00	300.00	200.00	0.00	-0.00
1793	-0.00	-0.15	640.87	772.86	181.86	0.00	-180.08	-0.00	-0.00	-0.00	300.00	200.00	0.00	-0.00
1794	0.23	-0.08	641.02	772.67	181.96	0.00	-174.29	-0.00	-0.00	-0.00	300.00	200.00	0.00	-0.00
1795	0.15	-0.00	640.87	772.64	181.76	0.00	-140.11	-0.00	-0.00	-0.00	300.00	200.00	0.00	-0.00
1796	0.38	-0.08	640.72	772.61	181.71	0.00	-108.48	-0.00	-0.00	-0.00	300.00	200.00	0.00	-0.00
1797	0.76	0.08	640.72	772.54	181.61	0.00	-118.51	-0.00	-0.00	-0.00	300.00	200.00	0.00	-0.00
1798	0.69	-0.00	640.56	772.58	181.66	0.00	-149.92	-0.00	-0.00	-0.00	300.00	200.00	0.00	-0.00
1799	0.53	0.08	641.33	772.59	181.44	0.00	-160.18	-0.00	-0.00	-0.00	300.00	200.00	0.00	-0.00
1800	0.61	0.31	641.33	772.24	181.49	0.00	-85.83	-0.00	-0.00	-0.00	300.00	200.00	0.00	-0.00
1801	0.69	0.31	641.33	772.24	181.44	0.00	-133.05	-0.00	-0.00	-0.00	300.00	200.00	0.00	-0.00
1802	0.76	0.31	641.78	772.19	181.31	0.00	-134.55	-0.00	-0.00	-0.00	300.00	200.00	0.00	-0.00
1803	0.69	0.38	641.48	772.05	181.30	0.00	-145.99	-0.00	-0.00	-0.00	300.00	200.00	0.00	-0.00
1804	0.61	0.31	641.48	771.98	181.07	0.00	-131.79	-0.00	-0.00	-0.00	300.00	200.00	0.00	-0.00
1805	0.38	0.31	641.02	771.82	181.19	0.00	-218.91	-0.00	-0.00	-0.00	300.00	200.00	0.00	-0.00
1806	0.31	0.38	640.41	771.83	181.03	0.00	-230.41	-0.00	-0.00	-0.00	300.00	200.00	0.00	-0.00
1807	0.31	0.08	640.11	771.77	180.93	0.00	-224.69	-0.00	-0.00	-0.00	300.00	200.00	0.00	-0.00
1808	0.38	0.38	639.50	771.65	180.96	0.00	-208.93	-0.00	-0.00	-0.00	300.00	200.00	0.00	-0.00
1809	0.69	-0.00	639.65	771.75	180.92	0.00	-264.87	-0.00	-0.00	-0.00	300.00	200.00	0.00	-0.00
1810	0.69	-0.00	639.19	771.58	180.90	0.00	-264.88	-0.00	-0.00	-0.00	300.00	200.00	0.00	-0.00
1811	0.76	0.38	639.19	771.66	180.71	0.00	-216.38	-0.00	-0.00	-0.00	300.00	200.00	0.00	-0.00
1812	0.99	0.38	639.34	771.33	180.72	0.00	-197.78	-0.00	-0.00	-0.00	300.00	200.00	0.00	-0.00
1813	1.14	0.53	639.34	771.26	180.57	0.00	-180.76	-0.00	-0.00	-0.00	300.00	200.00	0.00	-0.00
1814	1.22	0.53	639.34	770.90	180.72	0.00	-136.10	-0.00	-0.00	-0.00	300.00	200.00	0.00	-0.00
1815	1.60	0.53	640.41	770.76	180.61	0.00	-212.22	-0.00	-0.00	-0.00	300.00	200.00	0.00	-0.00
1816	1.45	0.69	640.72	770.83	180.61	0.00	-120.45	-0.00	-0.00	-0.00	300.00	200.00	0.00	-0.00
1817	1.45	0.61	640.72	770.68	180.52	0.00	-176.36	-0.00	-0.00	-0.00	300.00	200.00	0.00	-0.00
1818	1.60	0.53	640.87	770.50	180.38	0.00	-212.44	-0.00	-0.00	-0.00	300.00	200.00	0.00	-0.00
1819	1.83	0.76	640.87	770.29	180.33	0.00	-209.42	-0.00	-0.00	-0.00	300.00	200.00	0.00	-0.00
1820	1.68	0.76	641.33	770.52	180.39	0.00	-183.60	-0.00	-0.00	-0.00	300.00	200.00	0.00	-0.00
1821	1.60	0.92	641.02	770.03	180.43	0.00	-207.16	-0.00	-0.00	-0.00	300.00	200.00	0.00	-0.00
1822	1.45	0.69	641.48	770.13	180.26	0.00	-166.26	-0.00	-0.00	-0.00	300.00	200.00	0.00	-0.00
1823	1.45	0.84	641.48	770.13	180.35	0.00	-191.63	-0.00	-0.00	-0.00	300.00	200.00	0.00	-0.00
1824	1.68	0.69	641.33	770.17	180.35	0.00	-239.32	-0.00	-0.00	-0.00	300.00	200.00	0.00	-0.00
1825	1.68	0.69	641.17	770.06	180.30	0.00	-216.45	-0.00	-0.00	-0.00	300.00	200.00	0.00	-0.00
1826	1.75	0.92	640.87	770.07	180.33	0.00	-141.69	-0.00	-0.00	-0.00	300.00	200.00	0.00	-0.00
1827	1.98	0.69	640.72	769.90	180.28	0.00	-130.83	-0.00	-0.00	-0.00	300.00	200.00	0.00	-0.00
1828	2.06	0.84	641.02	770.10	180.20	0.00	-89.48	-0.00	-0.00	-0.00	300.00	200.00	0.00	-0.00
1829	2.21	0.69	641.33	770.09	180.20	0.00	-204.31	0.00	0.00	0.00	300.00	200.00	0.00	0.00
1830	2.37	0.84	640.72	769.83	180.14	0.00	-118.32	-0.00	-0.00	-0.00	300.00	200.00	0.00	-0.00
1831	2.37	0.99	640.72	769.68	180.19	0.00	-166.41	-0.00	-0.00	-0.00	300.00	200.00	0.00	-0.00
1832	2.29	0.84	640.87	769.64	180.24	0.00	-93.53	-0.00	-0.00	-0.00	300.00	200.00	0.00	-0.00
1833	2.37	0.92	641.17	769.78	180.20	0.00	-199.52	-0.00	-0.00	-0.00	300.00	200.00	0.00	-0.00
1834	2.37	0.69	641.02	769.60	180.24	0.00	-206.90	-0.00	-0.00	-0.00	300.00	200.00	0.00	-0.00
1835	2.21	0.69	641.17	769.71	180.30	0.00	-112.29	-0.00	-0.00	-0.00	300.00	200.00	0.00	-0.00
1836	2.06	0.92	641.33	769.74	180.16	0.00	-101.98	-0.00	-0.00	-0.00	300.00	200.00	0.00	-0.00
1837	2.14	0.76	641.48	769.84	180.21	0.00	-215.34	-0.00	-0.00	-0.00	300.00	200.00	0.00	-0.00
1838	1.91	0.76	640.87	769.79	180.05	0.00	-119.53	-0.00	-0.00	-0.00	300.00	200.00	0.00	-0.00
1839	1.98	0.69	641.02	769.82	180.20	0.00	-176.72	-0.00	-0.00	-0.00	300.00	200.00	0.00	-0.00
1840	1.83	0.76	640.87	769.93	180.19	0.00	-186.52	-0.00	-0.00	-0.00	300.00	200.00	0.00	-0.00
1841	1.75	0.76	640.87	770.07	180.24	0.00	-185.03	-0.00	-0.00	-0.00	300.00	200.00	0.00	-0.00
1842	1.98	0.76	640.56	769.94	180.23	0.00	-166.58	-0.00	-0.00	-0.00	300.00	200.00	0.00	-0.00
1843	2.14	0.76	640.87	770.07	180.19	0.00	-124.01	-0.00	-0.00	-0.00	300.00	200.00	0.00	-0.00
1844	2.29	0.76	640.87	770.00	180.19	0.00	-195.64	-0.00	-0.00	-0.00	300.00	200.00	0.00	-0.00
1845	2.29	0.69	640.26	769.94	180.12	0.00	-137.24	-0.00	-0.00	-0.00	300.00	200.00	0.00	-0.00
1846	2.21	0.69	640.41	769.98	180.08	0.00	-135.84	-0.00	-0.00	-0.00	300.00	200.00	0.00	-0.00
1847	2.37	0.53	640.56	769.94	180.13	0.00	-136.14	-0.00	-0.00	-0.00	300.00	200.00	0.00	-0.00
1848	2.21	0.76	640.87	770.00	180.10	0.00	-125.67	0.00	0.00	0.00	300.00	200.00	0.00	0.00
1849	2.21	0.84	640.56	769.87	180.09	0.00	-161.21	-0.00	-0.00	-0.00	300.00	200.00	0.00	-0.00
1850	2.21	0.69	640.72	770.04	180.00	0.00	-113.18	-0.00	-0.00	-0.00	300.00	200.00	0.00	-0.00
1851	1.98	0.69	640.87	770.00	179.95	0.00	-108.66	-0.00	-0.00	-0.00	300.00	200.00	0.00	-0.00
1852	1.98	0.84	640.87	770.21	179.95	0.00	-65.66	-0.00	-0.00	-0.00	300.00	200.00	0.00	-0.00
1853	2.06	0.76	641.33	770.45	180.01	0.00	-100.26	-0.00	-0.00	-0.00	300.00	200.00	0.00	-0.00
1854	1.91	0.69	641.02	770.25	180.10	0.00	-107.02	-0.00	-0.00	-0.00	300.00	200.00	0.00	-0.00
1855	1.91	0.84	641.33	770.52	180.01	0.00	-110.05	-0.00	-0.00	-0.00	300.00	200.00	0.00	-0.00
1856	1.83	0.76	641.48	770.63	179.97	0.00	-95.90	-0.00	-0.00	-0.00	300.00	200.00	0.00	-0.00
1857	1.91	0.76	641.33	770.81	179.87	0.00	-212.20	-0.00	-0.00	-0.00	300.00	200.00	0.00	-0.00
1858	1.75	0.69	641.48	770.70	179.78	0.00	-173.52	-0.00	-0.00	-0.00	300.00	200.00	0.00	-0.00
1859	1.83	0.69	641.48	770.84	179.88	0.00	-106.32	-0.00	-0.00	-0.00	300.00	200.00	0.00	-0.00
1860	1.75	0.69	641.33	770.74	179.78	0.00	-104.89	-0.00	-0.00	-0.00	300.00	200.00	0.00	-0.00
1861	1.91	0.84	641.02	770.75	179.77	0.00	-110.71	-0.00	-0.00	-0.00	300.00	200.00	0.00	-0.00
1862	1.91	0.84	640.72	770.68	179.71	0.00	-87.87	0.00	0.00	0.00	300.00	200.00	0.00	0.00
1863	1.83	0.92	640.87	770.71	179.81	0.00	-76.08	0.00	0.00	0.00	300.00	200.00	0.00	0.00
1864	1.98	0.76	640.72	770.61	179.61	0.00	-122.54	-0.00	-0.00	-0.00	300.00	200.00	0.00	-0.00
1865	2.06	0.92	640.87	770.71	179.62	0.00	-81.09	-0.00	-0.00	-0.00	300.00	200.00	0.00	-0.00
1866	1.83	0.92	640.56	770.65	179.61	0.00	-99.27	0.00	0.00	0.00	300.00	200.00	0.00	0.00
1867	1.75	0.99	640.87	770.71	179.62	0.00	-64.78	-0.00	-0.00	-0.00	300.00	200.00	0.00	-0.00
1868	1.68	0.92	641.02	770.96	179.62	0.00	-165.08	-0.00	-0.00	-0.00	300.00	200.00	0.00	-0.00
1869	1.83	0.99	641.02	770.67	179.62	0.00	-180.72	-0.00	-0.00	-0.00	300.00	200.00	0.00	-0.00
1870	1.60	0.92	641.02	770.75	179.58	0.00	-140.52	-0.00	-0.00	-0.00	300.00	200.00	0.00	-0.00
1871	1.60	0.92	641.17	770.71	179.53	0.00	-163.44	-0.00	-0.00	-0.00	300.00	200.00	0.00	-0.00
1872	1.30	0.92	641.33	770.88	179.54	0.00	-157.35	-0.00	-0.00	-0.00	300.00	200.00	0.00	-0.00
1873	1.45	1.07	640.87	770.71	179.38	0.00	-163.25	-0.00	-0.00	-0.00	300.00	200.00	0.00	-0.00
1874	1.45	0.76	641.33	770.88	179.44	0.00	-157.88	-0.00	-0.00	-0.00	300.00	200.00	0.00	-0.00
1875	1.83	1.14	640.72	770.54	179.42	0.00	-160.75	-0.00	-0.00	-0.00	300.00	200.00	0.00	-0.00
1876	1.60	0.99	641.17	770.56	179.34	0.00	-176.40	-0.00	-0.00	-0.00	300.00	200.00	0.00	-0.00
1877	2.14	1.14	640.41	770.19	179.27	0.00	-166.95	-0.00	-0.00	-0.00	300.00	200.00	0.00	-0.00
1878	2.21	1.07	640.87	770.36	179.33	0.00	-201.59	-0.00	-0.00	-0.00	300.00	200.00	0.00	-0.00
1879	2.14	1.37	640.56	770.22	179.37	0.00	-159.27	-0.00	-0.00	-0.00	300.00	200.00	0.00	-0.00
1880	2.21	1.53	640.41	770.12	179.18	0.00	-163.75	-0.00	-0.00	-0.00	300.00	200.00	0.00	-0.00
1881	2.14	1.45	640.41	770.12	179.32	0.00	-171.99	-0.00	-0.00	-0.00	300.00	200.00	0.00	-0.00
1882	1.91	1.37	640.72	770.04	179.33	0.00	-154.38	-0.00	-0.00	-0.00	300.00	200.00	0.00	-0.00
1883	2.06	1.37	640.41	769.98	179.32	0.00	-180.36	-0.00	-0.00	-0.00	300.00	200.00	0.00	-0.00
1884	1.98	1.07	640.87	769.86	179.33	0.00	-242.11	-0.00	-0.00	-0.00	300.00	200.00	0.00	-0.00
1885	1.98	1.14	641.02	769.96	179.48	0.00	-186.00	-0.00	-0.00	-0.00	300.00	200.00	0.00	-0.00
1886	1.83	1.14	641.33	770.17	179.40	0.00	-183.26	-0.00	-0.00	-0.00	300.00	200.00	0.00	-0.00
1887	1.91	0.92	641.02	769.96	179.34	0.00	-283.82	-0.00	-0.00	-0.00	300.00	200.00	0.00	-0.00
1888	1.83	0.92	641.48	770.13	179.31	0.00	-213.79	-0.00	-0.00	-0.00	300.00	200.00	0.00	-0.00
1889	2.29	0.76	641.48	770.06	179.50	0.00	-243.05	-0.00	-0.00	-0.00	300.00	200.00	0.00	-0.00
1890	2.21	0.99	641.48	769.91	179.35	0.00	-234.12	-0.00	-0.00	-0.00	300.00	200.00	0.00	-0.00
1891	2.21	0.99	641.33	770.02	179.30	0.00	-211.46	-0.00	-0.00	-0.00	300.00	200.00	0.00	-0.00
1892	2.37	0.84	641.63	769.87	179.31	0.00	-188.98	-0.00	-0.00	-0.00	300.00	200.00	0.00	-0.00
1893	2.52	0.99	641.17	769.71	179.34	0.00	-194.46	-0.00	-0.00	-0.00	300.00	200.00	0.00	-0.00
1894	2.37	1.07	640.87	769.79	179.38	0.00	-158.25	-0.00	-0.00	-0.00	300.00	200.00	0.00	-0.00
1895	2.44	1.07	640.72	769.90	179.33	0.00	-205.84	-0.00	-0.00	-0.00	300.00	200.00	0.00	-0.00
1896	2.67	1.37	640.11	769.77	179.26	0.00	-192.85	-0.00	-0.00	-0.00	300.00	200.00	0.00	-0.00
1897	2.37	1.07	639.95	769.81	179.35	0.00	-181.23	-0.00	-0.00	-0.00	300.00	200.00	0.00	-0.00
1898	2.37	0.84	639.65	769.82	179.29	0.00	-188.97	-0.00	-0.00	-0.00	300.00	200.00	0.00	-0.00
1899	2.29	0.92	639.34	769.90	179.24	0.00	-200.32	-0.00	-0.00	-0.00	300.00	200.00	0.00	-0.00
1900	1.98	0.84	639.04	769.91	179.37	0.00	-226.77	-0.00	-0.00	-0.00	300.00	200.00	0.00	-0.00
1901	1.83	0.92	639.34	770.18	179.38	0.00	-213.71	-0.00	-0.00	-0.00	300.00	200.00	0.00	-0.00
1902	1.68	0.76	639.34	770.18	179.33	0.00	-208.02	-0.00	-0.00	-0.00	300.00	200.00	0.00	-0.00
1903	1.83	0.84	639.50	770.29	179.48	0.00	-246.63	-0.00	-0.00	-0.00	300.00	200.00	0.00	-0.00
1904	1.45	0.84	640.72	770.61	179.42	0.00	-170.49	-0.00	-0.00	-0.00	300.00	200.00	0.00	-0.00
1905	1.68	0.92	640.72	770.54	179.52	0.00	-164.88	-0.00	-0.00	-0.00	300.00	200.00	0.00	-0.00
1906	1.75	0.92	641.63	770.66	179.45	0.00	-143.77	-0.00	-0.00	-0.00	300.00	200.00	0.00	-0.00
1907	1.60	0.84	641.48	770.63	179.45	0.00	-173.61	-0.00	-0.00	-0.00	300.00	200.00	0.00	-0.00
1908	1.83	0.92	642.09	770.75	179.52	0.00	-168.20	-0.00	-0.00	-0.00	300.00	200.00	0.00	-0.00
1909	1.75	0.92	641.63	770.66	179.41	0.00	-98.08	-0.00	-0.00	-0.00	300.00	200.00	0.00	-0.00
1910	1.68	0.76	642.09	770.97	179.47	0.00	-93.95	-0.00	-0.00	-0.00	300.00	200.00	0.00	-0.00
1911	1.98	0.92	641.48	770.91	179.45	0.00	-148.72	-0.00	-0.00	-0.00	300.00	200.00	0.00	-0.00
1912	1.75	0.92	640.72	770.90	179.52	0.00	-143.88	-0.00	-0.00	-0.00	300.00	200.00	0.00	-0.00
1913	1.75	0.84	641.33	771.02	179.49	0.00	-108.33	-0.00	-0.00	-0.00	300.00	200.00	0.00	-0.00
1914	1.91	0.92	640.87	770.93	179.57	0.00	-78.27	-0.00	-0.00	-0.00	300.00	200.00	0.00	-0.00
1915	1.91	0.84	640.41	771.05	179.65	0.00	-202.73	-0.00	-0.00	-0.00	300.00	200.00	0.00	-0.00
1916	1.91	0.84	640.87	771.21	179.62	0.00	-157.16	-0.00	-0.00	-0.00	300.00	200.00	0.00	-0.00
1917	1.98	0.84	640.72	771.25	179.76	0.00	-112.69	-0.00	-0.00	-0.00	300.00	200.00	0.00	-0.00
1918	1.91	0.76	640.56	771.37	179.80	0.00	-166.98	0.00	0.00	0.00	300.00	200.00	0.00	0.00
1919	2.06	0.69	640.87	771.43	179.81	0.00	-111.47	0.00	0.00	0.00	300.00	200.00	0.00	0.00
1920	1.75	0.69	641.17	771.63	179.77	0.00	-128.40	-0.00	-0.00	-0.00	300.00	200.00	0.00	-0.00
1921	1.75	0.76	641.17	771.63	179.77	0.00	-187.04	-0.00	-0.00	-0.00	300.00	200.00	0.00	-0.00
1922	1.60	0.76	641.48	771.84	179.88	0.00	-115.28	-0.00	-0.00	-0.00	300.00	200.00	0.00	-0.00
1923	1.75	0.69	641.48	771.84	179.73	0.00	-174.38	-0.00	-0.00	-0.00	300.00	200.00	0.00	-0.00
1924	1.45	0.69	641.63	772.16	179.79	0.00	-122.56	-0.00	-0.00	-0.00	300.00	200.00	0.00	-0.00
1925	1.75	0.69	641.33	772.09	179.73	0.00	-174.57	-0.00	-0.00	-0.00	300.00	200.00	0.00	-0.00
1926	1.45	0.92	641.48	772.12	179.78	0.00	-92.59	-0.00	-0.00	-0.00	300.00	200.00	0.00	-0.00
1927	1.60	0.84	640.87	772.14	179.71	0.00	-105.79	-0.00	-0.00	-0.00	300.00	200.00	0.00	-0.00
1928	1.68	0.76	641.33	772.38	179.97	0.00	-185.74	-0.00	-0.00	-0.00	300.00	200.00	0.00	-0.00
1929	1.75	0.76	640.87	772.43	179.86	0.00	-210.39	0.00	0.00	0.00	300.00	200.00	0.00	0.00
1930	1.60	0.76	640.26	772.45	179.93	0.00	-184.32	-0.00	-0.00	-0.00	300.00	200.00	0.00	-0.00
1931	1.45	0.69	640.26	772.59	180.03	0.00	-191.17	-0.00	-0.00	-0.00	300.00	200.00	0.00	-0.00
1932	1.45	0.69	640.41	772.91	179.99	0.00	-191.45	-0.00	-0.00	-0.00	300.00	200.00	0.00	-0.00
1933	1.30	0.61	640.41	772.76	180.03	0.00	-175.29	-0.00	-0.00	-0.00	300.00	200.00	0.00	-0.00
1934	1.14	0.69	640.41	772.84	179.99	0.00	-162.41	-0.00	-0.00	-0.00	300.00	200.00	0.00	-0.00
1935	1.45	0.53	640.87	773.00	179.81	0.00	-188.72	-0.00	-0.00	-0.00	300.00	200.00	0.00	-0.00
1936	1.37	0.61	640.87	772.86	179.95	0.00	-199.87	-0.00	-0.00	-0.00	300.00	200.00	0.00	-0.00
1937	1.14	0.61	641.17	773.20	179.82	0.00	-126.98	-0.00	-0.00	-0.00	300.00	200.00	0.00	-0.00
1938	1.30	0.84	640.87	773.14	179.76	0.00	-146.15	-0.00	-0.00	-0.00	300.00	200.00	0.00	-0.00
1939	1.14	0.76	640.87	772.86	179.76	0.00	-84.09	-0.00	-0.00	-0.00	300.00	200.00	0.00	-0.00
1940	1.14	0.76	641.02	772.96	179.77	0.00	-107.05	-0.00	-0.00	-0.00	300.00	200.00	0.00	-0.00
1941	1.14	0.84	641.17	772.99	179.82	0.00	-142.87	-0.00	-0.00	-0.00	300.00	200.00	0.00	-0.00
1942	1.30	0.69	640.87	773.21	179.76	0.00	-211.79	-0.00	-0.00	-0.00	300.00	200.00	0.00	-0.00
1943	1.07	0.92	640.72	773.18	179.80	0.00	-131.60	-0.00	-0.00	-0.00	300.00	200.00	0.00	-0.00
1944	1.07	0.76	640.72	773.18	179.76	0.00	-174.35	-0.00	-0.00	-0.00	300.00	200.00	0.00	-0.00
1945	0.84	0.76	640.41	773.19	179.80	0.00	-192.58	-0.00	-0.00	-0.00	300.00	200.00	0.00	-0.00
1946	0.84	0.92	640.72	773.47	179.85	0.00	-172.98	-0.00	-0.00	-0.00	300.00	200.00	0.00	-0.00
1947	0.84	0.99	640.87	773.43	179.76	0.00	-140.24	-0.00	-0.00	-0.00	300.00	200.00	0.00	-0.00
1948	0.61	0.53	640.87	773.50	179.86	0.00	-263.57	-0.00	-0.00	-0.00	300.00	200.00	0.00	-0.00
1949	0.53	0.92	640.56	773.51	179.99	0.00	-189.68	0.00	0.00	0.00	300.00	200.00	0.00	0.00
1950	0.69	0.61	640.87	773.57	179.86	0.00	-209.49	-0.00	-0.00	-0.00	300.00	200.00	0.00	-0.00
1951	0.84	0.76	641.17	773.63	179.87	0.00	-192.86	-0.00	-0.00	-0.00	300.00	200.00	0.00	-0.00
1952	0.92	0.61	641.17	773.63	179.77	0.00	-168.44	-0.00	-0.00	-0.00	300.00	200.00	0.00	-0.00
1953	1.07	0.53	640.87	773.50	179.76	0.00	-204.23	-0.00	-0.00	-0.00	300.00	200.00	0.00	-0.00
1954	1.22	0.61	640.41	773.34	179.75	0.00	-105.80	-0.00	-0.00	-0.00	300.00	200.00	0.00	-0.00
1955	1.22	0.61	640.56	773.37	179.66	0.00	-128.82	-0.00	-0.00	-0.00	300.00	200.00	0.00	-0.00
1956	1.37	0.69	640.87	773.43	179.71	0.00	-121.99	-0.00	-0.00	-0.00	300.00	200.00	0.00	-0.00
1957	1.60	0.84	640.87	773.21	179.62	0.00	-106.84	-0.00	-0.00	-0.00	300.00	200.00	0.00	-0.00
1958	1.60	1.14	640.72	773.18	179.66	0.00	-112.90	-0.00	-0.00	-0.00	300.00	200.00	0.00	-0.00
1959	1.60	0.76	641.02	773.17	179.72	0.00	-185.21	-0.00	-0.00	-0.00	300.00	200.00	0.00	-0.00
1960	1.37	0.99	640.41	773.12	179.70	0.00	-150.83	-0.00	-0.00	-0.00	300.00	200.00	0.00	-0.00
1961	1.37	0.76	641.02	773.39	179.72	0.00	-157.85	-0.00	-0.00	-0.00	300.00	200.00	0.00	-0.00
1962	1.07	0.69	641.33	773.45	179.73	0.00	-230.24	-0.00	-0.00	-0.00	300.00	200.00	0.00	-0.00
1963	0.99	0.69	641.02	773.53	179.72	0.00	-160.10	-0.00	-0.00	-0.00	300.00	200.00	0.00	-0.00
1964	0.84	0.84	641.02	773.60	179.81	0.00	-205.89	-0.00	-0.00	-0.00	300.00	200.00	0.00	-0.00
1965	0.61	0.84	641.33	773.74	179.73	0.00	-224.32	-0.00	-0.00	-0.00	300.00	200.00	0.00	-0.00
1966	0.53	0.84	641.48	773.84	179.64	0.00	-177.13	-0.00	-0.00	-0.00	300.00	200.00	0.00	-0.00
1967	0.53	0.76	641.17	773.78	179.68	0.00	-186.92	-0.00	-0.00	-0.00	300.00	200.00	0.00	-0.00
1968	0.61	0.76	641.33	773.74	179.73	0.00	-188.41	-0.00	-0.00	-0.00	300.00	200.00	0.00	-0.00
1969	0.92	0.84	641.02	773.89	179.72	0.00	-184.87	-0.00	-0.00	-0.00	300.00	200.00	0.00	-0.00
1970	1.07	0.84	641.17	773.70	179.68	0.00	-187.86	-0.00	-0.00	-0.00	300.00	200.00	0.00	-0.00
1971	0.99	0.76	640.87	773.64	179.81	0.00	-173.10	-0.00	-0.00	-0.00	300.00	200.00	0.00	-0.00
1972	1.30	0.76	640.56	773.44	179.80	0.00	-110.46	-0.00	-0.00	-0.00	300.00	200.00	0.00	-0.00
1973	1.22	0.76	640.72	773.47	179.80	0.00	-154.71	0.00	0.00	0.00	300.00	200.00	0.00	0.00
1974	1.37	0.84	640.41	773.34	179.75	0.00	-79.21	-0.00	-0.00	-0.00	300.00	200.00	0.00	-0.00
1975	1.30	0.92	640.11	773.20	179.79	0.00	-136.27	-0.00	-0.00	-0.00	300.00	200.00	0.00	-0.00
1976	1.22	0.84	640.41	773.26	179.84	0.00	-144.61	-0.00	-0.00	-0.00	300.00	200.00	0.00	-0.00
1977	1.14	0.84	640.41	773.26	179.94	0.00	-142.96	-0.00	-0.00	-0.00	300.00	200.00	0.00	-0.00
1978	1.22	0.92	640.72	773.33	179.95	0.00	-134.64	-0.00	-0.00	-0.00	300.00	200.00	0.00	-0.00
1979	1.07	0.84	640.87	773.29	179.76	0.00	-164.53	-0.00	-0.00	-0.00	300.00	200.00	0.00	-0.00
1980	0.99	0.84	641.33	773.45	179.97	0.00	-162.92	-0.00	-0.00	-0.00	300.00	200.00	0.00	-0.00
1981	0.61	0.84	641.33	773.31	179.97	0.00	-200.93	-0.00	-0.00	-0.00	300.00	200.00	0.00	-0.00
1982	0.76	0.84	641.48	773.41	179.97	0.00	-158.29	-0.00	-0.00	-0.00	300.00	200.00	0.00	-0.00
1983	0.76	0.84	641.63	773.15	179.88	0.00	-181.04	-0.00	-0.00	-0.00	300.00	200.00	0.00	-0.00
1984	1.14	0.69	641.78	772.97	179.89	0.00	-277.06	-0.00	-0.00	-0.00	300.00	200.00	0.00	-0.00
1985	1.22	0.69	641.33	772.81	179.78	0.00	-209.95	-0.00	-0.00	-0.00	300.00	200.00	0.00	-0.00
1986	1.68	0.69	641.17	772.63	179.82	0.00	-219.02	0.00	0.00	0.00	300.00	200.00	0.00	0.00
1987	1.83	0.92	640.72	772.25	179.71	0.00	-169.22	-0.00	-0.00	-0.00	300.00	200.00	0.00	-0.00
1988	2.29	0.84	640.41	772.12	179.60	0.00	-188.61	-0.00	-0.00	-0.00	300.00	200.00	0.00	-0.00
1989	2.29	0.92	639.95	771.96	179.54	0.00	-178.62	-0.00	-0.00	-0.00	300.00	200.00	0.00	-0.00
1990	2.21	0.92	639.50	771.65	179.62	0.00	-153.71	-0.00	-0.00	-0.00	300.00	200.00	0.00	-0.00
1991	2.14	0.99	639.34	771.54	179.67	0.00	-164.83	-0.00	-0.00	-0.00	300.00	200.00	0.00	-0.00
1992	1.98	0.99	639.04	771.48	179.61	0.00	-184.66	-0.00	-0.00	-0.00	300.00	200.00	0.00	-0.00
1993	1.68	0.92	639.04	771.27	179.66	0.00	-165.31	-0.00	-0.00	-0.00	300.00	200.00	0.00	-0.00
1994	1.60	0.84	640.11	771.56	179.79	0.00	-150.96	-0.00	-0.00	-0.00	300.00	200.00	0.00	-0.00
1995	1.45	0.92	640.11	771.63	179.83	0.00	-183.62	-0.00	-0.00	-0.00	300.00	200.00	0.00	-0.00
[truncated: 455 more rows]
