# Supplementary material for: Musculoskeletal modeling and humanoid control of robots based on human gait data
Source: PeerJ Comput Sci. 2021 Aug 9;7:e657. doi: 10.7717/peerj-cs.657 (PMC8372000; doi:10.7717/peerj-cs.657)
Supplement: Supplemental Information 2 [file peerj-cs-07-657-s002.zip › force/Static2.forces]

[Force Data]
NumberOfForcePlates=2
SampleRate=120.000000
NumberOfSamples=1998
#Sample	FX1	FY1	FZ1	X1	Y1	Z1	MZ1	FX2	FY2	FZ2	X2	Y2	Z2	MZ2
1	2.90	0.99	639.50	765.35	177.95	0.00	-247.83	-0.00	-0.00	-0.00	300.00	200.00	0.00	-0.00
2	2.44	0.92	640.41	765.83	177.94	0.00	-202.94	-0.00	-0.00	-0.00	300.00	200.00	0.00	-0.00
3	2.21	1.07	641.17	765.99	178.11	0.00	-130.99	-0.00	-0.00	-0.00	300.00	200.00	0.00	-0.00
4	1.83	0.92	641.02	765.96	178.20	0.00	-166.23	-0.00	-0.00	-0.00	300.00	200.00	0.00	-0.00
5	1.68	0.84	641.33	766.17	178.21	0.00	-150.63	-0.00	-0.00	-0.00	300.00	200.00	0.00	-0.00
6	1.75	0.76	641.78	766.55	178.46	0.00	-208.36	-0.00	-0.00	-0.00	300.00	200.00	0.00	-0.00
7	1.45	0.38	641.63	766.66	178.41	0.00	-253.95	-0.00	-0.00	-0.00	300.00	200.00	0.00	-0.00
8	1.75	0.46	642.09	766.90	178.42	0.00	-250.22	-0.00	-0.00	-0.00	300.00	200.00	0.00	-0.00
9	1.98	0.53	642.09	766.97	178.52	0.00	-221.74	-0.00	-0.00	-0.00	300.00	200.00	0.00	-0.00
10	2.06	0.53	641.63	766.88	178.64	0.00	-154.40	-0.00	-0.00	-0.00	300.00	200.00	0.00	-0.00
11	2.37	0.53	641.33	766.88	178.63	0.00	-115.17	-0.00	-0.00	-0.00	300.00	200.00	0.00	-0.00
12	2.37	0.61	641.33	767.10	178.68	0.00	-127.69	0.00	0.00	0.00	300.00	200.00	0.00	0.00
13	2.37	0.61	641.17	766.99	178.72	0.00	-81.75	-0.00	-0.00	-0.00	300.00	200.00	0.00	-0.00
14	2.29	0.53	641.33	767.17	178.78	0.00	-136.25	-0.00	-0.00	-0.00	300.00	200.00	0.00	-0.00
15	2.14	0.46	641.17	767.56	178.82	0.00	-97.69	-0.00	-0.00	-0.00	300.00	200.00	0.00	-0.00
16	1.91	0.31	641.48	767.56	178.83	0.00	-227.93	-0.00	-0.00	-0.00	300.00	200.00	0.00	-0.00
17	1.75	0.31	641.02	767.68	178.96	0.00	-178.73	-0.00	-0.00	-0.00	300.00	200.00	0.00	-0.00
18	1.37	0.38	641.33	768.03	179.01	0.00	-160.44	-0.00	-0.00	-0.00	300.00	200.00	0.00	-0.00
19	0.99	0.31	641.48	768.34	179.02	0.00	-162.82	-0.00	-0.00	-0.00	300.00	200.00	0.00	-0.00
20	0.99	0.38	641.48	768.34	179.16	0.00	-198.18	-0.00	-0.00	-0.00	300.00	200.00	0.00	-0.00
21	0.84	0.08	641.78	768.55	179.17	0.00	-190.33	-0.00	-0.00	-0.00	300.00	200.00	0.00	-0.00
22	0.69	-0.00	641.78	768.48	179.08	0.00	-197.47	-0.00	-0.00	-0.00	300.00	200.00	0.00	-0.00
23	0.76	0.15	641.48	768.56	179.07	0.00	-109.90	-0.00	-0.00	-0.00	300.00	200.00	0.00	-0.00
24	0.92	0.15	642.09	768.54	179.04	0.00	-67.34	0.00	0.00	0.00	300.00	200.00	0.00	0.00
25	0.92	-0.00	642.24	768.72	179.04	0.00	-110.74	-0.00	-0.00	-0.00	300.00	200.00	0.00	-0.00
26	1.14	-0.08	641.63	768.23	179.07	0.00	-102.90	-0.00	-0.00	-0.00	300.00	200.00	0.00	-0.00
27	1.07	0.15	641.17	768.14	179.06	0.00	-93.34	-0.00	-0.00	-0.00	300.00	200.00	0.00	-0.00
28	1.22	0.15	640.72	768.04	179.09	0.00	-50.71	-0.00	-0.00	-0.00	300.00	200.00	0.00	-0.00
29	1.07	0.08	640.26	767.94	179.03	0.00	-126.54	-0.00	-0.00	-0.00	300.00	200.00	0.00	-0.00
30	1.14	0.31	640.26	768.16	178.93	0.00	-74.51	-0.00	-0.00	-0.00	300.00	200.00	0.00	-0.00
31	0.76	-0.00	640.41	767.83	178.94	0.00	-107.62	-0.00	-0.00	-0.00	300.00	200.00	0.00	-0.00
32	0.84	0.15	640.11	767.91	179.02	0.00	-157.21	-0.00	-0.00	-0.00	300.00	200.00	0.00	-0.00
33	0.61	0.08	640.11	767.91	179.02	0.00	-139.83	-0.00	-0.00	-0.00	300.00	200.00	0.00	-0.00
34	0.31	0.08	640.26	767.94	178.98	0.00	-179.22	-0.00	-0.00	-0.00	300.00	200.00	0.00	-0.00
35	0.08	-0.08	640.41	768.19	179.08	0.00	-172.10	-0.00	-0.00	-0.00	300.00	200.00	0.00	-0.00
36	0.15	-0.23	640.87	768.43	178.90	0.00	-217.13	-0.00	-0.00	-0.00	300.00	200.00	0.00	-0.00
37	0.15	-0.15	640.87	768.21	179.10	0.00	-252.64	-0.00	-0.00	-0.00	300.00	200.00	0.00	-0.00
38	0.53	-0.23	641.02	767.96	179.05	0.00	-179.42	-0.00	-0.00	-0.00	300.00	200.00	0.00	-0.00
39	0.84	-0.23	641.02	767.96	178.96	0.00	-208.78	-0.00	-0.00	-0.00	300.00	200.00	0.00	-0.00
40	1.07	-0.23	641.33	767.53	178.87	0.00	-168.02	0.00	0.00	0.00	300.00	200.00	0.00	0.00
41	1.14	-0.08	641.33	767.45	178.87	0.00	-80.30	-0.00	-0.00	-0.00	300.00	200.00	0.00	-0.00
42	1.45	0.15	640.87	767.21	178.86	0.00	-101.48	-0.00	-0.00	-0.00	300.00	200.00	0.00	-0.00
43	1.68	0.15	640.87	766.71	178.81	0.00	-106.32	-0.00	-0.00	-0.00	300.00	200.00	0.00	-0.00
44	1.68	-0.00	640.87	766.71	178.76	0.00	-81.42	0.00	0.00	0.00	300.00	200.00	0.00	0.00
45	1.83	0.15	640.87	766.57	178.48	0.00	-110.15	-0.00	-0.00	-0.00	300.00	200.00	0.00	-0.00
46	1.45	0.61	640.72	766.40	178.47	0.00	-16.50	-0.00	-0.00	-0.00	300.00	200.00	0.00	-0.00
47	1.22	0.15	640.87	766.36	178.52	0.00	-119.81	-0.00	-0.00	-0.00	300.00	200.00	0.00	-0.00
48	1.07	0.08	641.02	766.46	178.43	0.00	-149.95	-0.00	-0.00	-0.00	300.00	200.00	0.00	-0.00
49	1.07	0.08	641.17	766.57	178.53	0.00	-195.62	-0.00	-0.00	-0.00	300.00	200.00	0.00	-0.00
50	0.69	0.15	641.17	766.49	178.53	0.00	-222.79	-0.00	-0.00	-0.00	300.00	200.00	0.00	-0.00
51	0.69	-0.00	641.33	766.60	178.44	0.00	-243.68	-0.00	-0.00	-0.00	300.00	200.00	0.00	-0.00
52	0.76	0.08	641.78	766.48	178.46	0.00	-234.90	-0.00	-0.00	-0.00	300.00	200.00	0.00	-0.00
53	1.37	0.08	641.63	766.16	178.31	0.00	-202.45	-0.00	-0.00	-0.00	300.00	200.00	0.00	-0.00
54	1.68	0.08	641.63	765.88	178.22	0.00	-186.32	-0.00	-0.00	-0.00	300.00	200.00	0.00	-0.00
55	2.14	0.38	641.63	765.66	178.12	0.00	-154.57	-0.00	-0.00	-0.00	300.00	200.00	0.00	-0.00
56	2.44	0.15	641.63	765.38	178.07	0.00	-169.86	-0.00	-0.00	-0.00	300.00	200.00	0.00	-0.00
57	2.67	0.53	641.78	765.20	178.08	0.00	-99.38	-0.00	-0.00	-0.00	300.00	200.00	0.00	-0.00
58	2.82	0.38	641.48	764.77	177.88	0.00	-124.16	-0.00	-0.00	-0.00	300.00	200.00	0.00	-0.00
59	2.82	0.76	641.33	764.53	177.97	0.00	-48.10	-0.00	-0.00	-0.00	300.00	200.00	0.00	-0.00
60	2.90	0.76	641.33	764.17	177.78	0.00	-72.95	-0.00	-0.00	-0.00	300.00	200.00	0.00	-0.00
61	2.98	0.84	640.72	763.97	177.76	0.00	-41.06	-0.00	-0.00	-0.00	300.00	200.00	0.00	-0.00
62	2.90	0.76	641.17	764.07	177.68	0.00	-73.16	-0.00	-0.00	-0.00	300.00	200.00	0.00	-0.00
63	2.75	0.92	641.48	764.13	177.69	0.00	-71.47	-0.00	-0.00	-0.00	300.00	200.00	0.00	-0.00
64	2.44	0.61	641.48	764.06	177.78	0.00	-152.54	-0.00	-0.00	-0.00	300.00	200.00	0.00	-0.00
65	2.29	0.76	641.78	764.20	177.79	0.00	-219.59	0.00	0.00	0.00	300.00	200.00	0.00	0.00
66	2.06	0.84	642.09	764.05	177.71	0.00	-203.96	-0.00	-0.00	-0.00	300.00	200.00	0.00	-0.00
67	2.06	0.53	642.24	764.08	177.57	0.00	-200.89	-0.00	-0.00	-0.00	300.00	200.00	0.00	-0.00
68	2.44	0.76	642.70	764.04	177.49	0.00	-177.81	-0.00	-0.00	-0.00	300.00	200.00	0.00	-0.00
69	2.98	0.84	642.40	763.69	177.39	0.00	-133.47	-0.00	-0.00	-0.00	300.00	200.00	0.00	-0.00
70	3.20	0.84	642.24	763.51	177.29	0.00	-184.60	-0.00	-0.00	-0.00	300.00	200.00	0.00	-0.00
71	3.36	0.92	641.63	763.38	177.03	0.00	-132.40	-0.00	-0.00	-0.00	300.00	200.00	0.00	-0.00
72	3.43	0.99	640.72	762.90	176.99	0.00	-168.91	-0.00	-0.00	-0.00	300.00	200.00	0.00	-0.00
73	3.66	1.14	640.41	762.90	176.89	0.00	-153.19	-0.00	-0.00	-0.00	300.00	200.00	0.00	-0.00
74	3.66	1.07	640.26	762.87	177.03	0.00	-186.23	-0.00	-0.00	-0.00	300.00	200.00	0.00	-0.00
75	3.43	0.99	640.11	762.62	176.78	0.00	-215.14	-0.00	-0.00	-0.00	300.00	200.00	0.00	-0.00
76	3.36	1.07	639.65	762.66	176.81	0.00	-179.71	-0.00	-0.00	-0.00	300.00	200.00	0.00	-0.00
77	3.28	0.99	639.50	762.70	176.86	0.00	-234.32	-0.00	-0.00	-0.00	300.00	200.00	0.00	-0.00
78	3.13	1.14	640.11	762.90	176.83	0.00	-232.59	-0.00	-0.00	-0.00	300.00	200.00	0.00	-0.00
79	2.90	1.07	640.11	762.83	176.83	0.00	-215.01	-0.00	-0.00	-0.00	300.00	200.00	0.00	-0.00
80	3.05	0.92	640.26	763.08	176.84	0.00	-240.14	-0.00	-0.00	-0.00	300.00	200.00	0.00	-0.00
81	2.98	0.92	640.41	762.97	176.89	0.00	-238.11	-0.00	-0.00	-0.00	300.00	200.00	0.00	-0.00
82	3.05	0.92	641.02	763.10	176.58	0.00	-218.06	-0.00	-0.00	-0.00	300.00	200.00	0.00	-0.00
83	2.90	0.92	641.63	763.17	176.79	0.00	-168.15	-0.00	-0.00	-0.00	300.00	200.00	0.00	-0.00
84	3.28	1.07	641.63	763.24	176.41	0.00	-111.22	-0.00	-0.00	-0.00	300.00	200.00	0.00	-0.00
85	3.66	0.99	641.78	763.27	176.46	0.00	-107.83	-0.00	-0.00	-0.00	300.00	200.00	0.00	-0.00
86	3.66	0.92	641.78	762.91	176.37	0.00	-95.62	-0.00	-0.00	-0.00	300.00	200.00	0.00	-0.00
87	3.51	1.07	641.63	763.02	176.31	0.00	-70.95	-0.00	-0.00	-0.00	300.00	200.00	0.00	-0.00
88	3.81	1.14	641.48	762.92	176.17	0.00	-67.94	-0.00	-0.00	-0.00	300.00	200.00	0.00	-0.00
89	3.97	1.37	641.17	763.14	176.25	0.00	-39.48	-0.00	-0.00	-0.00	300.00	200.00	0.00	-0.00
90	3.81	1.53	641.33	763.10	176.21	0.00	-37.51	-0.00	-0.00	-0.00	300.00	200.00	0.00	-0.00
91	3.89	1.60	641.33	763.39	176.16	0.00	-97.96	-0.00	-0.00	-0.00	300.00	200.00	0.00	-0.00
92	3.51	1.60	641.17	763.42	176.20	0.00	-111.66	-0.00	-0.00	-0.00	300.00	200.00	0.00	-0.00
93	3.43	1.45	640.87	763.50	176.19	0.00	-131.30	-0.00	-0.00	-0.00	300.00	200.00	0.00	-0.00
94	3.13	1.37	641.33	763.89	176.30	0.00	-157.74	-0.00	-0.00	-0.00	300.00	200.00	0.00	-0.00
95	3.13	1.22	641.48	764.06	176.17	0.00	-179.61	-0.00	-0.00	-0.00	300.00	200.00	0.00	-0.00
96	2.98	1.14	641.63	764.38	176.17	0.00	-141.14	-0.00	-0.00	-0.00	300.00	200.00	0.00	-0.00
97	2.75	0.99	641.63	764.24	176.17	0.00	-179.59	-0.00	-0.00	-0.00	300.00	200.00	0.00	-0.00
98	3.05	0.92	641.78	764.63	176.08	0.00	-198.08	-0.00	-0.00	-0.00	300.00	200.00	0.00	-0.00
99	3.28	0.92	641.63	764.74	176.08	0.00	-203.67	-0.00	-0.00	-0.00	300.00	200.00	0.00	-0.00
100	2.90	0.92	641.48	764.92	176.07	0.00	-126.06	-0.00	-0.00	-0.00	300.00	200.00	0.00	-0.00
101	3.05	1.07	641.63	764.88	175.93	0.00	-177.69	-0.00	-0.00	-0.00	300.00	200.00	0.00	-0.00
102	3.05	1.07	641.48	765.06	176.02	0.00	-200.49	-0.00	-0.00	-0.00	300.00	200.00	0.00	-0.00
103	3.05	1.45	641.17	765.28	175.87	0.00	-102.89	-0.00	-0.00	-0.00	300.00	200.00	0.00	-0.00
104	3.20	1.45	641.33	765.38	176.06	0.00	-128.98	-0.00	-0.00	-0.00	300.00	200.00	0.00	-0.00
105	2.90	1.53	641.02	765.53	176.01	0.00	-88.69	-0.00	-0.00	-0.00	300.00	200.00	0.00	-0.00
106	2.82	1.60	640.11	765.62	175.88	0.00	-168.43	-0.00	-0.00	-0.00	300.00	200.00	0.00	-0.00
107	2.67	1.37	640.26	765.73	175.98	0.00	-104.51	-0.00	-0.00	-0.00	300.00	200.00	0.00	-0.00
108	2.52	1.37	640.41	766.12	175.98	0.00	-170.03	-0.00	-0.00	-0.00	300.00	200.00	0.00	-0.00
109	2.21	1.45	640.87	766.50	176.05	0.00	-152.67	-0.00	-0.00	-0.00	300.00	200.00	0.00	-0.00
110	2.29	1.22	640.41	766.40	175.89	0.00	-185.99	-0.00	-0.00	-0.00	300.00	200.00	0.00	-0.00
111	2.14	1.07	640.72	766.68	175.99	0.00	-203.22	-0.00	-0.00	-0.00	300.00	200.00	0.00	-0.00
112	1.91	1.07	641.02	766.89	176.01	0.00	-197.93	-0.00	-0.00	-0.00	300.00	200.00	0.00	-0.00
113	1.98	0.99	641.33	766.88	175.87	0.00	-187.51	-0.00	-0.00	-0.00	300.00	200.00	0.00	-0.00
114	1.91	0.99	641.48	767.13	175.88	0.00	-94.35	-0.00	-0.00	-0.00	300.00	200.00	0.00	-0.00
115	1.83	1.07	641.02	767.25	175.82	0.00	-128.17	0.00	0.00	0.00	300.00	200.00	0.00	0.00
116	1.98	1.22	641.33	767.10	175.78	0.00	-156.81	-0.00	-0.00	-0.00	300.00	200.00	0.00	-0.00
117	1.98	1.45	641.02	767.10	175.72	0.00	-148.72	-0.00	-0.00	-0.00	300.00	200.00	0.00	-0.00
118	1.91	1.45	640.72	767.32	175.71	0.00	-124.32	-0.00	-0.00	-0.00	300.00	200.00	0.00	-0.00
119	1.83	1.68	640.87	767.50	175.62	0.00	-46.09	0.00	0.00	0.00	300.00	200.00	0.00	0.00
120	1.75	1.53	640.87	767.57	175.62	0.00	-133.68	-0.00	-0.00	-0.00	300.00	200.00	0.00	-0.00
121	1.68	1.68	640.87	767.79	175.57	0.00	-65.82	-0.00	-0.00	-0.00	300.00	200.00	0.00	-0.00
122	1.68	1.53	640.87	767.93	175.57	0.00	-109.56	-0.00	-0.00	-0.00	300.00	200.00	0.00	-0.00
123	1.37	1.45	640.56	767.94	175.66	0.00	-180.97	-0.00	-0.00	-0.00	300.00	200.00	0.00	-0.00
124	1.30	1.45	640.87	768.21	175.67	0.00	-179.50	-0.00	-0.00	-0.00	300.00	200.00	0.00	-0.00
125	0.99	1.14	641.02	768.39	175.62	0.00	-190.56	-0.00	-0.00	-0.00	300.00	200.00	0.00	-0.00
126	0.84	1.07	640.87	768.71	175.57	0.00	-266.17	-0.00	-0.00	-0.00	300.00	200.00	0.00	-0.00
127	1.14	0.99	640.56	768.72	175.51	0.00	-283.94	-0.00	-0.00	-0.00	300.00	200.00	0.00	-0.00
128	1.14	1.22	641.17	768.92	175.58	0.00	-207.60	-0.00	-0.00	-0.00	300.00	200.00	0.00	-0.00
129	1.07	1.22	640.87	769.07	175.57	0.00	-183.04	-0.00	-0.00	-0.00	300.00	200.00	0.00	-0.00
130	1.07	1.22	641.17	769.14	175.63	0.00	-205.94	-0.00	-0.00	-0.00	300.00	200.00	0.00	-0.00
131	1.30	1.22	640.72	768.97	175.61	0.00	-142.67	-0.00	-0.00	-0.00	300.00	200.00	0.00	-0.00
132	1.37	1.22	641.02	769.03	175.62	0.00	-167.49	-0.00	-0.00	-0.00	300.00	200.00	0.00	-0.00
133	1.60	1.45	640.72	769.18	175.57	0.00	-96.94	-0.00	-0.00	-0.00	300.00	200.00	0.00	-0.00
134	1.37	1.37	641.17	769.56	175.49	0.00	-125.07	-0.00	-0.00	-0.00	300.00	200.00	0.00	-0.00
135	1.22	1.60	641.33	769.52	175.59	0.00	-113.49	-0.00	-0.00	-0.00	300.00	200.00	0.00	-0.00
136	1.37	1.68	641.02	769.53	175.48	0.00	-107.19	-0.00	-0.00	-0.00	300.00	200.00	0.00	-0.00
137	0.99	1.60	641.48	769.77	175.55	0.00	-131.23	-0.00	-0.00	-0.00	300.00	200.00	0.00	-0.00
138	1.07	1.45	641.48	769.77	175.64	0.00	-176.21	-0.00	-0.00	-0.00	300.00	200.00	0.00	-0.00
139	1.14	1.37	641.48	769.91	175.64	0.00	-188.43	-0.00	-0.00	-0.00	300.00	200.00	0.00	-0.00
140	0.99	1.37	641.48	769.98	175.59	0.00	-184.86	-0.00	-0.00	-0.00	300.00	200.00	0.00	-0.00
141	1.14	1.37	641.33	770.31	175.68	0.00	-211.82	-0.00	-0.00	-0.00	300.00	200.00	0.00	-0.00
142	0.99	1.37	641.17	770.35	175.54	0.00	-162.53	-0.00	-0.00	-0.00	300.00	200.00	0.00	-0.00
143	1.14	1.37	640.87	770.21	175.62	0.00	-165.98	-0.00	-0.00	-0.00	300.00	200.00	0.00	-0.00
144	1.22	1.37	641.33	770.45	175.64	0.00	-122.37	-0.00	-0.00	-0.00	300.00	200.00	0.00	-0.00
145	1.68	1.37	641.33	770.31	175.49	0.00	-202.23	-0.00	-0.00	-0.00	300.00	200.00	0.00	-0.00
146	1.60	1.68	641.78	770.40	175.46	0.00	-91.41	-0.00	-0.00	-0.00	300.00	200.00	0.00	-0.00
147	1.83	1.60	641.63	770.23	175.41	0.00	-175.63	-0.00	-0.00	-0.00	300.00	200.00	0.00	-0.00
148	1.75	1.68	641.33	770.38	175.35	0.00	-141.09	-0.00	-0.00	-0.00	300.00	200.00	0.00	-0.00
149	1.83	1.68	641.48	770.20	175.45	0.00	-142.48	-0.00	-0.00	-0.00	300.00	200.00	0.00	-0.00
150	1.91	1.75	641.02	770.32	175.20	0.00	-157.81	-0.00	-0.00	-0.00	300.00	200.00	0.00	-0.00
151	1.68	1.91	641.33	770.52	175.35	0.00	-132.02	-0.00	-0.00	-0.00	300.00	200.00	0.00	-0.00
152	1.91	1.75	641.17	770.49	175.25	0.00	-180.90	-0.00	-0.00	-0.00	300.00	200.00	0.00	-0.00
153	1.75	1.68	640.56	770.65	175.46	0.00	-164.23	-0.00	-0.00	-0.00	300.00	200.00	0.00	-0.00
154	1.37	1.68	639.95	770.81	175.44	0.00	-200.95	-0.00	-0.00	-0.00	300.00	200.00	0.00	-0.00
155	1.07	1.53	639.50	770.93	175.52	0.00	-190.84	-0.00	-0.00	-0.00	300.00	200.00	0.00	-0.00
156	1.14	1.53	639.65	771.03	175.52	0.00	-215.75	-0.00	-0.00	-0.00	300.00	200.00	0.00	-0.00
157	1.14	1.53	639.65	771.03	175.48	0.00	-238.69	-0.00	-0.00	-0.00	300.00	200.00	0.00	-0.00
158	0.99	1.37	639.65	771.18	175.57	0.00	-186.52	-0.00	-0.00	-0.00	300.00	200.00	0.00	-0.00
159	1.07	1.37	640.26	771.37	175.64	0.00	-211.47	-0.00	-0.00	-0.00	300.00	200.00	0.00	-0.00
160	1.07	1.53	640.41	771.41	175.65	0.00	-191.42	-0.00	-0.00	-0.00	300.00	200.00	0.00	-0.00
161	1.07	1.45	640.87	771.50	175.57	0.00	-178.79	-0.00	-0.00	-0.00	300.00	200.00	0.00	-0.00
162	1.14	1.45	640.72	771.54	175.61	0.00	-203.56	-0.00	-0.00	-0.00	300.00	200.00	0.00	-0.00
163	1.07	1.60	641.02	771.60	175.58	0.00	-158.89	-0.00	-0.00	-0.00	300.00	200.00	0.00	-0.00
164	1.14	1.53	641.02	771.53	175.48	0.00	-147.89	-0.00	-0.00	-0.00	300.00	200.00	0.00	-0.00
165	1.14	1.45	641.02	771.53	175.48	0.00	-180.81	-0.00	-0.00	-0.00	300.00	200.00	0.00	-0.00
166	1.14	1.68	641.02	771.60	175.58	0.00	-127.84	-0.00	-0.00	-0.00	300.00	200.00	0.00	-0.00
167	1.14	1.45	641.17	771.78	175.58	0.00	-135.27	-0.00	-0.00	-0.00	300.00	200.00	0.00	-0.00
168	0.99	1.53	641.02	771.75	175.67	0.00	-190.06	-0.00	-0.00	-0.00	300.00	200.00	0.00	-0.00
169	0.92	1.60	640.72	771.75	175.71	0.00	-178.17	-0.00	-0.00	-0.00	300.00	200.00	0.00	-0.00
170	0.99	1.37	640.87	771.93	175.57	0.00	-210.44	-0.00	-0.00	-0.00	300.00	200.00	0.00	-0.00
171	0.99	1.22	641.02	772.03	175.62	0.00	-184.74	-0.00	-0.00	-0.00	300.00	200.00	0.00	-0.00
172	1.07	1.22	641.17	772.28	175.63	0.00	-209.78	-0.00	-0.00	-0.00	300.00	200.00	0.00	-0.00
173	0.92	1.22	641.33	772.38	175.59	0.00	-160.45	-0.00	-0.00	-0.00	300.00	200.00	0.00	-0.00
174	1.07	1.37	641.17	772.28	175.63	0.00	-144.05	-0.00	-0.00	-0.00	300.00	200.00	0.00	-0.00
175	1.14	1.53	641.17	772.28	175.58	0.00	-103.13	-0.00	-0.00	-0.00	300.00	200.00	0.00	-0.00
176	1.22	1.45	640.87	772.21	175.52	0.00	-137.84	-0.00	-0.00	-0.00	300.00	200.00	0.00	-0.00
177	1.22	1.60	640.56	772.22	175.61	0.00	-117.80	-0.00	-0.00	-0.00	300.00	200.00	0.00	-0.00
178	1.07	1.53	640.72	772.18	175.61	0.00	-192.65	-0.00	-0.00	-0.00	300.00	200.00	0.00	-0.00
179	0.99	1.75	640.72	772.18	175.66	0.00	-137.91	-0.00	-0.00	-0.00	300.00	200.00	0.00	-0.00
180	0.99	1.75	640.87	772.21	175.76	0.00	-160.75	-0.00	-0.00	-0.00	300.00	200.00	0.00	-0.00
181	0.84	1.60	640.56	772.15	175.80	0.00	-222.66	-0.00	-0.00	-0.00	300.00	200.00	0.00	-0.00
182	0.61	1.37	640.72	772.40	175.80	0.00	-224.51	-0.00	-0.00	-0.00	300.00	200.00	0.00	-0.00
183	0.53	1.45	640.87	772.71	176.00	0.00	-235.94	-0.00	-0.00	-0.00	300.00	200.00	0.00	-0.00
184	0.08	1.45	640.56	772.58	175.99	0.00	-247.65	-0.00	-0.00	-0.00	300.00	200.00	0.00	-0.00
185	0.31	1.45	641.02	772.96	176.05	0.00	-207.90	-0.00	-0.00	-0.00	300.00	200.00	0.00	-0.00
186	0.61	1.14	640.72	772.75	176.04	0.00	-208.89	-0.00	-0.00	-0.00	300.00	200.00	0.00	-0.00
187	0.61	1.14	640.87	772.71	175.90	0.00	-208.93	-0.00	-0.00	-0.00	300.00	200.00	0.00	-0.00
188	0.69	1.14	640.72	772.75	175.85	0.00	-187.96	-0.00	-0.00	-0.00	300.00	200.00	0.00	-0.00
189	0.92	1.14	640.26	772.59	175.88	0.00	-124.61	-0.00	-0.00	-0.00	300.00	200.00	0.00	-0.00
190	1.07	1.22	640.26	772.73	175.83	0.00	-141.45	-0.00	-0.00	-0.00	300.00	200.00	0.00	-0.00
191	1.22	1.14	640.26	772.23	175.88	0.00	-200.22	-0.00	-0.00	-0.00	300.00	200.00	0.00	-0.00
192	1.37	1.75	640.11	772.42	176.02	0.00	-55.56	-0.00	-0.00	-0.00	300.00	200.00	0.00	-0.00
193	1.37	1.53	640.56	772.51	176.13	0.00	-154.10	-0.00	-0.00	-0.00	300.00	200.00	0.00	-0.00
194	1.14	1.60	640.41	772.55	176.08	0.00	-93.03	-0.00	-0.00	-0.00	300.00	200.00	0.00	-0.00
195	1.22	1.53	640.41	772.55	176.17	0.00	-127.58	-0.00	-0.00	-0.00	300.00	200.00	0.00	-0.00
196	1.07	1.53	640.87	772.79	176.38	0.00	-146.97	-0.00	-0.00	-0.00	300.00	200.00	0.00	-0.00
197	0.92	1.53	640.56	772.87	176.42	0.00	-120.57	-0.00	-0.00	-0.00	300.00	200.00	0.00	-0.00
198	0.99	1.45	640.87	772.86	176.38	0.00	-109.43	-0.00	-0.00	-0.00	300.00	200.00	0.00	-0.00
199	0.61	1.14	641.17	773.28	176.49	0.00	-186.33	-0.00	-0.00	-0.00	300.00	200.00	0.00	-0.00
200	0.69	1.14	641.33	773.31	176.49	0.00	-165.27	0.00	0.00	0.00	300.00	200.00	0.00	0.00
201	0.84	1.22	641.33	773.24	176.59	0.00	-135.90	0.00	0.00	0.00	300.00	200.00	0.00	0.00
202	0.92	1.22	641.48	773.34	176.78	0.00	-137.63	-0.00	-0.00	-0.00	300.00	200.00	0.00	-0.00
203	0.69	1.14	641.63	773.51	176.69	0.00	-142.47	-0.00	-0.00	-0.00	300.00	200.00	0.00	-0.00
204	0.99	1.14	641.17	773.28	176.68	0.00	-103.56	-0.00	-0.00	-0.00	300.00	200.00	0.00	-0.00
205	1.07	1.45	640.87	773.43	176.81	0.00	-65.83	-0.00	-0.00	-0.00	300.00	200.00	0.00	-0.00
206	1.07	1.22	640.87	773.50	176.81	0.00	-118.46	-0.00	-0.00	-0.00	300.00	200.00	0.00	-0.00
207	0.99	1.22	641.17	773.35	176.77	0.00	-139.43	-0.00	-0.00	-0.00	300.00	200.00	0.00	-0.00
208	0.99	1.45	640.87	773.50	176.86	0.00	-109.89	0.00	0.00	0.00	300.00	200.00	0.00	0.00
209	0.84	1.45	641.17	773.56	176.92	0.00	-60.62	-0.00	-0.00	-0.00	300.00	200.00	0.00	-0.00
210	0.53	1.22	641.17	773.63	177.11	0.00	-151.85	-0.00	-0.00	-0.00	300.00	200.00	0.00	-0.00
211	0.38	1.37	641.17	773.85	177.25	0.00	-105.97	0.00	0.00	0.00	300.00	200.00	0.00	0.00
212	0.38	1.37	641.48	773.91	177.45	0.00	-83.09	-0.00	-0.00	-0.00	300.00	200.00	0.00	-0.00
213	0.31	1.14	641.63	773.87	177.55	0.00	-133.73	-0.00	-0.00	-0.00	300.00	200.00	0.00	-0.00
214	0.23	1.37	642.09	774.17	177.57	0.00	-79.99	-0.00	-0.00	-0.00	300.00	200.00	0.00	-0.00
215	0.23	1.14	642.24	774.20	177.76	0.00	-132.35	-0.00	-0.00	-0.00	300.00	200.00	0.00	-0.00
216	0.31	1.22	642.24	774.42	177.90	0.00	-10.00	-0.00	-0.00	-0.00	300.00	200.00	0.00	-0.00
217	0.31	0.99	641.63	774.15	177.84	0.00	-107.85	-0.00	-0.00	-0.00	300.00	200.00	0.00	-0.00
218	0.23	1.14	641.48	774.05	178.07	0.00	-17.67	-0.00	-0.00	-0.00	300.00	200.00	0.00	-0.00
219	0.31	0.99	641.02	774.17	178.01	0.00	-62.04	-0.00	-0.00	-0.00	300.00	200.00	0.00	-0.00
220	0.23	1.22	640.41	774.27	178.17	0.00	-8.07	0.00	0.00	0.00	300.00	200.00	0.00	0.00
221	0.38	1.07	640.72	774.47	178.23	0.00	-54.12	-0.00	-0.00	-0.00	300.00	200.00	0.00	-0.00
222	0.53	1.07	640.56	774.58	178.32	0.00	-57.52	0.00	0.00	0.00	300.00	200.00	0.00	0.00
223	0.38	1.22	640.41	774.41	178.41	0.00	-11.48	-0.00	-0.00	-0.00	300.00	200.00	0.00	-0.00
224	0.38	1.07	641.02	774.53	178.53	0.00	-122.74	-0.00	-0.00	-0.00	300.00	200.00	0.00	-0.00
225	0.31	0.92	641.33	774.52	178.54	0.00	-140.69	-0.00	-0.00	-0.00	300.00	200.00	0.00	-0.00
226	0.08	0.76	641.33	774.66	178.73	0.00	-155.48	-0.00	-0.00	-0.00	300.00	200.00	0.00	-0.00
227	0.08	0.69	641.48	774.69	178.97	0.00	-165.27	-0.00	-0.00	-0.00	300.00	200.00	0.00	-0.00
228	0.15	0.69	641.33	774.52	179.06	0.00	-166.74	-0.00	-0.00	-0.00	300.00	200.00	0.00	-0.00
229	0.08	0.61	641.02	774.60	178.96	0.00	-197.90	-0.00	-0.00	-0.00	300.00	200.00	0.00	-0.00
230	0.23	0.61	641.17	774.70	179.11	0.00	-178.25	-0.00	-0.00	-0.00	300.00	200.00	0.00	-0.00
231	0.23	0.53	640.87	774.57	179.14	0.00	-165.07	-0.00	-0.00	-0.00	300.00	200.00	0.00	-0.00
232	0.61	0.46	640.56	774.58	179.28	0.00	-136.97	-0.00	-0.00	-0.00	300.00	200.00	0.00	-0.00
233	0.38	0.31	639.65	774.47	179.48	0.00	-151.71	-0.00	-0.00	-0.00	300.00	200.00	0.00	-0.00
234	0.38	0.46	639.95	774.32	179.59	0.00	-109.10	-0.00	-0.00	-0.00	300.00	200.00	0.00	-0.00
235	0.69	0.38	639.34	774.48	179.62	0.00	-79.41	-0.00	-0.00	-0.00	300.00	200.00	0.00	-0.00
236	0.53	0.46	639.34	774.34	179.71	0.00	-66.38	-0.00	-0.00	-0.00	300.00	200.00	0.00	-0.00
237	0.53	0.46	639.04	774.42	179.94	0.00	-112.07	-0.00	-0.00	-0.00	300.00	200.00	0.00	-0.00
238	0.38	0.38	638.89	774.17	180.08	0.00	-72.90	-0.00	-0.00	-0.00	300.00	200.00	0.00	-0.00
239	0.31	0.31	639.50	774.51	180.10	0.00	-58.41	-0.00	-0.00	-0.00	300.00	200.00	0.00	-0.00
240	-0.00	0.31	640.11	774.42	180.45	0.00	-52.31	-0.00	-0.00	-0.00	300.00	200.00	0.00	-0.00
241	-0.23	0.15	640.56	774.58	180.47	0.00	-90.38	-0.00	-0.00	-0.00	300.00	200.00	0.00	-0.00
242	-0.15	0.15	641.02	774.67	180.62	0.00	-114.79	0.00	0.00	0.00	300.00	200.00	0.00	0.00
243	-0.15	-0.00	641.48	774.62	180.69	0.00	-157.27	-0.00	-0.00	-0.00	300.00	200.00	0.00	-0.00
244	-0.00	0.15	641.78	774.54	180.79	0.00	-71.95	-0.00	-0.00	-0.00	300.00	200.00	0.00	-0.00
245	-0.00	0.08	642.55	774.55	180.81	0.00	-58.86	-0.00	-0.00	-0.00	300.00	200.00	0.00	-0.00
246	0.15	0.31	642.70	774.65	180.86	0.00	-55.30	-0.00	-0.00	-0.00	300.00	200.00	0.00	-0.00
247	0.31	0.15	642.24	774.42	180.95	0.00	-100.64	-0.00	-0.00	-0.00	300.00	200.00	0.00	-0.00
248	0.31	-0.15	642.09	774.53	180.99	0.00	-116.96	-0.00	-0.00	-0.00	300.00	200.00	0.00	-0.00
249	0.38	0.38	641.63	774.30	180.98	0.00	-72.60	-0.00	-0.00	-0.00	300.00	200.00	0.00	-0.00
250	0.31	0.38	641.63	774.37	181.02	0.00	-48.27	-0.00	-0.00	-0.00	300.00	200.00	0.00	-0.00
251	-0.00	0.31	641.17	774.35	180.96	0.00	-52.29	-0.00	-0.00	-0.00	300.00	200.00	0.00	-0.00
252	-0.00	0.46	640.87	774.21	181.00	0.00	-78.38	-0.00	-0.00	-0.00	300.00	200.00	0.00	-0.00
253	-0.15	0.53	641.02	774.46	181.00	0.00	-65.78	-0.00	-0.00	-0.00	300.00	200.00	0.00	-0.00
254	-0.08	0.61	641.17	774.35	181.06	0.00	-103.14	0.00	0.00	0.00	300.00	200.00	0.00	0.00
255	-0.31	0.69	641.02	774.24	181.10	0.00	-157.59	-0.00	-0.00	-0.00	300.00	200.00	0.00	-0.00
256	-0.00	0.61	641.33	774.38	181.06	0.00	-150.38	-0.00	-0.00	-0.00	300.00	200.00	0.00	-0.00
257	-0.00	0.61	641.33	774.09	181.11	0.00	-218.87	-0.00	-0.00	-0.00	300.00	200.00	0.00	-0.00
258	0.15	0.53	641.17	773.99	181.10	0.00	-185.75	-0.00	-0.00	-0.00	300.00	200.00	0.00	-0.00
259	0.38	0.61	641.02	773.67	181.05	0.00	-180.06	-0.00	-0.00	-0.00	300.00	200.00	0.00	-0.00
260	0.38	0.61	640.87	773.43	181.10	0.00	-179.90	-0.00	-0.00	-0.00	300.00	200.00	0.00	-0.00
261	0.38	0.53	640.72	773.40	181.09	0.00	-189.77	-0.00	-0.00	-0.00	300.00	200.00	0.00	-0.00
262	0.53	0.46	640.41	773.12	181.08	0.00	-179.53	-0.00	-0.00	-0.00	300.00	200.00	0.00	-0.00
263	0.38	0.53	640.41	772.91	181.18	0.00	-120.81	-0.00	-0.00	-0.00	300.00	200.00	0.00	-0.00
264	0.38	0.61	640.72	772.83	181.28	0.00	-156.57	-0.00	-0.00	-0.00	300.00	200.00	0.00	-0.00
265	0.31	0.53	640.26	772.45	181.36	0.00	-164.85	-0.00	-0.00	-0.00	300.00	200.00	0.00	-0.00
266	0.38	0.61	640.26	772.30	181.51	0.00	-179.05	-0.00	-0.00	-0.00	300.00	200.00	0.00	-0.00
267	0.23	0.61	640.56	772.08	181.52	0.00	-176.09	-0.00	-0.00	-0.00	300.00	200.00	0.00	-0.00
268	0.38	0.53	641.02	771.96	181.62	0.00	-188.80	-0.00	-0.00	-0.00	300.00	200.00	0.00	-0.00
269	0.38	0.31	641.33	771.67	181.87	0.00	-241.49	-0.00	-0.00	-0.00	300.00	200.00	0.00	-0.00
270	0.69	0.31	641.48	771.63	181.87	0.00	-201.24	0.00	0.00	0.00	300.00	200.00	0.00	0.00
271	0.92	0.31	641.33	771.09	181.82	0.00	-159.49	-0.00	-0.00	-0.00	300.00	200.00	0.00	-0.00
272	1.22	0.31	641.48	770.84	181.87	0.00	-142.01	-0.00	-0.00	-0.00	300.00	200.00	0.00	-0.00
273	1.68	0.08	641.17	770.49	182.01	0.00	-157.42	-0.00	-0.00	-0.00	300.00	200.00	0.00	-0.00
274	1.91	0.15	640.87	770.21	182.05	0.00	-151.31	0.00	0.00	0.00	300.00	200.00	0.00	0.00
275	2.21	0.08	640.87	769.79	182.10	0.00	-121.00	-0.00	-0.00	-0.00	300.00	200.00	0.00	-0.00
276	2.21	0.31	641.02	769.53	182.15	0.00	-90.32	-0.00	-0.00	-0.00	300.00	200.00	0.00	-0.00
277	2.29	-0.00	641.02	769.25	182.24	0.00	-109.31	-0.00	-0.00	-0.00	300.00	200.00	0.00	-0.00
278	2.52	0.15	640.87	769.21	182.38	0.00	-69.72	-0.00	-0.00	-0.00	300.00	200.00	0.00	-0.00
279	2.37	0.15	640.72	769.04	182.38	0.00	-67.02	-0.00	-0.00	-0.00	300.00	200.00	0.00	-0.00
280	2.14	0.15	640.56	768.79	182.61	0.00	-39.56	-0.00	-0.00	-0.00	300.00	200.00	0.00	-0.00
281	2.14	0.08	640.56	768.72	182.75	0.00	-118.15	-0.00	-0.00	-0.00	300.00	200.00	0.00	-0.00
282	2.29	0.08	640.87	768.71	182.95	0.00	-143.21	-0.00	-0.00	-0.00	300.00	200.00	0.00	-0.00
283	2.29	-0.08	641.02	768.53	183.00	0.00	-163.60	-0.00	-0.00	-0.00	300.00	200.00	0.00	-0.00
284	2.37	-0.00	641.02	768.39	183.00	0.00	-131.75	-0.00	-0.00	-0.00	300.00	200.00	0.00	-0.00
285	2.67	-0.00	642.24	768.36	182.80	0.00	-91.71	0.00	0.00	0.00	300.00	200.00	0.00	0.00
286	2.82	-0.15	641.78	767.91	182.83	0.00	-91.96	0.00	0.00	0.00	300.00	200.00	0.00	0.00
287	2.98	-0.00	641.63	767.73	182.88	0.00	-50.95	0.00	0.00	0.00	300.00	200.00	0.00	0.00
288	3.20	-0.23	642.09	767.69	182.94	0.00	-62.76	0.00	0.00	0.00	300.00	200.00	0.00	0.00
289	3.36	0.08	641.78	767.27	182.79	0.00	-1.65	-0.00	-0.00	-0.00	300.00	200.00	0.00	-0.00
290	3.43	-0.00	641.78	767.27	182.79	0.00	-36.21	-0.00	-0.00	-0.00	300.00	200.00	0.00	-0.00
291	3.51	0.08	641.48	767.13	182.83	0.00	-49.91	-0.00	-0.00	-0.00	300.00	200.00	0.00	-0.00
292	3.20	0.38	641.17	766.92	182.77	0.00	-3.30	-0.00	-0.00	-0.00	300.00	200.00	0.00	-0.00
293	2.98	0.31	641.17	767.06	182.96	0.00	-54.99	0.00	0.00	0.00	300.00	200.00	0.00	0.00
294	2.82	0.31	641.02	766.89	183.05	0.00	-97.86	-0.00	-0.00	-0.00	300.00	200.00	0.00	-0.00
295	2.75	0.31	640.87	766.79	183.24	0.00	-141.80	-0.00	-0.00	-0.00	300.00	200.00	0.00	-0.00
296	2.29	0.38	641.02	766.96	183.34	0.00	-123.57	-0.00	-0.00	-0.00	300.00	200.00	0.00	-0.00
297	2.14	0.38	641.17	767.14	183.44	0.00	-120.88	-0.00	-0.00	-0.00	300.00	200.00	0.00	-0.00
298	2.21	0.08	641.17	766.99	183.34	0.00	-163.81	-0.00	-0.00	-0.00	300.00	200.00	0.00	-0.00
299	2.29	0.15	641.17	767.06	183.34	0.00	-154.72	-0.00	-0.00	-0.00	300.00	200.00	0.00	-0.00
300	2.29	-0.00	641.02	767.03	183.29	0.00	-129.80	0.00	0.00	0.00	300.00	200.00	0.00	0.00
301	2.21	0.15	641.17	766.92	183.34	0.00	-130.53	-0.00	-0.00	-0.00	300.00	200.00	0.00	-0.00
302	2.37	-0.15	641.02	766.89	183.34	0.00	-151.73	-0.00	-0.00	-0.00	300.00	200.00	0.00	-0.00
303	2.52	0.08	641.63	766.95	183.35	0.00	-123.08	-0.00	-0.00	-0.00	300.00	200.00	0.00	-0.00
304	2.67	0.31	641.78	766.98	183.31	0.00	-94.61	-0.00	-0.00	-0.00	300.00	200.00	0.00	-0.00
305	2.67	0.15	641.48	766.77	183.40	0.00	-69.33	-0.00	-0.00	-0.00	300.00	200.00	0.00	-0.00
306	2.75	0.31	641.48	766.84	183.44	0.00	-95.47	-0.00	-0.00	-0.00	300.00	200.00	0.00	-0.00
307	2.75	0.38	641.48	766.99	183.35	0.00	-85.40	-0.00	-0.00	-0.00	300.00	200.00	0.00	-0.00
308	2.52	0.15	640.87	766.79	183.43	0.00	-135.38	-0.00	-0.00	-0.00	300.00	200.00	0.00	-0.00
309	2.37	0.15	641.02	767.10	183.48	0.00	-178.55	0.00	0.00	0.00	300.00	200.00	0.00	0.00
310	2.14	0.46	640.41	767.26	183.61	0.00	-133.10	-0.00	-0.00	-0.00	300.00	200.00	0.00	-0.00
311	1.98	0.08	640.87	767.36	183.67	0.00	-250.93	-0.00	-0.00	-0.00	300.00	200.00	0.00	-0.00
312	1.98	0.31	640.41	767.55	183.75	0.00	-174.00	-0.00	-0.00	-0.00	300.00	200.00	0.00	-0.00
313	1.83	-0.00	640.72	767.75	183.76	0.00	-212.85	-0.00	-0.00	-0.00	300.00	200.00	0.00	-0.00
314	1.68	-0.15	639.95	767.45	183.79	0.00	-208.11	-0.00	-0.00	-0.00	300.00	200.00	0.00	-0.00
315	1.75	-0.08	640.26	767.66	183.89	0.00	-175.93	-0.00	-0.00	-0.00	300.00	200.00	0.00	-0.00
316	1.83	-0.08	639.50	767.42	183.87	0.00	-154.32	-0.00	-0.00	-0.00	300.00	200.00	0.00	-0.00
317	1.83	-0.15	639.65	767.38	183.73	0.00	-142.04	-0.00	-0.00	-0.00	300.00	200.00	0.00	-0.00
318	2.29	-0.08	639.50	767.14	183.92	0.00	-138.73	-0.00	-0.00	-0.00	300.00	200.00	0.00	-0.00
319	2.21	0.08	639.50	766.92	183.87	0.00	-139.75	0.00	0.00	0.00	300.00	200.00	0.00	0.00
320	2.29	0.31	639.95	767.02	183.98	0.00	-63.84	-0.00	-0.00	-0.00	300.00	200.00	0.00	-0.00
321	2.29	0.15	640.56	766.94	183.94	0.00	-84.65	-0.00	-0.00	-0.00	300.00	200.00	0.00	-0.00
322	2.06	0.31	640.87	767.00	184.00	0.00	-83.01	-0.00	-0.00	-0.00	300.00	200.00	0.00	-0.00
323	1.91	-0.00	641.63	767.02	184.02	0.00	-99.15	-0.00	-0.00	-0.00	300.00	200.00	0.00	-0.00
324	1.60	0.08	642.24	767.29	184.22	0.00	-129.36	-0.00	-0.00	-0.00	300.00	200.00	0.00	-0.00
325	1.45	-0.00	642.09	767.33	184.27	0.00	-114.36	-0.00	-0.00	-0.00	300.00	200.00	0.00	-0.00
326	1.60	-0.08	642.24	767.29	184.41	0.00	-126.88	-0.00	-0.00	-0.00	300.00	200.00	0.00	-0.00
327	1.37	-0.15	642.09	767.12	184.51	0.00	-133.57	-0.00	-0.00	-0.00	300.00	200.00	0.00	-0.00
328	1.14	-0.38	642.09	767.47	184.60	0.00	-183.76	-0.00	-0.00	-0.00	300.00	200.00	0.00	-0.00
329	1.22	-0.46	641.48	767.34	184.68	0.00	-195.24	0.00	0.00	0.00	300.00	200.00	0.00	0.00
330	1.60	-0.31	641.17	767.28	184.63	0.00	-111.83	-0.00	-0.00	-0.00	300.00	200.00	0.00	-0.00
331	1.98	-0.38	640.72	767.32	184.71	0.00	-150.75	-0.00	-0.00	-0.00	300.00	200.00	0.00	-0.00
332	1.83	-0.53	640.56	767.22	184.71	0.00	-123.40	-0.00	-0.00	-0.00	300.00	200.00	0.00	-0.00
333	2.14	-0.46	640.11	767.05	184.74	0.00	-117.71	-0.00	-0.00	-0.00	300.00	200.00	0.00	-0.00
334	2.21	-0.31	640.41	767.12	184.70	0.00	-98.20	-0.00	-0.00	-0.00	300.00	200.00	0.00	-0.00
335	2.29	-0.31	640.56	767.22	184.66	0.00	-99.44	-0.00	-0.00	-0.00	300.00	200.00	0.00	-0.00
336	2.37	-0.31	640.26	767.08	184.70	0.00	-77.66	-0.00	-0.00	-0.00	300.00	200.00	0.00	-0.00
337	2.21	-0.31	640.72	767.18	184.85	0.00	-74.96	-0.00	-0.00	-0.00	300.00	200.00	0.00	-0.00
338	2.21	-0.38	640.56	767.01	184.80	0.00	-85.50	-0.00	-0.00	-0.00	300.00	200.00	0.00	-0.00
339	2.14	-0.23	641.02	767.32	184.72	0.00	-86.59	-0.00	-0.00	-0.00	300.00	200.00	0.00	-0.00
340	1.83	-0.23	641.33	767.17	184.82	0.00	-127.55	-0.00	-0.00	-0.00	300.00	200.00	0.00	-0.00
341	1.83	-0.46	641.63	767.45	184.78	0.00	-135.70	-0.00	-0.00	-0.00	300.00	200.00	0.00	-0.00
342	1.60	-0.46	641.63	767.38	184.78	0.00	-155.13	-0.00	-0.00	-0.00	300.00	200.00	0.00	-0.00
343	1.60	-0.46	641.63	767.45	184.73	0.00	-155.18	-0.00	-0.00	-0.00	300.00	200.00	0.00	-0.00
344	1.68	-0.46	641.63	767.52	184.73	0.00	-156.31	-0.00	-0.00	-0.00	300.00	200.00	0.00	-0.00
345	1.83	-0.38	641.33	767.53	184.73	0.00	-171.20	-0.00	-0.00	-0.00	300.00	200.00	0.00	-0.00
346	1.91	-0.53	641.17	767.42	184.67	0.00	-170.30	0.00	0.00	0.00	300.00	200.00	0.00	0.00
347	1.98	-0.53	641.17	767.35	184.58	0.00	-194.59	-0.00	-0.00	-0.00	300.00	200.00	0.00	-0.00
348	2.21	-0.31	641.17	767.14	184.48	0.00	-167.35	-0.00	-0.00	-0.00	300.00	200.00	0.00	-0.00
349	2.29	-0.31	641.02	767.03	184.48	0.00	-191.46	-0.00	-0.00	-0.00	300.00	200.00	0.00	-0.00
350	2.21	-0.31	640.56	767.15	184.42	0.00	-121.70	0.00	0.00	0.00	300.00	200.00	0.00	0.00
351	2.06	-0.31	641.02	767.03	184.34	0.00	-188.20	-0.00	-0.00	-0.00	300.00	200.00	0.00	-0.00
352	1.91	-0.38	640.56	767.15	184.42	0.00	-127.31	-0.00	-0.00	-0.00	300.00	200.00	0.00	-0.00
353	1.83	-0.38	641.33	767.45	184.25	0.00	-194.99	-0.00	-0.00	-0.00	300.00	200.00	0.00	-0.00
354	1.68	-0.15	641.02	767.39	184.24	0.00	-115.81	-0.00	-0.00	-0.00	300.00	200.00	0.00	-0.00
355	1.45	-0.31	641.02	767.39	184.19	0.00	-132.96	-0.00	-0.00	-0.00	300.00	200.00	0.00	-0.00
356	1.37	-0.08	641.17	767.42	184.10	0.00	-192.39	-0.00	-0.00	-0.00	300.00	200.00	0.00	-0.00
357	1.22	-0.00	641.33	767.38	184.11	0.00	-179.62	-0.00	-0.00	-0.00	300.00	200.00	0.00	-0.00
358	1.37	-0.15	641.33	767.53	183.96	0.00	-271.58	-0.00	-0.00	-0.00	300.00	200.00	0.00	-0.00
359	1.60	-0.08	641.33	767.45	183.77	0.00	-173.67	-0.00	-0.00	-0.00	300.00	200.00	0.00	-0.00
360	1.60	-0.15	641.33	767.31	183.68	0.00	-161.30	-0.00	-0.00	-0.00	300.00	200.00	0.00	-0.00
361	1.68	-0.08	640.72	767.04	183.52	0.00	-152.48	-0.00	-0.00	-0.00	300.00	200.00	0.00	-0.00
362	1.75	0.15	640.72	767.04	183.47	0.00	-145.59	-0.00	-0.00	-0.00	300.00	200.00	0.00	-0.00
363	1.98	-0.00	640.56	766.94	183.23	0.00	-170.59	-0.00	-0.00	-0.00	300.00	200.00	0.00	-0.00
364	1.98	0.08	640.41	766.76	183.23	0.00	-137.32	-0.00	-0.00	-0.00	300.00	200.00	0.00	-0.00
365	1.83	0.31	640.41	766.76	182.94	0.00	-218.54	-0.00	-0.00	-0.00	300.00	200.00	0.00	-0.00
366	1.91	0.38	640.41	766.76	182.84	0.00	-140.97	-0.00	-0.00	-0.00	300.00	200.00	0.00	-0.00
367	1.91	0.31	640.56	766.72	182.75	0.00	-151.52	-0.00	-0.00	-0.00	300.00	200.00	0.00	-0.00
368	1.83	0.31	640.87	766.86	182.62	0.00	-173.38	-0.00	-0.00	-0.00	300.00	200.00	0.00	-0.00
369	1.68	0.38	640.72	766.90	182.61	0.00	-206.14	-0.00	-0.00	-0.00	300.00	200.00	0.00	-0.00
370	1.75	0.38	641.02	767.03	182.39	0.00	-253.70	-0.00	-0.00	-0.00	300.00	200.00	0.00	-0.00
371	1.75	0.53	641.02	767.03	182.48	0.00	-232.79	-0.00	-0.00	-0.00	300.00	200.00	0.00	-0.00
372	1.45	0.38	641.33	766.95	182.25	0.00	-294.27	-0.00	-0.00	-0.00	300.00	200.00	0.00	-0.00
373	1.45	0.46	641.33	766.95	182.20	0.00	-261.07	-0.00	-0.00	-0.00	300.00	200.00	0.00	-0.00
374	1.75	0.53	641.63	767.16	182.12	0.00	-256.38	-0.00	-0.00	-0.00	300.00	200.00	0.00	-0.00
375	1.91	0.31	641.63	767.09	181.97	0.00	-221.79	-0.00	-0.00	-0.00	300.00	200.00	0.00	-0.00
376	2.06	0.53	641.33	767.03	181.73	0.00	-193.90	-0.00	-0.00	-0.00	300.00	200.00	0.00	-0.00
377	2.06	0.38	641.63	767.09	181.69	0.00	-146.09	-0.00	-0.00	-0.00	300.00	200.00	0.00	-0.00
378	2.29	0.76	641.48	766.77	181.40	0.00	-167.52	-0.00	-0.00	-0.00	300.00	200.00	0.00	-0.00
379	2.37	0.76	641.02	766.68	181.48	0.00	-168.67	-0.00	-0.00	-0.00	300.00	200.00	0.00	-0.00
380	2.37	0.76	641.02	766.75	181.39	0.00	-191.84	-0.00	-0.00	-0.00	300.00	200.00	0.00	-0.00
381	2.44	0.84	640.72	766.61	181.38	0.00	-182.77	-0.00	-0.00	-0.00	300.00	200.00	0.00	-0.00
382	2.37	0.92	641.02	766.89	181.29	0.00	-194.30	-0.00	-0.00	-0.00	300.00	200.00	0.00	-0.00
383	2.29	1.14	640.87	766.86	181.19	0.00	-161.91	-0.00	-0.00	-0.00	300.00	200.00	0.00	-0.00
384	2.06	0.84	641.17	767.14	181.15	0.00	-245.24	-0.00	-0.00	-0.00	300.00	200.00	0.00	-0.00
385	1.91	0.92	641.78	766.98	181.12	0.00	-209.02	-0.00	-0.00	-0.00	300.00	200.00	0.00	-0.00
386	2.06	0.84	641.78	767.19	180.88	0.00	-291.61	-0.00	-0.00	-0.00	300.00	200.00	0.00	-0.00
387	1.83	0.92	641.78	767.19	180.88	0.00	-253.99	-0.00	-0.00	-0.00	300.00	200.00	0.00	-0.00
388	1.75	0.92	642.09	767.12	180.80	0.00	-252.61	-0.00	-0.00	-0.00	300.00	200.00	0.00	-0.00
389	1.75	0.84	641.48	767.34	180.69	0.00	-240.48	-0.00	-0.00	-0.00	300.00	200.00	0.00	-0.00
390	1.83	0.84	641.78	767.41	180.41	0.00	-196.74	-0.00	-0.00	-0.00	300.00	200.00	0.00	-0.00
391	1.98	0.99	641.48	767.41	180.35	0.00	-179.16	-0.00	-0.00	-0.00	300.00	200.00	0.00	-0.00
392	1.83	1.07	641.02	767.25	180.29	0.00	-165.75	-0.00	-0.00	-0.00	300.00	200.00	0.00	-0.00
393	1.98	1.22	641.02	767.25	180.15	0.00	-194.10	-0.00	-0.00	-0.00	300.00	200.00	0.00	-0.00
394	1.91	1.14	640.41	767.26	180.08	0.00	-157.31	-0.00	-0.00	-0.00	300.00	200.00	0.00	-0.00
395	1.68	1.14	640.26	767.30	180.03	0.00	-152.88	-0.00	-0.00	-0.00	300.00	200.00	0.00	-0.00
396	1.60	1.22	640.11	767.34	180.02	0.00	-186.84	-0.00	-0.00	-0.00	300.00	200.00	0.00	-0.00
397	1.68	1.14	639.34	767.32	179.90	0.00	-176.00	-0.00	-0.00	-0.00	300.00	200.00	0.00	-0.00
398	1.60	1.37	639.19	767.22	179.95	0.00	-188.98	-0.00	-0.00	-0.00	300.00	200.00	0.00	-0.00
399	1.22	1.14	639.50	767.42	180.00	0.00	-189.69	-0.00	-0.00	-0.00	300.00	200.00	0.00	-0.00
400	0.99	1.22	639.65	767.24	179.91	0.00	-197.52	-0.00	-0.00	-0.00	300.00	200.00	0.00	-0.00
401	0.92	1.22	640.26	767.59	179.93	0.00	-173.51	-0.00	-0.00	-0.00	300.00	200.00	0.00	-0.00
402	0.76	1.22	640.56	767.51	179.94	0.00	-147.45	-0.00	-0.00	-0.00	300.00	200.00	0.00	-0.00
403	0.92	1.07	641.17	767.56	179.87	0.00	-171.32	-0.00	-0.00	-0.00	300.00	200.00	0.00	-0.00
404	1.07	1.14	641.33	767.53	179.73	0.00	-118.38	-0.00	-0.00	-0.00	300.00	200.00	0.00	-0.00
405	1.22	1.22	642.24	767.58	179.76	0.00	-134.06	-0.00	-0.00	-0.00	300.00	200.00	0.00	-0.00
406	1.22	1.07	641.63	767.23	179.69	0.00	-131.55	-0.00	-0.00	-0.00	300.00	200.00	0.00	-0.00
407	1.45	1.45	641.48	767.20	179.73	0.00	-84.30	-0.00	-0.00	-0.00	300.00	200.00	0.00	-0.00
408	1.75	1.37	641.48	766.99	179.59	0.00	-9.24	0.00	0.00	0.00	300.00	200.00	0.00	0.00
409	1.68	1.22	641.33	766.95	179.63	0.00	-96.99	-0.00	-0.00	-0.00	300.00	200.00	0.00	-0.00
410	1.75	1.37	641.33	766.95	179.54	0.00	-100.84	-0.00	-0.00	-0.00	300.00	200.00	0.00	-0.00
411	1.68	1.37	641.17	766.71	179.58	0.00	-121.76	-0.00	-0.00	-0.00	300.00	200.00	0.00	-0.00
412	1.68	1.37	641.17	766.78	179.68	0.00	-98.81	-0.00	-0.00	-0.00	300.00	200.00	0.00	-0.00
413	1.60	1.14	641.02	766.82	179.53	0.00	-151.61	-0.00	-0.00	-0.00	300.00	200.00	0.00	-0.00
414	1.30	1.37	641.33	766.81	179.54	0.00	-91.28	-0.00	-0.00	-0.00	300.00	200.00	0.00	-0.00
415	1.30	1.07	641.33	766.60	179.54	0.00	-178.39	-0.00	-0.00	-0.00	300.00	200.00	0.00	-0.00
416	1.22	1.07	641.48	766.70	179.50	0.00	-154.11	-0.00	-0.00	-0.00	300.00	200.00	0.00	-0.00
417	1.30	1.14	641.78	766.62	179.51	0.00	-145.17	-0.00	-0.00	-0.00	300.00	200.00	0.00	-0.00
418	1.60	1.07	641.63	766.38	179.41	0.00	-138.84	0.00	0.00	0.00	300.00	200.00	0.00	0.00
419	1.83	1.14	642.24	766.51	179.38	0.00	-64.66	-0.00	-0.00	-0.00	300.00	200.00	0.00	-0.00
420	2.06	1.22	641.48	766.13	179.45	0.00	-127.03	-0.00	-0.00	-0.00	300.00	200.00	0.00	-0.00
421	2.29	1.22	641.33	765.88	179.35	0.00	-108.77	-0.00	-0.00	-0.00	300.00	200.00	0.00	-0.00
422	2.37	1.22	641.33	765.67	179.35	0.00	-110.09	-0.00	-0.00	-0.00	300.00	200.00	0.00	-0.00
423	2.44	1.37	640.72	765.47	179.19	0.00	-113.71	-0.00	-0.00	-0.00	300.00	200.00	0.00	-0.00
424	2.52	1.37	640.72	765.40	179.14	0.00	-115.32	-0.00	-0.00	-0.00	300.00	200.00	0.00	-0.00
425	2.37	1.37	640.26	765.23	179.08	0.00	-89.17	-0.00	-0.00	-0.00	300.00	200.00	0.00	-0.00
426	2.37	1.37	640.26	765.23	179.03	0.00	-135.06	-0.00	-0.00	-0.00	300.00	200.00	0.00	-0.00
427	2.44	1.45	640.26	765.30	179.08	0.00	-171.91	-0.00	-0.00	-0.00	300.00	200.00	0.00	-0.00
428	2.29	1.14	640.41	765.26	179.03	0.00	-119.24	-0.00	-0.00	-0.00	300.00	200.00	0.00	-0.00
429	2.21	0.99	640.56	765.15	179.09	0.00	-229.99	-0.00	-0.00	-0.00	300.00	200.00	0.00	-0.00
430	2.37	1.14	640.41	765.12	179.18	0.00	-211.89	0.00	0.00	0.00	300.00	200.00	0.00	0.00
431	2.21	1.14	641.33	765.31	179.11	0.00	-231.97	-0.00	-0.00	-0.00	300.00	200.00	0.00	-0.00
432	2.44	1.07	641.02	765.03	179.10	0.00	-224.09	-0.00	-0.00	-0.00	300.00	200.00	0.00	-0.00
433	2.37	0.99	641.48	764.92	179.07	0.00	-210.10	-0.00	-0.00	-0.00	300.00	200.00	0.00	-0.00
434	2.98	1.07	641.33	764.67	179.06	0.00	-166.32	-0.00	-0.00	-0.00	300.00	200.00	0.00	-0.00
435	2.98	1.22	640.72	764.47	178.90	0.00	-145.45	-0.00	-0.00	-0.00	300.00	200.00	0.00	-0.00
436	3.20	1.37	641.02	764.39	178.86	0.00	-129.15	-0.00	-0.00	-0.00	300.00	200.00	0.00	-0.00
437	3.13	1.37	641.33	764.53	178.97	0.00	-58.73	-0.00	-0.00	-0.00	300.00	200.00	0.00	-0.00
438	3.28	1.53	641.02	764.32	179.01	0.00	-109.04	0.00	0.00	0.00	300.00	200.00	0.00	0.00
439	3.20	1.45	640.72	764.25	178.90	0.00	-141.14	-0.00	-0.00	-0.00	300.00	200.00	0.00	-0.00
440	3.20	1.22	640.87	764.07	178.95	0.00	-149.62	-0.00	-0.00	-0.00	300.00	200.00	0.00	-0.00
441	3.05	1.45	640.56	764.29	178.99	0.00	-137.71	-0.00	-0.00	-0.00	300.00	200.00	0.00	-0.00
442	2.90	1.22	641.33	764.38	178.97	0.00	-143.54	-0.00	-0.00	-0.00	300.00	200.00	0.00	-0.00
443	2.82	1.07	641.02	764.60	178.96	0.00	-163.35	-0.00	-0.00	-0.00	300.00	200.00	0.00	-0.00
444	2.75	1.07	641.17	764.49	179.06	0.00	-207.13	-0.00	-0.00	-0.00	300.00	200.00	0.00	-0.00
445	2.67	0.99	641.17	764.78	179.01	0.00	-193.62	-0.00	-0.00	-0.00	300.00	200.00	0.00	-0.00
446	2.67	1.07	641.33	764.81	179.01	0.00	-160.21	-0.00	-0.00	-0.00	300.00	200.00	0.00	-0.00
447	2.82	1.07	641.48	764.99	179.02	0.00	-209.36	-0.00	-0.00	-0.00	300.00	200.00	0.00	-0.00
448	2.90	0.99	641.48	764.85	179.07	0.00	-175.43	-0.00	-0.00	-0.00	300.00	200.00	0.00	-0.00
449	3.13	1.07	641.17	764.78	178.96	0.00	-238.61	-0.00	-0.00	-0.00	300.00	200.00	0.00	-0.00
450	2.90	1.22	641.02	764.82	178.91	0.00	-144.24	-0.00	-0.00	-0.00	300.00	200.00	0.00	-0.00
451	3.05	0.84	640.87	765.00	178.86	0.00	-200.48	-0.00	-0.00	-0.00	300.00	200.00	0.00	-0.00
452	2.90	1.07	640.72	765.18	178.95	0.00	-188.49	-0.00	-0.00	-0.00	300.00	200.00	0.00	-0.00
453	2.98	1.07	640.41	765.12	178.94	0.00	-167.17	-0.00	-0.00	-0.00	300.00	200.00	0.00	-0.00
454	2.82	0.99	641.02	765.10	178.86	0.00	-106.01	-0.00	-0.00	-0.00	300.00	200.00	0.00	-0.00
455	2.90	1.14	640.72	765.32	178.90	0.00	-155.39	-0.00	-0.00	-0.00	300.00	200.00	0.00	-0.00
456	2.44	0.99	641.33	765.53	179.01	0.00	-97.99	-0.00	-0.00	-0.00	300.00	200.00	0.00	-0.00
457	2.44	0.99	641.33	765.60	178.92	0.00	-189.85	-0.00	-0.00	-0.00	300.00	200.00	0.00	-0.00
458	2.29	0.92	641.02	765.46	179.01	0.00	-173.90	-0.00	-0.00	-0.00	300.00	200.00	0.00	-0.00
459	2.29	0.92	640.87	765.64	178.90	0.00	-151.41	-0.00	-0.00	-0.00	300.00	200.00	0.00	-0.00
460	2.44	0.92	641.33	765.74	178.82	0.00	-177.80	-0.00	-0.00	-0.00	300.00	200.00	0.00	-0.00
461	2.14	0.84	642.09	766.19	178.99	0.00	-113.17	-0.00	-0.00	-0.00	300.00	200.00	0.00	-0.00
462	2.29	0.76	641.63	766.16	178.98	0.00	-103.94	-0.00	-0.00	-0.00	300.00	200.00	0.00	-0.00
463	2.37	0.84	641.48	766.13	178.92	0.00	-118.09	-0.00	-0.00	-0.00	300.00	200.00	0.00	-0.00
464	2.29	0.84	641.78	766.27	178.98	0.00	-185.12	-0.00	-0.00	-0.00	300.00	200.00	0.00	-0.00
465	2.52	0.92	641.48	766.34	178.92	0.00	-111.05	0.00	0.00	0.00	300.00	200.00	0.00	0.00
466	2.52	0.92	641.17	766.35	178.91	0.00	-111.09	-0.00	-0.00	-0.00	300.00	200.00	0.00	-0.00
467	2.44	0.92	640.72	766.40	178.95	0.00	-109.44	-0.00	-0.00	-0.00	300.00	200.00	0.00	-0.00
468	2.44	0.84	641.02	766.60	178.86	0.00	-166.02	0.00	0.00	0.00	300.00	200.00	0.00	0.00
469	2.67	1.07	641.48	766.63	178.92	0.00	-139.50	-0.00	-0.00	-0.00	300.00	200.00	0.00	-0.00
470	2.52	1.22	641.48	766.84	178.92	0.00	-69.96	-0.00	-0.00	-0.00	300.00	200.00	0.00	-0.00
471	2.44	0.92	641.48	766.99	178.92	0.00	-110.03	-0.00	-0.00	-0.00	300.00	200.00	0.00	-0.00
472	2.37	0.99	641.33	767.10	178.97	0.00	-98.06	-0.00	-0.00	-0.00	300.00	200.00	0.00	-0.00
473	2.21	0.99	641.48	767.20	178.92	0.00	-186.60	-0.00	-0.00	-0.00	300.00	200.00	0.00	-0.00
474	2.21	1.07	641.63	767.59	178.93	0.00	-153.75	-0.00	-0.00	-0.00	300.00	200.00	0.00	-0.00
475	2.14	0.92	641.48	767.56	178.97	0.00	-149.80	-0.00	-0.00	-0.00	300.00	200.00	0.00	-0.00
476	2.37	0.76	641.33	767.67	178.82	0.00	-175.71	-0.00	-0.00	-0.00	300.00	200.00	0.00	-0.00
477	2.29	0.92	641.02	767.75	178.86	0.00	-176.32	0.00	0.00	0.00	300.00	200.00	0.00	0.00
478	2.44	0.84	640.11	767.62	178.78	0.00	-212.84	-0.00	-0.00	-0.00	300.00	200.00	0.00	-0.00
479	2.21	0.92	640.41	767.83	178.79	0.00	-83.39	-0.00	-0.00	-0.00	300.00	200.00	0.00	-0.00
480	2.21	0.84	639.95	768.16	178.78	0.00	-162.67	0.00	0.00	0.00	300.00	200.00	0.00	0.00
481	2.29	0.92	639.65	768.03	178.82	0.00	-176.68	0.00	0.00	0.00	300.00	200.00	0.00	0.00
482	2.06	0.92	640.11	768.34	178.83	0.00	-80.54	-0.00	-0.00	-0.00	300.00	200.00	0.00	-0.00
483	1.83	1.22	639.95	768.24	178.83	0.00	-103.14	-0.00	-0.00	-0.00	300.00	200.00	0.00	-0.00
484	1.91	1.22	640.11	768.41	178.78	0.00	-105.05	-0.00	-0.00	-0.00	300.00	200.00	0.00	-0.00
485	1.75	1.37	640.11	768.63	178.83	0.00	-104.38	0.00	0.00	0.00	300.00	200.00	0.00	0.00
486	1.60	1.37	640.87	768.79	178.81	0.00	-101.41	-0.00	-0.00	-0.00	300.00	200.00	0.00	-0.00
487	1.30	1.14	640.87	769.00	178.76	0.00	-125.96	-0.00	-0.00	-0.00	300.00	200.00	0.00	-0.00
488	1.22	0.99	641.48	768.98	178.83	0.00	-190.47	-0.00	-0.00	-0.00	300.00	200.00	0.00	-0.00
489	1.14	0.99	641.78	769.26	178.84	0.00	-143.34	-0.00	-0.00	-0.00	300.00	200.00	0.00	-0.00
490	1.22	1.14	641.17	769.06	178.72	0.00	-147.35	-0.00	-0.00	-0.00	300.00	200.00	0.00	-0.00
491	1.45	0.76	641.78	769.26	178.79	0.00	-111.81	-0.00	-0.00	-0.00	300.00	200.00	0.00	-0.00
492	1.75	0.92	641.63	769.23	178.69	0.00	-166.69	-0.00	-0.00	-0.00	300.00	200.00	0.00	-0.00
493	1.98	1.07	641.78	769.26	178.65	0.00	-59.72	-0.00	-0.00	-0.00	300.00	200.00	0.00	-0.00
494	1.91	1.07	641.48	769.20	178.64	0.00	-58.04	-0.00	-0.00	-0.00	300.00	200.00	0.00	-0.00
495	1.83	1.22	641.33	769.17	178.68	0.00	-58.77	-0.00	-0.00	-0.00	300.00	200.00	0.00	-0.00
496	2.06	1.22	641.02	769.25	178.67	0.00	-40.88	-0.00	-0.00	-0.00	300.00	200.00	0.00	-0.00
497	2.14	1.37	640.72	769.33	178.61	0.00	-90.99	-0.00	-0.00	-0.00	300.00	200.00	0.00	-0.00
498	1.68	1.22	640.87	769.43	178.62	0.00	-124.61	0.00	0.00	0.00	300.00	200.00	0.00	0.00
499	1.83	1.07	640.72	769.33	178.66	0.00	-170.95	-0.00	-0.00	-0.00	300.00	200.00	0.00	-0.00
500	1.60	1.22	640.41	769.48	178.70	0.00	-168.68	0.00	0.00	0.00	300.00	200.00	0.00	0.00
501	1.14	1.22	641.02	769.82	178.72	0.00	-159.32	-0.00	-0.00	-0.00	300.00	200.00	0.00	-0.00
502	1.14	0.92	641.02	769.96	178.67	0.00	-177.26	-0.00	-0.00	-0.00	300.00	200.00	0.00	-0.00
503	1.14	1.37	641.48	770.20	178.69	0.00	-162.45	-0.00	-0.00	-0.00	300.00	200.00	0.00	-0.00
504	1.14	1.07	641.33	770.09	178.54	0.00	-225.92	-0.00	-0.00	-0.00	300.00	200.00	0.00	-0.00
505	1.37	0.92	641.63	770.23	178.79	0.00	-228.01	0.00	0.00	0.00	300.00	200.00	0.00	0.00
506	1.14	0.99	641.48	770.13	178.64	0.00	-190.20	-0.00	-0.00	-0.00	300.00	200.00	0.00	-0.00
507	1.68	1.14	641.48	770.41	178.73	0.00	-204.39	-0.00	-0.00	-0.00	300.00	200.00	0.00	-0.00
508	1.75	0.76	641.17	770.06	178.72	0.00	-233.46	-0.00	-0.00	-0.00	300.00	200.00	0.00	-0.00
509	1.91	1.37	640.72	770.25	178.71	0.00	-110.08	-0.00	-0.00	-0.00	300.00	200.00	0.00	-0.00
510	1.98	1.14	640.56	770.15	178.61	0.00	-165.06	-0.00	-0.00	-0.00	300.00	200.00	0.00	-0.00
511	1.98	1.45	639.65	770.18	178.77	0.00	-101.34	-0.00	-0.00	-0.00	300.00	200.00	0.00	-0.00
512	2.06	1.37	639.50	770.22	178.72	0.00	-90.37	-0.00	-0.00	-0.00	300.00	200.00	0.00	-0.00
513	1.83	1.07	640.11	770.49	178.74	0.00	-126.28	-0.00	-0.00	-0.00	300.00	200.00	0.00	-0.00
514	1.91	1.22	640.56	770.58	178.80	0.00	-107.67	-0.00	-0.00	-0.00	300.00	200.00	0.00	-0.00
515	1.75	1.22	640.41	770.55	178.79	0.00	-127.30	-0.00	-0.00	-0.00	300.00	200.00	0.00	-0.00
516	1.68	1.22	640.87	770.71	178.81	0.00	-102.97	-0.00	-0.00	-0.00	300.00	200.00	0.00	-0.00
517	1.60	1.22	641.02	770.89	178.81	0.00	-124.44	-0.00	-0.00	-0.00	300.00	200.00	0.00	-0.00
518	1.37	1.37	641.78	771.19	178.84	0.00	-145.59	-0.00	-0.00	-0.00	300.00	200.00	0.00	-0.00
519	1.22	0.84	642.09	771.18	178.85	0.00	-235.62	-0.00	-0.00	-0.00	300.00	200.00	0.00	-0.00
520	1.30	1.14	641.63	771.09	179.02	0.00	-196.68	-0.00	-0.00	-0.00	300.00	200.00	0.00	-0.00
521	1.14	0.92	641.48	771.34	178.83	0.00	-132.57	0.00	0.00	0.00	300.00	200.00	0.00	0.00
522	1.37	1.14	641.17	771.28	178.91	0.00	-152.87	-0.00	-0.00	-0.00	300.00	200.00	0.00	-0.00
523	1.45	1.07	640.87	771.29	178.90	0.00	-164.55	-0.00	-0.00	-0.00	300.00	200.00	0.00	-0.00
524	1.30	1.07	641.17	771.49	178.77	0.00	-138.84	-0.00	-0.00	-0.00	300.00	200.00	0.00	-0.00
525	1.60	1.22	641.17	771.63	178.82	0.00	-56.68	-0.00	-0.00	-0.00	300.00	200.00	0.00	-0.00
526	1.45	0.92	640.87	771.50	178.76	0.00	-162.16	-0.00	-0.00	-0.00	300.00	200.00	0.00	-0.00
527	1.07	1.22	640.56	771.51	178.85	0.00	-45.19	-0.00	-0.00	-0.00	300.00	200.00	0.00	-0.00
528	1.22	1.22	640.87	771.86	178.81	0.00	-117.55	0.00	0.00	0.00	300.00	200.00	0.00	0.00
529	1.07	1.37	640.72	771.75	178.80	0.00	-94.17	-0.00	-0.00	-0.00	300.00	200.00	0.00	-0.00
530	0.99	1.14	640.56	772.08	178.94	0.00	-168.61	-0.00	-0.00	-0.00	300.00	200.00	0.00	-0.00
531	0.99	0.92	640.87	772.36	178.95	0.00	-153.04	-0.00	-0.00	-0.00	300.00	200.00	0.00	-0.00
532	1.14	0.99	640.41	772.19	179.08	0.00	-168.86	-0.00	-0.00	-0.00	300.00	200.00	0.00	-0.00
533	0.92	0.92	641.33	772.59	179.21	0.00	-174.31	0.00	0.00	0.00	300.00	200.00	0.00	0.00
534	1.14	0.84	641.17	772.49	179.20	0.00	-143.16	-0.00	-0.00	-0.00	300.00	200.00	0.00	-0.00
535	1.22	0.76	641.48	772.48	179.16	0.00	-86.08	-0.00	-0.00	-0.00	300.00	200.00	0.00	-0.00
536	1.37	0.76	641.33	772.52	179.35	0.00	-89.03	-0.00	-0.00	-0.00	300.00	200.00	0.00	-0.00
537	1.68	0.84	640.87	772.50	179.19	0.00	-62.74	-0.00	-0.00	-0.00	300.00	200.00	0.00	-0.00
538	1.60	0.69	640.87	772.43	179.33	0.00	-80.78	-0.00	-0.00	-0.00	300.00	200.00	0.00	-0.00
539	1.60	0.69	641.02	772.60	179.48	0.00	-80.67	-0.00	-0.00	-0.00	300.00	200.00	0.00	-0.00
540	1.68	0.69	640.72	772.54	179.52	0.00	-82.13	-0.00	-0.00	-0.00	300.00	200.00	0.00	-0.00
541	1.60	0.76	640.87	772.79	179.52	0.00	-47.90	-0.00	-0.00	-0.00	300.00	200.00	0.00	-0.00
542	1.30	0.69	641.17	772.78	179.58	0.00	-74.39	-0.00	-0.00	-0.00	300.00	200.00	0.00	-0.00
543	1.30	0.84	641.17	772.85	179.49	0.00	-77.60	-0.00	-0.00	-0.00	300.00	200.00	0.00	-0.00
544	1.07	0.92	641.33	773.02	179.63	0.00	28.58	-0.00	-0.00	-0.00	300.00	200.00	0.00	-0.00
545	0.92	0.69	641.17	773.06	179.63	0.00	-89.65	0.00	0.00	0.00	300.00	200.00	0.00	0.00
546	0.92	0.69	641.33	773.02	179.73	0.00	-66.64	-0.00	-0.00	-0.00	300.00	200.00	0.00	-0.00
547	0.53	0.61	641.63	773.15	179.83	0.00	-91.74	0.00	0.00	0.00	300.00	200.00	0.00	0.00
548	0.84	0.76	641.63	773.37	179.74	0.00	-55.43	-0.00	-0.00	-0.00	300.00	200.00	0.00	-0.00
549	1.07	0.69	641.63	773.51	179.79	0.00	-70.01	-0.00	-0.00	-0.00	300.00	200.00	0.00	-0.00
550	1.07	0.53	641.63	773.30	179.79	0.00	-112.54	-0.00	-0.00	-0.00	300.00	200.00	0.00	-0.00
551	1.22	0.53	641.17	773.28	179.77	0.00	-69.85	-0.00	-0.00	-0.00	300.00	200.00	0.00	-0.00
552	1.68	0.53	641.17	773.28	179.82	0.00	-101.92	0.00	0.00	0.00	300.00	200.00	0.00	0.00
553	1.60	0.61	641.17	773.06	179.77	0.00	-90.43	-0.00	-0.00	-0.00	300.00	200.00	0.00	-0.00
554	1.75	0.69	640.72	772.83	179.71	0.00	-83.55	-0.00	-0.00	-0.00	300.00	200.00	0.00	-0.00
555	1.98	0.84	641.48	772.98	179.78	0.00	-45.43	-0.00	-0.00	-0.00	300.00	200.00	0.00	-0.00
556	1.75	0.69	641.48	773.05	179.73	0.00	-83.66	0.00	0.00	0.00	300.00	200.00	0.00	0.00
557	1.83	0.76	641.63	773.08	179.88	0.00	-75.05	-0.00	-0.00	-0.00	300.00	200.00	0.00	-0.00
558	1.45	0.69	641.48	773.34	179.83	0.00	-100.43	-0.00	-0.00	-0.00	300.00	200.00	0.00	-0.00
559	1.30	0.69	641.33	773.52	179.87	0.00	-120.31	-0.00	-0.00	-0.00	300.00	200.00	0.00	-0.00
560	1.30	0.84	641.33	773.59	179.87	0.00	-169.27	-0.00	-0.00	-0.00	300.00	200.00	0.00	-0.00
561	1.07	0.61	640.87	773.57	179.81	0.00	-217.23	-0.00	-0.00	-0.00	300.00	200.00	0.00	-0.00
562	1.07	0.53	640.41	773.76	179.94	0.00	-272.84	0.00	0.00	0.00	300.00	200.00	0.00	0.00
563	0.92	0.31	640.26	773.88	179.84	0.00	-276.60	-0.00	-0.00	-0.00	300.00	200.00	0.00	-0.00
564	0.92	0.31	640.26	774.09	179.84	0.00	-230.89	-0.00	-0.00	-0.00	300.00	200.00	0.00	-0.00
565	0.76	0.31	640.11	774.28	179.79	0.00	-227.91	-0.00	-0.00	-0.00	300.00	200.00	0.00	-0.00
566	0.84	0.46	639.19	774.02	179.90	0.00	-186.71	-0.00	-0.00	-0.00	300.00	200.00	0.00	-0.00
567	1.07	0.46	639.34	774.12	179.90	0.00	-191.35	-0.00	-0.00	-0.00	300.00	200.00	0.00	-0.00
568	0.99	0.61	639.19	774.09	179.80	0.00	-101.57	-0.00	-0.00	-0.00	300.00	200.00	0.00	-0.00
569	1.14	0.69	639.65	774.04	179.77	0.00	-117.71	-0.00	-0.00	-0.00	300.00	200.00	0.00	-0.00
570	1.14	0.84	640.41	774.19	179.94	0.00	-143.74	-0.00	-0.00	-0.00	300.00	200.00	0.00	-0.00
571	1.07	0.76	640.26	774.23	179.79	0.00	-83.56	-0.00	-0.00	-0.00	300.00	200.00	0.00	-0.00
572	1.07	0.84	640.72	774.11	179.80	0.00	-142.29	-0.00	-0.00	-0.00	300.00	200.00	0.00	-0.00
573	0.92	0.69	640.11	774.28	179.83	0.00	-90.29	-0.00	-0.00	-0.00	300.00	200.00	0.00	-0.00
574	0.92	0.76	640.72	774.47	179.85	0.00	-80.60	-0.00	-0.00	-0.00	300.00	200.00	0.00	-0.00
575	0.99	0.53	641.02	774.53	179.96	0.00	-203.04	-0.00	-0.00	-0.00	300.00	200.00	0.00	-0.00
576	0.99	0.61	640.87	774.50	179.86	0.00	-193.32	-0.00	-0.00	-0.00	300.00	200.00	0.00	-0.00
577	0.99	0.61	640.72	774.68	179.80	0.00	-170.59	-0.00	-0.00	-0.00	300.00	200.00	0.00	-0.00
578	0.69	0.53	641.02	774.74	179.96	0.00	-197.04	-0.00	-0.00	-0.00	300.00	200.00	0.00	-0.00
579	0.99	0.61	641.02	774.82	179.96	0.00	-193.41	-0.00	-0.00	-0.00	300.00	200.00	0.00	-0.00
580	0.92	0.53	641.48	774.69	179.97	0.00	-201.58	-0.00	-0.00	-0.00	300.00	200.00	0.00	-0.00
581	0.99	0.53	641.78	774.75	180.03	0.00	-203.09	-0.00	-0.00	-0.00	300.00	200.00	0.00	-0.00
582	1.14	0.69	641.63	774.58	180.07	0.00	-117.73	-0.00	-0.00	-0.00	300.00	200.00	0.00	-0.00
583	1.45	0.69	641.63	774.58	180.17	0.00	-169.45	-0.00	-0.00	-0.00	300.00	200.00	0.00	-0.00
584	1.45	0.84	641.63	774.80	180.17	0.00	-104.26	0.00	0.00	0.00	300.00	200.00	0.00	0.00
585	1.30	0.84	640.72	774.54	180.04	0.00	-101.18	-0.00	-0.00	-0.00	300.00	200.00	0.00	-0.00
586	1.30	0.76	641.02	774.67	180.10	0.00	-156.79	-0.00	-0.00	-0.00	300.00	200.00	0.00	-0.00
587	1.68	0.76	640.87	774.64	180.05	0.00	-164.44	-0.00	-0.00	-0.00	300.00	200.00	0.00	-0.00
588	1.60	0.69	640.87	774.64	180.05	0.00	-218.49	-0.00	-0.00	-0.00	300.00	200.00	0.00	-0.00
589	1.22	0.84	640.87	774.64	180.14	0.00	-191.18	-0.00	-0.00	-0.00	300.00	200.00	0.00	-0.00
590	1.14	0.84	640.87	774.79	180.10	0.00	-166.95	-0.00	-0.00	-0.00	300.00	200.00	0.00	-0.00
591	1.14	0.69	641.48	774.91	180.21	0.00	-278.02	-0.00	-0.00	-0.00	300.00	200.00	0.00	-0.00
592	0.99	0.53	641.17	775.06	180.30	0.00	-248.76	-0.00	-0.00	-0.00	300.00	200.00	0.00	-0.00
593	0.92	0.38	641.48	775.34	180.30	0.00	-243.99	-0.00	-0.00	-0.00	300.00	200.00	0.00	-0.00
594	0.76	0.38	641.63	775.37	180.36	0.00	-263.84	-0.00	-0.00	-0.00	300.00	200.00	0.00	-0.00
595	0.76	0.53	641.33	775.38	180.39	0.00	-221.46	-0.00	-0.00	-0.00	300.00	200.00	0.00	-0.00
596	0.92	0.46	641.17	775.42	180.34	0.00	-211.36	-0.00	-0.00	-0.00	300.00	200.00	0.00	-0.00
597	1.14	0.46	641.17	775.49	180.34	0.00	-215.90	-0.00	-0.00	-0.00	300.00	200.00	0.00	-0.00
598	1.07	0.38	641.33	775.38	180.35	0.00	-201.19	0.00	0.00	0.00	300.00	200.00	0.00	0.00
599	1.22	0.53	641.02	775.24	180.39	0.00	-138.82	-0.00	-0.00	-0.00	300.00	200.00	0.00	-0.00
600	1.30	0.53	640.72	775.33	180.33	0.00	-117.55	0.00	0.00	0.00	300.00	200.00	0.00	0.00
601	1.37	0.61	641.02	775.46	180.39	0.00	-177.97	-0.00	-0.00	-0.00	300.00	200.00	0.00	-0.00
602	1.37	0.61	640.56	775.22	180.32	0.00	-177.92	-0.00	-0.00	-0.00	300.00	200.00	0.00	-0.00
603	1.37	0.61	640.87	775.43	180.62	0.00	-86.08	-0.00	-0.00	-0.00	300.00	200.00	0.00	-0.00
604	1.37	0.53	641.17	775.56	180.49	0.00	-187.62	-0.00	-0.00	-0.00	300.00	200.00	0.00	-0.00
605	1.07	0.61	640.72	775.47	180.66	0.00	-103.03	-0.00	-0.00	-0.00	300.00	200.00	0.00	-0.00
606	0.99	0.53	640.87	775.71	180.52	0.00	-88.67	-0.00	-0.00	-0.00	300.00	200.00	0.00	-0.00
607	0.84	0.46	640.72	775.97	180.61	0.00	-118.34	-0.00	-0.00	-0.00	300.00	200.00	0.00	-0.00
608	0.69	0.53	640.56	775.94	180.51	0.00	-59.96	-0.00	-0.00	-0.00	300.00	200.00	0.00	-0.00
609	0.61	0.31	640.56	775.87	180.51	0.00	-133.31	-0.00	-0.00	-0.00	300.00	200.00	0.00	-0.00
610	0.53	0.38	640.72	776.11	180.61	0.00	-76.39	0.00	0.00	0.00	300.00	200.00	0.00	0.00
611	0.61	0.38	640.56	776.08	180.61	0.00	-100.75	-0.00	-0.00	-0.00	300.00	200.00	0.00	-0.00
612	0.69	0.31	640.41	776.05	180.51	0.00	-111.97	-0.00	-0.00	-0.00	300.00	200.00	0.00	-0.00
613	0.92	0.38	640.41	776.12	180.61	0.00	-106.69	-0.00	-0.00	-0.00	300.00	200.00	0.00	-0.00
614	1.07	0.38	640.26	776.16	180.46	0.00	-109.82	-0.00	-0.00	-0.00	300.00	200.00	0.00	-0.00
615	1.07	0.53	640.11	775.99	180.41	0.00	-90.43	-0.00	-0.00	-0.00	300.00	200.00	0.00	-0.00
616	1.07	0.31	640.26	776.16	180.31	0.00	-142.54	-0.00	-0.00	-0.00	300.00	200.00	0.00	-0.00
617	1.14	0.69	640.41	776.12	180.37	0.00	-72.68	-0.00	-0.00	-0.00	300.00	200.00	0.00	-0.00
618	0.99	0.69	640.26	776.09	180.36	0.00	-69.67	-0.00	-0.00	-0.00	300.00	200.00	0.00	-0.00
619	0.92	0.38	640.26	775.74	180.31	0.00	-106.80	-0.00	-0.00	-0.00	300.00	200.00	0.00	-0.00
620	0.69	0.46	640.72	775.90	180.33	0.00	-138.43	-0.00	-0.00	-0.00	300.00	200.00	0.00	-0.00
621	0.69	0.61	640.72	775.90	180.38	0.00	-164.78	-0.00	-0.00	-0.00	300.00	200.00	0.00	-0.00
622	0.61	0.53	640.87	776.21	180.29	0.00	-104.54	-0.00	-0.00	-0.00	300.00	200.00	0.00	-0.00
623	0.15	0.53	640.72	776.18	180.38	0.00	-187.04	-0.00	-0.00	-0.00	300.00	200.00	0.00	-0.00
624	0.31	0.38	640.72	776.26	180.33	0.00	-232.31	-0.00	-0.00	-0.00	300.00	200.00	0.00	-0.00
625	0.53	0.38	641.02	776.32	180.34	0.00	-213.94	-0.00	-0.00	-0.00	300.00	200.00	0.00	-0.00
626	0.31	0.61	640.72	776.33	180.28	0.00	-157.58	-0.00	-0.00	-0.00	300.00	200.00	0.00	-0.00
627	0.38	0.53	640.87	776.21	180.24	0.00	-122.93	-0.00	-0.00	-0.00	300.00	200.00	0.00	-0.00
628	0.69	0.61	640.87	776.21	180.33	0.00	-96.34	-0.00	-0.00	-0.00	300.00	200.00	0.00	-0.00
629	0.84	0.61	640.87	775.93	180.19	0.00	-122.17	-0.00	-0.00	-0.00	300.00	200.00	0.00	-0.00
630	1.07	0.61	640.87	775.93	180.24	0.00	-80.88	-0.00	-0.00	-0.00	300.00	200.00	0.00	-0.00
631	1.22	0.92	640.87	775.86	180.19	0.00	-68.00	0.00	0.00	0.00	300.00	200.00	0.00	0.00
632	1.07	0.69	640.87	775.71	180.19	0.00	-116.86	-0.00	-0.00	-0.00	300.00	200.00	0.00	-0.00
633	1.14	0.69	640.87	775.64	180.05	0.00	-164.27	-0.00	-0.00	-0.00	300.00	200.00	0.00	-0.00
634	1.22	0.99	640.56	775.58	180.13	0.00	-80.98	0.00	0.00	0.00	300.00	200.00	0.00	0.00
635	1.07	0.99	640.87	775.36	180.00	0.00	-77.87	-0.00	-0.00	-0.00	300.00	200.00	0.00	-0.00
636	0.99	0.69	640.87	775.43	180.05	0.00	-183.96	0.00	0.00	0.00	300.00	200.00	0.00	0.00
637	0.84	0.76	641.02	775.39	180.10	0.00	-171.11	-0.00	-0.00	-0.00	300.00	200.00	0.00	-0.00
638	0.69	0.92	640.87	775.29	180.10	0.00	-125.62	-0.00	-0.00	-0.00	300.00	200.00	0.00	-0.00
639	0.53	0.84	641.02	775.17	180.10	0.00	-178.01	-0.00	-0.00	-0.00	300.00	200.00	0.00	-0.00
640	0.53	0.92	641.17	775.35	180.06	0.00	-145.55	-0.00	-0.00	-0.00	300.00	200.00	0.00	-0.00
641	0.31	0.76	641.48	775.48	180.16	0.00	-160.53	0.00	0.00	0.00	300.00	200.00	0.00	0.00
642	0.92	1.07	642.24	775.13	180.09	0.00	-133.42	-0.00	-0.00	-0.00	300.00	200.00	0.00	-0.00
643	0.99	0.84	642.55	774.98	179.91	0.00	-164.26	-0.00	-0.00	-0.00	300.00	200.00	0.00	-0.00
644	1.45	0.92	641.78	774.54	179.89	0.00	-186.21	-0.00	-0.00	-0.00	300.00	200.00	0.00	-0.00
645	1.91	0.92	641.78	774.33	179.79	0.00	-172.51	-0.00	-0.00	-0.00	300.00	200.00	0.00	-0.00
646	2.06	0.92	641.78	773.90	179.79	0.00	-175.20	-0.00	-0.00	-0.00	300.00	200.00	0.00	-0.00
647	2.29	0.99	641.17	773.78	179.82	0.00	-169.79	-0.00	-0.00	-0.00	300.00	200.00	0.00	-0.00
648	2.75	1.22	641.02	773.53	179.72	0.00	-126.54	-0.00	-0.00	-0.00	300.00	200.00	0.00	-0.00
649	2.67	1.22	640.11	773.27	179.64	0.00	-147.77	-0.00	-0.00	-0.00	300.00	200.00	0.00	-0.00
650	2.82	1.07	640.26	773.23	179.60	0.00	-170.75	-0.00	-0.00	-0.00	300.00	200.00	0.00	-0.00
651	2.90	0.99	639.50	773.08	179.48	0.00	-182.40	-0.00	-0.00	-0.00	300.00	200.00	0.00	-0.00
652	2.67	0.99	639.34	773.05	179.57	0.00	-246.10	-0.00	-0.00	-0.00	300.00	200.00	0.00	-0.00
653	2.52	0.99	639.04	772.91	179.61	0.00	-219.86	-0.00	-0.00	-0.00	300.00	200.00	0.00	-0.00
654	2.37	1.07	639.34	773.19	179.62	0.00	-207.10	-0.00	-0.00	-0.00	300.00	200.00	0.00	-0.00
655	2.06	0.92	639.50	773.29	179.77	0.00	-220.48	-0.00	-0.00	-0.00	300.00	200.00	0.00	-0.00
656	1.75	0.92	640.26	773.31	179.84	0.00	-259.96	-0.00	-0.00	-0.00	300.00	200.00	0.00	-0.00
657	1.91	0.92	641.02	773.32	179.77	0.00	-240.30	-0.00	-0.00	-0.00	300.00	200.00	0.00	-0.00
658	1.75	0.92	641.02	773.39	179.77	0.00	-191.50	-0.00	-0.00	-0.00	300.00	200.00	0.00	-0.00
659	1.91	0.76	641.02	773.46	179.77	0.00	-214.42	-0.00	-0.00	-0.00	300.00	200.00	0.00	-0.00
660	1.98	0.84	641.48	773.62	179.88	0.00	-183.11	-0.00	-0.00	-0.00	300.00	200.00	0.00	-0.00
661	1.98	0.84	641.48	773.41	179.69	0.00	-183.31	-0.00	-0.00	-0.00	300.00	200.00	0.00	-0.00
662	2.14	0.76	642.24	773.63	179.76	0.00	-127.65	-0.00	-0.00	-0.00	300.00	200.00	0.00	-0.00
663	2.14	0.99	641.63	773.37	179.74	0.00	-74.93	0.00	0.00	0.00	300.00	200.00	0.00	0.00
664	2.37	1.07	641.02	773.25	179.67	0.00	-46.82	-0.00	-0.00	-0.00	300.00	200.00	0.00	-0.00
665	2.21	0.92	641.33	773.31	179.82	0.00	-63.23	-0.00	-0.00	-0.00	300.00	200.00	0.00	-0.00
666	2.29	0.92	641.33	773.38	179.73	0.00	-65.05	-0.00	-0.00	-0.00	300.00	200.00	0.00	-0.00
667	2.44	1.07	641.02	773.17	179.77	0.00	-70.95	-0.00	-0.00	-0.00	300.00	200.00	0.00	-0.00
668	2.21	0.76	640.87	773.29	179.76	0.00	-128.92	-0.00	-0.00	-0.00	300.00	200.00	0.00	-0.00
669	2.29	1.14	640.72	773.40	179.76	0.00	-126.90	-0.00	-0.00	-0.00	300.00	200.00	0.00	-0.00
670	2.21	1.14	640.87	773.64	179.95	0.00	-125.20	-0.00	-0.00	-0.00	300.00	200.00	0.00	-0.00
671	2.06	1.07	641.17	773.78	179.87	0.00	-63.66	-0.00	-0.00	-0.00	300.00	200.00	0.00	-0.00
672	1.98	0.92	640.87	773.79	179.95	0.00	-150.35	-0.00	-0.00	-0.00	300.00	200.00	0.00	-0.00
673	1.75	0.92	640.87	773.86	180.05	0.00	-168.55	-0.00	-0.00	-0.00	300.00	200.00	0.00	-0.00
674	1.75	1.14	641.33	773.95	180.01	0.00	-139.15	-0.00	-0.00	-0.00	300.00	200.00	0.00	-0.00
675	1.60	0.99	641.33	774.02	180.06	0.00	-132.90	-0.00	-0.00	-0.00	300.00	200.00	0.00	-0.00
676	1.75	0.99	641.48	773.98	180.02	0.00	-67.31	-0.00	-0.00	-0.00	300.00	200.00	0.00	-0.00
677	2.06	0.92	641.17	773.85	179.96	0.00	-174.80	-0.00	-0.00	-0.00	300.00	200.00	0.00	-0.00
678	2.14	0.84	641.33	774.02	179.97	0.00	-117.66	0.00	0.00	0.00	300.00	200.00	0.00	0.00
679	2.21	0.84	641.33	774.09	179.87	0.00	-73.68	-0.00	-0.00	-0.00	300.00	200.00	0.00	-0.00
680	2.44	0.76	641.17	774.06	180.01	0.00	-133.54	-0.00	-0.00	-0.00	300.00	200.00	0.00	-0.00
681	2.37	0.84	641.33	774.09	179.87	0.00	-99.64	-0.00	-0.00	-0.00	300.00	200.00	0.00	-0.00
682	2.44	0.92	640.56	774.08	179.85	0.00	-160.05	-0.00	-0.00	-0.00	300.00	200.00	0.00	-0.00
683	2.44	0.92	640.41	773.91	179.99	0.00	-159.56	-0.00	-0.00	-0.00	300.00	200.00	0.00	-0.00
684	2.44	0.84	640.87	774.14	180.10	0.00	-169.34	-0.00	-0.00	-0.00	300.00	200.00	0.00	-0.00
685	2.37	0.92	640.87	774.29	180.19	0.00	-157.89	-0.00	-0.00	-0.00	300.00	200.00	0.00	-0.00
686	2.44	0.84	641.02	774.39	180.15	0.00	-215.19	-0.00	-0.00	-0.00	300.00	200.00	0.00	-0.00
687	2.06	0.92	641.17	774.35	180.30	0.00	-220.35	-0.00	-0.00	-0.00	300.00	200.00	0.00	-0.00
688	2.06	0.84	640.72	774.47	180.33	0.00	-184.42	-0.00	-0.00	-0.00	300.00	200.00	0.00	-0.00
689	1.83	0.61	641.02	774.60	180.29	0.00	-232.38	-0.00	-0.00	-0.00	300.00	200.00	0.00	-0.00
690	1.91	0.92	641.33	774.59	180.39	0.00	-57.16	-0.00	-0.00	-0.00	300.00	200.00	0.00	-0.00
691	1.98	0.69	641.33	774.66	180.49	0.00	-133.68	-0.00	-0.00	-0.00	300.00	200.00	0.00	-0.00
692	1.98	0.69	641.17	774.78	180.39	0.00	-133.96	-0.00	-0.00	-0.00	300.00	200.00	0.00	-0.00
693	2.06	0.61	641.02	774.67	180.29	0.00	-122.49	-0.00	-0.00	-0.00	300.00	200.00	0.00	-0.00
694	2.14	0.84	641.02	774.67	180.48	0.00	-117.11	-0.00	-0.00	-0.00	300.00	200.00	0.00	-0.00
695	2.06	0.61	640.87	774.79	180.38	0.00	-145.26	-0.00	-0.00	-0.00	300.00	200.00	0.00	-0.00
696	2.14	0.76	641.02	774.89	180.48	0.00	-104.17	-0.00	-0.00	-0.00	300.00	200.00	0.00	-0.00
697	2.06	0.69	641.17	774.78	180.44	0.00	-135.36	-0.00	-0.00	-0.00	300.00	200.00	0.00	-0.00
698	1.75	0.69	640.87	775.00	180.29	0.00	-175.59	-0.00	-0.00	-0.00	300.00	200.00	0.00	-0.00
699	1.83	0.69	640.72	774.83	180.42	0.00	-108.05	-0.00	-0.00	-0.00	300.00	200.00	0.00	-0.00
700	1.45	0.69	640.87	774.93	180.62	0.00	-100.37	-0.00	-0.00	-0.00	300.00	200.00	0.00	-0.00
701	1.60	0.61	640.72	774.90	180.61	0.00	-181.75	-0.00	-0.00	-0.00	300.00	200.00	0.00	-0.00
702	1.37	0.69	640.72	774.97	180.66	0.00	-213.30	-0.00	-0.00	-0.00	300.00	200.00	0.00	-0.00
703	1.60	0.61	641.33	775.02	180.54	0.00	-181.95	-0.00	-0.00	-0.00	300.00	200.00	0.00	-0.00
704	1.30	0.69	640.87	775.29	180.71	0.00	-189.09	-0.00	-0.00	-0.00	300.00	200.00	0.00	-0.00
705	1.22	0.61	641.33	775.38	180.73	0.00	-197.40	-0.00	-0.00	-0.00	300.00	200.00	0.00	-0.00
706	1.30	0.38	641.02	775.46	180.62	0.00	-205.36	-0.00	-0.00	-0.00	300.00	200.00	0.00	-0.00
707	1.45	0.53	641.17	775.06	180.72	0.00	-142.72	-0.00	-0.00	-0.00	300.00	200.00	0.00	-0.00
708	1.83	0.61	641.02	775.03	180.67	0.00	-209.06	-0.00	-0.00	-0.00	300.00	200.00	0.00	-0.00
709	1.91	0.61	640.72	774.76	180.66	0.00	-118.83	-0.00	-0.00	-0.00	300.00	200.00	0.00	-0.00
710	2.14	0.76	641.17	774.85	180.68	0.00	-126.61	-0.00	-0.00	-0.00	300.00	200.00	0.00	-0.00
711	2.21	0.69	641.17	774.85	180.68	0.00	-137.86	-0.00	-0.00	-0.00	300.00	200.00	0.00	-0.00
712	2.44	0.69	641.17	774.78	180.68	0.00	-119.35	-0.00	-0.00	-0.00	300.00	200.00	0.00	-0.00
713	2.21	0.61	641.33	774.88	180.68	0.00	-216.32	-0.00	-0.00	-0.00	300.00	200.00	0.00	-0.00
714	2.06	0.92	640.87	774.71	180.81	0.00	-59.41	-0.00	-0.00	-0.00	300.00	200.00	0.00	-0.00
715	2.06	0.76	640.41	774.62	180.75	0.00	-124.82	-0.00	-0.00	-0.00	300.00	200.00	0.00	-0.00
716	1.75	0.84	641.17	774.85	180.87	0.00	-86.24	-0.00	-0.00	-0.00	300.00	200.00	0.00	-0.00
717	1.60	0.69	641.02	774.67	180.86	0.00	-194.32	-0.00	-0.00	-0.00	300.00	200.00	0.00	-0.00
718	1.37	0.53	641.33	775.02	180.87	0.00	-209.69	-0.00	-0.00	-0.00	300.00	200.00	0.00	-0.00
719	1.37	0.69	641.33	775.23	180.92	0.00	-167.36	-0.00	-0.00	-0.00	300.00	200.00	0.00	-0.00
720	1.22	0.69	641.02	775.03	181.05	0.00	-209.92	-0.00	-0.00	-0.00	300.00	200.00	0.00	-0.00
721	1.22	0.38	641.17	775.20	180.91	0.00	-226.32	-0.00	-0.00	-0.00	300.00	200.00	0.00	-0.00
722	1.30	0.61	641.17	775.28	180.96	0.00	-175.62	-0.00	-0.00	-0.00	300.00	200.00	0.00	-0.00
723	1.60	0.38	641.48	775.12	180.92	0.00	-233.55	-0.00	-0.00	-0.00	300.00	200.00	0.00	-0.00
724	1.60	0.69	641.17	775.20	180.91	0.00	-103.05	-0.00	-0.00	-0.00	300.00	200.00	0.00	-0.00
725	1.68	0.69	641.02	775.17	180.96	0.00	-104.41	-0.00	-0.00	-0.00	300.00	200.00	0.00	-0.00
726	1.83	0.53	640.87	775.14	180.90	0.00	-104.01	-0.00	-0.00	-0.00	300.00	200.00	0.00	-0.00
727	2.14	0.76	640.87	775.14	180.95	0.00	-103.36	-0.00	-0.00	-0.00	300.00	200.00	0.00	-0.00
728	2.06	0.53	641.02	775.17	180.96	0.00	-199.84	-0.00	-0.00	-0.00	300.00	200.00	0.00	-0.00
729	2.14	0.76	641.02	775.17	181.00	0.00	-126.16	-0.00	-0.00	-0.00	300.00	200.00	0.00	-0.00
730	2.14	0.69	641.17	775.20	180.91	0.00	-181.90	-0.00	-0.00	-0.00	300.00	200.00	0.00	-0.00
731	1.75	0.76	641.17	775.20	180.96	0.00	-187.68	-0.00	-0.00	-0.00	300.00	200.00	0.00	-0.00
732	1.75	0.61	641.78	775.33	181.12	0.00	-184.08	-0.00	-0.00	-0.00	300.00	200.00	0.00	-0.00
733	1.75	0.46	641.33	775.38	180.97	0.00	-135.20	-0.00	-0.00	-0.00	300.00	200.00	0.00	-0.00
734	1.45	0.61	641.33	775.59	181.01	0.00	-132.86	0.00	0.00	0.00	300.00	200.00	0.00	0.00
735	1.45	0.61	641.17	775.35	181.01	0.00	-178.50	-0.00	-0.00	-0.00	300.00	200.00	0.00	-0.00
736	1.60	0.61	640.87	775.50	181.05	0.00	-135.65	-0.00	-0.00	-0.00	300.00	200.00	0.00	-0.00
737	1.45	0.31	640.72	775.61	181.04	0.00	-217.49	-0.00	-0.00	-0.00	300.00	200.00	0.00	-0.00
738	1.68	0.53	640.26	775.52	181.03	0.00	-192.64	-0.00	-0.00	-0.00	300.00	200.00	0.00	-0.00
739	1.68	0.31	639.95	775.53	180.88	0.00	-222.08	-0.00	-0.00	-0.00	300.00	200.00	0.00	-0.00
740	1.60	0.46	639.50	775.30	180.91	0.00	-155.23	-0.00	-0.00	-0.00	300.00	200.00	0.00	-0.00
741	1.83	0.38	639.34	775.48	180.95	0.00	-123.56	-0.00	-0.00	-0.00	300.00	200.00	0.00	-0.00
742	1.75	0.53	639.95	775.46	180.93	0.00	-148.46	-0.00	-0.00	-0.00	300.00	200.00	0.00	-0.00
743	1.75	0.61	640.11	775.35	181.03	0.00	-92.71	-0.00	-0.00	-0.00	300.00	200.00	0.00	-0.00
744	1.83	0.61	640.11	775.35	180.98	0.00	-94.25	-0.00	-0.00	-0.00	300.00	200.00	0.00	-0.00
745	1.98	0.69	640.87	775.29	181.00	0.00	-87.32	-0.00	-0.00	-0.00	300.00	200.00	0.00	-0.00
746	1.98	0.69	641.02	775.46	180.96	0.00	-87.53	-0.00	-0.00	-0.00	300.00	200.00	0.00	-0.00
747	1.75	0.84	641.02	775.46	180.96	0.00	-86.60	-0.00	-0.00	-0.00	300.00	200.00	0.00	-0.00
748	1.75	0.69	641.48	775.48	181.07	0.00	-82.99	-0.00	-0.00	-0.00	300.00	200.00	0.00	-0.00
749	1.68	0.84	642.09	775.67	181.04	0.00	-62.30	-0.00	-0.00	-0.00	300.00	200.00	0.00	-0.00
750	1.60	0.84	641.63	775.58	181.12	0.00	-37.76	-0.00	-0.00	-0.00	300.00	200.00	0.00	-0.00
751	1.45	0.53	642.09	775.81	181.18	0.00	-119.58	-0.00	-0.00	-0.00	300.00	200.00	0.00	-0.00
752	1.68	0.69	641.33	775.73	181.16	0.00	-104.46	-0.00	-0.00	-0.00	300.00	200.00	0.00	-0.00
753	1.60	0.69	641.33	775.81	181.20	0.00	-194.55	-0.00	-0.00	-0.00	300.00	200.00	0.00	-0.00
754	1.60	0.61	641.33	775.66	181.16	0.00	-89.80	-0.00	-0.00	-0.00	300.00	200.00	0.00	-0.00
755	1.68	0.61	640.87	775.57	181.10	0.00	-91.28	-0.00	-0.00	-0.00	300.00	200.00	0.00	-0.00
756	1.83	0.61	641.02	775.74	181.15	0.00	-117.07	-0.00	-0.00	-0.00	300.00	200.00	0.00	-0.00
757	2.14	0.61	640.72	775.61	181.28	0.00	-191.12	-0.00	-0.00	-0.00	300.00	200.00	0.00	-0.00
758	2.21	0.84	641.17	775.70	181.10	0.00	-72.30	-0.00	-0.00	-0.00	300.00	200.00	0.00	-0.00
759	2.21	0.69	641.63	775.87	181.12	0.00	-91.81	-0.00	-0.00	-0.00	300.00	200.00	0.00	-0.00
760	2.06	0.76	641.02	775.67	181.15	0.00	-79.02	-0.00	-0.00	-0.00	300.00	200.00	0.00	-0.00
761	2.21	0.76	640.87	775.71	181.14	0.00	-81.94	-0.00	-0.00	-0.00	300.00	200.00	0.00	-0.00
762	2.21	0.69	641.33	775.88	181.16	0.00	-91.73	-0.00	-0.00	-0.00	300.00	200.00	0.00	-0.00
763	2.06	0.53	641.48	775.76	181.16	0.00	-131.07	0.00	0.00	0.00	300.00	200.00	0.00	0.00
764	2.14	0.61	641.33	775.88	181.20	0.00	-99.89	-0.00	-0.00	-0.00	300.00	200.00	0.00	-0.00
765	1.83	0.84	641.33	775.95	181.30	0.00	-87.83	-0.00	-0.00	-0.00	300.00	200.00	0.00	-0.00
766	1.75	0.61	641.33	776.09	181.20	0.00	-184.41	-0.00	-0.00	-0.00	300.00	200.00	0.00	-0.00
767	1.83	0.53	640.56	775.94	181.28	0.00	-126.64	-0.00	-0.00	-0.00	300.00	200.00	0.00	-0.00
768	1.68	0.69	640.56	776.23	181.28	0.00	-127.48	-0.00	-0.00	-0.00	300.00	200.00	0.00	-0.00
769	1.68	0.53	640.56	776.15	181.28	0.00	-101.01	-0.00	-0.00	-0.00	300.00	200.00	0.00	-0.00
770	1.60	0.53	640.56	776.23	181.18	0.00	-145.55	-0.00	-0.00	-0.00	300.00	200.00	0.00	-0.00
771	1.83	0.61	640.56	776.37	181.13	0.00	-117.47	-0.00	-0.00	-0.00	300.00	200.00	0.00	-0.00
772	1.91	0.61	640.41	776.48	181.27	0.00	-95.83	-0.00	-0.00	-0.00	300.00	200.00	0.00	-0.00
773	1.91	0.61	640.56	776.23	181.28	0.00	-118.55	-0.00	-0.00	-0.00	300.00	200.00	0.00	-0.00
774	2.06	0.61	640.56	776.30	181.32	0.00	-98.47	-0.00	-0.00	-0.00	300.00	200.00	0.00	-0.00
775	2.06	0.69	640.87	776.36	181.19	0.00	-134.89	-0.00	-0.00	-0.00	300.00	200.00	0.00	-0.00
776	2.06	0.69	640.72	776.26	181.14	0.00	-134.93	-0.00	-0.00	-0.00	300.00	200.00	0.00	-0.00
777	1.68	0.69	640.72	776.40	181.09	0.00	-173.69	-0.00	-0.00	-0.00	300.00	200.00	0.00	-0.00
778	1.68	0.61	640.87	776.43	181.33	0.00	-137.18	-0.00	-0.00	-0.00	300.00	200.00	0.00	-0.00
779	1.45	0.69	640.87	776.57	181.33	0.00	-123.35	-0.00	-0.00	-0.00	300.00	200.00	0.00	-0.00
780	1.60	0.69	641.02	776.89	181.29	0.00	-126.49	-0.00	-0.00	-0.00	300.00	200.00	0.00	-0.00
781	1.45	0.53	640.72	776.54	181.38	0.00	-211.23	-0.00	-0.00	-0.00	300.00	200.00	0.00	-0.00
782	1.30	0.61	640.41	776.70	181.37	0.00	-198.85	-0.00	-0.00	-0.00	300.00	200.00	0.00	-0.00
783	1.14	0.61	640.56	776.94	181.42	0.00	-173.20	-0.00	-0.00	-0.00	300.00	200.00	0.00	-0.00
784	1.30	0.53	640.87	776.93	181.38	0.00	-231.48	-0.00	-0.00	-0.00	300.00	200.00	0.00	-0.00
785	1.60	0.61	640.72	776.97	181.28	0.00	-181.95	-0.00	-0.00	-0.00	300.00	200.00	0.00	-0.00
786	1.60	0.53	640.87	776.93	181.19	0.00	-123.02	-0.00	-0.00	-0.00	300.00	200.00	0.00	-0.00
787	1.60	0.61	640.87	776.93	181.05	0.00	-136.52	-0.00	-0.00	-0.00	300.00	200.00	0.00	-0.00
788	1.68	0.46	640.87	777.00	181.19	0.00	-157.00	-0.00	-0.00	-0.00	300.00	200.00	0.00	-0.00
789	1.75	0.61	640.72	776.97	181.19	0.00	-184.97	-0.00	-0.00	-0.00	300.00	200.00	0.00	-0.00
790	1.91	0.76	640.87	776.86	181.29	0.00	-168.34	-0.00	-0.00	-0.00	300.00	200.00	0.00	-0.00
791	1.75	0.69	641.33	777.09	181.16	0.00	-106.83	-0.00	-0.00	-0.00	300.00	200.00	0.00	-0.00
792	1.68	0.69	640.87	777.00	181.10	0.00	-174.10	-0.00	-0.00	-0.00	300.00	200.00	0.00	-0.00
793	1.68	0.84	640.72	777.18	181.14	0.00	-154.95	-0.00	-0.00	-0.00	300.00	200.00	0.00	-0.00
794	1.37	0.61	640.87	777.36	181.10	0.00	-201.05	-0.00	-0.00	-0.00	300.00	200.00	0.00	-0.00
795	1.22	0.84	641.17	777.42	181.20	0.00	-169.33	-0.00	-0.00	-0.00	300.00	200.00	0.00	-0.00
796	1.14	0.61	641.17	777.27	181.29	0.00	-173.55	-0.00	-0.00	-0.00	300.00	200.00	0.00	-0.00
797	1.22	0.53	640.87	777.57	181.29	0.00	-138.96	-0.00	-0.00	-0.00	300.00	200.00	0.00	-0.00
798	1.22	0.69	641.33	777.59	181.11	0.00	-165.83	-0.00	-0.00	-0.00	300.00	200.00	0.00	-0.00
799	1.30	0.69	641.78	777.82	181.12	0.00	-121.64	0.00	0.00	0.00	300.00	200.00	0.00	0.00
800	1.30	0.61	641.02	777.53	181.10	0.00	-176.81	-0.00	-0.00	-0.00	300.00	200.00	0.00	-0.00
801	1.37	0.69	641.33	777.66	181.11	0.00	-122.99	-0.00	-0.00	-0.00	300.00	200.00	0.00	-0.00
802	1.37	0.69	641.02	777.74	181.05	0.00	-100.23	-0.00	-0.00	-0.00	300.00	200.00	0.00	-0.00
803	1.45	0.69	641.17	777.85	181.10	0.00	-101.67	-0.00	-0.00	-0.00	300.00	200.00	0.00	-0.00
804	1.68	0.61	641.17	777.70	181.10	0.00	-115.46	-0.00	-0.00	-0.00	300.00	200.00	0.00	-0.00
805	1.68	0.76	641.02	777.82	181.05	0.00	-73.62	0.00	0.00	0.00	300.00	200.00	0.00	0.00
806	1.68	0.69	640.87	777.79	181.10	0.00	-60.19	-0.00	-0.00	-0.00	300.00	200.00	0.00	-0.00
807	1.60	0.61	641.17	777.92	181.06	0.00	-91.33	-0.00	-0.00	-0.00	300.00	200.00	0.00	-0.00
808	1.30	0.61	641.02	778.03	181.10	0.00	-108.46	-0.00	-0.00	-0.00	300.00	200.00	0.00	-0.00
809	1.22	0.53	641.33	778.09	181.01	0.00	-116.68	-0.00	-0.00	-0.00	300.00	200.00	0.00	-0.00
810	1.30	0.38	641.63	778.29	181.31	0.00	-159.78	-0.00	-0.00	-0.00	300.00	200.00	0.00	-0.00
811	1.07	0.53	641.48	778.40	181.35	0.00	-113.60	-0.00	-0.00	-0.00	300.00	200.00	0.00	-0.00
812	0.92	0.61	642.24	778.48	181.33	0.00	-78.43	-0.00	-0.00	-0.00	300.00	200.00	0.00	-0.00
813	0.92	0.61	641.78	778.46	181.31	0.00	-124.20	-0.00	-0.00	-0.00	300.00	200.00	0.00	-0.00
814	1.07	0.38	642.09	778.59	181.23	0.00	-132.81	-0.00	-0.00	-0.00	300.00	200.00	0.00	-0.00
815	0.99	0.53	641.63	778.36	181.17	0.00	-89.45	-0.00	-0.00	-0.00	300.00	200.00	0.00	-0.00
816	1.37	0.38	641.78	778.46	181.22	0.00	-115.62	-0.00	-0.00	-0.00	300.00	200.00	0.00	-0.00
817	1.60	0.69	642.40	778.51	181.19	0.00	-13.33	-0.00	-0.00	-0.00	300.00	200.00	0.00	-0.00
818	1.45	0.76	642.09	778.45	181.13	0.00	-69.66	-0.00	-0.00	-0.00	300.00	200.00	0.00	-0.00
819	1.30	0.61	641.78	778.39	181.12	0.00	-62.87	-0.00	-0.00	-0.00	300.00	200.00	0.00	-0.00
820	1.37	0.46	642.24	778.48	181.14	0.00	-60.46	-0.00	-0.00	-0.00	300.00	200.00	0.00	-0.00
821	1.45	0.61	642.09	778.52	180.99	0.00	-43.14	-0.00	-0.00	-0.00	300.00	200.00	0.00	-0.00
822	1.14	0.61	642.09	778.74	181.18	0.00	-60.14	-0.00	-0.00	-0.00	300.00	200.00	0.00	-0.00
823	0.99	0.53	641.48	778.76	180.97	0.00	-112.74	-0.00	-0.00	-0.00	300.00	200.00	0.00	-0.00
824	0.61	0.46	641.48	778.83	181.07	0.00	-92.05	-0.00	-0.00	-0.00	300.00	200.00	0.00	-0.00
825	0.69	0.31	640.41	779.05	180.94	0.00	-112.59	0.00	0.00	0.00	300.00	200.00	0.00	0.00
826	0.61	0.31	639.95	779.04	180.93	0.00	-65.36	-0.00	-0.00	-0.00	300.00	200.00	0.00	-0.00
827	0.53	0.15	639.95	779.18	181.07	0.00	-128.55	-0.00	-0.00	-0.00	300.00	200.00	0.00	-0.00
828	0.76	0.31	639.50	779.09	180.91	0.00	-91.19	-0.00	-0.00	-0.00	300.00	200.00	0.00	-0.00
829	0.84	-0.00	639.65	778.98	180.96	0.00	-107.53	-0.00	-0.00	-0.00	300.00	200.00	0.00	-0.00
830	0.99	0.15	639.50	779.16	181.01	0.00	-114.38	-0.00	-0.00	-0.00	300.00	200.00	0.00	-0.00
831	1.22	0.15	639.50	778.95	181.01	0.00	-95.81	-0.00	-0.00	-0.00	300.00	200.00	0.00	-0.00
832	1.30	0.08	639.19	779.03	180.90	0.00	-106.86	-0.00	-0.00	-0.00	300.00	200.00	0.00	-0.00
833	1.37	0.38	639.34	778.85	180.91	0.00	-24.64	-0.00	-0.00	-0.00	300.00	200.00	0.00	-0.00
834	1.30	0.46	640.41	778.77	180.89	0.00	9.20	-0.00	-0.00	-0.00	300.00	200.00	0.00	-0.00
835	1.60	0.53	639.95	778.54	180.83	0.00	12.87	-0.00	-0.00	-0.00	300.00	200.00	0.00	-0.00
836	1.60	0.38	640.26	778.67	180.74	0.00	-29.20	-0.00	-0.00	-0.00	300.00	200.00	0.00	-0.00
837	0.99	0.46	640.26	778.74	180.70	0.00	-53.82	-0.00	-0.00	-0.00	300.00	200.00	0.00	-0.00
838	0.99	0.61	640.87	779.14	180.86	0.00	-80.72	-0.00	-0.00	-0.00	300.00	200.00	0.00	-0.00
839	0.53	0.61	641.17	779.20	180.96	0.00	-163.49	-0.00	-0.00	-0.00	300.00	200.00	0.00	-0.00
840	0.53	0.69	641.33	779.23	180.87	0.00	-39.67	-0.00	-0.00	-0.00	300.00	200.00	0.00	-0.00
841	0.61	0.61	641.33	779.09	180.97	0.00	-96.21	-0.00	-0.00	-0.00	300.00	200.00	0.00	-0.00
842	0.31	0.69	641.48	779.47	180.92	0.00	-104.11	-0.00	-0.00	-0.00	300.00	200.00	0.00	-0.00
843	0.38	0.61	642.24	779.48	180.76	0.00	-115.06	0.00	0.00	0.00	300.00	200.00	0.00	0.00
844	0.38	0.61	641.33	779.23	180.78	0.00	-92.01	-0.00	-0.00	-0.00	300.00	200.00	0.00	-0.00
845	0.38	0.53	641.33	779.30	180.78	0.00	-78.60	-0.00	-0.00	-0.00	300.00	200.00	0.00	-0.00
846	0.61	0.61	641.33	779.30	180.82	0.00	-73.53	-0.00	-0.00	-0.00	300.00	200.00	0.00	-0.00
847	0.76	0.61	641.02	779.32	180.72	0.00	-76.55	-0.00	-0.00	-0.00	300.00	200.00	0.00	-0.00
848	0.76	0.53	641.33	779.30	180.63	0.00	-108.93	-0.00	-0.00	-0.00	300.00	200.00	0.00	-0.00
849	0.84	0.61	640.87	779.29	180.67	0.00	-100.93	-0.00	-0.00	-0.00	300.00	200.00	0.00	-0.00
850	0.84	0.53	640.56	779.08	180.66	0.00	-64.50	-0.00	-0.00	-0.00	300.00	200.00	0.00	-0.00
851	0.76	0.76	640.41	779.05	180.51	0.00	-172.08	-0.00	-0.00	-0.00	300.00	200.00	0.00	-0.00
852	0.76	0.92	640.41	779.20	180.51	0.00	-153.30	-0.00	-0.00	-0.00	300.00	200.00	0.00	-0.00
853	0.69	0.69	640.41	779.05	180.61	0.00	-111.32	-0.00	-0.00	-0.00	300.00	200.00	0.00	-0.00
854	0.61	1.07	640.87	779.21	180.67	0.00	-62.69	-0.00	-0.00	-0.00	300.00	200.00	0.00	-0.00
855	0.69	0.84	640.87	779.43	180.52	0.00	-184.33	-0.00	-0.00	-0.00	300.00	200.00	0.00	-0.00
856	0.53	0.76	640.72	779.40	180.52	0.00	-167.87	-0.00	-0.00	-0.00	300.00	200.00	0.00	-0.00
857	0.53	0.84	640.56	779.30	180.66	0.00	-158.29	-0.00	-0.00	-0.00	300.00	200.00	0.00	-0.00
858	0.69	0.76	641.17	779.49	180.63	0.00	-216.62	-0.00	-0.00	-0.00	300.00	200.00	0.00	-0.00
859	0.38	0.92	641.17	779.34	180.53	0.00	-191.76	-0.00	-0.00	-0.00	300.00	200.00	0.00	-0.00
860	0.38	0.76	640.87	779.21	180.48	0.00	-210.55	0.00	0.00	0.00	300.00	200.00	0.00	0.00
861	0.61	0.76	640.56	779.37	180.47	0.00	-169.37	-0.00	-0.00	-0.00	300.00	200.00	0.00	-0.00
862	0.69	0.53	640.87	779.29	180.38	0.00	-244.95	-0.00	-0.00	-0.00	300.00	200.00	0.00	-0.00
863	0.84	0.84	640.87	779.21	180.38	0.00	-164.35	-0.00	-0.00	-0.00	300.00	200.00	0.00	-0.00
864	1.07	0.84	640.41	779.05	180.27	0.00	-168.82	-0.00	-0.00	-0.00	300.00	200.00	0.00	-0.00
865	1.07	0.76	640.72	779.18	180.23	0.00	-178.42	-0.00	-0.00	-0.00	300.00	200.00	0.00	-0.00
866	0.99	1.07	640.41	778.77	180.13	0.00	-161.67	-0.00	-0.00	-0.00	300.00	200.00	0.00	-0.00
867	0.92	1.14	640.72	778.90	180.23	0.00	-173.62	-0.00	-0.00	-0.00	300.00	200.00	0.00	-0.00
868	0.76	1.07	640.56	778.80	180.13	0.00	-134.26	-0.00	-0.00	-0.00	300.00	200.00	0.00	-0.00
869	0.53	0.99	641.33	779.23	180.20	0.00	-231.14	-0.00	-0.00	-0.00	300.00	200.00	0.00	-0.00
870	0.31	1.07	640.87	778.93	180.14	0.00	-171.08	-0.00	-0.00	-0.00	300.00	200.00	0.00	-0.00
871	0.53	0.99	641.17	778.99	180.15	0.00	-162.26	-0.00	-0.00	-0.00	300.00	200.00	0.00	-0.00
872	0.61	1.14	641.33	778.95	180.20	0.00	-190.55	-0.00	-0.00	-0.00	300.00	200.00	0.00	-0.00
873	0.38	0.99	641.33	779.02	180.30	0.00	-227.87	-0.00	-0.00	-0.00	300.00	200.00	0.00	-0.00
874	0.38	0.99	641.48	779.05	180.26	0.00	-227.91	-0.00	-0.00	-0.00	300.00	200.00	0.00	-0.00
875	0.38	0.99	640.87	778.86	180.19	0.00	-227.75	-0.00	-0.00	-0.00	300.00	200.00	0.00	-0.00
876	0.76	0.92	640.87	779.00	180.24	0.00	-244.87	-0.00	-0.00	-0.00	300.00	200.00	0.00	-0.00
877	0.76	0.76	640.56	778.58	180.13	0.00	-263.56	-0.00	-0.00	-0.00	300.00	200.00	0.00	-0.00
878	1.07	0.84	640.56	778.58	180.04	0.00	-237.34	-0.00	-0.00	-0.00	300.00	200.00	0.00	-0.00
879	1.14	1.07	640.41	778.55	180.03	0.00	-233.25	-0.00	-0.00	-0.00	300.00	200.00	0.00	-0.00
880	0.99	1.14	640.56	778.73	180.04	0.00	-198.01	-0.00	-0.00	-0.00	300.00	200.00	0.00	-0.00
881	1.07	1.07	640.41	778.41	180.03	0.00	-231.57	-0.00	-0.00	-0.00	300.00	200.00	0.00	-0.00
882	1.14	1.22	640.87	778.57	179.95	0.00	-214.38	-0.00	-0.00	-0.00	300.00	200.00	0.00	-0.00
883	0.99	1.14	640.87	778.50	179.86	0.00	-152.16	-0.00	-0.00	-0.00	300.00	200.00	0.00	-0.00
884	0.99	1.22	641.02	778.39	179.86	0.00	-142.52	-0.00	-0.00	-0.00	300.00	200.00	0.00	-0.00
885	1.07	1.14	641.48	778.48	179.97	0.00	-153.54	0.00	0.00	0.00	300.00	200.00	0.00	0.00
886	0.92	1.14	641.02	778.24	179.96	0.00	-173.12	-0.00	-0.00	-0.00	300.00	200.00	0.00	-0.00
887	0.99	1.14	641.33	778.30	179.97	0.00	-174.71	-0.00	-0.00	-0.00	300.00	200.00	0.00	-0.00
888	0.92	1.07	641.33	778.09	179.97	0.00	-205.36	-0.00	-0.00	-0.00	300.00	200.00	0.00	-0.00
889	0.99	0.92	641.02	778.39	180.05	0.00	-249.02	-0.00	-0.00	-0.00	300.00	200.00	0.00	-0.00
890	0.99	0.92	641.48	778.40	179.97	0.00	-249.12	-0.00	-0.00	-0.00	300.00	200.00	0.00	-0.00
891	1.07	1.14	641.33	778.30	180.06	0.00	-153.25	-0.00	-0.00	-0.00	300.00	200.00	0.00	-0.00
892	0.92	1.07	641.48	778.12	180.02	0.00	-182.45	-0.00	-0.00	-0.00	300.00	200.00	0.00	-0.00
893	0.99	1.14	641.02	778.17	179.81	0.00	-197.60	-0.00	-0.00	-0.00	300.00	200.00	0.00	-0.00
894	1.30	1.07	641.02	777.89	179.77	0.00	-144.38	-0.00	-0.00	-0.00	300.00	200.00	0.00	-0.00
895	1.37	1.22	640.72	777.83	179.76	0.00	-172.55	-0.00	-0.00	-0.00	300.00	200.00	0.00	-0.00
896	1.37	1.14	640.87	777.71	179.76	0.00	-136.18	-0.00	-0.00	-0.00	300.00	200.00	0.00	-0.00
897	1.37	1.22	640.56	777.51	179.61	0.00	-126.59	-0.00	-0.00	-0.00	300.00	200.00	0.00	-0.00
898	1.45	1.37	640.26	777.31	179.69	0.00	-108.59	-0.00	-0.00	-0.00	300.00	200.00	0.00	-0.00
899	1.45	1.14	640.11	777.35	179.74	0.00	-137.35	-0.00	-0.00	-0.00	300.00	200.00	0.00	-0.00
900	1.37	1.37	640.56	777.30	179.75	0.00	-129.84	-0.00	-0.00	-0.00	300.00	200.00	0.00	-0.00
901	1.30	1.22	640.87	777.29	179.86	0.00	-124.44	-0.00	-0.00	-0.00	300.00	200.00	0.00	-0.00
902	1.14	0.92	640.87	777.21	179.81	0.00	-159.72	-0.00	-0.00	-0.00	300.00	200.00	0.00	-0.00
903	0.92	1.07	640.72	777.11	179.80	0.00	-181.57	-0.00	-0.00	-0.00	300.00	200.00	0.00	-0.00
904	0.92	1.14	641.17	777.42	179.96	0.00	-149.29	-0.00	-0.00	-0.00	300.00	200.00	0.00	-0.00
905	1.07	1.07	641.02	777.24	179.96	0.00	-207.52	-0.00	-0.00	-0.00	300.00	200.00	0.00	-0.00
906	0.99	0.92	641.02	777.03	179.86	0.00	-179.30	-0.00	-0.00	-0.00	300.00	200.00	0.00	-0.00
907	0.92	0.92	641.02	777.24	179.86	0.00	-200.85	-0.00	-0.00	-0.00	300.00	200.00	0.00	-0.00
908	1.07	0.84	640.87	777.00	179.86	0.00	-213.32	-0.00	-0.00	-0.00	300.00	200.00	0.00	-0.00
909	1.14	1.14	640.72	776.83	179.85	0.00	-176.21	-0.00	-0.00	-0.00	300.00	200.00	0.00	-0.00
910	1.37	1.22	640.87	776.64	179.95	0.00	-147.94	-0.00	-0.00	-0.00	300.00	200.00	0.00	-0.00
911	1.60	1.07	640.56	776.44	179.85	0.00	-194.65	-0.00	-0.00	-0.00	300.00	200.00	0.00	-0.00
912	1.60	0.84	641.48	776.62	179.78	0.00	-155.21	-0.00	-0.00	-0.00	300.00	200.00	0.00	-0.00
913	1.68	0.99	641.33	776.30	179.78	0.00	-160.06	-0.00	-0.00	-0.00	300.00	200.00	0.00	-0.00
914	1.68	0.99	641.63	776.08	179.83	0.00	-159.74	-0.00	-0.00	-0.00	300.00	200.00	0.00	-0.00
915	1.83	1.14	641.17	775.99	179.72	0.00	-143.54	-0.00	-0.00	-0.00	300.00	200.00	0.00	-0.00
916	1.83	0.92	640.87	775.86	179.67	0.00	-172.60	-0.00	-0.00	-0.00	300.00	200.00	0.00	-0.00
917	1.75	0.92	641.02	775.67	179.58	0.00	-148.15	-0.00	-0.00	-0.00	300.00	200.00	0.00	-0.00
918	1.75	0.92	640.56	775.58	179.56	0.00	-148.09	-0.00	-0.00	-0.00	300.00	200.00	0.00	-0.00
919	1.75	0.92	640.41	775.34	179.60	0.00	-193.57	-0.00	-0.00	-0.00	300.00	200.00	0.00	-0.00
920	1.68	0.76	640.11	775.28	179.59	0.00	-188.57	-0.00	-0.00	-0.00	300.00	200.00	0.00	-0.00
921	1.60	0.84	639.65	775.26	179.58	0.00	-200.17	-0.00	-0.00	-0.00	300.00	200.00	0.00	-0.00
922	1.45	0.99	639.65	775.11	179.44	0.00	-200.51	-0.00	-0.00	-0.00	300.00	200.00	0.00	-0.00
923	1.45	0.92	640.41	774.91	179.56	0.00	-164.13	-0.00	-0.00	-0.00	300.00	200.00	0.00	-0.00
924	1.75	1.14	640.87	774.79	179.76	0.00	-117.67	-0.00	-0.00	-0.00	300.00	200.00	0.00	-0.00
925	1.75	1.14	640.87	774.50	179.67	0.00	-117.51	0.00	0.00	0.00	300.00	200.00	0.00	0.00
926	1.91	1.07	640.87	774.21	179.57	0.00	-176.06	-0.00	-0.00	-0.00	300.00	200.00	0.00	-0.00
927	1.98	1.22	640.56	773.94	179.47	0.00	-180.73	-0.00	-0.00	-0.00	300.00	200.00	0.00	-0.00
928	1.98	1.22	641.02	773.89	179.39	0.00	-43.50	-0.00	-0.00	-0.00	300.00	200.00	0.00	-0.00
929	2.06	1.22	640.41	773.55	179.32	0.00	-67.69	-0.00	-0.00	-0.00	300.00	200.00	0.00	-0.00
930	2.14	1.53	640.72	773.47	179.19	0.00	15.85	-0.00	-0.00	-0.00	300.00	200.00	0.00	-0.00
931	2.06	1.37	640.56	773.22	179.13	0.00	-47.87	-0.00	-0.00	-0.00	300.00	200.00	0.00	-0.00
932	1.98	1.37	641.02	773.32	179.15	0.00	-46.38	-0.00	-0.00	-0.00	300.00	200.00	0.00	-0.00
933	2.14	1.53	640.87	773.00	179.14	0.00	-97.96	-0.00	-0.00	-0.00	300.00	200.00	0.00	-0.00
934	2.14	1.53	641.02	773.03	179.29	0.00	-74.80	-0.00	-0.00	-0.00	300.00	200.00	0.00	-0.00
935	2.21	1.53	641.33	772.81	179.44	0.00	-98.59	-0.00	-0.00	-0.00	300.00	200.00	0.00	-0.00
936	2.29	1.53	641.48	772.77	179.54	0.00	-122.76	-0.00	-0.00	-0.00	300.00	200.00	0.00	-0.00
937	2.52	1.68	642.09	772.61	179.52	0.00	-130.26	-0.00	-0.00	-0.00	300.00	200.00	0.00	-0.00
938	2.82	1.53	641.48	772.48	179.59	0.00	-156.00	-0.00	-0.00	-0.00	300.00	200.00	0.00	-0.00
939	2.82	1.37	641.33	772.38	179.44	0.00	-176.19	-0.00	-0.00	-0.00	300.00	200.00	0.00	-0.00
940	3.13	1.53	641.02	772.17	179.43	0.00	-162.25	-0.00	-0.00	-0.00	300.00	200.00	0.00	-0.00
941	3.51	1.37	641.63	772.16	179.41	0.00	-144.36	-0.00	-0.00	-0.00	300.00	200.00	0.00	-0.00
942	3.66	1.45	641.33	771.95	179.44	0.00	-68.42	-0.00	-0.00	-0.00	300.00	200.00	0.00	-0.00
943	3.51	1.53	641.48	771.98	179.40	0.00	-32.59	-0.00	-0.00	-0.00	300.00	200.00	0.00	-0.00
944	3.43	1.60	640.87	771.86	179.48	0.00	-89.23	-0.00	-0.00	-0.00	300.00	200.00	0.00	-0.00
945	3.36	1.75	640.72	771.61	179.57	0.00	-89.81	-0.00	-0.00	-0.00	300.00	200.00	0.00	-0.00
946	3.28	1.60	640.87	771.71	179.62	0.00	-108.29	0.00	0.00	0.00	300.00	200.00	0.00	0.00
947	3.20	1.45	641.02	771.82	179.58	0.00	-127.05	-0.00	-0.00	-0.00	300.00	200.00	0.00	-0.00
948	2.98	1.37	641.48	771.98	179.69	0.00	-200.95	-0.00	-0.00	-0.00	300.00	200.00	0.00	-0.00
949	2.98	1.53	641.33	771.95	179.78	0.00	-111.98	-0.00	-0.00	-0.00	300.00	200.00	0.00	-0.00
950	2.75	1.53	641.48	771.91	179.88	0.00	-129.90	-0.00	-0.00	-0.00	300.00	200.00	0.00	-0.00
951	2.67	1.22	641.33	772.09	179.97	0.00	-168.35	-0.00	-0.00	-0.00	300.00	200.00	0.00	-0.00
952	2.52	1.37	641.48	772.41	180.16	0.00	-145.27	-0.00	-0.00	-0.00	300.00	200.00	0.00	-0.00
953	2.98	1.22	641.48	772.05	180.21	0.00	-173.70	-0.00	-0.00	-0.00	300.00	200.00	0.00	-0.00
954	3.13	0.99	641.63	772.01	180.31	0.00	-206.34	-0.00	-0.00	-0.00	300.00	200.00	0.00	-0.00
955	3.36	0.76	641.33	771.95	180.35	0.00	-217.76	0.00	0.00	0.00	300.00	200.00	0.00	0.00
956	3.51	0.92	640.87	771.93	180.43	0.00	-200.46	0.00	0.00	0.00	300.00	200.00	0.00	0.00
957	3.51	0.99	640.87	771.93	180.62	0.00	-98.24	-0.00	-0.00	-0.00	300.00	200.00	0.00	-0.00
958	3.74	0.92	640.41	771.91	180.46	0.00	-90.35	-0.00	-0.00	-0.00	300.00	200.00	0.00	-0.00
959	3.66	0.99	640.41	771.83	180.65	0.00	-100.98	-0.00	-0.00	-0.00	300.00	200.00	0.00	-0.00
960	3.36	0.84	640.56	771.94	180.75	0.00	-137.73	-0.00	-0.00	-0.00	300.00	200.00	0.00	-0.00
961	3.66	0.92	640.72	771.90	180.76	0.00	-41.99	0.00	0.00	0.00	300.00	200.00	0.00	0.00
962	3.36	0.92	641.33	772.09	180.87	0.00	-173.25	-0.00	-0.00	-0.00	300.00	200.00	0.00	-0.00
963	3.28	0.99	641.17	772.06	180.91	0.00	-70.08	-0.00	-0.00	-0.00	300.00	200.00	0.00	-0.00
964	2.98	0.99	641.17	772.35	181.01	0.00	-110.03	-0.00	-0.00	-0.00	300.00	200.00	0.00	-0.00
965	3.05	0.84	641.63	772.16	181.21	0.00	-176.41	-0.00	-0.00	-0.00	300.00	200.00	0.00	-0.00
966	2.98	0.69	641.63	772.51	181.36	0.00	-194.76	-0.00	-0.00	-0.00	300.00	200.00	0.00	-0.00
967	2.82	0.69	641.78	772.54	181.46	0.00	-191.65	-0.00	-0.00	-0.00	300.00	200.00	0.00	-0.00
968	2.75	0.53	641.33	772.45	181.39	0.00	-233.15	-0.00	-0.00	-0.00	300.00	200.00	0.00	-0.00
969	2.75	0.61	641.63	772.80	181.50	0.00	-154.45	-0.00	-0.00	-0.00	300.00	200.00	0.00	-0.00
970	2.75	0.53	641.17	772.63	181.63	0.00	-95.28	-0.00	-0.00	-0.00	300.00	200.00	0.00	-0.00
971	2.67	0.46	641.02	772.75	181.67	0.00	-126.65	-0.00	-0.00	-0.00	300.00	200.00	0.00	-0.00
972	2.67	0.61	640.72	772.75	181.76	0.00	-106.55	-0.00	-0.00	-0.00	300.00	200.00	0.00	-0.00
973	2.82	0.61	641.02	772.96	181.72	0.00	-132.45	-0.00	-0.00	-0.00	300.00	200.00	0.00	-0.00
974	2.82	0.61	641.17	773.28	181.77	0.00	-109.61	-0.00	-0.00	-0.00	300.00	200.00	0.00	-0.00
975	2.82	0.53	640.56	773.15	181.85	0.00	-119.22	-0.00	-0.00	-0.00	300.00	200.00	0.00	-0.00
976	2.82	0.61	640.87	773.21	182.00	0.00	-86.04	-0.00	-0.00	-0.00	300.00	200.00	0.00	-0.00
977	2.67	0.61	641.02	773.25	181.96	0.00	-152.09	-0.00	-0.00	-0.00	300.00	200.00	0.00	-0.00
978	2.82	0.61	640.56	773.22	182.04	0.00	-108.82	-0.00	-0.00	-0.00	300.00	200.00	0.00	-0.00
979	2.44	0.38	641.02	773.53	182.19	0.00	-108.52	-0.00	-0.00	-0.00	300.00	200.00	0.00	-0.00
980	2.37	0.46	640.87	773.64	182.19	0.00	-143.12	0.00	0.00	0.00	300.00	200.00	0.00	0.00
981	2.14	0.69	640.72	773.54	182.23	0.00	-63.50	-0.00	-0.00	-0.00	300.00	200.00	0.00	-0.00
982	2.21	0.46	641.02	773.75	182.19	0.00	-117.56	-0.00	-0.00	-0.00	300.00	200.00	0.00	-0.00
983	2.21	0.38	641.17	773.85	182.34	0.00	-150.02	-0.00	-0.00	-0.00	300.00	200.00	0.00	-0.00
984	2.06	0.31	641.33	773.95	182.35	0.00	-134.31	-0.00	-0.00	-0.00	300.00	200.00	0.00	-0.00
985	2.06	0.53	641.02	774.03	182.48	0.00	-127.43	-0.00	-0.00	-0.00	300.00	200.00	0.00	-0.00
986	2.21	0.53	641.17	774.06	182.53	0.00	-107.12	-0.00	-0.00	-0.00	300.00	200.00	0.00	-0.00
987	2.06	0.69	641.48	774.27	182.40	0.00	-85.19	0.00	0.00	0.00	300.00	200.00	0.00	0.00
988	2.06	0.46	640.87	774.29	182.43	0.00	-68.83	-0.00	-0.00	-0.00	300.00	200.00	0.00	-0.00
989	1.98	0.38	641.02	774.32	182.53	0.00	-100.01	0.00	0.00	0.00	300.00	200.00	0.00	0.00
990	2.14	0.53	641.02	774.46	182.43	0.00	-83.32	-0.00	-0.00	-0.00	300.00	200.00	0.00	-0.00
991	2.14	0.46	641.17	774.56	182.67	0.00	-115.54	-0.00	-0.00	-0.00	300.00	200.00	0.00	-0.00
992	2.06	0.38	641.17	774.70	182.63	0.00	-124.17	-0.00	-0.00	-0.00	300.00	200.00	0.00	-0.00
993	1.75	0.61	640.87	774.71	182.67	0.00	-135.22	-0.00	-0.00	-0.00	300.00	200.00	0.00	-0.00
994	1.60	0.53	641.02	774.82	182.86	0.00	-96.33	-0.00	-0.00	-0.00	300.00	200.00	0.00	-0.00
995	1.68	0.38	641.17	775.06	182.91	0.00	-140.09	-0.00	-0.00	-0.00	300.00	200.00	0.00	-0.00
996	1.60	0.31	641.17	775.06	182.77	0.00	-171.67	-0.00	-0.00	-0.00	300.00	200.00	0.00	-0.00
997	1.45	0.38	640.72	775.26	182.95	0.00	-159.09	-0.00	-0.00	-0.00	300.00	200.00	0.00	-0.00
998	1.60	0.46	640.72	775.33	182.76	0.00	-129.40	-0.00	-0.00	-0.00	300.00	200.00	0.00	-0.00
999	1.60	0.38	640.41	775.27	182.94	0.00	-93.05	-0.00	-0.00	-0.00	300.00	200.00	0.00	-0.00
1000	1.60	0.38	640.87	775.36	182.95	0.00	-47.29	-0.00	-0.00	-0.00	300.00	200.00	0.00	-0.00
1001	1.60	0.31	640.26	775.24	182.98	0.00	-125.60	-0.00	-0.00	-0.00	300.00	200.00	0.00	-0.00
1002	1.60	0.61	640.87	775.50	182.95	0.00	-63.93	-0.00	-0.00	-0.00	300.00	200.00	0.00	-0.00
1003	1.75	0.53	641.02	775.67	182.96	0.00	-30.57	-0.00	-0.00	-0.00	300.00	200.00	0.00	-0.00
1004	1.60	0.69	641.17	775.70	182.91	0.00	-77.30	-0.00	-0.00	-0.00	300.00	200.00	0.00	-0.00
1005	1.45	0.53	640.72	775.68	182.90	0.00	-71.23	-0.00	-0.00	-0.00	300.00	200.00	0.00	-0.00
1006	1.22	0.46	640.87	775.79	182.90	0.00	-122.85	-0.00	-0.00	-0.00	300.00	200.00	0.00	-0.00
1007	1.07	0.46	640.87	775.93	183.05	0.00	-97.27	-0.00	-0.00	-0.00	300.00	200.00	0.00	-0.00
1008	1.07	0.46	641.02	776.24	183.05	0.00	-97.41	-0.00	-0.00	-0.00	300.00	200.00	0.00	-0.00
1009	1.07	0.38	641.17	776.27	183.06	0.00	-107.09	-0.00	-0.00	-0.00	300.00	200.00	0.00	-0.00
1010	1.07	0.46	641.63	776.44	183.02	0.00	-97.53	-0.00	-0.00	-0.00	300.00	200.00	0.00	-0.00
1011	0.76	0.31	642.09	776.60	183.03	0.00	-157.48	-0.00	-0.00	-0.00	300.00	200.00	0.00	-0.00
1012	0.61	0.38	641.78	776.68	183.02	0.00	-145.28	-0.00	-0.00	-0.00	300.00	200.00	0.00	-0.00
1013	0.53	0.31	642.09	776.67	183.13	0.00	-199.34	-0.00	-0.00	-0.00	300.00	200.00	0.00	-0.00
1014	0.61	0.38	641.33	776.73	183.11	0.00	-99.47	-0.00	-0.00	-0.00	300.00	200.00	0.00	-0.00
1015	0.38	0.31	641.02	776.82	183.00	0.00	-151.08	-0.00	-0.00	-0.00	300.00	200.00	0.00	-0.00
1016	0.61	0.31	640.56	776.94	182.99	0.00	-109.24	-0.00	-0.00	-0.00	300.00	200.00	0.00	-0.00
1017	0.61	0.38	640.26	776.88	182.98	0.00	-76.72	-0.00	-0.00	-0.00	300.00	200.00	0.00	-0.00
1018	0.84	0.38	640.41	777.05	182.99	0.00	-57.78	0.00	0.00	0.00	300.00	200.00	0.00	0.00
1019	0.84	0.53	639.95	777.03	183.12	0.00	-15.56	-0.00	-0.00	-0.00	300.00	200.00	0.00	-0.00
1020	1.07	0.38	639.04	776.57	183.09	0.00	-107.16	-0.00	-0.00	-0.00	300.00	200.00	0.00	-0.00
1021	1.07	0.53	639.50	776.73	183.06	0.00	-65.10	-0.00	-0.00	-0.00	300.00	200.00	0.00	-0.00
1022	1.14	0.46	639.34	776.70	183.20	0.00	-52.97	-0.00	-0.00	-0.00	300.00	200.00	0.00	-0.00
1023	0.84	0.46	639.34	776.70	183.10	0.00	-70.81	-0.00	-0.00	-0.00	300.00	200.00	0.00	-0.00
1024	0.99	0.46	639.65	776.69	183.11	0.00	-73.37	-0.00	-0.00	-0.00	300.00	200.00	0.00	-0.00
1025	0.84	0.38	640.56	777.08	183.23	0.00	-80.48	-0.00	-0.00	-0.00	300.00	200.00	0.00	-0.00
1026	0.53	0.38	641.02	777.03	183.24	0.00	-121.11	-0.00	-0.00	-0.00	300.00	200.00	0.00	-0.00
1027	0.38	0.53	641.48	777.33	183.35	0.00	-122.34	-0.00	-0.00	-0.00	300.00	200.00	0.00	-0.00
1028	0.31	0.38	641.48	777.26	183.40	0.00	-94.43	-0.00	-0.00	-0.00	300.00	200.00	0.00	-0.00
1029	0.15	0.38	642.09	777.45	183.51	0.00	-114.84	-0.00	-0.00	-0.00	300.00	200.00	0.00	-0.00
1030	0.23	0.31	642.24	777.48	183.42	0.00	-102.82	-0.00	-0.00	-0.00	300.00	200.00	0.00	-0.00
1031	0.23	0.38	642.09	777.17	183.46	0.00	-93.11	-0.00	-0.00	-0.00	300.00	200.00	0.00	-0.00
1032	0.31	0.38	642.24	777.41	183.46	0.00	-94.47	-0.00	-0.00	-0.00	300.00	200.00	0.00	-0.00
1033	0.31	0.31	642.24	777.27	183.42	0.00	-81.13	-0.00	-0.00	-0.00	300.00	200.00	0.00	-0.00
1034	0.69	0.38	641.17	776.99	183.44	0.00	-77.74	-0.00	-0.00	-0.00	300.00	200.00	0.00	-0.00
1035	0.76	0.31	640.87	777.00	183.43	0.00	-111.52	-0.00	-0.00	-0.00	300.00	200.00	0.00	-0.00
1036	0.76	0.15	640.72	777.11	183.33	0.00	-130.84	-0.00	-0.00	-0.00	300.00	200.00	0.00	-0.00
1037	0.92	0.31	640.72	776.90	183.42	0.00	-114.02	-0.00	-0.00	-0.00	300.00	200.00	0.00	-0.00
1038	0.92	0.31	640.87	777.21	183.43	0.00	-114.11	-0.00	-0.00	-0.00	300.00	200.00	0.00	-0.00
1039	0.84	-0.00	641.02	777.17	183.48	0.00	-151.19	-0.00	-0.00	-0.00	300.00	200.00	0.00	-0.00
1040	0.69	0.46	640.87	777.21	183.52	0.00	-91.06	-0.00	-0.00	-0.00	300.00	200.00	0.00	-0.00
1041	0.69	0.15	641.02	777.24	183.62	0.00	-129.39	-0.00	-0.00	-0.00	300.00	200.00	0.00	-0.00
1042	0.69	0.31	641.02	777.24	183.58	0.00	-133.12	-0.00	-0.00	-0.00	300.00	200.00	0.00	-0.00
1043	0.53	0.31	641.63	777.15	183.64	0.00	-107.66	-0.00	-0.00	-0.00	300.00	200.00	0.00	-0.00
1044	0.38	-0.00	641.63	777.15	183.69	0.00	-189.33	0.00	0.00	0.00	300.00	200.00	0.00	0.00
1045	0.31	0.15	641.33	777.02	183.73	0.00	-214.63	-0.00	-0.00	-0.00	300.00	200.00	0.00	-0.00
1046	0.84	0.15	642.09	777.17	183.70	0.00	-223.36	-0.00	-0.00	-0.00	300.00	200.00	0.00	-0.00
1047	0.69	0.38	641.78	777.18	183.83	0.00	-77.55	-0.00	-0.00	-0.00	300.00	200.00	0.00	-0.00
1048	0.76	0.08	641.17	776.85	183.72	0.00	-140.12	-0.00	-0.00	-0.00	300.00	200.00	0.00	-0.00
1049	0.92	0.08	640.72	776.83	183.71	0.00	-119.73	-0.00	-0.00	-0.00	300.00	200.00	0.00	-0.00
1050	0.99	0.31	641.02	776.96	183.67	0.00	-115.06	-0.00	-0.00	-0.00	300.00	200.00	0.00	-0.00
1051	1.30	0.38	640.72	776.68	183.71	0.00	-110.27	-0.00	-0.00	-0.00	300.00	200.00	0.00	-0.00
1052	1.30	0.08	640.56	776.30	183.66	0.00	-148.86	-0.00	-0.00	-0.00	300.00	200.00	0.00	-0.00
1053	1.60	0.31	640.41	776.41	183.80	0.00	-124.66	-0.00	-0.00	-0.00	300.00	200.00	0.00	-0.00
1054	1.60	0.31	640.56	776.15	183.75	0.00	-124.65	-0.00	-0.00	-0.00	300.00	200.00	0.00	-0.00
1055	1.68	0.15	640.87	776.14	183.81	0.00	-145.15	-0.00	-0.00	-0.00	300.00	200.00	0.00	-0.00
1056	1.37	0.38	641.02	776.17	183.81	0.00	-111.18	-0.00	-0.00	-0.00	300.00	200.00	0.00	-0.00
1057	1.14	0.38	641.17	776.35	183.77	0.00	-130.48	-0.00	-0.00	-0.00	300.00	200.00	0.00	-0.00
1058	1.14	0.31	641.33	776.09	183.92	0.00	-162.78	-0.00	-0.00	-0.00	300.00	200.00	0.00	-0.00
1059	1.07	0.15	641.48	775.84	183.82	0.00	-135.20	-0.00	-0.00	-0.00	300.00	200.00	0.00	-0.00
1060	1.07	0.31	641.48	775.91	183.92	0.00	-92.83	-0.00	-0.00	-0.00	300.00	200.00	0.00	-0.00
1061	0.92	-0.00	641.17	775.63	183.91	0.00	-174.95	-0.00	-0.00	-0.00	300.00	200.00	0.00	-0.00
1062	0.99	-0.00	641.48	775.76	183.82	0.00	-244.92	-0.00	-0.00	-0.00	300.00	200.00	0.00	-0.00
1063	0.92	0.08	641.48	775.76	183.73	0.00	-188.29	-0.00	-0.00	-0.00	300.00	200.00	0.00	-0.00
1064	1.22	0.38	641.33	775.59	183.63	0.00	-223.15	-0.00	-0.00	-0.00	300.00	200.00	0.00	-0.00
1065	1.22	0.08	641.02	775.24	183.62	0.00	-170.46	-0.00	-0.00	-0.00	300.00	200.00	0.00	-0.00
1066	1.45	0.15	640.72	775.26	183.71	0.00	-164.34	-0.00	-0.00	-0.00	300.00	200.00	0.00	-0.00
1067	1.75	0.38	640.72	774.83	183.57	0.00	-117.27	-0.00	-0.00	-0.00	300.00	200.00	0.00	-0.00
1068	1.75	0.38	640.26	774.74	183.60	0.00	-117.17	-0.00	-0.00	-0.00	300.00	200.00	0.00	-0.00
1069	1.83	0.31	640.56	774.58	183.61	0.00	-151.04	-0.00	-0.00	-0.00	300.00	200.00	0.00	-0.00
1070	2.06	0.53	640.56	774.58	183.71	0.00	-125.20	-0.00	-0.00	-0.00	300.00	200.00	0.00	-0.00
1071	1.83	0.15	640.26	774.38	183.56	0.00	-170.70	-0.00	-0.00	-0.00	300.00	200.00	0.00	-0.00
1072	1.98	0.31	640.87	774.29	183.62	0.00	-153.43	-0.00	-0.00	-0.00	300.00	200.00	0.00	-0.00
1073	2.06	0.15	640.72	774.33	183.57	0.00	-128.66	-0.00	-0.00	-0.00	300.00	200.00	0.00	-0.00
1074	1.68	0.15	640.87	774.21	183.67	0.00	-167.98	-0.00	-0.00	-0.00	300.00	200.00	0.00	-0.00
1075	1.75	0.15	640.87	774.29	183.57	0.00	-238.07	-0.00	-0.00	-0.00	300.00	200.00	0.00	-0.00
1076	1.60	0.31	641.02	774.32	183.58	0.00	-147.26	-0.00	-0.00	-0.00	300.00	200.00	0.00	-0.00
1077	1.45	0.08	641.02	774.24	183.62	0.00	-197.02	-0.00	-0.00	-0.00	300.00	200.00	0.00	-0.00
1078	1.83	0.31	641.33	774.31	183.54	0.00	-151.09	-0.00	-0.00	-0.00	300.00	200.00	0.00	-0.00
1079	2.06	0.38	641.17	774.20	183.53	0.00	-99.23	-0.00	-0.00	-0.00	300.00	200.00	0.00	-0.00
1080	2.14	0.31	641.48	774.05	183.40	0.00	-156.33	-0.00	-0.00	-0.00	300.00	200.00	0.00	-0.00
1081	2.44	0.15	641.33	773.88	183.39	0.00	-181.06	-0.00	-0.00	-0.00	300.00	200.00	0.00	-0.00
1082	2.29	0.46	641.02	773.60	183.48	0.00	-115.91	-0.00	-0.00	-0.00	300.00	200.00	0.00	-0.00
1083	2.75	0.53	641.02	773.60	183.38	0.00	-136.75	-0.00	-0.00	-0.00	300.00	200.00	0.00	-0.00
1084	2.75	0.53	640.72	773.47	183.33	0.00	-113.94	-0.00	-0.00	-0.00	300.00	200.00	0.00	-0.00
1085	2.75	0.53	641.17	773.56	183.25	0.00	-114.22	-0.00	-0.00	-0.00	300.00	200.00	0.00	-0.00
1086	2.75	0.38	641.17	773.49	183.29	0.00	-133.81	-0.00	-0.00	-0.00	300.00	200.00	0.00	-0.00
1087	2.75	0.61	641.33	773.52	183.25	0.00	-104.31	-0.00	-0.00	-0.00	300.00	200.00	0.00	-0.00
1088	2.67	0.61	641.33	773.59	183.15	0.00	-103.33	-0.00	-0.00	-0.00	300.00	200.00	0.00	-0.00
1089	2.37	0.31	641.02	773.67	183.24	0.00	-137.50	-0.00	-0.00	-0.00	300.00	200.00	0.00	-0.00
1090	2.21	0.46	640.72	773.61	183.28	0.00	-160.87	-0.00	-0.00	-0.00	300.00	200.00	0.00	-0.00
1091	2.21	0.46	641.63	773.80	183.16	0.00	-138.33	-0.00	-0.00	-0.00	300.00	200.00	0.00	-0.00
1092	1.98	0.53	641.33	773.88	183.11	0.00	-147.66	-0.00	-0.00	-0.00	300.00	200.00	0.00	-0.00
1093	2.06	0.46	641.17	773.85	183.10	0.00	-158.79	-0.00	-0.00	-0.00	300.00	200.00	0.00	-0.00
1094	2.06	0.53	641.17	773.99	183.06	0.00	-217.78	-0.00	-0.00	-0.00	300.00	200.00	0.00	-0.00
1095	2.06	0.46	641.02	773.82	183.00	0.00	-204.76	-0.00	-0.00	-0.00	300.00	200.00	0.00	-0.00
1096	2.06	0.53	640.87	773.93	183.05	0.00	-126.21	-0.00	-0.00	-0.00	300.00	200.00	0.00	-0.00
1097	2.21	0.61	640.87	773.79	182.95	0.00	-210.62	-0.00	-0.00	-0.00	300.00	200.00	0.00	-0.00
1098	2.06	0.53	641.17	773.99	182.91	0.00	-80.74	-0.00	-0.00	-0.00	300.00	200.00	0.00	-0.00
1099	2.37	0.84	641.02	773.96	182.96	0.00	-115.12	-0.00	-0.00	-0.00	300.00	200.00	0.00	-0.00
1100	2.37	0.76	641.17	773.92	182.96	0.00	-56.26	-0.00	-0.00	-0.00	300.00	200.00	0.00	-0.00
1101	2.29	0.84	641.17	773.92	182.91	0.00	-68.11	-0.00	-0.00	-0.00	300.00	200.00	0.00	-0.00
1102	2.29	0.76	641.17	773.92	182.87	0.00	-100.95	-0.00	-0.00	-0.00	300.00	200.00	0.00	-0.00
1103	2.14	0.69	641.33	773.88	182.77	0.00	-85.47	-0.00	-0.00	-0.00	300.00	200.00	0.00	-0.00
1104	2.06	0.69	642.24	773.99	182.85	0.00	-106.97	-0.00	-0.00	-0.00	300.00	200.00	0.00	-0.00
1105	2.06	0.84	642.40	774.16	182.85	0.00	-110.31	-0.00	-0.00	-0.00	300.00	200.00	0.00	-0.00
1106	1.98	0.69	642.40	774.16	182.85	0.00	-105.77	-0.00	-0.00	-0.00	300.00	200.00	0.00	-0.00
1107	1.91	0.76	642.09	774.25	182.79	0.00	-163.47	-0.00	-0.00	-0.00	300.00	200.00	0.00	-0.00
1108	1.83	0.76	641.78	774.11	182.74	0.00	-162.15	-0.00	-0.00	-0.00	300.00	200.00	0.00	-0.00
1109	1.98	0.76	641.33	774.09	182.77	0.00	-118.93	-0.00	-0.00	-0.00	300.00	200.00	0.00	-0.00
1110	1.91	0.76	640.87	774.21	182.81	0.00	-117.64	-0.00	-0.00	-0.00	300.00	200.00	0.00	-0.00
1111	2.14	0.76	640.72	774.33	182.76	0.00	-213.32	-0.00	-0.00	-0.00	300.00	200.00	0.00	-0.00
1112	1.98	0.53	640.41	774.27	182.61	0.00	-217.52	-0.00	-0.00	-0.00	300.00	200.00	0.00	-0.00
1113	2.06	0.69	639.04	773.99	182.62	0.00	-198.99	-0.00	-0.00	-0.00	300.00	200.00	0.00	-0.00
1114	2.06	0.53	639.04	774.13	182.43	0.00	-127.60	0.00	0.00	0.00	300.00	200.00	0.00	0.00
1115	2.06	0.84	639.04	774.28	182.47	0.00	-111.18	-0.00	-0.00	-0.00	300.00	200.00	0.00	-0.00
1116	1.91	0.69	639.04	774.13	182.43	0.00	-105.25	-0.00	-0.00	-0.00	300.00	200.00	0.00	-0.00
1117	1.98	0.69	638.73	774.29	182.47	0.00	-175.28	-0.00	-0.00	-0.00	300.00	200.00	0.00	-0.00
1118	1.98	0.69	639.65	774.18	182.49	0.00	-129.39	-0.00	-0.00	-0.00	300.00	200.00	0.00	-0.00
1119	1.91	0.69	640.11	774.35	182.46	0.00	-105.34	-0.00	-0.00	-0.00	300.00	200.00	0.00	-0.00
1120	1.60	0.84	640.87	774.36	182.48	0.00	-149.00	-0.00	-0.00	-0.00	300.00	200.00	0.00	-0.00
1121	1.75	0.92	641.63	774.58	182.64	0.00	-27.33	-0.00	-0.00	-0.00	300.00	200.00	0.00	-0.00
1122	1.60	0.92	641.63	774.44	182.50	0.00	-47.67	-0.00	-0.00	-0.00	300.00	200.00	0.00	-0.00
1123	1.68	0.69	641.78	774.40	182.45	0.00	-170.03	-0.00	-0.00	-0.00	300.00	200.00	0.00	-0.00
1124	1.75	0.92	642.24	774.49	182.42	0.00	-27.64	-0.00	-0.00	-0.00	300.00	200.00	0.00	-0.00
1125	1.75	0.92	641.78	774.61	182.55	0.00	-73.30	-0.00	-0.00	-0.00	300.00	200.00	0.00	-0.00
1126	1.75	0.99	641.63	774.44	182.50	0.00	-86.31	0.00	0.00	0.00	300.00	200.00	0.00	0.00
1127	1.68	0.92	641.78	774.54	182.50	0.00	-94.87	-0.00	-0.00	-0.00	300.00	200.00	0.00	-0.00
1128	1.83	0.84	641.63	774.65	182.50	0.00	-107.44	-0.00	-0.00	-0.00	300.00	200.00	0.00	-0.00
1129	1.98	0.69	641.48	774.55	182.40	0.00	-175.60	-0.00	-0.00	-0.00	300.00	200.00	0.00	-0.00
1130	1.75	0.84	641.17	774.56	182.48	0.00	-106.05	-0.00	-0.00	-0.00	300.00	200.00	0.00	-0.00
1131	1.83	0.76	640.87	774.71	182.48	0.00	-48.65	-0.00	-0.00	-0.00	300.00	200.00	0.00	-0.00
1132	1.98	0.69	640.87	774.71	182.29	0.00	-175.93	-0.00	-0.00	-0.00	300.00	200.00	0.00	-0.00
1133	2.06	0.69	641.02	774.60	182.29	0.00	-108.53	-0.00	-0.00	-0.00	300.00	200.00	0.00	-0.00
1134	2.06	0.76	641.17	774.70	182.34	0.00	-121.60	-0.00	-0.00	-0.00	300.00	200.00	0.00	-0.00
1135	2.06	0.92	640.72	774.61	182.38	0.00	-78.98	-0.00	-0.00	-0.00	300.00	200.00	0.00	-0.00
1136	1.83	0.92	641.02	774.60	182.34	0.00	-97.89	-0.00	-0.00	-0.00	300.00	200.00	0.00	-0.00
1137	1.91	1.07	641.02	774.74	182.39	0.00	-79.71	-0.00	-0.00	-0.00	300.00	200.00	0.00	-0.00
1138	1.68	0.76	641.02	774.74	182.34	0.00	-114.90	-0.00	-0.00	-0.00	300.00	200.00	0.00	-0.00
1139	1.75	0.99	641.02	774.74	182.34	0.00	-86.89	-0.00	-0.00	-0.00	300.00	200.00	0.00	-0.00
1140	1.83	0.84	641.33	774.95	182.44	0.00	-176.46	-0.00	-0.00	-0.00	300.00	200.00	0.00	-0.00
1141	1.68	0.84	641.33	775.09	182.49	0.00	-150.93	0.00	0.00	0.00	300.00	200.00	0.00	0.00
1142	1.60	0.76	641.17	774.92	182.48	0.00	-182.11	-0.00	-0.00	-0.00	300.00	200.00	0.00	-0.00
1143	1.60	0.92	641.02	774.96	182.48	0.00	-162.61	-0.00	-0.00	-0.00	300.00	200.00	0.00	-0.00
1144	1.68	0.76	640.72	774.97	182.38	0.00	-206.56	0.00	0.00	0.00	300.00	200.00	0.00	0.00
1145	2.06	0.76	640.72	775.18	182.42	0.00	-167.57	-0.00	-0.00	-0.00	300.00	200.00	0.00	-0.00
1146	2.06	0.69	640.56	775.15	182.32	0.00	-200.39	-0.00	-0.00	-0.00	300.00	200.00	0.00	-0.00
1147	2.21	0.76	640.41	774.77	182.18	0.00	-170.48	-0.00	-0.00	-0.00	300.00	200.00	0.00	-0.00
1148	2.06	0.84	640.56	774.87	182.18	0.00	-203.83	-0.00	-0.00	-0.00	300.00	200.00	0.00	-0.00
1149	2.29	0.69	640.56	774.80	182.28	0.00	-227.19	-0.00	-0.00	-0.00	300.00	200.00	0.00	-0.00
1150	2.14	0.69	640.87	774.93	182.19	0.00	-178.99	0.00	0.00	0.00	300.00	200.00	0.00	0.00
1151	2.21	0.92	641.02	774.89	182.10	0.00	-151.20	-0.00	-0.00	-0.00	300.00	200.00	0.00	-0.00
1152	2.06	0.92	640.72	774.83	182.23	0.00	-193.91	0.00	0.00	0.00	300.00	200.00	0.00	0.00
1153	1.91	0.84	641.02	775.03	182.29	0.00	-178.15	-0.00	-0.00	-0.00	300.00	200.00	0.00	-0.00
1154	1.75	0.92	641.02	775.17	182.24	0.00	-165.90	-0.00	-0.00	-0.00	300.00	200.00	0.00	-0.00
1155	1.60	0.76	641.17	775.28	182.34	0.00	-251.28	0.00	0.00	0.00	300.00	200.00	0.00	0.00
1156	1.30	0.69	641.48	775.34	182.35	0.00	-255.67	-0.00	-0.00	-0.00	300.00	200.00	0.00	-0.00
1157	1.30	0.84	641.33	775.31	182.30	0.00	-190.45	-0.00	-0.00	-0.00	300.00	200.00	0.00	-0.00
1158	1.30	0.76	641.17	775.63	182.39	0.00	-200.33	-0.00	-0.00	-0.00	300.00	200.00	0.00	-0.00
1159	1.22	0.69	641.17	775.56	182.34	0.00	-162.93	-0.00	-0.00	-0.00	300.00	200.00	0.00	-0.00
1160	1.14	0.69	641.33	775.81	182.25	0.00	-161.86	-0.00	-0.00	-0.00	300.00	200.00	0.00	-0.00
1161	1.22	0.76	641.17	775.77	182.34	0.00	-176.26	-0.00	-0.00	-0.00	300.00	200.00	0.00	-0.00
1162	1.37	0.69	640.87	775.57	182.29	0.00	-165.71	-0.00	-0.00	-0.00	300.00	200.00	0.00	-0.00
1163	1.45	0.84	640.87	775.64	182.33	0.00	-147.61	0.00	0.00	0.00	300.00	200.00	0.00	0.00
1164	1.68	0.76	640.72	775.61	182.33	0.00	-161.35	-0.00	-0.00	-0.00	300.00	200.00	0.00	-0.00
1165	1.60	0.84	640.56	775.65	182.28	0.00	-173.29	-0.00	-0.00	-0.00	300.00	200.00	0.00	-0.00
1166	1.37	0.84	640.87	775.64	182.19	0.00	-169.35	-0.00	-0.00	-0.00	300.00	200.00	0.00	-0.00
1167	1.68	0.76	640.72	775.76	182.33	0.00	-207.24	-0.00	-0.00	-0.00	300.00	200.00	0.00	-0.00
1168	1.60	0.92	640.72	775.61	182.19	0.00	-163.68	-0.00	-0.00	-0.00	300.00	200.00	0.00	-0.00
1169	1.68	0.92	641.33	776.02	182.30	0.00	-165.23	-0.00	-0.00	-0.00	300.00	200.00	0.00	-0.00
1170	1.60	0.69	641.02	775.89	182.34	0.00	-192.79	-0.00	-0.00	-0.00	300.00	200.00	0.00	-0.00
1171	1.45	0.76	640.87	775.93	182.33	0.00	-180.43	-0.00	-0.00	-0.00	300.00	200.00	0.00	-0.00
1172	1.30	0.84	640.87	776.21	182.33	0.00	-145.39	-0.00	-0.00	-0.00	300.00	200.00	0.00	-0.00
1173	1.22	0.69	641.02	776.32	182.48	0.00	-209.06	0.00	0.00	0.00	300.00	200.00	0.00	0.00
1174	1.14	0.84	641.33	776.30	182.25	0.00	-165.76	-0.00	-0.00	-0.00	300.00	200.00	0.00	-0.00
1175	1.22	0.76	641.33	776.38	182.35	0.00	-176.71	-0.00	-0.00	-0.00	300.00	200.00	0.00	-0.00
1176	1.30	0.76	641.17	776.42	182.34	0.00	-200.99	-0.00	-0.00	-0.00	300.00	200.00	0.00	-0.00
1177	1.14	0.84	641.02	776.32	182.34	0.00	-165.67	-0.00	-0.00	-0.00	300.00	200.00	0.00	-0.00
1178	1.22	0.92	641.33	776.38	182.25	0.00	-157.51	-0.00	-0.00	-0.00	300.00	200.00	0.00	-0.00
1179	1.14	0.92	641.02	776.24	182.24	0.00	-87.38	-0.00	-0.00	-0.00	300.00	200.00	0.00	-0.00
1180	1.07	0.69	641.17	776.27	182.29	0.00	-160.78	-0.00	-0.00	-0.00	300.00	200.00	0.00	-0.00
1181	1.22	0.76	641.02	776.32	182.29	0.00	-85.18	-0.00	-0.00	-0.00	300.00	200.00	0.00	-0.00
1182	1.30	0.92	640.72	776.40	182.28	0.00	-158.84	-0.00	-0.00	-0.00	300.00	200.00	0.00	-0.00
1183	1.07	0.84	640.87	776.43	182.29	0.00	-164.47	-0.00	-0.00	-0.00	300.00	200.00	0.00	-0.00
1184	1.07	0.92	640.87	776.43	182.29	0.00	-154.81	-0.00	-0.00	-0.00	300.00	200.00	0.00	-0.00
1185	1.14	0.76	640.87	776.50	182.43	0.00	-198.26	-0.00	-0.00	-0.00	300.00	200.00	0.00	-0.00
1186	0.92	0.76	640.56	776.65	182.37	0.00	-148.63	-0.00	-0.00	-0.00	300.00	200.00	0.00	-0.00
1187	0.76	0.76	640.72	776.61	182.42	0.00	-168.75	-0.00	-0.00	-0.00	300.00	200.00	0.00	-0.00
1188	0.76	0.76	640.87	776.79	182.33	0.00	-168.95	-0.00	-0.00	-0.00	300.00	200.00	0.00	-0.00
1189	0.92	0.69	641.17	776.70	182.48	0.00	-158.20	-0.00	-0.00	-0.00	300.00	200.00	0.00	-0.00
1190	0.99	0.76	640.87	776.64	182.38	0.00	-172.84	-0.00	-0.00	-0.00	300.00	200.00	0.00	-0.00
1191	0.99	0.76	640.41	776.55	182.42	0.00	-149.85	-0.00	-0.00	-0.00	300.00	200.00	0.00	-0.00
1192	1.22	0.69	640.87	776.71	182.33	0.00	-186.62	-0.00	-0.00	-0.00	300.00	200.00	0.00	-0.00
1193	1.30	0.76	641.02	776.53	182.43	0.00	-109.40	-0.00	-0.00	-0.00	300.00	200.00	0.00	-0.00
1194	1.22	0.69	640.87	776.36	182.29	0.00	-117.77	-0.00	-0.00	-0.00	300.00	200.00	0.00	-0.00
1195	1.60	0.92	641.17	776.42	182.29	0.00	-95.58	-0.00	-0.00	-0.00	300.00	200.00	0.00	-0.00
1196	1.45	0.84	641.17	776.56	182.34	0.00	-102.59	-0.00	-0.00	-0.00	300.00	200.00	0.00	-0.00
1197	1.22	0.84	642.24	776.70	182.37	0.00	-98.63	-0.00	-0.00	-0.00	300.00	200.00	0.00	-0.00
1198	1.22	0.84	641.63	776.44	182.35	0.00	-98.43	-0.00	-0.00	-0.00	300.00	200.00	0.00	-0.00
1199	1.07	0.76	641.48	776.48	182.45	0.00	-105.33	-0.00	-0.00	-0.00	300.00	200.00	0.00	-0.00
1200	1.07	0.69	641.33	776.59	182.44	0.00	-160.84	-0.00	-0.00	-0.00	300.00	200.00	0.00	-0.00
1201	0.99	0.76	641.48	776.55	182.40	0.00	-104.09	-0.00	-0.00	-0.00	300.00	200.00	0.00	-0.00
1202	0.99	0.69	641.02	776.67	182.39	0.00	-182.50	-0.00	-0.00	-0.00	300.00	200.00	0.00	-0.00
1203	0.92	0.76	640.87	776.64	182.38	0.00	-148.61	0.00	0.00	0.00	300.00	200.00	0.00	0.00
1204	0.92	0.61	640.72	776.76	182.42	0.00	-190.81	-0.00	-0.00	-0.00	300.00	200.00	0.00	-0.00
1205	0.76	0.46	640.56	776.94	182.47	0.00	-184.55	-0.00	-0.00	-0.00	300.00	200.00	0.00	-0.00
1206	0.61	0.61	640.11	776.85	182.36	0.00	-185.54	-0.00	-0.00	-0.00	300.00	200.00	0.00	-0.00
1207	0.76	0.69	639.50	776.73	182.34	0.00	-155.65	-0.00	-0.00	-0.00	300.00	200.00	0.00	-0.00
1208	0.84	0.53	639.50	776.94	182.44	0.00	-130.52	-0.00	-0.00	-0.00	300.00	200.00	0.00	-0.00
1209	0.92	0.61	639.65	776.90	182.35	0.00	-168.08	0.00	0.00	0.00	300.00	200.00	0.00	0.00
1210	1.07	0.53	639.34	776.48	182.48	0.00	-180.03	-0.00	-0.00	-0.00	300.00	200.00	0.00	-0.00
1211	0.99	0.84	640.41	776.91	182.46	0.00	-94.68	-0.00	-0.00	-0.00	300.00	200.00	0.00	-0.00
1212	1.07	0.69	640.26	776.67	182.51	0.00	-46.38	-0.00	-0.00	-0.00	300.00	200.00	0.00	-0.00
1213	1.07	0.84	640.56	776.65	182.37	0.00	-50.12	-0.00	-0.00	-0.00	300.00	200.00	0.00	-0.00
1214	0.99	0.84	641.02	776.60	182.43	0.00	-48.67	-0.00	-0.00	-0.00	300.00	200.00	0.00	-0.00
1215	1.14	0.84	641.48	776.62	182.45	0.00	-51.36	-0.00	-0.00	-0.00	300.00	200.00	0.00	-0.00
1216	1.14	0.69	641.17	776.49	182.53	0.00	-162.00	-0.00	-0.00	-0.00	300.00	200.00	0.00	-0.00
1217	1.07	0.61	641.48	776.69	182.49	0.00	-56.05	-0.00	-0.00	-0.00	300.00	200.00	0.00	-0.00
1218	0.92	0.84	641.63	776.65	182.69	0.00	-47.14	-0.00	-0.00	-0.00	300.00	200.00	0.00	-0.00
1219	1.07	0.69	641.78	776.75	182.64	0.00	-114.96	-0.00	-0.00	-0.00	300.00	200.00	0.00	-0.00
1220	0.99	0.53	641.48	776.62	182.73	0.00	-109.85	-0.00	-0.00	-0.00	300.00	200.00	0.00	-0.00
1221	0.99	0.84	641.48	776.55	182.64	0.00	-71.32	-0.00	-0.00	-0.00	300.00	200.00	0.00	-0.00
1222	0.99	0.76	641.33	776.66	182.68	0.00	-103.90	0.00	0.00	0.00	300.00	200.00	0.00	0.00
1223	0.92	0.76	641.33	776.66	182.68	0.00	-79.69	-0.00	-0.00	-0.00	300.00	200.00	0.00	-0.00
1224	1.07	0.69	641.33	776.66	182.54	0.00	-92.12	-0.00	-0.00	-0.00	300.00	200.00	0.00	-0.00
1225	1.14	0.61	641.33	776.52	182.54	0.00	-171.67	-0.00	-0.00	-0.00	300.00	200.00	0.00	-0.00
1226	1.07	0.69	641.33	776.52	182.54	0.00	-114.91	-0.00	-0.00	-0.00	300.00	200.00	0.00	-0.00
1227	1.22	0.69	640.87	776.36	182.48	0.00	-48.87	-0.00	-0.00	-0.00	300.00	200.00	0.00	-0.00
1228	1.14	0.69	641.33	776.66	182.54	0.00	-93.45	-0.00	-0.00	-0.00	300.00	200.00	0.00	-0.00
1229	0.99	0.76	641.02	776.46	182.48	0.00	-81.05	-0.00	-0.00	-0.00	300.00	200.00	0.00	-0.00
1230	1.37	0.61	641.02	776.39	182.43	0.00	-107.06	-0.00	-0.00	-0.00	300.00	200.00	0.00	-0.00
1231	1.14	0.69	641.17	776.42	182.39	0.00	-93.45	-0.00	-0.00	-0.00	300.00	200.00	0.00	-0.00
1232	1.22	0.76	641.02	776.46	182.43	0.00	-153.78	-0.00	-0.00	-0.00	300.00	200.00	0.00	-0.00
1233	1.14	0.76	641.02	776.32	182.48	0.00	-106.50	0.00	0.00	0.00	300.00	200.00	0.00	0.00
1234	1.22	0.69	640.72	776.40	182.61	0.00	-208.95	-0.00	-0.00	-0.00	300.00	200.00	0.00	-0.00
1235	1.22	0.69	640.41	776.20	182.46	0.00	-186.11	0.00	0.00	0.00	300.00	200.00	0.00	0.00
1236	1.14	0.53	640.26	776.24	182.65	0.00	-135.26	-0.00	-0.00	-0.00	300.00	200.00	0.00	-0.00
1237	1.07	0.61	640.72	776.33	182.61	0.00	-193.02	-0.00	-0.00	-0.00	300.00	200.00	0.00	-0.00
1238	1.07	0.53	640.56	776.44	182.47	0.00	-202.91	-0.00	-0.00	-0.00	300.00	200.00	0.00	-0.00
1239	1.07	0.61	640.72	776.40	182.52	0.00	-170.28	-0.00	-0.00	-0.00	300.00	200.00	0.00	-0.00
1240	1.07	0.61	641.02	776.24	182.48	0.00	-124.45	-0.00	-0.00	-0.00	300.00	200.00	0.00	-0.00
1241	0.99	0.61	640.72	776.26	182.52	0.00	-168.86	-0.00	-0.00	-0.00	300.00	200.00	0.00	-0.00
1242	1.14	0.61	641.02	776.39	182.53	0.00	-125.82	-0.00	-0.00	-0.00	300.00	200.00	0.00	-0.00
1243	1.07	0.76	641.02	776.46	182.43	0.00	-105.33	-0.00	-0.00	-0.00	300.00	200.00	0.00	-0.00
1244	1.07	0.53	641.17	776.20	182.48	0.00	-179.87	-0.00	-0.00	-0.00	300.00	200.00	0.00	-0.00
1245	1.30	0.76	641.02	776.17	182.62	0.00	-154.66	-0.00	-0.00	-0.00	300.00	200.00	0.00	-0.00
1246	1.22	0.53	641.33	776.02	182.39	0.00	-182.56	-0.00	-0.00	-0.00	300.00	200.00	0.00	-0.00
1247	1.37	0.53	641.17	775.99	182.44	0.00	-139.39	-0.00	-0.00	-0.00	300.00	200.00	0.00	-0.00
1248	1.60	0.53	641.02	775.96	182.43	0.00	-143.40	0.00	0.00	0.00	300.00	200.00	0.00	0.00
1249	1.45	0.61	641.33	775.81	182.35	0.00	-108.17	-0.00	-0.00	-0.00	300.00	200.00	0.00	-0.00
1250	1.30	0.76	640.87	775.57	182.62	0.00	-177.09	-0.00	-0.00	-0.00	300.00	200.00	0.00	-0.00
1251	1.22	0.61	640.87	775.64	182.38	0.00	-126.88	-0.00	-0.00	-0.00	300.00	200.00	0.00	-0.00
1252	1.07	0.61	641.33	775.66	182.44	0.00	-192.80	-0.00	-0.00	-0.00	300.00	200.00	0.00	-0.00
1253	1.30	0.61	641.17	775.63	182.39	0.00	-196.87	0.00	0.00	0.00	300.00	200.00	0.00	0.00
1254	1.22	0.61	640.87	775.50	182.43	0.00	-126.74	0.00	0.00	0.00	300.00	200.00	0.00	0.00
1255	1.22	0.69	641.02	775.39	182.43	0.00	-162.70	-0.00	-0.00	-0.00	300.00	200.00	0.00	-0.00
1256	1.30	0.53	640.87	775.36	182.33	0.00	-137.85	-0.00	-0.00	-0.00	300.00	200.00	0.00	-0.00
1257	1.30	0.53	641.02	775.32	182.43	0.00	-137.70	-0.00	-0.00	-0.00	300.00	200.00	0.00	-0.00
1258	1.45	0.61	641.02	775.32	182.39	0.00	-130.71	-0.00	-0.00	-0.00	300.00	200.00	0.00	-0.00
1259	1.75	0.46	641.33	775.23	182.39	0.00	-132.63	-0.00	-0.00	-0.00	300.00	200.00	0.00	-0.00
1260	1.68	0.61	641.17	774.92	182.39	0.00	-111.60	-0.00	-0.00	-0.00	300.00	200.00	0.00	-0.00
1261	1.98	0.61	640.72	774.76	182.42	0.00	-116.81	-0.00	-0.00	-0.00	300.00	200.00	0.00	-0.00
1262	2.06	0.53	640.87	774.64	182.48	0.00	-196.43	-0.00	-0.00	-0.00	300.00	200.00	0.00	-0.00
1263	2.06	0.61	640.87	774.64	182.48	0.00	-140.86	-0.00	-0.00	-0.00	300.00	200.00	0.00	-0.00
1264	1.91	0.53	640.87	774.57	182.52	0.00	-147.85	-0.00	-0.00	-0.00	300.00	200.00	0.00	-0.00
1265	1.91	0.69	641.02	774.60	182.62	0.00	-105.20	-0.00	-0.00	-0.00	300.00	200.00	0.00	-0.00
1266	1.83	0.53	641.33	774.45	182.49	0.00	-123.63	-0.00	-0.00	-0.00	300.00	200.00	0.00	-0.00
1267	1.68	0.31	640.87	774.57	182.48	0.00	-219.10	-0.00	-0.00	-0.00	300.00	200.00	0.00	-0.00
1268	1.60	0.38	641.17	774.49	182.53	0.00	-162.07	-0.00	-0.00	-0.00	300.00	200.00	0.00	-0.00
1269	1.60	0.31	641.02	774.39	182.62	0.00	-171.70	-0.00	-0.00	-0.00	300.00	200.00	0.00	-0.00
1270	1.75	0.15	641.17	774.35	182.67	0.00	-193.88	-0.00	-0.00	-0.00	300.00	200.00	0.00	-0.00
1271	1.91	0.53	641.17	774.28	182.53	0.00	-101.90	-0.00	-0.00	-0.00	300.00	200.00	0.00	-0.00
1272	1.91	0.69	641.02	773.96	182.62	0.00	-81.87	-0.00	-0.00	-0.00	300.00	200.00	0.00	-0.00
1273	2.06	0.53	641.33	774.09	182.49	0.00	-127.45	-0.00	-0.00	-0.00	300.00	200.00	0.00	-0.00
1274	2.14	0.61	640.72	773.83	182.61	0.00	-95.63	-0.00	-0.00	-0.00	300.00	200.00	0.00	-0.00
1275	2.21	0.61	640.72	773.90	182.38	0.00	-97.52	-0.00	-0.00	-0.00	300.00	200.00	0.00	-0.00
1276	2.44	0.69	640.56	773.94	182.42	0.00	-91.63	-0.00	-0.00	-0.00	300.00	200.00	0.00	-0.00
1277	2.21	0.84	641.02	773.96	182.43	0.00	-67.90	-0.00	-0.00	-0.00	300.00	200.00	0.00	-0.00
1278	2.29	0.92	640.72	773.90	182.47	0.00	-105.03	-0.00	-0.00	-0.00	300.00	200.00	0.00	-0.00
1279	2.06	0.69	640.87	774.00	182.48	0.00	-107.74	-0.00	-0.00	-0.00	300.00	200.00	0.00	-0.00
1280	2.06	0.84	641.02	773.89	182.67	0.00	-156.22	-0.00	-0.00	-0.00	300.00	200.00	0.00	-0.00
1281	1.75	0.61	641.02	774.24	182.62	0.00	-135.01	-0.00	-0.00	-0.00	300.00	200.00	0.00	-0.00
1282	1.83	0.53	641.17	773.92	182.53	0.00	-191.93	-0.00	-0.00	-0.00	300.00	200.00	0.00	-0.00
1283	1.60	0.53	641.02	773.96	182.62	0.00	-142.03	-0.00	-0.00	-0.00	300.00	200.00	0.00	-0.00
1284	1.45	0.61	641.33	774.31	182.73	0.00	-106.71	-0.00	-0.00	-0.00	300.00	200.00	0.00	-0.00
1285	1.45	0.61	641.48	774.05	182.54	0.00	-175.49	0.00	0.00	0.00	300.00	200.00	0.00	0.00
1286	1.68	0.61	641.33	774.09	182.49	0.00	-88.04	-0.00	-0.00	-0.00	300.00	200.00	0.00	-0.00
1287	1.91	0.61	641.48	774.12	182.49	0.00	-69.17	-0.00	-0.00	-0.00	300.00	200.00	0.00	-0.00
1288	1.83	0.53	641.33	774.02	182.49	0.00	-100.51	-0.00	-0.00	-0.00	300.00	200.00	0.00	-0.00
1289	2.06	0.69	641.02	773.67	182.48	0.00	-84.62	-0.00	-0.00	-0.00	300.00	200.00	0.00	-0.00
1290	2.14	0.76	641.33	773.81	182.54	0.00	-76.07	-0.00	-0.00	-0.00	300.00	200.00	0.00	-0.00
1291	1.98	0.69	641.02	773.89	182.53	0.00	-83.33	-0.00	-0.00	-0.00	300.00	200.00	0.00	-0.00
1292	2.21	0.84	640.87	773.71	182.48	0.00	-44.71	-0.00	-0.00	-0.00	300.00	200.00	0.00	-0.00
1293	2.29	0.84	640.72	773.76	182.66	0.00	-91.43	-0.00	-0.00	-0.00	300.00	200.00	0.00	-0.00
1294	2.29	0.84	641.33	773.88	182.63	0.00	-68.72	-0.00	-0.00	-0.00	300.00	200.00	0.00	-0.00
1295	2.14	0.69	641.63	773.94	182.54	0.00	-63.11	0.00	0.00	0.00	300.00	200.00	0.00	0.00
1296	1.91	0.84	641.33	773.66	182.63	0.00	-61.91	-0.00	-0.00	-0.00	300.00	200.00	0.00	-0.00
1297	1.68	0.76	641.63	773.73	182.54	0.00	-113.78	-0.00	-0.00	-0.00	300.00	200.00	0.00	-0.00
1298	1.45	0.69	641.63	773.73	182.69	0.00	-73.66	-0.00	-0.00	-0.00	300.00	200.00	0.00	-0.00
1299	1.60	0.76	641.33	773.88	182.63	0.00	-89.53	-0.00	-0.00	-0.00	300.00	200.00	0.00	-0.00
1300	1.60	0.61	641.78	773.97	182.50	0.00	-132.39	-0.00	-0.00	-0.00	300.00	200.00	0.00	-0.00
1301	1.60	0.69	641.63	773.94	182.54	0.00	-99.56	-0.00	-0.00	-0.00	300.00	200.00	0.00	-0.00
1302	1.75	0.69	641.17	774.06	182.53	0.00	-171.00	-0.00	-0.00	-0.00	300.00	200.00	0.00	-0.00
1303	1.75	0.61	640.87	774.00	182.38	0.00	-89.51	-0.00	-0.00	-0.00	300.00	200.00	0.00	-0.00
1304	1.91	0.46	640.56	773.87	182.42	0.00	-157.52	-0.00	-0.00	-0.00	300.00	200.00	0.00	-0.00
1305	1.98	0.61	640.41	773.84	182.46	0.00	-93.28	-0.00	-0.00	-0.00	300.00	200.00	0.00	-0.00
1306	2.14	0.69	639.65	773.61	182.49	0.00	-85.89	-0.00	-0.00	-0.00	300.00	200.00	0.00	-0.00
1307	2.14	0.69	639.50	773.51	182.63	0.00	-131.30	-0.00	-0.00	-0.00	300.00	200.00	0.00	-0.00
1308	1.98	0.61	639.19	773.66	182.57	0.00	-92.96	-0.00	-0.00	-0.00	300.00	200.00	0.00	-0.00
1309	2.14	0.69	639.34	773.55	182.48	0.00	-108.75	-0.00	-0.00	-0.00	300.00	200.00	0.00	-0.00
1310	1.98	0.92	640.26	773.66	182.65	0.00	-76.22	-0.00	-0.00	-0.00	300.00	200.00	0.00	-0.00
1311	2.06	0.92	640.87	773.79	182.62	0.00	-54.83	-0.00	-0.00	-0.00	300.00	200.00	0.00	-0.00
1312	1.91	0.69	641.02	773.67	182.67	0.00	-81.58	-0.00	-0.00	-0.00	300.00	200.00	0.00	-0.00
1313	1.75	0.61	641.17	773.49	182.63	0.00	-88.77	-0.00	-0.00	-0.00	300.00	200.00	0.00	-0.00
1314	1.60	0.84	641.33	773.59	182.68	0.00	-102.25	-0.00	-0.00	-0.00	300.00	200.00	0.00	-0.00
1315	1.68	0.69	641.63	773.51	182.54	0.00	-54.83	-0.00	-0.00	-0.00	300.00	200.00	0.00	-0.00
1316	1.60	0.84	641.63	773.65	182.69	0.00	-56.52	-0.00	-0.00	-0.00	300.00	200.00	0.00	-0.00
1317	1.68	0.84	642.09	773.75	182.79	0.00	-80.62	-0.00	-0.00	-0.00	300.00	200.00	0.00	-0.00
1318	1.75	0.69	641.48	773.62	182.68	0.00	-78.88	-0.00	-0.00	-0.00	300.00	200.00	0.00	-0.00
1319	1.83	0.53	641.48	773.69	182.49	0.00	-100.33	0.00	0.00	0.00	300.00	200.00	0.00	0.00
1320	2.06	0.69	641.33	773.45	182.73	0.00	-61.07	-0.00	-0.00	-0.00	300.00	200.00	0.00	-0.00
1321	1.98	0.61	641.63	773.65	182.64	0.00	-115.71	-0.00	-0.00	-0.00	300.00	200.00	0.00	-0.00
1322	2.21	0.69	641.33	773.66	182.82	0.00	-86.53	-0.00	-0.00	-0.00	300.00	200.00	0.00	-0.00
1323	2.14	0.61	641.48	773.41	182.68	0.00	-118.11	-0.00	-0.00	-0.00	300.00	200.00	0.00	-0.00
1324	2.06	0.61	641.48	773.55	182.64	0.00	-94.09	-0.00	-0.00	-0.00	300.00	200.00	0.00	-0.00
1325	2.14	0.53	641.48	773.48	182.78	0.00	-127.84	-0.00	-0.00	-0.00	300.00	200.00	0.00	-0.00
1326	2.21	0.61	641.63	773.44	182.64	0.00	-96.66	-0.00	-0.00	-0.00	300.00	200.00	0.00	-0.00
1327	2.21	0.53	641.33	773.38	182.73	0.00	-152.10	-0.00	-0.00	-0.00	300.00	200.00	0.00	-0.00
1328	2.14	0.76	640.72	773.33	182.71	0.00	-121.11	-0.00	-0.00	-0.00	300.00	200.00	0.00	-0.00
1329	2.21	0.76	640.87	773.29	182.71	0.00	-122.39	-0.00	-0.00	-0.00	300.00	200.00	0.00	-0.00
1330	2.21	0.84	640.72	773.40	182.66	0.00	-112.70	-0.00	-0.00	-0.00	300.00	200.00	0.00	-0.00
1331	2.14	0.76	640.72	773.25	182.66	0.00	-166.93	-0.00	-0.00	-0.00	300.00	200.00	0.00	-0.00
1332	2.14	0.69	641.48	773.48	182.73	0.00	-199.73	0.00	0.00	0.00	300.00	200.00	0.00	0.00
1333	2.06	0.61	641.48	773.55	182.73	0.00	-139.67	-0.00	-0.00	-0.00	300.00	200.00	0.00	-0.00
1334	1.91	0.84	640.87	773.64	182.76	0.00	-176.09	-0.00	-0.00	-0.00	300.00	200.00	0.00	-0.00
1335	1.75	0.61	640.72	773.76	182.76	0.00	-203.14	-0.00	-0.00	-0.00	300.00	200.00	0.00	-0.00
1336	1.83	0.61	640.72	773.68	182.71	0.00	-227.39	-0.00	-0.00	-0.00	300.00	200.00	0.00	-0.00
1337	2.06	0.61	640.72	773.54	182.71	0.00	-139.71	-0.00	-0.00	-0.00	300.00	200.00	0.00	-0.00
1338	1.91	0.46	640.87	773.86	182.76	0.00	-202.64	-0.00	-0.00	-0.00	300.00	200.00	0.00	-0.00
1339	2.14	0.53	640.72	773.61	182.71	0.00	-196.72	-0.00	-0.00	-0.00	300.00	200.00	0.00	-0.00
1340	2.14	0.61	640.72	773.90	182.71	0.00	-141.24	-0.00	-0.00	-0.00	300.00	200.00	0.00	-0.00
1341	2.06	0.53	640.72	773.76	182.61	0.00	-81.23	-0.00	-0.00	-0.00	300.00	200.00	0.00	-0.00
1342	2.21	0.84	640.87	773.79	182.62	0.00	-158.90	-0.00	-0.00	-0.00	300.00	200.00	0.00	-0.00
1343	2.21	0.84	640.87	773.79	182.62	0.00	-158.90	-0.00	-0.00	-0.00	300.00	200.00	0.00	-0.00
1344	2.14	0.69	641.17	773.85	182.63	0.00	-108.65	-0.00	-0.00	-0.00	300.00	200.00	0.00	-0.00
1345	2.21	0.69	641.33	773.81	182.49	0.00	-178.92	-0.00	-0.00	-0.00	300.00	200.00	0.00	-0.00
1346	2.06	0.76	641.33	773.74	182.54	0.00	-120.46	-0.00	-0.00	-0.00	300.00	200.00	0.00	-0.00
1347	1.98	0.76	641.48	773.91	182.54	0.00	-165.03	-0.00	-0.00	-0.00	300.00	200.00	0.00	-0.00
1348	1.68	0.69	641.33	773.88	182.54	0.00	-238.20	0.00	0.00	0.00	300.00	200.00	0.00	0.00
1349	1.45	0.61	641.63	773.73	182.69	0.00	-197.96	-0.00	-0.00	-0.00	300.00	200.00	0.00	-0.00
1350	1.60	0.61	641.48	773.84	182.49	0.00	-178.10	-0.00	-0.00	-0.00	300.00	200.00	0.00	-0.00
1351	1.60	0.61	641.48	773.91	182.54	0.00	-178.06	-0.00	-0.00	-0.00	300.00	200.00	0.00	-0.00
1352	1.37	0.61	641.17	773.99	182.53	0.00	-197.02	0.00	0.00	0.00	300.00	200.00	0.00	0.00
1353	1.60	0.61	641.48	773.98	182.49	0.00	-201.07	-0.00	-0.00	-0.00	300.00	200.00	0.00	-0.00
1354	1.68	0.69	641.17	773.78	182.53	0.00	-169.47	-0.00	-0.00	-0.00	300.00	200.00	0.00	-0.00
1355	1.37	0.69	641.17	773.92	182.39	0.00	-164.43	-0.00	-0.00	-0.00	300.00	200.00	0.00	-0.00
1356	1.37	0.61	641.33	774.02	182.44	0.00	-128.50	-0.00	-0.00	-0.00	300.00	200.00	0.00	-0.00
1357	1.68	0.53	640.87	773.93	182.38	0.00	-120.86	-0.00	-0.00	-0.00	300.00	200.00	0.00	-0.00
1358	1.83	0.84	640.72	773.76	182.33	0.00	-84.11	-0.00	-0.00	-0.00	300.00	200.00	0.00	-0.00
1359	1.98	0.84	640.41	773.62	182.32	0.00	-155.37	-0.00	-0.00	-0.00	300.00	200.00	0.00	-0.00
1360	2.14	0.84	641.02	773.67	182.48	0.00	-89.11	-0.00	-0.00	-0.00	300.00	200.00	0.00	-0.00
1361	2.06	0.84	640.56	773.72	182.28	0.00	-179.79	-0.00	-0.00	-0.00	300.00	200.00	0.00	-0.00
1362	2.06	0.53	640.26	773.52	182.36	0.00	-241.84	-0.00	-0.00	-0.00	300.00	200.00	0.00	-0.00
1363	1.98	0.53	640.87	773.50	182.43	0.00	-194.58	-0.00	-0.00	-0.00	300.00	200.00	0.00	-0.00
1364	2.21	0.61	640.87	773.50	182.48	0.00	-211.50	-0.00	-0.00	-0.00	300.00	200.00	0.00	-0.00
1365	2.14	0.69	640.87	773.43	182.33	0.00	-246.32	-0.00	-0.00	-0.00	300.00	200.00	0.00	-0.00
1366	1.83	0.84	641.33	773.59	182.44	0.00	-175.32	-0.00	-0.00	-0.00	300.00	200.00	0.00	-0.00
1367	1.75	0.61	641.17	773.63	182.39	0.00	-203.71	-0.00	-0.00	-0.00	300.00	200.00	0.00	-0.00
1368	1.83	0.69	640.87	773.64	182.33	0.00	-241.07	-0.00	-0.00	-0.00	300.00	200.00	0.00	-0.00
1369	1.68	0.76	640.87	773.86	182.33	0.00	-182.89	-0.00	-0.00	-0.00	300.00	200.00	0.00	-0.00
1370	1.75	0.84	641.02	773.67	182.39	0.00	-151.26	-0.00	-0.00	-0.00	300.00	200.00	0.00	-0.00
1371	2.06	0.69	641.02	773.67	182.34	0.00	-199.35	-0.00	-0.00	-0.00	300.00	200.00	0.00	-0.00
1372	2.14	0.69	640.87	773.50	182.33	0.00	-177.70	-0.00	-0.00	-0.00	300.00	200.00	0.00	-0.00
1373	2.14	0.84	641.02	773.53	182.34	0.00	-112.18	-0.00	-0.00	-0.00	300.00	200.00	0.00	-0.00
1374	2.44	0.69	641.02	773.32	182.19	0.00	-137.53	-0.00	-0.00	-0.00	300.00	200.00	0.00	-0.00
1375	2.37	0.76	641.02	773.53	182.29	0.00	-126.21	-0.00	-0.00	-0.00	300.00	200.00	0.00	-0.00
1376	2.29	0.69	640.72	773.33	182.38	0.00	-134.40	-0.00	-0.00	-0.00	300.00	200.00	0.00	-0.00
1377	2.44	0.76	640.56	773.22	182.28	0.00	-127.36	-0.00	-0.00	-0.00	300.00	200.00	0.00	-0.00
1378	2.29	0.76	640.72	773.33	182.28	0.00	-124.73	-0.00	-0.00	-0.00	300.00	200.00	0.00	-0.00
1379	2.21	0.84	641.17	773.42	182.25	0.00	-90.75	-0.00	-0.00	-0.00	300.00	200.00	0.00	-0.00
1380	2.37	0.84	641.02	773.60	182.29	0.00	-93.51	-0.00	-0.00	-0.00	300.00	200.00	0.00	-0.00
1381	2.14	0.69	640.72	773.47	182.23	0.00	-132.12	0.00	0.00	0.00	300.00	200.00	0.00	0.00
1382	2.21	0.84	641.02	773.53	182.34	0.00	-159.31	0.00	0.00	0.00	300.00	200.00	0.00	0.00
1383	2.14	0.92	640.87	773.57	182.29	0.00	-148.23	-0.00	-0.00	-0.00	300.00	200.00	0.00	-0.00
1384	2.06	0.76	641.02	773.82	182.24	0.00	-98.24	-0.00	-0.00	-0.00	300.00	200.00	0.00	-0.00
1385	1.83	0.92	640.41	773.62	182.13	0.00	-166.04	-0.00	-0.00	-0.00	300.00	200.00	0.00	-0.00
1386	1.68	0.69	640.87	773.86	182.14	0.00	-193.07	-0.00	-0.00	-0.00	300.00	200.00	0.00	-0.00
1387	1.83	0.84	640.26	773.73	182.22	0.00	-107.18	-0.00	-0.00	-0.00	300.00	200.00	0.00	-0.00
1388	1.83	0.84	640.56	773.72	182.04	0.00	-107.50	-0.00	-0.00	-0.00	300.00	200.00	0.00	-0.00
1389	1.83	0.76	640.87	773.86	182.05	0.00	-117.45	-0.00	-0.00	-0.00	300.00	200.00	0.00	-0.00
1390	1.83	0.69	641.02	773.89	182.10	0.00	-104.34	-0.00	-0.00	-0.00	300.00	200.00	0.00	-0.00
1391	1.83	0.92	640.72	774.11	182.09	0.00	-143.67	-0.00	-0.00	-0.00	300.00	200.00	0.00	-0.00
1392	1.98	0.92	640.72	773.83	182.09	0.00	-77.48	-0.00	-0.00	-0.00	300.00	200.00	0.00	-0.00
1393	1.98	0.92	640.72	774.11	182.19	0.00	-77.55	-0.00	-0.00	-0.00	300.00	200.00	0.00	-0.00
1394	2.14	0.84	640.56	774.22	182.09	0.00	-113.30	-0.00	-0.00	-0.00	300.00	200.00	0.00	-0.00
1395	1.98	0.76	640.87	774.21	182.10	0.00	-166.14	-0.00	-0.00	-0.00	300.00	200.00	0.00	-0.00
1396	2.06	0.92	641.17	774.28	182.20	0.00	-79.04	-0.00	-0.00	-0.00	300.00	200.00	0.00	-0.00
1397	1.83	0.92	641.17	774.28	182.25	0.00	-97.76	-0.00	-0.00	-0.00	300.00	200.00	0.00	-0.00
1398	2.06	0.76	641.48	774.34	182.16	0.00	-75.92	-0.00	-0.00	-0.00	300.00	200.00	0.00	-0.00
1399	1.91	0.69	641.48	774.27	182.16	0.00	-82.96	-0.00	-0.00	-0.00	300.00	200.00	0.00	-0.00
1400	2.06	0.84	641.48	774.41	182.21	0.00	-157.61	-0.00	-0.00	-0.00	300.00	200.00	0.00	-0.00
1401	1.98	0.84	642.24	774.63	182.18	0.00	-87.83	-0.00	-0.00	-0.00	300.00	200.00	0.00	-0.00
1402	1.91	0.76	641.63	774.72	182.16	0.00	-73.48	-0.00	-0.00	-0.00	300.00	200.00	0.00	-0.00
1403	2.06	0.92	641.33	774.66	182.06	0.00	-79.68	-0.00	-0.00	-0.00	300.00	200.00	0.00	-0.00
1404	2.21	0.84	641.33	774.52	181.97	0.00	-69.41	-0.00	-0.00	-0.00	300.00	200.00	0.00	-0.00
1405	2.29	0.84	640.41	774.62	181.99	0.00	-93.71	0.00	0.00	0.00	300.00	200.00	0.00	0.00
1406	2.21	0.76	640.56	774.44	182.04	0.00	-78.98	-0.00	-0.00	-0.00	300.00	200.00	0.00	-0.00
1407	2.29	0.84	640.26	774.66	182.08	0.00	-47.76	0.00	0.00	0.00	300.00	200.00	0.00	0.00
1408	2.14	0.69	639.50	774.44	182.01	0.00	-110.37	-0.00	-0.00	-0.00	300.00	200.00	0.00	-0.00
1409	1.98	0.69	639.19	774.81	182.05	0.00	-84.92	0.00	0.00	0.00	300.00	200.00	0.00	0.00
1410	1.83	0.84	639.50	774.87	182.10	0.00	-16.79	-0.00	-0.00	-0.00	300.00	200.00	0.00	-0.00
1411	1.68	0.84	640.11	775.13	182.07	0.00	-37.22	-0.00	-0.00	-0.00	300.00	200.00	0.00	-0.00
1412	1.75	0.92	640.26	775.16	182.13	0.00	-51.66	-0.00	-0.00	-0.00	300.00	200.00	0.00	-0.00
1413	1.45	0.76	640.11	775.06	182.17	0.00	-111.34	0.00	0.00	0.00	300.00	200.00	0.00	0.00
1414	1.45	0.92	640.56	775.22	182.13	0.00	-46.25	-0.00	-0.00	-0.00	300.00	200.00	0.00	-0.00
1415	1.37	0.92	640.87	775.64	182.14	0.00	-68.14	-0.00	-0.00	-0.00	300.00	200.00	0.00	-0.00
1416	1.30	0.69	641.63	775.58	182.21	0.00	-95.80	-0.00	-0.00	-0.00	300.00	200.00	0.00	-0.00
1417	1.60	0.76	641.33	775.66	182.11	0.00	-91.73	-0.00	-0.00	-0.00	300.00	200.00	0.00	-0.00
1418	1.75	0.76	641.33	775.66	182.16	0.00	-71.49	-0.00	-0.00	-0.00	300.00	200.00	0.00	-0.00
1419	1.60	0.69	641.63	775.72	182.16	0.00	-78.51	-0.00	-0.00	-0.00	300.00	200.00	0.00	-0.00
1420	1.91	0.84	641.48	775.69	182.06	0.00	-41.81	-0.00	-0.00	-0.00	300.00	200.00	0.00	-0.00
1421	1.91	0.84	641.48	775.62	182.11	0.00	-64.55	-0.00	-0.00	-0.00	300.00	200.00	0.00	-0.00
1422	1.75	1.07	641.33	775.73	182.16	0.00	-9.82	-0.00	-0.00	-0.00	300.00	200.00	0.00	-0.00
1423	2.06	0.92	641.02	775.67	182.15	0.00	-57.53	-0.00	-0.00	-0.00	300.00	200.00	0.00	-0.00
1424	1.98	1.14	641.17	775.92	182.20	0.00	-27.21	-0.00	-0.00	-0.00	300.00	200.00	0.00	-0.00
1425	1.83	0.99	641.17	775.92	182.25	0.00	-66.68	-0.00	-0.00	-0.00	300.00	200.00	0.00	-0.00
1426	1.75	1.07	641.02	775.89	182.29	0.00	-55.52	-0.00	-0.00	-0.00	300.00	200.00	0.00	-0.00
1427	1.60	1.07	641.02	776.17	182.19	0.00	-76.17	-0.00	-0.00	-0.00	300.00	200.00	0.00	-0.00
1428	1.30	0.84	641.17	776.27	182.29	0.00	-145.49	-0.00	-0.00	-0.00	300.00	200.00	0.00	-0.00
1429	1.22	0.92	640.87	776.43	182.33	0.00	-88.79	-0.00	-0.00	-0.00	300.00	200.00	0.00	-0.00
1430	1.07	0.84	640.87	776.43	182.33	0.00	-164.42	-0.00	-0.00	-0.00	300.00	200.00	0.00	-0.00
1431	1.07	0.76	641.02	776.60	182.24	0.00	-174.30	-0.00	-0.00	-0.00	300.00	200.00	0.00	-0.00
1432	1.07	0.76	641.17	776.70	182.39	0.00	-82.67	-0.00	-0.00	-0.00	300.00	200.00	0.00	-0.00
1433	1.30	0.76	641.02	776.67	182.24	0.00	-86.87	-0.00	-0.00	-0.00	300.00	200.00	0.00	-0.00
1434	1.22	0.84	641.17	776.85	182.39	0.00	-144.51	-0.00	-0.00	-0.00	300.00	200.00	0.00	-0.00
1435	1.68	0.92	641.02	776.74	182.34	0.00	-165.83	-0.00	-0.00	-0.00	300.00	200.00	0.00	-0.00
1436	1.75	0.92	640.87	776.71	182.24	0.00	-144.43	-0.00	-0.00	-0.00	300.00	200.00	0.00	-0.00
1437	1.75	1.22	640.56	776.80	182.32	0.00	-105.84	-0.00	-0.00	-0.00	300.00	200.00	0.00	-0.00
1438	1.68	0.84	640.41	776.70	182.13	0.00	-175.77	-0.00	-0.00	-0.00	300.00	200.00	0.00	-0.00
1439	1.60	0.76	640.41	776.77	182.23	0.00	-161.05	-0.00	-0.00	-0.00	300.00	200.00	0.00	-0.00
1440	1.45	0.84	640.56	776.80	182.23	0.00	-194.50	-0.00	-0.00	-0.00	300.00	200.00	0.00	-0.00
1441	1.14	0.84	640.56	776.87	182.28	0.00	-211.97	-0.00	-0.00	-0.00	300.00	200.00	0.00	-0.00
1442	1.22	1.07	640.41	777.05	182.32	0.00	-184.60	-0.00	-0.00	-0.00	300.00	200.00	0.00	-0.00
1443	0.99	0.92	640.41	777.12	182.32	0.00	-199.84	-0.00	-0.00	-0.00	300.00	200.00	0.00	-0.00
1444	0.99	0.61	641.17	777.27	182.44	0.00	-215.34	-0.00	-0.00	-0.00	300.00	200.00	0.00	-0.00
1445	0.99	0.84	641.02	777.39	182.39	0.00	-209.60	-0.00	-0.00	-0.00	300.00	200.00	0.00	-0.00
1446	0.69	0.84	641.33	777.66	182.54	0.00	-204.35	-0.00	-0.00	-0.00	300.00	200.00	0.00	-0.00
1447	0.84	0.84	640.87	777.50	182.52	0.00	-184.00	-0.00	-0.00	-0.00	300.00	200.00	0.00	-0.00
1448	0.99	0.84	641.33	777.80	182.44	0.00	-187.00	-0.00	-0.00	-0.00	300.00	200.00	0.00	-0.00
1449	0.99	0.84	640.87	777.50	182.43	0.00	-163.87	-0.00	-0.00	-0.00	300.00	200.00	0.00	-0.00
1450	1.07	0.69	641.02	777.60	182.62	0.00	-161.34	-0.00	-0.00	-0.00	300.00	200.00	0.00	-0.00
1451	0.99	0.61	640.87	777.50	182.48	0.00	-261.22	-0.00	-0.00	-0.00	300.00	200.00	0.00	-0.00
1452	1.14	0.69	640.87	777.57	182.48	0.00	-162.81	-0.00	-0.00	-0.00	300.00	200.00	0.00	-0.00
1453	1.22	0.76	640.87	777.64	182.52	0.00	-154.58	-0.00	-0.00	-0.00	300.00	200.00	0.00	-0.00
1454	1.22	0.92	640.72	777.33	182.47	0.00	-158.11	-0.00	-0.00	-0.00	300.00	200.00	0.00	-0.00
1455	1.45	0.76	640.56	777.58	182.47	0.00	-204.39	-0.00	-0.00	-0.00	300.00	200.00	0.00	-0.00
1456	1.22	0.76	640.41	777.41	182.51	0.00	-177.30	-0.00	-0.00	-0.00	300.00	200.00	0.00	-0.00
1457	1.22	0.76	640.72	777.26	182.52	0.00	-154.28	0.00	0.00	0.00	300.00	200.00	0.00	0.00
1458	1.14	0.69	640.87	777.50	182.71	0.00	-185.38	-0.00	-0.00	-0.00	300.00	200.00	0.00	-0.00
1459	1.22	0.76	641.17	777.63	182.67	0.00	-223.05	-0.00	-0.00	-0.00	300.00	200.00	0.00	-0.00
1460	1.37	0.69	641.33	777.59	182.63	0.00	-189.51	-0.00	-0.00	-0.00	300.00	200.00	0.00	-0.00
1461	1.14	0.69	641.17	777.56	182.72	0.00	-116.74	-0.00	-0.00	-0.00	300.00	200.00	0.00	-0.00
1462	1.07	0.53	641.33	777.45	182.77	0.00	-180.23	-0.00	-0.00	-0.00	300.00	200.00	0.00	-0.00
1463	1.22	0.61	641.48	777.69	182.78	0.00	-173.42	-0.00	-0.00	-0.00	300.00	200.00	0.00	-0.00
1464	1.14	0.46	641.17	777.49	182.87	0.00	-236.81	-0.00	-0.00	-0.00	300.00	200.00	0.00	-0.00
1465	1.07	0.61	641.02	777.60	182.86	0.00	-170.65	-0.00	-0.00	-0.00	300.00	200.00	0.00	-0.00
1466	1.14	0.53	641.02	777.53	182.86	0.00	-204.38	-0.00	-0.00	-0.00	300.00	200.00	0.00	-0.00
1467	1.45	0.53	641.02	777.24	182.86	0.00	-209.45	-0.00	-0.00	-0.00	300.00	200.00	0.00	-0.00
1468	1.60	0.61	640.87	777.14	182.81	0.00	-202.50	-0.00	-0.00	-0.00	300.00	200.00	0.00	-0.00
1469	1.68	0.61	641.33	777.38	182.82	0.00	-181.04	-0.00	-0.00	-0.00	300.00	200.00	0.00	-0.00
1470	1.75	0.69	641.33	777.09	182.82	0.00	-126.79	-0.00	-0.00	-0.00	300.00	200.00	0.00	-0.00
1471	1.68	0.69	641.33	777.23	182.82	0.00	-102.69	0.00	0.00	0.00	300.00	200.00	0.00	0.00
1472	1.75	0.61	640.87	777.00	182.81	0.00	-205.03	-0.00	-0.00	-0.00	300.00	200.00	0.00	-0.00
1473	1.45	0.84	640.56	776.80	182.85	0.00	-102.05	0.00	0.00	0.00	300.00	200.00	0.00	0.00
1474	1.75	0.76	641.17	777.06	182.82	0.00	-117.17	-0.00	-0.00	-0.00	300.00	200.00	0.00	-0.00
1475	1.45	0.61	641.02	777.03	182.86	0.00	-108.18	-0.00	-0.00	-0.00	300.00	200.00	0.00	-0.00
1476	1.22	0.53	641.02	777.24	182.91	0.00	-136.81	-0.00	-0.00	-0.00	300.00	200.00	0.00	-0.00
1477	0.99	0.76	641.02	777.39	182.91	0.00	-81.33	-0.00	-0.00	-0.00	300.00	200.00	0.00	-0.00
1478	1.22	0.69	640.72	777.33	183.04	0.00	-71.74	-0.00	-0.00	-0.00	300.00	200.00	0.00	-0.00
1479	1.22	0.76	641.33	777.38	183.06	0.00	-153.72	-0.00	-0.00	-0.00	300.00	200.00	0.00	-0.00
1480	1.22	0.61	641.17	777.56	183.06	0.00	-104.34	-0.00	-0.00	-0.00	300.00	200.00	0.00	-0.00
1481	1.45	0.61	640.72	777.47	183.04	0.00	-131.07	-0.00	-0.00	-0.00	300.00	200.00	0.00	-0.00
1482	1.60	0.53	641.02	777.39	183.00	0.00	-189.03	-0.00	-0.00	-0.00	300.00	200.00	0.00	-0.00
1483	1.45	0.53	640.87	777.57	183.00	0.00	-140.76	-0.00	-0.00	-0.00	300.00	200.00	0.00	-0.00
1484	1.83	0.38	640.72	777.61	183.00	0.00	-120.63	-0.00	-0.00	-0.00	300.00	200.00	0.00	-0.00
1485	1.60	0.61	640.72	777.47	183.04	0.00	-87.88	-0.00	-0.00	-0.00	300.00	200.00	0.00	-0.00
1486	1.60	0.69	640.87	777.50	183.00	0.00	-78.39	-0.00	-0.00	-0.00	300.00	200.00	0.00	-0.00
1487	1.60	0.61	640.41	777.55	182.99	0.00	-88.02	-0.00	-0.00	-0.00	300.00	200.00	0.00	-0.00
1488	1.30	0.61	641.02	777.60	183.05	0.00	-59.89	-0.00	-0.00	-0.00	300.00	200.00	0.00	-0.00
1489	1.37	0.61	640.72	777.76	183.00	0.00	-84.24	-0.00	-0.00	-0.00	300.00	200.00	0.00	-0.00
1490	1.14	0.69	640.72	777.68	183.14	0.00	-70.58	-0.00	-0.00	-0.00	300.00	200.00	0.00	-0.00
1491	1.07	0.61	640.87	778.00	183.05	0.00	-33.37	-0.00	-0.00	-0.00	300.00	200.00	0.00	-0.00
1492	1.07	0.53	640.87	777.93	183.10	0.00	-88.59	-0.00	-0.00	-0.00	300.00	200.00	0.00	-0.00
1493	0.92	0.61	641.02	777.89	183.05	0.00	-76.48	-0.00	-0.00	-0.00	300.00	200.00	0.00	-0.00
1494	0.99	0.61	641.02	778.17	183.10	0.00	-77.90	-0.00	-0.00	-0.00	300.00	200.00	0.00	-0.00
1495	1.07	0.61	641.33	778.30	183.15	0.00	-79.21	-0.00	-0.00	-0.00	300.00	200.00	0.00	-0.00
1496	1.22	0.61	641.63	778.08	183.26	0.00	-58.63	-0.00	-0.00	-0.00	300.00	200.00	0.00	-0.00
1497	1.07	0.53	641.33	778.09	183.25	0.00	-111.40	-0.00	-0.00	-0.00	300.00	200.00	0.00	-0.00
1498	1.07	0.53	641.78	778.32	183.26	0.00	-111.51	-0.00	-0.00	-0.00	300.00	200.00	0.00	-0.00
1499	1.37	0.76	641.48	778.05	183.16	0.00	-65.13	0.00	0.00	0.00	300.00	200.00	0.00	0.00
1500	1.37	0.69	641.33	778.02	183.25	0.00	-74.51	-0.00	-0.00	-0.00	300.00	200.00	0.00	-0.00
1501	1.45	0.61	642.09	778.17	183.13	0.00	-62.71	-0.00	-0.00	-0.00	300.00	200.00	0.00	-0.00
1502	1.37	0.69	641.48	778.05	183.16	0.00	-74.66	-0.00	-0.00	-0.00	300.00	200.00	0.00	-0.00
1503	1.68	0.61	642.09	778.10	183.13	0.00	-89.41	-0.00	-0.00	-0.00	300.00	200.00	0.00	-0.00
1504	1.37	0.84	641.33	778.09	183.25	0.00	-32.61	0.00	0.00	0.00	300.00	200.00	0.00	0.00
1505	1.37	0.69	641.33	778.09	183.11	0.00	-51.87	-0.00	-0.00	-0.00	300.00	200.00	0.00	-0.00
1506	1.14	0.84	640.72	777.97	183.04	0.00	-51.81	-0.00	-0.00	-0.00	300.00	200.00	0.00	-0.00
1507	1.30	0.76	640.56	778.23	183.23	0.00	-109.66	-0.00	-0.00	-0.00	300.00	200.00	0.00	-0.00
1508	1.07	0.53	640.41	778.34	183.13	0.00	-65.88	-0.00	-0.00	-0.00	300.00	200.00	0.00	-0.00
1509	1.07	0.61	640.26	778.45	183.13	0.00	-170.89	-0.00	-0.00	-0.00	300.00	200.00	0.00	-0.00
1510	0.92	0.61	639.65	778.12	183.11	0.00	-99.46	-0.00	-0.00	-0.00	300.00	200.00	0.00	-0.00
1511	0.84	0.53	639.65	778.62	183.25	0.00	-130.73	-0.00	-0.00	-0.00	300.00	200.00	0.00	-0.00
1512	0.92	0.76	639.34	778.42	183.25	0.00	-80.51	-0.00	-0.00	-0.00	300.00	200.00	0.00	-0.00
1513	0.92	0.61	639.50	778.38	183.20	0.00	-168.20	-0.00	-0.00	-0.00	300.00	200.00	0.00	-0.00
1514	1.07	0.69	639.95	778.46	183.26	0.00	-115.47	-0.00	-0.00	-0.00	300.00	200.00	0.00	-0.00
1515	0.99	0.61	640.26	778.38	183.32	0.00	-77.81	0.00	0.00	0.00	300.00	200.00	0.00	0.00
1516	1.07	0.61	640.56	778.44	183.37	0.00	-170.62	0.00	0.00	0.00	300.00	200.00	0.00	0.00
1517	1.14	0.69	640.87	778.36	183.24	0.00	-116.70	-0.00	-0.00	-0.00	300.00	200.00	0.00	-0.00
1518	1.14	0.69	641.17	778.35	183.25	0.00	-48.02	-0.00	-0.00	-0.00	300.00	200.00	0.00	-0.00
1519	1.30	0.69	641.17	778.20	183.34	0.00	-73.24	-0.00	-0.00	-0.00	300.00	200.00	0.00	-0.00
1520	1.14	0.69	642.24	778.41	183.37	0.00	-47.92	-0.00	-0.00	-0.00	300.00	200.00	0.00	-0.00
1521	1.22	0.76	642.24	778.48	183.37	0.00	-62.63	0.00	0.00	0.00	300.00	200.00	0.00	0.00
1522	1.22	0.84	641.63	778.08	183.35	0.00	-52.81	-0.00	-0.00	-0.00	300.00	200.00	0.00	-0.00
1523	1.14	0.84	642.09	778.38	183.46	0.00	-97.45	-0.00	-0.00	-0.00	300.00	200.00	0.00	-0.00
1524	1.22	0.84	641.48	778.12	183.49	0.00	-98.45	-0.00	-0.00	-0.00	300.00	200.00	0.00	-0.00
1525	1.07	0.76	641.17	778.20	183.53	0.00	-59.71	-0.00	-0.00	-0.00	300.00	200.00	0.00	-0.00
1526	1.07	0.69	641.33	778.30	183.54	0.00	-115.07	-0.00	-0.00	-0.00	300.00	200.00	0.00	-0.00
1527	1.14	0.69	640.87	778.36	183.52	0.00	-116.38	-0.00	-0.00	-0.00	300.00	200.00	0.00	-0.00
1528	1.30	0.69	640.72	778.11	183.52	0.00	-187.39	-0.00	-0.00	-0.00	300.00	200.00	0.00	-0.00
1529	1.22	0.61	640.56	778.23	183.61	0.00	-195.62	-0.00	-0.00	-0.00	300.00	200.00	0.00	-0.00
1530	1.37	0.69	640.56	778.23	183.47	0.00	-188.80	-0.00	-0.00	-0.00	300.00	200.00	0.00	-0.00
1531	1.37	0.61	640.72	778.18	183.47	0.00	-198.29	-0.00	-0.00	-0.00	300.00	200.00	0.00	-0.00
1532	1.14	0.61	640.72	777.97	183.52	0.00	-102.77	-0.00	-0.00	-0.00	300.00	200.00	0.00	-0.00
1533	1.60	0.84	641.33	778.23	183.54	0.00	-196.33	-0.00	-0.00	-0.00	300.00	200.00	0.00	-0.00
1534	1.45	0.84	641.02	777.89	183.43	0.00	-79.23	-0.00	-0.00	-0.00	300.00	200.00	0.00	-0.00
1535	1.60	0.61	641.78	778.04	183.40	0.00	-133.42	-0.00	-0.00	-0.00	300.00	200.00	0.00	-0.00
1536	1.68	0.76	641.63	777.93	183.59	0.00	-161.01	-0.00	-0.00	-0.00	300.00	200.00	0.00	-0.00
1537	1.60	0.69	642.24	777.98	183.56	0.00	-123.60	-0.00	-0.00	-0.00	300.00	200.00	0.00	-0.00
1538	1.60	0.46	641.33	777.73	183.58	0.00	-220.73	-0.00	-0.00	-0.00	300.00	200.00	0.00	-0.00
1539	1.45	0.76	641.33	777.88	183.68	0.00	-111.30	-0.00	-0.00	-0.00	300.00	200.00	0.00	-0.00
1540	1.30	0.61	641.17	777.99	183.63	0.00	-196.70	-0.00	-0.00	-0.00	300.00	200.00	0.00	-0.00
1541	1.37	0.84	640.72	777.76	183.71	0.00	-169.03	-0.00	-0.00	-0.00	300.00	200.00	0.00	-0.00
1542	1.22	0.61	640.41	777.77	183.80	0.00	-172.22	-0.00	-0.00	-0.00	300.00	200.00	0.00	-0.00
1543	1.37	0.46	640.72	777.83	183.76	0.00	-216.78	-0.00	-0.00	-0.00	300.00	200.00	0.00	-0.00
1544	1.37	0.53	640.72	777.90	183.71	0.00	-207.33	-0.00	-0.00	-0.00	300.00	200.00	0.00	-0.00
1545	1.60	0.69	640.41	777.70	183.94	0.00	-214.35	-0.00	-0.00	-0.00	300.00	200.00	0.00	-0.00
1546	1.75	0.69	640.72	777.68	183.95	0.00	-171.00	-0.00	-0.00	-0.00	300.00	200.00	0.00	-0.00
1547	1.68	0.53	640.72	777.47	183.95	0.00	-211.67	-0.00	-0.00	-0.00	300.00	200.00	0.00	-0.00
1548	2.14	0.61	640.56	777.58	183.80	0.00	-118.27	-0.00	-0.00	-0.00	300.00	200.00	0.00	-0.00
1549	1.91	0.69	640.72	777.54	183.90	0.00	-104.78	-0.00	-0.00	-0.00	300.00	200.00	0.00	-0.00
1550	2.06	0.61	640.72	777.40	183.95	0.00	-139.51	-0.00	-0.00	-0.00	300.00	200.00	0.00	-0.00
1551	2.21	0.61	641.02	777.53	183.96	0.00	-119.13	-0.00	-0.00	-0.00	300.00	200.00	0.00	-0.00
1552	1.83	0.53	641.17	777.42	184.06	0.00	-145.23	-0.00	-0.00	-0.00	300.00	200.00	0.00	-0.00
1553	1.75	0.61	640.87	777.29	184.00	0.00	-180.23	-0.00	-0.00	-0.00	300.00	200.00	0.00	-0.00
1554	1.45	0.53	641.17	777.49	184.10	0.00	-184.90	-0.00	-0.00	-0.00	300.00	200.00	0.00	-0.00
1555	1.30	0.61	641.63	777.65	184.16	0.00	-195.80	-0.00	-0.00	-0.00	300.00	200.00	0.00	-0.00
1556	0.99	0.61	641.17	777.70	184.10	0.00	-99.51	-0.00	-0.00	-0.00	300.00	200.00	0.00	-0.00
1557	1.07	0.46	641.63	777.86	184.11	0.00	-142.79	-0.00	-0.00	-0.00	300.00	200.00	0.00	-0.00
1558	1.07	0.31	641.78	777.82	184.12	0.00	-230.53	-0.00	-0.00	-0.00	300.00	200.00	0.00	-0.00
1559	1.14	0.46	641.48	777.83	184.16	0.00	-121.05	-0.00	-0.00	-0.00	300.00	200.00	0.00	-0.00
1560	1.45	0.15	641.63	777.72	184.07	0.00	-255.75	-0.00	-0.00	-0.00	300.00	200.00	0.00	-0.00
1561	1.45	0.46	641.48	777.69	184.21	0.00	-194.42	-0.00	-0.00	-0.00	300.00	200.00	0.00	-0.00
1562	1.45	0.38	640.87	777.57	184.10	0.00	-135.43	-0.00	-0.00	-0.00	300.00	200.00	0.00	-0.00
1563	1.68	0.38	640.72	777.54	184.14	0.00	-116.09	-0.00	-0.00	-0.00	300.00	200.00	0.00	-0.00
1564	1.60	0.31	640.87	777.64	184.14	0.00	-124.48	-0.00	-0.00	-0.00	300.00	200.00	0.00	-0.00
1565	1.60	0.46	641.02	777.60	184.10	0.00	-82.51	-0.00	-0.00	-0.00	300.00	200.00	0.00	-0.00
1566	1.37	0.46	640.87	777.71	184.14	0.00	-78.87	-0.00	-0.00	-0.00	300.00	200.00	0.00	-0.00
1567	1.22	0.61	641.17	777.77	184.15	0.00	-103.13	-0.00	-0.00	-0.00	300.00	200.00	0.00	-0.00
1568	1.14	0.61	641.33	777.66	184.15	0.00	-170.52	-0.00	-0.00	-0.00	300.00	200.00	0.00	-0.00
1569	1.07	0.31	641.78	777.82	184.12	0.00	-138.98	-0.00	-0.00	-0.00	300.00	200.00	0.00	-0.00
1570	1.14	0.31	642.24	778.05	184.08	0.00	-163.19	-0.00	-0.00	-0.00	300.00	200.00	0.00	-0.00
1571	0.99	0.31	642.24	777.91	184.03	0.00	-160.77	-0.00	-0.00	-0.00	300.00	200.00	0.00	-0.00
1572	0.92	0.31	642.40	778.01	184.04	0.00	-159.58	-0.00	-0.00	-0.00	300.00	200.00	0.00	-0.00
1573	0.84	0.38	642.55	778.11	184.04	0.00	-103.08	-0.00	-0.00	-0.00	300.00	200.00	0.00	-0.00
1574	0.99	0.31	642.40	778.01	184.04	0.00	-137.91	-0.00	-0.00	-0.00	300.00	200.00	0.00	-0.00
1575	1.07	0.15	642.70	778.00	184.09	0.00	-135.25	-0.00	-0.00	-0.00	300.00	200.00	0.00	-0.00
1576	1.30	0.46	642.70	777.86	184.05	0.00	-100.74	-0.00	-0.00	-0.00	300.00	200.00	0.00	-0.00
1577	1.37	0.46	642.85	777.82	184.00	0.00	-101.99	-0.00	-0.00	-0.00	300.00	200.00	0.00	-0.00
1578	1.45	0.46	642.85	777.82	183.95	0.00	-103.28	-0.00	-0.00	-0.00	300.00	200.00	0.00	-0.00
1579	1.45	0.61	642.85	777.67	184.05	0.00	-83.96	-0.00	-0.00	-0.00	300.00	200.00	0.00	-0.00
1580	1.30	0.53	642.24	777.63	184.08	0.00	-91.02	-0.00	-0.00	-0.00	300.00	200.00	0.00	-0.00
1581	1.45	0.76	641.02	777.53	184.05	0.00	-64.72	-0.00	-0.00	-0.00	300.00	200.00	0.00	-0.00
1582	1.37	0.69	640.56	777.51	183.99	0.00	-73.15	-0.00	-0.00	-0.00	300.00	200.00	0.00	-0.00
1583	1.37	0.46	640.41	777.55	183.89	0.00	-56.25	-0.00	-0.00	-0.00	300.00	200.00	0.00	-0.00
1584	1.37	0.69	639.95	777.54	184.02	0.00	-73.12	-0.00	-0.00	-0.00	300.00	200.00	0.00	-0.00
1585	1.30	0.38	639.95	777.54	183.93	0.00	-110.31	-0.00	-0.00	-0.00	300.00	200.00	0.00	-0.00
1586	1.22	0.53	639.65	777.48	183.87	0.00	-89.98	-0.00	-0.00	-0.00	300.00	200.00	0.00	-0.00
1587	1.22	0.15	639.95	777.46	184.02	0.00	-160.56	-0.00	-0.00	-0.00	300.00	200.00	0.00	-0.00
1588	1.30	0.38	640.41	777.70	183.99	0.00	-64.52	-0.00	-0.00	-0.00	300.00	200.00	0.00	-0.00
1589	1.30	0.15	640.41	777.70	183.99	0.00	-116.09	-0.00	-0.00	-0.00	300.00	200.00	0.00	-0.00
1590	1.14	0.31	640.41	777.62	183.94	0.00	-140.33	-0.00	-0.00	-0.00	300.00	200.00	0.00	-0.00
1591	1.30	0.46	640.56	777.80	183.94	0.00	-55.06	-0.00	-0.00	-0.00	300.00	200.00	0.00	-0.00
1592	1.30	0.53	640.26	777.52	183.94	0.00	-68.26	-0.00	-0.00	-0.00	300.00	200.00	0.00	-0.00
1593	1.37	0.61	640.56	777.58	183.80	0.00	-37.25	-0.00	-0.00	-0.00	300.00	200.00	0.00	-0.00
1594	1.14	0.53	640.26	777.38	183.98	0.00	-65.68	-0.00	-0.00	-0.00	300.00	200.00	0.00	-0.00
1595	1.14	0.69	640.26	777.52	183.89	0.00	-46.72	-0.00	-0.00	-0.00	300.00	200.00	0.00	-0.00
1596	1.22	0.61	640.26	777.45	183.75	0.00	-103.43	-0.00	-0.00	-0.00	300.00	200.00	0.00	-0.00
1597	1.07	0.69	641.02	777.32	183.91	0.00	-68.22	-0.00	-0.00	-0.00	300.00	200.00	0.00	-0.00
1598	1.07	0.69	641.78	777.47	183.83	0.00	-45.51	-0.00	-0.00	-0.00	300.00	200.00	0.00	-0.00
1599	1.07	0.69	642.24	777.55	183.94	0.00	-45.46	-0.00	-0.00	-0.00	300.00	200.00	0.00	-0.00
1600	0.99	0.61	642.09	777.45	183.79	0.00	-31.00	-0.00	-0.00	-0.00	300.00	200.00	0.00	-0.00
1601	0.99	0.69	641.78	777.39	183.98	0.00	-158.53	-0.00	-0.00	-0.00	300.00	200.00	0.00	-0.00
1602	1.22	0.76	641.48	777.26	183.97	0.00	-152.52	-0.00	-0.00	-0.00	300.00	200.00	0.00	-0.00
1603	0.99	0.69	641.02	777.17	183.81	0.00	-181.43	-0.00	-0.00	-0.00	300.00	200.00	0.00	-0.00
1604	1.14	0.69	640.87	777.36	183.76	0.00	-184.08	-0.00	-0.00	-0.00	300.00	200.00	0.00	-0.00
1605	1.60	0.69	640.41	777.34	183.65	0.00	-100.12	-0.00	-0.00	-0.00	300.00	200.00	0.00	-0.00
1606	1.60	0.61	639.95	777.03	183.74	0.00	-86.50	-0.00	-0.00	-0.00	300.00	200.00	0.00	-0.00
1607	1.60	0.61	640.11	776.85	183.65	0.00	-86.53	-0.00	-0.00	-0.00	300.00	200.00	0.00	-0.00
1608	2.06	0.61	639.50	776.66	183.63	0.00	-93.93	-0.00	-0.00	-0.00	300.00	200.00	0.00	-0.00
1609	2.14	0.53	639.34	776.48	183.68	0.00	-127.52	-0.00	-0.00	-0.00	300.00	200.00	0.00	-0.00
1610	2.21	0.84	639.19	776.38	183.58	0.00	-67.41	-0.00	-0.00	-0.00	300.00	200.00	0.00	-0.00
1611	2.06	0.69	639.34	776.27	183.58	0.00	-84.13	-0.00	-0.00	-0.00	300.00	200.00	0.00	-0.00
1612	2.06	0.76	640.41	776.48	183.56	0.00	-74.67	0.00	0.00	0.00	300.00	200.00	0.00	0.00
1613	2.14	0.76	640.72	776.18	183.57	0.00	-75.68	-0.00	-0.00	-0.00	300.00	200.00	0.00	-0.00
1614	1.68	0.69	641.33	776.23	183.63	0.00	-54.87	-0.00	-0.00	-0.00	300.00	200.00	0.00	-0.00
1615	1.45	0.76	641.48	776.26	183.59	0.00	-110.21	-0.00	-0.00	-0.00	300.00	200.00	0.00	-0.00
1616	1.68	0.76	641.78	776.40	183.55	0.00	-91.24	-0.00	-0.00	-0.00	300.00	200.00	0.00	-0.00
1617	1.22	0.84	641.78	776.40	183.69	0.00	-142.54	0.00	0.00	0.00	300.00	200.00	0.00	0.00
1618	1.37	0.69	642.09	776.38	183.60	0.00	-118.68	-0.00	-0.00	-0.00	300.00	200.00	0.00	-0.00
1619	1.37	0.84	641.17	775.99	183.72	0.00	-98.87	-0.00	-0.00	-0.00	300.00	200.00	0.00	-0.00
1620	1.45	0.61	641.33	776.02	183.77	0.00	-129.12	-0.00	-0.00	-0.00	300.00	200.00	0.00	-0.00
1621	1.75	0.61	641.17	776.27	183.72	0.00	-134.32	-0.00	-0.00	-0.00	300.00	200.00	0.00	-0.00
1622	2.06	0.92	640.72	775.90	183.71	0.00	-100.30	-0.00	-0.00	-0.00	300.00	200.00	0.00	-0.00
1623	2.21	0.76	640.72	775.83	183.66	0.00	-76.45	-0.00	-0.00	-0.00	300.00	200.00	0.00	-0.00
1624	2.37	0.69	640.41	775.69	183.75	0.00	-88.35	-0.00	-0.00	-0.00	300.00	200.00	0.00	-0.00
1625	2.75	0.69	640.26	775.52	183.70	0.00	-117.46	-0.00	-0.00	-0.00	300.00	200.00	0.00	-0.00
1626	2.82	0.69	640.11	775.35	183.69	0.00	-72.82	-0.00	-0.00	-0.00	300.00	200.00	0.00	-0.00
1627	2.98	0.61	640.26	775.59	183.79	0.00	-130.67	-0.00	-0.00	-0.00	300.00	200.00	0.00	-0.00
1628	2.90	0.69	640.41	775.41	183.70	0.00	-96.97	-0.00	-0.00	-0.00	300.00	200.00	0.00	-0.00
1629	2.90	0.84	640.72	775.33	183.81	0.00	-54.24	-0.00	-0.00	-0.00	300.00	200.00	0.00	-0.00
1630	2.75	0.92	641.48	775.41	183.82	0.00	-110.72	-0.00	-0.00	-0.00	300.00	200.00	0.00	-0.00
1631	2.67	0.69	642.24	775.42	183.80	0.00	-138.77	-0.00	-0.00	-0.00	300.00	200.00	0.00	-0.00
1632	2.67	0.61	642.40	775.23	183.85	0.00	-148.25	-0.00	-0.00	-0.00	300.00	200.00	0.00	-0.00
1633	2.29	0.69	642.40	775.52	183.85	0.00	-109.65	-0.00	-0.00	-0.00	300.00	200.00	0.00	-0.00
1634	2.44	0.61	642.55	775.83	183.85	0.00	-122.03	-0.00	-0.00	-0.00	300.00	200.00	0.00	-0.00
1635	2.14	0.61	641.63	775.58	183.78	0.00	-185.76	0.00	0.00	0.00	300.00	200.00	0.00	0.00
1636	2.29	0.38	641.02	775.53	183.96	0.00	-148.31	-0.00	-0.00	-0.00	300.00	200.00	0.00	-0.00
1637	1.75	0.38	640.56	775.65	183.75	0.00	-140.15	-0.00	-0.00	-0.00	300.00	200.00	0.00	-0.00
1638	1.98	0.53	640.56	775.73	183.90	0.00	-192.85	-0.00	-0.00	-0.00	300.00	200.00	0.00	-0.00
1639	1.83	0.61	640.56	775.65	183.80	0.00	-135.04	-0.00	-0.00	-0.00	300.00	200.00	0.00	-0.00
1640	1.98	0.69	639.95	775.60	183.88	0.00	-127.60	0.00	0.00	0.00	300.00	200.00	0.00	0.00
1641	2.06	0.46	640.26	775.52	183.79	0.00	-158.13	-0.00	-0.00	-0.00	300.00	200.00	0.00	-0.00
1642	2.21	0.53	640.56	775.58	183.75	0.00	-242.55	-0.00	-0.00	-0.00	300.00	200.00	0.00	-0.00
1643	2.37	0.46	640.72	775.61	183.66	0.00	-163.43	-0.00	-0.00	-0.00	300.00	200.00	0.00	-0.00
1644	2.29	0.61	640.72	775.54	183.76	0.00	-119.60	-0.00	-0.00	-0.00	300.00	200.00	0.00	-0.00
1645	2.44	0.61	641.48	775.62	183.78	0.00	-122.08	-0.00	-0.00	-0.00	300.00	200.00	0.00	-0.00
1646	2.44	0.46	641.17	775.42	183.77	0.00	-141.44	-0.00	-0.00	-0.00	300.00	200.00	0.00	-0.00
1647	2.44	0.53	641.33	775.59	183.92	0.00	-154.33	-0.00	-0.00	-0.00	300.00	200.00	0.00	-0.00
1648	2.44	0.61	641.63	775.65	183.92	0.00	-190.40	-0.00	-0.00	-0.00	300.00	200.00	0.00	-0.00
1649	2.44	0.46	641.63	775.72	183.92	0.00	-141.20	-0.00	-0.00	-0.00	300.00	200.00	0.00	-0.00
1650	2.44	0.31	641.33	775.66	183.82	0.00	-183.74	-0.00	-0.00	-0.00	300.00	200.00	0.00	-0.00
1651	2.67	0.31	641.17	775.70	183.82	0.00	-141.69	-0.00	-0.00	-0.00	300.00	200.00	0.00	-0.00
1652	2.44	0.31	640.72	775.61	183.76	0.00	-138.11	-0.00	-0.00	-0.00	300.00	200.00	0.00	-0.00
1653	2.14	0.38	640.87	775.79	183.76	0.00	-123.49	-0.00	-0.00	-0.00	300.00	200.00	0.00	-0.00
1654	2.29	0.46	640.56	775.80	183.66	0.00	-162.28	-0.00	-0.00	-0.00	300.00	200.00	0.00	-0.00
1655	2.14	0.31	640.41	775.77	183.65	0.00	-110.53	0.00	0.00	0.00	300.00	200.00	0.00	0.00
1656	2.06	0.46	640.26	775.88	183.65	0.00	-112.82	-0.00	-0.00	-0.00	300.00	200.00	0.00	-0.00
1657	1.68	0.61	640.11	775.78	183.65	0.00	-110.01	-0.00	-0.00	-0.00	300.00	200.00	0.00	-0.00
1658	1.83	0.46	639.65	775.76	183.68	0.00	-154.74	0.00	0.00	0.00	300.00	200.00	0.00	0.00
1659	1.60	0.53	639.95	776.10	183.69	0.00	-118.58	-0.00	-0.00	-0.00	300.00	200.00	0.00	-0.00
1660	1.14	0.53	640.26	776.24	183.65	0.00	-202.78	0.00	0.00	0.00	300.00	200.00	0.00	0.00
1661	1.37	0.15	640.41	776.27	183.65	0.00	-231.99	-0.00	-0.00	-0.00	300.00	200.00	0.00	-0.00
1662	0.99	0.31	640.41	776.27	183.70	0.00	-229.26	-0.00	-0.00	-0.00	300.00	200.00	0.00	-0.00
1663	1.07	0.15	640.87	776.29	183.67	0.00	-226.99	-0.00	-0.00	-0.00	300.00	200.00	0.00	-0.00
1664	1.14	0.38	641.02	776.32	183.53	0.00	-222.29	-0.00	-0.00	-0.00	300.00	200.00	0.00	-0.00
1665	1.22	0.08	641.17	776.27	183.63	0.00	-262.09	-0.00	-0.00	-0.00	300.00	200.00	0.00	-0.00
1666	1.45	0.38	641.02	776.24	183.58	0.00	-204.34	-0.00	-0.00	-0.00	300.00	200.00	0.00	-0.00
1667	1.37	0.38	641.33	776.38	183.44	0.00	-203.32	-0.00	-0.00	-0.00	300.00	200.00	0.00	-0.00
1668	1.98	0.31	641.17	776.35	183.63	0.00	-245.60	-0.00	-0.00	-0.00	300.00	200.00	0.00	-0.00
1669	2.06	0.46	640.87	776.29	183.48	0.00	-204.91	-0.00	-0.00	-0.00	300.00	200.00	0.00	-0.00
1670	2.37	0.61	640.56	776.08	183.37	0.00	-144.97	-0.00	-0.00	-0.00	300.00	200.00	0.00	-0.00
1671	2.44	0.53	640.56	776.15	183.42	0.00	-155.84	-0.00	-0.00	-0.00	300.00	200.00	0.00	-0.00
1672	2.29	0.53	640.41	776.20	183.42	0.00	-153.34	-0.00	-0.00	-0.00	300.00	200.00	0.00	-0.00
1673	2.52	0.61	640.26	776.02	183.41	0.00	-124.48	-0.00	-0.00	-0.00	300.00	200.00	0.00	-0.00
1674	2.21	0.53	640.72	776.40	183.38	0.00	-129.38	-0.00	-0.00	-0.00	300.00	200.00	0.00	-0.00
1675	2.06	0.69	640.56	776.23	183.52	0.00	-175.79	-0.00	-0.00	-0.00	300.00	200.00	0.00	-0.00
1676	1.98	0.53	640.56	776.51	183.28	0.00	-148.72	-0.00	-0.00	-0.00	300.00	200.00	0.00	-0.00
1677	1.98	0.69	640.72	776.47	183.28	0.00	-175.16	-0.00	-0.00	-0.00	300.00	200.00	0.00	-0.00
1678	1.60	0.61	641.02	776.53	183.38	0.00	-224.09	-0.00	-0.00	-0.00	300.00	200.00	0.00	-0.00
1679	1.45	0.38	641.78	776.82	183.31	0.00	-159.17	0.00	0.00	0.00	300.00	200.00	0.00	0.00
1680	1.45	0.31	642.09	776.81	183.17	0.00	-168.99	-0.00	-0.00	-0.00	300.00	200.00	0.00	-0.00
1681	1.75	0.31	642.40	776.87	183.33	0.00	-173.87	-0.00	-0.00	-0.00	300.00	200.00	0.00	-0.00
1682	1.68	0.46	642.40	776.94	183.18	0.00	-84.96	-0.00	-0.00	-0.00	300.00	200.00	0.00	-0.00
1683	2.14	0.61	642.40	776.80	183.09	0.00	-119.32	-0.00	-0.00	-0.00	300.00	200.00	0.00	-0.00
1684	2.14	0.53	641.78	776.89	183.02	0.00	-106.25	-0.00	-0.00	-0.00	300.00	200.00	0.00	-0.00
1685	2.21	0.69	641.17	776.92	183.01	0.00	-88.35	-0.00	-0.00	-0.00	300.00	200.00	0.00	-0.00
1686	2.21	0.76	640.72	776.97	183.00	0.00	-78.80	-0.00	-0.00	-0.00	300.00	200.00	0.00	-0.00
1687	2.29	0.69	640.56	776.87	182.94	0.00	-112.65	-0.00	-0.00	-0.00	300.00	200.00	0.00	-0.00
1688	2.14	0.76	640.72	777.26	183.00	0.00	-77.72	-0.00	-0.00	-0.00	300.00	200.00	0.00	-0.00
1689	1.83	0.69	641.33	777.38	182.96	0.00	-82.26	-0.00	-0.00	-0.00	300.00	200.00	0.00	-0.00
1690	1.60	0.69	641.02	777.46	182.91	0.00	-78.51	-0.00	-0.00	-0.00	300.00	200.00	0.00	-0.00
1691	1.60	0.46	641.78	777.68	183.02	0.00	-107.16	-0.00	-0.00	-0.00	300.00	200.00	0.00	-0.00
1692	1.68	0.53	641.78	777.75	182.98	0.00	-53.24	-0.00	-0.00	-0.00	300.00	200.00	0.00	-0.00
1693	1.45	0.53	641.63	777.86	182.93	0.00	-118.14	-0.00	-0.00	-0.00	300.00	200.00	0.00	-0.00
1694	1.37	0.69	641.63	777.93	182.83	0.00	-97.92	-0.00	-0.00	-0.00	300.00	200.00	0.00	-0.00
1695	1.22	0.46	641.63	778.01	182.78	0.00	-78.24	-0.00	-0.00	-0.00	300.00	200.00	0.00	-0.00
1696	1.22	0.69	641.33	777.95	182.77	0.00	-72.49	-0.00	-0.00	-0.00	300.00	200.00	0.00	-0.00
1697	1.37	0.69	640.87	778.00	182.76	0.00	-52.28	-0.00	-0.00	-0.00	300.00	200.00	0.00	-0.00
1698	1.22	0.69	640.26	778.10	182.75	0.00	-72.63	-0.00	-0.00	-0.00	300.00	200.00	0.00	-0.00
1699	1.07	0.38	639.95	778.11	182.74	0.00	-108.12	-0.00	-0.00	-0.00	300.00	200.00	0.00	-0.00
1700	0.84	0.61	639.50	778.30	182.63	0.00	-52.91	-0.00	-0.00	-0.00	300.00	200.00	0.00	-0.00
1701	0.99	0.53	639.04	778.21	182.62	0.00	-87.93	-0.00	-0.00	-0.00	300.00	200.00	0.00	-0.00
1702	0.69	0.61	638.73	778.59	182.56	0.00	-73.37	-0.00	-0.00	-0.00	300.00	200.00	0.00	-0.00
1703	0.61	0.76	639.34	778.63	182.58	0.00	-53.08	-0.00	-0.00	-0.00	300.00	200.00	0.00	-0.00
1704	0.69	0.61	639.65	778.76	182.59	0.00	-73.46	-0.00	-0.00	-0.00	300.00	200.00	0.00	-0.00
1705	0.53	0.61	640.26	778.67	182.60	0.00	-93.62	-0.00	-0.00	-0.00	300.00	200.00	0.00	-0.00
1706	0.69	0.61	640.87	778.86	182.52	0.00	-96.45	-0.00	-0.00	-0.00	300.00	200.00	0.00	-0.00
1707	1.07	0.69	641.63	778.79	182.45	0.00	-70.79	-0.00	-0.00	-0.00	300.00	200.00	0.00	-0.00
1708	1.07	0.53	642.09	778.81	182.41	0.00	-89.79	-0.00	-0.00	-0.00	300.00	200.00	0.00	-0.00
1709	1.22	0.61	642.09	778.74	182.46	0.00	-82.89	-0.00	-0.00	-0.00	300.00	200.00	0.00	-0.00
1710	1.37	0.76	642.09	778.59	182.46	0.00	-66.50	-0.00	-0.00	-0.00	300.00	200.00	0.00	-0.00
1711	1.14	0.53	642.40	778.80	182.33	0.00	-68.33	-0.00	-0.00	-0.00	300.00	200.00	0.00	-0.00
1712	1.37	0.76	642.24	778.77	182.37	0.00	-66.76	-0.00	-0.00	-0.00	300.00	200.00	0.00	-0.00
1713	1.14	0.61	642.09	778.67	182.32	0.00	-81.68	-0.00	-0.00	-0.00	300.00	200.00	0.00	-0.00
1714	0.99	0.69	641.78	778.89	182.26	0.00	-115.48	-0.00	-0.00	-0.00	300.00	200.00	0.00	-0.00
1715	0.92	0.76	641.78	778.68	182.26	0.00	-104.49	-0.00	-0.00	-0.00	300.00	200.00	0.00	-0.00
1716	0.92	0.84	641.33	778.80	182.25	0.00	-140.90	-0.00	-0.00	-0.00	300.00	200.00	0.00	-0.00
1717	0.76	0.92	640.87	778.93	182.24	0.00	-83.07	-0.00	-0.00	-0.00	300.00	200.00	0.00	-0.00
1718	0.69	0.84	641.02	779.03	182.24	0.00	-91.26	-0.00	-0.00	-0.00	300.00	200.00	0.00	-0.00
1719	0.61	0.69	640.87	779.14	182.14	0.00	-177.62	-0.00	-0.00	-0.00	300.00	200.00	0.00	-0.00
1720	0.53	0.61	641.17	779.27	182.15	0.00	-162.90	-0.00	-0.00	-0.00	300.00	200.00	0.00	-0.00
1721	0.53	0.69	641.48	779.33	182.11	0.00	-153.52	-0.00	-0.00	-0.00	300.00	200.00	0.00	-0.00
1722	0.38	0.69	641.33	779.37	182.01	0.00	-105.08	-0.00	-0.00	-0.00	300.00	200.00	0.00	-0.00
1723	0.76	0.61	640.87	779.21	182.05	0.00	-121.25	-0.00	-0.00	-0.00	300.00	200.00	0.00	-0.00
1724	0.38	0.61	640.41	779.13	182.08	0.00	-114.33	-0.00	-0.00	-0.00	300.00	200.00	0.00	-0.00
1725	0.61	0.69	641.02	779.24	182.05	0.00	-86.20	-0.00	-0.00	-0.00	300.00	200.00	0.00	-0.00
1726	0.38	0.61	641.33	779.37	181.82	0.00	-160.36	-0.00	-0.00	-0.00	300.00	200.00	0.00	-0.00
1727	0.53	0.69	640.41	779.20	181.80	0.00	-84.93	-0.00	-0.00	-0.00	300.00	200.00	0.00	-0.00
1728	0.53	0.99	640.41	779.13	181.84	0.00	-115.72	-0.00	-0.00	-0.00	300.00	200.00	0.00	-0.00
1729	0.53	0.84	640.72	779.18	181.81	0.00	-134.69	-0.00	-0.00	-0.00	300.00	200.00	0.00	-0.00
1730	0.38	0.69	640.56	779.23	181.85	0.00	-196.59	-0.00	-0.00	-0.00	300.00	200.00	0.00	-0.00
1731	0.38	0.84	640.11	779.14	181.84	0.00	-177.64	-0.00	-0.00	-0.00	300.00	200.00	0.00	-0.00
1732	0.53	0.61	640.11	779.00	181.74	0.00	-162.95	-0.00	-0.00	-0.00	300.00	200.00	0.00	-0.00
1733	0.38	0.76	640.41	779.20	181.75	0.00	-232.94	-0.00	-0.00	-0.00	300.00	200.00	0.00	-0.00
1734	0.31	0.53	640.11	779.07	181.84	0.00	-236.90	-0.00	-0.00	-0.00	300.00	200.00	0.00	-0.00
1735	0.31	0.53	640.56	779.08	181.75	0.00	-236.94	-0.00	-0.00	-0.00	300.00	200.00	0.00	-0.00
1736	0.23	0.53	640.87	779.21	181.67	0.00	-258.52	-0.00	-0.00	-0.00	300.00	200.00	0.00	-0.00
1737	0.38	0.46	640.87	778.93	181.67	0.00	-247.74	-0.00	-0.00	-0.00	300.00	200.00	0.00	-0.00
1738	0.53	0.53	641.33	778.66	181.58	0.00	-195.20	-0.00	-0.00	-0.00	300.00	200.00	0.00	-0.00
1739	0.84	0.61	641.33	778.66	181.54	0.00	-168.49	-0.00	-0.00	-0.00	300.00	200.00	0.00	-0.00
1740	0.92	0.92	640.87	778.36	181.57	0.00	-177.42	-0.00	-0.00	-0.00	300.00	200.00	0.00	-0.00
1741	1.14	0.76	640.87	778.29	181.52	0.00	-154.88	-0.00	-0.00	-0.00	300.00	200.00	0.00	-0.00
1742	1.07	0.76	640.56	777.73	181.61	0.00	-175.84	-0.00	-0.00	-0.00	300.00	200.00	0.00	-0.00
1743	1.30	0.76	640.41	777.62	181.61	0.00	-225.75	-0.00	-0.00	-0.00	300.00	200.00	0.00	-0.00
1744	1.22	0.92	640.72	777.54	181.61	0.00	-205.13	-0.00	-0.00	-0.00	300.00	200.00	0.00	-0.00
1745	1.14	0.92	640.56	777.51	181.66	0.00	-203.65	0.00	0.00	0.00	300.00	200.00	0.00	0.00
1746	1.14	0.84	640.72	777.33	181.66	0.00	-213.06	-0.00	-0.00	-0.00	300.00	200.00	0.00	-0.00
1747	1.07	0.69	640.41	777.05	181.61	0.00	-230.71	-0.00	-0.00	-0.00	300.00	200.00	0.00	-0.00
1748	1.22	0.69	640.72	776.83	181.66	0.00	-256.18	-0.00	-0.00	-0.00	300.00	200.00	0.00	-0.00
1749	0.99	0.69	641.02	776.82	181.72	0.00	-206.15	-0.00	-0.00	-0.00	300.00	200.00	0.00	-0.00
1750	0.99	0.61	641.63	776.65	181.74	0.00	-215.66	-0.00	-0.00	-0.00	300.00	200.00	0.00	-0.00
1751	1.22	0.38	641.17	776.42	181.77	0.00	-271.51	-0.00	-0.00	-0.00	300.00	200.00	0.00	-0.00
1752	1.75	0.38	641.48	776.05	181.78	0.00	-235.32	0.00	0.00	0.00	300.00	200.00	0.00	0.00
1753	2.29	0.31	641.33	775.88	181.77	0.00	-186.02	-0.00	-0.00	-0.00	300.00	200.00	0.00	-0.00
1754	2.52	0.31	641.33	775.52	181.82	0.00	-235.74	-0.00	-0.00	-0.00	300.00	200.00	0.00	-0.00
1755	3.05	0.38	641.48	774.84	181.78	0.00	-144.04	-0.00	-0.00	-0.00	300.00	200.00	0.00	-0.00
1756	3.36	0.46	641.33	774.52	181.87	0.00	-139.38	-0.00	-0.00	-0.00	300.00	200.00	0.00	-0.00
1757	3.66	0.46	641.02	774.32	181.96	0.00	-121.61	-0.00	-0.00	-0.00	300.00	200.00	0.00	-0.00
1758	3.74	0.15	641.17	773.99	182.01	0.00	-184.90	-0.00	-0.00	-0.00	300.00	200.00	0.00	-0.00
1759	3.97	0.31	641.33	773.88	182.11	0.00	-123.13	-0.00	-0.00	-0.00	300.00	200.00	0.00	-0.00
1760	3.97	0.38	641.17	773.63	182.10	0.00	-113.20	-0.00	-0.00	-0.00	300.00	200.00	0.00	-0.00
1761	3.89	0.15	640.87	773.50	182.10	0.00	-118.57	-0.00	-0.00	-0.00	300.00	200.00	0.00	-0.00
1762	3.89	0.38	641.33	773.59	181.97	0.00	-135.25	-0.00	-0.00	-0.00	300.00	200.00	0.00	-0.00
1763	3.89	0.38	641.33	773.66	181.97	0.00	-135.28	-0.00	-0.00	-0.00	300.00	200.00	0.00	-0.00
1764	3.97	0.38	641.02	773.46	181.86	0.00	-91.21	-0.00	-0.00	-0.00	300.00	200.00	0.00	-0.00
1765	3.97	0.31	641.48	773.62	181.97	0.00	-169.38	-0.00	-0.00	-0.00	300.00	200.00	0.00	-0.00
1766	4.04	0.15	641.17	773.49	181.87	0.00	-213.78	-0.00	-0.00	-0.00	300.00	200.00	0.00	-0.00
1767	3.97	0.15	641.48	773.55	181.68	0.00	-144.46	-0.00	-0.00	-0.00	300.00	200.00	0.00	-0.00
1768	4.12	0.46	641.02	773.46	181.62	0.00	-153.74	-0.00	-0.00	-0.00	300.00	200.00	0.00	-0.00
1769	4.20	0.38	641.02	773.39	181.58	0.00	-50.76	-0.00	-0.00	-0.00	300.00	200.00	0.00	-0.00
1770	4.12	0.53	640.72	773.54	181.52	0.00	-75.66	-0.00	-0.00	-0.00	300.00	200.00	0.00	-0.00
1771	3.89	0.53	640.72	773.54	181.33	0.00	-117.95	-0.00	-0.00	-0.00	300.00	200.00	0.00	-0.00
1772	3.89	0.76	641.17	773.70	181.44	0.00	-42.25	-0.00	-0.00	-0.00	300.00	200.00	0.00	-0.00
1773	3.81	0.84	640.87	773.57	181.33	0.00	-54.14	-0.00	-0.00	-0.00	300.00	200.00	0.00	-0.00
1774	3.43	0.84	640.72	773.68	181.33	0.00	-92.90	-0.00	-0.00	-0.00	300.00	200.00	0.00	-0.00
1775	3.43	0.69	640.87	773.86	181.29	0.00	-112.90	-0.00	-0.00	-0.00	300.00	200.00	0.00	-0.00
1776	3.28	0.99	640.72	774.26	181.28	0.00	-48.16	-0.00	-0.00	-0.00	300.00	200.00	0.00	-0.00
1777	3.13	0.69	640.87	774.21	181.29	0.00	-107.44	-0.00	-0.00	-0.00	300.00	200.00	0.00	-0.00
1778	2.90	0.69	641.33	774.66	181.16	0.00	-126.73	-0.00	-0.00	-0.00	300.00	200.00	0.00	-0.00
1779	2.90	0.76	640.87	774.50	181.10	0.00	-94.10	-0.00	-0.00	-0.00	300.00	200.00	0.00	-0.00
1780	2.90	0.76	641.48	774.84	180.92	0.00	-49.08	-0.00	-0.00	-0.00	300.00	200.00	0.00	-0.00
1781	3.13	0.69	641.33	774.66	180.92	0.00	-86.01	-0.00	-0.00	-0.00	300.00	200.00	0.00	-0.00
1782	2.98	0.76	642.24	775.06	180.90	0.00	-50.78	-0.00	-0.00	-0.00	300.00	200.00	0.00	-0.00
1783	3.28	0.76	641.63	774.94	180.78	0.00	-56.89	-0.00	-0.00	-0.00	300.00	200.00	0.00	-0.00
1784	3.05	0.69	641.48	775.05	180.78	0.00	-85.24	-0.00	-0.00	-0.00	300.00	200.00	0.00	-0.00
1785	2.98	0.99	641.02	775.17	180.62	0.00	-22.43	-0.00	-0.00	-0.00	300.00	200.00	0.00	-0.00
1786	2.98	0.92	641.02	775.24	180.53	0.00	-32.53	-0.00	-0.00	-0.00	300.00	200.00	0.00	-0.00
1787	2.98	0.84	640.87	775.43	180.43	0.00	-65.61	-0.00	-0.00	-0.00	300.00	200.00	0.00	-0.00
1788	2.82	0.92	640.41	775.55	180.65	0.00	-52.37	-0.00	-0.00	-0.00	300.00	200.00	0.00	-0.00
1789	2.98	0.84	640.56	775.80	180.42	0.00	-111.73	-0.00	-0.00	-0.00	300.00	200.00	0.00	-0.00
1790	2.67	0.84	640.56	775.87	180.51	0.00	-82.67	-0.00	-0.00	-0.00	300.00	200.00	0.00	-0.00
1791	2.29	0.76	640.11	776.21	180.60	0.00	-85.01	-0.00	-0.00	-0.00	300.00	200.00	0.00	-0.00
1792	2.29	0.76	639.95	776.32	180.50	0.00	-85.32	-0.00	-0.00	-0.00	300.00	200.00	0.00	-0.00
1793	2.06	0.69	639.65	776.40	180.68	0.00	-67.32	-0.00	-0.00	-0.00	300.00	200.00	0.00	-0.00
1794	2.06	0.69	640.11	776.64	180.60	0.00	-67.64	-0.00	-0.00	-0.00	300.00	200.00	0.00	-0.00
1795	2.06	0.76	640.41	776.70	180.70	0.00	-57.83	0.00	0.00	0.00	300.00	200.00	0.00	0.00
1796	2.14	0.84	640.41	777.05	180.46	0.00	-27.59	-0.00	-0.00	-0.00	300.00	200.00	0.00	-0.00
1797	2.21	0.61	640.41	776.84	180.65	0.00	-80.24	-0.00	-0.00	-0.00	300.00	200.00	0.00	-0.00
1798	2.21	0.76	640.87	777.00	180.43	0.00	-38.72	-0.00	-0.00	-0.00	300.00	200.00	0.00	-0.00
1799	2.21	0.69	640.87	776.86	180.43	0.00	-25.35	-0.00	-0.00	-0.00	300.00	200.00	0.00	-0.00
1800	2.37	1.07	640.87	777.00	180.43	0.00	42.52	-0.00	-0.00	-0.00	300.00	200.00	0.00	-0.00
1801	2.14	0.92	640.87	777.21	180.38	0.00	-41.19	-0.00	-0.00	-0.00	300.00	200.00	0.00	-0.00
1802	2.29	0.84	641.02	777.32	180.34	0.00	-53.97	-0.00	-0.00	-0.00	300.00	200.00	0.00	-0.00
1803	2.14	1.14	640.87	777.36	180.38	0.00	10.32	-0.00	-0.00	-0.00	300.00	200.00	0.00	-0.00
1804	1.91	0.99	641.33	777.59	180.35	0.00	-27.54	-0.00	-0.00	-0.00	300.00	200.00	0.00	-0.00
1805	1.91	0.92	641.33	777.73	180.35	0.00	-37.24	-0.00	-0.00	-0.00	300.00	200.00	0.00	-0.00
1806	1.75	1.07	641.17	777.63	180.30	0.00	-15.11	-0.00	-0.00	-0.00	300.00	200.00	0.00	-0.00
1807	1.45	0.92	641.33	777.95	180.25	0.00	-51.47	-0.00	-0.00	-0.00	300.00	200.00	0.00	-0.00
1808	1.45	0.76	641.48	778.05	180.26	0.00	-162.17	-0.00	-0.00	-0.00	300.00	200.00	0.00	-0.00
1809	1.30	0.69	641.17	778.20	180.25	0.00	-168.81	-0.00	-0.00	-0.00	300.00	200.00	0.00	-0.00
1810	1.07	0.76	641.17	778.35	180.34	0.00	-109.00	0.00	0.00	0.00	300.00	200.00	0.00	0.00
1811	1.14	0.61	641.33	778.45	180.25	0.00	-175.46	-0.00	-0.00	-0.00	300.00	200.00	0.00	-0.00
1812	1.30	0.92	641.63	778.79	180.17	0.00	-72.22	-0.00	-0.00	-0.00	300.00	200.00	0.00	-0.00
1813	1.14	0.69	641.48	778.76	180.21	0.00	-97.56	-0.00	-0.00	-0.00	300.00	200.00	0.00	-0.00
1814	1.14	0.84	641.17	778.84	180.25	0.00	-101.52	-0.00	-0.00	-0.00	300.00	200.00	0.00	-0.00
1815	1.07	0.84	640.87	778.86	180.24	0.00	-54.25	-0.00	-0.00	-0.00	300.00	200.00	0.00	-0.00
1816	1.14	0.84	640.87	778.86	180.14	0.00	-78.76	-0.00	-0.00	-0.00	300.00	200.00	0.00	-0.00
1817	1.07	0.69	640.87	779.00	180.10	0.00	-119.22	-0.00	-0.00	-0.00	300.00	200.00	0.00	-0.00
1818	0.99	0.84	640.56	779.23	180.18	0.00	-167.55	-0.00	-0.00	-0.00	300.00	200.00	0.00	-0.00
1819	0.99	0.76	640.26	779.24	180.03	0.00	-154.27	-0.00	-0.00	-0.00	300.00	200.00	0.00	-0.00
1820	0.92	0.76	640.41	779.34	180.08	0.00	-152.77	-0.00	-0.00	-0.00	300.00	200.00	0.00	-0.00
1821	0.92	0.69	640.26	779.60	180.17	0.00	-208.08	-0.00	-0.00	-0.00	300.00	200.00	0.00	-0.00
1822	0.92	0.53	640.11	779.57	180.17	0.00	-89.57	-0.00	-0.00	-0.00	300.00	200.00	0.00	-0.00
1823	1.07	0.69	640.26	779.67	180.12	0.00	-188.31	-0.00	-0.00	-0.00	300.00	200.00	0.00	-0.00
1824	1.45	0.38	640.26	779.60	180.03	0.00	-119.20	0.00	0.00	0.00	300.00	200.00	0.00	0.00
1825	1.60	0.53	640.56	779.58	180.13	0.00	-194.80	-0.00	-0.00	-0.00	300.00	200.00	0.00	-0.00
1826	1.45	0.53	640.26	779.38	180.03	0.00	-100.26	-0.00	-0.00	-0.00	300.00	200.00	0.00	-0.00
1827	1.91	0.53	640.41	779.34	179.99	0.00	-132.35	-0.00	-0.00	-0.00	300.00	200.00	0.00	-0.00
1828	1.68	0.53	640.56	779.37	179.94	0.00	-36.30	-0.00	-0.00	-0.00	300.00	200.00	0.00	-0.00
1829	1.45	0.76	640.72	779.40	180.04	0.00	-49.07	-0.00	-0.00	-0.00	300.00	200.00	0.00	-0.00
1830	1.60	0.61	640.87	779.57	180.05	0.00	-93.96	-0.00	-0.00	-0.00	300.00	200.00	0.00	-0.00
1831	1.60	0.69	641.48	779.83	180.11	0.00	-38.84	-0.00	-0.00	-0.00	300.00	200.00	0.00	-0.00
1832	1.37	0.69	641.48	779.83	180.11	0.00	-125.84	-0.00	-0.00	-0.00	300.00	200.00	0.00	-0.00
1833	1.37	0.69	641.17	779.77	180.10	0.00	-102.93	-0.00	-0.00	-0.00	300.00	200.00	0.00	-0.00
1834	1.07	0.61	641.63	780.07	180.17	0.00	-129.26	-0.00	-0.00	-0.00	300.00	200.00	0.00	-0.00
1835	0.92	0.53	641.63	780.22	180.02	0.00	-204.49	-0.00	-0.00	-0.00	300.00	200.00	0.00	-0.00
1836	1.07	0.46	641.63	779.93	180.17	0.00	-216.62	-0.00	-0.00	-0.00	300.00	200.00	0.00	-0.00
1837	1.30	0.53	641.33	780.02	180.06	0.00	-257.73	-0.00	-0.00	-0.00	300.00	200.00	0.00	-0.00
1838	1.30	0.15	641.78	780.25	180.12	0.00	-258.82	-0.00	-0.00	-0.00	300.00	200.00	0.00	-0.00
1839	1.60	0.31	642.09	780.16	180.13	0.00	-246.11	-0.00	-0.00	-0.00	300.00	200.00	0.00	-0.00
1840	1.60	0.15	641.63	780.07	180.12	0.00	-196.20	-0.00	-0.00	-0.00	300.00	200.00	0.00	-0.00
1841	1.75	0.31	641.48	779.83	180.11	0.00	-180.41	-0.00	-0.00	-0.00	300.00	200.00	0.00	-0.00
1842	1.98	0.46	641.33	780.16	180.06	0.00	-143.54	-0.00	-0.00	-0.00	300.00	200.00	0.00	-0.00
1843	1.91	0.31	640.41	780.06	180.03	0.00	-229.45	-0.00	-0.00	-0.00	300.00	200.00	0.00	-0.00
1844	1.98	0.15	640.26	780.03	179.93	0.00	-158.37	-0.00	-0.00	-0.00	300.00	200.00	0.00	-0.00
1845	1.75	0.31	640.41	780.06	180.08	0.00	-134.76	-0.00	-0.00	-0.00	300.00	200.00	0.00	-0.00
1846	1.75	0.46	639.95	779.97	179.92	0.00	-116.24	-0.00	-0.00	-0.00	300.00	200.00	0.00	-0.00
1847	1.45	0.31	640.56	780.16	180.04	0.00	-174.55	-0.00	-0.00	-0.00	300.00	200.00	0.00	-0.00
1848	1.60	0.31	640.56	780.37	179.99	0.00	-177.74	-0.00	-0.00	-0.00	300.00	200.00	0.00	-0.00
1849	1.68	0.15	640.72	780.33	179.95	0.00	-243.82	-0.00	-0.00	-0.00	300.00	200.00	0.00	-0.00
1850	1.60	0.38	640.87	780.43	179.95	0.00	-214.24	-0.00	-0.00	-0.00	300.00	200.00	0.00	-0.00
1851	1.68	0.31	641.02	780.39	179.81	0.00	-156.68	-0.00	-0.00	-0.00	300.00	200.00	0.00	-0.00
1852	1.45	0.08	641.17	780.56	179.82	0.00	-180.13	-0.00	-0.00	-0.00	300.00	200.00	0.00	-0.00
1853	1.68	-0.00	641.48	780.55	179.83	0.00	-102.52	-0.00	-0.00	-0.00	300.00	200.00	0.00	-0.00
1854	1.91	-0.00	641.63	780.57	179.74	0.00	-130.20	-0.00	-0.00	-0.00	300.00	200.00	0.00	-0.00
1855	1.75	0.15	641.48	780.55	179.64	0.00	-131.49	-0.00	-0.00	-0.00	300.00	200.00	0.00	-0.00
1856	1.75	0.31	641.78	780.60	179.65	0.00	-112.80	-0.00	-0.00	-0.00	300.00	200.00	0.00	-0.00
1857	1.75	0.15	642.09	780.59	179.56	0.00	-40.07	-0.00	-0.00	-0.00	300.00	200.00	0.00	-0.00
1858	1.75	0.38	641.78	780.75	179.51	0.00	-103.77	-0.00	-0.00	-0.00	300.00	200.00	0.00	-0.00
1859	1.68	0.53	641.63	780.72	179.36	0.00	-15.12	-0.00	-0.00	-0.00	300.00	200.00	0.00	-0.00
1860	1.68	0.46	641.02	780.67	179.39	0.00	-93.04	-0.00	-0.00	-0.00	300.00	200.00	0.00	-0.00
1861	1.37	0.38	640.87	780.79	179.29	0.00	-119.15	-0.00	-0.00	-0.00	300.00	200.00	0.00	-0.00
1862	1.37	0.61	640.87	780.86	179.33	0.00	-22.50	-0.00	-0.00	-0.00	300.00	200.00	0.00	-0.00
1863	1.60	0.46	641.02	780.96	179.34	0.00	-91.68	-0.00	-0.00	-0.00	300.00	200.00	0.00	-0.00
1864	1.60	0.53	641.48	781.04	179.40	0.00	-105.20	-0.00	-0.00	-0.00	300.00	200.00	0.00	-0.00
1865	1.30	0.38	641.33	780.94	179.40	0.00	-117.49	-0.00	-0.00	-0.00	300.00	200.00	0.00	-0.00
1866	1.60	0.46	642.24	781.12	179.47	0.00	-91.54	-0.00	-0.00	-0.00	300.00	200.00	0.00	-0.00
1867	1.68	0.38	642.09	781.16	179.37	0.00	-125.47	-0.00	-0.00	-0.00	300.00	200.00	0.00	-0.00
1868	1.98	0.46	641.33	780.94	179.35	0.00	-99.53	-0.00	-0.00	-0.00	300.00	200.00	0.00	-0.00
1869	2.06	0.53	641.33	781.23	179.11	0.00	-206.88	0.00	0.00	0.00	300.00	200.00	0.00	0.00
1870	2.21	0.46	640.26	781.03	179.03	0.00	-150.78	-0.00	-0.00	-0.00	300.00	200.00	0.00	-0.00
1871	2.21	0.76	640.72	781.19	178.90	0.00	-68.19	-0.00	-0.00	-0.00	300.00	200.00	0.00	-0.00
1872	2.21	0.61	640.41	781.13	178.89	0.00	-109.65	-0.00	-0.00	-0.00	300.00	200.00	0.00	-0.00
1873	2.29	0.84	640.41	781.13	178.94	0.00	-129.03	-0.00	-0.00	-0.00	300.00	200.00	0.00	-0.00
1874	2.29	0.92	640.72	781.11	178.66	0.00	-120.36	-0.00	-0.00	-0.00	300.00	200.00	0.00	-0.00
1875	2.06	0.76	640.72	781.04	178.76	0.00	-225.37	-0.00	-0.00	-0.00	300.00	200.00	0.00	-0.00
1876	1.98	1.07	640.56	781.44	178.80	0.00	-72.43	0.00	0.00	0.00	300.00	200.00	0.00	0.00
1877	1.91	0.99	640.56	781.44	178.66	0.00	-171.92	0.00	0.00	0.00	300.00	200.00	0.00	0.00
1878	1.83	0.92	640.56	781.51	178.80	0.00	-110.70	-0.00	-0.00	-0.00	300.00	200.00	0.00	-0.00
1879	1.83	0.92	640.11	781.43	178.50	0.00	-111.17	-0.00	-0.00	-0.00	300.00	200.00	0.00	-0.00
1880	2.06	0.69	640.26	781.38	178.46	0.00	-143.98	-0.00	-0.00	-0.00	300.00	200.00	0.00	-0.00
1881	1.83	0.76	639.95	781.61	178.40	0.00	-107.16	-0.00	-0.00	-0.00	300.00	200.00	0.00	-0.00
1882	1.91	0.46	640.41	781.63	178.27	0.00	-146.10	-0.00	-0.00	-0.00	300.00	200.00	0.00	-0.00
1883	2.06	0.69	639.65	781.55	178.34	0.00	-98.56	-0.00	-0.00	-0.00	300.00	200.00	0.00	-0.00
1884	2.06	0.61	639.50	781.60	178.19	0.00	-108.15	-0.00	-0.00	-0.00	300.00	200.00	0.00	-0.00
1885	2.06	0.84	639.50	781.53	178.19	0.00	-80.31	-0.00	-0.00	-0.00	300.00	200.00	0.00	-0.00
1886	1.98	0.76	640.26	781.67	178.07	0.00	-88.25	0.00	0.00	0.00	300.00	200.00	0.00	0.00
1887	1.98	0.84	641.02	781.74	178.15	0.00	-10.25	-0.00	-0.00	-0.00	300.00	200.00	0.00	-0.00
1888	1.98	0.99	641.33	781.80	178.11	0.00	8.12	-0.00	-0.00	-0.00	300.00	200.00	0.00	-0.00
1889	1.75	0.84	641.78	781.96	178.17	0.00	-51.16	-0.00	-0.00	-0.00	300.00	200.00	0.00	-0.00
1890	1.68	0.92	641.63	782.00	178.12	0.00	-40.39	-0.00	-0.00	-0.00	300.00	200.00	0.00	-0.00
1891	1.75	0.84	641.78	782.10	178.03	0.00	-51.53	-0.00	-0.00	-0.00	300.00	200.00	0.00	-0.00
1892	1.30	0.92	641.48	782.33	177.97	0.00	-32.53	-0.00	-0.00	-0.00	300.00	200.00	0.00	-0.00
1893	1.22	0.99	642.09	782.59	177.99	0.00	-44.76	-0.00	-0.00	-0.00	300.00	200.00	0.00	-0.00
1894	0.99	0.76	641.33	782.59	177.97	0.00	-44.42	0.00	0.00	0.00	300.00	200.00	0.00	0.00
1895	1.60	0.76	641.17	782.70	177.77	0.00	-58.27	-0.00	-0.00	-0.00	300.00	200.00	0.00	-0.00
1896	1.30	0.99	640.72	782.76	177.99	0.00	22.05	-0.00	-0.00	-0.00	300.00	200.00	0.00	-0.00
1897	1.45	0.69	640.56	782.87	177.94	0.00	-41.04	-0.00	-0.00	-0.00	300.00	200.00	0.00	-0.00
1898	1.45	0.76	639.65	782.84	177.72	0.00	-55.07	-0.00	-0.00	-0.00	300.00	200.00	0.00	-0.00
1899	1.30	0.76	639.65	783.06	177.77	0.00	-51.77	-0.00	-0.00	-0.00	300.00	200.00	0.00	-0.00
1900	1.22	0.69	639.50	783.24	177.76	0.00	-82.24	-0.00	-0.00	-0.00	300.00	200.00	0.00	-0.00
1901	1.45	0.76	639.65	783.20	177.77	0.00	-78.16	-0.00	-0.00	-0.00	300.00	200.00	0.00	-0.00
1902	1.37	0.84	639.50	783.39	177.71	0.00	-67.55	-0.00	-0.00	-0.00	300.00	200.00	0.00	-0.00
1903	1.22	0.99	639.65	783.63	177.62	0.00	-69.14	-0.00	-0.00	-0.00	300.00	200.00	0.00	-0.00
1904	0.99	0.92	639.65	783.63	177.67	0.00	-50.19	-0.00	-0.00	-0.00	300.00	200.00	0.00	-0.00
1905	0.84	0.69	640.72	784.11	177.61	0.00	-120.26	-0.00	-0.00	-0.00	300.00	200.00	0.00	-0.00
1906	0.92	0.84	640.87	784.14	177.52	0.00	-81.05	-0.00	-0.00	-0.00	300.00	200.00	0.00	-0.00
1907	0.84	0.92	641.02	784.31	177.48	0.00	-162.01	-0.00	-0.00	-0.00	300.00	200.00	0.00	-0.00
1908	1.07	0.99	641.63	784.36	177.46	0.00	-181.06	-0.00	-0.00	-0.00	300.00	200.00	0.00	-0.00
1909	1.22	0.99	641.02	784.39	177.34	0.00	-161.79	-0.00	-0.00	-0.00	300.00	200.00	0.00	-0.00
1910	1.60	0.99	640.56	784.16	177.23	0.00	-78.83	-0.00	-0.00	-0.00	300.00	200.00	0.00	-0.00
1911	1.45	0.99	640.56	784.37	177.08	0.00	-144.44	-0.00	-0.00	-0.00	300.00	200.00	0.00	-0.00
1912	1.75	1.07	639.95	784.26	177.11	0.00	-142.22	-0.00	-0.00	-0.00	300.00	200.00	0.00	-0.00
1913	2.14	1.22	639.04	784.09	177.27	0.00	-155.17	-0.00	-0.00	-0.00	300.00	200.00	0.00	-0.00
1914	2.06	1.37	638.28	784.16	176.95	0.00	-113.16	-0.00	-0.00	-0.00	300.00	200.00	0.00	-0.00
1915	1.98	1.45	638.58	784.22	177.01	0.00	-148.07	-0.00	-0.00	-0.00	300.00	200.00	0.00	-0.00
1916	1.68	1.45	637.97	784.39	176.94	0.00	-95.65	-0.00	-0.00	-0.00	300.00	200.00	0.00	-0.00
1917	1.45	1.75	638.12	784.64	176.81	0.00	-123.47	-0.00	-0.00	-0.00	300.00	200.00	0.00	-0.00
1918	1.22	1.75	638.28	784.81	176.95	0.00	-118.28	-0.00	-0.00	-0.00	300.00	200.00	0.00	-0.00
1919	1.22	1.22	637.97	784.82	176.90	0.00	-227.27	-0.00	-0.00	-0.00	300.00	200.00	0.00	-0.00
1920	1.30	1.45	638.28	785.09	176.91	0.00	-202.36	-0.00	-0.00	-0.00	300.00	200.00	0.00	-0.00
1921	1.91	1.22	638.58	785.15	176.92	0.00	-243.49	-0.00	-0.00	-0.00	300.00	200.00	0.00	-0.00
1922	2.14	1.53	638.12	784.99	176.95	0.00	-212.50	-0.00	-0.00	-0.00	300.00	200.00	0.00	-0.00
1923	2.37	1.22	638.12	785.07	176.81	0.00	-208.44	-0.00	-0.00	-0.00	300.00	200.00	0.00	-0.00
1924	2.82	1.22	638.12	785.07	177.00	0.00	-149.86	-0.00	-0.00	-0.00	300.00	200.00	0.00	-0.00
1925	2.98	1.07	638.12	785.21	176.90	0.00	-194.69	-0.00	-0.00	-0.00	300.00	200.00	0.00	-0.00
1926	2.98	1.22	637.66	784.98	176.93	0.00	-176.34	-0.00	-0.00	-0.00	300.00	200.00	0.00	-0.00
1927	3.13	1.07	637.05	784.94	177.01	0.00	-174.71	-0.00	-0.00	-0.00	300.00	200.00	0.00	-0.00
1928	3.05	1.37	636.90	785.13	177.19	0.00	-67.95	-0.00	-0.00	-0.00	300.00	200.00	0.00	-0.00
1929	2.98	1.22	636.90	785.34	177.38	0.00	-83.89	-0.00	-0.00	-0.00	300.00	200.00	0.00	-0.00
1930	3.20	0.99	637.97	785.76	177.37	0.00	-70.66	-0.00	-0.00	-0.00	300.00	200.00	0.00	-0.00
1931	3.05	1.07	637.05	785.66	177.34	0.00	-81.14	-0.00	-0.00	-0.00	300.00	200.00	0.00	-0.00
1932	3.05	0.92	637.21	785.97	177.44	0.00	-76.14	0.00	0.00	0.00	300.00	200.00	0.00	0.00
1933	3.36	0.92	637.05	785.95	177.44	0.00	-14.35	-0.00	-0.00	-0.00	300.00	200.00	0.00	-0.00
1934	3.74	0.84	637.51	786.03	177.45	0.00	-54.79	-0.00	-0.00	-0.00	300.00	200.00	0.00	-0.00
1935	3.97	1.14	638.28	785.88	177.43	0.00	21.61	-0.00	-0.00	-0.00	300.00	200.00	0.00	-0.00
1936	4.27	1.14	639.04	786.24	177.55	0.00	14.84	-0.00	-0.00	-0.00	300.00	200.00	0.00	-0.00
1937	4.43	1.07	639.04	786.24	177.60	0.00	-20.17	-0.00	-0.00	-0.00	300.00	200.00	0.00	-0.00
1938	4.81	0.99	638.73	786.25	177.69	0.00	8.55	0.00	0.00	0.00	300.00	200.00	0.00	0.00
1939	4.73	0.99	637.66	786.13	177.70	0.00	-12.47	-0.00	-0.00	-0.00	300.00	200.00	0.00	-0.00
1940	4.96	0.92	637.97	786.54	177.85	0.00	-3.22	-0.00	-0.00	-0.00	300.00	200.00	0.00	-0.00
1941	4.81	0.53	639.04	786.60	177.94	0.00	-89.66	-0.00	-0.00	-0.00	300.00	200.00	0.00	-0.00
1942	4.81	0.61	640.56	787.16	178.04	0.00	-80.64	-0.00	-0.00	-0.00	300.00	200.00	0.00	-0.00
1943	4.35	0.38	642.09	787.29	178.09	0.00	-119.81	-0.00	-0.00	-0.00	300.00	200.00	0.00	-0.00
1944	4.20	0.38	642.85	787.50	178.16	0.00	-93.35	-0.00	-0.00	-0.00	300.00	200.00	0.00	-0.00
1945	4.04	-0.08	643.46	787.75	178.23	0.00	-165.48	-0.00	-0.00	-0.00	300.00	200.00	0.00	-0.00
1946	4.12	-0.08	643.92	787.83	178.29	0.00	-189.77	-0.00	-0.00	-0.00	300.00	200.00	0.00	-0.00
1947	3.97	-0.00	643.77	788.23	178.24	0.00	-154.99	-0.00	-0.00	-0.00	300.00	200.00	0.00	-0.00
1948	4.12	-0.15	644.23	788.39	178.35	0.00	-175.34	-0.00	-0.00	-0.00	300.00	200.00	0.00	-0.00
1949	4.27	-0.38	643.46	788.25	178.28	0.00	-159.47	-0.00	-0.00	-0.00	300.00	200.00	0.00	-0.00
1950	4.43	-0.38	643.16	788.41	178.22	0.00	-208.75	-0.00	-0.00	-0.00	300.00	200.00	0.00	-0.00
1951	5.04	-0.23	643.31	788.29	178.13	0.00	-182.15	-0.00	-0.00	-0.00	300.00	200.00	0.00	-0.00
1952	4.96	-0.23	643.92	788.76	178.34	0.00	-179.33	0.00	0.00	0.00	300.00	200.00	0.00	0.00
1953	5.04	-0.31	644.68	788.82	178.27	0.00	-212.92	-0.00	-0.00	-0.00	300.00	200.00	0.00	-0.00
1954	4.81	-0.38	645.90	789.04	178.22	0.00	-262.61	-0.00	-0.00	-0.00	300.00	200.00	0.00	-0.00
1955	4.43	-0.38	646.51	789.36	178.05	0.00	-254.92	-0.00	-0.00	-0.00	300.00	200.00	0.00	-0.00
1956	4.20	-0.53	645.90	789.46	178.03	0.00	-244.38	0.00	0.00	0.00	300.00	200.00	0.00	0.00
1957	4.27	-0.69	645.29	789.50	178.20	0.00	-331.30	-0.00	-0.00	-0.00	300.00	200.00	0.00	-0.00
1958	4.04	-0.61	645.14	789.83	178.00	0.00	-226.68	-0.00	-0.00	-0.00	300.00	200.00	0.00	-0.00
1959	4.12	-0.69	643.46	789.60	178.04	0.00	-282.77	0.00	0.00	0.00	300.00	200.00	0.00	0.00
1960	4.12	-0.61	642.40	789.84	177.86	0.00	-251.82	-0.00	-0.00	-0.00	300.00	200.00	0.00	-0.00
1961	4.35	-1.14	641.48	789.89	177.83	0.00	-294.51	-0.00	-0.00	-0.00	300.00	200.00	0.00	-0.00
1962	4.43	-1.14	640.87	789.79	177.81	0.00	-273.53	-0.00	-0.00	-0.00	300.00	200.00	0.00	-0.00
1963	4.88	-1.14	640.26	789.89	177.93	0.00	-260.09	-0.00	-0.00	-0.00	300.00	200.00	0.00	-0.00
1964	5.04	-1.14	639.65	789.93	178.01	0.00	-240.15	-0.00	-0.00	-0.00	300.00	200.00	0.00	-0.00
1965	5.04	-1.22	639.65	789.93	178.01	0.00	-271.67	0.00	0.00	0.00	300.00	200.00	0.00	0.00
1966	4.96	-1.30	640.11	790.01	178.16	0.00	-231.95	0.00	0.00	0.00	300.00	200.00	0.00	0.00
1967	5.04	-1.14	640.11	790.15	178.26	0.00	-284.39	-0.00	-0.00	-0.00	300.00	200.00	0.00	-0.00
1968	4.81	-1.14	640.72	790.47	178.42	0.00	-255.37	0.00	0.00	0.00	300.00	200.00	0.00	0.00
1969	4.43	-1.14	640.87	790.64	178.48	0.00	-269.60	-0.00	-0.00	-0.00	300.00	200.00	0.00	-0.00
1970	4.27	-1.14	641.02	790.60	178.53	0.00	-289.03	-0.00	-0.00	-0.00	300.00	200.00	0.00	-0.00
1971	3.81	-0.76	641.17	791.05	178.77	0.00	-235.05	-0.00	-0.00	-0.00	300.00	200.00	0.00	-0.00
1972	3.81	-0.76	641.48	791.11	178.88	0.00	-280.39	-0.00	-0.00	-0.00	300.00	200.00	0.00	-0.00
1973	3.05	-0.69	642.09	791.36	178.80	0.00	-301.57	-0.00	-0.00	-0.00	300.00	200.00	0.00	-0.00
1974	2.75	-0.69	641.48	791.46	178.83	0.00	-249.17	-0.00	-0.00	-0.00	300.00	200.00	0.00	-0.00
1975	2.06	-0.53	641.33	791.79	178.78	0.00	-263.33	-0.00	-0.00	-0.00	300.00	200.00	0.00	-0.00
1976	1.60	-0.46	641.17	791.84	178.77	0.00	-222.23	-0.00	-0.00	-0.00	300.00	200.00	0.00	-0.00
1977	0.99	-0.31	640.72	792.19	178.80	0.00	-192.17	-0.00	-0.00	-0.00	300.00	200.00	0.00	-0.00
1978	0.23	-0.46	640.26	792.25	178.79	0.00	-238.66	-0.00	-0.00	-0.00	300.00	200.00	0.00	-0.00
1979	-0.15	-0.69	640.26	792.39	178.79	0.00	-255.82	-0.00	-0.00	-0.00	300.00	200.00	0.00	-0.00
1980	-1.07	-0.76	640.26	792.68	178.79	0.00	-290.39	-0.00	-0.00	-0.00	300.00	200.00	0.00	-0.00
1981	-1.68	-1.07	640.87	793.00	178.71	0.00	-310.65	-0.00	-0.00	-0.00	300.00	200.00	0.00	-0.00
1982	-2.21	-0.99	640.41	793.21	178.65	0.00	-336.32	-0.00	-0.00	-0.00	300.00	200.00	0.00	-0.00
1983	-2.98	-1.14	640.72	793.40	178.52	0.00	-313.28	-0.00	-0.00	-0.00	300.00	200.00	0.00	-0.00
1984	-3.59	-1.07	640.56	793.59	178.28	0.00	-290.73	-0.00	-0.00	-0.00	300.00	200.00	0.00	-0.00
1985	-3.59	-0.99	641.02	793.60	178.24	0.00	-350.93	-0.00	-0.00	-0.00	300.00	200.00	0.00	-0.00
1986	-4.27	-0.92	641.63	793.77	178.03	0.00	-303.66	-0.00	-0.00	-0.00	300.00	200.00	0.00	-0.00
1987	-4.50	-0.92	642.24	794.09	177.86	0.00	-297.58	-0.00	-0.00	-0.00	300.00	200.00	0.00	-0.00
1988	-5.26	-0.92	642.40	794.40	177.58	0.00	-278.93	-0.00	-0.00	-0.00	300.00	200.00	0.00	-0.00
1989	-5.42	-0.92	642.40	794.54	177.43	0.00	-251.72	-0.00	-0.00	-0.00	300.00	200.00	0.00	-0.00
1990	-5.95	-0.92	642.09	794.85	177.19	0.00	-237.91	-0.00	-0.00	-0.00	300.00	200.00	0.00	-0.00
1991	-6.41	-0.76	641.48	795.10	176.78	0.00	-231.08	-0.00	-0.00	-0.00	300.00	200.00	0.00	-0.00
1992	-6.79	-0.99	641.17	795.34	176.44	0.00	-267.24	-0.00	-0.00	-0.00	300.00	200.00	0.00	-0.00
1993	-7.40	-0.69	640.72	795.47	176.14	0.00	-194.78	-0.00	-0.00	-0.00	300.00	200.00	0.00	-0.00
1994	-7.55	-0.61	640.41	795.71	175.84	0.00	-180.55	-0.00	-0.00	-0.00	300.00	200.00	0.00	-0.00
1995	-7.86	-0.46	639.65	795.80	175.48	0.00	-131.02	-0.00	-0.00	-0.00	300.00	200.00	0.00	-0.00
[truncated: 3 more rows]
