# Supplementary material for: Musculoskeletal modeling and humanoid control of robots based on human gait data
Source: PeerJ Comput Sci. 2021 Aug 9;7:e657. doi: 10.7717/peerj-cs.657 (PMC8372000; doi:10.7717/peerj-cs.657)
Supplement: Supplemental Information 2 [file peerj-cs-07-657-s002.zip › force/Static3.forces]

[Force Data]
NumberOfForcePlates=2
SampleRate=120.000000
NumberOfSamples=2551
#Sample	FX1	FY1	FZ1	X1	Y1	Z1	MZ1	FX2	FY2	FZ2	X2	Y2	Z2	MZ2
1	-0.00	-0.00	-0.00	903.00	200.00	0.00	-0.00	-1.53	-15.41	649.57	178.58	185.25	0.00	-7319.07
2	-0.00	-0.00	-0.00	903.00	200.00	0.00	-0.00	-1.53	-15.41	648.65	178.48	185.32	0.00	-7389.40
3	-0.00	-0.00	-0.00	903.00	200.00	0.00	-0.00	-1.45	-15.41	648.65	178.26	184.99	0.00	-7370.42
4	-0.00	-0.00	-0.00	903.00	200.00	0.00	-0.00	-1.45	-15.41	648.50	178.31	185.04	0.00	-7415.61
5	-0.00	-0.00	-0.00	903.00	200.00	0.00	-0.00	-1.30	-15.18	647.89	178.12	185.16	0.00	-7393.02
6	0.00	0.00	0.00	903.00	200.00	0.00	0.00	-1.14	-15.03	648.50	177.95	184.85	0.00	-7333.07
7	-0.00	-0.00	-0.00	903.00	200.00	0.00	-0.00	-1.30	-15.18	648.50	177.95	184.94	0.00	-7372.39
8	-0.00	-0.00	-0.00	903.00	200.00	0.00	-0.00	-1.53	-15.26	649.41	178.13	184.87	0.00	-7375.52
9	0.00	0.00	0.00	903.00	200.00	0.00	0.00	-1.60	-15.18	649.72	178.18	184.88	0.00	-7364.21
10	-0.00	-0.00	-0.00	903.00	200.00	0.00	-0.00	-1.68	-15.18	650.48	178.40	184.89	0.00	-7359.84
11	0.00	0.00	0.00	903.00	200.00	0.00	0.00	-2.14	-15.18	650.48	178.40	184.94	0.00	-7353.03
12	0.00	0.00	0.00	903.00	200.00	0.00	0.00	-2.14	-15.18	650.79	178.52	184.85	0.00	-7373.80
13	-0.00	-0.00	-0.00	903.00	200.00	0.00	-0.00	-2.14	-15.18	651.40	178.71	184.87	0.00	-7279.48
14	0.00	0.00	0.00	903.00	200.00	0.00	0.00	-2.21	-15.03	651.55	178.88	184.96	0.00	-7280.38
15	-0.00	-0.00	-0.00	903.00	200.00	0.00	-0.00	-2.21	-15.18	651.40	178.92	184.96	0.00	-7321.11
16	0.00	0.00	0.00	903.00	200.00	0.00	0.00	-1.75	-15.26	650.94	178.90	184.90	0.00	-7291.58
17	-0.00	-0.00	-0.00	903.00	200.00	0.00	-0.00	-1.83	-15.26	650.79	178.94	184.90	0.00	-7312.67
18	-0.00	-0.00	-0.00	903.00	200.00	0.00	-0.00	-1.68	-15.34	650.63	178.92	184.85	0.00	-7301.67
19	-0.00	-0.00	-0.00	903.00	200.00	0.00	-0.00	-1.68	-15.26	649.57	179.00	184.82	0.00	-7245.35
20	-0.00	-0.00	-0.00	903.00	200.00	0.00	-0.00	-1.68	-15.34	649.26	178.94	184.77	0.00	-7278.25
21	-0.00	-0.00	-0.00	903.00	200.00	0.00	-0.00	-1.60	-15.18	648.80	178.86	184.76	0.00	-7285.11
22	-0.00	-0.00	-0.00	903.00	200.00	0.00	-0.00	-1.68	-15.18	648.96	179.17	184.67	0.00	-7233.30
23	-0.00	-0.00	-0.00	903.00	200.00	0.00	-0.00	-1.75	-15.18	649.26	179.29	184.68	0.00	-7184.44
24	0.00	0.00	0.00	903.00	200.00	0.00	0.00	-1.60	-15.18	649.11	179.27	184.63	0.00	-7187.13
25	-0.00	-0.00	-0.00	903.00	200.00	0.00	-0.00	-1.68	-15.18	649.57	179.56	184.68	0.00	-7250.21
26	-0.00	-0.00	-0.00	903.00	200.00	0.00	-0.00	-1.68	-15.18	649.41	179.89	184.63	0.00	-7176.54
27	-0.00	-0.00	-0.00	903.00	200.00	0.00	-0.00	-1.83	-15.03	649.41	179.82	184.68	0.00	-7179.90
28	0.00	0.00	0.00	903.00	200.00	0.00	0.00	-1.68	-15.18	650.18	180.03	184.75	0.00	-7197.48
29	-0.00	-0.00	-0.00	903.00	200.00	0.00	-0.00	-1.83	-15.34	650.63	180.32	184.76	0.00	-7163.17
30	-0.00	-0.00	-0.00	903.00	200.00	0.00	-0.00	-1.68	-15.41	650.48	180.44	184.75	0.00	-7172.88
31	-0.00	-0.00	-0.00	903.00	200.00	0.00	-0.00	-1.53	-15.34	650.18	180.24	184.70	0.00	-7191.91
32	0.00	0.00	0.00	903.00	200.00	0.00	0.00	-1.68	-15.26	649.72	180.51	184.69	0.00	-7107.67
33	-0.00	-0.00	-0.00	903.00	200.00	0.00	-0.00	-1.45	-15.18	649.26	180.85	184.49	0.00	-7096.63
34	-0.00	-0.00	-0.00	903.00	200.00	0.00	-0.00	-1.45	-15.26	649.26	180.99	184.63	0.00	-7012.22
35	-0.00	-0.00	-0.00	903.00	200.00	0.00	-0.00	-1.53	-15.18	648.80	181.04	184.38	0.00	-6977.83
36	-0.00	-0.00	-0.00	903.00	200.00	0.00	-0.00	-1.53	-15.03	648.80	181.04	184.48	0.00	-6982.72
37	-0.00	-0.00	-0.00	903.00	200.00	0.00	-0.00	-1.68	-14.95	649.11	181.24	184.39	0.00	-6945.29
38	-0.00	-0.00	-0.00	903.00	200.00	0.00	-0.00	-1.45	-14.88	649.26	181.34	184.54	0.00	-6961.44
39	0.00	0.00	0.00	903.00	200.00	0.00	0.00	-1.75	-14.72	649.41	181.44	184.35	0.00	-6913.95
40	0.00	0.00	0.00	903.00	200.00	0.00	0.00	-1.75	-14.72	649.26	181.62	184.35	0.00	-6911.24
41	-0.00	-0.00	-0.00	903.00	200.00	0.00	-0.00	-1.83	-14.72	649.11	181.59	184.39	0.00	-6910.54
42	0.00	0.00	0.00	903.00	200.00	0.00	0.00	-1.60	-14.72	648.96	181.57	184.29	0.00	-6937.25
43	-0.00	-0.00	-0.00	903.00	200.00	0.00	-0.00	-2.06	-14.72	649.11	181.88	184.39	0.00	-6902.81
44	0.00	0.00	0.00	903.00	200.00	0.00	0.00	-2.21	-14.88	648.96	181.99	184.20	0.00	-6893.46
45	-0.00	-0.00	-0.00	903.00	200.00	0.00	-0.00	-2.37	-14.65	649.26	182.19	184.30	0.00	-6838.51
46	-0.00	-0.00	-0.00	903.00	200.00	0.00	-0.00	-2.29	-14.80	648.65	182.15	184.29	0.00	-6881.13
47	-0.00	-0.00	-0.00	903.00	200.00	0.00	-0.00	-2.29	-14.88	648.96	182.48	184.25	0.00	-6816.35
48	0.00	0.00	0.00	903.00	200.00	0.00	0.00	-2.21	-14.72	648.96	182.69	184.20	0.00	-6819.29
49	0.00	0.00	0.00	903.00	200.00	0.00	0.00	-2.29	-14.80	648.96	182.48	184.11	0.00	-6784.17
50	0.00	0.00	0.00	903.00	200.00	0.00	0.00	-1.98	-14.72	648.50	182.75	184.05	0.00	-6753.08
51	-0.00	-0.00	-0.00	903.00	200.00	0.00	-0.00	-2.06	-14.72	648.35	182.87	184.04	0.00	-6773.07
52	-0.00	-0.00	-0.00	903.00	200.00	0.00	-0.00	-2.06	-14.72	648.35	182.73	184.04	0.00	-6752.26
53	-0.00	-0.00	-0.00	903.00	200.00	0.00	-0.00	-1.98	-14.57	648.35	182.80	184.09	0.00	-6803.31
54	-0.00	-0.00	-0.00	903.00	200.00	0.00	-0.00	-2.21	-14.80	648.65	182.99	184.10	0.00	-6777.83
55	-0.00	-0.00	-0.00	903.00	200.00	0.00	-0.00	-2.14	-14.65	648.50	183.04	184.05	0.00	-6783.34
56	-0.00	-0.00	-0.00	903.00	200.00	0.00	-0.00	-2.21	-14.57	648.65	183.27	184.00	0.00	-6792.50
57	-0.00	-0.00	-0.00	903.00	200.00	0.00	-0.00	-2.44	-14.65	648.65	183.27	184.05	0.00	-6706.31
58	0.00	0.00	0.00	903.00	200.00	0.00	0.00	-2.52	-14.72	648.35	183.36	184.00	0.00	-6643.92
59	-0.00	-0.00	-0.00	903.00	200.00	0.00	-0.00	-2.52	-14.88	648.19	183.19	183.90	0.00	-6778.43
60	0.00	0.00	0.00	903.00	200.00	0.00	0.00	-2.44	-14.80	648.35	183.36	183.90	0.00	-6768.26
61	-0.00	-0.00	-0.00	903.00	200.00	0.00	-0.00	-2.52	-14.88	648.65	183.42	183.82	0.00	-6774.89
62	-0.00	-0.00	-0.00	903.00	200.00	0.00	-0.00	-2.59	-14.88	648.50	183.39	183.81	0.00	-6728.28
63	-0.00	-0.00	-0.00	903.00	200.00	0.00	-0.00	-2.44	-14.88	648.65	183.35	183.63	0.00	-6662.28
64	-0.00	-0.00	-0.00	903.00	200.00	0.00	-0.00	-2.21	-14.88	648.65	183.20	183.67	0.00	-6736.89
65	-0.00	-0.00	-0.00	903.00	200.00	0.00	-0.00	-2.37	-14.80	648.50	183.04	183.62	0.00	-6773.64
66	-0.00	-0.00	-0.00	903.00	200.00	0.00	-0.00	-1.98	-14.80	648.50	183.04	183.62	0.00	-6779.89
67	-0.00	-0.00	-0.00	903.00	200.00	0.00	-0.00	-2.29	-14.72	648.50	183.04	183.62	0.00	-6788.86
68	-0.00	-0.00	-0.00	903.00	200.00	0.00	-0.00	-2.29	-14.72	648.50	182.89	183.48	0.00	-6790.61
69	-0.00	-0.00	-0.00	903.00	200.00	0.00	-0.00	-2.21	-14.65	648.65	182.85	183.49	0.00	-6783.58
70	-0.00	-0.00	-0.00	903.00	200.00	0.00	-0.00	-2.29	-14.72	648.65	182.78	183.44	0.00	-6837.96
71	-0.00	-0.00	-0.00	903.00	200.00	0.00	-0.00	-2.21	-14.72	648.19	182.77	183.62	0.00	-6816.91
72	-0.00	-0.00	-0.00	903.00	200.00	0.00	-0.00	-2.52	-14.65	648.19	182.56	183.47	0.00	-6874.38
73	-0.00	-0.00	-0.00	903.00	200.00	0.00	-0.00	-2.52	-14.80	648.04	182.81	183.56	0.00	-6842.97
74	-0.00	-0.00	-0.00	903.00	200.00	0.00	-0.00	-2.37	-14.80	648.04	182.67	183.61	0.00	-6870.57
75	-0.00	-0.00	-0.00	903.00	200.00	0.00	-0.00	-2.44	-14.72	648.65	182.85	183.58	0.00	-6857.63
76	0.00	0.00	0.00	903.00	200.00	0.00	0.00	-2.44	-14.65	648.50	182.61	183.62	0.00	-6875.19
77	0.00	0.00	0.00	903.00	200.00	0.00	0.00	-2.44	-14.72	648.65	182.78	183.58	0.00	-6812.89
78	-0.00	-0.00	-0.00	903.00	200.00	0.00	-0.00	-2.21	-14.80	649.57	182.66	183.60	0.00	-6873.15
79	-0.00	-0.00	-0.00	903.00	200.00	0.00	-0.00	-1.98	-14.80	649.41	182.50	183.65	0.00	-6856.59
80	0.00	0.00	0.00	903.00	200.00	0.00	0.00	-1.75	-14.88	649.26	182.47	183.41	0.00	-6846.40
81	-0.00	-0.00	-0.00	903.00	200.00	0.00	-0.00	-1.75	-14.80	649.26	182.33	183.41	0.00	-6885.30
82	-0.00	-0.00	-0.00	903.00	200.00	0.00	-0.00	-1.60	-14.80	648.65	182.22	183.39	0.00	-6866.56
83	-0.00	-0.00	-0.00	903.00	200.00	0.00	-0.00	-1.68	-14.88	648.80	182.17	183.35	0.00	-6920.62
84	-0.00	-0.00	-0.00	903.00	200.00	0.00	-0.00	-1.45	-14.80	648.80	181.96	183.40	0.00	-6987.31
85	0.00	0.00	0.00	903.00	200.00	0.00	0.00	-1.53	-15.03	648.19	181.85	183.29	0.00	-6968.78
86	0.00	0.00	0.00	903.00	200.00	0.00	0.00	-1.68	-15.18	648.04	181.82	183.28	0.00	-7007.56
87	-0.00	-0.00	-0.00	903.00	200.00	0.00	-0.00	-1.53	-14.95	647.89	181.79	183.37	0.00	-6983.62
88	-0.00	-0.00	-0.00	903.00	200.00	0.00	-0.00	-1.83	-15.03	647.58	181.81	183.36	0.00	-7010.21
89	-0.00	-0.00	-0.00	903.00	200.00	0.00	-0.00	-2.06	-15.03	647.58	181.81	183.27	0.00	-6983.32
90	-0.00	-0.00	-0.00	903.00	200.00	0.00	-0.00	-2.14	-15.03	647.89	181.72	183.37	0.00	-7052.22
91	-0.00	-0.00	-0.00	903.00	200.00	0.00	-0.00	-2.37	-14.95	647.89	181.87	183.47	0.00	-6991.72
92	-0.00	-0.00	-0.00	903.00	200.00	0.00	-0.00	-2.37	-15.03	648.50	182.05	183.39	0.00	-6952.04
93	0.00	0.00	0.00	903.00	200.00	0.00	0.00	-2.29	-14.95	649.26	181.90	183.45	0.00	-6969.49
94	0.00	0.00	0.00	903.00	200.00	0.00	0.00	-1.98	-14.95	649.41	181.86	183.51	0.00	-6975.28
95	-0.00	-0.00	-0.00	903.00	200.00	0.00	-0.00	-1.98	-15.26	649.26	181.76	183.41	0.00	-7012.64
96	-0.00	-0.00	-0.00	903.00	200.00	0.00	-0.00	-1.83	-15.03	649.41	181.58	183.41	0.00	-6967.99
97	-0.00	-0.00	-0.00	903.00	200.00	0.00	-0.00	-1.98	-15.18	649.57	181.61	183.32	0.00	-7005.81
98	-0.00	-0.00	-0.00	903.00	200.00	0.00	-0.00	-1.68	-15.18	649.11	181.03	183.31	0.00	-7019.65
99	-0.00	-0.00	-0.00	903.00	200.00	0.00	-0.00	-1.53	-15.18	648.96	181.28	183.35	0.00	-7041.29
100	-0.00	-0.00	-0.00	903.00	200.00	0.00	-0.00	-1.75	-15.18	649.26	181.20	183.31	0.00	-7038.70
101	0.00	0.00	0.00	903.00	200.00	0.00	0.00	-1.75	-15.18	648.80	181.11	183.30	0.00	-7039.96
102	0.00	0.00	0.00	903.00	200.00	0.00	0.00	-1.83	-15.18	649.11	181.24	183.31	0.00	-7036.78
103	-0.00	-0.00	-0.00	903.00	200.00	0.00	-0.00	-2.06	-15.18	648.80	181.04	183.40	0.00	-7059.01
104	-0.00	-0.00	-0.00	903.00	200.00	0.00	-0.00	-1.83	-15.18	649.11	181.24	183.50	0.00	-7082.90
105	-0.00	-0.00	-0.00	903.00	200.00	0.00	-0.00	-1.75	-15.18	649.26	181.13	183.55	0.00	-7154.63
106	-0.00	-0.00	-0.00	903.00	200.00	0.00	-0.00	-1.83	-15.18	649.11	181.17	183.54	0.00	-7061.17
107	-0.00	-0.00	-0.00	903.00	200.00	0.00	-0.00	-1.98	-15.18	649.41	181.09	183.74	0.00	-7060.34
108	-0.00	-0.00	-0.00	903.00	200.00	0.00	-0.00	-1.98	-15.18	649.57	181.04	183.65	0.00	-7129.47
109	-0.00	-0.00	-0.00	903.00	200.00	0.00	-0.00	-1.60	-15.41	649.41	181.16	183.65	0.00	-7092.52
110	-0.00	-0.00	-0.00	903.00	200.00	0.00	-0.00	-1.60	-15.26	650.02	180.99	183.71	0.00	-7099.97
111	0.00	0.00	0.00	903.00	200.00	0.00	0.00	-1.37	-15.34	649.41	180.87	183.60	0.00	-7205.90
112	-0.00	-0.00	-0.00	903.00	200.00	0.00	-0.00	-1.37	-15.34	649.57	181.04	183.56	0.00	-7088.80
113	-0.00	-0.00	-0.00	903.00	200.00	0.00	-0.00	-1.37	-15.41	649.41	180.66	183.51	0.00	-7172.34
114	-0.00	-0.00	-0.00	903.00	200.00	0.00	-0.00	-1.37	-15.41	649.72	180.72	183.56	0.00	-7217.32
115	0.00	0.00	0.00	903.00	200.00	0.00	0.00	-1.30	-15.41	649.57	180.69	183.56	0.00	-7081.68
116	-0.00	-0.00	-0.00	903.00	200.00	0.00	-0.00	-1.37	-15.41	649.26	180.56	183.50	0.00	-7173.85
117	-0.00	-0.00	-0.00	903.00	200.00	0.00	-0.00	-1.53	-15.34	649.26	180.92	183.55	0.00	-7156.89
118	-0.00	-0.00	-0.00	903.00	200.00	0.00	-0.00	-1.37	-15.34	648.96	180.79	183.49	0.00	-7207.04
119	0.00	0.00	0.00	903.00	200.00	0.00	0.00	-1.30	-15.34	649.11	180.61	183.50	0.00	-7211.12
120	0.00	0.00	0.00	903.00	200.00	0.00	0.00	-1.60	-15.41	649.11	180.61	183.50	0.00	-7169.41
121	-0.00	-0.00	-0.00	903.00	200.00	0.00	-0.00	-1.83	-15.41	649.11	180.96	183.54	0.00	-7183.18
122	-0.00	-0.00	-0.00	903.00	200.00	0.00	-0.00	-1.83	-15.49	648.96	181.14	183.59	0.00	-7120.83
123	-0.00	-0.00	-0.00	903.00	200.00	0.00	-0.00	-1.60	-15.41	649.26	180.92	183.83	0.00	-7165.17
124	-0.00	-0.00	-0.00	903.00	200.00	0.00	-0.00	-1.53	-15.56	649.11	180.89	183.73	0.00	-7184.86
125	-0.00	-0.00	-0.00	903.00	200.00	0.00	-0.00	-1.53	-15.41	649.11	181.10	183.69	0.00	-7094.69
126	-0.00	-0.00	-0.00	903.00	200.00	0.00	-0.00	-1.75	-15.49	648.96	181.21	183.68	0.00	-7098.27
127	-0.00	-0.00	-0.00	903.00	200.00	0.00	-0.00	-1.68	-15.41	648.80	181.19	183.68	0.00	-7113.76
128	-0.00	-0.00	-0.00	903.00	200.00	0.00	-0.00	-1.60	-15.41	649.11	181.10	183.59	0.00	-7070.40
129	-0.00	-0.00	-0.00	903.00	200.00	0.00	-0.00	-1.75	-15.34	648.96	181.28	183.49	0.00	-7078.73
130	-0.00	-0.00	-0.00	903.00	200.00	0.00	-0.00	-1.60	-15.34	649.11	181.17	183.40	0.00	-7082.84
131	-0.00	-0.00	-0.00	903.00	200.00	0.00	-0.00	-1.60	-15.18	649.11	181.10	183.50	0.00	-7088.82
132	-0.00	-0.00	-0.00	903.00	200.00	0.00	-0.00	-1.75	-15.34	649.26	181.27	183.31	0.00	-7032.86
133	0.00	0.00	0.00	903.00	200.00	0.00	0.00	-1.68	-15.26	648.96	181.07	183.35	0.00	-7188.36
134	0.00	0.00	0.00	903.00	200.00	0.00	0.00	-1.60	-15.03	649.11	181.24	183.26	0.00	-7068.18
135	-0.00	-0.00	-0.00	903.00	200.00	0.00	-0.00	-1.60	-15.18	649.26	181.13	183.22	0.00	-7156.61
136	-0.00	-0.00	-0.00	903.00	200.00	0.00	-0.00	-1.60	-15.41	649.26	181.41	183.17	0.00	-7156.51
137	-0.00	-0.00	-0.00	903.00	200.00	0.00	-0.00	-1.60	-15.41	648.96	181.21	183.26	0.00	-7182.57
138	0.00	0.00	0.00	903.00	200.00	0.00	0.00	-1.68	-15.41	649.11	181.24	183.26	0.00	-7157.98
139	0.00	0.00	0.00	903.00	200.00	0.00	0.00	-1.68	-15.49	649.41	181.44	183.08	0.00	-7163.69
140	0.00	0.00	0.00	903.00	200.00	0.00	0.00	-1.68	-15.56	649.11	181.38	183.17	0.00	-7127.97
141	-0.00	-0.00	-0.00	903.00	200.00	0.00	-0.00	-1.37	-15.41	649.11	181.38	183.07	0.00	-7160.65
142	-0.00	-0.00	-0.00	903.00	200.00	0.00	-0.00	-1.53	-15.41	649.57	181.47	183.09	0.00	-7065.25
143	-0.00	-0.00	-0.00	903.00	200.00	0.00	-0.00	-1.30	-15.41	649.11	181.31	183.07	0.00	-7185.92
144	0.00	0.00	0.00	903.00	200.00	0.00	0.00	-1.37	-15.56	649.26	181.27	182.98	0.00	-7134.62
145	0.00	0.00	0.00	903.00	200.00	0.00	0.00	-1.45	-15.41	649.41	181.58	182.89	0.00	-7247.62
146	0.00	0.00	0.00	903.00	200.00	0.00	0.00	-1.37	-15.26	649.26	181.48	182.84	0.00	-7140.74
147	-0.00	-0.00	-0.00	903.00	200.00	0.00	-0.00	-1.37	-15.41	649.41	181.44	182.94	0.00	-7159.61
148	-0.00	-0.00	-0.00	903.00	200.00	0.00	-0.00	-1.37	-15.34	649.41	181.58	182.85	0.00	-7148.28
149	-0.00	-0.00	-0.00	903.00	200.00	0.00	-0.00	-1.68	-15.41	649.57	181.89	182.76	0.00	-7147.15
150	-0.00	-0.00	-0.00	903.00	200.00	0.00	-0.00	-1.75	-15.34	649.41	181.86	182.66	0.00	-7137.08
151	-0.00	-0.00	-0.00	903.00	200.00	0.00	-0.00	-1.75	-15.34	648.96	181.85	182.79	0.00	-7137.50
152	-0.00	-0.00	-0.00	903.00	200.00	0.00	-0.00	-1.68	-15.34	649.11	181.95	182.70	0.00	-7137.16
153	-0.00	-0.00	-0.00	903.00	200.00	0.00	-0.00	-1.60	-15.26	648.65	181.86	182.73	0.00	-7062.13
154	-0.00	-0.00	-0.00	903.00	200.00	0.00	-0.00	-1.68	-15.34	648.96	182.20	182.69	0.00	-7064.58
155	-0.00	-0.00	-0.00	903.00	200.00	0.00	-0.00	-1.60	-15.26	649.26	182.26	182.66	0.00	-7010.23
156	-0.00	-0.00	-0.00	903.00	200.00	0.00	-0.00	-1.60	-15.18	649.41	182.28	182.71	0.00	-7046.69
157	-0.00	-0.00	-0.00	903.00	200.00	0.00	-0.00	-1.53	-15.26	649.11	182.16	182.65	0.00	-7035.94
158	-0.00	-0.00	-0.00	903.00	200.00	0.00	-0.00	-1.68	-15.18	649.26	182.40	182.80	0.00	-6998.02
159	-0.00	-0.00	-0.00	903.00	200.00	0.00	-0.00	-1.53	-15.34	648.80	182.24	182.64	0.00	-7043.60
160	0.00	0.00	0.00	903.00	200.00	0.00	0.00	-1.53	-15.18	648.65	182.36	182.64	0.00	-7023.90
161	-0.00	-0.00	-0.00	903.00	200.00	0.00	-0.00	-1.60	-15.18	648.80	182.53	182.60	0.00	-7019.95
162	-0.00	-0.00	-0.00	903.00	200.00	0.00	-0.00	-1.68	-15.03	648.65	182.64	182.50	0.00	-6975.94
163	-0.00	-0.00	-0.00	903.00	200.00	0.00	-0.00	-1.75	-15.03	649.11	182.72	182.56	0.00	-6950.57
164	0.00	0.00	0.00	903.00	200.00	0.00	0.00	-1.83	-14.95	649.26	182.89	182.51	0.00	-6983.47
165	-0.00	-0.00	-0.00	903.00	200.00	0.00	-0.00	-1.98	-15.03	649.26	182.82	182.51	0.00	-6967.91
166	-0.00	-0.00	-0.00	903.00	200.00	0.00	-0.00	-2.21	-14.95	649.11	182.86	182.42	0.00	-6908.33
167	0.00	0.00	0.00	903.00	200.00	0.00	0.00	-2.06	-15.03	648.96	182.77	182.51	0.00	-6967.39
168	-0.00	-0.00	-0.00	903.00	200.00	0.00	-0.00	-2.06	-15.03	648.80	183.02	182.41	0.00	-6986.25
169	-0.00	-0.00	-0.00	903.00	200.00	0.00	-0.00	-2.06	-14.95	648.50	182.82	182.40	0.00	-6980.24
170	-0.00	-0.00	-0.00	903.00	200.00	0.00	-0.00	-1.83	-14.80	648.35	183.08	182.25	0.00	-6939.46
171	-0.00	-0.00	-0.00	903.00	200.00	0.00	-0.00	-1.60	-14.88	648.50	183.04	182.26	0.00	-6953.09
172	0.00	0.00	0.00	903.00	200.00	0.00	0.00	-1.68	-14.88	648.04	183.02	182.15	0.00	-6905.96
173	-0.00	-0.00	-0.00	903.00	200.00	0.00	-0.00	-1.60	-15.03	647.43	183.05	182.23	0.00	-6993.49
174	0.00	0.00	0.00	903.00	200.00	0.00	0.00	-1.75	-14.88	647.58	183.08	182.05	0.00	-6972.20
175	-0.00	-0.00	-0.00	903.00	200.00	0.00	-0.00	-1.83	-14.80	647.13	183.14	182.03	0.00	-6938.13
176	-0.00	-0.00	-0.00	903.00	200.00	0.00	-0.00	-1.83	-14.65	647.28	183.38	182.13	0.00	-6916.97
177	-0.00	-0.00	-0.00	903.00	200.00	0.00	-0.00	-1.83	-14.72	647.13	183.42	182.17	0.00	-6948.20
178	-0.00	-0.00	-0.00	903.00	200.00	0.00	-0.00	-1.98	-14.72	647.43	183.48	182.18	0.00	-6944.68
179	0.00	0.00	0.00	903.00	200.00	0.00	0.00	-2.21	-14.57	647.13	183.49	182.08	0.00	-6853.70
180	-0.00	-0.00	-0.00	903.00	200.00	0.00	-0.00	-2.29	-14.72	647.28	183.59	182.08	0.00	-6960.23
181	0.00	0.00	0.00	903.00	200.00	0.00	0.00	-2.21	-14.65	648.04	183.73	182.11	0.00	-6904.98
182	-0.00	-0.00	-0.00	903.00	200.00	0.00	-0.00	-2.37	-14.65	648.65	183.63	182.17	0.00	-6926.79
183	-0.00	-0.00	-0.00	903.00	200.00	0.00	-0.00	-2.21	-14.50	648.80	183.65	182.08	0.00	-6888.27
184	0.00	0.00	0.00	903.00	200.00	0.00	0.00	-2.06	-14.72	648.96	183.61	182.08	0.00	-6872.50
185	-0.00	-0.00	-0.00	903.00	200.00	0.00	-0.00	-2.06	-14.57	648.80	183.65	181.89	0.00	-6830.83
186	0.00	0.00	0.00	903.00	200.00	0.00	0.00	-1.75	-14.57	648.80	183.44	181.98	0.00	-6954.04
187	0.00	0.00	0.00	903.00	200.00	0.00	0.00	-1.75	-14.57	648.96	183.47	181.94	0.00	-6839.13
188	-0.00	-0.00	-0.00	903.00	200.00	0.00	-0.00	-1.83	-14.65	649.41	183.76	181.77	0.00	-6956.46
189	-0.00	-0.00	-0.00	903.00	200.00	0.00	-0.00	-1.83	-14.65	648.80	183.44	181.89	0.00	-6938.50
190	-0.00	-0.00	-0.00	903.00	200.00	0.00	-0.00	-1.75	-14.50	648.80	183.44	181.98	0.00	-6899.37
191	-0.00	-0.00	-0.00	903.00	200.00	0.00	-0.00	-1.68	-14.72	649.11	183.50	181.90	0.00	-7063.80
192	-0.00	-0.00	-0.00	903.00	200.00	0.00	-0.00	-1.75	-14.57	648.35	183.71	181.97	0.00	-6904.30
193	-0.00	-0.00	-0.00	903.00	200.00	0.00	-0.00	-1.98	-14.50	648.65	183.63	181.89	0.00	-6938.16
194	-0.00	-0.00	-0.00	903.00	200.00	0.00	-0.00	-1.98	-14.57	649.11	183.85	181.85	0.00	-6920.83
195	-0.00	-0.00	-0.00	903.00	200.00	0.00	-0.00	-1.98	-14.57	648.65	183.70	181.93	0.00	-6946.10
196	-0.00	-0.00	-0.00	903.00	200.00	0.00	-0.00	-1.75	-14.57	648.65	183.77	182.03	0.00	-6926.49
197	-0.00	-0.00	-0.00	903.00	200.00	0.00	-0.00	-1.68	-14.50	648.65	183.91	181.89	0.00	-6870.93
198	-0.00	-0.00	-0.00	903.00	200.00	0.00	-0.00	-1.75	-14.50	648.96	183.96	181.85	0.00	-6960.24
199	-0.00	-0.00	-0.00	903.00	200.00	0.00	-0.00	-1.37	-14.42	648.65	183.77	181.89	0.00	-6892.53
200	0.00	0.00	0.00	903.00	200.00	0.00	0.00	-1.37	-14.50	648.65	183.91	181.89	0.00	-6899.35
201	-0.00	-0.00	-0.00	903.00	200.00	0.00	-0.00	-1.30	-14.42	648.50	183.74	181.88	0.00	-6917.18
202	-0.00	-0.00	-0.00	903.00	200.00	0.00	-0.00	-1.22	-14.34	648.65	183.63	181.93	0.00	-6911.39
203	0.00	0.00	0.00	903.00	200.00	0.00	0.00	-1.22	-14.57	647.89	183.63	181.72	0.00	-6937.71
204	0.00	0.00	0.00	903.00	200.00	0.00	0.00	-1.22	-14.34	648.19	183.47	181.97	0.00	-6959.40
205	0.00	0.00	0.00	903.00	200.00	0.00	0.00	-1.14	-14.50	648.50	183.74	181.88	0.00	-6928.82
206	-0.00	-0.00	-0.00	903.00	200.00	0.00	-0.00	-1.45	-14.42	647.89	183.63	181.91	0.00	-6870.27
207	0.00	0.00	0.00	903.00	200.00	0.00	0.00	-1.37	-14.27	648.35	183.78	181.93	0.00	-6897.50
208	-0.00	-0.00	-0.00	903.00	200.00	0.00	-0.00	-1.68	-14.42	648.50	183.95	182.07	0.00	-6838.87
209	-0.00	-0.00	-0.00	903.00	200.00	0.00	-0.00	-1.83	-14.57	648.35	184.21	182.11	0.00	-6895.98
210	-0.00	-0.00	-0.00	903.00	200.00	0.00	-0.00	-1.75	-14.42	648.50	184.09	182.02	0.00	-6881.16
211	-0.00	-0.00	-0.00	903.00	200.00	0.00	-0.00	-1.75	-14.50	648.50	184.09	182.12	0.00	-6890.17
212	0.00	0.00	0.00	903.00	200.00	0.00	0.00	-1.68	-14.57	648.50	184.16	182.02	0.00	-6876.30
213	0.00	0.00	0.00	903.00	200.00	0.00	0.00	-1.60	-14.50	648.96	184.11	182.13	0.00	-6801.20
214	0.00	0.00	0.00	903.00	200.00	0.00	0.00	-1.60	-14.72	648.80	184.08	182.08	0.00	-6850.94
215	0.00	0.00	0.00	903.00	200.00	0.00	0.00	-1.37	-14.65	648.65	183.91	182.07	0.00	-6871.54
216	-0.00	-0.00	-0.00	903.00	200.00	0.00	-0.00	-1.45	-14.57	648.65	183.70	182.17	0.00	-6864.54
217	-0.00	-0.00	-0.00	903.00	200.00	0.00	-0.00	-1.30	-14.57	648.80	183.65	182.03	0.00	-6867.71
218	-0.00	-0.00	-0.00	903.00	200.00	0.00	-0.00	-1.22	-14.50	648.50	183.60	182.12	0.00	-6861.11
219	-0.00	-0.00	-0.00	903.00	200.00	0.00	-0.00	-1.45	-14.57	648.50	183.60	182.16	0.00	-6865.96
220	-0.00	-0.00	-0.00	903.00	200.00	0.00	-0.00	-1.37	-14.65	648.35	183.57	182.11	0.00	-6899.42
221	0.00	0.00	0.00	903.00	200.00	0.00	0.00	-1.37	-14.50	647.89	183.42	182.24	0.00	-6952.71
222	-0.00	-0.00	-0.00	903.00	200.00	0.00	-0.00	-1.68	-14.72	648.19	183.33	182.34	0.00	-6883.87
223	0.00	0.00	0.00	903.00	200.00	0.00	0.00	-1.83	-14.65	648.50	183.74	182.49	0.00	-6866.57
224	-0.00	-0.00	-0.00	903.00	200.00	0.00	-0.00	-1.68	-14.65	648.65	183.63	182.59	0.00	-6893.96
225	-0.00	-0.00	-0.00	903.00	200.00	0.00	-0.00	-1.75	-14.65	648.50	183.74	182.54	0.00	-6845.10
226	-0.00	-0.00	-0.00	903.00	200.00	0.00	-0.00	-1.75	-14.72	648.35	183.71	182.68	0.00	-6900.39
227	-0.00	-0.00	-0.00	903.00	200.00	0.00	-0.00	-1.68	-14.88	648.65	183.77	182.78	0.00	-6850.15
228	-0.00	-0.00	-0.00	903.00	200.00	0.00	-0.00	-1.37	-14.80	648.65	183.77	182.83	0.00	-6869.49
229	-0.00	-0.00	-0.00	903.00	200.00	0.00	-0.00	-1.45	-15.18	648.65	183.70	182.92	0.00	-6867.95
230	0.00	0.00	0.00	903.00	200.00	0.00	0.00	-1.22	-15.03	648.65	183.56	182.92	0.00	-6856.24
231	0.00	0.00	0.00	903.00	200.00	0.00	0.00	-1.22	-15.18	648.19	183.26	182.96	0.00	-6878.51
232	-0.00	-0.00	-0.00	903.00	200.00	0.00	-0.00	-0.99	-15.03	648.19	183.26	182.91	0.00	-6841.67
233	0.00	0.00	0.00	903.00	200.00	0.00	0.00	-0.92	-15.26	648.19	183.33	182.86	0.00	-6868.57
234	0.00	0.00	0.00	903.00	200.00	0.00	0.00	-0.99	-15.18	647.58	183.15	182.94	0.00	-6861.18
235	-0.00	-0.00	-0.00	903.00	200.00	0.00	-0.00	-0.69	-14.95	647.89	183.14	182.95	0.00	-6862.77
236	0.00	0.00	0.00	903.00	200.00	0.00	0.00	-0.69	-15.18	648.50	183.25	183.15	0.00	-6842.21
237	-0.00	-0.00	-0.00	903.00	200.00	0.00	-0.00	-0.69	-15.18	647.89	183.00	183.23	0.00	-6846.08
238	-0.00	-0.00	-0.00	903.00	200.00	0.00	-0.00	-0.76	-14.95	648.80	183.16	183.07	0.00	-6884.09
239	0.00	0.00	0.00	903.00	200.00	0.00	0.00	-0.76	-14.95	648.80	183.30	183.44	0.00	-6813.60
240	-0.00	-0.00	-0.00	903.00	200.00	0.00	-0.00	-0.76	-15.18	649.11	183.15	183.50	0.00	-6865.62
241	-0.00	-0.00	-0.00	903.00	200.00	0.00	-0.00	-0.92	-15.03	648.80	183.30	183.58	0.00	-6820.11
242	0.00	0.00	0.00	903.00	200.00	0.00	0.00	-1.07	-15.26	648.65	183.27	183.67	0.00	-6844.83
243	-0.00	-0.00	-0.00	903.00	200.00	0.00	-0.00	-0.92	-15.41	648.80	183.44	183.87	0.00	-6771.16
244	-0.00	-0.00	-0.00	903.00	200.00	0.00	-0.00	-0.92	-15.34	648.50	183.39	183.91	0.00	-6763.14
245	0.00	0.00	0.00	903.00	200.00	0.00	0.00	-0.92	-15.49	648.80	183.65	183.91	0.00	-6731.04
246	-0.00	-0.00	-0.00	903.00	200.00	0.00	-0.00	-0.76	-15.26	648.80	183.65	184.01	0.00	-6684.05
247	-0.00	-0.00	-0.00	903.00	200.00	0.00	-0.00	-0.61	-15.49	648.50	183.53	183.91	0.00	-6715.00
248	-0.00	-0.00	-0.00	903.00	200.00	0.00	-0.00	-0.53	-15.34	648.19	183.26	183.95	0.00	-6725.45
249	-0.00	-0.00	-0.00	903.00	200.00	0.00	-0.00	-0.46	-15.49	648.35	183.29	184.00	0.00	-6721.20
250	-0.00	-0.00	-0.00	903.00	200.00	0.00	-0.00	-0.31	-15.26	648.04	183.16	184.04	0.00	-6744.63
251	-0.00	-0.00	-0.00	903.00	200.00	0.00	-0.00	-0.31	-15.34	648.80	183.37	184.05	0.00	-6750.36
252	-0.00	-0.00	-0.00	903.00	200.00	0.00	-0.00	-0.38	-15.49	648.96	183.19	184.01	0.00	-6838.44
253	-0.00	-0.00	-0.00	903.00	200.00	0.00	-0.00	-0.31	-15.56	649.41	183.27	184.12	0.00	-6801.55
254	-0.00	-0.00	-0.00	903.00	200.00	0.00	-0.00	-0.23	-15.49	649.11	183.15	184.16	0.00	-6795.81
255	-0.00	-0.00	-0.00	903.00	200.00	0.00	-0.00	-0.15	-15.49	648.96	183.26	184.11	0.00	-6726.58
256	-0.00	-0.00	-0.00	903.00	200.00	0.00	-0.00	-0.38	-15.72	648.80	183.16	184.20	0.00	-6751.24
257	0.00	0.00	0.00	903.00	200.00	0.00	0.00	-0.38	-15.79	648.50	183.32	184.14	0.00	-6711.88
258	-0.00	-0.00	-0.00	903.00	200.00	0.00	-0.00	-0.31	-15.72	648.19	183.47	184.18	0.00	-6701.73
259	-0.00	-0.00	-0.00	903.00	200.00	0.00	-0.00	-0.38	-15.79	648.50	183.67	184.33	0.00	-6683.49
260	0.00	0.00	0.00	903.00	200.00	0.00	0.00	-0.23	-15.64	648.19	183.76	184.27	0.00	-6689.65
261	-0.00	-0.00	-0.00	903.00	200.00	0.00	-0.00	-0.31	-15.72	647.58	183.65	184.17	0.00	-6721.90
262	-0.00	-0.00	-0.00	903.00	200.00	0.00	-0.00	-0.15	-15.64	647.28	183.80	184.16	0.00	-6667.20
263	-0.00	-0.00	-0.00	903.00	200.00	0.00	-0.00	-0.08	-15.49	647.13	183.71	184.25	0.00	-6606.43
264	-0.00	-0.00	-0.00	903.00	200.00	0.00	-0.00	-0.15	-15.49	646.67	183.84	184.24	0.00	-6603.21
265	-0.00	-0.00	-0.00	903.00	200.00	0.00	-0.00	-0.15	-15.41	646.67	183.84	184.14	0.00	-6640.11
266	-0.00	-0.00	-0.00	903.00	200.00	0.00	-0.00	-0.23	-15.49	646.67	183.84	184.19	0.00	-6602.00
267	-0.00	-0.00	-0.00	903.00	200.00	0.00	-0.00	0.08	-15.41	646.97	183.75	184.20	0.00	-6622.18
268	-0.00	-0.00	-0.00	903.00	200.00	0.00	-0.00	-0.08	-15.49	647.43	183.83	184.26	0.00	-6673.15
269	-0.00	-0.00	-0.00	903.00	200.00	0.00	-0.00	-0.15	-15.49	647.58	183.93	184.21	0.00	-6601.76
270	-0.00	-0.00	-0.00	903.00	200.00	0.00	-0.00	-0.08	-15.41	648.19	184.04	184.23	0.00	-6615.31
271	0.00	0.00	0.00	903.00	200.00	0.00	0.00	-0.08	-15.49	648.50	184.16	184.38	0.00	-6576.46
272	0.00	0.00	0.00	903.00	200.00	0.00	0.00	-0.15	-15.49	648.65	184.12	184.38	0.00	-6575.94
273	-0.00	-0.00	-0.00	903.00	200.00	0.00	-0.00	-0.23	-15.56	648.96	184.32	184.53	0.00	-6603.46
274	-0.00	-0.00	-0.00	903.00	200.00	0.00	-0.00	-0.08	-15.72	648.80	184.43	184.52	0.00	-6598.80
275	-0.00	-0.00	-0.00	903.00	200.00	0.00	-0.00	-0.23	-15.41	648.80	184.57	184.52	0.00	-6558.99
276	-0.00	-0.00	-0.00	903.00	200.00	0.00	-0.00	-0.23	-15.64	648.80	184.64	184.48	0.00	-6492.75
277	-0.00	-0.00	-0.00	903.00	200.00	0.00	-0.00	-0.00	-15.41	648.80	184.64	184.38	0.00	-6538.56
278	-0.00	-0.00	-0.00	903.00	200.00	0.00	-0.00	-0.00	-15.34	648.19	184.53	184.46	0.00	-6462.76
279	-0.00	-0.00	-0.00	903.00	200.00	0.00	-0.00	0.31	-15.26	648.19	184.68	184.32	0.00	-6502.36
280	0.00	0.00	0.00	903.00	200.00	0.00	0.00	-0.00	-15.26	647.58	184.64	184.35	0.00	-6521.04
281	-0.00	-0.00	-0.00	903.00	200.00	0.00	-0.00	-0.00	-15.34	648.04	184.86	184.32	0.00	-6503.54
282	-0.00	-0.00	-0.00	903.00	200.00	0.00	-0.00	0.08	-15.49	647.89	184.90	184.36	0.00	-6452.96
283	-0.00	-0.00	-0.00	903.00	200.00	0.00	-0.00	0.31	-15.26	648.04	184.72	184.37	0.00	-6433.01
284	-0.00	-0.00	-0.00	903.00	200.00	0.00	-0.00	0.38	-15.34	647.89	184.76	184.27	0.00	-6511.04
285	-0.00	-0.00	-0.00	903.00	200.00	0.00	-0.00	0.15	-15.34	647.89	184.97	184.27	0.00	-6504.19
286	-0.00	-0.00	-0.00	903.00	200.00	0.00	-0.00	0.15	-15.34	648.35	185.06	184.28	0.00	-6457.16
287	0.00	0.00	0.00	903.00	200.00	0.00	0.00	-0.00	-15.41	648.04	185.07	184.32	0.00	-6463.28
288	-0.00	-0.00	-0.00	903.00	200.00	0.00	-0.00	-0.00	-15.34	648.65	185.18	184.29	0.00	-6452.85
289	-0.00	-0.00	-0.00	903.00	200.00	0.00	-0.00	0.08	-15.26	647.89	185.19	184.22	0.00	-6422.31
290	-0.00	-0.00	-0.00	903.00	200.00	0.00	-0.00	0.08	-15.26	648.35	185.27	184.28	0.00	-6443.96
291	-0.00	-0.00	-0.00	903.00	200.00	0.00	-0.00	0.15	-15.26	648.19	185.59	184.27	0.00	-6485.96
292	0.00	0.00	0.00	903.00	200.00	0.00	0.00	0.46	-15.34	647.43	185.46	184.16	0.00	-6455.83
293	-0.00	-0.00	-0.00	903.00	200.00	0.00	-0.00	0.61	-15.26	647.28	185.50	184.11	0.00	-6403.10
294	0.00	0.00	0.00	903.00	200.00	0.00	0.00	0.46	-15.26	646.97	185.38	184.06	0.00	-6425.49
295	-0.00	-0.00	-0.00	903.00	200.00	0.00	-0.00	0.46	-15.34	646.97	185.52	183.96	0.00	-6432.11
296	0.00	0.00	0.00	903.00	200.00	0.00	0.00	0.38	-15.26	647.13	185.62	183.97	0.00	-6397.77
297	0.00	0.00	0.00	903.00	200.00	0.00	0.00	0.61	-15.34	646.82	185.56	183.86	0.00	-6433.94
298	0.00	0.00	0.00	903.00	200.00	0.00	0.00	0.31	-15.26	647.13	185.83	183.87	0.00	-6439.11
299	-0.00	-0.00	-0.00	903.00	200.00	0.00	-0.00	0.46	-15.26	647.58	185.84	183.88	0.00	-6441.42
300	-0.00	-0.00	-0.00	903.00	200.00	0.00	-0.00	0.38	-15.18	647.43	185.74	183.88	0.00	-6410.07
301	0.00	0.00	0.00	903.00	200.00	0.00	0.00	0.31	-15.26	648.04	185.99	183.94	0.00	-6413.74
302	-0.00	-0.00	-0.00	903.00	200.00	0.00	-0.00	0.31	-15.18	647.89	186.10	183.94	0.00	-6380.42
303	-0.00	-0.00	-0.00	903.00	200.00	0.00	-0.00	-0.00	-14.95	647.89	186.18	183.98	0.00	-6325.50
304	0.00	0.00	0.00	903.00	200.00	0.00	0.00	-0.08	-15.03	647.89	186.25	184.13	0.00	-6331.92
305	-0.00	-0.00	-0.00	903.00	200.00	0.00	-0.00	0.08	-15.03	647.89	186.25	184.03	0.00	-6334.35
306	-0.00	-0.00	-0.00	903.00	200.00	0.00	-0.00	-0.00	-15.03	647.58	186.48	183.93	0.00	-6329.68
307	-0.00	-0.00	-0.00	903.00	200.00	0.00	-0.00	0.08	-15.18	647.43	186.52	183.64	0.00	-6347.59
308	-0.00	-0.00	-0.00	903.00	200.00	0.00	-0.00	0.08	-15.03	647.89	186.60	183.80	0.00	-6283.28
309	-0.00	-0.00	-0.00	903.00	200.00	0.00	-0.00	0.38	-15.26	647.43	186.59	183.60	0.00	-6383.06
310	0.00	0.00	0.00	903.00	200.00	0.00	0.00	0.38	-15.34	647.58	186.55	183.55	0.00	-6346.63
311	-0.00	-0.00	-0.00	903.00	200.00	0.00	-0.00	0.31	-15.34	648.19	186.72	183.52	0.00	-6365.55
312	-0.00	-0.00	-0.00	903.00	200.00	0.00	-0.00	0.38	-15.34	648.19	186.58	183.52	0.00	-6391.86
313	-0.00	-0.00	-0.00	903.00	200.00	0.00	-0.00	0.46	-14.95	648.04	186.70	183.42	0.00	-6371.07
314	-0.00	-0.00	-0.00	903.00	200.00	0.00	-0.00	0.15	-14.95	647.28	186.63	183.50	0.00	-6275.39
315	-0.00	-0.00	-0.00	903.00	200.00	0.00	-0.00	0.31	-14.88	647.43	186.87	183.41	0.00	-6265.73
316	-0.00	-0.00	-0.00	903.00	200.00	0.00	-0.00	-0.00	-15.03	647.43	187.01	183.27	0.00	-6344.47
317	-0.00	-0.00	-0.00	903.00	200.00	0.00	-0.00	-0.00	-15.03	647.43	187.08	183.27	0.00	-6297.63
318	-0.00	-0.00	-0.00	903.00	200.00	0.00	-0.00	0.15	-15.03	647.13	187.24	183.12	0.00	-6297.82
319	-0.00	-0.00	-0.00	903.00	200.00	0.00	-0.00	-0.00	-14.95	647.13	187.46	183.35	0.00	-6260.58
320	-0.00	-0.00	-0.00	903.00	200.00	0.00	-0.00	0.08	-14.95	647.13	187.46	183.21	0.00	-6307.64
321	-0.00	-0.00	-0.00	903.00	200.00	0.00	-0.00	0.15	-15.26	646.97	187.29	183.16	0.00	-6345.84
322	0.00	0.00	0.00	903.00	200.00	0.00	0.00	-0.08	-14.95	646.97	187.57	183.11	0.00	-6166.02
323	-0.00	-0.00	-0.00	903.00	200.00	0.00	-0.00	-0.00	-14.95	647.13	187.67	183.26	0.00	-6234.52
324	-0.00	-0.00	-0.00	903.00	200.00	0.00	-0.00	-0.15	-15.18	647.28	187.84	182.98	0.00	-6186.42
325	-0.00	-0.00	-0.00	903.00	200.00	0.00	-0.00	-0.15	-15.18	646.97	187.64	182.83	0.00	-6143.57
326	-0.00	-0.00	-0.00	903.00	200.00	0.00	-0.00	-0.00	-15.34	646.97	187.78	182.74	0.00	-6138.28
327	-0.00	-0.00	-0.00	903.00	200.00	0.00	-0.00	-0.08	-15.18	646.97	187.92	182.74	0.00	-6117.69
328	-0.00	-0.00	-0.00	903.00	200.00	0.00	-0.00	0.08	-15.03	646.51	187.77	182.58	0.00	-6174.15
329	-0.00	-0.00	-0.00	903.00	200.00	0.00	-0.00	-0.08	-15.34	646.51	188.13	182.63	0.00	-6154.54
330	-0.00	-0.00	-0.00	903.00	200.00	0.00	-0.00	0.08	-15.03	646.51	188.13	182.58	0.00	-6054.39
331	-0.00	-0.00	-0.00	903.00	200.00	0.00	-0.00	-0.08	-15.26	646.82	188.04	182.54	0.00	-6216.02
332	-0.00	-0.00	-0.00	903.00	200.00	0.00	-0.00	-0.08	-15.26	646.51	188.27	182.58	0.00	-6166.73
333	0.00	0.00	0.00	903.00	200.00	0.00	0.00	-0.23	-15.03	646.82	188.39	182.59	0.00	-6159.53
334	0.00	0.00	0.00	903.00	200.00	0.00	0.00	-0.31	-14.95	646.36	188.39	182.53	0.00	-6149.80
335	-0.00	-0.00	-0.00	903.00	200.00	0.00	-0.00	-0.15	-15.03	646.06	188.62	182.52	0.00	-6180.40
336	-0.00	-0.00	-0.00	903.00	200.00	0.00	-0.00	-0.31	-15.03	646.36	188.46	182.29	0.00	-6111.40
337	-0.00	-0.00	-0.00	903.00	200.00	0.00	-0.00	-0.15	-15.03	646.36	188.60	182.44	0.00	-6180.66
338	-0.00	-0.00	-0.00	903.00	200.00	0.00	-0.00	-0.31	-15.03	647.13	188.87	182.27	0.00	-6173.83
339	-0.00	-0.00	-0.00	903.00	200.00	0.00	-0.00	-0.08	-14.95	647.43	188.85	182.32	0.00	-6146.80
340	-0.00	-0.00	-0.00	903.00	200.00	0.00	-0.00	-0.08	-15.18	647.13	188.87	182.08	0.00	-6149.05
341	-0.00	-0.00	-0.00	903.00	200.00	0.00	-0.00	0.31	-15.03	647.13	188.66	181.89	0.00	-6210.84
342	-0.00	-0.00	-0.00	903.00	200.00	0.00	-0.00	0.15	-15.03	647.13	188.94	181.80	0.00	-6180.95
343	-0.00	-0.00	-0.00	903.00	200.00	0.00	-0.00	0.38	-15.03	646.21	188.85	181.63	0.00	-6232.26
344	-0.00	-0.00	-0.00	903.00	200.00	0.00	-0.00	0.61	-14.80	645.29	188.91	181.41	0.00	-6233.23
345	-0.00	-0.00	-0.00	903.00	200.00	0.00	-0.00	0.38	-14.80	644.99	188.93	181.36	0.00	-6297.39
346	-0.00	-0.00	-0.00	903.00	200.00	0.00	-0.00	0.46	-14.50	644.68	188.88	180.97	0.00	-6311.63
347	-0.00	-0.00	-0.00	903.00	200.00	0.00	-0.00	0.15	-14.57	645.29	189.05	180.89	0.00	-6357.52
348	-0.00	-0.00	-0.00	903.00	200.00	0.00	-0.00	-0.15	-14.50	645.14	189.17	180.94	0.00	-6295.78
349	-0.00	-0.00	-0.00	903.00	200.00	0.00	-0.00	-0.15	-14.50	645.29	189.34	180.89	0.00	-6270.45
350	0.00	0.00	0.00	903.00	200.00	0.00	0.00	-0.15	-14.34	645.29	189.48	180.75	0.00	-6274.40
351	-0.00	-0.00	-0.00	903.00	200.00	0.00	-0.00	-0.38	-14.27	645.90	189.58	180.77	0.00	-6237.19
352	-0.00	-0.00	-0.00	903.00	200.00	0.00	-0.00	-0.15	-14.42	646.06	189.61	180.68	0.00	-6326.71
353	0.00	0.00	0.00	903.00	200.00	0.00	0.00	0.08	-14.50	646.21	189.70	180.54	0.00	-6292.38
354	-0.00	-0.00	-0.00	903.00	200.00	0.00	-0.00	-0.15	-14.65	646.67	189.64	180.46	0.00	-6351.45
355	-0.00	-0.00	-0.00	903.00	200.00	0.00	-0.00	-0.00	-14.57	646.97	189.62	180.38	0.00	-6277.62
356	-0.00	-0.00	-0.00	903.00	200.00	0.00	-0.00	0.31	-14.57	647.13	189.65	180.19	0.00	-6374.84
357	-0.00	-0.00	-0.00	903.00	200.00	0.00	-0.00	0.08	-14.57	647.13	189.65	180.15	0.00	-6347.42
358	0.00	0.00	0.00	903.00	200.00	0.00	0.00	-0.00	-14.42	647.13	189.72	179.96	0.00	-6396.72
359	-0.00	-0.00	-0.00	903.00	200.00	0.00	-0.00	-0.00	-14.34	647.58	189.73	179.88	0.00	-6388.20
360	0.00	0.00	0.00	903.00	200.00	0.00	0.00	-0.08	-14.19	647.43	189.98	179.73	0.00	-6320.40
361	-0.00	-0.00	-0.00	903.00	200.00	0.00	-0.00	-0.15	-14.27	647.28	190.03	179.63	0.00	-6418.15
362	0.00	0.00	0.00	903.00	200.00	0.00	0.00	-0.23	-13.96	646.67	189.92	179.57	0.00	-6338.69
363	0.00	0.00	0.00	903.00	200.00	0.00	0.00	-0.23	-13.89	647.28	190.10	179.44	0.00	-6396.51
364	0.00	0.00	0.00	903.00	200.00	0.00	0.00	-0.46	-13.89	646.67	190.14	179.38	0.00	-6414.14
365	-0.00	-0.00	-0.00	903.00	200.00	0.00	-0.00	-0.46	-13.96	646.67	190.14	179.24	0.00	-6445.34
366	-0.00	-0.00	-0.00	903.00	200.00	0.00	-0.00	-0.46	-13.73	646.21	190.27	179.32	0.00	-6464.16
367	-0.00	-0.00	-0.00	903.00	200.00	0.00	-0.00	-0.38	-13.89	646.67	190.35	179.00	0.00	-6458.39
368	-0.00	-0.00	-0.00	903.00	200.00	0.00	-0.00	-0.15	-13.89	646.97	190.47	178.96	0.00	-6415.72
369	-0.00	-0.00	-0.00	903.00	200.00	0.00	-0.00	-0.23	-14.11	646.67	190.28	178.86	0.00	-6533.44
370	-0.00	-0.00	-0.00	903.00	200.00	0.00	-0.00	-0.31	-13.96	646.67	190.42	178.81	0.00	-6490.20
371	0.00	0.00	0.00	903.00	200.00	0.00	0.00	-0.31	-14.11	647.13	190.50	178.78	0.00	-6437.15
372	-0.00	-0.00	-0.00	903.00	200.00	0.00	-0.00	-0.31	-13.81	647.43	190.55	178.60	0.00	-6471.63
373	0.00	0.00	0.00	903.00	200.00	0.00	0.00	-0.46	-14.11	647.13	190.50	178.35	0.00	-6525.28
374	-0.00	-0.00	-0.00	903.00	200.00	0.00	-0.00	-0.38	-13.81	647.28	190.52	178.36	0.00	-6447.38
375	-0.00	-0.00	-0.00	903.00	200.00	0.00	-0.00	-0.46	-13.73	647.13	190.64	178.31	0.00	-6481.54
376	-0.00	-0.00	-0.00	903.00	200.00	0.00	-0.00	-0.38	-13.73	646.67	190.56	178.15	0.00	-6529.97
377	-0.00	-0.00	-0.00	903.00	200.00	0.00	-0.00	-0.23	-13.73	646.67	190.49	178.10	0.00	-6534.27
378	-0.00	-0.00	-0.00	903.00	200.00	0.00	-0.00	-0.46	-13.58	645.75	190.41	178.17	0.00	-6559.50
379	-0.00	-0.00	-0.00	903.00	200.00	0.00	-0.00	-0.46	-13.73	646.36	190.58	178.05	0.00	-6550.88
380	-0.00	-0.00	-0.00	903.00	200.00	0.00	-0.00	-0.46	-13.66	646.06	190.53	178.18	0.00	-6566.19
381	-0.00	-0.00	-0.00	903.00	200.00	0.00	-0.00	-0.31	-13.89	646.21	190.63	178.04	0.00	-6547.41
382	0.00	0.00	0.00	903.00	200.00	0.00	0.00	-0.53	-14.19	646.06	190.39	178.13	0.00	-6624.97
383	-0.00	-0.00	-0.00	903.00	200.00	0.00	-0.00	-0.46	-14.19	646.36	190.51	178.05	0.00	-6601.98
384	-0.00	-0.00	-0.00	903.00	200.00	0.00	-0.00	-0.23	-13.96	646.51	190.61	178.05	0.00	-6580.59
385	-0.00	-0.00	-0.00	903.00	200.00	0.00	-0.00	-0.23	-13.89	646.82	190.59	177.97	0.00	-6572.49
386	-0.00	-0.00	-0.00	903.00	200.00	0.00	-0.00	-0.31	-14.11	646.21	190.41	177.66	0.00	-6666.89
387	-0.00	-0.00	-0.00	903.00	200.00	0.00	-0.00	-0.31	-14.11	646.82	190.52	177.73	0.00	-6688.34
388	-0.00	-0.00	-0.00	903.00	200.00	0.00	-0.00	-0.15	-13.96	646.67	190.28	177.58	0.00	-6655.44
389	-0.00	-0.00	-0.00	903.00	200.00	0.00	-0.00	-0.38	-14.11	646.97	190.54	177.45	0.00	-6640.39
390	-0.00	-0.00	-0.00	903.00	200.00	0.00	-0.00	-0.31	-14.19	647.13	190.50	177.46	0.00	-6651.10
391	-0.00	-0.00	-0.00	903.00	200.00	0.00	-0.00	-0.23	-13.96	647.58	190.50	177.47	0.00	-6673.44
392	-0.00	-0.00	-0.00	903.00	200.00	0.00	-0.00	-0.15	-13.66	646.97	190.33	177.36	0.00	-6598.33
393	0.00	0.00	0.00	903.00	200.00	0.00	0.00	-0.38	-13.73	647.28	190.45	177.32	0.00	-6599.82
394	-0.00	-0.00	-0.00	903.00	200.00	0.00	-0.00	-0.53	-13.81	647.43	190.48	177.52	0.00	-6627.35
395	0.00	0.00	0.00	903.00	200.00	0.00	0.00	-0.38	-13.89	647.58	190.50	177.52	0.00	-6684.56
396	-0.00	-0.00	-0.00	903.00	200.00	0.00	-0.00	-0.38	-14.11	647.28	190.45	177.32	0.00	-6664.50
397	-0.00	-0.00	-0.00	903.00	200.00	0.00	-0.00	-0.31	-14.27	647.58	190.65	177.38	0.00	-6680.21
398	0.00	0.00	0.00	903.00	200.00	0.00	0.00	-0.23	-14.42	647.28	190.59	177.32	0.00	-6699.35
399	-0.00	-0.00	-0.00	903.00	200.00	0.00	-0.00	-0.15	-14.19	647.13	190.50	177.41	0.00	-6723.20
400	-0.00	-0.00	-0.00	903.00	200.00	0.00	-0.00	-0.08	-14.27	646.67	190.42	177.30	0.00	-6665.71
401	-0.00	-0.00	-0.00	903.00	200.00	0.00	-0.00	-0.00	-14.11	646.97	190.54	177.36	0.00	-6694.77
402	0.00	0.00	0.00	903.00	200.00	0.00	0.00	-0.00	-14.11	646.67	190.49	177.21	0.00	-6649.72
403	-0.00	-0.00	-0.00	903.00	200.00	0.00	-0.00	-0.15	-14.27	646.67	190.49	177.30	0.00	-6708.74
404	-0.00	-0.00	-0.00	903.00	200.00	0.00	-0.00	-0.08	-13.89	646.97	190.54	177.08	0.00	-6599.30
405	-0.00	-0.00	-0.00	903.00	200.00	0.00	-0.00	-0.15	-13.81	646.36	190.44	177.20	0.00	-6590.65
406	-0.00	-0.00	-0.00	903.00	200.00	0.00	-0.00	-0.00	-13.89	646.82	190.52	176.98	0.00	-6601.41
407	0.00	0.00	0.00	903.00	200.00	0.00	0.00	-0.31	-13.96	647.13	190.50	177.03	0.00	-6603.02
408	0.00	0.00	0.00	903.00	200.00	0.00	0.00	-0.15	-13.89	647.43	190.55	177.04	0.00	-6620.34
409	-0.00	-0.00	-0.00	903.00	200.00	0.00	-0.00	-0.31	-13.89	646.97	190.54	177.12	0.00	-6571.18
410	0.00	0.00	0.00	903.00	200.00	0.00	0.00	-0.15	-13.89	647.13	190.57	177.13	0.00	-6620.09
411	0.00	0.00	0.00	903.00	200.00	0.00	0.00	-0.31	-13.89	646.97	190.54	177.22	0.00	-6548.32
412	-0.00	-0.00	-0.00	903.00	200.00	0.00	-0.00	-0.31	-14.19	647.13	190.57	177.36	0.00	-6627.18
413	-0.00	-0.00	-0.00	903.00	200.00	0.00	-0.00	-0.00	-14.27	647.28	190.74	177.27	0.00	-6617.16
414	0.00	0.00	0.00	903.00	200.00	0.00	0.00	-0.31	-14.27	646.97	190.61	177.41	0.00	-6612.01
415	0.00	0.00	0.00	903.00	200.00	0.00	0.00	-0.31	-14.34	647.43	190.83	177.52	0.00	-6617.25
416	-0.00	-0.00	-0.00	903.00	200.00	0.00	-0.00	-0.31	-14.27	646.97	190.83	177.45	0.00	-6540.33
417	0.00	0.00	0.00	903.00	200.00	0.00	0.00	-0.15	-14.19	647.13	190.85	177.46	0.00	-6512.19
418	-0.00	-0.00	-0.00	903.00	200.00	0.00	-0.00	-0.15	-14.11	647.13	190.64	177.46	0.00	-6575.52
419	-0.00	-0.00	-0.00	903.00	200.00	0.00	-0.00	-0.00	-14.11	646.97	190.83	177.45	0.00	-6461.89
420	0.00	0.00	0.00	903.00	200.00	0.00	0.00	0.08	-13.81	646.67	190.70	177.44	0.00	-6409.09
421	-0.00	-0.00	-0.00	903.00	200.00	0.00	-0.00	0.08	-13.81	646.51	190.54	177.44	0.00	-6480.07
422	-0.00	-0.00	-0.00	903.00	200.00	0.00	-0.00	0.46	-13.81	646.51	190.46	177.44	0.00	-6443.88
423	-0.00	-0.00	-0.00	903.00	200.00	0.00	-0.00	0.38	-13.89	646.82	190.66	177.49	0.00	-6470.70
424	-0.00	-0.00	-0.00	903.00	200.00	0.00	-0.00	0.15	-14.11	647.13	190.64	177.51	0.00	-6399.29
425	-0.00	-0.00	-0.00	903.00	200.00	0.00	-0.00	0.08	-14.11	647.28	190.74	177.65	0.00	-6464.87
426	-0.00	-0.00	-0.00	903.00	200.00	0.00	-0.00	0.08	-14.34	647.28	190.66	177.70	0.00	-6445.11
427	-0.00	-0.00	-0.00	903.00	200.00	0.00	-0.00	0.15	-14.19	646.97	190.75	177.78	0.00	-6451.73
428	-0.00	-0.00	-0.00	903.00	200.00	0.00	-0.00	0.08	-14.34	647.13	190.92	177.88	0.00	-6441.41
429	-0.00	-0.00	-0.00	903.00	200.00	0.00	-0.00	0.31	-14.34	646.67	190.92	177.96	0.00	-6446.54
430	0.00	0.00	0.00	903.00	200.00	0.00	0.00	0.31	-14.50	646.36	191.01	177.90	0.00	-6461.89
431	0.00	0.00	0.00	903.00	200.00	0.00	0.00	0.15	-14.34	646.51	191.17	178.00	0.00	-6393.70
432	-0.00	-0.00	-0.00	903.00	200.00	0.00	-0.00	0.08	-14.27	646.06	191.24	178.08	0.00	-6359.90
433	-0.00	-0.00	-0.00	903.00	200.00	0.00	-0.00	0.38	-14.34	646.21	191.12	178.13	0.00	-6353.64
434	0.00	0.00	0.00	903.00	200.00	0.00	0.00	0.53	-14.19	645.75	191.33	178.17	0.00	-6314.53
435	0.00	0.00	0.00	903.00	200.00	0.00	0.00	0.61	-14.27	645.90	191.35	178.36	0.00	-6324.00
436	0.00	0.00	0.00	903.00	200.00	0.00	0.00	0.61	-14.19	645.45	191.49	178.39	0.00	-6245.10
437	-0.00	-0.00	-0.00	903.00	200.00	0.00	-0.00	0.69	-14.19	645.29	191.18	178.53	0.00	-6251.05
438	-0.00	-0.00	-0.00	903.00	200.00	0.00	-0.00	0.61	-14.42	645.90	191.42	178.60	0.00	-6270.75
439	-0.00	-0.00	-0.00	903.00	200.00	0.00	-0.00	0.76	-14.57	646.06	191.59	178.65	0.00	-6219.44
440	-0.00	-0.00	-0.00	903.00	200.00	0.00	-0.00	0.76	-14.42	645.90	191.50	178.79	0.00	-6181.30
441	0.00	0.00	0.00	903.00	200.00	0.00	0.00	0.69	-14.27	646.21	191.55	178.84	0.00	-6116.58
442	-0.00	-0.00	-0.00	903.00	200.00	0.00	-0.00	0.76	-14.42	646.36	191.71	178.99	0.00	-6155.10
443	-0.00	-0.00	-0.00	903.00	200.00	0.00	-0.00	0.69	-14.57	646.97	191.82	179.10	0.00	-6145.57
444	-0.00	-0.00	-0.00	903.00	200.00	0.00	-0.00	0.76	-14.65	646.82	191.93	179.38	0.00	-6107.73
445	-0.00	-0.00	-0.00	903.00	200.00	0.00	-0.00	0.92	-14.65	646.82	192.14	179.48	0.00	-5970.35
446	-0.00	-0.00	-0.00	903.00	200.00	0.00	-0.00	0.99	-14.65	646.51	192.16	179.56	0.00	-6017.32
447	-0.00	-0.00	-0.00	903.00	200.00	0.00	-0.00	0.99	-14.65	646.36	192.21	179.70	0.00	-6039.40
448	-0.00	-0.00	-0.00	903.00	200.00	0.00	-0.00	1.14	-14.72	646.06	192.02	179.69	0.00	-5962.02
449	-0.00	-0.00	-0.00	903.00	200.00	0.00	-0.00	1.07	-14.65	646.06	192.23	179.88	0.00	-5903.14
450	-0.00	-0.00	-0.00	903.00	200.00	0.00	-0.00	1.14	-14.65	646.06	192.23	179.88	0.00	-5927.56
451	-0.00	-0.00	-0.00	903.00	200.00	0.00	-0.00	1.37	-14.72	646.06	192.37	179.97	0.00	-5869.51
452	-0.00	-0.00	-0.00	903.00	200.00	0.00	-0.00	1.22	-14.65	645.90	192.42	180.06	0.00	-5811.69
453	-0.00	-0.00	-0.00	903.00	200.00	0.00	-0.00	1.22	-14.65	645.90	192.63	180.11	0.00	-5831.41
454	-0.00	-0.00	-0.00	903.00	200.00	0.00	-0.00	1.14	-14.65	645.45	192.55	180.14	0.00	-5785.19
455	0.00	0.00	0.00	903.00	200.00	0.00	0.00	1.07	-14.80	645.90	192.98	180.20	0.00	-5724.97
456	0.00	0.00	0.00	903.00	200.00	0.00	0.00	0.99	-14.50	645.90	192.98	180.25	0.00	-5759.42
457	-0.00	-0.00	-0.00	903.00	200.00	0.00	-0.00	1.07	-14.50	645.75	193.03	180.25	0.00	-5737.38
458	-0.00	-0.00	-0.00	903.00	200.00	0.00	-0.00	0.99	-14.57	645.75	193.31	180.34	0.00	-5694.03
459	-0.00	-0.00	-0.00	903.00	200.00	0.00	-0.00	0.84	-14.50	646.21	193.53	180.35	0.00	-5702.62
460	-0.00	-0.00	-0.00	903.00	200.00	0.00	-0.00	0.99	-14.57	646.21	193.53	180.35	0.00	-5690.85
461	-0.00	-0.00	-0.00	903.00	200.00	0.00	-0.00	0.99	-14.27	646.06	193.65	180.30	0.00	-5656.75
462	0.00	0.00	0.00	903.00	200.00	0.00	0.00	1.14	-14.50	646.06	194.07	180.30	0.00	-5746.60
463	-0.00	-0.00	-0.00	903.00	200.00	0.00	-0.00	1.07	-14.42	645.29	193.95	180.33	0.00	-5738.79
464	-0.00	-0.00	-0.00	903.00	200.00	0.00	-0.00	1.45	-14.42	644.68	193.78	180.31	0.00	-5725.91
465	-0.00	-0.00	-0.00	903.00	200.00	0.00	-0.00	1.22	-14.42	644.84	193.94	180.17	0.00	-5696.27
466	0.00	0.00	0.00	903.00	200.00	0.00	0.00	1.37	-14.19	645.14	193.92	180.13	0.00	-5744.04
467	0.00	0.00	0.00	903.00	200.00	0.00	0.00	1.37	-14.34	644.84	193.94	180.12	0.00	-5737.05
468	-0.00	-0.00	-0.00	903.00	200.00	0.00	-0.00	1.37	-14.19	644.84	194.08	180.03	0.00	-5787.65
469	-0.00	-0.00	-0.00	903.00	200.00	0.00	-0.00	1.22	-14.19	644.53	194.03	180.02	0.00	-5716.66
470	-0.00	-0.00	-0.00	903.00	200.00	0.00	-0.00	1.14	-13.96	644.68	194.13	180.07	0.00	-5735.25
471	0.00	0.00	0.00	903.00	200.00	0.00	0.00	1.14	-13.89	644.84	194.23	179.98	0.00	-5725.94
472	-0.00	-0.00	-0.00	903.00	200.00	0.00	-0.00	0.92	-13.89	645.14	194.42	179.94	0.00	-5741.62
473	-0.00	-0.00	-0.00	903.00	200.00	0.00	-0.00	0.99	-13.73	645.29	194.59	179.85	0.00	-5724.84
474	-0.00	-0.00	-0.00	903.00	200.00	0.00	-0.00	0.76	-13.66	645.45	194.61	179.81	0.00	-5711.88
475	0.00	0.00	0.00	903.00	200.00	0.00	0.00	0.69	-13.50	645.45	194.82	179.81	0.00	-5737.16
476	-0.00	-0.00	-0.00	903.00	200.00	0.00	-0.00	0.69	-13.58	645.45	194.96	179.62	0.00	-5766.27
477	-0.00	-0.00	-0.00	903.00	200.00	0.00	-0.00	0.46	-13.43	645.29	195.08	179.57	0.00	-5698.26
478	-0.00	-0.00	-0.00	903.00	200.00	0.00	-0.00	0.61	-13.43	645.45	195.18	179.48	0.00	-5723.03
479	-0.00	-0.00	-0.00	903.00	200.00	0.00	-0.00	0.69	-13.28	644.99	195.32	179.42	0.00	-5706.81
480	-0.00	-0.00	-0.00	903.00	200.00	0.00	-0.00	0.69	-13.28	644.68	195.12	179.36	0.00	-5709.39
481	-0.00	-0.00	-0.00	903.00	200.00	0.00	-0.00	0.76	-13.12	644.84	195.29	179.32	0.00	-5669.92
482	-0.00	-0.00	-0.00	903.00	200.00	0.00	-0.00	0.84	-13.12	644.68	195.34	179.31	0.00	-5648.01
483	-0.00	-0.00	-0.00	903.00	200.00	0.00	-0.00	0.92	-13.20	644.23	195.33	179.20	0.00	-5657.71
484	-0.00	-0.00	-0.00	903.00	200.00	0.00	-0.00	0.84	-13.12	644.38	195.36	179.21	0.00	-5670.70
485	-0.00	-0.00	-0.00	903.00	200.00	0.00	-0.00	0.92	-13.05	644.38	195.36	179.16	0.00	-5641.46
486	-0.00	-0.00	-0.00	903.00	200.00	0.00	-0.00	0.76	-13.05	644.53	195.67	179.31	0.00	-5588.36
487	-0.00	-0.00	-0.00	903.00	200.00	0.00	-0.00	0.69	-13.05	644.53	195.74	179.21	0.00	-5631.70
488	-0.00	-0.00	-0.00	903.00	200.00	0.00	-0.00	0.84	-12.82	644.68	195.69	179.27	0.00	-5588.67
489	0.00	0.00	0.00	903.00	200.00	0.00	0.00	0.92	-13.12	644.23	195.69	179.25	0.00	-5622.13
490	-0.00	-0.00	-0.00	903.00	200.00	0.00	-0.00	0.61	-12.82	644.68	195.76	179.64	0.00	-5582.78
491	0.00	0.00	0.00	903.00	200.00	0.00	0.00	0.84	-12.82	644.84	195.72	179.70	0.00	-5496.44
492	0.00	0.00	0.00	903.00	200.00	0.00	0.00	0.92	-12.89	644.38	195.79	179.87	0.00	-5573.57
493	-0.00	-0.00	-0.00	903.00	200.00	0.00	-0.00	0.76	-12.82	644.53	195.74	179.88	0.00	-5540.25
494	-0.00	-0.00	-0.00	903.00	200.00	0.00	-0.00	0.99	-13.12	644.38	195.86	179.97	0.00	-5552.15
495	-0.00	-0.00	-0.00	903.00	200.00	0.00	-0.00	1.14	-13.12	644.53	195.53	180.07	0.00	-5559.43
496	0.00	0.00	0.00	903.00	200.00	0.00	0.00	1.45	-13.28	644.38	195.36	180.06	0.00	-5629.46
497	-0.00	-0.00	-0.00	903.00	200.00	0.00	-0.00	1.68	-13.50	644.84	195.29	180.31	0.00	-5566.91
498	-0.00	-0.00	-0.00	903.00	200.00	0.00	-0.00	1.75	-13.50	644.53	195.24	180.40	0.00	-5568.93
499	-0.00	-0.00	-0.00	903.00	200.00	0.00	-0.00	1.68	-13.50	644.38	195.15	180.39	0.00	-5477.19
500	0.00	0.00	0.00	903.00	200.00	0.00	0.00	2.06	-13.73	644.68	195.34	180.64	0.00	-5505.53
501	-0.00	-0.00	-0.00	903.00	200.00	0.00	-0.00	2.14	-13.73	644.23	195.05	180.86	0.00	-5418.92
502	-0.00	-0.00	-0.00	903.00	200.00	0.00	-0.00	1.91	-13.96	644.38	195.15	181.10	0.00	-5436.76
503	-0.00	-0.00	-0.00	903.00	200.00	0.00	-0.00	1.98	-13.89	644.38	195.15	181.34	0.00	-5406.85
504	0.00	0.00	0.00	903.00	200.00	0.00	0.00	1.83	-14.19	644.38	195.00	181.53	0.00	-5414.78
505	0.00	0.00	0.00	903.00	200.00	0.00	0.00	1.53	-14.11	644.84	195.15	181.64	0.00	-5376.03
506	0.00	0.00	0.00	903.00	200.00	0.00	0.00	1.75	-13.96	644.99	195.17	181.97	0.00	-5294.63
507	0.00	0.00	0.00	903.00	200.00	0.00	0.00	1.75	-14.27	644.84	194.94	182.16	0.00	-5352.58
508	0.00	0.00	0.00	903.00	200.00	0.00	0.00	1.83	-14.34	644.68	194.91	182.39	0.00	-5361.89
509	-0.00	-0.00	-0.00	903.00	200.00	0.00	-0.00	1.98	-14.27	645.14	194.99	182.69	0.00	-5240.46
510	0.00	0.00	0.00	903.00	200.00	0.00	0.00	1.91	-14.42	645.29	194.80	182.64	0.00	-5326.62
511	-0.00	-0.00	-0.00	903.00	200.00	0.00	-0.00	2.21	-14.50	644.68	194.70	182.77	0.00	-5341.11
512	-0.00	-0.00	-0.00	903.00	200.00	0.00	-0.00	2.21	-14.34	644.84	194.51	182.87	0.00	-5258.86
513	-0.00	-0.00	-0.00	903.00	200.00	0.00	-0.00	2.52	-14.50	644.84	194.30	183.10	0.00	-5259.79
514	-0.00	-0.00	-0.00	903.00	200.00	0.00	-0.00	2.59	-14.72	644.84	194.37	183.15	0.00	-5192.55
515	-0.00	-0.00	-0.00	903.00	200.00	0.00	-0.00	2.59	-14.65	644.84	194.23	183.39	0.00	-5208.84
516	0.00	0.00	0.00	903.00	200.00	0.00	0.00	2.67	-14.80	645.14	194.13	183.54	0.00	-5204.32
517	0.00	0.00	0.00	903.00	200.00	0.00	0.00	2.67	-14.88	645.29	194.16	183.59	0.00	-5257.67
518	0.00	0.00	0.00	903.00	200.00	0.00	0.00	2.75	-14.95	645.29	194.23	183.73	0.00	-5196.88
519	-0.00	-0.00	-0.00	903.00	200.00	0.00	-0.00	2.82	-15.03	645.45	194.11	183.78	0.00	-5253.58
520	0.00	0.00	0.00	903.00	200.00	0.00	0.00	2.59	-15.03	645.29	194.16	183.83	0.00	-5271.95
521	0.00	0.00	0.00	903.00	200.00	0.00	0.00	2.59	-14.95	646.06	194.21	183.89	0.00	-5285.78
522	-0.00	-0.00	-0.00	903.00	200.00	0.00	-0.00	2.52	-14.80	645.75	194.16	183.84	0.00	-5246.40
523	0.00	0.00	0.00	903.00	200.00	0.00	0.00	2.67	-14.72	645.29	194.16	183.83	0.00	-5378.21
524	0.00	0.00	0.00	903.00	200.00	0.00	0.00	2.59	-14.65	644.99	194.11	183.82	0.00	-5323.88
525	-0.00	-0.00	-0.00	903.00	200.00	0.00	-0.00	2.52	-14.72	645.14	194.13	183.82	0.00	-5330.35
526	-0.00	-0.00	-0.00	903.00	200.00	0.00	-0.00	2.67	-14.57	644.68	193.85	183.86	0.00	-5320.77
527	-0.00	-0.00	-0.00	903.00	200.00	0.00	-0.00	2.82	-14.42	644.23	193.77	183.61	0.00	-5354.60
528	-0.00	-0.00	-0.00	903.00	200.00	0.00	-0.00	2.67	-14.50	643.92	193.65	183.74	0.00	-5384.49
529	-0.00	-0.00	-0.00	903.00	200.00	0.00	-0.00	2.67	-14.50	644.07	193.67	183.70	0.00	-5361.35
530	-0.00	-0.00	-0.00	903.00	200.00	0.00	-0.00	2.59	-14.50	643.92	193.58	183.74	0.00	-5407.17
531	-0.00	-0.00	-0.00	903.00	200.00	0.00	-0.00	2.21	-14.42	644.38	193.51	183.61	0.00	-5371.21
532	-0.00	-0.00	-0.00	903.00	200.00	0.00	-0.00	2.14	-14.34	644.38	193.37	183.61	0.00	-5363.87
533	-0.00	-0.00	-0.00	903.00	200.00	0.00	-0.00	2.06	-14.34	645.45	193.83	183.55	0.00	-5356.16
534	-0.00	-0.00	-0.00	903.00	200.00	0.00	-0.00	1.83	-14.57	645.75	193.67	183.55	0.00	-5447.71
535	0.00	0.00	0.00	903.00	200.00	0.00	0.00	1.91	-14.50	646.21	193.53	183.47	0.00	-5488.78
536	-0.00	-0.00	-0.00	903.00	200.00	0.00	-0.00	1.91	-14.42	646.06	193.65	183.47	0.00	-5456.09
537	0.00	0.00	0.00	903.00	200.00	0.00	0.00	1.75	-14.42	646.06	193.58	183.28	0.00	-5477.81
538	-0.00	-0.00	-0.00	903.00	200.00	0.00	-0.00	1.60	-14.50	645.90	193.48	183.13	0.00	-5530.78
539	-0.00	-0.00	-0.00	903.00	200.00	0.00	-0.00	1.60	-14.65	645.90	193.55	183.23	0.00	-5568.73
540	0.00	0.00	0.00	903.00	200.00	0.00	0.00	1.60	-14.27	646.06	193.58	183.09	0.00	-5482.21
541	-0.00	-0.00	-0.00	903.00	200.00	0.00	-0.00	1.37	-14.19	645.45	193.26	182.88	0.00	-5543.62
542	-0.00	-0.00	-0.00	903.00	200.00	0.00	-0.00	1.68	-14.19	645.45	193.12	182.79	0.00	-5573.90
543	-0.00	-0.00	-0.00	903.00	200.00	0.00	-0.00	1.60	-14.11	644.99	193.19	182.68	0.00	-5586.56
544	-0.00	-0.00	-0.00	903.00	200.00	0.00	-0.00	1.60	-14.27	644.99	192.90	182.54	0.00	-5607.13
545	-0.00	-0.00	-0.00	903.00	200.00	0.00	-0.00	1.68	-14.27	644.99	192.90	182.45	0.00	-5677.29
546	0.00	0.00	0.00	903.00	200.00	0.00	0.00	1.53	-14.19	644.53	192.54	182.39	0.00	-5740.31
547	-0.00	-0.00	-0.00	903.00	200.00	0.00	-0.00	1.60	-14.11	644.68	192.57	182.30	0.00	-5710.35
548	-0.00	-0.00	-0.00	903.00	200.00	0.00	-0.00	1.37	-14.19	645.14	192.43	182.21	0.00	-5808.10
549	-0.00	-0.00	-0.00	903.00	200.00	0.00	-0.00	1.53	-14.11	645.29	192.53	182.22	0.00	-5824.13
550	-0.00	-0.00	-0.00	903.00	200.00	0.00	-0.00	1.37	-13.96	645.14	192.29	182.26	0.00	-5831.17
551	-0.00	-0.00	-0.00	903.00	200.00	0.00	-0.00	1.22	-13.96	645.75	192.46	182.28	0.00	-5848.92
552	0.00	0.00	0.00	903.00	200.00	0.00	0.00	1.07	-14.19	645.75	192.39	182.23	0.00	-5826.11
553	-0.00	-0.00	-0.00	903.00	200.00	0.00	-0.00	1.14	-14.27	646.06	192.30	182.24	0.00	-5859.85
554	-0.00	-0.00	-0.00	903.00	200.00	0.00	-0.00	1.22	-14.42	646.21	192.11	182.20	0.00	-5926.17
555	-0.00	-0.00	-0.00	903.00	200.00	0.00	-0.00	1.37	-14.27	646.06	192.09	182.29	0.00	-5981.32
556	-0.00	-0.00	-0.00	903.00	200.00	0.00	-0.00	1.22	-14.27	646.21	191.97	182.10	0.00	-5888.95
557	-0.00	-0.00	-0.00	903.00	200.00	0.00	-0.00	1.22	-14.11	645.90	191.71	182.14	0.00	-5921.92
558	0.00	0.00	0.00	903.00	200.00	0.00	0.00	1.45	-14.11	645.90	191.64	182.09	0.00	-6018.63
559	0.00	0.00	0.00	903.00	200.00	0.00	0.00	1.60	-14.11	645.90	191.28	182.05	0.00	-5980.66
560	-0.00	-0.00	-0.00	903.00	200.00	0.00	-0.00	1.53	-14.50	645.90	191.21	181.95	0.00	-6090.60
561	0.00	0.00	0.00	903.00	200.00	0.00	0.00	1.60	-14.42	646.06	191.03	182.00	0.00	-6063.40
562	-0.00	-0.00	-0.00	903.00	200.00	0.00	-0.00	1.53	-14.50	646.21	191.05	181.96	0.00	-6024.26
563	0.00	0.00	0.00	903.00	200.00	0.00	0.00	1.68	-14.42	646.21	190.55	181.91	0.00	-6117.48
564	0.00	0.00	0.00	903.00	200.00	0.00	0.00	1.60	-14.50	646.06	190.46	182.14	0.00	-6102.59
565	-0.00	-0.00	-0.00	903.00	200.00	0.00	-0.00	1.45	-14.42	646.06	190.46	182.10	0.00	-6091.58
566	0.00	0.00	0.00	903.00	200.00	0.00	0.00	1.22	-14.50	646.36	190.51	182.06	0.00	-6140.91
567	0.00	0.00	0.00	903.00	200.00	0.00	0.00	1.37	-14.50	646.36	190.37	182.25	0.00	-6099.67
568	-0.00	-0.00	-0.00	903.00	200.00	0.00	-0.00	1.14	-14.50	646.51	190.54	182.20	0.00	-6139.00
569	-0.00	-0.00	-0.00	903.00	200.00	0.00	-0.00	1.14	-14.50	647.13	190.36	182.22	0.00	-6164.48
570	-0.00	-0.00	-0.00	903.00	200.00	0.00	-0.00	0.99	-14.50	646.97	190.47	182.08	0.00	-6137.34
571	0.00	0.00	0.00	903.00	200.00	0.00	0.00	0.99	-14.34	646.97	190.19	182.08	0.00	-6124.69
572	0.00	0.00	0.00	903.00	200.00	0.00	0.00	1.45	-14.57	647.13	190.07	182.08	0.00	-6182.60
573	-0.00	-0.00	-0.00	903.00	200.00	0.00	-0.00	1.07	-14.34	646.97	190.05	182.08	0.00	-6128.09
574	-0.00	-0.00	-0.00	903.00	200.00	0.00	-0.00	1.37	-14.42	646.97	189.91	182.17	0.00	-6212.52
575	-0.00	-0.00	-0.00	903.00	200.00	0.00	-0.00	1.22	-14.50	646.36	189.73	182.06	0.00	-6197.98
576	-0.00	-0.00	-0.00	903.00	200.00	0.00	-0.00	1.45	-14.34	646.21	189.63	181.96	0.00	-6209.68
577	-0.00	-0.00	-0.00	903.00	200.00	0.00	-0.00	1.37	-14.50	646.06	189.47	181.96	0.00	-6227.59
578	-0.00	-0.00	-0.00	903.00	200.00	0.00	-0.00	1.07	-14.57	646.06	189.40	181.91	0.00	-6277.37
579	-0.00	-0.00	-0.00	903.00	200.00	0.00	-0.00	0.99	-14.50	645.90	189.30	181.86	0.00	-6246.12
580	0.00	0.00	0.00	903.00	200.00	0.00	0.00	0.99	-14.50	646.36	189.38	181.87	0.00	-6244.97
581	-0.00	-0.00	-0.00	903.00	200.00	0.00	-0.00	0.92	-14.57	646.97	189.34	181.93	0.00	-6252.51
582	0.00	0.00	0.00	903.00	200.00	0.00	0.00	0.84	-14.50	646.82	189.24	181.88	0.00	-6267.03
583	-0.00	-0.00	-0.00	903.00	200.00	0.00	-0.00	0.84	-14.72	646.82	189.24	181.93	0.00	-6315.23
584	-0.00	-0.00	-0.00	903.00	200.00	0.00	-0.00	0.76	-14.65	646.97	189.27	182.03	0.00	-6282.05
585	-0.00	-0.00	-0.00	903.00	200.00	0.00	-0.00	0.92	-14.72	646.82	189.38	182.02	0.00	-6314.43
586	0.00	0.00	0.00	903.00	200.00	0.00	0.00	0.84	-14.57	647.13	189.01	182.03	0.00	-6255.82
587	-0.00	-0.00	-0.00	903.00	200.00	0.00	-0.00	0.76	-14.88	646.67	188.93	182.07	0.00	-6266.58
588	-0.00	-0.00	-0.00	903.00	200.00	0.00	-0.00	0.84	-14.80	646.97	188.92	181.84	0.00	-6259.94
589	0.00	0.00	0.00	903.00	200.00	0.00	0.00	0.99	-14.65	647.13	188.73	181.94	0.00	-6317.05
590	-0.00	-0.00	-0.00	903.00	200.00	0.00	-0.00	1.07	-14.88	647.13	188.59	181.94	0.00	-6346.00
591	-0.00	-0.00	-0.00	903.00	200.00	0.00	-0.00	1.07	-14.80	647.13	188.52	181.84	0.00	-6361.54
592	-0.00	-0.00	-0.00	903.00	200.00	0.00	-0.00	1.14	-14.80	646.82	188.39	181.60	0.00	-6410.80
593	0.00	0.00	0.00	903.00	200.00	0.00	0.00	1.14	-14.88	646.97	188.21	181.65	0.00	-6444.91
594	-0.00	-0.00	-0.00	903.00	200.00	0.00	-0.00	1.14	-14.95	647.13	188.38	181.56	0.00	-6428.15
595	-0.00	-0.00	-0.00	903.00	200.00	0.00	-0.00	0.84	-15.03	647.13	188.02	181.56	0.00	-6436.35
596	-0.00	-0.00	-0.00	903.00	200.00	0.00	-0.00	0.84	-14.80	647.43	188.07	181.52	0.00	-6478.64
597	-0.00	-0.00	-0.00	903.00	200.00	0.00	-0.00	0.92	-15.18	647.43	188.15	181.48	0.00	-6544.60
598	-0.00	-0.00	-0.00	903.00	200.00	0.00	-0.00	0.69	-14.88	647.28	188.12	181.47	0.00	-6437.96
599	0.00	0.00	0.00	903.00	200.00	0.00	0.00	0.53	-14.80	647.28	187.98	181.47	0.00	-6474.46
600	-0.00	-0.00	-0.00	903.00	200.00	0.00	-0.00	0.38	-14.80	647.28	188.05	181.52	0.00	-6493.46
601	0.00	0.00	0.00	903.00	200.00	0.00	0.00	0.38	-14.80	647.43	188.15	181.52	0.00	-6514.91
602	-0.00	-0.00	-0.00	903.00	200.00	0.00	-0.00	0.31	-14.80	648.04	188.18	181.40	0.00	-6558.80
603	-0.00	-0.00	-0.00	903.00	200.00	0.00	-0.00	0.15	-14.88	647.89	188.44	181.30	0.00	-6537.81
604	-0.00	-0.00	-0.00	903.00	200.00	0.00	-0.00	0.15	-14.72	647.58	188.17	181.20	0.00	-6524.70
605	-0.00	-0.00	-0.00	903.00	200.00	0.00	-0.00	0.38	-14.72	647.43	188.07	181.15	0.00	-6461.78
606	0.00	0.00	0.00	903.00	200.00	0.00	0.00	0.31	-14.65	647.13	187.95	180.95	0.00	-6522.34
607	-0.00	-0.00	-0.00	903.00	200.00	0.00	-0.00	0.08	-14.72	647.28	188.33	180.95	0.00	-6543.82
608	-0.00	-0.00	-0.00	903.00	200.00	0.00	-0.00	0.08	-14.65	646.97	188.21	180.80	0.00	-6491.34
609	-0.00	-0.00	-0.00	903.00	200.00	0.00	-0.00	0.15	-14.65	646.67	188.01	180.79	0.00	-6472.77
610	-0.00	-0.00	-0.00	903.00	200.00	0.00	-0.00	-0.00	-14.42	646.82	187.90	180.80	0.00	-6560.31
611	-0.00	-0.00	-0.00	903.00	200.00	0.00	-0.00	-0.08	-14.57	647.28	188.33	180.72	0.00	-6523.86
612	-0.00	-0.00	-0.00	903.00	200.00	0.00	-0.00	0.15	-14.50	646.82	187.97	180.75	0.00	-6502.11
613	-0.00	-0.00	-0.00	903.00	200.00	0.00	-0.00	-0.00	-14.57	647.58	188.10	180.77	0.00	-6574.46
614	-0.00	-0.00	-0.00	903.00	200.00	0.00	-0.00	0.08	-14.50	647.58	188.03	180.77	0.00	-6522.64
615	-0.00	-0.00	-0.00	903.00	200.00	0.00	-0.00	-0.08	-14.72	648.35	188.23	180.75	0.00	-6565.24
616	-0.00	-0.00	-0.00	903.00	200.00	0.00	-0.00	-0.15	-14.72	648.04	188.18	180.69	0.00	-6518.76
617	-0.00	-0.00	-0.00	903.00	200.00	0.00	-0.00	-0.23	-14.72	647.89	188.15	180.64	0.00	-6540.55
618	-0.00	-0.00	-0.00	903.00	200.00	0.00	-0.00	-0.23	-14.57	648.04	188.18	180.60	0.00	-6568.87
619	-0.00	-0.00	-0.00	903.00	200.00	0.00	-0.00	0.08	-14.57	647.58	188.52	180.63	0.00	-6546.87
620	-0.00	-0.00	-0.00	903.00	200.00	0.00	-0.00	-0.31	-14.50	647.28	188.26	180.67	0.00	-6557.71
621	-0.00	-0.00	-0.00	903.00	200.00	0.00	-0.00	-0.23	-14.57	646.97	188.28	180.66	0.00	-6590.33
622	-0.00	-0.00	-0.00	903.00	200.00	0.00	-0.00	-0.08	-14.50	646.82	188.25	180.51	0.00	-6516.47
623	-0.00	-0.00	-0.00	903.00	200.00	0.00	-0.00	-0.08	-14.42	646.67	188.37	180.51	0.00	-6506.28
624	-0.00	-0.00	-0.00	903.00	200.00	0.00	-0.00	-0.00	-14.42	646.36	188.39	180.50	0.00	-6484.62
625	0.00	0.00	0.00	903.00	200.00	0.00	0.00	-0.23	-14.65	646.06	188.33	180.35	0.00	-6506.44
626	0.00	0.00	0.00	903.00	200.00	0.00	0.00	-0.31	-14.50	646.06	188.33	180.49	0.00	-6465.06
627	0.00	0.00	0.00	903.00	200.00	0.00	0.00	-0.23	-14.88	645.90	188.31	180.49	0.00	-6509.53
628	-0.00	-0.00	-0.00	903.00	200.00	0.00	-0.00	-0.23	-14.72	646.36	188.39	180.55	0.00	-6514.23
629	-0.00	-0.00	-0.00	903.00	200.00	0.00	-0.00	-0.31	-14.57	646.97	188.49	180.61	0.00	-6425.53
630	-0.00	-0.00	-0.00	903.00	200.00	0.00	-0.00	-0.31	-14.72	647.28	188.61	180.72	0.00	-6440.77
631	-0.00	-0.00	-0.00	903.00	200.00	0.00	-0.00	-0.38	-14.80	647.13	188.52	180.81	0.00	-6403.49
632	-0.00	-0.00	-0.00	903.00	200.00	0.00	-0.00	-0.46	-14.57	647.28	188.76	180.95	0.00	-6373.10
633	-0.00	-0.00	-0.00	903.00	200.00	0.00	-0.00	-0.61	-14.72	647.89	188.72	181.02	0.00	-6319.08
634	-0.00	-0.00	-0.00	903.00	200.00	0.00	-0.00	-0.69	-14.95	647.58	188.81	181.01	0.00	-6341.76
635	-0.00	-0.00	-0.00	903.00	200.00	0.00	-0.00	-0.46	-14.72	648.04	188.96	181.16	0.00	-6318.53
636	-0.00	-0.00	-0.00	903.00	200.00	0.00	-0.00	-0.53	-14.80	647.89	189.07	181.25	0.00	-6232.36
637	-0.00	-0.00	-0.00	903.00	200.00	0.00	-0.00	-0.31	-14.57	647.89	189.21	181.25	0.00	-6254.98
638	-0.00	-0.00	-0.00	903.00	200.00	0.00	-0.00	-0.31	-14.72	647.28	189.11	181.14	0.00	-6273.39
639	0.00	0.00	0.00	903.00	200.00	0.00	0.00	-0.31	-14.80	646.97	188.92	181.27	0.00	-6238.98
640	0.00	0.00	0.00	903.00	200.00	0.00	0.00	-0.31	-14.65	646.97	189.06	181.23	0.00	-6242.83
641	-0.00	-0.00	-0.00	903.00	200.00	0.00	-0.00	-0.23	-14.57	646.36	188.88	181.16	0.00	-6215.46
642	-0.00	-0.00	-0.00	903.00	200.00	0.00	-0.00	-0.46	-14.95	646.97	189.20	181.23	0.00	-6225.93
643	0.00	0.00	0.00	903.00	200.00	0.00	0.00	-0.46	-14.65	646.97	189.06	181.27	0.00	-6217.10
644	-0.00	-0.00	-0.00	903.00	200.00	0.00	-0.00	-0.53	-14.72	646.97	189.20	181.23	0.00	-6222.03
645	-0.00	-0.00	-0.00	903.00	200.00	0.00	-0.00	-0.69	-14.65	646.82	189.24	181.36	0.00	-6187.26
646	-0.00	-0.00	-0.00	903.00	200.00	0.00	-0.00	-0.53	-14.72	646.82	189.31	181.32	0.00	-6151.71
647	0.00	0.00	0.00	903.00	200.00	0.00	0.00	-0.46	-14.65	646.97	189.41	181.23	0.00	-6211.90
648	0.00	0.00	0.00	903.00	200.00	0.00	0.00	-0.38	-14.72	647.13	189.37	181.28	0.00	-6199.55
649	-0.00	-0.00	-0.00	903.00	200.00	0.00	-0.00	-0.46	-14.57	646.82	189.46	181.41	0.00	-6180.00
650	-0.00	-0.00	-0.00	903.00	200.00	0.00	-0.00	-0.46	-14.50	647.28	189.39	181.47	0.00	-6218.29
651	0.00	0.00	0.00	903.00	200.00	0.00	0.00	-0.46	-14.72	646.67	189.50	181.50	0.00	-6219.14
652	0.00	0.00	0.00	903.00	200.00	0.00	0.00	-0.38	-14.50	646.21	189.35	181.53	0.00	-6197.44
653	-0.00	-0.00	-0.00	903.00	200.00	0.00	-0.00	-0.38	-14.57	646.36	189.38	181.54	0.00	-6205.50
654	-0.00	-0.00	-0.00	903.00	200.00	0.00	-0.00	-0.46	-14.72	646.21	189.63	181.39	0.00	-6194.23
655	-0.00	-0.00	-0.00	903.00	200.00	0.00	-0.00	-0.38	-14.72	646.06	189.40	181.39	0.00	-6222.05
656	-0.00	-0.00	-0.00	903.00	200.00	0.00	-0.00	-0.38	-14.57	645.75	189.41	181.52	0.00	-6182.06
657	-0.00	-0.00	-0.00	903.00	200.00	0.00	-0.00	-0.46	-14.88	646.06	189.18	181.39	0.00	-6217.78
658	0.00	0.00	0.00	903.00	200.00	0.00	0.00	-0.46	-14.88	646.21	189.21	181.44	0.00	-6240.30
659	0.00	0.00	0.00	903.00	200.00	0.00	0.00	-0.38	-14.88	646.21	189.21	181.35	0.00	-6218.79
660	-0.00	-0.00	-0.00	903.00	200.00	0.00	-0.00	-0.61	-14.80	646.51	189.12	181.40	0.00	-6276.09
661	-0.00	-0.00	-0.00	903.00	200.00	0.00	-0.00	-0.69	-14.80	646.82	189.17	181.41	0.00	-6273.91
662	-0.00	-0.00	-0.00	903.00	200.00	0.00	-0.00	-0.53	-14.80	647.43	189.14	181.43	0.00	-6254.41
663	0.00	0.00	0.00	903.00	200.00	0.00	0.00	-0.46	-14.95	647.13	188.87	181.47	0.00	-6299.60
664	0.00	0.00	0.00	903.00	200.00	0.00	0.00	-0.46	-14.80	647.43	188.99	181.43	0.00	-6280.81
665	-0.00	-0.00	-0.00	903.00	200.00	0.00	-0.00	-0.53	-14.88	647.13	189.01	181.37	0.00	-6241.78
666	-0.00	-0.00	-0.00	903.00	200.00	0.00	-0.00	-0.61	-14.88	647.28	188.97	181.52	0.00	-6286.89
667	0.00	0.00	0.00	903.00	200.00	0.00	0.00	-0.76	-14.80	647.28	189.04	181.42	0.00	-6274.48
668	-0.00	-0.00	-0.00	903.00	200.00	0.00	-0.00	-0.53	-14.88	647.89	188.86	181.44	0.00	-6381.41
669	-0.00	-0.00	-0.00	903.00	200.00	0.00	-0.00	-0.53	-14.80	646.97	188.77	181.42	0.00	-6328.42
670	0.00	0.00	0.00	903.00	200.00	0.00	0.00	-0.61	-14.95	646.97	188.56	181.37	0.00	-6392.89
671	0.00	0.00	0.00	903.00	200.00	0.00	0.00	-0.46	-14.72	646.97	188.63	181.42	0.00	-6392.10
672	0.00	0.00	0.00	903.00	200.00	0.00	0.00	-0.46	-14.95	647.13	188.52	181.23	0.00	-6442.11
673	-0.00	-0.00	-0.00	903.00	200.00	0.00	-0.00	-0.61	-14.72	647.28	188.47	181.24	0.00	-6414.39
674	-0.00	-0.00	-0.00	903.00	200.00	0.00	-0.00	-0.38	-14.95	647.13	188.30	181.14	0.00	-6446.68
675	-0.00	-0.00	-0.00	903.00	200.00	0.00	-0.00	-0.53	-14.88	646.67	188.30	180.98	0.00	-6503.99
676	0.00	0.00	0.00	903.00	200.00	0.00	0.00	-0.38	-14.80	646.82	188.25	180.99	0.00	-6476.14
677	-0.00	-0.00	-0.00	903.00	200.00	0.00	-0.00	-0.53	-14.80	647.28	188.33	180.86	0.00	-6449.11
678	0.00	0.00	0.00	903.00	200.00	0.00	0.00	-0.61	-14.80	647.28	188.12	180.86	0.00	-6519.46
679	-0.00	-0.00	-0.00	903.00	200.00	0.00	-0.00	-0.53	-14.80	647.13	187.88	180.81	0.00	-6524.42
680	-0.00	-0.00	-0.00	903.00	200.00	0.00	-0.00	-0.61	-14.65	647.13	188.02	180.81	0.00	-6572.44
681	-0.00	-0.00	-0.00	903.00	200.00	0.00	-0.00	-0.99	-14.57	647.43	187.93	180.67	0.00	-6557.74
682	-0.00	-0.00	-0.00	903.00	200.00	0.00	-0.00	-0.92	-14.72	647.89	187.87	180.69	0.00	-6600.13
683	0.00	0.00	0.00	903.00	200.00	0.00	0.00	-0.92	-14.72	647.89	187.87	180.55	0.00	-6600.00
684	-0.00	-0.00	-0.00	903.00	200.00	0.00	-0.00	-0.69	-14.65	648.35	187.81	180.61	0.00	-6665.51
685	-0.00	-0.00	-0.00	903.00	200.00	0.00	-0.00	-0.92	-14.65	647.89	187.73	180.50	0.00	-6730.80
686	0.00	0.00	0.00	903.00	200.00	0.00	0.00	-1.07	-14.72	648.04	187.69	180.41	0.00	-6714.05
687	0.00	0.00	0.00	903.00	200.00	0.00	0.00	-0.92	-14.72	647.89	187.66	180.41	0.00	-6694.54
688	-0.00	-0.00	-0.00	903.00	200.00	0.00	-0.00	-0.61	-14.65	648.19	187.29	180.27	0.00	-6720.19
689	-0.00	-0.00	-0.00	903.00	200.00	0.00	-0.00	-0.61	-14.80	648.04	187.19	180.22	0.00	-6807.46
690	0.00	0.00	0.00	903.00	200.00	0.00	0.00	-0.69	-14.72	648.50	187.27	180.14	0.00	-6750.34
691	-0.00	-0.00	-0.00	903.00	200.00	0.00	-0.00	-0.99	-14.95	648.50	186.99	180.14	0.00	-6774.30
692	-0.00	-0.00	-0.00	903.00	200.00	0.00	-0.00	-0.92	-14.80	648.35	186.89	180.18	0.00	-6805.83
693	0.00	0.00	0.00	903.00	200.00	0.00	0.00	-1.07	-14.65	648.04	186.63	180.22	0.00	-6835.25
694	0.00	0.00	0.00	903.00	200.00	0.00	0.00	-1.30	-14.72	648.35	186.75	180.04	0.00	-6814.42
695	-0.00	-0.00	-0.00	903.00	200.00	0.00	-0.00	-1.45	-14.65	648.19	186.65	180.08	0.00	-6781.34
696	-0.00	-0.00	-0.00	903.00	200.00	0.00	-0.00	-1.68	-14.80	647.89	186.74	179.98	0.00	-6815.49
697	-0.00	-0.00	-0.00	903.00	200.00	0.00	-0.00	-1.98	-14.57	647.89	186.67	179.98	0.00	-6738.71
698	-0.00	-0.00	-0.00	903.00	200.00	0.00	-0.00	-1.83	-14.72	648.19	186.65	179.94	0.00	-6805.02
699	-0.00	-0.00	-0.00	903.00	200.00	0.00	-0.00	-1.75	-14.72	648.19	186.65	180.04	0.00	-6852.49
700	-0.00	-0.00	-0.00	903.00	200.00	0.00	-0.00	-1.83	-14.72	647.89	186.46	179.89	0.00	-6876.44
701	-0.00	-0.00	-0.00	903.00	200.00	0.00	-0.00	-1.75	-14.88	647.89	186.25	179.75	0.00	-6898.21
702	-0.00	-0.00	-0.00	903.00	200.00	0.00	-0.00	-1.75	-14.88	647.43	186.09	179.68	0.00	-6969.01
703	-0.00	-0.00	-0.00	903.00	200.00	0.00	-0.00	-1.45	-14.72	647.89	185.96	179.79	0.00	-6959.93
704	0.00	0.00	0.00	903.00	200.00	0.00	0.00	-1.45	-14.65	647.13	185.55	179.77	0.00	-7025.97
705	-0.00	-0.00	-0.00	903.00	200.00	0.00	-0.00	-1.37	-14.72	648.19	185.59	179.71	0.00	-7012.58
706	0.00	0.00	0.00	903.00	200.00	0.00	0.00	-1.30	-14.72	648.19	185.45	179.57	0.00	-6970.25
707	0.00	0.00	0.00	903.00	200.00	0.00	0.00	-1.30	-14.65	648.35	185.27	179.52	0.00	-7055.71
708	-0.00	-0.00	-0.00	903.00	200.00	0.00	-0.00	-1.53	-14.57	648.50	185.22	179.53	0.00	-7042.92
709	-0.00	-0.00	-0.00	903.00	200.00	0.00	-0.00	-1.60	-14.57	648.80	185.28	179.54	0.00	-7017.69
710	-0.00	-0.00	-0.00	903.00	200.00	0.00	-0.00	-1.83	-14.72	648.80	185.14	179.44	0.00	-7123.97
711	-0.00	-0.00	-0.00	903.00	200.00	0.00	-0.00	-2.06	-14.65	649.41	185.17	179.56	0.00	-7087.30
712	-0.00	-0.00	-0.00	903.00	200.00	0.00	-0.00	-2.06	-14.50	649.26	185.15	179.46	0.00	-7069.97
713	-0.00	-0.00	-0.00	903.00	200.00	0.00	-0.00	-2.06	-14.65	649.41	185.10	179.56	0.00	-7088.33
714	-0.00	-0.00	-0.00	903.00	200.00	0.00	-0.00	-2.06	-14.65	649.26	185.15	179.46	0.00	-7087.49
715	-0.00	-0.00	-0.00	903.00	200.00	0.00	-0.00	-1.98	-14.80	649.26	185.15	179.46	0.00	-7175.25
716	-0.00	-0.00	-0.00	903.00	200.00	0.00	-0.00	-1.83	-14.72	648.96	184.74	179.40	0.00	-7129.73
717	0.00	0.00	0.00	903.00	200.00	0.00	0.00	-1.45	-14.72	648.65	184.76	179.39	0.00	-7160.22
718	-0.00	-0.00	-0.00	903.00	200.00	0.00	-0.00	-1.53	-14.80	648.35	184.70	179.34	0.00	-7168.16
719	-0.00	-0.00	-0.00	903.00	200.00	0.00	-0.00	-1.37	-14.80	647.58	184.64	179.36	0.00	-7149.42
720	-0.00	-0.00	-0.00	903.00	200.00	0.00	-0.00	-1.37	-15.03	646.97	184.39	179.20	0.00	-7202.25
721	-0.00	-0.00	-0.00	903.00	200.00	0.00	-0.00	-1.45	-14.95	646.97	184.46	179.20	0.00	-7190.79
722	-0.00	-0.00	-0.00	903.00	200.00	0.00	-0.00	-1.60	-14.88	646.82	184.22	179.05	0.00	-7182.13
723	0.00	0.00	0.00	903.00	200.00	0.00	0.00	-1.53	-15.03	646.82	184.08	179.05	0.00	-7180.63
724	-0.00	-0.00	-0.00	903.00	200.00	0.00	-0.00	-1.98	-14.80	647.13	183.99	179.11	0.00	-7191.68
725	0.00	0.00	0.00	903.00	200.00	0.00	0.00	-2.29	-15.03	648.19	184.11	179.05	0.00	-7209.91
726	-0.00	-0.00	-0.00	903.00	200.00	0.00	-0.00	-2.29	-14.72	648.80	184.29	179.30	0.00	-7149.60
727	-0.00	-0.00	-0.00	903.00	200.00	0.00	-0.00	-2.37	-14.65	649.41	184.05	179.37	0.00	-7142.92
728	-0.00	-0.00	-0.00	903.00	200.00	0.00	-0.00	-2.29	-14.57	649.72	184.24	179.43	0.00	-7155.81
729	0.00	0.00	0.00	903.00	200.00	0.00	0.00	-2.29	-14.72	649.72	184.24	179.43	0.00	-7127.70
730	-0.00	-0.00	-0.00	903.00	200.00	0.00	-0.00	-2.29	-14.80	650.33	184.35	179.49	0.00	-7157.97
731	-0.00	-0.00	-0.00	903.00	200.00	0.00	-0.00	-2.52	-14.95	649.57	184.21	179.47	0.00	-7150.00
732	0.00	0.00	0.00	903.00	200.00	0.00	0.00	-2.29	-14.80	650.02	184.15	179.48	0.00	-7160.83
733	0.00	0.00	0.00	903.00	200.00	0.00	0.00	-2.29	-15.03	650.02	184.15	179.48	0.00	-7164.46
734	-0.00	-0.00	-0.00	903.00	200.00	0.00	-0.00	-2.29	-14.88	649.41	184.05	179.37	0.00	-7193.92
735	-0.00	-0.00	-0.00	903.00	200.00	0.00	-0.00	-2.21	-14.95	648.80	184.01	179.35	0.00	-7181.98
736	-0.00	-0.00	-0.00	903.00	200.00	0.00	-0.00	-1.98	-14.88	648.80	183.94	179.40	0.00	-7179.00
737	-0.00	-0.00	-0.00	903.00	200.00	0.00	-0.00	-2.06	-14.80	648.96	183.82	179.40	0.00	-7170.27
738	-0.00	-0.00	-0.00	903.00	200.00	0.00	-0.00	-1.98	-14.88	648.50	183.74	179.34	0.00	-7250.47
739	-0.00	-0.00	-0.00	903.00	200.00	0.00	-0.00	-1.98	-14.95	648.96	183.68	179.36	0.00	-7237.36
740	-0.00	-0.00	-0.00	903.00	200.00	0.00	-0.00	-2.06	-14.65	648.80	183.58	179.44	0.00	-7224.80
741	-0.00	-0.00	-0.00	903.00	200.00	0.00	-0.00	-1.83	-14.80	649.26	183.74	179.37	0.00	-7199.08
742	0.00	0.00	0.00	903.00	200.00	0.00	0.00	-2.06	-14.95	648.96	183.68	179.45	0.00	-7258.87
743	-0.00	-0.00	-0.00	903.00	200.00	0.00	-0.00	-2.14	-14.95	649.11	183.71	179.60	0.00	-7234.32
744	-0.00	-0.00	-0.00	903.00	200.00	0.00	-0.00	-2.29	-15.03	649.26	183.74	179.55	0.00	-7239.57
745	-0.00	-0.00	-0.00	903.00	200.00	0.00	-0.00	-2.29	-15.26	649.57	184.00	179.52	0.00	-7284.92
746	-0.00	-0.00	-0.00	903.00	200.00	0.00	-0.00	-2.21	-15.03	649.26	183.74	179.65	0.00	-7264.22
747	0.00	0.00	0.00	903.00	200.00	0.00	0.00	-2.29	-15.18	649.41	183.91	179.65	0.00	-7232.09
748	-0.00	-0.00	-0.00	903.00	200.00	0.00	-0.00	-2.29	-15.03	649.26	183.95	179.60	0.00	-7236.50
749	-0.00	-0.00	-0.00	903.00	200.00	0.00	-0.00	-2.14	-14.95	648.80	183.94	179.59	0.00	-7162.23
750	-0.00	-0.00	-0.00	903.00	200.00	0.00	-0.00	-2.37	-15.03	648.80	183.80	179.82	0.00	-7237.75
751	-0.00	-0.00	-0.00	903.00	200.00	0.00	-0.00	-1.98	-14.88	648.19	183.83	179.71	0.00	-7204.13
752	-0.00	-0.00	-0.00	903.00	200.00	0.00	-0.00	-2.29	-14.95	648.35	184.00	179.95	0.00	-7136.17
753	0.00	0.00	0.00	903.00	200.00	0.00	0.00	-1.98	-15.03	647.89	183.77	179.79	0.00	-7154.19
754	-0.00	-0.00	-0.00	903.00	200.00	0.00	-0.00	-1.98	-15.03	648.04	183.66	179.75	0.00	-7178.70
755	0.00	0.00	0.00	903.00	200.00	0.00	0.00	-1.98	-15.18	648.50	183.81	179.91	0.00	-7194.44
756	-0.00	-0.00	-0.00	903.00	200.00	0.00	-0.00	-2.21	-15.18	648.65	183.70	180.00	0.00	-7146.01
757	-0.00	-0.00	-0.00	903.00	200.00	0.00	-0.00	-2.14	-15.18	648.96	183.68	179.97	0.00	-7239.25
758	-0.00	-0.00	-0.00	903.00	200.00	0.00	-0.00	-2.14	-15.18	648.96	183.68	180.01	0.00	-7239.35
759	-0.00	-0.00	-0.00	903.00	200.00	0.00	-0.00	-2.21	-15.18	649.11	183.71	179.83	0.00	-7214.12
760	-0.00	-0.00	-0.00	903.00	200.00	0.00	-0.00	-2.29	-15.41	649.11	183.43	179.92	0.00	-7266.65
761	-0.00	-0.00	-0.00	903.00	200.00	0.00	-0.00	-2.44	-15.18	648.96	183.47	180.01	0.00	-7213.58
762	-0.00	-0.00	-0.00	903.00	200.00	0.00	-0.00	-2.21	-15.18	649.11	183.43	179.97	0.00	-7241.60
763	-0.00	-0.00	-0.00	903.00	200.00	0.00	-0.00	-2.59	-15.03	649.11	183.36	180.02	0.00	-7217.36
764	0.00	0.00	0.00	903.00	200.00	0.00	0.00	-2.44	-14.95	649.41	183.41	180.22	0.00	-7165.39
765	-0.00	-0.00	-0.00	903.00	200.00	0.00	-0.00	-2.44	-15.03	649.72	183.40	180.18	0.00	-7197.32
766	-0.00	-0.00	-0.00	903.00	200.00	0.00	-0.00	-2.21	-14.95	650.33	183.29	180.29	0.00	-7171.84
767	0.00	0.00	0.00	903.00	200.00	0.00	0.00	-2.14	-15.03	650.02	183.31	180.05	0.00	-7227.27
768	-0.00	-0.00	-0.00	903.00	200.00	0.00	-0.00	-2.06	-14.95	649.26	183.17	179.98	0.00	-7244.68
769	-0.00	-0.00	-0.00	903.00	200.00	0.00	-0.00	-1.83	-15.18	649.11	183.07	180.02	0.00	-7277.57
770	-0.00	-0.00	-0.00	903.00	200.00	0.00	-0.00	-2.06	-15.18	648.96	183.05	180.06	0.00	-7319.28
771	-0.00	-0.00	-0.00	903.00	200.00	0.00	-0.00	-1.98	-15.18	648.65	182.99	179.96	0.00	-7298.54
772	-0.00	-0.00	-0.00	903.00	200.00	0.00	-0.00	-1.98	-15.18	648.96	182.84	179.97	0.00	-7323.83
773	-0.00	-0.00	-0.00	903.00	200.00	0.00	-0.00	-2.21	-15.18	648.80	182.88	180.01	0.00	-7272.91
774	-0.00	-0.00	-0.00	903.00	200.00	0.00	-0.00	-2.21	-14.95	648.80	183.09	180.01	0.00	-7265.82
775	-0.00	-0.00	-0.00	903.00	200.00	0.00	-0.00	-2.29	-15.18	649.57	182.95	180.08	0.00	-7247.63
776	-0.00	-0.00	-0.00	903.00	200.00	0.00	-0.00	-2.29	-14.95	650.18	183.20	180.10	0.00	-7262.91
777	-0.00	-0.00	-0.00	903.00	200.00	0.00	-0.00	-2.29	-14.88	649.72	183.04	180.23	0.00	-7279.45
778	-0.00	-0.00	-0.00	903.00	200.00	0.00	-0.00	-2.37	-14.95	649.72	183.11	180.32	0.00	-7263.15
779	-0.00	-0.00	-0.00	903.00	200.00	0.00	-0.00	-2.29	-14.95	649.11	183.07	180.21	0.00	-7287.87
780	-0.00	-0.00	-0.00	903.00	200.00	0.00	-0.00	-2.21	-15.03	649.11	183.07	180.35	0.00	-7275.72
781	-0.00	-0.00	-0.00	903.00	200.00	0.00	-0.00	-2.21	-14.95	649.11	183.07	180.44	0.00	-7244.12
782	-0.00	-0.00	-0.00	903.00	200.00	0.00	-0.00	-2.06	-14.95	648.96	182.91	180.44	0.00	-7272.51
783	-0.00	-0.00	-0.00	903.00	200.00	0.00	-0.00	-2.14	-15.18	648.80	183.09	180.34	0.00	-7249.03
784	0.00	0.00	0.00	903.00	200.00	0.00	0.00	-1.83	-14.95	648.96	182.91	180.53	0.00	-7208.49
785	-0.00	-0.00	-0.00	903.00	200.00	0.00	-0.00	-2.06	-14.95	648.50	182.96	180.52	0.00	-7226.02
786	-0.00	-0.00	-0.00	903.00	200.00	0.00	-0.00	-1.75	-15.03	648.80	182.95	180.57	0.00	-7218.34
787	-0.00	-0.00	-0.00	903.00	200.00	0.00	-0.00	-1.83	-15.18	649.26	183.03	180.63	0.00	-7187.80
788	-0.00	-0.00	-0.00	903.00	200.00	0.00	-0.00	-1.98	-15.03	649.57	182.88	180.69	0.00	-7238.12
789	-0.00	-0.00	-0.00	903.00	200.00	0.00	-0.00	-1.60	-14.95	649.41	182.85	180.83	0.00	-7214.30
790	-0.00	-0.00	-0.00	903.00	200.00	0.00	-0.00	-1.75	-14.95	649.11	182.72	180.77	0.00	-7190.26
791	-0.00	-0.00	-0.00	903.00	200.00	0.00	-0.00	-1.68	-15.03	649.41	182.78	180.83	0.00	-7268.61
792	0.00	0.00	0.00	903.00	200.00	0.00	0.00	-1.83	-15.18	649.26	182.61	180.92	0.00	-7217.63
793	-0.00	-0.00	-0.00	903.00	200.00	0.00	-0.00	-1.83	-15.26	649.57	182.66	181.07	0.00	-7248.90
794	0.00	0.00	0.00	903.00	200.00	0.00	0.00	-1.83	-15.18	649.57	182.80	181.02	0.00	-7214.84
795	-0.00	-0.00	-0.00	903.00	200.00	0.00	-0.00	-1.83	-15.18	649.57	182.66	181.30	0.00	-7194.60
796	0.00	0.00	0.00	903.00	200.00	0.00	0.00	-2.14	-14.95	650.18	182.77	181.37	0.00	-7183.42
797	-0.00	-0.00	-0.00	903.00	200.00	0.00	-0.00	-1.75	-15.18	649.41	182.85	181.34	0.00	-7147.54
798	-0.00	-0.00	-0.00	903.00	200.00	0.00	-0.00	-1.98	-15.18	649.41	182.78	181.44	0.00	-7098.75
799	-0.00	-0.00	-0.00	903.00	200.00	0.00	-0.00	-1.98	-15.18	649.57	182.59	181.54	0.00	-7147.51
800	-0.00	-0.00	-0.00	903.00	200.00	0.00	-0.00	-1.68	-15.03	649.11	182.44	181.57	0.00	-7114.70
801	-0.00	-0.00	-0.00	903.00	200.00	0.00	-0.00	-1.60	-15.26	650.02	182.68	181.69	0.00	-7139.61
802	-0.00	-0.00	-0.00	903.00	200.00	0.00	-0.00	-1.60	-15.26	649.57	182.52	181.77	0.00	-7073.41
803	-0.00	-0.00	-0.00	903.00	200.00	0.00	-0.00	-1.68	-15.41	649.72	182.55	181.78	0.00	-7043.75
804	0.00	0.00	0.00	903.00	200.00	0.00	0.00	-1.75	-15.34	650.18	182.56	181.79	0.00	-7124.79
805	0.00	0.00	0.00	903.00	200.00	0.00	0.00	-1.75	-15.34	650.33	182.59	181.93	0.00	-7055.96
806	-0.00	-0.00	-0.00	903.00	200.00	0.00	-0.00	-1.60	-15.34	649.72	182.55	182.01	0.00	-7036.56
807	-0.00	-0.00	-0.00	903.00	200.00	0.00	-0.00	-1.60	-15.49	648.96	182.69	182.04	0.00	-7075.18
808	-0.00	-0.00	-0.00	903.00	200.00	0.00	-0.00	-1.53	-15.18	649.11	182.72	182.09	0.00	-7063.30
809	-0.00	-0.00	-0.00	903.00	200.00	0.00	-0.00	-1.60	-15.34	648.65	182.43	182.22	0.00	-7061.66
810	-0.00	-0.00	-0.00	903.00	200.00	0.00	-0.00	-1.75	-15.41	648.96	182.69	182.27	0.00	-7041.01
811	-0.00	-0.00	-0.00	903.00	200.00	0.00	-0.00	-1.53	-15.41	648.50	182.61	182.35	0.00	-7046.47
812	-0.00	-0.00	-0.00	903.00	200.00	0.00	-0.00	-1.53	-15.72	648.04	182.53	182.48	0.00	-6992.24
813	0.00	0.00	0.00	903.00	200.00	0.00	0.00	-1.22	-15.72	647.89	182.64	182.52	0.00	-7018.74
814	-0.00	-0.00	-0.00	903.00	200.00	0.00	-0.00	-1.37	-15.56	647.58	182.66	182.52	0.00	-6997.92
815	-0.00	-0.00	-0.00	903.00	200.00	0.00	-0.00	-1.37	-15.64	647.89	182.64	182.71	0.00	-6984.49
816	-0.00	-0.00	-0.00	903.00	200.00	0.00	-0.00	-1.37	-15.56	647.89	182.71	182.62	0.00	-6997.20
817	-0.00	-0.00	-0.00	903.00	200.00	0.00	-0.00	-1.37	-15.72	647.89	182.57	182.81	0.00	-6926.02
818	-0.00	-0.00	-0.00	903.00	200.00	0.00	-0.00	-1.30	-15.64	648.80	182.74	182.78	0.00	-6915.75
819	0.00	0.00	0.00	903.00	200.00	0.00	0.00	-1.45	-15.49	648.80	182.81	182.78	0.00	-6871.25
820	-0.00	-0.00	-0.00	903.00	200.00	0.00	-0.00	-1.53	-15.49	648.80	182.67	182.88	0.00	-6849.38
821	0.00	0.00	0.00	903.00	200.00	0.00	0.00	-1.68	-15.41	649.57	183.02	183.04	0.00	-6855.59
822	-0.00	-0.00	-0.00	903.00	200.00	0.00	-0.00	-1.53	-15.34	648.96	182.84	183.07	0.00	-6852.07
823	0.00	0.00	0.00	903.00	200.00	0.00	0.00	-1.60	-15.41	649.26	182.96	183.22	0.00	-6835.13
824	-0.00	-0.00	-0.00	903.00	200.00	0.00	-0.00	-1.60	-15.26	649.26	183.17	183.31	0.00	-6745.53
825	0.00	0.00	0.00	903.00	200.00	0.00	0.00	-1.53	-15.49	649.26	183.03	183.31	0.00	-6775.73
826	-0.00	-0.00	-0.00	903.00	200.00	0.00	-0.00	-1.60	-15.72	649.41	183.27	183.41	0.00	-6774.74
827	-0.00	-0.00	-0.00	903.00	200.00	0.00	-0.00	-1.60	-15.64	649.11	182.93	183.40	0.00	-6793.98
828	-0.00	-0.00	-0.00	903.00	200.00	0.00	-0.00	-1.53	-15.49	648.80	183.16	183.35	0.00	-6750.89
829	-0.00	-0.00	-0.00	903.00	200.00	0.00	-0.00	-1.37	-15.56	648.96	183.12	183.45	0.00	-6763.15
830	-0.00	-0.00	-0.00	903.00	200.00	0.00	-0.00	-1.37	-15.41	648.35	183.01	183.38	0.00	-6724.04
831	0.00	0.00	0.00	903.00	200.00	0.00	0.00	-1.37	-15.56	649.11	183.22	183.45	0.00	-6761.63
832	-0.00	-0.00	-0.00	903.00	200.00	0.00	-0.00	-1.45	-15.49	648.65	183.13	183.49	0.00	-6729.90
833	-0.00	-0.00	-0.00	903.00	200.00	0.00	-0.00	-1.53	-15.49	648.50	183.04	183.44	0.00	-6775.86
834	-0.00	-0.00	-0.00	903.00	200.00	0.00	-0.00	-1.37	-15.41	648.96	183.12	183.59	0.00	-6814.18
835	-0.00	-0.00	-0.00	903.00	200.00	0.00	-0.00	-1.53	-15.34	648.65	183.13	183.63	0.00	-6756.80
836	-0.00	-0.00	-0.00	903.00	200.00	0.00	-0.00	-1.45	-15.49	648.80	182.95	183.58	0.00	-6755.78
837	0.00	0.00	0.00	903.00	200.00	0.00	0.00	-1.45	-15.49	649.11	183.22	183.59	0.00	-6751.67
838	-0.00	-0.00	-0.00	903.00	200.00	0.00	-0.00	-1.53	-15.49	649.11	183.22	183.59	0.00	-6727.53
839	-0.00	-0.00	-0.00	903.00	200.00	0.00	-0.00	-1.60	-15.41	649.11	183.15	183.64	0.00	-6741.42
840	0.00	0.00	0.00	903.00	200.00	0.00	0.00	-1.53	-15.49	648.65	183.20	183.67	0.00	-6727.84
841	0.00	0.00	0.00	903.00	200.00	0.00	0.00	-1.53	-15.49	648.80	183.23	183.68	0.00	-6750.30
842	-0.00	-0.00	-0.00	903.00	200.00	0.00	-0.00	-1.60	-15.56	648.50	183.25	183.58	0.00	-6826.23
843	0.00	0.00	0.00	903.00	200.00	0.00	0.00	-1.53	-15.49	648.35	183.29	183.67	0.00	-6749.38
844	-0.00	-0.00	-0.00	903.00	200.00	0.00	-0.00	-1.45	-15.41	648.04	183.45	183.61	0.00	-6716.33
845	-0.00	-0.00	-0.00	903.00	200.00	0.00	-0.00	-1.45	-15.41	647.58	183.08	183.55	0.00	-6767.65
846	-0.00	-0.00	-0.00	903.00	200.00	0.00	-0.00	-1.37	-15.56	647.89	183.28	183.61	0.00	-6737.99
847	-0.00	-0.00	-0.00	903.00	200.00	0.00	-0.00	-1.22	-15.49	647.43	183.20	183.50	0.00	-6709.85
848	-0.00	-0.00	-0.00	903.00	200.00	0.00	-0.00	-1.14	-15.49	648.19	183.19	183.62	0.00	-6848.62
849	-0.00	-0.00	-0.00	903.00	200.00	0.00	-0.00	-1.22	-15.49	648.04	183.24	183.61	0.00	-6823.81
850	-0.00	-0.00	-0.00	903.00	200.00	0.00	-0.00	-1.22	-15.41	647.89	183.21	183.42	0.00	-6815.09
851	-0.00	-0.00	-0.00	903.00	200.00	0.00	-0.00	-1.14	-15.26	648.35	183.15	183.48	0.00	-6753.72
852	-0.00	-0.00	-0.00	903.00	200.00	0.00	-0.00	-1.30	-15.49	648.50	183.32	183.48	0.00	-6775.34
853	-0.00	-0.00	-0.00	903.00	200.00	0.00	-0.00	-1.30	-15.49	648.80	183.44	183.54	0.00	-6750.58
854	-0.00	-0.00	-0.00	903.00	200.00	0.00	-0.00	-1.45	-15.49	648.80	183.44	183.58	0.00	-6748.13
855	-0.00	-0.00	-0.00	903.00	200.00	0.00	-0.00	-1.37	-15.34	648.50	183.25	183.62	0.00	-6803.33
856	0.00	0.00	0.00	903.00	200.00	0.00	0.00	-1.22	-15.34	648.96	183.47	183.68	0.00	-6756.69
857	-0.00	-0.00	-0.00	903.00	200.00	0.00	-0.00	-1.53	-15.26	648.96	183.40	183.59	0.00	-6697.98
858	-0.00	-0.00	-0.00	903.00	200.00	0.00	-0.00	-1.37	-15.26	649.11	183.64	183.59	0.00	-6811.28
859	-0.00	-0.00	-0.00	903.00	200.00	0.00	-0.00	-1.53	-15.34	648.50	183.60	183.48	0.00	-6726.54
860	-0.00	-0.00	-0.00	903.00	200.00	0.00	-0.00	-1.53	-15.49	648.96	183.75	183.59	0.00	-6719.21
861	-0.00	-0.00	-0.00	903.00	200.00	0.00	-0.00	-1.45	-15.49	648.65	183.63	183.53	0.00	-6745.21
862	-0.00	-0.00	-0.00	903.00	200.00	0.00	-0.00	-1.45	-15.41	648.50	183.88	183.53	0.00	-6709.50
863	-0.00	-0.00	-0.00	903.00	200.00	0.00	-0.00	-1.60	-15.41	648.65	183.84	183.44	0.00	-6799.07
864	-0.00	-0.00	-0.00	903.00	200.00	0.00	-0.00	-1.37	-15.34	648.80	183.87	183.35	0.00	-6793.45
865	0.00	0.00	0.00	903.00	200.00	0.00	0.00	-1.37	-15.26	648.35	183.93	183.34	0.00	-6737.90
866	-0.00	-0.00	-0.00	903.00	200.00	0.00	-0.00	-1.30	-15.26	648.35	183.93	183.34	0.00	-6716.28
867	-0.00	-0.00	-0.00	903.00	200.00	0.00	-0.00	-1.30	-15.26	648.04	183.94	183.42	0.00	-6716.15
868	-0.00	-0.00	-0.00	903.00	200.00	0.00	-0.00	-1.30	-15.26	648.35	184.00	183.29	0.00	-6692.25
869	-0.00	-0.00	-0.00	903.00	200.00	0.00	-0.00	-1.37	-15.49	648.50	183.95	183.25	0.00	-6763.92
870	0.00	0.00	0.00	903.00	200.00	0.00	0.00	-1.37	-15.34	648.50	183.95	183.29	0.00	-6700.50
871	-0.00	-0.00	-0.00	903.00	200.00	0.00	-0.00	-1.30	-15.18	648.19	183.90	183.38	0.00	-6776.56
872	-0.00	-0.00	-0.00	903.00	200.00	0.00	-0.00	-1.53	-15.26	648.50	184.02	183.20	0.00	-6710.76
873	-0.00	-0.00	-0.00	903.00	200.00	0.00	-0.00	-1.68	-15.18	648.50	184.09	183.25	0.00	-6721.25
874	-0.00	-0.00	-0.00	903.00	200.00	0.00	-0.00	-1.68	-15.18	648.65	184.12	183.16	0.00	-6697.79
875	0.00	0.00	0.00	903.00	200.00	0.00	0.00	-1.68	-15.26	648.35	184.07	183.05	0.00	-6707.29
876	-0.00	-0.00	-0.00	903.00	200.00	0.00	-0.00	-1.60	-15.18	648.50	184.16	183.15	0.00	-6675.52
877	-0.00	-0.00	-0.00	903.00	200.00	0.00	-0.00	-1.60	-15.18	648.35	183.93	183.01	0.00	-6701.81
878	-0.00	-0.00	-0.00	903.00	200.00	0.00	-0.00	-1.45	-15.18	648.50	184.09	183.06	0.00	-6793.47
879	-0.00	-0.00	-0.00	903.00	200.00	0.00	-0.00	-1.75	-15.03	648.80	184.22	182.93	0.00	-6631.17
880	-0.00	-0.00	-0.00	903.00	200.00	0.00	-0.00	-1.60	-15.18	648.65	183.91	182.92	0.00	-6770.58
881	-0.00	-0.00	-0.00	903.00	200.00	0.00	-0.00	-1.45	-15.03	648.80	184.01	182.83	0.00	-6776.76
882	-0.00	-0.00	-0.00	903.00	200.00	0.00	-0.00	-1.68	-15.18	648.50	183.81	182.82	0.00	-6816.37
883	-0.00	-0.00	-0.00	903.00	200.00	0.00	-0.00	-1.60	-15.26	648.65	183.84	182.69	0.00	-6803.02
884	-0.00	-0.00	-0.00	903.00	200.00	0.00	-0.00	-1.68	-14.80	648.35	183.86	182.73	0.00	-6748.36
885	-0.00	-0.00	-0.00	903.00	200.00	0.00	-0.00	-1.75	-14.80	648.65	183.91	182.69	0.00	-6746.16
886	-0.00	-0.00	-0.00	903.00	200.00	0.00	-0.00	-1.83	-15.03	648.65	183.63	182.64	0.00	-6798.46
887	-0.00	-0.00	-0.00	903.00	200.00	0.00	-0.00	-2.06	-14.95	648.50	183.60	182.54	0.00	-6808.70
888	-0.00	-0.00	-0.00	903.00	200.00	0.00	-0.00	-2.06	-15.18	648.50	183.67	182.59	0.00	-6834.37
889	-0.00	-0.00	-0.00	903.00	200.00	0.00	-0.00	-2.21	-15.18	648.80	183.80	182.50	0.00	-6806.73
890	-0.00	-0.00	-0.00	903.00	200.00	0.00	-0.00	-2.21	-15.18	648.96	183.68	182.51	0.00	-6900.02
891	-0.00	-0.00	-0.00	903.00	200.00	0.00	-0.00	-2.06	-14.80	648.96	183.61	182.41	0.00	-6813.39
892	-0.00	-0.00	-0.00	903.00	200.00	0.00	-0.00	-2.21	-14.80	648.80	183.30	182.41	0.00	-6883.95
893	-0.00	-0.00	-0.00	903.00	200.00	0.00	-0.00	-1.98	-14.95	648.65	183.27	182.26	0.00	-6883.01
894	-0.00	-0.00	-0.00	903.00	200.00	0.00	-0.00	-2.06	-15.03	648.96	183.33	182.22	0.00	-6889.66
895	-0.00	-0.00	-0.00	903.00	200.00	0.00	-0.00	-1.83	-15.18	648.50	183.04	182.12	0.00	-6938.69
896	0.00	0.00	0.00	903.00	200.00	0.00	0.00	-1.68	-15.18	648.96	183.12	182.13	0.00	-6985.96
897	-0.00	-0.00	-0.00	903.00	200.00	0.00	-0.00	-1.75	-15.03	649.26	182.96	182.00	0.00	-6968.89
898	-0.00	-0.00	-0.00	903.00	200.00	0.00	-0.00	-1.53	-14.88	648.80	182.74	182.03	0.00	-7027.19
899	0.00	0.00	0.00	903.00	200.00	0.00	0.00	-1.68	-14.95	648.80	182.74	181.89	0.00	-7033.16
900	-0.00	-0.00	-0.00	903.00	200.00	0.00	-0.00	-1.68	-14.95	649.11	182.72	181.95	0.00	-6987.71
901	-0.00	-0.00	-0.00	903.00	200.00	0.00	-0.00	-1.68	-15.03	649.41	182.85	181.91	0.00	-7017.59
902	0.00	0.00	0.00	903.00	200.00	0.00	0.00	-1.83	-15.03	649.41	182.57	181.77	0.00	-7110.36
903	-0.00	-0.00	-0.00	903.00	200.00	0.00	-0.00	-1.98	-15.18	649.26	182.54	181.90	0.00	-7103.30
904	-0.00	-0.00	-0.00	903.00	200.00	0.00	-0.00	-1.83	-15.18	649.11	182.79	181.90	0.00	-7102.19
905	-0.00	-0.00	-0.00	903.00	200.00	0.00	-0.00	-1.68	-15.03	648.96	182.77	181.75	0.00	-7133.02
906	0.00	0.00	0.00	903.00	200.00	0.00	0.00	-1.98	-15.26	648.96	182.77	181.71	0.00	-7131.30
907	-0.00	-0.00	-0.00	903.00	200.00	0.00	-0.00	-1.75	-15.34	648.65	182.71	181.84	0.00	-7031.07
908	-0.00	-0.00	-0.00	903.00	200.00	0.00	-0.00	-1.75	-15.34	648.65	182.71	181.84	0.00	-7076.84
909	-0.00	-0.00	-0.00	903.00	200.00	0.00	-0.00	-1.68	-15.34	648.80	182.81	181.84	0.00	-7053.84
910	-0.00	-0.00	-0.00	903.00	200.00	0.00	-0.00	-1.75	-15.34	647.89	182.50	181.72	0.00	-7148.51
911	0.00	0.00	0.00	903.00	200.00	0.00	0.00	-1.60	-15.41	648.04	182.60	181.73	0.00	-7158.75
912	-0.00	-0.00	-0.00	903.00	200.00	0.00	-0.00	-1.68	-15.03	648.04	182.53	181.73	0.00	-7090.75
913	-0.00	-0.00	-0.00	903.00	200.00	0.00	-0.00	-1.68	-15.26	648.65	182.64	181.70	0.00	-7070.12
914	-0.00	-0.00	-0.00	903.00	200.00	0.00	-0.00	-1.83	-14.80	648.96	182.27	181.71	0.00	-7087.73
915	-0.00	-0.00	-0.00	903.00	200.00	0.00	-0.00	-1.68	-14.95	649.11	182.37	181.76	0.00	-7107.11
916	-0.00	-0.00	-0.00	903.00	200.00	0.00	-0.00	-1.68	-14.95	649.41	182.35	181.67	0.00	-7130.08
917	-0.00	-0.00	-0.00	903.00	200.00	0.00	-0.00	-1.75	-15.03	649.41	182.35	181.67	0.00	-7114.77
918	-0.00	-0.00	-0.00	903.00	200.00	0.00	-0.00	-1.83	-14.95	649.26	182.33	181.72	0.00	-7036.22
919	-0.00	-0.00	-0.00	903.00	200.00	0.00	-0.00	-1.98	-15.34	649.72	182.41	181.73	0.00	-7122.85
920	-0.00	-0.00	-0.00	903.00	200.00	0.00	-0.00	-1.83	-15.18	650.02	182.54	181.78	0.00	-7105.89
921	-0.00	-0.00	-0.00	903.00	200.00	0.00	-0.00	-1.83	-15.26	650.33	182.59	181.75	0.00	-7068.16
922	0.00	0.00	0.00	903.00	200.00	0.00	0.00	-1.75	-15.18	650.02	182.54	181.74	0.00	-7130.08
923	-0.00	-0.00	-0.00	903.00	200.00	0.00	-0.00	-1.98	-15.41	649.72	182.55	181.63	0.00	-7129.46
924	-0.00	-0.00	-0.00	903.00	200.00	0.00	-0.00	-1.98	-15.34	649.41	182.78	181.67	0.00	-7139.99
925	0.00	0.00	0.00	903.00	200.00	0.00	0.00	-1.68	-15.18	648.96	182.55	181.75	0.00	-7062.56
926	-0.00	-0.00	-0.00	903.00	200.00	0.00	-0.00	-1.75	-15.41	648.96	182.69	181.61	0.00	-7131.41
927	-0.00	-0.00	-0.00	903.00	200.00	0.00	-0.00	-1.60	-15.41	648.80	182.67	181.56	0.00	-7134.56
928	-0.00	-0.00	-0.00	903.00	200.00	0.00	-0.00	-1.68	-15.34	648.65	182.50	181.60	0.00	-7126.86
929	0.00	0.00	0.00	903.00	200.00	0.00	0.00	-1.68	-15.34	648.50	182.47	181.69	0.00	-7150.32
930	-0.00	-0.00	-0.00	903.00	200.00	0.00	-0.00	-1.68	-15.03	648.65	182.64	181.51	0.00	-7111.61
931	0.00	0.00	0.00	903.00	200.00	0.00	0.00	-1.45	-15.34	648.80	182.31	181.61	0.00	-7179.67
932	-0.00	-0.00	-0.00	903.00	200.00	0.00	-0.00	-1.60	-15.26	648.96	182.41	181.61	0.00	-7166.40
933	-0.00	-0.00	-0.00	903.00	200.00	0.00	-0.00	-1.45	-15.18	649.57	182.52	181.63	0.00	-7181.47
934	-0.00	-0.00	-0.00	903.00	200.00	0.00	-0.00	-1.53	-15.41	649.26	182.54	181.57	0.00	-7183.75
935	-0.00	-0.00	-0.00	903.00	200.00	0.00	-0.00	-1.60	-15.26	649.26	182.40	181.48	0.00	-7166.42
936	-0.00	-0.00	-0.00	903.00	200.00	0.00	-0.00	-1.75	-15.34	649.41	182.50	181.58	0.00	-7194.12
937	-0.00	-0.00	-0.00	903.00	200.00	0.00	-0.00	-1.83	-15.34	649.41	182.78	181.53	0.00	-7165.42
938	-0.00	-0.00	-0.00	903.00	200.00	0.00	-0.00	-1.75	-15.49	649.26	182.82	181.43	0.00	-7229.65
939	-0.00	-0.00	-0.00	903.00	200.00	0.00	-0.00	-1.75	-15.49	649.11	182.72	181.43	0.00	-7162.50
940	0.00	0.00	0.00	903.00	200.00	0.00	0.00	-1.83	-15.41	649.11	182.93	181.38	0.00	-7217.45
941	-0.00	-0.00	-0.00	903.00	200.00	0.00	-0.00	-1.75	-15.41	649.11	182.86	181.29	0.00	-7196.90
942	-0.00	-0.00	-0.00	903.00	200.00	0.00	-0.00	-1.60	-15.26	648.80	182.95	181.28	0.00	-7180.56
943	-0.00	-0.00	-0.00	903.00	200.00	0.00	-0.00	-1.75	-15.18	648.80	182.74	181.33	0.00	-7149.18
944	0.00	0.00	0.00	903.00	200.00	0.00	0.00	-1.68	-15.41	648.96	182.91	181.28	0.00	-7151.89
945	-0.00	-0.00	-0.00	903.00	200.00	0.00	-0.00	-1.68	-15.34	649.11	182.72	181.29	0.00	-7214.45
946	-0.00	-0.00	-0.00	903.00	200.00	0.00	-0.00	-1.68	-15.41	649.26	182.75	181.20	0.00	-7177.04
947	-0.00	-0.00	-0.00	903.00	200.00	0.00	-0.00	-1.60	-15.34	648.80	182.88	181.28	0.00	-7167.68
948	-0.00	-0.00	-0.00	903.00	200.00	0.00	-0.00	-1.60	-15.34	648.80	182.88	181.23	0.00	-7144.72
949	0.00	0.00	0.00	903.00	200.00	0.00	0.00	-1.83	-15.18	649.26	183.03	181.29	0.00	-7120.34
950	0.00	0.00	0.00	903.00	200.00	0.00	0.00	-1.75	-15.18	649.11	183.00	181.10	0.00	-7144.73
951	-0.00	-0.00	-0.00	903.00	200.00	0.00	-0.00	-1.98	-15.18	649.26	183.10	181.25	0.00	-7116.32
952	-0.00	-0.00	-0.00	903.00	200.00	0.00	-0.00	-1.98	-15.34	649.41	183.20	181.25	0.00	-7155.55
953	-0.00	-0.00	-0.00	903.00	200.00	0.00	-0.00	-2.06	-15.26	649.11	183.22	181.10	0.00	-7167.55
954	-0.00	-0.00	-0.00	903.00	200.00	0.00	-0.00	-1.98	-15.18	649.41	183.27	181.25	0.00	-7045.11
955	0.00	0.00	0.00	903.00	200.00	0.00	0.00	-2.06	-15.03	649.72	183.40	181.07	0.00	-7069.39
956	0.00	0.00	0.00	903.00	200.00	0.00	0.00	-1.98	-15.26	649.11	183.50	181.10	0.00	-7118.91
957	0.00	0.00	0.00	903.00	200.00	0.00	0.00	-1.75	-15.03	648.96	183.33	180.95	0.00	-7121.74
958	-0.00	-0.00	-0.00	903.00	200.00	0.00	-0.00	-1.83	-15.26	649.26	183.53	180.92	0.00	-7121.04
959	0.00	0.00	0.00	903.00	200.00	0.00	0.00	-1.68	-15.03	648.80	183.44	180.90	0.00	-7098.51
960	-0.00	-0.00	-0.00	903.00	200.00	0.00	-0.00	-1.75	-15.18	648.80	183.44	180.95	0.00	-7206.47
961	-0.00	-0.00	-0.00	903.00	200.00	0.00	-0.00	-1.68	-15.34	648.50	183.32	180.85	0.00	-7158.80
962	-0.00	-0.00	-0.00	903.00	200.00	0.00	-0.00	-1.53	-15.18	648.65	183.35	180.85	0.00	-7097.73
963	-0.00	-0.00	-0.00	903.00	200.00	0.00	-0.00	-1.53	-15.41	648.50	183.32	180.80	0.00	-7147.66
964	-0.00	-0.00	-0.00	903.00	200.00	0.00	-0.00	-1.68	-15.41	648.80	183.44	180.76	0.00	-7142.74
965	-0.00	-0.00	-0.00	903.00	200.00	0.00	-0.00	-1.53	-15.34	648.80	183.87	180.95	0.00	-7130.57
966	-0.00	-0.00	-0.00	903.00	200.00	0.00	-0.00	-1.60	-15.34	648.80	183.73	180.86	0.00	-7131.13
967	-0.00	-0.00	-0.00	903.00	200.00	0.00	-0.00	-1.68	-15.18	648.50	183.81	180.99	0.00	-7019.29
968	0.00	0.00	0.00	903.00	200.00	0.00	0.00	-1.53	-15.18	648.65	183.91	180.90	0.00	-7112.12
969	-0.00	-0.00	-0.00	903.00	200.00	0.00	-0.00	-1.68	-15.18	648.65	183.91	180.95	0.00	-7017.73
970	-0.00	-0.00	-0.00	903.00	200.00	0.00	-0.00	-1.60	-15.03	649.11	184.06	180.96	0.00	-6999.20
971	-0.00	-0.00	-0.00	903.00	200.00	0.00	-0.00	-1.68	-15.03	649.26	184.30	180.96	0.00	-6971.28
972	-0.00	-0.00	-0.00	903.00	200.00	0.00	-0.00	-1.68	-15.03	648.80	184.15	181.04	0.00	-6950.81
973	0.00	0.00	0.00	903.00	200.00	0.00	0.00	-1.60	-15.26	648.35	184.21	180.94	0.00	-7023.47
974	-0.00	-0.00	-0.00	903.00	200.00	0.00	-0.00	-1.37	-15.26	648.50	184.38	180.94	0.00	-6933.72
975	-0.00	-0.00	-0.00	903.00	200.00	0.00	-0.00	-1.60	-15.26	648.35	184.35	180.89	0.00	-6975.47
976	0.00	0.00	0.00	903.00	200.00	0.00	0.00	-1.45	-15.18	648.35	184.56	180.89	0.00	-6943.45
977	0.00	0.00	0.00	903.00	200.00	0.00	0.00	-1.45	-15.34	648.35	184.49	180.94	0.00	-6893.56
978	-0.00	-0.00	-0.00	903.00	200.00	0.00	-0.00	-1.53	-15.41	648.19	184.68	180.84	0.00	-6920.81
979	-0.00	-0.00	-0.00	903.00	200.00	0.00	-0.00	-1.45	-15.18	648.04	184.65	180.88	0.00	-6896.35
980	0.00	0.00	0.00	903.00	200.00	0.00	0.00	-1.53	-15.26	648.50	184.80	180.94	0.00	-6878.57
981	-0.00	-0.00	-0.00	903.00	200.00	0.00	-0.00	-1.53	-14.95	648.35	184.98	180.98	0.00	-6863.61
982	0.00	0.00	0.00	903.00	200.00	0.00	0.00	-1.60	-15.18	648.35	185.13	180.98	0.00	-6909.23
983	0.00	0.00	0.00	903.00	200.00	0.00	0.00	-1.45	-15.03	648.35	185.27	181.03	0.00	-6800.99
984	0.00	0.00	0.00	903.00	200.00	0.00	0.00	-1.60	-14.95	648.35	185.27	181.03	0.00	-6766.46
985	-0.00	-0.00	-0.00	903.00	200.00	0.00	-0.00	-1.53	-14.95	648.19	185.45	181.07	0.00	-6788.09
986	-0.00	-0.00	-0.00	903.00	200.00	0.00	-0.00	-1.60	-15.18	648.35	185.34	181.03	0.00	-6837.42
987	-0.00	-0.00	-0.00	903.00	200.00	0.00	-0.00	-1.22	-15.18	647.89	185.40	181.02	0.00	-6820.84
988	0.00	0.00	0.00	903.00	200.00	0.00	0.00	-1.37	-15.26	648.04	185.50	180.88	0.00	-6802.12
989	0.00	0.00	0.00	903.00	200.00	0.00	0.00	-1.37	-15.34	647.89	185.47	181.02	0.00	-6811.46
990	-0.00	-0.00	-0.00	903.00	200.00	0.00	-0.00	-1.30	-15.26	648.04	185.50	180.93	0.00	-6803.64
991	-0.00	-0.00	-0.00	903.00	200.00	0.00	-0.00	-1.22	-15.34	648.50	185.86	180.89	0.00	-6785.33
992	0.00	0.00	0.00	903.00	200.00	0.00	0.00	-1.45	-15.03	648.35	185.55	180.75	0.00	-6796.34
993	-0.00	-0.00	-0.00	903.00	200.00	0.00	-0.00	-1.37	-15.18	648.80	185.77	180.95	0.00	-6766.40
994	-0.00	-0.00	-0.00	903.00	200.00	0.00	-0.00	-1.37	-15.03	648.50	185.79	180.75	0.00	-6748.45
995	-0.00	-0.00	-0.00	903.00	200.00	0.00	-0.00	-1.37	-15.26	648.96	185.94	180.77	0.00	-6772.30
996	-0.00	-0.00	-0.00	903.00	200.00	0.00	-0.00	-1.45	-14.95	648.65	185.96	180.90	0.00	-6735.97
997	-0.00	-0.00	-0.00	903.00	200.00	0.00	-0.00	-1.45	-15.03	648.50	186.00	180.85	0.00	-6721.05
998	0.00	0.00	0.00	903.00	200.00	0.00	0.00	-1.53	-14.95	648.19	186.16	180.84	0.00	-6731.40
999	-0.00	-0.00	-0.00	903.00	200.00	0.00	-0.00	-1.37	-15.26	647.89	186.10	180.78	0.00	-6769.80
1000	-0.00	-0.00	-0.00	903.00	200.00	0.00	-0.00	-1.45	-15.34	647.58	186.12	180.63	0.00	-6799.44
1001	-0.00	-0.00	-0.00	903.00	200.00	0.00	-0.00	-1.45	-15.18	647.28	186.28	180.67	0.00	-6756.82
1002	0.00	0.00	0.00	903.00	200.00	0.00	0.00	-1.53	-15.26	646.97	186.30	180.66	0.00	-6740.86
1003	-0.00	-0.00	-0.00	903.00	200.00	0.00	-0.00	-1.45	-15.18	646.36	186.40	180.45	0.00	-6685.99
1004	-0.00	-0.00	-0.00	903.00	200.00	0.00	-0.00	-1.30	-14.88	646.21	186.30	180.54	0.00	-6632.98
1005	-0.00	-0.00	-0.00	903.00	200.00	0.00	-0.00	-1.22	-15.03	646.36	186.19	180.45	0.00	-6630.54
1006	0.00	0.00	0.00	903.00	200.00	0.00	0.00	-1.45	-14.95	646.51	186.15	180.32	0.00	-6709.40
1007	-0.00	-0.00	-0.00	903.00	200.00	0.00	-0.00	-1.37	-15.03	646.97	186.30	180.28	0.00	-6648.60
1008	-0.00	-0.00	-0.00	903.00	200.00	0.00	-0.00	-1.60	-14.95	647.28	186.42	180.34	0.00	-6656.53
1009	-0.00	-0.00	-0.00	903.00	200.00	0.00	-0.00	-1.53	-14.88	647.58	186.40	180.25	0.00	-6718.16
1010	0.00	0.00	0.00	903.00	200.00	0.00	0.00	-1.53	-14.80	648.35	186.54	180.14	0.00	-6707.33
1011	-0.00	-0.00	-0.00	903.00	200.00	0.00	-0.00	-1.60	-14.80	648.80	186.62	180.29	0.00	-6727.77
1012	-0.00	-0.00	-0.00	903.00	200.00	0.00	-0.00	-1.68	-14.95	648.96	186.57	180.16	0.00	-6721.11
1013	0.00	0.00	0.00	903.00	200.00	0.00	0.00	-1.83	-14.80	648.80	186.55	180.20	0.00	-6724.13
1014	-0.00	-0.00	-0.00	903.00	200.00	0.00	-0.00	-1.83	-14.80	649.11	186.67	180.11	0.00	-6676.37
1015	-0.00	-0.00	-0.00	903.00	200.00	0.00	-0.00	-1.83	-14.80	648.50	186.71	180.19	0.00	-6721.77
1016	-0.00	-0.00	-0.00	903.00	200.00	0.00	-0.00	-1.98	-14.80	648.19	186.58	180.08	0.00	-6697.49
1017	-0.00	-0.00	-0.00	903.00	200.00	0.00	-0.00	-1.68	-14.72	648.04	186.56	180.03	0.00	-6626.55
1018	-0.00	-0.00	-0.00	903.00	200.00	0.00	-0.00	-1.60	-14.80	648.19	186.79	179.99	0.00	-6747.57
1019	0.00	0.00	0.00	903.00	200.00	0.00	0.00	-1.60	-14.80	648.35	186.68	180.04	0.00	-6634.91
1020	0.00	0.00	0.00	903.00	200.00	0.00	0.00	-1.75	-14.65	648.35	186.68	179.90	0.00	-6682.99
1021	-0.00	-0.00	-0.00	903.00	200.00	0.00	-0.00	-1.68	-14.80	648.19	186.65	179.94	0.00	-6725.17
1022	-0.00	-0.00	-0.00	903.00	200.00	0.00	-0.00	-1.75	-14.88	648.50	186.64	179.81	0.00	-6755.20
1023	-0.00	-0.00	-0.00	903.00	200.00	0.00	-0.00	-1.53	-14.88	648.50	186.56	179.72	0.00	-6714.95
1024	-0.00	-0.00	-0.00	903.00	200.00	0.00	-0.00	-1.45	-14.57	648.35	186.68	179.81	0.00	-6749.01
1025	-0.00	-0.00	-0.00	903.00	200.00	0.00	-0.00	-1.60	-14.65	648.04	186.63	179.70	0.00	-6709.41
1026	-0.00	-0.00	-0.00	903.00	200.00	0.00	-0.00	-1.68	-14.80	648.19	186.58	179.66	0.00	-6702.85
1027	0.00	0.00	0.00	903.00	200.00	0.00	0.00	-1.75	-14.50	648.04	186.48	179.70	0.00	-6736.84
1028	-0.00	-0.00	-0.00	903.00	200.00	0.00	-0.00	-1.83	-14.65	647.58	186.62	179.74	0.00	-6727.85
1029	0.00	0.00	0.00	903.00	200.00	0.00	0.00	-1.75	-14.88	648.35	186.82	179.76	0.00	-6821.02
1030	-0.00	-0.00	-0.00	903.00	200.00	0.00	-0.00	-1.75	-14.65	648.04	186.77	179.56	0.00	-6726.89
1031	-0.00	-0.00	-0.00	903.00	200.00	0.00	-0.00	-1.83	-14.72	648.04	186.84	179.66	0.00	-6801.76
1032	0.00	0.00	0.00	903.00	200.00	0.00	0.00	-1.83	-14.80	647.58	186.69	179.50	0.00	-6766.56
1033	0.00	0.00	0.00	903.00	200.00	0.00	0.00	-1.83	-14.80	647.28	186.70	179.49	0.00	-6766.29
1034	0.00	0.00	0.00	903.00	200.00	0.00	0.00	-1.53	-14.80	646.97	186.51	179.48	0.00	-6821.20
1035	-0.00	-0.00	-0.00	903.00	200.00	0.00	-0.00	-1.83	-14.88	647.13	186.61	179.49	0.00	-6799.26
1036	-0.00	-0.00	-0.00	903.00	200.00	0.00	-0.00	-1.68	-14.88	647.28	186.70	179.30	0.00	-6800.64
1037	-0.00	-0.00	-0.00	903.00	200.00	0.00	-0.00	-1.83	-14.88	647.89	186.74	179.23	0.00	-6842.58
1038	-0.00	-0.00	-0.00	903.00	200.00	0.00	-0.00	-1.75	-14.80	647.89	186.74	179.23	0.00	-6881.30
1039	0.00	0.00	0.00	903.00	200.00	0.00	0.00	-1.75	-14.80	647.89	186.81	179.27	0.00	-6788.79
1040	-0.00	-0.00	-0.00	903.00	200.00	0.00	-0.00	-1.75	-14.65	648.35	186.61	179.15	0.00	-6865.81
1041	-0.00	-0.00	-0.00	903.00	200.00	0.00	-0.00	-1.75	-14.65	647.89	186.53	179.32	0.00	-6821.51
1042	0.00	0.00	0.00	903.00	200.00	0.00	0.00	-1.83	-14.65	648.04	186.63	179.09	0.00	-6863.86
1043	-0.00	-0.00	-0.00	903.00	200.00	0.00	-0.00	-1.98	-14.72	648.35	186.82	179.34	0.00	-6912.72
1044	-0.00	-0.00	-0.00	903.00	200.00	0.00	-0.00	-2.06	-14.65	648.50	186.99	179.11	0.00	-6830.91
1045	-0.00	-0.00	-0.00	903.00	200.00	0.00	-0.00	-2.06	-14.65	648.50	186.99	179.11	0.00	-6830.91
1046	-0.00	-0.00	-0.00	903.00	200.00	0.00	-0.00	-1.98	-14.65	648.19	186.94	179.14	0.00	-6833.36
1047	-0.00	-0.00	-0.00	903.00	200.00	0.00	-0.00	-2.06	-14.57	648.50	187.06	179.15	0.00	-6798.47
1048	-0.00	-0.00	-0.00	903.00	200.00	0.00	-0.00	-2.21	-14.72	648.35	187.10	179.05	0.00	-6903.21
1049	0.00	0.00	0.00	903.00	200.00	0.00	0.00	-2.06	-14.50	648.19	187.01	178.95	0.00	-6813.10
1050	-0.00	-0.00	-0.00	903.00	200.00	0.00	-0.00	-1.75	-14.72	648.04	187.19	178.90	0.00	-6888.34
1051	-0.00	-0.00	-0.00	903.00	200.00	0.00	-0.00	-1.83	-14.65	648.04	187.19	178.86	0.00	-6878.04
1052	0.00	0.00	0.00	903.00	200.00	0.00	0.00	-1.75	-14.65	647.89	187.02	178.80	0.00	-6859.13
1053	0.00	0.00	0.00	903.00	200.00	0.00	0.00	-1.60	-14.80	648.04	186.91	178.62	0.00	-6926.79
1054	-0.00	-0.00	-0.00	903.00	200.00	0.00	-0.00	-1.53	-14.72	647.89	186.88	178.62	0.00	-6920.18
1055	-0.00	-0.00	-0.00	903.00	200.00	0.00	-0.00	-1.83	-14.72	648.04	186.84	178.57	0.00	-6891.33
1056	0.00	0.00	0.00	903.00	200.00	0.00	0.00	-1.68	-14.57	647.89	186.95	178.57	0.00	-6990.10
1057	-0.00	-0.00	-0.00	903.00	200.00	0.00	-0.00	-1.83	-14.57	647.43	186.73	178.55	0.00	-6921.36
1058	0.00	0.00	0.00	903.00	200.00	0.00	0.00	-1.83	-14.65	648.04	186.91	178.43	0.00	-6927.18
1059	-0.00	-0.00	-0.00	903.00	200.00	0.00	-0.00	-1.83	-14.42	648.04	186.98	178.57	0.00	-6946.31
1060	-0.00	-0.00	-0.00	903.00	200.00	0.00	-0.00	-1.98	-14.42	648.19	187.08	178.58	0.00	-6941.65
1061	0.00	0.00	0.00	903.00	200.00	0.00	0.00	-1.75	-14.42	648.65	187.01	178.45	0.00	-6947.22
1062	-0.00	-0.00	-0.00	903.00	200.00	0.00	-0.00	-1.68	-14.34	648.35	187.10	178.58	0.00	-6939.20
1063	-0.00	-0.00	-0.00	903.00	200.00	0.00	-0.00	-1.75	-14.34	648.35	187.10	178.49	0.00	-7006.07
1064	0.00	0.00	0.00	903.00	200.00	0.00	0.00	-1.68	-14.34	648.65	187.01	178.50	0.00	-6963.21
1065	0.00	0.00	0.00	903.00	200.00	0.00	0.00	-1.45	-14.57	648.35	186.82	178.39	0.00	-7019.56
1066	-0.00	-0.00	-0.00	903.00	200.00	0.00	-0.00	-1.30	-14.34	648.50	186.92	178.49	0.00	-6949.91
1067	-0.00	-0.00	-0.00	903.00	200.00	0.00	-0.00	-1.30	-14.50	648.50	186.92	178.35	0.00	-6966.98
1068	-0.00	-0.00	-0.00	903.00	200.00	0.00	-0.00	-1.45	-14.42	648.19	186.72	178.39	0.00	-6980.80
1069	-0.00	-0.00	-0.00	903.00	200.00	0.00	-0.00	-1.30	-14.57	648.35	186.82	178.35	0.00	-6931.24
1070	-0.00	-0.00	-0.00	903.00	200.00	0.00	-0.00	-1.37	-14.65	648.35	186.75	178.35	0.00	-6985.04
1071	-0.00	-0.00	-0.00	903.00	200.00	0.00	-0.00	-1.30	-14.42	648.04	186.84	178.34	0.00	-7005.26
1072	0.00	0.00	0.00	903.00	200.00	0.00	0.00	-1.45	-14.34	647.58	186.76	178.28	0.00	-6971.49
1073	-0.00	-0.00	-0.00	903.00	200.00	0.00	-0.00	-1.53	-14.57	648.19	186.94	178.48	0.00	-6970.60
1074	0.00	0.00	0.00	903.00	200.00	0.00	0.00	-1.45	-14.57	648.04	186.70	178.43	0.00	-6929.87
1075	0.00	0.00	0.00	903.00	200.00	0.00	0.00	-1.75	-14.57	648.50	187.06	178.49	0.00	-6963.89
1076	-0.00	-0.00	-0.00	903.00	200.00	0.00	-0.00	-1.60	-14.50	648.04	186.84	178.62	0.00	-6916.19
1077	-0.00	-0.00	-0.00	903.00	200.00	0.00	-0.00	-1.53	-14.42	648.50	187.06	178.49	0.00	-6974.47
1078	-0.00	-0.00	-0.00	903.00	200.00	0.00	-0.00	-1.60	-14.50	648.04	186.98	178.62	0.00	-6959.92
1079	-0.00	-0.00	-0.00	903.00	200.00	0.00	-0.00	-1.60	-14.50	648.04	186.91	178.62	0.00	-6869.39
1080	0.00	0.00	0.00	903.00	200.00	0.00	0.00	-1.45	-14.65	648.35	186.82	178.63	0.00	-6914.10
1081	-0.00	-0.00	-0.00	903.00	200.00	0.00	-0.00	-1.60	-14.72	648.35	186.82	178.72	0.00	-6919.62
1082	-0.00	-0.00	-0.00	903.00	200.00	0.00	-0.00	-1.45	-14.72	648.50	186.92	178.68	0.00	-6944.26
1083	0.00	0.00	0.00	903.00	200.00	0.00	0.00	-1.45	-14.65	648.04	186.70	178.71	0.00	-6893.15
1084	-0.00	-0.00	-0.00	903.00	200.00	0.00	-0.00	-1.30	-14.72	648.04	186.56	178.62	0.00	-6929.88
1085	-0.00	-0.00	-0.00	903.00	200.00	0.00	-0.00	-1.30	-14.72	648.35	186.68	178.72	0.00	-6905.31
1086	-0.00	-0.00	-0.00	903.00	200.00	0.00	-0.00	-1.22	-14.57	648.35	186.68	178.72	0.00	-6889.64
1087	-0.00	-0.00	-0.00	903.00	200.00	0.00	-0.00	-1.37	-14.80	648.19	186.58	178.91	0.00	-6914.02
1088	-0.00	-0.00	-0.00	903.00	200.00	0.00	-0.00	-1.37	-14.72	648.50	186.71	178.92	0.00	-6880.67
1089	-0.00	-0.00	-0.00	903.00	200.00	0.00	-0.00	-1.37	-14.65	648.50	186.78	178.92	0.00	-6802.33
1090	-0.00	-0.00	-0.00	903.00	200.00	0.00	-0.00	-1.37	-14.65	648.35	186.61	178.96	0.00	-6827.73
1091	-0.00	-0.00	-0.00	903.00	200.00	0.00	-0.00	-1.30	-14.65	648.35	186.89	178.96	0.00	-6802.31
1092	0.00	0.00	0.00	903.00	200.00	0.00	0.00	-1.37	-14.72	647.89	186.81	179.04	0.00	-6833.51
1093	-0.00	-0.00	-0.00	903.00	200.00	0.00	-0.00	-1.45	-14.80	647.89	186.81	179.23	0.00	-6863.71
1094	0.00	0.00	0.00	903.00	200.00	0.00	0.00	-1.53	-14.72	647.28	186.92	179.11	0.00	-6874.65
1095	-0.00	-0.00	-0.00	903.00	200.00	0.00	-0.00	-1.53	-14.80	647.28	186.92	179.02	0.00	-6837.35
1096	0.00	0.00	0.00	903.00	200.00	0.00	0.00	-1.60	-14.72	647.58	187.04	179.12	0.00	-6802.58
1097	-0.00	-0.00	-0.00	903.00	200.00	0.00	-0.00	-1.45	-14.80	647.43	187.08	179.07	0.00	-6790.77
1098	-0.00	-0.00	-0.00	903.00	200.00	0.00	-0.00	-1.37	-14.95	647.13	187.03	179.20	0.00	-6787.68
1099	-0.00	-0.00	-0.00	903.00	200.00	0.00	-0.00	-1.30	-14.80	646.97	187.08	179.25	0.00	-6794.32
1100	-0.00	-0.00	-0.00	903.00	200.00	0.00	-0.00	-1.37	-14.72	647.13	187.03	179.30	0.00	-6784.84
1101	0.00	0.00	0.00	903.00	200.00	0.00	0.00	-1.37	-14.72	647.43	187.01	179.40	0.00	-6762.35
1102	-0.00	-0.00	-0.00	903.00	200.00	0.00	-0.00	-1.30	-14.57	647.13	186.89	179.39	0.00	-6748.48
1103	-0.00	-0.00	-0.00	903.00	200.00	0.00	-0.00	-1.37	-14.72	647.43	187.01	179.40	0.00	-6739.47
1104	-0.00	-0.00	-0.00	903.00	200.00	0.00	-0.00	-1.37	-14.72	647.43	187.01	179.40	0.00	-6739.47
1105	-0.00	-0.00	-0.00	903.00	200.00	0.00	-0.00	-1.53	-14.72	647.58	187.18	179.55	0.00	-6688.30
1106	-0.00	-0.00	-0.00	903.00	200.00	0.00	-0.00	-1.53	-14.72	647.58	186.97	179.50	0.00	-6691.35
1107	0.00	0.00	0.00	903.00	200.00	0.00	0.00	-1.68	-14.72	648.04	187.26	179.61	0.00	-6661.22
1108	-0.00	-0.00	-0.00	903.00	200.00	0.00	-0.00	-1.53	-14.88	648.04	187.19	179.66	0.00	-6682.65
1109	-0.00	-0.00	-0.00	903.00	200.00	0.00	-0.00	-1.68	-14.65	648.50	187.34	179.72	0.00	-6651.63
1110	0.00	0.00	0.00	903.00	200.00	0.00	0.00	-1.83	-14.80	648.35	187.24	179.81	0.00	-6598.66
1111	-0.00	-0.00	-0.00	903.00	200.00	0.00	-0.00	-1.60	-14.65	648.35	187.31	179.76	0.00	-6607.86
1112	-0.00	-0.00	-0.00	903.00	200.00	0.00	-0.00	-1.68	-14.80	648.50	187.34	179.95	0.00	-6577.67
1113	-0.00	-0.00	-0.00	903.00	200.00	0.00	-0.00	-1.37	-14.65	648.35	187.24	179.95	0.00	-6568.01
1114	-0.00	-0.00	-0.00	903.00	200.00	0.00	-0.00	-1.30	-14.80	648.35	187.24	179.95	0.00	-6609.63
1115	-0.00	-0.00	-0.00	903.00	200.00	0.00	-0.00	-1.45	-14.65	648.19	187.08	179.94	0.00	-6591.82
1116	-0.00	-0.00	-0.00	903.00	200.00	0.00	-0.00	-1.22	-14.72	648.50	187.48	179.95	0.00	-6599.06
1117	-0.00	-0.00	-0.00	903.00	200.00	0.00	-0.00	-1.30	-14.80	648.04	187.12	179.99	0.00	-6542.85
1118	-0.00	-0.00	-0.00	903.00	200.00	0.00	-0.00	-1.22	-14.72	648.19	187.08	179.94	0.00	-6605.02
1119	-0.00	-0.00	-0.00	903.00	200.00	0.00	-0.00	-1.37	-14.72	647.58	187.11	180.07	0.00	-6670.28
1120	-0.00	-0.00	-0.00	903.00	200.00	0.00	-0.00	-1.45	-14.80	647.43	187.30	179.97	0.00	-6582.93
1121	-0.00	-0.00	-0.00	903.00	200.00	0.00	-0.00	-1.45	-14.72	647.89	187.38	179.93	0.00	-6573.11
1122	0.00	0.00	0.00	903.00	200.00	0.00	0.00	-1.45	-14.65	647.43	187.30	180.06	0.00	-6588.76
1123	-0.00	-0.00	-0.00	903.00	200.00	0.00	-0.00	-1.45	-14.88	647.58	187.32	180.07	0.00	-6591.28
1124	-0.00	-0.00	-0.00	903.00	200.00	0.00	-0.00	-1.45	-14.80	647.58	187.54	180.11	0.00	-6602.50
1125	-0.00	-0.00	-0.00	903.00	200.00	0.00	-0.00	-1.22	-14.80	647.89	187.52	180.08	0.00	-6607.27
1126	-0.00	-0.00	-0.00	903.00	200.00	0.00	-0.00	-0.99	-14.88	647.28	187.34	180.10	0.00	-6623.07
1127	-0.00	-0.00	-0.00	903.00	200.00	0.00	-0.00	-1.07	-14.88	647.43	187.44	180.06	0.00	-6642.95
1128	-0.00	-0.00	-0.00	903.00	200.00	0.00	-0.00	-1.22	-14.80	647.13	187.39	180.10	0.00	-6609.26
1129	-0.00	-0.00	-0.00	903.00	200.00	0.00	-0.00	-1.22	-14.88	646.82	187.33	180.14	0.00	-6595.80
1130	-0.00	-0.00	-0.00	903.00	200.00	0.00	-0.00	-1.07	-14.65	647.28	187.48	180.15	0.00	-6593.74
1131	0.00	0.00	0.00	903.00	200.00	0.00	0.00	-1.30	-14.65	647.43	187.51	180.25	0.00	-6611.83
1132	-0.00	-0.00	-0.00	903.00	200.00	0.00	-0.00	-1.22	-14.80	647.13	187.46	180.10	0.00	-6631.10
1133	-0.00	-0.00	-0.00	903.00	200.00	0.00	-0.00	-1.22	-14.65	647.89	187.52	180.17	0.00	-6590.22
1134	-0.00	-0.00	-0.00	903.00	200.00	0.00	-0.00	-1.30	-14.65	647.43	187.51	180.34	0.00	-6589.06
1135	0.00	0.00	0.00	903.00	200.00	0.00	0.00	-1.37	-14.72	647.58	187.46	180.21	0.00	-6619.50
1136	-0.00	-0.00	-0.00	903.00	200.00	0.00	-0.00	-1.22	-14.57	647.89	187.45	180.22	0.00	-6651.39
1137	-0.00	-0.00	-0.00	903.00	200.00	0.00	-0.00	-1.37	-14.65	648.04	187.47	180.22	0.00	-6656.58
1138	0.00	0.00	0.00	903.00	200.00	0.00	0.00	-1.53	-14.72	648.19	187.29	180.13	0.00	-6596.07
1139	-0.00	-0.00	-0.00	903.00	200.00	0.00	-0.00	-1.53	-14.72	647.89	187.38	180.22	0.00	-6663.57
1140	-0.00	-0.00	-0.00	903.00	200.00	0.00	-0.00	-1.30	-14.57	647.89	187.24	180.22	0.00	-6675.86
1141	0.00	0.00	0.00	903.00	200.00	0.00	0.00	-1.37	-14.65	648.50	187.48	180.19	0.00	-6656.40
1142	-0.00	-0.00	-0.00	903.00	200.00	0.00	-0.00	-1.45	-14.65	648.04	187.12	180.22	0.00	-6660.24
1143	-0.00	-0.00	-0.00	903.00	200.00	0.00	-0.00	-1.22	-14.65	648.04	187.19	180.17	0.00	-6663.68
1144	0.00	0.00	0.00	903.00	200.00	0.00	0.00	-1.22	-14.65	648.35	187.10	180.23	0.00	-6573.48
1145	0.00	0.00	0.00	903.00	200.00	0.00	0.00	-1.07	-14.65	648.65	187.16	180.15	0.00	-6690.07
1146	-0.00	-0.00	-0.00	903.00	200.00	0.00	-0.00	-0.92	-14.72	648.35	187.03	180.04	0.00	-6749.21
1147	-0.00	-0.00	-0.00	903.00	200.00	0.00	-0.00	-0.99	-14.65	648.96	187.00	180.11	0.00	-6739.65
1148	-0.00	-0.00	-0.00	903.00	200.00	0.00	-0.00	-1.07	-14.72	649.26	186.91	180.16	0.00	-6702.33
1149	-0.00	-0.00	-0.00	903.00	200.00	0.00	-0.00	-1.30	-14.72	649.57	186.96	180.13	0.00	-6719.85
1150	-0.00	-0.00	-0.00	903.00	200.00	0.00	-0.00	-0.99	-14.72	649.41	187.08	180.12	0.00	-6724.22
1151	-0.00	-0.00	-0.00	903.00	200.00	0.00	-0.00	-1.30	-14.80	650.02	187.11	180.23	0.00	-6726.39
1152	-0.00	-0.00	-0.00	903.00	200.00	0.00	-0.00	-1.37	-14.65	649.57	187.17	180.22	0.00	-6683.85
1153	0.00	0.00	0.00	903.00	200.00	0.00	0.00	-1.30	-14.72	649.72	187.20	180.32	0.00	-6670.82
1154	-0.00	-0.00	-0.00	903.00	200.00	0.00	-0.00	-1.22	-14.72	649.41	187.22	180.26	0.00	-6717.77
1155	-0.00	-0.00	-0.00	903.00	200.00	0.00	-0.00	-1.14	-14.57	649.11	187.02	180.39	0.00	-6705.04
1156	-0.00	-0.00	-0.00	903.00	200.00	0.00	-0.00	-1.14	-14.72	649.11	187.17	180.54	0.00	-6674.59
1157	0.00	0.00	0.00	903.00	200.00	0.00	0.00	-0.76	-14.72	648.65	187.16	180.43	0.00	-6682.07
1158	-0.00	-0.00	-0.00	903.00	200.00	0.00	-0.00	-0.69	-14.72	648.65	187.01	180.43	0.00	-6685.64
1159	0.00	0.00	0.00	903.00	200.00	0.00	0.00	-0.69	-14.72	648.19	186.86	180.51	0.00	-6733.68
1160	-0.00	-0.00	-0.00	903.00	200.00	0.00	-0.00	-0.61	-14.72	647.43	186.73	180.53	0.00	-6737.15
1161	-0.00	-0.00	-0.00	903.00	200.00	0.00	-0.00	-0.61	-14.65	646.97	186.79	180.52	0.00	-6613.16
1162	-0.00	-0.00	-0.00	903.00	200.00	0.00	-0.00	-0.53	-14.72	646.21	186.59	180.59	0.00	-6717.88
1163	-0.00	-0.00	-0.00	903.00	200.00	0.00	-0.00	-0.61	-14.72	646.21	186.59	180.54	0.00	-6647.71
1164	0.00	0.00	0.00	903.00	200.00	0.00	0.00	-0.61	-14.72	646.21	186.66	180.50	0.00	-6646.64
1165	-0.00	-0.00	-0.00	903.00	200.00	0.00	-0.00	-0.69	-14.65	646.06	186.56	180.49	0.00	-6683.71
1166	-0.00	-0.00	-0.00	903.00	200.00	0.00	-0.00	-0.92	-14.65	646.36	186.69	180.64	0.00	-6700.45
1167	0.00	0.00	0.00	903.00	200.00	0.00	0.00	-1.07	-14.50	646.36	186.83	180.69	0.00	-6655.31
1168	-0.00	-0.00	-0.00	903.00	200.00	0.00	-0.00	-1.30	-14.50	646.21	186.66	180.68	0.00	-6607.55
1169	-0.00	-0.00	-0.00	903.00	200.00	0.00	-0.00	-1.30	-14.57	646.51	186.57	180.79	0.00	-6663.39
1170	-0.00	-0.00	-0.00	903.00	200.00	0.00	-0.00	-1.45	-14.72	647.13	186.75	180.90	0.00	-6629.54
1171	-0.00	-0.00	-0.00	903.00	200.00	0.00	-0.00	-1.37	-14.57	646.82	186.69	180.94	0.00	-6568.77
1172	-0.00	-0.00	-0.00	903.00	200.00	0.00	-0.00	-1.30	-14.50	647.13	186.82	181.04	0.00	-6651.46
1173	0.00	0.00	0.00	903.00	200.00	0.00	0.00	-1.53	-14.42	647.89	186.74	180.97	0.00	-6525.07
1174	-0.00	-0.00	-0.00	903.00	200.00	0.00	-0.00	-1.37	-14.50	647.43	186.66	181.15	0.00	-6560.91
1175	-0.00	-0.00	-0.00	903.00	200.00	0.00	-0.00	-1.37	-14.57	647.89	186.60	181.06	0.00	-6593.23
1176	-0.00	-0.00	-0.00	903.00	200.00	0.00	-0.00	-1.30	-14.57	648.35	186.61	181.08	0.00	-6594.55
1177	-0.00	-0.00	-0.00	903.00	200.00	0.00	-0.00	-1.53	-14.72	648.04	186.56	181.21	0.00	-6677.17
1178	-0.00	-0.00	-0.00	903.00	200.00	0.00	-0.00	-1.30	-14.50	648.80	186.62	181.23	0.00	-6608.85
1179	-0.00	-0.00	-0.00	903.00	200.00	0.00	-0.00	-1.53	-14.72	648.50	186.71	181.22	0.00	-6674.98
1180	0.00	0.00	0.00	903.00	200.00	0.00	0.00	-1.53	-14.72	648.96	186.72	181.28	0.00	-6629.15
1181	-0.00	-0.00	-0.00	903.00	200.00	0.00	-0.00	-1.45	-14.72	648.80	186.62	181.28	0.00	-6586.23
1182	-0.00	-0.00	-0.00	903.00	200.00	0.00	-0.00	-1.60	-14.65	648.80	186.69	181.42	0.00	-6596.80
1183	0.00	0.00	0.00	903.00	200.00	0.00	0.00	-1.53	-14.42	648.80	186.69	181.42	0.00	-6549.40
1184	-0.00	-0.00	-0.00	903.00	200.00	0.00	-0.00	-1.45	-14.72	648.35	186.68	181.45	0.00	-6585.58
1185	-0.00	-0.00	-0.00	903.00	200.00	0.00	-0.00	-1.37	-14.65	648.19	186.65	181.36	0.00	-6624.38
1186	0.00	0.00	0.00	903.00	200.00	0.00	0.00	-1.37	-14.72	647.28	186.49	181.42	0.00	-6612.60
1187	0.00	0.00	0.00	903.00	200.00	0.00	0.00	-1.07	-14.65	647.28	186.42	181.33	0.00	-6587.65
1188	0.00	0.00	0.00	903.00	200.00	0.00	0.00	-0.92	-14.95	646.97	186.23	181.37	0.00	-6673.89
1189	0.00	0.00	0.00	903.00	200.00	0.00	0.00	-0.69	-14.80	646.82	186.20	181.51	0.00	-6661.29
1190	-0.00	-0.00	-0.00	903.00	200.00	0.00	-0.00	-0.69	-14.65	646.97	186.30	181.42	0.00	-6688.21
1191	0.00	0.00	0.00	903.00	200.00	0.00	0.00	-0.61	-14.65	646.36	186.19	181.49	0.00	-6714.13
1192	0.00	0.00	0.00	903.00	200.00	0.00	0.00	-0.92	-14.72	646.21	185.81	181.49	0.00	-6631.22
1193	-0.00	-0.00	-0.00	903.00	200.00	0.00	-0.00	-0.69	-14.65	646.36	185.69	181.49	0.00	-6628.43
1194	-0.00	-0.00	-0.00	903.00	200.00	0.00	-0.00	-0.92	-14.65	646.21	185.81	181.39	0.00	-6645.31
1195	0.00	0.00	0.00	903.00	200.00	0.00	0.00	-0.61	-14.65	646.82	185.63	181.65	0.00	-6585.05
1196	-0.00	-0.00	-0.00	903.00	200.00	0.00	-0.00	-0.76	-14.72	647.43	185.60	181.71	0.00	-6568.63
1197	-0.00	-0.00	-0.00	903.00	200.00	0.00	-0.00	-0.76	-14.88	647.89	185.82	181.91	0.00	-6628.71
1198	-0.00	-0.00	-0.00	903.00	200.00	0.00	-0.00	-0.92	-14.72	647.28	185.71	181.99	0.00	-6587.30
1199	-0.00	-0.00	-0.00	903.00	200.00	0.00	-0.00	-0.69	-14.50	647.28	185.71	182.04	0.00	-6565.29
1200	-0.00	-0.00	-0.00	903.00	200.00	0.00	-0.00	-0.92	-14.72	647.13	185.69	182.13	0.00	-6587.82
1201	-0.00	-0.00	-0.00	903.00	200.00	0.00	-0.00	-0.61	-14.72	647.43	185.60	182.14	0.00	-6525.90
1202	-0.00	-0.00	-0.00	903.00	200.00	0.00	-0.00	-0.92	-14.72	647.13	185.55	182.17	0.00	-6544.17
1203	-0.00	-0.00	-0.00	903.00	200.00	0.00	-0.00	-0.76	-14.72	647.28	185.43	182.18	0.00	-6548.58
1204	-0.00	-0.00	-0.00	903.00	200.00	0.00	-0.00	-0.69	-14.88	647.43	185.53	182.23	0.00	-6588.89
1205	-0.00	-0.00	-0.00	903.00	200.00	0.00	-0.00	-0.61	-14.80	648.04	185.57	182.20	0.00	-6603.83
1206	-0.00	-0.00	-0.00	903.00	200.00	0.00	-0.00	-0.53	-14.80	648.19	185.24	182.25	0.00	-6610.04
1207	-0.00	-0.00	-0.00	903.00	200.00	0.00	-0.00	-0.53	-14.95	648.65	185.39	182.22	0.00	-6648.16
1208	-0.00	-0.00	-0.00	903.00	200.00	0.00	-0.00	-0.53	-15.03	648.80	185.28	182.22	0.00	-6658.62
1209	0.00	0.00	0.00	903.00	200.00	0.00	0.00	-0.69	-14.80	649.11	185.40	182.18	0.00	-6650.67
1210	-0.00	-0.00	-0.00	903.00	200.00	0.00	-0.00	-0.61	-14.88	649.26	185.36	182.37	0.00	-6661.54
1211	-0.00	-0.00	-0.00	903.00	200.00	0.00	-0.00	-0.61	-14.88	649.41	185.31	182.42	0.00	-6730.88
1212	0.00	0.00	0.00	903.00	200.00	0.00	0.00	-0.53	-14.80	649.26	185.29	182.61	0.00	-6678.19
1213	-0.00	-0.00	-0.00	903.00	200.00	0.00	-0.00	-0.61	-14.95	649.11	185.33	182.60	0.00	-6739.49
1214	-0.00	-0.00	-0.00	903.00	200.00	0.00	-0.00	-0.69	-14.95	647.89	185.19	182.67	0.00	-6671.72
1215	-0.00	-0.00	-0.00	903.00	200.00	0.00	-0.00	-0.69	-14.95	647.13	185.12	182.79	0.00	-6672.77
1216	0.00	0.00	0.00	903.00	200.00	0.00	0.00	-0.69	-15.03	646.97	185.38	182.88	0.00	-6677.75
1217	-0.00	-0.00	-0.00	903.00	200.00	0.00	-0.00	-0.92	-15.03	646.51	185.37	182.82	0.00	-6673.93
1218	-0.00	-0.00	-0.00	903.00	200.00	0.00	-0.00	-0.92	-14.80	646.36	185.34	182.86	0.00	-6625.24
1219	0.00	0.00	0.00	903.00	200.00	0.00	0.00	-0.69	-14.95	646.97	185.45	182.92	0.00	-6599.31
1220	-0.00	-0.00	-0.00	903.00	200.00	0.00	-0.00	-0.76	-14.88	647.13	185.33	182.88	0.00	-6613.83
1221	-0.00	-0.00	-0.00	903.00	200.00	0.00	-0.00	-0.53	-14.95	648.19	185.17	182.86	0.00	-6697.60
1222	-0.00	-0.00	-0.00	903.00	200.00	0.00	-0.00	-0.23	-15.03	648.50	185.29	182.82	0.00	-6686.82
1223	-0.00	-0.00	-0.00	903.00	200.00	0.00	-0.00	-0.15	-15.18	649.11	185.26	182.93	0.00	-6729.05
1224	0.00	0.00	0.00	903.00	200.00	0.00	0.00	-0.23	-15.18	649.41	185.17	182.94	0.00	-6637.51
1225	-0.00	-0.00	-0.00	903.00	200.00	0.00	-0.00	-0.08	-15.18	649.41	185.24	182.99	0.00	-6684.83
1226	-0.00	-0.00	-0.00	903.00	200.00	0.00	-0.00	0.15	-15.18	649.11	185.05	183.31	0.00	-6691.63
1227	-0.00	-0.00	-0.00	903.00	200.00	0.00	-0.00	-0.00	-15.03	648.96	185.23	183.31	0.00	-6668.77
1228	-0.00	-0.00	-0.00	903.00	200.00	0.00	-0.00	0.08	-15.03	648.19	185.17	183.52	0.00	-6602.33
1229	-0.00	-0.00	-0.00	903.00	200.00	0.00	-0.00	-0.00	-15.03	647.89	185.47	183.66	0.00	-6596.58
1230	-0.00	-0.00	-0.00	903.00	200.00	0.00	-0.00	0.08	-14.95	647.58	185.20	183.65	0.00	-6547.29
1231	-0.00	-0.00	-0.00	903.00	200.00	0.00	-0.00	-0.15	-14.95	647.43	185.39	183.83	0.00	-6540.81
1232	-0.00	-0.00	-0.00	903.00	200.00	0.00	-0.00	-0.08	-14.95	647.13	185.33	183.92	0.00	-6519.97
1233	-0.00	-0.00	-0.00	903.00	200.00	0.00	-0.00	-0.00	-15.03	647.13	185.33	184.20	0.00	-6461.28
1234	0.00	0.00	0.00	903.00	200.00	0.00	0.00	-0.00	-14.88	647.43	185.39	184.21	0.00	-6465.87
1235	-0.00	-0.00	-0.00	903.00	200.00	0.00	-0.00	-0.08	-14.88	647.13	185.55	184.20	0.00	-6370.75
1236	-0.00	-0.00	-0.00	903.00	200.00	0.00	-0.00	-0.15	-14.80	646.97	185.38	184.15	0.00	-6386.19
1237	0.00	0.00	0.00	903.00	200.00	0.00	0.00	-0.08	-14.72	647.28	185.50	184.21	0.00	-6422.60
1238	0.00	0.00	0.00	903.00	200.00	0.00	0.00	-0.23	-14.80	647.13	185.48	184.06	0.00	-6337.74
1239	-0.00	-0.00	-0.00	903.00	200.00	0.00	-0.00	-0.23	-14.72	647.13	185.40	184.25	0.00	-6375.86
1240	-0.00	-0.00	-0.00	903.00	200.00	0.00	-0.00	-0.38	-14.65	646.97	185.52	184.20	0.00	-6340.13
1241	-0.00	-0.00	-0.00	903.00	200.00	0.00	-0.00	-0.46	-14.65	647.13	185.40	184.11	0.00	-6363.45
1242	0.00	0.00	0.00	903.00	200.00	0.00	0.00	-0.23	-14.80	647.58	185.41	184.26	0.00	-6384.46
1243	-0.00	-0.00	-0.00	903.00	200.00	0.00	-0.00	-0.53	-14.80	647.28	185.50	184.25	0.00	-6355.47
1244	-0.00	-0.00	-0.00	903.00	200.00	0.00	-0.00	-0.23	-14.88	647.89	185.61	184.31	0.00	-6436.08
1245	0.00	0.00	0.00	903.00	200.00	0.00	0.00	-0.38	-14.88	648.19	185.66	184.18	0.00	-6455.72
1246	-0.00	-0.00	-0.00	903.00	200.00	0.00	-0.00	-0.23	-14.80	648.65	185.67	184.24	0.00	-6426.39
1247	0.00	0.00	0.00	903.00	200.00	0.00	0.00	-0.23	-14.80	649.11	185.68	184.06	0.00	-6449.09
1248	0.00	0.00	0.00	903.00	200.00	0.00	0.00	-0.15	-14.95	649.26	185.43	184.16	0.00	-6494.47
1249	0.00	0.00	0.00	903.00	200.00	0.00	0.00	-0.31	-14.72	649.57	185.55	184.12	0.00	-6509.76
1250	0.00	0.00	0.00	903.00	200.00	0.00	0.00	-0.15	-14.80	649.41	185.53	184.07	0.00	-6475.53
1251	-0.00	-0.00	-0.00	903.00	200.00	0.00	-0.00	-0.15	-14.72	649.41	185.53	184.07	0.00	-6466.79
1252	0.00	0.00	0.00	903.00	200.00	0.00	0.00	-0.15	-14.80	649.41	185.53	184.16	0.00	-6475.54
1253	-0.00	-0.00	-0.00	903.00	200.00	0.00	-0.00	-0.15	-14.72	649.26	185.50	184.02	0.00	-6490.07
1254	-0.00	-0.00	-0.00	903.00	200.00	0.00	-0.00	-0.46	-14.50	648.65	185.53	184.05	0.00	-6458.52
1255	0.00	0.00	0.00	903.00	200.00	0.00	0.00	-0.53	-14.72	648.35	185.55	183.90	0.00	-6506.06
1256	-0.00	-0.00	-0.00	903.00	200.00	0.00	-0.00	-0.61	-14.72	648.65	185.67	183.86	0.00	-6502.98
1257	-0.00	-0.00	-0.00	903.00	200.00	0.00	-0.00	-0.61	-14.50	648.04	185.57	183.89	0.00	-6501.28
1258	-0.00	-0.00	-0.00	903.00	200.00	0.00	-0.00	-0.99	-14.72	648.50	185.65	183.81	0.00	-6565.83
1259	-0.00	-0.00	-0.00	903.00	200.00	0.00	-0.00	-0.76	-14.72	648.35	185.62	183.71	0.00	-6569.86
1260	-0.00	-0.00	-0.00	903.00	200.00	0.00	-0.00	-0.92	-14.80	648.04	185.64	183.61	0.00	-6575.76
1261	-0.00	-0.00	-0.00	903.00	200.00	0.00	-0.00	-0.99	-14.88	647.13	185.62	183.59	0.00	-6560.62
1262	-0.00	-0.00	-0.00	903.00	200.00	0.00	-0.00	-0.92	-14.72	646.67	185.54	183.44	0.00	-6522.59
1263	-0.00	-0.00	-0.00	903.00	200.00	0.00	-0.00	-0.46	-14.88	646.06	185.50	183.47	0.00	-6593.98
1264	-0.00	-0.00	-0.00	903.00	200.00	0.00	-0.00	-0.38	-14.72	644.68	185.40	183.48	0.00	-6556.39
1265	-0.00	-0.00	-0.00	903.00	200.00	0.00	-0.00	-0.08	-14.88	643.62	185.14	183.40	0.00	-6582.80
1266	0.00	0.00	0.00	903.00	200.00	0.00	0.00	-0.08	-14.72	644.07	185.22	183.42	0.00	-6541.18
1267	-0.00	-0.00	-0.00	903.00	200.00	0.00	-0.00	-0.15	-14.72	644.53	185.30	183.48	0.00	-6515.84
1268	0.00	0.00	0.00	903.00	200.00	0.00	0.00	-0.08	-14.72	644.99	185.31	183.58	0.00	-6516.95
1269	0.00	0.00	0.00	903.00	200.00	0.00	0.00	-0.00	-14.72	645.45	185.25	183.59	0.00	-6519.10
1270	-0.00	-0.00	-0.00	903.00	200.00	0.00	-0.00	-0.00	-14.57	646.21	185.31	183.80	0.00	-6523.53
1271	0.00	0.00	0.00	903.00	200.00	0.00	0.00	-0.15	-14.65	647.28	185.36	183.83	0.00	-6506.23
1272	-0.00	-0.00	-0.00	903.00	200.00	0.00	-0.00	-0.23	-14.57	648.35	185.69	183.95	0.00	-6468.58
1273	-0.00	-0.00	-0.00	903.00	200.00	0.00	-0.00	-0.53	-14.34	649.26	185.64	184.21	0.00	-6438.37
1274	-0.00	-0.00	-0.00	903.00	200.00	0.00	-0.00	-0.69	-14.42	649.72	185.58	184.31	0.00	-6468.52
1275	-0.00	-0.00	-0.00	903.00	200.00	0.00	-0.00	-0.76	-14.34	649.26	185.43	184.39	0.00	-6437.94
1276	0.00	0.00	0.00	903.00	200.00	0.00	0.00	-0.99	-14.27	649.11	185.61	184.53	0.00	-6400.24
1277	-0.00	-0.00	-0.00	903.00	200.00	0.00	-0.00	-0.99	-14.34	648.96	185.59	184.62	0.00	-6432.33
1278	0.00	0.00	0.00	903.00	200.00	0.00	0.00	-0.92	-14.34	648.35	185.62	184.51	0.00	-6432.92
1279	-0.00	-0.00	-0.00	903.00	200.00	0.00	-0.00	-0.69	-14.42	647.89	185.47	184.60	0.00	-6447.43
1280	0.00	0.00	0.00	903.00	200.00	0.00	0.00	-0.69	-14.34	647.58	185.56	184.59	0.00	-6414.55
1281	-0.00	-0.00	-0.00	903.00	200.00	0.00	-0.00	-0.53	-14.27	647.28	185.57	184.63	0.00	-6385.06
1282	-0.00	-0.00	-0.00	903.00	200.00	0.00	-0.00	-0.53	-14.27	646.36	185.48	184.56	0.00	-6432.10
1283	-0.00	-0.00	-0.00	903.00	200.00	0.00	-0.00	-0.23	-14.50	646.06	185.14	184.60	0.00	-6467.93
1284	-0.00	-0.00	-0.00	903.00	200.00	0.00	-0.00	-0.53	-14.34	645.90	185.33	184.64	0.00	-6443.07
1285	-0.00	-0.00	-0.00	903.00	200.00	0.00	-0.00	-0.31	-14.42	646.06	185.43	184.65	0.00	-6499.69
1286	-0.00	-0.00	-0.00	903.00	200.00	0.00	-0.00	-0.15	-14.27	645.90	185.33	184.79	0.00	-6440.20
1287	-0.00	-0.00	-0.00	903.00	200.00	0.00	-0.00	-0.23	-14.42	645.75	185.30	184.74	0.00	-6479.80
1288	0.00	0.00	0.00	903.00	200.00	0.00	0.00	-0.23	-14.42	646.51	185.37	184.85	0.00	-6456.01
1289	-0.00	-0.00	-0.00	903.00	200.00	0.00	-0.00	-0.23	-14.34	646.82	185.28	185.00	0.00	-6471.44
1290	-0.00	-0.00	-0.00	903.00	200.00	0.00	-0.00	-0.38	-14.50	647.43	185.46	185.15	0.00	-6484.12
1291	-0.00	-0.00	-0.00	903.00	200.00	0.00	-0.00	-0.46	-14.50	648.19	185.31	184.98	0.00	-6462.16
1292	-0.00	-0.00	-0.00	903.00	200.00	0.00	-0.00	-0.38	-14.42	648.50	185.29	185.22	0.00	-6454.89
1293	0.00	0.00	0.00	903.00	200.00	0.00	0.00	-0.23	-14.42	648.50	185.36	185.13	0.00	-6410.33
1294	0.00	0.00	0.00	903.00	200.00	0.00	0.00	-0.38	-14.50	648.65	185.53	185.18	0.00	-6437.28
1295	-0.00	-0.00	-0.00	903.00	200.00	0.00	-0.00	-0.08	-14.42	648.96	185.30	185.14	0.00	-6459.24
1296	-0.00	-0.00	-0.00	903.00	200.00	0.00	-0.00	-0.08	-14.42	649.11	185.19	185.00	0.00	-6437.99
1297	-0.00	-0.00	-0.00	903.00	200.00	0.00	-0.00	-0.08	-14.57	649.41	185.17	185.06	0.00	-6455.75
1298	-0.00	-0.00	-0.00	903.00	200.00	0.00	-0.00	0.08	-14.57	649.41	185.31	185.06	0.00	-6478.87
1299	-0.00	-0.00	-0.00	903.00	200.00	0.00	-0.00	-0.00	-14.57	649.26	185.43	184.96	0.00	-6453.18
1300	-0.00	-0.00	-0.00	903.00	200.00	0.00	-0.00	-0.08	-14.42	649.57	185.41	184.97	0.00	-6457.68
1301	0.00	0.00	0.00	903.00	200.00	0.00	0.00	-0.08	-14.50	648.65	185.39	184.90	0.00	-6443.82
1302	-0.00	-0.00	-0.00	903.00	200.00	0.00	-0.00	0.15	-14.65	648.65	185.53	184.85	0.00	-6485.60
1303	-0.00	-0.00	-0.00	903.00	200.00	0.00	-0.00	-0.00	-14.72	647.89	185.54	184.88	0.00	-6469.03
1304	-0.00	-0.00	-0.00	903.00	200.00	0.00	-0.00	0.15	-14.72	647.89	185.54	184.83	0.00	-6471.35
1305	-0.00	-0.00	-0.00	903.00	200.00	0.00	-0.00	0.31	-14.65	647.58	185.34	184.73	0.00	-6490.71
1306	-0.00	-0.00	-0.00	903.00	200.00	0.00	-0.00	0.38	-14.65	647.58	185.49	184.73	0.00	-6466.92
1307	-0.00	-0.00	-0.00	903.00	200.00	0.00	-0.00	0.46	-14.72	647.28	185.43	184.68	0.00	-6500.52
1308	0.00	0.00	0.00	903.00	200.00	0.00	0.00	0.61	-14.50	647.28	185.29	184.82	0.00	-6432.83
1309	0.00	0.00	0.00	903.00	200.00	0.00	0.00	0.84	-14.72	647.43	185.32	184.68	0.00	-6485.16
1310	-0.00	-0.00	-0.00	903.00	200.00	0.00	-0.00	0.92	-14.72	648.04	185.21	184.70	0.00	-6510.74
1311	0.00	0.00	0.00	903.00	200.00	0.00	0.00	0.76	-14.50	648.19	185.17	184.79	0.00	-6459.80
1312	-0.00	-0.00	-0.00	903.00	200.00	0.00	-0.00	0.53	-14.72	648.65	185.18	184.71	0.00	-6482.49
1313	-0.00	-0.00	-0.00	903.00	200.00	0.00	-0.00	0.46	-14.34	648.96	185.30	184.76	0.00	-6435.71
1314	-0.00	-0.00	-0.00	903.00	200.00	0.00	-0.00	0.38	-14.57	649.11	185.33	184.77	0.00	-6414.63
1315	0.00	0.00	0.00	903.00	200.00	0.00	0.00	0.08	-14.57	648.96	185.45	184.86	0.00	-6408.31
1316	-0.00	-0.00	-0.00	903.00	200.00	0.00	-0.00	-0.08	-14.50	647.58	185.49	185.01	0.00	-6350.92
1317	-0.00	-0.00	-0.00	903.00	200.00	0.00	-0.00	-0.00	-14.34	645.45	185.39	184.96	0.00	-6290.18
1318	-0.00	-0.00	-0.00	903.00	200.00	0.00	-0.00	-0.08	-14.57	644.68	185.54	185.09	0.00	-6290.23
1319	0.00	0.00	0.00	903.00	200.00	0.00	0.00	-0.00	-14.42	644.23	185.46	184.94	0.00	-6252.18
1320	0.00	0.00	0.00	903.00	200.00	0.00	0.00	-0.15	-14.50	644.68	185.54	185.14	0.00	-6280.36
1321	0.00	0.00	0.00	903.00	200.00	0.00	0.00	-0.23	-14.50	645.29	185.36	185.15	0.00	-6258.89
1322	-0.00	-0.00	-0.00	903.00	200.00	0.00	-0.00	-0.15	-14.50	646.67	185.61	185.28	0.00	-6256.51
1323	-0.00	-0.00	-0.00	903.00	200.00	0.00	-0.00	-0.15	-14.42	646.97	185.66	185.33	0.00	-6201.24
1324	-0.00	-0.00	-0.00	903.00	200.00	0.00	-0.00	-0.23	-14.57	647.58	185.70	185.34	0.00	-6239.92
1325	-0.00	-0.00	-0.00	903.00	200.00	0.00	-0.00	-0.23	-14.50	647.89	185.75	185.45	0.00	-6207.55
1326	-0.00	-0.00	-0.00	903.00	200.00	0.00	-0.00	-0.15	-14.27	647.28	185.50	185.53	0.00	-6231.85
1327	-0.00	-0.00	-0.00	903.00	200.00	0.00	-0.00	-0.15	-14.27	647.13	185.76	185.57	0.00	-6182.43
1328	-0.00	-0.00	-0.00	903.00	200.00	0.00	-0.00	-0.23	-14.50	647.58	185.77	185.49	0.00	-6207.31
1329	-0.00	-0.00	-0.00	903.00	200.00	0.00	-0.00	-0.23	-14.50	647.13	185.97	185.71	0.00	-6181.55
1330	-0.00	-0.00	-0.00	903.00	200.00	0.00	-0.00	-0.53	-14.42	647.58	186.05	185.63	0.00	-6144.39
1331	-0.00	-0.00	-0.00	903.00	200.00	0.00	-0.00	-0.53	-14.42	647.28	186.00	185.76	0.00	-6213.90
1332	-0.00	-0.00	-0.00	903.00	200.00	0.00	-0.00	-0.31	-14.50	647.28	185.86	185.81	0.00	-6159.26
1333	-0.00	-0.00	-0.00	903.00	200.00	0.00	-0.00	-0.31	-14.65	647.28	186.07	185.76	0.00	-6150.67
1334	-0.00	-0.00	-0.00	903.00	200.00	0.00	-0.00	-0.31	-14.57	647.58	186.05	185.77	0.00	-6096.45
1335	-0.00	-0.00	-0.00	903.00	200.00	0.00	-0.00	-0.31	-14.50	648.35	186.11	185.83	0.00	-6109.74
1336	-0.00	-0.00	-0.00	903.00	200.00	0.00	-0.00	-0.08	-14.65	648.19	186.16	185.88	0.00	-6129.72
1337	-0.00	-0.00	-0.00	903.00	200.00	0.00	-0.00	-0.08	-14.50	648.65	186.10	185.84	0.00	-6136.12
1338	-0.00	-0.00	-0.00	903.00	200.00	0.00	-0.00	-0.08	-14.50	648.04	186.06	185.92	0.00	-6113.77
1339	0.00	0.00	0.00	903.00	200.00	0.00	0.00	-0.08	-14.42	647.43	185.88	185.95	0.00	-6107.65
1340	0.00	0.00	0.00	903.00	200.00	0.00	0.00	-0.15	-14.42	647.13	185.90	185.90	0.00	-6083.43
1341	0.00	0.00	0.00	903.00	200.00	0.00	0.00	-0.23	-14.27	646.67	186.17	185.89	0.00	-6083.94
1342	-0.00	-0.00	-0.00	903.00	200.00	0.00	-0.00	-0.61	-14.34	645.75	185.80	186.01	0.00	-6138.45
1343	-0.00	-0.00	-0.00	903.00	200.00	0.00	-0.00	-0.69	-14.19	646.21	185.95	186.02	0.00	-6072.04
1344	0.00	0.00	0.00	903.00	200.00	0.00	0.00	-0.76	-14.34	646.36	186.12	186.07	0.00	-6131.77
1345	-0.00	-0.00	-0.00	903.00	200.00	0.00	-0.00	-0.76	-14.34	646.67	186.03	186.17	0.00	-6133.11
1346	-0.00	-0.00	-0.00	903.00	200.00	0.00	-0.00	-0.99	-14.27	647.13	186.04	186.18	0.00	-6098.23
1347	0.00	0.00	0.00	903.00	200.00	0.00	0.00	-1.14	-14.42	646.82	186.06	186.27	0.00	-6136.25
1348	-0.00	-0.00	-0.00	903.00	200.00	0.00	-0.00	-1.07	-14.34	647.13	185.83	186.28	0.00	-6131.90
1349	-0.00	-0.00	-0.00	903.00	200.00	0.00	-0.00	-0.69	-14.34	647.43	185.67	186.38	0.00	-6116.59
1350	0.00	0.00	0.00	903.00	200.00	0.00	0.00	-0.53	-14.50	647.43	185.67	186.09	0.00	-6135.96
1351	0.00	0.00	0.00	903.00	200.00	0.00	0.00	-0.53	-14.34	646.97	185.38	186.27	0.00	-6145.70
1352	-0.00	-0.00	-0.00	903.00	200.00	0.00	-0.00	-0.23	-14.34	647.13	185.12	186.23	0.00	-6199.33
1353	-0.00	-0.00	-0.00	903.00	200.00	0.00	-0.00	-0.46	-14.42	646.82	185.42	186.36	0.00	-6154.91
1354	-0.00	-0.00	-0.00	903.00	200.00	0.00	-0.00	-0.46	-14.34	646.97	185.38	186.27	0.00	-6146.75
1355	-0.00	-0.00	-0.00	903.00	200.00	0.00	-0.00	-0.38	-14.50	646.97	185.09	186.27	0.00	-6169.39
1356	-0.00	-0.00	-0.00	903.00	200.00	0.00	-0.00	-0.23	-14.27	646.51	185.15	186.36	0.00	-6121.46
1357	-0.00	-0.00	-0.00	903.00	200.00	0.00	-0.00	-0.61	-14.34	646.67	185.18	186.46	0.00	-6147.57
1358	-0.00	-0.00	-0.00	903.00	200.00	0.00	-0.00	-0.53	-14.27	646.67	184.97	186.50	0.00	-6142.90
1359	0.00	0.00	0.00	903.00	200.00	0.00	0.00	-0.53	-14.27	646.36	184.92	186.54	0.00	-6120.81
1360	0.00	0.00	0.00	903.00	200.00	0.00	0.00	-0.46	-14.19	646.21	185.10	186.68	0.00	-6133.38
1361	-0.00	-0.00	-0.00	903.00	200.00	0.00	-0.00	-0.53	-14.34	646.06	184.86	186.63	0.00	-6107.53
1362	0.00	0.00	0.00	903.00	200.00	0.00	0.00	-0.53	-14.11	646.21	184.82	186.82	0.00	-6127.67
1363	0.00	0.00	0.00	903.00	200.00	0.00	0.00	-0.38	-14.42	646.67	184.83	186.88	0.00	-6164.70
1364	0.00	0.00	0.00	903.00	200.00	0.00	0.00	-0.00	-14.57	646.67	184.69	186.93	0.00	-6189.34
1365	-0.00	-0.00	-0.00	903.00	200.00	0.00	-0.00	-0.23	-14.42	647.43	184.54	187.04	0.00	-6193.79
1366	-0.00	-0.00	-0.00	903.00	200.00	0.00	-0.00	-0.08	-14.50	647.43	184.40	186.80	0.00	-6229.49
1367	-0.00	-0.00	-0.00	903.00	200.00	0.00	-0.00	0.15	-14.34	648.50	184.38	187.06	0.00	-6146.48
1368	-0.00	-0.00	-0.00	903.00	200.00	0.00	-0.00	-0.00	-14.50	648.96	184.32	186.83	0.00	-6231.67
1369	0.00	0.00	0.00	903.00	200.00	0.00	0.00	-0.08	-14.72	649.41	184.33	186.75	0.00	-6211.20
1370	-0.00	-0.00	-0.00	903.00	200.00	0.00	-0.00	0.08	-14.72	649.72	184.24	186.99	0.00	-6260.26
1371	-0.00	-0.00	-0.00	903.00	200.00	0.00	-0.00	-0.00	-14.72	650.48	184.38	186.77	0.00	-6303.04
1372	-0.00	-0.00	-0.00	903.00	200.00	0.00	-0.00	0.15	-14.80	650.48	184.31	186.82	0.00	-6314.91
1373	-0.00	-0.00	-0.00	903.00	200.00	0.00	-0.00	0.31	-14.80	649.72	184.24	186.94	0.00	-6317.86
1374	0.00	0.00	0.00	903.00	200.00	0.00	0.00	0.08	-14.72	649.11	183.99	186.93	0.00	-6309.72
1375	-0.00	-0.00	-0.00	903.00	200.00	0.00	-0.00	0.15	-14.80	648.50	184.16	186.87	0.00	-6294.12
1376	-0.00	-0.00	-0.00	903.00	200.00	0.00	-0.00	0.53	-14.65	647.58	184.14	186.95	0.00	-6258.85
1377	0.00	0.00	0.00	903.00	200.00	0.00	0.00	0.53	-14.50	646.97	184.10	187.12	0.00	-6264.53
1378	-0.00	-0.00	-0.00	903.00	200.00	0.00	-0.00	0.61	-14.57	646.67	184.19	187.07	0.00	-6227.34
1379	-0.00	-0.00	-0.00	903.00	200.00	0.00	-0.00	0.76	-14.42	646.06	183.94	187.20	0.00	-6283.83
1380	0.00	0.00	0.00	903.00	200.00	0.00	0.00	0.53	-14.50	645.75	183.88	187.15	0.00	-6290.58
1381	-0.00	-0.00	-0.00	903.00	200.00	0.00	-0.00	0.53	-14.34	645.75	184.03	187.24	0.00	-6270.78
1382	-0.00	-0.00	-0.00	903.00	200.00	0.00	-0.00	0.38	-14.34	645.29	183.66	187.28	0.00	-6274.07
1383	-0.00	-0.00	-0.00	903.00	200.00	0.00	-0.00	0.08	-14.34	646.06	183.73	187.34	0.00	-6269.23
1384	-0.00	-0.00	-0.00	903.00	200.00	0.00	-0.00	-0.08	-14.19	646.21	183.68	187.34	0.00	-6273.06
1385	-0.00	-0.00	-0.00	903.00	200.00	0.00	-0.00	-0.46	-14.27	646.82	183.86	187.36	0.00	-6297.42
1386	-0.00	-0.00	-0.00	903.00	200.00	0.00	-0.00	-0.38	-14.27	646.97	183.75	187.41	0.00	-6322.92
1387	-0.00	-0.00	-0.00	903.00	200.00	0.00	-0.00	-0.46	-14.34	647.13	183.78	187.36	0.00	-6307.53
1388	0.00	0.00	0.00	903.00	200.00	0.00	0.00	-0.46	-14.42	648.04	183.94	187.38	0.00	-6314.03
1389	0.00	0.00	0.00	903.00	200.00	0.00	0.00	-0.61	-14.42	647.89	183.77	187.38	0.00	-6314.54
1390	0.00	0.00	0.00	903.00	200.00	0.00	0.00	-0.76	-14.57	647.89	183.70	187.33	0.00	-6308.45
1391	-0.00	-0.00	-0.00	903.00	200.00	0.00	-0.00	-0.76	-14.65	647.89	183.77	187.33	0.00	-6339.18
1392	0.00	0.00	0.00	903.00	200.00	0.00	0.00	-0.69	-14.72	648.19	183.69	187.34	0.00	-6350.29
1393	-0.00	-0.00	-0.00	903.00	200.00	0.00	-0.00	-0.46	-14.65	648.04	183.73	187.29	0.00	-6343.66
1394	0.00	0.00	0.00	903.00	200.00	0.00	0.00	-0.38	-14.80	647.43	183.55	187.27	0.00	-6342.15
1395	-0.00	-0.00	-0.00	903.00	200.00	0.00	-0.00	-0.31	-14.72	647.89	183.42	187.24	0.00	-6336.13
1396	-0.00	-0.00	-0.00	903.00	200.00	0.00	-0.00	-0.31	-14.65	647.58	183.44	187.18	0.00	-6349.88
1397	0.00	0.00	0.00	903.00	200.00	0.00	0.00	-0.08	-14.72	647.43	183.20	187.13	0.00	-6388.12
1398	-0.00	-0.00	-0.00	903.00	200.00	0.00	-0.00	-0.31	-14.72	648.04	183.09	187.24	0.00	-6455.37
1399	-0.00	-0.00	-0.00	903.00	200.00	0.00	-0.00	-0.23	-14.72	648.04	183.09	187.10	0.00	-6456.31
1400	0.00	0.00	0.00	903.00	200.00	0.00	0.00	-0.38	-14.50	648.04	182.88	187.19	0.00	-6453.58
1401	-0.00	-0.00	-0.00	903.00	200.00	0.00	-0.00	-0.53	-14.65	648.65	182.99	187.11	0.00	-6513.61
1402	-0.00	-0.00	-0.00	903.00	200.00	0.00	-0.00	-0.46	-14.65	649.26	183.10	187.17	0.00	-6467.24
1403	0.00	0.00	0.00	903.00	200.00	0.00	0.00	-0.61	-14.65	648.96	183.19	187.16	0.00	-6441.13
1404	-0.00	-0.00	-0.00	903.00	200.00	0.00	-0.00	-0.61	-14.65	648.65	182.99	186.97	0.00	-6466.77
1405	0.00	0.00	0.00	903.00	200.00	0.00	0.00	-0.69	-14.72	649.11	183.22	186.88	0.00	-6494.24
1406	-0.00	-0.00	-0.00	903.00	200.00	0.00	-0.00	-0.76	-14.57	648.50	183.04	186.92	0.00	-6478.08
1407	-0.00	-0.00	-0.00	903.00	200.00	0.00	-0.00	-0.76	-14.72	648.65	183.13	186.83	0.00	-6471.52
1408	-0.00	-0.00	-0.00	903.00	200.00	0.00	-0.00	-0.53	-14.80	648.96	182.91	186.83	0.00	-6532.60
1409	0.00	0.00	0.00	903.00	200.00	0.00	0.00	-0.53	-14.72	648.35	183.08	186.63	0.00	-6475.24
1410	-0.00	-0.00	-0.00	903.00	200.00	0.00	-0.00	-0.53	-14.80	647.89	182.78	186.67	0.00	-6465.65
1411	-0.00	-0.00	-0.00	903.00	200.00	0.00	-0.00	-0.53	-14.50	647.28	182.53	186.56	0.00	-6502.14
1412	-0.00	-0.00	-0.00	903.00	200.00	0.00	-0.00	-0.53	-14.65	647.43	182.63	186.47	0.00	-6495.69
1413	-0.00	-0.00	-0.00	903.00	200.00	0.00	-0.00	-0.08	-14.57	647.28	182.53	186.47	0.00	-6563.03
1414	0.00	0.00	0.00	903.00	200.00	0.00	0.00	-0.38	-14.42	647.89	182.64	186.62	0.00	-6516.55
1415	-0.00	-0.00	-0.00	903.00	200.00	0.00	-0.00	-0.38	-14.57	648.19	182.34	186.53	0.00	-6584.54
1416	-0.00	-0.00	-0.00	903.00	200.00	0.00	-0.00	-0.61	-14.50	648.96	182.34	186.64	0.00	-6549.70
1417	-0.00	-0.00	-0.00	903.00	200.00	0.00	-0.00	-0.53	-14.57	649.26	182.40	186.70	0.00	-6604.69
1418	-0.00	-0.00	-0.00	903.00	200.00	0.00	-0.00	-0.69	-14.57	650.02	182.68	186.62	0.00	-6575.66
1419	-0.00	-0.00	-0.00	903.00	200.00	0.00	-0.00	-1.07	-14.65	650.18	182.63	186.67	0.00	-6534.41
1420	-0.00	-0.00	-0.00	903.00	200.00	0.00	-0.00	-0.92	-14.72	650.48	182.76	186.68	0.00	-6543.56
1421	0.00	0.00	0.00	903.00	200.00	0.00	0.00	-0.92	-14.65	650.63	182.79	186.63	0.00	-6557.06
1422	-0.00	-0.00	-0.00	903.00	200.00	0.00	-0.00	-0.76	-14.72	650.33	182.66	186.58	0.00	-6615.62
1423	-0.00	-0.00	-0.00	903.00	200.00	0.00	-0.00	-0.76	-14.57	650.02	182.68	186.62	0.00	-6597.52
1424	0.00	0.00	0.00	903.00	200.00	0.00	0.00	-0.53	-14.42	649.57	182.59	186.56	0.00	-6629.62
1425	-0.00	-0.00	-0.00	903.00	200.00	0.00	-0.00	-0.69	-14.34	648.80	182.67	186.55	0.00	-6571.77
1426	-0.00	-0.00	-0.00	903.00	200.00	0.00	-0.00	-0.61	-14.34	648.35	182.37	186.49	0.00	-6668.54
1427	-0.00	-0.00	-0.00	903.00	200.00	0.00	-0.00	-0.69	-14.27	647.58	182.45	186.48	0.00	-6634.59
1428	-0.00	-0.00	-0.00	903.00	200.00	0.00	-0.00	-0.69	-14.34	647.13	182.43	186.51	0.00	-6620.88
1429	-0.00	-0.00	-0.00	903.00	200.00	0.00	-0.00	-0.92	-14.27	646.97	182.41	186.51	0.00	-6654.99
1430	0.00	0.00	0.00	903.00	200.00	0.00	0.00	-0.99	-14.19	647.13	182.43	186.47	0.00	-6690.33
1431	-0.00	-0.00	-0.00	903.00	200.00	0.00	-0.00	-1.07	-14.11	646.82	182.31	186.60	0.00	-6636.47
1432	-0.00	-0.00	-0.00	903.00	200.00	0.00	-0.00	-1.22	-14.27	646.97	182.55	186.46	0.00	-6694.57
1433	-0.00	-0.00	-0.00	903.00	200.00	0.00	-0.00	-1.07	-14.42	647.28	182.25	186.52	0.00	-6673.14
1434	0.00	0.00	0.00	903.00	200.00	0.00	0.00	-1.30	-14.19	647.43	182.63	186.52	0.00	-6683.47
1435	-0.00	-0.00	-0.00	903.00	200.00	0.00	-0.00	-1.14	-14.42	647.89	182.29	186.39	0.00	-6717.16
1436	-0.00	-0.00	-0.00	903.00	200.00	0.00	-0.00	-1.07	-14.50	648.35	182.44	186.49	0.00	-6633.51
1437	-0.00	-0.00	-0.00	903.00	200.00	0.00	-0.00	-0.99	-14.57	648.35	182.23	186.26	0.00	-6692.14
1438	-0.00	-0.00	-0.00	903.00	200.00	0.00	-0.00	-0.69	-14.65	648.50	182.33	186.31	0.00	-6749.69
1439	0.00	0.00	0.00	903.00	200.00	0.00	0.00	-0.76	-14.57	648.19	182.13	186.44	0.00	-6673.97
1440	-0.00	-0.00	-0.00	903.00	200.00	0.00	-0.00	-0.69	-14.27	648.19	181.99	186.49	0.00	-6663.97
1441	-0.00	-0.00	-0.00	903.00	200.00	0.00	-0.00	-0.53	-14.42	648.04	182.18	186.48	0.00	-6727.16
1442	0.00	0.00	0.00	903.00	200.00	0.00	0.00	-0.61	-14.27	648.35	182.09	186.49	0.00	-6709.37
1443	-0.00	-0.00	-0.00	903.00	200.00	0.00	-0.00	-0.69	-14.27	648.65	182.07	186.73	0.00	-6640.06
1444	-0.00	-0.00	-0.00	903.00	200.00	0.00	-0.00	-0.69	-14.27	648.35	182.16	186.82	0.00	-6661.79
1445	-0.00	-0.00	-0.00	903.00	200.00	0.00	-0.00	-0.76	-14.19	648.50	182.12	186.87	0.00	-6606.66
1446	-0.00	-0.00	-0.00	903.00	200.00	0.00	-0.00	-0.92	-14.42	648.19	182.13	186.91	0.00	-6608.57
1447	-0.00	-0.00	-0.00	903.00	200.00	0.00	-0.00	-1.07	-14.34	648.35	182.16	187.10	0.00	-6597.39
1448	-0.00	-0.00	-0.00	903.00	200.00	0.00	-0.00	-0.99	-14.50	648.35	182.23	186.96	0.00	-6638.08
1449	-0.00	-0.00	-0.00	903.00	200.00	0.00	-0.00	-0.99	-14.42	648.35	182.23	187.06	0.00	-6560.52
1450	-0.00	-0.00	-0.00	903.00	200.00	0.00	-0.00	-1.22	-14.65	648.65	182.29	186.97	0.00	-6606.48
1451	0.00	0.00	0.00	903.00	200.00	0.00	0.00	-0.99	-14.72	649.11	182.16	187.07	0.00	-6528.89
1452	-0.00	-0.00	-0.00	903.00	200.00	0.00	-0.00	-0.69	-14.65	649.57	182.03	186.89	0.00	-6571.38
1453	-0.00	-0.00	-0.00	903.00	200.00	0.00	-0.00	-0.69	-14.57	649.72	182.06	186.99	0.00	-6539.15
1454	0.00	0.00	0.00	903.00	200.00	0.00	0.00	-0.53	-14.65	650.48	182.05	186.86	0.00	-6550.10
1455	-0.00	-0.00	-0.00	903.00	200.00	0.00	-0.00	-0.61	-14.72	650.18	181.72	186.95	0.00	-6540.23
1456	-0.00	-0.00	-0.00	903.00	200.00	0.00	-0.00	-0.61	-14.80	650.48	181.84	186.91	0.00	-6547.36
1457	-0.00	-0.00	-0.00	903.00	200.00	0.00	-0.00	-0.69	-14.72	650.33	181.60	186.95	0.00	-6518.01
1458	-0.00	-0.00	-0.00	903.00	200.00	0.00	-0.00	-0.99	-14.72	649.41	181.44	187.12	0.00	-6539.54
1459	0.00	0.00	0.00	903.00	200.00	0.00	0.00	-1.07	-14.88	649.57	181.82	187.08	0.00	-6505.17
1460	-0.00	-0.00	-0.00	903.00	200.00	0.00	-0.00	-1.30	-14.88	649.41	181.58	187.12	0.00	-6482.94
1461	-0.00	-0.00	-0.00	903.00	200.00	0.00	-0.00	-1.37	-14.80	649.11	181.73	187.21	0.00	-6470.74
1462	-0.00	-0.00	-0.00	903.00	200.00	0.00	-0.00	-1.45	-14.88	649.11	181.81	187.26	0.00	-6500.69
1463	-0.00	-0.00	-0.00	903.00	200.00	0.00	-0.00	-1.60	-14.88	649.11	181.88	187.31	0.00	-6474.89
1464	0.00	0.00	0.00	903.00	200.00	0.00	0.00	-1.68	-15.18	649.41	181.93	187.31	0.00	-6440.47
1465	-0.00	-0.00	-0.00	903.00	200.00	0.00	-0.00	-1.68	-15.18	649.57	181.82	187.36	0.00	-6442.27
1466	-0.00	-0.00	-0.00	903.00	200.00	0.00	-0.00	-1.68	-14.95	650.02	181.55	187.37	0.00	-6533.70
1467	-0.00	-0.00	-0.00	903.00	200.00	0.00	-0.00	-1.53	-15.03	650.33	181.60	187.33	0.00	-6497.99
1468	-0.00	-0.00	-0.00	903.00	200.00	0.00	-0.00	-1.68	-15.34	650.48	181.56	187.33	0.00	-6487.07
1469	-0.00	-0.00	-0.00	903.00	200.00	0.00	-0.00	-1.53	-15.26	650.18	181.37	187.33	0.00	-6574.51
1470	-0.00	-0.00	-0.00	903.00	200.00	0.00	-0.00	-1.45	-15.18	649.11	181.24	187.26	0.00	-6568.22
1471	0.00	0.00	0.00	903.00	200.00	0.00	0.00	-1.37	-14.88	648.50	181.06	187.20	0.00	-6535.58
1472	-0.00	-0.00	-0.00	903.00	200.00	0.00	-0.00	-1.37	-15.03	647.58	180.89	187.28	0.00	-6625.02
1473	-0.00	-0.00	-0.00	903.00	200.00	0.00	-0.00	-1.30	-15.18	647.43	180.72	187.23	0.00	-6623.79
1474	-0.00	-0.00	-0.00	903.00	200.00	0.00	-0.00	-1.30	-15.03	647.13	180.74	187.22	0.00	-6651.14
1475	-0.00	-0.00	-0.00	903.00	200.00	0.00	-0.00	-1.30	-14.95	646.67	180.79	187.21	0.00	-6641.17
1476	-0.00	-0.00	-0.00	903.00	200.00	0.00	-0.00	-1.37	-15.18	646.82	180.54	187.36	0.00	-6602.89
1477	-0.00	-0.00	-0.00	903.00	200.00	0.00	-0.00	-1.53	-15.18	646.97	180.57	187.45	0.00	-6669.34
1478	-0.00	-0.00	-0.00	903.00	200.00	0.00	-0.00	-1.60	-15.41	646.97	180.64	187.50	0.00	-6694.71
1479	-0.00	-0.00	-0.00	903.00	200.00	0.00	-0.00	-1.53	-15.26	646.97	180.50	187.50	0.00	-6702.50
1480	-0.00	-0.00	-0.00	903.00	200.00	0.00	-0.00	-1.45	-15.41	647.89	180.52	187.61	0.00	-6675.65
1481	-0.00	-0.00	-0.00	903.00	200.00	0.00	-0.00	-1.53	-15.34	648.19	180.44	187.62	0.00	-6644.01
1482	0.00	0.00	0.00	903.00	200.00	0.00	0.00	-1.53	-15.34	648.50	180.28	187.86	0.00	-6646.76
1483	0.00	0.00	0.00	903.00	200.00	0.00	0.00	-1.45	-15.34	648.65	179.96	187.81	0.00	-6698.38
1484	-0.00	-0.00	-0.00	903.00	200.00	0.00	-0.00	-1.45	-15.34	648.80	179.99	187.77	0.00	-6697.88
1485	-0.00	-0.00	-0.00	903.00	200.00	0.00	-0.00	-1.37	-15.34	648.35	179.83	187.76	0.00	-6701.19
1486	-0.00	-0.00	-0.00	903.00	200.00	0.00	-0.00	-1.37	-15.18	648.65	179.75	187.72	0.00	-6706.96
1487	0.00	0.00	0.00	903.00	200.00	0.00	0.00	-1.53	-15.18	648.35	179.69	187.76	0.00	-6706.01
1488	-0.00	-0.00	-0.00	903.00	200.00	0.00	-0.00	-1.37	-15.18	648.35	179.48	187.71	0.00	-6733.92
1489	0.00	0.00	0.00	903.00	200.00	0.00	0.00	-1.45	-14.88	648.96	179.45	187.63	0.00	-6742.27
1490	-0.00	-0.00	-0.00	903.00	200.00	0.00	-0.00	-1.53	-15.18	648.96	179.45	187.54	0.00	-6800.86
1491	-0.00	-0.00	-0.00	903.00	200.00	0.00	-0.00	-1.45	-15.18	649.26	179.44	187.50	0.00	-6916.40
1492	-0.00	-0.00	-0.00	903.00	200.00	0.00	-0.00	-1.75	-15.26	649.26	179.44	187.45	0.00	-6875.93
1493	-0.00	-0.00	-0.00	903.00	200.00	0.00	-0.00	-1.60	-15.18	649.72	179.24	187.51	0.00	-6894.61
1494	-0.00	-0.00	-0.00	903.00	200.00	0.00	-0.00	-1.68	-15.18	650.63	179.27	187.38	0.00	-6938.78
1495	-0.00	-0.00	-0.00	903.00	200.00	0.00	-0.00	-1.60	-15.03	650.48	179.24	187.38	0.00	-6944.63
1496	0.00	0.00	0.00	903.00	200.00	0.00	0.00	-1.53	-15.26	650.63	179.20	187.38	0.00	-7042.55
1497	0.00	0.00	0.00	903.00	200.00	0.00	0.00	-1.45	-14.88	650.48	179.10	187.29	0.00	-6998.75
1498	-0.00	-0.00	-0.00	903.00	200.00	0.00	-0.00	-1.45	-15.03	650.18	179.04	187.23	0.00	-6995.09
1499	-0.00	-0.00	-0.00	903.00	200.00	0.00	-0.00	-1.53	-15.34	650.02	178.80	187.18	0.00	-7080.41
1500	-0.00	-0.00	-0.00	903.00	200.00	0.00	-0.00	-1.45	-15.41	649.11	178.77	186.84	0.00	-7159.25
1501	0.00	0.00	0.00	903.00	200.00	0.00	0.00	-1.53	-15.34	648.80	178.50	186.69	0.00	-7198.67
1502	0.00	0.00	0.00	903.00	200.00	0.00	0.00	-1.68	-15.18	649.26	178.80	186.60	0.00	-7219.22
1503	-0.00	-0.00	-0.00	903.00	200.00	0.00	-0.00	-1.83	-15.41	649.26	178.45	186.23	0.00	-7295.44
1504	-0.00	-0.00	-0.00	903.00	200.00	0.00	-0.00	-2.14	-15.26	648.50	178.45	186.07	0.00	-7318.16
1505	-0.00	-0.00	-0.00	903.00	200.00	0.00	-0.00	-2.21	-15.34	649.72	178.75	185.77	0.00	-7321.12
1506	-0.00	-0.00	-0.00	903.00	200.00	0.00	-0.00	-2.21	-15.41	649.11	178.63	185.47	0.00	-7377.25
1507	0.00	0.00	0.00	903.00	200.00	0.00	0.00	-2.52	-15.49	648.80	178.79	185.23	0.00	-7401.96
1508	-0.00	-0.00	-0.00	903.00	200.00	0.00	-0.00	-2.59	-15.56	648.96	178.81	184.95	0.00	-7477.58
1509	-0.00	-0.00	-0.00	903.00	200.00	0.00	-0.00	-2.75	-15.72	649.11	178.91	184.91	0.00	-7560.76
1510	-0.00	-0.00	-0.00	903.00	200.00	0.00	-0.00	-2.67	-15.56	649.26	178.80	184.58	0.00	-7521.43
1511	0.00	0.00	0.00	903.00	200.00	0.00	0.00	-2.90	-15.56	649.41	178.83	184.49	0.00	-7448.53
1512	-0.00	-0.00	-0.00	903.00	200.00	0.00	-0.00	-3.05	-15.49	649.57	178.58	184.21	0.00	-7417.11
1513	-0.00	-0.00	-0.00	903.00	200.00	0.00	-0.00	-2.90	-15.64	650.48	178.61	184.10	0.00	-7437.23
1514	-0.00	-0.00	-0.00	903.00	200.00	0.00	-0.00	-2.82	-15.56	650.33	178.58	184.09	0.00	-7521.17
1515	-0.00	-0.00	-0.00	903.00	200.00	0.00	-0.00	-2.75	-15.64	650.48	178.68	183.95	0.00	-7552.61
1516	-0.00	-0.00	-0.00	903.00	200.00	0.00	-0.00	-2.82	-15.56	650.48	178.54	183.86	0.00	-7521.17
1517	-0.00	-0.00	-0.00	903.00	200.00	0.00	-0.00	-2.75	-15.34	650.79	178.52	183.92	0.00	-7517.84
1518	-0.00	-0.00	-0.00	903.00	200.00	0.00	-0.00	-2.67	-15.18	650.48	178.61	184.00	0.00	-7499.49
1519	-0.00	-0.00	-0.00	903.00	200.00	0.00	-0.00	-2.59	-14.95	650.48	178.40	183.95	0.00	-7498.85
1520	-0.00	-0.00	-0.00	903.00	200.00	0.00	-0.00	-2.37	-14.88	650.63	178.56	184.01	0.00	-7445.07
1521	-0.00	-0.00	-0.00	903.00	200.00	0.00	-0.00	-2.21	-14.80	650.48	178.54	184.14	0.00	-7484.75
1522	-0.00	-0.00	-0.00	903.00	200.00	0.00	-0.00	-2.44	-14.72	650.33	178.58	184.00	0.00	-7447.99
1523	0.00	0.00	0.00	903.00	200.00	0.00	0.00	-2.06	-14.95	650.02	178.38	184.08	0.00	-7507.92
1524	-0.00	-0.00	-0.00	903.00	200.00	0.00	-0.00	-2.14	-14.95	650.33	178.65	184.09	0.00	-7456.93
1525	-0.00	-0.00	-0.00	903.00	200.00	0.00	-0.00	-2.06	-14.80	650.48	178.61	184.19	0.00	-7394.67
1526	0.00	0.00	0.00	903.00	200.00	0.00	0.00	-1.98	-14.88	650.48	178.54	184.38	0.00	-7383.67
1527	-0.00	-0.00	-0.00	903.00	200.00	0.00	-0.00	-1.68	-14.57	650.33	178.37	184.42	0.00	-7331.02
1528	-0.00	-0.00	-0.00	903.00	200.00	0.00	-0.00	-1.83	-14.72	650.33	178.51	184.56	0.00	-7322.50
1529	-0.00	-0.00	-0.00	903.00	200.00	0.00	-0.00	-1.60	-14.50	650.18	178.27	184.56	0.00	-7278.81
1530	0.00	0.00	0.00	903.00	200.00	0.00	0.00	-1.60	-14.42	650.48	178.33	184.71	0.00	-7314.71
1531	-0.00	-0.00	-0.00	903.00	200.00	0.00	-0.00	-1.60	-14.11	649.57	178.15	184.92	0.00	-7280.34
1532	-0.00	-0.00	-0.00	903.00	200.00	0.00	-0.00	-1.98	-14.27	649.41	178.41	185.06	0.00	-7244.06
1533	-0.00	-0.00	-0.00	903.00	200.00	0.00	-0.00	-1.98	-13.89	649.41	178.41	185.15	0.00	-7106.31
1534	-0.00	-0.00	-0.00	903.00	200.00	0.00	-0.00	-1.98	-14.11	649.41	178.34	185.39	0.00	-7227.16
1535	-0.00	-0.00	-0.00	903.00	200.00	0.00	-0.00	-1.98	-14.11	649.26	178.59	185.57	0.00	-7155.28
1536	-0.00	-0.00	-0.00	903.00	200.00	0.00	-0.00	-1.98	-13.96	649.26	178.59	185.57	0.00	-7090.98
1537	-0.00	-0.00	-0.00	903.00	200.00	0.00	-0.00	-1.83	-14.11	649.72	178.75	185.86	0.00	-7064.26
1538	-0.00	-0.00	-0.00	903.00	200.00	0.00	-0.00	-1.75	-13.96	650.02	178.94	185.92	0.00	-6952.62
1539	-0.00	-0.00	-0.00	903.00	200.00	0.00	-0.00	-1.53	-13.89	650.33	179.07	186.06	0.00	-6945.07
1540	-0.00	-0.00	-0.00	903.00	200.00	0.00	-0.00	-1.53	-13.96	650.63	179.20	186.21	0.00	-6906.97
1541	-0.00	-0.00	-0.00	903.00	200.00	0.00	-0.00	-1.60	-13.73	650.79	179.23	186.26	0.00	-6855.07
1542	-0.00	-0.00	-0.00	903.00	200.00	0.00	-0.00	-1.53	-13.81	650.48	179.10	186.25	0.00	-6889.96
1543	0.00	0.00	0.00	903.00	200.00	0.00	0.00	-1.30	-13.89	650.48	179.17	186.25	0.00	-6832.69
1544	0.00	0.00	0.00	903.00	200.00	0.00	0.00	-1.45	-14.11	650.48	179.38	186.30	0.00	-6809.56
1545	-0.00	-0.00	-0.00	903.00	200.00	0.00	-0.00	-1.53	-13.96	650.18	179.46	186.44	0.00	-6789.14
1546	-0.00	-0.00	-0.00	903.00	200.00	0.00	-0.00	-1.75	-13.96	650.48	179.66	186.35	0.00	-6783.13
1547	-0.00	-0.00	-0.00	903.00	200.00	0.00	-0.00	-1.75	-14.11	650.33	179.70	186.30	0.00	-6732.14
1548	0.00	0.00	0.00	903.00	200.00	0.00	0.00	-1.83	-14.11	650.63	179.90	186.49	0.00	-6751.56
1549	0.00	0.00	0.00	903.00	200.00	0.00	0.00	-2.14	-14.27	650.48	179.80	186.49	0.00	-6812.94
1550	0.00	0.00	0.00	903.00	200.00	0.00	0.00	-2.21	-13.89	650.63	180.18	186.68	0.00	-6623.87
1551	-0.00	-0.00	-0.00	903.00	200.00	0.00	-0.00	-2.21	-14.19	651.09	180.41	186.74	0.00	-6657.37
1552	-0.00	-0.00	-0.00	903.00	200.00	0.00	-0.00	-2.14	-14.34	651.25	180.44	186.64	0.00	-6630.26
1553	-0.00	-0.00	-0.00	903.00	200.00	0.00	-0.00	-2.14	-14.27	651.70	180.59	186.61	0.00	-6710.41
1554	-0.00	-0.00	-0.00	903.00	200.00	0.00	-0.00	-2.14	-14.50	651.70	180.38	186.56	0.00	-6672.03
1555	0.00	0.00	0.00	903.00	200.00	0.00	0.00	-2.52	-14.65	651.70	180.52	186.51	0.00	-6751.64
1556	-0.00	-0.00	-0.00	903.00	200.00	0.00	-0.00	-2.59	-14.57	650.79	180.63	186.45	0.00	-6762.57
1557	0.00	0.00	0.00	903.00	200.00	0.00	0.00	-2.52	-14.57	650.33	180.62	186.11	0.00	-6694.28
1558	0.00	0.00	0.00	903.00	200.00	0.00	0.00	-2.75	-14.57	648.80	180.48	186.08	0.00	-6807.49
1559	-0.00	-0.00	-0.00	903.00	200.00	0.00	-0.00	-2.75	-14.50	648.35	180.68	185.97	0.00	-6726.55
1560	-0.00	-0.00	-0.00	903.00	200.00	0.00	-0.00	-2.59	-14.50	647.28	180.55	185.90	0.00	-6799.00
1561	0.00	0.00	0.00	903.00	200.00	0.00	0.00	-2.90	-14.57	646.67	180.51	185.70	0.00	-6780.95
1562	-0.00	-0.00	-0.00	903.00	200.00	0.00	-0.00	-2.90	-14.50	646.51	180.55	185.70	0.00	-6885.65
1563	0.00	0.00	0.00	903.00	200.00	0.00	0.00	-3.13	-14.57	646.36	180.52	185.69	0.00	-6891.89
1564	-0.00	-0.00	-0.00	903.00	200.00	0.00	-0.00	-3.20	-14.72	646.67	180.51	185.70	0.00	-6840.60
1565	-0.00	-0.00	-0.00	903.00	200.00	0.00	-0.00	-3.43	-14.65	646.67	180.51	185.70	0.00	-6873.98
1566	-0.00	-0.00	-0.00	903.00	200.00	0.00	-0.00	-3.43	-14.72	646.97	180.50	185.61	0.00	-6860.12
1567	0.00	0.00	0.00	903.00	200.00	0.00	0.00	-3.51	-14.57	647.43	180.51	185.58	0.00	-6909.12
1568	-0.00	-0.00	-0.00	903.00	200.00	0.00	-0.00	-3.36	-14.72	647.13	180.24	185.62	0.00	-6910.76
1569	-0.00	-0.00	-0.00	903.00	200.00	0.00	-0.00	-3.20	-14.50	647.89	180.24	185.54	0.00	-6931.08
1570	-0.00	-0.00	-0.00	903.00	200.00	0.00	-0.00	-3.28	-14.65	648.50	180.28	185.60	0.00	-6970.72
1571	0.00	0.00	0.00	903.00	200.00	0.00	0.00	-3.28	-14.65	648.50	180.21	185.46	0.00	-6994.18
1572	-0.00	-0.00	-0.00	903.00	200.00	0.00	-0.00	-3.28	-14.34	648.50	180.07	185.36	0.00	-6982.22
1573	-0.00	-0.00	-0.00	903.00	200.00	0.00	-0.00	-3.43	-14.65	649.26	180.00	185.33	0.00	-7017.52
1574	-0.00	-0.00	-0.00	903.00	200.00	0.00	-0.00	-3.43	-14.50	649.11	180.04	185.38	0.00	-7044.52
1575	-0.00	-0.00	-0.00	903.00	200.00	0.00	-0.00	-3.59	-14.42	649.11	179.90	185.47	0.00	-7058.40
1576	0.00	0.00	0.00	903.00	200.00	0.00	0.00	-3.36	-14.57	649.57	179.92	185.48	0.00	-7056.99
1577	-0.00	-0.00	-0.00	903.00	200.00	0.00	-0.00	-3.66	-14.50	649.41	179.89	185.57	0.00	-7044.14
1578	0.00	0.00	0.00	903.00	200.00	0.00	0.00	-3.59	-14.57	649.72	179.87	185.67	0.00	-7077.86
1579	-0.00	-0.00	-0.00	903.00	200.00	0.00	-0.00	-3.74	-14.57	649.72	179.52	185.81	0.00	-7081.33
1580	-0.00	-0.00	-0.00	903.00	200.00	0.00	-0.00	-3.28	-14.72	650.18	179.32	185.64	0.00	-7108.52
1581	0.00	0.00	0.00	903.00	200.00	0.00	0.00	-3.13	-14.65	650.18	179.18	185.64	0.00	-7126.46
1582	-0.00	-0.00	-0.00	903.00	200.00	0.00	-0.00	-2.75	-14.72	650.18	178.69	185.64	0.00	-7148.41
1583	-0.00	-0.00	-0.00	903.00	200.00	0.00	-0.00	-2.67	-14.72	650.48	178.61	185.69	0.00	-7150.89
1584	-0.00	-0.00	-0.00	903.00	200.00	0.00	-0.00	-2.75	-14.72	650.18	178.20	185.50	0.00	-7178.17
1585	0.00	0.00	0.00	903.00	200.00	0.00	0.00	-2.44	-14.88	650.33	177.73	185.59	0.00	-7276.99
1586	-0.00	-0.00	-0.00	903.00	200.00	0.00	-0.00	-2.37	-14.80	650.63	177.65	185.55	0.00	-7269.90
1587	-0.00	-0.00	-0.00	903.00	200.00	0.00	-0.00	-2.29	-14.88	650.63	177.37	185.55	0.00	-7330.30
1588	0.00	0.00	0.00	903.00	200.00	0.00	0.00	-2.29	-14.88	650.79	177.19	185.65	0.00	-7424.79
1589	-0.00	-0.00	-0.00	903.00	200.00	0.00	-0.00	-2.29	-14.88	650.94	177.22	185.70	0.00	-7424.47
1590	-0.00	-0.00	-0.00	903.00	200.00	0.00	-0.00	-2.59	-15.18	651.40	176.88	185.66	0.00	-7462.58
1591	-0.00	-0.00	-0.00	903.00	200.00	0.00	-0.00	-2.52	-15.18	651.40	176.67	185.85	0.00	-7536.01
1592	0.00	0.00	0.00	903.00	200.00	0.00	0.00	-2.67	-14.95	650.94	176.58	185.84	0.00	-7575.56
1593	-0.00	-0.00	-0.00	903.00	200.00	0.00	-0.00	-2.37	-15.18	651.09	176.54	185.66	0.00	-7585.43
1594	-0.00	-0.00	-0.00	903.00	200.00	0.00	-0.00	-2.21	-15.41	651.09	176.54	185.61	0.00	-7707.32
1595	0.00	0.00	0.00	903.00	200.00	0.00	0.00	-2.06	-15.49	651.09	176.05	185.61	0.00	-7657.90
1596	-0.00	-0.00	-0.00	903.00	200.00	0.00	-0.00	-1.83	-15.34	651.09	175.84	185.56	0.00	-7759.87
1597	-0.00	-0.00	-0.00	903.00	200.00	0.00	-0.00	-1.60	-15.34	650.48	175.51	185.60	0.00	-7768.25
1598	-0.00	-0.00	-0.00	903.00	200.00	0.00	-0.00	-1.53	-15.49	650.48	175.58	185.60	0.00	-7855.92
1599	0.00	0.00	0.00	903.00	200.00	0.00	0.00	-1.68	-15.18	650.33	175.41	185.45	0.00	-7795.20
1600	-0.00	-0.00	-0.00	903.00	200.00	0.00	-0.00	-1.68	-15.18	649.72	175.36	185.53	0.00	-7864.71
1601	-0.00	-0.00	-0.00	903.00	200.00	0.00	-0.00	-1.60	-15.34	650.18	175.31	185.54	0.00	-7816.99
1602	-0.00	-0.00	-0.00	903.00	200.00	0.00	-0.00	-1.98	-15.18	650.63	175.33	185.55	0.00	-7860.87
1603	-0.00	-0.00	-0.00	903.00	200.00	0.00	-0.00	-2.21	-14.95	650.48	175.51	185.69	0.00	-7780.84
1604	0.00	0.00	0.00	903.00	200.00	0.00	0.00	-2.29	-15.18	650.63	175.40	185.79	0.00	-7855.93
1605	0.00	0.00	0.00	903.00	200.00	0.00	0.00	-2.59	-15.03	650.79	175.57	185.84	0.00	-7784.38
1606	-0.00	-0.00	-0.00	903.00	200.00	0.00	-0.00	-2.59	-15.18	651.09	175.77	185.89	0.00	-7800.49
1607	0.00	0.00	0.00	903.00	200.00	0.00	0.00	-2.67	-15.18	651.55	175.78	185.95	0.00	-7776.42
1608	0.00	0.00	0.00	903.00	200.00	0.00	0.00	-2.52	-15.41	651.55	175.78	185.95	0.00	-7761.22
1609	0.00	0.00	0.00	903.00	200.00	0.00	0.00	-2.59	-15.41	651.70	175.67	185.90	0.00	-7647.31
1610	-0.00	-0.00	-0.00	903.00	200.00	0.00	-0.00	-2.37	-15.49	651.40	175.76	185.71	0.00	-7658.29
1611	-0.00	-0.00	-0.00	903.00	200.00	0.00	-0.00	-2.52	-15.72	651.55	175.78	185.67	0.00	-7661.09
1612	-0.00	-0.00	-0.00	903.00	200.00	0.00	-0.00	-2.21	-15.64	651.09	175.77	185.66	0.00	-7656.23
1613	-0.00	-0.00	-0.00	903.00	200.00	0.00	-0.00	-2.14	-15.34	650.63	175.68	185.69	0.00	-7643.72
1614	-0.00	-0.00	-0.00	903.00	200.00	0.00	-0.00	-2.14	-15.41	650.63	175.75	185.65	0.00	-7629.13
1615	-0.00	-0.00	-0.00	903.00	200.00	0.00	-0.00	-2.37	-15.18	650.48	175.86	185.78	0.00	-7550.26
1616	-0.00	-0.00	-0.00	903.00	200.00	0.00	-0.00	-2.37	-14.95	650.18	176.02	185.82	0.00	-7542.54
1617	-0.00	-0.00	-0.00	903.00	200.00	0.00	-0.00	-2.52	-14.95	649.72	176.00	185.86	0.00	-7517.84
1618	-0.00	-0.00	-0.00	903.00	200.00	0.00	-0.00	-2.59	-15.26	650.18	176.02	185.87	0.00	-7485.71
1619	0.00	0.00	0.00	903.00	200.00	0.00	0.00	-2.59	-15.26	650.18	176.30	185.87	0.00	-7527.18
1620	0.00	0.00	0.00	903.00	200.00	0.00	0.00	-2.75	-15.18	650.02	176.48	185.87	0.00	-7421.26
1621	0.00	0.00	0.00	903.00	200.00	0.00	0.00	-2.75	-15.18	650.33	176.61	185.97	0.00	-7396.70
1622	-0.00	-0.00	-0.00	903.00	200.00	0.00	-0.00	-2.75	-15.34	650.33	176.54	185.92	0.00	-7416.48
1623	-0.00	-0.00	-0.00	903.00	200.00	0.00	-0.00	-2.67	-15.41	650.94	176.79	186.03	0.00	-7400.42
1624	-0.00	-0.00	-0.00	903.00	200.00	0.00	-0.00	-2.52	-15.49	650.79	176.76	185.89	0.00	-7412.04
1625	-0.00	-0.00	-0.00	903.00	200.00	0.00	-0.00	-2.59	-15.18	650.79	176.83	185.98	0.00	-7349.64
1626	0.00	0.00	0.00	903.00	200.00	0.00	0.00	-2.52	-15.41	650.63	176.74	185.98	0.00	-7380.42
1627	0.00	0.00	0.00	903.00	200.00	0.00	0.00	-2.37	-15.26	650.33	176.89	185.97	0.00	-7315.62
1628	0.00	0.00	0.00	903.00	200.00	0.00	0.00	-2.52	-15.26	650.33	176.89	185.97	0.00	-7336.37
1629	-0.00	-0.00	-0.00	903.00	200.00	0.00	-0.00	-2.52	-15.18	650.18	176.86	186.06	0.00	-7350.53
1630	-0.00	-0.00	-0.00	903.00	200.00	0.00	-0.00	-2.29	-14.95	650.48	177.27	186.07	0.00	-7273.65
1631	-0.00	-0.00	-0.00	903.00	200.00	0.00	-0.00	-2.21	-15.03	650.63	177.37	186.16	0.00	-7237.02
1632	-0.00	-0.00	-0.00	903.00	200.00	0.00	-0.00	-2.52	-15.18	650.63	177.44	186.26	0.00	-7250.68
1633	-0.00	-0.00	-0.00	903.00	200.00	0.00	-0.00	-2.44	-15.18	650.94	177.50	186.36	0.00	-7205.32
1634	0.00	0.00	0.00	903.00	200.00	0.00	0.00	-2.29	-15.03	650.94	177.71	186.45	0.00	-7185.76
1635	-0.00	-0.00	-0.00	903.00	200.00	0.00	-0.00	-2.52	-15.18	650.63	177.86	186.54	0.00	-7107.65
1636	-0.00	-0.00	-0.00	903.00	200.00	0.00	-0.00	-2.44	-14.95	650.79	177.89	186.68	0.00	-7080.65
1637	0.00	0.00	0.00	903.00	200.00	0.00	0.00	-2.21	-15.18	650.63	177.86	186.68	0.00	-7112.07
1638	0.00	0.00	0.00	903.00	200.00	0.00	0.00	-2.14	-15.03	650.33	178.02	186.67	0.00	-7069.24
1639	-0.00	-0.00	-0.00	903.00	200.00	0.00	-0.00	-2.21	-14.95	650.48	178.11	186.63	0.00	-7057.33
1640	-0.00	-0.00	-0.00	903.00	200.00	0.00	-0.00	-2.06	-15.26	650.48	178.04	186.63	0.00	-7051.87
1641	-0.00	-0.00	-0.00	903.00	200.00	0.00	-0.00	-2.14	-15.03	650.48	178.25	186.58	0.00	-6996.77
1642	-0.00	-0.00	-0.00	903.00	200.00	0.00	-0.00	-2.06	-15.26	650.18	178.20	186.67	0.00	-7003.83
1643	0.00	0.00	0.00	903.00	200.00	0.00	0.00	-2.06	-15.18	649.41	178.13	186.56	0.00	-6995.41
1644	0.00	0.00	0.00	903.00	200.00	0.00	0.00	-2.06	-15.03	649.57	178.22	186.56	0.00	-6975.33
1645	0.00	0.00	0.00	903.00	200.00	0.00	0.00	-2.21	-14.95	649.11	178.14	186.65	0.00	-6988.35
1646	0.00	0.00	0.00	903.00	200.00	0.00	0.00	-2.14	-14.80	648.80	178.15	186.55	0.00	-6993.25
1647	0.00	0.00	0.00	903.00	200.00	0.00	0.00	-2.21	-15.03	649.26	178.38	186.60	0.00	-6948.16
1648	-0.00	-0.00	-0.00	903.00	200.00	0.00	-0.00	-2.06	-14.88	648.80	178.57	186.74	0.00	-6974.78
1649	-0.00	-0.00	-0.00	903.00	200.00	0.00	-0.00	-2.29	-14.80	648.80	178.43	186.78	0.00	-6896.01
1650	0.00	0.00	0.00	903.00	200.00	0.00	0.00	-2.37	-15.03	648.96	178.74	186.93	0.00	-6941.38
1651	0.00	0.00	0.00	903.00	200.00	0.00	0.00	-2.37	-14.80	648.65	178.69	186.97	0.00	-6937.46
1652	0.00	0.00	0.00	903.00	200.00	0.00	0.00	-2.37	-14.95	648.50	178.73	187.06	0.00	-6909.78
1653	-0.00	-0.00	-0.00	903.00	200.00	0.00	-0.00	-2.52	-15.18	649.11	178.84	187.17	0.00	-6911.21
1654	0.00	0.00	0.00	903.00	200.00	0.00	0.00	-2.29	-15.03	649.11	178.91	187.12	0.00	-6871.60
1655	-0.00	-0.00	-0.00	903.00	200.00	0.00	-0.00	-2.29	-14.95	648.50	178.45	186.96	0.00	-6869.00
1656	-0.00	-0.00	-0.00	903.00	200.00	0.00	-0.00	-2.29	-14.88	648.96	178.60	186.97	0.00	-6834.53
1657	-0.00	-0.00	-0.00	903.00	200.00	0.00	-0.00	-2.29	-15.03	648.80	178.72	186.97	0.00	-6851.36
1658	-0.00	-0.00	-0.00	903.00	200.00	0.00	-0.00	-2.29	-14.65	649.11	178.63	187.12	0.00	-6829.55
1659	0.00	0.00	0.00	903.00	200.00	0.00	0.00	-2.14	-14.95	649.41	178.83	186.89	0.00	-6887.99
1660	0.00	0.00	0.00	903.00	200.00	0.00	0.00	-2.29	-14.88	649.72	178.68	186.90	0.00	-6856.17
1661	-0.00	-0.00	-0.00	903.00	200.00	0.00	-0.00	-2.14	-14.65	650.18	178.69	186.86	0.00	-6852.98
1662	-0.00	-0.00	-0.00	903.00	200.00	0.00	-0.00	-2.21	-14.65	650.02	178.59	186.85	0.00	-6876.31
1663	0.00	0.00	0.00	903.00	200.00	0.00	0.00	-1.98	-14.72	650.02	178.52	186.90	0.00	-6935.49
1664	0.00	0.00	0.00	903.00	200.00	0.00	0.00	-1.98	-14.65	650.48	178.75	186.91	0.00	-6900.04
1665	-0.00	-0.00	-0.00	903.00	200.00	0.00	-0.00	-2.29	-14.80	650.48	178.75	187.10	0.00	-6937.86
1666	0.00	0.00	0.00	903.00	200.00	0.00	0.00	-2.21	-14.65	650.18	178.76	186.95	0.00	-6874.05
1667	0.00	0.00	0.00	903.00	200.00	0.00	0.00	-2.21	-14.72	650.18	178.83	187.14	0.00	-6882.68
1668	-0.00	-0.00	-0.00	903.00	200.00	0.00	-0.00	-2.21	-14.72	650.18	178.97	187.00	0.00	-6948.95
1669	-0.00	-0.00	-0.00	903.00	200.00	0.00	-0.00	-2.21	-14.65	649.57	178.93	186.99	0.00	-6917.44
1670	-0.00	-0.00	-0.00	903.00	200.00	0.00	-0.00	-1.98	-14.72	649.41	178.90	187.08	0.00	-6884.48
1671	-0.00	-0.00	-0.00	903.00	200.00	0.00	-0.00	-1.83	-14.72	649.11	178.91	187.07	0.00	-6863.35
1672	0.00	0.00	0.00	903.00	200.00	0.00	0.00	-2.06	-14.65	648.96	178.96	187.11	0.00	-6850.63
1673	-0.00	-0.00	-0.00	903.00	200.00	0.00	-0.00	-1.68	-14.72	648.96	178.96	187.16	0.00	-6887.75
1674	0.00	0.00	0.00	903.00	200.00	0.00	0.00	-1.68	-14.65	649.11	178.91	187.12	0.00	-6901.94
1675	-0.00	-0.00	-0.00	903.00	200.00	0.00	-0.00	-1.53	-14.88	648.96	178.81	187.11	0.00	-6864.42
1676	-0.00	-0.00	-0.00	903.00	200.00	0.00	-0.00	-1.53	-14.72	648.96	178.81	187.16	0.00	-6891.78
1677	0.00	0.00	0.00	903.00	200.00	0.00	0.00	-1.68	-14.57	649.11	178.84	187.21	0.00	-6848.11
1678	-0.00	-0.00	-0.00	903.00	200.00	0.00	-0.00	-1.60	-14.88	649.26	178.94	187.26	0.00	-6861.78
1679	-0.00	-0.00	-0.00	903.00	200.00	0.00	-0.00	-1.45	-14.95	649.41	178.90	187.22	0.00	-6919.30
1680	-0.00	-0.00	-0.00	903.00	200.00	0.00	-0.00	-1.75	-14.72	649.11	178.84	187.21	0.00	-6888.51
1681	-0.00	-0.00	-0.00	903.00	200.00	0.00	-0.00	-1.68	-14.88	648.65	178.76	187.30	0.00	-6886.50
1682	-0.00	-0.00	-0.00	903.00	200.00	0.00	-0.00	-1.75	-14.72	649.11	179.06	187.35	0.00	-6862.75
1683	-0.00	-0.00	-0.00	903.00	200.00	0.00	-0.00	-1.83	-14.95	648.96	178.96	187.44	0.00	-6891.12
1684	-0.00	-0.00	-0.00	903.00	200.00	0.00	-0.00	-1.83	-14.95	649.26	179.01	187.45	0.00	-6913.17
1685	-0.00	-0.00	-0.00	903.00	200.00	0.00	-0.00	-1.60	-15.03	649.11	179.13	187.45	0.00	-6900.69
1686	-0.00	-0.00	-0.00	903.00	200.00	0.00	-0.00	-1.53	-14.88	649.57	179.07	187.55	0.00	-6861.30
1687	0.00	0.00	0.00	903.00	200.00	0.00	0.00	-1.53	-15.18	649.41	179.18	187.59	0.00	-6942.34
1688	-0.00	-0.00	-0.00	903.00	200.00	0.00	-0.00	-1.30	-15.03	649.72	178.96	187.55	0.00	-6930.07
1689	-0.00	-0.00	-0.00	903.00	200.00	0.00	-0.00	-1.22	-14.88	649.57	179.00	187.50	0.00	-6888.98
1690	0.00	0.00	0.00	903.00	200.00	0.00	0.00	-1.22	-14.88	650.02	178.73	187.51	0.00	-6915.85
1691	0.00	0.00	0.00	903.00	200.00	0.00	0.00	-1.22	-15.18	650.18	178.69	187.51	0.00	-7022.16
1692	-0.00	-0.00	-0.00	903.00	200.00	0.00	-0.00	-1.30	-15.18	650.02	178.80	187.42	0.00	-6996.49
1693	0.00	0.00	0.00	903.00	200.00	0.00	0.00	-1.22	-14.88	650.18	178.83	187.56	0.00	-6914.44
1694	-0.00	-0.00	-0.00	903.00	200.00	0.00	-0.00	-1.30	-14.80	650.48	179.03	187.61	0.00	-6878.50
1695	0.00	0.00	0.00	903.00	200.00	0.00	0.00	-1.37	-14.80	650.33	178.86	187.66	0.00	-6903.00
1696	-0.00	-0.00	-0.00	903.00	200.00	0.00	-0.00	-1.37	-15.03	650.18	179.04	187.66	0.00	-6882.20
1697	0.00	0.00	0.00	903.00	200.00	0.00	0.00	-1.45	-14.95	650.02	179.23	187.84	0.00	-6869.57
1698	0.00	0.00	0.00	903.00	200.00	0.00	0.00	-1.45	-15.03	649.72	179.24	187.79	0.00	-6878.50
1699	-0.00	-0.00	-0.00	903.00	200.00	0.00	-0.00	-1.53	-14.95	649.11	179.27	187.87	0.00	-6868.07
1700	-0.00	-0.00	-0.00	903.00	200.00	0.00	-0.00	-1.22	-15.03	649.11	179.27	187.87	0.00	-6835.21
1701	-0.00	-0.00	-0.00	903.00	200.00	0.00	-0.00	-1.30	-15.03	648.96	179.31	187.87	0.00	-6787.87
1702	-0.00	-0.00	-0.00	903.00	200.00	0.00	-0.00	-1.22	-15.18	648.96	179.17	187.82	0.00	-6855.07
1703	-0.00	-0.00	-0.00	903.00	200.00	0.00	-0.00	-1.22	-15.18	648.65	179.11	187.91	0.00	-6810.26
1704	-0.00	-0.00	-0.00	903.00	200.00	0.00	-0.00	-1.22	-15.03	648.80	179.28	187.82	0.00	-6834.93
1705	-0.00	-0.00	-0.00	903.00	200.00	0.00	-0.00	-1.14	-14.95	648.65	179.18	188.05	0.00	-6828.40
1706	-0.00	-0.00	-0.00	903.00	200.00	0.00	-0.00	-1.22	-14.88	648.96	179.38	187.91	0.00	-6746.50
1707	-0.00	-0.00	-0.00	903.00	200.00	0.00	-0.00	-1.22	-15.03	648.96	179.24	187.87	0.00	-6835.63
1708	-0.00	-0.00	-0.00	903.00	200.00	0.00	-0.00	-1.22	-15.03	649.11	179.34	187.87	0.00	-6834.15
1709	-0.00	-0.00	-0.00	903.00	200.00	0.00	-0.00	-1.37	-14.95	649.41	179.46	187.88	0.00	-6752.53
1710	-0.00	-0.00	-0.00	903.00	200.00	0.00	-0.00	-1.45	-14.95	649.26	179.58	187.83	0.00	-6772.74
1711	-0.00	-0.00	-0.00	903.00	200.00	0.00	-0.00	-1.45	-14.95	649.41	179.53	187.88	0.00	-6750.55
1712	0.00	0.00	0.00	903.00	200.00	0.00	0.00	-1.53	-14.95	649.57	179.70	187.97	0.00	-6724.35
1713	-0.00	-0.00	-0.00	903.00	200.00	0.00	-0.00	-1.45	-14.95	649.11	179.83	188.01	0.00	-6723.43
1714	0.00	0.00	0.00	903.00	200.00	0.00	0.00	-1.45	-14.95	649.41	179.89	187.92	0.00	-6745.35
1715	0.00	0.00	0.00	903.00	200.00	0.00	0.00	-1.07	-14.88	649.11	179.90	188.01	0.00	-6717.79
1716	0.00	0.00	0.00	903.00	200.00	0.00	0.00	-1.22	-14.80	648.80	179.84	187.96	0.00	-6730.46
1717	-0.00	-0.00	-0.00	903.00	200.00	0.00	-0.00	-1.30	-14.88	649.41	180.10	187.92	0.00	-6734.88
1718	-0.00	-0.00	-0.00	903.00	200.00	0.00	-0.00	-0.99	-14.88	648.80	179.84	188.01	0.00	-6811.09
1719	0.00	0.00	0.00	903.00	200.00	0.00	0.00	-0.92	-14.80	649.11	179.90	187.82	0.00	-6710.28
1720	-0.00	-0.00	-0.00	903.00	200.00	0.00	-0.00	-1.07	-14.72	648.65	179.82	187.81	0.00	-6746.28
1721	-0.00	-0.00	-0.00	903.00	200.00	0.00	-0.00	-1.07	-14.80	649.11	179.62	187.87	0.00	-6758.43
1722	-0.00	-0.00	-0.00	903.00	200.00	0.00	-0.00	-0.99	-14.95	649.26	179.86	187.92	0.00	-6751.30
1723	-0.00	-0.00	-0.00	903.00	200.00	0.00	-0.00	-1.22	-15.03	649.26	179.93	187.83	0.00	-6756.52
1724	-0.00	-0.00	-0.00	903.00	200.00	0.00	-0.00	-1.22	-14.80	649.57	179.92	187.74	0.00	-6729.14
1725	0.00	0.00	0.00	903.00	200.00	0.00	0.00	-1.45	-14.88	650.18	179.96	187.84	0.00	-6757.91
1726	0.00	0.00	0.00	903.00	200.00	0.00	0.00	-1.37	-14.80	650.63	180.18	187.85	0.00	-6723.47
1727	0.00	0.00	0.00	903.00	200.00	0.00	0.00	-1.53	-15.03	650.18	180.24	187.84	0.00	-6771.07
1728	-0.00	-0.00	-0.00	903.00	200.00	0.00	-0.00	-1.60	-14.95	650.18	180.24	187.66	0.00	-6737.81
1729	0.00	0.00	0.00	903.00	200.00	0.00	0.00	-1.30	-14.95	649.57	180.13	187.78	0.00	-6743.43
1730	-0.00	-0.00	-0.00	903.00	200.00	0.00	-0.00	-1.30	-14.88	648.96	180.08	187.63	0.00	-6734.71
1731	-0.00	-0.00	-0.00	903.00	200.00	0.00	-0.00	-1.22	-14.80	648.80	180.06	187.54	0.00	-6726.81
1732	-0.00	-0.00	-0.00	903.00	200.00	0.00	-0.00	-1.07	-14.80	648.35	180.11	187.43	0.00	-6750.65
1733	-0.00	-0.00	-0.00	903.00	200.00	0.00	-0.00	-0.99	-14.88	648.50	180.00	187.44	0.00	-6808.22
1734	-0.00	-0.00	-0.00	903.00	200.00	0.00	-0.00	-0.99	-14.88	648.04	179.99	187.52	0.00	-6739.85
1735	-0.00	-0.00	-0.00	903.00	200.00	0.00	-0.00	-1.07	-14.88	648.35	179.97	187.29	0.00	-6807.52
1736	-0.00	-0.00	-0.00	903.00	200.00	0.00	-0.00	-1.07	-14.95	647.28	179.70	187.32	0.00	-6820.73
1737	0.00	0.00	0.00	903.00	200.00	0.00	0.00	-0.99	-15.03	647.43	179.66	187.32	0.00	-6854.40
1738	0.00	0.00	0.00	903.00	200.00	0.00	0.00	-1.22	-14.80	647.89	179.82	187.24	0.00	-6798.66
1739	-0.00	-0.00	-0.00	903.00	200.00	0.00	-0.00	-1.22	-15.03	648.19	179.66	187.24	0.00	-6828.51
1740	-0.00	-0.00	-0.00	903.00	200.00	0.00	-0.00	-1.37	-15.03	648.96	179.94	187.21	0.00	-6776.50
1741	-0.00	-0.00	-0.00	903.00	200.00	0.00	-0.00	-1.68	-14.88	649.26	179.86	187.17	0.00	-6847.02
1742	0.00	0.00	0.00	903.00	200.00	0.00	0.00	-1.60	-14.88	649.26	180.00	187.26	0.00	-6800.27
1743	-0.00	-0.00	-0.00	903.00	200.00	0.00	-0.00	-1.83	-14.80	650.48	180.30	187.29	0.00	-6692.32
1744	-0.00	-0.00	-0.00	903.00	200.00	0.00	-0.00	-1.75	-14.72	650.02	180.14	187.23	0.00	-6686.33
1745	0.00	0.00	0.00	903.00	200.00	0.00	0.00	-1.68	-14.57	650.18	180.03	187.23	0.00	-6693.55
1746	0.00	0.00	0.00	903.00	200.00	0.00	0.00	-1.53	-14.65	650.02	180.14	187.09	0.00	-6794.34
1747	0.00	0.00	0.00	903.00	200.00	0.00	0.00	-1.53	-14.65	649.57	180.13	187.17	0.00	-6726.01
1748	-0.00	-0.00	-0.00	903.00	200.00	0.00	-0.00	-1.22	-14.65	649.41	180.17	187.17	0.00	-6775.07
1749	-0.00	-0.00	-0.00	903.00	200.00	0.00	-0.00	-1.07	-14.57	649.57	180.06	187.17	0.00	-6723.76
1750	-0.00	-0.00	-0.00	903.00	200.00	0.00	-0.00	-1.14	-14.50	648.65	179.89	187.16	0.00	-6716.06
1751	0.00	0.00	0.00	903.00	200.00	0.00	0.00	-1.07	-14.65	648.35	180.04	186.96	0.00	-6778.67
1752	-0.00	-0.00	-0.00	903.00	200.00	0.00	-0.00	-0.99	-14.50	648.04	179.92	186.96	0.00	-6786.08
1753	-0.00	-0.00	-0.00	903.00	200.00	0.00	-0.00	-1.07	-14.50	647.43	179.73	187.04	0.00	-6787.84
1754	-0.00	-0.00	-0.00	903.00	200.00	0.00	-0.00	-0.99	-14.57	648.35	179.83	186.96	0.00	-6819.37
1755	-0.00	-0.00	-0.00	903.00	200.00	0.00	-0.00	-1.14	-14.57	648.50	179.86	186.87	0.00	-6839.75
1756	-0.00	-0.00	-0.00	903.00	200.00	0.00	-0.00	-1.14	-14.50	648.50	180.07	186.96	0.00	-6781.85
1757	-0.00	-0.00	-0.00	903.00	200.00	0.00	-0.00	-1.07	-14.57	649.11	180.18	187.12	0.00	-6721.85
1758	-0.00	-0.00	-0.00	903.00	200.00	0.00	-0.00	-1.07	-14.65	649.11	180.11	187.12	0.00	-6823.58
1759	-0.00	-0.00	-0.00	903.00	200.00	0.00	-0.00	-1.14	-14.57	649.41	180.17	186.98	0.00	-6812.47
1760	0.00	0.00	0.00	903.00	200.00	0.00	0.00	-0.99	-14.65	649.57	180.20	187.08	0.00	-6846.17
1761	-0.00	-0.00	-0.00	903.00	200.00	0.00	-0.00	-0.99	-14.50	649.72	180.16	186.99	0.00	-6805.53
1762	0.00	0.00	0.00	903.00	200.00	0.00	0.00	-0.92	-14.65	650.33	180.20	187.14	0.00	-6801.44
1763	-0.00	-0.00	-0.00	903.00	200.00	0.00	-0.00	-0.76	-14.65	649.57	179.84	187.13	0.00	-6877.22
1764	0.00	0.00	0.00	903.00	200.00	0.00	0.00	-0.53	-14.57	649.57	179.92	186.99	0.00	-6801.23
1765	-0.00	-0.00	-0.00	903.00	200.00	0.00	-0.00	-0.31	-14.65	648.96	179.87	186.97	0.00	-6836.87
1766	-0.00	-0.00	-0.00	903.00	200.00	0.00	-0.00	-0.46	-14.72	648.96	179.94	186.88	0.00	-6888.75
1767	-0.00	-0.00	-0.00	903.00	200.00	0.00	-0.00	-0.38	-14.72	649.26	179.86	186.93	0.00	-6868.12
1768	0.00	0.00	0.00	903.00	200.00	0.00	0.00	-0.38	-14.72	649.11	179.97	186.98	0.00	-6820.70
1769	-0.00	-0.00	-0.00	903.00	200.00	0.00	-0.00	-0.38	-14.65	649.11	180.04	187.12	0.00	-6833.46
1770	-0.00	-0.00	-0.00	903.00	200.00	0.00	-0.00	-0.69	-14.72	648.96	179.94	186.97	0.00	-6840.03
1771	-0.00	-0.00	-0.00	903.00	200.00	0.00	-0.00	-0.53	-14.72	648.96	179.94	186.97	0.00	-6887.79
1772	-0.00	-0.00	-0.00	903.00	200.00	0.00	-0.00	-0.61	-14.65	649.57	180.06	187.13	0.00	-6807.42
1773	0.00	0.00	0.00	903.00	200.00	0.00	0.00	-0.53	-14.65	649.57	180.20	186.99	0.00	-6806.26
1774	-0.00	-0.00	-0.00	903.00	200.00	0.00	-0.00	-0.53	-14.72	650.02	180.28	187.14	0.00	-6791.35
1775	0.00	0.00	0.00	903.00	200.00	0.00	0.00	-0.46	-14.65	649.41	180.10	187.12	0.00	-6808.76
1776	-0.00	-0.00	-0.00	903.00	200.00	0.00	-0.00	-0.46	-14.65	649.57	180.27	187.17	0.00	-6783.42
1777	0.00	0.00	0.00	903.00	200.00	0.00	0.00	-0.46	-14.80	649.72	180.51	187.13	0.00	-6843.90
1778	-0.00	-0.00	-0.00	903.00	200.00	0.00	-0.00	-0.53	-14.65	649.72	180.37	187.18	0.00	-6735.22
1779	-0.00	-0.00	-0.00	903.00	200.00	0.00	-0.00	-0.53	-14.80	649.57	180.55	187.17	0.00	-6796.54
1780	-0.00	-0.00	-0.00	903.00	200.00	0.00	-0.00	-0.53	-14.57	649.26	180.49	187.26	0.00	-6724.29
1781	0.00	0.00	0.00	903.00	200.00	0.00	0.00	-0.61	-14.95	649.26	180.56	187.26	0.00	-6767.85
1782	-0.00	-0.00	-0.00	903.00	200.00	0.00	-0.00	-0.61	-14.80	649.72	181.00	187.22	0.00	-6720.25
1783	-0.00	-0.00	-0.00	903.00	200.00	0.00	-0.00	-0.46	-14.65	649.41	180.66	187.22	0.00	-6708.99
1784	-0.00	-0.00	-0.00	903.00	200.00	0.00	-0.00	-0.61	-14.72	649.26	180.92	187.22	0.00	-6712.40
1785	-0.00	-0.00	-0.00	903.00	200.00	0.00	-0.00	-0.38	-14.57	648.96	180.86	187.21	0.00	-6675.08
1786	0.00	0.00	0.00	903.00	200.00	0.00	0.00	-0.46	-14.72	648.50	180.78	187.20	0.00	-6693.52
1787	-0.00	-0.00	-0.00	903.00	200.00	0.00	-0.00	-0.38	-14.72	648.35	181.17	187.29	0.00	-6642.93
1788	-0.00	-0.00	-0.00	903.00	200.00	0.00	-0.00	-0.23	-14.72	648.35	181.17	187.29	0.00	-6667.76
1789	-0.00	-0.00	-0.00	903.00	200.00	0.00	-0.00	-0.15	-14.72	648.50	181.20	187.34	0.00	-6645.44
1790	0.00	0.00	0.00	903.00	200.00	0.00	0.00	-0.31	-14.57	648.35	181.24	187.34	0.00	-6601.87
1791	-0.00	-0.00	-0.00	903.00	200.00	0.00	-0.00	-0.15	-14.65	648.19	181.36	187.29	0.00	-6611.19
1792	-0.00	-0.00	-0.00	903.00	200.00	0.00	-0.00	-0.15	-14.65	648.35	181.60	187.39	0.00	-6516.14
1793	-0.00	-0.00	-0.00	903.00	200.00	0.00	-0.00	-0.23	-14.72	648.35	181.60	187.29	0.00	-6547.08
1794	0.00	0.00	0.00	903.00	200.00	0.00	0.00	-0.00	-14.65	648.65	181.51	187.25	0.00	-6565.10
1795	-0.00	-0.00	-0.00	903.00	200.00	0.00	-0.00	-0.08	-14.65	648.96	181.92	187.30	0.00	-6512.37
1796	0.00	0.00	0.00	903.00	200.00	0.00	0.00	-0.08	-14.65	648.96	181.99	187.21	0.00	-6534.22
1797	0.00	0.00	0.00	903.00	200.00	0.00	0.00	-0.31	-14.57	648.96	182.13	187.21	0.00	-6474.45
1798	-0.00	-0.00	-0.00	903.00	200.00	0.00	-0.00	-0.08	-14.42	648.80	182.31	187.21	0.00	-6388.08
1799	0.00	0.00	0.00	903.00	200.00	0.00	0.00	-0.31	-14.65	648.96	182.41	187.26	0.00	-6456.44
1800	0.00	0.00	0.00	903.00	200.00	0.00	0.00	-0.31	-14.50	648.80	182.53	187.30	0.00	-6391.09
1801	-0.00	-0.00	-0.00	903.00	200.00	0.00	-0.00	-0.00	-14.65	648.96	182.84	187.16	0.00	-6385.46
1802	-0.00	-0.00	-0.00	903.00	200.00	0.00	-0.00	-0.08	-14.50	649.11	183.07	187.21	0.00	-6363.15
1803	0.00	0.00	0.00	903.00	200.00	0.00	0.00	-0.08	-14.34	648.96	183.26	187.26	0.00	-6365.55
1804	-0.00	-0.00	-0.00	903.00	200.00	0.00	-0.00	-0.23	-14.57	648.80	183.37	187.21	0.00	-6342.89
1805	0.00	0.00	0.00	903.00	200.00	0.00	0.00	-0.08	-14.42	648.50	183.60	187.20	0.00	-6346.65
1806	0.00	0.00	0.00	903.00	200.00	0.00	0.00	0.08	-14.42	648.65	183.63	187.16	0.00	-6256.66
1807	-0.00	-0.00	-0.00	903.00	200.00	0.00	-0.00	-0.08	-14.42	647.89	183.63	187.09	0.00	-6323.30
1808	-0.00	-0.00	-0.00	903.00	200.00	0.00	-0.00	0.38	-14.42	647.43	183.62	187.04	0.00	-6283.62
1809	-0.00	-0.00	-0.00	903.00	200.00	0.00	-0.00	0.31	-14.34	647.13	183.71	187.08	0.00	-6272.49
1810	-0.00	-0.00	-0.00	903.00	200.00	0.00	-0.00	0.38	-14.27	647.13	183.78	187.13	0.00	-6286.47
1811	-0.00	-0.00	-0.00	903.00	200.00	0.00	-0.00	0.31	-14.27	647.58	184.00	186.95	0.00	-6236.58
1812	-0.00	-0.00	-0.00	903.00	200.00	0.00	-0.00	0.31	-14.19	647.28	184.02	186.85	0.00	-6250.42
1813	-0.00	-0.00	-0.00	903.00	200.00	0.00	-0.00	-0.00	-14.34	647.58	184.21	186.85	0.00	-6261.29
1814	-0.00	-0.00	-0.00	903.00	200.00	0.00	-0.00	0.08	-14.27	647.43	184.40	186.85	0.00	-6182.16
1815	0.00	0.00	0.00	903.00	200.00	0.00	0.00	0.08	-13.96	647.58	184.50	186.85	0.00	-6237.06
1816	0.00	0.00	0.00	903.00	200.00	0.00	0.00	-0.00	-14.11	647.13	184.70	186.89	0.00	-6227.96
1817	0.00	0.00	0.00	903.00	200.00	0.00	0.00	-0.00	-14.11	646.82	184.71	186.88	0.00	-6227.72
1818	-0.00	-0.00	-0.00	903.00	200.00	0.00	-0.00	0.08	-14.19	646.21	184.68	186.78	0.00	-6192.29
1819	-0.00	-0.00	-0.00	903.00	200.00	0.00	-0.00	0.08	-14.27	646.82	184.93	186.65	0.00	-6174.64
1820	0.00	0.00	0.00	903.00	200.00	0.00	0.00	0.15	-14.27	646.82	185.00	186.65	0.00	-6220.43
1821	-0.00	-0.00	-0.00	903.00	200.00	0.00	-0.00	0.15	-14.27	646.82	185.07	186.65	0.00	-6173.64
1822	-0.00	-0.00	-0.00	903.00	200.00	0.00	-0.00	0.38	-14.11	646.67	185.25	186.60	0.00	-6156.56
1823	-0.00	-0.00	-0.00	903.00	200.00	0.00	-0.00	0.61	-14.19	646.51	185.23	186.59	0.00	-6145.88
1824	-0.00	-0.00	-0.00	903.00	200.00	0.00	-0.00	0.69	-14.11	646.67	185.18	186.60	0.00	-6161.65
1825	-0.00	-0.00	-0.00	903.00	200.00	0.00	-0.00	0.69	-14.11	646.67	185.04	186.41	0.00	-6186.67
1826	-0.00	-0.00	-0.00	903.00	200.00	0.00	-0.00	0.69	-13.81	647.13	185.12	186.37	0.00	-6127.60
1827	-0.00	-0.00	-0.00	903.00	200.00	0.00	-0.00	0.53	-13.81	647.58	185.13	186.43	0.00	-6148.23
1828	0.00	0.00	0.00	903.00	200.00	0.00	0.00	0.46	-13.73	647.89	185.54	186.48	0.00	-6132.81
1829	-0.00	-0.00	-0.00	903.00	200.00	0.00	-0.00	0.38	-13.73	648.50	185.51	186.40	0.00	-6086.50
1830	0.00	0.00	0.00	903.00	200.00	0.00	0.00	0.38	-13.58	648.35	185.55	186.54	0.00	-6091.27
1831	0.00	0.00	0.00	903.00	200.00	0.00	0.00	0.15	-13.81	648.80	185.63	186.55	0.00	-6090.38
1832	0.00	0.00	0.00	903.00	200.00	0.00	0.00	-0.00	-13.66	648.80	186.05	186.64	0.00	-6087.98
1833	0.00	0.00	0.00	903.00	200.00	0.00	0.00	0.08	-13.89	648.80	186.12	186.55	0.00	-6114.11
1834	-0.00	-0.00	-0.00	903.00	200.00	0.00	-0.00	-0.00	-13.81	648.50	186.35	186.73	0.00	-6032.57
1835	0.00	0.00	0.00	903.00	200.00	0.00	0.00	0.08	-13.73	647.89	186.18	186.72	0.00	-6050.24
1836	0.00	0.00	0.00	903.00	200.00	0.00	0.00	0.08	-13.73	647.13	186.32	186.56	0.00	-5979.55
1837	-0.00	-0.00	-0.00	903.00	200.00	0.00	-0.00	0.31	-13.73	646.67	186.31	186.60	0.00	-6028.52
1838	0.00	0.00	0.00	903.00	200.00	0.00	0.00	0.38	-13.58	646.21	186.45	186.45	0.00	-6010.46
1839	-0.00	-0.00	-0.00	903.00	200.00	0.00	-0.00	0.38	-13.81	645.90	186.32	186.49	0.00	-6038.16
1840	-0.00	-0.00	-0.00	903.00	200.00	0.00	-0.00	0.38	-13.58	646.36	186.54	186.45	0.00	-5986.25
1841	-0.00	-0.00	-0.00	903.00	200.00	0.00	-0.00	0.38	-13.66	645.90	186.39	186.35	0.00	-5974.12
1842	0.00	0.00	0.00	903.00	200.00	0.00	0.00	0.38	-13.43	645.90	186.53	186.39	0.00	-5991.97
1843	-0.00	-0.00	-0.00	903.00	200.00	0.00	-0.00	0.31	-13.43	645.75	186.72	186.39	0.00	-6011.33
1844	0.00	0.00	0.00	903.00	200.00	0.00	0.00	0.38	-13.28	646.82	186.91	186.46	0.00	-5969.68
1845	-0.00	-0.00	-0.00	903.00	200.00	0.00	-0.00	0.46	-13.35	646.82	186.98	186.51	0.00	-5978.38
1846	-0.00	-0.00	-0.00	903.00	200.00	0.00	-0.00	0.31	-13.28	647.28	187.06	186.66	0.00	-5966.59
1847	0.00	0.00	0.00	903.00	200.00	0.00	0.00	0.08	-13.28	647.58	187.46	186.48	0.00	-5958.15
1848	-0.00	-0.00	-0.00	903.00	200.00	0.00	-0.00	0.38	-13.35	648.04	187.54	186.53	0.00	-5992.67
1849	-0.00	-0.00	-0.00	903.00	200.00	0.00	-0.00	0.15	-13.12	647.28	187.55	186.47	0.00	-5917.96
1850	-0.00	-0.00	-0.00	903.00	200.00	0.00	-0.00	0.31	-12.89	647.89	187.66	186.53	0.00	-5938.68
1851	-0.00	-0.00	-0.00	903.00	200.00	0.00	-0.00	0.31	-12.82	647.28	187.77	186.42	0.00	-5905.90
1852	-0.00	-0.00	-0.00	903.00	200.00	0.00	-0.00	0.38	-12.89	647.28	187.69	186.28	0.00	-5962.24
1853	-0.00	-0.00	-0.00	903.00	200.00	0.00	-0.00	0.46	-12.74	646.97	187.85	186.13	0.00	-5989.96
1854	-0.00	-0.00	-0.00	903.00	200.00	0.00	-0.00	0.46	-12.59	647.13	188.23	185.99	0.00	-5945.24
1855	-0.00	-0.00	-0.00	903.00	200.00	0.00	-0.00	0.53	-12.59	646.21	188.36	185.79	0.00	-5899.07
1856	-0.00	-0.00	-0.00	903.00	200.00	0.00	-0.00	0.31	-12.51	646.51	188.41	185.56	0.00	-5955.37
1857	-0.00	-0.00	-0.00	903.00	200.00	0.00	-0.00	0.31	-12.51	646.51	188.48	185.46	0.00	-5954.52
1858	-0.00	-0.00	-0.00	903.00	200.00	0.00	-0.00	0.15	-12.51	646.97	188.70	185.61	0.00	-5903.74
1859	0.00	0.00	0.00	903.00	200.00	0.00	0.00	0.31	-12.36	646.51	188.77	185.70	0.00	-5865.26
1860	-0.00	-0.00	-0.00	903.00	200.00	0.00	-0.00	0.31	-12.51	646.82	189.17	185.75	0.00	-5900.02
1861	0.00	0.00	0.00	903.00	200.00	0.00	0.00	0.46	-12.66	646.67	188.93	185.84	0.00	-5899.20
1862	0.00	0.00	0.00	903.00	200.00	0.00	0.00	0.38	-12.59	646.36	189.16	185.84	0.00	-5863.85
1863	-0.00	-0.00	-0.00	903.00	200.00	0.00	-0.00	0.76	-12.66	646.51	189.19	185.93	0.00	-5968.86
1864	-0.00	-0.00	-0.00	903.00	200.00	0.00	-0.00	0.76	-12.74	646.67	189.22	185.98	0.00	-5976.94
1865	-0.00	-0.00	-0.00	903.00	200.00	0.00	-0.00	1.14	-12.82	646.21	189.14	186.07	0.00	-6037.43
1866	-0.00	-0.00	-0.00	903.00	200.00	0.00	-0.00	1.45	-12.89	646.21	188.78	185.97	0.00	-6077.73
1867	-0.00	-0.00	-0.00	903.00	200.00	0.00	-0.00	1.68	-12.82	646.21	188.71	186.02	0.00	-6073.28
1868	0.00	0.00	0.00	903.00	200.00	0.00	0.00	1.68	-12.82	646.21	188.85	186.21	0.00	-6002.49
1869	-0.00	-0.00	-0.00	903.00	200.00	0.00	-0.00	1.68	-12.82	645.90	188.87	186.39	0.00	-5956.17
1870	-0.00	-0.00	-0.00	903.00	200.00	0.00	-0.00	1.60	-12.74	645.14	188.74	186.52	0.00	-5993.90
1871	-0.00	-0.00	-0.00	903.00	200.00	0.00	-0.00	1.60	-13.12	645.90	188.87	186.53	0.00	-6011.70
1872	0.00	0.00	0.00	903.00	200.00	0.00	0.00	1.68	-13.12	645.45	189.08	186.57	0.00	-5964.20
1873	-0.00	-0.00	-0.00	903.00	200.00	0.00	-0.00	1.45	-13.20	645.45	189.08	186.62	0.00	-5969.52
1874	-0.00	-0.00	-0.00	903.00	200.00	0.00	-0.00	1.07	-13.12	645.45	189.15	186.76	0.00	-5794.66
1875	0.00	0.00	0.00	903.00	200.00	0.00	0.00	0.99	-13.35	645.45	189.22	186.81	0.00	-5863.80
1876	-0.00	-0.00	-0.00	903.00	200.00	0.00	-0.00	0.84	-13.28	645.29	189.26	186.90	0.00	-5761.11
1877	-0.00	-0.00	-0.00	903.00	200.00	0.00	-0.00	0.99	-13.35	645.29	189.41	187.04	0.00	-5746.64
1878	0.00	0.00	0.00	903.00	200.00	0.00	0.00	0.99	-13.20	645.90	189.44	187.20	0.00	-5660.50
1879	-0.00	-0.00	-0.00	903.00	200.00	0.00	-0.00	0.92	-13.20	646.06	189.54	187.25	0.00	-5635.31
1880	0.00	0.00	0.00	903.00	200.00	0.00	0.00	0.92	-13.43	645.90	189.44	187.24	0.00	-5616.12
1881	-0.00	-0.00	-0.00	903.00	200.00	0.00	-0.00	0.61	-13.50	646.21	189.35	187.25	0.00	-5553.20
1882	-0.00	-0.00	-0.00	903.00	200.00	0.00	-0.00	0.61	-13.35	646.06	189.32	187.53	0.00	-5536.50
1883	0.00	0.00	0.00	903.00	200.00	0.00	0.00	0.69	-13.28	646.51	189.47	187.68	0.00	-5412.48
1884	0.00	0.00	0.00	903.00	200.00	0.00	0.00	0.53	-13.20	646.97	189.62	187.88	0.00	-5354.32
1885	0.00	0.00	0.00	903.00	200.00	0.00	0.00	0.38	-13.20	646.06	189.47	188.00	0.00	-5308.71
1886	0.00	0.00	0.00	903.00	200.00	0.00	0.00	0.15	-13.43	646.21	189.63	188.05	0.00	-5329.00
1887	0.00	0.00	0.00	903.00	200.00	0.00	0.00	0.38	-13.43	645.75	189.48	188.14	0.00	-5287.93
1888	0.00	0.00	0.00	903.00	200.00	0.00	0.00	0.61	-13.43	645.29	189.48	188.32	0.00	-5290.64
1889	0.00	0.00	0.00	903.00	200.00	0.00	0.00	0.31	-13.43	644.99	189.64	188.41	0.00	-5262.00
1890	-0.00	-0.00	-0.00	903.00	200.00	0.00	-0.00	0.69	-13.58	645.75	189.70	188.42	0.00	-5282.44
1891	-0.00	-0.00	-0.00	903.00	200.00	0.00	-0.00	0.76	-13.66	645.29	189.48	188.51	0.00	-5226.02
1892	-0.00	-0.00	-0.00	903.00	200.00	0.00	-0.00	0.84	-13.43	645.45	189.57	188.70	0.00	-5177.25
1893	0.00	0.00	0.00	903.00	200.00	0.00	0.00	0.92	-13.50	645.29	189.55	188.84	0.00	-5186.76
1894	-0.00	-0.00	-0.00	903.00	200.00	0.00	-0.00	1.37	-13.50	645.14	189.31	188.84	0.00	-5172.21
1895	0.00	0.00	0.00	903.00	200.00	0.00	0.00	1.68	-13.50	645.75	189.41	188.99	0.00	-5219.72
1896	0.00	0.00	0.00	903.00	200.00	0.00	0.00	1.68	-13.58	645.90	189.23	189.23	0.00	-5184.52
1897	-0.00	-0.00	-0.00	903.00	200.00	0.00	-0.00	1.83	-13.66	645.90	189.16	189.27	0.00	-5218.38
1898	-0.00	-0.00	-0.00	903.00	200.00	0.00	-0.00	1.83	-13.50	645.75	189.34	189.13	0.00	-5153.44
1899	-0.00	-0.00	-0.00	903.00	200.00	0.00	-0.00	1.83	-13.89	644.99	189.14	189.12	0.00	-5221.36
1900	-0.00	-0.00	-0.00	903.00	200.00	0.00	-0.00	1.83	-13.89	645.75	189.41	188.89	0.00	-5172.21
1901	-0.00	-0.00	-0.00	903.00	200.00	0.00	-0.00	1.98	-13.96	645.45	189.15	189.08	0.00	-5208.57
1902	-0.00	-0.00	-0.00	903.00	200.00	0.00	-0.00	1.83	-13.81	645.29	189.12	189.17	0.00	-5281.73
1903	-0.00	-0.00	-0.00	903.00	200.00	0.00	-0.00	1.75	-13.58	645.45	189.29	189.36	0.00	-5230.02
1904	-0.00	-0.00	-0.00	903.00	200.00	0.00	-0.00	1.68	-13.58	646.21	189.21	189.33	0.00	-5230.38
1905	-0.00	-0.00	-0.00	903.00	200.00	0.00	-0.00	1.68	-13.43	646.06	189.18	189.37	0.00	-5190.86
1906	0.00	0.00	0.00	903.00	200.00	0.00	0.00	1.60	-13.50	645.90	189.30	189.46	0.00	-5288.35
1907	-0.00	-0.00	-0.00	903.00	200.00	0.00	-0.00	1.83	-13.66	645.90	189.37	189.46	0.00	-5169.36
1908	-0.00	-0.00	-0.00	903.00	200.00	0.00	-0.00	1.75	-13.58	645.75	189.34	189.51	0.00	-5160.39
1909	-0.00	-0.00	-0.00	903.00	200.00	0.00	-0.00	1.91	-13.81	645.29	189.12	189.64	0.00	-5212.99
1910	0.00	0.00	0.00	903.00	200.00	0.00	0.00	1.91	-13.89	645.14	188.95	189.36	0.00	-5155.67
1911	-0.00	-0.00	-0.00	903.00	200.00	0.00	-0.00	1.83	-13.58	644.99	189.00	189.50	0.00	-5188.77
1912	-0.00	-0.00	-0.00	903.00	200.00	0.00	-0.00	1.83	-13.89	644.84	188.97	189.35	0.00	-5223.27
1913	-0.00	-0.00	-0.00	903.00	200.00	0.00	-0.00	2.06	-13.73	644.38	188.97	189.44	0.00	-5231.58
1914	-0.00	-0.00	-0.00	903.00	200.00	0.00	-0.00	1.91	-13.81	645.14	188.88	189.45	0.00	-5216.66
1915	0.00	0.00	0.00	903.00	200.00	0.00	0.00	1.91	-13.66	645.29	188.77	189.55	0.00	-5201.10
1916	0.00	0.00	0.00	903.00	200.00	0.00	0.00	1.60	-13.58	645.29	188.91	189.55	0.00	-5210.38
1917	-0.00	-0.00	-0.00	903.00	200.00	0.00	-0.00	1.68	-13.43	645.90	189.16	189.70	0.00	-5122.00
1918	-0.00	-0.00	-0.00	903.00	200.00	0.00	-0.00	1.60	-13.43	645.90	189.01	189.75	0.00	-5100.15
1919	-0.00	-0.00	-0.00	903.00	200.00	0.00	-0.00	1.53	-13.50	646.06	188.76	189.89	0.00	-5156.87
1920	-0.00	-0.00	-0.00	903.00	200.00	0.00	-0.00	1.45	-13.43	645.90	188.87	189.89	0.00	-5100.28
1921	-0.00	-0.00	-0.00	903.00	200.00	0.00	-0.00	1.45	-13.58	646.21	188.93	189.89	0.00	-5139.41
1922	-0.00	-0.00	-0.00	903.00	200.00	0.00	-0.00	1.53	-13.58	645.90	189.01	189.98	0.00	-5138.83
1923	-0.00	-0.00	-0.00	903.00	200.00	0.00	-0.00	1.68	-13.43	645.29	188.77	190.12	0.00	-5103.63
1924	0.00	0.00	0.00	903.00	200.00	0.00	0.00	1.91	-13.58	645.90	188.87	189.98	0.00	-5167.46
1925	0.00	0.00	0.00	903.00	200.00	0.00	0.00	1.98	-13.50	645.90	188.73	190.13	0.00	-5115.61
1926	0.00	0.00	0.00	903.00	200.00	0.00	0.00	2.06	-13.43	645.29	188.34	190.12	0.00	-5181.78
1927	0.00	0.00	0.00	903.00	200.00	0.00	0.00	2.14	-13.43	645.29	188.34	190.21	0.00	-5205.22
1928	0.00	0.00	0.00	903.00	200.00	0.00	0.00	2.21	-13.43	645.90	188.38	190.17	0.00	-5205.58
1929	-0.00	-0.00	-0.00	903.00	200.00	0.00	-0.00	2.21	-13.43	645.29	187.99	190.40	0.00	-5233.20
1930	-0.00	-0.00	-0.00	903.00	200.00	0.00	-0.00	2.21	-13.50	645.90	188.24	190.50	0.00	-5192.39
1931	0.00	0.00	0.00	903.00	200.00	0.00	0.00	2.14	-13.50	645.75	188.00	190.45	0.00	-5309.45
1932	-0.00	-0.00	-0.00	903.00	200.00	0.00	-0.00	2.06	-13.50	646.06	188.12	190.55	0.00	-5261.07
1933	-0.00	-0.00	-0.00	903.00	200.00	0.00	-0.00	1.98	-13.50	645.90	188.02	190.74	0.00	-5329.95
1934	-0.00	-0.00	-0.00	903.00	200.00	0.00	-0.00	1.98	-13.50	646.21	187.79	190.60	0.00	-5356.23
1935	-0.00	-0.00	-0.00	903.00	200.00	0.00	-0.00	1.83	-13.50	646.51	187.77	190.70	0.00	-5354.85
1936	0.00	0.00	0.00	903.00	200.00	0.00	0.00	1.91	-13.50	646.06	187.77	190.84	0.00	-5263.87
1937	0.00	0.00	0.00	903.00	200.00	0.00	0.00	1.75	-13.73	646.21	187.51	190.93	0.00	-5360.18
1938	-0.00	-0.00	-0.00	903.00	200.00	0.00	-0.00	1.98	-13.58	646.67	187.52	190.99	0.00	-5344.86
1939	-0.00	-0.00	-0.00	903.00	200.00	0.00	-0.00	1.91	-13.73	646.67	187.31	190.99	0.00	-5410.03
1940	-0.00	-0.00	-0.00	903.00	200.00	0.00	-0.00	1.91	-13.66	646.51	186.92	191.13	0.00	-5406.37
1941	-0.00	-0.00	-0.00	903.00	200.00	0.00	-0.00	2.06	-13.73	646.21	186.52	191.07	0.00	-5444.94
1942	-0.00	-0.00	-0.00	903.00	200.00	0.00	-0.00	2.21	-13.89	646.21	186.52	191.12	0.00	-5440.63
1943	-0.00	-0.00	-0.00	903.00	200.00	0.00	-0.00	1.98	-13.89	645.45	186.17	191.21	0.00	-5466.13
1944	0.00	0.00	0.00	903.00	200.00	0.00	0.00	2.14	-13.89	645.75	186.08	191.16	0.00	-5468.79
1945	0.00	0.00	0.00	903.00	200.00	0.00	0.00	2.06	-13.89	645.75	185.87	191.07	0.00	-5539.92
1946	-0.00	-0.00	-0.00	903.00	200.00	0.00	-0.00	1.83	-14.11	645.90	185.61	191.16	0.00	-5590.33
1947	-0.00	-0.00	-0.00	903.00	200.00	0.00	-0.00	1.83	-13.81	646.06	185.43	191.26	0.00	-5534.92
1948	-0.00	-0.00	-0.00	903.00	200.00	0.00	-0.00	1.83	-14.11	646.36	185.34	191.45	0.00	-5593.66
1949	-0.00	-0.00	-0.00	903.00	200.00	0.00	-0.00	1.91	-14.19	646.67	185.32	191.41	0.00	-5580.49
1950	-0.00	-0.00	-0.00	903.00	200.00	0.00	-0.00	1.75	-14.11	646.82	185.35	191.60	0.00	-5569.71
1951	-0.00	-0.00	-0.00	903.00	200.00	0.00	-0.00	1.75	-13.96	646.97	185.24	191.65	0.00	-5530.84
1952	0.00	0.00	0.00	903.00	200.00	0.00	0.00	2.21	-14.19	646.97	185.02	191.65	0.00	-5541.06
1953	-0.00	-0.00	-0.00	903.00	200.00	0.00	-0.00	2.14	-14.27	647.13	184.98	191.75	0.00	-5641.16
1954	-0.00	-0.00	-0.00	903.00	200.00	0.00	-0.00	2.67	-14.34	646.67	184.83	191.65	0.00	-5702.57
1955	-0.00	-0.00	-0.00	903.00	200.00	0.00	-0.00	2.67	-14.42	646.51	184.66	191.79	0.00	-5782.08
1956	-0.00	-0.00	-0.00	903.00	200.00	0.00	-0.00	2.75	-14.42	646.51	184.59	191.79	0.00	-5737.95
1957	-0.00	-0.00	-0.00	903.00	200.00	0.00	-0.00	2.67	-14.42	646.67	184.47	191.74	0.00	-5670.43
1958	0.00	0.00	0.00	903.00	200.00	0.00	0.00	2.44	-14.42	646.82	184.50	191.79	0.00	-5736.69
1959	-0.00	-0.00	-0.00	903.00	200.00	0.00	-0.00	2.59	-14.34	646.51	184.59	191.88	0.00	-5727.65
1960	-0.00	-0.00	-0.00	903.00	200.00	0.00	-0.00	2.44	-14.27	646.82	184.36	191.98	0.00	-5766.41
1961	-0.00	-0.00	-0.00	903.00	200.00	0.00	-0.00	2.21	-14.27	646.97	184.46	191.98	0.00	-5717.39
1962	-0.00	-0.00	-0.00	903.00	200.00	0.00	-0.00	2.21	-14.11	647.43	184.68	191.94	0.00	-5696.70
1963	-0.00	-0.00	-0.00	903.00	200.00	0.00	-0.00	2.06	-14.27	647.28	184.58	191.98	0.00	-5760.15
1964	-0.00	-0.00	-0.00	903.00	200.00	0.00	-0.00	2.06	-14.34	646.97	184.67	191.98	0.00	-5676.16
1965	-0.00	-0.00	-0.00	903.00	200.00	0.00	-0.00	2.06	-14.27	646.97	184.67	191.98	0.00	-5713.14
1966	-0.00	-0.00	-0.00	903.00	200.00	0.00	-0.00	2.14	-14.42	646.82	184.71	192.03	0.00	-5730.62
1967	0.00	0.00	0.00	903.00	200.00	0.00	0.00	1.91	-14.42	647.13	184.98	192.08	0.00	-5679.08
1968	0.00	0.00	0.00	903.00	200.00	0.00	0.00	2.21	-14.27	646.82	184.93	192.12	0.00	-5664.63
1969	-0.00	-0.00	-0.00	903.00	200.00	0.00	-0.00	2.14	-14.34	646.97	184.81	192.17	0.00	-5697.23
1970	-0.00	-0.00	-0.00	903.00	200.00	0.00	-0.00	2.29	-14.42	646.51	184.59	192.26	0.00	-5664.45
1971	-0.00	-0.00	-0.00	903.00	200.00	0.00	-0.00	2.29	-14.42	646.67	184.90	192.02	0.00	-5660.51
1972	0.00	0.00	0.00	903.00	200.00	0.00	0.00	2.29	-14.11	646.36	184.92	192.12	0.00	-5670.72
1973	0.00	0.00	0.00	903.00	200.00	0.00	0.00	2.21	-14.27	646.82	184.85	192.07	0.00	-5619.96
1974	0.00	0.00	0.00	903.00	200.00	0.00	0.00	2.29	-14.34	646.51	184.73	192.02	0.00	-5631.27
1975	-0.00	-0.00	-0.00	903.00	200.00	0.00	-0.00	2.06	-14.11	646.21	184.89	192.26	0.00	-5623.23
1976	-0.00	-0.00	-0.00	903.00	200.00	0.00	-0.00	1.83	-13.89	646.36	184.56	192.26	0.00	-5576.76
1977	0.00	0.00	0.00	903.00	200.00	0.00	0.00	1.83	-14.11	646.51	184.73	192.31	0.00	-5600.71
1978	-0.00	-0.00	-0.00	903.00	200.00	0.00	-0.00	1.83	-14.19	646.82	184.71	192.36	0.00	-5655.42
1979	-0.00	-0.00	-0.00	903.00	200.00	0.00	-0.00	1.91	-14.11	646.67	184.83	192.40	0.00	-5645.51
1980	0.00	0.00	0.00	903.00	200.00	0.00	0.00	1.75	-14.50	646.67	184.62	192.40	0.00	-5645.59
1981	-0.00	-0.00	-0.00	903.00	200.00	0.00	-0.00	2.06	-14.34	646.51	184.66	192.31	0.00	-5606.98
1982	-0.00	-0.00	-0.00	903.00	200.00	0.00	-0.00	2.21	-14.42	646.97	184.81	192.50	0.00	-5637.22
1983	-0.00	-0.00	-0.00	903.00	200.00	0.00	-0.00	1.98	-14.42	646.97	184.67	192.36	0.00	-5660.71
1984	-0.00	-0.00	-0.00	903.00	200.00	0.00	-0.00	1.98	-14.50	647.28	184.44	192.36	0.00	-5649.93
1985	0.00	0.00	0.00	903.00	200.00	0.00	0.00	2.06	-14.34	646.97	184.46	192.31	0.00	-5655.64
1986	0.00	0.00	0.00	903.00	200.00	0.00	0.00	1.98	-14.42	646.97	184.53	192.36	0.00	-5685.64
1987	-0.00	-0.00	-0.00	903.00	200.00	0.00	-0.00	2.14	-14.42	646.97	184.53	192.36	0.00	-5709.69
1988	-0.00	-0.00	-0.00	903.00	200.00	0.00	-0.00	1.75	-14.11	646.67	184.05	192.40	0.00	-5632.45
1989	-0.00	-0.00	-0.00	903.00	200.00	0.00	-0.00	1.75	-14.34	646.97	184.25	192.26	0.00	-5679.31
1990	-0.00	-0.00	-0.00	903.00	200.00	0.00	-0.00	1.83	-14.11	647.13	184.34	192.41	0.00	-5674.65
1991	-0.00	-0.00	-0.00	903.00	200.00	0.00	-0.00	1.45	-14.11	647.28	184.30	192.41	0.00	-5672.36
1992	-0.00	-0.00	-0.00	903.00	200.00	0.00	-0.00	1.75	-13.81	647.43	184.40	192.41	0.00	-5615.12
1993	-0.00	-0.00	-0.00	903.00	200.00	0.00	-0.00	1.75	-14.19	647.43	184.19	192.36	0.00	-5662.31
1994	0.00	0.00	0.00	903.00	200.00	0.00	0.00	1.83	-14.27	647.89	184.13	192.42	0.00	-5764.04
1995	0.00	0.00	0.00	903.00	200.00	0.00	0.00	1.75	-14.27	648.35	184.14	192.42	0.00	-5717.51
[truncated: 556 more rows]
