# Supplementary material for: Musculoskeletal modeling and humanoid control of robots based on human gait data
Source: PeerJ Comput Sci. 2021 Aug 9;7:e657. doi: 10.7717/peerj-cs.657 (PMC8372000; doi:10.7717/peerj-cs.657)
Supplement: Supplemental Information 2 [file peerj-cs-07-657-s002.zip › force/Static4.forces]

[Force Data]
NumberOfForcePlates=2
SampleRate=120.000000
NumberOfSamples=2579
#Sample	FX1	FY1	FZ1	X1	Y1	Z1	MZ1	FX2	FY2	FZ2	X2	Y2	Z2	MZ2
1	-0.00	-0.00	-0.00	903.00	200.00	0.00	-0.00	2.06	-13.89	646.67	184.83	191.03	0.00	-5829.12
2	-0.00	-0.00	-0.00	903.00	200.00	0.00	-0.00	2.21	-14.11	647.28	184.94	190.81	0.00	-5855.82
3	-0.00	-0.00	-0.00	903.00	200.00	0.00	-0.00	1.98	-13.89	647.13	185.12	190.80	0.00	-5779.04
4	-0.00	-0.00	-0.00	903.00	200.00	0.00	-0.00	2.21	-13.89	647.28	185.08	190.76	0.00	-5804.74
5	-0.00	-0.00	-0.00	903.00	200.00	0.00	-0.00	2.06	-13.96	646.97	185.02	190.71	0.00	-5790.07
6	-0.00	-0.00	-0.00	903.00	200.00	0.00	-0.00	2.06	-13.96	646.97	185.02	190.75	0.00	-5812.86
7	-0.00	-0.00	-0.00	903.00	200.00	0.00	-0.00	2.44	-13.89	647.13	184.98	190.57	0.00	-5785.79
8	-0.00	-0.00	-0.00	903.00	200.00	0.00	-0.00	2.06	-13.96	647.13	184.98	190.57	0.00	-5790.96
9	-0.00	-0.00	-0.00	903.00	200.00	0.00	-0.00	2.21	-13.96	647.13	185.05	190.52	0.00	-5860.18
10	-0.00	-0.00	-0.00	903.00	200.00	0.00	-0.00	2.29	-13.81	646.82	185.07	190.47	0.00	-5843.26
11	0.00	0.00	0.00	903.00	200.00	0.00	0.00	2.21	-13.81	646.67	184.90	190.42	0.00	-5844.97
12	-0.00	-0.00	-0.00	903.00	200.00	0.00	-0.00	2.14	-13.73	646.67	185.25	190.47	0.00	-5853.38
13	-0.00	-0.00	-0.00	903.00	200.00	0.00	-0.00	2.06	-13.81	646.67	185.39	190.23	0.00	-5837.05
14	0.00	0.00	0.00	903.00	200.00	0.00	0.00	2.06	-13.73	646.82	185.21	190.33	0.00	-5784.88
15	-0.00	-0.00	-0.00	903.00	200.00	0.00	-0.00	1.91	-13.81	646.82	185.42	190.14	0.00	-5812.48
16	-0.00	-0.00	-0.00	903.00	200.00	0.00	-0.00	1.98	-13.81	647.13	185.62	190.10	0.00	-5833.50
17	-0.00	-0.00	-0.00	903.00	200.00	0.00	-0.00	1.83	-13.73	646.97	185.59	190.05	0.00	-5777.95
18	0.00	0.00	0.00	903.00	200.00	0.00	0.00	1.83	-13.58	647.13	185.55	189.96	0.00	-5784.14
19	-0.00	-0.00	-0.00	903.00	200.00	0.00	-0.00	1.68	-13.81	646.97	185.66	189.95	0.00	-5807.23
20	0.00	0.00	0.00	903.00	200.00	0.00	0.00	1.91	-13.66	646.51	185.51	189.99	0.00	-5816.97
21	-0.00	-0.00	-0.00	903.00	200.00	0.00	-0.00	1.83	-13.81	646.97	185.59	189.95	0.00	-5809.74
22	-0.00	-0.00	-0.00	903.00	200.00	0.00	-0.00	1.91	-13.73	646.97	185.73	189.86	0.00	-5800.01
23	-0.00	-0.00	-0.00	903.00	200.00	0.00	-0.00	1.98	-13.58	646.97	185.80	189.76	0.00	-5782.58
24	-0.00	-0.00	-0.00	903.00	200.00	0.00	-0.00	1.98	-13.58	646.67	185.75	189.66	0.00	-5783.51
25	-0.00	-0.00	-0.00	903.00	200.00	0.00	-0.00	1.91	-13.35	646.97	185.94	189.53	0.00	-5754.22
26	0.00	0.00	0.00	903.00	200.00	0.00	0.00	1.91	-13.43	646.97	186.01	189.53	0.00	-5761.97
27	0.00	0.00	0.00	903.00	200.00	0.00	0.00	1.75	-13.43	646.82	185.99	189.48	0.00	-5806.60
28	0.00	0.00	0.00	903.00	200.00	0.00	0.00	1.83	-13.50	646.82	186.06	189.38	0.00	-5792.43
29	0.00	0.00	0.00	903.00	200.00	0.00	0.00	1.75	-13.28	646.67	186.24	189.43	0.00	-5740.11
30	-0.00	-0.00	-0.00	903.00	200.00	0.00	-0.00	1.75	-13.50	646.97	186.37	189.43	0.00	-5718.68
31	0.00	0.00	0.00	903.00	200.00	0.00	0.00	1.60	-13.50	647.13	186.39	189.34	0.00	-5762.63
32	0.00	0.00	0.00	903.00	200.00	0.00	0.00	1.45	-13.43	646.97	186.44	189.39	0.00	-5728.79
33	-0.00	-0.00	-0.00	903.00	200.00	0.00	-0.00	1.68	-13.43	646.82	186.48	189.43	0.00	-5707.67
34	-0.00	-0.00	-0.00	903.00	200.00	0.00	-0.00	1.60	-13.43	646.97	186.58	189.39	0.00	-5728.51
35	-0.00	-0.00	-0.00	903.00	200.00	0.00	-0.00	1.83	-13.43	646.67	186.60	189.24	0.00	-5708.09
36	-0.00	-0.00	-0.00	903.00	200.00	0.00	-0.00	1.83	-13.43	646.67	186.67	189.19	0.00	-5753.00
37	-0.00	-0.00	-0.00	903.00	200.00	0.00	-0.00	1.83	-13.50	646.67	186.53	189.15	0.00	-5763.65
38	0.00	0.00	0.00	903.00	200.00	0.00	0.00	1.91	-13.43	646.67	186.60	189.19	0.00	-5709.00
39	-0.00	-0.00	-0.00	903.00	200.00	0.00	-0.00	1.91	-13.35	646.36	186.54	189.09	0.00	-5724.14
40	0.00	0.00	0.00	903.00	200.00	0.00	0.00	1.98	-13.43	646.67	186.81	189.15	0.00	-5684.18
41	-0.00	-0.00	-0.00	903.00	200.00	0.00	-0.00	1.91	-13.43	646.67	186.74	189.15	0.00	-5730.08
42	-0.00	-0.00	-0.00	903.00	200.00	0.00	-0.00	1.98	-13.28	646.36	186.69	189.00	0.00	-5668.85
43	-0.00	-0.00	-0.00	903.00	200.00	0.00	-0.00	1.83	-13.50	646.51	186.71	188.91	0.00	-5715.80
44	-0.00	-0.00	-0.00	903.00	200.00	0.00	-0.00	1.75	-13.43	646.82	186.84	189.05	0.00	-5727.27
45	-0.00	-0.00	-0.00	903.00	200.00	0.00	-0.00	1.98	-13.66	647.28	187.06	189.11	0.00	-5729.66
46	0.00	0.00	0.00	903.00	200.00	0.00	0.00	1.91	-13.58	646.67	187.02	189.05	0.00	-5675.03
47	-0.00	-0.00	-0.00	903.00	200.00	0.00	-0.00	1.60	-13.58	647.28	187.27	189.06	0.00	-5668.31
48	0.00	0.00	0.00	903.00	200.00	0.00	0.00	1.68	-13.50	647.13	187.46	189.01	0.00	-5681.00
49	-0.00	-0.00	-0.00	903.00	200.00	0.00	-0.00	1.75	-13.58	646.82	187.26	189.05	0.00	-5693.00
50	-0.00	-0.00	-0.00	903.00	200.00	0.00	-0.00	1.98	-13.35	647.13	187.39	188.92	0.00	-5645.43
51	0.00	0.00	0.00	903.00	200.00	0.00	0.00	2.06	-13.50	646.51	187.35	188.91	0.00	-5686.85
52	-0.00	-0.00	-0.00	903.00	200.00	0.00	-0.00	2.14	-13.58	646.51	187.35	188.81	0.00	-5719.38
53	0.00	0.00	0.00	903.00	200.00	0.00	0.00	2.14	-13.58	645.90	187.38	188.80	0.00	-5650.26
54	0.00	0.00	0.00	903.00	200.00	0.00	0.00	2.21	-13.66	645.45	187.30	188.70	0.00	-5729.68
55	-0.00	-0.00	-0.00	903.00	200.00	0.00	-0.00	2.06	-13.73	645.29	187.35	188.79	0.00	-5689.98
56	0.00	0.00	0.00	903.00	200.00	0.00	0.00	2.14	-13.43	644.99	187.30	188.74	0.00	-5657.29
57	-0.00	-0.00	-0.00	903.00	200.00	0.00	-0.00	2.06	-13.43	644.84	187.48	188.83	0.00	-5585.07
58	-0.00	-0.00	-0.00	903.00	200.00	0.00	-0.00	2.06	-13.43	645.14	187.54	188.79	0.00	-5721.77
59	0.00	0.00	0.00	903.00	200.00	0.00	0.00	1.98	-13.43	645.14	187.46	188.74	0.00	-5653.30
60	0.00	0.00	0.00	903.00	200.00	0.00	0.00	2.06	-13.50	646.06	187.62	188.85	0.00	-5637.48
61	-0.00	-0.00	-0.00	903.00	200.00	0.00	-0.00	1.98	-13.50	646.21	187.79	188.90	0.00	-5634.26
62	-0.00	-0.00	-0.00	903.00	200.00	0.00	-0.00	1.75	-13.58	646.67	187.87	188.86	0.00	-5639.27
63	0.00	0.00	0.00	903.00	200.00	0.00	0.00	1.83	-13.58	646.51	187.99	188.86	0.00	-5547.01
64	-0.00	-0.00	-0.00	903.00	200.00	0.00	-0.00	1.91	-13.58	647.13	187.88	188.87	0.00	-5549.28
65	-0.00	-0.00	-0.00	903.00	200.00	0.00	-0.00	1.75	-13.43	646.67	187.94	188.77	0.00	-5552.71
66	0.00	0.00	0.00	903.00	200.00	0.00	0.00	1.98	-13.43	646.97	188.07	188.73	0.00	-5530.81
67	-0.00	-0.00	-0.00	903.00	200.00	0.00	-0.00	1.98	-13.43	646.51	187.85	188.81	0.00	-5556.50
68	-0.00	-0.00	-0.00	903.00	200.00	0.00	-0.00	2.14	-13.43	646.82	188.04	188.77	0.00	-5578.57
69	-0.00	-0.00	-0.00	903.00	200.00	0.00	-0.00	1.98	-13.50	646.82	188.04	188.82	0.00	-5562.42
70	-0.00	-0.00	-0.00	903.00	200.00	0.00	-0.00	2.06	-13.43	646.67	188.15	188.72	0.00	-5576.27
71	-0.00	-0.00	-0.00	903.00	200.00	0.00	-0.00	1.98	-13.12	646.51	188.27	189.00	0.00	-5470.54
72	-0.00	-0.00	-0.00	903.00	200.00	0.00	-0.00	1.91	-13.28	646.82	188.46	188.87	0.00	-5484.44
73	0.00	0.00	0.00	903.00	200.00	0.00	0.00	1.91	-13.43	646.67	188.30	188.77	0.00	-5526.78
74	-0.00	-0.00	-0.00	903.00	200.00	0.00	-0.00	1.75	-13.35	646.82	188.54	188.82	0.00	-5490.38
75	0.00	0.00	0.00	903.00	200.00	0.00	0.00	1.60	-13.20	646.51	188.55	188.72	0.00	-5471.59
76	-0.00	-0.00	-0.00	903.00	200.00	0.00	-0.00	1.98	-13.28	646.97	188.63	188.82	0.00	-5483.15
77	-0.00	-0.00	-0.00	903.00	200.00	0.00	-0.00	1.91	-13.28	646.82	188.75	188.82	0.00	-5457.88
78	-0.00	-0.00	-0.00	903.00	200.00	0.00	-0.00	1.98	-13.20	646.67	188.72	189.00	0.00	-5450.22
79	-0.00	-0.00	-0.00	903.00	200.00	0.00	-0.00	1.98	-13.28	646.67	188.72	188.82	0.00	-5436.20
80	-0.00	-0.00	-0.00	903.00	200.00	0.00	-0.00	1.98	-13.20	646.51	188.84	188.81	0.00	-5471.97
81	-0.00	-0.00	-0.00	903.00	200.00	0.00	-0.00	1.98	-13.35	645.90	188.73	188.71	0.00	-5467.65
82	-0.00	-0.00	-0.00	903.00	200.00	0.00	-0.00	2.14	-13.28	645.90	188.87	188.76	0.00	-5458.90
83	0.00	0.00	0.00	903.00	200.00	0.00	0.00	2.14	-13.28	645.90	188.80	188.52	0.00	-5460.35
84	0.00	0.00	0.00	903.00	200.00	0.00	0.00	2.21	-13.28	646.06	189.04	188.66	0.00	-5457.73
85	0.00	0.00	0.00	903.00	200.00	0.00	0.00	2.14	-13.20	646.21	189.07	188.71	0.00	-5470.84
86	-0.00	-0.00	-0.00	903.00	200.00	0.00	-0.00	2.14	-12.89	645.90	189.01	188.71	0.00	-5460.56
87	-0.00	-0.00	-0.00	903.00	200.00	0.00	-0.00	1.98	-13.05	645.90	188.87	188.57	0.00	-5432.13
88	-0.00	-0.00	-0.00	903.00	200.00	0.00	-0.00	1.91	-12.89	645.75	189.27	188.56	0.00	-5409.16
89	0.00	0.00	0.00	903.00	200.00	0.00	0.00	1.91	-13.12	646.06	189.18	188.43	0.00	-5413.05
90	0.00	0.00	0.00	903.00	200.00	0.00	0.00	1.91	-13.12	646.21	189.49	188.57	0.00	-5362.93
91	-0.00	-0.00	-0.00	903.00	200.00	0.00	-0.00	1.83	-13.20	646.36	189.24	188.72	0.00	-5350.73
92	-0.00	-0.00	-0.00	903.00	200.00	0.00	-0.00	1.83	-13.20	646.36	189.45	188.57	0.00	-5348.19
93	-0.00	-0.00	-0.00	903.00	200.00	0.00	-0.00	2.06	-13.05	646.06	189.32	188.52	0.00	-5404.31
94	-0.00	-0.00	-0.00	903.00	200.00	0.00	-0.00	2.21	-13.12	645.29	189.41	188.60	0.00	-5367.48
95	0.00	0.00	0.00	903.00	200.00	0.00	0.00	2.44	-13.43	645.75	189.41	188.47	0.00	-5404.06
96	-0.00	-0.00	-0.00	903.00	200.00	0.00	-0.00	2.14	-13.28	645.14	189.45	188.46	0.00	-5360.31
97	-0.00	-0.00	-0.00	903.00	200.00	0.00	-0.00	2.52	-13.35	645.29	189.34	188.51	0.00	-5374.57
98	-0.00	-0.00	-0.00	903.00	200.00	0.00	-0.00	2.59	-13.20	645.14	189.52	188.51	0.00	-5378.99
99	0.00	0.00	0.00	903.00	200.00	0.00	0.00	2.59	-13.05	644.84	189.47	188.45	0.00	-5431.61
100	-0.00	-0.00	-0.00	903.00	200.00	0.00	-0.00	2.52	-12.82	644.68	189.51	188.45	0.00	-5404.87
101	-0.00	-0.00	-0.00	903.00	200.00	0.00	-0.00	2.59	-12.89	643.92	189.53	188.29	0.00	-5460.21
102	-0.00	-0.00	-0.00	903.00	200.00	0.00	-0.00	2.52	-12.66	643.92	189.81	188.29	0.00	-5430.43
103	-0.00	-0.00	-0.00	903.00	200.00	0.00	-0.00	2.52	-12.82	644.23	189.93	188.11	0.00	-5491.91
104	-0.00	-0.00	-0.00	903.00	200.00	0.00	-0.00	2.14	-12.82	644.68	189.94	188.17	0.00	-5464.27
105	-0.00	-0.00	-0.00	903.00	200.00	0.00	-0.00	1.91	-12.59	644.68	190.22	188.07	0.00	-5432.98
106	0.00	0.00	0.00	903.00	200.00	0.00	0.00	1.98	-12.59	645.75	190.26	188.14	0.00	-5501.92
107	-0.00	-0.00	-0.00	903.00	200.00	0.00	-0.00	1.91	-12.59	645.75	190.34	188.14	0.00	-5362.79
108	-0.00	-0.00	-0.00	903.00	200.00	0.00	-0.00	1.83	-12.59	645.90	190.57	188.09	0.00	-5381.85
109	0.00	0.00	0.00	903.00	200.00	0.00	0.00	1.75	-12.66	645.90	190.64	188.00	0.00	-5411.45
110	-0.00	-0.00	-0.00	903.00	200.00	0.00	-0.00	1.75	-12.82	645.75	190.41	187.95	0.00	-5385.51
111	-0.00	-0.00	-0.00	903.00	200.00	0.00	-0.00	1.91	-12.59	646.06	190.46	187.91	0.00	-5361.69
112	0.00	0.00	0.00	903.00	200.00	0.00	0.00	1.91	-12.74	646.06	190.53	187.91	0.00	-5400.39
113	-0.00	-0.00	-0.00	903.00	200.00	0.00	-0.00	2.06	-12.59	645.29	190.26	187.94	0.00	-5320.21
114	0.00	0.00	0.00	903.00	200.00	0.00	0.00	2.06	-12.66	645.14	190.30	188.03	0.00	-5373.60
115	-0.00	-0.00	-0.00	903.00	200.00	0.00	-0.00	2.21	-12.66	645.29	190.26	187.99	0.00	-5353.21
116	-0.00	-0.00	-0.00	903.00	200.00	0.00	-0.00	2.14	-12.59	645.45	190.57	188.09	0.00	-5316.92
117	-0.00	-0.00	-0.00	903.00	200.00	0.00	-0.00	2.06	-12.66	645.45	190.57	188.04	0.00	-5301.57
118	0.00	0.00	0.00	903.00	200.00	0.00	0.00	2.14	-12.59	645.14	190.59	188.17	0.00	-5293.61
119	-0.00	-0.00	-0.00	903.00	200.00	0.00	-0.00	2.14	-12.51	645.14	190.52	188.41	0.00	-5239.86
120	-0.00	-0.00	-0.00	903.00	200.00	0.00	-0.00	2.06	-12.44	645.14	190.80	188.36	0.00	-5227.19
121	-0.00	-0.00	-0.00	903.00	200.00	0.00	-0.00	2.06	-12.51	645.14	190.66	188.17	0.00	-5214.80
122	0.00	0.00	0.00	903.00	200.00	0.00	0.00	2.14	-12.51	645.14	190.87	188.32	0.00	-5281.40
123	-0.00	-0.00	-0.00	903.00	200.00	0.00	-0.00	2.44	-12.59	644.68	190.86	188.40	0.00	-5224.50
124	-0.00	-0.00	-0.00	903.00	200.00	0.00	-0.00	2.67	-12.36	644.84	190.82	188.41	0.00	-5225.62
125	-0.00	-0.00	-0.00	903.00	200.00	0.00	-0.00	2.44	-12.51	644.84	190.82	188.55	0.00	-5124.83
126	0.00	0.00	0.00	903.00	200.00	0.00	0.00	2.44	-12.44	645.14	190.94	188.84	0.00	-5068.50
127	0.00	0.00	0.00	903.00	200.00	0.00	0.00	2.44	-12.59	645.14	190.87	188.84	0.00	-5131.81
128	-0.00	-0.00	-0.00	903.00	200.00	0.00	-0.00	2.52	-12.44	644.99	190.77	188.98	0.00	-5025.31
129	-0.00	-0.00	-0.00	903.00	200.00	0.00	-0.00	2.44	-12.82	644.84	190.89	189.21	0.00	-5041.19
130	-0.00	-0.00	-0.00	903.00	200.00	0.00	-0.00	2.44	-12.89	644.84	190.89	189.35	0.00	-5003.39
131	-0.00	-0.00	-0.00	903.00	200.00	0.00	-0.00	2.29	-12.74	644.23	190.79	189.44	0.00	-5009.12
132	-0.00	-0.00	-0.00	903.00	200.00	0.00	-0.00	2.59	-12.82	644.68	190.79	189.54	0.00	-4974.56
133	-0.00	-0.00	-0.00	903.00	200.00	0.00	-0.00	2.59	-13.05	644.68	190.79	189.78	0.00	-4998.94
134	0.00	0.00	0.00	903.00	200.00	0.00	0.00	2.44	-13.05	645.29	190.97	189.78	0.00	-4972.19
135	0.00	0.00	0.00	903.00	200.00	0.00	0.00	2.59	-13.05	645.45	190.92	189.83	0.00	-4997.10
136	-0.00	-0.00	-0.00	903.00	200.00	0.00	-0.00	2.52	-13.20	646.21	190.84	189.94	0.00	-4990.92
137	-0.00	-0.00	-0.00	903.00	200.00	0.00	-0.00	2.59	-13.12	645.45	190.92	189.93	0.00	-4936.51
138	-0.00	-0.00	-0.00	903.00	200.00	0.00	-0.00	2.67	-12.89	645.29	190.83	190.02	0.00	-4981.98
139	-0.00	-0.00	-0.00	903.00	200.00	0.00	-0.00	2.75	-13.12	645.29	190.61	189.93	0.00	-4965.00
140	-0.00	-0.00	-0.00	903.00	200.00	0.00	-0.00	2.59	-13.05	645.14	190.66	190.02	0.00	-4931.41
141	-0.00	-0.00	-0.00	903.00	200.00	0.00	-0.00	2.90	-13.12	645.14	190.52	190.07	0.00	-4944.52
142	0.00	0.00	0.00	903.00	200.00	0.00	0.00	3.05	-12.89	644.68	190.51	190.06	0.00	-4943.97
143	-0.00	-0.00	-0.00	903.00	200.00	0.00	-0.00	2.98	-13.12	644.84	190.53	190.20	0.00	-4875.95
144	-0.00	-0.00	-0.00	903.00	200.00	0.00	-0.00	3.05	-13.20	644.23	190.43	190.38	0.00	-4862.98
145	-0.00	-0.00	-0.00	903.00	200.00	0.00	-0.00	3.05	-13.20	643.92	190.31	190.38	0.00	-4864.62
146	0.00	0.00	0.00	903.00	200.00	0.00	0.00	2.90	-13.20	643.77	190.35	190.47	0.00	-4862.29
147	-0.00	-0.00	-0.00	903.00	200.00	0.00	-0.00	3.05	-13.12	643.77	190.35	190.42	0.00	-4947.07
148	-0.00	-0.00	-0.00	903.00	200.00	0.00	-0.00	2.82	-13.35	643.92	190.59	190.43	0.00	-4898.11
149	-0.00	-0.00	-0.00	903.00	200.00	0.00	-0.00	2.98	-13.28	643.92	190.31	190.43	0.00	-4940.78
150	-0.00	-0.00	-0.00	903.00	200.00	0.00	-0.00	2.59	-13.05	644.53	190.48	190.48	0.00	-4863.81
151	0.00	0.00	0.00	903.00	200.00	0.00	0.00	2.59	-13.20	645.29	190.47	190.54	0.00	-4880.54
152	-0.00	-0.00	-0.00	903.00	200.00	0.00	-0.00	2.75	-13.20	645.14	190.37	190.68	0.00	-4882.88
153	0.00	0.00	0.00	903.00	200.00	0.00	0.00	2.67	-13.28	645.90	190.50	190.55	0.00	-4843.38
154	-0.00	-0.00	-0.00	903.00	200.00	0.00	-0.00	2.90	-13.35	645.75	190.41	190.64	0.00	-4854.92
155	-0.00	-0.00	-0.00	903.00	200.00	0.00	-0.00	2.90	-13.20	645.75	190.26	190.55	0.00	-4931.90
156	-0.00	-0.00	-0.00	903.00	200.00	0.00	-0.00	3.05	-13.43	645.75	190.19	190.55	0.00	-4890.74
157	0.00	0.00	0.00	903.00	200.00	0.00	0.00	3.20	-13.12	645.45	190.14	190.59	0.00	-4882.11
158	0.00	0.00	0.00	903.00	200.00	0.00	0.00	3.13	-13.20	645.29	189.90	190.68	0.00	-4984.19
159	-0.00	-0.00	-0.00	903.00	200.00	0.00	-0.00	3.20	-13.35	644.84	189.97	190.63	0.00	-5023.91
160	0.00	0.00	0.00	903.00	200.00	0.00	0.00	3.20	-13.43	645.14	189.88	190.63	0.00	-4987.72
161	-0.00	-0.00	-0.00	903.00	200.00	0.00	-0.00	3.05	-13.28	645.14	189.95	190.59	0.00	-5014.46
162	0.00	0.00	0.00	903.00	200.00	0.00	0.00	3.05	-13.43	644.84	189.68	190.72	0.00	-5034.40
163	-0.00	-0.00	-0.00	903.00	200.00	0.00	-0.00	3.05	-13.43	645.29	189.90	190.73	0.00	-5008.53
164	-0.00	-0.00	-0.00	903.00	200.00	0.00	-0.00	2.98	-13.50	645.14	189.74	190.73	0.00	-5041.39
165	-0.00	-0.00	-0.00	903.00	200.00	0.00	-0.00	2.90	-13.35	645.45	189.57	190.83	0.00	-5071.49
166	0.00	0.00	0.00	903.00	200.00	0.00	0.00	2.90	-13.58	645.45	189.57	190.97	0.00	-5119.24
167	-0.00	-0.00	-0.00	903.00	200.00	0.00	-0.00	2.98	-13.66	645.45	189.57	190.83	0.00	-5128.78
168	-0.00	-0.00	-0.00	903.00	200.00	0.00	-0.00	2.90	-13.50	645.45	189.43	190.97	0.00	-5135.62
169	0.00	0.00	0.00	903.00	200.00	0.00	0.00	3.13	-13.73	646.06	189.40	190.84	0.00	-5209.70
170	-0.00	-0.00	-0.00	903.00	200.00	0.00	-0.00	3.05	-13.81	646.06	189.25	190.79	0.00	-5219.54
171	0.00	0.00	0.00	903.00	200.00	0.00	0.00	3.20	-13.81	646.21	189.07	190.79	0.00	-5246.40
172	-0.00	-0.00	-0.00	903.00	200.00	0.00	-0.00	3.36	-13.96	646.21	188.78	190.70	0.00	-5269.00
173	0.00	0.00	0.00	903.00	200.00	0.00	0.00	3.51	-13.73	646.21	188.64	190.65	0.00	-5338.63
174	0.00	0.00	0.00	903.00	200.00	0.00	0.00	3.59	-13.89	646.06	188.55	190.65	0.00	-5380.58
175	-0.00	-0.00	-0.00	903.00	200.00	0.00	-0.00	3.66	-13.89	645.90	188.38	190.69	0.00	-5406.35
176	-0.00	-0.00	-0.00	903.00	200.00	0.00	-0.00	3.66	-13.81	645.90	188.09	190.69	0.00	-5447.53
177	-0.00	-0.00	-0.00	903.00	200.00	0.00	-0.00	3.74	-14.11	645.45	188.01	190.64	0.00	-5506.60
178	-0.00	-0.00	-0.00	903.00	200.00	0.00	-0.00	3.59	-14.11	645.90	188.02	190.60	0.00	-5550.97
179	-0.00	-0.00	-0.00	903.00	200.00	0.00	-0.00	3.74	-13.89	646.06	187.77	190.65	0.00	-5598.83
180	0.00	0.00	0.00	903.00	200.00	0.00	0.00	3.97	-14.11	646.21	187.65	190.65	0.00	-5674.05
181	0.00	0.00	0.00	903.00	200.00	0.00	0.00	3.81	-13.81	646.36	187.68	190.70	0.00	-5683.56
182	-0.00	-0.00	-0.00	903.00	200.00	0.00	-0.00	3.97	-14.11	646.21	187.44	190.60	0.00	-5745.90
183	-0.00	-0.00	-0.00	903.00	200.00	0.00	-0.00	3.74	-13.89	646.51	187.35	190.75	0.00	-5650.00
184	-0.00	-0.00	-0.00	903.00	200.00	0.00	-0.00	3.81	-13.89	646.51	187.28	190.65	0.00	-5743.60
185	-0.00	-0.00	-0.00	903.00	200.00	0.00	-0.00	3.81	-14.19	646.51	187.28	190.70	0.00	-5732.05
186	-0.00	-0.00	-0.00	903.00	200.00	0.00	-0.00	3.66	-14.11	646.36	187.11	190.70	0.00	-5724.41
187	-0.00	-0.00	-0.00	903.00	200.00	0.00	-0.00	3.28	-14.19	646.67	187.23	190.61	0.00	-5659.35
188	0.00	0.00	0.00	903.00	200.00	0.00	0.00	3.20	-13.96	646.51	187.14	190.56	0.00	-5611.45
189	-0.00	-0.00	-0.00	903.00	200.00	0.00	-0.00	2.90	-14.11	647.13	187.03	190.71	0.00	-5581.07
190	-0.00	-0.00	-0.00	903.00	200.00	0.00	-0.00	2.67	-13.89	646.97	187.00	190.57	0.00	-5599.62
191	-0.00	-0.00	-0.00	903.00	200.00	0.00	-0.00	2.59	-14.27	647.13	187.03	190.57	0.00	-5618.73
192	-0.00	-0.00	-0.00	903.00	200.00	0.00	-0.00	2.59	-14.19	646.97	187.29	190.47	0.00	-5606.72
193	-0.00	-0.00	-0.00	903.00	200.00	0.00	-0.00	2.29	-14.19	646.51	187.28	190.46	0.00	-5672.62
194	-0.00	-0.00	-0.00	903.00	200.00	0.00	-0.00	2.44	-14.19	646.51	187.35	190.56	0.00	-5581.29
195	-0.00	-0.00	-0.00	903.00	200.00	0.00	-0.00	2.44	-13.96	646.36	187.39	190.65	0.00	-5600.44
196	-0.00	-0.00	-0.00	903.00	200.00	0.00	-0.00	2.21	-14.11	645.90	187.17	190.60	0.00	-5550.06
197	0.00	0.00	0.00	903.00	200.00	0.00	0.00	2.29	-14.11	646.21	187.23	190.55	0.00	-5573.02
198	0.00	0.00	0.00	903.00	200.00	0.00	0.00	2.59	-13.81	645.75	187.22	190.50	0.00	-5518.86
199	0.00	0.00	0.00	903.00	200.00	0.00	0.00	2.75	-13.89	646.21	187.30	190.60	0.00	-5550.41
200	-0.00	-0.00	-0.00	903.00	200.00	0.00	-0.00	2.44	-13.89	645.75	187.29	190.45	0.00	-5479.37
201	0.00	0.00	0.00	903.00	200.00	0.00	0.00	2.75	-13.89	645.45	187.30	190.50	0.00	-5481.92
202	-0.00	-0.00	-0.00	903.00	200.00	0.00	-0.00	2.75	-13.73	645.29	187.35	190.40	0.00	-5464.38
203	0.00	0.00	0.00	903.00	200.00	0.00	0.00	2.75	-13.96	645.45	187.38	190.35	0.00	-5489.92
204	-0.00	-0.00	-0.00	903.00	200.00	0.00	-0.00	2.67	-13.89	645.75	187.64	190.41	0.00	-5453.87
205	0.00	0.00	0.00	903.00	200.00	0.00	0.00	2.44	-13.89	645.75	187.64	190.31	0.00	-5451.91
206	0.00	0.00	0.00	903.00	200.00	0.00	0.00	2.59	-13.89	645.90	187.53	190.22	0.00	-5478.11
207	-0.00	-0.00	-0.00	903.00	200.00	0.00	-0.00	2.21	-13.89	645.75	187.43	190.22	0.00	-5498.63
208	0.00	0.00	0.00	903.00	200.00	0.00	0.00	2.52	-13.96	645.45	187.59	190.17	0.00	-5485.22
209	-0.00	-0.00	-0.00	903.00	200.00	0.00	-0.00	2.44	-13.96	646.36	187.68	190.23	0.00	-5528.86
210	0.00	0.00	0.00	903.00	200.00	0.00	0.00	2.14	-13.89	646.21	187.86	190.32	0.00	-5491.64
211	-0.00	-0.00	-0.00	903.00	200.00	0.00	-0.00	2.29	-13.73	646.06	188.05	190.13	0.00	-5451.00
212	0.00	0.00	0.00	903.00	200.00	0.00	0.00	2.21	-13.81	646.67	187.94	190.14	0.00	-5437.35
213	0.00	0.00	0.00	903.00	200.00	0.00	0.00	2.21	-13.96	646.82	187.97	190.14	0.00	-5476.96
214	-0.00	-0.00	-0.00	903.00	200.00	0.00	-0.00	2.21	-13.89	646.51	187.99	190.09	0.00	-5422.51
215	-0.00	-0.00	-0.00	903.00	200.00	0.00	-0.00	2.29	-13.81	646.51	187.85	190.09	0.00	-5439.56
216	-0.00	-0.00	-0.00	903.00	200.00	0.00	-0.00	2.29	-13.81	646.36	188.10	189.94	0.00	-5390.57
217	-0.00	-0.00	-0.00	903.00	200.00	0.00	-0.00	2.14	-13.81	645.45	187.73	189.93	0.00	-5439.97
218	0.00	0.00	0.00	903.00	200.00	0.00	0.00	2.14	-13.81	645.90	188.09	189.79	0.00	-5412.36
219	-0.00	-0.00	-0.00	903.00	200.00	0.00	-0.00	2.14	-13.66	645.90	188.24	189.75	0.00	-5393.44
220	0.00	0.00	0.00	903.00	200.00	0.00	0.00	2.14	-13.35	645.75	188.14	189.74	0.00	-5360.64
221	-0.00	-0.00	-0.00	903.00	200.00	0.00	-0.00	2.06	-13.50	646.06	188.19	189.84	0.00	-5398.90
222	-0.00	-0.00	-0.00	903.00	200.00	0.00	-0.00	2.06	-13.50	646.21	188.22	189.80	0.00	-5329.97
223	0.00	0.00	0.00	903.00	200.00	0.00	0.00	2.06	-13.43	646.36	188.39	189.71	0.00	-5319.37
224	-0.00	-0.00	-0.00	903.00	200.00	0.00	-0.00	1.98	-13.58	646.97	188.35	189.72	0.00	-5358.98
225	-0.00	-0.00	-0.00	903.00	200.00	0.00	-0.00	2.06	-13.50	646.82	188.39	189.67	0.00	-5373.64
226	-0.00	-0.00	-0.00	903.00	200.00	0.00	-0.00	1.91	-13.66	646.82	188.39	189.76	0.00	-5366.02
227	0.00	0.00	0.00	903.00	200.00	0.00	0.00	1.91	-13.58	646.21	188.36	189.56	0.00	-5358.35
228	-0.00	-0.00	-0.00	903.00	200.00	0.00	-0.00	1.91	-13.58	646.06	188.40	189.42	0.00	-5380.91
229	0.00	0.00	0.00	903.00	200.00	0.00	0.00	1.83	-13.58	645.29	188.34	189.31	0.00	-5358.24
230	-0.00	-0.00	-0.00	903.00	200.00	0.00	-0.00	1.83	-13.73	645.14	188.32	189.21	0.00	-5375.82
231	-0.00	-0.00	-0.00	903.00	200.00	0.00	-0.00	2.06	-13.66	645.29	188.34	189.12	0.00	-5415.38
232	-0.00	-0.00	-0.00	903.00	200.00	0.00	-0.00	1.91	-13.58	644.84	188.26	189.12	0.00	-5383.40
233	0.00	0.00	0.00	903.00	200.00	0.00	0.00	1.91	-13.43	644.53	188.14	189.06	0.00	-5413.89
234	0.00	0.00	0.00	903.00	200.00	0.00	0.00	1.91	-13.50	644.68	188.17	189.02	0.00	-5399.26
235	-0.00	-0.00	-0.00	903.00	200.00	0.00	-0.00	1.83	-13.28	644.53	188.21	189.02	0.00	-5395.13
236	-0.00	-0.00	-0.00	903.00	200.00	0.00	-0.00	1.91	-13.28	644.68	188.31	188.97	0.00	-5417.65
237	-0.00	-0.00	-0.00	903.00	200.00	0.00	-0.00	1.83	-13.28	645.45	188.65	189.03	0.00	-5366.34
238	-0.00	-0.00	-0.00	903.00	200.00	0.00	-0.00	1.75	-13.20	645.90	188.45	188.99	0.00	-5405.56
239	-0.00	-0.00	-0.00	903.00	200.00	0.00	-0.00	1.60	-13.28	646.21	188.57	189.00	0.00	-5387.85
240	-0.00	-0.00	-0.00	903.00	200.00	0.00	-0.00	1.60	-13.50	646.51	188.55	188.91	0.00	-5482.41
241	-0.00	-0.00	-0.00	903.00	200.00	0.00	-0.00	1.60	-13.35	646.51	188.55	188.81	0.00	-5419.78
242	-0.00	-0.00	-0.00	903.00	200.00	0.00	-0.00	1.53	-13.28	646.36	188.53	188.72	0.00	-5388.03
243	0.00	0.00	0.00	903.00	200.00	0.00	0.00	1.68	-13.20	646.67	188.37	188.67	0.00	-5406.32
244	0.00	0.00	0.00	903.00	200.00	0.00	0.00	1.68	-13.43	646.97	188.28	188.73	0.00	-5478.75
245	-0.00	-0.00	-0.00	903.00	200.00	0.00	-0.00	1.60	-13.28	646.82	188.39	188.63	0.00	-5459.47
246	-0.00	-0.00	-0.00	903.00	200.00	0.00	-0.00	1.75	-13.43	646.21	188.22	188.57	0.00	-5434.92
247	-0.00	-0.00	-0.00	903.00	200.00	0.00	-0.00	1.75	-13.35	646.21	188.15	188.43	0.00	-5450.48
248	-0.00	-0.00	-0.00	903.00	200.00	0.00	-0.00	1.91	-13.35	646.21	188.29	188.43	0.00	-5473.24
249	-0.00	-0.00	-0.00	903.00	200.00	0.00	-0.00	1.68	-13.28	645.75	188.14	188.56	0.00	-5486.72
250	-0.00	-0.00	-0.00	903.00	200.00	0.00	-0.00	1.68	-13.28	645.45	188.09	188.51	0.00	-5510.40
251	0.00	0.00	0.00	903.00	200.00	0.00	0.00	1.60	-13.20	646.06	187.84	188.43	0.00	-5550.18
252	0.00	0.00	0.00	903.00	200.00	0.00	0.00	1.45	-13.28	646.51	188.13	188.48	0.00	-5530.13
253	-0.00	-0.00	-0.00	903.00	200.00	0.00	-0.00	1.60	-13.20	646.51	187.99	188.53	0.00	-5593.81
254	-0.00	-0.00	-0.00	903.00	200.00	0.00	-0.00	1.53	-13.28	646.51	187.85	188.34	0.00	-5649.42
255	-0.00	-0.00	-0.00	903.00	200.00	0.00	-0.00	1.53	-13.05	646.67	188.15	188.44	0.00	-5619.57
256	-0.00	-0.00	-0.00	903.00	200.00	0.00	-0.00	1.22	-13.28	646.06	187.84	188.38	0.00	-5600.16
257	-0.00	-0.00	-0.00	903.00	200.00	0.00	-0.00	1.45	-13.35	646.97	187.92	188.35	0.00	-5656.02
258	0.00	0.00	0.00	903.00	200.00	0.00	0.00	1.60	-13.28	646.82	187.76	188.20	0.00	-5697.48
259	0.00	0.00	0.00	903.00	200.00	0.00	0.00	1.45	-13.43	646.97	188.00	188.25	0.00	-5709.53
260	-0.00	-0.00	-0.00	903.00	200.00	0.00	-0.00	1.60	-13.43	647.13	187.74	188.12	0.00	-5692.10
261	-0.00	-0.00	-0.00	903.00	200.00	0.00	-0.00	1.60	-13.43	646.51	187.70	188.10	0.00	-5669.71
262	-0.00	-0.00	-0.00	903.00	200.00	0.00	-0.00	1.75	-13.43	646.21	187.37	188.10	0.00	-5790.49
263	-0.00	-0.00	-0.00	903.00	200.00	0.00	-0.00	1.91	-13.20	646.06	187.55	188.00	0.00	-5741.37
264	-0.00	-0.00	-0.00	903.00	200.00	0.00	-0.00	1.75	-13.35	645.90	187.31	187.95	0.00	-5759.98
265	-0.00	-0.00	-0.00	903.00	200.00	0.00	-0.00	1.75	-13.12	646.06	187.34	187.81	0.00	-5779.86
266	0.00	0.00	0.00	903.00	200.00	0.00	0.00	1.75	-13.28	645.90	187.17	187.90	0.00	-5822.01
267	-0.00	-0.00	-0.00	903.00	200.00	0.00	-0.00	1.60	-13.20	645.90	187.17	187.95	0.00	-5834.37
268	0.00	0.00	0.00	903.00	200.00	0.00	0.00	1.60	-13.12	646.36	187.11	187.87	0.00	-5918.26
269	-0.00	-0.00	-0.00	903.00	200.00	0.00	-0.00	1.53	-13.12	646.51	187.21	187.92	0.00	-5847.31
270	-0.00	-0.00	-0.00	903.00	200.00	0.00	-0.00	1.53	-13.12	647.13	186.96	187.97	0.00	-5919.13
271	-0.00	-0.00	-0.00	903.00	200.00	0.00	-0.00	1.22	-13.35	647.43	187.16	187.89	0.00	-5870.18
272	-0.00	-0.00	-0.00	903.00	200.00	0.00	-0.00	1.07	-13.35	647.13	186.96	188.02	0.00	-5939.45
273	-0.00	-0.00	-0.00	903.00	200.00	0.00	-0.00	1.22	-13.28	647.28	186.99	188.02	0.00	-5955.19
274	0.00	0.00	0.00	903.00	200.00	0.00	0.00	0.99	-13.35	647.89	187.02	187.99	0.00	-5891.96
275	-0.00	-0.00	-0.00	903.00	200.00	0.00	-0.00	1.14	-13.28	646.97	186.65	188.07	0.00	-5958.69
276	-0.00	-0.00	-0.00	903.00	200.00	0.00	-0.00	1.22	-13.43	647.13	186.82	188.02	0.00	-5906.03
277	-0.00	-0.00	-0.00	903.00	200.00	0.00	-0.00	1.37	-13.50	647.28	186.63	188.07	0.00	-5964.70
278	-0.00	-0.00	-0.00	903.00	200.00	0.00	-0.00	1.45	-13.28	646.82	186.55	187.87	0.00	-5963.90
279	-0.00	-0.00	-0.00	903.00	200.00	0.00	-0.00	1.37	-13.28	646.82	186.27	187.83	0.00	-5989.69
280	0.00	0.00	0.00	903.00	200.00	0.00	0.00	1.14	-13.50	646.67	186.39	187.82	0.00	-6080.05
281	-0.00	-0.00	-0.00	903.00	200.00	0.00	-0.00	1.22	-13.66	646.82	186.48	187.83	0.00	-6074.09
282	-0.00	-0.00	-0.00	903.00	200.00	0.00	-0.00	1.22	-13.50	646.67	186.31	187.82	0.00	-6059.05
283	0.00	0.00	0.00	903.00	200.00	0.00	0.00	1.14	-13.66	646.82	186.41	187.83	0.00	-6074.13
284	0.00	0.00	0.00	903.00	200.00	0.00	0.00	0.92	-13.58	646.82	186.48	187.87	0.00	-6015.90
285	-0.00	-0.00	-0.00	903.00	200.00	0.00	-0.00	0.99	-13.43	646.97	186.37	187.92	0.00	-6000.99
286	-0.00	-0.00	-0.00	903.00	200.00	0.00	-0.00	0.99	-13.28	646.67	186.31	187.87	0.00	-6030.20
287	0.00	0.00	0.00	903.00	200.00	0.00	0.00	1.07	-13.43	647.13	186.39	187.83	0.00	-6001.65
288	0.00	0.00	0.00	903.00	200.00	0.00	0.00	1.22	-13.43	646.97	186.23	187.97	0.00	-6028.49
289	-0.00	-0.00	-0.00	903.00	200.00	0.00	-0.00	1.14	-13.50	647.28	186.42	187.93	0.00	-6033.66
290	0.00	0.00	0.00	903.00	200.00	0.00	0.00	1.14	-13.50	646.82	186.34	187.87	0.00	-6034.81
291	-0.00	-0.00	-0.00	903.00	200.00	0.00	-0.00	1.22	-13.58	647.13	186.32	187.79	0.00	-6113.42
292	0.00	0.00	0.00	903.00	200.00	0.00	0.00	1.45	-13.58	647.13	186.32	187.93	0.00	-6070.23
293	-0.00	-0.00	-0.00	903.00	200.00	0.00	-0.00	1.45	-13.43	646.51	185.79	188.01	0.00	-6105.69
294	-0.00	-0.00	-0.00	903.00	200.00	0.00	-0.00	1.22	-13.50	646.97	186.08	187.97	0.00	-6061.97
295	-0.00	-0.00	-0.00	903.00	200.00	0.00	-0.00	1.22	-13.43	647.13	186.25	187.93	0.00	-5982.41
296	-0.00	-0.00	-0.00	903.00	200.00	0.00	-0.00	1.60	-13.58	647.13	185.97	187.97	0.00	-6008.13
297	0.00	0.00	0.00	903.00	200.00	0.00	0.00	1.22	-13.43	646.97	186.01	188.07	0.00	-6031.22
298	-0.00	-0.00	-0.00	903.00	200.00	0.00	-0.00	1.14	-13.43	646.97	186.01	188.02	0.00	-5984.59
299	-0.00	-0.00	-0.00	903.00	200.00	0.00	-0.00	1.07	-13.58	647.13	186.25	188.07	0.00	-5997.77
300	-0.00	-0.00	-0.00	903.00	200.00	0.00	-0.00	1.22	-13.58	647.13	186.25	188.12	0.00	-6022.42
301	0.00	0.00	0.00	903.00	200.00	0.00	0.00	1.07	-13.58	646.97	186.08	188.16	0.00	-6022.85
302	0.00	0.00	0.00	903.00	200.00	0.00	0.00	1.37	-13.58	647.43	186.38	188.12	0.00	-5976.76
303	0.00	0.00	0.00	903.00	200.00	0.00	0.00	1.37	-13.58	647.43	186.45	188.22	0.00	-5975.67
304	0.00	0.00	0.00	903.00	200.00	0.00	0.00	1.45	-13.58	647.58	186.19	188.41	0.00	-5979.77
305	-0.00	-0.00	-0.00	903.00	200.00	0.00	-0.00	1.22	-13.58	646.97	186.30	188.49	0.00	-5884.04
306	-0.00	-0.00	-0.00	903.00	200.00	0.00	-0.00	1.14	-13.73	647.28	186.14	188.40	0.00	-5994.34
307	0.00	0.00	0.00	903.00	200.00	0.00	0.00	1.45	-13.58	646.97	186.30	188.44	0.00	-5909.63
308	0.00	0.00	0.00	903.00	200.00	0.00	0.00	1.53	-13.43	646.97	186.08	188.44	0.00	-5918.90
309	0.00	0.00	0.00	903.00	200.00	0.00	0.00	1.53	-13.50	647.13	186.32	188.49	0.00	-5855.62
310	-0.00	-0.00	-0.00	903.00	200.00	0.00	-0.00	1.53	-13.43	647.43	186.31	188.50	0.00	-5870.06
311	-0.00	-0.00	-0.00	903.00	200.00	0.00	-0.00	1.45	-13.43	647.28	186.28	188.59	0.00	-5869.41
312	-0.00	-0.00	-0.00	903.00	200.00	0.00	-0.00	1.45	-13.43	647.13	186.11	188.59	0.00	-5848.78
313	-0.00	-0.00	-0.00	903.00	200.00	0.00	-0.00	1.45	-13.43	647.13	186.25	188.73	0.00	-5846.68
314	0.00	0.00	0.00	903.00	200.00	0.00	0.00	1.45	-13.58	647.89	186.46	188.70	0.00	-5884.19
315	0.00	0.00	0.00	903.00	200.00	0.00	0.00	1.45	-13.43	646.97	186.01	188.77	0.00	-5826.94
316	-0.00	-0.00	-0.00	903.00	200.00	0.00	-0.00	1.22	-13.58	647.28	186.14	188.78	0.00	-5862.95
317	-0.00	-0.00	-0.00	903.00	200.00	0.00	-0.00	1.07	-13.73	646.97	186.23	188.77	0.00	-5831.64
318	0.00	0.00	0.00	903.00	200.00	0.00	0.00	1.37	-13.81	646.67	186.24	189.00	0.00	-5888.97
319	0.00	0.00	0.00	903.00	200.00	0.00	0.00	1.37	-13.66	646.36	185.98	189.00	0.00	-5829.47
320	-0.00	-0.00	-0.00	903.00	200.00	0.00	-0.00	1.07	-13.66	645.90	186.04	188.85	0.00	-5825.44
321	0.00	0.00	0.00	903.00	200.00	0.00	0.00	1.14	-13.73	646.67	186.03	188.86	0.00	-5812.18
322	-0.00	-0.00	-0.00	903.00	200.00	0.00	-0.00	1.07	-13.81	646.21	186.09	189.04	0.00	-5841.88
323	0.00	0.00	0.00	903.00	200.00	0.00	0.00	1.14	-13.73	646.06	185.78	188.90	0.00	-5861.34
324	0.00	0.00	0.00	903.00	200.00	0.00	0.00	1.37	-13.73	646.21	185.88	188.90	0.00	-5816.76
325	0.00	0.00	0.00	903.00	200.00	0.00	0.00	1.07	-13.73	646.51	185.79	189.14	0.00	-5814.32
326	-0.00	-0.00	-0.00	903.00	200.00	0.00	-0.00	1.37	-13.73	646.67	185.68	189.15	0.00	-5864.98
327	-0.00	-0.00	-0.00	903.00	200.00	0.00	-0.00	1.45	-13.66	646.51	185.44	189.24	0.00	-5837.33
328	0.00	0.00	0.00	903.00	200.00	0.00	0.00	1.22	-13.73	647.43	185.53	189.16	0.00	-5842.46
329	-0.00	-0.00	-0.00	903.00	200.00	0.00	-0.00	1.45	-13.73	647.28	185.57	189.34	0.00	-5844.07
330	-0.00	-0.00	-0.00	903.00	200.00	0.00	-0.00	1.53	-13.89	647.43	185.46	189.44	0.00	-5863.78
331	-0.00	-0.00	-0.00	903.00	200.00	0.00	-0.00	1.37	-13.81	647.58	185.49	189.49	0.00	-5807.21
332	-0.00	-0.00	-0.00	903.00	200.00	0.00	-0.00	1.45	-13.89	647.43	185.32	189.49	0.00	-5841.98
333	-0.00	-0.00	-0.00	903.00	200.00	0.00	-0.00	1.53	-13.96	647.89	185.54	189.59	0.00	-5848.27
334	0.00	0.00	0.00	903.00	200.00	0.00	0.00	1.53	-13.89	647.28	185.29	189.67	0.00	-5774.21
335	-0.00	-0.00	-0.00	903.00	200.00	0.00	-0.00	1.53	-14.11	647.28	185.15	189.77	0.00	-5848.09
336	0.00	0.00	0.00	903.00	200.00	0.00	0.00	1.75	-14.19	647.58	185.34	189.73	0.00	-5856.50
337	-0.00	-0.00	-0.00	903.00	200.00	0.00	-0.00	1.83	-13.96	646.97	184.95	189.72	0.00	-5836.52
338	-0.00	-0.00	-0.00	903.00	200.00	0.00	-0.00	1.75	-14.42	647.28	185.08	189.72	0.00	-5932.37
339	-0.00	-0.00	-0.00	903.00	200.00	0.00	-0.00	1.83	-14.27	647.13	185.05	189.77	0.00	-5893.03
340	-0.00	-0.00	-0.00	903.00	200.00	0.00	-0.00	1.91	-14.19	647.43	185.03	189.77	0.00	-5862.38
341	-0.00	-0.00	-0.00	903.00	200.00	0.00	-0.00	2.06	-13.96	647.28	184.79	189.96	0.00	-5840.58
342	-0.00	-0.00	-0.00	903.00	200.00	0.00	-0.00	1.91	-14.27	646.97	184.81	189.86	0.00	-5874.16
343	-0.00	-0.00	-0.00	903.00	200.00	0.00	-0.00	1.91	-13.96	647.89	185.12	189.92	0.00	-5811.76
344	-0.00	-0.00	-0.00	903.00	200.00	0.00	-0.00	1.98	-13.89	647.28	184.87	189.96	0.00	-5807.16
345	-0.00	-0.00	-0.00	903.00	200.00	0.00	-0.00	1.75	-14.19	647.89	185.19	190.06	0.00	-5881.04
346	-0.00	-0.00	-0.00	903.00	200.00	0.00	-0.00	1.75	-13.96	647.13	185.05	190.00	0.00	-5833.87
347	-0.00	-0.00	-0.00	903.00	200.00	0.00	-0.00	1.91	-14.42	647.58	185.06	190.01	0.00	-5887.85
348	-0.00	-0.00	-0.00	903.00	200.00	0.00	-0.00	1.91	-14.42	647.28	184.94	190.05	0.00	-5889.57
349	-0.00	-0.00	-0.00	903.00	200.00	0.00	-0.00	1.91	-14.27	647.43	185.10	190.10	0.00	-5869.51
350	-0.00	-0.00	-0.00	903.00	200.00	0.00	-0.00	1.83	-14.11	646.97	185.09	190.19	0.00	-5805.44
351	-0.00	-0.00	-0.00	903.00	200.00	0.00	-0.00	1.98	-14.27	646.97	185.24	190.33	0.00	-5822.17
352	-0.00	-0.00	-0.00	903.00	200.00	0.00	-0.00	2.06	-14.27	646.67	185.18	190.18	0.00	-5823.98
353	-0.00	-0.00	-0.00	903.00	200.00	0.00	-0.00	2.29	-14.27	646.67	185.18	190.33	0.00	-5825.90
354	0.00	0.00	0.00	903.00	200.00	0.00	0.00	1.98	-14.11	646.51	185.23	190.18	0.00	-5805.10
355	-0.00	-0.00	-0.00	903.00	200.00	0.00	-0.00	2.06	-14.11	646.82	185.28	190.23	0.00	-5782.09
356	-0.00	-0.00	-0.00	903.00	200.00	0.00	-0.00	2.06	-13.96	646.51	185.15	190.37	0.00	-5766.04
357	-0.00	-0.00	-0.00	903.00	200.00	0.00	-0.00	2.14	-14.19	646.67	185.25	190.37	0.00	-5791.67
358	-0.00	-0.00	-0.00	903.00	200.00	0.00	-0.00	2.21	-14.11	646.82	185.35	190.33	0.00	-5782.37
359	0.00	0.00	0.00	903.00	200.00	0.00	0.00	1.98	-13.96	647.13	185.55	190.43	0.00	-5736.85
360	-0.00	-0.00	-0.00	903.00	200.00	0.00	-0.00	1.91	-13.96	646.82	185.42	190.52	0.00	-5737.69
361	-0.00	-0.00	-0.00	903.00	200.00	0.00	-0.00	1.91	-13.89	646.82	185.56	190.52	0.00	-5635.43
362	0.00	0.00	0.00	903.00	200.00	0.00	0.00	1.75	-14.19	646.51	185.51	190.56	0.00	-5669.60
363	-0.00	-0.00	-0.00	903.00	200.00	0.00	-0.00	1.75	-13.89	646.97	185.87	190.57	0.00	-5629.59
364	-0.00	-0.00	-0.00	903.00	200.00	0.00	-0.00	1.83	-13.89	646.51	185.93	190.70	0.00	-5652.11
365	0.00	0.00	0.00	903.00	200.00	0.00	0.00	1.68	-13.96	646.67	185.96	190.61	0.00	-5636.28
366	-0.00	-0.00	-0.00	903.00	200.00	0.00	-0.00	1.83	-14.19	646.82	185.92	190.52	0.00	-5687.49
367	-0.00	-0.00	-0.00	903.00	200.00	0.00	-0.00	1.75	-13.89	646.67	185.89	190.70	0.00	-5583.34
368	-0.00	-0.00	-0.00	903.00	200.00	0.00	-0.00	1.83	-13.96	646.51	185.93	190.61	0.00	-5638.09
369	0.00	0.00	0.00	903.00	200.00	0.00	0.00	1.98	-13.81	646.51	186.15	190.65	0.00	-5641.98
370	-0.00	-0.00	-0.00	903.00	200.00	0.00	-0.00	2.06	-13.73	646.67	186.31	190.51	0.00	-5609.10
371	-0.00	-0.00	-0.00	903.00	200.00	0.00	-0.00	2.06	-13.89	646.51	186.22	190.61	0.00	-5604.72
372	0.00	0.00	0.00	903.00	200.00	0.00	0.00	1.98	-14.11	646.82	186.27	190.56	0.00	-5629.37
373	0.00	0.00	0.00	903.00	200.00	0.00	0.00	1.98	-13.81	645.90	186.25	190.64	0.00	-5617.66
374	-0.00	-0.00	-0.00	903.00	200.00	0.00	-0.00	1.83	-13.81	646.51	186.29	190.65	0.00	-5547.05
375	-0.00	-0.00	-0.00	903.00	200.00	0.00	-0.00	1.98	-13.81	646.51	186.50	190.70	0.00	-5568.34
376	-0.00	-0.00	-0.00	903.00	200.00	0.00	-0.00	2.06	-13.96	646.21	186.52	190.65	0.00	-5586.23
377	0.00	0.00	0.00	903.00	200.00	0.00	0.00	1.83	-13.89	646.51	186.43	190.80	0.00	-5599.27
378	-0.00	-0.00	-0.00	903.00	200.00	0.00	-0.00	1.91	-13.89	646.36	186.69	190.70	0.00	-5573.71
379	0.00	0.00	0.00	903.00	200.00	0.00	0.00	1.83	-13.73	646.51	186.64	190.84	0.00	-5510.28
380	-0.00	-0.00	-0.00	903.00	200.00	0.00	-0.00	1.91	-13.89	646.51	186.78	190.75	0.00	-5526.49
381	-0.00	-0.00	-0.00	903.00	200.00	0.00	-0.00	1.98	-13.73	646.21	186.73	190.70	0.00	-5510.75
382	-0.00	-0.00	-0.00	903.00	200.00	0.00	-0.00	1.83	-13.81	646.51	187.00	190.80	0.00	-5491.24
383	-0.00	-0.00	-0.00	903.00	200.00	0.00	-0.00	1.91	-13.73	646.36	186.90	190.75	0.00	-5507.64
384	-0.00	-0.00	-0.00	903.00	200.00	0.00	-0.00	2.06	-13.73	646.21	186.87	190.74	0.00	-5509.42
385	0.00	0.00	0.00	903.00	200.00	0.00	0.00	1.98	-13.73	646.21	186.73	190.70	0.00	-5487.87
386	0.00	0.00	0.00	903.00	200.00	0.00	0.00	2.06	-13.89	646.36	186.76	190.75	0.00	-5528.27
387	0.00	0.00	0.00	903.00	200.00	0.00	0.00	1.98	-13.81	646.36	186.90	190.65	0.00	-5494.27
388	-0.00	-0.00	-0.00	903.00	200.00	0.00	-0.00	2.06	-13.73	646.51	186.71	190.65	0.00	-5511.79
389	0.00	0.00	0.00	903.00	200.00	0.00	0.00	2.06	-13.73	646.36	186.69	190.65	0.00	-5535.05
390	-0.00	-0.00	-0.00	903.00	200.00	0.00	-0.00	1.83	-13.73	646.21	186.73	190.70	0.00	-5555.11
391	-0.00	-0.00	-0.00	903.00	200.00	0.00	-0.00	1.91	-13.81	646.82	186.91	190.71	0.00	-5516.22
392	-0.00	-0.00	-0.00	903.00	200.00	0.00	-0.00	1.75	-13.81	646.82	187.05	190.75	0.00	-5558.54
393	-0.00	-0.00	-0.00	903.00	200.00	0.00	-0.00	1.60	-13.66	646.82	186.84	190.80	0.00	-5519.83
394	0.00	0.00	0.00	903.00	200.00	0.00	0.00	1.60	-13.81	646.67	186.81	190.80	0.00	-5514.58
395	-0.00	-0.00	-0.00	903.00	200.00	0.00	-0.00	1.75	-13.58	646.21	186.94	190.93	0.00	-5442.26
396	-0.00	-0.00	-0.00	903.00	200.00	0.00	-0.00	1.53	-13.58	646.67	187.16	190.94	0.00	-5437.17
397	0.00	0.00	0.00	903.00	200.00	0.00	0.00	1.68	-13.81	646.82	187.26	191.04	0.00	-5462.87
398	-0.00	-0.00	-0.00	903.00	200.00	0.00	-0.00	1.83	-13.73	646.06	187.13	191.12	0.00	-5434.42
399	-0.00	-0.00	-0.00	903.00	200.00	0.00	-0.00	1.91	-13.81	646.36	186.97	191.08	0.00	-5468.88
400	-0.00	-0.00	-0.00	903.00	200.00	0.00	-0.00	1.98	-13.81	646.67	187.02	191.08	0.00	-5445.93
401	0.00	0.00	0.00	903.00	200.00	0.00	0.00	2.06	-13.66	646.51	187.00	191.08	0.00	-5475.52
402	0.00	0.00	0.00	903.00	200.00	0.00	0.00	2.14	-13.73	646.67	186.74	190.94	0.00	-5465.75
403	-0.00	-0.00	-0.00	903.00	200.00	0.00	-0.00	2.06	-13.89	646.67	186.81	190.84	0.00	-5481.55
404	-0.00	-0.00	-0.00	903.00	200.00	0.00	-0.00	2.06	-13.73	646.67	186.95	190.99	0.00	-5553.60
405	-0.00	-0.00	-0.00	903.00	200.00	0.00	-0.00	1.98	-13.73	646.67	186.88	190.94	0.00	-5485.31
406	-0.00	-0.00	-0.00	903.00	200.00	0.00	-0.00	2.06	-13.73	646.67	187.02	190.80	0.00	-5461.46
407	-0.00	-0.00	-0.00	903.00	200.00	0.00	-0.00	2.06	-13.73	646.82	186.98	190.94	0.00	-5484.66
408	-0.00	-0.00	-0.00	903.00	200.00	0.00	-0.00	2.06	-13.66	646.36	186.97	190.98	0.00	-5430.30
409	-0.00	-0.00	-0.00	903.00	200.00	0.00	-0.00	1.98	-13.73	645.90	186.89	191.02	0.00	-5462.15
410	-0.00	-0.00	-0.00	903.00	200.00	0.00	-0.00	1.98	-13.58	646.06	187.20	191.07	0.00	-5394.80
411	-0.00	-0.00	-0.00	903.00	200.00	0.00	-0.00	1.91	-13.73	645.90	187.38	191.07	0.00	-5385.89
412	-0.00	-0.00	-0.00	903.00	200.00	0.00	-0.00	1.75	-13.66	645.45	187.23	191.02	0.00	-5423.87
413	-0.00	-0.00	-0.00	903.00	200.00	0.00	-0.00	1.83	-13.81	644.99	187.08	191.15	0.00	-5420.71
414	0.00	0.00	0.00	903.00	200.00	0.00	0.00	1.68	-13.81	645.45	187.23	191.11	0.00	-5371.57
415	-0.00	-0.00	-0.00	903.00	200.00	0.00	-0.00	1.83	-13.66	644.84	187.06	191.15	0.00	-5335.18
416	0.00	0.00	0.00	903.00	200.00	0.00	0.00	1.75	-13.81	645.14	187.25	191.06	0.00	-5394.98
417	-0.00	-0.00	-0.00	903.00	200.00	0.00	-0.00	1.75	-13.66	645.75	187.15	191.12	0.00	-5333.35
418	-0.00	-0.00	-0.00	903.00	200.00	0.00	-0.00	1.91	-13.73	645.90	187.17	191.12	0.00	-5365.83
419	-0.00	-0.00	-0.00	903.00	200.00	0.00	-0.00	1.68	-13.66	646.06	187.13	191.17	0.00	-5378.60
420	-0.00	-0.00	-0.00	903.00	200.00	0.00	-0.00	1.75	-13.66	646.36	187.32	191.08	0.00	-5445.44
421	-0.00	-0.00	-0.00	903.00	200.00	0.00	-0.00	1.75	-13.50	646.51	187.28	191.17	0.00	-5314.23
422	-0.00	-0.00	-0.00	903.00	200.00	0.00	-0.00	1.83	-13.58	646.21	187.15	191.07	0.00	-5371.15
423	-0.00	-0.00	-0.00	903.00	200.00	0.00	-0.00	1.68	-13.66	646.36	187.25	191.12	0.00	-5376.98
424	-0.00	-0.00	-0.00	903.00	200.00	0.00	-0.00	1.83	-13.73	646.67	187.31	191.03	0.00	-5294.82
425	-0.00	-0.00	-0.00	903.00	200.00	0.00	-0.00	1.75	-13.73	646.21	187.15	191.17	0.00	-5341.74
426	-0.00	-0.00	-0.00	903.00	200.00	0.00	-0.00	1.83	-13.58	646.51	187.21	191.13	0.00	-5347.44
427	-0.00	-0.00	-0.00	903.00	200.00	0.00	-0.00	1.98	-13.73	646.21	187.23	191.17	0.00	-5365.68
428	0.00	0.00	0.00	903.00	200.00	0.00	0.00	1.75	-13.89	646.21	187.23	191.12	0.00	-5380.95
429	0.00	0.00	0.00	903.00	200.00	0.00	0.00	1.98	-13.58	646.06	187.20	191.17	0.00	-5371.72
430	-0.00	-0.00	-0.00	903.00	200.00	0.00	-0.00	1.91	-13.73	646.06	187.27	191.21	0.00	-5364.31
431	-0.00	-0.00	-0.00	903.00	200.00	0.00	-0.00	1.83	-13.73	646.51	186.92	190.98	0.00	-5368.80
432	-0.00	-0.00	-0.00	903.00	200.00	0.00	-0.00	1.75	-13.73	646.67	187.23	191.08	0.00	-5409.46
433	-0.00	-0.00	-0.00	903.00	200.00	0.00	-0.00	2.06	-13.58	646.06	187.13	191.12	0.00	-5396.35
434	-0.00	-0.00	-0.00	903.00	200.00	0.00	-0.00	1.98	-13.58	646.51	187.21	191.17	0.00	-5394.48
435	-0.00	-0.00	-0.00	903.00	200.00	0.00	-0.00	2.06	-13.73	646.67	187.02	190.94	0.00	-5484.06
436	-0.00	-0.00	-0.00	903.00	200.00	0.00	-0.00	2.06	-13.81	645.90	186.75	190.79	0.00	-5473.90
437	0.00	0.00	0.00	903.00	200.00	0.00	0.00	2.21	-13.81	646.06	186.77	190.93	0.00	-5497.51
438	-0.00	-0.00	-0.00	903.00	200.00	0.00	-0.00	2.21	-13.73	646.51	186.71	190.84	0.00	-5467.02
439	-0.00	-0.00	-0.00	903.00	200.00	0.00	-0.00	2.06	-13.73	646.21	186.87	190.84	0.00	-5486.34
440	-0.00	-0.00	-0.00	903.00	200.00	0.00	-0.00	1.98	-13.81	646.36	186.90	190.84	0.00	-5471.01
441	-0.00	-0.00	-0.00	903.00	200.00	0.00	-0.00	1.98	-13.73	646.36	186.76	190.84	0.00	-5464.33
442	-0.00	-0.00	-0.00	903.00	200.00	0.00	-0.00	1.98	-13.81	646.06	186.84	190.79	0.00	-5448.96
443	-0.00	-0.00	-0.00	903.00	200.00	0.00	-0.00	1.91	-13.89	645.90	186.82	190.83	0.00	-5525.84
444	-0.00	-0.00	-0.00	903.00	200.00	0.00	-0.00	1.98	-13.81	646.06	186.77	190.93	0.00	-5518.32
445	-0.00	-0.00	-0.00	903.00	200.00	0.00	-0.00	1.91	-13.66	645.90	186.89	190.79	0.00	-5499.06
446	0.00	0.00	0.00	903.00	200.00	0.00	0.00	1.91	-13.89	646.06	186.77	190.93	0.00	-5503.38
447	-0.00	-0.00	-0.00	903.00	200.00	0.00	-0.00	1.83	-13.81	646.82	186.84	190.75	0.00	-5539.29
448	-0.00	-0.00	-0.00	903.00	200.00	0.00	-0.00	2.06	-13.81	646.21	186.73	190.74	0.00	-5497.12
449	-0.00	-0.00	-0.00	903.00	200.00	0.00	-0.00	1.98	-13.73	646.36	186.61	190.79	0.00	-5489.25
450	-0.00	-0.00	-0.00	903.00	200.00	0.00	-0.00	1.83	-13.89	646.97	186.72	190.61	0.00	-5503.99
451	0.00	0.00	0.00	903.00	200.00	0.00	0.00	1.83	-13.96	646.82	186.69	190.66	0.00	-5535.81
452	-0.00	-0.00	-0.00	903.00	200.00	0.00	-0.00	1.98	-13.81	646.67	186.46	190.61	0.00	-5569.13
453	-0.00	-0.00	-0.00	903.00	200.00	0.00	-0.00	1.75	-13.73	646.67	186.31	190.56	0.00	-5560.34
454	-0.00	-0.00	-0.00	903.00	200.00	0.00	-0.00	1.68	-13.89	646.51	186.36	190.56	0.00	-5576.36
455	0.00	0.00	0.00	903.00	200.00	0.00	0.00	1.75	-13.73	646.51	186.43	190.56	0.00	-5535.88
456	-0.00	-0.00	-0.00	903.00	200.00	0.00	-0.00	1.60	-13.73	646.36	186.33	190.65	0.00	-5558.52
457	-0.00	-0.00	-0.00	903.00	200.00	0.00	-0.00	1.37	-13.73	646.67	186.39	190.51	0.00	-5555.83
458	-0.00	-0.00	-0.00	903.00	200.00	0.00	-0.00	1.53	-13.89	646.82	186.34	190.52	0.00	-5621.00
459	-0.00	-0.00	-0.00	903.00	200.00	0.00	-0.00	1.45	-13.89	646.67	186.46	190.47	0.00	-5641.64
460	-0.00	-0.00	-0.00	903.00	200.00	0.00	-0.00	1.45	-13.96	646.67	186.39	190.47	0.00	-5628.41
461	-0.00	-0.00	-0.00	903.00	200.00	0.00	-0.00	1.45	-13.81	646.67	186.31	190.33	0.00	-5680.92
462	0.00	0.00	0.00	903.00	200.00	0.00	0.00	1.45	-13.81	646.21	185.95	190.41	0.00	-5640.04
463	-0.00	-0.00	-0.00	903.00	200.00	0.00	-0.00	1.53	-13.73	646.51	186.00	190.37	0.00	-5585.62
464	0.00	0.00	0.00	903.00	200.00	0.00	0.00	1.60	-13.73	646.51	186.15	190.13	0.00	-5676.34
465	-0.00	-0.00	-0.00	903.00	200.00	0.00	-0.00	1.68	-13.73	646.06	185.85	190.08	0.00	-5704.10
466	-0.00	-0.00	-0.00	903.00	200.00	0.00	-0.00	1.60	-13.81	646.21	185.88	190.08	0.00	-5643.01
467	-0.00	-0.00	-0.00	903.00	200.00	0.00	-0.00	1.53	-13.81	646.67	185.89	190.14	0.00	-5733.59
468	-0.00	-0.00	-0.00	903.00	200.00	0.00	-0.00	1.45	-13.81	646.51	185.79	190.09	0.00	-5711.37
469	0.00	0.00	0.00	903.00	200.00	0.00	0.00	1.45	-13.58	646.36	185.76	190.13	0.00	-5685.53
470	-0.00	-0.00	-0.00	903.00	200.00	0.00	-0.00	1.45	-13.81	646.36	185.76	189.99	0.00	-5711.88
471	-0.00	-0.00	-0.00	903.00	200.00	0.00	-0.00	1.45	-13.81	646.67	185.89	189.95	0.00	-5778.88
472	-0.00	-0.00	-0.00	903.00	200.00	0.00	-0.00	1.60	-13.73	646.82	185.63	189.95	0.00	-5798.11
473	0.00	0.00	0.00	903.00	200.00	0.00	0.00	1.22	-13.73	646.67	185.89	189.95	0.00	-5744.99
474	-0.00	-0.00	-0.00	903.00	200.00	0.00	-0.00	1.07	-13.89	646.67	185.68	190.09	0.00	-5786.55
475	0.00	0.00	0.00	903.00	200.00	0.00	0.00	1.14	-13.73	647.13	185.69	189.86	0.00	-5792.88
476	-0.00	-0.00	-0.00	903.00	200.00	0.00	-0.00	1.14	-13.81	646.82	185.49	189.90	0.00	-5804.25
477	-0.00	-0.00	-0.00	903.00	200.00	0.00	-0.00	1.45	-13.73	647.28	185.71	189.82	0.00	-5818.55
478	-0.00	-0.00	-0.00	903.00	200.00	0.00	-0.00	1.45	-13.73	647.13	185.55	189.72	0.00	-5843.89
479	0.00	0.00	0.00	903.00	200.00	0.00	0.00	1.45	-13.73	646.82	185.49	189.71	0.00	-5867.53
480	-0.00	-0.00	-0.00	903.00	200.00	0.00	-0.00	1.60	-13.58	646.82	185.42	189.67	0.00	-5852.66
481	0.00	0.00	0.00	903.00	200.00	0.00	0.00	1.45	-13.81	647.43	185.60	189.54	0.00	-5829.26
482	-0.00	-0.00	-0.00	903.00	200.00	0.00	-0.00	1.22	-13.81	646.82	185.35	189.53	0.00	-5830.32
483	-0.00	-0.00	-0.00	903.00	200.00	0.00	-0.00	1.37	-13.81	647.28	185.50	189.49	0.00	-5852.77
484	-0.00	-0.00	-0.00	903.00	200.00	0.00	-0.00	1.22	-13.73	647.13	185.55	189.53	0.00	-5887.55
485	-0.00	-0.00	-0.00	903.00	200.00	0.00	-0.00	1.45	-13.66	646.82	185.28	189.38	0.00	-5862.17
486	0.00	0.00	0.00	903.00	200.00	0.00	0.00	1.07	-13.66	646.97	185.52	189.39	0.00	-5923.52
487	0.00	0.00	0.00	903.00	200.00	0.00	0.00	1.07	-13.89	646.97	185.45	189.34	0.00	-5950.75
488	-0.00	-0.00	-0.00	903.00	200.00	0.00	-0.00	1.14	-13.81	647.28	185.36	189.34	0.00	-6012.69
489	-0.00	-0.00	-0.00	903.00	200.00	0.00	-0.00	0.99	-13.73	647.28	185.29	189.34	0.00	-5957.51
490	-0.00	-0.00	-0.00	903.00	200.00	0.00	-0.00	1.07	-13.73	647.58	185.41	189.30	0.00	-5887.99
491	-0.00	-0.00	-0.00	903.00	200.00	0.00	-0.00	1.07	-13.66	647.28	185.36	189.30	0.00	-5994.44
492	-0.00	-0.00	-0.00	903.00	200.00	0.00	-0.00	0.99	-13.73	646.97	185.24	189.25	0.00	-6004.13
493	0.00	0.00	0.00	903.00	200.00	0.00	0.00	0.99	-13.58	647.28	185.15	189.16	0.00	-5896.34
494	-0.00	-0.00	-0.00	903.00	200.00	0.00	-0.00	1.14	-13.66	646.97	185.24	189.15	0.00	-5905.57
495	-0.00	-0.00	-0.00	903.00	200.00	0.00	-0.00	1.14	-13.50	646.82	185.07	189.15	0.00	-5913.23
496	0.00	0.00	0.00	903.00	200.00	0.00	0.00	1.14	-13.66	647.13	185.26	189.06	0.00	-5882.42
497	-0.00	-0.00	-0.00	903.00	200.00	0.00	-0.00	1.14	-13.58	647.28	185.15	189.06	0.00	-5989.66
498	0.00	0.00	0.00	903.00	200.00	0.00	0.00	1.07	-13.66	647.43	185.03	188.92	0.00	-6022.18
499	0.00	0.00	0.00	903.00	200.00	0.00	0.00	1.07	-13.66	647.13	184.98	188.92	0.00	-6000.04
500	-0.00	-0.00	-0.00	903.00	200.00	0.00	-0.00	1.07	-13.58	647.89	185.40	188.93	0.00	-5985.57
501	-0.00	-0.00	-0.00	903.00	200.00	0.00	-0.00	0.99	-13.58	647.43	185.32	188.83	0.00	-5985.93
502	-0.00	-0.00	-0.00	903.00	200.00	0.00	-0.00	1.07	-13.58	647.58	185.20	188.78	0.00	-5988.38
503	0.00	0.00	0.00	903.00	200.00	0.00	0.00	0.84	-13.73	647.28	185.15	188.78	0.00	-6095.63
504	-0.00	-0.00	-0.00	903.00	200.00	0.00	-0.00	0.92	-13.50	647.28	185.43	188.68	0.00	-6020.69
505	0.00	0.00	0.00	903.00	200.00	0.00	0.00	0.84	-13.81	647.13	185.33	188.68	0.00	-6079.03
506	-0.00	-0.00	-0.00	903.00	200.00	0.00	-0.00	0.99	-13.58	646.82	185.35	188.72	0.00	-5985.58
507	-0.00	-0.00	-0.00	903.00	200.00	0.00	-0.00	0.99	-13.73	646.82	185.49	188.82	0.00	-6001.04
508	-0.00	-0.00	-0.00	903.00	200.00	0.00	-0.00	0.84	-13.50	646.06	185.29	188.71	0.00	-5976.00
509	-0.00	-0.00	-0.00	903.00	200.00	0.00	-0.00	0.92	-13.43	645.75	185.37	188.66	0.00	-5966.98
510	-0.00	-0.00	-0.00	903.00	200.00	0.00	-0.00	0.99	-13.58	645.90	185.19	188.66	0.00	-5942.08
511	0.00	0.00	0.00	903.00	200.00	0.00	0.00	0.84	-13.58	645.45	185.18	188.51	0.00	-5940.61
512	-0.00	-0.00	-0.00	903.00	200.00	0.00	-0.00	1.07	-13.50	645.45	185.18	188.56	0.00	-5934.43
513	0.00	0.00	0.00	903.00	200.00	0.00	0.00	0.84	-13.58	646.06	185.21	188.62	0.00	-5940.02
514	-0.00	-0.00	-0.00	903.00	200.00	0.00	-0.00	0.61	-13.58	646.82	185.28	188.68	0.00	-5982.27
515	-0.00	-0.00	-0.00	903.00	200.00	0.00	-0.00	0.61	-13.58	646.82	185.35	188.58	0.00	-5981.37
516	-0.00	-0.00	-0.00	903.00	200.00	0.00	-0.00	0.69	-13.50	647.13	185.33	188.63	0.00	-5905.02
517	0.00	0.00	0.00	903.00	200.00	0.00	0.00	0.69	-13.58	647.58	185.41	188.64	0.00	-5912.66
518	-0.00	-0.00	-0.00	903.00	200.00	0.00	-0.00	0.61	-13.58	647.58	185.41	188.60	0.00	-5888.93
519	0.00	0.00	0.00	903.00	200.00	0.00	0.00	0.46	-13.73	647.58	185.41	188.60	0.00	-5927.56
520	-0.00	-0.00	-0.00	903.00	200.00	0.00	-0.00	0.53	-13.58	648.19	185.45	188.61	0.00	-5910.44
521	-0.00	-0.00	-0.00	903.00	200.00	0.00	-0.00	0.61	-13.50	648.04	185.28	188.60	0.00	-5904.84
522	-0.00	-0.00	-0.00	903.00	200.00	0.00	-0.00	0.69	-13.28	648.19	185.24	188.75	0.00	-5948.60
523	-0.00	-0.00	-0.00	903.00	200.00	0.00	-0.00	0.61	-13.43	647.43	185.18	188.73	0.00	-5920.35
524	-0.00	-0.00	-0.00	903.00	200.00	0.00	-0.00	0.61	-13.50	647.28	185.36	188.59	0.00	-5903.81
525	-0.00	-0.00	-0.00	903.00	200.00	0.00	-0.00	0.69	-13.43	647.28	185.15	188.64	0.00	-5967.42
526	-0.00	-0.00	-0.00	903.00	200.00	0.00	-0.00	0.76	-13.50	646.82	185.21	188.63	0.00	-5976.24
527	0.00	0.00	0.00	903.00	200.00	0.00	0.00	0.76	-13.43	647.13	185.12	188.63	0.00	-5922.87
528	-0.00	-0.00	-0.00	903.00	200.00	0.00	-0.00	0.99	-13.58	647.13	184.98	188.59	0.00	-5990.75
529	-0.00	-0.00	-0.00	903.00	200.00	0.00	-0.00	0.69	-13.66	646.97	184.95	188.63	0.00	-5996.38
530	-0.00	-0.00	-0.00	903.00	200.00	0.00	-0.00	0.76	-13.58	646.97	184.95	188.68	0.00	-6011.32
531	0.00	0.00	0.00	903.00	200.00	0.00	0.00	0.69	-13.58	647.43	184.89	188.69	0.00	-5988.38
532	-0.00	-0.00	-0.00	903.00	200.00	0.00	-0.00	0.76	-13.58	647.13	184.84	188.73	0.00	-6012.84
533	-0.00	-0.00	-0.00	903.00	200.00	0.00	-0.00	0.69	-13.58	647.58	185.06	188.69	0.00	-5986.09
534	-0.00	-0.00	-0.00	903.00	200.00	0.00	-0.00	0.46	-13.50	647.28	184.79	188.73	0.00	-5978.31
535	0.00	0.00	0.00	903.00	200.00	0.00	0.00	0.46	-13.81	647.58	184.78	188.78	0.00	-6059.45
536	0.00	0.00	0.00	903.00	200.00	0.00	0.00	0.38	-13.66	647.28	184.79	188.73	0.00	-6063.69
537	0.00	0.00	0.00	903.00	200.00	0.00	0.00	0.69	-13.58	647.43	184.82	188.88	0.00	-5989.21
538	-0.00	-0.00	-0.00	903.00	200.00	0.00	-0.00	0.61	-13.66	647.13	184.84	188.92	0.00	-6019.79
539	-0.00	-0.00	-0.00	903.00	200.00	0.00	-0.00	0.61	-13.73	647.43	184.82	188.78	0.00	-6005.99
540	-0.00	-0.00	-0.00	903.00	200.00	0.00	-0.00	0.69	-13.73	646.97	184.74	188.77	0.00	-6076.64
541	0.00	0.00	0.00	903.00	200.00	0.00	0.00	0.69	-13.81	646.82	184.50	188.82	0.00	-6065.82
542	-0.00	-0.00	-0.00	903.00	200.00	0.00	-0.00	0.69	-13.81	647.28	184.72	188.68	0.00	-6062.83
543	-0.00	-0.00	-0.00	903.00	200.00	0.00	-0.00	0.61	-13.73	647.28	184.44	188.78	0.00	-6057.00
544	0.00	0.00	0.00	903.00	200.00	0.00	0.00	0.61	-13.96	647.28	184.58	188.78	0.00	-6035.70
545	-0.00	-0.00	-0.00	903.00	200.00	0.00	-0.00	0.61	-13.81	647.43	184.33	188.88	0.00	-6067.34
546	0.00	0.00	0.00	903.00	200.00	0.00	0.00	0.76	-13.73	647.43	184.40	188.83	0.00	-6059.27
547	-0.00	-0.00	-0.00	903.00	200.00	0.00	-0.00	0.69	-13.81	647.58	184.35	188.93	0.00	-6067.77
548	-0.00	-0.00	-0.00	903.00	200.00	0.00	-0.00	0.46	-13.73	647.43	184.40	189.02	0.00	-6055.78
549	-0.00	-0.00	-0.00	903.00	200.00	0.00	-0.00	0.61	-13.89	647.58	184.35	189.07	0.00	-6052.78
550	-0.00	-0.00	-0.00	903.00	200.00	0.00	-0.00	0.46	-13.73	647.28	184.37	189.16	0.00	-6010.31
551	0.00	0.00	0.00	903.00	200.00	0.00	0.00	0.38	-13.81	647.43	184.47	189.21	0.00	-6039.82
552	-0.00	-0.00	-0.00	903.00	200.00	0.00	-0.00	0.69	-13.73	647.43	184.33	189.11	0.00	-6082.09
553	-0.00	-0.00	-0.00	903.00	200.00	0.00	-0.00	0.61	-13.73	647.89	184.41	189.12	0.00	-6057.24
554	-0.00	-0.00	-0.00	903.00	200.00	0.00	-0.00	0.38	-13.81	647.43	184.33	189.16	0.00	-6018.91
555	-0.00	-0.00	-0.00	903.00	200.00	0.00	-0.00	0.46	-13.81	647.28	184.30	189.11	0.00	-6088.80
556	-0.00	-0.00	-0.00	903.00	200.00	0.00	-0.00	0.53	-13.89	647.28	184.37	189.30	0.00	-6028.71
557	-0.00	-0.00	-0.00	903.00	200.00	0.00	-0.00	0.53	-13.96	647.28	184.16	189.06	0.00	-6040.62
558	0.00	0.00	0.00	903.00	200.00	0.00	0.00	0.53	-13.81	647.13	184.27	189.06	0.00	-6067.14
559	0.00	0.00	0.00	903.00	200.00	0.00	0.00	0.61	-13.73	647.13	184.06	189.15	0.00	-6039.12
560	0.00	0.00	0.00	903.00	200.00	0.00	0.00	0.69	-13.81	647.13	183.99	189.11	0.00	-6072.69
561	-0.00	-0.00	-0.00	903.00	200.00	0.00	-0.00	0.61	-13.89	647.13	183.99	189.11	0.00	-6103.59
562	-0.00	-0.00	-0.00	903.00	200.00	0.00	-0.00	0.61	-13.73	647.28	184.02	189.16	0.00	-6062.60
563	0.00	0.00	0.00	903.00	200.00	0.00	0.00	0.53	-13.73	647.43	184.12	189.21	0.00	-6106.18
564	-0.00	-0.00	-0.00	903.00	200.00	0.00	-0.00	0.53	-13.73	647.28	184.02	189.30	0.00	-6130.36
565	-0.00	-0.00	-0.00	903.00	200.00	0.00	-0.00	0.61	-13.89	647.28	183.95	189.34	0.00	-6104.05
566	-0.00	-0.00	-0.00	903.00	200.00	0.00	-0.00	0.53	-13.81	647.43	183.97	189.30	0.00	-6094.03
567	-0.00	-0.00	-0.00	903.00	200.00	0.00	-0.00	0.61	-13.89	647.58	184.07	189.30	0.00	-6056.56
568	-0.00	-0.00	-0.00	903.00	200.00	0.00	-0.00	0.38	-13.81	647.28	184.09	189.44	0.00	-6067.88
569	-0.00	-0.00	-0.00	903.00	200.00	0.00	-0.00	0.38	-13.73	647.13	184.13	189.44	0.00	-6035.55
570	-0.00	-0.00	-0.00	903.00	200.00	0.00	-0.00	0.46	-13.96	647.28	184.09	189.39	0.00	-6086.40
571	0.00	0.00	0.00	903.00	200.00	0.00	0.00	0.46	-13.89	647.28	184.02	189.44	0.00	-6032.74
572	-0.00	-0.00	-0.00	903.00	200.00	0.00	-0.00	0.69	-13.73	647.43	184.12	189.49	0.00	-6038.96
573	-0.00	-0.00	-0.00	903.00	200.00	0.00	-0.00	0.76	-13.73	647.89	183.91	189.40	0.00	-6019.70
574	-0.00	-0.00	-0.00	903.00	200.00	0.00	-0.00	0.92	-13.89	647.89	183.91	189.40	0.00	-6084.81
575	0.00	0.00	0.00	903.00	200.00	0.00	0.00	0.99	-13.66	648.04	183.80	189.59	0.00	-6060.41
576	-0.00	-0.00	-0.00	903.00	200.00	0.00	-0.00	0.99	-13.73	647.43	183.55	189.49	0.00	-6049.94
577	-0.00	-0.00	-0.00	903.00	200.00	0.00	-0.00	0.99	-13.73	647.89	183.70	189.68	0.00	-6070.53
578	-0.00	-0.00	-0.00	903.00	200.00	0.00	-0.00	0.99	-13.89	647.13	183.71	189.53	0.00	-6065.48
579	-0.00	-0.00	-0.00	903.00	200.00	0.00	-0.00	0.92	-13.96	647.89	183.70	189.73	0.00	-6096.32
580	-0.00	-0.00	-0.00	903.00	200.00	0.00	-0.00	0.69	-13.96	647.28	183.66	189.77	0.00	-6094.49
581	-0.00	-0.00	-0.00	903.00	200.00	0.00	-0.00	0.69	-13.96	647.28	183.80	189.67	0.00	-6069.69
582	-0.00	-0.00	-0.00	903.00	200.00	0.00	-0.00	0.69	-13.81	647.58	183.86	189.87	0.00	-6073.96
583	-0.00	-0.00	-0.00	903.00	200.00	0.00	-0.00	0.53	-13.89	647.43	183.55	189.77	0.00	-6085.63
584	-0.00	-0.00	-0.00	903.00	200.00	0.00	-0.00	0.53	-13.89	647.58	183.58	189.77	0.00	-6062.36
585	0.00	0.00	0.00	903.00	200.00	0.00	0.00	0.76	-13.96	647.43	183.76	189.87	0.00	-6093.83
586	-0.00	-0.00	-0.00	903.00	200.00	0.00	-0.00	0.61	-13.96	647.89	183.63	189.78	0.00	-6117.03
587	0.00	0.00	0.00	903.00	200.00	0.00	0.00	0.61	-13.81	647.43	183.55	189.91	0.00	-6031.67
588	0.00	0.00	0.00	903.00	200.00	0.00	0.00	0.61	-13.96	647.43	183.55	189.96	0.00	-6095.18
589	-0.00	-0.00	-0.00	903.00	200.00	0.00	-0.00	0.76	-13.89	647.28	183.38	189.86	0.00	-5998.70
590	0.00	0.00	0.00	903.00	200.00	0.00	0.00	0.84	-13.81	647.28	183.38	189.96	0.00	-6036.27
591	-0.00	-0.00	-0.00	903.00	200.00	0.00	-0.00	0.99	-13.81	647.58	183.44	190.06	0.00	-6059.83
592	-0.00	-0.00	-0.00	903.00	200.00	0.00	-0.00	0.76	-13.89	647.28	183.38	190.05	0.00	-6067.22
593	-0.00	-0.00	-0.00	903.00	200.00	0.00	-0.00	0.92	-13.89	647.43	183.41	190.10	0.00	-6091.20
594	-0.00	-0.00	-0.00	903.00	200.00	0.00	-0.00	0.92	-14.11	647.28	183.10	190.19	0.00	-6030.63
595	0.00	0.00	0.00	903.00	200.00	0.00	0.00	0.92	-14.19	647.43	183.34	190.15	0.00	-6104.85
596	-0.00	-0.00	-0.00	903.00	200.00	0.00	-0.00	0.92	-13.96	647.89	183.00	190.25	0.00	-6059.94
597	-0.00	-0.00	-0.00	903.00	200.00	0.00	-0.00	0.92	-13.81	648.35	183.15	190.26	0.00	-5994.18
598	-0.00	-0.00	-0.00	903.00	200.00	0.00	-0.00	0.69	-14.11	648.50	183.04	190.40	0.00	-6097.78
599	-0.00	-0.00	-0.00	903.00	200.00	0.00	-0.00	0.69	-14.11	648.80	183.09	190.40	0.00	-6074.12
600	0.00	0.00	0.00	903.00	200.00	0.00	0.00	0.69	-14.11	648.96	183.19	190.36	0.00	-6026.99
601	-0.00	-0.00	-0.00	903.00	200.00	0.00	-0.00	0.69	-14.11	648.96	183.05	190.59	0.00	-6074.59
602	-0.00	-0.00	-0.00	903.00	200.00	0.00	-0.00	0.61	-13.96	648.50	183.11	190.49	0.00	-6078.16
603	0.00	0.00	0.00	903.00	200.00	0.00	0.00	0.69	-14.19	647.89	182.93	190.58	0.00	-6039.48
604	-0.00	-0.00	-0.00	903.00	200.00	0.00	-0.00	0.92	-14.27	646.97	182.83	190.47	0.00	-6052.02
605	-0.00	-0.00	-0.00	903.00	200.00	0.00	-0.00	0.99	-14.19	647.13	182.86	190.57	0.00	-6043.32
606	0.00	0.00	0.00	903.00	200.00	0.00	0.00	0.99	-14.27	646.82	182.66	190.56	0.00	-6032.19
607	-0.00	-0.00	-0.00	903.00	200.00	0.00	-0.00	0.92	-14.50	646.82	182.66	190.61	0.00	-6126.94
608	-0.00	-0.00	-0.00	903.00	200.00	0.00	-0.00	1.37	-14.42	646.36	182.51	190.56	0.00	-6124.58
609	0.00	0.00	0.00	903.00	200.00	0.00	0.00	1.22	-14.34	646.21	182.27	190.60	0.00	-6117.57
610	-0.00	-0.00	-0.00	903.00	200.00	0.00	-0.00	1.14	-14.42	646.36	182.51	190.65	0.00	-6145.20
611	-0.00	-0.00	-0.00	903.00	200.00	0.00	-0.00	1.14	-14.42	646.51	182.32	190.70	0.00	-6124.92
612	-0.00	-0.00	-0.00	903.00	200.00	0.00	-0.00	0.99	-14.42	647.13	182.36	190.80	0.00	-6145.71
613	-0.00	-0.00	-0.00	903.00	200.00	0.00	-0.00	0.99	-14.19	647.13	182.50	190.85	0.00	-6093.84
614	-0.00	-0.00	-0.00	903.00	200.00	0.00	-0.00	0.92	-14.19	647.43	182.28	190.95	0.00	-6096.28
615	-0.00	-0.00	-0.00	903.00	200.00	0.00	-0.00	0.69	-14.27	648.35	182.37	190.82	0.00	-6010.36
616	-0.00	-0.00	-0.00	903.00	200.00	0.00	-0.00	0.76	-14.19	648.80	182.67	191.02	0.00	-5974.87
617	-0.00	-0.00	-0.00	903.00	200.00	0.00	-0.00	0.61	-14.27	648.96	182.84	191.02	0.00	-6025.82
618	-0.00	-0.00	-0.00	903.00	200.00	0.00	-0.00	0.84	-14.50	649.26	182.61	191.02	0.00	-6012.20
619	-0.00	-0.00	-0.00	903.00	200.00	0.00	-0.00	0.99	-14.27	648.80	182.46	190.97	0.00	-6034.72
620	-0.00	-0.00	-0.00	903.00	200.00	0.00	-0.00	0.92	-14.27	648.50	182.61	191.01	0.00	-5963.09
621	-0.00	-0.00	-0.00	903.00	200.00	0.00	-0.00	0.92	-14.27	648.80	182.67	191.02	0.00	-5985.19
622	0.00	0.00	0.00	903.00	200.00	0.00	0.00	0.76	-14.19	648.04	182.39	191.05	0.00	-5978.80
623	-0.00	-0.00	-0.00	903.00	200.00	0.00	-0.00	0.99	-14.34	648.04	182.53	191.05	0.00	-6019.66
624	-0.00	-0.00	-0.00	903.00	200.00	0.00	-0.00	1.07	-14.27	647.58	182.66	190.95	0.00	-5986.76
625	-0.00	-0.00	-0.00	903.00	200.00	0.00	-0.00	1.22	-14.27	647.13	182.43	190.95	0.00	-5968.46
626	-0.00	-0.00	-0.00	903.00	200.00	0.00	-0.00	1.14	-14.27	647.13	182.36	191.09	0.00	-5991.51
627	-0.00	-0.00	-0.00	903.00	200.00	0.00	-0.00	0.92	-14.34	647.58	182.45	191.05	0.00	-6043.06
628	-0.00	-0.00	-0.00	903.00	200.00	0.00	-0.00	1.07	-14.27	648.04	182.53	191.19	0.00	-6057.01
629	-0.00	-0.00	-0.00	903.00	200.00	0.00	-0.00	0.84	-14.19	647.89	182.57	191.14	0.00	-6022.57
630	-0.00	-0.00	-0.00	903.00	200.00	0.00	-0.00	0.92	-14.27	648.35	182.65	191.15	0.00	-6031.02
631	-0.00	-0.00	-0.00	903.00	200.00	0.00	-0.00	0.99	-14.27	648.19	182.77	191.10	0.00	-6030.12
632	-0.00	-0.00	-0.00	903.00	200.00	0.00	-0.00	0.92	-14.27	648.65	182.85	191.16	0.00	-6051.10
633	-0.00	-0.00	-0.00	903.00	200.00	0.00	-0.00	0.84	-14.19	648.65	182.92	191.20	0.00	-6017.56
634	-0.00	-0.00	-0.00	903.00	200.00	0.00	-0.00	1.07	-14.19	648.35	182.80	191.20	0.00	-6021.36
635	-0.00	-0.00	-0.00	903.00	200.00	0.00	-0.00	0.84	-14.34	648.35	182.87	191.25	0.00	-6036.18
636	-0.00	-0.00	-0.00	903.00	200.00	0.00	-0.00	0.99	-14.27	647.89	182.93	191.19	0.00	-6004.91
637	-0.00	-0.00	-0.00	903.00	200.00	0.00	-0.00	0.99	-14.34	647.28	182.81	191.18	0.00	-5992.54
638	-0.00	-0.00	-0.00	903.00	200.00	0.00	-0.00	1.07	-14.27	647.13	182.93	191.09	0.00	-6005.64
639	0.00	0.00	0.00	903.00	200.00	0.00	0.00	1.07	-14.34	646.82	182.94	191.18	0.00	-6037.14
640	-0.00	-0.00	-0.00	903.00	200.00	0.00	-0.00	1.14	-14.27	646.97	182.90	191.23	0.00	-6052.33
641	-0.00	-0.00	-0.00	903.00	200.00	0.00	-0.00	1.22	-14.27	646.97	182.90	191.18	0.00	-6030.17
642	-0.00	-0.00	-0.00	903.00	200.00	0.00	-0.00	1.07	-14.27	647.28	182.89	191.18	0.00	-6029.04
643	-0.00	-0.00	-0.00	903.00	200.00	0.00	-0.00	1.14	-14.34	646.97	182.83	191.18	0.00	-6062.33
644	-0.00	-0.00	-0.00	903.00	200.00	0.00	-0.00	1.07	-14.19	647.43	182.91	191.14	0.00	-5996.88
645	-0.00	-0.00	-0.00	903.00	200.00	0.00	-0.00	0.99	-14.27	647.43	182.91	191.14	0.00	-6050.91
646	-0.00	-0.00	-0.00	903.00	200.00	0.00	-0.00	0.99	-14.19	648.19	183.19	191.15	0.00	-5969.34
647	0.00	0.00	0.00	903.00	200.00	0.00	0.00	0.76	-14.19	647.58	183.08	191.19	0.00	-6014.62
648	-0.00	-0.00	-0.00	903.00	200.00	0.00	-0.00	0.99	-14.19	647.89	183.21	191.24	0.00	-6014.81
649	0.00	0.00	0.00	903.00	200.00	0.00	0.00	0.76	-14.11	647.58	183.01	191.19	0.00	-5938.04
650	-0.00	-0.00	-0.00	903.00	200.00	0.00	-0.00	0.76	-13.89	647.89	183.28	191.29	0.00	-5976.14
651	-0.00	-0.00	-0.00	903.00	200.00	0.00	-0.00	0.99	-14.11	647.58	183.15	191.23	0.00	-5960.90
652	-0.00	-0.00	-0.00	903.00	200.00	0.00	-0.00	0.99	-14.11	647.58	183.22	191.33	0.00	-5982.70
653	-0.00	-0.00	-0.00	903.00	200.00	0.00	-0.00	0.99	-14.34	647.43	183.41	191.14	0.00	-6052.74
654	0.00	0.00	0.00	903.00	200.00	0.00	0.00	0.99	-14.27	647.28	183.31	191.14	0.00	-6022.36
655	0.00	0.00	0.00	903.00	200.00	0.00	0.00	1.14	-14.27	647.43	183.20	191.04	0.00	-6002.56
656	0.00	0.00	0.00	903.00	200.00	0.00	0.00	1.07	-14.27	647.28	183.17	191.04	0.00	-6025.16
657	-0.00	-0.00	-0.00	903.00	200.00	0.00	-0.00	1.22	-14.19	647.28	183.03	191.09	0.00	-6019.56
658	0.00	0.00	0.00	903.00	200.00	0.00	0.00	1.14	-14.11	647.58	183.22	191.05	0.00	-6007.23
659	0.00	0.00	0.00	903.00	200.00	0.00	0.00	1.22	-14.11	647.43	183.34	191.09	0.00	-6006.25
660	-0.00	-0.00	-0.00	903.00	200.00	0.00	-0.00	1.14	-13.89	647.89	183.28	191.05	0.00	-6002.62
661	-0.00	-0.00	-0.00	903.00	200.00	0.00	-0.00	1.22	-14.11	647.58	183.22	191.09	0.00	-5984.97
662	-0.00	-0.00	-0.00	903.00	200.00	0.00	-0.00	1.07	-13.89	647.89	183.42	191.10	0.00	-5977.04
663	-0.00	-0.00	-0.00	903.00	200.00	0.00	-0.00	1.14	-13.81	647.43	183.55	191.00	0.00	-5967.15
664	-0.00	-0.00	-0.00	903.00	200.00	0.00	-0.00	1.14	-14.11	647.89	183.42	191.00	0.00	-5958.73
665	-0.00	-0.00	-0.00	903.00	200.00	0.00	-0.00	1.07	-14.19	647.89	183.42	191.05	0.00	-6012.67
666	-0.00	-0.00	-0.00	903.00	200.00	0.00	-0.00	0.99	-13.89	647.89	183.56	190.96	0.00	-5997.43
667	-0.00	-0.00	-0.00	903.00	200.00	0.00	-0.00	0.99	-14.11	648.35	183.64	191.01	0.00	-5954.20
668	0.00	0.00	0.00	903.00	200.00	0.00	0.00	0.99	-13.81	648.04	183.73	190.86	0.00	-5940.53
669	-0.00	-0.00	-0.00	903.00	200.00	0.00	-0.00	1.07	-13.81	647.43	183.55	190.86	0.00	-5897.95
670	-0.00	-0.00	-0.00	903.00	200.00	0.00	-0.00	0.92	-13.81	647.28	183.52	190.99	0.00	-5942.58
671	-0.00	-0.00	-0.00	903.00	200.00	0.00	-0.00	0.92	-13.89	647.13	183.49	191.04	0.00	-5951.81
672	-0.00	-0.00	-0.00	903.00	200.00	0.00	-0.00	0.92	-13.81	647.89	183.49	191.00	0.00	-5920.12
673	0.00	0.00	0.00	903.00	200.00	0.00	0.00	0.92	-13.81	647.43	183.41	190.81	0.00	-5921.44
674	-0.00	-0.00	-0.00	903.00	200.00	0.00	-0.00	1.07	-13.66	647.13	183.42	190.95	0.00	-5973.35
675	-0.00	-0.00	-0.00	903.00	200.00	0.00	-0.00	0.99	-13.89	647.28	183.38	190.99	0.00	-5931.23
676	-0.00	-0.00	-0.00	903.00	200.00	0.00	-0.00	1.07	-13.89	647.58	183.65	190.95	0.00	-5996.92
677	-0.00	-0.00	-0.00	903.00	200.00	0.00	-0.00	1.07	-13.73	647.13	183.42	190.95	0.00	-5982.25
678	-0.00	-0.00	-0.00	903.00	200.00	0.00	-0.00	0.92	-13.81	647.28	183.66	190.76	0.00	-5895.07
679	-0.00	-0.00	-0.00	903.00	200.00	0.00	-0.00	0.99	-13.89	647.13	183.57	190.76	0.00	-5951.79
680	-0.00	-0.00	-0.00	903.00	200.00	0.00	-0.00	0.99	-13.89	646.97	183.68	190.80	0.00	-5950.16
681	-0.00	-0.00	-0.00	903.00	200.00	0.00	-0.00	1.14	-13.89	646.97	183.68	190.85	0.00	-5928.62
682	0.00	0.00	0.00	903.00	200.00	0.00	0.00	0.99	-13.89	647.43	183.69	190.81	0.00	-5927.11
683	-0.00	-0.00	-0.00	903.00	200.00	0.00	-0.00	0.92	-13.81	646.51	183.67	190.70	0.00	-5917.95
684	0.00	0.00	0.00	903.00	200.00	0.00	0.00	1.14	-13.73	646.97	183.68	190.75	0.00	-5910.98
685	0.00	0.00	0.00	903.00	200.00	0.00	0.00	1.07	-13.96	647.28	183.52	190.71	0.00	-5916.25
686	-0.00	-0.00	-0.00	903.00	200.00	0.00	-0.00	1.37	-13.73	647.28	183.59	190.81	0.00	-5914.22
687	-0.00	-0.00	-0.00	903.00	200.00	0.00	-0.00	1.37	-13.66	647.58	183.65	190.95	0.00	-5858.61
688	-0.00	-0.00	-0.00	903.00	200.00	0.00	-0.00	1.07	-13.73	647.13	183.57	190.76	0.00	-5934.73
689	-0.00	-0.00	-0.00	903.00	200.00	0.00	-0.00	1.14	-13.81	647.58	183.79	190.95	0.00	-5918.12
690	-0.00	-0.00	-0.00	903.00	200.00	0.00	-0.00	1.14	-13.89	647.58	183.72	190.76	0.00	-5882.40
691	-0.00	-0.00	-0.00	903.00	200.00	0.00	-0.00	1.14	-13.66	647.58	183.86	190.76	0.00	-5830.97
692	-0.00	-0.00	-0.00	903.00	200.00	0.00	-0.00	1.14	-13.89	647.43	183.76	190.86	0.00	-5927.47
693	0.00	0.00	0.00	903.00	200.00	0.00	0.00	1.07	-13.73	648.35	184.28	190.82	0.00	-5856.20
694	-0.00	-0.00	-0.00	903.00	200.00	0.00	-0.00	1.14	-13.89	648.04	183.87	190.96	0.00	-5902.95
695	-0.00	-0.00	-0.00	903.00	200.00	0.00	-0.00	1.07	-13.81	648.19	184.04	190.96	0.00	-5891.07
696	-0.00	-0.00	-0.00	903.00	200.00	0.00	-0.00	1.14	-13.96	648.19	184.04	190.73	0.00	-5886.83
697	-0.00	-0.00	-0.00	903.00	200.00	0.00	-0.00	1.14	-13.73	647.89	184.13	190.77	0.00	-5813.27
698	0.00	0.00	0.00	903.00	200.00	0.00	0.00	1.07	-13.96	648.04	184.08	190.72	0.00	-5885.52
699	-0.00	-0.00	-0.00	903.00	200.00	0.00	-0.00	1.22	-13.81	647.58	184.35	190.62	0.00	-5865.62
700	-0.00	-0.00	-0.00	903.00	200.00	0.00	-0.00	1.22	-13.89	646.97	184.03	190.71	0.00	-5901.69
701	0.00	0.00	0.00	903.00	200.00	0.00	0.00	1.37	-13.81	647.13	184.06	190.71	0.00	-5870.99
702	-0.00	-0.00	-0.00	903.00	200.00	0.00	-0.00	1.14	-13.66	647.13	184.13	190.62	0.00	-5850.32
703	-0.00	-0.00	-0.00	903.00	200.00	0.00	-0.00	1.07	-13.96	646.51	184.02	190.65	0.00	-5932.23
704	-0.00	-0.00	-0.00	903.00	200.00	0.00	-0.00	1.14	-13.81	646.51	184.02	190.65	0.00	-5869.47
705	-0.00	-0.00	-0.00	903.00	200.00	0.00	-0.00	0.92	-13.89	646.21	184.18	190.70	0.00	-5896.83
706	-0.00	-0.00	-0.00	903.00	200.00	0.00	-0.00	0.84	-13.89	646.51	184.30	190.70	0.00	-5848.60
707	-0.00	-0.00	-0.00	903.00	200.00	0.00	-0.00	0.99	-13.89	646.21	184.39	190.60	0.00	-5826.02
708	-0.00	-0.00	-0.00	903.00	200.00	0.00	-0.00	0.92	-13.66	646.06	184.29	190.65	0.00	-5800.14
709	-0.00	-0.00	-0.00	903.00	200.00	0.00	-0.00	0.92	-13.73	646.51	184.23	190.75	0.00	-5832.59
710	-0.00	-0.00	-0.00	903.00	200.00	0.00	-0.00	1.07	-13.89	646.36	184.35	190.70	0.00	-5827.24
711	-0.00	-0.00	-0.00	903.00	200.00	0.00	-0.00	0.99	-13.89	646.97	184.46	190.80	0.00	-5824.91
712	0.00	0.00	0.00	903.00	200.00	0.00	0.00	0.92	-13.81	647.28	184.51	190.95	0.00	-5768.73
713	0.00	0.00	0.00	903.00	200.00	0.00	0.00	1.07	-13.96	646.97	184.46	190.75	0.00	-5788.70
714	0.00	0.00	0.00	903.00	200.00	0.00	0.00	1.07	-13.89	646.97	184.46	190.85	0.00	-5802.68
715	-0.00	-0.00	-0.00	903.00	200.00	0.00	-0.00	1.37	-13.89	647.28	184.44	190.66	0.00	-5783.06
716	0.00	0.00	0.00	903.00	200.00	0.00	0.00	1.60	-13.89	647.28	184.37	190.81	0.00	-5808.84
717	-0.00	-0.00	-0.00	903.00	200.00	0.00	-0.00	1.45	-13.81	647.13	184.41	190.71	0.00	-5752.38
718	-0.00	-0.00	-0.00	903.00	200.00	0.00	-0.00	1.45	-13.89	647.58	184.21	190.76	0.00	-5809.69
719	0.00	0.00	0.00	903.00	200.00	0.00	0.00	1.45	-13.81	647.89	184.48	190.72	0.00	-5797.23
720	-0.00	-0.00	-0.00	903.00	200.00	0.00	-0.00	1.60	-14.11	647.58	184.35	190.72	0.00	-5812.79
721	-0.00	-0.00	-0.00	903.00	200.00	0.00	-0.00	1.53	-13.73	647.58	184.35	190.86	0.00	-5790.64
722	0.00	0.00	0.00	903.00	200.00	0.00	0.00	1.07	-13.81	647.28	184.30	190.95	0.00	-5818.82
723	-0.00	-0.00	-0.00	903.00	200.00	0.00	-0.00	1.22	-13.66	647.28	184.44	190.76	0.00	-5800.85
724	0.00	0.00	0.00	903.00	200.00	0.00	0.00	1.07	-13.89	647.13	184.56	190.80	0.00	-5847.14
725	-0.00	-0.00	-0.00	903.00	200.00	0.00	-0.00	1.07	-13.89	647.13	184.41	190.76	0.00	-5849.16
726	0.00	0.00	0.00	903.00	200.00	0.00	0.00	1.37	-13.81	647.58	184.57	190.86	0.00	-5795.14
727	-0.00	-0.00	-0.00	903.00	200.00	0.00	-0.00	1.14	-13.81	647.28	184.44	190.76	0.00	-5817.77
728	-0.00	-0.00	-0.00	903.00	200.00	0.00	-0.00	1.22	-13.81	647.28	184.44	190.81	0.00	-5887.09
729	0.00	0.00	0.00	903.00	200.00	0.00	0.00	1.37	-13.96	647.28	184.58	190.76	0.00	-5812.66
730	-0.00	-0.00	-0.00	903.00	200.00	0.00	-0.00	1.37	-13.89	647.43	184.61	190.76	0.00	-5826.36
731	-0.00	-0.00	-0.00	903.00	200.00	0.00	-0.00	1.22	-13.73	647.43	184.54	190.81	0.00	-5762.48
732	0.00	0.00	0.00	903.00	200.00	0.00	0.00	1.53	-13.96	647.43	184.54	190.76	0.00	-5837.56
733	-0.00	-0.00	-0.00	903.00	200.00	0.00	-0.00	1.53	-13.81	646.82	184.29	190.71	0.00	-5800.60
734	-0.00	-0.00	-0.00	903.00	200.00	0.00	-0.00	1.53	-13.96	646.97	184.32	190.75	0.00	-5840.69
735	0.00	0.00	0.00	903.00	200.00	0.00	0.00	1.60	-13.89	646.67	184.19	190.66	0.00	-5834.47
736	0.00	0.00	0.00	903.00	200.00	0.00	0.00	1.68	-13.96	646.97	184.32	190.66	0.00	-5888.03
737	0.00	0.00	0.00	903.00	200.00	0.00	0.00	1.37	-13.81	646.82	184.43	190.66	0.00	-5865.96
738	0.00	0.00	0.00	903.00	200.00	0.00	0.00	1.45	-13.96	646.51	184.38	190.61	0.00	-5839.36
739	-0.00	-0.00	-0.00	903.00	200.00	0.00	-0.00	1.45	-13.89	646.51	184.38	190.75	0.00	-5853.23
740	0.00	0.00	0.00	903.00	200.00	0.00	0.00	1.22	-13.96	647.13	184.56	190.76	0.00	-5903.19
741	-0.00	-0.00	-0.00	903.00	200.00	0.00	-0.00	1.22	-13.96	646.97	184.39	190.75	0.00	-5859.77
742	0.00	0.00	0.00	903.00	200.00	0.00	0.00	1.22	-13.96	647.28	184.51	190.76	0.00	-5835.13
743	0.00	0.00	0.00	903.00	200.00	0.00	0.00	1.14	-13.89	646.97	184.39	190.75	0.00	-5827.35
744	0.00	0.00	0.00	903.00	200.00	0.00	0.00	1.14	-13.89	646.97	184.46	190.75	0.00	-5895.04
745	0.00	0.00	0.00	903.00	200.00	0.00	0.00	1.37	-13.89	647.58	184.64	190.76	0.00	-5825.98
746	-0.00	-0.00	-0.00	903.00	200.00	0.00	-0.00	1.37	-13.89	646.97	184.53	190.71	0.00	-5827.57
747	-0.00	-0.00	-0.00	903.00	200.00	0.00	-0.00	1.37	-13.89	647.28	184.51	190.62	0.00	-5850.81
748	-0.00	-0.00	-0.00	903.00	200.00	0.00	-0.00	1.45	-13.89	647.58	184.57	190.67	0.00	-5873.58
749	-0.00	-0.00	-0.00	903.00	200.00	0.00	-0.00	1.60	-13.81	647.13	184.27	190.66	0.00	-5893.15
750	0.00	0.00	0.00	903.00	200.00	0.00	0.00	1.22	-13.73	646.97	184.53	190.66	0.00	-5831.48
751	0.00	0.00	0.00	903.00	200.00	0.00	0.00	1.45	-13.81	647.13	184.41	190.62	0.00	-5889.84
752	-0.00	-0.00	-0.00	903.00	200.00	0.00	-0.00	1.53	-13.73	646.82	184.22	190.56	0.00	-5861.62
753	-0.00	-0.00	-0.00	903.00	200.00	0.00	-0.00	1.45	-13.81	647.28	184.44	190.57	0.00	-5866.65
754	-0.00	-0.00	-0.00	903.00	200.00	0.00	-0.00	1.22	-13.89	647.28	184.44	190.57	0.00	-5896.19
755	-0.00	-0.00	-0.00	903.00	200.00	0.00	-0.00	1.22	-13.81	647.28	184.51	190.66	0.00	-5886.28
756	-0.00	-0.00	-0.00	903.00	200.00	0.00	-0.00	1.53	-13.89	647.13	184.48	190.52	0.00	-5852.76
757	-0.00	-0.00	-0.00	903.00	200.00	0.00	-0.00	1.45	-13.81	646.82	184.43	190.52	0.00	-5866.87
758	0.00	0.00	0.00	903.00	200.00	0.00	0.00	1.53	-13.89	647.13	184.56	190.52	0.00	-5897.56
759	0.00	0.00	0.00	903.00	200.00	0.00	0.00	1.45	-13.89	647.28	184.51	190.48	0.00	-5851.73
760	-0.00	-0.00	-0.00	903.00	200.00	0.00	-0.00	1.45	-13.96	646.82	184.50	190.38	0.00	-5860.84
761	0.00	0.00	0.00	903.00	200.00	0.00	0.00	1.60	-13.81	646.97	184.67	190.47	0.00	-5865.09
762	0.00	0.00	0.00	903.00	200.00	0.00	0.00	1.60	-13.81	647.13	184.56	190.33	0.00	-5866.89
763	0.00	0.00	0.00	903.00	200.00	0.00	0.00	1.68	-13.96	647.13	184.63	190.47	0.00	-5884.02
764	-0.00	-0.00	-0.00	903.00	200.00	0.00	-0.00	1.68	-13.81	647.13	184.56	190.43	0.00	-5890.35
765	0.00	0.00	0.00	903.00	200.00	0.00	0.00	1.60	-13.81	646.97	184.60	190.38	0.00	-5866.21
766	-0.00	-0.00	-0.00	903.00	200.00	0.00	-0.00	1.68	-13.89	647.28	184.58	190.24	0.00	-5876.21
767	-0.00	-0.00	-0.00	903.00	200.00	0.00	-0.00	1.83	-13.81	647.28	184.58	190.33	0.00	-5845.83
768	-0.00	-0.00	-0.00	903.00	200.00	0.00	-0.00	1.68	-13.81	647.28	184.65	190.24	0.00	-5866.43
769	0.00	0.00	0.00	903.00	200.00	0.00	0.00	1.75	-13.66	647.28	184.58	190.38	0.00	-5850.29
770	-0.00	-0.00	-0.00	903.00	200.00	0.00	-0.00	1.83	-13.89	647.13	184.70	190.24	0.00	-5876.12
771	-0.00	-0.00	-0.00	903.00	200.00	0.00	-0.00	1.91	-13.96	647.28	184.72	190.24	0.00	-5885.27
772	-0.00	-0.00	-0.00	903.00	200.00	0.00	-0.00	1.68	-13.73	647.13	184.84	190.24	0.00	-5809.31
773	-0.00	-0.00	-0.00	903.00	200.00	0.00	-0.00	1.75	-13.89	647.28	184.79	190.24	0.00	-5828.23
774	-0.00	-0.00	-0.00	903.00	200.00	0.00	-0.00	1.60	-13.89	647.43	184.96	190.10	0.00	-5870.40
775	-0.00	-0.00	-0.00	903.00	200.00	0.00	-0.00	1.68	-13.89	647.13	184.84	190.19	0.00	-5849.85
776	-0.00	-0.00	-0.00	903.00	200.00	0.00	-0.00	1.68	-13.81	647.28	184.87	190.05	0.00	-5818.04
777	0.00	0.00	0.00	903.00	200.00	0.00	0.00	1.75	-13.89	647.13	184.91	190.19	0.00	-5826.73
778	-0.00	-0.00	-0.00	903.00	200.00	0.00	-0.00	1.75	-13.81	646.82	184.93	190.14	0.00	-5817.81
779	-0.00	-0.00	-0.00	903.00	200.00	0.00	-0.00	1.68	-13.73	647.28	185.08	190.05	0.00	-5829.23
780	-0.00	-0.00	-0.00	903.00	200.00	0.00	-0.00	1.68	-13.58	647.13	184.98	190.05	0.00	-5721.47
781	0.00	0.00	0.00	903.00	200.00	0.00	0.00	1.75	-13.73	646.67	185.18	190.00	0.00	-5782.88
782	0.00	0.00	0.00	903.00	200.00	0.00	0.00	1.75	-13.73	647.13	185.12	189.91	0.00	-5806.75
783	-0.00	-0.00	-0.00	903.00	200.00	0.00	-0.00	1.75	-13.73	647.13	185.12	190.05	0.00	-5829.39
784	-0.00	-0.00	-0.00	903.00	200.00	0.00	-0.00	1.83	-13.73	646.82	185.21	189.95	0.00	-5760.47
785	-0.00	-0.00	-0.00	903.00	200.00	0.00	-0.00	1.98	-13.81	646.97	185.38	190.00	0.00	-5814.11
786	-0.00	-0.00	-0.00	903.00	200.00	0.00	-0.00	1.91	-13.58	646.51	185.30	190.13	0.00	-5787.96
787	0.00	0.00	0.00	903.00	200.00	0.00	0.00	1.98	-13.50	646.67	185.54	190.09	0.00	-5731.04
788	-0.00	-0.00	-0.00	903.00	200.00	0.00	-0.00	1.91	-13.66	646.51	185.65	190.09	0.00	-5746.19
789	-0.00	-0.00	-0.00	903.00	200.00	0.00	-0.00	1.98	-13.73	646.97	185.66	190.05	0.00	-5778.50
790	-0.00	-0.00	-0.00	903.00	200.00	0.00	-0.00	2.06	-13.81	647.13	185.76	189.96	0.00	-5741.04
791	-0.00	-0.00	-0.00	903.00	200.00	0.00	-0.00	1.98	-13.73	647.43	185.95	190.01	0.00	-5728.78
792	0.00	0.00	0.00	903.00	200.00	0.00	0.00	2.06	-13.89	647.13	185.97	189.96	0.00	-5746.81
793	-0.00	-0.00	-0.00	903.00	200.00	0.00	-0.00	2.14	-13.81	647.43	186.02	189.87	0.00	-5761.22
794	0.00	0.00	0.00	903.00	200.00	0.00	0.00	2.29	-13.81	647.43	186.02	189.96	0.00	-5762.55
795	0.00	0.00	0.00	903.00	200.00	0.00	0.00	2.14	-13.73	647.28	186.28	189.91	0.00	-5726.02
796	-0.00	-0.00	-0.00	903.00	200.00	0.00	-0.00	2.44	-13.50	647.28	186.28	189.86	0.00	-5657.41
797	-0.00	-0.00	-0.00	903.00	200.00	0.00	-0.00	2.44	-13.73	646.82	186.06	189.90	0.00	-5755.05
798	0.00	0.00	0.00	903.00	200.00	0.00	0.00	2.67	-13.66	646.21	185.95	189.94	0.00	-5704.27
799	-0.00	-0.00	-0.00	903.00	200.00	0.00	-0.00	2.44	-13.73	646.36	186.26	189.75	0.00	-5706.86
800	0.00	0.00	0.00	903.00	200.00	0.00	0.00	2.44	-14.11	646.06	186.28	189.75	0.00	-5727.13
801	-0.00	-0.00	-0.00	903.00	200.00	0.00	-0.00	2.29	-13.81	645.45	186.31	189.83	0.00	-5644.42
802	-0.00	-0.00	-0.00	903.00	200.00	0.00	-0.00	1.98	-13.73	645.45	186.45	189.88	0.00	-5630.60
803	0.00	0.00	0.00	903.00	200.00	0.00	0.00	1.98	-13.89	645.90	186.68	189.84	0.00	-5622.03
804	-0.00	-0.00	-0.00	903.00	200.00	0.00	-0.00	1.83	-13.73	645.75	186.65	189.93	0.00	-5580.50
805	0.00	0.00	0.00	903.00	200.00	0.00	0.00	1.75	-13.81	645.90	186.89	189.84	0.00	-5608.12
806	-0.00	-0.00	-0.00	903.00	200.00	0.00	-0.00	1.75	-13.81	646.21	186.87	189.94	0.00	-5585.30
807	-0.00	-0.00	-0.00	903.00	200.00	0.00	-0.00	1.68	-13.81	646.36	186.83	189.90	0.00	-5516.55
808	0.00	0.00	0.00	903.00	200.00	0.00	0.00	1.75	-13.66	646.36	186.90	189.85	0.00	-5499.17
809	-0.00	-0.00	-0.00	903.00	200.00	0.00	-0.00	2.06	-13.73	646.82	186.91	189.81	0.00	-5533.74
810	0.00	0.00	0.00	903.00	200.00	0.00	0.00	1.91	-13.81	647.13	187.03	189.81	0.00	-5493.32
811	-0.00	-0.00	-0.00	903.00	200.00	0.00	-0.00	2.06	-13.73	646.82	186.98	189.76	0.00	-5555.75
812	-0.00	-0.00	-0.00	903.00	200.00	0.00	-0.00	2.06	-13.73	646.82	187.19	189.76	0.00	-5552.84
813	0.00	0.00	0.00	903.00	200.00	0.00	0.00	2.14	-13.81	646.67	187.31	189.66	0.00	-5560.85
814	-0.00	-0.00	-0.00	903.00	200.00	0.00	-0.00	2.21	-13.66	646.67	187.38	189.81	0.00	-5520.27
815	0.00	0.00	0.00	903.00	200.00	0.00	0.00	2.14	-13.50	646.51	187.35	189.85	0.00	-5502.57
816	-0.00	-0.00	-0.00	903.00	200.00	0.00	-0.00	1.98	-13.66	646.21	187.58	189.70	0.00	-5515.36
817	0.00	0.00	0.00	903.00	200.00	0.00	0.00	2.29	-13.58	646.21	187.44	189.75	0.00	-5534.63
818	-0.00	-0.00	-0.00	903.00	200.00	0.00	-0.00	2.06	-13.43	646.36	187.68	189.66	0.00	-5512.09
819	-0.00	-0.00	-0.00	903.00	200.00	0.00	-0.00	2.06	-13.50	646.21	187.72	189.75	0.00	-5474.09
820	-0.00	-0.00	-0.00	903.00	200.00	0.00	-0.00	2.06	-13.58	646.21	187.86	189.52	0.00	-5527.00
821	-0.00	-0.00	-0.00	903.00	200.00	0.00	-0.00	2.14	-13.50	646.51	188.13	189.66	0.00	-5515.34
822	0.00	0.00	0.00	903.00	200.00	0.00	0.00	2.06	-13.43	646.06	188.05	189.56	0.00	-5438.63
823	-0.00	-0.00	-0.00	903.00	200.00	0.00	-0.00	1.91	-13.43	646.82	188.18	189.48	0.00	-5481.20
824	-0.00	-0.00	-0.00	903.00	200.00	0.00	-0.00	2.06	-13.43	646.21	188.22	189.42	0.00	-5459.55
825	-0.00	-0.00	-0.00	903.00	200.00	0.00	-0.00	2.29	-13.43	646.67	188.23	189.38	0.00	-5439.06
826	-0.00	-0.00	-0.00	903.00	200.00	0.00	-0.00	2.21	-13.28	646.36	188.31	189.38	0.00	-5420.03
827	-0.00	-0.00	-0.00	903.00	200.00	0.00	-0.00	2.14	-13.28	646.21	188.22	189.28	0.00	-5443.60
828	-0.00	-0.00	-0.00	903.00	200.00	0.00	-0.00	2.29	-13.28	646.67	188.51	189.29	0.00	-5418.46
829	-0.00	-0.00	-0.00	903.00	200.00	0.00	-0.00	2.14	-13.43	646.21	188.50	189.14	0.00	-5457.16
830	-0.00	-0.00	-0.00	903.00	200.00	0.00	-0.00	1.98	-13.28	646.06	188.47	189.18	0.00	-5392.97
831	-0.00	-0.00	-0.00	903.00	200.00	0.00	-0.00	2.21	-13.20	645.90	188.59	189.09	0.00	-5385.63
832	0.00	0.00	0.00	903.00	200.00	0.00	0.00	2.14	-13.12	645.29	188.63	189.17	0.00	-5375.64
833	0.00	0.00	0.00	903.00	200.00	0.00	0.00	2.06	-13.12	645.29	188.70	189.03	0.00	-5351.28
834	0.00	0.00	0.00	903.00	200.00	0.00	0.00	1.91	-13.28	645.29	188.91	188.89	0.00	-5386.93
835	0.00	0.00	0.00	903.00	200.00	0.00	0.00	1.83	-13.28	645.29	189.12	188.89	0.00	-5314.59
836	-0.00	-0.00	-0.00	903.00	200.00	0.00	-0.00	1.91	-13.28	645.75	189.27	188.99	0.00	-5336.15
837	-0.00	-0.00	-0.00	903.00	200.00	0.00	-0.00	1.83	-13.12	644.99	189.28	188.88	0.00	-5318.46
838	-0.00	-0.00	-0.00	903.00	200.00	0.00	-0.00	1.98	-13.28	645.75	189.41	189.04	0.00	-5335.01
839	-0.00	-0.00	-0.00	903.00	200.00	0.00	-0.00	1.91	-13.35	645.90	189.44	188.99	0.00	-5365.23
840	-0.00	-0.00	-0.00	903.00	200.00	0.00	-0.00	2.14	-13.35	645.45	189.22	188.84	0.00	-5325.24
841	-0.00	-0.00	-0.00	903.00	200.00	0.00	-0.00	2.21	-13.28	645.75	189.41	188.89	0.00	-5337.83
842	0.00	0.00	0.00	903.00	200.00	0.00	0.00	2.21	-12.89	645.90	189.51	188.80	0.00	-5271.71
843	-0.00	-0.00	-0.00	903.00	200.00	0.00	-0.00	2.29	-13.05	646.06	189.40	188.85	0.00	-5313.71
844	-0.00	-0.00	-0.00	903.00	200.00	0.00	-0.00	2.29	-13.12	645.75	189.20	188.75	0.00	-5370.70
845	0.00	0.00	0.00	903.00	200.00	0.00	0.00	2.21	-13.12	645.29	189.34	188.74	0.00	-5345.21
846	-0.00	-0.00	-0.00	903.00	200.00	0.00	-0.00	2.14	-13.05	645.29	189.48	188.70	0.00	-5311.27
847	-0.00	-0.00	-0.00	903.00	200.00	0.00	-0.00	2.14	-12.89	645.75	189.63	188.75	0.00	-5338.14
848	-0.00	-0.00	-0.00	903.00	200.00	0.00	-0.00	2.29	-13.05	645.45	189.50	188.70	0.00	-5358.42
849	-0.00	-0.00	-0.00	903.00	200.00	0.00	-0.00	1.98	-13.20	645.75	189.77	188.75	0.00	-5345.34
850	-0.00	-0.00	-0.00	903.00	200.00	0.00	-0.00	1.98	-12.89	645.90	189.72	188.76	0.00	-5358.05
851	-0.00	-0.00	-0.00	903.00	200.00	0.00	-0.00	2.06	-13.12	645.90	189.72	188.71	0.00	-5384.25
852	-0.00	-0.00	-0.00	903.00	200.00	0.00	-0.00	1.98	-12.89	646.21	189.85	188.81	0.00	-5264.81
853	0.00	0.00	0.00	903.00	200.00	0.00	0.00	2.06	-13.20	646.06	189.61	188.71	0.00	-5348.41
854	0.00	0.00	0.00	903.00	200.00	0.00	0.00	2.21	-13.12	646.06	189.89	188.71	0.00	-5360.88
855	-0.00	-0.00	-0.00	903.00	200.00	0.00	-0.00	2.44	-12.82	646.21	189.85	188.67	0.00	-5284.77
856	-0.00	-0.00	-0.00	903.00	200.00	0.00	-0.00	2.67	-13.05	645.29	189.69	188.60	0.00	-5360.56
857	-0.00	-0.00	-0.00	903.00	200.00	0.00	-0.00	2.52	-13.05	645.29	189.62	188.65	0.00	-5359.62
858	-0.00	-0.00	-0.00	903.00	200.00	0.00	-0.00	2.67	-13.12	645.45	189.65	188.61	0.00	-5369.55
859	0.00	0.00	0.00	903.00	200.00	0.00	0.00	2.67	-13.05	645.14	189.74	188.60	0.00	-5337.09
860	0.00	0.00	0.00	903.00	200.00	0.00	0.00	2.59	-12.89	645.14	189.74	188.65	0.00	-5319.27
861	0.00	0.00	0.00	903.00	200.00	0.00	0.00	2.67	-13.12	645.45	189.65	188.70	0.00	-5346.41
862	0.00	0.00	0.00	903.00	200.00	0.00	0.00	2.67	-13.05	645.45	189.93	188.70	0.00	-5334.29
863	-0.00	-0.00	-0.00	903.00	200.00	0.00	-0.00	2.44	-13.05	645.90	189.79	188.85	0.00	-5355.98
864	0.00	0.00	0.00	903.00	200.00	0.00	0.00	2.75	-12.89	645.75	189.84	188.71	0.00	-5342.39
865	0.00	0.00	0.00	903.00	200.00	0.00	0.00	2.59	-12.89	645.29	189.76	188.70	0.00	-5341.69
866	-0.00	-0.00	-0.00	903.00	200.00	0.00	-0.00	2.67	-12.82	645.90	190.08	188.76	0.00	-5329.93
867	-0.00	-0.00	-0.00	903.00	200.00	0.00	-0.00	2.67	-13.05	645.75	190.05	188.75	0.00	-5309.66
868	0.00	0.00	0.00	903.00	200.00	0.00	0.00	2.67	-13.12	646.21	190.13	188.76	0.00	-5317.01
869	0.00	0.00	0.00	903.00	200.00	0.00	0.00	2.82	-12.89	646.06	190.32	188.76	0.00	-5268.29
870	-0.00	-0.00	-0.00	903.00	200.00	0.00	-0.00	2.75	-12.89	646.06	190.25	188.71	0.00	-5245.58
871	-0.00	-0.00	-0.00	903.00	200.00	0.00	-0.00	2.67	-12.89	645.29	189.97	188.74	0.00	-5271.02
872	-0.00	-0.00	-0.00	903.00	200.00	0.00	-0.00	2.90	-12.89	645.75	190.12	188.80	0.00	-5317.29
873	-0.00	-0.00	-0.00	903.00	200.00	0.00	-0.00	2.98	-12.89	645.45	190.21	188.79	0.00	-5225.45
874	-0.00	-0.00	-0.00	903.00	200.00	0.00	-0.00	3.13	-13.05	645.29	190.19	188.84	0.00	-5267.00
875	-0.00	-0.00	-0.00	903.00	200.00	0.00	-0.00	2.90	-13.05	645.29	190.12	188.84	0.00	-5288.26
876	-0.00	-0.00	-0.00	903.00	200.00	0.00	-0.00	3.05	-12.89	645.14	190.23	188.84	0.00	-5317.49
877	-0.00	-0.00	-0.00	903.00	200.00	0.00	-0.00	2.98	-13.05	645.45	190.28	188.84	0.00	-5309.80
878	0.00	0.00	0.00	903.00	200.00	0.00	0.00	2.98	-12.89	645.29	190.19	188.98	0.00	-5271.01
879	-0.00	-0.00	-0.00	903.00	200.00	0.00	-0.00	3.05	-12.89	645.14	190.16	189.12	0.00	-5294.65
880	-0.00	-0.00	-0.00	903.00	200.00	0.00	-0.00	2.98	-12.89	645.45	190.28	188.89	0.00	-5224.26
881	-0.00	-0.00	-0.00	903.00	200.00	0.00	-0.00	2.98	-13.05	645.90	190.29	189.13	0.00	-5194.41
882	-0.00	-0.00	-0.00	903.00	200.00	0.00	-0.00	3.05	-12.89	645.75	190.34	189.13	0.00	-5155.04
883	0.00	0.00	0.00	903.00	200.00	0.00	0.00	2.98	-13.20	645.90	190.50	189.32	0.00	-5207.78
884	-0.00	-0.00	-0.00	903.00	200.00	0.00	-0.00	3.20	-12.89	645.75	190.55	189.32	0.00	-5176.23
885	-0.00	-0.00	-0.00	903.00	200.00	0.00	-0.00	3.20	-13.05	645.45	190.28	189.27	0.00	-5196.55
886	0.00	0.00	0.00	903.00	200.00	0.00	0.00	3.20	-13.05	645.29	190.33	189.31	0.00	-5195.82
887	-0.00	-0.00	-0.00	903.00	200.00	0.00	-0.00	3.13	-13.12	645.29	190.33	189.26	0.00	-5180.63
888	-0.00	-0.00	-0.00	903.00	200.00	0.00	-0.00	3.13	-13.05	645.29	190.26	189.36	0.00	-5172.90
889	0.00	0.00	0.00	903.00	200.00	0.00	0.00	3.05	-13.20	645.29	190.33	189.36	0.00	-5165.01
890	-0.00	-0.00	-0.00	903.00	200.00	0.00	-0.00	3.28	-12.89	645.90	190.43	189.42	0.00	-5132.45
891	-0.00	-0.00	-0.00	903.00	200.00	0.00	-0.00	3.28	-13.05	645.90	190.43	189.37	0.00	-5103.55
892	-0.00	-0.00	-0.00	903.00	200.00	0.00	-0.00	3.36	-13.12	644.99	190.42	189.40	0.00	-5135.67
893	-0.00	-0.00	-0.00	903.00	200.00	0.00	-0.00	3.36	-12.89	644.84	190.39	189.35	0.00	-5156.87
894	-0.00	-0.00	-0.00	903.00	200.00	0.00	-0.00	3.28	-13.12	645.29	190.47	189.50	0.00	-5156.75
895	-0.00	-0.00	-0.00	903.00	200.00	0.00	-0.00	3.05	-12.89	645.14	190.66	189.64	0.00	-5080.66
896	-0.00	-0.00	-0.00	903.00	200.00	0.00	-0.00	3.13	-13.12	644.84	190.75	189.82	0.00	-5081.83
897	-0.00	-0.00	-0.00	903.00	200.00	0.00	-0.00	3.20	-13.12	644.84	190.89	189.87	0.00	-5057.70
898	-0.00	-0.00	-0.00	903.00	200.00	0.00	-0.00	3.13	-13.05	645.14	190.87	189.97	0.00	-5025.66
899	-0.00	-0.00	-0.00	903.00	200.00	0.00	-0.00	3.20	-13.05	644.23	190.86	189.91	0.00	-4981.02
900	-0.00	-0.00	-0.00	903.00	200.00	0.00	-0.00	3.28	-13.12	644.38	190.95	189.91	0.00	-4965.94
901	0.00	0.00	0.00	903.00	200.00	0.00	0.00	3.51	-13.05	644.07	190.76	189.96	0.00	-4985.20
902	0.00	0.00	0.00	903.00	200.00	0.00	0.00	3.05	-13.12	643.92	190.88	189.91	0.00	-4918.90
903	-0.00	-0.00	-0.00	903.00	200.00	0.00	-0.00	3.51	-13.05	644.38	190.88	189.91	0.00	-4960.86
904	-0.00	-0.00	-0.00	903.00	200.00	0.00	-0.00	3.36	-12.89	644.99	191.06	190.02	0.00	-4848.52
905	0.00	0.00	0.00	903.00	200.00	0.00	0.00	3.36	-13.05	644.84	190.89	190.11	0.00	-4867.02
906	-0.00	-0.00	-0.00	903.00	200.00	0.00	-0.00	3.59	-12.89	645.29	190.90	190.12	0.00	-4921.20
907	-0.00	-0.00	-0.00	903.00	200.00	0.00	-0.00	3.59	-12.89	646.21	191.12	190.32	0.00	-4848.90
908	0.00	0.00	0.00	903.00	200.00	0.00	0.00	3.66	-12.82	646.36	190.86	190.32	0.00	-4890.40
909	0.00	0.00	0.00	903.00	200.00	0.00	0.00	3.74	-12.89	646.51	191.03	190.37	0.00	-4828.46
910	0.00	0.00	0.00	903.00	200.00	0.00	0.00	3.66	-13.12	646.97	191.11	190.47	0.00	-4828.39
911	-0.00	-0.00	-0.00	903.00	200.00	0.00	-0.00	3.66	-13.12	646.82	191.15	190.61	0.00	-4827.29
912	-0.00	-0.00	-0.00	903.00	200.00	0.00	-0.00	3.74	-13.28	646.06	191.10	190.51	0.00	-4868.66
913	-0.00	-0.00	-0.00	903.00	200.00	0.00	-0.00	3.74	-13.28	645.29	191.11	190.40	0.00	-4891.77
914	0.00	0.00	0.00	903.00	200.00	0.00	0.00	3.81	-13.28	644.53	190.91	190.34	0.00	-4872.50
915	-0.00	-0.00	-0.00	903.00	200.00	0.00	-0.00	3.81	-13.28	644.53	190.91	190.39	0.00	-4872.31
916	-0.00	-0.00	-0.00	903.00	200.00	0.00	-0.00	3.97	-13.20	644.23	190.86	190.43	0.00	-4820.19
917	-0.00	-0.00	-0.00	903.00	200.00	0.00	-0.00	4.20	-13.43	643.92	190.95	190.43	0.00	-4891.95
918	-0.00	-0.00	-0.00	903.00	200.00	0.00	-0.00	4.27	-13.28	644.23	190.93	190.48	0.00	-4807.41
919	-0.00	-0.00	-0.00	903.00	200.00	0.00	-0.00	4.27	-13.35	643.92	190.95	190.47	0.00	-4884.15
920	-0.00	-0.00	-0.00	903.00	200.00	0.00	-0.00	4.50	-13.35	643.16	191.03	190.42	0.00	-4862.59
921	0.00	0.00	0.00	903.00	200.00	0.00	0.00	4.27	-13.43	643.62	191.18	190.47	0.00	-4843.59
922	-0.00	-0.00	-0.00	903.00	200.00	0.00	-0.00	4.27	-13.12	643.31	190.84	190.56	0.00	-4860.18
923	0.00	0.00	0.00	903.00	200.00	0.00	0.00	4.12	-13.28	643.92	191.02	190.62	0.00	-4849.96
924	-0.00	-0.00	-0.00	903.00	200.00	0.00	-0.00	4.12	-13.43	644.23	191.21	190.57	0.00	-4818.39
925	-0.00	-0.00	-0.00	903.00	200.00	0.00	-0.00	4.04	-13.20	645.14	191.44	190.68	0.00	-4812.25
926	-0.00	-0.00	-0.00	903.00	200.00	0.00	-0.00	3.97	-13.28	645.29	191.46	190.78	0.00	-4750.43
927	-0.00	-0.00	-0.00	903.00	200.00	0.00	-0.00	3.97	-13.20	645.14	191.65	190.78	0.00	-4762.58
928	-0.00	-0.00	-0.00	903.00	200.00	0.00	-0.00	3.97	-13.50	644.99	191.91	190.73	0.00	-4792.35
929	-0.00	-0.00	-0.00	903.00	200.00	0.00	-0.00	4.04	-13.43	644.53	191.69	190.72	0.00	-4787.78
930	0.00	0.00	0.00	903.00	200.00	0.00	0.00	3.97	-13.28	643.92	191.59	190.76	0.00	-4725.98
931	-0.00	-0.00	-0.00	903.00	200.00	0.00	-0.00	3.97	-13.28	644.23	191.92	190.67	0.00	-4698.99
932	0.00	0.00	0.00	903.00	200.00	0.00	0.00	3.97	-13.43	644.23	191.85	190.67	0.00	-4785.10
933	0.00	0.00	0.00	903.00	200.00	0.00	0.00	3.89	-13.12	643.92	191.73	190.62	0.00	-4661.64
934	-0.00	-0.00	-0.00	903.00	200.00	0.00	-0.00	3.97	-13.12	644.23	191.85	190.67	0.00	-4729.21
935	0.00	0.00	0.00	903.00	200.00	0.00	0.00	4.04	-13.12	644.23	191.78	190.57	0.00	-4731.24
936	-0.00	-0.00	-0.00	903.00	200.00	0.00	-0.00	4.12	-13.20	644.07	191.97	190.71	0.00	-4737.16
937	0.00	0.00	0.00	903.00	200.00	0.00	0.00	4.04	-13.05	644.23	191.92	190.72	0.00	-4720.55
938	-0.00	-0.00	-0.00	903.00	200.00	0.00	-0.00	4.12	-13.12	644.53	192.19	190.58	0.00	-4726.60
939	-0.00	-0.00	-0.00	903.00	200.00	0.00	-0.00	3.74	-13.05	644.07	192.32	190.67	0.00	-4735.56
940	-0.00	-0.00	-0.00	903.00	200.00	0.00	-0.00	3.81	-13.05	644.07	192.40	190.62	0.00	-4689.75
941	0.00	0.00	0.00	903.00	200.00	0.00	0.00	3.81	-12.89	643.92	192.23	190.62	0.00	-4698.39
942	0.00	0.00	0.00	903.00	200.00	0.00	0.00	3.74	-12.89	644.23	192.49	190.62	0.00	-4648.48
943	-0.00	-0.00	-0.00	903.00	200.00	0.00	-0.00	3.74	-13.05	644.23	192.49	190.53	0.00	-4688.12
944	-0.00	-0.00	-0.00	903.00	200.00	0.00	-0.00	4.04	-12.89	644.38	192.52	190.53	0.00	-4651.38
945	0.00	0.00	0.00	903.00	200.00	0.00	0.00	3.74	-12.89	644.07	192.61	190.48	0.00	-4647.51
946	-0.00	-0.00	-0.00	903.00	200.00	0.00	-0.00	3.97	-12.89	644.23	192.70	190.48	0.00	-4671.33
947	-0.00	-0.00	-0.00	903.00	200.00	0.00	-0.00	3.74	-13.12	644.53	192.76	190.44	0.00	-4693.20
948	-0.00	-0.00	-0.00	903.00	200.00	0.00	-0.00	3.89	-13.05	644.23	192.70	190.43	0.00	-4687.15
949	0.00	0.00	0.00	903.00	200.00	0.00	0.00	4.04	-13.12	644.53	192.83	190.48	0.00	-4717.88
950	-0.00	-0.00	-0.00	903.00	200.00	0.00	-0.00	3.89	-13.12	644.23	192.78	190.34	0.00	-4694.78
951	-0.00	-0.00	-0.00	903.00	200.00	0.00	-0.00	3.89	-12.74	643.77	192.84	190.38	0.00	-4652.88
952	-0.00	-0.00	-0.00	903.00	200.00	0.00	-0.00	3.89	-12.59	643.92	192.87	190.33	0.00	-4682.16
953	-0.00	-0.00	-0.00	903.00	200.00	0.00	-0.00	3.81	-12.59	643.62	193.03	190.37	0.00	-4610.55
954	-0.00	-0.00	-0.00	903.00	200.00	0.00	-0.00	3.74	-12.74	643.77	193.06	190.33	0.00	-4671.76
955	0.00	0.00	0.00	903.00	200.00	0.00	0.00	3.59	-12.59	643.62	192.89	190.33	0.00	-4656.08
956	-0.00	-0.00	-0.00	903.00	200.00	0.00	-0.00	3.66	-12.74	643.92	193.08	190.33	0.00	-4670.69
957	0.00	0.00	0.00	903.00	200.00	0.00	0.00	3.66	-12.82	644.23	193.06	190.38	0.00	-4724.69
958	-0.00	-0.00	-0.00	903.00	200.00	0.00	-0.00	3.81	-12.74	644.68	193.14	190.34	0.00	-4671.41
959	0.00	0.00	0.00	903.00	200.00	0.00	0.00	3.74	-12.59	644.53	192.97	190.39	0.00	-4702.08
960	-0.00	-0.00	-0.00	903.00	200.00	0.00	-0.00	4.04	-12.74	644.23	193.06	190.48	0.00	-4696.93
961	0.00	0.00	0.00	903.00	200.00	0.00	0.00	4.04	-12.74	644.07	193.03	190.33	0.00	-4697.84
962	0.00	0.00	0.00	903.00	200.00	0.00	0.00	4.27	-12.59	644.23	192.92	190.34	0.00	-4685.19
963	-0.00	-0.00	-0.00	903.00	200.00	0.00	-0.00	4.27	-12.74	644.07	192.75	190.10	0.00	-4704.68
964	-0.00	-0.00	-0.00	903.00	200.00	0.00	-0.00	4.12	-12.74	643.92	192.80	190.19	0.00	-4725.10
965	0.00	0.00	0.00	903.00	200.00	0.00	0.00	4.04	-12.66	644.38	192.80	190.20	0.00	-4670.30
966	-0.00	-0.00	-0.00	903.00	200.00	0.00	-0.00	4.12	-12.66	644.23	192.99	190.19	0.00	-4714.46
967	-0.00	-0.00	-0.00	903.00	200.00	0.00	-0.00	4.20	-12.66	643.92	192.87	190.28	0.00	-4739.26
968	-0.00	-0.00	-0.00	903.00	200.00	0.00	-0.00	4.04	-12.59	644.23	192.85	190.29	0.00	-4706.95
969	-0.00	-0.00	-0.00	903.00	200.00	0.00	-0.00	4.12	-12.66	643.77	192.77	190.28	0.00	-4716.86
970	-0.00	-0.00	-0.00	903.00	200.00	0.00	-0.00	3.97	-12.59	644.38	193.01	190.20	0.00	-4704.47
971	-0.00	-0.00	-0.00	903.00	200.00	0.00	-0.00	3.89	-12.66	644.53	193.04	190.29	0.00	-4688.30
972	-0.00	-0.00	-0.00	903.00	200.00	0.00	-0.00	4.12	-12.66	644.38	193.09	190.29	0.00	-4712.84
973	-0.00	-0.00	-0.00	903.00	200.00	0.00	-0.00	4.04	-12.59	644.23	192.99	190.34	0.00	-4727.86
974	-0.00	-0.00	-0.00	903.00	200.00	0.00	-0.00	3.97	-12.66	644.84	193.16	190.39	0.00	-4709.99
975	-0.00	-0.00	-0.00	903.00	200.00	0.00	-0.00	3.97	-12.66	644.53	192.97	190.29	0.00	-4735.71
976	-0.00	-0.00	-0.00	903.00	200.00	0.00	-0.00	4.12	-12.74	644.84	193.16	190.20	0.00	-4674.61
977	0.00	0.00	0.00	903.00	200.00	0.00	0.00	4.12	-12.59	644.38	193.09	190.34	0.00	-4658.71
978	-0.00	-0.00	-0.00	903.00	200.00	0.00	-0.00	4.04	-12.74	644.38	193.16	190.15	0.00	-4742.81
979	0.00	0.00	0.00	903.00	200.00	0.00	0.00	4.04	-12.74	644.53	193.11	190.06	0.00	-4675.10
980	-0.00	-0.00	-0.00	903.00	200.00	0.00	-0.00	3.97	-12.66	644.99	192.83	190.02	0.00	-4715.66
981	-0.00	-0.00	-0.00	903.00	200.00	0.00	-0.00	4.04	-12.66	644.68	192.99	190.06	0.00	-4714.19
982	0.00	0.00	0.00	903.00	200.00	0.00	0.00	4.20	-12.59	645.14	192.93	190.02	0.00	-4754.32
983	0.00	0.00	0.00	903.00	200.00	0.00	0.00	4.04	-12.74	645.14	192.93	189.97	0.00	-4746.44
984	-0.00	-0.00	-0.00	903.00	200.00	0.00	-0.00	4.12	-12.82	644.53	193.04	189.87	0.00	-4754.37
985	-0.00	-0.00	-0.00	903.00	200.00	0.00	-0.00	4.12	-12.66	644.68	192.85	189.92	0.00	-4763.11
986	0.00	0.00	0.00	903.00	200.00	0.00	0.00	4.20	-12.59	643.92	193.01	189.86	0.00	-4845.52
987	-0.00	-0.00	-0.00	903.00	200.00	0.00	-0.00	4.04	-12.74	643.92	192.94	189.86	0.00	-4815.43
988	0.00	0.00	0.00	903.00	200.00	0.00	0.00	3.97	-12.66	643.92	193.08	189.72	0.00	-4782.36
989	0.00	0.00	0.00	903.00	200.00	0.00	0.00	3.97	-12.59	643.31	192.91	189.71	0.00	-4776.42
990	-0.00	-0.00	-0.00	903.00	200.00	0.00	-0.00	3.89	-12.59	643.31	193.05	189.61	0.00	-4751.32
991	-0.00	-0.00	-0.00	903.00	200.00	0.00	-0.00	3.59	-12.59	643.31	192.91	189.66	0.00	-4772.66
992	-0.00	-0.00	-0.00	903.00	200.00	0.00	-0.00	3.89	-12.74	643.16	192.95	189.66	0.00	-4860.25
993	-0.00	-0.00	-0.00	903.00	200.00	0.00	-0.00	3.74	-12.51	643.16	192.88	189.42	0.00	-4767.28
994	-0.00	-0.00	-0.00	903.00	200.00	0.00	-0.00	3.74	-12.66	643.01	192.86	189.42	0.00	-4761.07
995	0.00	0.00	0.00	903.00	200.00	0.00	0.00	3.81	-12.74	643.16	192.74	189.51	0.00	-4794.06
996	-0.00	-0.00	-0.00	903.00	200.00	0.00	-0.00	3.66	-12.59	643.62	192.67	189.33	0.00	-4777.59
997	-0.00	-0.00	-0.00	903.00	200.00	0.00	-0.00	3.66	-12.74	644.38	192.80	189.30	0.00	-4815.36
998	0.00	0.00	0.00	903.00	200.00	0.00	0.00	3.66	-12.59	644.07	192.82	189.29	0.00	-4730.11
999	-0.00	-0.00	-0.00	903.00	200.00	0.00	-0.00	3.59	-12.59	644.53	192.90	189.35	0.00	-4751.02
1000	-0.00	-0.00	-0.00	903.00	200.00	0.00	-0.00	3.51	-12.66	645.14	192.86	189.36	0.00	-4781.75
1001	0.00	0.00	0.00	903.00	200.00	0.00	0.00	3.59	-12.59	644.84	192.81	189.26	0.00	-4798.27
1002	-0.00	-0.00	-0.00	903.00	200.00	0.00	-0.00	3.59	-12.66	644.84	192.52	189.30	0.00	-4809.87
1003	-0.00	-0.00	-0.00	903.00	200.00	0.00	-0.00	3.51	-12.66	645.14	192.86	189.36	0.00	-4804.63
1004	-0.00	-0.00	-0.00	903.00	200.00	0.00	-0.00	3.51	-12.74	644.99	192.62	189.35	0.00	-4815.85
1005	0.00	0.00	0.00	903.00	200.00	0.00	0.00	3.59	-12.59	644.84	192.81	189.30	0.00	-4866.76
1006	-0.00	-0.00	-0.00	903.00	200.00	0.00	-0.00	3.51	-12.59	644.68	192.78	189.25	0.00	-4889.33
1007	-0.00	-0.00	-0.00	903.00	200.00	0.00	-0.00	3.59	-12.66	644.68	192.71	189.25	0.00	-4853.45
1008	-0.00	-0.00	-0.00	903.00	200.00	0.00	-0.00	3.51	-12.82	644.38	192.45	189.20	0.00	-4987.01
1009	-0.00	-0.00	-0.00	903.00	200.00	0.00	-0.00	3.59	-12.82	644.53	192.47	189.20	0.00	-4918.84
1010	0.00	0.00	0.00	903.00	200.00	0.00	0.00	3.81	-12.74	644.99	192.34	189.16	0.00	-4937.88
1011	-0.00	-0.00	-0.00	903.00	200.00	0.00	-0.00	3.66	-12.82	644.38	192.38	188.97	0.00	-4990.44
1012	-0.00	-0.00	-0.00	903.00	200.00	0.00	-0.00	3.74	-12.74	644.07	192.11	188.96	0.00	-4940.68
1013	0.00	0.00	0.00	903.00	200.00	0.00	0.00	3.74	-12.89	644.53	192.19	189.02	0.00	-5047.50
1014	-0.00	-0.00	-0.00	903.00	200.00	0.00	-0.00	3.59	-12.89	644.99	192.12	189.02	0.00	-5000.86
1015	-0.00	-0.00	-0.00	903.00	200.00	0.00	-0.00	3.51	-12.89	645.14	192.15	188.88	0.00	-5023.07
1016	-0.00	-0.00	-0.00	903.00	200.00	0.00	-0.00	3.51	-12.74	645.45	192.13	189.03	0.00	-4960.58
1017	-0.00	-0.00	-0.00	903.00	200.00	0.00	-0.00	3.28	-12.82	645.90	192.20	188.99	0.00	-4988.33
1018	-0.00	-0.00	-0.00	903.00	200.00	0.00	-0.00	3.51	-12.74	646.06	192.16	188.99	0.00	-4960.31
1019	-0.00	-0.00	-0.00	903.00	200.00	0.00	-0.00	3.51	-12.89	646.21	192.11	189.04	0.00	-5022.95
1020	-0.00	-0.00	-0.00	903.00	200.00	0.00	-0.00	3.59	-12.82	645.45	192.27	189.03	0.00	-4967.83
1021	-0.00	-0.00	-0.00	903.00	200.00	0.00	-0.00	3.66	-12.74	645.14	192.01	189.03	0.00	-4963.82
1022	-0.00	-0.00	-0.00	903.00	200.00	0.00	-0.00	3.74	-12.74	644.53	192.12	189.02	0.00	-4963.29
1023	-0.00	-0.00	-0.00	903.00	200.00	0.00	-0.00	3.74	-13.05	644.84	192.03	188.83	0.00	-4998.09
1024	-0.00	-0.00	-0.00	903.00	200.00	0.00	-0.00	3.97	-13.05	644.38	192.02	188.68	0.00	-5069.98
1025	0.00	0.00	0.00	903.00	200.00	0.00	0.00	3.89	-13.20	644.23	191.78	188.73	0.00	-5065.68
1026	0.00	0.00	0.00	903.00	200.00	0.00	0.00	4.04	-13.12	644.53	191.69	188.73	0.00	-5106.09
1027	-0.00	-0.00	-0.00	903.00	200.00	0.00	-0.00	3.89	-13.20	644.68	191.50	188.73	0.00	-5160.87
1028	-0.00	-0.00	-0.00	903.00	200.00	0.00	-0.00	3.97	-13.12	644.84	191.32	188.69	0.00	-5110.31
1029	0.00	0.00	0.00	903.00	200.00	0.00	0.00	3.97	-12.82	645.14	191.37	188.65	0.00	-5122.43
1030	0.00	0.00	0.00	903.00	200.00	0.00	0.00	3.81	-13.12	645.14	191.37	188.69	0.00	-5085.00
1031	0.00	0.00	0.00	903.00	200.00	0.00	0.00	3.66	-12.89	645.14	191.44	188.69	0.00	-5080.39
1032	-0.00	-0.00	-0.00	903.00	200.00	0.00	-0.00	3.51	-12.89	645.29	191.39	188.65	0.00	-5102.29
1033	-0.00	-0.00	-0.00	903.00	200.00	0.00	-0.00	3.36	-13.12	645.90	191.42	188.80	0.00	-5032.93
1034	-0.00	-0.00	-0.00	903.00	200.00	0.00	-0.00	3.13	-13.05	644.99	191.41	188.74	0.00	-5068.22
1035	0.00	0.00	0.00	903.00	200.00	0.00	0.00	3.20	-13.05	645.14	191.30	188.74	0.00	-5070.59
1036	-0.00	-0.00	-0.00	903.00	200.00	0.00	-0.00	3.13	-12.89	645.14	191.58	188.79	0.00	-5095.11
1037	-0.00	-0.00	-0.00	903.00	200.00	0.00	-0.00	3.05	-12.89	645.29	191.46	188.70	0.00	-5050.26
1038	-0.00	-0.00	-0.00	903.00	200.00	0.00	-0.00	3.05	-13.05	645.14	191.51	188.69	0.00	-5066.24
1039	-0.00	-0.00	-0.00	903.00	200.00	0.00	-0.00	2.98	-13.05	644.84	191.39	188.59	0.00	-5113.04
1040	-0.00	-0.00	-0.00	903.00	200.00	0.00	-0.00	2.98	-13.05	645.14	191.51	188.55	0.00	-5134.46
1041	0.00	0.00	0.00	903.00	200.00	0.00	0.00	3.05	-12.89	644.53	191.41	188.40	0.00	-5120.57
1042	-0.00	-0.00	-0.00	903.00	200.00	0.00	-0.00	3.13	-13.05	644.53	191.41	188.30	0.00	-5115.44
1043	0.00	0.00	0.00	903.00	200.00	0.00	0.00	3.13	-13.20	644.68	191.43	188.31	0.00	-5131.66
1044	-0.00	-0.00	-0.00	903.00	200.00	0.00	-0.00	3.13	-13.20	644.84	191.32	188.31	0.00	-5156.07
1045	-0.00	-0.00	-0.00	903.00	200.00	0.00	-0.00	3.28	-12.89	645.14	191.44	188.36	0.00	-5122.94
1046	-0.00	-0.00	-0.00	903.00	200.00	0.00	-0.00	3.28	-12.89	645.14	191.44	188.41	0.00	-5122.78
1047	-0.00	-0.00	-0.00	903.00	200.00	0.00	-0.00	3.13	-12.82	645.14	191.23	188.46	0.00	-5161.09
1048	-0.00	-0.00	-0.00	903.00	200.00	0.00	-0.00	3.05	-13.12	645.14	191.37	188.41	0.00	-5168.80
1049	0.00	0.00	0.00	903.00	200.00	0.00	0.00	3.05	-12.89	644.84	191.10	188.41	0.00	-5170.25
1050	0.00	0.00	0.00	903.00	200.00	0.00	0.00	3.05	-12.89	645.14	191.37	188.36	0.00	-5098.30
1051	0.00	0.00	0.00	903.00	200.00	0.00	0.00	3.05	-12.89	645.14	191.44	188.22	0.00	-5166.48
1052	-0.00	-0.00	-0.00	903.00	200.00	0.00	-0.00	3.05	-12.89	645.14	191.23	188.41	0.00	-5214.43
1053	-0.00	-0.00	-0.00	903.00	200.00	0.00	-0.00	2.98	-12.89	644.84	191.24	188.45	0.00	-5167.39
1054	-0.00	-0.00	-0.00	903.00	200.00	0.00	-0.00	2.98	-13.05	645.14	191.44	188.41	0.00	-5181.59
1055	-0.00	-0.00	-0.00	903.00	200.00	0.00	-0.00	3.13	-12.89	645.45	191.49	188.37	0.00	-5120.48
1056	-0.00	-0.00	-0.00	903.00	200.00	0.00	-0.00	3.05	-13.12	645.45	191.42	188.23	0.00	-5168.68
1057	-0.00	-0.00	-0.00	903.00	200.00	0.00	-0.00	3.05	-13.05	644.99	191.55	188.31	0.00	-5135.47
1058	-0.00	-0.00	-0.00	903.00	200.00	0.00	-0.00	2.98	-13.05	645.45	191.42	188.23	0.00	-5159.50
1059	-0.00	-0.00	-0.00	903.00	200.00	0.00	-0.00	3.05	-13.20	645.14	191.30	188.22	0.00	-5178.60
1060	-0.00	-0.00	-0.00	903.00	200.00	0.00	-0.00	2.98	-12.74	645.29	191.39	188.32	0.00	-5080.64
1061	0.00	0.00	0.00	903.00	200.00	0.00	0.00	2.98	-12.89	644.84	191.24	188.12	0.00	-5122.60
1062	-0.00	-0.00	-0.00	903.00	200.00	0.00	-0.00	2.98	-12.89	645.29	191.32	188.32	0.00	-5075.24
1063	0.00	0.00	0.00	903.00	200.00	0.00	0.00	3.05	-13.12	645.29	191.18	188.32	0.00	-5125.76
1064	-0.00	-0.00	-0.00	903.00	200.00	0.00	-0.00	2.98	-12.89	645.14	191.30	188.36	0.00	-5098.33
1065	-0.00	-0.00	-0.00	903.00	200.00	0.00	-0.00	2.98	-13.12	644.84	190.96	188.41	0.00	-5104.60
1066	0.00	0.00	0.00	903.00	200.00	0.00	0.00	2.98	-13.05	644.53	191.05	188.45	0.00	-5140.75
1067	0.00	0.00	0.00	903.00	200.00	0.00	0.00	2.98	-12.89	645.29	191.18	188.37	0.00	-5145.59
1068	0.00	0.00	0.00	903.00	200.00	0.00	0.00	3.13	-12.89	645.29	191.39	188.46	0.00	-5144.33
1069	-0.00	-0.00	-0.00	903.00	200.00	0.00	-0.00	2.82	-13.05	645.29	191.18	188.41	0.00	-5114.51
1070	0.00	0.00	0.00	903.00	200.00	0.00	0.00	3.05	-13.05	645.75	191.33	188.47	0.00	-5137.95
1071	-0.00	-0.00	-0.00	903.00	200.00	0.00	-0.00	2.90	-13.12	645.90	191.14	188.42	0.00	-5238.62
1072	-0.00	-0.00	-0.00	903.00	200.00	0.00	-0.00	2.98	-13.28	645.90	191.21	188.42	0.00	-5255.17
1073	0.00	0.00	0.00	903.00	200.00	0.00	0.00	2.98	-13.12	645.29	191.04	188.46	0.00	-5240.74
1074	0.00	0.00	0.00	903.00	200.00	0.00	0.00	3.05	-13.20	645.90	191.07	188.52	0.00	-5295.11
1075	0.00	0.00	0.00	903.00	200.00	0.00	0.00	3.13	-13.43	645.29	190.90	188.37	0.00	-5346.62
1076	-0.00	-0.00	-0.00	903.00	200.00	0.00	-0.00	3.51	-13.35	645.29	190.68	188.18	0.00	-5346.24
1077	0.00	0.00	0.00	903.00	200.00	0.00	0.00	3.51	-13.43	644.68	190.44	188.21	0.00	-5380.64
1078	-0.00	-0.00	-0.00	903.00	200.00	0.00	-0.00	3.36	-13.43	644.23	190.50	188.16	0.00	-5378.17
1079	-0.00	-0.00	-0.00	903.00	200.00	0.00	-0.00	3.51	-13.35	644.07	190.41	188.11	0.00	-5327.31
1080	0.00	0.00	0.00	903.00	200.00	0.00	0.00	3.20	-13.50	644.38	190.46	188.16	0.00	-5385.31
1081	-0.00	-0.00	-0.00	903.00	200.00	0.00	-0.00	3.20	-13.43	644.38	190.46	188.11	0.00	-5377.11
1082	0.00	0.00	0.00	903.00	200.00	0.00	0.00	3.13	-13.50	644.68	190.44	188.17	0.00	-5407.54
1083	0.00	0.00	0.00	903.00	200.00	0.00	0.00	3.13	-13.28	644.53	190.34	188.21	0.00	-5406.50
1084	0.00	0.00	0.00	903.00	200.00	0.00	0.00	3.13	-13.28	645.29	190.33	188.32	0.00	-5383.43
1085	0.00	0.00	0.00	903.00	200.00	0.00	0.00	3.05	-13.35	645.14	190.23	188.32	0.00	-5369.32
1086	-0.00	-0.00	-0.00	903.00	200.00	0.00	-0.00	3.05	-13.28	645.90	190.29	188.42	0.00	-5359.84
1087	0.00	0.00	0.00	903.00	200.00	0.00	0.00	2.98	-13.43	646.06	190.25	188.38	0.00	-5376.43
1088	-0.00	-0.00	-0.00	903.00	200.00	0.00	-0.00	3.20	-13.35	646.51	190.32	188.44	0.00	-5415.28
1089	-0.00	-0.00	-0.00	903.00	200.00	0.00	-0.00	3.13	-13.20	646.21	190.13	188.52	0.00	-5422.82
1090	-0.00	-0.00	-0.00	903.00	200.00	0.00	-0.00	3.13	-13.35	646.21	190.06	188.52	0.00	-5394.76
1091	-0.00	-0.00	-0.00	903.00	200.00	0.00	-0.00	3.20	-13.20	646.06	189.89	188.52	0.00	-5403.97
1092	0.00	0.00	0.00	903.00	200.00	0.00	0.00	3.36	-13.50	646.36	190.09	188.53	0.00	-5436.69
1093	-0.00	-0.00	-0.00	903.00	200.00	0.00	-0.00	3.28	-13.50	646.21	189.85	188.43	0.00	-5416.46
1094	-0.00	-0.00	-0.00	903.00	200.00	0.00	-0.00	3.28	-13.35	645.75	189.63	188.47	0.00	-5379.58
1095	0.00	0.00	0.00	903.00	200.00	0.00	0.00	3.36	-13.43	645.75	189.70	188.52	0.00	-5410.65
1096	-0.00	-0.00	-0.00	903.00	200.00	0.00	-0.00	3.28	-13.50	645.29	189.76	188.56	0.00	-5394.32
1097	-0.00	-0.00	-0.00	903.00	200.00	0.00	-0.00	3.13	-13.50	645.29	189.69	188.51	0.00	-5485.23
1098	-0.00	-0.00	-0.00	903.00	200.00	0.00	-0.00	3.05	-13.50	645.90	189.79	188.52	0.00	-5460.02
1099	-0.00	-0.00	-0.00	903.00	200.00	0.00	-0.00	3.05	-13.43	645.75	189.70	188.66	0.00	-5452.49
1100	0.00	0.00	0.00	903.00	200.00	0.00	0.00	3.13	-13.28	645.90	189.65	188.71	0.00	-5505.63
1101	0.00	0.00	0.00	903.00	200.00	0.00	0.00	3.20	-13.50	645.90	189.65	188.76	0.00	-5485.82
1102	0.00	0.00	0.00	903.00	200.00	0.00	0.00	3.20	-13.50	646.21	189.70	188.76	0.00	-5439.32
1103	-0.00	-0.00	-0.00	903.00	200.00	0.00	-0.00	3.13	-13.43	646.21	189.70	188.81	0.00	-5475.68
1104	0.00	0.00	0.00	903.00	200.00	0.00	0.00	3.13	-13.43	645.90	189.44	188.80	0.00	-5456.36
1105	-0.00	-0.00	-0.00	903.00	200.00	0.00	-0.00	3.20	-13.50	646.06	189.61	188.80	0.00	-5440.49
1106	-0.00	-0.00	-0.00	903.00	200.00	0.00	-0.00	3.28	-13.50	645.90	189.51	188.71	0.00	-5465.86
1107	-0.00	-0.00	-0.00	903.00	200.00	0.00	-0.00	3.36	-13.58	646.21	189.28	188.81	0.00	-5409.29
1108	-0.00	-0.00	-0.00	903.00	200.00	0.00	-0.00	3.36	-13.50	645.75	189.48	188.75	0.00	-5444.04
1109	-0.00	-0.00	-0.00	903.00	200.00	0.00	-0.00	3.66	-13.66	645.45	189.50	188.75	0.00	-5486.98
1110	-0.00	-0.00	-0.00	903.00	200.00	0.00	-0.00	3.51	-13.66	645.14	189.17	188.69	0.00	-5512.93
1111	-0.00	-0.00	-0.00	903.00	200.00	0.00	-0.00	3.66	-13.50	645.45	189.36	188.75	0.00	-5472.04
1112	-0.00	-0.00	-0.00	903.00	200.00	0.00	-0.00	3.36	-13.58	644.84	189.40	188.74	0.00	-5453.69
1113	-0.00	-0.00	-0.00	903.00	200.00	0.00	-0.00	3.28	-13.58	645.14	189.31	188.74	0.00	-5454.03
1114	0.00	0.00	0.00	903.00	200.00	0.00	0.00	3.05	-13.58	645.90	189.30	188.85	0.00	-5451.27
1115	0.00	0.00	0.00	903.00	200.00	0.00	0.00	3.28	-13.58	645.14	189.38	188.98	0.00	-5475.18
1116	-0.00	-0.00	-0.00	903.00	200.00	0.00	-0.00	3.05	-13.58	645.90	189.58	188.85	0.00	-5424.53
1117	-0.00	-0.00	-0.00	903.00	200.00	0.00	-0.00	2.98	-13.58	646.21	189.49	188.81	0.00	-5379.25
1118	-0.00	-0.00	-0.00	903.00	200.00	0.00	-0.00	2.98	-13.73	646.06	189.68	188.90	0.00	-5393.28
1119	0.00	0.00	0.00	903.00	200.00	0.00	0.00	2.82	-13.66	646.36	189.73	188.86	0.00	-5405.46
1120	-0.00	-0.00	-0.00	903.00	200.00	0.00	-0.00	3.05	-13.50	646.51	189.90	189.00	0.00	-5296.93
1121	0.00	0.00	0.00	903.00	200.00	0.00	0.00	3.13	-13.50	646.51	189.76	189.05	0.00	-5322.42
1122	-0.00	-0.00	-0.00	903.00	200.00	0.00	-0.00	2.98	-13.66	645.90	189.72	188.90	0.00	-5361.37
1123	-0.00	-0.00	-0.00	903.00	200.00	0.00	-0.00	3.28	-13.43	646.21	189.70	188.85	0.00	-5339.90
1124	-0.00	-0.00	-0.00	903.00	200.00	0.00	-0.00	3.13	-13.43	645.90	189.79	188.99	0.00	-5313.69
1125	-0.00	-0.00	-0.00	903.00	200.00	0.00	-0.00	3.05	-13.50	645.29	189.90	188.89	0.00	-5365.88
1126	-0.00	-0.00	-0.00	903.00	200.00	0.00	-0.00	3.20	-13.43	645.29	189.97	188.79	0.00	-5312.75
1127	-0.00	-0.00	-0.00	903.00	200.00	0.00	-0.00	3.20	-13.43	645.14	189.88	188.74	0.00	-5314.22
1128	-0.00	-0.00	-0.00	903.00	200.00	0.00	-0.00	3.13	-13.50	644.84	189.82	188.83	0.00	-5322.18
1129	0.00	0.00	0.00	903.00	200.00	0.00	0.00	2.98	-13.43	645.45	190.21	188.61	0.00	-5307.54
1130	-0.00	-0.00	-0.00	903.00	200.00	0.00	-0.00	3.05	-13.43	645.29	190.04	188.74	0.00	-5310.24
1131	0.00	0.00	0.00	903.00	200.00	0.00	0.00	2.90	-13.43	645.29	190.12	188.70	0.00	-5376.37
1132	-0.00	-0.00	-0.00	903.00	200.00	0.00	-0.00	2.98	-13.35	645.45	190.07	188.79	0.00	-5300.49
1133	0.00	0.00	0.00	903.00	200.00	0.00	0.00	3.05	-13.50	645.90	190.36	188.80	0.00	-5291.29
1134	-0.00	-0.00	-0.00	903.00	200.00	0.00	-0.00	3.05	-13.43	645.75	190.26	188.66	0.00	-5330.44
1135	0.00	0.00	0.00	903.00	200.00	0.00	0.00	3.05	-13.28	645.29	190.26	188.79	0.00	-5313.38
1136	0.00	0.00	0.00	903.00	200.00	0.00	0.00	3.13	-13.43	645.90	190.43	188.80	0.00	-5282.82
1137	0.00	0.00	0.00	903.00	200.00	0.00	0.00	3.28	-13.50	645.90	190.29	188.76	0.00	-5317.85
1138	0.00	0.00	0.00	903.00	200.00	0.00	0.00	3.20	-13.43	646.06	190.39	188.80	0.00	-5284.27
1139	-0.00	-0.00	-0.00	903.00	200.00	0.00	-0.00	3.13	-13.35	645.14	190.37	188.65	0.00	-5298.62
1140	-0.00	-0.00	-0.00	903.00	200.00	0.00	-0.00	3.28	-13.35	644.99	190.35	188.64	0.00	-5277.82
1141	-0.00	-0.00	-0.00	903.00	200.00	0.00	-0.00	3.28	-13.50	645.29	190.40	188.56	0.00	-5294.14
1142	-0.00	-0.00	-0.00	903.00	200.00	0.00	-0.00	3.20	-13.43	645.14	190.59	188.65	0.00	-5236.33
1143	-0.00	-0.00	-0.00	903.00	200.00	0.00	-0.00	3.20	-13.28	645.14	190.44	188.65	0.00	-5221.52
1144	-0.00	-0.00	-0.00	903.00	200.00	0.00	-0.00	3.20	-13.28	645.14	190.44	188.60	0.00	-5290.33
1145	-0.00	-0.00	-0.00	903.00	200.00	0.00	-0.00	3.13	-13.35	645.14	190.37	188.60	0.00	-5275.88
1146	-0.00	-0.00	-0.00	903.00	200.00	0.00	-0.00	3.20	-13.20	645.75	190.69	188.56	0.00	-5187.30
1147	0.00	0.00	0.00	903.00	200.00	0.00	0.00	3.20	-13.20	646.21	190.70	188.67	0.00	-5209.77
1148	0.00	0.00	0.00	903.00	200.00	0.00	0.00	3.20	-13.28	646.21	190.55	188.85	0.00	-5219.39
1149	0.00	0.00	0.00	903.00	200.00	0.00	0.00	3.13	-13.35	646.21	190.70	188.81	0.00	-5179.37
1150	-0.00	-0.00	-0.00	903.00	200.00	0.00	-0.00	3.51	-13.28	646.21	190.55	188.85	0.00	-5177.01
1151	0.00	0.00	0.00	903.00	200.00	0.00	0.00	3.36	-13.43	646.21	190.63	188.71	0.00	-5191.54
1152	0.00	0.00	0.00	903.00	200.00	0.00	0.00	3.51	-13.50	645.29	190.68	188.79	0.00	-5246.32
1153	-0.00	-0.00	-0.00	903.00	200.00	0.00	-0.00	3.59	-13.35	645.14	190.80	188.69	0.00	-5275.08
1154	-0.00	-0.00	-0.00	903.00	200.00	0.00	-0.00	3.59	-13.50	644.99	190.77	188.64	0.00	-5246.49
1155	-0.00	-0.00	-0.00	903.00	200.00	0.00	-0.00	3.74	-13.20	644.68	190.72	188.69	0.00	-5169.64
1156	0.00	0.00	0.00	903.00	200.00	0.00	0.00	3.74	-13.20	644.68	190.51	188.73	0.00	-5218.05
1157	0.00	0.00	0.00	903.00	200.00	0.00	0.00	3.66	-13.05	645.14	190.66	188.69	0.00	-5244.46
1158	-0.00	-0.00	-0.00	903.00	200.00	0.00	-0.00	3.59	-13.20	645.75	190.62	188.66	0.00	-5215.15
1159	-0.00	-0.00	-0.00	903.00	200.00	0.00	-0.00	3.51	-13.12	645.90	190.93	188.66	0.00	-5201.87
1160	-0.00	-0.00	-0.00	903.00	200.00	0.00	-0.00	3.66	-13.20	645.90	190.79	188.61	0.00	-5213.96
1161	-0.00	-0.00	-0.00	903.00	200.00	0.00	-0.00	3.74	-13.12	645.90	190.72	188.76	0.00	-5161.12
1162	-0.00	-0.00	-0.00	903.00	200.00	0.00	-0.00	3.74	-13.05	645.75	190.97	188.61	0.00	-5195.74
1163	0.00	0.00	0.00	903.00	200.00	0.00	0.00	3.74	-13.20	645.75	191.04	188.56	0.00	-5280.28
1164	0.00	0.00	0.00	903.00	200.00	0.00	0.00	3.81	-13.28	645.75	190.90	188.75	0.00	-5290.63
1165	0.00	0.00	0.00	903.00	200.00	0.00	0.00	3.74	-13.20	645.29	190.97	188.60	0.00	-5258.27
1166	-0.00	-0.00	-0.00	903.00	200.00	0.00	-0.00	3.59	-13.28	644.99	191.13	188.60	0.00	-5285.61
1167	-0.00	-0.00	-0.00	903.00	200.00	0.00	-0.00	3.66	-13.20	644.68	191.22	188.59	0.00	-5254.11
1168	-0.00	-0.00	-0.00	903.00	200.00	0.00	-0.00	3.81	-13.28	644.38	191.24	188.44	0.00	-5195.79
1169	0.00	0.00	0.00	903.00	200.00	0.00	0.00	3.66	-13.20	644.23	191.35	188.49	0.00	-5206.92
1170	-0.00	-0.00	-0.00	903.00	200.00	0.00	-0.00	3.59	-13.20	643.31	191.34	188.52	0.00	-5160.32
1171	0.00	0.00	0.00	903.00	200.00	0.00	0.00	3.66	-12.74	643.62	191.39	188.48	0.00	-5133.84
1172	-0.00	-0.00	-0.00	903.00	200.00	0.00	-0.00	3.66	-12.82	644.07	191.61	188.44	0.00	-5139.46
1173	-0.00	-0.00	-0.00	903.00	200.00	0.00	-0.00	3.51	-12.59	644.07	191.40	188.34	0.00	-5024.35
1174	-0.00	-0.00	-0.00	903.00	200.00	0.00	-0.00	3.51	-12.74	644.53	191.48	188.40	0.00	-5039.74
1175	0.00	0.00	0.00	903.00	200.00	0.00	0.00	3.59	-12.82	645.29	191.82	188.41	0.00	-5044.49
1176	0.00	0.00	0.00	903.00	200.00	0.00	0.00	3.36	-12.82	645.14	191.79	188.41	0.00	-5019.28
1177	-0.00	-0.00	-0.00	903.00	200.00	0.00	-0.00	3.36	-12.89	645.75	191.75	188.42	0.00	-5028.01
1178	-0.00	-0.00	-0.00	903.00	200.00	0.00	-0.00	3.66	-12.74	646.06	191.95	188.43	0.00	-4989.66
1179	0.00	0.00	0.00	903.00	200.00	0.00	0.00	3.66	-12.89	645.90	191.78	188.42	0.00	-5031.20
1180	-0.00	-0.00	-0.00	903.00	200.00	0.00	-0.00	3.74	-12.74	645.45	191.99	188.46	0.00	-5012.79
1181	0.00	0.00	0.00	903.00	200.00	0.00	0.00	3.97	-12.82	646.06	192.23	188.52	0.00	-5043.21
1182	-0.00	-0.00	-0.00	903.00	200.00	0.00	-0.00	3.97	-12.59	645.29	192.17	188.56	0.00	-4973.34
1183	-0.00	-0.00	-0.00	903.00	200.00	0.00	-0.00	3.81	-12.74	644.99	191.98	188.50	0.00	-5036.48
1184	-0.00	-0.00	-0.00	903.00	200.00	0.00	-0.00	3.89	-12.51	644.84	192.10	188.55	0.00	-4988.12
1185	0.00	0.00	0.00	903.00	200.00	0.00	0.00	3.89	-12.66	644.84	192.24	188.55	0.00	-5002.79
1186	-0.00	-0.00	-0.00	903.00	200.00	0.00	-0.00	3.97	-12.44	644.84	192.24	188.55	0.00	-4956.11
1187	-0.00	-0.00	-0.00	903.00	200.00	0.00	-0.00	4.20	-12.59	645.14	192.15	188.60	0.00	-4998.98
1188	0.00	0.00	0.00	903.00	200.00	0.00	0.00	4.27	-12.44	645.14	192.15	188.60	0.00	-4960.51
1189	0.00	0.00	0.00	903.00	200.00	0.00	0.00	4.50	-12.59	645.29	192.31	188.65	0.00	-5045.91
1190	0.00	0.00	0.00	903.00	200.00	0.00	0.00	4.50	-12.66	645.14	192.15	188.55	0.00	-5056.68
1191	0.00	0.00	0.00	903.00	200.00	0.00	0.00	4.50	-12.66	644.84	192.24	188.59	0.00	-5055.34
1192	0.00	0.00	0.00	903.00	200.00	0.00	0.00	4.35	-12.59	644.38	192.16	188.59	0.00	-5092.15
1193	-0.00	-0.00	-0.00	903.00	200.00	0.00	-0.00	4.50	-12.66	644.38	192.30	188.49	0.00	-5123.64
1194	0.00	0.00	0.00	903.00	200.00	0.00	0.00	4.27	-12.59	645.14	192.43	188.51	0.00	-5111.12
1195	-0.00	-0.00	-0.00	903.00	200.00	0.00	-0.00	4.20	-12.44	645.14	192.29	188.60	0.00	-5072.31
1196	-0.00	-0.00	-0.00	903.00	200.00	0.00	-0.00	4.27	-12.44	645.14	192.36	188.60	0.00	-5072.30
1197	-0.00	-0.00	-0.00	903.00	200.00	0.00	-0.00	4.27	-12.51	645.14	192.50	188.60	0.00	-5055.85
1198	-0.00	-0.00	-0.00	903.00	200.00	0.00	-0.00	4.50	-12.44	645.14	192.50	188.51	0.00	-5027.79
1199	0.00	0.00	0.00	903.00	200.00	0.00	0.00	4.20	-12.36	644.84	192.59	188.69	0.00	-4991.30
1200	-0.00	-0.00	-0.00	903.00	200.00	0.00	-0.00	4.27	-12.51	644.53	192.47	188.73	0.00	-4987.01
1201	-0.00	-0.00	-0.00	903.00	200.00	0.00	-0.00	4.50	-12.51	644.99	192.83	188.79	0.00	-5030.61
1202	-0.00	-0.00	-0.00	903.00	200.00	0.00	-0.00	4.50	-12.59	644.99	192.76	188.79	0.00	-4971.01
1203	-0.00	-0.00	-0.00	903.00	200.00	0.00	-0.00	4.50	-12.44	644.23	192.78	188.82	0.00	-4954.31
1204	0.00	0.00	0.00	903.00	200.00	0.00	0.00	4.81	-12.66	644.07	192.82	188.87	0.00	-4981.47
1205	-0.00	-0.00	-0.00	903.00	200.00	0.00	-0.00	4.73	-12.59	644.38	193.01	188.82	0.00	-4970.21
1206	-0.00	-0.00	-0.00	903.00	200.00	0.00	-0.00	4.65	-12.66	644.38	193.09	189.01	0.00	-4929.97
1207	-0.00	-0.00	-0.00	903.00	200.00	0.00	-0.00	4.65	-12.59	644.38	193.23	189.06	0.00	-4896.91
1208	-0.00	-0.00	-0.00	903.00	200.00	0.00	-0.00	4.35	-12.51	644.38	193.23	189.11	0.00	-4862.33
1209	-0.00	-0.00	-0.00	903.00	200.00	0.00	-0.00	4.35	-12.51	644.68	193.42	189.16	0.00	-4859.69
1210	-0.00	-0.00	-0.00	903.00	200.00	0.00	-0.00	4.65	-12.51	644.53	193.75	189.30	0.00	-4881.11
1211	-0.00	-0.00	-0.00	903.00	200.00	0.00	-0.00	4.65	-12.44	644.23	193.49	189.25	0.00	-4830.75
1212	0.00	0.00	0.00	903.00	200.00	0.00	0.00	4.81	-12.51	644.38	193.72	189.34	0.00	-4791.29
1213	-0.00	-0.00	-0.00	903.00	200.00	0.00	-0.00	4.65	-12.51	644.07	193.82	189.34	0.00	-4742.77
1214	-0.00	-0.00	-0.00	903.00	200.00	0.00	-0.00	4.81	-12.51	643.92	193.79	189.34	0.00	-4721.83
1215	-0.00	-0.00	-0.00	903.00	200.00	0.00	-0.00	4.65	-12.51	644.07	194.03	189.34	0.00	-4694.32
1216	0.00	0.00	0.00	903.00	200.00	0.00	0.00	4.65	-12.44	644.23	194.05	189.39	0.00	-4731.47
1217	0.00	0.00	0.00	903.00	200.00	0.00	0.00	4.65	-12.59	643.92	194.08	189.34	0.00	-4656.06
1218	-0.00	-0.00	-0.00	903.00	200.00	0.00	-0.00	4.65	-12.51	643.92	194.15	189.43	0.00	-4623.76
1219	0.00	0.00	0.00	903.00	200.00	0.00	0.00	4.65	-12.59	643.92	194.29	189.53	0.00	-4606.72
1220	-0.00	-0.00	-0.00	903.00	200.00	0.00	-0.00	4.35	-12.66	643.62	194.52	189.43	0.00	-4609.05
1221	-0.00	-0.00	-0.00	903.00	200.00	0.00	-0.00	4.58	-12.74	643.77	194.69	189.52	0.00	-4616.95
1222	-0.00	-0.00	-0.00	903.00	200.00	0.00	-0.00	4.35	-12.51	643.92	194.79	189.62	0.00	-4565.93
1223	0.00	0.00	0.00	903.00	200.00	0.00	0.00	4.50	-12.51	643.62	194.88	189.62	0.00	-4566.38
1224	-0.00	-0.00	-0.00	903.00	200.00	0.00	-0.00	4.50	-12.44	644.07	195.17	189.62	0.00	-4600.52
1225	-0.00	-0.00	-0.00	903.00	200.00	0.00	-0.00	4.50	-12.28	643.77	195.26	189.67	0.00	-4560.31
1226	0.00	0.00	0.00	903.00	200.00	0.00	0.00	4.58	-12.28	643.31	195.04	189.61	0.00	-4541.13
1227	-0.00	-0.00	-0.00	903.00	200.00	0.00	-0.00	4.58	-12.21	643.31	195.26	189.61	0.00	-4530.51
1228	-0.00	-0.00	-0.00	903.00	200.00	0.00	-0.00	4.50	-12.21	643.62	195.31	189.47	0.00	-4529.73
1229	-0.00	-0.00	-0.00	903.00	200.00	0.00	-0.00	4.65	-12.13	643.62	195.38	189.47	0.00	-4453.82
1230	0.00	0.00	0.00	903.00	200.00	0.00	0.00	4.65	-12.13	643.62	195.66	189.43	0.00	-4473.48
1231	-0.00	-0.00	-0.00	903.00	200.00	0.00	-0.00	4.35	-12.13	643.77	195.83	189.38	0.00	-4445.54
1232	-0.00	-0.00	-0.00	903.00	200.00	0.00	-0.00	4.35	-12.05	643.62	196.02	189.24	0.00	-4390.17
1233	-0.00	-0.00	-0.00	903.00	200.00	0.00	-0.00	4.27	-12.05	643.31	195.97	189.23	0.00	-4389.96
1234	-0.00	-0.00	-0.00	903.00	200.00	0.00	-0.00	4.35	-11.83	643.31	196.04	189.28	0.00	-4411.70
1235	-0.00	-0.00	-0.00	903.00	200.00	0.00	-0.00	4.35	-11.83	643.77	196.18	189.14	0.00	-4410.57
1236	0.00	0.00	0.00	903.00	200.00	0.00	0.00	4.35	-11.67	643.62	196.30	189.05	0.00	-4393.78
1237	-0.00	-0.00	-0.00	903.00	200.00	0.00	-0.00	4.27	-11.67	643.62	196.23	189.05	0.00	-4393.78
1238	0.00	0.00	0.00	903.00	200.00	0.00	0.00	4.04	-11.60	643.77	196.40	189.00	0.00	-4450.26
1239	-0.00	-0.00	-0.00	903.00	200.00	0.00	-0.00	4.12	-11.44	643.62	196.37	189.00	0.00	-4366.92
1240	-0.00	-0.00	-0.00	903.00	200.00	0.00	-0.00	4.35	-11.37	643.31	196.32	188.95	0.00	-4362.32
1241	0.00	0.00	0.00	903.00	200.00	0.00	0.00	4.27	-11.44	643.92	196.42	189.05	0.00	-4413.59
1242	-0.00	-0.00	-0.00	903.00	200.00	0.00	-0.00	4.50	-11.29	643.62	196.51	188.95	0.00	-4399.69
1243	0.00	0.00	0.00	903.00	200.00	0.00	0.00	4.50	-11.44	643.62	196.59	189.05	0.00	-4414.24
1244	-0.00	-0.00	-0.00	903.00	200.00	0.00	-0.00	4.35	-11.22	643.62	196.51	189.05	0.00	-4343.92
1245	-0.00	-0.00	-0.00	903.00	200.00	0.00	-0.00	4.65	-11.44	643.01	196.56	189.04	0.00	-4393.38
1246	-0.00	-0.00	-0.00	903.00	200.00	0.00	-0.00	4.58	-11.29	642.85	196.75	189.08	0.00	-4351.53
1247	-0.00	-0.00	-0.00	903.00	200.00	0.00	-0.00	4.58	-11.37	642.70	196.87	189.03	0.00	-4426.96
1248	0.00	0.00	0.00	903.00	200.00	0.00	0.00	4.58	-11.29	642.55	196.77	189.27	0.00	-4373.32
1249	-0.00	-0.00	-0.00	903.00	200.00	0.00	-0.00	4.81	-11.44	642.85	196.82	189.22	0.00	-4414.06
1250	-0.00	-0.00	-0.00	903.00	200.00	0.00	-0.00	4.58	-11.44	643.31	197.32	189.33	0.00	-4359.62
1251	0.00	0.00	0.00	903.00	200.00	0.00	0.00	4.65	-11.37	643.62	197.30	189.33	0.00	-4261.28
1252	-0.00	-0.00	-0.00	903.00	200.00	0.00	-0.00	4.35	-11.29	644.07	197.37	189.43	0.00	-4226.03
1253	-0.00	-0.00	-0.00	903.00	200.00	0.00	-0.00	4.35	-11.44	644.07	197.23	189.62	0.00	-4173.83
1254	-0.00	-0.00	-0.00	903.00	200.00	0.00	-0.00	4.58	-11.37	643.92	197.27	189.53	0.00	-4168.28
1255	-0.00	-0.00	-0.00	903.00	200.00	0.00	-0.00	4.81	-11.37	644.07	197.37	189.62	0.00	-4146.24
1256	-0.00	-0.00	-0.00	903.00	200.00	0.00	-0.00	4.96	-11.29	643.16	197.15	189.66	0.00	-4142.28
1257	0.00	0.00	0.00	903.00	200.00	0.00	0.00	5.11	-11.22	643.62	197.30	189.85	0.00	-4179.17
1258	-0.00	-0.00	-0.00	903.00	200.00	0.00	-0.00	5.26	-11.22	642.70	197.22	189.93	0.00	-4112.47
1259	-0.00	-0.00	-0.00	903.00	200.00	0.00	-0.00	5.26	-11.44	642.70	197.36	189.98	0.00	-4111.22
1260	-0.00	-0.00	-0.00	903.00	200.00	0.00	-0.00	5.19	-11.44	642.40	197.39	190.31	0.00	-4085.61
1261	-0.00	-0.00	-0.00	903.00	200.00	0.00	-0.00	5.65	-11.29	642.40	197.39	190.40	0.00	-4073.85
1262	-0.00	-0.00	-0.00	903.00	200.00	0.00	-0.00	5.34	-11.60	641.78	197.43	190.68	0.00	-4077.35
1263	-0.00	-0.00	-0.00	903.00	200.00	0.00	-0.00	5.34	-11.75	642.09	197.62	190.78	0.00	-4067.34
1264	-0.00	-0.00	-0.00	903.00	200.00	0.00	-0.00	5.34	-11.67	641.78	197.57	190.92	0.00	-3990.69
1265	-0.00	-0.00	-0.00	903.00	200.00	0.00	-0.00	5.34	-11.52	641.48	197.60	191.15	0.00	-3996.44
1266	-0.00	-0.00	-0.00	903.00	200.00	0.00	-0.00	5.42	-11.67	641.94	197.67	191.25	0.00	-3965.57
1267	-0.00	-0.00	-0.00	903.00	200.00	0.00	-0.00	5.34	-11.52	642.09	197.62	191.40	0.00	-3903.28
1268	0.00	0.00	0.00	903.00	200.00	0.00	0.00	5.26	-11.75	642.09	197.55	191.59	0.00	-3834.34
1269	-0.00	-0.00	-0.00	903.00	200.00	0.00	-0.00	5.57	-11.60	642.70	197.51	191.74	0.00	-3820.96
1270	-0.00	-0.00	-0.00	903.00	200.00	0.00	-0.00	5.42	-11.67	642.85	197.53	191.74	0.00	-3804.33
1271	-0.00	-0.00	-0.00	903.00	200.00	0.00	-0.00	5.65	-11.83	642.85	197.67	191.98	0.00	-3818.84
1272	0.00	0.00	0.00	903.00	200.00	0.00	0.00	5.34	-11.60	642.70	197.65	192.07	0.00	-3769.86
1273	-0.00	-0.00	-0.00	903.00	200.00	0.00	-0.00	5.34	-11.83	642.85	197.67	192.12	0.00	-3838.51
1274	-0.00	-0.00	-0.00	903.00	200.00	0.00	-0.00	5.42	-11.83	642.70	197.58	192.45	0.00	-3769.79
1275	-0.00	-0.00	-0.00	903.00	200.00	0.00	-0.00	5.34	-11.83	642.55	197.84	192.50	0.00	-3674.34
1276	-0.00	-0.00	-0.00	903.00	200.00	0.00	-0.00	5.19	-11.83	642.24	197.93	192.87	0.00	-3738.79
1277	-0.00	-0.00	-0.00	903.00	200.00	0.00	-0.00	5.19	-12.05	642.24	197.86	193.01	0.00	-3785.16
1278	-0.00	-0.00	-0.00	903.00	200.00	0.00	-0.00	5.42	-12.05	642.40	197.89	193.06	0.00	-3694.65
1279	0.00	0.00	0.00	903.00	200.00	0.00	0.00	5.42	-11.83	642.40	197.89	193.16	0.00	-3693.65
1280	-0.00	-0.00	-0.00	903.00	200.00	0.00	-0.00	5.42	-12.21	641.94	197.74	193.30	0.00	-3710.73
1281	0.00	0.00	0.00	903.00	200.00	0.00	0.00	5.65	-12.13	642.55	197.77	193.40	0.00	-3634.91
1282	-0.00	-0.00	-0.00	903.00	200.00	0.00	-0.00	5.65	-12.28	641.94	197.60	193.58	0.00	-3674.43
1283	0.00	0.00	0.00	903.00	200.00	0.00	0.00	5.80	-12.44	642.09	197.62	193.87	0.00	-3643.29
1284	-0.00	-0.00	-0.00	903.00	200.00	0.00	-0.00	6.10	-12.51	642.24	197.58	193.87	0.00	-3676.44
1285	-0.00	-0.00	-0.00	903.00	200.00	0.00	-0.00	6.03	-12.51	642.09	197.41	194.11	0.00	-3653.75
1286	0.00	0.00	0.00	903.00	200.00	0.00	0.00	5.95	-12.44	641.78	197.29	194.29	0.00	-3668.74
1287	-0.00	-0.00	-0.00	903.00	200.00	0.00	-0.00	6.03	-12.51	641.78	197.00	194.44	0.00	-3656.83
1288	-0.00	-0.00	-0.00	903.00	200.00	0.00	-0.00	6.33	-12.82	641.78	197.00	194.72	0.00	-3665.27
1289	-0.00	-0.00	-0.00	903.00	200.00	0.00	-0.00	6.18	-12.89	642.09	197.12	194.91	0.00	-3669.58
1290	-0.00	-0.00	-0.00	903.00	200.00	0.00	-0.00	6.03	-12.82	642.40	197.10	195.06	0.00	-3614.59
1291	0.00	0.00	0.00	903.00	200.00	0.00	0.00	6.33	-12.82	642.24	197.01	195.30	0.00	-3661.60
1292	0.00	0.00	0.00	903.00	200.00	0.00	0.00	6.18	-12.89	641.94	196.96	195.53	0.00	-3599.26
1293	0.00	0.00	0.00	903.00	200.00	0.00	0.00	6.26	-12.89	642.09	196.91	195.53	0.00	-3577.30
1294	-0.00	-0.00	-0.00	903.00	200.00	0.00	-0.00	6.10	-13.12	642.24	196.72	195.77	0.00	-3601.25
1295	-0.00	-0.00	-0.00	903.00	200.00	0.00	-0.00	6.64	-13.35	642.24	196.51	195.82	0.00	-3538.13
1296	-0.00	-0.00	-0.00	903.00	200.00	0.00	-0.00	6.41	-13.12	641.94	196.53	196.10	0.00	-3557.16
1297	0.00	0.00	0.00	903.00	200.00	0.00	0.00	6.79	-13.43	641.94	196.24	196.24	0.00	-3524.42
1298	-0.00	-0.00	-0.00	903.00	200.00	0.00	-0.00	6.64	-13.66	642.09	196.41	196.48	0.00	-3520.84
1299	-0.00	-0.00	-0.00	903.00	200.00	0.00	-0.00	6.71	-13.50	642.09	196.41	196.53	0.00	-3504.98
1300	-0.00	-0.00	-0.00	903.00	200.00	0.00	-0.00	6.64	-13.89	642.55	196.13	196.68	0.00	-3638.74
1301	-0.00	-0.00	-0.00	903.00	200.00	0.00	-0.00	6.41	-13.81	642.09	196.13	196.86	0.00	-3514.45
1302	-0.00	-0.00	-0.00	903.00	200.00	0.00	-0.00	6.64	-13.58	642.09	195.98	197.01	0.00	-3492.38
1303	-0.00	-0.00	-0.00	903.00	200.00	0.00	-0.00	6.48	-13.66	641.94	195.96	197.20	0.00	-3498.97
1304	-0.00	-0.00	-0.00	903.00	200.00	0.00	-0.00	6.26	-13.58	641.63	195.91	197.19	0.00	-3468.19
1305	0.00	0.00	0.00	903.00	200.00	0.00	0.00	6.10	-13.89	642.24	196.08	197.29	0.00	-3450.79
1306	-0.00	-0.00	-0.00	903.00	200.00	0.00	-0.00	6.26	-13.81	642.40	195.96	197.48	0.00	-3466.59
1307	-0.00	-0.00	-0.00	903.00	200.00	0.00	-0.00	6.18	-13.89	642.09	195.84	197.39	0.00	-3476.61
1308	-0.00	-0.00	-0.00	903.00	200.00	0.00	-0.00	6.18	-14.11	642.55	195.84	197.39	0.00	-3500.40
1309	-0.00	-0.00	-0.00	903.00	200.00	0.00	-0.00	6.33	-14.19	642.40	195.75	197.53	0.00	-3440.54
1310	0.00	0.00	0.00	903.00	200.00	0.00	0.00	6.48	-14.11	642.85	195.68	197.48	0.00	-3502.89
1311	0.00	0.00	0.00	903.00	200.00	0.00	0.00	6.48	-14.19	642.09	195.48	197.39	0.00	-3491.37
1312	0.00	0.00	0.00	903.00	200.00	0.00	0.00	6.64	-14.27	642.55	195.13	197.48	0.00	-3572.80
1313	-0.00	-0.00	-0.00	903.00	200.00	0.00	-0.00	6.64	-13.96	642.24	195.15	197.39	0.00	-3564.02
1314	-0.00	-0.00	-0.00	903.00	200.00	0.00	-0.00	6.64	-14.19	642.40	195.11	197.29	0.00	-3635.08
1315	0.00	0.00	0.00	903.00	200.00	0.00	0.00	6.71	-14.11	642.40	194.96	197.20	0.00	-3698.60
1316	-0.00	-0.00	-0.00	903.00	200.00	0.00	-0.00	6.26	-13.89	642.70	194.94	197.25	0.00	-3719.04
1317	-0.00	-0.00	-0.00	903.00	200.00	0.00	-0.00	6.18	-13.89	642.70	194.80	197.25	0.00	-3743.70
1318	-0.00	-0.00	-0.00	903.00	200.00	0.00	-0.00	6.48	-13.81	641.94	194.68	197.20	0.00	-3830.12
1319	-0.00	-0.00	-0.00	903.00	200.00	0.00	-0.00	6.33	-13.73	642.55	194.70	197.20	0.00	-3798.35
1320	0.00	0.00	0.00	903.00	200.00	0.00	0.00	6.26	-13.81	642.70	194.87	197.10	0.00	-3827.34
1321	0.00	0.00	0.00	903.00	200.00	0.00	0.00	6.33	-13.89	642.85	194.68	197.10	0.00	-3929.75
1322	-0.00	-0.00	-0.00	903.00	200.00	0.00	-0.00	6.26	-13.58	642.55	194.49	197.01	0.00	-3969.27
1323	-0.00	-0.00	-0.00	903.00	200.00	0.00	-0.00	6.18	-13.58	642.85	194.26	196.82	0.00	-3950.51
1324	0.00	0.00	0.00	903.00	200.00	0.00	0.00	6.18	-13.73	642.70	194.09	196.58	0.00	-4039.08
1325	-0.00	-0.00	-0.00	903.00	200.00	0.00	-0.00	6.18	-13.73	642.85	194.04	196.49	0.00	-4063.18
1326	-0.00	-0.00	-0.00	903.00	200.00	0.00	-0.00	6.18	-13.66	642.70	193.95	196.39	0.00	-4079.89
1327	0.00	0.00	0.00	903.00	200.00	0.00	0.00	6.26	-13.58	643.31	194.05	196.20	0.00	-4117.65
1328	-0.00	-0.00	-0.00	903.00	200.00	0.00	-0.00	6.33	-13.43	643.62	193.88	195.92	0.00	-4174.42
1329	-0.00	-0.00	-0.00	903.00	200.00	0.00	-0.00	6.10	-13.35	643.77	193.77	195.78	0.00	-4190.71
1330	0.00	0.00	0.00	903.00	200.00	0.00	0.00	6.10	-13.43	643.31	193.33	195.59	0.00	-4274.44
1331	-0.00	-0.00	-0.00	903.00	200.00	0.00	-0.00	5.95	-13.20	643.77	193.27	195.31	0.00	-4297.68
1332	-0.00	-0.00	-0.00	903.00	200.00	0.00	-0.00	5.87	-13.12	644.07	193.39	195.21	0.00	-4356.79
1333	0.00	0.00	0.00	903.00	200.00	0.00	0.00	5.72	-12.82	644.23	193.34	195.17	0.00	-4324.38
1334	0.00	0.00	0.00	903.00	200.00	0.00	0.00	5.80	-13.12	644.07	193.25	194.98	0.00	-4428.33
1335	-0.00	-0.00	-0.00	903.00	200.00	0.00	-0.00	5.57	-13.05	643.62	193.31	194.78	0.00	-4419.25
1336	-0.00	-0.00	-0.00	903.00	200.00	0.00	-0.00	5.57	-12.89	643.77	193.27	194.64	0.00	-4495.90
1337	-0.00	-0.00	-0.00	903.00	200.00	0.00	-0.00	5.11	-12.89	643.77	193.13	194.55	0.00	-4472.88
1338	0.00	0.00	0.00	903.00	200.00	0.00	0.00	5.42	-13.05	643.92	193.08	194.41	0.00	-4583.76
1339	0.00	0.00	0.00	903.00	200.00	0.00	0.00	5.42	-12.89	643.62	192.89	194.22	0.00	-4593.87
1340	-0.00	-0.00	-0.00	903.00	200.00	0.00	-0.00	5.65	-12.82	644.07	192.82	194.08	0.00	-4611.53
1341	-0.00	-0.00	-0.00	903.00	200.00	0.00	-0.00	5.57	-12.74	643.92	192.73	193.89	0.00	-4650.97
1342	-0.00	-0.00	-0.00	903.00	200.00	0.00	-0.00	5.42	-12.74	644.38	192.80	193.70	0.00	-4627.18
1343	0.00	0.00	0.00	903.00	200.00	0.00	0.00	5.34	-12.66	644.23	192.42	193.56	0.00	-4669.89
1344	-0.00	-0.00	-0.00	903.00	200.00	0.00	-0.00	5.34	-12.51	644.23	192.42	193.32	0.00	-4700.51
1345	-0.00	-0.00	-0.00	903.00	200.00	0.00	-0.00	5.04	-12.44	644.23	192.49	193.13	0.00	-4736.11
1346	0.00	0.00	0.00	903.00	200.00	0.00	0.00	5.04	-12.44	644.53	192.54	193.09	0.00	-4781.48
1347	-0.00	-0.00	-0.00	903.00	200.00	0.00	-0.00	4.96	-12.13	644.84	192.45	192.90	0.00	-4750.19
1348	-0.00	-0.00	-0.00	903.00	200.00	0.00	-0.00	4.65	-12.36	645.29	192.60	192.91	0.00	-4839.46
1349	0.00	0.00	0.00	903.00	200.00	0.00	0.00	4.58	-12.36	645.14	192.50	192.72	0.00	-4818.09
1350	-0.00	-0.00	-0.00	903.00	200.00	0.00	-0.00	4.65	-12.36	645.14	192.36	192.53	0.00	-4821.28
1351	-0.00	-0.00	-0.00	903.00	200.00	0.00	-0.00	4.58	-12.59	645.29	192.39	192.48	0.00	-4891.01
1352	-0.00	-0.00	-0.00	903.00	200.00	0.00	-0.00	4.50	-12.44	645.14	192.36	192.29	0.00	-4852.31
1353	-0.00	-0.00	-0.00	903.00	200.00	0.00	-0.00	4.35	-12.44	645.14	192.50	192.10	0.00	-4918.85
1354	-0.00	-0.00	-0.00	903.00	200.00	0.00	-0.00	4.65	-12.28	644.84	192.31	191.95	0.00	-4907.91
1355	-0.00	-0.00	-0.00	903.00	200.00	0.00	-0.00	4.58	-12.36	644.68	192.14	191.86	0.00	-5009.58
1356	0.00	0.00	0.00	903.00	200.00	0.00	0.00	4.58	-12.59	644.23	191.92	191.76	0.00	-5014.59
1357	0.00	0.00	0.00	903.00	200.00	0.00	0.00	4.50	-12.51	643.92	191.94	191.56	0.00	-4983.45
1358	0.00	0.00	0.00	903.00	200.00	0.00	0.00	4.65	-12.59	643.92	192.01	191.42	0.00	-4992.75
1359	-0.00	-0.00	-0.00	903.00	200.00	0.00	-0.00	4.20	-12.28	643.62	191.89	191.37	0.00	-5026.25
1360	-0.00	-0.00	-0.00	903.00	200.00	0.00	-0.00	4.27	-12.28	643.77	191.85	191.28	0.00	-5027.86
1361	-0.00	-0.00	-0.00	903.00	200.00	0.00	-0.00	4.12	-12.44	643.31	191.77	191.27	0.00	-5021.13
1362	-0.00	-0.00	-0.00	903.00	200.00	0.00	-0.00	4.04	-12.51	643.77	191.85	191.32	0.00	-5073.32
1363	0.00	0.00	0.00	903.00	200.00	0.00	0.00	3.97	-12.59	644.07	191.83	191.28	0.00	-5058.44
1364	-0.00	-0.00	-0.00	903.00	200.00	0.00	-0.00	4.04	-12.44	644.23	191.85	191.09	0.00	-5043.04
1365	-0.00	-0.00	-0.00	903.00	200.00	0.00	-0.00	3.89	-12.51	644.68	191.93	191.05	0.00	-5026.24
1366	-0.00	-0.00	-0.00	903.00	200.00	0.00	-0.00	3.66	-12.44	644.68	191.79	190.91	0.00	-5041.12
1367	-0.00	-0.00	-0.00	903.00	200.00	0.00	-0.00	3.59	-12.28	644.53	191.69	191.00	0.00	-5024.77
1368	-0.00	-0.00	-0.00	903.00	200.00	0.00	-0.00	3.51	-12.51	645.29	191.61	190.78	0.00	-5004.95
1369	-0.00	-0.00	-0.00	903.00	200.00	0.00	-0.00	3.51	-12.44	645.29	191.68	190.83	0.00	-5018.52
1370	0.00	0.00	0.00	903.00	200.00	0.00	0.00	3.59	-12.44	645.75	191.61	190.74	0.00	-5043.23
1371	-0.00	-0.00	-0.00	903.00	200.00	0.00	-0.00	3.36	-12.44	645.90	191.64	190.64	0.00	-4972.44
1372	-0.00	-0.00	-0.00	903.00	200.00	0.00	-0.00	3.66	-12.28	645.45	191.63	190.64	0.00	-4981.75
1373	0.00	0.00	0.00	903.00	200.00	0.00	0.00	3.66	-12.44	645.45	191.42	190.59	0.00	-5069.77
1374	0.00	0.00	0.00	903.00	200.00	0.00	0.00	3.66	-12.36	645.45	191.56	190.54	0.00	-5037.01
1375	-0.00	-0.00	-0.00	903.00	200.00	0.00	-0.00	3.51	-12.51	645.14	191.58	190.59	0.00	-5005.94
1376	0.00	0.00	0.00	903.00	200.00	0.00	0.00	3.74	-12.51	644.53	191.26	190.39	0.00	-5035.68
1377	-0.00	-0.00	-0.00	903.00	200.00	0.00	-0.00	3.51	-12.44	644.53	191.41	190.39	0.00	-5046.30
1378	0.00	0.00	0.00	903.00	200.00	0.00	0.00	3.36	-12.51	644.53	191.55	190.34	0.00	-5051.50
1379	-0.00	-0.00	-0.00	903.00	200.00	0.00	-0.00	3.51	-12.59	644.68	191.36	190.34	0.00	-4994.94
1380	-0.00	-0.00	-0.00	903.00	200.00	0.00	-0.00	3.36	-12.51	645.14	191.37	190.40	0.00	-5053.58
1381	-0.00	-0.00	-0.00	903.00	200.00	0.00	-0.00	3.28	-12.44	645.14	191.51	190.40	0.00	-5019.91
1382	-0.00	-0.00	-0.00	903.00	200.00	0.00	-0.00	3.20	-12.44	645.14	191.51	190.30	0.00	-5042.37
1383	-0.00	-0.00	-0.00	903.00	200.00	0.00	-0.00	3.28	-12.36	644.84	191.53	190.20	0.00	-5034.91
1384	-0.00	-0.00	-0.00	903.00	200.00	0.00	-0.00	2.98	-12.51	645.14	191.44	190.11	0.00	-5072.76
1385	-0.00	-0.00	-0.00	903.00	200.00	0.00	-0.00	3.13	-12.51	645.29	191.25	190.16	0.00	-5030.68
1386	-0.00	-0.00	-0.00	903.00	200.00	0.00	-0.00	3.13	-12.51	645.75	191.33	189.98	0.00	-5098.95
1387	0.00	0.00	0.00	903.00	200.00	0.00	0.00	3.59	-12.51	645.14	191.30	190.07	0.00	-5057.86
1388	-0.00	-0.00	-0.00	903.00	200.00	0.00	-0.00	3.36	-12.59	645.29	191.32	189.88	0.00	-5018.40
1389	0.00	0.00	0.00	903.00	200.00	0.00	0.00	3.51	-12.51	644.84	191.32	189.92	0.00	-5011.59
1390	-0.00	-0.00	-0.00	903.00	200.00	0.00	-0.00	3.66	-12.74	644.99	191.34	189.78	0.00	-5106.85
1391	-0.00	-0.00	-0.00	903.00	200.00	0.00	-0.00	3.36	-12.66	644.84	191.24	189.82	0.00	-5073.63
1392	-0.00	-0.00	-0.00	903.00	200.00	0.00	-0.00	3.36	-12.74	644.68	191.08	189.78	0.00	-5152.90
1393	0.00	0.00	0.00	903.00	200.00	0.00	0.00	3.36	-12.89	644.84	191.10	189.78	0.00	-5146.29
1394	-0.00	-0.00	-0.00	903.00	200.00	0.00	-0.00	3.36	-12.59	644.99	191.20	189.78	0.00	-5088.94
1395	0.00	0.00	0.00	903.00	200.00	0.00	0.00	3.13	-12.51	645.45	191.28	189.74	0.00	-5077.46
1396	-0.00	-0.00	-0.00	903.00	200.00	0.00	-0.00	3.05	-12.59	645.45	191.28	189.79	0.00	-5084.83
1397	-0.00	-0.00	-0.00	903.00	200.00	0.00	-0.00	3.05	-12.82	645.75	191.04	189.74	0.00	-5158.60
1398	-0.00	-0.00	-0.00	903.00	200.00	0.00	-0.00	2.98	-12.82	646.06	191.31	189.66	0.00	-5086.03
1399	0.00	0.00	0.00	903.00	200.00	0.00	0.00	2.82	-12.66	645.75	191.12	189.84	0.00	-5069.79
1400	-0.00	-0.00	-0.00	903.00	200.00	0.00	-0.00	2.90	-12.82	645.75	191.19	189.70	0.00	-5201.13
1401	-0.00	-0.00	-0.00	903.00	200.00	0.00	-0.00	2.98	-12.82	646.06	191.10	189.51	0.00	-5157.84
1402	0.00	0.00	0.00	903.00	200.00	0.00	0.00	2.90	-12.82	645.90	190.93	189.56	0.00	-5159.06
1403	-0.00	-0.00	-0.00	903.00	200.00	0.00	-0.00	2.98	-12.82	645.45	190.99	189.50	0.00	-5204.97
1404	-0.00	-0.00	-0.00	903.00	200.00	0.00	-0.00	2.98	-12.82	645.45	190.92	189.41	0.00	-5251.93
1405	-0.00	-0.00	-0.00	903.00	200.00	0.00	-0.00	2.75	-12.82	645.75	190.97	189.32	0.00	-5249.10
1406	0.00	0.00	0.00	903.00	200.00	0.00	0.00	2.90	-12.82	645.45	190.57	189.31	0.00	-5233.06
1407	-0.00	-0.00	-0.00	903.00	200.00	0.00	-0.00	2.82	-12.74	645.29	190.68	189.26	0.00	-5291.22
1408	-0.00	-0.00	-0.00	903.00	200.00	0.00	-0.00	2.98	-12.82	645.14	190.59	189.26	0.00	-5256.67
1409	-0.00	-0.00	-0.00	903.00	200.00	0.00	-0.00	2.90	-12.82	644.68	190.51	189.21	0.00	-5348.56
1410	0.00	0.00	0.00	903.00	200.00	0.00	0.00	2.90	-13.20	645.45	190.64	189.22	0.00	-5365.69
1411	-0.00	-0.00	-0.00	903.00	200.00	0.00	-0.00	2.75	-13.20	645.45	190.50	189.08	0.00	-5412.09
1412	0.00	0.00	0.00	903.00	200.00	0.00	0.00	2.75	-13.20	645.90	190.72	189.27	0.00	-5408.65
1413	-0.00	-0.00	-0.00	903.00	200.00	0.00	-0.00	2.59	-13.12	645.45	190.50	189.13	0.00	-5401.94
1414	-0.00	-0.00	-0.00	903.00	200.00	0.00	-0.00	2.75	-13.20	645.45	190.35	189.08	0.00	-5436.85
1415	0.00	0.00	0.00	903.00	200.00	0.00	0.00	2.82	-13.28	646.06	190.39	189.09	0.00	-5468.47
1416	-0.00	-0.00	-0.00	903.00	200.00	0.00	-0.00	2.90	-13.12	645.90	190.29	189.09	0.00	-5453.85
1417	-0.00	-0.00	-0.00	903.00	200.00	0.00	-0.00	2.75	-13.12	645.45	190.21	189.13	0.00	-5475.99
1418	-0.00	-0.00	-0.00	903.00	200.00	0.00	-0.00	2.98	-13.20	645.75	190.12	188.99	0.00	-5511.34
1419	-0.00	-0.00	-0.00	903.00	200.00	0.00	-0.00	2.75	-13.12	645.90	190.15	189.04	0.00	-5477.07
1420	-0.00	-0.00	-0.00	903.00	200.00	0.00	-0.00	2.98	-13.05	645.45	190.14	188.84	0.00	-5517.65
1421	-0.00	-0.00	-0.00	903.00	200.00	0.00	-0.00	2.75	-13.12	646.06	190.03	188.76	0.00	-5525.13
1422	-0.00	-0.00	-0.00	903.00	200.00	0.00	-0.00	2.75	-13.12	645.90	190.15	188.76	0.00	-5523.62
1423	-0.00	-0.00	-0.00	903.00	200.00	0.00	-0.00	2.67	-13.12	645.90	190.01	188.71	0.00	-5570.53
1424	-0.00	-0.00	-0.00	903.00	200.00	0.00	-0.00	2.52	-13.05	645.90	190.22	188.61	0.00	-5512.10
1425	-0.00	-0.00	-0.00	903.00	200.00	0.00	-0.00	2.52	-12.89	645.90	190.08	188.71	0.00	-5565.60
1426	0.00	0.00	0.00	903.00	200.00	0.00	0.00	2.59	-13.05	646.06	190.25	188.57	0.00	-5558.52
1427	-0.00	-0.00	-0.00	903.00	200.00	0.00	-0.00	2.59	-13.12	645.75	190.05	188.61	0.00	-5592.22
1428	-0.00	-0.00	-0.00	903.00	200.00	0.00	-0.00	2.59	-12.89	645.75	190.05	188.61	0.00	-5544.16
1429	-0.00	-0.00	-0.00	903.00	200.00	0.00	-0.00	2.52	-13.05	646.21	190.13	188.57	0.00	-5604.93
1430	-0.00	-0.00	-0.00	903.00	200.00	0.00	-0.00	2.59	-12.89	646.21	190.27	188.57	0.00	-5564.32
1431	-0.00	-0.00	-0.00	903.00	200.00	0.00	-0.00	2.75	-13.20	645.75	190.19	188.47	0.00	-5600.86
1432	-0.00	-0.00	-0.00	903.00	200.00	0.00	-0.00	2.75	-12.89	645.75	190.05	188.52	0.00	-5591.94
1433	-0.00	-0.00	-0.00	903.00	200.00	0.00	-0.00	2.98	-13.05	645.90	190.01	188.52	0.00	-5589.03
1434	-0.00	-0.00	-0.00	903.00	200.00	0.00	-0.00	2.59	-13.05	645.90	190.15	188.52	0.00	-5559.91
1435	-0.00	-0.00	-0.00	903.00	200.00	0.00	-0.00	2.59	-13.12	645.90	190.22	188.52	0.00	-5590.25
1436	-0.00	-0.00	-0.00	903.00	200.00	0.00	-0.00	2.75	-12.89	645.75	189.98	188.42	0.00	-5547.33
1437	0.00	0.00	0.00	903.00	200.00	0.00	0.00	2.67	-13.05	645.45	190.00	188.42	0.00	-5608.78
1438	-0.00	-0.00	-0.00	903.00	200.00	0.00	-0.00	2.59	-13.12	645.90	190.01	188.42	0.00	-5570.40
1439	-0.00	-0.00	-0.00	903.00	200.00	0.00	-0.00	2.21	-13.12	645.90	190.15	188.42	0.00	-5518.35
1440	-0.00	-0.00	-0.00	903.00	200.00	0.00	-0.00	2.44	-12.82	646.36	190.09	188.53	0.00	-5488.04
1441	-0.00	-0.00	-0.00	903.00	200.00	0.00	-0.00	2.44	-12.89	646.97	190.26	188.44	0.00	-5494.38
1442	-0.00	-0.00	-0.00	903.00	200.00	0.00	-0.00	2.44	-13.12	646.51	190.18	188.34	0.00	-5566.55
1443	-0.00	-0.00	-0.00	903.00	200.00	0.00	-0.00	2.44	-13.12	646.36	190.30	188.34	0.00	-5565.03
1444	-0.00	-0.00	-0.00	903.00	200.00	0.00	-0.00	2.52	-13.12	646.36	190.23	188.43	0.00	-5497.95
1445	-0.00	-0.00	-0.00	903.00	200.00	0.00	-0.00	2.44	-13.20	645.90	190.15	188.47	0.00	-5529.26
1446	-0.00	-0.00	-0.00	903.00	200.00	0.00	-0.00	2.75	-13.20	645.75	190.26	188.52	0.00	-5576.91
1447	-0.00	-0.00	-0.00	903.00	200.00	0.00	-0.00	2.59	-13.12	645.45	190.21	188.46	0.00	-5613.38
1448	0.00	0.00	0.00	903.00	200.00	0.00	0.00	2.52	-13.20	645.29	190.19	188.41	0.00	-5621.34
1449	-0.00	-0.00	-0.00	903.00	200.00	0.00	-0.00	2.59	-13.35	644.84	190.18	188.31	0.00	-5547.79
1450	0.00	0.00	0.00	903.00	200.00	0.00	0.00	2.67	-13.43	644.68	190.15	188.21	0.00	-5557.67
1451	0.00	0.00	0.00	903.00	200.00	0.00	0.00	2.52	-13.20	644.84	190.11	188.31	0.00	-5508.19
1452	-0.00	-0.00	-0.00	903.00	200.00	0.00	-0.00	2.67	-13.12	644.38	190.24	188.30	0.00	-5499.84
1453	0.00	0.00	0.00	903.00	200.00	0.00	0.00	2.59	-13.12	644.07	190.26	188.39	0.00	-5498.46
1454	0.00	0.00	0.00	903.00	200.00	0.00	0.00	2.52	-13.05	643.92	190.24	188.53	0.00	-5466.31
1455	-0.00	-0.00	-0.00	903.00	200.00	0.00	-0.00	2.59	-13.20	644.23	190.36	188.49	0.00	-5436.64
1456	-0.00	-0.00	-0.00	903.00	200.00	0.00	-0.00	2.29	-13.12	644.99	190.56	188.55	0.00	-5421.99
1457	-0.00	-0.00	-0.00	903.00	200.00	0.00	-0.00	2.44	-12.89	645.45	190.64	188.51	0.00	-5397.78
1458	-0.00	-0.00	-0.00	903.00	200.00	0.00	-0.00	2.21	-13.28	645.90	190.64	188.66	0.00	-5413.56
1459	0.00	0.00	0.00	903.00	200.00	0.00	0.00	2.29	-13.12	646.06	190.74	188.71	0.00	-5396.36
1460	-0.00	-0.00	-0.00	903.00	200.00	0.00	-0.00	2.14	-13.12	646.21	190.77	188.62	0.00	-5371.60
1461	0.00	0.00	0.00	903.00	200.00	0.00	0.00	2.14	-13.20	646.51	190.82	188.67	0.00	-5379.14
1462	-0.00	-0.00	-0.00	903.00	200.00	0.00	-0.00	2.21	-13.20	645.90	190.57	188.76	0.00	-5337.28
1463	-0.00	-0.00	-0.00	903.00	200.00	0.00	-0.00	2.52	-13.12	646.06	190.60	188.66	0.00	-5332.25
1464	-0.00	-0.00	-0.00	903.00	200.00	0.00	-0.00	2.52	-13.12	645.75	190.55	188.71	0.00	-5378.60
1465	-0.00	-0.00	-0.00	903.00	200.00	0.00	-0.00	2.59	-12.82	646.06	190.74	188.66	0.00	-5297.92
1466	-0.00	-0.00	-0.00	903.00	200.00	0.00	-0.00	2.52	-13.05	645.90	190.57	188.66	0.00	-5324.25
1467	-0.00	-0.00	-0.00	903.00	200.00	0.00	-0.00	2.44	-12.89	645.29	190.47	188.79	0.00	-5284.82
1468	-0.00	-0.00	-0.00	903.00	200.00	0.00	-0.00	2.44	-13.05	644.99	190.49	188.74	0.00	-5301.41
1469	-0.00	-0.00	-0.00	903.00	200.00	0.00	-0.00	2.29	-12.89	645.29	190.54	188.79	0.00	-5350.86
1470	-0.00	-0.00	-0.00	903.00	200.00	0.00	-0.00	2.44	-13.05	645.29	190.68	188.89	0.00	-5321.41
1471	-0.00	-0.00	-0.00	903.00	200.00	0.00	-0.00	2.44	-13.35	645.45	190.43	188.89	0.00	-5358.21
1472	-0.00	-0.00	-0.00	903.00	200.00	0.00	-0.00	2.44	-13.05	645.75	190.76	188.99	0.00	-5343.04
1473	0.00	0.00	0.00	903.00	200.00	0.00	0.00	2.29	-13.20	645.90	190.64	188.99	0.00	-5359.55
1474	-0.00	-0.00	-0.00	903.00	200.00	0.00	-0.00	2.52	-13.12	645.90	190.72	188.99	0.00	-5352.80
1475	-0.00	-0.00	-0.00	903.00	200.00	0.00	-0.00	2.44	-13.28	645.29	190.68	189.03	0.00	-5414.75
1476	-0.00	-0.00	-0.00	903.00	200.00	0.00	-0.00	2.29	-13.43	645.45	190.64	189.03	0.00	-5430.35
1477	0.00	0.00	0.00	903.00	200.00	0.00	0.00	2.52	-13.20	645.90	190.93	189.04	0.00	-5358.21
1478	-0.00	-0.00	-0.00	903.00	200.00	0.00	-0.00	2.59	-13.20	645.90	190.93	189.13	0.00	-5335.91
1479	-0.00	-0.00	-0.00	903.00	200.00	0.00	-0.00	2.67	-13.28	645.90	190.72	189.09	0.00	-5393.79
1480	-0.00	-0.00	-0.00	903.00	200.00	0.00	-0.00	2.52	-13.05	645.75	190.62	189.08	0.00	-5299.71
1481	-0.00	-0.00	-0.00	903.00	200.00	0.00	-0.00	2.52	-13.12	645.29	190.68	189.08	0.00	-5307.23
1482	-0.00	-0.00	-0.00	903.00	200.00	0.00	-0.00	2.52	-13.12	644.99	190.56	189.12	0.00	-5331.63
1483	0.00	0.00	0.00	903.00	200.00	0.00	0.00	2.75	-12.89	644.53	190.48	189.16	0.00	-5287.07
1484	-0.00	-0.00	-0.00	903.00	200.00	0.00	-0.00	2.75	-13.20	644.84	190.53	189.16	0.00	-5365.57
1485	-0.00	-0.00	-0.00	903.00	200.00	0.00	-0.00	2.90	-13.12	645.14	190.80	189.21	0.00	-5355.25
1486	-0.00	-0.00	-0.00	903.00	200.00	0.00	-0.00	2.90	-13.20	644.99	190.49	189.12	0.00	-5367.95
1487	-0.00	-0.00	-0.00	903.00	200.00	0.00	-0.00	2.67	-13.28	645.14	190.59	189.21	0.00	-5395.16
1488	-0.00	-0.00	-0.00	903.00	200.00	0.00	-0.00	2.52	-13.20	644.84	190.75	189.26	0.00	-5337.15
1489	-0.00	-0.00	-0.00	903.00	200.00	0.00	-0.00	2.59	-13.20	644.99	190.49	189.16	0.00	-5341.62
1490	-0.00	-0.00	-0.00	903.00	200.00	0.00	-0.00	2.67	-13.28	645.45	190.64	189.27	0.00	-5325.67
1491	0.00	0.00	0.00	903.00	200.00	0.00	0.00	2.44	-13.35	645.90	190.79	189.32	0.00	-5329.44
1492	0.00	0.00	0.00	903.00	200.00	0.00	0.00	2.44	-12.89	645.90	190.93	189.27	0.00	-5231.96
1493	-0.00	-0.00	-0.00	903.00	200.00	0.00	-0.00	2.44	-13.12	645.75	190.69	189.32	0.00	-5328.61
1494	-0.00	-0.00	-0.00	903.00	200.00	0.00	-0.00	2.52	-12.89	645.29	190.68	189.31	0.00	-5235.84
1495	0.00	0.00	0.00	903.00	200.00	0.00	0.00	2.44	-13.05	645.90	190.93	189.32	0.00	-5271.37
1496	-0.00	-0.00	-0.00	903.00	200.00	0.00	-0.00	2.59	-13.05	645.29	190.68	189.31	0.00	-5276.23
1497	-0.00	-0.00	-0.00	903.00	200.00	0.00	-0.00	2.52	-13.43	645.90	190.93	189.32	0.00	-5313.79
1498	-0.00	-0.00	-0.00	903.00	200.00	0.00	-0.00	2.52	-13.28	645.45	190.71	189.31	0.00	-5322.97
1499	-0.00	-0.00	-0.00	903.00	200.00	0.00	-0.00	2.59	-13.28	645.14	190.59	189.26	0.00	-5302.66
1500	-0.00	-0.00	-0.00	903.00	200.00	0.00	-0.00	2.67	-13.35	645.45	190.71	189.17	0.00	-5310.43
1501	-0.00	-0.00	-0.00	903.00	200.00	0.00	-0.00	2.75	-13.28	645.14	190.44	189.26	0.00	-5397.74
1502	0.00	0.00	0.00	903.00	200.00	0.00	0.00	2.82	-13.35	645.14	190.52	189.31	0.00	-5382.94
1503	-0.00	-0.00	-0.00	903.00	200.00	0.00	-0.00	2.90	-13.50	644.99	190.63	189.26	0.00	-5376.15
1504	-0.00	-0.00	-0.00	903.00	200.00	0.00	-0.00	2.75	-13.58	645.29	190.61	189.41	0.00	-5405.61
1505	-0.00	-0.00	-0.00	903.00	200.00	0.00	-0.00	2.59	-13.43	645.14	190.37	189.40	0.00	-5321.85
1506	0.00	0.00	0.00	903.00	200.00	0.00	0.00	2.67	-13.43	646.21	190.63	189.52	0.00	-5364.75
1507	-0.00	-0.00	-0.00	903.00	200.00	0.00	-0.00	2.59	-13.35	645.45	190.57	189.50	0.00	-5356.41
1508	-0.00	-0.00	-0.00	903.00	200.00	0.00	-0.00	2.59	-13.20	645.75	190.69	189.56	0.00	-5315.07
1509	0.00	0.00	0.00	903.00	200.00	0.00	0.00	2.59	-13.28	645.90	190.57	189.46	0.00	-5325.19
1510	-0.00	-0.00	-0.00	903.00	200.00	0.00	-0.00	2.75	-13.20	646.06	190.81	189.42	0.00	-5269.65
1511	0.00	0.00	0.00	903.00	200.00	0.00	0.00	2.82	-13.20	645.90	190.50	189.51	0.00	-5297.17
1512	-0.00	-0.00	-0.00	903.00	200.00	0.00	-0.00	2.82	-13.43	645.45	190.50	189.46	0.00	-5322.48
1513	-0.00	-0.00	-0.00	903.00	200.00	0.00	-0.00	2.98	-13.43	645.75	190.62	189.46	0.00	-5345.31
1514	-0.00	-0.00	-0.00	903.00	200.00	0.00	-0.00	3.05	-13.35	645.29	190.47	189.45	0.00	-5362.66
1515	0.00	0.00	0.00	903.00	200.00	0.00	0.00	3.05	-13.43	645.29	190.54	189.50	0.00	-5392.81
1516	-0.00	-0.00	-0.00	903.00	200.00	0.00	-0.00	2.98	-13.35	645.29	190.47	189.45	0.00	-5384.75
1517	-0.00	-0.00	-0.00	903.00	200.00	0.00	-0.00	3.05	-13.28	645.45	190.43	189.46	0.00	-5423.56
1518	-0.00	-0.00	-0.00	903.00	200.00	0.00	-0.00	3.05	-13.20	645.14	190.44	189.40	0.00	-5392.22
1519	0.00	0.00	0.00	903.00	200.00	0.00	0.00	3.20	-13.50	645.29	190.47	189.45	0.00	-5335.21
1520	-0.00	-0.00	-0.00	903.00	200.00	0.00	-0.00	3.13	-13.35	645.29	190.54	189.50	0.00	-5339.48
1521	-0.00	-0.00	-0.00	903.00	200.00	0.00	-0.00	2.75	-13.12	645.45	190.71	189.46	0.00	-5308.35
1522	-0.00	-0.00	-0.00	903.00	200.00	0.00	-0.00	2.90	-13.28	645.45	190.64	189.65	0.00	-5327.03
1523	-0.00	-0.00	-0.00	903.00	200.00	0.00	-0.00	2.82	-13.12	645.29	190.54	189.69	0.00	-5287.81
1524	-0.00	-0.00	-0.00	903.00	200.00	0.00	-0.00	2.82	-13.12	645.45	190.57	189.55	0.00	-5287.86
1525	-0.00	-0.00	-0.00	903.00	200.00	0.00	-0.00	2.90	-13.20	645.45	190.85	189.74	0.00	-5269.82
1526	-0.00	-0.00	-0.00	903.00	200.00	0.00	-0.00	2.75	-13.12	645.45	190.85	189.69	0.00	-5237.17
1527	0.00	0.00	0.00	903.00	200.00	0.00	0.00	2.90	-13.20	645.29	190.83	189.78	0.00	-5247.15
1528	-0.00	-0.00	-0.00	903.00	200.00	0.00	-0.00	3.05	-13.12	645.90	191.00	189.75	0.00	-5192.43
1529	-0.00	-0.00	-0.00	903.00	200.00	0.00	-0.00	2.90	-12.82	645.90	191.00	189.75	0.00	-5157.60
1530	-0.00	-0.00	-0.00	903.00	200.00	0.00	-0.00	3.13	-13.12	645.75	190.90	189.65	0.00	-5263.45
1531	0.00	0.00	0.00	903.00	200.00	0.00	0.00	3.05	-13.28	645.14	190.87	189.64	0.00	-5256.88
1532	-0.00	-0.00	-0.00	903.00	200.00	0.00	-0.00	3.20	-13.12	645.14	190.59	189.69	0.00	-5245.38
1533	-0.00	-0.00	-0.00	903.00	200.00	0.00	-0.00	3.05	-13.20	645.14	190.59	189.69	0.00	-5183.49
1534	-0.00	-0.00	-0.00	903.00	200.00	0.00	-0.00	2.90	-13.20	645.45	190.85	189.65	0.00	-5201.43
1535	-0.00	-0.00	-0.00	903.00	200.00	0.00	-0.00	3.05	-12.89	645.90	190.72	189.65	0.00	-5148.54
1536	-0.00	-0.00	-0.00	903.00	200.00	0.00	-0.00	2.90	-13.12	646.21	190.84	189.80	0.00	-5147.05
1537	0.00	0.00	0.00	903.00	200.00	0.00	0.00	2.82	-13.05	645.90	190.79	189.70	0.00	-5184.68
1538	0.00	0.00	0.00	903.00	200.00	0.00	0.00	2.75	-12.89	646.21	191.12	189.75	0.00	-5116.99
1539	-0.00	-0.00	-0.00	903.00	200.00	0.00	-0.00	2.75	-12.82	645.45	190.92	189.74	0.00	-5134.16
1540	-0.00	-0.00	-0.00	903.00	200.00	0.00	-0.00	2.67	-12.89	645.14	191.08	189.83	0.00	-5139.38
1541	-0.00	-0.00	-0.00	903.00	200.00	0.00	-0.00	2.75	-13.05	645.14	191.08	189.74	0.00	-5157.04
1542	-0.00	-0.00	-0.00	903.00	200.00	0.00	-0.00	2.75	-13.20	644.84	191.17	189.78	0.00	-5080.79
1543	-0.00	-0.00	-0.00	903.00	200.00	0.00	-0.00	2.90	-13.12	644.68	191.29	189.73	0.00	-5095.56
1544	-0.00	-0.00	-0.00	903.00	200.00	0.00	-0.00	2.90	-12.74	644.38	191.17	189.82	0.00	-5078.28
1545	-0.00	-0.00	-0.00	903.00	200.00	0.00	-0.00	2.98	-13.12	644.23	191.28	189.77	0.00	-5050.53
1546	-0.00	-0.00	-0.00	903.00	200.00	0.00	-0.00	2.82	-12.89	644.07	191.33	189.77	0.00	-5115.06
1547	0.00	0.00	0.00	903.00	200.00	0.00	0.00	2.90	-13.05	644.07	191.26	189.77	0.00	-5087.57
1548	-0.00	-0.00	-0.00	903.00	200.00	0.00	-0.00	2.82	-13.05	643.92	191.16	189.72	0.00	-5111.08
1549	0.00	0.00	0.00	903.00	200.00	0.00	0.00	2.98	-12.82	643.92	191.23	189.81	0.00	-5063.66
1550	0.00	0.00	0.00	903.00	200.00	0.00	0.00	2.90	-13.05	644.07	191.61	189.77	0.00	-5082.93
1551	0.00	0.00	0.00	903.00	200.00	0.00	0.00	2.52	-12.89	644.53	191.55	189.77	0.00	-5040.42
1552	0.00	0.00	0.00	903.00	200.00	0.00	0.00	2.29	-12.66	645.14	191.65	189.97	0.00	-4988.62
1553	-0.00	-0.00	-0.00	903.00	200.00	0.00	-0.00	2.52	-13.05	645.14	191.65	189.83	0.00	-5009.71
1554	-0.00	-0.00	-0.00	903.00	200.00	0.00	-0.00	2.59	-13.12	645.29	191.68	189.97	0.00	-5040.93
1555	-0.00	-0.00	-0.00	903.00	200.00	0.00	-0.00	2.52	-12.89	645.45	191.70	189.98	0.00	-5015.04
1556	-0.00	-0.00	-0.00	903.00	200.00	0.00	-0.00	2.59	-12.89	645.45	191.70	190.02	0.00	-4969.90
1557	-0.00	-0.00	-0.00	903.00	200.00	0.00	-0.00	2.67	-12.89	645.75	191.75	190.08	0.00	-5015.64
1558	0.00	0.00	0.00	903.00	200.00	0.00	0.00	2.67	-12.89	645.14	191.65	189.97	0.00	-4948.58
1559	-0.00	-0.00	-0.00	903.00	200.00	0.00	-0.00	2.90	-13.05	645.45	191.84	190.02	0.00	-5033.40
1560	0.00	0.00	0.00	903.00	200.00	0.00	0.00	2.98	-12.89	645.14	191.58	189.88	0.00	-5021.50
1561	-0.00	-0.00	-0.00	903.00	200.00	0.00	-0.00	2.82	-12.82	644.99	191.55	190.11	0.00	-5057.13
1562	0.00	0.00	0.00	903.00	200.00	0.00	0.00	2.98	-12.89	645.14	191.58	190.02	0.00	-5066.85
1563	-0.00	-0.00	-0.00	903.00	200.00	0.00	-0.00	2.75	-12.82	644.53	191.55	189.96	0.00	-5011.08
1564	0.00	0.00	0.00	903.00	200.00	0.00	0.00	2.98	-12.74	645.14	191.65	190.02	0.00	-5026.52
1565	-0.00	-0.00	-0.00	903.00	200.00	0.00	-0.00	2.75	-12.82	645.29	191.61	190.02	0.00	-5033.07
1566	-0.00	-0.00	-0.00	903.00	200.00	0.00	-0.00	2.67	-13.05	645.14	191.65	190.02	0.00	-5010.76
1567	-0.00	-0.00	-0.00	903.00	200.00	0.00	-0.00	2.82	-13.12	645.14	191.44	190.02	0.00	-5092.01
1568	-0.00	-0.00	-0.00	903.00	200.00	0.00	-0.00	2.98	-12.89	645.14	191.79	190.16	0.00	-5017.91
1569	-0.00	-0.00	-0.00	903.00	200.00	0.00	-0.00	2.67	-12.89	645.14	191.44	190.11	0.00	-4996.72
1570	-0.00	-0.00	-0.00	903.00	200.00	0.00	-0.00	2.82	-13.05	645.14	191.51	190.07	0.00	-5036.89
1571	-0.00	-0.00	-0.00	903.00	200.00	0.00	-0.00	2.75	-13.12	645.29	191.32	190.21	0.00	-5069.36
1572	-0.00	-0.00	-0.00	903.00	200.00	0.00	-0.00	2.75	-12.89	645.45	191.49	190.12	0.00	-5042.58
1573	-0.00	-0.00	-0.00	903.00	200.00	0.00	-0.00	3.13	-13.05	645.14	191.51	190.16	0.00	-5085.40
1574	0.00	0.00	0.00	903.00	200.00	0.00	0.00	3.13	-12.89	644.68	191.29	190.20	0.00	-5002.88
1575	-0.00	-0.00	-0.00	903.00	200.00	0.00	-0.00	3.20	-13.05	644.53	191.19	190.15	0.00	-5044.53
1576	0.00	0.00	0.00	903.00	200.00	0.00	0.00	3.13	-13.05	644.53	191.34	190.15	0.00	-5064.81
1577	-0.00	-0.00	-0.00	903.00	200.00	0.00	-0.00	2.98	-12.82	644.53	191.34	190.20	0.00	-5038.29
1578	0.00	0.00	0.00	903.00	200.00	0.00	0.00	3.13	-13.20	644.68	191.15	190.20	0.00	-5106.60
1579	-0.00	-0.00	-0.00	903.00	200.00	0.00	-0.00	3.13	-12.89	644.53	191.12	190.29	0.00	-5050.53
1580	0.00	0.00	0.00	903.00	200.00	0.00	0.00	2.90	-12.89	643.92	190.95	190.19	0.00	-5050.86
1581	-0.00	-0.00	-0.00	903.00	200.00	0.00	-0.00	2.90	-13.05	644.84	191.03	190.20	0.00	-5089.25
1582	0.00	0.00	0.00	903.00	200.00	0.00	0.00	3.20	-12.89	645.29	190.97	190.16	0.00	-5122.35
1583	0.00	0.00	0.00	903.00	200.00	0.00	0.00	3.13	-12.89	645.45	190.99	190.21	0.00	-5121.11
1584	0.00	0.00	0.00	903.00	200.00	0.00	0.00	3.05	-13.05	645.29	190.97	190.12	0.00	-5160.52
1585	-0.00	-0.00	-0.00	903.00	200.00	0.00	-0.00	3.20	-13.12	645.90	190.93	190.22	0.00	-5193.41
1586	-0.00	-0.00	-0.00	903.00	200.00	0.00	-0.00	3.20	-13.05	645.29	190.61	190.35	0.00	-5234.56
1587	-0.00	-0.00	-0.00	903.00	200.00	0.00	-0.00	3.28	-13.20	645.75	190.62	190.17	0.00	-5298.28
1588	0.00	0.00	0.00	903.00	200.00	0.00	0.00	3.28	-13.35	645.45	190.64	190.35	0.00	-5291.22
1589	-0.00	-0.00	-0.00	903.00	200.00	0.00	-0.00	3.36	-13.50	645.45	190.50	190.21	0.00	-5356.81
1590	0.00	0.00	0.00	903.00	200.00	0.00	0.00	3.20	-13.43	645.45	190.43	190.31	0.00	-5301.83
1591	-0.00	-0.00	-0.00	903.00	200.00	0.00	-0.00	3.05	-13.50	645.14	190.52	190.21	0.00	-5284.91
1592	0.00	0.00	0.00	903.00	200.00	0.00	0.00	3.13	-13.43	645.45	190.50	190.21	0.00	-5277.55
1593	-0.00	-0.00	-0.00	903.00	200.00	0.00	-0.00	3.13	-13.50	645.29	190.47	190.16	0.00	-5332.19
1594	-0.00	-0.00	-0.00	903.00	200.00	0.00	-0.00	3.28	-13.50	645.90	190.72	190.17	0.00	-5307.46
1595	-0.00	-0.00	-0.00	903.00	200.00	0.00	-0.00	3.36	-13.50	645.45	190.28	190.07	0.00	-5314.38
1596	-0.00	-0.00	-0.00	903.00	200.00	0.00	-0.00	3.28	-13.50	645.90	190.36	190.17	0.00	-5312.24
1597	0.00	0.00	0.00	903.00	200.00	0.00	0.00	3.36	-13.43	646.06	190.53	190.17	0.00	-5371.03
1598	-0.00	-0.00	-0.00	903.00	200.00	0.00	-0.00	3.36	-13.43	646.06	190.39	190.22	0.00	-5372.78
1599	-0.00	-0.00	-0.00	903.00	200.00	0.00	-0.00	3.20	-13.50	645.90	190.22	190.17	0.00	-5427.85
1600	-0.00	-0.00	-0.00	903.00	200.00	0.00	-0.00	3.20	-13.35	645.75	190.19	190.12	0.00	-5388.71
1601	-0.00	-0.00	-0.00	903.00	200.00	0.00	-0.00	3.36	-13.35	645.29	190.26	190.12	0.00	-5343.61
1602	-0.00	-0.00	-0.00	903.00	200.00	0.00	-0.00	3.28	-13.28	645.45	190.28	190.21	0.00	-5310.94
1603	-0.00	-0.00	-0.00	903.00	200.00	0.00	-0.00	3.20	-13.43	645.29	190.40	190.12	0.00	-5348.57
1604	-0.00	-0.00	-0.00	903.00	200.00	0.00	-0.00	3.13	-13.35	645.29	190.26	190.16	0.00	-5272.54
1605	0.00	0.00	0.00	903.00	200.00	0.00	0.00	3.05	-13.43	645.90	190.43	190.22	0.00	-5277.64
1606	0.00	0.00	0.00	903.00	200.00	0.00	0.00	3.13	-13.35	645.29	190.47	190.31	0.00	-5223.48
1607	-0.00	-0.00	-0.00	903.00	200.00	0.00	-0.00	3.28	-13.12	645.45	190.43	190.31	0.00	-5200.47
1608	0.00	0.00	0.00	903.00	200.00	0.00	0.00	3.28	-13.05	645.29	190.40	190.21	0.00	-5146.99
1609	-0.00	-0.00	-0.00	903.00	200.00	0.00	-0.00	3.13	-13.12	645.45	190.43	190.12	0.00	-5245.36
1610	-0.00	-0.00	-0.00	903.00	200.00	0.00	-0.00	3.36	-12.89	645.45	190.28	190.21	0.00	-5155.39
1611	-0.00	-0.00	-0.00	903.00	200.00	0.00	-0.00	3.28	-13.05	645.75	190.55	190.22	0.00	-5167.92
1612	0.00	0.00	0.00	903.00	200.00	0.00	0.00	3.28	-13.12	645.29	190.40	190.12	0.00	-5247.21
1613	-0.00	-0.00	-0.00	903.00	200.00	0.00	-0.00	3.59	-12.89	645.29	190.40	190.31	0.00	-5224.47
1614	0.00	0.00	0.00	903.00	200.00	0.00	0.00	3.59	-12.89	644.99	190.49	190.30	0.00	-5177.54
1615	-0.00	-0.00	-0.00	903.00	200.00	0.00	-0.00	3.59	-13.20	644.84	190.39	190.20	0.00	-5258.37
1616	-0.00	-0.00	-0.00	903.00	200.00	0.00	-0.00	3.51	-13.12	644.99	190.42	190.30	0.00	-5248.58
1617	-0.00	-0.00	-0.00	903.00	200.00	0.00	-0.00	3.59	-13.12	645.14	190.52	190.44	0.00	-5247.53
1618	-0.00	-0.00	-0.00	903.00	200.00	0.00	-0.00	3.51	-13.20	645.14	190.66	190.40	0.00	-5139.01
1619	-0.00	-0.00	-0.00	903.00	200.00	0.00	-0.00	3.51	-12.89	645.75	190.76	190.45	0.00	-5149.88
1620	-0.00	-0.00	-0.00	903.00	200.00	0.00	-0.00	3.59	-12.89	645.29	190.90	190.31	0.00	-5149.40
1621	-0.00	-0.00	-0.00	903.00	200.00	0.00	-0.00	3.20	-12.89	645.29	190.90	190.35	0.00	-5099.77
1622	-0.00	-0.00	-0.00	903.00	200.00	0.00	-0.00	3.28	-12.74	645.90	191.07	190.41	0.00	-5058.57
1623	0.00	0.00	0.00	903.00	200.00	0.00	0.00	3.20	-12.74	645.45	191.06	190.45	0.00	-5012.01
1624	-0.00	-0.00	-0.00	903.00	200.00	0.00	-0.00	3.13	-12.82	645.75	190.97	190.45	0.00	-5043.63
1625	-0.00	-0.00	-0.00	903.00	200.00	0.00	-0.00	3.66	-13.05	645.14	191.01	190.40	0.00	-5027.60
1626	-0.00	-0.00	-0.00	903.00	200.00	0.00	-0.00	3.51	-12.89	645.45	190.92	190.50	0.00	-5033.21
1627	-0.00	-0.00	-0.00	903.00	200.00	0.00	-0.00	3.59	-12.89	645.14	191.01	190.40	0.00	-4987.35
1628	-0.00	-0.00	-0.00	903.00	200.00	0.00	-0.00	3.59	-13.05	645.45	190.99	190.40	0.00	-5050.00
1629	-0.00	-0.00	-0.00	903.00	200.00	0.00	-0.00	3.74	-13.05	645.45	190.92	190.35	0.00	-5121.23
1630	-0.00	-0.00	-0.00	903.00	200.00	0.00	-0.00	3.66	-12.89	645.90	191.07	190.41	0.00	-5101.74
1631	-0.00	-0.00	-0.00	903.00	200.00	0.00	-0.00	3.81	-12.89	645.29	191.04	190.40	0.00	-5057.88
1632	0.00	0.00	0.00	903.00	200.00	0.00	0.00	3.81	-13.12	645.45	191.06	190.35	0.00	-5059.76
1633	0.00	0.00	0.00	903.00	200.00	0.00	0.00	3.66	-12.89	645.45	191.21	190.35	0.00	-5100.19
1634	-0.00	-0.00	-0.00	903.00	200.00	0.00	-0.00	3.66	-12.89	644.99	191.27	190.35	0.00	-5030.72
1635	0.00	0.00	0.00	903.00	200.00	0.00	0.00	3.51	-12.82	645.29	191.39	190.45	0.00	-4996.14
1636	-0.00	-0.00	-0.00	903.00	200.00	0.00	-0.00	3.51	-12.89	644.99	191.27	190.40	0.00	-5006.19
1637	-0.00	-0.00	-0.00	903.00	200.00	0.00	-0.00	3.36	-12.82	645.14	191.44	190.35	0.00	-4948.66
1638	-0.00	-0.00	-0.00	903.00	200.00	0.00	-0.00	3.59	-13.05	644.68	191.36	190.39	0.00	-4999.46
1639	-0.00	-0.00	-0.00	903.00	200.00	0.00	-0.00	3.36	-13.05	644.07	191.47	190.38	0.00	-4995.85
1640	0.00	0.00	0.00	903.00	200.00	0.00	0.00	3.51	-13.12	644.23	191.43	190.34	0.00	-4983.47
1641	-0.00	-0.00	-0.00	903.00	200.00	0.00	-0.00	3.36	-13.05	643.77	191.63	190.38	0.00	-5016.64
1642	-0.00	-0.00	-0.00	903.00	200.00	0.00	-0.00	3.51	-13.05	643.62	191.61	190.33	0.00	-5041.51
1643	-0.00	-0.00	-0.00	903.00	200.00	0.00	-0.00	3.59	-13.05	644.07	191.61	190.33	0.00	-4973.48
1644	0.00	0.00	0.00	903.00	200.00	0.00	0.00	3.51	-13.05	644.23	191.50	190.34	0.00	-4905.59
1645	0.00	0.00	0.00	903.00	200.00	0.00	0.00	3.28	-12.89	644.23	191.64	190.48	0.00	-4930.30
1646	-0.00	-0.00	-0.00	903.00	200.00	0.00	-0.00	3.28	-12.82	644.68	191.86	190.39	0.00	-4942.40
1647	-0.00	-0.00	-0.00	903.00	200.00	0.00	-0.00	3.28	-12.82	644.68	191.43	190.49	0.00	-4970.44
1648	0.00	0.00	0.00	903.00	200.00	0.00	0.00	3.20	-12.82	645.29	191.82	190.45	0.00	-4919.11
1649	-0.00	-0.00	-0.00	903.00	200.00	0.00	-0.00	3.13	-12.82	645.45	191.91	190.54	0.00	-4893.95
1650	-0.00	-0.00	-0.00	903.00	200.00	0.00	-0.00	3.36	-12.82	645.14	191.86	190.44	0.00	-4942.88
1651	-0.00	-0.00	-0.00	903.00	200.00	0.00	-0.00	3.59	-12.89	645.29	191.82	190.49	0.00	-4930.84
1652	-0.00	-0.00	-0.00	903.00	200.00	0.00	-0.00	3.74	-12.74	645.14	191.79	190.54	0.00	-4961.71
1653	-0.00	-0.00	-0.00	903.00	200.00	0.00	-0.00	3.36	-12.74	645.29	191.89	190.59	0.00	-4933.82
1654	0.00	0.00	0.00	903.00	200.00	0.00	0.00	3.66	-12.82	644.84	191.95	190.58	0.00	-4921.24
1655	0.00	0.00	0.00	903.00	200.00	0.00	0.00	3.81	-12.59	644.84	191.88	190.68	0.00	-4944.26
1656	-0.00	-0.00	-0.00	903.00	200.00	0.00	-0.00	3.89	-12.89	644.84	191.95	190.49	0.00	-4954.90
1657	0.00	0.00	0.00	903.00	200.00	0.00	0.00	3.81	-12.74	644.53	191.90	190.58	0.00	-4983.77
1658	0.00	0.00	0.00	903.00	200.00	0.00	0.00	3.89	-13.05	644.99	191.91	190.54	0.00	-5040.45
1659	-0.00	-0.00	-0.00	903.00	200.00	0.00	-0.00	3.97	-12.82	644.99	191.63	190.58	0.00	-4996.99
1660	0.00	0.00	0.00	903.00	200.00	0.00	0.00	3.97	-12.82	645.14	192.01	190.49	0.00	-4992.48
1661	-0.00	-0.00	-0.00	903.00	200.00	0.00	-0.00	3.89	-12.89	645.29	191.68	190.64	0.00	-5026.57
1662	-0.00	-0.00	-0.00	903.00	200.00	0.00	-0.00	3.89	-12.66	644.99	191.98	190.63	0.00	-4975.06
1663	0.00	0.00	0.00	903.00	200.00	0.00	0.00	4.04	-12.74	645.14	191.86	190.63	0.00	-4963.31
1664	-0.00	-0.00	-0.00	903.00	200.00	0.00	-0.00	3.89	-12.59	645.14	192.01	190.68	0.00	-4989.19
1665	-0.00	-0.00	-0.00	903.00	200.00	0.00	-0.00	3.97	-12.59	644.99	191.91	190.58	0.00	-4968.61
1666	-0.00	-0.00	-0.00	903.00	200.00	0.00	-0.00	4.04	-12.74	645.29	191.96	190.64	0.00	-5007.85
1667	-0.00	-0.00	-0.00	903.00	200.00	0.00	-0.00	3.81	-12.59	645.29	191.82	190.68	0.00	-4990.83
1668	-0.00	-0.00	-0.00	903.00	200.00	0.00	-0.00	3.97	-12.89	644.84	192.03	190.63	0.00	-4977.03
1669	0.00	0.00	0.00	903.00	200.00	0.00	0.00	3.74	-12.74	644.23	191.92	190.67	0.00	-4959.57
1670	-0.00	-0.00	-0.00	903.00	200.00	0.00	-0.00	4.04	-12.89	644.68	192.21	190.67	0.00	-4998.04
1671	0.00	0.00	0.00	903.00	200.00	0.00	0.00	3.97	-12.89	643.77	191.99	190.66	0.00	-5023.16
1672	-0.00	-0.00	-0.00	903.00	200.00	0.00	-0.00	4.12	-13.12	644.07	192.18	190.48	0.00	-5047.53
1673	-0.00	-0.00	-0.00	903.00	200.00	0.00	-0.00	4.04	-12.74	644.07	192.04	190.62	0.00	-4961.13
1674	0.00	0.00	0.00	903.00	200.00	0.00	0.00	4.04	-12.66	643.92	192.01	190.71	0.00	-4975.74
1675	-0.00	-0.00	-0.00	903.00	200.00	0.00	-0.00	4.20	-12.82	644.07	192.04	190.67	0.00	-4970.60
1676	-0.00	-0.00	-0.00	903.00	200.00	0.00	-0.00	4.04	-12.59	644.38	192.38	190.67	0.00	-4940.23
1677	-0.00	-0.00	-0.00	903.00	200.00	0.00	-0.00	4.12	-12.66	644.68	192.14	190.63	0.00	-4998.06
1678	-0.00	-0.00	-0.00	903.00	200.00	0.00	-0.00	4.12	-12.59	644.84	192.03	190.68	0.00	-4899.54
1679	-0.00	-0.00	-0.00	903.00	200.00	0.00	-0.00	4.12	-12.66	645.14	192.08	190.59	0.00	-4976.17
1680	0.00	0.00	0.00	903.00	200.00	0.00	0.00	4.27	-12.74	645.29	192.10	190.68	0.00	-4916.43
1681	-0.00	-0.00	-0.00	903.00	200.00	0.00	-0.00	4.50	-12.59	645.29	192.10	190.64	0.00	-4970.98
1682	0.00	0.00	0.00	903.00	200.00	0.00	0.00	4.35	-12.59	644.53	192.05	190.67	0.00	-4947.22
1683	-0.00	-0.00	-0.00	903.00	200.00	0.00	-0.00	4.35	-12.82	644.84	192.24	190.72	0.00	-4992.12
1684	0.00	0.00	0.00	903.00	200.00	0.00	0.00	4.50	-12.82	644.38	192.23	190.72	0.00	-4970.74
1685	-0.00	-0.00	-0.00	903.00	200.00	0.00	-0.00	4.58	-12.89	644.99	192.26	190.68	0.00	-5002.34
1686	-0.00	-0.00	-0.00	903.00	200.00	0.00	-0.00	4.35	-12.89	644.53	192.26	190.72	0.00	-4931.43
1687	0.00	0.00	0.00	903.00	200.00	0.00	0.00	4.81	-12.82	644.84	192.38	190.72	0.00	-4971.65
1688	-0.00	-0.00	-0.00	903.00	200.00	0.00	-0.00	4.65	-12.66	644.68	192.36	190.77	0.00	-4908.15
1689	0.00	0.00	0.00	903.00	200.00	0.00	0.00	4.65	-12.59	644.84	192.31	190.77	0.00	-4923.39
1690	0.00	0.00	0.00	903.00	200.00	0.00	0.00	4.73	-12.74	644.99	192.34	190.73	0.00	-4917.53
1691	0.00	0.00	0.00	903.00	200.00	0.00	0.00	4.73	-12.74	645.14	192.29	190.73	0.00	-4940.99
1692	-0.00	-0.00	-0.00	903.00	200.00	0.00	-0.00	4.96	-12.74	644.38	192.16	190.72	0.00	-4921.90
1693	-0.00	-0.00	-0.00	903.00	200.00	0.00	-0.00	4.81	-12.82	644.53	192.19	190.77	0.00	-4882.37
1694	0.00	0.00	0.00	903.00	200.00	0.00	0.00	4.81	-12.74	644.23	192.21	190.76	0.00	-4919.69
1695	0.00	0.00	0.00	903.00	200.00	0.00	0.00	4.73	-12.74	644.23	192.49	190.72	0.00	-4869.81
1696	-0.00	-0.00	-0.00	903.00	200.00	0.00	-0.00	4.81	-13.05	644.53	192.47	190.77	0.00	-4926.23
1697	0.00	0.00	0.00	903.00	200.00	0.00	0.00	4.58	-13.05	644.23	192.63	190.95	0.00	-4829.60
1698	0.00	0.00	0.00	903.00	200.00	0.00	0.00	4.65	-12.82	644.23	192.78	190.90	0.00	-4827.00
1699	-0.00	-0.00	-0.00	903.00	200.00	0.00	-0.00	4.65	-12.82	644.68	192.92	190.96	0.00	-4779.09
1700	-0.00	-0.00	-0.00	903.00	200.00	0.00	-0.00	4.73	-12.74	644.53	192.97	191.05	0.00	-4793.48
1701	-0.00	-0.00	-0.00	903.00	200.00	0.00	-0.00	4.58	-12.82	644.38	193.09	191.10	0.00	-4775.69
1702	-0.00	-0.00	-0.00	903.00	200.00	0.00	-0.00	4.73	-12.59	644.68	193.21	191.10	0.00	-4728.13
1703	-0.00	-0.00	-0.00	903.00	200.00	0.00	-0.00	4.96	-12.74	644.84	193.16	191.10	0.00	-4701.26
1704	0.00	0.00	0.00	903.00	200.00	0.00	0.00	4.96	-12.51	644.68	193.35	191.05	0.00	-4720.48
1705	0.00	0.00	0.00	903.00	200.00	0.00	0.00	4.96	-12.66	644.53	193.25	191.00	0.00	-4692.44
1706	-0.00	-0.00	-0.00	903.00	200.00	0.00	-0.00	5.26	-12.59	643.92	193.15	190.95	0.00	-4711.50
1707	0.00	0.00	0.00	903.00	200.00	0.00	0.00	5.26	-12.89	644.07	193.11	191.00	0.00	-4698.66
1708	0.00	0.00	0.00	903.00	200.00	0.00	0.00	5.19	-13.05	644.38	193.30	191.00	0.00	-4780.41
1709	-0.00	-0.00	-0.00	903.00	200.00	0.00	-0.00	5.34	-12.59	644.38	193.23	190.95	0.00	-4711.20
1710	0.00	0.00	0.00	903.00	200.00	0.00	0.00	5.26	-12.89	644.07	193.25	191.09	0.00	-4719.22
1711	-0.00	-0.00	-0.00	903.00	200.00	0.00	-0.00	5.19	-12.82	644.07	193.46	191.09	0.00	-4730.55
1712	-0.00	-0.00	-0.00	903.00	200.00	0.00	-0.00	5.04	-12.89	644.07	193.60	191.09	0.00	-4643.93
1713	-0.00	-0.00	-0.00	903.00	200.00	0.00	-0.00	5.11	-12.66	644.07	193.89	191.09	0.00	-4616.66
1714	-0.00	-0.00	-0.00	903.00	200.00	0.00	-0.00	4.96	-12.59	644.07	193.89	191.23	0.00	-4606.50
1715	-0.00	-0.00	-0.00	903.00	200.00	0.00	-0.00	4.88	-12.82	644.07	194.03	191.23	0.00	-4628.30
1716	-0.00	-0.00	-0.00	903.00	200.00	0.00	-0.00	4.96	-12.66	644.38	194.44	191.14	0.00	-4608.11
1717	-0.00	-0.00	-0.00	903.00	200.00	0.00	-0.00	5.11	-12.59	643.92	194.57	191.28	0.00	-4598.97
1718	-0.00	-0.00	-0.00	903.00	200.00	0.00	-0.00	5.19	-12.59	644.07	194.31	191.19	0.00	-4580.49
1719	-0.00	-0.00	-0.00	903.00	200.00	0.00	-0.00	5.11	-12.59	643.62	194.52	191.18	0.00	-4554.33
1720	-0.00	-0.00	-0.00	903.00	200.00	0.00	-0.00	5.19	-12.74	643.62	194.81	191.18	0.00	-4521.70
1721	0.00	0.00	0.00	903.00	200.00	0.00	0.00	5.26	-12.44	643.92	194.86	191.14	0.00	-4489.88
1722	0.00	0.00	0.00	903.00	200.00	0.00	0.00	5.04	-12.36	643.92	195.00	191.14	0.00	-4478.07
1723	-0.00	-0.00	-0.00	903.00	200.00	0.00	-0.00	5.04	-12.36	643.77	194.98	191.04	0.00	-4410.20
1724	-0.00	-0.00	-0.00	903.00	200.00	0.00	-0.00	5.11	-12.51	643.92	195.00	191.00	0.00	-4495.49
1725	-0.00	-0.00	-0.00	903.00	200.00	0.00	-0.00	4.96	-12.66	644.23	195.33	191.00	0.00	-4414.34
1726	-0.00	-0.00	-0.00	903.00	200.00	0.00	-0.00	5.04	-12.44	643.77	195.26	191.04	0.00	-4414.67
1727	-0.00	-0.00	-0.00	903.00	200.00	0.00	-0.00	4.96	-12.36	643.92	195.64	191.04	0.00	-4355.51
1728	-0.00	-0.00	-0.00	903.00	200.00	0.00	-0.00	4.88	-12.36	644.07	195.81	191.14	0.00	-4306.52
1729	0.00	0.00	0.00	903.00	200.00	0.00	0.00	5.11	-12.44	643.62	195.87	191.13	0.00	-4315.68
1730	-0.00	-0.00	-0.00	903.00	200.00	0.00	-0.00	4.96	-12.51	643.16	195.87	190.98	0.00	-4345.93
1731	-0.00	-0.00	-0.00	903.00	200.00	0.00	-0.00	4.88	-12.44	642.70	196.01	191.12	0.00	-4312.01
1732	-0.00	-0.00	-0.00	903.00	200.00	0.00	-0.00	5.04	-12.51	642.85	196.39	191.03	0.00	-4271.23
1733	0.00	0.00	0.00	903.00	200.00	0.00	0.00	4.81	-12.59	642.70	196.58	191.03	0.00	-4251.82
1734	-0.00	-0.00	-0.00	903.00	200.00	0.00	-0.00	4.81	-12.59	642.40	196.46	191.07	0.00	-4230.24
1735	-0.00	-0.00	-0.00	903.00	200.00	0.00	-0.00	4.96	-12.36	641.78	196.65	191.11	0.00	-4159.63
1736	-0.00	-0.00	-0.00	903.00	200.00	0.00	-0.00	4.88	-12.36	642.09	196.91	190.97	0.00	-4179.26
1737	-0.00	-0.00	-0.00	903.00	200.00	0.00	-0.00	4.81	-12.36	641.63	197.05	191.11	0.00	-4130.41
1738	-0.00	-0.00	-0.00	903.00	200.00	0.00	-0.00	4.58	-12.36	641.94	196.89	191.06	0.00	-4153.50
1739	0.00	0.00	0.00	903.00	200.00	0.00	0.00	4.65	-12.28	642.24	197.01	191.16	0.00	-4121.48
1740	-0.00	-0.00	-0.00	903.00	200.00	0.00	-0.00	4.81	-12.13	642.24	197.01	191.02	0.00	-4107.80
1741	0.00	0.00	0.00	903.00	200.00	0.00	0.00	4.58	-12.21	642.24	197.01	191.02	0.00	-4136.49
1742	-0.00	-0.00	-0.00	903.00	200.00	0.00	-0.00	4.58	-12.21	642.70	197.08	190.98	0.00	-4135.78
1743	0.00	0.00	0.00	903.00	200.00	0.00	0.00	4.65	-12.28	643.77	197.25	191.04	0.00	-4141.94
1744	0.00	0.00	0.00	903.00	200.00	0.00	0.00	4.73	-12.28	643.31	197.32	191.08	0.00	-4141.58
1745	-0.00	-0.00	-0.00	903.00	200.00	0.00	-0.00	4.81	-12.36	643.62	197.58	191.04	0.00	-4078.39
1746	0.00	0.00	0.00	903.00	200.00	0.00	0.00	4.96	-12.36	643.16	197.22	191.08	0.00	-4152.64
1747	-0.00	-0.00	-0.00	903.00	200.00	0.00	-0.00	4.88	-12.28	643.16	197.51	190.98	0.00	-4163.98
1748	-0.00	-0.00	-0.00	903.00	200.00	0.00	-0.00	5.11	-12.36	643.77	197.53	191.04	0.00	-4127.47
1749	-0.00	-0.00	-0.00	903.00	200.00	0.00	-0.00	5.04	-12.21	643.16	197.51	191.08	0.00	-4111.28
1750	0.00	0.00	0.00	903.00	200.00	0.00	0.00	5.04	-12.21	642.85	197.39	191.03	0.00	-4181.67
1751	0.00	0.00	0.00	903.00	200.00	0.00	0.00	5.57	-12.21	642.55	197.34	190.98	0.00	-4072.90
1752	-0.00	-0.00	-0.00	903.00	200.00	0.00	-0.00	5.26	-12.28	642.70	197.44	190.98	0.00	-4076.79
1753	0.00	0.00	0.00	903.00	200.00	0.00	0.00	5.42	-12.21	642.40	197.46	190.97	0.00	-4115.87
1754	-0.00	-0.00	-0.00	903.00	200.00	0.00	-0.00	5.34	-12.36	643.01	197.63	191.03	0.00	-4197.11
1755	-0.00	-0.00	-0.00	903.00	200.00	0.00	-0.00	5.42	-12.13	643.01	197.48	191.03	0.00	-4130.31
1756	-0.00	-0.00	-0.00	903.00	200.00	0.00	-0.00	5.34	-12.28	643.16	197.72	191.08	0.00	-4142.08
1757	-0.00	-0.00	-0.00	903.00	200.00	0.00	-0.00	5.42	-12.21	642.70	197.79	190.98	0.00	-4111.77
1758	-0.00	-0.00	-0.00	903.00	200.00	0.00	-0.00	5.57	-12.13	643.16	197.79	190.98	0.00	-4128.18
1759	-0.00	-0.00	-0.00	903.00	200.00	0.00	-0.00	5.57	-12.13	643.16	197.86	191.03	0.00	-4104.17
1760	0.00	0.00	0.00	903.00	200.00	0.00	0.00	5.42	-12.36	643.16	197.86	191.17	0.00	-4079.63
1761	-0.00	-0.00	-0.00	903.00	200.00	0.00	-0.00	5.42	-12.13	643.31	197.89	191.18	0.00	-4033.06
1762	-0.00	-0.00	-0.00	903.00	200.00	0.00	-0.00	5.42	-12.13	642.85	197.89	191.12	0.00	-4056.26
1763	-0.00	-0.00	-0.00	903.00	200.00	0.00	-0.00	5.34	-12.21	642.09	197.91	191.02	0.00	-4063.67
1764	-0.00	-0.00	-0.00	903.00	200.00	0.00	-0.00	5.80	-12.21	642.55	198.05	190.98	0.00	-4020.49
1765	-0.00	-0.00	-0.00	903.00	200.00	0.00	-0.00	5.80	-12.21	642.40	198.10	190.97	0.00	-4134.37
1766	-0.00	-0.00	-0.00	903.00	200.00	0.00	-0.00	5.72	-12.05	642.09	197.84	190.97	0.00	-4029.77
1767	-0.00	-0.00	-0.00	903.00	200.00	0.00	-0.00	6.03	-12.13	641.94	197.96	190.87	0.00	-4108.13
1768	0.00	0.00	0.00	903.00	200.00	0.00	0.00	6.03	-12.05	641.94	197.96	190.87	0.00	-4123.24
1769	-0.00	-0.00	-0.00	903.00	200.00	0.00	-0.00	5.87	-12.13	642.09	197.98	190.87	0.00	-4152.21
1770	-0.00	-0.00	-0.00	903.00	200.00	0.00	-0.00	5.65	-12.21	642.24	198.22	190.88	0.00	-4109.21
1771	-0.00	-0.00	-0.00	903.00	200.00	0.00	-0.00	5.65	-12.13	642.55	198.12	190.88	0.00	-4125.45
1772	-0.00	-0.00	-0.00	903.00	200.00	0.00	-0.00	5.65	-12.13	642.09	198.27	190.92	0.00	-4100.62
1773	-0.00	-0.00	-0.00	903.00	200.00	0.00	-0.00	5.65	-12.05	642.55	198.41	190.93	0.00	-3976.64
1774	-0.00	-0.00	-0.00	903.00	200.00	0.00	-0.00	5.65	-11.98	642.70	198.36	190.93	0.00	-4038.11
1775	-0.00	-0.00	-0.00	903.00	200.00	0.00	-0.00	5.42	-12.13	642.70	198.58	190.88	0.00	-4026.32
1776	-0.00	-0.00	-0.00	903.00	200.00	0.00	-0.00	5.34	-11.98	643.31	198.81	190.94	0.00	-3961.22
1777	-0.00	-0.00	-0.00	903.00	200.00	0.00	-0.00	5.34	-11.98	643.16	198.86	190.79	0.00	-3961.42
1778	-0.00	-0.00	-0.00	903.00	200.00	0.00	-0.00	5.34	-12.05	643.01	198.91	190.79	0.00	-3968.58
1779	-0.00	-0.00	-0.00	903.00	200.00	0.00	-0.00	5.26	-11.98	643.31	198.96	190.94	0.00	-3913.04
1780	-0.00	-0.00	-0.00	903.00	200.00	0.00	-0.00	5.57	-11.75	642.70	199.00	191.03	0.00	-3891.65
1781	-0.00	-0.00	-0.00	903.00	200.00	0.00	-0.00	5.65	-11.83	642.40	198.88	190.88	0.00	-3925.17
1782	-0.00	-0.00	-0.00	903.00	200.00	0.00	-0.00	5.72	-11.83	642.40	199.24	190.88	0.00	-3898.77
1783	-0.00	-0.00	-0.00	903.00	200.00	0.00	-0.00	5.80	-11.98	641.94	199.24	191.06	0.00	-3913.78
1784	-0.00	-0.00	-0.00	903.00	200.00	0.00	-0.00	5.87	-11.83	641.63	199.26	191.06	0.00	-3830.17
1785	-0.00	-0.00	-0.00	903.00	200.00	0.00	-0.00	5.72	-11.83	641.48	199.45	191.06	0.00	-3872.34
1786	0.00	0.00	0.00	903.00	200.00	0.00	0.00	5.87	-12.13	641.17	199.41	191.15	0.00	-3881.55
1787	-0.00	-0.00	-0.00	903.00	200.00	0.00	-0.00	5.65	-12.21	641.17	199.48	191.19	0.00	-3886.06
1788	-0.00	-0.00	-0.00	903.00	200.00	0.00	-0.00	5.65	-12.36	641.48	199.67	191.25	0.00	-3807.20
1789	0.00	0.00	0.00	903.00	200.00	0.00	0.00	5.42	-12.13	641.78	199.79	191.20	0.00	-3803.91
1790	-0.00	-0.00	-0.00	903.00	200.00	0.00	-0.00	5.42	-12.21	641.63	199.83	191.15	0.00	-3696.80
1791	-0.00	-0.00	-0.00	903.00	200.00	0.00	-0.00	5.72	-12.21	641.94	199.81	191.16	0.00	-3768.43
1792	-0.00	-0.00	-0.00	903.00	200.00	0.00	-0.00	5.65	-12.13	641.78	199.79	191.06	0.00	-3760.95
1793	-0.00	-0.00	-0.00	903.00	200.00	0.00	-0.00	5.42	-12.36	641.78	199.79	191.11	0.00	-3690.03
1794	-0.00	-0.00	-0.00	903.00	200.00	0.00	-0.00	5.65	-12.28	641.94	199.74	191.06	0.00	-3799.70
1795	0.00	0.00	0.00	903.00	200.00	0.00	0.00	5.57	-11.83	642.24	200.00	191.16	0.00	-3726.59
1796	-0.00	-0.00	-0.00	903.00	200.00	0.00	-0.00	5.57	-11.83	642.24	199.93	191.11	0.00	-3727.70
1797	-0.00	-0.00	-0.00	903.00	200.00	0.00	-0.00	5.57	-11.75	642.09	200.05	191.16	0.00	-3741.30
1798	-0.00	-0.00	-0.00	903.00	200.00	0.00	-0.00	5.42	-11.83	642.40	199.95	191.07	0.00	-3772.08
1799	-0.00	-0.00	-0.00	903.00	200.00	0.00	-0.00	5.34	-11.75	642.09	199.98	191.02	0.00	-3740.88
1800	-0.00	-0.00	-0.00	903.00	200.00	0.00	-0.00	5.34	-12.05	642.55	200.05	191.07	0.00	-3793.15
1801	-0.00	-0.00	-0.00	903.00	200.00	0.00	-0.00	5.34	-11.98	642.55	200.12	190.93	0.00	-3785.43
1802	-0.00	-0.00	-0.00	903.00	200.00	0.00	-0.00	5.34	-11.83	642.24	200.21	191.02	0.00	-3768.58
1803	-0.00	-0.00	-0.00	903.00	200.00	0.00	-0.00	5.34	-12.36	642.09	200.05	190.97	0.00	-3847.08
1804	-0.00	-0.00	-0.00	903.00	200.00	0.00	-0.00	5.42	-12.21	642.40	199.88	190.78	0.00	-3812.66
1805	-0.00	-0.00	-0.00	903.00	200.00	0.00	-0.00	5.34	-11.98	642.24	200.00	190.78	0.00	-3810.52
1806	-0.00	-0.00	-0.00	903.00	200.00	0.00	-0.00	5.57	-12.13	642.24	199.93	190.64	0.00	-3829.55
1807	-0.00	-0.00	-0.00	903.00	200.00	0.00	-0.00	5.42	-12.21	642.09	199.76	190.73	0.00	-3860.17
1808	0.00	0.00	0.00	903.00	200.00	0.00	0.00	5.65	-12.21	642.09	199.76	190.59	0.00	-3885.99
1809	0.00	0.00	0.00	903.00	200.00	0.00	0.00	5.65	-11.98	642.24	199.86	190.69	0.00	-3884.24
1810	-0.00	-0.00	-0.00	903.00	200.00	0.00	-0.00	5.65	-11.83	641.78	199.57	190.73	0.00	-3895.00
1811	-0.00	-0.00	-0.00	903.00	200.00	0.00	-0.00	5.65	-11.98	641.94	199.52	190.68	0.00	-3888.26
1812	0.00	0.00	0.00	903.00	200.00	0.00	0.00	5.42	-11.83	641.78	199.57	190.78	0.00	-3892.62
1813	-0.00	-0.00	-0.00	903.00	200.00	0.00	-0.00	5.34	-11.98	641.63	199.62	190.68	0.00	-3930.08
1814	-0.00	-0.00	-0.00	903.00	200.00	0.00	-0.00	5.19	-11.83	642.55	199.62	190.79	0.00	-3889.88
1815	0.00	0.00	0.00	903.00	200.00	0.00	0.00	5.34	-11.98	642.70	199.50	190.69	0.00	-3954.30
1816	-0.00	-0.00	-0.00	903.00	200.00	0.00	-0.00	5.42	-12.05	642.85	199.60	190.65	0.00	-3916.00
1817	-0.00	-0.00	-0.00	903.00	200.00	0.00	-0.00	5.42	-11.83	643.16	199.50	190.70	0.00	-3985.41
1818	-0.00	-0.00	-0.00	903.00	200.00	0.00	-0.00	5.34	-11.98	643.31	199.53	190.61	0.00	-3954.47
1819	-0.00	-0.00	-0.00	903.00	200.00	0.00	-0.00	5.42	-12.13	643.62	199.29	190.56	0.00	-4019.40
1820	-0.00	-0.00	-0.00	903.00	200.00	0.00	-0.00	5.65	-11.83	643.31	199.10	190.56	0.00	-3970.21
1821	-0.00	-0.00	-0.00	903.00	200.00	0.00	-0.00	5.80	-12.21	642.85	198.67	190.55	0.00	-4061.18
1822	0.00	0.00	0.00	903.00	200.00	0.00	0.00	5.65	-12.05	643.01	198.84	190.41	0.00	-4020.17
1823	-0.00	-0.00	-0.00	903.00	200.00	0.00	-0.00	5.42	-12.21	642.24	198.65	190.45	0.00	-4104.22
1824	0.00	0.00	0.00	903.00	200.00	0.00	0.00	5.65	-12.21	641.94	198.45	190.40	0.00	-4131.91
1825	-0.00	-0.00	-0.00	903.00	200.00	0.00	-0.00	5.65	-12.21	641.78	198.43	190.39	0.00	-4155.11
1826	-0.00	-0.00	-0.00	903.00	200.00	0.00	-0.00	5.57	-12.13	641.48	198.45	190.34	0.00	-4192.42
1827	-0.00	-0.00	-0.00	903.00	200.00	0.00	-0.00	5.57	-12.21	641.78	198.43	190.39	0.00	-4245.93
1828	0.00	0.00	0.00	903.00	200.00	0.00	0.00	5.57	-12.13	641.48	198.17	190.44	0.00	-4241.13
1829	0.00	0.00	0.00	903.00	200.00	0.00	0.00	5.34	-12.44	641.48	198.17	190.34	0.00	-4247.63
1830	-0.00	-0.00	-0.00	903.00	200.00	0.00	-0.00	5.19	-12.36	641.94	198.31	190.35	0.00	-4282.35
1831	0.00	0.00	0.00	903.00	200.00	0.00	0.00	5.04	-12.44	642.40	198.31	190.40	0.00	-4242.57
1832	-0.00	-0.00	-0.00	903.00	200.00	0.00	-0.00	4.88	-12.28	642.70	198.01	190.46	0.00	-4274.90
1833	-0.00	-0.00	-0.00	903.00	200.00	0.00	-0.00	4.96	-12.36	643.01	198.05	190.37	0.00	-4260.37
1834	-0.00	-0.00	-0.00	903.00	200.00	0.00	-0.00	4.96	-12.36	643.16	197.79	190.32	0.00	-4286.70
1835	-0.00	-0.00	-0.00	903.00	200.00	0.00	-0.00	5.04	-12.44	643.31	197.82	190.37	0.00	-4271.80
1836	-0.00	-0.00	-0.00	903.00	200.00	0.00	-0.00	5.04	-12.28	643.62	197.65	190.28	0.00	-4235.80
1837	-0.00	-0.00	-0.00	903.00	200.00	0.00	-0.00	5.04	-12.44	643.16	197.58	190.37	0.00	-4274.76
1838	0.00	0.00	0.00	903.00	200.00	0.00	0.00	5.04	-12.36	643.31	197.46	190.28	0.00	-4268.87
1839	0.00	0.00	0.00	903.00	200.00	0.00	0.00	5.04	-12.28	642.85	197.18	190.32	0.00	-4333.03
1840	0.00	0.00	0.00	903.00	200.00	0.00	0.00	5.11	-12.28	643.31	197.32	190.32	0.00	-4309.08
1841	-0.00	-0.00	-0.00	903.00	200.00	0.00	-0.00	5.04	-12.36	643.31	197.32	190.32	0.00	-4316.17
1842	0.00	0.00	0.00	903.00	200.00	0.00	0.00	4.81	-12.51	642.85	197.25	190.32	0.00	-4330.57
1843	0.00	0.00	0.00	903.00	200.00	0.00	0.00	4.73	-12.51	642.70	197.22	190.31	0.00	-4330.15
1844	-0.00	-0.00	-0.00	903.00	200.00	0.00	-0.00	4.81	-12.44	642.85	197.25	190.36	0.00	-4276.73
1845	0.00	0.00	0.00	903.00	200.00	0.00	0.00	4.88	-12.44	643.16	197.15	190.42	0.00	-4347.04
1846	-0.00	-0.00	-0.00	903.00	200.00	0.00	-0.00	5.04	-12.59	642.85	196.96	190.46	0.00	-4320.61
1847	-0.00	-0.00	-0.00	903.00	200.00	0.00	-0.00	4.96	-12.66	643.31	196.82	190.51	0.00	-4329.25
1848	0.00	0.00	0.00	903.00	200.00	0.00	0.00	4.96	-12.66	643.31	196.82	190.56	0.00	-4351.90
1849	-0.00	-0.00	-0.00	903.00	200.00	0.00	-0.00	4.96	-12.66	643.62	196.80	190.47	0.00	-4352.63
1850	-0.00	-0.00	-0.00	903.00	200.00	0.00	-0.00	5.04	-12.74	643.16	196.65	190.37	0.00	-4386.47
1851	-0.00	-0.00	-0.00	903.00	200.00	0.00	-0.00	4.88	-12.66	644.07	196.66	190.43	0.00	-4376.76
1852	-0.00	-0.00	-0.00	903.00	200.00	0.00	-0.00	4.96	-12.59	643.62	196.30	190.37	0.00	-4351.49
1853	-0.00	-0.00	-0.00	903.00	200.00	0.00	-0.00	4.81	-12.74	643.92	196.14	190.33	0.00	-4459.70
1854	-0.00	-0.00	-0.00	903.00	200.00	0.00	-0.00	4.73	-12.74	643.77	195.97	190.19	0.00	-4461.77
1855	-0.00	-0.00	-0.00	903.00	200.00	0.00	-0.00	4.65	-12.66	643.92	196.14	190.33	0.00	-4450.30
1856	-0.00	-0.00	-0.00	903.00	200.00	0.00	-0.00	4.58	-12.74	643.92	195.78	190.14	0.00	-4439.99
1857	-0.00	-0.00	-0.00	903.00	200.00	0.00	-0.00	4.58	-12.74	642.70	195.80	190.31	0.00	-4461.90
1858	-0.00	-0.00	-0.00	903.00	200.00	0.00	-0.00	4.65	-12.66	643.01	195.85	190.41	0.00	-4430.71
1859	-0.00	-0.00	-0.00	903.00	200.00	0.00	-0.00	4.65	-12.59	643.01	195.70	190.27	0.00	-4516.77
1860	0.00	0.00	0.00	903.00	200.00	0.00	0.00	4.65	-12.66	642.85	195.47	190.27	0.00	-4550.65
1861	0.00	0.00	0.00	903.00	200.00	0.00	0.00	4.50	-12.89	643.16	195.66	190.27	0.00	-4570.59
1862	-0.00	-0.00	-0.00	903.00	200.00	0.00	-0.00	4.27	-12.82	643.01	195.56	190.27	0.00	-4584.53
1863	0.00	0.00	0.00	903.00	200.00	0.00	0.00	4.65	-12.82	643.01	195.28	190.13	0.00	-4569.67
1864	0.00	0.00	0.00	903.00	200.00	0.00	0.00	4.35	-12.74	643.31	195.19	190.13	0.00	-4582.71
1865	-0.00	-0.00	-0.00	903.00	200.00	0.00	-0.00	4.35	-12.59	643.62	195.16	190.18	0.00	-4612.54
1866	-0.00	-0.00	-0.00	903.00	200.00	0.00	-0.00	4.50	-12.59	643.62	195.02	190.09	0.00	-4593.37
1867	-0.00	-0.00	-0.00	903.00	200.00	0.00	-0.00	4.35	-12.66	643.92	194.93	190.00	0.00	-4624.31
1868	-0.00	-0.00	-0.00	903.00	200.00	0.00	-0.00	4.50	-12.74	643.92	194.79	190.00	0.00	-4658.56
1869	-0.00	-0.00	-0.00	903.00	200.00	0.00	-0.00	4.27	-12.59	643.92	194.86	189.95	0.00	-4639.52
1870	0.00	0.00	0.00	903.00	200.00	0.00	0.00	4.12	-12.66	644.38	194.79	189.91	0.00	-4624.14
1871	-0.00	-0.00	-0.00	903.00	200.00	0.00	-0.00	4.12	-12.59	644.07	194.67	189.77	0.00	-4664.02
1872	-0.00	-0.00	-0.00	903.00	200.00	0.00	-0.00	3.97	-12.74	644.23	194.77	189.67	0.00	-4677.67
1873	-0.00	-0.00	-0.00	903.00	200.00	0.00	-0.00	3.97	-12.59	644.07	194.60	189.67	0.00	-4663.73
1874	-0.00	-0.00	-0.00	903.00	200.00	0.00	-0.00	3.97	-12.89	644.07	194.31	189.72	0.00	-4722.26
1875	-0.00	-0.00	-0.00	903.00	200.00	0.00	-0.00	3.89	-12.74	643.92	194.36	189.76	0.00	-4727.47
1876	-0.00	-0.00	-0.00	903.00	200.00	0.00	-0.00	3.74	-12.59	644.23	194.41	189.63	0.00	-4686.79
1877	0.00	0.00	0.00	903.00	200.00	0.00	0.00	3.81	-12.66	644.53	194.32	189.77	0.00	-4696.24
1878	-0.00	-0.00	-0.00	903.00	200.00	0.00	-0.00	3.81	-12.82	644.38	194.29	189.63	0.00	-4690.35
1879	0.00	0.00	0.00	903.00	200.00	0.00	0.00	3.89	-12.74	644.38	194.22	189.49	0.00	-4707.42
1880	0.00	0.00	0.00	903.00	200.00	0.00	0.00	3.81	-12.74	644.23	194.20	189.67	0.00	-4752.00
1881	-0.00	-0.00	-0.00	903.00	200.00	0.00	-0.00	3.89	-12.82	644.23	194.13	189.48	0.00	-4762.51
1882	-0.00	-0.00	-0.00	903.00	200.00	0.00	-0.00	3.89	-12.74	644.23	194.05	189.39	0.00	-4732.82
1883	-0.00	-0.00	-0.00	903.00	200.00	0.00	-0.00	3.89	-12.82	644.38	194.01	189.34	0.00	-4764.55
1884	-0.00	-0.00	-0.00	903.00	200.00	0.00	-0.00	3.97	-12.89	644.38	193.80	189.30	0.00	-4822.16
1885	-0.00	-0.00	-0.00	903.00	200.00	0.00	-0.00	3.74	-13.05	644.23	193.84	189.29	0.00	-4904.00
1886	-0.00	-0.00	-0.00	903.00	200.00	0.00	-0.00	3.59	-12.74	644.53	193.82	189.16	0.00	-4847.83
1887	-0.00	-0.00	-0.00	903.00	200.00	0.00	-0.00	3.74	-12.74	643.92	193.65	189.19	0.00	-4851.54
1888	0.00	0.00	0.00	903.00	200.00	0.00	0.00	3.51	-12.66	644.23	193.77	189.06	0.00	-4908.56
1889	-0.00	-0.00	-0.00	903.00	200.00	0.00	-0.00	3.51	-12.82	644.07	193.39	189.10	0.00	-4929.49
1890	-0.00	-0.00	-0.00	903.00	200.00	0.00	-0.00	3.36	-13.20	644.53	193.54	189.02	0.00	-4966.85
1891	-0.00	-0.00	-0.00	903.00	200.00	0.00	-0.00	3.51	-13.05	644.23	193.34	189.01	0.00	-4954.81
1892	-0.00	-0.00	-0.00	903.00	200.00	0.00	-0.00	3.36	-13.05	644.84	193.52	188.78	0.00	-4951.65
1893	0.00	0.00	0.00	903.00	200.00	0.00	0.00	3.28	-12.82	645.14	193.35	188.79	0.00	-4974.26
1894	0.00	0.00	0.00	903.00	200.00	0.00	0.00	3.36	-12.59	644.84	193.09	188.64	0.00	-4977.41
1895	-0.00	-0.00	-0.00	903.00	200.00	0.00	-0.00	3.36	-12.74	645.14	193.21	188.65	0.00	-4923.49
1896	-0.00	-0.00	-0.00	903.00	200.00	0.00	-0.00	3.36	-12.74	644.84	193.16	188.59	0.00	-4970.08
1897	-0.00	-0.00	-0.00	903.00	200.00	0.00	-0.00	3.36	-12.82	645.29	193.10	188.51	0.00	-5025.15
1898	-0.00	-0.00	-0.00	903.00	200.00	0.00	-0.00	3.13	-12.74	644.84	193.09	188.45	0.00	-5014.60
1899	0.00	0.00	0.00	903.00	200.00	0.00	0.00	2.98	-12.89	644.84	193.16	188.41	0.00	-4982.60
1900	-0.00	-0.00	-0.00	903.00	200.00	0.00	-0.00	2.82	-12.74	644.84	192.88	188.36	0.00	-5036.94
1901	0.00	0.00	0.00	903.00	200.00	0.00	0.00	2.90	-12.74	644.68	192.99	188.31	0.00	-5105.16
1902	-0.00	-0.00	-0.00	903.00	200.00	0.00	-0.00	2.82	-12.74	644.84	193.02	188.36	0.00	-5012.25
1903	-0.00	-0.00	-0.00	903.00	200.00	0.00	-0.00	2.59	-12.59	644.99	192.83	188.12	0.00	-5087.78
1904	-0.00	-0.00	-0.00	903.00	200.00	0.00	-0.00	2.75	-12.59	645.14	192.93	188.13	0.00	-5065.48
1905	-0.00	-0.00	-0.00	903.00	200.00	0.00	-0.00	2.82	-12.66	645.29	192.81	188.13	0.00	-5076.03
1906	-0.00	-0.00	-0.00	903.00	200.00	0.00	-0.00	2.90	-12.82	645.14	192.64	188.13	0.00	-5186.99
1907	-0.00	-0.00	-0.00	903.00	200.00	0.00	-0.00	2.90	-12.59	645.45	192.62	188.04	0.00	-5162.93
1908	-0.00	-0.00	-0.00	903.00	200.00	0.00	-0.00	2.82	-12.89	645.90	192.56	188.00	0.00	-5149.97
1909	-0.00	-0.00	-0.00	903.00	200.00	0.00	-0.00	2.75	-12.59	645.75	192.39	187.76	0.00	-5210.58
1910	-0.00	-0.00	-0.00	903.00	200.00	0.00	-0.00	2.82	-12.82	645.45	192.34	187.71	0.00	-5236.94
1911	-0.00	-0.00	-0.00	903.00	200.00	0.00	-0.00	2.59	-12.74	645.14	192.22	187.65	0.00	-5181.83
1912	-0.00	-0.00	-0.00	903.00	200.00	0.00	-0.00	2.59	-12.59	645.45	192.27	187.52	0.00	-5210.87
1913	-0.00	-0.00	-0.00	903.00	200.00	0.00	-0.00	2.44	-12.59	645.14	192.29	187.51	0.00	-5162.95
1914	-0.00	-0.00	-0.00	903.00	200.00	0.00	-0.00	2.21	-12.66	645.14	192.15	187.51	0.00	-5215.89
1915	0.00	0.00	0.00	903.00	200.00	0.00	0.00	2.21	-12.82	645.29	192.17	187.56	0.00	-5254.79
1916	-0.00	-0.00	-0.00	903.00	200.00	0.00	-0.00	2.29	-12.89	644.68	192.14	187.55	0.00	-5241.51
1917	0.00	0.00	0.00	903.00	200.00	0.00	0.00	2.14	-12.74	644.53	191.97	187.64	0.00	-5270.87
1918	-0.00	-0.00	-0.00	903.00	200.00	0.00	-0.00	2.14	-12.89	644.53	191.90	187.55	0.00	-5334.24
1919	0.00	0.00	0.00	903.00	200.00	0.00	0.00	2.44	-12.89	644.53	191.90	187.64	0.00	-5314.92
1920	-0.00	-0.00	-0.00	903.00	200.00	0.00	-0.00	1.98	-13.05	644.38	191.95	187.73	0.00	-5347.88
1921	-0.00	-0.00	-0.00	903.00	200.00	0.00	-0.00	2.14	-13.05	644.84	191.81	187.55	0.00	-5329.02
1922	-0.00	-0.00	-0.00	903.00	200.00	0.00	-0.00	2.44	-13.05	645.14	191.65	187.65	0.00	-5357.57
1923	-0.00	-0.00	-0.00	903.00	200.00	0.00	-0.00	2.14	-12.89	645.14	191.44	187.65	0.00	-5362.90
1924	-0.00	-0.00	-0.00	903.00	200.00	0.00	-0.00	2.21	-12.89	645.90	191.71	187.48	0.00	-5360.75
1925	-0.00	-0.00	-0.00	903.00	200.00	0.00	-0.00	2.21	-13.20	645.29	191.46	187.56	0.00	-5442.62
1926	0.00	0.00	0.00	903.00	200.00	0.00	0.00	2.06	-12.89	646.06	191.52	187.39	0.00	-5407.22
1927	0.00	0.00	0.00	903.00	200.00	0.00	0.00	1.91	-13.05	645.45	191.28	187.38	0.00	-5402.17
1928	-0.00	-0.00	-0.00	903.00	200.00	0.00	-0.00	1.91	-13.05	645.90	191.35	187.38	0.00	-5401.15
1929	-0.00	-0.00	-0.00	903.00	200.00	0.00	-0.00	1.98	-12.89	645.75	191.26	187.43	0.00	-5386.69
1930	-0.00	-0.00	-0.00	903.00	200.00	0.00	-0.00	1.60	-12.82	646.06	191.24	187.39	0.00	-5442.58
1931	-0.00	-0.00	-0.00	903.00	200.00	0.00	-0.00	1.75	-12.82	645.75	191.26	187.43	0.00	-5444.18
1932	-0.00	-0.00	-0.00	903.00	200.00	0.00	-0.00	1.75	-12.89	645.75	191.19	187.48	0.00	-5430.42
1933	-0.00	-0.00	-0.00	903.00	200.00	0.00	-0.00	1.68	-13.12	646.21	191.12	187.49	0.00	-5500.98
1934	0.00	0.00	0.00	903.00	200.00	0.00	0.00	1.68	-13.05	645.75	190.97	187.52	0.00	-5563.20
1935	0.00	0.00	0.00	903.00	200.00	0.00	0.00	1.60	-13.12	646.06	191.10	187.34	0.00	-5546.37
1936	-0.00	-0.00	-0.00	903.00	200.00	0.00	-0.00	1.68	-13.28	645.75	190.90	187.33	0.00	-5612.30
1937	0.00	0.00	0.00	903.00	200.00	0.00	0.00	1.75	-13.12	645.29	190.61	187.37	0.00	-5577.48
1938	-0.00	-0.00	-0.00	903.00	200.00	0.00	-0.00	1.75	-12.89	645.75	190.55	187.33	0.00	-5599.11
1939	-0.00	-0.00	-0.00	903.00	200.00	0.00	-0.00	1.75	-12.89	646.06	190.60	187.29	0.00	-5575.63
1940	0.00	0.00	0.00	903.00	200.00	0.00	0.00	1.75	-13.05	645.45	190.35	187.38	0.00	-5618.26
1941	-0.00	-0.00	-0.00	903.00	200.00	0.00	-0.00	1.53	-12.89	645.45	190.21	187.33	0.00	-5623.43
1942	-0.00	-0.00	-0.00	903.00	200.00	0.00	-0.00	1.53	-13.05	645.90	190.36	187.34	0.00	-5684.01
1943	-0.00	-0.00	-0.00	903.00	200.00	0.00	-0.00	1.53	-12.82	645.90	190.15	187.38	0.00	-5661.57
1944	0.00	0.00	0.00	903.00	200.00	0.00	0.00	1.14	-12.89	645.75	190.12	187.38	0.00	-5642.59
1945	-0.00	-0.00	-0.00	903.00	200.00	0.00	-0.00	1.22	-12.89	645.90	190.22	187.29	0.00	-5688.19
1946	-0.00	-0.00	-0.00	903.00	200.00	0.00	-0.00	1.53	-12.89	645.90	190.08	187.24	0.00	-5648.19
1947	-0.00	-0.00	-0.00	903.00	200.00	0.00	-0.00	1.53	-13.12	645.75	189.98	187.33	0.00	-5720.26
1948	-0.00	-0.00	-0.00	903.00	200.00	0.00	-0.00	1.53	-13.12	645.90	189.79	187.34	0.00	-5745.59
1949	-0.00	-0.00	-0.00	903.00	200.00	0.00	-0.00	1.68	-13.28	646.21	189.70	187.30	0.00	-5788.49
1950	-0.00	-0.00	-0.00	903.00	200.00	0.00	-0.00	1.75	-13.20	645.90	189.51	187.29	0.00	-5783.61
1951	-0.00	-0.00	-0.00	903.00	200.00	0.00	-0.00	2.06	-13.28	645.75	189.13	187.29	0.00	-5869.64
1952	-0.00	-0.00	-0.00	903.00	200.00	0.00	-0.00	1.98	-13.28	645.90	189.09	187.20	0.00	-5869.44
1953	-0.00	-0.00	-0.00	903.00	200.00	0.00	-0.00	1.75	-13.28	646.21	188.93	187.20	0.00	-5914.41
1954	-0.00	-0.00	-0.00	903.00	200.00	0.00	-0.00	1.91	-13.20	646.06	188.69	187.25	0.00	-5933.84
1955	-0.00	-0.00	-0.00	903.00	200.00	0.00	-0.00	1.83	-13.20	646.36	188.67	187.30	0.00	-5933.01
1956	-0.00	-0.00	-0.00	903.00	200.00	0.00	-0.00	1.91	-13.20	646.67	188.51	187.26	0.00	-5936.17
1957	-0.00	-0.00	-0.00	903.00	200.00	0.00	-0.00	1.68	-13.28	646.36	188.17	187.30	0.00	-5991.92
1958	-0.00	-0.00	-0.00	903.00	200.00	0.00	-0.00	1.60	-13.28	646.67	188.30	187.31	0.00	-6080.86
1959	0.00	0.00	0.00	903.00	200.00	0.00	0.00	1.45	-13.35	646.97	188.21	187.22	0.00	-6042.98
1960	-0.00	-0.00	-0.00	903.00	200.00	0.00	-0.00	1.45	-13.20	646.82	187.90	187.26	0.00	-6029.94
1961	-0.00	-0.00	-0.00	903.00	200.00	0.00	-0.00	1.37	-13.20	647.13	187.88	187.31	0.00	-6029.13
1962	-0.00	-0.00	-0.00	903.00	200.00	0.00	-0.00	1.14	-13.12	647.28	187.84	187.32	0.00	-5995.37
1963	-0.00	-0.00	-0.00	903.00	200.00	0.00	-0.00	1.22	-13.28	647.28	187.62	187.27	0.00	-5993.43
1964	-0.00	-0.00	-0.00	903.00	200.00	0.00	-0.00	1.37	-13.50	647.13	187.24	187.27	0.00	-6163.56
1965	-0.00	-0.00	-0.00	903.00	200.00	0.00	-0.00	1.37	-13.43	646.97	187.36	187.17	0.00	-6130.67
1966	-0.00	-0.00	-0.00	903.00	200.00	0.00	-0.00	1.45	-13.50	646.97	187.22	187.17	0.00	-6165.04
1967	-0.00	-0.00	-0.00	903.00	200.00	0.00	-0.00	1.45	-13.43	646.82	186.91	187.12	0.00	-6137.77
1968	-0.00	-0.00	-0.00	903.00	200.00	0.00	-0.00	1.37	-13.43	646.97	187.00	187.08	0.00	-6181.32
1969	-0.00	-0.00	-0.00	903.00	200.00	0.00	-0.00	1.14	-13.43	646.36	186.69	187.06	0.00	-6114.00
1970	-0.00	-0.00	-0.00	903.00	200.00	0.00	-0.00	1.22	-13.43	646.36	186.76	187.02	0.00	-6114.09
1971	-0.00	-0.00	-0.00	903.00	200.00	0.00	-0.00	0.99	-13.35	646.51	186.50	187.02	0.00	-6151.68
1972	0.00	0.00	0.00	903.00	200.00	0.00	0.00	0.76	-13.28	646.67	186.53	187.07	0.00	-6139.65
1973	-0.00	-0.00	-0.00	903.00	200.00	0.00	-0.00	0.84	-13.28	647.13	186.54	187.27	0.00	-6094.57
1974	0.00	0.00	0.00	903.00	200.00	0.00	0.00	0.84	-13.20	647.28	186.35	187.32	0.00	-6134.10
1975	-0.00	-0.00	-0.00	903.00	200.00	0.00	-0.00	0.69	-13.35	648.04	186.41	187.38	0.00	-6125.73
1976	-0.00	-0.00	-0.00	903.00	200.00	0.00	-0.00	0.92	-13.28	647.89	186.18	187.47	0.00	-6100.15
1977	0.00	0.00	0.00	903.00	200.00	0.00	0.00	0.84	-13.43	647.89	186.03	187.38	0.00	-6187.20
1978	-0.00	-0.00	-0.00	903.00	200.00	0.00	-0.00	0.76	-13.58	647.89	186.25	187.38	0.00	-6177.86
1979	-0.00	-0.00	-0.00	903.00	200.00	0.00	-0.00	1.07	-13.58	647.89	185.96	187.47	0.00	-6231.23
1980	-0.00	-0.00	-0.00	903.00	200.00	0.00	-0.00	0.99	-13.73	647.28	185.71	187.36	0.00	-6228.31
1981	-0.00	-0.00	-0.00	903.00	200.00	0.00	-0.00	1.07	-13.73	647.13	185.76	187.36	0.00	-6228.67
1982	-0.00	-0.00	-0.00	903.00	200.00	0.00	-0.00	1.14	-13.81	646.82	185.70	187.50	0.00	-6261.83
1983	-0.00	-0.00	-0.00	903.00	200.00	0.00	-0.00	1.14	-13.73	646.82	185.56	187.45	0.00	-6209.33
1984	-0.00	-0.00	-0.00	903.00	200.00	0.00	-0.00	0.99	-13.81	647.28	185.50	187.60	0.00	-6239.72
1985	-0.00	-0.00	-0.00	903.00	200.00	0.00	-0.00	1.14	-13.50	647.89	185.61	187.71	0.00	-6136.43
1986	-0.00	-0.00	-0.00	903.00	200.00	0.00	-0.00	0.99	-13.66	647.89	185.54	187.80	0.00	-6152.88
1987	-0.00	-0.00	-0.00	903.00	200.00	0.00	-0.00	0.92	-13.66	648.80	185.56	187.96	0.00	-6220.19
1988	-0.00	-0.00	-0.00	903.00	200.00	0.00	-0.00	0.92	-13.58	648.96	185.73	187.91	0.00	-6140.56
1989	-0.00	-0.00	-0.00	903.00	200.00	0.00	-0.00	0.99	-13.66	648.04	185.57	187.90	0.00	-6175.31
1990	0.00	0.00	0.00	903.00	200.00	0.00	0.00	0.92	-13.73	647.28	185.43	187.98	0.00	-6184.89
1991	-0.00	-0.00	-0.00	903.00	200.00	0.00	-0.00	0.84	-13.96	647.89	185.68	187.94	0.00	-6229.64
1992	-0.00	-0.00	-0.00	903.00	200.00	0.00	-0.00	0.84	-13.96	647.43	185.74	187.98	0.00	-6160.09
1993	-0.00	-0.00	-0.00	903.00	200.00	0.00	-0.00	0.76	-13.66	647.43	185.67	187.98	0.00	-6079.50
1994	-0.00	-0.00	-0.00	903.00	200.00	0.00	-0.00	0.76	-13.73	647.13	185.69	188.12	0.00	-6087.88
1995	-0.00	-0.00	-0.00	903.00	200.00	0.00	-0.00	0.84	-13.66	647.28	185.64	188.17	0.00	-6080.63
[truncated: 584 more rows]
