# Supplementary material for: Musculoskeletal modeling and humanoid control of robots based on human gait data
Source: PeerJ Comput Sci. 2021 Aug 9;7:e657. doi: 10.7717/peerj-cs.657 (PMC8372000; doi:10.7717/peerj-cs.657)
Supplement: Supplemental Information 2 [file peerj-cs-07-657-s002.zip › force/static_ss1.forces]

[Force Data]
NumberOfForcePlates=2
SampleRate=120.000000
NumberOfSamples=1590
#Sample	FX1	FY1	FZ1	X1	Y1	Z1	MZ1	FX2	FY2	FZ2	X2	Y2	Z2	MZ2
1	2.21	0.31	634.16	760.87	160.83	0.00	48.26	-0.00	-0.00	-0.00	300.00	200.00	0.00	-0.00
2	2.14	0.15	634.46	761.08	160.94	0.00	-16.00	-0.00	-0.00	-0.00	300.00	200.00	0.00	-0.00
3	1.91	0.15	634.00	761.12	160.82	0.00	-98.86	-0.00	-0.00	-0.00	300.00	200.00	0.00	-0.00
4	1.91	-0.00	634.16	761.30	160.88	0.00	-189.06	-0.00	-0.00	-0.00	300.00	200.00	0.00	-0.00
5	2.52	0.46	632.93	761.17	160.95	0.00	-262.29	-0.00	-0.00	-0.00	300.00	200.00	0.00	-0.00
6	2.37	0.38	631.71	761.19	160.77	0.00	-267.56	-0.00	-0.00	-0.00	300.00	200.00	0.00	-0.00
7	2.67	0.61	631.26	761.23	160.89	0.00	-315.45	-0.00	-0.00	-0.00	300.00	200.00	0.00	-0.00
8	2.82	0.53	630.04	761.32	160.86	0.00	-378.14	-0.00	-0.00	-0.00	300.00	200.00	0.00	-0.00
9	2.90	0.69	628.97	761.37	160.94	0.00	-359.31	-0.00	-0.00	-0.00	300.00	200.00	0.00	-0.00
10	3.05	0.84	627.75	761.31	160.77	0.00	-389.92	-0.00	-0.00	-0.00	300.00	200.00	0.00	-0.00
11	3.05	0.99	627.29	761.28	160.79	0.00	-391.09	-0.00	-0.00	-0.00	300.00	200.00	0.00	-0.00
12	3.05	0.92	627.29	761.43	160.84	0.00	-356.12	-0.00	-0.00	-0.00	300.00	200.00	0.00	-0.00
13	2.98	0.84	626.83	761.54	160.71	0.00	-364.40	-0.00	-0.00	-0.00	300.00	200.00	0.00	-0.00
14	2.82	0.84	626.98	761.43	160.82	0.00	-380.90	-0.00	-0.00	-0.00	300.00	200.00	0.00	-0.00
15	2.82	0.92	626.98	761.58	160.77	0.00	-301.70	-0.00	-0.00	-0.00	300.00	200.00	0.00	-0.00
16	2.37	0.84	627.29	761.72	160.64	0.00	-272.07	-0.00	-0.00	-0.00	300.00	200.00	0.00	-0.00
17	2.06	0.84	627.59	761.94	160.61	0.00	-237.41	-0.00	-0.00	-0.00	300.00	200.00	0.00	-0.00
18	1.83	0.84	627.90	762.37	160.63	0.00	-205.83	-0.00	-0.00	-0.00	300.00	200.00	0.00	-0.00
19	1.68	1.07	628.97	762.39	160.50	0.00	-144.98	-0.00	-0.00	-0.00	300.00	200.00	0.00	-0.00
20	1.45	1.45	628.97	762.24	160.55	0.00	-82.02	-0.00	-0.00	-0.00	300.00	200.00	0.00	-0.00
21	1.30	1.37	630.04	762.85	160.43	0.00	3.82	-0.00	-0.00	-0.00	300.00	200.00	0.00	-0.00
22	1.37	1.68	631.10	762.79	160.40	0.00	66.51	-0.00	-0.00	-0.00	300.00	200.00	0.00	-0.00
23	1.45	1.83	632.63	762.99	160.30	0.00	107.27	-0.00	-0.00	-0.00	300.00	200.00	0.00	-0.00
24	1.37	2.06	633.85	763.18	160.38	0.00	164.93	-0.00	-0.00	-0.00	300.00	200.00	0.00	-0.00
25	1.45	2.14	634.77	763.46	160.19	0.00	194.62	-0.00	-0.00	-0.00	300.00	200.00	0.00	-0.00
26	1.37	2.59	636.14	763.47	160.18	0.00	284.37	-0.00	-0.00	-0.00	300.00	200.00	0.00	-0.00
27	1.75	2.21	637.66	763.88	160.09	0.00	283.55	-0.00	-0.00	-0.00	300.00	200.00	0.00	-0.00
28	1.75	2.44	639.50	764.06	160.15	0.00	337.95	-0.00	-0.00	-0.00	300.00	200.00	0.00	-0.00
29	1.91	2.29	640.72	764.32	160.18	0.00	401.67	-0.00	-0.00	-0.00	300.00	200.00	0.00	-0.00
30	1.98	2.29	641.63	764.45	160.19	0.00	444.14	-0.00	-0.00	-0.00	300.00	200.00	0.00	-0.00
31	1.98	2.59	642.55	764.79	160.34	0.00	485.84	-0.00	-0.00	-0.00	300.00	200.00	0.00	-0.00
32	2.44	2.44	642.70	765.11	160.30	0.00	491.51	-0.00	-0.00	-0.00	300.00	200.00	0.00	-0.00
33	2.37	2.67	642.40	765.26	160.38	0.00	502.99	-0.00	-0.00	-0.00	300.00	200.00	0.00	-0.00
34	2.44	2.75	642.09	765.69	160.50	0.00	532.48	-0.00	-0.00	-0.00	300.00	200.00	0.00	-0.00
35	2.37	2.67	640.56	765.72	160.51	0.00	502.05	-0.00	-0.00	-0.00	300.00	200.00	0.00	-0.00
36	2.37	2.67	639.19	766.00	160.56	0.00	455.67	-0.00	-0.00	-0.00	300.00	200.00	0.00	-0.00
37	2.29	2.67	638.12	766.27	160.50	0.00	503.57	-0.00	-0.00	-0.00	300.00	200.00	0.00	-0.00
38	2.29	2.59	636.75	766.48	160.56	0.00	401.18	-0.00	-0.00	-0.00	300.00	200.00	0.00	-0.00
39	2.44	2.44	635.99	766.53	160.60	0.00	374.32	-0.00	-0.00	-0.00	300.00	200.00	0.00	-0.00
40	2.44	2.14	635.38	766.69	160.52	0.00	332.13	-0.00	-0.00	-0.00	300.00	200.00	0.00	-0.00
41	2.82	2.14	634.46	767.00	160.46	0.00	247.59	-0.00	-0.00	-0.00	300.00	200.00	0.00	-0.00
42	2.98	1.98	634.00	766.97	160.29	0.00	220.34	-0.00	-0.00	-0.00	300.00	200.00	0.00	-0.00
43	2.90	1.91	633.39	767.06	160.44	0.00	167.50	-0.00	-0.00	-0.00	300.00	200.00	0.00	-0.00
44	2.82	1.60	632.78	767.22	160.41	0.00	105.78	-0.00	-0.00	-0.00	300.00	200.00	0.00	-0.00
45	2.52	1.53	631.71	767.06	160.43	0.00	84.93	-0.00	-0.00	-0.00	300.00	200.00	0.00	-0.00
46	2.37	1.37	631.56	767.46	160.62	0.00	24.33	-0.00	-0.00	-0.00	300.00	200.00	0.00	-0.00
47	2.06	1.37	630.80	767.66	160.62	0.00	-78.36	-0.00	-0.00	-0.00	300.00	200.00	0.00	-0.00
48	1.83	1.14	631.10	768.01	160.74	0.00	-237.85	-0.00	-0.00	-0.00	300.00	200.00	0.00	-0.00
49	1.37	1.14	632.02	768.14	160.94	0.00	-219.74	-0.00	-0.00	-0.00	300.00	200.00	0.00	-0.00
50	1.37	1.07	632.78	768.73	160.98	0.00	-207.72	-0.00	-0.00	-0.00	300.00	200.00	0.00	-0.00
51	1.37	0.99	632.93	768.77	161.14	0.00	-309.33	-0.00	-0.00	-0.00	300.00	200.00	0.00	-0.00
52	1.22	0.99	633.24	768.76	161.20	0.00	-349.09	-0.00	-0.00	-0.00	300.00	200.00	0.00	-0.00
53	1.30	0.92	634.00	769.14	161.30	0.00	-362.51	-0.00	-0.00	-0.00	300.00	200.00	0.00	-0.00
54	1.30	1.37	634.16	769.39	161.45	0.00	-278.49	-0.00	-0.00	-0.00	300.00	200.00	0.00	-0.00
55	0.99	1.37	634.16	769.60	161.45	0.00	-289.91	-0.00	-0.00	-0.00	300.00	200.00	0.00	-0.00
56	0.31	1.37	634.16	769.82	161.60	0.00	-263.70	-0.00	-0.00	-0.00	300.00	200.00	0.00	-0.00
57	0.31	1.53	634.31	770.28	161.85	0.00	-289.79	-0.00	-0.00	-0.00	300.00	200.00	0.00	-0.00
58	-0.00	1.53	635.83	770.89	162.18	0.00	-301.96	-0.00	-0.00	-0.00	300.00	200.00	0.00	-0.00
59	-0.23	1.60	636.14	770.95	162.34	0.00	-214.70	-0.00	-0.00	-0.00	300.00	200.00	0.00	-0.00
60	-0.46	1.60	636.75	771.30	162.43	0.00	-321.10	-0.00	-0.00	-0.00	300.00	200.00	0.00	-0.00
61	0.15	1.14	636.44	771.31	162.84	0.00	-335.61	-0.00	-0.00	-0.00	300.00	200.00	0.00	-0.00
62	-0.23	1.45	636.90	771.62	162.82	0.00	-281.69	-0.00	-0.00	-0.00	300.00	200.00	0.00	-0.00
63	-0.08	1.14	636.44	771.95	163.08	0.00	-304.97	-0.00	-0.00	-0.00	300.00	200.00	0.00	-0.00
64	-0.00	1.37	636.75	772.02	163.29	0.00	-369.44	-0.00	-0.00	-0.00	300.00	200.00	0.00	-0.00
65	-0.00	1.22	636.14	772.32	163.40	0.00	-298.24	-0.00	-0.00	-0.00	300.00	200.00	0.00	-0.00
66	0.15	1.07	636.14	772.39	163.64	0.00	-323.81	-0.00	-0.00	-0.00	300.00	200.00	0.00	-0.00
67	0.15	1.14	636.29	772.57	163.93	0.00	-359.78	-0.00	-0.00	-0.00	300.00	200.00	0.00	-0.00
68	0.53	0.92	635.83	772.62	164.10	0.00	-357.57	-0.00	-0.00	-0.00	300.00	200.00	0.00	-0.00
69	0.53	0.92	635.83	772.55	164.24	0.00	-357.43	-0.00	-0.00	-0.00	300.00	200.00	0.00	-0.00
70	1.22	0.99	635.22	772.71	164.45	0.00	-257.50	-0.00	-0.00	-0.00	300.00	200.00	0.00	-0.00
71	1.37	0.61	635.07	772.53	164.58	0.00	-380.99	-0.00	-0.00	-0.00	300.00	200.00	0.00	-0.00
72	1.14	0.84	634.16	772.56	164.77	0.00	-251.28	-0.00	-0.00	-0.00	300.00	200.00	0.00	-0.00
73	1.75	0.53	634.00	772.39	164.81	0.00	-312.42	-0.00	-0.00	-0.00	300.00	200.00	0.00	-0.00
74	1.60	0.76	633.24	772.59	165.01	0.00	-231.22	-0.00	-0.00	-0.00	300.00	200.00	0.00	-0.00
75	1.60	0.53	633.09	772.63	165.20	0.00	-260.80	-0.00	-0.00	-0.00	300.00	200.00	0.00	-0.00
76	1.22	0.61	633.09	772.92	165.39	0.00	-260.40	-0.00	-0.00	-0.00	300.00	200.00	0.00	-0.00
77	1.22	0.61	632.63	772.83	165.51	0.00	-260.20	-0.00	-0.00	-0.00	300.00	200.00	0.00	-0.00
78	1.14	0.38	632.78	773.15	165.57	0.00	-218.75	-0.00	-0.00	-0.00	300.00	200.00	0.00	-0.00
79	0.99	0.31	632.32	773.20	165.83	0.00	-246.05	-0.00	-0.00	-0.00	300.00	200.00	0.00	-0.00
80	0.92	0.08	632.02	773.35	166.06	0.00	-272.96	-0.00	-0.00	-0.00	300.00	200.00	0.00	-0.00
81	0.84	-0.00	631.87	773.47	166.58	0.00	-188.27	-0.00	-0.00	-0.00	300.00	200.00	0.00	-0.00
82	0.76	-0.61	632.32	773.70	167.08	0.00	-218.47	-0.00	-0.00	-0.00	300.00	200.00	0.00	-0.00
83	0.38	-1.07	632.63	773.69	167.39	0.00	-264.99	-0.00	-0.00	-0.00	300.00	200.00	0.00	-0.00
84	0.61	-1.22	632.17	773.67	167.85	0.00	-314.82	-0.00	-0.00	-0.00	300.00	200.00	0.00	-0.00
85	0.31	-1.30	632.78	773.94	168.03	0.00	-245.81	-0.00	-0.00	-0.00	300.00	200.00	0.00	-0.00
86	0.31	-1.22	632.48	773.81	168.06	0.00	-236.12	-0.00	-0.00	-0.00	300.00	200.00	0.00	-0.00
87	-0.00	-1.14	632.93	774.12	168.37	0.00	-216.16	-0.00	-0.00	-0.00	300.00	200.00	0.00	-0.00
88	-0.15	-1.14	633.85	774.09	168.46	0.00	-234.27	-0.00	-0.00	-0.00	300.00	200.00	0.00	-0.00
89	-0.15	-1.07	633.85	774.09	168.56	0.00	-293.11	-0.00	-0.00	-0.00	300.00	200.00	0.00	-0.00
90	-0.46	-1.22	634.77	774.35	168.51	0.00	-257.07	-0.00	-0.00	-0.00	300.00	200.00	0.00	-0.00
91	-0.46	-0.92	635.38	774.25	168.49	0.00	-217.89	-0.00	-0.00	-0.00	300.00	200.00	0.00	-0.00
92	-0.31	-0.92	635.83	774.20	168.56	0.00	-245.65	-0.00	-0.00	-0.00	300.00	200.00	0.00	-0.00
93	-0.23	-0.92	636.14	774.26	168.48	0.00	-270.86	-0.00	-0.00	-0.00	300.00	200.00	0.00	-0.00
94	-0.00	-0.99	636.60	774.36	168.50	0.00	-219.14	-0.00	-0.00	-0.00	300.00	200.00	0.00	-0.00
95	0.08	-0.76	636.44	773.97	168.40	0.00	-169.52	-0.00	-0.00	-0.00	300.00	200.00	0.00	-0.00
96	0.53	-0.76	636.60	773.85	168.31	0.00	-161.23	-0.00	-0.00	-0.00	300.00	200.00	0.00	-0.00
97	0.53	-0.69	636.14	773.76	168.34	0.00	-197.20	-0.00	-0.00	-0.00	300.00	200.00	0.00	-0.00
98	0.84	-0.53	634.92	773.73	168.42	0.00	-141.32	-0.00	-0.00	-0.00	300.00	200.00	0.00	-0.00
99	0.92	-0.61	634.46	773.63	168.25	0.00	-199.58	-0.00	-0.00	-0.00	300.00	200.00	0.00	-0.00
100	0.99	-0.46	634.31	773.53	168.20	0.00	-159.47	-0.00	-0.00	-0.00	300.00	200.00	0.00	-0.00
101	1.07	-0.61	634.16	773.64	168.05	0.00	-158.86	-0.00	-0.00	-0.00	300.00	200.00	0.00	-0.00
102	1.07	-0.53	633.85	773.37	167.98	0.00	-194.98	-0.00	-0.00	-0.00	300.00	200.00	0.00	-0.00
103	1.22	-0.38	632.93	773.40	167.70	0.00	-226.20	-0.00	-0.00	-0.00	300.00	200.00	0.00	-0.00
104	1.22	-0.31	632.78	773.29	167.69	0.00	-170.58	-0.00	-0.00	-0.00	300.00	200.00	0.00	-0.00
105	1.37	-0.23	633.70	773.55	167.54	0.00	-165.76	-0.00	-0.00	-0.00	300.00	200.00	0.00	-0.00
106	1.37	-0.08	633.09	773.14	167.46	0.00	-214.81	-0.00	-0.00	-0.00	300.00	200.00	0.00	-0.00
107	1.60	0.31	633.09	773.14	167.27	0.00	-127.25	-0.00	-0.00	-0.00	300.00	200.00	0.00	-0.00
108	1.75	0.15	633.39	773.13	167.14	0.00	-152.28	-0.00	-0.00	-0.00	300.00	200.00	0.00	-0.00
109	1.91	0.31	633.85	773.00	167.07	0.00	-114.69	-0.00	-0.00	-0.00	300.00	200.00	0.00	-0.00
110	1.75	0.15	634.00	773.04	167.03	0.00	-83.80	-0.00	-0.00	-0.00	300.00	200.00	0.00	-0.00
111	1.60	0.31	634.00	772.89	167.12	0.00	-81.63	-0.00	-0.00	-0.00	300.00	200.00	0.00	-0.00
112	1.98	0.31	634.00	772.82	167.12	0.00	-94.15	-0.00	-0.00	-0.00	300.00	200.00	0.00	-0.00
113	1.98	0.31	633.85	772.72	167.07	0.00	-48.45	-0.00	-0.00	-0.00	300.00	200.00	0.00	-0.00
114	1.91	0.38	634.00	772.82	166.93	0.00	-59.19	-0.00	-0.00	-0.00	300.00	200.00	0.00	-0.00
115	1.83	0.31	633.24	772.45	166.80	0.00	-43.85	-0.00	-0.00	-0.00	300.00	200.00	0.00	-0.00
116	1.83	0.31	633.70	772.40	166.77	0.00	-89.65	-0.00	-0.00	-0.00	300.00	200.00	0.00	-0.00
117	1.83	0.15	633.39	772.77	166.61	0.00	-109.93	-0.00	-0.00	-0.00	300.00	200.00	0.00	-0.00
118	1.75	0.31	634.00	772.75	166.64	0.00	-87.45	-0.00	-0.00	-0.00	300.00	200.00	0.00	-0.00
119	1.75	0.38	634.16	772.85	166.60	0.00	-77.62	-0.00	-0.00	-0.00	300.00	200.00	0.00	-0.00
120	1.60	0.31	634.00	772.60	166.45	0.00	-59.74	-0.00	-0.00	-0.00	300.00	200.00	0.00	-0.00
121	1.68	0.31	634.16	772.85	166.27	0.00	-62.68	-0.00	-0.00	-0.00	300.00	200.00	0.00	-0.00
122	1.75	0.61	634.16	772.78	166.41	0.00	-25.24	-0.00	-0.00	-0.00	300.00	200.00	0.00	-0.00
123	1.83	0.69	634.16	772.63	166.22	0.00	-18.12	-0.00	-0.00	-0.00	300.00	200.00	0.00	-0.00
124	2.06	0.61	633.85	772.72	166.35	0.00	-12.69	-0.00	-0.00	-0.00	300.00	200.00	0.00	-0.00
125	1.98	0.53	633.85	772.57	166.20	0.00	-20.28	-0.00	-0.00	-0.00	300.00	200.00	0.00	-0.00
126	2.14	0.61	633.70	772.47	166.24	0.00	-38.22	-0.00	-0.00	-0.00	300.00	200.00	0.00	-0.00
127	1.91	0.61	633.09	772.56	166.16	0.00	-99.37	-0.00	-0.00	-0.00	300.00	200.00	0.00	-0.00
128	2.06	0.76	633.09	772.70	166.11	0.00	-39.06	-0.00	-0.00	-0.00	300.00	200.00	0.00	-0.00
129	1.98	0.76	633.70	772.47	166.05	0.00	-59.31	-0.00	-0.00	-0.00	300.00	200.00	0.00	-0.00
130	1.91	0.84	633.85	772.86	165.96	0.00	-24.37	-0.00	-0.00	-0.00	300.00	200.00	0.00	-0.00
131	1.98	0.84	634.00	772.75	165.92	0.00	-49.84	-0.00	-0.00	-0.00	300.00	200.00	0.00	-0.00
132	1.83	0.92	633.70	772.76	165.81	0.00	10.86	-0.00	-0.00	-0.00	300.00	200.00	0.00	-0.00
133	1.98	0.84	634.31	773.03	165.79	0.00	-4.55	-0.00	-0.00	-0.00	300.00	200.00	0.00	-0.00
134	2.29	1.07	634.00	773.11	165.78	0.00	37.52	-0.00	-0.00	-0.00	300.00	200.00	0.00	-0.00
135	2.21	0.92	633.39	772.98	165.74	0.00	-2.54	-0.00	-0.00	-0.00	300.00	200.00	0.00	-0.00
136	2.14	0.99	633.85	773.22	165.82	0.00	32.80	-0.00	-0.00	-0.00	300.00	200.00	0.00	-0.00
137	2.29	1.07	633.85	773.37	165.86	0.00	14.56	-0.00	-0.00	-0.00	300.00	200.00	0.00	-0.00
138	2.37	0.99	633.39	773.20	165.79	0.00	2.05	-0.00	-0.00	-0.00	300.00	200.00	0.00	-0.00
139	2.29	1.14	633.70	773.41	165.76	0.00	69.94	-0.00	-0.00	-0.00	300.00	200.00	0.00	-0.00
140	2.21	1.14	633.85	773.51	165.72	0.00	72.34	-0.00	-0.00	-0.00	300.00	200.00	0.00	-0.00
141	2.21	1.37	634.00	773.61	165.63	0.00	55.87	-0.00	-0.00	-0.00	300.00	200.00	0.00	-0.00
142	2.06	1.53	633.85	773.87	165.62	0.00	103.33	-0.00	-0.00	-0.00	300.00	200.00	0.00	-0.00
143	1.98	1.45	634.77	774.13	165.63	0.00	49.96	-0.00	-0.00	-0.00	300.00	200.00	0.00	-0.00
144	1.91	1.53	635.38	774.40	165.66	0.00	107.84	-0.00	-0.00	-0.00	300.00	200.00	0.00	-0.00
145	1.75	1.45	635.07	774.55	165.55	0.00	11.30	-0.00	-0.00	-0.00	300.00	200.00	0.00	-0.00
146	1.22	1.45	636.29	775.09	165.71	0.00	143.56	-0.00	-0.00	-0.00	300.00	200.00	0.00	-0.00
147	1.07	1.37	635.99	775.17	165.64	0.00	93.08	-0.00	-0.00	-0.00	300.00	200.00	0.00	-0.00
148	1.07	1.45	636.60	775.44	165.77	0.00	102.58	-0.00	-0.00	-0.00	300.00	200.00	0.00	-0.00
149	1.07	1.22	636.75	775.75	165.73	0.00	95.84	-0.00	-0.00	-0.00	300.00	200.00	0.00	-0.00
150	0.99	1.14	636.75	775.75	165.73	0.00	65.86	-0.00	-0.00	-0.00	300.00	200.00	0.00	-0.00
151	0.84	1.07	636.75	775.97	165.73	0.00	38.26	-0.00	-0.00	-0.00	300.00	200.00	0.00	-0.00
152	1.07	0.99	637.05	776.10	165.65	0.00	43.40	-0.00	-0.00	-0.00	300.00	200.00	0.00	-0.00
153	1.60	0.84	637.05	776.10	165.56	0.00	-17.35	-0.00	-0.00	-0.00	300.00	200.00	0.00	-0.00
154	2.06	0.92	636.75	776.04	165.64	0.00	-0.33	-0.00	-0.00	-0.00	300.00	200.00	0.00	-0.00
155	2.29	0.84	635.38	775.91	165.66	0.00	-40.61	-0.00	-0.00	-0.00	300.00	200.00	0.00	-0.00
156	2.52	0.76	634.31	775.62	165.74	0.00	-80.62	-0.00	-0.00	-0.00	300.00	200.00	0.00	-0.00
157	2.67	0.76	633.70	775.94	165.81	0.00	-85.91	-0.00	-0.00	-0.00	300.00	200.00	0.00	-0.00
158	2.75	0.84	632.63	776.01	165.75	0.00	-124.83	-0.00	-0.00	-0.00	300.00	200.00	0.00	-0.00
159	2.75	0.76	632.17	775.99	165.87	0.00	-134.17	-0.00	-0.00	-0.00	300.00	200.00	0.00	-0.00
160	2.67	0.84	631.10	775.85	165.81	0.00	-99.02	-0.00	-0.00	-0.00	300.00	200.00	0.00	-0.00
161	2.67	0.69	630.49	775.94	165.92	0.00	-141.08	-0.00	-0.00	-0.00	300.00	200.00	0.00	-0.00
162	2.44	0.53	629.73	776.30	165.88	0.00	-175.84	-0.00	-0.00	-0.00	300.00	200.00	0.00	-0.00
163	2.14	0.53	629.73	776.52	165.88	0.00	-257.10	-0.00	-0.00	-0.00	300.00	200.00	0.00	-0.00
164	1.98	0.61	629.73	776.59	165.88	0.00	-242.29	-0.00	-0.00	-0.00	300.00	200.00	0.00	-0.00
165	1.60	0.53	630.34	776.86	165.92	0.00	-216.12	-0.00	-0.00	-0.00	300.00	200.00	0.00	-0.00
166	1.30	0.69	632.17	777.29	166.01	0.00	-232.42	-0.00	-0.00	-0.00	300.00	200.00	0.00	-0.00
167	1.07	0.46	633.39	777.68	165.98	0.00	-253.62	-0.00	-0.00	-0.00	300.00	200.00	0.00	-0.00
168	0.84	0.53	633.85	777.77	165.96	0.00	-327.90	-0.00	-0.00	-0.00	300.00	200.00	0.00	-0.00
169	0.69	0.69	634.16	778.05	165.98	0.00	-235.11	-0.00	-0.00	-0.00	300.00	200.00	0.00	-0.00
170	0.23	0.76	634.92	778.34	165.87	0.00	-210.25	-0.00	-0.00	-0.00	300.00	200.00	0.00	-0.00
171	-0.00	0.53	634.61	778.64	165.95	0.00	-208.24	-0.00	-0.00	-0.00	300.00	200.00	0.00	-0.00
172	-0.08	0.61	634.61	778.93	166.05	0.00	-219.23	-0.00	-0.00	-0.00	300.00	200.00	0.00	-0.00
173	-0.15	0.38	634.16	779.13	166.07	0.00	-268.01	-0.00	-0.00	-0.00	300.00	200.00	0.00	-0.00
174	-0.08	0.53	633.85	779.50	166.25	0.00	-206.13	-0.00	-0.00	-0.00	300.00	200.00	0.00	-0.00
175	-0.15	0.46	633.24	779.89	166.41	0.00	-281.84	-0.00	-0.00	-0.00	300.00	200.00	0.00	-0.00
176	-0.31	0.08	633.24	780.25	166.60	0.00	-300.88	-0.00	-0.00	-0.00	300.00	200.00	0.00	-0.00
177	-0.23	0.31	633.39	780.35	166.85	0.00	-252.53	-0.00	-0.00	-0.00	300.00	200.00	0.00	-0.00
178	-0.38	-0.00	633.85	780.88	167.12	0.00	-285.00	-0.00	-0.00	-0.00	300.00	200.00	0.00	-0.00
179	-0.46	-0.15	633.39	780.86	167.24	0.00	-301.19	-0.00	-0.00	-0.00	300.00	200.00	0.00	-0.00
180	-0.69	-0.15	633.39	781.37	167.28	0.00	-247.87	-0.00	-0.00	-0.00	300.00	200.00	0.00	-0.00
181	-0.46	-0.15	633.39	781.37	167.24	0.00	-301.11	-0.00	-0.00	-0.00	300.00	200.00	0.00	-0.00
182	-0.76	-0.15	634.16	781.59	167.37	0.00	-245.40	-0.00	-0.00	-0.00	300.00	200.00	0.00	-0.00
183	-0.76	-0.23	634.16	781.80	167.13	0.00	-231.55	-0.00	-0.00	-0.00	300.00	200.00	0.00	-0.00
184	-0.84	-0.15	634.77	781.70	167.21	0.00	-242.76	-0.00	-0.00	-0.00	300.00	200.00	0.00	-0.00
185	-0.69	-0.00	634.46	781.64	167.29	0.00	-229.31	-0.00	-0.00	-0.00	300.00	200.00	0.00	-0.00
186	-0.76	-0.08	634.77	781.77	167.36	0.00	-236.11	-0.00	-0.00	-0.00	300.00	200.00	0.00	-0.00
187	-0.76	-0.15	634.77	781.92	167.36	0.00	-153.79	-0.00	-0.00	-0.00	300.00	200.00	0.00	-0.00
188	-0.99	-0.23	634.16	781.59	167.23	0.00	-132.61	-0.00	-0.00	-0.00	300.00	200.00	0.00	-0.00
189	-0.92	-0.31	633.24	781.63	167.23	0.00	-144.37	-0.00	-0.00	-0.00	300.00	200.00	0.00	-0.00
190	-0.99	-0.38	633.85	781.60	167.16	0.00	-105.30	-0.00	-0.00	-0.00	300.00	200.00	0.00	-0.00
191	-1.22	-0.53	633.85	781.53	167.16	0.00	-116.34	-0.00	-0.00	-0.00	300.00	200.00	0.00	-0.00
192	-1.30	-0.38	633.24	781.19	167.08	0.00	-49.55	-0.00	-0.00	-0.00	300.00	200.00	0.00	-0.00
193	-1.14	-0.38	634.16	781.22	166.94	0.00	-54.40	-0.00	-0.00	-0.00	300.00	200.00	0.00	-0.00
194	-0.92	-0.23	634.92	781.08	166.88	0.00	-43.36	-0.00	-0.00	-0.00	300.00	200.00	0.00	-0.00
195	-0.53	-0.23	634.92	780.72	166.88	0.00	-10.30	-0.00	-0.00	-0.00	300.00	200.00	0.00	-0.00
196	-0.31	-0.31	634.16	780.43	166.79	0.00	-50.16	-0.00	-0.00	-0.00	300.00	200.00	0.00	-0.00
197	-0.23	-0.15	634.31	780.17	166.80	0.00	-34.03	-0.00	-0.00	-0.00	300.00	200.00	0.00	-0.00
198	-0.00	-0.15	634.00	779.82	166.69	0.00	-18.80	-0.00	-0.00	-0.00	300.00	200.00	0.00	-0.00
199	0.31	-0.15	633.85	779.58	166.68	0.00	-29.00	-0.00	-0.00	-0.00	300.00	200.00	0.00	-0.00
200	0.53	0.08	633.39	779.20	166.71	0.00	14.55	-0.00	-0.00	-0.00	300.00	200.00	0.00	-0.00
201	0.61	0.08	633.24	779.02	166.70	0.00	-10.87	-0.00	-0.00	-0.00	300.00	200.00	0.00	-0.00
202	0.61	0.31	633.24	778.88	166.65	0.00	17.52	-0.00	-0.00	-0.00	300.00	200.00	0.00	-0.00
203	0.61	0.15	633.85	778.78	166.63	0.00	-24.30	-0.00	-0.00	-0.00	300.00	200.00	0.00	-0.00
204	0.84	0.46	633.24	778.37	166.51	0.00	6.05	-0.00	-0.00	-0.00	300.00	200.00	0.00	-0.00
205	1.14	0.46	633.39	778.11	166.51	0.00	-49.82	-0.00	-0.00	-0.00	300.00	200.00	0.00	-0.00
206	1.45	0.38	633.39	777.90	166.32	0.00	-46.87	-0.00	-0.00	-0.00	300.00	200.00	0.00	-0.00
207	1.60	0.15	634.00	777.51	166.21	0.00	-80.77	-0.00	-0.00	-0.00	300.00	200.00	0.00	-0.00
208	1.83	0.46	633.70	777.31	166.14	0.00	-73.12	-0.00	-0.00	-0.00	300.00	200.00	0.00	-0.00
209	1.60	0.08	633.85	777.27	166.15	0.00	-90.41	-0.00	-0.00	-0.00	300.00	200.00	0.00	-0.00
210	1.60	0.31	633.70	777.09	166.05	0.00	-107.52	-0.00	-0.00	-0.00	300.00	200.00	0.00	-0.00
211	1.60	0.31	634.00	777.08	166.02	0.00	-84.68	-0.00	-0.00	-0.00	300.00	200.00	0.00	-0.00
212	1.75	-0.00	634.46	777.10	165.99	0.00	-128.34	-0.00	-0.00	-0.00	300.00	200.00	0.00	-0.00
213	1.68	0.31	634.61	776.91	165.91	0.00	-110.30	-0.00	-0.00	-0.00	300.00	200.00	0.00	-0.00
214	1.68	0.31	634.46	776.59	165.66	0.00	-133.51	-0.00	-0.00	-0.00	300.00	200.00	0.00	-0.00
215	1.98	0.38	634.46	776.52	165.61	0.00	-111.53	-0.00	-0.00	-0.00	300.00	200.00	0.00	-0.00
216	2.29	0.53	634.46	776.30	165.61	0.00	-79.72	-0.00	-0.00	-0.00	300.00	200.00	0.00	-0.00
217	2.44	0.61	634.00	776.14	165.54	0.00	-52.49	-0.00	-0.00	-0.00	300.00	200.00	0.00	-0.00
218	2.37	0.61	634.00	776.21	165.49	0.00	-72.91	-0.00	-0.00	-0.00	300.00	200.00	0.00	-0.00
219	2.44	0.69	633.85	775.89	165.58	0.00	-42.54	-0.00	-0.00	-0.00	300.00	200.00	0.00	-0.00
220	2.21	0.76	634.16	776.03	165.54	0.00	-25.14	-0.00	-0.00	-0.00	300.00	200.00	0.00	-0.00
221	1.98	0.53	633.70	775.79	165.37	0.00	-69.41	-0.00	-0.00	-0.00	300.00	200.00	0.00	-0.00
222	2.14	0.61	633.70	775.94	165.42	0.00	-42.09	-0.00	-0.00	-0.00	300.00	200.00	0.00	-0.00
223	1.75	0.61	633.39	775.95	165.21	0.00	-6.38	-0.00	-0.00	-0.00	300.00	200.00	0.00	-0.00
224	1.75	0.76	633.39	776.09	165.07	0.00	-10.25	-0.00	-0.00	-0.00	300.00	200.00	0.00	-0.00
225	1.60	0.69	632.78	775.82	164.84	0.00	-14.78	-0.00	-0.00	-0.00	300.00	200.00	0.00	-0.00
226	1.75	0.84	633.85	776.11	164.76	0.00	-24.02	-0.00	-0.00	-0.00	300.00	200.00	0.00	-0.00
227	1.45	0.99	634.31	775.99	164.69	0.00	-39.66	-0.00	-0.00	-0.00	300.00	200.00	0.00	-0.00
228	1.60	1.22	634.92	776.11	164.58	0.00	52.37	-0.00	-0.00	-0.00	300.00	200.00	0.00	-0.00
229	1.83	1.14	635.07	775.99	164.25	0.00	11.22	-0.00	-0.00	-0.00	300.00	200.00	0.00	-0.00
230	1.75	1.53	634.92	775.96	164.29	0.00	62.51	-0.00	-0.00	-0.00	300.00	200.00	0.00	-0.00
231	1.91	1.60	634.77	775.64	164.23	0.00	-1.51	-0.00	-0.00	-0.00	300.00	200.00	0.00	-0.00
232	1.60	1.68	635.99	775.89	164.20	0.00	18.67	-0.00	-0.00	-0.00	300.00	200.00	0.00	-0.00
233	1.37	1.75	636.29	776.31	164.17	0.00	58.67	-0.00	-0.00	-0.00	300.00	200.00	0.00	-0.00
234	1.60	1.53	634.61	776.05	163.89	0.00	21.41	-0.00	-0.00	-0.00	300.00	200.00	0.00	-0.00
235	1.68	1.37	634.16	776.17	163.81	0.00	-23.90	-0.00	-0.00	-0.00	300.00	200.00	0.00	-0.00
236	1.83	1.14	632.78	775.97	163.49	0.00	9.86	-0.00	-0.00	-0.00	300.00	200.00	0.00	-0.00
237	1.98	1.14	631.56	775.94	163.23	0.00	-64.86	-0.00	-0.00	-0.00	300.00	200.00	0.00	-0.00
238	1.91	1.22	631.71	776.12	163.29	0.00	-29.58	-0.00	-0.00	-0.00	300.00	200.00	0.00	-0.00
239	1.98	1.14	631.26	776.02	163.16	0.00	-65.09	-0.00	-0.00	-0.00	300.00	200.00	0.00	-0.00
240	1.91	1.45	631.87	776.07	163.10	0.00	-46.61	-0.00	-0.00	-0.00	300.00	200.00	0.00	-0.00
241	1.98	1.60	632.78	776.26	163.06	0.00	-30.43	-0.00	-0.00	-0.00	300.00	200.00	0.00	-0.00
242	1.68	1.91	633.24	776.28	163.08	0.00	-3.36	-0.00	-0.00	-0.00	300.00	200.00	0.00	-0.00
243	1.75	1.91	633.85	776.18	163.02	0.00	-97.66	-0.00	-0.00	-0.00	300.00	200.00	0.00	-0.00
244	1.83	1.91	633.85	776.47	163.02	0.00	-101.03	-0.00	-0.00	-0.00	300.00	200.00	0.00	-0.00
245	1.60	1.75	634.31	776.27	162.81	0.00	-88.98	-0.00	-0.00	-0.00	300.00	200.00	0.00	-0.00
246	1.68	1.68	634.61	776.26	162.83	0.00	-101.44	-0.00	-0.00	-0.00	300.00	200.00	0.00	-0.00
247	1.75	1.60	634.77	776.44	162.93	0.00	-114.04	-0.00	-0.00	-0.00	300.00	200.00	0.00	-0.00
248	1.91	1.53	634.92	776.40	162.85	0.00	-152.34	-0.00	-0.00	-0.00	300.00	200.00	0.00	-0.00
249	1.68	1.45	634.77	776.44	162.88	0.00	-199.27	-0.00	-0.00	-0.00	300.00	200.00	0.00	-0.00
250	1.83	1.60	634.77	776.37	162.74	0.00	-185.77	-0.00	-0.00	-0.00	300.00	200.00	0.00	-0.00
251	2.06	1.60	634.61	776.41	162.73	0.00	-240.16	-0.00	-0.00	-0.00	300.00	200.00	0.00	-0.00
252	2.21	1.60	634.16	776.32	162.75	0.00	-291.43	-0.00	-0.00	-0.00	300.00	200.00	0.00	-0.00
253	2.06	1.75	634.31	776.42	162.81	0.00	-174.92	-0.00	-0.00	-0.00	300.00	200.00	0.00	-0.00
254	1.98	1.53	634.16	776.24	162.85	0.00	-269.38	-0.00	-0.00	-0.00	300.00	200.00	0.00	-0.00
255	1.91	1.53	633.85	776.40	162.73	0.00	-244.11	-0.00	-0.00	-0.00	300.00	200.00	0.00	-0.00
256	1.68	1.53	633.24	776.28	162.65	0.00	-212.65	-0.00	-0.00	-0.00	300.00	200.00	0.00	-0.00
257	1.83	1.53	633.09	776.32	162.79	0.00	-263.94	-0.00	-0.00	-0.00	300.00	200.00	0.00	-0.00
258	1.68	1.53	632.93	776.29	162.73	0.00	-235.42	-0.00	-0.00	-0.00	300.00	200.00	0.00	-0.00
259	1.68	1.53	633.39	776.38	162.71	0.00	-258.49	-0.00	-0.00	-0.00	300.00	200.00	0.00	-0.00
260	1.37	1.60	634.00	776.50	162.70	0.00	-237.66	-0.00	-0.00	-0.00	300.00	200.00	0.00	-0.00
261	1.22	1.60	634.00	776.57	162.89	0.00	-231.85	-0.00	-0.00	-0.00	300.00	200.00	0.00	-0.00
262	1.14	1.37	634.61	776.48	162.73	0.00	-212.22	-0.00	-0.00	-0.00	300.00	200.00	0.00	-0.00
263	1.30	1.37	634.61	776.55	162.78	0.00	-240.83	-0.00	-0.00	-0.00	300.00	200.00	0.00	-0.00
264	1.07	1.60	634.61	776.62	162.78	0.00	-157.71	-0.00	-0.00	-0.00	300.00	200.00	0.00	-0.00
265	0.99	1.45	634.16	776.60	162.75	0.00	-219.93	-0.00	-0.00	-0.00	300.00	200.00	0.00	-0.00
266	1.07	1.45	634.31	776.63	162.71	0.00	-245.75	-0.00	-0.00	-0.00	300.00	200.00	0.00	-0.00
267	1.14	1.45	633.85	776.54	162.73	0.00	-225.55	-0.00	-0.00	-0.00	300.00	200.00	0.00	-0.00
268	0.92	1.22	633.09	776.61	162.69	0.00	-200.31	-0.00	-0.00	-0.00	300.00	200.00	0.00	-0.00
269	1.14	1.60	632.63	776.52	162.66	0.00	-183.40	-0.00	-0.00	-0.00	300.00	200.00	0.00	-0.00
270	1.07	1.45	632.63	776.37	162.71	0.00	-176.71	-0.00	-0.00	-0.00	300.00	200.00	0.00	-0.00
271	1.07	1.37	632.78	776.55	162.77	0.00	-232.32	-0.00	-0.00	-0.00	300.00	200.00	0.00	-0.00
272	0.92	1.45	632.93	776.58	162.78	0.00	-171.25	-0.00	-0.00	-0.00	300.00	200.00	0.00	-0.00
273	1.07	1.37	632.63	776.52	162.57	0.00	-209.61	-0.00	-0.00	-0.00	300.00	200.00	0.00	-0.00
274	1.22	1.60	632.78	776.40	162.62	0.00	-163.23	-0.00	-0.00	-0.00	300.00	200.00	0.00	-0.00
275	1.22	1.37	632.17	776.21	162.59	0.00	-237.76	-0.00	-0.00	-0.00	300.00	200.00	0.00	-0.00
276	1.60	1.60	632.48	776.12	162.51	0.00	-223.00	-0.00	-0.00	-0.00	300.00	200.00	0.00	-0.00
277	1.83	1.60	632.32	775.88	162.40	0.00	-254.27	-0.00	-0.00	-0.00	300.00	200.00	0.00	-0.00
278	2.06	1.53	632.48	775.76	162.36	0.00	-249.59	-0.00	-0.00	-0.00	300.00	200.00	0.00	-0.00
279	1.98	1.60	632.63	775.87	162.33	0.00	-260.14	-0.00	-0.00	-0.00	300.00	200.00	0.00	-0.00
280	2.29	1.53	632.32	775.80	162.02	0.00	-327.73	-0.00	-0.00	-0.00	300.00	200.00	0.00	-0.00
281	2.06	1.91	632.48	775.47	162.07	0.00	-246.87	-0.00	-0.00	-0.00	300.00	200.00	0.00	-0.00
282	2.29	1.83	633.09	775.60	162.06	0.00	-265.53	-0.00	-0.00	-0.00	300.00	200.00	0.00	-0.00
283	2.29	1.98	633.24	775.41	161.98	0.00	-245.92	-0.00	-0.00	-0.00	300.00	200.00	0.00	-0.00
284	1.98	1.83	633.85	775.39	162.01	0.00	-299.45	-0.00	-0.00	-0.00	300.00	200.00	0.00	-0.00
285	1.83	1.83	634.61	775.47	162.06	0.00	-293.72	-0.00	-0.00	-0.00	300.00	200.00	0.00	-0.00
286	1.83	1.75	635.53	775.65	162.11	0.00	-280.79	-0.00	-0.00	-0.00	300.00	200.00	0.00	-0.00
287	1.98	1.68	635.99	775.60	162.14	0.00	-273.25	-0.00	-0.00	-0.00	300.00	200.00	0.00	-0.00
288	1.83	1.60	635.83	775.57	162.18	0.00	-254.19	-0.00	-0.00	-0.00	300.00	200.00	0.00	-0.00
289	2.06	1.53	635.99	775.38	162.09	0.00	-295.35	-0.00	-0.00	-0.00	300.00	200.00	0.00	-0.00
290	2.21	1.60	635.83	775.28	162.23	0.00	-245.16	-0.00	-0.00	-0.00	300.00	200.00	0.00	-0.00
291	2.14	1.22	635.07	775.20	162.13	0.00	-313.99	-0.00	-0.00	-0.00	300.00	200.00	0.00	-0.00
292	2.21	1.53	634.92	775.17	162.27	0.00	-208.86	-0.00	-0.00	-0.00	300.00	200.00	0.00	-0.00
293	2.06	1.22	635.07	774.98	162.23	0.00	-287.75	-0.00	-0.00	-0.00	300.00	200.00	0.00	-0.00
294	2.14	1.45	634.61	775.04	162.44	0.00	-238.06	-0.00	-0.00	-0.00	300.00	200.00	0.00	-0.00
295	1.98	1.60	634.77	774.78	162.50	0.00	-212.28	-0.00	-0.00	-0.00	300.00	200.00	0.00	-0.00
296	1.91	1.37	635.07	775.06	162.52	0.00	-193.33	-0.00	-0.00	-0.00	300.00	200.00	0.00	-0.00
297	1.91	1.53	634.92	774.74	162.56	0.00	-173.25	-0.00	-0.00	-0.00	300.00	200.00	0.00	-0.00
298	1.68	1.53	634.92	774.74	162.65	0.00	-141.63	-0.00	-0.00	-0.00	300.00	200.00	0.00	-0.00
299	1.83	1.53	634.92	774.74	162.70	0.00	-170.13	-0.00	-0.00	-0.00	300.00	200.00	0.00	-0.00
300	1.68	1.37	634.92	774.67	162.85	0.00	-115.00	-0.00	-0.00	-0.00	300.00	200.00	0.00	-0.00
301	1.83	1.45	635.07	774.55	162.76	0.00	-156.65	-0.00	-0.00	-0.00	300.00	200.00	0.00	-0.00
302	2.14	1.14	635.07	774.48	162.76	0.00	-115.58	-0.00	-0.00	-0.00	300.00	200.00	0.00	-0.00
303	2.14	1.14	634.77	774.27	162.88	0.00	-160.85	-0.00	-0.00	-0.00	300.00	200.00	0.00	-0.00
304	2.21	0.99	634.77	774.27	162.93	0.00	-206.11	-0.00	-0.00	-0.00	300.00	200.00	0.00	-0.00
305	2.06	0.99	634.46	774.14	162.96	0.00	-131.59	-0.00	-0.00	-0.00	300.00	200.00	0.00	-0.00
306	2.29	0.99	634.16	774.01	162.90	0.00	-71.42	-0.00	-0.00	-0.00	300.00	200.00	0.00	-0.00
307	2.29	1.07	634.00	774.05	163.08	0.00	-61.21	-0.00	-0.00	-0.00	300.00	200.00	0.00	-0.00
308	2.37	0.84	633.85	774.09	163.12	0.00	-47.70	-0.00	-0.00	-0.00	300.00	200.00	0.00	-0.00
309	2.44	1.37	633.70	773.84	163.16	0.00	-27.01	-0.00	-0.00	-0.00	300.00	200.00	0.00	-0.00
310	2.52	1.14	632.78	773.80	163.15	0.00	-36.46	-0.00	-0.00	-0.00	300.00	200.00	0.00	-0.00
311	2.29	0.92	632.48	773.74	163.18	0.00	-34.58	-0.00	-0.00	-0.00	300.00	200.00	0.00	-0.00
312	2.44	0.69	632.48	773.74	163.33	0.00	-92.32	-0.00	-0.00	-0.00	300.00	200.00	0.00	-0.00
313	2.29	0.92	631.87	773.54	163.44	0.00	-56.71	-0.00	-0.00	-0.00	300.00	200.00	0.00	-0.00
314	2.21	0.76	632.32	773.70	163.37	0.00	-51.07	-0.00	-0.00	-0.00	300.00	200.00	0.00	-0.00
315	2.21	0.76	632.78	773.80	163.54	0.00	-50.76	-0.00	-0.00	-0.00	300.00	200.00	0.00	-0.00
316	2.21	0.61	632.78	773.80	163.44	0.00	-93.58	-0.00	-0.00	-0.00	300.00	200.00	0.00	-0.00
317	2.06	0.76	632.93	773.76	163.45	0.00	0.43	-0.00	-0.00	-0.00	300.00	200.00	0.00	-0.00
318	1.91	0.53	633.39	773.92	163.53	0.00	-92.18	-0.00	-0.00	-0.00	300.00	200.00	0.00	-0.00
319	1.60	0.61	633.85	774.02	163.46	0.00	-25.60	-0.00	-0.00	-0.00	300.00	200.00	0.00	-0.00
320	1.68	0.76	634.00	774.12	163.61	0.00	-54.30	-0.00	-0.00	-0.00	300.00	200.00	0.00	-0.00
321	1.30	0.61	634.77	774.20	163.61	0.00	-37.26	-0.00	-0.00	-0.00	300.00	200.00	0.00	-0.00
322	1.14	0.76	634.61	774.17	163.55	0.00	-12.09	-0.00	-0.00	-0.00	300.00	200.00	0.00	-0.00
323	1.07	0.69	634.92	774.38	163.57	0.00	-65.04	-0.00	-0.00	-0.00	300.00	200.00	0.00	-0.00
324	1.07	0.84	635.22	774.58	163.54	0.00	23.05	-0.00	-0.00	-0.00	300.00	200.00	0.00	-0.00
325	0.99	0.76	635.07	774.55	163.53	0.00	-6.84	-0.00	-0.00	-0.00	300.00	200.00	0.00	-0.00
326	0.92	0.84	634.92	774.67	163.52	0.00	51.41	-0.00	-0.00	-0.00	300.00	200.00	0.00	-0.00
327	1.07	0.84	634.92	774.59	163.61	0.00	-68.43	-0.00	-0.00	-0.00	300.00	200.00	0.00	-0.00
328	0.99	0.99	634.92	774.59	163.61	0.00	-23.17	-0.00	-0.00	-0.00	300.00	200.00	0.00	-0.00
329	1.14	0.92	634.77	774.78	163.51	0.00	-38.81	-0.00	-0.00	-0.00	300.00	200.00	0.00	-0.00
330	1.07	0.99	634.31	774.61	163.72	0.00	19.92	-0.00	-0.00	-0.00	300.00	200.00	0.00	-0.00
331	0.99	0.92	633.39	774.65	163.67	0.00	-55.85	-0.00	-0.00	-0.00	300.00	200.00	0.00	-0.00
332	1.07	0.92	633.09	774.66	163.70	0.00	10.07	-0.00	-0.00	-0.00	300.00	200.00	0.00	-0.00
333	1.14	0.99	632.93	774.41	163.55	0.00	-28.62	-0.00	-0.00	-0.00	300.00	200.00	0.00	-0.00
334	1.14	0.84	633.09	774.73	163.75	0.00	-25.39	-0.00	-0.00	-0.00	300.00	200.00	0.00	-0.00
335	1.45	0.84	632.78	774.74	163.68	0.00	-36.55	-0.00	-0.00	-0.00	300.00	200.00	0.00	-0.00
336	1.30	0.92	632.93	774.70	163.69	0.00	-21.18	-0.00	-0.00	-0.00	300.00	200.00	0.00	-0.00
337	1.30	0.84	633.70	774.71	163.79	0.00	-53.74	-0.00	-0.00	-0.00	300.00	200.00	0.00	-0.00
338	1.68	0.92	633.39	774.79	163.77	0.00	-80.76	-0.00	-0.00	-0.00	300.00	200.00	0.00	-0.00
339	1.68	0.69	634.16	774.87	163.72	0.00	-87.37	-0.00	-0.00	-0.00	300.00	200.00	0.00	-0.00
340	1.68	0.69	633.70	774.49	163.69	0.00	-110.04	-0.00	-0.00	-0.00	300.00	200.00	0.00	-0.00
341	1.68	0.92	634.16	774.66	163.76	0.00	-80.65	-0.00	-0.00	-0.00	300.00	200.00	0.00	-0.00
342	1.75	0.76	634.61	774.53	163.60	0.00	-103.19	-0.00	-0.00	-0.00	300.00	200.00	0.00	-0.00
343	1.91	0.84	634.46	774.57	163.64	0.00	-98.91	-0.00	-0.00	-0.00	300.00	200.00	0.00	-0.00
344	2.21	0.69	634.92	774.45	163.76	0.00	-106.36	-0.00	-0.00	-0.00	300.00	200.00	0.00	-0.00
345	2.37	0.84	634.77	774.49	163.80	0.00	-92.21	-0.00	-0.00	-0.00	300.00	200.00	0.00	-0.00
346	2.29	0.69	634.31	774.33	163.72	0.00	-86.23	-0.00	-0.00	-0.00	300.00	200.00	0.00	-0.00
347	2.29	0.69	634.31	774.47	163.72	0.00	-17.66	-0.00	-0.00	-0.00	300.00	200.00	0.00	-0.00
348	2.44	0.76	634.31	774.40	163.82	0.00	-104.66	-0.00	-0.00	-0.00	300.00	200.00	0.00	-0.00
349	2.14	0.61	634.16	774.37	163.72	0.00	-90.55	-0.00	-0.00	-0.00	300.00	200.00	0.00	-0.00
350	2.14	0.76	634.77	774.35	163.75	0.00	-47.95	-0.00	-0.00	-0.00	300.00	200.00	0.00	-0.00
351	2.21	0.69	634.61	774.32	163.74	0.00	-106.30	-0.00	-0.00	-0.00	300.00	200.00	0.00	-0.00
352	2.14	0.69	634.31	774.33	163.77	0.00	-80.59	-0.00	-0.00	-0.00	300.00	200.00	0.00	-0.00
353	2.14	0.69	634.46	774.43	163.78	0.00	-103.53	-0.00	-0.00	-0.00	300.00	200.00	0.00	-0.00
354	1.91	0.53	634.00	774.41	163.85	0.00	-91.83	-0.00	-0.00	-0.00	300.00	200.00	0.00	-0.00
355	1.60	0.53	634.31	774.61	163.82	0.00	-35.18	-0.00	-0.00	-0.00	300.00	200.00	0.00	-0.00
356	1.60	0.38	633.39	774.43	163.86	0.00	-100.40	-0.00	-0.00	-0.00	300.00	200.00	0.00	-0.00
357	1.45	0.38	633.24	774.61	163.71	0.00	-163.85	-0.00	-0.00	-0.00	300.00	200.00	0.00	-0.00
358	1.14	0.61	633.39	774.72	163.91	0.00	-54.55	-0.00	-0.00	-0.00	300.00	200.00	0.00	-0.00
359	1.22	0.46	633.39	774.65	163.96	0.00	-122.57	-0.00	-0.00	-0.00	300.00	200.00	0.00	-0.00
360	1.60	0.53	633.85	774.74	163.89	0.00	-80.91	-0.00	-0.00	-0.00	300.00	200.00	0.00	-0.00
361	1.60	0.53	633.85	774.45	163.94	0.00	-149.34	-0.00	-0.00	-0.00	300.00	200.00	0.00	-0.00
362	1.45	0.46	633.39	774.50	163.86	0.00	-108.00	-0.00	-0.00	-0.00	300.00	200.00	0.00	-0.00
363	1.45	0.69	633.85	774.52	163.99	0.00	-101.31	-0.00	-0.00	-0.00	300.00	200.00	0.00	-0.00
364	1.60	0.46	634.31	774.54	163.92	0.00	-136.34	-0.00	-0.00	-0.00	300.00	200.00	0.00	-0.00
365	1.60	0.61	634.16	774.37	163.91	0.00	-93.76	-0.00	-0.00	-0.00	300.00	200.00	0.00	-0.00
366	1.60	0.46	634.00	774.48	163.90	0.00	-159.23	-0.00	-0.00	-0.00	300.00	200.00	0.00	-0.00
367	1.45	0.61	634.16	774.58	164.00	0.00	-156.91	-0.00	-0.00	-0.00	300.00	200.00	0.00	-0.00
368	1.60	0.61	634.31	774.33	164.06	0.00	-207.93	-0.00	-0.00	-0.00	300.00	200.00	0.00	-0.00
369	1.37	0.76	634.31	774.33	164.01	0.00	-111.47	-0.00	-0.00	-0.00	300.00	200.00	0.00	-0.00
370	1.45	0.69	634.31	774.33	163.92	0.00	-192.83	-0.00	-0.00	-0.00	300.00	200.00	0.00	-0.00
371	1.60	0.69	634.16	774.29	163.96	0.00	-129.59	-0.00	-0.00	-0.00	300.00	200.00	0.00	-0.00
372	1.60	0.84	634.16	774.15	163.96	0.00	-132.72	-0.00	-0.00	-0.00	300.00	200.00	0.00	-0.00
373	1.75	0.76	634.77	774.20	163.94	0.00	-148.11	-0.00	-0.00	-0.00	300.00	200.00	0.00	-0.00
374	1.83	0.69	634.31	774.11	163.92	0.00	-160.67	-0.00	-0.00	-0.00	300.00	200.00	0.00	-0.00
375	1.83	0.61	634.31	773.96	164.01	0.00	-124.47	-0.00	-0.00	-0.00	300.00	200.00	0.00	-0.00
376	1.91	0.61	633.85	773.87	163.94	0.00	-173.07	-0.00	-0.00	-0.00	300.00	200.00	0.00	-0.00
377	1.91	0.61	634.16	773.64	164.00	0.00	-172.81	-0.00	-0.00	-0.00	300.00	200.00	0.00	-0.00
378	1.91	0.61	633.85	773.44	163.99	0.00	-172.72	-0.00	-0.00	-0.00	300.00	200.00	0.00	-0.00
379	1.83	0.76	634.16	773.43	163.86	0.00	-150.43	-0.00	-0.00	-0.00	300.00	200.00	0.00	-0.00
380	2.06	0.69	634.16	773.43	163.76	0.00	-145.89	-0.00	-0.00	-0.00	300.00	200.00	0.00	-0.00
381	2.29	0.69	634.31	773.53	163.87	0.00	-154.02	-0.00	-0.00	-0.00	300.00	200.00	0.00	-0.00
382	1.83	0.69	633.85	773.44	163.89	0.00	-160.26	-0.00	-0.00	-0.00	300.00	200.00	0.00	-0.00
383	1.98	0.76	634.00	773.40	163.95	0.00	-87.08	-0.00	-0.00	-0.00	300.00	200.00	0.00	-0.00
384	1.91	0.76	633.70	773.48	163.74	0.00	-130.57	-0.00	-0.00	-0.00	300.00	200.00	0.00	-0.00
385	2.06	0.76	632.93	773.32	163.69	0.00	-90.29	-0.00	-0.00	-0.00	300.00	200.00	0.00	-0.00
386	1.91	0.76	633.09	773.43	163.51	0.00	-108.07	-0.00	-0.00	-0.00	300.00	200.00	0.00	-0.00
387	1.91	0.61	632.78	773.51	163.54	0.00	-82.06	-0.00	-0.00	-0.00	300.00	200.00	0.00	-0.00
388	1.91	0.76	632.63	773.62	163.39	0.00	-85.57	-0.00	-0.00	-0.00	300.00	200.00	0.00	-0.00
389	1.75	0.69	632.48	773.59	163.33	0.00	-67.04	-0.00	-0.00	-0.00	300.00	200.00	0.00	-0.00
390	1.75	0.92	632.32	773.49	163.37	0.00	-60.15	-0.00	-0.00	-0.00	300.00	200.00	0.00	-0.00
391	1.83	0.99	632.63	773.48	163.39	0.00	-30.13	-0.00	-0.00	-0.00	300.00	200.00	0.00	-0.00
392	1.91	1.14	632.48	773.30	163.23	0.00	-13.25	-0.00	-0.00	-0.00	300.00	200.00	0.00	-0.00
393	1.98	1.37	633.24	773.60	163.23	0.00	58.98	-0.00	-0.00	-0.00	300.00	200.00	0.00	-0.00
394	1.91	1.14	633.70	773.48	163.21	0.00	32.27	-0.00	-0.00	-0.00	300.00	200.00	0.00	-0.00
395	1.98	1.37	634.16	773.64	163.23	0.00	81.82	-0.00	-0.00	-0.00	300.00	200.00	0.00	-0.00
396	1.60	1.45	634.16	773.64	162.95	0.00	82.37	-0.00	-0.00	-0.00	300.00	200.00	0.00	-0.00
397	1.83	1.22	634.31	773.68	162.91	0.00	21.28	-0.00	-0.00	-0.00	300.00	200.00	0.00	-0.00
398	1.83	1.22	634.92	773.58	162.94	0.00	-24.32	-0.00	-0.00	-0.00	300.00	200.00	0.00	-0.00
399	1.91	1.60	635.22	773.72	162.72	0.00	-1.30	-0.00	-0.00	-0.00	300.00	200.00	0.00	-0.00
400	2.06	1.45	635.22	773.57	162.67	0.00	-3.72	-0.00	-0.00	-0.00	300.00	200.00	0.00	-0.00
401	2.14	1.68	635.07	773.62	162.42	0.00	-91.99	-0.00	-0.00	-0.00	300.00	200.00	0.00	-0.00
402	2.21	1.83	634.31	773.46	162.38	0.00	-29.15	-0.00	-0.00	-0.00	300.00	200.00	0.00	-0.00
403	2.29	1.83	634.61	773.52	162.20	0.00	-78.31	-0.00	-0.00	-0.00	300.00	200.00	0.00	-0.00
404	2.14	1.75	634.46	773.49	162.05	0.00	-151.36	-0.00	-0.00	-0.00	300.00	200.00	0.00	-0.00
405	2.21	1.83	634.31	773.39	161.90	0.00	-167.41	-0.00	-0.00	-0.00	300.00	200.00	0.00	-0.00
406	1.98	1.98	634.31	773.68	161.56	0.00	-140.16	-0.00	-0.00	-0.00	300.00	200.00	0.00	-0.00
407	1.83	2.21	634.00	773.83	161.54	0.00	-127.95	-0.00	-0.00	-0.00	300.00	200.00	0.00	-0.00
408	1.60	2.52	633.85	773.87	161.39	0.00	-80.08	-0.00	-0.00	-0.00	300.00	200.00	0.00	-0.00
409	1.60	2.14	634.31	773.82	161.37	0.00	-220.82	-0.00	-0.00	-0.00	300.00	200.00	0.00	-0.00
410	1.30	2.06	634.92	773.94	161.40	0.00	-219.09	-0.00	-0.00	-0.00	300.00	200.00	0.00	-0.00
411	1.68	2.29	634.61	773.95	161.34	0.00	-204.41	-0.00	-0.00	-0.00	300.00	200.00	0.00	-0.00
412	1.45	2.21	634.77	773.91	161.39	0.00	-182.34	-0.00	-0.00	-0.00	300.00	200.00	0.00	-0.00
413	1.60	2.14	634.92	774.09	161.31	0.00	-267.26	-0.00	-0.00	-0.00	300.00	200.00	0.00	-0.00
414	1.75	2.06	634.77	773.77	161.35	0.00	-282.27	-0.00	-0.00	-0.00	300.00	200.00	0.00	-0.00
415	1.75	2.06	634.31	773.89	161.27	0.00	-236.88	-0.00	-0.00	-0.00	300.00	200.00	0.00	-0.00
416	1.83	1.98	634.00	773.90	161.30	0.00	-295.43	-0.00	-0.00	-0.00	300.00	200.00	0.00	-0.00
417	1.91	1.98	633.70	773.70	161.18	0.00	-275.30	-0.00	-0.00	-0.00	300.00	200.00	0.00	-0.00
418	1.83	1.98	633.70	773.84	161.23	0.00	-295.43	-0.00	-0.00	-0.00	300.00	200.00	0.00	-0.00
419	2.21	1.98	633.39	773.85	161.26	0.00	-287.29	-0.00	-0.00	-0.00	300.00	200.00	0.00	-0.00
420	2.21	2.14	633.24	773.67	161.20	0.00	-267.33	-0.00	-0.00	-0.00	300.00	200.00	0.00	-0.00
421	2.06	2.14	632.93	773.68	161.28	0.00	-261.27	-0.00	-0.00	-0.00	300.00	200.00	0.00	-0.00
422	1.98	2.14	633.09	773.72	161.34	0.00	-258.27	-0.00	-0.00	-0.00	300.00	200.00	0.00	-0.00
423	2.21	2.29	633.70	773.77	161.33	0.00	-247.54	-0.00	-0.00	-0.00	300.00	200.00	0.00	-0.00
424	1.91	1.91	633.70	773.77	161.28	0.00	-285.12	-0.00	-0.00	-0.00	300.00	200.00	0.00	-0.00
425	1.83	2.06	633.85	773.80	161.34	0.00	-353.96	-0.00	-0.00	-0.00	300.00	200.00	0.00	-0.00
426	1.83	1.98	633.85	773.80	161.34	0.00	-318.04	-0.00	-0.00	-0.00	300.00	200.00	0.00	-0.00
427	1.83	1.83	634.16	774.01	161.21	0.00	-292.59	-0.00	-0.00	-0.00	300.00	200.00	0.00	-0.00
428	1.91	1.75	634.46	774.00	161.38	0.00	-259.29	-0.00	-0.00	-0.00	300.00	200.00	0.00	-0.00
429	1.83	1.98	634.31	774.04	161.41	0.00	-226.82	-0.00	-0.00	-0.00	300.00	200.00	0.00	-0.00
430	2.06	1.98	634.46	774.00	161.38	0.00	-212.76	-0.00	-0.00	-0.00	300.00	200.00	0.00	-0.00
431	1.83	1.98	634.31	773.96	161.32	0.00	-203.97	-0.00	-0.00	-0.00	300.00	200.00	0.00	-0.00
432	1.91	1.98	634.46	773.85	161.42	0.00	-252.27	-0.00	-0.00	-0.00	300.00	200.00	0.00	-0.00
433	1.98	2.29	634.16	774.01	161.41	0.00	-170.41	-0.00	-0.00	-0.00	300.00	200.00	0.00	-0.00
434	1.75	2.14	634.16	773.93	161.36	0.00	-158.30	-0.00	-0.00	-0.00	300.00	200.00	0.00	-0.00
435	1.45	1.98	634.00	773.97	161.40	0.00	-166.23	-0.00	-0.00	-0.00	300.00	200.00	0.00	-0.00
436	1.30	1.91	634.00	773.97	161.44	0.00	-170.12	-0.00	-0.00	-0.00	300.00	200.00	0.00	-0.00
437	1.14	2.06	633.85	774.16	161.43	0.00	-144.94	-0.00	-0.00	-0.00	300.00	200.00	0.00	-0.00
438	1.07	2.06	634.16	774.08	161.45	0.00	-164.70	-0.00	-0.00	-0.00	300.00	200.00	0.00	-0.00
439	1.30	1.83	634.31	774.40	161.41	0.00	-135.00	-0.00	-0.00	-0.00	300.00	200.00	0.00	-0.00
440	1.37	1.98	634.31	774.11	161.46	0.00	-163.46	-0.00	-0.00	-0.00	300.00	200.00	0.00	-0.00
441	1.22	1.98	634.31	773.96	161.46	0.00	-111.52	-0.00	-0.00	-0.00	300.00	200.00	0.00	-0.00
442	1.37	1.91	634.31	774.11	161.46	0.00	-150.41	-0.00	-0.00	-0.00	300.00	200.00	0.00	-0.00
443	1.22	2.06	634.31	774.11	161.46	0.00	-101.97	-0.00	-0.00	-0.00	300.00	200.00	0.00	-0.00
444	1.37	1.98	634.31	773.96	161.51	0.00	-140.22	-0.00	-0.00	-0.00	300.00	200.00	0.00	-0.00
445	1.91	2.14	634.00	773.76	161.54	0.00	-94.81	-0.00	-0.00	-0.00	300.00	200.00	0.00	-0.00
446	1.68	1.75	634.46	773.92	161.52	0.00	-135.64	-0.00	-0.00	-0.00	300.00	200.00	0.00	-0.00
447	1.68	1.91	634.31	773.96	161.61	0.00	-92.98	-0.00	-0.00	-0.00	300.00	200.00	0.00	-0.00
448	1.60	1.75	634.31	773.82	161.56	0.00	-86.68	-0.00	-0.00	-0.00	300.00	200.00	0.00	-0.00
449	1.60	1.53	634.16	773.57	161.60	0.00	-92.92	-0.00	-0.00	-0.00	300.00	200.00	0.00	-0.00
450	1.45	1.83	634.31	773.89	161.70	0.00	-2.22	-0.00	-0.00	-0.00	300.00	200.00	0.00	-0.00
451	1.37	1.91	634.61	773.88	161.77	0.00	10.67	-0.00	-0.00	-0.00	300.00	200.00	0.00	-0.00
452	1.30	1.68	634.61	773.59	161.82	0.00	7.46	-0.00	-0.00	-0.00	300.00	200.00	0.00	-0.00
453	1.22	1.83	634.46	773.71	162.05	0.00	53.09	-0.00	-0.00	-0.00	300.00	200.00	0.00	-0.00
454	1.14	1.83	634.61	773.59	162.11	0.00	56.25	-0.00	-0.00	-0.00	300.00	200.00	0.00	-0.00
455	1.14	1.91	634.61	773.52	162.39	0.00	66.60	-0.00	-0.00	-0.00	300.00	200.00	0.00	-0.00
456	1.14	1.98	634.16	773.64	162.51	0.00	122.14	-0.00	-0.00	-0.00	300.00	200.00	0.00	-0.00
457	1.30	2.06	634.61	773.67	162.73	0.00	103.64	-0.00	-0.00	-0.00	300.00	200.00	0.00	-0.00
458	1.22	1.98	634.16	773.64	162.85	0.00	73.91	-0.00	-0.00	-0.00	300.00	200.00	0.00	-0.00
459	1.68	1.98	634.16	773.50	162.95	0.00	34.47	-0.00	-0.00	-0.00	300.00	200.00	0.00	-0.00
460	1.60	1.75	634.46	773.49	163.25	0.00	99.72	-0.00	-0.00	-0.00	300.00	200.00	0.00	-0.00
461	1.75	1.75	634.31	773.24	163.39	0.00	71.89	-0.00	-0.00	-0.00	300.00	200.00	0.00	-0.00
462	1.83	1.53	634.16	773.28	163.72	0.00	62.83	-0.00	-0.00	-0.00	300.00	200.00	0.00	-0.00
463	1.75	1.53	634.77	773.41	163.85	0.00	88.52	-0.00	-0.00	-0.00	300.00	200.00	0.00	-0.00
464	1.83	1.45	634.61	773.23	164.13	0.00	76.64	-0.00	-0.00	-0.00	300.00	200.00	0.00	-0.00
465	1.83	1.45	634.16	773.14	164.20	0.00	122.69	-0.00	-0.00	-0.00	300.00	200.00	0.00	-0.00
466	1.83	1.14	633.85	773.29	164.66	0.00	106.62	-0.00	-0.00	-0.00	300.00	200.00	0.00	-0.00
467	2.37	0.99	632.63	773.12	164.69	0.00	45.31	-0.00	-0.00	-0.00	300.00	200.00	0.00	-0.00
468	2.06	0.92	632.63	772.97	164.83	0.00	46.60	-0.00	-0.00	-0.00	300.00	200.00	0.00	-0.00
469	2.06	0.92	632.63	773.04	165.07	0.00	24.15	-0.00	-0.00	-0.00	300.00	200.00	0.00	-0.00
470	2.14	0.69	632.48	773.16	165.40	0.00	15.25	-0.00	-0.00	-0.00	300.00	200.00	0.00	-0.00
471	1.98	0.69	631.87	773.32	165.52	0.00	43.53	-0.00	-0.00	-0.00	300.00	200.00	0.00	-0.00
472	2.06	0.31	631.71	773.36	165.94	0.00	-30.59	-0.00	-0.00	-0.00	300.00	200.00	0.00	-0.00
473	2.06	0.31	632.17	773.38	166.16	0.00	-53.04	-0.00	-0.00	-0.00	300.00	200.00	0.00	-0.00
474	1.91	0.08	632.48	773.30	166.47	0.00	-54.07	-0.00	-0.00	-0.00	300.00	200.00	0.00	-0.00
475	1.75	-0.00	632.63	773.26	166.62	0.00	-81.46	-0.00	-0.00	-0.00	300.00	200.00	0.00	-0.00
476	1.68	-0.15	632.63	773.12	166.86	0.00	-121.22	-0.00	-0.00	-0.00	300.00	200.00	0.00	-0.00
477	1.68	-0.31	633.39	773.27	166.80	0.00	-141.09	-0.00	-0.00	-0.00	300.00	200.00	0.00	-0.00
478	1.68	-0.08	634.00	773.32	167.08	0.00	-110.93	-0.00	-0.00	-0.00	300.00	200.00	0.00	-0.00
479	1.45	-0.31	634.46	773.27	167.05	0.00	-156.02	-0.00	-0.00	-0.00	300.00	200.00	0.00	-0.00
480	1.30	-0.31	635.07	773.54	166.99	0.00	-173.88	-0.00	-0.00	-0.00	300.00	200.00	0.00	-0.00
481	1.14	-0.15	634.92	773.44	167.22	0.00	-171.72	-0.00	-0.00	-0.00	300.00	200.00	0.00	-0.00
482	0.99	-0.08	635.38	773.53	167.15	0.00	-179.79	-0.00	-0.00	-0.00	300.00	200.00	0.00	-0.00
483	0.99	-0.00	636.29	773.58	167.24	0.00	-146.93	-0.00	-0.00	-0.00	300.00	200.00	0.00	-0.00
484	1.07	0.08	635.22	773.57	167.28	0.00	-162.40	-0.00	-0.00	-0.00	300.00	200.00	0.00	-0.00
485	1.07	-0.15	635.38	773.53	167.34	0.00	-191.97	-0.00	-0.00	-0.00	300.00	200.00	0.00	-0.00
486	0.99	-0.00	634.77	773.48	167.36	0.00	-169.71	-0.00	-0.00	-0.00	300.00	200.00	0.00	-0.00
487	1.07	0.31	634.77	773.34	167.40	0.00	-132.58	-0.00	-0.00	-0.00	300.00	200.00	0.00	-0.00
488	1.07	0.38	634.92	773.37	167.51	0.00	-99.70	-0.00	-0.00	-0.00	300.00	200.00	0.00	-0.00
489	1.22	0.08	634.46	773.27	167.58	0.00	-167.01	-0.00	-0.00	-0.00	300.00	200.00	0.00	-0.00
490	1.22	0.08	634.00	773.25	167.70	0.00	-143.97	-0.00	-0.00	-0.00	300.00	200.00	0.00	-0.00
491	1.14	0.15	633.85	773.15	167.79	0.00	-108.60	-0.00	-0.00	-0.00	300.00	200.00	0.00	-0.00
492	1.30	0.15	633.24	773.10	167.76	0.00	-113.55	-0.00	-0.00	-0.00	300.00	200.00	0.00	-0.00
493	1.37	0.15	633.70	773.26	167.83	0.00	-115.93	-0.00	-0.00	-0.00	300.00	200.00	0.00	-0.00
494	1.45	0.15	634.00	773.11	167.85	0.00	-95.45	-0.00	-0.00	-0.00	300.00	200.00	0.00	-0.00
495	1.68	0.15	634.31	773.10	167.81	0.00	-125.76	-0.00	-0.00	-0.00	300.00	200.00	0.00	-0.00
496	1.68	0.15	634.00	773.18	167.85	0.00	-125.71	-0.00	-0.00	-0.00	300.00	200.00	0.00	-0.00
497	1.83	-0.00	634.00	773.04	167.89	0.00	-104.56	-0.00	-0.00	-0.00	300.00	200.00	0.00	-0.00
498	1.98	0.15	633.85	773.00	167.98	0.00	-89.45	-0.00	-0.00	-0.00	300.00	200.00	0.00	-0.00
499	1.75	0.08	633.09	772.85	168.14	0.00	-114.65	-0.00	-0.00	-0.00	300.00	200.00	0.00	-0.00
500	1.98	-0.08	633.24	772.66	168.24	0.00	-27.17	-0.00	-0.00	-0.00	300.00	200.00	0.00	-0.00
501	2.06	-0.08	633.09	772.78	168.23	0.00	-121.15	-0.00	-0.00	-0.00	300.00	200.00	0.00	-0.00
502	2.06	-0.00	633.39	772.69	168.25	0.00	-111.18	-0.00	-0.00	-0.00	300.00	200.00	0.00	-0.00
503	2.21	-0.15	633.24	772.59	168.43	0.00	-89.74	-0.00	-0.00	-0.00	300.00	200.00	0.00	-0.00
504	2.37	-0.08	633.39	772.41	168.49	0.00	-38.71	-0.00	-0.00	-0.00	300.00	200.00	0.00	-0.00
505	2.52	-0.15	633.70	772.54	168.46	0.00	-76.44	-0.00	-0.00	-0.00	300.00	200.00	0.00	-0.00
506	2.75	-0.00	634.16	772.56	168.53	0.00	-86.44	-0.00	-0.00	-0.00	300.00	200.00	0.00	-0.00
507	2.44	-0.00	634.00	772.39	168.38	0.00	-100.10	-0.00	-0.00	-0.00	300.00	200.00	0.00	-0.00
508	2.67	-0.00	633.85	772.35	168.37	0.00	-84.47	-0.00	-0.00	-0.00	300.00	200.00	0.00	-0.00
509	2.44	0.15	634.16	772.42	168.29	0.00	-57.50	-0.00	-0.00	-0.00	300.00	200.00	0.00	-0.00
510	2.37	-0.08	634.16	772.27	168.24	0.00	-107.98	-0.00	-0.00	-0.00	300.00	200.00	0.00	-0.00
511	2.29	-0.00	634.31	772.45	168.44	0.00	-72.24	-0.00	-0.00	-0.00	300.00	200.00	0.00	-0.00
512	2.14	-0.00	634.00	772.39	168.42	0.00	-90.34	-0.00	-0.00	-0.00	300.00	200.00	0.00	-0.00
513	2.14	-0.08	634.31	772.45	168.25	0.00	-77.79	-0.00	-0.00	-0.00	300.00	200.00	0.00	-0.00
514	1.98	-0.15	634.31	772.23	168.44	0.00	-82.56	-0.00	-0.00	-0.00	300.00	200.00	0.00	-0.00
515	2.14	-0.23	634.61	772.37	168.41	0.00	-51.62	-0.00	-0.00	-0.00	300.00	200.00	0.00	-0.00
516	1.98	-0.00	634.16	772.35	168.29	0.00	-62.91	-0.00	-0.00	-0.00	300.00	200.00	0.00	-0.00
517	2.21	-0.00	634.61	772.30	168.31	0.00	-47.23	-0.00	-0.00	-0.00	300.00	200.00	0.00	-0.00
518	2.06	-0.08	634.31	772.38	168.44	0.00	-74.98	-0.00	-0.00	-0.00	300.00	200.00	0.00	-0.00
519	2.21	0.15	634.16	772.20	168.43	0.00	-27.00	-0.00	-0.00	-0.00	300.00	200.00	0.00	-0.00
520	2.21	-0.08	634.16	772.20	168.43	0.00	-102.71	-0.00	-0.00	-0.00	300.00	200.00	0.00	-0.00
521	2.29	-0.15	634.46	772.34	168.45	0.00	-92.16	-0.00	-0.00	-0.00	300.00	200.00	0.00	-0.00
522	2.29	-0.15	634.16	772.13	168.62	0.00	-46.01	-0.00	-0.00	-0.00	300.00	200.00	0.00	-0.00
523	2.37	-0.08	633.85	772.21	168.80	0.00	-60.88	-0.00	-0.00	-0.00	300.00	200.00	0.00	-0.00
524	2.29	-0.38	633.85	772.21	168.95	0.00	-75.19	-0.00	-0.00	-0.00	300.00	200.00	0.00	-0.00
525	2.21	-0.46	634.00	772.31	169.19	0.00	-59.32	-0.00	-0.00	-0.00	300.00	200.00	0.00	-0.00
526	2.37	-0.61	634.00	772.46	169.43	0.00	-14.64	-0.00	-0.00	-0.00	300.00	200.00	0.00	-0.00
527	2.37	-0.99	634.16	772.27	169.73	0.00	-63.92	-0.00	-0.00	-0.00	300.00	200.00	0.00	-0.00
528	2.37	-0.92	634.46	772.34	169.99	0.00	-7.51	-0.00	-0.00	-0.00	300.00	200.00	0.00	-0.00
529	2.67	-1.30	634.61	772.15	170.28	0.00	-20.19	-0.00	-0.00	-0.00	300.00	200.00	0.00	-0.00
530	2.52	-1.37	634.46	772.34	170.71	0.00	21.47	-0.00	-0.00	-0.00	300.00	200.00	0.00	-0.00
531	2.52	-1.60	634.31	772.23	170.89	0.00	-31.03	-0.00	-0.00	-0.00	300.00	200.00	0.00	-0.00
532	2.44	-1.75	634.46	772.41	171.14	0.00	20.82	-0.00	-0.00	-0.00	300.00	200.00	0.00	-0.00
533	2.44	-1.75	634.00	772.31	171.26	0.00	43.84	-0.00	-0.00	-0.00	300.00	200.00	0.00	-0.00
534	2.44	-1.68	634.31	772.52	171.28	0.00	31.31	-0.00	-0.00	-0.00	300.00	200.00	0.00	-0.00
535	2.52	-1.68	634.31	772.59	171.33	0.00	29.36	-0.00	-0.00	-0.00	300.00	200.00	0.00	-0.00
536	2.37	-1.75	634.31	772.52	171.37	0.00	-44.89	-0.00	-0.00	-0.00	300.00	200.00	0.00	-0.00
537	2.06	-1.60	634.77	772.69	171.35	0.00	6.85	-0.00	-0.00	-0.00	300.00	200.00	0.00	-0.00
538	2.29	-1.45	634.92	772.94	171.30	0.00	-2.45	-0.00	-0.00	-0.00	300.00	200.00	0.00	-0.00
539	2.29	-1.30	634.77	772.90	171.20	0.00	-74.43	-0.00	-0.00	-0.00	300.00	200.00	0.00	-0.00
540	2.21	-1.37	634.46	772.84	171.19	0.00	-36.50	-0.00	-0.00	-0.00	300.00	200.00	0.00	-0.00
541	2.29	-1.30	634.31	772.67	171.08	0.00	-6.34	-0.00	-0.00	-0.00	300.00	200.00	0.00	-0.00
542	2.29	-1.14	633.85	772.72	170.92	0.00	-124.11	-0.00	-0.00	-0.00	300.00	200.00	0.00	-0.00
543	2.21	-1.14	634.46	773.06	170.80	0.00	-167.53	-0.00	-0.00	-0.00	300.00	200.00	0.00	-0.00
544	2.21	-1.07	634.92	773.01	170.63	0.00	-112.27	-0.00	-0.00	-0.00	300.00	200.00	0.00	-0.00
545	2.06	-0.99	635.22	773.07	170.31	0.00	-167.14	-0.00	-0.00	-0.00	300.00	200.00	0.00	-0.00
546	2.14	-0.92	635.38	773.17	170.08	0.00	-205.67	-0.00	-0.00	-0.00	300.00	200.00	0.00	-0.00
547	2.14	-0.69	635.38	773.17	169.79	0.00	-222.35	-0.00	-0.00	-0.00	300.00	200.00	0.00	-0.00
548	2.06	-0.46	635.22	773.29	169.59	0.00	-213.58	-0.00	-0.00	-0.00	300.00	200.00	0.00	-0.00
549	2.29	-0.31	634.92	773.30	169.19	0.00	-247.43	-0.00	-0.00	-0.00	300.00	200.00	0.00	-0.00
550	2.14	-0.15	634.31	773.24	168.92	0.00	-269.30	-0.00	-0.00	-0.00	300.00	200.00	0.00	-0.00
551	2.21	-0.00	633.85	773.22	168.46	0.00	-298.66	-0.00	-0.00	-0.00	300.00	200.00	0.00	-0.00
552	2.21	0.31	633.09	773.28	168.14	0.00	-259.79	-0.00	-0.00	-0.00	300.00	200.00	0.00	-0.00
553	2.14	0.31	632.48	773.30	167.72	0.00	-304.03	-0.00	-0.00	-0.00	300.00	200.00	0.00	-0.00
554	2.21	0.15	632.17	773.24	167.37	0.00	-327.06	-0.00	-0.00	-0.00	300.00	200.00	0.00	-0.00
555	2.06	0.76	631.71	773.43	167.05	0.00	-312.34	-0.00	-0.00	-0.00	300.00	200.00	0.00	-0.00
556	1.98	0.61	631.71	773.51	166.81	0.00	-307.23	-0.00	-0.00	-0.00	300.00	200.00	0.00	-0.00
557	1.98	0.76	631.87	773.54	166.43	0.00	-356.91	-0.00	-0.00	-0.00	300.00	200.00	0.00	-0.00
558	1.83	0.84	632.17	773.60	166.16	0.00	-296.69	-0.00	-0.00	-0.00	300.00	200.00	0.00	-0.00
559	1.91	1.14	632.48	773.52	165.93	0.00	-283.01	-0.00	-0.00	-0.00	300.00	200.00	0.00	-0.00
560	1.75	0.99	632.93	773.68	165.72	0.00	-298.11	-0.00	-0.00	-0.00	300.00	200.00	0.00	-0.00
561	1.60	0.99	633.39	773.63	165.55	0.00	-338.87	-0.00	-0.00	-0.00	300.00	200.00	0.00	-0.00
562	1.37	1.14	634.16	773.64	165.45	0.00	-334.29	-0.00	-0.00	-0.00	300.00	200.00	0.00	-0.00
563	1.22	1.22	634.16	773.86	165.26	0.00	-250.98	-0.00	-0.00	-0.00	300.00	200.00	0.00	-0.00
564	1.07	1.07	634.92	774.09	165.10	0.00	-311.57	-0.00	-0.00	-0.00	300.00	200.00	0.00	-0.00
565	0.84	1.07	635.07	774.26	165.02	0.00	-326.73	-0.00	-0.00	-0.00	300.00	200.00	0.00	-0.00
566	0.92	1.22	635.07	774.26	164.82	0.00	-309.93	-0.00	-0.00	-0.00	300.00	200.00	0.00	-0.00
567	0.99	1.22	635.22	774.29	164.74	0.00	-266.96	-0.00	-0.00	-0.00	300.00	200.00	0.00	-0.00
568	0.61	1.14	634.46	774.28	164.55	0.00	-240.54	-0.00	-0.00	-0.00	300.00	200.00	0.00	-0.00
569	0.69	1.45	634.31	774.47	164.49	0.00	-227.16	-0.00	-0.00	-0.00	300.00	200.00	0.00	-0.00
570	0.76	1.53	634.61	774.46	164.32	0.00	-220.18	-0.00	-0.00	-0.00	300.00	200.00	0.00	-0.00
571	0.76	1.45	634.16	774.51	164.20	0.00	-207.27	-0.00	-0.00	-0.00	300.00	200.00	0.00	-0.00
572	0.69	1.37	634.16	774.51	164.05	0.00	-214.44	-0.00	-0.00	-0.00	300.00	200.00	0.00	-0.00
573	0.76	1.60	634.16	774.44	163.91	0.00	-141.99	-0.00	-0.00	-0.00	300.00	200.00	0.00	-0.00
574	0.92	1.68	634.00	774.62	163.95	0.00	-160.86	-0.00	-0.00	-0.00	300.00	200.00	0.00	-0.00
575	0.92	1.60	634.00	774.77	163.75	0.00	-171.06	-0.00	-0.00	-0.00	300.00	200.00	0.00	-0.00
576	1.07	1.83	634.31	774.83	163.82	0.00	-124.39	-0.00	-0.00	-0.00	300.00	200.00	0.00	-0.00
577	1.14	1.75	634.16	774.58	163.62	0.00	-159.62	-0.00	-0.00	-0.00	300.00	200.00	0.00	-0.00
578	1.14	1.68	634.46	774.57	163.54	0.00	-169.49	-0.00	-0.00	-0.00	300.00	200.00	0.00	-0.00
579	0.99	1.53	633.70	774.78	163.45	0.00	-138.15	-0.00	-0.00	-0.00	300.00	200.00	0.00	-0.00
580	1.14	1.68	633.70	774.78	163.35	0.00	-124.27	-0.00	-0.00	-0.00	300.00	200.00	0.00	-0.00
581	1.30	1.60	632.93	774.62	163.16	0.00	-139.64	-0.00	-0.00	-0.00	300.00	200.00	0.00	-0.00
582	0.99	1.60	632.78	774.67	163.06	0.00	-128.57	-0.00	-0.00	-0.00	300.00	200.00	0.00	-0.00
583	1.14	1.68	632.78	774.52	163.11	0.00	-124.12	-0.00	-0.00	-0.00	300.00	200.00	0.00	-0.00
584	1.37	1.75	632.17	774.40	163.02	0.00	-122.66	-0.00	-0.00	-0.00	300.00	200.00	0.00	-0.00
585	1.14	1.83	632.48	774.46	162.94	0.00	-104.59	-0.00	-0.00	-0.00	300.00	200.00	0.00	-0.00
586	1.30	1.98	633.09	774.73	162.98	0.00	-45.34	-0.00	-0.00	-0.00	300.00	200.00	0.00	-0.00
587	1.60	1.98	632.78	774.74	162.82	0.00	-56.92	-0.00	-0.00	-0.00	300.00	200.00	0.00	-0.00
588	1.45	1.75	632.93	774.34	162.73	0.00	-125.80	-0.00	-0.00	-0.00	300.00	200.00	0.00	-0.00
589	1.37	2.06	633.85	774.52	162.78	0.00	-38.22	-0.00	-0.00	-0.00	300.00	200.00	0.00	-0.00
590	1.37	1.91	634.00	774.41	162.74	0.00	-34.78	-0.00	-0.00	-0.00	300.00	200.00	0.00	-0.00
591	1.60	1.98	633.85	774.16	162.78	0.00	-55.83	-0.00	-0.00	-0.00	300.00	200.00	0.00	-0.00
592	1.60	2.06	634.61	774.39	162.64	0.00	-23.81	-0.00	-0.00	-0.00	300.00	200.00	0.00	-0.00
593	1.75	1.83	634.46	774.14	162.58	0.00	-81.49	-0.00	-0.00	-0.00	300.00	200.00	0.00	-0.00
594	1.45	1.83	634.77	774.20	162.60	0.00	44.29	-0.00	-0.00	-0.00	300.00	200.00	0.00	-0.00
595	1.60	1.83	634.31	774.11	162.52	0.00	-52.92	-0.00	-0.00	-0.00	300.00	200.00	0.00	-0.00
596	1.30	1.83	634.31	774.11	162.42	0.00	4.17	-0.00	-0.00	-0.00	300.00	200.00	0.00	-0.00
597	1.14	1.75	634.77	774.13	162.26	0.00	-68.82	-0.00	-0.00	-0.00	300.00	200.00	0.00	-0.00
598	1.30	1.75	634.46	773.92	162.10	0.00	-5.77	-0.00	-0.00	-0.00	300.00	200.00	0.00	-0.00
599	1.37	1.91	634.16	773.93	162.08	0.00	-34.78	-0.00	-0.00	-0.00	300.00	200.00	0.00	-0.00
600	1.45	1.98	634.31	773.82	162.09	0.00	-27.59	-0.00	-0.00	-0.00	300.00	200.00	0.00	-0.00
601	1.37	1.83	634.00	773.76	162.02	0.00	1.39	-0.00	-0.00	-0.00	300.00	200.00	0.00	-0.00
602	1.37	1.75	634.31	773.82	161.85	0.00	14.07	-0.00	-0.00	-0.00	300.00	200.00	0.00	-0.00
603	1.30	1.83	633.70	773.84	161.76	0.00	26.69	-0.00	-0.00	-0.00	300.00	200.00	0.00	-0.00
604	1.22	1.91	633.85	773.73	161.53	0.00	16.50	-0.00	-0.00	-0.00	300.00	200.00	0.00	-0.00
605	1.14	1.91	633.85	773.80	161.48	0.00	-49.42	-0.00	-0.00	-0.00	300.00	200.00	0.00	-0.00
606	1.37	1.68	634.00	773.76	161.54	0.00	-110.55	-0.00	-0.00	-0.00	300.00	200.00	0.00	-0.00
607	1.22	1.68	634.16	773.79	161.50	0.00	-59.00	-0.00	-0.00	-0.00	300.00	200.00	0.00	-0.00
608	1.22	1.68	633.85	773.51	161.29	0.00	-81.68	-0.00	-0.00	-0.00	300.00	200.00	0.00	-0.00
609	1.60	1.83	633.85	773.44	161.29	0.00	-53.67	-0.00	-0.00	-0.00	300.00	200.00	0.00	-0.00
610	1.45	1.83	634.16	773.57	161.31	0.00	-47.98	-0.00	-0.00	-0.00	300.00	200.00	0.00	-0.00
611	1.45	1.83	634.00	773.54	161.25	0.00	-70.89	-0.00	-0.00	-0.00	300.00	200.00	0.00	-0.00
612	1.60	1.91	634.16	773.64	161.12	0.00	-67.34	-0.00	-0.00	-0.00	300.00	200.00	0.00	-0.00
613	1.45	1.83	634.61	773.52	161.24	0.00	-93.76	-0.00	-0.00	-0.00	300.00	200.00	0.00	-0.00
614	1.60	1.75	634.61	773.59	161.19	0.00	-109.76	-0.00	-0.00	-0.00	300.00	200.00	0.00	-0.00
615	1.68	1.83	634.92	773.58	161.07	0.00	-148.81	-0.00	-0.00	-0.00	300.00	200.00	0.00	-0.00
616	1.83	1.98	634.77	773.55	161.11	0.00	-89.10	-0.00	-0.00	-0.00	300.00	200.00	0.00	-0.00
617	1.75	2.06	634.77	773.34	161.06	0.00	-75.89	-0.00	-0.00	-0.00	300.00	200.00	0.00	-0.00
618	1.98	1.98	634.46	773.42	161.18	0.00	-48.84	-0.00	-0.00	-0.00	300.00	200.00	0.00	-0.00
619	1.68	1.98	634.61	773.31	161.19	0.00	-59.64	-0.00	-0.00	-0.00	300.00	200.00	0.00	-0.00
620	1.75	1.98	634.31	773.32	161.13	0.00	-39.85	-0.00	-0.00	-0.00	300.00	200.00	0.00	-0.00
621	1.68	1.98	634.46	773.27	161.14	0.00	-128.34	-0.00	-0.00	-0.00	300.00	200.00	0.00	-0.00
622	1.68	1.98	635.07	773.40	160.93	0.00	-37.37	-0.00	-0.00	-0.00	300.00	200.00	0.00	-0.00
623	1.60	1.98	635.38	773.39	161.10	0.00	-102.78	-0.00	-0.00	-0.00	300.00	200.00	0.00	-0.00
624	1.83	1.98	635.38	773.32	161.14	0.00	-65.67	-0.00	-0.00	-0.00	300.00	200.00	0.00	-0.00
625	1.45	1.91	635.53	773.28	161.15	0.00	-83.54	-0.00	-0.00	-0.00	300.00	200.00	0.00	-0.00
626	1.60	2.14	634.92	773.08	161.16	0.00	-13.56	-0.00	-0.00	-0.00	300.00	200.00	0.00	-0.00
627	1.45	1.98	635.07	773.25	161.12	0.00	-96.53	-0.00	-0.00	-0.00	300.00	200.00	0.00	-0.00
628	1.60	1.98	634.92	773.30	161.12	0.00	-125.45	-0.00	-0.00	-0.00	300.00	200.00	0.00	-0.00
629	1.45	2.14	634.31	773.17	161.08	0.00	-76.62	-0.00	-0.00	-0.00	300.00	200.00	0.00	-0.00
630	1.45	2.06	633.85	773.29	161.24	0.00	-63.65	-0.00	-0.00	-0.00	300.00	200.00	0.00	-0.00
631	1.75	1.91	633.85	773.29	161.15	0.00	-164.11	-0.00	-0.00	-0.00	300.00	200.00	0.00	-0.00
632	1.45	1.98	633.09	773.14	161.15	0.00	-119.15	-0.00	-0.00	-0.00	300.00	200.00	0.00	-0.00
633	1.68	1.98	632.93	773.25	161.28	0.00	-173.82	-0.00	-0.00	-0.00	300.00	200.00	0.00	-0.00
634	1.60	1.91	632.63	773.19	161.26	0.00	-134.90	-0.00	-0.00	-0.00	300.00	200.00	0.00	-0.00
635	1.60	1.98	632.48	773.08	161.35	0.00	-124.65	-0.00	-0.00	-0.00	300.00	200.00	0.00	-0.00
636	1.60	1.83	632.63	773.12	161.46	0.00	-167.25	-0.00	-0.00	-0.00	300.00	200.00	0.00	-0.00
637	1.45	1.98	632.78	773.00	161.37	0.00	-164.34	-0.00	-0.00	-0.00	300.00	200.00	0.00	-0.00
638	1.68	2.14	633.09	773.14	161.48	0.00	-153.44	-0.00	-0.00	-0.00	300.00	200.00	0.00	-0.00
639	1.75	1.91	633.85	773.08	161.58	0.00	-185.82	-0.00	-0.00	-0.00	300.00	200.00	0.00	-0.00
640	1.75	2.14	633.85	773.00	161.48	0.00	-224.76	-0.00	-0.00	-0.00	300.00	200.00	0.00	-0.00
641	1.68	2.21	634.61	773.09	161.72	0.00	-143.03	-0.00	-0.00	-0.00	300.00	200.00	0.00	-0.00
642	1.75	2.14	634.61	773.02	161.72	0.00	-224.37	-0.00	-0.00	-0.00	300.00	200.00	0.00	-0.00
643	1.75	2.06	634.92	773.22	161.84	0.00	-211.62	-0.00	-0.00	-0.00	300.00	200.00	0.00	-0.00
644	1.75	1.98	634.77	773.12	161.83	0.00	-221.34	-0.00	-0.00	-0.00	300.00	200.00	0.00	-0.00
645	1.68	2.06	635.38	773.03	161.96	0.00	-162.33	-0.00	-0.00	-0.00	300.00	200.00	0.00	-0.00
646	1.83	2.06	635.07	773.11	162.09	0.00	-236.73	-0.00	-0.00	-0.00	300.00	200.00	0.00	-0.00
647	1.83	2.14	634.77	773.05	162.07	0.00	-226.73	-0.00	-0.00	-0.00	300.00	200.00	0.00	-0.00
648	1.98	2.06	634.16	773.07	162.08	0.00	-173.78	-0.00	-0.00	-0.00	300.00	200.00	0.00	-0.00
649	1.83	2.06	634.16	773.07	162.18	0.00	-167.82	-0.00	-0.00	-0.00	300.00	200.00	0.00	-0.00
650	2.06	1.98	634.00	772.75	162.17	0.00	-162.88	-0.00	-0.00	-0.00	300.00	200.00	0.00	-0.00
651	2.21	2.06	634.16	772.85	162.27	0.00	-158.70	-0.00	-0.00	-0.00	300.00	200.00	0.00	-0.00
652	2.21	1.75	634.16	773.07	162.22	0.00	-176.02	-0.00	-0.00	-0.00	300.00	200.00	0.00	-0.00
653	2.21	1.91	634.16	773.07	162.42	0.00	-155.76	-0.00	-0.00	-0.00	300.00	200.00	0.00	-0.00
654	2.14	1.75	633.39	772.84	162.47	0.00	-195.10	-0.00	-0.00	-0.00	300.00	200.00	0.00	-0.00
655	2.14	1.91	633.85	772.86	162.64	0.00	-174.91	-0.00	-0.00	-0.00	300.00	200.00	0.00	-0.00
656	2.06	1.91	634.00	772.96	162.74	0.00	-149.16	-0.00	-0.00	-0.00	300.00	200.00	0.00	-0.00
657	2.06	1.75	634.31	772.95	162.76	0.00	-168.94	-0.00	-0.00	-0.00	300.00	200.00	0.00	-0.00
658	2.29	1.53	634.31	772.81	162.81	0.00	-161.13	-0.00	-0.00	-0.00	300.00	200.00	0.00	-0.00
659	2.06	1.53	634.16	772.92	162.95	0.00	-175.40	-0.00	-0.00	-0.00	300.00	200.00	0.00	-0.00
660	2.06	1.60	634.16	772.85	163.09	0.00	-165.06	-0.00	-0.00	-0.00	300.00	200.00	0.00	-0.00
661	1.91	1.53	634.00	772.96	163.18	0.00	-146.47	-0.00	-0.00	-0.00	300.00	200.00	0.00	-0.00
662	1.91	1.60	634.00	772.89	163.18	0.00	-159.32	-0.00	-0.00	-0.00	300.00	200.00	0.00	-0.00
663	1.98	1.45	634.00	773.04	163.13	0.00	-182.29	-0.00	-0.00	-0.00	300.00	200.00	0.00	-0.00
664	1.75	1.60	634.00	773.11	163.23	0.00	-131.08	-0.00	-0.00	-0.00	300.00	200.00	0.00	-0.00
665	1.98	1.53	634.16	773.14	163.33	0.00	-172.13	-0.00	-0.00	-0.00	300.00	200.00	0.00	-0.00
666	2.06	1.53	633.85	772.86	163.31	0.00	-174.54	-0.00	-0.00	-0.00	300.00	200.00	0.00	-0.00
667	2.06	1.37	634.16	773.14	163.28	0.00	-194.85	-0.00	-0.00	-0.00	300.00	200.00	0.00	-0.00
668	1.83	1.45	634.31	773.17	163.29	0.00	-176.56	-0.00	-0.00	-0.00	300.00	200.00	0.00	-0.00
669	1.98	1.60	634.16	773.07	163.33	0.00	-93.45	-0.00	-0.00	-0.00	300.00	200.00	0.00	-0.00
670	2.06	1.37	634.61	773.16	163.36	0.00	-171.83	-0.00	-0.00	-0.00	300.00	200.00	0.00	-0.00
671	1.91	1.53	634.00	772.96	163.37	0.00	-123.22	-0.00	-0.00	-0.00	300.00	200.00	0.00	-0.00
672	2.06	1.60	634.77	773.19	163.56	0.00	-141.75	-0.00	-0.00	-0.00	300.00	200.00	0.00	-0.00
673	2.21	1.45	634.31	772.95	163.63	0.00	-189.51	-0.00	-0.00	-0.00	300.00	200.00	0.00	-0.00
674	2.29	1.60	634.46	772.99	163.78	0.00	-126.36	-0.00	-0.00	-0.00	300.00	200.00	0.00	-0.00
675	2.14	1.53	634.16	772.85	163.76	0.00	-153.48	-0.00	-0.00	-0.00	300.00	200.00	0.00	-0.00
676	1.98	1.37	633.85	773.00	163.84	0.00	-122.09	-0.00	-0.00	-0.00	300.00	200.00	0.00	-0.00
677	1.98	1.37	633.85	772.93	163.89	0.00	-190.55	-0.00	-0.00	-0.00	300.00	200.00	0.00	-0.00
678	2.06	1.53	633.85	772.93	163.89	0.00	-104.80	-0.00	-0.00	-0.00	300.00	200.00	0.00	-0.00
679	1.98	1.68	633.70	772.97	163.98	0.00	-150.76	-0.00	-0.00	-0.00	300.00	200.00	0.00	-0.00
680	1.83	1.53	633.39	772.91	163.91	0.00	-119.35	-0.00	-0.00	-0.00	300.00	200.00	0.00	-0.00
681	2.06	1.45	633.70	772.97	164.03	0.00	-183.17	-0.00	-0.00	-0.00	300.00	200.00	0.00	-0.00
682	2.06	1.68	634.00	772.96	164.14	0.00	-107.38	-0.00	-0.00	-0.00	300.00	200.00	0.00	-0.00
683	1.98	1.68	634.00	773.04	164.14	0.00	-127.65	-0.00	-0.00	-0.00	300.00	200.00	0.00	-0.00
684	1.91	1.60	634.31	773.10	164.16	0.00	-89.12	-0.00	-0.00	-0.00	300.00	200.00	0.00	-0.00
685	2.06	1.60	634.16	773.00	164.10	0.00	-117.43	-0.00	-0.00	-0.00	300.00	200.00	0.00	-0.00
686	1.75	1.91	634.31	773.10	164.25	0.00	-66.73	-0.00	-0.00	-0.00	300.00	200.00	0.00	-0.00
687	1.68	1.75	634.46	772.99	164.26	0.00	-129.39	-0.00	-0.00	-0.00	300.00	200.00	0.00	-0.00
688	1.68	1.53	634.16	773.14	164.39	0.00	-159.17	-0.00	-0.00	-0.00	300.00	200.00	0.00	-0.00
689	1.60	1.45	634.16	773.14	164.29	0.00	-166.51	-0.00	-0.00	-0.00	300.00	200.00	0.00	-0.00
690	1.45	1.60	633.70	773.12	164.51	0.00	-118.01	-0.00	-0.00	-0.00	300.00	200.00	0.00	-0.00
691	1.45	1.53	634.00	773.11	164.62	0.00	-104.86	-0.00	-0.00	-0.00	300.00	200.00	0.00	-0.00
692	1.30	1.53	634.46	773.35	164.69	0.00	-76.84	-0.00	-0.00	-0.00	300.00	200.00	0.00	-0.00
693	1.60	1.53	634.16	773.14	164.77	0.00	-132.95	-0.00	-0.00	-0.00	300.00	200.00	0.00	-0.00
694	1.68	1.45	634.00	773.18	165.05	0.00	-145.13	-0.00	-0.00	-0.00	300.00	200.00	0.00	-0.00
695	1.45	1.37	634.31	773.24	165.22	0.00	-32.45	-0.00	-0.00	-0.00	300.00	200.00	0.00	-0.00
696	1.60	1.45	634.16	773.07	165.35	0.00	-50.27	-0.00	-0.00	-0.00	300.00	200.00	0.00	-0.00
697	1.45	1.37	634.61	773.38	165.33	0.00	-55.36	-0.00	-0.00	-0.00	300.00	200.00	0.00	-0.00
698	1.68	1.37	634.61	773.23	165.52	0.00	-39.88	-0.00	-0.00	-0.00	300.00	200.00	0.00	-0.00
699	1.68	1.37	634.46	773.27	165.61	0.00	-16.90	-0.00	-0.00	-0.00	300.00	200.00	0.00	-0.00
700	1.37	1.37	634.61	773.31	165.76	0.00	-52.02	-0.00	-0.00	-0.00	300.00	200.00	0.00	-0.00
701	1.37	1.37	634.31	773.10	165.84	0.00	-5.85	-0.00	-0.00	-0.00	300.00	200.00	0.00	-0.00
702	1.30	1.45	634.16	773.14	165.88	0.00	-39.11	-0.00	-0.00	-0.00	300.00	200.00	0.00	-0.00
703	1.37	1.45	634.16	773.36	166.12	0.00	4.08	-0.00	-0.00	-0.00	300.00	200.00	0.00	-0.00
704	1.60	1.37	634.31	773.24	166.23	0.00	-13.25	-0.00	-0.00	-0.00	300.00	200.00	0.00	-0.00
705	1.60	1.37	634.16	773.00	166.41	0.00	-12.61	-0.00	-0.00	-0.00	300.00	200.00	0.00	-0.00
706	1.68	1.07	634.46	773.20	166.57	0.00	-31.91	-0.00	-0.00	-0.00	300.00	200.00	0.00	-0.00
707	1.45	0.84	633.85	773.08	166.59	0.00	-8.06	-0.00	-0.00	-0.00	300.00	200.00	0.00	-0.00
708	1.60	0.61	634.31	773.10	166.80	0.00	-88.34	-0.00	-0.00	-0.00	300.00	200.00	0.00	-0.00
709	1.45	0.84	634.00	773.11	166.88	0.00	-30.55	-0.00	-0.00	-0.00	300.00	200.00	0.00	-0.00
710	1.60	0.92	633.85	773.08	167.02	0.00	-2.56	-0.00	-0.00	-0.00	300.00	200.00	0.00	-0.00
711	1.68	0.84	634.16	773.07	167.08	0.00	-37.76	-0.00	-0.00	-0.00	300.00	200.00	0.00	-0.00
712	1.83	0.76	633.09	772.99	167.12	0.00	-52.56	-0.00	-0.00	-0.00	300.00	200.00	0.00	-0.00
713	1.75	0.61	633.39	772.98	167.14	0.00	-69.86	-0.00	-0.00	-0.00	300.00	200.00	0.00	-0.00
714	1.75	0.84	633.09	772.92	167.22	0.00	-39.90	-0.00	-0.00	-0.00	300.00	200.00	0.00	-0.00
715	1.75	0.69	632.93	772.96	167.31	0.00	-82.51	-0.00	-0.00	-0.00	300.00	200.00	0.00	-0.00
716	1.75	0.84	632.78	772.93	167.49	0.00	-39.43	-0.00	-0.00	-0.00	300.00	200.00	0.00	-0.00
717	1.60	0.61	632.32	772.98	167.62	0.00	-64.08	-0.00	-0.00	-0.00	300.00	200.00	0.00	-0.00
718	1.75	0.61	632.48	772.72	167.72	0.00	-68.68	-0.00	-0.00	-0.00	300.00	200.00	0.00	-0.00
719	1.75	0.61	632.48	772.79	167.86	0.00	-45.58	-0.00	-0.00	-0.00	300.00	200.00	0.00	-0.00
720	1.68	0.46	633.24	772.95	168.00	0.00	-39.96	-0.00	-0.00	-0.00	300.00	200.00	0.00	-0.00
721	1.45	0.15	633.85	773.15	168.18	0.00	-117.87	-0.00	-0.00	-0.00	300.00	200.00	0.00	-0.00
722	1.60	0.15	634.00	772.82	168.42	0.00	-53.62	-0.00	-0.00	-0.00	300.00	200.00	0.00	-0.00
723	1.60	0.15	634.00	772.89	168.47	0.00	-76.44	-0.00	-0.00	-0.00	300.00	200.00	0.00	-0.00
724	1.75	0.15	634.77	772.98	168.70	0.00	-80.86	-0.00	-0.00	-0.00	300.00	200.00	0.00	-0.00
725	1.60	0.08	635.07	773.11	168.77	0.00	-63.02	-0.00	-0.00	-0.00	300.00	200.00	0.00	-0.00
726	1.60	0.08	635.22	772.85	168.72	0.00	-40.18	-0.00	-0.00	-0.00	300.00	200.00	0.00	-0.00
727	1.60	0.08	634.77	772.69	168.75	0.00	-131.68	-0.00	-0.00	-0.00	300.00	200.00	0.00	-0.00
728	1.75	-0.00	635.07	772.82	168.77	0.00	-77.70	-0.00	-0.00	-0.00	300.00	200.00	0.00	-0.00
729	1.75	0.15	634.77	772.90	168.89	0.00	-103.40	-0.00	-0.00	-0.00	300.00	200.00	0.00	-0.00
730	1.60	0.08	634.61	773.02	168.89	0.00	-108.60	-0.00	-0.00	-0.00	300.00	200.00	0.00	-0.00
731	1.75	0.38	634.16	772.92	168.91	0.00	-27.82	-0.00	-0.00	-0.00	300.00	200.00	0.00	-0.00
732	1.83	0.15	634.16	772.85	168.96	0.00	-82.75	-0.00	-0.00	-0.00	300.00	200.00	0.00	-0.00
733	1.75	0.08	634.31	773.10	169.11	0.00	-135.84	-0.00	-0.00	-0.00	300.00	200.00	0.00	-0.00
734	1.68	0.08	634.00	772.75	169.15	0.00	-133.40	-0.00	-0.00	-0.00	300.00	200.00	0.00	-0.00
735	1.75	0.31	634.00	772.89	169.24	0.00	-105.82	-0.00	-0.00	-0.00	300.00	200.00	0.00	-0.00
736	1.60	0.38	634.00	773.04	169.15	0.00	-91.41	-0.00	-0.00	-0.00	300.00	200.00	0.00	-0.00
737	1.75	0.46	634.46	773.13	169.31	0.00	-131.73	-0.00	-0.00	-0.00	300.00	200.00	0.00	-0.00
738	1.60	0.46	634.31	772.95	169.30	0.00	-104.09	-0.00	-0.00	-0.00	300.00	200.00	0.00	-0.00
739	1.68	0.31	634.61	773.02	169.37	0.00	-149.08	-0.00	-0.00	-0.00	300.00	200.00	0.00	-0.00
740	1.75	-0.00	634.77	772.98	169.42	0.00	-213.87	-0.00	-0.00	-0.00	300.00	200.00	0.00	-0.00
741	1.60	0.08	634.46	772.99	169.41	0.00	-153.53	-0.00	-0.00	-0.00	300.00	200.00	0.00	-0.00
742	1.45	0.31	634.46	773.13	169.46	0.00	-119.08	-0.00	-0.00	-0.00	300.00	200.00	0.00	-0.00
743	1.68	0.15	634.31	773.17	169.59	0.00	-145.67	-0.00	-0.00	-0.00	300.00	200.00	0.00	-0.00
744	1.68	0.31	633.70	773.19	169.52	0.00	-148.88	-0.00	-0.00	-0.00	300.00	200.00	0.00	-0.00
745	1.91	0.15	632.78	772.86	169.57	0.00	-152.63	-0.00	-0.00	-0.00	300.00	200.00	0.00	-0.00
746	1.98	0.15	633.24	773.02	169.69	0.00	-154.74	-0.00	-0.00	-0.00	300.00	200.00	0.00	-0.00
747	1.91	0.31	632.93	772.96	169.58	0.00	-87.01	-0.00	-0.00	-0.00	300.00	200.00	0.00	-0.00
748	2.06	0.31	633.09	773.14	169.53	0.00	-160.45	-0.00	-0.00	-0.00	300.00	200.00	0.00	-0.00
749	1.98	0.31	633.24	772.95	169.54	0.00	-180.95	-0.00	-0.00	-0.00	300.00	200.00	0.00	-0.00
750	2.06	0.61	633.24	773.10	169.69	0.00	-120.49	-0.00	-0.00	-0.00	300.00	200.00	0.00	-0.00
751	2.06	0.61	633.70	773.05	169.52	0.00	-143.69	-0.00	-0.00	-0.00	300.00	200.00	0.00	-0.00
752	2.06	0.61	634.00	773.11	169.53	0.00	-97.93	-0.00	-0.00	-0.00	300.00	200.00	0.00	-0.00
753	1.98	0.46	634.46	773.13	169.60	0.00	-138.18	-0.00	-0.00	-0.00	300.00	200.00	0.00	-0.00
754	1.91	0.61	634.46	772.99	169.41	0.00	-139.21	-0.00	-0.00	-0.00	300.00	200.00	0.00	-0.00
755	2.06	0.76	634.92	773.08	169.53	0.00	-146.76	-0.00	-0.00	-0.00	300.00	200.00	0.00	-0.00
756	1.98	0.69	634.92	773.08	169.48	0.00	-131.55	-0.00	-0.00	-0.00	300.00	200.00	0.00	-0.00
757	2.06	0.76	634.61	772.94	169.37	0.00	-124.09	-0.00	-0.00	-0.00	300.00	200.00	0.00	-0.00
758	2.06	0.84	634.46	773.13	169.31	0.00	-205.99	-0.00	-0.00	-0.00	300.00	200.00	0.00	-0.00
759	1.83	0.76	634.31	773.03	169.35	0.00	-185.84	-0.00	-0.00	-0.00	300.00	200.00	0.00	-0.00
760	1.98	0.76	634.16	773.14	169.35	0.00	-213.50	-0.00	-0.00	-0.00	300.00	200.00	0.00	-0.00
761	1.83	0.69	634.31	773.39	169.26	0.00	-264.84	-0.00	-0.00	-0.00	300.00	200.00	0.00	-0.00
762	1.60	0.76	633.85	773.15	169.23	0.00	-270.66	-0.00	-0.00	-0.00	300.00	200.00	0.00	-0.00
763	1.60	0.76	634.16	773.43	169.20	0.00	-270.92	-0.00	-0.00	-0.00	300.00	200.00	0.00	-0.00
764	1.60	0.84	634.00	773.32	169.24	0.00	-238.00	-0.00	-0.00	-0.00	300.00	200.00	0.00	-0.00
765	1.60	0.99	633.85	773.22	169.14	0.00	-218.28	-0.00	-0.00	-0.00	300.00	200.00	0.00	-0.00
766	1.60	0.99	633.85	773.29	169.14	0.00	-195.46	-0.00	-0.00	-0.00	300.00	200.00	0.00	-0.00
767	1.68	1.14	633.70	773.33	169.23	0.00	-223.70	-0.00	-0.00	-0.00	300.00	200.00	0.00	-0.00
768	1.60	0.61	634.46	773.49	169.26	0.00	-290.63	-0.00	-0.00	-0.00	300.00	200.00	0.00	-0.00
769	1.60	0.92	633.85	773.15	169.33	0.00	-227.80	-0.00	-0.00	-0.00	300.00	200.00	0.00	-0.00
770	1.22	0.76	634.00	773.47	169.34	0.00	-213.26	-0.00	-0.00	-0.00	300.00	200.00	0.00	-0.00
771	1.14	0.69	633.85	773.29	169.33	0.00	-197.81	-0.00	-0.00	-0.00	300.00	200.00	0.00	-0.00
772	1.07	0.84	634.00	773.47	169.29	0.00	-198.75	-0.00	-0.00	-0.00	300.00	200.00	0.00	-0.00
773	1.07	0.69	634.31	773.60	169.45	0.00	-218.44	-0.00	-0.00	-0.00	300.00	200.00	0.00	-0.00
774	1.14	0.76	634.46	773.49	169.50	0.00	-210.75	-0.00	-0.00	-0.00	300.00	200.00	0.00	-0.00
775	1.30	0.92	634.31	773.53	169.45	0.00	-172.86	-0.00	-0.00	-0.00	300.00	200.00	0.00	-0.00
776	1.14	0.84	634.16	773.50	169.44	0.00	-155.17	-0.00	-0.00	-0.00	300.00	200.00	0.00	-0.00
777	1.14	0.99	634.77	773.55	169.52	0.00	-158.26	-0.00	-0.00	-0.00	300.00	200.00	0.00	-0.00
778	1.37	0.92	634.61	773.52	169.51	0.00	-106.43	-0.00	-0.00	-0.00	300.00	200.00	0.00	-0.00
779	1.30	1.07	634.61	773.52	169.66	0.00	-129.94	-0.00	-0.00	-0.00	300.00	200.00	0.00	-0.00
780	1.07	1.07	634.61	773.67	169.80	0.00	-54.33	-0.00	-0.00	-0.00	300.00	200.00	0.00	-0.00
781	1.30	0.92	634.31	773.53	169.88	0.00	-80.75	-0.00	-0.00	-0.00	300.00	200.00	0.00	-0.00
782	1.30	0.92	633.85	773.44	169.86	0.00	-57.80	-0.00	-0.00	-0.00	300.00	200.00	0.00	-0.00
783	0.99	0.69	634.16	773.43	170.02	0.00	-100.98	-0.00	-0.00	-0.00	300.00	200.00	0.00	-0.00
784	1.14	0.69	634.31	773.24	170.12	0.00	-105.31	-0.00	-0.00	-0.00	300.00	200.00	0.00	-0.00
785	1.07	0.69	634.46	773.42	170.18	0.00	-103.09	-0.00	-0.00	-0.00	300.00	200.00	0.00	-0.00
786	1.30	0.84	633.85	773.37	170.25	0.00	-90.02	-0.00	-0.00	-0.00	300.00	200.00	0.00	-0.00
787	1.30	0.84	633.85	773.37	170.20	0.00	-44.30	-0.00	-0.00	-0.00	300.00	200.00	0.00	-0.00
788	1.14	0.69	634.16	773.28	170.21	0.00	-13.69	-0.00	-0.00	-0.00	300.00	200.00	0.00	-0.00
789	1.30	0.69	633.70	773.33	170.29	0.00	-18.17	-0.00	-0.00	-0.00	300.00	200.00	0.00	-0.00
790	1.22	0.69	634.16	773.28	170.50	0.00	-38.49	-0.00	-0.00	-0.00	300.00	200.00	0.00	-0.00
791	1.30	0.61	634.00	773.32	170.45	0.00	-27.85	-0.00	-0.00	-0.00	300.00	200.00	0.00	-0.00
792	1.37	0.84	634.77	773.26	170.53	0.00	-23.15	-0.00	-0.00	-0.00	300.00	200.00	0.00	-0.00
793	1.14	0.61	635.53	773.42	170.71	0.00	-45.99	-0.00	-0.00	-0.00	300.00	200.00	0.00	-0.00
794	1.30	0.53	635.38	773.39	170.85	0.00	-14.37	-0.00	-0.00	-0.00	300.00	200.00	0.00	-0.00
795	1.37	0.61	634.77	773.48	170.87	0.00	-52.51	-0.00	-0.00	-0.00	300.00	200.00	0.00	-0.00
796	1.37	0.69	634.16	773.43	170.89	0.00	3.21	-0.00	-0.00	-0.00	300.00	200.00	0.00	-0.00
797	1.30	0.76	633.85	773.22	170.92	0.00	-30.26	-0.00	-0.00	-0.00	300.00	200.00	0.00	-0.00
798	1.37	0.84	633.39	773.13	170.95	0.00	0.43	-0.00	-0.00	-0.00	300.00	200.00	0.00	-0.00
799	1.37	0.69	632.78	773.15	171.06	0.00	3.65	-0.00	-0.00	-0.00	300.00	200.00	0.00	-0.00
800	1.37	0.46	632.78	773.29	171.11	0.00	-48.96	-0.00	-0.00	-0.00	300.00	200.00	0.00	-0.00
801	1.37	0.61	632.02	773.14	171.08	0.00	-6.23	-0.00	-0.00	-0.00	300.00	200.00	0.00	-0.00
802	1.07	0.61	632.02	773.14	171.03	0.00	-20.35	-0.00	-0.00	-0.00	300.00	200.00	0.00	-0.00
803	1.22	0.61	631.56	773.33	171.15	0.00	-1.85	-0.00	-0.00	-0.00	300.00	200.00	0.00	-0.00
804	1.14	0.53	632.02	773.42	171.17	0.00	36.21	-0.00	-0.00	-0.00	300.00	200.00	0.00	-0.00
805	1.14	0.61	632.17	773.38	171.13	0.00	0.30	-0.00	-0.00	-0.00	300.00	200.00	0.00	-0.00
806	1.37	0.61	632.78	773.15	171.21	0.00	-6.06	-0.00	-0.00	-0.00	300.00	200.00	0.00	-0.00
807	1.14	0.61	633.85	773.29	171.30	0.00	0.55	-0.00	-0.00	-0.00	300.00	200.00	0.00	-0.00
808	1.30	1.07	634.77	773.26	171.25	0.00	32.62	-0.00	-0.00	-0.00	300.00	200.00	0.00	-0.00
809	1.22	0.76	635.22	773.21	171.32	0.00	-27.54	-0.00	-0.00	-0.00	300.00	200.00	0.00	-0.00
810	1.14	0.69	635.53	773.35	171.52	0.00	-12.23	-0.00	-0.00	-0.00	300.00	200.00	0.00	-0.00
811	1.14	0.99	636.29	773.50	171.51	0.00	27.17	-0.00	-0.00	-0.00	300.00	200.00	0.00	-0.00
812	1.07	0.76	636.44	773.32	171.66	0.00	-45.77	-0.00	-0.00	-0.00	300.00	200.00	0.00	-0.00
813	1.22	0.69	636.14	773.26	171.60	0.00	-37.13	-0.00	-0.00	-0.00	300.00	200.00	0.00	-0.00
814	1.14	0.76	635.38	773.10	171.76	0.00	-24.77	-0.00	-0.00	-0.00	300.00	200.00	0.00	-0.00
815	1.45	0.76	634.92	772.94	171.93	0.00	-10.12	-0.00	-0.00	-0.00	300.00	200.00	0.00	-0.00
816	1.14	0.53	634.31	773.10	172.00	0.00	-31.33	-0.00	-0.00	-0.00	300.00	200.00	0.00	-0.00
817	1.14	0.46	634.00	773.04	172.03	0.00	-64.06	-0.00	-0.00	-0.00	300.00	200.00	0.00	-0.00
818	0.99	0.31	633.85	773.08	172.03	0.00	-33.87	-0.00	-0.00	-0.00	300.00	200.00	0.00	-0.00
819	1.07	0.15	634.16	773.07	172.04	0.00	-101.59	-0.00	-0.00	-0.00	300.00	200.00	0.00	-0.00
820	1.07	0.46	634.00	773.04	172.18	0.00	-61.78	-0.00	-0.00	-0.00	300.00	200.00	0.00	-0.00
821	1.07	0.53	634.00	773.04	172.13	0.00	-74.80	-0.00	-0.00	-0.00	300.00	200.00	0.00	-0.00
822	1.07	0.38	634.46	773.06	172.20	0.00	-48.79	-0.00	-0.00	-0.00	300.00	200.00	0.00	-0.00
823	0.92	0.46	634.46	773.13	172.25	0.00	-57.51	-0.00	-0.00	-0.00	300.00	200.00	0.00	-0.00
824	0.69	0.31	634.31	772.95	172.29	0.00	-70.89	-0.00	-0.00	-0.00	300.00	200.00	0.00	-0.00
825	0.84	0.46	634.92	773.08	172.55	0.00	-55.11	-0.00	-0.00	-0.00	300.00	200.00	0.00	-0.00
826	0.92	0.08	634.77	772.90	172.55	0.00	-129.65	-0.00	-0.00	-0.00	300.00	200.00	0.00	-0.00
827	0.69	0.31	634.61	772.73	172.59	0.00	-116.39	-0.00	-0.00	-0.00	300.00	200.00	0.00	-0.00
828	0.76	-0.15	634.46	772.70	172.58	0.00	-178.13	-0.00	-0.00	-0.00	300.00	200.00	0.00	-0.00
829	0.99	-0.15	634.16	772.63	172.57	0.00	-184.43	-0.00	-0.00	-0.00	300.00	200.00	0.00	-0.00
830	0.99	0.15	634.00	772.75	172.61	0.00	-98.84	-0.00	-0.00	-0.00	300.00	200.00	0.00	-0.00
831	0.99	0.08	633.85	772.57	172.56	0.00	-154.60	-0.00	-0.00	-0.00	300.00	200.00	0.00	-0.00
832	0.92	0.15	634.00	772.46	172.47	0.00	-142.62	-0.00	-0.00	-0.00	300.00	200.00	0.00	-0.00
833	1.14	0.08	634.00	772.60	172.56	0.00	-90.11	-0.00	-0.00	-0.00	300.00	200.00	0.00	-0.00
834	1.14	0.15	633.39	772.33	172.63	0.00	-102.93	-0.00	-0.00	-0.00	300.00	200.00	0.00	-0.00
835	1.07	0.31	633.39	772.33	172.68	0.00	-57.97	-0.00	-0.00	-0.00	300.00	200.00	0.00	-0.00
836	0.99	0.31	633.39	772.26	172.58	0.00	-78.85	-0.00	-0.00	-0.00	300.00	200.00	0.00	-0.00
837	1.07	0.31	633.24	772.23	172.67	0.00	-103.72	-0.00	-0.00	-0.00	300.00	200.00	0.00	-0.00
838	0.99	0.31	633.70	772.40	172.65	0.00	-124.60	-0.00	-0.00	-0.00	300.00	200.00	0.00	-0.00
839	1.07	0.38	634.00	772.31	172.61	0.00	-93.84	-0.00	-0.00	-0.00	300.00	200.00	0.00	-0.00
840	1.07	0.38	634.16	772.13	172.52	0.00	-116.76	-0.00	-0.00	-0.00	300.00	200.00	0.00	-0.00
841	1.07	0.08	633.85	772.07	172.60	0.00	-110.82	-0.00	-0.00	-0.00	300.00	200.00	0.00	-0.00
842	0.92	0.38	634.77	772.25	172.74	0.00	-112.41	-0.00	-0.00	-0.00	300.00	200.00	0.00	-0.00
843	1.07	0.38	634.61	772.08	172.59	0.00	-162.44	-0.00	-0.00	-0.00	300.00	200.00	0.00	-0.00
844	0.84	0.08	634.61	772.22	172.64	0.00	-173.20	-0.00	-0.00	-0.00	300.00	200.00	0.00	-0.00
845	0.92	0.38	634.77	772.18	172.55	0.00	-158.34	-0.00	-0.00	-0.00	300.00	200.00	0.00	-0.00
846	0.76	0.38	634.16	771.98	172.57	0.00	-199.83	-0.00	-0.00	-0.00	300.00	200.00	0.00	-0.00
847	0.99	0.38	634.31	771.66	172.53	0.00	-91.58	-0.00	-0.00	-0.00	300.00	200.00	0.00	-0.00
848	0.92	0.53	634.00	771.59	172.47	0.00	-138.13	-0.00	-0.00	-0.00	300.00	200.00	0.00	-0.00
849	0.92	0.38	634.16	771.55	172.38	0.00	-204.03	-0.00	-0.00	-0.00	300.00	200.00	0.00	-0.00
850	1.07	0.46	634.16	771.48	172.28	0.00	-129.62	-0.00	-0.00	-0.00	300.00	200.00	0.00	-0.00
851	0.99	0.53	634.16	771.55	172.38	0.00	-117.41	-0.00	-0.00	-0.00	300.00	200.00	0.00	-0.00
852	1.14	0.53	634.16	771.48	172.18	0.00	-121.81	-0.00	-0.00	-0.00	300.00	200.00	0.00	-0.00
853	1.45	0.53	634.46	771.54	172.15	0.00	-107.49	-0.00	-0.00	-0.00	300.00	200.00	0.00	-0.00
854	1.45	0.53	633.85	771.13	172.12	0.00	-198.86	-0.00	-0.00	-0.00	300.00	200.00	0.00	-0.00
855	1.22	0.46	634.16	771.26	172.14	0.00	-202.59	-0.00	-0.00	-0.00	300.00	200.00	0.00	-0.00
856	1.60	0.53	633.85	770.98	172.22	0.00	-157.11	-0.00	-0.00	-0.00	300.00	200.00	0.00	-0.00
857	1.68	0.69	633.85	770.98	172.08	0.00	-116.44	-0.00	-0.00	-0.00	300.00	200.00	0.00	-0.00
858	1.45	0.69	634.16	770.97	172.14	0.00	-132.84	-0.00	-0.00	-0.00	300.00	200.00	0.00	-0.00
859	1.68	0.76	634.31	770.93	172.14	0.00	-129.10	-0.00	-0.00	-0.00	300.00	200.00	0.00	-0.00
860	1.68	0.69	634.31	771.01	171.85	0.00	-208.38	-0.00	-0.00	-0.00	300.00	200.00	0.00	-0.00
861	1.68	0.61	634.00	770.80	171.94	0.00	-149.52	-0.00	-0.00	-0.00	300.00	200.00	0.00	-0.00
862	1.98	0.76	634.61	770.71	171.92	0.00	-114.99	-0.00	-0.00	-0.00	300.00	200.00	0.00	-0.00
863	1.98	0.69	634.61	770.71	171.77	0.00	-125.37	-0.00	-0.00	-0.00	300.00	200.00	0.00	-0.00
864	2.14	0.69	634.31	770.57	171.81	0.00	-129.51	-0.00	-0.00	-0.00	300.00	200.00	0.00	-0.00
865	2.06	0.69	634.46	770.46	171.77	0.00	-150.26	-0.00	-0.00	-0.00	300.00	200.00	0.00	-0.00
866	1.98	0.84	634.46	770.53	171.81	0.00	-173.62	-0.00	-0.00	-0.00	300.00	200.00	0.00	-0.00
867	1.75	0.84	634.92	770.48	171.64	0.00	-167.43	-0.00	-0.00	-0.00	300.00	200.00	0.00	-0.00
868	1.75	0.92	634.92	770.34	171.74	0.00	-179.91	-0.00	-0.00	-0.00	300.00	200.00	0.00	-0.00
869	1.75	0.99	634.92	770.27	171.79	0.00	-146.74	-0.00	-0.00	-0.00	300.00	200.00	0.00	-0.00
870	1.68	0.92	635.07	770.23	171.65	0.00	-200.69	-0.00	-0.00	-0.00	300.00	200.00	0.00	-0.00
871	1.60	0.69	634.61	769.99	171.72	0.00	-114.19	-0.00	-0.00	-0.00	300.00	200.00	0.00	-0.00
872	1.68	0.92	634.46	769.88	171.72	0.00	-108.71	-0.00	-0.00	-0.00	300.00	200.00	0.00	-0.00
873	1.68	0.84	634.77	769.95	171.92	0.00	-95.68	-0.00	-0.00	-0.00	300.00	200.00	0.00	-0.00
874	1.75	0.69	634.77	769.73	171.92	0.00	-186.64	-0.00	-0.00	-0.00	300.00	200.00	0.00	-0.00
875	1.91	0.69	634.31	769.49	172.00	0.00	-121.95	-0.00	-0.00	-0.00	300.00	200.00	0.00	-0.00
876	1.68	0.84	634.46	769.31	172.05	0.00	-94.92	-0.00	-0.00	-0.00	300.00	200.00	0.00	-0.00
877	1.91	0.69	634.00	769.21	172.13	0.00	-75.73	-0.00	-0.00	-0.00	300.00	200.00	0.00	-0.00
878	2.06	0.69	634.31	769.20	172.05	0.00	-80.15	-0.00	-0.00	-0.00	300.00	200.00	0.00	-0.00
879	1.98	0.69	634.61	769.27	172.20	0.00	-100.64	-0.00	-0.00	-0.00	300.00	200.00	0.00	-0.00
880	2.06	0.69	634.92	769.26	172.07	0.00	-103.02	-0.00	-0.00	-0.00	300.00	200.00	0.00	-0.00
881	2.21	0.84	634.92	769.04	172.07	0.00	-86.69	-0.00	-0.00	-0.00	300.00	200.00	0.00	-0.00
882	2.14	0.69	634.77	768.94	172.07	0.00	-127.83	-0.00	-0.00	-0.00	300.00	200.00	0.00	-0.00
883	2.29	0.76	634.46	769.02	172.15	0.00	-98.85	-0.00	-0.00	-0.00	300.00	200.00	0.00	-0.00
884	2.21	0.84	634.77	769.01	172.07	0.00	-86.68	-0.00	-0.00	-0.00	300.00	200.00	0.00	-0.00
885	2.14	0.69	633.39	768.86	172.10	0.00	-81.93	-0.00	-0.00	-0.00	300.00	200.00	0.00	-0.00
886	2.14	0.61	633.09	768.80	172.04	0.00	-138.03	-0.00	-0.00	-0.00	300.00	200.00	0.00	-0.00
887	2.06	0.61	632.93	768.98	171.94	0.00	-90.45	-0.00	-0.00	-0.00	300.00	200.00	0.00	-0.00
888	2.06	0.76	632.93	768.91	172.03	0.00	-46.86	-0.00	-0.00	-0.00	300.00	200.00	0.00	-0.00
889	2.06	0.61	632.78	768.95	172.03	0.00	-90.24	-0.00	-0.00	-0.00	300.00	200.00	0.00	-0.00
890	1.68	0.53	632.17	768.89	171.95	0.00	-112.79	-0.00	-0.00	-0.00	300.00	200.00	0.00	-0.00
891	1.68	0.46	632.32	768.93	172.01	0.00	-100.05	-0.00	-0.00	-0.00	300.00	200.00	0.00	-0.00
892	1.45	0.53	632.32	768.93	171.96	0.00	-106.37	-0.00	-0.00	-0.00	300.00	200.00	0.00	-0.00
893	1.37	0.53	632.78	769.17	171.88	0.00	-196.02	-0.00	-0.00	-0.00	300.00	200.00	0.00	-0.00
894	1.30	0.69	633.24	768.98	171.86	0.00	-127.58	-0.00	-0.00	-0.00	300.00	200.00	0.00	-0.00
895	1.30	0.92	633.70	769.22	171.78	0.00	-74.34	-0.00	-0.00	-0.00	300.00	200.00	0.00	-0.00
896	0.99	0.76	634.16	769.31	171.94	0.00	-63.16	-0.00	-0.00	-0.00	300.00	200.00	0.00	-0.00
897	1.14	0.69	634.16	769.17	171.85	0.00	-100.54	-0.00	-0.00	-0.00	300.00	200.00	0.00	-0.00
898	0.92	0.84	634.92	769.33	171.88	0.00	-96.67	-0.00	-0.00	-0.00	300.00	200.00	0.00	-0.00
899	0.84	0.76	634.92	769.40	171.98	0.00	-58.92	-0.00	-0.00	-0.00	300.00	200.00	0.00	-0.00
900	1.07	0.92	634.92	769.26	171.93	0.00	-44.87	-0.00	-0.00	-0.00	300.00	200.00	0.00	-0.00
901	0.84	1.07	634.92	769.19	171.98	0.00	-17.92	-0.00	-0.00	-0.00	300.00	200.00	0.00	-0.00
902	0.99	0.99	634.77	769.15	171.97	0.00	-32.38	-0.00	-0.00	-0.00	300.00	200.00	0.00	-0.00
903	0.99	0.92	634.46	769.09	171.96	0.00	-19.66	-0.00	-0.00	-0.00	300.00	200.00	0.00	-0.00
904	0.99	0.99	633.85	768.96	171.79	0.00	-78.15	-0.00	-0.00	-0.00	300.00	200.00	0.00	-0.00
905	1.07	0.76	633.39	768.86	171.91	0.00	-42.11	-0.00	-0.00	-0.00	300.00	200.00	0.00	-0.00
906	1.07	0.92	634.16	768.95	171.90	0.00	-44.62	-0.00	-0.00	-0.00	300.00	200.00	0.00	-0.00
907	1.07	0.76	634.46	768.95	171.81	0.00	-42.27	-0.00	-0.00	-0.00	300.00	200.00	0.00	-0.00
908	0.99	0.92	634.46	768.58	171.91	0.00	-42.13	-0.00	-0.00	-0.00	300.00	200.00	0.00	-0.00
909	1.14	0.69	634.77	768.58	171.88	0.00	-77.21	-0.00	-0.00	-0.00	300.00	200.00	0.00	-0.00
910	1.14	0.84	635.07	768.57	171.94	0.00	-33.74	-0.00	-0.00	-0.00	300.00	200.00	0.00	-0.00
911	1.07	0.69	635.07	768.50	171.89	0.00	-75.00	-0.00	-0.00	-0.00	300.00	200.00	0.00	-0.00
912	1.14	0.76	635.22	768.53	171.85	0.00	-44.07	-0.00	-0.00	-0.00	300.00	200.00	0.00	-0.00
913	1.30	0.69	635.22	768.31	171.85	0.00	-81.36	-0.00	-0.00	-0.00	300.00	200.00	0.00	-0.00
914	1.07	0.69	635.22	768.17	171.80	0.00	-97.76	-0.00	-0.00	-0.00	300.00	200.00	0.00	-0.00
915	1.14	0.53	634.61	768.04	171.92	0.00	-74.50	-0.00	-0.00	-0.00	300.00	200.00	0.00	-0.00
916	0.99	0.61	634.92	768.18	171.79	0.00	-37.25	-0.00	-0.00	-0.00	300.00	200.00	0.00	-0.00
917	1.22	0.61	634.00	767.84	171.84	0.00	-89.21	-0.00	-0.00	-0.00	300.00	200.00	0.00	-0.00
918	1.22	0.38	633.39	767.85	171.77	0.00	-74.46	-0.00	-0.00	-0.00	300.00	200.00	0.00	-0.00
919	1.22	0.53	633.24	767.89	171.81	0.00	-99.59	-0.00	-0.00	-0.00	300.00	200.00	0.00	-0.00
920	1.30	0.61	633.09	767.71	171.95	0.00	-136.92	-0.00	-0.00	-0.00	300.00	200.00	0.00	-0.00
921	1.68	0.61	633.39	767.64	171.81	0.00	-124.91	-0.00	-0.00	-0.00	300.00	200.00	0.00	-0.00
922	1.60	0.69	633.24	767.75	171.95	0.00	-180.95	-0.00	-0.00	-0.00	300.00	200.00	0.00	-0.00
923	1.37	0.69	633.24	767.75	171.76	0.00	-197.68	-0.00	-0.00	-0.00	300.00	200.00	0.00	-0.00
924	1.30	0.69	633.09	767.43	171.85	0.00	-126.53	-0.00	-0.00	-0.00	300.00	200.00	0.00	-0.00
925	1.14	0.84	633.70	767.70	171.78	0.00	-101.85	-0.00	-0.00	-0.00	300.00	200.00	0.00	-0.00
926	1.07	0.84	633.85	767.59	171.74	0.00	-76.76	-0.00	-0.00	-0.00	300.00	200.00	0.00	-0.00
927	0.92	0.76	633.70	767.48	171.68	0.00	-151.42	-0.00	-0.00	-0.00	300.00	200.00	0.00	-0.00
928	0.84	0.76	634.46	767.57	171.81	0.00	-103.44	-0.00	-0.00	-0.00	300.00	200.00	0.00	-0.00
929	0.76	0.84	634.31	767.61	171.61	0.00	-182.69	-0.00	-0.00	-0.00	300.00	200.00	0.00	-0.00
930	0.69	0.84	634.77	767.71	171.59	0.00	-89.08	-0.00	-0.00	-0.00	300.00	200.00	0.00	-0.00
931	0.61	0.84	635.22	767.59	171.56	0.00	-155.49	-0.00	-0.00	-0.00	300.00	200.00	0.00	-0.00
932	0.69	0.92	634.77	767.50	171.54	0.00	-147.25	-0.00	-0.00	-0.00	300.00	200.00	0.00	-0.00
933	0.76	0.92	634.92	767.31	171.59	0.00	-57.66	-0.00	-0.00	-0.00	300.00	200.00	0.00	-0.00
934	0.76	0.84	634.77	767.57	171.59	0.00	-91.12	-0.00	-0.00	-0.00	300.00	200.00	0.00	-0.00
935	0.76	0.84	634.61	767.39	171.44	0.00	-159.76	-0.00	-0.00	-0.00	300.00	200.00	0.00	-0.00
936	0.84	0.92	634.61	767.17	171.44	0.00	-151.39	-0.00	-0.00	-0.00	300.00	200.00	0.00	-0.00
937	0.92	0.92	634.31	767.11	171.47	0.00	-84.81	-0.00	-0.00	-0.00	300.00	200.00	0.00	-0.00
938	0.92	0.92	634.00	766.97	171.55	0.00	-61.72	-0.00	-0.00	-0.00	300.00	200.00	0.00	-0.00
939	0.92	0.99	634.31	766.89	171.52	0.00	-74.19	-0.00	-0.00	-0.00	300.00	200.00	0.00	-0.00
940	0.92	0.99	633.85	766.51	171.59	0.00	-50.85	-0.00	-0.00	-0.00	300.00	200.00	0.00	-0.00
941	1.07	0.92	633.85	766.51	171.69	0.00	-88.38	-0.00	-0.00	-0.00	300.00	200.00	0.00	-0.00
942	1.07	0.99	633.70	766.47	171.59	0.00	-123.82	-0.00	-0.00	-0.00	300.00	200.00	0.00	-0.00
943	1.07	0.76	634.16	766.50	171.61	0.00	-109.29	-0.00	-0.00	-0.00	300.00	200.00	0.00	-0.00
944	1.30	0.69	634.31	766.39	171.61	0.00	-126.12	-0.00	-0.00	-0.00	300.00	200.00	0.00	-0.00
945	1.37	0.76	634.46	766.13	171.72	0.00	-71.75	-0.00	-0.00	-0.00	300.00	200.00	0.00	-0.00
946	1.22	0.84	634.31	766.03	171.61	0.00	-79.92	-0.00	-0.00	-0.00	300.00	200.00	0.00	-0.00
947	1.14	0.84	634.00	766.03	171.55	0.00	-54.94	-0.00	-0.00	-0.00	300.00	200.00	0.00	-0.00
948	1.30	0.92	634.16	765.63	171.56	0.00	-25.56	-0.00	-0.00	-0.00	300.00	200.00	0.00	-0.00
949	1.14	0.92	634.00	765.74	171.60	0.00	-21.28	-0.00	-0.00	-0.00	300.00	200.00	0.00	-0.00
950	1.22	0.84	634.00	765.38	171.46	0.00	-102.46	-0.00	-0.00	-0.00	300.00	200.00	0.00	-0.00
951	1.22	0.92	634.46	765.63	171.48	0.00	-69.27	-0.00	-0.00	-0.00	300.00	200.00	0.00	-0.00
952	1.07	0.92	634.92	765.44	171.59	0.00	-64.62	-0.00	-0.00	-0.00	300.00	200.00	0.00	-0.00
953	1.07	1.07	634.77	764.90	171.59	0.00	-20.17	-0.00	-0.00	-0.00	300.00	200.00	0.00	-0.00
954	0.99	1.07	634.92	764.79	171.59	0.00	5.01	-0.00	-0.00	-0.00	300.00	200.00	0.00	-0.00
955	1.14	1.07	635.07	764.61	171.65	0.00	-21.95	-0.00	-0.00	-0.00	300.00	200.00	0.00	-0.00
956	1.37	0.92	635.38	764.31	171.76	0.00	-49.14	-0.00	-0.00	-0.00	300.00	200.00	0.00	-0.00
957	1.60	0.69	635.07	764.03	171.89	0.00	-86.94	-0.00	-0.00	-0.00	300.00	200.00	0.00	-0.00
958	1.68	0.76	635.38	764.17	171.90	0.00	-78.57	-0.00	-0.00	-0.00	300.00	200.00	0.00	-0.00
959	1.98	0.38	634.61	763.50	171.87	0.00	-162.80	-0.00	-0.00	-0.00	300.00	200.00	0.00	-0.00
960	1.98	0.76	634.61	763.50	171.87	0.00	-18.03	-0.00	-0.00	-0.00	300.00	200.00	0.00	-0.00
961	2.29	0.69	634.00	763.22	171.70	0.00	-83.24	-0.00	-0.00	-0.00	300.00	200.00	0.00	-0.00
962	2.14	0.61	634.00	763.22	171.79	0.00	-112.27	-0.00	-0.00	-0.00	300.00	200.00	0.00	-0.00
963	2.37	0.76	632.93	762.76	171.75	0.00	-74.27	-0.00	-0.00	-0.00	300.00	200.00	0.00	-0.00
964	2.14	0.76	633.24	762.98	171.76	0.00	-67.94	-0.00	-0.00	-0.00	300.00	200.00	0.00	-0.00
965	2.37	0.76	632.93	762.84	171.65	0.00	-143.22	-0.00	-0.00	-0.00	300.00	200.00	0.00	-0.00
966	2.37	0.69	633.70	762.86	171.78	0.00	-153.62	-0.00	-0.00	-0.00	300.00	200.00	0.00	-0.00
967	2.44	0.84	634.16	762.74	171.56	0.00	-111.95	-0.00	-0.00	-0.00	300.00	200.00	0.00	-0.00
968	2.67	0.84	634.61	762.70	171.53	0.00	-118.49	-0.00	-0.00	-0.00	300.00	200.00	0.00	-0.00
969	2.67	0.99	634.00	762.35	171.55	0.00	-119.57	-0.00	-0.00	-0.00	300.00	200.00	0.00	-0.00
970	2.44	0.92	634.31	762.20	171.52	0.00	-192.40	-0.00	-0.00	-0.00	300.00	200.00	0.00	-0.00
971	2.82	0.99	634.16	762.38	171.46	0.00	-101.31	-0.00	-0.00	-0.00	300.00	200.00	0.00	-0.00
972	2.90	0.99	633.39	762.07	171.43	0.00	-126.16	-0.00	-0.00	-0.00	300.00	200.00	0.00	-0.00
973	2.44	1.07	633.39	762.00	171.38	0.00	-102.37	-0.00	-0.00	-0.00	300.00	200.00	0.00	-0.00
974	2.44	0.92	634.16	762.10	171.32	0.00	-124.13	-0.00	-0.00	-0.00	300.00	200.00	0.00	-0.00
975	2.29	0.84	633.85	762.10	171.35	0.00	-130.43	-0.00	-0.00	-0.00	300.00	200.00	0.00	-0.00
976	2.44	0.76	633.85	762.03	171.30	0.00	-145.61	-0.00	-0.00	-0.00	300.00	200.00	0.00	-0.00
977	2.21	0.92	633.24	761.75	171.23	0.00	-186.11	-0.00	-0.00	-0.00	300.00	200.00	0.00	-0.00
978	2.06	1.07	633.24	761.96	171.18	0.00	-160.49	-0.00	-0.00	-0.00	300.00	200.00	0.00	-0.00
979	2.06	0.99	632.78	761.72	171.26	0.00	-170.85	-0.00	-0.00	-0.00	300.00	200.00	0.00	-0.00
980	1.83	0.99	633.39	761.78	171.24	0.00	-164.37	-0.00	-0.00	-0.00	300.00	200.00	0.00	-0.00
981	1.83	0.99	633.39	761.35	171.09	0.00	-95.54	-0.00	-0.00	-0.00	300.00	200.00	0.00	-0.00
982	1.91	1.07	634.16	761.59	171.17	0.00	-132.82	-0.00	-0.00	-0.00	300.00	200.00	0.00	-0.00
983	1.91	0.99	634.46	761.59	171.19	0.00	-97.80	-0.00	-0.00	-0.00	300.00	200.00	0.00	-0.00
984	1.75	1.14	634.46	761.66	171.14	0.00	-71.99	-0.00	-0.00	-0.00	300.00	200.00	0.00	-0.00
985	1.60	0.76	635.07	761.65	171.12	0.00	-213.09	-0.00	-0.00	-0.00	300.00	200.00	0.00	-0.00
986	1.45	0.99	635.07	761.72	171.22	0.00	-153.37	-0.00	-0.00	-0.00	300.00	200.00	0.00	-0.00
987	1.30	1.07	635.07	761.58	171.17	0.00	-138.11	-0.00	-0.00	-0.00	300.00	200.00	0.00	-0.00
988	1.37	1.07	635.07	761.58	171.12	0.00	-48.82	-0.00	-0.00	-0.00	300.00	200.00	0.00	-0.00
989	1.37	1.22	635.07	761.43	170.98	0.00	-95.93	-0.00	-0.00	-0.00	300.00	200.00	0.00	-0.00
990	1.37	1.45	635.07	761.51	171.02	0.00	-63.57	-0.00	-0.00	-0.00	300.00	200.00	0.00	-0.00
991	1.60	1.22	634.61	761.40	170.86	0.00	-125.61	-0.00	-0.00	-0.00	300.00	200.00	0.00	-0.00
992	1.75	0.84	634.46	761.23	170.76	0.00	-206.99	-0.00	-0.00	-0.00	300.00	200.00	0.00	-0.00
993	1.83	1.14	633.85	761.09	170.68	0.00	-188.83	-0.00	-0.00	-0.00	300.00	200.00	0.00	-0.00
994	1.91	1.14	633.85	761.09	170.63	0.00	-168.27	-0.00	-0.00	-0.00	300.00	200.00	0.00	-0.00
995	1.68	1.37	633.85	761.02	170.53	0.00	-152.02	-0.00	-0.00	-0.00	300.00	200.00	0.00	-0.00
996	1.75	1.14	633.70	760.91	170.43	0.00	-163.94	-0.00	-0.00	-0.00	300.00	200.00	0.00	-0.00
997	1.83	1.37	633.85	760.80	170.25	0.00	-156.75	-0.00	-0.00	-0.00	300.00	200.00	0.00	-0.00
998	1.98	1.45	634.61	760.61	170.19	0.00	-218.95	-0.00	-0.00	-0.00	300.00	200.00	0.00	-0.00
999	1.68	1.45	634.77	760.50	170.05	0.00	-164.14	-0.00	-0.00	-0.00	300.00	200.00	0.00	-0.00
1000	1.98	1.53	635.38	760.35	170.08	0.00	-185.01	-0.00	-0.00	-0.00	300.00	200.00	0.00	-0.00
1001	2.06	1.53	635.07	760.14	169.97	0.00	-210.09	-0.00	-0.00	-0.00	300.00	200.00	0.00	-0.00
1002	2.06	1.53	634.77	759.71	169.90	0.00	-209.56	-0.00	-0.00	-0.00	300.00	200.00	0.00	-0.00
1003	2.21	1.45	634.92	759.67	169.91	0.00	-225.01	-0.00	-0.00	-0.00	300.00	200.00	0.00	-0.00
1004	2.29	1.60	634.61	759.38	169.85	0.00	-228.01	-0.00	-0.00	-0.00	300.00	200.00	0.00	-0.00
1005	2.37	1.53	634.46	759.42	169.89	0.00	-218.34	-0.00	-0.00	-0.00	300.00	200.00	0.00	-0.00
1006	2.52	1.53	634.31	759.17	169.98	0.00	-245.22	-0.00	-0.00	-0.00	300.00	200.00	0.00	-0.00
1007	2.52	1.45	633.85	758.99	169.91	0.00	-210.34	-0.00	-0.00	-0.00	300.00	200.00	0.00	-0.00
1008	2.67	1.37	634.16	758.85	170.07	0.00	-248.18	-0.00	-0.00	-0.00	300.00	200.00	0.00	-0.00
1009	2.98	1.37	634.00	758.52	170.06	0.00	-279.78	-0.00	-0.00	-0.00	300.00	200.00	0.00	-0.00
1010	2.98	1.37	634.31	758.45	170.12	0.00	-233.71	-0.00	-0.00	-0.00	300.00	200.00	0.00	-0.00
1011	3.05	1.53	634.31	758.38	170.07	0.00	-213.97	-0.00	-0.00	-0.00	300.00	200.00	0.00	-0.00
1012	3.20	1.45	634.16	757.98	170.12	0.00	-228.87	-0.00	-0.00	-0.00	300.00	200.00	0.00	-0.00
1013	3.13	1.37	633.70	757.88	170.05	0.00	-191.95	-0.00	-0.00	-0.00	300.00	200.00	0.00	-0.00
1014	3.13	1.45	634.31	757.65	170.07	0.00	-226.24	-0.00	-0.00	-0.00	300.00	200.00	0.00	-0.00
1015	3.13	1.53	634.31	757.51	170.12	0.00	-169.00	-0.00	-0.00	-0.00	300.00	200.00	0.00	-0.00
1016	3.13	1.60	634.16	757.55	170.26	0.00	-180.42	-0.00	-0.00	-0.00	300.00	200.00	0.00	-0.00
1017	3.05	1.37	634.46	757.33	170.03	0.00	-211.84	-0.00	-0.00	-0.00	300.00	200.00	0.00	-0.00
1018	3.13	1.22	634.77	757.33	170.10	0.00	-98.82	-0.00	-0.00	-0.00	300.00	200.00	0.00	-0.00
1019	3.05	1.37	634.77	757.11	170.19	0.00	-73.72	-0.00	-0.00	-0.00	300.00	200.00	0.00	-0.00
1020	3.13	1.22	634.31	756.79	170.22	0.00	-74.89	-0.00	-0.00	-0.00	300.00	200.00	0.00	-0.00
1021	3.13	0.99	634.46	756.82	170.23	0.00	-85.48	-0.00	-0.00	-0.00	300.00	200.00	0.00	-0.00
1022	3.13	0.99	634.77	756.53	170.43	0.00	-61.66	-0.00	-0.00	-0.00	300.00	200.00	0.00	-0.00
1023	3.20	1.07	634.31	756.36	170.51	0.00	-52.31	-0.00	-0.00	-0.00	300.00	200.00	0.00	-0.00
1024	3.13	0.99	634.46	756.39	170.56	0.00	-38.22	-0.00	-0.00	-0.00	300.00	200.00	0.00	-0.00
1025	3.05	1.07	634.31	756.57	170.65	0.00	-1.83	-0.00	-0.00	-0.00	300.00	200.00	0.00	-0.00
1026	2.98	1.14	634.00	756.29	170.64	0.00	-33.91	-0.00	-0.00	-0.00	300.00	200.00	0.00	-0.00
1027	3.05	0.99	634.00	756.36	170.73	0.00	-35.42	-0.00	-0.00	-0.00	300.00	200.00	0.00	-0.00
1028	2.90	0.99	634.16	756.32	170.84	0.00	-7.73	-0.00	-0.00	-0.00	300.00	200.00	0.00	-0.00
1029	3.13	0.99	634.46	756.46	170.90	0.00	-60.13	-0.00	-0.00	-0.00	300.00	200.00	0.00	-0.00
1030	2.82	0.84	634.31	756.36	171.08	0.00	-4.33	-0.00	-0.00	-0.00	300.00	200.00	0.00	-0.00
1031	2.98	0.84	634.77	756.39	170.96	0.00	-32.03	-0.00	-0.00	-0.00	300.00	200.00	0.00	-0.00
1032	3.05	0.84	634.31	756.21	171.08	0.00	-10.83	-0.00	-0.00	-0.00	300.00	200.00	0.00	-0.00
1033	2.98	0.84	634.16	756.46	171.08	0.00	-8.86	-0.00	-0.00	-0.00	300.00	200.00	0.00	-0.00
1034	2.98	0.69	633.85	756.32	171.16	0.00	-53.76	-0.00	-0.00	-0.00	300.00	200.00	0.00	-0.00
1035	3.05	0.61	634.00	756.50	171.17	0.00	-67.24	-0.00	-0.00	-0.00	300.00	200.00	0.00	-0.00
1036	3.05	0.61	634.31	756.50	171.28	0.00	1.76	-0.00	-0.00	-0.00	300.00	200.00	0.00	-0.00
1037	2.90	0.76	634.16	756.54	171.22	0.00	5.42	-0.00	-0.00	-0.00	300.00	200.00	0.00	-0.00
1038	3.05	0.76	633.85	756.39	171.30	0.00	-21.50	-0.00	-0.00	-0.00	300.00	200.00	0.00	-0.00
1039	2.98	0.76	633.70	756.43	171.30	0.00	3.53	-0.00	-0.00	-0.00	300.00	200.00	0.00	-0.00
1040	2.90	0.61	634.00	756.50	171.36	0.00	-39.39	-0.00	-0.00	-0.00	300.00	200.00	0.00	-0.00
1041	3.05	0.69	634.00	756.50	171.22	0.00	-10.14	-0.00	-0.00	-0.00	300.00	200.00	0.00	-0.00
1042	2.90	0.76	634.16	756.54	171.32	0.00	-17.19	-0.00	-0.00	-0.00	300.00	200.00	0.00	-0.00
1043	3.13	0.46	634.00	756.36	171.31	0.00	-22.61	-0.00	-0.00	-0.00	300.00	200.00	0.00	-0.00
1044	3.13	0.46	634.16	756.54	171.32	0.00	-22.67	-0.00	-0.00	-0.00	300.00	200.00	0.00	-0.00
1045	3.20	0.46	634.16	756.39	171.37	0.00	-47.53	-0.00	-0.00	-0.00	300.00	200.00	0.00	-0.00
1046	3.13	0.46	634.31	756.50	171.42	0.00	-45.22	-0.00	-0.00	-0.00	300.00	200.00	0.00	-0.00
1047	3.20	0.53	634.16	756.46	171.61	0.00	-104.27	-0.00	-0.00	-0.00	300.00	200.00	0.00	-0.00
1048	3.20	0.38	634.16	756.39	171.75	0.00	-80.37	-0.00	-0.00	-0.00	300.00	200.00	0.00	-0.00
1049	3.28	0.31	634.31	756.36	171.57	0.00	-117.19	-0.00	-0.00	-0.00	300.00	200.00	0.00	-0.00
1050	3.28	0.31	634.31	756.36	171.71	0.00	-116.72	-0.00	-0.00	-0.00	300.00	200.00	0.00	-0.00
1051	3.28	0.31	634.77	756.32	171.59	0.00	-71.34	-0.00	-0.00	-0.00	300.00	200.00	0.00	-0.00
1052	3.36	0.38	634.77	756.46	171.73	0.00	-61.89	-0.00	-0.00	-0.00	300.00	200.00	0.00	-0.00
1053	3.28	0.46	634.92	756.42	171.83	0.00	-48.19	-0.00	-0.00	-0.00	300.00	200.00	0.00	-0.00
1054	3.20	0.38	635.07	756.46	171.84	0.00	-80.11	-0.00	-0.00	-0.00	300.00	200.00	0.00	-0.00
1055	3.20	0.61	634.77	756.39	171.83	0.00	-0.79	-0.00	-0.00	-0.00	300.00	200.00	0.00	-0.00
1056	3.28	0.15	634.77	756.39	171.88	0.00	-69.90	-0.00	-0.00	-0.00	300.00	200.00	0.00	-0.00
1057	3.28	0.38	634.77	756.32	172.02	0.00	-35.84	-0.00	-0.00	-0.00	300.00	200.00	0.00	-0.00
1058	3.36	0.53	634.61	756.28	171.87	0.00	-16.08	-0.00	-0.00	-0.00	300.00	200.00	0.00	-0.00
1059	3.28	0.46	634.16	756.32	171.90	0.00	-25.05	-0.00	-0.00	-0.00	300.00	200.00	0.00	-0.00
1060	3.36	0.38	634.00	756.43	171.99	0.00	-61.02	-0.00	-0.00	-0.00	300.00	200.00	0.00	-0.00
1061	3.13	0.46	634.46	756.61	171.91	0.00	-43.74	-0.00	-0.00	-0.00	300.00	200.00	0.00	-0.00
1062	3.05	0.38	634.61	756.64	172.06	0.00	-75.21	-0.00	-0.00	-0.00	300.00	200.00	0.00	-0.00
1063	2.98	0.46	634.46	756.54	172.05	0.00	-16.11	-0.00	-0.00	-0.00	300.00	200.00	0.00	-0.00
1064	2.98	0.53	634.77	756.75	172.07	0.00	-5.01	-0.00	-0.00	-0.00	300.00	200.00	0.00	-0.00
1065	3.05	0.38	634.46	756.61	172.15	0.00	16.63	-0.00	-0.00	-0.00	300.00	200.00	0.00	-0.00
1066	2.98	0.08	634.16	756.54	172.09	0.00	-48.99	-0.00	-0.00	-0.00	300.00	200.00	0.00	-0.00
1067	2.98	0.08	634.16	756.90	172.14	0.00	-25.98	-0.00	-0.00	-0.00	300.00	200.00	0.00	-0.00
1068	2.98	-0.08	633.70	756.79	172.07	0.00	-48.49	-0.00	-0.00	-0.00	300.00	200.00	0.00	-0.00
1069	2.98	0.15	632.78	756.73	172.03	0.00	-38.02	-0.00	-0.00	-0.00	300.00	200.00	0.00	-0.00
1070	2.98	-0.08	632.78	756.80	171.98	0.00	-48.75	-0.00	-0.00	-0.00	300.00	200.00	0.00	-0.00
1071	2.98	-0.00	632.17	757.02	172.05	0.00	-60.28	-0.00	-0.00	-0.00	300.00	200.00	0.00	-0.00
1072	2.82	0.15	632.48	757.09	172.11	0.00	-33.57	-0.00	-0.00	-0.00	300.00	200.00	0.00	-0.00
1073	2.90	0.15	632.32	757.05	171.96	0.00	-13.25	-0.00	-0.00	-0.00	300.00	200.00	0.00	-0.00
1074	2.82	-0.15	632.48	756.94	171.97	0.00	-78.53	-0.00	-0.00	-0.00	300.00	200.00	0.00	-0.00
1075	2.82	-0.31	632.93	757.19	171.94	0.00	-146.60	-0.00	-0.00	-0.00	300.00	200.00	0.00	-0.00
1076	2.82	-0.15	634.16	757.48	171.94	0.00	-78.52	-0.00	-0.00	-0.00	300.00	200.00	0.00	-0.00
1077	2.82	-0.08	634.61	757.65	171.87	0.00	-44.73	-0.00	-0.00	-0.00	300.00	200.00	0.00	-0.00
1078	2.37	-0.08	634.46	757.62	171.77	0.00	-77.87	-0.00	-0.00	-0.00	300.00	200.00	0.00	-0.00
1079	2.67	-0.15	635.22	757.86	171.80	0.00	-97.45	-0.00	-0.00	-0.00	300.00	200.00	0.00	-0.00
1080	2.67	0.08	635.83	757.86	171.59	0.00	-87.69	-0.00	-0.00	-0.00	300.00	200.00	0.00	-0.00
1081	2.44	0.08	635.99	758.25	171.59	0.00	-35.42	-0.00	-0.00	-0.00	300.00	200.00	0.00	-0.00
1082	2.44	0.15	635.83	758.22	171.59	0.00	-47.28	-0.00	-0.00	-0.00	300.00	200.00	0.00	-0.00
1083	2.52	0.15	635.22	758.15	171.61	0.00	-72.27	-0.00	-0.00	-0.00	300.00	200.00	0.00	-0.00
1084	2.52	0.08	634.92	758.37	171.55	0.00	-83.49	-0.00	-0.00	-0.00	300.00	200.00	0.00	-0.00
1085	2.44	-0.00	634.46	758.34	171.43	0.00	-46.87	-0.00	-0.00	-0.00	300.00	200.00	0.00	-0.00
1086	2.52	0.15	634.16	758.56	171.27	0.00	-96.07	-0.00	-0.00	-0.00	300.00	200.00	0.00	-0.00
1087	2.44	0.15	634.16	759.14	171.27	0.00	-48.19	-0.00	-0.00	-0.00	300.00	200.00	0.00	-0.00
1088	2.29	0.15	633.24	758.86	171.13	0.00	-89.85	-0.00	-0.00	-0.00	300.00	200.00	0.00	-0.00
1089	2.37	0.15	633.70	759.18	170.96	0.00	-115.40	-0.00	-0.00	-0.00	300.00	200.00	0.00	-0.00
1090	2.29	0.31	633.85	759.28	170.82	0.00	-91.59	-0.00	-0.00	-0.00	300.00	200.00	0.00	-0.00
1091	2.44	0.31	634.31	759.53	170.84	0.00	-73.17	-0.00	-0.00	-0.00	300.00	200.00	0.00	-0.00
1092	2.29	0.46	634.46	759.85	170.76	0.00	-92.96	-0.00	-0.00	-0.00	300.00	200.00	0.00	-0.00
1093	2.37	0.53	634.61	759.67	170.62	0.00	-15.83	-0.00	-0.00	-0.00	300.00	200.00	0.00	-0.00
1094	2.29	0.46	634.46	759.85	170.61	0.00	-93.29	-0.00	-0.00	-0.00	300.00	200.00	0.00	-0.00
1095	2.21	0.46	634.61	760.18	170.28	0.00	-46.15	-0.00	-0.00	-0.00	300.00	200.00	0.00	-0.00
1096	2.14	0.46	634.46	760.14	170.32	0.00	-89.56	-0.00	-0.00	-0.00	300.00	200.00	0.00	-0.00
1097	1.91	0.46	634.46	760.36	170.42	0.00	-59.79	-0.00	-0.00	-0.00	300.00	200.00	0.00	-0.00
1098	1.91	0.46	634.00	760.33	170.20	0.00	-83.07	-0.00	-0.00	-0.00	300.00	200.00	0.00	-0.00
1099	1.68	0.46	633.70	760.77	170.14	0.00	-122.33	-0.00	-0.00	-0.00	300.00	200.00	0.00	-0.00
1100	1.83	0.53	634.31	760.97	170.12	0.00	-70.41	-0.00	-0.00	-0.00	300.00	200.00	0.00	-0.00
1101	1.75	0.69	634.16	761.01	169.97	0.00	-92.53	-0.00	-0.00	-0.00	300.00	200.00	0.00	-0.00
1102	1.60	0.69	634.31	761.26	169.93	0.00	-111.07	-0.00	-0.00	-0.00	300.00	200.00	0.00	-0.00
1103	1.83	0.69	634.00	761.12	169.82	0.00	-118.06	-0.00	-0.00	-0.00	300.00	200.00	0.00	-0.00
1104	1.83	0.84	634.46	761.23	169.60	0.00	-96.90	-0.00	-0.00	-0.00	300.00	200.00	0.00	-0.00
1105	1.75	0.92	634.31	761.26	169.64	0.00	-106.61	-0.00	-0.00	-0.00	300.00	200.00	0.00	-0.00
1106	1.68	0.69	634.16	761.30	169.54	0.00	-136.94	-0.00	-0.00	-0.00	300.00	200.00	0.00	-0.00
1107	1.60	0.76	634.77	761.73	169.66	0.00	-101.04	-0.00	-0.00	-0.00	300.00	200.00	0.00	-0.00
1108	1.75	0.76	634.77	761.65	169.57	0.00	-128.67	-0.00	-0.00	-0.00	300.00	200.00	0.00	-0.00
1109	1.75	0.76	634.31	761.84	169.64	0.00	-174.46	-0.00	-0.00	-0.00	300.00	200.00	0.00	-0.00
1110	1.75	0.69	634.61	761.84	169.46	0.00	-139.76	-0.00	-0.00	-0.00	300.00	200.00	0.00	-0.00
1111	1.45	0.76	634.46	761.87	169.41	0.00	-119.78	-0.00	-0.00	-0.00	300.00	200.00	0.00	-0.00
1112	1.68	0.69	633.70	761.92	169.37	0.00	-137.64	-0.00	-0.00	-0.00	300.00	200.00	0.00	-0.00
1113	1.75	0.84	634.46	762.31	169.36	0.00	-95.91	-0.00	-0.00	-0.00	300.00	200.00	0.00	-0.00
1114	1.60	0.76	633.85	762.17	169.19	0.00	-125.03	-0.00	-0.00	-0.00	300.00	200.00	0.00	-0.00
1115	1.60	0.92	633.39	762.29	169.16	0.00	-149.46	-0.00	-0.00	-0.00	300.00	200.00	0.00	-0.00
1116	1.45	0.92	633.70	762.50	169.03	0.00	-168.02	-0.00	-0.00	-0.00	300.00	200.00	0.00	-0.00
1117	1.37	0.92	633.70	762.64	168.94	0.00	-165.93	-0.00	-0.00	-0.00	300.00	200.00	0.00	-0.00
1118	1.30	0.84	633.39	762.79	168.83	0.00	-151.65	-0.00	-0.00	-0.00	300.00	200.00	0.00	-0.00
1119	1.30	0.84	633.39	762.94	168.73	0.00	-151.89	-0.00	-0.00	-0.00	300.00	200.00	0.00	-0.00
1120	1.14	0.99	633.39	763.01	168.54	0.00	-171.82	-0.00	-0.00	-0.00	300.00	200.00	0.00	-0.00
1121	1.22	0.92	633.39	763.08	168.59	0.00	-93.35	-0.00	-0.00	-0.00	300.00	200.00	0.00	-0.00
1122	1.22	0.92	634.16	763.11	168.43	0.00	-162.23	-0.00	-0.00	-0.00	300.00	200.00	0.00	-0.00
1123	1.14	0.92	634.16	763.25	168.14	0.00	-137.40	-0.00	-0.00	-0.00	300.00	200.00	0.00	-0.00
1124	1.07	0.99	634.92	763.49	168.18	0.00	-216.05	-0.00	-0.00	-0.00	300.00	200.00	0.00	-0.00
1125	0.99	1.14	634.46	763.53	167.92	0.00	-146.87	-0.00	-0.00	-0.00	300.00	200.00	0.00	-0.00
1126	1.07	1.07	634.61	763.57	167.83	0.00	-160.09	-0.00	-0.00	-0.00	300.00	200.00	0.00	-0.00
1127	1.07	1.14	634.92	763.92	167.65	0.00	-150.05	-0.00	-0.00	-0.00	300.00	200.00	0.00	-0.00
1128	1.07	1.22	634.77	763.89	167.60	0.00	-139.46	-0.00	-0.00	-0.00	300.00	200.00	0.00	-0.00
1129	1.07	1.22	634.00	763.87	167.46	0.00	-162.46	-0.00	-0.00	-0.00	300.00	200.00	0.00	-0.00
1130	0.92	1.14	634.16	763.97	167.42	0.00	-145.38	-0.00	-0.00	-0.00	300.00	200.00	0.00	-0.00
1131	0.99	1.22	634.00	764.08	167.32	0.00	-114.61	-0.00	-0.00	-0.00	300.00	200.00	0.00	-0.00
1132	0.92	1.45	633.85	764.27	167.16	0.00	-103.61	-0.00	-0.00	-0.00	300.00	200.00	0.00	-0.00
1133	0.99	1.37	633.70	764.23	167.06	0.00	-93.87	-0.00	-0.00	-0.00	300.00	200.00	0.00	-0.00
1134	0.99	1.60	633.39	764.38	166.90	0.00	-85.40	-0.00	-0.00	-0.00	300.00	200.00	0.00	-0.00
1135	0.99	1.53	633.39	764.46	166.80	0.00	-96.18	-0.00	-0.00	-0.00	300.00	200.00	0.00	-0.00
1136	0.99	1.53	633.70	764.88	166.63	0.00	-97.01	-0.00	-0.00	-0.00	300.00	200.00	0.00	-0.00
1137	0.99	1.75	633.39	764.74	166.66	0.00	-65.12	-0.00	-0.00	-0.00	300.00	200.00	0.00	-0.00
1138	1.14	1.68	633.70	764.81	166.48	0.00	-81.07	-0.00	-0.00	-0.00	300.00	200.00	0.00	-0.00
1139	1.14	1.83	634.00	765.02	166.50	0.00	-83.24	-0.00	-0.00	-0.00	300.00	200.00	0.00	-0.00
1140	0.99	1.83	633.70	765.03	166.34	0.00	-55.41	-0.00	-0.00	-0.00	300.00	200.00	0.00	-0.00
1141	0.76	1.91	634.00	765.09	166.11	0.00	-37.48	-0.00	-0.00	-0.00	300.00	200.00	0.00	-0.00
1142	0.84	2.06	634.00	765.31	166.06	0.00	-42.39	-0.00	-0.00	-0.00	300.00	200.00	0.00	-0.00
1143	0.76	1.83	634.16	765.27	165.98	0.00	-48.43	-0.00	-0.00	-0.00	300.00	200.00	0.00	-0.00
1144	0.61	1.91	634.92	765.51	165.97	0.00	-78.96	-0.00	-0.00	-0.00	300.00	200.00	0.00	-0.00
1145	0.69	2.06	634.77	765.55	165.96	0.00	-14.89	-0.00	-0.00	-0.00	300.00	200.00	0.00	-0.00
1146	0.38	1.91	634.77	765.48	165.77	0.00	-71.19	-0.00	-0.00	-0.00	300.00	200.00	0.00	-0.00
1147	0.31	1.98	634.77	765.62	165.82	0.00	-58.35	-0.00	-0.00	-0.00	300.00	200.00	0.00	-0.00
1148	0.53	1.98	635.38	765.75	165.85	0.00	-89.31	-0.00	-0.00	-0.00	300.00	200.00	0.00	-0.00
1149	0.38	1.91	635.07	765.83	165.64	0.00	-117.69	-0.00	-0.00	-0.00	300.00	200.00	0.00	-0.00
1150	0.53	2.06	634.77	765.76	165.58	0.00	-79.01	-0.00	-0.00	-0.00	300.00	200.00	0.00	-0.00
1151	0.38	1.91	635.07	765.69	165.55	0.00	-94.56	-0.00	-0.00	-0.00	300.00	200.00	0.00	-0.00
1152	0.38	2.06	635.07	765.76	165.59	0.00	-50.85	-0.00	-0.00	-0.00	300.00	200.00	0.00	-0.00
1153	0.38	2.06	634.31	765.67	165.46	0.00	-73.60	-0.00	-0.00	-0.00	300.00	200.00	0.00	-0.00
1154	0.69	1.98	634.61	765.52	165.38	0.00	-71.49	-0.00	-0.00	-0.00	300.00	200.00	0.00	-0.00
1155	0.61	1.91	634.46	765.48	165.46	0.00	-33.44	-0.00	-0.00	-0.00	300.00	200.00	0.00	-0.00
1156	0.76	1.98	634.46	765.27	165.46	0.00	-73.57	-0.00	-0.00	-0.00	300.00	200.00	0.00	-0.00
1157	0.84	1.98	634.77	765.33	165.48	0.00	-53.43	-0.00	-0.00	-0.00	300.00	200.00	0.00	-0.00
1158	1.07	2.06	635.07	765.47	165.55	0.00	-28.16	-0.00	-0.00	-0.00	300.00	200.00	0.00	-0.00
1159	0.92	1.98	635.38	765.25	165.56	0.00	-55.82	-0.00	-0.00	-0.00	300.00	200.00	0.00	-0.00
1160	1.37	2.06	635.38	765.18	165.47	0.00	-61.06	-0.00	-0.00	-0.00	300.00	200.00	0.00	-0.00
1161	1.37	1.98	635.07	765.18	165.50	0.00	-71.55	-0.00	-0.00	-0.00	300.00	200.00	0.00	-0.00
1162	1.60	1.98	633.85	764.84	165.38	0.00	-78.96	-0.00	-0.00	-0.00	300.00	200.00	0.00	-0.00
1163	1.60	1.83	633.39	764.89	165.41	0.00	-100.08	-0.00	-0.00	-0.00	300.00	200.00	0.00	-0.00
1164	1.75	1.83	632.78	764.47	165.42	0.00	-81.67	-0.00	-0.00	-0.00	300.00	200.00	0.00	-0.00
1165	1.91	1.83	632.93	764.64	165.43	0.00	-64.37	-0.00	-0.00	-0.00	300.00	200.00	0.00	-0.00
1166	1.91	1.68	632.48	764.47	165.36	0.00	-85.33	-0.00	-0.00	-0.00	300.00	200.00	0.00	-0.00
1167	2.06	1.68	632.48	764.25	165.40	0.00	-113.04	-0.00	-0.00	-0.00	300.00	200.00	0.00	-0.00
1168	1.91	1.60	632.02	764.44	165.38	0.00	-72.92	-0.00	-0.00	-0.00	300.00	200.00	0.00	-0.00
1169	1.83	1.68	632.32	764.37	165.44	0.00	-82.35	-0.00	-0.00	-0.00	300.00	200.00	0.00	-0.00
1170	1.83	1.60	632.63	764.58	165.41	0.00	-93.32	-0.00	-0.00	-0.00	300.00	200.00	0.00	-0.00
1171	1.68	1.45	632.78	764.32	165.52	0.00	-85.73	-0.00	-0.00	-0.00	300.00	200.00	0.00	-0.00
1172	1.68	1.60	633.09	764.39	165.44	0.00	-64.81	-0.00	-0.00	-0.00	300.00	200.00	0.00	-0.00
1173	1.75	1.53	633.85	764.56	165.48	0.00	-78.21	-0.00	-0.00	-0.00	300.00	200.00	0.00	-0.00
1174	1.60	1.53	634.61	764.58	165.52	0.00	-95.80	-0.00	-0.00	-0.00	300.00	200.00	0.00	-0.00
1175	1.75	1.53	634.92	764.79	165.39	0.00	-10.05	-0.00	-0.00	-0.00	300.00	200.00	0.00	-0.00
1176	1.68	1.22	635.22	764.64	165.46	0.00	-72.19	-0.00	-0.00	-0.00	300.00	200.00	0.00	-0.00
1177	1.68	1.37	635.53	764.85	165.47	0.00	-51.33	-0.00	-0.00	-0.00	300.00	200.00	0.00	-0.00
1178	1.45	1.53	635.53	764.92	165.47	0.00	-22.46	-0.00	-0.00	-0.00	300.00	200.00	0.00	-0.00
1179	1.75	1.75	634.92	764.93	165.44	0.00	-1.47	-0.00	-0.00	-0.00	300.00	200.00	0.00	-0.00
1180	1.60	1.53	634.77	764.90	165.38	0.00	-4.95	-0.00	-0.00	-0.00	300.00	200.00	0.00	-0.00
1181	1.68	1.75	634.46	764.69	165.42	0.00	1.55	-0.00	-0.00	-0.00	300.00	200.00	0.00	-0.00
1182	1.75	1.75	633.39	764.89	165.31	0.00	-1.63	-0.00	-0.00	-0.00	300.00	200.00	0.00	-0.00
1183	1.83	1.83	633.39	764.82	165.36	0.00	29.37	-0.00	-0.00	-0.00	300.00	200.00	0.00	-0.00
1184	1.75	1.98	633.39	765.03	165.36	0.00	29.78	-0.00	-0.00	-0.00	300.00	200.00	0.00	-0.00
1185	1.37	1.68	633.85	765.06	165.29	0.00	23.64	-0.00	-0.00	-0.00	300.00	200.00	0.00	-0.00
1186	1.45	1.60	634.00	765.09	165.29	0.00	10.42	-0.00	-0.00	-0.00	300.00	200.00	0.00	-0.00
1187	1.22	1.75	634.77	765.33	165.38	0.00	39.10	-0.00	-0.00	-0.00	300.00	200.00	0.00	-0.00
1188	1.37	1.60	634.61	765.23	165.38	0.00	-55.69	-0.00	-0.00	-0.00	300.00	200.00	0.00	-0.00
1189	1.37	1.83	634.92	765.29	165.30	0.00	-24.39	-0.00	-0.00	-0.00	300.00	200.00	0.00	-0.00
1190	1.75	1.53	634.92	765.15	165.25	0.00	-102.41	-0.00	-0.00	-0.00	300.00	200.00	0.00	-0.00
1191	1.60	1.83	634.92	765.15	165.20	0.00	-55.11	-0.00	-0.00	-0.00	300.00	200.00	0.00	-0.00
1192	1.75	1.83	634.92	765.36	165.25	0.00	-37.84	-0.00	-0.00	-0.00	300.00	200.00	0.00	-0.00
1193	1.83	1.53	634.61	765.23	165.23	0.00	-105.21	-0.00	-0.00	-0.00	300.00	200.00	0.00	-0.00
1194	1.91	1.68	634.61	765.37	165.23	0.00	-87.08	-0.00	-0.00	-0.00	300.00	200.00	0.00	-0.00
1195	1.91	1.60	633.70	765.24	165.18	0.00	-120.36	-0.00	-0.00	-0.00	300.00	200.00	0.00	-0.00
1196	1.83	1.53	633.85	765.35	165.24	0.00	-151.16	-0.00	-0.00	-0.00	300.00	200.00	0.00	-0.00
1197	1.83	1.60	633.39	765.39	165.17	0.00	-163.75	-0.00	-0.00	-0.00	300.00	200.00	0.00	-0.00
1198	1.91	1.53	632.93	765.30	165.19	0.00	-153.82	-0.00	-0.00	-0.00	300.00	200.00	0.00	-0.00
1199	1.91	1.45	633.09	765.26	165.15	0.00	-210.13	-0.00	-0.00	-0.00	300.00	200.00	0.00	-0.00
1200	1.83	1.68	632.78	765.33	165.23	0.00	-130.15	-0.00	-0.00	-0.00	300.00	200.00	0.00	-0.00
1201	1.83	1.60	633.24	765.58	165.20	0.00	-141.08	-0.00	-0.00	-0.00	300.00	200.00	0.00	-0.00
1202	1.83	1.53	633.70	765.39	165.18	0.00	-174.21	-0.00	-0.00	-0.00	300.00	200.00	0.00	-0.00
1203	1.83	1.60	633.85	765.57	165.19	0.00	-186.87	-0.00	-0.00	-0.00	300.00	200.00	0.00	-0.00
1204	1.91	1.53	634.31	765.88	165.17	0.00	-154.76	-0.00	-0.00	-0.00	300.00	200.00	0.00	-0.00
1205	1.91	1.60	634.77	765.91	165.29	0.00	-144.11	-0.00	-0.00	-0.00	300.00	200.00	0.00	-0.00
1206	2.06	1.53	634.46	765.84	165.32	0.00	-205.48	-0.00	-0.00	-0.00	300.00	200.00	0.00	-0.00
1207	1.91	1.60	634.61	765.73	165.23	0.00	-166.82	-0.00	-0.00	-0.00	300.00	200.00	0.00	-0.00
1208	1.75	1.75	634.61	765.88	165.18	0.00	-209.57	-0.00	-0.00	-0.00	300.00	200.00	0.00	-0.00
1209	1.83	1.60	634.31	765.81	165.26	0.00	-164.24	-0.00	-0.00	-0.00	300.00	200.00	0.00	-0.00
1210	1.68	1.75	634.46	765.70	165.22	0.00	-137.87	-0.00	-0.00	-0.00	300.00	200.00	0.00	-0.00
1211	1.75	1.75	635.07	766.05	165.26	0.00	-209.74	-0.00	-0.00	-0.00	300.00	200.00	0.00	-0.00
1212	1.75	1.53	634.77	766.05	165.19	0.00	-218.33	-0.00	-0.00	-0.00	300.00	200.00	0.00	-0.00
1213	1.75	1.75	634.61	766.02	165.14	0.00	-187.02	-0.00	-0.00	-0.00	300.00	200.00	0.00	-0.00
1214	1.83	1.83	634.77	766.05	165.29	0.00	-133.24	-0.00	-0.00	-0.00	300.00	200.00	0.00	-0.00
1215	1.98	1.60	634.61	765.95	165.18	0.00	-238.58	-0.00	-0.00	-0.00	300.00	200.00	0.00	-0.00
1216	1.75	1.53	634.46	765.91	165.22	0.00	-240.95	-0.00	-0.00	-0.00	300.00	200.00	0.00	-0.00
1217	1.98	1.60	634.16	765.85	165.26	0.00	-169.62	-0.00	-0.00	-0.00	300.00	200.00	0.00	-0.00
1218	1.75	1.53	634.46	765.99	165.27	0.00	-218.09	-0.00	-0.00	-0.00	300.00	200.00	0.00	-0.00
1219	1.83	1.45	634.31	766.03	165.22	0.00	-208.46	-0.00	-0.00	-0.00	300.00	200.00	0.00	-0.00
1220	1.91	1.37	633.70	765.89	165.28	0.00	-221.26	-0.00	-0.00	-0.00	300.00	200.00	0.00	-0.00
1221	1.91	1.45	634.00	765.82	165.25	0.00	-164.97	-0.00	-0.00	-0.00	300.00	200.00	0.00	-0.00
1222	1.98	1.53	634.00	765.89	165.25	0.00	-180.16	-0.00	-0.00	-0.00	300.00	200.00	0.00	-0.00
1223	1.83	1.60	633.85	765.86	165.24	0.00	-141.47	-0.00	-0.00	-0.00	300.00	200.00	0.00	-0.00
1224	1.91	1.68	633.70	765.53	165.28	0.00	-133.04	-0.00	-0.00	-0.00	300.00	200.00	0.00	-0.00
1225	1.91	1.53	633.39	765.68	165.36	0.00	-131.20	-0.00	-0.00	-0.00	300.00	200.00	0.00	-0.00
1226	1.91	1.45	633.70	765.82	165.37	0.00	-118.96	-0.00	-0.00	-0.00	300.00	200.00	0.00	-0.00
1227	1.83	1.37	633.39	765.61	165.41	0.00	-195.10	-0.00	-0.00	-0.00	300.00	200.00	0.00	-0.00
1228	2.14	1.53	633.09	765.55	165.49	0.00	-92.87	-0.00	-0.00	-0.00	300.00	200.00	0.00	-0.00
1229	2.14	1.37	633.70	765.46	165.37	0.00	-182.63	-0.00	-0.00	-0.00	300.00	200.00	0.00	-0.00
1230	2.37	1.45	633.39	765.39	165.41	0.00	-179.89	-0.00	-0.00	-0.00	300.00	200.00	0.00	-0.00
1231	2.21	1.37	633.85	765.35	165.58	0.00	-116.01	-0.00	-0.00	-0.00	300.00	200.00	0.00	-0.00
1232	2.37	1.45	634.16	765.42	165.50	0.00	-133.94	-0.00	-0.00	-0.00	300.00	200.00	0.00	-0.00
1233	2.52	1.45	634.16	765.27	165.59	0.00	-138.75	-0.00	-0.00	-0.00	300.00	200.00	0.00	-0.00
1234	2.44	1.22	634.77	765.33	165.63	0.00	-144.75	-0.00	-0.00	-0.00	300.00	200.00	0.00	-0.00
1235	2.44	1.37	634.92	765.51	165.68	0.00	-123.85	-0.00	-0.00	-0.00	300.00	200.00	0.00	-0.00
1236	2.44	1.45	634.61	765.23	165.81	0.00	-135.53	-0.00	-0.00	-0.00	300.00	200.00	0.00	-0.00
1237	2.44	1.45	635.07	765.54	165.69	0.00	-159.17	-0.00	-0.00	-0.00	300.00	200.00	0.00	-0.00
1238	2.44	1.45	634.61	765.23	165.91	0.00	-135.29	-0.00	-0.00	-0.00	300.00	200.00	0.00	-0.00
1239	2.52	1.37	634.92	765.29	165.97	0.00	-148.34	-0.00	-0.00	-0.00	300.00	200.00	0.00	-0.00
1240	2.67	1.53	634.92	765.44	166.07	0.00	-132.48	-0.00	-0.00	-0.00	300.00	200.00	0.00	-0.00
1241	2.52	1.53	634.77	765.48	166.06	0.00	-127.38	-0.00	-0.00	-0.00	300.00	200.00	0.00	-0.00
1242	2.37	1.45	634.92	765.58	166.11	0.00	-132.71	-0.00	-0.00	-0.00	300.00	200.00	0.00	-0.00
1243	2.67	1.53	634.77	765.48	166.25	0.00	-109.16	-0.00	-0.00	-0.00	300.00	200.00	0.00	-0.00
1244	2.44	1.45	634.16	765.56	166.17	0.00	-112.25	-0.00	-0.00	-0.00	300.00	200.00	0.00	-0.00
1245	2.44	1.37	634.16	765.78	166.27	0.00	-145.68	-0.00	-0.00	-0.00	300.00	200.00	0.00	-0.00
1246	2.29	1.37	634.16	765.78	166.41	0.00	-117.32	-0.00	-0.00	-0.00	300.00	200.00	0.00	-0.00
1247	2.52	1.22	634.16	765.63	166.41	0.00	-168.65	-0.00	-0.00	-0.00	300.00	200.00	0.00	-0.00
1248	2.44	1.45	634.77	765.76	166.39	0.00	-134.88	-0.00	-0.00	-0.00	300.00	200.00	0.00	-0.00
1249	2.67	1.37	635.22	766.08	166.32	0.00	-85.00	-0.00	-0.00	-0.00	300.00	200.00	0.00	-0.00
1250	2.52	1.14	635.83	766.14	166.35	0.00	-111.19	-0.00	-0.00	-0.00	300.00	200.00	0.00	-0.00
1251	2.82	1.22	636.14	766.06	166.47	0.00	-110.60	-0.00	-0.00	-0.00	300.00	200.00	0.00	-0.00
1252	2.90	1.53	635.83	766.28	166.55	0.00	-140.14	-0.00	-0.00	-0.00	300.00	200.00	0.00	-0.00
1253	2.82	1.37	635.38	766.40	166.43	0.00	-136.06	-0.00	-0.00	-0.00	300.00	200.00	0.00	-0.00
1254	2.82	1.45	635.07	766.19	166.46	0.00	-148.14	-0.00	-0.00	-0.00	300.00	200.00	0.00	-0.00
1255	2.90	1.37	634.31	766.24	166.47	0.00	-161.18	-0.00	-0.00	-0.00	300.00	200.00	0.00	-0.00
1256	2.82	1.60	633.85	766.29	166.44	0.00	-150.35	-0.00	-0.00	-0.00	300.00	200.00	0.00	-0.00
1257	2.98	1.37	633.39	766.33	166.23	0.00	-256.14	-0.00	-0.00	-0.00	300.00	200.00	0.00	-0.00
1258	2.75	1.37	632.63	766.24	166.28	0.00	-225.24	-0.00	-0.00	-0.00	300.00	200.00	0.00	-0.00
1259	2.37	1.37	632.17	766.43	166.26	0.00	-166.92	-0.00	-0.00	-0.00	300.00	200.00	0.00	-0.00
1260	2.29	1.45	631.87	766.44	166.10	0.00	-200.08	-0.00	-0.00	-0.00	300.00	200.00	0.00	-0.00
1261	2.37	1.53	631.71	766.41	166.09	0.00	-169.33	-0.00	-0.00	-0.00	300.00	200.00	0.00	-0.00
1262	2.29	1.45	631.71	766.62	166.14	0.00	-223.14	-0.00	-0.00	-0.00	300.00	200.00	0.00	-0.00
1263	2.14	1.60	632.32	766.83	166.31	0.00	-197.11	-0.00	-0.00	-0.00	300.00	200.00	0.00	-0.00
1264	1.83	1.75	632.93	767.03	166.39	0.00	-143.38	-0.00	-0.00	-0.00	300.00	200.00	0.00	-0.00
1265	1.68	1.68	633.39	766.98	166.51	0.00	-171.23	-0.00	-0.00	-0.00	300.00	200.00	0.00	-0.00
1266	1.75	1.60	634.46	767.43	166.62	0.00	-161.80	-0.00	-0.00	-0.00	300.00	200.00	0.00	-0.00
1267	1.68	1.68	634.46	767.57	166.71	0.00	-126.11	-0.00	-0.00	-0.00	300.00	200.00	0.00	-0.00
1268	1.37	1.37	634.77	767.71	166.83	0.00	-203.09	-0.00	-0.00	-0.00	300.00	200.00	0.00	-0.00
1269	1.60	1.45	634.92	767.96	166.83	0.00	-177.82	-0.00	-0.00	-0.00	300.00	200.00	0.00	-0.00
1270	1.37	1.22	635.07	768.06	166.94	0.00	-178.23	-0.00	-0.00	-0.00	300.00	200.00	0.00	-0.00
1271	1.45	1.37	634.77	768.14	166.97	0.00	-183.12	-0.00	-0.00	-0.00	300.00	200.00	0.00	-0.00
1272	1.75	1.60	634.46	768.37	167.05	0.00	-185.44	-0.00	-0.00	-0.00	300.00	200.00	0.00	-0.00
1273	1.75	1.45	634.92	768.54	167.27	0.00	-160.07	-0.00	-0.00	-0.00	300.00	200.00	0.00	-0.00
1274	1.68	1.37	633.70	768.35	167.35	0.00	-167.44	-0.00	-0.00	-0.00	300.00	200.00	0.00	-0.00
1275	1.83	1.45	634.00	768.63	167.46	0.00	-139.46	-0.00	-0.00	-0.00	300.00	200.00	0.00	-0.00
1276	1.68	1.37	633.39	768.72	167.57	0.00	-121.79	-0.00	-0.00	-0.00	300.00	200.00	0.00	-0.00
1277	1.91	1.37	634.16	768.81	167.76	0.00	-37.43	-0.00	-0.00	-0.00	300.00	200.00	0.00	-0.00
1278	1.83	1.45	633.39	768.79	167.86	0.00	-24.51	-0.00	-0.00	-0.00	300.00	200.00	0.00	-0.00
1279	1.83	1.07	634.16	769.10	168.00	0.00	-30.01	-0.00	-0.00	-0.00	300.00	200.00	0.00	-0.00
1280	1.91	1.14	634.16	769.17	168.09	0.00	-45.03	-0.00	-0.00	-0.00	300.00	200.00	0.00	-0.00
1281	1.75	0.99	634.16	769.10	168.29	0.00	-37.28	-0.00	-0.00	-0.00	300.00	200.00	0.00	-0.00
1282	1.98	0.92	634.92	769.47	168.28	0.00	-32.23	-0.00	-0.00	-0.00	300.00	200.00	0.00	-0.00
1283	1.91	0.84	634.77	769.51	168.46	0.00	-39.68	-0.00	-0.00	-0.00	300.00	200.00	0.00	-0.00
1284	1.68	0.69	634.61	769.70	168.69	0.00	-6.79	-0.00	-0.00	-0.00	300.00	200.00	0.00	-0.00
1285	1.68	0.53	634.61	769.63	168.60	0.00	-27.25	-0.00	-0.00	-0.00	300.00	200.00	0.00	-0.00
1286	1.75	0.69	634.92	769.76	168.66	0.00	-9.28	-0.00	-0.00	-0.00	300.00	200.00	0.00	-0.00
1287	1.75	0.76	634.77	770.16	168.75	0.00	0.73	-0.00	-0.00	-0.00	300.00	200.00	0.00	-0.00
1288	1.83	0.92	634.46	770.17	168.73	0.00	-4.30	-0.00	-0.00	-0.00	300.00	200.00	0.00	-0.00
1289	2.06	0.84	634.16	770.18	168.77	0.00	1.35	-0.00	-0.00	-0.00	300.00	200.00	0.00	-0.00
1290	2.06	0.92	633.39	770.16	168.83	0.00	34.51	-0.00	-0.00	-0.00	300.00	200.00	0.00	-0.00
1291	1.98	0.69	633.24	770.20	168.92	0.00	29.52	-0.00	-0.00	-0.00	300.00	200.00	0.00	-0.00
1292	2.06	0.84	633.24	770.35	169.01	0.00	24.60	-0.00	-0.00	-0.00	300.00	200.00	0.00	-0.00
1293	2.06	0.84	633.24	770.35	169.01	0.00	24.60	-0.00	-0.00	-0.00	300.00	200.00	0.00	-0.00
1294	2.06	0.69	634.00	770.73	169.10	0.00	72.94	-0.00	-0.00	-0.00	300.00	200.00	0.00	-0.00
1295	2.29	0.61	633.70	770.45	169.08	0.00	33.03	-0.00	-0.00	-0.00	300.00	200.00	0.00	-0.00
1296	2.21	0.61	634.61	770.56	169.08	0.00	58.20	-0.00	-0.00	-0.00	300.00	200.00	0.00	-0.00
1297	2.29	0.53	634.92	770.70	169.14	0.00	22.92	-0.00	-0.00	-0.00	300.00	200.00	0.00	-0.00
1298	2.37	0.53	635.07	770.52	169.20	0.00	66.57	-0.00	-0.00	-0.00	300.00	200.00	0.00	-0.00
1299	2.29	0.61	635.07	770.66	169.15	0.00	10.16	-0.00	-0.00	-0.00	300.00	200.00	0.00	-0.00
1300	2.29	0.61	635.07	771.02	169.15	0.00	55.72	-0.00	-0.00	-0.00	300.00	200.00	0.00	-0.00
1301	2.14	0.38	634.77	770.96	169.18	0.00	-38.35	-0.00	-0.00	-0.00	300.00	200.00	0.00	-0.00
1302	2.21	0.46	634.46	771.04	169.31	0.00	-30.38	-0.00	-0.00	-0.00	300.00	200.00	0.00	-0.00
1303	2.06	0.53	634.46	771.11	169.46	0.00	-38.26	-0.00	-0.00	-0.00	300.00	200.00	0.00	-0.00
1304	2.06	0.38	634.31	771.22	169.40	0.00	10.13	-0.00	-0.00	-0.00	300.00	200.00	0.00	-0.00
1305	2.06	0.31	634.16	771.26	169.39	0.00	-22.84	-0.00	-0.00	-0.00	300.00	200.00	0.00	-0.00
1306	1.98	0.31	634.16	771.26	169.30	0.00	-89.36	-0.00	-0.00	-0.00	300.00	200.00	0.00	-0.00
1307	1.91	0.31	634.00	771.30	169.34	0.00	-64.07	-0.00	-0.00	-0.00	300.00	200.00	0.00	-0.00
1308	2.06	0.31	633.85	771.27	169.23	0.00	-91.84	-0.00	-0.00	-0.00	300.00	200.00	0.00	-0.00
1309	1.68	0.53	634.00	771.52	169.29	0.00	-95.77	-0.00	-0.00	-0.00	300.00	200.00	0.00	-0.00
1310	1.45	0.31	634.00	771.52	169.39	0.00	-95.81	-0.00	-0.00	-0.00	300.00	200.00	0.00	-0.00
1311	1.45	0.31	634.16	771.62	169.35	0.00	-141.67	-0.00	-0.00	-0.00	300.00	200.00	0.00	-0.00
1312	1.22	0.31	634.16	771.62	169.39	0.00	-88.82	-0.00	-0.00	-0.00	300.00	200.00	0.00	-0.00
1313	0.99	0.38	634.16	771.62	169.39	0.00	-94.68	-0.00	-0.00	-0.00	300.00	200.00	0.00	-0.00
1314	0.92	0.31	634.16	771.77	169.39	0.00	-102.41	-0.00	-0.00	-0.00	300.00	200.00	0.00	-0.00
1315	0.99	0.15	634.31	771.94	169.45	0.00	-170.52	-0.00	-0.00	-0.00	300.00	200.00	0.00	-0.00
1316	0.92	0.31	633.85	771.85	169.43	0.00	-148.18	-0.00	-0.00	-0.00	300.00	200.00	0.00	-0.00
1317	0.99	0.53	634.31	772.23	169.45	0.00	-97.79	-0.00	-0.00	-0.00	300.00	200.00	0.00	-0.00
1318	1.14	0.38	634.46	772.34	169.50	0.00	-145.27	-0.00	-0.00	-0.00	300.00	200.00	0.00	-0.00
1319	0.84	0.38	634.77	772.40	169.52	0.00	-113.09	-0.00	-0.00	-0.00	300.00	200.00	0.00	-0.00
1320	1.07	0.46	634.31	772.23	169.64	0.00	-132.78	-0.00	-0.00	-0.00	300.00	200.00	0.00	-0.00
1321	1.14	0.61	634.92	772.21	169.77	0.00	-92.10	-0.00	-0.00	-0.00	300.00	200.00	0.00	-0.00
1322	1.30	0.53	634.77	772.25	169.86	0.00	-129.49	-0.00	-0.00	-0.00	300.00	200.00	0.00	-0.00
1323	1.45	0.53	634.31	772.30	169.93	0.00	-65.34	-0.00	-0.00	-0.00	300.00	200.00	0.00	-0.00
1324	1.60	0.38	634.31	772.23	169.98	0.00	-135.55	-0.00	-0.00	-0.00	300.00	200.00	0.00	-0.00
1325	1.75	0.46	634.61	772.37	169.99	0.00	-130.19	-0.00	-0.00	-0.00	300.00	200.00	0.00	-0.00
1326	1.45	0.46	634.00	772.39	170.01	0.00	-121.01	-0.00	-0.00	-0.00	300.00	200.00	0.00	-0.00
1327	1.68	0.53	634.46	772.48	170.03	0.00	-117.92	-0.00	-0.00	-0.00	300.00	200.00	0.00	-0.00
1328	1.60	0.53	634.16	772.42	169.97	0.00	-115.70	-0.00	-0.00	-0.00	300.00	200.00	0.00	-0.00
1329	1.75	0.69	633.85	772.43	169.91	0.00	-123.36	-0.00	-0.00	-0.00	300.00	200.00	0.00	-0.00
1330	1.68	0.76	634.00	772.46	170.06	0.00	-110.88	-0.00	-0.00	-0.00	300.00	200.00	0.00	-0.00
1331	1.68	0.53	634.00	772.53	169.96	0.00	-140.95	-0.00	-0.00	-0.00	300.00	200.00	0.00	-0.00
1332	1.83	0.76	634.16	772.49	170.07	0.00	-138.34	-0.00	-0.00	-0.00	300.00	200.00	0.00	-0.00
1333	2.21	0.69	634.61	772.51	169.99	0.00	-159.90	-0.00	-0.00	-0.00	300.00	200.00	0.00	-0.00
1334	2.21	0.92	635.07	772.39	170.01	0.00	-106.98	-0.00	-0.00	-0.00	300.00	200.00	0.00	-0.00
1335	2.37	0.84	635.22	772.64	169.97	0.00	-76.05	-0.00	-0.00	-0.00	300.00	200.00	0.00	-0.00
1336	1.98	0.69	634.77	772.62	170.05	0.00	-152.99	-0.00	-0.00	-0.00	300.00	200.00	0.00	-0.00
1337	2.29	0.61	634.46	772.48	170.08	0.00	-126.14	-0.00	-0.00	-0.00	300.00	200.00	0.00	-0.00
1338	2.44	0.84	633.85	772.35	170.05	0.00	-77.91	-0.00	-0.00	-0.00	300.00	200.00	0.00	-0.00
1339	2.44	0.99	634.77	772.90	170.10	0.00	-81.30	-0.00	-0.00	-0.00	300.00	200.00	0.00	-0.00
1340	2.21	0.69	634.16	772.49	170.16	0.00	-113.73	-0.00	-0.00	-0.00	300.00	200.00	0.00	-0.00
1341	2.37	0.76	634.00	772.53	169.96	0.00	-131.72	-0.00	-0.00	-0.00	300.00	200.00	0.00	-0.00
1342	2.21	0.84	633.70	772.83	170.14	0.00	-71.26	-0.00	-0.00	-0.00	300.00	200.00	0.00	-0.00
1343	2.21	0.76	633.09	772.85	170.02	0.00	-81.48	-0.00	-0.00	-0.00	300.00	200.00	0.00	-0.00
1344	2.06	0.69	633.09	772.92	169.97	0.00	-109.87	-0.00	-0.00	-0.00	300.00	200.00	0.00	-0.00
1345	1.98	0.76	632.78	773.00	170.00	0.00	-97.65	-0.00	-0.00	-0.00	300.00	200.00	0.00	-0.00
1346	1.91	0.84	632.32	772.98	169.98	0.00	-108.36	-0.00	-0.00	-0.00	300.00	200.00	0.00	-0.00
1347	1.68	0.84	632.48	773.08	170.04	0.00	-55.70	-0.00	-0.00	-0.00	300.00	200.00	0.00	-0.00
1348	1.91	0.76	632.78	773.07	170.10	0.00	-95.24	-0.00	-0.00	-0.00	300.00	200.00	0.00	-0.00
1349	1.75	0.69	633.70	773.26	170.14	0.00	-146.42	-0.00	-0.00	-0.00	300.00	200.00	0.00	-0.00
1350	1.98	0.92	633.39	773.42	170.13	0.00	-123.72	-0.00	-0.00	-0.00	300.00	200.00	0.00	-0.00
1351	2.06	0.76	634.00	773.47	170.16	0.00	-77.09	-0.00	-0.00	-0.00	300.00	200.00	0.00	-0.00
1352	1.68	0.84	634.61	773.74	170.23	0.00	-55.92	-0.00	-0.00	-0.00	300.00	200.00	0.00	-0.00
1353	1.98	0.84	634.77	773.77	170.48	0.00	-64.54	-0.00	-0.00	-0.00	300.00	200.00	0.00	-0.00
1354	1.98	0.76	634.77	773.77	170.34	0.00	-97.58	-0.00	-0.00	-0.00	300.00	200.00	0.00	-0.00
1355	1.91	0.84	634.77	773.91	170.34	0.00	-85.57	-0.00	-0.00	-0.00	300.00	200.00	0.00	-0.00
1356	1.98	0.92	635.07	774.19	170.49	0.00	-55.04	-0.00	-0.00	-0.00	300.00	200.00	0.00	-0.00
1357	1.98	0.84	635.53	774.28	170.47	0.00	-42.11	-0.00	-0.00	-0.00	300.00	200.00	0.00	-0.00
1358	2.06	0.53	634.77	774.27	170.34	0.00	-106.80	-0.00	-0.00	-0.00	300.00	200.00	0.00	-0.00
1359	1.98	0.53	634.77	774.27	170.53	0.00	-58.38	-0.00	-0.00	-0.00	300.00	200.00	0.00	-0.00
1360	2.14	0.76	634.61	774.53	170.52	0.00	-79.40	-0.00	-0.00	-0.00	300.00	200.00	0.00	-0.00
1361	2.14	0.53	634.77	774.71	170.48	0.00	-63.21	-0.00	-0.00	-0.00	300.00	200.00	0.00	-0.00
1362	2.06	0.69	634.31	774.61	170.51	0.00	-64.15	-0.00	-0.00	-0.00	300.00	200.00	0.00	-0.00
1363	1.98	0.61	634.16	774.80	170.45	0.00	-71.92	-0.00	-0.00	-0.00	300.00	200.00	0.00	-0.00
1364	1.75	0.53	634.31	774.97	170.60	0.00	-74.76	-0.00	-0.00	-0.00	300.00	200.00	0.00	-0.00
1365	1.83	0.61	634.16	775.16	170.45	0.00	-67.63	-0.00	-0.00	-0.00	300.00	200.00	0.00	-0.00
1366	1.68	0.69	634.16	775.23	170.50	0.00	-30.45	-0.00	-0.00	-0.00	300.00	200.00	0.00	-0.00
1367	1.45	0.61	634.31	775.48	170.46	0.00	12.12	-0.00	-0.00	-0.00	300.00	200.00	0.00	-0.00
1368	1.45	0.69	634.31	775.55	170.51	0.00	-46.79	-0.00	-0.00	-0.00	300.00	200.00	0.00	-0.00
1369	1.30	0.61	634.16	775.59	170.50	0.00	-52.05	-0.00	-0.00	-0.00	300.00	200.00	0.00	-0.00
1370	1.30	0.69	633.70	775.57	170.58	0.00	-42.22	-0.00	-0.00	-0.00	300.00	200.00	0.00	-0.00
1371	1.30	0.69	634.46	776.16	170.56	0.00	-42.64	-0.00	-0.00	-0.00	300.00	200.00	0.00	-0.00
1372	1.30	0.61	634.16	776.17	170.55	0.00	-52.34	-0.00	-0.00	-0.00	300.00	200.00	0.00	-0.00
1373	1.14	0.46	634.46	776.30	170.66	0.00	-112.91	-0.00	-0.00	-0.00	300.00	200.00	0.00	-0.00
1374	1.22	0.61	633.85	776.40	170.53	0.00	-73.14	-0.00	-0.00	-0.00	300.00	200.00	0.00	-0.00
1375	1.37	0.61	634.00	776.50	170.59	0.00	-100.51	-0.00	-0.00	-0.00	300.00	200.00	0.00	-0.00
1376	1.30	0.61	633.39	776.45	170.46	0.00	-98.40	-0.00	-0.00	-0.00	300.00	200.00	0.00	-0.00
1377	1.37	0.61	633.85	776.54	170.49	0.00	-100.68	-0.00	-0.00	-0.00	300.00	200.00	0.00	-0.00
1378	1.60	0.53	634.00	776.57	170.25	0.00	-71.69	-0.00	-0.00	-0.00	300.00	200.00	0.00	-0.00
1379	1.60	0.53	634.16	776.82	170.21	0.00	-49.00	-0.00	-0.00	-0.00	300.00	200.00	0.00	-0.00
1380	1.83	0.69	634.16	777.04	170.16	0.00	-82.58	-0.00	-0.00	-0.00	300.00	200.00	0.00	-0.00
1381	1.91	0.61	634.92	776.97	170.10	0.00	-71.66	-0.00	-0.00	-0.00	300.00	200.00	0.00	-0.00
1382	1.91	0.76	634.61	777.06	170.09	0.00	-98.29	-0.00	-0.00	-0.00	300.00	200.00	0.00	-0.00
1383	2.06	0.61	634.61	776.91	170.14	0.00	-121.89	-0.00	-0.00	-0.00	300.00	200.00	0.00	-0.00
1384	2.06	0.76	634.77	777.09	170.00	0.00	-80.17	-0.00	-0.00	-0.00	300.00	200.00	0.00	-0.00
1385	1.98	1.14	634.77	777.01	169.95	0.00	-29.87	-0.00	-0.00	-0.00	300.00	200.00	0.00	-0.00
1386	2.14	0.92	634.46	776.95	169.84	0.00	-63.47	-0.00	-0.00	-0.00	300.00	200.00	0.00	-0.00
1387	2.14	1.07	634.31	777.00	169.83	0.00	-44.30	-0.00	-0.00	-0.00	300.00	200.00	0.00	-0.00
1388	2.14	1.14	634.31	777.14	169.64	0.00	-103.92	-0.00	-0.00	-0.00	300.00	200.00	0.00	-0.00
1389	2.06	0.99	634.16	777.18	169.63	0.00	-97.98	-0.00	-0.00	-0.00	300.00	200.00	0.00	-0.00
1390	2.29	1.37	633.39	777.25	169.55	0.00	-80.11	-0.00	-0.00	-0.00	300.00	200.00	0.00	-0.00
1391	2.06	1.07	632.93	777.08	169.53	0.00	-111.38	-0.00	-0.00	-0.00	300.00	200.00	0.00	-0.00
1392	2.06	1.22	632.93	777.23	169.53	0.00	-138.12	-0.00	-0.00	-0.00	300.00	200.00	0.00	-0.00
1393	2.06	1.22	632.93	777.30	169.38	0.00	-138.51	-0.00	-0.00	-0.00	300.00	200.00	0.00	-0.00
1394	2.06	1.14	632.78	777.27	169.42	0.00	-170.87	-0.00	-0.00	-0.00	300.00	200.00	0.00	-0.00
1395	1.98	1.22	633.39	777.32	169.55	0.00	-158.75	-0.00	-0.00	-0.00	300.00	200.00	0.00	-0.00
1396	1.68	1.22	634.00	777.66	169.53	0.00	-149.91	-0.00	-0.00	-0.00	300.00	200.00	0.00	-0.00
1397	1.68	1.07	634.31	777.57	169.50	0.00	-169.00	-0.00	-0.00	-0.00	300.00	200.00	0.00	-0.00
1398	1.60	1.22	634.16	777.69	169.49	0.00	-147.68	-0.00	-0.00	-0.00	300.00	200.00	0.00	-0.00
1399	1.37	0.99	635.07	777.80	169.44	0.00	-146.67	-0.00	-0.00	-0.00	300.00	200.00	0.00	-0.00
1400	1.45	1.07	634.61	777.92	169.37	0.00	-162.58	-0.00	-0.00	-0.00	300.00	200.00	0.00	-0.00
1401	1.22	1.14	635.07	777.87	169.39	0.00	-168.82	-0.00	-0.00	-0.00	300.00	200.00	0.00	-0.00
1402	1.30	0.84	635.83	778.23	169.38	0.00	-232.55	-0.00	-0.00	-0.00	300.00	200.00	0.00	-0.00
1403	1.30	0.99	635.83	778.23	169.38	0.00	-144.85	-0.00	-0.00	-0.00	300.00	200.00	0.00	-0.00
1404	1.37	1.07	634.92	778.13	169.43	0.00	-137.48	-0.00	-0.00	-0.00	300.00	200.00	0.00	-0.00
1405	1.45	1.07	634.77	778.17	169.52	0.00	-139.73	-0.00	-0.00	-0.00	300.00	200.00	0.00	-0.00
1406	1.30	1.07	634.46	778.32	169.55	0.00	-180.98	-0.00	-0.00	-0.00	300.00	200.00	0.00	-0.00
1407	1.60	0.99	634.00	778.09	169.48	0.00	-176.78	-0.00	-0.00	-0.00	300.00	200.00	0.00	-0.00
1408	1.45	1.22	633.39	778.26	169.50	0.00	-166.60	-0.00	-0.00	-0.00	300.00	200.00	0.00	-0.00
1409	1.37	0.99	634.00	778.52	169.48	0.00	-193.11	-0.00	-0.00	-0.00	300.00	200.00	0.00	-0.00
1410	1.45	1.14	633.85	778.71	169.57	0.00	-130.75	-0.00	-0.00	-0.00	300.00	200.00	0.00	-0.00
1411	1.60	0.99	633.39	778.69	169.60	0.00	-177.19	-0.00	-0.00	-0.00	300.00	200.00	0.00	-0.00
1412	1.68	1.07	633.09	778.63	169.78	0.00	-169.66	-0.00	-0.00	-0.00	300.00	200.00	0.00	-0.00
1413	1.75	1.07	633.70	778.82	169.85	0.00	-149.15	-0.00	-0.00	-0.00	300.00	200.00	0.00	-0.00
1414	1.45	1.14	633.70	778.90	169.76	0.00	-84.92	-0.00	-0.00	-0.00	300.00	200.00	0.00	-0.00
1415	1.60	1.07	633.85	779.07	169.86	0.00	-144.80	-0.00	-0.00	-0.00	300.00	200.00	0.00	-0.00
1416	1.37	1.07	633.85	779.00	169.86	0.00	-137.82	-0.00	-0.00	-0.00	300.00	200.00	0.00	-0.00
1417	1.45	1.14	634.46	779.12	169.84	0.00	-62.16	-0.00	-0.00	-0.00	300.00	200.00	0.00	-0.00
1418	1.37	1.14	635.07	779.31	169.97	0.00	-82.80	-0.00	-0.00	-0.00	300.00	200.00	0.00	-0.00
1419	1.60	0.99	635.53	779.47	169.94	0.00	-85.86	-0.00	-0.00	-0.00	300.00	200.00	0.00	-0.00
1420	1.60	1.14	635.83	779.46	170.00	0.00	-66.90	-0.00	-0.00	-0.00	300.00	200.00	0.00	-0.00
1421	1.75	1.07	635.83	779.31	170.00	0.00	-103.63	-0.00	-0.00	-0.00	300.00	200.00	0.00	-0.00
1422	1.68	1.22	636.60	779.61	170.09	0.00	-59.80	-0.00	-0.00	-0.00	300.00	200.00	0.00	-0.00
1423	1.75	1.22	636.60	779.61	169.99	0.00	-62.25	-0.00	-0.00	-0.00	300.00	200.00	0.00	-0.00
1424	2.14	1.37	636.90	779.59	170.10	0.00	-8.84	-0.00	-0.00	-0.00	300.00	200.00	0.00	-0.00
1425	2.06	1.22	636.60	779.75	170.04	0.00	-48.60	-0.00	-0.00	-0.00	300.00	200.00	0.00	-0.00
1426	1.98	1.14	635.99	779.85	170.20	0.00	-32.61	-0.00	-0.00	-0.00	300.00	200.00	0.00	-0.00
1427	2.06	1.07	635.83	779.82	170.34	0.00	-43.97	-0.00	-0.00	-0.00	300.00	200.00	0.00	-0.00
1428	2.21	0.99	635.38	779.80	170.32	0.00	-80.81	-0.00	-0.00	-0.00	300.00	200.00	0.00	-0.00
1429	2.14	1.14	634.16	779.85	170.31	0.00	-59.83	-0.00	-0.00	-0.00	300.00	200.00	0.00	-0.00
1430	2.14	1.14	633.39	779.85	170.46	0.00	9.18	-0.00	-0.00	-0.00	300.00	200.00	0.00	-0.00
1431	2.44	0.61	633.24	779.89	170.51	0.00	-88.42	-0.00	-0.00	-0.00	300.00	200.00	0.00	-0.00
1432	2.21	0.76	632.63	780.13	170.48	0.00	-86.02	-0.00	-0.00	-0.00	300.00	200.00	0.00	-0.00
1433	2.21	0.92	633.09	780.30	170.55	0.00	-21.49	-0.00	-0.00	-0.00	300.00	200.00	0.00	-0.00
1434	2.29	0.76	632.48	780.18	170.62	0.00	-87.99	-0.00	-0.00	-0.00	300.00	200.00	0.00	-0.00
1435	2.14	0.76	632.02	780.38	170.64	0.00	-37.83	-0.00	-0.00	-0.00	300.00	200.00	0.00	-0.00
1436	2.14	0.69	632.02	780.52	170.55	0.00	-70.38	-0.00	-0.00	-0.00	300.00	200.00	0.00	-0.00
1437	2.06	0.84	631.71	780.61	170.63	0.00	-72.23	-0.00	-0.00	-0.00	300.00	200.00	0.00	-0.00
1438	1.98	0.76	631.71	780.61	170.58	0.00	-33.65	-0.00	-0.00	-0.00	300.00	200.00	0.00	-0.00
1439	1.83	0.76	632.17	780.70	170.60	0.00	-97.85	-0.00	-0.00	-0.00	300.00	200.00	0.00	-0.00
1440	1.60	0.92	633.24	780.83	170.70	0.00	-49.54	-0.00	-0.00	-0.00	300.00	200.00	0.00	-0.00
1441	1.60	1.07	634.00	781.12	170.78	0.00	-53.96	-0.00	-0.00	-0.00	300.00	200.00	0.00	-0.00
1442	1.37	0.99	634.16	781.15	170.74	0.00	-56.66	-0.00	-0.00	-0.00	300.00	200.00	0.00	-0.00
1443	1.37	1.07	635.07	781.18	170.83	0.00	-70.16	-0.00	-0.00	-0.00	300.00	200.00	0.00	-0.00
1444	1.07	1.14	635.53	781.49	171.00	0.00	-75.02	-0.00	-0.00	-0.00	300.00	200.00	0.00	-0.00
1445	1.14	0.92	635.83	781.55	170.96	0.00	-59.37	-0.00	-0.00	-0.00	300.00	200.00	0.00	-0.00
1446	0.92	0.92	635.99	781.65	170.92	0.00	-52.85	-0.00	-0.00	-0.00	300.00	200.00	0.00	-0.00
1447	0.92	0.92	635.99	781.93	171.02	0.00	-98.80	-0.00	-0.00	-0.00	300.00	200.00	0.00	-0.00
1448	0.92	0.84	634.77	781.92	171.01	0.00	-108.03	-0.00	-0.00	-0.00	300.00	200.00	0.00	-0.00
1449	0.92	0.99	634.31	781.98	170.99	0.00	-20.97	-0.00	-0.00	-0.00	300.00	200.00	0.00	-0.00
1450	1.07	0.92	634.00	782.21	171.12	0.00	-103.36	-0.00	-0.00	-0.00	300.00	200.00	0.00	-0.00
1451	0.84	0.69	633.85	782.25	171.11	0.00	-78.66	-0.00	-0.00	-0.00	300.00	200.00	0.00	-0.00
1452	0.92	0.99	633.70	782.36	171.25	0.00	-44.00	-0.00	-0.00	-0.00	300.00	200.00	0.00	-0.00
1453	0.92	0.84	633.85	782.39	171.35	0.00	-62.34	-0.00	-0.00	-0.00	300.00	200.00	0.00	-0.00
1454	0.92	0.76	633.85	782.83	171.30	0.00	-49.03	-0.00	-0.00	-0.00	300.00	200.00	0.00	-0.00
1455	0.99	0.61	634.16	782.67	171.32	0.00	-92.33	-0.00	-0.00	-0.00	300.00	200.00	0.00	-0.00
1456	1.07	0.76	633.39	782.45	171.28	0.00	-53.14	-0.00	-0.00	-0.00	300.00	200.00	0.00	-0.00
1457	0.99	0.92	634.31	782.70	171.33	0.00	-78.52	-0.00	-0.00	-0.00	300.00	200.00	0.00	-0.00
1458	1.37	0.92	634.16	782.67	171.41	0.00	-112.19	-0.00	-0.00	-0.00	300.00	200.00	0.00	-0.00
1459	1.60	1.14	634.16	782.67	171.27	0.00	-137.20	-0.00	-0.00	-0.00	300.00	200.00	0.00	-0.00
1460	1.68	0.99	633.85	782.54	171.40	0.00	-111.63	-0.00	-0.00	-0.00	300.00	200.00	0.00	-0.00
1461	1.68	1.14	633.39	782.81	171.48	0.00	-93.44	-0.00	-0.00	-0.00	300.00	200.00	0.00	-0.00
1462	1.68	0.92	632.78	782.41	171.45	0.00	-166.40	-0.00	-0.00	-0.00	300.00	200.00	0.00	-0.00
1463	1.60	0.92	633.70	782.73	171.49	0.00	-118.67	-0.00	-0.00	-0.00	300.00	200.00	0.00	-0.00
1464	1.37	0.76	633.70	782.87	171.59	0.00	-176.25	-0.00	-0.00	-0.00	300.00	200.00	0.00	-0.00
1465	1.45	0.84	633.70	782.80	171.68	0.00	-123.28	-0.00	-0.00	-0.00	300.00	200.00	0.00	-0.00
1466	1.37	0.84	633.85	782.97	171.74	0.00	-166.96	-0.00	-0.00	-0.00	300.00	200.00	0.00	-0.00
1467	1.37	0.84	633.85	782.90	171.59	0.00	-167.10	-0.00	-0.00	-0.00	300.00	200.00	0.00	-0.00
1468	1.68	0.69	634.16	782.96	171.61	0.00	-148.33	-0.00	-0.00	-0.00	300.00	200.00	0.00	-0.00
1469	1.45	0.99	633.85	783.04	171.55	0.00	-151.15	-0.00	-0.00	-0.00	300.00	200.00	0.00	-0.00
1470	1.45	0.92	633.85	783.12	171.55	0.00	-91.71	-0.00	-0.00	-0.00	300.00	200.00	0.00	-0.00
1471	1.37	1.07	633.85	783.26	171.59	0.00	-162.88	-0.00	-0.00	-0.00	300.00	200.00	0.00	-0.00
1472	1.30	1.14	634.46	783.30	171.62	0.00	-128.71	-0.00	-0.00	-0.00	300.00	200.00	0.00	-0.00
1473	1.30	1.22	634.31	783.27	171.61	0.00	-142.44	-0.00	-0.00	-0.00	300.00	200.00	0.00	-0.00
1474	1.45	1.37	634.61	783.48	171.53	0.00	-106.01	-0.00	-0.00	-0.00	300.00	200.00	0.00	-0.00
1475	1.45	1.14	634.77	783.50	171.63	0.00	-156.14	-0.00	-0.00	-0.00	300.00	200.00	0.00	-0.00
1476	1.22	1.07	634.92	783.61	171.79	0.00	-158.68	-0.00	-0.00	-0.00	300.00	200.00	0.00	-0.00
1477	1.37	1.37	634.46	783.66	171.72	0.00	-103.84	-0.00	-0.00	-0.00	300.00	200.00	0.00	-0.00
1478	1.22	1.07	634.31	783.64	171.57	0.00	-67.43	-0.00	-0.00	-0.00	300.00	200.00	0.00	-0.00
1479	1.30	0.99	634.16	784.11	171.61	0.00	-147.79	-0.00	-0.00	-0.00	300.00	200.00	0.00	-0.00
1480	1.37	0.92	633.39	783.97	171.52	0.00	-181.90	-0.00	-0.00	-0.00	300.00	200.00	0.00	-0.00
1481	1.07	0.99	633.70	784.10	171.49	0.00	-141.40	-0.00	-0.00	-0.00	300.00	200.00	0.00	-0.00
1482	0.99	1.07	633.70	784.53	171.59	0.00	-61.86	-0.00	-0.00	-0.00	300.00	200.00	0.00	-0.00
1483	1.14	1.14	633.85	784.56	171.59	0.00	-148.73	-0.00	-0.00	-0.00	300.00	200.00	0.00	-0.00
1484	1.22	1.22	633.39	784.76	171.57	0.00	-142.14	-0.00	-0.00	-0.00	300.00	200.00	0.00	-0.00
1485	1.07	0.99	633.70	784.89	171.49	0.00	-142.19	-0.00	-0.00	-0.00	300.00	200.00	0.00	-0.00
1486	0.92	0.92	633.85	784.99	171.40	0.00	-169.91	-0.00	-0.00	-0.00	300.00	200.00	0.00	-0.00
1487	0.84	1.07	633.39	785.12	171.43	0.00	-172.73	-0.00	-0.00	-0.00	300.00	200.00	0.00	-0.00
1488	0.92	1.14	634.00	785.38	171.26	0.00	-74.81	-0.00	-0.00	-0.00	300.00	200.00	0.00	-0.00
1489	0.84	1.22	634.00	785.45	171.46	0.00	-109.35	-0.00	-0.00	-0.00	300.00	200.00	0.00	-0.00
1490	0.84	1.14	634.61	785.64	171.34	0.00	-72.85	-0.00	-0.00	-0.00	300.00	200.00	0.00	-0.00
1491	0.61	1.37	634.31	785.51	171.42	0.00	-107.87	-0.00	-0.00	-0.00	300.00	200.00	0.00	-0.00
1492	0.31	1.45	635.07	785.72	171.36	0.00	-67.62	-0.00	-0.00	-0.00	300.00	200.00	0.00	-0.00
1493	0.38	1.60	635.22	785.82	171.41	0.00	16.61	-0.00	-0.00	-0.00	300.00	200.00	0.00	-0.00
1494	0.76	1.60	634.61	785.93	171.48	0.00	-17.29	-0.00	-0.00	-0.00	300.00	200.00	0.00	-0.00
1495	0.84	1.37	634.92	785.98	171.45	0.00	-23.48	-0.00	-0.00	-0.00	300.00	200.00	0.00	-0.00
1496	0.84	1.45	634.77	785.67	171.59	0.00	-128.42	-0.00	-0.00	-0.00	300.00	200.00	0.00	-0.00
1497	0.76	1.22	634.00	785.82	171.55	0.00	-61.76	-0.00	-0.00	-0.00	300.00	200.00	0.00	-0.00
1498	0.69	1.22	633.85	785.79	171.59	0.00	9.14	-0.00	-0.00	-0.00	300.00	200.00	0.00	-0.00
1499	0.92	1.07	634.00	785.96	171.74	0.00	-61.07	-0.00	-0.00	-0.00	300.00	200.00	0.00	-0.00
1500	0.61	0.99	634.77	786.10	171.78	0.00	-84.39	-0.00	-0.00	-0.00	300.00	200.00	0.00	-0.00
1501	0.76	1.14	634.61	786.07	172.01	0.00	-47.76	-0.00	-0.00	-0.00	300.00	200.00	0.00	-0.00
1502	0.99	1.07	633.85	785.79	172.12	0.00	-62.67	-0.00	-0.00	-0.00	300.00	200.00	0.00	-0.00
1503	0.92	1.07	634.31	785.66	172.14	0.00	-37.50	-0.00	-0.00	-0.00	300.00	200.00	0.00	-0.00
1504	1.30	1.07	634.31	785.66	172.24	0.00	-70.89	-0.00	-0.00	-0.00	300.00	200.00	0.00	-0.00
1505	1.30	1.07	634.16	785.63	172.47	0.00	-70.55	-0.00	-0.00	-0.00	300.00	200.00	0.00	-0.00
1506	1.22	1.07	634.16	785.48	172.57	0.00	-68.18	-0.00	-0.00	-0.00	300.00	200.00	0.00	-0.00
1507	1.37	1.07	634.00	785.45	172.71	0.00	-49.26	-0.00	-0.00	-0.00	300.00	200.00	0.00	-0.00
1508	1.30	0.99	633.85	785.28	172.80	0.00	-55.86	-0.00	-0.00	-0.00	300.00	200.00	0.00	-0.00
1509	1.45	0.92	634.00	785.24	172.90	0.00	-68.80	-0.00	-0.00	-0.00	300.00	200.00	0.00	-0.00
1510	1.68	1.07	633.85	785.21	172.94	0.00	-56.93	-0.00	-0.00	-0.00	300.00	200.00	0.00	-0.00
1511	1.91	0.92	633.85	785.14	172.94	0.00	-81.03	-0.00	-0.00	-0.00	300.00	200.00	0.00	-0.00
1512	1.83	0.99	634.16	785.12	173.05	0.00	-92.65	-0.00	-0.00	-0.00	300.00	200.00	0.00	-0.00
1513	1.68	0.99	634.46	785.11	173.06	0.00	-88.50	-0.00	-0.00	-0.00	300.00	200.00	0.00	-0.00
1514	1.91	1.07	635.38	785.20	173.25	0.00	-85.43	-0.00	-0.00	-0.00	300.00	200.00	0.00	-0.00
1515	1.91	1.07	635.83	785.15	173.31	0.00	-39.46	-0.00	-0.00	-0.00	300.00	200.00	0.00	-0.00
1516	1.83	1.14	636.14	785.35	173.52	0.00	-142.73	-0.00	-0.00	-0.00	300.00	200.00	0.00	-0.00
1517	1.45	0.84	636.14	785.35	173.52	0.00	-76.98	-0.00	-0.00	-0.00	300.00	200.00	0.00	-0.00
1518	1.75	0.61	635.83	785.29	173.79	0.00	-111.47	-0.00	-0.00	-0.00	300.00	200.00	0.00	-0.00
1519	1.68	0.61	635.38	785.28	174.02	0.00	-86.20	-0.00	-0.00	-0.00	300.00	200.00	0.00	-0.00
1520	1.45	0.46	635.07	785.29	174.24	0.00	-143.67	-0.00	-0.00	-0.00	300.00	200.00	0.00	-0.00
1521	1.60	0.15	634.31	785.44	174.21	0.00	-137.82	-0.00	-0.00	-0.00	300.00	200.00	0.00	-0.00
1522	1.68	0.08	633.24	785.31	174.27	0.00	-125.77	-0.00	-0.00	-0.00	300.00	200.00	0.00	-0.00
1523	1.75	0.15	632.93	785.62	174.35	0.00	-118.65	-0.00	-0.00	-0.00	300.00	200.00	0.00	-0.00
1524	1.68	-0.00	632.63	785.71	174.63	0.00	-111.25	-0.00	-0.00	-0.00	300.00	200.00	0.00	-0.00
1525	1.83	-0.23	632.32	785.72	174.71	0.00	-118.93	-0.00	-0.00	-0.00	300.00	200.00	0.00	-0.00
1526	1.60	-0.46	632.48	785.90	174.76	0.00	-139.81	-0.00	-0.00	-0.00	300.00	200.00	0.00	-0.00
1527	1.45	-0.61	632.48	785.82	174.81	0.00	-153.81	-0.00	-0.00	-0.00	300.00	200.00	0.00	-0.00
1528	1.45	-0.31	632.32	785.79	174.90	0.00	-95.04	-0.00	-0.00	-0.00	300.00	200.00	0.00	-0.00
1529	1.68	-0.23	632.93	786.12	174.88	0.00	-68.91	-0.00	-0.00	-0.00	300.00	200.00	0.00	-0.00
1530	1.83	-0.00	633.24	786.04	175.04	0.00	-68.60	-0.00	-0.00	-0.00	300.00	200.00	0.00	-0.00
1531	1.45	-0.00	633.39	786.06	175.09	0.00	-36.11	-0.00	-0.00	-0.00	300.00	200.00	0.00	-0.00
1532	1.45	0.08	633.85	786.08	175.25	0.00	-72.73	-0.00	-0.00	-0.00	300.00	200.00	0.00	-0.00
1533	1.45	0.08	634.31	786.31	175.27	0.00	-72.72	-0.00	-0.00	-0.00	300.00	200.00	0.00	-0.00
1534	1.75	0.38	634.77	786.25	175.43	0.00	-67.24	-0.00	-0.00	-0.00	300.00	200.00	0.00	-0.00
1535	1.45	-0.08	634.77	786.39	175.58	0.00	-67.19	-0.00	-0.00	-0.00	300.00	200.00	0.00	-0.00
1536	1.37	-0.15	634.77	786.39	175.53	0.00	-97.18	-0.00	-0.00	-0.00	300.00	200.00	0.00	-0.00
1537	1.45	-0.15	634.46	786.62	175.61	0.00	-121.77	-0.00	-0.00	-0.00	300.00	200.00	0.00	-0.00
1538	1.45	-0.00	634.31	786.52	175.75	0.00	-35.15	-0.00	-0.00	-0.00	300.00	200.00	0.00	-0.00
1539	1.30	-0.08	634.31	786.59	175.75	0.00	-63.22	-0.00	-0.00	-0.00	300.00	200.00	0.00	-0.00
1540	1.14	-0.00	634.16	786.78	175.84	0.00	-4.76	-0.00	-0.00	-0.00	300.00	200.00	0.00	-0.00
1541	1.14	-0.31	634.46	786.69	175.81	0.00	-86.07	-0.00	-0.00	-0.00	300.00	200.00	0.00	-0.00
1542	0.99	-0.15	634.61	786.72	175.81	0.00	-18.85	-0.00	-0.00	-0.00	300.00	200.00	0.00	-0.00
1543	0.99	-0.15	634.77	786.68	175.91	0.00	27.03	-0.00	-0.00	-0.00	300.00	200.00	0.00	-0.00
1544	1.07	-0.23	634.92	786.99	175.87	0.00	-29.44	-0.00	-0.00	-0.00	300.00	200.00	0.00	-0.00
1545	1.14	-0.23	634.31	786.81	175.85	0.00	-77.12	-0.00	-0.00	-0.00	300.00	200.00	0.00	-0.00
1546	1.22	-0.00	634.77	787.11	175.87	0.00	-75.24	-0.00	-0.00	-0.00	300.00	200.00	0.00	-0.00
1547	1.22	-0.08	634.46	787.05	175.90	0.00	-106.93	-0.00	-0.00	-0.00	300.00	200.00	0.00	-0.00
1548	1.30	-0.00	634.00	787.12	175.79	0.00	-100.07	-0.00	-0.00	-0.00	300.00	200.00	0.00	-0.00
1549	1.22	-0.15	634.31	787.24	175.80	0.00	-92.98	-0.00	-0.00	-0.00	300.00	200.00	0.00	-0.00
1550	1.22	-0.15	634.31	787.32	175.80	0.00	-115.86	-0.00	-0.00	-0.00	300.00	200.00	0.00	-0.00
1551	1.14	-0.08	634.16	787.29	175.89	0.00	-105.08	-0.00	-0.00	-0.00	300.00	200.00	0.00	-0.00
1552	1.30	-0.23	634.00	787.40	175.64	0.00	-103.82	-0.00	-0.00	-0.00	300.00	200.00	0.00	-0.00
1553	1.22	-0.15	633.70	787.20	175.63	0.00	-70.30	-0.00	-0.00	-0.00	300.00	200.00	0.00	-0.00
1554	1.22	-0.08	633.39	787.22	175.62	0.00	-84.37	-0.00	-0.00	-0.00	300.00	200.00	0.00	-0.00
1555	1.37	-0.23	633.85	787.30	175.49	0.00	-105.91	-0.00	-0.00	-0.00	300.00	200.00	0.00	-0.00
1556	1.30	-0.08	633.70	787.20	175.44	0.00	-109.35	-0.00	-0.00	-0.00	300.00	200.00	0.00	-0.00
1557	1.30	-0.15	634.00	787.33	175.50	0.00	-95.20	-0.00	-0.00	-0.00	300.00	200.00	0.00	-0.00
1558	1.22	0.15	633.39	787.22	175.57	0.00	-103.71	-0.00	-0.00	-0.00	300.00	200.00	0.00	-0.00
1559	1.22	-0.15	634.00	787.19	175.50	0.00	-116.24	-0.00	-0.00	-0.00	300.00	200.00	0.00	-0.00
1560	1.14	-0.08	634.16	787.22	175.41	0.00	-128.53	-0.00	-0.00	-0.00	300.00	200.00	0.00	-0.00
1561	1.22	-0.08	633.39	787.29	175.33	0.00	-153.38	-0.00	-0.00	-0.00	300.00	200.00	0.00	-0.00
1562	1.37	-0.00	633.39	787.00	175.38	0.00	-171.14	-0.00	-0.00	-0.00	300.00	200.00	0.00	-0.00
1563	1.30	-0.15	634.00	787.26	175.35	0.00	-141.18	-0.00	-0.00	-0.00	300.00	200.00	0.00	-0.00
1564	1.30	-0.00	633.39	787.15	175.28	0.00	-100.72	-0.00	-0.00	-0.00	300.00	200.00	0.00	-0.00
1565	1.14	-0.08	633.39	787.29	175.28	0.00	-174.44	-0.00	-0.00	-0.00	300.00	200.00	0.00	-0.00
1566	1.14	0.08	634.00	787.48	175.45	0.00	-110.83	-0.00	-0.00	-0.00	300.00	200.00	0.00	-0.00
1567	0.92	-0.08	633.70	787.49	175.39	0.00	-122.90	-0.00	-0.00	-0.00	300.00	200.00	0.00	-0.00
1568	0.76	-0.23	633.39	787.29	175.43	0.00	-159.67	-0.00	-0.00	-0.00	300.00	200.00	0.00	-0.00
1569	0.84	-0.00	634.16	787.65	175.51	0.00	-112.11	-0.00	-0.00	-0.00	300.00	200.00	0.00	-0.00
1570	0.61	-0.00	634.16	787.65	175.55	0.00	-106.47	-0.00	-0.00	-0.00	300.00	200.00	0.00	-0.00
1571	0.84	-0.08	634.16	787.65	175.46	0.00	-120.95	-0.00	-0.00	-0.00	300.00	200.00	0.00	-0.00
1572	0.61	0.08	634.46	787.70	175.47	0.00	-74.84	-0.00	-0.00	-0.00	300.00	200.00	0.00	-0.00
1573	0.76	0.15	634.77	787.69	175.43	0.00	-115.59	-0.00	-0.00	-0.00	300.00	200.00	0.00	-0.00
1574	0.92	-0.08	634.46	787.63	175.28	0.00	-100.10	-0.00	-0.00	-0.00	300.00	200.00	0.00	-0.00
1575	0.99	-0.00	634.92	787.57	175.39	0.00	-138.85	-0.00	-0.00	-0.00	300.00	200.00	0.00	-0.00
1576	1.30	-0.00	635.07	787.67	175.30	0.00	-146.48	-0.00	-0.00	-0.00	300.00	200.00	0.00	-0.00
1577	1.45	0.15	634.92	787.57	175.34	0.00	-109.68	-0.00	-0.00	-0.00	300.00	200.00	0.00	-0.00
1578	1.45	0.08	634.61	787.52	175.28	0.00	-95.68	-0.00	-0.00	-0.00	300.00	200.00	0.00	-0.00
1579	1.30	0.15	634.46	787.63	175.28	0.00	-106.02	-0.00	-0.00	-0.00	300.00	200.00	0.00	-0.00
1580	1.30	-0.00	634.77	787.54	175.34	0.00	-100.65	-0.00	-0.00	-0.00	300.00	200.00	0.00	-0.00
1581	1.45	-0.00	634.31	787.46	175.37	0.00	-150.15	-0.00	-0.00	-0.00	300.00	200.00	0.00	-0.00
1582	1.45	-0.08	634.00	787.40	175.35	0.00	-158.99	-0.00	-0.00	-0.00	300.00	200.00	0.00	-0.00
1583	1.91	0.08	633.85	787.45	175.20	0.00	-130.03	-0.00	-0.00	-0.00	300.00	200.00	0.00	-0.00
1584	1.98	0.31	633.70	787.49	175.15	0.00	-82.71	-0.00	-0.00	-0.00	300.00	200.00	0.00	-0.00
1585	1.83	0.31	634.16	787.50	175.22	0.00	-124.57	-0.00	-0.00	-0.00	300.00	200.00	0.00	-0.00
1586	1.91	0.15	633.70	787.35	175.05	0.00	-144.37	-0.00	-0.00	-0.00	300.00	200.00	0.00	-0.00
1587	1.60	0.31	633.70	787.71	175.05	0.00	-96.34	-0.00	-0.00	-0.00	300.00	200.00	0.00	-0.00
1588	1.37	0.31	633.70	787.78	174.96	0.00	-67.89	-0.00	-0.00	-0.00	300.00	200.00	0.00	-0.00
1589	1.14	0.38	634.61	787.88	175.09	0.00	-76.14	-0.00	-0.00	-0.00	300.00	200.00	0.00	-0.00
1590	1.07	0.53	634.77	788.12	175.00	0.00	-56.90	-0.00	-0.00	-0.00	300.00	200.00	0.00	-0.00
