# Supplementary material for: Musculoskeletal modeling and humanoid control of robots based on human gait data
Source: PeerJ Comput Sci. 2021 Aug 9;7:e657. doi: 10.7717/peerj-cs.657 (PMC8372000; doi:10.7717/peerj-cs.657)
Supplement: Supplemental Information 2 [file peerj-cs-07-657-s002.zip › force/static_ss2.forces]

[Force Data]
NumberOfForcePlates=2
SampleRate=120.000000
NumberOfSamples=1692
#Sample	FX1	FY1	FZ1	X1	Y1	Z1	MZ1	FX2	FY2	FZ2	X2	Y2	Z2	MZ2
1	-0.76	-25.94	636.44	796.19	257.30	0.00	504.45	-0.00	-0.00	-0.00	300.00	200.00	0.00	-0.00
2	-0.53	-25.02	632.48	796.17	257.52	0.00	546.11	-0.00	-0.00	-0.00	300.00	200.00	0.00	-0.00
3	-0.38	-24.64	625.92	796.08	257.39	0.00	593.32	-0.00	-0.00	-0.00	300.00	200.00	0.00	-0.00
4	-0.84	-24.64	618.13	795.92	257.27	0.00	563.18	-0.00	-0.00	-0.00	300.00	200.00	0.00	-0.00
5	-1.53	-24.72	609.59	795.69	256.97	0.00	556.37	-0.00	-0.00	-0.00	300.00	200.00	0.00	-0.00
6	-3.20	-25.41	602.57	795.20	256.17	0.00	331.41	-0.00	-0.00	-0.00	300.00	200.00	0.00	-0.00
7	-5.26	-25.94	594.79	794.56	255.26	0.00	192.07	-0.00	-0.00	-0.00	300.00	200.00	0.00	-0.00
8	-6.48	-25.79	588.84	793.93	254.26	0.00	-74.61	-0.00	-0.00	-0.00	300.00	200.00	0.00	-0.00
9	-3.51	-24.80	586.55	792.96	252.29	0.00	269.41	-0.00	-0.00	-0.00	300.00	200.00	0.00	-0.00
10	-0.15	-24.19	587.77	792.10	249.90	0.00	812.06	-0.00	-0.00	-0.00	300.00	200.00	0.00	-0.00
11	3.05	-24.26	592.19	790.92	247.31	0.00	1361.80	-0.00	-0.00	-0.00	300.00	200.00	0.00	-0.00
12	4.27	-24.57	606.54	790.25	242.82	0.00	1693.02	-0.00	-0.00	-0.00	300.00	200.00	0.00	-0.00
13	5.19	-26.55	620.88	789.46	238.39	0.00	1624.91	-0.00	-0.00	-0.00	300.00	200.00	0.00	-0.00
14	5.49	-23.57	636.90	787.93	233.01	0.00	1657.15	-0.00	-0.00	-0.00	300.00	200.00	0.00	-0.00
15	3.43	-23.57	656.89	788.16	227.18	0.00	1231.11	-0.00	-0.00	-0.00	300.00	200.00	0.00	-0.00
16	0.53	-20.37	675.05	787.65	221.07	0.00	888.79	-0.00	-0.00	-0.00	300.00	200.00	0.00	-0.00
17	-1.83	-17.47	687.87	787.47	215.84	0.00	607.60	-0.00	-0.00	-0.00	300.00	200.00	0.00	-0.00
18	-1.37	-13.73	694.58	787.01	210.72	0.00	612.51	-0.00	-0.00	-0.00	300.00	200.00	0.00	-0.00
19	-0.76	-10.15	694.58	786.61	206.55	0.00	690.83	-0.00	-0.00	-0.00	300.00	200.00	0.00	-0.00
20	-0.15	-7.25	687.41	786.06	203.37	0.00	731.22	-0.00	-0.00	-0.00	300.00	200.00	0.00	-0.00
21	-0.31	-4.73	675.05	785.21	200.59	0.00	678.61	-0.00	-0.00	-0.00	300.00	200.00	0.00	-0.00
22	-0.08	-2.06	659.48	784.65	198.15	0.00	694.77	-0.00	-0.00	-0.00	300.00	200.00	0.00	-0.00
23	0.08	-0.15	645.14	784.15	195.88	0.00	599.53	-0.00	-0.00	-0.00	300.00	200.00	0.00	-0.00
24	0.38	1.45	630.65	783.45	193.76	0.00	468.46	-0.00	-0.00	-0.00	300.00	200.00	0.00	-0.00
25	0.76	2.75	617.83	782.82	191.70	0.00	369.52	-0.00	-0.00	-0.00	300.00	200.00	0.00	-0.00
26	1.07	3.51	608.52	782.34	190.17	0.00	321.41	-0.00	-0.00	-0.00	300.00	200.00	0.00	-0.00
27	1.14	3.89	601.35	782.12	188.48	0.00	136.74	-0.00	-0.00	-0.00	300.00	200.00	0.00	-0.00
28	1.30	4.20	596.62	781.47	187.16	0.00	-78.88	-0.00	-0.00	-0.00	300.00	200.00	0.00	-0.00
29	1.37	4.65	594.94	781.28	186.05	0.00	-185.09	-0.00	-0.00	-0.00	300.00	200.00	0.00	-0.00
30	1.37	5.11	595.86	780.93	184.99	0.00	-335.02	-0.00	-0.00	-0.00	300.00	200.00	0.00	-0.00
31	1.37	5.65	599.82	780.97	183.82	0.00	-454.79	-0.00	-0.00	-0.00	300.00	200.00	0.00	-0.00
32	0.99	6.26	604.71	780.74	183.14	0.00	-533.61	-0.00	-0.00	-0.00	300.00	200.00	0.00	-0.00
33	0.61	6.71	612.49	780.80	182.21	0.00	-609.51	-0.00	-0.00	-0.00	300.00	200.00	0.00	-0.00
34	-0.46	7.17	621.19	780.82	181.58	0.00	-648.84	-0.00	-0.00	-0.00	300.00	200.00	0.00	-0.00
35	-1.53	7.48	628.81	780.77	180.93	0.00	-773.64	-0.00	-0.00	-0.00	300.00	200.00	0.00	-0.00
36	-3.66	7.93	637.05	780.70	180.22	0.00	-925.54	-0.00	-0.00	-0.00	300.00	200.00	0.00	-0.00
37	-6.10	8.09	643.92	780.87	179.43	0.00	-1221.35	-0.00	-0.00	-0.00	300.00	200.00	0.00	-0.00
38	-8.70	8.09	649.26	780.53	178.57	0.00	-1409.53	-0.00	-0.00	-0.00	300.00	200.00	0.00	-0.00
39	-10.99	7.78	654.30	780.43	177.71	0.00	-1570.66	-0.00	-0.00	-0.00	300.00	200.00	0.00	-0.00
40	-12.05	7.48	657.81	779.83	176.85	0.00	-1683.91	-0.00	-0.00	-0.00	300.00	200.00	0.00	-0.00
41	-11.75	7.10	659.94	779.18	176.14	0.00	-1633.50	-0.00	-0.00	-0.00	300.00	200.00	0.00	-0.00
42	-10.60	6.41	659.94	778.42	175.54	0.00	-1505.67	-0.00	-0.00	-0.00	300.00	200.00	0.00	-0.00
43	-8.16	6.18	658.11	777.10	175.19	0.00	-1239.60	-0.00	-0.00	-0.00	300.00	200.00	0.00	-0.00
44	-5.57	5.80	655.21	776.06	174.85	0.00	-977.80	-0.00	-0.00	-0.00	300.00	200.00	0.00	-0.00
45	-2.82	5.95	651.25	774.65	174.60	0.00	-766.67	-0.00	-0.00	-0.00	300.00	200.00	0.00	-0.00
46	-0.00	5.95	646.06	773.34	174.35	0.00	-510.11	-0.00	-0.00	-0.00	300.00	200.00	0.00	-0.00
47	2.52	6.26	641.02	771.75	174.24	0.00	-388.11	-0.00	-0.00	-0.00	300.00	200.00	0.00	-0.00
48	4.73	6.56	636.29	770.55	174.00	0.00	-261.03	-0.00	-0.00	-0.00	300.00	200.00	0.00	-0.00
49	6.56	7.48	631.71	769.30	173.91	0.00	-109.96	-0.00	-0.00	-0.00	300.00	200.00	0.00	-0.00
50	8.16	8.24	627.90	767.98	173.71	0.00	-17.66	-0.00	-0.00	-0.00	300.00	200.00	0.00	-0.00
51	9.38	8.77	624.85	766.88	173.53	0.00	121.88	-0.00	-0.00	-0.00	300.00	200.00	0.00	-0.00
52	10.38	9.00	623.02	765.90	173.30	0.00	87.57	-0.00	-0.00	-0.00	300.00	200.00	0.00	-0.00
53	10.91	9.16	621.64	765.22	173.24	0.00	168.39	-0.00	-0.00	-0.00	300.00	200.00	0.00	-0.00
54	11.52	9.23	621.80	764.52	173.06	0.00	189.76	-0.00	-0.00	-0.00	300.00	200.00	0.00	-0.00
55	11.83	9.08	622.25	763.67	172.78	0.00	187.81	-0.00	-0.00	-0.00	300.00	200.00	0.00	-0.00
56	12.21	8.93	623.78	763.05	172.60	0.00	205.24	-0.00	-0.00	-0.00	300.00	200.00	0.00	-0.00
57	12.44	8.47	625.92	762.43	172.60	0.00	208.77	-0.00	-0.00	-0.00	300.00	200.00	0.00	-0.00
58	12.59	7.86	628.36	761.82	172.46	0.00	190.61	-0.00	-0.00	-0.00	300.00	200.00	0.00	-0.00
59	12.66	7.71	630.34	761.39	172.40	0.00	261.07	-0.00	-0.00	-0.00	300.00	200.00	0.00	-0.00
60	12.44	7.17	632.32	760.75	172.54	0.00	129.37	-0.00	-0.00	-0.00	300.00	200.00	0.00	-0.00
61	11.98	7.02	634.77	760.28	172.74	0.00	171.67	-0.00	-0.00	-0.00	300.00	200.00	0.00	-0.00
62	11.98	6.71	635.99	759.62	172.84	0.00	156.65	-0.00	-0.00	-0.00	300.00	200.00	0.00	-0.00
63	11.83	6.56	637.66	759.57	173.06	0.00	164.70	-0.00	-0.00	-0.00	300.00	200.00	0.00	-0.00
64	11.90	6.26	638.28	759.28	173.08	0.00	121.01	-0.00	-0.00	-0.00	300.00	200.00	0.00	-0.00
65	11.60	6.48	639.04	759.02	173.26	0.00	74.28	-0.00	-0.00	-0.00	300.00	200.00	0.00	-0.00
66	11.22	6.41	639.19	758.98	173.26	0.00	73.81	-0.00	-0.00	-0.00	300.00	200.00	0.00	-0.00
67	10.60	6.56	639.34	758.94	173.41	0.00	68.15	-0.00	-0.00	-0.00	300.00	200.00	0.00	-0.00
68	10.22	6.94	639.19	758.62	173.17	0.00	87.20	-0.00	-0.00	-0.00	300.00	200.00	0.00	-0.00
69	10.30	7.32	638.89	758.55	173.30	0.00	119.19	-0.00	-0.00	-0.00	300.00	200.00	0.00	-0.00
70	10.07	7.48	638.12	758.45	173.27	0.00	79.11	-0.00	-0.00	-0.00	300.00	200.00	0.00	-0.00
71	10.07	7.71	636.90	758.46	173.36	0.00	113.04	-0.00	-0.00	-0.00	300.00	200.00	0.00	-0.00
72	9.69	7.40	636.44	758.57	173.39	0.00	55.66	-0.00	-0.00	-0.00	300.00	200.00	0.00	-0.00
73	9.61	7.55	635.07	758.33	173.43	0.00	104.80	-0.00	-0.00	-0.00	300.00	200.00	0.00	-0.00
74	9.69	7.10	634.46	758.48	173.30	0.00	-11.47	-0.00	-0.00	-0.00	300.00	200.00	0.00	-0.00
75	9.84	7.02	632.93	758.50	173.38	0.00	-2.98	-0.00	-0.00	-0.00	300.00	200.00	0.00	-0.00
76	9.92	6.79	631.71	758.58	173.19	0.00	-17.71	-0.00	-0.00	-0.00	300.00	200.00	0.00	-0.00
77	9.84	6.48	631.10	758.66	173.31	0.00	-81.96	-0.00	-0.00	-0.00	300.00	200.00	0.00	-0.00
78	9.84	6.33	630.80	758.81	173.20	0.00	-151.77	-0.00	-0.00	-0.00	300.00	200.00	0.00	-0.00
79	9.84	6.18	630.19	759.10	173.22	0.00	-129.61	-0.00	-0.00	-0.00	300.00	200.00	0.00	-0.00
80	9.69	5.87	630.49	759.39	173.48	0.00	-122.88	-0.00	-0.00	-0.00	300.00	200.00	0.00	-0.00
81	9.54	5.87	630.19	759.54	173.80	0.00	-116.59	-0.00	-0.00	-0.00	300.00	200.00	0.00	-0.00
82	9.38	5.49	629.73	759.80	173.93	0.00	-144.67	-0.00	-0.00	-0.00	300.00	200.00	0.00	-0.00
83	9.16	5.42	630.49	760.41	174.10	0.00	-82.65	-0.00	-0.00	-0.00	300.00	200.00	0.00	-0.00
84	8.77	5.42	630.95	760.80	174.46	0.00	-71.76	-0.00	-0.00	-0.00	300.00	200.00	0.00	-0.00
85	8.39	5.42	631.87	761.44	174.64	0.00	-63.97	-0.00	-0.00	-0.00	300.00	200.00	0.00	-0.00
86	7.71	5.34	632.93	761.75	175.07	0.00	-55.72	-0.00	-0.00	-0.00	300.00	200.00	0.00	-0.00
87	7.40	5.19	634.00	762.21	175.31	0.00	-93.17	-0.00	-0.00	-0.00	300.00	200.00	0.00	-0.00
88	6.94	5.26	635.83	762.83	175.52	0.00	-50.02	-0.00	-0.00	-0.00	300.00	200.00	0.00	-0.00
89	6.26	5.19	637.05	763.10	175.76	0.00	1.97	-0.00	-0.00	-0.00	300.00	200.00	0.00	-0.00
90	5.80	5.04	637.97	763.30	176.08	0.00	15.46	-0.00	-0.00	-0.00	300.00	200.00	0.00	-0.00
91	5.42	5.04	638.43	763.68	176.29	0.00	92.43	-0.00	-0.00	-0.00	300.00	200.00	0.00	-0.00
92	5.19	4.81	638.73	763.97	176.73	0.00	89.80	-0.00	-0.00	-0.00	300.00	200.00	0.00	-0.00
93	4.96	4.12	638.12	764.19	176.95	0.00	68.46	-0.00	-0.00	-0.00	300.00	200.00	0.00	-0.00
94	4.73	3.74	637.66	764.38	177.46	0.00	45.39	-0.00	-0.00	-0.00	300.00	200.00	0.00	-0.00
95	4.81	3.28	637.21	764.57	177.97	0.00	50.71	-0.00	-0.00	-0.00	300.00	200.00	0.00	-0.00
96	4.58	2.90	636.14	764.62	178.36	0.00	27.48	-0.00	-0.00	-0.00	300.00	200.00	0.00	-0.00
97	4.50	2.44	635.38	765.10	178.91	0.00	104.42	-0.00	-0.00	-0.00	300.00	200.00	0.00	-0.00
98	4.43	2.29	634.46	765.19	179.41	0.00	109.88	-0.00	-0.00	-0.00	300.00	200.00	0.00	-0.00
99	4.43	1.98	634.31	765.67	179.79	0.00	45.68	-0.00	-0.00	-0.00	300.00	200.00	0.00	-0.00
100	4.27	1.91	633.09	765.83	180.14	0.00	85.22	-0.00	-0.00	-0.00	300.00	200.00	0.00	-0.00
101	4.12	1.98	632.93	766.09	180.42	0.00	99.38	-0.00	-0.00	-0.00	300.00	200.00	0.00	-0.00
102	3.97	1.91	632.17	766.43	180.84	0.00	70.01	-0.00	-0.00	-0.00	300.00	200.00	0.00	-0.00
103	3.51	1.83	632.02	766.76	181.27	0.00	69.27	-0.00	-0.00	-0.00	300.00	200.00	0.00	-0.00
104	3.43	1.75	631.87	767.16	181.60	0.00	83.63	-0.00	-0.00	-0.00	300.00	200.00	0.00	-0.00
105	3.20	1.75	632.48	767.51	182.00	0.00	111.41	-0.00	-0.00	-0.00	300.00	200.00	0.00	-0.00
106	3.20	1.37	632.93	767.90	182.21	0.00	59.86	-0.00	-0.00	-0.00	300.00	200.00	0.00	-0.00
107	3.05	1.37	633.09	768.15	182.41	0.00	39.94	-0.00	-0.00	-0.00	300.00	200.00	0.00	-0.00
108	2.98	1.45	633.24	768.47	182.80	0.00	29.38	-0.00	-0.00	-0.00	300.00	200.00	0.00	-0.00
109	2.90	1.22	633.09	768.80	182.94	0.00	22.79	-0.00	-0.00	-0.00	300.00	200.00	0.00	-0.00
110	2.67	0.76	634.00	769.35	183.25	0.00	11.46	-0.00	-0.00	-0.00	300.00	200.00	0.00	-0.00
111	2.67	0.76	634.31	769.63	183.35	0.00	-57.14	-0.00	-0.00	-0.00	300.00	200.00	0.00	-0.00
112	2.75	0.69	634.61	770.06	183.75	0.00	23.75	-0.00	-0.00	-0.00	300.00	200.00	0.00	-0.00
113	2.75	0.61	634.77	770.16	183.94	0.00	14.09	-0.00	-0.00	-0.00	300.00	200.00	0.00	-0.00
114	2.37	0.31	634.92	770.48	184.19	0.00	-42.74	-0.00	-0.00	-0.00	300.00	200.00	0.00	-0.00
115	2.37	-0.00	634.61	771.00	184.28	0.00	-60.08	-0.00	-0.00	-0.00	300.00	200.00	0.00	-0.00
116	2.06	0.08	634.31	771.29	184.51	0.00	-90.53	-0.00	-0.00	-0.00	300.00	200.00	0.00	-0.00
117	1.83	0.31	633.85	771.56	184.83	0.00	-33.43	-0.00	-0.00	-0.00	300.00	200.00	0.00	-0.00
118	1.68	-0.00	634.00	771.88	184.79	0.00	-94.20	-0.00	-0.00	-0.00	300.00	200.00	0.00	-0.00
119	1.68	0.08	634.31	772.23	184.84	0.00	-84.13	-0.00	-0.00	-0.00	300.00	200.00	0.00	-0.00
120	1.45	0.08	634.46	772.55	184.75	0.00	-57.93	-0.00	-0.00	-0.00	300.00	200.00	0.00	-0.00
121	1.60	0.08	634.92	772.94	184.81	0.00	-37.30	-0.00	-0.00	-0.00	300.00	200.00	0.00	-0.00
122	1.68	0.08	634.77	773.12	184.90	0.00	-38.32	-0.00	-0.00	-0.00	300.00	200.00	0.00	-0.00
123	1.37	0.15	634.92	773.30	184.76	0.00	-69.80	-0.00	-0.00	-0.00	300.00	200.00	0.00	-0.00
124	1.60	0.46	634.61	773.45	184.85	0.00	-10.74	-0.00	-0.00	-0.00	300.00	200.00	0.00	-0.00
125	1.45	0.15	635.07	773.83	184.86	0.00	-48.01	-0.00	-0.00	-0.00	300.00	200.00	0.00	-0.00
126	1.14	0.46	634.77	774.13	184.90	0.00	41.72	-0.00	-0.00	-0.00	300.00	200.00	0.00	-0.00
127	1.07	0.53	634.77	774.56	184.95	0.00	52.52	-0.00	-0.00	-0.00	300.00	200.00	0.00	-0.00
128	0.99	0.61	634.77	774.78	185.10	0.00	132.14	-0.00	-0.00	-0.00	300.00	200.00	0.00	-0.00
129	0.84	0.61	634.61	775.04	185.09	0.00	88.48	-0.00	-0.00	-0.00	300.00	200.00	0.00	-0.00
130	0.76	0.76	634.00	775.13	185.13	0.00	131.99	-0.00	-0.00	-0.00	300.00	200.00	0.00	-0.00
131	0.61	0.84	634.16	775.52	185.08	0.00	189.43	-0.00	-0.00	-0.00	300.00	200.00	0.00	-0.00
132	0.38	0.69	633.85	775.82	185.07	0.00	150.30	-0.00	-0.00	-0.00	300.00	200.00	0.00	-0.00
133	0.23	0.76	633.85	775.89	185.27	0.00	162.27	-0.00	-0.00	-0.00	300.00	200.00	0.00	-0.00
134	0.53	0.76	634.16	776.17	185.27	0.00	157.56	-0.00	-0.00	-0.00	300.00	200.00	0.00	-0.00
135	0.38	0.69	634.16	776.24	185.42	0.00	241.69	-0.00	-0.00	-0.00	300.00	200.00	0.00	-0.00
136	0.53	0.53	634.31	776.20	185.57	0.00	128.67	-0.00	-0.00	-0.00	300.00	200.00	0.00	-0.00
137	0.38	0.31	634.16	776.46	185.61	0.00	124.68	-0.00	-0.00	-0.00	300.00	200.00	0.00	-0.00
138	0.31	0.15	634.16	776.46	185.85	0.00	60.77	-0.00	-0.00	-0.00	300.00	200.00	0.00	-0.00
139	0.53	-0.00	634.46	776.45	185.81	0.00	15.31	-0.00	-0.00	-0.00	300.00	200.00	0.00	-0.00
140	0.38	-0.08	634.31	776.42	185.90	0.00	30.74	-0.00	-0.00	-0.00	300.00	200.00	0.00	-0.00
141	0.69	-0.00	634.31	776.56	185.86	0.00	-9.71	-0.00	-0.00	-0.00	300.00	200.00	0.00	-0.00
142	0.84	-0.00	634.46	776.45	185.81	0.00	-80.57	-0.00	-0.00	-0.00	300.00	200.00	0.00	-0.00
143	0.76	0.08	634.61	776.70	185.86	0.00	-115.59	-0.00	-0.00	-0.00	300.00	200.00	0.00	-0.00
144	0.92	0.38	634.61	776.70	185.81	0.00	-79.25	-0.00	-0.00	-0.00	300.00	200.00	0.00	-0.00
145	0.92	0.31	634.16	776.68	185.85	0.00	-43.07	-0.00	-0.00	-0.00	300.00	200.00	0.00	-0.00
146	1.22	0.38	634.16	776.68	185.95	0.00	-83.41	-0.00	-0.00	-0.00	300.00	200.00	0.00	-0.00
147	1.07	0.31	634.16	776.97	186.00	0.00	-113.82	-0.00	-0.00	-0.00	300.00	200.00	0.00	-0.00
148	1.07	0.15	634.16	777.04	186.09	0.00	-132.96	-0.00	-0.00	-0.00	300.00	200.00	0.00	-0.00
149	0.92	0.15	634.16	777.18	186.19	0.00	-130.78	-0.00	-0.00	-0.00	300.00	200.00	0.00	-0.00
150	0.84	0.08	634.00	777.30	186.43	0.00	-116.24	-0.00	-0.00	-0.00	300.00	200.00	0.00	-0.00
151	1.07	-0.08	634.16	777.33	186.53	0.00	-115.53	-0.00	-0.00	-0.00	300.00	200.00	0.00	-0.00
152	0.92	-0.23	634.46	777.46	186.63	0.00	-132.53	-0.00	-0.00	-0.00	300.00	200.00	0.00	-0.00
153	0.92	-0.15	634.61	777.63	186.63	0.00	-168.70	-0.00	-0.00	-0.00	300.00	200.00	0.00	-0.00
154	1.14	-0.46	634.92	777.98	186.69	0.00	-164.02	-0.00	-0.00	-0.00	300.00	200.00	0.00	-0.00
155	0.92	-0.38	634.61	777.78	186.78	0.00	-151.43	-0.00	-0.00	-0.00	300.00	200.00	0.00	-0.00
156	1.14	-0.38	634.61	778.21	186.87	0.00	-222.84	-0.00	-0.00	-0.00	300.00	200.00	0.00	-0.00
157	1.07	-0.15	634.61	778.35	186.87	0.00	-193.26	-0.00	-0.00	-0.00	300.00	200.00	0.00	-0.00
158	1.07	-0.15	634.31	778.44	186.87	0.00	-147.48	-0.00	-0.00	-0.00	300.00	200.00	0.00	-0.00
159	1.14	-0.31	634.46	778.54	186.96	0.00	-213.12	-0.00	-0.00	-0.00	300.00	200.00	0.00	-0.00
160	0.92	-0.23	634.46	778.83	187.01	0.00	-177.64	-0.00	-0.00	-0.00	300.00	200.00	0.00	-0.00
161	0.92	-0.00	634.46	779.12	186.96	0.00	-149.26	-0.00	-0.00	-0.00	300.00	200.00	0.00	-0.00
162	0.61	-0.08	634.77	779.25	187.12	0.00	-177.52	-0.00	-0.00	-0.00	300.00	200.00	0.00	-0.00
163	0.53	-0.31	634.16	779.49	187.15	0.00	-204.77	-0.00	-0.00	-0.00	300.00	200.00	0.00	-0.00
164	0.38	-0.08	633.85	779.79	187.00	0.00	-128.80	-0.00	-0.00	-0.00	300.00	200.00	0.00	-0.00
165	0.31	0.08	634.31	780.10	187.15	0.00	-154.76	-0.00	-0.00	-0.00	300.00	200.00	0.00	-0.00
166	0.15	-0.08	634.00	780.11	187.24	0.00	-171.54	-0.00	-0.00	-0.00	300.00	200.00	0.00	-0.00
167	0.08	-0.15	633.85	780.37	187.29	0.00	-202.79	-0.00	-0.00	-0.00	300.00	200.00	0.00	-0.00
168	-0.15	-0.15	633.09	780.37	187.27	0.00	-154.10	-0.00	-0.00	-0.00	300.00	200.00	0.00	-0.00
169	-0.15	-0.38	632.93	780.70	187.27	0.00	-204.93	-0.00	-0.00	-0.00	300.00	200.00	0.00	-0.00
170	-0.08	-0.61	633.70	780.99	187.29	0.00	-256.60	-0.00	-0.00	-0.00	300.00	200.00	0.00	-0.00
171	-0.15	-0.38	633.09	780.73	187.32	0.00	-182.04	-0.00	-0.00	-0.00	300.00	200.00	0.00	-0.00
172	0.08	-0.31	633.24	780.83	187.28	0.00	-175.58	-0.00	-0.00	-0.00	300.00	200.00	0.00	-0.00
173	0.23	-0.31	633.24	780.98	187.37	0.00	-269.01	-0.00	-0.00	-0.00	300.00	200.00	0.00	-0.00
174	0.38	-0.38	633.39	781.01	187.33	0.00	-234.48	-0.00	-0.00	-0.00	300.00	200.00	0.00	-0.00
175	0.15	-0.31	633.85	780.95	187.34	0.00	-199.40	-0.00	-0.00	-0.00	300.00	200.00	0.00	-0.00
176	0.31	-0.31	633.85	781.24	187.24	0.00	-201.27	-0.00	-0.00	-0.00	300.00	200.00	0.00	-0.00
177	0.15	-0.31	633.85	781.09	187.24	0.00	-199.37	-0.00	-0.00	-0.00	300.00	200.00	0.00	-0.00
178	0.08	-0.15	634.00	781.05	187.34	0.00	-179.79	-0.00	-0.00	-0.00	300.00	200.00	0.00	-0.00
179	0.15	-0.08	634.31	781.25	187.35	0.00	-148.55	-0.00	-0.00	-0.00	300.00	200.00	0.00	-0.00
180	0.08	-0.08	634.92	781.23	187.26	0.00	-170.48	-0.00	-0.00	-0.00	300.00	200.00	0.00	-0.00
181	-0.00	-0.00	635.22	781.28	187.12	0.00	-228.88	-0.00	-0.00	-0.00	300.00	200.00	0.00	-0.00
182	-0.08	0.08	635.53	781.27	186.94	0.00	-218.60	-0.00	-0.00	-0.00	300.00	200.00	0.00	-0.00
183	-0.08	0.15	635.83	781.33	186.80	0.00	-232.20	-0.00	-0.00	-0.00	300.00	200.00	0.00	-0.00
184	0.08	-0.00	635.83	781.40	186.90	0.00	-252.77	-0.00	-0.00	-0.00	300.00	200.00	0.00	-0.00
185	0.15	0.31	635.83	781.55	186.75	0.00	-239.61	-0.00	-0.00	-0.00	300.00	200.00	0.00	-0.00
186	0.15	0.08	635.53	781.49	186.70	0.00	-244.53	-0.00	-0.00	-0.00	300.00	200.00	0.00	-0.00
187	0.31	0.46	635.53	781.42	186.51	0.00	-200.23	-0.00	-0.00	-0.00	300.00	200.00	0.00	-0.00
188	0.23	0.46	635.07	781.33	186.45	0.00	-176.29	-0.00	-0.00	-0.00	300.00	200.00	0.00	-0.00
189	0.23	0.38	634.46	781.21	186.29	0.00	-231.34	-0.00	-0.00	-0.00	300.00	200.00	0.00	-0.00
190	0.53	0.69	634.16	781.37	186.09	0.00	-221.46	-0.00	-0.00	-0.00	300.00	200.00	0.00	-0.00
191	0.31	0.76	634.16	781.22	185.95	0.00	-140.26	-0.00	-0.00	-0.00	300.00	200.00	0.00	-0.00
192	0.69	0.76	634.00	781.27	185.94	0.00	-191.43	-0.00	-0.00	-0.00	300.00	200.00	0.00	-0.00
193	0.92	0.99	634.16	781.22	185.90	0.00	-143.90	-0.00	-0.00	-0.00	300.00	200.00	0.00	-0.00
194	0.99	1.07	634.61	781.02	185.81	0.00	-112.67	-0.00	-0.00	-0.00	300.00	200.00	0.00	-0.00
195	0.99	0.76	634.16	781.08	185.85	0.00	-149.90	-0.00	-0.00	-0.00	300.00	200.00	0.00	-0.00
196	0.92	0.69	634.77	781.13	186.01	0.00	-89.34	-0.00	-0.00	-0.00	300.00	200.00	0.00	-0.00
197	0.99	0.61	634.61	780.95	186.10	0.00	-76.62	-0.00	-0.00	-0.00	300.00	200.00	0.00	-0.00
198	1.14	0.76	634.31	780.82	186.24	0.00	-14.08	-0.00	-0.00	-0.00	300.00	200.00	0.00	-0.00
199	1.07	0.46	633.85	780.73	186.33	0.00	-50.19	-0.00	-0.00	-0.00	300.00	200.00	0.00	-0.00
200	1.14	0.08	633.70	780.56	186.66	0.00	-97.48	-0.00	-0.00	-0.00	300.00	200.00	0.00	-0.00
201	0.99	-0.00	633.70	780.56	186.85	0.00	-81.70	-0.00	-0.00	-0.00	300.00	200.00	0.00	-0.00
202	1.14	-0.15	633.39	780.50	186.89	0.00	-56.58	-0.00	-0.00	-0.00	300.00	200.00	0.00	-0.00
203	1.30	-0.00	633.70	780.41	186.85	0.00	-62.83	-0.00	-0.00	-0.00	300.00	200.00	0.00	-0.00
204	1.30	-0.08	633.39	780.28	186.94	0.00	-117.85	-0.00	-0.00	-0.00	300.00	200.00	0.00	-0.00
205	1.37	-0.15	633.39	780.35	186.89	0.00	-105.38	-0.00	-0.00	-0.00	300.00	200.00	0.00	-0.00
206	1.37	-0.23	633.70	780.41	187.00	0.00	-114.58	-0.00	-0.00	-0.00	300.00	200.00	0.00	-0.00
207	1.14	-0.08	633.39	780.21	186.89	0.00	-115.92	-0.00	-0.00	-0.00	300.00	200.00	0.00	-0.00
208	1.14	0.15	633.39	780.35	186.85	0.00	-87.89	-0.00	-0.00	-0.00	300.00	200.00	0.00	-0.00
209	0.99	0.38	633.85	780.44	186.81	0.00	-35.00	-0.00	-0.00	-0.00	300.00	200.00	0.00	-0.00
210	0.92	0.31	634.00	780.47	186.81	0.00	-43.35	-0.00	-0.00	-0.00	300.00	200.00	0.00	-0.00
211	0.92	0.38	634.31	780.46	186.77	0.00	-79.81	-0.00	-0.00	-0.00	300.00	200.00	0.00	-0.00
212	0.76	0.31	633.85	780.30	186.71	0.00	-18.47	-0.00	-0.00	-0.00	300.00	200.00	0.00	-0.00
213	0.61	0.38	634.00	780.47	186.71	0.00	-7.14	-0.00	-0.00	-0.00	300.00	200.00	0.00	-0.00
214	0.69	0.38	633.70	780.49	186.61	0.00	-8.23	-0.00	-0.00	-0.00	300.00	200.00	0.00	-0.00
215	0.61	0.08	633.85	780.59	186.62	0.00	-21.72	-0.00	-0.00	-0.00	300.00	200.00	0.00	-0.00
216	0.53	0.15	634.00	780.76	186.33	0.00	-34.43	-0.00	-0.00	-0.00	300.00	200.00	0.00	-0.00
217	0.23	0.15	633.85	780.88	186.28	0.00	-7.39	-0.00	-0.00	-0.00	300.00	200.00	0.00	-0.00
218	0.38	0.08	634.16	781.08	186.19	0.00	-110.41	-0.00	-0.00	-0.00	300.00	200.00	0.00	-0.00
219	-0.00	0.31	634.00	781.05	186.09	0.00	-54.34	-0.00	-0.00	-0.00	300.00	200.00	0.00	-0.00
220	-0.15	0.31	634.46	781.28	185.91	0.00	-52.26	-0.00	-0.00	-0.00	300.00	200.00	0.00	-0.00
221	-0.15	0.53	634.92	781.30	185.77	0.00	-70.16	-0.00	-0.00	-0.00	300.00	200.00	0.00	-0.00
222	-0.23	0.61	634.92	781.51	185.63	0.00	-59.89	-0.00	-0.00	-0.00	300.00	200.00	0.00	-0.00
223	-0.08	0.69	635.22	781.57	185.49	0.00	-29.96	-0.00	-0.00	-0.00	300.00	200.00	0.00	-0.00
224	-0.31	0.61	635.07	781.69	185.49	0.00	-13.08	-0.00	-0.00	-0.00	300.00	200.00	0.00	-0.00
225	-0.23	0.61	635.22	781.65	185.35	0.00	-37.02	-0.00	-0.00	-0.00	300.00	200.00	0.00	-0.00
226	-0.23	0.61	635.07	781.69	185.30	0.00	-14.14	-0.00	-0.00	-0.00	300.00	200.00	0.00	-0.00
227	0.08	0.61	634.46	781.64	185.19	0.00	-87.28	-0.00	-0.00	-0.00	300.00	200.00	0.00	-0.00
228	-0.23	0.46	634.61	781.96	185.19	0.00	-78.53	-0.00	-0.00	-0.00	300.00	200.00	0.00	-0.00
229	-0.31	0.46	634.16	781.80	185.18	0.00	-77.33	-0.00	-0.00	-0.00	300.00	200.00	0.00	-0.00
230	-0.00	0.61	634.16	781.95	185.18	0.00	5.22	-0.00	-0.00	-0.00	300.00	200.00	0.00	-0.00
231	0.23	0.61	634.00	781.92	185.32	0.00	-43.90	-0.00	-0.00	-0.00	300.00	200.00	0.00	-0.00
232	0.23	0.46	634.00	781.92	185.27	0.00	-16.61	-0.00	-0.00	-0.00	300.00	200.00	0.00	-0.00
233	0.15	0.38	633.85	782.03	185.36	0.00	-116.31	-0.00	-0.00	-0.00	300.00	200.00	0.00	-0.00
234	0.53	0.38	633.24	781.99	185.35	0.00	-53.21	-0.00	-0.00	-0.00	300.00	200.00	0.00	-0.00
235	0.38	0.46	633.85	782.03	185.36	0.00	-18.87	-0.00	-0.00	-0.00	300.00	200.00	0.00	-0.00
236	0.38	0.46	633.85	782.10	185.17	0.00	-87.64	-0.00	-0.00	-0.00	300.00	200.00	0.00	-0.00
237	0.53	0.69	634.16	782.09	185.18	0.00	-16.45	-0.00	-0.00	-0.00	300.00	200.00	0.00	-0.00
238	0.76	0.84	634.16	782.09	185.18	0.00	-1.39	-0.00	-0.00	-0.00	300.00	200.00	0.00	-0.00
239	0.69	0.76	634.31	782.05	185.13	0.00	-32.37	-0.00	-0.00	-0.00	300.00	200.00	0.00	-0.00
240	0.61	1.07	634.16	782.09	185.13	0.00	5.63	-0.00	-0.00	-0.00	300.00	200.00	0.00	-0.00
241	0.61	1.07	634.16	782.16	185.18	0.00	5.58	-0.00	-0.00	-0.00	300.00	200.00	0.00	-0.00
242	0.61	1.07	634.16	781.87	185.08	0.00	-62.83	-0.00	-0.00	-0.00	300.00	200.00	0.00	-0.00
243	0.61	0.99	634.31	781.98	184.94	0.00	-72.26	-0.00	-0.00	-0.00	300.00	200.00	0.00	-0.00
244	0.31	1.14	634.16	781.95	184.94	0.00	-26.28	-0.00	-0.00	-0.00	300.00	200.00	0.00	-0.00
245	0.31	0.99	634.16	782.02	184.99	0.00	-113.47	-0.00	-0.00	-0.00	300.00	200.00	0.00	-0.00
246	0.31	1.14	634.16	781.80	184.89	0.00	-94.79	-0.00	-0.00	-0.00	300.00	200.00	0.00	-0.00
247	0.31	1.14	634.16	781.80	184.84	0.00	-140.58	-0.00	-0.00	-0.00	300.00	200.00	0.00	-0.00
248	-0.00	1.22	633.85	781.53	184.69	0.00	-126.38	-0.00	-0.00	-0.00	300.00	200.00	0.00	-0.00
249	0.15	1.45	634.16	781.66	184.50	0.00	-124.01	-0.00	-0.00	-0.00	300.00	200.00	0.00	-0.00
250	0.15	1.45	634.16	781.59	184.41	0.00	-192.59	-0.00	-0.00	-0.00	300.00	200.00	0.00	-0.00
251	0.15	1.60	634.31	781.54	184.17	0.00	-105.37	-0.00	-0.00	-0.00	300.00	200.00	0.00	-0.00
252	0.08	1.68	635.22	781.50	184.00	0.00	-163.50	-0.00	-0.00	-0.00	300.00	200.00	0.00	-0.00
253	0.23	1.91	635.99	781.50	183.83	0.00	-138.17	-0.00	-0.00	-0.00	300.00	200.00	0.00	-0.00
254	0.15	1.98	636.14	781.17	183.69	0.00	-127.04	-0.00	-0.00	-0.00	300.00	200.00	0.00	-0.00
255	0.61	1.98	635.99	780.93	183.59	0.00	-179.85	-0.00	-0.00	-0.00	300.00	200.00	0.00	-0.00
256	0.69	2.06	635.38	780.74	183.67	0.00	-79.80	-0.00	-0.00	-0.00	300.00	200.00	0.00	-0.00
257	0.69	1.98	634.77	780.62	183.61	0.00	-134.71	-0.00	-0.00	-0.00	300.00	200.00	0.00	-0.00
258	0.84	1.98	634.00	780.40	183.73	0.00	-90.90	-0.00	-0.00	-0.00	300.00	200.00	0.00	-0.00
259	1.07	1.68	633.24	780.25	183.71	0.00	-86.03	-0.00	-0.00	-0.00	300.00	200.00	0.00	-0.00
260	1.14	1.68	632.78	780.02	183.94	0.00	-40.84	-0.00	-0.00	-0.00	300.00	200.00	0.00	-0.00
261	1.07	1.37	632.32	780.08	183.93	0.00	-100.12	-0.00	-0.00	-0.00	300.00	200.00	0.00	-0.00
262	1.22	1.45	631.87	779.91	183.92	0.00	-92.98	-0.00	-0.00	-0.00	300.00	200.00	0.00	-0.00
263	1.45	1.14	631.71	779.88	183.96	0.00	-134.12	-0.00	-0.00	-0.00	300.00	200.00	0.00	-0.00
264	1.37	1.14	632.17	779.83	183.97	0.00	-64.16	-0.00	-0.00	-0.00	300.00	200.00	0.00	-0.00
265	1.14	1.22	631.87	779.62	184.01	0.00	-119.46	-0.00	-0.00	-0.00	300.00	200.00	0.00	-0.00
266	1.37	1.37	632.32	779.57	183.93	0.00	-81.45	-0.00	-0.00	-0.00	300.00	200.00	0.00	-0.00
267	1.30	1.37	632.93	779.62	183.85	0.00	-103.28	-0.00	-0.00	-0.00	300.00	200.00	0.00	-0.00
268	1.22	1.45	633.85	779.50	183.97	0.00	-69.44	-0.00	-0.00	-0.00	300.00	200.00	0.00	-0.00
269	1.37	1.45	634.77	779.54	183.94	0.00	-94.85	-0.00	-0.00	-0.00	300.00	200.00	0.00	-0.00
270	1.30	1.75	634.92	779.35	183.90	0.00	-55.68	-0.00	-0.00	-0.00	300.00	200.00	0.00	-0.00
271	1.30	1.75	635.38	779.37	183.86	0.00	-32.87	-0.00	-0.00	-0.00	300.00	200.00	0.00	-0.00
272	1.22	1.68	635.83	779.46	184.07	0.00	-63.86	-0.00	-0.00	-0.00	300.00	200.00	0.00	-0.00
273	1.07	1.83	635.99	779.56	184.07	0.00	-19.87	-0.00	-0.00	-0.00	300.00	200.00	0.00	-0.00
274	1.07	1.68	635.83	779.39	184.21	0.00	-61.15	-0.00	-0.00	-0.00	300.00	200.00	0.00	-0.00
275	0.84	1.45	635.99	779.42	184.31	0.00	-85.79	-0.00	-0.00	-0.00	300.00	200.00	0.00	-0.00
276	0.99	1.68	635.38	779.30	184.20	0.00	-59.81	-0.00	-0.00	-0.00	300.00	200.00	0.00	-0.00
277	1.07	1.68	635.07	779.02	184.24	0.00	-60.51	-0.00	-0.00	-0.00	300.00	200.00	0.00	-0.00
278	1.14	1.53	634.77	778.96	184.33	0.00	-11.77	-0.00	-0.00	-0.00	300.00	200.00	0.00	-0.00
279	1.30	1.60	634.16	778.77	184.46	0.00	-4.23	-0.00	-0.00	-0.00	300.00	200.00	0.00	-0.00
280	1.37	1.37	633.85	778.71	184.59	0.00	-10.69	-0.00	-0.00	-0.00	300.00	200.00	0.00	-0.00
281	1.37	1.14	634.46	778.90	184.70	0.00	-107.87	-0.00	-0.00	-0.00	300.00	200.00	0.00	-0.00
282	1.60	1.22	633.85	778.57	184.74	0.00	-9.88	-0.00	-0.00	-0.00	300.00	200.00	0.00	-0.00
283	1.45	1.22	633.85	778.49	184.83	0.00	-30.22	-0.00	-0.00	-0.00	300.00	200.00	0.00	-0.00
284	1.68	1.22	634.31	778.37	184.84	0.00	-56.40	-0.00	-0.00	-0.00	300.00	200.00	0.00	-0.00
285	1.68	1.53	634.00	778.52	184.65	0.00	-18.94	-0.00	-0.00	-0.00	300.00	200.00	0.00	-0.00
286	1.75	1.37	634.16	778.48	184.79	0.00	52.76	-0.00	-0.00	-0.00	300.00	200.00	0.00	-0.00
287	1.75	1.37	634.61	778.21	184.71	0.00	-15.68	-0.00	-0.00	-0.00	300.00	200.00	0.00	-0.00
288	1.91	1.53	634.46	778.40	184.75	0.00	23.72	-0.00	-0.00	-0.00	300.00	200.00	0.00	-0.00
289	1.98	1.37	634.77	778.46	184.71	0.00	26.27	-0.00	-0.00	-0.00	300.00	200.00	0.00	-0.00
290	1.83	1.37	634.31	778.44	184.70	0.00	5.72	-0.00	-0.00	-0.00	300.00	200.00	0.00	-0.00
291	1.75	1.45	633.85	778.35	184.74	0.00	-6.31	-0.00	-0.00	-0.00	300.00	200.00	0.00	-0.00
292	1.68	1.45	634.16	778.26	184.79	0.00	-27.82	-0.00	-0.00	-0.00	300.00	200.00	0.00	-0.00
293	1.83	1.45	633.39	778.26	184.87	0.00	-29.98	-0.00	-0.00	-0.00	300.00	200.00	0.00	-0.00
294	1.75	1.45	633.70	778.25	184.93	0.00	-28.72	-0.00	-0.00	-0.00	300.00	200.00	0.00	-0.00
295	1.75	1.37	633.85	778.35	184.98	0.00	-38.28	-0.00	-0.00	-0.00	300.00	200.00	0.00	-0.00
296	1.75	1.22	634.16	778.26	184.99	0.00	-57.19	-0.00	-0.00	-0.00	300.00	200.00	0.00	-0.00
297	1.75	1.14	634.16	777.98	185.18	0.00	-43.15	-0.00	-0.00	-0.00	300.00	200.00	0.00	-0.00
298	1.68	1.22	634.46	778.11	185.19	0.00	-32.63	-0.00	-0.00	-0.00	300.00	200.00	0.00	-0.00
299	1.75	1.14	635.07	778.01	185.15	0.00	-43.24	-0.00	-0.00	-0.00	300.00	200.00	0.00	-0.00
300	1.83	1.14	634.92	777.77	185.34	0.00	-43.74	-0.00	-0.00	-0.00	300.00	200.00	0.00	-0.00
301	1.75	1.22	635.07	777.51	185.34	0.00	-101.41	-0.00	-0.00	-0.00	300.00	200.00	0.00	-0.00
302	1.98	1.07	635.38	777.71	185.40	0.00	-55.36	-0.00	-0.00	-0.00	300.00	200.00	0.00	-0.00
303	1.83	1.07	634.92	777.55	185.44	0.00	-52.89	-0.00	-0.00	-0.00	300.00	200.00	0.00	-0.00
304	2.14	1.14	635.07	777.58	185.44	0.00	-139.34	-0.00	-0.00	-0.00	300.00	200.00	0.00	-0.00
305	1.83	1.22	634.77	777.30	185.53	0.00	-124.83	-0.00	-0.00	-0.00	300.00	200.00	0.00	-0.00
306	2.14	1.14	634.46	777.24	185.47	0.00	-138.88	-0.00	-0.00	-0.00	300.00	200.00	0.00	-0.00
307	2.21	1.37	634.00	776.94	185.51	0.00	-133.59	-0.00	-0.00	-0.00	300.00	200.00	0.00	-0.00
308	2.37	1.14	633.70	776.80	185.65	0.00	-164.18	-0.00	-0.00	-0.00	300.00	200.00	0.00	-0.00
309	2.21	1.07	633.09	776.68	185.78	0.00	-125.42	-0.00	-0.00	-0.00	300.00	200.00	0.00	-0.00
310	2.29	0.99	633.39	776.52	185.98	0.00	-181.31	-0.00	-0.00	-0.00	300.00	200.00	0.00	-0.00
311	2.14	0.92	633.39	776.38	185.93	0.00	-165.90	-0.00	-0.00	-0.00	300.00	200.00	0.00	-0.00
312	2.37	0.69	633.85	776.33	186.18	0.00	-105.92	-0.00	-0.00	-0.00	300.00	200.00	0.00	-0.00
313	2.37	0.69	634.00	776.21	186.47	0.00	-105.15	-0.00	-0.00	-0.00	300.00	200.00	0.00	-0.00
314	2.21	0.76	634.16	776.17	186.48	0.00	-93.37	-0.00	-0.00	-0.00	300.00	200.00	0.00	-0.00
315	2.14	0.84	634.46	776.02	186.63	0.00	-82.21	-0.00	-0.00	-0.00	300.00	200.00	0.00	-0.00
316	2.29	0.53	634.46	775.73	186.77	0.00	-99.63	-0.00	-0.00	-0.00	300.00	200.00	0.00	-0.00
317	2.21	0.61	634.92	775.67	186.97	0.00	-88.44	-0.00	-0.00	-0.00	300.00	200.00	0.00	-0.00
318	2.14	0.38	634.77	775.64	187.16	0.00	-139.06	-0.00	-0.00	-0.00	300.00	200.00	0.00	-0.00
319	2.21	0.46	635.07	775.49	187.22	0.00	-84.35	-0.00	-0.00	-0.00	300.00	200.00	0.00	-0.00
320	2.14	0.08	634.92	775.39	187.31	0.00	-131.81	-0.00	-0.00	-0.00	300.00	200.00	0.00	-0.00
321	2.44	0.31	635.22	775.38	187.36	0.00	-106.34	-0.00	-0.00	-0.00	300.00	200.00	0.00	-0.00
322	2.29	0.15	634.77	775.28	187.40	0.00	-78.01	-0.00	-0.00	-0.00	300.00	200.00	0.00	-0.00
323	2.14	0.08	634.77	775.36	187.60	0.00	-108.31	-0.00	-0.00	-0.00	300.00	200.00	0.00	-0.00
324	2.29	0.08	634.46	775.22	187.59	0.00	-110.21	-0.00	-0.00	-0.00	300.00	200.00	0.00	-0.00
325	2.37	0.15	634.46	775.08	187.64	0.00	-124.16	-0.00	-0.00	-0.00	300.00	200.00	0.00	-0.00
326	2.37	0.15	634.31	775.12	187.68	0.00	-146.95	-0.00	-0.00	-0.00	300.00	200.00	0.00	-0.00
327	2.52	0.38	634.00	774.99	187.82	0.00	-73.38	-0.00	-0.00	-0.00	300.00	200.00	0.00	-0.00
328	2.44	0.46	634.31	774.97	187.68	0.00	-85.91	-0.00	-0.00	-0.00	300.00	200.00	0.00	-0.00
329	2.75	0.61	634.16	775.09	187.68	0.00	-70.21	-0.00	-0.00	-0.00	300.00	200.00	0.00	-0.00
330	2.67	0.31	634.00	774.99	187.82	0.00	-85.00	-0.00	-0.00	-0.00	300.00	200.00	0.00	-0.00
331	2.44	0.31	634.16	775.02	187.97	0.00	-36.09	-0.00	-0.00	-0.00	300.00	200.00	0.00	-0.00
332	2.44	0.08	633.70	775.14	187.96	0.00	-19.64	-0.00	-0.00	-0.00	300.00	200.00	0.00	-0.00
333	2.82	0.08	633.70	775.07	188.20	0.00	-46.43	-0.00	-0.00	-0.00	300.00	200.00	0.00	-0.00
334	2.67	-0.38	634.31	775.26	188.41	0.00	-102.58	-0.00	-0.00	-0.00	300.00	200.00	0.00	-0.00
335	2.37	-0.23	633.85	775.24	188.49	0.00	-56.46	-0.00	-0.00	-0.00	300.00	200.00	0.00	-0.00
336	2.29	-0.38	633.85	775.32	188.73	0.00	-51.61	-0.00	-0.00	-0.00	300.00	200.00	0.00	-0.00
337	2.37	-0.31	634.16	775.45	188.74	0.00	-19.78	-0.00	-0.00	-0.00	300.00	200.00	0.00	-0.00
338	2.29	-0.23	634.61	775.54	188.75	0.00	-32.04	-0.00	-0.00	-0.00	300.00	200.00	0.00	-0.00
339	2.37	-0.31	634.31	775.48	188.84	0.00	-42.43	-0.00	-0.00	-0.00	300.00	200.00	0.00	-0.00
340	2.21	-0.38	634.92	775.67	188.99	0.00	-27.15	-0.00	-0.00	-0.00	300.00	200.00	0.00	-0.00
341	2.14	-0.53	635.83	775.64	188.96	0.00	-45.82	-0.00	-0.00	-0.00	300.00	200.00	0.00	-0.00
342	2.37	-0.38	635.83	775.64	188.96	0.00	-51.80	-0.00	-0.00	-0.00	300.00	200.00	0.00	-0.00
343	2.21	-0.46	635.99	775.67	189.01	0.00	-59.71	-0.00	-0.00	-0.00	300.00	200.00	0.00	-0.00
344	2.21	-0.38	635.99	775.74	189.20	0.00	-72.43	-0.00	-0.00	-0.00	300.00	200.00	0.00	-0.00
345	2.29	-0.23	635.07	775.78	189.38	0.00	-7.65	-0.00	-0.00	-0.00	300.00	200.00	0.00	-0.00
346	2.14	-0.53	634.46	775.73	189.66	0.00	47.27	-0.00	-0.00	-0.00	300.00	200.00	0.00	-0.00
347	2.14	-0.92	634.16	775.95	189.89	0.00	-0.57	-0.00	-0.00	-0.00	300.00	200.00	0.00	-0.00
348	1.98	-0.99	634.16	775.95	190.13	0.00	14.64	-0.00	-0.00	-0.00	300.00	200.00	0.00	-0.00
349	2.21	-1.07	633.70	775.94	190.27	0.00	-19.91	-0.00	-0.00	-0.00	300.00	200.00	0.00	-0.00
350	2.14	-1.37	633.39	776.02	190.46	0.00	-34.54	-0.00	-0.00	-0.00	300.00	200.00	0.00	-0.00
351	1.98	-1.53	633.09	776.03	190.60	0.00	-52.17	-0.00	-0.00	-0.00	300.00	200.00	0.00	-0.00
352	2.29	-1.45	632.63	776.01	190.64	0.00	-113.95	-0.00	-0.00	-0.00	300.00	200.00	0.00	-0.00
353	2.06	-1.45	632.17	776.06	190.44	0.00	-66.37	-0.00	-0.00	-0.00	300.00	200.00	0.00	-0.00
354	2.14	-1.30	632.02	775.89	190.49	0.00	-47.86	-0.00	-0.00	-0.00	300.00	200.00	0.00	-0.00
355	2.06	-1.14	632.02	775.74	190.44	0.00	-5.11	-0.00	-0.00	-0.00	300.00	200.00	0.00	-0.00
356	2.06	-0.99	632.17	775.77	190.39	0.00	-54.42	-0.00	-0.00	-0.00	300.00	200.00	0.00	-0.00
357	2.21	-0.92	632.78	775.82	190.26	0.00	-0.66	-0.00	-0.00	-0.00	300.00	200.00	0.00	-0.00
358	2.29	-0.99	633.85	775.60	190.27	0.00	-102.84	-0.00	-0.00	-0.00	300.00	200.00	0.00	-0.00
359	1.98	-0.69	634.61	775.90	190.14	0.00	30.50	-0.00	-0.00	-0.00	300.00	200.00	0.00	-0.00
360	1.83	-0.61	635.22	775.88	190.15	0.00	41.71	-0.00	-0.00	-0.00	300.00	200.00	0.00	-0.00
361	1.91	-0.46	635.53	775.94	190.20	0.00	-31.07	-0.00	-0.00	-0.00	300.00	200.00	0.00	-0.00
362	1.83	-0.38	635.53	775.94	190.06	0.00	1.99	-0.00	-0.00	-0.00	300.00	200.00	0.00	-0.00
363	1.98	-0.31	635.53	775.87	190.01	0.00	-104.39	-0.00	-0.00	-0.00	300.00	200.00	0.00	-0.00
364	2.06	-0.38	635.83	775.71	189.92	0.00	-46.43	-0.00	-0.00	-0.00	300.00	200.00	0.00	-0.00
365	1.83	-0.38	635.53	775.87	189.92	0.00	-44.07	-0.00	-0.00	-0.00	300.00	200.00	0.00	-0.00
366	1.98	-0.38	635.07	775.71	189.81	0.00	-91.66	-0.00	-0.00	-0.00	300.00	200.00	0.00	-0.00
367	2.06	-0.38	634.92	775.75	189.86	0.00	-115.21	-0.00	-0.00	-0.00	300.00	200.00	0.00	-0.00
368	2.14	-0.46	634.31	775.91	189.66	0.00	-80.27	-0.00	-0.00	-0.00	300.00	200.00	0.00	-0.00
369	1.91	-0.53	633.85	775.60	189.55	0.00	-110.85	-0.00	-0.00	-0.00	300.00	200.00	0.00	-0.00
370	2.06	-0.46	633.85	775.53	189.55	0.00	-79.87	-0.00	-0.00	-0.00	300.00	200.00	0.00	-0.00
371	2.06	-0.38	634.31	775.70	189.56	0.00	-115.84	-0.00	-0.00	-0.00	300.00	200.00	0.00	-0.00
372	2.14	-0.23	634.16	775.59	189.36	0.00	-97.66	-0.00	-0.00	-0.00	300.00	200.00	0.00	-0.00
373	2.21	-0.31	634.16	775.81	189.41	0.00	-85.13	-0.00	-0.00	-0.00	300.00	200.00	0.00	-0.00
374	2.21	-0.15	634.92	775.67	189.33	0.00	-65.93	-0.00	-0.00	-0.00	300.00	200.00	0.00	-0.00
375	2.21	-0.15	635.07	775.71	189.00	0.00	-135.32	-0.00	-0.00	-0.00	300.00	200.00	0.00	-0.00
376	2.29	-0.08	635.53	775.73	188.86	0.00	-103.87	-0.00	-0.00	-0.00	300.00	200.00	0.00	-0.00
377	2.37	0.08	635.38	775.69	188.81	0.00	-108.31	-0.00	-0.00	-0.00	300.00	200.00	0.00	-0.00
378	2.21	0.08	635.83	775.86	188.67	0.00	-152.69	-0.00	-0.00	-0.00	300.00	200.00	0.00	-0.00
379	2.37	0.08	635.38	775.84	188.47	0.00	-86.23	-0.00	-0.00	-0.00	300.00	200.00	0.00	-0.00
380	2.37	0.08	635.22	776.10	188.33	0.00	-86.59	-0.00	-0.00	-0.00	300.00	200.00	0.00	-0.00
381	2.44	-0.00	634.46	776.23	188.12	0.00	-143.45	-0.00	-0.00	-0.00	300.00	200.00	0.00	-0.00
382	2.44	0.38	634.16	776.39	188.02	0.00	-95.40	-0.00	-0.00	-0.00	300.00	200.00	0.00	-0.00
383	2.44	0.31	634.00	776.29	187.92	0.00	-59.49	-0.00	-0.00	-0.00	300.00	200.00	0.00	-0.00
384	2.75	0.31	633.85	776.33	187.82	0.00	-63.46	-0.00	-0.00	-0.00	300.00	200.00	0.00	-0.00
385	2.75	0.38	633.85	776.33	187.77	0.00	-31.04	-0.00	-0.00	-0.00	300.00	200.00	0.00	-0.00
386	2.67	0.31	633.85	776.54	187.58	0.00	-40.35	-0.00	-0.00	-0.00	300.00	200.00	0.00	-0.00
387	2.44	0.31	633.70	776.80	187.58	0.00	8.18	-0.00	-0.00	-0.00	300.00	200.00	0.00	-0.00
388	2.82	0.38	633.85	776.98	187.43	0.00	35.49	-0.00	-0.00	-0.00	300.00	200.00	0.00	-0.00
389	2.37	0.31	633.39	777.10	187.42	0.00	8.68	-0.00	-0.00	-0.00	300.00	200.00	0.00	-0.00
390	2.37	0.15	633.39	777.32	187.38	0.00	12.21	-0.00	-0.00	-0.00	300.00	200.00	0.00	-0.00
391	2.21	0.46	633.85	777.48	187.34	0.00	6.55	-0.00	-0.00	-0.00	300.00	200.00	0.00	-0.00
392	1.75	0.38	633.70	777.81	187.29	0.00	-43.22	-0.00	-0.00	-0.00	300.00	200.00	0.00	-0.00
393	1.60	0.38	634.16	778.05	187.30	0.00	-18.47	-0.00	-0.00	-0.00	300.00	200.00	0.00	-0.00
394	1.30	0.53	634.31	778.37	187.20	0.00	49.96	-0.00	-0.00	-0.00	300.00	200.00	0.00	-0.00
395	0.92	0.61	634.00	778.52	187.24	0.00	64.30	-0.00	-0.00	-0.00	300.00	200.00	0.00	-0.00
396	0.69	0.69	634.46	778.90	187.16	0.00	76.39	-0.00	-0.00	-0.00	300.00	200.00	0.00	-0.00
397	0.38	0.61	634.31	779.16	186.96	0.00	70.61	-0.00	-0.00	-0.00	300.00	200.00	0.00	-0.00
398	0.31	0.53	635.07	779.45	186.98	0.00	39.12	-0.00	-0.00	-0.00	300.00	200.00	0.00	-0.00
399	-0.00	0.53	634.00	779.32	186.86	0.00	43.17	-0.00	-0.00	-0.00	300.00	200.00	0.00	-0.00
400	-0.00	0.53	634.77	779.61	186.92	0.00	65.90	-0.00	-0.00	-0.00	300.00	200.00	0.00	-0.00
401	-0.31	0.69	634.31	779.52	187.15	0.00	111.59	-0.00	-0.00	-0.00	300.00	200.00	0.00	-0.00
402	-0.46	0.69	634.46	779.55	187.11	0.00	136.44	-0.00	-0.00	-0.00	300.00	200.00	0.00	-0.00
403	-0.53	0.31	634.61	779.58	187.16	0.00	90.30	-0.00	-0.00	-0.00	300.00	200.00	0.00	-0.00
404	-0.38	0.38	634.61	779.87	187.16	0.00	97.64	-0.00	-0.00	-0.00	300.00	200.00	0.00	-0.00
405	-0.69	0.31	634.16	779.78	187.15	0.00	92.20	-0.00	-0.00	-0.00	300.00	200.00	0.00	-0.00
406	-0.46	0.38	634.31	779.59	187.15	0.00	30.07	-0.00	-0.00	-0.00	300.00	200.00	0.00	-0.00
407	-0.46	0.08	634.00	779.75	186.96	0.00	-7.51	-0.00	-0.00	-0.00	300.00	200.00	0.00	-0.00
408	-0.76	0.31	634.00	779.75	187.10	0.00	1.68	-0.00	-0.00	-0.00	300.00	200.00	0.00	-0.00
409	-0.53	-0.00	633.85	779.72	187.00	0.00	-15.95	-0.00	-0.00	-0.00	300.00	200.00	0.00	-0.00
410	-0.69	0.08	634.31	779.95	187.15	0.00	-27.57	-0.00	-0.00	-0.00	300.00	200.00	0.00	-0.00
411	-0.31	0.08	634.16	779.92	186.96	0.00	-9.52	-0.00	-0.00	-0.00	300.00	200.00	0.00	-0.00
412	-0.31	-0.08	634.16	779.92	186.86	0.00	-51.16	-0.00	-0.00	-0.00	300.00	200.00	0.00	-0.00
413	-0.23	0.15	633.39	779.85	186.89	0.00	-92.65	-0.00	-0.00	-0.00	300.00	200.00	0.00	-0.00
414	-0.15	0.08	633.85	779.72	186.71	0.00	-103.01	-0.00	-0.00	-0.00	300.00	200.00	0.00	-0.00
415	-0.15	0.31	633.85	779.72	186.66	0.00	-120.56	-0.00	-0.00	-0.00	300.00	200.00	0.00	-0.00
416	-0.00	0.15	634.31	779.88	186.62	0.00	-95.65	-0.00	-0.00	-0.00	300.00	200.00	0.00	-0.00
417	-0.08	0.53	634.16	779.56	186.57	0.00	-93.27	-0.00	-0.00	-0.00	300.00	200.00	0.00	-0.00
418	0.15	0.53	634.00	779.46	186.57	0.00	-119.18	-0.00	-0.00	-0.00	300.00	200.00	0.00	-0.00
419	0.38	0.61	634.16	779.56	186.33	0.00	-112.98	-0.00	-0.00	-0.00	300.00	200.00	0.00	-0.00
420	0.15	0.61	634.00	779.25	186.52	0.00	-201.18	-0.00	-0.00	-0.00	300.00	200.00	0.00	-0.00
421	0.53	0.61	634.16	779.28	186.33	0.00	-160.67	-0.00	-0.00	-0.00	300.00	200.00	0.00	-0.00
422	0.53	0.61	634.46	779.26	186.24	0.00	-206.48	-0.00	-0.00	-0.00	300.00	200.00	0.00	-0.00
423	0.69	0.53	634.31	779.09	186.19	0.00	-240.85	-0.00	-0.00	-0.00	300.00	200.00	0.00	-0.00
424	0.61	0.31	634.92	779.14	186.11	0.00	-291.11	-0.00	-0.00	-0.00	300.00	200.00	0.00	-0.00
425	0.99	0.31	634.31	778.87	186.10	0.00	-227.68	-0.00	-0.00	-0.00	300.00	200.00	0.00	-0.00
426	0.84	0.46	634.61	778.86	186.01	0.00	-183.80	-0.00	-0.00	-0.00	300.00	200.00	0.00	-0.00
427	1.14	0.38	635.22	778.76	185.92	0.00	-220.49	-0.00	-0.00	-0.00	300.00	200.00	0.00	-0.00
428	1.14	0.46	635.53	778.68	185.69	0.00	-188.35	-0.00	-0.00	-0.00	300.00	200.00	0.00	-0.00
429	1.22	0.76	635.99	778.48	185.70	0.00	-151.34	-0.00	-0.00	-0.00	300.00	200.00	0.00	-0.00
430	1.14	0.53	635.83	778.52	185.60	0.00	-201.77	-0.00	-0.00	-0.00	300.00	200.00	0.00	-0.00
431	1.07	0.76	635.07	778.23	185.44	0.00	-149.24	-0.00	-0.00	-0.00	300.00	200.00	0.00	-0.00
432	1.07	0.61	635.07	778.23	185.39	0.00	-191.22	-0.00	-0.00	-0.00	300.00	200.00	0.00	-0.00
433	1.07	0.69	634.46	778.04	185.19	0.00	-158.90	-0.00	-0.00	-0.00	300.00	200.00	0.00	-0.00
434	1.14	0.61	633.70	778.10	185.22	0.00	-169.57	-0.00	-0.00	-0.00	300.00	200.00	0.00	-0.00
435	0.99	0.76	633.39	778.04	184.97	0.00	-148.46	-0.00	-0.00	-0.00	300.00	200.00	0.00	-0.00
436	0.99	0.76	632.78	777.99	184.76	0.00	-148.63	-0.00	-0.00	-0.00	300.00	200.00	0.00	-0.00
437	0.92	0.84	632.93	778.02	184.62	0.00	-92.30	-0.00	-0.00	-0.00	300.00	200.00	0.00	-0.00
438	0.99	0.61	632.17	777.95	184.41	0.00	-190.91	-0.00	-0.00	-0.00	300.00	200.00	0.00	-0.00
439	0.92	0.84	632.02	777.70	184.21	0.00	-161.07	-0.00	-0.00	-0.00	300.00	200.00	0.00	-0.00
440	0.84	0.84	632.48	778.01	184.08	0.00	-137.35	-0.00	-0.00	-0.00	300.00	200.00	0.00	-0.00
441	0.99	0.99	632.32	777.90	184.07	0.00	-120.60	-0.00	-0.00	-0.00	300.00	200.00	0.00	-0.00
442	0.84	1.14	633.39	777.90	183.96	0.00	-99.18	-0.00	-0.00	-0.00	300.00	200.00	0.00	-0.00
443	0.92	1.22	633.39	777.83	184.00	0.00	-44.95	-0.00	-0.00	-0.00	300.00	200.00	0.00	-0.00
444	1.07	1.07	634.16	777.98	184.07	0.00	-20.80	-0.00	-0.00	-0.00	300.00	200.00	0.00	-0.00
445	0.69	1.14	635.22	777.83	184.10	0.00	-5.00	-0.00	-0.00	-0.00	300.00	200.00	0.00	-0.00
446	0.61	1.14	635.53	777.89	184.01	0.00	-26.80	-0.00	-0.00	-0.00	300.00	200.00	0.00	-0.00
447	0.69	1.37	635.83	777.80	184.02	0.00	69.41	-0.00	-0.00	-0.00	300.00	200.00	0.00	-0.00
448	0.38	1.37	635.38	777.71	184.01	0.00	5.74	-0.00	-0.00	-0.00	300.00	200.00	0.00	-0.00
449	0.53	1.14	635.83	777.80	184.07	0.00	20.33	-0.00	-0.00	-0.00	300.00	200.00	0.00	-0.00
450	0.69	1.37	635.38	777.78	183.96	0.00	23.61	-0.00	-0.00	-0.00	300.00	200.00	0.00	-0.00
451	0.53	1.45	635.38	777.71	184.01	0.00	58.63	-0.00	-0.00	-0.00	300.00	200.00	0.00	-0.00
452	0.76	1.37	635.53	777.67	184.01	0.00	45.47	-0.00	-0.00	-0.00	300.00	200.00	0.00	-0.00
453	0.99	1.45	634.77	777.59	183.89	0.00	51.38	-0.00	-0.00	-0.00	300.00	200.00	0.00	-0.00
454	0.99	1.37	634.46	777.39	183.84	0.00	64.92	-0.00	-0.00	-0.00	300.00	200.00	0.00	-0.00
455	0.99	1.37	634.16	777.33	183.83	0.00	19.22	-0.00	-0.00	-0.00	300.00	200.00	0.00	-0.00
456	1.07	1.37	633.70	777.16	183.87	0.00	64.03	-0.00	-0.00	-0.00	300.00	200.00	0.00	-0.00
457	1.14	1.14	634.00	777.08	183.78	0.00	-34.68	-0.00	-0.00	-0.00	300.00	200.00	0.00	-0.00
458	1.14	1.45	633.85	777.12	183.87	0.00	49.57	-0.00	-0.00	-0.00	300.00	200.00	0.00	-0.00
459	1.30	1.14	633.85	776.98	183.77	0.00	-37.04	-0.00	-0.00	-0.00	300.00	200.00	0.00	-0.00
460	1.07	1.22	634.31	777.00	183.74	0.00	-0.88	-0.00	-0.00	-0.00	300.00	200.00	0.00	-0.00
461	1.22	1.07	634.77	777.01	183.85	0.00	23.30	-0.00	-0.00	-0.00	300.00	200.00	0.00	-0.00
462	1.07	0.99	634.77	776.73	183.89	0.00	-52.18	-0.00	-0.00	-0.00	300.00	200.00	0.00	-0.00
463	1.07	1.07	635.07	776.86	183.76	0.00	-111.50	-0.00	-0.00	-0.00	300.00	200.00	0.00	-0.00
464	1.07	1.07	634.61	776.55	183.60	0.00	-111.34	-0.00	-0.00	-0.00	300.00	200.00	0.00	-0.00
465	1.30	0.92	634.77	776.51	183.61	0.00	-157.23	-0.00	-0.00	-0.00	300.00	200.00	0.00	-0.00
466	1.22	0.92	634.61	776.41	183.60	0.00	-155.89	-0.00	-0.00	-0.00	300.00	200.00	0.00	-0.00
467	1.30	1.14	634.31	776.06	183.59	0.00	-150.66	-0.00	-0.00	-0.00	300.00	200.00	0.00	-0.00
468	1.14	0.92	634.46	776.09	183.50	0.00	-200.24	-0.00	-0.00	-0.00	300.00	200.00	0.00	-0.00
469	1.14	0.84	634.31	775.70	183.50	0.00	-232.48	-0.00	-0.00	-0.00	300.00	200.00	0.00	-0.00
470	1.45	0.84	634.00	775.64	183.49	0.00	-191.70	-0.00	-0.00	-0.00	300.00	200.00	0.00	-0.00
471	1.22	0.92	634.00	775.49	183.54	0.00	-223.79	-0.00	-0.00	-0.00	300.00	200.00	0.00	-0.00
472	1.68	0.99	634.00	775.27	183.39	0.00	-244.52	-0.00	-0.00	-0.00	300.00	200.00	0.00	-0.00
473	1.45	0.92	633.85	775.17	183.39	0.00	-227.48	-0.00	-0.00	-0.00	300.00	200.00	0.00	-0.00
474	1.45	1.07	633.70	775.14	183.24	0.00	-185.27	-0.00	-0.00	-0.00	300.00	200.00	0.00	-0.00
475	1.60	0.99	633.85	774.95	183.34	0.00	-265.90	-0.00	-0.00	-0.00	300.00	200.00	0.00	-0.00
476	1.45	0.92	634.16	774.94	183.25	0.00	-319.02	-0.00	-0.00	-0.00	300.00	200.00	0.00	-0.00
477	1.60	0.84	634.16	774.80	183.25	0.00	-285.45	-0.00	-0.00	-0.00	300.00	200.00	0.00	-0.00
478	1.30	0.92	634.61	774.89	183.17	0.00	-224.98	-0.00	-0.00	-0.00	300.00	200.00	0.00	-0.00
479	1.45	0.69	634.46	774.86	183.26	0.00	-256.71	-0.00	-0.00	-0.00	300.00	200.00	0.00	-0.00
480	1.60	0.92	634.77	774.56	183.22	0.00	-252.62	-0.00	-0.00	-0.00	300.00	200.00	0.00	-0.00
481	2.06	0.69	634.31	774.40	183.11	0.00	-289.81	-0.00	-0.00	-0.00	300.00	200.00	0.00	-0.00
482	1.60	0.92	634.46	774.43	183.21	0.00	-229.62	-0.00	-0.00	-0.00	300.00	200.00	0.00	-0.00
483	1.75	0.84	634.31	774.25	183.21	0.00	-241.85	-0.00	-0.00	-0.00	300.00	200.00	0.00	-0.00
484	1.68	0.84	634.61	774.24	183.17	0.00	-217.74	-0.00	-0.00	-0.00	300.00	200.00	0.00	-0.00
485	1.91	0.84	634.77	774.06	183.22	0.00	-198.45	-0.00	-0.00	-0.00	300.00	200.00	0.00	-0.00
486	1.75	0.84	634.46	774.00	183.12	0.00	-173.13	-0.00	-0.00	-0.00	300.00	200.00	0.00	-0.00
487	1.75	0.69	634.46	773.85	183.12	0.00	-215.60	-0.00	-0.00	-0.00	300.00	200.00	0.00	-0.00
488	1.75	0.76	634.46	773.85	183.07	0.00	-182.95	-0.00	-0.00	-0.00	300.00	200.00	0.00	-0.00
489	1.75	0.92	634.46	773.56	183.07	0.00	-185.87	-0.00	-0.00	-0.00	300.00	200.00	0.00	-0.00
490	1.83	0.84	634.61	773.52	183.27	0.00	-150.86	-0.00	-0.00	-0.00	300.00	200.00	0.00	-0.00
491	2.06	0.84	634.31	773.39	183.16	0.00	-109.02	-0.00	-0.00	-0.00	300.00	200.00	0.00	-0.00
492	1.68	1.07	634.46	773.42	183.26	0.00	-4.13	-0.00	-0.00	-0.00	300.00	200.00	0.00	-0.00
493	1.98	0.76	634.31	773.17	183.26	0.00	-117.27	-0.00	-0.00	-0.00	300.00	200.00	0.00	-0.00
494	2.06	0.69	634.16	773.00	183.25	0.00	-82.56	-0.00	-0.00	-0.00	300.00	200.00	0.00	-0.00
495	1.83	0.84	634.31	772.95	183.26	0.00	-58.85	-0.00	-0.00	-0.00	300.00	200.00	0.00	-0.00
496	2.14	0.84	634.16	772.78	183.35	0.00	-63.61	-0.00	-0.00	-0.00	300.00	200.00	0.00	-0.00
497	2.29	0.69	634.16	772.63	183.35	0.00	-85.92	-0.00	-0.00	-0.00	300.00	200.00	0.00	-0.00
498	2.06	0.69	634.31	772.67	183.21	0.00	-59.54	-0.00	-0.00	-0.00	300.00	200.00	0.00	-0.00
499	2.14	0.84	633.85	772.50	183.25	0.00	-40.71	-0.00	-0.00	-0.00	300.00	200.00	0.00	-0.00
500	2.29	0.76	633.70	772.40	183.10	0.00	-76.37	-0.00	-0.00	-0.00	300.00	200.00	0.00	-0.00
501	2.29	0.92	633.85	772.35	183.20	0.00	-33.29	-0.00	-0.00	-0.00	300.00	200.00	0.00	-0.00
502	2.37	0.84	633.85	772.43	183.05	0.00	-90.72	-0.00	-0.00	-0.00	300.00	200.00	0.00	-0.00
503	2.37	0.76	633.85	772.50	182.91	0.00	-78.19	-0.00	-0.00	-0.00	300.00	200.00	0.00	-0.00
504	2.37	0.84	634.00	772.31	182.82	0.00	-68.30	-0.00	-0.00	-0.00	300.00	200.00	0.00	-0.00
505	2.37	0.99	633.70	772.25	182.76	0.00	-48.43	-0.00	-0.00	-0.00	300.00	200.00	0.00	-0.00
506	2.37	1.22	633.70	772.25	182.61	0.00	-41.73	-0.00	-0.00	-0.00	300.00	200.00	0.00	-0.00
507	2.44	1.14	633.70	772.18	182.52	0.00	-76.07	-0.00	-0.00	-0.00	300.00	200.00	0.00	-0.00
508	2.37	1.22	634.31	772.30	182.44	0.00	-133.76	-0.00	-0.00	-0.00	300.00	200.00	0.00	-0.00
509	2.37	1.37	634.31	772.16	182.34	0.00	-136.74	-0.00	-0.00	-0.00	300.00	200.00	0.00	-0.00
510	2.37	1.53	634.31	772.16	182.15	0.00	-71.45	-0.00	-0.00	-0.00	300.00	200.00	0.00	-0.00
511	2.29	1.37	634.61	772.01	181.92	0.00	-113.26	-0.00	-0.00	-0.00	300.00	200.00	0.00	-0.00
512	2.67	1.53	634.92	772.07	181.93	0.00	-100.25	-0.00	-0.00	-0.00	300.00	200.00	0.00	-0.00
513	2.37	1.60	634.92	772.21	181.98	0.00	-107.75	-0.00	-0.00	-0.00	300.00	200.00	0.00	-0.00
514	2.44	1.45	634.77	772.04	181.78	0.00	-129.30	-0.00	-0.00	-0.00	300.00	200.00	0.00	-0.00
515	2.21	1.37	634.61	772.01	181.77	0.00	-89.31	-0.00	-0.00	-0.00	300.00	200.00	0.00	-0.00
516	2.14	1.37	634.46	771.69	181.82	0.00	4.16	-0.00	-0.00	-0.00	300.00	200.00	0.00	-0.00
517	2.06	1.22	634.61	771.93	181.77	0.00	-14.88	-0.00	-0.00	-0.00	300.00	200.00	0.00	-0.00
518	2.06	1.14	634.77	771.89	181.92	0.00	-70.30	-0.00	-0.00	-0.00	300.00	200.00	0.00	-0.00
519	1.98	1.22	635.38	772.24	181.84	0.00	-105.27	-0.00	-0.00	-0.00	300.00	200.00	0.00	-0.00
520	1.91	1.45	635.38	772.16	181.80	0.00	-5.28	-0.00	-0.00	-0.00	300.00	200.00	0.00	-0.00
521	1.98	1.14	634.77	771.75	181.68	0.00	-0.57	-0.00	-0.00	-0.00	300.00	200.00	0.00	-0.00
522	1.83	1.37	634.31	771.80	181.57	0.00	-13.78	-0.00	-0.00	-0.00	300.00	200.00	0.00	-0.00
523	1.75	1.14	634.46	771.83	181.67	0.00	-19.38	-0.00	-0.00	-0.00	300.00	200.00	0.00	-0.00
524	1.68	1.37	634.31	771.87	181.67	0.00	11.98	-0.00	-0.00	-0.00	300.00	200.00	0.00	-0.00
525	1.91	1.22	634.16	771.62	181.47	0.00	-35.18	-0.00	-0.00	-0.00	300.00	200.00	0.00	-0.00
526	1.83	1.22	634.00	771.81	181.42	0.00	-11.20	-0.00	-0.00	-0.00	300.00	200.00	0.00	-0.00
527	1.91	1.53	633.09	771.69	181.44	0.00	27.63	-0.00	-0.00	-0.00	300.00	200.00	0.00	-0.00
528	2.06	1.22	632.93	771.37	181.44	0.00	8.00	-0.00	-0.00	-0.00	300.00	200.00	0.00	-0.00
529	1.83	1.37	632.93	771.52	181.39	0.00	77.82	-0.00	-0.00	-0.00	300.00	200.00	0.00	-0.00
530	1.91	1.22	632.48	771.28	181.47	0.00	-34.76	-0.00	-0.00	-0.00	300.00	200.00	0.00	-0.00
531	1.91	1.22	632.63	771.23	181.48	0.00	56.85	-0.00	-0.00	-0.00	300.00	200.00	0.00	-0.00
532	1.91	0.99	632.93	771.30	181.53	0.00	-19.04	-0.00	-0.00	-0.00	300.00	200.00	0.00	-0.00
533	1.98	1.07	633.24	771.22	181.49	0.00	-33.28	-0.00	-0.00	-0.00	300.00	200.00	0.00	-0.00
534	1.83	1.22	633.39	771.18	181.45	0.00	-10.38	-0.00	-0.00	-0.00	300.00	200.00	0.00	-0.00
535	1.98	1.07	634.16	771.19	181.42	0.00	-56.28	-0.00	-0.00	-0.00	300.00	200.00	0.00	-0.00
536	1.75	1.07	634.61	771.29	181.53	0.00	-51.93	-0.00	-0.00	-0.00	300.00	200.00	0.00	-0.00
537	2.06	1.14	634.77	771.17	181.39	0.00	-47.68	-0.00	-0.00	-0.00	300.00	200.00	0.00	-0.00
538	2.14	1.14	635.07	771.09	181.31	0.00	-117.86	-0.00	-0.00	-0.00	300.00	200.00	0.00	-0.00
539	2.37	1.53	635.53	771.12	181.22	0.00	-3.38	-0.00	-0.00	-0.00	300.00	200.00	0.00	-0.00
540	2.29	1.37	635.38	771.01	181.27	0.00	-90.50	-0.00	-0.00	-0.00	300.00	200.00	0.00	-0.00
541	2.21	1.37	635.07	770.80	181.21	0.00	-43.13	-0.00	-0.00	-0.00	300.00	200.00	0.00	-0.00
542	2.37	1.22	635.07	770.73	181.21	0.00	-43.20	-0.00	-0.00	-0.00	300.00	200.00	0.00	-0.00
543	2.29	1.53	634.31	770.64	181.19	0.00	-24.20	-0.00	-0.00	-0.00	300.00	200.00	0.00	-0.00
544	2.29	1.60	634.31	770.64	181.19	0.00	-14.11	-0.00	-0.00	-0.00	300.00	200.00	0.00	-0.00
545	2.37	1.45	633.85	770.69	181.13	0.00	-13.07	-0.00	-0.00	-0.00	300.00	200.00	0.00	-0.00
546	2.37	1.53	634.31	770.57	181.09	0.00	-25.76	-0.00	-0.00	-0.00	300.00	200.00	0.00	-0.00
547	2.29	1.53	633.85	770.69	181.13	0.00	-1.53	-0.00	-0.00	-0.00	300.00	200.00	0.00	-0.00
548	2.29	1.45	633.85	770.55	181.17	0.00	-102.86	-0.00	-0.00	-0.00	300.00	200.00	0.00	-0.00
549	2.37	1.37	633.85	770.69	181.13	0.00	-46.05	-0.00	-0.00	-0.00	300.00	200.00	0.00	-0.00
550	2.37	1.37	634.61	770.56	181.15	0.00	-45.82	-0.00	-0.00	-0.00	300.00	200.00	0.00	-0.00
551	2.52	1.45	634.31	770.43	181.28	0.00	-38.05	-0.00	-0.00	-0.00	300.00	200.00	0.00	-0.00
552	2.52	1.45	634.92	770.34	181.30	0.00	-14.99	-0.00	-0.00	-0.00	300.00	200.00	0.00	-0.00
553	2.52	1.37	635.38	770.36	181.27	0.00	-48.12	-0.00	-0.00	-0.00	300.00	200.00	0.00	-0.00
554	2.82	1.53	634.92	770.20	181.35	0.00	-101.77	-0.00	-0.00	-0.00	300.00	200.00	0.00	-0.00
555	2.98	1.22	634.61	769.99	181.29	0.00	-76.40	-0.00	-0.00	-0.00	300.00	200.00	0.00	-0.00
556	3.05	1.14	634.31	770.07	181.33	0.00	-65.06	-0.00	-0.00	-0.00	300.00	200.00	0.00	-0.00
557	3.05	1.22	633.70	769.87	181.36	0.00	-77.47	-0.00	-0.00	-0.00	300.00	200.00	0.00	-0.00
558	2.98	1.45	633.39	769.88	181.50	0.00	-22.29	-0.00	-0.00	-0.00	300.00	200.00	0.00	-0.00
559	3.13	1.14	633.85	769.83	181.51	0.00	-65.65	-0.00	-0.00	-0.00	300.00	200.00	0.00	-0.00
560	2.90	1.22	633.39	769.88	181.45	0.00	-143.04	-0.00	-0.00	-0.00	300.00	200.00	0.00	-0.00
561	2.98	1.45	633.70	769.72	181.41	0.00	-113.88	-0.00	-0.00	-0.00	300.00	200.00	0.00	-0.00
562	3.05	1.45	634.00	769.86	181.56	0.00	-92.14	-0.00	-0.00	-0.00	300.00	200.00	0.00	-0.00
563	3.05	1.37	633.85	769.68	181.51	0.00	-148.00	-0.00	-0.00	-0.00	300.00	200.00	0.00	-0.00
564	3.05	1.22	633.85	769.76	181.66	0.00	-122.21	-0.00	-0.00	-0.00	300.00	200.00	0.00	-0.00
565	3.05	1.22	634.16	769.89	181.57	0.00	-145.53	-0.00	-0.00	-0.00	300.00	200.00	0.00	-0.00
566	3.05	1.22	634.77	770.02	181.54	0.00	-145.78	-0.00	-0.00	-0.00	300.00	200.00	0.00	-0.00
567	2.98	1.14	634.16	769.89	181.52	0.00	-131.54	-0.00	-0.00	-0.00	300.00	200.00	0.00	-0.00
568	3.13	1.53	634.16	769.89	181.57	0.00	-37.65	-0.00	-0.00	-0.00	300.00	200.00	0.00	-0.00
569	3.13	1.37	634.46	769.81	181.67	0.00	-126.19	-0.00	-0.00	-0.00	300.00	200.00	0.00	-0.00
570	3.28	1.14	634.31	769.85	181.62	0.00	-136.80	-0.00	-0.00	-0.00	300.00	200.00	0.00	-0.00
571	3.13	1.22	634.31	769.92	181.62	0.00	-123.92	-0.00	-0.00	-0.00	300.00	200.00	0.00	-0.00
572	3.05	1.14	634.46	769.96	181.67	0.00	-178.33	-0.00	-0.00	-0.00	300.00	200.00	0.00	-0.00
573	3.20	1.37	634.46	770.24	181.58	0.00	-128.49	-0.00	-0.00	-0.00	300.00	200.00	0.00	-0.00
574	2.90	1.14	634.16	770.18	181.62	0.00	-175.95	-0.00	-0.00	-0.00	300.00	200.00	0.00	-0.00
575	2.90	1.37	634.16	770.32	181.62	0.00	-99.98	-0.00	-0.00	-0.00	300.00	200.00	0.00	-0.00
576	2.82	1.14	634.31	770.43	181.38	0.00	-198.39	-0.00	-0.00	-0.00	300.00	200.00	0.00	-0.00
577	2.75	1.37	634.16	770.54	181.42	0.00	-98.00	-0.00	-0.00	-0.00	300.00	200.00	0.00	-0.00
578	2.52	1.14	634.16	770.76	181.47	0.00	-32.64	-0.00	-0.00	-0.00	300.00	200.00	0.00	-0.00
579	2.67	1.45	634.46	770.68	181.53	0.00	-132.17	-0.00	-0.00	-0.00	300.00	200.00	0.00	-0.00
580	2.67	1.37	634.46	770.89	181.43	0.00	-165.70	-0.00	-0.00	-0.00	300.00	200.00	0.00	-0.00
581	2.52	1.37	634.46	770.82	181.53	0.00	-93.86	-0.00	-0.00	-0.00	300.00	200.00	0.00	-0.00
582	2.67	1.45	634.16	771.05	181.52	0.00	-109.84	-0.00	-0.00	-0.00	300.00	200.00	0.00	-0.00
583	2.29	1.45	634.16	771.05	181.67	0.00	-79.57	-0.00	-0.00	-0.00	300.00	200.00	0.00	-0.00
584	2.14	1.14	634.77	771.25	181.78	0.00	-117.03	-0.00	-0.00	-0.00	300.00	200.00	0.00	-0.00
585	2.14	1.14	634.92	771.35	181.83	0.00	-139.92	-0.00	-0.00	-0.00	300.00	200.00	0.00	-0.00
586	1.98	1.22	634.61	771.50	181.92	0.00	-150.01	-0.00	-0.00	-0.00	300.00	200.00	0.00	-0.00
587	1.83	1.22	634.46	771.54	181.96	0.00	-101.44	-0.00	-0.00	-0.00	300.00	200.00	0.00	-0.00
588	2.06	1.22	634.61	771.86	182.06	0.00	-105.75	-0.00	-0.00	-0.00	300.00	200.00	0.00	-0.00
589	1.75	1.53	634.61	772.01	182.06	0.00	-14.70	-0.00	-0.00	-0.00	300.00	200.00	0.00	-0.00
590	1.75	1.45	634.31	771.94	182.20	0.00	-93.03	-0.00	-0.00	-0.00	300.00	200.00	0.00	-0.00
591	1.68	1.37	634.46	772.19	182.30	0.00	-78.95	-0.00	-0.00	-0.00	300.00	200.00	0.00	-0.00
592	1.68	1.60	634.16	772.13	182.19	0.00	-71.98	-0.00	-0.00	-0.00	300.00	200.00	0.00	-0.00
593	1.75	1.22	634.31	772.23	182.29	0.00	-146.10	-0.00	-0.00	-0.00	300.00	200.00	0.00	-0.00
594	1.68	1.53	634.16	772.42	182.05	0.00	8.91	-0.00	-0.00	-0.00	300.00	200.00	0.00	-0.00
595	1.45	1.37	633.85	772.50	182.28	0.00	-98.24	-0.00	-0.00	-0.00	300.00	200.00	0.00	-0.00
596	1.60	1.75	633.70	772.40	182.47	0.00	-73.56	-0.00	-0.00	-0.00	300.00	200.00	0.00	-0.00
597	1.60	1.37	633.85	772.72	182.47	0.00	-9.38	-0.00	-0.00	-0.00	300.00	200.00	0.00	-0.00
598	1.68	1.37	634.00	772.82	182.53	0.00	-79.43	-0.00	-0.00	-0.00	300.00	200.00	0.00	-0.00
599	1.68	1.22	634.16	773.07	182.58	0.00	-122.40	-0.00	-0.00	-0.00	300.00	200.00	0.00	-0.00
600	1.30	1.07	634.16	773.00	182.72	0.00	-66.65	-0.00	-0.00	-0.00	300.00	200.00	0.00	-0.00
601	1.22	1.07	634.31	773.39	182.73	0.00	-42.86	-0.00	-0.00	-0.00	300.00	200.00	0.00	-0.00
602	1.14	1.22	634.16	773.28	182.77	0.00	-44.48	-0.00	-0.00	-0.00	300.00	200.00	0.00	-0.00
603	1.14	1.07	634.46	773.35	182.97	0.00	-64.11	-0.00	-0.00	-0.00	300.00	200.00	0.00	-0.00
604	1.22	0.99	634.92	773.22	182.94	0.00	-29.44	-0.00	-0.00	-0.00	300.00	200.00	0.00	-0.00
605	1.14	1.22	634.77	773.48	182.98	0.00	-44.48	-0.00	-0.00	-0.00	300.00	200.00	0.00	-0.00
606	1.22	1.14	635.07	773.47	183.13	0.00	-9.68	-0.00	-0.00	-0.00	300.00	200.00	0.00	-0.00
607	1.22	0.99	634.77	773.48	183.32	0.00	-29.23	-0.00	-0.00	-0.00	300.00	200.00	0.00	-0.00
608	1.14	0.84	634.77	773.48	183.41	0.00	-47.61	-0.00	-0.00	-0.00	300.00	200.00	0.00	-0.00
609	0.99	0.76	634.46	773.71	183.55	0.00	-32.11	-0.00	-0.00	-0.00	300.00	200.00	0.00	-0.00
610	1.07	0.69	634.61	773.88	183.60	0.00	-66.19	-0.00	-0.00	-0.00	300.00	200.00	0.00	-0.00
611	1.14	0.69	634.31	773.82	183.64	0.00	-44.46	-0.00	-0.00	-0.00	300.00	200.00	0.00	-0.00
612	1.07	0.61	634.92	773.80	183.75	0.00	-75.82	-0.00	-0.00	-0.00	300.00	200.00	0.00	-0.00
613	1.14	0.46	634.92	773.80	183.85	0.00	-96.67	-0.00	-0.00	-0.00	300.00	200.00	0.00	-0.00
614	1.30	0.53	635.07	773.83	183.81	0.00	-112.24	-0.00	-0.00	-0.00	300.00	200.00	0.00	-0.00
615	1.22	0.61	634.92	774.09	183.80	0.00	-55.53	-0.00	-0.00	-0.00	300.00	200.00	0.00	-0.00
616	1.07	0.61	634.61	774.03	183.89	0.00	-75.82	-0.00	-0.00	-0.00	300.00	200.00	0.00	-0.00
617	1.22	0.53	634.31	774.11	183.83	0.00	-88.23	-0.00	-0.00	-0.00	300.00	200.00	0.00	-0.00
618	1.14	0.61	633.70	773.91	183.96	0.00	-76.89	-0.00	-0.00	-0.00	300.00	200.00	0.00	-0.00
619	1.22	0.61	634.00	774.12	183.92	0.00	-55.40	-0.00	-0.00	-0.00	300.00	200.00	0.00	-0.00
620	1.30	0.61	633.39	774.07	183.96	0.00	-10.78	-0.00	-0.00	-0.00	300.00	200.00	0.00	-0.00
621	1.45	0.53	633.09	773.86	184.04	0.00	-45.71	-0.00	-0.00	-0.00	300.00	200.00	0.00	-0.00
622	1.37	0.38	633.09	774.15	184.14	0.00	-41.29	-0.00	-0.00	-0.00	300.00	200.00	0.00	-0.00
623	1.14	0.15	632.63	773.98	184.27	0.00	-44.09	-0.00	-0.00	-0.00	300.00	200.00	0.00	-0.00
624	1.30	-0.15	632.78	774.09	184.57	0.00	-39.69	-0.00	-0.00	-0.00	300.00	200.00	0.00	-0.00
625	1.07	-0.31	632.93	774.19	184.76	0.00	-32.70	-0.00	-0.00	-0.00	300.00	200.00	0.00	-0.00
626	1.07	-0.23	633.70	774.56	184.78	0.00	-22.76	-0.00	-0.00	-0.00	300.00	200.00	0.00	-0.00
627	0.99	-0.31	634.31	774.47	185.09	0.00	106.20	-0.00	-0.00	-0.00	300.00	200.00	0.00	-0.00
628	0.76	-0.46	634.92	774.59	184.96	0.00	67.07	-0.00	-0.00	-0.00	300.00	200.00	0.00	-0.00
629	0.76	-0.46	635.38	774.61	185.25	0.00	135.97	-0.00	-0.00	-0.00	300.00	200.00	0.00	-0.00
630	0.61	-0.31	635.53	774.79	185.31	0.00	157.90	-0.00	-0.00	-0.00	300.00	200.00	0.00	-0.00
631	0.69	-0.31	636.14	774.84	185.46	0.00	179.79	-0.00	-0.00	-0.00	300.00	200.00	0.00	-0.00
632	0.61	-0.46	635.83	774.78	185.55	0.00	161.37	-0.00	-0.00	-0.00	300.00	200.00	0.00	-0.00
633	0.61	-0.15	635.99	774.95	185.51	0.00	177.61	-0.00	-0.00	-0.00	300.00	200.00	0.00	-0.00
634	0.84	-0.23	635.53	774.86	185.64	0.00	210.39	-0.00	-0.00	-0.00	300.00	200.00	0.00	-0.00
635	0.84	-0.31	635.38	775.05	185.69	0.00	154.93	-0.00	-0.00	-0.00	300.00	200.00	0.00	-0.00
636	0.99	-0.38	635.07	774.98	185.68	0.00	142.96	-0.00	-0.00	-0.00	300.00	200.00	0.00	-0.00
637	0.92	-0.38	634.16	775.09	185.76	0.00	121.27	-0.00	-0.00	-0.00	300.00	200.00	0.00	-0.00
638	0.84	-0.38	633.09	774.80	185.83	0.00	76.53	-0.00	-0.00	-0.00	300.00	200.00	0.00	-0.00
639	0.92	-0.23	633.24	774.76	185.93	0.00	26.43	-0.00	-0.00	-0.00	300.00	200.00	0.00	-0.00
640	1.07	-0.23	633.85	774.81	185.80	0.00	24.15	-0.00	-0.00	-0.00	300.00	200.00	0.00	-0.00
641	1.07	-0.23	634.00	774.99	185.99	0.00	-67.15	-0.00	-0.00	-0.00	300.00	200.00	0.00	-0.00
642	1.07	-0.15	634.00	774.91	185.94	0.00	-11.67	-0.00	-0.00	-0.00	300.00	200.00	0.00	-0.00
643	1.07	-0.15	634.00	774.77	185.94	0.00	-34.58	-0.00	-0.00	-0.00	300.00	200.00	0.00	-0.00
644	0.99	-0.38	634.46	774.86	186.05	0.00	-39.83	-0.00	-0.00	-0.00	300.00	200.00	0.00	-0.00
645	1.22	-0.31	634.77	774.92	185.91	0.00	-102.06	-0.00	-0.00	-0.00	300.00	200.00	0.00	-0.00
646	1.07	-0.23	634.92	774.74	185.87	0.00	-90.23	-0.00	-0.00	-0.00	300.00	200.00	0.00	-0.00
647	1.30	-0.23	634.77	774.71	185.91	0.00	-116.30	-0.00	-0.00	-0.00	300.00	200.00	0.00	-0.00
648	1.14	-0.15	635.07	774.84	185.68	0.00	-127.50	-0.00	-0.00	-0.00	300.00	200.00	0.00	-0.00
649	1.37	-0.08	634.61	774.89	185.77	0.00	-143.76	-0.00	-0.00	-0.00	300.00	200.00	0.00	-0.00
650	1.45	-0.08	634.92	774.81	185.68	0.00	-167.87	-0.00	-0.00	-0.00	300.00	200.00	0.00	-0.00
651	1.60	-0.00	634.00	774.55	185.51	0.00	-160.54	-0.00	-0.00	-0.00	300.00	200.00	0.00	-0.00
652	1.60	0.08	634.16	774.80	185.56	0.00	-173.57	-0.00	-0.00	-0.00	300.00	200.00	0.00	-0.00
653	1.60	-0.00	634.16	774.87	185.47	0.00	-183.50	-0.00	-0.00	-0.00	300.00	200.00	0.00	-0.00
654	1.68	0.15	634.16	774.66	185.47	0.00	-165.03	-0.00	-0.00	-0.00	300.00	200.00	0.00	-0.00
655	1.60	0.38	634.31	774.69	185.47	0.00	-157.44	-0.00	-0.00	-0.00	300.00	200.00	0.00	-0.00
656	1.45	0.31	634.31	774.61	185.47	0.00	-73.43	-0.00	-0.00	-0.00	300.00	200.00	0.00	-0.00
657	1.60	0.38	634.31	774.61	185.42	0.00	-157.49	-0.00	-0.00	-0.00	300.00	200.00	0.00	-0.00
658	1.60	0.15	634.61	774.60	185.38	0.00	-232.71	-0.00	-0.00	-0.00	300.00	200.00	0.00	-0.00
659	1.75	0.38	634.46	774.50	185.38	0.00	-136.86	-0.00	-0.00	-0.00	300.00	200.00	0.00	-0.00
660	1.60	0.31	634.46	774.36	185.43	0.00	-212.97	-0.00	-0.00	-0.00	300.00	200.00	0.00	-0.00
661	1.68	0.31	634.77	774.49	185.29	0.00	-145.69	-0.00	-0.00	-0.00	300.00	200.00	0.00	-0.00
662	1.75	0.38	634.92	774.31	185.29	0.00	-205.60	-0.00	-0.00	-0.00	300.00	200.00	0.00	-0.00
663	1.75	0.38	634.46	774.14	185.33	0.00	-136.80	-0.00	-0.00	-0.00	300.00	200.00	0.00	-0.00
664	1.83	0.38	634.46	774.28	185.28	0.00	-160.95	-0.00	-0.00	-0.00	300.00	200.00	0.00	-0.00
665	1.60	0.15	634.61	774.39	185.14	0.00	-164.40	-0.00	-0.00	-0.00	300.00	200.00	0.00	-0.00
666	1.83	0.46	634.00	774.12	185.17	0.00	-151.25	-0.00	-0.00	-0.00	300.00	200.00	0.00	-0.00
667	1.75	0.15	634.16	774.01	185.08	0.00	-235.38	-0.00	-0.00	-0.00	300.00	200.00	0.00	-0.00
668	1.75	0.15	634.31	773.96	185.09	0.00	-166.70	-0.00	-0.00	-0.00	300.00	200.00	0.00	-0.00
669	1.68	0.53	634.16	774.08	184.99	0.00	-208.12	-0.00	-0.00	-0.00	300.00	200.00	0.00	-0.00
670	1.45	0.15	634.16	774.08	184.89	0.00	-162.45	-0.00	-0.00	-0.00	300.00	200.00	0.00	-0.00
671	1.45	0.31	634.31	774.18	184.80	0.00	-142.94	-0.00	-0.00	-0.00	300.00	200.00	0.00	-0.00
672	1.60	0.38	634.16	774.22	184.65	0.00	-158.58	-0.00	-0.00	-0.00	300.00	200.00	0.00	-0.00
673	1.30	0.31	634.61	774.39	184.61	0.00	-163.81	-0.00	-0.00	-0.00	300.00	200.00	0.00	-0.00
674	1.30	0.38	634.46	774.36	184.61	0.00	-245.55	-0.00	-0.00	-0.00	300.00	200.00	0.00	-0.00
675	1.30	0.61	634.61	774.24	184.66	0.00	-170.19	-0.00	-0.00	-0.00	300.00	200.00	0.00	-0.00
676	1.22	0.31	634.61	774.39	184.61	0.00	-139.75	-0.00	-0.00	-0.00	300.00	200.00	0.00	-0.00
677	1.30	0.15	634.77	774.20	184.62	0.00	-252.07	-0.00	-0.00	-0.00	300.00	200.00	0.00	-0.00
678	1.30	0.31	634.46	774.21	184.51	0.00	-141.00	-0.00	-0.00	-0.00	300.00	200.00	0.00	-0.00
679	1.45	0.38	634.31	774.18	184.70	0.00	-87.48	-0.00	-0.00	-0.00	300.00	200.00	0.00	-0.00
680	1.37	0.08	634.16	774.15	184.60	0.00	-148.65	-0.00	-0.00	-0.00	300.00	200.00	0.00	-0.00
681	1.45	0.15	634.16	774.29	184.84	0.00	-139.66	-0.00	-0.00	-0.00	300.00	200.00	0.00	-0.00
682	1.22	0.08	634.00	774.05	184.84	0.00	-54.45	-0.00	-0.00	-0.00	300.00	200.00	0.00	-0.00
683	1.22	-0.00	633.70	774.13	184.78	0.00	-64.35	-0.00	-0.00	-0.00	300.00	200.00	0.00	-0.00
684	1.22	0.08	633.85	774.23	184.83	0.00	-31.58	-0.00	-0.00	-0.00	300.00	200.00	0.00	-0.00
685	1.30	0.08	633.39	774.14	184.73	0.00	-55.75	-0.00	-0.00	-0.00	300.00	200.00	0.00	-0.00
686	1.37	0.08	633.70	774.27	184.73	0.00	11.74	-0.00	-0.00	-0.00	300.00	200.00	0.00	-0.00
687	1.60	-0.00	633.85	774.23	184.50	0.00	-1.95	-0.00	-0.00	-0.00	300.00	200.00	0.00	-0.00
688	1.45	0.08	634.31	774.04	184.56	0.00	-12.55	-0.00	-0.00	-0.00	300.00	200.00	0.00	-0.00
689	1.68	0.31	633.85	774.09	184.50	0.00	81.98	-0.00	-0.00	-0.00	300.00	200.00	0.00	-0.00
690	1.75	0.15	634.46	774.00	184.46	0.00	38.20	-0.00	-0.00	-0.00	300.00	200.00	0.00	-0.00
691	2.06	0.15	634.61	774.17	184.32	0.00	-35.52	-0.00	-0.00	-0.00	300.00	200.00	0.00	-0.00
692	1.91	0.15	634.16	774.08	184.26	0.00	58.32	-0.00	-0.00	-0.00	300.00	200.00	0.00	-0.00
693	1.75	0.38	634.16	774.01	184.22	0.00	-1.38	-0.00	-0.00	-0.00	300.00	200.00	0.00	-0.00
694	1.75	0.46	634.61	774.17	184.13	0.00	31.13	-0.00	-0.00	-0.00	300.00	200.00	0.00	-0.00
695	1.75	0.38	634.31	774.11	184.08	0.00	21.22	-0.00	-0.00	-0.00	300.00	200.00	0.00	-0.00
696	1.75	0.38	634.46	774.14	184.03	0.00	44.02	-0.00	-0.00	-0.00	300.00	200.00	0.00	-0.00
697	1.83	0.69	634.92	774.16	184.09	0.00	-9.33	-0.00	-0.00	-0.00	300.00	200.00	0.00	-0.00
698	1.75	0.61	634.77	774.20	184.09	0.00	4.91	-0.00	-0.00	-0.00	300.00	200.00	0.00	-0.00
699	1.60	0.61	634.77	774.27	183.94	0.00	7.06	-0.00	-0.00	-0.00	300.00	200.00	0.00	-0.00
700	1.68	0.69	634.77	774.13	183.85	0.00	38.49	-0.00	-0.00	-0.00	300.00	200.00	0.00	-0.00
701	1.75	0.61	634.92	774.31	183.85	0.00	-18.45	-0.00	-0.00	-0.00	300.00	200.00	0.00	-0.00
702	1.68	0.53	634.77	774.27	183.80	0.00	-27.11	-0.00	-0.00	-0.00	300.00	200.00	0.00	-0.00
703	1.91	0.69	634.92	774.38	183.80	0.00	-34.13	-0.00	-0.00	-0.00	300.00	200.00	0.00	-0.00
704	1.91	0.61	635.07	774.26	183.76	0.00	-43.96	-0.00	-0.00	-0.00	300.00	200.00	0.00	-0.00
705	1.98	0.84	635.53	774.50	183.82	0.00	7.08	-0.00	-0.00	-0.00	300.00	200.00	0.00	-0.00
706	1.83	0.69	635.83	774.42	183.68	0.00	-33.14	-0.00	-0.00	-0.00	300.00	200.00	0.00	-0.00
707	1.75	0.69	635.38	774.40	183.62	0.00	-54.88	-0.00	-0.00	-0.00	300.00	200.00	0.00	-0.00
708	1.98	0.84	635.22	774.44	183.57	0.00	29.52	-0.00	-0.00	-0.00	300.00	200.00	0.00	-0.00
709	1.91	0.76	634.31	774.54	183.59	0.00	-116.39	-0.00	-0.00	-0.00	300.00	200.00	0.00	-0.00
710	1.91	0.61	634.16	774.37	183.59	0.00	-67.23	-0.00	-0.00	-0.00	300.00	200.00	0.00	-0.00
711	1.91	0.61	633.39	774.50	183.52	0.00	-67.44	-0.00	-0.00	-0.00	300.00	200.00	0.00	-0.00
712	1.98	0.69	632.48	774.46	183.55	0.00	-35.93	-0.00	-0.00	-0.00	300.00	200.00	0.00	-0.00
713	1.75	0.69	632.32	774.65	183.54	0.00	-100.96	-0.00	-0.00	-0.00	300.00	200.00	0.00	-0.00
714	1.75	0.61	632.02	774.51	183.49	0.00	-87.88	-0.00	-0.00	-0.00	300.00	200.00	0.00	-0.00
715	1.75	0.53	632.02	774.51	183.39	0.00	-97.86	-0.00	-0.00	-0.00	300.00	200.00	0.00	-0.00
716	1.75	0.69	632.02	774.66	183.24	0.00	-78.60	-0.00	-0.00	-0.00	300.00	200.00	0.00	-0.00
717	1.68	0.61	632.48	774.82	183.21	0.00	-110.17	-0.00	-0.00	-0.00	300.00	200.00	0.00	-0.00
718	1.75	0.61	632.48	774.82	183.16	0.00	-88.64	-0.00	-0.00	-0.00	300.00	200.00	0.00	-0.00
719	1.68	0.53	633.09	774.87	183.08	0.00	-97.30	-0.00	-0.00	-0.00	300.00	200.00	0.00	-0.00
720	1.60	0.76	634.00	774.77	182.96	0.00	-89.69	-0.00	-0.00	-0.00	300.00	200.00	0.00	-0.00
721	1.68	0.69	634.77	774.78	182.93	0.00	-100.82	-0.00	-0.00	-0.00	300.00	200.00	0.00	-0.00
722	1.75	0.76	634.77	774.71	182.84	0.00	-92.46	-0.00	-0.00	-0.00	300.00	200.00	0.00	-0.00
723	1.68	0.69	635.07	774.55	182.80	0.00	-169.56	-0.00	-0.00	-0.00	300.00	200.00	0.00	-0.00
724	1.45	0.76	634.92	774.67	182.70	0.00	-178.94	-0.00	-0.00	-0.00	300.00	200.00	0.00	-0.00
725	1.45	0.92	635.99	774.81	182.73	0.00	-67.90	-0.00	-0.00	-0.00	300.00	200.00	0.00	-0.00
726	1.37	0.84	635.99	774.74	182.68	0.00	-145.03	-0.00	-0.00	-0.00	300.00	200.00	0.00	-0.00
727	1.60	0.76	635.53	774.64	182.62	0.00	-204.58	-0.00	-0.00	-0.00	300.00	200.00	0.00	-0.00
728	1.37	0.76	635.38	774.54	182.71	0.00	-177.51	-0.00	-0.00	-0.00	300.00	200.00	0.00	-0.00
729	1.68	0.69	635.22	774.51	182.70	0.00	-123.91	-0.00	-0.00	-0.00	300.00	200.00	0.00	-0.00
730	1.68	0.69	634.77	774.49	182.64	0.00	-101.11	-0.00	-0.00	-0.00	300.00	200.00	0.00	-0.00
731	1.68	0.61	634.16	774.51	182.58	0.00	-65.26	-0.00	-0.00	-0.00	300.00	200.00	0.00	-0.00
732	1.75	0.53	634.00	774.48	182.62	0.00	-144.96	-0.00	-0.00	-0.00	300.00	200.00	0.00	-0.00
733	1.75	0.53	634.00	774.26	182.58	0.00	-144.93	-0.00	-0.00	-0.00	300.00	200.00	0.00	-0.00
734	1.60	0.61	633.85	774.38	182.43	0.00	-109.87	-0.00	-0.00	-0.00	300.00	200.00	0.00	-0.00
735	1.68	0.84	633.85	774.38	182.28	0.00	-104.90	-0.00	-0.00	-0.00	300.00	200.00	0.00	-0.00
736	1.75	0.92	633.85	774.45	182.23	0.00	-96.59	-0.00	-0.00	-0.00	300.00	200.00	0.00	-0.00
737	1.68	0.84	633.70	774.27	182.23	0.00	-104.90	-0.00	-0.00	-0.00	300.00	200.00	0.00	-0.00
738	1.75	0.92	634.31	774.33	182.10	0.00	-165.37	-0.00	-0.00	-0.00	300.00	200.00	0.00	-0.00
739	1.75	0.84	634.46	774.57	182.06	0.00	-152.58	-0.00	-0.00	-0.00	300.00	200.00	0.00	-0.00
740	1.75	0.99	634.16	774.29	181.95	0.00	-132.90	-0.00	-0.00	-0.00	300.00	200.00	0.00	-0.00
741	1.91	0.92	634.46	774.43	181.82	0.00	-168.74	-0.00	-0.00	-0.00	300.00	200.00	0.00	-0.00
742	1.75	0.92	634.00	774.41	181.81	0.00	-165.97	-0.00	-0.00	-0.00	300.00	200.00	0.00	-0.00
743	1.60	1.07	634.31	774.47	181.81	0.00	-74.96	-0.00	-0.00	-0.00	300.00	200.00	0.00	-0.00
744	1.68	0.92	634.00	774.62	181.81	0.00	-164.78	-0.00	-0.00	-0.00	300.00	200.00	0.00	-0.00
745	1.45	1.07	633.39	774.72	181.79	0.00	-141.15	-0.00	-0.00	-0.00	300.00	200.00	0.00	-0.00
746	1.75	0.99	633.39	774.65	181.74	0.00	-156.51	-0.00	-0.00	-0.00	300.00	200.00	0.00	-0.00
747	1.45	1.07	633.39	774.72	181.84	0.00	-118.19	-0.00	-0.00	-0.00	300.00	200.00	0.00	-0.00
748	1.68	0.84	633.39	774.79	181.79	0.00	-174.74	-0.00	-0.00	-0.00	300.00	200.00	0.00	-0.00
749	1.68	1.14	633.85	774.88	181.80	0.00	-135.70	-0.00	-0.00	-0.00	300.00	200.00	0.00	-0.00
750	1.37	1.14	633.70	774.85	181.65	0.00	-107.43	-0.00	-0.00	-0.00	300.00	200.00	0.00	-0.00
751	1.60	1.22	634.16	775.09	181.62	0.00	-102.19	-0.00	-0.00	-0.00	300.00	200.00	0.00	-0.00
752	1.60	1.14	634.31	774.97	181.67	0.00	-111.74	-0.00	-0.00	-0.00	300.00	200.00	0.00	-0.00
753	1.60	1.22	634.46	774.93	181.63	0.00	-124.88	-0.00	-0.00	-0.00	300.00	200.00	0.00	-0.00
754	1.45	1.22	634.46	775.01	181.63	0.00	-99.27	-0.00	-0.00	-0.00	300.00	200.00	0.00	-0.00
755	1.60	1.14	634.92	775.24	181.59	0.00	-135.06	-0.00	-0.00	-0.00	300.00	200.00	0.00	-0.00
756	1.45	1.22	634.61	775.11	181.58	0.00	-99.46	-0.00	-0.00	-0.00	300.00	200.00	0.00	-0.00
757	1.60	1.45	634.00	775.13	181.56	0.00	-95.95	-0.00	-0.00	-0.00	300.00	200.00	0.00	-0.00
758	1.45	1.37	634.16	775.09	181.57	0.00	-11.28	-0.00	-0.00	-0.00	300.00	200.00	0.00	-0.00
759	1.45	1.22	633.70	775.21	181.56	0.00	-30.96	-0.00	-0.00	-0.00	300.00	200.00	0.00	-0.00
760	1.75	1.22	633.70	775.14	181.56	0.00	-105.17	-0.00	-0.00	-0.00	300.00	200.00	0.00	-0.00
761	1.75	1.22	633.70	775.07	181.56	0.00	-105.08	-0.00	-0.00	-0.00	300.00	200.00	0.00	-0.00
762	1.68	1.07	633.85	775.24	181.66	0.00	-123.21	-0.00	-0.00	-0.00	300.00	200.00	0.00	-0.00
763	1.68	0.92	633.70	775.29	181.60	0.00	-28.39	-0.00	-0.00	-0.00	300.00	200.00	0.00	-0.00
764	1.75	0.84	634.16	775.45	181.62	0.00	-85.43	-0.00	-0.00	-0.00	300.00	200.00	0.00	-0.00
765	1.83	0.99	634.46	775.51	181.63	0.00	-21.64	-0.00	-0.00	-0.00	300.00	200.00	0.00	-0.00
766	1.91	0.99	634.31	775.48	181.62	0.00	-45.91	-0.00	-0.00	-0.00	300.00	200.00	0.00	-0.00
767	1.75	0.84	634.46	775.44	181.67	0.00	-62.43	-0.00	-0.00	-0.00	300.00	200.00	0.00	-0.00
768	1.91	0.92	634.46	775.51	181.53	0.00	-55.84	-0.00	-0.00	-0.00	300.00	200.00	0.00	-0.00
769	1.75	0.99	634.31	775.34	181.57	0.00	-65.93	-0.00	-0.00	-0.00	300.00	200.00	0.00	-0.00
770	1.75	1.07	634.77	775.72	181.54	0.00	-33.77	-0.00	-0.00	-0.00	300.00	200.00	0.00	-0.00
771	1.75	1.07	634.46	775.66	181.53	0.00	-33.72	-0.00	-0.00	-0.00	300.00	200.00	0.00	-0.00
772	1.75	0.92	634.77	775.79	181.49	0.00	-53.34	-0.00	-0.00	-0.00	300.00	200.00	0.00	-0.00
773	1.68	0.92	634.31	775.62	181.48	0.00	-28.92	-0.00	-0.00	-0.00	300.00	200.00	0.00	-0.00
774	1.60	0.99	634.31	775.62	181.43	0.00	-40.75	-0.00	-0.00	-0.00	300.00	200.00	0.00	-0.00
775	1.75	0.84	634.16	775.67	181.47	0.00	-62.98	-0.00	-0.00	-0.00	300.00	200.00	0.00	-0.00
776	1.45	0.69	634.61	775.97	181.39	0.00	-99.97	-0.00	-0.00	-0.00	300.00	200.00	0.00	-0.00
777	1.45	0.84	634.31	775.91	181.33	0.00	-80.62	-0.00	-0.00	-0.00	300.00	200.00	0.00	-0.00
778	1.75	0.84	634.46	775.94	181.24	0.00	-86.51	-0.00	-0.00	-0.00	300.00	200.00	0.00	-0.00
779	1.75	0.84	634.46	775.94	181.14	0.00	-109.56	-0.00	-0.00	-0.00	300.00	200.00	0.00	-0.00
780	1.60	0.84	634.16	775.88	181.18	0.00	-106.57	-0.00	-0.00	-0.00	300.00	200.00	0.00	-0.00
781	1.98	0.99	634.77	775.79	181.15	0.00	-94.32	-0.00	-0.00	-0.00	300.00	200.00	0.00	-0.00
782	1.91	1.07	634.31	775.99	181.09	0.00	-37.73	-0.00	-0.00	-0.00	300.00	200.00	0.00	-0.00
783	1.68	1.07	634.31	775.84	181.00	0.00	-33.41	-0.00	-0.00	-0.00	300.00	200.00	0.00	-0.00
784	1.60	1.07	634.31	776.13	181.14	0.00	-54.92	-0.00	-0.00	-0.00	300.00	200.00	0.00	-0.00
785	1.68	0.99	634.31	776.06	181.00	0.00	-89.10	-0.00	-0.00	-0.00	300.00	200.00	0.00	-0.00
786	1.91	1.37	634.46	776.09	180.95	0.00	-22.26	-0.00	-0.00	-0.00	300.00	200.00	0.00	-0.00
787	1.68	1.37	634.31	775.99	180.90	0.00	-40.74	-0.00	-0.00	-0.00	300.00	200.00	0.00	-0.00
788	1.60	1.22	634.16	776.17	180.99	0.00	-58.74	-0.00	-0.00	-0.00	300.00	200.00	0.00	-0.00
789	1.60	1.07	634.31	776.13	180.90	0.00	-9.53	-0.00	-0.00	-0.00	300.00	200.00	0.00	-0.00
790	1.60	1.07	634.77	776.08	180.91	0.00	-123.89	-0.00	-0.00	-0.00	300.00	200.00	0.00	-0.00
791	1.68	1.07	634.00	776.21	180.94	0.00	-11.01	-0.00	-0.00	-0.00	300.00	200.00	0.00	-0.00
792	1.45	0.92	634.31	776.35	180.90	0.00	-94.84	-0.00	-0.00	-0.00	300.00	200.00	0.00	-0.00
793	1.60	0.99	634.16	776.24	180.75	0.00	-42.45	-0.00	-0.00	-0.00	300.00	200.00	0.00	-0.00
794	1.60	1.22	634.31	776.35	180.76	0.00	-36.44	-0.00	-0.00	-0.00	300.00	200.00	0.00	-0.00
795	1.75	1.14	634.00	776.36	180.79	0.00	-26.10	-0.00	-0.00	-0.00	300.00	200.00	0.00	-0.00
796	1.60	1.14	634.31	776.27	180.80	0.00	-0.17	-0.00	-0.00	-0.00	300.00	200.00	0.00	-0.00
797	1.68	0.99	634.61	776.48	180.81	0.00	-21.16	-0.00	-0.00	-0.00	300.00	200.00	0.00	-0.00
798	2.14	1.14	634.46	776.16	180.81	0.00	-56.06	-0.00	-0.00	-0.00	300.00	200.00	0.00	-0.00
799	1.83	1.22	636.14	776.42	180.86	0.00	-17.86	-0.00	-0.00	-0.00	300.00	200.00	0.00	-0.00
800	1.75	1.07	635.53	776.66	180.98	0.00	-58.64	-0.00	-0.00	-0.00	300.00	200.00	0.00	-0.00
801	1.75	1.22	634.77	776.37	180.91	0.00	-39.13	-0.00	-0.00	-0.00	300.00	200.00	0.00	-0.00
802	1.83	1.45	634.77	776.58	180.91	0.00	33.86	-0.00	-0.00	-0.00	300.00	200.00	0.00	-0.00
803	1.45	0.99	634.31	776.63	181.09	0.00	-62.29	-0.00	-0.00	-0.00	300.00	200.00	0.00	-0.00
804	1.37	1.22	634.16	776.68	181.18	0.00	-31.85	-0.00	-0.00	-0.00	300.00	200.00	0.00	-0.00
805	1.68	1.14	633.70	776.73	181.17	0.00	-47.32	-0.00	-0.00	-0.00	300.00	200.00	0.00	-0.00
806	1.45	1.22	633.70	776.87	181.17	0.00	-10.66	-0.00	-0.00	-0.00	300.00	200.00	0.00	-0.00
807	1.22	0.92	633.39	776.96	181.26	0.00	-67.70	-0.00	-0.00	-0.00	300.00	200.00	0.00	-0.00
808	1.30	1.14	632.78	777.20	181.24	0.00	-40.58	-0.00	-0.00	-0.00	300.00	200.00	0.00	-0.00
809	1.22	0.92	632.17	777.22	181.12	0.00	-90.99	-0.00	-0.00	-0.00	300.00	200.00	0.00	-0.00
810	1.14	0.92	632.48	777.35	181.13	0.00	-135.44	-0.00	-0.00	-0.00	300.00	200.00	0.00	-0.00
811	1.14	0.92	632.48	777.21	181.09	0.00	-158.25	-0.00	-0.00	-0.00	300.00	200.00	0.00	-0.00
812	1.07	1.22	632.78	777.27	181.05	0.00	-164.31	-0.00	-0.00	-0.00	300.00	200.00	0.00	-0.00
813	1.07	1.22	633.39	777.54	181.31	0.00	-118.58	-0.00	-0.00	-0.00	300.00	200.00	0.00	-0.00
814	1.07	0.92	634.16	777.62	181.62	0.00	-87.95	-0.00	-0.00	-0.00	300.00	200.00	0.00	-0.00
815	0.84	0.76	634.00	777.51	181.95	0.00	-33.85	-0.00	-0.00	-0.00	300.00	200.00	0.00	-0.00
816	0.99	0.53	634.77	777.66	182.12	0.00	-65.24	-0.00	-0.00	-0.00	300.00	200.00	0.00	-0.00
817	0.92	0.08	635.38	777.71	182.37	0.00	-98.13	-0.00	-0.00	-0.00	300.00	200.00	0.00	-0.00
818	0.76	0.08	635.83	777.80	182.34	0.00	-49.70	-0.00	-0.00	-0.00	300.00	200.00	0.00	-0.00
819	0.92	0.15	635.53	777.60	182.47	0.00	-88.46	-0.00	-0.00	-0.00	300.00	200.00	0.00	-0.00
820	0.99	0.31	635.53	777.60	182.47	0.00	-70.67	-0.00	-0.00	-0.00	300.00	200.00	0.00	-0.00
821	0.99	0.31	635.38	777.50	182.47	0.00	-70.64	-0.00	-0.00	-0.00	300.00	200.00	0.00	-0.00
822	1.14	0.53	634.77	777.38	182.36	0.00	-90.43	-0.00	-0.00	-0.00	300.00	200.00	0.00	-0.00
823	1.22	0.61	634.46	777.39	182.35	0.00	-59.32	-0.00	-0.00	-0.00	300.00	200.00	0.00	-0.00
824	1.37	0.53	634.00	777.44	182.33	0.00	-71.64	-0.00	-0.00	-0.00	300.00	200.00	0.00	-0.00
825	1.37	0.53	634.00	777.51	182.33	0.00	-48.80	-0.00	-0.00	-0.00	300.00	200.00	0.00	-0.00
826	1.30	0.53	633.85	777.48	182.33	0.00	-116.10	-0.00	-0.00	-0.00	300.00	200.00	0.00	-0.00
827	1.30	0.53	633.70	777.24	182.28	0.00	-93.15	-0.00	-0.00	-0.00	300.00	200.00	0.00	-0.00
828	1.14	0.53	633.70	777.38	182.33	0.00	-67.58	-0.00	-0.00	-0.00	300.00	200.00	0.00	-0.00
829	1.22	0.61	633.70	777.31	182.33	0.00	-59.30	-0.00	-0.00	-0.00	300.00	200.00	0.00	-0.00
830	1.22	0.61	634.00	777.22	182.29	0.00	-82.18	-0.00	-0.00	-0.00	300.00	200.00	0.00	-0.00
831	1.30	0.53	634.46	777.24	182.35	0.00	-70.17	-0.00	-0.00	-0.00	300.00	200.00	0.00	-0.00
832	1.45	0.61	634.77	777.30	182.21	0.00	-86.40	-0.00	-0.00	-0.00	300.00	200.00	0.00	-0.00
833	1.37	0.69	635.38	777.28	182.32	0.00	-75.28	-0.00	-0.00	-0.00	300.00	200.00	0.00	-0.00
834	1.37	0.61	635.22	777.32	182.08	0.00	-85.23	-0.00	-0.00	-0.00	300.00	200.00	0.00	-0.00
835	1.45	0.46	634.92	777.26	182.02	0.00	-105.83	-0.00	-0.00	-0.00	300.00	200.00	0.00	-0.00
836	1.68	0.61	634.61	777.20	181.87	0.00	-90.98	-0.00	-0.00	-0.00	300.00	200.00	0.00	-0.00
837	1.68	0.69	634.16	777.18	181.86	0.00	-81.39	-0.00	-0.00	-0.00	300.00	200.00	0.00	-0.00
838	1.68	0.76	634.00	777.15	181.76	0.00	-71.93	-0.00	-0.00	-0.00	300.00	200.00	0.00	-0.00
839	1.68	0.92	633.39	777.10	181.79	0.00	-52.64	-0.00	-0.00	-0.00	300.00	200.00	0.00	-0.00
840	1.68	0.76	633.39	777.03	181.64	0.00	-94.92	-0.00	-0.00	-0.00	300.00	200.00	0.00	-0.00
841	1.75	0.99	633.39	777.10	181.45	0.00	-90.79	-0.00	-0.00	-0.00	300.00	200.00	0.00	-0.00
842	1.68	0.92	633.39	776.89	181.45	0.00	-75.89	-0.00	-0.00	-0.00	300.00	200.00	0.00	-0.00
843	1.75	0.99	634.31	777.21	181.48	0.00	-90.85	-0.00	-0.00	-0.00	300.00	200.00	0.00	-0.00
844	1.83	0.92	634.31	777.14	181.48	0.00	-78.91	-0.00	-0.00	-0.00	300.00	200.00	0.00	-0.00
845	1.83	1.07	634.16	776.97	181.38	0.00	8.97	-0.00	-0.00	-0.00	300.00	200.00	0.00	-0.00
846	1.75	0.76	634.46	776.95	181.39	0.00	-165.38	-0.00	-0.00	-0.00	300.00	200.00	0.00	-0.00
847	1.83	0.99	634.31	776.85	181.33	0.00	-46.39	-0.00	-0.00	-0.00	300.00	200.00	0.00	-0.00
848	1.45	0.84	634.16	776.89	181.33	0.00	-81.45	-0.00	-0.00	-0.00	300.00	200.00	0.00	-0.00
849	1.68	0.76	634.46	777.10	181.39	0.00	-72.52	-0.00	-0.00	-0.00	300.00	200.00	0.00	-0.00
850	1.68	0.69	634.16	777.11	181.38	0.00	-173.70	-0.00	-0.00	-0.00	300.00	200.00	0.00	-0.00
851	1.45	0.61	634.16	776.97	181.33	0.00	-41.69	-0.00	-0.00	-0.00	300.00	200.00	0.00	-0.00
852	1.45	0.99	634.31	776.85	181.38	0.00	-62.09	-0.00	-0.00	-0.00	300.00	200.00	0.00	-0.00
853	1.60	0.69	633.85	776.62	181.37	0.00	-103.29	-0.00	-0.00	-0.00	300.00	200.00	0.00	-0.00
854	1.60	0.92	634.46	776.88	181.43	0.00	-74.50	-0.00	-0.00	-0.00	300.00	200.00	0.00	-0.00
855	1.45	0.92	633.85	776.62	181.37	0.00	-140.18	-0.00	-0.00	-0.00	300.00	200.00	0.00	-0.00
856	1.37	0.84	634.31	776.71	181.48	0.00	-56.78	-0.00	-0.00	-0.00	300.00	200.00	0.00	-0.00
857	1.60	0.76	634.31	776.85	181.43	0.00	-93.73	-0.00	-0.00	-0.00	300.00	200.00	0.00	-0.00
858	1.45	0.84	634.31	776.71	181.38	0.00	-104.11	-0.00	-0.00	-0.00	300.00	200.00	0.00	-0.00
859	1.60	0.99	634.16	776.68	181.38	0.00	-133.43	-0.00	-0.00	-0.00	300.00	200.00	0.00	-0.00
860	1.91	0.69	634.31	776.56	181.28	0.00	-177.76	-0.00	-0.00	-0.00	300.00	200.00	0.00	-0.00
861	1.75	0.99	634.31	776.71	181.24	0.00	-67.88	-0.00	-0.00	-0.00	300.00	200.00	0.00	-0.00
862	2.06	1.07	634.16	776.68	181.14	0.00	-64.15	-0.00	-0.00	-0.00	300.00	200.00	0.00	-0.00
863	2.14	0.99	634.46	776.59	181.19	0.00	-75.02	-0.00	-0.00	-0.00	300.00	200.00	0.00	-0.00
864	2.06	1.07	634.00	776.57	181.13	0.00	-86.94	-0.00	-0.00	-0.00	300.00	200.00	0.00	-0.00
865	1.98	0.99	634.31	776.63	180.85	0.00	-72.87	-0.00	-0.00	-0.00	300.00	200.00	0.00	-0.00
866	2.29	0.99	634.00	776.50	181.08	0.00	-78.05	-0.00	-0.00	-0.00	300.00	200.00	0.00	-0.00
867	2.14	0.99	633.70	776.51	181.07	0.00	-52.31	-0.00	-0.00	-0.00	300.00	200.00	0.00	-0.00
868	2.14	1.07	633.85	776.47	181.17	0.00	-133.95	-0.00	-0.00	-0.00	300.00	200.00	0.00	-0.00
869	2.21	0.84	633.85	776.54	181.17	0.00	-72.85	-0.00	-0.00	-0.00	300.00	200.00	0.00	-0.00
870	2.14	0.99	633.85	776.47	181.08	0.00	-75.14	-0.00	-0.00	-0.00	300.00	200.00	0.00	-0.00
871	2.14	0.99	633.85	776.62	181.13	0.00	-29.41	-0.00	-0.00	-0.00	300.00	200.00	0.00	-0.00
872	2.21	1.07	634.61	776.62	181.20	0.00	-66.83	-0.00	-0.00	-0.00	300.00	200.00	0.00	-0.00
873	2.21	0.99	634.00	776.57	181.08	0.00	-30.90	-0.00	-0.00	-0.00	300.00	200.00	0.00	-0.00
874	2.29	0.99	634.16	776.60	181.18	0.00	-32.15	-0.00	-0.00	-0.00	300.00	200.00	0.00	-0.00
875	2.06	0.99	634.61	776.77	181.10	0.00	-28.17	-0.00	-0.00	-0.00	300.00	200.00	0.00	-0.00
876	2.14	0.99	634.46	776.59	180.90	0.00	-52.75	-0.00	-0.00	-0.00	300.00	200.00	0.00	-0.00
877	2.21	0.99	634.31	776.56	180.85	0.00	-77.18	-0.00	-0.00	-0.00	300.00	200.00	0.00	-0.00
878	2.21	0.99	634.46	776.67	180.86	0.00	-100.16	-0.00	-0.00	-0.00	300.00	200.00	0.00	-0.00
879	2.06	0.99	634.31	776.85	180.76	0.00	-74.74	-0.00	-0.00	-0.00	300.00	200.00	0.00	-0.00
880	2.37	0.99	634.16	776.82	180.80	0.00	-80.48	-0.00	-0.00	-0.00	300.00	200.00	0.00	-0.00
881	2.29	0.99	633.85	776.76	180.79	0.00	-101.87	-0.00	-0.00	-0.00	300.00	200.00	0.00	-0.00
882	2.29	1.14	634.16	776.82	180.65	0.00	-37.21	-0.00	-0.00	-0.00	300.00	200.00	0.00	-0.00
883	2.37	1.22	634.16	776.82	180.70	0.00	-120.50	-0.00	-0.00	-0.00	300.00	200.00	0.00	-0.00
884	2.37	1.07	634.16	776.68	180.85	0.00	-24.81	-0.00	-0.00	-0.00	300.00	200.00	0.00	-0.00
885	2.37	1.07	634.31	776.85	180.85	0.00	-47.88	-0.00	-0.00	-0.00	300.00	200.00	0.00	-0.00
886	2.14	0.99	634.31	776.92	181.09	0.00	-144.23	-0.00	-0.00	-0.00	300.00	200.00	0.00	-0.00
887	2.21	1.07	634.00	776.86	180.99	0.00	-67.56	-0.00	-0.00	-0.00	300.00	200.00	0.00	-0.00
888	1.98	0.99	634.46	776.95	181.14	0.00	-95.49	-0.00	-0.00	-0.00	300.00	200.00	0.00	-0.00
889	1.83	0.92	634.31	777.14	181.19	0.00	-79.43	-0.00	-0.00	-0.00	300.00	200.00	0.00	-0.00
890	1.91	0.99	634.31	777.14	181.09	0.00	-94.34	-0.00	-0.00	-0.00	300.00	200.00	0.00	-0.00
891	1.68	0.99	634.46	777.31	181.19	0.00	-67.13	-0.00	-0.00	-0.00	300.00	200.00	0.00	-0.00
892	1.45	0.84	634.61	777.27	181.34	0.00	-104.64	-0.00	-0.00	-0.00	300.00	200.00	0.00	-0.00
893	1.45	0.99	634.16	777.40	181.18	0.00	-85.81	-0.00	-0.00	-0.00	300.00	200.00	0.00	-0.00
894	1.60	0.99	634.77	777.45	181.20	0.00	-65.81	-0.00	-0.00	-0.00	300.00	200.00	0.00	-0.00
895	1.60	0.99	635.07	777.36	181.26	0.00	-88.52	-0.00	-0.00	-0.00	300.00	200.00	0.00	-0.00
896	1.60	0.99	635.83	777.51	180.99	0.00	-89.10	-0.00	-0.00	-0.00	300.00	200.00	0.00	-0.00
897	1.60	0.99	635.22	777.47	181.26	0.00	-65.73	-0.00	-0.00	-0.00	300.00	200.00	0.00	-0.00
898	1.68	1.07	635.07	777.44	181.21	0.00	-126.30	-0.00	-0.00	-0.00	300.00	200.00	0.00	-0.00
899	1.75	1.07	634.77	777.52	181.30	0.00	-13.23	-0.00	-0.00	-0.00	300.00	200.00	0.00	-0.00
900	1.68	0.99	633.85	777.48	181.37	0.00	-89.89	-0.00	-0.00	-0.00	300.00	200.00	0.00	-0.00
901	1.75	1.07	633.39	777.68	181.21	0.00	-82.22	-0.00	-0.00	-0.00	300.00	200.00	0.00	-0.00
902	1.75	0.99	633.39	777.75	181.26	0.00	-46.00	-0.00	-0.00	-0.00	300.00	200.00	0.00	-0.00
903	1.75	0.92	633.24	777.51	181.25	0.00	-55.33	-0.00	-0.00	-0.00	300.00	200.00	0.00	-0.00
904	1.68	0.99	632.48	777.57	181.23	0.00	-21.54	-0.00	-0.00	-0.00	300.00	200.00	0.00	-0.00
905	1.83	0.76	632.48	777.50	181.23	0.00	-167.50	-0.00	-0.00	-0.00	300.00	200.00	0.00	-0.00
906	1.45	1.07	632.17	777.66	181.22	0.00	-76.44	-0.00	-0.00	-0.00	300.00	200.00	0.00	-0.00
907	1.30	1.14	632.48	777.86	181.23	0.00	-41.35	-0.00	-0.00	-0.00	300.00	200.00	0.00	-0.00
908	1.45	1.14	632.63	777.67	181.09	0.00	-67.09	-0.00	-0.00	-0.00	300.00	200.00	0.00	-0.00
909	1.30	1.14	633.09	777.84	181.10	0.00	-133.04	-0.00	-0.00	-0.00	300.00	200.00	0.00	-0.00
910	1.37	1.07	633.39	777.83	181.06	0.00	-144.07	-0.00	-0.00	-0.00	300.00	200.00	0.00	-0.00
911	1.30	1.14	634.61	778.07	181.15	0.00	-110.36	-0.00	-0.00	-0.00	300.00	200.00	0.00	-0.00
912	1.45	1.22	634.77	778.02	181.15	0.00	-103.64	-0.00	-0.00	-0.00	300.00	200.00	0.00	-0.00
913	1.22	1.14	635.07	778.16	181.02	0.00	-63.40	-0.00	-0.00	-0.00	300.00	200.00	0.00	-0.00
914	1.60	1.22	635.22	778.11	181.12	0.00	-38.02	-0.00	-0.00	-0.00	300.00	200.00	0.00	-0.00
915	1.45	1.14	635.38	777.93	181.22	0.00	-44.31	-0.00	-0.00	-0.00	300.00	200.00	0.00	-0.00
916	1.68	1.37	635.38	778.07	181.17	0.00	-88.92	-0.00	-0.00	-0.00	300.00	200.00	0.00	-0.00
917	1.75	1.22	635.07	777.87	181.02	0.00	-109.44	-0.00	-0.00	-0.00	300.00	200.00	0.00	-0.00
918	1.83	1.37	634.92	777.98	181.11	0.00	-91.78	-0.00	-0.00	-0.00	300.00	200.00	0.00	-0.00
919	1.83	1.37	634.77	778.02	181.15	0.00	-23.10	-0.00	-0.00	-0.00	300.00	200.00	0.00	-0.00
920	1.83	1.37	634.31	778.01	181.19	0.00	-23.01	-0.00	-0.00	-0.00	300.00	200.00	0.00	-0.00
921	2.14	1.37	634.31	778.01	181.19	0.00	-28.75	-0.00	-0.00	-0.00	300.00	200.00	0.00	-0.00
922	1.98	1.53	634.16	777.90	181.33	0.00	-29.26	-0.00	-0.00	-0.00	300.00	200.00	0.00	-0.00
923	2.06	1.45	633.85	778.06	181.37	0.00	-17.49	-0.00	-0.00	-0.00	300.00	200.00	0.00	-0.00
924	2.06	1.53	634.00	778.09	181.32	0.00	-76.76	-0.00	-0.00	-0.00	300.00	200.00	0.00	-0.00
925	2.06	1.45	634.16	777.98	181.38	0.00	-131.79	-0.00	-0.00	-0.00	300.00	200.00	0.00	-0.00
926	1.98	1.60	633.85	778.06	181.32	0.00	-19.99	-0.00	-0.00	-0.00	300.00	200.00	0.00	-0.00
927	2.06	1.53	634.31	778.15	181.43	0.00	-30.86	-0.00	-0.00	-0.00	300.00	200.00	0.00	-0.00
928	1.98	1.53	634.31	778.08	181.38	0.00	-75.20	-0.00	-0.00	-0.00	300.00	200.00	0.00	-0.00
929	2.29	1.22	634.31	778.15	181.38	0.00	-119.09	-0.00	-0.00	-0.00	300.00	200.00	0.00	-0.00
930	2.21	1.53	634.77	778.24	181.39	0.00	-33.90	-0.00	-0.00	-0.00	300.00	200.00	0.00	-0.00
931	2.29	1.37	634.61	778.14	181.44	0.00	-54.12	-0.00	-0.00	-0.00	300.00	200.00	0.00	-0.00
932	2.37	1.37	634.16	778.05	181.38	0.00	-32.67	-0.00	-0.00	-0.00	300.00	200.00	0.00	-0.00
933	2.29	1.45	634.31	778.22	181.33	0.00	-44.96	-0.00	-0.00	-0.00	300.00	200.00	0.00	-0.00
934	2.44	1.37	633.85	778.28	181.51	0.00	-56.96	-0.00	-0.00	-0.00	300.00	200.00	0.00	-0.00
935	2.44	1.45	633.39	778.26	181.45	0.00	-24.68	-0.00	-0.00	-0.00	300.00	200.00	0.00	-0.00
936	2.29	1.37	633.70	778.39	181.46	0.00	-8.64	-0.00	-0.00	-0.00	300.00	200.00	0.00	-0.00
937	2.52	1.45	633.85	778.42	181.46	0.00	-94.96	-0.00	-0.00	-0.00	300.00	200.00	0.00	-0.00
938	2.44	1.60	633.24	778.30	181.30	0.00	-97.63	-0.00	-0.00	-0.00	300.00	200.00	0.00	-0.00
939	2.75	1.60	633.24	778.30	181.49	0.00	-102.81	-0.00	-0.00	-0.00	300.00	200.00	0.00	-0.00
940	2.75	1.68	633.39	778.48	181.45	0.00	-25.04	-0.00	-0.00	-0.00	300.00	200.00	0.00	-0.00
941	2.37	1.68	633.85	778.57	181.56	0.00	-17.86	-0.00	-0.00	-0.00	300.00	200.00	0.00	-0.00
942	2.44	1.68	634.46	778.83	181.58	0.00	-19.67	-0.00	-0.00	-0.00	300.00	200.00	0.00	-0.00
943	2.52	1.68	634.77	778.89	181.54	0.00	-21.27	-0.00	-0.00	-0.00	300.00	200.00	0.00	-0.00
944	2.52	1.68	634.46	778.83	181.58	0.00	1.82	-0.00	-0.00	-0.00	300.00	200.00	0.00	-0.00
945	2.29	1.75	634.92	779.06	181.64	0.00	15.24	-0.00	-0.00	-0.00	300.00	200.00	0.00	-0.00
946	2.14	1.68	634.92	779.21	181.88	0.00	54.63	-0.00	-0.00	-0.00	300.00	200.00	0.00	-0.00
947	2.29	1.53	634.46	779.12	181.87	0.00	33.08	-0.00	-0.00	-0.00	300.00	200.00	0.00	-0.00
948	2.29	1.45	634.16	779.13	182.05	0.00	24.03	-0.00	-0.00	-0.00	300.00	200.00	0.00	-0.00
949	2.29	1.37	634.31	779.31	182.15	0.00	14.57	-0.00	-0.00	-0.00	300.00	200.00	0.00	-0.00
950	2.06	1.22	634.46	779.41	182.35	0.00	0.07	-0.00	-0.00	-0.00	300.00	200.00	0.00	-0.00
951	1.98	1.22	634.00	779.53	182.43	0.00	24.31	-0.00	-0.00	-0.00	300.00	200.00	0.00	-0.00
952	1.75	1.14	633.85	779.43	182.62	0.00	42.25	-0.00	-0.00	-0.00	300.00	200.00	0.00	-0.00
953	1.75	1.07	634.31	779.67	182.78	0.00	9.96	-0.00	-0.00	-0.00	300.00	200.00	0.00	-0.00
954	1.45	0.99	634.16	779.78	182.63	0.00	-17.41	-0.00	-0.00	-0.00	300.00	200.00	0.00	-0.00
955	1.75	1.07	634.00	779.90	182.72	0.00	-36.16	-0.00	-0.00	-0.00	300.00	200.00	0.00	-0.00
956	1.68	0.99	634.31	779.81	182.82	0.00	-43.98	-0.00	-0.00	-0.00	300.00	200.00	0.00	-0.00
957	1.68	0.92	634.46	780.06	182.97	0.00	-76.24	-0.00	-0.00	-0.00	300.00	200.00	0.00	-0.00
958	1.45	0.92	634.61	780.01	182.93	0.00	-72.37	-0.00	-0.00	-0.00	300.00	200.00	0.00	-0.00
959	1.45	0.99	634.77	780.04	183.08	0.00	-39.91	-0.00	-0.00	-0.00	300.00	200.00	0.00	-0.00
960	1.60	0.92	634.77	780.12	183.22	0.00	-51.71	-0.00	-0.00	-0.00	300.00	200.00	0.00	-0.00
961	1.68	0.84	634.61	780.30	183.27	0.00	-39.56	-0.00	-0.00	-0.00	300.00	200.00	0.00	-0.00
962	1.37	0.76	634.16	780.29	183.30	0.00	-89.53	-0.00	-0.00	-0.00	300.00	200.00	0.00	-0.00
963	1.37	0.92	634.16	780.29	183.40	0.00	-47.78	-0.00	-0.00	-0.00	300.00	200.00	0.00	-0.00
964	1.30	0.92	634.00	780.47	183.49	0.00	-46.57	-0.00	-0.00	-0.00	300.00	200.00	0.00	-0.00
965	1.30	0.92	634.16	780.57	183.54	0.00	-0.82	-0.00	-0.00	-0.00	300.00	200.00	0.00	-0.00
966	1.30	0.76	633.39	780.43	183.81	0.00	-64.81	-0.00	-0.00	-0.00	300.00	200.00	0.00	-0.00
967	1.45	0.92	634.00	780.62	183.73	0.00	-94.64	-0.00	-0.00	-0.00	300.00	200.00	0.00	-0.00
968	1.37	0.92	633.85	780.73	183.87	0.00	-70.43	-0.00	-0.00	-0.00	300.00	200.00	0.00	-0.00
969	1.22	0.92	633.85	780.52	183.92	0.00	-67.71	-0.00	-0.00	-0.00	300.00	200.00	0.00	-0.00
970	1.22	0.92	633.85	780.80	183.92	0.00	-90.86	-0.00	-0.00	-0.00	300.00	200.00	0.00	-0.00
971	1.37	0.92	634.00	780.91	183.97	0.00	-93.34	-0.00	-0.00	-0.00	300.00	200.00	0.00	-0.00
972	1.60	0.84	634.00	780.76	184.12	0.00	-83.08	-0.00	-0.00	-0.00	300.00	200.00	0.00	-0.00
973	1.60	0.69	634.16	780.50	184.12	0.00	-124.44	-0.00	-0.00	-0.00	300.00	200.00	0.00	-0.00
974	1.60	0.84	634.16	780.57	184.41	0.00	-36.68	-0.00	-0.00	-0.00	300.00	200.00	0.00	-0.00
975	1.60	0.69	634.31	780.60	184.51	0.00	-78.11	-0.00	-0.00	-0.00	300.00	200.00	0.00	-0.00
976	1.37	0.61	634.16	780.65	184.55	0.00	-60.98	-0.00	-0.00	-0.00	300.00	200.00	0.00	-0.00
977	1.60	0.61	634.77	780.62	184.66	0.00	-64.32	-0.00	-0.00	-0.00	300.00	200.00	0.00	-0.00
978	1.60	0.69	634.61	780.66	184.76	0.00	-100.64	-0.00	-0.00	-0.00	300.00	200.00	0.00	-0.00
979	1.45	0.53	634.77	780.69	184.86	0.00	-48.19	-0.00	-0.00	-0.00	300.00	200.00	0.00	-0.00
980	1.60	0.61	634.77	780.62	185.00	0.00	-86.67	-0.00	-0.00	-0.00	300.00	200.00	0.00	-0.00
981	1.75	0.46	634.77	780.69	185.24	0.00	-61.46	-0.00	-0.00	-0.00	300.00	200.00	0.00	-0.00
982	1.68	0.31	634.77	780.55	185.24	0.00	-33.18	-0.00	-0.00	-0.00	300.00	200.00	0.00	-0.00
983	1.68	0.08	634.46	780.49	185.47	0.00	-83.70	-0.00	-0.00	-0.00	300.00	200.00	0.00	-0.00
984	1.98	0.15	634.31	780.46	185.52	0.00	-55.80	-0.00	-0.00	-0.00	300.00	200.00	0.00	-0.00
985	2.06	-0.00	634.92	780.43	185.53	0.00	-121.36	-0.00	-0.00	-0.00	300.00	200.00	0.00	-0.00
986	2.21	0.08	634.31	780.39	185.66	0.00	-68.14	-0.00	-0.00	-0.00	300.00	200.00	0.00	-0.00
987	2.21	0.15	634.16	780.29	185.80	0.00	-58.46	-0.00	-0.00	-0.00	300.00	200.00	0.00	-0.00
988	2.37	0.15	634.46	780.34	185.81	0.00	-60.62	-0.00	-0.00	-0.00	300.00	200.00	0.00	-0.00
989	2.14	0.08	634.16	780.21	185.95	0.00	-112.20	-0.00	-0.00	-0.00	300.00	200.00	0.00	-0.00
990	2.29	0.15	634.16	780.50	185.90	0.00	-128.02	-0.00	-0.00	-0.00	300.00	200.00	0.00	-0.00
991	2.37	0.15	634.46	780.56	185.81	0.00	-106.43	-0.00	-0.00	-0.00	300.00	200.00	0.00	-0.00
992	2.29	0.53	634.31	780.53	185.90	0.00	-81.30	-0.00	-0.00	-0.00	300.00	200.00	0.00	-0.00
993	2.44	0.46	634.00	780.47	185.80	0.00	-93.02	-0.00	-0.00	-0.00	300.00	200.00	0.00	-0.00
994	2.29	0.53	634.31	780.46	185.95	0.00	-104.04	-0.00	-0.00	-0.00	300.00	200.00	0.00	-0.00
995	2.44	0.46	634.46	780.56	185.95	0.00	-138.46	-0.00	-0.00	-0.00	300.00	200.00	0.00	-0.00
996	2.52	0.38	635.22	780.64	186.02	0.00	-80.07	-0.00	-0.00	-0.00	300.00	200.00	0.00	-0.00
997	2.44	0.08	635.53	780.77	186.17	0.00	-184.66	-0.00	-0.00	-0.00	300.00	200.00	0.00	-0.00
998	2.37	0.15	635.07	780.53	186.21	0.00	-105.48	-0.00	-0.00	-0.00	300.00	200.00	0.00	-0.00
999	2.29	-0.00	634.77	780.76	186.30	0.00	-122.91	-0.00	-0.00	-0.00	300.00	200.00	0.00	-0.00
1000	2.14	-0.08	634.31	780.68	186.43	0.00	-152.76	-0.00	-0.00	-0.00	300.00	200.00	0.00	-0.00
1001	2.44	0.08	634.00	780.91	186.33	0.00	-138.50	-0.00	-0.00	-0.00	300.00	200.00	0.00	-0.00
1002	2.37	-0.00	634.00	781.05	186.47	0.00	-123.54	-0.00	-0.00	-0.00	300.00	200.00	0.00	-0.00
1003	2.37	0.08	633.85	781.17	186.42	0.00	-91.48	-0.00	-0.00	-0.00	300.00	200.00	0.00	-0.00
1004	2.21	0.08	633.24	781.19	186.31	0.00	-112.54	-0.00	-0.00	-0.00	300.00	200.00	0.00	-0.00
1005	2.21	-0.00	633.39	781.51	186.46	0.00	-75.73	-0.00	-0.00	-0.00	300.00	200.00	0.00	-0.00
1006	2.06	-0.00	632.48	781.34	186.44	0.00	-119.48	-0.00	-0.00	-0.00	300.00	200.00	0.00	-0.00
1007	2.06	0.08	632.48	781.70	186.54	0.00	-110.03	-0.00	-0.00	-0.00	300.00	200.00	0.00	-0.00
1008	1.91	-0.00	632.48	781.70	186.49	0.00	-94.43	-0.00	-0.00	-0.00	300.00	200.00	0.00	-0.00
1009	1.91	-0.08	633.24	781.99	186.55	0.00	-126.43	-0.00	-0.00	-0.00	300.00	200.00	0.00	-0.00
1010	2.14	0.15	633.24	781.99	186.65	0.00	-101.61	-0.00	-0.00	-0.00	300.00	200.00	0.00	-0.00
1011	2.06	0.15	634.00	782.21	186.57	0.00	-77.90	-0.00	-0.00	-0.00	300.00	200.00	0.00	-0.00
1012	1.75	0.53	634.77	782.28	186.49	0.00	-5.01	-0.00	-0.00	-0.00	300.00	200.00	0.00	-0.00
1013	1.83	0.38	634.31	782.26	186.43	0.00	-1.67	-0.00	-0.00	-0.00	300.00	200.00	0.00	-0.00
1014	1.98	0.69	634.77	782.42	186.35	0.00	9.93	-0.00	-0.00	-0.00	300.00	200.00	0.00	-0.00
1015	1.91	0.69	635.22	782.65	186.45	0.00	11.02	-0.00	-0.00	-0.00	300.00	200.00	0.00	-0.00
1016	1.68	0.61	634.92	782.67	186.45	0.00	4.92	-0.00	-0.00	-0.00	300.00	200.00	0.00	-0.00
1017	1.75	0.53	635.22	783.01	186.36	0.00	-5.64	-0.00	-0.00	-0.00	300.00	200.00	0.00	-0.00
1018	1.68	0.53	635.07	783.20	186.45	0.00	41.23	-0.00	-0.00	-0.00	300.00	200.00	0.00	-0.00
1019	1.83	0.61	634.77	783.29	186.54	0.00	48.42	-0.00	-0.00	-0.00	300.00	200.00	0.00	-0.00
1020	1.60	0.76	634.31	783.42	186.53	0.00	46.76	-0.00	-0.00	-0.00	300.00	200.00	0.00	-0.00
1021	1.68	0.61	634.61	783.69	186.54	0.00	27.33	-0.00	-0.00	-0.00	300.00	200.00	0.00	-0.00
1022	1.68	0.53	634.61	783.91	186.49	0.00	18.03	-0.00	-0.00	-0.00	300.00	200.00	0.00	-0.00
1023	1.45	0.84	634.31	783.85	186.53	0.00	103.35	-0.00	-0.00	-0.00	300.00	200.00	0.00	-0.00
1024	1.30	0.76	634.00	784.01	186.43	0.00	50.29	-0.00	-0.00	-0.00	300.00	200.00	0.00	-0.00
1025	1.07	0.84	634.46	784.17	186.44	0.00	85.24	-0.00	-0.00	-0.00	300.00	200.00	0.00	-0.00
1026	1.07	0.69	634.31	784.28	186.34	0.00	21.14	-0.00	-0.00	-0.00	300.00	200.00	0.00	-0.00
1027	1.07	0.76	634.61	784.70	186.44	0.00	75.77	-0.00	-0.00	-0.00	300.00	200.00	0.00	-0.00
1028	0.99	0.69	634.92	784.98	186.30	0.00	67.45	-0.00	-0.00	-0.00	300.00	200.00	0.00	-0.00
1029	0.92	0.84	634.77	784.80	186.35	0.00	63.81	-0.00	-0.00	-0.00	300.00	200.00	0.00	-0.00
1030	0.99	0.92	634.61	785.06	186.49	0.00	71.68	-0.00	-0.00	-0.00	300.00	200.00	0.00	-0.00
1031	0.99	0.99	634.61	785.14	186.54	0.00	80.66	-0.00	-0.00	-0.00	300.00	200.00	0.00	-0.00
1032	0.92	0.76	634.77	785.16	186.63	0.00	77.67	-0.00	-0.00	-0.00	300.00	200.00	0.00	-0.00
1033	0.99	0.76	634.92	785.19	186.73	0.00	53.83	-0.00	-0.00	-0.00	300.00	200.00	0.00	-0.00
1034	1.07	0.69	634.31	785.22	186.77	0.00	43.85	-0.00	-0.00	-0.00	300.00	200.00	0.00	-0.00
1035	1.07	0.61	634.00	785.31	186.91	0.00	34.96	-0.00	-0.00	-0.00	300.00	200.00	0.00	-0.00
1036	1.22	0.61	633.39	785.20	186.85	0.00	10.07	-0.00	-0.00	-0.00	300.00	200.00	0.00	-0.00
1037	1.45	0.69	633.24	785.17	186.89	0.00	84.79	-0.00	-0.00	-0.00	300.00	200.00	0.00	-0.00
1038	1.45	0.61	633.85	785.35	186.95	0.00	52.89	-0.00	-0.00	-0.00	300.00	200.00	0.00	-0.00
1039	1.45	0.61	633.39	785.27	186.99	0.00	30.11	-0.00	-0.00	-0.00	300.00	200.00	0.00	-0.00
1040	1.45	0.61	633.70	785.40	186.95	0.00	-15.80	-0.00	-0.00	-0.00	300.00	200.00	0.00	-0.00
1041	1.45	0.53	633.70	785.47	186.95	0.00	-1.93	-0.00	-0.00	-0.00	300.00	200.00	0.00	-0.00
1042	1.37	0.53	633.85	785.57	187.00	0.00	21.97	-0.00	-0.00	-0.00	300.00	200.00	0.00	-0.00
1043	1.37	0.84	634.16	785.56	187.15	0.00	-33.52	-0.00	-0.00	-0.00	300.00	200.00	0.00	-0.00
1044	1.37	0.92	634.16	785.70	187.01	0.00	-24.89	-0.00	-0.00	-0.00	300.00	200.00	0.00	-0.00
1045	1.37	0.84	634.77	785.74	187.02	0.00	11.92	-0.00	-0.00	-0.00	300.00	200.00	0.00	-0.00
1046	1.22	0.99	634.61	785.64	187.16	0.00	32.06	-0.00	-0.00	-0.00	300.00	200.00	0.00	-0.00
1047	1.30	0.76	634.77	785.96	187.12	0.00	-87.63	-0.00	-0.00	-0.00	300.00	200.00	0.00	-0.00
1048	1.30	0.76	634.46	785.90	187.21	0.00	-87.47	-0.00	-0.00	-0.00	300.00	200.00	0.00	-0.00
1049	1.45	0.76	634.46	785.90	187.21	0.00	-43.65	-0.00	-0.00	-0.00	300.00	200.00	0.00	-0.00
1050	1.37	0.76	634.77	786.10	187.02	0.00	-43.08	-0.00	-0.00	-0.00	300.00	200.00	0.00	-0.00
1051	1.60	0.92	634.46	786.04	187.16	0.00	-50.83	-0.00	-0.00	-0.00	300.00	200.00	0.00	-0.00
1052	1.37	0.69	634.16	786.06	187.10	0.00	-120.52	-0.00	-0.00	-0.00	300.00	200.00	0.00	-0.00
1053	1.30	0.92	634.61	786.07	187.16	0.00	-46.93	-0.00	-0.00	-0.00	300.00	200.00	0.00	-0.00
1054	1.30	0.84	634.61	786.22	187.16	0.00	-55.97	-0.00	-0.00	-0.00	300.00	200.00	0.00	-0.00
1055	1.37	0.92	634.16	786.13	187.20	0.00	-47.91	-0.00	-0.00	-0.00	300.00	200.00	0.00	-0.00
1056	1.45	0.84	634.16	786.21	187.15	0.00	-35.05	-0.00	-0.00	-0.00	300.00	200.00	0.00	-0.00
1057	1.60	0.84	634.46	786.26	187.25	0.00	-151.33	-0.00	-0.00	-0.00	300.00	200.00	0.00	-0.00
1058	1.37	0.84	634.46	786.19	187.35	0.00	-56.67	-0.00	-0.00	-0.00	300.00	200.00	0.00	-0.00
1059	1.30	0.76	634.77	786.46	187.26	0.00	-156.49	-0.00	-0.00	-0.00	300.00	200.00	0.00	-0.00
1060	1.37	0.92	634.46	786.48	187.30	0.00	-70.98	-0.00	-0.00	-0.00	300.00	200.00	0.00	-0.00
1061	1.30	0.99	634.92	786.49	187.26	0.00	-84.07	-0.00	-0.00	-0.00	300.00	200.00	0.00	-0.00
1062	1.37	0.76	635.07	786.37	187.41	0.00	-111.42	-0.00	-0.00	-0.00	300.00	200.00	0.00	-0.00
1063	1.37	0.69	634.61	786.51	187.40	0.00	-120.42	-0.00	-0.00	-0.00	300.00	200.00	0.00	-0.00
1064	1.30	0.61	635.07	786.59	187.65	0.00	-128.07	-0.00	-0.00	-0.00	300.00	200.00	0.00	-0.00
1065	1.14	0.69	634.92	786.71	187.60	0.00	-117.44	-0.00	-0.00	-0.00	300.00	200.00	0.00	-0.00
1066	1.22	0.76	634.31	786.81	187.68	0.00	-109.49	-0.00	-0.00	-0.00	300.00	200.00	0.00	-0.00
1067	1.37	0.61	634.46	786.91	187.83	0.00	-128.96	-0.00	-0.00	-0.00	300.00	200.00	0.00	-0.00
1068	1.07	0.53	634.16	786.78	187.92	0.00	-202.60	-0.00	-0.00	-0.00	300.00	200.00	0.00	-0.00
1069	1.45	-0.00	633.85	786.87	187.96	0.00	-269.22	-0.00	-0.00	-0.00	300.00	200.00	0.00	-0.00
1070	1.37	0.31	634.16	786.93	188.02	0.00	-209.91	-0.00	-0.00	-0.00	300.00	200.00	0.00	-0.00
1071	1.37	0.38	634.46	786.98	187.98	0.00	-155.36	-0.00	-0.00	-0.00	300.00	200.00	0.00	-0.00
1072	1.60	0.15	634.46	786.91	188.07	0.00	-230.28	-0.00	-0.00	-0.00	300.00	200.00	0.00	-0.00
1073	1.60	0.38	634.31	786.95	187.97	0.00	-112.33	-0.00	-0.00	-0.00	300.00	200.00	0.00	-0.00
1074	1.60	0.53	634.46	786.98	187.98	0.00	-140.41	-0.00	-0.00	-0.00	300.00	200.00	0.00	-0.00
1075	1.30	0.61	634.16	786.93	188.11	0.00	-81.90	-0.00	-0.00	-0.00	300.00	200.00	0.00	-0.00
1076	1.45	0.61	634.77	787.04	188.17	0.00	-60.81	-0.00	-0.00	-0.00	300.00	200.00	0.00	-0.00
1077	1.37	0.61	634.31	787.10	188.45	0.00	-82.45	-0.00	-0.00	-0.00	300.00	200.00	0.00	-0.00
1078	1.14	0.69	634.16	787.07	188.45	0.00	-70.94	-0.00	-0.00	-0.00	300.00	200.00	0.00	-0.00
1079	1.07	0.61	634.16	787.22	188.31	0.00	-56.26	-0.00	-0.00	-0.00	300.00	200.00	0.00	-0.00
1080	1.22	0.53	634.16	787.36	188.40	0.00	-112.62	-0.00	-0.00	-0.00	300.00	200.00	0.00	-0.00
1081	0.99	0.69	634.00	787.55	188.54	0.00	-46.53	-0.00	-0.00	-0.00	300.00	200.00	0.00	-0.00
1082	1.07	0.61	634.46	787.56	188.55	0.00	-79.10	-0.00	-0.00	-0.00	300.00	200.00	0.00	-0.00
1083	1.07	0.46	634.61	787.52	188.55	0.00	-73.80	-0.00	-0.00	-0.00	300.00	200.00	0.00	-0.00
1084	1.14	0.53	634.46	787.56	188.55	0.00	-65.89	-0.00	-0.00	-0.00	300.00	200.00	0.00	-0.00
1085	0.99	0.69	634.16	787.50	188.59	0.00	-69.34	-0.00	-0.00	-0.00	300.00	200.00	0.00	-0.00
1086	0.92	0.53	634.77	787.76	188.80	0.00	-17.38	-0.00	-0.00	-0.00	300.00	200.00	0.00	-0.00
1087	0.92	0.69	634.77	787.69	188.80	0.00	-22.63	-0.00	-0.00	-0.00	300.00	200.00	0.00	-0.00
1088	0.99	0.53	634.77	787.76	188.94	0.00	-40.97	-0.00	-0.00	-0.00	300.00	200.00	0.00	-0.00
1089	0.92	0.61	635.38	788.01	188.95	0.00	-31.48	-0.00	-0.00	-0.00	300.00	200.00	0.00	-0.00
1090	0.99	0.61	634.92	788.08	189.14	0.00	-100.85	-0.00	-0.00	-0.00	300.00	200.00	0.00	-0.00
1091	0.76	0.61	635.38	788.09	189.10	0.00	-52.62	-0.00	-0.00	-0.00	300.00	200.00	0.00	-0.00
1092	0.92	0.61	636.44	787.99	189.21	0.00	-54.12	-0.00	-0.00	-0.00	300.00	200.00	0.00	-0.00
1093	0.84	0.46	637.21	788.20	189.27	0.00	-25.12	-0.00	-0.00	-0.00	300.00	200.00	0.00	-0.00
1094	0.76	0.53	637.21	788.34	189.32	0.00	30.20	-0.00	-0.00	-0.00	300.00	200.00	0.00	-0.00
1095	1.07	0.61	637.05	788.17	189.27	0.00	-55.82	-0.00	-0.00	-0.00	300.00	200.00	0.00	-0.00
1096	0.99	0.61	636.60	788.23	189.21	0.00	13.57	-0.00	-0.00	-0.00	300.00	200.00	0.00	-0.00
1097	0.92	0.31	636.14	788.30	189.30	0.00	2.32	-0.00	-0.00	-0.00	300.00	200.00	0.00	-0.00
1098	1.14	0.46	635.53	788.40	189.39	0.00	-5.46	-0.00	-0.00	-0.00	300.00	200.00	0.00	-0.00
1099	1.22	0.31	634.61	788.31	189.42	0.00	-46.58	-0.00	-0.00	-0.00	300.00	200.00	0.00	-0.00
1100	1.68	0.31	632.78	788.27	189.49	0.00	-28.41	-0.00	-0.00	-0.00	300.00	200.00	0.00	-0.00
1101	2.21	0.08	631.10	788.11	189.36	0.00	-106.32	-0.00	-0.00	-0.00	300.00	200.00	0.00	-0.00
1102	2.75	0.08	629.88	788.25	189.39	0.00	-157.72	-0.00	-0.00	-0.00	300.00	200.00	0.00	-0.00
1103	3.20	0.15	628.97	788.23	189.47	0.00	-199.33	-0.00	-0.00	-0.00	300.00	200.00	0.00	-0.00
1104	3.43	0.53	629.43	788.24	189.43	0.00	-135.22	-0.00	-0.00	-0.00	300.00	200.00	0.00	-0.00
1105	3.28	0.61	630.04	788.42	189.54	0.00	-216.16	-0.00	-0.00	-0.00	300.00	200.00	0.00	-0.00
1106	3.20	0.84	631.10	788.61	189.51	0.00	-235.17	-0.00	-0.00	-0.00	300.00	200.00	0.00	-0.00
1107	2.82	0.92	632.17	788.74	189.38	0.00	-200.03	-0.00	-0.00	-0.00	300.00	200.00	0.00	-0.00
1108	2.67	0.84	632.93	788.95	189.44	0.00	-184.25	-0.00	-0.00	-0.00	300.00	200.00	0.00	-0.00
1109	2.52	0.76	634.00	789.14	189.31	0.00	-237.58	-0.00	-0.00	-0.00	300.00	200.00	0.00	-0.00
1110	2.06	0.84	634.77	789.35	189.28	0.00	-201.36	-0.00	-0.00	-0.00	300.00	200.00	0.00	-0.00
1111	1.75	0.69	635.38	789.74	189.34	0.00	-124.05	-0.00	-0.00	-0.00	300.00	200.00	0.00	-0.00
1112	1.07	0.69	635.83	789.75	189.39	0.00	-93.79	-0.00	-0.00	-0.00	300.00	200.00	0.00	-0.00
1113	0.76	0.76	636.29	789.91	189.45	0.00	-81.98	-0.00	-0.00	-0.00	300.00	200.00	0.00	-0.00
1114	0.69	0.53	636.29	790.19	189.45	0.00	-84.33	-0.00	-0.00	-0.00	300.00	200.00	0.00	-0.00
1115	0.08	0.53	636.60	790.39	189.45	0.00	-77.99	-0.00	-0.00	-0.00	300.00	200.00	0.00	-0.00
1116	-0.23	0.69	636.14	790.53	189.49	0.00	-11.92	-0.00	-0.00	-0.00	300.00	200.00	0.00	-0.00
1117	-0.15	0.61	635.38	790.68	189.53	0.00	-21.40	-0.00	-0.00	-0.00	300.00	200.00	0.00	-0.00
1118	-0.53	0.69	634.92	790.53	189.67	0.00	59.86	-0.00	-0.00	-0.00	300.00	200.00	0.00	-0.00
1119	-0.76	0.46	634.92	790.74	189.76	0.00	13.42	-0.00	-0.00	-0.00	300.00	200.00	0.00	-0.00
1120	-0.69	0.38	634.92	790.96	189.86	0.00	49.70	-0.00	-0.00	-0.00	300.00	200.00	0.00	-0.00
1121	-0.31	0.61	634.77	790.79	189.95	0.00	48.67	-0.00	-0.00	-0.00	300.00	200.00	0.00	-0.00
1122	-0.31	0.38	634.92	790.82	190.05	0.00	45.83	-0.00	-0.00	-0.00	300.00	200.00	0.00	-0.00
1123	0.15	0.31	634.92	790.67	190.19	0.00	9.90	-0.00	-0.00	-0.00	300.00	200.00	0.00	-0.00
1124	0.23	0.38	634.16	790.25	190.33	0.00	17.91	-0.00	-0.00	-0.00	300.00	200.00	0.00	-0.00
1125	0.76	0.38	633.85	790.41	190.42	0.00	12.75	-0.00	-0.00	-0.00	300.00	200.00	0.00	-0.00
1126	0.92	0.53	633.09	790.35	190.26	0.00	28.36	-0.00	-0.00	-0.00	300.00	200.00	0.00	-0.00
1127	0.84	0.31	633.39	790.18	190.60	0.00	-42.12	-0.00	-0.00	-0.00	300.00	200.00	0.00	-0.00
1128	1.14	0.08	633.24	790.08	190.65	0.00	20.80	-0.00	-0.00	-0.00	300.00	200.00	0.00	-0.00
1129	1.22	0.38	632.78	790.00	190.88	0.00	31.98	-0.00	-0.00	-0.00	300.00	200.00	0.00	-0.00
1130	1.37	-0.08	633.24	790.01	190.75	0.00	-21.33	-0.00	-0.00	-0.00	300.00	200.00	0.00	-0.00
1131	1.22	0.08	632.78	789.93	190.93	0.00	-2.44	-0.00	-0.00	-0.00	300.00	200.00	0.00	-0.00
1132	1.37	0.08	632.78	790.22	190.74	0.00	-49.89	-0.00	-0.00	-0.00	300.00	200.00	0.00	-0.00
1133	1.07	0.08	633.09	790.27	190.84	0.00	-46.96	-0.00	-0.00	-0.00	300.00	200.00	0.00	-0.00
1134	1.14	0.08	632.63	790.19	190.88	0.00	-70.49	-0.00	-0.00	-0.00	300.00	200.00	0.00	-0.00
1135	0.99	0.15	633.85	790.27	190.90	0.00	-106.26	-0.00	-0.00	-0.00	300.00	200.00	0.00	-0.00
1136	1.07	0.08	634.31	790.42	190.86	0.00	-24.06	-0.00	-0.00	-0.00	300.00	200.00	0.00	-0.00
1137	1.07	0.15	634.77	790.43	191.01	0.00	-38.20	-0.00	-0.00	-0.00	300.00	200.00	0.00	-0.00
1138	1.07	-0.08	635.07	790.48	191.01	0.00	-132.62	-0.00	-0.00	-0.00	300.00	200.00	0.00	-0.00
1139	1.14	0.08	635.99	790.50	191.17	0.00	-70.19	-0.00	-0.00	-0.00	300.00	200.00	0.00	-0.00
1140	1.22	0.08	635.83	790.55	191.31	0.00	-70.69	-0.00	-0.00	-0.00	300.00	200.00	0.00	-0.00
1141	1.37	0.15	635.38	790.39	191.26	0.00	-86.37	-0.00	-0.00	-0.00	300.00	200.00	0.00	-0.00
1142	1.37	0.08	635.99	790.57	191.41	0.00	-71.88	-0.00	-0.00	-0.00	300.00	200.00	0.00	-0.00
1143	1.60	0.31	635.53	790.35	191.36	0.00	-93.91	-0.00	-0.00	-0.00	300.00	200.00	0.00	-0.00
1144	1.37	0.15	634.46	790.30	191.39	0.00	-63.29	-0.00	-0.00	-0.00	300.00	200.00	0.00	-0.00
1145	1.75	-0.00	634.46	790.23	191.44	0.00	-106.58	-0.00	-0.00	-0.00	300.00	200.00	0.00	-0.00
1146	1.83	0.08	634.16	790.39	191.58	0.00	-98.38	-0.00	-0.00	-0.00	300.00	200.00	0.00	-0.00
1147	1.68	0.08	633.85	790.34	191.77	0.00	-96.78	-0.00	-0.00	-0.00	300.00	200.00	0.00	-0.00
1148	1.37	-0.00	633.85	790.41	191.86	0.00	-56.95	-0.00	-0.00	-0.00	300.00	200.00	0.00	-0.00
1149	1.45	-0.15	633.85	790.48	191.77	0.00	-74.88	-0.00	-0.00	-0.00	300.00	200.00	0.00	-0.00
1150	1.45	-0.08	634.00	790.58	191.82	0.00	-20.44	-0.00	-0.00	-0.00	300.00	200.00	0.00	-0.00
1151	1.75	-0.15	634.31	790.56	191.87	0.00	-77.20	-0.00	-0.00	-0.00	300.00	200.00	0.00	-0.00
1152	1.45	-0.08	634.31	790.49	191.77	0.00	-89.17	-0.00	-0.00	-0.00	300.00	200.00	0.00	-0.00
1153	1.75	-0.08	634.61	790.47	191.87	0.00	-91.51	-0.00	-0.00	-0.00	300.00	200.00	0.00	-0.00
1154	1.75	0.08	634.77	790.57	191.97	0.00	-28.40	-0.00	-0.00	-0.00	300.00	200.00	0.00	-0.00
1155	1.60	-0.08	634.92	790.45	192.02	0.00	-44.26	-0.00	-0.00	-0.00	300.00	200.00	0.00	-0.00
1156	1.75	-0.00	634.46	790.52	192.16	0.00	-59.53	-0.00	-0.00	-0.00	300.00	200.00	0.00	-0.00
1157	1.60	-0.08	634.92	790.67	192.07	0.00	-67.05	-0.00	-0.00	-0.00	300.00	200.00	0.00	-0.00
1158	1.37	-0.08	634.61	790.62	192.26	0.00	-42.09	-0.00	-0.00	-0.00	300.00	200.00	0.00	-0.00
1159	1.30	-0.00	634.61	790.76	192.16	0.00	-10.17	-0.00	-0.00	-0.00	300.00	200.00	0.00	-0.00
1160	1.22	-0.15	634.92	790.74	192.21	0.00	-26.63	-0.00	-0.00	-0.00	300.00	200.00	0.00	-0.00
1161	1.22	-0.00	634.92	790.74	192.21	0.00	-78.17	-0.00	-0.00	-0.00	300.00	200.00	0.00	-0.00
1162	0.99	-0.00	634.61	790.91	192.21	0.00	-30.61	-0.00	-0.00	-0.00	300.00	200.00	0.00	-0.00
1163	1.14	-0.00	634.31	790.71	192.21	0.00	-31.81	-0.00	-0.00	-0.00	300.00	200.00	0.00	-0.00
1164	0.92	-0.08	634.00	790.65	192.20	0.00	-15.71	-0.00	-0.00	-0.00	300.00	200.00	0.00	-0.00
1165	0.92	-0.23	634.00	790.87	192.30	0.00	-32.72	-0.00	-0.00	-0.00	300.00	200.00	0.00	-0.00
1166	0.76	-0.00	633.85	790.99	192.34	0.00	-28.73	-0.00	-0.00	-0.00	300.00	200.00	0.00	-0.00
1167	0.53	-0.08	633.85	791.06	192.44	0.00	10.31	-0.00	-0.00	-0.00	300.00	200.00	0.00	-0.00
1168	0.38	-0.08	633.70	790.96	192.49	0.00	57.25	-0.00	-0.00	-0.00	300.00	200.00	0.00	-0.00
1169	0.38	-0.00	633.85	790.92	192.54	0.00	-2.85	-0.00	-0.00	-0.00	300.00	200.00	0.00	-0.00
1170	0.38	-0.00	634.00	791.01	192.35	0.00	19.97	-0.00	-0.00	-0.00	300.00	200.00	0.00	-0.00
1171	0.38	-0.00	634.00	790.87	192.54	0.00	20.04	-0.00	-0.00	-0.00	300.00	200.00	0.00	-0.00
1172	0.38	-0.00	634.31	790.85	192.49	0.00	42.91	-0.00	-0.00	-0.00	300.00	200.00	0.00	-0.00
1173	0.61	-0.15	634.31	790.92	192.59	0.00	1.26	-0.00	-0.00	-0.00	300.00	200.00	0.00	-0.00
1174	0.84	-0.08	634.00	790.44	192.49	0.00	8.00	-0.00	-0.00	-0.00	300.00	200.00	0.00	-0.00
1175	0.99	-0.08	634.61	790.55	192.50	0.00	29.76	-0.00	-0.00	-0.00	300.00	200.00	0.00	-0.00
1176	1.22	-0.15	634.16	790.32	192.30	0.00	42.07	-0.00	-0.00	-0.00	300.00	200.00	0.00	-0.00
1177	1.45	-0.15	634.00	790.22	192.30	0.00	17.40	-0.00	-0.00	-0.00	300.00	200.00	0.00	-0.00
1178	1.45	-0.08	633.85	790.19	192.30	0.00	-42.66	-0.00	-0.00	-0.00	300.00	200.00	0.00	-0.00
1179	1.60	-0.00	634.00	790.08	192.35	0.00	-12.26	-0.00	-0.00	-0.00	300.00	200.00	0.00	-0.00
1180	1.68	-0.00	634.00	790.00	192.44	0.00	-35.57	-0.00	-0.00	-0.00	300.00	200.00	0.00	-0.00
1181	1.45	-0.08	634.16	789.96	192.35	0.00	-42.60	-0.00	-0.00	-0.00	300.00	200.00	0.00	-0.00
1182	1.45	-0.08	634.46	790.01	192.59	0.00	-19.36	-0.00	-0.00	-0.00	300.00	200.00	0.00	-0.00
1183	1.60	-0.23	634.46	789.72	192.54	0.00	-14.98	-0.00	-0.00	-0.00	300.00	200.00	0.00	-0.00
1184	1.60	-0.08	634.16	789.81	192.54	0.00	-20.59	-0.00	-0.00	-0.00	300.00	200.00	0.00	-0.00
1185	1.60	-0.15	634.46	789.72	192.59	0.00	-52.04	-0.00	-0.00	-0.00	300.00	200.00	0.00	-0.00
1186	1.75	-0.08	635.22	789.64	192.55	0.00	-44.60	-0.00	-0.00	-0.00	300.00	200.00	0.00	-0.00
1187	2.06	-0.08	635.83	789.54	192.51	0.00	-24.08	-0.00	-0.00	-0.00	300.00	200.00	0.00	-0.00
1188	2.29	-0.15	636.44	789.57	192.52	0.00	-57.32	-0.00	-0.00	-0.00	300.00	200.00	0.00	-0.00
1189	2.37	-0.31	636.44	789.43	192.52	0.00	-52.35	-0.00	-0.00	-0.00	300.00	200.00	0.00	-0.00
1190	2.44	-0.00	635.53	789.27	192.51	0.00	-86.95	-0.00	-0.00	-0.00	300.00	200.00	0.00	-0.00
1191	2.82	-0.23	634.77	789.20	192.45	0.00	-93.13	-0.00	-0.00	-0.00	300.00	200.00	0.00	-0.00
1192	2.67	-0.38	634.77	789.27	192.45	0.00	-155.09	-0.00	-0.00	-0.00	300.00	200.00	0.00	-0.00
1193	2.90	-0.31	634.00	789.07	192.54	0.00	-170.84	-0.00	-0.00	-0.00	300.00	200.00	0.00	-0.00
1194	2.67	-0.31	634.00	789.28	192.44	0.00	-123.55	-0.00	-0.00	-0.00	300.00	200.00	0.00	-0.00
1195	2.82	-0.23	633.09	789.12	192.58	0.00	-92.80	-0.00	-0.00	-0.00	300.00	200.00	0.00	-0.00
1196	2.90	-0.23	633.39	789.10	192.53	0.00	-47.72	-0.00	-0.00	-0.00	300.00	200.00	0.00	-0.00
1197	2.98	-0.31	633.09	789.19	192.53	0.00	-102.74	-0.00	-0.00	-0.00	300.00	200.00	0.00	-0.00
1198	2.75	-0.15	632.48	789.30	192.52	0.00	-37.89	-0.00	-0.00	-0.00	300.00	200.00	0.00	-0.00
1199	2.67	-0.23	632.93	789.38	192.53	0.00	-68.85	-0.00	-0.00	-0.00	300.00	200.00	0.00	-0.00
1200	2.44	-0.15	632.93	789.45	192.43	0.00	-35.81	-0.00	-0.00	-0.00	300.00	200.00	0.00	-0.00
1201	2.44	-0.15	633.70	789.44	192.49	0.00	-12.78	-0.00	-0.00	-0.00	300.00	200.00	0.00	-0.00
1202	2.37	-0.23	633.85	789.62	192.34	0.00	-44.06	-0.00	-0.00	-0.00	300.00	200.00	0.00	-0.00
1203	2.37	-0.15	634.61	789.68	192.35	0.00	-35.38	-0.00	-0.00	-0.00	300.00	200.00	0.00	-0.00
1204	2.29	-0.08	634.92	789.73	192.21	0.00	-26.46	-0.00	-0.00	-0.00	300.00	200.00	0.00	-0.00
1205	2.21	-0.15	635.83	789.97	192.18	0.00	-57.44	-0.00	-0.00	-0.00	300.00	200.00	0.00	-0.00
1206	2.14	-0.00	635.83	790.11	192.22	0.00	-39.50	-0.00	-0.00	-0.00	300.00	200.00	0.00	-0.00
1207	2.14	-0.08	635.83	790.11	192.18	0.00	-48.21	-0.00	-0.00	-0.00	300.00	200.00	0.00	-0.00
1208	1.91	-0.00	635.53	790.35	192.17	0.00	-37.82	-0.00	-0.00	-0.00	300.00	200.00	0.00	-0.00
1209	1.75	-0.08	635.53	790.35	192.03	0.00	-45.47	-0.00	-0.00	-0.00	300.00	200.00	0.00	-0.00
1210	1.75	-0.08	635.22	790.36	191.93	0.00	-22.76	-0.00	-0.00	-0.00	300.00	200.00	0.00	-0.00
1211	1.98	-0.08	634.92	790.60	191.97	0.00	-24.50	-0.00	-0.00	-0.00	300.00	200.00	0.00	-0.00
1212	1.68	-0.08	634.16	790.61	191.87	0.00	-68.00	-0.00	-0.00	-0.00	300.00	200.00	0.00	-0.00
1213	1.75	-0.00	634.00	790.65	191.82	0.00	8.53	-0.00	-0.00	-0.00	300.00	200.00	0.00	-0.00
1214	1.83	0.31	633.70	790.74	191.67	0.00	19.00	-0.00	-0.00	-0.00	300.00	200.00	0.00	-0.00
1215	2.06	0.31	634.16	790.82	191.43	0.00	-52.08	-0.00	-0.00	-0.00	300.00	200.00	0.00	-0.00
1216	2.06	0.46	634.16	790.97	191.24	0.00	33.24	-0.00	-0.00	-0.00	300.00	200.00	0.00	-0.00
1217	1.91	0.46	634.16	791.04	191.00	0.00	34.09	-0.00	-0.00	-0.00	300.00	200.00	0.00	-0.00
1218	1.83	0.46	634.46	791.17	191.01	0.00	-11.05	-0.00	-0.00	-0.00	300.00	200.00	0.00	-0.00
1219	1.75	0.61	634.46	791.24	190.91	0.00	75.15	-0.00	-0.00	-0.00	300.00	200.00	0.00	-0.00
1220	1.98	0.53	634.92	791.25	190.82	0.00	18.58	-0.00	-0.00	-0.00	300.00	200.00	0.00	-0.00
1221	1.98	0.53	635.38	791.40	190.87	0.00	-27.17	-0.00	-0.00	-0.00	300.00	200.00	0.00	-0.00
1222	2.06	0.61	634.92	791.46	190.63	0.00	25.88	-0.00	-0.00	-0.00	300.00	200.00	0.00	-0.00
1223	1.75	0.61	634.77	791.51	190.67	0.00	-16.98	-0.00	-0.00	-0.00	300.00	200.00	0.00	-0.00
1224	1.75	0.38	634.77	791.80	190.67	0.00	-19.72	-0.00	-0.00	-0.00	300.00	200.00	0.00	-0.00
1225	1.75	0.38	634.46	791.74	190.67	0.00	3.18	-0.00	-0.00	-0.00	300.00	200.00	0.00	-0.00
1226	1.60	0.53	634.16	791.91	190.62	0.00	-1.48	-0.00	-0.00	-0.00	300.00	200.00	0.00	-0.00
1227	1.45	0.46	633.70	791.97	190.61	0.00	-54.34	-0.00	-0.00	-0.00	300.00	200.00	0.00	-0.00
1228	1.37	0.61	633.39	791.92	190.65	0.00	-36.59	-0.00	-0.00	-0.00	300.00	200.00	0.00	-0.00
1229	1.45	0.46	633.24	792.11	190.70	0.00	-77.16	-0.00	-0.00	-0.00	300.00	200.00	0.00	-0.00
1230	1.37	0.53	633.70	792.19	190.90	0.00	-21.98	-0.00	-0.00	-0.00	300.00	200.00	0.00	-0.00
1231	1.45	0.53	633.85	792.22	190.80	0.00	22.95	-0.00	-0.00	-0.00	300.00	200.00	0.00	-0.00
1232	1.22	0.53	633.70	792.19	190.80	0.00	-20.71	-0.00	-0.00	-0.00	300.00	200.00	0.00	-0.00
1233	1.45	0.38	634.16	792.27	190.81	0.00	-85.52	-0.00	-0.00	-0.00	300.00	200.00	0.00	-0.00
1234	1.30	0.46	634.46	792.32	190.81	0.00	-29.92	-0.00	-0.00	-0.00	300.00	200.00	0.00	-0.00
1235	1.37	0.46	634.77	792.38	190.77	0.00	-53.59	-0.00	-0.00	-0.00	300.00	200.00	0.00	-0.00
1236	1.14	0.38	634.46	792.18	190.76	0.00	-82.73	-0.00	-0.00	-0.00	300.00	200.00	0.00	-0.00
1237	1.30	0.46	634.46	792.47	190.72	0.00	-98.77	-0.00	-0.00	-0.00	300.00	200.00	0.00	-0.00
1238	1.07	0.53	634.92	792.47	190.72	0.00	-65.32	-0.00	-0.00	-0.00	300.00	200.00	0.00	-0.00
1239	1.07	0.38	634.77	792.52	190.67	0.00	-59.37	-0.00	-0.00	-0.00	300.00	200.00	0.00	-0.00
1240	1.14	0.46	634.31	792.37	190.67	0.00	-51.59	-0.00	-0.00	-0.00	300.00	200.00	0.00	-0.00
1241	1.07	0.38	634.46	792.54	190.67	0.00	-36.49	-0.00	-0.00	-0.00	300.00	200.00	0.00	-0.00
1242	1.07	0.46	634.46	792.54	190.72	0.00	-73.79	-0.00	-0.00	-0.00	300.00	200.00	0.00	-0.00
1243	0.84	0.31	634.31	792.58	190.76	0.00	-65.61	-0.00	-0.00	-0.00	300.00	200.00	0.00	-0.00
1244	1.14	0.38	634.46	792.61	190.67	0.00	-37.23	-0.00	-0.00	-0.00	300.00	200.00	0.00	-0.00
1245	1.07	0.38	634.77	792.52	190.72	0.00	-59.32	-0.00	-0.00	-0.00	300.00	200.00	0.00	-0.00
1246	1.37	0.31	634.77	792.66	190.63	0.00	-2.09	-0.00	-0.00	-0.00	300.00	200.00	0.00	-0.00
1247	1.37	0.15	634.77	792.66	190.53	0.00	-87.72	-0.00	-0.00	-0.00	300.00	200.00	0.00	-0.00
1248	1.68	0.15	634.77	792.59	190.63	0.00	-67.55	-0.00	-0.00	-0.00	300.00	200.00	0.00	-0.00
1249	1.45	0.08	634.46	792.54	190.67	0.00	-165.32	-0.00	-0.00	-0.00	300.00	200.00	0.00	-0.00
1250	1.60	0.15	634.16	792.41	190.52	0.00	-158.53	-0.00	-0.00	-0.00	300.00	200.00	0.00	-0.00
1251	1.45	0.31	634.16	792.85	190.57	0.00	-117.39	-0.00	-0.00	-0.00	300.00	200.00	0.00	-0.00
1252	1.68	0.08	634.46	792.68	190.62	0.00	-167.54	-0.00	-0.00	-0.00	300.00	200.00	0.00	-0.00
1253	1.30	-0.00	634.46	792.68	190.52	0.00	-149.62	-0.00	-0.00	-0.00	300.00	200.00	0.00	-0.00
1254	1.22	0.31	634.46	792.97	190.57	0.00	-115.26	-0.00	-0.00	-0.00	300.00	200.00	0.00	-0.00
1255	1.22	-0.00	634.61	793.00	190.43	0.00	-126.12	-0.00	-0.00	-0.00	300.00	200.00	0.00	-0.00
1256	1.22	0.38	634.61	792.78	190.48	0.00	-129.80	-0.00	-0.00	-0.00	300.00	200.00	0.00	-0.00
1257	1.07	-0.00	634.77	792.95	190.34	0.00	-170.54	-0.00	-0.00	-0.00	300.00	200.00	0.00	-0.00
1258	0.92	0.08	634.61	793.00	190.33	0.00	-114.90	-0.00	-0.00	-0.00	300.00	200.00	0.00	-0.00
1259	0.99	-0.00	634.92	793.12	190.29	0.00	-124.07	-0.00	-0.00	-0.00	300.00	200.00	0.00	-0.00
1260	0.99	0.15	634.61	793.29	190.19	0.00	-153.21	-0.00	-0.00	-0.00	300.00	200.00	0.00	-0.00
1261	0.69	0.31	634.16	793.21	190.13	0.00	-64.82	-0.00	-0.00	-0.00	300.00	200.00	0.00	-0.00
1262	0.84	0.38	634.16	793.28	190.13	0.00	-35.09	-0.00	-0.00	-0.00	300.00	200.00	0.00	-0.00
1263	0.99	0.31	634.16	793.28	190.18	0.00	-67.81	-0.00	-0.00	-0.00	300.00	200.00	0.00	-0.00
1264	0.99	0.53	634.31	793.52	190.04	0.00	-42.96	-0.00	-0.00	-0.00	300.00	200.00	0.00	-0.00
1265	0.92	0.38	634.46	793.55	190.09	0.00	-35.98	-0.00	-0.00	-0.00	300.00	200.00	0.00	-0.00
1266	1.07	0.38	634.61	793.72	190.00	0.00	-60.55	-0.00	-0.00	-0.00	300.00	200.00	0.00	-0.00
1267	1.07	0.53	634.00	793.69	189.89	0.00	1.81	-0.00	-0.00	-0.00	300.00	200.00	0.00	-0.00
1268	0.99	0.46	633.70	793.85	189.89	0.00	17.05	-0.00	-0.00	-0.00	300.00	200.00	0.00	-0.00
1269	1.07	0.53	634.00	794.05	189.99	0.00	24.61	-0.00	-0.00	-0.00	300.00	200.00	0.00	-0.00
1270	0.92	0.31	634.16	794.15	189.99	0.00	24.06	-0.00	-0.00	-0.00	300.00	200.00	0.00	-0.00
1271	0.99	0.31	634.16	794.07	189.89	0.00	0.33	-0.00	-0.00	-0.00	300.00	200.00	0.00	-0.00
1272	0.99	0.46	634.31	794.10	189.80	0.00	39.73	-0.00	-0.00	-0.00	300.00	200.00	0.00	-0.00
1273	1.14	0.46	634.46	794.13	189.66	0.00	60.89	-0.00	-0.00	-0.00	300.00	200.00	0.00	-0.00
1274	0.99	0.53	634.00	794.26	189.55	0.00	-20.95	-0.00	-0.00	-0.00	300.00	200.00	0.00	-0.00
1275	0.99	0.84	633.85	794.17	189.50	0.00	12.26	-0.00	-0.00	-0.00	300.00	200.00	0.00	-0.00
1276	0.92	0.69	634.16	794.22	189.46	0.00	19.27	-0.00	-0.00	-0.00	300.00	200.00	0.00	-0.00
1277	1.07	0.76	634.31	794.46	189.37	0.00	2.79	-0.00	-0.00	-0.00	300.00	200.00	0.00	-0.00
1278	1.14	0.84	634.31	794.39	189.32	0.00	10.26	-0.00	-0.00	-0.00	300.00	200.00	0.00	-0.00
1279	1.14	0.92	634.31	794.32	189.32	0.00	41.50	-0.00	-0.00	-0.00	300.00	200.00	0.00	-0.00
1280	1.14	0.76	634.77	794.25	189.09	0.00	1.82	-0.00	-0.00	-0.00	300.00	200.00	0.00	-0.00
1281	1.07	0.76	635.38	794.21	188.95	0.00	25.42	-0.00	-0.00	-0.00	300.00	200.00	0.00	-0.00
1282	1.30	0.92	635.53	794.45	188.96	0.00	85.05	-0.00	-0.00	-0.00	300.00	200.00	0.00	-0.00
1283	1.30	0.99	635.22	794.40	188.95	0.00	93.38	-0.00	-0.00	-0.00	300.00	200.00	0.00	-0.00
1284	0.99	1.07	635.38	794.50	188.90	0.00	59.11	-0.00	-0.00	-0.00	300.00	200.00	0.00	-0.00
1285	1.14	1.07	634.92	794.35	188.99	0.00	34.79	-0.00	-0.00	-0.00	300.00	200.00	0.00	-0.00
1286	0.92	0.76	634.77	794.47	188.94	0.00	4.02	-0.00	-0.00	-0.00	300.00	200.00	0.00	-0.00
1287	0.76	0.92	634.31	794.39	188.89	0.00	45.18	-0.00	-0.00	-0.00	300.00	200.00	0.00	-0.00
1288	0.99	0.84	633.85	794.45	188.83	0.00	57.13	-0.00	-0.00	-0.00	300.00	200.00	0.00	-0.00
1289	0.92	0.84	633.24	794.42	188.77	0.00	103.73	-0.00	-0.00	-0.00	300.00	200.00	0.00	-0.00
1290	1.07	0.61	632.93	794.22	188.81	0.00	-14.22	-0.00	-0.00	-0.00	300.00	200.00	0.00	-0.00
1291	1.07	0.76	632.32	794.26	188.66	0.00	25.07	-0.00	-0.00	-0.00	300.00	200.00	0.00	-0.00
1292	0.99	0.76	632.78	794.34	188.76	0.00	25.98	-0.00	-0.00	-0.00	300.00	200.00	0.00	-0.00
1293	1.30	0.69	632.63	794.24	188.71	0.00	37.15	-0.00	-0.00	-0.00	300.00	200.00	0.00	-0.00
1294	1.30	0.69	632.63	794.17	188.66	0.00	-31.53	-0.00	-0.00	-0.00	300.00	200.00	0.00	-0.00
1295	1.22	0.53	632.93	794.30	188.67	0.00	-47.33	-0.00	-0.00	-0.00	300.00	200.00	0.00	-0.00
1296	0.99	0.46	633.70	794.36	188.63	0.00	-53.09	-0.00	-0.00	-0.00	300.00	200.00	0.00	-0.00
1297	1.22	0.53	634.31	794.24	188.69	0.00	-24.38	-0.00	-0.00	-0.00	300.00	200.00	0.00	-0.00
1298	1.37	0.61	635.07	794.37	188.76	0.00	-40.69	-0.00	-0.00	-0.00	300.00	200.00	0.00	-0.00
1299	1.14	0.69	635.53	794.31	188.57	0.00	-98.66	-0.00	-0.00	-0.00	300.00	200.00	0.00	-0.00
1300	1.07	0.69	635.38	794.14	188.57	0.00	-29.01	-0.00	-0.00	-0.00	300.00	200.00	0.00	-0.00
1301	1.22	0.61	635.99	794.24	188.58	0.00	-84.89	-0.00	-0.00	-0.00	300.00	200.00	0.00	-0.00
1302	1.07	0.69	636.14	794.34	188.53	0.00	-29.19	-0.00	-0.00	-0.00	300.00	200.00	0.00	-0.00
1303	1.14	0.61	635.38	794.07	188.52	0.00	-38.20	-0.00	-0.00	-0.00	300.00	200.00	0.00	-0.00
1304	1.22	0.69	635.53	794.16	188.48	0.00	-8.00	-0.00	-0.00	-0.00	300.00	200.00	0.00	-0.00
1305	1.22	0.61	635.07	794.09	188.47	0.00	-62.04	-0.00	-0.00	-0.00	300.00	200.00	0.00	-0.00
1306	1.37	0.53	634.61	794.15	188.31	0.00	-95.25	-0.00	-0.00	-0.00	300.00	200.00	0.00	-0.00
1307	1.22	0.61	634.16	793.93	188.45	0.00	-107.74	-0.00	-0.00	-0.00	300.00	200.00	0.00	-0.00
1308	1.37	0.76	634.00	793.83	188.26	0.00	-70.17	-0.00	-0.00	-0.00	300.00	200.00	0.00	-0.00
1309	1.60	0.84	634.16	793.86	188.40	0.00	-41.43	-0.00	-0.00	-0.00	300.00	200.00	0.00	-0.00
1310	1.45	0.53	634.16	793.64	188.40	0.00	-95.74	-0.00	-0.00	-0.00	300.00	200.00	0.00	-0.00
1311	1.45	0.61	634.00	793.47	188.50	0.00	-178.71	-0.00	-0.00	-0.00	300.00	200.00	0.00	-0.00
1312	1.75	0.46	634.31	793.59	188.41	0.00	-107.59	-0.00	-0.00	-0.00	300.00	200.00	0.00	-0.00
1313	1.68	0.31	634.00	793.40	188.30	0.00	-123.51	-0.00	-0.00	-0.00	300.00	200.00	0.00	-0.00
1314	1.91	0.46	634.31	793.52	188.26	0.00	-155.38	-0.00	-0.00	-0.00	300.00	200.00	0.00	-0.00
1315	1.91	0.53	634.61	793.36	188.27	0.00	-146.93	-0.00	-0.00	-0.00	300.00	200.00	0.00	-0.00
1316	1.98	0.61	634.61	793.21	188.17	0.00	-185.34	-0.00	-0.00	-0.00	300.00	200.00	0.00	-0.00
1317	1.98	0.53	634.92	793.48	188.18	0.00	-148.07	-0.00	-0.00	-0.00	300.00	200.00	0.00	-0.00
1318	2.06	0.53	635.07	793.44	188.08	0.00	-149.14	-0.00	-0.00	-0.00	300.00	200.00	0.00	-0.00
1319	2.21	0.53	634.46	793.33	188.02	0.00	-151.04	-0.00	-0.00	-0.00	300.00	200.00	0.00	-0.00
1320	2.21	0.84	634.31	793.38	187.88	0.00	-117.93	-0.00	-0.00	-0.00	300.00	200.00	0.00	-0.00
1321	2.21	0.69	634.16	793.50	187.92	0.00	-88.86	-0.00	-0.00	-0.00	300.00	200.00	0.00	-0.00
1322	2.06	0.92	633.85	793.37	187.82	0.00	-84.94	-0.00	-0.00	-0.00	300.00	200.00	0.00	-0.00
1323	2.06	1.07	633.70	793.49	187.82	0.00	-68.34	-0.00	-0.00	-0.00	300.00	200.00	0.00	-0.00
1324	1.98	1.07	634.16	793.50	187.68	0.00	-67.69	-0.00	-0.00	-0.00	300.00	200.00	0.00	-0.00
1325	2.14	1.14	633.85	793.44	187.67	0.00	-61.17	-0.00	-0.00	-0.00	300.00	200.00	0.00	-0.00
1326	2.21	1.07	634.31	793.45	187.59	0.00	-70.67	-0.00	-0.00	-0.00	300.00	200.00	0.00	-0.00
1327	2.21	1.07	634.31	793.52	187.54	0.00	-93.74	-0.00	-0.00	-0.00	300.00	200.00	0.00	-0.00
1328	2.14	1.07	634.31	793.52	187.39	0.00	-70.21	-0.00	-0.00	-0.00	300.00	200.00	0.00	-0.00
1329	2.06	0.92	634.46	793.76	187.40	0.00	-154.83	-0.00	-0.00	-0.00	300.00	200.00	0.00	-0.00
1330	2.06	0.92	634.46	793.76	187.35	0.00	-109.16	-0.00	-0.00	-0.00	300.00	200.00	0.00	-0.00
1331	2.06	0.99	634.61	793.79	187.02	0.00	-101.54	-0.00	-0.00	-0.00	300.00	200.00	0.00	-0.00
1332	1.98	1.07	634.61	793.94	187.26	0.00	-91.89	-0.00	-0.00	-0.00	300.00	200.00	0.00	-0.00
1333	1.83	1.14	634.46	793.98	187.11	0.00	-81.95	-0.00	-0.00	-0.00	300.00	200.00	0.00	-0.00
1334	1.75	1.22	634.77	794.11	186.97	0.00	-118.82	-0.00	-0.00	-0.00	300.00	200.00	0.00	-0.00
1335	1.83	1.37	634.46	793.98	187.16	0.00	-56.91	-0.00	-0.00	-0.00	300.00	200.00	0.00	-0.00
1336	1.60	1.14	634.46	794.13	187.11	0.00	-124.94	-0.00	-0.00	-0.00	300.00	200.00	0.00	-0.00
1337	1.45	1.14	634.61	794.30	187.02	0.00	-77.52	-0.00	-0.00	-0.00	300.00	200.00	0.00	-0.00
1338	1.30	1.22	634.31	794.39	187.20	0.00	-44.23	-0.00	-0.00	-0.00	300.00	200.00	0.00	-0.00
1339	1.14	0.99	633.85	794.38	187.10	0.00	-135.92	-0.00	-0.00	-0.00	300.00	200.00	0.00	-0.00
1340	1.14	1.07	633.85	794.45	187.00	0.00	-59.15	-0.00	-0.00	-0.00	300.00	200.00	0.00	-0.00
1341	0.92	1.14	633.85	794.38	187.10	0.00	20.94	-0.00	-0.00	-0.00	300.00	200.00	0.00	-0.00
1342	0.76	0.92	633.85	794.31	187.14	0.00	-47.63	-0.00	-0.00	-0.00	300.00	200.00	0.00	-0.00
1343	0.76	0.92	633.85	794.24	187.19	0.00	-1.75	-0.00	-0.00	-0.00	300.00	200.00	0.00	-0.00
1344	0.76	0.84	634.46	794.34	187.35	0.00	-10.01	-0.00	-0.00	-0.00	300.00	200.00	0.00	-0.00
1345	0.76	0.84	634.16	794.29	187.34	0.00	-9.98	-0.00	-0.00	-0.00	300.00	200.00	0.00	-0.00
1346	0.99	0.92	634.00	794.05	187.24	0.00	-4.45	-0.00	-0.00	-0.00	300.00	200.00	0.00	-0.00
1347	1.07	0.53	634.31	794.46	187.30	0.00	-70.04	-0.00	-0.00	-0.00	300.00	200.00	0.00	-0.00
1348	1.37	0.76	634.16	794.15	187.20	0.00	-71.86	-0.00	-0.00	-0.00	300.00	200.00	0.00	-0.00
1349	1.37	0.76	634.16	794.29	187.34	0.00	-71.77	-0.00	-0.00	-0.00	300.00	200.00	0.00	-0.00
1350	1.45	0.76	634.16	794.22	187.20	0.00	-50.00	-0.00	-0.00	-0.00	300.00	200.00	0.00	-0.00
1351	1.30	0.84	634.00	794.19	187.24	0.00	-85.45	-0.00	-0.00	-0.00	300.00	200.00	0.00	-0.00
1352	0.99	0.92	634.31	794.24	187.30	0.00	-73.25	-0.00	-0.00	-0.00	300.00	200.00	0.00	-0.00
1353	1.07	1.14	634.31	794.46	187.25	0.00	-49.62	-0.00	-0.00	-0.00	300.00	200.00	0.00	-0.00
1354	0.92	0.99	634.46	794.41	187.21	0.00	-132.90	-0.00	-0.00	-0.00	300.00	200.00	0.00	-0.00
1355	1.07	0.92	634.16	794.22	187.30	0.00	-74.19	-0.00	-0.00	-0.00	300.00	200.00	0.00	-0.00
1356	1.14	0.76	634.46	794.34	187.16	0.00	-92.02	-0.00	-0.00	-0.00	300.00	200.00	0.00	-0.00
1357	1.37	0.76	634.31	794.10	187.20	0.00	-117.60	-0.00	-0.00	-0.00	300.00	200.00	0.00	-0.00
1358	1.37	0.76	634.16	794.15	187.30	0.00	-117.50	-0.00	-0.00	-0.00	300.00	200.00	0.00	-0.00
1359	1.30	0.53	634.16	794.07	187.25	0.00	-95.70	-0.00	-0.00	-0.00	300.00	200.00	0.00	-0.00
1360	1.45	0.53	633.85	794.02	187.24	0.00	-74.73	-0.00	-0.00	-0.00	300.00	200.00	0.00	-0.00
1361	1.68	0.84	634.46	794.05	187.21	0.00	-67.37	-0.00	-0.00	-0.00	300.00	200.00	0.00	-0.00
1362	1.60	0.76	634.46	794.05	187.11	0.00	-97.75	-0.00	-0.00	-0.00	300.00	200.00	0.00	-0.00
1363	1.75	0.69	634.31	794.10	187.11	0.00	-62.29	-0.00	-0.00	-0.00	300.00	200.00	0.00	-0.00
1364	1.60	0.76	634.16	794.00	187.01	0.00	-97.88	-0.00	-0.00	-0.00	300.00	200.00	0.00	-0.00
1365	1.68	0.76	634.46	793.91	186.96	0.00	-53.09	-0.00	-0.00	-0.00	300.00	200.00	0.00	-0.00
1366	1.75	0.69	634.31	793.96	186.96	0.00	-39.56	-0.00	-0.00	-0.00	300.00	200.00	0.00	-0.00
1367	1.83	0.69	634.77	793.82	186.88	0.00	-63.50	-0.00	-0.00	-0.00	300.00	200.00	0.00	-0.00
1368	1.98	0.92	634.61	793.94	186.97	0.00	-40.44	-0.00	-0.00	-0.00	300.00	200.00	0.00	-0.00
1369	1.83	0.92	634.46	793.91	186.82	0.00	-61.59	-0.00	-0.00	-0.00	300.00	200.00	0.00	-0.00
1370	1.91	1.07	634.16	793.93	187.01	0.00	-22.72	-0.00	-0.00	-0.00	300.00	200.00	0.00	-0.00
1371	1.60	0.99	633.85	794.02	186.90	0.00	-27.33	-0.00	-0.00	-0.00	300.00	200.00	0.00	-0.00
1372	1.60	0.92	633.85	794.09	186.90	0.00	-12.83	-0.00	-0.00	-0.00	300.00	200.00	0.00	-0.00
1373	1.60	1.07	634.31	794.10	186.91	0.00	26.69	-0.00	-0.00	-0.00	300.00	200.00	0.00	-0.00
1374	1.60	1.14	634.61	794.22	186.92	0.00	-10.91	-0.00	-0.00	-0.00	300.00	200.00	0.00	-0.00
1375	1.68	1.07	634.92	794.20	186.73	0.00	2.39	-0.00	-0.00	-0.00	300.00	200.00	0.00	-0.00
1376	1.60	1.07	635.07	794.16	186.83	0.00	49.38	-0.00	-0.00	-0.00	300.00	200.00	0.00	-0.00
1377	1.91	1.07	634.77	794.11	186.78	0.00	22.43	-0.00	-0.00	-0.00	300.00	200.00	0.00	-0.00
1378	1.98	1.14	634.77	793.96	186.78	0.00	-15.88	-0.00	-0.00	-0.00	300.00	200.00	0.00	-0.00
1379	2.21	1.22	634.16	793.93	186.67	0.00	12.10	-0.00	-0.00	-0.00	300.00	200.00	0.00	-0.00
1380	1.83	1.14	633.85	793.88	186.62	0.00	31.71	-0.00	-0.00	-0.00	300.00	200.00	0.00	-0.00
1381	2.06	1.07	634.00	794.12	186.57	0.00	-25.81	-0.00	-0.00	-0.00	300.00	200.00	0.00	-0.00
1382	2.14	1.07	633.39	793.94	186.70	0.00	19.41	-0.00	-0.00	-0.00	300.00	200.00	0.00	-0.00
1383	2.06	1.07	633.70	794.07	186.66	0.00	-2.68	-0.00	-0.00	-0.00	300.00	200.00	0.00	-0.00
1384	1.98	0.92	632.78	793.91	186.64	0.00	-18.18	-0.00	-0.00	-0.00	300.00	200.00	0.00	-0.00
1385	2.21	0.92	632.48	794.07	186.59	0.00	-21.51	-0.00	-0.00	-0.00	300.00	200.00	0.00	-0.00
1386	1.98	0.92	632.17	794.02	186.68	0.00	-18.21	-0.00	-0.00	-0.00	300.00	200.00	0.00	-0.00
1387	1.83	0.99	632.48	794.07	186.68	0.00	-53.68	-0.00	-0.00	-0.00	300.00	200.00	0.00	-0.00
1388	1.83	0.99	632.93	794.22	186.84	0.00	-7.77	-0.00	-0.00	-0.00	300.00	200.00	0.00	-0.00
1389	1.68	1.14	633.70	794.43	186.66	0.00	-58.36	-0.00	-0.00	-0.00	300.00	200.00	0.00	-0.00
1390	1.68	0.99	634.31	794.39	186.77	0.00	-74.70	-0.00	-0.00	-0.00	300.00	200.00	0.00	-0.00
1391	1.45	0.92	634.46	794.41	186.82	0.00	-57.02	-0.00	-0.00	-0.00	300.00	200.00	0.00	-0.00
1392	1.37	0.99	635.07	794.59	186.79	0.00	-47.95	-0.00	-0.00	-0.00	300.00	200.00	0.00	-0.00
1393	1.14	0.92	635.38	794.50	186.74	0.00	-53.16	-0.00	-0.00	-0.00	300.00	200.00	0.00	-0.00
1394	1.22	0.92	635.38	794.43	186.79	0.00	-99.83	-0.00	-0.00	-0.00	300.00	200.00	0.00	-0.00
1395	1.14	0.99	636.14	794.77	186.76	0.00	-90.92	-0.00	-0.00	-0.00	300.00	200.00	0.00	-0.00
1396	1.14	0.92	635.22	794.69	186.79	0.00	-53.29	-0.00	-0.00	-0.00	300.00	200.00	0.00	-0.00
1397	1.22	0.69	635.99	794.82	186.71	0.00	-56.38	-0.00	-0.00	-0.00	300.00	200.00	0.00	-0.00
1398	1.14	0.76	635.38	794.86	186.84	0.00	-69.88	-0.00	-0.00	-0.00	300.00	200.00	0.00	-0.00
1399	1.07	0.76	634.61	794.73	186.92	0.00	-114.47	-0.00	-0.00	-0.00	300.00	200.00	0.00	-0.00
1400	0.99	0.69	634.77	794.75	186.92	0.00	-53.08	-0.00	-0.00	-0.00	300.00	200.00	0.00	-0.00
1401	1.14	0.84	634.16	794.80	187.01	0.00	-61.39	-0.00	-0.00	-0.00	300.00	200.00	0.00	-0.00
1402	1.07	0.69	634.46	794.92	187.01	0.00	-99.88	-0.00	-0.00	-0.00	300.00	200.00	0.00	-0.00
1403	1.07	0.69	634.31	794.68	187.20	0.00	-30.84	-0.00	-0.00	-0.00	300.00	200.00	0.00	-0.00
1404	1.14	0.69	634.00	794.84	187.24	0.00	13.89	-0.00	-0.00	-0.00	300.00	200.00	0.00	-0.00
1405	0.99	0.61	634.00	794.84	187.29	0.00	-15.25	-0.00	-0.00	-0.00	300.00	200.00	0.00	-0.00
1406	1.07	0.69	633.85	794.96	187.39	0.00	-99.51	-0.00	-0.00	-0.00	300.00	200.00	0.00	-0.00
1407	1.14	0.84	634.31	794.89	187.35	0.00	-61.08	-0.00	-0.00	-0.00	300.00	200.00	0.00	-0.00
1408	1.14	0.69	634.31	794.53	187.39	0.00	-100.16	-0.00	-0.00	-0.00	300.00	200.00	0.00	-0.00
1409	0.99	0.76	634.31	794.68	187.39	0.00	-44.30	-0.00	-0.00	-0.00	300.00	200.00	0.00	-0.00
1410	1.14	0.76	634.46	794.70	187.40	0.00	-69.13	-0.00	-0.00	-0.00	300.00	200.00	0.00	-0.00
1411	1.37	0.76	634.16	794.58	187.39	0.00	-94.81	-0.00	-0.00	-0.00	300.00	200.00	0.00	-0.00
1412	1.45	0.69	634.16	794.51	187.39	0.00	-104.00	-0.00	-0.00	-0.00	300.00	200.00	0.00	-0.00
1413	1.45	0.69	634.16	794.65	187.39	0.00	-58.32	-0.00	-0.00	-0.00	300.00	200.00	0.00	-0.00
1414	1.45	0.69	634.16	794.43	187.34	0.00	-35.35	-0.00	-0.00	-0.00	300.00	200.00	0.00	-0.00
1415	1.60	0.69	634.31	794.46	187.30	0.00	-60.26	-0.00	-0.00	-0.00	300.00	200.00	0.00	-0.00
1416	1.68	0.84	634.00	794.48	187.44	0.00	-21.57	-0.00	-0.00	-0.00	300.00	200.00	0.00	-0.00
1417	1.45	0.76	633.85	794.45	187.34	0.00	-4.21	-0.00	-0.00	-0.00	300.00	200.00	0.00	-0.00
1418	1.75	0.84	633.85	794.45	187.58	0.00	46.41	-0.00	-0.00	-0.00	300.00	200.00	0.00	-0.00
1419	1.60	0.76	634.16	794.36	187.68	0.00	-5.52	-0.00	-0.00	-0.00	300.00	200.00	0.00	-0.00
1420	1.60	0.69	634.16	794.36	187.63	0.00	9.00	-0.00	-0.00	-0.00	300.00	200.00	0.00	-0.00
1421	1.68	0.69	634.00	794.34	187.68	0.00	8.15	-0.00	-0.00	-0.00	300.00	200.00	0.00	-0.00
1422	1.60	0.69	633.70	794.36	187.86	0.00	-13.51	-0.00	-0.00	-0.00	300.00	200.00	0.00	-0.00
1423	1.45	0.76	634.16	794.58	187.68	0.00	-26.69	-0.00	-0.00	-0.00	300.00	200.00	0.00	-0.00
1424	1.45	0.92	634.46	794.56	187.83	0.00	12.98	-0.00	-0.00	-0.00	300.00	200.00	0.00	-0.00
1425	1.37	0.92	634.61	794.66	187.83	0.00	-9.07	-0.00	-0.00	-0.00	300.00	200.00	0.00	-0.00
1426	1.37	0.92	634.77	794.61	187.93	0.00	-8.89	-0.00	-0.00	-0.00	300.00	200.00	0.00	-0.00
1427	1.37	1.14	634.92	794.71	187.94	0.00	-7.08	-0.00	-0.00	-0.00	300.00	200.00	0.00	-0.00
1428	1.45	0.99	634.61	794.58	187.93	0.00	-47.30	-0.00	-0.00	-0.00	300.00	200.00	0.00	-0.00
1429	1.30	1.07	634.46	794.49	187.98	0.00	-128.57	-0.00	-0.00	-0.00	300.00	200.00	0.00	-0.00
1430	1.60	1.07	634.00	794.48	188.01	0.00	-40.62	-0.00	-0.00	-0.00	300.00	200.00	0.00	-0.00
1431	1.83	0.84	633.70	794.50	188.10	0.00	-113.83	-0.00	-0.00	-0.00	300.00	200.00	0.00	-0.00
1432	1.68	0.92	634.16	794.65	188.07	0.00	-103.94	-0.00	-0.00	-0.00	300.00	200.00	0.00	-0.00
1433	1.68	0.76	634.16	794.43	188.07	0.00	-97.42	-0.00	-0.00	-0.00	300.00	200.00	0.00	-0.00
1434	1.68	0.69	634.00	794.41	188.11	0.00	-174.27	-0.00	-0.00	-0.00	300.00	200.00	0.00	-0.00
1435	1.75	0.76	634.16	794.65	188.02	0.00	-98.58	-0.00	-0.00	-0.00	300.00	200.00	0.00	-0.00
1436	1.68	0.61	634.61	794.58	188.12	0.00	-205.54	-0.00	-0.00	-0.00	300.00	200.00	0.00	-0.00
1437	1.75	0.84	634.46	794.49	188.12	0.00	-112.88	-0.00	-0.00	-0.00	300.00	200.00	0.00	-0.00
1438	1.45	0.92	634.61	794.58	188.07	0.00	-146.91	-0.00	-0.00	-0.00	300.00	200.00	0.00	-0.00
1439	1.60	0.76	635.07	794.66	188.18	0.00	-188.05	-0.00	-0.00	-0.00	300.00	200.00	0.00	-0.00
1440	1.68	0.76	635.22	794.62	188.18	0.00	-166.03	-0.00	-0.00	-0.00	300.00	200.00	0.00	-0.00
1441	1.60	0.76	634.31	794.39	188.16	0.00	-119.20	-0.00	-0.00	-0.00	300.00	200.00	0.00	-0.00
1442	1.75	0.69	634.92	794.64	188.18	0.00	-106.56	-0.00	-0.00	-0.00	300.00	200.00	0.00	-0.00
1443	1.60	0.53	634.92	794.78	188.27	0.00	-189.88	-0.00	-0.00	-0.00	300.00	200.00	0.00	-0.00
1444	1.60	0.84	634.46	794.99	188.26	0.00	-179.93	-0.00	-0.00	-0.00	300.00	200.00	0.00	-0.00
1445	1.68	0.61	634.46	795.06	188.26	0.00	-182.70	-0.00	-0.00	-0.00	300.00	200.00	0.00	-0.00
1446	1.37	0.76	634.16	795.01	188.31	0.00	-116.78	-0.00	-0.00	-0.00	300.00	200.00	0.00	-0.00
1447	1.37	0.61	634.16	795.01	188.31	0.00	-133.25	-0.00	-0.00	-0.00	300.00	200.00	0.00	-0.00
1448	1.37	0.61	634.61	795.02	188.46	0.00	-64.38	-0.00	-0.00	-0.00	300.00	200.00	0.00	-0.00
1449	1.37	0.53	634.46	795.14	188.46	0.00	-95.58	-0.00	-0.00	-0.00	300.00	200.00	0.00	-0.00
1450	1.37	0.61	634.31	794.97	188.31	0.00	-87.45	-0.00	-0.00	-0.00	300.00	200.00	0.00	-0.00
1451	1.37	0.69	634.31	795.04	188.50	0.00	-56.10	-0.00	-0.00	-0.00	300.00	200.00	0.00	-0.00
1452	1.37	0.69	634.46	794.99	188.70	0.00	35.75	-0.00	-0.00	-0.00	300.00	200.00	0.00	-0.00
1453	1.30	0.69	633.70	795.08	188.49	0.00	36.29	-0.00	-0.00	-0.00	300.00	200.00	0.00	-0.00
1454	1.14	0.53	633.70	795.01	188.59	0.00	44.61	-0.00	-0.00	-0.00	300.00	200.00	0.00	-0.00
1455	0.99	0.69	633.85	795.10	188.64	0.00	39.93	-0.00	-0.00	-0.00	300.00	200.00	0.00	-0.00
1456	1.07	0.92	633.70	795.01	188.68	0.00	41.01	-0.00	-0.00	-0.00	300.00	200.00	0.00	-0.00
1457	0.84	0.61	634.00	795.06	188.69	0.00	33.50	-0.00	-0.00	-0.00	300.00	200.00	0.00	-0.00
1458	0.92	0.61	634.00	794.99	188.83	0.00	32.81	-0.00	-0.00	-0.00	300.00	200.00	0.00	-0.00
1459	0.92	0.61	634.16	795.08	188.93	0.00	32.85	-0.00	-0.00	-0.00	300.00	200.00	0.00	-0.00
1460	1.07	0.61	634.31	795.04	188.89	0.00	54.02	-0.00	-0.00	-0.00	300.00	200.00	0.00	-0.00
1461	0.92	0.61	634.31	794.97	188.89	0.00	55.76	-0.00	-0.00	-0.00	300.00	200.00	0.00	-0.00
1462	0.76	0.69	634.16	795.01	188.98	0.00	88.63	-0.00	-0.00	-0.00	300.00	200.00	0.00	-0.00
1463	0.92	0.61	634.16	794.94	188.98	0.00	10.09	-0.00	-0.00	-0.00	300.00	200.00	0.00	-0.00
1464	0.76	0.61	634.16	794.87	188.93	0.00	34.67	-0.00	-0.00	-0.00	300.00	200.00	0.00	-0.00
1465	0.92	0.61	634.31	794.97	189.17	0.00	10.25	-0.00	-0.00	-0.00	300.00	200.00	0.00	-0.00
1466	0.99	0.38	634.16	794.80	189.17	0.00	7.65	-0.00	-0.00	-0.00	300.00	200.00	0.00	-0.00
1467	1.07	0.38	635.22	794.69	189.19	0.00	29.77	-0.00	-0.00	-0.00	300.00	200.00	0.00	-0.00
1468	1.07	0.53	635.22	794.54	189.33	0.00	69.42	-0.00	-0.00	-0.00	300.00	200.00	0.00	-0.00
1469	0.99	0.46	635.38	794.57	189.19	0.00	38.92	-0.00	-0.00	-0.00	300.00	200.00	0.00	-0.00
1470	0.92	0.53	635.07	794.59	189.28	0.00	2.31	-0.00	-0.00	-0.00	300.00	200.00	0.00	-0.00
1471	0.99	0.53	634.46	794.56	189.32	0.00	24.43	-0.00	-0.00	-0.00	300.00	200.00	0.00	-0.00
1472	0.92	0.53	634.31	794.39	189.27	0.00	-20.48	-0.00	-0.00	-0.00	300.00	200.00	0.00	-0.00
1473	1.07	0.61	633.70	794.36	189.31	0.00	-13.77	-0.00	-0.00	-0.00	300.00	200.00	0.00	-0.00
1474	0.92	0.61	633.85	794.31	189.26	0.00	33.62	-0.00	-0.00	-0.00	300.00	200.00	0.00	-0.00
1475	1.07	0.69	633.09	794.25	189.25	0.00	17.41	-0.00	-0.00	-0.00	300.00	200.00	0.00	-0.00
1476	0.84	0.69	633.09	794.32	189.30	0.00	42.75	-0.00	-0.00	-0.00	300.00	200.00	0.00	-0.00
1477	1.07	0.61	632.93	794.15	189.34	0.00	-13.61	-0.00	-0.00	-0.00	300.00	200.00	0.00	-0.00
1478	1.07	0.69	632.02	793.92	189.18	0.00	-5.32	-0.00	-0.00	-0.00	300.00	200.00	0.00	-0.00
1479	1.37	0.53	632.48	793.93	189.14	0.00	-25.32	-0.00	-0.00	-0.00	300.00	200.00	0.00	-0.00
1480	1.22	0.61	632.32	793.90	188.95	0.00	30.21	-0.00	-0.00	-0.00	300.00	200.00	0.00	-0.00
1481	1.14	0.53	633.24	793.99	189.06	0.00	45.70	-0.00	-0.00	-0.00	300.00	200.00	0.00	-0.00
1482	1.98	0.76	633.70	793.92	189.07	0.00	-7.13	-0.00	-0.00	-0.00	300.00	200.00	0.00	-0.00
1483	1.60	0.76	634.31	793.74	189.13	0.00	-2.73	-0.00	-0.00	-0.00	300.00	200.00	0.00	-0.00
1484	2.06	0.61	634.61	793.65	189.08	0.00	-47.30	-0.00	-0.00	-0.00	300.00	200.00	0.00	-0.00
1485	2.21	0.84	634.61	793.50	189.18	0.00	-23.60	-0.00	-0.00	-0.00	300.00	200.00	0.00	-0.00
1486	2.44	0.53	634.92	793.56	189.19	0.00	-59.51	-0.00	-0.00	-0.00	300.00	200.00	0.00	-0.00
1487	2.52	0.84	634.77	793.38	189.09	0.00	-27.04	-0.00	-0.00	-0.00	300.00	200.00	0.00	-0.00
1488	2.52	0.76	634.61	793.36	189.28	0.00	-80.68	-0.00	-0.00	-0.00	300.00	200.00	0.00	-0.00
1489	2.37	0.76	634.61	793.21	189.28	0.00	-10.27	-0.00	-0.00	-0.00	300.00	200.00	0.00	-0.00
1490	2.67	0.84	635.38	793.49	189.48	0.00	-96.40	-0.00	-0.00	-0.00	300.00	200.00	0.00	-0.00
1491	2.37	0.99	635.38	793.35	189.48	0.00	-30.56	-0.00	-0.00	-0.00	300.00	200.00	0.00	-0.00
1492	2.21	0.99	635.07	793.37	189.57	0.00	-51.66	-0.00	-0.00	-0.00	300.00	200.00	0.00	-0.00
1493	2.21	0.69	634.61	793.14	189.52	0.00	-85.09	-0.00	-0.00	-0.00	300.00	200.00	0.00	-0.00
1494	2.21	0.76	634.46	793.19	189.66	0.00	-76.43	-0.00	-0.00	-0.00	300.00	200.00	0.00	-0.00
1495	2.37	0.76	634.46	793.33	189.66	0.00	-78.12	-0.00	-0.00	-0.00	300.00	200.00	0.00	-0.00
1496	2.29	0.76	635.07	793.15	189.81	0.00	-76.84	-0.00	-0.00	-0.00	300.00	200.00	0.00	-0.00
1497	2.44	0.76	634.61	793.29	189.76	0.00	-78.63	-0.00	-0.00	-0.00	300.00	200.00	0.00	-0.00
1498	2.14	0.76	635.07	793.22	189.76	0.00	-75.44	-0.00	-0.00	-0.00	300.00	200.00	0.00	-0.00
1499	2.21	0.69	634.92	793.34	189.76	0.00	-84.68	-0.00	-0.00	-0.00	300.00	200.00	0.00	-0.00
1500	2.06	0.92	634.61	793.43	189.85	0.00	-57.92	-0.00	-0.00	-0.00	300.00	200.00	0.00	-0.00
1501	2.14	0.84	634.77	793.38	189.95	0.00	-112.58	-0.00	-0.00	-0.00	300.00	200.00	0.00	-0.00
1502	1.83	0.69	634.77	793.46	190.10	0.00	-57.36	-0.00	-0.00	-0.00	300.00	200.00	0.00	-0.00
1503	1.91	0.84	634.92	793.48	190.24	0.00	-18.25	-0.00	-0.00	-0.00	300.00	200.00	0.00	-0.00
1504	1.91	0.61	634.46	793.55	190.28	0.00	-66.17	-0.00	-0.00	-0.00	300.00	200.00	0.00	-0.00
1505	1.83	0.76	634.46	793.40	190.28	0.00	-94.39	-0.00	-0.00	-0.00	300.00	200.00	0.00	-0.00
1506	2.06	0.46	634.16	793.42	190.42	0.00	-84.01	-0.00	-0.00	-0.00	300.00	200.00	0.00	-0.00
1507	1.91	0.46	633.39	793.22	190.41	0.00	-82.48	-0.00	-0.00	-0.00	300.00	200.00	0.00	-0.00
1508	2.06	0.46	633.39	793.51	190.46	0.00	-83.97	-0.00	-0.00	-0.00	300.00	200.00	0.00	-0.00
1509	1.98	0.46	633.39	793.44	190.51	0.00	-60.23	-0.00	-0.00	-0.00	300.00	200.00	0.00	-0.00
1510	2.21	0.46	632.93	793.65	190.60	0.00	-108.07	-0.00	-0.00	-0.00	300.00	200.00	0.00	-0.00
1511	1.75	0.46	633.39	793.29	190.70	0.00	-126.31	-0.00	-0.00	-0.00	300.00	200.00	0.00	-0.00
1512	1.91	0.38	633.85	793.52	190.85	0.00	-67.24	-0.00	-0.00	-0.00	300.00	200.00	0.00	-0.00
1513	1.60	0.61	633.85	793.52	190.85	0.00	-62.27	-0.00	-0.00	-0.00	300.00	200.00	0.00	-0.00
1514	1.60	0.31	634.31	793.38	190.81	0.00	-95.71	-0.00	-0.00	-0.00	300.00	200.00	0.00	-0.00
1515	1.30	0.38	634.46	793.69	190.86	0.00	-61.71	-0.00	-0.00	-0.00	300.00	200.00	0.00	-0.00
1516	1.37	0.38	634.46	793.62	190.86	0.00	-108.15	-0.00	-0.00	-0.00	300.00	200.00	0.00	-0.00
1517	1.30	0.53	634.77	793.53	190.96	0.00	-67.70	-0.00	-0.00	-0.00	300.00	200.00	0.00	-0.00
1518	1.22	0.53	635.38	793.85	190.87	0.00	-90.18	-0.00	-0.00	-0.00	300.00	200.00	0.00	-0.00
1519	1.22	0.38	635.07	793.73	190.97	0.00	-129.56	-0.00	-0.00	-0.00	300.00	200.00	0.00	-0.00
1520	1.30	0.46	634.31	793.45	191.10	0.00	-52.95	-0.00	-0.00	-0.00	300.00	200.00	0.00	-0.00
1521	1.45	0.46	634.61	793.79	191.01	0.00	-31.71	-0.00	-0.00	-0.00	300.00	200.00	0.00	-0.00
1522	1.45	0.46	634.61	793.65	191.10	0.00	-77.28	-0.00	-0.00	-0.00	300.00	200.00	0.00	-0.00
1523	1.37	0.31	634.00	793.54	191.14	0.00	-70.31	-0.00	-0.00	-0.00	300.00	200.00	0.00	-0.00
1524	1.45	0.38	633.70	793.63	191.28	0.00	-85.36	-0.00	-0.00	-0.00	300.00	200.00	0.00	-0.00
1525	1.22	0.31	633.70	793.56	191.28	0.00	-68.79	-0.00	-0.00	-0.00	300.00	200.00	0.00	-0.00
1526	1.14	0.38	633.85	793.59	191.33	0.00	-13.96	-0.00	-0.00	-0.00	300.00	200.00	0.00	-0.00
1527	1.14	0.08	633.70	793.56	191.33	0.00	-47.35	-0.00	-0.00	-0.00	300.00	200.00	0.00	-0.00
1528	1.14	0.46	634.16	793.71	191.34	0.00	-28.55	-0.00	-0.00	-0.00	300.00	200.00	0.00	-0.00
1529	0.92	0.53	634.16	793.57	191.43	0.00	-18.06	-0.00	-0.00	-0.00	300.00	200.00	0.00	-0.00
1530	1.07	0.46	634.00	793.54	191.43	0.00	-27.71	-0.00	-0.00	-0.00	300.00	200.00	0.00	-0.00
1531	1.14	0.38	634.31	793.67	191.48	0.00	-82.48	-0.00	-0.00	-0.00	300.00	200.00	0.00	-0.00
1532	1.22	0.31	633.85	793.52	191.38	0.00	-45.77	-0.00	-0.00	-0.00	300.00	200.00	0.00	-0.00
1533	1.30	0.46	634.16	793.42	191.48	0.00	-6.66	-0.00	-0.00	-0.00	300.00	200.00	0.00	-0.00
1534	1.30	0.53	634.00	793.61	191.67	0.00	-43.93	-0.00	-0.00	-0.00	300.00	200.00	0.00	-0.00
1535	1.60	0.38	634.31	793.52	191.63	0.00	-40.31	-0.00	-0.00	-0.00	300.00	200.00	0.00	-0.00
1536	1.45	0.46	634.61	793.36	191.54	0.00	-30.74	-0.00	-0.00	-0.00	300.00	200.00	0.00	-0.00
1537	1.75	0.38	634.46	793.33	191.63	0.00	-18.63	-0.00	-0.00	-0.00	300.00	200.00	0.00	-0.00
1538	1.75	0.46	634.16	793.21	191.63	0.00	12.68	-0.00	-0.00	-0.00	300.00	200.00	0.00	-0.00
1539	1.91	0.53	634.77	793.31	191.78	0.00	-25.77	-0.00	-0.00	-0.00	300.00	200.00	0.00	-0.00
1540	2.06	0.31	634.77	793.17	191.78	0.00	16.58	-0.00	-0.00	-0.00	300.00	200.00	0.00	-0.00
1541	2.06	0.38	634.61	792.78	191.87	0.00	-20.47	-0.00	-0.00	-0.00	300.00	200.00	0.00	-0.00
1542	2.06	0.46	634.61	793.00	191.87	0.00	10.73	-0.00	-0.00	-0.00	300.00	200.00	0.00	-0.00
1543	2.06	0.61	634.16	792.92	191.96	0.00	27.75	-0.00	-0.00	-0.00	300.00	200.00	0.00	-0.00
1544	2.29	0.46	634.46	792.90	191.97	0.00	-36.65	-0.00	-0.00	-0.00	300.00	200.00	0.00	-0.00
1545	2.06	0.46	634.61	792.78	191.97	0.00	-11.87	-0.00	-0.00	-0.00	300.00	200.00	0.00	-0.00
1546	2.14	0.31	634.61	792.93	191.92	0.00	-29.44	-0.00	-0.00	-0.00	300.00	200.00	0.00	-0.00
1547	2.14	0.53	634.46	792.68	192.06	0.00	-3.81	-0.00	-0.00	-0.00	300.00	200.00	0.00	-0.00
1548	2.29	0.53	634.00	792.82	192.06	0.00	-50.89	-0.00	-0.00	-0.00	300.00	200.00	0.00	-0.00
1549	2.37	0.46	634.61	792.78	192.02	0.00	-37.09	-0.00	-0.00	-0.00	300.00	200.00	0.00	-0.00
1550	2.21	0.46	634.46	792.90	192.02	0.00	-35.93	-0.00	-0.00	-0.00	300.00	200.00	0.00	-0.00
1551	1.91	0.61	634.46	793.12	192.11	0.00	-39.53	-0.00	-0.00	-0.00	300.00	200.00	0.00	-0.00
1552	2.06	0.38	634.31	792.87	192.11	0.00	-88.68	-0.00	-0.00	-0.00	300.00	200.00	0.00	-0.00
1553	2.37	0.53	634.46	793.12	192.02	0.00	-74.64	-0.00	-0.00	-0.00	300.00	200.00	0.00	-0.00
1554	2.06	0.53	634.46	792.75	192.06	0.00	-71.91	-0.00	-0.00	-0.00	300.00	200.00	0.00	-0.00
1555	2.06	0.61	634.16	793.06	192.11	0.00	-86.49	-0.00	-0.00	-0.00	300.00	200.00	0.00	-0.00
1556	1.83	0.53	634.31	793.02	192.11	0.00	-47.26	-0.00	-0.00	-0.00	300.00	200.00	0.00	-0.00
1557	1.83	0.46	634.61	793.07	192.26	0.00	-55.41	-0.00	-0.00	-0.00	300.00	200.00	0.00	-0.00
1558	1.83	0.46	635.53	793.30	192.27	0.00	-55.49	-0.00	-0.00	-0.00	300.00	200.00	0.00	-0.00
1559	1.60	0.53	635.83	793.14	192.18	0.00	-68.30	-0.00	-0.00	-0.00	300.00	200.00	0.00	-0.00
1560	1.83	0.46	635.53	793.16	192.17	0.00	-55.60	-0.00	-0.00	-0.00	300.00	200.00	0.00	-0.00
1561	1.98	0.53	635.38	793.13	192.27	0.00	-48.22	-0.00	-0.00	-0.00	300.00	200.00	0.00	-0.00
1562	1.98	0.46	635.53	793.16	192.36	0.00	-79.30	-0.00	-0.00	-0.00	300.00	200.00	0.00	-0.00
1563	1.83	0.15	634.77	793.31	192.16	0.00	-112.05	-0.00	-0.00	-0.00	300.00	200.00	0.00	-0.00
1564	1.75	0.38	634.61	793.29	192.45	0.00	-62.95	-0.00	-0.00	-0.00	300.00	200.00	0.00	-0.00
1565	1.98	0.31	634.31	793.16	192.49	0.00	-72.92	-0.00	-0.00	-0.00	300.00	200.00	0.00	-0.00
1566	2.06	0.31	633.70	793.13	192.54	0.00	-50.51	-0.00	-0.00	-0.00	300.00	200.00	0.00	-0.00
1567	2.06	0.38	633.70	793.13	192.58	0.00	-64.92	-0.00	-0.00	-0.00	300.00	200.00	0.00	-0.00
1568	2.21	0.38	632.78	793.11	192.52	0.00	-43.29	-0.00	-0.00	-0.00	300.00	200.00	0.00	-0.00
1569	2.21	0.15	632.63	793.09	192.62	0.00	-114.00	-0.00	-0.00	-0.00	300.00	200.00	0.00	-0.00
1570	1.98	0.31	632.78	793.04	192.57	0.00	-72.73	-0.00	-0.00	-0.00	300.00	200.00	0.00	-0.00
1571	2.14	0.31	632.78	793.19	192.67	0.00	-50.81	-0.00	-0.00	-0.00	300.00	200.00	0.00	-0.00
1572	1.75	0.53	633.39	793.36	192.82	0.00	-45.60	-0.00	-0.00	-0.00	300.00	200.00	0.00	-0.00
1573	1.75	0.38	633.70	793.27	192.78	0.00	-16.59	-0.00	-0.00	-0.00	300.00	200.00	0.00	-0.00
1574	1.75	0.38	634.31	793.38	192.83	0.00	-62.31	-0.00	-0.00	-0.00	300.00	200.00	0.00	-0.00
1575	1.83	0.15	634.46	793.19	192.78	0.00	-88.01	-0.00	-0.00	-0.00	300.00	200.00	0.00	-0.00
1576	1.60	0.46	635.22	793.32	193.03	0.00	-6.73	-0.00	-0.00	-0.00	300.00	200.00	0.00	-0.00
1577	1.60	0.31	635.53	793.44	192.85	0.00	-0.92	-0.00	-0.00	-0.00	300.00	200.00	0.00	-0.00
1578	1.37	0.08	635.53	793.44	192.89	0.00	-47.18	-0.00	-0.00	-0.00	300.00	200.00	0.00	-0.00
1579	1.37	0.46	635.83	793.57	192.99	0.00	-5.31	-0.00	-0.00	-0.00	300.00	200.00	0.00	-0.00
1580	1.60	0.08	635.22	793.54	193.18	0.00	-71.24	-0.00	-0.00	-0.00	300.00	200.00	0.00	-0.00
1581	1.60	0.38	635.38	793.49	193.18	0.00	7.96	-0.00	-0.00	-0.00	300.00	200.00	0.00	-0.00
1582	1.37	0.31	635.22	793.61	193.23	0.00	-21.70	-0.00	-0.00	-0.00	300.00	200.00	0.00	-0.00
1583	1.45	0.31	635.07	793.51	193.27	0.00	0.77	-0.00	-0.00	-0.00	300.00	200.00	0.00	-0.00
1584	1.37	0.31	634.77	793.53	193.32	0.00	-21.55	-0.00	-0.00	-0.00	300.00	200.00	0.00	-0.00
1585	1.30	0.46	634.31	793.52	193.31	0.00	-4.34	-0.00	-0.00	-0.00	300.00	200.00	0.00	-0.00
1586	1.75	0.31	634.61	793.36	193.41	0.00	-46.77	-0.00	-0.00	-0.00	300.00	200.00	0.00	-0.00
1587	1.68	0.08	634.46	793.40	193.55	0.00	-71.12	-0.00	-0.00	-0.00	300.00	200.00	0.00	-0.00
1588	1.68	0.31	634.46	793.55	193.51	0.00	-0.39	-0.00	-0.00	-0.00	300.00	200.00	0.00	-0.00
1589	1.75	0.08	634.46	793.33	193.51	0.00	-48.80	-0.00	-0.00	-0.00	300.00	200.00	0.00	-0.00
1590	1.83	0.08	634.31	793.38	193.55	0.00	-49.22	-0.00	-0.00	-0.00	300.00	200.00	0.00	-0.00
1591	1.83	-0.08	634.16	793.35	193.60	0.00	-20.08	-0.00	-0.00	-0.00	300.00	200.00	0.00	-0.00
1592	1.75	0.08	634.61	793.43	193.70	0.00	-71.36	-0.00	-0.00	-0.00	300.00	200.00	0.00	-0.00
1593	1.83	-0.00	634.61	793.43	193.65	0.00	-80.29	-0.00	-0.00	-0.00	300.00	200.00	0.00	-0.00
1594	1.98	0.08	634.61	793.43	193.70	0.00	-49.91	-0.00	-0.00	-0.00	300.00	200.00	0.00	-0.00
1595	2.06	0.08	634.46	793.40	193.65	0.00	-73.38	-0.00	-0.00	-0.00	300.00	200.00	0.00	-0.00
1596	2.06	-0.00	634.46	793.48	193.80	0.00	-81.45	-0.00	-0.00	-0.00	300.00	200.00	0.00	-0.00
1597	1.98	0.15	634.31	793.45	193.79	0.00	-18.48	-0.00	-0.00	-0.00	300.00	200.00	0.00	-0.00
1598	2.06	-0.00	634.00	793.61	193.69	0.00	-58.77	-0.00	-0.00	-0.00	300.00	200.00	0.00	-0.00
1599	1.98	0.08	634.00	793.54	193.65	0.00	-95.81	-0.00	-0.00	-0.00	300.00	200.00	0.00	-0.00
1600	2.06	0.15	633.09	793.38	193.69	0.00	-87.83	-0.00	-0.00	-0.00	300.00	200.00	0.00	-0.00
1601	1.98	0.31	633.39	793.44	193.83	0.00	-24.57	-0.00	-0.00	-0.00	300.00	200.00	0.00	-0.00
1602	2.21	0.31	633.70	793.49	193.84	0.00	-71.77	-0.00	-0.00	-0.00	300.00	200.00	0.00	-0.00
1603	1.98	0.15	633.39	793.73	193.69	0.00	-87.40	-0.00	-0.00	-0.00	300.00	200.00	0.00	-0.00
1604	1.98	0.38	633.85	793.80	193.69	0.00	-62.41	-0.00	-0.00	-0.00	300.00	200.00	0.00	-0.00
1605	1.98	0.38	634.16	793.71	193.79	0.00	-85.07	-0.00	-0.00	-0.00	300.00	200.00	0.00	-0.00
1606	1.91	0.46	634.31	793.67	193.70	0.00	-53.53	-0.00	-0.00	-0.00	300.00	200.00	0.00	-0.00
1607	1.98	0.31	634.31	793.88	193.70	0.00	-93.64	-0.00	-0.00	-0.00	300.00	200.00	0.00	-0.00
1608	1.68	0.31	634.77	793.75	193.70	0.00	-68.78	-0.00	-0.00	-0.00	300.00	200.00	0.00	-0.00
1609	1.75	0.38	634.92	793.84	193.66	0.00	-38.16	-0.00	-0.00	-0.00	300.00	200.00	0.00	-0.00
1610	1.68	0.53	634.92	794.06	193.70	0.00	-21.05	-0.00	-0.00	-0.00	300.00	200.00	0.00	-0.00
1611	1.68	0.61	634.92	793.84	193.90	0.00	-35.17	-0.00	-0.00	-0.00	300.00	200.00	0.00	-0.00
1612	1.75	0.38	634.92	793.77	193.80	0.00	-37.88	-0.00	-0.00	-0.00	300.00	200.00	0.00	-0.00
1613	1.83	0.46	634.46	793.76	193.94	0.00	-29.76	-0.00	-0.00	-0.00	300.00	200.00	0.00	-0.00
1614	1.91	0.38	634.31	793.74	193.94	0.00	-38.55	-0.00	-0.00	-0.00	300.00	200.00	0.00	-0.00
1615	1.83	0.15	634.16	793.93	194.08	0.00	5.80	-0.00	-0.00	-0.00	300.00	200.00	0.00	-0.00
1616	1.91	0.31	634.16	793.93	194.03	0.00	21.90	-0.00	-0.00	-0.00	300.00	200.00	0.00	-0.00
1617	1.83	-0.00	634.16	794.00	193.98	0.00	-79.68	-0.00	-0.00	-0.00	300.00	200.00	0.00	-0.00
1618	1.91	0.08	633.85	794.02	193.98	0.00	-48.94	-0.00	-0.00	-0.00	300.00	200.00	0.00	-0.00
1619	1.91	0.08	634.31	794.10	193.89	0.00	-26.23	-0.00	-0.00	-0.00	300.00	200.00	0.00	-0.00
1620	1.91	0.08	634.31	794.03	193.99	0.00	-26.04	-0.00	-0.00	-0.00	300.00	200.00	0.00	-0.00
1621	1.83	0.15	634.46	794.27	194.13	0.00	-62.82	-0.00	-0.00	-0.00	300.00	200.00	0.00	-0.00
1622	2.06	0.08	634.77	794.03	194.13	0.00	-26.66	-0.00	-0.00	-0.00	300.00	200.00	0.00	-0.00
1623	2.14	0.08	634.77	794.03	194.13	0.00	-4.22	-0.00	-0.00	-0.00	300.00	200.00	0.00	-0.00
1624	1.98	0.15	634.77	793.96	194.33	0.00	5.38	-0.00	-0.00	-0.00	300.00	200.00	0.00	-0.00
1625	2.14	0.15	635.22	794.18	194.28	0.00	-18.50	-0.00	-0.00	-0.00	300.00	200.00	0.00	-0.00
1626	2.14	-0.08	634.77	794.25	194.33	0.00	-20.42	-0.00	-0.00	-0.00	300.00	200.00	0.00	-0.00
1627	2.06	-0.08	634.61	794.15	194.47	0.00	-65.47	-0.00	-0.00	-0.00	300.00	200.00	0.00	-0.00
1628	2.06	0.08	634.46	794.20	194.42	0.00	-48.97	-0.00	-0.00	-0.00	300.00	200.00	0.00	-0.00
1629	2.06	0.15	634.16	794.22	194.47	0.00	-40.58	-0.00	-0.00	-0.00	300.00	200.00	0.00	-0.00
1630	1.83	0.08	634.31	794.24	194.47	0.00	-70.50	-0.00	-0.00	-0.00	300.00	200.00	0.00	-0.00
1631	1.68	0.08	634.31	794.32	194.32	0.00	-47.01	-0.00	-0.00	-0.00	300.00	200.00	0.00	-0.00
1632	1.75	-0.00	634.00	794.41	194.46	0.00	-55.49	-0.00	-0.00	-0.00	300.00	200.00	0.00	-0.00
1633	1.60	-0.00	634.16	794.43	194.51	0.00	-77.45	-0.00	-0.00	-0.00	300.00	200.00	0.00	-0.00
1634	1.68	-0.08	633.85	794.45	194.61	0.00	-63.11	-0.00	-0.00	-0.00	300.00	200.00	0.00	-0.00
1635	1.75	-0.00	634.16	794.43	194.61	0.00	-78.12	-0.00	-0.00	-0.00	300.00	200.00	0.00	-0.00
1636	1.60	-0.15	634.31	794.53	194.52	0.00	-71.11	-0.00	-0.00	-0.00	300.00	200.00	0.00	-0.00
1637	1.83	-0.00	634.31	794.82	194.66	0.00	-55.55	-0.00	-0.00	-0.00	300.00	200.00	0.00	-0.00
1638	1.68	-0.08	634.61	794.73	194.52	0.00	-63.24	-0.00	-0.00	-0.00	300.00	200.00	0.00	-0.00
1639	1.83	0.08	634.77	794.54	194.52	0.00	-70.43	-0.00	-0.00	-0.00	300.00	200.00	0.00	-0.00
1640	1.68	0.31	634.77	794.90	194.47	0.00	-44.95	-0.00	-0.00	-0.00	300.00	200.00	0.00	-0.00
1641	1.60	0.08	634.46	794.70	194.52	0.00	-23.41	-0.00	-0.00	-0.00	300.00	200.00	0.00	-0.00
1642	1.68	0.15	634.77	794.90	194.57	0.00	-38.40	-0.00	-0.00	-0.00	300.00	200.00	0.00	-0.00
1643	1.60	0.15	634.46	794.85	194.42	0.00	-15.32	-0.00	-0.00	-0.00	300.00	200.00	0.00	-0.00
1644	1.45	0.15	634.46	794.92	194.56	0.00	-37.16	-0.00	-0.00	-0.00	300.00	200.00	0.00	-0.00
1645	1.22	0.08	634.16	794.80	194.61	0.00	-44.10	-0.00	-0.00	-0.00	300.00	200.00	0.00	-0.00
1646	1.37	0.08	634.16	794.87	194.61	0.00	-22.04	-0.00	-0.00	-0.00	300.00	200.00	0.00	-0.00
1647	1.30	0.08	634.00	794.84	194.56	0.00	-44.58	-0.00	-0.00	-0.00	300.00	200.00	0.00	-0.00
1648	1.45	-0.00	634.16	794.87	194.47	0.00	-53.80	-0.00	-0.00	-0.00	300.00	200.00	0.00	-0.00
1649	1.60	0.08	634.46	794.92	194.32	0.00	-46.62	-0.00	-0.00	-0.00	300.00	200.00	0.00	-0.00
1650	1.45	-0.00	635.07	795.02	194.28	0.00	-31.18	-0.00	-0.00	-0.00	300.00	200.00	0.00	-0.00
1651	1.60	0.08	635.22	794.83	194.43	0.00	-23.56	-0.00	-0.00	-0.00	300.00	200.00	0.00	-0.00
1652	1.45	0.08	635.38	795.00	194.43	0.00	-68.50	-0.00	-0.00	-0.00	300.00	200.00	0.00	-0.00
1653	1.68	-0.00	634.46	794.92	194.47	0.00	-123.73	-0.00	-0.00	-0.00	300.00	200.00	0.00	-0.00
1654	1.60	0.08	634.31	795.04	194.42	0.00	-46.48	-0.00	-0.00	-0.00	300.00	200.00	0.00	-0.00
1655	1.60	0.15	634.77	795.12	194.47	0.00	-83.95	-0.00	-0.00	-0.00	300.00	200.00	0.00	-0.00
1656	1.45	0.31	634.16	795.16	194.27	0.00	-21.17	-0.00	-0.00	-0.00	300.00	200.00	0.00	-0.00
1657	1.75	-0.00	634.00	794.99	194.32	0.00	-101.52	-0.00	-0.00	-0.00	300.00	200.00	0.00	-0.00
1658	1.91	-0.00	633.70	794.86	194.27	0.00	-102.48	-0.00	-0.00	-0.00	300.00	200.00	0.00	-0.00
1659	1.98	0.08	633.39	794.95	194.27	0.00	-71.79	-0.00	-0.00	-0.00	300.00	200.00	0.00	-0.00
1660	1.83	0.08	632.93	794.88	194.21	0.00	-71.01	-0.00	-0.00	-0.00	300.00	200.00	0.00	-0.00
1661	1.75	0.15	632.63	795.11	194.21	0.00	-39.47	-0.00	-0.00	-0.00	300.00	200.00	0.00	-0.00
1662	1.45	0.15	632.78	795.14	194.16	0.00	-37.78	-0.00	-0.00	-0.00	300.00	200.00	0.00	-0.00
1663	1.68	0.31	632.93	795.24	194.12	0.00	-45.65	-0.00	-0.00	-0.00	300.00	200.00	0.00	-0.00
1664	1.37	0.31	633.24	795.22	194.22	0.00	-43.71	-0.00	-0.00	-0.00	300.00	200.00	0.00	-0.00
1665	1.45	0.38	634.46	795.50	194.08	0.00	-59.12	-0.00	-0.00	-0.00	300.00	200.00	0.00	-0.00
1666	1.45	0.38	634.46	795.28	194.23	0.00	-58.83	-0.00	-0.00	-0.00	300.00	200.00	0.00	-0.00
1667	1.60	0.46	635.07	795.38	194.14	0.00	16.98	-0.00	-0.00	-0.00	300.00	200.00	0.00	-0.00
1668	1.30	0.46	635.53	795.46	194.05	0.00	41.50	-0.00	-0.00	-0.00	300.00	200.00	0.00	-0.00
1669	1.37	0.31	635.38	795.58	194.04	0.00	-66.95	-0.00	-0.00	-0.00	300.00	200.00	0.00	-0.00
1670	1.37	0.31	635.38	795.58	194.00	0.00	1.65	-0.00	-0.00	-0.00	300.00	200.00	0.00	-0.00
1671	1.22	0.53	635.38	795.65	194.04	0.00	4.28	-0.00	-0.00	-0.00	300.00	200.00	0.00	-0.00
1672	1.30	0.46	635.38	795.65	193.90	0.00	-4.55	-0.00	-0.00	-0.00	300.00	200.00	0.00	-0.00
1673	1.37	0.69	635.07	795.67	194.04	0.00	-3.15	-0.00	-0.00	-0.00	300.00	200.00	0.00	-0.00
1674	1.68	0.38	634.92	795.57	194.04	0.00	-14.80	-0.00	-0.00	-0.00	300.00	200.00	0.00	-0.00
1675	1.60	0.38	634.16	795.44	193.98	0.00	8.50	-0.00	-0.00	-0.00	300.00	200.00	0.00	-0.00
1676	1.68	0.38	634.00	795.64	194.13	0.00	-14.68	-0.00	-0.00	-0.00	300.00	200.00	0.00	-0.00
1677	1.91	0.38	634.16	795.59	193.94	0.00	-16.37	-0.00	-0.00	-0.00	300.00	200.00	0.00	-0.00
1678	1.98	0.38	634.16	795.44	194.03	0.00	-16.58	-0.00	-0.00	-0.00	300.00	200.00	0.00	-0.00
1679	2.06	0.61	634.16	795.66	194.03	0.00	30.33	-0.00	-0.00	-0.00	300.00	200.00	0.00	-0.00
1680	2.06	0.46	634.00	795.64	193.94	0.00	-54.90	-0.00	-0.00	-0.00	300.00	200.00	0.00	-0.00
1681	2.06	0.61	634.46	795.86	193.94	0.00	-15.75	-0.00	-0.00	-0.00	300.00	200.00	0.00	-0.00
1682	2.21	0.53	634.16	795.66	193.94	0.00	-1.87	-0.00	-0.00	-0.00	300.00	200.00	0.00	-0.00
1683	2.06	0.69	634.77	795.69	193.85	0.00	-30.55	-0.00	-0.00	-0.00	300.00	200.00	0.00	-0.00
1684	2.14	0.61	634.46	795.86	193.89	0.00	-39.21	-0.00	-0.00	-0.00	300.00	200.00	0.00	-0.00
1685	2.21	0.46	634.92	795.79	193.85	0.00	-56.09	-0.00	-0.00	-0.00	300.00	200.00	0.00	-0.00
1686	2.21	0.61	634.61	795.88	193.84	0.00	-39.79	-0.00	-0.00	-0.00	300.00	200.00	0.00	-0.00
1687	2.21	0.61	634.31	795.90	193.79	0.00	-62.81	-0.00	-0.00	-0.00	300.00	200.00	0.00	-0.00
1688	2.21	0.69	634.16	795.95	193.70	0.00	-32.00	-0.00	-0.00	-0.00	300.00	200.00	0.00	-0.00
1689	2.14	0.61	634.16	796.02	193.70	0.00	-16.84	-0.00	-0.00	-0.00	300.00	200.00	0.00	-0.00
1690	2.14	0.53	634.16	796.17	193.79	0.00	-47.76	-0.00	-0.00	-0.00	300.00	200.00	0.00	-0.00
1691	1.91	0.53	634.16	796.09	193.84	0.00	-91.98	-0.00	-0.00	-0.00	300.00	200.00	0.00	-0.00
1692	2.06	0.69	633.70	796.23	193.69	0.00	-54.13	-0.00	-0.00	-0.00	300.00	200.00	0.00	-0.00
