# Supplementary material for: Musculoskeletal modeling and humanoid control of robots based on human gait data
Source: PeerJ Comput Sci. 2021 Aug 9;7:e657. doi: 10.7717/peerj-cs.657 (PMC8372000; doi:10.7717/peerj-cs.657)
Supplement: Supplemental Information 2 [file peerj-cs-07-657-s002.zip › force/static_ss3.forces]

[Force Data]
NumberOfForcePlates=2
SampleRate=120.000000
NumberOfSamples=1503
#Sample	FX1	FY1	FZ1	X1	Y1	Z1	MZ1	FX2	FY2	FZ2	X2	Y2	Z2	MZ2
1	-0.00	-0.00	-0.00	903.00	200.00	0.00	-0.00	-0.38	1.98	637.82	185.10	175.22	0.00	122.94
2	-0.00	-0.00	-0.00	903.00	200.00	0.00	-0.00	-0.23	1.83	638.58	185.09	175.20	0.00	147.42
3	-0.00	-0.00	-0.00	903.00	200.00	0.00	-0.00	-0.38	1.91	638.43	185.13	175.24	0.00	159.87
4	-0.00	-0.00	-0.00	903.00	200.00	0.00	-0.00	-0.23	2.06	638.89	185.14	175.11	0.00	150.74
5	-0.00	-0.00	-0.00	903.00	200.00	0.00	-0.00	-0.23	1.98	639.19	184.98	175.22	0.00	165.16
6	-0.00	-0.00	-0.00	903.00	200.00	0.00	-0.00	-0.38	2.06	639.19	184.91	175.22	0.00	177.86
7	-0.00	-0.00	-0.00	903.00	200.00	0.00	-0.00	-0.38	2.06	639.65	184.78	175.29	0.00	178.11
8	-0.00	-0.00	-0.00	903.00	200.00	0.00	-0.00	-0.53	1.98	639.65	184.92	175.19	0.00	218.63
9	-0.00	-0.00	-0.00	903.00	200.00	0.00	-0.00	-0.46	2.14	639.95	184.76	175.30	0.00	211.70
10	-0.00	-0.00	-0.00	903.00	200.00	0.00	-0.00	-0.23	2.06	640.26	184.75	175.12	0.00	220.22
11	-0.00	-0.00	-0.00	903.00	200.00	0.00	-0.00	-0.31	2.14	639.65	184.64	175.14	0.00	231.14
12	-0.00	-0.00	-0.00	903.00	200.00	0.00	-0.00	-0.31	2.21	638.58	184.30	175.15	0.00	240.68
13	-0.00	-0.00	-0.00	903.00	200.00	0.00	-0.00	-0.15	2.06	638.43	184.27	175.05	0.00	219.31
14	-0.00	-0.00	-0.00	903.00	200.00	0.00	-0.00	-0.08	2.14	638.28	184.32	174.99	0.00	294.81
15	-0.00	-0.00	-0.00	903.00	200.00	0.00	-0.00	-0.15	2.29	637.51	184.32	175.11	0.00	314.34
16	-0.00	-0.00	-0.00	903.00	200.00	0.00	-0.00	-0.08	2.29	637.97	184.26	175.17	0.00	266.80
17	-0.00	-0.00	-0.00	903.00	200.00	0.00	-0.00	-0.15	2.21	637.66	184.13	175.16	0.00	283.03
18	-0.00	-0.00	-0.00	903.00	200.00	0.00	-0.00	-0.31	2.37	637.82	184.16	175.31	0.00	304.39
19	-0.00	-0.00	-0.00	903.00	200.00	0.00	-0.00	-0.15	2.29	638.12	184.15	175.32	0.00	246.05
20	-0.00	-0.00	-0.00	903.00	200.00	0.00	-0.00	-0.23	2.29	638.28	184.17	175.28	0.00	270.76
21	-0.00	-0.00	-0.00	903.00	200.00	0.00	-0.00	-0.53	2.29	638.89	184.28	175.35	0.00	300.90
22	-0.00	-0.00	-0.00	903.00	200.00	0.00	-0.00	-0.61	2.06	639.04	184.31	175.41	0.00	276.21
23	-0.00	-0.00	-0.00	903.00	200.00	0.00	-0.00	-0.38	2.06	639.19	183.98	175.41	0.00	294.15
24	-0.00	-0.00	-0.00	903.00	200.00	0.00	-0.00	-0.46	2.14	639.80	184.24	175.39	0.00	350.12
25	-0.00	-0.00	-0.00	903.00	200.00	0.00	-0.00	-0.53	1.83	639.50	184.25	175.42	0.00	270.84
26	-0.00	-0.00	-0.00	903.00	200.00	0.00	-0.00	-0.46	1.98	638.89	184.14	175.50	0.00	332.59
27	-0.00	-0.00	-0.00	903.00	200.00	0.00	-0.00	-0.38	2.14	639.04	184.03	175.50	0.00	348.65
28	-0.00	-0.00	-0.00	903.00	200.00	0.00	-0.00	-0.46	1.91	638.58	184.01	175.39	0.00	278.27
29	-0.00	-0.00	-0.00	903.00	200.00	0.00	-0.00	-0.31	1.98	638.12	183.93	175.56	0.00	329.25
30	0.00	0.00	0.00	903.00	200.00	0.00	0.00	-0.08	2.14	637.82	183.80	175.65	0.00	364.52
31	-0.00	-0.00	-0.00	903.00	200.00	0.00	-0.00	-0.00	1.98	637.82	183.80	175.45	0.00	367.82
32	-0.00	-0.00	-0.00	903.00	200.00	0.00	-0.00	-0.08	1.91	637.66	183.70	175.54	0.00	361.01
33	-0.00	-0.00	-0.00	903.00	200.00	0.00	-0.00	0.08	1.98	638.28	183.74	175.62	0.00	343.19
34	-0.00	-0.00	-0.00	903.00	200.00	0.00	-0.00	-0.00	1.91	638.28	183.74	175.66	0.00	313.29
35	-0.00	-0.00	-0.00	903.00	200.00	0.00	-0.00	-0.00	1.98	638.43	183.84	175.72	0.00	367.74
36	-0.00	-0.00	-0.00	903.00	200.00	0.00	-0.00	0.08	1.91	638.73	183.83	175.82	0.00	334.18
37	-0.00	-0.00	-0.00	903.00	200.00	0.00	-0.00	-0.08	1.91	638.89	183.78	175.78	0.00	383.73
38	-0.00	-0.00	-0.00	903.00	200.00	0.00	-0.00	-0.00	1.83	638.89	183.50	175.78	0.00	350.65
39	-0.00	-0.00	-0.00	903.00	200.00	0.00	-0.00	-0.15	1.68	638.89	183.50	175.88	0.00	359.45
40	-0.00	-0.00	-0.00	903.00	200.00	0.00	-0.00	-0.08	1.68	639.19	183.62	175.98	0.00	311.61
41	-0.00	-0.00	-0.00	903.00	200.00	0.00	-0.00	-0.15	1.68	639.04	183.60	176.03	0.00	336.37
42	-0.00	-0.00	-0.00	903.00	200.00	0.00	-0.00	-0.31	1.60	639.19	183.55	176.13	0.00	331.18
43	-0.00	-0.00	-0.00	903.00	200.00	0.00	-0.00	-0.31	1.83	639.80	183.73	176.20	0.00	380.37
44	-0.00	-0.00	-0.00	903.00	200.00	0.00	-0.00	-0.31	1.53	639.04	183.52	176.17	0.00	322.33
45	-0.00	-0.00	-0.00	903.00	200.00	0.00	-0.00	-0.38	1.60	639.19	183.62	176.32	0.00	332.82
46	-0.00	-0.00	-0.00	903.00	200.00	0.00	-0.00	-0.46	1.30	639.04	183.60	176.31	0.00	322.04
47	-0.00	-0.00	-0.00	903.00	200.00	0.00	-0.00	-0.46	1.37	638.43	183.41	176.34	0.00	308.27
48	-0.00	-0.00	-0.00	903.00	200.00	0.00	-0.00	-0.46	1.45	638.28	183.24	176.38	0.00	317.39
49	-0.00	-0.00	-0.00	903.00	200.00	0.00	-0.00	-0.46	1.22	638.58	183.30	176.34	0.00	244.84
50	-0.00	-0.00	-0.00	903.00	200.00	0.00	-0.00	-0.46	1.30	638.58	183.23	176.44	0.00	322.46
51	-0.00	-0.00	-0.00	903.00	200.00	0.00	-0.00	-0.53	1.30	638.73	183.25	176.49	0.00	278.41
52	-0.00	-0.00	-0.00	903.00	200.00	0.00	-0.00	-0.31	1.30	638.89	183.21	176.45	0.00	341.77
53	-0.00	-0.00	-0.00	903.00	200.00	0.00	-0.00	-0.23	1.22	639.04	183.17	176.55	0.00	308.20
54	-0.00	-0.00	-0.00	903.00	200.00	0.00	-0.00	-0.38	1.07	639.04	183.02	176.50	0.00	294.13
55	-0.00	-0.00	-0.00	903.00	200.00	0.00	-0.00	-0.23	1.14	638.89	182.78	176.50	0.00	322.63
56	-0.00	-0.00	-0.00	903.00	200.00	0.00	-0.00	-0.23	1.22	638.73	182.82	176.54	0.00	285.74
57	-0.00	-0.00	-0.00	903.00	200.00	0.00	-0.00	-0.31	1.22	638.43	182.84	176.53	0.00	333.29
58	-0.00	-0.00	-0.00	903.00	200.00	0.00	-0.00	-0.31	1.22	638.58	182.80	176.54	0.00	264.67
59	-0.00	-0.00	-0.00	903.00	200.00	0.00	-0.00	-0.23	1.45	638.73	182.75	176.54	0.00	289.77
60	-0.00	-0.00	-0.00	903.00	200.00	0.00	-0.00	-0.31	1.22	638.89	182.78	176.55	0.00	241.80
61	-0.00	-0.00	-0.00	903.00	200.00	0.00	-0.00	-0.31	1.30	638.89	182.57	176.59	0.00	273.90
62	-0.00	-0.00	-0.00	903.00	200.00	0.00	-0.00	-0.38	1.37	639.04	182.52	176.60	0.00	284.70
63	-0.00	-0.00	-0.00	903.00	200.00	0.00	-0.00	-0.31	1.30	638.89	182.42	176.69	0.00	296.94
64	-0.00	-0.00	-0.00	903.00	200.00	0.00	-0.00	-0.08	1.45	639.19	182.33	176.61	0.00	286.79
65	-0.00	-0.00	-0.00	903.00	200.00	0.00	-0.00	-0.31	1.45	639.50	182.46	176.57	0.00	269.08
66	-0.00	-0.00	-0.00	903.00	200.00	0.00	-0.00	-0.31	1.45	639.19	182.12	176.61	0.00	292.46
67	-0.00	-0.00	-0.00	903.00	200.00	0.00	-0.00	-0.15	1.45	639.19	182.05	176.51	0.00	220.34
68	-0.00	-0.00	-0.00	903.00	200.00	0.00	-0.00	-0.23	1.37	638.89	181.99	176.50	0.00	213.21
69	-0.00	-0.00	-0.00	903.00	200.00	0.00	-0.00	-0.08	1.30	639.65	182.13	176.48	0.00	177.56
70	-0.00	-0.00	-0.00	903.00	200.00	0.00	-0.00	-0.08	1.53	639.19	181.90	176.41	0.00	204.89
71	-0.00	-0.00	-0.00	903.00	200.00	0.00	-0.00	-0.00	1.83	639.65	181.77	176.38	0.00	262.25
72	-0.00	-0.00	-0.00	903.00	200.00	0.00	-0.00	0.31	1.68	639.65	181.63	176.19	0.00	237.19
73	-0.00	-0.00	-0.00	903.00	200.00	0.00	-0.00	0.38	1.91	639.19	181.48	176.03	0.00	194.04
74	-0.00	-0.00	-0.00	903.00	200.00	0.00	-0.00	0.31	1.98	638.28	181.23	176.14	0.00	228.31
75	-0.00	-0.00	-0.00	903.00	200.00	0.00	-0.00	0.38	1.98	638.12	181.35	176.09	0.00	226.24
76	-0.00	-0.00	-0.00	903.00	200.00	0.00	-0.00	0.38	2.06	637.51	181.38	175.97	0.00	280.96
77	-0.00	-0.00	-0.00	903.00	200.00	0.00	-0.00	0.61	1.91	637.82	181.36	175.93	0.00	234.48
78	-0.00	-0.00	-0.00	903.00	200.00	0.00	-0.00	0.53	1.91	637.97	181.39	175.94	0.00	213.38
79	-0.00	-0.00	-0.00	903.00	200.00	0.00	-0.00	0.69	1.60	637.36	181.35	175.72	0.00	219.20
80	-0.00	-0.00	-0.00	903.00	200.00	0.00	-0.00	0.53	1.68	637.05	181.22	175.71	0.00	209.28
81	-0.00	-0.00	-0.00	903.00	200.00	0.00	-0.00	0.61	1.83	636.90	181.19	175.71	0.00	202.71
82	-0.00	-0.00	-0.00	903.00	200.00	0.00	-0.00	0.53	1.83	636.44	181.32	175.74	0.00	250.12
83	-0.00	-0.00	-0.00	903.00	200.00	0.00	-0.00	0.61	1.91	636.90	181.48	175.75	0.00	257.04
84	-0.00	-0.00	-0.00	903.00	200.00	0.00	-0.00	0.53	1.91	636.90	181.41	175.52	0.00	213.12
85	-0.00	-0.00	-0.00	903.00	200.00	0.00	-0.00	0.53	1.91	637.36	181.35	175.72	0.00	304.89
86	-0.00	-0.00	-0.00	903.00	200.00	0.00	-0.00	0.46	1.91	637.82	181.36	175.69	0.00	238.04
87	-0.00	-0.00	-0.00	903.00	200.00	0.00	-0.00	0.38	1.98	638.12	181.49	175.61	0.00	271.55
88	-0.00	-0.00	-0.00	903.00	200.00	0.00	-0.00	0.15	1.91	638.73	181.75	175.78	0.00	267.63
89	-0.00	-0.00	-0.00	903.00	200.00	0.00	-0.00	0.08	1.91	639.04	181.66	175.64	0.00	269.63
90	-0.00	-0.00	-0.00	903.00	200.00	0.00	-0.00	0.38	1.98	639.95	181.76	175.68	0.00	316.82
91	-0.00	-0.00	-0.00	903.00	200.00	0.00	-0.00	-0.00	1.91	639.95	181.83	175.68	0.00	271.17
92	-0.00	-0.00	-0.00	903.00	200.00	0.00	-0.00	-0.08	1.83	640.26	182.03	175.69	0.00	309.42
93	-0.00	-0.00	-0.00	903.00	200.00	0.00	-0.00	-0.23	1.91	639.65	181.77	175.62	0.00	253.96
94	-0.00	-0.00	-0.00	903.00	200.00	0.00	-0.00	-0.15	1.83	639.95	182.12	175.63	0.00	242.46
95	-0.00	-0.00	-0.00	903.00	200.00	0.00	-0.00	-0.08	1.83	639.50	182.10	175.52	0.00	332.18
96	-0.00	-0.00	-0.00	903.00	200.00	0.00	-0.00	-0.15	1.68	639.04	182.16	175.64	0.00	201.50
97	-0.00	-0.00	-0.00	903.00	200.00	0.00	-0.00	-0.08	1.91	638.73	182.11	175.49	0.00	249.62
98	-0.00	-0.00	-0.00	903.00	200.00	0.00	-0.00	-0.08	2.06	637.97	181.89	175.60	0.00	268.04
99	-0.00	-0.00	-0.00	903.00	200.00	0.00	-0.00	-0.08	1.91	637.66	181.84	175.74	0.00	181.45
100	-0.00	-0.00	-0.00	903.00	200.00	0.00	-0.00	-0.31	1.83	637.97	181.82	175.60	0.00	200.95
101	-0.00	-0.00	-0.00	903.00	200.00	0.00	-0.00	-0.23	1.91	638.28	182.09	175.71	0.00	253.33
102	-0.00	-0.00	-0.00	903.00	200.00	0.00	-0.00	-0.23	1.98	637.97	182.18	175.60	0.00	239.29
103	-0.00	-0.00	-0.00	903.00	200.00	0.00	-0.00	-0.23	1.98	638.12	182.07	175.66	0.00	193.73
104	-0.00	-0.00	-0.00	903.00	200.00	0.00	-0.00	-0.31	1.91	638.43	182.19	175.62	0.00	163.47
105	-0.00	-0.00	-0.00	903.00	200.00	0.00	-0.00	-0.38	1.91	638.89	182.28	175.73	0.00	210.90
106	-0.00	-0.00	-0.00	903.00	200.00	0.00	-0.00	-0.31	1.91	638.89	182.28	175.73	0.00	209.05
107	-0.00	-0.00	-0.00	903.00	200.00	0.00	-0.00	-0.31	2.06	639.04	182.09	175.69	0.00	204.53
108	-0.00	-0.00	-0.00	903.00	200.00	0.00	-0.00	-0.23	1.60	639.19	182.12	175.60	0.00	148.67
109	-0.00	-0.00	-0.00	903.00	200.00	0.00	-0.00	-0.15	1.83	638.73	182.11	175.63	0.00	242.47
110	-0.00	-0.00	-0.00	903.00	200.00	0.00	-0.00	0.08	1.83	638.58	182.01	175.58	0.00	145.52
111	-0.00	-0.00	-0.00	903.00	200.00	0.00	-0.00	0.15	2.14	638.58	182.01	175.58	0.00	179.67
112	-0.00	-0.00	-0.00	903.00	200.00	0.00	-0.00	0.15	2.06	637.97	182.04	175.56	0.00	239.26
113	-0.00	-0.00	-0.00	903.00	200.00	0.00	-0.00	0.31	2.29	638.28	181.88	175.42	0.00	239.97
114	-0.00	-0.00	-0.00	903.00	200.00	0.00	-0.00	0.31	2.37	638.73	182.04	175.44	0.00	225.73
115	-0.00	-0.00	-0.00	903.00	200.00	0.00	-0.00	0.46	2.37	638.43	181.84	175.38	0.00	245.31
116	-0.00	-0.00	-0.00	903.00	200.00	0.00	-0.00	0.38	2.44	638.58	181.79	175.39	0.00	256.32
117	-0.00	-0.00	-0.00	903.00	200.00	0.00	-0.00	0.31	2.37	638.73	181.75	175.30	0.00	203.47
118	-0.00	-0.00	-0.00	903.00	200.00	0.00	-0.00	0.46	2.29	638.89	181.78	175.30	0.00	213.51
119	-0.00	-0.00	-0.00	903.00	200.00	0.00	-0.00	0.38	2.37	638.89	181.78	175.21	0.00	224.38
120	-0.00	-0.00	-0.00	903.00	200.00	0.00	-0.00	0.38	2.44	638.58	181.72	175.20	0.00	233.53
121	-0.00	-0.00	-0.00	903.00	200.00	0.00	-0.00	0.38	2.44	638.73	181.82	175.20	0.00	210.40
122	-0.00	-0.00	-0.00	903.00	200.00	0.00	-0.00	0.15	2.37	639.04	182.02	175.07	0.00	275.23
123	-0.00	-0.00	-0.00	903.00	200.00	0.00	-0.00	-0.00	2.52	638.89	181.92	175.07	0.00	205.74
124	-0.00	-0.00	-0.00	903.00	200.00	0.00	-0.00	-0.00	2.37	638.28	181.81	174.90	0.00	210.87
125	-0.00	-0.00	-0.00	903.00	200.00	0.00	-0.00	-0.00	2.59	638.43	182.12	174.81	0.00	214.22
126	-0.00	-0.00	-0.00	903.00	200.00	0.00	-0.00	-0.00	2.67	638.28	182.09	174.80	0.00	223.29
127	-0.00	-0.00	-0.00	903.00	200.00	0.00	-0.00	0.38	2.59	638.12	181.92	174.70	0.00	205.09
128	-0.00	-0.00	-0.00	903.00	200.00	0.00	-0.00	-0.00	2.67	638.43	182.41	174.81	0.00	245.34
129	-0.00	-0.00	-0.00	903.00	200.00	0.00	-0.00	-0.08	2.59	638.12	182.21	174.70	0.00	193.04
130	-0.00	-0.00	-0.00	903.00	200.00	0.00	-0.00	-0.00	2.75	637.66	182.41	174.73	0.00	254.30
131	-0.00	-0.00	-0.00	903.00	200.00	0.00	-0.00	0.08	2.59	638.28	182.45	174.90	0.00	234.34
132	-0.00	-0.00	-0.00	903.00	200.00	0.00	-0.00	-0.23	2.44	638.28	182.81	174.80	0.00	177.43
133	-0.00	-0.00	-0.00	903.00	200.00	0.00	-0.00	0.08	2.37	638.43	182.70	174.95	0.00	206.86
134	-0.00	-0.00	-0.00	903.00	200.00	0.00	-0.00	-0.00	2.52	639.19	183.05	175.03	0.00	225.78
135	-0.00	-0.00	-0.00	903.00	200.00	0.00	-0.00	-0.08	2.44	638.12	182.86	175.08	0.00	242.12
136	-0.00	-0.00	-0.00	903.00	200.00	0.00	-0.00	-0.38	2.44	638.73	183.18	175.11	0.00	226.03
137	-0.00	-0.00	-0.00	903.00	200.00	0.00	-0.00	-0.15	2.29	638.89	183.28	175.16	0.00	225.16
138	-0.00	-0.00	-0.00	903.00	200.00	0.00	-0.00	-0.31	2.29	638.58	183.51	175.29	0.00	182.61
139	-0.00	-0.00	-0.00	903.00	200.00	0.00	-0.00	-0.31	2.37	638.73	183.61	175.39	0.00	237.00
140	-0.00	-0.00	-0.00	903.00	200.00	0.00	-0.00	-0.15	2.44	638.73	183.83	175.59	0.00	241.57
141	-0.00	-0.00	-0.00	903.00	200.00	0.00	-0.00	-0.23	2.29	638.73	184.11	175.63	0.00	270.82
142	-0.00	-0.00	-0.00	903.00	200.00	0.00	-0.00	-0.31	2.21	639.04	184.17	175.79	0.00	286.56
143	-0.00	-0.00	-0.00	903.00	200.00	0.00	-0.00	-0.46	2.29	638.89	184.36	175.88	0.00	275.73
144	-0.00	-0.00	-0.00	903.00	200.00	0.00	-0.00	-0.31	2.14	638.73	184.47	175.82	0.00	299.95
145	-0.00	-0.00	-0.00	903.00	200.00	0.00	-0.00	-0.61	2.06	638.73	184.83	176.02	0.00	274.77
146	-0.00	-0.00	-0.00	903.00	200.00	0.00	-0.00	-0.61	2.21	638.73	184.90	176.25	0.00	292.04
147	-0.00	-0.00	-0.00	903.00	200.00	0.00	-0.00	-0.92	1.83	638.73	185.12	176.40	0.00	323.52
148	-0.00	-0.00	-0.00	903.00	200.00	0.00	-0.00	-0.92	1.83	638.73	185.19	176.45	0.00	346.23
149	-0.00	-0.00	-0.00	903.00	200.00	0.00	-0.00	-0.99	1.91	638.58	185.45	176.58	0.00	287.49
150	-0.00	-0.00	-0.00	903.00	200.00	0.00	-0.00	-1.22	1.91	638.58	185.52	176.63	0.00	269.77
151	-0.00	-0.00	-0.00	903.00	200.00	0.00	-0.00	-1.22	1.98	638.28	185.54	176.67	0.00	369.98
152	-0.00	-0.00	-0.00	903.00	200.00	0.00	-0.00	-1.37	1.68	638.73	185.62	176.83	0.00	315.36
153	-0.00	-0.00	-0.00	903.00	200.00	0.00	-0.00	-1.30	1.68	638.58	185.81	177.01	0.00	335.92
154	-0.00	-0.00	-0.00	903.00	200.00	0.00	-0.00	-1.45	1.68	638.58	186.02	177.01	0.00	361.96
155	-0.00	-0.00	-0.00	903.00	200.00	0.00	-0.00	-1.45	1.68	638.58	186.02	177.16	0.00	315.98
156	-0.00	-0.00	-0.00	903.00	200.00	0.00	-0.00	-1.45	1.60	639.19	186.27	177.23	0.00	329.66
157	-0.00	-0.00	-0.00	903.00	200.00	0.00	-0.00	-1.60	1.83	638.89	186.15	177.22	0.00	382.30
158	-0.00	-0.00	-0.00	903.00	200.00	0.00	-0.00	-1.83	1.53	639.19	186.27	177.37	0.00	306.52
159	-0.00	-0.00	-0.00	903.00	200.00	0.00	-0.00	-1.75	1.60	638.58	186.24	177.40	0.00	267.71
160	-0.00	-0.00	-0.00	903.00	200.00	0.00	-0.00	-2.14	1.60	638.73	186.26	177.59	0.00	344.53
161	-0.00	-0.00	-0.00	903.00	200.00	0.00	-0.00	-1.83	1.45	638.89	186.29	177.50	0.00	297.58
162	-0.00	-0.00	-0.00	903.00	200.00	0.00	-0.00	-1.68	1.45	639.19	186.13	177.75	0.00	225.30
163	-0.00	-0.00	-0.00	903.00	200.00	0.00	-0.00	-1.60	1.37	638.89	185.93	177.65	0.00	284.02
164	-0.00	-0.00	-0.00	903.00	200.00	0.00	-0.00	-1.60	1.37	639.04	186.03	177.70	0.00	283.80
165	-0.00	-0.00	-0.00	903.00	200.00	0.00	-0.00	-1.60	1.37	639.80	185.95	177.77	0.00	238.01
166	-0.00	-0.00	-0.00	903.00	200.00	0.00	-0.00	-1.53	1.22	639.95	185.77	177.68	0.00	196.39
167	-0.00	-0.00	-0.00	903.00	200.00	0.00	-0.00	-1.45	1.22	639.65	185.64	177.86	0.00	286.13
168	-0.00	-0.00	-0.00	903.00	200.00	0.00	-0.00	-1.53	1.07	639.19	185.56	177.80	0.00	179.00
169	-0.00	-0.00	-0.00	903.00	200.00	0.00	-0.00	-1.30	1.22	639.04	185.39	177.75	0.00	214.55
170	-0.00	-0.00	-0.00	903.00	200.00	0.00	-0.00	-1.37	1.37	638.73	185.40	177.69	0.00	279.57
171	-0.00	-0.00	-0.00	903.00	200.00	0.00	-0.00	-1.22	1.22	637.97	185.12	177.61	0.00	259.11
172	-0.00	-0.00	-0.00	903.00	200.00	0.00	-0.00	-1.07	1.22	637.82	184.95	177.66	0.00	210.08
173	-0.00	-0.00	-0.00	903.00	200.00	0.00	-0.00	-1.07	1.07	637.36	184.87	177.59	0.00	238.46
174	-0.00	-0.00	-0.00	903.00	200.00	0.00	-0.00	-0.69	1.30	636.90	184.79	177.62	0.00	279.24
175	-0.00	-0.00	-0.00	903.00	200.00	0.00	-0.00	-0.69	1.22	636.44	184.78	177.66	0.00	247.55
176	-0.00	-0.00	-0.00	903.00	200.00	0.00	-0.00	-0.69	1.14	636.14	184.65	177.69	0.00	261.77
177	-0.00	-0.00	-0.00	903.00	200.00	0.00	-0.00	-0.76	1.14	636.44	184.70	177.70	0.00	263.40
178	-0.00	-0.00	-0.00	903.00	200.00	0.00	-0.00	-0.38	1.30	635.99	184.40	177.74	0.00	341.53
179	-0.00	-0.00	-0.00	903.00	200.00	0.00	-0.00	-0.53	1.22	637.36	184.51	177.83	0.00	335.92
180	-0.00	-0.00	-0.00	903.00	200.00	0.00	-0.00	-0.46	1.14	637.66	184.28	177.75	0.00	325.73
181	-0.00	-0.00	-0.00	903.00	200.00	0.00	-0.00	-0.23	1.14	638.43	184.35	177.72	0.00	320.56
182	-0.00	-0.00	-0.00	903.00	200.00	0.00	-0.00	-0.23	1.07	638.89	184.36	177.65	0.00	311.74
183	-0.00	-0.00	-0.00	903.00	200.00	0.00	-0.00	-0.00	1.30	639.80	184.38	177.82	0.00	333.07
184	-0.00	-0.00	-0.00	903.00	200.00	0.00	-0.00	-0.15	1.30	639.19	184.34	177.80	0.00	382.28
185	-0.00	-0.00	-0.00	903.00	200.00	0.00	-0.00	-0.08	1.37	639.65	184.35	177.77	0.00	366.51
186	-0.00	-0.00	-0.00	903.00	200.00	0.00	-0.00	-0.15	1.37	640.26	184.32	177.84	0.00	368.24
187	-0.00	-0.00	-0.00	903.00	200.00	0.00	-0.00	-0.23	1.37	639.65	184.28	177.62	0.00	392.92
188	-0.00	-0.00	-0.00	903.00	200.00	0.00	-0.00	-0.15	1.45	639.19	184.20	177.80	0.00	331.47
189	-0.00	-0.00	-0.00	903.00	200.00	0.00	-0.00	-0.08	1.83	638.89	184.28	177.93	0.00	396.67
190	-0.00	-0.00	-0.00	903.00	200.00	0.00	-0.00	-0.15	1.60	638.28	184.32	177.81	0.00	326.06
191	-0.00	-0.00	-0.00	903.00	200.00	0.00	-0.00	-0.00	1.53	637.97	184.26	177.76	0.00	336.82
192	-0.00	-0.00	-0.00	903.00	200.00	0.00	-0.00	-0.08	1.60	637.97	184.33	177.85	0.00	347.22
193	-0.00	-0.00	-0.00	903.00	200.00	0.00	-0.00	-0.08	1.60	638.28	184.46	177.77	0.00	369.92
194	-0.00	-0.00	-0.00	903.00	200.00	0.00	-0.00	-0.00	1.60	638.28	184.39	177.67	0.00	299.67
195	-0.00	-0.00	-0.00	903.00	200.00	0.00	-0.00	-0.00	1.60	638.89	184.57	177.79	0.00	345.15
196	-0.00	-0.00	-0.00	903.00	200.00	0.00	-0.00	-0.08	1.60	638.58	184.73	177.78	0.00	369.48
197	-0.00	-0.00	-0.00	903.00	200.00	0.00	-0.00	0.08	1.53	638.58	184.73	177.73	0.00	311.52
198	-0.00	-0.00	-0.00	903.00	200.00	0.00	-0.00	-0.15	1.53	639.19	185.06	177.70	0.00	293.23
199	-0.00	-0.00	-0.00	903.00	200.00	0.00	-0.00	-0.15	1.68	639.65	185.00	177.67	0.00	310.88
200	-0.00	-0.00	-0.00	903.00	200.00	0.00	-0.00	-0.15	1.68	639.80	184.95	177.63	0.00	310.96
201	-0.00	-0.00	-0.00	903.00	200.00	0.00	-0.00	-0.31	1.60	639.65	185.07	177.67	0.00	305.40
202	-0.00	-0.00	-0.00	903.00	200.00	0.00	-0.00	-0.15	1.68	639.04	185.24	177.46	0.00	287.61
203	-0.00	-0.00	-0.00	903.00	200.00	0.00	-0.00	-0.15	1.68	639.19	185.13	177.51	0.00	287.79
204	-0.00	-0.00	-0.00	903.00	200.00	0.00	-0.00	-0.31	1.83	638.43	185.21	177.49	0.00	262.84
205	-0.00	-0.00	-0.00	903.00	200.00	0.00	-0.00	-0.08	1.98	638.12	185.29	177.57	0.00	320.80
206	-0.00	-0.00	-0.00	903.00	200.00	0.00	-0.00	-0.08	1.91	637.51	185.18	177.64	0.00	266.48
207	-0.00	-0.00	-0.00	903.00	200.00	0.00	-0.00	-0.15	1.91	637.36	185.30	177.45	0.00	222.21
208	-0.00	-0.00	-0.00	903.00	200.00	0.00	-0.00	-0.08	1.91	637.66	185.43	177.55	0.00	266.02
209	-0.00	-0.00	-0.00	903.00	200.00	0.00	-0.00	-0.31	1.98	637.66	185.36	177.46	0.00	257.18
210	-0.00	-0.00	-0.00	903.00	200.00	0.00	-0.00	-0.31	1.91	637.97	185.41	177.37	0.00	248.36
211	-0.00	-0.00	-0.00	903.00	200.00	0.00	-0.00	-0.08	1.91	638.28	185.54	177.38	0.00	220.05
212	-0.00	-0.00	-0.00	903.00	200.00	0.00	-0.00	-0.31	1.83	638.58	185.45	177.44	0.00	216.63
213	-0.00	-0.00	-0.00	903.00	200.00	0.00	-0.00	-0.08	1.60	638.43	185.56	177.34	0.00	139.30
214	-0.00	-0.00	-0.00	903.00	200.00	0.00	-0.00	-0.23	1.83	638.89	185.57	177.26	0.00	214.72
215	-0.00	-0.00	-0.00	903.00	200.00	0.00	-0.00	-0.15	1.98	639.19	185.63	177.32	0.00	230.33
216	-0.00	-0.00	-0.00	903.00	200.00	0.00	-0.00	-0.23	1.98	639.50	185.61	177.28	0.00	186.33
217	-0.00	-0.00	-0.00	903.00	200.00	0.00	-0.00	-0.38	1.91	639.50	185.68	177.28	0.00	180.93
218	-0.00	-0.00	-0.00	903.00	200.00	0.00	-0.00	-0.46	1.98	638.73	185.76	177.26	0.00	214.13
219	-0.00	-0.00	-0.00	903.00	200.00	0.00	-0.00	-0.53	1.91	639.19	185.92	177.23	0.00	206.87
220	-0.00	-0.00	-0.00	903.00	200.00	0.00	-0.00	-0.46	1.98	638.12	185.72	177.24	0.00	191.33
221	-0.00	-0.00	-0.00	903.00	200.00	0.00	-0.00	-0.38	1.91	638.73	185.76	177.21	0.00	112.14
222	-0.00	-0.00	-0.00	903.00	200.00	0.00	-0.00	-0.46	1.98	638.43	185.92	177.25	0.00	213.82
223	-0.00	-0.00	-0.00	903.00	200.00	0.00	-0.00	-0.31	1.91	638.73	186.05	177.26	0.00	201.40
224	-0.00	-0.00	-0.00	903.00	200.00	0.00	-0.00	-0.53	1.91	638.28	185.82	177.24	0.00	184.15
225	-0.00	-0.00	-0.00	903.00	200.00	0.00	-0.00	-0.38	1.98	639.04	185.89	177.22	0.00	212.16
226	-0.00	-0.00	-0.00	903.00	200.00	0.00	-0.00	-0.38	2.06	638.58	185.88	177.16	0.00	289.57
227	-0.00	-0.00	-0.00	903.00	200.00	0.00	-0.00	-0.53	1.83	638.89	186.00	177.26	0.00	197.99
228	-0.00	-0.00	-0.00	903.00	200.00	0.00	-0.00	-0.61	1.91	638.73	185.98	177.21	0.00	185.62
229	-0.00	-0.00	-0.00	903.00	200.00	0.00	-0.00	-0.61	1.91	638.73	186.05	177.26	0.00	208.34
230	-0.00	-0.00	-0.00	903.00	200.00	0.00	-0.00	-0.69	1.98	639.50	186.18	177.24	0.00	218.51
231	-0.00	-0.00	-0.00	903.00	200.00	0.00	-0.00	-0.61	1.91	639.50	186.33	177.19	0.00	184.96
232	-0.00	-0.00	-0.00	903.00	200.00	0.00	-0.00	-0.76	1.83	638.89	186.08	177.26	0.00	248.84
233	-0.00	-0.00	-0.00	903.00	200.00	0.00	-0.00	-0.53	1.91	639.19	186.20	177.13	0.00	229.27
234	-0.00	-0.00	-0.00	903.00	200.00	0.00	-0.00	-0.61	1.91	639.19	186.27	177.18	0.00	185.07
235	-0.00	-0.00	-0.00	903.00	200.00	0.00	-0.00	-0.38	1.91	638.73	186.12	177.16	0.00	248.81
236	-0.00	-0.00	-0.00	903.00	200.00	0.00	-0.00	-0.38	1.91	638.28	186.11	177.19	0.00	203.04
237	-0.00	-0.00	-0.00	903.00	200.00	0.00	-0.00	-0.38	1.98	638.28	186.11	177.05	0.00	234.67
238	-0.00	-0.00	-0.00	903.00	200.00	0.00	-0.00	-0.38	2.06	638.43	186.28	177.29	0.00	265.80
239	-0.00	-0.00	-0.00	903.00	200.00	0.00	-0.00	-0.23	1.91	638.58	186.24	177.20	0.00	222.20
240	-0.00	-0.00	-0.00	903.00	200.00	0.00	-0.00	-0.38	2.06	638.73	186.26	177.31	0.00	242.95
241	-0.00	-0.00	-0.00	903.00	200.00	0.00	-0.00	-0.23	2.14	638.28	186.33	177.38	0.00	270.90
242	-0.00	-0.00	-0.00	903.00	200.00	0.00	-0.00	-0.31	1.91	638.58	186.24	177.44	0.00	338.31
243	-0.00	-0.00	-0.00	903.00	200.00	0.00	-0.00	-0.31	1.91	638.58	186.24	177.49	0.00	315.41
244	-0.00	-0.00	-0.00	903.00	200.00	0.00	-0.00	-0.23	1.98	638.43	186.42	177.39	0.00	322.02
245	-0.00	-0.00	-0.00	903.00	200.00	0.00	-0.00	-0.15	2.06	638.73	186.48	177.50	0.00	328.83
246	-0.00	-0.00	-0.00	903.00	200.00	0.00	-0.00	-0.31	2.06	638.73	186.62	177.50	0.00	286.20
247	-0.00	-0.00	-0.00	903.00	200.00	0.00	-0.00	-0.23	2.14	638.12	186.73	177.62	0.00	338.65
248	-0.00	-0.00	-0.00	903.00	200.00	0.00	-0.00	-0.23	2.14	638.12	186.80	177.57	0.00	292.73
249	-0.00	-0.00	-0.00	903.00	200.00	0.00	-0.00	-0.23	2.06	638.28	186.83	177.62	0.00	284.03
250	-0.00	-0.00	-0.00	903.00	200.00	0.00	-0.00	-0.31	1.98	638.28	186.83	177.62	0.00	254.21
251	-0.00	-0.00	-0.00	903.00	200.00	0.00	-0.00	-0.31	2.06	638.58	186.95	177.68	0.00	354.12
252	-0.00	-0.00	-0.00	903.00	200.00	0.00	-0.00	-0.31	1.91	638.12	187.09	177.67	0.00	267.96
253	-0.00	-0.00	-0.00	903.00	200.00	0.00	-0.00	-0.53	1.98	638.58	187.24	177.68	0.00	258.48
254	-0.00	-0.00	-0.00	903.00	200.00	0.00	-0.00	-0.69	1.91	638.73	187.48	177.78	0.00	252.75
255	-0.00	-0.00	-0.00	903.00	200.00	0.00	-0.00	-0.46	1.83	638.43	187.50	177.77	0.00	239.06
256	-0.00	-0.00	-0.00	903.00	200.00	0.00	-0.00	-0.76	1.91	638.58	187.60	177.68	0.00	254.30
257	-0.00	-0.00	-0.00	903.00	200.00	0.00	-0.00	-0.76	1.83	638.89	187.87	177.79	0.00	313.82
258	-0.00	-0.00	-0.00	903.00	200.00	0.00	-0.00	-0.76	1.83	638.89	187.87	177.88	0.00	245.08
259	-0.00	-0.00	-0.00	903.00	200.00	0.00	-0.00	-0.61	1.91	639.19	187.92	177.89	0.00	318.82
260	0.00	0.00	0.00	903.00	200.00	0.00	0.00	-0.69	1.98	639.95	188.13	177.92	0.00	259.97
261	-0.00	-0.00	-0.00	903.00	200.00	0.00	-0.00	-0.69	1.98	640.41	188.21	177.89	0.00	236.94
262	-0.00	-0.00	-0.00	903.00	200.00	0.00	-0.00	-0.61	1.91	639.95	188.20	177.83	0.00	226.78
263	-0.00	-0.00	-0.00	903.00	200.00	0.00	-0.00	-0.92	1.91	639.65	188.43	177.96	0.00	324.54
264	-0.00	-0.00	-0.00	903.00	200.00	0.00	-0.00	-0.92	1.91	638.89	188.51	177.88	0.00	278.67
265	-0.00	-0.00	-0.00	903.00	200.00	0.00	-0.00	-0.92	2.06	638.58	188.60	177.97	0.00	272.53
266	-0.00	-0.00	-0.00	903.00	200.00	0.00	-0.00	-1.22	2.06	638.43	188.86	177.96	0.00	278.72
267	-0.00	-0.00	-0.00	903.00	200.00	0.00	-0.00	-1.14	1.83	637.82	188.97	177.94	0.00	251.43
268	-0.00	-0.00	-0.00	903.00	200.00	0.00	-0.00	-1.07	1.91	637.36	188.96	177.88	0.00	258.30
269	-0.00	-0.00	-0.00	903.00	200.00	0.00	-0.00	-1.30	1.68	636.75	189.07	177.91	0.00	237.73
270	-0.00	-0.00	-0.00	903.00	200.00	0.00	-0.00	-1.37	1.53	636.60	189.33	177.80	0.00	290.90
271	-0.00	-0.00	-0.00	903.00	200.00	0.00	-0.00	-1.37	1.91	636.29	189.42	177.79	0.00	332.95
272	-0.00	-0.00	-0.00	903.00	200.00	0.00	-0.00	-1.37	1.98	636.29	189.42	177.89	0.00	272.59
273	-0.00	-0.00	-0.00	903.00	200.00	0.00	-0.00	-1.37	1.91	636.60	189.62	177.76	0.00	286.85
274	-0.00	-0.00	-0.00	903.00	200.00	0.00	-0.00	-1.45	2.06	637.05	189.70	177.82	0.00	282.25
275	-0.00	-0.00	-0.00	903.00	200.00	0.00	-0.00	-1.37	1.98	637.97	189.79	177.85	0.00	226.15
276	-0.00	-0.00	-0.00	903.00	200.00	0.00	-0.00	-1.68	1.98	638.73	189.99	178.07	0.00	277.92
277	-0.00	-0.00	-0.00	903.00	200.00	0.00	-0.00	-1.53	1.91	638.89	189.95	177.93	0.00	220.70
278	-0.00	-0.00	-0.00	903.00	200.00	0.00	-0.00	-1.60	1.83	639.50	190.12	178.00	0.00	259.33
279	-0.00	-0.00	-0.00	903.00	200.00	0.00	-0.00	-1.75	1.98	639.65	190.15	178.10	0.00	302.11
280	-0.00	-0.00	-0.00	903.00	200.00	0.00	-0.00	-1.75	2.06	639.80	190.25	178.11	0.00	287.39
281	-0.00	-0.00	-0.00	903.00	200.00	0.00	-0.00	-1.98	1.83	639.65	190.29	178.05	0.00	290.19
282	-0.00	-0.00	-0.00	903.00	200.00	0.00	-0.00	-1.98	1.68	639.95	190.20	178.06	0.00	182.03
283	-0.00	-0.00	-0.00	903.00	200.00	0.00	-0.00	-1.98	2.14	639.65	190.43	178.15	0.00	254.51
284	-0.00	-0.00	-0.00	903.00	200.00	0.00	-0.00	-2.06	2.06	639.50	190.55	178.10	0.00	270.58
285	-0.00	-0.00	-0.00	903.00	200.00	0.00	-0.00	-1.75	1.98	639.04	190.47	178.08	0.00	278.61
286	-0.00	-0.00	-0.00	903.00	200.00	0.00	-0.00	-1.60	2.06	638.43	190.37	178.06	0.00	238.10
287	-0.00	-0.00	-0.00	903.00	200.00	0.00	-0.00	-1.60	2.06	638.43	190.44	178.15	0.00	283.57
288	-0.00	-0.00	-0.00	903.00	200.00	0.00	-0.00	-1.60	2.06	638.12	190.39	178.34	0.00	352.06
289	-0.00	-0.00	-0.00	903.00	200.00	0.00	-0.00	-1.60	1.98	638.43	190.65	178.15	0.00	229.01
290	-0.00	-0.00	-0.00	903.00	200.00	0.00	-0.00	-1.60	1.91	638.89	190.59	178.17	0.00	335.21
291	-0.00	-0.00	-0.00	903.00	200.00	0.00	-0.00	-1.53	1.98	639.04	190.62	178.41	0.00	272.80
292	-0.00	-0.00	-0.00	903.00	200.00	0.00	-0.00	-1.53	2.06	638.58	190.75	178.35	0.00	280.96
293	-0.00	-0.00	-0.00	903.00	200.00	0.00	-0.00	-1.53	1.98	638.73	190.92	178.45	0.00	295.03
294	-0.00	-0.00	-0.00	903.00	200.00	0.00	-0.00	-1.75	2.06	639.19	190.93	178.47	0.00	285.35
295	-0.00	-0.00	-0.00	903.00	200.00	0.00	-0.00	-1.68	1.98	639.19	191.07	178.42	0.00	298.07
296	-0.00	-0.00	-0.00	903.00	200.00	0.00	-0.00	-1.53	2.06	639.04	191.12	178.51	0.00	348.63
297	-0.00	-0.00	-0.00	903.00	200.00	0.00	-0.00	-1.45	1.98	639.65	191.15	178.39	0.00	338.80
298	-0.00	-0.00	-0.00	903.00	200.00	0.00	-0.00	-1.37	1.91	639.04	191.05	178.46	0.00	328.94
299	-0.00	-0.00	-0.00	903.00	200.00	0.00	-0.00	-1.45	2.06	638.43	191.01	178.49	0.00	347.24
300	-0.00	-0.00	-0.00	903.00	200.00	0.00	-0.00	-1.22	2.14	637.97	190.86	178.47	0.00	305.19
301	-0.00	-0.00	-0.00	903.00	200.00	0.00	-0.00	-1.30	2.06	637.97	191.01	178.52	0.00	298.15
302	-0.00	-0.00	-0.00	903.00	200.00	0.00	-0.00	-1.30	1.91	637.51	191.07	178.55	0.00	258.47
303	-0.00	-0.00	-0.00	903.00	200.00	0.00	-0.00	-1.37	2.21	636.60	190.92	178.62	0.00	362.27
304	-0.00	-0.00	-0.00	903.00	200.00	0.00	-0.00	-1.37	2.06	637.51	190.93	178.51	0.00	299.97
305	-0.00	-0.00	-0.00	903.00	200.00	0.00	-0.00	-1.30	2.14	638.12	191.03	178.57	0.00	283.46
306	-0.00	-0.00	-0.00	903.00	200.00	0.00	-0.00	-1.30	2.06	638.58	191.18	178.54	0.00	274.88
307	-0.00	-0.00	-0.00	903.00	200.00	0.00	-0.00	-1.53	1.91	638.73	191.07	178.60	0.00	331.99
308	-0.00	-0.00	-0.00	903.00	200.00	0.00	-0.00	-1.53	2.06	638.73	190.99	178.74	0.00	302.76
309	-0.00	-0.00	-0.00	903.00	200.00	0.00	-0.00	-1.60	2.06	638.89	191.02	178.74	0.00	304.32
310	-0.00	-0.00	-0.00	903.00	200.00	0.00	-0.00	-1.75	1.98	639.50	191.05	178.76	0.00	253.38
311	-0.00	-0.00	-0.00	903.00	200.00	0.00	-0.00	-1.98	1.83	638.73	191.07	178.83	0.00	264.34
312	-0.00	-0.00	-0.00	903.00	200.00	0.00	-0.00	-1.98	1.98	638.58	190.97	178.83	0.00	304.05
313	-0.00	-0.00	-0.00	903.00	200.00	0.00	-0.00	-1.98	1.98	638.89	191.09	178.84	0.00	280.90
314	-0.00	-0.00	-0.00	903.00	200.00	0.00	-0.00	-2.14	1.91	638.89	191.09	178.74	0.00	230.25
315	-0.00	-0.00	-0.00	903.00	200.00	0.00	-0.00	-2.14	1.98	638.73	190.99	178.74	0.00	284.54
316	-0.00	-0.00	-0.00	903.00	200.00	0.00	-0.00	-2.21	1.91	638.58	190.90	178.78	0.00	277.93
317	-0.00	-0.00	-0.00	903.00	200.00	0.00	-0.00	-1.98	1.98	638.58	190.90	178.73	0.00	258.61
318	-0.00	-0.00	-0.00	903.00	200.00	0.00	-0.00	-1.98	2.06	638.58	190.82	178.69	0.00	290.06
319	-0.00	-0.00	-0.00	903.00	200.00	0.00	-0.00	-2.14	1.98	638.58	190.75	178.78	0.00	216.26
320	-0.00	-0.00	-0.00	903.00	200.00	0.00	-0.00	-2.06	2.06	638.43	190.73	178.78	0.00	223.04
321	-0.00	-0.00	-0.00	903.00	200.00	0.00	-0.00	-1.98	2.06	638.58	190.75	178.78	0.00	290.02
322	-0.00	-0.00	-0.00	903.00	200.00	0.00	-0.00	-1.68	2.06	638.73	190.56	178.79	0.00	238.15
323	-0.00	-0.00	-0.00	903.00	200.00	0.00	-0.00	-1.68	2.14	638.58	190.47	178.83	0.00	292.41
324	-0.00	-0.00	-0.00	903.00	200.00	0.00	-0.00	-1.37	2.14	638.43	190.44	178.78	0.00	240.30
325	-0.00	-0.00	-0.00	903.00	200.00	0.00	-0.00	-1.37	1.98	638.43	190.08	178.97	0.00	201.15
326	-0.00	-0.00	-0.00	903.00	200.00	0.00	-0.00	-1.45	1.98	638.58	190.18	178.78	0.00	248.60
327	-0.00	-0.00	-0.00	903.00	200.00	0.00	-0.00	-1.37	2.14	638.89	190.09	178.98	0.00	240.77
328	-0.00	-0.00	-0.00	903.00	200.00	0.00	-0.00	-1.22	1.98	638.28	189.98	178.91	0.00	243.97
329	-0.00	-0.00	-0.00	903.00	200.00	0.00	-0.00	-1.30	2.14	638.58	189.75	179.02	0.00	262.73
330	0.00	0.00	0.00	903.00	200.00	0.00	0.00	-1.07	1.98	637.97	189.57	179.10	0.00	264.27
331	-0.00	-0.00	-0.00	903.00	200.00	0.00	-0.00	-1.07	2.21	638.28	189.34	179.11	0.00	267.16
332	-0.00	-0.00	-0.00	903.00	200.00	0.00	-0.00	-0.99	2.06	638.43	189.36	179.11	0.00	271.51
333	-0.00	-0.00	-0.00	903.00	200.00	0.00	-0.00	-1.14	2.06	638.43	189.29	179.16	0.00	274.79
334	-0.00	-0.00	-0.00	903.00	200.00	0.00	-0.00	-0.92	2.06	638.58	189.25	179.26	0.00	247.13
335	-0.00	-0.00	-0.00	903.00	200.00	0.00	-0.00	-0.92	1.98	638.58	189.18	179.21	0.00	238.87
336	-0.00	-0.00	-0.00	903.00	200.00	0.00	-0.00	-0.61	2.14	639.04	189.11	179.27	0.00	249.53
337	-0.00	-0.00	-0.00	903.00	200.00	0.00	-0.00	-0.69	1.91	638.89	189.09	179.22	0.00	225.82
338	-0.00	-0.00	-0.00	903.00	200.00	0.00	-0.00	-0.69	2.21	638.58	188.89	179.26	0.00	260.08
339	-0.00	-0.00	-0.00	903.00	200.00	0.00	-0.00	-0.69	2.29	638.28	188.91	179.49	0.00	245.47
340	-0.00	-0.00	-0.00	903.00	200.00	0.00	-0.00	-0.76	1.98	638.28	188.91	179.49	0.00	190.24
341	-0.00	-0.00	-0.00	903.00	200.00	0.00	-0.00	-0.61	2.06	638.28	188.91	179.49	0.00	218.47
342	-0.00	-0.00	-0.00	903.00	200.00	0.00	-0.00	-0.69	1.91	637.82	188.68	179.62	0.00	203.43
343	-0.00	-0.00	-0.00	903.00	200.00	0.00	-0.00	-0.53	1.91	637.97	188.71	179.48	0.00	177.45
344	-0.00	-0.00	-0.00	903.00	200.00	0.00	-0.00	-0.61	1.91	638.28	188.76	179.68	0.00	224.57
345	-0.00	-0.00	-0.00	903.00	200.00	0.00	-0.00	-0.46	1.83	638.58	188.75	179.78	0.00	212.97
346	-0.00	-0.00	-0.00	903.00	200.00	0.00	-0.00	-0.53	1.91	638.43	188.43	179.83	0.00	177.80
347	-0.00	-0.00	-0.00	903.00	200.00	0.00	-0.00	-0.61	1.91	638.89	188.51	179.75	0.00	270.78
348	-0.00	-0.00	-0.00	903.00	200.00	0.00	-0.00	-0.69	1.98	639.65	188.65	179.87	0.00	234.71
349	-0.00	-0.00	-0.00	903.00	200.00	0.00	-0.00	-0.76	2.06	639.04	188.40	179.94	0.00	245.20
350	-0.00	-0.00	-0.00	903.00	200.00	0.00	-0.00	-0.61	2.06	639.50	188.62	179.91	0.00	241.70
351	-0.00	-0.00	-0.00	903.00	200.00	0.00	-0.00	-0.53	2.06	639.04	188.47	180.04	0.00	240.41
352	-0.00	-0.00	-0.00	903.00	200.00	0.00	-0.00	-0.76	1.68	638.89	188.30	180.13	0.00	202.65
353	-0.00	-0.00	-0.00	903.00	200.00	0.00	-0.00	-0.61	1.91	638.58	187.96	180.22	0.00	180.00
354	-0.00	-0.00	-0.00	903.00	200.00	0.00	-0.00	-0.53	2.06	638.73	187.98	180.32	0.00	264.15
355	-0.00	-0.00	-0.00	903.00	200.00	0.00	-0.00	-0.46	2.06	638.89	187.94	180.37	0.00	216.94
356	-0.00	-0.00	-0.00	903.00	200.00	0.00	-0.00	-0.61	2.06	638.73	187.77	180.36	0.00	266.06
357	-0.00	-0.00	-0.00	903.00	200.00	0.00	-0.00	-0.46	1.83	639.04	187.61	180.37	0.00	329.22
358	-0.00	-0.00	-0.00	903.00	200.00	0.00	-0.00	-0.38	1.83	639.65	187.71	180.39	0.00	304.63
359	-0.00	-0.00	-0.00	903.00	200.00	0.00	-0.00	-0.53	1.68	639.04	187.61	180.52	0.00	290.61
360	-0.00	-0.00	-0.00	903.00	200.00	0.00	-0.00	-0.31	1.68	638.73	187.55	180.41	0.00	217.60
361	-0.00	-0.00	-0.00	903.00	200.00	0.00	-0.00	-0.53	1.60	638.73	187.48	180.51	0.00	282.24
362	-0.00	-0.00	-0.00	903.00	200.00	0.00	-0.00	-0.38	1.98	638.12	187.37	180.54	0.00	345.27
363	-0.00	-0.00	-0.00	903.00	200.00	0.00	-0.00	-0.46	1.60	638.28	187.26	180.59	0.00	235.29
364	-0.00	-0.00	-0.00	903.00	200.00	0.00	-0.00	-0.23	1.91	637.97	187.13	180.63	0.00	173.94
365	-0.00	-0.00	-0.00	903.00	200.00	0.00	-0.00	-0.23	1.91	637.66	187.15	180.71	0.00	265.43
366	-0.00	-0.00	-0.00	903.00	200.00	0.00	-0.00	-0.46	1.91	637.36	187.10	180.66	0.00	338.64
367	-0.00	-0.00	-0.00	903.00	200.00	0.00	-0.00	-0.23	1.83	637.05	186.97	180.84	0.00	234.24
368	-0.00	-0.00	-0.00	903.00	200.00	0.00	-0.00	-0.38	1.68	636.60	186.96	180.73	0.00	219.97
369	-0.00	-0.00	-0.00	903.00	200.00	0.00	-0.00	-0.23	1.91	636.60	186.74	180.73	0.00	220.43
370	-0.00	-0.00	-0.00	903.00	200.00	0.00	-0.00	-0.38	1.83	637.36	186.88	180.85	0.00	237.32
371	-0.00	-0.00	-0.00	903.00	200.00	0.00	-0.00	-0.23	1.98	637.66	186.72	180.76	0.00	183.34
372	-0.00	-0.00	-0.00	903.00	200.00	0.00	-0.00	-0.31	1.91	637.66	186.72	180.71	0.00	221.95
373	-0.00	-0.00	-0.00	903.00	200.00	0.00	-0.00	-0.08	1.83	638.58	186.52	180.79	0.00	232.14
374	-0.00	-0.00	-0.00	903.00	200.00	0.00	-0.00	-0.23	1.91	638.58	186.59	180.88	0.00	220.68
375	-0.00	-0.00	-0.00	903.00	200.00	0.00	-0.00	-0.08	1.83	639.19	186.49	180.90	0.00	186.41
376	-0.00	-0.00	-0.00	903.00	200.00	0.00	-0.00	-0.15	1.83	639.50	186.40	180.96	0.00	233.80
377	-0.00	-0.00	-0.00	903.00	200.00	0.00	-0.00	-0.08	1.91	639.65	186.57	181.06	0.00	240.68
378	-0.00	-0.00	-0.00	903.00	200.00	0.00	-0.00	-0.23	1.91	639.04	186.46	181.09	0.00	266.66
379	-0.00	-0.00	-0.00	903.00	200.00	0.00	-0.00	-0.08	1.91	639.04	186.39	181.14	0.00	218.13
380	-0.00	-0.00	-0.00	903.00	200.00	0.00	-0.00	-0.15	1.91	639.04	186.46	181.18	0.00	265.21
381	-0.00	-0.00	-0.00	903.00	200.00	0.00	-0.00	-0.15	1.91	638.58	186.45	181.31	0.00	265.20
382	-0.00	-0.00	-0.00	903.00	200.00	0.00	-0.00	-0.31	1.91	637.82	186.39	181.34	0.00	313.95
383	-0.00	-0.00	-0.00	903.00	200.00	0.00	-0.00	-0.31	1.83	637.82	186.60	181.53	0.00	304.83
384	-0.00	-0.00	-0.00	903.00	200.00	0.00	-0.00	-0.23	1.83	637.82	186.39	181.44	0.00	303.83
385	0.00	0.00	0.00	903.00	200.00	0.00	0.00	-0.23	1.83	638.28	186.68	181.45	0.00	303.29
386	-0.00	-0.00	-0.00	903.00	200.00	0.00	-0.00	-0.31	1.60	638.28	186.47	181.59	0.00	279.07
387	-0.00	-0.00	-0.00	903.00	200.00	0.00	-0.00	-0.31	1.53	638.43	186.78	181.69	0.00	269.90
388	-0.00	-0.00	-0.00	903.00	200.00	0.00	-0.00	-0.31	1.53	638.58	186.81	181.65	0.00	224.09
389	-0.00	-0.00	-0.00	903.00	200.00	0.00	-0.00	-0.46	1.60	638.89	186.86	181.75	0.00	281.17
390	-0.00	-0.00	-0.00	903.00	200.00	0.00	-0.00	-0.38	1.53	639.50	186.97	181.72	0.00	316.77
391	-0.00	-0.00	-0.00	903.00	200.00	0.00	-0.00	-0.31	1.37	639.19	186.92	181.86	0.00	275.27
392	-0.00	-0.00	-0.00	903.00	200.00	0.00	-0.00	-0.46	1.37	639.50	187.12	181.82	0.00	254.90
393	-0.00	-0.00	-0.00	903.00	200.00	0.00	-0.00	-0.38	1.60	638.89	187.01	181.94	0.00	325.25
394	-0.00	-0.00	-0.00	903.00	200.00	0.00	-0.00	-0.38	1.37	638.73	187.05	181.94	0.00	299.33
395	0.00	0.00	0.00	903.00	200.00	0.00	0.00	-0.38	1.53	638.28	187.19	182.12	0.00	316.29
396	-0.00	-0.00	-0.00	903.00	200.00	0.00	-0.00	-0.31	1.45	637.97	187.28	182.11	0.00	260.42
397	-0.00	-0.00	-0.00	903.00	200.00	0.00	-0.00	-0.38	1.37	638.12	187.23	182.21	0.00	253.20
398	-0.00	-0.00	-0.00	903.00	200.00	0.00	-0.00	-0.38	1.45	637.51	187.27	182.34	0.00	307.48
399	-0.00	-0.00	-0.00	903.00	200.00	0.00	-0.00	-0.38	1.22	637.66	187.37	182.48	0.00	304.39
400	-0.00	-0.00	-0.00	903.00	200.00	0.00	-0.00	-0.31	1.22	637.82	187.11	182.58	0.00	326.23
401	-0.00	-0.00	-0.00	903.00	200.00	0.00	-0.00	-0.38	0.99	637.82	187.11	182.73	0.00	324.55
402	-0.00	-0.00	-0.00	903.00	200.00	0.00	-0.00	-0.38	1.07	637.97	186.99	182.78	0.00	379.05
403	-0.00	-0.00	-0.00	903.00	200.00	0.00	-0.00	-0.46	0.99	638.28	187.11	183.03	0.00	394.39
404	-0.00	-0.00	-0.00	903.00	200.00	0.00	-0.00	-0.46	0.61	638.89	187.08	183.14	0.00	419.96
405	-0.00	-0.00	-0.00	903.00	200.00	0.00	-0.00	-0.61	0.76	639.04	186.96	183.29	0.00	439.77
406	-0.00	-0.00	-0.00	903.00	200.00	0.00	-0.00	-0.61	0.76	639.19	186.99	183.43	0.00	439.65
407	-0.00	-0.00	-0.00	903.00	200.00	0.00	-0.00	-0.61	0.84	639.65	186.71	183.68	0.00	517.02
408	-0.00	-0.00	-0.00	903.00	200.00	0.00	-0.00	-0.53	0.84	639.65	186.78	183.68	0.00	447.05
409	-0.00	-0.00	-0.00	903.00	200.00	0.00	-0.00	-0.61	0.61	639.65	186.57	183.73	0.00	422.49
410	-0.00	-0.00	-0.00	903.00	200.00	0.00	-0.00	-0.46	0.92	639.65	186.50	183.83	0.00	454.64
411	-0.00	-0.00	-0.00	903.00	200.00	0.00	-0.00	-0.53	0.76	639.19	186.63	183.86	0.00	392.66
412	-0.00	-0.00	-0.00	903.00	200.00	0.00	-0.00	-0.38	0.92	638.73	186.34	183.95	0.00	361.96
413	-0.00	-0.00	-0.00	903.00	200.00	0.00	-0.00	-0.23	0.76	638.58	186.16	183.94	0.00	365.18
414	-0.00	-0.00	-0.00	903.00	200.00	0.00	-0.00	-0.08	0.61	637.97	186.20	183.88	0.00	345.35
415	-0.00	-0.00	-0.00	903.00	200.00	0.00	-0.00	-0.00	0.61	638.12	186.01	183.88	0.00	321.34
416	-0.00	-0.00	-0.00	903.00	200.00	0.00	-0.00	0.08	0.61	638.12	186.08	183.98	0.00	320.08
417	-0.00	-0.00	-0.00	903.00	200.00	0.00	-0.00	0.15	0.76	638.12	186.08	183.93	0.00	336.23
418	-0.00	-0.00	-0.00	903.00	200.00	0.00	-0.00	0.15	0.53	638.28	186.04	183.84	0.00	264.39
419	-0.00	-0.00	-0.00	903.00	200.00	0.00	-0.00	-0.00	0.84	638.28	185.75	183.93	0.00	301.87
420	-0.00	-0.00	-0.00	903.00	200.00	0.00	-0.00	0.08	0.92	638.12	185.72	183.79	0.00	309.38
421	-0.00	-0.00	-0.00	903.00	200.00	0.00	-0.00	0.15	0.84	638.58	186.02	183.89	0.00	322.08
422	-0.00	-0.00	-0.00	903.00	200.00	0.00	-0.00	0.15	0.92	638.12	185.72	183.74	0.00	331.02
423	-0.00	-0.00	-0.00	903.00	200.00	0.00	-0.00	0.31	1.07	638.58	185.73	183.75	0.00	254.42
424	-0.00	-0.00	-0.00	903.00	200.00	0.00	-0.00	0.31	0.99	638.73	185.91	183.80	0.00	268.44
425	-0.00	-0.00	-0.00	903.00	200.00	0.00	-0.00	0.08	0.99	638.43	185.78	183.65	0.00	226.48
426	-0.00	-0.00	-0.00	903.00	200.00	0.00	-0.00	0.31	0.99	638.43	185.85	183.75	0.00	222.70
427	-0.00	-0.00	-0.00	903.00	200.00	0.00	-0.00	-0.08	1.14	638.28	185.54	183.79	0.00	223.78
428	-0.00	-0.00	-0.00	903.00	200.00	0.00	-0.00	0.08	1.30	638.28	185.82	183.79	0.00	192.63
429	-0.00	-0.00	-0.00	903.00	200.00	0.00	-0.00	-0.00	0.99	638.43	185.92	183.70	0.00	204.70
430	-0.00	-0.00	-0.00	903.00	200.00	0.00	-0.00	-0.15	1.14	638.89	186.15	183.76	0.00	292.99
431	-0.00	-0.00	-0.00	903.00	200.00	0.00	-0.00	-0.15	1.14	638.58	185.95	183.80	0.00	247.43
432	-0.00	-0.00	-0.00	903.00	200.00	0.00	-0.00	-0.08	1.30	638.73	186.12	183.66	0.00	263.39
433	-0.00	-0.00	-0.00	903.00	200.00	0.00	-0.00	-0.08	1.30	639.19	186.20	183.62	0.00	286.17
434	-0.00	-0.00	-0.00	903.00	200.00	0.00	-0.00	-0.15	1.22	639.50	186.18	183.63	0.00	278.76
435	-0.00	-0.00	-0.00	903.00	200.00	0.00	-0.00	0.31	1.22	639.19	186.20	183.62	0.00	271.25
436	-0.00	-0.00	-0.00	903.00	200.00	0.00	-0.00	0.31	1.22	638.58	186.09	183.46	0.00	179.78
437	-0.00	-0.00	-0.00	903.00	200.00	0.00	-0.00	0.08	1.37	638.89	186.29	183.38	0.00	177.78
438	-0.00	-0.00	-0.00	903.00	200.00	0.00	-0.00	-0.00	1.37	638.28	186.33	183.36	0.00	179.00
439	-0.00	-0.00	-0.00	903.00	200.00	0.00	-0.00	0.08	1.45	638.28	186.25	183.31	0.00	255.16
440	-0.00	-0.00	-0.00	903.00	200.00	0.00	-0.00	-0.08	1.37	638.28	186.18	183.31	0.00	157.58
441	-0.00	-0.00	-0.00	903.00	200.00	0.00	-0.00	-0.00	1.45	638.43	186.28	183.32	0.00	187.73
442	-0.00	-0.00	-0.00	903.00	200.00	0.00	-0.00	-0.15	1.37	638.12	186.23	183.17	0.00	181.70
443	-0.00	-0.00	-0.00	903.00	200.00	0.00	-0.00	-0.08	1.53	638.43	186.28	183.22	0.00	151.91
444	-0.00	-0.00	-0.00	903.00	200.00	0.00	-0.00	-0.15	1.53	638.89	186.29	183.28	0.00	198.95
445	-0.00	-0.00	-0.00	903.00	200.00	0.00	-0.00	-0.08	1.45	638.89	186.58	183.09	0.00	142.82
446	-0.00	-0.00	-0.00	903.00	200.00	0.00	-0.00	-0.23	1.53	638.89	186.51	183.23	0.00	199.90
447	-0.00	-0.00	-0.00	903.00	200.00	0.00	-0.00	-0.23	1.53	638.28	186.47	183.17	0.00	199.97
448	-0.00	-0.00	-0.00	903.00	200.00	0.00	-0.00	-0.23	1.45	638.43	186.57	183.32	0.00	168.25
449	-0.00	-0.00	-0.00	903.00	200.00	0.00	-0.00	-0.38	1.45	638.73	186.48	183.33	0.00	170.92
450	-0.00	-0.00	-0.00	903.00	200.00	0.00	-0.00	-0.46	1.60	639.19	186.56	183.29	0.00	212.29
451	-0.00	-0.00	-0.00	903.00	200.00	0.00	-0.00	-0.38	1.53	638.43	186.50	183.17	0.00	202.50
452	-0.00	-0.00	-0.00	903.00	200.00	0.00	-0.00	-0.76	1.37	638.73	186.77	183.23	0.00	168.30
453	-0.00	-0.00	-0.00	903.00	200.00	0.00	-0.00	-0.69	1.45	638.89	186.65	183.23	0.00	175.82
454	-0.00	-0.00	-0.00	903.00	200.00	0.00	-0.00	-0.69	1.37	638.43	186.78	183.22	0.00	144.11
455	-0.00	-0.00	-0.00	903.00	200.00	0.00	-0.00	-0.76	1.53	638.12	186.80	183.26	0.00	139.72
456	-0.00	-0.00	-0.00	903.00	200.00	0.00	-0.00	-0.69	1.60	639.04	186.89	183.14	0.00	215.68
457	-0.00	-0.00	-0.00	903.00	200.00	0.00	-0.00	-0.76	1.68	639.50	186.97	183.11	0.00	225.49
458	-0.00	-0.00	-0.00	903.00	200.00	0.00	-0.00	-0.53	1.45	639.95	187.05	183.12	0.00	149.85
459	-0.00	-0.00	-0.00	903.00	200.00	0.00	-0.00	-0.46	1.91	639.04	186.68	183.05	0.00	201.02
460	-0.00	-0.00	-0.00	903.00	200.00	0.00	-0.00	-0.61	1.37	639.19	186.92	183.05	0.00	165.64
461	-0.00	-0.00	-0.00	903.00	200.00	0.00	-0.00	-0.53	1.30	638.89	186.94	183.14	0.00	155.65
462	-0.00	-0.00	-0.00	903.00	200.00	0.00	-0.00	-0.46	1.37	638.28	186.90	183.07	0.00	163.07
463	-0.00	-0.00	-0.00	903.00	200.00	0.00	-0.00	-0.46	1.30	638.43	187.00	183.08	0.00	245.86
464	-0.00	-0.00	-0.00	903.00	200.00	0.00	-0.00	-0.31	1.37	637.97	186.85	183.16	0.00	252.09
465	-0.00	-0.00	-0.00	903.00	200.00	0.00	-0.00	-0.46	1.53	637.66	186.86	183.15	0.00	226.12
466	-0.00	-0.00	-0.00	903.00	200.00	0.00	-0.00	-0.31	1.30	636.90	186.87	183.18	0.00	197.64
467	-0.00	-0.00	-0.00	903.00	200.00	0.00	-0.00	-0.31	1.30	636.75	186.99	183.08	0.00	197.52
468	-0.00	-0.00	-0.00	903.00	200.00	0.00	-0.00	-0.53	1.22	635.99	187.00	183.16	0.00	192.72
469	-0.00	-0.00	-0.00	903.00	200.00	0.00	-0.00	-0.53	1.30	636.44	187.22	183.03	0.00	201.12
470	-0.00	-0.00	-0.00	903.00	200.00	0.00	-0.00	-0.53	1.30	637.05	187.26	182.99	0.00	246.86
471	-0.00	-0.00	-0.00	903.00	200.00	0.00	-0.00	-0.76	1.37	637.05	187.26	182.99	0.00	305.13
472	-0.00	-0.00	-0.00	903.00	200.00	0.00	-0.00	-0.53	1.30	637.97	187.28	182.92	0.00	178.21
473	-0.00	-0.00	-0.00	903.00	200.00	0.00	-0.00	-0.69	1.30	638.73	187.41	182.94	0.00	180.63
474	-0.00	-0.00	-0.00	903.00	200.00	0.00	-0.00	-0.76	1.30	638.43	187.43	182.89	0.00	273.50
475	-0.00	-0.00	-0.00	903.00	200.00	0.00	-0.00	-0.69	1.53	639.65	187.71	182.82	0.00	228.90
476	-0.00	-0.00	-0.00	903.00	200.00	0.00	-0.00	-0.69	1.37	639.80	187.81	182.78	0.00	280.33
477	-0.00	-0.00	-0.00	903.00	200.00	0.00	-0.00	-0.61	1.37	639.65	187.71	182.82	0.00	279.12
478	-0.00	-0.00	-0.00	903.00	200.00	0.00	-0.00	-0.69	1.45	639.65	188.07	182.92	0.00	288.42
479	-0.00	-0.00	-0.00	903.00	200.00	0.00	-0.00	-0.69	1.22	639.95	187.98	183.02	0.00	331.50
480	-0.00	-0.00	-0.00	903.00	200.00	0.00	-0.00	-0.61	1.30	639.50	188.12	183.15	0.00	384.27
481	-0.00	-0.00	-0.00	903.00	200.00	0.00	-0.00	-0.69	1.07	639.04	187.89	183.19	0.00	405.94
482	-0.00	-0.00	-0.00	903.00	200.00	0.00	-0.00	-0.69	0.92	638.58	188.03	183.32	0.00	365.74
483	-0.00	-0.00	-0.00	903.00	200.00	0.00	-0.00	-0.76	0.84	638.43	188.22	183.41	0.00	335.35
484	-0.00	-0.00	-0.00	903.00	200.00	0.00	-0.00	-0.92	1.14	638.28	188.12	183.41	0.00	463.66
485	-0.00	-0.00	-0.00	903.00	200.00	0.00	-0.00	-0.76	1.14	638.89	188.30	183.28	0.00	461.02
486	-0.00	-0.00	-0.00	903.00	200.00	0.00	-0.00	-0.92	1.14	639.19	188.21	183.24	0.00	463.71
487	-0.00	-0.00	-0.00	903.00	200.00	0.00	-0.00	-0.69	1.22	639.19	188.42	183.19	0.00	468.18
488	-0.00	-0.00	-0.00	903.00	200.00	0.00	-0.00	-0.99	1.14	639.19	188.35	183.34	0.00	441.85
489	-0.00	-0.00	-0.00	903.00	200.00	0.00	-0.00	-0.92	1.07	639.19	188.28	183.15	0.00	386.53
490	-0.00	-0.00	-0.00	903.00	200.00	0.00	-0.00	-1.07	1.07	639.50	188.48	183.25	0.00	411.67
491	-0.00	-0.00	-0.00	903.00	200.00	0.00	-0.00	-0.99	1.14	639.80	188.53	183.16	0.00	350.26
492	-0.00	-0.00	-0.00	903.00	200.00	0.00	-0.00	-1.14	1.07	639.50	188.55	183.20	0.00	390.04
493	-0.00	-0.00	-0.00	903.00	200.00	0.00	-0.00	-1.07	1.14	638.89	188.44	183.14	0.00	374.56
494	-0.00	-0.00	-0.00	903.00	200.00	0.00	-0.00	-1.07	1.07	638.89	188.58	183.14	0.00	320.12
495	-0.00	-0.00	-0.00	903.00	200.00	0.00	-0.00	-1.07	1.07	638.43	188.50	183.08	0.00	366.05
496	-0.00	-0.00	-0.00	903.00	200.00	0.00	-0.00	-1.07	1.07	638.28	188.33	183.03	0.00	320.51
497	-0.00	-0.00	-0.00	903.00	200.00	0.00	-0.00	-0.92	1.37	637.97	188.64	183.02	0.00	374.47
498	-0.00	-0.00	-0.00	903.00	200.00	0.00	-0.00	-1.07	1.53	637.51	188.42	182.96	0.00	325.80
499	-0.00	-0.00	-0.00	903.00	200.00	0.00	-0.00	-0.92	1.22	637.82	188.76	182.92	0.00	311.65
500	-0.00	-0.00	-0.00	903.00	200.00	0.00	-0.00	-1.07	1.30	637.36	188.53	182.95	0.00	345.89
501	-0.00	-0.00	-0.00	903.00	200.00	0.00	-0.00	-1.07	1.22	637.36	188.68	182.86	0.00	314.42
502	-0.00	-0.00	-0.00	903.00	200.00	0.00	-0.00	-0.99	1.22	637.36	188.60	182.67	0.00	336.28
503	-0.00	-0.00	-0.00	903.00	200.00	0.00	-0.00	-1.07	1.30	637.66	188.80	182.72	0.00	277.12
504	-0.00	-0.00	-0.00	903.00	200.00	0.00	-0.00	-1.22	1.53	637.66	188.80	182.48	0.00	305.50
505	0.00	0.00	0.00	903.00	200.00	0.00	0.00	-1.07	1.22	637.82	188.83	182.44	0.00	268.91
506	-0.00	-0.00	-0.00	903.00	200.00	0.00	-0.00	-1.07	1.53	638.12	188.74	182.45	0.00	302.96
507	-0.00	-0.00	-0.00	903.00	200.00	0.00	-0.00	-0.99	1.37	638.58	188.96	182.41	0.00	284.37
508	-0.00	-0.00	-0.00	903.00	200.00	0.00	-0.00	-1.14	1.60	638.43	189.01	182.36	0.00	335.35
509	-0.00	-0.00	-0.00	903.00	200.00	0.00	-0.00	-1.37	1.37	638.73	188.84	182.23	0.00	314.39
510	-0.00	-0.00	-0.00	903.00	200.00	0.00	-0.00	-1.53	1.60	638.43	188.79	182.27	0.00	319.68
511	-0.00	-0.00	-0.00	903.00	200.00	0.00	-0.00	-1.37	1.60	638.73	189.13	182.13	0.00	293.72
512	-0.00	-0.00	-0.00	903.00	200.00	0.00	-0.00	-1.37	1.30	638.43	189.01	182.12	0.00	168.51
513	-0.00	-0.00	-0.00	903.00	200.00	0.00	-0.00	-1.37	1.45	638.43	188.93	182.07	0.00	208.50
514	-0.00	-0.00	-0.00	903.00	200.00	0.00	-0.00	-1.37	1.37	638.28	188.98	182.12	0.00	222.80
515	-0.00	-0.00	-0.00	903.00	200.00	0.00	-0.00	-1.53	1.37	638.58	188.89	181.94	0.00	225.93
516	-0.00	-0.00	-0.00	903.00	200.00	0.00	-0.00	-1.37	1.37	639.19	189.14	181.90	0.00	177.10
517	-0.00	-0.00	-0.00	903.00	200.00	0.00	-0.00	-1.37	1.53	638.89	189.09	181.75	0.00	171.41
518	-0.00	-0.00	-0.00	903.00	200.00	0.00	-0.00	-1.37	1.60	638.28	188.91	181.83	0.00	202.94
519	-0.00	-0.00	-0.00	903.00	200.00	0.00	-0.00	-1.53	1.83	638.89	188.94	181.71	0.00	254.16
520	-0.00	-0.00	-0.00	903.00	200.00	0.00	-0.00	-1.37	1.53	638.73	188.77	181.70	0.00	240.63
521	-0.00	-0.00	-0.00	903.00	200.00	0.00	-0.00	-1.30	1.60	638.89	188.58	181.71	0.00	248.01
522	0.00	0.00	0.00	903.00	200.00	0.00	0.00	-1.53	1.37	638.43	188.58	181.84	0.00	203.62
523	-0.00	-0.00	-0.00	903.00	200.00	0.00	-0.00	-1.53	1.45	638.43	188.58	181.79	0.00	235.09
524	-0.00	-0.00	-0.00	903.00	200.00	0.00	-0.00	-1.30	1.22	638.28	188.48	181.88	0.00	251.19
525	-0.00	-0.00	-0.00	903.00	200.00	0.00	-0.00	-1.37	1.14	638.89	188.23	181.85	0.00	198.62
526	-0.00	-0.00	-0.00	903.00	200.00	0.00	-0.00	-1.22	1.30	639.50	188.26	181.82	0.00	258.67
527	-0.00	-0.00	-0.00	903.00	200.00	0.00	-0.00	-1.07	1.37	639.04	187.97	181.95	0.00	264.69
528	-0.00	-0.00	-0.00	903.00	200.00	0.00	-0.00	-0.92	1.22	639.50	187.54	181.96	0.00	245.34
529	-0.00	-0.00	-0.00	903.00	200.00	0.00	-0.00	-0.92	1.22	639.04	187.39	182.09	0.00	268.30
530	-0.00	-0.00	-0.00	903.00	200.00	0.00	-0.00	-0.38	0.99	639.50	187.26	182.06	0.00	233.11
531	-0.00	-0.00	-0.00	903.00	200.00	0.00	-0.00	-0.08	0.92	638.89	186.79	182.14	0.00	196.56
532	-0.00	-0.00	-0.00	903.00	200.00	0.00	-0.00	-0.08	0.76	638.43	186.71	182.07	0.00	225.13
533	-0.00	-0.00	-0.00	903.00	200.00	0.00	-0.00	0.15	0.84	638.28	186.68	182.12	0.00	229.70
534	-0.00	-0.00	-0.00	903.00	200.00	0.00	-0.00	0.15	0.61	638.28	186.47	182.12	0.00	181.01
535	-0.00	-0.00	-0.00	903.00	200.00	0.00	-0.00	0.38	0.84	637.97	186.34	182.01	0.00	111.41
536	-0.00	-0.00	-0.00	903.00	200.00	0.00	-0.00	0.69	0.84	637.97	186.41	182.06	0.00	174.56
537	-0.00	-0.00	-0.00	903.00	200.00	0.00	-0.00	0.53	0.99	637.51	186.19	182.00	0.00	194.82
538	-0.00	-0.00	-0.00	903.00	200.00	0.00	-0.00	0.69	0.99	637.82	186.24	181.91	0.00	123.30
539	-0.00	-0.00	-0.00	903.00	200.00	0.00	-0.00	0.69	1.07	637.66	186.29	181.81	0.00	200.52
540	-0.00	-0.00	-0.00	903.00	200.00	0.00	-0.00	0.61	1.07	637.97	186.34	181.77	0.00	133.16
541	-0.00	-0.00	-0.00	903.00	200.00	0.00	-0.00	0.69	1.14	637.82	186.39	181.77	0.00	163.28
542	-0.00	-0.00	-0.00	903.00	200.00	0.00	-0.00	0.76	1.07	637.97	186.34	181.58	0.00	153.12
543	0.00	0.00	0.00	903.00	200.00	0.00	0.00	0.53	0.84	638.58	186.52	181.46	0.00	199.77
544	-0.00	-0.00	-0.00	903.00	200.00	0.00	-0.00	0.15	1.14	638.28	186.40	181.40	0.00	172.95
545	-0.00	-0.00	-0.00	903.00	200.00	0.00	-0.00	0.15	1.14	638.28	186.54	181.31	0.00	241.43
546	-0.00	-0.00	-0.00	903.00	200.00	0.00	-0.00	0.08	1.07	638.28	186.68	181.26	0.00	211.16
547	-0.00	-0.00	-0.00	903.00	200.00	0.00	-0.00	-0.00	1.30	639.19	186.85	181.19	0.00	146.76
548	0.00	0.00	0.00	903.00	200.00	0.00	0.00	-0.08	1.22	639.19	186.92	181.28	0.00	185.24
549	-0.00	-0.00	-0.00	903.00	200.00	0.00	-0.00	-0.15	1.22	639.65	187.14	181.11	0.00	140.65
550	0.00	0.00	0.00	903.00	200.00	0.00	0.00	-0.23	1.30	638.89	186.94	180.89	0.00	173.91
551	-0.00	-0.00	-0.00	903.00	200.00	0.00	-0.00	-0.31	1.45	638.89	186.94	180.94	0.00	169.71
552	-0.00	-0.00	-0.00	903.00	200.00	0.00	-0.00	-0.31	1.30	638.73	187.05	180.75	0.00	129.48
553	-0.00	-0.00	-0.00	903.00	200.00	0.00	-0.00	-0.76	1.30	638.43	187.07	180.74	0.00	184.06
554	-0.00	-0.00	-0.00	903.00	200.00	0.00	-0.00	-0.38	1.45	637.82	186.96	180.62	0.00	171.25
555	-0.00	-0.00	-0.00	903.00	200.00	0.00	-0.00	-0.31	1.30	638.12	187.02	180.49	0.00	152.49
556	-0.00	-0.00	-0.00	903.00	200.00	0.00	-0.00	-0.76	1.30	638.12	187.16	180.39	0.00	207.09
557	-0.00	-0.00	-0.00	903.00	200.00	0.00	-0.00	-0.61	1.37	638.43	187.28	180.26	0.00	212.62
558	-0.00	-0.00	-0.00	903.00	200.00	0.00	-0.00	-0.76	1.45	638.89	187.37	180.13	0.00	155.55
559	-0.00	-0.00	-0.00	903.00	200.00	0.00	-0.00	-0.61	1.45	638.89	187.15	180.08	0.00	221.52
560	-0.00	-0.00	-0.00	903.00	200.00	0.00	-0.00	-0.69	1.53	638.89	187.29	180.03	0.00	231.46
561	-0.00	-0.00	-0.00	903.00	200.00	0.00	-0.00	-0.76	1.53	638.28	187.40	180.01	0.00	209.95
562	-0.00	-0.00	-0.00	903.00	200.00	0.00	-0.00	-0.69	1.53	638.73	187.48	179.93	0.00	231.24
563	-0.00	-0.00	-0.00	903.00	200.00	0.00	-0.00	-0.61	1.60	638.28	187.47	179.78	0.00	169.74
564	-0.00	-0.00	-0.00	903.00	200.00	0.00	-0.00	-0.53	1.83	638.43	187.57	179.64	0.00	308.29
565	-0.00	-0.00	-0.00	903.00	200.00	0.00	-0.00	-0.46	1.37	637.97	187.63	179.48	0.00	255.26
566	-0.00	-0.00	-0.00	903.00	200.00	0.00	-0.00	-0.46	1.60	637.97	187.71	179.43	0.00	280.88
567	-0.00	-0.00	-0.00	903.00	200.00	0.00	-0.00	-0.53	1.37	637.51	187.63	179.32	0.00	256.92
568	-0.00	-0.00	-0.00	903.00	200.00	0.00	-0.00	-0.61	1.53	636.75	187.63	179.25	0.00	275.67
569	-0.00	-0.00	-0.00	903.00	200.00	0.00	-0.00	-0.53	1.60	636.14	187.60	179.18	0.00	236.98
570	-0.00	-0.00	-0.00	903.00	200.00	0.00	-0.00	-0.76	1.91	636.60	187.68	179.05	0.00	275.99
571	-0.00	-0.00	-0.00	903.00	200.00	0.00	-0.00	-0.69	1.83	636.90	187.81	179.20	0.00	265.49
572	-0.00	-0.00	-0.00	903.00	200.00	0.00	-0.00	-0.76	1.83	637.82	187.97	179.00	0.00	266.94
573	-0.00	-0.00	-0.00	903.00	200.00	0.00	-0.00	-0.69	1.45	637.66	187.87	178.94	0.00	222.78
574	-0.00	-0.00	-0.00	903.00	200.00	0.00	-0.00	-0.99	1.60	638.43	188.00	178.97	0.00	246.08
575	-0.00	-0.00	-0.00	903.00	200.00	0.00	-0.00	-0.99	1.60	639.04	188.18	178.70	0.00	291.83
576	-0.00	-0.00	-0.00	903.00	200.00	0.00	-0.00	-0.92	1.60	639.95	188.13	178.73	0.00	290.27
577	-0.00	-0.00	-0.00	903.00	200.00	0.00	-0.00	-0.92	1.68	639.95	188.20	178.68	0.00	298.73
578	-0.00	-0.00	-0.00	903.00	200.00	0.00	-0.00	-0.76	1.83	639.95	188.13	178.49	0.00	312.81
579	-0.00	-0.00	-0.00	903.00	200.00	0.00	-0.00	-1.07	1.60	640.26	188.25	178.50	0.00	247.78
580	-0.00	-0.00	-0.00	903.00	200.00	0.00	-0.00	-0.92	1.83	639.65	188.14	178.39	0.00	384.82
581	-0.00	-0.00	-0.00	903.00	200.00	0.00	-0.00	-0.92	1.98	639.50	188.19	178.33	0.00	287.40
582	-0.00	-0.00	-0.00	903.00	200.00	0.00	-0.00	-0.99	1.83	638.73	188.27	178.17	0.00	340.68
583	-0.00	-0.00	-0.00	903.00	200.00	0.00	-0.00	-0.76	1.68	638.58	188.10	178.26	0.00	295.96
584	-0.00	-0.00	-0.00	903.00	200.00	0.00	-0.00	-0.92	1.91	638.43	188.15	178.11	0.00	393.61
585	-0.00	-0.00	-0.00	903.00	200.00	0.00	-0.00	-0.92	1.68	638.58	188.17	178.02	0.00	299.38
586	-0.00	-0.00	-0.00	903.00	200.00	0.00	-0.00	-0.92	1.68	638.73	188.20	177.88	0.00	322.35
587	-0.00	-0.00	-0.00	903.00	200.00	0.00	-0.00	-0.99	1.68	638.58	188.17	177.97	0.00	301.10
588	-0.00	-0.00	-0.00	903.00	200.00	0.00	-0.00	-0.61	1.68	638.58	188.17	177.92	0.00	384.28
589	-0.00	-0.00	-0.00	903.00	200.00	0.00	-0.00	-0.92	1.83	638.43	188.22	177.82	0.00	385.20
590	-0.00	-0.00	-0.00	903.00	200.00	0.00	-0.00	-0.76	1.60	638.43	188.22	177.68	0.00	379.23
591	-0.00	-0.00	-0.00	903.00	200.00	0.00	-0.00	-0.69	1.68	638.73	188.20	177.78	0.00	363.13
592	-0.00	-0.00	-0.00	903.00	200.00	0.00	-0.00	-0.69	1.83	638.73	188.13	177.69	0.00	380.38
593	-0.00	-0.00	-0.00	903.00	200.00	0.00	-0.00	-0.61	1.83	638.89	188.08	177.50	0.00	378.88
594	-0.00	-0.00	-0.00	903.00	200.00	0.00	-0.00	-0.61	1.68	639.50	188.12	177.67	0.00	361.64
595	-0.00	-0.00	-0.00	903.00	200.00	0.00	-0.00	-0.61	1.68	638.89	187.87	177.60	0.00	362.10
596	-0.00	-0.00	-0.00	903.00	200.00	0.00	-0.00	-0.38	1.68	638.73	187.77	177.40	0.00	334.33
597	-0.00	-0.00	-0.00	903.00	200.00	0.00	-0.00	-0.46	1.83	638.73	187.63	177.45	0.00	376.30
598	-0.00	-0.00	-0.00	903.00	200.00	0.00	-0.00	-0.23	1.91	638.43	187.50	177.34	0.00	357.09
599	-0.00	-0.00	-0.00	903.00	200.00	0.00	-0.00	-0.38	1.91	638.28	187.40	177.38	0.00	360.72
600	-0.00	-0.00	-0.00	903.00	200.00	0.00	-0.00	-0.46	1.68	638.28	187.40	177.38	0.00	359.56
601	-0.00	-0.00	-0.00	903.00	200.00	0.00	-0.00	-0.46	1.53	638.58	187.24	177.44	0.00	342.60
602	-0.00	-0.00	-0.00	903.00	200.00	0.00	-0.00	-0.38	1.45	638.73	187.27	177.35	0.00	332.27
603	-0.00	-0.00	-0.00	903.00	200.00	0.00	-0.00	-0.23	1.45	639.19	187.13	177.37	0.00	351.90
604	-0.00	-0.00	-0.00	903.00	200.00	0.00	-0.00	-0.31	1.53	639.65	186.93	177.48	0.00	385.40
605	-0.00	-0.00	-0.00	903.00	200.00	0.00	-0.00	-0.08	1.14	639.65	186.64	177.48	0.00	314.55
606	-0.00	-0.00	-0.00	903.00	200.00	0.00	-0.00	-0.00	1.14	639.19	186.49	177.46	0.00	313.01
607	-0.00	-0.00	-0.00	903.00	200.00	0.00	-0.00	0.15	1.14	639.50	186.47	177.52	0.00	309.60
608	-0.00	-0.00	-0.00	903.00	200.00	0.00	-0.00	0.15	1.14	639.19	186.35	177.61	0.00	309.76
609	-0.00	-0.00	-0.00	903.00	200.00	0.00	-0.00	0.31	1.14	638.28	186.11	177.43	0.00	329.44
610	0.00	0.00	0.00	903.00	200.00	0.00	0.00	0.31	1.14	638.28	186.11	177.43	0.00	398.11
611	-0.00	-0.00	-0.00	903.00	200.00	0.00	-0.00	0.38	1.14	638.12	186.15	177.38	0.00	304.76
612	-0.00	-0.00	-0.00	903.00	200.00	0.00	-0.00	0.08	0.99	638.12	186.30	177.33	0.00	294.15
613	-0.00	-0.00	-0.00	903.00	200.00	0.00	-0.00	-0.08	1.14	637.51	186.19	177.21	0.00	360.87
614	-0.00	-0.00	-0.00	903.00	200.00	0.00	-0.00	-0.08	1.07	637.66	186.22	177.03	0.00	306.39
615	-0.00	-0.00	-0.00	903.00	200.00	0.00	-0.00	-0.08	1.14	637.05	186.32	176.91	0.00	337.85
616	-0.00	-0.00	-0.00	903.00	200.00	0.00	-0.00	-0.08	1.22	637.36	186.31	176.87	0.00	277.88
617	-0.00	-0.00	-0.00	903.00	200.00	0.00	-0.00	-0.08	1.30	637.82	186.60	176.70	0.00	331.96
618	-0.00	-0.00	-0.00	903.00	200.00	0.00	-0.00	-0.23	1.14	638.58	186.74	176.54	0.00	272.32
619	-0.00	-0.00	-0.00	903.00	200.00	0.00	-0.00	-0.31	1.30	638.12	186.66	176.47	0.00	360.18
620	-0.00	-0.00	-0.00	903.00	200.00	0.00	-0.00	-0.23	1.30	638.43	186.57	176.39	0.00	312.74
621	-0.00	-0.00	-0.00	903.00	200.00	0.00	-0.00	-0.23	1.22	639.19	186.92	176.41	0.00	280.77
622	-0.00	-0.00	-0.00	903.00	200.00	0.00	-0.00	-0.23	1.22	639.80	186.81	176.29	0.00	303.81
623	-0.00	-0.00	-0.00	903.00	200.00	0.00	-0.00	-0.15	1.30	639.04	186.89	176.03	0.00	287.69
624	-0.00	-0.00	-0.00	903.00	200.00	0.00	-0.00	-0.15	1.37	639.19	186.92	175.84	0.00	273.42
625	-0.00	-0.00	-0.00	903.00	200.00	0.00	-0.00	-0.31	1.37	639.19	186.99	175.79	0.00	277.02
626	-0.00	-0.00	-0.00	903.00	200.00	0.00	-0.00	-0.15	1.53	638.89	186.94	175.64	0.00	267.79
627	-0.00	-0.00	-0.00	903.00	200.00	0.00	-0.00	-0.08	1.45	638.89	186.94	175.35	0.00	257.33
628	-0.00	-0.00	-0.00	903.00	200.00	0.00	-0.00	-0.08	1.68	638.28	187.04	175.38	0.00	305.91
629	-0.00	-0.00	-0.00	903.00	200.00	0.00	-0.00	0.15	1.60	638.12	187.02	175.23	0.00	268.79
630	-0.00	-0.00	-0.00	903.00	200.00	0.00	-0.00	0.31	1.91	638.28	186.97	175.09	0.00	185.10
631	-0.00	-0.00	-0.00	903.00	200.00	0.00	-0.00	0.08	1.83	638.28	187.11	174.95	0.00	181.90
632	-0.00	-0.00	-0.00	903.00	200.00	0.00	-0.00	0.08	2.14	638.43	187.14	174.67	0.00	170.49
633	-0.00	-0.00	-0.00	903.00	200.00	0.00	-0.00	0.38	2.14	637.97	186.99	174.46	0.00	185.90
634	-0.00	-0.00	-0.00	903.00	200.00	0.00	-0.00	0.46	2.37	638.12	187.16	174.13	0.00	117.71
635	-0.00	-0.00	-0.00	903.00	200.00	0.00	-0.00	0.31	2.52	638.43	187.00	173.95	0.00	116.34
636	-0.00	-0.00	-0.00	903.00	200.00	0.00	-0.00	0.38	2.29	638.43	186.93	173.85	0.00	88.61
637	-0.00	-0.00	-0.00	903.00	200.00	0.00	-0.00	0.15	2.37	638.12	187.02	173.70	0.00	80.10
638	-0.00	-0.00	-0.00	903.00	200.00	0.00	-0.00	0.38	2.44	638.58	187.10	173.48	0.00	36.64
639	-0.00	-0.00	-0.00	903.00	200.00	0.00	-0.00	0.08	2.44	638.43	187.00	173.33	0.00	-23.70
640	-0.00	-0.00	-0.00	903.00	200.00	0.00	-0.00	-0.00	2.44	638.43	187.07	173.14	0.00	1.05
641	-0.00	-0.00	-0.00	903.00	200.00	0.00	-0.00	0.15	2.52	639.50	187.19	173.09	0.00	-17.62
642	-0.00	-0.00	-0.00	903.00	200.00	0.00	-0.00	0.08	2.52	638.89	187.08	172.87	0.00	-38.20
643	-0.00	-0.00	-0.00	903.00	200.00	0.00	-0.00	0.15	2.44	639.04	187.25	172.68	0.00	-49.33
644	-0.00	-0.00	-0.00	903.00	200.00	0.00	-0.00	0.15	2.52	638.73	187.27	172.53	0.00	4.98
645	-0.00	-0.00	-0.00	903.00	200.00	0.00	-0.00	0.31	2.52	639.19	187.06	172.55	0.00	1.31
646	-0.00	-0.00	-0.00	903.00	200.00	0.00	-0.00	0.15	2.52	638.73	187.27	172.43	0.00	50.74
647	-0.00	-0.00	-0.00	903.00	200.00	0.00	-0.00	0.53	2.59	638.89	187.15	172.39	0.00	94.88
648	-0.00	-0.00	-0.00	903.00	200.00	0.00	-0.00	0.38	2.59	638.58	187.03	172.19	0.00	53.56
649	-0.00	-0.00	-0.00	903.00	200.00	0.00	-0.00	0.53	2.98	638.58	187.10	172.19	0.00	115.09
650	-0.00	-0.00	-0.00	903.00	200.00	0.00	-0.00	0.15	2.90	638.58	187.17	172.09	0.00	93.98
651	-0.00	-0.00	-0.00	903.00	200.00	0.00	-0.00	0.15	2.75	638.28	187.26	172.03	0.00	99.39
652	-0.00	-0.00	-0.00	903.00	200.00	0.00	-0.00	0.08	2.75	638.89	187.37	171.96	0.00	78.34
653	-0.00	-0.00	-0.00	903.00	200.00	0.00	-0.00	0.31	2.98	638.89	187.37	171.77	0.00	97.64
654	-0.00	-0.00	-0.00	903.00	200.00	0.00	-0.00	0.08	2.90	639.50	187.40	171.65	0.00	186.95
655	-0.00	-0.00	-0.00	903.00	200.00	0.00	-0.00	0.31	2.90	639.95	187.48	171.67	0.00	180.23
656	-0.00	-0.00	-0.00	903.00	200.00	0.00	-0.00	0.46	2.90	639.95	187.48	171.53	0.00	221.62
657	-0.00	-0.00	-0.00	903.00	200.00	0.00	-0.00	0.31	2.90	639.80	187.53	171.48	0.00	225.82
658	-0.00	-0.00	-0.00	903.00	200.00	0.00	-0.00	0.46	2.90	639.50	187.76	171.56	0.00	175.06
659	-0.00	-0.00	-0.00	903.00	200.00	0.00	-0.00	0.08	2.90	638.89	187.65	171.48	0.00	231.99
660	-0.00	-0.00	-0.00	903.00	200.00	0.00	-0.00	0.08	2.90	638.73	187.91	171.29	0.00	208.33
661	-0.00	-0.00	-0.00	903.00	200.00	0.00	-0.00	0.08	2.98	638.43	187.93	171.32	0.00	285.50
662	-0.00	-0.00	-0.00	903.00	200.00	0.00	-0.00	0.38	2.75	637.66	187.94	171.24	0.00	228.15
663	-0.00	-0.00	-0.00	903.00	200.00	0.00	-0.00	0.38	2.75	636.75	187.99	171.15	0.00	250.85
664	-0.00	-0.00	-0.00	903.00	200.00	0.00	-0.00	0.31	2.52	636.60	188.26	171.19	0.00	249.66
665	-0.00	-0.00	-0.00	903.00	200.00	0.00	-0.00	0.08	2.59	636.90	188.31	171.20	0.00	264.64
666	-0.00	-0.00	-0.00	903.00	200.00	0.00	-0.00	0.31	2.52	636.60	188.47	171.09	0.00	226.20
667	-0.00	-0.00	-0.00	903.00	200.00	0.00	-0.00	-0.00	2.29	636.44	188.37	171.04	0.00	209.72
668	-0.00	-0.00	-0.00	903.00	200.00	0.00	-0.00	0.08	2.44	636.75	188.57	171.00	0.00	292.72
669	-0.00	-0.00	-0.00	903.00	200.00	0.00	-0.00	-0.08	2.52	637.66	188.80	170.90	0.00	305.07
670	-0.00	-0.00	-0.00	903.00	200.00	0.00	-0.00	-0.15	2.90	638.12	189.10	170.68	0.00	280.23
671	-0.00	-0.00	-0.00	903.00	200.00	0.00	-0.00	-0.08	2.67	639.04	189.11	170.73	0.00	298.34
672	-0.00	-0.00	-0.00	903.00	200.00	0.00	-0.00	-0.15	2.90	639.19	189.14	170.73	0.00	325.87
673	-0.00	-0.00	-0.00	903.00	200.00	0.00	-0.00	-0.08	2.90	639.80	189.32	170.57	0.00	323.14
674	-0.00	-0.00	-0.00	903.00	200.00	0.00	-0.00	-0.23	2.90	639.95	189.34	170.67	0.00	350.42
675	-0.00	-0.00	-0.00	903.00	200.00	0.00	-0.00	-0.23	2.90	640.11	189.51	170.49	0.00	327.08
676	-0.00	-0.00	-0.00	903.00	200.00	0.00	-0.00	-0.08	2.75	639.65	189.50	170.42	0.00	328.63
677	-0.00	-0.00	-0.00	903.00	200.00	0.00	-0.00	-0.23	2.98	639.65	189.93	170.42	0.00	357.16
678	-0.00	-0.00	-0.00	903.00	200.00	0.00	-0.00	-0.38	2.98	638.73	189.92	170.47	0.00	338.81
679	-0.00	-0.00	-0.00	903.00	200.00	0.00	-0.00	-0.46	2.90	638.43	189.79	170.36	0.00	355.96
680	-0.00	-0.00	-0.00	903.00	200.00	0.00	-0.00	-0.53	2.75	638.58	190.11	170.27	0.00	363.48
681	-0.00	-0.00	-0.00	903.00	200.00	0.00	-0.00	-0.38	2.90	638.12	190.10	170.25	0.00	375.74
682	-0.00	-0.00	-0.00	903.00	200.00	0.00	-0.00	-0.46	2.75	638.43	190.30	170.41	0.00	360.63
683	0.00	0.00	0.00	903.00	200.00	0.00	0.00	-0.61	2.98	638.58	190.32	170.32	0.00	367.34
684	-0.00	-0.00	-0.00	903.00	200.00	0.00	-0.00	-0.69	2.75	638.58	190.47	170.42	0.00	366.93
685	-0.00	-0.00	-0.00	903.00	200.00	0.00	-0.00	-0.61	3.05	639.04	190.62	170.34	0.00	374.80
686	-0.00	-0.00	-0.00	903.00	200.00	0.00	-0.00	-0.53	2.90	638.73	190.78	170.38	0.00	378.25
687	-0.00	-0.00	-0.00	903.00	200.00	0.00	-0.00	-0.53	2.52	638.58	190.82	170.47	0.00	405.09
688	-0.00	-0.00	-0.00	903.00	200.00	0.00	-0.00	-0.61	2.59	638.43	190.87	170.51	0.00	392.64
689	-0.00	-0.00	-0.00	903.00	200.00	0.00	-0.00	-0.76	2.44	638.89	190.95	170.53	0.00	426.05
690	-0.00	-0.00	-0.00	903.00	200.00	0.00	-0.00	-0.99	2.44	639.19	191.22	170.59	0.00	409.20
691	-0.00	-0.00	-0.00	903.00	200.00	0.00	-0.00	-0.76	2.52	638.43	191.16	170.55	0.00	456.72
692	-0.00	-0.00	-0.00	903.00	200.00	0.00	-0.00	-0.92	2.29	638.28	191.35	170.60	0.00	390.05
693	-0.00	-0.00	-0.00	903.00	200.00	0.00	-0.00	-0.69	2.44	637.97	191.29	170.63	0.00	468.67
694	-0.00	-0.00	-0.00	903.00	200.00	0.00	-0.00	-0.99	2.44	637.66	191.67	170.71	0.00	430.85
695	-0.00	-0.00	-0.00	903.00	200.00	0.00	-0.00	-0.76	2.37	637.97	191.94	170.77	0.00	438.09
696	-0.00	-0.00	-0.00	903.00	200.00	0.00	-0.00	-0.99	2.37	637.66	191.96	170.90	0.00	421.72
697	-0.00	-0.00	-0.00	903.00	200.00	0.00	-0.00	-0.99	2.37	637.97	192.01	171.01	0.00	444.37
698	-0.00	-0.00	-0.00	903.00	200.00	0.00	-0.00	-0.69	2.37	637.82	192.06	171.00	0.00	458.31
699	-0.00	-0.00	-0.00	903.00	200.00	0.00	-0.00	-0.69	2.37	638.28	192.42	170.98	0.00	434.58
700	-0.00	-0.00	-0.00	903.00	200.00	0.00	-0.00	-0.69	2.37	638.12	192.61	171.02	0.00	434.10
701	-0.00	-0.00	-0.00	903.00	200.00	0.00	-0.00	-0.92	2.21	638.58	192.54	171.18	0.00	470.12
702	-0.00	-0.00	-0.00	903.00	200.00	0.00	-0.00	-0.99	2.29	638.89	192.74	171.34	0.00	411.25
703	-0.00	-0.00	-0.00	903.00	200.00	0.00	-0.00	-0.99	2.21	638.73	192.93	171.24	0.00	402.75
704	-0.00	-0.00	-0.00	903.00	200.00	0.00	-0.00	-0.99	2.14	639.04	193.05	171.35	0.00	394.21
705	-0.00	-0.00	-0.00	903.00	200.00	0.00	-0.00	-1.07	1.91	638.89	193.10	171.44	0.00	417.52
706	-0.00	-0.00	-0.00	903.00	200.00	0.00	-0.00	-0.99	2.06	639.19	193.44	171.40	0.00	362.32
707	-0.00	-0.00	-0.00	903.00	200.00	0.00	-0.00	-1.30	2.06	639.04	193.41	171.39	0.00	302.45
708	-0.00	-0.00	-0.00	903.00	200.00	0.00	-0.00	-1.30	1.98	639.04	193.62	171.39	0.00	339.66
709	-0.00	-0.00	-0.00	903.00	200.00	0.00	-0.00	-1.30	2.14	638.89	194.03	171.48	0.00	354.92
710	-0.00	-0.00	-0.00	903.00	200.00	0.00	-0.00	-1.37	2.14	638.12	193.90	171.35	0.00	311.77
711	-0.00	-0.00	-0.00	903.00	200.00	0.00	-0.00	-1.53	2.06	638.58	194.27	171.28	0.00	284.52
712	-0.00	-0.00	-0.00	903.00	200.00	0.00	-0.00	-1.68	1.98	638.43	194.17	171.32	0.00	303.85
713	-0.00	-0.00	-0.00	903.00	200.00	0.00	-0.00	-1.83	2.14	638.12	194.33	171.26	0.00	301.25
714	-0.00	-0.00	-0.00	903.00	200.00	0.00	-0.00	-2.06	2.14	638.58	194.55	171.18	0.00	261.73
715	-0.00	-0.00	-0.00	903.00	200.00	0.00	-0.00	-2.14	2.14	638.58	194.77	171.28	0.00	286.16
716	-0.00	-0.00	-0.00	903.00	200.00	0.00	-0.00	-2.29	2.06	638.58	194.98	171.18	0.00	259.40
717	-0.00	-0.00	-0.00	903.00	200.00	0.00	-0.00	-2.52	1.98	638.73	195.22	171.19	0.00	234.60
718	-0.00	-0.00	-0.00	903.00	200.00	0.00	-0.00	-2.21	2.06	638.89	195.25	171.15	0.00	165.18
719	-0.00	-0.00	-0.00	903.00	200.00	0.00	-0.00	-2.21	1.98	639.50	195.20	171.08	0.00	248.97
720	-0.00	-0.00	-0.00	903.00	200.00	0.00	-0.00	-1.68	2.21	639.80	195.18	170.90	0.00	234.97
721	-0.00	-0.00	-0.00	903.00	200.00	0.00	-0.00	-1.53	2.06	639.50	195.13	170.89	0.00	260.44
722	-0.00	-0.00	-0.00	903.00	200.00	0.00	-0.00	-1.30	2.29	639.19	195.08	170.78	0.00	255.15
723	-0.00	-0.00	-0.00	903.00	200.00	0.00	-0.00	-1.30	2.21	638.89	194.75	170.72	0.00	225.08
724	-0.00	-0.00	-0.00	903.00	200.00	0.00	-0.00	-1.07	2.29	638.43	194.96	170.60	0.00	180.27
725	-0.00	-0.00	-0.00	903.00	200.00	0.00	-0.00	-1.22	2.44	637.97	194.67	170.58	0.00	247.30
726	-0.00	-0.00	-0.00	903.00	200.00	0.00	-0.00	-0.99	2.29	637.82	194.86	170.38	0.00	247.14
727	-0.00	-0.00	-0.00	903.00	200.00	0.00	-0.00	-0.99	2.37	637.66	194.83	170.38	0.00	232.34
728	-0.00	-0.00	-0.00	903.00	200.00	0.00	-0.00	-1.14	2.29	637.66	194.76	170.33	0.00	229.06
729	-0.00	-0.00	-0.00	903.00	200.00	0.00	-0.00	-1.07	2.37	637.97	194.95	170.29	0.00	280.18
730	0.00	0.00	0.00	903.00	200.00	0.00	0.00	-0.99	2.59	637.97	194.67	170.15	0.00	234.18
731	-0.00	-0.00	-0.00	903.00	200.00	0.00	-0.00	-1.14	2.52	638.12	194.91	170.01	0.00	184.47
732	-0.00	-0.00	-0.00	903.00	200.00	0.00	-0.00	-0.99	2.52	638.43	194.96	169.98	0.00	179.80
733	-0.00	-0.00	-0.00	903.00	200.00	0.00	-0.00	-1.22	2.59	639.04	195.13	169.91	0.00	240.10
734	-0.00	-0.00	-0.00	903.00	200.00	0.00	-0.00	-1.07	2.44	639.65	195.23	170.04	0.00	242.01
735	-0.00	-0.00	-0.00	903.00	200.00	0.00	-0.00	-1.14	2.52	639.95	195.28	169.96	0.00	252.26
736	-0.00	-0.00	-0.00	903.00	200.00	0.00	-0.00	-1.14	2.52	639.65	195.23	169.90	0.00	206.68
737	-0.00	-0.00	-0.00	903.00	200.00	0.00	-0.00	-1.14	2.44	639.80	195.25	170.00	0.00	244.29
738	-0.00	-0.00	-0.00	903.00	200.00	0.00	-0.00	-1.07	2.44	639.80	195.25	169.90	0.00	219.21
739	-0.00	-0.00	-0.00	903.00	200.00	0.00	-0.00	-0.99	2.67	639.50	195.35	170.13	0.00	263.31
740	-0.00	-0.00	-0.00	903.00	200.00	0.00	-0.00	-0.99	2.37	639.19	195.37	170.02	0.00	208.54
741	-0.00	-0.00	-0.00	903.00	200.00	0.00	-0.00	-1.07	2.44	638.43	195.39	170.03	0.00	195.86
742	-0.00	-0.00	-0.00	903.00	200.00	0.00	-0.00	-1.14	2.44	638.43	195.32	170.03	0.00	221.21
743	-0.00	-0.00	-0.00	903.00	200.00	0.00	-0.00	-1.30	2.52	638.12	195.62	169.97	0.00	233.08
744	-0.00	-0.00	-0.00	903.00	200.00	0.00	-0.00	-1.22	2.67	638.12	195.41	169.82	0.00	247.46
745	-0.00	-0.00	-0.00	903.00	200.00	0.00	-0.00	-1.30	2.75	637.97	195.38	169.72	0.00	280.83
746	-0.00	-0.00	-0.00	903.00	200.00	0.00	-0.00	-1.30	2.90	638.58	195.48	169.65	0.00	205.04
747	-0.00	-0.00	-0.00	903.00	200.00	0.00	-0.00	-1.53	3.20	638.73	195.51	169.66	0.00	312.46
748	-0.00	-0.00	-0.00	903.00	200.00	0.00	-0.00	-1.30	3.13	639.19	195.44	169.54	0.00	275.02
749	-0.00	-0.00	-0.00	903.00	200.00	0.00	-0.00	-1.45	2.98	639.19	195.37	169.54	0.00	263.93
750	-0.00	-0.00	-0.00	903.00	200.00	0.00	-0.00	-1.45	3.28	638.73	195.29	169.61	0.00	318.89
751	-0.00	-0.00	-0.00	903.00	200.00	0.00	-0.00	-1.53	3.13	639.04	195.34	169.53	0.00	305.20
752	-0.00	-0.00	-0.00	903.00	200.00	0.00	-0.00	-1.30	3.13	639.04	195.13	169.72	0.00	275.76
753	0.00	0.00	0.00	903.00	200.00	0.00	0.00	-1.37	3.05	638.89	195.25	169.62	0.00	338.51
754	-0.00	-0.00	-0.00	903.00	200.00	0.00	-0.00	-1.22	3.05	638.89	195.25	169.67	0.00	333.82
755	0.00	0.00	0.00	903.00	200.00	0.00	0.00	-1.07	2.90	638.28	194.93	169.73	0.00	291.16
756	-0.00	-0.00	-0.00	903.00	200.00	0.00	-0.00	-0.92	2.98	638.12	195.05	169.73	0.00	362.88
757	-0.00	-0.00	-0.00	903.00	200.00	0.00	-0.00	-0.61	2.90	636.60	194.73	169.85	0.00	300.72
758	-0.00	-0.00	-0.00	903.00	200.00	0.00	-0.00	-0.76	2.59	636.75	194.75	169.71	0.00	319.01
759	-0.00	-0.00	-0.00	903.00	200.00	0.00	-0.00	-0.92	2.75	636.29	194.60	169.74	0.00	317.19
760	-0.00	-0.00	-0.00	903.00	200.00	0.00	-0.00	-0.92	2.67	636.29	194.46	169.83	0.00	309.44
761	-0.00	-0.00	-0.00	903.00	200.00	0.00	-0.00	-0.99	2.90	637.05	194.59	169.87	0.00	335.50
762	-0.00	-0.00	-0.00	903.00	200.00	0.00	-0.00	-0.99	2.67	637.05	194.44	170.01	0.00	357.39
763	-0.00	-0.00	-0.00	903.00	200.00	0.00	-0.00	-0.53	2.75	638.28	194.29	170.02	0.00	306.36
764	-0.00	-0.00	-0.00	903.00	200.00	0.00	-0.00	-0.53	2.59	638.73	194.29	170.19	0.00	381.68
765	-0.00	-0.00	-0.00	903.00	200.00	0.00	-0.00	-0.53	2.75	639.50	194.13	170.37	0.00	352.38
766	-0.00	-0.00	-0.00	903.00	200.00	0.00	-0.00	-0.61	2.37	639.50	194.13	170.32	0.00	314.29
767	-0.00	-0.00	-0.00	903.00	200.00	0.00	-0.00	-0.76	2.59	639.65	194.08	170.56	0.00	342.98
768	-0.00	-0.00	-0.00	903.00	200.00	0.00	-0.00	-0.46	2.52	640.11	193.95	170.54	0.00	372.05
769	-0.00	-0.00	-0.00	903.00	200.00	0.00	-0.00	-0.92	2.37	639.80	193.97	170.67	0.00	369.19
770	-0.00	-0.00	-0.00	903.00	200.00	0.00	-0.00	-0.92	2.52	639.65	193.87	170.80	0.00	339.71
771	-0.00	-0.00	-0.00	903.00	200.00	0.00	-0.00	-0.99	2.44	639.04	193.98	170.96	0.00	379.18
772	-0.00	-0.00	-0.00	903.00	200.00	0.00	-0.00	-1.07	2.37	638.43	194.02	170.79	0.00	373.39
773	-0.00	-0.00	-0.00	903.00	200.00	0.00	-0.00	-1.07	2.59	638.12	194.12	171.07	0.00	397.12
774	-0.00	-0.00	-0.00	903.00	200.00	0.00	-0.00	-1.07	2.37	638.58	194.27	171.04	0.00	372.56
775	-0.00	-0.00	-0.00	903.00	200.00	0.00	-0.00	-0.92	2.37	638.73	194.29	171.05	0.00	276.52
776	-0.00	-0.00	-0.00	903.00	200.00	0.00	-0.00	-0.92	2.44	638.89	194.24	171.10	0.00	376.20
777	-0.00	-0.00	-0.00	903.00	200.00	0.00	-0.00	-0.76	2.37	638.73	194.15	171.38	0.00	317.96
778	-0.00	-0.00	-0.00	903.00	200.00	0.00	-0.00	-1.07	2.37	638.58	194.19	171.37	0.00	326.60
779	-0.00	-0.00	-0.00	903.00	200.00	0.00	-0.00	-0.99	2.44	638.58	194.41	171.47	0.00	377.64
780	-0.00	-0.00	-0.00	903.00	200.00	0.00	-0.00	-0.92	2.29	638.58	194.41	171.47	0.00	290.69
781	-0.00	-0.00	-0.00	903.00	200.00	0.00	-0.00	-0.92	2.29	638.28	194.36	171.65	0.00	313.53
782	-0.00	-0.00	-0.00	903.00	200.00	0.00	-0.00	-0.92	2.37	638.58	194.41	171.71	0.00	367.19
783	-0.00	-0.00	-0.00	903.00	200.00	0.00	-0.00	-0.76	2.21	638.28	194.43	171.84	0.00	346.61
784	-0.00	-0.00	-0.00	903.00	200.00	0.00	-0.00	-0.61	2.14	638.89	194.82	171.87	0.00	287.64
785	-0.00	-0.00	-0.00	903.00	200.00	0.00	-0.00	-0.61	2.21	638.58	194.70	171.95	0.00	295.89
786	-0.00	-0.00	-0.00	903.00	200.00	0.00	-0.00	-0.61	2.21	637.51	194.66	172.00	0.00	273.04
787	-0.00	-0.00	-0.00	903.00	200.00	0.00	-0.00	-0.61	2.14	637.66	194.40	171.91	0.00	334.28
788	-0.00	-0.00	-0.00	903.00	200.00	0.00	-0.00	-0.53	2.14	637.82	194.86	172.11	0.00	331.06
789	-0.00	-0.00	-0.00	903.00	200.00	0.00	-0.00	-0.53	2.06	637.51	194.73	172.09	0.00	323.30
790	-0.00	-0.00	-0.00	903.00	200.00	0.00	-0.00	-0.53	2.06	638.12	194.84	172.17	0.00	277.27
791	-0.00	-0.00	-0.00	903.00	200.00	0.00	-0.00	-0.61	2.21	638.12	194.91	172.12	0.00	341.09
792	-0.00	-0.00	-0.00	903.00	200.00	0.00	-0.00	-0.69	2.06	638.43	194.96	172.32	0.00	258.27
793	-0.00	-0.00	-0.00	903.00	200.00	0.00	-0.00	-0.92	2.21	638.43	195.03	172.37	0.00	349.10
794	-0.00	-0.00	-0.00	903.00	200.00	0.00	-0.00	-0.69	2.21	638.58	194.98	172.33	0.00	297.13
795	-0.00	-0.00	-0.00	903.00	200.00	0.00	-0.00	-0.76	2.29	638.58	195.05	172.19	0.00	261.42
796	-0.00	-0.00	-0.00	903.00	200.00	0.00	-0.00	-0.76	2.14	638.73	195.29	172.43	0.00	267.60
797	-0.00	-0.00	-0.00	903.00	200.00	0.00	-0.00	-0.99	2.14	638.73	195.29	172.48	0.00	250.97
798	0.00	0.00	0.00	903.00	200.00	0.00	0.00	-0.99	2.21	638.89	195.46	172.49	0.00	281.47
799	-0.00	-0.00	-0.00	903.00	200.00	0.00	-0.00	-1.07	1.98	638.58	195.34	172.62	0.00	236.86
800	-0.00	-0.00	-0.00	903.00	200.00	0.00	-0.00	-1.14	2.14	638.43	195.46	172.66	0.00	254.61
801	-0.00	-0.00	-0.00	903.00	200.00	0.00	-0.00	-1.30	2.06	638.12	195.48	172.64	0.00	227.89
802	-0.00	-0.00	-0.00	903.00	200.00	0.00	-0.00	-1.07	1.98	638.28	195.51	172.94	0.00	236.18
803	-0.00	-0.00	-0.00	903.00	200.00	0.00	-0.00	-1.14	1.91	638.12	195.48	172.93	0.00	230.33
804	-0.00	-0.00	-0.00	903.00	200.00	0.00	-0.00	-1.37	1.98	638.43	195.75	173.04	0.00	335.38
805	-0.00	-0.00	-0.00	903.00	200.00	0.00	-0.00	-1.22	1.68	638.12	195.62	173.08	0.00	253.84
806	-0.00	-0.00	-0.00	903.00	200.00	0.00	-0.00	-1.30	1.68	638.73	195.72	173.20	0.00	255.56
807	-0.00	-0.00	-0.00	903.00	200.00	0.00	-0.00	-1.30	1.60	638.73	195.58	173.20	0.00	247.84
808	-0.00	-0.00	-0.00	903.00	200.00	0.00	-0.00	-1.37	1.68	638.43	195.82	173.33	0.00	371.71
809	-0.00	-0.00	-0.00	903.00	200.00	0.00	-0.00	-1.53	1.91	638.58	195.91	173.38	0.00	376.47
810	-0.00	-0.00	-0.00	903.00	200.00	0.00	-0.00	-1.53	1.83	638.73	195.87	173.67	0.00	413.95
811	-0.00	-0.00	-0.00	903.00	200.00	0.00	-0.00	-1.45	1.91	639.04	195.99	173.73	0.00	396.68
812	-0.00	-0.00	-0.00	903.00	200.00	0.00	-0.00	-1.30	1.83	639.04	196.13	173.78	0.00	338.63
813	-0.00	-0.00	-0.00	903.00	200.00	0.00	-0.00	-1.37	1.83	638.58	195.99	173.91	0.00	363.62
814	-0.00	-0.00	-0.00	903.00	200.00	0.00	-0.00	-1.22	1.83	638.58	195.91	173.91	0.00	359.77
815	-0.00	-0.00	-0.00	903.00	200.00	0.00	-0.00	-1.30	1.91	638.43	195.89	173.85	0.00	369.82
816	-0.00	-0.00	-0.00	903.00	200.00	0.00	-0.00	-1.22	1.91	638.12	195.84	174.03	0.00	367.70
817	-0.00	-0.00	-0.00	903.00	200.00	0.00	-0.00	-1.22	1.91	638.43	195.96	174.00	0.00	344.62
818	-0.00	-0.00	-0.00	903.00	200.00	0.00	-0.00	-1.30	1.83	638.28	196.01	173.99	0.00	269.93
819	-0.00	-0.00	-0.00	903.00	200.00	0.00	-0.00	-1.30	1.91	638.28	196.08	174.04	0.00	323.44
820	-0.00	-0.00	-0.00	903.00	200.00	0.00	-0.00	-1.07	1.91	638.43	195.89	174.04	0.00	317.85
821	-0.00	-0.00	-0.00	903.00	200.00	0.00	-0.00	-1.07	1.98	638.28	195.94	174.04	0.00	325.71
822	-0.00	-0.00	-0.00	903.00	200.00	0.00	-0.00	-0.92	1.91	637.82	195.86	174.07	0.00	268.15
823	-0.00	-0.00	-0.00	903.00	200.00	0.00	-0.00	-0.92	2.06	638.12	195.77	174.13	0.00	329.95
824	-0.00	-0.00	-0.00	903.00	200.00	0.00	-0.00	-0.99	1.98	638.58	195.84	174.15	0.00	346.70
825	-0.00	-0.00	-0.00	903.00	200.00	0.00	-0.00	-1.14	1.98	638.58	195.84	174.24	0.00	327.64
826	-0.00	-0.00	-0.00	903.00	200.00	0.00	-0.00	-1.07	2.29	638.43	195.82	174.28	0.00	311.70
827	-0.00	-0.00	-0.00	903.00	200.00	0.00	-0.00	-0.99	2.06	638.89	195.75	174.30	0.00	286.02
828	-0.00	-0.00	-0.00	903.00	200.00	0.00	-0.00	-1.07	1.98	638.89	195.89	174.44	0.00	325.36
829	-0.00	-0.00	-0.00	903.00	200.00	0.00	-0.00	-1.14	2.06	639.04	195.85	174.50	0.00	358.18
830	-0.00	-0.00	-0.00	903.00	200.00	0.00	-0.00	-1.07	1.98	638.58	195.77	174.62	0.00	256.75
831	-0.00	-0.00	-0.00	903.00	200.00	0.00	-0.00	-1.22	2.06	638.58	195.70	174.77	0.00	337.21
832	-0.00	-0.00	-0.00	903.00	200.00	0.00	-0.00	-1.22	1.91	638.73	195.72	174.92	0.00	321.06
833	-0.00	-0.00	-0.00	903.00	200.00	0.00	-0.00	-1.45	1.98	638.58	195.77	174.96	0.00	288.83
834	-0.00	-0.00	-0.00	903.00	200.00	0.00	-0.00	-1.22	2.14	638.73	195.58	175.01	0.00	299.34
835	-0.00	-0.00	-0.00	903.00	200.00	0.00	-0.00	-1.07	2.06	638.58	195.56	174.96	0.00	264.78
836	-0.00	-0.00	-0.00	903.00	200.00	0.00	-0.00	-1.07	2.21	638.43	195.46	175.00	0.00	235.11
837	-0.00	-0.00	-0.00	903.00	200.00	0.00	-0.00	-0.99	2.21	638.58	195.48	174.91	0.00	233.24
838	-0.00	-0.00	-0.00	903.00	200.00	0.00	-0.00	-1.14	2.14	639.19	195.37	174.93	0.00	229.31
839	-0.00	-0.00	-0.00	903.00	200.00	0.00	-0.00	-0.92	2.29	639.50	195.35	174.80	0.00	262.60
840	-0.00	-0.00	-0.00	903.00	200.00	0.00	-0.00	-0.92	2.29	639.50	195.20	174.80	0.00	262.93
841	-0.00	-0.00	-0.00	903.00	200.00	0.00	-0.00	-0.99	2.44	638.73	195.01	174.92	0.00	281.21
842	-0.00	-0.00	-0.00	903.00	200.00	0.00	-0.00	-0.92	2.29	638.89	194.96	174.83	0.00	240.57
843	-0.00	-0.00	-0.00	903.00	200.00	0.00	-0.00	-0.92	2.37	638.43	194.81	174.95	0.00	248.82
844	-0.00	-0.00	-0.00	903.00	200.00	0.00	-0.00	-0.99	2.29	638.73	194.94	174.96	0.00	242.42
845	-0.00	-0.00	-0.00	903.00	200.00	0.00	-0.00	-1.07	2.37	638.28	195.00	174.99	0.00	252.15
846	-0.00	-0.00	-0.00	903.00	200.00	0.00	-0.00	-0.92	2.21	637.82	194.86	175.17	0.00	186.70
847	-0.00	-0.00	-0.00	903.00	200.00	0.00	-0.00	-0.99	1.98	637.51	194.73	175.06	0.00	164.88
848	0.00	0.00	0.00	903.00	200.00	0.00	0.00	-1.07	2.14	637.36	194.71	175.05	0.00	205.79
849	-0.00	-0.00	-0.00	903.00	200.00	0.00	-0.00	-0.99	2.06	636.90	194.85	175.13	0.00	195.49
850	-0.00	-0.00	-0.00	903.00	200.00	0.00	-0.00	-0.99	2.06	636.90	194.78	175.04	0.00	172.85
851	-0.00	-0.00	-0.00	903.00	200.00	0.00	-0.00	-0.99	2.06	636.90	194.78	175.18	0.00	195.59
852	-0.00	-0.00	-0.00	903.00	200.00	0.00	-0.00	-0.99	1.98	637.82	195.00	175.26	0.00	187.04
853	-0.00	-0.00	-0.00	903.00	200.00	0.00	-0.00	-0.92	1.91	637.97	194.95	175.32	0.00	200.07
854	-0.00	-0.00	-0.00	903.00	200.00	0.00	-0.00	-0.99	2.21	638.43	194.96	175.38	0.00	211.05
855	-0.00	-0.00	-0.00	903.00	200.00	0.00	-0.00	-1.07	2.14	638.58	194.48	175.48	0.00	228.71
856	-0.00	-0.00	-0.00	903.00	200.00	0.00	-0.00	-0.99	2.21	638.58	194.70	175.39	0.00	211.62
857	-0.00	-0.00	-0.00	903.00	200.00	0.00	-0.00	-1.14	2.29	638.73	194.72	175.59	0.00	177.35
858	-0.00	-0.00	-0.00	903.00	200.00	0.00	-0.00	-1.07	2.44	638.89	194.53	175.59	0.00	169.12
859	-0.00	-0.00	-0.00	903.00	200.00	0.00	-0.00	-0.92	2.29	639.19	194.58	175.75	0.00	171.94
860	-0.00	-0.00	-0.00	903.00	200.00	0.00	-0.00	-1.07	2.37	638.89	194.60	175.69	0.00	160.81
861	-0.00	-0.00	-0.00	903.00	200.00	0.00	-0.00	-0.99	2.37	639.19	194.80	175.70	0.00	204.26
862	-0.00	-0.00	-0.00	903.00	200.00	0.00	-0.00	-0.92	2.52	639.19	194.58	175.84	0.00	195.98
863	-0.00	-0.00	-0.00	903.00	200.00	0.00	-0.00	-0.92	2.29	639.04	194.48	175.84	0.00	194.96
864	-0.00	-0.00	-0.00	903.00	200.00	0.00	-0.00	-0.61	2.29	638.58	194.41	175.91	0.00	256.38
865	-0.00	-0.00	-0.00	903.00	200.00	0.00	-0.00	-0.53	2.29	638.43	194.38	175.86	0.00	254.63
866	-0.00	-0.00	-0.00	903.00	200.00	0.00	-0.00	-0.61	2.21	638.58	194.48	175.87	0.00	225.31
867	-0.00	-0.00	-0.00	903.00	200.00	0.00	-0.00	-0.53	2.29	638.43	194.31	176.05	0.00	186.03
868	-0.00	-0.00	-0.00	903.00	200.00	0.00	-0.00	-0.53	2.37	638.58	194.41	176.15	0.00	308.25
869	-0.00	-0.00	-0.00	903.00	200.00	0.00	-0.00	-0.61	2.37	638.28	194.43	176.14	0.00	287.14
870	-0.00	-0.00	-0.00	903.00	200.00	0.00	-0.00	-0.76	2.37	638.28	194.50	176.14	0.00	244.83
871	-0.00	-0.00	-0.00	903.00	200.00	0.00	-0.00	-0.69	2.29	638.58	194.48	176.30	0.00	257.79
872	-0.00	-0.00	-0.00	903.00	200.00	0.00	-0.00	-0.99	2.37	638.58	194.41	176.34	0.00	250.31
873	-0.00	-0.00	-0.00	903.00	200.00	0.00	-0.00	-0.76	2.44	638.89	194.60	176.36	0.00	298.25
874	-0.00	-0.00	-0.00	903.00	200.00	0.00	-0.00	-0.53	2.44	638.73	194.51	176.35	0.00	270.19
875	-0.00	-0.00	-0.00	903.00	200.00	0.00	-0.00	-0.53	2.37	638.58	194.48	176.49	0.00	285.01
876	-0.00	-0.00	-0.00	903.00	200.00	0.00	-0.00	-0.69	2.52	638.43	194.53	176.48	0.00	281.70
877	-0.00	-0.00	-0.00	903.00	200.00	0.00	-0.00	-0.53	2.21	638.43	194.46	176.63	0.00	223.12
878	-0.00	-0.00	-0.00	903.00	200.00	0.00	-0.00	-0.69	2.44	638.43	194.38	176.58	0.00	296.82
879	-0.00	-0.00	-0.00	903.00	200.00	0.00	-0.00	-0.53	2.29	638.28	194.36	176.57	0.00	300.08
880	-0.00	-0.00	-0.00	903.00	200.00	0.00	-0.00	-0.61	2.29	637.97	194.45	176.61	0.00	255.86
881	-0.00	-0.00	-0.00	903.00	200.00	0.00	-0.00	-0.53	2.37	638.12	194.48	176.76	0.00	239.10
882	-0.00	-0.00	-0.00	903.00	200.00	0.00	-0.00	-0.46	2.37	637.82	194.14	176.79	0.00	261.00
883	-0.00	-0.00	-0.00	903.00	200.00	0.00	-0.00	-0.53	2.44	638.12	194.33	177.00	0.00	316.04
884	-0.00	-0.00	-0.00	903.00	200.00	0.00	-0.00	-0.46	2.37	638.43	194.17	176.91	0.00	306.65
885	-0.00	-0.00	-0.00	903.00	200.00	0.00	-0.00	-0.69	2.21	639.04	194.27	177.08	0.00	249.67
886	-0.00	-0.00	-0.00	903.00	200.00	0.00	-0.00	-0.53	1.98	638.73	194.29	177.16	0.00	199.00
887	-0.00	-0.00	-0.00	903.00	200.00	0.00	-0.00	-0.76	2.29	638.73	194.22	177.31	0.00	373.87
888	-0.00	-0.00	-0.00	903.00	200.00	0.00	-0.00	-0.69	2.21	638.89	194.03	177.26	0.00	295.85
889	-0.00	-0.00	-0.00	903.00	200.00	0.00	-0.00	-0.61	2.21	638.28	193.86	177.58	0.00	340.09
890	-0.00	-0.00	-0.00	903.00	200.00	0.00	-0.00	-0.61	2.21	638.28	194.07	177.43	0.00	385.47
891	-0.00	-0.00	-0.00	903.00	200.00	0.00	-0.00	-0.53	2.29	638.28	194.07	177.48	0.00	346.03
892	0.00	0.00	0.00	903.00	200.00	0.00	0.00	-0.69	2.29	638.12	193.97	177.71	0.00	349.53
893	-0.00	-0.00	-0.00	903.00	200.00	0.00	-0.00	-0.92	2.44	638.28	193.93	177.86	0.00	302.12
894	-0.00	-0.00	-0.00	903.00	200.00	0.00	-0.00	-0.92	2.37	638.12	193.83	177.95	0.00	362.84
895	-0.00	-0.00	-0.00	903.00	200.00	0.00	-0.00	-0.92	2.29	638.28	193.93	178.01	0.00	354.47
896	-0.00	-0.00	-0.00	903.00	200.00	0.00	-0.00	-0.99	2.21	638.58	193.98	178.11	0.00	370.72
897	-0.00	-0.00	-0.00	903.00	200.00	0.00	-0.00	-0.99	2.21	638.28	193.93	178.44	0.00	393.40
898	-0.00	-0.00	-0.00	903.00	200.00	0.00	-0.00	-0.76	2.21	638.12	193.69	178.53	0.00	343.15
899	-0.00	-0.00	-0.00	903.00	200.00	0.00	-0.00	-0.69	2.06	638.58	193.76	178.64	0.00	416.61
900	-0.00	-0.00	-0.00	903.00	200.00	0.00	-0.00	-0.76	1.91	638.58	193.55	178.78	0.00	356.56
901	-0.00	-0.00	-0.00	903.00	200.00	0.00	-0.00	-0.99	1.45	638.58	193.69	179.07	0.00	357.97
902	-0.00	-0.00	-0.00	903.00	200.00	0.00	-0.00	-0.92	1.30	638.43	193.81	179.30	0.00	339.78
903	-0.00	-0.00	-0.00	903.00	200.00	0.00	-0.00	-0.76	1.30	638.28	193.71	179.25	0.00	313.90
904	-0.00	-0.00	-0.00	903.00	200.00	0.00	-0.00	-0.76	1.45	638.58	193.69	179.50	0.00	375.74
905	-0.00	-0.00	-0.00	903.00	200.00	0.00	-0.00	-0.69	1.37	638.43	193.67	179.59	0.00	320.26
906	-0.00	-0.00	-0.00	903.00	200.00	0.00	-0.00	-0.76	1.37	638.89	193.38	179.79	0.00	367.82
907	-0.00	-0.00	-0.00	903.00	200.00	0.00	-0.00	-0.53	1.30	638.58	193.41	180.07	0.00	332.00
908	-0.00	-0.00	-0.00	903.00	200.00	0.00	-0.00	-0.76	1.22	638.58	193.12	180.12	0.00	351.63
909	-0.00	-0.00	-0.00	903.00	200.00	0.00	-0.00	-0.53	1.22	638.89	193.24	180.37	0.00	346.80
910	-0.00	-0.00	-0.00	903.00	200.00	0.00	-0.00	-0.53	1.30	638.58	193.19	180.45	0.00	332.08
911	-0.00	-0.00	-0.00	903.00	200.00	0.00	-0.00	-0.53	1.45	638.43	193.02	180.50	0.00	325.71
912	-0.00	-0.00	-0.00	903.00	200.00	0.00	-0.00	-0.46	1.22	638.43	192.81	180.64	0.00	299.93
913	-0.00	-0.00	-0.00	903.00	200.00	0.00	-0.00	-0.46	1.22	638.89	192.95	180.75	0.00	276.81
914	-0.00	-0.00	-0.00	903.00	200.00	0.00	-0.00	-0.31	1.22	638.12	192.61	180.77	0.00	274.29
915	-0.00	-0.00	-0.00	903.00	200.00	0.00	-0.00	-0.31	1.30	638.28	192.71	180.92	0.00	350.97
916	-0.00	-0.00	-0.00	903.00	200.00	0.00	-0.00	-0.23	1.30	638.28	192.49	180.97	0.00	304.01
917	-0.00	-0.00	-0.00	903.00	200.00	0.00	-0.00	-0.15	1.45	638.28	192.35	181.02	0.00	273.39
918	-0.00	-0.00	-0.00	903.00	200.00	0.00	-0.00	-0.15	1.37	638.43	192.30	180.98	0.00	265.24
919	-0.00	-0.00	-0.00	903.00	200.00	0.00	-0.00	-0.31	1.37	638.73	192.43	181.13	0.00	199.26
920	-0.00	-0.00	-0.00	903.00	200.00	0.00	-0.00	-0.46	1.37	638.89	192.38	181.13	0.00	293.76
921	-0.00	-0.00	-0.00	903.00	200.00	0.00	-0.00	-0.53	1.45	639.80	192.61	181.16	0.00	257.29
922	-0.00	-0.00	-0.00	903.00	200.00	0.00	-0.00	-0.53	1.83	639.65	192.44	181.20	0.00	344.32
923	0.00	0.00	0.00	903.00	200.00	0.00	0.00	-0.38	1.68	639.50	192.56	181.29	0.00	279.03
924	-0.00	-0.00	-0.00	903.00	200.00	0.00	-0.00	-0.61	1.68	639.19	192.58	181.28	0.00	237.51
925	-0.00	-0.00	-0.00	903.00	200.00	0.00	-0.00	-0.61	1.68	638.58	192.54	181.36	0.00	191.74
926	-0.00	-0.00	-0.00	903.00	200.00	0.00	-0.00	-0.61	1.83	638.43	192.66	181.45	0.00	253.64
927	-0.00	-0.00	-0.00	903.00	200.00	0.00	-0.00	-0.69	1.53	638.58	192.76	181.46	0.00	176.37
928	-0.00	-0.00	-0.00	903.00	200.00	0.00	-0.00	-0.53	1.83	639.04	192.91	181.66	0.00	205.88
929	-0.00	-0.00	-0.00	903.00	200.00	0.00	-0.00	-0.53	1.83	638.89	192.81	181.66	0.00	183.18
930	-0.00	-0.00	-0.00	903.00	200.00	0.00	-0.00	-0.53	1.60	639.04	192.77	181.71	0.00	158.69
931	-0.00	-0.00	-0.00	903.00	200.00	0.00	-0.00	-0.61	1.68	638.89	192.81	181.71	0.00	213.97
932	-0.00	-0.00	-0.00	903.00	200.00	0.00	-0.00	-0.53	1.68	638.89	193.03	181.71	0.00	189.32
933	-0.00	-0.00	-0.00	903.00	200.00	0.00	-0.00	-0.99	1.91	638.89	192.95	181.85	0.00	222.18
934	-0.00	-0.00	-0.00	903.00	200.00	0.00	-0.00	-0.69	1.83	638.43	193.02	181.93	0.00	208.29
935	-0.00	-0.00	-0.00	903.00	200.00	0.00	-0.00	-0.69	1.98	638.58	193.05	181.94	0.00	155.90
936	-0.00	-0.00	-0.00	903.00	200.00	0.00	-0.00	-0.69	1.68	638.28	192.71	182.12	0.00	123.70
937	-0.00	-0.00	-0.00	903.00	200.00	0.00	-0.00	-0.61	1.68	638.28	192.85	182.07	0.00	145.01
938	-0.00	-0.00	-0.00	903.00	200.00	0.00	-0.00	-0.53	1.83	637.66	192.89	182.01	0.00	205.73
939	-0.00	-0.00	-0.00	903.00	200.00	0.00	-0.00	-0.53	1.68	636.75	192.74	181.98	0.00	189.66
940	-0.00	-0.00	-0.00	903.00	200.00	0.00	-0.00	-0.53	1.83	636.75	192.81	182.17	0.00	205.79
941	-0.00	-0.00	-0.00	903.00	200.00	0.00	-0.00	-0.69	1.68	636.75	192.67	182.08	0.00	169.57
942	-0.00	-0.00	-0.00	903.00	200.00	0.00	-0.00	-0.99	1.91	636.60	192.64	182.17	0.00	222.46
943	-0.00	-0.00	-0.00	903.00	200.00	0.00	-0.00	-0.76	1.91	637.05	192.79	182.28	0.00	240.90
944	-0.00	-0.00	-0.00	903.00	200.00	0.00	-0.00	-0.76	1.91	637.66	192.75	182.24	0.00	195.22
945	-0.00	-0.00	-0.00	903.00	200.00	0.00	-0.00	-0.76	1.98	637.97	192.59	182.30	0.00	226.58
946	-0.00	-0.00	-0.00	903.00	200.00	0.00	-0.00	-0.92	1.91	638.58	192.69	182.22	0.00	198.07
947	0.00	0.00	0.00	903.00	200.00	0.00	0.00	-0.99	2.06	639.65	192.72	182.11	0.00	192.95
948	-0.00	-0.00	-0.00	903.00	200.00	0.00	-0.00	-0.92	1.98	639.65	192.72	182.25	0.00	206.16
949	-0.00	-0.00	-0.00	903.00	200.00	0.00	-0.00	-0.99	2.21	639.95	192.63	182.36	0.00	186.39
950	-0.00	-0.00	-0.00	903.00	200.00	0.00	-0.00	-0.99	2.14	639.95	192.63	182.31	0.00	178.24
951	-0.00	-0.00	-0.00	903.00	200.00	0.00	-0.00	-0.92	2.37	639.65	192.58	182.30	0.00	155.82
952	-0.00	-0.00	-0.00	903.00	200.00	0.00	-0.00	-0.99	2.37	639.80	192.61	182.45	0.00	202.74
953	-0.00	-0.00	-0.00	903.00	200.00	0.00	-0.00	-1.07	2.37	639.19	192.50	182.43	0.00	204.34
954	-0.00	-0.00	-0.00	903.00	200.00	0.00	-0.00	-1.14	2.37	638.58	192.33	182.51	0.00	206.00
955	-0.00	-0.00	-0.00	903.00	200.00	0.00	-0.00	-0.92	2.29	638.58	192.69	182.41	0.00	193.05
956	-0.00	-0.00	-0.00	903.00	200.00	0.00	-0.00	-0.92	2.29	638.12	192.32	182.64	0.00	170.79
957	-0.00	-0.00	-0.00	903.00	200.00	0.00	-0.00	-1.07	2.44	637.97	192.30	182.68	0.00	212.77
958	-0.00	-0.00	-0.00	903.00	200.00	0.00	-0.00	-0.99	2.37	638.58	192.33	182.65	0.00	226.08
959	-0.00	-0.00	-0.00	903.00	200.00	0.00	-0.00	-0.99	2.29	638.43	192.23	182.79	0.00	240.84
960	-0.00	-0.00	-0.00	903.00	200.00	0.00	-0.00	-1.07	2.29	638.89	192.31	182.90	0.00	241.86
961	-0.00	-0.00	-0.00	903.00	200.00	0.00	-0.00	-1.07	2.37	638.73	192.36	182.99	0.00	249.87
962	-0.00	-0.00	-0.00	903.00	200.00	0.00	-0.00	-1.14	2.44	638.89	192.02	182.95	0.00	260.24
963	-0.00	-0.00	-0.00	903.00	200.00	0.00	-0.00	-0.99	2.29	638.89	192.17	183.14	0.00	240.65
964	-0.00	-0.00	-0.00	903.00	200.00	0.00	-0.00	-0.92	2.44	638.89	191.95	183.33	0.00	210.39
965	-0.00	-0.00	-0.00	903.00	200.00	0.00	-0.00	-1.07	2.21	638.89	192.09	183.33	0.00	233.66
966	-0.00	-0.00	-0.00	903.00	200.00	0.00	-0.00	-0.92	2.14	638.73	192.00	183.37	0.00	223.05
967	-0.00	-0.00	-0.00	903.00	200.00	0.00	-0.00	-1.07	2.29	638.58	191.97	183.75	0.00	310.39
968	-0.00	-0.00	-0.00	903.00	200.00	0.00	-0.00	-1.07	2.21	638.43	191.80	183.89	0.00	302.37
969	-0.00	-0.00	-0.00	903.00	200.00	0.00	-0.00	-0.92	2.21	638.43	191.80	184.03	0.00	276.90
970	-0.00	-0.00	-0.00	903.00	200.00	0.00	-0.00	-0.76	1.91	638.58	191.47	184.23	0.00	264.81
971	-0.00	-0.00	-0.00	903.00	200.00	0.00	-0.00	-0.69	2.06	638.12	191.32	184.36	0.00	257.50
972	0.00	0.00	0.00	903.00	200.00	0.00	0.00	-0.69	1.98	638.43	191.44	184.42	0.00	248.93
973	-0.00	-0.00	-0.00	903.00	200.00	0.00	-0.00	-0.69	2.06	638.28	191.42	184.65	0.00	279.99
974	-0.00	-0.00	-0.00	903.00	200.00	0.00	-0.00	-0.38	1.98	638.28	191.27	184.80	0.00	244.36
975	-0.00	-0.00	-0.00	903.00	200.00	0.00	-0.00	-0.61	1.91	638.28	191.20	184.94	0.00	308.26
976	-0.00	-0.00	-0.00	903.00	200.00	0.00	-0.00	-0.38	1.91	638.28	191.13	185.13	0.00	259.10
977	-0.00	-0.00	-0.00	903.00	200.00	0.00	-0.00	-0.61	1.98	637.97	191.08	185.17	0.00	316.66
978	-0.00	-0.00	-0.00	903.00	200.00	0.00	-0.00	-0.76	1.91	638.73	191.14	185.24	0.00	241.79
979	-0.00	-0.00	-0.00	903.00	200.00	0.00	-0.00	-0.61	2.06	638.43	191.01	185.28	0.00	325.04
980	-0.00	-0.00	-0.00	903.00	200.00	0.00	-0.00	-0.69	1.98	638.73	191.14	185.38	0.00	271.76
981	-0.00	-0.00	-0.00	903.00	200.00	0.00	-0.00	-0.99	2.06	638.58	191.11	185.33	0.00	284.63
982	-0.00	-0.00	-0.00	903.00	200.00	0.00	-0.00	-0.76	1.91	639.19	191.07	185.44	0.00	333.31
983	-0.00	-0.00	-0.00	903.00	200.00	0.00	-0.00	-0.92	2.06	639.19	191.07	185.63	0.00	283.32
984	-0.00	-0.00	-0.00	903.00	200.00	0.00	-0.00	-0.99	2.14	639.04	191.12	185.77	0.00	292.49
985	-0.00	-0.00	-0.00	903.00	200.00	0.00	-0.00	-0.69	1.98	639.19	191.00	185.87	0.00	271.70
986	-0.00	-0.00	-0.00	903.00	200.00	0.00	-0.00	-0.69	1.91	638.89	190.80	186.20	0.00	263.53
987	-0.00	-0.00	-0.00	903.00	200.00	0.00	-0.00	-0.92	1.83	638.58	190.54	186.43	0.00	327.30
988	-0.00	-0.00	-0.00	903.00	200.00	0.00	-0.00	-0.69	1.60	638.28	190.70	186.61	0.00	298.75
989	-0.00	-0.00	-0.00	903.00	200.00	0.00	-0.00	-0.92	1.37	638.12	190.60	186.90	0.00	276.67
990	-0.00	-0.00	-0.00	903.00	200.00	0.00	-0.00	-0.92	1.37	638.43	190.65	187.14	0.00	322.15
991	-0.00	-0.00	-0.00	903.00	200.00	0.00	-0.00	-0.99	1.07	638.43	190.37	187.19	0.00	290.02
992	-0.00	-0.00	-0.00	903.00	200.00	0.00	-0.00	-0.92	1.07	638.12	190.32	187.37	0.00	357.60
993	-0.00	-0.00	-0.00	903.00	200.00	0.00	-0.00	-1.07	1.07	638.12	190.32	187.52	0.00	336.48
994	-0.00	-0.00	-0.00	903.00	200.00	0.00	-0.00	-0.53	1.14	638.28	190.20	187.62	0.00	315.38
995	-0.00	-0.00	-0.00	903.00	200.00	0.00	-0.00	-0.53	1.07	638.28	190.05	187.71	0.00	284.21
996	-0.00	-0.00	-0.00	903.00	200.00	0.00	-0.00	-0.61	1.14	638.73	190.13	187.82	0.00	293.39
997	-0.00	-0.00	-0.00	903.00	200.00	0.00	-0.00	-0.69	1.07	638.73	189.92	187.91	0.00	308.98
998	-0.00	-0.00	-0.00	903.00	200.00	0.00	-0.00	-0.53	1.14	638.73	189.99	187.96	0.00	292.54
999	-0.00	-0.00	-0.00	903.00	200.00	0.00	-0.00	-0.53	1.14	639.19	189.93	188.11	0.00	269.65
1000	-0.00	-0.00	-0.00	903.00	200.00	0.00	-0.00	-0.53	1.22	638.43	189.72	188.10	0.00	278.30
1001	-0.00	-0.00	-0.00	903.00	200.00	0.00	-0.00	-0.61	1.30	638.58	189.68	188.20	0.00	287.62
1002	-0.00	-0.00	-0.00	903.00	200.00	0.00	-0.00	-0.31	1.45	638.43	189.65	188.10	0.00	278.03
1003	-0.00	-0.00	-0.00	903.00	200.00	0.00	-0.00	-0.31	1.45	638.58	189.39	188.29	0.00	324.13
1004	-0.00	-0.00	-0.00	903.00	200.00	0.00	-0.00	-0.38	1.37	638.58	189.46	188.43	0.00	270.65
1005	-0.00	-0.00	-0.00	903.00	200.00	0.00	-0.00	-0.23	1.30	638.43	189.36	188.48	0.00	306.35
1006	-0.00	-0.00	-0.00	903.00	200.00	0.00	-0.00	-0.38	1.22	638.73	189.42	188.68	0.00	345.30
1007	-0.00	-0.00	-0.00	903.00	200.00	0.00	-0.00	-0.00	1.07	638.28	189.12	188.91	0.00	255.76
1008	-0.00	-0.00	-0.00	903.00	200.00	0.00	-0.00	-0.31	0.99	638.43	189.22	189.10	0.00	296.30
1009	0.00	0.00	0.00	903.00	200.00	0.00	0.00	-0.08	0.84	638.12	188.95	189.34	0.00	254.23
1010	-0.00	-0.00	-0.00	903.00	200.00	0.00	-0.00	-0.38	0.61	638.28	189.05	189.77	0.00	346.28
1011	-0.00	-0.00	-0.00	903.00	200.00	0.00	-0.00	-0.38	0.38	638.43	189.08	189.96	0.00	320.80
1012	-0.00	-0.00	-0.00	903.00	200.00	0.00	-0.00	-0.38	-0.08	638.58	189.03	190.35	0.00	315.65
1013	-0.00	-0.00	-0.00	903.00	200.00	0.00	-0.00	-0.46	-0.15	639.04	189.04	190.54	0.00	330.72
1014	-0.00	-0.00	-0.00	903.00	200.00	0.00	-0.00	-0.61	-0.23	638.73	188.99	190.64	0.00	346.52
1015	-0.00	-0.00	-0.00	903.00	200.00	0.00	-0.00	-0.53	-0.08	638.43	188.93	190.82	0.00	339.75
1016	-0.00	-0.00	-0.00	903.00	200.00	0.00	-0.00	-0.31	-0.08	638.43	188.86	190.97	0.00	314.71
1017	-0.00	-0.00	-0.00	903.00	200.00	0.00	-0.00	-0.38	-0.00	638.89	189.01	191.07	0.00	346.73
1018	-0.00	-0.00	-0.00	903.00	200.00	0.00	-0.00	-0.53	-0.08	639.04	188.83	191.07	0.00	316.72
1019	-0.00	-0.00	-0.00	903.00	200.00	0.00	-0.00	-0.53	0.08	639.50	188.90	191.22	0.00	310.71
1020	-0.00	-0.00	-0.00	903.00	200.00	0.00	-0.00	-0.31	-0.00	639.95	188.77	191.23	0.00	277.34
1021	-0.00	-0.00	-0.00	903.00	200.00	0.00	-0.00	-0.46	0.15	640.26	188.68	191.37	0.00	295.59
1022	-0.00	-0.00	-0.00	903.00	200.00	0.00	-0.00	-0.15	0.23	639.65	188.43	191.36	0.00	370.18
1023	-0.00	-0.00	-0.00	903.00	200.00	0.00	-0.00	-0.31	-0.00	639.50	188.55	191.65	0.00	345.87
1024	-0.00	-0.00	-0.00	903.00	200.00	0.00	-0.00	-0.38	0.15	638.89	188.30	191.74	0.00	271.97
1025	-0.00	-0.00	-0.00	903.00	200.00	0.00	-0.00	-0.15	-0.00	638.58	188.24	191.83	0.00	253.02
1026	-0.00	-0.00	-0.00	903.00	200.00	0.00	-0.00	-0.23	-0.00	637.97	188.28	192.01	0.00	345.15
1027	-0.00	-0.00	-0.00	903.00	200.00	0.00	-0.00	-0.23	-0.08	637.36	188.10	192.20	0.00	313.68
1028	0.00	0.00	0.00	903.00	200.00	0.00	0.00	-0.00	-0.00	637.66	188.08	192.39	0.00	434.88
1029	-0.00	-0.00	-0.00	903.00	200.00	0.00	-0.00	0.08	-0.08	636.75	188.07	192.62	0.00	357.11
1030	-0.00	-0.00	-0.00	903.00	200.00	0.00	-0.00	0.08	-0.31	636.90	187.95	192.72	0.00	423.01
1031	-0.00	-0.00	-0.00	903.00	200.00	0.00	-0.00	-0.00	-0.46	636.60	187.75	192.95	0.00	406.38
1032	-0.00	-0.00	-0.00	903.00	200.00	0.00	-0.00	0.08	-0.46	636.60	187.68	193.19	0.00	382.94
1033	-0.00	-0.00	-0.00	903.00	200.00	0.00	-0.00	0.31	-0.61	637.66	187.80	193.11	0.00	387.18
1034	-0.00	-0.00	-0.00	903.00	200.00	0.00	-0.00	0.31	-0.53	637.66	187.58	193.25	0.00	395.67
1035	-0.00	-0.00	-0.00	903.00	200.00	0.00	-0.00	0.08	-0.53	638.58	187.60	193.12	0.00	351.43
1036	-0.00	-0.00	-0.00	903.00	200.00	0.00	-0.00	0.08	-0.31	638.89	187.51	193.26	0.00	400.03
1037	-0.00	-0.00	-0.00	903.00	200.00	0.00	-0.00	-0.00	-0.53	639.19	187.49	193.27	0.00	306.12
1038	-0.00	-0.00	-0.00	903.00	200.00	0.00	-0.00	0.08	-0.23	639.50	187.47	193.18	0.00	385.71
1039	-0.00	-0.00	-0.00	903.00	200.00	0.00	-0.00	-0.00	-0.23	639.80	187.53	193.27	0.00	317.58
1040	-0.00	-0.00	-0.00	903.00	200.00	0.00	-0.00	-0.15	-0.00	639.95	187.41	193.23	0.00	344.36
1041	-0.00	-0.00	-0.00	903.00	200.00	0.00	-0.00	-0.23	-0.00	639.65	187.29	193.32	0.00	276.19
1042	-0.00	-0.00	-0.00	903.00	200.00	0.00	-0.00	-0.23	0.08	639.65	187.57	193.23	0.00	284.79
1043	-0.00	-0.00	-0.00	903.00	200.00	0.00	-0.00	-0.15	0.08	638.73	187.27	193.22	0.00	307.18
1044	-0.00	-0.00	-0.00	903.00	200.00	0.00	-0.00	-0.08	-0.00	638.58	187.38	193.17	0.00	298.07
1045	-0.00	-0.00	-0.00	903.00	200.00	0.00	-0.00	0.08	-0.15	638.28	187.19	193.16	0.00	211.15
1046	-0.00	-0.00	-0.00	903.00	200.00	0.00	-0.00	-0.08	-0.31	638.73	187.12	193.17	0.00	194.96
1047	-0.00	-0.00	-0.00	903.00	200.00	0.00	-0.00	-0.00	-0.31	638.58	187.10	193.12	0.00	194.43
1048	-0.00	-0.00	-0.00	903.00	200.00	0.00	-0.00	-0.00	-0.23	638.43	187.07	193.07	0.00	180.15
1049	-0.00	-0.00	-0.00	903.00	200.00	0.00	-0.00	0.08	-0.31	638.73	187.20	193.02	0.00	148.15
1050	-0.00	-0.00	-0.00	903.00	200.00	0.00	-0.00	0.15	-0.23	638.43	186.85	192.97	0.00	179.02
1051	-0.00	-0.00	-0.00	903.00	200.00	0.00	-0.00	0.15	-0.08	638.43	186.93	193.07	0.00	173.42
1052	-0.00	-0.00	-0.00	903.00	200.00	0.00	-0.00	0.31	-0.08	638.28	186.76	192.88	0.00	218.07
1053	-0.00	-0.00	-0.00	903.00	200.00	0.00	-0.00	0.08	-0.00	638.89	186.79	192.83	0.00	159.67
1054	-0.00	-0.00	-0.00	903.00	200.00	0.00	-0.00	-0.00	0.08	638.89	186.79	192.69	0.00	214.63
1055	-0.00	-0.00	-0.00	903.00	200.00	0.00	-0.00	0.08	0.15	639.19	186.63	192.65	0.00	154.07
1056	-0.00	-0.00	-0.00	903.00	200.00	0.00	-0.00	0.31	0.08	638.89	186.79	192.60	0.00	166.59
1057	-0.00	-0.00	-0.00	903.00	200.00	0.00	-0.00	0.31	-0.08	638.73	186.77	192.59	0.00	126.43
1058	-0.00	-0.00	-0.00	903.00	200.00	0.00	-0.00	0.08	-0.00	638.58	186.88	192.59	0.00	136.76
1059	-0.00	-0.00	-0.00	903.00	200.00	0.00	-0.00	0.31	0.15	638.43	186.42	192.59	0.00	175.29
1060	-0.00	-0.00	-0.00	903.00	200.00	0.00	-0.00	0.38	0.15	638.28	186.76	192.49	0.00	197.52
1061	-0.00	-0.00	-0.00	903.00	200.00	0.00	-0.00	0.38	0.08	638.12	186.51	192.40	0.00	188.86
1062	-0.00	-0.00	-0.00	903.00	200.00	0.00	-0.00	0.08	0.15	638.28	186.54	192.45	0.00	176.95
1063	-0.00	-0.00	-0.00	903.00	200.00	0.00	-0.00	0.38	0.08	638.58	186.38	192.35	0.00	165.97
1064	-0.00	-0.00	-0.00	903.00	200.00	0.00	-0.00	0.61	0.31	638.73	186.26	192.31	0.00	190.23
1065	-0.00	-0.00	-0.00	903.00	200.00	0.00	-0.00	0.46	0.23	638.43	186.14	192.16	0.00	205.58
1066	-0.00	-0.00	-0.00	903.00	200.00	0.00	-0.00	0.38	0.38	638.73	186.34	192.07	0.00	200.55
1067	-0.00	-0.00	-0.00	903.00	200.00	0.00	-0.00	0.38	0.38	638.58	186.31	192.16	0.00	246.37
1068	-0.00	-0.00	-0.00	903.00	200.00	0.00	-0.00	0.38	0.38	638.28	186.18	192.02	0.00	200.59
1069	-0.00	-0.00	-0.00	903.00	200.00	0.00	-0.00	0.31	0.38	638.58	186.09	192.07	0.00	224.14
1070	-0.00	-0.00	-0.00	903.00	200.00	0.00	-0.00	0.31	0.38	638.73	186.19	191.83	0.00	201.14
1071	-0.00	-0.00	-0.00	903.00	200.00	0.00	-0.00	0.31	0.53	638.58	185.88	192.02	0.00	195.84
1072	-0.00	-0.00	-0.00	903.00	200.00	0.00	-0.00	-0.00	0.53	638.89	186.00	191.83	0.00	198.21
1073	-0.00	-0.00	-0.00	903.00	200.00	0.00	-0.00	0.15	0.53	638.58	186.02	191.73	0.00	242.72
1074	-0.00	-0.00	-0.00	903.00	200.00	0.00	-0.00	0.08	0.46	639.19	185.99	191.64	0.00	211.77
1075	-0.00	-0.00	-0.00	903.00	200.00	0.00	-0.00	0.15	0.61	639.19	186.06	191.50	0.00	228.46
1076	-0.00	-0.00	-0.00	903.00	200.00	0.00	-0.00	0.46	0.61	638.89	186.00	191.35	0.00	202.95
1077	-0.00	-0.00	-0.00	903.00	200.00	0.00	-0.00	0.46	0.53	638.73	185.76	191.07	0.00	217.14
1078	-0.00	-0.00	-0.00	903.00	200.00	0.00	-0.00	0.61	0.61	638.73	185.83	191.02	0.00	224.42
1079	-0.00	-0.00	-0.00	903.00	200.00	0.00	-0.00	0.53	0.61	638.73	185.62	190.97	0.00	248.10
1080	-0.00	-0.00	-0.00	903.00	200.00	0.00	-0.00	0.53	0.61	638.89	185.79	190.73	0.00	247.87
1081	-0.00	-0.00	-0.00	903.00	200.00	0.00	-0.00	0.69	0.84	638.73	185.55	190.73	0.00	249.91
1082	-0.00	-0.00	-0.00	903.00	200.00	0.00	-0.00	0.69	0.76	638.73	185.62	190.54	0.00	263.88
1083	-0.00	-0.00	-0.00	903.00	200.00	0.00	-0.00	0.61	0.84	638.89	185.50	190.35	0.00	273.31
1084	-0.00	-0.00	-0.00	903.00	200.00	0.00	-0.00	0.53	0.84	638.58	185.45	190.20	0.00	251.12
1085	-0.00	-0.00	-0.00	903.00	200.00	0.00	-0.00	0.69	0.92	638.73	185.76	189.92	0.00	257.88
1086	0.00	0.00	0.00	903.00	200.00	0.00	0.00	0.53	1.14	639.04	185.67	189.78	0.00	239.82
1087	-0.00	-0.00	-0.00	903.00	200.00	0.00	-0.00	0.76	1.07	638.73	185.48	189.63	0.00	228.86
1088	-0.00	-0.00	-0.00	903.00	200.00	0.00	-0.00	0.53	1.14	639.19	185.63	189.31	0.00	239.62
1089	-0.00	-0.00	-0.00	903.00	200.00	0.00	-0.00	0.69	1.30	638.89	185.43	189.16	0.00	278.48
1090	-0.00	-0.00	-0.00	903.00	200.00	0.00	-0.00	0.69	1.45	638.89	185.65	189.01	0.00	204.00
1091	-0.00	-0.00	-0.00	903.00	200.00	0.00	-0.00	0.84	1.53	638.73	185.55	188.87	0.00	256.85
1092	-0.00	-0.00	-0.00	903.00	200.00	0.00	-0.00	0.76	1.60	638.58	185.59	188.63	0.00	220.40
1093	-0.00	-0.00	-0.00	903.00	200.00	0.00	-0.00	0.53	1.68	637.97	185.48	188.52	0.00	208.97
1094	-0.00	-0.00	-0.00	903.00	200.00	0.00	-0.00	0.61	1.45	637.97	185.34	188.38	0.00	182.01
1095	-0.00	-0.00	-0.00	903.00	200.00	0.00	-0.00	0.61	1.68	637.97	185.41	188.18	0.00	208.01
1096	-0.00	-0.00	-0.00	903.00	200.00	0.00	-0.00	0.61	1.98	638.28	185.54	188.05	0.00	242.65
1097	-0.00	-0.00	-0.00	903.00	200.00	0.00	-0.00	0.53	1.98	638.58	185.59	187.91	0.00	220.49
1098	-0.00	-0.00	-0.00	903.00	200.00	0.00	-0.00	0.46	1.91	638.58	185.59	187.86	0.00	235.55
1099	-0.00	-0.00	-0.00	903.00	200.00	0.00	-0.00	0.61	2.06	638.73	185.91	187.67	0.00	250.39
1100	-0.00	-0.00	-0.00	903.00	200.00	0.00	-0.00	0.61	2.29	638.89	185.86	187.63	0.00	253.69
1101	-0.00	-0.00	-0.00	903.00	200.00	0.00	-0.00	0.53	2.21	638.58	185.95	187.53	0.00	245.68
1102	-0.00	-0.00	-0.00	903.00	200.00	0.00	-0.00	0.53	2.21	639.19	186.27	187.35	0.00	336.42
1103	-0.00	-0.00	-0.00	903.00	200.00	0.00	-0.00	0.76	2.44	639.04	186.25	187.34	0.00	313.84
1104	-0.00	-0.00	-0.00	903.00	200.00	0.00	-0.00	0.69	2.37	638.89	186.22	187.29	0.00	283.27
1105	-0.00	-0.00	-0.00	903.00	200.00	0.00	-0.00	0.53	2.37	638.73	186.55	187.29	0.00	353.09
1106	-0.00	-0.00	-0.00	903.00	200.00	0.00	-0.00	0.53	2.29	638.43	186.42	187.24	0.00	298.91
1107	-0.00	-0.00	-0.00	903.00	200.00	0.00	-0.00	0.61	2.37	638.43	186.71	187.05	0.00	305.81
1108	-0.00	-0.00	-0.00	903.00	200.00	0.00	-0.00	0.53	2.44	638.89	187.01	186.91	0.00	360.42
1109	-0.00	-0.00	-0.00	903.00	200.00	0.00	-0.00	0.38	2.37	638.89	187.08	186.86	0.00	307.84
1110	-0.00	-0.00	-0.00	903.00	200.00	0.00	-0.00	0.31	2.44	638.73	187.20	186.72	0.00	294.24
1111	-0.00	-0.00	-0.00	903.00	200.00	0.00	-0.00	0.08	2.37	638.58	187.24	186.76	0.00	357.23
1112	-0.00	-0.00	-0.00	903.00	200.00	0.00	-0.00	0.08	2.29	638.73	187.63	186.62	0.00	301.96
1113	-0.00	-0.00	-0.00	903.00	200.00	0.00	-0.00	0.08	2.44	638.89	188.01	186.48	0.00	272.38
1114	-0.00	-0.00	-0.00	903.00	200.00	0.00	-0.00	-0.08	2.44	638.43	188.00	186.47	0.00	320.24
1115	-0.00	-0.00	-0.00	903.00	200.00	0.00	-0.00	0.08	2.44	638.12	188.16	186.42	0.00	363.55
1116	-0.00	-0.00	-0.00	903.00	200.00	0.00	-0.00	-0.08	2.14	638.28	188.41	186.28	0.00	285.21
1117	-0.00	-0.00	-0.00	903.00	200.00	0.00	-0.00	-0.15	2.21	637.36	188.60	186.21	0.00	294.35
1118	-0.00	-0.00	-0.00	903.00	200.00	0.00	-0.00	-0.38	2.06	637.05	188.91	186.06	0.00	325.71
1119	-0.00	-0.00	-0.00	903.00	200.00	0.00	-0.00	-0.46	2.21	637.51	189.13	185.83	0.00	274.67
1120	-0.00	-0.00	-0.00	903.00	200.00	0.00	-0.00	-0.76	2.21	636.60	189.41	185.76	0.00	255.56
1121	-0.00	-0.00	-0.00	903.00	200.00	0.00	-0.00	-0.99	2.29	636.60	189.41	185.67	0.00	290.24
1122	-0.00	-0.00	-0.00	903.00	200.00	0.00	-0.00	-1.45	2.37	637.66	189.81	185.59	0.00	304.39
1123	-0.00	-0.00	-0.00	903.00	200.00	0.00	-0.00	-1.37	2.37	637.51	190.00	185.40	0.00	303.11
1124	-0.00	-0.00	-0.00	903.00	200.00	0.00	-0.00	-1.53	2.29	638.43	190.22	185.42	0.00	319.28
1125	-0.00	-0.00	-0.00	903.00	200.00	0.00	-0.00	-1.75	2.52	638.58	190.39	185.28	0.00	324.67
1126	-0.00	-0.00	-0.00	903.00	200.00	0.00	-0.00	-1.75	2.44	639.19	190.64	185.25	0.00	407.32
1127	-0.00	-0.00	-0.00	903.00	200.00	0.00	-0.00	-1.68	2.52	639.95	190.92	185.12	0.00	345.39
1128	-0.00	-0.00	-0.00	903.00	200.00	0.00	-0.00	-1.68	2.59	639.95	190.92	185.07	0.00	353.79
1129	-0.00	-0.00	-0.00	903.00	200.00	0.00	-0.00	-1.83	2.59	640.11	191.08	185.17	0.00	424.12
1130	-0.00	-0.00	-0.00	903.00	200.00	0.00	-0.00	-2.06	2.52	640.11	191.08	185.22	0.00	419.10
1131	-0.00	-0.00	-0.00	903.00	200.00	0.00	-0.00	-1.98	2.44	639.95	191.06	185.12	0.00	318.37
1132	-0.00	-0.00	-0.00	903.00	200.00	0.00	-0.00	-1.75	2.52	639.95	191.20	185.26	0.00	414.22
1133	-0.00	-0.00	-0.00	903.00	200.00	0.00	-0.00	-1.68	2.52	639.80	191.32	185.26	0.00	435.69
1134	-0.00	-0.00	-0.00	903.00	200.00	0.00	-0.00	-1.60	2.37	638.73	191.07	185.24	0.00	395.74
1135	-0.00	-0.00	-0.00	903.00	200.00	0.00	-0.00	-1.75	2.29	638.73	191.14	185.19	0.00	389.60
1136	-0.00	-0.00	-0.00	903.00	200.00	0.00	-0.00	-1.60	2.29	639.04	191.19	185.20	0.00	364.32
1137	-0.00	-0.00	-0.00	903.00	200.00	0.00	-0.00	-1.53	2.37	638.58	191.04	185.23	0.00	417.57
1138	-0.00	-0.00	-0.00	903.00	200.00	0.00	-0.00	-1.45	2.06	638.58	191.18	185.19	0.00	360.07
1139	-0.00	-0.00	-0.00	903.00	200.00	0.00	-0.00	-1.53	2.29	638.58	191.11	185.09	0.00	363.53
1140	-0.00	-0.00	-0.00	903.00	200.00	0.00	-0.00	-1.60	2.29	638.28	191.20	185.08	0.00	410.25
1141	0.00	0.00	0.00	903.00	200.00	0.00	0.00	-1.37	2.21	638.73	191.21	185.14	0.00	375.55
1142	-0.00	-0.00	-0.00	903.00	200.00	0.00	-0.00	-1.53	2.29	638.73	190.99	184.95	0.00	364.01
1143	-0.00	-0.00	-0.00	903.00	200.00	0.00	-0.00	-1.45	2.29	639.80	191.25	185.07	0.00	316.33
1144	-0.00	-0.00	-0.00	903.00	200.00	0.00	-0.00	-1.37	2.29	639.50	191.20	184.97	0.00	361.23
1145	-0.00	-0.00	-0.00	903.00	200.00	0.00	-0.00	-1.30	2.37	639.65	191.15	184.92	0.00	322.77
1146	-0.00	-0.00	-0.00	903.00	200.00	0.00	-0.00	-0.99	2.52	639.50	191.05	184.78	0.00	335.17
1147	-0.00	-0.00	-0.00	903.00	200.00	0.00	-0.00	-1.07	2.29	638.89	191.09	184.91	0.00	311.17
1148	-0.00	-0.00	-0.00	903.00	200.00	0.00	-0.00	-1.07	2.29	638.43	190.87	184.75	0.00	311.84
1149	-0.00	-0.00	-0.00	903.00	200.00	0.00	-0.00	-1.07	2.29	638.43	191.01	184.70	0.00	288.68
1150	-0.00	-0.00	-0.00	903.00	200.00	0.00	-0.00	-1.07	2.29	638.12	190.89	184.65	0.00	289.02
1151	-0.00	-0.00	-0.00	903.00	200.00	0.00	-0.00	-1.07	2.44	637.82	190.91	184.69	0.00	305.58
1152	-0.00	-0.00	-0.00	903.00	200.00	0.00	-0.00	-0.92	2.44	637.82	190.84	184.64	0.00	303.46
1153	-0.00	-0.00	-0.00	903.00	200.00	0.00	-0.00	-0.99	2.59	638.28	190.77	184.60	0.00	321.49
1154	-0.00	-0.00	-0.00	903.00	200.00	0.00	-0.00	-0.92	2.37	638.12	190.75	184.65	0.00	249.56
1155	-0.00	-0.00	-0.00	903.00	200.00	0.00	-0.00	-0.69	2.37	638.12	190.82	184.60	0.00	268.80
1156	-0.00	-0.00	-0.00	903.00	200.00	0.00	-0.00	-0.76	2.37	638.28	190.49	184.65	0.00	224.95
1157	-0.00	-0.00	-0.00	903.00	200.00	0.00	-0.00	-0.69	2.44	638.43	190.65	184.70	0.00	208.79
1158	-0.00	-0.00	-0.00	903.00	200.00	0.00	-0.00	-0.76	2.37	638.73	190.56	184.81	0.00	224.64
1159	-0.00	-0.00	-0.00	903.00	200.00	0.00	-0.00	-0.92	2.37	638.89	190.52	184.81	0.00	249.96
1160	-0.00	-0.00	-0.00	903.00	200.00	0.00	-0.00	-0.92	1.98	638.89	190.37	184.76	0.00	231.41
1161	0.00	0.00	0.00	903.00	200.00	0.00	0.00	-0.61	2.06	639.50	190.26	184.97	0.00	258.11
1162	-0.00	-0.00	-0.00	903.00	200.00	0.00	-0.00	-0.76	2.14	639.04	190.26	184.96	0.00	268.80
1163	-0.00	-0.00	-0.00	903.00	200.00	0.00	-0.00	-0.61	2.14	638.58	190.11	184.76	0.00	244.06
1164	-0.00	-0.00	-0.00	903.00	200.00	0.00	-0.00	-0.61	1.98	638.43	189.94	184.89	0.00	250.43
1165	-0.00	-0.00	-0.00	903.00	200.00	0.00	-0.00	-0.46	1.91	638.73	189.99	184.90	0.00	193.85
1166	-0.00	-0.00	-0.00	903.00	200.00	0.00	-0.00	-0.38	1.98	638.58	189.82	184.95	0.00	201.41
1167	-0.00	-0.00	-0.00	903.00	200.00	0.00	-0.00	-0.38	1.98	637.97	189.72	184.98	0.00	224.50
1168	-0.00	-0.00	-0.00	903.00	200.00	0.00	-0.00	-0.31	1.98	638.43	189.65	185.04	0.00	223.46
1169	0.00	0.00	0.00	903.00	200.00	0.00	0.00	-0.53	1.91	638.28	189.48	185.03	0.00	241.68
1170	-0.00	-0.00	-0.00	903.00	200.00	0.00	-0.00	-0.23	1.91	638.43	189.44	184.89	0.00	237.23
1171	-0.00	-0.00	-0.00	903.00	200.00	0.00	-0.00	-0.23	1.83	638.58	189.32	185.09	0.00	228.96
1172	-0.00	-0.00	-0.00	903.00	200.00	0.00	-0.00	-0.23	1.98	638.43	189.29	185.04	0.00	245.92
1173	-0.00	-0.00	-0.00	903.00	200.00	0.00	-0.00	0.08	1.91	638.28	189.19	185.08	0.00	255.98
1174	-0.00	-0.00	-0.00	903.00	200.00	0.00	-0.00	0.08	1.98	638.58	189.10	185.04	0.00	218.84
1175	-0.00	-0.00	-0.00	903.00	200.00	0.00	-0.00	0.15	1.98	638.28	189.05	185.18	0.00	309.37
1176	-0.00	-0.00	-0.00	903.00	200.00	0.00	-0.00	0.15	1.60	638.58	188.96	184.95	0.00	175.61
1177	-0.00	-0.00	-0.00	903.00	200.00	0.00	-0.00	0.15	1.68	639.04	189.04	185.05	0.00	229.74
1178	-0.00	-0.00	-0.00	903.00	200.00	0.00	-0.00	0.46	1.68	638.58	188.82	184.99	0.00	202.64
1179	-0.00	-0.00	-0.00	903.00	200.00	0.00	-0.00	0.46	1.83	638.28	188.84	185.13	0.00	173.85
1180	-0.00	-0.00	-0.00	903.00	200.00	0.00	-0.00	0.31	1.68	638.43	188.79	185.09	0.00	205.00
1181	-0.00	-0.00	-0.00	903.00	200.00	0.00	-0.00	0.38	1.68	638.43	188.86	184.99	0.00	203.70
1182	-0.00	-0.00	-0.00	903.00	200.00	0.00	-0.00	0.38	1.91	638.12	189.02	184.98	0.00	251.72
1183	-0.00	-0.00	-0.00	903.00	200.00	0.00	-0.00	0.53	1.91	638.12	188.95	185.03	0.00	226.70
1184	0.00	0.00	0.00	903.00	200.00	0.00	0.00	0.38	1.91	638.43	188.93	185.13	0.00	251.95
1185	-0.00	-0.00	-0.00	903.00	200.00	0.00	-0.00	0.38	1.91	638.12	189.02	185.03	0.00	251.74
1186	0.00	0.00	0.00	903.00	200.00	0.00	0.00	0.38	1.68	638.58	189.03	185.14	0.00	272.14
1187	-0.00	-0.00	-0.00	903.00	200.00	0.00	-0.00	0.46	1.98	638.43	189.08	185.04	0.00	258.96
1188	-0.00	-0.00	-0.00	903.00	200.00	0.00	-0.00	0.38	1.91	638.28	189.05	185.08	0.00	251.70
1189	-0.00	-0.00	-0.00	903.00	200.00	0.00	-0.00	0.38	1.83	638.43	189.15	185.09	0.00	243.06
1190	-0.00	-0.00	-0.00	903.00	200.00	0.00	-0.00	0.38	1.68	638.12	189.17	185.13	0.00	271.91
1191	-0.00	-0.00	-0.00	903.00	200.00	0.00	-0.00	0.46	1.68	639.04	189.33	185.20	0.00	270.54
1192	-0.00	-0.00	-0.00	903.00	200.00	0.00	-0.00	0.38	1.68	638.58	189.18	185.14	0.00	226.12
1193	-0.00	-0.00	-0.00	903.00	200.00	0.00	-0.00	0.31	1.60	638.73	189.35	185.09	0.00	218.51
1194	-0.00	-0.00	-0.00	903.00	200.00	0.00	-0.00	0.15	1.91	638.12	189.24	185.03	0.00	346.30
1195	-0.00	-0.00	-0.00	903.00	200.00	0.00	-0.00	0.15	1.68	638.58	189.53	185.09	0.00	228.91
1196	0.00	0.00	0.00	903.00	200.00	0.00	0.00	0.31	1.98	638.28	189.41	185.03	0.00	260.58
1197	-0.00	-0.00	-0.00	903.00	200.00	0.00	-0.00	0.38	1.91	638.28	189.48	184.89	0.00	319.48
1198	-0.00	-0.00	-0.00	903.00	200.00	0.00	-0.00	0.38	1.83	638.73	189.70	184.90	0.00	287.75
1199	-0.00	-0.00	-0.00	903.00	200.00	0.00	-0.00	0.38	1.83	638.89	189.73	184.76	0.00	218.99
1200	-0.00	-0.00	-0.00	903.00	200.00	0.00	-0.00	0.38	1.91	638.89	189.80	184.81	0.00	295.94
1201	-0.00	-0.00	-0.00	903.00	200.00	0.00	-0.00	0.38	1.91	639.04	189.83	184.77	0.00	250.10
1202	0.00	0.00	0.00	903.00	200.00	0.00	0.00	0.15	1.91	639.50	189.91	184.82	0.00	253.45
1203	-0.00	-0.00	-0.00	903.00	200.00	0.00	-0.00	0.31	1.91	639.50	189.98	184.78	0.00	250.98
1204	-0.00	-0.00	-0.00	903.00	200.00	0.00	-0.00	0.08	1.83	638.58	189.96	184.76	0.00	291.87
1205	-0.00	-0.00	-0.00	903.00	200.00	0.00	-0.00	0.31	1.98	638.28	189.91	184.80	0.00	259.51
1206	-0.00	-0.00	-0.00	903.00	200.00	0.00	-0.00	0.31	1.83	638.58	190.11	184.71	0.00	288.10
1207	-0.00	-0.00	-0.00	903.00	200.00	0.00	-0.00	0.31	1.98	637.97	190.07	184.79	0.00	259.19
1208	0.00	0.00	0.00	903.00	200.00	0.00	0.00	0.31	1.91	637.51	190.21	184.73	0.00	296.30
1209	-0.00	-0.00	-0.00	903.00	200.00	0.00	-0.00	0.31	1.68	637.82	190.33	184.69	0.00	156.51
1210	-0.00	-0.00	-0.00	903.00	200.00	0.00	-0.00	0.08	1.68	637.36	190.47	184.58	0.00	228.44
1211	-0.00	-0.00	-0.00	903.00	200.00	0.00	-0.00	-0.23	1.68	637.05	190.56	184.62	0.00	187.21
1212	-0.00	-0.00	-0.00	903.00	200.00	0.00	-0.00	-0.23	1.91	637.36	190.83	184.58	0.00	257.53
1213	-0.00	-0.00	-0.00	903.00	200.00	0.00	-0.00	-0.31	1.60	637.36	190.83	184.58	0.00	271.17
1214	-0.00	-0.00	-0.00	903.00	200.00	0.00	-0.00	-0.46	1.98	638.12	190.96	184.41	0.00	246.32
1215	-0.00	-0.00	-0.00	903.00	200.00	0.00	-0.00	-0.38	1.91	638.28	190.92	184.41	0.00	328.45
1216	-0.00	-0.00	-0.00	903.00	200.00	0.00	-0.00	-0.38	1.98	638.43	190.94	184.46	0.00	313.81
1217	-0.00	-0.00	-0.00	903.00	200.00	0.00	-0.00	-0.46	1.91	638.89	191.02	184.43	0.00	260.77
1218	-0.00	-0.00	-0.00	903.00	200.00	0.00	-0.00	-0.53	2.14	639.19	191.29	184.44	0.00	263.44
1219	-0.00	-0.00	-0.00	903.00	200.00	0.00	-0.00	-0.31	1.91	638.73	191.07	184.42	0.00	235.42
1220	-0.00	-0.00	-0.00	903.00	200.00	0.00	-0.00	-0.61	1.91	639.50	191.27	184.30	0.00	239.86
1221	-0.00	-0.00	-0.00	903.00	200.00	0.00	-0.00	-0.38	1.98	638.73	191.35	184.23	0.00	267.31
1222	-0.00	-0.00	-0.00	903.00	200.00	0.00	-0.00	-0.53	2.14	638.73	191.35	184.09	0.00	286.37
1223	-0.00	-0.00	-0.00	903.00	200.00	0.00	-0.00	-0.53	1.98	638.58	191.47	184.09	0.00	200.90
1224	-0.00	-0.00	-0.00	903.00	200.00	0.00	-0.00	-0.53	2.06	638.89	191.81	184.09	0.00	254.25
1225	-0.00	-0.00	-0.00	903.00	200.00	0.00	-0.00	-0.53	2.21	638.73	191.78	183.99	0.00	339.54
1226	-0.00	-0.00	-0.00	903.00	200.00	0.00	-0.00	-0.61	2.14	638.58	191.90	183.94	0.00	332.28
1227	-0.00	-0.00	-0.00	903.00	200.00	0.00	-0.00	-0.31	2.14	638.58	191.83	183.99	0.00	327.52
1228	-0.00	-0.00	-0.00	903.00	200.00	0.00	-0.00	-0.46	2.21	638.89	191.95	184.00	0.00	269.27
1229	-0.00	-0.00	-0.00	903.00	200.00	0.00	-0.00	-0.38	2.29	638.58	191.83	183.99	0.00	299.47
1230	-0.00	-0.00	-0.00	903.00	200.00	0.00	-0.00	-0.23	2.21	638.58	192.04	183.99	0.00	265.41
1231	-0.00	-0.00	-0.00	903.00	200.00	0.00	-0.00	-0.38	2.37	638.58	191.97	183.89	0.00	353.20
1232	-0.00	-0.00	-0.00	903.00	200.00	0.00	-0.00	-0.53	2.14	638.89	192.09	184.05	0.00	261.92
1233	-0.00	-0.00	-0.00	903.00	200.00	0.00	-0.00	-0.38	2.21	638.73	192.07	183.95	0.00	267.81
1234	-0.00	-0.00	-0.00	903.00	200.00	0.00	-0.00	-0.53	2.21	639.19	192.15	183.91	0.00	224.33
1235	-0.00	-0.00	-0.00	903.00	200.00	0.00	-0.00	-0.38	2.37	638.89	192.31	183.95	0.00	283.71
1236	-0.00	-0.00	-0.00	903.00	200.00	0.00	-0.00	-0.53	2.37	638.58	192.40	183.99	0.00	263.03
1237	-0.00	-0.00	-0.00	903.00	200.00	0.00	-0.00	-0.53	2.29	638.43	192.66	183.94	0.00	345.81
1238	-0.00	-0.00	-0.00	903.00	200.00	0.00	-0.00	-0.53	2.21	638.58	192.69	183.85	0.00	223.17
1239	-0.00	-0.00	-0.00	903.00	200.00	0.00	-0.00	-0.53	2.29	638.58	192.83	183.80	0.00	276.83
1240	-0.00	-0.00	-0.00	903.00	200.00	0.00	-0.00	-0.61	2.21	638.43	192.88	183.94	0.00	246.81
1241	-0.00	-0.00	-0.00	903.00	200.00	0.00	-0.00	-0.53	2.14	638.12	192.75	183.88	0.00	237.71
1242	-0.00	-0.00	-0.00	903.00	200.00	0.00	-0.00	-0.76	2.29	638.12	192.97	183.93	0.00	257.23
1243	-0.00	-0.00	-0.00	903.00	200.00	0.00	-0.00	-0.53	2.29	638.58	193.19	183.94	0.00	275.93
1244	-0.00	-0.00	-0.00	903.00	200.00	0.00	-0.00	-0.61	2.21	638.43	193.16	184.08	0.00	291.87
1245	-0.00	-0.00	-0.00	903.00	200.00	0.00	-0.00	-0.61	2.21	638.12	193.26	184.12	0.00	291.64
1246	-0.00	-0.00	-0.00	903.00	200.00	0.00	-0.00	-0.61	2.21	638.58	193.19	184.23	0.00	268.83
1247	-0.00	-0.00	-0.00	903.00	200.00	0.00	-0.00	-0.53	2.14	638.58	193.33	184.09	0.00	282.14
1248	0.00	0.00	0.00	903.00	200.00	0.00	0.00	-0.53	2.29	638.43	193.38	184.27	0.00	343.99
1249	-0.00	-0.00	-0.00	903.00	200.00	0.00	-0.00	-0.76	2.14	638.43	193.45	184.23	0.00	331.20
1250	-0.00	-0.00	-0.00	903.00	200.00	0.00	-0.00	-0.69	2.21	638.73	193.50	184.28	0.00	292.20
1251	-0.00	-0.00	-0.00	903.00	200.00	0.00	-0.00	-0.99	2.29	638.73	193.57	184.14	0.00	396.65
1252	-0.00	-0.00	-0.00	903.00	200.00	0.00	-0.00	-0.92	2.29	637.97	193.73	184.12	0.00	372.21
1253	-0.00	-0.00	-0.00	903.00	200.00	0.00	-0.00	-0.99	2.21	638.58	193.91	184.13	0.00	364.91
1254	-0.00	-0.00	-0.00	903.00	200.00	0.00	-0.00	-0.92	2.06	638.89	193.89	184.09	0.00	324.70
1255	-0.00	-0.00	-0.00	903.00	200.00	0.00	-0.00	-1.07	2.29	638.73	194.00	184.04	0.00	305.43
1256	-0.00	-0.00	-0.00	903.00	200.00	0.00	-0.00	-1.14	1.98	638.58	194.12	184.09	0.00	274.01
1257	-0.00	-0.00	-0.00	903.00	200.00	0.00	-0.00	-1.14	2.06	638.28	194.00	184.08	0.00	282.35
1258	-0.00	-0.00	-0.00	903.00	200.00	0.00	-0.00	-1.14	2.06	638.58	194.27	184.09	0.00	327.57
1259	-0.00	-0.00	-0.00	903.00	200.00	0.00	-0.00	-1.07	2.06	638.28	194.29	183.98	0.00	349.31
1260	-0.00	-0.00	-0.00	903.00	200.00	0.00	-0.00	-1.14	2.14	638.28	194.29	184.03	0.00	335.66
1261	-0.00	-0.00	-0.00	903.00	200.00	0.00	-0.00	-1.07	2.14	638.28	194.43	184.08	0.00	265.42
1262	-0.00	-0.00	-0.00	903.00	200.00	0.00	-0.00	-1.22	2.06	638.43	194.74	183.99	0.00	327.93
1263	-0.00	-0.00	-0.00	903.00	200.00	0.00	-0.00	-1.30	2.21	638.43	194.53	184.13	0.00	345.50
1264	0.00	0.00	0.00	903.00	200.00	0.00	0.00	-1.22	2.14	638.43	194.89	184.03	0.00	244.04
1265	-0.00	-0.00	-0.00	903.00	200.00	0.00	-0.00	-1.30	2.06	638.89	194.82	184.00	0.00	260.31
1266	-0.00	-0.00	-0.00	903.00	200.00	0.00	-0.00	-1.45	1.98	638.43	194.96	184.03	0.00	323.06
1267	-0.00	-0.00	-0.00	903.00	200.00	0.00	-0.00	-1.45	2.06	638.58	195.13	184.04	0.00	262.06
1268	-0.00	-0.00	-0.00	903.00	200.00	0.00	-0.00	-1.45	2.06	638.73	195.22	184.04	0.00	330.52
1269	-0.00	-0.00	-0.00	903.00	200.00	0.00	-0.00	-1.14	2.06	639.50	195.28	184.01	0.00	348.46
1270	-0.00	-0.00	-0.00	903.00	200.00	0.00	-0.00	-1.14	1.91	638.43	195.17	183.99	0.00	309.82
1271	-0.00	-0.00	-0.00	903.00	200.00	0.00	-0.00	-1.22	1.91	638.73	195.22	183.99	0.00	310.94
1272	-0.00	-0.00	-0.00	903.00	200.00	0.00	-0.00	-1.22	1.98	638.89	195.25	184.05	0.00	273.04
1273	-0.00	-0.00	-0.00	903.00	200.00	0.00	-0.00	-1.22	2.06	638.73	195.51	184.04	0.00	326.28
1274	-0.00	-0.00	-0.00	903.00	200.00	0.00	-0.00	-1.14	1.98	638.43	195.53	183.99	0.00	225.56
1275	-0.00	-0.00	-0.00	903.00	200.00	0.00	-0.00	-1.14	1.98	638.73	195.44	184.14	0.00	271.34
1276	-0.00	-0.00	-0.00	903.00	200.00	0.00	-0.00	-0.99	2.29	638.58	195.56	184.13	0.00	369.23
1277	-0.00	-0.00	-0.00	903.00	200.00	0.00	-0.00	-1.07	2.06	638.43	195.67	184.08	0.00	323.46
1278	-0.00	-0.00	-0.00	903.00	200.00	0.00	-0.00	-0.99	2.29	638.12	195.62	184.27	0.00	254.50
1279	-0.00	-0.00	-0.00	903.00	200.00	0.00	-0.00	-1.14	1.98	638.43	195.67	184.23	0.00	247.89
1280	-0.00	-0.00	-0.00	903.00	200.00	0.00	-0.00	-0.99	1.98	638.89	195.89	184.33	0.00	313.61
1281	-0.00	-0.00	-0.00	903.00	200.00	0.00	-0.00	-1.07	1.91	638.43	195.67	184.42	0.00	307.18
1282	-0.00	-0.00	-0.00	903.00	200.00	0.00	-0.00	-1.30	1.91	638.43	195.67	184.37	0.00	265.04
1283	-0.00	-0.00	-0.00	903.00	200.00	0.00	-0.00	-1.07	1.98	639.19	195.80	184.39	0.00	269.15
1284	-0.00	-0.00	-0.00	903.00	200.00	0.00	-0.00	-0.99	1.91	638.73	195.94	184.42	0.00	259.71
1285	-0.00	-0.00	-0.00	903.00	200.00	0.00	-0.00	-1.07	2.06	638.58	195.77	184.42	0.00	277.12
1286	-0.00	-0.00	-0.00	903.00	200.00	0.00	-0.00	-1.14	1.83	638.89	195.89	184.48	0.00	254.17
1287	-0.00	-0.00	-0.00	903.00	200.00	0.00	-0.00	-1.22	1.98	638.89	195.89	184.57	0.00	316.90
1288	-0.00	-0.00	-0.00	903.00	200.00	0.00	-0.00	-1.22	1.91	638.58	195.84	184.61	0.00	240.34
1289	-0.00	-0.00	-0.00	903.00	200.00	0.00	-0.00	-1.14	1.91	638.89	195.82	184.52	0.00	262.19
1290	-0.00	-0.00	-0.00	903.00	200.00	0.00	-0.00	-1.22	1.91	639.50	196.13	184.59	0.00	262.70
1291	-0.00	-0.00	-0.00	903.00	200.00	0.00	-0.00	-1.45	2.06	639.19	196.09	184.63	0.00	327.90
1292	-0.00	-0.00	-0.00	903.00	200.00	0.00	-0.00	-1.37	1.91	639.50	196.06	184.63	0.00	265.12
1293	-0.00	-0.00	-0.00	903.00	200.00	0.00	-0.00	-1.53	1.83	639.19	196.09	184.77	0.00	236.40
1294	-0.00	-0.00	-0.00	903.00	200.00	0.00	-0.00	-1.45	1.91	638.89	196.25	184.81	0.00	265.68
1295	-0.00	-0.00	-0.00	903.00	200.00	0.00	-0.00	-1.30	1.91	638.58	196.27	184.71	0.00	332.12
1296	-0.00	-0.00	-0.00	903.00	200.00	0.00	-0.00	-1.53	1.98	638.43	196.18	184.70	0.00	275.07
1297	0.00	0.00	0.00	903.00	200.00	0.00	0.00	-1.60	1.91	638.12	196.34	184.74	0.00	313.71
1298	-0.00	-0.00	-0.00	903.00	200.00	0.00	-0.00	-1.45	1.83	638.12	196.48	184.79	0.00	303.14
1299	-0.00	-0.00	-0.00	903.00	200.00	0.00	-0.00	-1.37	1.68	637.51	196.53	184.68	0.00	217.60
1300	-0.00	-0.00	-0.00	903.00	200.00	0.00	-0.00	-1.37	1.60	636.90	196.50	184.76	0.00	324.08
1301	-0.00	-0.00	-0.00	903.00	200.00	0.00	-0.00	-1.30	1.68	636.75	196.55	184.66	0.00	307.97
1302	-0.00	-0.00	-0.00	903.00	200.00	0.00	-0.00	-1.53	1.60	636.75	196.62	184.76	0.00	234.66
1303	-0.00	-0.00	-0.00	903.00	200.00	0.00	-0.00	-1.45	1.83	636.90	196.72	184.91	0.00	325.44
1304	-0.00	-0.00	-0.00	903.00	200.00	0.00	-0.00	-1.60	1.68	637.51	196.60	184.87	0.00	289.34
1305	-0.00	-0.00	-0.00	903.00	200.00	0.00	-0.00	-1.68	1.98	637.66	196.77	184.92	0.00	321.63
1306	-0.00	-0.00	-0.00	903.00	200.00	0.00	-0.00	-1.75	1.91	638.12	196.84	185.03	0.00	314.57
1307	-0.00	-0.00	-0.00	903.00	200.00	0.00	-0.00	-1.75	1.68	639.04	196.99	185.05	0.00	244.90
1308	-0.00	-0.00	-0.00	903.00	200.00	0.00	-0.00	-1.83	1.83	639.19	197.09	185.06	0.00	330.24
1309	-0.00	-0.00	-0.00	903.00	200.00	0.00	-0.00	-1.75	1.91	639.50	196.85	185.11	0.00	360.20
1310	-0.00	-0.00	-0.00	903.00	200.00	0.00	-0.00	-1.75	1.68	639.95	197.07	185.03	0.00	199.04
1311	-0.00	-0.00	-0.00	903.00	200.00	0.00	-0.00	-1.75	1.83	639.95	197.00	185.03	0.00	306.43
1312	-0.00	-0.00	-0.00	903.00	200.00	0.00	-0.00	-1.68	1.91	639.95	197.00	185.07	0.00	313.07
1313	-0.00	-0.00	-0.00	903.00	200.00	0.00	-0.00	-1.60	1.68	639.50	197.14	185.02	0.00	333.99
1314	-0.00	-0.00	-0.00	903.00	200.00	0.00	-0.00	-1.68	1.98	639.65	197.02	185.16	0.00	366.51
1315	-0.00	-0.00	-0.00	903.00	200.00	0.00	-0.00	-1.60	1.98	639.19	197.02	185.10	0.00	365.48
1316	-0.00	-0.00	-0.00	903.00	200.00	0.00	-0.00	-1.60	1.68	638.28	196.87	185.08	0.00	288.56
1317	-0.00	-0.00	-0.00	903.00	200.00	0.00	-0.00	-1.53	1.83	638.28	196.72	185.13	0.00	303.34
1318	-0.00	-0.00	-0.00	903.00	200.00	0.00	-0.00	-1.68	1.60	638.12	196.92	185.03	0.00	304.73
1319	-0.00	-0.00	-0.00	903.00	200.00	0.00	-0.00	-1.53	1.91	638.58	196.92	185.19	0.00	356.55
1320	-0.00	-0.00	-0.00	903.00	200.00	0.00	-0.00	-1.53	1.83	638.43	196.82	185.23	0.00	303.02
1321	-0.00	-0.00	-0.00	903.00	200.00	0.00	-0.00	-1.60	1.68	638.43	196.53	185.18	0.00	311.85
1322	-0.00	-0.00	-0.00	903.00	200.00	0.00	-0.00	-1.68	1.91	638.89	196.82	185.34	0.00	335.85
1323	-0.00	-0.00	-0.00	903.00	200.00	0.00	-0.00	-1.53	1.91	638.43	196.75	185.42	0.00	379.40
1324	-0.00	-0.00	-0.00	903.00	200.00	0.00	-0.00	-1.53	1.91	638.89	196.75	185.24	0.00	356.78
1325	-0.00	-0.00	-0.00	903.00	200.00	0.00	-0.00	-1.45	1.83	639.19	196.80	185.29	0.00	370.50
1326	-0.00	-0.00	-0.00	903.00	200.00	0.00	-0.00	-1.45	1.83	639.04	196.42	185.29	0.00	348.31
1327	-0.00	-0.00	-0.00	903.00	200.00	0.00	-0.00	-1.14	1.68	638.89	196.47	185.34	0.00	305.00
1328	-0.00	-0.00	-0.00	903.00	200.00	0.00	-0.00	-1.30	1.83	638.43	196.32	185.28	0.00	323.38
1329	-0.00	-0.00	-0.00	903.00	200.00	0.00	-0.00	-1.22	1.83	638.43	196.53	185.33	0.00	344.69
1330	-0.00	-0.00	-0.00	903.00	200.00	0.00	-0.00	-1.07	1.68	637.82	196.15	185.31	0.00	327.33
1331	-0.00	-0.00	-0.00	903.00	200.00	0.00	-0.00	-0.99	1.83	637.51	196.03	185.35	0.00	319.35
1332	-0.00	-0.00	-0.00	903.00	200.00	0.00	-0.00	-1.07	1.91	637.51	195.96	185.50	0.00	351.27
1333	-0.00	-0.00	-0.00	903.00	200.00	0.00	-0.00	-1.07	1.83	637.82	196.00	185.65	0.00	297.31
1334	0.00	0.00	0.00	903.00	200.00	0.00	0.00	-0.92	1.68	638.28	195.86	185.51	0.00	279.60
1335	0.00	0.00	0.00	903.00	200.00	0.00	0.00	-0.61	1.91	638.28	195.94	185.66	0.00	344.57
1336	-0.00	-0.00	-0.00	903.00	200.00	0.00	-0.00	-0.99	1.68	638.28	195.79	185.66	0.00	280.69
1337	-0.00	-0.00	-0.00	903.00	200.00	0.00	-0.00	-0.99	1.68	638.43	195.53	185.61	0.00	235.40
1338	-0.00	-0.00	-0.00	903.00	200.00	0.00	-0.00	-0.92	1.83	638.58	195.48	185.57	0.00	319.03
1339	-0.00	-0.00	-0.00	903.00	200.00	0.00	-0.00	-0.99	1.60	638.89	195.75	185.81	0.00	226.88
1340	-0.00	-0.00	-0.00	903.00	200.00	0.00	-0.00	-1.14	1.60	638.73	195.51	185.71	0.00	298.20
1341	-0.00	-0.00	-0.00	903.00	200.00	0.00	-0.00	-0.99	1.53	638.73	195.37	185.81	0.00	219.51
1342	-0.00	-0.00	-0.00	903.00	200.00	0.00	-0.00	-0.92	1.60	638.73	195.58	185.67	0.00	271.97
1343	-0.00	-0.00	-0.00	903.00	200.00	0.00	-0.00	-0.92	1.60	638.73	195.37	185.91	0.00	226.32
1344	-0.00	-0.00	-0.00	903.00	200.00	0.00	-0.00	-0.69	1.53	638.58	195.20	185.71	0.00	261.28
1345	-0.00	-0.00	-0.00	903.00	200.00	0.00	-0.00	-0.92	1.68	638.58	195.27	185.90	0.00	326.02
1346	-0.00	-0.00	-0.00	903.00	200.00	0.00	-0.00	-0.69	1.68	638.28	195.22	185.90	0.00	231.33
1347	-0.00	-0.00	-0.00	903.00	200.00	0.00	-0.00	-0.99	1.68	638.12	195.19	185.84	0.00	327.28
1348	-0.00	-0.00	-0.00	903.00	200.00	0.00	-0.00	-0.99	1.60	638.43	195.17	185.90	0.00	319.27
1349	-0.00	-0.00	-0.00	903.00	200.00	0.00	-0.00	-0.76	1.68	638.12	195.12	185.89	0.00	232.57
1350	-0.00	-0.00	-0.00	903.00	200.00	0.00	-0.00	-0.76	1.60	638.28	195.08	185.90	0.00	316.20
1351	-0.00	-0.00	-0.00	903.00	200.00	0.00	-0.00	-0.92	1.60	638.43	195.10	185.90	0.00	295.42
1352	-0.00	-0.00	-0.00	903.00	200.00	0.00	-0.00	-0.99	1.53	638.58	195.05	185.90	0.00	311.45
1353	-0.00	-0.00	-0.00	903.00	200.00	0.00	-0.00	-0.99	1.68	638.73	195.01	185.86	0.00	327.58
1354	-0.00	-0.00	-0.00	903.00	200.00	0.00	-0.00	-0.92	1.37	638.28	194.93	185.90	0.00	294.53
1355	0.00	0.00	0.00	903.00	200.00	0.00	0.00	-0.69	1.45	638.73	194.94	185.91	0.00	345.08
1356	-0.00	-0.00	-0.00	903.00	200.00	0.00	-0.00	-0.76	1.60	638.28	194.93	185.99	0.00	224.80
1357	-0.00	-0.00	-0.00	903.00	200.00	0.00	-0.00	-0.92	1.68	638.43	194.89	185.90	0.00	303.78
1358	-0.00	-0.00	-0.00	903.00	200.00	0.00	-0.00	-0.61	1.45	638.58	194.84	186.00	0.00	298.32
1359	-0.00	-0.00	-0.00	903.00	200.00	0.00	-0.00	-0.99	1.60	638.58	194.84	186.05	0.00	319.66
1360	0.00	0.00	0.00	903.00	200.00	0.00	0.00	-0.69	1.60	638.28	194.72	186.04	0.00	269.82
1361	-0.00	-0.00	-0.00	903.00	200.00	0.00	-0.00	-0.61	1.68	638.89	194.60	185.96	0.00	299.92
1362	-0.00	-0.00	-0.00	903.00	200.00	0.00	-0.00	-0.53	1.83	638.73	194.79	186.19	0.00	291.57
1363	-0.00	-0.00	-0.00	903.00	200.00	0.00	-0.00	-0.53	1.53	639.19	194.51	186.20	0.00	305.66
1364	-0.00	-0.00	-0.00	903.00	200.00	0.00	-0.00	-0.38	1.53	638.73	194.43	186.24	0.00	280.77
1365	-0.00	-0.00	-0.00	903.00	200.00	0.00	-0.00	-0.46	1.60	638.43	194.24	186.23	0.00	290.19
1366	-0.00	-0.00	-0.00	903.00	200.00	0.00	-0.00	-0.46	1.60	638.58	194.27	186.05	0.00	336.01
1367	-0.00	-0.00	-0.00	903.00	200.00	0.00	-0.00	-0.46	1.60	638.28	194.07	186.23	0.00	313.35
1368	-0.00	-0.00	-0.00	903.00	200.00	0.00	-0.00	-0.31	1.60	638.43	194.02	186.28	0.00	265.53
1369	0.00	0.00	0.00	903.00	200.00	0.00	0.00	-0.23	1.53	638.43	194.02	186.28	0.00	347.95
1370	-0.00	-0.00	-0.00	903.00	200.00	0.00	-0.00	-0.31	1.53	638.43	193.95	186.23	0.00	303.35
1371	-0.00	-0.00	-0.00	903.00	200.00	0.00	-0.00	-0.38	1.53	638.89	193.89	186.10	0.00	304.55
1372	-0.00	-0.00	-0.00	903.00	200.00	0.00	-0.00	-0.61	1.53	638.58	193.98	186.38	0.00	261.64
1373	-0.00	-0.00	-0.00	903.00	200.00	0.00	-0.00	-0.53	1.53	638.89	193.89	186.24	0.00	306.59
1374	-0.00	-0.00	-0.00	903.00	200.00	0.00	-0.00	-0.53	1.37	638.73	193.72	186.38	0.00	290.56
1375	-0.00	-0.00	-0.00	903.00	200.00	0.00	-0.00	-0.53	1.45	638.89	193.74	186.39	0.00	275.74
1376	-0.00	-0.00	-0.00	903.00	200.00	0.00	-0.00	-0.69	1.22	639.04	193.84	186.29	0.00	276.33
1377	-0.00	-0.00	-0.00	903.00	200.00	0.00	-0.00	-0.53	1.30	638.73	193.72	186.48	0.00	305.29
1378	-0.00	-0.00	-0.00	903.00	200.00	0.00	-0.00	-0.46	1.30	638.73	193.36	186.29	0.00	281.92
1379	-0.00	-0.00	-0.00	903.00	200.00	0.00	-0.00	-0.31	1.30	639.04	193.27	186.44	0.00	302.79
1380	-0.00	-0.00	-0.00	903.00	200.00	0.00	-0.00	-0.08	1.30	639.80	193.25	186.31	0.00	322.60
1381	-0.00	-0.00	-0.00	903.00	200.00	0.00	-0.00	-0.08	1.37	639.95	193.20	186.31	0.00	307.92
1382	0.00	0.00	0.00	903.00	200.00	0.00	0.00	0.08	1.22	639.65	192.94	186.35	0.00	244.09
1383	-0.00	-0.00	-0.00	903.00	200.00	0.00	-0.00	-0.00	1.30	638.73	193.00	186.43	0.00	253.22
1384	-0.00	-0.00	-0.00	903.00	200.00	0.00	-0.00	0.08	1.37	638.43	192.73	186.23	0.00	260.70
1385	-0.00	-0.00	-0.00	903.00	200.00	0.00	-0.00	-0.00	1.30	637.82	192.78	186.36	0.00	276.40
1386	-0.00	-0.00	-0.00	903.00	200.00	0.00	-0.00	0.08	1.37	637.51	192.72	186.36	0.00	237.83
1387	-0.00	-0.00	-0.00	903.00	200.00	0.00	-0.00	-0.00	1.22	637.66	192.61	186.41	0.00	222.65
1388	-0.00	-0.00	-0.00	903.00	200.00	0.00	-0.00	0.08	1.22	637.51	192.65	186.31	0.00	221.55
1389	-0.00	-0.00	-0.00	903.00	200.00	0.00	-0.00	0.08	1.14	637.05	192.57	186.20	0.00	304.99
1390	-0.00	-0.00	-0.00	903.00	200.00	0.00	-0.00	-0.15	1.22	636.90	192.55	186.25	0.00	293.48
1391	-0.00	-0.00	-0.00	903.00	200.00	0.00	-0.00	0.08	1.22	636.60	192.35	186.19	0.00	290.57
1392	-0.00	-0.00	-0.00	903.00	200.00	0.00	-0.00	0.08	1.37	637.36	192.34	186.31	0.00	284.13
1393	-0.00	-0.00	-0.00	903.00	200.00	0.00	-0.00	-0.00	1.22	637.82	192.27	186.22	0.00	291.72
1394	-0.00	-0.00	-0.00	903.00	200.00	0.00	-0.00	-0.00	1.37	637.97	192.23	186.18	0.00	308.22
1395	-0.00	-0.00	-0.00	903.00	200.00	0.00	-0.00	0.08	1.30	638.58	192.26	186.09	0.00	321.79
1396	-0.00	-0.00	-0.00	903.00	200.00	0.00	-0.00	0.15	1.30	638.58	192.11	186.00	0.00	252.23
1397	-0.00	-0.00	-0.00	903.00	200.00	0.00	-0.00	0.15	1.22	639.50	192.27	186.07	0.00	335.37
1398	-0.00	-0.00	-0.00	903.00	200.00	0.00	-0.00	-0.00	1.30	639.95	192.35	186.08	0.00	276.96
1399	-0.00	-0.00	-0.00	903.00	200.00	0.00	-0.00	-0.08	1.22	639.80	192.25	185.93	0.00	315.71
1400	-0.00	-0.00	-0.00	903.00	200.00	0.00	-0.00	0.08	1.37	639.95	192.20	186.03	0.00	284.30
1401	-0.00	-0.00	-0.00	903.00	200.00	0.00	-0.00	-0.00	1.45	640.11	192.23	185.98	0.00	293.55
1402	-0.00	-0.00	-0.00	903.00	200.00	0.00	-0.00	0.38	1.53	639.50	192.13	186.07	0.00	296.62
1403	-0.00	-0.00	-0.00	903.00	200.00	0.00	-0.00	0.08	1.53	639.19	192.15	185.92	0.00	323.71
1404	-0.00	-0.00	-0.00	903.00	200.00	0.00	-0.00	0.31	1.60	638.58	192.04	185.85	0.00	351.75
1405	-0.00	-0.00	-0.00	903.00	200.00	0.00	-0.00	0.15	1.68	638.73	192.21	185.86	0.00	316.09
1406	-0.00	-0.00	-0.00	903.00	200.00	0.00	-0.00	0.08	1.53	638.12	192.11	185.94	0.00	323.77
1407	-0.00	-0.00	-0.00	903.00	200.00	0.00	-0.00	0.31	1.83	637.97	192.15	185.75	0.00	399.11
1408	-0.00	-0.00	-0.00	903.00	200.00	0.00	-0.00	0.15	1.53	638.12	192.04	185.89	0.00	299.91
1409	-0.00	-0.00	-0.00	903.00	200.00	0.00	-0.00	0.38	1.83	638.28	192.28	185.75	0.00	283.36
1410	-0.00	-0.00	-0.00	903.00	200.00	0.00	-0.00	0.08	1.68	638.43	192.23	185.85	0.00	294.25
1411	-0.00	-0.00	-0.00	903.00	200.00	0.00	-0.00	0.31	1.53	638.43	192.16	185.85	0.00	251.78
1412	-0.00	-0.00	-0.00	903.00	200.00	0.00	-0.00	0.38	1.53	638.28	191.99	185.75	0.00	296.70
1413	-0.00	-0.00	-0.00	903.00	200.00	0.00	-0.00	0.15	1.60	638.58	192.19	185.81	0.00	262.12
1414	-0.00	-0.00	-0.00	903.00	200.00	0.00	-0.00	-0.00	1.68	638.73	192.14	185.86	0.00	295.48
1415	-0.00	-0.00	-0.00	903.00	200.00	0.00	-0.00	0.31	1.53	639.19	192.36	185.82	0.00	274.36
1416	-0.00	-0.00	-0.00	903.00	200.00	0.00	-0.00	0.38	1.68	639.19	192.29	185.77	0.00	312.69
1417	-0.00	-0.00	-0.00	903.00	200.00	0.00	-0.00	0.08	1.45	638.89	192.31	185.72	0.00	292.35
1418	-0.00	-0.00	-0.00	903.00	200.00	0.00	-0.00	0.53	1.60	638.58	192.26	185.62	0.00	302.27
1419	-0.00	-0.00	-0.00	903.00	200.00	0.00	-0.00	0.53	1.60	638.28	192.21	185.51	0.00	256.52
1420	-0.00	-0.00	-0.00	903.00	200.00	0.00	-0.00	0.53	1.83	638.12	192.18	185.65	0.00	349.98
1421	-0.00	-0.00	-0.00	903.00	200.00	0.00	-0.00	0.61	1.68	637.97	192.30	185.51	0.00	286.37
1422	-0.00	-0.00	-0.00	903.00	200.00	0.00	-0.00	0.53	1.68	637.97	192.30	185.65	0.00	264.66
1423	-0.00	-0.00	-0.00	903.00	200.00	0.00	-0.00	0.53	1.60	638.28	192.13	185.51	0.00	302.41
1424	-0.00	-0.00	-0.00	903.00	200.00	0.00	-0.00	0.69	1.91	638.43	192.38	185.52	0.00	332.66
1425	-0.00	-0.00	-0.00	903.00	200.00	0.00	-0.00	0.61	1.83	638.28	192.35	185.56	0.00	325.63
1426	-0.00	-0.00	-0.00	903.00	200.00	0.00	-0.00	0.15	1.91	638.43	192.38	185.52	0.00	340.40
1427	-0.00	-0.00	-0.00	903.00	200.00	0.00	-0.00	0.08	1.68	638.43	192.30	185.33	0.00	294.09
1428	-0.00	-0.00	-0.00	903.00	200.00	0.00	-0.00	0.15	1.83	638.89	192.60	185.43	0.00	285.99
1429	-0.00	-0.00	-0.00	903.00	200.00	0.00	-0.00	-0.08	1.60	638.73	192.36	185.43	0.00	288.02
1430	-0.00	-0.00	-0.00	903.00	200.00	0.00	-0.00	-0.00	1.68	638.58	192.40	185.28	0.00	295.04
1431	-0.00	-0.00	-0.00	903.00	200.00	0.00	-0.00	-0.00	1.68	639.19	192.58	185.25	0.00	317.64
1432	-0.00	-0.00	-0.00	903.00	200.00	0.00	-0.00	-0.23	1.60	638.89	192.60	185.29	0.00	289.89
1433	-0.00	-0.00	-0.00	903.00	200.00	0.00	-0.00	-0.23	1.68	638.73	192.50	185.28	0.00	229.58
1434	-0.00	-0.00	-0.00	903.00	200.00	0.00	-0.00	-0.23	1.83	638.58	192.69	185.28	0.00	291.42
1435	-0.00	-0.00	-0.00	903.00	200.00	0.00	-0.00	-0.23	2.06	638.89	192.81	185.29	0.00	269.95
1436	-0.00	-0.00	-0.00	903.00	200.00	0.00	-0.00	-0.08	1.91	639.04	192.62	185.29	0.00	251.71
1437	-0.00	-0.00	-0.00	903.00	200.00	0.00	-0.00	-0.23	1.68	638.58	192.83	185.23	0.00	229.03
1438	-0.00	-0.00	-0.00	903.00	200.00	0.00	-0.00	-0.08	1.98	638.73	192.79	185.24	0.00	259.58
1439	-0.00	-0.00	-0.00	903.00	200.00	0.00	-0.00	0.08	1.83	638.89	192.52	185.24	0.00	287.22
1440	-0.00	-0.00	-0.00	903.00	200.00	0.00	-0.00	0.08	1.68	638.89	192.60	185.19	0.00	293.58
1441	-0.00	-0.00	-0.00	903.00	200.00	0.00	-0.00	-0.08	1.60	638.43	192.66	185.09	0.00	218.89
1442	-0.00	-0.00	-0.00	903.00	200.00	0.00	-0.00	0.08	1.68	638.89	192.88	185.19	0.00	270.22
1443	-0.00	-0.00	-0.00	903.00	200.00	0.00	-0.00	0.08	1.83	638.58	192.40	185.19	0.00	241.66
1444	-0.00	-0.00	-0.00	903.00	200.00	0.00	-0.00	0.08	1.91	638.73	192.71	185.28	0.00	249.29
1445	-0.00	-0.00	-0.00	903.00	200.00	0.00	-0.00	-0.00	1.91	638.28	192.64	185.13	0.00	296.33
1446	-0.00	-0.00	-0.00	903.00	200.00	0.00	-0.00	-0.00	1.83	638.73	192.79	185.09	0.00	287.87
1447	-0.00	-0.00	-0.00	903.00	200.00	0.00	-0.00	-0.08	1.60	638.89	192.95	185.10	0.00	195.53
1448	-0.00	-0.00	-0.00	903.00	200.00	0.00	-0.00	0.15	1.98	638.43	192.66	185.13	0.00	302.20
1449	-0.00	-0.00	-0.00	903.00	200.00	0.00	-0.00	0.15	1.91	638.58	192.83	185.04	0.00	247.90
1450	-0.00	-0.00	-0.00	903.00	200.00	0.00	-0.00	0.15	1.91	638.89	192.95	185.00	0.00	293.44
1451	-0.00	-0.00	-0.00	903.00	200.00	0.00	-0.00	0.31	1.91	638.73	192.86	185.05	0.00	199.80
1452	-0.00	-0.00	-0.00	903.00	200.00	0.00	-0.00	0.38	1.83	638.73	192.93	185.00	0.00	236.11
1453	-0.00	-0.00	-0.00	903.00	200.00	0.00	-0.00	0.31	1.91	638.73	193.07	185.05	0.00	290.94
1454	-0.00	-0.00	-0.00	903.00	200.00	0.00	-0.00	0.53	1.91	639.19	193.15	185.06	0.00	218.71
1455	-0.00	-0.00	-0.00	903.00	200.00	0.00	-0.00	0.31	1.91	639.19	193.29	185.15	0.00	290.55
1456	-0.00	-0.00	-0.00	903.00	200.00	0.00	-0.00	0.38	1.98	638.58	193.19	184.99	0.00	297.70
1457	-0.00	-0.00	-0.00	903.00	200.00	0.00	-0.00	0.31	1.98	638.73	193.36	185.09	0.00	252.77
1458	-0.00	-0.00	-0.00	903.00	200.00	0.00	-0.00	0.08	1.91	639.04	193.41	185.05	0.00	247.94
1459	-0.00	-0.00	-0.00	903.00	200.00	0.00	-0.00	0.15	2.06	638.73	193.43	185.05	0.00	263.02
1460	-0.00	-0.00	-0.00	903.00	200.00	0.00	-0.00	0.31	2.14	639.19	193.58	185.01	0.00	360.10
1461	-0.00	-0.00	-0.00	903.00	200.00	0.00	-0.00	-0.08	2.14	638.73	193.72	185.00	0.00	273.97
1462	-0.00	-0.00	-0.00	903.00	200.00	0.00	-0.00	0.08	2.06	638.58	193.69	184.95	0.00	240.73
1463	-0.00	-0.00	-0.00	903.00	200.00	0.00	-0.00	-0.08	2.06	638.58	193.91	184.99	0.00	311.24
1464	-0.00	-0.00	-0.00	903.00	200.00	0.00	-0.00	-0.08	2.06	638.43	193.67	184.99	0.00	311.74
1465	-0.00	-0.00	-0.00	903.00	200.00	0.00	-0.00	-0.00	1.91	638.89	193.96	184.95	0.00	293.81
1466	-0.00	-0.00	-0.00	903.00	200.00	0.00	-0.00	-0.08	1.83	639.04	194.05	184.91	0.00	240.92
1467	-0.00	-0.00	-0.00	903.00	200.00	0.00	-0.00	-0.08	1.91	639.65	194.23	184.78	0.00	248.68
1468	-0.00	-0.00	-0.00	903.00	200.00	0.00	-0.00	-0.15	1.91	639.65	194.23	184.97	0.00	226.93
1469	-0.00	-0.00	-0.00	903.00	200.00	0.00	-0.00	-0.15	1.83	639.19	194.29	184.82	0.00	241.65
1470	-0.00	-0.00	-0.00	903.00	200.00	0.00	-0.00	-0.31	2.21	639.19	194.37	184.91	0.00	261.21
1471	-0.00	-0.00	-0.00	903.00	200.00	0.00	-0.00	-0.23	1.98	638.73	194.72	184.66	0.00	189.46
1472	-0.00	-0.00	-0.00	903.00	200.00	0.00	-0.00	-0.31	2.06	638.58	194.84	184.66	0.00	198.42
1473	-0.00	-0.00	-0.00	903.00	200.00	0.00	-0.00	-0.38	2.29	638.12	194.84	184.70	0.00	292.32
1474	-0.00	-0.00	-0.00	903.00	200.00	0.00	-0.00	-0.38	2.06	638.28	195.00	184.65	0.00	222.14
1475	-0.00	-0.00	-0.00	903.00	200.00	0.00	-0.00	-0.38	2.14	637.82	194.93	184.64	0.00	230.32
1476	-0.00	-0.00	-0.00	903.00	200.00	0.00	-0.00	-0.53	1.98	637.51	195.31	184.73	0.00	238.71
1477	-0.00	-0.00	-0.00	903.00	200.00	0.00	-0.00	-0.61	1.91	636.90	195.21	184.67	0.00	232.12
1478	-0.00	-0.00	-0.00	903.00	200.00	0.00	-0.00	-0.76	1.91	637.36	195.36	184.68	0.00	211.28
1479	-0.00	-0.00	-0.00	903.00	200.00	0.00	-0.00	-0.76	1.91	636.90	195.57	184.76	0.00	233.70
1480	-0.00	-0.00	-0.00	903.00	200.00	0.00	-0.00	-0.99	1.83	637.05	195.74	184.72	0.00	183.18
1481	-0.00	-0.00	-0.00	903.00	200.00	0.00	-0.00	-0.99	1.91	636.90	195.57	184.67	0.00	214.40
1482	-0.00	-0.00	-0.00	903.00	200.00	0.00	-0.00	-1.14	1.91	638.43	196.10	184.75	0.00	307.17
1483	-0.00	-0.00	-0.00	903.00	200.00	0.00	-0.00	-1.22	1.98	638.58	196.20	184.71	0.00	247.46
1484	-0.00	-0.00	-0.00	903.00	200.00	0.00	-0.00	-1.45	1.83	638.89	196.18	184.62	0.00	303.95
1485	0.00	0.00	0.00	903.00	200.00	0.00	0.00	-1.22	2.06	638.89	196.11	184.67	0.00	209.84
1486	0.00	0.00	0.00	903.00	200.00	0.00	0.00	-1.53	1.98	639.65	196.30	184.64	0.00	229.14
1487	-0.00	-0.00	-0.00	903.00	200.00	0.00	-0.00	-1.53	1.91	639.65	196.52	184.69	0.00	266.52
1488	-0.00	-0.00	-0.00	903.00	200.00	0.00	-0.00	-1.30	2.06	639.65	196.45	184.59	0.00	279.08
1489	-0.00	-0.00	-0.00	903.00	200.00	0.00	-0.00	-1.60	1.98	639.65	196.66	184.69	0.00	321.08
1490	-0.00	-0.00	-0.00	903.00	200.00	0.00	-0.00	-1.53	1.91	639.19	196.80	184.58	0.00	266.14
1491	-0.00	-0.00	-0.00	903.00	200.00	0.00	-0.00	-1.53	1.91	638.73	196.80	184.66	0.00	311.80
1492	-0.00	-0.00	-0.00	903.00	200.00	0.00	-0.00	-1.45	1.98	638.43	196.53	184.61	0.00	273.33
1493	-0.00	-0.00	-0.00	903.00	200.00	0.00	-0.00	-1.37	1.98	638.43	196.68	184.56	0.00	271.93
1494	-0.00	-0.00	-0.00	903.00	200.00	0.00	-0.00	-1.22	1.98	638.12	196.84	184.60	0.00	314.98
1495	-0.00	-0.00	-0.00	903.00	200.00	0.00	-0.00	-1.22	1.98	638.28	196.80	184.65	0.00	337.89
1496	-0.00	-0.00	-0.00	903.00	200.00	0.00	-0.00	-1.14	1.91	638.58	196.85	184.61	0.00	328.80
1497	-0.00	-0.00	-0.00	903.00	200.00	0.00	-0.00	-1.07	1.91	638.58	196.77	184.61	0.00	304.88
1498	-0.00	-0.00	-0.00	903.00	200.00	0.00	-0.00	-0.99	2.06	638.12	196.77	184.60	0.00	250.80
1499	-0.00	-0.00	-0.00	903.00	200.00	0.00	-0.00	-1.07	2.06	638.58	196.85	184.56	0.00	320.53
1500	-0.00	-0.00	-0.00	903.00	200.00	0.00	-0.00	-0.76	1.98	638.89	196.90	184.52	0.00	353.66
1501	-0.00	-0.00	-0.00	903.00	200.00	0.00	-0.00	-0.99	1.98	638.58	196.77	184.66	0.00	334.42
1502	-0.00	-0.00	-0.00	903.00	200.00	0.00	-0.00	-0.92	2.06	639.04	196.99	184.53	0.00	340.80
1503	-0.00	-0.00	-0.00	903.00	200.00	0.00	-0.00	-0.61	1.98	639.19	196.80	184.48	0.00	305.73
