# Supplementary material for: Musculoskeletal modeling and humanoid control of robots based on human gait data
Source: PeerJ Comput Sci. 2021 Aug 9;7:e657. doi: 10.7717/peerj-cs.657 (PMC8372000; doi:10.7717/peerj-cs.657)
Supplement: Supplemental Information 2 [file peerj-cs-07-657-s002.zip › force/static_ss4.forces]

[Force Data]
NumberOfForcePlates=2
SampleRate=120.000000
NumberOfSamples=1568
#Sample	FX1	FY1	FZ1	X1	Y1	Z1	MZ1	FX2	FY2	FZ2	X2	Y2	Z2	MZ2
1	-0.00	-0.00	-0.00	903.00	200.00	0.00	-0.00	-2.29	0.99	638.58	209.96	194.60	0.00	353.43
2	-0.00	-0.00	-0.00	903.00	200.00	0.00	-0.00	-2.37	0.92	639.19	209.91	194.51	0.00	393.01
3	-0.00	-0.00	-0.00	903.00	200.00	0.00	-0.00	-2.44	0.99	638.43	209.73	194.50	0.00	400.50
4	-0.00	-0.00	-0.00	903.00	200.00	0.00	-0.00	-2.37	0.99	638.28	209.71	194.55	0.00	422.88
5	-0.00	-0.00	-0.00	903.00	200.00	0.00	-0.00	-2.29	0.99	638.12	209.83	194.55	0.00	399.46
6	-0.00	-0.00	-0.00	903.00	200.00	0.00	-0.00	-2.29	0.99	638.28	209.56	194.50	0.00	399.83
7	-0.00	-0.00	-0.00	903.00	200.00	0.00	-0.00	-2.29	0.99	638.43	209.58	194.46	0.00	399.91
8	0.00	0.00	0.00	903.00	200.00	0.00	0.00	-2.21	0.99	638.58	209.10	194.46	0.00	377.08
9	-0.00	-0.00	-0.00	903.00	200.00	0.00	-0.00	-2.21	0.92	638.58	209.25	194.50	0.00	369.90
10	-0.00	-0.00	-0.00	903.00	200.00	0.00	-0.00	-2.37	1.07	638.58	208.89	194.46	0.00	385.09
11	-0.00	-0.00	-0.00	903.00	200.00	0.00	-0.00	-1.98	0.99	638.58	208.89	194.41	0.00	376.12
12	-0.00	-0.00	-0.00	903.00	200.00	0.00	-0.00	-1.98	1.14	638.58	208.67	194.27	0.00	367.66
13	-0.00	-0.00	-0.00	903.00	200.00	0.00	-0.00	-1.83	1.07	638.73	208.34	194.22	0.00	383.15
14	-0.00	-0.00	-0.00	903.00	200.00	0.00	-0.00	-1.83	1.07	638.28	208.06	194.31	0.00	360.39
15	-0.00	-0.00	-0.00	903.00	200.00	0.00	-0.00	-1.60	1.07	638.28	207.98	194.17	0.00	336.51
16	-0.00	-0.00	-0.00	903.00	200.00	0.00	-0.00	-1.45	1.07	637.97	207.87	194.26	0.00	312.72
17	-0.00	-0.00	-0.00	903.00	200.00	0.00	-0.00	-1.14	1.07	637.82	207.63	194.16	0.00	357.11
18	-0.00	-0.00	-0.00	903.00	200.00	0.00	-0.00	-1.07	1.14	637.36	207.21	194.21	0.00	318.38
19	-0.00	-0.00	-0.00	903.00	200.00	0.00	-0.00	-1.07	1.07	637.82	206.77	194.21	0.00	311.76
20	-0.00	-0.00	-0.00	903.00	200.00	0.00	-0.00	-0.99	1.22	637.51	206.65	194.21	0.00	325.69
21	-0.00	-0.00	-0.00	903.00	200.00	0.00	-0.00	-1.14	1.22	637.51	206.58	194.06	0.00	303.93
22	-0.00	-0.00	-0.00	903.00	200.00	0.00	-0.00	-1.07	1.30	637.97	206.51	193.97	0.00	356.58
23	-0.00	-0.00	-0.00	903.00	200.00	0.00	-0.00	-1.14	1.45	638.28	206.05	194.02	0.00	349.02
24	-0.00	-0.00	-0.00	903.00	200.00	0.00	-0.00	-0.92	1.37	638.43	206.00	193.98	0.00	294.82
25	-0.00	-0.00	-0.00	903.00	200.00	0.00	-0.00	-0.99	1.45	638.58	205.73	193.84	0.00	302.98
26	-0.00	-0.00	-0.00	903.00	200.00	0.00	-0.00	-0.69	1.53	638.73	205.47	193.93	0.00	331.51
27	-0.00	-0.00	-0.00	903.00	200.00	0.00	-0.00	-0.69	1.60	638.43	205.14	193.74	0.00	339.39
28	-0.00	-0.00	-0.00	903.00	200.00	0.00	-0.00	-0.53	1.45	639.04	204.87	193.70	0.00	278.59
29	-0.00	-0.00	-0.00	903.00	200.00	0.00	-0.00	-0.38	1.60	638.89	204.56	193.79	0.00	338.38
30	-0.00	-0.00	-0.00	903.00	200.00	0.00	-0.00	-0.46	1.45	638.58	204.09	193.74	0.00	302.12
31	-0.00	-0.00	-0.00	903.00	200.00	0.00	-0.00	-0.00	1.37	638.89	204.13	193.69	0.00	291.87
32	-0.00	-0.00	-0.00	903.00	200.00	0.00	-0.00	-0.23	1.45	638.89	203.85	193.69	0.00	346.82
33	-0.00	-0.00	-0.00	903.00	200.00	0.00	-0.00	-0.08	1.37	638.58	203.51	193.69	0.00	316.09
34	-0.00	-0.00	-0.00	903.00	200.00	0.00	-0.00	0.08	1.37	638.28	203.18	193.69	0.00	315.59
35	0.00	0.00	0.00	903.00	200.00	0.00	0.00	-0.00	1.45	638.28	202.96	193.74	0.00	346.66
36	-0.00	-0.00	-0.00	903.00	200.00	0.00	-0.00	-0.00	1.45	638.43	202.99	193.59	0.00	346.62
37	-0.00	-0.00	-0.00	903.00	200.00	0.00	-0.00	0.08	1.60	638.43	202.70	193.64	0.00	338.51
38	-0.00	-0.00	-0.00	903.00	200.00	0.00	-0.00	0.08	1.53	638.58	202.44	193.60	0.00	354.37
39	-0.00	-0.00	-0.00	903.00	200.00	0.00	-0.00	0.38	1.53	638.73	202.32	193.41	0.00	306.75
40	-0.00	-0.00	-0.00	903.00	200.00	0.00	-0.00	0.38	1.83	638.12	201.94	193.26	0.00	360.09
41	-0.00	-0.00	-0.00	903.00	200.00	0.00	-0.00	0.38	1.60	638.28	201.82	193.26	0.00	337.84
42	-0.00	-0.00	-0.00	903.00	200.00	0.00	-0.00	0.38	1.53	638.12	201.72	193.11	0.00	284.66
43	-0.00	-0.00	-0.00	903.00	200.00	0.00	-0.00	0.46	1.45	638.28	201.75	193.26	0.00	322.45
44	-0.00	-0.00	-0.00	903.00	200.00	0.00	-0.00	0.15	1.60	638.58	201.65	193.31	0.00	316.77
45	-0.00	-0.00	-0.00	903.00	200.00	0.00	-0.00	0.31	1.30	638.73	201.46	193.22	0.00	285.96
46	-0.00	-0.00	-0.00	903.00	200.00	0.00	-0.00	0.38	1.37	638.89	201.27	193.31	0.00	270.37
47	-0.00	-0.00	-0.00	903.00	200.00	0.00	-0.00	0.31	1.37	639.19	201.24	193.12	0.00	270.86
48	-0.00	-0.00	-0.00	903.00	200.00	0.00	-0.00	0.53	1.45	639.50	201.00	193.27	0.00	323.02
49	-0.00	-0.00	-0.00	903.00	200.00	0.00	-0.00	0.69	1.37	639.65	200.88	193.23	0.00	314.57
50	-0.00	-0.00	-0.00	903.00	200.00	0.00	-0.00	0.92	1.53	638.73	200.45	193.17	0.00	260.08
51	-0.00	-0.00	-0.00	903.00	200.00	0.00	-0.00	0.92	1.45	638.89	200.33	193.07	0.00	229.69
52	-0.00	-0.00	-0.00	903.00	200.00	0.00	-0.00	1.07	1.53	638.58	200.36	193.07	0.00	259.08
53	-0.00	-0.00	-0.00	903.00	200.00	0.00	-0.00	0.84	1.45	638.58	200.43	193.12	0.00	253.00
54	0.00	0.00	0.00	903.00	200.00	0.00	0.00	0.76	1.45	638.43	200.19	193.07	0.00	276.72
55	-0.00	-0.00	-0.00	903.00	200.00	0.00	-0.00	0.84	1.53	638.28	200.10	192.97	0.00	306.76
56	-0.00	-0.00	-0.00	903.00	200.00	0.00	-0.00	0.61	1.68	638.28	200.10	192.97	0.00	277.84
57	-0.00	-0.00	-0.00	903.00	200.00	0.00	-0.00	0.61	1.83	638.58	199.93	192.88	0.00	270.44
58	-0.00	-0.00	-0.00	903.00	200.00	0.00	-0.00	0.61	1.83	638.73	199.95	192.93	0.00	316.21
59	0.00	0.00	0.00	903.00	200.00	0.00	0.00	0.61	1.83	638.89	199.90	192.83	0.00	293.35
60	-0.00	-0.00	-0.00	903.00	200.00	0.00	-0.00	0.69	1.98	638.89	199.76	192.64	0.00	308.23
61	-0.00	-0.00	-0.00	903.00	200.00	0.00	-0.00	0.69	1.68	638.73	199.52	192.83	0.00	278.17
62	-0.00	-0.00	-0.00	903.00	200.00	0.00	-0.00	0.61	1.91	638.89	199.55	192.69	0.00	232.92
63	-0.00	-0.00	-0.00	903.00	200.00	0.00	-0.00	0.69	1.83	638.73	199.74	192.74	0.00	315.93
64	-0.00	-0.00	-0.00	903.00	200.00	0.00	-0.00	0.69	1.68	638.73	199.52	192.88	0.00	323.98
65	-0.00	-0.00	-0.00	903.00	200.00	0.00	-0.00	0.69	1.60	638.58	199.64	192.83	0.00	270.31
66	-0.00	-0.00	-0.00	903.00	200.00	0.00	-0.00	0.61	1.68	638.43	199.47	192.73	0.00	301.62
67	-0.00	-0.00	-0.00	903.00	200.00	0.00	-0.00	0.46	1.83	639.19	199.45	192.93	0.00	272.43
68	-0.00	-0.00	-0.00	903.00	200.00	0.00	-0.00	0.38	1.60	639.50	199.64	192.94	0.00	272.54
69	-0.00	-0.00	-0.00	903.00	200.00	0.00	-0.00	0.38	1.68	639.04	199.36	193.08	0.00	303.62
70	-0.00	-0.00	-0.00	903.00	200.00	0.00	-0.00	0.38	1.60	638.89	199.40	192.98	0.00	295.82
71	-0.00	-0.00	-0.00	903.00	200.00	0.00	-0.00	0.15	1.68	639.19	199.59	192.93	0.00	281.89
72	-0.00	-0.00	-0.00	903.00	200.00	0.00	-0.00	0.31	1.60	638.73	199.67	192.98	0.00	295.94
73	-0.00	-0.00	-0.00	903.00	200.00	0.00	-0.00	0.38	1.68	638.28	199.59	192.92	0.00	303.16
74	-0.00	-0.00	-0.00	903.00	200.00	0.00	-0.00	0.31	1.83	637.66	199.57	192.87	0.00	273.27
75	-0.00	-0.00	-0.00	903.00	200.00	0.00	-0.00	0.31	1.91	637.51	199.47	192.82	0.00	326.88
76	-0.00	-0.00	-0.00	903.00	200.00	0.00	-0.00	0.38	1.91	636.75	199.50	192.67	0.00	303.34
77	0.00	0.00	0.00	903.00	200.00	0.00	0.00	0.08	1.98	636.44	199.59	192.66	0.00	313.05
78	-0.00	-0.00	-0.00	903.00	200.00	0.00	-0.00	-0.08	2.06	636.60	199.62	192.62	0.00	298.90
79	-0.00	-0.00	-0.00	903.00	200.00	0.00	-0.00	-0.00	1.91	636.60	199.69	192.62	0.00	328.66
80	-0.00	-0.00	-0.00	903.00	200.00	0.00	-0.00	-0.08	1.91	637.36	199.88	192.72	0.00	328.85
81	-0.00	-0.00	-0.00	903.00	200.00	0.00	-0.00	-0.08	1.83	637.82	199.59	192.82	0.00	298.84
82	-0.00	-0.00	-0.00	903.00	200.00	0.00	-0.00	-0.15	1.53	638.58	199.64	192.83	0.00	268.67
83	-0.00	-0.00	-0.00	903.00	200.00	0.00	-0.00	-0.23	1.37	639.19	199.81	192.70	0.00	276.59
84	-0.00	-0.00	-0.00	903.00	200.00	0.00	-0.00	-0.00	1.60	638.73	199.67	192.74	0.00	275.19
85	-0.00	-0.00	-0.00	903.00	200.00	0.00	-0.00	-0.31	1.53	639.19	199.81	192.65	0.00	338.23
86	-0.00	-0.00	-0.00	903.00	200.00	0.00	-0.00	-0.23	1.37	639.19	199.81	192.60	0.00	276.61
87	-0.00	-0.00	-0.00	903.00	200.00	0.00	-0.00	-0.31	1.60	639.04	199.79	192.60	0.00	323.04
88	0.00	0.00	0.00	903.00	200.00	0.00	0.00	-0.31	1.60	638.73	199.67	192.64	0.00	300.33
89	-0.00	-0.00	-0.00	903.00	200.00	0.00	-0.00	-0.31	1.53	638.89	199.69	192.64	0.00	292.64
90	-0.00	-0.00	-0.00	903.00	200.00	0.00	-0.00	-0.31	1.60	638.89	199.83	192.98	0.00	299.96
91	-0.00	-0.00	-0.00	903.00	200.00	0.00	-0.00	-0.23	1.45	638.43	199.69	192.97	0.00	307.23
92	-0.00	-0.00	-0.00	903.00	200.00	0.00	-0.00	-0.31	1.37	638.58	199.50	192.97	0.00	254.60
93	-0.00	-0.00	-0.00	903.00	200.00	0.00	-0.00	-0.31	1.30	638.89	199.47	192.88	0.00	292.77
94	-0.00	-0.00	-0.00	903.00	200.00	0.00	-0.00	-0.08	1.45	639.04	199.50	192.93	0.00	329.33
95	0.00	0.00	0.00	903.00	200.00	0.00	0.00	-0.08	1.37	638.89	199.33	192.83	0.00	299.01
96	-0.00	-0.00	-0.00	903.00	200.00	0.00	-0.00	-0.15	1.68	638.58	199.21	192.74	0.00	307.61
97	-0.00	-0.00	-0.00	903.00	200.00	0.00	-0.00	-0.00	1.53	638.58	199.21	192.74	0.00	314.01
98	-0.00	-0.00	-0.00	903.00	200.00	0.00	-0.00	0.38	1.60	638.43	199.19	192.64	0.00	341.82
99	-0.00	-0.00	-0.00	903.00	200.00	0.00	-0.00	0.31	1.60	638.28	198.88	192.68	0.00	320.00
100	-0.00	-0.00	-0.00	903.00	200.00	0.00	-0.00	0.38	1.53	638.58	199.07	192.50	0.00	288.48
101	-0.00	-0.00	-0.00	903.00	200.00	0.00	-0.00	0.46	1.60	638.89	198.97	192.55	0.00	341.56
102	-0.00	-0.00	-0.00	903.00	200.00	0.00	-0.00	0.53	1.60	638.12	198.85	192.44	0.00	318.24
103	-0.00	-0.00	-0.00	903.00	200.00	0.00	-0.00	0.38	1.60	638.28	198.88	192.45	0.00	342.24
104	-0.00	-0.00	-0.00	903.00	200.00	0.00	-0.00	0.46	1.83	637.97	198.61	192.54	0.00	342.45
105	-0.00	-0.00	-0.00	903.00	200.00	0.00	-0.00	0.38	1.83	638.12	198.64	192.40	0.00	365.81
106	-0.00	-0.00	-0.00	903.00	200.00	0.00	-0.00	0.38	1.60	637.66	198.64	192.34	0.00	319.70
107	-0.00	-0.00	-0.00	903.00	200.00	0.00	-0.00	0.46	1.53	637.97	198.76	192.39	0.00	265.44
108	-0.00	-0.00	-0.00	903.00	200.00	0.00	-0.00	0.38	1.60	637.97	198.61	192.35	0.00	205.30
109	-0.00	-0.00	-0.00	903.00	200.00	0.00	-0.00	0.46	1.91	638.43	198.69	192.26	0.00	304.14
110	-0.00	-0.00	-0.00	903.00	200.00	0.00	-0.00	0.38	1.83	638.43	198.47	192.40	0.00	320.34
111	0.00	0.00	0.00	903.00	200.00	0.00	0.00	0.38	1.91	639.19	198.45	192.22	0.00	236.50
112	-0.00	-0.00	-0.00	903.00	200.00	0.00	-0.00	0.38	2.06	638.89	198.47	192.07	0.00	297.67
113	-0.00	-0.00	-0.00	903.00	200.00	0.00	-0.00	0.31	2.14	638.43	198.11	192.16	0.00	261.04
114	-0.00	-0.00	-0.00	903.00	200.00	0.00	-0.00	0.38	2.06	638.89	198.33	191.98	0.00	252.15
115	-0.00	-0.00	-0.00	903.00	200.00	0.00	-0.00	0.38	2.06	638.12	198.06	191.87	0.00	298.43
116	0.00	0.00	0.00	903.00	200.00	0.00	0.00	0.38	2.06	638.43	198.11	191.83	0.00	252.54
117	-0.00	-0.00	-0.00	903.00	200.00	0.00	-0.00	0.38	1.98	638.28	198.09	191.68	0.00	290.54
118	-0.00	-0.00	-0.00	903.00	200.00	0.00	-0.00	0.38	2.06	638.58	197.85	191.68	0.00	207.25
119	-0.00	-0.00	-0.00	903.00	200.00	0.00	-0.00	0.38	2.21	638.58	197.78	191.64	0.00	268.76
120	-0.00	-0.00	-0.00	903.00	200.00	0.00	-0.00	0.61	2.21	638.28	197.44	191.63	0.00	221.81
121	-0.00	-0.00	-0.00	903.00	200.00	0.00	-0.00	0.53	2.37	638.28	197.66	191.73	0.00	283.41
122	-0.00	-0.00	-0.00	903.00	200.00	0.00	-0.00	0.69	2.37	638.89	197.33	191.64	0.00	214.21
123	-0.00	-0.00	-0.00	903.00	200.00	0.00	-0.00	0.84	2.29	639.50	197.42	191.51	0.00	273.43
124	-0.00	-0.00	-0.00	903.00	200.00	0.00	-0.00	0.99	2.21	639.04	197.28	191.50	0.00	195.96
125	-0.00	-0.00	-0.00	903.00	200.00	0.00	-0.00	0.84	2.21	638.58	196.99	191.54	0.00	243.70
126	-0.00	-0.00	-0.00	903.00	200.00	0.00	-0.00	0.92	2.21	638.28	197.08	191.39	0.00	196.94
127	-0.00	-0.00	-0.00	903.00	200.00	0.00	-0.00	1.22	2.14	638.43	197.18	191.35	0.00	231.97
128	-0.00	-0.00	-0.00	903.00	200.00	0.00	-0.00	1.14	2.06	638.12	196.99	191.30	0.00	248.02
129	-0.00	-0.00	-0.00	903.00	200.00	0.00	-0.00	0.99	2.06	638.12	196.99	191.20	0.00	295.03
130	0.00	0.00	0.00	903.00	200.00	0.00	0.00	0.92	2.06	637.66	196.84	191.29	0.00	250.30
131	-0.00	-0.00	-0.00	903.00	200.00	0.00	-0.00	0.76	1.98	637.97	196.89	191.34	0.00	289.48
132	-0.00	-0.00	-0.00	903.00	200.00	0.00	-0.00	0.46	2.06	638.43	197.25	191.25	0.00	230.54
133	-0.00	-0.00	-0.00	903.00	200.00	0.00	-0.00	0.31	2.06	638.43	197.18	191.35	0.00	254.94
134	-0.00	-0.00	-0.00	903.00	200.00	0.00	-0.00	0.31	2.14	639.19	197.23	191.41	0.00	377.13
135	-0.00	-0.00	-0.00	903.00	200.00	0.00	-0.00	0.15	1.98	639.95	197.28	191.37	0.00	293.99
136	-0.00	-0.00	-0.00	903.00	200.00	0.00	-0.00	0.08	2.21	640.11	197.31	191.51	0.00	318.12
137	0.00	0.00	0.00	903.00	200.00	0.00	0.00	-0.00	1.98	639.95	197.35	191.32	0.00	226.50
138	-0.00	-0.00	-0.00	903.00	200.00	0.00	-0.00	-0.08	2.14	639.50	197.35	191.31	0.00	311.50
139	-0.00	-0.00	-0.00	903.00	200.00	0.00	-0.00	0.15	1.98	639.04	197.49	191.36	0.00	316.46
140	-0.00	-0.00	-0.00	903.00	200.00	0.00	-0.00	-0.00	2.14	639.04	197.49	191.26	0.00	310.53
141	-0.00	-0.00	-0.00	903.00	200.00	0.00	-0.00	-0.08	1.83	638.58	197.71	191.16	0.00	279.53
142	-0.00	-0.00	-0.00	903.00	200.00	0.00	-0.00	-0.15	1.98	638.58	197.78	191.30	0.00	318.54
143	-0.00	-0.00	-0.00	903.00	200.00	0.00	-0.00	-0.15	2.06	638.28	197.80	191.25	0.00	326.30
144	-0.00	-0.00	-0.00	903.00	200.00	0.00	-0.00	-0.15	1.60	637.97	197.82	191.39	0.00	302.35
145	-0.00	-0.00	-0.00	903.00	200.00	0.00	-0.00	-0.15	1.91	638.28	197.94	191.25	0.00	333.32
146	-0.00	-0.00	-0.00	903.00	200.00	0.00	-0.00	-0.00	2.06	638.12	197.85	191.39	0.00	347.76
147	-0.00	-0.00	-0.00	903.00	200.00	0.00	-0.00	-0.08	1.91	638.58	198.06	191.40	0.00	332.41
148	-0.00	-0.00	-0.00	903.00	200.00	0.00	-0.00	-0.31	1.91	638.73	198.16	191.35	0.00	288.44
149	-0.00	-0.00	-0.00	903.00	200.00	0.00	-0.00	-0.23	2.14	638.28	197.94	191.35	0.00	334.44
150	-0.00	-0.00	-0.00	903.00	200.00	0.00	-0.00	-0.08	1.98	639.04	198.21	191.31	0.00	317.02
151	-0.00	-0.00	-0.00	903.00	200.00	0.00	-0.00	-0.08	2.06	638.73	198.16	191.35	0.00	324.88
152	-0.00	-0.00	-0.00	903.00	200.00	0.00	-0.00	-0.31	2.06	638.73	198.38	191.21	0.00	349.35
153	-0.00	-0.00	-0.00	903.00	200.00	0.00	-0.00	-0.38	2.06	638.12	198.28	191.20	0.00	350.23
154	-0.00	-0.00	-0.00	903.00	200.00	0.00	-0.00	-0.31	2.06	637.82	198.37	191.10	0.00	372.28
155	-0.00	-0.00	-0.00	903.00	200.00	0.00	-0.00	-0.23	1.98	638.43	198.47	191.11	0.00	340.76
156	-0.00	-0.00	-0.00	903.00	200.00	0.00	-0.00	-0.23	2.21	638.28	198.37	191.15	0.00	341.31
157	-0.00	-0.00	-0.00	903.00	200.00	0.00	-0.00	-0.23	2.06	639.19	198.45	191.12	0.00	302.78
158	-0.00	-0.00	-0.00	903.00	200.00	0.00	-0.00	-0.38	1.98	638.89	198.54	191.02	0.00	342.01
159	-0.00	-0.00	-0.00	903.00	200.00	0.00	-0.00	-0.31	2.14	638.89	198.76	190.97	0.00	379.25
160	-0.00	-0.00	-0.00	903.00	200.00	0.00	-0.00	-0.31	2.21	638.73	198.66	191.07	0.00	364.27
161	-0.00	-0.00	-0.00	903.00	200.00	0.00	-0.00	-0.31	2.06	638.89	198.69	191.16	0.00	371.61
162	-0.00	-0.00	-0.00	903.00	200.00	0.00	-0.00	-0.46	2.06	638.58	198.78	191.16	0.00	395.66
163	-0.00	-0.00	-0.00	903.00	200.00	0.00	-0.00	-0.53	2.06	638.28	198.88	191.01	0.00	350.44
164	-0.00	-0.00	-0.00	903.00	200.00	0.00	-0.00	-0.53	2.06	637.82	198.88	190.96	0.00	396.24
165	-0.00	-0.00	-0.00	903.00	200.00	0.00	-0.00	-0.38	2.06	636.90	198.73	190.90	0.00	372.30
166	-0.00	-0.00	-0.00	903.00	200.00	0.00	-0.00	-0.53	1.68	636.60	198.83	190.80	0.00	289.17
167	-0.00	-0.00	-0.00	903.00	200.00	0.00	-0.00	-0.46	1.98	636.29	199.28	190.89	0.00	387.07
168	-0.00	-0.00	-0.00	903.00	200.00	0.00	-0.00	-0.61	1.91	636.29	199.06	190.70	0.00	335.53
169	-0.00	-0.00	-0.00	903.00	200.00	0.00	-0.00	-0.69	1.83	636.14	199.11	190.84	0.00	328.35
170	-0.00	-0.00	-0.00	903.00	200.00	0.00	-0.00	-1.07	1.91	637.05	199.26	190.80	0.00	316.42
171	-0.00	-0.00	-0.00	903.00	200.00	0.00	-0.00	-0.92	1.98	638.12	199.43	190.58	0.00	299.68
172	-0.00	-0.00	-0.00	903.00	200.00	0.00	-0.00	-0.76	2.14	638.43	199.33	190.63	0.00	336.64
173	-0.00	-0.00	-0.00	903.00	200.00	0.00	-0.00	-0.69	2.14	638.89	199.26	190.59	0.00	336.11
174	-0.00	-0.00	-0.00	903.00	200.00	0.00	-0.00	-0.61	2.21	638.89	199.26	190.54	0.00	343.10
175	-0.00	-0.00	-0.00	903.00	200.00	0.00	-0.00	-0.69	2.06	639.65	199.38	190.55	0.00	351.09
176	-0.00	-0.00	-0.00	903.00	200.00	0.00	-0.00	-0.53	2.21	639.50	199.36	190.55	0.00	365.05
177	-0.00	-0.00	-0.00	903.00	200.00	0.00	-0.00	-0.61	2.21	639.50	199.43	190.60	0.00	319.81
178	0.00	0.00	0.00	903.00	200.00	0.00	0.00	-0.53	2.21	639.04	199.21	190.59	0.00	342.46
179	-0.00	-0.00	-0.00	903.00	200.00	0.00	-0.00	-0.61	2.21	638.89	199.19	190.54	0.00	320.37
180	-0.00	-0.00	-0.00	903.00	200.00	0.00	-0.00	-0.61	2.21	638.28	199.38	190.72	0.00	319.84
181	-0.00	-0.00	-0.00	903.00	200.00	0.00	-0.00	-0.61	2.14	638.12	199.28	190.58	0.00	358.23
182	-0.00	-0.00	-0.00	903.00	200.00	0.00	-0.00	-0.46	2.06	638.12	199.28	190.58	0.00	326.23
183	-0.00	-0.00	-0.00	903.00	200.00	0.00	-0.00	-0.76	2.14	638.28	199.31	190.58	0.00	336.73
184	-0.00	-0.00	-0.00	903.00	200.00	0.00	-0.00	-0.69	2.06	638.43	199.26	190.54	0.00	328.46
185	-0.00	-0.00	-0.00	903.00	200.00	0.00	-0.00	-0.53	1.98	638.58	199.35	190.54	0.00	342.03
186	-0.00	-0.00	-0.00	903.00	200.00	0.00	-0.00	-0.61	2.29	638.43	199.19	190.58	0.00	373.82
187	-0.00	-0.00	-0.00	903.00	200.00	0.00	-0.00	-0.53	1.98	638.73	199.31	190.40	0.00	319.31
188	-0.00	-0.00	-0.00	903.00	200.00	0.00	-0.00	-0.46	2.06	638.43	199.26	190.44	0.00	349.23
189	-0.00	-0.00	-0.00	903.00	200.00	0.00	-0.00	-0.38	2.21	638.89	199.26	190.40	0.00	340.99
190	-0.00	-0.00	-0.00	903.00	200.00	0.00	-0.00	-0.31	2.14	638.58	199.14	190.30	0.00	332.86
191	-0.00	-0.00	-0.00	903.00	200.00	0.00	-0.00	-0.31	2.37	638.58	199.07	190.44	0.00	287.41
192	0.00	0.00	0.00	903.00	200.00	0.00	0.00	-0.15	2.37	638.43	199.04	190.34	0.00	377.57
193	-0.00	-0.00	-0.00	903.00	200.00	0.00	-0.00	-0.15	2.21	638.12	199.00	190.44	0.00	270.71
194	-0.00	-0.00	-0.00	903.00	200.00	0.00	-0.00	0.08	2.52	638.12	199.00	190.48	0.00	345.13
195	-0.00	-0.00	-0.00	903.00	200.00	0.00	-0.00	0.08	2.21	637.97	199.04	190.48	0.00	314.20
196	0.00	0.00	0.00	903.00	200.00	0.00	0.00	-0.00	2.14	637.66	198.85	190.38	0.00	193.19
197	-0.00	-0.00	-0.00	903.00	200.00	0.00	-0.00	-0.15	2.14	637.97	198.97	190.53	0.00	240.15
198	-0.00	-0.00	-0.00	903.00	200.00	0.00	-0.00	-0.15	2.14	637.51	198.97	190.47	0.00	308.83
199	-0.00	-0.00	-0.00	903.00	200.00	0.00	-0.00	-0.15	2.21	637.66	198.78	190.43	0.00	271.19
200	-0.00	-0.00	-0.00	903.00	200.00	0.00	-0.00	-0.08	1.98	638.12	198.71	190.53	0.00	224.54
201	-0.00	-0.00	-0.00	903.00	200.00	0.00	-0.00	-0.08	2.06	637.82	198.88	190.62	0.00	254.80
202	-0.00	-0.00	-0.00	903.00	200.00	0.00	-0.00	-0.23	2.14	638.58	199.00	190.54	0.00	309.49
203	-0.00	-0.00	-0.00	903.00	200.00	0.00	-0.00	-0.15	2.06	638.58	198.92	190.63	0.00	232.53
204	-0.00	-0.00	-0.00	903.00	200.00	0.00	-0.00	-0.15	2.21	638.58	198.85	190.59	0.00	248.11
205	-0.00	-0.00	-0.00	903.00	200.00	0.00	-0.00	-0.15	2.21	638.58	198.85	190.59	0.00	225.23
206	-0.00	-0.00	-0.00	903.00	200.00	0.00	-0.00	-0.15	1.91	638.89	198.97	190.64	0.00	217.01
207	-0.00	-0.00	-0.00	903.00	200.00	0.00	-0.00	-0.08	2.14	639.50	199.00	190.74	0.00	216.47
208	-0.00	-0.00	-0.00	903.00	200.00	0.00	-0.00	-0.15	2.14	638.73	198.66	190.83	0.00	309.43
209	-0.00	-0.00	-0.00	903.00	200.00	0.00	-0.00	-0.08	1.98	638.89	198.47	190.83	0.00	247.87
210	-0.00	-0.00	-0.00	903.00	200.00	0.00	-0.00	-0.15	1.91	638.73	198.45	190.97	0.00	286.63
211	0.00	0.00	0.00	903.00	200.00	0.00	0.00	-0.15	1.91	638.58	198.71	191.02	0.00	286.12
212	-0.00	-0.00	-0.00	903.00	200.00	0.00	-0.00	-0.15	1.83	638.28	198.59	191.01	0.00	232.84
213	-0.00	-0.00	-0.00	903.00	200.00	0.00	-0.00	-0.23	1.53	637.66	198.56	191.15	0.00	271.25
214	-0.00	-0.00	-0.00	903.00	200.00	0.00	-0.00	-0.31	1.68	638.58	198.85	191.11	0.00	286.93
215	-0.00	-0.00	-0.00	903.00	200.00	0.00	-0.00	-0.23	1.60	638.58	198.92	191.21	0.00	301.28
216	-0.00	-0.00	-0.00	903.00	200.00	0.00	-0.00	-0.38	1.37	638.28	198.73	191.25	0.00	279.74
217	-0.00	-0.00	-0.00	903.00	200.00	0.00	-0.00	-0.31	1.60	638.58	199.00	191.21	0.00	301.84
218	-0.00	-0.00	-0.00	903.00	200.00	0.00	-0.00	-0.46	1.53	638.43	199.12	191.20	0.00	272.40
219	-0.00	-0.00	-0.00	903.00	200.00	0.00	-0.00	-0.31	1.60	638.73	199.24	191.26	0.00	301.44
220	-0.00	-0.00	-0.00	903.00	200.00	0.00	-0.00	-0.31	1.60	638.43	199.12	191.16	0.00	301.66
221	-0.00	-0.00	-0.00	903.00	200.00	0.00	-0.00	-0.61	1.68	638.73	199.31	191.11	0.00	288.87
222	-0.00	-0.00	-0.00	903.00	200.00	0.00	-0.00	-0.46	1.83	638.89	199.33	191.16	0.00	302.82
223	-0.00	-0.00	-0.00	903.00	200.00	0.00	-0.00	-0.38	1.83	638.58	199.35	191.16	0.00	347.88
224	-0.00	-0.00	-0.00	903.00	200.00	0.00	-0.00	-0.46	1.83	638.58	199.43	191.16	0.00	302.64
225	-0.00	-0.00	-0.00	903.00	200.00	0.00	-0.00	-0.38	1.60	637.97	199.40	191.25	0.00	324.73
226	0.00	0.00	0.00	903.00	200.00	0.00	0.00	-0.53	1.91	638.28	199.59	191.20	0.00	379.31
227	-0.00	-0.00	-0.00	903.00	200.00	0.00	-0.00	-0.61	1.91	638.12	199.43	191.20	0.00	357.42
228	-0.00	-0.00	-0.00	903.00	200.00	0.00	-0.00	-0.61	1.68	638.28	199.59	191.25	0.00	334.09
229	-0.00	-0.00	-0.00	903.00	200.00	0.00	-0.00	-0.53	1.98	638.12	199.57	191.20	0.00	409.91
230	-0.00	-0.00	-0.00	903.00	200.00	0.00	-0.00	-0.76	2.06	638.58	199.71	191.21	0.00	373.51
231	-0.00	-0.00	-0.00	903.00	200.00	0.00	-0.00	-0.46	1.91	638.89	199.90	191.16	0.00	332.29
232	-0.00	-0.00	-0.00	903.00	200.00	0.00	-0.00	-0.38	1.83	638.43	199.98	191.20	0.00	346.72
233	-0.00	-0.00	-0.00	903.00	200.00	0.00	-0.00	-0.61	2.06	638.73	200.02	191.26	0.00	371.50
234	-0.00	-0.00	-0.00	903.00	200.00	0.00	-0.00	-0.53	1.98	638.73	199.95	191.07	0.00	363.45
235	-0.00	-0.00	-0.00	903.00	200.00	0.00	-0.00	-0.61	2.06	638.43	199.90	191.01	0.00	326.12
236	-0.00	-0.00	-0.00	903.00	200.00	0.00	-0.00	-0.76	1.98	638.89	200.12	191.02	0.00	388.08
237	-0.00	-0.00	-0.00	903.00	200.00	0.00	-0.00	-0.92	2.06	638.58	200.07	191.11	0.00	374.20
238	-0.00	-0.00	-0.00	903.00	200.00	0.00	-0.00	-0.99	2.06	639.19	200.38	191.17	0.00	397.07
239	-0.00	-0.00	-0.00	903.00	200.00	0.00	-0.00	-0.76	2.14	638.73	200.31	191.26	0.00	334.07
240	-0.00	-0.00	-0.00	903.00	200.00	0.00	-0.00	-0.99	1.91	638.58	200.36	191.16	0.00	336.15
241	-0.00	-0.00	-0.00	903.00	200.00	0.00	-0.00	-0.99	1.68	638.58	200.43	191.21	0.00	336.06
242	-0.00	-0.00	-0.00	903.00	200.00	0.00	-0.00	-0.92	1.91	638.58	200.50	191.25	0.00	358.00
243	-0.00	-0.00	-0.00	903.00	200.00	0.00	-0.00	-1.07	1.83	638.73	200.38	191.30	0.00	306.13
244	-0.00	-0.00	-0.00	903.00	200.00	0.00	-0.00	-0.99	1.98	639.19	200.53	191.26	0.00	297.54
245	-0.00	-0.00	-0.00	903.00	200.00	0.00	-0.00	-0.99	1.68	639.65	200.60	191.22	0.00	289.99
246	-0.00	-0.00	-0.00	903.00	200.00	0.00	-0.00	-0.99	1.91	640.11	200.74	191.23	0.00	312.47
247	-0.00	-0.00	-0.00	903.00	200.00	0.00	-0.00	-0.92	2.14	640.26	200.55	191.37	0.00	334.79
248	-0.00	-0.00	-0.00	903.00	200.00	0.00	-0.00	-1.07	1.91	639.95	200.86	191.32	0.00	335.70
249	-0.00	-0.00	-0.00	903.00	200.00	0.00	-0.00	-0.99	2.06	639.04	200.79	191.36	0.00	327.38
250	-0.00	-0.00	-0.00	903.00	200.00	0.00	-0.00	-0.92	1.98	638.73	200.81	191.26	0.00	250.53
251	-0.00	-0.00	-0.00	903.00	200.00	0.00	-0.00	-0.92	1.91	638.28	200.67	191.30	0.00	220.31
252	-0.00	-0.00	-0.00	903.00	200.00	0.00	-0.00	-0.99	1.98	637.51	200.84	191.34	0.00	342.63
253	-0.00	-0.00	-0.00	903.00	200.00	0.00	-0.00	-0.99	1.98	637.36	200.89	191.33	0.00	342.53
254	-0.00	-0.00	-0.00	903.00	200.00	0.00	-0.00	-0.76	1.68	636.75	200.86	191.28	0.00	218.83
255	0.00	0.00	0.00	903.00	200.00	0.00	0.00	-0.69	1.83	636.60	200.91	191.23	0.00	301.90
256	-0.00	-0.00	-0.00	903.00	200.00	0.00	-0.00	-0.69	1.83	636.75	201.01	191.13	0.00	324.68
257	-0.00	-0.00	-0.00	903.00	200.00	0.00	-0.00	-0.92	1.91	636.75	200.86	191.33	0.00	357.25
258	-0.00	-0.00	-0.00	903.00	200.00	0.00	-0.00	-0.99	1.68	636.90	200.89	191.18	0.00	312.43
259	-0.00	-0.00	-0.00	903.00	200.00	0.00	-0.00	-1.07	1.91	637.36	201.10	191.29	0.00	312.38
260	-0.00	-0.00	-0.00	903.00	200.00	0.00	-0.00	-1.22	1.83	637.97	201.05	191.29	0.00	329.14
261	-0.00	-0.00	-0.00	903.00	200.00	0.00	-0.00	-1.22	1.83	638.58	201.08	191.40	0.00	351.85
262	-0.00	-0.00	-0.00	903.00	200.00	0.00	-0.00	-1.30	1.83	639.04	201.15	191.40	0.00	398.15
263	-0.00	-0.00	-0.00	903.00	200.00	0.00	-0.00	-1.30	1.98	639.04	201.00	191.40	0.00	367.74
264	-0.00	-0.00	-0.00	903.00	200.00	0.00	-0.00	-1.53	1.83	639.50	201.15	191.41	0.00	285.67
265	-0.00	-0.00	-0.00	903.00	200.00	0.00	-0.00	-1.68	1.68	640.11	201.31	191.28	0.00	317.62
266	-0.00	-0.00	-0.00	903.00	200.00	0.00	-0.00	-1.68	1.68	639.80	201.26	191.27	0.00	294.82
267	-0.00	-0.00	-0.00	903.00	200.00	0.00	-0.00	-1.53	1.98	640.11	201.31	191.32	0.00	346.33
268	-0.00	-0.00	-0.00	903.00	200.00	0.00	-0.00	-1.53	1.91	639.65	201.24	191.32	0.00	338.95
269	-0.00	-0.00	-0.00	903.00	200.00	0.00	-0.00	-1.60	1.68	639.50	201.15	191.31	0.00	271.39
270	-0.00	-0.00	-0.00	903.00	200.00	0.00	-0.00	-1.22	1.91	638.89	200.84	191.31	0.00	314.19
271	-0.00	-0.00	-0.00	903.00	200.00	0.00	-0.00	-1.14	2.06	638.28	200.81	191.30	0.00	237.17
272	-0.00	-0.00	-0.00	903.00	200.00	0.00	-0.00	-1.30	1.91	638.43	200.91	191.20	0.00	314.85
273	-0.00	-0.00	-0.00	903.00	200.00	0.00	-0.00	-1.14	2.06	638.43	200.69	191.20	0.00	306.18
274	-0.00	-0.00	-0.00	903.00	200.00	0.00	-0.00	-0.76	2.06	638.43	200.48	191.16	0.00	349.08
275	-0.00	-0.00	-0.00	903.00	200.00	0.00	-0.00	-0.92	2.14	638.58	200.43	191.21	0.00	335.20
276	-0.00	-0.00	-0.00	903.00	200.00	0.00	-0.00	-0.76	1.98	638.58	200.22	191.25	0.00	319.05
277	-0.00	-0.00	-0.00	903.00	200.00	0.00	-0.00	-0.69	2.06	638.28	200.17	191.30	0.00	234.51
278	-0.00	-0.00	-0.00	903.00	200.00	0.00	-0.00	-0.69	1.98	638.12	199.86	191.30	0.00	250.40
279	-0.00	-0.00	-0.00	903.00	200.00	0.00	-0.00	-0.69	1.83	638.89	199.90	191.35	0.00	234.99
280	-0.00	-0.00	-0.00	903.00	200.00	0.00	-0.00	-0.92	1.68	638.89	199.98	191.40	0.00	267.31
281	-0.00	-0.00	-0.00	903.00	200.00	0.00	-0.00	-0.92	1.60	638.73	199.81	191.40	0.00	191.29
282	-0.00	-0.00	-0.00	903.00	200.00	0.00	-0.00	-0.69	1.83	638.58	199.64	191.35	0.00	212.59
283	-0.00	-0.00	-0.00	903.00	200.00	0.00	-0.00	-0.69	1.83	638.28	199.38	191.39	0.00	281.71
284	-0.00	-0.00	-0.00	903.00	200.00	0.00	-0.00	-0.76	1.68	638.28	199.45	191.58	0.00	220.97
285	-0.00	-0.00	-0.00	903.00	200.00	0.00	-0.00	-0.69	1.45	637.82	199.16	191.58	0.00	197.73
286	-0.00	-0.00	-0.00	903.00	200.00	0.00	-0.00	-0.92	1.37	637.82	199.31	191.63	0.00	168.84
287	0.00	0.00	0.00	903.00	200.00	0.00	0.00	-0.99	1.45	638.12	199.28	191.63	0.00	245.85
288	0.00	0.00	0.00	903.00	200.00	0.00	0.00	-0.76	1.68	637.82	199.16	191.63	0.00	267.19
289	-0.00	-0.00	-0.00	903.00	200.00	0.00	-0.00	-0.61	1.68	637.66	198.99	191.62	0.00	311.97
290	-0.00	-0.00	-0.00	903.00	200.00	0.00	-0.00	-0.61	1.45	637.97	198.97	191.63	0.00	288.89
291	-0.00	-0.00	-0.00	903.00	200.00	0.00	-0.00	-0.53	1.60	637.97	198.68	191.58	0.00	212.60
292	-0.00	-0.00	-0.00	903.00	200.00	0.00	-0.00	-0.23	1.68	637.05	198.54	191.47	0.00	218.03
293	-0.00	-0.00	-0.00	903.00	200.00	0.00	-0.00	-0.61	1.68	637.97	198.40	191.53	0.00	198.59
294	-0.00	-0.00	-0.00	903.00	200.00	0.00	-0.00	-0.46	1.45	637.97	198.61	191.53	0.00	265.29
295	-0.00	-0.00	-0.00	903.00	200.00	0.00	-0.00	-0.61	1.53	637.51	198.47	191.57	0.00	251.62
296	-0.00	-0.00	-0.00	903.00	200.00	0.00	-0.00	-0.46	1.45	637.82	198.37	191.48	0.00	288.54
297	-0.00	-0.00	-0.00	903.00	200.00	0.00	-0.00	-0.69	1.30	637.82	198.30	191.53	0.00	297.94
298	-0.00	-0.00	-0.00	903.00	200.00	0.00	-0.00	-0.53	1.22	637.36	198.23	191.57	0.00	288.95
299	-0.00	-0.00	-0.00	903.00	200.00	0.00	-0.00	-0.76	1.37	637.97	198.25	191.49	0.00	283.55
300	-0.00	-0.00	-0.00	903.00	200.00	0.00	-0.00	-0.69	1.37	637.97	198.33	191.49	0.00	282.80
301	-0.00	-0.00	-0.00	903.00	200.00	0.00	-0.00	-0.76	1.22	638.43	198.40	191.35	0.00	313.73
302	-0.00	-0.00	-0.00	903.00	200.00	0.00	-0.00	-0.69	1.60	638.58	198.42	191.64	0.00	305.82
303	-0.00	-0.00	-0.00	903.00	200.00	0.00	-0.00	-0.61	1.53	638.89	198.33	191.31	0.00	343.55
304	-0.00	-0.00	-0.00	903.00	200.00	0.00	-0.00	-0.69	1.60	638.89	198.33	191.26	0.00	260.45
305	-0.00	-0.00	-0.00	903.00	200.00	0.00	-0.00	-0.69	1.68	638.73	198.45	191.26	0.00	313.79
306	-0.00	-0.00	-0.00	903.00	200.00	0.00	-0.00	-0.99	1.68	638.73	198.45	191.26	0.00	339.34
307	-0.00	-0.00	-0.00	903.00	200.00	0.00	-0.00	-0.69	1.83	638.58	198.42	191.25	0.00	352.22
308	-0.00	-0.00	-0.00	903.00	200.00	0.00	-0.00	-0.69	1.91	638.58	198.49	191.25	0.00	336.94
309	-0.00	-0.00	-0.00	903.00	200.00	0.00	-0.00	-0.53	1.91	638.73	198.45	191.11	0.00	312.88
310	-0.00	-0.00	-0.00	903.00	200.00	0.00	-0.00	-0.69	1.91	638.28	198.16	190.96	0.00	314.89
311	-0.00	-0.00	-0.00	903.00	200.00	0.00	-0.00	-0.61	1.91	638.73	198.45	191.11	0.00	336.45
312	-0.00	-0.00	-0.00	903.00	200.00	0.00	-0.00	-0.53	2.06	638.12	198.28	191.20	0.00	305.79
313	-0.00	-0.00	-0.00	903.00	200.00	0.00	-0.00	-0.69	2.06	638.43	198.40	191.06	0.00	352.76
314	-0.00	-0.00	-0.00	903.00	200.00	0.00	-0.00	-0.92	1.91	637.97	198.40	191.05	0.00	362.20
315	-0.00	-0.00	-0.00	903.00	200.00	0.00	-0.00	-0.76	2.14	638.28	198.73	190.96	0.00	406.33
316	-0.00	-0.00	-0.00	903.00	200.00	0.00	-0.00	-0.69	2.06	638.28	198.59	191.06	0.00	375.26
317	-0.00	-0.00	-0.00	903.00	200.00	0.00	-0.00	-0.69	2.29	638.12	198.64	190.96	0.00	398.43
318	-0.00	-0.00	-0.00	903.00	200.00	0.00	-0.00	-0.69	2.21	638.28	198.73	190.96	0.00	321.81
319	-0.00	-0.00	-0.00	903.00	200.00	0.00	-0.00	-0.61	2.29	638.28	198.88	190.82	0.00	328.61
320	-0.00	-0.00	-0.00	903.00	200.00	0.00	-0.00	-0.76	2.21	638.28	198.95	190.72	0.00	322.21
321	-0.00	-0.00	-0.00	903.00	200.00	0.00	-0.00	-0.92	2.29	637.97	198.83	190.86	0.00	285.71
322	-0.00	-0.00	-0.00	903.00	200.00	0.00	-0.00	-0.92	2.37	638.73	199.16	190.73	0.00	361.42
323	-0.00	-0.00	-0.00	903.00	200.00	0.00	-0.00	-1.07	2.29	638.28	198.88	190.72	0.00	287.14
324	-0.00	-0.00	-0.00	903.00	200.00	0.00	-0.00	-0.92	2.29	639.04	199.14	190.69	0.00	285.15
325	-0.00	-0.00	-0.00	903.00	200.00	0.00	-0.00	-0.99	2.37	638.89	199.12	190.73	0.00	293.57
326	-0.00	-0.00	-0.00	903.00	200.00	0.00	-0.00	-1.22	2.29	639.04	199.00	190.64	0.00	265.49
327	-0.00	-0.00	-0.00	903.00	200.00	0.00	-0.00	-1.22	2.44	639.04	199.21	190.59	0.00	349.10
328	-0.00	-0.00	-0.00	903.00	200.00	0.00	-0.00	-1.22	2.52	639.50	199.36	190.84	0.00	310.35
329	-0.00	-0.00	-0.00	903.00	200.00	0.00	-0.00	-1.37	2.44	639.80	199.33	190.65	0.00	395.94
330	-0.00	-0.00	-0.00	903.00	200.00	0.00	-0.00	-1.37	2.44	640.26	199.40	190.85	0.00	395.49
331	-0.00	-0.00	-0.00	903.00	200.00	0.00	-0.00	-1.22	2.67	640.56	199.52	190.66	0.00	371.25
332	-0.00	-0.00	-0.00	903.00	200.00	0.00	-0.00	-1.37	2.52	640.26	199.62	190.61	0.00	311.40
333	-0.00	-0.00	-0.00	903.00	200.00	0.00	-0.00	-1.30	2.67	639.65	199.52	190.65	0.00	326.21
334	-0.00	-0.00	-0.00	903.00	200.00	0.00	-0.00	-1.22	2.44	639.19	199.59	190.64	0.00	302.33
335	-0.00	-0.00	-0.00	903.00	200.00	0.00	-0.00	-1.22	2.67	638.89	199.69	190.64	0.00	370.84
336	-0.00	-0.00	-0.00	903.00	200.00	0.00	-0.00	-1.22	2.52	637.82	199.38	190.57	0.00	356.39
337	-0.00	-0.00	-0.00	903.00	200.00	0.00	-0.00	-0.99	2.59	637.51	199.55	190.52	0.00	292.87
338	-0.00	-0.00	-0.00	903.00	200.00	0.00	-0.00	-0.76	2.37	636.75	199.35	190.61	0.00	336.76
339	-0.00	-0.00	-0.00	903.00	200.00	0.00	-0.00	-1.22	2.44	636.90	199.23	190.56	0.00	349.09
340	-0.00	-0.00	-0.00	903.00	200.00	0.00	-0.00	-1.07	2.44	636.75	199.21	190.56	0.00	347.71
341	-0.00	-0.00	-0.00	903.00	200.00	0.00	-0.00	-0.92	2.44	635.99	199.09	190.60	0.00	346.53
342	-0.00	-0.00	-0.00	903.00	200.00	0.00	-0.00	-1.22	2.21	636.90	199.09	190.61	0.00	280.51
343	-0.00	-0.00	-0.00	903.00	200.00	0.00	-0.00	-1.37	2.29	637.51	199.04	190.62	0.00	266.85
344	-0.00	-0.00	-0.00	903.00	200.00	0.00	-0.00	-1.37	2.44	637.82	198.88	190.81	0.00	282.39
345	-0.00	-0.00	-0.00	903.00	200.00	0.00	-0.00	-1.37	2.52	638.58	198.78	190.87	0.00	381.81
346	-0.00	-0.00	-0.00	903.00	200.00	0.00	-0.00	-1.22	2.59	638.89	198.54	190.97	0.00	388.64
347	-0.00	-0.00	-0.00	903.00	200.00	0.00	-0.00	-1.30	2.67	639.04	198.35	191.07	0.00	374.56
348	-0.00	-0.00	-0.00	903.00	200.00	0.00	-0.00	-1.22	2.44	639.19	198.09	191.17	0.00	374.03
349	-0.00	-0.00	-0.00	903.00	200.00	0.00	-0.00	-1.14	2.44	639.04	198.14	191.12	0.00	373.29
350	-0.00	-0.00	-0.00	903.00	200.00	0.00	-0.00	-1.30	2.21	639.65	198.02	191.22	0.00	259.91
351	-0.00	-0.00	-0.00	903.00	200.00	0.00	-0.00	-0.99	2.21	639.50	197.92	191.22	0.00	326.11
352	-0.00	-0.00	-0.00	903.00	200.00	0.00	-0.00	-0.92	2.14	639.19	197.80	191.17	0.00	249.29
353	-0.00	-0.00	-0.00	903.00	200.00	0.00	-0.00	-0.69	2.21	638.89	197.54	191.26	0.00	278.47
354	-0.00	-0.00	-0.00	903.00	200.00	0.00	-0.00	-0.76	2.21	638.12	197.20	191.49	0.00	348.38
355	-0.00	-0.00	-0.00	903.00	200.00	0.00	-0.00	-0.61	2.37	637.97	197.03	191.39	0.00	294.56
356	-0.00	-0.00	-0.00	903.00	200.00	0.00	-0.00	-0.61	2.14	638.58	197.06	191.54	0.00	225.06
357	-0.00	-0.00	-0.00	903.00	200.00	0.00	-0.00	-0.76	2.21	638.89	197.04	191.50	0.00	280.07
358	-0.00	-0.00	-0.00	903.00	200.00	0.00	-0.00	-0.61	2.29	638.58	196.77	191.64	0.00	287.15
359	-0.00	-0.00	-0.00	903.00	200.00	0.00	-0.00	-0.61	2.21	638.89	196.47	191.69	0.00	279.92
360	-0.00	-0.00	-0.00	903.00	200.00	0.00	-0.00	-0.53	2.14	638.73	196.51	191.73	0.00	271.26
361	-0.00	-0.00	-0.00	903.00	200.00	0.00	-0.00	-0.61	2.21	638.73	196.37	191.78	0.00	348.74
362	-0.00	-0.00	-0.00	903.00	200.00	0.00	-0.00	-0.61	2.14	638.73	196.51	191.97	0.00	271.75
363	-0.00	-0.00	-0.00	903.00	200.00	0.00	-0.00	-0.61	2.06	639.50	196.35	191.89	0.00	264.24
364	-0.00	-0.00	-0.00	903.00	200.00	0.00	-0.00	-0.46	2.06	639.50	196.13	191.98	0.00	309.18
365	-0.00	-0.00	-0.00	903.00	200.00	0.00	-0.00	-0.23	2.06	639.50	195.99	191.98	0.00	261.86
366	-0.00	-0.00	-0.00	903.00	200.00	0.00	-0.00	-0.38	1.98	638.58	195.91	192.02	0.00	301.07
367	-0.00	-0.00	-0.00	903.00	200.00	0.00	-0.00	-0.31	1.91	638.89	196.04	192.07	0.00	246.49
368	-0.00	-0.00	-0.00	903.00	200.00	0.00	-0.00	-0.31	1.91	638.73	195.94	192.07	0.00	292.45
369	-0.00	-0.00	-0.00	903.00	200.00	0.00	-0.00	-0.31	1.91	637.82	195.72	192.39	0.00	315.67
370	-0.00	-0.00	-0.00	903.00	200.00	0.00	-0.00	-0.23	1.91	637.97	195.60	192.49	0.00	315.29
371	-0.00	-0.00	-0.00	903.00	200.00	0.00	-0.00	-0.08	1.91	637.82	195.36	192.54	0.00	291.71
372	-0.00	-0.00	-0.00	903.00	200.00	0.00	-0.00	0.08	1.91	638.12	195.27	192.64	0.00	313.64
373	-0.00	-0.00	-0.00	903.00	200.00	0.00	-0.00	-0.08	1.60	638.28	195.22	192.88	0.00	259.97
374	0.00	0.00	0.00	903.00	200.00	0.00	0.00	0.08	1.83	637.66	194.90	192.68	0.00	306.32
375	-0.00	-0.00	-0.00	903.00	200.00	0.00	-0.00	-0.08	1.68	638.28	194.86	192.92	0.00	291.45
376	-0.00	-0.00	-0.00	903.00	200.00	0.00	-0.00	0.08	1.60	638.28	194.93	193.02	0.00	328.02
377	-0.00	-0.00	-0.00	903.00	200.00	0.00	-0.00	-0.08	1.60	638.58	194.84	192.93	0.00	260.58
378	-0.00	-0.00	-0.00	903.00	200.00	0.00	-0.00	-0.00	1.60	638.73	194.72	193.02	0.00	283.12
379	-0.00	-0.00	-0.00	903.00	200.00	0.00	-0.00	0.08	1.68	638.73	194.58	192.98	0.00	222.19
380	-0.00	-0.00	-0.00	903.00	200.00	0.00	-0.00	-0.15	1.83	638.28	194.72	193.07	0.00	331.17
381	-0.00	-0.00	-0.00	903.00	200.00	0.00	-0.00	-0.08	1.83	638.28	194.65	193.11	0.00	239.21
382	-0.00	-0.00	-0.00	903.00	200.00	0.00	-0.00	-0.08	1.83	638.43	194.46	193.02	0.00	331.12
383	-0.00	-0.00	-0.00	903.00	200.00	0.00	-0.00	-0.00	1.60	638.28	194.43	193.11	0.00	329.36
384	-0.00	-0.00	-0.00	903.00	200.00	0.00	-0.00	-0.15	1.60	638.28	194.36	193.16	0.00	261.85
385	-0.00	-0.00	-0.00	903.00	200.00	0.00	-0.00	-0.31	1.53	638.12	194.48	193.26	0.00	323.29
386	-0.00	-0.00	-0.00	903.00	200.00	0.00	-0.00	-0.23	1.68	638.43	194.46	193.31	0.00	338.90
387	-0.00	-0.00	-0.00	903.00	200.00	0.00	-0.00	-0.23	1.68	638.28	194.43	193.16	0.00	316.09
388	-0.00	-0.00	-0.00	903.00	200.00	0.00	-0.00	-0.23	1.45	638.43	194.24	193.26	0.00	269.29
389	-0.00	-0.00	-0.00	903.00	200.00	0.00	-0.00	-0.31	1.60	638.12	194.33	193.40	0.00	262.86
390	-0.00	-0.00	-0.00	903.00	200.00	0.00	-0.00	-0.31	1.60	638.43	194.24	193.31	0.00	285.93
391	-0.00	-0.00	-0.00	903.00	200.00	0.00	-0.00	-0.31	1.60	638.73	194.43	193.50	0.00	285.56
392	-0.00	-0.00	-0.00	903.00	200.00	0.00	-0.00	-0.31	1.53	638.89	194.32	193.50	0.00	323.46
393	-0.00	-0.00	-0.00	903.00	200.00	0.00	-0.00	-0.31	1.60	638.89	194.17	193.60	0.00	285.95
394	-0.00	-0.00	-0.00	903.00	200.00	0.00	-0.00	-0.31	1.53	638.89	194.32	193.60	0.00	277.66
395	-0.00	-0.00	-0.00	903.00	200.00	0.00	-0.00	-0.38	1.60	639.04	194.34	193.74	0.00	309.00
396	-0.00	-0.00	-0.00	903.00	200.00	0.00	-0.00	-0.31	1.53	638.73	194.36	193.69	0.00	277.56
397	-0.00	-0.00	-0.00	903.00	200.00	0.00	-0.00	-0.23	1.60	639.04	194.20	193.70	0.00	285.40
398	-0.00	-0.00	-0.00	903.00	200.00	0.00	-0.00	-0.23	1.68	638.73	194.15	193.74	0.00	339.32
399	-0.00	-0.00	-0.00	903.00	200.00	0.00	-0.00	-0.23	1.60	638.58	194.05	193.69	0.00	308.52
400	-0.00	-0.00	-0.00	903.00	200.00	0.00	-0.00	-0.31	1.45	638.73	194.15	193.74	0.00	338.46
401	-0.00	-0.00	-0.00	903.00	200.00	0.00	-0.00	-0.23	1.53	638.43	194.17	193.79	0.00	323.13
402	-0.00	-0.00	-0.00	903.00	200.00	0.00	-0.00	-0.31	1.60	638.43	194.10	193.74	0.00	331.80
403	-0.00	-0.00	-0.00	903.00	200.00	0.00	-0.00	-0.53	1.60	638.58	194.19	193.79	0.00	310.17
404	-0.00	-0.00	-0.00	903.00	200.00	0.00	-0.00	-0.38	1.83	638.58	194.05	193.84	0.00	356.57
405	-0.00	-0.00	-0.00	903.00	200.00	0.00	-0.00	-0.61	1.60	638.89	194.10	193.79	0.00	265.01
406	-0.00	-0.00	-0.00	903.00	200.00	0.00	-0.00	-0.46	1.60	638.28	194.14	193.93	0.00	309.71
407	-0.00	-0.00	-0.00	903.00	200.00	0.00	-0.00	-0.31	1.83	638.43	193.88	193.88	0.00	356.39
408	-0.00	-0.00	-0.00	903.00	200.00	0.00	-0.00	-0.31	1.68	639.19	194.08	193.75	0.00	317.02
409	-0.00	-0.00	-0.00	903.00	200.00	0.00	-0.00	-0.31	1.68	639.19	193.94	193.89	0.00	317.22
410	-0.00	-0.00	-0.00	903.00	200.00	0.00	-0.00	-0.23	1.83	639.50	193.70	193.89	0.00	287.59
411	-0.00	-0.00	-0.00	903.00	200.00	0.00	-0.00	-0.23	1.60	639.80	193.75	193.80	0.00	331.87
412	-0.00	-0.00	-0.00	903.00	200.00	0.00	-0.00	-0.38	1.60	639.80	193.97	194.04	0.00	332.38
413	-0.00	-0.00	-0.00	903.00	200.00	0.00	-0.00	-0.31	1.91	639.50	193.56	193.99	0.00	319.30
414	-0.00	-0.00	-0.00	903.00	200.00	0.00	-0.00	-0.23	1.60	639.50	193.84	193.99	0.00	331.67
415	-0.00	-0.00	-0.00	903.00	200.00	0.00	-0.00	-0.38	1.68	639.19	193.51	194.08	0.00	341.22
416	-0.00	-0.00	-0.00	903.00	200.00	0.00	-0.00	-0.23	1.53	638.58	193.48	194.03	0.00	324.13
417	-0.00	-0.00	-0.00	903.00	200.00	0.00	-0.00	-0.31	1.53	638.43	193.52	194.26	0.00	324.44
418	-0.00	-0.00	-0.00	903.00	200.00	0.00	-0.00	-0.23	1.60	637.51	193.51	194.21	0.00	355.04
419	-0.00	-0.00	-0.00	903.00	200.00	0.00	-0.00	-0.15	1.53	636.90	193.41	194.25	0.00	300.85
420	-0.00	-0.00	-0.00	903.00	200.00	0.00	-0.00	-0.15	1.53	636.44	193.48	194.34	0.00	277.84
421	-0.00	-0.00	-0.00	903.00	200.00	0.00	-0.00	-0.15	1.30	636.44	193.55	194.25	0.00	322.05
422	-0.00	-0.00	-0.00	903.00	200.00	0.00	-0.00	-0.08	1.37	636.60	193.50	194.34	0.00	306.90
423	-0.00	-0.00	-0.00	903.00	200.00	0.00	-0.00	-0.08	1.37	636.90	193.56	194.25	0.00	306.84
424	-0.00	-0.00	-0.00	903.00	200.00	0.00	-0.00	-0.15	1.53	637.97	193.45	194.31	0.00	323.67
425	-0.00	-0.00	-0.00	903.00	200.00	0.00	-0.00	-0.31	1.53	638.12	193.47	194.31	0.00	301.61
426	-0.00	-0.00	-0.00	903.00	200.00	0.00	-0.00	-0.23	1.53	638.73	193.57	194.36	0.00	323.90
427	0.00	0.00	0.00	903.00	200.00	0.00	0.00	-0.31	1.53	639.19	193.44	194.37	0.00	370.32
428	-0.00	-0.00	-0.00	903.00	200.00	0.00	-0.00	-0.31	1.53	639.65	193.73	194.32	0.00	324.11
429	-0.00	-0.00	-0.00	903.00	200.00	0.00	-0.00	-0.31	1.53	639.04	193.41	194.46	0.00	324.55
430	-0.00	-0.00	-0.00	903.00	200.00	0.00	-0.00	-0.31	1.68	639.04	193.41	194.56	0.00	363.68
431	-0.00	-0.00	-0.00	903.00	200.00	0.00	-0.00	-0.46	1.83	638.89	193.38	194.51	0.00	380.84
432	-0.00	-0.00	-0.00	903.00	200.00	0.00	-0.00	-0.46	1.53	638.28	193.50	194.65	0.00	348.07
433	-0.00	-0.00	-0.00	903.00	200.00	0.00	-0.00	-0.53	1.68	638.12	193.62	194.69	0.00	364.50
434	-0.00	-0.00	-0.00	903.00	200.00	0.00	-0.00	-0.61	1.53	638.28	193.71	194.60	0.00	348.58
435	-0.00	-0.00	-0.00	903.00	200.00	0.00	-0.00	-0.61	1.60	638.28	193.43	194.55	0.00	311.41
436	-0.00	-0.00	-0.00	903.00	200.00	0.00	-0.00	-0.61	1.83	638.43	193.74	194.74	0.00	380.89
437	-0.00	-0.00	-0.00	903.00	200.00	0.00	-0.00	-0.76	1.53	638.28	193.64	194.84	0.00	326.45
438	-0.00	-0.00	-0.00	903.00	200.00	0.00	-0.00	-0.53	1.83	638.73	193.57	194.74	0.00	380.78
439	-0.00	-0.00	-0.00	903.00	200.00	0.00	-0.00	-0.69	1.60	639.19	193.58	194.94	0.00	334.20
440	-0.00	-0.00	-0.00	903.00	200.00	0.00	-0.00	-0.69	1.45	638.89	193.38	194.89	0.00	341.16
441	-0.00	-0.00	-0.00	903.00	200.00	0.00	-0.00	-0.69	1.53	639.50	193.49	194.89	0.00	349.14
442	-0.00	-0.00	-0.00	903.00	200.00	0.00	-0.00	-1.07	1.53	639.65	193.51	195.09	0.00	305.07
443	-0.00	-0.00	-0.00	903.00	200.00	0.00	-0.00	-0.99	1.53	639.19	193.29	194.99	0.00	350.90
444	-0.00	-0.00	-0.00	903.00	200.00	0.00	-0.00	-0.92	1.60	639.50	193.41	195.04	0.00	358.42
445	-0.00	-0.00	-0.00	903.00	200.00	0.00	-0.00	-0.92	1.68	639.65	193.30	195.09	0.00	343.81
446	-0.00	-0.00	-0.00	903.00	200.00	0.00	-0.00	-0.69	1.68	638.58	193.19	195.08	0.00	297.10
447	-0.00	-0.00	-0.00	903.00	200.00	0.00	-0.00	-0.69	1.68	638.12	193.11	195.17	0.00	274.28
448	-0.00	-0.00	-0.00	903.00	200.00	0.00	-0.00	-0.76	1.83	637.82	193.13	195.26	0.00	336.62
449	-0.00	-0.00	-0.00	903.00	200.00	0.00	-0.00	-0.69	1.60	637.66	193.11	195.21	0.00	311.87
450	-0.00	-0.00	-0.00	903.00	200.00	0.00	-0.00	-0.76	1.60	637.51	193.15	195.26	0.00	289.24
451	-0.00	-0.00	-0.00	903.00	200.00	0.00	-0.00	-0.61	1.53	637.66	193.04	195.07	0.00	257.77
452	-0.00	-0.00	-0.00	903.00	200.00	0.00	-0.00	-0.46	1.60	637.51	193.01	195.21	0.00	219.38
453	-0.00	-0.00	-0.00	903.00	200.00	0.00	-0.00	-0.38	1.60	637.66	192.89	195.36	0.00	287.82
454	-0.00	-0.00	-0.00	903.00	200.00	0.00	-0.00	-0.61	1.53	638.12	192.90	195.50	0.00	303.50
455	-0.00	-0.00	-0.00	903.00	200.00	0.00	-0.00	-0.61	1.53	637.97	192.73	195.26	0.00	281.01
456	0.00	0.00	0.00	903.00	200.00	0.00	0.00	-0.53	1.53	638.12	192.47	195.50	0.00	212.26
457	-0.00	-0.00	-0.00	903.00	200.00	0.00	-0.00	-0.92	1.37	637.97	192.37	195.41	0.00	266.45
458	-0.00	-0.00	-0.00	903.00	200.00	0.00	-0.00	-0.69	1.45	638.28	192.42	195.60	0.00	250.52
459	-0.00	-0.00	-0.00	903.00	200.00	0.00	-0.00	-0.69	1.37	638.58	192.40	195.56	0.00	288.15
460	-0.00	-0.00	-0.00	903.00	200.00	0.00	-0.00	-0.61	1.37	639.19	192.43	195.56	0.00	241.98
461	-0.00	-0.00	-0.00	903.00	200.00	0.00	-0.00	-0.76	1.22	638.58	192.33	195.51	0.00	272.19
462	-0.00	-0.00	-0.00	903.00	200.00	0.00	-0.00	-0.53	1.30	638.28	192.21	195.41	0.00	302.48
463	-0.00	-0.00	-0.00	903.00	200.00	0.00	-0.00	-0.69	1.30	639.04	192.34	195.51	0.00	280.05
464	-0.00	-0.00	-0.00	903.00	200.00	0.00	-0.00	-0.76	1.22	638.43	192.09	195.55	0.00	272.45
465	-0.00	-0.00	-0.00	903.00	200.00	0.00	-0.00	-0.92	1.22	639.19	192.15	195.56	0.00	250.16
466	-0.00	-0.00	-0.00	903.00	200.00	0.00	-0.00	-0.99	0.99	638.73	192.14	195.56	0.00	248.71
467	-0.00	-0.00	-0.00	903.00	200.00	0.00	-0.00	-0.69	1.14	638.58	191.97	195.56	0.00	286.90
468	-0.00	-0.00	-0.00	903.00	200.00	0.00	-0.00	-0.99	1.14	638.73	191.85	195.60	0.00	288.34
469	-0.00	-0.00	-0.00	903.00	200.00	0.00	-0.00	-0.69	1.07	638.58	191.97	195.65	0.00	278.59
470	-0.00	-0.00	-0.00	903.00	200.00	0.00	-0.00	-0.69	1.22	638.12	191.82	195.55	0.00	318.21
471	-0.00	-0.00	-0.00	903.00	200.00	0.00	-0.00	-0.53	1.07	638.12	191.68	195.41	0.00	278.37
472	0.00	0.00	0.00	903.00	200.00	0.00	0.00	-0.69	1.22	638.43	191.73	195.41	0.00	226.87
473	-0.00	-0.00	-0.00	903.00	200.00	0.00	-0.00	-0.61	1.37	638.28	191.49	195.51	0.00	266.20
474	-0.00	-0.00	-0.00	903.00	200.00	0.00	-0.00	-0.61	1.14	639.04	191.62	195.56	0.00	241.18
475	-0.00	-0.00	-0.00	903.00	200.00	0.00	-0.00	-0.61	1.22	638.73	191.50	195.56	0.00	295.38
476	-0.00	-0.00	-0.00	903.00	200.00	0.00	-0.00	-0.53	1.30	638.73	191.42	195.65	0.00	303.36
477	-0.00	-0.00	-0.00	903.00	200.00	0.00	-0.00	-0.38	1.22	639.04	191.26	195.56	0.00	271.76
478	-0.00	-0.00	-0.00	903.00	200.00	0.00	-0.00	-0.46	1.14	639.50	191.41	195.51	0.00	286.54
479	-0.00	-0.00	-0.00	903.00	200.00	0.00	-0.00	-0.38	1.14	638.73	191.14	195.60	0.00	309.37
480	-0.00	-0.00	-0.00	903.00	200.00	0.00	-0.00	-0.38	1.30	639.19	191.00	195.66	0.00	280.36
481	-0.00	-0.00	-0.00	903.00	200.00	0.00	-0.00	-0.46	1.22	638.58	190.97	195.70	0.00	318.17
482	-0.00	-0.00	-0.00	903.00	200.00	0.00	-0.00	-0.46	1.30	638.28	190.99	195.70	0.00	303.58
483	-0.00	-0.00	-0.00	903.00	200.00	0.00	-0.00	-0.46	1.22	638.43	190.94	195.60	0.00	318.25
484	-0.00	-0.00	-0.00	903.00	200.00	0.00	-0.00	-0.31	1.30	638.58	190.90	195.60	0.00	325.95
485	-0.00	-0.00	-0.00	903.00	200.00	0.00	-0.00	-0.46	1.30	638.89	190.88	195.61	0.00	303.76
486	-0.00	-0.00	-0.00	903.00	200.00	0.00	-0.00	-0.38	1.60	638.73	190.71	195.60	0.00	314.11
487	-0.00	-0.00	-0.00	903.00	200.00	0.00	-0.00	-0.46	1.30	639.50	190.48	195.37	0.00	327.27
488	-0.00	-0.00	-0.00	903.00	200.00	0.00	-0.00	-0.38	1.22	639.95	190.41	195.52	0.00	272.81
489	-0.00	-0.00	-0.00	903.00	200.00	0.00	-0.00	-0.23	1.45	639.95	190.49	195.57	0.00	319.98
490	0.00	0.00	0.00	903.00	200.00	0.00	0.00	-0.38	1.22	639.95	190.49	195.57	0.00	341.37
491	-0.00	-0.00	-0.00	903.00	200.00	0.00	-0.00	-0.08	1.14	639.65	190.29	195.52	0.00	309.00
492	-0.00	-0.00	-0.00	903.00	200.00	0.00	-0.00	-0.23	1.07	639.19	190.28	195.61	0.00	278.41
493	-0.00	-0.00	-0.00	903.00	200.00	0.00	-0.00	-0.15	1.22	638.89	190.16	195.61	0.00	340.75
494	-0.00	-0.00	-0.00	903.00	200.00	0.00	-0.00	-0.08	1.07	638.43	190.08	195.70	0.00	346.62
495	-0.00	-0.00	-0.00	903.00	200.00	0.00	-0.00	0.08	1.14	637.97	190.00	195.41	0.00	331.53
496	-0.00	-0.00	-0.00	903.00	200.00	0.00	-0.00	0.31	1.30	637.05	189.63	195.50	0.00	347.77
497	-0.00	-0.00	-0.00	903.00	200.00	0.00	-0.00	0.31	1.14	636.60	189.62	195.40	0.00	330.91
498	-0.00	-0.00	-0.00	903.00	200.00	0.00	-0.00	0.08	1.22	636.75	189.65	195.30	0.00	294.57
499	-0.00	-0.00	-0.00	903.00	200.00	0.00	-0.00	0.08	1.30	636.60	189.62	195.35	0.00	325.91
500	-0.00	-0.00	-0.00	903.00	200.00	0.00	-0.00	0.08	1.22	636.29	189.64	195.25	0.00	340.35
501	-0.00	-0.00	-0.00	903.00	200.00	0.00	-0.00	0.31	1.37	637.66	189.66	195.17	0.00	264.49
502	-0.00	-0.00	-0.00	903.00	200.00	0.00	-0.00	0.15	1.14	637.82	189.55	195.17	0.00	263.00
503	-0.00	-0.00	-0.00	903.00	200.00	0.00	-0.00	0.15	1.53	638.12	189.60	195.17	0.00	305.05
504	-0.00	-0.00	-0.00	903.00	200.00	0.00	-0.00	0.15	1.45	638.89	189.52	195.18	0.00	319.64
505	-0.00	-0.00	-0.00	903.00	200.00	0.00	-0.00	-0.00	1.45	638.89	189.44	195.18	0.00	343.37
506	-0.00	-0.00	-0.00	903.00	200.00	0.00	-0.00	-0.00	1.45	639.50	189.41	195.28	0.00	320.53
507	-0.00	-0.00	-0.00	903.00	200.00	0.00	-0.00	-0.00	1.53	639.65	189.58	195.23	0.00	328.71
508	-0.00	-0.00	-0.00	903.00	200.00	0.00	-0.00	-0.00	1.60	638.89	189.23	195.32	0.00	337.69
509	-0.00	-0.00	-0.00	903.00	200.00	0.00	-0.00	-0.00	1.37	639.50	189.41	195.23	0.00	289.21
510	-0.00	-0.00	-0.00	903.00	200.00	0.00	-0.00	-0.15	1.45	638.89	189.09	195.32	0.00	321.71
511	-0.00	-0.00	-0.00	903.00	200.00	0.00	-0.00	-0.15	1.45	638.58	189.10	195.17	0.00	344.60
512	-0.00	-0.00	-0.00	903.00	200.00	0.00	-0.00	-0.08	1.45	638.28	189.19	195.31	0.00	275.42
513	0.00	0.00	0.00	903.00	200.00	0.00	0.00	-0.08	1.37	638.12	189.10	195.36	0.00	312.87
514	-0.00	-0.00	-0.00	903.00	200.00	0.00	-0.00	-0.15	1.37	638.58	189.10	195.41	0.00	267.43
515	-0.00	-0.00	-0.00	903.00	200.00	0.00	-0.00	-0.15	1.30	638.58	189.03	195.36	0.00	304.85
516	-0.00	-0.00	-0.00	903.00	200.00	0.00	-0.00	-0.23	1.30	638.73	189.06	195.32	0.00	305.18
517	-0.00	-0.00	-0.00	903.00	200.00	0.00	-0.00	-0.23	1.22	638.73	189.06	195.37	0.00	273.82
518	-0.00	-0.00	-0.00	903.00	200.00	0.00	-0.00	-0.15	1.22	638.73	189.06	195.41	0.00	365.01
519	-0.00	-0.00	-0.00	903.00	200.00	0.00	-0.00	-0.08	1.22	639.19	189.00	195.32	0.00	318.97
520	-0.00	-0.00	-0.00	903.00	200.00	0.00	-0.00	-0.15	1.30	639.19	189.00	195.37	0.00	327.79
521	-0.00	-0.00	-0.00	903.00	200.00	0.00	-0.00	-0.23	1.22	639.50	188.98	195.32	0.00	296.81
522	-0.00	-0.00	-0.00	903.00	200.00	0.00	-0.00	-0.08	1.14	639.19	189.14	195.18	0.00	241.68
523	-0.00	-0.00	-0.00	903.00	200.00	0.00	-0.00	-0.08	1.22	638.89	189.01	195.13	0.00	250.29
524	-0.00	-0.00	-0.00	903.00	200.00	0.00	-0.00	-0.23	1.53	638.12	188.88	195.27	0.00	307.97
525	-0.00	-0.00	-0.00	903.00	200.00	0.00	-0.00	-0.00	1.60	637.97	188.85	195.22	0.00	292.52
526	-0.00	-0.00	-0.00	903.00	200.00	0.00	-0.00	-0.00	1.53	637.82	188.90	195.26	0.00	283.97
527	-0.00	-0.00	-0.00	903.00	200.00	0.00	-0.00	-0.00	1.22	637.66	188.73	195.21	0.00	181.60
528	-0.00	-0.00	-0.00	903.00	200.00	0.00	-0.00	0.31	1.22	637.97	188.85	195.07	0.00	317.28
529	-0.00	-0.00	-0.00	903.00	200.00	0.00	-0.00	0.31	1.30	637.97	188.78	195.31	0.00	257.26
530	0.00	0.00	0.00	903.00	200.00	0.00	0.00	0.15	1.22	637.82	188.68	195.12	0.00	272.47
531	-0.00	-0.00	-0.00	903.00	200.00	0.00	-0.00	0.08	1.22	637.82	188.61	195.07	0.00	272.92
532	-0.00	-0.00	-0.00	903.00	200.00	0.00	-0.00	0.08	1.30	638.43	188.72	195.03	0.00	304.17
533	-0.00	-0.00	-0.00	903.00	200.00	0.00	-0.00	0.31	1.30	638.89	188.58	194.94	0.00	234.51
534	-0.00	-0.00	-0.00	903.00	200.00	0.00	-0.00	0.38	1.37	639.19	188.92	194.94	0.00	287.94
535	-0.00	-0.00	-0.00	903.00	200.00	0.00	-0.00	0.31	1.60	639.04	188.54	194.99	0.00	291.49
536	-0.00	-0.00	-0.00	903.00	200.00	0.00	-0.00	0.08	1.60	639.50	188.48	194.94	0.00	224.07
537	-0.00	-0.00	-0.00	903.00	200.00	0.00	-0.00	0.46	1.83	639.19	188.42	194.94	0.00	293.54
538	-0.00	-0.00	-0.00	903.00	200.00	0.00	-0.00	0.46	1.53	638.73	188.41	194.98	0.00	282.41
539	-0.00	-0.00	-0.00	903.00	200.00	0.00	-0.00	0.08	1.53	639.04	188.47	194.94	0.00	284.24
540	0.00	0.00	0.00	903.00	200.00	0.00	0.00	0.61	1.53	638.89	188.23	194.98	0.00	281.93
541	-0.00	-0.00	-0.00	903.00	200.00	0.00	-0.00	0.15	1.45	638.58	188.39	194.93	0.00	275.46
542	0.00	0.00	0.00	903.00	200.00	0.00	0.00	0.38	1.22	638.43	188.29	194.84	0.00	248.84
543	-0.00	-0.00	-0.00	903.00	200.00	0.00	-0.00	0.46	1.37	637.97	188.28	194.88	0.00	242.63
544	-0.00	-0.00	-0.00	903.00	200.00	0.00	-0.00	0.53	1.37	637.97	188.28	194.74	0.00	265.05
545	-0.00	-0.00	-0.00	903.00	200.00	0.00	-0.00	0.46	1.22	637.97	188.42	194.74	0.00	248.23
546	0.00	0.00	0.00	903.00	200.00	0.00	0.00	0.69	1.22	638.28	188.41	194.60	0.00	246.95
547	-0.00	-0.00	-0.00	903.00	200.00	0.00	-0.00	0.61	1.45	638.28	188.19	194.55	0.00	250.30
548	-0.00	-0.00	-0.00	903.00	200.00	0.00	-0.00	0.53	1.30	638.28	188.41	194.55	0.00	233.38
549	-0.00	-0.00	-0.00	903.00	200.00	0.00	-0.00	0.46	1.53	638.12	188.16	194.45	0.00	282.55
550	0.00	0.00	0.00	903.00	200.00	0.00	0.00	0.46	1.68	638.43	188.22	194.60	0.00	299.59
551	-0.00	-0.00	-0.00	903.00	200.00	0.00	-0.00	0.53	1.53	638.43	188.29	194.41	0.00	281.91
552	-0.00	-0.00	-0.00	903.00	200.00	0.00	-0.00	0.53	1.60	638.89	188.37	194.51	0.00	290.36
553	-0.00	-0.00	-0.00	903.00	200.00	0.00	-0.00	0.38	1.53	638.89	188.37	194.51	0.00	282.68
554	-0.00	-0.00	-0.00	903.00	200.00	0.00	-0.00	0.31	1.45	638.58	188.17	194.50	0.00	274.87
555	-0.00	-0.00	-0.00	903.00	200.00	0.00	-0.00	0.08	1.53	639.04	188.47	194.36	0.00	261.31
556	-0.00	-0.00	-0.00	903.00	200.00	0.00	-0.00	0.15	1.53	639.04	188.25	194.46	0.00	261.22
557	-0.00	-0.00	-0.00	903.00	200.00	0.00	-0.00	0.15	1.53	638.58	188.17	194.41	0.00	261.34
558	-0.00	-0.00	-0.00	903.00	200.00	0.00	-0.00	0.31	1.60	639.04	188.32	194.36	0.00	314.53
559	-0.00	-0.00	-0.00	903.00	200.00	0.00	-0.00	-0.00	1.60	638.89	188.30	194.27	0.00	293.41
560	0.00	0.00	0.00	903.00	200.00	0.00	0.00	0.15	1.60	639.19	188.28	194.32	0.00	269.68
561	-0.00	-0.00	-0.00	903.00	200.00	0.00	-0.00	-0.00	1.83	639.19	188.21	194.32	0.00	319.14
562	-0.00	-0.00	-0.00	903.00	200.00	0.00	-0.00	0.08	1.60	639.80	188.31	194.23	0.00	270.05
563	0.00	0.00	0.00	903.00	200.00	0.00	0.00	0.08	1.60	639.95	188.48	194.18	0.00	269.78
564	-0.00	-0.00	-0.00	903.00	200.00	0.00	-0.00	-0.00	1.53	640.11	188.51	194.23	0.00	284.56
565	-0.00	-0.00	-0.00	903.00	200.00	0.00	-0.00	0.08	1.60	639.50	188.55	194.23	0.00	292.57
566	-0.00	-0.00	-0.00	903.00	200.00	0.00	-0.00	-0.00	1.53	639.65	188.43	194.23	0.00	216.02
567	-0.00	-0.00	-0.00	903.00	200.00	0.00	-0.00	0.08	1.60	639.50	188.69	194.18	0.00	269.45
568	-0.00	-0.00	-0.00	903.00	200.00	0.00	-0.00	0.15	1.68	638.58	188.60	194.27	0.00	323.43
569	-0.00	-0.00	-0.00	903.00	200.00	0.00	-0.00	0.08	1.53	637.97	188.78	194.16	0.00	260.81
570	-0.00	-0.00	-0.00	903.00	200.00	0.00	-0.00	-0.00	1.45	637.51	188.77	194.06	0.00	298.56
571	-0.00	-0.00	-0.00	903.00	200.00	0.00	-0.00	-0.00	1.37	636.90	188.81	193.91	0.00	267.13
572	-0.00	-0.00	-0.00	903.00	200.00	0.00	-0.00	-0.00	1.45	636.60	188.76	193.91	0.00	207.03
573	-0.00	-0.00	-0.00	903.00	200.00	0.00	-0.00	-0.00	1.30	635.68	188.89	193.86	0.00	281.44
574	-0.00	-0.00	-0.00	903.00	200.00	0.00	-0.00	-0.15	1.30	635.68	188.74	193.81	0.00	236.80
575	-0.00	-0.00	-0.00	903.00	200.00	0.00	-0.00	0.08	1.53	636.14	188.97	193.72	0.00	283.39
576	-0.00	-0.00	-0.00	903.00	200.00	0.00	-0.00	-0.31	1.60	636.60	189.19	193.58	0.00	293.94
577	-0.00	-0.00	-0.00	903.00	200.00	0.00	-0.00	-0.23	1.60	637.51	189.35	193.59	0.00	293.19
578	-0.00	-0.00	-0.00	903.00	200.00	0.00	-0.00	-0.31	1.60	638.12	189.31	193.59	0.00	293.74
579	-0.00	-0.00	-0.00	903.00	200.00	0.00	-0.00	-0.38	1.60	639.19	189.64	193.65	0.00	293.68
580	-0.00	-0.00	-0.00	903.00	200.00	0.00	-0.00	-0.38	1.68	639.80	189.53	193.51	0.00	279.45
581	-0.00	-0.00	-0.00	903.00	200.00	0.00	-0.00	-0.23	1.60	639.80	189.53	193.42	0.00	270.05
582	-0.00	-0.00	-0.00	903.00	200.00	0.00	-0.00	-0.53	1.68	639.80	189.60	193.37	0.00	303.28
583	0.00	0.00	0.00	903.00	200.00	0.00	0.00	-0.53	1.60	639.80	189.89	193.32	0.00	271.54
584	-0.00	-0.00	-0.00	903.00	200.00	0.00	-0.00	-0.53	1.91	639.19	189.64	193.22	0.00	305.67
585	-0.00	-0.00	-0.00	903.00	200.00	0.00	-0.00	-0.53	1.98	639.04	189.90	193.27	0.00	313.55
586	-0.00	-0.00	-0.00	903.00	200.00	0.00	-0.00	-0.46	1.83	638.73	189.92	193.12	0.00	250.49
587	0.00	0.00	0.00	903.00	200.00	0.00	0.00	-0.69	1.98	637.82	189.83	193.06	0.00	269.07
588	-0.00	-0.00	-0.00	903.00	200.00	0.00	-0.00	-0.76	1.98	638.58	190.11	192.97	0.00	269.12
589	-0.00	-0.00	-0.00	903.00	200.00	0.00	-0.00	-0.69	1.83	638.58	190.11	193.02	0.00	251.79
590	-0.00	-0.00	-0.00	903.00	200.00	0.00	-0.00	-0.99	1.91	638.73	190.21	192.98	0.00	307.94
591	-0.00	-0.00	-0.00	903.00	200.00	0.00	-0.00	-0.69	1.91	638.89	189.95	192.88	0.00	306.35
592	-0.00	-0.00	-0.00	903.00	200.00	0.00	-0.00	-0.61	1.91	639.04	190.19	192.88	0.00	305.35
593	-0.00	-0.00	-0.00	903.00	200.00	0.00	-0.00	-0.69	1.91	638.58	190.04	192.88	0.00	351.96
594	-0.00	-0.00	-0.00	903.00	200.00	0.00	-0.00	-0.92	1.98	638.89	190.02	192.98	0.00	361.93
595	-0.00	-0.00	-0.00	903.00	200.00	0.00	-0.00	-0.69	1.91	639.19	190.00	192.89	0.00	352.03
596	-0.00	-0.00	-0.00	903.00	200.00	0.00	-0.00	-0.61	1.91	638.43	189.72	192.69	0.00	352.13
597	-0.00	-0.00	-0.00	903.00	200.00	0.00	-0.00	-0.53	1.83	638.89	189.80	192.88	0.00	320.02
598	-0.00	-0.00	-0.00	903.00	200.00	0.00	-0.00	-0.61	1.91	638.73	189.92	192.74	0.00	328.84
599	-0.00	-0.00	-0.00	903.00	200.00	0.00	-0.00	-0.38	1.83	638.28	189.70	192.68	0.00	342.09
600	-0.00	-0.00	-0.00	903.00	200.00	0.00	-0.00	-0.46	1.68	637.97	189.57	192.59	0.00	303.18
601	-0.00	-0.00	-0.00	903.00	200.00	0.00	-0.00	-0.23	1.83	637.97	189.72	192.54	0.00	340.97
602	-0.00	-0.00	-0.00	903.00	200.00	0.00	-0.00	-0.31	1.68	637.51	189.49	192.53	0.00	279.31
603	-0.00	-0.00	-0.00	903.00	200.00	0.00	-0.00	-0.23	1.83	637.05	189.63	192.48	0.00	318.26
604	-0.00	-0.00	-0.00	903.00	200.00	0.00	-0.00	-0.00	1.60	637.82	189.62	192.49	0.00	222.63
605	-0.00	-0.00	-0.00	903.00	200.00	0.00	-0.00	-0.23	1.98	637.05	189.70	192.43	0.00	266.30
606	-0.00	-0.00	-0.00	903.00	200.00	0.00	-0.00	-0.08	1.83	637.36	189.54	192.39	0.00	317.28
607	-0.00	-0.00	-0.00	903.00	200.00	0.00	-0.00	-0.31	1.91	637.05	189.70	192.43	0.00	304.24
608	-0.00	-0.00	-0.00	903.00	200.00	0.00	-0.00	-0.31	1.83	637.97	189.72	192.30	0.00	250.06
609	-0.00	-0.00	-0.00	903.00	200.00	0.00	-0.00	-0.23	1.91	638.89	189.59	192.21	0.00	235.27
610	-0.00	-0.00	-0.00	903.00	200.00	0.00	-0.00	-0.23	2.21	639.19	189.78	192.27	0.00	337.18
611	-0.00	-0.00	-0.00	903.00	200.00	0.00	-0.00	-0.31	2.14	639.95	189.70	192.18	0.00	283.79
612	-0.00	-0.00	-0.00	903.00	200.00	0.00	-0.00	-0.46	1.91	640.11	189.80	191.99	0.00	259.64
613	-0.00	-0.00	-0.00	903.00	200.00	0.00	-0.00	-0.46	1.91	639.95	190.06	191.89	0.00	213.41
614	-0.00	-0.00	-0.00	903.00	200.00	0.00	-0.00	-0.53	1.91	639.19	189.93	192.03	0.00	237.10
615	-0.00	-0.00	-0.00	903.00	200.00	0.00	-0.00	-0.61	1.91	638.89	190.02	191.88	0.00	260.51
616	-0.00	-0.00	-0.00	903.00	200.00	0.00	-0.00	-0.61	1.83	638.12	189.89	191.97	0.00	252.31
617	-0.00	-0.00	-0.00	903.00	200.00	0.00	-0.00	-0.76	1.91	638.28	189.98	191.97	0.00	215.97
618	-0.00	-0.00	-0.00	903.00	200.00	0.00	-0.00	-0.61	1.60	638.28	189.98	191.97	0.00	272.72
619	-0.00	-0.00	-0.00	903.00	200.00	0.00	-0.00	-0.53	1.60	638.12	190.03	192.06	0.00	226.21
620	-0.00	-0.00	-0.00	903.00	200.00	0.00	-0.00	-0.38	1.45	638.43	190.01	191.92	0.00	208.30
621	-0.00	-0.00	-0.00	903.00	200.00	0.00	-0.00	-0.38	1.37	638.28	189.98	191.97	0.00	245.70
622	-0.00	-0.00	-0.00	903.00	200.00	0.00	-0.00	-0.46	1.37	638.43	190.15	191.92	0.00	291.88
623	-0.00	-0.00	-0.00	903.00	200.00	0.00	-0.00	-0.38	1.45	638.73	190.21	191.97	0.00	253.77
624	-0.00	-0.00	-0.00	903.00	200.00	0.00	-0.00	-0.38	1.37	639.19	190.21	191.79	0.00	176.79
625	-0.00	-0.00	-0.00	903.00	200.00	0.00	-0.00	-0.61	1.53	638.89	190.02	191.88	0.00	287.22
626	0.00	0.00	0.00	903.00	200.00	0.00	0.00	-0.53	1.60	639.19	190.21	191.74	0.00	271.86
627	-0.00	-0.00	-0.00	903.00	200.00	0.00	-0.00	-0.46	1.68	639.80	190.32	191.84	0.00	233.61
628	-0.00	-0.00	-0.00	903.00	200.00	0.00	-0.00	-0.69	1.68	639.50	190.34	191.74	0.00	189.74
629	-0.00	-0.00	-0.00	903.00	200.00	0.00	-0.00	-0.92	2.06	639.65	190.58	191.65	0.00	255.94
630	-0.00	-0.00	-0.00	903.00	200.00	0.00	-0.00	-0.76	1.91	638.58	190.32	191.59	0.00	215.61
631	-0.00	-0.00	-0.00	903.00	200.00	0.00	-0.00	-0.76	1.68	638.12	190.46	191.63	0.00	213.13
632	-0.00	-0.00	-0.00	903.00	200.00	0.00	-0.00	-0.92	1.68	638.12	190.46	191.58	0.00	283.12
633	-0.00	-0.00	-0.00	903.00	200.00	0.00	-0.00	-0.53	1.68	638.12	190.60	191.49	0.00	233.94
634	-0.00	-0.00	-0.00	903.00	200.00	0.00	-0.00	-0.61	1.91	638.28	190.49	191.39	0.00	259.91
635	-0.00	-0.00	-0.00	903.00	200.00	0.00	-0.00	-0.61	1.68	639.04	190.54	191.31	0.00	280.58
636	-0.00	-0.00	-0.00	903.00	200.00	0.00	-0.00	-0.31	1.91	639.65	190.86	191.32	0.00	256.59
637	-0.00	-0.00	-0.00	903.00	200.00	0.00	-0.00	-0.46	1.91	639.80	190.75	191.18	0.00	258.20
638	-0.00	-0.00	-0.00	903.00	200.00	0.00	-0.00	-0.38	1.91	639.19	190.86	191.26	0.00	303.06
639	0.00	0.00	0.00	903.00	200.00	0.00	0.00	-0.08	2.06	638.58	190.82	191.16	0.00	340.01
640	-0.00	-0.00	-0.00	903.00	200.00	0.00	-0.00	-0.15	2.14	638.28	190.84	191.15	0.00	257.42
641	-0.00	-0.00	-0.00	903.00	200.00	0.00	-0.00	-0.08	2.14	637.97	190.79	191.10	0.00	233.97
642	-0.00	-0.00	-0.00	903.00	200.00	0.00	-0.00	-0.15	2.14	637.82	190.98	191.05	0.00	257.14
643	-0.00	-0.00	-0.00	903.00	200.00	0.00	-0.00	-0.00	2.21	637.36	190.69	191.00	0.00	333.41
644	-0.00	-0.00	-0.00	903.00	200.00	0.00	-0.00	0.08	2.14	637.05	190.71	190.95	0.00	324.34
645	-0.00	-0.00	-0.00	903.00	200.00	0.00	-0.00	0.31	2.14	636.29	190.79	190.94	0.00	276.30
646	-0.00	-0.00	-0.00	903.00	200.00	0.00	-0.00	0.31	2.21	636.14	190.62	190.69	0.00	330.72
647	-0.00	-0.00	-0.00	903.00	200.00	0.00	-0.00	0.31	2.21	636.29	190.72	190.79	0.00	284.75
648	-0.00	-0.00	-0.00	903.00	200.00	0.00	-0.00	0.08	2.21	637.36	190.90	190.81	0.00	286.46
649	-0.00	-0.00	-0.00	903.00	200.00	0.00	-0.00	-0.15	2.14	637.97	190.94	190.91	0.00	325.93
650	-0.00	-0.00	-0.00	903.00	200.00	0.00	-0.00	-0.15	2.06	638.43	190.94	190.82	0.00	271.83
651	-0.00	-0.00	-0.00	903.00	200.00	0.00	-0.00	-0.31	1.98	639.19	191.07	190.83	0.00	333.31
652	-0.00	-0.00	-0.00	903.00	200.00	0.00	-0.00	-0.53	1.83	639.19	191.00	190.83	0.00	296.03
653	-0.00	-0.00	-0.00	903.00	200.00	0.00	-0.00	-0.53	1.98	639.50	190.98	190.89	0.00	312.68
654	-0.00	-0.00	-0.00	903.00	200.00	0.00	-0.00	-0.53	1.98	640.11	191.08	190.89	0.00	335.35
655	-0.00	-0.00	-0.00	903.00	200.00	0.00	-0.00	-0.76	1.98	640.56	191.38	190.76	0.00	359.85
656	-0.00	-0.00	-0.00	903.00	200.00	0.00	-0.00	-0.99	1.98	639.95	191.27	190.89	0.00	384.93
657	-0.00	-0.00	-0.00	903.00	200.00	0.00	-0.00	-0.69	2.06	639.65	191.36	190.84	0.00	321.62
658	-0.00	-0.00	-0.00	903.00	200.00	0.00	-0.00	-0.92	2.06	639.65	191.44	190.70	0.00	323.71
659	-0.00	-0.00	-0.00	903.00	200.00	0.00	-0.00	-0.99	2.06	638.73	191.35	190.64	0.00	370.42
660	-0.00	-0.00	-0.00	903.00	200.00	0.00	-0.00	-0.69	2.14	638.28	191.42	190.63	0.00	329.94
661	-0.00	-0.00	-0.00	903.00	200.00	0.00	-0.00	-0.53	1.98	637.97	191.44	190.53	0.00	311.96
662	0.00	0.00	0.00	903.00	200.00	0.00	0.00	-0.69	2.21	637.97	191.44	190.43	0.00	292.54
663	-0.00	-0.00	-0.00	903.00	200.00	0.00	-0.00	-0.69	2.29	638.28	191.49	190.44	0.00	346.48
664	-0.00	-0.00	-0.00	903.00	200.00	0.00	-0.00	-0.61	2.14	638.28	191.35	190.49	0.00	283.69
665	-0.00	-0.00	-0.00	903.00	200.00	0.00	-0.00	-0.53	2.29	638.12	191.46	190.34	0.00	345.13
666	-0.00	-0.00	-0.00	903.00	200.00	0.00	-0.00	-0.46	2.29	638.58	191.68	190.35	0.00	298.11
667	-0.00	-0.00	-0.00	903.00	200.00	0.00	-0.00	-0.69	2.37	639.19	191.93	190.26	0.00	285.17
668	0.00	0.00	0.00	903.00	200.00	0.00	0.00	-0.38	2.44	639.19	191.86	190.12	0.00	290.67
669	-0.00	-0.00	-0.00	903.00	200.00	0.00	-0.00	-0.31	2.44	638.89	191.88	190.02	0.00	221.24
670	-0.00	-0.00	-0.00	903.00	200.00	0.00	-0.00	-0.38	2.52	638.58	191.83	190.25	0.00	321.84
671	-0.00	-0.00	-0.00	903.00	200.00	0.00	-0.00	-0.46	2.44	638.58	192.04	190.20	0.00	245.16
672	-0.00	-0.00	-0.00	903.00	200.00	0.00	-0.00	-0.38	2.37	638.28	191.99	190.20	0.00	282.08
673	-0.00	-0.00	-0.00	903.00	200.00	0.00	-0.00	-0.38	2.59	637.82	192.13	190.10	0.00	375.15
674	-0.00	-0.00	-0.00	903.00	200.00	0.00	-0.00	-0.46	2.52	638.28	192.35	190.20	0.00	298.41
675	-0.00	-0.00	-0.00	903.00	200.00	0.00	-0.00	-0.53	2.37	637.97	192.37	190.10	0.00	305.62
676	-0.00	-0.00	-0.00	903.00	200.00	0.00	-0.00	-0.69	2.29	637.97	192.23	190.10	0.00	299.25
677	-0.00	-0.00	-0.00	903.00	200.00	0.00	-0.00	-0.53	2.37	638.28	192.35	190.29	0.00	305.56
678	-0.00	-0.00	-0.00	903.00	200.00	0.00	-0.00	-0.61	2.44	638.28	192.35	190.20	0.00	360.35
679	-0.00	-0.00	-0.00	903.00	200.00	0.00	-0.00	-0.99	2.37	638.58	192.33	190.11	0.00	356.02
680	0.00	0.00	0.00	903.00	200.00	0.00	0.00	-0.53	2.44	638.73	192.36	190.11	0.00	313.86
681	-0.00	-0.00	-0.00	903.00	200.00	0.00	-0.00	-0.92	2.52	638.58	192.40	190.11	0.00	371.51
682	0.00	0.00	0.00	903.00	200.00	0.00	0.00	-0.92	2.44	638.73	192.86	190.25	0.00	362.06
683	-0.00	-0.00	-0.00	903.00	200.00	0.00	-0.00	-0.76	2.37	638.89	192.74	190.06	0.00	284.15
684	0.00	0.00	0.00	903.00	200.00	0.00	0.00	-0.99	2.37	638.89	192.88	190.02	0.00	309.02
685	-0.00	-0.00	-0.00	903.00	200.00	0.00	-0.00	-0.92	2.44	639.04	192.77	190.11	0.00	316.63
686	-0.00	-0.00	-0.00	903.00	200.00	0.00	-0.00	-0.99	2.37	639.50	192.91	190.07	0.00	263.12
687	-0.00	-0.00	-0.00	903.00	200.00	0.00	-0.00	-0.92	2.29	638.89	192.81	190.11	0.00	231.50
688	-0.00	-0.00	-0.00	903.00	200.00	0.00	-0.00	-0.92	2.29	638.58	192.97	190.35	0.00	253.80
689	-0.00	-0.00	-0.00	903.00	200.00	0.00	-0.00	-0.92	2.21	638.28	192.92	190.25	0.00	291.62
690	-0.00	-0.00	-0.00	903.00	200.00	0.00	-0.00	-0.53	2.21	638.43	192.95	190.25	0.00	264.95
691	-0.00	-0.00	-0.00	903.00	200.00	0.00	-0.00	-0.61	2.21	637.97	192.94	190.24	0.00	265.71
692	-0.00	-0.00	-0.00	903.00	200.00	0.00	-0.00	-0.61	2.21	638.12	193.26	190.10	0.00	265.10
693	-0.00	-0.00	-0.00	903.00	200.00	0.00	-0.00	-0.53	2.21	638.43	193.31	190.06	0.00	241.37
694	-0.00	-0.00	-0.00	903.00	200.00	0.00	-0.00	-0.69	2.14	638.43	193.31	190.25	0.00	211.73
695	-0.00	-0.00	-0.00	903.00	200.00	0.00	-0.00	-0.76	2.21	638.43	193.31	190.20	0.00	266.42
696	-0.00	-0.00	-0.00	903.00	200.00	0.00	-0.00	-0.92	2.21	638.73	193.50	190.06	0.00	267.62
697	-0.00	-0.00	-0.00	903.00	200.00	0.00	-0.00	-0.76	2.21	638.89	193.74	190.11	0.00	288.42
698	0.00	0.00	0.00	903.00	200.00	0.00	0.00	-1.07	2.29	639.04	193.62	190.21	0.00	253.93
699	-0.00	-0.00	-0.00	903.00	200.00	0.00	-0.00	-0.99	2.29	638.89	193.60	190.30	0.00	230.26
700	-0.00	-0.00	-0.00	903.00	200.00	0.00	-0.00	-1.22	2.29	639.04	193.98	190.02	0.00	209.06
701	-0.00	-0.00	-0.00	903.00	200.00	0.00	-0.00	-1.53	2.29	638.89	193.96	190.06	0.00	212.10
702	-0.00	-0.00	-0.00	903.00	200.00	0.00	-0.00	-1.60	2.37	638.58	194.05	190.11	0.00	243.54
703	-0.00	-0.00	-0.00	903.00	200.00	0.00	-0.00	-1.60	2.37	638.58	194.12	190.20	0.00	243.22
704	-0.00	-0.00	-0.00	903.00	200.00	0.00	-0.00	-1.68	2.37	638.43	194.17	190.11	0.00	244.02
705	-0.00	-0.00	-0.00	903.00	200.00	0.00	-0.00	-1.68	2.29	638.43	194.38	190.11	0.00	258.35
706	-0.00	-0.00	-0.00	903.00	200.00	0.00	-0.00	-1.83	2.44	639.04	194.56	190.07	0.00	252.73
707	-0.00	-0.00	-0.00	903.00	200.00	0.00	-0.00	-1.83	2.37	639.65	194.73	190.12	0.00	244.18
708	-0.00	-0.00	-0.00	903.00	200.00	0.00	-0.00	-1.83	2.44	639.50	194.85	190.22	0.00	228.86
709	-0.00	-0.00	-0.00	903.00	200.00	0.00	-0.00	-1.60	2.29	639.65	194.94	190.12	0.00	210.50
710	-0.00	-0.00	-0.00	903.00	200.00	0.00	-0.00	-1.75	2.37	638.73	194.86	190.21	0.00	242.96
711	-0.00	-0.00	-0.00	903.00	200.00	0.00	-0.00	-1.75	2.37	638.58	194.91	190.20	0.00	197.08
712	-0.00	-0.00	-0.00	903.00	200.00	0.00	-0.00	-1.83	2.14	638.43	195.17	190.30	0.00	241.70
713	-0.00	-0.00	-0.00	903.00	200.00	0.00	-0.00	-1.83	2.14	638.28	195.22	190.10	0.00	173.29
714	-0.00	-0.00	-0.00	903.00	200.00	0.00	-0.00	-1.83	2.37	637.97	195.24	190.10	0.00	220.12
715	-0.00	-0.00	-0.00	903.00	200.00	0.00	-0.00	-1.75	2.29	637.66	195.12	190.19	0.00	188.61
716	-0.00	-0.00	-0.00	903.00	200.00	0.00	-0.00	-2.21	2.37	637.51	195.24	190.00	0.00	269.91
717	-0.00	-0.00	-0.00	903.00	200.00	0.00	-0.00	-2.29	2.44	637.05	195.31	190.04	0.00	255.52
718	-0.00	-0.00	-0.00	903.00	200.00	0.00	-0.00	-2.06	2.44	636.90	195.42	190.08	0.00	252.86
719	-0.00	-0.00	-0.00	903.00	200.00	0.00	-0.00	-2.14	2.44	637.51	195.67	190.04	0.00	275.99
720	-0.00	-0.00	-0.00	903.00	200.00	0.00	-0.00	-2.21	2.44	636.90	195.64	190.18	0.00	253.63
721	-0.00	-0.00	-0.00	903.00	200.00	0.00	-0.00	-2.21	2.52	637.97	195.67	190.19	0.00	284.37
722	-0.00	-0.00	-0.00	903.00	200.00	0.00	-0.00	-2.29	2.52	638.12	195.62	190.10	0.00	308.33
723	-0.00	-0.00	-0.00	903.00	200.00	0.00	-0.00	-2.14	2.59	638.73	195.80	190.21	0.00	291.23
724	-0.00	-0.00	-0.00	903.00	200.00	0.00	-0.00	-2.37	2.44	638.73	195.72	190.21	0.00	300.63
725	-0.00	-0.00	-0.00	903.00	200.00	0.00	-0.00	-2.29	2.52	639.50	195.92	190.26	0.00	307.21
726	-0.00	-0.00	-0.00	903.00	200.00	0.00	-0.00	-2.29	2.52	639.95	195.64	190.27	0.00	330.80
727	-0.00	-0.00	-0.00	903.00	200.00	0.00	-0.00	-2.37	2.44	639.80	195.75	190.22	0.00	323.41
728	0.00	0.00	0.00	903.00	200.00	0.00	0.00	-2.44	2.59	639.65	195.52	190.51	0.00	339.99
729	-0.00	-0.00	-0.00	903.00	200.00	0.00	-0.00	-2.21	2.59	639.80	195.54	190.46	0.00	314.96
730	-0.00	-0.00	-0.00	903.00	200.00	0.00	-0.00	-2.21	2.59	638.73	195.29	190.54	0.00	406.98
731	-0.00	-0.00	-0.00	903.00	200.00	0.00	-0.00	-2.29	2.59	638.58	195.13	190.68	0.00	407.81
732	-0.00	-0.00	-0.00	903.00	200.00	0.00	-0.00	-2.29	2.37	638.43	194.96	190.68	0.00	384.21
733	-0.00	-0.00	-0.00	903.00	200.00	0.00	-0.00	-1.98	2.29	638.28	194.86	190.82	0.00	373.30
734	-0.00	-0.00	-0.00	903.00	200.00	0.00	-0.00	-2.06	1.91	638.12	194.84	190.91	0.00	379.52
735	-0.00	-0.00	-0.00	903.00	200.00	0.00	-0.00	-2.14	2.06	638.58	194.84	190.92	0.00	350.46
736	-0.00	-0.00	-0.00	903.00	200.00	0.00	-0.00	-1.83	2.14	638.12	194.48	191.06	0.00	356.24
737	-0.00	-0.00	-0.00	903.00	200.00	0.00	-0.00	-1.75	2.21	638.58	194.55	191.11	0.00	363.35
738	-0.00	-0.00	-0.00	903.00	200.00	0.00	-0.00	-1.75	2.21	639.19	194.29	191.17	0.00	363.82
739	-0.00	-0.00	-0.00	903.00	200.00	0.00	-0.00	-1.53	2.29	638.43	193.88	191.20	0.00	393.64
740	-0.00	-0.00	-0.00	903.00	200.00	0.00	-0.00	-1.75	2.14	639.65	194.01	191.41	0.00	355.92
741	0.00	0.00	0.00	903.00	200.00	0.00	0.00	-1.30	2.21	639.65	193.87	191.32	0.00	429.18
742	-0.00	-0.00	-0.00	903.00	200.00	0.00	-0.00	-1.30	2.21	639.65	193.65	191.51	0.00	360.75
743	0.00	0.00	0.00	903.00	200.00	0.00	0.00	-1.22	2.06	639.04	193.41	191.50	0.00	367.27
744	-0.00	-0.00	-0.00	903.00	200.00	0.00	-0.00	-1.22	1.68	638.43	193.16	191.73	0.00	326.74
745	-0.00	-0.00	-0.00	903.00	200.00	0.00	-0.00	-1.22	1.68	638.89	193.10	191.83	0.00	349.62
746	0.00	0.00	0.00	903.00	200.00	0.00	0.00	-0.92	1.98	638.12	192.40	191.97	0.00	312.36
747	-0.00	-0.00	-0.00	903.00	200.00	0.00	-0.00	-0.76	1.68	638.73	192.43	191.97	0.00	324.01
748	-0.00	-0.00	-0.00	903.00	200.00	0.00	-0.00	-0.69	1.83	638.58	192.40	191.88	0.00	339.93
749	-0.00	-0.00	-0.00	903.00	200.00	0.00	-0.00	-0.53	1.91	638.12	191.89	192.06	0.00	370.65
750	-0.00	-0.00	-0.00	903.00	200.00	0.00	-0.00	-0.38	1.98	638.12	191.75	192.25	0.00	332.12
751	-0.00	-0.00	-0.00	903.00	200.00	0.00	-0.00	-0.38	1.91	638.43	191.52	192.26	0.00	347.20
752	-0.00	-0.00	-0.00	903.00	200.00	0.00	-0.00	-0.31	1.68	638.73	191.42	192.36	0.00	276.13
753	0.00	0.00	0.00	903.00	200.00	0.00	0.00	-0.15	1.60	638.73	191.28	192.40	0.00	358.45
754	0.00	0.00	0.00	903.00	200.00	0.00	0.00	-0.15	1.60	638.58	190.97	192.50	0.00	358.94
755	-0.00	-0.00	-0.00	903.00	200.00	0.00	-0.00	-0.00	1.53	638.89	190.59	192.50	0.00	327.16
756	0.00	0.00	0.00	903.00	200.00	0.00	0.00	0.15	1.30	638.89	190.45	192.60	0.00	324.07
757	-0.00	-0.00	-0.00	903.00	200.00	0.00	-0.00	0.15	1.60	638.43	190.37	192.73	0.00	334.76
758	-0.00	-0.00	-0.00	903.00	200.00	0.00	-0.00	0.31	1.53	638.12	190.03	192.64	0.00	348.66
759	-0.00	-0.00	-0.00	903.00	200.00	0.00	-0.00	0.31	1.60	638.12	190.10	192.73	0.00	311.19
760	0.00	0.00	0.00	903.00	200.00	0.00	0.00	0.15	1.53	637.97	190.00	192.82	0.00	326.97
761	-0.00	-0.00	-0.00	903.00	200.00	0.00	-0.00	0.15	1.53	637.97	189.86	192.73	0.00	281.39
762	-0.00	-0.00	-0.00	903.00	200.00	0.00	-0.00	0.15	1.60	638.28	189.70	192.88	0.00	335.86
763	-0.00	-0.00	-0.00	903.00	200.00	0.00	-0.00	0.31	1.37	638.28	189.70	192.92	0.00	286.65
764	-0.00	-0.00	-0.00	903.00	200.00	0.00	-0.00	0.15	1.30	638.28	189.77	193.02	0.00	256.35
765	-0.00	-0.00	-0.00	903.00	200.00	0.00	-0.00	0.15	1.60	639.04	189.97	192.93	0.00	266.76
766	0.00	0.00	0.00	903.00	200.00	0.00	0.00	-0.00	1.37	639.04	189.76	193.03	0.00	334.50
767	-0.00	-0.00	-0.00	903.00	200.00	0.00	-0.00	0.15	1.22	638.43	189.87	193.12	0.00	270.72
768	-0.00	-0.00	-0.00	903.00	200.00	0.00	-0.00	0.08	1.30	638.73	189.78	193.07	0.00	279.76
769	-0.00	-0.00	-0.00	903.00	200.00	0.00	-0.00	-0.00	1.22	638.89	189.44	193.22	0.00	318.06
770	-0.00	-0.00	-0.00	903.00	200.00	0.00	-0.00	-0.00	1.22	639.04	189.54	193.12	0.00	272.17
771	-0.00	-0.00	-0.00	903.00	200.00	0.00	-0.00	0.31	1.30	639.50	189.69	193.22	0.00	301.22
772	-0.00	-0.00	-0.00	903.00	200.00	0.00	-0.00	0.38	1.22	639.19	189.57	193.27	0.00	292.45
773	-0.00	-0.00	-0.00	903.00	200.00	0.00	-0.00	0.08	1.45	639.50	189.62	193.27	0.00	296.82
774	-0.00	-0.00	-0.00	903.00	200.00	0.00	-0.00	0.31	1.53	639.04	189.40	193.36	0.00	258.29
775	-0.00	-0.00	-0.00	903.00	200.00	0.00	-0.00	0.38	1.30	638.89	189.59	193.31	0.00	277.98
776	-0.00	-0.00	-0.00	903.00	200.00	0.00	-0.00	0.53	1.30	637.97	189.21	193.49	0.00	231.77
777	-0.00	-0.00	-0.00	903.00	200.00	0.00	-0.00	0.46	1.22	638.12	189.31	193.40	0.00	269.43
778	-0.00	-0.00	-0.00	903.00	200.00	0.00	-0.00	0.31	1.37	637.82	189.40	193.54	0.00	310.13
779	-0.00	-0.00	-0.00	903.00	200.00	0.00	-0.00	0.46	1.37	638.28	189.27	193.59	0.00	240.69
780	-0.00	-0.00	-0.00	903.00	200.00	0.00	-0.00	0.31	1.30	639.04	189.40	193.55	0.00	255.92
781	-0.00	-0.00	-0.00	903.00	200.00	0.00	-0.00	0.46	1.45	639.04	189.40	193.55	0.00	248.93
782	-0.00	-0.00	-0.00	903.00	200.00	0.00	-0.00	0.46	1.45	639.65	189.36	193.61	0.00	271.90
783	-0.00	-0.00	-0.00	903.00	200.00	0.00	-0.00	0.46	1.45	639.50	189.33	193.70	0.00	294.86
784	-0.00	-0.00	-0.00	903.00	200.00	0.00	-0.00	0.46	1.45	639.19	189.42	193.75	0.00	294.75
785	-0.00	-0.00	-0.00	903.00	200.00	0.00	-0.00	0.31	1.37	638.89	189.37	193.74	0.00	264.46
786	-0.00	-0.00	-0.00	903.00	200.00	0.00	-0.00	0.15	1.22	639.04	189.40	193.84	0.00	248.51
787	-0.00	-0.00	-0.00	903.00	200.00	0.00	-0.00	-0.00	1.22	639.04	189.33	193.74	0.00	249.54
788	-0.00	-0.00	-0.00	903.00	200.00	0.00	-0.00	0.15	1.22	638.28	189.34	193.78	0.00	248.58
789	-0.00	-0.00	-0.00	903.00	200.00	0.00	-0.00	-0.00	1.14	638.12	189.38	193.69	0.00	263.92
790	-0.00	-0.00	-0.00	903.00	200.00	0.00	-0.00	-0.08	1.14	637.51	189.35	193.78	0.00	264.43
791	-0.00	-0.00	-0.00	903.00	200.00	0.00	-0.00	-0.08	1.14	637.36	189.25	193.78	0.00	241.66
792	-0.00	-0.00	-0.00	903.00	200.00	0.00	-0.00	-0.15	1.14	637.51	189.49	193.82	0.00	241.85
793	-0.00	-0.00	-0.00	903.00	200.00	0.00	-0.00	-0.08	1.07	637.36	189.47	193.78	0.00	164.31
794	-0.00	-0.00	-0.00	903.00	200.00	0.00	-0.00	-0.15	1.14	637.66	189.38	193.73	0.00	173.33
795	-0.00	-0.00	-0.00	903.00	200.00	0.00	-0.00	-0.15	1.07	638.28	189.70	193.69	0.00	256.11
796	-0.00	-0.00	-0.00	903.00	200.00	0.00	-0.00	-0.31	1.30	638.28	189.62	193.69	0.00	190.86
797	-0.00	-0.00	-0.00	903.00	200.00	0.00	-0.00	-0.31	1.30	638.89	189.52	193.74	0.00	190.98
798	-0.00	-0.00	-0.00	903.00	200.00	0.00	-0.00	-0.46	1.37	639.50	189.84	193.70	0.00	245.72
799	-0.00	-0.00	-0.00	903.00	200.00	0.00	-0.00	-0.38	1.45	639.04	189.47	193.70	0.00	208.40
800	-0.00	-0.00	-0.00	903.00	200.00	0.00	-0.00	-0.31	1.45	639.65	189.65	193.65	0.00	253.46
801	-0.00	-0.00	-0.00	903.00	200.00	0.00	-0.00	-0.46	1.53	639.65	189.50	193.70	0.00	308.82
802	-0.00	-0.00	-0.00	903.00	200.00	0.00	-0.00	-0.31	1.37	639.50	189.84	193.75	0.00	267.64
803	-0.00	-0.00	-0.00	903.00	200.00	0.00	-0.00	-0.31	1.30	638.89	189.59	193.69	0.00	259.57
804	-0.00	-0.00	-0.00	903.00	200.00	0.00	-0.00	-0.31	1.22	639.04	189.61	193.70	0.00	251.11
805	0.00	0.00	0.00	903.00	200.00	0.00	0.00	-0.46	1.37	638.89	189.80	193.65	0.00	245.80
806	-0.00	-0.00	-0.00	903.00	200.00	0.00	-0.00	-0.31	1.45	638.58	189.75	193.69	0.00	207.52
807	-0.00	-0.00	-0.00	903.00	200.00	0.00	-0.00	-0.31	1.45	638.28	189.77	193.69	0.00	276.16
808	-0.00	-0.00	-0.00	903.00	200.00	0.00	-0.00	-0.31	1.45	638.43	189.94	193.74	0.00	298.78
809	-0.00	-0.00	-0.00	903.00	200.00	0.00	-0.00	-0.31	1.30	638.58	189.68	193.64	0.00	236.58
810	-0.00	-0.00	-0.00	903.00	200.00	0.00	-0.00	-0.31	1.37	638.28	189.98	193.69	0.00	244.56
811	-0.00	-0.00	-0.00	903.00	200.00	0.00	-0.00	-0.23	1.30	638.89	189.80	193.74	0.00	167.25
812	-0.00	-0.00	-0.00	903.00	200.00	0.00	-0.00	-0.31	1.53	639.04	189.90	193.74	0.00	284.35
813	-0.00	-0.00	-0.00	903.00	200.00	0.00	-0.00	-0.15	1.37	639.04	189.83	193.65	0.00	175.16
814	-0.00	-0.00	-0.00	903.00	200.00	0.00	-0.00	-0.31	1.53	638.89	189.73	193.69	0.00	284.62
815	-0.00	-0.00	-0.00	903.00	200.00	0.00	-0.00	-0.23	1.37	638.73	189.70	193.69	0.00	198.69
816	-0.00	-0.00	-0.00	903.00	200.00	0.00	-0.00	-0.31	1.37	638.28	189.70	193.78	0.00	199.15
817	-0.00	-0.00	-0.00	903.00	200.00	0.00	-0.00	-0.23	1.30	638.12	189.67	193.74	0.00	281.86
818	-0.00	-0.00	-0.00	903.00	200.00	0.00	-0.00	-0.31	1.37	638.43	190.01	193.69	0.00	244.53
819	-0.00	-0.00	-0.00	903.00	200.00	0.00	-0.00	-0.46	1.30	638.12	189.89	193.64	0.00	283.06
820	-0.00	-0.00	-0.00	903.00	200.00	0.00	-0.00	-0.38	1.37	638.28	189.84	193.78	0.00	268.09
821	-0.00	-0.00	-0.00	903.00	200.00	0.00	-0.00	-0.38	1.45	638.12	189.89	193.78	0.00	207.77
822	-0.00	-0.00	-0.00	903.00	200.00	0.00	-0.00	-0.38	1.68	638.89	189.73	193.74	0.00	279.02
823	-0.00	-0.00	-0.00	903.00	200.00	0.00	-0.00	-0.46	1.30	639.19	189.85	193.75	0.00	237.27
824	-0.00	-0.00	-0.00	903.00	200.00	0.00	-0.00	-0.15	1.30	639.04	189.54	193.74	0.00	281.55
825	-0.00	-0.00	-0.00	903.00	200.00	0.00	-0.00	-0.31	1.22	638.89	189.59	193.74	0.00	228.24
826	0.00	0.00	0.00	903.00	200.00	0.00	0.00	-0.23	1.45	639.04	189.76	193.94	0.00	298.52
827	-0.00	-0.00	-0.00	903.00	200.00	0.00	-0.00	-0.38	1.45	638.89	189.73	193.98	0.00	299.47
828	-0.00	-0.00	-0.00	903.00	200.00	0.00	-0.00	-0.31	1.22	638.73	189.42	194.03	0.00	228.36
829	-0.00	-0.00	-0.00	903.00	200.00	0.00	-0.00	-0.38	1.22	638.73	189.35	193.98	0.00	297.59
830	-0.00	-0.00	-0.00	903.00	200.00	0.00	-0.00	-0.31	1.22	639.19	189.42	193.94	0.00	251.27
831	0.00	0.00	0.00	903.00	200.00	0.00	0.00	-0.53	1.22	638.73	189.56	194.08	0.00	298.20
832	-0.00	-0.00	-0.00	903.00	200.00	0.00	-0.00	-0.31	1.30	638.89	189.37	193.93	0.00	305.55
833	-0.00	-0.00	-0.00	903.00	200.00	0.00	-0.00	-0.31	1.30	638.73	189.42	194.08	0.00	305.45
834	-0.00	-0.00	-0.00	903.00	200.00	0.00	-0.00	-0.38	1.22	639.04	189.47	194.03	0.00	297.42
835	-0.00	-0.00	-0.00	903.00	200.00	0.00	-0.00	-0.31	1.30	638.89	189.37	193.98	0.00	328.43
836	-0.00	-0.00	-0.00	903.00	200.00	0.00	-0.00	-0.31	1.30	638.89	189.37	194.17	0.00	328.37
837	-0.00	-0.00	-0.00	903.00	200.00	0.00	-0.00	-0.31	1.30	638.58	189.25	194.17	0.00	282.75
838	-0.00	-0.00	-0.00	903.00	200.00	0.00	-0.00	-0.23	1.22	638.73	189.27	194.03	0.00	319.64
839	-0.00	-0.00	-0.00	903.00	200.00	0.00	-0.00	-0.00	1.30	638.12	188.95	194.17	0.00	327.13
840	-0.00	-0.00	-0.00	903.00	200.00	0.00	-0.00	-0.23	1.22	638.58	189.03	194.07	0.00	388.58
841	-0.00	-0.00	-0.00	903.00	200.00	0.00	-0.00	-0.08	1.30	638.43	189.08	194.26	0.00	373.19
842	-0.00	-0.00	-0.00	903.00	200.00	0.00	-0.00	-0.00	1.14	638.89	189.01	194.03	0.00	355.90
843	-0.00	-0.00	-0.00	903.00	200.00	0.00	-0.00	-0.15	1.30	638.28	189.05	194.21	0.00	305.00
844	-0.00	-0.00	-0.00	903.00	200.00	0.00	-0.00	-0.38	0.99	638.12	188.88	194.26	0.00	272.62
845	-0.00	-0.00	-0.00	903.00	200.00	0.00	-0.00	0.08	1.14	638.28	188.84	194.21	0.00	309.88
846	-0.00	-0.00	-0.00	903.00	200.00	0.00	-0.00	0.08	1.07	638.89	188.94	194.27	0.00	255.51
847	-0.00	-0.00	-0.00	903.00	200.00	0.00	-0.00	-0.00	1.14	638.58	188.96	194.31	0.00	287.29
848	-0.00	-0.00	-0.00	903.00	200.00	0.00	-0.00	0.08	1.22	638.58	188.89	194.22	0.00	295.41
849	-0.00	-0.00	-0.00	903.00	200.00	0.00	-0.00	0.08	1.14	638.73	188.92	194.27	0.00	286.91
850	-0.00	-0.00	-0.00	903.00	200.00	0.00	-0.00	0.08	1.14	638.73	188.63	194.08	0.00	310.11
851	-0.00	-0.00	-0.00	903.00	200.00	0.00	-0.00	0.15	1.22	639.04	188.61	194.17	0.00	363.97
852	-0.00	-0.00	-0.00	903.00	200.00	0.00	-0.00	0.31	1.07	639.19	188.64	194.27	0.00	323.19
853	-0.00	-0.00	-0.00	903.00	200.00	0.00	-0.00	0.38	1.22	639.19	188.64	194.22	0.00	339.73
854	-0.00	-0.00	-0.00	903.00	200.00	0.00	-0.00	0.31	1.22	639.19	188.57	194.18	0.00	317.36
855	-0.00	-0.00	-0.00	903.00	200.00	0.00	-0.00	0.31	1.37	639.04	188.32	194.32	0.00	334.74
856	-0.00	-0.00	-0.00	903.00	200.00	0.00	-0.00	0.53	1.22	639.04	188.47	194.17	0.00	293.25
857	-0.00	-0.00	-0.00	903.00	200.00	0.00	-0.00	0.53	1.22	638.89	188.30	194.22	0.00	247.71
858	-0.00	-0.00	-0.00	903.00	200.00	0.00	-0.00	0.69	1.30	638.43	188.15	194.31	0.00	278.50
859	-0.00	-0.00	-0.00	903.00	200.00	0.00	-0.00	0.53	1.30	638.28	188.26	194.17	0.00	279.14
860	-0.00	-0.00	-0.00	903.00	200.00	0.00	-0.00	0.46	1.22	638.58	188.32	194.17	0.00	293.88
861	-0.00	-0.00	-0.00	903.00	200.00	0.00	-0.00	0.61	1.22	638.73	188.20	194.08	0.00	293.08
862	-0.00	-0.00	-0.00	903.00	200.00	0.00	-0.00	0.61	1.22	639.19	188.28	194.22	0.00	293.07
863	-0.00	-0.00	-0.00	903.00	200.00	0.00	-0.00	0.53	1.30	639.50	188.33	194.03	0.00	278.98
864	-0.00	-0.00	-0.00	903.00	200.00	0.00	-0.00	0.61	1.45	639.04	188.32	193.94	0.00	295.51
865	-0.00	-0.00	-0.00	903.00	200.00	0.00	-0.00	0.69	1.53	638.43	188.29	193.98	0.00	349.43
866	-0.00	-0.00	-0.00	903.00	200.00	0.00	-0.00	0.76	1.30	638.73	188.34	193.98	0.00	300.44
867	-0.00	-0.00	-0.00	903.00	200.00	0.00	-0.00	0.69	1.45	638.28	188.41	193.88	0.00	249.12
868	0.00	0.00	0.00	903.00	200.00	0.00	0.00	0.69	1.53	638.28	188.41	193.83	0.00	280.49
869	-0.00	-0.00	-0.00	903.00	200.00	0.00	-0.00	0.76	1.53	637.51	188.34	193.73	0.00	280.03
870	-0.00	-0.00	-0.00	903.00	200.00	0.00	-0.00	0.69	1.37	637.36	188.32	193.73	0.00	332.17
871	-0.00	-0.00	-0.00	903.00	200.00	0.00	-0.00	0.61	1.37	637.36	188.53	193.78	0.00	332.38
872	-0.00	-0.00	-0.00	903.00	200.00	0.00	-0.00	0.69	1.37	637.05	188.55	193.68	0.00	331.82
873	-0.00	-0.00	-0.00	903.00	200.00	0.00	-0.00	0.53	1.45	637.51	188.63	193.63	0.00	272.48
874	-0.00	-0.00	-0.00	903.00	200.00	0.00	-0.00	0.53	1.53	637.36	188.32	193.58	0.00	281.43
875	-0.00	-0.00	-0.00	903.00	200.00	0.00	-0.00	0.61	1.37	637.66	188.59	193.54	0.00	286.39
876	-0.00	-0.00	-0.00	903.00	200.00	0.00	-0.00	0.46	1.53	638.43	188.79	193.64	0.00	304.11
877	-0.00	-0.00	-0.00	903.00	200.00	0.00	-0.00	0.46	1.53	638.73	188.63	193.60	0.00	350.11
878	-0.00	-0.00	-0.00	903.00	200.00	0.00	-0.00	0.61	1.37	638.73	188.63	193.50	0.00	263.42
879	-0.00	-0.00	-0.00	903.00	200.00	0.00	-0.00	0.46	1.53	639.19	188.71	193.51	0.00	327.06
880	-0.00	-0.00	-0.00	903.00	200.00	0.00	-0.00	0.61	1.53	639.95	188.77	193.37	0.00	348.78
881	-0.00	-0.00	-0.00	903.00	200.00	0.00	-0.00	0.46	1.53	639.50	188.76	193.37	0.00	326.92
882	-0.00	-0.00	-0.00	903.00	200.00	0.00	-0.00	0.69	1.60	639.65	188.79	193.37	0.00	310.96
883	-0.00	-0.00	-0.00	903.00	200.00	0.00	-0.00	0.61	1.60	639.65	188.93	193.42	0.00	288.37
884	0.00	0.00	0.00	903.00	200.00	0.00	0.00	0.61	1.68	639.04	188.90	193.27	0.00	296.81
885	-0.00	-0.00	-0.00	903.00	200.00	0.00	-0.00	0.46	1.68	638.73	188.99	193.26	0.00	274.80
886	-0.00	-0.00	-0.00	903.00	200.00	0.00	-0.00	0.69	1.60	638.89	189.01	193.26	0.00	310.52
887	-0.00	-0.00	-0.00	903.00	200.00	0.00	-0.00	0.69	1.83	638.58	189.03	193.26	0.00	335.89
888	-0.00	-0.00	-0.00	903.00	200.00	0.00	-0.00	0.46	1.53	638.58	189.18	193.21	0.00	211.77
889	-0.00	-0.00	-0.00	903.00	200.00	0.00	-0.00	0.53	1.53	638.28	189.12	193.21	0.00	280.00
890	0.00	0.00	0.00	903.00	200.00	0.00	0.00	0.53	1.60	638.43	189.22	193.12	0.00	196.70
891	0.00	0.00	0.00	903.00	200.00	0.00	0.00	0.31	1.83	638.28	189.27	193.07	0.00	292.20
892	-0.00	-0.00	-0.00	903.00	200.00	0.00	-0.00	0.38	1.60	638.58	189.32	193.07	0.00	266.24
893	-0.00	-0.00	-0.00	903.00	200.00	0.00	-0.00	0.38	1.91	638.73	189.56	193.17	0.00	322.48
894	-0.00	-0.00	-0.00	903.00	200.00	0.00	-0.00	0.31	1.53	639.19	189.78	193.17	0.00	280.54
895	-0.00	-0.00	-0.00	903.00	200.00	0.00	-0.00	0.46	1.53	639.04	189.61	193.12	0.00	279.73
896	-0.00	-0.00	-0.00	903.00	200.00	0.00	-0.00	0.61	1.60	638.73	189.70	193.02	0.00	264.01
897	-0.00	-0.00	-0.00	903.00	200.00	0.00	-0.00	0.61	1.60	638.73	189.99	193.07	0.00	263.58
898	-0.00	-0.00	-0.00	903.00	200.00	0.00	-0.00	0.61	1.53	638.12	189.81	193.11	0.00	278.37
899	-0.00	-0.00	-0.00	903.00	200.00	0.00	-0.00	0.46	1.53	638.28	190.20	192.92	0.00	278.75
900	0.00	0.00	0.00	903.00	200.00	0.00	0.00	0.61	1.83	637.66	190.09	193.01	0.00	334.31
901	-0.00	-0.00	-0.00	903.00	200.00	0.00	-0.00	0.53	1.60	637.66	190.24	192.87	0.00	286.49
902	-0.00	-0.00	-0.00	903.00	200.00	0.00	-0.00	0.46	1.68	638.12	190.60	192.92	0.00	271.93
903	-0.00	-0.00	-0.00	903.00	200.00	0.00	-0.00	0.46	1.83	638.28	190.77	192.73	0.00	311.12
904	-0.00	-0.00	-0.00	903.00	200.00	0.00	-0.00	0.38	1.83	638.28	190.84	192.83	0.00	242.91
905	-0.00	-0.00	-0.00	903.00	200.00	0.00	-0.00	0.08	1.91	638.12	190.96	192.73	0.00	298.97
906	-0.00	-0.00	-0.00	903.00	200.00	0.00	-0.00	0.31	1.91	638.28	190.77	192.68	0.00	297.66
907	-0.00	-0.00	-0.00	903.00	200.00	0.00	-0.00	0.08	1.91	638.28	191.20	192.59	0.00	252.73
908	-0.00	-0.00	-0.00	903.00	200.00	0.00	-0.00	0.08	1.98	638.43	191.16	192.50	0.00	261.11
909	-0.00	-0.00	-0.00	903.00	200.00	0.00	-0.00	-0.08	1.91	639.04	191.40	192.45	0.00	299.26
910	-0.00	-0.00	-0.00	903.00	200.00	0.00	-0.00	-0.15	1.91	638.73	191.42	192.40	0.00	299.80
911	-0.00	-0.00	-0.00	903.00	200.00	0.00	-0.00	-0.46	1.98	638.89	191.52	192.41	0.00	264.44
912	-0.00	-0.00	-0.00	903.00	200.00	0.00	-0.00	-0.46	1.91	639.19	191.79	192.41	0.00	232.76
913	-0.00	-0.00	-0.00	903.00	200.00	0.00	-0.00	-0.61	1.98	638.89	191.74	192.36	0.00	265.20
914	-0.00	-0.00	-0.00	903.00	200.00	0.00	-0.00	-0.61	2.06	638.73	191.85	192.36	0.00	273.22
915	-0.00	-0.00	-0.00	903.00	200.00	0.00	-0.00	-0.61	1.91	638.73	192.07	192.40	0.00	302.05
916	-0.00	-0.00	-0.00	903.00	200.00	0.00	-0.00	-0.69	1.91	638.28	191.99	192.40	0.00	302.78
917	-0.00	-0.00	-0.00	903.00	200.00	0.00	-0.00	-0.76	1.91	638.73	192.36	192.40	0.00	302.66
918	-0.00	-0.00	-0.00	903.00	200.00	0.00	-0.00	-0.61	1.98	638.28	192.28	192.30	0.00	264.16
919	-0.00	-0.00	-0.00	903.00	200.00	0.00	-0.00	-0.76	1.98	638.28	192.49	192.35	0.00	310.64
920	-0.00	-0.00	-0.00	903.00	200.00	0.00	-0.00	-0.61	1.98	638.28	192.64	192.30	0.00	263.44
921	-0.00	-0.00	-0.00	903.00	200.00	0.00	-0.00	-0.69	1.98	638.28	192.85	192.21	0.00	309.45
922	-0.00	-0.00	-0.00	903.00	200.00	0.00	-0.00	-0.38	1.98	638.43	192.95	192.21	0.00	261.10
923	-0.00	-0.00	-0.00	903.00	200.00	0.00	-0.00	-0.53	1.98	638.28	193.07	192.16	0.00	307.86
924	-0.00	-0.00	-0.00	903.00	200.00	0.00	-0.00	-0.46	2.06	638.28	193.00	192.06	0.00	246.94
925	-0.00	-0.00	-0.00	903.00	200.00	0.00	-0.00	-0.53	1.98	638.58	193.19	192.02	0.00	261.91
926	-0.00	-0.00	-0.00	903.00	200.00	0.00	-0.00	-0.53	1.98	638.58	193.33	192.07	0.00	330.27
927	-0.00	-0.00	-0.00	903.00	200.00	0.00	-0.00	-0.61	1.98	638.73	193.57	191.97	0.00	330.45
928	-0.00	-0.00	-0.00	903.00	200.00	0.00	-0.00	-0.53	2.29	638.43	193.67	192.07	0.00	270.50
929	-0.00	-0.00	-0.00	903.00	200.00	0.00	-0.00	-0.61	2.21	638.43	193.88	191.83	0.00	262.67
930	0.00	0.00	0.00	903.00	200.00	0.00	0.00	-0.46	1.98	638.28	194.00	191.92	0.00	305.52
931	-0.00	-0.00	-0.00	903.00	200.00	0.00	-0.00	-0.92	2.21	638.43	194.10	191.83	0.00	287.57
932	-0.00	-0.00	-0.00	903.00	200.00	0.00	-0.00	-0.76	2.06	638.28	194.29	191.92	0.00	338.37
933	-0.00	-0.00	-0.00	903.00	200.00	0.00	-0.00	-0.76	1.83	638.43	194.17	191.92	0.00	337.28
934	-0.00	-0.00	-0.00	903.00	200.00	0.00	-0.00	-0.92	1.91	638.43	194.53	192.02	0.00	254.26
935	-0.00	-0.00	-0.00	903.00	200.00	0.00	-0.00	-1.07	1.83	638.73	194.72	192.02	0.00	292.85
936	-0.00	-0.00	-0.00	903.00	200.00	0.00	-0.00	-1.07	2.14	638.43	194.46	192.02	0.00	371.32
937	0.00	0.00	0.00	903.00	200.00	0.00	0.00	-1.07	1.68	638.89	194.75	191.93	0.00	231.06
938	-0.00	-0.00	-0.00	903.00	200.00	0.00	-0.00	-0.92	2.06	638.73	194.72	192.02	0.00	361.50
939	-0.00	-0.00	-0.00	903.00	200.00	0.00	-0.00	-0.69	2.14	638.58	194.77	191.88	0.00	321.93
940	-0.00	-0.00	-0.00	903.00	200.00	0.00	-0.00	-0.76	2.14	638.58	194.84	191.88	0.00	368.18
941	-0.00	-0.00	-0.00	903.00	200.00	0.00	-0.00	-0.92	2.06	638.89	194.96	191.88	0.00	315.36
942	-0.00	-0.00	-0.00	903.00	200.00	0.00	-0.00	-1.07	2.14	638.73	195.01	191.88	0.00	324.52
943	-0.00	-0.00	-0.00	903.00	200.00	0.00	-0.00	-1.14	2.21	638.89	195.03	191.83	0.00	333.14
944	-0.00	-0.00	-0.00	903.00	200.00	0.00	-0.00	-0.99	2.06	638.73	195.01	191.83	0.00	315.93
945	-0.00	-0.00	-0.00	903.00	200.00	0.00	-0.00	-1.30	2.21	638.89	195.03	191.83	0.00	265.73
946	-0.00	-0.00	-0.00	903.00	200.00	0.00	-0.00	-1.14	2.06	639.19	195.15	191.88	0.00	271.04
947	-0.00	-0.00	-0.00	903.00	200.00	0.00	-0.00	-1.14	2.06	638.89	195.25	191.83	0.00	248.02
948	-0.00	-0.00	-0.00	903.00	200.00	0.00	-0.00	-1.14	2.06	639.19	195.15	191.74	0.00	248.32
949	-0.00	-0.00	-0.00	903.00	200.00	0.00	-0.00	-0.99	1.91	639.95	195.35	191.70	0.00	207.83
950	-0.00	-0.00	-0.00	903.00	200.00	0.00	-0.00	-0.92	2.29	639.95	195.21	191.61	0.00	224.65
951	-0.00	-0.00	-0.00	903.00	200.00	0.00	-0.00	-0.92	2.29	639.95	195.28	191.70	0.00	247.28
952	-0.00	-0.00	-0.00	903.00	200.00	0.00	-0.00	-0.61	2.21	639.80	195.33	191.75	0.00	282.41
953	-0.00	-0.00	-0.00	903.00	200.00	0.00	-0.00	-0.69	2.29	639.04	195.20	191.83	0.00	291.25
954	-0.00	-0.00	-0.00	903.00	200.00	0.00	-0.00	-0.53	2.06	638.12	195.19	191.73	0.00	311.87
955	-0.00	-0.00	-0.00	903.00	200.00	0.00	-0.00	-0.76	2.14	637.66	195.33	191.72	0.00	275.68
956	-0.00	-0.00	-0.00	903.00	200.00	0.00	-0.00	-0.69	2.14	637.51	195.17	191.77	0.00	321.16
957	-0.00	-0.00	-0.00	903.00	200.00	0.00	-0.00	-0.61	1.91	636.75	195.11	191.76	0.00	227.98
958	-0.00	-0.00	-0.00	903.00	200.00	0.00	-0.00	-0.53	1.91	636.75	195.26	191.71	0.00	249.99
959	-0.00	-0.00	-0.00	903.00	200.00	0.00	-0.00	-0.69	1.98	636.44	195.13	191.85	0.00	305.17
960	-0.00	-0.00	-0.00	903.00	200.00	0.00	-0.00	-0.69	1.91	636.29	195.32	191.80	0.00	319.73
961	-0.00	-0.00	-0.00	903.00	200.00	0.00	-0.00	-0.61	1.91	636.60	195.23	191.75	0.00	250.64
962	-0.00	-0.00	-0.00	903.00	200.00	0.00	-0.00	-0.76	1.83	637.05	195.52	191.86	0.00	289.07
963	-0.00	-0.00	-0.00	903.00	200.00	0.00	-0.00	-0.69	1.91	637.97	195.60	191.77	0.00	296.33
964	-0.00	-0.00	-0.00	903.00	200.00	0.00	-0.00	-0.61	1.83	638.58	195.56	191.78	0.00	219.15
965	-0.00	-0.00	-0.00	903.00	200.00	0.00	-0.00	-0.69	1.91	638.58	195.70	191.83	0.00	318.99
966	-0.00	-0.00	-0.00	903.00	200.00	0.00	-0.00	-0.61	1.83	639.65	195.73	191.79	0.00	287.49
967	-0.00	-0.00	-0.00	903.00	200.00	0.00	-0.00	-0.92	1.91	640.11	196.02	191.80	0.00	320.28
968	-0.00	-0.00	-0.00	903.00	200.00	0.00	-0.00	-0.92	1.91	639.95	195.78	191.85	0.00	320.69
969	-0.00	-0.00	-0.00	903.00	200.00	0.00	-0.00	-0.92	1.83	639.80	196.04	191.80	0.00	335.19
970	-0.00	-0.00	-0.00	903.00	200.00	0.00	-0.00	-0.76	1.91	639.95	196.07	191.85	0.00	250.24
971	-0.00	-0.00	-0.00	903.00	200.00	0.00	-0.00	-0.92	1.98	639.95	196.14	191.99	0.00	350.69
972	-0.00	-0.00	-0.00	903.00	200.00	0.00	-0.00	-0.76	1.91	639.19	196.23	191.84	0.00	295.71
973	-0.00	-0.00	-0.00	903.00	200.00	0.00	-0.00	-0.69	1.98	638.73	196.23	191.88	0.00	348.76
974	-0.00	-0.00	-0.00	903.00	200.00	0.00	-0.00	-0.76	1.91	637.97	196.17	191.92	0.00	318.64
975	-0.00	-0.00	-0.00	903.00	200.00	0.00	-0.00	-0.92	2.06	638.28	196.37	191.78	0.00	335.45
976	-0.00	-0.00	-0.00	903.00	200.00	0.00	-0.00	-0.92	1.83	638.58	196.70	191.78	0.00	242.45
977	-0.00	-0.00	-0.00	903.00	200.00	0.00	-0.00	-0.76	1.83	638.28	196.87	191.68	0.00	240.96
978	0.00	0.00	0.00	903.00	200.00	0.00	0.00	-1.22	1.91	637.82	197.08	191.72	0.00	252.18
979	-0.00	-0.00	-0.00	903.00	200.00	0.00	-0.00	-1.37	2.21	638.12	197.27	191.68	0.00	353.15
980	-0.00	-0.00	-0.00	903.00	200.00	0.00	-0.00	-1.22	1.83	638.43	197.25	191.73	0.00	312.67
981	0.00	0.00	0.00	903.00	200.00	0.00	0.00	-1.14	2.29	638.28	197.37	191.63	0.00	381.81
982	-0.00	-0.00	-0.00	903.00	200.00	0.00	-0.00	-1.22	2.21	638.58	197.63	191.64	0.00	282.47
983	-0.00	-0.00	-0.00	903.00	200.00	0.00	-0.00	-1.30	2.14	638.58	197.71	191.40	0.00	321.23
984	-0.00	-0.00	-0.00	903.00	200.00	0.00	-0.00	-1.14	2.21	638.89	197.90	191.35	0.00	350.24
985	-0.00	-0.00	-0.00	903.00	200.00	0.00	-0.00	-0.76	2.21	638.58	197.63	191.35	0.00	255.97
986	-0.00	-0.00	-0.00	903.00	200.00	0.00	-0.00	-0.99	2.21	638.28	197.87	191.35	0.00	371.87
987	-0.00	-0.00	-0.00	903.00	200.00	0.00	-0.00	-0.92	2.06	637.97	198.11	191.34	0.00	332.25
988	-0.00	-0.00	-0.00	903.00	200.00	0.00	-0.00	-0.76	2.29	637.51	198.11	191.14	0.00	354.41
989	0.00	0.00	0.00	903.00	200.00	0.00	0.00	-1.07	2.37	637.36	198.30	191.19	0.00	364.38
990	-0.00	-0.00	-0.00	903.00	200.00	0.00	-0.00	-1.22	2.37	637.66	198.35	191.29	0.00	296.83
991	-0.00	-0.00	-0.00	903.00	200.00	0.00	-0.00	-1.22	2.37	637.36	198.59	191.19	0.00	296.38
992	-0.00	-0.00	-0.00	903.00	200.00	0.00	-0.00	-1.22	2.29	637.66	198.49	191.19	0.00	334.63
993	-0.00	-0.00	-0.00	903.00	200.00	0.00	-0.00	-1.22	2.37	638.28	198.80	191.15	0.00	341.69
994	-0.00	-0.00	-0.00	903.00	200.00	0.00	-0.00	-1.22	2.21	638.12	198.71	191.10	0.00	326.52
995	-0.00	-0.00	-0.00	903.00	200.00	0.00	-0.00	-1.37	2.29	638.58	198.85	191.16	0.00	358.09
996	-0.00	-0.00	-0.00	903.00	200.00	0.00	-0.00	-1.30	2.44	638.89	198.97	191.12	0.00	395.50
997	-0.00	-0.00	-0.00	903.00	200.00	0.00	-0.00	-1.30	2.44	639.19	199.02	191.07	0.00	372.55
998	-0.00	-0.00	-0.00	903.00	200.00	0.00	-0.00	-1.14	2.44	639.19	198.88	191.17	0.00	371.43
999	-0.00	-0.00	-0.00	903.00	200.00	0.00	-0.00	-1.22	2.29	639.50	198.93	191.12	0.00	356.62
1000	-0.00	-0.00	-0.00	903.00	200.00	0.00	-0.00	-1.22	2.29	639.19	198.81	191.12	0.00	356.89
1001	-0.00	-0.00	-0.00	903.00	200.00	0.00	-0.00	-1.22	2.37	638.73	198.81	191.16	0.00	387.46
1002	-0.00	-0.00	-0.00	903.00	200.00	0.00	-0.00	-1.22	2.52	638.43	198.76	191.16	0.00	380.13
1003	-0.00	-0.00	-0.00	903.00	200.00	0.00	-0.00	-1.30	2.29	638.28	198.80	191.20	0.00	403.25
1004	-0.00	-0.00	-0.00	903.00	200.00	0.00	-0.00	-1.37	2.37	638.12	198.57	191.30	0.00	389.19
1005	-0.00	-0.00	-0.00	903.00	200.00	0.00	-0.00	-1.14	2.21	638.28	198.73	191.30	0.00	325.57
1006	-0.00	-0.00	-0.00	903.00	200.00	0.00	-0.00	-1.30	2.21	637.97	198.54	191.34	0.00	281.49
1007	-0.00	-0.00	-0.00	903.00	200.00	0.00	-0.00	-1.22	2.21	638.28	198.80	191.35	0.00	348.90
1008	0.00	0.00	0.00	903.00	200.00	0.00	0.00	-1.30	2.21	638.28	198.73	191.35	0.00	281.06
1009	-0.00	-0.00	-0.00	903.00	200.00	0.00	-0.00	-1.37	2.21	638.43	198.61	191.49	0.00	350.45
1010	-0.00	-0.00	-0.00	903.00	200.00	0.00	-0.00	-1.45	2.14	638.89	198.76	191.55	0.00	320.08
1011	-0.00	-0.00	-0.00	903.00	200.00	0.00	-0.00	-1.45	2.06	638.58	198.78	191.59	0.00	335.14
1012	-0.00	-0.00	-0.00	903.00	200.00	0.00	-0.00	-1.53	2.29	638.89	198.69	191.50	0.00	267.75
1013	-0.00	-0.00	-0.00	903.00	200.00	0.00	-0.00	-1.37	2.06	639.19	198.81	191.60	0.00	334.43
1014	-0.00	-0.00	-0.00	903.00	200.00	0.00	-0.00	-1.53	2.06	638.73	198.66	191.64	0.00	335.95
1015	-0.00	-0.00	-0.00	903.00	200.00	0.00	-0.00	-1.45	2.06	638.73	198.73	191.59	0.00	358.12
1016	-0.00	-0.00	-0.00	903.00	200.00	0.00	-0.00	-1.30	1.98	638.58	198.71	191.64	0.00	303.32
1017	0.00	0.00	0.00	903.00	200.00	0.00	0.00	-1.37	2.21	638.89	198.90	191.64	0.00	326.72
1018	-0.00	-0.00	-0.00	903.00	200.00	0.00	-0.00	-1.30	2.21	638.43	198.69	191.63	0.00	280.79
1019	-0.00	-0.00	-0.00	903.00	200.00	0.00	-0.00	-1.22	2.14	638.58	198.71	191.78	0.00	340.85
1020	-0.00	-0.00	-0.00	903.00	200.00	0.00	-0.00	-1.22	2.21	638.73	198.81	191.83	0.00	348.31
1021	-0.00	-0.00	-0.00	903.00	200.00	0.00	-0.00	-1.14	2.06	638.73	198.81	191.78	0.00	355.19
1022	-0.00	-0.00	-0.00	903.00	200.00	0.00	-0.00	-1.22	2.14	638.28	198.80	191.87	0.00	340.54
1023	-0.00	-0.00	-0.00	903.00	200.00	0.00	-0.00	-0.76	2.29	638.28	198.37	192.02	0.00	330.25
1024	-0.00	-0.00	-0.00	903.00	200.00	0.00	-0.00	-1.07	2.06	638.12	198.42	192.20	0.00	377.79
1025	-0.00	-0.00	-0.00	903.00	200.00	0.00	-0.00	-0.92	2.14	638.73	198.38	192.21	0.00	361.55
1026	-0.00	-0.00	-0.00	903.00	200.00	0.00	-0.00	-0.76	1.91	638.12	198.13	192.35	0.00	337.46
1027	-0.00	-0.00	-0.00	903.00	200.00	0.00	-0.00	-0.76	1.83	638.89	198.33	192.36	0.00	237.77
1028	-0.00	-0.00	-0.00	903.00	200.00	0.00	-0.00	-0.61	1.83	638.28	198.02	192.45	0.00	351.57
1029	-0.00	-0.00	-0.00	903.00	200.00	0.00	-0.00	-0.53	1.68	638.43	197.75	192.54	0.00	290.04
1030	-0.00	-0.00	-0.00	903.00	200.00	0.00	-0.00	-0.61	1.68	638.58	197.92	192.69	0.00	267.35
1031	-0.00	-0.00	-0.00	903.00	200.00	0.00	-0.00	-0.61	1.68	638.89	197.83	192.74	0.00	267.48
1032	-0.00	-0.00	-0.00	903.00	200.00	0.00	-0.00	-0.53	1.68	639.04	197.85	192.69	0.00	312.68
1033	-0.00	-0.00	-0.00	903.00	200.00	0.00	-0.00	-0.53	1.60	638.73	197.66	192.64	0.00	259.45
1034	-0.00	-0.00	-0.00	903.00	200.00	0.00	-0.00	-0.69	1.83	638.58	197.63	192.74	0.00	306.87
1035	-0.00	-0.00	-0.00	903.00	200.00	0.00	-0.00	-0.92	1.68	638.73	197.66	192.93	0.00	292.69
1036	-0.00	-0.00	-0.00	903.00	200.00	0.00	-0.00	-0.69	1.60	638.73	197.73	192.93	0.00	306.04
1037	-0.00	-0.00	-0.00	903.00	200.00	0.00	-0.00	-0.53	1.68	638.28	197.66	193.02	0.00	289.95
1038	-0.00	-0.00	-0.00	903.00	200.00	0.00	-0.00	-0.53	1.68	638.73	197.44	193.12	0.00	267.36
1039	-0.00	-0.00	-0.00	903.00	200.00	0.00	-0.00	-0.53	1.45	639.50	197.57	193.03	0.00	289.54
1040	-0.00	-0.00	-0.00	903.00	200.00	0.00	-0.00	-0.53	1.83	639.95	197.57	193.18	0.00	282.75
1041	-0.00	-0.00	-0.00	903.00	200.00	0.00	-0.00	-0.38	1.68	640.11	197.45	193.18	0.00	289.17
1042	-0.00	-0.00	-0.00	903.00	200.00	0.00	-0.00	-0.61	1.60	639.80	197.26	193.23	0.00	306.07
1043	-0.00	-0.00	-0.00	903.00	200.00	0.00	-0.00	-0.38	1.60	639.50	197.28	193.22	0.00	304.49
1044	-0.00	-0.00	-0.00	903.00	200.00	0.00	-0.00	-0.31	1.60	638.43	197.18	193.26	0.00	281.23
1045	-0.00	-0.00	-0.00	903.00	200.00	0.00	-0.00	-0.23	1.60	638.12	197.06	193.30	0.00	303.79
1046	-0.00	-0.00	-0.00	903.00	200.00	0.00	-0.00	-0.38	1.45	637.97	197.03	193.16	0.00	197.64
1047	-0.00	-0.00	-0.00	903.00	200.00	0.00	-0.00	-0.31	1.53	637.51	196.96	193.20	0.00	273.74
1048	-0.00	-0.00	-0.00	903.00	200.00	0.00	-0.00	-0.15	1.53	636.75	197.05	193.10	0.00	203.91
1049	-0.00	-0.00	-0.00	903.00	200.00	0.00	-0.00	-0.08	1.53	636.44	196.86	193.19	0.00	272.34
1050	-0.00	-0.00	-0.00	903.00	200.00	0.00	-0.00	-0.23	1.37	636.14	196.88	193.14	0.00	257.62
1051	-0.00	-0.00	-0.00	903.00	200.00	0.00	-0.00	-0.23	1.37	635.83	196.90	193.09	0.00	234.72
1052	-0.00	-0.00	-0.00	903.00	200.00	0.00	-0.00	-0.15	1.30	636.14	196.95	193.14	0.00	272.03
1053	-0.00	-0.00	-0.00	903.00	200.00	0.00	-0.00	-0.15	1.37	636.75	197.05	193.05	0.00	256.88
1054	-0.00	-0.00	-0.00	903.00	200.00	0.00	-0.00	-0.38	1.45	637.66	197.13	193.16	0.00	266.17
1055	-0.00	-0.00	-0.00	903.00	200.00	0.00	-0.00	-0.23	1.60	637.97	197.03	193.21	0.00	280.96
1056	-0.00	-0.00	-0.00	903.00	200.00	0.00	-0.00	-0.31	1.53	639.04	197.13	193.12	0.00	273.50
1057	-0.00	-0.00	-0.00	903.00	200.00	0.00	-0.00	-0.53	1.68	639.80	197.26	193.08	0.00	290.58
1058	-0.00	-0.00	-0.00	903.00	200.00	0.00	-0.00	-0.31	1.83	640.26	197.19	193.14	0.00	281.90
1059	-0.00	-0.00	-0.00	903.00	200.00	0.00	-0.00	-0.38	1.83	640.26	197.33	193.09	0.00	305.07
1060	-0.00	-0.00	-0.00	903.00	200.00	0.00	-0.00	-0.53	1.60	640.41	197.28	193.14	0.00	282.67
1061	0.00	0.00	0.00	903.00	200.00	0.00	0.00	-0.53	1.83	640.11	197.31	193.04	0.00	329.08
1062	-0.00	-0.00	-0.00	903.00	200.00	0.00	-0.00	-0.61	1.60	639.65	197.30	193.08	0.00	328.98
1063	-0.00	-0.00	-0.00	903.00	200.00	0.00	-0.00	-0.53	1.68	638.73	197.16	193.22	0.00	336.46
1064	-0.00	-0.00	-0.00	903.00	200.00	0.00	-0.00	-0.53	1.68	638.73	197.37	193.17	0.00	336.12
1065	0.00	0.00	0.00	903.00	200.00	0.00	0.00	-0.69	1.68	638.58	197.20	193.26	0.00	360.27
1066	-0.00	-0.00	-0.00	903.00	200.00	0.00	-0.00	-0.53	1.53	638.12	197.13	193.26	0.00	320.78
1067	-0.00	-0.00	-0.00	903.00	200.00	0.00	-0.00	-0.53	1.68	638.58	197.28	193.26	0.00	336.23
1068	-0.00	-0.00	-0.00	903.00	200.00	0.00	-0.00	-0.46	1.68	638.73	197.23	193.31	0.00	358.67
1069	-0.00	-0.00	-0.00	903.00	200.00	0.00	-0.00	-0.46	1.60	638.28	197.08	193.26	0.00	328.19
1070	-0.00	-0.00	-0.00	903.00	200.00	0.00	-0.00	-0.53	1.83	638.28	197.16	193.40	0.00	352.06
1071	-0.00	-0.00	-0.00	903.00	200.00	0.00	-0.00	-0.31	1.83	638.89	197.18	193.26	0.00	350.54
1072	-0.00	-0.00	-0.00	903.00	200.00	0.00	-0.00	-0.31	1.68	639.95	197.21	193.28	0.00	334.80
1073	-0.00	-0.00	-0.00	903.00	200.00	0.00	-0.00	-0.31	1.60	639.50	197.21	193.37	0.00	326.93
1074	-0.00	-0.00	-0.00	903.00	200.00	0.00	-0.00	-0.15	1.91	639.50	197.21	193.27	0.00	380.19
1075	-0.00	-0.00	-0.00	903.00	200.00	0.00	-0.00	-0.00	1.91	638.89	197.18	193.22	0.00	356.33
1076	-0.00	-0.00	-0.00	903.00	200.00	0.00	-0.00	-0.00	1.83	638.89	196.97	193.26	0.00	325.99
1077	-0.00	-0.00	-0.00	903.00	200.00	0.00	-0.00	-0.15	1.83	638.43	197.04	193.31	0.00	349.77
1078	-0.00	-0.00	-0.00	903.00	200.00	0.00	-0.00	-0.15	1.60	638.12	197.06	193.50	0.00	326.14
1079	0.00	0.00	0.00	903.00	200.00	0.00	0.00	-0.00	1.83	638.12	197.06	193.40	0.00	302.93
1080	-0.00	-0.00	-0.00	903.00	200.00	0.00	-0.00	-0.08	1.60	637.97	196.96	193.54	0.00	280.02
1081	-0.00	-0.00	-0.00	903.00	200.00	0.00	-0.00	-0.15	1.53	637.82	197.15	193.49	0.00	341.03
1082	-0.00	-0.00	-0.00	903.00	200.00	0.00	-0.00	-0.08	1.45	638.43	197.18	193.59	0.00	332.64
1083	-0.00	-0.00	-0.00	903.00	200.00	0.00	-0.00	0.08	1.53	638.12	197.06	193.54	0.00	316.80
1084	-0.00	-0.00	-0.00	903.00	200.00	0.00	-0.00	-0.08	1.53	638.58	197.20	193.60	0.00	363.34
1085	-0.00	-0.00	-0.00	903.00	200.00	0.00	-0.00	-0.08	1.53	638.73	197.23	193.65	0.00	294.63
1086	-0.00	-0.00	-0.00	903.00	200.00	0.00	-0.00	-0.00	1.60	638.58	197.06	193.60	0.00	325.14
1087	-0.00	-0.00	-0.00	903.00	200.00	0.00	-0.00	-0.08	1.60	638.89	197.25	193.60	0.00	325.32
1088	-0.00	-0.00	-0.00	903.00	200.00	0.00	-0.00	-0.15	1.53	638.73	197.09	193.69	0.00	318.21
1089	-0.00	-0.00	-0.00	903.00	200.00	0.00	-0.00	-0.31	1.60	638.58	197.35	193.64	0.00	326.62
1090	-0.00	-0.00	-0.00	903.00	200.00	0.00	-0.00	-0.31	1.53	638.43	197.25	193.69	0.00	318.92
1091	-0.00	-0.00	-0.00	903.00	200.00	0.00	-0.00	-0.31	1.53	638.89	197.40	193.74	0.00	204.25
1092	-0.00	-0.00	-0.00	903.00	200.00	0.00	-0.00	-0.38	1.53	638.12	197.35	193.69	0.00	319.26
1093	-0.00	-0.00	-0.00	903.00	200.00	0.00	-0.00	-0.31	1.53	638.28	197.44	193.69	0.00	295.75
1094	-0.00	-0.00	-0.00	903.00	200.00	0.00	-0.00	-0.38	1.60	638.28	197.30	193.78	0.00	258.47
1095	-0.00	-0.00	-0.00	903.00	200.00	0.00	-0.00	-0.38	1.83	638.12	197.27	193.78	0.00	350.69
1096	-0.00	-0.00	-0.00	903.00	200.00	0.00	-0.00	-0.23	1.68	638.12	197.35	193.69	0.00	288.19
1097	-0.00	-0.00	-0.00	903.00	200.00	0.00	-0.00	-0.46	1.60	638.43	197.25	193.69	0.00	304.84
1098	0.00	0.00	0.00	903.00	200.00	0.00	0.00	-0.46	1.68	638.43	197.39	193.69	0.00	289.55
1099	-0.00	-0.00	-0.00	903.00	200.00	0.00	-0.00	-0.38	1.68	638.73	197.37	193.65	0.00	289.12
1100	-0.00	-0.00	-0.00	903.00	200.00	0.00	-0.00	-0.53	1.60	638.43	197.61	193.69	0.00	304.75
1101	-0.00	-0.00	-0.00	903.00	200.00	0.00	-0.00	-0.61	1.53	638.58	197.42	193.64	0.00	297.73
1102	-0.00	-0.00	-0.00	903.00	200.00	0.00	-0.00	-0.31	1.60	638.89	197.68	193.65	0.00	303.20
1103	-0.00	-0.00	-0.00	903.00	200.00	0.00	-0.00	-0.46	1.68	638.73	197.30	193.74	0.00	312.57
1104	-0.00	-0.00	-0.00	903.00	200.00	0.00	-0.00	-0.38	1.60	639.50	197.92	193.65	0.00	303.29
1105	0.00	0.00	0.00	903.00	200.00	0.00	0.00	-0.31	1.60	638.89	197.68	193.65	0.00	326.09
1106	-0.00	-0.00	-0.00	903.00	200.00	0.00	-0.00	-0.38	1.53	638.73	197.52	193.65	0.00	296.13
1107	-0.00	-0.00	-0.00	903.00	200.00	0.00	-0.00	-0.38	1.68	638.58	197.78	193.60	0.00	288.46
1108	-0.00	-0.00	-0.00	903.00	200.00	0.00	-0.00	-0.38	1.60	638.58	197.78	193.60	0.00	257.77
1109	-0.00	-0.00	-0.00	903.00	200.00	0.00	-0.00	-0.46	1.91	638.58	197.78	193.60	0.00	335.23
1110	-0.00	-0.00	-0.00	903.00	200.00	0.00	-0.00	-0.31	1.91	638.12	197.70	193.50	0.00	357.32
1111	-0.00	-0.00	-0.00	903.00	200.00	0.00	-0.00	-0.31	1.91	638.58	197.92	193.60	0.00	311.10
1112	-0.00	-0.00	-0.00	903.00	200.00	0.00	-0.00	-0.31	1.91	638.12	197.85	193.54	0.00	311.25
1113	-0.00	-0.00	-0.00	903.00	200.00	0.00	-0.00	-0.23	1.83	638.28	197.87	193.59	0.00	325.80
1114	-0.00	-0.00	-0.00	903.00	200.00	0.00	-0.00	-0.23	1.91	638.12	197.85	193.64	0.00	333.62
1115	-0.00	-0.00	-0.00	903.00	200.00	0.00	-0.00	-0.38	1.83	638.28	198.02	193.59	0.00	303.62
1116	-0.00	-0.00	-0.00	903.00	200.00	0.00	-0.00	-0.23	1.83	638.43	198.04	193.59	0.00	279.71
1117	-0.00	-0.00	-0.00	903.00	200.00	0.00	-0.00	-0.38	1.68	638.12	197.92	193.64	0.00	311.09
1118	-0.00	-0.00	-0.00	903.00	200.00	0.00	-0.00	-0.46	1.68	638.73	198.16	193.65	0.00	265.40
1119	0.00	0.00	0.00	903.00	200.00	0.00	0.00	-0.46	1.68	638.43	198.11	193.64	0.00	288.37
1120	-0.00	-0.00	-0.00	903.00	200.00	0.00	-0.00	-0.46	1.91	638.73	198.16	193.65	0.00	334.48
1121	-0.00	-0.00	-0.00	903.00	200.00	0.00	-0.00	-0.53	1.83	638.89	198.26	193.65	0.00	349.91
1122	-0.00	-0.00	-0.00	903.00	200.00	0.00	-0.00	-0.76	1.91	639.04	198.21	193.55	0.00	290.62
1123	-0.00	-0.00	-0.00	903.00	200.00	0.00	-0.00	-0.69	1.91	638.89	198.26	193.60	0.00	312.90
1124	-0.00	-0.00	-0.00	903.00	200.00	0.00	-0.00	-0.76	1.91	638.89	198.33	193.60	0.00	290.36
1125	0.00	0.00	0.00	903.00	200.00	0.00	0.00	-0.99	1.98	638.43	198.26	193.55	0.00	299.78
1126	-0.00	-0.00	-0.00	903.00	200.00	0.00	-0.00	-0.69	1.60	638.73	198.45	193.69	0.00	304.36
1127	-0.00	-0.00	-0.00	903.00	200.00	0.00	-0.00	-0.76	1.60	638.58	198.49	193.60	0.00	281.96
1128	-0.00	-0.00	-0.00	903.00	200.00	0.00	-0.00	-0.92	1.83	638.43	198.69	193.69	0.00	237.07
1129	-0.00	-0.00	-0.00	903.00	200.00	0.00	-0.00	-0.92	1.68	638.73	198.52	193.60	0.00	290.64
1130	-0.00	-0.00	-0.00	903.00	200.00	0.00	-0.00	-0.99	1.91	639.04	198.57	193.65	0.00	245.54
1131	-0.00	-0.00	-0.00	903.00	200.00	0.00	-0.00	-0.99	1.91	639.80	198.62	193.61	0.00	291.27
1132	-0.00	-0.00	-0.00	903.00	200.00	0.00	-0.00	-0.92	1.91	639.50	198.78	193.65	0.00	313.31
1133	0.00	0.00	0.00	903.00	200.00	0.00	0.00	-0.92	1.91	639.50	198.78	193.51	0.00	336.33
1134	-0.00	-0.00	-0.00	903.00	200.00	0.00	-0.00	-1.14	1.98	639.50	198.57	193.56	0.00	345.91
1135	-0.00	-0.00	-0.00	903.00	200.00	0.00	-0.00	-0.92	2.06	638.58	198.64	193.69	0.00	306.13
1136	0.00	0.00	0.00	903.00	200.00	0.00	0.00	-1.07	1.98	638.43	198.69	193.59	0.00	345.14
1137	0.00	0.00	0.00	903.00	200.00	0.00	0.00	-0.99	1.91	638.28	198.59	193.55	0.00	337.16
1138	-0.00	-0.00	-0.00	903.00	200.00	0.00	-0.00	-0.99	1.83	637.97	198.61	193.49	0.00	306.54
1139	-0.00	-0.00	-0.00	903.00	200.00	0.00	-0.00	-0.92	1.68	637.36	198.44	193.58	0.00	290.77
1140	-0.00	-0.00	-0.00	903.00	200.00	0.00	-0.00	-0.99	1.68	636.75	198.49	193.39	0.00	314.27
1141	-0.00	-0.00	-0.00	903.00	200.00	0.00	-0.00	-1.07	1.68	636.60	198.61	193.38	0.00	291.69
1142	-0.00	-0.00	-0.00	903.00	200.00	0.00	-0.00	-1.14	1.60	636.75	198.42	193.39	0.00	284.76
1143	-0.00	-0.00	-0.00	903.00	200.00	0.00	-0.00	-1.07	1.60	637.05	198.40	193.63	0.00	284.03
1144	-0.00	-0.00	-0.00	903.00	200.00	0.00	-0.00	-0.99	1.60	637.36	198.44	193.54	0.00	260.67
1145	-0.00	-0.00	-0.00	903.00	200.00	0.00	-0.00	-1.30	2.06	637.97	198.40	193.59	0.00	332.05
1146	-0.00	-0.00	-0.00	903.00	200.00	0.00	-0.00	-1.22	1.83	638.28	198.37	193.64	0.00	331.17
1147	-0.00	-0.00	-0.00	903.00	200.00	0.00	-0.00	-0.99	1.83	639.19	198.38	193.51	0.00	329.85
1148	-0.00	-0.00	-0.00	903.00	200.00	0.00	-0.00	-1.14	1.91	639.19	198.45	193.41	0.00	315.68
1149	-0.00	-0.00	-0.00	903.00	200.00	0.00	-0.00	-1.07	1.91	639.65	198.45	193.70	0.00	314.86
1150	0.00	0.00	0.00	903.00	200.00	0.00	0.00	-1.22	1.98	639.80	198.33	193.66	0.00	323.86
1151	-0.00	-0.00	-0.00	903.00	200.00	0.00	-0.00	-1.14	1.98	639.19	198.31	193.65	0.00	346.32
1152	-0.00	-0.00	-0.00	903.00	200.00	0.00	-0.00	-1.07	1.91	638.89	198.26	193.55	0.00	315.39
1153	-0.00	-0.00	-0.00	903.00	200.00	0.00	-0.00	-0.99	1.91	638.89	198.47	193.69	0.00	314.34
1154	-0.00	-0.00	-0.00	903.00	200.00	0.00	-0.00	-0.99	1.91	638.58	198.49	193.74	0.00	314.26
1155	-0.00	-0.00	-0.00	903.00	200.00	0.00	-0.00	-0.99	1.91	638.58	198.28	193.69	0.00	314.71
1156	-0.00	-0.00	-0.00	903.00	200.00	0.00	-0.00	-0.99	1.98	638.43	198.26	193.69	0.00	322.52
1157	-0.00	-0.00	-0.00	903.00	200.00	0.00	-0.00	-0.99	1.91	638.73	198.30	193.55	0.00	314.81
1158	0.00	0.00	0.00	903.00	200.00	0.00	0.00	-0.69	2.06	638.43	198.18	193.74	0.00	328.48
1159	-0.00	-0.00	-0.00	903.00	200.00	0.00	-0.00	-0.69	2.14	638.73	198.09	193.69	0.00	336.48
1160	-0.00	-0.00	-0.00	903.00	200.00	0.00	-0.00	-0.61	1.91	638.58	198.21	193.69	0.00	335.33
1161	-0.00	-0.00	-0.00	903.00	200.00	0.00	-0.00	-0.61	1.91	638.43	198.11	193.69	0.00	312.63
1162	-0.00	-0.00	-0.00	903.00	200.00	0.00	-0.00	-0.69	1.83	638.73	198.23	193.65	0.00	305.15
1163	-0.00	-0.00	-0.00	903.00	200.00	0.00	-0.00	-0.76	1.91	638.73	198.30	193.69	0.00	336.11
1164	-0.00	-0.00	-0.00	903.00	200.00	0.00	-0.00	-0.76	1.98	638.89	198.18	193.69	0.00	344.10
1165	-0.00	-0.00	-0.00	903.00	200.00	0.00	-0.00	-0.76	1.91	639.50	198.21	193.65	0.00	336.32
1166	-0.00	-0.00	-0.00	903.00	200.00	0.00	-0.00	-0.69	1.91	639.04	198.21	193.74	0.00	312.89
1167	-0.00	-0.00	-0.00	903.00	200.00	0.00	-0.00	-0.69	1.98	638.28	198.02	193.69	0.00	343.96
1168	-0.00	-0.00	-0.00	903.00	200.00	0.00	-0.00	-0.69	1.91	638.28	198.37	193.74	0.00	312.58
1169	-0.00	-0.00	-0.00	903.00	200.00	0.00	-0.00	-0.76	1.91	638.12	198.13	193.88	0.00	313.40
1170	-0.00	-0.00	-0.00	903.00	200.00	0.00	-0.00	-0.69	1.91	638.12	198.42	193.93	0.00	335.24
1171	-0.00	-0.00	-0.00	903.00	200.00	0.00	-0.00	-0.69	1.83	638.43	198.40	193.93	0.00	327.54
1172	-0.00	-0.00	-0.00	903.00	200.00	0.00	-0.00	-0.69	1.98	638.12	198.42	193.93	0.00	320.11
1173	-0.00	-0.00	-0.00	903.00	200.00	0.00	-0.00	-0.76	1.98	637.82	198.23	193.88	0.00	229.44
1174	-0.00	-0.00	-0.00	903.00	200.00	0.00	-0.00	-0.76	1.83	638.12	198.57	193.93	0.00	236.14
1175	-0.00	-0.00	-0.00	903.00	200.00	0.00	-0.00	-0.99	1.98	638.12	198.42	193.93	0.00	253.30
1176	-0.00	-0.00	-0.00	903.00	200.00	0.00	-0.00	-0.92	1.91	638.73	198.45	193.98	0.00	244.98
1177	0.00	0.00	0.00	903.00	200.00	0.00	0.00	-0.92	1.83	638.43	198.33	194.02	0.00	283.19
1178	-0.00	-0.00	-0.00	903.00	200.00	0.00	-0.00	-0.92	1.91	638.28	198.45	193.88	0.00	245.08
1179	-0.00	-0.00	-0.00	903.00	200.00	0.00	-0.00	-0.99	1.91	638.58	198.42	193.98	0.00	245.49
1180	-0.00	-0.00	-0.00	903.00	200.00	0.00	-0.00	-1.07	1.91	638.58	198.42	193.93	0.00	223.11
1181	-0.00	-0.00	-0.00	903.00	200.00	0.00	-0.00	-0.99	1.91	638.43	198.33	193.93	0.00	245.72
1182	-0.00	-0.00	-0.00	903.00	200.00	0.00	-0.00	-0.92	1.91	638.58	198.28	193.98	0.00	291.08
1183	-0.00	-0.00	-0.00	903.00	200.00	0.00	-0.00	-0.92	1.83	638.89	198.47	194.08	0.00	282.88
1184	-0.00	-0.00	-0.00	903.00	200.00	0.00	-0.00	-1.07	1.91	638.58	198.35	194.07	0.00	291.76
1185	-0.00	-0.00	-0.00	903.00	200.00	0.00	-0.00	-1.14	1.98	638.73	198.38	194.17	0.00	345.59
1186	-0.00	-0.00	-0.00	903.00	200.00	0.00	-0.00	-1.07	1.91	638.12	198.06	194.17	0.00	246.44
1187	-0.00	-0.00	-0.00	903.00	200.00	0.00	-0.00	-1.07	1.91	637.97	198.18	194.26	0.00	314.77
1188	-0.00	-0.00	-0.00	903.00	200.00	0.00	-0.00	-1.22	1.98	638.28	198.16	194.21	0.00	346.41
1189	-0.00	-0.00	-0.00	903.00	200.00	0.00	-0.00	-1.22	1.68	638.43	198.04	194.26	0.00	292.58
1190	-0.00	-0.00	-0.00	903.00	200.00	0.00	-0.00	-1.14	1.60	638.43	198.04	194.26	0.00	215.70
1191	-0.00	-0.00	-0.00	903.00	200.00	0.00	-0.00	-1.30	1.68	638.43	198.04	194.31	0.00	292.95
1192	0.00	0.00	0.00	903.00	200.00	0.00	0.00	-1.22	1.68	638.58	197.92	194.31	0.00	315.61
1193	0.00	0.00	0.00	903.00	200.00	0.00	0.00	-1.22	1.83	638.58	197.78	194.46	0.00	285.49
1194	-0.00	-0.00	-0.00	903.00	200.00	0.00	-0.00	-1.14	1.68	638.58	197.85	194.46	0.00	315.13
1195	0.00	0.00	0.00	903.00	200.00	0.00	0.00	-1.22	1.68	638.58	197.49	194.31	0.00	224.78
1196	-0.00	-0.00	-0.00	903.00	200.00	0.00	-0.00	-1.14	1.83	639.04	197.71	194.41	0.00	308.14
1197	-0.00	-0.00	-0.00	903.00	200.00	0.00	-0.00	-0.92	1.68	638.89	197.47	194.51	0.00	291.57
1198	-0.00	-0.00	-0.00	903.00	200.00	0.00	-0.00	-1.07	1.60	638.28	197.37	194.55	0.00	376.25
1199	-0.00	-0.00	-0.00	903.00	200.00	0.00	-0.00	-0.69	1.83	638.89	197.25	194.55	0.00	374.98
1200	-0.00	-0.00	-0.00	903.00	200.00	0.00	-0.00	-0.69	1.68	638.89	197.25	194.65	0.00	313.46
1201	-0.00	-0.00	-0.00	903.00	200.00	0.00	-0.00	-0.53	1.83	638.73	197.09	194.60	0.00	351.54
1202	-0.00	-0.00	-0.00	903.00	200.00	0.00	-0.00	-0.46	1.60	638.12	196.99	194.69	0.00	304.80
1203	-0.00	-0.00	-0.00	903.00	200.00	0.00	-0.00	-0.53	1.60	637.97	196.75	194.64	0.00	328.51
1204	-0.00	-0.00	-0.00	903.00	200.00	0.00	-0.00	-0.15	1.53	637.97	196.68	194.59	0.00	272.93
1205	-0.00	-0.00	-0.00	903.00	200.00	0.00	-0.00	-0.46	1.60	638.12	196.84	194.64	0.00	282.17
1206	-0.00	-0.00	-0.00	903.00	200.00	0.00	-0.00	-0.23	1.91	638.28	196.87	194.69	0.00	335.25
1207	-0.00	-0.00	-0.00	903.00	200.00	0.00	-0.00	-0.46	1.53	638.28	196.65	194.69	0.00	297.45
1208	-0.00	-0.00	-0.00	903.00	200.00	0.00	-0.00	-0.23	1.68	638.28	196.72	194.55	0.00	311.92
1209	-0.00	-0.00	-0.00	903.00	200.00	0.00	-0.00	-0.31	1.53	638.43	196.46	194.60	0.00	296.96
1210	-0.00	-0.00	-0.00	903.00	200.00	0.00	-0.00	-0.23	1.60	638.58	196.70	194.65	0.00	258.28
1211	-0.00	-0.00	-0.00	903.00	200.00	0.00	-0.00	-0.23	1.68	639.19	196.51	194.70	0.00	289.35
1212	-0.00	-0.00	-0.00	903.00	200.00	0.00	-0.00	-0.31	1.68	638.73	196.44	194.65	0.00	267.01
1213	0.00	0.00	0.00	903.00	200.00	0.00	0.00	-0.00	1.68	639.04	196.42	194.56	0.00	288.30
1214	-0.00	-0.00	-0.00	903.00	200.00	0.00	-0.00	-0.23	1.91	639.19	196.44	194.56	0.00	290.32
1215	-0.00	-0.00	-0.00	903.00	200.00	0.00	-0.00	-0.38	1.83	639.19	196.23	194.60	0.00	329.40
1216	-0.00	-0.00	-0.00	903.00	200.00	0.00	-0.00	-0.31	1.91	639.04	196.28	194.56	0.00	359.72
1217	-0.00	-0.00	-0.00	903.00	200.00	0.00	-0.00	-0.31	1.98	638.89	196.11	194.70	0.00	322.15
1218	-0.00	-0.00	-0.00	903.00	200.00	0.00	-0.00	-0.23	2.06	638.73	196.08	194.65	0.00	306.84
1219	-0.00	-0.00	-0.00	903.00	200.00	0.00	-0.00	-0.23	1.91	638.58	196.13	194.65	0.00	290.90
1220	-0.00	-0.00	-0.00	903.00	200.00	0.00	-0.00	-0.31	1.60	638.28	196.08	194.69	0.00	259.67
1221	-0.00	-0.00	-0.00	903.00	200.00	0.00	-0.00	-0.23	1.68	638.43	196.03	194.74	0.00	267.26
1222	-0.00	-0.00	-0.00	903.00	200.00	0.00	-0.00	-0.38	1.83	639.19	196.09	194.70	0.00	306.74
1223	-0.00	-0.00	-0.00	903.00	200.00	0.00	-0.00	-0.15	1.60	639.04	195.92	194.75	0.00	259.11
1224	-0.00	-0.00	-0.00	903.00	200.00	0.00	-0.00	-0.23	1.83	639.65	196.02	194.94	0.00	328.89
1225	-0.00	-0.00	-0.00	903.00	200.00	0.00	-0.00	-0.31	1.68	639.65	196.02	194.70	0.00	267.70
1226	-0.00	-0.00	-0.00	903.00	200.00	0.00	-0.00	-0.38	1.98	638.89	195.75	194.84	0.00	323.21
1227	0.00	0.00	0.00	903.00	200.00	0.00	0.00	-0.31	1.83	638.28	195.72	194.88	0.00	284.05
1228	-0.00	-0.00	-0.00	903.00	200.00	0.00	-0.00	-0.31	1.83	638.89	195.96	194.84	0.00	237.85
1229	-0.00	-0.00	-0.00	903.00	200.00	0.00	-0.00	-0.23	1.68	638.58	195.48	194.84	0.00	222.38
1230	-0.00	-0.00	-0.00	903.00	200.00	0.00	-0.00	-0.23	1.60	637.66	195.33	194.83	0.00	260.43
1231	-0.00	-0.00	-0.00	903.00	200.00	0.00	-0.00	-0.46	1.68	637.82	195.43	194.88	0.00	200.75
1232	-0.00	-0.00	-0.00	903.00	200.00	0.00	-0.00	-0.38	1.53	637.82	195.57	194.74	0.00	207.13
1233	-0.00	-0.00	-0.00	903.00	200.00	0.00	-0.00	-0.23	1.53	637.51	195.52	194.88	0.00	275.03
1234	-0.00	-0.00	-0.00	903.00	200.00	0.00	-0.00	-0.53	1.53	636.90	195.50	194.83	0.00	253.78
1235	-0.00	-0.00	-0.00	903.00	200.00	0.00	-0.00	-0.61	1.60	637.36	195.50	194.88	0.00	307.88
1236	0.00	0.00	0.00	903.00	200.00	0.00	0.00	-0.46	1.60	637.66	195.41	194.97	0.00	261.43
1237	-0.00	-0.00	-0.00	903.00	200.00	0.00	-0.00	-0.46	1.83	637.97	195.24	195.03	0.00	331.43
1238	-0.00	-0.00	-0.00	903.00	200.00	0.00	-0.00	-0.69	1.68	638.12	195.27	194.98	0.00	293.68
1239	-0.00	-0.00	-0.00	903.00	200.00	0.00	-0.00	-0.61	1.60	638.28	195.36	194.98	0.00	262.26
1240	-0.00	-0.00	-0.00	903.00	200.00	0.00	-0.00	-0.69	1.83	638.58	195.27	194.93	0.00	332.58
1241	-0.00	-0.00	-0.00	903.00	200.00	0.00	-0.00	-0.69	1.60	638.73	195.22	194.94	0.00	308.68
1242	-0.00	-0.00	-0.00	903.00	200.00	0.00	-0.00	-0.69	1.45	638.89	195.25	194.89	0.00	315.57
1243	-0.00	-0.00	-0.00	903.00	200.00	0.00	-0.00	-0.76	1.53	639.50	195.35	195.13	0.00	300.73
1244	-0.00	-0.00	-0.00	903.00	200.00	0.00	-0.00	-0.76	1.30	639.19	195.23	194.99	0.00	277.05
1245	-0.00	-0.00	-0.00	903.00	200.00	0.00	-0.00	-0.69	1.53	639.19	195.23	195.08	0.00	300.58
1246	-0.00	-0.00	-0.00	903.00	200.00	0.00	-0.00	-0.69	1.45	638.89	195.18	195.18	0.00	315.48
1247	-0.00	-0.00	-0.00	903.00	200.00	0.00	-0.00	-0.61	1.53	638.58	194.98	195.08	0.00	323.47
1248	-0.00	-0.00	-0.00	903.00	200.00	0.00	-0.00	-0.69	1.37	638.58	194.98	195.08	0.00	262.04
1249	-0.00	-0.00	-0.00	903.00	200.00	0.00	-0.00	-0.61	1.60	638.89	195.03	195.03	0.00	331.43
1250	-0.00	-0.00	-0.00	903.00	200.00	0.00	-0.00	-0.46	1.60	638.58	194.98	195.08	0.00	284.95
1251	-0.00	-0.00	-0.00	903.00	200.00	0.00	-0.00	-0.53	1.60	638.43	194.89	195.03	0.00	262.62
1252	-0.00	-0.00	-0.00	903.00	200.00	0.00	-0.00	-0.61	1.53	638.12	194.76	195.03	0.00	323.83
1253	-0.00	-0.00	-0.00	903.00	200.00	0.00	-0.00	-0.38	1.53	638.28	194.72	195.08	0.00	322.75
1254	-0.00	-0.00	-0.00	903.00	200.00	0.00	-0.00	-0.31	1.53	638.58	194.77	195.13	0.00	322.28
1255	-0.00	-0.00	-0.00	903.00	200.00	0.00	-0.00	-0.38	1.60	638.73	194.58	195.08	0.00	331.00
1256	-0.00	-0.00	-0.00	903.00	200.00	0.00	-0.00	-0.31	1.83	639.04	194.77	195.08	0.00	331.51
1257	-0.00	-0.00	-0.00	903.00	200.00	0.00	-0.00	-0.46	1.83	639.04	194.41	195.03	0.00	332.94
1258	-0.00	-0.00	-0.00	903.00	200.00	0.00	-0.00	-0.23	1.60	639.04	194.34	195.08	0.00	330.63
1259	-0.00	-0.00	-0.00	903.00	200.00	0.00	-0.00	-0.38	1.68	638.89	194.53	195.13	0.00	339.10
1260	-0.00	-0.00	-0.00	903.00	200.00	0.00	-0.00	-0.23	1.45	638.89	194.46	195.13	0.00	360.10
1261	-0.00	-0.00	-0.00	903.00	200.00	0.00	-0.00	-0.15	1.83	638.58	194.34	195.08	0.00	400.22
1262	-0.00	-0.00	-0.00	903.00	200.00	0.00	-0.00	-0.15	1.53	638.43	194.38	195.08	0.00	367.90
1263	-0.00	-0.00	-0.00	903.00	200.00	0.00	-0.00	-0.15	1.45	638.28	194.14	195.12	0.00	291.52
1264	0.00	0.00	0.00	903.00	200.00	0.00	0.00	-0.08	1.91	638.28	194.14	195.22	0.00	339.60
1265	-0.00	-0.00	-0.00	903.00	200.00	0.00	-0.00	-0.15	1.83	638.28	194.21	195.27	0.00	377.53
1266	0.00	0.00	0.00	903.00	200.00	0.00	0.00	-0.08	1.60	637.82	194.07	195.17	0.00	353.20
1267	-0.00	-0.00	-0.00	903.00	200.00	0.00	-0.00	-0.08	1.68	638.43	194.10	195.27	0.00	338.33
1268	-0.00	-0.00	-0.00	903.00	200.00	0.00	-0.00	-0.23	1.60	637.97	193.88	195.36	0.00	354.19
1269	-0.00	-0.00	-0.00	903.00	200.00	0.00	-0.00	-0.23	1.53	638.58	193.98	195.27	0.00	323.08
1270	0.00	0.00	0.00	903.00	200.00	0.00	0.00	-0.15	1.53	638.89	193.96	195.27	0.00	322.75
1271	-0.00	-0.00	-0.00	903.00	200.00	0.00	-0.00	-0.15	1.53	638.43	193.88	195.36	0.00	345.74
1272	-0.00	-0.00	-0.00	903.00	200.00	0.00	-0.00	-0.00	1.53	638.73	193.86	195.37	0.00	345.06
1273	-0.00	-0.00	-0.00	903.00	200.00	0.00	-0.00	-0.23	1.53	639.04	193.91	195.42	0.00	346.03
1274	0.00	0.00	0.00	903.00	200.00	0.00	0.00	-0.23	1.53	638.73	193.72	195.32	0.00	369.24
1275	-0.00	-0.00	-0.00	903.00	200.00	0.00	-0.00	-0.00	1.60	638.89	193.60	195.22	0.00	376.47
1276	-0.00	-0.00	-0.00	903.00	200.00	0.00	-0.00	-0.00	1.53	638.43	193.45	195.32	0.00	322.80
1277	-0.00	-0.00	-0.00	903.00	200.00	0.00	-0.00	0.15	1.53	638.43	193.38	195.36	0.00	345.09
1278	-0.00	-0.00	-0.00	903.00	200.00	0.00	-0.00	-0.08	1.60	638.28	193.07	195.36	0.00	331.90
1279	-0.00	-0.00	-0.00	903.00	200.00	0.00	-0.00	0.08	1.53	638.28	193.28	195.36	0.00	345.59
1280	-0.00	-0.00	-0.00	903.00	200.00	0.00	-0.00	0.08	1.53	638.28	193.14	195.36	0.00	322.92
1281	0.00	0.00	0.00	903.00	200.00	0.00	0.00	0.38	1.37	638.12	193.11	195.36	0.00	305.23
1282	-0.00	-0.00	-0.00	903.00	200.00	0.00	-0.00	-0.00	1.45	637.97	192.94	195.36	0.00	315.40
1283	-0.00	-0.00	-0.00	903.00	200.00	0.00	-0.00	0.15	1.30	638.43	193.02	195.36	0.00	229.60
1284	-0.00	-0.00	-0.00	903.00	200.00	0.00	-0.00	0.31	1.37	638.58	192.83	195.51	0.00	283.13
1285	-0.00	-0.00	-0.00	903.00	200.00	0.00	-0.00	0.15	1.22	638.73	192.79	195.37	0.00	290.39
1286	-0.00	-0.00	-0.00	903.00	200.00	0.00	-0.00	0.15	1.30	638.58	192.83	195.51	0.00	321.42
1287	-0.00	-0.00	-0.00	903.00	200.00	0.00	-0.00	0.38	1.30	638.89	192.81	195.51	0.00	297.53
1288	-0.00	-0.00	-0.00	903.00	200.00	0.00	-0.00	0.46	1.30	638.43	192.45	195.32	0.00	274.68
1289	-0.00	-0.00	-0.00	903.00	200.00	0.00	-0.00	0.46	1.30	638.28	192.35	195.36	0.00	274.83
1290	-0.00	-0.00	-0.00	903.00	200.00	0.00	-0.00	0.61	1.14	638.73	192.43	195.60	0.00	280.64
1291	-0.00	-0.00	-0.00	903.00	200.00	0.00	-0.00	0.46	1.22	639.19	192.50	195.56	0.00	289.41
1292	-0.00	-0.00	-0.00	903.00	200.00	0.00	-0.00	0.69	1.14	638.58	192.26	195.56	0.00	257.58
1293	-0.00	-0.00	-0.00	903.00	200.00	0.00	-0.00	0.69	1.22	639.19	192.43	195.56	0.00	288.48
1294	0.00	0.00	0.00	903.00	200.00	0.00	0.00	0.53	1.22	638.28	192.06	195.65	0.00	289.65
1295	-0.00	-0.00	-0.00	903.00	200.00	0.00	-0.00	0.69	1.14	638.73	192.21	195.65	0.00	280.59
1296	-0.00	-0.00	-0.00	903.00	200.00	0.00	-0.00	0.61	1.14	638.28	192.06	195.79	0.00	281.17
1297	-0.00	-0.00	-0.00	903.00	200.00	0.00	-0.00	0.53	1.07	638.43	192.09	195.70	0.00	318.96
1298	-0.00	-0.00	-0.00	903.00	200.00	0.00	-0.00	0.53	1.07	638.28	192.06	195.74	0.00	296.12
1299	-0.00	-0.00	-0.00	903.00	200.00	0.00	-0.00	0.53	1.07	638.43	192.16	195.60	0.00	318.83
1300	-0.00	-0.00	-0.00	903.00	200.00	0.00	-0.00	0.46	1.07	638.28	192.13	195.60	0.00	273.42
1301	-0.00	-0.00	-0.00	903.00	200.00	0.00	-0.00	0.53	1.14	638.12	192.04	195.74	0.00	304.39
1302	-0.00	-0.00	-0.00	903.00	200.00	0.00	-0.00	0.53	1.14	638.28	192.13	195.51	0.00	304.15
1303	-0.00	-0.00	-0.00	903.00	200.00	0.00	-0.00	0.53	1.30	638.58	192.11	195.60	0.00	320.68
1304	-0.00	-0.00	-0.00	903.00	200.00	0.00	-0.00	0.69	1.30	638.58	192.26	195.60	0.00	296.94
1305	-0.00	-0.00	-0.00	903.00	200.00	0.00	-0.00	0.69	1.22	638.58	192.11	195.56	0.00	288.86
1306	-0.00	-0.00	-0.00	903.00	200.00	0.00	-0.00	0.76	1.22	638.43	192.16	195.55	0.00	265.58
1307	-0.00	-0.00	-0.00	903.00	200.00	0.00	-0.00	0.69	1.45	638.58	192.11	195.36	0.00	336.31
1308	0.00	0.00	0.00	903.00	200.00	0.00	0.00	0.46	1.22	638.58	192.11	195.60	0.00	335.68
1309	-0.00	-0.00	-0.00	903.00	200.00	0.00	-0.00	0.61	1.53	639.04	192.19	195.51	0.00	299.09
1310	-0.00	-0.00	-0.00	903.00	200.00	0.00	-0.00	0.53	1.30	638.58	192.19	195.36	0.00	274.69
1311	-0.00	-0.00	-0.00	903.00	200.00	0.00	-0.00	0.53	1.30	638.58	192.11	195.51	0.00	274.86
1312	-0.00	-0.00	-0.00	903.00	200.00	0.00	-0.00	0.53	1.22	638.28	192.28	195.55	0.00	312.23
1313	-0.00	-0.00	-0.00	903.00	200.00	0.00	-0.00	0.46	1.14	638.28	192.13	195.36	0.00	281.54
1314	-0.00	-0.00	-0.00	903.00	200.00	0.00	-0.00	0.61	1.22	638.28	192.13	195.41	0.00	311.98
1315	0.00	0.00	0.00	903.00	200.00	0.00	0.00	0.46	1.37	638.89	192.38	195.32	0.00	351.64
1316	-0.00	-0.00	-0.00	903.00	200.00	0.00	-0.00	0.53	1.22	639.19	192.29	195.37	0.00	335.00
1317	-0.00	-0.00	-0.00	903.00	200.00	0.00	-0.00	0.61	1.30	639.19	192.22	195.23	0.00	274.21
1318	-0.00	-0.00	-0.00	903.00	200.00	0.00	-0.00	0.53	1.30	639.65	192.29	195.28	0.00	297.39
1319	0.00	0.00	0.00	903.00	200.00	0.00	0.00	0.53	1.53	639.65	192.37	195.23	0.00	299.02
1320	0.00	0.00	0.00	903.00	200.00	0.00	0.00	0.61	1.37	639.04	192.26	195.18	0.00	259.45
1321	0.00	0.00	0.00	903.00	200.00	0.00	0.00	0.61	1.45	638.43	192.30	195.27	0.00	267.67
1322	-0.00	-0.00	-0.00	903.00	200.00	0.00	-0.00	0.53	1.30	638.43	192.45	195.17	0.00	251.36
1323	-0.00	-0.00	-0.00	903.00	200.00	0.00	-0.00	0.46	1.14	638.12	192.40	195.12	0.00	258.24
1324	-0.00	-0.00	-0.00	903.00	200.00	0.00	-0.00	0.61	1.30	637.82	192.70	195.02	0.00	273.46
1325	-0.00	-0.00	-0.00	903.00	200.00	0.00	-0.00	0.46	1.22	637.66	192.82	195.07	0.00	243.02
1326	-0.00	-0.00	-0.00	903.00	200.00	0.00	-0.00	0.38	1.37	636.90	192.69	194.97	0.00	237.00
1327	-0.00	-0.00	-0.00	903.00	200.00	0.00	-0.00	0.08	1.14	636.60	192.79	194.97	0.00	259.64
1328	-0.00	-0.00	-0.00	903.00	200.00	0.00	-0.00	0.15	1.30	636.75	192.74	195.02	0.00	252.80
1329	-0.00	-0.00	-0.00	903.00	200.00	0.00	-0.00	0.08	1.30	636.90	192.76	194.92	0.00	276.03
1330	-0.00	-0.00	-0.00	903.00	200.00	0.00	-0.00	0.08	1.45	637.66	192.89	194.93	0.00	269.31
1331	-0.00	-0.00	-0.00	903.00	200.00	0.00	-0.00	-0.00	1.45	637.66	192.89	194.93	0.00	269.70
1332	-0.00	-0.00	-0.00	903.00	200.00	0.00	-0.00	0.08	1.30	638.43	193.02	194.84	0.00	229.91
1333	-0.00	-0.00	-0.00	903.00	200.00	0.00	-0.00	-0.00	1.45	638.43	193.09	194.69	0.00	292.30
1334	-0.00	-0.00	-0.00	903.00	200.00	0.00	-0.00	-0.00	1.53	639.50	193.27	194.89	0.00	323.07
1335	-0.00	-0.00	-0.00	903.00	200.00	0.00	-0.00	-0.00	1.45	639.65	193.08	194.75	0.00	315.20
1336	-0.00	-0.00	-0.00	903.00	200.00	0.00	-0.00	-0.15	1.30	639.80	193.25	194.61	0.00	299.49
1337	0.00	0.00	0.00	903.00	200.00	0.00	0.00	-0.00	1.60	639.95	193.20	194.61	0.00	308.43
1338	-0.00	-0.00	-0.00	903.00	200.00	0.00	-0.00	-0.00	1.60	639.80	193.25	194.56	0.00	354.14
1339	-0.00	-0.00	-0.00	903.00	200.00	0.00	-0.00	-0.00	1.53	639.65	193.08	194.56	0.00	323.36
1340	-0.00	-0.00	-0.00	903.00	200.00	0.00	-0.00	-0.00	1.53	639.80	193.11	194.56	0.00	300.43
1341	-0.00	-0.00	-0.00	903.00	200.00	0.00	-0.00	0.53	1.45	638.58	192.90	194.60	0.00	312.58
1342	-0.00	-0.00	-0.00	903.00	200.00	0.00	-0.00	0.46	1.60	638.28	192.92	194.55	0.00	306.39
1343	-0.00	-0.00	-0.00	903.00	200.00	0.00	-0.00	0.31	1.37	638.12	192.97	194.50	0.00	305.52
1344	-0.00	-0.00	-0.00	903.00	200.00	0.00	-0.00	0.15	1.53	638.28	192.92	194.50	0.00	322.76
1345	-0.00	-0.00	-0.00	903.00	200.00	0.00	-0.00	0.15	1.60	637.97	192.80	194.36	0.00	331.11
1346	-0.00	-0.00	-0.00	903.00	200.00	0.00	-0.00	0.15	1.60	638.12	193.11	194.36	0.00	330.61
1347	-0.00	-0.00	-0.00	903.00	200.00	0.00	-0.00	0.08	1.53	638.43	193.09	194.41	0.00	322.92
1348	-0.00	-0.00	-0.00	903.00	200.00	0.00	-0.00	0.15	1.53	638.43	193.16	194.31	0.00	345.26
1349	-0.00	-0.00	-0.00	903.00	200.00	0.00	-0.00	0.15	1.68	638.58	193.26	194.22	0.00	315.60
1350	-0.00	-0.00	-0.00	903.00	200.00	0.00	-0.00	0.31	1.83	639.04	193.27	194.27	0.00	376.79
1351	-0.00	-0.00	-0.00	903.00	200.00	0.00	-0.00	0.31	1.83	639.19	193.22	194.22	0.00	376.86
1352	-0.00	-0.00	-0.00	903.00	200.00	0.00	-0.00	-0.00	1.83	638.89	193.31	194.03	0.00	332.68
1353	-0.00	-0.00	-0.00	903.00	200.00	0.00	-0.00	0.08	1.60	639.04	193.55	194.17	0.00	353.21
1354	-0.00	-0.00	-0.00	903.00	200.00	0.00	-0.00	0.08	1.83	638.28	193.43	194.17	0.00	354.92
1355	-0.00	-0.00	-0.00	903.00	200.00	0.00	-0.00	0.08	1.68	638.28	193.64	194.02	0.00	338.28
1356	-0.00	-0.00	-0.00	903.00	200.00	0.00	-0.00	0.31	1.60	637.97	193.73	194.07	0.00	328.66
1357	-0.00	-0.00	-0.00	903.00	200.00	0.00	-0.00	0.15	1.45	638.43	193.81	193.93	0.00	313.22
1358	-0.00	-0.00	-0.00	903.00	200.00	0.00	-0.00	0.15	1.60	637.97	193.66	194.07	0.00	375.46
1359	-0.00	-0.00	-0.00	903.00	200.00	0.00	-0.00	0.53	1.60	638.12	193.90	193.93	0.00	326.96
1360	-0.00	-0.00	-0.00	903.00	200.00	0.00	-0.00	0.61	1.60	638.28	194.00	193.98	0.00	326.37
1361	0.00	0.00	0.00	903.00	200.00	0.00	0.00	0.46	1.68	638.28	194.07	193.98	0.00	335.26
1362	-0.00	-0.00	-0.00	903.00	200.00	0.00	-0.00	0.31	1.68	638.58	193.91	193.88	0.00	382.20
1363	-0.00	-0.00	-0.00	903.00	200.00	0.00	-0.00	0.38	1.60	638.58	194.12	193.79	0.00	350.37
1364	-0.00	-0.00	-0.00	903.00	200.00	0.00	-0.00	0.31	1.68	638.73	194.29	193.65	0.00	335.71
1365	-0.00	-0.00	-0.00	903.00	200.00	0.00	-0.00	0.38	1.60	638.89	194.46	193.79	0.00	326.94
1366	-0.00	-0.00	-0.00	903.00	200.00	0.00	-0.00	0.38	1.83	638.73	194.43	193.84	0.00	396.94
1367	-0.00	-0.00	-0.00	903.00	200.00	0.00	-0.00	0.31	1.60	638.43	194.38	193.83	0.00	373.33
1368	-0.00	-0.00	-0.00	903.00	200.00	0.00	-0.00	0.15	1.60	638.43	194.74	193.83	0.00	327.92
1369	-0.00	-0.00	-0.00	903.00	200.00	0.00	-0.00	0.15	1.45	638.58	194.84	193.74	0.00	334.59
1370	-0.00	-0.00	-0.00	903.00	200.00	0.00	-0.00	-0.00	1.53	638.28	194.93	193.69	0.00	366.31
1371	-0.00	-0.00	-0.00	903.00	200.00	0.00	-0.00	-0.00	1.53	638.73	195.22	193.69	0.00	320.10
1372	0.00	0.00	0.00	903.00	200.00	0.00	0.00	-0.00	1.68	638.28	195.08	193.55	0.00	313.44
1373	-0.00	-0.00	-0.00	903.00	200.00	0.00	-0.00	-0.08	1.83	638.73	195.58	193.50	0.00	374.80
1374	-0.00	-0.00	-0.00	903.00	200.00	0.00	-0.00	-0.08	1.68	638.28	195.43	193.55	0.00	290.44
1375	-0.00	-0.00	-0.00	903.00	200.00	0.00	-0.00	-0.31	1.60	638.58	195.84	193.36	0.00	283.35
1376	-0.00	-0.00	-0.00	903.00	200.00	0.00	-0.00	-0.08	1.68	638.58	195.84	193.26	0.00	312.67
1377	-0.00	-0.00	-0.00	903.00	200.00	0.00	-0.00	-0.38	1.60	638.58	195.99	193.21	0.00	329.45
1378	-0.00	-0.00	-0.00	903.00	200.00	0.00	-0.00	-0.38	1.68	638.73	196.44	193.07	0.00	336.68
1379	-0.00	-0.00	-0.00	903.00	200.00	0.00	-0.00	-0.38	1.91	638.43	196.46	192.97	0.00	360.38
1380	-0.00	-0.00	-0.00	903.00	200.00	0.00	-0.00	-0.69	1.68	638.58	196.56	192.97	0.00	270.00
1381	-0.00	-0.00	-0.00	903.00	200.00	0.00	-0.00	-0.76	1.98	638.43	196.82	192.93	0.00	324.51
1382	-0.00	-0.00	-0.00	903.00	200.00	0.00	-0.00	-1.07	1.98	638.58	197.06	192.69	0.00	303.56
1383	-0.00	-0.00	-0.00	903.00	200.00	0.00	-0.00	-1.14	2.06	638.43	197.32	192.64	0.00	334.37
1384	-0.00	-0.00	-0.00	903.00	200.00	0.00	-0.00	-1.37	1.98	638.89	197.54	192.55	0.00	305.03
1385	-0.00	-0.00	-0.00	903.00	200.00	0.00	-0.00	-1.30	2.29	638.43	197.68	192.45	0.00	358.42
1386	-0.00	-0.00	-0.00	903.00	200.00	0.00	-0.00	-1.37	2.14	638.58	197.92	192.31	0.00	343.07
1387	-0.00	-0.00	-0.00	903.00	200.00	0.00	-0.00	-1.53	2.29	638.28	198.09	192.35	0.00	382.26
1388	-0.00	-0.00	-0.00	903.00	200.00	0.00	-0.00	-1.68	2.21	638.58	198.49	192.21	0.00	352.10
1389	-0.00	-0.00	-0.00	903.00	200.00	0.00	-0.00	-1.60	2.21	638.43	198.40	192.21	0.00	328.83
1390	0.00	0.00	0.00	903.00	200.00	0.00	0.00	-1.83	2.44	638.43	198.61	192.21	0.00	376.23
1391	-0.00	-0.00	-0.00	903.00	200.00	0.00	-0.00	-1.68	2.29	638.58	198.85	192.16	0.00	381.99
1392	0.00	0.00	0.00	903.00	200.00	0.00	0.00	-1.60	2.37	638.12	198.85	192.20	0.00	389.04
1393	-0.00	-0.00	-0.00	903.00	200.00	0.00	-0.00	-1.53	2.37	638.43	198.97	192.16	0.00	365.34
1394	-0.00	-0.00	-0.00	903.00	200.00	0.00	-0.00	-1.53	2.37	638.58	199.00	192.16	0.00	296.62
1395	-0.00	-0.00	-0.00	903.00	200.00	0.00	-0.00	-1.68	2.29	637.97	198.97	192.15	0.00	290.18
1396	-0.00	-0.00	-0.00	903.00	200.00	0.00	-0.00	-1.75	2.29	638.28	199.16	192.02	0.00	382.14
1397	-0.00	-0.00	-0.00	903.00	200.00	0.00	-0.00	-1.53	2.37	638.43	199.26	191.97	0.00	273.41
1398	-0.00	-0.00	-0.00	903.00	200.00	0.00	-0.00	-1.60	2.37	638.58	199.28	191.92	0.00	296.92
1399	-0.00	-0.00	-0.00	903.00	200.00	0.00	-0.00	-1.75	2.52	638.58	199.35	191.83	0.00	359.29
1400	-0.00	-0.00	-0.00	903.00	200.00	0.00	-0.00	-1.75	2.44	638.43	199.62	191.83	0.00	282.31
1401	-0.00	-0.00	-0.00	903.00	200.00	0.00	-0.00	-1.60	2.59	638.58	199.50	191.88	0.00	365.27
1402	-0.00	-0.00	-0.00	903.00	200.00	0.00	-0.00	-1.68	2.44	638.58	199.50	191.73	0.00	282.13
1403	-0.00	-0.00	-0.00	903.00	200.00	0.00	-0.00	-1.75	2.52	638.73	199.67	191.64	0.00	290.17
1404	-0.00	-0.00	-0.00	903.00	200.00	0.00	-0.00	-1.53	2.52	638.28	199.59	191.73	0.00	242.53
1405	-0.00	-0.00	-0.00	903.00	200.00	0.00	-0.00	-1.60	2.44	638.43	199.69	191.68	0.00	258.23
1406	-0.00	-0.00	-0.00	903.00	200.00	0.00	-0.00	-1.60	2.52	638.73	199.67	191.73	0.00	288.74
1407	-0.00	-0.00	-0.00	903.00	200.00	0.00	-0.00	-1.60	2.52	638.43	199.69	191.78	0.00	288.61
1408	-0.00	-0.00	-0.00	903.00	200.00	0.00	-0.00	-1.60	2.52	639.04	199.71	191.74	0.00	219.95
1409	-0.00	-0.00	-0.00	903.00	200.00	0.00	-0.00	-1.60	2.52	639.80	199.69	191.65	0.00	265.92
1410	-0.00	-0.00	-0.00	903.00	200.00	0.00	-0.00	-1.68	2.52	640.26	199.90	191.61	0.00	220.31
1411	-0.00	-0.00	-0.00	903.00	200.00	0.00	-0.00	-1.68	2.44	640.11	200.02	191.61	0.00	303.94
1412	-0.00	-0.00	-0.00	903.00	200.00	0.00	-0.00	-1.68	2.52	639.95	199.86	191.65	0.00	197.47
1413	-0.00	-0.00	-0.00	903.00	200.00	0.00	-0.00	-1.60	2.29	638.89	199.76	191.64	0.00	197.05
1414	-0.00	-0.00	-0.00	903.00	200.00	0.00	-0.00	-1.68	2.52	638.28	199.74	191.78	0.00	243.35
1415	-0.00	-0.00	-0.00	903.00	200.00	0.00	-0.00	-1.53	2.37	638.58	199.93	191.59	0.00	203.74
1416	-0.00	-0.00	-0.00	903.00	200.00	0.00	-0.00	-1.53	2.59	638.58	199.93	191.64	0.00	249.46
1417	-0.00	-0.00	-0.00	903.00	200.00	0.00	-0.00	-1.53	2.44	637.66	199.78	191.58	0.00	234.63
1418	-0.00	-0.00	-0.00	903.00	200.00	0.00	-0.00	-1.22	2.37	636.90	199.81	191.57	0.00	224.37
1419	-0.00	-0.00	-0.00	903.00	200.00	0.00	-0.00	-1.37	2.37	636.90	199.74	191.47	0.00	271.74
1420	-0.00	-0.00	-0.00	903.00	200.00	0.00	-0.00	-1.22	2.37	636.60	199.76	191.56	0.00	247.38
1421	-0.00	-0.00	-0.00	903.00	200.00	0.00	-0.00	-1.53	2.21	636.14	199.54	191.70	0.00	257.81
1422	-0.00	-0.00	-0.00	903.00	200.00	0.00	-0.00	-1.30	2.21	636.14	199.54	191.65	0.00	255.98
1423	-0.00	-0.00	-0.00	903.00	200.00	0.00	-0.00	-1.60	2.37	636.90	199.66	191.76	0.00	273.40
1424	-0.00	-0.00	-0.00	903.00	200.00	0.00	-0.00	-1.68	2.21	637.97	199.69	191.58	0.00	213.18
1425	-0.00	-0.00	-0.00	903.00	200.00	0.00	-0.00	-1.53	2.14	638.58	199.71	191.68	0.00	226.92
1426	0.00	0.00	0.00	903.00	200.00	0.00	0.00	-1.53	2.21	638.89	199.69	191.69	0.00	234.62
1427	0.00	0.00	0.00	903.00	200.00	0.00	0.00	-1.60	2.29	639.19	199.74	191.74	0.00	219.83
1428	-0.00	-0.00	-0.00	903.00	200.00	0.00	-0.00	-1.60	2.21	639.65	199.67	191.75	0.00	212.33
1429	-0.00	-0.00	-0.00	903.00	200.00	0.00	-0.00	-1.60	2.37	639.65	199.38	191.70	0.00	251.28
1430	-0.00	-0.00	-0.00	903.00	200.00	0.00	-0.00	-1.53	2.37	640.11	199.59	191.75	0.00	250.06
1431	-0.00	-0.00	-0.00	903.00	200.00	0.00	-0.00	-1.53	2.29	639.80	199.55	191.84	0.00	265.25
1432	-0.00	-0.00	-0.00	903.00	200.00	0.00	-0.00	-1.53	2.37	639.50	199.43	191.79	0.00	250.39
1433	-0.00	-0.00	-0.00	903.00	200.00	0.00	-0.00	-1.45	2.44	638.73	199.24	191.83	0.00	234.96
1434	-0.00	-0.00	-0.00	903.00	200.00	0.00	-0.00	-1.53	2.21	638.43	199.26	191.87	0.00	235.29
1435	0.00	0.00	0.00	903.00	200.00	0.00	0.00	-1.37	1.98	638.89	199.26	192.02	0.00	187.90
1436	-0.00	-0.00	-0.00	903.00	200.00	0.00	-0.00	-1.14	1.91	638.58	199.21	192.16	0.00	178.32
1437	-0.00	-0.00	-0.00	903.00	200.00	0.00	-0.00	-1.07	1.83	638.43	199.12	192.07	0.00	193.20
1438	-0.00	-0.00	-0.00	903.00	200.00	0.00	-0.00	-0.76	2.06	638.43	199.04	192.02	0.00	259.83
1439	0.00	0.00	0.00	903.00	200.00	0.00	0.00	-0.92	2.14	638.43	199.12	192.07	0.00	268.55
1440	-0.00	-0.00	-0.00	903.00	200.00	0.00	-0.00	-0.92	1.98	638.43	198.83	192.16	0.00	230.75
1441	-0.00	-0.00	-0.00	903.00	200.00	0.00	-0.00	-0.92	2.21	637.97	198.83	192.15	0.00	253.92
1442	0.00	0.00	0.00	903.00	200.00	0.00	0.00	-0.92	2.29	638.28	198.88	192.16	0.00	261.52
1443	-0.00	-0.00	-0.00	903.00	200.00	0.00	-0.00	-0.69	2.14	638.89	198.90	192.07	0.00	244.30
1444	-0.00	-0.00	-0.00	903.00	200.00	0.00	-0.00	-0.99	1.98	638.89	198.90	192.17	0.00	299.87
1445	-0.00	-0.00	-0.00	903.00	200.00	0.00	-0.00	-0.99	2.06	638.73	198.88	192.16	0.00	307.63
1446	-0.00	-0.00	-0.00	903.00	200.00	0.00	-0.00	-0.61	2.06	638.58	198.71	192.21	0.00	236.29
1447	-0.00	-0.00	-0.00	903.00	200.00	0.00	-0.00	-0.69	2.21	638.12	198.78	192.30	0.00	275.01
1448	-0.00	-0.00	-0.00	903.00	200.00	0.00	-0.00	-0.61	2.14	637.66	198.56	192.44	0.00	267.08
1449	0.00	0.00	0.00	903.00	200.00	0.00	0.00	-0.76	2.06	637.05	198.47	192.43	0.00	260.70
1450	-0.00	-0.00	-0.00	903.00	200.00	0.00	-0.00	-0.76	1.91	637.36	198.52	192.48	0.00	245.08
1451	0.00	0.00	0.00	903.00	200.00	0.00	0.00	-0.61	1.83	637.36	198.23	192.53	0.00	305.35
1452	-0.00	-0.00	-0.00	903.00	200.00	0.00	-0.00	-0.53	1.91	637.66	198.21	192.53	0.00	243.92
1453	-0.00	-0.00	-0.00	903.00	200.00	0.00	-0.00	-0.69	1.98	637.82	198.23	192.58	0.00	321.41
1454	-0.00	-0.00	-0.00	903.00	200.00	0.00	-0.00	-0.53	1.83	638.28	198.16	192.59	0.00	281.99
1455	-0.00	-0.00	-0.00	903.00	200.00	0.00	-0.00	-0.53	1.98	638.43	198.26	192.69	0.00	297.28
1456	-0.00	-0.00	-0.00	903.00	200.00	0.00	-0.00	-0.53	1.68	638.58	198.14	192.69	0.00	312.21
1457	-0.00	-0.00	-0.00	903.00	200.00	0.00	-0.00	-0.53	1.83	638.58	198.06	192.59	0.00	282.16
1458	-0.00	-0.00	-0.00	903.00	200.00	0.00	-0.00	-0.53	1.83	638.58	197.85	192.69	0.00	351.17
1459	-0.00	-0.00	-0.00	903.00	200.00	0.00	-0.00	-0.61	1.91	638.73	197.95	192.74	0.00	290.64
1460	-0.00	-0.00	-0.00	903.00	200.00	0.00	-0.00	-0.69	1.83	638.73	197.73	192.69	0.00	329.61
1461	-0.00	-0.00	-0.00	903.00	200.00	0.00	-0.00	-0.53	1.83	638.73	197.80	192.88	0.00	328.26
1462	-0.00	-0.00	-0.00	903.00	200.00	0.00	-0.00	-0.38	1.91	638.73	197.73	192.88	0.00	403.77
1463	-0.00	-0.00	-0.00	903.00	200.00	0.00	-0.00	-0.31	1.83	638.58	197.42	192.83	0.00	304.46
1464	-0.00	-0.00	-0.00	903.00	200.00	0.00	-0.00	-0.31	1.60	638.73	197.52	192.93	0.00	280.80
1465	-0.00	-0.00	-0.00	903.00	200.00	0.00	-0.00	-0.23	1.98	638.73	197.37	192.88	0.00	342.54
1466	-0.00	-0.00	-0.00	903.00	200.00	0.00	-0.00	-0.31	1.91	638.28	197.08	192.97	0.00	358.66
1467	-0.00	-0.00	-0.00	903.00	200.00	0.00	-0.00	-0.31	1.91	638.58	197.13	193.02	0.00	381.44
1468	-0.00	-0.00	-0.00	903.00	200.00	0.00	-0.00	-0.31	1.68	638.43	197.04	193.12	0.00	358.03
1469	-0.00	-0.00	-0.00	903.00	200.00	0.00	-0.00	-0.38	1.60	638.73	197.01	193.12	0.00	327.84
1470	0.00	0.00	0.00	903.00	200.00	0.00	0.00	-0.15	1.53	638.58	196.99	193.26	0.00	318.43
1471	-0.00	-0.00	-0.00	903.00	200.00	0.00	-0.00	-0.08	1.53	638.43	196.53	193.21	0.00	204.17
1472	-0.00	-0.00	-0.00	903.00	200.00	0.00	-0.00	-0.08	1.53	638.43	196.53	193.31	0.00	318.60
1473	-0.00	-0.00	-0.00	903.00	200.00	0.00	-0.00	-0.15	1.60	638.89	196.47	193.22	0.00	327.13
1474	-0.00	-0.00	-0.00	903.00	200.00	0.00	-0.00	-0.00	1.45	638.89	196.61	193.26	0.00	332.98
1475	-0.00	-0.00	-0.00	903.00	200.00	0.00	-0.00	-0.08	1.53	638.73	196.73	193.26	0.00	341.20
1476	-0.00	-0.00	-0.00	903.00	200.00	0.00	-0.00	-0.00	1.68	638.58	196.49	193.21	0.00	356.85
1477	-0.00	-0.00	-0.00	903.00	200.00	0.00	-0.00	0.15	1.68	638.89	196.25	193.31	0.00	356.23
1478	-0.00	-0.00	-0.00	903.00	200.00	0.00	-0.00	0.31	1.60	638.73	196.30	193.36	0.00	347.23
1479	-0.00	-0.00	-0.00	903.00	200.00	0.00	-0.00	0.38	1.83	638.12	196.20	193.54	0.00	302.05
1480	-0.00	-0.00	-0.00	903.00	200.00	0.00	-0.00	0.46	1.68	638.58	196.27	193.50	0.00	354.23
1481	-0.00	-0.00	-0.00	903.00	200.00	0.00	-0.00	0.31	1.60	638.12	196.20	193.64	0.00	324.58
1482	-0.00	-0.00	-0.00	903.00	200.00	0.00	-0.00	0.31	1.53	638.43	196.10	193.55	0.00	316.78
1483	-0.00	-0.00	-0.00	903.00	200.00	0.00	-0.00	0.38	1.53	637.66	195.84	193.59	0.00	316.71
1484	-0.00	-0.00	-0.00	903.00	200.00	0.00	-0.00	0.38	1.53	638.28	196.15	193.74	0.00	293.40
1485	-0.00	-0.00	-0.00	903.00	200.00	0.00	-0.00	0.38	1.60	638.12	196.13	193.50	0.00	369.94
1486	-0.00	-0.00	-0.00	903.00	200.00	0.00	-0.00	0.46	1.53	638.12	196.20	193.59	0.00	338.56
1487	-0.00	-0.00	-0.00	903.00	200.00	0.00	-0.00	0.46	1.45	638.58	196.06	193.69	0.00	330.89
1488	-0.00	-0.00	-0.00	903.00	200.00	0.00	-0.00	0.38	1.37	638.58	196.13	193.69	0.00	346.23
1489	-0.00	-0.00	-0.00	903.00	200.00	0.00	-0.00	0.38	1.53	638.28	196.15	193.59	0.00	362.01
1490	-0.00	-0.00	-0.00	903.00	200.00	0.00	-0.00	0.31	1.53	639.19	196.23	193.60	0.00	408.16
1491	-0.00	-0.00	-0.00	903.00	200.00	0.00	-0.00	0.53	1.53	638.89	196.18	193.60	0.00	360.99
1492	-0.00	-0.00	-0.00	903.00	200.00	0.00	-0.00	0.46	1.60	638.89	196.04	193.65	0.00	415.43
1493	-0.00	-0.00	-0.00	903.00	200.00	0.00	-0.00	0.53	1.53	638.89	196.18	193.69	0.00	338.16
1494	-0.00	-0.00	-0.00	903.00	200.00	0.00	-0.00	0.46	1.83	638.89	196.11	193.60	0.00	439.07
1495	-0.00	-0.00	-0.00	903.00	200.00	0.00	-0.00	0.38	1.53	638.89	196.11	193.65	0.00	384.99
1496	-0.00	-0.00	-0.00	903.00	200.00	0.00	-0.00	0.46	1.53	638.43	196.18	193.59	0.00	361.48
1497	-0.00	-0.00	-0.00	903.00	200.00	0.00	-0.00	0.61	1.45	638.28	196.22	193.59	0.00	352.52
1498	-0.00	-0.00	-0.00	903.00	200.00	0.00	-0.00	0.38	1.60	638.43	196.32	193.69	0.00	392.59
1499	-0.00	-0.00	-0.00	903.00	200.00	0.00	-0.00	0.46	1.37	638.43	196.10	193.64	0.00	368.65
1500	-0.00	-0.00	-0.00	903.00	200.00	0.00	-0.00	0.46	1.53	639.19	196.23	193.65	0.00	338.54
1501	-0.00	-0.00	-0.00	903.00	200.00	0.00	-0.00	0.38	1.53	638.89	196.18	193.60	0.00	316.19
1502	-0.00	-0.00	-0.00	903.00	200.00	0.00	-0.00	0.61	1.45	639.04	196.20	193.60	0.00	306.77
1503	-0.00	-0.00	-0.00	903.00	200.00	0.00	-0.00	0.61	1.37	638.89	196.11	193.55	0.00	344.73
1504	-0.00	-0.00	-0.00	903.00	200.00	0.00	-0.00	0.38	1.53	638.89	196.18	193.65	0.00	316.21
1505	-0.00	-0.00	-0.00	903.00	200.00	0.00	-0.00	0.46	1.30	638.58	196.20	193.55	0.00	291.89
1506	-0.00	-0.00	-0.00	903.00	200.00	0.00	-0.00	0.53	1.45	638.89	196.25	193.55	0.00	307.17
1507	-0.00	-0.00	-0.00	903.00	200.00	0.00	-0.00	0.53	1.22	638.58	196.13	193.50	0.00	283.54
1508	-0.00	-0.00	-0.00	903.00	200.00	0.00	-0.00	0.46	1.37	638.12	196.05	193.50	0.00	345.76
1509	-0.00	-0.00	-0.00	903.00	200.00	0.00	-0.00	0.61	1.22	637.97	196.17	193.49	0.00	260.10
1510	-0.00	-0.00	-0.00	903.00	200.00	0.00	-0.00	0.53	1.22	637.66	196.27	193.40	0.00	237.54
1511	-0.00	-0.00	-0.00	903.00	200.00	0.00	-0.00	0.61	1.30	636.90	196.21	193.39	0.00	290.79
1512	-0.00	-0.00	-0.00	903.00	200.00	0.00	-0.00	0.53	1.14	636.75	196.19	193.24	0.00	298.30
1513	-0.00	-0.00	-0.00	903.00	200.00	0.00	-0.00	0.53	1.22	636.90	196.21	193.29	0.00	237.55
1514	-0.00	-0.00	-0.00	903.00	200.00	0.00	-0.00	0.38	1.37	637.36	196.50	193.30	0.00	254.01
1515	0.00	0.00	0.00	903.00	200.00	0.00	0.00	0.46	1.53	637.82	196.44	193.25	0.00	269.38
1516	-0.00	-0.00	-0.00	903.00	200.00	0.00	-0.00	0.08	1.53	638.12	196.63	193.26	0.00	248.77
1517	-0.00	-0.00	-0.00	903.00	200.00	0.00	-0.00	0.08	1.45	638.73	196.51	193.22	0.00	286.83
1518	0.00	0.00	0.00	903.00	200.00	0.00	0.00	0.08	1.53	638.89	196.54	193.17	0.00	340.46
1519	-0.00	-0.00	-0.00	903.00	200.00	0.00	-0.00	-0.00	1.53	639.04	196.56	193.22	0.00	318.05
1520	-0.00	-0.00	-0.00	903.00	200.00	0.00	-0.00	-0.15	1.45	639.19	196.66	193.22	0.00	333.94
1521	-0.00	-0.00	-0.00	903.00	200.00	0.00	-0.00	-0.15	1.60	638.89	196.75	193.17	0.00	280.90
1522	-0.00	-0.00	-0.00	903.00	200.00	0.00	-0.00	-0.00	1.68	639.65	196.73	193.27	0.00	264.88
1523	-0.00	-0.00	-0.00	903.00	200.00	0.00	-0.00	-0.23	1.68	638.73	196.94	193.17	0.00	311.87
1524	-0.00	-0.00	-0.00	903.00	200.00	0.00	-0.00	-0.15	1.60	638.58	197.06	193.17	0.00	326.19
1525	-0.00	-0.00	-0.00	903.00	200.00	0.00	-0.00	-0.15	1.83	638.73	197.37	193.26	0.00	372.05
1526	-0.00	-0.00	-0.00	903.00	200.00	0.00	-0.00	-0.15	1.91	638.28	197.23	193.21	0.00	380.17
1527	0.00	0.00	0.00	903.00	200.00	0.00	0.00	-0.23	1.98	638.12	197.35	193.26	0.00	388.28
1528	-0.00	-0.00	-0.00	903.00	200.00	0.00	-0.00	-0.23	1.91	638.12	197.20	193.26	0.00	357.83
1529	-0.00	-0.00	-0.00	903.00	200.00	0.00	-0.00	-0.31	1.91	638.28	197.30	193.07	0.00	335.33
1530	-0.00	-0.00	-0.00	903.00	200.00	0.00	-0.00	-0.23	1.98	638.28	197.44	193.11	0.00	365.23
1531	-0.00	-0.00	-0.00	903.00	200.00	0.00	-0.00	-0.15	1.91	638.28	197.73	193.11	0.00	356.33
1532	-0.00	-0.00	-0.00	903.00	200.00	0.00	-0.00	-0.23	1.91	638.58	197.92	193.02	0.00	242.07
1533	-0.00	-0.00	-0.00	903.00	200.00	0.00	-0.00	-0.31	1.83	638.58	197.92	192.97	0.00	303.50
1534	-0.00	-0.00	-0.00	903.00	200.00	0.00	-0.00	-0.23	1.98	638.73	197.80	192.93	0.00	318.78
1535	-0.00	-0.00	-0.00	903.00	200.00	0.00	-0.00	-0.31	1.91	639.19	198.09	192.93	0.00	288.09
1536	-0.00	-0.00	-0.00	903.00	200.00	0.00	-0.00	-0.38	1.83	638.73	198.09	192.83	0.00	303.78
1537	-0.00	-0.00	-0.00	903.00	200.00	0.00	-0.00	-0.46	1.83	638.43	198.33	192.88	0.00	303.87
1538	-0.00	-0.00	-0.00	903.00	200.00	0.00	-0.00	-0.46	2.21	637.97	198.54	192.97	0.00	342.14
1539	-0.00	-0.00	-0.00	903.00	200.00	0.00	-0.00	-0.76	1.98	638.12	198.64	192.68	0.00	321.09
1540	-0.00	-0.00	-0.00	903.00	200.00	0.00	-0.00	-0.76	2.21	638.12	198.71	192.83	0.00	366.91
1541	-0.00	-0.00	-0.00	903.00	200.00	0.00	-0.00	-0.76	2.29	637.82	199.02	192.73	0.00	374.00
1542	-0.00	-0.00	-0.00	903.00	200.00	0.00	-0.00	-0.92	2.21	637.97	198.97	192.59	0.00	276.09
1543	-0.00	-0.00	-0.00	903.00	200.00	0.00	-0.00	-0.99	2.21	637.97	199.19	192.68	0.00	321.86
1544	-0.00	-0.00	-0.00	903.00	200.00	0.00	-0.00	-0.69	2.21	638.12	199.21	192.59	0.00	273.86
1545	-0.00	-0.00	-0.00	903.00	200.00	0.00	-0.00	-0.92	2.21	638.43	199.47	192.50	0.00	343.73
1546	-0.00	-0.00	-0.00	903.00	200.00	0.00	-0.00	-0.99	2.21	638.28	199.59	192.59	0.00	275.28
1547	-0.00	-0.00	-0.00	903.00	200.00	0.00	-0.00	-1.07	2.21	638.58	199.86	192.50	0.00	275.36
1548	-0.00	-0.00	-0.00	903.00	200.00	0.00	-0.00	-1.45	2.37	638.73	200.02	192.50	0.00	338.88
1549	-0.00	-0.00	-0.00	903.00	200.00	0.00	-0.00	-1.22	2.14	638.73	199.88	192.45	0.00	268.87
1550	-0.00	-0.00	-0.00	903.00	200.00	0.00	-0.00	-1.14	2.29	639.19	200.10	192.41	0.00	283.13
1551	-0.00	-0.00	-0.00	903.00	200.00	0.00	-0.00	-1.30	2.21	638.73	199.95	192.45	0.00	276.93
1552	-0.00	-0.00	-0.00	903.00	200.00	0.00	-0.00	-1.30	2.29	638.89	200.19	192.41	0.00	284.07
1553	-0.00	-0.00	-0.00	903.00	200.00	0.00	-0.00	-1.14	2.44	638.89	200.12	192.50	0.00	298.21
1554	-0.00	-0.00	-0.00	903.00	200.00	0.00	-0.00	-0.99	2.29	638.89	200.19	192.45	0.00	281.71
1555	-0.00	-0.00	-0.00	903.00	200.00	0.00	-0.00	-1.30	2.37	638.89	199.98	192.50	0.00	337.85
1556	-0.00	-0.00	-0.00	903.00	200.00	0.00	-0.00	-1.30	2.37	638.58	200.07	192.50	0.00	268.96
1557	-0.00	-0.00	-0.00	903.00	200.00	0.00	-0.00	-1.30	2.29	638.58	200.07	192.45	0.00	261.40
1558	-0.00	-0.00	-0.00	903.00	200.00	0.00	-0.00	-1.22	2.14	638.58	200.14	192.45	0.00	268.31
1559	-0.00	-0.00	-0.00	903.00	200.00	0.00	-0.00	-1.30	2.06	638.43	200.33	192.50	0.00	237.93
1560	-0.00	-0.00	-0.00	903.00	200.00	0.00	-0.00	-1.14	2.29	638.28	200.17	192.49	0.00	259.98
1561	-0.00	-0.00	-0.00	903.00	200.00	0.00	-0.00	-1.45	2.21	638.43	200.41	192.54	0.00	254.05
1562	-0.00	-0.00	-0.00	903.00	200.00	0.00	-0.00	-1.30	2.37	638.58	200.22	192.54	0.00	268.56
1563	-0.00	-0.00	-0.00	903.00	200.00	0.00	-0.00	-1.37	2.21	638.43	200.26	192.35	0.00	208.29
1564	0.00	0.00	0.00	903.00	200.00	0.00	0.00	-1.30	2.29	638.28	200.24	192.45	0.00	238.13
1565	0.00	0.00	0.00	903.00	200.00	0.00	0.00	-1.37	2.14	638.58	200.43	192.35	0.00	223.20
1566	-0.00	-0.00	-0.00	903.00	200.00	0.00	-0.00	-1.53	2.21	638.73	200.38	192.55	0.00	231.78
1567	-0.00	-0.00	-0.00	903.00	200.00	0.00	-0.00	-1.37	2.29	638.73	200.45	192.55	0.00	283.86
1568	-0.00	-0.00	-0.00	903.00	200.00	0.00	-0.00	-1.22	2.29	638.73	200.45	192.55	0.00	259.83
