# Supplementary material for: Musculoskeletal modeling and humanoid control of robots based on human gait data
Source: PeerJ Comput Sci. 2021 Aug 9;7:e657. doi: 10.7717/peerj-cs.657 (PMC8372000; doi:10.7717/peerj-cs.657)
Supplement: Supplemental Information 2 [file peerj-cs-07-657-s002.zip › position/Cap10.trc]

PathFileType	4	(X/Y/Z)	E:\20201110\Cap10.trc
DataRate	CameraRate	NumFrames	NumMarkers	Units	OrigDataRate	OrigDataStartFrame	OrigNumFrames
120.00	120.00	992	8	mm	120.00	1	992
Frame#	Time	head			hip_L			hiip_R			hip			knee_L			knee_R			amk_L			ank_R
		X1	Y1	Z1	X2	Y2	Z2	X3	Y3	Z3	X4	Y4	Z4	X5	Y5	Z5	X6	Y6	Z6	X7	Y7	Z7	X8	Y8	Z8
1	0.000
2	0.008
3	0.017
4	0.025
5	0.033
6	0.042
7	0.050
8	0.058
9	0.067
10	0.075
11	0.083
12	0.092
13	0.100
14	0.108
15	0.117
16	0.125
17	0.133
18	0.142
19	0.150
20	0.158
21	0.167
22	0.175
23	0.183
24	0.192
25	0.200
26	0.208
27	0.217
28	0.225
29	0.233
30	0.242
31	0.250
32	0.258
33	0.267
34	0.275
35	0.283
36	0.292
37	0.300
38	0.308
39	0.317
40	0.325
41	0.333
42	0.342
43	0.350
44	0.358
45	0.367
46	0.375
47	0.383
48	0.392
49	0.400
50	0.408
51	0.417
52	0.425
53	0.433
54	0.442
55	0.450
56	0.458
57	0.467
58	0.475
59	0.483
60	0.492
61	0.500
62	0.508
63	0.517
64	0.525
65	0.533
66	0.542
67	0.550
68	0.558
69	0.567
70	0.575
71	0.583
72	0.592
73	0.600
74	0.608
75	0.617
76	0.625
77	0.633
78	0.642
79	0.650
80	0.658
81	0.667
82	0.675
83	0.683
84	0.692
85	0.700
86	0.708
87	0.717
88	0.725
89	0.733
90	0.742
91	0.750
92	0.758
93	0.767
94	0.775
95	0.783
96	0.792
97	0.800
98	0.808
99	0.817
100	0.825
101	0.833
102	0.842
103	0.850
104	0.858
105	0.867
106	0.875
107	0.883
108	0.892
109	0.900
110	0.908
111	0.917
112	0.925
113	0.933
114	0.942
115	0.950
116	0.958
117	0.967
118	0.975
119	0.983
120	0.992
121	1.000
122	1.008
123	1.017
124	1.025
125	1.033
126	1.042
127	1.050
128	1.058
129	1.067
130	1.075
131	1.083
132	1.092
133	1.100
134	1.108
135	1.117
136	1.125
137	1.133
138	1.142
139	1.150
140	1.158
141	1.167
142	1.175
143	1.183
144	1.192
145	1.200
146	1.208
147	1.217
148	1.225
149	1.233
150	1.242
151	1.250
152	1.258
153	1.267
154	1.275
155	1.283
156	1.292
157	1.300
158	1.308
159	1.317
160	1.325
161	1.333
162	1.342
163	1.350
164	1.358
165	1.367
166	1.375
167	1.383
168	1.392
169	1.400
170	1.408
171	1.417
172	1.425
173	1.433
174	1.442
175	1.450
176	1.458
177	1.467
178	1.475
179	1.483
180	1.492
181	1.500
182	1.508
183	1.517
184	1.525
185	1.533
186	1.542
187	1.550
188	1.558
189	1.567
190	1.575
191	1.583
192	1.592
193	1.600
194	1.608
195	1.617
196	1.625
197	1.633
198	1.642
199	1.650
200	1.658
201	1.667
202	1.675
203	1.683
204	1.692
205	1.700
206	1.708
207	1.717
208	1.725
209	1.733
210	1.742
211	1.750
212	1.758
213	1.767
214	1.775
215	1.783
216	1.792
217	1.800
218	1.808
219	1.817
220	1.825
221	1.833
222	1.842
223	1.850
224	1.858
225	1.867
226	1.875
227	1.883
228	1.892
229	1.900
230	1.908
231	1.917
232	1.925
233	1.933
234	1.942
235	1.950
236	1.958
237	1.967
238	1.975
239	1.983
240	1.992
241	2.000
242	2.008
243	2.017
244	2.025
245	2.033
246	2.042
247	2.050
248	2.058
249	2.067
250	2.075
251	2.083
252	2.092
253	2.100
254	2.108
255	2.117
256	2.125
257	2.133
258	2.142
259	2.150
260	2.158
261	2.167
262	2.175
263	2.183
264	2.192
265	2.200
266	2.208
267	2.217
268	2.225
269	2.233
270	2.242
271	2.250
272	2.258
273	2.267
274	2.275
275	2.283
276	2.292
277	2.300
278	2.308
279	2.317
280	2.325
281	2.333
282	2.342
283	2.350
284	2.358
285	2.367
286	2.375
287	2.383
288	2.392
289	2.400
290	2.408	1733.42822	198.14384	1390.58533	1591.08008	32.06108	889.10889	1558.15100	346.14148	879.69708	1761.19739	225.84756	855.77087	1657.22473	0.20638	433.25681	1535.01318	317.67557	444.11667	1946.69092	31.76472	169.91289	1510.92126	278.91980	61.87124
291	2.417	1727.93835	200.23488	1391.10327	1585.79834	33.60216	889.49292	1553.64587	347.78793	879.89246	1756.45251	226.67480	855.76343	1645.73022	-0.37410	433.72406	1532.57263	318.72678	444.16241	1938.34839	32.87075	175.26395	1510.84180	279.01038	61.71969
292	2.425	1722.46948	202.30972	1391.62451	1580.52771	35.13237	889.90033	1549.16455	349.42020	880.08685	1751.72632	227.49069	855.77112	1634.24524	-0.90876	434.22510	1530.15686	319.74188	444.20279	1929.92126	34.03500	180.51984	1510.76416	279.09897	61.57298
293	2.433	1717.04041	204.35170	1392.15198	1575.27686	36.64295	890.35181	1544.72864	351.02698	880.27850	1747.03430	228.28426	855.80786	1622.78003	-1.35731	434.78848	1527.78564	320.69208	444.23615	1921.33508	35.30485	185.59348	1510.68970	279.18237	61.43947
294	2.442	1711.66626	206.34476	1392.68823	1570.05127	38.12702	890.86475	1540.35559	352.60141	880.46466	1742.38782	229.04482	855.88519	1611.34814	-1.68752	435.43527	1525.47192	321.55832	444.26379	1912.53259	36.71247	190.40958	1510.61890	279.25677	61.32861
295	2.450	1706.35876	208.27499	1393.23572	1564.85315	39.57887	891.45300	1536.06006	354.13998	880.64203	1737.79407	229.76227	856.01117	1599.96716	-1.87591	436.17972	1523.22144	322.32953	444.28705	1903.47754	38.27541	194.90453	1510.55054	279.31909	61.24675
296	2.458	1701.12634	210.13135	1393.79578	1559.68188	40.99381	892.12579	1531.85303	355.64139	880.80658	1733.25684	230.42734	856.18890	1588.65833	-1.90826	437.03024	1521.03235	323.00174	444.30634	1894.15320	39.99806	199.02438	1510.48254	279.36707	61.19606
297	2.467	1695.97546	211.90524	1394.36853	1554.53430	42.36793	892.88715	1527.74353	357.10666	880.95410	1728.77820	231.03049	856.41608	1577.44238	-1.77893	437.98947	1518.89551	323.57825	444.32242	1884.55664	41.87307	202.72067	1510.41162	279.39923	61.17519
298	2.475	1690.91040	213.59079	1394.95251	1549.40674	43.69884	893.73572	1523.73804	358.53876	881.08087	1724.35901	231.56117	856.68567	1566.33752	-1.48819	439.05457	1516.79810	324.06891	444.33658	1874.69250	43.88243	205.94608	1510.33508	279.41565	61.18039
299	2.483	1685.93445	215.18565	1395.54565	1544.29553	44.98762	894.66394	1519.84155	359.94095	881.18402	1719.99890	232.00883	856.98730	1555.35754	-1.03867	440.21777	1514.72620	324.48810	444.34961	1864.56506	45.99749	208.65353	1510.25208	279.41809	61.20697
300	2.492	1681.04883	216.69191	1396.14490	1539.19751	46.23984	895.65753	1516.05688	361.31589	881.26233	1715.69604	232.36453	857.30829	1544.51123	-0.43338	441.46680	1512.66858	324.85175	444.36179	1854.17358	48.17921	210.79823	1510.16260	279.40964	61.25047
301	2.500	1676.25317	218.11517	1396.74573	1534.10999	47.46414	896.69720	1512.38525	362.66452	881.31604	1711.44739	232.62152	857.63556	1533.80371	0.32333	442.78500	1510.61829	325.17337	444.37238	1843.51025	50.38013	212.34000	1510.06677	279.39343	61.30687
302	2.508	1671.54541	219.46272	1397.34253	1529.03210	48.66882	897.76172	1508.82544	363.98529	881.34509	1707.25000	232.77562	857.95776	1523.23694	1.22411	444.15323	1508.57544	325.46304	444.38031	1832.56299	52.54824	213.24596	1509.96521	279.37228	61.37224
303	2.517	1666.92224	220.74060	1397.92786	1523.96545	49.85825	898.83203	1505.37305	365.27487	881.34863	1703.10095	232.82578	858.26697	1512.80969	2.25830	445.55124	1506.54675	325.73004	444.38461	1821.31934	54.63301	213.49475	1509.85974	279.34760	61.44262
304	2.525	1662.37964	221.95230	1398.49365	1518.91431	51.03133	899.89233	1502.02124	366.53018	881.32568	1698.99805	232.77499	858.55762	1502.51819	3.41317	446.95978	1504.54163	325.98456	444.38394	1809.77075	56.59275	213.08023	1509.75293	279.31918	61.51468
305	2.533	1657.91284	223.10025	1399.03223	1513.88416	52.18350	900.92902	1498.76050	367.74921	881.27588	1694.93848	232.63098	858.82556	1492.35754	4.67567	448.36197	1502.56738	326.23557	444.37515	1797.91418	58.39989	212.01205	1509.64722	279.28522	61.58620
306	2.542	1653.51782	224.18750	1399.53674	1508.88062	53.30927	901.92871	1495.58032	368.92999	881.19952	1690.91992	232.40552	859.06726	1482.32385	6.03342	449.74335	1500.62830	326.48819	444.35318	1785.74976	60.04124	210.31329	1509.54407	279.24249	61.65564
307	2.550	1649.18970	225.21669	1400.00122	1503.90796	54.40282	902.87952	1492.46802	370.06970	881.09747	1686.93921	232.11230	859.27942	1472.41602	7.47508	451.09213	1498.72607	326.74329	444.31293	1773.27905	61.51419	208.01773	1509.44458	279.18649	61.72110
308	2.558	1644.92358	226.18840	1400.42017	1498.96936	55.45916	903.77167	1489.41028	371.16516	880.97131	1682.99316	231.76474	859.45874	1462.63684	8.99113	452.39984	1496.85925	326.99936	444.25241	1760.50269	62.82304	205.16727	1509.35071	279.11151	61.77894
309	2.567	1640.71375	227.10214	1400.78992	1494.06836	56.47639	904.59705	1486.39246	372.21384	880.82343	1679.07715	231.37511	859.60199	1452.99341	10.57393	453.66180	1495.02490	327.25330	444.17249	1747.42139	63.97767	201.80856	1509.26489	279.01154	61.82361
310	2.575	1636.55432	227.95799	1401.10876	1489.20874	57.45498	905.35132	1483.40002	373.21338	880.65631	1675.18665	230.95467	859.70715	1443.49438	12.21644	454.87695	1493.21887	327.49878	444.07401	1734.03662	64.99126	197.99078	1509.18909	278.88159	61.84932
311	2.583	1632.43909	228.75699	1401.37732	1484.39380	58.39553	906.03473	1480.41968	374.16138	880.47180	1671.31738	230.51369	859.77472	1434.14917	13.91110	456.04675	1491.43848	327.72708	443.95724	1720.35168	65.87667	193.76521	1509.12354	278.72040	61.85262
312	2.592	1628.36304	229.50104	1401.59814	1479.62463	59.29860	906.65131	1477.44116	375.05640	880.27209	1667.46497	230.06093	859.80786	1424.96777	15.65046	457.17386	1489.68225	327.93094	443.82483	1706.37390	66.64424	189.18462	1509.06677	278.53152	61.83398
313	2.600	1624.32129	230.19308	1401.77478	1474.89893	60.16548	907.20667	1474.45667	375.89850	880.06085	1663.62549	229.60263	859.81232	1415.96082	17.42796	458.26102	1487.95044	328.10785	443.68280	1692.11426	67.30196	184.30196	1509.01672	278.32358	61.79771
314	2.608	1620.30884	230.83601	1401.91284	1470.21179	60.99731	907.70721	1471.46069	376.68860	879.84265	1659.79504	229.14211	859.79602	1407.13916	19.23753	459.31049	1486.24548	328.25870	443.53760	1677.58459	67.85674	179.16917	1508.97144	278.10907	61.75095
315	2.617	1616.31909	231.43138	1402.01917	1465.55676	61.79393	908.16034	1468.45068	377.42816	879.62231	1655.97131	228.68031	859.76746	1398.51147	21.07289	460.32339	1484.57031	328.38513	443.39407	1662.79419	68.31537	173.83672	1508.92969	277.90179	61.70175
316	2.625	1612.34595	231.97980	1402.10132	1460.92676	62.55423	908.57373	1465.42700	378.11865	879.40369	1652.15222	228.21696	859.73462	1390.08508	22.92705	461.30011	1482.92578	328.48935	443.25702	1647.75024	68.68483	168.35320	1508.89172	277.71393	61.65663
317	2.633	1608.38416	232.48236	1402.16553	1456.31396	63.27718	908.95526	1462.39307	378.76093	879.18939	1648.33655	227.75134	859.70490	1381.86572	24.79220	462.24063	1481.30737	328.57471	443.13220	1632.45923	68.97253	162.76537	1508.85828	277.55396	61.61916
318	2.642	1604.42993	232.94119	1402.21667	1451.71033	63.96235	909.31335	1459.35327	379.35608	878.98120	1644.52295	227.28191	859.68451	1373.85754	26.66040	463.14499	1479.70593	328.64331	443.02377	1616.92651	69.18661	157.11792	1508.83069	277.42542	61.59092
319	2.650	1600.48071	233.35863	1402.25769	1447.10852	64.61076	909.65582	1456.31238	379.90707	878.77911	1640.71033	226.80551	859.67664	1366.06128	28.52454	464.01398	1478.11047	328.69376	442.93152	1601.15698	69.33575	151.45343	1508.81006	277.32755	61.57317
320	2.658	1596.53540	233.73645	1402.29028	1442.50403	65.22604	909.98755	1453.27527	380.41846	878.58191	1636.89697	226.31783	859.68042	1358.47412	30.37841	464.84882	1476.51062	328.72195	442.85126	1585.15796	69.42799	145.81311	1508.79688	277.25757	61.56778
321	2.667	1592.59387	234.07541	1402.31531	1437.89343	65.81238	910.31030	1450.24817	380.89517	878.38721	1633.08154	225.81416	859.69244	1351.09021	32.21654	465.64987	1474.89746	328.72406	442.77707	1568.94434	69.46861	140.23875	1508.79053	277.21265	61.57792
322	2.675	1588.65588	234.37564	1402.33301	1433.27417	66.37212	910.62433	1447.23669	381.34299	878.19238	1629.26233	225.29028	859.70782	1343.90125	34.03465	466.41537	1473.26294	328.69873	442.70343	1552.54272	69.45854	134.77466	1508.78711	277.18921	61.60820
323	2.683	1584.72083	234.63747	1402.34277	1428.64404	66.90822	910.92834	1444.24512	381.76907	877.99536	1625.43848	224.74350	859.72107	1336.89648	35.82948	467.14236	1471.59998	328.64673	442.62631	1535.98804	69.39653	129.46603	1508.78003	277.18137	61.66371
324	2.692	1580.78772	234.86189	1402.34265	1424.00098	67.42734	911.21942	1441.27466	382.18097	877.79395	1621.60938	224.17366	859.72681	1330.06396	37.59782	467.82861	1469.90210	328.57181	442.54425	1519.31372	69.28369	124.35419	1508.75964	277.18033	61.74848
325	2.700	1576.85510	235.05045	1402.33008	1419.34119	67.93780	911.49219	1438.32410	382.58496	877.58600	1617.77490	223.58223	859.71997	1323.39026	39.33666	468.47241	1468.16382	328.48090	442.45895	1502.54431	69.12577	119.47211	1508.71582	277.17566	61.86407
326	2.708	1572.92139	235.20526	1402.30249	1414.65955	68.44604	911.74054	1435.39001	382.98563	877.37067	1613.93457	222.97099	859.69629	1316.86035	41.04340	469.07050	1466.38208	328.38083	442.37302	1485.69678	68.93159	114.84393	1508.64185	277.15802	62.00884
327	2.717	1568.98474	235.32933	1402.25842	1409.95276	68.95624	911.95862	1432.46851	383.38531	877.14850	1610.08838	222.34166	859.65320	1310.45850	42.71470	469.61829	1464.55579	328.27505	442.28766	1468.78369	68.71001	110.48773	1508.53613	277.12091	62.17785
328	2.725	1565.04333	235.42552	1402.19751	1405.21960	69.47183	912.13989	1429.55481	383.78421	876.91992	1606.23596	221.69626	859.59106	1304.17017	44.34534	470.11206	1462.68494	328.16467	442.20285	1451.81860	68.46748	106.41878	1508.40210	277.06027	62.36271
329	2.733	1561.09546	235.49495	1402.11987	1400.46240	69.99674	912.27557	1426.64404	384.17993	876.68494	1602.37671	221.03751	859.51270	1297.98291	45.92764	470.55072	1460.76831	328.05093	442.11789	1434.81812	68.20721	102.65075	1508.24609	276.97403	62.55266
330	2.742	1557.13855	235.53596	1402.02563	1395.68823	70.53500	912.35522	1423.73120	384.56772	876.44342	1598.50940	220.36868	859.42218	1291.88672	47.45211	470.93729	1458.80444	327.93567	442.03122	1417.80371	67.92926	99.19657	1508.07507	276.86270	62.73756
331	2.750	1553.16956	235.54477	1401.91357	1390.90869	71.08813	912.37042	1420.81042	384.94189	876.19519	1594.63208	219.69327	859.32330	1285.87305	48.90928	471.27844	1456.79272	327.82050	441.94080	1400.80151	67.63165	96.06898	1507.89453	276.73004	62.91101
332	2.758	1549.18567	235.51746	1401.78271	1386.13562	71.65228	912.31860	1417.87500	385.29666	875.94104	1590.74158	219.01427	859.21844	1279.93359	50.29159	471.58179	1454.73523	327.70535	441.84427	1383.83911	67.31289	93.27888	1507.70837	276.58173	63.07067
333	2.767	1545.18457	235.45160	1401.63196	1381.37781	72.21925	912.20178	1414.91797	385.62543	875.68231	1586.83533	218.33366	859.10699	1274.05981	51.59346	471.85342	1452.63696	327.58795	441.73901	1366.94336	66.97528	90.83185	1507.51965	276.42349	63.21691
334	2.775	1541.16492	235.34573	1401.45984	1376.63916	72.77975	912.02283	1411.93286	385.92102	875.42029	1582.91138	217.65262	858.98596	1268.24194	52.81075	472.09723	1450.50256	327.46582	441.62363	1350.13989	66.62669	88.72630	1507.32996	276.26013	63.35179
335	2.783	1537.12537	235.19763	1401.26379	1371.92004	73.32547	911.78326	1408.91541	386.17694	875.15558	1578.96802	216.97243	858.85083	1262.47046	53.94123	472.31598	1448.33325	327.33731	441.49832	1333.45422	66.27999	86.95413	1507.14050	276.09451	63.47840
336	2.792	1533.06433	235.00452	1401.04138	1367.21851	73.84912	911.48291	1405.86316	386.38922	874.88843	1575.00317	216.29498	858.69739	1256.73804	54.98536	472.51215	1446.12451	327.20090	441.36362	1316.91199	65.95139	85.50207	1506.95190	275.92749	63.60068
337	2.800	1528.98047	234.76462	1400.79065	1362.53113	74.34370	911.12115	1402.77380	386.55701	874.61847	1571.01514	215.62279	858.52209	1251.04297	55.94716	472.68771	1443.86719	327.05353	441.21866	1300.53857	65.65672	84.35354	1506.76477	275.75848	63.72305
338	2.808	1524.87244	234.47740	1400.51123	1357.85474	74.80257	910.69745	1399.64355	386.68219	874.34387	1567.00305	214.95908	858.32288	1245.38867	56.83432	472.84344	1441.55066	326.89041	441.06012	1284.35938	65.40595	83.49159	1506.57800	275.58606	63.84940
339	2.817	1520.73853	234.14267	1400.20325	1353.18591	75.22056	910.21112	1396.46826	386.76697	874.06226	1562.96765	214.30705	858.09857	1239.78027	57.65702	472.97772	1439.16736	326.70697	440.88278	1268.39966	65.20011	82.90098	1506.38770	275.40875	63.98221
340	2.825	1516.57568	233.76041	1399.86682	1348.52148	75.59506	909.66217	1393.24487	386.81335	873.77197	1558.91028	213.66850	857.84845	1234.22302	58.42784	473.08575	1436.71350	326.50146	440.68213	1252.68494	65.03326	82.56816	1506.18945	275.22610	64.12204
341	2.833	1512.38135	233.33051	1399.50183	1343.85938	75.92545	909.05133	1389.97144	386.82385	873.47162	1554.83252	213.04358	857.57257	1228.72314	59.16287	473.15976	1434.18762	326.27634	440.45691	1237.24219	64.89647	82.48051	1505.97998	275.03970	64.26760
342	2.842	1508.15283	232.85187	1399.10706	1339.19800	76.21162	908.37976	1386.64648	386.80060	873.15814	1550.73547	212.43100	857.27258	1223.28723	59.87870	473.19089	1431.58936	326.03714	440.20853	1222.10010	64.78175	82.62354	1505.75818	274.85324	64.41631
343	2.850	1503.88794	232.32272	1398.68164	1334.53564	76.45357	907.64923	1383.26892	386.74283	872.82660	1546.62000	211.82832	856.95099	1217.91992	60.58615	473.17282	1428.92139	325.78998	439.93814	1207.28906	64.68473	82.97751	1505.52405	274.67111	64.56523
344	2.858	1499.58411	231.74210	1398.22595	1329.87024	76.65073	906.86279	1379.83850	386.64685	872.47113	1542.48657	211.23204	856.60980	1212.62183	61.28696	473.10303	1426.18762	325.53989	439.64517	1192.83948	64.60526	83.51764	1505.27893	274.49628	64.71186
345	2.867	1495.23840	231.11067	1397.74146	1325.20044	76.80152	906.02509	1376.35522	386.50858	872.08661	1538.33521	210.63757	856.24939	1207.39160	61.97518	472.98068	1423.39087	325.29053	439.32813	1178.78259	64.54661	84.21666	1505.02441	274.32962	64.85541
346	2.875	1490.84753	230.43048	1397.23059	1320.52393	76.90368	905.14233	1372.81958	386.32571	871.67053	1534.16455	210.03955	855.86749	1202.22632	62.64024	472.80457	1420.53174	325.04401	438.98441	1165.15051	64.51525	85.04527	1504.76233	274.17062	64.99819
347	2.883	1486.40881	229.70410	1396.69458	1315.83728	76.95581	904.22198	1369.23193	386.09808	871.22278	1529.97290	209.43269	855.46063	1197.12256	63.26956	472.57254	1417.60925	324.80075	438.61011	1151.97705	64.52087	85.97071	1504.49414	274.01804	65.14560
348	2.892	1481.92017	228.93417	1396.13452	1311.13416	76.95870	903.27191	1365.59399	385.82684	870.74414	1525.75696	208.81241	855.02643	1192.07593	63.85037	472.28119	1414.62268	324.56039	438.20221	1139.29700	64.57481	86.95609	1504.22095	273.86945	65.30440
349	2.900	1477.38049	228.12312	1395.55115	1306.40625	76.91579	902.29993	1361.90906	385.51379	870.23627	1521.51196	208.17451	854.56470	1187.08081	64.37078	471.92612	1411.57214	324.32419	437.76257	1127.14380	64.68772	87.96101	1503.94324	273.72046	65.48035
350	2.908	1472.78772	227.27315	1394.94543	1301.64429	76.83243	901.31287	1358.18054	385.16211	869.70251	1517.23193	207.51517	854.07672	1182.13049	64.82043	471.50269	1408.46082	324.09476	437.29837	1115.54822	64.86845	88.94275	1503.66162	273.56537	65.67616
351	2.917	1468.14014	226.38593	1394.31860	1296.84021	76.71451	900.31659	1354.41016	384.77777	869.14923	1512.91016	206.83109	853.56372	1177.21851	65.19097	471.00690	1405.29504	323.87231	436.81857	1104.53845	65.12442	89.85825	1503.37561	273.39807	65.89070
352	2.925	1463.43713	225.46246	1393.67261	1291.98682	76.56741	899.31586	1350.59729	384.36859	868.58496	1508.53906	206.11961	853.02667	1172.34058	65.47677	470.43542	1402.08325	323.65317	436.33026	1094.14026	65.46108	90.66572	1503.08459	273.21371	66.12017
353	2.933	1458.67920	224.50314	1393.00964	1287.07825	76.39580	898.31427	1346.73999	383.94159	868.01837	1504.11145	205.37799	852.46716	1167.49512	65.67554	469.78641	1398.83276	323.43314	435.83826	1084.37585	65.87934	91.32539	1502.78748	273.00900	66.36040
354	2.942	1453.86804	223.50781	1392.33240	1282.10791	76.20394	897.31488	1342.83569	383.50079	867.45544	1499.62036	204.60306	851.88794	1162.68091	65.78801	469.05948	1395.54883	323.21002	435.34537	1075.26318	66.37311	91.80137	1502.48328	272.78207	66.60897
355	2.950	1449.00549	222.47612	1391.64429	1277.06836	75.99568	896.31989	1338.88135	383.04745	866.89807	1495.05969	203.79187	851.29205	1157.89734	65.81727	468.25540	1392.23438	322.98346	434.85242	1066.81543	66.92970	92.06396	1502.17041	272.53253	66.86642
356	2.958	1444.09351	221.40744	1390.94849	1271.95117	75.77420	895.33099	1334.87280	382.58084	866.34515	1490.42383	202.94240	850.68195	1153.14441	65.76840	467.37555	1388.89099	322.75327	434.35892	1059.04028	67.53198	92.09085	1501.84766	272.26108	67.13689
357	2.967	1439.13428	220.30055	1390.24805	1266.74988	75.54101	894.34900	1330.80566	382.09912	865.79437	1485.70776	202.05341	850.05969	1148.42139	65.64845	466.42282	1385.51965	322.51859	433.86475	1051.94031	68.16096	91.86646	1501.51550	271.97021	67.42757
358	2.975	1434.13086	219.15305	1389.54517	1261.46155	75.29558	893.37390	1326.67456	381.60074	865.24445	1480.90686	201.12376	849.42780	1143.72766	65.46712	465.40149	1382.12341	322.27798	433.37097	1045.51404	68.79793	91.38084	1501.17615	271.66611	67.74689
359	2.983	1429.08582	217.96179	1388.84119	1256.08496	75.03571	892.40521	1322.47424	381.08398	864.69611	1476.01758	200.15268	848.78992	1139.06384	65.23744	464.31543	1378.70642	322.03104	432.88101	1039.75818	69.42587	90.62916	1500.83179	271.35849	68.10263
360	2.992	1424.00171	216.72351	1388.13721	1250.61902	74.75788	891.44287	1318.19775	380.54504	864.15106	1471.03540	199.14037	848.15082	1134.43213	64.97453	463.16626	1375.27209	321.77966	432.40054	1034.66809	70.03004	89.61253	1500.48340	271.05823	68.50160
361	3.000	1418.88159	215.43512	1387.43396	1245.06226	74.45763	890.48804	1313.83716	379.97812	863.61072	1465.95496	198.08862	847.51685	1129.83691	64.69322	461.95303	1371.82092	321.52774	431.93658	1030.23730	70.59870	88.33871	1500.13037	270.77487	68.95048
362	3.008	1413.72803	214.09341	1386.73193	1239.41089	74.13062	889.54242	1309.38501	379.37738	863.07727	1460.77075	196.99966	846.89557	1125.28381	64.40717	460.67273	1368.35071	321.27945	431.49628	1026.45630	71.12370	86.82162	1499.77124	270.51501	69.45525
363	3.017	1408.54321	212.69524	1386.03162	1233.65942	73.77377	888.60712	1304.83496	378.73856	862.55469	1455.47839	195.87437	846.29590	1120.78101	64.12875	459.32132	1364.85706	321.03778	431.08591	1023.31079	71.60055	85.07929	1499.40320	270.28235	70.01998
364	3.025	1403.32886	211.23798	1385.33301	1227.80090	73.38513	887.68378	1300.18237	378.05933	862.04846	1450.07361	194.71167	845.72723	1116.33850	63.86827	457.89456	1361.33325	320.80408	430.71078	1020.77783	72.02844	83.13194	1499.02148	270.07986	70.64709
365	3.033	1398.08655	209.72002	1384.63623	1221.82764	72.96365	886.77502	1295.42249	377.33862	861.56421	1444.55225	193.50937	845.19867	1111.96948	63.63218	456.38867	1357.77075	320.57791	430.37531	1018.82275	72.41013	81.00299	1498.61963	269.91235	71.33941
366	3.042	1392.81836	208.14032	1383.94177	1215.73291	72.50967	885.88470	1290.55066	376.57626	861.10614	1438.90967	192.26532	844.71722	1107.69165	63.42179	454.80173	1354.16089	320.35706	430.08167	1017.39514	72.75131	78.72350	1498.19067	269.78644	72.10169
367	3.050	1387.52588	206.49821	1383.25159	1209.51147	72.02471	885.01801	1285.56104	375.77267	860.67560	1433.14136	190.97786	844.28662	1103.52661	63.23329	453.13580	1350.49524	320.13815	429.82965	1016.42639	73.05962	76.33642	1497.72803	269.70847	72.94084
368	3.058	1382.21069	204.79330	1382.56873	1203.16077	71.51031	884.18262	1280.44751	374.92865	860.27173	1427.24414	189.64606	843.90723	1099.49939	63.05852	451.39896	1346.76367	319.91779	429.61789	1015.82550	73.34270	73.89888	1497.22595	269.68304	73.86527
369	3.067	1376.87305	203.02571	1381.89929	1196.68042	70.96664	883.39227	1275.20398	374.04617	859.89362	1421.21826	188.27036	843.57831	1095.63501	62.88511	449.60736	1342.95117	319.69427	429.44601	1015.47565	73.60574	71.48267	1496.67810	269.71378	74.88401
370	3.075	1371.51196	201.19652	1381.25269	1190.07288	70.39043	882.66888	1269.82629	373.12872	859.54193	1415.06738	186.85359	843.29950	1091.95605	62.69558	447.78705	1339.03882	319.46878	429.31503	1015.23309	73.84995	69.17123	1496.07666	269.80286	76.00571
371	3.083	1366.12549	199.30775	1380.64209	1183.34546	69.77290	882.04297	1264.31201	372.17975	859.21826	1408.79907	185.40190	843.07178	1088.47827	62.46731	445.97495	1335.00549	319.24347	429.22644	1014.93347	74.07177	67.05186	1495.41162	269.95081	77.23788
372	3.092	1360.71118	197.36264	1380.08411	1176.51294	69.10173	881.55035	1258.66028	371.20062	858.92511	1402.42383	183.92517	842.89819	1085.20630	62.17392	444.21912	1330.82849	319.01929	429.18201	1014.41113	74.26108	65.20315	1494.67249	270.15677	78.58679
373	3.100	1355.26514	195.36615	1379.59705	1169.59839	68.36674	881.22589	1252.87109	370.19040	858.66730	1395.95483	182.43655	842.78540	1082.12573	61.78788	442.57538	1326.48535	318.79578	429.18451	1013.53180	74.39966	63.67780	1493.84766	270.41940	80.05827
374	3.108	1349.78259	193.32567	1379.19922	1162.63330	67.56259	881.09698	1246.94434	369.14755	858.45313	1389.40747	180.95151	842.74506	1079.19458	61.28447	441.10059	1321.95496	318.57211	429.23724	1012.23303	74.46528	62.48567	1492.92603	270.73691	81.65842
375	3.117	1344.26050	191.25130	1378.90515	1155.65088	66.68701	881.17944	1240.88025	368.07089	858.29382	1382.79932	179.48654	842.79193	1076.33899	60.64753	439.84351	1317.22034	318.34857	429.34265	1010.55115	74.44179	61.59164	1491.89795	271.10727	83.39375
376	3.125	1338.69800	189.15547	1378.72266	1148.68164	65.73840	881.47577	1234.68250	366.95926	858.20099	1376.14893	178.05721	842.94104	1073.45483	59.87461	438.83505	1312.26990	318.12909	429.50122	1008.60486	74.32655	60.93399	1490.75574	271.52820	85.27100
377	3.133	1333.09875	187.05124	1378.65234	1141.74878	64.71532	881.97620	1228.35718	365.81030	858.18420	1369.47510	176.67607	843.20313	1070.42334	58.97834	438.08347	1307.09705	317.92368	429.71136	1006.54065	74.12975	60.44749	1489.49243	271.99753	87.29658
378	3.142	1327.46875	184.95020	1378.68994	1134.86853	63.61668	882.66284	1221.91284	364.62094	858.24963	1362.79578	175.35214	843.58246	1067.13916	57.98254	437.57855	1301.70032	317.74762	429.97083	1004.48120	73.86926	60.07788	1488.10144	272.51480	89.47479
379	3.150	1321.81506	182.86127	1378.82983	1128.05090	62.44125	883.51697	1215.36011	363.38797	858.39819	1356.12585	174.09048	844.07544	1063.53601	56.91557	437.30350	1296.07983	317.61948	430.27859	1002.50769	73.56618	59.79045	1486.57495	273.08224	91.80614
380	3.158	1316.14355	180.79054	1379.06653	1121.30347	61.18699	884.52545	1208.71179	362.10892	858.62488	1349.47705	172.89160	844.67188	1059.59668	55.80448	437.24460	1290.23535	317.55908	430.63504	1000.66650	73.24180	59.57106	1484.90271	273.70523	94.28702
381	3.167	1310.45996	178.74208	1379.39600	1114.63403	59.85293	885.68152	1201.98279	360.78268	858.92096	1342.85620	171.75159	845.35651	1055.34497	54.67204	437.39236	1284.16479	317.58508	431.03925	998.98322	72.91585	59.41621	1483.07092	274.39102	96.91054
382	3.175	1304.76892	176.71896	1379.81458	1108.04736	58.44228	886.97839	1195.19067	359.40884	859.27716	1336.26550	170.66231	846.11096	1050.83374	53.53566	437.73425	1277.86487	317.71268	431.48734	997.47742	72.60524	59.32243	1481.06226	275.14529	99.66759
383	3.183	1299.07617	174.72394	1380.31738	1101.54382	56.96293	888.40161	1188.35547	357.98697	859.68610	1329.70288	169.61122	846.91620	1046.13416	52.40686	438.24628	1271.33118	317.95227	431.97211	996.16797	72.32236	59.28288	1478.85730	275.96942	102.54826
384	3.192	1293.38770	172.75946	1380.89673	1095.11853	55.42586	889.92450	1181.49878	356.51758	860.14319	1323.16492	168.58157	847.75421	1041.32617	51.28975	438.88943	1264.55725	318.31091	432.48361	995.06464	72.07404	59.28822	1476.43713	276.86005	105.54325
385	3.200	1287.71069	170.82800	1381.54187	1088.76440	53.84490	891.50952	1174.64185	355.00378	860.64587	1316.64978	167.55321	848.60803	1036.49219	50.17868	439.61478	1257.53540	318.79630	433.01083	994.16046	71.86187	59.32741	1473.78564	277.81082	108.64458
386	3.208	1282.05371	168.93221	1382.23804	1082.47388	52.23498	893.11432	1167.80554	353.45227	861.19379	1310.15820	166.50441	849.46008	1031.71204	49.05748	440.37262	1250.25806	319.41971	433.54318	993.43768	71.68398	59.38927	1470.88989	278.81287	111.84542
387	3.217	1276.42505	167.07478	1382.96655	1076.24316	50.60705	894.69672	1161.00854	351.87216	861.78699	1303.69421	165.41502	850.29114	1027.06116	47.90247	441.11996	1242.71973	320.19489	434.07050	992.87799	71.53750	59.46375	1467.73938	279.85510	115.14074
388	3.225	1270.83313	165.25824	1383.70703	1070.07324	48.96581	896.21869	1154.26746	350.27289	862.42371	1297.26538	164.27005	851.08093	1022.60608	46.68978	441.82336	1234.91772	321.13458	434.58340	992.46399	71.42056	59.54167	1464.32617	280.92645	118.52947
389	3.233	1265.28516	163.48422	1384.43933	1063.96790	47.31392	897.65063	1147.59570	348.66324	863.09808	1290.88196	163.06256	851.80933	1018.39868	45.40401	442.45786	1226.84961	322.24750	435.07410	992.17542	71.33331	59.61344	1460.64453	282.01782	122.01662
390	3.242	1259.78723	161.75284	1385.14624	1057.93115	45.65702	898.97302	1141.00342	347.05212	863.79980	1284.55676	161.79555	852.45758	1014.47168	44.04339	443.00635	1218.51245	323.53632	435.53604	991.98810	71.27684	59.66963	1456.69165	283.12122	125.61364
391	3.250	1254.34375	160.06258	1385.81384	1051.96448	44.00471	900.17529	1134.49927	345.45020	864.51453	1278.30322	160.48169	853.01105	1010.83643	42.61921	443.46124	1209.90210	324.99518	435.96301	991.87549	71.24959	59.70395	1452.46619	284.22617	129.33737
392	3.258	1248.95605	158.41019	1386.43201	1046.07007	42.36931	901.25305	1128.08972	343.87091	865.22485	1272.13550	159.14185	853.46021	1007.48413	41.15149	443.82672	1201.01318	326.60864	436.34787	991.81097	71.24440	59.71478	1447.96875	285.31824	133.20871
393	3.267	1243.62390	156.79030	1386.99402	1040.25146	40.76294	902.20624	1121.78027	342.32986	865.91211	1266.06665	157.80241	853.80060	1004.39001	39.66368	444.11700	1191.83911	328.35162	436.68188	991.77161	71.24957	59.70375	1443.20032	286.38074	137.25104
394	3.275	1238.34570	155.19675	1387.49731	1034.51465	39.19436	903.03619	1115.57483	340.84247	866.55786	1260.10852	156.49292	854.03235	1001.51843	38.17846	444.35068	1182.37195	330.19119	436.95535	991.74133	71.25134	59.67392	1438.16162	287.39597	141.48798
395	3.283	1233.11829	153.62439	1387.94299	1028.86609	37.66944	903.74573	1109.47595	339.42249	867.14514	1254.27051	155.24332	854.16046	998.82996	36.71599	444.54358	1172.60474	332.09018	437.15997	991.71240	71.23573	59.62852	1432.85205	288.34518	145.93814
396	3.292	1227.93738	152.06891	1388.33691	1023.31152	36.19372	904.34247	1103.48315	338.08118	867.66272	1248.55957	154.08099	854.19598	996.28821	35.29548	444.70453	1162.53247	334.01108	437.29166	991.68170	71.19023	59.57011	1427.26758	289.20868	150.60921
397	3.300	1222.79773	150.52625	1388.68958	1017.85559	34.77290	904.84033	1097.59363	336.82559	868.10840	1242.97876	153.02805	854.15619	993.86450	33.93815	444.83447	1152.15405	335.91821	437.35071	991.64966	71.10590	59.50112	1421.40002	289.96732	155.49352
398	3.308	1217.69458	148.99300	1389.01453	1012.50269	33.41125	905.25671	1091.80103	335.65768	868.49017	1237.52612	152.09999	854.06311	991.54016	32.66882	444.92709	1141.47583	337.78052	437.34100	991.61755	70.97898	59.42546	1415.23682	290.60501	160.56520
399	3.317	1212.62500	147.46802	1389.32483	1007.25854	32.10981	905.60938	1086.09570	334.57666	868.82507	1232.19580	151.30525	853.94104	989.30493	31.51454	444.97040	1130.51733	339.57608	437.26950	991.58759	70.81139	59.34919	1408.76318	291.11169	165.77893
400	3.325	1207.58984	145.95345	1389.63086	1002.12952	30.86584	905.91418	1080.46558	333.58035	869.13770	1226.97729	150.64525	853.81372	987.15405	30.50181	444.94971	1119.31152	341.29514	437.14584	991.56244	70.61052	59.27972	1401.96460	291.48462	171.07043
401	3.333	1202.59375	144.45369	1389.93933	997.12134	29.67369	906.18396	1074.89783	332.66339	869.45563	1221.85791	150.11504	853.70184	985.08215	29.65141	444.85193	1107.90283	342.93884	436.98071	991.54449	70.38911	59.22400	1394.82825	291.72806	176.35965
402	3.342	1197.64209	142.97400	1390.25452	992.23633	28.52539	906.42737	1069.38123	331.81604	869.80469	1216.82520	149.70369	853.62170	983.08179	28.96952	444.67517	1096.34338	344.51508	436.78510	991.53528	70.16428	59.18650	1387.34216	291.85486	181.55682
403	3.350	1192.73950	141.51978	1390.57910	987.47302	27.41165	906.64996	1063.90686	331.02618	870.20526	1211.86804	149.39622	853.58405	981.15356	28.44256	444.43774	1084.69275	346.03278	436.57288	991.53558	69.95446	59.16809	1379.49402	291.88739	186.56903
404	3.358	1187.88916	140.09613	1390.91467	982.82849	26.32332	906.85571	1058.46680	330.28293	870.67145	1206.97778	149.17749	853.59308	979.31158	28.04412	444.17319	1073.01465	347.49533	436.36670	991.54535	69.77593	59.16605	1371.27161	291.85477	191.30457
405	3.367	1183.09253	138.70746	1391.26282	978.30286	25.25274	907.04724	1053.05273	329.57736	871.21130	1202.14868	149.03555	853.64606	977.57214	27.74692	443.91327	1061.37671	348.88879	436.20670	991.56335	69.64014	59.17563	1362.66431	291.78738	195.67447
406	3.375	1178.35071	137.35728	1391.62402	973.90240	24.19420	907.22498	1047.65637	328.90204	871.82727	1197.37891	148.96359	853.73553	975.93945	27.52818	443.67746	1049.85315	350.16544	436.16275	991.58661	69.55230	59.19249	1353.66528	291.71176	199.59344
407	3.383	1173.66431	136.04932	1391.99841	969.63727	23.14334	907.38788	1042.27124	328.25079	872.51697	1192.66968	148.96066	853.85284	974.40320	27.36949	443.47388	1038.53381	351.22809	436.35080	991.61047	69.51193	59.21384	1344.27271	291.64764	202.98154
408	3.392	1169.03491	134.78790	1392.38489	965.51813	22.09672	907.53455	1036.89258	327.61865	873.27301	1188.02417	149.03104	853.99048	972.94153	27.25614	443.30374	1027.52393	351.93655	436.92712	991.62964	69.51467	59.23822	1334.48889	291.60709	205.76492
409	3.400	1164.46387	133.57782	1392.78040	961.55566	21.05214	907.66296	1031.51672	327.00223	874.08350	1183.44641	149.18297	854.14417	971.52667	27.17589	443.16385	1016.90533	352.17480	438.01071	991.63910	69.55408	59.26492	1324.31860	291.59442	207.87625
410	3.408	1159.95166	132.42365	1393.18018	957.76044	20.00935	907.76917	1026.14063	326.39993	874.93384	1178.93994	149.42712	854.31219	970.13098	27.11740	443.04831	1006.68420	351.94183	439.57581	991.63544	69.62315	59.29407	1313.76563	291.60797	209.25754
411	3.417	1155.49902	131.32872	1393.57935	954.14105	18.97164	907.84552	1020.76312	325.81241	875.80945	1174.50684	149.77448	854.49371	968.73340	27.06983	442.95108	996.79358	351.35181	441.45395	991.61719	69.71537	59.32671	1302.83228	291.64410	209.86551
412	3.425	1151.10474	130.29417	1393.97327	950.69965	17.94764	907.87952	1015.38397	325.24237	876.69763	1170.14795	150.23305	854.68695	967.32178	27.02316	442.86768	987.15082	350.54376	443.44556	991.58514	69.82551	59.36491	1291.52014	291.70059	209.67368
413	3.433	1146.76782	129.31967	1394.35706	947.42676	16.94983	907.85559	1010.00488	324.69339	877.58746	1165.86230	150.80519	854.88824	965.89178	26.96875	442.79352	977.69739	349.61606	445.40329	991.54144	69.94975	59.41159	1279.82971	291.77777	208.67133
414	3.442	1142.48657	128.40543	1394.72668	944.30029	15.98690	907.76221	1004.62921	324.16837	878.46863	1161.64771	151.48627	855.09210	964.44275	26.90121	442.72293	968.40295	348.62167	447.24185	991.48938	70.08562	59.46922	1267.75879	291.87827	206.86163
415	3.450	1138.25781	127.55359	1395.07971	941.29028	15.05484	907.60199	999.26257	323.66931	879.33124	1157.50073	152.26501	855.29230	962.97656	26.82000	442.64941	959.25873	347.58255	448.92166	991.43347	70.23205	59.53738	1255.30188	292.00638	204.26053
416	3.458	1134.07739	126.76770	1395.41479	938.36823	14.13902	907.39349	993.91211	323.19775	880.16644	1153.41699	153.12531	855.48248	961.49646	26.72780	442.56711	950.27100	346.50201	450.43292	991.37915	70.38902	59.61176	1242.44946	292.16785	200.89597
417	3.467	1129.93945	126.05216	1395.73096	935.51208	13.22646	907.15961	988.58679	322.75287	880.96667	1149.39160	154.04825	855.65735	960.00629	26.62742	442.47232	941.45361	345.37555	451.78256	991.33154	70.55681	59.68515	1229.18933	292.36951	196.80774
418	3.475	1125.83777	125.41218	1396.02710	932.70471	12.31301	906.91772	983.29706	322.32974	881.72455	1145.41833	155.01428	855.81439	958.51074	26.52061	442.36465	932.82343	344.19763	452.98532	991.29297	70.73508	59.74911	1215.50818	292.61819	192.04788
419	3.483	1121.76514	124.85306	1396.30139	929.93103	11.40145	906.67902	978.05322	321.92163	882.43304	1141.48999	156.00485	855.95447	957.01544	26.40804	442.24713	924.39618	342.96497	454.05829	991.26154	70.92141	59.79601	1201.39526	292.91852	186.68039
420	3.492	1117.71509	124.37910	1396.55261	927.17639	10.49898	906.44958	972.86444	321.52493	883.08655	1137.59949	157.00372	856.08069	955.52606	26.28905	442.12534	916.18469	341.67853	455.01740	991.23322	71.10797	59.82269	1186.84399	293.27197	180.77991
421	3.500	1113.68152	123.99303	1396.78040	924.42712	9.61577	906.23065	967.73846	321.14142	883.68188	1133.73950	157.99794	856.19696	954.04773	26.16200	442.00497	908.19733	340.34451	455.87527	991.20471	71.28004	59.83354	1171.85083	293.67715	174.43066
422	3.508	1109.65991	123.69588	1396.98511	921.67102	8.76369	906.01959	962.68079	320.77594	884.21765	1129.90356	158.97754	856.30811	952.58423	26.02578	441.88940	900.43494	338.97385	456.64191	991.17346	71.42114	59.83709	1156.41553	294.13007	167.72473
423	3.517	1105.64697	123.48685	1397.16797	918.89825	7.95486	905.81195	957.69385	320.43289	884.69275	1126.08569	159.93524	856.41962	951.13763	25.88165	441.77890	892.89044	337.57922	457.32639	991.13550	71.52306	59.83809	1140.54224	294.62405	160.75980
424	3.525	1101.63940	123.36326	1397.32996	916.10187	7.19981	905.60284	952.77753	320.11447	885.10626	1122.28235	160.86642	856.53693	949.70752	25.73497	441.67065	885.54932	336.17218	457.93741	991.08612	71.59075	59.83319	1124.24097	295.15033	153.63669
425	3.533	1097.63452	123.32138	1397.47058	913.27869	6.50527	905.38715	947.92987	319.82071	885.45789	1118.49158	161.76848	856.66345	948.29150	25.59544	441.55951	878.39087	334.76239	458.48413	991.02155	71.63499	59.81658	1107.52576	295.69904	146.45667
426	3.542	1093.63037	123.35683	1397.58875	910.42761	5.87353	905.15997	943.14758	319.54999	885.74841	1114.71094	162.64005	856.79944	946.88544	25.47415	441.43985	871.38794	333.35757	458.97681	990.94220	71.66029	59.79032	1090.41418	296.26108	139.31897
427	3.550	1089.62451	123.46417	1397.68311	907.54797	5.30359	904.91742	938.42603	319.29904	885.97870	1110.93750	163.48123	856.94220	945.48413	25.37966	441.30817	864.50873	331.96222	459.42496	990.85297	71.66550	59.76528	1072.92590	296.82962	132.31885
428	3.558	1085.61499	123.63673	1397.75269	904.63892	4.79121	904.65704	933.75995	319.06393	886.14880	1107.16833	164.29333	857.08734	944.08240	25.31680	441.16406	857.71942	330.57709	459.83618	990.76007	71.65601	59.75221	1055.08496	297.39948	125.54420
429	3.567	1081.59900	123.86713	1397.79663	901.69934	4.32880	904.37860	929.14471	318.84186	886.25897	1103.40234	165.07828	857.22906	942.67389	25.28780	441.00903	850.98615	329.20065	460.21716	990.66901	71.64851	59.75563	1036.92017	297.96643	119.07222
430	3.575	1077.57471	124.14815	1397.81348	898.72968	3.90832	904.08362	924.57501	318.63278	886.31073	1099.63928	165.83829	857.36145	941.25055	25.29379	440.84390	844.27673	327.83011	460.57526	990.58350	71.66376	59.77465	1018.46625	298.52829	112.96846
431	3.583	1073.54053	124.47301	1397.80225	895.73218	3.52444	903.77386	920.04510	318.43884	886.30707	1095.87988	166.57597	857.47900	939.80371	25.33577	440.66754	837.56238	326.46179	460.91846	990.50592	71.71984	59.80550	999.76831	299.08746	107.28818
432	3.592	1069.49475	124.83517	1397.76221	892.70978	3.17358	903.45026	915.54901	318.26236	886.25104	1092.12427	167.29427	857.57666	938.32391	25.41372	440.47800	830.81952	325.09225	461.25555	990.43774	71.83059	59.84255	980.88574	299.65088	102.07628
433	3.600	1065.43616	125.22845	1397.69299	889.66498	2.85133	903.11401	911.08032	318.10379	886.14539	1088.37231	167.99603	857.64905	936.80200	25.52416	440.27444	824.03027	323.71893	461.59714	990.37982	72.00556	59.87906	961.88770	300.22614	97.36478
434	3.608	1061.36377	125.64809	1397.59485	886.60004	2.55187	902.76758	906.63287	317.96027	885.99298	1084.62305	168.68393	857.69135	935.23206	25.65900	440.05927	817.18463	322.33987	461.95596	990.33276	72.24873	59.90808	942.84094	300.81662	93.17210
435	3.617	1057.27686	126.09105	1397.46851	883.51740	2.27033	902.41443	902.20087	317.82736	885.79791	1080.87463	169.36070	857.70032	933.61273	25.80738	439.83795	810.28094	320.95367	462.34528	990.29681	72.55617	59.92410	923.80176	301.42017	89.50558
436	3.625	1053.17542	126.55607	1397.31653	880.41888	2.00559	902.05670	897.77869	317.70276	885.56616	1077.12378	170.02939	857.67444	931.94464	25.95949	439.61542	803.32581	319.56015	462.77637	990.27063	72.91370	59.92532	904.81573	302.03098	86.36445
437	3.633	1049.05811	127.04288	1397.14319	877.30493	1.75999	901.69476	893.36005	317.58734	885.30505	1073.36719	170.69243	857.61285	930.22754	26.10977	439.39374	796.33337	318.16116	463.25644	990.25134	73.29668	59.91570	885.92084	302.64240	83.74174
438	3.642	1044.92395	127.55164	1396.95313	874.17499	1.53612	901.32727	888.93835	317.48297	885.02209	1069.60010	171.35143	857.51508	928.46173	26.25723	439.17371	789.32465	316.76105	463.78842	990.23511	73.67609	59.90411	867.14960	303.24789	81.62552
439	3.650	1040.77246	128.08263	1396.75012	871.02728	1.33449	900.95239	884.50708	317.39090	884.72449	1065.81738	172.00800	857.38153	926.65094	26.40409	438.95648	782.32587	315.36646	464.37146	990.21924	74.02834	59.90126	848.53198	303.84088	79.99928
440	3.658	1036.60352	128.63618	1396.53662	867.85968	1.15375	900.56903	880.05920	317.30975	884.41797	1062.01294	172.66440	857.21429	924.80029	26.55601	438.74191	775.36597	313.98526	465.00116	990.20258	74.34075	59.91633	830.09778	304.41370	78.84212
441	3.667	1032.41699	129.21219	1396.31348	864.67114	0.99165	900.17755	875.58704	317.23492	884.10571	1058.18091	173.32361	857.01733	922.91302	26.72262	438.52594	768.47168	312.62537	465.67001	990.18408	74.61057	59.95467	811.87769	304.95731	78.12847
442	3.675	1028.21240	129.81024	1396.07996	861.46130	0.84570	899.77985	871.08167	317.15997	883.78839	1054.31531	173.98981	856.79602	920.98828	26.91490	438.30225	761.66382	311.29501	466.36832	990.16077	74.84264	60.01688	793.90295	305.46158	77.82739
443	3.683	1023.99023	130.43063	1395.83435	858.22937	0.71415	899.37775	866.53296	317.08014	883.46643	1050.40991	174.66846	856.55640	919.02264	27.14133	438.06644	754.95508	310.00372	467.08539	990.12628	75.04725	60.09941	776.20557	305.91626	77.90302
444	3.692	1019.74988	131.07504	1395.57410	854.97424	0.59688	898.97101	861.92975	316.99457	883.14075	1046.45874	175.36574	856.30383	917.01038	27.40694	437.81738	748.35016	308.76178	467.81006	990.07336	75.23705	60.19701	758.81897	306.31314	78.31673
445	3.700	1015.49060	131.74632	1395.29651	851.69385	0.49490	898.55627	857.26202	316.90601	882.81226	1042.45544	176.08746	856.04211	914.94293	27.71496	437.55508	741.84833	307.57916	468.53107	989.99500	75.42380	60.30492	741.77759	306.64767	79.02950
446	3.708	1011.21136	132.44824	1394.99817	848.38464	0.40896	898.12738	852.52155	316.81839	882.48041	1038.39307	176.83786	855.77252	912.80963	28.06772	437.27853	735.44495	306.46539	469.23700	989.88501	75.61703	60.41757	725.11652	306.91888	80.00247
447	3.717	1006.91113	133.18466	1394.67505	845.04150	0.33946	897.67621	847.70300	316.73599	882.14319	1034.26489	177.61908	855.49353	910.59930	28.46601	436.98581	729.13281	305.42941	469.91586	989.73755	75.82475	60.52644	708.86993	307.12769	81.19626
448	3.725	1002.58905	133.95834	1394.32336	841.65887	0.28809	897.19543	842.80383	316.66360	881.79797	1030.06445	178.43192	855.20227	908.30176	28.90864	436.67377	722.90363	304.47916	470.55518	989.54822	76.05351	60.62148	693.06934	307.27576	82.57042
449	3.733	998.24432	134.77100	1393.93921	838.23212	0.25797	896.68091	837.82355	316.60541	881.44238	1025.78760	179.27707	854.89581	905.90808	29.39280	436.33759	716.74939	303.62225	471.14270	989.31573	76.30746	60.69600	677.74237	307.36423	84.08309
450	3.742	993.87653	135.62447	1393.51892	834.75702	0.25154	896.13269	832.76245	316.56384	881.07428	1021.43146	180.15562	854.57190	903.41187	29.91405	435.97281	710.66296	302.86667	471.66632	989.04462	76.58685	60.75106	662.91101	307.39285	85.69200
451	3.750	989.48462	136.52089	1393.05811	831.22980	0.26897	895.55255	827.62073	316.53967	880.69061	1016.99481	181.06927	854.22748	900.81012	30.46651	435.57678	704.63806	302.22037	472.11414	988.74487	76.88800	60.79507	648.59009	307.36032	87.35669
452	3.758	985.06604	137.46179	1392.55249	827.64758	0.30864	894.94220	822.39874	316.53329	880.28735	1012.47656	182.01884	853.85852	898.10223	31.04450	435.14801	698.66846	301.68988	472.47482	988.42926	77.20511	60.83930	634.78790	307.26584	89.04015
453	3.767	980.61774	138.44740	1391.99915	824.00842	0.36870	894.30273	817.09784	316.54510	879.85931	1007.87622	183.00275	853.45984	895.28882	31.64366	434.68536	692.74707	301.27991	472.73907	988.10779	77.53216	60.89339	621.50586	307.11093	90.70942
454	3.775	976.13586	139.47717	1391.39758	820.30878	0.44848	893.63434	811.72101	316.57483	879.40155	1003.19458	184.01637	853.02625	892.37164	32.26060	434.18808	686.86664	300.99301	472.89972	987.78424	77.86398	60.96245	608.73962	306.90051	92.33504
455	3.783	971.61676	140.55086	1390.74902	816.54218	0.54947	892.93665	806.27167	316.62054	878.90912	998.43323	185.05287	852.55365	889.35486	32.89144	433.65585	681.02002	300.82864	472.95187	987.45648	78.19559	61.04613	596.48096	306.64352	93.88947
456	3.792	967.05670	141.66884	1390.05603	812.70074	0.67555	892.20959	800.75305	316.67917	878.37732	993.59503	186.10423	852.03894	886.24542	33.53078	433.08862	675.20099	300.78192	472.89294	987.12024	78.52155	61.14079	584.72083	306.35248	95.34703
457	3.800	962.45129	142.83173	1389.32117	808.77777	0.83115	891.45465	795.16827	316.74783	877.80115	988.68243	187.16234	851.47961	883.05182	34.17196	432.48737	669.40399	300.84326	472.72278	986.77191	78.83742	61.24346	573.45190	306.04337	96.68469
458	3.808	957.79651	144.04002	1388.54565	804.76825	1.01810	890.67346	789.52075	316.82526	877.17596	983.69556	188.22037	850.87354	879.78296	34.80848	431.85385	663.62396	300.99780	472.44397	986.41144	79.14086	61.35574	562.66931	305.73450	97.88132
459	3.817	953.08826	145.29387	1387.73059	800.66962	1.23368	889.86646	783.81372	316.91284	876.49957	978.63397	189.27457	850.22052	876.44812	35.43540	431.19022	657.85583	301.22690	472.06140	986.04340	79.42980	61.48553	552.36816	305.44473	98.91681
460	3.825	948.32336	146.59314	1386.87781	796.48059	1.47163	889.03296	778.04883	317.01505	875.77319	973.49731	190.32480	849.52295	873.05634	36.05018	430.49902	652.09454	301.51102	471.58139	985.67389	79.70132	61.64321	542.53943	305.19009	99.77357
461	3.833	943.49884	147.93817	1385.98987	792.20026	1.72529	888.17346	772.22595	317.13742	874.99994	968.28583	191.37399	848.78552	869.61658	36.65197	429.78302	646.33630	301.83130	471.01019	985.30511	79.95387	61.83324	533.17004	304.98184	100.43888
462	3.842	938.61292	149.32979	1385.06860	787.82770	1.98965	887.28918	766.34418	317.28378	874.18188	962.99957	192.42688	848.01459	866.13837	37.23974	429.04547	640.57971	302.17087	470.35352	984.93262	80.18938	62.05018	524.24500	304.82727	100.90611
463	3.850	933.66473	150.76793	1384.11462	783.36249	2.26116	886.38013	760.40198	317.45578	873.32025	957.63910	193.48897	847.21759	862.63312	37.81089	428.29166	634.82373	302.51657	469.61676	984.54926	80.41215	62.28488	515.74927	304.73151	101.17366
464	3.858	928.65302	152.25110	1383.12952	778.80603	2.53811	885.44476	754.39868	317.65454	872.41620	952.20630	194.56575	846.40240	859.11340	38.36112	427.52954	629.06720	302.85934	468.80438	984.15131	80.62640	62.53441	507.66895	304.69647	101.24171
465	3.867	923.57593	153.77747	1382.11584	774.16132	2.82352	884.48224	748.33508	317.88211	871.47180	946.70245	195.66249	845.57660	855.59143	38.88552	426.76831	623.30865	303.19293	467.91928	983.74048	80.83543	62.80448	499.99316	304.71936	101.10954
466	3.875	918.43079	155.34560	1381.07776	769.43188	3.12733	883.49524	742.21301	318.14133	870.48969	941.12781	196.78438	844.74707	852.07611	39.38048	426.01630	617.54742	303.51407	466.96320	983.32135	81.04275	63.10298	492.71497	304.79419	100.77540
467	3.883	913.21558	156.95432	1380.01917	764.62079	3.46354	882.49054	736.03302	318.43494	869.47217	935.48138	197.93681	843.92096	848.57220	39.84534	425.28015	611.78503	303.82294	465.93781	982.89612	81.25244	63.43276	485.83264	304.91394	100.23700
468	3.892	907.92877	158.60254	1378.94458	759.72974	3.84564	881.47693	729.79413	318.76624	868.42114	929.76239	199.12534	843.10461	845.08154	40.28202	424.56607	606.02698	304.12238	464.84381	982.46368	81.46733	63.79274	479.34973	305.07132	99.49097
469	3.900	902.56879	160.28946	1377.85791	754.75836	4.28489	880.46295	723.49481	319.13928	867.33789	923.96973	200.35468	842.30365	841.60559	40.69378	423.88000	600.28345	304.41681	463.67899	982.02393	81.68697	64.18539	473.27344	305.25742	98.53167
470	3.908	897.13440	162.01440	1376.76233	749.70490	4.78961	879.45587	717.13391	319.55722	866.22314	918.10107	201.62823	841.52252	838.14532	41.08478	423.22693	594.56775	304.71228	462.43744	981.58093	81.90854	64.62006	467.61328	305.46048	97.35210
471	3.917	891.62421	163.77669	1375.65967	744.56683	5.36473	878.46136	710.71014	320.02109	865.07715	912.15363	202.94818	840.76404	834.69958	41.46000	422.60938	588.89532	305.01602	461.11084	981.14117	82.12952	65.10814	462.37683	305.66675	95.94734
472	3.925	886.03729	165.57570	1374.55139	739.34149	6.01198	877.48431	704.22113	320.53116	863.90094	906.12280	204.31551	840.02917	831.26355	41.82428	422.02756	583.28345	305.33563	459.69016	980.70776	82.34913	65.65731	457.56726	305.86197	94.31698
473	3.933	880.37317	167.41159	1373.43970	734.02606	6.73019	876.53064	697.66193	321.08926	862.69751	900.00226	205.72989	839.31818	827.82874	42.18075	421.48181	577.75293	305.67712	458.16754	980.27905	82.56719	66.27095	453.18152	306.03131	92.46593
474	3.942	874.63177	169.28546	1372.32666	728.61664	7.51665	875.60699	691.02460	321.69928	861.47180	893.78522	207.19005	838.63208	824.38440	42.53012	420.97491	572.32806	306.04239	456.53708	979.85193	82.78188	66.95166	449.21130	306.15939	90.40740
475	3.950	868.81403	171.19925	1371.21509	723.10718	8.36891	874.71930	684.29926	322.36548	860.23047	887.46545	208.69388	837.97290	820.91895	42.87091	420.51245	567.03455	306.42880	454.79538	979.42352	82.98859	67.70371	445.64063	306.23181	88.16689
476	3.958	862.92151	173.15575	1370.10950	717.48969	9.28497	873.87170	677.47601	323.09094	858.98328	881.03851	210.23860	837.34210	817.41895	43.20059	420.10120	561.89722	306.83173	452.94357	978.98877	83.18012	68.53285	442.44226	306.23807	85.78407
477	3.967	856.95740	175.15926	1369.01855	711.75507	10.26171	873.06714	670.54767	323.87766	857.74438	874.50201	211.82126	836.74023	813.86829	43.51733	419.74857	556.93671	307.24841	450.99246	978.53815	83.34717	69.44759	439.57385	306.17438	83.31325
478	3.975	850.92468	177.21519	1367.95728	705.89532	11.29401	872.30811	663.51105	324.72754	856.53497	867.85669	213.43866	836.16864	810.24561	43.82162	419.46213	552.16656	307.68018	448.96777	978.06000	83.47843	70.46213	436.97729	306.04526	80.82349
479	3.983	844.82465	179.32880	1366.94763	699.90466	12.37570	871.59644	656.36926	325.64297	855.38489	861.10736	215.08684	835.63214	806.52429	44.11652	419.24844	547.58942	308.13348	446.91306	977.54181	83.56038	71.59540	434.58032	305.86264	78.39637
480	3.992	838.65735	181.50317	1366.01807	693.77948	13.50070	870.93359	649.13202	326.62677	854.33447	854.26410	216.75952	835.14008	802.67432	44.40677	419.11099	543.19391	308.62021	444.89011	976.96960	83.57780	72.86787	432.30151	305.64380	76.11960
481	4.000	832.42096	183.73785	1365.20105	687.51874	14.66253	870.32251	641.81732	327.68082	853.43469	847.34320	218.44667	834.70746	798.66351	44.69856	419.04889	538.95166	309.15686	442.97760	976.32898	83.51534	74.30083	430.06128	305.41037	74.07566
482	4.008	826.11206	186.02834	1364.53076	681.12317	15.85496	869.77057	634.45325	328.80469	852.74384	840.36597	220.13332	834.35553	794.45575	44.99952	419.05927	534.81525	309.76276	441.26584	975.60767	83.35938	75.91675	427.79700	305.18909	72.32568
483	4.017	819.72498	188.36679	1364.03894	674.59521	17.07516	869.29102	627.07910	329.99551	852.32178	833.35651	221.79950	834.11188	790.01080	45.31775	419.14099	530.71613	310.45728	439.84512	974.79578	83.10097	77.73810	425.48315	305.01190	70.89354
484	4.025	813.25360	190.74248	1363.75134	667.93884	18.32612	868.90234	619.74152	331.25006	852.22217	826.33887	223.42174	834.00806	785.28845	45.65944	419.29584	526.56604	311.25598	438.78906	973.88354	82.73803	79.78609	423.14355	304.91150	69.76064
485	4.033	806.69470	193.14264	1363.68408	661.16119	19.61539	868.62622	612.48657	332.56619	852.48132	819.33356	224.97649	834.07452	780.25360	46.02519	419.52731	522.26538	312.16721	438.13672	972.85919	82.27528	82.07978	420.83801	304.91385	68.87888
486	4.042	800.05115	195.55420	1363.84338	654.27325	20.95216	868.48425	605.35144	333.94269	853.10895	812.35535	226.44464	834.33344	774.87915	46.40741	419.83783	517.72144	313.19092	437.88239	971.70605	81.72282	84.63218	418.62744	305.03299	68.19145
487	4.050	793.33246	197.96532	1364.22620	647.28961	22.34577	868.49420	598.35657	335.37869	854.08539	805.41193	227.81612	834.79248	769.14734	46.79110	420.22601	512.87219	314.32040	437.98007	970.39880	81.09518	87.44389	416.54895	305.27127	67.64644
488	4.058	786.55212	200.36555	1364.82043	640.22815	23.80449	868.66760	591.50269	336.87396	855.36572	798.50439	229.09413	835.44244	763.04968	47.15668	420.68628	507.70557	315.54535	438.36188	968.89923	80.41376	90.49672	414.61560	305.62241	67.20273
489	4.067	779.72662	202.74544	1365.60657	633.11035	25.33357	869.00970	584.77124	338.42917	856.88837	791.62830	230.29778	836.25928	756.58435	47.48269	421.21002	502.26575	316.85516	438.95721	967.15546	79.70961	93.75330	412.82922	306.07306	66.83034
490	4.075	772.87402	205.09612	1366.55847	625.96069	26.93375	869.51965	578.12921	340.04517	858.58289	784.77423	231.45973	837.20953	749.75525	47.74649	421.78714	496.64282	318.24008	439.70193	965.11566	79.01610	97.17124	411.18909	306.60168	66.50622
491	4.083	766.01227	207.41005	1367.64526	618.80499	28.60182	870.19153	571.53583	341.72162	860.37714	777.93018	232.61996	838.25543	742.57233	47.92405	422.40668	490.95337	319.68826	440.53625	962.74658	78.35583	100.72047	409.69373	307.17911	66.21182
492	4.092	759.15912	209.68205	1368.83411	611.66711	30.33220	871.01520	564.95068	343.45670	862.20331	771.08484	233.81961	839.35992	735.05176	47.99042	423.05731	485.31873	321.18207	441.40079	960.03680	77.73769	104.38437	408.34192	307.77216	65.93494
493	4.100	752.33020	211.90982	1370.09155	604.56641	32.11906	871.97601	558.34076	345.24704	864.00140	764.23230	235.09547	840.49127	727.21411	47.92078	423.72781	479.84985	322.69901	442.23700	956.98706	77.16297	108.15146	407.13025	308.34747	65.67039
494	4.108	745.53772	214.09305	1371.38513	597.51660	33.95747	873.05292	551.68536	347.08643	865.72125	757.37500	236.47440	841.62549	719.08228	47.69181	424.40799	474.63879	324.21747	442.99475	953.60236	76.63120	112.01147	406.05322	308.87405	65.41737
495	4.117	738.78943	216.23300	1372.68506	590.52679	35.84195	874.21832	544.97906	348.96481	867.32483	750.52393	237.97012	842.74579	710.67889	47.28337	425.08893	469.75342	325.72250	443.64029	949.88849	76.14321	115.95546	405.10498	309.32581	65.17673
496	4.125	732.08789	218.33253	1373.96472	583.60370	37.76459	875.44012	538.23065	350.86890	868.78790	743.69720	239.58401	843.84100	702.02356	46.68168	425.76221	465.23669	327.20633	444.15833	945.85052	75.70267	119.97694	404.27905	309.68295	64.95016
497	4.133	725.43268	220.39548	1375.20227	576.75360	39.71505	876.68457	531.45959	352.78427	870.09998	736.91699	241.30751	844.90442	693.13263	45.88324	426.41824	461.10522	328.66498	444.54678	941.49304	75.31676	124.07249	403.56824	309.93335	64.73943
498	4.142	718.82172	222.42493	1376.38086	569.98383	41.68149	877.91821	524.69324	354.69730	871.26196	730.20764	243.12393	845.93127	684.01910	44.89719	427.04449	457.34875	330.09543	444.81122	936.81958	74.99557	128.24060	402.96399	310.07495	64.54636
499	4.150	712.25177	224.42245	1377.48877	563.30322	43.65062	879.10962	517.96252	356.59692	872.28375	723.59338	245.00975	846.91650	674.69135	43.74499	427.62598	453.93311	331.49619	444.96326	931.83319	74.75036	132.48070	402.45496	310.11786	64.37296
500	4.158	705.71838	226.38901	1378.52026	556.72192	45.60810	880.23114	511.29993	358.47437	873.18121	717.09644	246.93655	847.85272	665.15179	42.45728	428.14774	450.80652	332.86884	445.02148	926.53693	74.59252	136.79457	402.02734	310.08322	64.21999
501	4.167	699.21619	228.32507	1379.47461	550.24939	47.54011	881.26019	504.73560	360.32245	873.97314	710.73596	248.87306	848.73010	655.39795	41.06947	428.59741	447.90771	334.21738	445.01056	920.93542	74.53422	141.18823	401.66638	309.99866	64.08517
502	4.175	692.74023	230.22987	1380.35535	543.89355	49.43467	882.18066	498.29639	362.13589	874.67908	704.52515	250.78723	849.53778	645.42450	39.61660	428.96930	445.17261	335.54651	444.95712	915.03088	74.58958	145.67101	401.35803	309.89233	63.96334
503	4.183	686.28760	232.10172	1381.17175	537.66016	51.28216	882.98499	492.00354	363.91208	875.31763	698.47290	252.65051	850.26630	635.22540	38.13111	429.26797	442.53979	336.86072	444.88474	908.81860	74.77531	150.25107	401.08875	309.78918	63.84953
504	4.192	679.85718	233.93878	1381.93677	531.55249	53.07607	883.67566	485.87122	365.65012	875.90485	692.58289	254.44124	850.90930	624.79529	36.64661	429.50647	439.95459	338.16415	444.81052	902.28333	75.10972	154.92880	400.84424	309.70898	63.74207
505	4.200	673.45044	235.73865	1382.66504	525.57092	54.81333	884.26520	479.90637	367.34961	876.45288	686.85266	256.14301	851.46478	614.13208	35.19918	429.70306	437.37390	339.45972	444.74554	895.40149	75.60967	159.69113	400.61072	309.66620	63.64157
506	4.208	667.07141	237.49745	1383.37036	519.71240	56.49361	884.77295	474.11047	369.01068	876.96967	681.27368	257.74246	851.93561	603.24048	33.82305	429.88110	434.76904	340.74664	444.69617	888.14539	76.28728	164.50905	400.37695	309.67117	63.54749
507	4.217	660.72656	239.21017	1384.06458	513.97070	58.11886	885.22107	468.48059	370.63470	877.45959	675.83374	259.23160	852.33014	592.13342	32.55181	430.06439	432.12695	342.01874	444.66449	880.48889	77.14874	169.33856	400.13611	309.72891	63.45842
508	4.225	654.42444	240.87111	1384.75806	508.33704	59.69276	885.63220	463.00916	372.22449	877.92505	670.52087	260.61072	852.66223	580.83215	31.42055	430.27225	429.45215	343.26489	444.64828	872.41211	78.19570	174.12350	399.88477	309.83572	63.37494
509	4.233	648.17578	242.47437	1385.45911	502.79956	61.21918	886.02887	457.68555	373.78345	878.36566	665.32312	261.88730	852.95020	569.36792	30.45796	430.52206	426.76355	344.47272	444.64297	863.90430	79.42699	178.79892	399.62378	309.97977	63.29857
510	4.242	641.99146	244.01437	1386.17407	497.34595	62.70123	886.43347	452.49792	375.31439	878.77832	660.22925	263.07220	853.21405	557.78052	29.68078	430.83215	424.08911	345.63123	444.64392	854.96497	80.83876	183.29364	399.36304	310.14636	63.22731
511	4.250	635.88147	245.48682	1386.90649	491.96155	64.14077	886.86713	447.43701	376.81836	879.15771	655.22925	264.17596	853.47235	546.11353	29.10131	431.21698	421.45935	346.73016	444.64694	845.60291	82.42343	187.53290	399.11926	310.32126	63.15463
512	4.258	629.85388	246.88881	1387.65723	486.63159	65.53799	887.34900	442.49817	378.29626	879.49921	650.31482	265.20645	853.74042	534.41064	28.73382	431.68524	418.90186	347.75891	444.64771	835.83350	84.16678	191.44159	398.91028	310.49042	63.07373
513	4.267	623.91663	248.21924	1388.42566	481.34082	66.89180	887.89435	437.68115	379.74997	879.80072	645.47913	266.16718	854.02979	522.71436	28.59035	432.24438	416.43750	348.70758	444.64215	825.67285	86.04337	194.94749	398.74963	310.64038	62.98117
514	4.275	618.07642	249.47879	1389.20947	476.07654	68.20125	888.51392	432.98840	381.18164	880.06317	640.71741	267.05551	854.34705	511.06323	28.67459	432.90317	414.07788	349.57080	444.62869	815.13586	88.01399	197.98323	398.64429	310.75986	62.87728
515	4.283	612.33887	250.66939	1390.00513	470.82776	69.46661	889.21313	428.42249	382.59198	880.28864	636.02722	267.86316	854.69458	499.48694	28.97834	433.67023	411.82422	350.34900	444.60913	804.23389	90.02793	200.48773	398.59241	310.84058	62.76593
516	4.292	606.70740	251.79343	1390.80811	465.58557	70.68950	889.99323	423.98425	383.98096	880.47998	631.40784	268.57828	855.07129	488.00964	29.47748	434.55466	409.66858	351.04706	444.58722	792.97498	92.02886	202.40753	398.58435	310.87796	62.65503
517	4.300	601.18433	252.85378	1391.61316	460.34302	71.87299	890.85181	419.67395	385.34924	880.64087	626.85767	269.18808	855.47455	476.64990	30.13155	435.56549	407.59656	351.67365	444.56625	781.36511	93.96078	203.69809	398.60425	310.87204	62.55482
518	4.308	595.77039	253.85431	1392.41516	455.09485	73.02167	891.78265	415.49072	386.69849	880.77588	622.37427	269.68011	855.89978	465.42139	30.89404	436.70682	405.58838	352.24020	444.54819	769.40991	95.77329	204.32632	398.63733	310.82880	62.47390
519	4.317	590.46521	254.80006	1393.20801	449.83826	74.14091	892.77631	411.43335	388.02982	880.88977	617.95288	270.04358	856.34052	454.33008	31.73109	437.97116	403.62207	352.75882	444.53427	757.11682	97.42627	204.27423	398.67371	310.75958	62.41622
520	4.325	585.26843	255.69679	1393.98486	444.57263	75.23570	893.82147	407.49780	389.34250	880.98700	613.58521	270.27026	856.78833	443.37097	32.63331	439.33594	401.67712	353.24054	444.52557	744.49463	98.89336	203.54138	398.70764	310.67828	62.38115
521	4.333	580.17944	256.55017	1394.73853	439.30029	76.30942	894.90436	403.67957	390.63364	881.07086	609.26062	270.35568	857.23236	432.53296	33.61013	440.76672	399.73767	353.69577	444.52307	731.55188	100.16299	202.14352	398.73657	310.59741	62.36526
522	4.342	575.19592	257.36502	1395.46228	434.02466	77.36339	896.00842	399.97327	391.89868	881.14386	604.96716	270.30069	857.65924	421.80457	34.67441	442.22723	397.79553	354.13385	444.52689	718.29541	101.23650	200.10806	398.75806	310.52606	62.36445
523	4.350	570.31384	258.14438	1396.14954	428.75183	78.39763	897.11499	396.37073	393.13196	881.20789	600.69250	270.11270	858.05371	411.18018	35.83247	443.68762	395.84924	354.56122	444.53452	704.72766	102.12439	197.47040	398.77014	310.46979	62.37512
524	4.358	565.52710	258.88852	1396.79431	423.48950	79.41216	898.20508	392.86035	394.32706	881.26404	596.42639	269.80637	858.40002	400.66040	37.08315	445.12628	393.90198	354.98132	444.54156	690.84595	102.84220	194.27365	398.77258	310.43130	62.39426
525	4.367	560.82898	259.59531	1397.39136	418.24805	80.40779	899.25977	389.42627	395.47687	881.31171	592.16467	269.40277	858.68591	390.25024	38.42004	446.52872	391.95874	355.39618	444.54431	676.64526	103.40664	190.56958	398.76624	310.41064	62.41897
526	4.375	556.21216	260.26151	1397.93640	413.03809	81.38580	900.26190	386.05103	396.57346	881.34845	587.91248	268.92535	858.90784	379.95764	39.83301	447.88660	390.02551	355.80582	444.54126	662.12134	103.83273	186.41722	398.75269	310.40536	62.44648
527	4.383	551.66846	260.88416	1398.42688	407.86694	82.34635	901.19727	382.71619	397.60962	881.37109	583.68042	268.39502	859.07172	369.79089	41.30962	449.19736	388.10999	356.20764	444.53281	647.27197	104.13268	181.87958	398.73315	310.41132	62.47459
528	4.392	547.18945	261.46121	1398.86096	402.73840	83.28699	902.05615	379.40588	398.58063	881.37775	579.47778	267.82858	859.18750	359.75964	42.83754	450.46332	386.21973	356.59802	444.52036	632.09912	104.31446	177.02055	398.70898	310.42432	62.50211
529	4.400	542.76624	261.99149	1399.23828	397.65198	84.20152	902.83435	376.10742	399.48398	881.36768	575.30798	267.23904	859.26471	349.87463	44.40606	451.69012	384.36121	356.97256	444.50409	616.61011	104.38039	171.90387	398.68176	310.44122	62.52897
530	4.408	538.39026	262.47458	1399.56006	392.60522	85.07896	903.53424	372.81311	400.31815	881.34015	571.16956	266.63614	859.31165	340.14685	46.00524	452.88412	382.53857	357.32486	444.48163	600.81726	104.32773	166.59312	398.65381	310.46014	62.55548
531	4.417	534.05334	262.91031	1399.82874	387.59277	85.90514	904.16357	369.51794	401.08316	881.29462	567.05811	266.02689	859.33582	330.58630	47.62531	454.04971	380.75208	357.64783	444.45010	584.73767	104.15145	161.15176	398.62671	310.48004	62.58146
532	4.425	529.74744	263.29825	1400.04871	382.60913	86.66783	904.73169	366.21936	401.78116	881.23132	562.96863	265.41605	859.34351	321.20166	49.25765	455.18759	378.99866	357.93649	444.40927	568.39246	103.84631	155.64160	398.60193	310.50006	62.60655
533	4.433	525.46619	263.63834	1400.22546	377.64966	87.36115	905.24707	362.91602	402.41666	881.15204	558.89514	264.80658	859.33997	312.00000	50.89536	456.29538	377.27356	358.18759	444.36069	551.80554	103.40767	150.12163	398.58020	310.51877	62.63084
534	4.442	521.20557	263.93137	1400.36414	372.71265	87.98593	905.71704	359.60889	402.99561	881.05927	554.83313	264.19946	859.32806	302.98792	52.53254	457.37012	375.57300	358.39771	444.30591	535.00293	102.83317	144.64604	398.56116	310.53418	62.65445
535	4.450	516.96460	264.17786	1400.46948	367.79675	88.54834	906.14740	356.30127	403.52451	880.95526	550.77942	263.59283	859.30780	294.17053	54.16279	458.41061	373.89343	358.56448	444.24680	518.01038	102.12545	139.26057	398.54395	310.54446	62.67686
536	4.458	512.74500	264.37579	1400.54749	362.90002	89.05827	906.54126	352.99780	404.01038	880.84204	546.73254	262.98218	859.27771	285.55249	55.77850	459.41714	372.23035	358.68848	444.18573	500.85181	101.29452	134.00063	398.52710	310.54779	62.69744
537	4.467	508.55164	264.52002	1400.60400	358.01941	89.52778	906.89972	349.70313	404.46097	880.72095	542.69165	262.36163	859.23706	277.13574	57.37220	460.39001	370.57861	358.77231	444.12375	483.54797	100.35797	128.89331	398.51025	310.54239	62.71614
538	4.475	504.38782	264.60583	1400.64246	353.15088	89.96868	907.22272	346.42004	404.88425	880.59119	538.65613	261.72580	859.18597	268.91882	58.93841	461.32935	368.93176	358.82016	444.06036	466.11670	99.33924	123.96021	398.49390	310.52682	62.73394
539	4.483	500.25073	264.63367	1400.66248	348.28894	90.39030	907.51093	343.15051	405.28680	880.45001	534.62427	261.06989	859.12396	260.89612	60.47333	462.23495	367.28174	358.83710	443.99448	448.57104	98.26481	119.21877	398.47778	310.50037	62.75271
540	4.492	496.13196	264.60873	1400.66125	343.42432	90.79892	907.76709	339.89526	405.67303	880.29474	530.59253	260.38953	859.05023	253.05737	61.97308	463.10614	365.61951	358.82791	443.92422	430.91968	97.16199	114.68371	398.46155	310.46280	62.77485
541	4.500	492.02246	264.53723	1400.63696	338.54736	91.19836	907.99500	336.65393	406.04462	880.12415	526.55713	259.68097	858.96466	245.39111	63.43243	463.94205	363.93628	358.79688	443.84772	413.16724	96.05724	110.36736	398.44495	310.41351	62.80231
542	4.508	487.91553	264.42334	1400.59021	333.65039	91.59030	908.19733	333.42444	406.40094	879.93799	522.51428	258.94205	858.86804	237.88513	64.84509	464.74167	362.22302	358.74725	443.76450	395.31494	94.97406	106.27985	398.42664	310.35135	62.83611
543	4.517	483.80750	264.26904	1400.52283	328.73132	91.97453	908.37451	330.20422	406.74005	879.73584	518.45959	258.17291	858.76093	230.52783	66.20444	465.50397	360.47168	358.67944	443.67480	377.36267	93.93073	102.43022	398.40576	310.27484	62.87636
544	4.525	479.69604	264.07526	1400.43628	323.79199	92.35007	908.52551	326.98950	407.05978	879.51746	514.38855	257.37631	858.64337	223.30786	67.50322	466.22876	358.67578	358.59055	443.57828	359.31250	92.93758	98.83073	398.37952	310.18307	62.92278
545	4.533	475.58020	263.84299	1400.33203	318.83484	92.71577	908.64832	323.77576	407.35922	879.28284	510.29761	256.55695	858.51556	216.21497	68.73162	466.91815	356.83008	358.47650	443.47318	341.18335	91.99249	95.50610	398.34424	310.07593	62.97460
546	4.542	471.45947	263.57379	1400.21228	313.86023	93.07027	908.74023	320.55750	407.63873	879.03217	506.18494	255.72014	858.37756	209.24390	69.87583	467.57730	354.93127	358.33350	443.35669	323.01855	91.08077	92.49630	398.29639	309.95377	63.03051
547	4.550	467.33398	263.27032	1400.08032	308.86743	93.41182	908.79803	317.32922	407.89880	878.76483	502.04871	254.87082	858.22852	202.39673	70.92064	468.21451	352.97827	358.15839	443.22662	304.87122	90.18513	89.84200	398.23315	309.81641	63.08903
548	4.558	463.20337	262.93604	1399.93945	303.85718	93.73873	908.81738	314.08508	408.13867	878.47955	497.88916	254.01372	858.06757	195.67676	71.85562	468.83881	350.97021	357.94885	443.08298	286.78638	89.29612	87.56706	398.15320	309.66345	63.14984
549	4.567	459.06677	262.57440	1399.79248	298.83105	94.04947	908.79474	310.81995	408.35568	878.17554	493.70764	253.15305	857.89490	189.07996	72.68074	469.45462	348.90588	357.70383	442.92795	268.79675	88.41363	85.67702	398.05737	309.49490	63.21458
550	4.575	454.92285	262.18848	1399.64148	293.79114	94.34203	908.72772	307.53015	408.54593	877.85272	489.50549	252.29175	857.71051	182.58643	73.40851	470.05637	346.78479	357.42319	442.76361	250.92896	87.54161	84.16779	397.94629	309.31140	63.28597
551	4.583	450.77002	261.77899	1399.48792	288.73877	94.61409	908.61450	304.21326	408.70538	877.51160	485.28394	251.43108	857.51373	176.16541	74.06223	470.62839	344.60840	357.10608	442.58975	233.20764	86.68361	83.03119	397.82019	309.11389	63.36621
552	4.592	446.60669	261.34250	1399.33032	283.67505	94.86388	908.45300	300.86755	408.83072	877.15302	481.04333	250.57037	857.30334	169.78894	74.66760	471.15393	342.37769	356.75104	442.40433	215.65503	85.84222	82.25561	397.67859	308.90280	63.45626
553	4.600	442.42871	260.86993	1399.16162	278.60010	95.09000	908.24042	297.49048	408.91928	876.77844	476.78369	249.70711	857.07794	163.44287	75.24409	471.62317	340.09131	356.35709	442.20505	198.29285	85.02061	81.82546	397.51953	308.67661	63.55572
554	4.608	438.22754	260.34494	1398.96594	273.51416	95.29060	907.97351	294.07947	408.96912	876.38861	472.50439	248.83754	856.83643	157.12354	75.80447	472.03180	337.74353	355.92435	441.98978	181.14600	84.22257	81.72131	397.34155	308.43243	63.66275
555	4.617	433.98865	259.74478	1398.71838	268.41675	95.46333	907.64972	290.63306	408.97900	875.98218	468.20471	247.95705	856.57739	150.83569	76.35387	472.38123	335.32617	355.45279	441.75623	164.24487	83.45109	81.92017	397.14343	308.16736	63.77448
556	4.625	429.69922	259.04669	1398.39294	263.30786	95.60580	907.26776	287.15198	408.94852	875.55585	463.88428	247.06058	856.29871	144.59729	76.88730	472.68182	332.82959	354.94138	441.50180	147.62476	82.70868	82.39520	396.92517	307.87924	63.88754
557	4.633	425.35718	258.23825	1397.97717	258.18750	95.71587	906.82861	283.63733	408.87787	875.10620	459.54211	246.14343	855.99713	138.43030	77.39526	472.94733	330.24451	354.38708	441.22369	131.32141	82.00002	83.11501	396.68860	307.56665	63.99885
558	4.642	420.96777	257.32318	1397.47424	253.05688	95.79160	906.33411	280.09009	408.76743	874.63098	455.17761	245.20161	855.66919	132.34912	77.87068	473.18616	327.56201	353.78479	440.91837	115.37073	81.33155	84.04619	396.43665	307.22916	64.10686
559	4.650	416.53418	256.31689	1396.89551	247.91602	95.83226	905.78601	276.51025	408.61761	874.12842	450.79016	244.23299	855.31207	126.36047	78.30812	473.39975	324.77319	353.12988	440.58194	99.80811	80.70821	85.15638	396.17090	306.86807	64.21235
560	4.658	412.05579	255.23755	1396.25500	242.76294	95.83961	905.18549	272.89758	408.42902	873.59662	446.37793	243.23831	854.92365	120.46509	78.70070	473.58414	321.87085	352.42245	440.21179	84.66870	80.13248	86.41356	395.89246	306.48621	64.31738
561	4.667	407.53137	254.10088	1395.56738	237.59375	95.81752	904.53473	269.25256	408.20306	873.03363	441.93762	242.22098	854.50214	114.66150	79.03896	473.73160	318.85095	351.66873	439.80682	69.98572	79.60368	87.78500	395.60046	306.08679	64.42303
562	4.675	402.95972	252.91852	1394.84619	232.40320	95.76991	903.83887	265.57593	407.94238	872.43707	437.46521	241.18506	854.04565	108.94910	79.31161	473.83331	315.71301	350.87933	439.36575	55.78784	79.11806	89.23664	395.29431	305.67322	64.52813
563	4.683	398.34009	251.69781	1394.10242	227.18628	95.70000	903.10498	261.86914	407.64996	871.80487	432.95703	240.13428	853.55243	103.32776	79.50711	473.88150	312.45996	350.06558	438.88599	42.10181	78.67199	90.73160	394.97449	305.24942	64.63042
564	4.692	393.67041	250.44321	1393.34326	221.93799	95.61069	902.34064	258.13208	407.32947	871.13684	428.40918	239.07230	853.02057	97.79492	79.61481	473.87036	309.09839	349.23703	438.36362	28.95313	78.26405	92.22969	394.64087	304.82080	64.72889
565	4.700	388.94836	249.15710	1392.57312	216.65393	95.50511	901.55261	254.36218	406.98535	870.43475	423.81860	238.00340	852.44836	92.34216	79.62638	473.79620	305.63916	348.40009	437.79471	16.36853	77.89366	93.68851	394.29358	304.39331	64.82481
566	4.708	384.17151	247.83910	1391.79431	211.32910	95.38704	900.74701	250.55457	406.62122	869.70087	419.18311	236.93144	851.83502	86.95520	79.53825	473.65790	302.09668	347.55875	437.17657	4.37439	77.55989	95.06505	393.93250	303.97165	64.92117
567	4.717	379.33972	246.48560	1391.00781	205.95898	95.26088	899.92957	246.70374	406.23840	868.93646	414.49963	235.85800	851.18262	81.61316	79.35301	473.45667	298.48560	346.71655	436.50925	-7.00610	77.26155	96.31796	393.55676	303.55789	65.02148
568	4.725	374.45374	245.09238	1390.21362	200.53943	95.13011	899.10541	242.80310	405.83698	868.14203	409.76379	234.78166	850.49512	76.29175	79.07800	473.19540	294.81958	345.87775	435.79620	-17.75659	76.99654	97.40953	393.16626	303.15155	65.12841
569	4.733	369.51294	243.65741	1389.41052	195.06897	94.99550	898.27899	238.84619	405.41721	867.31775	404.97021	233.69884	849.77661	70.96765	78.72269	472.87732	291.11243	345.04660	435.04312	-27.86877	76.76053	98.30737	392.76062	302.75146	65.24296
570	4.742	364.51575	242.18079	1388.59668	189.54651	94.85498	897.45374	234.82617	404.97992	866.46466	400.11353	232.60587	849.03052	65.61938	78.29654	472.50430	287.37744	344.22549	434.25583	-37.34204	76.54518	98.98613	392.34009	302.35703	65.36547
571	4.750	359.46057	240.66339	1387.76929	183.97156	94.70467	896.63037	230.73657	404.52573	865.58545	395.18970	231.50099	848.25964	60.23047	77.80837	472.07645	283.62805	343.41409	433.43994	-46.18140	76.33591	99.42883	391.90503	301.96756	65.49798
572	4.758	354.34778	239.10602	1386.92615	178.34326	94.53985	895.80573	226.57104	404.05441	864.68427	390.19617	230.38528	847.46680	54.78992	77.26704	471.59277	279.87683	342.61047	432.60162	-54.39539	76.11071	99.62692	391.45703	301.58127	65.64505
573	4.767	349.17896	237.50862	1386.06567	172.65991	94.35532	894.97302	222.32471	403.56439	863.76593	385.13208	229.26129	846.65643	49.29260	76.68262	471.05179	276.13806	341.81250	431.74915	-61.99487	75.84015	99.57983	390.99902	301.19598	65.81213
574	4.775	343.95654	235.87076	1385.18738	166.91992	94.14520	894.12463	217.99438	403.05264	862.83551	379.99744	228.12985	845.83588	43.73914	76.06731	470.45056	272.42651	341.02057	430.89484	-68.99304	75.48943	99.29483	390.53552	300.81085	66.00433
575	4.783	338.68213	234.19254	1384.29248	161.12012	93.90313	893.25403	213.57800	402.51550	861.89972	374.79297	226.98737	845.01672	38.13501	75.43539	469.78445	268.75684	340.23801	430.05560	-75.40625	75.02507	98.78426	390.07117	300.42758	66.22768
576	4.792	333.35645	232.47502	1383.38391	155.25745	93.62286	892.35596	209.07568	401.94922	860.96729	369.52124	225.82591	844.21497	32.49146	74.80186	469.04758	265.14343	339.46906	429.24902	-81.25464	74.42524	98.05950	389.61243	300.05069	66.49079
577	4.800	327.98120	230.72006	1382.46582	149.32922	93.29872	891.42682	204.48853	401.34937	860.04913	364.18408	224.63593	843.44885	26.82629	74.18002	468.23410	261.59863	338.71652	428.48874	-86.56030	73.68658	97.12584	389.16638	299.68634	66.80473
578	4.808	322.55835	228.92957	1381.54395	143.33215	92.92564	890.46509	199.81897	400.71036	859.15814	358.78186	223.40959	842.73486	21.16418	73.57944	467.33810	258.13025	337.98315	427.78485	-91.34668	72.82047	95.98436	388.73877	299.34085	67.18116
579	4.817	317.08887	227.10545	1380.62512	137.26038	92.50072	889.47192	195.06885	400.02707	858.30774	353.31250	222.14198	842.08612	15.53674	73.00524	466.35245	254.73804	337.27316	427.14630	-95.63757	71.84461	94.63967	388.33167	299.01968	67.62970
580	4.825	311.57336	225.24947	1379.71570	131.10571	92.02387	888.45087	190.23853	399.29547	857.51050	347.76978	220.82954	841.51208	9.97998	72.45805	465.26898	251.41284	336.59274	426.58167	-99.45544	70.78350	93.10168	387.94128	298.72696	68.15648
581	4.833	306.01184	223.36252	1378.82239	124.86011	91.49620	887.40906	185.32605	398.51263	856.77710	342.14453	219.46904	841.01978	4.53406	71.93423	464.07935	248.13733	335.94965	426.09897	-102.82080	69.67532	91.38062	387.55945	298.46616	68.76508
582	4.842	300.40271	221.44400	1377.95251	118.51538	90.91792	886.35730	180.32800	397.67706	856.11658	336.42639	218.05823	840.61493	-0.76074	71.42679	462.77615	244.89050	335.35110	425.70554	-105.75293	68.56975	89.48679	387.17688	298.24072	69.45880
583	4.850	294.74219	219.49173	1377.11462	112.06445	90.28799	885.31042	175.23853	396.78891	855.53644	330.60706	216.59644	840.30151	-5.86584	70.92766	461.35498	241.65051	334.80112	425.40674	-108.27295	67.51749	87.43625	386.78284	298.05426	70.24203
584	4.858	289.02588	217.50276	1376.31970	105.50195	89.60456	884.28748	170.05054	395.84970	855.04144	324.68103	215.08463	840.08087	-10.74670	70.42929	459.81760	238.39624	334.29919	425.20496	-110.40869	66.56358	85.25620	386.36707	297.91153	71.12062
585	4.867	283.25012	215.47481	1375.58032	98.82678	88.86591	883.31219	164.75439	394.86194	854.63379	318.64502	213.52643	839.95013	-15.37463	69.92450	458.17575	235.10474	333.84055	425.09988	-112.20117	65.74449	82.98903	385.91833	297.81906	72.10237
586	4.875	277.41333	213.40695	1374.90991	92.04187	88.07126	882.41388	159.33899	393.82938	854.31390	312.49817	211.92953	839.90295	-19.72961	69.40610	456.45276	231.74878	333.41754	425.09042	-113.71045	65.08443	80.69530	385.42310	297.78497	73.19680
587	4.883	271.51611	211.29984	1374.32361	85.15698	87.22009	881.62714	153.79272	392.75681	854.08160	306.24158	210.30501	839.93292	-23.80432	68.86635	454.68347	228.29517	333.02036	425.17523	-115.01709	64.59095	78.45241	384.86572	297.81784	74.41399
588	4.892	265.55981	209.15593	1373.83862	78.18762	86.31136	880.99066	148.10352	391.64865	853.93561	299.88013	208.66603	840.03613	-27.60657	68.29633	452.91370	224.70679	332.63776	425.35257	-116.22046	64.25182	76.34793	384.23035	297.92554	75.76430
589	4.900	259.54590	206.97992	1373.47400	71.15588	85.34406	880.54468	142.26160	390.50815	853.87494	293.42261	207.02779	840.21289	-31.16125	67.68621	451.20078	220.94397	332.25800	425.61975	-117.42773	64.03400	74.46725	383.50122	298.11377	77.25862
590	4.908	253.47449	204.77907	1373.24951	64.08923	84.31793	880.32703	136.26135	389.33734	853.90106	286.88123	205.40717	840.46863	-34.51428	67.02534	449.61212	216.96790	331.87036	425.97266	-118.73462	63.88730	72.87593	382.66467	298.38416	78.90807
591	4.917	247.34375	202.56239	1373.18225	57.01855	83.23325	880.36731	130.10303	388.13699	854.01825	280.27002	203.82132	840.81470	-37.73206	66.30208	448.21848	212.74377	331.46658	426.40707	-120.19775	63.75802	71.60068	381.70740	298.73291	80.72264
592	4.925	241.15063	200.33897	1373.28467	49.97485	82.09016	880.68188	123.79150	386.90518	854.23309	273.60413	202.28651	841.26654	-40.90222	65.50496	447.08228	208.24414	331.04193	426.92004	-121.81421	63.60718	70.62115	380.61572	299.14948	82.70954
593	4.933	234.89368	198.11723	1373.56226	42.98462	80.88800	881.27179	117.33521	385.63629	854.55200	266.89917	200.81625	841.84033	-44.12659	64.62549	446.24570	203.44934	330.59674	427.50980	-123.52441	63.41602	69.88326	379.37646	299.61749	84.87195
594	4.942	228.57629	195.90541	1374.01245	36.06653	79.62422	882.12329	110.74536	384.32251	854.97937	260.17017	199.41826	842.54877	-47.50793	63.66068	445.72382	198.34778	330.13748	428.17438	-125.24365	63.17702	69.32417	377.97778	300.11728	87.20816
595	4.950	222.20813	193.71193	1374.62524	29.23059	78.29438	883.20941	104.03772	382.95654	855.51636	253.43018	198.09241	843.39661	-51.13147	62.61332	445.50519	192.93420	329.67526	428.90918	-126.89844	62.88540	68.89034	376.41052	300.62952	89.71196
596	4.958	215.80359	191.54518	1375.38574	22.47705	76.89281	884.49359	97.23083	381.53183	856.16180	246.68884	196.83041	844.37878	-55.04504	61.48963	445.55927	187.20715	329.22198	429.70477	-128.44287	62.53839	68.54524	374.66724	301.13696	92.37433
597	4.967	209.38086	189.41286	1376.27539	15.79517	75.41324	885.93481	90.34509	380.04211	856.91211	239.94946	195.61626	845.48114	-59.25208	60.29645	445.84595	181.16931	328.78894	430.54825	-129.85962	62.13790	68.26852	372.74072	301.62408	95.18483
598	4.975	202.95715	187.32097	1377.27258	9.16772	73.85076	887.49280	83.40137	378.48193	857.76105	233.21094	194.42772	846.68347	-63.71802	59.03939	446.32211	174.82593	328.38864	431.42581	-131.14941	61.69258	68.04900	370.62488	302.07669	98.13173
599	4.983	196.54651	185.27379	1378.35449	2.57458	72.20453	889.12976	76.42017	376.84790	858.69910	226.46924	193.23927	847.96149	-68.38257	57.72287	446.94186	168.18579	328.03622	432.32306	-132.32080	61.21862	67.87825	368.31470	302.48212	101.20170
600	4.992	190.15918	183.27452	1379.49768	-4.00403	70.47903	890.81067	69.42029	375.13916	859.71259	219.71875	192.02554	849.28864	-73.17419	56.35305	447.65506	161.26160	327.74921	433.22394	-133.38354	60.73982	67.74786	365.80469	302.82953	104.38004
601	5.000	183.80359	181.32574	1380.67761	-10.58521	68.68332	892.50287	62.41760	373.35797	860.78430	212.95410	190.76425	850.63788	-78.02075	54.94090	448.40930	154.06812	327.54684	434.11191	-134.34766	60.28374	67.64939	363.08801	303.10980	107.65178
602	5.008	177.48669	179.42883	1381.87036	-17.18237	66.82942	894.17682	55.42566	371.51089	861.89514	206.17322	189.43837	851.98199	-82.85791	53.50196	449.15564	146.61951	327.44916	434.97159	-135.22485	59.87761	67.57391	360.15540	303.31592	111.00288
603	5.017	171.21326	177.58315	1383.05310	-23.80225	64.93137	895.80670	48.45496	369.60880	863.02570	199.37988	188.03676	853.29443	-87.63171	52.05314	449.85440	138.92578	327.47577	435.78918	-136.02881	59.54756	67.51120	356.99683	303.44312	114.42091
604	5.025	164.98718	175.78592	1384.20557	-30.44434	63.00387	897.37042	41.51563	367.66522	864.15613	192.58167	186.55363	854.54987	-92.29858	50.60981	450.47800	130.99353	327.64450	436.55270	-136.77075	59.31436	67.45148	353.60266	303.48920	117.89653
605	5.033	158.81042	174.03221	1385.30994	-37.09937	61.06030	898.85028	34.61658	365.69360	865.26593	185.79077	184.98792	855.72485	-96.82800	49.18457	451.01013	122.82629	327.96863	437.25204	-137.45752	59.18614	67.38781	349.96375	303.45538	121.42502
606	5.042	152.68286	172.31522	1386.35205	-43.75256	59.11105	900.23438	27.76672	363.70544	866.33459	179.02417	183.34354	856.79877	-101.20081	47.78713	451.44366	114.42554	328.45413	437.87839	-138.09253	59.15632	67.31658	346.07080	303.34589	125.00710
607	5.050	146.60327	170.62814	1387.32068	-50.38489	57.16346	901.51721	20.97424	361.71039	867.34204	172.30139	181.63033	857.75488	-105.40857	46.42389	451.77768	105.79028	329.09839	438.42404	-138.67822	59.20508	67.23792	341.91504	303.16641	128.64844
608	5.058	140.56995	168.96632	1388.20850	-56.97571	55.22334	902.69910	14.24854	359.71747	868.26886	165.64331	179.86462	858.58112	-109.45056	45.09681	452.01599	96.91882	329.89044	438.88171	-139.22070	59.30196	67.15631	337.48657	302.92130	132.35791
609	5.067	134.57935	167.32819	1389.01233	-63.50391	53.29749	903.78424	7.59973	357.73709	869.09637	159.07166	178.06889	859.27148	-113.33191	43.80303	452.16846	87.80664	330.80939	439.24390	-139.72656	59.41299	67.07809	332.77637	302.61087	136.14688
610	5.075	128.62695	165.71458	1389.73340	-69.94983	51.39539	904.77979	1.04016	355.78262	869.80975	152.60815	176.26913	859.82642	-117.06335	42.53637	452.25201	78.44763	331.82401	439.50418	-140.19995	59.51009	67.00746	327.77795	302.23160	140.03072
611	5.083	122.70886	164.12737	1390.37781	-76.29565	49.52911	905.69513	-5.41711	353.86984	870.40192	146.27075	174.49181	860.25226	-120.66003	41.29013	452.28674	68.83325	332.89587	439.66074	-140.64063	59.57782	66.94366	322.48828	301.77765	144.02924
612	5.092	116.82336	162.56830	1390.95618	-82.52795	47.71124	906.53979	-11.75989	352.01468	870.87433	140.07141	172.76140	860.56122	-124.14001	40.06018	452.29025	58.95386	333.98495	439.71954	-141.04541	59.61551	66.88045	316.90552	301.24115	148.16312
613	5.100	110.96838	161.03822	1391.48315	-88.63879	45.95248	907.32214	-17.97949	350.23102	871.23718	134.01526	171.09830	860.77020	-127.52087	38.84757	452.27359	48.80078	335.05249	439.69489	-141.40942	59.63313	66.80785	311.02332	300.61133	152.44785
614	5.108	105.14197	159.53693	1391.97437	-94.62378	44.26067	908.04938	-24.07214	348.53030	871.50903	128.10071	169.51685	860.89905	-130.81189	37.65886	452.24173	38.37024	336.06131	439.60687	-141.72852	59.64360	66.71640	304.82910	299.87512	156.88818
615	5.117	99.34106	158.06438	1392.44434	-100.48193	42.64053	908.72827	-30.03711	346.92178	871.71576	122.32031	168.02499	860.96893	-134.01135	36.50258	452.19632	27.66687	336.97614	439.47858	-141.99976	59.65760	66.60223	298.30603	299.01877	161.47418
616	5.125	93.56250	156.62158	1392.90613	-106.21484	41.09334	909.36353	-35.87769	345.41159	871.88818	116.66321	166.62611	861.00061	-137.10437	35.38512	452.13788	16.70593	337.76697	439.33481	-142.22144	59.68247	66.46922	291.43274	298.02911	166.17804
617	5.133	87.80530	155.21034	1393.37061	-111.82703	39.61752	909.95667	-41.59839	344.00098	872.05737	111.11743	165.32057	861.01349	-140.06409	34.30991	452.06604	5.51416	338.41266	439.20255	-142.39429	59.72276	66.32622	284.18762	296.89453	170.95174
618	5.142	82.07385	153.83287	1393.84705	-117.32397	38.20937	910.50623	-47.20642	342.68579	872.24951	105.67090	164.10663	861.02563	-142.85864	33.28007	451.97974	-5.87048	338.90262	439.11093	-142.52197	59.77945	66.18292	276.55090	295.60648	175.72729
619	5.150	76.37695	152.49196	1394.34253	-122.71094	36.86340	911.00934	-52.71216	341.45773	872.48340	100.31458	162.98082	861.05255	-145.45618	32.30089	451.87781	-17.40137	339.23505	439.08881	-142.61084	59.84843	66.04805	268.50281	294.16354	180.41998
620	5.158	70.72375	151.19170	1394.86047	-127.99060	35.57296	911.46356	-58.13025	340.30701	872.77368	95.04211	161.93932	861.10547	-147.83374	31.37950	451.76019	-29.02588	339.41318	439.16229	-142.67041	59.92214	65.92834	260.02307	292.57593	184.93283
621	5.167	65.12317	149.93742	1395.40198	-133.16284	34.33019	911.86719	-63.47791	339.22498	873.13373	89.84888	160.98087	861.19012	-149.98254	30.52143	451.62912	-40.68884	339.44366	439.35406	-142.70825	59.99364	65.82793	251.08972	290.86758	189.16022
622	5.175	59.58325	148.73495	1395.96753	-138.22229	33.12466	912.21954	-68.77429	338.20523	873.57574	84.73145	160.10901	861.30853	-151.90869	29.72755	451.48865	-52.33777	339.33536	439.68427	-142.72998	60.05804	65.74884	241.68103	289.07568	192.99173
623	5.183	54.10938	147.58936	1396.55762	-143.15955	31.94362	912.52130	-74.03674	337.24368	874.10895	79.68896	159.33234	861.46204	-153.63403	28.99494	451.34296	-63.92627	339.09726	440.16907	-142.73804	60.11232	65.69122	231.77771	287.24838	196.31839
624	5.192	48.70605	146.50375	1397.17139	-147.96350	30.77426	912.77466	-79.28064	336.33685	874.73810	74.72302	158.66330	861.65393	-155.19446	28.32011	451.19574	-75.41516	338.73718	440.81821	-142.73364	60.15587	65.65285	221.36438	285.44031	199.04156
625	5.200	43.37451	145.47879	1397.80579	-152.62134	29.60481	912.98267	-84.51831	335.48029	875.46228	69.83789	158.11551	861.88922	-156.63806	27.70145	451.04993	-86.77612	338.26297	441.63309	-142.72021	60.19041	65.63005	210.43335	283.70624	201.08109
626	5.208	38.11450	144.51259	1398.45569	-157.12085	28.42513	913.14783	-89.75781	334.66806	876.27490	65.03845	157.70056	862.17163	-158.01904	27.13987	450.90710	-97.99280	337.68317	442.60611	-142.70215	60.21851	65.61925	198.98706	282.09464	202.37915
627	5.217	32.92383	143.60092	1399.11609	-161.45239	27.22835	913.27246	-95.00415	333.89279	877.16449	60.32861	157.42563	862.50146	-159.38770	26.63754	450.76703	-109.05994	337.00656	443.72040	-142.68359	60.24226	65.61698	187.03613	280.64236	202.89975
628	5.225	27.80090	142.73763	1399.78101	-165.61316	26.01272	913.35907	-100.25781	333.14688	878.11505	55.71057	157.29269	862.87537	-160.78320	26.19397	450.62775	-119.97974	336.24210	444.95255	-142.66821	60.26330	65.62005	174.59656	279.37207	202.62781
629	5.233	22.74426	141.91628	1400.44373	-169.60681	24.78172	913.41022	-105.51440	332.42343	879.10736	51.18506	157.29832	863.28632	-162.22974	25.80289	450.48688	-130.75842	335.39856	446.27692	-142.65771	60.28304	65.62634	161.68408	278.29294	201.56903
630	5.242	17.75244	141.13193	1401.09729	-173.44470	23.54251	913.42822	-110.76392	331.71649	880.12042	46.75085	157.43301	863.72400	-163.73743	25.45305	450.34378	-141.40161	334.48358	447.66815	-142.65234	60.30300	65.63507	148.30969	277.40417	199.74902
631	5.250	12.82422	140.38303	1401.73547	-177.14160	22.30412	913.41479	-115.99316	331.02121	881.13318	42.40564	157.68109	864.17621	-165.30457	25.13145	450.20078	-151.91284	333.50302	449.10275	-142.65186	60.32550	65.64619	134.47888	276.69907	197.21008
632	5.258	7.95618	139.67297	1402.35291	-180.71460	21.07665	913.37164	-121.18787	330.33469	882.12634	38.14600	158.02173	864.63019	-166.92126	24.82733	450.06122	-162.29224	332.46295	450.56146	-142.65649	60.35310	65.66019	120.19250	276.16855	194.00729
633	5.267	3.14258	139.00954	1402.94495	-184.18042	19.87101	913.30103	-126.33508	329.65689	883.08380	33.96838	158.43098	865.07318	-168.57483	24.53545	449.92728	-172.53613	331.37207	452.03101	-142.66821	60.38748	65.67842	105.45081	275.80298	190.20502
634	5.275	-1.62231	138.40085	1403.50842	-187.55774	18.69852	913.20587	-131.42358	328.99097	883.99396	29.86829	158.88408	865.49249	-170.25232	24.25628	449.79895	-182.63611	330.24188	453.50296	-142.68823	60.42970	65.70229	90.25696	275.59390	185.87430
635	5.283	-6.34399	137.85272	1404.04150	-190.86719	17.57044	913.08997	-136.44507	328.34363	884.85150	25.84119	159.35805	865.87701	-171.94226	23.99345	449.67505	-192.58008	329.08499	454.97092	-142.71558	60.48057	65.73279	74.61877	275.53635	181.09119
636	5.292	-11.02808	137.36914	1404.54236	-194.12842	16.49755	912.95740	-141.39404	327.72437	885.65601	21.88037	159.83473	866.21838	-173.63428	23.75102	449.55426	-202.35461	327.91422	456.42929	-142.74780	60.53993	65.77086	58.54883	275.63110	175.93596
637	5.300	-15.67993	136.95407	1405.00952	-197.36108	15.48950	912.81122	-146.26782	327.14212	886.40845	17.97717	160.30219	866.51172	-175.31824	23.53166	449.43591	-211.94666	326.74307	457.87335	-142.78174	60.60691	65.81702	42.06458	275.88440	170.49187
638	5.308	-20.30457	136.61183	1405.44165	-200.58118	14.55384	912.65302	-151.06775	326.60214	887.10797	14.12012	160.75360	866.75635	-176.98547	23.33615	449.31949	-221.34302	325.58560	459.29962	-142.81543	60.68076	65.87105	25.18762	276.30588	164.84171
639	5.317	-24.90710	136.34615	1405.83862	-203.80310	13.69533	912.48285	-155.79785	326.10538	887.75159	10.29688	161.18604	866.95667	-178.62903	23.16425	449.20322	-230.53003	324.45361	460.70499	-142.84839	60.76098	65.93240	7.94324	276.90637	159.06506
640	5.325	-29.49255	136.15854	1406.20105	-207.03638	12.91528	912.30023	-160.46692	325.65100	888.33704	6.49451	161.60052	867.12115	-180.24463	23.01629	449.08273	-239.49597	323.35516	462.08609	-142.88037	60.84718	66.00018	-9.64075	277.69476	153.23721
641	5.333	-34.06567	136.04706	1406.53027	-210.28662	12.21168	912.10529	-165.08728	325.23804	888.86438	2.69446	162.00229	867.25806	-181.83057	22.89354	448.95322	-248.23315	322.29553	463.43942	-142.91113	60.93886	66.07329	-27.53540	278.67395	147.42773
642	5.342	-38.63037	136.00677	1406.82886	-213.55493	11.57970	911.89984	-169.67334	324.86505	889.33563	-1.12537	162.39925	867.37201	-183.38770	22.79739	448.81238	-256.73755	321.27853	464.76068	-142.94043	61.03500	66.15079	-45.71008	279.83801	141.70004
643	5.350	-43.18921	136.03098	1407.09839	-216.84021	11.01225	911.68719	-174.23767	324.52960	889.75366	-4.98425	162.79988	867.46661	-184.92029	22.72832	448.66162	-265.00745	320.30658	466.04382	-142.96875	61.13459	66.23119	-64.13489	281.17252	136.11113
644	5.358	-47.74390	136.11276	1407.33911	-220.14001	10.50087	911.46967	-178.79211	324.22781	890.12140	-8.88843	163.21211	867.54779	-186.43555	22.68556	448.50385	-273.04333	319.38141	467.28079	-142.99756	61.23786	66.31128	-82.78076	282.65698	130.71001
645	5.367	-52.29419	136.24582	1407.55017	-223.45093	10.03659	911.24817	-183.34863	323.95346	890.44128	-12.83240	163.64374	867.62164	-187.94202	22.66722	448.34158	-280.84937	318.50565	468.46289	-143.02759	61.34631	66.38647	-101.61963	284.26727	125.53677
646	5.375	-56.83923	136.42496	1407.72986	-226.76978	9.61051	911.02289	-187.91968	323.69821	890.71362	-16.80713	164.10184	867.68988	-189.44812	22.67068	448.17679	-288.43481	317.68448	469.58289	-143.06055	61.46152	66.45253	-120.62524	285.97812	120.62442
647	5.383	-61.37793	136.64624	1407.87659	-230.09375	9.21453	910.79425	-192.51465	323.45416	890.93616	-20.80554	164.59143	867.74933	-190.95996	22.69350	448.01117	-295.81445	316.92447	470.63580	-143.09692	61.58435	66.50712	-139.77148	287.76517	116.00171
648	5.392	-65.90918	136.90608	1407.98840	-233.42188	8.84170	910.56201	-197.14063	323.21658	891.10638	-24.82385	165.11462	867.79462	-192.48340	22.73425	447.84525	-303.00708	316.23071	471.61899	-143.13550	61.71471	66.55003	-159.03052	289.60687	111.69556
649	5.400	-70.43127	137.20074	1408.06494	-236.75330	8.48603	910.32471	-201.80164	322.98398	891.22260	-28.86072	165.67166	867.81989	-194.02380	22.79191	447.67758	-310.03369	315.60458	472.53125	-143.17456	61.85156	66.58207	-178.37292	291.48547	107.73203
650	5.408	-74.94275	137.52710	1408.10706	-240.08777	8.14242	910.08008	-206.50012	322.75708	891.28424	-32.91699	166.26187	867.81885	-195.58643	22.86453	447.50552	-316.91467	315.04337	473.37296	-143.21191	61.99336	66.60345	-197.76819	293.38666	104.13583
651	5.417	-79.44336	137.88342	1408.11499	-243.42395	7.80784	909.82654	-211.23767	322.53735	891.29169	-36.99561	166.88313	867.78540	-197.17639	22.94897	447.32739	-323.66614	314.54044	474.14566	-143.24658	62.13887	66.61333	-217.18567	295.29843	100.92957
652	5.425	-83.93579	138.26897	1408.08862	-246.76257	7.48249	909.56323	-216.01453	322.32538	891.24548	-41.09985	167.53117	867.71545	-198.79761	23.04246	447.14386	-330.29773	314.08728	474.85165	-143.27856	62.28741	66.61142	-236.59314	297.21106	98.13371
653	5.433	-88.42334	138.68283	1408.02747	-250.10645	7.16898	909.29010	-220.83179	322.12070	891.14624	-45.23303	168.20100	867.60736	-200.45496	23.14435	446.95700	-336.81323	313.67526	475.49347	-143.30908	62.43842	66.60005	-255.95178	299.11829	95.76624
654	5.442	-92.90857	139.12404	1407.93152	-253.46118	6.87107	909.00702	-225.69019	321.92355	890.99561	-49.39844	168.88895	867.46155	-202.15173	23.25601	446.76883	-343.21167	313.29623	476.07336	-143.33838	62.59110	66.58449	-275.21484	301.01666	93.83958
655	5.450	-97.39136	139.59335	1407.80042	-256.83423	6.59389	908.71332	-230.59131	321.73605	890.79694	-53.59875	169.59198	867.27991	-203.89001	23.37902	446.58032	-349.49060	312.94247	476.59247	-143.36597	62.74442	66.57252	-294.33032	302.90167	92.35728
656	5.458	-101.87170	140.09433	1407.63342	-260.23193	6.34365	908.40771	-235.53613	321.56174	890.55432	-57.83557	170.30698	867.06531	-205.67053	23.51423	446.39197	-355.64783	312.60889	477.05234	-143.39014	62.89658	66.57401	-313.24463	304.76443	91.31282
657	5.467	-106.35181	140.63155	1407.42920	-263.66089	6.12572	908.08862	-240.52417	321.40515	890.27100	-62.11035	171.03204	866.82086	-207.49451	23.66241	446.20416	-361.68396	312.29492	477.45615	-143.40747	63.04385	66.60009	-331.90283	306.59195	90.69016
658	5.475	-110.83435	141.20862	1407.18689	-267.12744	5.94406	907.75439	-245.55151	321.27100	889.95020	-66.42505	171.76770	866.54907	-209.36523	23.82557	446.01639	-367.60449	312.00311	477.80865	-143.41406	63.18038	66.66074	-350.24854	308.36902	90.46492
659	5.483	-115.32166	141.82779	1406.90625	-270.63879	5.80211	907.40387	-250.61401	321.16385	889.59509	-70.78235	172.51620	866.25153	-211.28760	24.00802	445.82614	-373.41821	311.73624	478.11514	-143.40747	63.29974	66.76216	-368.22424	310.07993	90.60555
660	5.492	-119.81555	142.48962	1406.58777	-274.20056	5.70346	907.03601	-255.70825	321.08850	889.20734	-75.18469	173.28058	865.92883	-213.27026	24.21636	445.62946	-379.13721	311.49625	478.38000	-143.38599	63.39754	66.90482	-385.77478	311.70978	91.07429
661	5.500	-124.31775	143.19243	1406.23193	-277.81738	5.65180	906.64935	-260.83472	321.05057	888.78711	-79.63477	174.06413	865.58142	-215.32507	24.45833	445.42273	-384.77563	311.28601	478.60602	-143.35229	63.47478	67.08244	-402.84802	313.24643	91.82897
662	5.508	-128.83093	143.93356	1405.83948	-281.49170	5.64999	906.24158	-265.99634	321.05612	888.33447	-84.13428	174.87042	865.20947	-217.46472	24.74192	445.20306	-390.34851	311.11145	478.79541	-143.31445	63.53990	67.28311	-419.39624	314.67996	92.82421
663	5.517	-133.35754	144.71114	1405.41003	-285.22559	5.69986	905.81024	-271.19678	321.11060	887.84930	-88.68445	175.70369	864.81366	-219.70105	25.07442	444.96725	-395.86987	310.98233	478.95044	-143.28638	63.60604	67.49321	-435.37805	316.00073	94.01082
664	5.525	-137.89978	145.52374	1404.94263	-289.01904	5.80273	905.35382	-276.43872	321.21793	887.33075	-93.28577	176.56807	864.39465	-222.04358	25.46060	444.71130	-401.35010	310.91040	479.07227	-143.28320	63.68559	67.70198	-450.75830	317.20010	95.33604
665	5.533	-142.45874	146.36868	1404.43518	-292.87109	5.95979	904.87164	-281.72290	321.38031	886.77820	-97.93811	177.46611	863.95245	-224.49939	25.90173	444.43069	-406.79675	310.90604	479.15759	-143.31958	63.78752	67.90219	-465.50793	318.27304	96.74582
666	5.542	-147.03687	147.24158	1403.88586	-296.77991	6.17159	904.36432	-287.04907	321.59750	886.19318	-102.64136	178.39868	863.48572	-227.07227	26.39639	444.12094	-412.21472	310.97614	479.19800	-143.40625	63.91771	68.08840	-479.60266	319.21863	98.18709
667	5.550	-151.63818	148.13757	1403.29321	-300.74365	6.43774	903.83337	-292.41614	321.86633	885.57922	-107.39429	179.36617	862.99164	-229.76270	26.94142	443.77811	-417.60803	311.12454	479.18256	-143.54712	64.07944	68.25667	-493.02258	320.03833	99.60884
668	5.558	-156.26624	149.05179	1402.65637	-304.76135	6.75728	903.27997	-297.82336	322.18140	884.94006	-112.19592	180.36891	862.46600	-232.56909	27.53199	443.39935	-422.98267	311.35312	479.10101	-143.73950	64.27401	68.40544	-505.75330	320.73450	100.96299
669	5.567	-160.92310	149.97940	1401.97485	-308.83191	7.12897	902.70441	-303.26917	322.53702	884.27820	-117.04395	181.40729	861.90375	-235.48621	28.16227	442.98392	-428.34827	311.66107	478.94464	-143.97437	64.50093	68.53676	-517.78601	321.31076	102.20581
670	5.575	-165.60974	150.91693	1401.24939	-312.95508	7.55187	902.10651	-308.75232	322.92932	883.59448	-121.93677	182.48192	861.30078	-238.50854	28.82668	442.53268	-433.71631	312.04303	478.70523	-144.24048	64.75783	68.65655	-529.11511	321.77307	103.29905
671	5.583	-170.32605	151.86436	1400.48267	-317.13110	8.02617	901.48547	-314.27014	323.35666	882.88800	-126.87451	183.59425	860.65491	-241.63037	29.52062	442.04788	-439.09619	312.48840	478.37549	-144.52734	65.04113	68.77225	-539.73743	322.12988	104.21033
672	5.592	-175.07324	152.82559	1399.67883	-321.36096	8.55279	900.83960	-319.82068	323.81824	882.15662	-131.85999	184.74655	859.96570	-244.84583	30.24070	441.53183	-444.49463	312.98279	477.95047	-144.82788	65.34756	68.88962	-549.65320	322.39157	104.91344
673	5.600	-179.85364	153.80635	1398.84253	-325.64563	9.13174	900.16522	-325.40369	324.31348	881.39813	-136.89832	185.94083	859.23486	-248.14990	30.98447	440.98569	-449.91504	313.51016	477.42825	-145.14014	65.67419	69.01167	-558.86731	322.56921	105.38820
674	5.608	-184.67065	154.81142	1397.97839	-329.98730	9.76123	899.45752	-331.02222	324.84259	880.61188	-141.99585	187.17863	858.46564	-251.53735	31.74957	440.40967	-455.35791	314.05536	476.80927	-145.46436	66.01727	69.13935	-567.39099	322.67316	105.61938
675	5.617	-189.52734	155.84377	1397.08862	-334.39075	10.43850	898.71185	-336.68225	325.40668	879.79980	-147.16052	188.46138	857.66223	-255.00354	32.53322	439.80399	-460.82007	314.60529	476.09424	-145.80298	66.37143	69.27352	-575.23962	322.71170	105.59491
676	5.625	-194.42627	156.90585	1396.17456	-338.86353	11.16129	897.92493	-342.39307	326.00751	878.96442	-152.40051	189.79004	856.83087	-258.54224	33.33274	439.16895	-466.29321	315.14993	475.28235	-146.15796	66.72992	69.41749	-582.43250	322.69159	105.30479
677	5.633	-199.36877	158.00130	1395.23621	-343.41553	11.92858	897.09521	-348.16626	326.64752	878.10645	-157.72363	191.16467	855.97998	-262.14514	34.14595	438.50516	-471.76563	315.68246	474.37042	-146.53052	67.08560	69.57718	-588.99084	322.61945	104.74165
678	5.642	-204.35327	159.13541	1394.27307	-348.05554	12.73989	896.22278	-354.01392	327.32913	877.22528	-163.13770	192.58499	855.11908	-265.80249	34.97096	437.81360	-477.22180	316.19867	473.35260	-146.92065	67.43250	69.75851	-594.93713	322.50250	103.90193
679	5.650	-209.37634	160.31503	1393.28308	-352.79102	13.59433	895.30847	-359.94751	328.05423	876.31952	-168.64807	194.05119	854.25671	-269.50269	35.80582	437.09552	-482.64233	316.69620	472.22037	-147.32642	67.76699	69.96582	-600.29529	322.34726	102.78613
680	5.658	-214.43359	161.54739	1392.26428	-357.62585	14.49062	894.35364	-365.97717	328.82407	875.38715	-174.25928	195.56477	853.39905	-273.23425	36.64831	436.35291	-488.00366	317.17542	470.96390	-147.74512	68.08808	70.20239	-605.08948	322.15842	101.39934
681	5.667	-219.52161	162.83937	1391.21436	-362.56274	15.42772	893.36139	-372.11255	329.63956	874.42596	-179.97546	197.12912	852.55005	-276.98511	37.49643	435.59021	-493.27930	317.64078	469.57574	-148.17383	68.39685	70.47129	-609.34558	321.93927	99.75307
682	5.675	-224.63733	164.19788	1390.13147	-367.60376	16.40534	892.33740	-378.36206	330.50195	873.43445	-185.80127	198.74924	851.71216	-280.74268	38.34910	434.81503	-498.44495	318.09976	468.05392	-148.61011	68.69485	70.77554	-613.09338	321.69287	97.86714
683	5.683	-229.77893	165.63034	1389.01428	-372.75073	17.42306	891.28973	-384.73328	331.41357	872.41296	-191.73987	200.43063	850.88580	-284.49500	39.20637	434.03696	-503.47961	318.56015	466.40228	-149.05151	68.98253	71.11969	-616.37073	321.42200	95.77216
684	5.692	-234.94653	167.14398	1387.86438	-378.00256	18.47966	890.22705	-391.23096	332.37820	871.36554	-197.78992	202.17853	850.07025	-288.23218	40.06821	433.26636	-508.36707	319.02740	464.62979	-149.49463	69.25815	71.51192	-619.22498	321.12885	93.51215
685	5.700	-240.14075	168.74437	1386.68762	-383.35706	19.57353	889.15802	-397.85742	333.40048	870.30170	-203.94666	203.99712	849.26440	-291.94958	40.93263	432.51428	-513.09473	319.50470	462.75140	-149.93604	69.51775	71.96363	-621.71960	320.81497	91.14529
686	5.708	-245.36255	170.43404	1385.49646	-388.81030	20.70302	888.09088	-404.61011	334.48483	869.23773	-210.20203	205.88794	848.46918	-295.65149	41.79436	431.79257	-517.65405	319.99548	460.79218	-150.37354	69.75632	72.48637	-623.93396	320.48285	88.74316
687	5.717	-250.61316	172.21138	1384.31079	-394.35876	21.86659	887.03497	-411.48120	335.63428	868.19720	-216.54346	207.84831	847.68933	-299.35132	42.64618	431.11237	-522.04419	320.50681	458.79147	-150.80835	69.96980	73.08959	-625.96375	320.13757	86.39033
688	5.725	-255.89368	174.07079	1383.15759	-399.99866	23.06350	886.00073	-418.45337	336.85052	867.21338	-222.95569	209.87061	846.93530	-303.07166	43.48380	430.48236	-526.27368	321.04965	456.80475	-151.24756	70.15659	73.78166	-627.91809	319.78659	84.18002
689	5.733	-261.20715	176.00385	1382.07019	-405.72583	24.29502	885.00073	-425.49976	338.13416	866.33148	-229.42017	211.94226	846.22504	-306.83911	44.30979	429.90912	-530.36182	321.63705	454.90222	-151.70361	70.31677	74.57298	-629.90417	319.43951	82.20105
690	5.742	-266.55908	178.00049	1381.08557	-411.53540	25.56496	884.05060	-432.58386	339.48395	865.60712	-235.91650	214.04581	845.58459	-310.68225	45.13240	429.39960	-534.34253	322.28122	453.16342	-152.19287	70.45025	75.47754	-632.00671	319.11044	80.51880
691	5.750	-271.95679	180.04953	1380.24048	-417.42139	26.87885	883.16864	-439.66223	340.89603	865.09924	-242.42419	216.15929	845.04724	-314.63123	45.96077	428.96439	-538.26953	322.99084	451.66644	-152.73145	70.55672	76.51254	-634.26062	318.81958	79.15919
692	5.758	-277.40466	182.13939	1379.56628	-423.37622	28.24389	882.37439	-446.68970	342.36551	864.86035	-248.92444	218.25797	844.64948	-318.71753	46.80046	428.61838	-542.21631	323.76984	450.47415	-153.33472	70.63690	77.69717	-636.63440	318.58881	78.10566
693	5.767	-282.90405	184.25911	1379.08435	-429.38879	29.67053	881.68652	-453.62610	343.88919	864.92621	-255.40100	220.31769	844.42438	-322.97388	47.65118	428.37744	-546.27124	324.61658	449.62164	-154.01587	70.69176	79.05067	-639.04700	318.43576	77.31133
694	5.775	-288.45190	186.39799	1378.80518	-435.44885	31.16997	881.12134	-460.44067	345.46683	865.31012	-261.84131	222.31938	844.39539	-327.43250	48.50650	428.25430	-550.52100	325.52505	449.10913	-154.78711	70.72032	80.59058	-641.40784	318.37152	76.71719
695	5.783	-294.03992	188.54530	1378.73120	-441.55042	32.74678	880.69257	-467.11450	347.10028	866.00159	-268.23779	224.25294	844.57227	-332.12402	49.35622	428.25586	-555.02832	326.48917	448.90680	-155.66064	70.71922	82.33160	-643.65027	318.40210	76.26670
696	5.792	-299.65613	190.69122	1378.85876	-447.69312	34.39610	880.41180	-473.64355	348.79248	866.97156	-274.58752	226.11929	844.95007	-337.07532	50.19016	428.38120	-559.81372	327.50916	448.97028	-156.64893	70.68436	84.28414	-645.73865	318.52872	75.91466
697	5.800	-305.28577	192.82861	1379.17871	-453.87402	36.10850	880.28864	-480.03870	350.54532	868.17950	-280.89111	227.92972	845.51093	-342.30872	50.99938	428.62234	-564.84399	328.59509	449.25613	-157.76636	70.61307	86.45291	-647.65491	318.74612	75.62926
698	5.808	-310.91406	194.95360	1379.67554	-460.08252	37.87534	880.32996	-486.32300	352.35693	869.57874	-287.15344	229.70313	846.22748	-347.84302	51.77430	428.96823	-570.04297	329.76483	449.72592	-159.02905	70.50481	88.83784	-649.38586	319.04150	75.38810
699	5.817	-316.52832	197.06351	1380.32898	-466.30127	39.69007	880.53857	-492.52600	354.22076	871.11920	-293.38293	231.46214	847.06775	-353.69141	52.50354	429.40701	-575.30957	331.03583	450.33893	-160.45386	70.36156	91.43530	-650.92126	319.39679	75.17379
700	5.825	-322.11572	199.15527	1381.11475	-472.51172	41.54700	880.91211	-498.67908	356.12732	872.75085	-299.59045	233.22925	848.00031	-359.86169	53.17435	429.92545	-580.54004	332.41589	451.04630	-162.05737	70.18897	94.23795	-652.25549	319.79300	74.97312
701	5.833	-327.66553	201.22624	1382.00586	-478.69849	43.44040	881.44373	-504.81042	358.06644	874.42670	-305.78650	235.02313	848.99640	-366.35498	53.77210	430.50867	-585.63989	333.89972	451.79504	-163.85498	69.99722	97.23521	-653.39294	320.21371	74.77747
702	5.842	-333.16748	203.27570	1382.97400	-484.85156	45.36473	882.12299	-510.94226	360.02905	876.10400	-311.97986	236.85596	850.03070	-373.16724	54.28038	431.14072	-590.52832	335.47217	452.53677	-165.85864	69.80061	100.41491	-654.34753	320.64471	74.58293
703	5.850	-338.61523	205.30486	1383.99072	-490.96826	47.31519	882.93542	-517.08899	362.00800	877.74524	-318.17444	238.73244	851.08160	-380.29114	54.68337	431.80515	-595.13892	337.11365	453.23251	-168.07959	69.61655	103.76476	-655.13757	321.07257	74.38988
704	5.858	-344.00562	207.31580	1385.02905	-497.05054	49.28716	883.86249	-523.25452	363.99768	879.31787	-324.37024	240.65085	852.13135	-387.71497	54.96701	432.48615	-599.42188	338.80417	453.85239	-170.52734	69.46326	107.27261	-655.78333	321.48395	74.20104
705	5.867	-349.33887	209.31029	1386.06396	-503.10449	51.27560	884.88336	-529.43347	365.99329	880.79504	-330.56140	242.60449	853.16541	-395.42273	55.11660	433.17093	-603.34766	340.52426	454.37332	-173.21362	69.35718	110.92633	-656.30579	321.86609	74.01874
706	5.875	-354.61646	211.28986	1387.07349	-509.13403	53.27371	885.97638	-535.61169	367.98920	882.15710	-336.73767	244.58243	854.17102	-403.39539	55.11576	433.85117	-606.91138	342.25470	454.77905	-176.15112	69.31142	114.71366	-656.72302	322.20822	73.84279
707	5.883	-359.84082	213.25720	1388.03931	-515.14136	55.27145	887.11902	-541.76868	369.97903	883.39227	-342.88342	246.56888	855.13605	-411.61267	54.95053	434.52155	-610.12939	343.97836	455.06320	-179.35181	69.33529	118.62321	-657.05359	322.50330	73.67017
708	5.892	-365.01343	215.21664	1388.94714	-521.12524	57.25685	888.28748	-547.88025	371.95676	884.49658	-348.98132	248.54323	856.04761	-420.05750	54.61506	435.17725	-613.03735	345.68414	455.23282	-182.82764	69.43469	122.64613	-657.31531	322.74884	73.49599
709	5.900	-370.13623	217.17340	1389.78650	-527.08203	59.21985	889.45715	-553.92126	373.91742	885.47205	-355.01331	250.48169	856.89276	-428.71521	54.11347	435.81198	-615.68066	347.36710	455.30579	-186.58789	69.61379	126.77705	-657.52527	322.94769	73.31613
710	5.908	-375.21143	219.13278	1390.55066	-533.00464	61.15382	890.60272	-559.86682	375.85590	886.32495	-360.95984	252.36063	857.66010	-437.57532	53.45726	436.41724	-618.11084	349.02490	455.30328	-190.64063	69.87717	131.01346	-657.69885	323.10809	73.12955
711	5.917	-380.24341	221.09955	1391.23584	-538.88330	63.05352	891.69983	-565.69617	377.76584	887.06396	-366.80188	254.15872	858.34064	-446.63025	52.66247	436.98413	-620.38110	350.65533	455.24457	-194.99097	70.23068	135.35435	-657.84729	323.24243	72.93834
712	5.925	-385.23779	223.07693	1391.84241	-544.70386	64.91331	892.72687	-571.39124	379.63986	887.69934	-372.52112	255.85794	858.92743	-455.87561	51.75010	437.50586	-622.54443	352.25540	455.14590	-199.64136	70.68131	139.79999	-657.97961	323.36401	72.74557
713	5.933	-390.20068	225.06540	1392.37500	-550.44897	66.72704	893.66669	-576.93884	381.47079	888.24219	-378.10291	257.44513	859.41510	-465.31018	50.74789	437.97870	-624.64966	353.82007	455.01999	-204.59253	71.23747	144.35185	-658.10291	323.48410	72.55367
714	5.942	-395.13867	227.06287	1392.84277	-556.10059	68.48830	894.50848	-582.32971	383.25272	888.70459	-383.53577	258.91379	859.80072	-474.93201	49.68919	438.40204	-626.73535	355.34119	454.87610	-209.84497	71.91007	149.01186	-658.22253	323.61060	72.36402
715	5.950	-400.05664	229.06580	1393.25854	-561.64038	70.19143	895.24866	-587.55994	384.98154	889.10016	-388.81409	260.26468	860.08453	-484.73938	48.60870	438.77847	-628.82886	356.80774	454.72150	-215.40063	72.71293	153.77936	-658.34436	323.74805	72.17725
716	5.958	-404.95801	231.06937	1393.63708	-567.05542	71.83183	895.89075	-592.63098	386.65524	889.44354	-393.93787	261.50568	860.27173	-494.72742	47.53838	439.11526	-630.94287	358.20767	454.56354	-221.26367	73.66090	158.64662	-658.47180	323.89792	71.99414
717	5.967	-409.84326	233.06686	1393.99414	-572.33618	73.40500	896.44482	-597.54846	388.27322	889.74951	-398.91052	262.65039	860.37311	-504.88684	46.50654	439.42545	-633.07910	359.53088	454.41010	-227.44019	74.76731	163.59399	-658.60608	324.05872	71.81695
718	5.975	-414.70972	235.04935	1394.34497	-577.47900	74.90678	896.92676	-602.32166	389.83569	890.03070	-403.73938	263.71515	860.40613	-515.20105	45.53923	439.72745	-635.23145	360.76990	454.26837	-233.93970	76.04236	168.58650	-658.74402	324.22562	71.64948
719	5.983	-419.55444	237.00623	1394.70337	-582.48584	76.33574	897.35712	-606.95959	391.34262	890.29572	-408.43372	264.71609	860.39410	-525.64490	44.66124	440.04272	-637.38721	361.91852	454.14368	-240.77319	77.49096	173.57291	-658.88000	324.39041	71.49529
720	5.992	-424.37305	238.92572	1395.08008	-587.36353	77.69463	897.75916	-611.47058	392.79388	890.54846	-413.00378	265.66699	860.36298	-536.18665	43.89598	440.39310	-639.53149	362.97125	454.03961	-247.95337	79.11036	178.48711	-659.00940	324.54239	71.35681
721	6.000	-429.16187	240.79608	1395.48267	-592.12476	78.98965	898.15741	-615.86047	394.19031	890.78961	-417.45886	266.57721	860.33856	-546.79041	43.26384	440.79901	-641.64819	363.92447	453.95804	-255.49219	80.88902	183.25098	-659.12878	324.67084	71.23599
722	6.008	-433.91602	242.60750	1395.91492	-596.78296	80.22868	898.57666	-620.13269	395.53448	891.01733	-421.80872	267.45044	860.34406	-557.41858	42.77928	441.27884	-643.72217	364.77740	453.89838	-263.40137	82.80674	187.77809	-659.23572	324.76755	71.13443
723	6.017	-438.62988	244.35269	1396.37817	-601.35474	81.42053	899.03986	-624.28870	396.83044	891.22864	-426.06213	268.28476	860.39886	-568.03333	42.44877	441.84894	-645.74072	365.53220	453.85782	-271.69214	84.83524	191.97711	-659.32971	324.82849	71.05273
724	6.025	-443.29736	246.02620	1396.87268	-605.85596	82.57399	899.56561	-628.32654	398.08273	891.42090	-430.22595	269.07373	860.51764	-578.59949	42.27070	442.52426	-647.69604	366.19379	453.83298	-280.37695	86.93900	195.75537	-659.41125	324.85474	70.99025
725	6.033	-447.91211	247.62482	1397.39905	-610.30176	83.69681	900.16614	-632.24255	399.29559	891.59174	-434.30652	269.80743	860.70746	-589.08508	42.23670	443.31937	-649.58569	366.76974	453.82138	-289.46777	89.07575	199.02371	-659.48035	324.85193	70.94554
726	6.042	-452.46899	249.14874	1397.95752	-614.70483	84.79519	900.84674	-636.03259	400.47205	891.73871	-438.30969	270.47388	860.96594	-599.46350	42.33474	444.24615	-651.41211	367.27084	453.82162	-298.97339	91.19777	201.70401	-659.53674	324.82834	70.91705
727	6.050	-456.96509	250.60043	1398.54602	-619.07446	85.87333	901.60590	-639.69275	401.61423	891.85944	-442.23987	271.06058	861.28247	-609.71472	42.55294	445.30814	-653.18237	367.71118	453.83228	-308.89673	93.25526	203.73648	-659.58142	324.79193	70.90325
728	6.058	-461.40039	251.98180	1399.16064	-623.41748	86.93314	902.43665	-643.22180	402.72501	891.95313	-446.10022	271.55621	861.64221	-619.82605	42.88165	446.49680	-654.90479	368.10629	453.85074	-319.23291	95.20137	205.08191	-659.61536	324.74866	70.90208
729	6.067	-465.77417	253.29366	1399.79578	-627.73730	87.97511	903.32776	-646.62000	403.80804	892.02075	-449.89148	271.95123	862.02930	-629.79163	43.31423	447.79333	-656.58569	368.46973	453.87344	-329.97217	96.99691	205.71944	-659.63953	324.70142	70.91039
730	6.075	-470.08740	254.53709	1400.44409	-632.03662	88.99951	904.26593	-649.88831	404.86606	892.06433	-453.61511	272.23782	862.42737	-639.61023	43.84604	449.17218	-658.22949	368.81122	453.89688	-341.10327	98.61427	205.64383	-659.65637	324.65118	70.92458
731	6.083	-474.33813	255.71432	1401.09583	-636.31641	90.00638	905.23547	-653.03064	405.89923	892.08624	-457.27283	272.41058	862.81976	-649.28503	44.47271	450.60458	-659.83936	369.13736	453.91846	-352.61646	100.03958	204.86325	-659.66663	324.59851	70.94177
732	6.092	-478.52490	256.82813	1401.73975	-640.57666	90.99510	906.21954	-656.05408	406.90579	892.08881	-460.86780	272.46719	863.19147	-658.82068	45.19054	452.06290	-661.41699	369.45227	453.93622	-364.50610	101.27240	203.39716	-659.67151	324.54379	70.96038
733	6.100	-482.64600	257.88126	1402.36377	-644.81812	91.96442	907.20178	-658.97034	407.88318	892.07428	-464.40369	272.40878	863.53070	-668.22058	45.99805	453.52350	-662.96436	369.75714	453.94788	-376.76855	102.32355	201.27466	-659.67468	324.48608	70.97990
734	6.108	-486.70068	258.87610	1402.95752	-649.04102	92.91167	908.16821	-661.79456	408.82776	892.04321	-467.88562	272.24002	863.82916	-677.48743	46.89430	454.96735	-664.48413	370.04938	453.95047	-389.39990	103.21151	198.53397	-659.67908	324.42355	71.00017
735	6.117	-490.68799	259.81488	1403.51135	-653.24561	93.83266	909.10638	-664.54333	409.73453	891.99402	-471.32043	271.96967	864.08203	-686.62292	47.87576	456.38013	-665.97998	370.32343	453.94101	-402.39429	103.95772	195.22191	-659.68713	324.35458	71.02075
736	6.125	-494.60815	260.69949	1404.01685	-657.42896	94.72247	910.00433	-667.23499	410.59732	891.92322	-474.71619	271.61035	864.28729	-695.62488	48.93572	457.75296	-667.45410	370.57324	453.91779	-415.74072	104.58144	191.39330	-659.70032	324.27747	71.04138
737	6.133	-498.45996	261.53168	1404.46741	-661.58813	95.57558	910.85138	-669.88586	411.41110	891.82794	-478.07996	271.17758	864.44604	-704.48962	50.06546	459.08224	-668.90869	370.79324	453.88040	-429.42285	105.09367	187.11145	-659.71936	324.18948	71.06274
738	6.142	-502.24658	262.31293	1404.85950	-665.71924	96.38537	911.63898	-672.51233	412.17322	891.70740	-481.41638	270.68887	864.56165	-713.21179	51.25579	460.36664	-670.34302	370.97861	453.82864	-443.42017	105.49194	182.44936	-659.74426	324.08734	71.08607
739	6.150	-505.97168	263.04391	1405.19275	-669.81714	97.14476	912.36017	-675.12781	412.88232	891.56354	-484.72913	270.16272	864.63977	-721.78284	52.49791	461.60437	-671.75708	371.12531	453.76157	-457.71191	105.76236	177.48672	-659.77698	323.96796	71.11222
740	6.158	-509.64111	263.72443	1405.46973	-673.87695	97.84734	913.01019	-677.74353	413.53760	891.39960	-488.01892	269.61737	864.68774	-730.18933	53.78399	462.79269	-673.15259	371.22986	453.67795	-472.27856	105.88804	172.30269	-659.81799	323.82916	71.14073
741	6.167	-513.26147	264.35349	1405.69434	-677.89331	98.48822	913.58722	-680.36829	414.13864	891.21875	-491.28674	269.06879	864.71326	-738.41541	55.10664	463.92886	-674.53247	371.28848	453.57706	-487.10010	105.85511	166.96997	-659.86975	323.66928	71.16944
742	6.175	-516.83862	264.92914	1405.87024	-681.86255	99.06492	914.09332	-683.00671	414.68570	891.02295	-494.53406	268.52863	864.72290	-746.44641	56.45499	465.01288	-675.90186	371.29727	453.45938	-502.15796	105.65453	161.55420	-659.93518	323.48627	71.19466
743	6.183	-520.37915	265.44879	1406.00049	-685.78149	99.57761	914.53345	-685.66223	415.17914	890.81372	-497.76282	268.00269	864.72168	-754.26990	57.81325	466.04941	-677.26733	371.25333	453.32672	-517.43457	105.28365	156.11496	-660.01770	323.27777	71.21246
744	6.192	-523.89111	265.91010	1406.08801	-689.65088	100.02888	914.91351	-688.33582	415.61990	890.59271	-500.97473	267.49149	864.71252	-761.87537	59.16849	467.04471	-678.63721	371.15601	453.18188	-532.91333	104.74674	150.70552	-660.11926	323.04251	71.22072
745	6.200	-527.38257	266.31161	1406.13708	-693.47461	100.42381	915.23999	-691.02625	416.01035	890.36273	-504.17200	266.99301	864.69745	-769.25500	60.51839	468.00034	-680.02002	371.00775	453.02798	-548.57837	104.05450	145.37158	-660.24133	322.78104	71.22012
746	6.208	-530.86206	266.65350	1406.15430	-697.26050	100.76965	915.51990	-693.73010	416.35443	890.12744	-507.35510	266.50519	864.67877	-776.40515	61.86895	468.91327	-681.42407	370.81390	452.86783	-564.41406	103.22459	140.15021	-660.38196	322.49683	71.21353
747	6.217	-534.33618	266.93823	1406.14758	-701.01440	101.07400	915.75934	-696.44275	416.65656	889.89056	-510.52600	266.02637	864.65857	-783.32898	63.22690	469.78009	-682.85645	370.58243	452.70416	-580.40356	102.28076	135.07077	-660.53699	322.19781	71.20560
748	6.225	-537.80981	267.17035	1406.12476	-704.74219	101.34332	915.96234	-699.15906	416.92078	889.65619	-513.68640	265.55457	864.63831	-790.03650	64.59426	470.59900	-684.32324	370.32428	452.54056	-596.53076	101.24895	130.15849	-660.70032	321.89691	71.20257
749	6.233	-541.28662	267.35471	1406.09277	-708.44897	101.58292	916.13074	-701.87488	417.15079	889.42889	-516.83923	265.08612	864.61865	-796.54236	65.96490	471.37012	-685.82788	370.05261	452.38049	-612.77979	100.15330	125.43777	-660.86609	321.60931	71.21029
750	6.242	-544.76978	267.49438	1406.05762	-712.13916	101.79811	916.26550	-704.58508	417.35083	889.21283	-519.98743	264.61615	864.60028	-802.86438	67.32326	472.09521	-687.36841	369.78091	452.22552	-629.13477	99.01357	120.93374	-661.02869	321.34808	71.23173
751	6.250	-548.26123	267.58923	1406.02368	-715.81909	101.99445	916.36798	-707.28528	417.52567	889.01105	-523.13416	264.13950	864.58392	-809.02185	68.64697	472.77731	-688.93970	369.52124	452.07565	-645.57837	97.84389	116.67236	-661.18347	321.12149	71.26640
752	6.258	-551.76270	267.63641	1405.99402	-719.49561	102.17723	916.44000	-709.97131	417.67987	888.82501	-526.28284	263.65167	864.57001	-815.03381	69.91287	473.41879	-690.53418	369.28354	451.93130	-662.09058	96.65322	112.67847	-661.32678	320.93280	71.31173
753	6.267	-555.27466	267.63202	1405.97034	-723.17480	102.35106	916.48291	-712.63855	417.81729	888.65350	-529.43445	263.14954	864.55884	-820.91541	71.10315	474.02121	-692.14478	369.07486	451.79401	-678.64868	95.44704	108.97304	-661.45691	320.78012	71.36430
754	6.275	-558.79785	267.57367	1405.95337	-726.86035	102.51983	916.49762	-715.28552	417.94098	888.49341	-532.58899	262.63168	864.55066	-826.67712	72.20689	474.58734	-693.76782	368.89844	451.66556	-695.22925	94.22945	105.57171	-661.57336	320.65759	71.42057
755	6.283	-562.33398	267.46100	1405.94214	-730.55688	102.68697	916.48468	-717.91467	418.05392	888.34119	-535.74646	262.09805	864.54510	-832.32825	73.21754	475.12231	-695.40186	368.75305	451.54700	-711.80713	93.00573	102.48571	-661.67834	320.55728	71.47749
756	6.292	-565.88428	267.29404	1405.93469	-734.26807	102.85513	916.44476	-720.53284	418.15894	888.19415	-538.90735	261.54990	864.53973	-837.87683	74.13223	475.63220	-697.04712	368.63290	451.43793	-728.35669	91.78291	99.72334	-661.77478	320.47043	71.53276
757	6.300	-569.44824	267.07260	1405.92834	-737.99756	103.02571	916.37823	-723.14807	418.25720	888.04987	-542.07410	260.98981	864.53027	-843.32898	74.95250	476.12158	-698.70410	368.52826	451.33661	-744.84961	90.56823	97.29076	-661.86511	320.38846	71.58430
758	6.308	-573.02588	266.79706	1405.92004	-741.74731	103.19868	916.28473	-725.76819	418.34805	887.90552	-545.24988	260.42203	864.51221	-848.68811	75.68312	476.59296	-700.37280	368.42722	451.24045	-761.25562	89.36809	95.19203	-661.95227	320.30377	71.63046
759	6.317	-576.61694	266.46796	1405.90649	-745.51855	103.37307	916.16412	-728.40002	418.42987	887.75818	-548.43958	259.85120	864.48315	-853.95544	76.33012	477.04749	-702.05469	368.31781	451.14618	-777.54321	88.18837	93.42921	-662.03967	320.21133	71.67102
760	6.325	-580.22192	266.08444	1405.88477	-749.31348	103.54710	916.01599	-731.04993	418.50070	887.60492	-551.64807	259.28152	864.44360	-859.13025	76.90066	477.48618	-703.75220	368.18954	451.05038	-793.67896	87.03214	92.00221	-662.13049	320.10919	71.70822
761	6.333	-583.84204	265.64383	1405.85266	-753.13403	103.71782	915.83923	-733.72278	418.55823	887.44373	-554.88147	258.71570	864.39569	-864.21228	77.40382	477.90945	-705.46704	368.03412	450.94928	-809.62500	85.89605	90.90850	-662.22766	319.99716	71.74583
762	6.342	-587.47754	265.14337	1405.80823	-756.98242	103.88069	915.63281	-736.42346	418.59985	887.27380	-558.14587	258.15414	864.34192	-869.19934	77.85033	478.31458	-707.20166	367.84607	450.83908	-825.33984	84.77124	90.14317	-662.33191	319.87415	71.78704
763	6.350	-591.12842	264.58130	1405.74866	-760.86084	104.02959	915.39673	-739.15686	418.62244	887.09473	-561.44641	257.59491	864.28412	-874.08850	78.25098	478.69421	-708.95679	367.62350	450.71719	-840.78101	83.64851	89.69770	-662.44373	319.73819	71.83337
764	6.358	-594.79663	263.95673	1405.67053	-764.77173	104.15788	915.13171	-741.92761	418.62256	886.90631	-564.78723	257.03427	864.22296	-878.87732	78.61531	479.03955	-710.73193	367.36777	450.58353	-855.90820	82.52252	89.55754	-662.56311	319.58762	71.88459
765	6.367	-598.48340	263.26910	1405.56982	-768.71753	104.26044	914.83795	-744.73962	418.59644	886.70770	-568.17078	256.46753	864.15869	-883.56384	78.95050	479.34232	-712.52441	367.08276	450.44067	-870.68677	81.39164	89.70164	-662.68909	319.42184	71.93886
766	6.375	-602.19116	262.51907	1405.44263	-772.70093	104.33387	914.51550	-747.59583	418.53961	886.49750	-571.59851	255.88911	864.09131	-888.14685	79.26013	479.59576	-714.33057	366.77399	450.29117	-885.08667	80.25642	90.10293	-662.81946	319.24268	71.99343
767	6.383	-605.92139	261.70920	1405.28528	-776.72437	104.37473	914.16443	-750.49988	418.44791	886.27386	-575.07239	255.29335	864.02051	-892.62854	79.54391	479.79520	-716.14478	366.44818	450.13663	-899.08105	79.11878	90.72895	-662.95032	319.05548	72.04577
768	6.392	-609.67505	260.84344	1405.09546	-780.78955	104.37910	913.78400	-753.45374	418.31851	886.03552	-578.59387	254.67580	863.94580	-897.01404	79.79889	479.93787	-717.96216	366.11209	449.97827	-912.64331	77.98202	91.54424	-663.07654	318.86780	72.09409
769	6.400	-613.45483	259.92618	1404.87305	-784.89502	104.34358	913.37195	-756.45935	418.15070	885.78241	-582.16443	254.03337	863.86603	-901.31335	80.02061	480.02191	-719.77905	365.77051	449.81693	-925.74658	76.85210	92.51256	-663.19348	318.68677	72.13770
770	6.408	-617.26440	258.96027	1404.61890	-789.04077	104.26629	912.92603	-759.51990	417.94534	885.51501	-585.78552	253.36371	863.77985	-905.53503	80.20367	480.04468	-721.59399	365.42520	449.65198	-938.36377	75.73881	93.59702	-663.29797	318.51755	72.17697
771	6.417	-621.10718	257.94659	1404.33411	-793.22803	104.14782	912.44537	-762.63879	417.70477	885.23468	-589.45886	252.66479	863.68536	-909.68762	80.34205	480.00262	-723.40869	365.07666	449.48187	-950.47021	74.65434	94.75864	-663.38977	318.36292	72.21270
772	6.425	-624.98633	256.88660	1404.02039	-797.45947	103.99187	911.93127	-765.81848	417.43237	884.94336	-593.18591	251.93469	863.57983	-913.78406	80.42934	479.89215	-725.22681	364.72528	449.30551	-962.04297	73.61030	95.95528	-663.47034	318.22311	72.24606
773	6.433	-628.90479	255.78427	1403.67932	-801.73901	103.80371	911.38556	-769.06091	417.13052	884.64215	-596.96667	251.17131	863.45996	-917.83923	80.45940	479.71115	-727.05469	364.37039	449.12210	-973.06226	72.61683	97.14298	-663.54285	318.09644	72.27901
774	6.442	-632.86426	254.64526	1403.31262	-806.07056	103.58720	910.81079	-772.36633	416.79926	884.32935	-600.80115	250.37285	863.32202	-921.86829	80.42734	479.45883	-728.90112	364.00909	448.93011	-983.50977	71.68522	98.27837	-663.61243	317.97952	72.31444
775	6.450	-636.86719	253.47563	1402.92151	-810.45679	103.34421	910.21063	-775.73425	416.43652	884.00049	-604.68982	249.53897	863.16254	-925.88489	80.32962	479.13602	-730.77661	363.63705	448.72678	-993.37012	70.82905	99.32002	-663.68372	317.86719	72.35583
776	6.458	-640.91504	252.28043	1402.50598	-814.90112	103.07635	909.59027	-779.16321	416.04028	883.64996	-608.63464	248.67108	862.97931	-929.89929	80.16399	478.74478	-732.69312	363.25012	448.50912	-1002.62964	70.05991	100.22925	-663.76257	317.75278	72.40659
777	6.467	-645.00684	251.06219	1402.06628	-819.40747	102.78550	908.95508	-782.65100	415.60938	883.27319	-612.63806	247.77191	862.77185	-933.91980	79.92993	478.28696	-734.66333	362.84430	448.27505	-1011.27588	69.38294	100.97176	-663.85437	317.62964	72.46988
778	6.475	-649.14185	249.82056	1401.60352	-823.97852	102.47263	908.30914	-786.19617	415.14349	882.86719	-616.70422	246.84482	862.54132	-937.95300	79.62918	477.76382	-736.70142	362.41498	448.02301	-1019.29712	68.79745	101.51923	-663.96252	317.49231	72.54803
779	6.483	-653.31934	248.55334	1401.11914	-828.61572	102.13763	907.65527	-789.79797	414.64276	882.43176	-620.83801	245.89244	862.28894	-942.00378	79.26627	477.17691	-738.82178	361.95764	447.75226	-1026.68115	68.30005	101.84867	-664.08875	317.33691	72.64130
780	6.492	-657.53906	247.25842	1400.61426	-833.31885	101.77969	906.99579	-793.45667	414.10696	881.96857	-625.04211	244.91516	862.01501	-946.07288	78.84976	476.52780	-741.03662	361.46826	447.46307	-1033.41406	67.88563	101.94179	-664.23328	317.16132	72.74744
781	6.500	-661.80103	245.93478	1400.08911	-838.09009	101.39666	906.33398	-797.17249	413.53497	881.47949	-629.32068	243.91040	861.71954	-950.15857	78.39157	475.81754	-743.35571	360.94238	447.15674	-1039.48120	67.54640	101.78614	-664.39465	316.96463	72.86265
782	6.508	-666.10303	244.58228	1399.54382	-842.93286	100.98506	905.67371	-800.94666	412.92462	880.96594	-633.67664	242.87344	861.40320	-954.25549	77.90428	475.04645	-745.78418	360.37561	446.83542	-1044.87085	67.27240	101.37520	-664.56970	316.74704	72.98296
783	6.517	-670.44312	243.20059	1398.97852	-847.85156	100.54173	905.01929	-804.77942	412.27344	880.42957	-638.11438	241.79854	861.06781	-958.35388	77.40002	474.21332	-748.32446	359.76511	446.50201	-1049.57739	67.05417	100.70647	-664.75745	316.51050	73.10597
784	6.525	-674.81909	241.78871	1398.39380	-852.85425	100.06433	904.37494	-808.67468	411.57922	879.87299	-642.63904	240.67915	860.71661	-962.44055	76.89023	473.31512	-750.97510	359.11081	446.15988	-1053.60254	66.88499	99.78104	-664.95691	316.26093	73.23250
785	6.533	-679.22852	240.34464	1397.79028	-857.94971	99.54972	903.74365	-812.63635	410.84106	879.30023	-647.25696	239.50734	860.35242	-966.50134	76.38412	472.34738	-753.73096	358.41574	445.81238	-1056.95361	66.76157	98.60432	-665.16711	316.00903	73.36690
786	6.542	-683.66919	238.86578	1397.16821	-863.14722	98.99335	903.12720	-816.67029	410.05911	878.71649	-651.97253	238.27423	859.97693	-970.51843	75.88792	471.30469	-756.58472	357.68503	445.46268	-1059.64380	66.68381	97.18549	-665.39001	315.76807	73.51546
787	6.550	-688.13965	237.35059	1396.52759	-868.45361	98.39085	902.52606	-820.78113	409.23331	878.12640	-656.78796	236.97122	859.58984	-974.47302	75.40636	470.18130	-759.52832	356.92456	445.11215	-1061.69507	66.65360	95.53731	-665.62561	315.54834	73.68428
788	6.558	-692.63574	235.79901	1395.86719	-873.87451	97.73917	901.94086	-824.97400	408.36127	877.53162	-661.70544	235.59097	859.19025	-978.34412	74.94354	468.97162	-762.55566	356.13965	444.75940	-1063.14380	66.67374	93.67908	-665.87585	315.35284	73.87791
789	6.567	-697.15454	234.21153	1395.18469	-879.41235	97.03638	901.37183	-829.25232	407.43872	876.93152	-666.72522	234.12772	858.77740	-982.11047	74.50255	467.67068	-765.66284	355.33398	444.40146	-1064.04541	66.74609	91.64063	-666.14343	315.17773	74.09917
790	6.575	-701.69214	232.58807	1394.47742	-885.06763	96.28154	900.81897	-833.61877	406.46136	876.32422	-671.84753	232.57806	858.35144	-985.74988	74.08381	466.27527	-768.84985	354.50803	444.03549	-1064.47754	66.86923	89.46507	-666.43079	315.01541	74.34991
791	6.583	-706.24341	230.92780	1393.74451	-890.83813	95.47441	900.28326	-838.07312	405.42667	875.70764	-677.07141	230.94199	857.91376	-989.24060	73.68363	464.78677	-772.11890	353.65912	443.65982	-1064.54443	67.03754	87.20982	-666.74060	314.85797	74.63192
792	6.592	-710.80396	229.22873	1392.98828	-896.71924	94.61490	899.76868	-842.61414	404.33383	875.07977	-682.39465	229.22284	857.46747	-992.56213	73.29324	463.21414	-775.47388	352.78262	443.27444	-1064.37891	67.24213	84.94493	-667.07458	314.69913	74.94765
793	6.600	-715.37085	227.48694	1392.21460	-902.70239	93.70290	899.28387	-847.23962	403.18387	874.43976	-687.81213	227.42628	857.01727	-995.69714	72.89871	461.57684	-778.92041	351.87378	442.88181	-1064.13989	67.47160	82.74833	-667.43347	314.53537	75.30193
794	6.608	-719.94141	225.69691	1391.43359	-908.77319	92.73837	898.84454	-851.94666	401.97958	873.78888	-693.31604	225.56038	856.57129	-998.63660	72.48148	459.90796	-782.46216	350.92810	442.48621	-1064.00537	67.70990	80.70114	-667.81726	314.36560	75.70403
795	6.617	-724.51685	223.85393	1390.65955	-914.91284	91.72141	898.47290	-856.73474	400.72449	873.13092	-698.89392	223.63730	856.14227	-1001.38708	72.01924	458.25455	-786.10205	349.94339	442.09381	-1064.15112	67.93327	78.88173	-668.22424	314.18976	76.16792
796	6.625	-729.09888	221.95691	1389.91138	-921.09888	90.65251	898.19525	-861.60364	399.42163	872.47284	-704.52917	221.67447	855.74756	-1003.97302	71.48722	456.67419	-789.84082	348.92191	441.71393	-1064.71899	68.11258	77.35067	-668.65295	314.00839	76.70956
797	6.633	-733.69214	220.00949	1389.21008	-927.30518	89.53253	898.03766	-866.55481	398.07394	871.82574	-710.20447	219.69284	855.40643	-1006.44250	70.86040	455.22751	-793.67944	347.87076	441.35944	-1065.77612	68.22092	76.13058	-669.10242	313.82257	77.34318
798	6.642	-738.30249	218.01912	1388.57629	-933.50391	88.36134	898.02112	-871.58875	396.68393	871.20477	-715.90076	217.71448	855.13861	-1008.87024	70.11781	453.96835	-797.62134	346.79898	441.04489	-1067.28491	68.24045	75.19898	-669.57507	313.63382	78.07916
799	6.650	-742.93481	215.99544	1388.02734	-939.66870	87.13626	898.15765	-876.70520	395.25302	870.62744	-721.59949	215.76132	854.96173	-1011.35706	69.24832	452.93451	-801.67285	345.71417	440.78314	-1069.11597	68.16542	74.50321	-670.07605	313.44479	78.92444
800	6.658	-747.59253	213.94815	1387.57788	-945.77466	85.85230	898.45087	-881.90149	393.78094	870.11108	-727.28210	213.85455	854.88861	-1014.01453	68.25464	452.14240	-805.84595	344.62106	440.58191	-1071.09912	68.00217	73.98416	-670.61145	313.26010	79.88430
801	6.667	-752.27661	211.88631	1387.23987	-951.79834	84.50437	898.89948	-887.17273	392.26505	869.67053	-732.93201	212.01187	854.92505	-1016.93713	67.15294	451.59018	-810.15430	343.52289	440.44257	-1073.07910	67.76629	73.59299	-671.18835	313.08667	80.96382
802	6.675	-756.98560	209.81956	1387.02258	-957.71826	83.08862	899.50037	-892.51038	390.70157	869.31866	-738.53625	210.24336	855.06970	-1020.17664	65.96833	451.26685	-814.61084	342.42224	440.36197	-1074.94580	67.47810	73.29836	-671.81750	312.93204	82.16753
803	6.683	-761.71704	207.75900	1386.93237	-963.51904	81.60205	900.25061	-897.90540	389.08826	869.06696	-744.08655	208.54924	855.31653	-1023.72961	64.72871	451.16074	-819.22754	341.32166	440.33704	-1076.63892	67.15891	73.08460	-672.51453	312.80109	83.49775
804	6.692	-766.46753	205.71530	1386.97253	-969.19385	80.04234	901.14752	-903.34656	387.42456	868.92511	-749.57947	206.92085	855.65710	-1027.54724	63.45995	451.26016	-824.01685	340.22452	440.36810	-1078.13916	66.82904	72.94271	-673.29700	312.69492	84.95440
805	6.700	-771.23242	203.69684	1387.14453	-974.74268	78.40849	902.18549	-908.82117	385.70981	868.89929	-755.01672	205.34380	856.08301	-1031.55481	62.18398	451.54672	-828.99146	339.13541	440.45728	-1079.44580	66.50732	72.86206	-674.18201	312.61478	86.53850
806	6.708	-776.00684	201.70892	1387.44653	-980.17383	76.70175	903.35138	-914.31604	383.94290	868.99274	-760.40295	203.80080	856.58691	-1035.66565	60.91762	451.98853	-834.16479	338.06006	440.60565	-1080.56152	66.21024	72.82925	-675.18201	312.56580	88.25604
807	6.717	-780.78540	199.75424	1387.87195	-985.50024	74.92624	904.62128	-919.81799	382.12323	869.20691	-765.74573	202.27284	857.16254	-1039.79333	59.67005	452.53992	-839.55054	337.00595	440.81250	-1081.49365	65.94824	72.83096	-676.30530	312.55682	90.11754
808	6.725	-785.56128	197.83351	1388.40918	-990.73853	73.08934	905.96008	-925.31531	380.25198	869.54041	-771.05481	200.74118	857.80377	-1043.86072	58.44101	453.14868	-845.15991	335.98459	441.07617	-1082.25684	65.72144	72.85594	-677.55872	312.59729	92.13386
809	6.733	-790.32739	195.94574	1389.04211	-995.90430	71.20119	907.32513	-930.79602	378.33313	869.98883	-776.33679	199.19119	858.50354	-1047.80115	57.22126	453.76688	-851.00024	335.01358	441.39383	-1082.87305	65.52148	72.89600	-678.94617	312.69290	94.31197
810	6.742	-795.07568	194.08897	1389.75146	-1001.01270	69.27302	908.67303	-936.25012	376.37317	870.54431	-781.59558	197.61432	859.25311	-1051.56238	55.99497	454.35773	-857.07642	334.11615	441.76096	-1083.36328	65.34014	72.94545	-680.47034	312.84451	96.65427
811	6.750	-799.79565	192.26076	1390.51636	-1006.07544	67.31519	909.96637	-941.67029	374.37991	871.19537	-786.83191	196.00772	860.04114	-1055.10339	54.74379	454.89639	-863.39136	333.31702	442.17084	-1083.74707	65.17635	72.99870	-682.13342	313.05075	99.16087
812	6.758	-804.47900	190.45937	1391.31543	-1011.10010	65.33605	911.17749	-947.05310	372.36127	871.92664	-792.04431	194.37448	860.85431	-1058.39880	53.45195	455.36642	-869.94751	332.63937	442.61414	-1084.04053	65.03539	73.04839	-683.93738	313.30869	101.82904
813	6.767	-809.11768	188.68422	1392.12732	-1016.08911	63.34179	912.28925	-952.39661	370.32483	872.71967	-797.22815	192.72372	861.67780	-1061.43958	52.11127	455.75647	-876.74731	332.10379	443.07922	-1084.25757	64.92335	73.08659	-685.88635	313.61066	104.64972
814	6.775	-813.70752	186.93430	1392.93262	-1021.04053	61.33611	913.29425	-957.70276	368.27869	873.55420	-802.37634	191.06937	862.49554	-1064.23474	50.72363	456.05994	-883.79346	331.72684	443.55212	-1084.41162	64.84317	73.10687	-687.98987	313.94235	107.60677
815	6.783	-818.24756	185.20692	1393.71497	-1025.94775	59.31989	914.19165	-962.97498	366.23254	874.40997	-807.47986	189.42859	863.29016	-1066.80798	49.29988	456.27692	-891.08838	331.51892	444.01608	-1084.51733	64.79404	73.10497	-690.25940	314.28519	110.68109
816	6.792	-822.73853	183.49799	1394.46082	-1030.80054	57.29276	914.98413	-968.21594	364.19781	875.26770	-812.52820	187.81943	864.04401	-1069.19177	47.85614	456.41489	-898.63306	331.48300	444.45163	-1084.59131	64.77169	73.07895	-692.70886	314.62039	113.85643
817	6.800	-827.18457	181.80243	1395.15857	-1035.58789	55.25610	915.67621	-973.42639	362.18661	876.10822	-817.51111	186.25746	864.74078	-1071.42517	46.40928	456.48593	-906.42749	331.61597	444.83923	-1084.64771	64.76840	73.02915	-695.35461	314.93167	117.12253
818	6.808	-831.59131	180.11508	1395.79883	-1040.29907	53.21526	916.27344	-978.60291	360.21091	876.91254	-822.41736	184.75378	865.36615	-1073.54846	44.97388	456.50150	-914.47144	331.91168	445.16251	-1084.69727	64.77380	72.95728	-698.21692	315.20685	120.47578
819	6.817	-835.96338	178.43169	1396.37488	-1044.92358	51.17973	916.78143	-983.73865	358.28149	877.66290	-827.23743	183.31526	865.90717	-1075.59705	43.56044	456.46948	-922.76367	332.36142	445.41068	-1084.74707	64.77691	72.86548	-701.31702	315.43781	123.91843
820	6.825	-840.30640	176.75003	1396.88293	-1049.45239	49.16161	917.20630	-988.82019	356.40717	878.34399	-831.96008	181.94516	866.35150	-1077.59705	42.17415	456.39526	-931.30029	332.95200	445.57922	-1084.80151	64.76805	72.75658	-704.67810	315.61829	127.45518
821	6.833	-844.62524	175.06993	1397.32214	-1053.88013	47.17432	917.55597	-993.83044	354.59418	878.94366	-836.57605	180.64320	866.68854	-1079.56140	40.81413	456.28448	-940.07495	333.66379	445.67020	-1084.86304	64.73976	72.63462	-708.32263	315.74146	131.08957
822	6.842	-848.92407	173.39162	1397.69531	-1058.20410	45.23204	917.83948	-998.74915	352.84653	879.45349	-841.07825	179.40451	866.91052	-1081.49280	39.47538	456.14471	-949.07764	334.47144	445.69214	-1084.93066	64.68727	72.50420	-712.27014	315.79739	134.82204
823	6.850	-853.20630	171.71574	1398.00830	-1062.42383	43.34914	918.06482	-1003.55774	351.16702	879.86865	-845.46204	178.21967	867.01367	-1083.38269	38.15333	455.98434	-958.29272	335.34619	445.65909	-1085.00269	64.60923	72.36860	-716.53406	315.77188	138.65009
824	6.858	-857.47437	170.04507	1398.26892	-1066.54199	41.53863	918.23914	-1008.23865	349.55826	880.18774	-849.72571	177.07730	867.00018	-1085.21765	36.84873	455.81018	-967.69678	336.25830	445.58868	-1085.07617	64.50858	72.22870	-721.12244	315.64667	142.56976
825	6.867	-861.72900	168.38519	1398.48584	-1070.56372	39.81033	918.36957	-1012.77844	348.02292	880.41345	-853.87000	175.96613	866.87982	-1086.98303	35.56960	455.62625	-977.26050	337.17645	445.49918	-1085.14795	64.39235	72.08369	-726.03674	315.40005	146.57588
826	6.875	-865.97046	166.74324	1398.66870	-1074.49805	38.16946	918.46332	-1017.16736	346.56357	880.55475	-857.90027	174.87605	866.66821	-1088.66443	34.32869	455.43555	-986.95264	338.06537	445.40710	-1085.21509	64.26965	71.93333	-731.27478	315.00742	150.65921
827	6.883	-870.19873	165.12646	1398.82813	-1078.35327	36.61674	918.52808	-1021.40173	345.18262	880.62714	-861.82434	173.79961	866.38458	-1090.24963	33.13972	455.24158	-996.74194	338.88800	445.33047	-1085.27417	64.14883	71.77962	-736.83289	314.44315	154.80072
828	6.892	-874.41187	163.54214	1398.97498	-1082.13672	35.14981	918.57153	-1025.48303	343.88196	880.65186	-865.65173	172.73322	866.05206	-1091.73157	32.01534	455.04767	-1006.59326	339.61362	445.29382	-1085.32227	64.03526	71.62675	-742.70959	313.68390	158.96591
829	6.900	-878.60938	161.99762	1399.12122	-1085.85034	33.76440	918.59943	-1029.42053	342.66190	880.65521	-869.39050	171.67749	865.69806	-1093.10974	30.96642	454.85611	-1016.46729	340.22174	445.32712	-1085.35840	63.93135	71.47969	-748.91077	312.71417	163.10114
830	6.908	-882.79077	160.49835	1399.28149	-1089.49170	32.45491	918.61517	-1033.22986	341.52081	880.66724	-873.04504	170.63756	865.35260	-1094.39099	30.00120	454.66876	-1026.32104	340.70181	445.46136	-1085.38232	63.83788	71.34326	-755.45129	311.53210	167.13400
831	6.917	-886.95581	159.04669	1399.47375	-1093.05322	31.21440	918.62079	-1036.93079	340.45581	880.71912	-876.61902	169.62349	865.04529	-1095.58777	29.12447	454.48737	-1036.10693	341.05359	445.72729	-1085.39526	63.75515	71.22188	-762.35193	310.15323	170.97711
832	6.925	-891.10474	157.64336	1399.71606	-1096.52417	30.03422	918.61810	-1040.54529	339.46268	880.84149	-880.11462	168.65012	864.80347	-1096.71692	28.33797	454.31415	-1045.77222	341.28992	446.15628	-1085.39819	63.68419	71.11914	-769.63904	308.61029	174.53462
833	6.933	-895.23486	156.28964	1400.02100	-1099.89380	28.90402	918.60889	-1044.09509	338.53589	881.06219	-883.53381	167.73518	864.65161	-1097.79602	27.64180	454.15234	-1055.26172	341.43777	446.77859	-1085.39331	63.62731	71.03722	-777.34045	306.95053	177.70996
834	6.942	-899.34253	154.98740	1400.39453	-1103.15039	27.81212	918.59369	-1047.60095	337.66809	881.40363	-886.87634	166.89697	864.60944	-1098.84314	27.03518	454.00574	-1064.52319	341.53729	447.61810	-1085.38257	63.58774	70.97668	-785.48108	305.23224	180.41364
835	6.950	-903.42310	153.73761	1400.83813	-1106.28369	26.74649	918.57214	-1051.08118	336.84995	881.87885	-890.14294	166.15292	864.68738	-1099.87659	26.51607	453.87689	-1073.51489	341.64084	448.68839	-1085.36890	63.56841	70.93681	-794.07825	303.51794	182.56828
836	6.958	-907.47046	152.54004	1401.35059	-1109.28687	25.69643	918.54340	-1054.55090	336.07120	882.49005	-893.33679	165.51801	864.88464	-1100.91370	26.08035	453.76556	-1082.20410	341.81430	449.99313	-1085.35547	63.57107	70.91610	-803.14319	301.86615	184.11154
837	6.967	-911.47998	151.39417	1401.92639	-1112.15771	24.65395	918.50684	-1058.01917	335.32193	883.22943	-896.46252	165.00183	865.19019	-1101.97034	25.72135	453.66907	-1090.56738	342.13583	451.52802	-1085.34473	63.59559	70.91255	-812.68030	300.32492	184.99709
838	6.975	-915.44556	150.29919	1402.55505	-1114.89771	23.61398	918.46265	-1061.48987	334.59357	884.08124	-899.52307	164.60791	865.58496	-1103.06018	25.43017	453.58401	-1098.58838	342.69016	453.28235	-1085.33813	63.63959	70.92393	-822.68860	298.92957	185.19510
839	6.983	-919.36084	149.25305	1403.22351	-1117.51245	22.57461	918.41241	-1064.96033	333.88019	885.02368	-902.51917	164.33597	866.04401	-1104.19177	25.19613	453.50784	-1106.25977	343.55795	455.24036	-1085.33691	63.69903	70.94737	-833.16345	297.70380	184.69302
840	6.992	-923.22168	148.25256	1403.91858	-1120.01123	21.53787	918.35815	-1068.42371	333.18054	886.03168	-905.45032	164.18326	866.53906	-1105.36877	25.00724	453.43936	-1113.58496	344.79657	457.37860	-1085.34082	63.76986	70.97888	-844.09875	296.66202	183.49713
841	7.000	-927.02637	147.29478	1404.62744	-1122.40576	20.50975	918.30042	-1071.87073	332.49808	887.07935	-908.31677	164.14330	867.04236	-1106.58997	24.85174	453.37820	-1120.58691	346.40918	459.65933	-1085.34912	63.84933	71.01344	-855.48645	295.81140	181.63287
842	7.008	-930.77417	146.37872	1405.33813	-1124.70850	19.49914	918.23712	-1075.28992	331.83865	888.14136	-911.12122	164.20496	867.52924	-1107.85071	24.71988	453.32352	-1127.31519	348.30280	462.02115	-1085.36133	63.93616	71.04591	-867.31897	295.15451	179.14276
843	7.017	-934.46582	145.50626	1406.03833	-1126.93384	18.51663	918.16577	-1078.66980	331.20840	889.19379	-913.86707	164.35199	867.97974	-1109.14343	24.60456	453.27353	-1133.85889	350.23428	464.36584	-1085.37866	64.02985	71.07295	-879.58752	294.69330	176.08315
844	7.025	-938.10254	144.68130	1406.71533	-1129.09766	17.57350	918.08478	-1081.99988	330.61249	890.21509	-916.55969	164.56354	868.37952	-1110.45789	24.50072	453.22568	-1140.36060	351.74710	466.54187	-1085.40381	64.12907	71.09454	-892.27966	294.43143	172.52061
845	7.033	-941.68481	143.90709	1407.35742	-1131.21851	16.68084	917.99335	-1085.27185	330.05469	891.18634	-919.20618	164.81718	868.72015	-1111.78406	24.40423	453.17731	-1147.00635	352.19769	468.35416	-1085.43994	64.23131	71.11273	-905.37781	294.37317	168.52814
846	7.042	-945.21509	143.18423	1407.95496	-1133.31543	15.84869	917.89056	-1088.48035	329.53708	892.09155	-921.81433	165.09198	869.00006	-1113.10876	24.31218	453.12598	-1153.93652	351.06686	469.65482	-1085.48901	64.33443	71.12845	-918.85950	294.52075	164.18222
847	7.050	-948.69604	142.51129	1408.50110	-1135.40869	15.08536	917.77625	-1091.62341	329.06015	892.91785	-924.39270	165.36963	869.22357	-1114.41907	24.22369	453.06912	-1161.13379	348.38034	470.45596	-1085.55029	64.43838	71.14017	-932.69421	294.87231	159.56192
848	7.058	-952.12915	141.88556	1408.99243	-1137.51563	14.39598	917.65063	-1094.70251	328.62415	893.65692	-926.94983	165.63574	869.40021	-1115.70374	24.13985	453.00406	-1168.43115	344.70148	470.91571	-1085.62109	64.54473	71.14550	-946.84705	295.42090	154.74780
849	7.067	-955.51709	141.30449	1409.42822	-1139.64917	13.78121	917.51373	-1097.72400	328.22986	894.30518	-929.49304	165.88242	869.54272	-1116.95276	24.06232	452.92865	-1175.63403	340.70636	471.21802	-1085.69751	64.65533	71.14298	-961.28210	296.15497	149.81891
850	7.075	-958.86230	140.76721	1409.80872	-1141.81787	13.23811	917.36536	-1100.69714	327.87848	894.86285	-932.02722	166.10846	869.66382	-1118.15759	23.99203	452.84204	-1182.60352	336.87964	471.49518	-1085.77539	64.77091	71.13256	-975.96179	297.06033	144.84952
851	7.083	-962.17065	140.27466	1410.13501	-1144.02637	12.76281	917.20618	-1103.63440	327.57104	895.33380	-934.55750	166.31696	869.77338	-1119.31189	23.92911	452.74527	-1189.26172	333.48877	471.82214	-1085.85010	64.89046	71.11552	-990.85071	298.12137	139.90706
852	7.092	-965.44751	139.82814	1410.40796	-1146.27612	12.35188	917.03888	-1106.54797	327.30786	895.72443	-937.08899	166.51199	869.87756	-1120.41248	23.87439	452.64050	-1195.57788	330.64258	472.22870	-1085.91699	65.01080	71.09447	-1005.91589	299.32034	135.05101
853	7.100	-968.69824	139.42819	1410.62915	-1148.56567	12.00112	916.86737	-1109.44958	327.08749	896.04132	-939.62659	166.69736	869.97931	-1121.45984	23.83082	452.52991	-1201.55444	328.34448	472.71176	-1085.97290	65.12678	71.07260	-1021.12537	300.63733	130.33209
854	7.108	-971.92749	139.07481	1410.80188	-1150.89038	11.70408	916.69482	-1112.34973	326.90588	896.28906	-942.17395	166.87808	870.07996	-1122.45886	23.80238	452.41571	-1207.21826	326.53897	473.25018	-1086.01611	65.23273	71.05232	-1036.44739	302.05249	125.79348
855	7.117	-975.13867	138.76823	1410.93091	-1153.24146	11.45279	916.52228	-1115.25598	326.75641	896.46973	-944.73352	167.06207	870.18030	-1123.41833	23.79063	452.30029	-1212.60815	325.14590	473.81766	-1086.04639	65.32475	71.03407	-1051.85193	303.54892	121.47444
856	7.125	-978.33374	138.50822	1411.02148	-1155.60889	11.23901	916.34894	-1118.17468	326.63126	896.58447	-947.30481	167.25874	870.28064	-1124.34998	23.79236	452.18649	-1217.76880	324.08173	474.39063	-1086.06592	65.40176	71.01633	-1067.31213	305.11322	117.41191
857	7.133	-981.51587	138.29347	1411.07935	-1157.97998	11.05468	916.17383	-1121.10754	326.52353	896.63483	-949.88513	167.47623	870.38049	-1125.26648	23.80002	452.07755	-1222.74561	323.26816	474.95062	-1086.07788	65.46531	70.99689	-1082.80188	306.73422	113.63891
858	7.142	-984.68823	138.12314	1411.11084	-1160.34399	10.89246	915.99738	-1124.05652	326.42804	896.62329	-952.47009	167.71922	870.47833	-1126.18372	23.80477	451.97681	-1227.58057	322.63577	475.48553	-1086.08521	65.51843	70.97444	-1098.29553	308.40210	110.18274
859	7.150	-987.85303	137.99825	1411.12158	-1162.69263	10.74634	915.82281	-1127.02209	326.34222	896.55402	-955.05579	167.98746	870.57166	-1127.11511	23.80034	451.88580	-1232.30688	322.12814	475.99109	-1086.09058	65.56431	70.94901	-1113.76453	310.10779	107.06471
860	7.158	-991.01367	137.92059	1411.11682	-1165.02026	10.61147	915.65460	-1130.00281	326.26550	896.43256	-957.63953	168.27570	870.65851	-1128.07019	23.78503	451.80273	-1236.94727	321.70392	476.46973	-1086.09546	65.60583	70.92155	-1129.17712	311.84210	104.30014
861	7.167	-994.17383	137.89064	1411.10242	-1167.32446	10.48526	915.49744	-1132.99500	326.19693	896.26532	-960.21912	168.57668	870.73822	-1129.05383	23.76036	451.72372	-1241.51392	321.33475	476.92758	-1086.10034	65.64590	70.89376	-1144.50012	313.59576	101.89873
862	7.175	-997.33740	137.90689	1411.08508	-1169.60474	10.36829	915.35419	-1135.99451	326.13412	896.05957	-962.79504	168.88516	870.81116	-1130.06848	23.72743	451.64560	-1246.00757	321.00320	477.37366	-1086.10449	65.68693	70.86836	-1159.70007	315.35880	99.86452
863	7.183	-1000.50830	137.96733	1411.07104	-1171.86279	10.26177	915.22565	-1138.99817	326.07529	895.82440	-965.36707	169.19910	870.87677	-1131.11462	23.68489	451.56686	-1250.42139	320.69946	477.81845	-1086.10718	65.72974	70.84908	-1174.74231	317.11966	98.19418
864	7.192	-1003.68945	138.07184	1411.06445	-1174.10352	10.16482	915.11139	-1142.00403	326.02081	895.57062	-967.93567	169.51807	870.93304	-1132.19202	23.63159	451.48697	-1254.74561	320.41583	478.26849	-1086.10864	65.77404	70.83935	-1189.59314	318.86481	96.87656
865	7.200	-1006.88184	138.22324	1411.06702	-1176.33301	10.07579	915.00995	-1145.01208	325.97229	895.30890	-970.50305	169.84218	870.97668	-1133.29919	23.57073	451.40637	-1258.96948	320.14398	478.72156	-1086.10938	65.81964	70.84093	-1204.22302	320.57983	95.89505
866	7.208	-1010.08716	138.42654	1411.07776	-1178.55713	9.99476	914.91797	-1148.02527	325.93085	895.04791	-973.07410	170.17355	871.00488	-1134.43250	23.51036	451.32642	-1263.08350	319.87738	479.16846	-1086.11060	65.86701	70.85386	-1218.60413	322.25101	95.22993
867	7.217	-1013.30640	138.68799	1411.09412	-1180.77954	9.92369	914.83038	-1151.04895	325.89758	894.79419	-975.65369	170.51685	871.01599	-1135.58923	23.46031	451.24863	-1267.07837	319.61359	479.59943	-1086.11304	65.91738	70.87775	-1232.70862	323.86600	94.85901
868	7.225	-1016.53882	139.01366	1411.11328	-1183.00488	9.86480	914.74200	-1154.08923	325.87433	894.55298	-978.24939	170.87759	871.00970	-1136.77087	23.42945	451.17413	-1270.94824	319.35406	480.00922	-1086.11792	65.97240	70.91263	-1246.50964	325.41504	94.75877
869	7.233	-1019.78418	139.40826	1411.13269	-1185.23779	9.81999	914.64935	-1157.15369	325.86313	894.32831	-980.87000	171.26102	870.98730	-1137.97888	23.42550	451.10327	-1274.69092	319.10416	480.39700	-1086.12720	66.03329	70.95881	-1259.97913	326.89044	94.90504
870	7.242	-1023.04028	139.87503	1411.14880	-1187.48364	9.79180	914.55029	-1160.24939	325.86606	894.12146	-983.52478	171.67142	870.95148	-1139.21423	23.45445	451.03629	-1278.30981	318.87268	480.76321	-1086.14185	66.10007	71.01643	-1273.08850	328.28391	95.27155
871	7.250	-1026.30640	140.41545	1411.15808	-1189.74658	9.78367	914.44434	-1163.38269	325.88528	893.92987	-986.22327	172.11224	870.90448	-1140.47644	23.51942	450.97351	-1281.81348	318.67029	481.10620	-1086.16284	66.17185	71.08497	-1285.80945	329.58484	95.82977
872	7.258	-1029.58203	141.02867	1411.15698	-1192.03394	9.80003	914.33173	-1166.55969	325.92319	893.74805	-988.97205	172.58774	870.84723	-1141.76672	23.62164	450.91531	-1285.21558	318.50735	481.42081	-1086.18994	66.24788	71.16310	-1298.11218	330.78214	96.54976
873	7.267	-1032.86597	141.71127	1411.14282	-1194.35327	9.84688	914.21155	-1169.78674	325.98340	893.56909	-991.77454	173.10422	870.78046	-1143.08484	23.76232	450.86142	-1288.53247	318.39191	481.69821	-1086.22290	66.32848	71.24864	-1309.96716	331.86600	97.39919
874	7.275	-1036.15771	142.45772	1411.11304	-1196.71216	9.93066	914.08148	-1173.07141	326.07233	893.38678	-994.63220	173.66757	870.70532	-1144.42981	23.94412	450.81049	-1291.77930	318.32935	481.92831	-1086.26099	66.41515	71.33884	-1321.34656	332.82806	98.34268
875	7.283	-1039.45483	143.26125	1411.06567	-1199.11646	10.05598	913.94025	-1176.41980	326.19843	893.19659	-997.54626	174.28160	870.62280	-1145.80066	24.17230	450.75970	-1294.96802	318.32352	482.10333	-1086.30396	66.50997	71.43077	-1332.22473	333.66083	99.34283
876	7.292	-1042.75415	144.11488	1410.99780	-1201.57031	10.22537	913.78894	-1179.83435	326.36975	892.99493	-1000.51721	174.94955	870.53363	-1147.19617	24.45335	450.70563	-1298.10938	318.37756	482.22006	-1086.35132	66.61489	71.52109	-1342.57776	334.35898	100.36053
877	7.300	-1046.05347	145.01208	1410.90540	-1204.07690	10.44031	913.62939	-1183.31433	326.59323	892.77905	-1003.54358	175.67514	870.43860	-1148.61682	24.79015	450.64557	-1301.21606	318.49301	482.27911	-1086.40137	66.73126	71.60602	-1352.38513	334.92120	101.35458
878	7.308	-1049.35229	145.94681	1410.78430	-1206.63794	10.70132	913.46252	-1186.85583	326.87451	892.54596	-1006.62244	176.46069	870.33795	-1150.06921	25.17903	450.57794	-1304.30054	318.66946	482.28146	-1086.45337	66.85977	71.68286	-1361.62683	335.35016	102.28305
879	7.317	-1052.65186	146.91376	1410.63098	-1209.25513	11.00722	913.28851	-1190.45374	327.21640	892.29175	-1009.75085	177.30551	870.23010	-1151.56189	25.61199	450.50104	-1307.37378	318.90442	482.22617	-1086.50562	67.00011	71.75196	-1370.28601	335.65085	103.10757
880	7.325	-1055.95605	147.90878	1410.44226	-1211.92896	11.35538	913.10754	-1194.10193	327.61792	892.01178	-1012.92834	178.20535	870.11102	-1153.10461	26.07821	450.41309	-1310.44141	319.19431	482.11029	-1086.55713	67.15060	71.81635	-1378.35144	335.82907	103.79783
881	7.333	-1059.26831	148.92990	1410.21594	-1214.65869	11.74344	912.91840	-1197.79504	328.07574	891.70294	-1016.15710	179.15289	869.97528	-1154.70667	26.56348	450.31293	-1313.50610	319.53589	481.93002	-1086.60767	67.30877	71.87910	-1385.81677	335.89142	104.33255
882	7.342	-1062.59082	149.97827	1409.95068	-1217.44336	12.17089	912.71820	-1201.52893	328.58582	891.36407	-1019.44080	180.13969	869.81848	-1156.37683	27.05296	450.19983	-1316.56934	319.92603	481.68057	-1086.65845	67.47237	71.94093	-1392.68225	335.84698	104.69646
883	7.350	-1065.92432	151.05783	1409.64722	-1220.28296	12.63924	912.50275	-1205.30212	329.14343	890.99615	-1022.78284	181.15854	869.63855	-1158.12146	27.53697	450.07306	-1319.63477	320.35852	481.35519	-1086.71143	67.63952	71.99944	-1398.95471	335.70807	104.87674
884	7.358	-1069.27026	152.17273	1409.30798	-1223.17896	13.15194	912.26849	-1209.11609	329.74286	890.60114	-1026.18469	182.20534	869.43512	-1159.94055	28.01489	449.93195	-1322.70752	320.82361	480.94656	-1086.77002	67.80822	72.05069	-1404.64661	335.48798	104.86218
885	7.367	-1072.63086	153.32593	1408.93616	-1226.13208	13.71643	912.01263	-1212.97302	330.37750	890.18085	-1029.64661	183.27933	869.20831	-1161.82751	28.49530	449.77789	-1325.79077	321.31137	480.44916	-1086.83691	67.97639	72.09206	-1409.77307	335.19977	104.64467
886	7.375	-1076.00854	154.51965	1408.53467	-1229.14087	14.34498	911.73315	-1216.87732	331.04047	889.73615	-1033.16956	184.38219	868.95837	-1163.76672	28.99335	449.61517	-1328.88208	321.81381	479.85922	-1086.91455	68.14260	72.12447	-1414.35095	334.85739	104.22092
887	7.383	-1079.40503	155.75671	1408.10510	-1232.20605	15.04562	911.42987	-1220.83435	331.72586	889.26587	-1036.75916	185.51682	868.68536	-1165.73914	29.52564	449.44958	-1331.97217	322.32397	479.17325	-1087.00391	68.30649	72.15268	-1418.39929	334.47751	103.59345
888	7.392	-1082.82129	157.03996	1407.64844	-1235.33496	15.81240	911.10638	-1224.85095	332.43085	888.76807	-1040.42151	186.68628	868.38971	-1167.73645	30.10267	449.28464	-1335.04614	322.83502	478.38840	-1087.10718	68.46847	72.18413	-1421.93713	334.07773	102.76953
889	7.400	-1086.25806	158.37126	1407.16516	-1238.53662	16.63063	910.76801	-1228.93713	333.15646	888.24243	-1044.16565	187.89391	868.07288	-1169.76721	30.72428	449.11899	-1338.08716	323.34061	477.50433	-1087.22607	68.62875	72.22701	-1424.98303	333.67380	101.75963
890	7.408	-1089.71338	159.75143	1406.65479	-1241.81934	17.48860	910.41687	-1233.10779	333.90625	887.69031	-1048.00012	189.14394	867.73804	-1171.85291	31.38342	448.94733	-1341.08081	323.83551	476.52371	-1087.36084	68.78664	72.28842	-1427.55652	333.27887	100.57625
891	7.417	-1093.18579	161.18150	1406.11511	-1245.18848	18.38036	910.05151	-1237.37830	334.68405	887.11255	-1051.93372	190.44112	867.38855	-1174.01575	32.07476	448.76358	-1344.01587	324.31534	475.44995	-1087.51001	68.94097	72.37280	-1429.67712	332.90375	99.23192
892	7.425	-1096.67358	162.66296	1405.54309	-1248.64868	19.30268	909.66876	-1241.76013	335.49228	886.50800	-1055.97498	191.78891	867.02631	-1176.27332	32.79897	448.56274	-1346.88354	324.77731	474.28491	-1087.67090	69.09087	72.48050	-1431.36511	332.55597	97.73686
893	7.433	-1100.17383	164.19740	1404.93506	-1252.20215	20.25316	909.26563	-1246.26135	336.33221	885.87439	-1060.13074	193.18861	866.65057	-1178.63586	33.56009	448.34103	-1349.67822	325.22214	473.02902	-1087.84058	69.23641	72.60737	-1432.64465	332.23853	96.09930
894	7.442	-1103.68604	165.78653	1404.28784	-1255.85010	21.22921	908.84045	-1250.88416	337.20505	885.21033	-1064.40369	194.63948	866.25964	-1181.10730	34.36198	448.09512	-1352.39624	325.65430	471.68170	-1088.01758	69.37838	72.74658	-1433.54041	331.94980	94.32676
895	7.450	-1107.20947	167.43176	1403.59937	-1259.59058	22.22704	908.39313	-1255.62805	338.11136	884.51611	-1068.79382	196.13910	865.85205	-1183.68640	35.20675	447.82178	-1355.03662	326.08051	470.24274	-1088.19995	69.51787	72.89182	-1434.07996	331.68628	92.42712
896	7.458	-1110.74365	169.13272	1402.86987	-1263.41919	23.24203	907.92554	-1260.48572	339.04919	883.79291	-1073.29578	197.68382	865.42761	-1186.36609	36.09273	447.51886	-1357.60083	326.50818	468.71411	-1088.38647	69.65595	73.03910	-1434.29871	331.44568	90.41069
897	7.467	-1114.28760	170.88585	1402.10217	-1267.32617	24.27034	907.43994	-1265.44495	340.01361	883.04126	-1077.89734	199.26903	864.98798	-1189.13489	37.01322	447.18692	-1360.09253	326.94363	467.10214	-1088.57666	69.79317	73.18629	-1434.23938	331.22717	88.29171
898	7.475	-1117.83984	172.68431	1401.30249	-1271.29736	25.30992	906.93872	-1270.48547	340.99738	882.26239	-1082.58044	200.88826	864.53656	-1191.97644	37.95902	446.82971	-1362.52197	327.39090	465.41876	-1088.76953	69.92931	73.33215	-1433.95667	331.02893	86.08862
899	7.483	-1121.39697	174.51753	1400.47974	-1275.31494	26.35926	906.42462	-1275.58411	341.99252	881.46014	-1087.32190	202.53273	864.07794	-1194.86877	38.92173	446.45331	-1364.90479	327.85022	463.68182	-1088.96387	70.06398	73.47629	-1433.51721	330.84628	83.82473
900	7.492	-1124.95654	176.37016	1399.64465	-1279.35620	27.41480	905.90302	-1280.71228	342.99237	880.64386	-1092.09387	204.19098	863.61603	-1197.78674	39.89346	446.06631	-1367.26270	328.31723	461.91556	-1089.15869	70.19755	73.61936	-1432.99622	330.67200	81.52870
901	7.500
902	7.508
903	7.517
904	7.525
905	7.533
906	7.542
907	7.550
908	7.558
909	7.567
910	7.575
911	7.583
912	7.592
913	7.600
914	7.608
915	7.617
916	7.625
917	7.633
918	7.642
919	7.650
920	7.658
921	7.667
922	7.675
923	7.683
924	7.692
925	7.700
926	7.708
927	7.717
928	7.725
929	7.733
930	7.742
931	7.750
932	7.758
933	7.767
934	7.775
935	7.783
936	7.792
937	7.800
938	7.808
939	7.817
940	7.825
941	7.833
942	7.842
943	7.850
944	7.858
945	7.867
946	7.875
947	7.883
948	7.892
949	7.900
950	7.908
951	7.917
952	7.925
953	7.933
954	7.942
955	7.950
956	7.958
957	7.967
958	7.975
959	7.983
960	7.992
961	8.000
962	8.008
963	8.017
964	8.025
965	8.033
966	8.042
967	8.050
968	8.058
969	8.067
970	8.075
971	8.083
972	8.092
973	8.100
974	8.108
975	8.117
976	8.125
977	8.133
978	8.142
979	8.150
980	8.158
981	8.167
982	8.175
983	8.183
984	8.192
985	8.200
986	8.208
987	8.217
988	8.225
989	8.233
990	8.242
991	8.250
992	8.258
