# Supplementary material for: Musculoskeletal modeling and humanoid control of robots based on human gait data
Source: PeerJ Comput Sci. 2021 Aug 9;7:e657. doi: 10.7717/peerj-cs.657 (PMC8372000; doi:10.7717/peerj-cs.657)
Supplement: Supplemental Information 2 [file peerj-cs-07-657-s002.zip › position/Cap100.trc]

PathFileType	4	(X/Y/Z)	E:\20201110\Cap100.trc
DataRate	CameraRate	NumFrames	NumMarkers	Units	OrigDataRate	OrigDataStartFrame	OrigNumFrames
120.00	120.00	958	8	mm	120.00	1	958
Frame#	Time	head			hip_L			hip_R			hip			knee_L			knee_R			ank_L			ank_R
		X1	Y1	Z1	X2	Y2	Z2	X3	Y3	Z3	X4	Y4	Z4	X5	Y5	Z5	X6	Y6	Z6	X7	Y7	Z7	X8	Y8	Z8
1	0.000
2	0.008
3	0.017
4	0.025
5	0.033
6	0.042
7	0.050
8	0.058
9	0.067
10	0.075
11	0.083
12	0.092
13	0.100
14	0.108
15	0.117
16	0.125
17	0.133
18	0.142
19	0.150
20	0.158
21	0.167
22	0.175
23	0.183
24	0.192
25	0.200
26	0.208
27	0.217
28	0.225
29	0.233
30	0.242
31	0.250
32	0.258
33	0.267
34	0.275
35	0.283
36	0.292
37	0.300
38	0.308
39	0.317
40	0.325
41	0.333
42	0.342
43	0.350
44	0.358
45	0.367
46	0.375
47	0.383
48	0.392
49	0.400
50	0.408
51	0.417
52	0.425
53	0.433
54	0.442
55	0.450
56	0.458
57	0.467
58	0.475
59	0.483
60	0.492
61	0.500
62	0.508
63	0.517
64	0.525
65	0.533
66	0.542
67	0.550
68	0.558
69	0.567
70	0.575
71	0.583
72	0.592
73	0.600
74	0.608
75	0.617
76	0.625
77	0.633
78	0.642
79	0.650
80	0.658
81	0.667
82	0.675
83	0.683
84	0.692
85	0.700
86	0.708
87	0.717
88	0.725
89	0.733
90	0.742
91	0.750
92	0.758
93	0.767
94	0.775
95	0.783
96	0.792
97	0.800
98	0.808
99	0.817
100	0.825
101	0.833
102	0.842
103	0.850
104	0.858
105	0.867
106	0.875
107	0.883
108	0.892
109	0.900
110	0.908
111	0.917
112	0.925
113	0.933
114	0.942
115	0.950
116	0.958
117	0.967
118	0.975
119	0.983
120	0.992
121	1.000
122	1.008
123	1.017
124	1.025
125	1.033
126	1.042
127	1.050
128	1.058
129	1.067
130	1.075
131	1.083
132	1.092
133	1.100
134	1.108
135	1.117
136	1.125
137	1.133
138	1.142
139	1.150
140	1.158
141	1.167
142	1.175
143	1.183
144	1.192
145	1.200
146	1.208
147	1.217
148	1.225
149	1.233
150	1.242
151	1.250
152	1.258
153	1.267
154	1.275
155	1.283
156	1.292
157	1.300
158	1.308
159	1.317
160	1.325
161	1.333
162	1.342
163	1.350
164	1.358
165	1.367
166	1.375
167	1.383
168	1.392
169	1.400
170	1.408
171	1.417
172	1.425
173	1.433
174	1.442
175	1.450
176	1.458
177	1.467
178	1.475
179	1.483
180	1.492
181	1.500
182	1.508
183	1.517
184	1.525
185	1.533
186	1.542
187	1.550
188	1.558
189	1.567
190	1.575
191	1.583
192	1.592
193	1.600
194	1.608
195	1.617
196	1.625
197	1.633
198	1.642
199	1.650
200	1.658
201	1.667
202	1.675
203	1.683
204	1.692
205	1.700
206	1.708
207	1.717
208	1.725
209	1.733
210	1.742
211	1.750
212	1.758
213	1.767
214	1.775
215	1.783
216	1.792
217	1.800
218	1.808
219	1.817
220	1.825
221	1.833
222	1.842
223	1.850
224	1.858
225	1.867
226	1.875
227	1.883
228	1.892
229	1.900
230	1.908
231	1.917
232	1.925
233	1.933
234	1.942
235	1.950
236	1.958
237	1.967
238	1.975
239	1.983
240	1.992
241	2.000
242	2.008
243	2.017
244	2.025
245	2.033
246	2.042
247	2.050
248	2.058
249	2.067
250	2.075
251	2.083
252	2.092
253	2.100
254	2.108
255	2.117
256	2.125
257	2.133
258	2.142
259	2.150
260	2.158
261	2.167
262	2.175
263	2.183
264	2.192
265	2.200
266	2.208
267	2.217
268	2.225
269	2.233
270	2.242	1723.69177	243.85594	1385.10046	1557.85413	66.14748	861.65546	1517.75098	385.86389	861.36212	1731.26013	263.46942	833.79993	1564.33020	23.56288	426.46890	1520.86987	352.13464	438.19342	1874.47339	75.41145	207.88506	1524.75793	308.60840	61.04320
271	2.250	1718.34558	244.91406	1385.84253	1552.17139	67.39678	862.76617	1514.17346	387.44086	861.26733	1726.80005	263.61801	834.22681	1553.30530	24.93609	427.81091	1518.96973	352.64993	438.19992	1861.02075	76.79616	205.59528	1524.76514	308.56277	61.07905
272	2.258	1713.01160	245.96170	1386.58057	1546.49573	68.64158	863.87244	1510.61658	389.00873	861.16895	1722.35608	263.73697	834.64636	1542.29761	26.32465	429.14886	1517.07642	353.16370	438.20227	1847.51184	78.16542	203.22733	1524.77295	308.51776	61.11399
273	2.267	1707.70129	246.98901	1387.31042	1540.83374	69.87730	864.96973	1507.09900	390.55844	861.06360	1717.94287	263.79907	835.05133	1531.32410	27.74294	430.47922	1515.19653	353.67438	438.19669	1833.89282	79.50432	200.70764	1524.78210	308.47397	61.14712
274	2.275	1702.42444	247.98753	1388.02795	1535.19238	71.09934	866.05383	1503.63684	392.08099	860.94830	1713.57202	263.78159	835.43475	1520.40186	29.20363	431.79922	1513.33679	354.18027	438.17996	1820.11389	80.79892	197.97153	1524.79309	308.43188	61.17765
275	2.283	1697.18884	248.95041	1388.72876	1529.57800	72.30302	867.12091	1500.24146	393.56763	860.82080	1709.25159	263.66785	835.78998	1509.54773	30.71688	433.10745	1511.50317	354.67947	438.14981	1806.13171	82.03666	194.96667	1524.80640	308.39194	61.20489
276	2.292	1691.99988	249.87282	1389.40845	1523.99695	73.48366	868.16736	1496.91980	395.00983	860.67944	1704.98547	263.44812	836.11084	1498.77844	32.28995	434.40372	1509.70154	355.16983	438.10489	1791.91077	83.20663	191.65590	1524.82263	308.35440	61.22831
277	2.300	1686.86072	250.75175	1390.06262	1518.45496	74.63660	869.19012	1493.67322	396.39948	860.52344	1700.77356	263.11975	836.39209	1488.11035	33.92689	435.68912	1507.93677	355.64874	438.04495	1777.42407	84.29968	188.01871	1524.84216	308.31931	61.24752
278	2.308	1681.77197	251.58598	1390.68726	1512.95740	75.75733	870.18665	1490.49841	397.72913	860.35254	1696.61218	262.68658	836.62952	1477.55920	35.62860	436.96582	1506.21265	356.11310	437.97076	1762.65405	85.30851	184.05176	1524.86523	308.28665	61.26232
279	2.317	1676.73279	252.37556	1391.27881	1507.50854	76.84162	871.15509	1487.38770	398.99210	860.16736	1692.49500	262.15799	836.82043	1467.14014	37.39307	438.23682	1504.53125	356.55930	437.88400	1747.59253	86.22752	179.76831	1524.89209	308.25613	61.27268
280	2.325	1671.74084	253.12149	1391.83423	1502.11230	77.88560	872.09430	1484.33032	400.18262	859.96893	1688.41418	261.54736	836.96393	1456.86719	39.21576	439.50528	1502.89307	356.98309	437.78696	1732.24036	87.05275	175.19656	1524.92261	308.22726	61.27875
281	2.333	1666.79309	253.82526	1392.35132	1496.77112	78.88589	873.00385	1481.31299	401.29617	859.75842	1684.36121	260.87070	837.06085	1446.75269	41.09020	440.77438	1501.29639	357.37991	437.68237	1716.60632	87.78163	170.37732	1524.95679	308.19943	61.28082
282	2.342	1661.88586	254.48854	1392.82849	1491.48657	79.83968	873.88391	1478.32117	402.32944	859.53729	1680.32764	260.14487	837.11420	1436.80750	43.00855	442.04678	1499.73767	357.74481	437.57315	1700.70654	88.41290	165.36118	1524.99414	308.17175	61.27932
283	2.350	1657.01587	255.11288	1393.26526	1486.25867	80.74479	874.73547	1475.34070	403.28061	859.30695	1676.30615	259.38638	837.12866	1427.04016	44.96219	443.32419	1498.21118	358.07291	437.46216	1684.56311	88.94643	160.20534	1525.03406	308.14328	61.27481
284	2.358	1652.17993	255.69945	1393.66150	1481.08630	81.59969	875.56006	1472.35791	404.14926	859.06836	1672.29004	258.61008	837.11035	1417.45691	46.94219	444.60736	1496.70911	358.35953	437.35178	1668.20203	89.38311	154.97040	1525.07581	308.11282	61.26791
285	2.367	1647.37549	256.24893	1394.01770	1475.96655	82.40350	876.35962	1469.36121	404.93655	858.82233	1668.27441	257.82840	837.06659	1408.06116	48.93972	445.89575	1495.22266	358.60062	437.24396	1651.65234	89.72488	149.71729	1525.11841	308.07922	61.25935
286	2.375	1642.60022	256.76154	1394.33484	1470.89514	83.15590	877.13623	1466.34070	405.64499	858.56909	1664.25525	257.05084	837.00513	1398.85364	50.94617	447.18781	1493.74146	358.79300	437.14001	1634.94446	89.97465	144.50470	1525.16052	308.04114	61.24991
287	2.383	1637.85242	257.23685	1394.61414	1465.86633	83.85718	877.89209	1463.28906	406.27847	858.30847	1660.22949	256.28378	836.93359	1389.83240	52.95328	448.48090	1492.25452	358.93454	437.04056	1618.10889	90.13639	139.38675	1525.20093	307.99731	61.24043
288	2.392	1633.13025	257.67407	1394.85718	1460.87305	84.50809	878.62915	1460.20105	406.84201	858.03992	1656.19531	255.53049	836.85913	1380.99304	54.95305	449.77158	1490.75085	359.02438	436.94550	1601.17480	90.21512	134.41138	1525.23779	307.94647	61.23179
289	2.400	1628.43225	258.07227	1395.06531	1455.90674	85.10991	879.34869	1457.07385	407.34155	857.76239	1652.15076	254.79141	836.78760	1372.32886	56.93758	451.05591	1489.21960	359.06296	436.85428	1584.16956	90.21693	129.61919	1525.26965	307.88754	61.22498
290	2.408	1623.75696	258.43036	1395.24048	1450.95825	85.66435	880.05127	1453.90649	407.78366	857.47485	1648.09448	254.06465	836.72357	1363.83179	58.89883	452.32953	1487.65027	359.05191	436.76581	1567.11816	90.14892	125.04293	1525.29431	307.81955	61.22104
291	2.417	1619.10229	258.74750	1395.38416	1446.01782	86.17368	880.73639	1450.69934	408.17520	857.17609	1644.02490	253.34656	836.66992	1355.49292	60.82847	453.58810	1486.03369	358.99399	436.67865	1550.04224	90.01913	120.70736	1525.31018	307.74182	61.22107
292	2.425	1614.46655	259.02338	1395.49792	1441.07520	86.64066	881.40240	1447.45435	408.52301	856.86487	1639.94019	252.63232	836.62823	1347.30273	62.71767	454.82730	1484.36182	358.89279	436.59116	1532.96057	89.83643	116.62962	1525.31494	307.65390	61.22629
293	2.433	1609.84766	259.25812	1395.58337	1436.12061	87.06866	882.04620	1444.17407	408.83368	856.54016	1635.83862	251.91660	836.59863	1339.25220	64.55709	456.04297	1482.62769	358.75241	436.50162	1515.88916	89.61020	112.81989	1525.30701	307.55566	61.23795
294	2.442	1605.24390	259.45248	1395.64209	1431.14502	87.46168	882.66357	1440.86157	409.11319	856.20129	1631.71790	251.19412	836.58044	1331.33350	66.33688	457.23120	1480.82605	358.57718	436.40817	1498.84119	89.35019	109.28225	1525.28430	307.44733	61.25736
295	2.450	1600.65320	259.60773	1395.67529	1426.14038	87.82429	883.24902	1437.52026	409.36667	855.84778	1627.57593	250.46021	836.57214	1323.53955	68.04691	458.38828	1478.95300	358.37143	436.30893	1481.82788	89.06614	106.01579	1525.24512	307.32938	61.28582
296	2.458	1596.07397	259.72534	1395.68445	1421.10046	88.16161	883.79608	1434.15344	409.59836	855.47968	1623.41016	249.71115	836.57184	1315.86560	69.67697	459.51050	1477.00549	358.13910	436.20200	1464.85889	88.76749	103.01568	1525.18823	307.20264	61.32455
297	2.467	1591.50464	259.80695	1395.67041	1416.02087	88.47913	884.29761	1430.76440	409.81146	855.09717	1619.21851	248.94443	836.57715	1308.30811	71.21726	460.59421	1474.98206	357.88370	436.08551	1447.94263	88.46301	100.27422	1525.11255	307.06808	61.37467
298	2.475	1586.94397	259.85419	1395.63379	1410.89941	88.78248	884.74615	1427.35620	410.00821	854.70099	1614.99927	248.15884	836.58545	1300.86511	72.65878	461.63556	1472.88159	357.60815	435.95749	1431.08752	88.16052	97.78188	1525.01697	306.92682	61.43711
299	2.483	1582.39038	259.86856	1395.57471	1405.73608	89.07718	885.13434	1423.93115	410.18985	854.29199	1610.75098	247.35448	836.59369	1293.53625	73.99386	462.63037	1470.70386	357.31476	435.81601	1414.30127	87.86655	95.52822	1524.90125	306.78006	61.51250
300	2.492	1577.84216	259.85135	1395.49316	1400.53296	89.36826	885.45520	1420.49109	410.35678	853.87122	1606.47278	246.53252	836.59851	1286.32202	75.21657	463.57419	1468.44897	357.00522	435.65927	1397.59229	87.58608	93.50264	1524.76538	306.62894	61.60121
301	2.500	1573.29761	259.80365	1395.38843	1395.29382	89.65991	885.70245	1417.03699	410.50870	853.43988	1602.16479	245.69504	836.59637	1279.22339	76.32321	464.46216	1466.11719	356.68088	435.48547	1380.96936	87.32240	91.69497	1524.60950	306.47443	61.70320
302	2.508	1568.75415	259.72614	1395.25916	1390.02417	89.95524	885.87085	1413.56921	410.64465	852.99902	1597.82751	244.84476	836.58344	1272.24170	77.31259	465.28918	1463.70935	356.34265	435.29297	1364.44202	87.07690	90.09589	1524.43445	306.31732	61.81807
303	2.517	1564.20911	259.61902	1395.10425	1384.72986	90.25591	885.95642	1410.08691	410.76331	852.54968	1593.46191	243.98459	836.55573	1265.37842	78.18623	466.04993	1461.22632	355.99133	435.08038	1348.02051	86.84914	88.69727	1524.24097	306.15811	61.94506
304	2.525	1559.65906	259.48184	1394.92188	1379.41772	90.56208	885.95624	1406.58875	410.86292	852.09265	1589.06970	243.11751	836.50928	1258.63416	78.94839	466.73904	1458.66931	355.62766	434.84656	1331.71606	86.63687	87.49224	1524.03040	305.99698	62.08309
305	2.533	1555.10010	259.31345	1394.71033	1374.09412	90.87230	885.86884	1403.07239	410.94150	851.62836	1584.65210	242.24620	836.44043	1252.00952	79.60594	467.35144	1456.03992	355.25232	434.59064	1315.54053	86.43621	86.47514	1523.80408	305.83386	62.23079
306	2.542	1550.52832	259.11191	1394.46802	1368.76440	91.18366	885.69373	1399.53455	410.99692	851.15686	1580.21045	241.37294	836.34558	1245.50427	80.16806	467.88242	1453.34045	354.86627	434.31213	1299.50635	86.24199	85.64133	1523.56348	305.66840	62.38664
307	2.550	1545.93921	258.87466	1394.19312	1363.43335	91.49195	885.43152	1395.97180	411.02695	850.67786	1575.74573	240.49951	836.22186	1239.11768	80.64572	468.32788	1450.57397	354.47055	434.01086	1283.62708	86.04813	84.98689	1523.31018	305.49994	62.54903
308	2.558	1541.32861	258.59869	1393.88428	1358.10413	91.79199	885.08380	1392.37976	411.02942	850.19055	1571.25781	239.62711	836.06683	1232.84802	81.05111	468.68472	1447.74414	354.06641	433.68692	1267.91699	85.84812	84.50823	1523.04565	305.32782	62.71642
309	2.567	1536.69214	258.28067	1393.54016	1352.77832	92.07800	884.65271	1388.75415	411.00204	849.69385	1566.74622	238.75644	835.87897	1226.69324	81.39694	468.95074	1444.85583	353.65524	433.34067	1252.39160	85.63553	84.20146	1522.77161	305.15121	62.88737
310	2.575	1532.02527	257.91702	1393.15967	1347.45593	92.34401	884.14111	1385.09058	410.94275	849.18628	1562.20959	237.88783	835.65747	1220.65027	81.69569	469.12488	1441.91479	353.23871	432.97278	1237.06689	85.40458	84.06193	1522.48938	304.96939	63.06073
311	2.583	1527.32410	257.50427	1392.74219	1342.13574	92.58421	883.55206	1381.38452	410.84952	848.66626	1557.64575	237.02119	835.40240	1214.71509	81.95885	469.20715	1438.92737	352.81860	432.58405	1221.96069	85.15065	84.08355	1522.20056	304.78174	63.23569
312	2.592	1522.58447	257.03897	1392.28748	1336.81494	92.79333	882.88928	1377.63184	410.72043	848.13208	1553.05237	236.15604	835.11487	1208.88306	82.19636	469.19861	1435.90100	352.39682	432.17548	1207.09229	84.87071	84.25824	1521.90649	304.58777	63.41183
313	2.600	1517.80249	256.51788	1391.79565	1331.48999	92.96691	882.15656	1373.82874	410.55383	847.58197	1548.42651	235.29141	834.79681	1203.14856	82.41600	469.10120	1432.84363	351.97540	431.74826	1192.48279	84.56374	84.57531	1521.60852	304.38733	63.58917
314	2.608	1512.97485	255.93805	1391.26733	1326.15613	93.10148	881.35797	1369.97217	410.34821	847.01459	1543.76526	234.42578	834.45105	1197.50513	82.62309	468.91742	1429.76331	351.55643	431.30374	1178.15527	84.23090	85.02104	1521.30811	304.18045	63.76820
315	2.617	1508.09814	255.29686	1390.70361	1320.80823	93.19463	880.49805	1366.05933	410.10251	846.42883	1539.06592	233.55685	834.08124	1191.94580	82.82026	468.65012	1426.66846	351.14206	430.84357	1164.13525	83.87562	85.57828	1521.00647	303.96750	63.94988
316	2.625	1503.16943	254.59206	1390.10596	1315.44092	93.24503	879.58130	1362.08813	409.81589	845.82416	1534.32544	232.68164	833.69159	1186.46301	83.00747	468.30225	1423.56714	350.73441	430.36966	1150.45093	83.50356	86.22622	1520.70483	303.74899	64.13558
317	2.633	1498.18616	253.82188	1389.47632	1310.04846	93.25238	878.61273	1358.05688	409.48807	845.20056	1529.54163	231.79643	833.28662	1181.04907	83.18223	467.87643	1420.46667	350.33536	429.88425	1137.13306	83.12234	86.94038	1520.40454	303.52582	64.32709
318	2.642	1493.14587	252.98506	1388.81677	1304.62500	93.21719	877.59766	1353.96472	409.11923	844.55896	1524.71167	230.89700	832.87079	1175.69653	83.33993	467.37485	1417.37402	349.94678	429.39001	1124.21497	82.74122	87.69279	1520.10669	303.29889	64.52651
319	2.650	1488.04639	252.08093	1388.13025	1299.16479	93.14074	876.54138	1349.81067	408.71005	843.90063	1519.83325	229.97894	832.44824	1170.39795	83.47437	466.79901	1414.29468	349.57010	428.89011	1111.73242	82.37056	88.45231	1519.81201	303.06934	64.73631
320	2.658	1482.88586	251.10945	1387.41956	1293.66248	93.02475	875.44965	1345.59399	408.26169	843.22766	1514.90356	229.03786	832.02246	1165.14709	83.57841	466.14960	1411.23291	349.20654	428.38803	1099.72388	82.02128	89.18522	1519.52161	302.83838	64.95918
321	2.667	1477.66260	250.07127	1386.68848	1288.11218	92.87129	874.32806	1341.31421	407.77570	842.54279	1509.91992	228.06972	831.59619	1159.93848	83.64468	465.42645	1408.19153	348.85681	427.88776	1088.22900	81.70426	89.85604	1519.23596	302.60724	65.19809
322	2.675	1472.37476	248.96758	1385.94043	1282.50842	92.68259	873.18243	1336.97046	407.25397	841.84900	1504.87939	227.07097	831.17126	1154.76819	83.66629	464.62860	1405.17151	348.52118	427.39349	1077.28845	81.42970	90.42847	1518.95532	302.37720	65.45626
323	2.683	1467.02075	247.80000	1385.17969	1276.84558	92.46084	872.01825	1332.56165	406.69839	841.14954	1499.77869	226.03867	830.74866	1149.63330	83.63750	463.75418	1402.17236	348.19934	426.90967	1066.94287	81.20654	90.86656	1518.67944	302.14954	65.73714
324	2.692	1461.59875	246.57034	1384.40979	1271.11792	92.20811	870.84082	1328.08618	406.11093	840.44781	1494.61414	224.97047	830.32898	1144.53333	83.55437	462.80072	1399.19116	347.89053	426.44058	1057.23132	81.04194	91.13598	1518.40771	301.92560	66.04447
325	2.700	1456.10742	245.28024	1383.63452	1265.31934	91.92624	869.65509	1323.54211	405.49319	839.74707	1489.38135	223.86459	829.91217	1139.46899	83.41507	461.76520	1396.22363	347.59341	425.99048	1048.18982	80.94090	91.20544	1518.13928	301.70673	66.38229
326	2.708	1450.54529	243.93103	1382.85742	1259.44336	91.61672	868.46558	1318.92676	404.84647	839.05035	1484.07507	222.71968	829.49817	1134.44312	83.22009	460.64417	1393.26331	347.30615	425.56329	1039.84985	80.90594	91.04808	1517.87207	301.49435	66.75497
327	2.717	1444.91174	242.52345	1382.08154	1253.48303	91.28065	867.27649	1314.23682	404.17142	838.36053	1478.68933	221.53467	829.08685	1129.46069	82.97220	459.43427	1390.30188	347.02646	425.16254	1032.23584	80.93696	90.64280	1517.60388	301.29007	67.16734
328	2.725	1439.20654	241.05750	1381.30981	1247.43140	90.91867	866.09180	1309.46863	403.46829	837.67993	1473.21704	220.30858	828.67841	1124.52820	82.67614	458.13220	1387.32959	346.75180	424.79135	1025.36365	81.03125	89.97554	1517.33179	301.09567	67.62461
329	2.733	1433.43066	239.53238	1380.54492	1241.28101	90.53086	864.91534	1304.61743	402.73669	837.01074	1467.65015	219.04044	828.27332	1119.65430	82.33800	456.73553	1384.33484	346.47934	424.45251	1019.23816	81.18359	89.04031	1517.05212	300.91309	68.13246
330	2.742	1427.58545	237.94647	1379.78931	1235.02405	90.11671	863.75110	1299.67834	401.97571	836.35461	1461.98010	217.72908	827.87256	1114.84900	81.96450	455.24292	1381.30493	346.20621	424.14844	1013.85217	81.38650	87.83999	1516.76050	300.74472	68.69704
331	2.750	1421.67371	236.29745	1379.04517	1228.65332	89.67505	862.60382	1294.64551	401.18414	835.71313	1456.19800	216.37314	827.47748	1110.12329	81.56213	453.65479	1378.22583	345.92950	423.88126	1009.18445	81.63057	86.38668	1516.45190	300.59317	69.32494
332	2.758	1415.69849	234.58243	1378.31421	1222.16187	89.20393	861.47888	1289.51282	400.36057	835.08777	1450.29468	214.97116	827.09015	1105.48901	81.13624	451.97397	1375.08276	345.64651	423.65295	1005.19971	81.90489	84.70172	1516.12073	300.46152	70.02312
333	2.767	1409.66333	232.79825	1377.59875	1215.54395	88.70061	860.38318	1284.27332	399.50351	834.47980	1444.26233	213.52177	826.71295	1100.95715	80.69014	450.20645	1371.86035	345.35474	423.46533	1001.84814	82.19746	82.81509	1515.76074	300.35336	70.79887
334	2.775	1403.57202	230.94180	1376.90051	1208.79517	88.16151	859.32538	1278.92004	398.61151	833.89075	1438.09375	212.02405	826.34930	1096.53772	80.22461	448.36200	1368.54260	345.05206	423.32016	999.06671	82.49568	80.76446	1515.36487	300.27261	71.65962
335	2.783	1397.42798	229.01041	1376.22156	1201.91284	87.58221	858.31604	1273.44543	397.68341	833.32220	1431.78369	210.47792	826.00317	1092.23755	79.73742	446.45468	1365.11328	344.73679	423.21902	996.78101	82.78690	78.59367	1514.92554	300.22385	72.61284
336	2.792	1391.23376	227.00232	1375.56433	1194.89697	86.95748	857.36786	1267.84192	396.71814	832.77618	1425.32935	208.88474	825.67963	1088.05957	79.22336	444.50330	1361.55591	344.40768	423.16348	994.90802	83.05882	76.35085	1514.43457	300.21188	73.66584
337	2.800	1384.99097	224.91704	1374.93127	1187.74963	86.28136	856.49579	1262.10242	395.71481	832.25482	1418.73022	207.24767	825.38470	1084.00073	78.67465	442.53137	1357.85449	344.06427	423.15475	993.35974	83.30007	74.08620	1513.88281	300.24213	74.82562
338	2.808	1378.69995	222.75562	1374.32544	1180.47656	85.54736	855.71655	1256.21985	394.67267	831.76099	1411.98853	205.57211	825.12579	1080.05115	78.08163	440.56717	1353.99243	343.70673	423.19376	992.04736	83.50059	71.84958	1513.26111	300.32007	76.09865
339	2.817	1372.35962	220.52078	1373.75037	1173.08594	84.74863	855.04852	1250.18823	393.59085	831.29773	1405.10962	203.86595	824.91132	1076.19312	77.43379	438.64267	1349.95361	343.33615	423.28098	990.88562	83.65210	69.68822	1512.55884	300.45151	77.49068
340	2.825	1365.96802	218.21698	1373.21021	1165.58887	83.87832	854.51080	1244.00305	392.46841	830.86884	1398.10205	202.13934	824.75085	1072.40112	76.72105	436.79272	1345.72229	342.95468	423.41623	989.79700	83.74849	67.64436	1511.76538	300.64203	79.00668
341	2.833	1359.52295	215.85022	1372.71057	1157.99939	82.92989	854.12262	1237.66113	391.30408	830.47827	1390.97717	200.40443	824.65472	1068.64221	75.93490	435.05350	1341.28235	342.56561	423.59857	988.71582	83.78606	65.75363	1510.86914	300.89703	80.65065
342	2.842	1353.02246	213.42796	1372.25806	1150.33325	81.89753	853.90204	1231.16150	390.09631	830.13049	1383.74915	198.67448	824.63342	1064.87769	75.06957	433.46057	1336.61829	342.17358	423.82623	987.59070	83.76375	64.04350	1509.85815	301.22125	82.42563
343	2.850	1346.46631	210.95889	1371.86096	1142.60840	80.77661	853.86536	1224.50586	388.84320	829.83014	1376.43384	196.96288	824.69684	1061.06616	74.12280	432.04703	1331.71497	341.78464	424.09644	986.38684	83.68320	62.53258	1508.71960	301.61844	84.33372
344	2.858	1339.85645	208.45279	1371.52966	1134.84338	79.56409	854.02545	1217.69873	387.54279	829.58203	1369.04846	195.28188	824.85345	1057.16626	73.09621	430.84137	1326.55786	341.40637	424.40543	985.08624	83.54861	61.23038	1507.44067	302.09116	86.37621
345	2.867	1333.19836	205.92035	1371.27588	1127.05713	78.25894	854.39124	1210.74756	386.19290	829.39093	1361.61084	193.64139	825.10950	1053.14124	71.99522	429.86581	1321.13293	341.04788	424.74857	983.68750	83.36656	60.13780	1506.00818	302.64026	88.55373
346	2.875	1326.50049	203.37296	1371.11243	1119.26831	76.86247	854.96655	1203.66296	384.79178	829.26141	1354.13818	192.04779	825.46832	1048.96265	70.82845	429.13449	1315.42712	340.71964	425.12042	982.20349	83.14555	59.24797	1504.40857	303.26456	90.86653
347	2.883	1319.77405	200.82236	1371.05212	1111.49463	75.37854	855.74945	1196.45898	383.33807	829.19781	1346.64648	190.50317	825.92993	1044.61401	69.60677	428.65253	1309.42847	340.43344	425.51498	980.65857	82.89551	58.54752	1502.62854	303.96060	93.31482
348	2.892	1313.03198	198.28033	1371.10620	1103.75256	73.81364	856.73199	1189.15222	381.83142	829.20398	1339.15015	189.00473	826.49121	1040.09302	68.34208	428.41550	1303.12610	340.20209	425.92603	979.08545	82.62717	58.01814	1500.65503	304.72229	95.89908
349	2.900	1306.28772	195.75848	1371.28296	1096.05664	72.17682	857.89966	1181.76257	380.27255	829.28339	1331.66150	187.54489	827.14581	1035.41284	67.04611	428.40942	1296.51123	340.03885	426.34717	977.52136	82.35147	57.63818	1498.47510	305.54074	98.62044
350	2.908	1299.55432	193.26767	1371.58606	1088.41968	70.47936	859.23218	1174.31140	378.66370	829.43872	1324.19116	186.11185	827.88452	1030.60181	65.72930	428.61145	1289.57642	339.95728	426.77237	976.00439	82.07881	57.38425	1496.07666	306.40436	101.48099
351	2.917	1292.84363	190.81787	1372.01416	1080.85266	68.73434	860.70355	1166.82202	377.00867	829.67188	1316.74817	184.69052	828.69550	1025.70129	64.40000	428.99112	1282.31653	339.97018	427.19601	974.57037	81.81861	57.23259	1493.44849	307.29861	104.48404
352	2.925	1286.16626	188.41769	1372.56018	1073.36450	66.95602	862.28339	1159.31873	375.31284	829.98340	1309.34009	183.26407	829.56445	1020.76221	63.06413	429.51227	1274.72876	340.08929	427.61304	973.25000	81.57876	57.16035	1490.57983	308.20639	107.63431
353	2.933	1279.53101	186.07416	1373.21118	1065.96277	65.15907	863.93768	1151.82544	373.58319	830.37268	1301.97461	181.81566	830.47498	1015.84119	61.72527	430.13507	1266.81274	340.32431	428.01901	972.06702	81.36534	57.14661	1487.46094	309.10828	110.93786
354	2.942	1272.94580	183.79250	1373.95044	1058.65381	63.35778	865.63062	1144.36536	371.82791	830.83710	1294.65918	180.33032	831.40839	1010.99536	60.38511	430.81860	1258.57056	340.68219	428.41013	971.03729	81.18242	57.17293	1484.08301	309.98294	114.40192
355	2.950	1266.41626	181.57605	1374.75732	1051.44312	61.56525	867.32593	1136.95996	370.05627	831.37219	1287.40234	178.79697	832.34454	1006.27802	59.04433	431.52322	1250.00647	341.16650	428.78317	970.16846	81.03204	57.22386	1480.43799	310.80759	118.03452
356	2.958	1259.94702	179.42630	1375.60974	1044.33557	59.79270	868.98853	1129.62805	368.27802	831.97150	1280.21350	177.20996	833.26233	1001.73456	57.70343	432.21295	1241.12720	341.77676	429.13547	969.46021	80.91431	57.28708	1476.51880	311.55859	121.84386
357	2.967	1253.54102	177.34297	1376.48596	1037.33569	58.04895	870.58594	1122.38513	366.50314	832.62628	1273.10339	175.57034	834.14075	997.39966	56.36359	432.85733	1231.94165	342.50824	429.46490	968.90558	80.82763	57.35332	1472.31848	312.21216	125.83749
358	2.975	1247.19971	175.32443	1377.36572	1030.44800	56.34003	872.08984	1115.24316	364.74149	833.32623	1266.08337	173.88635	834.96021	993.29553	55.02736	433.43271	1222.46021	343.35175	429.77011	968.49182	80.76896	57.41615	1467.83057	312.74496	130.02139
359	2.983	1240.92285	173.36789	1378.23157	1023.67700	54.66914	873.47687	1108.20984	363.00226	834.05988	1259.16504	172.17331	835.70392	989.43164	53.69894	433.92300	1212.69470	344.29388	430.05051	968.20227	80.73418	57.47165	1463.04871	313.13483	134.39871
360	2.992	1234.70935	171.46996	1379.07019	1017.02740	53.03682	874.72949	1101.28870	361.29407	834.81512	1252.35913	170.45256	836.35938	985.80560	52.38425	434.31976	1202.65845	345.31757	430.30649	968.01764	80.71851	57.51793	1457.96643	313.36133	138.96867
361	3.000	1228.55688	169.62689	1379.87231	1010.50385	51.44136	875.83630	1094.47949	359.62460	835.58038	1245.67542	168.74988	836.91943	982.40503	51.09071	434.62152	1192.36609	346.40277	430.53983	967.91797	80.71682	57.55466	1452.57666	313.40656	143.72531
362	3.008	1222.46240	167.83508	1380.63257	1004.11084	49.87930	876.79205	1087.77808	358.00052	836.34528	1239.12134	167.09335	837.38306	979.21045	49.82678	434.83282	1181.83325	347.52747	430.75363	967.88318	80.72403	57.58264	1446.87207	313.25537	148.65631
363	3.017	1216.42285	166.09123	1381.34985	997.85260	48.34619	877.59698	1081.17761	356.42761	837.10162	1232.70166	165.51115	837.75549	976.19788	48.60145	434.96277	1171.07690	348.66876	430.95264	967.89447	80.73544	57.60327	1440.84485	312.89627	153.74207
364	3.025	1210.43555	164.39261	1382.02576	991.73285	46.83717	878.25665	1074.66821	354.91061	837.84406	1226.41809	164.02924	838.04755	973.34161	47.42378	435.02347	1160.11621	349.80392	431.14304	967.93518	80.74692	57.61830	1434.48645	312.32147	158.95488
365	3.033	1204.49780	162.73715	1382.66443	985.75458	45.34767	878.78046	1068.23901	353.45343	838.57031	1220.26917	162.66949	838.27484	970.61700	46.30246	435.02847	1148.97131	350.91138	431.33221	967.99097	80.75517	57.62943	1427.78796	311.52740	164.25861
366	3.042	1198.60767	161.12357	1383.27112	979.92010	43.87383	879.18097	1061.87769	352.05899	839.28131	1214.25061	161.44849	838.45599	968.00171	45.24545	434.99149	1137.66455	351.97159	431.52838	968.04999	80.75777	57.63815	1420.74011	310.51486	169.60854
367	3.050	1192.76440	159.55136	1383.85229	974.23077	42.41283	879.47278	1055.57190	350.72937	839.98120	1208.35547	160.37688	838.61090	965.47766	44.25971	434.92508	1126.21985	352.96762	431.73987	968.10309	80.75327	57.64571	1413.33337	309.28922	174.95178
368	3.058	1186.96765	158.02081	1384.41418	968.68713	40.96303	879.67151	1049.30945	349.46558	840.67645	1202.57471	159.45937	838.75885	963.03076	43.35096	434.83997	1114.66260	353.88550	431.97437	968.14380	80.74109	57.65292	1405.55859	307.86026	180.22807
369	3.067	1181.21802	156.53302	1384.96277	963.28894	39.52389	879.79254	1043.07935	348.26776	841.37518	1196.89893	158.69551	838.91663	960.65131	42.52348	434.74457	1103.01868	354.71439	432.23810	968.16754	80.72150	57.66037	1397.40674	306.24228	185.37082
370	3.075	1175.51709	155.08963	1385.50330	958.03546	38.09579	879.85083	1036.87183	347.13483	842.08630	1191.31750	158.08083	839.09760	958.33331	41.77988	434.64481	1091.31433	355.44632	432.53531	968.17188	80.69545	57.66844	1388.87000	304.45374	190.30884
371	3.083	1169.86658	153.69281	1386.04016	952.92517	36.67979	879.85968	1030.67896	346.06467	842.81842	1185.82104	157.60811	839.31049	956.07367	41.12093	434.54425	1079.57520	356.07593	432.86755	968.15619	80.66444	57.67738	1379.94092	302.51694	194.96808
372	3.092	1164.26929	152.34500	1386.57654	947.95648	35.27728	879.83069	1024.49475	345.05392	843.57898	1180.40137	157.26898	839.55920	953.87134	40.54543	434.44446	1067.82532	356.59976	433.23386	968.12085	80.63035	57.68741	1370.61353	300.45755	199.27370
373	3.100	1158.72803	151.04872	1387.11426	943.12738	33.88971	879.77356	1018.31525	344.09821	844.37341	1175.05188	157.05499	839.84326	951.72589	40.05013	434.34549	1056.08765	357.01581	433.63089	968.06726	80.59533	57.69885	1360.88330	298.30417	203.15228
374	3.108	1153.24597	149.80632	1387.65417	938.43573	32.51846	879.69568	1012.13855	343.19214	845.20447	1169.76782	156.95856	840.15851	949.63727	39.62978	434.24637	1044.38293	357.32254	434.05402	967.99780	80.56168	57.71211	1350.74658	296.08746	206.53404
375	3.117	1147.82617	148.61992	1388.19543	933.87897	31.16463	879.60266	1005.96478	342.32956	846.07214	1164.54688	156.97324	840.49780	947.60455	39.27734	434.14566	1032.73047	357.51831	434.49857	967.91504	80.53172	57.72775	1340.20142	293.83966	209.35497
376	3.125	1142.47168	147.49121	1388.73621	929.45441	29.82911	879.49805	999.79565	341.50394	846.97339	1159.38782	157.09393	840.85254	945.62567	38.98427	434.04193	1021.14777	357.60068	434.96121	967.82178	80.50779	57.74635	1329.24670	291.59375	211.55873
377	3.133	1137.18530	146.42145	1389.27344	925.15857	28.51264	879.38403	993.63489	340.70871	847.90247	1154.29150	157.31641	841.21301	943.69745	38.74100	433.93396	1009.65186	357.56589	435.44168	967.72095	80.49215	57.76857	1317.88269	289.38257	213.09850
378	3.142	1131.96924	145.41141	1389.80347	920.98743	27.21600	879.26135	987.48718	339.93765	848.85150	1149.25952	157.63673	841.56976	941.81512	38.53745	433.82117	998.25928	357.40875	435.94382	967.61536	80.48697	57.79504	1306.11011	287.23831	213.93817
379	3.150	1126.82520	144.46155	1390.32202	916.93591	25.94013	879.12982	981.35876	339.18542	849.81091	1144.29346	158.05064	841.91357	939.97314	38.36363	433.70352	986.98639	357.12280	436.47614	967.50757	80.49422	57.82631	1293.93054	285.19168	214.05347
380	3.158	1121.75378	143.57193	1390.82446	912.99786	24.68642	878.98865	975.25610	338.44788	850.77045	1139.39490	158.55289	842.23633	938.16479	38.21024	433.58145	975.84930	356.70081	437.05148	967.39990	80.51566	57.86275	1281.34570	283.27130	213.43250
381	3.167	1116.75488	142.74239	1391.30603	909.16583	23.45676	878.83649	969.18658	337.72229	851.71960	1134.56494	159.13666	842.53113	936.38354	38.06924	433.45584	964.86365	356.13562	437.68549	967.29443	80.55272	57.90465	1268.35754	281.50327	212.07597
382	3.175	1111.82727	141.97275	1391.76245	905.43109	22.25370	878.67194	963.15753	337.00760	852.64850	1129.80322	159.79337	842.79242	934.62262	37.93431	433.32767	954.04346	355.42120	438.39447	967.19275	80.60633	57.95207	1254.96802	279.91068	209.99706
383	3.183	1106.96875	141.26282	1392.18982	901.78375	21.08040	878.49359	957.17603	336.30423	853.54840	1125.10815	160.51244	843.01624	932.87592	37.80110	433.19781	943.40033	354.55408	439.19250	967.09601	80.67689	58.00504	1241.17908	278.51324	207.22075
384	3.192	1102.17651	140.61267	1392.58459	898.21283	19.94051	878.30011	951.24890	335.61407	854.41199	1120.47681	161.28156	843.20026	931.13806	37.66739	433.06699	932.94257	353.53421	440.08841	967.00537	80.76410	58.06342	1226.99255	277.32730	203.78305
385	3.200	1097.44629	140.02242	1392.94421	894.70660	18.83805	878.09052	945.38184	334.94009	855.23358	1115.90430	162.08713	843.34424	929.40466	37.53296	432.93542	922.67371	352.36603	441.08347	966.92151	80.86687	58.12706	1212.41064	276.36548	199.72990
386	3.208	1092.77429	139.49234	1393.26709	891.25305	17.77711	877.86395	939.57959	334.28586	856.00916	1111.38501	162.91489	843.44971	927.67242	37.39935	432.80304	912.59235	351.05872	442.16992	966.84473	80.98337	58.19585	1197.43567	275.63684	195.11583
387	3.217	1088.15552	139.02267	1393.55212	887.84003	16.76159	877.62012	933.84546	333.65524	856.73615	1106.91187	163.75079	843.52002	925.93890	37.26947	432.66934	902.69238	349.62610	443.33121	966.77509	81.11099	58.26965	1182.07056	275.14679	190.00237
388	3.225	1083.58508	138.61346	1393.79919	884.45618	15.79487	877.35864	928.18109	333.05188	857.41333	1102.47766	164.58183	843.56018	924.20245	37.14708	432.53363	892.96368	348.08600	444.54327	966.71277	81.24657	58.34833	1166.31946	274.89737	184.45671
389	3.233	1079.05786	138.26440	1394.00879	881.09076	14.87956	877.07977	922.58643	332.47891	858.04034	1098.07495	165.39702	843.57623	922.46246	37.03625	432.39496	883.39319	346.45883	445.77728	966.65723	81.38655	58.43178	1150.18750	274.88721	178.55002
390	3.242	1074.56909	137.97470	1394.18140	877.73462	14.01726	876.78363	917.05939	331.93860	858.61761	1093.69629	166.18805	843.57471	920.71844	36.94093	432.25238	873.96667	344.76651	447.00278	966.60791	81.52734	58.51978	1133.68188	275.11185	172.35593
391	3.250	1070.11389	137.74329	1394.31812	874.38013	13.20832	876.47083	911.59613	331.43213	859.14581	1089.33557	166.94984	843.56189	918.97028	36.86445	432.10492	864.66986	343.03082	448.19116	966.56409	81.66560	58.61194	1116.81128	275.56403	165.94907
392	3.258	1065.68750	137.56848	1394.42017	871.02161	12.45186	876.14178	906.19098	330.95966	859.62579	1084.98682	167.68079	843.54303	917.21790	36.80925	431.95184	855.49005	341.27209	449.31839	966.52478	81.79865	58.70772	1099.58728	276.23376	159.40369
393	3.267	1061.28589	137.44836	1394.48828	867.65515	11.74564	875.79718	900.83673	330.52008	860.05811	1080.64539	168.38260	843.52185	915.46106	36.77670	431.79239	846.41693	339.50848	450.36707	966.48877	81.92472	58.80624	1082.02344	277.10889	152.79251
394	3.275	1056.90454	137.38062	1394.52344	864.27893	11.08627	875.43774	895.52472	330.11127	860.44312	1076.30750	169.05997	843.50012	913.69928	36.76702	431.62604	837.44281	337.75507	451.32736	966.45477	82.04322	58.90636	1064.13635	278.17514	146.18558
395	3.283	1052.54028	137.36267	1394.52588	860.89288	10.46931	875.06427	890.24548	329.73007	860.78094	1071.97009	169.71999	843.47748	911.93158	36.77943	431.45242	828.56305	336.02380	452.19696	966.42139	82.15482	59.00662	1045.94507	279.41663	139.64941
396	3.292	1048.18958	137.39177	1394.49561	857.49823	9.88954	874.67755	884.98907	329.37259	861.07104	1067.63086	170.37123	843.45148	910.15674	36.81227	431.27121	819.77576	334.32367	452.98019	966.38696	82.26147	59.10532	1027.47131	280.81619	133.24623
397	3.300	1043.84949	137.46500	1394.43237	854.09766	9.34129	874.27863	879.74506	329.03433	861.31281	1063.28760	171.02306	843.41827	908.37299	36.86330	431.08221	811.08105	332.66098	453.68649	966.34998	82.36616	59.20059	1008.73932	282.35568	127.03337
398	3.308	1039.51758	137.57950	1394.33557	850.69452	8.81873	873.86841	874.50366	328.71045	861.50525	1058.93884	171.68468	843.37268	906.57831	36.92999	430.88538	802.48096	331.03995	454.32867	966.30878	82.47267	59.29057	989.77563	284.01636	121.06287
399	3.317	1035.19189	137.73265	1394.20459	847.29248	8.31628	873.44806	869.25549	328.39606	861.64728	1054.58313	172.36450	843.30939	904.77014	37.00980	430.68069	793.97876	329.46323	454.92108	966.26184	82.58515	59.37349	970.60883	285.77927	115.38110
400	3.325	1030.87085	137.92218	1394.03894	843.89514	7.82898	873.01892	863.99200	328.08646	861.73810	1050.21899	173.06961	843.22308	902.94568	37.10046	430.46823	785.57855	327.93265	455.47797	966.20746	82.70771	59.44786	951.26941	287.62543	110.02861
401	3.333	1026.55322	138.14621	1393.83850	840.50574	7.35272	872.58221	858.70605	327.77747	861.77710	1045.84448	173.80527	843.10913	901.10217	37.20020	430.24811	777.28534	326.44949	456.01212	966.14441	82.84393	59.51268	931.78931	289.53619	105.04001
402	3.342	1022.23834	138.40341	1393.60339	837.12671	6.88457	872.13940	853.39148	327.46567	861.76404	1041.45801	174.57495	842.96393	899.23621	37.30785	430.02057	769.10461	325.01511	456.53400	966.07135	82.99653	59.56749	912.20190	291.49338	100.44394
403	3.350	1017.92529	138.69305	1393.33423	833.75934	6.42294	871.69171	848.04364	327.14853	861.69958	1037.05737	175.38025	842.78528	897.34473	37.42303	429.78586	761.04260	323.63098	457.05121	965.98712	83.16714	59.61250	892.54150	293.47952	96.26308
404	3.358	1013.61340	139.01492	1393.03210	830.40375	5.96770	871.24036	842.65930	326.82471	861.58490	1032.63989	176.22113	842.57239	895.42419	37.54610	429.54416	753.10583	322.29889	457.56830	965.89087	83.35613	59.64867	872.84363	295.47784	92.51430
405	3.367	1009.30170	139.36938	1392.69824	827.05878	5.52016	870.78613	837.23621	326.49411	861.42200	1028.20300	177.09634	842.32599	893.47083	37.67814	429.29550	745.30109	321.02097	458.08685	965.78204	83.56271	59.67758	853.14465	297.47244	89.20868
406	3.375	1004.98895	139.75729	1392.33447	823.72186	5.08301	870.32941	831.77356	326.15784	861.21368	1023.74371	178.00380	842.04816	891.48083	37.82096	429.03979	737.63525	319.79971	458.60596	965.66040	83.78506	59.70149	833.48193	299.44818	86.35174
407	3.383	1000.67334	140.17993	1391.94214	820.38922	4.66020	869.87000	826.27148	325.81827	860.96320	1019.25909	178.94098	841.74213	889.45013	37.97688	428.77658	730.11499	318.63779	459.12259	965.52588	84.02063	59.72311	813.89349	301.39066	83.94357
408	3.392	996.35266	140.63889	1391.52307	817.05609	4.25668	869.40692	820.73096	325.47876	860.67432	1014.74615	179.90536	841.41187	887.37427	38.14872	428.50500	722.74591	317.53815	459.63226	965.37897	84.26651	59.74550	794.41833	303.28616	81.97902
409	3.400	992.02399	141.13580	1391.07813	813.71686	3.87817	868.93848	815.15356	325.14365	860.35114	1010.20190	180.89482	841.06183	885.24841	38.33955	428.22385	715.53235	316.50391	460.12949	965.22009	84.51975	59.77179	775.09644	305.12161	80.44794
410	3.408	987.68402	141.67239	1390.60828	810.36523	3.53081	868.46216	809.54163	324.81793	859.99750	1005.62396	181.90781	840.69629	883.06793	38.55258	427.93146	708.47644	315.53848	460.60828	965.05017	84.77769	59.80507	755.96832	306.88449	79.33536
411	3.417	983.32910	142.25009	1390.11401	806.99463	3.22094	867.97467	803.89783	324.50702	859.61731	1001.01007	182.94341	840.31903	880.82776	38.79096	427.62573	701.57788	314.64569	461.06271	964.87012	85.03822	59.84813	737.07532	308.56281	78.62179
412	3.425	978.95520	142.87015	1389.59534	803.59845	2.95475	867.47229	798.22504	324.21655	859.21362	996.35840	184.00134	839.93298	878.52319	39.05759	427.30435	694.83356	313.82990	461.48697	964.68103	85.29987	59.90331	718.45905	310.14514	78.28347
413	3.433	974.55829	143.53342	1389.05212	800.17017	2.73804	866.95081	792.52686	323.95209	858.78925	991.66779	185.08173	839.53986	876.14990	39.35490	426.96481	688.23694	313.09598	461.87570	964.48370	85.56184	59.97240	700.16113	311.62073	78.29274
414	3.442	970.13422	144.24045	1388.48401	796.70349	2.57595	866.40594	786.80658	323.71875	858.34595	986.93774	186.18469	839.13983	873.70428	39.68471	426.60464	681.77863	312.44955	462.22409	964.27899	85.82399	60.05664	682.22290	312.97955	78.61839
415	3.450	965.67877	144.99149	1387.89087	793.19257	2.47276	865.83380	781.06799	323.52124	857.88483	982.16809	187.31027	838.73193	871.18372	40.04798	426.22150	675.44629	311.89667	462.52777	964.06757	86.08663	60.15669	664.68451	314.21265	79.22607
416	3.458	961.18793	145.78662	1387.27246	789.63214	2.43171	865.23071	775.31476	323.36343	857.40631	977.35925	188.45798	838.31366	868.58661	40.44478	425.81345	669.22510	311.44357	462.78281	963.84967	86.35035	60.27266	647.58453	315.31229	80.07880
417	3.467	956.65753	146.62585	1386.62891	786.01740	2.45483	864.59399	769.55035	323.24841	856.91016	972.51196	189.62680	837.88165	865.91296	40.87420	425.37897	663.09857	311.09628	462.98566	963.62537	86.61583	60.40431	630.95941	316.27237	81.13750
418	3.475	952.08362	147.50912	1385.96057	782.34399	2.54286	863.92181	763.77832	323.17831	856.39557	967.62720	190.81516	837.43170	863.16431	41.33438	424.91721	657.04907	310.85992	463.13312	963.39453	86.88365	60.55113	614.84241	317.08865	82.36153
419	3.483	947.46222	148.43646	1385.26794	778.60815	2.69520	863.21338	758.00134	323.15451	855.86145	962.70575	192.02103	836.95935	860.34351	41.82265	424.42801	651.05872	310.73813	463.22229	963.15668	87.15417	60.71243	599.26343	317.75912	83.70937
420	3.492	942.78967	149.40784	1384.55176	774.80658	2.90992	862.46912	752.22186	323.17755	855.30658	957.74823	193.24210	836.46027	857.45502	42.33566	423.91190	645.11011	310.73224	463.25058	962.91119	87.42748	60.88759	584.24823	318.28421	85.13916
421	3.500	938.06219	150.42325	1383.81299	770.93646	3.18388	861.69043	746.44104	323.24731	854.72974	952.75458	194.47598	835.93085	854.50427	42.86964	423.37024	639.18707	310.84076	463.21576	962.65747	87.70335	61.07610	569.81799	318.66699	86.60947
422	3.508	933.27637	151.48260	1383.05237	766.99518	3.51287	860.87988	740.65936	323.36328	854.12976	947.72418	195.72054	835.36829	851.49805	43.42065	422.80502	633.27478	311.05896	463.11603	962.39465	87.98132	61.27769	555.98932	318.91330	88.07980
423	3.517	928.42896	152.58569	1382.27087	762.98077	3.89197	860.04077	734.87573	323.52463	853.50568	942.65546	196.97400	834.77118	848.44336	43.98478	422.21899	627.36072	311.37854	462.95013	962.12219	88.26076	61.49240	542.77386	319.03149	89.51126
424	3.525	923.51703	153.73212	1381.46924	758.89154	4.31581	859.17706	729.08777	323.73032	852.85669	937.54572	198.23535	834.13928	845.34760	44.55839	421.61542	621.43433	311.78793	462.71710	961.83936	88.54092	61.72061	530.17847	319.03244	90.86711
425	3.533	918.53802	154.92126	1380.64832	754.72607	4.77903	858.29327	723.29163	323.97931	852.18195	932.39130	199.50446	833.47388	842.21832	45.13817	420.99805	615.48755	312.27243	462.41641	961.54590	88.82114	61.96312	518.20551	318.92905	92.11322
426	3.542	913.48981	156.15240	1379.80884	750.48340	5.27665	857.39398	717.48181	324.27042	851.48053	927.18774	200.78232	832.77747	839.06232	45.72131	420.37109	609.51465	312.81506	462.04767	961.24146	89.10072	62.22107	506.85297	318.73575	93.21854
427	3.550	908.37085	157.42477	1378.95117	746.16266	5.80448	856.48389	711.65155	324.60245	850.75134	921.92957	202.07111	832.05359	835.88605	46.30536	419.73895	603.51239	313.39731	461.61041	960.92596	89.37915	62.49605	496.11511	318.46808	94.15543
428	3.558	903.17999	158.73779	1378.07568	741.76337	6.35938	855.56732	705.79236	324.97406	849.99298	916.61084	203.37421	831.30676	832.69464	46.88828	419.10620	597.47955	314.00018	461.10367	960.59973	89.65590	62.79005	485.98267	318.14191	94.90004
429	3.567	897.91693	160.09134	1377.18250	737.28479	6.93948	854.64813	699.89453	325.38373	849.20349	911.22516	204.69600	830.54205	829.49219	47.46822	418.47745	591.41736	314.60538	460.52579	960.26300	89.93044	63.10558	476.44373	317.77280	95.43254
430	3.575	892.58136	161.48587	1376.27136	732.72644	7.54424	853.72955	693.94739	325.82971	848.38074	905.76593	206.04169	829.76471	826.28168	48.04339	417.85730	585.32928	315.19617	459.87405	959.91626	90.20206	63.44553	467.48352	317.37558	95.73740
431	3.583	887.17383	162.92279	1375.34180	728.08728	8.17432	852.81403	687.93896	326.31003	847.52197	900.22668	207.41681	828.98010	823.06433	48.61193	417.25021	579.22107	315.75839	459.14447	959.56018	90.46981	63.81339	459.08533	316.96365	95.80354
432	3.592	881.69513	164.40440	1374.39294	723.36578	8.83141	851.90326	681.85699	326.82236	846.62439	894.60077	208.82697	828.19336	819.84021	49.17174	416.66052	573.10071	316.28110	458.33188	959.19531	90.73222	64.21330	451.23047	316.54865	95.62460
433	3.600	876.14630	165.93401	1373.42371	718.56012	9.51793	850.99811	675.68854	327.36444	845.68542	888.88165	210.27728	827.40906	816.60779	49.72044	416.09241	566.97864	316.75705	457.43008	958.82214	90.98721	64.65004	443.89819	316.14038	95.19910
434	3.608	870.52911	167.51585	1372.43298	713.66730	10.23665	850.09888	669.42053	327.93393	844.70306	883.06268	211.77214	826.63092	813.36389	50.25533	415.54999	560.86707	317.18286	456.43237	958.44098	91.23192	65.12918	437.06628	315.74652	94.53052
435	3.617	864.84546	169.15503	1371.41956	708.68372	10.99044	849.20526	663.04047	328.52881	843.67645	877.13739	213.31479	825.86194	810.10413	50.77354	415.03711	554.78021	317.55884	455.33252	958.05194	91.46263	65.65721	430.71045	315.37296	93.62741
436	3.625	859.09760	170.85724	1370.38269	703.60461	11.78188	848.31689	656.53625	329.14764	842.60663	871.09930	214.90726	825.10406	806.82202	51.27215	414.55756	548.73315	317.88895	454.12558	957.65466	91.67470	66.24155	424.80493	315.02393	92.50340
437	3.633	853.28796	172.62857	1369.32214	698.42444	12.61311	847.43347	649.89722	329.78979	841.49731	864.94196	216.55026	824.35840	803.50958	51.74843	414.11499	542.74158	318.18021	452.80945	957.24835	91.86258	66.89061	419.32190	314.70248	91.17699
438	3.642	847.41925	174.47530	1368.23926	693.13672	13.48576	846.55511	643.11444	330.45575	840.35559	858.65942	218.24326	823.62543	800.15674	52.20022	413.71286	536.82007	318.44232	451.38608	956.83112	92.01999	67.61391	414.23181	314.41080	89.67131
439	3.650	841.49384	176.40344	1367.13684	687.73431	14.40090	845.68298	636.18152	331.14728	839.19244	852.24615	219.98453	822.90540	796.75146	52.62617	413.35446	530.98193	318.68723	449.86282	956.40051	92.14005	68.42194	409.50415	314.15076	88.01364
440	3.658	835.51404	178.41850	1366.02026	682.20966	15.35914	844.81915	629.09509	331.86734	838.02350	845.69806	221.77127	822.19891	793.27917	53.02604	413.04282	525.23657	318.92856	448.25345	955.95270	92.21567	69.32616	405.10681	313.92429	86.23472
441	3.667	829.48169	180.52493	1364.89795	676.55518	16.36085	843.96735	621.85553	332.62042	836.86920	839.01251	223.59973	821.50793	789.72247	53.40089	412.78064	519.58936	319.18124	446.57892	955.48218	92.23982	70.33878	401.00793	313.73364	84.36787
442	3.675	823.39807	182.72563	1363.78198	670.76361	17.40631	843.13300	614.46765	333.41199	835.75464	832.18939	225.46513	820.83636	786.06177	53.75307	412.57031	514.03967	319.46100	444.86728	954.98199	92.20607	71.47252	397.17517	313.58163	82.44801
443	3.683	817.26404	185.02158	1362.68787	664.82843	18.49596	842.32324	606.94073	334.24847	834.70898	825.23157	227.36160	820.19116	782.27405	54.08614	412.41376	508.58057	319.78406	443.15308	954.44312	92.10894	72.74022	393.57825	313.47159	80.51051
444	3.692	811.07971	187.41132	1361.63477	658.74438	19.63053	841.54694	599.28870	335.13684	833.76471	818.14545	229.28204	819.58325	778.33411	54.40437	412.31250	503.19836	320.16650	441.47598	953.85376	91.94443	74.15448	390.18872	313.40735	78.58993
445	3.700	804.84497	189.89066	1360.64514	652.50800	20.81124	840.81482	591.52991	336.08408	832.95599	810.94141	231.21793	819.02747	774.21405	54.71227	412.26749	497.87305	320.62378	439.87854	953.20032	91.71036	75.72716	386.98120	313.39282	76.71880
446	3.708	798.55939	192.45261	1359.74353	646.11774	22.03978	840.13879	583.68640	337.09695	832.31696	803.63342	233.15945	818.54254	769.88391	55.01378	412.27905	492.57922	321.17007	438.40363	952.46570	91.40672	77.46892	383.93445	313.43173	74.92656
447	3.717	792.22272	195.08731	1358.95520	639.57477	23.31831	839.53180	575.78302	338.18146	831.87976	796.23883	235.09569	818.15033	765.31262	55.31142	412.34680	487.28833	321.81763	437.09131	951.63086	91.03583	79.38887	381.03162	313.52701	73.23847
448	3.725	785.83569	197.78239	1358.30469	632.88293	24.64933	839.00745	567.84625	339.34253	831.67218	788.77728	237.01529	817.87396	760.46863	55.60551	412.46936	481.97107	322.57602	435.97595	950.67413	90.60239	81.49414	378.26123	313.68048	71.67496
449	3.733	779.39978	200.52341	1357.81384	626.04938	26.03546	838.57898	559.90259	340.58374	831.71570	781.26947	238.90746	817.73560	755.32117	55.89342	412.64441	476.60034	323.45154	435.08350	949.57129	90.11343	83.78970	375.61658	313.89240	70.25107
450	3.742	772.91858	203.29446	1357.50049	619.08411	27.47918	838.25922	551.97736	341.90701	832.02386	773.73566	240.76309	817.75372	749.84082	56.16901	412.86850	471.15503	324.44662	434.42950	948.29675	89.57798	86.27834	373.09607	314.16095	68.97627
451	3.750	766.39740	206.07907	1357.37622	612.00055	28.98249	838.05945	544.09326	343.31268	832.60077	766.19452	242.57599	817.94061	744.00140	56.42247	413.13696	465.62256	325.55960	434.01810	946.82373	89.00680	88.96058	370.70178	314.48227	67.85458
452	3.758	759.84375	208.86086	1357.44690	604.81519	30.54662	837.98901	536.26953	344.79919	833.44067	758.66199	244.34389	818.30005	737.78015	56.64044	413.44403	460.00195	326.78464	433.84195	945.12439	88.41191	91.83507	368.43994	314.85034	66.88487
453	3.767	753.26685	211.62444	1357.71106	597.54706	32.17170	838.05457	528.52100	346.36331	834.52802	751.15100	246.06905	818.82642	731.15918	56.80654	413.78296	454.30554	328.11203	433.88327	943.17163	87.80616	94.89885	366.31836	315.25714	66.06152
454	3.775	746.67719	214.35605	1358.16150	590.21771	33.85643	838.25970	520.85864	347.99994	835.83801	743.67114	247.75827	819.50458	724.12579	56.90226	414.14609	448.55933	329.52884	434.11551	940.93896	87.20275	98.14777	364.34619	315.69290	65.37513
455	3.783	740.08582	217.04414	1358.78479	582.85052	35.59798	838.60449	513.28943	349.70236	837.33807	736.22943	249.42229	820.31122	716.67273	56.90816	414.52524	442.80164	331.01965	434.50571	938.40125	86.61490	101.57704	362.53235	316.14679	64.81339
456	3.792	733.50348	219.67958	1359.56262	575.46997	37.39174	839.08521	505.81732	351.46228	838.98962	728.83136	251.07460	821.21716	708.79846	56.80535	414.91190	437.08142	332.56784	435.01712	935.53552	86.05551	105.18158	360.88464	316.60730	64.36201
457	3.800	726.94006	222.25583	1360.47290	568.10089	39.23141	839.69427	498.44409	353.27005	840.74994	721.48224	252.72990	822.18988	700.50684	56.57693	415.29749	431.45483	334.15643	435.61169	932.32166	85.53705	108.95638	359.40833	317.06296	64.00562
458	3.808	720.40411	224.76877	1361.49036	560.76788	41.10901	840.42047	491.17029	355.11496	842.57465	714.18823	254.40233	823.19647	691.80640	56.20951	415.67365	425.98010	335.76944	436.25232	928.74170	85.07147	112.89674	358.10535	317.50305	63.72856
459	3.817	713.90259	227.21657	1362.58777	553.49445	43.01510	841.24915	483.99707	356.98544	844.41962	706.95776	256.10382	824.20618	682.71051	55.69453	416.03253	420.71399	337.39255	436.90475	924.78125	84.67025	116.99818	356.97473	317.91800	63.51558
460	3.825	707.44055	229.59946	1363.73755	546.30231	44.93902	842.16278	476.92603	358.86966	846.24316	699.80164	257.84271	825.19214	673.23584	55.02919	416.36697	415.70605	339.01376	437.53894	920.42896	84.34448	121.25615	356.01123	318.30014	63.35247
461	3.833	701.02155	231.91940	1364.91235	539.21051	46.86930	843.14185	469.96033	360.75589	848.00781	692.73413	259.62268	826.13257	663.40228	54.21702	416.67099	410.99634	340.62363	438.13013	915.67590	84.10506	125.66553	355.20642	318.64380	63.22644
462	3.842	694.64734	234.17979	1366.08691	532.23523	48.79403	844.16565	463.10498	362.63303	849.68176	685.77148	261.44214	827.01123	653.23242	53.26792	416.94009	406.61084	342.21509	438.65930	910.51660	83.96272	130.21979	354.54822	318.94568	63.12645
463	3.850	688.31824	236.38504	1367.23901	525.38892	50.70131	845.21320	456.36682	364.49112	851.24011	678.93201	263.29410	827.81696	642.75049	52.19781	417.17163	402.56140	343.78302	439.11343	904.94745	83.92811	134.91000	354.02234	319.20465	63.04328
464	3.858	682.03320	238.54012	1368.35095	518.68030	52.57970	846.26453	449.75378	366.32184	852.66522	672.23413	265.16644	828.54358	631.98248	51.02768	417.36536	398.84497	345.32370	439.48532	898.96729	84.01169	139.72369	353.61279	319.42194	62.96965
465	3.867	675.79016	240.65022	1369.40979	512.11426	54.41867	847.30139	443.27502	368.11880	853.94708	665.69568	267.04269	829.18884	620.95569	49.78239	417.52380	395.44470	346.83405	439.77313	892.57672	84.22356	144.64352	353.30212	319.60046	62.90004
466	3.875	669.58594	242.72025	1370.40820	505.69153	56.20895	848.30859	436.93982	369.87787	855.08295	659.33191	268.90302	829.75397	609.69830	48.48918	417.65259	392.33252	348.31107	439.97977	885.77704	84.57308	149.64613	353.07312	319.74475	62.83061
467	3.883	663.41711	244.75444	1371.34412	499.40930	57.94292	849.27441	430.75732	371.59717	856.07672	653.15491	270.72565	830.24323	598.23993	47.17617	417.76050	389.47217	349.75134	440.11197	878.57080	85.06842	154.70105	352.90906	319.86023	62.75893
468	3.892	657.28052	246.75597	1372.22009	493.26123	59.61477	850.19135	424.73560	373.27710	856.93781	647.17200	272.48819	830.66345	586.61053	45.87086	417.85953	386.82324	351.15085	440.17923	870.96063	85.71593	159.76984	352.79468	319.95291	62.68377
469	3.900	651.17334	248.72664	1373.04272	487.23804	61.22071	851.05640	418.88159	374.92007	857.67975	641.38599	274.16898	831.02368	574.84082	44.59892	417.96429	384.34412	352.50476	440.19287	862.94873	86.51955	164.80577	352.71655	320.02875	62.60483
470	3.908	645.09424	250.66660	1373.82141	481.32849	62.75903	851.87097	413.20020	376.53009	858.31873	635.79456	275.74832	831.33521	562.96191	43.38329	418.09146	381.99585	353.80765	440.16492	854.53711	87.48013	169.75385	352.66345	320.09332	62.52250
471	3.917	639.04297	252.57419	1374.56677	475.51929	64.23003	852.64063	407.69495	378.11234	858.87219	630.39038	277.20926	831.61066	551.00513	42.24368	418.25882	379.74438	355.05374	440.10724	845.72705	88.59489	174.55136	352.62634	320.15137	62.43768
472	3.925	633.02136	254.44598	1375.29053	469.79651	65.63590	853.37445	402.36719	379.67245	859.35724	625.16174	278.53833	831.86359	539.00159	41.19640	418.48413	377.56238	356.23743	440.03091	836.51831	89.85694	179.12917	352.59900	320.20663	62.35152
473	3.933	627.03247	256.27689	1376.00366	464.14612	66.98054	854.08411	397.21692	381.21613	859.78955	620.09338	279.72568	832.10748	526.98132	40.25455	418.78400	375.43042	357.35352	439.94553	826.91016	91.25500	183.41330	352.57703	320.26166	62.26537
474	3.942	621.08093	258.06061	1376.71643	458.55457	68.26925	854.78320	392.24268	382.74841	860.18219	615.16724	280.76532	832.35474	514.97351	39.42842	419.17276	373.33594	358.39792	439.85898	816.90063	92.77335	187.32730	352.55786	320.31775	62.18058
475	3.950	615.17236	259.79019	1377.43762	453.00928	69.50845	855.48578	387.44214	384.27322	860.54510	610.36401	281.65475	832.61572	503.00500	38.72596	419.66165	371.27332	359.36780	439.77744	806.48657	94.39205	190.79478	352.54065	320.37515	62.09848
476	3.958	609.31335	261.45840	1378.17444	447.49951	70.70528	856.20538	382.81226	385.79297	860.88458	605.66406	282.39465	832.89813	491.10046	38.15329	420.25812	369.24207	360.26208	439.70508	795.66467	96.08728	193.74228	352.52563	320.43307	62.02034
477	3.967	603.51111	263.05859	1378.93237	442.01636	71.86727	856.95422	378.34973	387.30826	861.20343	601.04956	282.98859	833.20636	479.28186	37.71500	420.96548	367.24500	361.08151	439.64453	784.43091	97.83203	196.10223	352.51355	320.49008	61.94730
478	3.975	597.77295	264.58490	1379.71460	436.55334	73.00188	857.74194	374.05139	388.81790	861.50098	596.50513	283.44232	833.54126	467.56799	37.41441	421.78302	365.28650	361.82858	439.59689	772.78125	99.59687	197.81580	352.50525	320.54428	61.88039
479	3.983	592.10608	266.03287	1380.52258	431.10559	74.11617	858.57520	369.91370	390.31894	861.77405	592.01965	283.76334	833.90057	455.97449	37.25356	422.70621	363.37085	362.50760	439.56207	760.71265	101.35092	198.83549	352.50208	320.59360	61.82048
480	3.992	586.51746	267.39954	1381.35535	425.67102	75.21635	859.45734	365.93335	391.80692	862.01746	587.58569	283.95996	834.27936	444.51367	37.23322	423.72733	361.50122	363.12427	439.53903	748.22266	103.06278	199.12744	352.50452	320.63611	61.76835
481	4.000	581.01355	268.68353	1382.20984	420.24890	76.30753	860.38782	362.10632	393.27634	862.22510	583.20117	284.04056	834.67084	433.19482	37.35279	424.83609	359.67847	363.68549	439.52594	735.31018	104.70157	198.67290	352.51306	320.67014	61.72457
482	4.008	575.60034	269.88504	1383.08081	414.84082	77.39336	861.36292	358.42908	394.72104	862.39081	578.86780	284.01288	835.06744	422.02490	37.61027	426.02042	357.90125	364.19870	439.52057	721.97656	106.23784	197.46942	352.52710	320.69452	61.68956
483	4.017	570.28235	271.00568	1383.96106	409.44885	78.47588	862.37555	354.89636	396.13470	862.50952	574.59106	283.88348	835.46161	411.00781	38.00237	427.26721	356.16577	364.67166	439.52039	708.22510	107.64438	195.53110	352.54614	320.70868	61.66354
484	4.025	565.06335	272.04822	1384.84204	404.07678	79.55533	863.41626	351.50208	397.51129	862.57782	570.37805	283.65778	835.84650	400.14526	38.52474	428.56284	354.46619	365.11191	439.52271	694.06213	108.89694	192.88824	352.56897	320.71252	61.64651
485	4.033	559.94580	273.01639	1385.71411	398.72839	80.63021	864.47369	348.23877	398.84546	862.59454	566.23621	283.34009	836.21594	389.43713	39.17229	429.89386	352.79614	365.52637	439.52487	679.49683	109.97485	189.58627	352.59387	320.70654	61.63824
486	4.042	554.93018	273.91470	1386.56677	393.40820	81.69733	865.53540	345.09717	400.13275	862.56110	562.17175	282.93466	836.56470	378.88147	39.93962	431.24750	351.14832	365.92099	439.52432	664.54138	110.86131	185.68410	352.61914	320.69159	61.63828
487	4.050	550.01587	274.74808	1387.38940	388.12000	82.75204	866.58875	342.06653	401.36978	862.48126	558.18774	282.44620	836.88824	368.47485	40.82140	432.61185	349.51636	366.30054	439.51871	649.21118	111.54378	181.25189	352.64319	320.66879	61.64592
488	4.058	545.19995	275.52145	1388.17224	382.86755	83.78856	867.62158	339.13403	402.55438	862.36084	554.28381	281.88077	837.18268	358.21240	41.81273	433.97650	347.89441	366.66849	439.50592	633.52490	112.01411	176.36855	352.66418	320.63940	61.66028
489	4.067	540.47815	276.23950	1388.90588	377.65344	84.80036	868.62286	336.28552	403.68536	862.20721	550.45557	281.24606	837.44495	348.08862	42.90928	435.33255	346.27905	367.02676	439.48425	617.50354	112.26858	171.11882	352.68103	320.60455	61.68029
490	4.075	535.84473	276.90625	1389.58289	372.47998	85.78064	869.58325	333.50562	404.76245	862.02832	546.69495	280.55161	837.67285	338.09668	44.10724	436.67303	344.66821	367.37582	439.45233	601.17090	112.30777	165.59048	352.69238	320.56528	61.70477
491	4.083	531.29321	277.52472	1390.19751	367.34766	86.72279	870.49554	330.77869	405.78613	861.83228	542.99133	279.80844	837.86548	328.23022	45.40309	437.99301	343.06201	367.71490	439.40918	584.55298	112.13651	159.87146	352.69739	320.52222	61.73245
492	4.092	526.81665	278.09686	1390.74658	362.25647	87.62088	871.35461	328.08875	406.75732	861.62616	539.33203	279.02844	838.02313	318.48181	46.79322	439.28964	341.46216	368.04193	439.35428	567.67676	111.76352	154.04715	352.69568	320.47568	61.76208
493	4.100	522.40759	278.62341	1391.22900	357.20435	88.47003	872.15784	325.42090	407.67731	861.41589	535.70374	278.22363	838.14764	308.84497	48.27341	440.56219	339.87207	368.35391	439.28741	550.57092	111.20112	148.19818	352.68738	320.42560	61.79245
494	4.108	518.05896	279.10403	1391.64636	352.18909	89.26682	872.90454	322.76160	408.54761	861.20551	532.09363	277.40527	838.24207	299.31323	49.83836	441.81186	338.29590	368.64716	439.20892	533.26453	110.46472	142.39850	352.67261	320.37155	61.82249
495	4.117	513.76392	279.53732	1392.00232	347.20654	90.00948	873.59631	320.09888	409.36996	860.99725	528.49011	276.58313	838.31073	289.88123	51.48137	443.04126	336.73804	368.91757	439.11929	515.78650	109.57233	136.71404	352.65173	320.31274	61.85129
496	4.125	509.51611	279.92105	1392.30237	342.25220	90.69808	874.23608	317.42395	410.14636	860.79150	524.88391	275.76462	838.35895	280.54456	53.19403	444.25433	335.20288	369.16095	439.01938	498.16602	108.54395	131.20172	352.62549	320.24823	61.87815
497	4.133	505.30945	280.25250	1392.55298	337.32043	91.33446	874.82825	314.73035	410.87915	860.58728	521.26770	274.95450	838.39246	271.30029	54.96631	445.45551	333.69446	369.37323	438.91019	480.43152	107.40094	125.90924	352.59460	320.17682	61.90263
498	4.142	501.13782	280.52856	1392.76099	332.40564	91.92216	875.37799	312.01440	411.57101	860.38245	517.63708	274.15463	838.41742	262.14673	56.78671	446.64923	332.21509	369.55081	438.79291	462.61060	106.16536	120.87505	352.55981	320.09735	61.92454
499	4.150	496.99597	280.74631	1392.93335	327.50146	92.46622	875.89099	309.27515	412.22510	860.17419	513.98962	273.36401	838.43939	253.08398	58.64262	447.83969	330.76587	369.69061	438.66870	444.73010	104.85936	116.12885	352.52185	320.00867	61.94391
500	4.158	492.87830	280.90302	1393.07617	322.60205	92.97279	876.37299	306.51392	412.84491	859.95966	510.32471	272.57928	838.46338	244.11401	60.52081	449.03021	329.34619	369.79047	438.53876	426.81580	103.50459	111.69240	352.48145	319.90979	61.96105
501	4.167	488.77966	280.99655	1393.19458	317.70154	93.44890	876.82959	303.73425	413.43433	859.73602	506.64319	271.79520	838.49329	235.24072	62.40788	450.22302	327.95361	369.84906	438.40430	408.89246	102.12173	107.58041	352.43909	319.79984	61.97643
502	4.175	484.69458	281.02545	1393.29297	312.79517	93.90187	877.26569	300.94104	413.99738	859.50122	502.94690	271.00534	838.53156	226.46973	64.29079	451.41931	326.58435	369.86594	438.26645	390.98364	100.73007	103.80171	352.39514	319.67825	61.99072
503	4.183	480.61853	280.98907	1393.37463	307.87793	94.33911	877.68573	298.13977	414.53809	859.25378	499.23767	270.20294	838.57953	217.80823	66.15719	452.61905	325.23242	369.84167	438.12628	373.11182	99.34726	100.36026	352.34973	319.54459	62.00466
504	4.192	476.54663	280.88757	1393.44202	302.94690	94.76757	878.09314	295.33630	415.06021	858.99298	495.51782	269.38126	838.63708	209.26477	67.99575	453.82126	323.89124	369.77765	437.98477	355.29822	97.98909	97.25616	352.30322	319.39880	62.01909
505	4.200	472.47510	280.72174	1393.49719	297.99915	95.19353	878.49048	292.53577	415.56705	858.71881	491.78870	268.53442	838.70337	200.84912	69.79633	455.02420	322.55298	369.67596	437.84283	337.56323	96.66949	94.48656	352.25525	319.24097	62.03485
506	4.208	468.40039	280.49323	1393.54187	293.03333	95.62226	878.87939	289.74304	416.06122	858.43201	488.05164	267.65778	838.77649	192.57141	71.55005	456.22556	321.20923	369.53931	437.70132	319.92554	95.40054	92.04640	352.20581	319.07147	62.05276
507	4.217	464.31909	280.20410	1393.57751	288.04883	96.05792	879.26038	286.96106	416.54449	858.13354	484.30676	266.74829	838.85431	184.44128	73.24933	457.42267	319.85144	369.37067	437.56094	302.40320	94.19250	89.92889	352.15479	318.89090	62.07359
508	4.225	460.22864	279.85693	1393.60498	283.04614	96.50337	879.63324	284.19141	417.01776	857.82471	480.55310	265.80490	838.93439	176.46790	74.88781	458.61282	318.47107	369.17322	437.42227	285.01294	93.05407	88.12601	352.10156	318.70001	62.09796
509	4.233	456.12683	279.45453	1393.62500	278.02625	96.96024	879.99683	281.43359	417.48093	857.50677	476.78918	264.82843	839.01434	168.65881	76.46029	459.79333	317.06067	368.95004	437.28571	267.77014	91.99242	86.62866	352.04614	318.49969	62.12643
510	4.242	452.01196	278.99985	1393.63782	272.99121	97.42887	880.34918	278.68518	417.93301	857.18091	473.01233	263.82190	839.09210	161.01941	77.96268	460.96161	315.61267	368.70398	437.15137	250.69006	91.01340	85.42683	351.98816	318.29114	62.15942
511	4.250	447.88293	278.49567	1393.64319	267.94312	97.90849	880.68787	275.94226	418.37234	856.84796	469.21924	262.79001	839.16577	153.55334	79.39198	462.11517	314.12073	368.43750	437.01910	233.78674	90.12166	84.50966	351.92712	318.07547	62.19719
512	4.258	443.73901	277.94455	1393.64050	262.88464	98.39735	881.00977	273.19885	418.79672	856.50854	465.40601	261.73914	839.23395	146.26086	80.74618	463.25174	312.57971	368.15268	436.88834	217.07397	89.32069	83.86527	351.86316	317.85403	62.23988
513	4.267	439.58032	277.34863	1393.62891	257.81860	98.89281	881.31128	270.44775	419.20355	856.16296	461.56885	260.67670	839.29547	139.13940	82.02428	464.36899	310.98499	367.85104	436.75812	200.56567	88.61298	83.48085	351.79565	317.62827	62.28753
514	4.275	435.40735	276.70959	1393.60693	252.74768	99.39162	881.58862	267.68030	419.59021	855.81122	457.70361	259.61072	839.34943	132.18384	83.22627	465.46463	309.33350	367.53381	436.62695	184.27588	87.99990	83.34251	351.72461	317.39951	62.34002
515	4.283	431.22107	276.02875	1393.57300	247.67407	99.89006	881.83795	264.88770	419.95419	855.45294	453.80664	258.54938	839.39484	125.38660	84.35311	466.53638	307.62268	367.20184	436.49298	168.21875	87.48176	83.43521	351.64978	317.16922	62.39714
516	4.292	427.02222	275.30698	1393.52515	242.60034	100.38412	882.05524	262.06067	420.29340	855.08783	449.87415	257.50049	839.43073	118.73767	85.40664	467.58188	305.85095	366.85590	436.35400	152.40930	87.05774	83.74279	351.57092	316.93872	62.45857
517	4.300	422.81165	274.54510	1393.46118	237.52771	100.86972	882.23663	259.18982	420.60611	854.71515	445.90332	256.47104	839.45557	112.22559	86.38956	468.59863	304.01721	366.49670	436.20749	136.86377	86.72579	84.24794	351.48767	316.70926	62.52388
518	4.308	418.58923	273.74371	1393.37854	232.45776	101.34281	882.37854	256.26648	420.89124	854.33435	441.89075	255.46706	839.46741	105.83752	87.30530	469.58414	302.12085	366.12509	436.05075	121.59827	86.48261	84.93226	351.39966	316.48187	62.59259
519	4.317	414.35388	272.90344	1393.27429	227.39050	101.79961	882.47784	253.28271	421.14822	853.94470	437.83398	254.49327	839.46368	99.56006	88.15785	470.53580	300.16125	365.74210	435.88113	106.63037	86.32357	85.77642	351.30652	316.25745	62.66410
520	4.325	410.10388	272.02481	1393.14502	222.32642	102.23669	882.53180	250.23181	421.37711	853.54535	433.73047	253.55301	839.44128	93.37976	88.95161	471.45090	298.13782	365.34903	435.69608	91.97754	86.24267	86.76028	351.20752	316.03656	62.73779
521	4.333	405.83545	271.10837	1392.98694	217.26428	102.65108	882.53827	247.10828	421.57837	853.13544	429.57837	252.64807	839.39673	87.28333	89.69118	472.32663	296.04993	364.94757	435.49326	77.65796	86.23260	87.86308	351.10193	315.81964	62.81297
522	4.342	401.54395	270.15457	1392.79614	212.20325	103.04041	882.49561	243.90796	421.75275	852.71387	425.37610	251.77873	839.32654	81.25818	90.38101	473.16006	293.89624	364.53952	435.27063	63.68909	86.28485	89.06366	350.98889	315.60675	62.88897
523	4.350	397.22400	269.16385	1392.56848	207.14111	103.40290	882.40289	240.62781	421.90125	852.27936	421.12329	250.94383	839.22711	75.29297	91.02523	473.94806	291.67517	364.12695	435.02652	50.08752	86.38984	90.34070	350.86768	315.39767	62.96511
524	4.358	392.86951	268.13666	1392.30017	202.07581	103.73744	882.25989	237.26648	422.02478	851.83051	416.81995	250.14096	839.09540	69.37732	91.62736	474.68729	289.38428	363.71191	434.75970	36.86890	86.53719	91.67294	350.73718	315.19208	63.04079
525	4.367	388.47388	267.07343	1391.98816	197.00439	104.04354	882.06677	233.82397	422.12415	851.36566	412.46667	249.36673	838.92883	63.50305	92.19012	475.37408	287.02087	363.29636	434.46915	24.04688	86.71602	93.03937	350.59631	314.98929	63.11551
526	4.375	384.03101	265.97491	1391.63037	191.92383	104.32129	881.82428	230.30090	422.19998	850.88293	408.06470	248.61720	838.72552	57.66309	92.71535	476.00443	284.58191	362.88190	434.15414	11.63232	86.91531	94.41944	350.44421	314.78854	63.18888
527	4.383	379.53528	264.84229	1391.22656	186.83081	104.57129	881.53363	226.69910	422.25253	850.38037	403.61548	247.88812	838.48431	51.85254	93.20386	476.57401	282.06409	362.46979	433.81418	-0.36609	87.12430	95.79326	350.27966	314.58899	63.26073
528	4.392	374.98206	263.67737	1390.77771	181.72180	104.79451	881.19635	223.02100	422.28189	849.85596	399.12024	247.17534	838.20496	46.06836	93.65558	477.07806	279.46375	362.06058	433.44873	-11.94336	87.33285	97.14165	350.10205	314.38968	63.33107
529	4.400	370.36755	262.48267	1390.28687	176.59326	104.99217	880.81415	219.26929	422.28781	849.30762	394.57996	246.47495	837.88794	40.30896	94.06960	477.51151	276.77783	361.65417	433.05728	-23.09741	87.53183	98.44637	349.91040	314.18976	63.40021
530	4.408	365.68823	261.26126	1389.75793	171.44141	105.16562	880.38885	215.44763	422.26990	848.73364	389.99512	245.78351	837.53448	34.57520	94.44433	477.86896	274.00378	361.24973	432.63925	-33.82996	87.71341	99.69009	349.70410	313.98831	63.46869
531	4.417	360.94177	260.01666	1389.19507	166.26318	105.31612	879.92230	211.55908	422.22766	848.13239	385.36523	245.09793	837.14624	28.86877	94.77774	478.14471	271.13965	360.84558	432.19391	-44.14526	87.87129	100.85652	349.48279	313.78464	63.53738
532	4.425	356.12634	258.75223	1388.60278	161.05493	105.44481	879.41620	207.60681	422.16058	847.50269	380.68921	244.41541	836.72540	23.19336	95.06752	478.33307	268.18457	360.43961	431.72049	-54.05127	88.00087	101.93037	349.24609	313.57806	63.60748
533	4.433	351.24084	257.47110	1387.98499	155.81360	105.55250	878.87195	203.59375	422.06815	846.84369	375.96509	243.73323	836.27405	17.55347	95.31129	478.42819	265.13892	360.02921	431.21820	-63.55786	88.09927	102.89742	348.99414	313.36813	63.68052
534	4.442	346.28430	256.17557	1387.34485	150.53613	105.63963	878.29071	199.52246	421.94986	846.15521	371.19080	243.04861	835.79437	11.95447	95.50677	478.42447	262.00464	359.61160	430.68646	-72.67676	88.16537	103.74436	348.72705	313.15451	63.75838
535	4.450	341.25671	254.86711	1386.68445	145.21985	105.70619	877.67297	195.39502	421.80521	845.43750	366.36365	242.35854	835.28827	6.40295	95.65192	478.31650	258.78516	359.18427	430.12515	-81.42102	88.19964	104.45889	348.44556	312.93698	63.84327
536	4.458	336.15857	253.54617	1386.00549	139.86218	105.75172	877.01898	191.21301	421.63361	844.69153	361.48193	241.65964	834.75726	0.90540	95.74500	478.09933	255.48547	358.74512	429.53476	-89.80396	88.20403	105.02956	348.15027	312.71558	63.93777
537	4.467	330.99048	252.21239	1385.30859	134.46082	105.77527	876.32819	186.97717	421.43427	843.91895	356.54407	240.94818	834.20306	-4.53113	95.78474	477.76843	252.11230	358.29288	428.91675	-97.83899	88.18177	105.44567	347.84241	312.49039	64.04479
538	4.475	325.75354	250.86478	1384.59436	129.01331	105.77547	875.59955	182.68774	421.20612	843.12213	351.54993	240.22020	833.62732	-9.89990	95.77042	477.31976	248.67395	357.82736	428.27359	-105.53772	88.13712	105.69734	347.52295	312.26166	64.16759
539	4.483	320.44849	249.50206	1383.86292	123.51794	105.75053	874.83136	178.34436	420.94781	842.30432	346.49939	239.47166	833.03223	-15.19397	95.70181	476.74979	245.18005	357.34955	427.60913	-112.91028	88.07516	105.77542	347.19373	312.02988	64.30971
540	4.492	315.07617	248.12286	1383.11438	117.97205	105.69831	874.02136	173.94604	420.65753	841.46942	341.39355	238.69884	832.42053	-20.40662	95.57944	476.05545	241.64172	356.86172	426.92838	-119.96472	88.00148	105.67149	346.85632	311.79559	64.47503
541	4.500	309.63770	246.72591	1382.34912	112.37415	105.61636	873.16687	169.49097	420.33307	840.62231	336.23291	237.89850	831.79590	-25.53162	95.40448	475.23398	238.07043	356.36740	426.23773	-126.70605	87.92195	105.37811	346.51221	311.55963	64.66767
542	4.508	304.13354	245.31006	1381.56775	106.72168	105.50199	872.26508	164.97668	419.97174	839.76855	331.01831	237.06816	831.16302	-30.56299	95.17887	474.28296	234.47852	355.87106	425.54471	-133.13623	87.84248	104.88893	346.16296	311.32309	64.89204
543	4.517	298.56396	243.87428	1380.77136	101.01270	105.35229	871.31305	160.40027	419.57068	838.91431	325.74939	236.20605	830.52771	-35.49487	94.90535	473.20010	230.87781	355.37802	424.85767	-139.25513	87.76871	104.19907	345.81030	311.08728	65.15279
544	4.525	292.92957	242.41751	1379.96130	95.24500	105.16418	870.30823	155.75806	419.12671	838.06641	320.42542	235.31110	829.89667	-40.32080	94.58734	471.98337	227.27930	354.89392	424.18582	-145.05933	87.70580	103.30551	345.45496	310.85394	65.45480
545	4.533	287.23071	240.93855	1379.13953	89.41614	104.93448	869.24878	151.04565	418.63669	837.23199	315.04370	234.38277	829.27771	-45.03491	94.22894	470.63095	223.69263	354.42459	423.53857	-150.54382	87.65811	102.20764	345.09790	310.62521	65.80319
546	4.542	281.46777	239.43587	1378.30823	83.52356	104.65989	868.13416	146.25818	418.09756	836.41821	309.60168	233.42093	828.67920	-49.63049	93.83461	469.14169	220.12549	353.97540	422.92548	-155.70276	87.62906	100.90785	344.73901	310.40375	66.20336
547	4.550	275.64111	237.90755	1377.46985	77.56506	104.33704	866.96552	141.38989	417.50653	835.63220	304.09497	232.42578	828.10950	-54.10071	93.40901	467.51523	216.58240	353.55106	422.35574	-160.53003	87.62077	99.41212	344.37769	310.19266	66.66093
548	4.558	269.75073	236.35117	1376.62708	71.53821	103.96252	865.74609	136.43433	416.86130	834.88074	298.51868	231.39792	827.57684	-58.43835	92.95654	465.75281	213.06506	353.15527	421.83801	-165.02075	87.63401	97.73058	344.01233	309.99564	67.18178
549	4.567	263.79651	234.76389	1375.78333	65.44104	103.53288	864.48212	131.38501	416.16006	834.16980	292.86768	230.33823	827.08850	-62.63635	92.48097	463.85794	209.57153	352.79041	421.38019	-169.17310	87.66796	95.87803	343.64014	309.81693	67.77209
550	4.575	257.77832	233.14258	1374.94238	59.27148	103.04468	863.18274	126.23425	415.40167	833.50458	287.13611	229.24789	826.65051	-66.68823	91.98499	461.83710	206.09570	352.45731	420.98914	-172.98816	87.72020	93.87410	343.25757	309.66119	68.43830
551	4.583	251.69519	231.48401	1374.10889	53.02881	102.49443	861.86072	120.97424	414.58557	832.88922	281.31836	228.12828	826.26733	-70.58923	91.46980	459.70081	202.62805	352.15518	420.67056	-176.47241	87.78671	91.74340	342.85950	309.53357	69.18709
552	4.592	245.54626	229.78526	1373.28894	46.71204	101.87868	860.53247	115.59668	413.71188	832.32684	275.40906	226.98096	825.94196	-74.33728	90.93477	457.46442	199.15442	351.88153	420.42911	-179.63794	87.86201	89.51516	342.43958	309.43945	70.02532
553	4.600	239.33032	228.04391	1372.49011	40.32227	101.19390	859.21796	110.09338	412.78113	831.81946	269.40369	225.80765	825.67603	-77.93420	90.37727	455.14865	195.65747	351.63235	420.26804	-182.50244	87.93941	87.22267	341.99036	309.38431	70.95999
554	4.608	233.04675	226.25854	1371.72205	33.86047	100.43656	857.94061	104.45618	411.79431	831.36816	263.29810	224.61040	825.47015	-81.38745	89.79272	452.78006	192.11621	351.40216	420.18948	-185.08936	88.01134	84.90229	341.50269	309.37366	71.99808
555	4.617	226.69507	224.42885	1370.99622	27.32971	99.60309	856.72656	98.67725	410.75247	830.97339	257.09009	223.39172	825.32446	-84.71082	89.17477	450.39099	188.50635	351.18427	420.19431	-187.42798	88.06986	82.59221	340.96667	309.41269	73.14642
556	4.625	220.27588	222.55591	1370.32629	20.73352	98.68987	855.60406	92.74951	409.65671	830.63525	250.77844	222.15488	825.23950	-87.92615	88.51585	448.01913	184.80151	350.97122	420.28217	-189.55103	88.10720	80.33093	340.37073	309.50616	74.41151
557	4.633	213.79028	220.64223	1369.72729	14.07703	97.69328	854.60229	86.66699	408.50781	830.35382	244.36426	220.90387	825.21667	-91.06360	87.80787	445.70624	180.97327	350.75516	420.45163	-191.49414	88.11632	78.15564	339.70276	309.65817	75.79934
558	4.642	207.24048	218.69188	1369.21570	7.36572	96.60973	853.75031	80.42480	407.30612	830.12946	237.85022	219.64372	825.25891	-94.16162	87.04318	443.49680	176.99292	350.52838	420.70016	-193.29321	88.09152	76.10056	338.94922	309.87186	77.31514
559	4.650	200.63000	216.71045	1368.80762	0.60608	95.43576	853.07568	74.02051	406.05133	829.96295	231.24182	218.38016	825.37122	-97.26526	86.21555	441.43576	172.83105	350.28384	421.02426	-194.98315	88.02903	74.19534	338.09631	310.14941	78.96321
560	4.658	193.96326	214.70502	1368.51843	-6.19556	94.16825	852.60297	67.45300	404.74231	829.85602	224.54565	217.11949	825.56006	-100.42529	85.32111	439.56628	168.45984	350.01575	421.41962	-196.59619	87.92732	72.46385	337.12927	310.49179	80.74673
561	4.667	187.24658	212.68408	1368.36157	-13.03259	92.80453	852.35260	60.72375	403.37717	829.81104	217.77051	215.86797	825.83337	-103.69458	84.35914	437.92697	163.85303	349.72009	421.88116	-198.15894	87.78743	70.92313	336.03308	310.89877	82.66768
562	4.675	180.48718	210.65723	1368.34692	-19.89954	91.34269	852.33954	53.83691	401.95313	829.83105	210.92529	214.63100	826.19910	-107.12488	83.33253	436.54965	158.98730	349.39526	422.40320	-199.69263	87.61299	69.58293	334.79309	311.36871	84.72670
563	4.683	173.69446	208.63492	1368.48083	-26.79102	89.78185	852.57245	46.79871	400.46683	829.91980	204.01941	213.41217	826.66449	-110.76233	82.24776	435.45697	153.84314	349.04227	422.97971	-201.21094	87.41002	68.44556	333.39392	311.89865	86.92316
564	4.692	166.87952	206.62787	1368.76477	-33.70361	88.12246	853.05304	39.61902	398.91458	830.08112	197.06116	212.21210	827.23444	-114.64294	81.11445	434.66077	148.40466	348.66507	423.60428	-202.72119	87.18651	67.50636	331.82092	312.48434	89.25525
565	4.700	160.05481	204.64665	1369.19592	-40.63440	86.36658	853.77576	32.30945	397.29279	830.31866	190.05786	211.02760	827.91077	-118.78955	79.94431	434.16132	142.66040	348.27078	424.27032	-204.22266	86.95184	66.75441	330.05969	313.12027	91.72024
566	4.708	153.23328	202.70125	1369.76709	-47.58179	84.51810	854.72809	24.88464	395.59833	830.63568	183.01501	209.85110	828.69159	-123.20789	78.74984	433.94693	136.60327	347.86929	424.97113	-205.70996	86.71607	66.17360	328.09692	313.79965	94.31470
567	4.717	146.42883	200.80058	1370.46729	-54.54468	82.58294	855.89081	17.36145	393.82925	831.03436	175.93689	208.67067	829.57080	-127.88513	77.54269	433.99490	130.22949	347.47330	425.69992	-207.17163	86.48905	65.74394	325.91980	314.51462	97.03496
568	4.725	139.65417	198.95227	1371.28235	-61.52283	80.56901	857.23895	9.75854	391.98526	831.51587	168.82593	207.47058	830.53851	-132.78992	76.33210	434.27277	123.53906	347.09753	426.44965	-208.59277	86.27973	65.44292	323.51660	315.25629	99.87749
569	4.733	132.92139	197.16234	1372.19592	-68.51550	78.48614	858.74286	2.09644	390.06808	832.07959	161.68469	206.23260	831.58136	-137.87317	75.12354	434.74048	116.53418	346.75824	427.21310	-209.95703	86.09540	65.24687	320.87683	316.01480	102.83939
570	4.742	126.24097	195.43503	1373.18970	-75.52124	76.34583	860.36975	-5.60327	388.08185	832.72308	154.51587	204.93764	832.68341	-143.07178	73.91787	435.35303	109.21875	346.47235	427.98273	-211.24707	85.94122	65.13228	317.99133	316.77936	105.91881
571	4.750	119.62073	193.77255	1374.24463	-82.53723	74.16087	862.08472	-13.31885	386.03336	833.44208	147.32312	203.56781	833.82684	-148.31299	72.71107	436.06314	101.59790	346.25653	428.75052	-212.44653	85.81988	65.07684	314.85217	317.53836	109.11528
572	4.758	113.06677	192.17499	1375.34131	-89.55884	71.94479	863.85248	-21.02844	383.93179	834.23004	140.11267	202.10866	834.99286	-153.51929	71.49474	436.82419	93.67627	346.12631	429.50793	-213.54126	85.73151	65.06032	311.45264	318.27942	112.43002
573	4.767	106.58276	190.64024	1376.46082	-96.57874	69.71135	865.63879	-28.71069	381.78860	835.07837	132.89319	200.55110	836.16260	-158.61426	70.25719	437.59265	85.45862	346.09494	430.24591	-214.52002	85.67387	65.06517	307.78711	318.98944	115.86594
574	4.775	100.17029	189.16400	1377.58508	-103.58777	67.47388	867.41156	-36.34595	379.61700	835.97656	125.67688	198.89307	837.31744	-163.52820	68.98518	438.33051	76.94849	346.17258	430.95505	-215.37573	85.64268	65.07695	303.85120	319.65469	119.42764
575	4.783	93.82910	187.73999	1378.69812	-110.57349	65.24472	869.14191	-43.91638	377.43140	836.91241	118.47864	197.14029	838.44006	-168.20251	67.66577	439.00671	68.14844	346.36551	431.62585	-216.10474	85.63214	65.08435	299.64099	320.26093	123.12087
576	4.792	87.55652	186.36031	1379.78601	-117.52148	63.03473	870.80511	-51.40686	375.24652	837.87244	111.31628	195.30646	839.51459	-172.59338	66.28837	439.59839	59.05981	346.67548	432.24908	-216.70776	85.63551	65.07927	295.15369	320.79352	126.95213
577	4.800	81.34949	185.01579	1380.83789	-124.41504	60.85286	872.38080	-58.80469	373.07693	838.84265	104.20898	193.41229	840.52704	-176.67358	64.84642	440.09094	49.68347	347.09943	432.81641	-217.18945	85.64574	65.05638	290.38586	321.23767	130.92770
578	4.808	75.20325	183.69673	1381.84583	-131.23633	58.70600	873.85364	-66.10034	370.93613	839.80890	97.17725	191.48398	841.46564	-180.43262	63.33857	440.47791	40.02002	347.62943	433.32098	-217.55737	85.65611	65.01299	285.33447	321.57867	135.05264
579	4.817	69.11316	182.39331	1382.80518	-137.96643	56.59880	875.21289	-73.28760	368.83618	840.75812	90.24072	189.55099	842.32129	-183.87598	61.76927	440.76007	30.07068	348.25299	433.75818	-217.82178	85.66063	64.94841	279.99561	321.80231	139.32959
580	4.825	63.07336	181.09628	1383.71436	-144.58655	54.53381	876.45245	-80.36292	366.78705	841.67871	83.41772	187.64377	843.08740	-187.02234	60.14866	440.94421	19.83801	348.95355	434.12616	-217.99512	85.65454	64.86363	274.36462	321.89526	143.75732
581	4.833	57.07861	179.79745	1384.57471	-151.07849	52.51169	877.57019	-87.32605	364.79657	842.56158	76.72400	185.79164	843.76019	-189.90063	58.49184	441.04163	9.32678	349.71146	434.42657	-218.09082	85.63448	64.76086	268.43542	321.84561	148.32959
582	4.842	51.12402	178.49011	1385.39014	-157.42554	50.53148	878.56775	-94.17908	362.87024	843.40051	70.17236	184.02090	844.33875	-192.54578	56.81769	441.06659	-1.45435	350.50485	434.66486	-218.12231	85.59862	64.64320	262.20081	321.64328	153.03366
583	4.850	45.20520	177.16922	1386.16626	-163.61267	48.59105	879.44952	-100.92578	361.01129	844.19299	63.77136	182.35368	844.82513	-194.99548	55.14744	441.03476	-12.49329	351.31073	434.85034	-218.10400	85.54657	64.51422	255.65161	321.28082	157.84932
584	4.858	39.31848	175.83167	1386.91003	-169.62793	46.68746	880.22211	-107.57239	359.22104	844.94000	57.52625	180.80714	845.22449	-197.28699	53.50317	440.96185	-23.77332	352.10605	434.99622	-218.04834	85.47932	64.37775	248.77722	320.75372	162.74791
585	4.867	33.46106	174.47620	1387.62927	-175.46130	44.81740	880.89386	-114.12549	357.49915	845.64630	51.43774	179.39334	845.54498	-199.45483	51.90633	440.86255	-35.27295	352.86880	435.11926	-217.96704	85.39893	64.23767	241.56519	320.06113	167.69185
586	4.875	27.63184	173.10349	1388.33191	-181.10645	42.97757	881.47406	-120.59277	355.84396	846.32007	45.50354	178.11935	845.79767	-201.52869	50.37652	440.74966	-46.96606	353.57858	435.23892	-217.87085	85.30827	64.09778	234.00232	319.20602	172.63457
587	4.883	21.83044	171.71582	1389.02576	-186.55945	41.16496	881.97247	-126.98218	354.25317	846.97229	39.71826	176.98792	845.99585	-203.53345	48.93055	440.63364	-58.82227	354.21741	435.37680	-217.76855	85.21069	63.96162	226.07349	318.19580	177.52080
588	4.892	16.05835	170.31696	1389.71814	-191.81958	39.37712	882.39880	-133.30078	352.72385	847.61621	34.07483	175.99802	846.15485	-205.48792	47.58164	440.52234	-70.80762	354.76987	435.55536	-217.66724	85.10975	63.83250	217.76331	317.04199	182.28749
589	4.900	10.31750	168.91168	1390.41602	-196.88855	37.61229	882.76251	-139.55542	351.25305	848.26636	28.56421	175.14600	846.29095	-207.40686	46.33907	440.42130	-82.88574	355.22336	435.79678	-217.57251	85.00892	63.71333	209.05603	315.76050	186.86507
590	4.908	4.61145	167.50555	1391.12500	-201.77051	35.86954	883.07227	-145.75171	349.83780	848.93744	23.17773	174.42642	846.42035	-209.30005	45.20797	440.33365	-95.01868	355.56784	436.12189	-217.48877	84.91134	63.60655	199.93616	314.37109	191.17923
591	4.917	-1.05554	166.10449	1391.84998	-206.47107	34.14876	883.33594	-151.89417	348.47534	849.64368	17.90637	173.83304	846.55835	-211.17456	44.18941	440.26089	-107.16833	355.79575	436.54886	-217.41821	84.81967	63.51416	190.38831	312.89691	195.15309
592	4.925	-6.67834	164.71432	1392.59424	-210.99805	32.45064	883.56036	-157.98596	347.16302	850.39764	12.74158	173.35953	846.71826	-213.03442	43.28068	440.20300	-119.29736	355.90137	437.09219	-217.36279	84.73596	63.43762	180.39893	311.36383	198.70961
593	4.933	-12.25134	163.34059	1393.35974	-215.36023	30.77661	883.75128	-164.02856	345.89832	851.20923	7.67603	172.99997	846.91034	-214.88171	42.47582	440.15906	-131.37061	355.88068	437.76175	-217.32202	84.66161	63.37782	169.95544	309.79956	201.77414
594	4.942	-17.76917	161.98816	1394.14624	-219.56689	29.12879	883.91321	-170.02271	344.67868	852.08551	2.70251	172.74904	847.14136	-216.71692	41.76627	440.12747	-143.35571	355.73093	438.56226	-217.29541	84.59737	63.33513	159.04724	308.23264	204.27713
595	4.950	-23.22546	160.66121	1394.95215	-223.62891	27.50987	884.04968	-175.96753	343.50150	853.02972	-2.18494	172.60185	847.41418	-218.53967	41.14163	440.10645	-155.22375	355.45044	439.49292	-217.28174	84.54336	63.30933	147.66589	306.69159	206.15666
596	4.958	-28.61499	159.36313	1395.77344	-227.55627	25.92301	884.16309	-181.86157	342.36401	854.04138	-6.99207	172.55365	847.72797	-220.34851	40.59044	440.09393	-166.94995	355.03845	440.54755	-217.27856	84.49924	63.29967	135.80493	305.20377	207.36070
597	4.967	-33.93201	158.09654	1396.60461	-231.36047	24.37173	884.25507	-187.70239	341.26349	855.11603	-11.72388	172.59937	848.07837	-222.14111	40.10101	440.08801	-178.51355	354.49524	441.71490	-217.28369	84.46423	63.30492	123.46045	303.79462	207.84921
598	4.975	-39.17261	156.86339	1397.43884	-235.05212	22.85979	884.32648	-193.48694	340.19714	856.24591	-16.38538	172.73315	848.45850	-223.91479	39.66215	440.08676	-189.89795	353.82227	442.97940	-217.29419	84.43735	63.32347	110.63123	302.48685	207.59570
599	4.983	-44.33289	155.66504	1398.26794	-238.64246	21.39109	884.37756	-199.21216	339.16241	857.42010	-20.98059	172.94794	848.85950	-225.66638	39.26363	440.08841	-201.09009	353.02255	444.32214	-217.30786	84.41744	63.35339	97.31787	301.29987	206.58832
600	4.992	-49.41077	154.50250	1399.08325	-242.14233	19.96954	884.40833	-204.87500	338.15701	858.62524	-25.51428	173.23520	849.27142	-227.39282	38.89668	440.09125	-212.08044	352.10095	445.72205	-217.32202	84.40338	63.39252	83.52380	300.24930	204.83035
601	5.000	-54.40491	153.37646	1399.87610	-245.56299	18.59888	884.41858	-210.47241	337.17920	859.84644	-29.98962	173.58498	849.68433	-229.09106	38.55421	440.09375	-222.86230	351.06442	447.15698	-217.33447	84.39413	63.43855	69.25476	299.34698	202.34039
602	5.008	-59.31531	152.28748	1400.63806	-248.91467	17.28263	884.40820	-216.00122	336.22787	861.06763	-34.41064	173.98602	850.08899	-230.75830	38.23084	440.09460	-233.43079	349.92230	448.60513	-217.34399	84.38880	63.48918	54.51892	298.60068	199.15166
603	5.017	-64.14355	151.23587	1401.36157	-252.20862	16.02386	884.37714	-221.45923	335.30261	862.27295	-38.78040	174.42622	850.47736	-232.39233	37.92289	440.09265	-243.78296	348.68625	450.04602	-217.34863	84.38678	63.54227	39.32654	298.01443	195.31102
604	5.025	-68.89197	150.22205	1402.03992	-255.45447	14.82512	884.32587	-226.84436	334.40381	863.44696	-43.10242	174.89317	850.84308	-233.99182	37.62817	440.08685	-253.91699	347.37015	451.46152	-217.34863	84.38766	63.59581	23.69055	297.58875	190.87755
605	5.033	-73.56384	149.24622	1402.66785	-258.66260	13.68832	884.25500	-232.15552	333.53238	864.57550	-47.37976	175.37477	851.18188	-235.55603	37.34580	440.07648	-263.83167	345.98962	452.83658	-217.34351	84.39126	63.64818	7.62622	297.32092	185.92075
606	5.042	-78.16284	148.30859	1403.24133	-261.84192	12.61466	884.16565	-237.39221	332.68985	865.64606	-51.61597	175.85989	851.49133	-237.08569	37.07592	440.06100	-273.52673	344.56161	454.15979	-217.33350	84.39763	63.69801	-8.84863	297.20554	180.51839
607	5.050	-82.69360	147.40941	1403.75781	-265.00122	11.60451	884.05933	-242.55481	331.87805	866.64832	-55.81445	176.33902	851.77051	-238.58215	36.81942	440.04010	-283.00183	343.10342	455.42346	-217.31934	84.40697	63.74446	-25.71387	297.23483	174.75436
608	5.058	-87.16077	146.54890	1404.21594	-268.14807	10.65746	883.93787	-247.64490	331.09882	867.57416	-59.97900	176.80463	852.02008	-240.04834	36.57767	440.01364	-292.25781	341.63217	456.62381	-217.30249	84.41956	63.78699	-42.94678	297.39911	168.71631
609	5.067	-91.56921	145.72742	1404.61572	-271.28931	9.77235	883.80322	-252.66479	330.35394	868.41791	-64.11292	177.25156	852.24158	-241.48828	36.35229	439.98175	-301.29626	340.16379	457.76044	-217.28345	84.43573	63.82561	-60.52148	297.68726	162.49341
610	5.075	-95.92371	144.94543	1404.95813	-274.43030	8.94732	883.65753	-257.61816	329.64474	869.17627	-68.22009	177.67715	852.43677	-242.90686	36.14487	439.94479	-310.11975	338.71255	458.83594	-217.26440	84.45579	63.86067	-78.41052	298.08694	156.17419
611	5.083	-100.22888	144.20352	1405.24512	-277.57544	8.17991	883.50305	-262.50928	328.97202	869.84827	-72.30359	178.08116	852.60748	-244.31006	35.95686	439.90329	-318.73267	337.29034	459.85522	-217.24585	84.47997	63.89296	-96.58350	298.58524	149.84450
612	5.092	-104.48914	143.50241	1405.47925	-280.72742	7.46722	883.34174	-267.34338	328.33585	870.43488	-76.36707	178.46542	852.75513	-245.70447	35.78936	439.85791	-327.14111	335.90643	460.82477	-217.22925	84.50836	63.92354	-115.00781	299.16867	143.58583
613	5.100	-108.70862	142.84274	1405.66406	-283.88831	6.80599	883.17542	-272.12622	327.73557	870.93903	-80.41345	178.83348	852.88068	-247.09729	35.64304	439.80942	-335.35352	334.56729	461.75201	-217.21558	84.54093	63.95370	-133.64917	299.82376	137.47388
614	5.108	-112.89063	142.22504	1405.80359	-287.05859	6.19276	883.00574	-276.86389	327.16977	871.36523	-84.44568	179.18997	852.98456	-248.49597	35.51811	439.75876	-343.37976	333.27673	462.64462	-217.20508	84.57748	63.98500	-152.47107	300.53717	131.57733
615	5.117	-117.03882	141.64954	1405.90173	-290.23804	5.62399	882.83392	-281.56287	326.63632	871.71930	-88.46667	179.54001	853.06683	-249.90796	35.41433	439.70676	-351.23181	332.03610	463.51019	-217.19824	84.61765	64.01903	-171.43591	301.29599	125.95705
616	5.125	-121.15588	141.11623	1405.96313	-293.42517	5.09617	882.66083	-286.22925	326.13269	872.00787	-92.47913	179.88867	853.12750	-251.34058	35.33107	439.65421	-358.92236	330.84460	464.35571	-217.19531	84.66098	64.05745	-190.50476	302.08804	120.66553
617	5.133	-125.24487	140.62477	1405.99182	-296.61865	4.60588	882.48700	-290.86865	325.65588	872.23846	-96.48572	180.24042	853.16632	-252.80029	35.26744	439.60181	-366.46484	329.69983	465.18765	-217.19629	84.70695	64.10188	-209.63818	302.90210	115.74669
618	5.142	-129.30823	140.17459	1405.99170	-299.81641	4.14983	882.31256	-295.48645	325.20282	872.41888	-100.48853	180.59866	853.18311	-254.29346	35.22249	439.54999	-373.87183	328.59821	466.01166	-217.20068	84.75506	64.15385	-228.79602	303.72806	111.23572
619	5.150	-133.34802	139.76489	1405.96631	-303.01648	3.72497	882.13745	-300.08704	324.77045	872.55725	-104.49011	180.96574	853.17798	-255.82556	35.19533	439.49893	-381.15454	327.53534	466.83270	-217.20850	84.80489	64.21474	-247.93848	304.55707	107.15941
620	5.158	-137.36572	139.39478	1405.91870	-306.21704	3.32844	881.96118	-304.67456	324.35599	872.66150	-108.49243	181.34273	853.15094	-257.40125	35.18536	439.44855	-388.32190	326.50671	467.65494	-217.21899	84.85619	64.28572	-267.02576	305.38162	103.53645
621	5.167	-141.36292	139.06329	1405.85181	-309.41675	2.95770	881.78314	-309.25232	323.95697	872.73914	-112.49731	181.72966	853.10229	-259.02478	35.19240	439.39832	-395.38037	325.50784	468.48193	-217.23242	84.90903	64.36766	-286.01892	306.19568	100.37794
622	5.175	-145.34045	138.76958	1405.76770	-312.61450	2.61053	881.60254	-313.82251	323.57144	872.79724	-116.50598	182.12590	853.03253	-260.69934	35.21674	439.34750	-402.33325	324.53473	469.31631	-217.24902	84.96380	64.46117	-304.88000	306.99454	97.68793
623	5.183	-149.29895	138.51280	1405.66870	-315.81018	2.28508	881.41846	-318.38757	323.19800	872.84204	-120.51990	182.53049	852.94232	-262.42798	35.25925	439.29504	-409.18066	323.58417	470.15985	-217.26929	85.02127	64.56642	-323.57227	307.77472	95.46413
624	5.192	-153.23926	138.29233	1405.55615	-319.00378	1.97998	881.22998	-322.94946	322.83578	872.87891	-124.53906	182.94260	852.83282	-264.21277	35.32126	439.23959	-415.92090	322.65393	471.01321	-217.29370	85.08262	64.68327	-342.06018	308.53403	93.69846
625	5.200	-157.16162	138.10770	1405.43152	-322.19629	1.69426	881.03595	-327.50989	322.48450	872.91211	-128.56384	183.36197	852.70538	-266.05579	35.40443	439.17975	-422.54968	321.74295	471.87582	-217.32397	85.14941	64.81120	-360.31042	309.27109	92.37776
626	5.208	-161.06726	137.95859	1405.29541	-325.38879	1.42747	880.83545	-332.07104	322.14429	872.94470	-132.59399	183.78912	852.56183	-267.95874	35.51063	439.11395	-429.06238	320.85138	472.74582	-217.36133	85.22348	64.94930	-378.29114	309.98529	91.48438
627	5.217	-164.95667	137.84485	1405.14771	-328.58325	1.17963	880.62750	-336.63452	321.81586	872.97858	-136.62952	184.22568	852.40430	-269.92273	35.64162	439.04071	-435.45435	319.98053	473.61993	-217.40796	85.30687	65.09630	-395.97253	310.67651	90.99677
628	5.225	-168.83130	137.76654	1404.98804	-331.78125	0.95122	880.41113	-341.20313	321.50006	873.01434	-140.67029	184.67419	852.23486	-271.94873	35.79887	438.95865	-441.72156	319.13297	474.49344	-217.46631	85.40163	65.25073	-413.32703	311.34482	90.88998
629	5.233	-172.69238	137.72375	1404.81543	-334.98572	0.74304	880.18536	-345.77954	321.19827	873.05145	-144.71729	185.13831	852.05573	-274.03760	35.98331	438.86646	-447.86206	318.31223	475.36041	-217.53809	85.50965	65.41093	-430.32898	311.99033	91.13620
630	5.242	-176.54199	137.71683	1404.62854	-338.19849	0.55626	879.94928	-350.36719	320.91196	873.08844	-148.77161	185.62238	851.86896	-276.18982	36.19513	438.76297	-453.87622	317.52271	476.21393	-217.62549	85.63252	65.57513	-446.95544	312.61292	91.70519
631	5.250	-180.38232	137.74622	1404.42542	-341.42273	0.39213	879.70209	-354.96924	320.64276	873.12292	-152.83569	186.13127	851.67633	-278.40491	36.43372	438.64722	-459.76648	316.76947	477.04623	-217.73071	85.77133	65.74165	-463.18494	313.21210	92.56465
632	5.258	-184.21619	137.81241	1404.20459	-344.66077	0.25198	879.44293	-359.58923	320.39233	873.15186	-156.91211	186.67001	851.47937	-280.68262	36.69759	438.51828	-465.53882	316.05792	477.84937	-217.85474	85.92653	65.90895	-478.99866	313.78696	93.68064
633	5.267	-188.04688	137.91603	1403.96387	-347.91589	0.13700	879.17084	-364.23071	320.16248	873.17175	-161.00452	187.24344	851.27911	-283.02222	36.98441	438.37521	-471.20166	315.39368	478.61523	-217.99902	86.09789	66.07574	-494.37952	314.33606	95.01796
634	5.275	-191.87756	138.05768	1403.70129	-351.19055	0.04818	878.88501	-368.89673	319.95471	873.17902	-165.11694	187.85564	851.07605	-285.42224	37.29121	438.21707	-476.76587	314.78210	479.33636	-218.16382	86.28442	66.24110	-509.31311	314.85748	96.54050
635	5.283	-195.71228	138.23801	1403.41504	-354.48828	-0.01381	878.58453	-373.59033	319.77054	873.16980	-169.25305	188.50963	850.87012	-287.88110	37.61447	438.04288	-482.24451	314.22821	480.00595	-218.34912	86.48450	66.40451	-523.78650	315.34897	98.21164
636	5.292	-199.55530	138.45749	1403.10327	-357.81177	-0.04863	878.26868	-378.31311	319.61111	873.14050	-173.41711	189.20688	850.66028	-290.39636	37.95043	437.85141	-487.65186	313.73630	480.61823	-218.55396	86.69587	66.56583	-537.78943	315.80792	99.99466
637	5.300	-203.41052	138.71664	1402.76428	-361.16443	-0.05637	877.93652	-383.06665	319.47736	873.08771	-177.61267	189.94699	850.44464	-292.96570	38.29530	437.64139	-493.00354	313.30972	481.16861	-218.77661	86.91589	66.72536	-551.31262	316.23178	101.85316
638	5.308	-207.28259	139.01587	1402.39697	-364.54932	-0.03745	877.58734	-387.85107	319.36975	873.00818	-181.84290	190.72762	850.22021	-295.58655	38.64554	437.41138	-498.31519	312.95074	481.65363	-219.01587	87.14165	66.88373	-564.34949	316.61810	103.75153
639	5.317	-211.17627	139.35544	1402.00037	-367.96997	0.00739	877.22046	-392.66638	319.28867	872.89911	-186.10986	191.54445	849.98334	-298.25574	38.99806	437.15985	-503.60229	312.66034	482.07101	-219.26978	87.37016	67.04192	-576.89587	316.96478	105.65538
640	5.325	-215.09692	139.73549	1401.57397	-371.42920	0.07722	876.83539	-397.51123	319.23407	872.75800	-190.41528	192.39160	849.72925	-300.97083	39.35041	436.88531	-508.87939	312.43814	482.41943	-219.53564	87.59863	67.20103	-588.94885	317.27032	107.53207
641	5.333	-219.04980	140.15594	1401.11768	-374.93054	0.17108	876.43164	-402.38428	319.20584	872.58282	-194.75952	193.26210	849.45282	-303.72888	39.70089	436.58652	-514.15955	312.28241	482.69839	-219.81128	87.82450	67.36237	-600.50769	317.53409	109.35110
642	5.342	-223.04102	140.61655	1400.63196	-378.47644	0.28801	876.00903	-407.28357	319.20401	872.37195	-199.14294	194.14841	849.14825	-306.52759	40.04855	436.26233	-519.45386	312.18988	482.90802	-220.09473	88.04565	67.52722	-611.57410	317.75620	111.08456
643	5.350	-227.07629	141.11667	1400.11768	-382.06995	0.42726	875.56750	-412.20752	319.22870	872.12427	-203.56458	195.04323	848.80975	-309.36487	40.39311	435.91211	-524.77087	312.15604	483.04883	-220.38403	88.26047	67.69691	-622.15125	317.93787	112.70740
644	5.358	-231.16235	141.65564	1399.57642	-385.71313	0.58839	875.10724	-417.15503	319.28052	871.83917	-208.02405	195.93996	848.43188	-312.23926	40.73488	435.53577	-530.11670	312.17511	483.12173	-220.67798	88.46777	67.87279	-632.24524	318.08112	114.19777
645	5.367	-235.30505	142.23257	1399.01038	-389.40845	0.77134	874.62866	-422.12537	319.36047	871.51642	-212.52039	196.83330	848.00977	-315.14978	41.07447	435.13394	-535.49438	312.24023	483.12766	-220.97510	88.66689	68.05606	-641.86292	318.18884	115.53706
646	5.375	-239.51025	142.84671	1398.42224	-393.15723	0.97649	874.13239	-427.11841	319.47021	871.15637	-217.05286	197.71967	847.53992	-318.09583	41.41261	434.70801	-540.90405	312.34378	483.06760	-221.27515	88.85751	68.24806	-651.01404	318.26456	116.71001
647	5.383	-243.78320	143.49744	1397.81494	-396.96143	1.20467	873.61926	-432.13513	319.61185	870.75964	-221.62122	198.59747	847.02075	-321.07703	41.74994	434.26013	-546.34302	312.47766	482.94241	-221.57739	89.03957	68.45013	-659.70837	318.31210	117.70450
648	5.392	-248.12842	144.18454	1397.19189	-400.82190	1.45712	873.09052	-437.17725	319.78784	870.32727	-226.22595	199.46722	846.45288	-324.09363	42.08685	433.79343	-551.80542	312.63367	482.75262	-221.88208	89.21322	68.66368	-667.95813	318.33530	118.51134
649	5.400	-252.54932	144.90833	1396.55640	-404.73999	1.73547	872.54749	-442.24719	320.00079	869.86035	-230.86755	200.33153	845.83972	-327.14551	42.42334	433.31158	-557.28271	312.80396	482.49829	-222.18921	89.37862	68.89027	-675.77527	318.33768	119.12400
650	5.408	-257.04822	145.66974	1395.91187	-408.71631	2.04163	871.99170	-447.34790	320.25299	869.35986	-235.54736	201.19479	845.18738	-330.23181	42.75909	432.81903	-562.76465	312.98145	482.17877	-222.49951	89.53593	69.13164	-683.17224	318.32205	119.53812
651	5.417	-261.62622	146.47043	1395.26099	-412.75171	2.37766	871.42493	-452.48181	320.54620	868.82654	-240.26709	202.06290	844.50439	-333.35229	43.09341	432.32059	-568.23828	313.16019	481.79269	-222.81348	89.68517	69.38966	-690.16174	318.29019	119.75109
652	5.425	-266.28284	147.31259	1394.60645	-416.84668	2.74574	870.84918	-457.65173	320.88107	868.26074	-245.02881	202.94257	843.80145	-336.50476	43.42535	431.82123	-573.68921	313.33563	481.33746	-223.13135	89.82622	69.66641	-696.75598	318.24271	119.76164
653	5.433	-271.01733	148.19896	1393.94995	-421.00232	3.14806	870.26642	-462.85974	321.25711	867.66180	-249.83447	203.84088	843.09058	-339.68628	43.75381	431.32599	-579.10229	313.50479	480.80951	-223.45361	89.95881	69.96407	-702.96570	318.17871	119.56947
654	5.442	-275.82727	149.13242	1393.29285	-425.21887	3.58667	869.67877	-468.10742	321.67236	867.02844	-254.68665	204.76472	842.38403	-342.89392	44.07754	430.83966	-584.46069	313.66641	480.20392	-223.78003	90.08251	70.28499	-708.80164	318.09595	119.17490
655	5.450	-280.71021	150.11575	1392.63538	-429.49731	4.06350	869.08838	-473.39539	322.12360	866.35822	-259.58765	205.72026	841.69336	-346.12280	44.39524	430.36661	-589.74780	313.82068	479.51471	-224.11157	90.19678	70.63153	-714.27258	317.99081	118.57880
656	5.458	-285.66309	151.15146	1391.97742	-433.83875	4.58024	868.49719	-478.72449	322.60651	865.64783	-264.53979	206.71262	841.02856	-349.36890	44.70559	429.91058	-594.94751	313.96912	478.73474	-224.44800	90.30099	71.00615	-719.38684	317.85858	117.78259
657	5.467	-290.68311	152.24158	1391.31775	-438.24402	5.13840	867.90723	-484.09534	323.11627	864.89325	-269.54639	207.74579	840.39752	-352.62732	45.00725	429.47473	-600.04346	314.11423	477.85617	-224.78906	90.39447	71.41133	-724.15222	317.69376	116.78842
658	5.475	-295.76770	153.38754	1390.65454	-442.71460	5.73916	867.31989	-489.50916	323.64801	864.09003	-274.61023	208.82260	839.80511	-355.89392	45.29894	429.06131	-605.02100	314.25909	476.87067	-225.13452	90.47652	71.84959	-728.57629	317.49057	115.59944
659	5.483	-300.91479	154.59032	1389.98523	-447.25195	6.38348	866.73651	-494.96875	324.19772	863.23370	-279.73572	209.94490	839.25342	-359.16589	45.57951	428.67188	-609.86719	314.40710	475.77008	-225.48511	90.54646	72.32349	-732.66736	317.24338	114.22034
660	5.492	-306.12256	155.85049	1389.30652	-451.85828	7.07203	866.15790	-500.47827	324.76266	862.32050	-284.92749	211.11394	838.74158	-362.44128	45.84800	428.30719	-614.57031	314.56149	474.54697	-225.83984	90.60361	72.83565	-736.43542	316.94739	112.65785
661	5.500	-311.38953	157.16858	1388.61499	-456.53540	7.80518	865.58429	-506.04443	325.34201	861.34778	-290.19128	212.33060	838.26636	-365.72107	46.10388	427.96735	-619.12231	314.72525	473.19537	-226.20044	90.64728	73.38884	-739.89246	316.59906	110.92133
662	5.508	-316.71484	158.54507	1387.90686	-461.28662	8.58311	865.01556	-511.67615	325.93701	860.31464	-295.53357	213.59579	837.82239	-369.00745	46.34716	427.65173	-623.51685	314.90091	471.71176	-226.56714	90.67673	73.98611	-743.05408	316.19675	109.02327
663	5.517	-322.09778	159.98088	1387.17908	-466.11475	9.40577	864.45093	-517.38403	326.55112	859.22272	-300.96179	214.91068	837.40308	-372.30542	46.57854	427.35931	-627.75195	315.09070	470.09576	-226.94116	90.69115	74.63071	-745.93884	315.74097	106.97977
664	5.525	-327.53772	161.47726	1386.42908	-471.02368	10.27293	863.88934	-523.18030	327.18945	858.07629	-306.48340	216.27664	837.00122	-375.62268	46.79951	427.08862	-631.82935	315.29654	468.35132	-227.32422	90.68958	75.32626	-748.57092	315.23486	104.81068
665	5.533	-333.03479	163.03613	1385.65552	-476.01770	11.18425	863.32928	-529.07690	327.85855	856.88312	-312.10596	217.69524	836.60950	-378.96838	47.01241	426.83786	-635.75562	315.52057	466.48734	-227.71851	90.67084	76.07689	-750.97766	314.68414	102.53965
666	5.542	-338.58875	164.65994	1384.85913	-481.10156	12.13932	862.76935	-535.08545	328.56577	855.65460	-317.83606	219.16768	836.22125	-382.35535	47.22035	426.60522	-639.54272	315.76517	464.51855	-228.12695	90.63343	76.88719	-753.19153	314.09726	100.19381
667	5.550	-344.20056	166.35164	1384.04272	-486.28003	13.13777	862.20813	-541.21484	329.31863	854.40588	-323.67859	220.69431	835.83075	-385.79712	47.42707	426.38895	-643.20874	316.03345	462.46585	-228.55396	90.57551	77.76233	-755.24792	313.48495	97.80321
668	5.558	-349.87073	168.11438	1383.21228	-491.55847	14.17934	861.64453	-547.47192	330.12442	853.15613	-329.63660	222.27386	835.43396	-389.30945	47.63670	426.18747	-646.77832	316.32947	460.35632	-229.00415	90.49477	78.70811	-757.18494	312.86008	95.39998
669	5.567	-355.59998	169.95123	1382.37634	-496.94226	15.26398	861.07831	-553.85840	330.98969	851.92804	-335.70984	223.90280	835.02893	-392.91016	47.85342	425.99966	-650.28345	316.65845	458.22293	-229.48340	90.38838	79.73100	-759.04138	312.23682	93.01721
670	5.575	-361.38928	171.86461	1381.54651	-502.43567	16.39188	860.51007	-560.37183	331.91989	850.74756	-341.89465	225.57486	834.61591	-396.61719	48.08105	425.82492	-653.76270	317.02658	456.10333	-229.99854	90.25298	80.83801	-760.85510	311.63016	90.68781
671	5.583	-367.23889	173.85587	1380.73743	-508.04431	17.56358	859.94177	-567.00513	332.91949	849.64313	-348.18518	227.28085	834.19812	-400.45056	48.32260	425.66330	-657.26050	317.44104	454.03851	-230.55786	90.08461	82.03674	-762.66150	311.05508	88.44310
672	5.592	-373.14880	175.92474	1379.96533	-513.77112	18.77991	859.37665	-573.74634	333.99158	848.64423	-354.57117	229.00896	833.78168	-404.42957	48.57982	425.51563	-660.82642	317.90955	452.07053	-231.17090	89.87874	83.33526	-764.49084	310.52579	86.31163
673	5.600	-379.11829	178.06917	1379.24817	-519.61877	20.04205	858.81970	-580.58008	335.13800	847.78058	-361.04089	230.74525	833.37543	-408.57385	48.85269	425.38354	-664.51099	318.43991	450.24030	-231.84912	89.63035	84.74193	-766.36682	310.05484	84.31797
674	5.608	-385.14636	180.28494	1378.60425	-525.58875	21.35145	858.27747	-587.48828	336.35934	847.08008	-367.58118	232.47478	832.99091	-412.90344	49.13908	425.26941	-668.36377	319.03943	448.58496	-232.60522	89.33405	86.26523	-768.30530	309.65268	82.48183
675	5.617	-391.23010	182.56589	1378.05078	-531.68030	22.70966	857.75818	-594.45068	337.65503	846.56769	-374.17883	234.18279	832.64148	-417.43677	49.43429	425.17630	-672.42871	319.71457	447.13547	-233.45288	88.98419	87.91355	-770.31287	309.32690	80.81737
676	5.625	-397.36584	184.90408	1377.60339	-537.89148	24.11819	857.27136	-601.44824	339.02328	846.26355	-380.82117	235.85620	832.34143	-422.19202	49.73096	425.10785	-676.73950	320.47025	445.91470	-234.40869	88.57519	89.69492	-772.38660	309.08206	79.33294
677	5.633	-403.54846	187.29015	1377.27478	-544.21741	25.57833	856.82794	-608.46216	340.46121	846.18188	-387.49744	237.48511	832.10498	-427.18567	50.01896	425.06805	-681.31494	321.30988	444.93594	-235.48926	88.10172	91.61672	-774.51453	308.91940	78.03104
678	5.642	-409.77234	189.71375	1377.07422	-550.65125	27.09084	856.43933	-615.47681	341.96472	846.32996	-394.19934	239.06409	831.94525	-432.43225	50.28547	425.06113	-686.15601	322.23489	444.20245	-236.71411	87.55908	93.68546	-776.67615	308.83694	76.90869
679	5.650	-416.02966	192.16412	1377.00769	-557.18420	28.65580	856.11737	-622.47949	343.52859	846.70746	-400.92102	240.59315	831.87354	-437.94568	50.51529	425.09128	-691.24194	323.24506	443.70752	-238.10303	86.94360	95.90649	-778.84460	308.82980	75.95807
680	5.658	-422.31238	194.63066	1377.07776	-563.80530	30.27232	855.87372	-629.46069	345.14636	847.30640	-407.65930	242.07813	831.89911	-443.73706	50.69134	425.16241	-696.53101	324.33838	443.43549	-239.67749	86.25295	98.28393	-780.98718	308.89053	75.16727
681	5.667	-428.61243	197.10329	1377.28406	-570.50110	31.93840	855.71899	-636.41455	346.81049	848.11139	-414.41223	243.53021	832.02917	-449.81628	50.79525	425.27802	-701.96021	325.51138	443.36334	-241.45923	85.48657	100.82045	-783.06970	309.00983	74.52133
682	5.675	-434.92224	199.57295	1377.62329	-577.25623	33.65079	855.66241	-643.33740	348.51254	849.10034	-421.17786	244.96484	832.26953	-456.19080	50.80812	425.44067	-707.45020	326.75925	443.46234	-243.47046	84.64601	103.51738	-785.05676	309.17703	74.00317
683	5.683	-441.23523	202.03188	1378.08960	-584.05505	35.40493	855.71118	-650.22705	350.24323	850.24530	-427.95447	246.39990	832.62451	-462.86609	50.71140	425.65207	-712.91040	328.07593	443.70020	-245.73169	83.73521	106.37473	-786.91589	309.38095	73.59464
684	5.692	-447.54578	204.47371	1378.67432	-590.87952	37.19500	855.86987	-657.08179	351.99295	851.51373	-434.73792	247.85338	833.09729	-469.84607	50.48773	425.91248	-718.24634	329.45438	444.04285	-248.26465	82.76074	109.39137	-788.61877	309.61041	73.27740
685	5.700	-453.85022	206.89354	1379.36633	-597.71204	39.01400	856.14014	-663.89819	353.75217	852.87012	-441.52185	249.34116	833.68933	-477.13171	50.12192	426.22073	-723.36670	330.88644	444.45621	-251.08716	81.73188	112.56538	-790.14294	309.85504	73.03369
686	5.708	-460.14563	209.28780	1380.15137	-604.53357	40.85400	856.52020	-670.67114	355.51187	854.27734	-448.29504	250.87486	834.39948	-484.72278	49.60176	426.57397	-728.19238	332.36295	444.90768	-254.21558	80.66068	115.89423	-791.47375	310.10544	72.84700
687	5.717	-466.43152	211.65404	1381.01294	-611.32727	42.70635	857.00500	-677.39282	357.26413	855.69824	-455.04285	252.46045	835.22223	-492.61609	48.91881	426.96765	-732.66260	333.87369	445.36761	-257.66260	79.56183	119.37518	-792.60413	310.35385	72.70248
688	5.725	-472.70740	213.99069	1381.93250	-618.07581	44.56202	857.58618	-684.05127	359.00253	857.09760	-461.74646	254.09714	836.14661	-500.80627	48.06907	427.39551	-736.73999	335.40735	445.81018	-261.43823	78.45244	123.00544	-793.53528	310.59412	72.58730
689	5.733	-478.97375	216.29684	1382.89075	-624.76331	46.41193	858.25226	-690.63330	360.72247	858.44330	-468.38416	255.77725	837.15466	-509.28601	47.05335	427.85001	-740.41309	336.95184	446.21448	-265.54761	77.35175	126.78241	-794.27527	310.82181	72.49073
690	5.742	-485.23132	218.57205	1383.86841	-631.37537	48.24726	858.98938	-697.12109	362.42120	859.70801	-474.93176	257.48660	838.22137	-518.04529	45.87757	428.32254	-743.69580	338.49423	446.56491	-269.99341	76.28069	130.70358	-794.83972	311.03412	72.40422
691	5.750	-491.48035	220.81604	1384.84814	-637.89978	50.05975	859.78192	-703.49756	364.09784	860.87006	-481.36487	259.20551	839.31555	-527.07312	44.55272	428.80423	-746.62622	340.02130	446.85156	-274.77368	75.26135	134.76636	-795.24841	311.22961	72.32130
692	5.758	-497.72180	223.02876	1385.81482	-644.32605	51.84195	860.61334	-709.74365	365.75284	861.91406	-487.66052	260.91034	840.40186	-536.35559	43.09454	429.28650	-749.25854	341.51981	447.06995	-279.88354	74.31644	138.96750	-795.52551	311.40805	72.23741
693	5.767	-503.95520	225.21013	1386.75732	-650.64539	53.58741	861.46716	-715.84204	367.38773	862.83136	-493.79822	262.57571	841.44366	-545.87781	41.52308	429.76196	-751.66040	342.97717	447.22061	-285.31592	73.46861	143.30240	-795.69617	311.57001	72.14969
694	5.775	-510.18005	227.36002	1387.66833	-656.85120	55.29078	862.32800	-721.77832	369.00424	863.61957	-499.76184	264.17679	842.40704	-555.62366	39.86201	430.22510	-753.90234	344.38193	447.30823	-291.06152	72.73972	147.76416	-795.78699	311.71652	72.05674
695	5.783	-516.39465	229.47809	1388.54480	-662.93982	56.94783	863.18237	-727.54077	370.60394	864.28198	-505.54138	265.69162	843.26422	-565.57556	38.13778	430.67300	-756.05273	345.72424	447.34055	-297.11108	72.15015	152.34236	-795.82190	311.84888	71.95834
696	5.792	-522.59607	231.56357	1389.38708	-668.90808	58.55550	864.01978	-733.12256	372.18753	864.82672	-511.13269	267.10349	843.99646	-575.71545	36.37871	431.10577	-758.17041	346.99615	447.32745	-303.45532	71.71799	157.02185	-795.82361	311.96826	71.85518
697	5.800	-528.78088	233.61508	1390.19885	-674.75574	60.11177	864.83295	-738.52148	373.75452	865.26514	-516.53821	268.40225	844.59613	-586.02380	34.61414	431.52673	-760.30176	348.19186	447.27966	-310.08643	71.45825	161.78143	-795.81091	312.07571	71.74861
698	5.808	-534.94348	235.63040	1390.98560	-680.48328	61.61559	865.61853	-743.73901	375.30325	865.61090	-521.76477	269.58524	845.06708	-596.47986	32.87357	431.94250	-762.47656	349.30762	447.20807	-316.99878	71.38215	166.59290	-795.79871	312.17194	71.64040
699	5.817	-541.07654	237.60634	1391.75378	-686.09387	63.06679	866.37695	-748.78198	376.83078	865.87854	-526.82556	270.65668	845.42358	-607.06335	31.18579	432.36240	-764.70898	350.34155	447.12268	-324.18970	71.49641	171.42003	-795.79846	312.25732	71.53254
700	5.825	-547.17175	239.53879	1392.51013	-691.59167	64.46594	867.11206	-753.65894	378.33344	866.08252	-531.73572	271.62665	845.68829	-617.75110	29.57829	432.79794	-766.99927	351.29352	447.03244	-331.65918	71.80271	176.21829	-795.81750	312.33197	71.42703
701	5.833	-553.21887	241.42274	1393.26074	-696.98181	65.81432	867.83105	-758.38110	379.80710	866.23602	-536.51135	272.50882	845.88879	-628.51990	28.07654	433.26205	-769.33594	352.16458	446.94461	-339.41235	72.29733	180.93488	-795.85950	312.39569	71.32578
702	5.842	-559.20691	243.25252	1394.01038	-702.27087	67.11371	868.54315	-762.96021	381.24792	866.35077	-541.16907	273.31815	846.05438	-639.34631	26.70355	433.76804	-771.69995	352.95685	446.86469	-347.45630	72.97092	185.50931	-795.92517	312.44824	71.23047
703	5.850	-565.12463	245.02202	1394.76282	-707.46667	68.36645	869.25934	-767.40698	382.65262	866.43640	-545.72253	274.06821	846.21259	-650.20544	25.47941	434.32855	-774.06885	353.67325	446.79645	-355.80273	73.80868	189.87469	-796.01306	312.48947	71.14251
704	5.858	-570.96057	246.72490	1395.52026	-712.57751	69.57522	869.99091	-771.73193	384.01917	866.50043	-550.18420	274.76920	846.38629	-661.07385	24.42106	434.95474	-776.42041	354.31723	446.74191	-364.46509	74.79070	193.95949	-796.12000	312.51923	71.06299
705	5.867	-576.70398	248.35498	1396.28357	-717.61267	70.74300	870.74878	-775.94214	385.34677	866.54840	-554.56140	275.42648	846.59192	-671.92712	23.54209	435.65536	-778.73535	354.89273	446.70175	-373.45972	75.89265	197.68968	-796.24158	312.53775	70.99266
706	5.875	-582.34583	249.90642	1397.05237	-722.58069	71.87297	871.54260	-780.04272	386.63614	866.58398	-558.86047	276.04001	846.83887	-682.74280	22.85264	436.43625	-781.00000	355.40421	446.67532	-382.80347	77.08675	200.99139	-796.37390	312.54544	70.93195
707	5.883	-587.87708	251.37407	1397.82544	-727.49133	72.96831	872.38019	-784.03735	387.88922	866.60956	-563.08411	276.60483	847.12952	-693.50085	22.35953	437.29984	-783.20581	355.85648	446.66116	-392.51489	78.34296	203.79373	-796.51184	312.54312	70.88099
708	5.892	-593.29187	252.75381	1398.60071	-732.35315	74.03206	873.26685	-787.92676	389.10904	866.62628	-567.23474	277.11221	847.46069	-704.18298	22.06637	438.24518	-785.35059	356.25482	446.65717	-402.61182	79.63021	206.03146	-796.65149	312.53183	70.83965
709	5.900	-598.58508	254.04276	1399.37537	-737.17395	75.06699	874.20508	-791.71143	390.29922	866.63440	-571.31287	277.55130	847.82520	-714.77429	21.97383	439.26816	-787.43628	356.60486	446.66095	-413.11060	80.91788	207.64783	-796.78918	312.51291	70.80756
710	5.908	-603.75403	255.23938	1400.14636	-741.96082	76.07539	875.19470	-795.39087	391.46359	866.63379	-575.32019	277.91104	848.21356	-725.26184	22.07994	440.36188	-789.46753	356.91260	446.67004	-424.02661	82.17696	208.59680	-796.92200	312.48782	70.78419
711	5.917	-608.79846	256.34375	1400.90979	-746.72009	77.05896	876.23303	-798.96436	392.60577	866.62396	-579.25891	278.18182	848.61584	-735.63611	22.38045	441.51733	-791.45190	357.18411	446.68207	-435.37183	83.38129	208.84509	-797.04822	312.45813	70.76884
712	5.925	-613.72009	257.35733	1401.66223	-751.45569	78.01875	877.31488	-802.43286	393.72885	866.60419	-583.13220	278.35696	849.02277	-745.89050	22.86920	442.72424	-793.39551	357.42560	446.69470	-447.15698	84.50838	208.37352	-797.16541	312.42529	70.76072
713	5.933	-618.52234	258.28308	1402.39966	-756.17102	78.95508	878.43329	-805.79761	394.83508	866.57379	-586.94373	278.43341	849.42657	-756.01990	23.53840	443.97159	-795.30420	357.64307	446.70593	-459.38867	85.53999	207.17767	-797.27356	312.39069	70.75892
714	5.942	-623.21082	259.12512	1403.11865	-760.86731	79.86765	879.57965	-809.06201	395.92569	866.53210	-590.69788	278.41202	849.82135	-766.02161	24.37900	445.24854	-797.18091	357.84222	446.71390	-472.07031	86.46236	205.26819	-797.37195	312.35541	70.76249
715	5.950	-627.79260	259.88867	1403.81567	-765.54529	80.75564	880.74445	-812.23022	397.00095	866.47845	-594.39929	278.29724	850.20294	-775.89246	25.38080	446.54483	-799.02734	358.02814	446.71698	-485.20239	87.26615	202.67020	-797.45984	312.32037	70.77046
716	5.958	-632.27649	260.57950	1404.48779	-770.20447	81.61787	881.91754	-815.30762	398.06018	866.41235	-598.05261	278.09650	850.56866	-785.63049	26.53272	447.85120	-800.84229	358.20520	446.71368	-498.78174	87.94603	199.42230	-797.53796	312.28613	70.78185
717	5.967	-636.67224	261.20355	1405.13245	-774.84314	82.45306	883.08868	-818.30078	399.10199	866.33344	-601.66150	277.81927	850.91699	-795.23352	27.82287	449.15955	-802.62329	358.37689	446.70276	-512.80200	88.50011	195.57510	-797.60632	312.25293	70.79569
718	5.975	-640.99036	261.76636	1405.74780	-779.45886	83.26010	884.24744	-821.21655	400.12439	866.24152	-605.22913	277.47607	851.24713	-804.69788	29.23870	450.46286	-804.36670	358.54584	446.68317	-527.25464	88.92924	191.18927	-797.66516	312.22083	70.81107
719	5.983	-645.24133	262.27264	1406.33215	-784.05017	84.03824	885.38391	-824.06226	401.12506	866.13672	-608.75842	277.07761	851.55859	-814.01965	30.76702	451.75516	-806.06934	358.71371	446.65405	-542.12720	89.23632	186.33353	-797.71472	312.18951	70.82715
720	5.992	-649.43713	262.72586	1406.88489	-788.61414	84.78738	886.48853	-826.84497	402.10162	866.01917	-612.24988	276.63391	851.85095	-823.19373	32.39428	453.03131	-807.72778	358.88135	446.61481	-557.40601	89.42554	181.08228	-797.75549	312.15866	70.84316
721	6.000	-653.58826	263.12817	1407.40503	-793.14880	85.50820	887.55243	-829.57080	403.05185	865.88959	-615.70496	276.15402	852.12402	-832.21423	34.10663	454.28674	-809.34009	359.04901	446.56519	-573.07373	89.50185	175.51352	-797.78723	312.12775	70.85847
722	6.008	-657.70569	263.48056	1407.89282	-797.65295	86.20226	888.56738	-832.24634	403.97375	865.74866	-619.12390	275.64563	852.37756	-841.07483	35.89014	455.51730	-810.90601	359.21640	446.50519	-589.11230	89.47059	169.70657	-797.81042	312.09619	70.87254
723	6.017	-661.79895	263.78317	1408.34839	-802.12512	86.87199	889.52600	-834.87646	404.86588	865.59741	-622.50720	275.11508	852.61133	-849.76941	37.73104	456.71924	-812.42505	359.38306	446.43524	-605.50073	89.33717	163.74023	-797.82483	312.06357	70.88499
724	6.025	-665.87683	264.03580	1408.77209	-806.56555	87.52061	890.42181	-837.46655	405.72717	865.43689	-625.85510	274.56750	852.82532	-858.29260	39.61594	457.88904	-813.90063	359.54849	446.35608	-622.21777	89.10704	157.69095	-797.83093	312.02936	70.89556
725	6.033	-669.94641	264.23834	1409.16479	-810.97424	88.15198	891.24933	-840.02075	406.55731	865.26849	-629.16907	274.00702	853.01978	-866.64050	41.53200	459.02350	-815.33447	359.71243	446.26880	-639.23975	88.78568	151.63159	-797.82776	311.99332	70.90415
726	6.042	-674.01282	264.39114	1409.52710	-815.35339	88.77032	892.00415	-842.54199	407.35657	865.09344	-632.45129	273.43680	853.19470	-874.81018	43.46717	460.11987	-816.73096	359.87497	446.17468	-656.54224	88.37868	145.63023	-797.81628	311.95526	70.91078
727	6.050	-678.07874	264.49539	1409.86011	-819.70471	89.38000	892.68311	-845.03418	408.12579	864.91309	-635.70520	272.85950	853.35010	-882.80237	45.41029	461.17603	-818.09375	360.03665	446.07523	-674.09985	87.89191	139.74951	-797.79553	311.91516	70.91559
728	6.058	-682.14490	264.55304	1410.16418	-824.03186	89.98524	893.28430	-847.50000	408.86649	864.72894	-638.93469	272.27719	853.48566	-890.61902	47.35120	462.19037	-819.42773	360.19849	445.97192	-691.88623	87.33165	134.04613	-797.76599	311.87317	70.91884
729	6.067	-686.21033	264.56674	1410.44019	-828.33777	90.58988	893.80719	-849.94263	409.58060	864.54224	-642.14563	271.69174	853.60052	-898.26575	49.28085	463.16214	-820.73657	360.36188	445.86621	-709.87476	86.70460	128.57062	-797.72766	311.82959	70.92088
730	6.075	-690.27234	264.53967	1410.68835	-832.62708	91.19711	894.25244	-852.36426	410.27057	864.35431	-645.34436	271.10474	853.69360	-905.74915	51.19133	464.09134	-822.02515	360.52841	445.75940	-728.03760	86.01799	123.36747	-797.68079	311.78479	70.92216
731	6.083	-694.32678	264.47498	1410.90906	-836.90466	91.80939	894.62195	-854.76733	410.93915	864.16632	-648.53723	270.51749	853.76373	-913.07874	53.07590	464.97873	-823.29712	360.69974	445.65250	-746.34644	85.27953	118.47511	-797.62537	311.73923	70.92316
732	6.092	-698.36902	264.37555	1411.10254	-841.17468	92.42836	894.91876	-857.15527	411.58923	863.97955	-651.73083	269.93103	853.80969	-920.26550	54.92897	465.82587	-824.55688	360.87726	445.54626	-764.77197	84.49730	113.92628	-797.56287	311.69339	70.92441
733	6.100	-702.39490	264.24362	1411.26868	-845.44202	93.05476	895.14685	-859.53003	412.22375	863.79480	-654.93176	269.34598	853.83081	-927.32043	56.74614	466.63501	-825.80786	361.06195	445.44116	-783.28442	83.67969	109.74825	-797.49353	311.64777	70.92648
734	6.108	-706.40002	264.08060	1411.40747	-849.71179	93.68855	895.31079	-861.89502	412.84555	863.61298	-658.14514	268.76248	853.82697	-934.25525	58.52406	467.40894	-827.05493	361.25406	445.33737	-801.85278	82.83523	105.96305	-797.41882	311.60278	70.92993
735	6.117	-710.38025	263.88702	1411.51855	-853.98792	94.32893	895.41577	-864.25342	413.45706	863.43457	-661.37634	268.18015	853.79852	-941.08118	60.26035	468.15088	-828.30151	361.45297	445.23495	-820.44604	81.97247	102.58771	-797.33948	311.55875	70.93526
736	6.125	-714.33313	263.66260	1411.60144	-858.27454	94.97448	895.46710	-866.60767	414.06036	863.25995	-664.62878	267.59818	853.74628	-947.80750	61.95347	468.86441	-829.55151	361.65710	445.13376	-839.03101	81.09985	99.63445	-797.25793	311.51587	70.94296
737	6.133	-718.25696	263.40619	1411.65588	-862.57507	95.62322	895.47003	-868.96167	414.65683	863.08923	-667.90564	267.01535	853.67133	-954.44348	63.60242	469.55331	-830.80957	361.86404	445.03357	-857.57446	80.22556	97.11075	-797.17517	311.47412	70.95343
738	6.142	-722.15051	263.11609	1411.68176	-866.89343	96.27278	895.42969	-871.31885	415.24710	862.92218	-671.20911	266.43018	853.57483	-960.99597	65.20657	470.22150	-832.07886	362.07040	444.93405	-876.04053	79.35743	95.01936	-797.09314	311.43338	70.96696
739	6.150	-726.01428	262.79007	1411.67920	-871.23206	96.92046	895.35083	-873.68286	415.83099	862.75830	-674.54163	265.84097	853.45801	-967.47107	66.76533	470.87277	-833.36401	362.27228	444.83490	-894.39380	78.50288	93.35843	-797.01404	311.39328	70.98374
740	6.158	-729.84973	262.42581	1411.64844	-875.59338	97.56330	895.23779	-876.05688	416.40744	862.59680	-677.90393	265.24585	853.32214	-973.87292	68.27793	471.51096	-834.66821	362.46527	444.73575	-912.59619	77.66885	92.12135	-796.93909	311.35330	71.00387
741	6.167	-733.65906	262.02103	1411.59009	-879.97961	98.19825	895.09436	-878.44409	416.97446	862.43658	-681.29773	264.64282	853.16827	-980.20471	69.74321	472.13965	-835.99561	362.64481	444.63605	-930.61011	76.86171	91.29684	-796.87048	311.31274	71.02728
742	6.175	-737.44617	261.57370	1411.50488	-884.39319	98.82215	894.92389	-880.84814	417.52930	862.27625	-684.72424	264.02975	852.99756	-986.46960	71.15936	472.76215	-837.34888	362.80649	444.53528	-948.39551	76.08726	90.86892	-796.80969	311.27078	71.05385
743	6.183	-741.21521	261.08221	1411.39319	-888.83508	99.43185	894.72931	-883.27197	418.06854	862.11426	-688.18396	263.40430	852.81110	-992.66907	72.52398	473.38147	-838.73169	362.94611	444.43277	-965.91235	75.35071	90.81700	-796.75818	311.22644	71.08333
744	6.192	-744.97058	260.54547	1411.25574	-893.30676	100.02426	894.51294	-885.71851	418.58832	861.94879	-691.67834	262.76373	852.61017	-998.80579	73.83393	474.00024	-840.14673	363.06003	444.32779	-983.11914	74.65668	91.11601	-796.71716	311.17880	71.11545
745	6.200	-748.71765	259.96268	1411.09302	-897.80969	100.59644	894.27704	-888.19019	419.08450	861.77802	-695.20789	262.10510	852.39600	-1004.88245	75.08549	474.62048	-841.59741	363.14517	444.21951	-999.97461	74.00919	91.73657	-796.68762	311.12677	71.14995
746	6.208	-752.46130	259.33344	1410.90552	-902.34485	101.14557	894.02325	-890.68945	419.55286	861.60010	-698.77356	261.42493	852.16986	-1010.90149	76.27450	475.24359	-843.08618	363.19916	444.10715	-1016.43701	73.41168	92.64530	-796.67004	311.06940	71.18661
747	6.217	-756.20691	258.65768	1410.69336	-906.91296	101.66908	893.75323	-893.21875	419.98932	861.41321	-702.37512	260.71954	851.93311	-1016.86731	77.39651	475.87012	-844.61646	363.22021	443.98996	-1032.46558	72.86710	93.80529	-796.66541	311.00583	71.22532
748	6.225	-759.95911	257.93576	1410.45715	-911.51428	102.16463	893.46826	-895.78027	420.39008	861.21576	-706.01331	259.98511	851.68689	-1022.78357	78.44711	476.49979	-846.19189	363.20728	443.86725	-1048.01929	72.37785	95.17660	-796.67346	310.93527	71.26616
749	6.233	-763.72302	257.16852	1410.19739	-916.14880	102.63013	893.16956	-898.37646	420.75168	861.00635	-709.68787	259.21793	851.43237	-1028.65686	79.42219	477.13129	-847.81519	363.15988	443.73840	-1063.05908	71.94589	96.71691	-796.69519	310.85715	71.30941
750	6.242	-767.50232	256.35709	1409.91455	-920.81702	103.06375	892.85803	-901.00928	421.07129	860.78394	-713.39954	258.41479	851.17047	-1034.49255	80.31821	477.76224	-849.49121	363.07797	443.60294	-1077.54785	71.57277	98.38243	-796.72986	310.77103	71.35561
751	6.250	-771.30164	255.50307	1409.60913	-925.51819	103.46393	892.53448	-903.68091	421.34634	860.54803	-717.14758	257.57324	850.90173	-1040.29797	81.13257	478.38913	-851.22290	362.96188	443.46030	-1091.45190	71.25957	100.12876	-796.77795	310.67670	71.40553
752	6.258	-775.12488	254.60817	1409.28186	-930.25110	103.82938	892.19958	-906.39404	421.57498	860.29834	-720.93298	256.69177	850.62653	-1046.08118	81.86382	479.00754	-853.01514	362.81216	443.31000	-1104.74170	71.00695	101.91207	-796.83923	310.57422	71.46021
753	6.267	-778.97546	253.67409	1408.93335	-935.01477	104.15913	891.85382	-909.15039	421.75571	860.03522	-724.75598	255.77010	850.34473	-1051.84998	82.51189	479.61212	-854.87158	362.62958	443.15137	-1117.39331	70.81508	103.69020	-796.91345	310.46375	71.52088
754	6.275	-782.85632	252.70229	1408.56421	-939.80798	104.45255	891.49756	-911.95239	421.88763	859.75934	-728.61755	254.80902	850.05585	-1057.61292	83.07822	480.19696	-856.79590	362.41489	442.98380	-1129.38940	70.68360	105.42401	-797.00037	310.34570	71.58889
755	6.283	-786.77014	251.69382	1408.17542	-944.62878	104.70936	891.13104	-914.80127	421.97034	859.47180	-732.51794	253.81046	849.75903	-1063.37854	83.56580	480.75595	-858.79102	362.16898	442.80649	-1140.72119	70.61155	107.07863	-797.09998	310.22064	71.66562
756	6.292	-790.71838	250.64940	1407.76770	-949.47522	104.92978	890.75446	-917.69800	422.00412	859.17413	-736.45813	252.77722	849.45319	-1069.15344	83.97910	481.28311	-860.85938	361.89282	442.61868	-1151.39014	70.59725	108.62468	-797.21179	310.08923	71.75236
757	6.300	-794.70251	249.56958	1407.34241	-954.34485	105.11453	890.36810	-920.64331	421.98987	858.86798	-740.43860	251.71289	849.13727	-1074.94495	84.32390	481.77316	-863.00122	361.58752	442.41968	-1161.40820	70.63828	110.03943	-797.33557	309.95221	71.85020
758	6.308	-798.72278	248.45508	1406.90076	-959.23596	105.26495	889.97229	-923.63599	421.92935	858.55499	-744.45959	250.62144	848.81018	-1080.75818	84.60704	482.22202	-865.21631	361.25455	442.20892	-1170.80103	70.73138	111.30767	-797.47009	309.81039	71.95988
759	6.317	-802.77820	247.30714	1406.44434	-964.14612	105.38306	889.56738	-926.67432	421.82523	858.23700	-748.51941	249.50711	848.47150	-1086.59631	84.83613	482.62720	-867.50171	360.89557	441.98627	-1179.60620	70.87241	112.42240	-797.61536	309.66458	72.08173
760	6.325	-806.86682	246.12788	1405.97522	-969.07214	105.47160	889.15405	-929.75513	421.68106	857.91559	-752.61658	248.37405	848.12115	-1092.46155	85.01922	482.98840	-869.85278	360.51285	441.75192	-1187.87549	71.05641	113.38505	-797.77014	309.51550	72.21551
761	6.333	-810.98645	244.92038	1405.49536	-974.01208	105.53403	888.73322	-932.87402	421.50150	857.59204	-756.74768	247.22623	847.75983	-1098.35266	85.16450	483.30765	-872.26294	360.10907	441.50662	-1195.67358	71.27762	114.20544	-797.93323	309.36389	72.36044
762	6.342	-815.13245	243.68875	1405.00684	-978.96301	105.57455	888.30597	-936.02539	421.29218	857.26740	-760.90808	246.06726	847.38898	-1104.26819	85.28006	483.58945	-874.72290	359.68762	441.25162	-1203.07764	71.52953	114.90123	-798.10339	309.21039	72.51514
763	6.350	-819.29993	242.43805	1404.51196	-983.92224	105.59802	887.87366	-939.20215	421.05963	856.94232	-765.09192	244.90036	847.01044	-1110.20325	85.37374	483.84070	-877.22266	359.25229	440.98880	-1210.17554	71.80502	115.49696	-798.27869	309.05554	72.67773
764	6.358	-823.48206	241.17415	1404.01270	-988.88708	105.60979	887.43774	-942.39624	420.81110	856.61719	-769.29187	243.72842	846.62653	-1116.15222	85.45307	484.07034	-879.74927	358.80740	440.72046	-1217.06470	72.09650	116.02271	-798.45789	308.89984	72.84583
765	6.367	-827.67200	239.90350	1403.51147	-993.85461	105.61561	887.00012	-945.59961	420.55447	856.29205	-773.50061	242.55405	846.23993	-1122.10876	85.52531	484.28879	-882.29004	358.35767	440.44925	-1223.84766	72.39607	116.51247	-798.63879	308.74374	73.01678
766	6.375
767	6.383
768	6.392
769	6.400
770	6.408
771	6.417
772	6.425
773	6.433
774	6.442
775	6.450
776	6.458
777	6.467
778	6.475
779	6.483
780	6.492
781	6.500
782	6.508
783	6.517
784	6.525
785	6.533
786	6.542
787	6.550
788	6.558
789	6.567
790	6.575
791	6.583
792	6.592
793	6.600
794	6.608
795	6.617
796	6.625
797	6.633
798	6.642
799	6.650
800	6.658
801	6.667
802	6.675
803	6.683
804	6.692
805	6.700
806	6.708
807	6.717
808	6.725
809	6.733
810	6.742
811	6.750
812	6.758
813	6.767
814	6.775
815	6.783
816	6.792
817	6.800
818	6.808
819	6.817
820	6.825
821	6.833
822	6.842
823	6.850
824	6.858
825	6.867
826	6.875
827	6.883
828	6.892
829	6.900
830	6.908
831	6.917
832	6.925
833	6.933
834	6.942
835	6.950
836	6.958
837	6.967
838	6.975
839	6.983
840	6.992
841	7.000
842	7.008
843	7.017
844	7.025
845	7.033
846	7.042
847	7.050
848	7.058
849	7.067
850	7.075
851	7.083
852	7.092
853	7.100
854	7.108
855	7.117
856	7.125
857	7.133
858	7.142
859	7.150
860	7.158
861	7.167
862	7.175
863	7.183
864	7.192
865	7.200
866	7.208
867	7.217
868	7.225
869	7.233
870	7.242
871	7.250
872	7.258
873	7.267
874	7.275
875	7.283
876	7.292
877	7.300
878	7.308
879	7.317
880	7.325
881	7.333
882	7.342
883	7.350
884	7.358
885	7.367
886	7.375
887	7.383
888	7.392
889	7.400
890	7.408
891	7.417
892	7.425
893	7.433
894	7.442
895	7.450
896	7.458
897	7.467
898	7.475
899	7.483
900	7.492
901	7.500
902	7.508
903	7.517
904	7.525
905	7.533
906	7.542
907	7.550
908	7.558
909	7.567
910	7.575
911	7.583
912	7.592
913	7.600
914	7.608
915	7.617
916	7.625
917	7.633
918	7.642
919	7.650
920	7.658
921	7.667
922	7.675
923	7.683
924	7.692
925	7.700
926	7.708
927	7.717
928	7.725
929	7.733
930	7.742
931	7.750
932	7.758
933	7.767
934	7.775
935	7.783
936	7.792
937	7.800
938	7.808
939	7.817
940	7.825
941	7.833
942	7.842
943	7.850
944	7.858
945	7.867
946	7.875
947	7.883
948	7.892
949	7.900
950	7.908
951	7.917
952	7.925
953	7.933
954	7.942
955	7.950
956	7.958
957	7.967
958	7.975
