# Supplementary material for: Musculoskeletal modeling and humanoid control of robots based on human gait data
Source: PeerJ Comput Sci. 2021 Aug 9;7:e657. doi: 10.7717/peerj-cs.657 (PMC8372000; doi:10.7717/peerj-cs.657)
Supplement: Supplemental Information 2 [file peerj-cs-07-657-s002.zip › position/Cap101.trc]

PathFileType	4	(X/Y/Z)	E:\20201110\Cap101.trc
DataRate	CameraRate	NumFrames	NumMarkers	Units	OrigDataRate	OrigDataStartFrame	OrigNumFrames
120.00	120.00	993	8	mm	120.00	1	993
Frame#	Time	head			hip_L			hip_R			hip			knee_L			knee_R			ank_L			ank_R
		X1	Y1	Z1	X2	Y2	Z2	X3	Y3	Z3	X4	Y4	Z4	X5	Y5	Z5	X6	Y6	Z6	X7	Y7	Z7	X8	Y8	Z8
1	0.000
2	0.008
3	0.017
4	0.025
5	0.033
6	0.042
7	0.050
8	0.058
9	0.067
10	0.075
11	0.083
12	0.092
13	0.100
14	0.108
15	0.117
16	0.125
17	0.133
18	0.142
19	0.150
20	0.158
21	0.167
22	0.175
23	0.183
24	0.192
25	0.200
26	0.208
27	0.217
28	0.225
29	0.233
30	0.242
31	0.250
32	0.258
33	0.267
34	0.275
35	0.283
36	0.292
37	0.300
38	0.308
39	0.317
40	0.325
41	0.333
42	0.342
43	0.350
44	0.358
45	0.367
46	0.375
47	0.383
48	0.392
49	0.400
50	0.408
51	0.417
52	0.425
53	0.433
54	0.442
55	0.450
56	0.458
57	0.467
58	0.475
59	0.483
60	0.492
61	0.500
62	0.508
63	0.517
64	0.525
65	0.533
66	0.542
67	0.550
68	0.558
69	0.567
70	0.575
71	0.583
72	0.592
73	0.600
74	0.608
75	0.617
76	0.625
77	0.633
78	0.642
79	0.650
80	0.658
81	0.667
82	0.675
83	0.683
84	0.692
85	0.700
86	0.708
87	0.717
88	0.725
89	0.733
90	0.742
91	0.750
92	0.758
93	0.767
94	0.775
95	0.783
96	0.792
97	0.800
98	0.808
99	0.817
100	0.825
101	0.833
102	0.842
103	0.850
104	0.858
105	0.867
106	0.875
107	0.883
108	0.892
109	0.900
110	0.908
111	0.917
112	0.925
113	0.933
114	0.942
115	0.950
116	0.958
117	0.967
118	0.975
119	0.983
120	0.992
121	1.000
122	1.008
123	1.017
124	1.025
125	1.033
126	1.042
127	1.050
128	1.058
129	1.067
130	1.075
131	1.083
132	1.092
133	1.100
134	1.108
135	1.117
136	1.125
137	1.133
138	1.142
139	1.150
140	1.158
141	1.167
142	1.175
143	1.183
144	1.192
145	1.200
146	1.208
147	1.217
148	1.225
149	1.233
150	1.242
151	1.250
152	1.258
153	1.267
154	1.275
155	1.283
156	1.292
157	1.300
158	1.308
159	1.317
160	1.325
161	1.333
162	1.342
163	1.350
164	1.358
165	1.367
166	1.375
167	1.383
168	1.392
169	1.400
170	1.408
171	1.417
172	1.425
173	1.433
174	1.442
175	1.450
176	1.458
177	1.467
178	1.475
179	1.483
180	1.492
181	1.500
182	1.508
183	1.517
184	1.525
185	1.533
186	1.542
187	1.550
188	1.558
189	1.567
190	1.575
191	1.583
192	1.592
193	1.600
194	1.608
195	1.617
196	1.625
197	1.633
198	1.642
199	1.650
200	1.658
201	1.667
202	1.675
203	1.683
204	1.692
205	1.700
206	1.708
207	1.717
208	1.725
209	1.733
210	1.742
211	1.750
212	1.758
213	1.767
214	1.775
215	1.783
216	1.792
217	1.800
218	1.808
219	1.817
220	1.825
221	1.833
222	1.842
223	1.850
224	1.858
225	1.867
226	1.875
227	1.883
228	1.892
229	1.900
230	1.908
231	1.917
232	1.925
233	1.933
234	1.942
235	1.950
236	1.958
237	1.967
238	1.975
239	1.983
240	1.992
241	2.000
242	2.008
243	2.017
244	2.025
245	2.033
246	2.042
247	2.050
248	2.058
249	2.067
250	2.075
251	2.083
252	2.092
253	2.100
254	2.108
255	2.117
256	2.125
257	2.133
258	2.142
259	2.150
260	2.158
261	2.167
262	2.175
263	2.183
264	2.192
265	2.200
266	2.208
267	2.217
268	2.225
269	2.233
270	2.242
271	2.250
272	2.258
273	2.267
274	2.275
275	2.283
276	2.292
277	2.300
278	2.308
279	2.317
280	2.325
281	2.333
282	2.342
283	2.350
284	2.358
285	2.367
286	2.375
287	2.383
288	2.392
289	2.400
290	2.408
291	2.417
292	2.425
293	2.433
294	2.442
295	2.450
296	2.458
297	2.467
298	2.475
299	2.483
300	2.492
301	2.500
302	2.508
303	2.517
304	2.525
305	2.533
306	2.542
307	2.550
308	2.558
309	2.567
310	2.575
311	2.583
312	2.592
313	2.600
314	2.608
315	2.617
316	2.625
317	2.633
318	2.642
319	2.650
320	2.658
321	2.667
322	2.675
323	2.683
324	2.692
325	2.700
326	2.708
327	2.717
328	2.725
329	2.733
330	2.742	1671.03442	238.51714	1379.61157	1493.08008	60.76213	855.88342	1459.85620	381.03979	861.88831	1670.81165	254.78224	833.45490	1532.93164	29.16823	417.76663	1454.81299	352.28201	438.90488	1831.55066	63.90851	178.62642	1454.51074	312.53754	60.58992
331	2.750	1665.94580	239.92694	1380.03528	1487.74475	61.78788	856.63617	1455.75940	382.35663	861.86694	1666.19958	255.07579	833.64545	1521.09827	29.64175	418.73764	1452.89636	352.88193	438.75897	1821.35999	65.30167	182.26329	1454.45276	312.61496	60.51992
332	2.758	1660.86035	241.32356	1380.46704	1482.41528	62.81220	857.40588	1451.68262	383.67050	861.84143	1661.59900	255.36037	833.84088	1509.28870	30.14064	419.72394	1450.99182	353.47095	438.61591	1811.09326	66.69849	185.75609	1454.39746	312.68756	60.45278
333	2.767	1655.78076	242.69427	1380.91467	1477.09741	63.83406	858.20807	1447.64514	384.97867	861.80792	1657.02124	255.62689	834.04547	1497.52600	30.68925	420.73975	1449.11023	354.03888	438.47830	1800.67712	68.10175	188.96626	1454.34705	312.75085	60.39121
334	2.775	1650.71021	244.02728	1381.38464	1471.79578	64.85318	859.05548	1443.66577	386.27881	861.76276	1652.47705	255.86613	834.26270	1485.83203	31.30995	421.79739	1447.26038	354.57681	438.34833	1790.04272	69.51259	191.76582	1454.30359	312.80090	60.33768
335	2.783	1645.65137	245.31210	1381.88220	1466.51465	65.87021	859.95715	1439.76123	387.56909	861.70300	1647.97620	256.06876	834.49463	1474.22705	32.02229	422.90634	1445.44861	355.07776	438.22757	1779.12805	70.92997	194.04182	1454.26880	312.83463	60.29427
336	2.792	1640.60681	246.53990	1382.41064	1461.25671	66.88681	860.91736	1435.94666	388.84821	861.62628	1643.52759	256.22543	834.74207	1462.72913	32.84234	424.07275	1443.67773	355.53690	438.11691	1767.87915	72.35049	195.69981	1454.24377	312.84998	60.26258
337	2.800	1635.57910	247.70375	1382.97144	1456.02393	67.90548	861.93579	1432.23474	390.11517	861.53107	1639.13867	256.32709	835.00403	1451.35425	33.78214	425.29926	1441.94751	355.95193	438.01639	1756.25073	73.76839	196.66620	1454.22888	312.84598	60.24372
338	2.808	1630.57031	248.79874	1383.56360	1450.81689	68.92928	863.00708	1428.63538	391.36923	861.41638	1634.81519	256.36530	835.27808	1440.11621	34.84945	426.58490	1440.25513	356.32303	437.92535	1744.20654	75.17597	196.88951	1454.22400	312.82272	60.23819
339	2.817	1625.58215	249.82204	1384.18469	1445.63574	69.96137	864.12158	1425.15503	392.60959	861.28204	1630.56140	256.33273	835.56036	1429.02637	36.04768	427.92545	1438.59497	356.65274	437.84238	1731.71851	76.56403	196.34061	1454.22876	312.78143	60.24591
340	2.825	1620.61621	250.77280	1384.83008	1440.47961	71.00446	865.26630	1421.79688	393.83505	861.12860	1626.37964	256.22366	835.84589	1418.09473	37.37598	429.31390	1436.96021	356.94547	437.76553	1718.76709	77.92246	195.01181	1454.24194	312.72409	60.26625
341	2.833	1615.67346	251.65201	1385.49377	1435.34753	72.06029	866.42548	1418.56055	395.04388	860.95703	1622.27026	256.03436	836.12897	1407.32947	38.82952	430.74106	1435.34326	357.20712	437.69254	1705.33887	79.24092	192.91553	1454.26245	312.65347	60.29807
342	2.842	1610.75452	252.46220	1386.16858	1430.23853	73.12907	867.58209	1415.44177	396.23361	860.76862	1618.23145	255.76355	836.40363	1396.73755	40.39998	432.19626	1433.73682	357.44449	437.62091	1691.42688	80.50929	190.08208	1454.28882	312.57275	60.33976
343	2.850	1605.85938	253.20714	1386.84619	1425.15161	74.20923	868.71899	1412.43274	397.40094	860.56506	1614.25977	255.41270	836.66406	1386.32507	42.07604	433.66812	1432.13428	357.66443	437.54819	1677.02893	81.71809	186.55725	1454.31934	312.48529	60.38938
344	2.858	1600.98767	253.89139	1387.51831	1420.08643	75.29712	869.81964	1409.52246	398.54181	860.34814	1610.34985	254.98613	836.90509	1376.09741	43.84399	435.14526	1430.53052	357.87360	437.47223	1662.14685	82.85876	182.39983	1454.35291	312.39435	60.44474
345	2.867	1596.13818	254.51993	1388.17639	1415.04297	76.38714	870.86951	1406.69690	399.65149	860.11963	1606.49487	254.49092	837.12256	1366.05908	45.68842	436.61676	1428.92236	358.07755	437.39127	1646.78662	83.92386	177.67886	1454.38794	312.30298	60.50351
346	2.875	1591.30957	255.09773	1388.81213	1410.02161	77.47194	871.85620	1403.93958	400.72479	859.88116	1602.68677	253.93663	837.31366	1356.21411	47.59280	438.07263	1427.30823	358.28061	437.30399	1630.95728	84.90703	172.47122	1454.42346	312.21375	60.56341
347	2.883	1586.49963	255.62939	1389.41797	1405.02344	78.54290	872.76990	1401.23267	401.75635	859.63422	1598.91675	253.33484	837.47717	1346.56592	49.54012	439.50421	1425.68860	358.48560	437.20966	1614.67175	85.80309	166.85916	1454.45874	312.12863	60.62228
348	2.892	1581.70605	256.11880	1389.98706	1400.04932	79.59075	873.60370	1398.55701	402.74106	859.38000	1595.17529	252.69855	837.61328	1337.11719	51.51342	440.90417	1424.06531	358.69357	437.10803	1597.94629	86.60793	160.92822	1454.49292	312.04892	60.67823
349	2.900	1576.92603	256.56891	1390.51379	1395.10046	80.60622	874.35315	1395.89355	403.67413	859.11926	1591.45288	252.04144	837.72375	1327.86951	53.49629	442.26666	1422.44141	358.90411	436.99921	1580.80115	87.31849	154.76521	1454.52563	311.97534	60.72976
350	2.908	1572.15674	256.98154	1390.99365	1390.17761	81.58080	875.01599	1393.22375	404.55167	858.85260	1587.74023	251.37715	837.81134	1318.82349	55.47324	443.58719	1420.82117	359.11539	436.88370	1563.26025	87.93272	148.45650	1454.55664	311.90784	60.77581
351	2.917	1567.39502	257.35739	1391.42322	1385.28137	82.50728	875.59167	1390.53076	405.37073	858.58014	1584.02856	250.71851	837.87976	1309.97852	57.43001	444.86255	1419.20862	359.32446	436.76208	1545.35156	88.44962	142.08635	1454.58545	311.84598	60.81585
352	2.925	1562.63806	257.69611	1391.80042	1380.41162	83.38036	876.08112	1387.79956	406.12964	858.30170	1580.31018	250.07692	837.93286	1301.33264	59.35379	446.09045	1417.60840	359.52765	436.63501	1527.10669	88.86916	135.73557	1454.61182	311.78876	60.84986
353	2.933	1557.88281	257.99628	1392.12402	1375.56738	84.19695	876.48590	1385.01758	406.82797	858.01672	1576.57837	249.46179	837.97449	1292.88281	61.23338	447.26962	1416.02441	359.72092	436.50311	1508.56067	89.19241	129.48019	1454.63550	311.73492	60.87831
354	2.942	1553.12646	258.25574	1392.39404	1370.74707	84.95624	876.80841	1382.17517	407.46671	857.72467	1572.82751	248.88019	838.00806	1284.62427	63.05920	448.39929	1414.45972	359.90024	436.36682	1489.75122	89.42150	123.39039	1454.65588	311.68307	60.90212
355	2.950	1548.36670	258.47183	1392.61169	1365.94849	85.65976	877.05103	1379.26599	408.04803	857.42462	1569.05322	248.33662	838.03607	1276.55212	64.82336	449.47922	1412.91650	360.06186	436.22644	1470.71777	89.55976	117.52948	1454.67273	311.63168	60.92257
356	2.958	1543.60107	258.64157	1392.77832	1361.16858	86.31106	877.21655	1376.28638	408.57532	857.11566	1565.25244	247.83310	838.06018	1268.65991	66.51962	450.50952	1411.39551	360.20270	436.08206	1451.50134	89.61174	111.95321	1454.68506	311.57928	60.94118
357	2.967	1538.82739	258.76193	1392.89661	1356.40356	86.91535	877.30756	1373.23560	409.05276	856.79694	1561.42285	247.36913	838.08105	1260.94104	68.14330	451.49048	1409.89563	360.32043	435.93362	1432.14282	89.58323	106.70920	1454.69214	311.52448	60.95960
358	2.975	1534.04395	258.83014	1392.96912	1351.64917	87.47905	877.32709	1370.11548	409.48529	856.46759	1557.56323	246.94208	838.09857	1253.38892	69.69123	452.42249	1408.41394	360.41357	435.78094	1412.68262	89.48132	101.83670	1454.69336	311.46600	60.97950
359	2.983	1529.24890	258.84378	1392.99927	1346.90088	88.00922	877.27814	1366.93005	409.87817	856.12701	1553.67236	246.54752	838.11163	1245.99683	71.16164	453.30594	1406.94556	360.48157	435.62369	1393.16040	89.31432	97.36658	1454.68738	311.40277	61.00248
360	2.992	1524.44067	258.80099	1392.99011	1342.15356	88.51313	877.16394	1363.68433	410.23676	855.77460	1549.74988	246.17957	838.11890	1238.75879	72.55406	454.14127	1405.48340	360.52454	435.46149	1373.61450	89.09164	93.32161	1454.67346	311.33383	61.02997
361	3.000	1519.61780	258.70053	1392.94531	1337.40186	88.99768	876.98822	1360.38452	410.56619	855.41003	1545.79492	245.83142	838.11865	1231.66956	73.86919	454.92865	1404.01819	360.54312	435.29385	1354.08203	88.82362	89.71696	1454.65027	311.25836	61.06318
362	3.008	1514.77856	258.54184	1392.86804	1332.64050	89.46905	876.75470	1357.03723	410.87106	855.03302	1541.80701	245.49577	838.10913	1224.72437	75.10878	455.66815	1402.53882	360.53824	435.12021	1334.59863	88.52116	86.56087	1454.61670	311.17560	61.10308
363	3.017	1509.92163	258.32498	1392.76135	1327.86389	89.93237	876.46765	1353.64856	411.15533	854.64349	1537.78467	245.16525	838.08881	1217.91943	76.27544	456.35953	1401.03247	360.51083	434.93994	1315.19971	88.19539	83.85534	1454.57166	311.08490	61.15036
364	3.025	1505.04541	258.05057	1392.62805	1323.06665	90.39151	876.13123	1350.22375	411.42197	854.24133	1533.72632	244.83284	838.05621	1211.25195	77.37244	457.00226	1399.48462	360.46155	434.75229	1295.92041	87.85723	81.59699	1454.51367	310.98563	61.20546
365	3.033	1500.14832	257.71973	1392.47046	1318.24353	90.84890	875.74994	1346.76697	411.67294	853.82623	1529.62988	244.49214	838.01038	1204.71899	78.40352	457.59540	1397.88025	360.39044	434.55637	1276.79590	87.51698	79.77781	1454.44153	310.87726	61.26858
366	3.042	1495.22876	257.33395	1392.29041	1313.38965	91.30553	875.32794	1343.28076	411.90909	853.39795	1525.49268	244.13766	837.95044	1198.31860	79.37256	458.13760	1396.20361	360.29706	434.35117	1257.86243	87.18391	78.38562	1454.35425	310.75931	61.33971
367	3.050	1490.28528	256.89502	1392.08936	1308.50073	91.76096	874.86932	1339.76611	412.13010	852.95593	1521.31177	243.76497	837.87592	1192.04858	80.28335	458.62714	1394.43945	360.18011	434.13547	1239.15735	86.86606	77.40457	1454.25037	310.63129	61.41866
368	3.058	1485.31592	256.40479	1391.86792	1303.57288	92.21341	874.37769	1336.22229	412.33463	852.49957	1517.08374	243.37064	837.78632	1185.90601	81.13925	459.06195	1392.57312	360.03772	433.90781	1220.71924	86.57001	76.81535	1454.12891	310.49292	61.50514
369	3.067	1480.31921	255.86528	1391.62659	1298.60291	92.65993	873.85632	1332.64722	412.52032	852.02783	1512.80566	242.95226	837.68134	1179.88770	81.94290	459.43964	1390.59155	359.86761	433.66656	1202.58813	86.30098	76.59528	1453.98901	310.34396	61.59874
370	3.075	1475.29346	255.27837	1391.36487	1293.58862	93.09657	873.30774	1329.03711	412.68399	851.53973	1508.47412	242.50824	837.56055	1173.98901	82.69600	459.75775	1388.48340	359.66718	433.40988	1184.80542	86.06296	76.71812	1453.83008	310.18439	61.69902
371	3.083	1470.23669	254.64584	1391.08191	1288.52844	93.51859	872.73401	1325.38757	412.82196	851.03400	1504.08643	242.03760	837.42340	1168.20459	83.39906	460.01376	1386.24011	359.43405	433.13568	1167.41296	85.85900	77.15395	1453.65161	310.01428	61.80555
372	3.092	1465.14722	253.96936	1390.77686	1283.42126	93.92076	872.13666	1321.69360	412.93002	850.50934	1499.64026	241.53975	837.26923	1162.52710	84.05132	460.20523	1383.85583	359.16626	432.84183	1150.45386	85.69151	77.86896	1453.45337	309.83380	61.91793
373	3.100	1460.02332	253.25031	1390.44775	1278.26685	94.29759	871.51636	1317.94971	413.00403	849.96454	1495.13416	241.01428	837.09692	1156.94812	84.65077	460.32999	1381.32739	358.86258	432.52609	1133.97083	85.56257	78.82536	1453.23560	309.64331	62.03584
374	3.108	1454.86304	252.48988	1390.09314	1273.06543	94.64363	870.87360	1314.15100	413.03983	849.39850	1490.56702	240.46075	836.90527	1151.45752	85.19424	460.38617	1378.65527	358.52280	432.18637	1118.00635	85.47418	79.98142	1452.99854	309.44324	62.15910
375	3.117	1449.66443	251.68900	1389.71118	1267.81750	94.95370	870.20813	1310.29248	413.03372	848.81036	1485.93848	239.87856	836.69269	1146.04419	85.67771	460.37225	1375.84265	358.14792	431.82065	1102.60254	85.42838	81.29177	1452.74316	309.23404	62.28766
376	3.125	1444.42578	250.84833	1389.29968	1262.52356	95.22319	869.51947	1306.37036	412.98248	848.19965	1481.24866	239.26682	836.45740	1140.69543	86.09660	460.28720	1372.89551	357.74008	431.42734	1087.79956	85.42713	82.70786	1452.47046	309.01620	62.42167
377	3.133	1439.14502	249.96826	1388.85730	1257.18372	95.44825	868.80676	1302.38135	412.88361	847.56610	1476.49829	238.62436	836.19739	1135.39807	86.44629	460.13019	1369.82300	357.30258	431.00525	1073.63623	85.47225	84.17867	1452.18164	308.79025	62.56150
378	3.142	1433.82031	249.04892	1388.38220	1251.79822	95.62596	868.06903	1298.32300	412.73535	846.91016	1471.68799	237.94978	835.91064	1130.13831	86.72250	459.90060	1366.63574	356.83969	430.55377	1060.14905	85.56502	85.65175	1451.87817	308.55661	62.70778
379	3.150	1428.44995	248.09012	1387.87329	1246.36597	95.75448	867.30499	1294.19373	412.53668	846.23236	1466.81824	237.24142	835.59515	1124.90247	86.92198	459.59796	1363.34692	356.35626	430.07297	1047.37219	85.70586	87.07433	1451.56177	308.31573	62.86142
380	3.158	1423.03235	247.09143	1387.32947	1240.88538	95.83310	866.51324	1289.99255	412.28732	845.53387	1461.88928	236.49747	835.24915	1119.67749	87.04277	459.22159	1359.97046	355.85760	429.56381	1035.33618	85.89405	88.39458	1451.23413	308.06812	63.02366
381	3.167	1417.56592	246.05217	1386.75037	1235.35352	95.86223	865.69244	1285.71912	411.98767	844.81622	1456.90039	235.71605	834.87128	1114.45129	87.08470	458.77054	1356.52136	355.34918	429.02823	1024.06763	86.12739	89.56284	1450.89709	307.81424	63.19610
382	3.175	1412.04956	244.97137	1386.13550	1229.76648	95.84337	864.84113	1281.37292	411.63855	844.08112	1451.84998	234.89525	834.46063	1109.21387	87.04958	458.24329	1353.01477	354.83609	428.46921	1013.58881	86.40215	90.53297	1450.55273	307.55460	63.38078
383	3.183	1406.48218	243.84782	1385.48523	1224.11865	95.77893	863.95795	1276.95361	411.24121	843.33057	1446.73511	234.03319	834.01721	1103.95715	86.94131	457.63776	1349.46582	354.32309	427.89081	1003.91638	86.71309	91.26359	1450.20264	307.28986	63.58015
384	3.192	1400.86340	242.68002	1384.79968	1218.40356	95.67207	863.04175	1272.46082	410.79709	842.56689	1441.55139	233.12796	833.54163	1098.67664	86.76579	456.95105	1345.88831	353.81433	427.29825	995.06104	87.05368	91.71917	1449.84875	307.02078	63.79722
385	3.200	1395.19287	241.46628	1384.07983	1212.61279	95.52644	862.09161	1267.89343	410.30774	841.79236	1436.29346	232.17770	833.03558	1093.37085	86.53069	456.17944	1342.29492	353.31320	426.69772	987.02606	87.41646	91.87108	1449.49231	306.74835	64.03551
386	3.208	1389.47095	240.20459	1383.32654	1206.73755	95.34589	861.10730	1263.24976	409.77472	841.00958	1430.95398	231.18045	832.50153	1088.04248	86.24503	455.31870	1338.69629	352.82220	426.09613	979.80670	87.79345	91.69855	1449.13464	306.47385	64.29912
387	3.217	1383.69812	238.89275	1382.54126	1200.76746	95.13415	860.08942	1258.52759	409.19949	840.22113	1425.52515	230.13419	831.94299	1082.69800	85.91870	454.36407	1335.10022	352.34317	425.50104	973.38904	88.17664	91.18945	1448.77637	306.19876	64.59283
388	3.225	1377.87512	237.52827	1381.72583	1194.69214	94.89455	859.03967	1253.72363	408.58340	839.42969	1419.99768	229.03676	831.36426	1077.34839	85.56177	453.31079	1331.51184	351.87701	424.92010	967.74927	88.55838	90.34109	1448.41748	305.92496	64.92210
389	3.233	1372.00305	236.10847	1380.88269	1188.50098	94.62967	857.96130	1248.83411	407.92770	838.63806	1414.36230	227.88594	830.77057	1072.00781	85.18391	452.15466	1327.93237	351.42386	424.36090	962.85297	88.93161	89.16072	1448.05750	305.65475	65.29309
390	3.242	1366.08350	234.63046	1380.01514	1182.18384	94.34106	856.85968	1243.85425	407.23355	837.84930	1408.60938	226.67952	830.16779	1066.69421	84.79368	450.89270	1324.35913	350.98325	423.83057	958.65442	89.29004	87.66594	1447.69482	305.39081	65.71279
391	3.250	1360.11755	233.09120	1379.12744	1175.73181	94.02904	855.74225	1238.77832	406.50201	837.06659	1402.72998	225.41550	829.56238	1061.42737	84.39799	449.52396	1320.78552	350.55392	423.33551	955.09631	89.62807	85.88476	1447.32690	305.13647	66.18899
392	3.258	1354.10718	231.48763	1378.22485	1169.13757	93.69244	854.61957	1233.60034	405.73422	836.29340	1396.71619	224.09236	828.96155	1056.22827	84.00159	448.05035	1317.20020	350.13425	422.88129	952.11084	89.94064	83.85519	1446.95020	304.89554	66.73030
393	3.267	1348.05371	229.81673	1377.31433	1162.39624	93.32854	853.50500	1228.31335	404.93121	835.53357	1390.56128	222.70941	828.37305	1051.11743	83.60667	446.47757	1313.58789	349.72217	422.47260	949.62030	90.22298	81.62435	1446.55957	304.67255	67.34618
394	3.275	1341.95886	228.07578	1376.40430	1155.50574	92.93301	852.41516	1222.91016	404.09412	834.79163	1384.26086	221.26721	827.80505	1046.11365	83.21280	444.81577	1309.92896	349.31543	422.11325	947.53918	90.47032	79.24699	1446.14880	304.47272	68.04682
395	3.283	1335.82422	226.26244	1375.50464	1148.46729	92.49997	851.36975	1217.38306	403.22406	834.07245	1377.81274	219.76801	827.26666	1041.23218	82.81682	443.08023	1306.20068	348.91180	421.80637	945.77734	90.67772	76.78326	1445.70996	304.30203	68.84303
396	3.292	1329.65137	224.37503	1374.62732	1141.28638	92.02211	850.39136	1211.72449	402.32202	833.38184	1371.21777	218.21609	826.76740	1036.48352	82.41313	441.29156	1302.37708	348.50934	421.55447	944.24353	90.83996	74.29596	1445.23389	304.16718	69.74606
397	3.300	1323.44226	222.41269	1373.78540	1133.97168	91.49097	849.50507	1205.92676	401.38876	832.72614	1364.47949	216.61813	826.31769	1031.87183	81.99409	439.47568	1298.43005	348.10672	421.35977	942.84985	90.95171	71.84747	1444.70996	304.07565	70.76735
398	3.308	1317.19849	220.37566	1372.99341	1126.53613	90.89725	848.73737	1199.98254	400.42453	832.11249	1357.60449	214.98332	825.92865	1027.39429	81.55060	437.66315	1294.33032	347.70352	421.22421	941.51654	91.00785	69.49637	1444.12622	304.03555	71.91817
399	3.317	1310.92212	218.26534	1372.26672	1118.99622	90.23122	848.11536	1193.88525	399.42911	831.54871	1350.60254	213.32332	825.61206	1023.04108	81.07271	435.88843	1290.04871	347.30063	421.14972	940.17639	91.00399	67.29427	1443.46899	304.05545	73.20924
400	3.325	1304.61572	216.08453	1371.62085	1111.37158	89.48323	847.66565	1187.62964	398.40143	831.04309	1343.48560	211.65196	825.38019	1018.79547	80.55045	434.18839	1285.55725	346.90054	421.13803	938.77856	90.93716	65.28311	1442.72412	304.14435	74.65036
401	3.333	1298.28223	213.83749	1371.07117	1103.68420	88.64424	847.41260	1181.21143	397.33969	830.60437	1336.26819	209.98465	825.24524	1014.63477	79.97456	432.60056	1280.82959	346.50763	421.19077	937.29102	90.80643	63.49325	1441.87610	304.31125	76.24999
402	3.342	1291.92468	211.52991	1370.63208	1095.95776	87.70640	847.37714	1174.62866	396.24118	830.24121	1328.96667	208.33755	825.21912	1010.53174	79.33717	431.16119	1275.84302	346.12836	421.30933	935.70142	90.61353	61.94256	1440.90869	304.56482	78.01488
403	3.350	1285.54736	209.16887	1370.31616	1088.21667	86.66362	847.57544	1167.88159	395.10251	829.96228	1321.59814	206.72652	825.31274	1006.45697	78.63235	429.90317	1270.57825	345.77133	421.49460	934.01642	90.36316	60.63660	1439.80566	304.91321	79.94975
404	3.358	1279.15479	206.76277	1370.13354	1080.48486	85.51209	848.01740	1160.97327	393.91974	829.77582	1314.18030	205.16586	825.53516	1002.38092	77.85647	428.85400	1265.02075	345.44733	421.74698	932.25842	90.06303	59.56972	1438.55005	305.36337	82.05717
405	3.367	1272.75208	204.32111	1370.09155	1072.78491	84.25069	848.70563	1153.91016	392.68872	829.68915	1306.73047	203.66721	825.89307	998.27643	77.00842	428.03400	1259.16064	345.16898	422.06604	930.46216	89.72353	58.72687	1437.12524	305.92075	84.33740
406	3.375	1266.34509	201.85428	1370.19373	1065.13757	82.88128	849.63507	1146.70190	391.40558	829.70880	1299.26489	202.23834	826.38989	994.12091	76.08953	427.45502	1252.99243	344.95041	422.45041	928.66907	89.35722	58.08610	1435.51538	306.58878	86.78855
407	3.383	1259.94006	199.37323	1370.43982	1057.56030	81.40884	850.79236	1139.36206	390.06699	829.83978	1291.79871	200.88229	827.02539	989.89856	75.10338	427.11935	1246.51514	344.80695	422.89774	926.92322	88.97794	57.62095	1433.70520	307.36844	89.40675
408	3.392	1253.54358	196.88928	1370.82593	1050.06714	79.84140	852.15619	1131.90771	388.67075	830.08575	1284.34521	199.59688	827.79492	985.60144	74.05534	427.01987	1239.73157	344.75427	423.40451	925.26550	88.60002	57.30281	1431.68042	308.25784	92.18655
409	3.400	1247.16235	194.41376	1371.34375	1042.66846	78.18971	853.69800	1124.35950	387.21606	830.44830	1276.91614	198.37460	828.68933	981.23047	72.95218	427.14011	1232.64758	344.80783	423.96597	923.73083	88.23733	57.10295	1429.42859	309.25208	95.12137
410	3.408	1240.80273	191.95767	1371.98169	1035.37061	76.46683	855.38330	1116.74109	385.70395	830.92706	1269.52148	197.20303	829.69489	976.79504	71.80141	427.45541	1225.27124	344.98218	424.57608	922.34503	87.90260	56.99405	1426.93860	310.34290	98.20410
411	3.417	1234.47119	189.53149	1372.72473	1028.17639	74.68742	857.17297	1109.07837	384.13733	831.51910	1262.16968	196.06581	830.79333	972.31262	70.61089	427.93463	1217.61218	345.28986	425.22739	921.12354	87.60678	56.95135	1424.20117	311.51880	101.42769
412	3.425	1228.17322	187.14484	1373.55554	1021.08557	72.86703	859.02533	1101.39905	382.52118	832.21893	1254.86853	194.94391	831.96246	967.80701	69.38837	428.54190	1209.68079	345.74091	425.91110	920.07202	87.35865	56.95339	1421.20898	312.76508	104.78574
413	3.433	1221.91382	184.80630	1374.45483	1014.09503	71.02125	860.89807	1093.73120	380.86234	833.01794	1247.62537	193.81735	833.17700	963.30664	68.14124	429.23892	1201.48718	346.34183	426.61713	919.18671	87.16452	56.98231	1417.95679	314.06418	108.27307
414	3.442	1215.69702	182.52328	1375.40247	1007.20020	69.16498	862.75043	1086.10205	379.16937	833.90466	1240.44727	192.66707	834.40930	958.84259	66.87631	429.98727	1193.04089	347.09506	427.33417	918.45636	87.02803	57.02399	1414.44080	315.39609	111.88610
415	3.450	1209.52576	180.30182	1376.37830	1000.39551	67.31168	864.54498	1078.53760	377.45230	834.86475	1233.34155	191.47668	835.63098	954.44604	65.59993	430.75043	1184.35059	347.99832	428.05008	917.86469	86.95006	57.06793	1410.65918	316.73877	115.62309
416	3.458	1203.40198	178.14651	1377.36316	993.67542	65.47285	866.24945	1071.06042	375.72205	835.88110	1226.31567	190.23419	836.81433	950.14667	64.31802	431.49557	1175.42310	349.04419	428.75223	917.39246	86.92867	57.10701	1406.61157	318.06894	119.48418
417	3.467	1197.32629	176.06055	1378.33911	987.03503	63.65773	867.83765	1063.68970	373.99014	836.93481	1219.37769	188.93317	837.93347	945.97046	63.03633	432.19495	1166.26453	350.22015	429.42813	917.01917	86.95914	57.13710	1402.29810	319.36252	123.47115
418	3.475	1191.29858	174.04572	1379.29114	980.47125	61.87305	869.29053	1056.43970	372.26807	838.00574	1212.53491	187.57349	838.96613	941.93878	61.76064	432.82672	1156.87915	351.50876	430.06613	916.72534	87.03410	57.15668	1397.72009	320.59546	127.58693
419	3.483	1185.31799	172.10245	1380.20654	973.98260	60.12320	870.59625	1049.31958	370.56705	839.07373	1205.79492	186.16164	839.89478	938.06744	60.49702	433.37543	1147.27051	352.88809	430.65613	916.49335	87.14386	57.16634	1392.87903	321.74429	131.83493
420	3.492	1179.38257	170.22993	1381.07581	967.56995	58.41036	871.74982	1042.33350	368.89731	840.11981	1199.16357	184.71019	840.70746	934.36652	59.25194	433.83170	1137.44202	354.33261	431.19037	916.30823	87.27689	57.16828	1387.77588	322.78677	136.21791
421	3.500	1173.49036	168.42630	1381.89294	961.23645	56.73492	872.75281	1035.48022	367.26807	841.12726	1192.64600	183.23697	841.39850	930.84058	58.03237	434.19171	1127.39734	355.81415	431.66425	916.15796	87.42054	57.16574	1382.41138	323.70248	140.73698
422	3.508	1167.63916	166.68881	1382.65491	954.98724	55.09584	873.61176	1028.75378	365.68698	842.08319	1186.24463	181.76370	841.96838	927.48914	56.84567	434.45660	1117.14136	357.30322	432.07672	916.03333	87.56195	57.16250	1376.78455	324.47327	145.39023
423	3.517	1161.82666	165.01401	1383.36133	948.82928	53.49112	874.33752	1022.14398	364.16010	842.97876	1179.96045	180.31450	842.42340	924.30774	55.69943	434.63129	1106.68115	358.77020	432.43088	915.92786	87.68906	57.16234	1370.89368	325.08368	150.17143
424	3.525	1156.05115	163.39801	1384.01489	942.77081	51.91817	874.94354	1015.63745	362.69177	843.81036	1173.79175	178.91417	842.77515	921.28925	54.60117	434.72357	1096.02637	360.18655	432.73392	915.83685	87.79160	57.16853	1364.73511	325.52142	155.06882
425	3.533	1150.31140	161.83670	1384.61987	936.82086	50.37415	875.44489	1009.21838	361.28461	844.57935	1167.73486	177.58670	843.03894	918.42419	53.55792	434.74313	1085.19043	361.52588	432.99704	915.75732	87.86203	57.18343	1358.30359	325.77753	160.06400
426	3.542	1144.60693	160.32596	1385.18237	930.98846	48.85621	875.85675	1002.86945	359.93961	845.29193	1161.78394	176.35394	843.23267	915.70239	52.57589	434.70074	1074.19006	362.76489	433.23471	915.68713	87.89615	57.20821	1351.59204	325.84674	165.13116
427	3.550	1138.93799	158.86191	1385.70911	925.28278	47.36164	876.19366	996.57288	358.65625	845.95844	1155.93250	175.23462	843.37524	913.11359	51.66000	434.60745	1063.04590	363.88370	433.46408	915.62482	87.89349	57.24271	1344.59155	325.72754	170.23654
428	3.558	1133.30542	157.44104	1386.20728	919.71216	45.88793	876.46893	990.31128	357.43277	846.59235	1150.17261	174.24377	843.48517	910.64783	50.81356	434.47421	1051.78198	364.86621	433.70383	915.56897	87.85727	57.28549	1337.29224	325.42233	175.33841
429	3.567	1127.71167	156.06041	1386.68408	914.28418	44.43279	876.69379	984.06836	356.26630	847.20905	1144.49683	173.39258	843.57941	908.29614	50.03804	434.31146	1040.42444	365.70013	433.97290	915.51843	87.79389	57.33405	1329.68286	324.93729	180.38744
430	3.575	1122.15894	154.71780	1387.14612	909.00543	42.99408	876.87744	977.82971	355.15317	847.82434	1138.89771	172.68848	843.67224	906.05048	49.33294	434.12872	1029.00085	366.37659	434.28937	915.47217	87.71231	57.38518	1321.75171	324.28235	185.32745
431	3.583	1116.65051	153.41168	1387.59863	903.88141	41.56980	877.02704	971.58301	354.08902	848.45331	1133.36951	172.13564	843.77466	903.90332	48.69581	433.93454	1017.53912	366.88989	434.66910	915.42926	87.62299	57.43540	1313.48669	323.47086	190.09676
432	3.592	1111.19019	152.14133	1388.04626	898.91632	40.15805	877.14771	965.31873	353.06897	849.10907	1127.90735	171.73549	843.89423	901.84827	48.12242	433.73633	1006.06592	367.23697	435.12482	915.38898	87.53684	57.48143	1304.87622	322.51929	194.62973
433	3.600	1105.78174	150.90680	1388.49182	894.11346	38.75702	877.24280	959.03009	352.08798	849.80151	1122.50818	171.48734	844.03503	899.87903	47.60702	433.54019	994.60559	367.41690	435.66519	915.35095	87.46423	57.52055	1295.90894	321.44666	198.85870
434	3.608	1100.42920	149.70889	1388.93713	889.47473	37.36507	877.31445	952.71350	351.14081	850.53711	1117.17053	171.38889	844.19830	897.98938	47.14273	433.35101	983.17908	367.43054	436.29437	915.31488	87.41396	57.55098	1286.57520	320.27402	202.71611
435	3.617	1095.13586	148.54903	1389.38232	885.00073	35.98079	877.36359	946.36823	350.22217	851.31799	1111.89441	171.43661	844.38245	896.17334	46.72194	433.17221	971.80371	367.28024	437.01196	915.28082	87.39271	57.57201	1276.86572	319.02374	206.13658
436	3.625	1089.90540	147.42917	1389.82642	880.69073	34.60316	877.39050	939.99658	349.32706	852.14233	1106.68091	171.62601	844.58429	894.42432	46.33676	433.00601	960.49249	366.96927	437.81308	915.24902	87.40451	57.58403	1266.77344	317.71881	209.05913
437	3.633	1084.74036	146.35172	1390.26758	876.54242	33.23170	877.39514	933.60345	348.45074	853.00476	1101.53223	171.95151	844.79907	892.73590	45.97947	432.85327	949.25452	366.50198	438.68909	915.21985	87.45065	57.58841	1256.29199	316.38220	211.42911
438	3.642	1079.64282	145.31940	1390.70288	872.55188	31.86665	877.37714	927.19641	347.58899	853.89642	1096.45007	172.40643	845.02148	891.10138	45.64289	432.71384	938.09515	365.88345	439.62830	915.19354	87.52982	57.58734	1245.41699	315.03610	213.19980
439	3.650	1074.61377	144.33510	1391.12903	868.71326	30.50907	877.33618	920.78473	346.73822	854.80652	1091.43689	172.98274	845.24585	889.51404	45.32071	432.58643	927.01703	365.11942	440.61694	915.17029	87.63837	57.58357	1234.14453	313.70139	214.33388
440	3.658	1069.65332	143.40186	1391.54260	865.01868	29.16095	877.27203	914.37939	345.89554	855.72253	1086.49377	173.67076	845.46649	887.96759	45.00776	432.46912	916.02112	364.21643	441.64038	915.15045	87.77094	57.58012	1222.47241	312.39703	214.80440
441	3.667	1064.76099	142.52264	1391.93994	861.45837	27.82526	877.18463	907.99243	345.05896	856.63171	1081.62134	174.45905	845.67804	886.45624	44.70015	432.35950	905.10699	363.18182	442.68393	915.13391	87.92100	57.57993	1210.39844	311.13983	214.59532
442	3.675	1059.93457	141.70038	1392.31763	858.02045	26.50584	877.07422	901.63611	344.22733	857.52155	1076.81860	175.33429	845.87549	884.97461	44.39538	432.25488	894.27466	362.02377	443.73395	915.12073	88.08156	57.58571	1197.92163	309.94403	213.70174
443	3.683	1055.17126	140.93781	1392.67297	854.69141	25.20735	876.94110	895.32275	343.40039	858.38086	1072.08350	176.28151	846.05457	883.51843	44.09234	432.15259	883.52502	360.75143	444.77850	915.11121	88.24577	57.59953	1185.04077	308.82138	212.12968
444	3.692	1050.46704	140.23753	1393.00354	851.45612	23.93505	876.78577	889.06372	342.57877	859.20001	1067.41211	177.28427	846.21161	882.08411	43.79127	432.05020	872.86060	359.37494	445.80777	915.10522	88.40749	57.62289	1171.75488	307.78091	209.89563
445	3.700	1045.81726	139.60194	1393.30762	848.29846	22.69450	876.60889	882.86902	341.76367	859.97162	1062.79980	178.32520	846.34406	880.66882	43.49360	431.94574	862.28589	357.90546	446.81445	915.10315	88.56177	57.65642	1158.06323	306.82925	207.02571
446	3.708	1041.21606	139.03311	1393.58411	845.20160	21.49132	876.41119	876.74707	340.95706	860.69049	1058.23999	179.38672	846.45013	879.27045	43.20179	431.83768	851.80774	356.35501	447.79367	915.10529	88.70502	57.69994	1143.96558	305.97058	203.55486
447	3.717	1036.65723	138.53288	1393.83252	842.14862	20.33080	876.19354	870.70398	340.16116	861.35364	1053.72571	180.45157	846.52917	877.88690	42.91912	431.72507	841.43530	354.73636	448.74283	915.11182	88.83524	57.75250	1129.46130	305.20703	199.52556
448	3.725	1032.13403	138.10269	1394.05310	839.12305	19.21767	875.95679	864.74359	339.37848	861.96021	1049.24939	181.50378	846.58173	876.51672	42.64945	431.60754	831.17957	353.06259	449.66107	915.12256	88.95198	57.81239	1114.55103	304.53882	194.98680
449	3.733	1027.63940	137.74367	1394.24634	836.10919	18.15574	875.70172	858.86719	338.61154	862.51080	1044.80298	182.52924	846.60901	875.15790	42.39692	431.48514	821.05267	351.34692	450.54907	915.13745	89.05619	57.87737	1099.23596	303.96457	189.99294
450	3.742	1023.16595	137.45647	1394.41296	833.09302	17.14769	875.42920	853.07367	337.86252	863.00732	1040.37866	183.51633	846.61334	873.80823	42.16569	431.35828	811.06757	349.60220	451.40826	915.15588	89.15002	57.94491	1083.51831	303.48151	184.60237
451	3.750	1018.70654	137.24130	1394.55396	830.06213	16.19496	875.13977	847.35980	337.13327	863.45251	1035.96875	184.45639	846.59747	872.46478	41.95969	431.22754	801.23682	347.84061	452.24048	915.17664	89.23653	58.01228	1067.40210	303.08569	178.87656
452	3.758	1014.25421	137.09795	1394.67041	827.00635	15.29760	874.83423	841.72021	336.42499	863.84906	1031.56665	185.34384	846.56439	871.12390	41.78236	431.09369	791.57208	346.07330	453.04749	915.19830	89.31934	58.07693	1050.89270	302.77225	172.87897
453	3.767	1009.80243	137.02557	1394.76294	823.91754	14.45438	874.51306	836.14801	335.73813	864.19983	1027.16602	186.17636	846.51697	869.78131	41.63641	430.95734	782.08319	344.31027	453.83057	915.21912	89.40233	58.13667	1033.99792	302.53561	166.67406
454	3.775	1005.34509	137.02283	1394.83240	820.79010	13.66282	874.17664	830.63501	335.07230	864.50677	1022.76172	186.95450	846.45782	868.43176	41.52372	430.81903	772.77710	342.56024	454.59033	915.23694	89.48926	58.18990	1016.72791	302.36975	160.32652
455	3.783	1000.87677	137.08783	1394.87915	817.62036	12.91943	873.82532	825.17218	334.42639	864.77136	1018.34937	187.68137	846.38879	867.06958	41.44512	430.67908	763.65826	340.83054	455.32666	915.24969	89.58352	58.23584	999.09540	302.26825	153.90048
456	3.792	996.39276	137.21814	1394.90308	814.40656	12.21998	873.45947	819.75018	333.79846	864.99390	1013.92535	188.36208	846.31091	865.68860	41.40043	430.53754	754.72748	339.12735	456.03851	915.25537	89.68787	58.27460	981.11591	302.22461	147.45879
457	3.800	991.88916	137.41077	1394.90393	811.14874	11.55975	873.07928	814.35956	333.18610	865.17389	1009.48676	189.00311	846.22418	864.28223	41.38842	430.39423	745.98218	337.45572	456.72418	915.25226	89.80423	58.30713	962.80768	302.23242	141.06241
458	3.808	987.36249	137.66226	1394.88098	807.84827	10.93391	872.68506	808.99139	332.58636	865.30981	1005.03119	189.61172	846.12769	862.84406	41.40693	430.24872	737.41687	335.81967	457.38141	915.23901	89.93363	58.33524	944.19196	302.28540	134.76990
459	3.817	982.81049	137.96875	1394.83325	804.50732	10.33781	872.27728	803.63721	331.99628	865.39966	1000.55676	190.19527	846.01953	861.36755	41.45296	430.10043	729.02295	334.22244	458.00754	915.21472	90.07614	58.36137	925.29279	302.37762	128.63683
460	3.825	978.23138	138.32611	1394.75940	801.12854	9.76727	871.85626	798.28918	331.41281	865.44073	996.06165	190.76068	845.89716	859.84644	41.52293	429.94861	720.78973	332.66641	458.59998	915.17920	90.23096	58.38837	906.13690	302.50351	122.71535
461	3.833	973.62396	138.73007	1394.65784	797.71466	9.21880	871.42273	792.94086	330.83325	865.43024	991.54431	191.31415	845.75745	858.27484	41.61288	429.79242	712.70508	331.15323	459.15637	915.13220	90.39659	58.41928	886.75385	302.65796	117.05368
462	3.842	968.98779	139.17619	1394.52698	794.26831	8.68975	870.97729	787.58636	330.25531	865.36536	987.00299	191.86081	845.59705	856.64709	41.71876	429.63098	704.75598	329.68369	459.67493	915.07422	90.57101	58.45699	867.17542	302.83633	111.69569
463	3.850	964.32288	139.66022	1394.36511	790.79114	8.17844	870.52069	782.22095	329.67737	865.24365	982.43585	192.40462	845.41260	854.95801	41.83668	429.46338	696.92987	328.25784	460.15466	915.00568	90.75201	58.50401	847.43579	303.03436	106.68054
464	3.858	959.62964	140.17804	1394.17041	787.28430	7.68415	870.05359	776.84064	329.09845	865.06311	977.84113	192.94838	845.20111	853.20258	41.96319	429.28864	689.21533	326.87500	460.59555	914.92737	90.93734	58.56233	827.57147	303.24820	102.04224
465	3.867	954.90881	140.72592	1393.94128	783.74780	7.20712	869.57666	771.44226	328.51846	864.82245	973.21667	193.49384	844.95990	851.37585	42.09550	429.10574	681.60229	325.53351	460.99860	914.83948	91.12510	58.63321	807.62054	303.47430	97.80940
466	3.875	950.16125	141.30060	1393.67615	780.18060	6.74845	869.09021	766.02332	327.93814	864.52124	968.56036	194.04182	844.68701	849.47333	42.23160	428.91357	674.08319	324.23108	461.36588	914.74255	91.31387	58.71715	787.62311	303.70929	94.00493
467	3.883	945.38806	141.89929	1393.37366	776.58038	6.30999	868.59430	760.58185	327.35907	864.15991	963.87006	194.59253	844.38098	847.49036	42.37045	428.71094	666.65302	322.96478	461.70029	914.63660	91.50286	58.81393	767.62067	303.95001	90.64577
468	3.892	940.59021	142.51981	1393.03247	772.94385	5.89418	868.08856	755.11639	326.78360	863.73969	959.14313	195.14569	844.04114	845.42230	42.51189	428.49634	659.30890	321.73126	462.00534	914.52136	91.69194	58.92263	747.65649	304.19333	87.74284
469	3.900	935.76855	143.16063	1392.65161	769.26685	5.50390	867.57208	749.62585	326.21484	863.26257	954.37744	195.70074	843.66730	843.26483	42.65670	428.26807	652.05060	320.52704	462.28479	914.39630	91.88161	59.04184	727.77466	304.43600	85.30087
470	3.908	930.92365	143.82080	1392.23010	765.54419	5.14232	867.04364	744.10944	325.65646	862.73120	949.57056	196.25711	843.25995	841.01361	42.80640	428.02423	644.87909	319.34879	462.54236	914.26074	92.07288	59.16975	708.02039	304.67471	83.31839
471	3.917	926.05573	144.50000	1391.76721	761.77020	4.81268	866.50122	738.56689	325.11261	862.14868	944.72046	196.81425	842.81989	838.66467	42.96311	427.76254	637.79669	318.19376	462.78110	914.11365	92.26706	59.30438	688.43958	304.90594	81.78776
472	3.925	921.16479	145.19838	1391.26270	757.93890	4.51817	865.94250	732.99792	324.58768	861.51843	939.82507	197.37180	842.34827	836.21442	43.12930	427.48047	630.80591	317.06012	463.00317	913.95398	92.46562	59.44375	669.07825	305.12576	80.69524
473	3.933	916.24994	145.91656	1390.71606	754.04413	4.26171	865.36469	727.40289	324.08621	860.84399	934.88269	197.92950	841.84631	833.65979	43.30759	427.17529	623.90857	315.94730	463.20947	913.78046	92.66997	59.58604	649.98230	305.32999	80.02119
474	3.942	911.31006	146.65559	1390.12720	750.07983	4.04587	864.76477	721.78186	323.61264	860.12891	929.89197	198.48737	841.31549	830.99878	43.50045	426.84418	617.10535	314.85645	463.39929	913.59192	92.88128	59.72979	631.19727	305.51382	79.74026
475	3.950	906.34332	147.41675	1389.49646	746.04028	3.87270	864.13953	716.13531	323.17126	859.37634	924.85181	199.04544	840.75720	828.23035	43.70998	426.48422	610.39526	313.79044	463.57028	913.38690	93.10033	59.87392	612.76721	305.67209	79.82173
476	3.958	901.34723	148.20154	1388.82397	741.92035	3.74361	863.48572	710.46375	322.76596	858.58948	919.76154	199.60388	840.17279	825.35468	43.93776	426.09268	603.77490	312.75421	463.71835	913.16418	93.32742	60.01782	594.73450	305.79904	80.22987
477	3.967	896.31903	149.01163	1388.11035	737.71539	3.65936	862.80029	704.76733	322.40021	857.77112	914.62073	200.16289	839.56354	822.37347	44.18460	425.66714	597.23889	311.75449	463.83786	912.92242	93.56232	60.16145	577.13953	305.88849	80.92446
478	3.975	891.25519	149.84875	1387.35657	733.42157	3.61998	862.08057	699.04626	322.07700	856.92365	909.42926	200.72264	838.93042	819.28992	44.45052	425.20569	590.77942	310.79971	463.92172	912.66040	93.80428	60.30524	560.01984	305.93393	81.86136
479	3.983	886.15210	150.71472	1386.56335	729.03589	3.62487	861.32428	693.30035	321.79871	856.04938	904.18683	201.28337	838.27466	816.10889	44.73467	424.70700	584.38690	309.89948	463.96182	912.37689	94.05200	60.45019	543.40979	305.92871	82.99324
480	3.992	881.00555	151.61133	1385.73193	724.55621	3.67283	860.52979	687.52863	321.56726	855.15033	898.89337	201.84541	837.59705	812.83679	45.03533	424.17075	578.05060	309.06406	463.94919	912.07123	94.30376	60.59771	527.34027	305.86633	84.27036
481	4.000	875.81146	152.54048	1384.86340	719.98126	3.76222	859.69611	681.72980	321.38400	854.22827	893.54840	202.40930	836.89862	809.48157	45.35001	423.59747	571.75879	308.30353	463.87448	911.74268	94.55745	60.74965	511.83862	305.74075	85.64147
482	4.008	870.56567	153.50404	1383.95911	715.31042	3.89110	858.82318	675.90155	321.24988	853.28479	888.15094	202.97592	836.18024	806.05261	45.67556	422.98889	565.50000	307.62704	463.72833	911.39142	94.81068	60.90820	496.92816	305.54681	87.05475
483	4.017	865.26428	154.50400	1383.02002	710.54376	4.05741	857.91156	670.04071	321.16537	852.32117	882.69940	203.54668	835.44287	802.56018	46.00831	422.34784	559.26318	307.04205	463.50159	911.01807	95.06085	61.07593	482.62854	305.28055	88.45882
484	4.025	859.90344	155.54242	1382.04712	705.68182	4.25921	856.96259	664.14282	321.13052	851.33832	877.19141	204.12366	834.68756	799.01538	46.34427	421.67831	553.03894	306.55347	463.18567	910.62415	95.30524	61.25575	468.95581	304.93958	89.80382
485	4.033	854.47986	156.62149	1381.04126	700.72571	4.49479	855.97845	658.20233	321.14493	850.33679	871.62335	204.70984	833.91559	795.42969	46.67930	420.98541	546.81940	306.16312	462.77271	910.21185	95.54103	61.45097	455.92242	304.52347	91.04233
486	4.042	848.99072	157.74356	1380.00281	695.67651	4.76284	854.96191	652.21246	321.20776	849.31628	865.99066	205.30919	833.12823	791.81433	47.00935	420.27512	540.59888	305.86929	462.25574	909.78448	95.76538	61.66534	443.53723	304.03381	92.13046
487	4.050	843.43372	158.91116	1378.93201	690.53552	5.06252	853.91626	646.16492	321.31769	848.27594	860.28748	205.92676	832.32697	788.18018	47.33060	419.55432	534.37427	305.66675	461.62872	909.34613	95.97540	61.90313	431.80603	303.47449	93.02879
488	4.058	837.80701	160.12701	1377.82886	685.30389	5.39352	852.84534	640.05017	321.47275	847.21393	854.50665	206.56868	831.51343	784.53687	47.63965	418.83038	528.14496	305.54675	460.88647	908.90155	96.16815	62.16920	420.73132	302.85135	93.70323
489	4.067	832.10938	161.39403	1376.69299	679.98236	5.75595	851.75330	633.85748	321.67035	846.12762	848.64014	207.24207	830.68939	780.89258	47.93365	418.11105	521.91260	305.49756	460.02478	908.45630	96.34067	62.46908	410.31213	302.17233	94.12584
490	4.075	826.34021	162.71533	1375.52417	674.57111	6.15027	850.64441	627.57489	321.90720	845.01361	842.67847	207.95486	829.85675	777.25372	48.21038	417.40417	515.68121	305.50528	459.04028	908.01593	96.48991	62.80904	400.54419	301.44696	94.27553
491	4.083	820.49927	164.09415	1374.32251	669.06970	6.57721	849.52332	621.18964	322.17929	843.86792	836.61194	208.71544	829.01752	773.62408	48.46837	416.71747	509.45679	305.55460	457.93063	907.58594	96.61274	63.19600	391.41931	300.68613	94.13870
492	4.092	814.58643	165.53381	1373.08826	663.47687	7.03753	848.39429	614.68829	322.48206	842.68671	830.43018	209.53229	828.17383	770.00507	48.70686	416.05820	503.24689	305.63013	456.69464	907.17133	96.70587	63.63759	382.92505	299.90167	93.70967
493	4.100	808.60223	167.03766	1371.82300	657.79053	7.53186	847.26190	608.05756	322.81061	841.46686	824.12305	210.41351	827.32788	766.39478	48.92582	415.43320	497.06018	305.71747	455.33276	906.77582	96.76589	64.14193	375.04419	299.10590	92.99097
494	4.108	802.54724	168.60887	1370.52893	652.00757	8.06060	846.13055	601.28418	323.16019	840.20709	817.68085	211.36630	826.48218	762.78833	49.12595	414.84851	490.90576	305.80444	453.84756	906.40125	96.78927	64.71754	367.75513	298.31140	91.99342
495	4.117	796.42188	170.25034	1369.21045	646.12396	8.62375	845.00452	594.35602	323.52655	838.90887	811.09521	212.39636	825.63971	759.17755	49.30853	414.30936	484.79297	305.88214	452.24475	906.04761	96.77235	65.37320	361.03015	297.53064	90.73598
496	4.125	790.22705	171.96448	1367.87354	640.13501	9.22095	843.88824	587.26276	323.90671	837.57819	804.35938	213.50751	824.80389	755.55042	49.47538	413.82007	478.73022	305.94565	450.53394	905.71179	96.71147	66.11774	354.83691	296.77573	89.24525
497	4.133	783.96332	173.75305	1366.52661	634.03516	9.85146	842.78644	579.99622	324.29959	836.22626	797.46887	214.70110	823.97931	751.89172	49.62866	413.38416	472.72418	305.99481	448.72964	905.38757	96.60307	66.95995	349.13855	296.05832	87.55470
498	4.142	777.63141	175.61694	1365.18042	627.81854	10.51427	841.70404	572.55188	324.70642	834.87091	790.42224	215.97575	823.17169	748.18250	49.77073	413.00412	466.77911	306.03424	446.85226	905.06561	96.44385	67.90846	343.89380	295.38950	85.70354
499	4.150	771.23187	177.55594	1363.84839	621.47888	11.20829	840.64685	564.92883	325.13126	833.53717	783.22095	217.32713	822.38843	744.40039	49.90389	412.68170	460.89563	306.07333	444.92844	904.73315	96.23092	68.97176	339.05859	294.77951	83.73531
500	4.158	764.76556	179.56854	1362.54651	615.01038	11.93252	839.62140	557.13092	325.58090	832.25714	775.87006	218.74788	821.63898	740.51965	50.03013	412.41772	455.07007	306.12555	442.99118	904.37427	95.96202	70.15819	334.58789	294.23782	81.69611
501	4.167	758.23328	181.65176	1361.29272	608.40753	12.68630	838.63525	549.16736	326.06479	831.06927	768.37793	220.22777	820.93488	736.51147	50.15085	412.21243	449.29352	306.20761	441.07932	903.97046	95.63564	71.47606	330.43701	293.77280	79.63272
502	4.175	751.63623	183.80107	1360.10693	601.66614	13.46954	837.69739	541.05225	326.59427	830.01685	760.75616	221.75410	820.28992	732.34436	50.26652	412.06519	443.55200	306.33838	439.23593	903.50110	95.25105	72.93376	326.56348	293.39145	77.59064
503	4.183	744.97583	186.01027	1359.00989	594.78339	14.28288	836.81787	532.80518	327.18176	829.14569	753.01929	223.31226	819.71973	727.98438	50.37640	411.97479	437.82672	306.53732	437.50653	902.94354	94.80846	74.53986	322.92957	293.09912	75.61217
504	4.192	738.25415	188.27150	1358.02295	587.75830	15.12781	836.00824	524.45007	327.83978	828.50128	745.18396	224.88654	819.24139	723.39600	50.47825	411.93930	432.09546	306.82324	435.93613	902.27478	94.30888	76.30313	319.50342	292.89911	73.73467
505	4.200	731.47382	190.57532	1357.16687	580.59229	16.00668	835.28082	516.01453	328.57974	828.12543	737.26825	226.46101	818.87238	718.54272	50.56813	411.95605	426.33411	307.21249	434.56628	901.47070	93.75418	78.23250	316.26038	292.79233	71.98923
506	4.208	724.63837	192.91092	1356.46082	573.28918	16.92263	834.64886	507.52850	329.41095	828.05310	729.29083	228.02077	818.62958	713.38770	50.64025	412.02167	420.52002	307.71796	433.43201	900.50726	93.14700	80.33685	313.18347	292.77686	70.39967
507	4.217	717.75189	195.26627	1355.92163	565.85565	17.87942	834.12555	499.02246	330.33981	828.30939	721.27026	229.55278	818.52808	707.89496	50.68697	412.13199	414.63452	308.34772	432.55890	899.35999	92.49063	82.62474	310.26404	292.84787	68.98204
508	4.225	710.81964	197.62857	1355.56274	558.30103	18.88106	833.72382	490.52625	331.36923	828.90704	713.22412	231.04697	818.57953	702.03052	50.69895	412.28204	408.66675	309.10443	431.96115	898.00415	91.78906	85.10405	307.50024	292.99744	67.74470
509	4.233	703.84760	199.98459	1355.39355	550.63739	19.93150	833.45526	482.06714	332.49835	829.84479	705.16882	232.49689	818.79138	695.76312	50.66540	412.46597	402.61670	309.98511	431.64032	896.41516	91.04688	87.78162	304.89624	293.21481	66.68871
510	4.242	696.84229	202.32114	1355.41895	542.87915	21.03418	833.32977	473.66907	333.72260	831.10712	697.11914	233.90019	819.16571	689.06580	50.57457	412.67731	396.49646	310.98102	431.58542	894.56793	90.26925	90.66287	302.46118	293.48660	65.80872
511	4.250	689.81104	204.62555	1355.63879	535.04272	22.19159	833.35443	465.35181	335.03418	832.66449	689.08813	235.25854	819.69867	681.91650	50.41426	412.90884	390.33289	312.07861	431.77371	892.43689	89.46193	93.75169	300.20581	293.79758	65.09402
512	4.258	682.76154	206.88617	1356.04797	527.14624	23.40485	833.53314	457.13062	336.42267	834.47510	681.08765	236.57727	820.38062	674.29919	50.17258	413.15283	384.16602	313.26025	432.17276	889.99701	88.63120	97.05013	298.14160	294.13126	64.52984
513	4.267	675.70154	209.09279	1356.63660	519.20862	24.67334	833.86603	449.01685	337.87604	836.48737	673.12866	237.86450	821.19623	666.20459	49.83865	413.40125	378.04688	314.50574	432.74292	887.22333	87.78391	100.55849	296.27869	294.47089	64.09861
514	4.275	668.63849	211.23708	1357.39026	511.24945	25.99457	834.34906	441.01813	339.38150	838.64331	665.22168	239.13000	822.12518	657.63049	49.40335	413.64594	372.03503	315.79373	433.44019	884.09204	86.92744	104.27539	294.62354	294.80045	63.78121
515	4.283	661.57971	213.31290	1358.29065	503.28821	27.36395	834.97400	433.13989	340.92657	840.88196	657.37732	240.38379	823.14349	648.58191	48.86012	413.87903	366.19287	317.10339	434.21915	880.58148	86.06976	108.19781	293.17859	295.10547	63.55811
516	4.292	654.53149	215.31651	1359.31665	495.34399	28.77494	835.72845	425.38623	342.49982	843.14282	649.60669	241.63472	824.22437	639.07104	48.20548	414.09296	360.58105	318.41559	435.03561	876.67249	85.21936	112.32124	291.94116	295.37408	63.41024
517	4.300	647.49951	217.24661	1360.44507	487.43463	30.21923	836.59644	417.76111	344.09149	845.36951	641.92200	242.88919	825.33972	629.11707	47.43952	414.28110	355.25330	319.71432	435.84921	872.34918	84.38536	116.63968	290.90332	295.59741	63.31976
518	4.308	640.48828	219.10431	1361.65161	479.57690	31.68712	837.55884	410.26892	345.69366	847.51221	634.33557	244.15004	826.46136	618.74432	46.56611	414.43777	350.25146	320.98721	436.62512	867.60010	83.57751	121.14549	290.05273	295.77023	63.27060
519	4.317	633.50098	220.89294	1362.91235	471.78601	33.16797	838.59424	402.91541	347.30014	849.52997	626.86096	245.41589	827.56238	607.98297	45.59289	414.55875	345.60278	322.22598	437.33557	862.41772	82.80621	125.82913	289.37207	295.89102	63.24873
520	4.325	626.54028	222.61771	1364.20410	464.07532	34.65074	839.68005	395.70801	348.90601	851.39148	619.51160	246.68095	828.61810	596.86670	44.53102	414.64148	341.31763	323.42609	437.96057	856.79858	82.08255	130.67856	288.84204	295.96191	63.24243
521	4.333	619.60754	224.28523	1365.50598	456.45654	36.12463	840.79358	388.65576	350.50711	853.07556	612.30103	247.93538	829.60754	585.43176	43.39463	414.68546	337.38904	324.58630	438.48801	850.74377	81.41821	135.67845	288.44043	295.98810	63.24220
522	4.342	612.70300	225.90309	1366.79944	448.93970	37.57959	841.91302	381.76855	352.09937	854.57086	605.24121	249.16595	830.51379	573.71619	42.20016	414.69229	333.79517	325.70773	438.91336	844.25671	80.82532	140.80931	288.14502	295.97748	63.24077
523	4.350	605.82703	227.47919	1368.06958	441.53308	39.00684	843.01886	375.05664	353.67822	855.87421	598.34314	250.35732	831.32495	561.75824	40.96550	414.66614	330.50073	326.79306	439.23859	837.34399	80.31618	146.04626	287.93384	295.93967	63.23292
524	4.358	598.97925	229.02126	1369.30493	434.24341	40.39931	844.09454	368.53015	355.23846	856.98987	591.61487	251.49333	832.03461	549.59540	39.70914	414.61356	327.46191	327.84525	439.47086	830.01276	79.90285	151.35802	287.78638	295.88510	63.21524
525	4.367	592.15942	230.53624	1370.49768	427.07556	41.75184	845.12726	362.19727	356.77405	857.92731	585.06250	252.55859	832.64172	537.26404	38.44930	414.54376	324.63000	328.86700	439.62106	822.27026	79.59644	156.70583	287.68445	295.82431	63.18597
526	4.375	585.36780	232.02997	1371.64380	420.03320	43.06130	846.10864	356.06396	358.27850	858.69995	578.68872	253.53978	833.15070	524.79846	37.20324	414.46829	321.95605	329.85992	439.70227	814.12317	79.40656	162.04274	287.61230	295.76688	63.14464
527	4.383	578.60486	233.50668	1372.74231	413.11841	44.32656	847.03491	350.13330	359.74551	859.32367	572.49292	254.42682	833.57056	512.23071	35.98660	414.40088	319.39465	330.82437	439.72821	805.57617	79.34032	167.31326	287.55774	295.72092	63.09192
528	4.392	571.87219	234.96889	1373.79529	406.33179	45.54828	847.90674	344.40430	361.16949	859.81561	566.47192	255.21364	833.91443	499.58997	34.81314	414.35690	316.90759	331.75912	439.71243	796.63123	79.40175	172.45360	287.51147	295.69238	63.02931
529	4.400	565.17212	236.41722	1374.80701	399.67297	46.72859	848.72900	338.87280	362.54642	860.19330	560.61926	255.89844	834.19830	486.90332	33.69453	414.35287	314.46484	332.66180	439.66730	787.28809	79.59091	177.39252	287.46680	295.68506	62.95895
530	4.408	558.50842	237.85052	1375.78345	393.14001	47.87070	849.51019	333.53088	363.87418	860.47412	554.92639	256.48346	834.43982	474.19531	32.64043	414.40579	312.04651	333.52905	439.60367	777.54358	79.90349	182.05287	287.42017	295.70023	62.88336
531	4.417	551.88513	239.26604	1376.73169	386.72961	48.97844	850.26147	328.36841	365.15295	860.67468	549.38318	256.97440	834.65692	461.48828	31.65871	414.53229	309.64233	334.35718	439.53070	767.39197	80.33045	186.35376	287.36975	295.73697	62.80527
532	4.425	545.30762	240.65964	1377.65906	380.43774	50.05587	850.99585	323.37305	366.38528	860.81055	543.97839	257.37927	834.86676	448.80261	30.75581	414.74792	307.25012	335.14252	439.45572	756.82556	80.85812	190.21327	287.31567	295.79254	62.72740
533	4.433	538.78186	242.02623	1378.57275	374.25903	51.10686	851.72729	318.53186	367.57562	860.89600	538.70081	257.70734	835.08441	436.15710	29.93715	415.06638	304.87415	335.88196	439.38437	745.83557	81.46851	193.55157	287.25928	295.86273	62.65234
534	4.442	532.31445	243.36015	1379.47937	368.18713	52.13475	852.46948	313.83240	368.72992	860.94360	533.53967	257.96774	835.32227	423.56848	29.20756	415.49863	302.52246	336.57330	439.32068	734.41211	82.13997	196.29411	287.20239	295.94238	62.58239
535	4.450	525.91187	244.65556	1380.38440	362.21521	53.14219	853.23505	309.26331	369.85486	860.96442	528.48547	258.16837	835.58911	411.05237	28.57163	416.05252	300.20496	337.21542	439.26724	722.54602	82.84816	198.37485	287.14746	296.02606	62.51945
536	4.458	519.58069	245.90685	1381.29199	356.33569	54.13095	854.03491	304.81519	370.95706	860.96722	523.53003	258.31491	835.89020	398.62329	28.03408	416.73233	297.93115	337.80835	439.22528	710.22852	83.56714	199.73918	287.09656	296.10831	62.46498
537	4.467	513.32703	247.10890	1382.20483	350.54077	55.10197	854.87750	300.48083	372.04248	860.95892	518.66675	258.41019	836.22711	386.29370	27.59985	417.53842	295.70862	338.35324	439.19482	697.45215	84.27055	200.34639	287.05176	296.18420	62.41995
538	4.475	507.15613	248.25749	1383.12402	344.82227	56.05535	855.76843	296.25549	373.11578	860.94434	513.89099	258.45410	836.59808	374.07520	27.27417	418.46750	293.54175	338.85205	439.17496	684.21179	84.93286	200.17143	287.01453	296.24960	62.38489
539	4.483	501.07227	249.34933	1384.04907	339.17273	56.99050	856.71014	292.13647	374.17987	860.92621	509.19922	258.44360	836.99841	361.97815	27.06241	419.51266	291.43188	339.30740	439.16400	670.50391	85.53036	199.20610	286.98572	296.30133	62.35987
540	4.492	495.07837	250.38225	1384.97827	333.58447	57.90627	857.70227	288.12268	375.23575	860.90564	504.58899	258.37341	837.42139	350.01184	26.96987	420.66397	289.37732	339.72223	439.15970	656.32776	86.04214	197.45929	286.96570	296.33716	62.34462
541	4.500	489.17627	251.35504	1385.90857	328.05103	58.80112	858.74139	284.21387	376.28247	860.88226	500.05823	258.23688	837.85876	338.18420	27.00136	421.90915	287.37390	340.09949	439.15939	641.68530	86.45063	194.95667	286.95435	296.35596	62.33858
542	4.508	483.36633	252.26753	1386.83618	322.56616	59.67319	859.82178	280.40979	377.31738	860.85455	495.60510	258.02679	838.30182	326.50269	27.16080	423.23419	285.41577	340.44189	439.16040	626.58057	86.74207	191.73949	286.95068	296.35742	62.34098
543	4.517	477.64722	253.12032	1387.75623	317.12500	60.52047	860.93542	276.70984	378.33630	860.82037	491.22729	257.73666	838.74176	314.97375	27.45077	424.62445	283.49731	340.75174	439.16003	611.02087	86.90662	187.86301	286.95386	296.34201	62.35095
544	4.525	472.01660	253.91458	1388.66394	311.72327	61.34085	862.07288	273.11206	379.33392	860.77728	486.92188	257.36154	839.17078	303.60327	27.87206	426.06509	281.61218	341.03085	439.15582	595.01611	86.93835	183.39427	286.96240	296.31079	62.36752
545	4.533	466.47095	254.65182	1389.55383	306.35779	62.13216	863.22363	269.61316	380.30429	860.72290	482.68530	256.89877	839.58234	292.39673	28.42336	427.54211	279.75623	341.28043	439.14575	578.57886	86.83506	178.40973	286.97485	296.26520	62.38972
546	4.542	461.00549	255.33366	1390.42090	301.02637	62.89222	864.37665	266.20801	381.24118	860.65527	478.51306	256.34842	839.97156	281.35950	29.10106	429.04276	277.92639	341.50125	439.12805	561.72522	86.59791	172.99252	286.98999	296.20697	62.41658
547	4.550	455.61499	255.96159	1391.26013	295.72742	63.61886	865.52087	262.88965	382.13849	860.57288	474.40002	255.71355	840.33551	270.49573	29.89921	430.55594	276.12134	341.69382	439.10162	544.47388	86.23110	167.22995	287.00635	296.13803	62.44715
548	4.558	450.29346	256.53680	1392.06689	290.45984	64.30998	866.64569	259.64941	382.99069	860.47479	470.34058	254.99986	840.67334	259.80969	30.80959	432.07248	274.34155	341.85834	439.06577	526.84631	85.74148	161.21083	287.02283	296.06021	62.48051
549	4.567	445.03503	257.06000	1392.83716	285.22327	64.96362	867.74115	256.47766	383.79300	860.36084	466.32837	254.21536	840.98578	249.30481	31.82194	433.58502	272.58862	341.99506	439.02020	508.86780	85.13811	155.02321	287.03870	295.97531	62.51576
550	4.575	439.83362	257.53140	1393.56714	280.01709	65.57803	868.79852	253.36365	384.54166	860.23145	462.35718	253.36971	841.27509	238.98303	32.92438	435.08813	270.86523	342.10428	438.96518	490.56543	84.43188	148.75223	287.05334	295.88507	62.55207
551	4.583	434.68335	257.95059	1394.25415	274.84119	66.15178	869.81006	250.29639	385.23413	860.08722	458.42041	252.47342	841.54437	228.84583	34.10380	436.57782	269.17419	342.18658	438.90121	471.96899	83.63510	142.47838	287.06641	295.79095	62.58864
552	4.592	429.57849	258.31668	1394.89539	269.69470	66.68388	870.76941	247.26465	385.86908	859.92932	454.51184	251.53717	841.79742	218.89294	35.34636	438.05142	267.51819	342.24274	438.82913	453.11035	82.76111	136.27609	287.07800	295.69427	62.62477
553	4.600	424.51416	258.62827	1395.48938	264.57666	67.17393	871.67157	244.25806	386.44638	859.75885	450.62500	250.57118	842.03778	209.12231	36.63799	439.50720	265.89917	342.27390	438.74994	434.02283	81.82385	130.21271	287.08813	295.59607	62.65987
554	4.608	419.48523	258.88370	1396.03479	259.48584	67.62224	872.51294	241.26660	386.96716	859.57703	446.75403	249.58464	842.26837	199.53064	37.96479	440.94412	264.31787	342.28146	438.66476	414.74036	80.83755	124.34779	287.09729	295.49728	62.69349
555	4.617	414.48779	259.08099	1396.53113	254.42029	68.02985	873.29095	238.28149	387.43359	859.38501	442.89319	248.58540	842.49121	190.11316	39.31350	442.36148	262.77368	342.26709	438.57483	395.29749	79.81634	118.73271	287.10547	295.39850	62.72539
556	4.625	409.51794	259.21826	1396.97815	249.37756	68.39867	874.00439	235.29529	387.84885	859.18359	439.03723	247.57988	842.70728	180.86377	40.67177	443.75882	261.26428	342.23264	438.48126	375.72864	78.77391	113.41064	287.11316	295.30020	62.75553
557	4.633	404.57275	259.29361	1397.37634	244.35498	68.73145	874.65283	232.30127	388.21680	858.97363	435.18091	246.57298	842.91602	171.77502	42.02840	445.13574	259.78552	342.17996	438.38519	356.06738	77.72327	108.41673	287.12024	295.20270	62.78410
558	4.642	399.64941	259.30548	1397.72693	239.34912	69.03172	875.23688	229.29419	388.54202	858.75562	431.31958	245.56842	843.11591	162.83911	43.37356	446.49194	258.33179	342.11102	438.28757	336.34680	76.67650	103.77856	287.12708	295.10611	62.81149
559	4.650	394.74536	259.25253	1398.03113	234.35632	69.30367	875.75775	226.26978	388.82941	858.52985	427.44885	244.56880	843.30444	154.04834	44.69880	447.82687	256.89612	342.02753	438.18915	316.59827	75.64450	99.51668	287.13306	295.01044	62.83829
560	4.658	389.85901	259.13403	1398.29102	229.37280	69.55204	876.21710	223.22485	389.08389	858.29645	423.56421	243.57600	843.47839	145.39478	45.99711	449.14005	255.47021	341.93100	438.09048	296.85291	74.63685	95.64531	287.13794	294.91559	62.86528
561	4.667	384.98828	258.94955	1398.50854	224.39429	69.78185	876.61713	220.15674	389.31039	858.05554	419.66162	242.59142	843.63440	136.87207	47.26289	450.43073	254.04517	341.82257	437.99176	277.14026	73.66161	92.17308	287.14099	294.82129	62.89330
562	4.675	380.13171	258.69928	1398.68640	219.41687	69.99819	876.96002	217.06299	389.51343	857.80682	415.73706	241.61620	843.76923	128.47485	48.49187	451.69794	252.61169	341.70297	437.89291	257.48877	72.72521	89.10371	287.14136	294.72729	62.92325
563	4.683	375.28809	258.38382	1398.82715	214.43604	70.20599	877.24823	213.94189	389.69690	857.55011	411.78662	240.65137	843.87982	120.19922	49.68095	452.94043	251.16040	341.57251	437.79355	237.92700	71.83237	86.43669	287.13794	294.63309	62.95600
564	4.692	370.45605	258.00415	1398.93323	209.44788	70.40973	877.48401	210.79150	389.86398	857.28485	407.80652	239.69794	843.96411	112.04333	50.82811	454.15646	249.68201	341.43088	437.69302	218.48242	70.98605	84.16778	287.12976	294.53821	62.99234
565	4.700	365.63440	257.56168	1399.00720	204.44836	70.61324	877.66943	207.60986	390.01697	857.01050	403.79285	238.75691	844.02051	104.00720	51.93222	455.34372	248.16797	341.27747	437.59036	199.18237	70.18748	82.28951	287.11584	294.44202	63.03292
566	4.708	360.82166	257.05789	1399.05103	199.43323	70.81946	877.80634	204.39490	390.15723	856.72644	399.74207	237.82921	844.04834	96.09241	52.99286	456.49921	246.61011	341.11111	437.48450	180.05444	69.43626	80.79147	287.09521	294.34375	63.07824
567	4.717	356.01660	256.49448	1399.06653	194.39856	71.03036	877.89606	201.14417	390.28525	856.43188	395.65051	236.91550	844.04761	88.30225	54.01011	457.61899	245.00085	340.93048	437.37418	161.12598	68.73055	79.66058	287.06677	294.24255	63.12857
568	4.725	351.21741	255.87315	1399.05481	189.34058	71.24683	877.93970	197.85461	390.40070	856.12604	391.51489	236.01616	844.01862	80.64087	54.98440	458.69827	243.33362	340.73395	437.25809	142.42419	68.06734	78.88117	287.03003	294.13748	63.18399
569	4.733	346.42200	255.19547	1399.01624	184.25574	71.46859	877.93768	194.52319	390.50256	855.80804	387.33191	235.13106	843.96210	73.11365	55.91623	459.73126	241.60254	340.51984	437.13495	123.97729	67.44283	78.43506	286.98425	294.02756	63.24435
570	4.742	341.62842	254.46277	1398.95032	179.14038	71.69436	877.89008	191.14673	390.58926	855.47723	383.09839	234.25954	843.87860	65.72534	56.80602	460.71124	239.80212	340.28659	437.00342	105.81274	66.85273	78.30161	286.92908	293.91171	63.30935
571	4.750	336.83386	253.67619	1398.85608	173.99109	71.92184	877.79651	187.72144	390.65894	855.13281	378.81140	233.40027	843.76862	58.48059	57.65390	461.63068	237.92761	340.03281	436.86218	87.95825	66.29279	78.45770	286.86450	293.78882	63.37848
572	4.758	332.03552	252.83649	1398.73145	168.80469	72.14796	877.65619	184.24365	390.70947	854.77411	374.46826	232.55136	843.63220	51.38330	58.45959	462.48138	235.97437	339.75745	436.70996	70.44165	65.75916	78.87778	286.79041	293.65784	63.45113
573	4.767	327.23022	251.94412	1398.57349	163.57800	72.36903	877.46783	180.70996	390.73880	854.40039	370.06653	231.71039	843.46887	44.43555	59.22221	463.25476	233.93811	339.45978	436.54526	53.29028	65.24878	79.53388	286.70667	293.51779	63.52658
574	4.775	322.41443	250.99921	1398.37891	158.30835	72.58093	877.22998	177.11670	390.74481	854.01111	365.60400	230.87454	843.27783	37.63757	59.94028	463.94208	231.81458	339.13956	436.36655	36.53088	64.75961	80.39576	286.61328	293.36768	63.60403
575	4.783	317.58459	250.00160	1398.14380	152.99316	72.77944	876.94086	173.46106	390.72556	853.60547	361.07922	230.04083	843.05774	30.98792	60.61166	464.53485	229.59961	338.79688	436.17188	20.19031	64.29085	81.43100	286.51025	293.20673	63.68267
576	4.792	312.73657	248.95097	1397.86414	147.63000	72.96037	876.59851	169.74023	390.67929	853.18250	356.49072	229.20630	842.80688	24.48218	61.23361	465.02502	227.28857	338.43228	435.95905	4.29419	63.84286	82.60526	286.39758	293.03430	63.76171
577	4.800	307.86633	247.84686	1397.53540	142.21692	73.11983	876.20087	165.95190	390.60443	852.74109	351.83765	228.36819	842.52338	18.11462	61.80291	465.40533	224.87720	338.04654	435.72537	-11.13220	63.41705	83.88246	286.27454	292.84991	63.84039
578	4.808	302.97009	246.68880	1397.15393	136.75208	73.25441	875.74609	162.09436	390.49957	852.28003	347.11987	227.52422	842.20520	11.87708	62.31609	465.66943	222.36108	337.64063	435.46762	-26.06421	63.01560	85.22523	286.14087	292.65335	63.91805
579	4.817	298.04382	245.47638	1396.71582	131.23389	73.36130	875.23218	158.16602	390.36356	851.79749	342.33716	226.67253	841.85065	5.75964	62.76962	465.81213	219.73584	337.21552	435.18225	-40.47766	62.64111	86.59517	285.99597	292.44452	63.99416
580	4.825	293.08386	244.20943	1396.21814	125.66064	73.43843	874.65759	154.16614	390.19543	851.29169	337.48987	225.81189	841.45789	-0.24829	63.16024	465.82928	216.99731	336.77222	434.86523	-54.34900	62.29621	87.95324	285.83862	292.22366	64.06834
581	4.833	288.08655	242.88792	1395.65869	120.03113	73.48452	874.02094	150.09412	389.99454	850.76031	332.57813	224.94148	841.02570	-6.15796	63.48528	465.71796	214.14185	336.31149	434.51239	-67.65491	61.98317	89.26031	285.66797	291.99118	64.14045
582	4.842	283.04883	241.51218	1395.03601	114.34351	73.49906	873.32129	145.94983	389.76047	850.20093	327.60205	224.06078	840.55304	-11.98047	63.74293	465.47601	211.16711	335.83398	434.11963	-80.37256	61.70364	90.47763	285.48279	291.74777	64.21055
583	4.850	277.96790	240.08273	1394.34949	108.59619	73.48231	872.55823	141.73303	389.49304	849.61084	322.56104	223.16931	840.03955	-17.72681	63.93251	465.10220	208.07104	335.34009	433.68314	-92.47913	61.45839	91.56751	285.28186	291.49426	64.27899
584	4.858	272.84082	238.60042	1393.59961	102.78699	73.43514	871.73193	137.44360	389.19238	848.98749	317.45422	222.26640	839.48499	-23.40564	64.05469	464.59576	204.85388	334.83011	433.19962	-103.95264	61.24726	92.49396	285.06482	291.23172	64.34645
585	4.867	267.66577	237.06622	1392.78760	96.91357	73.35898	870.84338	133.08191	388.85876	848.32806	312.27991	221.35083	838.88971	-29.02405	64.11157	463.95630	201.51746	334.30426	432.66684	-114.77234	61.06915	93.22357	284.83081	290.96130	64.41391
586	4.875	262.44067	235.48129	1391.91541	90.97302	73.25553	869.89429	128.64771	388.49258	847.63019	307.03516	220.42062	838.25433	-34.58704	64.10670	463.18365	198.06555	333.76288	432.08359	-124.91882	60.92213	93.72643	284.57996	290.68436	64.48277
587	4.883	257.16443	233.84677	1390.98572	84.96216	73.12662	868.88733	124.14038	388.09427	846.89166	301.71643	219.47282	837.57965	-40.09631	64.04494	462.27789	194.50439	333.20660	431.45007	-134.37537	60.80365	93.97710	284.31250	290.40231	64.55484
588	4.892	251.83569	232.16383	1390.00183	78.87708	72.97395	867.82642	119.55920	387.66428	846.11108	296.31958	218.50346	836.86676	-45.55078	63.93215	461.23932	190.84216	332.63647	430.76804	-143.12964	60.71074	93.95574	284.02954	290.11667	64.63249
589	4.900	246.45410	230.43352	1388.96790	72.71399	72.79887	866.71667	114.90308	387.20297	845.28760	290.83960	217.50763	836.11694	-50.94678	63.77487	460.06891	187.08875	332.05399	430.04089	-151.17395	60.64022	93.64915	283.73242	289.82907	64.71863
590	4.908	241.01929	228.65678	1387.88867	66.46875	72.60210	865.56482	110.17041	386.71048	844.42133	285.27124	216.47961	835.33173	-56.27771	63.57980	458.76846	183.25586	331.46133	429.27362	-158.50806	60.58896	93.05177	283.42273	289.54123	64.81689
591	4.917	235.53113	226.83444	1386.76965	60.13794	72.38362	864.37927	105.35901	386.18692	843.51373	279.60938	215.41330	834.51324	-61.53491	63.35330	457.34143	179.35596	330.86127	428.47290	-165.14001	60.55391	92.16656	283.10291	289.25507	64.93172
592	4.925	229.99036	224.96724	1385.61719	53.71814	72.14240	863.17035	100.46582	385.63202	842.56720	273.84961	214.30252	833.66418	-66.70886	63.10081	455.79337	175.40125	330.25699	427.64682	-171.08728	60.53220	91.00566	282.77478	288.97269	65.06848
593	4.933	224.39758	223.05586	1384.43909	47.20728	71.87634	861.95068	95.48779	385.04541	841.58582	267.98792	213.14163	832.78864	-71.78882	62.82638	454.13269	171.40381	329.65201	426.80481	-176.37842	60.52109	89.59054	282.44019	288.69647	65.23360
594	4.942	218.75403	221.10112	1383.24426	40.60461	71.58224	860.73499	90.42078	384.42642	840.57495	262.02197	211.92603	831.89185	-76.76538	62.53225	452.37146	167.37366	329.04996	425.95752	-181.05310	60.51787	87.95185	282.10034	288.42920	65.43465
595	4.950	213.06091	219.10394	1382.04333	33.91125	71.25571	859.54047	85.26086	383.77402	839.54150	255.95117	210.65274	830.98132	-81.63037	62.21862	450.52582	163.31860	328.45422	425.11636	-185.16150	60.51968	86.12863	281.75549	288.17410	65.68044
596	4.958	207.31970	217.06561	1380.84827	27.13025	70.89134	858.38647	80.00330	383.08698	838.49384	249.77673	209.32085	830.06671	-86.37927	61.88358	448.61646	159.24304	327.86780	424.29355	-188.76355	60.52339	84.16691	281.40466	287.93488	65.98101
597	4.967	201.53174	214.98781	1379.67334	20.26758	70.48277	857.29443	74.64307	382.36365	837.44189	243.50195	207.93192	829.16034	-91.01111	61.52323	446.66873	155.14746	327.29303	423.50165	-191.92590	60.52551	82.11771	281.04590	287.71597	66.34763
598	4.975	195.69861	212.87280	1378.53406	13.33118	70.02288	856.28754	69.17517	381.60199	836.39722	237.13232	206.49023	828.27722	-95.52954	61.13206	444.71252	151.02869	326.73151	422.75351	-194.72034	60.52217	80.03465	280.67505	287.52240	66.79266
599	4.983	189.82141	210.72353	1377.44775	6.33203	69.50404	855.39008	63.59473	380.79962	835.37256	230.67566	205.00288	827.43494	-99.94373	60.70345	442.78146	146.87817	326.18420	422.06195	-197.21838	60.50930	77.97113	280.28625	287.35995	67.32938
600	4.992	183.90149	208.54367	1376.43274	-0.71680	68.91835	854.62665	57.89709	379.95380	834.38214	224.14148	203.47963	826.65338	-104.26746	60.23034	440.91214	142.68372	325.65146	421.43951	-199.48853	60.48284	75.97751	279.87207	287.23520	67.97176
601	5.000	177.93994	206.33777	1375.50854	-7.80029	68.25800	854.02136	52.07800	379.06143	833.44141	217.54065	201.93246	825.95398	-108.51917	59.70593	439.14270	138.42908	325.13336	420.89835	-201.59167	60.43913	74.09843	279.42261	287.15530	68.73410
602	5.008	171.93762	204.11111	1374.69446	-14.90186	67.51552	853.59686	46.13403	378.11914	832.56671	210.88525	200.37505	825.35919	-112.72083	59.12432	437.51108	134.09424	324.62991	420.44986	-203.57849	60.37529	72.37072	278.92651	287.12796	69.63068
603	5.017	165.89563	201.86989	1374.00928	-22.00415	66.68411	853.37305	40.06250	377.12338	831.77509	204.18787	198.82190	824.89087	-116.89587	58.48114	436.05334	129.65588	324.14154	420.10434	-205.48621	60.28954	70.82185	278.37036	287.16132	70.67534
604	5.025	159.81506	199.62097	1373.47083	-29.09009	65.75801	853.36609	33.86218	376.07059	831.08392	197.46045	197.28745	824.56976	-121.06750	57.77394	434.80157	125.08875	323.66931	419.87085	-207.33801	60.18151	69.46939	277.73938	287.26352	71.88104
605	5.033	153.69751	197.37184	1373.09448	-36.14331	64.73272	853.58728	27.53369	374.95734	830.51031	190.71472	195.78497	824.41400	-125.25732	57.00238	433.78204	120.36584	323.21545	419.75668	-209.14392	60.05223	68.32108	277.01733	287.44250	73.25951
606	5.042	147.54480	195.13048	1372.89282	-43.14868	63.60528	854.04224	21.07910	373.78055	830.07068	183.96106	194.32567	824.43811	-129.48218	56.16817	433.01361	115.45947	322.78354	419.76724	-210.90125	59.90403	67.37579	276.18726	287.70563	74.82078
607	5.050	141.35962	192.90509	1372.87488	-50.09351	62.37449	854.73022	14.50317	372.53769	829.77997	177.20789	192.91768	824.65192	-133.75293	55.27487	432.50632	110.34192	322.37885	419.90558	-212.59802	59.74030	66.62494	275.23132	288.05905	76.57301
608	5.058	135.14539	190.70395	1373.04541	-56.96765	61.04101	855.64362	7.81238	371.22702	829.65112	170.46204	191.56549	825.06018	-138.07349	54.32740	432.26068	104.98608	322.00842	420.17227	-214.21631	59.56502	66.05405	274.13123	288.50763	78.52218
609	5.067	128.90625	188.53502	1373.40454	-63.76416	59.60747	856.76801	1.01624	369.84793	829.69446	163.72852	190.26962	825.66180	-142.43958	53.33152	432.26743	99.36658	321.68137	420.56500	-215.73499	59.38242	65.64454	272.86926	289.05414	80.67209
610	5.075	122.64758	186.40585	1373.94739	-70.47852	58.07841	858.08234	-5.87329	368.40109	829.91681	157.01050	189.02650	826.45001	-146.83887	52.29323	432.50781	93.46021	321.40863	421.07858	-217.13416	59.19656	65.37517	271.42798	289.69916	83.02432
611	5.083	116.37549	184.32315	1374.66455	-77.10938	56.46018	859.55957	-12.84229	366.88867	830.32111	150.31018	187.82898	827.41199	-151.25183	51.21825	432.95465	87.24670	321.20288	421.70465	-218.39709	59.01112	65.22343	269.79089	290.44073	85.57845
612	5.092	110.09668	182.29266	1375.54163	-83.65784	54.76083	861.16803	-19.87390	365.31448	830.90570	143.62854	186.66685	828.52960	-155.65356	50.11159	433.57373	80.70947	321.07825	422.43182	-219.51184	58.82929	65.16655	267.94238	291.27411	88.33233
613	5.100	103.81897	180.31894	1376.56030	-90.12659	52.98979	862.87219	-26.95020	363.68402	831.66418	136.96704	185.52789	829.77960	-160.01514	48.97726	434.32593	73.83545	321.04974	423.24557	-220.47375	58.65375	65.18230	265.86853	292.19189	91.28241
614	5.108	97.54980	178.40511	1377.69849	-96.52002	51.15764	864.63470	-34.05127	362.00446	832.58490	130.32739	184.39894	831.13428	-164.30603	47.81824	435.16922	66.61621	321.13251	424.12875	-221.28455	58.48681	65.24963	263.55676	293.18378	94.42426
615	5.117	91.29712	176.55296	1378.93164	-102.84302	49.27577	866.41785	-41.15637	360.28448	833.65125	123.71228	183.26697	832.56250	-168.49658	46.63648	436.06116	59.04688	321.34100	425.06177	-221.95203	58.33050	65.34916	260.99597	294.23700	97.75298
616	5.125	85.06848	174.76283	1380.23389	-109.10059	47.35611	868.18530	-48.24402	358.53412	834.84174	117.12634	182.12015	834.03040	-172.55994	45.43319	436.96106	51.12769	321.68790	426.02338	-222.48962	58.18666	65.46354	258.17664	295.33649	101.26366
617	5.133	78.87122	173.03372	1381.57825	-115.29712	45.41080	869.90369	-55.29309	356.76434	836.13074	110.57581	180.94870	835.50232	-176.47375	44.20912	437.83209	42.86218	322.18311	426.99139	-222.91394	58.05695	65.57775	255.09070	296.46515	104.95178
618	5.142	72.71130	171.36346	1382.93896	-121.43628	43.45194	871.54401	-62.28271	354.98679	837.48926	104.06860	179.74548	836.94250	-180.22168	42.96494	438.64304	34.25745	322.83270	427.94388	-223.24377	57.94271	65.67934	251.73120	297.60431	108.81345
619	5.150	66.59412	169.74896	1384.29138	-127.52051	41.49137	873.08276	-69.19299	353.21320	838.88635	97.61475	178.50618	838.31586	-183.79333	41.70156	439.36923	25.32373	323.63803	428.85995	-223.49890	57.84491	65.75850	248.09216	298.73407	112.84544
620	5.158	60.52380	168.18646	1385.61377	-133.55090	39.54049	874.50244	-76.00488	351.45520	840.29047	91.22498	177.22925	839.58990	-187.18469	40.42043	439.99350	16.07324	324.59515	429.72125	-223.69690	57.76385	65.80812	244.16785	299.83380	117.04504
621	5.167	54.50269	166.67186	1386.88757	-139.52734	37.61006	875.79218	-82.70129	349.72379	841.67102	84.91113	175.91566	840.73596	-190.39722	39.12378	440.50610	6.52002	325.69467	430.51279	-223.85364	57.69910	65.82373	239.95325	300.88251	121.40965
622	5.175	48.53284	165.20105	1388.09814	-145.44836	35.71011	876.94714	-89.26672	348.02890	843.00000	78.68481	174.56827	841.73071	-193.43726	37.81471	440.90445	-3.32104	326.92163	431.22409	-223.98230	57.64932	65.80328	235.44299	301.85931	125.93610
623	5.183	42.61450	163.77019	1389.23486	-151.31189	33.84980	877.96857	-95.68787	346.37921	844.25378	72.55676	173.19127	842.55750	-196.31445	36.49731	441.19211	-13.43396	328.25616	431.84985	-224.09143	57.61234	65.74699	230.63147	302.74387	130.61974
624	5.192	36.74768	162.37593	1390.29150	-157.11475	32.03727	878.86243	-101.95410	344.78174	845.41388	66.53674	171.78958	843.20721	-199.04041	35.17657	441.37781	-23.80249	329.67444	432.39044	-224.18762	57.58522	65.65697	225.51306	303.51691	135.45337
625	5.200	30.93115	161.01566	1391.26587	-162.85315	30.27953	879.63879	-108.05713	343.24185	846.46851	60.63232	170.36838	843.67896	-201.62781	33.85835	441.47412	-34.40942	331.14951	432.85202	-224.27332	57.56454	65.53691	220.08081	304.16071	140.42596
626	5.208	25.16406	159.68753	1392.15967	-168.52295	28.58220	880.31036	-113.99219	341.76300	847.41248	54.84851	168.93288	843.97986	-204.08936	32.54929	441.49591	-45.23645	332.65286	433.24634	-224.34924	57.54664	65.39177	214.32751	304.65955	145.52150
627	5.217	19.44531	158.39063	1392.97729	-174.11963	26.94944	880.89154	-119.75806	340.34705	848.24756	49.18860	167.48828	844.12506	-206.43665	31.25658	441.45911	-56.26343	334.15558	433.59033	-224.41467	57.52799	65.22728	208.24475	305.00031	150.71768
628	5.225	13.77429	157.12477	1393.72632	-179.63818	25.38374	881.39697	-125.35730	338.99399	848.98187	43.65295	166.04002	844.13611	-208.68066	29.98784	441.37946	-67.46814	335.62958	433.90506	-224.46765	57.50550	65.04968	201.82361	305.17297	155.98494
629	5.233	8.15088	155.89049	1394.41565	-185.07336	23.88572	881.84094	-130.79651	337.70264	849.62903	38.23975	164.59415	844.03998	-210.83118	28.75089	441.27158	-78.82593	337.04861	434.21481	-224.50647	57.47684	64.86536	195.05432	305.17108	161.28580
630	5.242	2.57629	154.68881	1395.05566	-190.41931	22.45407	882.23627	-136.08582	336.47040	850.20691	32.94556	163.15791	843.86670	-212.89673	27.55344	441.14835	-90.30835	338.38904	434.54578	-224.53064	57.44057	64.68046	187.92712	304.99216	166.57445
631	5.250	-2.94751	153.52109	1395.65710	-195.66980	21.08557	882.59399	-141.23938	335.29395	850.73621	27.76526	161.74026	843.64758	-214.88574	26.40292	441.02026	-101.88440	339.63031	434.92456	-224.53992	57.39634	64.50073	180.43140	304.63791	171.79694
632	5.258	-8.41724	152.38885	1396.23047	-200.81787	19.77509	882.92291	-146.27478	334.16928	851.23907	22.69312	160.35234	843.41321	-216.80603	25.30608	440.89554	-113.52002	340.75507	435.37695	-224.53503	57.34484	64.33121	172.55688	304.11456	176.89178
633	5.267	-13.82849	151.29355	1396.78564	-205.85657	18.51580	883.22955	-151.21216	333.09201	851.73755	17.72278	159.00760	843.19135	-218.66565	24.26876	440.77994	-125.17859	341.74921	435.92624	-224.51819	57.28774	64.17609	164.29333	303.43268	181.79118
634	5.275	-19.17627	150.23639	1397.33154	-210.77820	17.29954	883.51825	-156.07361	332.05768	852.25201	12.84778	157.72183	843.00549	-220.47327	23.29564	440.67706	-136.82239	342.60150	436.59222	-224.49231	57.22747	64.03857	155.63123	302.60690	186.42258
635	5.283	-24.45459	149.21826	1397.87537	-215.57556	16.11721	883.79132	-160.88184	331.06192	852.80054	8.06213	156.51270	842.87396	-222.23767	22.38997	440.58875	-148.41345	343.30328	437.38986	-224.46082	57.16702	63.92085	146.56201	301.65558	190.71074
636	5.292	-29.65735	148.23965	1398.42310	-220.24121	14.95932	884.04956	-165.65955	330.10059	853.39771	3.36035	155.39890	842.80920	-223.96802	21.55346	440.51526	-159.91528	343.84796	438.32874	-224.42737	57.10967	63.82413	137.07788	300.60019	194.58020
637	5.300	-34.77856	147.30069	1398.97864	-224.76929	13.81656	884.29248	-170.42834	329.16986	854.05420	-1.26270	154.39920	842.81781	-225.67346	20.78622	440.45587	-171.29358	344.23083	439.41229	-224.39514	57.05866	63.74866	127.17273	299.46442	197.95769
638	5.308	-39.81238	146.40109	1399.54407	-229.15479	12.68045	884.51886	-175.20715	328.26639	854.77643	-5.81140	153.53110	842.90112	-227.36292	20.08676	440.40906	-182.51807	344.44864	440.63785	-224.36731	57.01694	63.69389	116.84192	298.27332	200.77483
639	5.317	-44.75427	145.54022	1400.11987	-233.39465	11.54393	884.72699	-180.01184	327.38733	855.56665	-10.28992	152.80951	843.05573	-229.04456	19.45214	440.37280	-193.56299	344.49951	441.99680	-224.34680	56.98695	63.65863	106.08203	297.05240	202.97067
640	5.325	-49.60059	144.71732	1400.70483	-237.48816	10.40186	884.91510	-184.85388	326.53049	856.42310	-14.70166	152.24561	843.27454	-230.72510	18.87818	440.34494	-204.40808	344.38297	443.47507	-224.33435	56.97036	63.64120	94.89148	295.82672	204.49402
641	5.333	-54.34949	143.93146	1401.29626	-241.43701	9.25145	885.08148	-189.74072	325.69421	857.34033	-19.05017	151.84566	843.54797	-232.40979	18.35969	440.32315	-215.03809	344.10007	445.05414	-224.33142	56.96804	63.63965	83.27014	294.62000	205.30536
642	5.342	-59.00098	143.18185	1401.89014	-245.24573	8.09248	885.22467	-194.67480	324.87769	858.30975	-23.33899	151.61050	843.86511	-234.10193	17.89086	440.30524	-225.44287	343.65369	446.71194	-224.33777	56.97995	63.65184	71.21912	293.45398	205.37842
643	5.350	-63.55664	142.46788	1402.48157	-248.92188	6.92736	885.34381	-199.65405	324.08075	859.32007	-27.57141	151.53526	844.21429	-235.80273	17.46550	440.28918	-235.61682	343.04874	448.42416	-224.35217	57.00517	63.67568	58.74146	292.34796	204.70117
644	5.358	-68.02051	141.78918	1403.06494	-252.47546	5.76104	885.43823	-204.67249	323.30408	860.35797	-31.75122	151.60959	844.58441	-237.51147	17.07747	440.27307	-245.55859	342.29251	450.16550	-224.37341	57.04200	63.70908	45.84070	291.31854	203.27637
645	5.367	-72.39807	141.14584	1403.63428	-255.91895	4.60064	885.50787	-209.71973	322.54913	861.40875	-35.88245	151.81836	844.96490	-239.22559	16.72094	440.25522	-255.26892	341.39490	451.91080	-224.39954	57.08810	63.75000	32.52197	290.37946	201.12137
646	5.375	-76.69678	140.53841	1404.18347	-259.26648	3.45508	885.55298	-214.78345	321.81802	862.45703	-39.96899	152.14265	845.34692	-240.94080	16.39063	440.23419	-264.75110	340.36835	453.63617	-224.42761	57.14071	63.79648	18.79163	289.54172	198.26768
647	5.383	-80.92505	139.96802	1404.70679	-262.53369	2.33445	885.57404	-219.84937	321.11359	863.48743	-44.01514	152.56119	845.72272	-242.65210	16.08209	440.20880	-274.00928	339.22791	455.31976	-224.45520	57.19685	63.84660	4.65698	288.81396	194.75984
648	5.392	-85.09314	139.43636	1405.19910	-265.73694	1.24937	885.57172	-224.90259	320.43915	864.48511	-48.02478	153.05164	846.08643	-244.35364	15.79175	440.17801	-283.04785	337.99075	456.94254	-224.48035	57.25357	63.89845	-9.87354	288.20258	190.65388
649	5.400	-89.21130	138.94565	1405.65576	-268.89233	0.21034	885.54700	-229.92896	319.79831	865.43640	-52.00232	153.59215	846.43341	-246.03943	15.51704	440.14111	-291.87109	336.67575	458.48868	-224.50012	57.30819	63.95010	-24.78967	287.71216	186.01575
650	5.408	-93.29065	138.49860	1406.07336	-272.01514	-0.77289	885.50079	-234.91528	319.19485	866.32910	-55.95154	154.16261	846.76056	-247.70386	15.25637	440.09760	-300.48303	335.30280	459.94580	-224.51331	57.35846	63.99969	-40.07971	287.34595	180.91916
651	5.417	-97.34192	138.09831	1406.44946	-275.11963	-1.69186	885.43402	-239.85095	318.63232	867.15326	-59.87610	154.74576	847.06580	-249.34229	15.00904	440.04718	-308.88721	333.89197	461.30524	-224.51868	57.40279	64.04541	-55.73010	287.10590	175.44368
652	5.425	-101.37598	137.74820	1406.78259	-278.21826	-2.53989	885.34766	-244.72778	318.11389	867.90100	-63.77942	155.32782	847.34808	-250.95105	14.77518	439.98981	-317.08667	332.46286	462.56183	-224.51550	57.44030	64.08563	-71.72546	286.99292	169.67247
653	5.433	-105.40259	137.45177	1407.07251	-281.32129	-3.31239	885.24249	-249.54089	317.64215	868.56683	-67.66479	155.89902	847.60712	-252.52771	14.55552	439.92563	-325.08521	331.03366	463.71381	-224.50427	57.47089	64.11900	-88.04797	287.00708	163.69029
654	5.442	-109.43054	137.21254	1407.32007	-284.43652	-4.00699	885.11957	-254.28870	317.21875	869.14783	-71.53503	156.45349	847.84332	-254.07178	14.35128	439.85492	-332.88635	329.62067	464.76257	-224.48547	57.49516	64.14455	-104.67725	287.14749	157.58159
655	5.450	-113.46753	137.03378	1407.52698	-287.56970	-4.62360	884.97974	-258.97217	316.84430	869.64307	-75.39282	156.98907	848.05756	-255.58398	14.16394	439.77817	-340.49487	328.23767	465.71231	-224.46057	57.51442	64.16177	-121.59082	287.41238	151.42871
656	5.458	-117.52014	136.91837	1407.69543	-290.72388	-5.16437	884.82391	-263.59534	316.51831	870.05402	-79.24072	157.50679	848.25110	-257.06653	13.99509	439.69595	-347.91699	326.89578	466.56943	-224.43152	57.53044	64.17067	-138.76270	287.79889	145.31036
657	5.467	-121.59338	136.86867	1407.82825	-293.90015	-5.63338	884.65320	-268.16418	316.23901	870.38354	-83.08093	158.01007	848.42535	-258.52344	13.84626	439.60892	-355.16003	325.60315	467.34225	-224.40051	57.54536	64.17178	-156.16504	288.30316	139.30032
658	5.475	-125.69092	136.88629	1407.92896	-297.09802	-6.03637	884.46869	-272.68652	316.00345	870.63629	-86.91565	158.50404	848.58209	-259.95935	13.71878	439.51779	-362.23279	324.36523	468.04022	-224.36975	57.56141	64.16617	-173.76709	288.92017	133.46638
659	5.483	-129.81519	136.97205	1408.00049	-300.31531	-6.38036	884.27173	-277.17114	315.80762	870.81763	-90.74646	158.99475	848.72284	-261.38000	13.61374	439.42337	-369.14563	323.18488	468.67368	-224.34021	57.58079	64.15533	-191.53577	289.64374	127.86949
660	5.492	-133.96753	137.12592	1408.04626	-303.54871	-6.67322	884.06378	-281.62720	315.64661	870.93384	-94.57556	159.48848	848.84900	-262.79224	13.53191	439.32635	-375.90979	322.06268	469.25305	-224.31458	57.60542	64.14110	-209.43567	290.46671	122.56313
661	5.500	-138.14819	137.34692	1408.06934	-306.79443	-6.92322	883.84631	-286.06421	315.51465	870.99127	-98.40466	159.99112	848.96161	-264.20276	13.47378	439.22754	-382.53723	320.99753	469.78857	-224.29309	57.63684	64.12555	-227.42944	291.38089	117.59299
662	5.508	-142.35632	137.63321	1408.07227	-310.04871	-7.13861	883.62103	-290.49133	315.40573	870.99658	-102.23547	160.50784	849.06104	-265.61865	13.43958	439.12756	-389.03955	319.98694	470.28992	-224.27600	57.67611	64.11083	-245.47827	292.37735	112.99669
663	5.517	-146.59094	137.98224	1408.05762	-313.30750	-7.32716	883.38959	-294.91748	315.31363	870.95599	-106.07007	161.04282	849.14716	-267.04700	13.42939	439.02701	-395.42859	319.02762	470.76563	-224.26331	57.72372	64.09908	-263.54199	293.44650	108.80379
664	5.525	-150.85034	138.39075	1408.02710	-316.56775	-7.49584	883.15356	-299.35071	315.23236	870.87531	-109.91089	161.59915	849.21918	-268.49487	13.44326	438.92636	-401.71411	318.11609	471.22321	-224.25378	57.77964	64.09223	-281.57983	294.57831	105.03576
665	5.533	-155.13293	138.85507	1407.98206	-319.82678	-7.65045	882.91437	-303.79797	315.15656	870.75977	-113.76074	162.17894	849.27557	-269.96887	13.48130	438.82587	-407.90479	317.24905	471.66864	-224.24573	57.84335	64.09206	-299.55090	295.76245	101.70630
666	5.542	-159.43665	139.37125	1407.92346	-323.08362	-7.79541	882.67316	-308.26624	315.08160	870.61420	-117.62317	162.78331	849.31451	-271.47510	13.54379	438.72571	-414.00745	316.42380	472.10648	-224.23767	57.91393	64.10004	-317.41443	296.98856	98.82155
667	5.550	-163.76050	139.93521	1407.85168	-326.33789	-7.93354	882.43066	-312.76111	315.00409	870.44244	-121.50220	163.41275	849.33386	-273.01941	13.63127	438.62573	-420.02698	315.63879	472.53967	-224.22815	57.99020	64.11734	-335.13013	298.24631	96.38055
668	5.558	-168.10303	140.54305	1407.76672	-329.59058	-8.06604	882.18732	-317.28772	314.92197	870.24799	-125.40234	164.06720	849.33124	-274.60730	13.74458	438.52557	-425.96680	314.89371	472.96976	-224.21472	58.07088	64.14481	-352.65930	299.52557	94.37563
669	5.567	-172.46362	141.19113	1407.66785	-332.84412	-8.19250	881.94293	-321.85095	314.83456	870.03345	-129.32910	164.74628	849.30463	-276.24341	13.88489	438.42465	-431.82861	314.18967	473.39670	-224.19690	58.15477	64.18292	-369.96472	300.81653	92.79305
670	5.575	-176.84229	141.87628	1407.55420	-336.10217	-8.31099	881.69684	-326.45435	314.74280	869.80090	-133.28772	165.44949	849.25232	-277.93250	14.05360	438.32199	-437.61401	313.52924	473.81915	-224.17395	58.24094	64.23190	-387.01074	302.10977	91.61354
671	5.583	-181.23914	142.59579	1407.42419	-339.36951	-8.41832	881.44775	-331.10120	314.64908	869.55176	-137.28418	166.17619	849.17316	-279.67847	14.25233	438.21640	-443.32385	312.91617	474.23444	-224.14612	58.32892	64.29163	-403.76465	303.39639	90.81299
672	5.592	-185.65540	143.34753	1407.27588	-342.65198	-8.51021	881.19409	-335.79443	314.55722	869.28674	-141.32410	166.92581	849.06665	-281.48486	14.48275	438.10635	-448.95959	312.35519	474.63885	-224.11487	58.41878	64.36174	-420.19568	304.66824	90.36308
673	5.600	-190.09216	144.12999	1407.10706	-345.95642	-8.58173	880.93347	-340.53589	314.47223	869.00610	-145.41248	167.69771	848.93292	-283.35535	14.74645	437.99008	-454.52344	311.85150	475.02759	-224.08289	58.51126	64.44160	-436.27600	305.91779	90.23209
674	5.608	-194.55151	144.94226	1406.91516	-349.29004	-8.62756	880.66345	-345.32739	314.40002	868.70941	-149.55420	168.49133	848.77258	-285.29260	15.04483	437.86548	-460.01880	311.41031	475.39502	-224.05261	58.60771	64.53033	-451.98022	307.13855	90.38545
675	5.617	-199.03577	145.78394	1406.69739	-352.66089	-8.64234	880.38104	-350.16943	314.34711	868.39575	-153.75305	169.30611	848.58679	-287.29919	15.37895	437.73032	-465.45068	311.03638	475.73477	-224.02869	58.71002	64.62697	-467.28589	308.32495	90.78655
676	5.625	-203.54700	146.65515	1406.45056	-356.07690	-8.62097	880.08325	-355.06262	314.32013	868.06366	-158.01172	170.14139	848.37671	-289.37744	15.74946	437.58209	-470.82520	310.73358	476.03995	-224.01526	58.82046	64.73037	-482.17236	309.47260	91.39725
677	5.633	-208.08789	147.55643	1406.17175	-359.54602	-8.55891	879.76685	-360.00708	314.32544	867.71118	-162.33240	170.99658	848.14374	-291.52954	16.15651	437.41830	-476.15002	310.50455	476.30328	-224.01624	58.94141	64.83935	-496.62158	310.57816	92.17845
678	5.642	-212.66089	148.48865	1405.85803	-363.07605	-8.45235	879.42865	-365.00232	314.36887	867.33618	-166.71631	171.87112	847.88873	-293.75708	16.59974	437.23633	-481.43359	310.35046	476.51721	-224.03625	59.07515	64.95267	-510.61743	311.63953	93.09067
679	5.650	-217.26855	149.45297	1405.50671	-366.67371	-8.29832	879.06573	-370.04834	314.45511	866.93604	-171.16394	172.76456	847.61230	-296.06152	17.07832	437.03354	-486.68506	310.27097	476.67416	-224.07849	59.22360	65.06918	-524.14502	312.65573	94.09436
680	5.658	-221.91309	150.45085	1405.11511	-370.34570	-8.09479	878.67511	-375.14453	314.58765	866.50800	-175.67578	173.67657	847.31445	-298.44482	17.59093	436.80750	-491.91345	310.26428	476.76654	-224.14636	59.38815	65.18779	-537.19043	313.62671	95.15037
681	5.667	-226.59644	151.48392	1404.68127	-374.09705	-7.84059	878.25433	-380.29114	314.76855	866.04944	-180.25171	174.60721	846.99438	-300.90796	18.13593	436.55579	-497.12720	310.32724	476.78687	-224.24109	59.56950	65.30753	-549.74109	314.55325	96.22023
682	5.675	-231.32068	152.55405	1404.20361	-377.93225	-7.53535	877.80109	-385.48889	314.99841	865.55743	-184.89282	175.55688	846.65082	-303.45215	18.71136	436.27640	-502.33362	310.45554	476.72781	-224.36438	59.76762	65.42762	-561.78430	315.43677	97.26648
683	5.683	-236.08716	153.66325	1403.68079	-381.85413	-7.17934	877.31348	-390.73914	315.27649	865.02936	-189.60010	176.52652	846.28174	-306.07910	19.31510	435.96747	-507.53882	310.64404	476.58221	-224.51624	59.98178	65.54748	-573.30762	316.27887	98.25298
684	5.692	-240.89722	154.81377	1403.11206	-385.86511	-6.77338	876.79004	-396.04443	315.60089	864.46277	-194.37561	177.51764	845.88470	-308.78967	19.94492	435.62744	-512.74646	310.88687	476.34296	-224.69592	60.21061	65.66674	-584.29895	317.08124	99.14531
685	5.700	-245.75171	156.00800	1402.49707	-389.96594	-6.31867	876.22949	-401.40784	315.96902	863.85535	-199.22229	178.53253	845.45691	-311.58496	20.59862	435.25519	-517.95850	311.17780	476.00299	-224.90295	60.45223	65.78526	-594.74634	317.84528	99.91112
686	5.708	-250.65112	157.24852	1401.83545	-394.15710	-5.81657	875.63092	-406.83447	316.37781	863.20502	-204.14441	179.57423	844.99548	-314.46619	21.27405	434.84985	-523.17407	311.51035	475.55524	-225.13538	60.70441	65.90311	-604.63843	318.57187	100.52068
687	5.717	-255.59595	158.53804	1401.12732	-398.43823	-5.26846	874.99365	-412.33032	316.82422	862.50995	-209.14697	180.64673	844.49780	-317.43372	21.96927	434.41104	-528.39001	311.87805	474.99271	-225.39124	60.96470	66.02058	-613.96509	319.26108	100.94745
688	5.725	-260.58606	159.87943	1400.37292	-402.80835	-4.67557	874.31708	-417.90283	317.30551	861.76849	-214.23608	181.75485	843.96149	-320.48779	22.68257	433.93863	-533.60095	312.27448	474.30847	-225.66956	61.23057	66.13820	-622.71777	319.91220	101.16875
689	5.733	-265.62158	161.27554	1399.57263	-407.26660	-4.03892	873.60071	-423.56079	317.81973	860.97949	-219.41821	182.90437	843.38464	-323.62744	23.41255	433.43289	-538.79846	312.69354	473.49609	-225.96765	61.49955	66.25684	-630.89111	320.52356	101.16647
690	5.742	-270.70190	162.72934	1398.72681	-411.81189	-3.35910	872.84406	-429.31335	318.36569	860.14209	-224.70056	184.10193	842.76617	-326.85156	24.15821	432.89450	-543.97241	313.12961	472.54974	-226.28381	61.76934	66.37780	-638.48340	321.09268	100.92787
691	5.750	-275.82642	164.24362	1397.83594	-416.44373	-2.63629	872.04669	-435.17065	318.94333	859.25629	-230.09033	185.35481	842.10596	-330.15796	24.91898	432.32449	-549.11035	313.57782	471.46490	-226.61658	62.03789	66.50290	-645.49878	321.61639	100.44624
692	5.758	-280.99451	165.82103	1396.90125	-421.16187	-1.87014	871.20813	-441.14319	319.55356	858.32300	-235.59412	186.67084	841.40472	-333.54285	25.69479	431.72443	-554.19849	314.03412	470.23883	-226.96399	62.30345	66.63464	-651.94629	322.09113	99.72157
693	5.767	-286.20508	167.46399	1395.92395	-425.96619	-1.05981	870.32788	-447.24048	320.19830	857.34479	-241.21814	188.05792	840.66455	-337.00208	26.48602	431.09631	-559.22192	314.49576	468.87143	-227.32410	62.56469	66.77631	-657.84326	322.51312	98.76097
694	5.775	-291.45715	169.17451	1394.90662	-430.85803	-0.20393	869.40570	-453.47119	320.88046	856.32605	-246.96716	189.52373	839.88879	-340.53040	27.29357	430.44284	-564.16553	314.96136	467.36609	-227.69641	62.82065	66.93214	-663.21362	322.87888	97.57886
695	5.783	-296.74963	170.95415	1393.85229	-435.83887	0.69930	868.44153	-459.84180	321.60355	855.27386	-252.84424	191.07509	839.08228	-344.12146	28.11870	429.76743	-569.01575	315.43115	465.73044	-228.07898	63.07080	67.10735	-668.08936	323.18558	96.19684
696	5.792	-302.08118	172.80383	1392.76587	-440.91064	1.65205	867.43604	-466.35608	322.37161	854.19824	-258.85046	192.71753	838.25171	-347.76917	28.96294	429.07428	-573.76050	315.90710	463.97717	-228.47131	63.31497	67.30818	-672.50928	323.43134	94.64320
697	5.800	-307.45068	174.72380	1391.65369	-446.07605	2.65683	866.39038	-473.01477	323.18912	853.11273	-264.98438	194.45462	837.40552	-351.46716	29.82791	428.36862	-578.39185	316.39288	462.12451	-228.87244	63.55326	67.54193	-676.51855	323.61560	92.95195
698	5.808	-312.85681	176.71341	1390.52393	-451.33789	3.71626	865.30695	-479.81433	324.06067	852.03448	-271.24182	196.28745	836.55432	-355.20947	30.71507	427.65665	-582.90625	316.89371	460.19659	-229.28259	63.78592	67.81689	-680.16650	323.73947	91.16161
699	5.817	-318.29846	178.77118	1389.38684	-456.69922	4.83305	864.18927	-486.74707	324.99088	850.98419	-277.61572	198.21420	835.71057	-358.99170	31.62547	426.94568	-587.30640	317.41611	458.22314	-229.70129	64.01311	68.14233	-683.50537	323.80573	89.31353
700	5.825	-323.77429	180.89456	1388.25452	-462.16260	6.00982	863.04260	-493.80054	325.98434	849.98590	-284.09619	200.22992	834.88898	-362.81079	32.55951	426.24402	-591.60168	317.96735	456.23889	-230.12952	64.23472	68.52834	-686.58643	323.81900	87.45012
701	5.833	-329.28308	183.07997	1387.14087	-467.73035	7.24902	861.87378	-500.95862	327.04553	849.06628	-290.67078	202.32639	834.10596	-366.66577	33.51662	425.56107	-595.80908	318.55518	454.28253	-230.56873	64.45010	68.98582	-689.45947	323.78561	85.61284
702	5.842	-334.82361	185.32271	1386.06165	-473.40417	8.55283	860.69183	-508.20105	328.17865	848.25360	-297.32458	204.49242	833.37927	-370.55835	34.49503	424.90704	-599.95166	319.18719	452.39490	-231.02063	64.65780	69.52623	-692.16724	323.71359	83.84035
703	5.850	-340.39441	187.61700	1385.03381	-479.18408	9.92305	859.50775	-515.50476	329.38763	847.57648	-304.04126	206.71432	832.72748	-374.49304	35.49167	424.29288	-604.05835	319.87051	450.61716	-231.48865	64.85532	70.16152	-694.74658	323.61209	82.16674
704	5.858	-345.99414	189.95609	1384.07495	-485.06921	11.36102	858.33453	-522.84497	330.67599	847.06250	-310.80371	208.97676	832.16925	-378.47815	36.50192	423.72980	-608.16187	320.61133	448.98853	-231.97693	65.03906	70.90393	-697.22461	323.49136	80.62018
705	5.867	-351.62109	192.33221	1383.20276	-491.05664	12.86757	857.18732	-530.19617	332.04660	846.73682	-317.59460	211.26364	831.72229	-382.52441	37.51970	423.22922	-612.29541	321.41486	447.54410	-232.49011	65.20425	71.76579	-699.61768	323.36203	79.22188
706	5.875	-357.27307	194.73691	1382.43433	-497.14160	14.44297	856.08282	-537.53369	333.50159	846.62018	-324.39734	213.55933	831.40265	-386.64551	38.53741	422.80212	-616.48999	322.28546	446.31277	-233.03577	65.34514	72.75937	-701.93335	323.23483	77.98560
707	5.883	-362.94775	197.16109	1381.78589	-503.31702	16.08690	855.03925	-544.83496	335.04202	846.72815	-331.19678	215.84970	831.22388	-390.85828	39.54609	422.45892	-620.77075	323.22644	445.31567	-233.62122	65.45528	73.89659	-704.16821	323.12000	76.91761
708	5.892	-368.64209	199.59532	1381.27112	-509.57422	17.79836	854.07568	-552.08020	336.66769	847.06970	-337.97974	218.12323	831.19598	-395.18164	40.53545	422.20874	-625.15381	324.24057	444.56497	-234.25623	65.52806	75.18893	-706.31201	323.02689	76.01715
709	5.900	-374.35229	202.03009	1380.90161	-515.90198	19.57570	853.21155	-559.25378	338.37692	847.64630	-344.73560	220.37169	831.32538	-399.63635	41.49416	422.05927	-629.64404	325.32999	444.06348	-234.95129	65.55729	76.64717	-708.34766	322.96350	75.27720
710	5.908	-380.07446	204.45602	1380.68542	-522.28748	21.41657	852.46594	-566.34387	340.16632	848.45178	-351.45618	222.59065	831.61426	-404.24402	42.40995	422.01617	-634.23340	326.49640	443.80457	-235.71863	65.53792	78.28114	-710.25537	322.93607	74.68561
711	5.917	-385.80347	206.86420	1380.62708	-528.71619	23.31792	851.85681	-573.34314	342.03085	849.47198	-358.13574	224.77951	832.06061	-409.02795	43.26984	422.08289	-638.90039	327.74075	443.77283	-236.57043	65.46678	80.09949	-712.01440	322.94882	74.22632
712	5.925	-391.53418	209.24632	1380.72693	-535.17285	25.27596	851.40021	-580.24817	343.96387	850.68518	-364.77039	226.94110	832.65826	-414.01062	44.06037	422.26019	-643.61255	329.06305	443.94507	-237.52087	65.34326	82.10950	-713.60596	323.00378	73.88074
713	5.933	-397.26074	211.59509	1380.98120	-541.64136	27.28627	851.10938	-587.05859	345.95737	852.06274	-371.35815	229.08104	833.39709	-419.21411	44.76789	422.54602	-648.32764	330.46176	444.29166	-238.58411	65.16982	84.31672	-715.01514	323.10059	73.62904
714	5.942	-402.97656	213.90421	1381.38232	-548.10583	29.34377	850.99408	-593.77637	348.00244	853.57037	-377.89734	231.20663	834.26306	-424.65942	45.37887	422.93546	-652.99829	331.93335	444.77817	-239.77454	64.95238	86.72487	-716.23242	323.23663	73.45127
715	5.950	-408.67529	216.16861	1381.91846	-554.55115	31.44280	851.05975	-600.40479	350.08966	855.16937	-384.38660	233.32570	835.23889	-430.36621	45.88028	423.42053	-657.57617	333.47153	445.36707	-241.10754	64.70038	89.33560	-717.25513	323.40717	73.32843
716	5.958	-414.35083	218.38460	1382.57422	-560.96313	33.57721	851.30719	-606.94702	352.20969	856.81854	-390.82410	235.44533	836.30402	-436.35156	46.26006	423.99051	-662.01611	335.06717	446.01974	-242.59827	64.42664	92.14841	-718.08740	323.60568	73.24323
717	5.967	-419.99658	220.54973	1383.33167	-567.32983	35.74042	851.73206	-613.40527	354.35376	858.47620	-397.20715	237.57065	837.43500	-442.63086	46.50769	424.63214	-666.28076	336.70792	446.69843	-244.26257	64.14695	95.16064	-718.73975	323.82428	73.18062
718	5.975	-425.60693	222.66293	1384.17053	-573.64014	37.92551	852.32477	-619.78003	356.51395	860.10199	-403.53113	239.70381	838.60620	-449.21558	46.61470	425.32999	-670.34277	338.37875	447.36813	-246.11633	63.87948	98.36765	-719.22876	324.05423	73.12818
719	5.983	-431.17725	224.72433	1385.06921	-579.88623	40.12531	853.07086	-626.06958	358.68335	861.65906	-409.78967	241.84329	839.79034	-456.11475	46.57528	426.06708	-674.18628	340.06244	447.99832	-248.17688	63.64399	101.76299	-719.57520	324.28662	73.07619
720	5.992	-436.70313	226.73518	1386.00574	-586.06201	42.33236	853.95142	-632.26929	360.85620	863.11560	-415.97546	243.98351	840.95941	-463.33362	46.38682	426.82559	-677.80859	341.74075	448.56427	-250.46057	63.46102	105.33874	-719.80273	324.51288	73.01760
721	6.000	-442.18140	228.69766	1386.95862	-592.16260	44.53908	854.94385	-638.37158	363.02762	864.44617	-422.07971	246.11493	842.08569	-470.87366	46.05034	427.58762	-681.21729	343.39557	449.04788	-252.98450	63.35108	109.08578	-719.93652	324.72540	72.94781
722	6.008	-447.61011	230.61472	1387.90771	-598.18604	46.73765	856.02289	-644.36768	365.19324	865.63257	-428.09216	248.22461	843.14282	-478.73303	45.57079	428.33609	-684.42920	345.01035	449.43799	-255.76672	63.33390	112.99429	-720.00073	324.91803	72.86436
723	6.017	-452.98828	232.48975	1388.83496	-604.13062	48.92013	857.16180	-650.24683	367.34891	866.66406	-434.00330	250.29691	844.10748	-486.90552	44.95716	429.05557	-687.46680	346.57117	449.73007	-258.82434	63.42783	117.05385	-720.01782	325.08643	72.76661
724	6.025	-458.31567	234.32646	1389.72546	-609.99658	51.07847	858.33386	-655.99805	369.49023	867.53711	-439.80310	252.31477	844.96033	-495.38220	44.22239	429.73312	-690.35596	348.06766	449.92551	-262.17273	63.64935	121.25375	-720.00757	325.22812	72.65528
725	6.033	-463.59302	236.12856	1390.56702	-615.78369	53.20453	859.51331	-661.61084	371.61221	868.25482	-445.48352	254.26108	845.68719	-504.14954	43.38298	430.35904	-693.12158	349.49338	450.03052	-265.82825	64.01278	125.58290	-719.98633	325.34274	72.53213
726	6.042	-468.82202	237.89952	1391.35144	-621.49243	55.29024	860.67712	-667.07642	373.70914	868.82581	-451.03748	256.11990	846.27997	-513.19116	42.45850	430.92740	-695.78687	350.84573	450.05490	-269.80432	64.53007	130.02954	-719.96680	325.43155	72.39957
727	6.050	-474.00391	239.64243	1392.07397	-627.12305	57.32767	861.80573	-672.38843	375.77444	869.26306	-456.46033	257.87778	846.73700	-522.48730	41.47089	431.43634	-698.37036	352.12549	450.01068	-274.11194	65.21067	134.58081	-719.95703	325.49738	72.26039
728	6.058	-479.14087	241.35971	1392.73340	-632.67554	59.30930	862.88397	-677.54346	377.80096	869.58252	-461.74988	259.52475	847.06317	-532.01563	40.44363	431.88831	-700.88574	353.33597	449.91107	-278.76208	66.06147	139.22186	-719.96216	325.54407	72.11754
729	6.067	-484.23462	243.05315	1393.33179	-638.14966	61.22820	863.90179	-682.54102	379.78110	869.80176	-466.90588	261.05481	847.26947	-541.75146	39.40085	432.28976	-703.34058	354.48209	449.76923	-283.76208	67.08662	143.93483	-719.98364	325.57605	71.97392
730	6.075	-489.28638	244.72366	1393.87439	-643.54492	63.07830	864.85413	-687.38354	381.70737	869.93890	-471.93103	262.46613	847.37195	-551.66846	38.36654	432.65088	-705.73877	355.56934	449.59772	-289.11829	68.28741	148.69765	-720.02124	325.59784	71.83230
731	6.083	-494.29785	246.37138	1394.36841	-648.86108	64.85469	865.74127	-692.07642	383.57275	870.01135	-476.82947	263.76068	847.39056	-561.73853	37.36382	432.98468	-708.07935	356.60294	449.40781	-294.83630	69.66193	153.48276	-720.07202	325.61371	71.69522
732	6.092	-499.26880	247.99562	1394.82300	-654.09790	66.55387	866.56793	-696.62598	385.37137	870.03503	-481.60754	264.94345	847.34784	-571.93311	36.41428	433.30643	-710.35962	357.58725	449.20920	-300.92078	71.20474	158.25594	-720.13306	325.62723	71.56495
733	6.100	-504.19922	249.59499	1395.24854	-659.25562	68.17393	867.34290	-701.03979	387.09869	870.02399	-486.27161	266.02136	847.26697	-582.22266	35.53757	433.63248	-712.57520	358.52530	449.00998	-307.37610	72.90657	162.97548	-720.19995	325.64108	71.44346
734	6.108	-509.08765	251.16748	1395.65552	-664.33545	69.71474	868.07782	-705.32520	388.75214	869.98981	-490.82898	267.00214	847.17041	-592.57886	34.75120	433.97916	-714.72241	359.41861	448.81656	-314.20813	74.75388	167.59171	-720.26929	325.65707	71.33240
735	6.117	-513.93311	252.71063	1396.05457	-669.33936	71.17792	868.78638	-709.48853	390.33115	869.94171	-495.28650	267.89301	847.07849	-602.97388	34.07036	434.36185	-716.79858	360.26736	448.63379	-321.42346	76.72874	172.04715	-720.33691	325.67596	71.23311
736	6.125	-518.73267	254.22173	1396.45544	-674.27026	72.56683	869.48291	-713.53467	391.83719	869.88635	-499.65002	268.69968	847.00836	-613.38159	33.50808	434.79388	-718.80322	361.07053	448.46524	-329.02869	78.80877	176.27744	-720.40015	325.69760	71.14656
737	6.133	-523.48364	255.69785	1396.86670	-679.13208	73.88635	870.18164	-717.46606	393.27377	869.82819	-503.92419	269.42557	846.97308	-623.77856	33.07534	435.28580	-720.73828	361.82626	448.31323	-337.03381	80.96737	180.21280	-720.45728	325.72122	71.07339
738	6.142	-528.18335	257.13623	1397.29541	-683.92969	75.14257	870.89539	-721.28394	394.64587	869.76971	-508.11340	270.07153	846.98151	-634.14331	32.78127	435.84470	-722.60815	362.53229	448.17905	-345.44836	83.17429	183.78043	-720.50684	325.74548	71.01388
739	6.150	-532.82813	258.53421	1397.74658	-688.66846	76.34241	871.63501	-724.98755	395.95981	869.71185	-512.21912	270.63586	847.03802	-644.45752	32.63338	436.47391	-724.41943	363.18628	448.06305	-354.28259	85.39642	186.90698	-720.54834	325.76880	70.96791
740	6.158	-537.41528	259.88956	1398.22327	-693.35400	77.49313	872.40857	-728.57471	397.22235	869.65430	-516.24402	271.11484	847.14307	-654.70581	32.63772	437.17294	-726.18066	363.78641	447.96478	-363.54773	87.59885	189.52194	-720.58252	325.78946	70.93504
741	6.167	-541.94141	261.20044	1398.72644	-697.99243	78.60192	873.22113	-732.04346	398.44031	869.59576	-520.18835	271.50327	847.29370	-664.87622	32.79893	437.93768	-727.90112	364.33157	447.88306	-373.25354	89.74606	191.56053	-720.60986	325.80594	70.91450
742	6.175	-546.40479	262.46555	1399.25500	-702.58887	79.67534	874.07446	-735.39160	399.61996	869.53461	-524.05310	271.79565	847.48413	-674.95923	33.12027	438.76083	-729.59058	364.82181	447.81598	-383.40881	91.80323	192.96692	-720.63184	325.81683	70.90517
743	6.183	-550.80298	263.68408	1399.80627	-707.14819	80.71899	874.96741	-738.61865	400.76642	869.46899	-527.83948	271.98706	847.70679	-684.94873	33.60349	439.63263	-731.25757	365.25830	447.76114	-394.02112	93.73746	193.69690	-720.64917	325.82117	70.90573
744	6.192	-555.13550	264.85583	1400.37585	-711.67505	81.73711	875.89575	-741.72559	401.88327	869.39697	-531.54871	272.07385	847.95300	-694.83984	34.24863	440.54156	-732.90942	365.64365	447.71579	-405.09534	95.51886	193.71997	-720.66382	325.81833	70.91465
745	6.200	-559.40161	265.98093	1400.95813	-716.17212	82.73245	876.85291	-744.71558	402.97247	869.31702	-535.18372	272.05472	848.21393	-704.62988	35.05386	441.47540	-734.55151	365.98154	447.67694	-416.63342	97.12143	193.02094	-720.67676	325.80804	70.93026
746	6.208	-563.60254	267.06000	1401.54651	-720.64185	83.70615	877.83044	-747.59375	404.03406	869.22772	-538.74719	271.93079	848.48102	-714.31665	36.01517	442.42191	-736.18652	366.27661	447.64151	-428.63513	98.52362	191.60068	-720.68921	325.79047	70.95084
747	6.217	-567.73975	268.09387	1402.13403	-725.08521	84.65778	878.81860	-750.36890	405.06641	869.12836	-542.24402	271.70587	848.74695	-723.89819	37.12621	443.36975	-737.81445	366.53412	447.60660	-441.09680	99.70864	189.47620	-720.70215	325.76599	70.97469
748	6.225	-571.81567	269.08353	1402.71338	-729.50269	85.58553	879.80670	-753.04980	406.06631	869.01837	-545.67810	271.38635	849.00562	-733.37329	38.37817	444.30927	-739.43359	366.75955	447.56964	-454.01184	100.66454	186.67999	-720.71509	325.73526	71.00018
749	6.233	-575.83374	270.03003	1403.27747	-733.89429	86.48640	880.78412	-755.64819	407.02954	868.89764	-549.05627	270.98071	849.25287	-742.73901	39.75974	445.23288	-741.03955	366.95807	447.52838	-467.37048	101.38400	183.25891	-720.72876	325.69910	71.02580
750	6.242	-579.79810	270.93420	1403.81958	-738.25879	87.35664	881.74054	-758.17700	407.95108	868.76642	-552.38318	270.49884	849.48608	-751.99316	41.25719	446.13547	-742.62671	367.13431	447.48117	-481.16028	101.86409	179.27219	-720.74292	325.65845	71.05028
751	6.250	-583.71289	271.79669	1404.33374	-742.59570	88.19199	882.66638	-760.64868	408.82574	868.62494	-555.66614	269.95145	849.70453	-761.13208	42.85466	447.01443	-744.18848	367.29196	447.42688	-495.36633	102.10585	174.78943	-720.75659	325.61426	71.07253
752	6.258	-587.58301	272.61777	1404.81470	-746.90430	88.98808	883.55316	-763.07593	409.64859	868.47375	-558.91003	269.34937	849.90894	-770.15137	44.53450	447.86981	-745.71851	367.43365	447.36487	-509.97083	102.11403	169.88808	-720.76953	325.56738	71.09171
753	6.267	-591.41333	273.39731	1405.25806	-751.18384	89.74084	884.39374	-765.47046	410.41541	868.31335	-562.12073	268.70279	850.10107	-779.04712	46.27775	448.70377	-747.21045	367.56088	447.29507	-524.95447	101.89676	164.65083	-720.78076	325.51868	71.10732
754	6.275	-595.20850	274.13464	1405.66077	-755.43457	90.44679	885.18256	-767.84277	411.12299	868.14417	-565.30383	268.02087	850.28357	-787.81519	48.06466	449.52048	-748.65918	367.67419	447.21780	-540.29602	101.46530	159.16309	-720.78955	325.46887	71.11903
755	6.283	-598.97314	274.82864	1406.02026	-759.65698	91.10328	885.91541	-770.20166	411.76956	867.96655	-568.46326	267.31131	850.45923	-796.45215	49.87539	450.32550	-750.06055	367.77325	447.13367	-555.97205	100.83380	153.51035	-720.79492	325.41852	71.12686
756	6.292	-602.71118	275.47772	1406.33557	-763.85229	91.70880	886.58972	-772.55420	412.35486	867.78082	-571.60364	266.58014	850.63080	-804.95581	51.69050	451.12531	-751.41284	367.85718	447.04355	-571.95935	100.01903	147.77615	-720.79639	325.36795	71.13103
757	6.300	-606.42627	276.07977	1406.60645	-768.02148	92.26305	887.20416	-774.90527	412.88010	867.58716	-574.72791	265.83182	850.80048	-813.32544	53.49162	451.92685	-752.71606	367.92474	446.94833	-588.23254	99.04006	142.04010	-720.79346	325.31744	71.13197
758	6.308	-610.12109	276.63239	1406.83337	-772.16724	92.76714	887.75885	-777.25806	413.34793	867.38568	-577.83972	265.06927	850.96979	-821.56152	55.26183	452.73694	-753.97168	367.97479	446.84894	-604.76477	97.91779	136.37631	-720.78638	325.26694	71.13032
759	6.317	-613.79834	277.13290	1407.01794	-776.29175	93.22345	888.25482	-779.61401	413.76236	867.17664	-580.94128	264.29428	851.13922	-829.66650	56.98618	453.56207	-755.18384	368.00632	446.74628	-621.52991	96.67439	130.85228	-720.77515	325.21628	71.12682
760	6.325	-617.45947	277.57840	1407.16235	-780.39746	93.63573	888.69421	-781.97363	414.12836	866.96014	-584.03528	263.50772	851.30841	-837.64453	58.65181	454.40787	-756.35742	368.01874	446.64108	-638.50037	95.33272	125.52808	-720.76050	325.16510	71.12236
761	6.333	-621.10645	277.96609	1407.26941	-784.48706	94.00881	889.07983	-784.33618	414.45163	866.73663	-587.12366	262.70999	851.47614	-845.50098	60.24824	455.27899	-757.49976	368.01190	446.53406	-655.64685	93.91552	120.45589	-720.74268	325.11282	71.11782
762	6.342	-624.74048	278.29315	1407.34241	-788.56323	94.34848	889.41522	-786.70020	414.73828	866.50671	-590.20935	261.90137	851.64038	-853.24243	61.76722	456.17905	-758.61792	367.98618	446.42572	-672.94153	92.44478	115.67987	-720.72314	325.05872	71.11414
763	6.350	-628.36230	278.55710	1407.38501	-792.62817	94.66112	889.70428	-789.06396	414.99445	866.27112	-593.29358	261.08228	851.79852	-860.87598	63.20278	457.11044	-759.72119	367.94220	446.31656	-690.35413	90.94104	111.23614	-720.70313	325.00189	71.11217
764	6.358	-631.97290	278.75571	1407.40112	-796.68408	94.95341	889.95129	-791.42627	415.22620	866.03076	-596.37952	260.25357	851.94763	-868.40771	64.55093	458.07440	-760.81860	367.88098	446.20682	-707.85437	89.42283	107.15300	-720.68408	324.94125	71.11276
765	6.367	-635.57373	278.88724	1407.39465	-800.73340	95.23196	890.16071	-793.78589	415.43906	865.78680	-599.46936	259.41660	852.08447	-875.84448	65.80948	459.07101	-761.91895	367.80350	446.09671	-725.41223	87.90627	103.45119	-720.66699	324.87570	71.11662
766	6.375	-639.16602	278.95041	1407.36963	-804.77734	95.50299	890.33710	-796.14258	415.63788	865.54034	-602.56604	258.57321	852.20581	-883.19092	66.97772	460.09927	-763.03174	367.71069	445.98624	-742.99622	86.40479	100.14439	-720.65332	324.80405	71.12437
767	6.383	-642.75146	278.94446	1407.32959	-808.81836	95.77193	890.48480	-798.49780	415.82663	865.29260	-605.67297	257.72571	852.30859	-890.45020	68.05612	461.15723	-764.16553	367.60312	445.87524	-760.57483	84.92911	97.23956	-720.64502	324.72510	71.13650
768	6.392	-646.33252	278.86920	1407.27795	-812.85767	96.04319	890.60791	-800.85254	416.00836	865.04456	-608.79358	256.87671	852.38977	-897.62402	69.04609	462.24179	-765.32861	367.48093	445.76340	-778.11731	83.48730	94.73756	-720.64258	324.63773	71.15341
769	6.400	-649.91162	278.72485	1407.21753	-816.89722	96.32000	890.71002	-803.21045	416.18500	864.79688	-611.93201	256.02896	852.44678	-904.71289	69.94965	463.34906	-766.52832	367.34381	445.65015	-795.59167	82.08502	92.63362	-720.64722	324.54095	71.17539
770	6.408	-653.49170	278.51208	1407.15063	-820.93872	96.60419	890.79413	-805.57544	416.35739	864.54999	-615.09192	255.18506	852.47717	-911.71436	70.76929	464.47418	-767.77124	367.19080	445.53461	-812.96594	80.72581	90.91804	-720.65991	324.43399	71.20264
771	6.417	-657.07642	278.23193	1407.07886	-824.98389	96.89621	890.86243	-807.95313	416.52524	864.30377	-618.27820	254.34732	852.47906	-918.62500	71.50771	465.61139	-769.06372	367.02051	445.41583	-830.20984	79.41153	89.57678	-720.68091	324.31631	71.23527
772	6.425	-660.66895	277.88568	1407.00281	-829.03491	97.19519	890.91620	-810.34937	416.68716	864.05786	-621.49475	253.51764	852.45074	-925.44092	72.16779	466.75412	-770.41040	366.83118	445.29260	-847.29236	78.14272	88.59215	-720.71069	324.18768	71.27335
773	6.433	-664.27344	277.47476	1406.92224	-833.09424	97.49899	890.95551	-812.77100	416.84091	863.81134	-624.74670	252.69736	852.39099	-932.15698	72.75241	467.89502	-771.81592	366.62085	445.16364	-864.18298	76.91902	87.94347	-720.74951	324.04813	71.31688
774	6.442	-667.89355	277.00064	1406.83618	-837.16382	97.80439	890.97955	-815.22534	416.98340	863.56299	-628.03748	251.88724	852.29895	-938.76831	73.26446	469.02606	-773.28345	366.38757	445.02750	-880.85339	75.73952	87.60771	-720.79736	323.89801	71.36581
775	6.450	-671.53296	276.46487	1406.74268	-841.24609	98.10732	890.98621	-817.71948	417.11096	863.31146	-631.37146	251.08749	852.17419	-945.27100	73.70678	470.13873	-774.81665	366.12961	444.88281	-897.27502	74.60302	87.56007	-720.85376	323.73795	71.42001
776	6.458	-675.19531	275.86893	1406.63916	-845.34399	98.40309	890.97253	-820.26074	417.21948	863.05511	-634.75208	250.29788	852.01666	-951.66138	74.08224	471.22397	-776.41699	365.84567	444.72830	-913.42078	73.50829	87.77449	-720.91870	323.56873	71.47932
777	6.467	-678.88379	275.21414	1406.52209	-849.46021	98.68660	890.93445	-822.85596	417.30484	862.79236	-638.18274	249.51775	851.82654	-957.93799	74.39372	472.27258	-778.08740	365.53506	444.56274	-929.26624	72.45419	88.22399	-720.99219	323.39136	71.54349
778	6.475	-682.60132	274.50189	1406.38782	-853.59741	98.95262	890.86731	-825.51123	417.36292	862.52173	-641.66638	248.74612	851.60425	-964.10059	74.64420	473.27533	-779.82837	365.19785	444.38516	-944.78699	71.43980	88.88107	-721.07349	323.20688	71.61216
779	6.483	-686.35083	273.73337	1406.23181	-857.75928	99.19601	890.76593	-828.23169	417.39001	862.24170	-645.20471	247.98184	851.35046	-970.15088	74.83681	474.22305	-781.64136	364.83490	444.19470	-959.96033	70.46449	89.71779	-721.16284	323.01642	71.68495
780	6.492	-690.13477	272.90973	1406.04968	-861.94873	99.41193	890.62494	-831.02222	417.38275	861.95111	-648.80042	247.22360	851.06592	-976.09277	74.97484	475.10693	-783.52734	364.44788	443.99069	-974.76672	69.52785	90.70607	-721.26025	322.82108	71.76138
781	6.500	-693.95483	272.03217	1405.83716	-866.16943	99.59599	890.43909	-833.88647	417.33856	861.64868	-652.45471	246.46996	850.75128	-981.93115	75.06184	475.91870	-785.48584	364.03918	443.77267	-989.18689	68.62972	91.81771	-721.36523	322.62195	71.84092
782	6.508	-697.81372	271.10184	1405.58997	-870.42505	99.74445	890.20325	-836.82690	417.25546	861.33344	-656.16907	245.71936	850.40735	-987.67383	75.10159	476.65060	-787.51782	363.61185	443.54019	-1003.20300	67.77019	93.02452	-721.47803	322.42007	71.92303
783	6.517	-701.71265	270.11993	1405.30469	-874.71924	99.85426	889.91309	-839.84497	417.13223	861.00427	-659.94446	244.97018	850.03455	-993.32861	75.09810	477.29575	-789.62183	363.16925	443.29288	-1016.80066	66.94949	94.29846	-721.59888	322.21652	72.00716
784	6.525	-705.65381	269.08771	1404.97803	-879.05591	99.92312	889.56494	-842.94141	416.96841	860.66010	-663.78210	244.22061	849.63342	-998.90454	75.05557	477.84805	-791.79834	362.71503	443.03033	-1029.96521	66.16801	95.61169	-721.72778	322.01230	72.09280
785	6.533	-709.63892	268.00644	1404.60791	-883.43872	99.94957	889.15625	-846.11646	416.76425	860.29980	-667.68201	243.46873	849.20428	-1004.41113	74.97833	478.30231	-794.04565	362.25278	442.75204	-1042.68445	65.42627	96.93676	-721.86523	321.80844	72.17954
786	6.542	-713.66968	266.87750	1404.19299	-887.87207	99.93288	888.68536	-849.36938	416.52072	859.92224	-671.64612	242.71245	848.74750	-1009.85742	74.87071	478.65411	-796.36353	361.78583	442.45737	-1054.94763	64.72491	98.24678	-722.01123	321.60599	72.26711
787	6.550	-717.74805	265.70218	1403.73267	-892.35986	99.87303	888.15198	-852.69922	416.23938	859.52618	-675.67395	241.94946	848.26343	-1015.25171	74.73698	478.90002	-798.75098	361.31711	442.14551	-1066.74475	64.06470	99.51555	-722.16602	321.40601	72.35537
788	6.558	-721.87524	264.48166	1403.22729	-896.90576	99.77061	887.55682	-856.10425	415.92224	859.11060	-679.76721	241.17735	847.75244	-1020.60205	74.58122	479.03729	-801.20703	360.84897	441.81555	-1078.06750	63.44650	100.71772	-722.33057	321.20953	72.44447
789	6.567	-726.05298	263.21704	1402.67822	-901.51367	99.62666	886.90186	-859.58301	415.57175	858.67468	-683.92664	240.39343	847.21515	-1025.91357	74.40723	479.06384	-803.73169	360.38312	441.46655	-1088.90735	62.87131	101.82905	-722.50439	321.01758	72.53480
790	6.575	-730.28247	261.90903	1402.08740	-906.18774	99.44254	886.18994	-863.13452	415.19046	858.21783	-688.15320	239.59477	846.65247	-1031.19043	74.21841	478.97809	-806.32397	359.92050	441.09760	-1099.25793	62.34019	102.82649	-722.68848	320.83105	72.62714
791	6.583	-734.56519	260.55807	1401.45752	-910.93140	99.21979	885.42505	-866.75708	414.78082	857.73999	-692.44861	238.77817	846.06549	-1036.43408	74.01781	478.77899	-808.98438	359.46146	440.70792	-1109.11218	61.85421	103.68848	-722.88281	320.65070	72.72266
792	6.592	-738.90112	259.16418	1400.79175	-915.74829	98.95988	884.61176	-870.45044	414.34494	857.24139	-696.81360	237.94003	845.45612	-1041.64380	73.80795	478.46561	-811.71289	359.00565	440.29715	-1118.46277	61.41425	104.39499	-723.08789	320.47708	72.82302
793	6.600	-743.29077	257.72678	1400.09338	-920.64185	98.66416	883.75525	-874.21387	413.88428	856.72272	-701.25061	237.07643	844.82642	-1046.81567	73.59097	478.03723	-814.50977	358.55209	439.86533	-1127.30359	61.02092	104.92782	-723.30396	320.31061	72.93037
794	6.608	-747.73315	256.24484	1399.36621	-925.61548	98.33360	882.86102	-878.04712	413.39935	856.18530	-705.76062	236.18289	844.17926	-1051.94458	73.36856	477.49319	-817.37524	358.09946	439.41318	-1135.62781	60.67435	105.27072	-723.53125	320.15137	73.04739
795	6.617	-752.22754	254.71687	1398.61401	-930.67188	97.96875	881.93488	-881.95068	412.88965	855.63062	-710.34607	235.25453	843.51807	-1057.02295	73.14206	476.83276	-820.30957	357.64603	438.94223	-1143.42786	60.37394	105.40961	-723.77051	319.99927	73.17728
796	6.625	-756.77173	253.14096	1397.84021	-935.81421	97.56965	880.98248	-885.92456	412.35342	855.06067	-715.00818	234.28606	842.84674	-1062.04126	72.91255	476.05521	-823.31323	357.19006	438.45486	-1150.69788	60.11827	105.33275	-724.02100	319.85403	73.32368
797	6.633	-761.36353	251.51489	1397.04858	-941.04492	97.13583	880.00940	-889.97021	411.78781	854.47778	-719.74939	233.27191	842.16962	-1066.98926	72.68089	475.15979	-826.38477	356.72980	437.95441	-1157.43201	59.90497	105.03098	-724.28369	319.71512	73.49051
798	6.642	-765.99976	249.83638	1396.24219	-946.36548	96.66637	879.02081	-894.08740	411.18896	853.88446	-724.57068	232.20644	841.49139	-1071.85620	72.44780	474.14590	-829.52368	356.26370	437.44510	-1163.62537	59.73067	104.49791	-724.55811	319.58197	73.68190
799	6.650	-770.67749	248.10327	1395.42407	-951.77759	96.16003	878.02148	-898.27734	410.55243	853.28345	-729.47400	231.08423	840.81683	-1076.63208	72.21393	473.01334	-832.72754	355.79071	436.93201	-1169.27698	59.59108	103.73022	-724.84351	319.45398	73.90188
800	6.658	-775.39258	246.31378	1394.59668	-957.28149	95.61542	877.01563	-902.54028	409.87360	852.67761	-734.45984	229.90039	840.15045	-1081.30688	71.97987	471.76254	-835.99414	355.31024	436.42068	-1174.38806	59.48114	102.72788	-725.14014	319.33044	74.15414
801	6.667	-780.14111	244.46681	1393.76233	-962.87695	95.03130	876.00659	-906.87622	409.14816	852.06970	-739.52820	228.65106	839.49646	-1085.87402	71.74622	470.39484	-839.32007	354.82230	435.91702	-1178.96545	59.39527	101.49445	-725.44678	319.21082	74.44179
802	6.675	-784.91919	242.56216	1392.92285	-968.56201	94.40684	874.99738	-911.28394	408.37268	851.46246	-744.67859	227.33369	838.85834	-1090.32861	71.51350	468.91296	-842.70068	354.32739	435.42673	-1183.02332	59.32768	100.03725	-725.76367	319.09448	74.76704
803	6.683	-789.72290	240.60081	1392.07959	-974.33301	93.74192	873.99011	-915.76196	407.54520	850.85840	-749.90833	225.94753	838.23859	-1094.66919	71.28223	467.32129	-846.13208	353.82654	434.95486	-1186.58264	59.27271	98.36752	-726.08911	318.98102	75.13101
804	6.692	-794.54810	238.58511	1391.23376	-980.18481	93.03741	872.98615	-920.30688	406.66537	850.25940	-755.21375	224.49384	837.63867	-1098.89771	71.05275	465.62625	-849.60791	353.32104	434.50534	-1189.67322	59.22522	96.50056	-726.42212	318.87006	75.53343
805	6.700	-799.39111	236.51891	1390.38635	-986.11084	92.29536	871.98645	-924.91406	405.73514	849.66693	-760.58899	222.97621	837.05890	-1103.02026	70.82535	463.83649	-853.12280	352.81232	434.08060	-1192.33655	59.18087	94.45561	-726.76245	318.76120	75.97262
806	6.708	-804.24878	234.40758	1389.53784	-992.10181	91.51917	870.99115	-929.57666	404.75845	849.08173	-766.02722	221.40057	836.49829	-1107.04712	70.60009	461.96298	-856.67041	352.30170	433.68109	-1194.62292	59.13643	92.25566	-727.10791	318.65414	76.44537
807	6.717	-809.11768	232.25803	1388.68884	-998.14771	90.71362	870.00000	-934.28687	403.74152	848.50366	-771.51794	219.77518	835.95459	-1110.99146	70.37686	460.01910	-860.24438	351.79019	433.30518	-1196.59290	59.08984	89.92714	-727.45850	318.54858	76.94704
808	6.725	-813.99487	230.07848	1387.83948	-1004.23608	89.88472	869.01239	-939.03394	402.69254	847.93182	-777.05042	218.11041	835.42462	-1114.87158	70.15536	458.02029	-863.83813	351.27856	432.94913	-1198.31677	59.04032	87.49942	-727.81201	318.44418	77.47169
809	6.733	-818.87720	227.87827	1386.98999	-1010.35376	89.03960	868.02728	-943.80688	401.62119	847.36456	-782.61145	216.41835	834.90430	-1118.70679	69.93513	455.98380	-867.44507	350.76709	432.60751	-1199.87170	58.98816	85.00421	-728.16821	318.34055	78.01227
810	6.742	-823.76245	225.66751	1386.14050	-1016.48608	88.18618	867.04346	-948.59302	400.53836	846.79974	-788.18689	214.71231	834.38892	-1122.51904	69.71557	453.92813	-871.05859	350.25580	432.27347	-1201.34094	58.93445	82.47484	-728.52563	318.23734	78.56103
811	6.750
812	6.758
813	6.767
814	6.775
815	6.783
816	6.792
817	6.800
818	6.808
819	6.817
820	6.825
821	6.833
822	6.842
823	6.850
824	6.858
825	6.867
826	6.875
827	6.883
828	6.892
829	6.900
830	6.908
831	6.917
832	6.925
833	6.933
834	6.942
835	6.950
836	6.958
837	6.967
838	6.975
839	6.983
840	6.992
841	7.000
842	7.008
843	7.017
844	7.025
845	7.033
846	7.042
847	7.050
848	7.058
849	7.067
850	7.075
851	7.083
852	7.092
853	7.100
854	7.108
855	7.117
856	7.125
857	7.133
858	7.142
859	7.150
860	7.158
861	7.167
862	7.175
863	7.183
864	7.192
865	7.200
866	7.208
867	7.217
868	7.225
869	7.233
870	7.242
871	7.250
872	7.258
873	7.267
874	7.275
875	7.283
876	7.292
877	7.300
878	7.308
879	7.317
880	7.325
881	7.333
882	7.342
883	7.350
884	7.358
885	7.367
886	7.375
887	7.383
888	7.392
889	7.400
890	7.408
891	7.417
892	7.425
893	7.433
894	7.442
895	7.450
896	7.458
897	7.467
898	7.475
899	7.483
900	7.492
901	7.500
902	7.508
903	7.517
904	7.525
905	7.533
906	7.542
907	7.550
908	7.558
909	7.567
910	7.575
911	7.583
912	7.592
913	7.600
914	7.608
915	7.617
916	7.625
917	7.633
918	7.642
919	7.650
920	7.658
921	7.667
922	7.675
923	7.683
924	7.692
925	7.700
926	7.708
927	7.717
928	7.725
929	7.733
930	7.742
931	7.750
932	7.758
933	7.767
934	7.775
935	7.783
936	7.792
937	7.800
938	7.808
939	7.817
940	7.825
941	7.833
942	7.842
943	7.850
944	7.858
945	7.867
946	7.875
947	7.883
948	7.892
949	7.900
950	7.908
951	7.917
952	7.925
953	7.933
954	7.942
955	7.950
956	7.958
957	7.967
958	7.975
959	7.983
960	7.992
961	8.000
962	8.008
963	8.017
964	8.025
965	8.033
966	8.042
967	8.050
968	8.058
969	8.067
970	8.075
971	8.083
972	8.092
973	8.100
974	8.108
975	8.117
976	8.125
977	8.133
978	8.142
979	8.150
980	8.158
981	8.167
982	8.175
983	8.183
984	8.192
985	8.200
986	8.208
987	8.217
988	8.225
989	8.233
990	8.242
991	8.250
992	8.258
993	8.267
