# Supplementary material for: Musculoskeletal modeling and humanoid control of robots based on human gait data
Source: PeerJ Comput Sci. 2021 Aug 9;7:e657. doi: 10.7717/peerj-cs.657 (PMC8372000; doi:10.7717/peerj-cs.657)
Supplement: Supplemental Information 2 [file peerj-cs-07-657-s002.zip › position/Cap102.trc]

PathFileType	4	(X/Y/Z)	E:\20201110\Cap102.trc
DataRate	CameraRate	NumFrames	NumMarkers	Units	OrigDataRate	OrigDataStartFrame	OrigNumFrames
120.00	120.00	788	8	mm	120.00	1	788
Frame#	Time	head			hip_L			hip_R			hip			knee_L			knee_R			ank_L			ank_R
		X1	Y1	Z1	X2	Y2	Z2	X3	Y3	Z3	X4	Y4	Z4	X5	Y5	Z5	X6	Y6	Z6	X7	Y7	Z7	X8	Y8	Z8
1	0.000
2	0.008
3	0.017
4	0.025
5	0.033
6	0.042
7	0.050
8	0.058
9	0.067
10	0.075
11	0.083
12	0.092
13	0.100
14	0.108
15	0.117
16	0.125
17	0.133
18	0.142
19	0.150
20	0.158
21	0.167
22	0.175
23	0.183
24	0.192
25	0.200
26	0.208
27	0.217
28	0.225
29	0.233
30	0.242
31	0.250
32	0.258
33	0.267
34	0.275
35	0.283
36	0.292
37	0.300
38	0.308
39	0.317
40	0.325
41	0.333
42	0.342
43	0.350
44	0.358
45	0.367
46	0.375
47	0.383
48	0.392
49	0.400
50	0.408
51	0.417
52	0.425
53	0.433
54	0.442
55	0.450
56	0.458
57	0.467
58	0.475
59	0.483
60	0.492
61	0.500
62	0.508
63	0.517
64	0.525
65	0.533
66	0.542
67	0.550
68	0.558
69	0.567
70	0.575
71	0.583
72	0.592
73	0.600
74	0.608
75	0.617
76	0.625
77	0.633
78	0.642
79	0.650
80	0.658
81	0.667
82	0.675
83	0.683
84	0.692
85	0.700
86	0.708
87	0.717
88	0.725
89	0.733
90	0.742
91	0.750
92	0.758
93	0.767
94	0.775
95	0.783
96	0.792
97	0.800
98	0.808
99	0.817
100	0.825
101	0.833
102	0.842
103	0.850
104	0.858
105	0.867
106	0.875
107	0.883
108	0.892
109	0.900
110	0.908
111	0.917
112	0.925
113	0.933
114	0.942
115	0.950
116	0.958
117	0.967
118	0.975
119	0.983
120	0.992
121	1.000
122	1.008
123	1.017
124	1.025
125	1.033
126	1.042
127	1.050
128	1.058
129	1.067
130	1.075
131	1.083
132	1.092
133	1.100
134	1.108
135	1.117
136	1.125
137	1.133
138	1.142
139	1.150
140	1.158
141	1.167
142	1.175
143	1.183
144	1.192
145	1.200
146	1.208
147	1.217
148	1.225
149	1.233
150	1.242
151	1.250
152	1.258
153	1.267
154	1.275
155	1.283
156	1.292
157	1.300
158	1.308
159	1.317
160	1.325
161	1.333
162	1.342
163	1.350
164	1.358
165	1.367
166	1.375
167	1.383
168	1.392
169	1.400
170	1.408
171	1.417
172	1.425
173	1.433
174	1.442
175	1.450
176	1.458
177	1.467
178	1.475
179	1.483
180	1.492
181	1.500
182	1.508
183	1.517
184	1.525
185	1.533
186	1.542
187	1.550
188	1.558																						1929.58899	305.01733	115.40236
189	1.567													1925.31897	33.88051	434.61057							1910.15149	305.90170	110.05794
190	1.575													1923.97998	33.85670	434.36636							1891.17346	306.67764	105.44517
191	1.583													1922.41638	33.71004	434.28824							1871.90149	307.62292	100.85400
192	1.592													1920.77710	33.91303	434.16907							1853.15527	308.26263	96.95403
193	1.600													1919.15625	34.19325	433.92056							1834.24707	308.95905	93.22858
194	1.608													1917.44373	34.04111	433.97739							1815.19421	310.05777	90.71011
195	1.617													1915.48364	33.81007	433.72684							1796.59229	310.91406	88.05894
196	1.625													1913.69775	34.12028	433.69690							1778.37317	311.29382	85.74437
197	1.633													1911.70081	34.08622	433.30350							1760.25000	311.92087	84.75629
198	1.642													1909.89197	34.06521	433.35974							1741.94788	312.43069	84.06779
199	1.650													1907.69177	34.16598	432.84064							1724.48352	313.26303	83.23441
200	1.658													1905.43359	34.41311	432.92703							1707.81348	313.34241	82.93446
201	1.667													1903.17896	34.16906	432.92862							1691.51794	313.82999	82.44516
202	1.675													1900.84827	34.53670	432.42896							1674.73059	314.01294	83.03389
203	1.683													1898.08240	34.92212	431.93985							1658.72791	314.29138	83.78453
204	1.692													1895.78711	35.02544	431.84052							1643.73340	314.39395	84.43974
205	1.700													1892.88538	35.28720	431.63104							1629.44324	314.15735	85.83972
206	1.708													1890.38232	36.03071	431.21213							1615.70239	313.73618	86.64072
207	1.717													1887.14331	36.02662	430.71768							1602.59009	313.46671	87.67387
208	1.725													1884.01343	36.27787	430.59262							1589.99341	312.57605	88.68701
209	1.733													1880.63525	36.97924	429.94653							1578.33142	312.69772	89.34928
210	1.742													1876.98706	37.37436	429.30722							1567.72424	311.83011	90.04760
211	1.750													1873.55042	37.78059	429.25241							1557.67834	311.05405	90.41612
212	1.758													1869.77307	38.21080	428.77628							1548.65527	310.31952	90.80332
213	1.767													1866.00049	38.68938	428.17770							1540.12134	309.37729	90.59813
214	1.775													1862.03064	39.40698	427.16653							1532.55066	308.44290	90.11855
215	1.783													1857.96436	40.23069	426.79053							1525.69751	307.38745	89.59173
216	1.792													1853.90210	40.71721	425.63037							1519.72400	305.86099	88.30648
217	1.800													1850.12488	41.25592	425.83984							1514.91626	305.13007	87.04333
218	1.808													1846.16211	41.88194	424.64111							1510.28040	304.46448	85.64997
219	1.817													1841.80042	42.38686	424.15121							1506.83765	303.57928	83.59743
220	1.825													1838.03674	42.78664	423.39410							1504.04590	302.25223	81.50460
221	1.833													1833.98901	43.45306	422.77869							1501.66113	301.44052	79.15303
222	1.842													1829.96069	44.01590	422.14270							1499.96289	300.27420	76.19317
223	1.850													1825.68445	44.51369	421.35196							1498.94958	299.81351	73.77046
224	1.858													1821.65576	45.03545	421.11227							1498.78918	298.21429	70.58069
225	1.867													1817.31873	45.48980	420.21423							1498.29102	297.17169	67.70800
226	1.875													1812.89417	45.91193	420.10687							1497.35327	297.09180	66.30405
227	1.883													1808.46680	46.17149	419.43130							1493.82947	296.01334	66.43729
228	1.892													1803.81763	46.66647	419.16730							1488.13049	295.91931	66.33001
229	1.900													1798.79492	47.35770	418.66550							1484.13879	296.18689	65.92041
230	1.908													1793.71606	47.90688	418.20761							1482.02502	296.25229	65.05239
231	1.917													1788.49780	48.69242	418.21490							1479.81433	296.46921	64.85930
232	1.925													1782.46729	48.88231	418.44293							1477.78467	296.36050	63.99456
233	1.933													1776.56238	49.20583	418.33972							1475.75549	296.08444	63.66730
234	1.942													1770.68372	48.89189	418.92505							1473.71313	296.09515	63.69377
235	1.950													1764.20691	49.38950	418.84680							1471.82947	295.69003	62.85667
236	1.958													1757.82605	49.43323	419.45654							1471.49524	295.72055	62.54950
237	1.967													1750.70032	49.60833	419.52530							1470.95959	296.03391	62.65198
238	1.975													1743.11548	49.57125	419.72565							1470.40771	296.75787	63.09792
239	1.983							1557.57068	348.62488	851.93109				1734.94910	49.48044	419.89069							1470.16968	297.03839	62.82198
240	1.992							1550.85010	350.66193	853.98224				1726.74683	49.32008	419.78613							1470.02161	297.64526	63.02298
241	2.000							1544.22192	352.38867	855.73004				1718.22791	49.07908	420.49710							1469.95654	298.00137	63.07225
242	2.008							1537.76672	354.24734	857.05640				1709.12671	48.21752	420.94223							1469.89758	298.18417	63.12044
243	2.017							1531.50464	356.11664	857.97388				1699.48499	47.51884	420.95285							1469.79224	298.37051	62.75137
244	2.025							1525.25195	357.71310	858.94531				1689.55334	46.05703	421.10727							1469.66406	298.11026	62.65430
245	2.033							1519.26208	359.29233	858.92316				1678.98718	44.47524	421.81473							1469.50464	297.74973	62.43299
246	2.042							1512.97498	361.74020	859.75250				1668.00696	43.23164	421.35925							1469.24084	297.53122	62.21441
247	2.050							1507.39136	363.28937	859.64899				1657.47217	41.20492	421.41550							1469.18469	297.46591	62.18370
248	2.058							1501.62671	365.56534	860.09735				1646.63623	39.25505	421.95737							1469.14404	297.21243	62.03159
249	2.067							1496.55054	367.55295	860.43079				1634.56360	37.70205	421.61557							1469.02795	297.18634	62.09982
250	2.075							1491.33704	369.22400	860.18030				1623.12952	36.69445	421.04935							1469.15930	297.00647	61.82730
251	2.083							1486.44873	371.40060	860.50006				1611.42126	34.90870	421.16345							1469.02124	297.07751	61.75275
252	2.092							1481.80786	372.95450	860.34851				1598.96936	33.81692	420.65134							1469.01318	297.08517	61.63545
253	2.100							1477.25940	374.32495	859.89001				1586.81628	32.50235	420.28928							1468.73975	297.38266	61.73410
254	2.108							1473.03687	376.07800	860.09949				1574.40295	31.84683	420.32574							1468.56177	297.58658	61.26675
255	2.117							1468.59204	377.59970	859.89435				1562.06067	30.81434	420.66000							1468.51367	297.77600	61.20902
256	2.125							1464.22058	378.73511	860.16833				1549.30493	30.19786	420.62265							1468.30127	297.96860	61.15176
257	2.133							1459.96460	380.10056	859.85461				1536.67822	29.85645	420.86667							1468.21704	298.05823	61.15738
258	2.142							1455.40918	381.42963	859.96100				1524.31799	29.66781	421.31958							1468.18250	298.16550	61.09509
259	2.150							1451.53528	382.33417	859.64136				1511.82129	29.28689	421.98834							1468.18250	298.16550	61.09509
260	2.158	1642.88257	230.99141	1386.10327	1474.02405	62.83505	860.75525	1446.95178	383.58044	859.92664	1655.33569	252.50824	838.46625	1499.57935	28.85420	422.76343	1455.77747	342.53503	437.20474	1808.17432	72.56955	197.63176	1468.18250	298.16550	61.09509
261	2.167	1637.58850	231.89465	1386.76306	1468.54614	63.71649	861.87488	1443.29395	384.64871	859.73657	1650.93323	252.42812	838.79950	1487.68396	29.21848	424.24097	1453.97717	342.72772	437.21960	1795.58411	73.46806	198.05345	1468.11401	298.10315	61.14495
262	2.175	1632.30005	232.79117	1387.42163	1463.07251	64.60136	862.99274	1439.65576	385.71466	859.54504	1646.54199	252.32668	839.12878	1475.80688	29.60256	425.72241	1452.17444	342.91873	437.23163	1782.92065	74.34849	198.35884	1468.04614	298.03848	61.19561
263	2.183	1627.02258	233.67450	1388.07764	1457.60706	65.49283	864.10681	1436.05603	386.77576	859.35046	1642.17249	252.18381	839.45001	1463.96655	30.02540	427.21136	1450.36731	343.10641	437.23810	1770.11206	75.19339	198.43608	1467.97986	297.96948	61.24771
264	2.192	1621.76099	234.53867	1388.72961	1452.15381	66.39342	865.21472	1432.51160	387.82932	859.15161	1637.83398	251.98175	839.75928	1452.18115	30.50434	428.71069	1448.55396	343.28943	437.23660	1757.09058	75.98663	198.18207	1467.91589	297.89450	61.30162
265	2.200	1616.51965	235.37842	1389.37573	1446.71655	67.30489	866.31360	1429.03613	388.87228	858.94739	1633.53442	251.70609	840.05267	1440.46912	31.05437	430.22232	1446.73315	343.46658	437.22501	1743.79272	76.71384	197.50626	1467.85535	297.81262	61.35736
266	2.208	1611.30200	236.18935	1390.01355	1441.29883	68.22788	867.39978	1425.64014	389.90131	858.73694	1629.27930	251.34641	840.32642	1428.84839	31.68755	431.74692	1444.90430	343.63712	437.20169	1730.16199	77.36286	196.33376	1467.79944	297.72351	61.41452
267	2.217	1606.11084	236.96800	1390.64050	1435.90417	69.16190	868.46912	1422.32996	390.91248	858.51971	1625.07202	250.89679	840.57697	1417.33716	32.41259	433.28387	1443.06738	343.80042	437.16547	1716.14880	77.92398	194.60777	1467.74951	297.62762	61.47226
268	2.225	1600.94775	237.71190	1391.25354	1430.53552	70.10514	869.51666	1419.10791	391.90164	858.29535	1620.91394	250.35587	840.80121	1405.95300	33.23459	434.83118	1441.22327	343.95618	437.11563	1701.71216	78.38996	192.29118	1467.70667	297.52600	61.52932
269	2.233	1595.81360	238.41943	1391.84924	1425.19568	71.05453	870.53693	1415.97192	392.86423	858.06372	1616.80371	249.72670	840.99670	1394.71313	34.15494	436.38544	1439.37341	344.10422	437.05206	1686.81934	78.75603	189.36708	1467.67249	297.42020	61.58414
270	2.242	1590.70825	239.08989	1392.42383	1419.88708	72.00572	871.52399	1412.91638	393.79544	857.82495	1612.73828	249.01630	841.16162	1383.63452	35.17141	437.94193	1437.52002	344.24445	436.97498	1671.44678	79.01966	185.83867	1467.64807	297.31207	61.63501
271	2.250	1585.63098	239.72313	1392.97339	1414.61194	72.95329	872.47168	1409.93176	394.69043	857.57928	1608.71289	248.23492	841.29498	1372.73291	36.27842	439.49496	1435.66577	344.37674	436.88504	1655.58008	79.18033	181.72823	1467.63403	297.20355	61.68018
272	2.258	1580.57996	240.31956	1393.49402	1409.37207	73.89087	873.37360	1407.00610	395.54434	857.32703	1604.72119	247.39528	841.39679	1362.02344	37.46744	441.03787	1433.81348	344.50082	436.78314	1639.21301	79.23913	177.07544	1467.63098	297.09653	61.71804
273	2.267	1575.55322	240.87988	1393.98181	1404.16882	74.81138	874.22369	1404.12512	396.35257	857.06848	1600.75598	246.51158	841.46777	1351.51953	38.72747	442.56342	1431.96667	344.61633	436.67047	1622.34802	79.19849	171.93524	1467.63879	296.99261	61.74736
274	2.275	1570.54810	241.40486	1394.43298	1399.00342	75.70734	875.01611	1401.27283	397.11096	856.80383	1596.80969	245.59866	841.50970	1341.23340	40.04565	444.06396	1430.12854	344.72275	436.54819	1604.99512	79.06187	166.37521	1467.65662	296.89297	61.76733
275	2.283	1565.56165	241.89517	1394.84387	1393.87646	76.57114	875.74554	1398.43298	397.81592	856.53333	1592.87451	244.67104	841.52490	1331.17505	41.40790	445.53186	1428.30200	344.81937	436.41763	1587.17163	78.83346	160.47267	1467.68311	296.79837	61.77779
276	2.292	1560.59106	242.35132	1395.21155	1388.78845	77.39540	876.40747	1395.58911	398.46457	856.25684	1588.94263	243.74225	841.51617	1321.35254	42.79952	446.95959	1426.48999	344.90536	436.27991	1568.90100	78.51805	154.31186	1467.71643	296.70892	61.77923
277	2.300	1555.63330	242.77339	1395.53320	1383.73914	78.17323	876.99817	1392.72583	399.05499	855.97430	1585.00708	242.82423	841.48657	1311.77136	44.20586	448.34012	1424.69446	344.97995	436.13608	1550.21277	78.12093	147.98096	1467.75403	296.62427	61.77281
278	2.308	1550.68542	243.16115	1395.80652	1378.72803	78.89857	877.51465	1389.82849	399.58612	855.68524	1581.06140	241.92693	841.43927	1302.43457	45.61285	449.66708	1422.91687	345.04236	435.98700	1531.14099	77.64787	141.56937	1467.79321	296.54355	61.76038
279	2.317	1545.74487	243.51384	1396.02991	1373.75403	79.56644	877.95502	1386.88452	400.05795	855.38916	1577.09973	241.05811	841.37701	1293.34241	47.00748	450.93488	1421.15784	345.09198	435.83328	1511.72412	77.10517	135.16516	1467.83069	296.46561	61.74430
280	2.325	1540.80908	243.83035	1396.20227	1368.81543	80.17311	878.31793	1383.88306	400.47144	855.08533	1573.11719	240.22331	841.30237	1284.49292	48.37823	452.13889	1419.41663	345.12836	435.67529	1492.00427	76.49979	128.85280	1467.86353	296.38889	61.72738
281	2.333	1535.87573	244.10921	1396.32263	1363.90979	80.71634	878.60297	1380.81531	400.82843	854.77283	1569.10962	239.42599	841.21722	1275.88135	49.71531	453.27551	1417.69189	345.15128	435.51309	1472.02600	75.83937	122.71129	1467.88879	296.31186	61.71263
282	2.342	1530.94299	244.34862	1396.39099	1359.03430	81.19543	878.81036	1377.67480	401.13162	854.45056	1565.07373	238.66780	841.12286	1267.50098	51.01086	454.34216	1415.98047	345.16071	435.34656	1451.83594	75.13235	116.81255	1467.90405	296.23288	61.70307
283	2.350	1526.00916	244.54666	1396.40759	1354.18506	81.61122	878.94073	1374.45679	401.38431	854.11731	1561.00659	237.94878	841.01990	1259.34302	52.25902	455.33737	1414.27820	345.15680	435.17520	1431.48242	74.38803	111.22025	1467.90735	296.15060	61.70152
284	2.358	1521.07239	244.70131	1396.37305	1349.35767	81.96611	878.99524	1371.15845	401.59033	853.77185	1556.90588	237.26779	840.90845	1251.39771	53.45589	456.26044	1412.57983	345.13980	434.99844	1411.01465	73.61648	105.98897	1467.89722	296.06390	61.71044
285	2.367	1516.13147	244.81059	1396.28821	1344.54663	82.26384	878.97510	1367.77869	401.75372	853.41278	1552.76953	236.62277	840.78796	1243.65405	54.59941	457.11163	1410.87842	345.10995	434.81534	1390.48193	72.82848	101.16363	1467.87317	295.97205	61.73174
286	2.375	1511.18506	244.87270	1396.15430	1339.74634	82.50938	878.88196	1364.31750	401.87866	853.03876	1548.59570	236.01109	840.65771	1236.10083	55.68915	457.89169	1409.16602	345.06735	434.62488	1369.93384	72.03531	96.77936	1467.83521	295.87482	61.76672
287	2.383	1506.23181	244.88603	1395.97302	1334.94995	82.70860	878.71735	1360.77625	401.96924	852.64825	1544.38269	235.42969	840.51648	1228.72693	56.72608	458.60190	1407.43384	345.01193	434.42578	1349.41956	71.24853	92.86150	1467.78381	295.77234	61.81603
288	2.392	1501.27039	244.84930	1395.74585	1330.15063	82.86803	878.48303	1357.15686	402.02914	852.23999	1540.12891	234.87521	840.36322	1221.52148	57.71225	459.24365	1405.67175	344.94327	434.21671	1328.98755	70.47964	89.42591	1467.71973	295.66522	61.87968
289	2.400	1496.29932	244.76157	1395.47461	1325.34082	82.99448	878.18091	1353.46191	402.06177	851.81256	1535.83252	234.34421	840.19666	1214.47473	58.65045	459.81845	1403.86926	344.86063	433.99609	1308.68579	69.73978	86.47947	1467.64404	295.55435	61.95712
290	2.408	1491.31726	244.62228	1395.16125	1320.51294	83.09465	877.81287	1349.69409	402.06989	851.36475	1531.49194	233.83302	840.01569	1207.57788	59.54391	460.32745	1402.01550	344.76288	433.76236	1288.56067	69.03940	84.02058	1467.55762	295.44080	62.04729
291	2.417	1486.32227	244.43126	1394.80750	1315.65967	83.17487	877.38098	1345.85669	402.05560	850.89545	1527.10510	233.33783	839.81940	1200.82324	60.39598	460.77151	1400.09937	344.64853	433.51385	1268.65796	68.38790	82.03996	1467.46094	295.32565	62.14876
292	2.425	1481.31274	244.18863	1394.41541	1310.77332	83.24069	876.88776	1341.95251	402.02045	850.40375	1522.67041	232.85458	839.60712	1194.20435	61.20980	461.15085	1398.10986	344.51578	433.24890	1249.02222	67.79346	80.52131	1467.35388	295.20990	62.25983
293	2.433	1476.28650	243.89488	1393.98669	1305.84705	83.29662	876.33569	1337.98425	401.96521	849.88892	1518.18591	232.37898	839.37817	1187.71509	61.98810	461.46512	1396.03687	344.36276	432.96585	1229.69678	67.26279	79.44205	1467.23645	295.09421	62.37866
294	2.442	1471.24146	243.55072	1393.52319	1300.87463	83.34590	875.72778	1333.95459	401.89014	849.35040	1513.64990	231.90645	839.13220	1181.35059	62.73297	461.71338	1393.87109	344.18753	432.66315	1210.72388	66.80110	78.77402	1467.10767	294.97891	62.50342
295	2.450	1466.17493	243.15703	1393.02661	1295.85034	83.39039	875.06708	1329.86597	401.79486	848.78809	1509.06067	231.43207	838.86896	1175.10583	63.44577	461.89398	1391.60437	343.98831	432.33936	1192.14429	66.41202	78.48415	1466.96631	294.86383	62.63242
296	2.458	1461.08459	242.71484	1392.49841	1290.76917	83.43047	874.35718	1325.72034	401.67859	848.20197	1504.41675	230.95065	838.58801	1168.97559	64.12708	462.00488	1389.23035	343.76361	431.99332	1173.99805	66.09776	78.53506	1466.81116	294.74829	62.76426
297	2.467	1455.96753	242.22517	1391.94006	1285.62708	83.46510	873.60156	1321.51941	401.54016	847.59253	1499.71692	230.45685	838.28925	1162.95422	64.77664	462.04358	1386.74414	343.51257	431.62411	1156.32422	65.85922	78.88562	1466.64087	294.63120	62.89797
298	2.475	1450.82092	241.68904	1391.35266	1280.42090	83.49191	872.80396	1317.26465	401.37814	846.96051	1494.95996	229.94510	837.97235	1157.03516	65.39357	462.00732	1384.14355	343.23489	431.23129	1139.16064	65.69627	79.49147	1466.45459	294.51108	63.03310
299	2.483	1445.64160	241.10733	1390.73755	1275.14783	83.50749	871.96790	1312.95703	401.19098	846.30688	1490.14478	229.40996	837.63690	1151.21069	65.97643	461.89337	1381.42786	342.93112	430.81476	1122.54456	65.60792	80.30553	1466.25122	294.38626	63.16982
300	2.492	1440.42664	240.48079	1390.09534	1269.80603	83.50757	871.09674	1308.59741	400.97702	845.63312	1485.27075	228.84601	837.28265	1145.47205	66.52342	461.69901	1378.59900	342.60257	430.37497	1106.51196	65.59266	81.27850	1466.03064	294.25504	63.30898
301	2.500	1435.17285	239.80989	1389.42700	1264.39368	83.48738	870.19348	1304.18604	400.73465	844.94080	1480.33691	228.24820	836.90900	1139.80884	67.03271	461.42160	1375.66101	342.25156	429.91296	1091.09790	65.64871	82.35941	1465.79297	294.11600	63.45207
302	2.508	1429.87695	239.09492	1388.73315	1258.90930	83.44205	869.26050	1299.72327	400.46234	844.23175	1475.34229	227.61177	836.51575	1134.21008	67.50262	461.05881	1372.62000	341.88113	429.43036	1076.33630	65.77419	83.49634	1465.53894	293.96796	63.60119
303	2.517	1424.53601	238.33585	1388.01416	1253.35095	83.36694	868.29974	1295.20862	400.15863	843.50812	1470.28564	226.93250	836.10248	1128.66394	67.93182	460.60846	1369.48376	341.49518	428.92944	1062.26001	65.96730	84.63707	1465.26953	293.81046	63.75897
304	2.525	1419.14673	237.53233	1387.27063	1247.71667	83.25796	867.31250	1290.64136	399.82227	842.77209	1465.16553	226.20663	835.66907	1123.15869	68.31967	460.06857	1366.26172	341.09818	428.41315	1048.89966	66.22648	85.73007	1464.98608	293.64365	63.92841
305	2.533	1413.70630	236.68376	1386.50293	1242.00366	83.11186	866.29944	1286.02051	399.45215	842.02600	1459.97974	225.43097	835.21558	1117.68311	68.66627	459.43716	1362.96448	340.69507	427.88495	1036.28369	66.55032	86.72542	1464.69043	293.46844	64.11282
306	2.542	1408.21204	235.78918	1385.71155	1236.20825	82.92651	865.26080	1281.34424	399.04730	841.27222	1454.72546	224.60278	834.74249	1112.22693	68.97255	458.71228	1359.60315	340.29102	427.34900	1024.43738	66.93764	87.57597	1464.38440	293.28656	64.31570
307	2.550	1402.66113	234.84743	1384.89697	1230.32593	82.70092	864.19653	1276.61084	398.60696	840.51300	1449.39917	223.71976	834.25049	1106.78235	69.24036	457.89191	1356.18896	339.89114	426.80991	1013.38165	67.38722	88.23859	1464.06982	293.10043	64.54064
308	2.558	1397.05139	233.85703	1384.06018	1224.35120	82.43537	863.10657	1271.81738	398.13055	839.75073	1443.99585	222.77988	833.74060	1101.34387	69.47224	456.97397	1352.73291	339.50031	426.27277	1003.13245	67.89777	88.67537	1463.74866	292.91309	64.79137
309	2.567	1391.38062	232.81631	1383.20203	1218.27759	82.13128	861.99121	1266.96106	397.61765	838.98755	1438.51038	221.78139	833.21448	1095.90942	69.67139	455.95633	1349.24463	339.12286	425.74292	993.69946	68.46757	88.85497	1463.42249	292.72806	65.07176
310	2.575	1385.64709	231.72346	1382.32434	1212.09790	81.79104	860.85162	1262.03809	397.06802	838.22565	1432.93604	220.72263	832.67407	1090.47998	69.84123	454.83716	1345.73242	338.76236	425.22604	985.08447	69.09428	88.75372	1463.09290	292.54932	65.38591
311	2.583	1379.84937	230.57654	1381.42908	1205.80420	81.41777	859.69000	1257.04419	396.48163	837.46704	1427.26550	219.60205	832.12177	1085.06091	69.98525	453.61502	1342.20251	338.42145	424.72784	977.28076	69.77464	88.35672	1462.76086	292.38086	65.73827
312	2.592	1373.98657	229.37358	1380.51892	1199.38879	81.01498	858.51013	1251.97473	395.85867	836.71368	1421.49097	218.41824	831.56049	1079.66016	70.10650	452.28955	1338.65881	338.10156	424.25403	970.27191	70.50415	87.65855	1462.42676	292.22678	66.13376
313	2.600	1368.05762	228.11264	1379.59766	1192.84375	80.58618	857.31787	1246.82434	395.19940	835.96747	1415.60400	217.16991	830.99359	1074.28882	70.20728	450.86182	1335.10193	337.80304	423.81021	964.03125	71.27692	86.66375	1462.09021	292.09103	66.57793
314	2.608	1362.06250	226.79192	1378.66956	1186.16235	80.13452	856.12146	1241.58716	394.50439	835.23016	1409.59680	215.85616	830.42505	1068.96021	70.28882	449.33508	1331.52991	337.52481	423.40167	958.52142	72.08543	85.38688	1461.75000	291.97720	67.07703
315	2.617	1356.00122	225.40985	1377.73999	1179.33862	79.66238	854.93158	1236.25708	393.77417	834.50372	1403.46167	214.47662	829.85938	1063.68799	70.35092	447.71524	1327.93726	337.26465	423.03336	953.69470	72.92045	83.85211	1461.40381	291.88864	67.63807
316	2.625	1349.87427	223.96516	1376.81555	1172.36902	79.17108	853.76172	1230.82751	393.00943	833.79004	1397.19189	213.03181	829.30164	1058.48608	70.39185	446.01172	1324.31555	337.01923	422.70972	949.49426	73.77110	82.09245	1461.04785	291.82825	68.26885
317	2.633	1343.68250	222.45706	1375.90344	1165.25171	78.66054	852.62787	1225.29150	392.21069	833.09106	1390.78259	211.52333	828.75775	1053.36609	70.40816	444.23773	1320.65295	336.78415	422.43460	945.85486	74.62495	80.14841	1460.67700	291.79852	68.97791
318	2.642	1337.42712	220.88527	1375.01233	1157.98779	78.12917	851.54858	1219.64221	391.37845	832.40918	1384.23047	209.95425	828.23438	1048.33655	70.39487	442.41061	1316.93506	336.55441	422.21118	942.70532	75.46835	78.06625	1460.28479	291.80173	69.77439
319	2.650	1331.10986	219.25012	1374.15149	1150.58105	77.57378	850.54425	1213.87280	390.51279	831.74670	1377.53455	208.32928	827.73901	1043.40137	70.34560	440.55203	1313.14465	336.32462	422.04187	939.97083	76.28684	75.89618	1459.86292	291.83994	70.66789
320	2.658	1324.73303	217.55273	1373.33081	1143.03870	76.98959	849.63696	1207.97705	389.61349	831.10663	1370.69678	206.65495	827.27979	1038.55933	70.25288	438.68762	1309.26257	336.08926	421.92822	937.57556	77.06569	73.68991	1459.40173	291.91516	71.66821
321	2.667	1318.29895	215.79500	1372.56104	1135.37073	76.37045	848.84943	1201.94897	388.67978	830.49207	1363.72144	204.93956	826.86572	1033.80298	70.10866	436.84644	1305.26794	335.84329	421.87091	935.44568	77.79056	71.49858	1458.89050	292.02960	72.78505
322	2.675	1311.81091	213.97974	1371.85291	1127.58997	75.70907	848.20428	1195.78381	387.71033	829.90662	1356.61584	203.19308	826.50635	1029.11890	69.90476	435.06012	1301.13831	335.58228	421.86957	933.51215	78.44820	69.37035	1458.31665	292.18570	74.02769
323	2.683	1305.27222	212.11061	1371.21741	1119.71191	74.99731	847.72314	1189.47778	386.70322	829.35449	1349.38977	201.42673	826.21143	1024.48828	69.63347	433.36182	1296.85059	335.30304	421.92291	931.71320	79.02712	67.34850	1457.66675	292.38623	75.40465
324	2.692	1298.68726	210.19231	1370.66467	1111.75415	74.22672	847.42578	1183.02905	385.65582	828.84021	1342.05542	199.65251	825.99078	1019.88757	69.28806	431.78452	1292.38123	335.00375	422.02859	929.99658	79.51832	65.46974	1456.92664	292.63452	76.92326
325	2.700	1292.06042	208.23038	1370.20459	1103.73560	73.38891	847.32880	1176.43713	384.56519	828.36884	1334.62683	197.88255	825.85376	1015.29065	68.86327	430.35968	1287.70691	334.68448	422.18326	928.32117	79.91576	63.76289	1456.08093	292.93417	78.58945
326	2.708	1285.39697	206.23125	1369.84570	1095.67603	72.47605	847.44519	1169.70386	383.42789	827.94574	1327.11926	196.12833	825.80884	1010.67017	68.35567	429.11557	1282.80457	334.34714	422.38257	926.65735	80.21680	62.24825	1455.11365	293.28928	80.40741
327	2.717	1278.70264	204.20218	1369.59485	1087.59583	71.48138	847.78320	1162.83337	382.24036	827.57672	1319.54883	194.39990	825.86316	1006.00024	67.76393	428.07565	1277.65234	333.99585	422.62134	924.98743	80.42237	60.93732	1454.00830	293.70386	82.37948
328	2.725	1271.98352	202.15106	1369.45752	1079.51416	70.39959	848.34595	1155.83203	380.99918	827.26752	1311.93201	192.70518	826.02185	1001.25842	67.08891	427.25726	1272.22925	333.63678	422.89362	923.30518	80.53694	59.83311	1452.74780	294.18185	84.50620
329	2.733	1265.24646	200.08632	1369.43701	1071.44958	69.22722	849.13080	1148.70911	379.70139	827.02405	1304.28467	191.04930	826.28802	996.42761	66.33356	426.67050	1266.51636	333.27811	423.19284	921.61365	80.56828	58.93088	1451.31470	294.72653	86.78636
330	2.742	1258.49854	198.01678	1369.53418	1063.41919	67.96294	850.12946	1141.47571	378.34473	826.85181	1296.62183	189.43423	826.66199	991.49823	65.50272	426.31750	1260.49634	332.92969	423.51205	919.92450	80.52691	58.21924	1449.69141	295.34003	89.21740
331	2.750	1251.74683	195.95139	1369.74780	1055.43787	66.60770	851.32788	1134.14563	376.92801	826.75580	1288.95752	187.85870	827.14111	986.46912	64.60278	426.19238	1254.15393	332.60284	423.84415	918.25488	80.42553	57.68155	1447.86023	296.02298	91.79577
332	2.758	1244.99890	193.89908	1370.07410	1047.51868	65.16486	852.70660	1126.73438	375.45142	826.74042	1281.30444	186.31827	827.71985	981.34814	63.64130	426.28122	1247.47656	332.30972	424.18201	916.62561	80.27820	57.29736	1445.80371	296.77386	94.51752
333	2.767	1238.26221	191.86852	1370.50732	1039.67249	63.64009	854.24139	1119.25916	373.91663	826.80872	1273.67383	184.80585	828.38959	976.15234	62.62647	426.56299	1240.45422	332.06293	424.51883	915.05890	80.09946	57.04401	1443.50488	297.58875	97.37890
334	2.775	1231.54395	189.86790	1371.03955	1031.90820	62.04123	855.90405	1111.73828	372.32706	826.96271	1266.07544	183.31242	829.13898	970.90662	61.56680	427.01059	1233.07922	331.87479	424.84833	913.57617	79.90356	56.89792	1440.94824	298.46094	100.37704
335	2.783	1224.85107	187.90477	1371.66089	1024.23267	60.37801	857.66351	1104.19080	370.68790	827.20270	1258.51807	181.82805	829.95404	965.64264	60.47060	427.59238	1225.34717	331.75674	425.16486	912.19641	79.70360	56.83598	1438.11926	299.38110	103.51047
336	2.792	1218.18994	185.98578	1372.36011	1016.65173	58.66170	859.48663	1096.63550	369.00592	827.52734	1251.00977	180.34290	830.81885	960.39685	59.34576	428.27390	1217.25610	331.71887	425.46375	910.93494	79.51094	56.83658	1435.00513	300.33719	106.77962
337	2.800	1211.56616	184.11658	1373.12524	1009.16968	56.90469	861.33960	1089.09082	367.28952	827.93353	1243.55798	178.84839	831.71588	955.20801	58.19955	429.01965	1208.80725	331.76913	425.74127	909.80261	79.33472	56.88026	1431.59546	301.31482	110.18708
338	2.808	1204.98486	182.30173	1373.94324	1001.79041	55.11996	863.18933	1081.57397	365.54843	828.41638	1236.16980	177.33829	832.62695	950.11505	57.03848	429.79495	1200.00415	331.91312	425.99481	908.80511	79.18156	56.95039	1427.88159	302.29782	113.73768
339	2.817	1198.44983	180.54460	1374.80127	994.51721	53.32061	865.00403	1074.10059	363.79327	828.96924	1228.85229	175.80956	833.53387	945.15454	55.86834	430.56757	1190.85303	332.15347	426.22305	907.94348	79.05550	57.03328	1423.85730	303.26855	117.43822
340	2.825	1191.96423	178.84735	1375.68677	987.35352	51.51931	866.75500	1066.68408	362.03534	829.58405	1221.61279	174.26295	834.41907	940.35901	54.69432	431.30908	1181.36279	332.48999	426.42578	907.21411	78.95809	57.11830	1419.51831	304.20856	121.29697
341	2.833	1185.53003	177.21097	1376.58777	980.30298	49.72789	868.41675	1059.33582	360.28616	830.25165	1214.45825	172.70340	835.26654	935.75494	53.52113	431.99594	1171.54407	332.91922	426.60413	906.60974	78.88873	57.19772	1414.86145	305.09903	125.32285
342	2.842	1179.14868	175.63528	1377.49377	973.36963	47.95682	869.96838	1052.06409	358.55698	830.96222	1207.39624	171.13982	836.06256	931.36194	52.35317	432.61020	1161.40991	333.43497	426.76035	906.12000	78.84503	57.26639	1409.88489	305.92117	129.52426
343	2.850	1172.82019	174.11920	1378.39526	966.55792	46.21494	871.39343	1044.87500	356.85858	831.70569	1200.43359	169.58484	836.79608	927.19226	51.19475	433.13965	1150.97510	334.02826	426.89798	905.73230	78.82334	57.32143	1404.58691	306.65656	133.90781
344	2.858	1166.54419	172.66074	1379.28479	959.87268	44.50920	872.68060	1037.77148	355.20071	832.47217	1193.57678	168.05403	837.45935	923.25085	50.05017	433.57782	1140.25586	334.68802	427.02164	905.43317	78.81925	57.36177	1398.96558	307.28726	138.47675
345	2.867	1160.31970	171.25731	1380.15625	953.31909	42.84449	873.82336	1030.75464	353.59198	833.25281	1186.83179	166.56506	838.04803	919.53607	48.92383	433.92340	1129.27014	335.40137	427.13687	905.20862	78.82812	57.38783	1393.01819	307.79611	143.22952
346	2.875	1154.14526	169.90582	1381.00574	946.90253	41.22363	874.82001	1023.82275	352.03949	834.03998	1180.20349	165.13651	838.56134	916.04034	47.82029	434.17953	1118.03687	336.15442	427.25015	905.04510	78.84549	57.40096	1386.74048	308.16675	148.15811
347	2.883	1148.01941	168.60294	1381.83069	940.62842	39.64745	875.67291	1016.97266	350.54883	834.82782	1173.69531	163.78688	839.00171	912.75183	46.74422	434.35297	1106.57629	336.93280	427.36856	904.92993	78.86749	57.40324	1380.12708	308.38394	153.24689
348	2.892	1141.94019	167.34525	1382.63062	934.50171	38.11495	876.38824	1010.19971	349.12387	835.61243	1167.30957	162.53351	839.37463	909.65552	45.70032	434.45297	1094.90967	337.72232	427.49963	904.85168	78.89108	57.39713	1373.17090	308.43384	158.47145
349	2.900	1135.90613	166.12949	1383.40601	928.52698	36.62363	876.97498	1003.49805	347.76682	836.39203	1161.04700	161.39177	839.68811	906.73474	44.69323	434.49033	1083.05884	338.50946	427.65103	904.80066	78.91412	57.38518	1365.86340	308.30435	163.79808
350	2.908	1129.91626	164.95262	1384.15869	922.70813	35.16976	877.44440	996.86133	346.47821	837.16699	1154.90698	160.37430	839.95172	903.97241	43.72739	434.47653	1071.04675	339.28186	427.83038	904.76874	78.93547	57.36995	1358.19507	307.98575	169.18355
351	2.917	1123.96936	163.81204	1384.89124	917.04822	33.74881	877.80908	990.28296	345.25723	837.93958	1148.88757	159.49063	840.17633	901.35181	42.80692	434.42276	1058.89673	340.02875	428.04483	904.74957	78.95486	57.35374	1350.15552	307.47128	174.57541
352	2.925	1118.06543	162.70563	1385.60693	911.54932	32.35585	878.08221	983.75659	344.10162	838.71362	1142.98560	158.74707	840.37305	898.85791	41.93544	434.33942	1046.63232	340.74084	428.30090	904.73816	78.97272	57.33867	1341.73450	306.75784	179.91281
353	2.933	1112.20459	161.63174	1386.30896	906.21222	30.98591	878.27710	977.27643	343.00800	839.49426	1137.19727	158.14673	840.55267	896.47705	41.11601	434.23553	1034.27771	341.41071	428.60437	904.73096	78.98998	57.32646	1332.92175	305.84689	185.12791
354	2.942	1106.38770	160.58939	1387.00061	901.03674	29.63443	878.40631	970.83740	341.97217	840.28717	1131.51807	157.68976	840.72498	894.19775	40.35103	434.11862	1021.85681	342.03226	428.95996	904.72552	79.00784	57.31856	1323.70801	304.74478	190.14743
355	2.950	1100.61560	159.57805	1387.68469	896.02124	28.29751	878.48126	964.43530	340.98920	841.09814	1125.94275	157.37381	840.89838	892.01025	39.64217	433.99448	1009.39392	342.60071	429.37146	904.72003	79.02751	57.31609	1314.08533	303.46344	194.89481
356	2.958	1094.89014	158.59772	1388.36365	891.16309	26.97224	878.51208	958.06726	340.05377	841.93262	1120.46655	157.19432	841.07947	889.90637	38.99038	433.86728	996.91302	343.11206	429.84183	904.71362	79.05006	57.31984	1304.04712	302.02051	199.29242
357	2.967	1089.21301	157.64880	1389.03906	886.45795	25.65681	878.50739	951.73151	339.16046	842.79492	1115.08411	157.14514	841.27271	887.87927	38.39583	433.73965	984.43787	343.56268	430.37323	904.70538	79.07624	57.33040	1293.58887	300.43924	203.26404
358	2.975	1083.58594	156.73206	1389.71143	881.90076	24.35070	878.47400	945.42737	338.30402	843.68829	1109.79053	157.21881	841.48065	885.92285	37.85801	433.61310	971.99194	343.94885	430.96756	904.69513	79.10641	57.34807	1282.70789	298.74808	206.73709
359	2.983	1078.01099	155.84851	1390.38086	877.48486	23.05468	878.41724	939.15552	337.47937	844.61420	1104.58093	157.40686	841.70386	884.03131	37.37570	433.48804	959.59851	344.26630	431.62646	904.68243	79.14055	57.37302	1271.40381	296.97995	209.64505
360	2.992	1072.48950	154.99933	1391.04602	873.20270	21.77073	878.34082	932.91742	336.68213	845.57227	1099.45068	157.70015	841.94110	882.19910	36.94709	433.36423	947.28027	344.50995	432.35181	904.66718	79.17825	57.40524	1259.67749	295.17117	211.92917
361	3.000	1067.02295	154.18579	1391.70532	869.04559	20.50194	878.24744	926.71558	335.90854	846.56049	1094.39551	158.08890	842.18976	880.42053	36.56981	433.24100	935.05951	344.67374	433.14578	904.64905	79.21886	57.44463	1247.53149	293.36038	213.54041
362	3.008	1061.61182	153.40915	1392.35620	865.00391	19.25233	878.13849	920.55304	335.15570	847.57489	1089.41089	158.56285	842.44611	878.68945	36.24102	433.11758	922.95740	344.75073	434.01099	904.62793	79.26159	57.49095	1234.96851	291.58691	214.44049
363	3.017	1056.25610	152.67062	1392.99548	861.06738	18.02661	878.01483	914.43341	334.42160	848.61011	1084.49243	159.11145	842.70563	876.99976	35.95753	432.99313	910.99463	344.73331	434.95032	904.60382	79.30570	57.54387	1221.99207	289.88968	214.60287
364	3.025	1050.95569	151.97134	1393.61975	857.22504	16.82990	877.87677	908.36041	333.70514	849.65942	1079.63599	159.72375	842.96375	875.34497	35.71589	432.86694	899.19031	344.61353	435.96664	904.57654	79.35062	57.60294	1208.60510	288.30569	214.01324
365	3.033	1045.70898	151.31229	1394.22534	853.46564	15.66752	877.72418	902.33783	333.00604	850.71509	1074.83716	160.38875	843.21576	873.71869	35.51246	432.73865	887.56195	344.38403	437.06238	904.54620	79.39607	57.66760	1194.80994	286.86902	212.66974
366	3.042	1040.51416	150.69431	1394.80847	849.77795	14.54460	877.55701	896.36896	332.32483	851.76892	1070.09143	161.09543	843.45758	872.11481	35.34360	432.60800	876.12512	344.03845	438.23886	904.51294	79.44221	57.73712	1180.60767	285.60977	210.58267
367	3.050	1035.36877	150.11806	1395.36584	846.15051	13.46590	877.37506	890.45667	331.66263	852.81213	1065.39417	161.83308	843.68573	870.52740	35.20572	432.47516	864.89294	343.57233	439.49564	904.47717	79.48967	57.81059	1165.99878	284.55344	207.77429
368	3.058	1030.26953	149.58408	1395.89380	842.57263	12.43555	877.17847	884.60297	331.02112	853.83636	1060.74048	162.59155	843.89758	868.95135	35.09538	432.34036	853.87592	342.98383	440.82971	904.43903	79.53957	57.88693	1150.98242	283.72055	204.27814
369	3.067	1025.21277	149.09267	1396.38953	839.03394	11.45683	876.96735	878.80896	330.40213	854.83319	1056.12598	163.36156	844.09161	867.38190	35.00941	432.20404	843.08148	342.27423	442.23523	904.39929	79.59347	57.96489	1135.55750	283.12631	200.13818
370	3.075	1020.19452	148.64407	1396.85046	835.52496	10.53207	876.74207	873.07471	329.80762	855.79498	1051.54541	164.13510	844.26715	865.81543	34.94495	432.06674	832.51392	341.44824	443.70288	904.35815	79.65334	58.04303	1119.72266	282.78073	195.40799
371	3.083	1015.21057	148.23840	1397.27454	832.03729	9.66252	876.50317	867.39899	329.23944	856.71460	1046.99414	164.90564	844.42462	864.24890	34.89951	431.92889	822.17456	340.51425	445.21997	904.31622	79.72138	58.11986	1103.47742	282.68866	190.14944
372	3.092	1010.25653	147.87561	1397.66028	828.56335	8.84838	876.25110	861.77930	328.69913	857.58594	1042.46729	165.66832	844.56506	862.68005	34.87095	431.79099	812.06183	339.48386	446.77075	904.27393	79.79991	58.19383	1086.82251	282.85019	184.43147
373	3.100	1005.32794	147.55557	1398.00647	825.09698	8.08879	875.98657	856.21234	328.18771	858.40344	1037.96021	166.42009	844.69006	861.10730	34.85754	431.65326	802.17145	338.37170	448.33676	904.23132	79.89119	58.26343	1069.76038	283.26068	178.32870
374	3.108	1000.42065	147.27808	1398.31250	821.63293	7.38198	875.70990	850.69336	327.70575	859.16266	1033.46851	167.15971	844.80157	859.52954	34.85786	431.51584	792.49713	337.19446	449.89789	904.18878	79.99722	58.32735	1052.29639	283.91135	171.91986
375	3.117	995.53040	147.04285	1398.57813	818.16699	6.72538	875.42157	845.21710	327.25311	859.85986	1028.98779	167.88763	844.90155	857.94604	34.87084	431.37875	783.03101	335.97018	451.43332	904.14618	80.11961	58.38457	1034.43872	284.78955	165.28619
376	3.125	990.65344	146.84950	1398.80322	814.69611	6.11585	875.12177	839.77722	326.82910	860.49207	1024.51416	168.60574	844.99164	856.35620	34.89562	431.24176	773.76428	334.71722	452.92276	904.10358	80.25941	58.43443	1016.19958	285.87918	158.50996
377	3.133	985.78638	146.69762	1398.98816	811.21771	5.54988	874.81036	834.36713	326.43240	861.05707	1020.04370	169.31711	845.07312	854.75934	34.93159	431.10443	764.68768	333.45343	454.34738	904.06073	80.41702	58.47676	997.59473	287.16110	151.67291
378	3.142	980.92615	146.58673	1399.13318	807.73016	5.02380	874.48724	828.97998	326.06116	861.55322	1015.57281	170.02551	845.14667	853.15485	34.97829	430.96634	755.79193	332.19510	455.69110	904.01758	80.59210	58.51189	978.64429	288.61368	144.85480
379	3.150	976.07007	146.51630	1399.23865	804.23193	4.53407	874.15192	823.60889	325.71317	861.97949	1011.09821	170.73514	845.21234	851.54144	35.03541	430.82678	747.06860	330.95660	456.94116	903.97369	80.78356	58.54070	959.37299	290.21332	138.13205
380	3.158	971.21606	146.48578	1399.30518	800.72168	4.07740	873.80383	818.24719	325.38589	862.33527	1006.61688	171.45010	845.26923	849.91766	35.10275	430.68509	738.50989	329.74973	458.08865	903.92908	80.98960	58.56462	939.81000	291.93491	131.57669
381	3.167	966.36218	146.49454	1399.33289	797.19836	3.65104	873.44232	812.88879	325.07672	862.62036	1002.12573	172.17419	845.31592	848.28119	35.18022	430.54041	730.10913	328.58353	459.12885	903.88367	81.20782	58.58549	919.98865	293.75259	125.25524
382	3.175	961.50690	146.54196	1399.32227	793.66040	3.25283	873.06653	807.52795	324.78305	862.83490	997.62213	172.91052	845.35022	846.62939	35.26791	430.39191	721.86090	327.46442	460.06088	903.83728	81.43538	58.60555	899.94629	295.64017	119.22783
383	3.183	956.64911	146.62743	1399.27344	790.10626	2.88129	872.67584	802.15997	324.50247	862.97943	993.10352	173.66129	845.36963	844.95856	35.36601	430.23865	713.76080	326.39633	460.88757	903.78998	81.66913	58.62721	879.72369	297.57172	113.54758
384	3.192	951.78790	146.75029	1399.18640	786.53394	2.53572	872.26959	796.78082	324.23297	863.05457	988.56726	174.42780	845.37109	843.26459	35.47496	430.07962	705.80591	325.38104	461.61459	903.74170	81.90588	58.65297	859.36462	299.52216	108.26004
385	3.200	946.92236	146.90988	1399.06140	782.94086	2.21616	871.84711	791.38733	323.97296	863.06140	984.01111	175.21033	845.35162	841.54254	35.59537	429.91376	697.99390	324.41879	462.24985	903.69250	82.14261	58.68520	838.91455	301.46768	103.40282
386	3.208	942.05182	147.10555	1398.89832	779.32434	1.92334	871.40808	785.97729	323.72150	863.00104	979.43280	176.00830	845.30811	839.78662	35.72811	429.73990	690.32349	323.50864	462.80261	903.64209	82.37666	58.72597	818.42053	303.38602	99.00541
387	3.217	937.17560	147.33669	1398.69702	775.68121	1.65852	870.95215	780.54926	323.47812	862.87500	974.82996	176.82036	845.23767	837.99072	35.87432	429.55673	682.79419	322.64899	463.28262	903.59021	82.60595	58.77696	797.92999	305.25693	95.08911
388	3.225	932.29297	147.60266	1398.45728	772.00806	1.42349	870.47919	775.10266	323.24323	862.68488	970.20068	177.64465	845.13782	836.14801	36.03539	429.36285	675.40564	321.83813	463.69940	903.53613	82.82907	58.83934	777.49072	307.06235	91.66721
389	3.233	927.40320	147.90292	1398.17920	768.30115	1.22030	869.98914	769.63739	323.01782	862.43243	965.54291	178.47897	845.00659	834.25134	36.21291	429.15668	668.15771	321.07446	464.06158	903.47894	83.04541	58.91371	757.14966	308.78659	88.74516
390	3.242	922.50519	148.23688	1397.86267	764.55664	1.05119	869.48218	764.15399	322.80359	862.11963	960.85455	179.32104	844.84235	832.29340	36.40868	428.93658	661.05042	320.35675	464.37631	903.41730	83.25514	59.00005	736.95319	310.41647	86.32098
391	3.250	917.59778	148.60403	1397.50757	760.77087	0.91841	868.95831	758.65338	322.60275	861.74872	956.13409	180.16882	844.64423	830.26660	36.62457	428.70071	654.08325	319.68439	464.64914	903.34949	83.45924	59.09776	716.94690	311.94125	84.38560
392	3.258	912.67944	149.00394	1397.11401	756.94000	0.82406	868.41766	753.13672	322.41821	861.32178	951.37970	181.02057	844.41180	828.16388	36.86250	428.44727	647.25537	319.05737	464.88358	903.27344	83.65926	59.20586	697.17529	313.35275	82.92340
393	3.267	907.74866	149.43614	1396.68225	753.06055	0.77006	867.86041	747.60522	322.25320	860.84131	946.58984	181.87505	844.14520	825.97815	37.12426	428.17426	640.56494	318.47629	465.08127	903.18683	83.85734	59.32297	677.68182	314.64508	81.91270
394	3.275	902.80322	149.90030	1396.21240	749.12915	0.75798	867.28650	742.06012	322.11130	860.30957	941.76318	182.73166	843.84479	823.70337	37.41143	427.87991	634.00903	317.94223	465.24207	903.08716	84.05585	59.44756	658.50903	315.81445	81.32623
395	3.283	897.84106	150.39609	1395.70471	745.14252	0.78908	866.69574	736.50232	321.99631	859.72906	936.89832	183.59041	843.51141	821.33417	37.72528	427.56238	627.58362	317.45667	465.36417	902.97192	84.25732	59.57800	639.69861	316.85889	81.13166
396	3.292	892.85974	150.92332	1395.15942	741.09796	0.86424	866.08783	730.93262	321.91205	859.10223	931.99384	184.45200	843.14606	818.86627	38.06658	427.22015	621.28302	317.02121	465.44434	902.83856	84.46413	59.71291	621.29089	317.77789	81.29212
397	3.300	887.85663	151.48186	1394.57678	736.99274	0.98400	865.46234	725.35101	321.86224	858.43146	927.04858	185.31760	842.74969	816.29700	38.43556	426.85187	615.09985	316.63748	465.47839	902.68488	84.67836	59.85107	603.32544	318.57190	81.76665
398	3.308	882.82904	152.07166	1393.95728	732.82446	1.14863	864.81848	719.75732	321.85037	857.71893	922.06104	186.18896	842.32318	813.62482	38.83184	426.45660	609.02533	316.30692	465.46127	902.50909	84.90164	59.99171	585.84033	319.24194	82.51070
399	3.317	877.77435	152.69281	1393.30090	728.59088	1.35812	864.15540	714.15045	321.87967	856.96686	917.02960	187.06816	841.86731	810.85022	39.25435	426.03372	603.04865	316.03043	465.38739	902.30975	85.13504	60.13451	568.87256	319.78931	83.47665
400	3.325	872.68982	153.34561	1392.60767	724.28979	1.61234	863.47198	708.52832	321.95282	856.17719	911.95245	187.95755	841.38257	807.97510	39.70133	425.58313	597.15784	315.80841	465.25085	902.08606	85.37895	60.27956	552.45758	320.21518	84.61432
401	3.333	867.57288	154.03043	1391.87769	719.91919	1.91105	862.76697	702.88837	322.07193	855.35162	906.82727	188.85970	840.86902	805.00330	40.17041	425.10526	591.33960	315.64038	465.04565	901.83801	85.63315	60.42754	536.62933	320.52066	85.87160
402	3.342	862.42120	154.74792	1391.11060	715.47687	2.25396	862.03894	697.22656	322.23853	854.49170	901.65137	189.77725	840.32666	801.94031	40.65861	424.60095	585.57935	315.52499	464.76575	901.56586	85.89676	60.57953	521.42017	320.70657	87.19510
403	3.350	857.23279	155.49899	1390.30591	710.96094	2.64082	861.28638	691.53802	322.45352	853.59851	896.42139	190.71298	839.75500	798.79279	41.16253	424.07166	579.86267	315.45981	464.40521	901.27081	86.16838	60.73695	506.86115	320.77377	88.53079
404	3.358	852.00580	156.28467	1389.46326	706.36914	3.07139	860.50769	685.81671	322.71704	852.67303	891.13330	191.66968	839.15338	795.56897	41.67846	423.51926	574.17480	315.44138	463.95813	900.95459	86.44616	60.90157	492.98126	320.72327	89.82494
405	3.367	846.73877	157.10643	1388.58179	701.69934	3.54546	859.70142	680.05518	323.02859	851.71582	885.78253	192.65031	838.52112	792.27783	42.20253	422.94608	568.50183	315.46512	463.41885	900.61926	86.72787	61.07545	479.80786	320.55661	91.02489
406	3.375	841.43085	157.96599	1387.66064	696.94940	4.06283	858.86609	674.24500	323.38712	850.72723	880.36346	193.65800	837.85742	788.92889	42.73091	422.35489	562.83112	315.52557	462.78195	900.26733	87.01109	61.26079	467.36584	320.27618	92.08012
407	3.383	836.08130	158.86539	1386.69922	692.11694	4.62330	858.00055	668.37653	323.79102	849.70770	874.87006	194.69609	837.16156	785.53198	43.26000	421.74878	557.15198	315.61652	462.04233	899.90167	87.29318	61.46002	455.67773	319.88556	92.94341
408	3.392	830.68994	159.80704	1385.69690	687.19983	5.22659	857.10394	662.43896	324.23825	848.65741	869.29547	195.76822	836.43323	782.09644	43.78659	421.13107	551.45630	315.73114	461.19540	899.52521	87.57150	61.67583	444.76208	319.38971	93.57198
409	3.400	825.25690	160.79367	1384.65344	682.19574	5.87230	856.17566	656.42096	324.72656	847.57709	863.63226	196.87834	835.67236	778.63086	44.30798	420.50540	545.73889	315.86258	460.23743	899.14075	87.84332	61.91118	434.63293	318.79523	93.92896
410	3.408	819.78247	161.82831	1383.56909	677.10229	6.55990	855.21576	650.31030	325.25348	846.46802	857.87286	198.03072	834.87970	775.14264	44.82218	419.87558	539.99774	316.00415	459.16568	898.75146	88.10590	62.16949	425.29822	318.11023	93.98481
411	3.417	814.26727	162.91429	1382.44495	671.91736	7.28863	854.22491	644.09479	325.81662	845.33221	852.00934	199.22980	834.05664	771.63757	45.32789	419.24554	534.23444	316.14987	457.97913	898.35974	88.35648	62.45477	416.75830	317.34470	93.71877
412	3.425	808.71191	164.05510	1381.28284	666.63873	8.05755	853.20447	637.76239	326.41373	844.17316	846.03400	200.48016	833.20544	768.11920	45.82461	418.61935	528.45361	316.29483	456.67868	897.96814	88.59224	62.77176	409.00427	316.51010	93.12022
413	3.433	803.11731	165.25435	1380.08618	661.26422	8.86552	852.15680	631.30170	327.04291	842.99597	839.94000	201.78618	832.32971	764.58887	46.31257	418.00128	522.66309	316.43570	455.26794	897.57855	88.81023	63.12611	402.01648	315.61951	92.18986
414	3.442	797.48395	166.51563	1378.85950	655.79169	9.71127	851.08502	624.70294	327.70267	841.80792	833.72095	203.15189	831.43408	761.04517	46.79269	417.39569	516.87292	316.57095	453.75360	897.19238	89.00739	63.52461	395.76318	314.68732	90.94046
415	3.450	791.81250	167.84235	1377.60913	650.21887	10.59340	849.99341	617.95789	328.39215	840.61859	827.37195	204.58054	830.52478	757.48352	47.26642	416.80704	511.09485	316.70132	452.14597	896.81024	89.18049	63.97527	390.20056	313.72925	89.39708
416	3.458	786.10333	169.23770	1376.34314	644.54370	11.51049	848.88751	611.06110	329.11105	839.44043	820.88995	206.07428	829.60962	753.89661	47.73556	416.24005	505.34155	316.82980	450.45920	896.43195	89.32609	64.48743	385.27197	312.76205	87.59662
417	3.467	780.35681	170.70428	1375.07153	638.76404	12.46125	847.77399	604.00983	329.85989	838.28857	814.27356	207.63391	828.69788	750.27368	48.20203	415.69952	499.62524	316.96176	448.71167	896.05634	89.44057	65.07167	380.91052	311.80325	85.58658
418	3.475	774.57288	172.24413	1373.80591	632.87799	13.44453	846.66071	596.80469	330.63980	837.18091	807.52380	209.25842	827.80048	746.60101	48.66759	415.19040	493.95703	317.10477	446.92560	895.68060	89.52016	65.73984	377.04016	310.87082	83.42303
419	3.483	768.75165	173.85835	1372.55981	626.88373	14.45947	845.55688	589.45020	331.45270	836.13794	800.64417	210.94489	826.92999	742.86176	49.13352	414.71765	488.34595	317.26837	445.12698	895.30084	89.56095	66.50485	373.57996	309.98270	81.16790
420	3.492	762.89288	175.54713	1371.34790	620.77960	15.50560	844.47296	581.95453	332.30112	835.18225	793.64050	212.68826	826.10010	739.03613	49.60036	414.28619	482.79822	317.46362	443.34467	894.91095	89.55902	67.38036	370.44727	309.15622	78.88551
421	3.500	756.99658	177.30949	1370.18652	614.56470	16.58289	843.42035	574.32935	333.18817	834.33783	786.52112	214.48152	825.32550	735.10168	50.06754	413.90079	477.31665	317.70270	441.60965	894.50317	89.51050	68.38048	367.56311	308.40756	76.63900
422	3.508	751.06262	179.14322	1369.09216	608.23846	17.69175	842.41162	566.59009	334.11749	833.62939	779.29663	216.31580	824.62152	731.03351	50.53309	413.56577	471.90088	317.99811	439.95364	894.06714	89.41165	69.51939	364.85632	307.75089	74.48660
423	3.517	745.09137	181.04477	1368.08179	601.80145	18.83310	841.45978	558.75476	335.09302	833.08093	771.97937	218.18068	824.00354	726.80481	50.99347	413.28488	466.54700	318.36218	438.40799	893.59045	89.25904	70.81097	362.26770	307.19769	72.47833
424	3.525	739.08337	183.00934	1367.17188	595.25513	20.00830	840.57843	550.84430	336.11896	832.71521	764.58331	220.06482	823.48621	722.38733	51.44335	413.06113	461.24915	318.80640	437.00192	893.05792	89.04960	72.26830	359.75330	306.75616	70.65343
425	3.533	733.03979	185.03079	1366.37793	588.60217	21.21907	839.78107	542.88074	337.19940	832.55200	757.12354	221.95648	823.08289	717.75159	51.87553	412.89633	455.99933	319.34070	435.76129	892.45166	88.78078	73.90336	357.28577	306.43069	69.03873
426	3.542	726.96240	187.10184	1365.71375	581.84692	22.46737	839.08093	534.88721	338.33844	832.60730	749.61572	223.84418	822.80518	712.86786	52.28097	412.79117	450.78918	319.97296	434.70718	891.75177	88.45065	75.72662	354.85486	306.22150	67.64821
427	3.550	720.85339	189.21417	1365.19092	574.99506	23.75522	838.49030	526.88696	339.53967	832.89203	742.07568	225.71744	822.66187	707.70642	52.64897	412.74484	445.61151	320.70856	433.85474	890.93549	88.05802	77.74693	352.46521	306.12463	66.48356
428	3.558	714.71606	191.35867	1364.81824	568.05426	25.08455	838.02008	518.90240	340.80615	833.41144	734.51904	227.56740	822.65863	702.23859	52.96740	412.75494	440.46075	321.55014	433.21240	889.97815	87.60255	79.97134	350.13416	306.13211	65.53583
429	3.567	708.55402	193.52563	1364.60132	561.03375	26.45698	837.67944	510.95471	342.14017	834.16425	726.96094	229.38727	822.79749	696.43719	53.22308	412.81757	435.33484	322.49725	432.78140	888.85352	87.08487	82.40508	347.88733	306.23239	64.78757
430	3.575	702.37183	195.70508	1364.54236	553.94446	27.87357	837.47534	503.06317	343.54291	835.14233	719.41565	231.17264	823.07654	690.27747	53.40232	412.92725	430.23584	323.54654	432.55588	887.53406	86.50665	85.05160	345.75452	306.41107	64.21543
431	3.583	696.17438	197.88692	1364.63965	546.79913	29.33465	837.41193	495.24475	345.01440	836.33087	711.89673	232.92166	823.48987	683.73767	53.49146	413.07715	425.17004	324.69171	432.52307	885.99146	85.87082	87.91276	343.76599	306.65158	63.79272
432	3.592	689.96722	200.06142	1364.88818	539.61163	30.83962	837.49066	487.51410	346.55338	837.70850	704.41681	234.63480	824.02747	676.79944	53.47758	413.25931	420.14893	325.92395	432.66425	884.19727	85.18156	90.98901	341.94788	306.93610	63.49170
433	3.600	683.75610	202.21933	1365.27942	532.39716	32.38678	837.70984	479.88354	348.15686	839.24805	696.98792	236.31453	824.67584	669.44904	53.34914	413.46503	415.18762	327.23215	432.95566	882.12415	84.44456	94.27956	340.32019	307.24646	63.28547
434	3.608	677.54688	204.35225	1365.80139	525.17169	33.97319	838.06458	472.36328	349.82034	840.91754	689.62115	237.96474	825.41797	661.67700	53.09667	413.68512	410.30493	328.60342	433.37000	879.74524	83.66703	97.78257	338.89490	307.56497	63.14941
435	3.617	671.34528	206.45268	1366.44006	517.95148	35.59467	838.54712	464.96143	351.53760	842.68134	682.32751	239.59004	826.23438	653.47925	52.71338	413.91064	405.52173	330.02359	433.87778	877.03583	82.85784	101.49516	337.67505	307.87531	63.06211
436	3.625	665.15698	208.51433	1367.17896	510.75317	37.24578	839.14685	457.68451	353.30072	844.50159	675.11743	241.19498	827.10333	644.85687	52.19570	414.13315	400.85950	331.47763	434.44885	873.97357	82.02760	105.41339	336.65491	308.16306	63.00579
437	3.633	658.98706	210.53214	1368.00037	503.59265	38.91989	839.85083	450.53815	355.10025	846.33978	668.00110	242.78323	828.00232	635.81616	51.54369	414.34528	396.33923	332.95032	435.05399	870.53845	81.18864	109.53206	335.82117	308.41638	62.96650
438	3.642	652.84021	212.50229	1368.88586	496.48547	40.60930	840.64441	443.52661	356.92532	848.15814	660.98859	244.35699	828.90845	626.36871	50.76122	414.54126	391.97913	334.42651	435.66599	866.71350	80.35494	113.84435	335.15515	308.62631	62.93396
439	3.650	646.72034	214.42229	1369.81726	489.44568	42.30547	841.51154	436.65411	358.76401	849.92126	654.08942	245.91637	829.79962	616.53088	49.85609	414.71725	387.79431	335.89166	436.26089	862.48480	79.54198	118.34132	334.63342	308.78708	62.90119
440	3.658	640.63074	216.29076	1370.77710	482.48608	43.99925	842.43579	429.92401	360.60361	851.59741	647.31262	247.45909	830.65558	606.32385	48.83983	414.87177	383.79504	337.33212	436.81876	857.84155	78.76645	123.01126	334.23059	308.89609	62.86406
441	3.667	634.57391	218.10738	1371.74963	475.61761	45.68118	843.40088	423.33948	362.43115	853.15948	640.66663	248.98044	831.45868	595.77246	47.72740	415.00574	379.98645	338.73553	437.32416	852.77582	78.04582	127.83896	333.92163	308.95392	62.82071
442	3.675	628.55176	219.87273	1372.72058	468.84924	47.34183	844.39136	416.90369	364.23380	854.58606	634.15857	250.47340	832.19482	584.90515	46.53673	415.12277	376.36853	340.09076	437.76642	847.28210	77.39788	132.80486	333.68250	308.96411	62.77098
443	3.683	622.56555	221.58804	1373.67859	462.18811	48.97206	845.39331	410.61890	365.99945	855.86188	627.79407	251.92911	832.85394	573.75299	45.28804	415.22897	372.93628	341.38834	438.13947	841.35712	76.84001	137.88432	333.49219	308.93256	62.71582
444	3.692	616.61597	223.25496	1374.61450	455.63879	50.56342	846.39508	404.48743	367.71725	856.97803	621.57764	253.33733	833.43073	562.34875	44.00321	415.33282	369.67993	342.62030	438.44150	834.99951	76.38850	143.04689	333.33289	308.86716	62.65685
445	3.700	610.70361	224.87543	1375.52222	449.20386	52.10838	847.38721	398.51099	369.37793	857.93170	615.51135	254.68723	833.92432	550.72662	42.70499	415.44479	366.58643	343.78036	438.67450	828.20880	76.05774	148.25577	333.19104	308.77692	62.59587
446	3.708	604.82837	226.45132	1376.39819	442.88391	53.60059	848.36310	392.69019	370.97433	858.72601	609.59570	255.96799	834.33856	538.92108	41.41628	415.57690	363.64026	344.86380	438.84344	820.98499	75.85946	153.46750	333.05676	308.67133	62.53466
447	3.717	598.99072	227.98439	1377.24121	436.67749	55.03511	849.31909	387.02539	372.50162	859.36896	603.82922	257.16956	834.68121	526.96637	40.15942	415.74213	360.82446	345.86743	438.95557	813.32861	75.80193	158.63196	332.92358	308.55948	62.47477
448	3.725	593.19067	229.47604	1378.05273	430.58154	56.40848	850.25409	381.51611	373.95737	859.87280	598.20886	258.28314	834.96344	514.89575	38.95562	415.95386	358.12231	346.78961	439.01962	805.23938	75.88940	163.69275	332.78821	308.44952	62.41746
449	3.733	587.42871	230.92720	1378.83545	424.59131	57.71881	851.16962	376.16125	375.34167	860.25275	592.72949	259.30164	835.19861	502.74097	37.82446	416.22507	355.51794	347.63000	439.04501	796.71643	76.12157	168.58791	332.64978	308.34790	62.36370
450	3.742	581.70544	232.33827	1379.59399	418.70105	58.96579	852.06921	370.95935	376.65695	860.52600	587.38574	260.21970	835.40143	490.53192	36.78347	416.56778	352.99695	348.38965	439.04126	787.75775	76.49335	173.25102	332.50903	308.25912	62.31425
451	3.750	576.02222	233.70915	1380.33325	412.90381	60.15058	852.95807	365.90869	377.90765	860.71039	582.17078	261.03381	835.58649	478.29608	35.84800	416.99240	350.54749	349.07083	439.01727	778.36060	76.99490	177.61279	332.36768	308.18567	62.26974
452	3.758	570.38025	235.03914	1381.05896	407.19250	61.27567	853.84229	361.00757	379.09979	860.82367	577.07776	261.74213	835.76764	466.05811	35.03101	417.50720	348.16016	349.67688	438.98099	768.52075	77.61184	181.60283	332.22791	308.12787	62.23072
453	3.767	564.78113	236.32712	1381.77673	401.55920	62.34468	854.72852	356.25439	380.24060	860.88239	572.09998	262.34406	835.95642	453.84009	34.34307	418.11798	345.82849	350.21219	438.93906	758.23340	78.32576	185.15176	332.09192	308.08438	62.19767
454	3.775	559.22717	237.57158	1382.49133	395.99670	63.36216	855.62311	351.64771	381.33795	860.90125	567.23096	262.83994	836.16211	441.66150	33.79247	418.82779	343.54822	350.68201	438.89676	747.49304	79.11500	188.19345	331.96179	308.05249	62.17107
455	3.783	553.72034	238.77077	1383.20703	390.49744	64.33328	856.53174	347.18677	382.39978	860.89252	562.46521	263.23050	836.39056	429.53894	33.38527	419.63678	341.31726	351.09241	438.85779	736.29382	79.95554	190.66727	331.83887	308.02866	62.15136
456	3.792	548.26294	239.92279	1383.92688	385.05457	65.26353	857.45880	342.87061	383.43372	860.86615	557.79773	263.51682	836.64471	417.48645	33.12548	420.54245	339.13562	351.45001	438.82446	724.63013	80.82211	192.52032	331.72424	308.00900	62.13888
457	3.800	542.85706	241.02577	1384.65283	379.66211	66.15849	858.40723	338.69885	384.44644	860.82928	553.22461	263.69968	836.92438	405.51611	33.01524	421.53970	337.00403	351.76178	438.79782	712.49683	81.68924	193.70941	331.61865	307.98972	62.13388
458	3.808	537.50464	242.07800	1385.38525	374.31445	67.02349	859.37811	334.67078	385.44354	860.78674	548.74268	263.77985	837.22662	393.63794	33.05489	422.62143	334.92419	352.03500	438.77783	699.89014	82.53242	194.20273	331.52209	307.96756	62.13646
459	3.817	532.20740	243.07796	1386.12366	369.00732	67.86340	860.37073	330.78528	386.42917	860.74103	544.34888	263.75787	837.54663	381.86108	33.24318	423.77869	332.89795	352.27679	438.76361	686.80725	83.32908	193.98117	331.43469	307.93994	62.14656
460	3.825	526.96619	244.02441	1386.86597	363.73694	68.68236	861.38263	327.04053	387.40582	860.69318	540.04114	263.63434	837.87811	370.19312	33.57735	425.00159	330.92676	352.49402	438.75369	673.24756	84.05944	193.03912	331.35596	307.90512	62.16399
461	3.833	521.78198	244.91656	1387.60913	358.50098	69.48369	862.40961	323.43335	388.37439	860.64264	535.81702	263.41016	838.21411	358.64197	34.05320	426.27951	329.01184	352.69296	438.74628	659.21204	84.70723	191.38483	331.28564	307.86215	62.18837
462	3.842	516.65454	245.75386	1388.34949	353.29736	70.26970	863.44623	319.95972	389.33423	860.58826	531.67358	263.08685	838.54749	347.21448	34.66523	427.60187	327.15369	352.87915	438.73938	644.70459	85.26013	189.04021	331.22339	307.81073	62.21913
463	3.850	511.58325	246.53615	1389.08252	348.12512	71.04163	864.48590	316.61340	390.28317	860.52832	527.60803	262.66699	838.87183	335.91821	35.40666	428.95853	325.35181	353.05713	438.73108	629.73108	85.71001	186.04010	331.16907	307.75110	62.25561
464	3.858	506.56689	247.26355	1389.80347	342.98364	71.79967	865.52148	313.38684	391.21783	860.46106	523.61597	262.15430	839.18146	324.76111	36.26955	430.34018	323.60535	353.23026	438.71970	614.30005	86.05288	182.43121	331.12231	307.68381	62.29696
465	3.867	501.60352	247.93636	1390.50720	337.87317	72.54302	866.54547	310.27051	392.13382	860.38507	519.69250	261.55402	839.47205	313.75122	37.24490	431.73862	321.91248	353.40070	438.70377	598.42285	86.28880	178.27068	331.08313	307.60953	62.34223
466	3.875	496.69055	248.55499	1391.18921	332.79395	73.26994	867.55035	307.25330	393.02609	860.29907	515.83179	260.87274	839.74072	302.89697	38.32276	433.14703	320.27039	353.56931	438.68225	582.11328	86.42139	173.62413	331.05151	307.52890	62.39040
467	3.883	491.82520	249.11992	1391.84460	327.74658	73.97797	868.52911	304.32263	393.88919	860.20245	512.02722	260.11859	839.98590	292.20654	39.49242	434.55997	318.67639	353.73578	438.65445	565.38745	86.45738	168.56389	331.02722	307.44250	62.44034
468	3.892	487.00378	249.63152	1392.46948	322.73169	74.66406	869.47522	301.46509	394.71756	860.09497	508.27100	259.30081	840.20746	281.68835	40.74251	435.97330	317.12671	353.89868	438.62000	548.26416	86.40598	163.16687	331.01038	307.35077	62.49094
469	3.900	482.22229	250.09004	1393.06018	317.74976	75.32482	870.38306	298.66650	395.50589	859.97693	504.55505	258.42950	840.40631	271.34961	42.06128	437.38422	315.61755	354.05566	438.57895	530.76465	86.27819	157.51248	331.00061	307.25397	62.54108
470	3.908	477.47705	250.49557	1393.61414	312.80139	75.95674	871.24792	295.91260	396.24930	859.84875	500.87122	257.51520	840.58453	261.19690	43.43674	438.79089	314.14490	354.20380	438.53149	512.91223	86.08611	151.68079	330.99768	307.15228	62.58969
471	3.917	472.76343	250.84796	1394.12915	307.88672	76.55643	872.06592	293.18933	396.94366	859.71124	497.21143	256.56839	840.74463	251.23547	44.85687	440.19232	312.70447	354.33966	438.47818	494.73230	85.84227	145.75063	331.00110	307.04587	62.63582
472	3.925	468.07739	251.14684	1394.60376	303.00549	77.12083	872.83435	290.48364	397.58572	859.56525	493.56787	255.59912	840.88953	241.46826	46.30988	441.58810	311.29187	354.45981	438.41962	476.25244	85.55900	139.79813	331.01013	306.93503	62.67865
473	3.933	463.41431	251.39160	1395.03760	298.15710	77.64742	873.55121	287.78333	398.17322	859.41162	489.93323	254.61655	841.02234	231.89685	47.78433	442.97815	309.90271	354.56091	438.35651	457.50195	85.24786	133.89537	331.02441	306.82001	62.71754
474	3.942	458.77002	251.58157	1395.43079	293.34058	78.13440	874.21539	285.07800	398.70496	859.25104	486.30127	253.62865	841.14594	222.52100	49.26934	444.36246	308.53235	354.64011	438.28958	438.51172	84.91922	128.10933	331.04309	306.70145	62.75207
475	3.950	454.14050	251.71588	1395.78394	288.55481	78.58078	874.82648	282.35938	399.18091	859.08411	482.66687	252.64194	841.26282	213.33813	50.75472	445.74094	307.17688	354.69510	438.21960	419.31421	84.58186	122.50111	331.06543	306.58005	62.78209
476	3.958	449.52185	251.79370	1396.09863	283.79785	78.98650	875.38458	279.62012	399.60205	858.91119	479.02539	251.66139	841.37482	204.34448	52.23109	447.11325	305.83130	354.72443	438.14725	399.94360	84.24280	117.12543	331.09058	306.45679	62.80771
477	3.967	444.91040	251.81422	1396.37659	279.06750	79.35242	875.89020	276.85559	399.97040	858.73248	475.37390	250.69048	841.48315	195.53479	53.68995	448.47876	304.49182	354.72739	438.07309	380.43469	83.90714	112.03020	331.11792	306.33292	62.82939
478	3.975	440.30249	251.77676	1396.62000	274.36108	79.68032	876.34424	274.06274	400.28876	858.54816	471.70996	249.73119	841.58826	186.90295	55.12376	449.83624	303.15430	354.70416	437.99771	360.82373	83.57816	107.25653	331.14636	306.20975	62.84788
479	3.983	435.69543	251.68085	1396.83154	269.67517	79.97281	876.74780	271.24011	400.56064	858.35797	468.03174	248.78429	841.68964	178.44263	56.52595	451.18414	301.81433	354.65561	437.92151	341.14722	83.25737	102.83859	331.17517	306.08862	62.86425
480	3.992	431.08594	251.52618	1397.01355	265.00671	80.23322	877.10199	268.38757	400.79004	858.16193	464.33789	247.84947	841.78625	170.14746	57.89088	452.52023	300.46851	354.58322	437.84482	321.44263	82.94476	98.80383	331.20337	305.97092	62.87984
481	4.000	426.47168	251.31282	1397.16895	260.35156	80.46542	877.40808	265.50610	400.98123	857.95966	460.62756	246.92575	841.87628	162.01147	59.21387	453.84177	299.11292	354.48895	437.76782	301.74719	82.63906	95.17309	331.22986	305.85773	62.89618
482	4.008	421.85034	251.04099	1397.30029	255.70520	80.67368	877.66730	262.59729	401.13861	857.75110	456.89941	246.01154	841.95746	154.02979	60.49104	455.14542	297.74365	354.37494	437.69064	282.09814	82.33811	91.96086	331.25366	305.74991	62.91487
483	4.017	417.22021	250.71118	1397.40991	251.06323	80.86237	877.88086	259.66309	401.26648	857.53595	453.15234	245.10507	842.02710	146.19873	61.71933	456.42731	296.35754	354.24335	437.61328	262.53284	82.03913	89.17557	331.27356	305.64783	62.93751
484	4.025	412.57910	250.32414	1397.49988	246.42041	81.03588	878.04987	256.70532	401.36877	857.31409	449.38452	244.20444	842.08240	138.51563	62.89629	457.68292	294.95056	354.09610	437.53549	243.08752	81.73911	86.81985	331.28845	305.55142	62.96550
485	4.033	407.92590	249.88069	1397.57178	241.77173	81.19830	878.17535	253.72559	401.44907	857.08533	445.59387	243.30786	842.12067	130.97937	64.02004	458.90723	293.51941	353.93481	437.45703	223.79785	81.43507	84.89091	331.29736	305.46002	62.99997
486	4.042	403.25903	249.38176	1397.62683	237.11157	81.35332	878.25824	250.72473	401.51041	856.84949	441.77747	242.41365	842.13928	123.58936	65.08910	460.09473	292.06018	353.76047	437.37741	204.69824	81.12432	83.38081	331.29956	305.37241	63.04163
487	4.050	398.57776	248.82823	1397.66541	232.43445	81.50397	878.29919	247.70288	401.55515	856.60645	437.93225	241.52037	842.13605	116.34644	66.10225	461.23938	290.56897	353.57355	437.29593	185.82251	80.80462	82.27684	331.29407	305.28677	63.09077
488	4.058	393.88074	248.22093	1397.68762	227.73474	81.65264	878.29889	244.65930	401.58508	856.35577	434.05420	240.62674	842.10938	109.25159	67.05840	462.33478	289.04175	353.37387	437.21182	167.20239	80.47430	81.56186	331.28064	305.20090	63.14716
489	4.067	389.16724	247.56050	1397.69250	223.00684	81.80086	878.25757	241.59192	401.60129	856.09723	430.13953	239.73169	842.05798	102.30603	67.95654	463.37427	287.47400	353.16071	437.12402	148.86877	80.13230	81.21469	331.25916	305.11215	63.21014
490	4.075	384.43652	246.84737	1397.67847	218.24536	81.94933	878.17554	238.49792	401.60431	855.83020	426.18384	238.83426	841.98132	95.51099	68.79555	464.35107	285.86108	352.93280	437.03134	130.85107	79.77818	81.21053	331.22961	305.01776	63.27871
491	4.083	379.68774	246.08167	1397.64331	213.44519	82.09798	878.05273	235.37341	401.59409	855.55402	422.18286	237.93358	841.87939	88.86621	69.57419	465.25845	284.19824	352.68857	436.93234	113.17712	79.41196	81.52127	331.19263	304.91492	63.35158
492	4.092	374.92041	245.26331	1397.58423	208.60120	82.24594	877.88898	232.21375	401.57025	855.26764	418.13245	237.02888	841.75262	82.37109	70.29108	466.08978	282.48010	352.42627	436.82550	95.87341	79.03405	82.11600	331.14832	304.80099	63.42739
493	4.100	370.13318	244.39186	1397.49792	203.70911	82.39170	877.68365	229.01355	401.53204	854.96991	414.02832	236.11949	841.60187	76.02332	70.94466	466.83884	280.70142	352.14417	436.70905	78.96533	78.64510	82.96133	331.09741	304.67386	63.50481
494	4.108	365.32556	243.46669	1397.38037	198.76440	82.53321	877.43628	225.76697	401.47858	854.65930	409.86670	235.20473	841.42822	69.81897	71.53327	467.49994	278.85669	351.84067	436.58102	62.47729	78.24580	84.02185	331.04053	304.53192	63.58264
495	4.117	360.49634	242.48691	1397.22766	193.76355	82.66807	877.14600	222.46814	401.40878	854.33392	405.64404	234.28404	841.23273	63.75244	72.05523	468.06802	276.94031	351.51456	436.43939	46.43262	77.83675	85.26043	330.97778	304.37433	63.65998
496	4.125	355.64441	241.45154	1397.03528	188.70313	82.79366	876.81189	219.11060	401.32175	853.99182	401.35718	233.35696	841.01654	57.81592	72.50890	468.53873	274.94666	351.16510	436.28189	30.85388	77.41824	86.63862	330.90955	304.20105	63.73621
497	4.133	350.76831	240.35951	1396.79919	183.57996	82.90733	876.43280	215.68860	401.21655	853.63068	397.00305	232.42308	840.78046	52.00000	72.89284	468.90851	272.87061	350.79208	436.10614	15.76318	76.99017	88.11697	330.83533	304.01282	63.81107
498	4.142	345.86658	239.20981	1396.51489	178.39124	83.00656	876.00757	212.19666	401.09256	853.24786	392.57922	231.48206	840.52490	46.29358	73.20596	469.17456	270.70654	350.39587	435.90964	1.18237	76.55196	89.65535	330.75452	303.81116	63.88456
499	4.150	340.93774	238.00145	1396.17871	173.13403	83.08911	875.53516	208.62939	400.94916	852.84070	388.08301	230.53351	840.24982	40.68420	73.44765	469.33490	268.45007	349.97729	435.68970	-12.86670	76.10242	91.21332	330.66626	303.59805	63.95692
500	4.158	335.97986	236.73370	1395.78699	167.80615	83.15308	875.01422	204.98254	400.78598	852.40631	383.51221	229.57698	839.95453	35.15833	73.61790	469.38800	266.09644	349.53760	435.44357	-26.36279	75.63982	92.75043	330.56860	303.37585	64.02849
501	4.167	330.99146	235.40601	1395.33679	162.40454	83.19707	874.44379	201.25232	400.60281	851.94177	378.86414	228.61180	839.63782	29.70129	73.71740	469.33286	263.64221	349.07843	435.16840	-39.28418	75.16188	94.22665	330.45996	303.14700	64.09962
502	4.175	325.97034	234.01810	1394.82556	156.92615	83.22011	873.82275	197.43616	400.39941	851.44409	374.13696	227.63687	839.29779	24.29883	73.74766	469.16867	261.08447	348.60141	434.86136	-51.60962	74.66588	95.60281	330.33826	302.91379	64.17057
503	4.183	320.91504	232.57001	1394.25146	151.36792	83.22177	873.15039	193.53186	400.17554	850.91040	369.32788	226.65062	838.93207	18.93701	73.71101	468.89468	258.42090	348.10812	434.51959	-63.31812	74.14880	96.84116	330.20117	302.67816	64.24146
504	4.192	315.82385	231.06204	1393.61316	145.72583	83.20203	872.42609	189.53821	399.93085	850.33801	364.43433	225.65073	838.53784	13.60278	73.61064	468.51007	255.65051	347.60001	434.14050	-74.39026	73.60755	97.90591	330.04688	302.44156	64.31226
505	4.200	310.69531	229.49486	1392.91028	139.99597	83.16121	871.64966	185.45520	399.66479	849.72418	359.45313	224.63405	838.11200	8.28491	73.45049	468.01367	252.77332	347.07794	433.72171	-84.80713	73.03920	98.76406	329.87305	302.20496	64.38280
506	4.208	305.52795	227.86932	1392.14270	134.17371	83.09991	870.82141	181.28284	399.37643	849.06683	354.38110	223.59654	837.65137	2.97437	73.23515	467.40390	249.79077	346.54242	433.26132	-94.55310	72.44121	99.38614	329.67834	301.96866	64.45296
507	4.217	300.32104	226.18657	1391.31128	128.25403	83.01880	869.94232	177.02197	399.06454	848.36401	349.21448	222.53313	837.15289	-2.33508	72.96972	466.67896	246.70532	345.99323	432.75803	-103.61548	71.81175	99.74708	329.46143	301.73257	64.52279
508	4.225	295.07349	224.44792	1390.41760	122.23169	82.91846	869.01422	172.67395	398.72745	847.61426	343.94946	221.43785	836.61383	-7.64661	72.65958	465.83670	243.52063	345.42950	432.21143	-111.98584	71.14996	99.82717	329.22144	301.49609	64.59270
509	4.233	289.78467	222.65483	1389.46387	116.10132	82.79927	868.03986	168.23987	398.36301	846.81683	338.58179	220.30386	836.03217	-12.95959	72.31013	464.87515	240.24207	344.84991	431.62201	-119.66211	70.45616	99.61293	328.95825	301.25848	64.66373
510	4.242	284.45459	220.80888	1388.45337	109.85852	82.66118	867.02344	163.72083	397.96863	845.97156	333.10706	219.12373	835.40674	-18.27039	71.92655	463.79263	236.87585	344.25247	430.99161	-126.64844	69.73208	99.09789	328.67224	301.01877	64.73771
511	4.250	279.08289	218.91174	1387.38989	103.49866	82.50358	865.97058	159.11780	397.54132	845.07916	327.52100	217.88974	834.73749	-23.57153	71.51343	462.58847	233.42847	343.63483	430.32339	-132.95667	68.98087	98.28322	328.36377	300.77600	64.81750
512	4.258	273.67004	216.96510	1386.27893	97.01819	82.32511	864.88855	154.43079	397.07782	844.14130	321.81946	216.59418	834.02594	-28.85254	71.07457	461.26340	229.90784	342.99448	429.62204	-138.60718	68.20721	97.17819	328.03418	300.52933	64.90720
513	4.267	268.21631	214.97073	1385.12671	90.41541	82.12361	863.78662	149.65906	396.57455	843.16089	315.99890	215.22992	833.27527	-34.10083	70.61267	459.82040	226.32166	342.32880	428.89386	-143.62952	67.41714	95.80028	327.68481	300.27798	65.01218
514	4.275	262.72266	212.93040	1383.94092	83.68958	81.89598	862.67615	144.80090	396.02774	842.14203	310.05701	213.79086	832.49048	-39.30188	70.12916	458.26517	222.67676	341.63538	428.14676	-148.06165	66.61784	94.17491	327.31726	300.02155	65.13931
515	4.283	257.18933	210.84595	1382.73059	76.84277	81.63815	861.57043	139.85388	395.43365	841.09015	303.99207	212.27243	831.67871	-44.44116	69.62404	456.60690	218.98010	340.91217	427.39032	-151.95007	65.81741	92.33488	326.93311	299.75977	65.29699
516	4.292	251.61780	208.71925	1381.50623	69.87866	81.34507	860.48511	134.81360	394.78848	840.01239	297.80408	210.67218	830.84930	-49.50403	69.09584	454.85858	215.23621	340.15765	426.63556	-155.34814	65.02434	90.31927	326.53345	299.49280	65.49512
517	4.300	246.00891	206.55232	1380.28003	62.80359	81.01078	859.43738	129.67542	394.08871	838.91748	291.49475	208.99010	830.01385	-54.47815	68.54169	453.03748	211.44836	339.37100	425.89481	-158.31519	64.24721	88.17220	326.11926	299.22128	65.74519
518	4.308	240.36401	204.34726	1379.06531	55.62671	80.62849	858.44641	124.43335	393.33090	837.81592	285.06787	207.22902	829.18616	-59.35376	67.95743	451.16504	207.61731	338.55228	425.18140	-160.91357	63.49411	85.94104	325.69043	298.94632	66.06009
519	4.317	234.68481	202.10637	1377.87671	48.35913	80.19074	857.53229	119.08069	392.51190	836.71967	278.52905	205.39479	828.38214	-64.12463	67.33786	449.26691	203.74072	337.70236	424.50934	-163.20728	62.77226	83.67457	325.24573	298.66977	66.45398
520	4.325	228.97278	199.83220	1376.73035	41.01501	79.68957	856.71600	113.61060	391.62897	835.64246	271.88599	203.49628	827.61945	-68.78931	66.67709	447.37219	199.81372	336.82309	423.89297	-165.25842	62.08759	81.42097	324.78247	298.39432	66.94209
521	4.333	223.23022	197.52751	1375.64246	33.60962	79.11674	856.01855	108.01599	390.67957	834.59943	265.14856	201.54520	826.91718	-73.35059	65.96889	445.51273	195.82739	335.91727	423.34637	-167.12549	61.44444	79.22590	324.29688	298.12354	67.54029
522	4.342	217.45947	195.19543	1374.63013	26.16040	78.46410	855.46002	102.29016	389.66150	833.60681	258.32813	199.55563	826.29523	-77.81604	65.20711	443.72195	191.77039	334.98859	422.88306	-168.86084	60.84541	77.13062	323.78247	297.86209	68.26472
523	4.350	211.66321	192.83942	1373.70996	18.68555	77.72372	855.05927	96.42761	388.57297	832.68164	251.43726	197.54358	825.77374	-82.19690	64.38602	442.03366	187.62805	334.04160	422.51535	-170.50781	60.29124	75.17047	323.23169	297.61572	69.13127
524	4.358	205.84448	190.46329	1372.89819	11.20361	76.88832	854.83270	90.42407	387.41245	831.84137	244.48975	195.52609	825.37238	-86.50732	63.50075	440.48041	183.38269	333.08157	422.25400	-172.10132	59.78098	73.37373	322.63464	297.39133	70.15498
525	4.367	200.00708	188.07126	1372.20984	3.73328	75.95152	854.79364	84.27698	386.17868	831.10321	237.49951	193.52043	825.10931	-90.76379	62.54752	439.09189	179.01465	332.11444	422.10770	-173.66479	59.31210	71.76083	321.97974	297.19659	71.34952
526	4.375	194.15479	185.66789	1371.65796	-3.70776	74.90813	854.95166	77.98572	384.87082	830.48370	230.48059	191.54311	825.00043	-94.98218	61.52384	437.89359	174.50269	331.14676	422.08270	-175.21228	58.88087	70.34412	321.25378	297.03995	72.72654
527	4.383	188.29199	183.25806	1371.25342	-11.10339	73.75439	855.31207	71.55249	383.48831	829.99817	223.44641	189.60898	825.05859	-99.17700	60.42864	436.90530	169.82397	330.18546	422.18256	-176.74719	58.48267	69.12804	320.44214	296.93005	74.29525
528	4.392	182.42334	180.84692	1371.00427	-18.43896	72.48817	855.87518	64.98230	382.03104	829.65973	216.40918	187.73042	825.29279	-103.36011	59.26226	436.14005	164.95581	329.23795	422.40787	-178.26489	58.11240	68.10976	319.52917	296.87531	76.06195
529	4.400	176.55383	178.43985	1370.91565	-25.70264	71.10912	856.63660	58.28223	380.49933	829.47931	209.37964	185.91660	825.70740	-107.53870	58.02632	435.60339	159.87561	328.31198	422.75610	-179.75403	57.76495	67.28004	318.49890	296.88315	78.02974
530	4.408	170.68860	176.04227	1370.98914	-32.88416	69.61874	857.58667	51.46277	378.89404	829.46460	202.36719	184.17299	826.30212	-111.71460	56.72363	435.29297	154.56177	327.41565	423.22180	-181.19812	57.43544	66.62453	317.33459	296.95950	80.19837
531	4.417	164.83264	173.65961	1371.22253	-39.97644	68.02040	858.71100	44.53662	377.21671	829.61993	195.37915	182.50121	827.07141	-115.88403	55.35788	435.19870	148.99475	326.55746	423.79636	-182.57837	57.11964	66.12489	316.02014	297.10803	82.56430
532	4.425	158.99121	171.29718	1371.61047	-46.97498	66.31926	859.99084	37.51868	375.46948	829.94580	188.42163	180.89899	828.00470	-120.03699	53.93353	435.30328	143.15662	325.74637	424.46857	-183.87549	56.81411	65.76038	314.53931	297.32953	85.12084
533	4.433	153.16858	168.95999	1372.14368	-53.87708	64.52211	861.40363	30.42590	373.65543	830.43866	181.49927	179.36055	829.08643	-124.15820	52.45547	435.58319	137.03247	324.99182	425.22473	-185.07153	56.51635	65.50890	312.87732	297.62146	87.85855
534	4.442	147.36963	166.65271	1372.81018	-60.68225	62.63721	862.92377	23.27710	371.77838	831.09100	174.61548	177.87714	830.29694	-128.22876	50.92894	436.00992	130.61060	324.30380	426.04904	-186.15137	56.22487	65.34828	311.01990	297.97766	90.76573
535	4.450	141.59753	164.37946	1373.59497	-67.39136	60.67400	864.52362	16.09192	369.84311	831.89136	167.77319	176.43776	831.61261	-132.22595	49.35928	436.55154	123.88196	323.69305	426.92419	-187.10413	55.93908	65.25726	308.95410	298.38840	93.82913
536	4.458	135.85559	162.14377	1374.48071	-74.00659	58.64285	866.17444	8.89014	367.85529	832.82446	160.97522	175.03009	833.00708	-136.12646	47.75189	437.17444	116.84106	323.17090	427.83188	-187.92358	55.65922	65.21617	306.66785	298.84027	97.03471
537	4.467	130.14600	159.94853	1375.44885	-80.53052	56.55473	867.84729	1.69226	365.82150	833.87201	154.22473	173.64136	834.45190	-139.90723	46.11219	437.84494	109.48560	322.74936	428.75336	-188.60815	55.38613	65.20750	304.15088	299.31699	100.36851
538	4.475	124.46985	157.79587	1376.47937	-86.96582	54.42094	869.51422	-5.48181	363.74918	835.01276	147.52539	172.25937	835.91779	-143.54749	44.44558	438.53091	101.81604	322.44104	429.67010	-189.16150	55.12111	65.21620	301.39343	299.79956	103.81750
539	4.483	118.82776	155.68719	1377.55249	-93.31494	52.25279	871.14917	-12.61292	361.64651	836.22363	140.88220	170.87317	837.37537	-147.03052	42.75753	439.20328	93.83618	322.25888	430.56454	-189.59094	54.86560	65.22981	298.38770	300.26730	107.37051
540	4.492	113.21899	153.62320	1378.64844	-99.57947	50.06137	872.72845	-19.68335	359.52231	837.48029	134.30103	169.47382	838.79633	-150.34399	41.05358	439.83701	85.55151	322.21582	431.42065	-189.90759	54.62105	65.23846	295.12622	300.69839	111.01887
541	4.500	107.64270	151.60397	1379.74902	-105.76013	47.85732	874.23187	-26.67615	357.38583	838.75806	127.78918	168.05478	840.15454	-153.48157	39.33945	440.41199	76.97058	322.32434	432.22458	-190.12451	54.38866	65.23480	291.60352	301.07077	114.75696
542	4.508	102.09644	149.62897	1380.83728	-111.85669	45.65060	875.64282	-33.57678	355.24667	840.03290	121.35461	166.61223	841.42670	-156.44238	37.62109	440.91348	68.10364	322.59576	432.96521	-190.25696	54.16925	65.21368	287.81531	301.36270	118.58248
543	4.517	96.57800	147.69720	1381.89880	-117.86780	43.45039	876.94873	-40.37207	353.11447	841.28210	115.00647	165.14500	842.59314	-159.23108	35.90470	441.33209	58.96228	323.03967	433.63474	-190.32031	53.96320	65.17198	283.75793	301.55356	122.49625
544	4.525	91.08398	145.80736	1382.92175	-123.79114	41.26499	878.14099	-47.05090	350.99872	842.48541	108.75427	163.65451	843.63849	-161.85779	34.19678	441.66367	49.55994	323.66275	434.22891	-190.32983	53.77034	65.10826	279.42908	301.62427	126.50166
545	4.533	85.61182	143.95795	1383.89722	-129.62292	39.10174	879.21497	-53.60437	348.90866	843.62579	102.60706	162.14432	844.55225	-164.33630	32.50413	441.90869	39.91162	324.46796	434.74728	-190.29956	53.59003	65.02254	274.82703	301.55777	130.60365
546	4.542	80.15820	142.14742	1384.81909	-135.35901	36.96699	880.16992	-60.02551	346.85291	844.68976	96.57422	160.61981	845.32874	-166.68323	30.83378	442.07156	30.03333	325.45358	435.19333	-190.24268	53.42123	64.91602	269.95007	301.33942	134.80721
547	4.550	74.72009	140.37427	1385.68433	-140.99500	34.86606	881.00806	-66.30945	344.83936	845.66827	90.66345	159.08766	845.96741	-168.91663	29.19299	442.15982	19.94275	326.61215	435.57434	-190.17017	53.26262	64.79079	264.79602	300.95721	139.11548
548	4.558	69.29553	138.63715	1386.49316	-146.52563	32.80333	881.73456	-72.45361	342.87509	846.55688	84.88123	157.55545	846.47247	-171.05518	27.58909	442.18311	9.65833	327.92975	435.90097	-190.09094	53.11271	64.64966	259.36121	300.40225	143.52774
549	4.567	63.88257	136.93503	1387.24780	-151.94617	30.78216	882.35681	-78.45752	340.96609	847.35565	79.23230	156.03114	846.85266	-173.11670	26.02945	442.15244	-0.79932	329.38544	436.18701	-190.01208	52.97005	64.49590	253.64038	299.66901	148.03711
550	4.575	58.48071	135.26712	1387.95349	-157.25134	28.80500	882.88385	-84.32263	339.11728	848.06940	73.71948	154.52295	847.12067	-175.11694	24.52125	442.07935	-11.40845	330.95117	436.44855	-189.93872	52.83337	64.33310	247.62549	298.75565	152.62866
551	4.583	53.08984	133.63303	1388.61658	-162.43713	26.87339	883.32556	-90.05249	337.33237	848.70691	68.34338	153.03905	847.29211	-177.06934	23.07141	441.97513	-22.14612	332.59195	436.70343	-189.87451	52.70166	64.16502	241.30554	297.66449	157.27759
552	4.592	47.71118	132.03268	1389.24536	-167.49915	24.98803	883.69257	-95.65271	335.61395	849.28088	63.10278	151.58749	847.38507	-178.98450	21.68635	441.85034	-32.98792	334.26675	436.97025	-189.82056	52.57426	63.99544	234.66650	296.40225	161.94836
553	4.600	42.34668	130.46629	1389.84888	-172.43433	23.14885	883.99536	-101.13025	333.96338	849.80688	57.99451	150.17636	847.41888	-180.87000	20.37180	441.71451	-43.90820	335.92978	437.26767	-189.77783	52.45093	63.82803	227.69189	294.98035	166.59424
554	4.608	37.00000	128.93433	1390.43616	-177.23999	21.35509	884.24390	-106.49353	332.38098	850.30237	53.01367	148.81374	847.41339	-182.73059	19.13265	441.57568	-54.88049	337.53220	437.61349	-189.74585	52.33175	63.66626	220.36255	293.41486	171.15784
555	4.617	31.67493	127.43739	1391.01636	-181.91394	19.60545	884.44751	-111.75269	330.86612	850.78625	48.15405	147.50786	847.38782	-184.56848	17.97276	441.44046	-65.87793	339.02448	438.02399	-189.72278	52.21716	63.51329	212.65845	291.72647	175.57265
556	4.625	26.37671	125.97616	1391.59814	-186.45496	17.89814	884.61450	-116.91833	329.41721	851.27747	43.40894	146.26723	847.36011	-186.38354	16.89475	441.31393	-76.87378	340.35880	438.51309	-189.70691	52.10779	63.37190	204.55908	289.94003	179.76498
557	4.633	21.11108	124.55135	1392.18872	-190.86267	16.23107	884.75201	-122.00146	328.03198	851.79401	38.77051	145.10062	847.34601	-188.17432	15.89997	441.19986	-87.84155	341.49152	439.09195	-189.69617	52.00437	63.24445	196.04480	288.08380	183.65697
558	4.642	15.88416	123.16356	1392.79419	-195.13733	14.60204	884.86572	-127.01355	326.70767	852.35223	34.23169	144.01694	847.35883	-189.93811	14.98833	441.10062	-98.75574	342.38562	439.76846	-189.68835	51.90764	63.13280	187.09790	286.18851	187.16956
559	4.650	10.70276	121.81327	1393.41907	-199.28003	13.00884	884.96033	-131.96558	325.44104	852.96613	29.78491	143.02512	847.40875	-191.67200	14.15835	441.01752	-109.59253	343.01273	440.54715	-189.68103	51.81819	63.03830	177.70349	284.28638	190.22610
560	4.658	5.57336	120.50074	1394.06592	-203.29224	11.44950	885.03918	-136.86792	324.22870	853.64618	25.42358	142.13368	847.50281	-193.37268	13.40715	440.95102	-120.33020	343.35458	441.42892	-189.67224	51.73643	62.96179	167.85034	282.40967	192.75546
561	4.667	0.50293	119.22601	1394.73547	-207.17688	9.92242	885.10449	-141.72961	323.06720	854.39948	21.14148	141.35040	847.64490	-195.03735	12.73060	440.90067	-130.94897	343.40369	442.41125	-189.66028	51.66251	62.90361	157.53101	280.58984	194.69519
562	4.675	-4.50256	117.98895	1395.42688	-210.93726	8.42649	885.15753	-146.55884	321.95319	855.22913	16.93335	140.68185	847.83594	-196.66345	12.12347	440.86557	-141.43213	343.16348	443.48825	-189.64404	51.59633	62.86359	146.74146	278.85626	195.99411
563	4.683	-9.43701	116.78921	1396.13721	-214.57776	6.96126	885.19879	-151.36169	320.88354	856.13422	12.79456	140.13275	848.07410	-198.24951	11.57964	440.84424	-151.76538	342.64743	444.65109	-189.62219	51.53751	62.84108	135.48206	277.23544	196.61411
564	4.692	-14.29590	115.62631	1396.86230	-218.10376	5.52698	885.22815	-156.14270	319.85553	857.11011	8.72131	139.70575	848.35529	-199.79443	11.09238	440.83496	-161.93738	341.87769	445.88843	-189.59436	51.48547	62.83505	123.75586	275.75067	196.53149
565	4.700	-19.07458	114.49971	1397.59656	-221.52112	4.12465	885.24487	-160.90479	318.86676	858.14874	4.71033	139.40085	848.67371	-201.29761	10.65464	440.83575	-171.93921	340.88318	447.18674	-189.56055	51.43947	62.84410	111.56824	274.42169	195.73779
566	4.708	-23.77014	113.40881	1398.33337	-224.83667	2.75602	885.24817	-165.64893	317.91534	859.23901	0.75854	139.21538	849.02234	-202.75928	10.25933	440.84442	-181.76404	339.69724	448.53104	-189.52075	51.39870	62.86653	98.92737	273.26468	194.23944
567	4.717	-28.38074	112.35313	1399.06543	-228.05835	1.42350	885.23688	-170.37451	316.99997	860.36749	-3.13660	139.14380	849.39337	-204.17981	9.89962	440.85876	-191.40771	338.35547	449.90540	-189.47559	51.36232	62.90044	85.84155	272.29279	192.05728
568	4.725	-32.90540	111.33234	1399.78503	-231.19434	0.13005	885.21002	-175.08020	316.11969	861.51910	-6.97778	139.17796	849.77881	-205.56055	9.56920	440.87656	-200.86731	336.89334	451.29364	-189.42578	51.32959	62.94377	72.32092	271.51620	189.22562
569	4.733	-37.34460	110.34628	1400.48450	-234.25378	-1.12095	885.16656	-179.76294	315.27402	862.67786	-10.76782	139.30736	850.17096	-206.90271	9.26249	440.89551	-210.14148	335.34445	452.67975	-189.37231	51.29983	62.99445	58.37573	270.94287	185.79062
570	4.742	-41.69983	109.39510	1401.15637	-237.24585	-2.32595	885.10571	-184.41931	314.46289	863.82758	-14.50977	139.51965	850.56262	-208.20764	8.97482	440.91360	-219.23010	333.73892	454.04871	-189.31616	51.27252	63.05038	44.01672	270.57861	181.80872
571	4.750	-45.97388	108.47920	1401.79370	-240.17981	-3.48139	885.02704	-189.04565	313.68646	864.95251	-18.20679	139.80130	850.94751	-209.47729	8.70251	440.92880	-228.13367	332.10251	455.38690	-189.25830	51.24730	63.10960	29.25500	270.42740	177.34467
572	4.758	-50.17017	107.59931	1402.39063	-243.06543	-4.58391	884.93018	-193.63855	312.94513	866.03809	-21.86243	140.13817	851.32025	-210.71362	8.44294	440.93936	-236.85364	330.45618	456.68259	-189.20020	51.22398	63.17026	14.10254	270.49146	172.46970
573	4.767	-54.29358	106.75647	1402.94177	-245.91162	-5.63062	884.81531	-198.19458	312.23926	867.07135	-25.48059	140.51630	851.67670	-211.91956	8.19448	440.94373	-245.39185	328.81595	457.92627	-189.14246	51.20251	63.23077	-1.42798	270.77097	167.25963
574	4.775	-58.34888	105.95200	1403.44312	-248.72742	-6.61927	884.68280	-202.71094	311.56927	868.04114	-29.06555	140.92252	852.01373	-213.09778	7.95646	440.94067	-253.75085	327.19351	459.11096	-189.08630	51.18302	63.28979	-17.32239	271.26398	161.79295
575	4.783	-62.34229	105.18737	1403.89209	-251.52075	-7.54842	884.53320	-207.18604	310.93530	868.93872	-32.62134	141.34494	852.32928	-214.25171	7.72896	440.92929	-261.93408	325.59674	460.23227	-189.03247	51.16574	63.34627	-33.56519	271.96582	156.14915
576	4.792	-66.27954	104.46429	1404.28711	-254.29883	-8.41759	884.36761	-211.61877	310.33737	869.75763	-36.15234	141.77347	852.62207	-215.38538	7.51273	440.90897	-269.94531	324.03049	461.28854	-188.98206	51.15102	63.39944	-50.13831	272.86911	150.40715
577	4.800	-70.16687	103.78453	1404.62756	-257.06824	-9.22733	884.18707	-216.00903	309.77502	870.49365	-39.66235	142.20007	852.89154	-216.50305	7.30894	440.87949	-277.78894	322.49750	462.28061	-188.93530	51.13931	63.44885	-67.02136	273.96317	144.64386
578	4.808	-74.01086	103.14992	1404.91455	-259.83435	-9.97916	883.99304	-220.35791	309.24753	871.14496	-43.15540	142.61884	853.13757	-217.60999	7.11900	440.84100	-285.47083	320.99924	463.21164	-188.89294	51.13118	63.49432	-84.19141	275.23431	138.93298
579	4.817	-77.81726	102.56213	1405.14978	-262.60156	-10.67567	883.78699	-224.66711	308.75360	871.71185	-46.63464	143.02600	853.36047	-218.71143	6.94439	440.79401	-292.99683	319.53653	464.08691	-188.85535	51.12725	63.53596	-101.62219	276.66571	133.34392
580	4.825	-81.59204	102.02283	1405.33606	-265.37305	-11.32030	883.57056	-228.93884	308.29163	872.19629	-50.10339	143.41968	853.56061	-219.81299	6.78651	440.73929	-300.37415	318.11005	464.91339	-188.82324	51.12824	63.57407	-119.28430	278.23801	127.94095
581	4.833	-85.34021	101.53345	1405.47693	-268.15125	-11.91726	883.34540	-233.17615	307.85956	872.60199	-53.56396	143.79976	853.73828	-220.92053	6.64650	440.67789	-307.61023	316.72079	465.69925	-188.79675	51.13493	63.60912	-137.14526	279.92960	122.78244
582	4.842	-89.06689	101.09521	1405.57629	-270.93750	-12.47129	883.11316	-237.38232	307.45490	872.93378	-57.01855	144.16736	853.89374	-222.03967	6.52522	440.61099	-314.71289	315.37024	466.45361	-188.77625	51.14817	63.64172	-155.16931	281.71738	117.92030
583	4.850	-92.77625	100.70915	1405.63879	-273.73242	-12.98752	882.87549	-241.56079	307.07504	873.19763	-60.46863	144.52464	854.02710	-223.17639	6.42319	440.54001	-321.69043	314.06036	467.18597	-188.76221	51.16886	63.67256	-173.31750	283.57755	113.39958
584	4.858	-96.47205	100.37599	1405.66907	-276.53601	-13.47107	882.63385	-245.71484	306.71710	873.40002	-63.91528	144.87436	854.13818	-224.33582	6.34060	440.46625	-328.55066	312.79364	467.90582	-188.75476	51.19790	63.70236	-191.54883	285.48608	109.25807
585	4.867	-100.15735	100.09624	1405.67163	-279.34753	-13.92694	882.38965	-249.84814	306.37811	873.54803	-67.35962	145.21954	854.22681	-225.52271	6.27739	440.39108	-335.30139	311.57297	468.62231	-188.75439	51.23616	63.73190	-209.81946	287.41953	105.52609
586	4.875	-103.83472	99.87022	1405.65137	-282.16589	-14.35964	882.14404	-253.96411	306.05524	873.64880	-70.80237	145.56329	854.29248	-226.74121	6.23328	440.31564	-341.94995	310.40152	469.34381	-188.76135	51.28448	63.76193	-228.08472	289.35559	102.22643
587	4.883	-107.50635	99.69803	1405.61243	-284.98987	-14.77301	881.89795	-258.06555	305.74585	873.70947	-74.24402	145.90858	854.33496	-227.99500	6.20792	440.24091	-348.50244	309.28253	470.07764	-188.77625	51.34356	63.79321	-246.29773	291.27332	99.37431
588	4.892	-111.17383	99.57954	1405.55872	-287.81787	-15.17009	881.65204	-262.15588	305.44757	873.73700	-77.68555	146.25813	854.35394	-229.28687	6.20100	440.16754	-354.96460	308.21918	470.82990	-188.79895	51.41397	63.82651	-264.41162	293.15363	96.97748
589	4.900	-114.83838	99.51457	1405.49377	-290.64868	-15.55291	881.40668	-266.23767	305.15857	873.73810	-81.12769	146.61447	854.34930	-230.61914	6.21233	440.09592	-361.34070	307.21457	471.60519	-188.83044	51.49606	63.86261	-282.37976	294.97943	95.03644
590	4.908	-118.50085	99.50276	1405.42041	-293.48071	-15.92240	881.16205	-270.31348	304.87747	873.71881	-84.57141	146.97989	854.32129	-231.99316	6.24199	440.02603	-367.63440	306.27145	472.40649	-188.87012	51.58997	63.90233	-300.15552	296.73572	93.54482
591	4.917	-122.16211	99.54372	1405.34082	-296.31299	-16.27845	880.91785	-274.38647	304.60355	873.68469	-88.01819	147.35663	854.27039	-233.41003	6.29034	439.95758	-373.84839	305.39230	473.23514	-188.91858	51.69556	63.94649	-317.69397	298.40958	92.48978
592	4.925	-125.82227	99.63690	1405.25684	-299.14490	-16.61990	880.67365	-278.45898	304.33670	873.64063	-91.46985	147.74687	854.19745	-234.87036	6.35812	439.88992	-379.98450	304.57916	474.09085	-188.97583	51.81247	63.99599	-334.95227	299.99039	91.85258
593	4.933	-129.48193	99.78186	1405.16919	-301.97607	-16.94468	880.42871	-282.53394	304.07761	873.59070	-94.92822	148.15295	854.10370	-236.37451	6.44640	439.82208	-386.04407	303.83359	474.97168	-189.04163	51.94003	64.05173	-351.88953	301.46967	91.60933
594	4.942	-133.14124	99.97803	1405.07825	-304.80688	-17.24996	880.18207	-286.61365	303.82748	873.53827	-98.39575	148.57736	853.99072	-237.92261	6.55656	439.75290	-392.02832	303.15668	475.87418	-189.11584	52.07742	64.11461	-368.46838	302.84113	91.73163
595	4.950	-136.80017	100.22478	1404.98376	-307.63794	-17.53238	879.93268	-290.70142	303.58820	873.48578	-101.87524	149.02281	853.86029	-239.51489	6.69026	439.68100	-397.93762	302.54889	476.79349	-189.19812	52.22362	64.18550	-384.65466	304.10071	92.18745
596	4.958	-140.45923	100.52151	1404.88464	-310.47070	-17.78829	879.67932	-294.79993	303.36212	873.43469	-105.36938	149.49228	853.71429	-241.15149	6.84926	439.60486	-403.77307	302.01010	477.72357	-189.28821	52.37753	64.26523	-400.41785	305.24655	92.94199
597	4.967	-144.11829	100.86757	1404.77966	-313.30725	-18.01395	879.42072	-298.91162	303.15216	873.38568	-108.88135	149.98886	853.55469	-242.83313	7.03537	439.52301	-409.53577	301.53955	478.65735	-189.38501	52.53801	64.35445	-415.73193	306.27884	93.95841
598	4.975	-147.77808	101.26222	1404.66699	-316.15002	-18.20585	879.15564	-303.03979	302.96130	873.33850	-112.41431	150.51572	853.38336	-244.56055	7.25028	439.43396	-415.22668	301.13577	479.58691	-189.48816	52.70403	64.45366	-430.57507	307.19983	95.19875
599	4.983	-151.43848	101.70479	1404.54431	-319.00232	-18.36084	878.88275	-307.18689	302.79285	873.29199	-115.97168	151.07590	853.20190	-246.33472	7.49543	439.33630	-420.84814	300.79657	480.50385	-189.59705	52.87467	64.56313	-444.92957	308.01355	96.62457
600	4.992	-155.10046	102.19449	1404.40942	-321.86780	-18.47635	878.60107	-311.35522	302.65009	873.24426	-119.55664	151.67230	853.01166	-248.15747	7.77192	439.22870	-426.40198	300.51910	481.39926	-189.71130	53.04926	64.68288	-458.78296	308.72565	98.19772
601	5.000	-158.76440	102.73055	1404.25964	-324.75061	-18.55055	878.30951	-315.54761	302.53607	873.19269	-123.17249	152.30731	852.81342	-250.03027	8.08037	439.11005	-431.89099	300.29987	482.26413	-189.83044	53.22740	64.81265	-472.12634	309.34308	99.88085
602	5.008	-162.43152	103.31212	1404.09241	-327.65515	-18.58234	878.00708	-319.76587	302.45370	873.13391	-126.82202	152.98285	852.60754	-251.95557	8.42085	438.97934	-437.31812	300.13486	483.08948	-189.95435	53.40899	64.95189	-484.95605	309.87372	101.63792
603	5.017	-166.10254	103.93843	1403.90515	-330.58630	-18.57145	877.69299	-324.01196	302.40549	873.06433	-130.50842	153.70010	852.39398	-253.93555	8.79290	438.83569	-442.68640	300.01956	483.86655	-190.08350	53.59426	65.09984	-497.27161	310.32608	103.43463
604	5.025	-169.77917	104.60862	1403.69543	-333.54919	-18.51831	877.36664	-328.28784	302.39343	872.97986	-134.23401	154.45963	852.17200	-255.97278	9.19545	438.67841	-447.99915	299.94922	484.58679	-190.21777	53.78370	65.25551	-509.07678	310.70889	105.23866
605	5.033	-173.46252	105.32191	1403.46082	-336.54846	-18.42401	877.02734	-332.59497	302.41916	872.87622	-138.00122	155.26120	851.94049	-258.06982	9.62692	438.50684	-453.25940	299.91898	485.24222	-190.35840	53.97807	65.41779	-520.37903	311.03079	107.01994
606	5.042	-177.15466	106.07755	1403.19946	-339.58899	-18.29005	876.67456	-336.93469	302.48367	872.74915	-141.81201	156.10388	851.69806	-260.22925	10.08528	438.32037	-458.46973	299.92398	485.82532	-190.50623	54.17826	65.58549	-531.18872	311.29980	108.75081
607	5.050	-180.85767	106.87482	1402.90942	-342.67542	-18.11824	876.30774	-341.30847	302.58749	872.59454	-145.66833	156.98618	851.44299	-262.45361	10.56815	438.11847	-463.63232	299.95959	486.32916	-190.66296	54.38523	65.75752	-541.51831	311.52332	110.40605
608	5.058	-184.57336	107.71312	1402.58923	-345.81250	-17.91047	875.92633	-345.71753	302.73071	872.40857	-149.57117	157.90604	851.17352	-264.74487	11.07294	437.90057	-468.74854	300.02158	486.74734	-190.83020	54.59991	65.93282	-551.38306	311.70755	111.96301
609	5.067	-188.30444	108.59196	1402.23779	-349.00403	-17.66848	875.52972	-350.16321	302.91302	872.18762	-153.52197	158.86107	850.88788	-267.10498	11.59696	437.66608	-473.81873	300.10611	487.07410	-191.00952	54.82308	66.11053	-560.79895	311.85760	113.40155
610	5.075	-192.05298	109.51096	1401.85400	-352.25366	-17.39378	875.11737	-354.64661	303.13379	871.92877	-157.52173	159.84865	850.58441	-269.53516	12.13759	437.41440	-478.84277	300.20999	487.30420	-191.20313	55.05528	66.29007	-569.78345	311.97729	114.70410
611	5.083	-195.82190	110.46988	1401.43726	-355.56482	-17.08735	874.68860	-359.16968	303.39215	871.62933	-161.57104	160.86609	850.26196	-272.03601	12.69236	437.14487	-483.81909	300.33057	487.43286	-191.41211	55.29675	66.47104	-578.35339	312.06918	115.85553
612	5.092	-199.61340	111.46864	1400.98706	-358.94019	-16.74961	874.24255	-363.73340	303.68716	871.28723	-165.67102	161.91077	849.91962	-274.60791	13.25906	436.85687	-488.74548	300.46573	487.45584	-191.63782	55.54733	66.65340	-586.52551	312.13470	116.84307
613	5.100	-203.43042	112.50735	1400.50293	-362.38232	-16.38038	873.77856	-368.33972	304.01779	870.90082	-169.82239	162.98029	849.55701	-277.25000	13.83578	436.54984	-493.61853	300.61389	487.36914	-191.88147	55.80650	66.83733	-594.31555	312.17435	117.65614
614	5.108	-207.27515	113.58631	1399.98462	-365.89355	-15.97884	873.29572	-372.99060	304.38312	870.46881	-174.02612	164.07249	849.17413	-279.96106	14.42093	436.22327	-498.43396	300.77393	487.16910	-192.14355	56.07330	67.02324	-601.73621	312.18784	118.28618
615	5.117	-211.14990	114.70604	1399.43176	-369.47522	-15.54354	872.79321	-377.68799	304.78235	869.99005	-178.28357	165.18567	848.77161	-282.73853	15.01321	435.87686	-503.18726	300.94504	486.85226	-192.42407	56.34639	67.21176	-608.79895	312.17435	118.72623
616	5.125	-215.05737	115.86731	1398.84399	-373.12915	-15.07261	872.27032	-382.43420	305.21494	869.46381	-182.59619	166.31854	848.35034	-285.57947	15.61155	435.51044	-507.87292	301.12659	486.41541	-192.72229	56.62410	67.40367	-615.51111	312.13287	118.97076
617	5.133	-218.99902	117.07114	1398.22070	-376.85681	-14.56383	871.72626	-387.23157	305.68054	868.88916	-186.96582	167.47032	847.91168	-288.47998	16.21508	435.12421	-512.48523	301.31818	485.85529	-193.03760	56.90445	67.59987	-621.87732	312.06226	119.01515
618	5.142	-222.97705	118.31882	1397.56116	-380.65930	-14.01480	871.16040	-392.08337	306.17914	868.26520	-191.39465	168.64081	847.45715	-291.43555	16.82296	434.71854	-517.01807	301.51941	485.16888	-193.36792	57.18526	67.80132	-627.89807	311.96136	118.85543
619	5.150	-226.99280	119.61186	1396.86475	-384.53809	-13.42316	870.57233	-396.99243	306.71100	867.59088	-195.88525	169.83040	846.98816	-294.44080	17.43435	434.29419	-521.46521	301.72995	484.35327	-193.71155	57.46422	68.00899	-633.57019	311.82922	118.48793
620	5.158	-231.04797	120.95206	1396.13049	-388.49414	-12.78673	869.96167	-401.96228	307.27670	866.86517	-200.44067	171.04010	846.50629	-297.49011	18.04830	433.85223	-525.82092	301.94952	483.40585	-194.06616	57.73899	68.22401	-638.88708	311.66492	117.90917
621	5.167	-235.14331	122.34146	1395.35742	-392.52869	-12.10372	869.32831	-406.99683	307.87701	866.08673	-205.06372	172.27155	846.01276	-300.57776	18.66378	433.39404	-530.07898	302.17801	482.32443	-194.42932	58.00724	68.44754	-643.84045	311.46777	117.11589
622	5.175	-239.28027	123.78230	1394.54468	-396.64307	-11.37281	868.67236	-412.09998	308.51306	865.25452	-209.75806	173.52704	845.50848	-303.69800	19.27964	432.92136	-534.23376	302.41547	481.10754	-194.79858	58.26676	68.68088	-648.41882	311.23724	116.10530
623	5.183	-243.45947	125.27702	1393.69177	-400.83875	-10.59324	867.99414	-417.27600	309.18610	864.36755	-214.52734	174.80942	844.99402	-306.84534	19.89466	432.43622	-538.28064	302.66235	479.75470	-195.17151	58.51555	68.92555	-652.61194	310.97302	114.87569
624	5.192	-247.68213	126.82814	1392.79858	-405.11707	-9.76486	867.29431	-422.52942	309.89764	863.42560	-219.37500	176.12206	844.46967	-310.01489	20.50766	431.94092	-542.21484	302.91968	478.26697	-195.54602	58.75182	69.18340	-656.41028	310.67508	113.42728
625	5.200	-251.94861	128.43829	1391.86548	-409.47949	-8.88803	866.57379	-427.86462	310.64935	862.42932	-224.30481	177.46866	843.93536	-313.20239	21.11760	431.43814	-546.03333	303.18921	476.64725	-195.92053	58.97404	69.45665	-659.80847	310.34406	111.76324
626	5.208	-256.26013	130.11005	1390.89404	-413.92749	-7.96362	865.83374	-433.28564	311.44308	861.38062	-229.32019	178.85318	843.39087	-316.40503	21.72371	430.93076	-549.73438	303.47345	474.90088	-196.29346	59.18102	69.74807	-662.80676	309.98135	109.89093
627	5.217	-260.61768	131.84586	1389.88647	-418.46277	-6.99276	865.07587	-438.79626	312.28076	860.28326	-234.42383	180.27951	842.83612	-319.62134	22.32563	430.42209	-553.31799	303.77603	473.03607	-196.66431	59.37180	70.06109	-665.41370	309.58957	107.82304
628	5.225	-265.02197	133.64787	1388.84668	-423.08679	-5.97678	864.30206	-444.39941	313.16452	859.14313	-239.61804	181.75133	842.27136	-322.85107	22.92352	429.91574	-556.78699	304.10162	471.06436	-197.03308	59.54564	70.39987	-667.64685	309.17285	105.57862
629	5.233	-269.47449	135.51788	1387.78003	-427.80139	-4.91696	863.51495	-450.09692	314.09662	857.96869	-244.90466	183.27167	841.69757	-326.09570	23.51816	429.41571	-560.14661	304.45590	469.00101	-197.40051	59.70197	70.76940	-669.53577	308.73718	103.18365
630	5.242	-273.97620	137.45723	1386.69324	-432.60767	-3.81437	862.71753	-455.88916	315.07941	856.77112	-250.28394	184.84273	841.11676	-329.35852	24.11099	428.92639	-563.40601	304.84558	466.86502	-197.76831	59.84027	71.17556	-671.12122	308.29053	100.67115
631	5.250	-278.52856	139.46648	1385.59497	-437.50720	-2.66971	861.91345	-461.77527	316.11548	855.56464	-255.75549	186.46561	840.53217	-332.64453	24.70404	428.45270	-566.57837	305.27820	464.67926	-198.13855	59.95994	71.62514	-672.45447	307.84302	98.08058
632	5.258	-283.13281	141.54550	1384.49548	-442.50146	-1.48309	861.10712	-467.75232	317.20746	854.36633	-261.31750	188.14003	839.94867	-335.96057	25.29991	427.99988	-569.68079	305.76175	462.47006	-198.51489	60.06016	72.12579	-673.59631	307.40674	95.45652
633	5.267	-287.79028	143.69330	1383.40637	-447.59143	-0.25403	860.30353	-473.81531	318.35809	853.19604	-266.96619	189.86426	839.37262	-339.31506	25.90160	427.57361	-572.73547	306.30447	460.26678	-198.90063	60.13979	72.68598	-674.61340	306.99527	92.84667
634	5.275	-292.50195	145.90781	1382.34082	-452.77808	1.01866	859.50854	-479.95789	319.57028	852.07581	-272.69702	191.63506	838.81232	-342.71814	26.51232	427.17981	-575.76819	306.91437	458.10095	-199.30090	60.19716	73.31485	-675.57483	306.62314	90.29932
635	5.283	-297.26855	148.18605	1381.31299	-458.06177	2.33683	858.72894	-486.17126	320.84680	851.02936	-278.50415	193.44783	838.27747	-346.18152	27.13528	426.82458	-578.80847	307.59882	456.00528	-199.72144	60.23008	74.02203	-676.54724	306.30487	87.86049
636	5.292	-302.09094	150.52390	1380.33752	-463.44250	3.70299	857.97205	-492.44519	322.19037	850.08130	-284.38037	195.29691	837.77905	-349.71875	27.77338	426.51398	-581.88867	308.36401	454.01251	-200.16870	60.23567	74.81748	-677.58997	306.05402	85.57121
637	5.300	-306.96863	152.91621	1379.42932	-468.91980	5.12011	857.24603	-498.76892	323.60345	849.25629	-290.31775	197.17583	837.32886	-353.34436	28.42901	426.25385	-585.04211	309.21478	452.15396	-200.64990	60.21045	75.71118	-678.75085	305.88211	83.46503
638	5.308	-311.90125	155.35692	1378.60315	-474.49219	6.59150	856.55963	-505.13013	325.08813	848.57770	-296.30786	199.07794	836.93890	-357.07471	29.10371	426.04944	-588.30188	310.15393	450.45825	-201.17310	60.15034	76.71291	-680.06140	305.79758	81.56619
639	5.317	-316.88708	157.83908	1377.87268	-480.15735	8.12056	855.92224	-511.51648	326.64603	848.06677	-302.34204	200.99690	836.62097	-360.92676	29.79797	425.90527	-591.69873	311.18231	448.95004	-201.74744	60.05085	77.83202	-681.53625	305.80496	79.88887
640	5.325	-321.92444	160.35507	1377.25037	-485.91174	9.71058	855.34326	-517.91614	328.27802	847.74146	-308.41162	202.92729	836.38562	-364.91919	30.51100	425.82474	-595.25916	312.29855	447.64880	-202.38232	59.90726	79.07710	-683.17249	305.90436	78.43711
641	5.333	-327.01001	162.89679	1376.74658	-491.75085	11.36444	854.83234	-524.31824	329.98413	847.61554	-314.50879	204.86508	836.24194	-369.07117	31.24060	425.80994	-599.00256	313.49902	446.56787	-203.08850	59.71493	80.45588	-684.94983	306.09116	77.20580
642	5.342	-332.14014	165.45581	1376.36963	-497.66882	13.08440	854.39868	-530.71240	331.76343	847.69751	-320.62634	206.80807	836.19678	-373.40308	31.98305	425.86133	-602.94153	314.77823	445.71390	-203.87744	59.46958	81.97498	-686.83411	306.35641	76.18224
643	5.350	-337.30981	168.02377	1376.12500	-503.65820	14.87179	854.05103	-537.09045	333.61374	847.99030	-326.75806	208.75610	836.25439	-377.93579	32.73307	425.97772	-607.07751	316.12891	445.08652	-204.76123	59.16770	83.63990	-688.78162	306.68735	75.34819
644	5.358	-342.51404	170.59253	1376.01501	-509.71057	16.72687	853.79730	-543.44568	335.53177	848.49072	-332.89856	210.71112	836.41602	-382.68982	33.48387	426.15598	-611.40247	317.54260	444.67841	-205.75317	58.80694	85.45494	-690.74329	307.06851	74.68192
645	5.367	-347.74683	173.15442	1376.03906	-515.81592	18.64857	853.64392	-549.77295	337.51294	849.18933	-339.04321	212.67686	836.68005	-387.68665	34.22724	426.39114	-615.89734	319.01007	444.47565	-206.86670	58.38640	87.42331	-692.66858	307.48276	74.16006
646	5.375	-353.00122	175.70255	1376.19360	-521.96301	20.63444	853.59595	-556.06812	339.55154	850.07080	-345.18823	214.65851	837.04175	-392.94617	34.95376	426.67636	-620.53235	320.52179	444.45862	-208.11646	57.90700	89.54721	-694.51062	307.91275	73.75929
647	5.383	-358.27087	178.23099	1376.47156	-528.13953	22.68050	853.65631	-562.32898	341.64059	851.11438	-351.32983	216.66197	837.49335	-398.48816	35.65304	427.00320	-625.26892	322.06854	444.60281	-209.51685	57.37170	91.82807	-696.22913	308.34201	73.45733
648	5.392	-363.54858	180.73492	1376.86377	-534.33276	24.78128	853.82599	-568.55322	343.77228	852.29462	-357.46448	218.69305	838.02441	-404.33105	36.31403	427.36166	-630.06116	323.64188	444.88019	-211.08362	56.78568	94.26680	-697.79211	308.75616	73.23373
649	5.400	-368.82764	183.21078	1377.35791	-540.52917	26.92984	854.10345	-574.73853	345.93796	853.58264	-363.58789	220.75662	838.62225	-410.49084	36.92540	427.74072	-634.85828	325.23434	445.26047	-212.83191	56.15633	96.86401	-699.17834	309.14355	73.07019
650	5.408	-374.10144	185.65637	1377.94031	-546.71533	29.11791	854.48474	-580.88257	348.12848	854.94684	-369.69507	222.85564	839.27185	-416.98181	37.47596	428.12857	-639.60632	326.83984	445.71249	-214.77734	55.49328	99.62035	-700.37634	309.49573	72.95073
651	5.417	-379.36401	188.07080	1378.59546	-552.87756	31.33603	854.96350	-586.98157	350.33447	856.35486	-375.77991	224.99042	839.95648	-423.81494	37.95509	428.51309	-644.25281	328.45361	446.20563	-216.93481	54.80821	102.53673	-701.38489	309.80777	72.86158
652	5.425	-384.60999	190.45444	1379.30737	-559.00293	33.57381	855.53082	-593.03064	352.54660	857.77435	-381.83472	227.15804	840.65839	-430.99841	38.35320	428.88245	-648.74792	330.07214	446.71097	-219.31934	54.11460	105.61447	-702.21057	310.07791	72.79114
653	5.433	-389.83508	192.80884	1380.05945	-565.07922	35.82015	856.17584	-599.02307	354.75577	859.17456	-387.85034	229.35190	841.35876	-438.53711	38.66222	429.22549	-653.04749	331.69296	447.20245	-221.94470	53.42746	108.85546	-702.86707	310.30740	72.72980
654	5.442	-395.03552	195.13661	1380.83594	-571.09521	38.06356	856.88574	-604.95056	356.95352	860.52747	-393.81641	231.56172	842.03870	-446.43115	38.87595	429.53235	-657.11487	333.31436	447.65781	-224.82422	52.76295	112.26207	-703.37268	310.49994	72.66986
655	5.450	-400.20911	197.44113	1381.62158	-577.04114	40.29248	857.64648	-610.80286	359.13199	861.80878	-399.72119	233.77377	842.67975	-454.67810	38.99048	429.79489	-660.92322	334.93491	448.05902	-227.96948	52.13799	115.83699	-703.74792	310.66104	72.60537
656	5.458	-405.35425	199.72630	1382.40283	-582.90833	42.49556	858.44324	-616.56873	361.28421	862.99854	-405.55249	235.97141	843.26440	-463.27051	39.00441	430.00732	-664.45520	336.55298	448.39288	-231.39136	51.56990	119.58284	-704.01526	310.79755	72.53204
657	5.467	-410.47046	201.99640	1383.16797	-588.68982	44.66201	859.26093	-622.23547	363.40399	864.08185	-411.29736	238.13594	843.77722	-472.19775	38.91908	430.16644	-667.70374	338.16644	448.65100	-235.09949	51.07598	123.50168	-704.19568	310.91690	72.44708
658	5.475	-415.55835	204.25565	1383.90771	-594.38000	46.78185	860.08508	-627.79041	365.48618	865.04883	-416.94263	240.24762	844.20520	-481.44543	38.73859	430.27206	-670.67175	339.77231	448.82959	-239.10205	50.67316	127.59423	-704.30945	311.02655	72.34902
659	5.483	-420.61890	206.50800	1384.61487	-599.97473	48.84622	860.90228	-633.22034	367.52625	865.89471	-422.47656	242.28676	844.53857	-490.99512	38.46976	430.32715	-673.37000	341.36633	448.92932	-243.40625	50.37768	131.85904	-704.37366	311.13358	72.23757
660	5.492	-425.65356	208.75693	1385.28540	-605.47156	50.84757	861.70105	-638.51355	369.52063	866.61938	-427.88745	244.23492	844.77155	-500.82629	38.12197	430.33786	-675.81726	342.94293	448.95456	-248.01782	50.20469	136.29141	-704.40320	311.24396	72.11339
661	5.500	-430.66455	211.00516	1385.91724	-610.86877	52.77984	862.47223	-643.65906	371.46631	867.22693	-433.16650	246.07591	844.90253	-510.91443	37.70681	430.31360	-678.03723	344.49530	448.91278	-252.94214	50.16803	140.88239	-704.40930	311.36246	71.97794
662	5.508	-435.65405	213.25436	1386.51111	-616.16614	54.63860	863.20935	-648.64734	373.36093	867.72473	-438.30566	247.79668	844.93427	-521.23364	37.23777	430.26657	-680.05701	346.01544	448.81375	-258.18359	50.27982	145.61766	-704.40125	311.49210	71.83331
663	5.517	-440.62378	215.50519	1387.06995	-621.36438	56.42111	863.90912	-653.47156	375.20270	868.12305	-443.30029	249.38786	844.87402	-531.75586	36.72972	430.21161	-681.90588	347.49445	448.66888	-263.74658	50.55025	150.47644	-704.38464	311.63431	71.68204
664	5.525	-445.57568	217.75708	1387.59851	-626.46521	58.12635	864.57147	-658.12659	376.99026	868.43378	-448.14673	250.84416	844.73315	-542.45117	36.19849	430.16553	-683.61267	348.92291	448.49030	-269.63574	50.98722	155.43073	-704.36389	311.78873	71.52699
665	5.533	-450.51123	220.00826	1388.10327	-631.47083	59.75497	865.19946	-662.60974	378.72281	868.66974	-452.84473	252.16425	844.52631	-553.28931	35.66032	430.14645	-685.20471	350.29147	448.29013	-275.85522	51.59601	160.44453	-704.34143	311.95346	71.37122
666	5.542	-455.43042	222.25571	1388.59155	-636.38367	61.30919	865.79889	-666.92004	380.40002	868.84399	-457.39624	253.35034	844.27087	-564.23901	35.13143	430.17316	-686.70740	351.59116	448.08002	-282.41089	52.37909	165.47365	-704.31799	312.12531	71.21786
667	5.550	-460.33350	224.49539	1389.07166	-641.20764	62.79269	866.37817	-671.05920	382.02209	868.96918	-461.80493	254.40771	843.98590	-575.26880	34.62755	430.26428	-688.14124	352.81403	447.87051	-289.30835	53.33575	170.46562	-704.29358	312.30026	71.07001
668	5.558	-465.21899	226.72227	1389.55188	-645.94617	64.21033	866.94757	-675.02991	383.58978	869.05676	-466.07617	255.34375	843.69092	-586.34814	34.16365	430.43735	-689.52478	353.95358	447.67068	-296.55493	54.46197	175.36029	-704.26770	312.47379	70.93052
669	5.567	-470.08545	228.93057	1390.04053	-650.60364	65.56802	867.51868	-678.83606	385.10440	869.11700	-470.21655	256.16699	843.40491	-597.44653	33.75361	430.70822	-690.87122	355.00522	447.48798	-304.15820	55.75026	180.09064	-704.23938	312.64139	70.80196
670	5.575	-474.92969	231.11400	1390.54492	-655.18445	66.87233	868.10339	-682.48279	386.56784	869.15845	-474.23389	256.88623	843.14539	-608.53491	33.41002	431.09021	-692.19080	355.96640	447.32800	-312.12769	57.18958	184.58414	-704.20813	312.79886	70.68644
671	5.583	-479.74829	233.26596	1391.07166	-659.69348	68.13026	868.71362	-685.97546	387.98254	869.18799	-478.13623	257.50961	842.92737	-619.58472	33.14412	431.59344	-693.49060	356.83698	447.19458	-320.47314	58.76544	188.76457	-704.17297	312.94281	70.58549
672	5.592	-484.53760	235.37991	1391.62585	-664.13562	69.34892	869.36011	-689.31995	389.35132	869.21063	-481.93164	258.04391	842.76276	-630.57031	32.96575	432.22455	-694.77429	357.61905	447.08984	-329.20532	60.46005	192.55399	-704.13367	313.07080	70.49998
673	5.600	-489.29248	237.44948	1392.21155	-668.51624	70.53517	870.05219	-692.52185	390.67731	869.23004	-485.62842	258.49408	842.65997	-641.46655	32.88335	432.98618	-696.04333	358.31689	447.01431	-338.33569	62.25264	195.87512	-704.08997	313.18149	70.43006
674	5.608	-494.00806	239.46883	1392.83057	-672.84070	71.69536	870.79681	-695.58679	391.96381	869.24829	-489.23364	258.86307	842.62360	-652.25049	32.90404	433.87695	-697.29895	358.93680	446.96722	-347.87598	64.11986	198.65381	-704.04163	313.27463	70.37514
675	5.617	-498.67944	241.43274	1393.48328	-677.11462	72.83500	871.59863	-698.52039	393.21399	869.26648	-492.75513	259.15182	842.65472	-662.90063	33.03371	434.89151	-698.53967	359.48654	446.94678	-357.83862	66.03625	200.82150	-703.98938	313.35114	70.33395
676	5.625	-503.30151	243.33688	1394.16846	-681.34290	73.95858	872.45941	-701.32849	394.43069	869.28448	-496.19849	259.35971	842.75098	-673.39722	33.27707	436.02069	-699.76501	359.97510	446.95020	-368.23462	67.97495	202.31769	-703.93323	313.41272	70.30460
677	5.633	-507.86987	245.17784	1394.88318	-685.53113	75.06932	873.37811	-704.01697	395.61636	869.30182	-499.57056	259.48495	842.90717	-683.72217	33.63772	437.25186	-700.97302	360.41193	446.97424	-379.07617	69.90821	203.09210	-703.87366	313.46188	70.28472
678	5.642	-512.37915	246.95316	1395.62280	-689.68372	76.16910	874.35101	-706.59216	396.77264	869.31732	-502.87622	259.52530	843.11597	-693.85864	34.11817	438.56961	-702.16296	360.80661	447.01517	-390.37451	71.80816	203.10660	-703.81116	313.50150	70.27162
679	5.650	-516.82593	248.66139	1396.38159	-693.80505	77.25831	875.37177	-709.06165	397.90030	869.32959	-506.12109	259.47882	843.36841	-703.79053	34.71986	439.95615	-703.33411	361.16821	447.06909	-402.13940	73.64746	202.33676	-703.74597	313.53448	70.26250
680	5.658	-521.20703	250.30202	1397.15295	-697.89880	78.33598	876.43188	-711.43298	398.99924	869.33698	-509.30981	259.34442	843.65485	-713.50391	35.44312	441.39221	-704.48596	361.50491	447.13217	-414.38037	75.39995	200.77298	-703.67786	313.56378	70.25462
681	5.667	-525.51978	251.87531	1397.92920	-701.96838	79.39980	877.52118	-713.71521	400.06827	869.33801	-512.44751	259.12256	843.96539	-722.98413	36.28709	442.85760	-705.61877	361.82346	447.20053	-427.10571	77.04126	198.42111	-703.60730	313.59180	70.24545
682	5.675	-529.76221	253.38220	1398.70239	-706.01599	80.44626	878.62811	-715.91858	401.10526	869.33105	-515.53955	258.81549	844.29083	-732.21948	37.24965	444.33221	-706.73279	362.12906	447.27069	-440.32202	78.54935	195.30257	-703.53308	313.62039	70.23289
683	5.683	-533.93359	254.82419	1399.46411	-710.04309	81.47089	879.74042	-718.05432	402.10727	869.31458	-518.59058	258.42764	844.62292	-741.19873	38.32735	445.79654	-707.82922	362.42505	447.33939	-454.03369	79.90501	191.45407	-703.45569	313.65070	70.21538
684	5.692	-538.03394	256.20306	1400.20630	-714.05042	82.46851	880.84564	-720.13440	403.07065	869.28711	-521.60645	257.96561	844.95496	-749.91138	39.51530	447.23248	-708.90906	362.71295	447.40366	-468.24365	81.09226	186.92685	-703.37439	313.68289	70.19194
685	5.700	-542.06421	257.52069	1400.92126	-718.03821	83.43358	881.93152	-722.17224	403.99130	869.24731	-524.59229	257.43777	845.28168	-758.35034	40.80716	448.62393	-709.97400	362.99255	447.46109	-482.95288	82.09862	181.78552	-703.28870	313.71643	70.16228
686	5.708	-546.02563	258.77905	1401.60168	-722.00574	84.36037	882.98627	-724.18127	404.86490	869.19397	-527.55322	256.85419	845.59979	-766.50952	42.19511	449.95731	-711.02551	363.26202	447.50952	-498.15894	82.91542	176.10652	-703.19934	313.74994	70.12678
687	5.717	-549.92090	259.97980	1402.24121	-725.95154	85.24341	883.99933	-726.17468	405.68726	869.12585	-530.49536	256.22592	845.90753	-774.38721	43.66993	451.22192	-712.06580	363.51825	447.54736	-513.85693	83.53791	169.97632	-703.10583	313.78134	70.08643
688	5.725	-553.75269	261.12439	1402.83447	-729.87390	86.07768	884.96112	-728.16614	406.45459	869.04193	-533.42310	255.56462	846.20459	-781.98462	45.22113	452.41037	-713.09753	363.75726	447.57330	-530.03809	83.96535	163.48941	-703.00940	313.80814	70.04279
689	5.733	-557.52490	262.21387	1403.37720	-733.77063	86.85890	885.86371	-730.16785	407.16370	868.94135	-536.34106	254.88184	846.49200	-789.30640	46.83715	453.51855	-714.12341	363.97446	447.58649	-546.69019	84.20096	156.74612	-702.91150	313.82758	69.99785
690	5.742	-561.24194	263.24890	1403.86646	-737.63953	87.58375	886.70050	-732.19153	407.81229	868.82324	-539.25342	254.18858	846.77130	-796.36255	48.50560	454.54575	-715.14612	364.16522	447.58643	-563.79736	84.25185	149.85034	-702.81335	313.83682	69.95387
691	5.750	-564.90796	264.22968	1404.30029	-741.47815	88.24995	887.46667	-734.24744	408.39917	868.68713	-542.16357	253.49490	847.04456	-803.16772	50.21364	455.49454	-716.16956	364.32516	447.57288	-581.33789	84.12878	142.90710	-702.71765	313.83337	69.91327
692	5.758	-568.52832	265.15610	1404.67822	-745.28430	88.85648	888.15900	-736.34338	408.92419	868.53278	-545.07422	252.80951	847.31384	-809.74023	51.94828	456.37057	-717.19763	364.45050	447.54590	-599.28613	83.84587	136.02034	-702.62610	313.81503	69.87840
693	5.767	-572.10815	266.02762	1405.00073	-749.05627	89.40344	888.77563	-738.48621	409.38855	868.36011	-547.98706	252.13959	847.58075	-816.10376	53.69680	457.18216	-718.23450	364.53839	447.50571	-617.61182	83.42020	129.29065	-702.54138	313.78021	69.85140
694	5.775	-575.65308	266.84357	1405.26965	-752.79211	89.89220	889.31653	-740.68030	409.79453	868.16949	-550.90356	251.49075	847.84607	-822.28491	55.44707	457.93988	-719.28528	364.58710	447.45273	-636.27808	82.87134	122.81304	-702.46619	313.72791	69.83406
695	5.783	-579.16895	267.60303	1405.48767	-756.49158	90.32521	889.78278	-742.92786	410.14557	867.96161	-553.82446	250.86705	848.10974	-828.31348	57.18787	458.65607	-720.35461	364.59604	447.38745	-655.24341	82.22073	116.67512	-702.40271	313.65768	69.82766
696	5.792	-582.66113	268.30505	1405.65833	-760.15393	90.70590	890.17682	-745.22913	410.44601	867.73749	-556.75000	250.27107	848.37061	-834.22192	58.90917	459.34424	-721.44836	364.56586	447.31042	-674.46069	81.49113	110.95517	-702.35339	313.56967	69.83291
697	5.800	-586.13525	268.94879	1405.78589	-763.78015	91.03856	890.50232	-747.58337	410.70105	867.49841	-559.67969	249.70410	848.62640	-840.04175	60.60223	460.01855	-722.57166	364.49838	447.22223	-693.87744	80.70598	105.72076	-702.31946	313.46442	69.84991
698	5.808	-589.59741	269.53333	1405.87524	-767.37146	91.32809	890.76385	-749.98767	410.91632	867.24603	-562.61377	249.16635	848.87396	-845.80591	62.25969	460.69312	-723.72986	364.39633	447.12347	-713.43555	79.88866	101.02751	-702.30286	313.34268	69.87817
699	5.817	-593.05298	270.05804	1405.93127	-770.93054	91.57990	890.96686	-752.43860	411.09784	866.98230	-565.55151	248.65710	849.10925	-851.54395	63.87553	461.38156	-724.92810	364.26318	447.01477	-733.07300	79.06197	96.91818	-702.30457	313.20554	69.91671
700	5.825	-596.50732	270.52237	1405.95935	-774.46033	91.79959	891.11755	-754.93127	411.25168	866.70923	-568.49268	248.17488	849.32770	-857.28320	65.44489	462.09641	-726.17102	364.10297	446.89673	-752.72314	78.24753	93.42223	-702.32458	313.05405	69.96414
701	5.833	-599.96533	270.92599	1405.96448	-777.96545	91.99290	891.22247	-757.46082	411.38379	866.42896	-571.43799	247.71756	849.52435	-863.04761	66.96391	462.84875	-727.46277	363.91986	446.76999	-772.31641	77.46525	90.55562	-702.36414	312.88940	70.01889
702	5.842	-603.43237	271.26877	1405.95166	-781.45129	92.16541	891.28870	-760.02185	411.49976	866.14368	-574.38794	247.28242	849.69458	-868.85547	68.42942	463.64780	-728.80701	363.71802	446.63525	-791.78052	76.73303	88.32113	-702.42224	312.71286	70.07931
703	5.850	-606.91309	271.55069	1405.92554	-784.92371	92.32244	891.32336	-762.60925	411.60468	865.85553	-577.34399	246.86632	849.83392	-874.72095	69.83867	464.50076	-730.20593	363.50143	446.49338	-811.04297	76.06645	86.70897	-702.49841	312.52591	70.14386
704	5.858	-610.41138	271.77191	1405.89014	-788.38953	92.46893	891.33356	-765.21863	411.70306	865.56653	-580.30835	246.46555	849.93854	-880.65210	71.18908	465.41263	-731.66150	363.27347	446.34521	-830.03125	75.47861	85.69781	-702.59192	312.33011	70.21126
705	5.867	-613.93115	271.93283	1405.84924	-791.85583	92.60930	891.32623	-767.84583	411.79861	865.27850	-583.28345	246.07596	850.00574	-886.65210	72.47804	466.38611	-733.17395	363.03708	446.19180	-848.67456	74.98006	85.25609	-702.70081	312.12741	70.28056
706	5.875	-617.47559	272.03384	1405.80579	-795.33020	92.74739	891.30786	-770.48767	411.89444	864.99292	-586.27271	245.69304	850.03357	-892.72046	73.70280	467.42194	-734.74280	362.79443	446.03427	-866.90649	74.57890	85.34367	-702.82434	311.91998	70.35122
707	5.883	-621.04785	272.07565	1405.76208	-798.82068	92.88644	891.28455	-773.14124	411.99283	864.71112	-589.28003	245.31186	850.02136	-898.85156	74.86038	468.51874	-736.36731	362.54709	445.87384	-884.66626	74.28083	85.91372	-702.96057	311.71027	70.42306
708	5.892	-624.64990	272.05914	1405.71997	-802.33411	93.02902	891.26160	-775.80481	412.09540	864.43408	-592.30957	244.92731	849.96960	-905.03735	75.94775	469.67358	-738.04456	362.29599	445.71188	-901.90137	74.08927	86.91459	-703.10754	311.50085	70.49623
709	5.900	-628.28296	271.98547	1405.68079	-805.87708	93.17710	891.24359	-778.47693	412.20316	864.16254	-595.36523	244.53421	849.87982	-911.26709	76.96202	470.88208	-739.77185	362.04144	445.54971	-918.56836	74.00555	88.29198	-703.26355	311.29449	70.57113
710	5.908	-631.94824	271.85620	1405.64514	-809.45593	93.33205	891.23425	-781.15662	412.31656	863.89685	-598.45117	244.12755	849.75433	-917.52954	77.90067	472.13892	-741.54553	361.78348	445.38864	-934.63599	74.02901	89.99095	-703.42688	311.09366	70.64824
711	5.917	-635.64551	271.67328	1405.61328	-813.07507	93.49467	891.23645	-783.84436	412.43567	863.63715	-601.57080	243.70274	849.59644	-923.81348	78.76195	473.43811	-743.36145	361.52176	445.22992	-950.08691	74.15720	91.95779	-703.59607	310.90067	70.72805
712	5.925	-639.37500	271.43921	1405.58533	-816.73792	93.66531	891.25214	-786.53943	412.56015	863.38336	-604.72632	243.25592	849.40973	-930.10767	79.54532	474.77341	-745.21521	361.25583	445.07458	-964.91724	74.38589	94.14179	-703.76965	310.71735	70.81097
713	5.933	-643.13428	271.15714	1405.56104	-820.44617	93.84389	891.28235	-789.24207	412.68948	863.13519	-607.91943	242.78423	849.19818	-936.40283	80.25172	476.13861	-747.10242	360.98526	444.92346	-979.14038	74.70919	96.49664	-703.94690	310.54498	70.89719
714	5.942	-646.92212	270.83090	1405.53979	-824.19934	94.02995	891.32727	-791.95203	412.82303	862.89215	-611.14990	242.28601	848.96582	-942.69116	80.88401	477.52783	-749.01819	360.70975	444.77707	-992.78516	75.11962	98.98151	-704.12683	310.38416	70.98676
715	5.950	-650.73560	270.46500	1405.52124	-827.99597	94.22284	891.38635	-794.66907	412.96002	862.65375	-614.41699	241.76109	848.71661	-948.96777	81.44711	478.93579	-750.95837	360.42920	444.63568	-1005.89722	75.60818	101.56172	-704.30847	310.23480	71.07948
716	5.958	-654.57153	270.06470	1405.50476	-831.83167	94.42164	891.45831	-797.39294	413.09982	862.41925	-617.71704	241.21080	848.45416	-955.22974	81.94815	480.35779	-752.91785	360.14380	444.49908	-1018.53760	76.16442	104.20895	-704.49109	310.09613	71.17502
717	5.967	-658.42627	269.63589	1405.48999	-835.70154	94.62531	891.54138	-800.12244	413.24170	862.18787	-621.04565	240.63795	848.18170	-961.47681	82.39642	481.78995	-754.89294	359.85403	444.36682	-1030.78125	76.77658	106.90108	-704.67493	309.96686	71.27288
718	5.975	-662.29517	269.18515	1405.47620	-839.59802	94.83269	891.63312	-802.85681	413.38504	861.95898	-624.39746	240.04681	847.90222	-967.71045	82.80317	483.22894	-756.87952	359.56070	444.23813	-1042.71631	77.43177	109.62148	-704.85950	309.84503	71.37254
719	5.983	-666.17407	268.71948	1405.46326	-843.51282	95.04259	891.73090	-805.59436	413.52936	861.73169	-627.76489	239.44278	847.61829	-973.93408	83.18126	484.67218	-758.87366	359.26483	444.11200	-1054.43945	78.11619	112.35805	-705.04431	309.72842	71.47340
720	5.992	-670.05762	268.24628	1405.45056	-847.43738	95.25375	891.83173	-808.33386	413.67410	861.50519	-631.14063	238.83206	847.33221	-980.15259	83.54472	486.11743	-760.87146	358.96765	443.98715	-1066.05518	78.81538	115.10188	-705.22937	309.61447	71.57486
721	6.000										-634.88287	237.93875	847.01575										-705.39117	309.28983	71.47828
722	6.008										-638.47455	237.34778	846.92487										-705.48456	308.78500	71.20844
723	6.017										-642.38324	236.51088	846.85205										-705.51617	308.94699	71.49510
724	6.025										-646.14148	235.55458	846.37585										-705.53497	308.40134	71.20814
725	6.033										-650.16437	234.53848	846.29730										-705.69257	308.50873	71.42526
726	6.042										-654.07739	234.41034	846.25690										-705.77740	308.34924	71.57121
727	6.050										-658.29626	233.26149	845.71112										-705.93384	308.22009	71.61961
728	6.058										-662.12085	232.80428	845.39612										-705.93274	308.01447	71.81329
729	6.067										-666.61365	231.90404	844.99542										-706.04175	307.64914	71.62811
730	6.075										-670.92084	231.12022	844.47919										-706.21875	307.38794	71.72868
731	6.083										-675.29968	230.44456	844.02618										-706.49652	307.11520	71.92403
732	6.092										-679.93311	229.87738	843.89081										-706.56030	306.99857	71.93157
733	6.100										-684.41217	228.94310	843.10858										-706.67010	306.84085	72.05543
734	6.108										-689.06226	228.21648	842.69098										-707.02136	306.67776	72.49738
735	6.117										-694.08313	227.61980	842.16809										-707.02618	306.28189	72.13522
736	6.125										-699.18817	226.79755	841.75598										-707.56104	305.88602	71.99558
737	6.133										-704.24512	226.23502	840.88043										-707.87567	305.57123	72.01155
738	6.142										-709.53589	225.52115	840.24261										-707.41516	306.01257	72.37846
739	6.150										-714.77368	224.83095	839.88544										-708.87805	305.30243	72.43876
740	6.158										-720.01550	223.64349	839.03296										-708.98187	305.31088	72.80050
741	6.167										-725.92615	222.78883	838.58258										-708.65784	305.80692	73.34729
742	6.175										-731.20782	221.76007	837.81183										-709.24719	305.73065	73.56216
743	6.183										-737.10901	221.06671	837.29999										-710.37128	304.59979	73.45397
744	6.192										-742.91089	220.07475	836.64185										-710.58856	304.66916	73.33950
745	6.200										-748.83344	218.86511	835.95361										-710.91052	304.63284	73.64845
746	6.208										-754.77972	218.11015	835.17627										-711.43292	304.47174	73.92284
747	6.217										-760.98364	216.69344	834.50262										-711.68982	304.35977	74.04597
748	6.225										-767.29401	215.59436	834.08344										-711.74072	304.97794	75.24695
749	6.233										-773.53986	214.50085	833.19177										-712.16302	304.98093	75.61948
750	6.242										-779.92450	213.19957	832.53949										-712.92993	304.17157	76.08730
751	6.250										-786.99927	212.00551	831.63989										-712.64917	304.78815	76.86121
752	6.258										-793.59949	210.31680	830.99744										-713.73846	304.50204	77.75093
753	6.267										-800.04315	208.44206	830.35632										-714.33386	304.73178	78.53667
754	6.275										-806.63348	206.72946	829.59021										-714.23273	305.59763	79.50774
755	6.283										-813.34637	205.22804	829.05634										-715.34467	305.89810	81.35850
756	6.292										-820.30499	203.71896	829.39038										-716.20807	305.42258	82.00987
757	6.300										-827.11310	202.29616	829.67120										-716.56750	306.02359	84.67811
758	6.308										-833.62189	201.08884	830.34174										-717.47040	306.25385	85.86065
759	6.317										-840.52026	199.84192	831.01685										-718.48096	306.69171	88.06770
760	6.325										-846.81519	198.86131	831.76129										-719.79572	307.24594	90.46413
761	6.333										-853.05237	197.66780	832.57043										-720.98401	307.90283	92.59873
762	6.342										-859.48553	196.44759	833.12726										-722.20349	308.66833	95.03514
763	6.350										-865.45422	195.52499	833.71301										-724.11761	309.42502	98.27477
764	6.358										-871.74725	194.25121	834.68109										-726.12964	310.61758	100.70695
765	6.367										-877.98694	193.21344	835.81110										-728.15778	311.70212	104.02425
766	6.375										-884.43591	192.18810	837.07471										-730.99597	312.28659	106.67874
767	6.383										-890.71930	191.27036	838.68732										-733.38965	313.09314	110.36904
768	6.392										-897.03613	189.78885	840.19116										-736.54645	314.19272	114.56075
769	6.400										-903.20264	188.63585	841.79413										-739.55786	315.37402	118.09290
770	6.408										-909.24866	187.19914	843.14435										-743.05383	315.12085	121.21777
771	6.417										-915.14392	185.74832	844.52698										-746.59491	316.34238	126.22433
772	6.425										-921.23016	184.05850	845.35669										-750.92084	316.48868	130.33284
773	6.433										-926.83948	182.53192	846.19745										-755.23267	316.48962	134.47485
774	6.442										-932.39410	181.23262	847.21631										-759.98737	317.62851	139.58180
775	6.450										-937.89905	179.81467	847.95233										-765.41321	317.72897	144.41057
776	6.458										-943.17743	178.16243	848.25720										-771.48602	318.01740	149.21498
777	6.467										-948.03247	177.05635	848.41364										-777.82281	317.95184	153.47231
778	6.475										-952.79767	176.20856	848.08447										-784.73126	317.86264	158.23897
779	6.483										-957.19781	175.42627	848.06067										-792.09998	317.49780	162.68884
780	6.492										-961.49628	174.98384	847.72162										-799.58008	317.27335	167.98769
781	6.500										-965.49823	174.37662	847.43732										-807.19580	316.71890	172.93698
782	6.508										-969.42950	174.33237	847.33734										-815.61798	316.11313	178.31442
783	6.517										-973.01788	174.30449	847.15717										-823.81091	315.64413	183.47147
784	6.525										-976.95654	174.17418	847.02252										-832.52838	314.89807	188.81351
785	6.533										-980.51959	174.03935	847.44049										-840.84106	314.13879	193.82732
786	6.542										-984.04572	174.50789	847.98230										-850.48981	313.29474	198.10898
787	6.550										-987.66418	174.07701	848.29077										-859.96185	312.41785	202.20580
788	6.558										-991.20563	174.05069	848.92322										-869.66547	311.72180	205.68608
