# Supplementary material for: Musculoskeletal modeling and humanoid control of robots based on human gait data
Source: PeerJ Comput Sci. 2021 Aug 9;7:e657. doi: 10.7717/peerj-cs.657 (PMC8372000; doi:10.7717/peerj-cs.657)
Supplement: Supplemental Information 2 [file peerj-cs-07-657-s002.zip › position/Cap103.trc]

PathFileType	4	(X/Y/Z)	E:\20201110\Cap103.trc
DataRate	CameraRate	NumFrames	NumMarkers	Units	OrigDataRate	OrigDataStartFrame	OrigNumFrames
120.00	120.00	981	8	mm	120.00	1	981
Frame#	Time	head			hip_L			hip_R			hip			knee_L			knee_R			ank_L			ank_R
		X1	Y1	Z1	X2	Y2	Z2	X3	Y3	Z3	X4	Y4	Z4	X5	Y5	Z5	X6	Y6	Z6	X7	Y7	Z7	X8	Y8	Z8
1	0.000
2	0.008
3	0.017
4	0.025
5	0.033
6	0.042
7	0.050
8	0.058
9	0.067
10	0.075
11	0.083
12	0.092
13	0.100
14	0.108
15	0.117
16	0.125
17	0.133
18	0.142
19	0.150
20	0.158
21	0.167
22	0.175
23	0.183
24	0.192
25	0.200
26	0.208
27	0.217
28	0.225
29	0.233
30	0.242
31	0.250
32	0.258
33	0.267
34	0.275
35	0.283
36	0.292
37	0.300
38	0.308
39	0.317
40	0.325
41	0.333
42	0.342
43	0.350
44	0.358
45	0.367
46	0.375
47	0.383
48	0.392
49	0.400
50	0.408
51	0.417
52	0.425
53	0.433
54	0.442
55	0.450
56	0.458
57	0.467
58	0.475
59	0.483
60	0.492
61	0.500
62	0.508
63	0.517
64	0.525
65	0.533
66	0.542
67	0.550
68	0.558
69	0.567
70	0.575
71	0.583
72	0.592
73	0.600
74	0.608
75	0.617
76	0.625
77	0.633
78	0.642
79	0.650
80	0.658
81	0.667
82	0.675
83	0.683
84	0.692
85	0.700
86	0.708
87	0.717
88	0.725
89	0.733
90	0.742
91	0.750
92	0.758
93	0.767
94	0.775
95	0.783
96	0.792
97	0.800
98	0.808
99	0.817
100	0.825
101	0.833
102	0.842
103	0.850
104	0.858
105	0.867
106	0.875
107	0.883
108	0.892
109	0.900
110	0.908
111	0.917
112	0.925
113	0.933
114	0.942
115	0.950
116	0.958
117	0.967
118	0.975
119	0.983
120	0.992
121	1.000
122	1.008
123	1.017
124	1.025
125	1.033
126	1.042
127	1.050
128	1.058
129	1.067
130	1.075
131	1.083
132	1.092
133	1.100
134	1.108
135	1.117
136	1.125
137	1.133
138	1.142
139	1.150
140	1.158
141	1.167
142	1.175
143	1.183
144	1.192
145	1.200
146	1.208
147	1.217
148	1.225
149	1.233
150	1.242
151	1.250
152	1.258
153	1.267
154	1.275
155	1.283
156	1.292
157	1.300
158	1.308
159	1.317
160	1.325
161	1.333
162	1.342
163	1.350
164	1.358
165	1.367
166	1.375
167	1.383
168	1.392
169	1.400
170	1.408
171	1.417
172	1.425
173	1.433
174	1.442
175	1.450
176	1.458
177	1.467
178	1.475
179	1.483
180	1.492
181	1.500
182	1.508
183	1.517
184	1.525
185	1.533
186	1.542
187	1.550
188	1.558
189	1.567
190	1.575
191	1.583
192	1.592
193	1.600
194	1.608
195	1.617
196	1.625
197	1.633
198	1.642
199	1.650
200	1.658
201	1.667
202	1.675
203	1.683
204	1.692
205	1.700
206	1.708
207	1.717
208	1.725
209	1.733
210	1.742
211	1.750
212	1.758
213	1.767
214	1.775
215	1.783
216	1.792
217	1.800
218	1.808
219	1.817
220	1.825
221	1.833
222	1.842
223	1.850
224	1.858
225	1.867
226	1.875
227	1.883
228	1.892
229	1.900
230	1.908
231	1.917
232	1.925
233	1.933
234	1.942
235	1.950
236	1.958
237	1.967
238	1.975
239	1.983
240	1.992
241	2.000
242	2.008
243	2.017
244	2.025
245	2.033
246	2.042
247	2.050
248	2.058
249	2.067
250	2.075
251	2.083
252	2.092
253	2.100
254	2.108
255	2.117
256	2.125
257	2.133
258	2.142
259	2.150
260	2.158
261	2.167
262	2.175
263	2.183
264	2.192
265	2.200
266	2.208
267	2.217
268	2.225
269	2.233
270	2.242
271	2.250
272	2.258
273	2.267
274	2.275
275	2.283
276	2.292
277	2.300
278	2.308
279	2.317
280	2.325
281	2.333
282	2.342
283	2.350
284	2.358
285	2.367
286	2.375
287	2.383
288	2.392
289	2.400
290	2.408
291	2.417
292	2.425
293	2.433
294	2.442
295	2.450
296	2.458
297	2.467
298	2.475
299	2.483
300	2.492
301	2.500
302	2.508
303	2.517
304	2.525
305	2.533
306	2.542
307	2.550
308	2.558
309	2.567
310	2.575
311	2.583
312	2.592
313	2.600
314	2.608
315	2.617
316	2.625
317	2.633
318	2.642
319	2.650
320	2.658	1706.03015	262.73804	1384.83911	1543.50452	73.72897	859.04095	1511.82361	394.47504	862.22357	1722.35657	264.75897	836.42462	1578.81238	37.11509	421.17456	1510.41663	371.65353	439.98178	1876.72498	74.98375	182.65668	1510.77527	337.41876	61.48954
321	2.667	1701.03857	264.13986	1385.51416	1538.37488	75.04749	859.90381	1507.83496	395.93417	862.19818	1717.86597	265.61868	836.74371	1568.81018	37.48307	422.47858	1508.69409	372.24533	439.91675	1865.58582	77.26164	182.64671	1510.81812	337.31805	61.44056
322	2.675	1696.05408	265.53326	1386.18848	1533.25098	76.36332	860.77008	1503.86340	397.38712	862.16882	1713.38770	266.45694	837.06409	1558.82227	37.87523	423.77444	1506.96814	372.82928	439.85184	1854.37366	79.51471	182.53169	1510.85901	337.21643	61.39360
323	2.683	1691.08350	266.91006	1386.86096	1528.13867	77.67363	861.64276	1499.92480	398.82782	862.13177	1708.93347	267.25311	837.38666	1548.86267	38.31478	425.05438	1505.23572	373.39810	439.78705	1843.01721	81.71874	182.21118	1510.89648	337.11310	61.35056
324	2.692	1686.13293	268.26291	1387.53040	1523.04333	78.97530	862.52386	1496.03406	400.25037	862.08362	1704.51392	267.98846	837.71173	1538.94409	38.82304	426.31097	1503.49402	373.94540	439.72223	1831.44995	83.85072	181.59360	1510.92883	337.00766	61.31304
325	2.700	1681.20825	269.58524	1388.19458	1517.97046	80.26483	863.41443	1492.20349	401.64905	862.02148	1700.13843	268.64667	838.03894	1529.07825	39.41861	427.53766	1501.74133	374.46619	439.65695	1819.61072	85.88937	180.60013	1510.95483	336.90002	61.28226
326	2.708	1676.31409	270.87167	1388.85095	1512.92505	81.53827	864.31378	1488.44299	403.01855	861.94305	1695.81445	269.21457	838.36688	1519.27527	40.11670	428.72885	1499.97681	374.95700	439.59045	1807.44641	87.81562	179.16768	1510.97351	336.79056	61.25902
327	2.717	1671.45410	272.11804	1389.49609	1507.91174	82.79114	865.21991	1484.75952	404.35385	861.84674	1691.54761	269.68265	838.69336	1509.54346	40.92861	429.88019	1498.20081	375.41595	439.52179	1794.91199	89.61298	177.25116	1510.98425	336.67993	61.24360
328	2.725	1666.63074	273.32126	1390.12598	1502.93481	84.01849	866.12933	1481.15637	405.65030	861.73151	1687.34143	270.04532	839.01550	1499.88928	41.86146	430.98871	1496.41479	375.84271	439.44980	1781.97192	91.26781	174.82466	1510.98694	336.56906	61.23581
329	2.733	1661.84558	274.47943	1390.73633	1497.99805	85.21498	867.03705	1477.63403	406.90356	861.59698	1683.19702	270.30090	839.32983	1490.31799	42.91807	432.05307	1494.62183	376.23816	439.37320	1768.60071	92.76948	171.88171	1510.98169	336.45898	61.23504
330	2.742	1657.09875	275.59143	1391.32214	1493.10474	86.37492	867.93707	1474.18958	408.10974	861.44330	1679.11401	270.45160	839.63275	1480.83252	44.09707	433.07349	1492.82568	376.60413	439.29068	1754.78198	94.11048	168.43465	1510.96924	336.35071	61.24033
331	2.750	1652.38953	276.65689	1391.87842	1488.25745	87.49252	868.82257	1470.81738	409.26532	861.27100	1675.08984	270.50323	839.92065	1471.43506	45.39325	434.05182	1491.03162	376.94302	439.20105	1740.50867	95.28632	164.51300	1510.95044	336.24503	61.25046
332	2.758	1647.71594	277.67584	1392.40063	1483.45801	88.56212	869.68628	1467.50964	410.36713	861.08093	1671.12061	270.46454	840.19055	1462.12610	46.79799	434.99152	1489.24512	377.25745	439.10333	1725.78247	96.29543	160.16148	1510.92664	336.14261	61.26405
333	2.767	1643.07556	278.64847	1392.88428	1478.70776	89.57837	870.52075	1464.25635	411.41238	860.87390	1667.20129	270.34671	840.44000	1452.90527	48.29988	435.89734	1487.47266	377.54974	438.99683	1710.61279	97.13895	155.43718	1510.89893	336.04382	61.27975
334	2.775	1638.46497	279.57489	1393.32556	1474.00684	90.53659	871.31879	1461.04639	412.39883	860.65100	1663.32568	270.16257	840.66754	1443.77087	49.88541	436.77515	1485.72034	377.82190	438.88113	1695.01526	97.82042	150.40671	1510.86890	335.94888	61.29625
335	2.783	1633.88025	280.45508	1393.72144	1469.35449	91.43300	872.07373	1457.86829	413.32462	860.41290	1659.48743	269.92584	840.87268	1434.72070	51.53967	437.63162	1483.99402	378.07513	438.75623	1679.01147	98.34548	145.14308	1510.83801	335.85782	61.31247
336	2.792	1629.31714	281.28848	1394.06995	1464.74915	92.26499	872.77960	1454.71021	414.18854	860.16040	1655.67957	269.65033	841.05573	1425.75171	53.24705	438.47388	1482.29895	378.31003	438.62241	1662.62769	98.72151	139.72269	1510.80750	335.77063	61.32757
337	2.800	1624.77124	282.07428	1394.37024	1460.18799	93.03136	873.43121	1451.56116	414.98993	859.89380	1651.89539	269.34912	841.21808	1416.86047	54.99195	439.30917	1480.63892	378.52640	438.48016	1645.89331	98.95724	134.22258	1510.77844	335.68719	61.34105
338	2.808	1620.23779	282.81113	1394.62207	1455.66724	93.73241	874.02448	1448.41089	415.72891	859.61346	1648.12842	269.03403	841.36163	1408.04285	56.75928	440.14453	1479.01672	378.72339	438.33026	1628.84070	99.06243	128.71786	1510.75195	335.60751	61.35272
339	2.817	1615.71228	283.49731	1394.82666	1451.18188	94.37008	874.55621	1445.25073	416.40625	859.31934	1644.37280	268.71500	841.48859	1399.29492	58.53497	440.98651	1477.43311	378.89972	438.17352	1611.50366	99.04752	123.27962	1510.72888	335.53162	61.36274
340	2.825	1611.19043	284.13080	1394.98596	1446.72632	94.94786	875.02423	1442.07397	417.02359	859.01147	1640.62292	268.39978	841.60132	1390.61255	60.30624	441.84085	1475.88745	379.05377	438.01086	1593.91760	98.92337	117.97330	1510.70959	335.45950	61.37157
341	2.833	1606.66785	284.70938	1395.10278	1442.29407	95.47067	875.42749	1438.87537	417.58322	858.68976	1636.87402	268.09366	841.70203	1381.99268	62.06190	442.71246	1474.37695	379.18390	437.84308	1576.11792	98.70100	112.85741	1510.69434	335.39117	61.37991
342	2.842	1602.14038	285.23077	1395.18054	1437.87793	95.94461	875.76599	1435.65161	418.08829	858.35406	1633.12207	267.79950	841.79242	1373.43262	63.79231	443.60519	1472.89722	379.28845	437.67096	1558.14063	98.39143	107.98272	1510.68311	335.32639	61.38863
343	2.850	1597.60449	285.69275	1395.22314	1433.47070	96.37666	876.04065	1432.40137	418.54248	858.00446	1629.36365	267.51782	841.87360	1364.93140	65.48946	444.52179	1471.44238	379.36609	437.49518	1540.02100	98.00558	103.39182	1510.67542	335.26471	61.39870
344	2.858	1593.05664	286.09323	1395.23499	1429.06494	96.77422	876.25348	1429.12439	418.95004	857.64117	1625.59570	267.24713	841.94592	1356.48938	67.14673	445.46393	1470.00500	379.41580	437.31631	1521.79443	97.55421	99.11898	1510.67053	335.20535	61.41111
345	2.867	1588.49365	286.43042	1395.22034	1424.65369	97.14478	876.40759	1425.82214	419.31564	857.26465	1621.81592	266.98413	842.00903	1348.10864	68.75876	446.43219	1468.57642	379.43683	437.13486	1503.49487	97.04787	95.19041	1510.66724	335.14697	61.42677
346	2.875	1583.91248	286.70288	1395.18347	1420.23035	97.49541	876.50696	1422.49670	419.64407	856.87537	1618.02185	266.72440	842.06177	1339.79370	70.32115	447.42606	1467.14722	379.42896	436.95123	1485.15625	96.49693	91.62456	1510.66370	335.08771	61.44650
347	2.883	1579.31042	286.90945	1395.12854	1415.78918	97.83238	876.55646	1419.15076	419.94009	856.47424	1614.21167	266.46255	842.10254	1331.55029	71.83021	448.44400	1465.70728	379.39209	436.76587	1466.81104	95.91156	88.43272	1510.65796	335.02521	61.47102
348	2.892	1574.68530	287.04950	1395.05908	1411.32520	98.16083	876.56165	1415.78687	420.20828	856.06213	1610.38318	266.19308	842.12921	1323.38660	73.28264	449.48346	1464.24646	379.32642	436.57907	1448.49121	95.30173	85.61964	1510.64746	334.95676	61.50089
349	2.900	1570.03455	287.12259	1394.97827	1406.83472	98.48454	876.52869	1412.40747	420.45276	855.63995	1606.53418	265.91040	842.13947	1315.31177	74.67539	450.54092	1462.75439	379.23218	436.39124	1430.22742	94.67721	83.18436	1510.62964	334.87924	61.53658
350	2.908	1565.35657	287.12875	1394.88855	1402.31458	98.80583	876.46387	1409.01428	420.67703	855.20880	1602.66223	265.60947	842.13092	1307.33569	76.00542	451.61179	1461.22119	379.10956	436.20264	1412.04993	94.04742	81.12079	1510.60144	334.78967	61.57852
351	2.917	1560.64954	287.06827	1394.79175	1397.76294	99.12550	876.37341	1405.60815	420.88388	854.76935	1598.76453	265.28598	842.10150	1299.46912	77.26962	452.69055	1459.63708	378.95862	436.01349	1393.98779	93.42141	79.41860	1510.56006	334.68512	61.62708
352	2.925	1555.91211	286.94165	1394.68872	1393.17847	99.44292	876.26294	1402.18872	421.07526	854.32239	1594.83813	264.93649	842.04938	1291.72217	78.46482	453.77075	1457.99329	378.77914	435.82382	1376.06921	92.80764	78.06384	1510.50305	334.56326	61.68264
353	2.933	1551.14307	286.74963	1394.57947	1388.56042	99.75629	876.13727	1398.75452	421.25220	853.86804	1590.87939	264.55856	841.97321	1284.10425	79.58783	454.84506	1456.28149	378.57071	435.63333	1358.32178	92.21384	77.03955	1510.42798	334.42227	61.74558
354	2.942	1546.34155	286.49295	1394.46313	1383.90845	100.06283	876.00000	1395.30298	421.41476	853.40649	1586.88452	264.15076	841.87213	1276.62329	80.63556	455.90521	1454.49451	378.33258	435.44150	1340.77222	91.64682	76.32642	1510.33313	334.26123	61.81627
355	2.950	1541.50696	286.17258	1394.33813	1379.22192	100.35912	875.85303	1391.83008	421.56229	852.93713	1582.84973	263.71240	841.74585	1269.28564	81.60526	456.94229	1452.62549	378.06393	435.24722	1323.44617	91.11229	75.90325	1510.21741	334.08005	61.89502
356	2.958	1536.63892	285.78934	1394.20178	1374.50024	100.64140	875.69672	1388.33093	421.69330	852.45929	1578.77075	263.24365	841.59442	1262.09509	82.49463	457.94675	1450.66895	377.76382	435.04892	1306.36877	90.61469	75.74741	1510.08032	333.87943	61.98204
357	2.967	1531.73730	285.34415	1394.05103	1369.74243	100.90582	875.52942	1384.80017	421.80563	851.97156	1574.64331	262.74506	841.41827	1255.05359	83.30211	458.90851	1448.61951	377.43146	434.84448	1289.56421	90.15709	75.83513	1509.92212	333.66086	62.07734
358	2.975	1526.80200	284.83789	1393.88196	1364.94666	101.14877	875.34772	1381.23169	421.89679	851.47247	1570.46350	262.21759	841.21783	1248.16040	84.02699	459.81729	1446.47278	377.06635	434.63120	1273.05579	89.74120	76.14172	1509.74329	333.42636	62.18072
359	2.983	1521.83325	284.27145	1393.69043	1360.11060	101.36693	875.14673	1377.61902	421.96390	850.96008	1566.22729	261.66214	840.99371	1241.41272	84.66954	460.66275	1444.22510	376.66846	434.40579	1256.86621	89.36731	76.64182	1509.54492	333.17838	62.29164
360	2.992	1516.83105	283.64563	1393.47180	1355.23120	101.55755	874.92004	1373.95605	422.00400	850.43231	1561.93103	261.07968	840.74628	1234.80579	85.23104	461.43475	1441.87305	376.23840	434.16458	1241.01721	89.03447	77.30937	1509.32837	332.91959	62.40926
361	3.000	1511.79553	282.96127	1393.22168	1350.30457	101.71837	874.66034	1370.23694	422.01416	849.88690	1557.57153	260.47073	840.47559	1228.33289	85.71375	462.12354	1439.41418	375.77753	433.90353	1225.52979	88.74062	78.11774	1509.09534	332.65271	62.53241
362	3.008	1506.72656	282.21924	1392.93555	1345.32629	101.84770	874.35974	1366.45630	421.99164	849.32172	1553.14600	259.83554	840.18121	1221.98621	86.12075	462.72000	1436.84607	375.28799	433.61844	1210.42468	88.48279	79.03967	1508.84705	332.38037	62.65969
363	3.017	1501.62378	281.42035	1392.60950	1340.29138	101.94435	874.01031	1362.60950	421.93399	848.73450	1548.65186	259.17386	839.86249	1215.75696	86.45587	463.21591	1434.16748	374.77280	433.30508	1195.72168	88.25742	80.04728	1508.58508	332.10507	62.78952
364	3.025	1496.48669	280.56549	1392.23987	1335.19421	102.00754	873.60443	1358.69299	421.83914	848.12354	1544.08716	258.48499	839.51813	1209.63550	86.72342	463.60400	1431.37744	374.23569	432.95950	1181.44031	88.06056	81.11198	1508.31055	331.82907	62.92039
365	3.033	1491.31458	279.65549	1391.82361	1330.02905	102.03687	873.13525	1354.70386	421.70541	847.48712	1539.45020	257.76761	839.14673	1203.61230	86.92793	463.87802	1428.47607	373.68091	432.57819	1167.60010	87.88818	82.20456	1508.02405	331.55441	63.05098
366	3.042	1486.10620	278.69119	1391.35876	1324.78992	102.03223	872.59705	1350.64026	421.53159	846.82416	1534.73950	257.02005	838.74652	1197.67761	87.07410	464.03290	1425.46448	373.11325	432.15826	1154.21997	87.73633	83.29520	1507.72632	331.28284	63.18040
367	3.050	1480.86035	277.67340	1390.84399	1319.47083	101.99369	871.98547	1346.50122	421.31674	846.13397	1529.95398	256.24017	838.31580	1191.82214	87.16647	464.06451	1422.34473	372.53757	431.69778	1141.31921	87.60141	84.35367	1507.41760	331.01584	63.30841
368	3.058	1475.57544	276.60278	1390.27869	1314.06567	101.92156	871.29767	1342.28638	421.06039	845.41650	1525.09229	255.42543	837.85315	1186.03735	87.20944	463.96973	1419.11987	371.95880	431.19586	1128.91699	87.48022	85.34955	1507.09790	330.75461	63.43560
369	3.067	1470.24939	275.47974	1389.66333	1308.56860	101.81628	870.53229	1337.99609	420.76227	844.67230	1520.15308	254.57292	837.35742	1180.31543	87.20711	463.74615	1415.79456	371.38156	430.65292	1117.03223	87.37006	86.25262	1506.76733	330.50006	63.56355
370	3.075	1464.88074	274.30460	1388.99927	1302.97375	101.67845	869.68958	1333.63135	420.42227	843.90253	1515.13477	253.67944	836.82813	1174.64966	87.16330	463.39200	1412.37427	370.80994	430.07065	1105.68372	87.26871	87.03341	1506.42566	330.25278	63.69483
371	3.083	1459.46753	273.07721	1388.28833	1297.27539	101.50879	868.77142	1329.19275	420.04047	843.10901	1510.03540	252.74149	836.26556	1169.03491	87.08160	462.90591	1408.86584	370.24750	429.45233	1094.88928	87.17445	87.66375	1506.07300	330.01300	63.83311
372	3.092	1454.00793	271.79724	1387.53333	1291.46814	101.30814	867.78101	1324.68140	419.61697	842.29443	1504.85229	251.75534	835.67096	1163.46729	86.96540	462.28687	1405.27698	369.69699	428.80261	1084.66602	87.08589	88.11761	1505.70935	329.78076	63.98303
373	3.100	1448.50061	270.46378	1386.73730	1285.54651	101.07742	866.72290	1320.09802	419.15186	841.46191	1499.58240	250.71704	835.04626	1157.94470	86.81790	461.53403	1401.61597	369.16040	428.12762	1075.02893	87.00198	88.37183	1505.33508	329.55576	64.15009
374	3.108	1442.94446	269.07553	1385.90393	1279.50537	100.81752	865.60272	1315.44275	418.64514	840.61542	1494.22168	249.62248	834.39465	1152.46716	86.64223	460.64679	1397.89172	368.63879	427.43469	1065.99036	86.92181	88.40701	1504.95020	329.33749	64.34055
375	3.117	1437.33862	267.63086	1385.03735	1273.33972	100.52920	864.42755	1310.71521	418.09680	839.75934	1488.76563	248.46747	833.71997	1147.03638	86.44132	459.62485	1394.11255	368.13254	426.73233	1057.55920	86.84456	88.20840	1504.55518	329.12549	64.56119
376	3.125	1431.68262	266.12753	1384.14197	1267.04468	100.21294	863.20551	1305.91406	417.50662	838.89874	1483.20862	247.24786	833.02704	1141.65613	86.21794	458.46857	1390.28662	367.64111	426.02991	1049.73975	86.76941	87.76668	1504.15015	328.91934	64.81927
377	3.133	1425.97644	264.56308	1383.22266	1260.61597	99.86878	861.94598	1301.03699	416.87430	838.03888	1477.54517	245.95969	832.32117	1136.33203	85.97456	457.17914	1386.42053	367.16342	425.33728	1042.53076	86.69549	87.07864	1503.73499	328.71887	65.12238
378	3.142	1420.22046	262.93475	1382.28455	1254.04980	99.49611	860.65967	1296.08081	416.19931	837.18561	1471.76880	244.59938	831.60846	1131.07129	85.71319	455.75922	1382.51929	366.69763	424.66458	1035.92493	86.62183	86.14771	1503.30933	328.52435	65.47843
379	3.150	1414.41553	261.23953	1381.33350	1247.34326	99.09349	859.35883	1291.04126	415.48102	836.34473	1465.87317	243.16400	830.89526	1125.88208	85.43515	454.21332	1378.58557	366.24149	424.02182	1029.90771	86.54733	84.98427	1502.87207	328.33670	65.89563
380	3.158	1408.56262	259.47452	1380.37573	1240.49414	98.65850	858.05743	1285.91248	414.71857	835.52234	1459.85217	241.65157	830.18842	1120.77295	85.14091	452.54846	1374.61877	365.79221	423.41852	1024.45691	86.47081	83.60557	1502.42163	328.15753	66.38255
381	3.167	1402.66284	257.63687	1379.41858	1233.50208	98.18763	856.77112	1280.68811	413.91086	834.72430	1453.70020	240.06126	829.49512	1115.75220	84.82988	450.77481	1370.61560	365.34671	422.86343	1019.54352	86.39098	82.03548	1501.95532	327.98938	66.94818
382	3.175	1396.71741	255.72411	1378.46985	1226.36829	97.67619	855.51721	1275.36060	413.05661	833.95642	1447.41284	238.39384	828.82263	1110.82666	84.50019	448.90607	1366.56860	364.90158	422.36429	1015.13098	86.30650	80.30378	1501.46924	327.83560	67.60196
383	3.183	1390.72791	253.73427	1377.53821	1219.09595	97.11839	854.31494	1269.92163	412.15424	833.22418	1440.98669	236.65182	828.17865	1106.00085	84.14867	446.95999	1362.46680	364.45328	421.92746	1011.17664	86.21600	78.44525	1500.95850	327.70050	68.35378
384	3.192	1384.69568	251.66609	1376.63330	1211.69043	96.50743	853.18500	1264.36230	411.20187	832.53265	1434.42041	234.83975	827.57104	1101.27625	83.77075	444.95853	1358.29565	363.99829	421.55786	1007.63287	86.11811	76.49840	1500.41663	327.58908	69.21397
385	3.200	1378.62207	249.51924	1375.76538	1204.16003	95.83568	852.14917	1258.67395	410.19745	831.88654	1427.71448	232.96423	827.00818	1096.64966	83.36069	442.92770	1354.03699	363.53320	421.25882	1004.44867	86.01154	74.50399	1499.83545	327.50708	70.19305
386	3.208	1372.50854	247.29442	1374.94568	1196.51514	95.09503	851.22998	1252.84753	409.13855	831.28998	1420.87183	231.03403	826.49835	1092.11328	82.91170	440.89743	1349.66968	363.05490	421.03198	1001.57166	85.89505	72.50339	1499.20532	327.46054	71.30162
387	3.217	1366.35669	244.99345	1374.18542	1188.76904	94.27722	850.44983	1246.87500	408.02261	830.74646	1413.89746	229.05980	826.05029	1087.65405	82.41634	438.90051	1345.17041	362.56088	420.87735	998.94995	85.76760	70.53693	1498.51526	327.45569	72.54993
388	3.225	1360.16809	242.61948	1373.49622	1180.93701	93.37429	849.83020	1240.74902	406.84695	830.25916	1406.79907	227.05382	825.67267	1083.25415	81.86690	436.97192	1340.51404	362.04950	420.79330	996.53473	85.62832	68.64224	1497.75269	327.49863	73.94753
389	3.233	1353.94482	240.17688	1372.88916	1173.03674	92.37901	849.39099	1234.46411	405.60880	829.83044	1399.58630	225.02945	825.37396	1078.89087	81.25594	435.14728	1335.67456	361.52023	420.77664	994.28174	85.47662	66.85282	1496.90381	327.59488	75.50278
390	3.242	1347.68896	237.67133	1372.37463	1165.08740	91.28534	849.14905	1228.01648	404.30548	829.46228	1392.27087	223.00055	825.16205	1074.53857	80.57669	433.46136	1330.62646	360.97391	420.82294	992.15320	85.31221	65.19679	1495.95374	327.74930	77.22252
391	3.250	1341.40332	235.10965	1371.96191	1157.10864	90.08881	849.11786	1221.40479	402.93463	829.15625	1384.86609	220.98070	825.04395	1070.16992	79.82354	431.94653	1325.34497	360.41306	420.92642	990.11914	85.13524	63.69601	1494.88684	327.96558	79.11156
392	3.258	1335.09094	232.49982	1371.65881	1149.12122	88.78687	849.30634	1214.63062	401.49429	828.91333	1377.38635	218.98239	825.02533	1065.75769	78.99237	430.63095	1319.80688	359.84204	421.08051	988.15784	84.94624	62.36555	1493.68726	328.24606	81.17249
393	3.267	1328.75562	229.85071	1371.47119	1141.14490	87.37916	849.71802	1207.69861	399.98303	828.73419	1369.84680	217.01622	825.11011	1061.27771	78.08080	429.53708	1313.99194	359.26721	421.27780	986.25623	84.74625	61.21350	1492.33850	328.59167	83.40547
394	3.275	1322.40149	227.17191	1371.40247	1133.19873	85.86761	850.35114	1200.61646	398.40036	828.61902	1362.26282	215.09012	825.29993	1056.71057	77.08821	428.68033	1307.88257	358.69690	421.51062	984.40930	84.53676	60.24125	1490.82422	329.00143	85.80835
395	3.283	1316.03320	224.47359	1371.45361	1125.29993	84.25646	851.19788	1193.39575	396.74661	828.56781	1354.64966	213.20883	825.59399	1052.04382	76.01581	428.06821	1301.46509	358.14130	421.77109	982.61914	84.31973	59.44400	1489.12842	329.47266	88.37680
396	3.292	1309.65613	221.76620	1371.62317	1117.46375	82.55211	852.24469	1186.05103	395.02332	828.58008	1347.02197	211.37338	825.98871	1047.27368	74.86630	427.69965	1294.72949	357.61221	422.05151	980.89368	84.09751	58.81161	1487.23499	330.00058	91.10475
397	3.300	1303.27539	219.06027	1371.90686	1109.70264	80.76289	853.47272	1178.60022	393.23309	828.65497	1339.39368	209.58109	826.47760	1042.40637	73.64378	427.56512	1287.66919	357.12280	422.34479	979.24500	83.87283	58.32964	1485.12854	330.57843	93.98491
398	3.308	1296.89685	216.36621	1372.29785	1102.02661	78.89872	854.85840	1171.06396	391.37988	828.79138	1331.77783	207.82565	827.05133	1037.45764	72.35329	427.64703	1280.28174	356.68686	422.64444	977.68726	83.64861	57.98047	1482.79407	331.19742	97.00941
399	3.317	1290.52600	213.69402	1372.78711	1094.44287	76.97069	856.37415	1163.46509	389.46887	828.98773	1324.18640	206.09758	827.69812	1032.45300	71.00061	427.92078	1272.56812	356.31842	422.94510	976.23511	83.42791	57.74455	1480.21704	331.84662	100.17047
400	3.325	1284.16846	211.05310	1373.36353	1086.95581	74.99055	857.98981	1155.82837	387.50632	829.24200	1316.63062	204.38501	828.40393	1027.42578	69.59198	428.35602	1264.53271	356.03091	423.24246	974.90222	83.21375	57.60147	1477.38367	332.51337	103.46111
401	3.333	1277.82959	208.45215	1374.01428	1079.56799	72.97031	859.67352	1148.17957	385.49963	829.55164	1309.12085	202.67464	829.15289	1022.41534	68.13387	428.91858	1256.18262	355.83664	423.53351	973.69952	83.00900	57.53097	1474.28064	333.18317	106.87572
402	3.342	1271.51416	205.89880	1374.72559	1072.27991	70.92172	861.39325	1140.54419	383.45709	829.91388	1301.66675	200.95287	829.92822	1017.46448	66.63297	429.57224	1247.52710	355.74579	423.81662	972.63440	82.81619	57.51389	1470.89587	333.84012	110.41055
403	3.350	1265.22681	203.39972	1375.48303	1065.09106	68.85593	863.11761	1132.94739	381.38763	830.32526	1294.27783	199.20703	830.71271	1012.61664	65.09608	430.28079	1238.57776	355.76605	424.09143	971.71008	82.63747	57.53291	1467.21838	334.46729	114.06404
404	3.358	1258.97144	200.96028	1376.27222	1058.00037	66.78309	864.81750	1125.41260	379.30069	830.78210	1286.96289	197.42667	831.48956	1007.91284	63.53029	431.00986	1229.34766	355.90195	424.35889	970.92566	82.47440	57.57297	1463.23840	335.04697	117.83688
405	3.367	1252.75098	198.58466	1377.07959	1051.00671	64.71219	866.46661	1117.96057	377.20590	831.28052	1279.73096	195.60454	832.24298	1003.38965	61.94302	431.72855	1219.85107	356.15448	424.62112	970.27570	82.32797	57.62170	1458.94800	335.56125	121.73186
406	3.375	1246.56824	196.27570	1377.89258	1044.10962	62.65083	868.04236	1110.60925	375.11292	831.81628	1272.59033	193.73755	832.95923	999.07642	60.34222	432.41083	1210.10278	356.52090	424.88132	969.75159	82.19848	57.66949	1454.34082	335.99231	125.75337
407	3.383	1240.42480	194.03510	1378.70044	1037.30957	60.60523	869.52631	1103.37268	373.03116	832.38538	1265.54932	191.82742	833.62689	994.99451	58.73645	433.03629	1200.11853	356.99493	425.14346	969.34143	82.08557	57.70949	1449.41272	336.32272	129.90671
408	3.392	1234.32190	191.86333	1379.49426	1030.60840	58.58018	870.90454	1096.26074	370.96957	832.98407	1258.61548	189.88089	834.23749	991.15601	57.13499	433.59048	1189.91431	357.56674	425.41229	969.03156	81.98826	57.73745	1444.16125	336.53595	134.19695
409	3.400	1228.26001	189.75983	1380.26758	1024.00977	56.57919	872.16754	1089.27881	368.93658	833.60901	1251.79578	187.90961	834.78583	987.56409	55.54788	434.06491	1179.50623	358.22366	425.69290	968.80688	81.90500	57.75143	1438.58594	336.61652	138.62759
410	3.408	1222.23938	187.72316	1381.01636	1017.51855	54.60458	873.31000	1082.42810	366.93979	834.25745	1245.09619	185.92979	835.27002	984.21338	53.98588	434.45639	1168.91101	358.95059	425.99063	968.65247	81.83383	57.75143	1432.68799	336.55023	143.19919
411	3.417	1216.25964	185.75119	1381.73889	1011.14111	52.65766	874.33038	1075.70544	364.98596	834.92761	1238.52136	183.96140	835.69159	981.09100	52.46032	434.76630	1158.14526	359.73096	426.31064	968.55347	81.77249	57.73895	1426.46973	336.32455	147.90752
412	3.425	1210.32056	183.84126	1382.43555	1004.88489	50.73891	875.23041	1069.10376	363.08093	835.61859	1232.07471	182.02716	836.05487	978.17859	50.98292	434.99939	1147.22620	360.54718	426.65778	968.49658	81.71861	57.71663	1419.93359	335.92871	152.74207
413	3.433	1204.42151	181.99042	1383.10864	998.75824	48.84820	876.01447	1062.61304	361.22955	836.33051	1225.75781	180.15138	836.36682	975.45343	49.56546	435.16272	1136.17102	361.38168	427.03613	968.46979	81.66991	57.68771	1413.08276	335.35428	157.68445
414	3.442	1198.56238	180.19556	1383.76172	992.76990	46.98492	876.68884	1056.22046	359.43564	837.06451	1219.57068	178.35872	836.63617	972.89063	48.21938	435.26456	1124.99756	362.21741	427.44897	968.46313	81.62432	57.65572	1405.91895	334.59525	162.70723
415	3.450	1192.74341	178.45364	1384.39954	986.92828	45.14819	877.26117	1049.91162	357.70190	837.82245	1213.51184	176.67294	836.87299	970.46466	46.95538	435.31339	1113.72375	363.03830	427.89835	968.46844	81.58022	57.62411	1398.44275	333.64871	167.77315
416	3.458	1186.96497	176.76184	1385.02734	981.24158	43.33702	877.73981	1043.67126	356.03009	838.60693	1207.57825	175.11584	837.08771	968.15088	45.78285	435.31720	1102.36792	363.82962	428.38522	968.47961	81.53652	57.59598	1390.65295	332.51511	172.83481
417	3.467	1181.22803	175.11761	1385.65027	975.71680	41.55041	878.13336	1037.48401	354.42093	839.42084	1201.76563	173.70621	837.29059	965.92670	44.70940	435.28305	1090.94885	364.57794	428.90930	968.49213	81.49272	57.57384	1382.54626	331.19867	177.83514
418	3.475	1175.53430	173.51884	1386.27319	970.35980	39.78749	878.45038	1031.33545	352.87418	840.26715	1196.06848	172.45929	837.49109	963.77252	43.74037	435.21692	1079.48499	365.27115	429.46939	968.50293	81.44901	57.55956	1374.11682	329.70770	182.70845
419	3.483	1169.88538	171.96390	1386.90015	965.17480	38.04760	878.69879	1025.21228	351.38861	841.14850	1190.48108	171.38620	837.69739	961.67224	42.87841	435.12372	1067.99536	365.89798	430.06372	968.51038	81.40618	57.55420	1365.35669	328.05493	187.38214
420	3.492	1164.28369	170.45164	1387.53406	960.16431	36.33041	878.88605	1019.10358	349.96231	842.06671	1184.99707	170.49384	837.91583	959.61346	42.12323	435.00745	1056.49902	366.44760	430.69034	968.51367	81.36563	57.55820	1356.25659	326.25720	191.77907
421	3.500	1158.73193	168.98141	1388.17676	955.32892	34.63590	879.01868	1013.00061	348.59259	843.02264	1179.60999	169.78488	838.15112	957.58752	41.47153	434.87152	1045.01501	366.90921	431.34775	968.51270	81.32922	57.57132	1346.80542	324.33557	195.82024
422	3.508	1153.23218	167.55304	1388.82849	950.66748	32.96452	879.10272	1006.89746	347.27631	844.01587	1174.31396	169.25815	838.40601	955.58905	40.91708	434.71912	1033.56238	367.27142	432.03552	968.50763	81.29911	57.59281	1336.99207	322.31470	199.42781
423	3.517	1147.78735	166.16673	1389.48865	946.17670	31.31712	879.14319	1000.79065	346.00986	845.04437	1169.10327	168.90891	838.68146	953.61554	40.45108	434.55328	1022.16028	367.52197	432.75473	968.49915	81.27766	57.62155	1326.80554	320.22232	202.52809
424	3.525	1142.39966	164.82312	1390.15479	941.85181	29.69508	879.14471	994.67975	344.78958	846.10461	1163.97314	168.72949	838.97687	951.66669	40.06264	434.37729	1010.82751	367.64771	433.50824	968.48773	81.26726	57.65619	1316.23584	318.08823	205.05440
425	3.533	1137.07056	163.52304	1390.82373	937.68591	28.10023	879.11121	988.56641	343.61172	847.19147	1158.91870	168.70982	839.29034	949.74371	39.73948	434.19449	999.58282	367.63455	434.30081	968.47412	81.27011	57.69530	1305.27441	315.94354	206.94952
426	3.542	1131.80151	162.26759	1391.49158	933.67102	26.53487	879.04620	982.45453	342.47287	848.29834	1153.93652	168.83795	839.61890	947.84863	39.46872	434.00827	988.44427	367.46808	435.13867	968.45874	81.28818	57.73743	1293.91479	313.81943	208.16771
427	3.550	1126.59326	161.05792	1392.15344	929.79742	25.00181	878.95294	976.34961	341.37000	849.41748	1149.02283	169.10060	839.95880	945.98376	39.23759	433.82205	977.42902	367.13425	436.02881	968.44208	81.32298	57.78127	1282.15210	311.74637	208.67609
428	3.558	1121.44580	159.89525	1392.80420	926.05414	23.50423	878.83417	970.25842	340.30060	850.54010	1144.17444	169.48370	840.30591	944.15088	39.03428	433.63895	966.55280	366.62033	436.97812	968.42419	81.37556	57.82568	1269.98376	309.75314	208.45540
429	3.567	1116.35815	158.78067	1393.43896	922.42957	22.04569	878.69263	964.18829	339.26297	851.65704	1139.38818	169.97272	840.65582	942.35107	38.84848	433.46167	955.82941	365.91611	437.99213	968.40540	81.44640	57.86971	1257.40845	307.86609	207.50037
430	3.575	1111.32898	157.71521	1394.05261	918.91083	20.63000	878.53082	958.14685	338.25607	852.75885	1134.66101	170.55307	841.00433	940.58429	38.67194	433.29236	945.27020	365.01489	439.07367	968.38544	81.53539	57.91266	1244.42651	306.10867	205.81926
431	3.583	1106.35620	156.69971	1394.64063	915.48499	19.26114	878.35114	952.14154	337.27960	853.83630	1129.98901	171.21036	841.34729	938.84924	38.49871	433.13239	934.88367	363.91467	440.22202	968.36426	81.64181	57.95404	1231.03918	304.50110	203.43336
432	3.592	1101.43701	155.73479	1395.19897	912.13855	17.94311	878.15582	946.17902	336.33411	854.88068	1125.36877	171.93073	841.68103	937.14337	38.32527	432.98254	924.67511	362.61868	441.43185	968.34143	81.76439	57.99361	1217.24854	303.06015	200.37579
433	3.600	1096.56812	154.82080	1395.72412	908.85815	16.67982	877.94690	940.26508	335.42053	855.88434	1120.79578	172.70105	842.00232	935.46295	38.15041	432.84290	914.64648	361.13574	442.69324	968.31653	81.90137	58.03134	1203.05737	301.79910	196.69035
434	3.608	1091.74609	153.95790	1396.21362	905.63043	15.47487	877.72650	934.40424	334.54044	856.84045	1116.26538	173.50916	842.30878	933.80334	37.97498	432.71298	904.79669	359.48016	443.99173	968.28918	82.05054	58.06736	1188.46851	300.72778	192.43002
435	3.617	1086.96692	153.14594	1396.66541	902.44287	14.33147	877.49634	928.59955	333.69556	857.74365	1111.77258	174.34402	842.59845	932.15924	37.80153	432.59183	895.12189	357.67114	445.30917	968.25879	82.20940	58.10200	1173.48584	299.85272	187.65552
436	3.625	1082.22681	152.38452	1397.07837	899.28351	13.25219	877.25818	922.85266	332.88770	858.58984	1107.31226	175.19588	842.87018	930.52490	37.63383	432.47830	885.61584	355.73169	446.62518	968.22485	82.37527	58.13573	1158.11401	299.17703	182.43367
437	3.633	1077.52161	151.67307	1397.45178	896.14148	12.23895	877.01331	917.16364	332.11850	859.37616	1102.87891	176.05643	843.12341	928.89459	37.47638	432.37109	876.27063	353.68735	447.91849	968.18677	82.54543	58.16922	1142.35913	298.70062	176.83594
438	3.642	1072.84741	151.01074	1397.78577	893.00696	11.29276	876.76306	911.53107	331.38937	860.10107	1098.46753	176.91895	843.35815	927.26300	37.33389	432.26889	867.07764	351.56488	449.16885	968.14404	82.71723	58.20319	1126.22888	298.42017	170.93687
439	3.650	1068.20068	150.39658	1398.08057	889.87152	10.41376	876.50824	905.95233	330.70111	860.76410	1094.07300	177.77826	843.57483	925.62506	37.21087	432.17053	858.02747	349.39081	450.35861	968.09619	82.88833	58.23846	1109.73328	298.32910	164.81276
440	3.658	1063.57788	149.82945	1398.33691	886.72815	9.60115	876.24957	900.42365	330.05408	861.36578	1089.69092	178.63074	843.77405	923.97668	37.11120	432.07489	849.11096	347.19006	451.47394	968.04285	83.05672	58.27586	1092.88550	298.41782	158.54024
441	3.667	1058.97607	149.30817	1398.55554	883.57129	8.85320	875.98730	894.94031	329.44781	861.90729	1085.31726	179.47433	843.95667	922.31445	37.03790	431.98111	840.31952	344.98514	452.50592	967.98383	83.22087	58.31621	1075.70190	298.67380	152.19508
442	3.675	1054.39233	148.83142	1398.73743	880.39679	8.16730	875.72150	889.49701	328.88129	862.39038	1080.94824	180.30832	844.12323	920.63580	36.99290	431.88831	831.64465	342.79538	453.45090	967.91901	83.37984	58.36029	1058.20349	299.08185	145.85109
443	3.683	1049.82495	148.39795	1398.88354	877.20184	7.54008	875.45184	884.08801	328.35284	862.81720	1076.58093	181.13315	844.27399	918.93909	36.97699	431.79572	823.07886	340.63669	454.31039	967.84827	83.53325	58.40874	1040.41479	299.62451	139.57901
444	3.692	1045.27148	148.00655	1398.99438	873.98499	6.96758	875.17773	878.70752	327.86014	863.19019	1072.21313	181.95030	844.40881	917.22333	36.98986	431.70264	814.61493	338.52148	455.09073	967.77173	83.68130	58.46205	1022.36566	300.28238	133.44559
445	3.700	1040.73096	147.65607	1399.07080	870.74573	6.44539	874.89825	873.34955	327.40051	863.51166	1067.84265	182.76193	844.52704	915.48810	37.03017	431.60818	806.24585	336.45914	455.80206	967.68945	83.82475	58.52057	1004.08997	301.03488	127.51254
446	3.708	1036.20178	147.34555	1399.11316	867.48456	5.96885	874.61243	868.00873	326.97089	863.78400	1063.46802	183.57068	844.62726	913.73334	37.09579	431.51141	797.96490	334.45621	456.45734	967.60187	83.96478	58.58440	985.62592	301.86057	121.83583
447	3.717	1031.68335	147.07419	1399.12170	864.20239	5.53328	874.31897	862.67987	326.56799	864.00958	1059.08813	184.37936	844.70764	911.95911	37.18401	431.41116	789.76538	332.51727	457.07111	967.50903	84.10294	58.65352	967.01538	302.73770	116.46475
448	3.725	1027.17456	146.84148	1399.09656	860.90088	5.13420	874.01648	857.35846	326.18851	864.19043	1054.70166	185.19072	844.76575	910.16547	37.29179	431.30624	781.64063	330.64542	457.65842	967.41132	84.24097	58.72774	948.30316	303.64493	111.44131
449	3.733	1022.67480	146.64719	1399.03772	857.58167	4.76750	873.70367	852.04059	325.82922	864.32849	1050.30737	186.00732	844.79877	908.35217	37.41606	431.19513	773.58398	328.84271	458.23367	967.30908	84.38071	58.80676	929.53595	304.56168	106.79964
450	3.742	1018.18317	146.49141	1398.94495	854.24646	4.42960	873.37903	846.72290	325.48709	864.42560	1045.90405	186.83133	844.80389	906.51843	37.55394	431.07629	765.58923	327.11084	458.80984	967.20239	84.52393	58.89026	910.76129	305.46854	102.56567
451	3.750	1013.69879	146.37454	1398.81812	850.89667	4.11757	873.04126	841.40271	325.15939	864.48328	1041.49023	187.66449	844.77802	904.66296	37.70301	430.94803	757.65057	325.45123	459.39771	967.09167	84.67223	58.97792	892.02661	306.34784	98.75687
452	3.758	1009.22046	146.29733	1398.65686	847.53339	3.82928	872.68915	836.07806	324.84381	864.50305	1037.06372	188.50803	844.71838	902.78381	37.86144	430.80859	749.76306	323.86551	460.00540	966.97705	84.82700	59.06947	873.37769	307.18405	95.38237
453	3.767	1004.74670	146.26085	1398.46106	844.15729	3.56339	872.32153	830.74738	324.53851	864.48627	1032.62292	189.36269	844.62250	900.87823	38.02814	430.65625	741.92291	322.35538	460.63840	966.85876	84.98927	59.16476	854.85822	307.96399	92.44324
454	3.775	1000.27606	146.26643	1398.23071	840.76813	3.31940	871.93750	825.40936	324.24219	864.43414	1028.16504	190.22885	844.48840	898.94269	38.20278	430.48923	734.12750	320.92264	461.29929	966.73676	85.15984	59.26370	836.50861	308.67740	89.93307
455	3.783	995.80646	146.31569	1397.96545	837.36542	3.09755	871.53619	820.06329	323.95410	864.34772	1023.68732	191.10651	844.31464	896.97308	38.38587	430.30582	726.37610	319.56915	461.98798	966.61102	85.33916	59.36638	818.36554	309.31693	87.83871
456	3.792	991.33557	146.41039	1397.66553	833.94745	2.89882	871.11694	814.70856	323.67410	864.22809	1019.18713	191.99545	844.10034	894.96466	38.57862	430.10434	718.66962	318.29669	462.70203	966.48132	85.52747	59.47292	800.46124	309.87860	86.14128
457	3.800	986.86096	146.55238	1397.33093	830.51221	2.72475	870.67914	809.34467	323.40256	864.07611	1014.66113	192.89528	843.84534	892.91229	38.78287	429.88315	711.01062	317.10675	463.43686	966.34735	85.72485	59.58353	782.82361	310.36163	84.81715
458	3.808	982.37982	146.74359	1396.96191	827.05652	2.57732	870.22211	803.97125	323.14047	863.89246	1010.10632	193.80557	843.54999	890.81030	39.00093	429.64072	703.40356	316.00043	464.18610	966.20844	85.93128	59.69841	765.47577	310.76849	83.83922
459	3.817	977.88922	146.98587	1396.55872	823.57678	2.45885	869.74524	798.58771	322.88934	863.67773	1005.51978	194.72586	843.21497	888.65326	39.23537	429.37552	695.85443	314.97845	464.94202	966.06409	86.14674	59.81767	748.43634	311.10461	83.17788
460	3.825	973.38599	147.28091	1396.12183	820.06848	2.37171	869.24774	793.19366	322.65118	863.43231	1000.89856	195.65576	842.84155	886.43542	39.48888	429.08609	688.37024	314.04086	465.69574	965.91321	86.37125	59.94137	731.71936	311.37811	82.80220
461	3.833	968.86682	147.63026	1395.65161	816.52637	2.31829	868.72858	787.78833	322.42825	863.15625	996.24011	196.59488	842.43109	884.15149	39.76399	428.77100	680.95923	313.18732	466.43762	965.75488	86.60493	60.06944	715.33496	311.59903	82.68078
462	3.842	964.32831	148.03519	1395.14844	812.94458	2.30075	868.18658	782.37091	322.22327	862.84943	991.54211	197.54291	841.98517	881.79633	40.06289	428.42899	673.63013	312.41684	467.15735	965.58759	86.84799	60.20166	699.28943	311.77890	82.78253
463	3.850	959.76697	148.49669	1394.61279	809.31647	2.32094	867.62012	776.94055	322.03897	862.51129	986.80255	198.49956	841.50549	879.36566	40.38729	428.05878	666.39160	311.72815	467.84427	965.41016	87.10076	60.33771	683.58569	311.92999	83.07728
464	3.858	955.17908	149.01543	1394.04529	805.63519	2.38020	867.02747	771.49609	321.87830	862.14105	982.01990	199.46451	840.99353	876.85590	40.73823	427.65939	659.25226	311.11963	468.48752	965.22107	87.36360	60.47716	668.22363	312.06442	83.53613
465	3.867	950.56079	149.59177	1393.44617	801.89301	2.47934	866.40656	766.03650	321.74402	861.73761	977.19275	200.43742	840.45087	874.26434	41.11599	427.22989	652.22021	310.58954	469.07620	965.01898	87.63687	60.61963	653.20105	312.19354	84.13176
466	3.875	945.90802	150.22586	1392.81592	798.08240	2.61852	865.75513	760.56049	321.63876	861.29950	972.32019	201.41791	839.87891	871.58948	41.52005	426.76978	645.30212	310.13605	469.59958	964.80237	87.92086	60.76468	638.51379	312.32730	84.83852
467	3.883	941.21643	150.91759	1392.15491	794.19550	2.79732	865.07098	755.06665	321.56485	860.82507	967.40161	202.40553	839.27887	868.83099	41.94904	426.27875	638.50397	309.75745	470.04718	964.57007	88.21571	60.91206	624.15631	312.47357	85.63242
468	3.892	936.48157	151.66675	1391.46375	790.22504	3.01464	864.35211	749.55359	321.52426	860.31226	962.43628	203.39975	838.65186	865.98987	42.40079	425.75702	631.82983	309.45227	470.40906	964.32117	88.52133	61.06164	610.12268	312.63794	86.49111
469	3.900	931.69861	152.47311	1390.74268	786.16412	3.26887	863.59674	744.01978	321.51849	859.75897	957.42389	204.39999	837.99908	863.06848	42.87239	425.20514	625.28217	309.21927	470.67596	964.05493	88.83737	61.21351	596.40656	312.82339	87.39371
470	3.908	926.86249	153.33650	1389.99207	782.00708	3.55795	862.80377	738.46356	321.54858	859.16284	952.36407	205.40561	837.32147	860.07062	43.36026	424.62433	618.86194	309.05740	470.83963	963.77118	89.16313	61.36809	583.00256	313.03036	88.32062
471	3.917	921.96790	154.25693	1389.21240	777.74957	3.87949	861.97272	732.88306	321.61514	858.52161	947.25641	206.41599	836.62018	857.00128	43.86031	424.01627	612.56830	308.96594	470.89276	963.46997	89.49755	61.52609	569.90662	313.25699	89.25334
472	3.925	917.00952	155.23462	1388.40430	773.38879	4.23097	861.10425	727.27625	321.71826	857.83276	942.10034	207.43054	835.89636	853.86694	44.36803	423.38324	606.39856	308.94412	470.82932	963.15228	89.83918	61.68863	557.11658	313.49924	90.17419
473	3.933	911.98193	156.27023	1387.56812	768.92432	4.60992	860.20001	721.64075	321.85776	857.09418	936.89526	208.44878	835.15137	850.67505	44.87868	422.72818	600.34863	308.99127	470.64453	962.81921	90.18616	61.85715	544.63318	313.75162	91.06597
474	3.942	906.87982	157.36479	1386.70435	764.35742	5.01412	859.26288	715.97388	322.03308	856.30359	931.64008	209.47040	834.38678	847.43396	45.38740	422.05450	594.41321	309.10638	470.33493	962.47272	90.53619	62.03359	532.46088	314.00757	91.91165
475	3.950	901.69806	158.51976	1385.81396	759.69183	5.44178	858.29681	710.27240	322.24353	855.45923	926.33344	210.49533	833.60437	844.15253	45.88940	421.36624	588.58557	309.28790	469.89838	962.11511	90.88654	62.22035	520.60815	314.26004	92.69399
476	3.958	896.43201	159.73701	1384.89746	754.93311	5.89170	857.30695	704.53259	322.48840	854.55951	920.97357	211.52393	832.80597	840.83997	46.38009	420.66800	582.85858	309.53366	469.33380	961.74963	91.23402	62.42034	509.08838	314.50204	93.39524
477	3.967	891.07758	161.01883	1383.95569	750.08844	6.36344	856.29938	698.74982	322.76691	853.60333	915.55786	212.55688	831.99390	837.50562	46.85524	419.96478	577.22461	309.84055	468.64105	961.37939	91.57494	62.63705	497.91962	314.72711	93.99687
478	3.975	885.63129	162.36784	1382.98975	745.16583	6.85738	855.28070	692.91913	323.07849	852.59021	910.08319	213.59554	831.17053	834.15796	47.31110	419.26196	571.67584	310.20444	467.82080	961.00842	91.90513	62.87465	487.12524	314.92975	94.47952
479	3.983	880.09058	163.78694	1382.00061	740.17389	7.37473	854.25800	687.03455	323.42291	851.52032	904.54572	214.64178	830.33832	830.80469	47.74456	418.56528	566.20514	310.62024	466.87424	960.64038	92.21995	63.13805	476.73279	315.10556	94.82306
480	3.992	874.45361	165.27914	1380.98950	735.12042	7.91749	853.23816	681.08942	323.80014	850.39484	898.94049	215.69824	829.50006	827.45215	48.15321	417.88074	560.80597	311.08170	465.80292	960.27942	92.51431	63.43283	466.77380	315.25146	95.00701
481	4.000	868.71991	166.84750	1379.95801	730.01196	8.48841	852.22778	675.07648	324.21060	849.21606	893.26202	216.76819	828.65845	824.10468	48.53550	417.21445	555.47314	311.58197	464.60876	959.92889	92.78275	63.76548	457.28162	315.36569	95.01122
482	4.008	862.88965	168.49495	1378.90808	724.85303	9.09074	851.23285	668.98785	324.65515	847.98779	887.50391	217.85562	827.81635	820.76465	48.89074	416.57257	550.20251	312.11359	463.29407	959.59167	93.01953	64.14325	448.29004	315.44778	94.81686
483	4.017	856.96399	170.22415	1377.84204	719.64508	9.72804	850.25818	662.81537	325.13519	846.71533	881.65894	218.96509	826.97687	817.43188	49.21917	415.96127	544.99170	312.66910	461.86169	959.26996	93.21883	64.57417	439.83142	315.49841	94.40775
484	4.025	850.94507	172.03735	1376.76282	714.38647	10.40398	849.30762	656.55060	325.65244	845.40625	875.71973	220.10159	826.14325	814.10315	49.52194	415.38657	539.83990	313.24152	460.31549	958.96429	93.37495	65.06696	431.93347	315.51941	93.77174
485	4.033	844.83594	173.93625	1375.67432	709.07178	11.12206	848.38373	650.18561	326.20914	844.07007	869.67859	221.27032	825.31903	810.77252	49.80107	414.85431	534.74731	313.82477	458.66080	958.67383	93.48252	65.63097	424.61719	315.51346	92.90233
486	4.042	838.64026	175.92188	1374.58130	703.69263	11.88541	847.48810	643.71283	326.80798	842.71893	863.52795	222.47641	824.50836	807.43073	50.05933	414.36990	529.71509	314.41440	456.90500	958.39575	93.53679	66.27597	417.89392	315.48419	91.80004
487	4.050	832.36249	177.99446	1373.48987	698.23706	12.69662	846.62134	637.12573	327.45200	841.36749	857.26105	223.72462	823.71613	804.06543	50.30011	413.93857	524.74481	315.00784	455.05826	958.12512	93.53391	67.01202	411.76379	315.43610	90.47358
488	4.058	826.00739	180.15335	1372.40735	692.69122	13.55763	845.78351	630.41937	328.14447	840.03296	850.87225	225.01889	822.94812	800.66113	50.52725	413.56485	519.83728	315.60495	453.13422	957.85474	93.47113	67.84924	406.21411	315.37445	88.94049
489	4.067	819.58051	182.39697	1371.34253	687.03943	14.46967	844.97455	623.59052	328.88889	838.73492	844.35724	226.36205	822.21118	797.19934	50.74476	413.25287	514.99213	316.20795	451.15036	957.57471	93.34703	68.79761	401.21826	315.30551	87.22725
490	4.075	813.08728	184.72278	1370.30554	681.26556	15.43338	844.19482	616.63812	329.68887	837.49500	837.71387	227.75548	821.51361	793.65881	50.95657	413.00601	510.20679	316.82172	449.12842	957.27344	93.16166	69.86680	396.73669	315.23621	85.36851
491	4.083	806.53394	187.12726	1369.30786	675.35419	16.44880	843.44537	609.56360	330.54797	836.33655	830.94226	229.19882	820.86487	790.01569	51.16624	412.82684	505.47546	317.45319	447.09433	956.93652	92.91652	71.06599	392.71838	315.17432	83.40572
492	4.092	799.92639	189.60597	1368.36230	669.29138	17.51564	842.72839	602.37115	331.46951	835.28351	824.04492	230.68985	820.27582	786.24414	51.37660	412.71707	500.78931	318.11130	445.07782	956.54773	92.61458	72.40373	389.10315	315.12814	81.38492
493	4.100	793.27100	192.15356	1367.48242	663.06592	18.63340	842.04767	595.06726	332.45660	834.36005	817.02728	232.22437	819.75812	782.31653	51.58949	412.67737	496.13513	318.80603	443.11157	956.08917	92.26007	73.88783	385.82556	315.10626	79.35414
494	4.108	786.57391	194.76381	1366.68237	656.66980	19.80161	841.40869	587.66150	333.51178	833.58929	809.89716	233.79646	819.32422	778.20392	51.80542	412.70724	491.49622	319.54788	441.23010	955.54169	91.85828	75.52522	382.81921	315.11713	77.36042
495	4.117	779.84149	197.42981	1365.97620	650.09943	21.01993	840.81866	580.16565	334.63702	832.99237	802.66461	235.39861	818.98633	773.87683	52.02333	412.80493	486.85278	320.34698	439.46820	954.88489	91.41530	77.32204	380.02087	315.16852	75.44693
496	4.125	773.07990	200.14397	1365.37756	643.35498	22.28832	840.28638	572.59351	335.83347	832.58734	795.34192	237.02226	818.75623	769.30566	52.24044	412.96735	482.18311	321.21231	437.85907	954.09784	90.93759	79.28351	377.37512	315.26685	73.65047
497	4.133	766.29517	202.89812	1364.89917	636.44165	23.60707	839.82202	564.96069	337.10144	832.38831	787.94312	238.65836	818.64392	764.46124	52.45215	413.19000	477.46497	322.15097	436.43265	953.15918	90.43179	81.41399	374.83691	315.41660	71.99960
498	4.142	759.49329	205.68367	1364.55200	629.36847	24.97671	839.43646	557.28400	338.44022	832.40454	780.48291	240.29788	818.65741	759.31567	52.65207	413.46704	472.67786	323.16757	435.21371	952.04730	89.90427	83.71709	372.37488	315.61972	70.51369
499	4.150	752.67987	208.49168	1364.34473	622.14899	26.39796	839.14087	549.58069	339.84814	832.63989	772.97705	241.93272	818.80164	753.84296	52.83219	413.79132	467.80457	324.26392	434.22037	950.74121	89.36105	86.19568	369.97144	315.87515	69.20277
500	4.158	745.86041	211.31299	1364.28406	614.79980	27.87151	838.94604	541.86853	341.32242	833.09241	765.44122	243.55612	819.07794	748.01941	52.98320	414.15454	462.83411	325.43872	433.46295	949.21960	88.80754	88.85204	367.62244	316.17868	68.06831
501	4.167	739.03998	214.13824	1364.37329	607.34106	29.39780	838.86157	534.16467	342.85931	833.75427	757.89099	245.16331	819.48401	741.82422	53.09486	414.54761	457.76270	326.68784	432.94330	947.46173	88.24854	91.68787	365.33582	316.52301	67.10458
502	4.175	732.22333	216.95818	1364.61279	599.79486	30.97673	838.89539	526.48541	344.45410	834.61206	750.34137	246.75189	820.01337	735.23999	53.15660	414.96069	452.59570	328.00436	432.65475	945.44720	87.68832	94.70451	363.12817	316.89816	66.30034
503	4.183	725.41479	219.76357	1365.00000	592.18494	32.60745	839.05298	518.84631	346.10132	835.64728	742.80658	248.32191	820.65601	728.25305	53.15806	415.38379	447.34814	329.37924	432.58258	943.15643	87.13081	97.90293	361.02185	317.29221	65.64063
504	4.192	718.61835	222.54549	1365.52905	584.53638	34.28806	839.33710	511.26135	347.79474	836.83722	735.30023	249.87593	821.39850	720.85370	53.08975	415.80701	442.04480	330.80179	432.70493	940.57007	86.57989	101.28377	359.04199	317.69205	65.10853
505	4.200	711.83734	225.29544	1366.19116	576.87408	36.01549	839.74731	503.74304	349.52771	838.15564	727.83533	251.41859	822.22479	713.03613	52.94370	416.22095	436.71887	332.26035	432.99438	937.66962	86.03967	104.84732	357.21277	318.08459	64.68641
506	4.208	705.07483	228.00545	1366.97498	569.22290	37.78532	840.28003	496.30249	351.29324	839.57422	720.42395	252.95612	823.11694	704.79865	52.71394	416.61713	431.41052	333.74298	433.41946	934.43738	85.51491	108.59337	355.55469	318.45758	64.35701
507	4.217	698.33325	230.66832	1367.86707	561.60675	39.59183	840.92841	488.94922	353.08438	841.06366	713.07794	254.49564	824.05591	696.14374	52.39706	416.98837	426.16443	335.23813	433.94662	930.85699	85.01138	112.52097	354.08313	318.80060	64.10406
508	4.225	691.61462	233.27771	1368.85217	554.04803	41.42800	841.68286	481.69165	354.89417	842.59479	705.80890	256.04431	825.02246	687.07764	51.99243	417.32904	421.02649	336.73511	434.54199	926.91309	84.53613	116.62804	352.80701	319.10574	63.91256
509	4.233	684.92065	235.82826	1369.91406	546.56714	43.28569	842.53119	474.53674	356.71606	844.13971	698.62793	257.60840	825.99786	677.61041	51.50236	417.63553	416.04114	338.22446	435.17313	922.59180	84.09775	120.91080	351.72742	319.36804	63.76899
510	4.242	678.25256	238.31577	1371.03613	539.18231	45.15588	843.45941	467.49072	358.54401	845.67279	691.54578	259.19257	826.96478	667.75598	50.93205	417.90631	411.24829	339.69821	435.81046	917.88092	83.70640	125.36314	350.83948	319.58557	63.66120
511	4.250	671.61121	240.73708	1372.20178	531.90900	47.02896	844.45233	460.55896	360.37259	847.17151	684.57324	260.79895	827.90747	657.53137	50.28941	418.14221	406.68054	341.14999	436.42844	912.77032	83.37378	129.97572	350.13147	319.75940	63.57845
512	4.258	664.99731	243.09026	1373.39526	524.75964	48.89505	845.49432	453.74634	362.19714	848.61694	677.71997	262.42673	828.81250	646.95758	49.58463	418.34647	402.36145	342.57489	437.00632	907.25146	83.11290	134.73517	349.58704	319.89319	63.51132
513	4.267	658.41150	245.37440	1374.60205	517.74353	50.74440	846.56995	447.05725	364.01382	849.99396	670.99524	264.07184	829.66895	636.05817	48.82973	418.52466	398.30408	343.96921	437.52859	901.31763	82.93768	139.62302	349.18677	319.99274	63.45177
514	4.275	651.85437	247.58966	1375.80933	510.86646	52.56768	847.66479	440.49597	365.81964	851.29150	664.40686	265.72675	830.46863	624.86035	48.03801	418.68481	394.51147	345.33035	437.98505	894.96387	82.86237	144.61488	348.90857	320.06519	63.39311
515	4.283	645.32642	249.73697	1377.00647	504.13123	54.35640	848.76611	434.06653	367.61237	852.50238	657.96130	267.38080	831.20612	613.39368	47.22338	418.83694	390.97656	346.65631	438.37042	888.18665	82.90094	149.67966	348.73035	320.11844	63.33017
516	4.292	638.82898	251.81799	1378.18481	497.53699	56.10310	849.86322	427.77283	369.39047	853.62274	651.66333	269.02069	831.87872	601.69092	46.39991	418.99289	387.68359	347.94543	438.68399	880.98376	83.06633	154.77890	348.63013	320.16031	63.25927
517	4.300	632.36316	253.83487	1379.33838	491.08008	57.80165	850.94788	421.61902	371.15298	854.65192	645.51599	270.63101	832.48663	589.78625	45.58126	419.16580	384.61060	349.19620	438.92874	873.35388	83.36963	159.86658	348.58801	320.19794	63.17833
518	4.308	625.93115	255.79004	1380.46289	484.75403	59.44735	852.01453	415.60852	372.89932	855.59137	639.51965	272.19510	833.03235	577.71637	44.78031	419.36963	381.73059	350.40692	439.11057	865.29590	83.81937	164.88913	348.58606	320.23734	63.08680
519	4.317	619.53516	257.68604	1381.55664	478.55005	61.03704	853.06030	409.74524	374.62918	856.44427	633.67346	273.69586	833.52063	565.51843	44.00887	419.61841	379.01501	351.57571	439.23743	856.80872	84.42086	169.78596	348.60925	320.28278	62.98560
520	4.325	613.17834	259.52542	1382.61902	472.45752	62.56913	854.08490	404.03271	376.34219	857.21497	627.97400	275.11685	833.95801	553.23059	43.27756	419.92575	376.43518	352.70050	439.31839	847.89136	85.17559	174.49042	348.64526	320.33679	62.87685
521	4.333	606.86462	261.31046	1383.65149	466.46423	64.04349	855.09009	398.47412	378.03784	857.90802	622.41614	276.44272	834.35229	540.89038	42.59573	420.30392	373.96423	353.77905	439.36298	838.54199	86.08093	178.93112	348.68481	320.40005	62.76369
522	4.342	600.59814	263.04321	1384.65576	460.55798	65.46133	856.07953	393.07251	379.71527	858.52820	616.99377	277.66022	834.71204	528.53430	41.97158	420.76334	371.57886	354.80927	439.38049	828.75806	87.12991	183.03387	348.72144	320.47159	62.64992
523	4.350	594.38379	264.72537	1385.63489	454.72607	66.82510	857.05804	387.83044	381.37320	859.07959	611.69934	278.75839	835.04584	516.19727	41.41221	421.31192	369.26013	355.78925	439.37936	818.53577	88.31126	186.72372	348.75085	320.54913	62.53963
524	4.358	588.22729	266.35828	1386.59167	448.95618	68.13818	858.03125	382.75012	383.00974	859.56586	606.52478	279.72913	835.36218	503.91125	40.92380	421.95471	366.99365	356.71771	439.36697	807.87122	89.60967	189.92746	348.77075	320.62958	62.43684
525	4.367	582.13391	267.94287	1387.52893	443.23730	69.40473	859.00464	377.83289	384.62244	859.98987	601.46191	280.56705	835.66840	491.70532	40.51173	422.69342	364.76978	357.59406	439.34930	796.75940	91.00624	192.57610	348.78027	320.70953	62.34519
526	4.375	576.10974	269.47989	1388.44922	437.55969	70.62936	859.98340	373.07971	386.20831	860.35370	596.50256	281.26962	835.97076	479.60498	40.18075	423.52652	362.58325	358.41867	439.33087	785.19446	92.47900	194.60748	348.78003	320.78577	62.26764
527	4.383	570.16040	270.96970	1389.35425	431.91553	71.81695	860.97168	368.49060	387.76389	860.65912	591.63953	281.83676	836.27429	467.63184	39.93496	424.44928	360.43188	359.19293	439.31485	773.17102	94.00375	195.96872	348.77100	320.85571	62.20623
528	4.392	564.29163	272.41260	1390.24548	426.29895	72.97231	861.97241	364.06470	389.28531	860.90747	586.86633	282.27066	836.58221	455.80347	39.77790	425.45398	358.31665	359.91913	439.30298	760.68396	95.55470	196.61832	348.75488	320.91779	62.16203
529	4.400	558.50842	273.80875	1391.12305	420.70581	74.10005	862.98669	359.79993	390.76859	861.10016	582.17700	282.57535	836.89655	444.13416	39.71249	426.53052	356.23962	360.60059	439.29593	747.72852	97.10539	196.52802	348.73352	320.97137	62.13505
530	4.408	552.81555	275.15823	1391.98657	415.13379	75.20422	864.01416	355.69275	392.20969	861.23877	577.56763	282.75629	837.21796	432.63416	39.74097	427.66705	354.20410	361.24115	439.29343	734.30176	98.62951	195.68413	348.70850	321.01697	62.12436
531	4.417	547.21643	276.46127	1392.83472	409.58264	76.28823	865.05267	351.73865	393.60474	861.32544	573.03430	282.82007	837.54639	421.31104	39.86477	428.85071	352.21326	361.84509	439.29449	720.40247	100.10158	194.08830	348.68164	321.05591	62.12823
532	4.425	541.71399	277.71811	1393.66565	404.05322	77.35458	866.09845	347.93103	394.95020	861.36285	568.57422	282.77393	837.88086	410.16943	40.08447	430.06833	350.27002	362.41672	439.29782	706.03174	101.49771	191.75780	348.65454	321.09015	62.14433
533	4.433	536.31042	278.92905	1394.47656	398.54761	78.40482	867.14642	344.26233	396.24304	861.35443	564.18542	282.62570	838.22009	399.21240	40.39967	431.30734	348.37646	362.96005	439.30176	691.19409	102.79615	188.72510	348.62842	321.12189	62.17003
534	4.442	531.00598	280.09457	1395.26465	393.06836	79.43935	868.19061	340.72241	397.48080	861.30438	559.86572	282.38339	838.56287	388.44055	40.80901	432.55637	346.53381	363.47842	439.30469	675.89697	103.97778	185.03702	348.60425	321.15320	62.20260
535	4.450	525.80103	281.21512	1396.02625	387.61841	80.45753	869.22437	337.30066	398.66168	861.21753	555.61243	282.05521	838.90778	377.85425	41.31007	433.80585	344.74207	363.97437	439.30521	660.15198	105.02650	180.75322	348.58313	321.18582	62.23951
536	4.458	520.69385	282.29123	1396.75781	382.20105	81.45758	870.24084	333.98425	399.78455	861.09924	551.42322	281.64929	839.25385	367.45203	41.89957	435.04843	343.00061	364.44922	439.30209	643.97437	105.92944	175.94443	348.56580	321.22089	62.27852
537	4.467	515.68274	283.32336	1397.45581	376.81873	82.43672	871.23334	330.75952	400.84891	860.95520	547.29431	281.17371	839.60010	357.23206	42.57337	436.27902	341.30774	364.90332	439.29459	627.38416	106.67709	170.69016	348.55286	321.25879	62.31790
538	4.475	510.76428	284.31198	1398.11658	371.47327	83.39131	872.19574	327.61218	401.85489	860.79102	543.22095	280.63647	839.94592	347.19153	43.32668	437.49487	339.66125	365.33582	439.28220	610.40479	107.26341	165.07628	348.54492	321.29919	62.35638
539	4.483	505.93518	285.25726	1398.73694	366.16589	84.31704	873.12262	324.52722	402.80304	860.61212	539.19812	280.04520	840.29071	337.32703	44.15424	438.69534	338.05823	365.74487	439.26489	593.06445	107.68564	159.19254	348.54224	321.34116	62.39323
540	4.492	501.19104	286.15924	1399.31396	360.89697	85.20918	874.00983	321.48999	403.69443	860.42352	535.21948	279.40726	840.63397	327.63367	45.05050	439.88138	336.49536	366.12796	439.24295	575.39441	107.94415	153.12982	348.54504	321.38321	62.42811
541	4.500	496.52747	287.01770	1399.84534	355.66589	86.06290	874.85419	318.48596	404.53030	860.22968	531.27795	278.72961	840.97485	318.10620	46.00976	441.05518	334.96924	366.48199	439.21683	557.42993	108.04219	146.97789	348.55334	321.42368	62.46107
542	4.508	491.93958	287.83197	1400.32910	350.47107	86.87349	875.65381	315.50208	405.31226	860.03394	527.36633	278.01859	841.31256	308.73755	47.02625	442.21960	333.47595	366.80377	439.18726	539.20850	107.98555	140.82295	348.56702	321.46069	62.49236
543	4.517	487.42224	288.60120	1400.76392	345.31006	87.63674	876.40790	312.52612	406.04193	859.83911	523.47729	277.27991	841.64575	299.51953	48.09425	443.37762	332.01147	367.09018	439.15488	520.76990	107.78206	134.74579	348.58557	321.49268	62.52238
544	4.525	482.97058	289.32404	1401.14929	340.18018	88.34916	877.11670	309.54810	406.72119	859.64673	519.60327	276.51852	841.97284	290.44312	49.20801	444.53192	330.57104	367.33856	439.12033	502.15552	107.44122	128.82007	348.60840	321.51822	62.55156
545	4.533	478.57922	289.99878	1401.48486	335.07825	89.00821	877.78143	306.55933	407.35193	859.45764	515.73804	275.73849	842.29175	281.49756	50.36170	445.68466	329.15051	367.54697	439.08414	483.40698	106.97369	123.11109	348.63489	321.53629	62.58026
546	4.542	474.24390	290.62338	1401.77124	330.00037	89.61250	878.40381	303.55322	407.93616	859.27185	511.87549	274.94312	842.59998	272.67249	51.54940	446.83713	327.74500	367.71426	439.04648	464.56665	106.39081	117.67497	348.66394	321.54630	62.60874
547	4.550	469.95935	291.19556	1402.00903	324.94324	90.16185	878.98608	300.52563	408.47607	859.08856	508.01050	274.13474	842.89465	263.95630	52.76494	447.98981	326.34961	367.84030	439.00732	445.67529	105.70419	112.55819	348.69470	321.54788	62.63711
548	4.558	465.72156	291.71271	1402.19971	319.90308	90.65736	879.53058	297.47363	408.97388	858.90656	504.13879	273.31503	843.17267	255.33850	54.00195	449.14246	324.95972	367.92593	438.96637	426.77271	104.92535	107.79747	348.72644	321.54102	62.66532
549	4.567	461.52625	292.17224	1402.34485	314.87695	91.10129	880.03955	294.39661	409.43201	858.72424	500.25781	272.48499	843.43066	246.80847	55.25381	450.29407	323.57031	367.97290	438.92303	407.89661	104.06541	103.42009	348.75806	321.52573	62.69321
550	4.575	457.36987	292.57147	1402.44641	309.86157	91.49698	880.51508	291.29480	409.85306	858.53973	496.36499	271.64508	843.66522	238.35754	56.51376	451.44315	322.17627	367.98373	438.87653	389.08289	103.13492	99.44435	348.78845	321.50211	62.72050
551	4.583	453.24927	292.90784	1402.50623	304.85461	91.84863	880.95874	288.16992	410.23965	858.35114	492.45911	270.79544	843.87323	229.97766	57.77503	452.58792	320.77295	367.96164	438.82587	370.36401	102.14373	95.88036	348.81702	321.47012	62.74687
552	4.592	449.16101	293.17914	1402.52673	299.85352	92.16110	881.37170	285.02417	410.59454	858.15656	488.53955	269.93597	844.05157	221.66321	59.03101	453.72644	319.35583	367.91006	438.77002	351.77026	101.10105	92.73083	348.84265	321.42960	62.77201
553	4.600	445.10278	293.38348	1402.51025	294.85681	92.43962	881.75446	281.86023	410.92047	857.95441	484.60583	269.06668	844.19769	213.40979	60.27544	454.85675	317.92053	367.83264	438.70801	333.32874	100.01550	89.99216	348.86438	321.38013	62.79570
554	4.608	441.07178	293.51947	1402.45886	289.86255	92.68954	882.10706	278.68103	411.22009	857.74316	480.65784	268.18753	844.30951	205.21509	61.50261	455.97693	316.46240	367.73276	438.63885	315.06433	98.89523	87.65524	348.88135	321.32111	62.81786
555	4.617	437.06604	293.58636	1402.37512	284.86938	92.91602	882.42883	275.48877	411.49579	857.52148	476.69568	267.29871	844.38550	197.07764	62.70754	457.08527	314.97766	367.61343	438.56183	296.99866	97.74815	85.70659	348.89246	321.25168	62.83858
556	4.625	433.08289	293.58398	1402.26099	279.87598	93.12389	882.71881	272.28577	411.74976	857.28851	472.71887	266.40067	844.42487	188.99805	63.88607	458.18011	313.46179	367.47702	438.47632	279.15161	96.58204	84.12914	348.89624	321.17096	62.85818
557	4.633	429.12048	293.51288	1402.11890	274.88098	93.31734	882.97565	269.07324	411.98376	857.04340	468.72705	265.49399	844.42737	180.97717	65.03494	459.26013	311.91089	367.32507	438.38187	261.54065	95.40475	82.90306	348.89136	321.07782	62.87718
558	4.642	425.17566	293.37405	1401.95044	269.88330	93.49986	883.19763	265.85193	412.19904	856.78558	464.71936	264.57950	844.39349	173.01672	66.15175	460.32407	310.32092	367.15829	438.27826	244.18188	94.22428	82.00652	348.87659	320.97122	62.89630
559	4.650	421.24585	293.16910	1401.75757	264.88159	93.67411	883.38306	262.62134	412.39636	856.51459	460.69434	263.65808	844.32416	165.11890	67.23486	461.37085	308.68774	366.97647	438.16537	227.08972	93.04885	81.41624	348.85059	320.85013	62.91643
560	4.658	417.32813	292.89987	1401.54163	259.87427	93.84187	883.53015	259.38049	412.57596	856.23010	456.65002	262.73071	844.22076	157.28552	68.28329	462.39960	307.00720	366.77853	438.04318	210.27747	91.88683	81.10805	348.81201	320.71375	62.93859
561	4.667	413.41846	292.56845	1401.30371	254.85962	94.00404	883.63727	256.12732	412.73752	855.93182	452.58472	261.79819	844.08514	149.51904	69.29652	463.40948	305.27515	366.56265	437.91162	193.75769	90.74668	81.05720	348.75989	320.56143	62.96384
562	4.675	409.51318	292.17691	1401.04456	249.83630	94.16077	883.70294	252.85889	412.88025	855.61945	448.49561	260.86130	843.91919	141.82104	70.27425	464.39993	303.48706	366.32645	437.77060	177.54187	89.63676	81.23883	348.69336	320.39294	62.99325
563	4.683	405.60754	291.72708	1400.76453	244.80225	94.31149	883.72607	249.57202	413.00296	855.29254	444.37988	259.92059	843.72498	134.19385	71.21623	465.37021	301.63879	366.06723	437.61981	161.64148	88.56509	81.62812	348.61218	320.20834	63.02777
564	4.692	401.69702	291.22049	1400.46350	239.75562	94.45506	883.70575	246.26270	413.10419	854.95074	440.23474	258.97638	843.50464	126.63892	72.12209	466.31958	299.72595	365.78220	437.45880	146.06714	87.53919	82.20052	348.51624	320.00818	63.06823
565	4.700	397.77588	290.65814	1400.14099	234.69421	94.58994	883.64154	242.92700	413.18225	854.59363	436.05737	258.02878	843.26007	119.15845	72.99117	467.24707	297.74438	365.46869	437.28680	130.82874	86.56573	82.93188	348.40552	319.79333	63.11520
566	4.708	393.83911	290.04053	1399.79565	229.61621	94.71435	883.53333	239.56042	413.23550	854.22040	431.84473	257.07761	842.99304	111.75452	73.82249	468.15128	295.69019	365.12433	437.10272	115.93579	85.65037	83.79863	348.28076	319.56506	63.16905
567	4.717	389.88037	289.36761	1399.42639	224.51917	94.82640	883.38129	236.15894	413.26224	853.83051	427.59436	256.12262	842.70508	104.42957	74.61472	469.03021	293.55981	364.74741	436.90521	101.39722	84.79749	84.77777	348.14258	319.32486	63.22986
568	4.725	385.89392	288.63889	1399.03125	219.40112	94.92426	883.18604	232.71863	413.26105	853.42297	423.30383	255.16328	842.39722	97.18604	75.36612	469.88107	291.34949	364.33679	436.69260	87.22095	84.01011	85.84691	347.99170	319.07446	63.29749
569	4.733	381.87390	287.85333	1398.60828	214.25977	95.00626	882.94836	229.23560	413.23068	852.99701	418.97083	254.19907	842.07043	90.02722	76.07481	470.70013	289.05627	363.89209	436.46298	73.41370	83.28976	86.98439	347.82861	318.81561	63.37161
570	4.742	377.81409	287.00989	1398.15552	209.09253	95.07100	882.66925	225.70691	413.17023	852.55157	414.59375	253.22932	841.72504	82.95593	76.73875	471.48251	286.67786	363.41376	436.21429	59.98132	82.63647	88.16920	347.65381	318.54993	63.45181
571	4.750	373.70886	286.10730	1397.67090	203.89746	95.11738	882.34991	222.12988	413.07916	852.08557	410.17078	252.25337	841.36127	75.97571	77.35596	472.22229	284.21228	362.90295	435.94443	46.92859	82.04884	89.38100	347.46790	318.27890	63.53761
572	4.758	369.55261	285.14453	1397.15283	198.67188	95.14465	881.99146	218.50269	412.95721	851.59808	405.70068	251.27048	840.97894	69.09009	77.92464	472.91245	281.65784	362.36145	435.65125	34.25867	81.52414	90.60004	347.27075	318.00369	63.62857
573	4.767	365.34058	284.12079	1396.59998	193.41333	95.15237	881.59503	214.82373	412.80447	851.08813	401.18250	250.27989	840.57770	62.30261	78.44328	473.54492	279.01404	361.79172	435.33286	21.97351	81.05846	91.80720	347.06226	317.72522	63.72435
574	4.775	361.06812	283.03586	1396.01184	188.11926	95.14038	881.16168	211.09241	412.62122	850.55481	396.61499	249.28078	840.15710	55.61633	78.91084	474.11078	276.28040	361.19659	434.98758	10.07385	80.64700	92.98388	346.84216	317.44403	63.82474
575	4.783	356.73145	281.88992	1395.38831	182.78711	95.10875	880.69208	207.30823	412.40796	849.99744	391.99756	248.27219	839.71661	49.03491	79.32669	474.60065	273.45789	360.57922	434.61423	-1.44006	80.28425	94.11197	346.61011	317.16034	63.92973
576	4.792	352.32764	280.68381	1394.73010	177.41443	95.05769	880.18677	203.47144	412.16531	849.41565	387.32935	247.25308	839.25592	42.56104	79.69070	475.00473	270.54785	359.94305	434.21207	-12.56958	79.96430	95.17381	346.36572	316.87411	64.03951
577	4.800	347.85449	279.41888	1394.03870	171.99841	94.98744	879.64575	199.58252	411.89389	848.80927	382.60974	246.22221	838.77496	36.19763	80.00317	475.31323	267.55249	359.29156	433.78104	-23.31580	79.68115	96.15215	346.10815	316.58524	64.15453
578	4.808	343.31067	278.09695	1393.31616	166.53662	94.89825	879.06860	195.64172	411.59430	848.17859	377.83789	245.17810	838.27399	29.94775	80.26476	475.51663	264.47510	358.62827	433.32166	-33.68005	79.42891	97.03019	345.83716	316.29337	64.27556
579	4.817	338.69531	276.72015	1392.56506	161.02637	94.79025	878.45453	191.65015	411.26703	847.52441	373.01318	244.11906	837.75397	23.81372	80.47641	475.60580	261.31982	357.95663	432.83524	-43.66309	79.20211	97.79156	345.55212	315.99829	64.40372
580	4.825	334.00891	275.29083	1391.78833	155.46533	94.66339	877.80225	187.60803	410.91241	846.84802	368.13477	243.04315	837.21631	17.79858	80.63927	475.57239	258.09192	357.28003	432.32382	-53.26477	78.99593	98.42043	345.25269	315.69983	64.54057
581	4.833	329.25208	273.81119	1390.98914	149.85071	94.51740	877.10999	183.51587	410.53064	846.15131	363.20154	241.94815	836.66321	11.90466	80.75456	475.40869	254.79675	356.60175	431.79016	-62.48364	78.80637	98.90164	344.93921	315.39816	64.68813
582	4.842	324.42627	272.28336	1390.17065	144.18018	94.35177	876.37579	179.37354	410.12161	845.43671	358.21277	240.83165	836.09760	6.13538	80.82365	475.10794	251.44141	355.92493	431.23773	-71.31677	78.63043	99.22090	344.61133	315.09369	64.84894
583	4.850	319.53308	270.70901	1389.33594	138.45093	94.16568	875.59747	175.18091	409.68509	844.70746	353.16699	239.69101	835.52295	0.49341	80.84791	474.66412	248.03284	355.25262	430.67075	-79.75952	78.46615	99.36507	344.27002	314.78732	65.02607
584	4.858	314.57483	269.08929	1388.48792	132.66028	93.95805	874.77283	170.93665	409.22055	843.96722	348.06250	238.52348	834.94336	-5.01782	80.82881	474.07214	244.57861	354.58783	430.09409	-87.80493	78.31269	99.32246	343.91614	314.48050	65.22311
585	4.867	309.55347	267.42477	1387.62903	126.80518	93.72755	873.89990	166.63965	408.72733	843.22040	342.89758	237.32623	834.36328	-10.39490	80.76794	473.32776	241.08606	353.93338	429.51321	-95.44519	78.17028	99.08328	343.55066	314.17529	65.44413
586	4.875	304.47156	265.71518	1386.76160	120.88245	93.47255	872.97754	162.28760	408.20453	842.47168	337.66980	236.09642	833.78741	-15.63440	80.66708	472.42752	237.56250	353.29211	428.93408	-102.67126	78.04007	98.64011	343.17517	313.87445	65.69363
587	4.883	299.33154	263.95969	1385.88782	114.88855	93.19124	872.00507	157.87769	407.65115	841.72632	332.37610	234.83131	833.22052	-20.73279	80.52821	471.36905	234.01367	352.66669	428.36319	-109.47400	77.92400	97.98835	342.79089	313.58139	65.97647
588	4.892	294.13501	262.15659	1385.00940	108.81958	92.88159	870.98340	153.40662	407.06607	840.98981	327.01355	233.52838	832.66724	-25.68689	80.35350	470.15112	230.44470	352.05957	427.80722	-115.84485	77.82448	97.12683	342.39868	313.30014	66.29790
589	4.900	288.88440	260.30371	1384.12842	102.67175	92.54142	869.91486	148.87024	406.44800	840.26782	321.57813	232.18535	832.13202	-30.49414	80.14532	468.77399	226.85864	351.47302	427.27313	-121.77698	77.74414	96.05826	341.99963	313.03528	66.66348
590	4.908	283.58105	258.39828	1383.24707	96.44116	92.16843	868.80371	144.26416	405.79572	839.56592	316.06543	230.80038	831.61896	-35.15210	79.90608	467.23981	223.25647	350.90884	426.76779	-127.26697	77.68541	94.78964	341.59326	312.79181	67.07910
591	4.917	278.22656	256.43723	1382.36829	90.12354	91.76021	867.65656	139.58289	405.10785	838.88965	310.47131	229.37218	831.13159	-39.65991	79.63802	465.55316	219.63672	350.36832	426.29800	-132.31482	77.65013	93.33261	341.17871	312.57504	67.55107
592	4.925	272.82214	254.41734	1381.49524	83.71521	91.31428	866.48248	134.82129	404.38306	838.24438	304.79089	227.90002	830.67352	-44.01758	79.34299	463.72162	215.99548	349.85211	425.87027	-136.92603	77.63924	91.70358	340.75391	312.39026	68.08609
593	4.933	267.36890	252.33545	1380.63269	77.21350	90.82811	865.29340	129.97290	403.62009	837.63501	299.01965	226.38403	830.24786	-48.22729	79.02209	461.75641	212.32556	349.36005	425.49057	-141.11169	77.65233	89.92369	340.31543	312.24255	68.69135
594	4.942	261.86743	250.18869	1379.78601	70.61597	90.29913	864.10382	125.03162	402.81760	837.06604	293.15356	224.82516	829.85791	-52.29272	78.67542	459.67291	208.61707	348.89105	425.16431	-144.88904	77.68748	88.01849	339.85864	312.13666	69.37451
595	4.950	256.31860	247.97470	1378.96204	63.92200	89.72473	862.93121	119.99121	401.97437	836.54163	287.18921	223.22540	829.50714	-56.22058	78.30165	457.49112	204.85791	348.44312	424.89609	-148.28149	77.74105	86.01742	339.37720	312.07666	70.14374
596	4.958	250.72351	245.69186	1378.16907	57.13208	89.10225	861.79541	114.84497	401.08917	836.06531	281.12415	221.58777	829.19952	-60.01978	77.89787	455.23590	201.03320	348.01334	424.68982	-151.31824	77.80762	83.95299	338.86389	312.06589	71.00756
597	4.967	245.08252	243.33942	1377.41638	50.24915	88.42899	860.71844	109.58691	400.16083	835.64032	274.95728	219.91649	828.93951	-63.70251	77.45946	452.93695	197.12634	347.59802	424.54840	-154.03284	77.88017	81.85974	338.30969	312.10684	71.97479
598	4.975	239.39697	240.91769	1376.71460	43.27795	87.70222	859.72388	104.21106	399.18817	835.26941	268.68896	218.21683	828.73254	-67.28430	76.97997	450.62830	193.11938	347.19284	424.47391	-156.46228	77.95036	79.77306	337.70508	312.20114	73.05426
599	4.983	233.66772	238.42824	1376.07495	36.22510	86.91919	858.83618	98.71265	398.17004	834.95496	262.32104	216.49518	828.58459	-70.78345	76.45143	448.34775	188.99304	346.79324	424.46741	-158.64587	78.00888	77.72784	337.03894	312.34961	74.25451
600	4.992	227.89661	235.87378	1375.50928	29.09998	86.07708	858.07983	93.08716	397.10519	834.69904	255.85754	214.75874	828.50250	-74.22107	75.86462	446.13553	184.72852	346.39465	424.52905	-160.62244	78.04608	75.75719	336.30017	312.55231	75.58350
601	5.000	222.08521	233.25835	1375.02917	21.91357	85.17313	857.47827	87.33142	395.99249	834.50354	249.30396	213.01541	828.49347	-77.62061	75.20963	444.03290	180.30676	345.99307	424.65799	-162.42896	78.05253	73.89105	335.47693	312.80872	77.04816
602	5.008	216.23608	230.58722	1374.64563	14.67908	84.20461	857.05304	81.44409	394.83066	834.37006	242.66699	211.27333	828.56476	-81.00684	74.47639	442.08032	175.70996	345.58539	424.85242	-164.09924	78.01970	72.15516	334.55713	313.11786	78.65402
603	5.017	210.35205	227.86679	1374.36890	7.41052	83.16897	856.82269	75.42480	393.61847	834.29993	235.95569	209.54050	828.72333	-84.40442	73.65552	440.31546	170.92151	345.16980	425.10956	-165.66235	77.94056	70.57007	333.52893	313.47839	80.40482
604	5.025	204.43628	225.10449	1374.20715	0.12341	82.06387	856.80170	69.27551	392.35474	834.29419	229.17920	207.82431	828.97504	-87.83765	72.73898	438.77136	165.92700	344.74625	425.42569	-167.14124	77.81014	69.15059	332.38049	313.88867	82.30218
605	5.033	198.49292	222.30865	1374.16638	-7.16699	80.88736	856.99988	63.00000	391.03833	834.35345	222.34814	206.13095	829.32416	-91.32751	71.72082	437.47433	160.71350	344.31656	425.79608	-168.55261	77.62598	67.90547	331.10059	314.34671	84.34541
606	5.042	192.52576	219.48822	1374.25000	-14.44470	79.63795	857.42139	56.60449	389.66837	834.47803	215.47363	204.46503	829.77295	-94.89185	70.59770	436.44266	155.27075	343.88486	426.21518	-169.90637	77.38826	66.83745	329.67859	314.85016	86.53149
607	5.050	186.53992	216.65262	1374.45862	-21.69531	78.31484	858.06464	50.09692	388.24420	834.66742	208.56665	202.82904	830.32074	-98.54248	69.36937	435.68518	149.59094	343.45743	426.67642	-171.20728	77.10001	65.94357	328.10364	315.39618	88.85510
608	5.058	180.53992	213.81149	1374.78931	-28.90527	76.91799	858.92169	43.48816	386.76566	834.92041	201.63831	201.22311	830.96393	-102.28564	68.03880	435.20090	143.66821	343.04279	427.17264	-172.45447	76.76682	65.21588	326.36658	315.98120	91.30896
609	5.067	174.53125	210.97447	1375.23621	-36.06262	75.44829	859.97882	36.79077	385.23306	835.23505	194.69958	199.64490	831.69537	-106.11963	66.61224	434.97882	137.49951	342.65140	427.69592	-173.64270	76.39659	64.64217	324.45813	316.60068	93.88420
610	5.075	168.51904	208.15094	1375.79041	-43.15747	73.90763	861.21655	30.01929	383.64746	835.60803	187.76099	198.08948	832.50464	-110.03638	65.09886	434.99863	131.08325	342.29550	428.23788	-174.76477	75.99903	64.20697	322.37012	317.24905	96.57095
611	5.083	162.50891	205.34990	1376.43994	-50.18152	72.29903	862.61047	23.19031	382.01077	836.03534	180.83276	196.54980	833.37799	-114.02002	63.51042	435.23193	124.41968	341.98865	428.78995	-175.81189	75.58502	63.89261	320.09521	317.91943	99.35901
612	5.092	156.50586	202.57968	1377.17065	-57.12866	70.62661	864.13226	16.32166	380.32581	836.51147	173.92444	195.01698	834.29901	-118.04907	61.86053	435.64380	117.51086	341.74536	429.34335	-176.77576	75.16597	63.68018	317.62646	318.60342	102.23842
613	5.100	150.51489	199.84787	1377.96643	-63.99475	68.89561	865.75049	9.43225	378.59631	837.03009	167.04602	193.48100	835.24878	-122.09692	60.16405	436.19492	110.35999	341.58044	429.88965	-177.64905	74.75311	63.55052	314.95801	319.29132	105.20026
614	5.108	144.54102	197.16116	1378.81006	-70.77686	67.11234	867.43225	2.54138	376.82712	837.58356	160.20642	191.93149	836.20697	-126.13330	58.43629	436.84378	102.97119	341.50873	430.42072	-178.42639	74.35686	63.48502	312.08435	319.97192	108.23721
615	5.117	138.58838	194.52527	1379.68347	-77.47339	65.28400	869.14410	-4.33118	375.02405	838.16370	153.41492	190.35855	837.15253	-130.12708	56.69234	437.54898	95.34937	341.54425	430.92926	-179.10535	73.98629	63.46632	309.00122	320.63278	111.34413
616	5.125	132.66101	191.94485	1380.56909	-84.08350	63.41858	870.85358	-11.16663	373.19385	838.76147	146.68103	188.75368	838.06488	-134.04675	54.94645	438.27127	87.50000	341.69980	431.40887	-179.68689	73.64863	63.47881	305.70435	321.26041	114.51844
617	5.133	126.76196	189.42354	1381.45020	-90.60681	61.52468	872.53033	-17.94653	371.34402	839.36780	140.01379	187.11052	838.92444	-137.86414	53.21157	438.97556	79.42871	341.98642	431.85437	-180.17444	73.34905	63.50896	302.19055	321.84039	117.76047
618	5.142	120.89441	186.96387	1382.31165	-97.04297	59.61127	874.14716	-24.65479	369.48273	839.97363	133.42249	185.42560	839.71399	-141.55408	51.49904	439.63223	71.14148	342.41266	432.26212	-180.57410	73.09049	63.54555	298.45728	322.35779	121.07346
619	5.150	115.06055	184.56743	1383.14050	-103.39099	57.68745	875.68079	-31.27661	367.61856	840.57050	126.91626	183.69876	840.41919	-145.09729	49.81849	440.21820	62.64465	342.98395	432.63000	-180.89465	72.87370	63.57968	294.50195	322.79721	124.46352
620	5.158	109.26245	182.23494	1383.92651	-109.64941	55.76225	877.11261	-37.79968	365.76035	841.15100	120.50366	181.93344	841.02936	-148.48022	48.17787	440.71741	53.94470	343.70212	432.95779	-181.14636	72.69739	63.60477	290.32288	323.14331	127.93912
621	5.167	103.50110	179.96628	1384.66248	-115.81628	53.84438	878.42883	-44.21460	363.91687	841.70911	114.19250	180.13672	841.53809	-151.69641	46.58368	441.12070	45.04822	344.56467	433.24719	-181.33997	72.55855	63.61633	285.91821	323.38086	131.51050
622	5.175	97.77808	177.76074	1385.34412	-121.88843	51.94203	879.62079	-50.51440	362.09671	842.24066	107.99036	178.31903	841.94336	-154.74524	45.04121	441.42551	35.96265	345.56418	433.50174	-181.48718	72.45284	63.61184	281.28625	323.49493	135.18861
623	5.183	92.09412	175.61713	1385.97070	-127.86206	50.06267	880.68451	-56.69543	360.30801	842.74365	101.90308	176.49371	842.24750	-157.63232	43.55489	441.63492	26.69556	346.68796	433.72690	-181.59875	72.37498	63.59039	276.42542	323.47128	138.98396
624	5.192	86.45007	173.53391	1386.54431	-133.73230	48.21289	881.62036	-62.75647	358.55832	843.21832	95.93518	174.67639	842.45715	-160.36816	42.12865	441.75665	17.25598	347.91763	433.92984	-181.68542	72.31926	63.55248	271.33289	323.29642	142.90501
625	5.200	80.84680	171.50946	1387.06958	-139.49377	46.39825	882.43262	-68.69958	356.85437	843.66742	90.09021	172.88420	842.58270	-162.96729	40.76616	441.80185	7.65405	349.22913	434.11932	-181.75574	72.27996	63.49966	266.00610	322.95786	146.95659
626	5.208	75.28516	169.54214	1387.55383	-145.14075	44.62322	883.12854	-74.52881	355.20197	844.09607	84.36975	171.13504	842.63776	-165.44666	39.47104	441.78369	-2.09875	350.59302	434.30536	-181.81799	72.25172	63.43429	260.44104	322.44452	151.13818
627	5.217	69.76660	167.63054	1388.00586	-150.66687	42.89106	883.71777	-80.25037	353.60599	844.51147	78.77417	169.44672	842.63800	-167.82434	38.24694	441.71643	-11.98901	351.97516	434.49884	-181.87756	72.22992	63.35926	254.63257	321.74695	155.44231
628	5.225	64.29236	165.77347	1388.43542	-156.06580	41.20387	884.21143	-85.87244	352.07016	844.92267	73.30261	167.83627	842.60059	-170.11804	37.09750	441.61407	-22.00134	353.33789	434.71133	-181.93909	72.21085	63.27779	248.57434	320.85788	159.85326
629	5.233	58.86450	163.97015	1388.85327	-161.33118	39.56256	884.62146	-91.40369	350.59723	845.34003	67.95313	166.31940	842.54321	-172.34485	36.02613	441.48984	-32.11926	354.64154	434.95450	-182.00574	72.19190	63.19312	242.25830	319.77258	164.34599
630	5.242	53.48499	162.22025	1389.26953	-166.45703	37.96695	884.95972	-96.85437	349.18872	845.77460	62.72278	164.90988	842.48273	-174.51868	35.03585	441.35526	-42.32397	355.84637	435.23978	-182.07874	72.17155	63.10844	235.67517	318.48969	168.88571
631	5.250	48.15649	160.52379	1389.69434	-171.43774	36.41585	885.23779	-102.23376	347.84518	846.23749	57.60864	163.61952	842.43494	-176.65149	34.12887	441.22000	-52.59521	356.91470	435.57800	-182.15857	72.14936	63.02666	228.81372	317.01172	173.42792
632	5.258	42.88184	158.88123	1390.13623	-176.26819	34.90722	885.46600	-107.55176	346.56616	846.73944	52.60730	162.45773	842.41327	-178.75159	33.30635	441.09158	-62.91223	357.81314	435.97897	-182.24451	72.12577	62.95036	221.66211	315.34561	177.91907
633	5.267	37.66382	157.29337	1390.60242	-180.94421	33.43834	885.65356	-112.81726	345.35019	847.28986	47.71558	161.43167	842.42859	-180.82422	32.56806	440.97537	-73.25330	358.51443	436.45117	-182.33533	72.10197	62.88165	214.20654	313.50342	182.29779
634	5.275	32.50537	155.76122	1391.09851	-185.46228	32.00602	885.80798	-118.03760	344.19504	847.89636	42.93079	160.54625	842.48883	-182.87195	31.91218	440.87479	-83.59692	358.99911	437.00134	-182.42932	72.07967	62.82222	206.43323	311.50256	186.49669
635	5.283	27.40942	154.28592	1391.62781	-189.82007	30.60685	885.93549	-123.21924	343.09775	848.56445	38.25037	159.80420	842.59869	-184.89465	31.33517	440.79138	-93.92297	359.25635	437.63428	-182.52454	72.06082	62.77322	198.32751	309.36578	190.44434
636	5.292	22.37866	152.86868	1392.19189	-194.01685	29.23739	886.04041	-128.36658	342.05484	849.29694	33.67212	159.20630	842.75989	-186.89026	30.83184	440.72537	-104.21216	359.28424	438.35260	-182.61853	72.04743	62.73531	189.87512	307.12119	194.06792
637	5.300	17.41516	151.51053	1392.79016	-198.05249	27.89442	886.12585	-133.48279	341.06244	850.09387	29.19482	158.75137	842.97119	-188.85535	30.39544	440.67566	-114.44714	359.08926	439.15652	-182.70935	72.04135	62.70874	181.06189	304.80139	197.29570
638	5.308	12.52100	150.21236	1393.42017	-201.92883	26.57515	886.19366	-138.56885	340.11642	850.95270	24.81689	158.43655	843.22894	-190.78589	30.01798	440.64023	-124.61304	358.68503	440.04391	-182.79578	72.04412	62.69331	171.87463	302.44275	200.05975
639	5.317	7.69678	148.97475	1394.07776	-205.64941	25.27740	886.24469	-143.62488	339.21277	851.86792	20.53699	158.25725	843.52734	-192.67749	29.69059	440.61649	-134.69751	358.09055	441.01013	-182.87561	72.05687	62.68851	162.30139	300.08411	202.29843
640	5.325	2.94324	147.79797	1394.75757	-209.21912	23.99972	886.27893	-148.64868	338.34753	852.83185	16.35388	158.20723	843.85925	-194.52600	29.40401	440.60138	-144.69104	357.32837	442.04831	-182.94812	72.08024	62.69353	152.33191	297.76544	203.95866
641	5.333	-1.73999	146.68204	1395.45276	-212.64478	22.74156	886.29590	-153.63770	337.51715	853.83472	12.26550	158.27875	844.21637	-196.32788	29.14901	440.59149	-154.58667	356.42230	443.14957	-183.01208	72.11440	62.70735	141.95679	295.52646	204.99796
642	5.342	-6.35437	145.62657	1396.15601	-215.93457	21.50322	886.29492	-158.58826	336.71851	854.86523	8.26941	158.46257	844.59009	-198.08044	28.91694	440.58353	-164.38013	355.39584	444.30338	-183.06750	72.15904	62.72880	131.16931	293.40512	205.38577
643	5.350	-10.90173	144.63100	1396.85962	-219.09814	20.28587	886.27515	-163.49585	335.94897	855.91119	4.36292	158.74815	844.97168	-199.78162	28.70006	440.57407	-174.06897	354.27048	445.49805	-183.11414	72.21352	62.75658	119.96399	291.43646	205.10448
644	5.358	-15.38513	143.69453	1397.55566	-222.14697	19.09151	886.23590	-168.35657	335.20667	856.95996	0.54163	159.12378	845.35309	-201.43079	28.49194	440.56000	-183.65259	353.06476	446.72122	-183.15198	72.27682	62.78938	108.33728	289.65155	204.14986
645	5.367	-19.80786	142.81627	1398.23706	-225.09314	17.92282	886.17664	-173.16577	334.49026	857.99902	-3.19910	159.57681	845.72687	-203.02759	28.28762	440.53851	-193.13123	351.79391	447.96048	-183.18176	72.34772	62.82587	96.28711	288.07684	202.53090
646	5.375	-24.17407	141.99530	1398.89673	-227.94946	16.78295	886.09723	-177.92017	333.79904	859.01666	-6.86499	160.09398	846.08679	-204.57312	28.08379	440.50714	-202.50610	350.46979	449.20389	-183.20349	72.42491	62.86469	83.81299	286.73383	200.26924
647	5.383	-28.48816	141.23071	1399.52869	-230.72961	15.67537	885.99780	-182.61658	333.13278	860.00214	-10.46265	160.66176	846.42798	-206.06873	27.87865	440.46399	-211.77795	349.10129	450.44046	-183.21863	72.50699	62.90462	70.91565	285.63873	197.39816
648	5.392	-32.75500	140.52173	1400.12830	-233.44702	14.60361	885.87891	-187.25330	332.49161	860.94617	-13.99927	161.26677	846.74683	-207.51660	27.67186	440.40771	-220.94775	347.69489	451.66058	-183.22742	72.59261	62.94449	57.59778	284.80280	193.96118
649	5.400	-36.97937	139.86772	1400.69177	-236.11499	13.57105	885.74146	-191.82947	331.87595	861.84119	-17.48242	161.89619	847.04120	-208.91931	27.46426	440.33765	-230.01526	346.25568	452.85623	-183.23083	72.68051	62.98324	43.86328	284.23233	190.01053
650	5.408	-41.16650	139.26822	1401.21655	-238.74561	12.58068	885.58667	-196.34583	331.28619	862.68152	-20.92004	162.53822	847.31036	-210.27991	27.25763	440.25372	-238.97925	344.78787	454.02130	-183.22937	72.76957	63.01995	29.71790	283.92914	185.60542
651	5.417	-45.32092	138.72289	1401.70129	-241.35046	11.63490	885.41589	-200.80444	330.72269	863.46313	-24.32031	163.18242	847.55463	-211.60193	27.05427	440.15646	-247.83752	343.29559	455.15140	-183.22400	72.85884	63.05386	15.16919	283.89084	180.81021
652	5.425	-49.44727	138.23151	1402.14587	-243.93970	10.73534	885.23090	-205.20825	330.18542	864.18390	-27.69080	163.82001	847.77533	-212.88855	26.85679	440.04700	-256.58643	341.78345	456.24405	-183.21472	72.94756	63.08443	0.22705	284.11102	175.69261
653	5.433	-53.54993	137.79396	1402.55078	-246.52136	9.88279	885.03333	-209.56201	329.67413	864.84308	-31.03906	164.44418	847.97461	-214.14417	26.66778	439.92682	-265.22131	340.25662	457.29828	-183.20203	73.03515	63.11127	-15.09680	284.57971	170.32205
654	5.442	-57.63245	137.41017	1402.91772	-249.10242	9.07705	884.82495	-213.87097	329.18787	865.44147	-34.37219	165.05016	848.15497	-215.37244	26.48956	439.79779	-273.73718	338.72125	458.31451	-183.18616	73.12128	63.13431	-30.78821	285.28348	164.76807
655	5.450	-61.69861	137.08002	1403.24841	-251.68726	8.31702	884.60754	-218.14172	328.72528	865.98071	-37.69617	165.63527	848.31903	-216.57788	26.32406	439.66193	-282.12781	337.18405	459.29434	-183.16736	73.20579	63.15367	-46.83032	286.20572	159.09900
656	5.458	-65.75110	136.80331	1403.54553	-254.27905	7.60065	884.38281	-222.38098	328.28433	866.46338	-41.01636	166.19884	848.46936	-217.76453	26.17271	439.52133	-290.38721	335.65244	460.24005	-183.14490	73.28871	63.16971	-63.20422	287.32706	153.38089
657	5.467	-69.79272	136.57980	1403.81140	-256.87903	6.92507	884.15228	-226.59619	327.86249	866.89240	-44.33752	166.74200	848.60809	-218.93738	26.03639	439.37787	-298.50940	334.13409	461.15448	-183.11926	73.37028	63.18303	-79.88831	288.62567	147.67650
658	5.475	-73.82532	136.40912	1404.04858	-259.48706	6.28681	883.91748	-230.79517	327.45670	867.27106	-47.66333	167.26740	848.73694	-220.10046	25.91554	439.23334	-306.48889	332.63672	462.04071	-183.08972	73.45086	63.19444	-96.85803	290.07776	142.04474
659	5.483	-77.85071	136.29074	1404.25952	-262.10181	5.68191	883.67957	-234.98511	327.06366	867.60242	-50.99670	167.77887	848.85687	-221.25916	25.81017	439.08914	-314.32104	331.16791	462.90192	-183.05627	73.53096	63.20490	-114.08691	291.65826	136.54016
660	5.492	-81.87048	136.22414	1404.44629	-264.72107	5.10613	883.43958	-239.17346	326.67978	867.88965	-54.34021	168.28102	848.96814	-222.41772	25.71999	438.94641	-322.00220	329.73477	463.74109	-183.01868	73.61119	63.21549	-131.54565	293.34146	131.21269
661	5.500	-85.88550	136.20868	1404.61072	-267.34241	4.55522	883.19843	-243.36682	326.30145	868.13525	-57.69543	168.77887	849.07037	-223.58154	25.64452	438.80597	-329.52966	328.34402	464.56100	-182.97693	73.69221	63.22736	-149.20276	295.10165	126.10748
662	5.508	-89.89697	136.24374	1404.75403	-269.96313	4.02514	882.95673	-247.57141	325.92526	868.34155	-61.06433	169.27740	849.16266	-224.75488	25.58322	438.66818	-336.90210	327.00174	465.36417	-182.93127	73.77473	63.24167	-167.02454	296.91388	121.26479
663	5.517	-93.90588	136.32869	1404.87720	-272.58118	3.51219	882.71484	-251.79248	325.54800	868.51050	-64.44836	169.78134	849.24353	-225.94299	25.53552	438.53323	-344.11914	325.71332	466.15268	-182.88269	73.85943	63.25948	-184.97559	298.75464	116.71993
664	5.525	-97.91309	136.46295	1404.98083	-275.19470	3.01328	882.47296	-256.03503	325.16693	868.64355	-67.84912	170.29475	849.31128	-227.15015	25.50097	438.40109	-351.18127	324.48361	466.92831	-182.83191	73.94697	63.28179	-203.01868	300.60217	112.50328
665	5.533	-101.91956	136.64606	1405.06519	-277.80347	2.52607	882.23108	-260.30298	324.77997	868.74182	-71.26868	170.82092	849.36401	-228.38098	25.47925	438.27142	-358.08997	323.31689	467.69241	-182.78040	74.03792	63.30942	-221.11609	302.43701	108.64012
666	5.542	-105.92639	136.87753	1405.13013	-280.40808	2.04900	881.98889	-264.59912	324.38562	868.80627	-74.70947	171.36218	849.40002	-229.63940	25.47021	438.14386	-364.84729	322.21674	468.44589	-182.72961	74.13278	63.34302	-239.22852	304.24210	105.15059
667	5.550	-109.93481	137.15706	1405.17529	-283.01074	1.58138	881.74591	-268.92651	323.98331	868.83771	-78.17419	171.91995	849.41779	-230.92932	25.47393	438.01788	-371.45569	321.18622	469.18918	-182.68103	74.23197	63.38300	-257.31738	306.00275	102.04955
668	5.558	-113.94617	137.48433	1405.20032	-285.61487	1.12337	881.50146	-273.28650	323.57306	868.83679	-81.66650	172.49469	849.41608	-232.25415	25.49072	437.89294	-377.91809	320.22769	469.92212	-182.63708	74.33580	63.42964	-275.34351	307.70670	99.34653
669	5.567	-117.96204	137.85910	1405.20447	-288.22510	0.67598	881.25458	-277.68079	323.15582	868.80420	-85.19031	173.08614	849.39423	-233.61707	25.52112	437.76840	-384.23792	319.34293	470.64404	-182.59973	74.44450	63.48295	-293.26819	309.34399	97.04564
670	5.575	-121.98376	138.28110	1405.18701	-290.84778	0.24089	881.00427	-282.11011	322.73322	868.74060	-88.75000	173.69333	849.35187	-235.02112	25.56593	437.64352	-390.41821	318.53284	471.35349	-182.57141	74.55824	63.54279	-311.05334	310.90662	95.14562
671	5.583	-126.01367	138.75006	1405.14697	-293.48987	-0.17956	880.74927	-286.57532	322.30756	868.64691	-92.35022	174.31488	849.28931	-236.46863	25.62619	437.51761	-396.46289	317.79767	472.04837	-182.55408	74.67719	63.60883	-328.66223	312.38852	93.64000
672	5.592	-130.05322	139.26567	1405.08374	-296.15894	-0.58260	880.48822	-291.07666	321.88156	868.52380	-95.99609	174.94922	849.20715	-237.96252	25.70322	437.38971	-402.37646	317.13669	472.72583	-182.54944	74.80147	63.68065	-346.05872	313.78522	92.51727
673	5.600	-134.10474	139.82745	1404.99597	-298.86353	-0.96518	880.21954	-295.61450	321.45859	868.37231	-99.69226	175.59471	849.10620	-239.50488	25.79855	437.25891	-408.16345	316.54843	473.38232	-182.55896	74.93127	63.75769	-363.20789	315.09378	91.76123
674	5.608	-138.16980	140.43488	1404.88293	-301.61169	-1.32415	879.94165	-300.18933	321.04214	868.19330	-103.44336	176.24991	848.98749	-241.09827	25.91394	437.12402	-413.82935	316.03058	474.01364	-182.58362	75.06682	63.83932	-380.07593	316.31256	91.35138
675	5.617	-142.25073	141.08719	1404.74341	-304.41187	-1.65639	879.65295	-304.80127	320.63593	867.98755	-107.25366	176.91370	848.85205	-242.74500	26.05126	436.98386	-419.38062	315.57999	474.61502	-182.62488	75.20841	63.92490	-396.63049	317.44107	91.26335
676	5.625	-146.34912	141.78349	1404.57617	-307.27161	-1.95901	879.35162	-309.45105	320.24371	867.75592	-111.12695	177.58531	848.70074	-244.44775	26.21246	436.83694	-424.82446	315.19290	475.18137	-182.68225	75.35641	64.01373	-412.84070	318.47983	91.46942
677	5.633	-150.46716	142.52266	1404.38013	-310.19800	-2.22937	879.03595	-314.13892	319.86911	867.49896	-115.06604	178.26448	848.53406	-246.20911	26.39948	436.68176	-430.16919	314.86499	475.70724	-182.75647	75.51126	64.10515	-428.67700	319.43018	91.93891
678	5.642	-154.60620	143.30338	1404.15381	-313.19727	-2.46532	878.70416	-318.86572	319.51556	867.21722	-119.07324	178.95143	848.35223	-248.03223	26.61409	436.51666	-435.42444	314.59155	476.18723	-182.84705	75.67343	64.19853	-444.11145	320.29413	92.63876
679	5.650	-158.76807	144.12411	1403.89624	-316.27454	-2.66512	878.35461	-323.63245	319.18634	866.91089	-123.15039	179.64684	848.15497	-249.92004	26.85784	436.33987	-440.60046	314.36765	476.61588	-182.95398	75.84338	64.29334	-459.11780	321.07428	93.53398
680	5.658	-162.95422	144.98315	1403.60583	-319.43420	-2.82752	877.98553	-328.44019	318.88425	866.58014	-127.29810	180.35184	847.94153	-251.87610	27.13194	436.14969	-445.70862	314.18823	476.98795	-183.07654	76.02157	64.38912	-473.67224	321.77344	94.58812
681	5.667	-167.16626	145.87856	1403.28162	-322.67920	-2.95173	877.59540	-333.29028	318.61185	866.22473	-131.51672	181.06793	847.71069	-253.90356	27.43718	435.94424	-450.76050	314.04846	477.29843	-183.21472	76.20834	64.48555	-487.75281	322.39474	95.76384
682	5.675	-171.40588	146.80829	1402.92236	-326.01160	-3.03733	877.18262	-338.18457	318.37125	865.84448	-135.80652	181.79691	847.46100	-256.00635	27.77393	435.72186	-455.76831	313.94357	477.54263	-183.36829	76.40388	64.58248	-501.34009	322.94131	97.02342
683	5.683	-175.67419	147.77016	1402.52722	-329.43286	-3.08425	876.74591	-343.12524	318.16422	865.43903	-140.16687	182.54089	847.19092	-258.18762	28.14208	435.48090	-460.74377	313.86914	477.71609	-183.53699	76.60825	64.67992	-514.41724	323.41617	98.32925
684	5.692	-179.97302	148.76193	1402.09546	-332.94348	-3.09256	876.28406	-348.11438	317.99213	865.00769	-144.59766	183.30220	846.89856	-260.45105	28.54111	435.21979	-465.69849	313.82111	477.81464	-183.72058	76.82123	64.77808	-526.97034	323.82220	99.64439
685	5.700	-184.30396	149.78137	1401.62646	-336.54346	-3.06242	875.79596	-353.15527	317.85602	864.54999	-149.09888	184.08334	846.58246	-262.79944	28.97012	434.93719	-470.64258	313.79581	477.83423	-183.91956	77.04235	64.87737	-538.98792	324.16202	100.93305
686	5.708	-188.66895	150.82632	1401.12000	-340.23157	-2.99395	875.28082	-358.25085	317.75656	864.06519	-153.67053	184.88708	846.24133	-265.23584	29.42786	434.63196	-475.58508	313.78989	477.77090	-184.13391	77.27090	64.97840	-550.46057	324.43777	102.16103
687	5.717	-193.06946	151.89484	1400.57581	-344.00720	-2.88700	874.73810	-363.40540	317.69421	863.55249	-158.31360	185.71638	845.87427	-267.76208	29.91286	434.30313	-480.53259	313.80038	477.62067	-184.36414	77.50591	65.08199	-561.38293	324.65115	103.29613
688	5.725	-197.50732	152.98518	1399.99426	-347.86865	-2.74126	874.16742	-368.62280	317.66913	863.01129	-163.02942	186.57443	845.48096	-270.37903	30.42340	433.95007	-485.48999	313.82458	477.37930	-184.61047	77.74612	65.18915	-571.75037	324.80328	104.30840
689	5.733	-201.98474	154.09605	1399.37524	-351.81445	-2.55602	873.56873	-373.90808	317.68127	862.44061	-167.81970	187.46468	845.06152	-273.08728	30.95760	433.57242	-490.45886	313.86005	477.04245	-184.87317	77.99008	65.30114	-581.56140	324.89444	105.17048
690	5.742	-206.50330	155.22656	1398.71912	-355.84290	-2.33016	872.94226	-379.26672	317.73053	861.83972	-172.68750	188.39084	844.61688	-275.88538	31.51340	433.17017	-495.43848	313.90454	476.60553	-185.15198	78.23618	65.41938	-590.81604	324.92413	105.85772
691	5.750	-211.06470	156.37637	1398.02612	-359.95239	-2.06219	872.28845	-384.70422	317.81671	861.20776	-177.63611	189.35692	844.14825	-278.77173	32.08858	432.74365	-500.42493	313.95590	476.06366	-185.44690	78.48261	65.54554	-599.51599	324.89105	106.34842
692	5.758	-215.67065	157.54576	1397.29663	-364.14136	-1.75034	871.60828	-390.22668	317.93951	860.54395	-182.66895	190.36711	843.65747	-281.74243	32.68073	432.29361	-505.41162	314.01221	475.41202	-185.75769	78.72752	65.68153	-607.66418	324.79306	106.62405
693	5.767	-220.32263	158.73566	1396.53088	-368.40845	-1.39259	870.90283	-395.83984	318.09888	859.84766	-187.79028	191.42586	843.14673	-284.79333	33.28720	431.82123	-510.38904	314.07166	474.64584	-186.08313	78.96900	65.82957	-615.26575	324.62726	106.66953
694	5.775	-225.02161	159.94763	1395.72925	-372.75256	-0.98684	870.17371	-401.55005	318.29486	859.11847	-193.00452	192.53763	842.61829	-287.91882	33.90519	431.32828	-515.34558	314.13260	473.76093	-186.42249	79.20512	65.99225	-622.32654	324.39056	106.47362
695	5.783	-229.76880	161.18394	1394.89221	-377.17297	-0.53102	869.42261	-407.36267	318.52783	858.35657	-198.31543	193.70685	842.07489	-291.11267	34.53164	430.81689	-520.26807	314.19376	472.75397	-186.77429	79.43401	66.17256	-628.85510	324.07980	106.02940
696	5.792	-234.56470	162.44742	1394.02039	-381.66968	-0.02329	868.65192	-413.28308	318.79846	857.56274	-203.72717	194.93774	841.51904	-294.36780	35.16333	430.29001	-525.14270	314.25421	471.62311	-187.13733	79.65380	66.37404	-634.86267	323.69238	105.33490
697	5.800	-239.40967	163.74149	1393.11499	-386.24304	0.53788	867.86420	-419.31555	319.10791	856.73865	-209.24292	196.23405	840.95374	-297.67786	35.79697	429.75110	-529.95532	314.31357	470.36862	-187.51013	79.86273	66.60078	-640.36340	323.22696	104.39371
698	5.808	-244.30408	165.06989	1392.17810	-390.89441	1.15353	867.06256	-425.46313	319.45789	855.88727	-214.86511	197.59882	840.38171	-301.03577	36.42924	429.20444	-534.69287	314.37225	468.99347	-187.89124	80.05908	66.85754	-645.37585	322.68384	103.21550
699	5.817	-249.24805	166.43668	1391.21252	-395.62512	1.82422	866.25043	-431.72815	319.85056	855.01312	-220.59546	199.03415	839.80621	-304.43542	37.05690	428.65512	-539.34412	314.43143	467.50394	-188.27991	80.24117	67.14983	-649.92371	322.06580	101.81654
700	5.825	-254.24158	167.84604	1390.22229	-400.43799	2.54993	865.43182	-438.11047	320.28876	854.12256	-226.43445	200.54092	839.23083	-307.87244	37.67696	428.10910	-543.90149	314.49341	465.91013	-188.67493	80.40730	67.48389	-654.03650	321.37842	100.21986
701	5.833	-259.28455	169.30202	1389.21289	-405.33606	3.33021	864.61145	-444.60889	320.77582	853.22388	-232.38098	202.11861	838.65967	-311.34265	38.28674	427.57318	-548.36047	314.56155	464.22638	-189.07605	80.55575	67.86677	-657.75037	320.63043	98.45505
702	5.842	-264.37708	170.80836	1388.19141	-410.32336	4.16419	863.79425	-451.21973	321.31555	852.32770	-238.43274	203.76498	838.09760	-314.84460	38.88399	427.05515	-552.72278	314.64047	462.47137	-189.48352	80.68465	68.30626	-661.10681	319.83392	96.55763
703	5.850	-269.51929	172.36835	1387.16663	-415.40369	5.05083	862.98602	-457.93774	321.91235	851.44666	-244.58630	205.47618	837.55035	-318.37805	39.46692	426.56348	-556.99451	314.73596	460.66797	-189.89856	80.79193	68.81084	-664.15320	319.00406	94.56799
704	5.858	-274.71143	173.98450	1386.14905	-420.58179	5.98902	862.19299	-464.75537	322.57074	850.59564	-250.83618	207.24654	837.02466	-321.94629	40.03427	426.10742	-561.18835	314.85495	458.84283	-190.32312	80.87526	69.38960	-666.94177	318.15875	92.52970
705	5.867	-279.95349	175.65851	1385.15051	-425.86194	6.97786	861.42194	-471.66321	323.29553	849.79138	-257.17603	209.06882	836.52820	-325.55383	40.58521	425.69669	-565.32312	315.00534	457.02563	-190.76038	80.93191	70.05204	-669.52625	317.31796	90.48750
706	5.875	-285.24573	177.39099	1384.18433	-431.24841	8.01677	860.68005	-478.65039	324.09155	849.05200	-263.59839	210.93436	836.06964	-329.20789	41.11934	425.34122	-569.42224	315.19574	455.24805	-191.21399	80.95870	70.80797	-671.96106	316.50275	88.48502
707	5.883	-290.58850	179.18146	1383.26465	-436.74536	9.10571	859.97504	-485.70422	324.96344	848.39661	-270.09448	212.83347	835.65826	-332.91833	41.63654	425.05084	-573.51453	315.43509	453.54236	-191.68909	80.95199	71.66721	-674.29700	315.73419	86.56242
708	5.892	-295.98157	181.02815	1382.40613	-442.35535	10.24525	859.31458	-492.81177	325.91544	847.84436	-276.65527	214.75592	835.30389	-336.69641	42.13690	424.83484	-577.63098	315.73239	451.94022	-192.19153	80.90757	72.63936	-676.57922	315.03210	84.75428
709	5.900	-301.42480	182.92819	1381.62329	-448.08057	11.43660	858.70654	-499.95874	326.95129	847.41412	-283.27148	216.69147	835.01605	-340.55627	42.62054	424.70169	-581.80457	316.09613	450.47095	-192.72913	80.82076	73.73361	-678.84387	314.41391	83.08781
710	5.908	-306.91736	184.87747	1380.93030	-453.92200	12.68162	858.15863	-507.13171	328.07404	847.12311	-289.93347	218.63049	834.80420	-344.51270	43.08750	424.65851	-586.06750	316.53394	449.16025	-193.30872	80.68642	74.95836	-681.11731	313.89346	81.58186
711	5.917	-312.45825	186.87088	1380.33960	-459.87903	13.98263	857.67828	-514.31702	329.28571	846.98651	-296.63245	220.56459	834.67651	-348.58167	43.53761	424.71069	-590.44836	317.05206	448.02893	-193.93982	80.49915	76.32100	-683.41223	313.48022	80.24655
712	5.925	-318.04553	188.90244	1379.86243	-465.94958	15.34229	857.27240	-521.50256	330.58743	847.01636	-303.36023	222.48709	834.64001	-352.77954	43.97038	424.86169	-594.97034	317.65518	447.09195	-194.63196	80.25338	77.82766	-685.72986	313.17865	79.08371
713	5.933	-323.67712	190.96545	1379.50745	-472.12988	16.76337	856.94702	-528.67700	331.97913	847.22125	-310.10950	224.39360	834.69989	-357.12390	44.38490	425.11264	-599.64856	318.34595	446.35785	-195.39514	79.94370	79.48302	-688.05920	312.98788	78.08804
714	5.942	-329.34961	193.05289	1379.28076	-478.41467	18.24851	856.70746	-535.83142	333.45944	847.60522	-316.87427	226.28217	834.85944	-361.63086	44.77977	425.46222	-604.48889	319.12494	445.82834	-196.24084	79.56507	81.29008	-690.37903	312.90207	77.24866
715	5.950	-335.05933	195.15746	1379.18579	-484.79712	19.79986	856.55804	-542.95813	335.02585	848.16797	-323.64990	228.15344	835.11975	-366.31653	45.15300	425.90674	-609.48694	319.99060	445.49863	-197.18030	79.11320	83.25011	-692.66077	312.91086	76.55090
716	5.958	-340.80212	197.27200	1379.22241	-491.26892	21.41889	856.50171	-550.05164	336.67450	848.90417	-330.43250	230.01053	835.47955	-371.19568	45.50201	426.44006	-614.62610	320.93933	445.35767	-198.22571	78.58480	85.36260	-694.87170	313.00024	75.97804
717	5.967	-346.57312	199.38966	1379.38794	-497.81982	23.10612	856.54022	-557.10779	338.40039	849.80383	-337.21936	231.85861	835.93561	-376.28271	45.82355	427.05371	-619.88049	321.96567	445.38904	-199.39026	77.97792	87.62523	-696.97620	313.15378	75.51286
718	5.975	-352.36755	201.50406	1379.67627	-504.43958	24.86089	856.67395	-564.12366	340.19742	850.85217	-344.00842	233.70438	836.48260	-381.58997	46.11361	427.73727	-625.21326	323.06262	445.57172	-200.68567	77.29223	90.03405	-698.94177	313.35376	75.13869
719	5.983	-358.17981	203.60956	1380.07825	-511.11609	26.68129	856.90167	-571.09802	342.05853	852.03052	-350.79773	235.55537	837.11328	-387.12830	46.36751	428.47858	-630.58118	324.22208	445.88126	-202.12561	76.52921	92.58366	-700.73987	313.58249	74.84020
720	5.992	-364.00476	205.70126	1380.58252	-517.83679	28.56400	857.22064	-578.02966	343.97592	853.31641	-357.58508	237.41905	837.81866	-392.90698	46.57985	429.26401	-635.93567	325.43518	446.29083	-203.72327	75.69233	95.26745	-702.34778	313.82343	74.60365
721	6.000	-369.83679	207.77519	1381.17529	-524.58923	30.50431	857.62634	-584.91760	345.94122	854.68481	-364.36780	239.30203	838.58838	-398.93457	46.74461	430.07904	-641.22644	326.69281	446.77240	-205.49109	74.78710	98.07801	-703.75183	314.06219	74.41687
722	6.008	-375.67126	209.82832	1381.84119	-531.36072	32.49614	858.11267	-591.76038	347.94586	856.10858	-371.14221	241.20924	839.41040	-405.21704	46.85527	430.90833	-646.40466	327.98599	447.29779	-207.44177	73.82109	101.00753	-704.94641	314.28720	74.26916
723	6.017	-381.50403	211.85854	1382.56360	-538.13831	34.53218	858.67188	-598.55530	349.98102	857.55975	-377.90344	243.14325	840.27148	-411.75952	46.90502	431.73633	-651.42566	329.30627	447.83978	-209.58752	72.80382	104.04820	-705.93445	314.49005	74.15094
724	6.025	-387.33044	213.86462	1383.32520	-544.91052	36.60403	859.29443	-605.29944	352.03812	859.01050	-384.64441	245.10373	841.15723	-418.56531	46.88707	432.54758	-656.25085	330.64590	448.37308	-211.93909	71.74662	107.19274	-706.72668	314.66577	74.05357
725	6.033	-393.14783	215.84622	1384.10913	-551.66565	38.70242	859.96948	-611.98743	354.10892	860.43390	-391.35730	247.08719	842.05225	-425.63611	46.79498	433.32700	-660.85120	331.99823	448.87509	-214.50647	70.66248	110.43481	-707.34094	314.81256	73.96918
726	6.042	-398.95325	217.80373	1384.89893	-558.39368	40.81740	860.68506	-618.61316	356.18570	861.80511	-398.03259	249.08696	842.94031	-432.97327	46.62312	434.06039	-665.20715	333.35764	449.32678	-217.29846	69.56578	113.76943	-707.79895	314.93161	73.89060
727	6.050	-404.74500	219.73816	1385.67981	-565.08459	42.93868	861.42816	-625.16858	358.26123	863.10205	-404.65857	251.09340	843.80499	-440.57556	46.36709	434.73486	-669.30920	334.71957	449.71301	-220.32239	68.47208	117.19325	-708.12561	315.02646	73.81143
728	6.058	-410.52185	221.65106	1386.43848	-571.72986	45.05581	862.18536	-631.64490	360.32913	864.30609	-411.22327	253.09433	844.62994	-448.44104	46.02412	435.33908	-673.15759	336.08057	450.02310	-223.58337	67.39785	120.70470	-708.34705	315.10245	73.72618
729	6.067	-416.28333	223.54436	1387.16406	-578.32190	47.15845	862.94354	-638.03210	362.38351	865.40265	-417.71423	255.07571	845.39960	-456.56580	45.59352	435.86386	-676.76135	337.43790	450.25073	-227.08630	66.36028	124.30397	-708.48792	315.16605	73.63042
730	6.075	-422.02966	225.42012	1387.84851	-584.85339	49.23667	863.69006	-644.31946	364.41931	866.38141	-424.11829	257.02243	846.09991	-464.94543	45.07693	436.30252	-680.13586	338.78940	450.39395	-230.83337	65.37698	127.99275	-708.57117	315.22415	73.52094
731	6.083	-427.76038	227.28050	1388.48645	-591.31873	51.28111	864.41370	-650.49695	366.43198	867.23621	-430.42322	258.91916	846.71899	-473.57312	44.47855	436.65131	-683.30164	340.13318	450.45493	-234.82629	64.46577	131.77374	-708.61633	315.28345	73.39597
732	6.092	-433.47668	229.12750	1389.07507	-597.71204	53.28323	865.10504	-656.55359	368.41748	867.96533	-436.61755	260.75116	847.24805	-482.44055	43.80513	436.90958	-686.28259	341.46716	450.43915	-239.06555	63.64441	135.64990	-708.63928	315.34979	73.25516
733	6.100	-439.17859	230.96281	1389.61462	-604.02820	55.23550	865.75714	-662.48059	370.37228	868.57074	-442.69031	262.50513	847.68158	-491.53723	43.06588	437.08026	-689.10266	342.78882	450.35513	-243.55164	62.93027	139.62352	-708.65198	315.42776	73.09959
734	6.108	-444.86633	232.78767	1390.10767	-610.26355	57.13148	866.36584	-668.26868	372.29318	869.05786	-448.63269	264.16968	848.01837	-500.85242	42.27229	437.16971	-691.78552	344.09485	450.21326	-248.28479	62.34007	143.69510	-708.66321	315.52036	72.93166
735	6.117	-450.53918	234.60271	1390.55896	-616.41345	58.96602	866.93011	-673.91077	374.17737	869.43488	-454.43811	265.73590	848.26123	-510.37170	41.43767	437.18774	-694.35242	345.38092	450.02530	-253.26526	61.88940	147.86203	-708.67786	315.62878	72.75487
736	6.125	-456.19690	236.40787	1390.97498	-622.47498	60.73522	867.45190	-679.40125	376.02225	869.71198	-460.10144	267.19757	848.41718	-520.07971	40.57682	437.14743	-696.82166	346.64163	449.80338	-258.49548	61.59238	152.11734	-708.69836	315.75256	72.57349
737	6.133	-461.83801	238.20233	1391.36365	-628.44592	62.43656	867.93646	-684.73572	377.82562	869.90076	-465.62024	268.55090	848.49701	-529.95862	39.70544	437.06461	-699.20837	347.87054	449.55936	-263.97913	61.46112	156.44839	-708.72571	315.88953	72.39225
738	6.142	-467.45935	239.98445	1391.73328	-634.32410	64.06882	868.39160	-689.91125	379.58563	870.01337	-470.99377	269.79459	848.51465	-539.98962	38.83966	436.95721	-701.52356	349.06042	449.30429	-269.72156	61.50522	160.83580	-708.75916	316.03622	72.21589
739	6.150	-473.05847	241.75183	1392.09314	-640.10925	65.63208	868.82733	-694.92688	381.30072	870.06201	-476.22278	270.92914	848.48639	-550.15198	37.99553	436.84470	-703.77600	350.20340	449.04773	-275.73108	61.73134	165.25258	-708.79749	316.18829	72.04887
740	6.158	-478.63147	243.50137	1392.45166	-645.80139	67.12762	869.25537	-699.78210	382.96985	870.05811	-481.31018	271.95654	848.42999	-560.42322	37.18861	436.74701	-705.97131	351.29169	448.79764	-282.01868	62.14265	169.66360	-708.83923	316.34085	71.89500
741	6.167	-484.17419	245.22932	1392.81726	-651.40149	68.55783	869.68823	-704.47791	384.59247	870.01227	-486.26013	272.87958	848.36328	-570.78088	36.43356	436.68378	-708.11340	352.31781	448.56018	-288.59778	62.73851	174.02557	-708.88293	316.48889	71.75729
742	6.175	-489.68103	246.93152	1393.19739	-656.91248	69.92602	870.13855	-709.01599	386.16849	869.93353	-491.07751	273.70123	848.30353	-581.20154	35.74394	436.67328	-710.20447	353.27533	448.33957	-295.48450	63.51416	178.28738	-708.92688	316.62778	71.63772
743	6.183	-495.14734	248.60349	1393.59790	-662.33704	71.23627	870.61816	-713.39929	387.69846	869.82947	-495.76868	274.42429	848.26599	-591.66223	35.13195	436.73178	-712.24695	354.15924	448.13840	-302.69690	64.46062	182.39102	-708.97058	316.75348	71.53731
744	6.192	-500.56824	250.24069	1394.02356	-667.68005	72.49323	871.13763	-717.63049	389.18335	869.70612	-500.33948	275.05096	848.26331	-602.14050	34.60838	436.87253	-714.24231	354.96631	447.95758	-310.25452	65.56469	186.27289	-709.01331	316.86285	71.45606
745	6.200	-505.93835	251.83870	1394.47778	-672.94617	73.70191	871.70544	-721.71326	390.62460	869.56799	-504.79602	275.58267	848.30511	-612.61536	34.18255	437.10535	-716.19275	355.69540	447.79681	-318.17908	66.80921	189.86571	-709.05530	316.95380	71.39319
746	6.208	-511.25281	253.39334	1394.96204	-678.14050	74.86749	872.32758	-725.65149	392.02399	869.41821	-509.14490	276.02014	848.39716	-623.06677	33.86235	437.43613	-718.10071	356.34760	447.65472	-326.49182	68.17342	193.10052	-709.09583	317.02509	71.34722
747	6.217	-516.50818	254.90096	1395.47632	-683.26917	75.99500	873.00720	-729.44958	393.38351	869.25867	-513.39221	276.36346	848.54169	-633.47839	33.65427	437.86676	-719.96863	356.92603	447.52921	-335.21448	69.63354	195.90926	-709.13562	317.07666	71.31621
748	6.225	-521.70105	256.35849	1396.01929	-688.33728	77.08924	873.74457	-733.11218	394.70523	869.09045	-517.54358	276.61243	848.73743	-643.83484	33.56342	438.39514	-721.80017	357.43573	447.41769	-344.36731	71.16345	198.22710	-709.17468	317.10907	71.29794
749	6.233	-526.82874	257.76355	1396.58801	-693.35046	78.15448	874.53711	-736.64465	395.99115	868.91400	-521.60510	276.76694	848.97980	-654.12415	33.59360	439.01547	-723.59802	357.88342	447.31732	-353.96912	72.73546	199.99512	-709.21301	317.12375	71.29009
750	6.242	-531.89001	259.11459	1397.17871	-698.31287	79.19435	875.37964	-740.05286	397.24301	868.72925	-525.58191	276.82742	849.26184	-664.33655	33.74720	439.71878	-725.36584	358.27682	447.22519	-364.03699	74.32115	201.16257	-709.25085	317.12253	71.29039
751	6.250	-536.88440	260.41068	1397.78638	-703.22815	80.21167	876.26453	-743.34363	398.46210	868.53601	-529.47937	276.79529	849.57446	-674.46545	34.02526	440.49362	-727.10632	358.62442	447.13843	-374.58508	75.89221	201.68898	-709.28821	317.10757	71.29672
752	6.258	-541.81213	261.65173	1398.40540	-708.10022	81.20840	877.18237	-746.52405	399.64929	868.33392	-533.30261	276.67316	849.90759	-684.50574	34.42730	441.32690	-728.82214	358.93481	447.05447	-385.62317	77.42118	201.54587	-709.32507	317.08130	71.30718
753	6.267	-546.67419	262.83817	1399.02966	-712.93030	82.18552	878.12244	-749.60242	400.80487	868.12286	-537.05676	276.46518	850.25049	-694.45471	34.95128	442.20462	-730.51501	359.21631	446.97086	-397.15857	78.88222	200.71796	-709.36121	317.04614	71.32015
754	6.275	-551.47302	263.97098	1399.65271	-717.71985	83.14316	879.07300	-752.58801	401.92847	867.90277	-540.74719	276.17715	850.59277	-704.31042	35.59357	443.11292	-732.18689	359.47641	446.88559	-409.19519	80.25169	199.20389	-709.39636	317.00452	71.33427
755	6.283	-556.21155	265.05142	1400.26843	-722.46985	84.08054	880.02228	-755.48987	403.01920	867.67377	-544.37952	275.81635	850.92493	-714.07239	36.34883	444.03867	-733.83801	359.72159	446.79684	-421.73230	81.50861	197.01636	-709.43005	316.95862	71.34844
756	6.292	-560.89246	266.08105	1400.87061	-727.18030	84.99615	880.95844	-758.31799	404.07559	867.43616	-547.95935	275.39139	851.23859	-723.74011	37.21011	444.97028	-735.46887	359.95694	446.70325	-434.76599	82.63511	194.18176	-709.46155	316.91052	71.36184
757	6.300	-565.51941	267.06134	1401.45337	-731.85168	85.88794	881.87048	-761.08362	405.09583	867.19043	-551.49158	274.91180	851.52704	-733.31287	38.16893	445.89810	-737.07922	360.18616	446.60373	-448.28870	83.61656	190.73930	-709.49084	316.86197	71.37385
758	6.308	-570.09631	267.99374	1402.01147	-736.48376	86.75343	882.74835	-763.79700	406.07776	866.93707	-554.98279	274.38776	851.78546	-742.79016	39.21546	446.81479	-738.66833	360.41138	446.49753	-462.28967	84.44180	186.73959	-709.51697	316.81436	71.38408
759	6.317	-574.62756	268.87946	1402.54016	-741.07654	87.59003	883.58325	-766.46887	407.01926	866.67682	-558.43860	273.82941	852.01068	-752.17078	40.33883	447.71536	-740.23621	360.63348	446.38425	-476.75403	85.10307	182.24301	-709.53967	316.76880	71.39233
760	6.325	-579.11633	269.71933	1403.03552	-745.63123	88.39523	884.36786	-769.10901	407.91818	866.41028	-561.86462	273.24649	852.20129	-761.45276	41.52748	448.59717	-741.78186	360.85208	446.26373	-491.66565	85.59603	177.31775	-709.55872	316.72595	71.39861
761	6.333	-583.56702	270.51392	1403.49414	-750.14880	89.16681	885.09644	-771.72742	408.77274	866.13818	-565.26721	272.64780	852.35736	-770.63416	42.76950	449.45956	-743.30554	361.06583	446.13620	-507.00452	85.91955	172.03770	-709.57410	316.68619	71.40306
762	6.342	-587.98352	271.26331	1403.91357	-754.63171	89.90311	885.76489	-774.33264	409.58157	865.86115	-568.65173	272.04089	852.48029	-779.71228	44.05311	450.30368	-744.80750	361.27274	446.00204	-522.74890	86.07552	166.48029	-709.58582	316.64951	71.40601
763	6.350	-592.36877	271.96735	1404.29211	-759.08289	90.60316	886.37073	-776.93176	410.34390	865.57983	-572.02380	271.43176	852.57220	-788.68420	45.36693	451.13193	-746.28821	361.47049	445.86194	-538.87537	86.06863	160.72433	-709.59412	316.61557	71.40791
764	6.358	-596.72620	272.62549	1404.62866	-763.50525	91.26678	886.91284	-779.53162	411.05966	865.29480	-575.38831	270.82458	852.63586	-797.54822	46.70039	451.94754	-747.74939	361.65668	445.71671	-555.35852	85.90601	154.84818	-709.59924	316.58383	71.40936
765	6.367	-601.05823	273.23685	1404.92285	-767.90369	91.89471	887.39160	-782.13708	411.72955	865.00665	-578.75037	270.22189	852.67444	-806.30188	48.04391	452.75418	-749.19275	361.82901	445.56732	-572.17200	85.59693	148.92776	-709.60193	316.55362	71.41103
766	6.375	-605.36804	273.80051	1405.17517	-772.28235	92.48856	887.80859	-784.75134	412.35501	864.71594	-582.11462	269.62442	852.69086	-814.94421	49.38911	453.55566	-750.62146	361.98572	445.41473	-589.28796	85.15247	143.03523	-709.60291	316.52405	71.41361
767	6.383	-609.65686	274.31528	1405.38647	-776.64636	93.05074	888.16632	-787.37708	412.93823	864.42334	-585.48474	269.03156	852.68799	-823.47449	50.72883	454.35541	-752.03821	362.12543	445.25989	-606.67737	84.58506	137.23769	-709.60291	316.49423	71.41786
768	6.392	-613.92664	274.78006	1405.55835	-781.00134	93.58435	888.46820	-790.01550	413.48199	864.12933	-588.86462	268.44135	852.66821	-831.89319	52.05714	455.15652	-753.44739	362.24747	445.10376	-624.31067	83.90823	131.59619	-709.60291	316.46332	71.42448
769	6.400	-618.17932	275.19379	1405.69299	-785.35144	94.09303	888.71826	-792.66663	413.98962	863.83459	-592.25696	267.85114	852.63348	-840.20178	53.36928	455.96146	-754.85291	362.35165	444.94705	-642.15808	83.13615	126.16519	-709.60364	316.43045	71.43414
770	6.408	-622.41541	275.55542	1405.79272	-789.70251	94.58070	888.92090	-795.32971	414.46469	863.53961	-595.66394	267.25763	852.58539	-848.40198	54.66153	456.77216	-756.25989	362.43842	444.79034	-660.18762	82.28337	120.99215	-709.60657	316.39493	71.44744
771	6.417	-626.63586	275.86414	1405.86035	-794.05872	95.05138	889.08093	-798.00378	414.91095	863.24493	-599.08801	266.65741	852.52472	-856.49597	55.93111	457.58978	-757.67297	362.50845	444.63406	-678.36829	81.36444	116.11735	-709.61267	316.35617	71.46489
772	6.425	-630.84143	276.11932	1405.89917	-798.42395	95.50890	889.20306	-800.68689	415.33203	862.95117	-602.53040	266.04715	852.45215	-864.48645	57.17602	458.41516	-759.09778	362.56281	444.47836	-696.66785	80.39372	111.57400	-709.62317	316.31375	71.48695
773	6.433	-635.03333	276.32062	1405.91199	-802.80212	95.95673	889.29193	-803.37781	415.73129	862.65875	-605.99207	265.42389	852.36786	-872.37659	58.39493	459.24847	-760.53894	362.60242	444.32324	-715.05310	79.38513	107.38844	-709.63928	316.26740	71.51405
774	6.442	-639.21130	276.46774	1405.90210	-807.19617	96.39777	889.35187	-806.07434	416.11163	862.36798	-609.47424	264.78522	852.27179	-880.16858	59.58708	460.08960	-762.00159	362.62817	444.16855	-733.49084	78.35197	103.58047	-709.66248	316.21695	71.54655
775	6.450	-643.37683	276.56079	1405.87256	-811.60876	96.83418	889.38690	-808.77625	416.47534	862.07935	-612.97791	264.12933	852.16370	-887.86487	60.75215	460.93808	-763.49060	362.64059	444.01395	-751.94714	77.30684	100.16371	-709.69373	316.16251	71.58486
776	6.458	-647.53015	276.59998	1405.82581	-816.04187	97.26726	889.40033	-811.48230	416.82397	861.79291	-616.50281	263.45493	852.04340	-895.46838	61.89017	461.79318	-765.01013	362.63980	443.85913	-770.38733	76.26150	97.14613	-709.73450	316.10422	71.62943
777	6.467	-651.67297	276.58569	1405.76428	-820.49646	97.69746	889.39502	-814.19226	417.15826	861.50891	-620.04993	262.76135	851.91052	-902.98059	63.00146	462.65402	-766.56384	362.62534	443.70367	-788.77673	75.22691	94.53040	-709.78577	316.04230	71.68077
778	6.475	-655.80603	276.51852	1405.69006	-824.97424	98.12433	889.37292	-816.90735	417.47815	861.22723	-623.62024	262.04837	851.76508	-910.40369	64.08649	463.51947	-768.15515	362.59637	443.54724	-807.07947	74.21316	92.31437	-709.84802	315.97705	71.73951
779	6.483	-659.93103	276.39911	1405.60413	-829.47571	98.54656	889.33545	-819.62805	417.78271	860.94781	-627.21448	261.31598	851.60693	-917.73938	65.14584	464.38824	-769.78723	362.55157	443.38953	-825.26013	73.22955	90.49151	-709.92224	315.90866	71.80637
780	6.492	-664.04944	276.22821	1405.50745	-834.00159	98.96213	889.28308	-822.35657	418.07034	860.67035	-630.83386	260.56439	851.43622	-924.98938	66.18008	465.25873	-771.46204	362.48929	443.23029	-843.28308	72.28455	89.05126	-710.00842	315.83731	71.88217
781	6.500	-668.16321	276.00656	1405.40039	-838.55212	99.36841	889.21558	-825.09485	418.33884	860.39447	-634.47961	259.79370	851.25330	-932.15686	67.18974	466.12921	-773.18176	362.40771	443.06946	-861.11292	71.38589	87.97946	-710.10608	315.76294	71.96776
782	6.508	-672.27429	275.73480	1405.28235	-843.12732	99.76234	889.13196	-827.84631	418.58551	860.11963	-638.15271	259.00397	851.05865	-939.24377	68.17519	466.99744	-774.94714	362.30511	442.90695	-878.71497	70.54056	87.25861	-710.21497	315.68527	72.06400
783	6.517	-676.38489	275.41364	1405.15271	-847.72791	100.14060	889.03058	-830.61389	418.80728	859.84528	-641.85510	258.19501	850.85278	-946.25354	69.13657	467.86093	-776.75989	362.17990	442.74283	-896.05505	69.75486	86.86826	-710.33386	315.60376	72.17162
784	6.525	-680.49719	275.04349	1405.01025	-852.35339	100.49979	888.90918	-833.40051	419.00110	859.57056	-645.58801	257.36649	850.63635	-953.18909	70.07378	468.71667	-778.62024	362.03101	442.57712	-913.10095	69.03442	86.78526	-710.46179	315.51764	72.29118
785	6.533	-684.61340	274.62469	1404.85339	-857.00378	100.83656	888.76514	-836.20984	419.16379	859.29449	-649.35291	256.51782	850.40997	-960.05481	70.98634	469.56113	-780.52844	361.85782	442.40982	-929.82141	68.38417	86.98413	-710.59729	315.42593	72.42294
786	6.542	-688.73523	274.15744	1404.68030	-861.67957	101.14780	888.59540	-839.04529	419.29248	859.01624	-653.15100	255.64838	850.17426	-966.85388	71.87354	470.39023	-782.48474	361.66046	442.24084	-946.18787	67.80840	87.43729	-710.73938	315.32755	72.56679
787	6.550	-692.86560	273.64163	1404.48901	-866.38049	101.43076	888.39673	-841.91052	419.38458	858.73444	-656.98352	254.75748	849.92963	-973.59021	72.73424	471.19931	-784.48840	361.43970	442.06995	-962.17371	67.31073	88.11546	-710.88635	315.22134	72.72221
788	6.558	-697.00598	273.07700	1404.27747	-871.10632	101.68304	888.16583	-844.80823	419.43802	858.44800	-660.85095	253.84462	849.67639	-980.26672	73.56702	471.98315	-786.53918	361.19696	441.89661	-977.75525	66.89405	88.98792	-711.03748	315.10635	72.88829
789	6.567	-701.15857	272.46304	1404.04370	-875.85754	101.90277	887.89954	-847.74182	419.45114	858.15546	-664.75403	252.90942	849.41461	-986.88660	74.37025	472.73590	-788.63611	360.93433	441.72012	-992.91199	66.56057	90.02287	-711.19153	314.98181	73.06374
790	6.575	-705.32556	271.79910	1403.78564	-880.63342	102.08852	887.59491	-850.71399	419.42294	857.85547	-668.69299	251.95190	849.14423	-993.45203	75.14209	473.45123	-790.77722	360.65430	441.53946	-1007.62585	66.31178	91.18788	-711.34802	314.84732	73.24706
791	6.583	-709.50891	271.08438	1403.50134	-885.43494	102.23933	887.24927	-853.72742	419.35294	857.54663	-672.66833	250.97237	848.86487	-999.96375	75.88068	474.12234	-792.96130	360.35965	441.35333	-1021.88245	66.14845	92.45013	-711.50696	314.70291	73.43659
792	6.592	-713.71057	270.31787	1403.18933	-890.26160	102.35471	886.86060	-856.78381	419.24121	857.22754	-676.67981	249.97151	848.57623	-1006.42175	76.58423	474.74194	-795.18616	360.05341	441.16028	-1035.67004	66.07059	93.77686	-711.66809	314.54898	73.63079
793	6.600	-717.93274	269.49860	1402.84827	-895.11487	102.43455	886.42712	-859.88660	419.08820	856.89691	-680.72791	248.95036	848.27771	-1012.82532	77.25120	475.30249	-797.44910	359.73840	440.95880	-1048.97961	66.07756	95.13570	-711.83093	314.38635	73.82832
794	6.608	-722.17737	268.62537	1402.47705	-899.99524	102.47911	885.94806	-863.03699	418.89490	856.55365	-684.81287	247.91013	847.96899	-1019.17175	77.88040	475.79626	-799.74768	359.41742	440.74731	-1061.80505	66.16800	96.49509	-711.99597	314.21609	74.02821
795	6.617	-726.44690	267.69711	1402.07507	-904.90417	102.48895	885.42291	-866.23718	418.66248	856.19684	-688.93518	246.85214	847.64978	-1025.45813	78.47115	476.21542	-802.07898	359.09286	440.52451	-1074.14099	66.33989	97.82450	-712.16296	314.03940	74.23004
796	6.625	-730.74329	266.71265	1401.64197	-909.84436	102.46486	884.85193	-869.48938	418.39227	855.82593	-693.09656	245.77762	847.31989	-1031.67932	79.02332	476.55209	-804.44006	358.76669	440.28934	-1085.98474	66.59064	99.09484	-712.33215	313.85745	74.43388
797	6.633	-735.06873	265.67078	1401.17786	-914.81848	102.40787	884.23602	-872.79553	418.08575	855.44061	-697.29871	244.68755	846.97974	-1037.82971	79.53741	476.79846	-806.82825	358.44052	440.04132	-1097.33411	66.91714	100.27860	-712.50330	313.67139	74.64044
798	6.642	-739.42615	264.57031	1400.68347	-919.82996	102.31915	883.57648	-876.15759	417.74432	855.04108	-701.54431	243.58247	846.62988	-1043.90271	80.01463	476.94687	-809.24158	358.11545	439.78058	-1108.18640	67.31575	101.35014	-712.67615	313.48218	74.85092
799	6.650	-743.81702	263.41003	1400.15955	-924.88416	102.20000	882.87524	-879.57751	417.36929	854.62793	-705.83704	242.46240	846.27148	-1049.89099	80.45678	476.98987	-811.67786	357.79227	439.50793	-1118.53967	67.78249	102.28578	-712.85022	313.29062	75.06703
800	6.658	-748.24353	262.18857	1399.60730	-929.98596	102.05176	882.13446	-883.05847	416.96176	854.20221	-710.18103	241.32663	845.90607	-1055.78601	80.86624	476.92026	-814.13660	357.47137	439.22501	-1128.39075	68.31303	103.06402	-713.02527	313.09750	75.29091
801	6.667	-752.70837	260.90448	1399.02832	-935.14270	101.87579	881.35669	-886.60266	416.52261	853.76550	-714.58167	240.17375	845.53552	-1061.57898	81.24590	476.73111	-816.61731	357.15308	438.93420	-1137.73474	68.90277	103.66552	-713.20129	312.90356	75.52505
802	6.675	-757.21350	259.55627	1398.42432	-940.36169	101.67346	880.54462	-890.21301	416.05243	853.31982	-719.04553	239.00157	845.16217	-1067.26135	81.59901	476.41586	-819.12073	356.83765	438.63870	-1146.56628	69.54691	104.07326	-713.37756	312.70987	75.77229
803	6.683	-761.76013	258.14224	1397.79675	-945.65051	101.44600	879.70099	-893.89294	415.55151	852.86749	-723.57947	237.80724	844.78851	-1072.82336	81.92911	475.96838	-821.64929	356.52536	438.34225	-1154.87781	70.24050	104.27257	-713.55481	312.51779	76.03587
804	6.692	-766.35022	256.66061	1397.14734	-951.01917	101.19453	878.82880	-897.64587	415.01993	852.41113	-728.19153	236.58728	844.41718	-1078.25671	82.23987	475.38300	-824.20569	356.21674	438.04913	-1162.66077	70.97845	104.25120	-713.73279	312.32922	76.31944
805	6.700	-770.98547	255.10959	1396.47778	-956.47571	100.92005	877.93066	-901.47522	414.45752	851.95380	-732.89001	235.33781	844.05072	-1083.55261	82.53500	474.65472	-826.79382	355.91266	437.76392	-1169.90540	71.75558	103.99940	-713.91296	312.14661	76.62709
806	6.708	-775.66663	253.48734	1395.78943	-962.03015	100.62333	877.00946	-905.38416	413.86401	851.49841	-737.68274	234.05466	843.69171	-1088.70447	82.81812	473.77939	-829.41833	355.61429	437.49124	-1176.60242	72.56667	103.51006	-714.09631	311.97308	76.96346
807	6.717	-780.39490	251.79227	1395.08325	-967.69080	100.30499	876.06769	-909.37634	413.23901	851.04803	-742.57825	232.73367	843.34235	-1093.70569	83.09271	472.75372	-832.08435	355.32318	437.23557	-1182.74353	73.40647	102.77872	-714.28430	311.81219	77.33363
808	6.725	-785.17078	250.02304	1394.36011	-973.46570	99.96548	875.10785	-913.45520	412.58212	850.60559	-747.58435	231.37086	843.00439	-1098.55237	83.36201	471.57587	-834.79749	355.04120	437.00098	-1188.32190	74.26974	101.80380	-714.47937	311.66797	77.74307
809	6.733	-789.99451	248.17885	1393.62073	-979.36145	99.60519	874.13214	-917.62195	411.89316	850.17371	-752.70715	229.96271	842.67920	-1103.24158	83.62894	470.24521	-837.56311	354.77054	436.79102	-1193.33435	75.15135	100.58672	-714.68420	311.54453	78.19733
810	6.742	-794.86536	246.25958	1392.86548	-985.38293	99.22443	873.14264	-921.87927	411.17209	849.75464	-757.95178	228.50641	842.36761	-1107.77380	83.89604	468.76306	-840.38611	354.51331	436.60840	-1197.78308	76.04637	99.13198	-714.90051	311.44598	78.70179
811	6.750	-799.78284	244.26601	1392.09473	-991.53284	98.82359	872.14124	-926.22644	410.41928	849.35022	-763.32190	227.00005	842.07007	-1112.15100	84.16551	467.13257	-843.27039	354.27170	436.45496	-1201.67639	76.95016	97.44728	-715.13147	311.37595	79.26118
812	6.758	-804.74500	242.20001	1391.30872	-997.81140	98.40320	871.12970	-930.66296	409.63547	848.96173	-768.81702	225.44281	841.78625	-1116.37805	84.43906	465.35904	-846.21863	354.04752	436.33160	-1205.02966	77.85853	95.54356	-715.37903	311.33734	79.87917
813	6.767	-809.75037	240.06470	1390.50781	-1004.21545	97.96400	870.10962	-935.18518	408.82196	848.58966	-774.43518	223.83522	841.51563	-1120.46277	84.71796	463.45016	-849.23181	353.84204	436.23816	-1207.86780	78.76786	93.43503	-715.64465	311.33212	80.55779
814	6.775	-814.79529	237.86456	1389.69275	-1010.73914	97.50710	869.08228	-939.78870	407.98059	848.23395	-780.17126	222.17914	841.25708	-1124.41614	85.00298	461.41592	-852.30872	353.65591	436.17343	-1210.22546	79.67528	91.13903	-715.92981	311.36087	81.29718
815	6.783	-819.87634	235.60545	1388.86450	-1017.37317	97.03394	868.04907	-944.46692	407.11389	847.89392	-786.01648	220.47791	841.00928	-1128.25061	85.29442	459.26874	-855.44617	353.48889	436.13528	-1212.14661	80.57869	88.67596	-716.23425	311.42288	82.09512
816	6.792	-824.98914	233.29465	1388.02417	-1024.10461	96.54636	867.01111	-949.21082	406.22485	847.56799	-791.95886	218.73631	840.77069	-1131.98181	85.59209	457.02335	-858.63879	353.33978	436.12076	-1213.68591	81.47693	86.06895	-716.55701	311.51572	82.94693
817	6.800	-830.12781	230.94072	1387.17358	-1030.91858	96.04666	865.96948	-954.01013	405.31720	847.25427	-797.98328	216.96053	840.53955	-1135.62781	85.89536	454.69653	-861.87854	353.20648	436.12601	-1214.90637	82.36967	83.34363	-716.89612	311.63556	83.84548
818	6.808	-835.28674	228.55333	1386.31506	-1037.79651	95.53748	864.92517	-958.85242	404.39505	846.95013	-804.07190	215.15793	840.31409	-1139.20789	86.20322	452.30695	-865.15588	353.08597	436.14670	-1215.88025	83.25748	80.52768	-717.24866	311.77707	84.78137
819	6.817	-840.45935	226.14311	1385.45081	-1044.71863	95.02178	863.87909	-963.72424	403.46301	846.65265	-810.20471	213.33685	840.09235	-1142.74353	86.51431	449.87463	-868.45911	352.97440	436.17792	-1216.68542	84.14156	77.65039	-717.61072	311.93372	85.74329
820	6.825	-845.63953	223.72131	1384.58362	-1051.66321	94.50277	862.83215	-968.61072	402.52597	846.35852	-816.35974	211.50638	839.87256	-1146.25647	86.82709	447.42072	-871.77551	352.86746	436.21448	-1217.40564	85.02365	74.74214	-717.97742	312.09821	86.71858
821	6.833
822	6.842
823	6.850
824	6.858
825	6.867
826	6.875
827	6.883
828	6.892
829	6.900
830	6.908
831	6.917
832	6.925
833	6.933
834	6.942
835	6.950
836	6.958
837	6.967
838	6.975
839	6.983
840	6.992
841	7.000
842	7.008
843	7.017
844	7.025
845	7.033
846	7.042
847	7.050
848	7.058
849	7.067
850	7.075
851	7.083
852	7.092
853	7.100
854	7.108
855	7.117
856	7.125
857	7.133
858	7.142
859	7.150
860	7.158
861	7.167
862	7.175
863	7.183
864	7.192
865	7.200
866	7.208
867	7.217
868	7.225
869	7.233
870	7.242
871	7.250
872	7.258
873	7.267
874	7.275
875	7.283
876	7.292
877	7.300
878	7.308
879	7.317
880	7.325
881	7.333
882	7.342
883	7.350
884	7.358
885	7.367
886	7.375
887	7.383
888	7.392
889	7.400
890	7.408
891	7.417
892	7.425
893	7.433
894	7.442
895	7.450
896	7.458
897	7.467
898	7.475
899	7.483
900	7.492
901	7.500
902	7.508
903	7.517
904	7.525
905	7.533
906	7.542
907	7.550
908	7.558
909	7.567
910	7.575
911	7.583
912	7.592
913	7.600
914	7.608
915	7.617
916	7.625
917	7.633
918	7.642
919	7.650
920	7.658
921	7.667
922	7.675
923	7.683
924	7.692
925	7.700
926	7.708
927	7.717
928	7.725
929	7.733
930	7.742
931	7.750
932	7.758
933	7.767
934	7.775
935	7.783
936	7.792
937	7.800
938	7.808
939	7.817
940	7.825
941	7.833
942	7.842
943	7.850
944	7.858
945	7.867
946	7.875
947	7.883
948	7.892
949	7.900
950	7.908
951	7.917
952	7.925
953	7.933
954	7.942
955	7.950
956	7.958
957	7.967
958	7.975
959	7.983
960	7.992
961	8.000
962	8.008
963	8.017
964	8.025
965	8.033
966	8.042
967	8.050
968	8.058
969	8.067
970	8.075
971	8.083
972	8.092
973	8.100
974	8.108
975	8.117
976	8.125
977	8.133
978	8.142
979	8.150
980	8.158
981	8.167
