# Supplementary material for: Musculoskeletal modeling and humanoid control of robots based on human gait data
Source: PeerJ Comput Sci. 2021 Aug 9;7:e657. doi: 10.7717/peerj-cs.657 (PMC8372000; doi:10.7717/peerj-cs.657)
Supplement: Supplemental Information 2 [file peerj-cs-07-657-s002.zip › position/Cap104.trc]

PathFileType	4	(X/Y/Z)	E:\20201110\Cap104.trc
DataRate	CameraRate	NumFrames	NumMarkers	Units	OrigDataRate	OrigDataStartFrame	OrigNumFrames
120.00	120.00	1029	8	mm	120.00	1	1029
Frame#	Time	head			hip_L			hip_R			hip			knee_L			knee_R			ank_L			ank_R
		X1	Y1	Z1	X2	Y2	Z2	X3	Y3	Z3	X4	Y4	Z4	X5	Y5	Z5	X6	Y6	Z6	X7	Y7	Z7	X8	Y8	Z8
1	0.000
2	0.008
3	0.017
4	0.025
5	0.033
6	0.042
7	0.050
8	0.058
9	0.067
10	0.075
11	0.083
12	0.092
13	0.100
14	0.108
15	0.117
16	0.125
17	0.133
18	0.142
19	0.150
20	0.158
21	0.167
22	0.175
23	0.183
24	0.192
25	0.200
26	0.208
27	0.217
28	0.225
29	0.233
30	0.242
31	0.250
32	0.258
33	0.267
34	0.275
35	0.283
36	0.292
37	0.300
38	0.308
39	0.317
40	0.325
41	0.333
42	0.342
43	0.350
44	0.358
45	0.367
46	0.375
47	0.383
48	0.392
49	0.400
50	0.408
51	0.417
52	0.425
53	0.433
54	0.442
55	0.450
56	0.458
57	0.467
58	0.475
59	0.483
60	0.492
61	0.500
62	0.508
63	0.517
64	0.525
65	0.533
66	0.542
67	0.550
68	0.558
69	0.567
70	0.575
71	0.583
72	0.592
73	0.600
74	0.608
75	0.617
76	0.625
77	0.633
78	0.642
79	0.650
80	0.658
81	0.667
82	0.675
83	0.683
84	0.692
85	0.700
86	0.708
87	0.717
88	0.725
89	0.733
90	0.742
91	0.750
92	0.758
93	0.767
94	0.775
95	0.783
96	0.792
97	0.800
98	0.808
99	0.817
100	0.825
101	0.833
102	0.842
103	0.850
104	0.858
105	0.867
106	0.875
107	0.883
108	0.892
109	0.900
110	0.908
111	0.917
112	0.925
113	0.933
114	0.942
115	0.950
116	0.958
117	0.967
118	0.975
119	0.983
120	0.992
121	1.000
122	1.008
123	1.017
124	1.025
125	1.033
126	1.042
127	1.050
128	1.058
129	1.067
130	1.075
131	1.083
132	1.092
133	1.100
134	1.108
135	1.117
136	1.125
137	1.133
138	1.142
139	1.150
140	1.158
141	1.167
142	1.175
143	1.183
144	1.192
145	1.200
146	1.208
147	1.217
148	1.225
149	1.233
150	1.242
151	1.250
152	1.258
153	1.267
154	1.275
155	1.283
156	1.292
157	1.300
158	1.308
159	1.317
160	1.325
161	1.333
162	1.342
163	1.350
164	1.358
165	1.367
166	1.375
167	1.383
168	1.392
169	1.400
170	1.408
171	1.417
172	1.425
173	1.433
174	1.442
175	1.450
176	1.458
177	1.467
178	1.475
179	1.483
180	1.492
181	1.500
182	1.508
183	1.517
184	1.525
185	1.533
186	1.542
187	1.550
188	1.558
189	1.567
190	1.575
191	1.583
192	1.592
193	1.600
194	1.608
195	1.617
196	1.625
197	1.633
198	1.642
199	1.650
200	1.658
201	1.667
202	1.675
203	1.683
204	1.692
205	1.700
206	1.708
207	1.717
208	1.725
209	1.733
210	1.742
211	1.750
212	1.758
213	1.767
214	1.775
215	1.783
216	1.792
217	1.800
218	1.808
219	1.817
220	1.825
221	1.833
222	1.842
223	1.850
224	1.858
225	1.867
226	1.875
227	1.883
228	1.892
229	1.900
230	1.908
231	1.917
232	1.925
233	1.933
234	1.942
235	1.950
236	1.958
237	1.967
238	1.975
239	1.983
240	1.992
241	2.000
242	2.008
243	2.017
244	2.025
245	2.033
246	2.042
247	2.050
248	2.058
249	2.067
250	2.075
251	2.083
252	2.092
253	2.100
254	2.108
255	2.117
256	2.125
257	2.133
258	2.142
259	2.150
260	2.158
261	2.167
262	2.175
263	2.183
264	2.192
265	2.200
266	2.208
267	2.217
268	2.225
269	2.233
270	2.242
271	2.250
272	2.258
273	2.267
274	2.275
275	2.283
276	2.292
277	2.300
278	2.308
279	2.317
280	2.325
281	2.333
282	2.342
283	2.350
284	2.358
285	2.367
286	2.375
287	2.383
288	2.392
289	2.400
290	2.408
291	2.417
292	2.425
293	2.433
294	2.442
295	2.450
296	2.458
297	2.467
298	2.475
299	2.483
300	2.492	1650.85022	280.97128	1388.74243	1494.34448	85.68375	861.58521	1459.95862	404.28094	859.85071	1672.30798	277.46252	837.98474	1521.66052	57.87915	421.75510	1457.21484	372.93201	438.57941	1806.62024	99.56397	165.71318	1456.83887	334.30484	61.07092
301	2.500	1646.28076	282.43454	1389.20398	1489.61780	86.69138	862.48938	1456.47681	405.60272	859.78644	1668.26575	277.85501	838.18707	1511.40271	57.50705	423.16910	1455.86584	373.58453	438.50992	1796.47253	101.07780	167.52501	1456.92419	334.40536	60.96802
302	2.508	1641.71741	283.88544	1389.66931	1484.89368	87.69878	863.39722	1453.01221	406.91989	859.72095	1664.23499	278.23346	838.39178	1501.16772	57.15866	424.58621	1454.51648	374.23114	438.44147	1786.24890	102.57117	169.22322	1457.00867	334.50415	60.86721
303	2.517	1637.16577	285.31207	1390.14148	1480.17468	88.70560	864.31207	1449.58105	408.22791	859.65295	1660.22632	278.58435	838.60120	1490.97754	56.85702	426.00897	1453.16650	374.86615	438.37503	1775.87537	104.02393	170.69844	1457.09192	334.59961	60.77049
304	2.525	1632.63135	286.70334	1390.62329	1475.46338	89.71135	865.23651	1446.19836	409.52237	859.58148	1656.24988	278.89493	838.81683	1480.85303	56.62383	427.43869	1451.81555	375.48456	438.31140	1765.28235	105.41661	171.84955	1457.17285	334.69031	60.67965
305	2.533	1628.11914	288.04929	1391.11658	1470.76245	90.71525	866.17206	1442.87671	410.79904	859.50543	1652.31384	279.15369	839.03961	1470.81262	56.47885	428.87518	1450.46277	376.08231	438.25128	1754.40613	106.73061	172.58739	1457.25110	334.77509	60.59618
306	2.542	1623.63330	289.34140	1391.62219	1466.07434	91.71618	867.11896	1439.62646	412.05383	859.42413	1648.42505	279.35074	839.26947	1460.87268	56.43938	430.31653	1449.10742	376.65622	438.19513	1743.19031	107.94865	172.83762	1457.32581	334.85312	60.52123
307	2.550	1619.17749	290.57291	1392.13989	1461.40173	92.71264	868.07617	1436.45459	413.28296	859.33691	1644.58826	279.47818	839.50555	1451.04700	56.51984	431.75919	1447.74866	377.20422	438.14313	1731.58752	109.05495	172.54317	1457.39636	334.92395	60.45556
308	2.558	1614.75427	291.73874	1392.66821	1456.74719	93.70269	869.04114	1433.36487	414.48270	859.24329	1640.80615	279.53027	839.74622	1441.34680	56.73144	433.19809	1446.38538	377.72531	438.09528	1719.55945	110.03558	171.66554	1457.46228	334.98746	60.39953
309	2.567	1610.36560	292.83569	1393.20447	1452.11340	94.68393	870.01001	1430.35815	415.64960	859.14301	1637.07971	279.50378	839.98889	1431.78101	57.08198	434.62726	1445.01685	378.21930	438.05121	1707.07751	110.87868	170.18558	1457.52295	335.04379	60.35313
310	2.575	1606.01257	293.86221	1393.74524	1447.50281	95.65353	870.97791	1427.43176	416.78033	859.03589	1633.40759	279.39795	840.23090	1422.35645	57.57579	436.04016	1443.64197	378.68661	438.01044	1694.12292	111.57467	168.10321	1457.57813	335.09335	60.31600
311	2.583	1601.69507	294.81842	1394.28601	1442.91785	96.60822	871.93890	1424.58057	417.87161	858.92188	1629.78723	279.21454	840.46912	1413.07849	58.21374	437.43048	1442.26038	379.12823	437.97214	1680.68640	112.11644	165.43649	1457.62744	335.13669	60.28749
312	2.592	1597.41284	295.70569	1394.82190	1438.36047	97.54434	872.88641	1421.79651	418.92038	858.80096	1626.21472	278.95770	840.70062	1403.95081	58.99338	438.79248	1440.87170	379.54520	437.93539	1666.76697	112.49949	162.22006	1457.67078	335.17447	60.26676
313	2.600	1593.16455	296.52640	1395.34753	1433.83289	98.45799	873.81372	1419.07007	419.92365	858.67303	1622.68481	278.63367	840.92285	1394.97583	59.90919	440.12161	1439.47595	379.93845	437.89908	1652.37195	112.72194	158.50299	1457.70825	335.20734	60.25282
314	2.608	1588.94836	297.28378	1395.85742	1429.33655	99.34505	874.71405	1416.39001	420.87860	858.53815	1619.19189	278.25043	841.13373	1386.15540	60.95291	441.41467	1438.07410	380.30875	437.86212	1637.51526	112.78457	154.34631	1457.74011	335.23584	60.24459
315	2.617	1584.76184	297.98138	1396.34631	1424.87292	100.20131	875.58075	1413.74438	421.78271	858.39618	1615.72986	277.81720	841.33197	1377.48975	62.11384	442.67023	1436.66699	380.65634	437.82333	1622.21704	112.69074	149.82031	1457.76660	335.26041	60.24107
316	2.625	1580.60266	298.62289	1396.80933	1420.44287	101.02267	876.40808	1411.12134	422.63376	858.24689	1612.29260	277.34402	841.51709	1368.97852	63.37933	443.88831	1435.25623	380.98114	437.78165	1606.50183	112.44626	145.00174	1457.78857	335.28131	60.24126
317	2.633	1576.46753	299.21182	1397.24194	1416.04663	101.80522	877.19080	1408.50879	423.42993	858.09021	1608.87415	276.84100	841.68933	1360.62000	64.73518	445.07043	1433.84399	381.28253	437.73605	1590.39856	112.05914	139.97107	1457.80640	335.29861	60.24435
318	2.642	1572.35364	299.75137	1397.64038	1411.68433	102.54545	877.92474	1405.89624	424.17001	857.92566	1605.46924	276.31808	841.84955	1352.41125	66.16611	446.21933	1432.43237	381.55951	437.68579	1573.93884	111.53944	134.80989	1457.82104	335.31216	60.24964
319	2.650	1568.25769	300.24423	1398.00183	1407.35522	103.24035	878.60663	1403.27405	424.85345	857.75293	1602.07263	275.78421	841.99915	1344.34802	67.65618	447.33856	1431.02393	381.81091	437.63019	1557.15637	110.89886	129.59860	1457.83350	335.32169	60.25667
320	2.658	1564.17639	300.69247	1398.32385	1403.05811	103.88758	879.23431	1400.63416	425.48038	857.57166	1598.68018	275.24725	842.13959	1336.42468	69.18921	448.43219	1429.62109	382.03543	437.56885	1540.08655	110.15055	124.41435	1457.84473	335.32669	60.26513
321	2.667	1560.10681	301.09753	1398.60535	1398.79126	104.48557	879.80658	1397.97021	426.05179	857.38135	1595.28821	274.71338	842.27264	1328.63428	70.74924	449.50433	1428.22595	382.23190	437.50150	1522.76538	109.30865	119.32930	1457.85535	335.32663	60.27492
322	2.675	1556.04553	301.46027	1398.84558	1394.55249	105.03360	880.32300	1395.27820	426.56946	857.18158	1591.89368	274.18719	842.39972	1320.96912	72.32082	450.55902	1426.84021	382.39935	437.42810	1505.22937	108.38802	114.40932	1457.86646	335.32083	60.28609
323	2.683	1551.98975	301.78101	1399.04480	1390.33887	105.53190	880.78412	1392.55542	427.03589	856.97205	1588.49438	273.67148	842.52179	1313.42078	73.88943	451.59985	1425.46497	382.53720	437.34882	1487.51514	107.40392	109.71295	1457.87866	335.30872	60.29884
324	2.692	1547.93628	302.05963	1399.20410	1386.14722	105.98161	881.19086	1389.80103	427.45438	856.75232	1585.08826	273.16724	842.63940	1305.98059	75.44164	452.62979	1424.10071	382.64526	437.26389	1469.65906	106.37171	105.29076	1457.89258	335.28958	60.31347
325	2.700	1543.88232	302.29568	1399.32471	1381.97363	106.38484	881.54480	1387.01575	427.82870	856.52234	1581.67407	272.67401	842.75238	1298.64063	76.96545	453.65121	1422.74670	382.72375	437.17368	1451.69678	105.30656	101.18494	1457.90845	335.26291	60.33031
326	2.708	1539.82507	302.48846	1399.40881	1377.81372	106.74451	881.84760	1384.20166	428.16318	856.28186	1578.25073	272.19000	842.86005	1291.39319	78.45035	454.66571	1421.40137	382.77335	437.07861	1433.66394	104.22320	97.42925	1457.92627	335.22809	60.34976
327	2.717	1535.76147	302.63727	1399.45862	1373.66321	107.06433	882.10120	1381.36133	428.46228	856.03088	1574.81689	271.71234	842.96100	1284.23267	79.88744	455.67413	1420.06213	382.79501	436.97910	1415.59521	103.13577	94.04916	1457.94592	335.18472	60.37215
328	2.725	1531.68896	302.74127	1399.47681	1369.51685	107.34866	882.30750	1378.49817	428.73059	855.76953	1571.37195	271.23758	843.05334	1277.15479	81.26949	456.67673	1418.72534	382.78983	436.87555	1397.52466	102.05760	91.06206	1457.96667	335.13242	60.39782
329	2.733	1527.60461	302.79980	1399.46619	1365.36975	107.60237	882.46820	1375.61548	428.97247	855.49805	1567.91455	270.76178	843.13489	1270.15686	82.59084	457.67288	1417.38647	382.75885	436.76831	1379.48633	101.00105	88.47791	1457.98767	335.07077	60.42699
330	2.742	1523.50586	302.81229	1399.42944	1361.21643	107.83057	882.58478	1372.71667	429.19196	855.21661	1564.44360	270.28107	843.20300	1263.23877	83.84735	458.66144	1416.04016	382.70309	436.65759	1361.51318	99.97742	86.29968	1458.00769	334.99948	60.45986
331	2.750	1519.39001	302.77832	1399.36926	1357.05176	108.03851	882.65845	1369.80432	429.39255	854.92566	1560.95728	269.79172	843.25519	1256.40173	85.03629	459.64047	1414.68066	382.62311	436.54349	1343.63794	98.99683	84.52409	1458.02527	334.91818	60.49654
332	2.758	1515.25452	302.69760	1399.28796	1352.87061	108.23132	882.69006	1366.88025	429.57700	854.62543	1557.45386	269.29044	843.28888	1249.64844	86.15611	460.60742	1413.30127	382.51913	436.42584	1325.89343	98.06808	83.14227	1458.03882	334.82657	60.53711
333	2.767	1511.09692	302.57004	1399.18762	1348.66785	108.41386	882.68030	1363.94519	429.74734	854.31622	1553.93066	268.77451	843.30164	1242.98303	87.20633	461.55893	1411.89526	382.39090	436.30441	1308.31140	97.19868	82.14045	1458.04614	334.72415	60.58158
334	2.775	1506.91504	302.39557	1399.07007	1344.43909	108.59040	882.62933	1360.99902	429.90472	853.99829	1550.38513	268.24194	843.29150	1236.40967	88.18736	462.49100	1410.45569	382.23761	436.17862	1290.92383	96.39465	81.50069	1458.04553	334.61047	60.63001
335	2.783	1502.70679	302.17407	1398.93628	1340.18018	108.76457	882.53717	1358.04016	430.04950	853.67169	1546.81409	267.69138	843.25665	1229.93286	89.10029	463.39890	1408.97559	382.05804	436.04776	1273.76172	95.66064	81.20158	1458.03467	334.48505	60.68244
336	2.792	1498.47034	301.90546	1398.78699	1335.88770	108.93914	882.40356	1355.06592	430.18109	853.33643	1543.21387	267.12225	843.19580	1223.55640	89.94672	464.27725	1407.44812	381.85074	435.91080	1256.85620	94.99982	81.21874	1458.01160	334.34729	60.73896
337	2.800	1494.20386	301.58942	1398.62244	1331.55872	109.11590	882.22821	1352.07239	430.29828	852.99225	1539.58093	266.53452	843.10803	1217.28333	90.72864	465.12018	1405.86621	381.61395	435.76651	1240.23718	94.41393	81.52551	1457.97437	334.19675	60.79971
338	2.808	1489.90625	301.22549	1398.44189	1327.19116	109.29562	882.01074	1349.05505	430.39914	852.63861	1535.91125	265.92877	842.99292	1211.11511	91.44829	465.92136	1404.22339	381.34604	435.61346	1223.93420	93.90340	82.09328	1457.92139	334.03296	60.86488
339	2.817	1485.57617	300.81296	1398.24475	1322.78369	109.47803	881.75073	1346.00818	430.48135	852.27496	1532.20105	265.30603	842.85016	1205.05176	92.10802	466.67426	1402.51294	381.04556	435.45004	1207.97534	93.46737	82.89209	1457.85095	333.85562	60.93468
340	2.825	1481.21277	300.35095	1398.02930	1318.33533	109.66180	881.44781	1342.92603	430.54218	851.90033	1528.44629	264.66766	842.67993	1199.09143	92.71025	467.37225	1400.72864	380.71146	435.27448	1192.38806	93.10389	83.89079	1457.76196	333.66458	61.00934
341	2.833	1476.81531	299.83835	1397.79395	1313.84595	109.84470	881.10175	1339.80225	430.57874	851.51367	1524.64331	264.01520	842.48242	1193.23083	93.25734	468.00897	1398.86426	380.34332	435.08490	1177.19800	92.81004	85.05744	1457.65356	333.45999	61.08906
342	2.842	1472.38330	299.27393	1397.53662	1309.31580	110.02368	880.71252	1336.63025	430.58823	851.11383	1520.78857	263.35031	842.25800	1187.46460	93.75156	468.57828	1396.91382	379.94141	434.87927	1162.42957	92.58213	86.35950	1457.52502	333.24222	61.17400
343	2.850	1467.91626	298.65643	1397.25500	1304.74536	110.19509	880.28003	1333.40405	430.56796	850.69940	1516.87903	262.67480	842.00684	1181.78650	94.19507	469.07471	1394.87158	379.50671	434.65567	1148.10535	92.41591	87.76399	1457.37622	333.01193	61.26426
344	2.858	1463.41394	297.98465	1396.94690	1300.13525	110.35483	879.80450	1330.11780	430.51556	850.26904	1512.91174	261.99023	841.72913	1176.18872	94.58984	469.49332	1392.73206	379.04108	434.41208	1134.24658	92.30671	89.23769	1457.20703	332.77017	61.35984
345	2.867	1458.87598	297.25760	1396.60999	1295.48584	110.49862	879.28607	1326.76587	430.42911	849.82135	1508.88416	261.29819	841.42480	1170.66296	94.93768	469.82999	1390.49023	378.54709	434.14661	1120.87280	92.24967	90.74726	1457.01782	332.51810	61.46066
346	2.875	1454.30225	296.47446	1396.24219	1290.79736	110.62222	878.72516	1323.34351	430.30707	849.35498	1504.79419	260.59998	841.09369	1165.20032	95.24028	470.08124	1388.14160	378.02792	433.85742	1108.00171	92.23988	92.25941	1456.80896	332.25720	61.56659
347	2.883	1449.69214	295.63483	1395.84155	1286.06958	110.72161	878.12201	1319.84668	430.14862	848.86865	1500.63965	259.89664	840.73529	1159.79199	95.49914	470.24435	1385.68237	377.48724	433.54291	1095.64990	92.27251	93.74104	1456.58093	331.98911	61.67748
348	2.892	1445.04565	294.73865	1395.40662	1281.30139	110.79324	877.47711	1316.27173	429.95343	848.36133	1496.41895	259.18887	840.34900	1154.42932	95.71564	470.31714	1383.10986	376.92908	433.20163	1083.83252	92.34291	95.15943	1456.33459	331.71545	61.79321
349	2.900	1440.36194	293.78632	1394.93604	1276.49121	110.83412	876.79071	1312.61584	429.72165	847.83215	1492.13025	258.47699	839.93427	1149.10449	95.89107	470.29785	1380.42212	376.35760	432.83240	1072.56384	92.44668	96.48248	1456.07092	331.43796	61.91374
350	2.908	1435.64087	292.77856	1394.42908	1271.63647	110.84200	876.06323	1308.87683	429.45404	847.28046	1487.77185	257.76080	839.49048	1143.81055	96.02663	470.18500	1377.61865	375.77689	432.43436	1061.85693	92.57973	97.67893	1455.79053	331.15829	62.03922
351	2.917	1430.88159	291.71649	1393.88513	1266.73364	110.81537	875.29474	1305.05310	429.15173	846.70587	1483.34204	257.03955	839.01733	1138.54175	96.12347	469.97714	1374.70068	375.19086	432.00708	1051.72424	92.73826	98.71870	1455.49475	330.87793	62.17003
352	2.925	1426.08350	290.60144	1393.30408	1261.77808	110.75349	874.48553	1301.14355	428.81616	846.10834	1478.83862	256.31183	838.51483	1133.29395	96.18277	469.67279	1371.67041	374.60324	431.55051	1042.17725	92.91879	99.57331	1455.18445	330.59824	62.30685
353	2.933	1421.24609	289.43488	1392.68616	1256.76465	110.65637	873.63568	1297.14746	428.44894	845.48810	1474.25928	255.57561	837.98346	1128.06494	96.20565	469.27005	1368.53186	374.01727	431.06516	1033.22693	93.11808	100.21621	1454.86108	330.32050	62.45070
354	2.942	1416.36877	288.21838	1392.03162	1251.68689	110.52467	872.74518	1293.06445	428.05182	844.84570	1469.60144	254.82802	837.42426	1122.85400	96.19329	468.76672	1365.29065	373.43591	430.55209	1024.88281	93.33318	100.62336	1454.52600	330.04568	62.60303
355	2.950	1411.45093	286.95331	1391.34131	1246.53809	110.35954	871.81403	1288.89429	427.62637	844.18219	1464.86169	254.06549	836.83911	1117.66309	96.14687	468.16000	1361.95374	372.86176	430.01306	1017.15308	93.56128	100.77374	1454.18054	329.77481	62.76570
356	2.958	1406.49231	285.64096	1390.61597	1241.31067	110.16249	870.84235	1284.63708	427.17401	843.49872	1460.03674	253.28369	836.23029	1112.49609	96.06758	467.44662	1358.52930	372.29715	429.45053	1010.04346	93.79976	100.64998	1453.82654	329.50873	62.94099
357	2.967	1401.49255	284.28226	1389.85645	1235.99646	109.93522	869.83038	1280.29272	426.69577	842.79700	1455.12256	252.47757	835.60095	1107.35913	95.95659	466.62289	1355.02673	371.74417	428.86774	1003.55688	94.04608	100.23897	1453.46533	329.24823	63.13165
358	2.975	1396.45190	282.87787	1389.06396	1230.58765	109.67939	868.77881	1275.86108	426.19226	842.07910	1450.11499	251.64149	834.95490	1102.26099	95.81496	465.68478	1351.45581	371.20477	428.26868	997.69250	94.29778	99.53255	1453.09888	328.99429	63.34092
359	2.983	1391.37036	281.42798	1388.23975	1225.07581	109.39643	867.68872	1271.34180	425.66357	841.34735	1445.00940	250.76936	834.29620	1097.21240	95.64365	464.62827	1347.82690	370.68079	427.65820	992.44421	94.55240	98.52812	1452.72852	328.74792	63.57246
360	2.992	1386.24829	279.93253	1387.38513	1219.45313	109.08734	866.56213	1266.73450	425.10922	840.60461	1439.80127	249.85486	833.62964	1092.22620	95.44342	463.44965	1344.15002	370.17398	427.04187	987.80029	94.80746	97.22919	1452.35583	328.51028	63.83047
361	3.000	1381.08655	278.39096	1386.50232	1213.71240	108.75250	865.40204	1262.03796	424.52805	839.85394	1434.48608	248.89163	832.96002	1087.31677	95.21478	462.14612	1340.43457	369.68588	426.42599	983.74170	95.06049	95.64587	1451.98157	328.28284	64.11967
362	3.008	1375.88562	276.80249	1385.59363	1207.84717	108.39153	864.21289	1257.25061	423.91837	839.09888	1429.05933	247.87370	832.29254	1082.49951	94.95793	460.71613	1336.68921	369.21783	425.81750	980.24182	95.30893	93.79517	1451.60645	328.06723	64.44534
363	3.017	1370.64648	275.16611	1384.66223	1201.85205	108.00310	863.00092	1252.37036	423.27798	838.34338	1423.51685	246.79572	831.63257	1077.79028	94.67281	459.16031	1332.92041	368.77078	425.22385	977.26575	95.55022	91.70104	1451.23022	327.86548	64.81336
364	3.025	1365.36963	273.48065	1383.71228	1195.72314	107.58488	861.77429	1247.39441	422.60416	837.59155	1417.85547	245.65326	830.98547	1073.20386	94.35905	457.48184	1329.13342	368.34506	424.65274	974.77014	95.78181	89.39419	1450.85168	327.67978	65.23029
365	3.033	1360.05615	271.74490	1382.74915	1189.45862	107.13347	860.54346	1242.31934	421.89386	836.84802	1412.07251	244.44328	830.35687	1068.75366	94.01613	455.68735	1325.33057	367.94025	424.11227	972.70386	96.00121	86.91157	1450.46912	327.51273	65.70329
366	3.042	1354.70654	269.95779	1381.77942	1183.05811	106.64434	859.32147	1237.14099	421.14380	836.11755	1406.16650	243.16437	829.75275	1064.44971	93.64336	453.78732	1321.51123	367.55505	423.61038	971.00879	96.20602	84.29552	1450.07922	327.36703	66.24020
367	3.050	1349.32117	268.11844	1380.81116	1176.52368	106.11193	858.12372	1231.85461	420.35046	835.40540	1400.13696	241.81689	829.17938	1060.29846	93.24008	451.79660	1317.67236	367.18707	423.15494	969.62146	96.39410	81.59259	1449.67761	327.24576	66.84949
368	3.058	1343.90039	266.22638	1379.85400	1169.85986	105.52972	856.96808	1226.45508	419.51050	834.71692	1393.98511	240.40327	828.64362	1056.30078	92.80576	449.73459	1313.80701	366.83289	422.75345	968.47479	96.56361	78.85210	1449.25879	327.15207	67.54012
369	3.067	1338.44434	264.28168	1378.91919	1163.07312	104.89040	855.87457	1220.93689	418.62051	834.05780	1387.71375	238.92796	828.15289	1052.45154	92.34015	447.62518	1309.90540	366.48804	422.41290	967.50110	96.71308	76.12439	1448.81543	327.08936	68.32140
370	3.075	1332.95313	262.28503	1378.01929	1156.17249	104.18605	854.86481	1215.29456	417.67743	833.43390	1381.32690	237.39734	827.71545	1048.73901	91.84331	445.49652	1305.95422	366.14731	422.13953	966.63452	96.84156	73.45895	1448.33960	327.06116	69.20285
371	3.083	1327.42664	260.23798	1377.16760	1149.16895	103.40849	853.96161	1209.52283	416.67844	832.85120	1374.83057	235.81953	827.34003	1045.14465	91.31569	443.38022	1301.93750	365.80505	421.93881	965.81372	96.94861	70.90257	1447.82166	327.07114	70.19390
372	3.092	1321.86475	258.14294	1376.37866	1142.07507	102.54950	853.18793	1203.61707	415.62109	832.31586	1368.23193	234.20396	827.03613	1041.64404	90.75806	441.31042	1297.83643	365.45560	421.81512	964.98468	97.03436	68.49740	1447.25110	327.12317	71.30362
373	3.100	1316.26782	256.00327	1375.66675	1134.90527	101.60128	852.56622	1197.57373	414.50336	831.83398	1361.53979	232.56093	826.81348	1038.20691	90.17143	439.32257	1293.63037	365.09378	421.77185	964.10315	97.09947	66.27944	1446.61670	327.22119	72.54044
374	3.108	1310.63660	253.82330	1375.04602	1127.67444	100.55673	852.11731	1191.39026	413.32364	831.41156	1354.76379	230.90096	826.68176	1034.79980	89.55677	437.45178	1289.29724	364.71564	421.81104	963.13641	97.14508	64.27717	1445.90637	327.36935	73.91182
375	3.117	1304.97168	251.60838	1374.52930	1120.39819	99.40987	851.85931	1185.06641	412.08084	831.05432	1347.91431	229.23418	826.65009	1031.38733	88.91479	435.73145	1284.81421	364.31885	421.93359	962.06409	97.17268	62.51058	1445.10767	327.57187	75.42400
376	3.125	1299.27490	249.36472	1374.12793	1113.09192	98.15618	851.80682	1178.60352	410.77426	830.76758	1341.00195	227.56960	826.72656	1027.93481	88.24564	434.19141	1280.15881	363.90350	422.13898	960.87866	97.18398	60.99084	1444.20825	327.83307	77.08176
377	3.133	1293.54846	247.09927	1373.85095	1105.77039	96.79289	851.96997	1172.00562	409.40372	830.55609	1334.03796	225.91454	826.91748	1024.41064	87.54846	432.85648	1275.30933	363.47238	422.42538	959.58472	97.18073	59.72018	1443.19556	328.15729	78.88827
378	3.142	1287.79541	244.81966	1373.70447	1098.44739	95.31923	852.35376	1165.27905	407.96951	830.42377	1327.03247	224.27406	827.22705	1020.78925	86.82126	431.74506	1270.24573	363.03134	422.78958	958.19775	97.16463	58.69257	1442.05725	328.54889	80.84503
379	3.150	1282.01917	242.53384	1373.69128	1091.13501	93.73661	852.95746	1158.43311	406.47235	830.37341	1319.99585	222.65057	827.65637	1017.05237	86.06062	430.86826	1264.95032	362.58942	423.22702	956.74207	97.13708	57.89452	1440.78174	329.01193	82.95192
380	3.158	1276.22424	240.24998	1373.81067	1083.84412	92.04868	853.77441	1151.47961	404.91354	830.40668	1312.93726	221.04364	828.20331	1013.19135	85.26169	430.22900	1259.40796	362.15878	423.73184	955.24841	97.09918	57.30638	1439.35791	329.55020	85.20734
381	3.167	1270.41553	237.97623	1374.05811	1076.58325	90.26131	854.79205	1144.43311	403.29480	830.52356	1305.86523	219.44998	828.86224	1009.20764	84.41824	429.82199	1253.60669	361.75436	424.29684	953.75110	97.05163	56.90385	1437.77490	330.16696	87.60847
382	3.175	1264.59839	235.72034	1374.42566	1069.35938	88.38250	855.99237	1137.31006	401.61847	830.72253	1298.78772	217.86372	829.62366	1005.11316	83.52304	429.63394	1247.53772	361.39325	424.91364	952.28534	96.99473	56.65955	1436.02319	330.86462	90.15165
383	3.183	1258.77832	233.48959	1374.90173	1062.17822	86.42218	857.35199	1130.12964	399.88751	831.00031	1291.71167	216.27686	830.47437	1000.92926	82.56831	429.64429	1241.19507	361.09412	425.57263	950.88440	96.92850	56.54470	1434.09338	331.64468	92.83273
384	3.192	1252.96118	231.29054	1375.47192	1055.04370	84.39194	858.84363	1122.91199	398.10544	831.35150	1284.64417	214.67986	831.39801	996.68567	81.54634	429.82629	1234.57568	360.87613	426.26309	949.57788	96.85274	56.53056	1431.97668	332.50729	95.64754
385	3.200	1247.15247	229.12878	1376.11938	1047.95898	82.30473	860.43658	1115.67847	396.27646	831.76917	1277.59180	213.06250	832.37512	992.41791	80.45023	430.14865	1227.67883	360.75806	426.97327	948.38965	96.76719	56.58980	1429.66479	333.45120	98.59240
386	3.208	1241.35742	227.00890	1376.82556	1040.92676	80.17441	862.09796	1108.45081	394.40555	832.24438	1270.56152	211.41476	833.38428	988.16492	79.27457	430.57718	1220.50562	360.75720	427.69049	947.33679	96.67170	56.69751	1427.14978	334.47339	101.66442
387	3.217	1235.58105	224.93431	1377.57092	1033.94971	78.01549	863.79413	1101.25049	392.49832	832.76685	1263.56079	209.72766	834.40247	983.96674	78.01616	431.07672	1213.05811	360.88837	428.40131	946.42932	96.56632	56.83199	1424.42371	335.56891	104.86188
388	3.225	1229.82751	222.90727	1378.33594	1027.03101	75.84262	865.49170	1094.09814	390.56113	833.32501	1256.59766	207.99425	835.40662	979.86121	76.67458	431.61298	1205.33875	361.16296	429.09183	945.67004	96.45148	56.97526	1421.47876	336.73083	108.18442
389	3.233	1224.10010	220.92886	1379.10205	1020.17407	73.67029	867.15869	1087.01270	388.60095	833.90656	1249.68103	206.21024	836.37408	975.88232	75.25246	432.15430	1197.34998	361.58835	429.74789	945.05542	96.32796	57.11322	1418.30713	337.95001	111.63300
390	3.242	1218.40161	218.99908	1379.85217	1013.38367	71.51238	868.76593	1080.01099	386.62543	834.49896	1242.82043	204.37476	837.28412	972.05774	73.75578	432.67307	1189.09363	362.16742	430.35568	944.57617	96.19696	57.23560	1414.90088	339.21527	115.20979
391	3.250	1212.73352	217.11690	1380.57178	1006.66565	69.38190	870.28748	1073.10767	384.64273	835.09009	1236.02637	202.49066	838.11853	968.40826	72.19366	433.14691	1180.57056	362.89835	430.90213	944.21899	96.06006	57.33570	1411.25183	340.51324	118.91783
392	3.258	1207.09668	215.28044	1381.24902	1000.02679	67.29063	871.70184	1066.31384	382.66144	835.66870	1229.30908	200.56485	838.86292	964.94659	70.57821	433.55923	1171.78040	363.77493	431.37555	943.96765	95.91911	57.40998	1407.35168	341.82877	122.76036
393	3.267	1201.49121	213.48720	1381.87573	993.47504	65.24888	872.99194	1059.63745	380.69037	836.22540	1222.67944	198.60806	839.50702	961.67761	68.92407	433.89941	1162.72229	364.78683	431.76627	943.80426	95.77611	57.45753	1403.19202	343.14496	126.74012
394	3.275	1195.91626	211.73416	1382.44714	987.01910	63.26527	874.14581	1053.08289	378.73859	836.75275	1216.14771	196.63480	840.04541	958.59869	67.24792	434.16269	1153.39478	365.92038	432.06735	943.71063	95.63314	57.47948	1398.76416	344.44366	130.85843
395	3.283	1190.37048	210.01810	1382.96204	980.66821	61.34659	875.15643	1046.65112	376.81503	837.24609	1209.72290	194.66260	840.47754	955.70123	65.56784	434.34933	1143.79712	367.15921	432.27515	943.66931	95.49220	57.47853	1394.05981	345.70587	135.11414
396	3.292	1184.85229	208.33569	1383.42273	974.43182	59.49766	876.02161	1040.33984	374.92847	837.70386	1203.41333	192.71152	840.80786	952.97125	63.90278	434.46393	1133.92957	368.48511	432.38992	943.66443	95.35516	57.45833	1389.06995	346.91226	139.50250
397	3.300	1179.35986	206.68381	1383.83435	968.31946	57.72129	876.74335	1034.14307	373.08725	838.12756	1197.22510	190.80331	841.04498	950.39136	62.27191	434.51404	1123.79504	369.87860	432.41623	943.68225	95.22363	57.42308	1383.78625	348.04370	144.01419
398	3.308	1173.89136	205.05963	1384.20471	962.33997	56.01832	877.32770	1028.05261	371.29926	838.52203	1191.16296	188.96045	841.20142	947.94214	60.69410	434.50928	1113.39990	371.31949	432.36310	943.71130	95.09901	57.37712	1378.19995	349.08203	148.63420
399	3.317	1168.44556	203.46085	1384.54321	956.50165	54.38771	877.78381	1022.05737	369.57159	838.89478	1185.22900	187.20544	841.29260	945.60339	59.18729	434.46002	1102.75513	372.78696	432.24408	943.74280	94.98248	57.32466	1372.30249	350.01068	153.34113
400	3.325	1163.02112	201.88571	1384.86084	950.81195	52.82670	878.12341	1016.14490	367.91049	839.25616	1179.42358	185.55978	841.33551	943.35614	57.76802	434.37653	1091.87720	374.25937	432.07690	943.77026	94.87501	57.26954	1366.08521	350.81522	158.10654
401	3.333	1157.61792	200.33313	1385.16846	945.27728	51.33100	878.35986	1010.30145	366.32123	839.61823	1173.74487	184.04337	841.34796	941.18256	56.45089	434.26822	1080.78857	375.71399	431.88297	943.78967	94.77744	57.21511	1359.53906	351.48407	162.89467
402	3.342	1152.23608	198.80272	1385.47742	939.90289	49.89515	878.50751	1004.51282	364.80798	839.99420	1168.18945	182.67371	841.34717	939.06787	55.24807	434.14307	1069.51733	377.12640	431.68655	943.79877	94.69054	57.16418	1352.65503	352.00891	167.66258
403	3.350	1146.87695	197.29477	1385.79773	934.69287	48.51277	878.58093	998.76477	363.37375	840.39771	1162.75256	181.46561	841.34894	937.00018	54.16885	434.00754	1058.09753	378.47000	431.51370	943.79688	94.61513	57.11890	1345.42358	352.38504	172.36058
404	3.358	1141.54211	195.81015	1386.13818	929.65009	47.17703	878.59430	993.04419	362.02032	840.84192	1157.42822	180.43073	841.36682	934.97058	53.21933	433.86639	1046.56763	379.71555	431.39102	943.78442	94.55202	57.08091	1337.83521	352.61166	176.93307
405	3.367	1136.23438	194.35031	1386.50598	924.77631	45.88095	878.56097	987.33923	360.74823	841.33850	1152.21008	179.57742	841.41144	932.97333	52.40210	433.72296	1034.96912	380.83142	431.34424	943.76282	94.50214	57.05127	1329.87952	352.69180	181.31975
406	3.375	1130.95667	192.91718	1386.90625	920.07190	44.61785	878.49268	981.63977	359.55688	841.89709	1147.09155	178.91074	841.49017	931.00537	51.71617	433.57938	1023.34515	381.78394	431.39688	943.73395	94.46650	57.03056	1321.54578	352.63220	185.45721
407	3.383	1125.71265	191.51300	1387.34180	915.53619	43.38170	878.39960	975.93811	358.44449	842.52478	1142.06641	178.43242	841.60724	929.06573	51.15704	433.43683	1011.73804	382.53873	431.56882	943.69977	94.44615	57.01894	1312.82312	352.44284	189.28070
408	3.392	1120.50610	190.14027	1387.81335	911.16718	42.16745	878.28992	970.22913	357.40833	843.22522	1137.12854	178.14110	841.76361	927.15497	50.71693	433.29602	1000.18732	383.06229	431.87506	943.66229	94.44212	57.01621	1303.70068	352.13660	192.72612
409	3.400	1115.34082	188.80170	1388.31946	906.96155	40.97129	878.16986	964.51031	356.44470	843.99890	1132.27271	178.03247	841.95770	925.27460	50.38520	433.15723	988.72766	383.32428	432.32477	943.62329	94.45536	57.02190	1294.16711	351.72830	195.73213
410	3.408	1110.22046	187.50000	1388.85681	902.91443	39.79086	878.04370	958.78174	355.54938	844.84296	1127.49426	178.09947	842.18561	923.42627	50.14899	433.02072	977.38733	383.29971	432.92078	943.58441	94.48660	57.03530	1284.21204	351.23422	198.24225
411	3.417	1105.14819	186.23788	1389.42017	899.01959	38.62537	877.91388	953.04614	354.71762	845.75122	1122.78931	178.33264	842.44189	921.61157	49.99385	432.88666	966.18665	382.97131	433.65930	943.54675	94.53624	57.05554	1273.82556	350.67096	200.20674
412	3.425	1100.12683	185.01804	1390.00293	895.26935	37.47559	877.78125	947.30853	353.94443	846.71484	1118.15466	178.72028	842.72015	919.83148	49.90462	432.75531	955.13745	382.33127	434.53033	943.51117	94.60426	57.08168	1262.99878	350.05490	201.58446
413	3.433	1095.15833	183.84300	1390.59778	891.65424	36.34382	877.64545	941.57574	353.22495	847.72260	1113.58740	179.24884	843.01331	918.08636	49.86617	432.62683	944.24353	381.38239	435.51834	943.47803	94.69012	57.11272	1251.72437	349.40115	202.34425
414	3.442	1090.24341	182.71524	1391.19666	888.16357	35.23371	877.50500	935.85620	352.55447	848.76172	1109.08459	179.90329	843.31458	916.37585	49.86416	432.50140	933.50043	380.13843	436.60361	943.44763	94.79266	57.14769	1239.99731	348.72305	202.46611
415	3.450	1085.38257	181.63705	1391.79114	884.78534	34.15007	877.35797	930.15942	351.92889	849.81842	1104.64380	180.66727	843.61737	914.69879	49.88576	432.37906	922.89777	378.62344	437.76358	943.41980	94.91016	57.18568	1227.81421	348.03156	201.94186
416	3.458	1080.57471	180.61063	1392.37317	881.50598	33.09856	877.20197	924.49506	351.34457	850.87866	1100.26221	181.52374	843.91589	913.05365	49.92012	432.25964	912.42035	376.87018	438.97470	943.39417	95.04025	57.22588	1215.17517	347.33496	200.77545
417	3.467	1075.81763	179.63789	1392.93530	878.31140	32.08538	877.03461	918.87299	350.79877	851.92883	1095.93652	182.45537	844.20490	911.43854	49.95878	432.14285	902.05029	374.91800	440.21402	943.37030	95.18011	57.26759	1202.08289	346.63858	198.98280
418	3.475	1071.10840	178.72070	1393.47107	875.18689	31.11692	876.85382	913.30231	350.28943	852.95630	1091.66333	183.44489	844.48022	909.85150	49.99582	432.02808	891.76965	372.81021	441.46082	943.34802	95.32651	57.31024	1188.54346	345.94485	196.59119
419	3.483	1066.44348	177.86060	1393.97498	872.11731	30.19939	876.65784	907.79138	349.81519	853.94989	1087.43848	184.47578	844.73840	908.29028	50.02787	431.91467	881.56195	370.59137	442.69781	943.32678	95.47605	57.35339	1174.56628	345.25357	193.63832
420	3.492	1061.81799	177.05893	1394.44263	869.08807	29.33848	876.44543	902.34662	349.37537	854.90015	1083.25732	185.53262	844.97662	906.75299	50.05395	431.80191	871.41400	368.30475	443.91220	943.30652	95.62535	57.39668	1160.16431	344.56207	190.17102
421	3.500	1057.22681	176.31673	1394.87134	866.08514	28.53904	876.21600	896.97321	348.96982	855.79956	1079.11499	186.60153	845.19275	905.23755	50.07513	431.68893	861.31750	365.99002	445.09592	943.28687	95.77131	57.43986	1145.35376	343.86581	186.24370
422	3.508	1052.66431	175.63470	1395.25928	863.09528	27.80483	875.96948	891.67401	348.59857	856.64270	1075.00623	187.67062	845.38525	903.74194	50.09415	431.57516	851.26965	363.68179	446.24573	943.26801	95.91133	57.48280	1130.15381	343.15884	181.91653
423	3.517	1048.12476	175.01318	1395.60620	860.10699	27.13831	875.70642	886.45007	348.26172	857.42590	1070.92554	188.73022	845.55298	902.26422	50.11493	431.45999	841.27319	361.40851	447.36261	943.25000	96.04355	57.52539	1114.58667	342.43439	177.25366
424	3.525	1043.60181	174.45207	1395.91260	857.11035	26.54046	875.42773	881.29999	347.95920	858.14746	1066.86707	189.77303	845.69513	900.80194	50.14206	431.34317	831.33673	359.19199	448.45111	943.23315	96.16698	57.56761	1098.67639	341.68552	172.32129
425	3.533	1039.09021	173.95082	1396.17993	854.09717	26.01079	875.13470	876.22052	347.69046	858.80701	1062.82544	190.79404	845.81122	899.35266	50.18033	431.22461	821.47314	357.04773	449.51813	943.21771	96.28167	57.60947	1082.44910	340.90561	167.18579
426	3.542	1034.58423	173.50848	1396.41016	851.06134	25.54731	874.82880	871.20654	347.45444	859.40540	1058.79517	191.79062	845.90094	897.91333	50.23429	431.10446	811.69928	354.98529	450.57172	943.20374	96.38867	57.65099	1065.93176	340.08890	161.91205
427	3.550	1030.07861	173.12373	1396.60559	847.99884	25.14668	874.51166	866.25128	347.24936	859.94427	1054.77100	192.76208	845.96429	896.48029	50.30788	430.98315	802.03436	353.00931	451.62000	943.19141	96.49002	57.69223	1049.15186	339.23102	156.56195
428	3.558	1025.56909	172.79486	1396.76868	844.90717	24.80434	874.18469	861.34625	347.07263	860.42596	1050.74841	193.70958	846.00134	895.04932	50.40422	430.86108	792.49841	351.12048	452.66986	943.18060	96.58858	57.73322	1032.13696	338.32922	151.19312
429	3.567	1021.05170	172.51988	1396.90173	841.78571	24.51482	873.84924	856.48230	346.92102	860.85284	1046.72266	194.63550	846.01227	893.61560	50.52542	430.73880	783.11145	349.31668	453.72632	943.17078	96.68785	57.77402	1014.91327	337.38269	145.85785
430	3.575	1016.52301	172.29669	1397.00659	838.63507	24.27190	873.50653	851.64929	346.79047	861.22742	1042.68982	195.54324	845.99738	892.17358	50.67255	430.61673	773.89185	347.59396	454.79163	943.16113	96.79166	57.81462	997.50635	336.39282	140.60263
431	3.583	1011.98047	172.12308	1397.08496	835.45673	24.06906	873.15735	846.83667	346.67661	861.55182	1038.64600	196.43671	845.95679	890.71716	50.84570	430.49509	764.85559	345.94745	455.86511	943.15039	96.90392	57.85510	979.93964	335.36304	135.46753
432	3.592	1007.42200	171.99695	1397.13782	832.25293	23.89968	872.80225	842.03394	346.57465	861.82794	1034.58765	197.32001	845.89081	889.23962	51.04412	430.37390	756.01563	344.37216	456.94312	943.13708	97.02827	57.89550	962.23474	334.29898	130.48639
433	3.600	1002.84619	171.91634	1397.16589	829.02618	23.75746	872.44153	837.23077	346.47983	862.05713	1030.51147	198.19708	845.79950	887.73389	51.26640	430.25278	747.38159	342.86353	458.01917	943.11932	97.16788	57.93585	944.41113	333.20834	125.68697
434	3.608	998.25232	171.87961	1397.16907	825.77856	23.63661	872.07513	832.41736	346.38745	862.24023	1026.41431	199.07150	845.68292	886.19257	51.51071	430.13098	738.95959	341.41772	459.08450	943.09485	97.32516	57.97626	926.48621	332.10049	121.09140
435	3.617	993.63983	171.88554	1397.14697	822.51196	23.53215	871.70294	827.58453	346.29333	862.37744	1022.29266	199.94627	845.54102	884.60797	51.77507	430.00729	730.75256	340.03198	460.12860	943.06128	97.50165	58.01680	908.47565	330.98636	116.71687
436	3.625	989.00867	171.93335	1397.09863	819.22748	23.44007	871.32446	822.72418	346.19388	862.46863	1018.14319	200.82382	845.37354	882.97241	52.05753	429.88016	722.76031	338.70441	461.13992	943.01636	97.69794	58.05766	890.39349	329.87799	112.57645
437	3.633	984.35913	172.02280	1397.02295	815.92523	23.35737	870.93903	817.82904	346.08636	862.51300	1013.96240	201.70586	845.18036	881.27808	52.35642	429.74759	714.98035	337.43408	462.10657	942.95782	97.91366	58.09911	872.25262	328.78818	108.67986
438	3.642	979.69165	172.15407	1396.91833	812.60437	23.28222	870.54602	812.89313	345.96890	862.50940	1009.74658	202.59354	844.96112	879.51746	52.67046	429.60739	707.40826	336.22098	463.01685	942.88367	98.14757	58.14145	854.06555	327.72989	105.03437
439	3.650	975.00665	172.32794	1396.78296	809.26324	23.21383	870.14447	807.91125	345.84073	862.45636	1005.49182	203.48743	844.71582	877.68329	52.99886	429.45697	700.03796	335.06555	463.86005	942.79218	98.39770	58.18518	835.84460	326.71597	101.64554
440	3.658	970.30457	172.54555	1396.61511	805.89880	23.15242	869.73340	802.87970	345.70206	862.35211	1001.19409	204.38771	844.44427	875.76849	53.34136	429.29367	692.86267	333.96866	464.62659	942.68213	98.66152	58.23090	817.60272	325.75851	98.51783
441	3.667	965.58582	172.80841	1396.41272	802.50745	23.09909	869.31158	797.79547	345.55417	862.19470	996.84949	205.29422	844.14661	873.76685	53.69817	429.11478	685.87463	332.93140	465.30850	942.55304	98.93616	58.27937	799.35406	324.86844	95.65516
442	3.675	960.85052	173.11826	1396.17358	799.08484	23.05564	868.87769	792.65674	345.39923	861.98206	992.45410	206.20659	843.82324	871.67255	54.06985	428.91751	679.06592	331.95490	465.89944	942.40460	99.21861	58.33144	781.11444	324.05508	93.06111
443	3.683	956.09857	173.47699	1395.89575	795.62585	23.02441	868.43018	787.46228	345.24023	861.71222	988.00427	207.12430	843.47461	869.48059	54.45725	428.69922	672.42822	331.04025	466.39478	942.23724	99.50593	58.38814	762.90161	323.32584	90.73909
444	3.692	951.32971	173.88654	1395.57715	792.12524	23.00809	867.96722	782.21179	345.08093	861.38324	983.49664	208.04678	843.10138	867.18689	54.86123	428.45740	665.95306	330.18842	466.79147	942.05151	99.79542	58.45049	744.73590	322.68579	88.69212
445	3.700	946.54315	174.34869	1395.21558	788.57751	23.00961	867.48688	776.90552	344.92548	860.99329	978.92841	208.97354	842.70441	864.78857	55.28257	428.18976	659.63171	329.40030	467.08792	941.84863	100.08479	58.51961	726.64014	322.13757	86.92264
446	3.708	941.73773	174.86513	1394.80908	784.97705	23.03193	866.98694	771.54419	344.77838	860.54108	974.29712	209.90408	842.28436	862.28381	55.72180	427.89432	653.45526	328.67673	467.28375	941.62970	100.37226	58.59653	708.64001	321.68137	85.43192
447	3.717	936.91217	175.43727	1394.35583	781.31842	23.07796	866.46509	766.12878	344.64432	860.02539	969.60114	210.83798	841.84210	859.67212	56.17902	427.56927	647.41437	328.01862	467.37958	941.39587	100.65662	58.68216	690.76398	321.31464	84.21953
448	3.725	932.06458	176.06624	1393.85425	777.59644	23.15047	865.91876	760.66058	344.52783	859.44556	964.83917	211.77493	841.37799	856.95459	56.65383	427.21323	641.49915	327.42697	467.37665	941.14832	100.93726	58.77728	673.04333	321.03262	83.28267
449	3.733	927.19275	176.75285	1393.30298	773.80621	23.25202	865.34546	755.14099	344.43326	858.80145	960.01062	212.71472	840.89227	854.13354	57.14529	426.82504	635.69940	326.90302	467.27670	940.88812	101.21415	58.88240	655.51227	320.82825	82.61544
450	3.742	922.29437	177.49760	1392.70081	769.94324	23.38492	864.74261	749.57141	344.36456	858.09326	955.11542	213.65720	840.38464	851.21289	57.65189	426.40390	630.00397	326.44815	467.08176	940.61597	101.48779	58.99776	638.20728	320.69266	82.20820
451	3.750	917.36670	178.30069	1392.04688	766.00360	23.55121	864.10803	743.95282	344.32510	857.32166	950.15350	214.60240	839.85437	848.19794	58.17164	425.94931	624.40143	326.06396	466.79376	940.33228	101.75912	59.12331	621.16736	320.61554	82.04696
452	3.758	912.40668	179.16203	1391.34106	761.98346	23.75263	863.43945	738.28619	344.31766	856.48785	945.12524	215.55051	839.30048	845.09509	58.70213	425.46112	618.87964	325.75211	466.41455	940.03741	102.02940	59.25871	604.43372	320.58569	82.11297
453	3.767	907.41132	180.08142	1390.58301	757.87988	23.99062	862.73517	732.57178	344.34424	855.59320	940.03094	216.50189	838.72119	841.91193	59.24065	424.93936	613.42566	325.51410	465.94562	939.73138	102.30007	59.40340	588.04926	320.59134	82.38244
454	3.775	902.37750	181.05850	1389.77307	753.69025	24.26633	861.99377	726.80945	344.40625	854.63940	934.87061	217.45721	838.11462	838.65674	59.78434	424.38443	608.02649	325.35114	465.38815	939.41425	102.57265	59.55661	572.05847	320.62091	82.82653
455	3.783	897.30206	182.09290	1388.91174	749.41211	24.58059	861.21429	720.99817	344.50421	853.62848	929.64392	218.41753	837.47852	835.33838	60.33037	423.79703	602.66846	325.26373	464.74277	939.08600	102.84850	59.71751	556.50665	320.66327	83.41159
456	3.792	892.18176	183.18427	1387.99963	745.04382	24.93396	860.39636	715.13599	344.63818	852.56238	924.35004	219.38434	836.81042	831.96582	60.87601	423.17810	597.33752	325.25153	464.00961	938.74670	103.12878	59.88532	541.43958	320.70828	84.09964
457	3.800	887.01392	184.33240	1387.03760	740.58405	25.32674	859.53979	709.22015	344.80759	851.44330	918.98730	220.35974	836.10779	828.54803	61.41884	422.52893	592.01996	325.31287	463.18832	938.39673	103.41426	60.05941	526.90283	320.74728	84.84923
458	3.808	881.79584	185.53726	1386.02649	736.03137	25.75897	858.64502	703.24664	345.01147	850.27338	913.55322	221.34647	835.36829	825.09320	61.95682	421.85101	586.70203	325.44476	462.27814	938.03674	103.70527	60.23943	512.94049	320.77319	85.61644
459	3.817	876.52502	186.79907	1384.96680	731.38501	26.23046	857.71271	697.21021	345.24878	849.05499	908.04437	222.34793	834.58972	821.60889	62.48839	421.14630	581.37024	325.64261	461.27786	937.66785	104.00158	60.42552	499.59448	320.78082	86.35626
460	3.825	871.19977	188.11824	1383.85950	726.64410	26.74085	856.74384	691.10480	345.51828	847.79095	902.45630	223.36838	833.77020	818.10132	63.01255	420.41696	576.01251	325.90024	460.18616	937.29150	104.30240	60.61852	486.90338	320.76694	87.02405
461	3.833	865.81848	189.49551	1382.70520	721.80780	27.28966	855.73956	684.92316	345.81903	846.48425	896.78369	224.41269	832.90839	814.57538	63.52888	419.66553	570.61737	326.21008	459.00174	936.90961	104.60634	60.82008	474.90106	320.73026	87.57716
462	3.842	860.38000	190.93179	1381.50452	716.87512	27.87633	854.70123	678.65717	346.15045	845.13904	891.02045	225.48647	832.00360	811.03406	64.03757	418.89493	565.17554	326.56339	457.72369	936.52429	104.91145	61.03288	463.61536	320.67142	87.97668
463	3.850	854.88397	192.42825	1380.25842	711.84503	28.50027	853.63037	672.29816	346.51236	843.76031	885.15973	226.59578	831.05591	807.47845	64.53938	418.10840	559.67969	326.95087	456.35193	936.13831	105.21529	61.26085	453.06677	320.59262	88.18898
464	3.858	849.33020	193.98618	1378.96826	706.71582	29.16094	852.52875	665.83740	346.90533	842.35474	879.19440	227.74704	830.06647	803.90759	65.03561	417.30963	554.12518	327.36310	454.88766	935.75427	105.51498	61.50928	443.26740	320.49765	88.18729
465	3.867	843.71881	195.60696	1377.63647	701.48578	29.85788	851.39825	659.26624	347.33057	840.93097	873.11731	228.94666	829.03766	800.31787	65.52805	416.50259	548.51050	327.79138	453.33401	935.37463	105.80729	61.78506	434.21967	320.39139	87.95285
466	3.875	838.05066	197.29201	1376.26636	696.15247	30.59078	850.24146	652.57666	347.79007	839.49976	866.92175	230.20070	827.97327	796.70349	66.01888	415.69177	542.83740	328.22842	451.69662	935.00165	106.08881	62.09674	425.91602	320.27969	87.47592
467	3.883	832.32642	199.04262	1374.86292	690.71307	31.35952	849.06140	645.76233	348.28650	838.07477	860.60175	231.51456	826.87891	793.05591	66.51052	414.88199	537.11090	328.66913	449.98431	934.63696	106.35606	62.45465	418.33862	320.16904	86.75619
468	3.892	826.54730	200.85989	1373.43286	685.16431	32.16424	847.86194	638.81836	348.82309	836.67224	854.15271	232.89246	825.76196	789.36389	67.00554	414.07846	531.33923	329.11105	448.20950	934.28094	106.60560	62.87088	411.45923	320.06625	85.80283
469	3.900	820.71442	202.74454	1371.98560	679.50275	33.00529	846.64813	631.74268	349.40366	835.31134	847.57178	234.33710	824.63202	785.61334	67.50642	413.28680	525.53333	329.55511	446.38882	933.93280	106.83418	63.35918	405.24072	319.97821	84.63406
470	3.908	814.82910	204.69684	1370.53284	673.72443	33.88337	845.42627	624.53571	350.03223	834.01398	840.85834	235.84926	823.50104	781.78748	68.01534	412.51294	519.70605	330.00562	444.54309	933.58960	107.03893	63.93484	399.63733	319.91183	83.27620
471	3.917	808.89276	206.71648	1369.08862	667.82568	34.79944	844.20422	617.20135	350.71304	832.80432	834.01416	237.42752	822.38293	777.86670	68.53394	411.76306	513.87164	330.47034	442.69733	933.24652	107.21736	64.61440	394.59741	319.87366	81.76228
472	3.925	802.90668	208.80237	1367.66992	661.80304	35.75476	842.99164	609.74707	351.45026	831.70813	827.04376	239.06802	821.29401	773.82892	69.06297	411.04355	508.04431	330.96008	440.88010	932.89587	107.36758	65.41534	390.06494	319.86978	80.13041
473	3.933	796.87268	210.95256	1366.29565	655.65338	36.75087	841.79987	602.18372	352.24771	830.75214	819.95459	240.76450	820.25208	769.64966	69.60207	410.36093	502.23730	331.48816	439.12286	932.52710	107.48826	66.35561	385.98206	319.90570	78.42172
474	3.942	790.79254	213.16422	1364.98657	649.37445	37.78957	840.64197	594.52539	353.10892	829.96271	812.75653	242.50830	819.27631	765.30237	70.14928	409.72156	496.46234	332.06934	437.45856	932.12653	107.57865	67.45314	382.29163	319.98615	76.67843
475	3.950	784.66852	215.43349	1363.76453	642.96539	38.87281	839.53271	586.78961	354.03665	829.36499	805.46216	244.28880	818.38660	760.75903	70.70089	409.13165	490.72839	332.71902	435.92023	931.67743	107.63862	68.72539	378.93945	320.11496	74.94170
476	3.958	778.50348	217.75549	1362.65173	636.42633	40.00263	838.48804	578.99609	355.03308	828.98132	798.08612	246.09375	817.60248	755.99072	71.25105	408.59705	485.04205	333.45197	434.53915	931.15955	107.66850	70.18869	375.87622	320.29492	73.24989
477	3.967	772.30103	220.12434	1361.66943	629.75952	41.18110	837.52484	571.16681	356.09946	828.83014	790.64447	247.90999	816.94232	750.96844	71.79163	408.12292	479.40723	334.28113	433.34311	930.54993	107.66901	71.85782	373.05933	320.52759	71.63685
478	3.975	766.06537	222.53329	1360.83765	622.96906	42.41015	836.66022	563.32428	357.23627	828.92487	783.15454	249.72417	816.42255	745.66376	72.31207	407.71396	473.82593	335.21683	432.35461	929.82294	107.64114	73.74552	370.45435	320.81323	70.13074
479	3.983	759.80194	224.97472	1360.17334	616.06116	43.69144	835.91101	555.49182	358.44312	829.27289	775.63409	251.52350	816.05646	740.05005	72.79953	407.37378	468.29944	336.26575	431.58948	928.95062	107.58598	75.86210	368.03455	321.15057	68.75324
480	3.992	753.51697	227.44035	1359.69031	609.04449	45.02623	835.29279	547.69189	359.71881	829.87482	768.10065	253.29657	815.85364	734.10303	73.23904	407.10526	462.82953	337.43051	431.05566	927.90369	107.50462	78.21520	365.78198	321.53687	67.51912
481	4.000	747.21735	229.92145	1359.39783	601.92999	46.41518	834.81940	539.94586	361.06137	830.72412	760.57129	255.03407	815.81940	727.80206	73.61389	406.91019	457.41956	338.70956	430.75278	926.65167	107.39803	80.80959	363.68579	321.96783	66.43629
482	4.008	740.91113	232.40900	1359.30066	594.73071	47.85826	834.50214	532.27289	362.46814	831.80707	753.06213	256.72931	815.95416	721.13092	73.90630	406.78940	452.07629	340.09711	430.67197	925.16431	107.26706	83.64713	361.74170	322.43768	65.50629
483	4.017	734.60645	234.89392	1359.39795	587.46204	49.35453	834.34900	524.69000	363.93585	833.10315	745.58813	258.37854	816.25360	714.07825	74.09808	406.74277	446.81079	341.58374	430.79645	923.41211	107.11253	86.72681	359.95044	322.93927	64.72490
484	4.025	728.31165	237.36729	1359.68384	580.14117	50.90207	834.36426	517.21143	365.46063	834.58569	738.16296	259.98111	816.70880	706.63824	74.17155	406.76917	441.63831	343.15686	431.10260	921.36670	106.93531	90.04491	358.31543	323.46426	64.08318
485	4.033	722.03522	239.82065	1360.14771	572.78656	52.49787	834.54816	509.84869	367.03818	836.22296	730.79907	261.53928	817.30640	698.81091	74.11054	406.86670	436.57898	344.80170	431.56131	919.00244	106.73659	93.59514	356.84167	324.00354	63.56851
486	4.042	715.78467	242.24609	1360.77393	565.41791	54.13779	834.89661	502.61053	368.66370	837.97931	723.50787	263.05771	818.02966	690.60205	73.90134	407.03253	431.65662	346.50208	432.13980	916.29602	106.51813	97.36894	355.53406	324.54742	63.16571
487	4.050	709.56696	244.63658	1361.54333	558.05560	55.81654	835.40149	495.50354	370.33200	839.81683	716.29987	264.54300	818.85901	682.02307	73.53371	407.26328	426.89709	348.24124	432.80359	913.22784	106.28265	101.35559	354.39551	325.08615	62.85812
488	4.058	703.38751	246.98608	1362.43396	550.71973	57.52771	836.05078	488.53217	372.03751	841.69684	709.18506	266.00259	819.77283	673.09052	73.00165	407.55478	422.32703	350.00272	433.51819	909.78198	106.03413	105.54238	353.42651	325.61032	62.62862
489	4.067	697.25055	249.28966	1363.42188	543.43011	59.26387	836.82916	481.69952	373.77426	843.58142	702.17303	267.44409	820.74878	663.82556	72.30414	407.90250	417.97119	351.77075	434.25104	905.94623	105.77815	109.91463	352.62402	326.11127	62.46049
490	4.075	691.15863	251.54362	1364.48254	536.20563	61.01672	837.71875	475.00751	375.53604	845.43500	695.27319	268.87418	821.76422	654.25287	71.44549	408.30136	413.85059	353.53094	434.97296	901.71246	105.52207	114.45561	351.98120	326.58154	62.33810
491	4.083	685.11243	253.74553	1365.59167	529.06323	62.77728	838.69983	468.45752	377.31619	847.22552	688.49463	270.29770	822.79761	644.39996	70.43550	408.74619	409.98047	355.27032	435.65936	897.07642	105.27515	119.14638	351.48767	327.01511	62.24744
492	4.092	679.11133	255.89421	1366.72705	522.01819	64.53609	839.75189	462.05109	379.10797	848.92560	681.84637	271.71716	823.82880	634.29633	69.28926	409.23163	406.36865	356.97748	436.29089	892.03674	105.04848	123.96536	351.13013	327.40771	62.17650
493	4.100	673.15314	257.98965	1367.86853	515.08325	66.28350	840.85449	455.78943	380.90433	850.51331	675.33685	273.13199	824.84015	623.97235	68.02664	409.75259	403.01526	358.64258	436.85394	886.59570	104.85473	128.88791	350.89246	327.75699	62.11543
494	4.108	667.23444	260.03293	1368.99939	508.26843	68.00998	841.98846	449.67444	382.69824	851.97266	668.97369	274.53839	825.81665	613.45874	66.67159	410.30435	399.91187	360.25726	437.34064	880.75708	104.70766	133.88574	350.75708	328.06250	62.05661
495	4.117	661.35120	262.02591	1370.10681	501.58093	69.70638	843.13623	443.70807	384.48270	853.29346	662.76367	275.92935	826.74670	602.78558	65.25103	410.88293	397.04248	361.81439	437.74829	874.52667	104.62157	138.92644	350.70557	328.32553	61.99459
496	4.125	655.49872	263.97122	1371.18164	495.02502	71.36423	844.28326	437.89288	386.25095	854.47144	656.71191	277.29498	827.62207	591.98206	63.79381	411.48520	394.38452	363.30795	438.07886	867.91101	104.61043	143.97287	350.71960	328.54904	61.92594
497	4.133	649.67242	265.87177	1372.21899	488.60199	72.97608	845.41785	432.23132	387.99655	855.50739	650.82196	278.62305	828.43811	581.07581	62.32941	412.10928	391.91113	364.73297	438.33810	860.91602	104.68704	148.98285	350.78186	328.73730	61.84898
498	4.142	643.86810	267.73062	1373.21741	482.31049	74.53569	846.53192	426.72571	389.71353	856.40686	645.09509	279.89972	829.19354	570.09314	60.88669	412.75464	389.59204	366.08530	438.53445	853.54749	104.86212	153.90895	350.87646	328.89548	61.76355
499	4.150	638.08234	269.55075	1374.17883	476.14661	76.03825	847.62097	421.37830	391.39661	857.17889	639.53052	281.11038	829.89026	559.05829	59.49281	413.42209	387.39734	367.36163	438.67816	845.80927	105.14337	158.69870	350.98962	329.02930	61.67070
500	4.158	632.31262	271.33472	1375.10779	470.10437	77.48055	848.68378	416.19080	393.04123	857.83521	634.12512	282.24060	830.53290	547.99377	58.17215	414.11380	385.29761	368.55948	438.78018	837.70337	105.53472	163.29500	351.11011	329.14453	61.57236
501	4.167	626.55786	273.08441	1376.01025	464.17627	78.86102	849.72235	411.16382	394.64371	858.38910	628.87366	283.27692	831.12830	536.92023	56.94563	414.83325	383.26733	369.67706	438.85147	829.22968	106.03566	167.63702	351.22925	329.24667	61.47107
502	4.175	620.81848	274.80115	1376.89355	458.35315	80.17976	850.74109	406.29749	396.20126	858.85468	623.76904	284.20767	831.68481	525.85706	55.83015	415.58475	381.28503	370.71347	438.90219	820.38513	106.64091	171.66154	351.34070	329.34061	61.36968
503	4.183	615.09644	276.48529	1377.76526	452.62561	81.43845	851.74622	401.59070	397.71210	859.24573	618.80261	285.02353	832.21161	514.82153	54.83838	416.37326	379.33447	371.66864	438.94122	811.16504	107.34023	175.30449	351.44043	329.43024	61.27110
504	4.192	609.39478	278.13641	1378.63232	446.98401	82.64018	852.74512	397.04150	399.17520	859.57513	613.96497	285.71774	832.71802	503.82941	53.97885	417.20374	377.40479	372.54330	438.97592	801.56177	108.11868	178.50291	351.52649	329.51840	61.17811
505	4.200	603.71851	279.75333	1379.50110	441.41882	83.78924	853.74548	392.64685	400.59052	859.85443	609.24573	286.28656	833.21289	492.89490	53.25625	418.08075	375.49023	373.33917	439.01184	791.56665	108.95699	181.19716	351.59863	329.60684	61.09317
506	4.208	598.07324	281.33401	1380.37598	435.92139	84.89077	854.75452	388.40295	401.95868	860.09320	604.63525	286.72897	833.70386	482.03040	52.67197	419.00793	373.58923	374.05887	439.05286	781.17004	109.83231	183.33310	351.65784	329.69611	61.01831
507	4.217	592.46558	282.87607	1381.26013	430.48401	85.95049	855.77856	384.30518	403.28091	860.29919	600.12366	287.04654	834.19708	471.24646	52.22482	419.98746	371.70361	374.70587	439.10110	770.36133	110.71916	184.86429	351.70569	329.78580	60.95505
508	4.225	586.90271	284.37659	1382.15454	425.10022	86.97427	856.82214	380.34851	404.55887	860.47821	595.70239	287.24310	834.69702	460.55188	51.91177	421.01974	369.83752	375.28455	439.15738	759.13074	111.59047	185.75400	351.74438	329.87460	60.90438
509	4.233	581.39185	285.83255	1383.05859	419.76526	87.96784	857.88794	376.52673	405.79446	860.63397	591.36414	287.32437	835.20599	449.95349	51.72871	422.10312	367.99573	375.79999	439.22116	747.46973	112.41875	185.97697	351.77625	329.96069	60.86671
510	4.242	575.94006	287.24097	1383.96973	414.47583	88.93636	858.97638	372.83386	406.98962	860.76898	587.10278	287.29736	835.72449	439.45642	51.67115	423.23392	366.18335	376.25787	439.29111	735.37097	113.17728	185.52065	351.80334	330.04187	60.84196
511	4.250	570.55383	288.59915	1384.88416	409.22986	89.88420	860.08582	369.26318	408.14621	860.88409	582.91345	287.17010	836.25110	429.06360	51.73473	424.40656	364.40454	376.66434	439.36508	722.82996	113.84119	184.38594	351.82764	330.11584	60.82960
512	4.258	565.23889	289.90472	1385.79663	404.02722	90.81464	861.21240	365.80750	409.26590	860.97961	578.79248	286.95132	836.78284	418.77661	51.91550	425.61383	362.66187	377.02573	439.44058	709.84448	114.38839	182.58752	351.85022	330.18045	60.82871
513	4.267	559.99988	291.15598	1386.70117	398.86829	91.72977	862.35052	362.45898	410.34988	861.05499	574.73718	286.64999	837.31537	408.59558	52.21013	426.84760	360.95679	377.34839	439.51486	696.41602	114.80042	180.15343	351.87219	330.23380	60.83807
514	4.275	554.84021	292.35175	1387.59131	393.75500	92.63039	863.49329	359.20996	411.39902	861.10962	570.74573	286.27530	837.84351	398.51941	52.61577	428.09915	359.28833	377.63840	439.58514	682.54919	115.06303	177.12416	351.89380	330.27454	60.85629
515	4.283	549.76160	293.49161	1388.46057	388.68945	93.51608	864.63263	356.05164	412.41364	861.14294	566.81616	285.83646	838.36145	388.54663	53.12985	429.36008	357.65479	377.90143	439.64886	668.25171	115.16648	173.55133	351.91528	330.30167	60.88180
516	4.292	544.76465	294.57578	1389.30249	383.67432	94.38528	865.76013	352.97510	413.39365	861.15466	562.94666	285.34265	838.86322	378.67480	53.74973	430.62277	356.05322	378.14246	439.70377	653.53503	115.10574	169.49585	351.93628	330.31488	60.91306
517	4.300	539.84851	295.60504	1390.11133	378.71216	95.23558	866.86749	349.97070	414.33856	861.14484	559.13477	284.80295	839.34314	368.90234	54.47231	431.88095	354.47961	378.36569	439.74786	638.41309	114.88037	165.02582	351.95630	330.31430	60.94851
518	4.308	535.01025	296.58075	1390.88208	373.80530	96.06387	867.94672	347.02869	415.24756	861.11426	555.37781	284.22635	839.79578	359.22717	55.29374	433.13007	352.93066	378.57458	439.77975	622.90344	114.49425	160.21431	351.97485	330.30054	60.98670
519	4.317	530.24646	297.50449	1391.61072	368.95532	96.86671	868.99066	344.13904	416.11966	861.06396	551.67151	283.62158	840.21686	349.64807	56.20905	434.36749	351.40259	378.77161	439.79852	607.02563	113.95513	155.13705	351.99158	330.27454	61.02631
520	4.325	525.55212	298.37808	1392.29431	364.16309	97.64068	869.99341	341.29126	416.95386	860.99573	548.01160	282.99713	840.60278	340.16418	57.21204	435.59241	349.89270	378.95844	439.80374	590.80139	113.27414	149.87019	352.00635	330.23758	61.06616
521	4.333	520.92139	299.20337	1392.93091	359.42847	98.38258	870.95026	338.47559	417.74924	860.91144	544.39233	282.36105	840.95129	330.77527	58.29524	436.80573	348.39893	379.13599	439.79553	574.25415	112.46505	144.48833	352.01880	330.19110	61.10530
522	4.342	516.34778	299.98199	1393.52002	354.75049	99.08986	871.85797	335.68213	418.50510	860.81348	540.80798	281.72067	841.26147	321.48157	59.44992	438.00967	346.92017	379.30447	439.77441	557.40906	111.54368	139.06262	352.02905	330.13657	61.14294
523	4.350	511.82458	300.71530	1394.06177	350.12671	99.76067	872.71466	332.90198	419.22113	860.70416	537.25171	281.08264	841.53351	312.28406	60.66635	439.20734	345.45569	379.46362	439.74142	540.29175	110.52714	133.65952	352.03735	330.07550	61.17851
524	4.358	507.34460	301.40427	1394.55762	345.55420	100.39420	873.51984	330.12708	419.89749	860.58569	533.71716	280.45251	841.76892	303.18372	61.93404	440.40228	344.00586	379.61279	439.69781	522.92908	109.43318	128.33954	352.04395	330.00931	61.21167
525	4.367	502.90112	302.04922	1395.00940	341.02832	100.99061	874.27405	327.35034	420.53482	860.46021	530.19788	279.83469	841.97034	294.18176	63.24207	441.59799	342.57092	379.75104	439.64508	505.34814	108.27957	123.15675	352.04932	329.93921	61.24226
526	4.375	498.48804	302.64999	1395.42004	336.54431	101.55112	874.97888	324.56616	421.13437	860.32947	526.68774	279.23218	842.14105	285.27991	64.57948	442.79755	341.15161	379.87732	439.58484	487.57642	107.08352	118.15833	352.05383	329.86630	61.27033
527	4.383	494.09949	303.20578	1395.79236	332.09656	102.07791	875.63672	321.77039	421.69781	860.19470	523.18127	278.64673	842.28516	276.47986	65.93558	444.00336	339.74805	379.99054	439.51880	469.64148	105.86125	113.38458	352.05786	329.79141	61.29610
528	4.392	489.73083	303.71521	1396.12976	327.67896	102.57402	876.25018	318.96008	422.22745	860.05676	519.67419	278.07864	842.40710	267.78320	67.30029	445.21695	338.36060	380.08966	439.44849	451.57080	104.62763	108.86921	352.06152	329.71512	61.31996
529	4.400	485.37842	304.17633	1396.43567	323.28552	103.04311	876.82239	316.13379	422.72586	859.91595	516.16248	277.52692	842.51135	259.19214	68.66435	446.43890	336.98877	380.17380	439.37534	433.39209	103.39592	104.63974	352.06506	329.63776	61.34246
530	4.408	481.03955	304.58682	1396.71338	318.91016	103.48930	877.35620	313.29150	423.19598	859.77209	512.64343	276.98944	842.60211	250.70886	70.01958	447.66904	335.63123	380.24210	439.30060	415.13245	102.17761	100.71809	352.06836	329.55945	61.36423
531	4.417	476.71240	304.94406	1396.96619	314.54675	103.91688	877.85449	310.43384	423.64093	859.62469	509.11499	276.46320	842.68329	242.33606	71.35890	448.90634	334.28638	380.29391	439.22525	396.81909	100.98244	97.12119	352.07104	329.48007	61.38600
532	4.425	472.39661	305.24530	1397.19702	310.19006	104.33011	878.31976	307.56287	424.06375	859.47272	505.57617	275.94449	842.75806	234.07654	72.67641	450.14923	332.95203	380.32874	439.15002	378.47913	99.81840	93.86158	352.07312	329.39935	61.40852
533	4.433	468.09167	305.48785	1397.40857	305.83496	104.73299	878.75403	304.68054	424.46747	859.31512	502.02600	275.42920	842.82892	225.93323	73.96732	451.39578	331.62488	380.34628	439.07547	360.13916	98.69185	90.94803	352.07397	329.31689	61.43255
534	4.442	463.79834	305.66934	1397.60278	301.47729	105.12903	879.15881	301.78931	424.85480	859.15076	498.46448	274.91315	842.89771	217.90991	75.22788	452.64386	330.30200	380.34628	439.00189	341.82593	97.60774	88.38598	352.07312	329.23209	61.45879
535	4.450	459.51721	305.78784	1397.78162	297.11328	105.52115	879.53516	298.89172	425.22812	858.97833	494.89136	274.39233	842.96527	210.00964	76.45531	453.89124	328.97974	380.32867	438.92938	323.56567	96.56983	86.17794	352.07007	329.14444	61.48786
536	4.458	455.24866	305.84210	1397.94653	292.73999	105.91151	879.88354	295.98962	425.58932	858.79681	491.30676	273.86310	843.03198	202.23523	77.64759	455.13580	327.65405	380.29349	438.85797	305.38464	95.58090	84.32378	352.06458	329.05334	61.52028
537	4.467	450.99304	305.83157	1398.09814	288.35461	106.30149	880.20392	293.08447	425.93970	858.60547	487.71008	273.32230	843.09729	194.58936	78.80342	456.37540	326.32129	380.24084	438.78754	287.30908	94.64304	82.82085	352.05615	328.95834	61.55643
538	4.475	446.75037	305.75662	1398.23730	283.95544	106.69167	880.49597	290.17664	426.27997	858.40369	484.10120	272.76758	843.16040	187.07349	79.92209	457.60806	324.97742	380.17090	438.71799	269.36487	93.75787	81.66412	352.04456	328.85904	61.59650
539	4.483	442.51929	305.61838	1398.36389	279.54089	107.08183	880.75885	287.26575	426.61026	858.19141	480.47852	272.19714	843.22009	179.68823	81.00341	458.83188	323.61829	380.08392	438.64911	251.57825	92.92673	80.84616	352.02954	328.75522	61.64057
540	4.492	438.29858	305.41876	1398.47778	275.10962	107.47108	880.99164	284.35046	426.93008	857.96863	476.84094	271.61008	843.27478	172.43262	82.04770	460.04489	322.24048	379.98019	438.58078	233.97546	92.15095	80.35710	352.01099	328.64676	61.68851
541	4.500	434.08582	305.16037	1398.57837	270.66064	107.85791	881.19305	281.42834	427.23837	857.73584	473.18628	271.00598	843.32294	165.30444	83.05568	461.24524	320.83960	379.86008	438.51279	216.58264	91.43191	80.18459	351.98889	328.53375	61.74006
542	4.508	429.87805	304.84622	1398.66492	266.19324	108.24034	881.36188	278.49585	427.53366	857.49371	469.51208	270.38513	843.36292	158.29980	84.02848	462.43094	319.41162	379.72394	438.44492	199.42639	90.77122	80.31374	351.96326	328.41641	61.79483
543	4.517	425.67188	304.47961	1398.73645	261.70618	108.61606	881.49689	275.54895	427.81406	857.24304	465.81543	269.74820	843.39313	151.41333	84.96756	463.59991	317.95251	379.57224	438.37689	182.53284	90.17079	80.72705	351.93384	328.29507	61.85231
544	4.525	421.46313	304.06387	1398.79150	257.19849	108.98260	881.59698	272.58276	428.07736	856.98462	462.09338	269.09616	843.41211	144.63831	85.87463	464.75012	316.45776	379.40543	438.30829	165.92859	89.63282	81.40448	351.90063	328.17010	61.91193
545	4.533	417.24780	303.60217	1398.82886	252.66931	109.33748	881.66113	269.59229	428.32138	856.71936	458.34241	268.43021	843.41858	137.96704	86.75153	465.87933	314.92249	379.22406	438.23862	149.64026	89.15982	82.32350	351.86316	328.04193	61.97305
546	4.542	413.02185	303.09726	1398.84656	248.11743	109.67825	881.68848	266.57190	428.54379	856.44788	454.55957	267.75153	843.41132	131.39099	87.60012	466.98532	313.34119	379.02863	438.16705	133.69324	88.75455	83.45924	351.82104	327.91080	62.03503
547	4.550	408.78076	302.55133	1398.84277	243.54150	110.00278	881.67853	263.51611	428.74243	856.17047	450.74121	267.06125	843.38922	124.90112	88.42212	468.06573	311.70862	378.81970	438.09262	118.11292	88.41988	84.78476	351.77368	327.77698	62.09728
548	4.558	404.52039	301.96606	1398.81543	238.94031	110.30918	881.63086	260.41992	428.91544	855.88739	446.88489	266.36044	843.35132	118.48840	89.21899	469.11826	310.01843	378.59769	438.01395	102.92334	88.15871	86.27136	351.71997	327.64044	62.15924
549	4.567	400.23694	301.34232	1398.76233	234.31213	110.59596	881.54553	257.27844	429.06119	855.59827	442.98755	265.64996	843.29681	112.14417	89.99178	470.14044	308.26392	378.36301	437.92941	88.14722	87.97368	87.88898	351.65906	327.50101	62.22049
550	4.575	395.92639	300.68039	1398.68115	229.65588	110.86202	881.42273	254.08728	429.17850	855.30243	439.04712	264.93051	843.22473	105.86035	90.74110	471.12964	306.43823	378.11575	437.83707	73.80566	87.86703	89.60672	351.58972	327.35815	62.28073
551	4.583	391.58521	299.97995	1398.56934	224.96973	111.10667	881.26294	250.84290	429.26660	854.99890	435.06165	264.20261	843.13428	99.62952	91.46707	472.08301	304.53430	377.85593	437.73465	59.91687	87.84035	91.39333	351.51013	327.21118	62.33986
552	4.592	387.21021	299.24030	1398.42480	220.25232	111.32956	881.06683	247.54236	429.32520	854.68622	431.02954	263.46667	843.02466	93.44556	92.16937	472.99741	302.54456	377.58313	437.61969	46.49695	87.89433	93.21776	351.41870	327.05911	62.39796
553	4.600	382.79810	298.46030	1398.24561	215.50220	111.53064	880.83527	244.18347	429.35431	854.36267	426.94946	262.72308	842.89496	87.30322	92.84731	473.86914	300.46204	377.29666	437.48950	33.55872	88.02856	95.04977	351.31396	326.90076	62.45537
554	4.608	378.34607	297.63876	1398.03003	210.71802	111.71010	880.56934	240.76453	429.35443	854.02625	422.82043	261.97214	842.74432	81.19861	93.49993	474.69394	298.27991	376.99542	437.34128	21.11145	88.24141	96.86042	351.19409	326.73471	62.51263
555	4.617	373.85181	296.77448	1397.77686	205.89795	111.86824	880.26996	237.28442	429.32626	853.67480	418.64136	261.21405	842.57172	75.12927	94.12622	475.46686	295.99170	376.67795	437.17218	9.16052	88.52985	98.62253	351.05725	326.55951	62.57053
556	4.625	369.31274	295.86639	1397.48584	201.04065	112.00540	879.93823	233.74280	429.27075	853.30621	414.41150	260.44913	842.37640	69.09399	94.72517	476.18204	293.59229	376.34256	436.97952	-2.29260	88.88953	100.31104	350.90173	326.37366	62.63011
557	4.633	364.72717	294.91373	1397.15686	196.14453	112.12189	879.57507	230.13953	429.18884	852.91821	410.12964	259.67758	842.15741	63.09314	95.29591	476.83279	291.07715	375.98734	436.76074	-13.24988	89.31482	101.90335	350.72607	326.17569	62.69257
558	4.642	360.09375	293.91605	1396.79077	191.20776	112.21783	879.18115	226.47461	429.08157	852.50879	405.79492	258.89951	841.91400	57.12854	95.83780	477.41150	288.44324	375.61026	436.51355	-23.71777	89.79903	103.37937	350.52881	325.96429	62.75932
559	4.650	355.41089	292.87323	1396.38904	186.22852	112.29322	878.75708	222.74829	428.94977	852.07623	401.40588	258.11487	841.64575	51.20374	96.35048	477.90973	285.68921	375.20956	436.23611	-33.70593	90.33464	104.72153	350.30896	325.73843	62.83189
560	4.658	350.67786	291.78564	1395.95349	181.20435	112.34779	878.30273	218.96082	428.79404	851.61908	396.96106	257.32336	841.35229	45.32361	96.83376	478.31815	282.81506	374.78372	435.92703	-43.22693	90.91378	105.91472	350.06567	325.49731	62.91195
561	4.667	345.89441	290.65381	1395.48645	176.13318	112.38104	877.81793	215.11206	428.61475	851.13641	392.45874	256.52441	841.03387	39.49487	97.28766	478.62695	279.82251	374.33185	435.58551	-52.29614	91.52854	106.94598	349.79858	325.24060	63.00122
562	4.675	341.05994	289.47858	1394.98999	171.01208	112.39221	877.30170	211.20190	428.41180	850.62793	387.89661	255.71693	840.69104	33.72583	97.71227	478.82587	276.71570	373.85385	435.21146	-60.93030	92.17149	107.80423	349.50781	324.96851	63.10147
563	4.683	336.17468	288.26086	1394.46680	165.83813	112.38031	876.75275	207.22986	428.18488	850.09381	383.27258	254.89944	840.32489	28.02612	98.10759	478.90445	273.49988	373.35065	434.80557	-69.14685	92.83610	108.47988	349.19397	324.68170	63.21451
564	4.692	331.23926	287.00162	1393.91895	160.60791	112.34416	876.16907	203.19507	427.93307	849.53516	378.58386	254.06989	839.93713	22.40649	98.47359	478.85239	270.18213	372.82425	434.36929	-76.96362	93.51708	108.96450	348.85779	324.38156	63.34214
565	4.700	326.25378	285.70166	1393.34802	155.31824	112.28242	875.54834	199.09607	427.65521	848.95349	373.82788	253.22571	839.53021	16.87842	98.81000	478.65976	266.77161	372.27795	433.90503	-84.39685	94.21077	109.25046	348.50085	324.07010	63.48622
566	4.708	321.21899	284.36166	1392.75574	149.96472	112.19360	874.88763	194.93103	427.34970	848.35132	369.00146	252.36389	839.10687	11.45435	99.11638	478.31732	263.27808	371.71625	433.41602	-91.46094	94.91518	109.33070	348.12537	323.74994	63.64860
567	4.717	316.13611	282.98196	1392.14270	144.54333	112.07613	874.18378	190.69800	427.01468	847.73157	364.10156	251.48099	838.67059	6.14612	99.39215	477.81674	259.71252	371.14481	432.90643	-98.16809	95.63007	109.19867	347.73364	323.42450	63.83122
568	4.725	311.00549	281.56268	1391.50952	139.04980	111.92837	873.43341	186.39417	426.64801	847.09784	359.12488	250.57324	838.22516	0.96497	99.63667	477.15094	256.08691	370.57025	432.38123	-104.52698	96.35683	108.84830	347.32837	323.09772	64.03610
569	4.733	305.82861	280.10345	1390.85583	133.47949	111.74860	872.63306	182.01624	426.24747	846.45416	354.06812	249.63678	837.77454	-4.07849	99.84933	476.31424	252.41284	369.99994	431.84607	-110.54333	97.09807	108.27429	346.91248	322.77411	64.26540
570	4.742	300.60645	278.60361	1390.18127	127.82776	111.53510	871.77966	177.56116	425.81064	845.80493	348.92749	248.66769	837.32281	-8.97571	100.02972	475.30252	248.70203	369.44150	431.30722	-116.21997	97.85727	107.47249	346.48926	322.45868	64.52148
571	4.750	295.33972	277.06201	1389.48511	122.08997	111.28601	870.87061	173.02502	425.33521	845.15460	343.69983	247.66226	836.87396	-13.71948	100.17767	474.11343	244.96509	368.90265	430.77139	-121.55652	98.63815	106.44044	346.06140	322.15671	64.80696
572	4.758	290.02991	275.47729	1388.76648	116.26111	110.99948	869.90399	168.40393	424.81894	844.50757	338.38110	246.61708	836.43146	-18.30530	100.29333	472.74661	241.21179	368.39050	430.24536	-126.55164	99.44404	105.17807	345.63171	321.87363	65.12477
573	4.767	284.67761	273.84766	1388.02466	110.33691	110.67354	868.87939	163.69360	424.25974	843.86816	332.96802	245.52921	835.99835	-22.73096	100.37715	471.20386	237.45020	367.91125	429.73596	-131.20276	100.27724	103.68845	345.20239	321.61481	65.47826
574	4.775	279.28357	272.17114	1387.25916	104.31311	110.30609	867.79773	158.88916	423.65573	843.24017	327.45679	244.39632	835.57721	-26.99658	100.42975	469.48926	233.68579	367.46976	429.24966	-135.50806	101.13833	101.97852	344.77502	321.38547	65.87122
575	4.783	273.84863	270.44553	1386.47021	98.18567	109.89493	866.66211	153.98633	423.00534	842.62695	321.84424	243.21680	835.16980	-31.10510	100.45175	467.60962	229.92212	367.06918	428.79251	-139.46765	102.02571	100.05973	344.35022	321.19028	66.30798
576	4.792	268.37292	268.66858	1385.65869	91.95154	109.43768	865.47791	148.98022	422.30731	842.03137	316.12708	241.98984	834.77734	-35.06201	100.44345	465.57465	226.15967	366.71060	428.36990	-143.08508	102.93514	97.94862	343.92786	321.03348	66.79346
577	4.800	262.85669	266.83817	1384.82654	85.60864	108.93181	864.25330	143.86572	421.56064	841.45551	310.30273	240.71556	834.40057	-38.87537	100.40448	463.39734	222.39600	366.39297	427.98645	-146.36829	103.85955	95.66703	343.50635	320.91849	67.33316
578	4.808	257.29980	264.95221	1383.97729	79.15564	108.37463	862.99927	138.63831	420.76468	840.90088	304.36914	239.39500	834.04010	-42.55603	100.33347	461.09436	218.62598	366.11307	427.64587	-149.33069	104.78903	93.24213	343.08301	320.84802	67.93324
579	4.817	251.70178	263.00916	1383.11584	72.59277	107.76329	861.73016	133.29272	419.91904	840.36865	298.32495	238.03023	833.69641	-46.11780	100.22766	458.68628	214.84094	365.86545	427.35117	-151.99133	105.71107	90.70607	342.65381	320.82388	68.60043
580	4.825	246.06189	261.00778	1382.24878	65.92200	107.09476	860.46338	127.82458	419.02344	839.85931	292.16992	236.62430	833.37048	-49.57715	100.08269	456.19785	211.02954	365.64297	427.10446	-154.37537	106.61104	88.09523	342.21350	320.84714	69.34196
581	4.833	240.37952	258.94766	1381.38452	59.14685	106.36591	859.21936	122.22949	418.07782	839.37341	285.90491	235.18138	833.06409	-52.95374	99.89241	453.65805	207.17834	365.43686	426.90726	-156.51270	107.47279	85.44925	341.75525	320.91821	70.16553
582	4.842	234.65356	256.82913	1380.53357	52.27295	105.57352	858.02124	116.50330	417.08200	838.91138	279.53210	233.70659	832.77979	-56.27063	99.64900	451.09995	203.27100	365.23749	426.76050	-158.43823	108.27956	82.80965	341.27112	321.03687	71.07904
583	4.850	228.88354	254.65353	1379.70789	45.30774	104.71429	856.89435	110.64294	416.03580	838.47369	273.05493	232.20599	832.52167	-59.55396	99.34308	448.56015	199.28955	365.03479	426.66467	-160.18909	109.01485	80.21835	340.75183	321.20264	72.09048
584	4.858	223.06873	252.42322	1378.92090	38.26050	103.78500	855.86542	104.64575	414.93884	838.06152	266.47827	230.68637	832.29498	-62.83228	98.96426	446.07806	195.21497	364.81894	426.62012	-161.80347	109.66338	77.71594	340.18677	321.41486	73.20770
585	4.867	217.20898	250.14171	1378.18738	31.14246	102.78250	854.96173	98.51050	413.79037	837.67639	259.80859	229.15501	832.10645	-66.13696	98.50166	443.69470	191.02698	364.58115	426.62689	-163.31885	110.21213	75.34010	339.56470	321.67297	74.43809
586	4.875	211.30457	247.81366	1377.52234	23.96606	101.70384	854.21002	92.23706	412.58945	837.32074	253.05298	227.61938	831.96405	-69.50000	97.94466	441.45132	186.70496	364.31415	426.68503	-164.76941	110.65107	73.12401	338.87317	321.97675	75.78836
587	4.883	205.35669	245.44485	1376.94104	16.74512	100.54642	853.63531	85.82690	411.33466	836.99768	246.22021	226.08662	831.87659	-72.95361	97.28372	439.38751	182.22900	364.01279	426.79443	-166.18469	110.97387	71.09509	338.09900	322.32639	77.26431
588	4.892	199.36731	243.04213	1376.45801	9.49365	99.30811	853.25977	79.28369	410.02432	836.71124	239.31946	224.56311	831.85327	-76.52783	96.51117	437.53943	177.57935	363.67462	426.95486	-167.58826	111.17835	69.27395	337.22827	322.72269	78.87055
589	4.900	193.33948	240.61317	1376.08618	2.22632	97.98738	853.10144	72.61267	408.65659	836.46619	232.36096	223.05389	831.90332	-80.24866	95.62192	435.93793	172.73730	363.30017	427.16586	-168.99573	111.26667	67.67386	336.24683	323.16699	80.61038
590	4.908	187.27722	238.16644	1375.83679	-5.04358	96.58352	853.17334	65.82153	407.22943	836.26782	225.35461	221.56219	832.03510	-84.13599	94.61397	434.60660	167.68591	362.89294	427.42657	-170.41565	111.24516	66.30046	335.13977	323.66122	82.48566
591	4.917	181.18579	235.71083	1375.71802	-12.30273	95.09677	853.48236	58.92053	405.74097	836.12189	218.31116	220.08894	832.25531	-88.20154	93.48872	433.56042	162.40967	362.45969	427.73563	-171.84863	111.12402	65.15207	333.89246	324.20758	84.49683
592	4.925	175.07117	233.25551	1375.73486	-19.53967	93.52850	854.02899	51.92200	404.18973	836.03412	211.24060	218.63242	832.56891	-92.44690	92.25105	432.80466	156.89465	362.00998	428.09097	-173.28845	110.91668	64.22025	332.49011	324.80844	86.64293
593	4.933	168.94080	230.80957	1375.88916	-26.74426	91.88128	854.80676	44.84070	402.57480	836.00995	204.15320	217.18820	832.97797	-96.86292	90.90903	432.33435	151.12939	361.55591	428.48969	-174.72278	110.63896	63.49068	330.91858	325.46591	88.92192
594	4.942	162.80225	228.38182	1376.17859	-33.90820	90.15907	855.80231	37.69348	400.89612	836.05420	197.05835	215.74921	833.48157	-101.42847	89.47345	432.13437	145.10425	361.11160	428.92786	-176.13477	110.30818	62.94441	329.16394	326.18149	91.33088
595	4.950	156.66370	225.98044	1376.59717	-41.02490	88.36714	856.99591	30.49927	399.15485	836.17065	189.96582	214.30606	834.07556	-106.11145	87.95715	432.18030	138.81116	360.69244	429.40048	-177.50537	109.94208	62.55908	327.21338	326.95566	93.86641
596	4.958	150.53369	223.61270	1377.13574	-48.08936	86.51217	858.36212	23.27771	397.35339	836.36169	182.88452	212.84766	834.75232	-110.86963	86.37423	432.43964	132.24451	360.31442	429.90149	-178.81396	109.55788	62.31021	325.05518	327.78745	96.52509
597	4.967	144.42041	221.28484	1377.78149	-55.09778	84.60201	859.87079	16.05017	395.49579	836.62811	175.82385	211.36211	835.50104	-115.65332	84.73918	432.87369	125.40051	359.99332	430.42374	-180.04089	109.17133	62.17258	322.67908	328.67407	99.30392
598	4.975	138.33142	219.00171	1378.51965	-62.04700	82.64563	861.48846	8.83765	393.58749	836.96869	168.79285	209.83765	836.30811	-120.40723	83.06612	433.43994	118.27686	359.74380	430.95908	-181.16870	108.79595	62.12137	320.07654	329.61053	102.20082
599	4.983	132.27417	216.76677	1379.33325	-68.93420	80.65282	863.17963	1.66113	391.63568	837.38025	161.80103	208.26382	837.15765	-125.07495	81.36813	434.09427	110.87280	359.57880	431.49866	-182.18262	108.44244	62.13310	317.24109	330.58942	105.21490
600	4.992	126.25427	214.58185	1380.20422	-75.75623	78.63390	864.90845	-5.45972	389.64890	837.85767	154.85815	206.63254	838.03198	-129.60168	79.65678	434.79367	103.18982	359.50851	432.03305	-183.07263	108.11830	62.18649	314.16772	331.60071	108.34686
601	5.000	120.27649	212.44720	1381.11462	-82.50903	76.59943	866.64014	-12.50696	387.63705	838.39398	147.97437	204.93921	838.91278	-133.93774	77.94188	435.49829	95.23022	359.54022	432.55273	-183.83276	107.82771	62.26299	310.85388	332.63165	111.59895
602	5.008	114.34473	210.36157	1382.04663	-89.18799	74.55985	868.34241	-19.46472	385.61108	838.98065	141.16040	203.18338	839.78168	-138.04163	76.23141	436.17358	86.99792	359.67752	433.04837	-184.46130	107.57159	62.34713	307.29834	333.66693	114.97499
603	5.017	108.46069	208.32214	1382.98425	-95.78650	72.52511	869.98663	-26.32007	383.58249	839.60785	134.42688	201.36945	840.62128	-141.88208	74.53174	436.79163	78.49854	359.92023	433.51147	-184.96106	107.34795	62.42665	303.50183	334.68887	118.47993
604	5.025	102.62549	206.32484	1383.91309	-102.29663	70.50440	871.54883	-33.06348	381.56320	840.26520	127.78516	199.50674	841.41608	-145.43982	72.84792	437.33218	69.73877	360.26437	433.93469	-185.33850	107.15227	62.49245	299.46606	335.67752	122.11935
605	5.033	96.83887	204.36456	1384.82141	-108.70886	68.50589	873.01025	-39.68835	379.56500	840.94214	121.24548	197.60947	842.15302	-148.70776	71.18413	437.78287	60.72681	360.70230	434.31259	-185.60315	106.97819	62.53844	295.19336	336.61139	125.89861
606	5.042	91.09937	202.43539	1385.70056	-115.01245	66.53650	874.35773	-46.19214	377.59921	841.62872	114.81836	195.69601	842.82245	-151.69080	69.54415	438.13901	51.47302	361.22302	434.64191	-185.76624	106.81809	62.56120	290.68591	337.46777	129.82181
607	5.050	85.40503	200.53091	1386.54456	-121.19543	64.60182	875.58350	-52.57495	375.67636	842.31598	108.51270	193.78824	843.41821	-154.40417	67.93185	438.40283	41.98901	361.81287	434.92221	-185.84070	106.66387	62.55962	285.94543	338.22339	133.89058
608	5.058	79.75317	198.64458	1387.35071	-127.24585	62.70607	876.68512	-58.84045	373.80582	842.99670	102.33655	191.91031	843.93823	-156.87195	66.35156	438.58228	32.28833	362.45596	435.15607	-185.84009	106.50757	62.53445	280.97241	338.85529	138.10281
609	5.067	74.14111	196.77002	1388.11902	-133.15137	60.85211	877.66473	-64.99500	371.99554	843.66577	96.29614	190.08742	844.38422	-159.12402	64.80836	438.68958	22.38721	363.13519	435.34937	-185.77771	106.34199	62.48799	275.76514	339.34137	142.45131
610	5.075	68.56628	194.90134	1388.85205	-138.90027	59.04161	878.52826	-71.04651	370.25201	844.32056	90.39636	188.34454	844.76178	-161.19397	63.30824	438.73975	12.30383	363.83279	435.51114	-185.66589	106.16120	62.42355	270.31934	339.66147	146.92256
611	5.083	63.02637	193.03339	1389.55444	-144.48157	57.27513	879.28461	-77.00500	368.58002	844.96100	84.63953	186.70514	845.07959	-163.11597	61.85807	438.74899	2.05859	364.53107	435.65350	-185.51648	105.96088	62.34509	264.62817	339.79797	151.49564
612	5.092	57.51953	191.16196	1390.23242	-149.88623	55.55240	879.94458	-82.88147	366.98282	845.58960	79.02673	185.19017	845.34906	-164.92273	60.46547	438.73340	-8.32495	365.21323	435.79114	-185.33899	105.73858	62.25691	258.68152	339.73682	156.14145
613	5.100	52.04517	189.28401	1390.89331	-155.10645	53.87253	880.52014	-88.68665	365.46198	846.21130	73.55652	183.81726	845.58337	-166.64282	59.13844	438.70773	-18.82153	365.86368	435.94064	-185.14197	105.49369	62.16336	252.46582	339.46808	160.82217
614	5.108	46.60303	187.39771	1391.54468	-160.13696	52.23423	881.02338	-94.43140	364.01767	846.83301	68.22644	182.60013	845.79681	-168.30017	57.88497	438.68469	-29.40369	366.46854	436.11975	-184.93201	105.22741	62.06854	245.96484	338.98679	165.49147
615	5.117	41.19434	185.50241	1392.19397	-164.97461	50.63607	881.46600	-100.12561	362.64880	847.46320	63.03198	181.54843	846.00378	-169.91260	56.71256	438.67422	-40.04224	367.01572	436.34634	-184.71387	104.94252	61.97617	239.15930	338.29321	170.09470
616	5.125	35.82129	183.59872	1392.84839	-169.61792	49.07666	881.85858	-105.77795	361.35312	848.11115	57.96802	180.66785	846.21790	-171.49146	55.62766	438.68359	-50.70691	367.49506	436.63742	-184.49121	104.64302	61.88938	232.02808	337.39334	174.57001
617	5.133	30.48645	181.68837	1393.51379	-174.06787	47.55482	882.21014	-111.39587	360.12762	848.78632	53.02844	179.96031	846.45142	-173.04236	54.63519	438.71710	-61.36780	367.89810	437.00812	-184.26587	104.33379	61.81075	224.54871	336.29886	178.84976
618	5.142	25.19409	179.77405	1394.19470	-178.32715	46.06977	882.52808	-116.98425	358.96857	849.49786	48.20691	179.42465	846.71460	-174.56567	53.73810	438.77670	-71.99475	368.21802	437.47070	-184.03906	104.02012	61.74214	216.69788	335.02695	182.86237
619	5.150	19.94873	177.85924	1394.89441	-182.40015	44.62119	882.81818	-122.54700	357.87192	850.25348	43.49658	179.05710	847.01520	-176.05750	52.93711	438.86212	-82.55981	368.44931	438.03384	-183.81042	103.70737	61.68484	208.45251	333.60004	186.53450
620	5.158	14.75513	175.94815	1395.61426	-186.29285	43.20927	883.08429	-128.08569	356.83334	851.05957	38.89111	178.85187	847.35828	-177.51111	52.23058	438.97162	-93.03748	368.58749	438.70197	-183.57947	103.40057	61.63950	199.79053	332.04489	189.79364
621	5.167	9.61877	174.04541	1396.35425	-190.01221	41.83476	883.32892	-133.60010	355.84860	851.92023	34.38416	178.80185	847.74603	-178.91833	51.61453	439.10220	-103.40503	368.62900	439.47491	-183.34521	103.10415	61.60621	190.69202	330.39200	192.57062
622	5.175	4.54529	172.15591	1397.11243	-193.56628	40.49892	883.55322	-139.08862	354.91357	852.83722	29.96997	178.89905	848.17810	-180.27051	51.08289	439.25034	-113.64368	368.57080	440.34805	-183.10632	102.82173	61.58469	181.13940	328.67438	194.80228
623	5.183	-0.46045	170.28476	1397.88574	-196.96387	39.20351	883.75745	-144.54810	354.02444	853.80975	25.64307	179.13480	848.65167	-181.56042	50.62789	439.41220	-123.73889	368.41068	441.31244	-182.86194	102.55605	61.57425	171.11841	326.92657	196.43398
624	5.192	-5.39368	168.43689	1398.66968	-200.21484	37.95065	883.94092	-149.97424	353.17780	854.83478	21.39893	179.50002	849.16174	-182.78235	50.24060	439.58395	-133.68042	368.14694	442.35544	-182.61108	102.30894	61.57405	160.61841	325.18335	197.42175
625	5.200	-10.25000	166.61722	1399.45898	-203.32910	36.74275	884.10272	-155.36206	352.37064	855.90692	17.23267	179.98532	849.70178	-183.93359	49.91154	439.76196	-143.46191	367.77875	443.46152	-182.35327	102.08141	61.58306	149.63306	323.47870	197.73424
626	5.208	-15.02625	164.83044	1400.24768	-206.31799	35.58242	884.24164	-160.70557	351.60056	857.01892	13.14063	180.58081	850.26404	-185.01416	49.63131	439.94296	-153.08105	367.30630	444.61337	-182.08899	101.87383	61.60027	138.15967	321.84460	197.35394
627	5.217	-19.71985	163.08099	1401.02917	-209.19275	34.47228	884.35638	-165.99890	350.86554	858.16193	9.11853	181.27603	850.84015	-186.02759	49.39118	440.12390	-162.53882	366.73108	445.79285	-181.81897	101.68610	61.62468	126.20044	320.31033	196.27814
628	5.225	-24.32910	161.37305	1401.79700	-211.96521	33.41486	884.44580	-171.23621	350.16409	859.32617	5.16296	182.05983	851.42163	-186.98047	49.18372	440.30212	-171.83838	366.05600	446.98221	-181.54456	101.51786	61.65541	113.76123	318.90155	194.51907
629	5.233	-28.85388	159.71053	1402.54504	-214.64807	32.41245	884.50903	-176.41150	349.49515	860.50122	1.27002	182.92023	852.00024	-187.88208	49.00308	440.47522	-180.98462	365.28583	448.16519	-181.26855	101.36873	61.69171	100.85205	317.63977	192.10358
630	5.242	-33.29480	158.09715	1403.26733	-217.25378	31.46693	884.54559	-181.51941	348.85791	861.67657	-2.56360	183.84448	852.56848	-188.74390	48.84536	440.64099	-189.98364	364.42703	449.32788	-180.99353	101.23846	61.73296	87.48669	316.54211	189.07222
631	5.250	-37.65320	156.53647	1403.95874	-219.79541	30.57974	884.55505	-186.55530	348.25183	862.84192	-6.34192	184.81911	853.11963	-189.57898	48.70859	440.79742	-198.84143	363.48810	450.45950	-180.72327	101.12710	61.77866	73.68213	315.62115	185.47781
632	5.258	-41.93188	155.03188	1404.61475	-222.28613	29.75172	884.53766	-191.51501	347.67657	863.98773	-10.06824	185.83006	853.64813	-190.40137	48.59271	440.94263	-207.56372	362.47916	451.55280	-180.46179	101.03506	61.82848	59.45862	314.88492	181.38356
633	5.267	-46.13416	153.58667	1405.23206	-224.73853	28.98305	884.49371	-196.39587	347.13177	865.10522	-13.74670	186.86311	854.14984	-191.22498	48.49932	441.07492	-216.15588	361.41183	452.60419	-180.21289	100.96313	61.88210	44.83875	314.33722	176.86099
634	5.275	-50.26404	152.20401	1405.80798	-227.16492	28.27323	884.42395	-201.19568	346.61710	866.18677	-17.38062	187.90421	854.62152	-192.06323	48.43123	441.19281	-224.62183	360.29898	453.61374	-179.98132	100.91244	61.93929	29.84753	313.97778	171.98743
635	5.283	-54.32642	150.88699	1406.34094	-229.57654	27.62110	884.32941	-205.91370	346.13199	867.22583	-20.97400	188.93991	855.06122	-192.92798	48.39202	441.29507	-232.96497	359.15405	454.58463	-179.77063	100.88432	61.99983	14.51172	313.80298	166.84369
636	5.292	-58.32605	149.63853	1406.83032	-231.98389	27.02481	884.21130	-210.55017	345.67575	868.21710	-24.53015	189.95786	855.46790	-193.82935	48.38554	441.38074	-241.18823	357.99072	455.52264	-179.58484	100.88022	62.06351	-1.14038	313.80603	161.51154
637	5.300	-62.26831	148.46138	1407.27612	-234.39575	26.48191	884.07111	-215.10632	345.24744	869.15643	-28.05298	190.94724	855.84137	-194.77539	48.41530	441.44931	-249.29370	356.82230	456.43539	-179.42688	100.90148	62.13011	-17.07922	313.97772	156.07147
638	5.308	-66.15845	147.35794	1407.67920	-236.81970	25.98942	883.91052	-219.58472	344.84579	870.04077	-31.54565	191.89903	856.18188	-195.77124	48.48402	441.50055	-257.28369	355.66132	457.33151	-179.29895	100.94918	62.19937	-33.27478	314.30682	150.60072
639	5.317	-70.00159	146.33032	1408.04102	-239.26135	25.54393	883.73138	-223.98877	344.46927	870.86804	-35.01160	192.80646	856.49011	-196.81995	48.59322	441.53479	-265.16113	354.51895	458.21979	-179.20288	101.02398	62.27101	-49.69592	314.78064	145.17142
640	5.325	-73.80298	145.38016	1408.36328	-241.72461	25.14167	883.53564	-228.32251	344.11606	871.63702	-38.45374	193.66499	856.76691	-197.92175	48.74290	441.55267	-272.92871	353.40479	459.10849	-179.13904	101.12594	62.34476	-66.31152	315.38556	139.84926
641	5.333	-77.56677	144.50856	1408.64795	-244.21130	24.77862	883.32550	-232.59119	343.78406	872.34741	-41.87537	194.47244	857.01318	-199.07471	48.93140	441.55527	-280.59045	352.32639	460.00479	-179.10706	101.25449	62.42033	-83.09070	316.10739	134.69261
642	5.342	-81.29736	143.71606	1408.89746	-246.72192	24.45058	883.10315	-236.80017	343.47095	872.99945	-45.27905	195.22884	857.22968	-200.27515	49.15540	441.54398	-288.15137	351.28931	460.91428	-179.10571	101.40833	62.49747	-100.00220	316.93182	129.75180
643	5.350	-84.99829	143.00269	1409.11389	-249.25488	24.15328	882.87085	-240.95581	343.17429	873.59406	-48.66760	195.93625	857.41705	-201.51807	49.41008	441.52039	-295.61597	350.29694	461.84091	-179.13306	101.58546	62.57596	-117.01514	317.84485	125.06889
644	5.358	-88.67273	142.36775	1409.29956	-251.80811	23.88245	882.63080	-245.06470	342.89142	874.13263	-52.04395	196.59848	857.57581	-202.79749	49.68935	441.48624	-302.98999	349.35071	462.78674	-179.18640	101.78330	62.65559	-134.09924	318.83286	120.67784
645	5.367	-92.32324	141.81010	1409.45642	-254.37805	23.63384	882.38525	-249.13330	342.61975	874.61719	-55.41028	197.22067	857.70630	-204.10706	49.98629	441.44327	-310.27905	348.45001	463.75238	-179.26257	101.99873	62.73622	-151.22461	319.88312	116.60478
646	5.375	-95.95203	141.32808	1409.58655	-256.96069	23.40327	882.13635	-253.16858	342.35669	875.04987	-58.76953	197.80893	857.80865	-205.44055	50.29358	441.39313	-317.48730	347.59268	464.73694	-179.35828	102.22828	62.81776	-168.36169	320.98364	112.86863
647	5.383	-99.56067	140.91959	1409.69141	-259.55188	23.18674	881.88599	-257.17737	342.09967	875.43341	-62.12390	198.36995	857.88306	-206.79260	50.60394	441.33725	-324.61914	346.77533	465.73849	-179.47009	102.46837	62.90016	-185.48206	322.12363	109.48176
648	5.392	-103.15051	140.58221	1409.77258	-262.14771	22.98044	881.63574	-261.16614	341.84637	875.77069	-65.47620	198.91055	857.92969	-208.15857	50.91062	441.27686	-331.67712	345.99350	466.75452	-179.59473	102.71542	62.98343	-202.55762	323.29321	106.45081
649	5.400	-106.72266	140.31340	1409.83142	-264.74463	22.78077	881.38708	-265.14148	341.59479	876.06470	-68.82861	199.43745	857.94891	-209.53540	51.20777	441.21295	-338.66260	345.24234	467.78201	-179.72913	102.96604	63.06760	-219.56116	324.48367	103.77747
650	5.408	-110.27795	140.11040	1409.86914	-267.34021	22.58450	881.14099	-269.10950	341.34305	876.31873	-72.18396	199.95688	857.94128	-210.92114	51.49076	441.14615	-345.57507	344.51678	468.81793	-179.87036	103.21726	63.15277	-236.46631	325.68726	101.45929
651	5.417	-113.81714	139.97050	1409.88684	-269.93262	22.38878	880.89801	-273.07581	341.08978	876.53595	-75.54443	200.47440	857.90765	-212.31555	51.75637	441.07693	-352.41333	343.81210	469.85925	-180.01697	103.46655	63.23903	-253.24731	326.89713	99.49039
652	5.425	-117.34131	139.89120	1409.88525	-272.52173	22.19125	880.65845	-277.04578	340.83405	876.71954	-78.91272	200.99481	857.84924	-213.71960	52.00284	441.00558	-359.17444	343.12405	470.90320	-180.16687	103.71196	63.32652	-269.87964	328.10727	97.86211
653	5.433	-120.85107	139.87010	1409.86536	-275.10815	21.99012	880.42194	-281.02417	340.57526	876.87256	-82.29114	201.52203	857.76782	-215.13562	52.22988	440.93222	-365.85461	342.44928	471.94724	-180.31909	103.95214	63.41542	-286.33984	329.31235	96.56348
654	5.442	-124.34753	139.90518	1409.82788	-277.69373	21.78426	880.18799	-285.01501	340.31339	876.99774	-85.68201	202.05907	857.66547	-216.56726	52.43845	440.85693	-372.44971	341.78540	472.98892	-180.47302	104.18631	63.50591	-302.60498	330.50748	95.58171
655	5.450	-127.83215	139.99467	1409.77356	-280.28149	21.57327	879.95563	-289.02209	340.04883	877.09760	-89.08765	202.60809	857.54480	-218.01868	52.63061	440.77975	-378.95544	341.13110	474.02600	-180.62817	104.41425	63.59820	-318.65356	331.68814	94.90250
656	5.458	-131.30652	140.13718	1409.70313	-282.87561	21.35747	879.72363	-293.04810	339.78247	877.17426	-92.51038	203.17053	857.40894	-219.49438	52.80919	440.70084	-385.36743	340.48621	475.05624	-180.78528	104.63618	63.69250	-334.46521	332.85007	94.51027
657	5.467	-134.77234	140.33160	1409.61731	-285.48035	21.13798	879.49054	-297.09534	339.51563	877.22937	-95.95215	203.74707	857.26099	-220.99951	52.97754	440.62024	-391.68262	339.85141	476.07724	-180.94446	104.85273	63.78906	-350.02100	333.98898	94.38831
658	5.475	-138.23206	140.57724	1409.51648	-288.10083	20.91663	879.25488	-301.16565	339.24994	877.26428	-99.41516	204.33789	857.10461	-222.53870	53.13920	440.53812	-397.89856	339.22836	477.08633	-181.10632	105.06480	63.88811	-365.30322	335.10059	94.51892
659	5.483	-141.68811	140.87354	1409.40125	-290.74194	20.69592	879.01520	-305.25989	338.98737	877.27972	-102.90112	204.94267	856.94318	-224.11682	53.29776	440.45450	-404.01367	338.61929	478.08063	-181.27161	105.27351	63.98985	-380.29541	336.18045	94.88350
660	5.492	-145.14307	141.22020	1409.27197	-293.40894	20.47888	878.76996	-309.37854	338.73013	877.27618	-106.41199	205.56081	856.78003	-225.73779	53.45660	440.36929	-410.02832	338.02689	479.05667	-181.44116	105.48011	64.09448	-394.98279	337.22397	95.46258
661	5.500	-148.60046	141.61699	1409.12878	-296.10620	20.26898	878.51801	-313.52136	338.48053	877.25354	-109.94897	206.19139	856.61792	-227.40564	53.61885	440.28223	-415.94360	337.45404	480.01062	-181.61633	105.68590	64.20212	-409.35217	338.22635	96.23586
662	5.508	-152.06335	142.06378	1408.97168	-298.83838	20.06992	878.25818	-317.68811	338.24088	877.21136	-113.51404	206.83337	856.45929	-229.12341	53.78734	440.19275	-421.76184	336.90363	480.93823	-181.79810	105.89225	64.31281	-423.39185	339.18265	97.18231
663	5.517	-155.53479	142.56033	1408.80054	-301.60901	19.88547	877.98969	-321.87781	338.01343	877.14899	-117.10803	207.48558	856.30548	-230.89417	53.96460	440.09985	-427.48657	336.37836	481.83463	-181.98755	106.10052	64.42650	-437.09167	340.08783	98.28021
664	5.525	-159.01880	143.10637	1408.61487	-304.42114	19.71930	877.71198	-326.08948	337.80032	877.06525	-120.73267	208.14676	856.15717	-232.72021	54.15297	440.00217	-433.12219	335.88068	482.69461	-182.18591	106.31210	64.54303	-450.44312	340.93683	99.50728
665	5.533	-162.51855	143.70135	1408.41394	-307.27747	19.57486	877.42450	-330.32214	337.60345	876.95892	-124.38855	208.81558	856.01379	-234.60425	54.35464	439.89792	-438.67334	335.41263	483.51254	-182.39465	106.52831	64.66214	-463.43896	341.72473	100.84074
666	5.542	-166.03748	144.34464	1408.19666	-310.17993	19.45514	877.12708	-334.57471	337.42453	876.82837	-128.07715	209.49078	855.87390	-236.54834	54.57170	439.78485	-444.14478	334.97589	484.28247	-182.61560	106.75047	64.78346	-476.07385	342.44690	102.25752
667	5.550	-169.57910	145.03526	1407.96204	-313.13013	19.36269	876.81940	-338.84607	337.26495	876.67206	-131.79932	210.17099	855.73499	-238.55505	54.80621	439.66043	-449.54163	334.57187	484.99814	-182.85022	106.97986	64.90652	-488.34351	343.09894	103.73435
668	5.558	-173.14673	145.77213	1407.70862	-316.12976	19.29951	876.50134	-343.13599	337.12601	876.48816	-135.55615	210.85495	855.59357	-240.62683	55.06013	439.52182	-454.86804	334.20160	485.65314	-183.09985	107.21766	65.03082	-500.24500	343.67715	105.24798
669	5.567	-176.74316	146.55377	1407.43469	-319.18030	19.26700	876.17255	-347.44385	337.00864	876.27496	-139.34875	211.54140	855.44556	-242.76648	55.33521	439.36615	-460.12769	333.86600	486.24097	-183.36633	107.46494	65.15586	-511.77649	344.17834	106.77534
670	5.575	-180.37183	147.37866	1407.13892	-322.28333	19.26611	875.83246	-351.76990	336.91379	876.03064	-143.17834	212.22923	855.28632	-244.97717	55.63296	439.19061	-465.32373	333.56577	486.75513	-183.65076	107.72258	65.28117	-522.93713	344.60010	108.29376
671	5.583	-184.03528	148.24501	1406.81946	-325.44067	19.29730	875.48059	-356.11499	336.84235	875.75348	-147.04626	212.91751	855.11096	-247.26208	55.95440	438.99255	-470.45752	333.30164	487.18924	-183.95459	107.99121	65.40643	-533.72681	344.94083	109.78117
672	5.592	-187.73645	149.15096	1406.47473	-328.65466	19.36074	875.11591	-360.47986	336.79517	875.44183	-150.95447	213.60548	854.91467	-249.62451	56.30000	438.76981	-475.53003	333.07419	487.53723	-184.27856	108.27115	65.53143	-544.14587	345.19974	111.21620
673	5.600	-191.47778	150.09445	1406.10339	-331.92786	19.45631	874.73749	-364.86633	336.77332	875.09430	-154.90430	214.29276	854.69293	-252.06763	56.66949	438.52072	-480.54102	332.88397	487.79327	-184.62305	108.56232	65.65623	-554.19519	345.37686	112.57846
674	5.608	-195.26160	151.07349	1405.70386	-335.26343	19.58384	874.34399	-369.27625	336.77798	874.70953	-158.89819	214.97929	854.44196	-254.59448	57.06179	438.24420	-485.48901	332.73145	487.95212	-184.98816	108.86421	65.78111	-563.87561	345.47305	113.84859
675	5.617	-199.09033	152.08595	1405.27502	-338.66492	19.74321	873.93420	-373.71204	336.81055	874.28644	-162.93823	215.66551	854.15851	-257.20728	57.47505	437.93991	-490.37183	332.61676	488.00903	-185.37292	109.17580	65.90664	-573.18787	345.48984	115.00840
676	5.625	-202.96582	153.12988	1404.81604	-342.13599	19.93441	873.50671	-378.17651	336.87268	873.82397	-167.02722	216.35231	853.84058	-259.90759	57.90660	437.60815	-495.18689	332.53973	487.95996	-185.77673	109.49554	66.03366	-582.13232	345.42935	116.04094
677	5.633	-206.88977	154.20332	1404.32605	-345.68054	20.15771	873.06024	-382.67249	336.96628	873.32135	-171.16785	217.04111	853.48688	-262.69556	58.35318	437.24988	-499.93115	332.49973	487.80151	-186.19763	109.82137	66.16328	-590.70886	345.29410	116.93057
678	5.642	-210.86377	155.30444	1403.80481	-349.30261	20.41366	872.59369	-387.20325	337.09341	872.77795	-175.36316	217.73383	853.09747	-265.57043	58.81101	436.86661	-504.60132	332.49551	487.53091	-186.63367	110.15073	66.29683	-598.91626	345.08691	117.66293
679	5.650	-214.88892	156.43153	1403.25171	-353.00574	20.70313	872.10602	-391.77246	337.25635	872.19318	-179.61609	218.43292	852.67328	-268.53003	59.27606	436.46027	-509.19458	332.52521	487.14612	-187.08228	110.48067	66.43578	-606.75293	344.81076	118.22501
680	5.658	-218.96594	157.58315	1402.66687	-356.79382	21.02729	871.59662	-396.38342	337.45734	871.56641	-183.92993	219.14130	852.21600	-271.57031	59.74426	436.03317	-513.70837	332.58624	486.64557	-187.54065	110.80786	66.58173	-614.21606	344.46851	118.60509
681	5.667	-223.09570	158.75803	1402.05005	-360.66956	21.38759	871.06494	-401.04028	337.69867	870.89722	-188.30762	219.86227	851.72827	-274.68604	60.21168	435.58777	-518.14063	332.67526	486.02814	-188.00537	111.12885	66.73628	-621.30200	344.06287	118.79282
682	5.675	-227.27832	159.95523	1401.40112	-364.63574	21.78570	870.51086	-405.74707	337.98254	870.18494	-192.75269	220.59952	851.21307	-277.87048	60.67479	435.12659	-522.48999	332.78845	485.29303	-188.47400	111.44011	66.90097	-628.00635	343.59637	118.77922
683	5.683	-231.51355	161.17419	1400.71997	-368.69421	22.22343	869.93439	-410.50793	338.31104	869.42896	-197.26819	221.35699	850.67371	-281.11609	61.13055	434.65204	-526.75610	332.92133	484.43958	-188.94324	111.73825	67.07726	-634.32422	343.07123	118.55688
684	5.692	-235.80139	162.41479	1400.00623	-372.84644	22.70265	869.33569	-415.32776	338.68585	868.62854	-201.85742	222.13882	850.11365	-284.41418	61.57664	434.16647	-530.93884	333.06918	483.46732	-189.41040	112.02016	67.26642	-640.25122	342.48938	118.12003
685	5.700	-240.14111	163.67746	1399.25928	-377.09302	23.22515	868.71527	-420.21179	339.10846	867.78302	-206.52356	222.94937	849.53619	-287.75574	62.01147	433.67191	-535.03894	333.22717	482.37576	-189.87280	112.28323	67.46960	-645.78320	341.85278	117.46481
686	5.708	-244.53210	164.96320	1398.47827	-381.43445	23.79257	868.07349	-425.16504	339.58008	866.89172	-211.27002	223.79303	848.94427	-291.13147	62.43427	433.17010	-539.05762	333.39066	481.16464	-190.32825	112.52537	67.68779	-650.91772	341.16333	116.58960
687	5.717	-248.97388	166.27359	1397.66223	-385.87048	24.40635	867.41083	-430.19373	340.10147	865.95422	-216.10010	224.67427	848.34064	-294.53296	62.84517	432.66263	-542.99634	333.55533	479.83395	-190.77563	112.74520	67.92192	-655.65454	340.42325	115.49538
688	5.725	-253.46558	167.61099	1396.80994	-390.40027	25.06762	866.72760	-435.30359	340.67319	864.97052	-221.01697	225.59752	847.72736	-297.95190	63.24512	432.15073	-546.85693	333.71765	478.38428	-191.21350	112.94208	68.17293	-659.99658	339.63538	114.18613
689	5.733	-258.00635	168.97839	1395.92041	-395.02307	25.77719	866.02435	-440.50110	341.29547	863.94122	-226.02429	226.56712	847.10620	-301.38184	63.63594	431.63553	-550.64136	333.87512	476.81711	-191.64148	113.11605	68.44191	-663.95068	338.80347	112.66923
690	5.742	-262.59595	170.37935	1394.99243	-399.73743	26.53549	865.30133	-445.79248	341.96832	862.86798	-231.12476	227.58722	846.47852	-304.81726	64.02023	431.11807	-554.35193	334.02649	475.13547	-192.05969	113.26784	68.73029	-667.52881	337.93250	110.95583
691	5.750	-267.23401	171.81796	1394.02588	-404.54272	27.34257	864.55902	-451.18372	342.69165	861.75360	-236.32141	228.66165	845.84540	-308.25488	64.40128	430.59952	-557.99146	334.17218	473.34430	-192.46838	113.39871	69.03992	-670.74829	337.02893	109.06113
692	5.758	-271.92041	173.29871	1393.02100	-409.43750	28.19815	863.79803	-456.68018	343.46530	860.60272	-241.61658	229.79379	845.20789	-311.69312	64.78293	430.08124	-561.56396	334.31424	471.45108	-192.86926	113.51032	69.37337	-673.63257	336.10098	107.00447
693	5.767	-276.65564	174.82619	1391.97974	-414.42090	29.10168	863.01917	-462.28625	344.28915	859.42175	-247.01221	230.98633	844.56720	-315.13281	65.16949	429.56500	-565.07410	334.45676	469.46649	-193.26392	113.60451	69.73401	-676.21021	335.15863	104.80930
694	5.775	-281.44006	176.40491	1390.90515	-419.49219	30.05235	862.22363	-468.00464	345.16321	858.21960	-252.50867	232.24112	843.92505	-318.57654	65.56544	429.05307	-568.52893	334.60587	467.40475	-193.65466	113.68309	70.12617	-678.51611	334.21384	102.50293
695	5.783	-286.27478	178.03906	1389.80261	-424.65088	31.04929	861.41327	-473.83716	346.08765	857.00745	-258.10596	233.55894	843.28400	-322.02991	65.97532	428.54843	-571.93835	334.76968	465.28391	-194.04419	113.74764	70.55530	-680.58936	333.28006	100.11594
696	5.792	-291.16101	179.73227	1388.67957	-429.89673	32.09163	860.59076	-479.78247	347.06299	855.79932	-263.80212	234.93933	842.64734	-325.49988	66.40337	428.05475	-575.31445	334.95816	463.12604	-194.43591	113.79927	71.02791	-682.47241	332.37222	97.68150
697	5.800	-296.10046	181.48724	1387.54553	-435.23022	33.17860	859.75952	-485.83765	348.09003	854.61176	-269.59412	236.38037	842.01984	-328.99622	66.85336	427.57648	-578.67346	335.18292	460.95700	-194.83411	113.83845	71.55167	-684.21045	331.50610	95.23434
698	5.808	-301.09460	183.30563	1386.41309	-440.65149	34.30969	858.92413	-491.99744	349.17007	853.46368	-275.47717	237.87863	841.40741	-332.53064	67.32829	427.11877	-582.03540	335.45679	458.80585	-195.24329	113.86486	72.13533	-685.84766	330.69775	92.80964
699	5.817	-306.14563	185.18784	1385.29626	-446.16150	35.48478	858.09021	-498.25354	350.30463	852.37616	-281.44531	239.42929	840.81720	-336.11682	67.83016	426.68741	-585.42358	335.79321	456.70404	-195.66870	113.87731	72.78854	-687.42749	329.96283	90.44173
700	5.825	-311.25488	187.13277	1384.21167	-451.76099	36.70414	857.26459	-504.59607	351.49554	851.37158	-287.49060	241.02612	840.25781	-339.77002	68.35973	426.28864	-588.86414	336.20578	454.68430	-196.11609	113.87369	73.52171	-688.98828	329.31570	88.16290
701	5.833	-316.42395	189.13797	1383.17688	-457.45056	37.96853	856.45526	-511.01306	352.74500	850.47308	-293.60474	242.66194	839.73853	-343.50769	68.91632	425.92880	-592.38525	336.70721	452.77917	-196.59216	113.85100	74.34576	-690.56348	328.76880	86.00214
702	5.842	-321.65381	191.19949	1382.21045	-463.23071	39.27919	855.67108	-517.49084	354.05511	849.70374	-299.77832	244.32890	839.26947	-347.34802	69.49771	425.61426	-596.01611	337.30896	451.01953	-197.10437	113.80545	75.27185	-692.17773	328.33191	83.98412
703	5.850	-326.94421	193.31206	1381.33081	-469.10181	40.63776	854.92194	-524.01550	355.42807	849.08514	-306.00183	246.01907	838.86072	-351.31091	70.10003	425.35083	-599.78320	338.02014	449.43286	-197.66125	113.73264	76.31110	-693.84839	328.01135	82.12832
704	5.858	-332.29480	195.46927	1380.55554	-475.06311	42.04619	854.21838	-530.57227	356.86566	848.63678	-312.26587	247.72505	838.52209	-355.41724	70.71776	425.14362	-603.70996	338.84714	448.04193	-198.27161	113.62774	77.47429	-695.58252	327.80975	80.44854
705	5.867	-337.70349	197.66373	1379.90051	-481.11279	43.50657	853.57123	-537.14734	358.36923	848.37469	-318.56177	249.44052	838.26257	-359.68860	71.34377	424.99655	-607.81421	339.79306	446.86331	-198.94580	113.48575	78.77157	-697.37817	327.72574	78.95263
706	5.875	-343.16687	199.88748	1379.37927	-487.24829	45.02092	852.99133	-543.72815	359.93936	848.31055	-324.88147	251.16084	838.08948	-364.14685	71.96938	424.91226	-612.10449	340.85739	445.90665	-199.69458	113.30182	80.21222	-699.22510	327.75388	77.64258
707	5.883	-348.68054	202.13220	1379.00171	-493.46509	46.59096	852.48944	-550.30298	361.57562	848.45074	-331.21887	252.88347	838.00842	-368.81360	72.58459	424.89169	-616.57959	342.03613	445.17398	-200.53040	113.07156	81.80445	-701.10498	327.88492	76.51491
708	5.892	-354.23865	204.38962	1378.77429	-499.75745	48.21787	852.07550	-556.86267	363.27649	848.79608	-337.56824	254.60814	838.02283	-373.71033	73.17822	424.93411	-621.22705	343.32178	444.65976	-201.46631	112.79136	83.55524	-702.99341	328.10648	75.56128
709	5.900	-359.83337	206.65182	1378.69922	-506.11768	49.90205	851.75842	-563.40002	365.03903	849.34094	-343.92590	256.33694	838.13361	-378.85730	73.73820	425.03693	-626.02197	344.70410	444.35129	-202.51575	112.45869	85.47034	-704.86230	328.40338	74.76933
710	5.908	-365.45691	208.91156	1378.77417	-512.53625	51.64285	851.54584	-569.90942	366.85907	850.07379	-350.28857	258.07407	838.33899	-384.27344	74.25184	425.19586	-630.92822	346.17050	444.22946	-203.69373	112.07240	87.55415	-706.68164	328.75888	74.12361
711	5.917	-371.09973	211.16257	1378.99280	-519.00220	53.43844	851.44373	-576.38757	368.73102	850.97705	-356.65393	259.82510	838.63489	-389.97583	74.70615	425.40506	-635.90039	347.70703	444.27011	-205.01526	111.63296	89.80995	-708.42139	329.15524	73.60658
712	5.925	-376.75159	213.39972	1379.34485	-525.50293	55.28564	851.45593	-582.83191	370.64804	852.02808	-363.01953	261.59650	839.01453	-395.97925	75.08823	425.65732	-640.88428	349.29916	444.44513	-206.49585	111.14262	92.23994	-710.05396	329.57501	73.19953
713	5.933	-382.40259	215.61923	1379.81641	-532.02429	57.17984	851.58423	-589.24084	372.60226	853.19977	-369.38269	263.39450	839.46906	-402.29553	75.38565	425.94440	-645.82178	350.93259	444.72430	-208.15210	110.60554	94.84547	-711.55566	330.00165	72.88357
714	5.942	-388.04272	217.81870	1380.39099	-538.55164	59.11501	851.82794	-595.61340	374.58496	854.46179	-375.73938	265.22421	839.98761	-408.93347	75.58684	426.25732	-650.65405	352.59406	445.07663	-209.99988	110.02782	97.62731	-712.90796	330.42062	72.64033
715	5.950	-393.66199	219.99707	1381.05005	-545.07007	61.08374	852.18402	-601.94666	376.58704	855.78198	-382.08508	267.08853	840.55762	-415.89856	75.68150	426.58691	-655.32422	354.27173	445.47183	-212.05481	109.41748	100.58577	-714.09839	330.81970	72.45263
716	5.958	-399.25232	222.15471	1381.77393	-551.56421	63.07745	852.64691	-608.23792	378.59918	857.12769	-388.41199	268.98743	841.16528	-423.19299	75.66106	426.92410	-659.78296	355.95563	445.88177	-214.33240	108.78433	103.72103	-715.12061	331.18967	72.30499
717	5.967	-404.80603	224.29306	1382.54285	-558.01953	65.08646	853.20880	-614.48230	380.61224	858.46716	-394.71204	270.91721	841.79584	-430.81506	75.51904	427.26031	-663.98950	357.63763	446.28137	-216.84705	108.13979	107.03320	-715.97485	331.52432	72.18393
718	5.975	-410.31702	226.41460	1383.33765	-564.42285	67.10043	853.85974	-620.67273	382.61771	859.77081	-400.97424	272.87021	842.43396	-438.75977	75.25136	427.58789	-667.91528	359.31122	446.64963	-219.61304	107.49667	110.52242	-716.66699	331.82056	72.07819
719	5.983	-415.78162	228.52255	1384.14075	-570.76172	69.10847	854.58820	-626.80066	384.60776	861.01239	-407.18640	274.83490	843.06445	-447.01880	74.85670	427.90057	-671.54541	360.97122	446.97003	-222.64270	106.86892	114.18875	-717.20752	332.07803	71.97881
720	5.992	-421.19666	230.62061	1384.93689	-577.02588	71.09956	855.38123	-632.85535	386.57559	862.16998	-413.33435	276.79614	843.67261	-455.58069	74.33657	428.19379	-674.87817	362.61322	447.23096	-225.94714	106.27126	118.03200	-717.61182	332.29883	71.87906
721	6.000	-426.56140	232.71259	1385.71350	-583.20728	73.06289	856.22534	-638.82458	388.51541	863.22650	-419.40442	278.73602	844.24475	-464.43140	73.69542	428.46503	-677.92480	364.23309	447.42557	-229.53650	105.71893	122.05131	-717.89648	332.48685	71.77433
722	6.008	-431.87659	234.80225	1386.46143	-589.29956	74.98813	857.10693	-644.69568	390.42264	864.17017	-425.38147	280.63467	844.76910	-473.55408	72.94055	428.71399	-680.70801	365.82635	447.55161	-233.41882	105.22729	126.24467	-718.08105	332.64722	71.66197
723	6.017	-437.14441	236.89294	1387.17468	-595.29810	76.86577	858.01324	-650.45422	392.29361	864.99438	-431.25208	282.47165	845.23590	-482.93018	72.08189	428.94302	-683.25952	367.38794	447.61102	-237.60193	104.81157	130.60817	-718.18506	332.78571	71.54101
724	6.025	-442.36755	238.98738	1387.85059	-601.20044	78.68739	858.93256	-656.08752	394.12564	865.69769	-437.00330	284.22705	845.63843	-492.53906	71.13168	429.15692	-685.61646	368.91174	447.60919	-242.09143	104.48640	135.13524	-718.22656	332.90808	71.41190
725	6.033	-447.54993	241.08740	1388.48962	-607.00610	80.44590	859.85529	-661.58313	395.91681	866.28302	-442.62415	285.88272	845.97284	-502.35852	70.10397	429.36316	-687.81934	370.39069	447.55429	-246.89246	104.26553	139.81569	-718.22363	333.01953	71.27622
726	6.042	-452.69495	243.19386	1389.09509	-612.71509	82.13567	860.77417	-666.92957	397.66574	866.75720	-448.10608	287.42328	846.23883	-512.36536	69.01421	429.57156	-689.90796	371.81686	447.45636	-252.00842	104.16143	144.63486	-718.19116	333.12451	71.13642
727	6.050	-457.80627	245.30653	1389.67236	-618.32861	83.75269	861.68463	-672.11829	399.37149	867.12994	-453.44299	288.83707	846.43933	-522.53528	67.87865	429.79395	-691.91968	373.18167	447.32663	-257.44250	104.18491	149.57265	-718.14209	333.22620	70.99546
728	6.058	-462.88708	247.42404	1390.22888	-623.84937	85.29459	862.58514	-677.14294	401.03326	867.41302	-458.63196	290.11646	846.58032	-532.84314	66.71379	430.04382	-693.88647	374.47626	447.17667	-263.19861	104.34469	154.60281	-718.08691	333.32666	70.85660
729	6.067	-467.94006	249.54393	1390.77246	-629.27930	86.76070	863.47687	-681.99915	402.65051	867.61945	-463.67200	291.25809	846.67078	-543.26306	65.53600	430.33551	-695.83350	375.69217	447.01764	-269.27917	104.64700	159.69231	-718.03271	333.42664	70.72310
730	6.075	-472.96643	251.66270	1391.31177	-634.62109	88.15186	864.36359	-686.68567	404.22263	867.76245	-468.56506	292.26260	846.72131	-553.76917	64.36102	430.68375	-697.77954	376.82175	446.85974	-275.68713	105.09518	164.80096	-717.98535	333.52588	70.59805
731	6.083	-477.96594	253.77602	1391.85510	-639.87769	89.47044	865.25128	-691.20300	405.74908	867.85486	-473.31580	293.13419	846.74432	-564.33557	63.20376	431.10257	-699.73438	377.85855	446.71185	-282.42615	105.68925	169.88150	-717.94775	333.62335	70.48414
732	6.092	-482.93762	255.87880	1392.40991	-645.05151	90.72006	866.14734	-695.55457	407.22949	867.90845	-477.92932	293.87970	846.75244	-574.93689	62.07807	431.60474	-701.70239	378.79810	446.58105	-289.50061	106.42560	174.87976	-717.92114	333.71738	70.38358
733	6.100	-487.87927	257.96552	1392.98254	-650.14478	91.90546	867.05994	-699.74500	408.66345	867.93347	-482.41345	294.50784	846.75812	-585.54797	60.99670	432.20093	-703.68115	379.63791	446.47253	-296.91541	107.29666	179.73550	-717.90503	333.80609	70.29794
734	6.108	-492.78748	260.03036	1393.57764	-655.16040	93.03220	867.99738	-703.77966	410.05084	867.93848	-486.77576	295.02820	846.77271	-596.14563	59.97134	432.89902	-705.66431	380.37787	446.38965	-304.67688	108.29082	184.38344	-717.89868	333.88773	70.22814
735	6.117	-497.65808	262.06747	1394.19824	-660.09985	94.10643	868.96710	-707.66565	411.39178	867.93011	-491.02429	295.45020	846.80603	-606.70837	59.01269	433.70364	-707.64185	381.02029	446.33377	-312.79163	109.39229	188.75465	-717.90039	333.96072	70.17445
736	6.125	-502.48621	264.07123	1394.84546	-664.96631	95.13459	869.97528	-711.41003	412.68671	867.91327	-495.16687	295.78244	846.86560	-617.21619	58.13060	434.61581	-709.60303	381.56985	446.30472	-321.26746	110.58128	192.77834	-717.90771	334.02399	70.13648
737	6.133	-507.26697	266.03629	1395.51843	-669.76196	96.12314	871.02594	-715.01965	413.93643	867.89093	-499.21106	296.03217	846.95667	-627.65198	57.33426	435.63278	-711.53662	382.03333	446.30075	-330.11292	111.83431	196.38377	-717.91870	334.07697	70.11327
738	6.142	-511.99548	267.95792	1396.21484	-674.48877	97.07829	872.12091	-718.50085	415.14209	867.86481	-503.16345	296.20490	847.08203	-638.00159	56.63225	436.74817	-713.43213	382.41919	446.31900	-339.33777	113.12465	199.50244	-717.93140	334.11966	70.10335
739	6.150	-516.66687	269.83209	1396.93066	-679.14966	98.00572	873.25922	-721.86121	416.30511	867.83521	-507.02942	296.30435	847.24207	-648.25305	56.03265	437.95215	-715.28223	382.73730	446.35577	-348.95203	114.42297	202.07019	-717.94434	334.15250	70.10487
740	6.158	-521.27673	271.65552	1397.66064	-683.74731	98.91038	874.43732	-725.10632	417.42712	867.80157	-510.81409	296.33267	847.43500	-658.39685	55.54300	439.23206	-717.07983	382.99835	446.40665	-358.96619	115.69818	204.02937	-717.95630	334.17630	70.11575
741	6.167	-525.82214	273.42566	1398.39856	-688.28418	99.79626	875.64929	-728.24158	418.50980	867.76276	-514.52161	296.29083	847.65741	-668.42639	55.17023	440.57285	-718.82202	383.21326	446.46704	-369.39050	116.91828	205.33090	-717.96631	334.19214	70.13370
742	6.175	-530.30066	275.14087	1399.13757	-692.76294	100.66630	876.88684	-731.27356	419.55484	867.71710	-518.15564	296.17914	847.90448	-678.33679	54.92050	441.95801	-720.50757	383.39261	446.53214	-380.23523	118.05138	205.93594	-717.97412	334.20099	70.15644
743	6.183	-534.71057	276.80023	1399.87061	-697.18652	101.52223	878.14008	-734.20764	420.56366	867.66278	-521.71863	295.99780	848.17065	-688.12415	54.79893	443.37024	-722.13745	383.54626	446.59729	-391.51013	119.06668	205.81744	-717.97998	334.20377	70.18177
744	6.192	-539.05188	278.40347	1400.59033	-701.55737	102.36462	879.39764	-737.04919	421.53741	867.59802	-525.21375	295.74759	848.44983	-697.78601	54.80941	444.79230	-723.71411	383.68286	446.65814	-403.22449	119.93538	204.96118	-717.98389	334.20105	70.20766
745	6.200	-543.32507	279.95090	1401.28992	-705.87744	103.19286	880.64783	-739.80554	422.47672	867.52094	-528.64417	295.43015	848.73602	-707.31995	54.95428	446.20776	-725.24121	383.80936	446.71072	-415.38586	120.63162	203.36653	-717.98682	334.19305	70.23236
746	6.208	-547.53162	281.44321	1401.96301	-710.14917	104.00533	881.87842	-742.48303	423.38181	867.43011	-532.01233	295.04852	849.02356	-716.72278	55.23408	447.60175	-726.72314	383.93106	446.75156	-428.00085	121.13316	201.04666	-717.98926	334.17944	70.25446
747	6.217	-551.67493	282.88132	1402.60376	-714.37402	104.79945	883.07788	-745.08899	424.25238	867.32410	-535.32166	294.60733	849.30731	-725.99182	55.64735	448.96149	-728.16455	384.05127	446.77777	-441.07361	121.42202	198.02838	-717.99219	334.15955	70.27290
748	6.225	-555.75793	284.26630	1403.20740	-718.55347	105.57204	884.23517	-747.63147	425.08771	867.20184	-538.57532	294.11267	849.58307	-735.12292	56.19052	450.27664	-729.56934	384.17142	446.78705	-454.60657	121.48482	194.35155	-717.99683	334.13223	70.28706
749	6.233	-559.78455	285.59909	1403.76978	-722.68921	106.31942	885.34070	-750.11926	425.88660	867.06244	-541.77795	293.57211	849.84760	-744.11096	56.85786	451.53961	-730.94141	384.29117	446.77771	-468.60046	121.31306	190.06810	-718.00391	334.09607	70.29668
750	6.242	-563.75964	286.88046	1404.28796	-726.78149	107.03772	886.38611	-752.56042	426.64780	866.90540	-544.93298	292.99429	850.09839	-752.95032	57.64157	452.74557	-732.28418	384.40863	446.74878	-483.05237	120.90315	185.24066	-718.01465	334.04947	70.30193
751	6.250	-567.68738	288.11078	1404.76001	-730.83154	107.72318	887.36450	-754.96448	427.36987	866.73035	-548.04504	292.38855	850.33411	-761.63562	58.53197	453.89240	-733.60034	384.52078	446.69974	-497.95715	120.25632	179.94109	-718.02979	333.99088	70.30328
752	6.258	-571.57361	289.29004	1405.18469	-734.84009	108.37236	888.27075	-757.33972	428.05164	866.53729	-551.11829	291.76447	850.55396	-770.16028	59.51781	454.98050	-734.89185	384.62375	446.63071	-513.30652	119.37833	174.24847	-718.05005	333.91879	70.30150
753	6.267	-575.42322	290.41779	1405.56189	-738.80786	108.98242	889.10101	-759.69446	428.69214	866.32654	-554.15735	291.13135	850.75806	-778.51965	60.58664	456.01239	-736.16064	384.71323	446.54233	-529.08923	118.27922	168.24736	-718.07593	333.83218	70.29758
754	6.275	-579.24109	291.49295	1405.89221	-742.73560	109.55127	889.85309	-762.03601	429.29099	866.09875	-557.16614	290.49783	850.94684	-786.70984	61.72533	456.99234	-737.40845	384.78506	446.43564	-545.29089	116.97276	162.02557	-718.10791	333.73029	70.29264
755	6.283	-583.03284	292.51413	1406.17700	-746.62476	110.07776	890.52588	-764.37146	429.84845	865.85480	-560.14880	289.87149	851.12103	-794.72839	62.92048	457.92596	-738.63623	384.83548	446.31204	-561.89368	115.47612	155.67232	-718.14575	333.61304	70.28784
756	6.292	-586.80334	293.47946	1406.41809	-750.47607	110.56174	891.11951	-766.70593	430.36545	865.59607	-563.10876	289.25848	851.28162	-802.57581	64.15904	458.81976	-739.84644	384.86154	446.17328	-578.87634	113.80919	149.27614	-718.18970	333.48087	70.28429
757	6.300	-590.55750	294.38669	1406.61804	-754.29150	111.00412	891.63513	-769.04431	430.84378	865.32416	-566.04993	288.66357	851.42938	-810.25476	65.42870	459.68079	-741.04077	384.86142	446.02136	-596.21472	111.99416	142.92317	-718.23926	333.33484	70.28297
758	6.308	-594.30017	295.23340	1406.78003	-758.07300	111.40691	892.07458	-771.38977	431.28586	865.04108	-568.97473	288.08997	851.56500	-817.77087	66.71836	460.51624	-742.22119	384.83459	445.85837	-613.88025	110.05496	136.69545	-718.29395	333.17661	70.28470
759	6.317	-598.03601	296.01715	1406.90723	-761.82227	111.77303	892.44049	-773.74475	431.69485	864.74902	-571.88660	287.53940	851.68890	-825.13220	68.01845	461.33319	-743.39087	384.78198	445.68658	-631.84265	108.01671	130.66943	-718.35229	333.00827	70.29002
760	6.325	-601.76917	296.73550	1407.00330	-765.54224	112.10629	892.73615	-776.10999	432.07449	864.45044	-574.78723	287.01239	851.80109	-832.34973	69.32111	462.13840	-744.55273	384.70581	445.50830	-650.06750	105.90518	124.91486	-718.41406	332.83240	70.29924
761	6.333	-605.50403	297.38623	1407.07239	-769.23560	112.41121	892.96533	-778.48645	432.42877	864.14771	-577.67957	286.50845	851.90149	-839.43542	70.62035	462.93829	-745.70972	384.60962	445.32581	-668.51721	103.74637	119.49373	-718.47729	332.65176	70.31234
762	6.342	-609.24426	297.96753	1407.11841	-772.90503	112.69277	893.13239	-780.87415	432.76196	863.84351	-580.56604	286.02631	851.98969	-846.40344	71.91191	463.73871	-746.86572	384.49792	445.14133	-687.15173	101.56598	114.45961	-718.54102	332.46927	70.32909
763	6.350	-612.99304	298.47803	1407.14563	-776.55420	112.95627	893.24225	-783.27185	433.07825	863.54010	-583.44861	285.56424	852.06494	-853.26770	73.19312	464.54492	-748.02368	384.37598	444.95697	-705.92761	99.38902	109.85716	-718.60376	332.28778	70.34903
764	6.358	-616.75427	298.91696	1407.15820	-780.18579	113.20705	893.30023	-785.68005	433.38159	863.23975	-586.32996	285.12021	852.12659	-860.04187	74.46263	465.36176	-749.18701	384.24933	444.77472	-724.80042	97.23939	105.72189	-718.66455	332.10992	70.37154
765	6.367	-620.53015	299.28415	1407.16028	-783.80371	113.45027	893.31213	-788.09753	433.67563	862.94427	-589.21301	284.69214	852.17401	-866.73840	75.72003	466.19333	-750.35913	384.12344	444.59634	-743.72229	95.13960	102.08005	-718.72192	331.93814	70.39591
766	6.375	-624.32336	299.58008	1407.15588	-787.41138	113.69073	893.28418	-790.52405	433.96335	862.65527	-592.10071	284.27795	852.20654	-873.36780	76.96541	467.04309	-751.54199	384.00336	444.42337	-762.64465	93.11044	98.94883	-718.77490	331.77435	70.42143
767	6.383	-628.13562	299.80585	1407.14844	-791.01294	113.93266	893.22278	-792.96008	434.24707	862.37378	-594.99622	283.87576	852.22388	-879.93811	78.19893	467.91382	-752.73828	383.89319	444.25711	-781.51746	91.17078	96.33662	-718.82324	331.62003	70.44746
768	6.392	-631.96863	299.96317	1407.14111	-794.61182	114.17958	893.13446	-795.40588	434.52850	862.10046	-597.90320	283.48367	852.22571	-886.45447	79.42043	468.80725	-753.94995	383.79590	444.09857	-800.29041	89.33736	94.24343	-718.86621	331.47610	70.47346
769	6.400	-635.82288	300.05426	1407.13660	-798.21289	114.43417	893.02582	-797.86218	434.80853	861.83563	-600.82581	283.09976	852.21210	-892.91907	80.62901	469.72424	-755.17822	383.71310	443.94855	-818.91296	87.62475	92.66141	-718.90405	331.34299	70.49913
770	6.408	-639.70007	300.08167	1407.13684	-801.82007	114.69823	892.90308	-800.33020	435.08731	861.57916	-603.76794	282.72211	852.18341	-899.33093	81.82283	470.66434	-756.42456	383.64496	443.80753	-837.33606	86.04519	91.57546	-718.93701	331.22061	70.52437
771	6.417	-643.59998	300.04828	1407.14307	-805.43799	114.97269	892.77197	-802.81165	435.36438	861.33057	-606.73328	282.34851	852.14008	-905.68713	82.99886	471.62573	-757.69043	383.59009	443.67581	-855.51111	84.60865	90.96391	-718.96582	331.10834	70.54932
772	6.425	-647.52234	299.95712	1407.15576	-809.07178	115.25763	892.63745	-805.30823	435.63873	861.08911	-609.72693	281.97647	852.08276	-911.98254	84.15287	472.60519	-758.97681	383.54578	443.55338	-873.39197	83.32280	90.79926	-718.99146	331.00525	70.57441
773	6.433	-651.46716	299.81134	1407.17432	-812.72632	115.55235	892.50366	-807.82117	435.90881	860.85400	-612.75232	281.60312	852.01221	-918.21033	85.27954	473.59787	-760.28418	383.50818	443.44003	-890.93494	82.19307	91.04886	-719.01514	330.91010	70.60026
774	6.442	-655.43347	299.61392	1407.19775	-816.40674	115.85553	892.37335	-810.35291	436.17279	860.62427	-615.81360	281.22513	851.92914	-924.36340	86.37260	474.59750	-761.61475	383.47263	443.33539	-908.09851	81.22274	91.67574	-719.03833	330.82141	70.62770
775	6.450	-659.42029	299.36777	1407.22388	-820.11816	116.16534	892.24799	-812.90491	436.42859	860.39899	-618.91370	280.83878	851.83429	-930.43469	87.42523	475.59634	-762.97021	383.43387	443.23877	-924.84558	80.41303	92.63931	-719.06299	330.73770	70.65771
776	6.458	-663.42737	299.07556	1407.25012	-823.86597	116.47964	892.12756	-815.47815	436.67398	860.17712	-622.05676	280.44000	851.72827	-936.41809	88.43038	476.58536	-764.35229	383.38660	443.14941	-941.14172	79.76323	93.89615	-719.09033	330.65738	70.69135
777	6.467	-667.45325	298.73962	1407.27319	-827.65503	116.79608	892.01074	-818.07434	436.90677	859.95795	-625.24500	280.02454	851.61127	-942.30847	89.38127	477.55457	-765.76392	383.32565	443.06619	-956.95593	79.27079	95.40067	-719.12256	330.57907	70.72973
778	6.475	-671.49719	298.36203	1407.28931	-831.49023	117.11232	891.89453	-820.69470	437.12476	859.74066	-628.48108	279.58795	851.48358	-948.10291	90.27187	478.49319	-767.20825	383.24652	442.98795	-972.26086	78.93153	97.10588	-719.16064	330.50143	70.77390
779	6.483	-675.55798	297.94437	1407.29443	-835.37622	117.42607	891.77472	-823.33948	437.32584	859.52454	-631.76648	279.12601	851.34485	-953.80042	91.09731	479.39005	-768.68921	383.14539	442.91318	-987.03186	78.73972	98.96400	-719.20679	330.42343	70.82481
780	6.492	-679.63464	297.48792	1407.28430	-839.31763	117.73523	891.64600	-826.01086	437.50815	859.30890	-635.10339	278.63480	851.19482	-959.40222	91.85429	480.23389	-770.21094	383.01947	442.84027	-1001.24866	78.68835	100.92713	-719.26196	330.34412	70.88330
781	6.500	-683.72668	296.99341	1407.25488	-843.31812	118.03789	891.50201	-828.70959	437.66995	859.09308	-638.49304	278.11081	851.03278	-964.91150	92.54140	481.01367	-771.77856	382.86716	442.76746	-1014.89221	78.76923	102.94786	-719.32739	330.26288	70.94998
782	6.508	-687.83411	296.46127	1407.20203	-847.38135	118.33241	891.33612	-831.43689	437.80969	858.87653	-641.93665	277.55118	850.85779	-970.33362	93.15913	481.71890	-773.39697	382.68781	442.69278	-1027.94641	78.97321	104.97990	-719.40405	330.17911	71.02525
783	6.517	-691.95593	295.89151	1407.12207	-851.50977	118.61734	891.14124	-834.19519	437.92612	858.65845	-645.43494	276.95377	850.66901	-975.67493	93.71004	482.33994	-775.07227	382.48187	442.61417	-1040.39734	79.29041	106.97865	-719.49243	330.09250	71.10928
784	6.525	-696.09241	295.28375	1407.01147	-855.70654	118.89145	890.91046	-836.98621	438.01807	858.43793	-648.99011	276.31726	850.46533	-980.94348	94.19853	482.86804	-776.81030	382.25070	442.52957	-1052.23279	79.71040	108.90182	-719.59302	330.00262	71.20197
785	6.533	-700.24377	294.63730	1406.86768	-859.97339	119.15361	890.63727	-839.81262	438.08472	858.21411	-652.60266	275.64111	850.24585	-986.14758	94.63061	483.29581	-778.61621	381.99631	442.43686	-1063.44397	80.22246	110.71008	-719.70630	329.90921	71.30305
786	6.542	-704.40979	293.95135	1406.68799	-864.31128	119.40283	890.31586	-842.67786	438.12537	857.98590	-656.27454	274.92551	850.00989	-991.29529	95.01353	483.61713	-780.49634	381.72125	442.33392	-1074.02332	80.81577	112.36758	-719.83179	329.81183	71.41199
787	6.550	-708.59119	293.22491	1406.47095	-868.72144	119.63815	889.94159	-845.58508	438.13962	857.75214	-660.00671	274.17136	849.75684	-996.39490	95.35535	483.82730	-782.45581	381.42828	442.21878	-1083.96692	81.47960	113.84271	-719.96924	329.71008	71.52813
788	6.558	-712.78821	292.45703	1406.21545	-873.20337	119.85873	889.51074	-848.53748	438.12735	857.51160	-663.80164	273.38013	849.48657	-1001.45374	95.66446	483.92328	-784.49927	381.12024	442.08963	-1093.27380	82.20363	115.10860	-720.11865	329.60333	71.65068
789	6.567	-717.00159	291.64697	1405.92114	-877.75684	120.06374	889.02100	-851.53845	438.08859	857.26306	-667.65979	272.55368	849.19922	-1006.47839	95.94916	483.90359	-786.63037	380.79990	441.94482	-1101.94788	82.97800	116.14383	-720.27881	329.49103	71.77876
790	6.575	-721.23083	290.79428	1405.58826	-882.38037	120.25249	888.47156	-854.59143	438.02377	857.00549	-671.58289	271.69437	848.89532	-1011.47424	96.21722	483.76849	-788.85156	380.46970	441.78314	-1109.99939	83.79360	116.93289	-720.44995	329.37247	71.91151
791	6.583	-725.47668	289.89905	1405.21777	-887.07178	120.42450	887.86285	-857.69788	437.93359	856.73792	-675.57092	270.80466	848.57593	-1016.44568	96.47557	483.52005	-791.16431	380.13187	441.60358	-1117.44421	84.64212	117.46678	-720.63037	329.24698	72.04803
792	6.592	-729.73865	288.96194	1404.81116	-891.82813	120.57953	887.19678	-860.85901	437.81912	856.45966	-679.62415	269.88724	848.24225	-1021.39587	96.73001	483.16205	-793.56763	379.78815	441.40567	-1124.30579	85.51622	117.74329	-720.81982	329.11404	72.18752
793	6.600	-734.01648	287.98438	1404.37085	-896.64526	120.71767	886.47644	-864.07532	437.68173	856.17041	-683.74060	268.94489	847.89581	-1026.32727	96.98512	482.70029	-796.05908	379.44003	441.18942	-1130.61658	86.40956	117.76725	-721.01709	328.97324	72.32925
794	6.608	-738.30920	286.96863	1403.89954	-901.51831	120.83944	885.70612	-867.34485	437.52322	855.87012	-687.91760	267.98053	847.53827	-1031.24255	97.24419	482.14240	-798.63428	379.08859	440.95541	-1136.41736	87.31684	117.55063	-721.22144	328.82440	72.47260
795	6.617	-742.61584	285.91791	1403.40063	-906.44141	120.94585	884.89117	-870.66394	437.34573	855.55927	-692.15027	266.99710	847.17139	-1036.14294	97.50923	481.49777	-801.28662	378.73468	440.70474	-1141.75891	88.23380	117.11230	-721.43164	328.66772	72.61706
796	6.625	-746.93494	284.83633	1402.87793	-911.40820	121.03839	884.03778	-874.02820	437.15179	855.23883	-696.43323	265.99762	846.79694	-1041.03088	97.78113	480.77777	-804.00659	378.37894	440.43909	-1146.70081	89.15713	116.47775	-721.64697	328.50375	72.76224
797	6.633	-751.26404	283.72885	1402.33569	-916.41064	121.11911	883.15283	-877.43079	436.94424	854.91010	-700.75842	264.98517	846.41663	-1045.90759	98.05972	479.99521	-806.78394	378.02182	440.16071	-1151.31116	90.08441	115.67834	-721.86621	328.33337	72.90786
798	6.642	-755.60120	282.60117	1401.77844	-921.44092	121.19048	882.24365	-880.86340	436.72620	854.57471	-705.11707	263.96292	846.03204	-1050.77551	98.34407	479.16437	-809.60596	377.66376	439.87228	-1155.66541	91.01397	114.75053	-722.08887	328.15781	73.05372
799	6.650	-759.94421	281.45969	1401.21106	-926.48999	121.25539	881.31824	-884.31702	436.50104	854.23474	-709.49817	262.93408	845.64478	-1055.63757	98.63260	478.30072	-812.45850	377.30505	439.57693	-1159.84558	91.94470	113.73482	-722.31323	327.97858	73.19970
800	6.658	-764.28992	280.31119	1400.63867	-931.54858	121.31699	880.38452	-887.78137	436.27225	853.89240	-713.89124	261.90195	845.25610	-1060.49670	98.92332	477.42047	-815.32666	376.94604	439.27808	-1163.93713	92.87592	112.67442	-722.53857	327.79752	73.34573
801	6.667
802	6.675
803	6.683
804	6.692
805	6.700
806	6.708
807	6.717
808	6.725
809	6.733
810	6.742
811	6.750
812	6.758
813	6.767
814	6.775
815	6.783
816	6.792
817	6.800
818	6.808
819	6.817
820	6.825
821	6.833
822	6.842
823	6.850
824	6.858
825	6.867
826	6.875
827	6.883
828	6.892
829	6.900
830	6.908
831	6.917
832	6.925
833	6.933
834	6.942
835	6.950
836	6.958
837	6.967
838	6.975
839	6.983
840	6.992
841	7.000
842	7.008
843	7.017
844	7.025
845	7.033
846	7.042
847	7.050
848	7.058
849	7.067
850	7.075
851	7.083
852	7.092
853	7.100
854	7.108
855	7.117
856	7.125
857	7.133
858	7.142
859	7.150
860	7.158
861	7.167
862	7.175
863	7.183
864	7.192
865	7.200
866	7.208
867	7.217
868	7.225
869	7.233
870	7.242
871	7.250
872	7.258
873	7.267
874	7.275
875	7.283
876	7.292
877	7.300
878	7.308
879	7.317
880	7.325
881	7.333
882	7.342
883	7.350
884	7.358
885	7.367
886	7.375
887	7.383
888	7.392
889	7.400
890	7.408
891	7.417
892	7.425
893	7.433
894	7.442
895	7.450
896	7.458
897	7.467
898	7.475
899	7.483
900	7.492
901	7.500
902	7.508
903	7.517
904	7.525
905	7.533
906	7.542
907	7.550
908	7.558
909	7.567
910	7.575
911	7.583
912	7.592
913	7.600
914	7.608
915	7.617
916	7.625
917	7.633
918	7.642
919	7.650
920	7.658
921	7.667
922	7.675
923	7.683
924	7.692
925	7.700
926	7.708
927	7.717
928	7.725
929	7.733
930	7.742
931	7.750
932	7.758
933	7.767
934	7.775
935	7.783
936	7.792
937	7.800
938	7.808
939	7.817
940	7.825
941	7.833
942	7.842
943	7.850
944	7.858
945	7.867
946	7.875
947	7.883
948	7.892
949	7.900
950	7.908
951	7.917
952	7.925
953	7.933
954	7.942
955	7.950
956	7.958
957	7.967
958	7.975
959	7.983
960	7.992
961	8.000
962	8.008
963	8.017
964	8.025
965	8.033
966	8.042
967	8.050
968	8.058
969	8.067
970	8.075
971	8.083
972	8.092
973	8.100
974	8.108
975	8.117
976	8.125
977	8.133
978	8.142
979	8.150
980	8.158
981	8.167
982	8.175
983	8.183
984	8.192
985	8.200
986	8.208
987	8.217
988	8.225
989	8.233
990	8.242
991	8.250
992	8.258
993	8.267
994	8.275
995	8.283
996	8.292
997	8.300
998	8.308
999	8.317
1000	8.325
1001	8.333
1002	8.342
1003	8.350
1004	8.358
1005	8.367
1006	8.375
1007	8.383
1008	8.392
1009	8.400
1010	8.408
1011	8.417
1012	8.425
1013	8.433
1014	8.442
1015	8.450
1016	8.458
1017	8.467
1018	8.475
1019	8.483
1020	8.492
1021	8.500
1022	8.508
1023	8.517
1024	8.525
1025	8.533
1026	8.542
1027	8.550
1028	8.558
1029	8.567
