# Supplementary material for: Musculoskeletal modeling and humanoid control of robots based on human gait data
Source: PeerJ Comput Sci. 2021 Aug 9;7:e657. doi: 10.7717/peerj-cs.657 (PMC8372000; doi:10.7717/peerj-cs.657)
Supplement: Supplemental Information 2 [file peerj-cs-07-657-s002.zip › position/Cap105.trc]

PathFileType	4	(X/Y/Z)	E:\20201110\Cap105.trc
DataRate	CameraRate	NumFrames	NumMarkers	Units	OrigDataRate	OrigDataStartFrame	OrigNumFrames
120.00	120.00	925	8	mm	120.00	1	925
Frame#	Time	head			hip_L			hip_R			hip			knee_L			knee_R			ank_L			ank_R
		X1	Y1	Z1	X2	Y2	Z2	X3	Y3	Z3	X4	Y4	Z4	X5	Y5	Z5	X6	Y6	Z6	X7	Y7	Z7	X8	Y8	Z8
1	0.000
2	0.008
3	0.017
4	0.025
5	0.033
6	0.042
7	0.050
8	0.058
9	0.067
10	0.075
11	0.083
12	0.092
13	0.100
14	0.108
15	0.117
16	0.125
17	0.133
18	0.142
19	0.150
20	0.158
21	0.167
22	0.175
23	0.183
24	0.192
25	0.200
26	0.208
27	0.217
28	0.225
29	0.233
30	0.242
31	0.250
32	0.258
33	0.267
34	0.275
35	0.283
36	0.292
37	0.300
38	0.308
39	0.317
40	0.325
41	0.333
42	0.342
43	0.350
44	0.358
45	0.367
46	0.375
47	0.383
48	0.392
49	0.400
50	0.408
51	0.417
52	0.425
53	0.433
54	0.442
55	0.450
56	0.458
57	0.467
58	0.475
59	0.483
60	0.492
61	0.500
62	0.508
63	0.517
64	0.525
65	0.533
66	0.542
67	0.550
68	0.558
69	0.567
70	0.575
71	0.583
72	0.592
73	0.600
74	0.608
75	0.617
76	0.625
77	0.633
78	0.642
79	0.650
80	0.658
81	0.667
82	0.675
83	0.683
84	0.692
85	0.700
86	0.708
87	0.717
88	0.725
89	0.733
90	0.742
91	0.750
92	0.758
93	0.767
94	0.775
95	0.783
96	0.792
97	0.800
98	0.808
99	0.817
100	0.825
101	0.833
102	0.842
103	0.850
104	0.858
105	0.867
106	0.875
107	0.883
108	0.892
109	0.900
110	0.908
111	0.917
112	0.925
113	0.933
114	0.942
115	0.950
116	0.958
117	0.967
118	0.975
119	0.983
120	0.992
121	1.000
122	1.008
123	1.017
124	1.025
125	1.033
126	1.042
127	1.050
128	1.058
129	1.067
130	1.075
131	1.083
132	1.092
133	1.100
134	1.108
135	1.117
136	1.125
137	1.133
138	1.142
139	1.150
140	1.158
141	1.167
142	1.175
143	1.183
144	1.192
145	1.200
146	1.208
147	1.217
148	1.225
149	1.233
150	1.242
151	1.250
152	1.258
153	1.267
154	1.275
155	1.283
156	1.292
157	1.300
158	1.308
159	1.317
160	1.325
161	1.333
162	1.342
163	1.350
164	1.358
165	1.367
166	1.375
167	1.383
168	1.392
169	1.400
170	1.408
171	1.417
172	1.425
173	1.433
174	1.442
175	1.450
176	1.458
177	1.467
178	1.475
179	1.483
180	1.492
181	1.500
182	1.508
183	1.517
184	1.525
185	1.533
186	1.542
187	1.550
188	1.558
189	1.567
190	1.575
191	1.583
192	1.592
193	1.600
194	1.608
195	1.617
196	1.625
197	1.633
198	1.642
199	1.650
200	1.658
201	1.667
202	1.675
203	1.683
204	1.692
205	1.700
206	1.708
207	1.717
208	1.725
209	1.733
210	1.742
211	1.750
212	1.758
213	1.767
214	1.775
215	1.783
216	1.792
217	1.800
218	1.808
219	1.817
220	1.825
221	1.833
222	1.842
223	1.850
224	1.858
225	1.867
226	1.875
227	1.883
228	1.892
229	1.900
230	1.908
231	1.917
232	1.925
233	1.933
234	1.942
235	1.950
236	1.958
237	1.967
238	1.975
239	1.983
240	1.992
241	2.000
242	2.008
243	2.017
244	2.025
245	2.033
246	2.042
247	2.050
248	2.058
249	2.067
250	2.075
251	2.083
252	2.092
253	2.100
254	2.108
255	2.117
256	2.125
257	2.133
258	2.142
259	2.150
260	2.158
261	2.167
262	2.175
263	2.183
264	2.192
265	2.200
266	2.208
267	2.217
268	2.225
269	2.233
270	2.242
271	2.250
272	2.258
273	2.267
274	2.275
275	2.283
276	2.292
277	2.300
278	2.308
279	2.317
280	2.325	1655.00378	237.61256	1383.41077	1487.78369	72.19144	855.68439	1460.64185	391.79413	858.68958	1668.62207	262.42429	831.88599				1417.40649	348.26089	440.60464	1821.67700	70.14889	172.46365	1460.51721	325.77692	61.99047
281	2.333	1649.72266	239.06889	1384.23340	1482.71021	73.28333	856.74945	1456.75415	393.22302	858.66241	1664.35693	263.06943	832.18427				1416.27722	349.15866	440.42776	1810.08630	72.34659	174.40965	1460.39075	325.82748	61.97107
282	2.342	1644.43994	240.51309	1385.05737	1477.63733	74.37454	857.82300	1452.88562	394.64346	858.63354	1660.09912	263.68375	832.50879				1415.16418	350.05328	440.25143	1798.41455	74.52689	176.23170	1460.27649	325.87823	61.95013
283	2.350	1639.15430	241.93370	1385.88416	1472.56580	75.46449	858.91278	1449.05408	396.04721	858.60101	1655.85522	264.23950	832.88165				1414.08228	350.94147	440.07596	1786.58337	76.67275	177.81091	1460.18542	325.92917	61.92659
284	2.358	1633.86511	243.32054	1386.71509	1467.49658	76.55256	860.02496	1445.27551	397.42664	858.56274	1651.63098	264.71344	833.31708				1413.04419	351.81973	439.90128	1774.51904	78.76791	179.03807	1460.12524	325.97992	61.90015
285	2.367	1628.57275	244.66530	1387.55151	1462.43127	77.63821	861.16364	1441.56250	398.77466	858.51648	1647.43066	265.08734	833.81866				1412.05945	352.68448	439.72672	1762.15540	80.79709	179.81789	1460.10083	326.02979	61.87144
286	2.375	1623.27820	245.96181	1388.39453	1457.37183	78.72076	862.33032	1437.92456	400.08527	858.45978	1643.25671	265.34799	834.37970				1411.13379	353.53192	439.55106	1749.43469	82.74625	180.07225	1460.11230	326.07776	61.84190
287	2.383	1617.98315	247.20624	1389.24402	1452.32080	79.79936	863.52386	1434.36719	401.35327	858.39050	1639.11060	265.48715	834.98462				1410.26868	354.35837	439.37247	1736.30920	84.60268	179.74269	1460.15710	326.12256	61.81349
288	2.392	1612.68994	248.39694	1390.09875	1447.28113	80.87274	864.74036	1430.89197	402.57446	858.30658	1634.99255	265.50076	835.61267				1409.46179	355.16046	439.18875	1722.74146	86.35498	178.79167	1460.22913	326.16284	61.78828
289	2.400	1607.40125	249.53424	1390.95557	1442.25623	81.93906	865.97339	1427.49731	403.74542	858.20636	1630.90210	265.38901	836.24200				1408.70728	355.93521	438.99768	1708.70471	87.99305	177.20297	1460.32092	326.19748	61.76802
290	2.408	1602.11926	250.62000	1391.80920	1437.24988	82.99570	867.21429	1424.17834	404.86322	858.08856	1626.83850	265.15704	836.85272				1407.99609	356.68002	438.79727	1694.18225	89.50801	174.98097	1460.42444	326.22577	61.75388
291	2.417	1596.84631	251.65710	1392.65259	1432.26599	84.03922	868.45294	1420.92749	405.92545	857.95239	1622.80176	264.81506	837.42834	1403.04919	47.33860	435.43198	1407.31714	357.39276	438.58621	1679.16699	90.89211	172.14920	1460.53174	326.24734	61.74623
292	2.425	1591.58386	252.64899	1393.47742	1427.30811	85.06526	869.67792	1417.73511	406.92987	857.79742	1618.79211	264.37753	837.95618	1392.81824	48.82213	437.12979	1406.65771	358.07156	438.36398	1663.66003	92.13862	168.74817	1460.63623	326.26233	61.74480
293	2.433	1586.33313	253.59917	1394.27441	1422.37964	86.06861	870.87750	1414.58997	407.87448	857.62354	1614.80957	263.86252	838.42816	1382.62524	50.30661	438.82327	1406.00488	358.71460	438.13095	1647.67053	93.24191	164.83272	1460.73267	326.27121	61.74878
294	2.442	1581.09473	254.51086	1395.03455	1417.48364	87.04342	872.03979	1411.47974	408.75754	857.43103	1610.85376	263.29016	838.84204	1372.50647	51.79269	440.50790	1405.34583	359.31998	437.88809	1631.21375	94.19744	160.46904	1460.81750	326.27454	61.75710
295	2.450	1575.86902	255.38666	1395.74927	1412.62231	87.98342	873.15369	1408.39136	409.57764	857.22034	1606.92346	262.68060	839.20123	1362.49512	53.28041	442.17917	1404.66858	359.88571	437.63696	1614.31030	95.00183	155.73169	1460.88855	326.27283	61.76869
296	2.458	1570.65601	256.22836	1396.41187	1407.79688	88.88230	874.20880	1405.31226	410.33401	856.99219	1603.01563	262.05234	839.51227	1352.62036	54.76904	443.83228	1403.96204	360.40973	437.37933	1596.98572	95.65303	150.70053	1460.94458	326.26639	61.78263
297	2.467	1565.45557	257.03674	1397.01709	1403.00806	89.73409	875.19617	1402.23022	411.02640	856.74762	1599.12463	261.42136	839.78131	1342.90613	56.25690	445.46225	1403.21655	360.89001	437.11700	1579.26892	96.15041	145.45789	1460.98572	326.25537	61.79829
298	2.475	1560.26733	257.81158	1397.56165	1398.25488	90.53351	876.10803	1399.13379	411.65536	856.48773	1595.24402	260.80084	840.01245	1333.37061	57.74130	447.06390	1402.42371	361.32498	436.85187	1561.19177	96.49488	140.08609	1461.01208	326.23953	61.81522
299	2.483	1555.09070	258.55148	1398.04395	1393.53564	91.27638	876.93835	1396.01331	412.22229	856.21375	1591.36682	260.20081	840.20880	1324.02661	59.21860	448.63177	1401.57678	361.71371	436.58560	1542.78857	96.68903	134.66516	1461.02478	326.21857	61.83319
300	2.492	1549.92493	259.25378	1398.46362	1388.84778	91.95992	877.68256	1392.86035	412.72925	855.92719	1587.48608	259.62827	840.37354	1314.88110	60.68427	450.16028	1400.67053	362.05618	436.31967	1524.09534	96.73709	129.27113	1461.02478	326.19186	61.85212
301	2.500	1544.76880	259.91489	1398.82129	1384.18726	92.58289	878.33765	1389.66858	413.17908	855.62946	1583.59583	259.08685	840.50977	1305.93677	62.13302	451.64380	1399.70117	362.35364	436.05530	1505.14966	96.64493	123.97442	1461.01343	326.15894	61.87199
302	2.508	1539.62073	260.53015	1399.11890	1379.54956	93.14570	878.90173	1386.43347	413.57526	855.32208	1579.69202	258.57663	840.62000	1297.19226	63.55907	453.07669	1398.66687	362.60834	435.79330	1485.98950	96.41989	118.83890	1460.99231	326.11923	61.89295
303	2.517	1534.47900	261.09454	1399.35864	1374.92920	93.65041	879.37445	1383.15198	413.92172	855.00635	1575.77185	258.09515	840.70642	1288.64380	64.95628	454.45349	1397.56763	362.82361	435.53391	1466.65356	96.07070	113.92108	1460.96265	326.07251	61.91528
304	2.525	1529.34155	261.60281	1399.54346	1370.32007	94.10052	879.75623	1379.82312	414.22287	854.68347	1571.83276	257.63864	840.77002	1280.28613	66.31844	455.76898	1396.40491	363.00357	435.27689	1447.18042	95.60721	109.26971	1460.92590	326.01855	61.93945
305	2.533	1524.20605	262.05023	1399.67651	1365.71570	94.50083	880.04846	1376.44678	414.48337	854.35431	1567.87109	257.20242	840.80981	1272.11340	67.63949	457.01834	1395.18250	363.15262	435.02142	1427.60852	95.04015	104.92561	1460.88318	325.95758	61.96613
306	2.542	1519.06982	262.43280	1399.76123	1361.10925	94.85703	880.25317	1373.02368	414.70789	854.01941	1563.88269	256.78137	840.82404	1264.12048	68.91378	458.19724	1393.90540	363.27551	434.76648	1407.97559	94.38089	100.92171	1460.83582	325.88992	61.99614
307	2.550	1513.92981	262.74750	1399.80066	1356.49365	95.17542	880.37311	1369.55518	414.90112	853.67889	1559.86267	256.37076	840.81116	1256.30347	70.13629	459.30176	1392.58044	363.37695	434.51083	1388.31897	93.64127	97.28329	1460.78467	325.81616	62.03034
308	2.558	1508.78271	262.99237	1399.79773	1351.86169	95.46243	880.41107	1366.04236	415.06760	853.33246	1555.80688	255.96730	840.77081	1248.65991	71.30281	460.32861	1391.21460	363.46143	434.25357	1368.67493	92.83327	94.02831	1460.73108	325.73703	62.06949
309	2.567	1503.62537	263.16629	1399.75500	1347.20654	95.72437	880.37042	1362.48596	415.21149	852.97931	1551.71155	255.56929	840.70459	1241.18896	72.41008	461.27490	1389.81531	363.53317	433.99417	1349.07959	91.96894	91.16783	1460.67590	325.65341	62.11408
310	2.575	1498.45459	263.26889	1399.67432	1342.52087	95.96695	880.25446	1358.88586	415.33658	852.61853	1547.57275	255.17511	840.61523	1233.89124	73.45586	462.13837	1388.38940	363.59579	433.73264	1329.56873	91.06014	88.70657	1460.62000	325.56604	62.16418
311	2.583	1493.26746	263.30011	1399.55688	1337.79822	96.19508	880.06671	1355.24146	415.44608	852.24847	1543.38611	254.78160	840.50507	1226.76831	74.43887	462.91699	1386.94250	363.65195	433.46942	1310.17834	90.11850	86.64330	1460.56409	325.47559	62.21939
312	2.592	1488.06201	263.26019	1399.40356	1333.03198	96.41252	879.81073	1351.55066	415.54230	851.86743	1539.14697	254.38351	840.37524	1219.82202	75.35877	463.60928	1385.47815	363.70316	433.20523	1290.94482	89.15526	84.97131	1460.50854	325.38239	62.27891
313	2.600	1482.83667	263.14944	1399.21423	1328.21606	96.62186	879.48987	1347.81128	415.62659	851.47302	1534.85034	253.97484	840.22638	1213.05347	76.21587	464.21405	1383.99756	363.74963	432.94077	1271.90576	88.18124	83.67894	1460.45313	325.28644	62.34170
314	2.608	1477.59033	262.96835	1398.98840	1323.34460	96.82431	879.10754	1344.02026	415.69904	851.06262	1530.49146	253.55077	840.05865	1206.46313	77.01088	464.73041	1382.49976	363.79007	432.67636	1253.09985	87.20678	82.74981	1460.39771	325.18732	62.40670
315	2.617	1472.32300	262.71741	1398.72473	1318.41260	97.01982	878.66699	1340.17468	415.75836	850.63300	1526.06567	253.10852	839.87122	1200.04932	77.74467	465.15765	1380.98047	363.82181	432.41162	1234.56787	86.24168	82.16322	1460.34155	325.08450	62.47303
316	2.625	1467.03455	262.39737	1398.42102	1313.41516	97.20717	878.17126	1336.27161	415.80212	850.18079	1521.56860	252.64735	839.66144	1193.80847	78.41791	465.49527	1379.43286	363.84109	432.14529	1216.35229	85.29520	81.89435	1460.28394	324.97729	62.54016
317	2.633	1461.72559	262.00912	1398.07507	1308.34851	97.38409	877.62323	1332.30823	415.82693	849.70215	1516.99670	252.16833	839.42584	1187.73425	79.03076	465.74280	1377.84741	363.84320	431.87491	1198.49756	84.37611	81.91444	1460.22375	324.86520	62.60802
318	2.642	1456.39673	261.55389	1397.68384	1303.20923	97.54762	877.02545	1328.28247	415.82880	849.19354	1512.34717	251.67314	839.16095	1181.81787	79.58272	465.89966	1376.21228	363.82300	431.59689	1181.04993	83.49265	82.19100	1460.15942	324.74780	62.67696
319	2.650	1451.04846	261.03320	1397.24438	1297.99463	97.69424	876.38013	1324.19275	415.80368	848.65143	1507.61951	251.16159	838.86432	1176.04810	80.07253	465.96524	1374.51343	363.77524	431.30652	1164.05737	82.65253	82.68793	1460.08936	324.62497	62.74779
320	2.658	1445.68164	260.44876	1396.75427	1292.70264	97.82032	875.68915	1320.03784	415.74771	848.07281	1502.81482	250.63040	838.53564	1170.41113	80.49811	465.93866	1372.73535	363.69492	430.99820	1147.56848	81.86302	83.36571	1460.01147	324.49661	62.82164
321	2.667	1440.29626	259.80264	1396.21143	1287.33215	97.92231	874.95392	1315.81763	415.65778	847.45551	1497.93518	250.07408	838.17645	1164.89160	80.85686	465.81882	1370.86145	363.57767	430.66589	1131.63245	81.13088	84.18167	1459.92310	324.36267	62.89991
322	2.675	1434.89258	259.09702	1395.61450	1281.88196	97.99702	874.17560	1311.53247	415.53171	846.79803	1492.98242	249.48648	837.78876	1159.47266	81.14584	465.60437	1368.87512	363.42004	430.30341	1116.29773	80.46231	85.09039	1459.82153	324.22290	62.98419
323	2.683	1429.47046	258.33411	1394.96338	1276.35168	98.04185	873.35486	1307.18372	415.36829	846.10010	1487.95776	248.86119	837.37390	1154.13647	81.36230	465.29373	1366.76013	363.21945	429.90497	1101.61121	79.86288	86.04417	1459.70349	324.07693	63.07616
324	2.692	1424.02905	257.51611	1394.25879	1270.74084	98.05487	872.49225	1302.77319	415.16733	845.36273	1482.86279	248.19148	836.93311	1148.86523	81.50409	464.88510	1364.50220	362.97449	429.46573	1087.61743	79.33740	86.99380	1459.56567	323.92419	63.17747
325	2.700	1418.56775	256.64490	1393.50244	1265.04871	98.03489	871.58783	1298.30322	414.92938	844.58783	1477.69946	247.47061	836.46832	1143.64136	81.57028	464.37653	1362.08923	362.68481	428.98224	1074.35681	78.88976	87.88941	1459.40479	323.76413	63.28971
326	2.708	1413.08496	255.72195	1392.69714	1259.27429	97.98145	870.64178	1293.77686	414.65536	843.77832	1472.47009	246.69283	835.98169	1138.44836	81.56172	463.76569	1359.51306	362.35129	428.45288	1061.86548	78.52271	88.68166	1459.21814	323.59625	63.41440
327	2.717	1407.57910	254.74821	1391.84619	1253.41589	97.89465	869.65411	1289.19653	414.34622	842.93805	1467.17566	245.85414	835.47424	1133.27124	81.48145	463.04999	1356.76953	361.97598	427.87814	1050.17334	78.23773	89.32299	1459.00378	323.42032	63.55311
328	2.725	1402.04810	253.72400	1390.95300	1247.47070	97.77504	868.62500	1284.56519	414.00244	842.07111	1461.81628	244.95210	834.94519	1128.09717	81.33502	462.22632	1353.85974	361.56226	427.26059	1039.30322	78.03489	89.76910	1458.76111	323.23642	63.70765
329	2.733	1396.48999	252.64903	1390.02148	1241.43457	97.62334	867.55493	1279.88440	413.62390	841.18182	1456.39026	243.98483	834.39221	1122.91602	81.13068	461.29099	1350.79016	361.11465	426.60507	1029.27002	77.91272	89.98057	1458.49097	323.04507	63.88040
330	2.742	1390.90271	251.52249	1389.05518	1235.30249	97.44025	866.44482	1275.15527	413.20963	840.27478	1450.89514	242.95050	833.81305	1117.72009	80.87912	460.23969	1347.57239	360.63898	425.91843	1020.07904	77.86821	89.92442	1458.19568	322.84729	64.07451
331	2.750	1385.28430	250.34305	1388.05737	1229.06750	97.22611	865.29639	1270.37720	412.75775	839.35443	1445.32727	241.84721	833.20605	1112.50537	80.59306	459.06775	1344.22278	360.14191	425.20926	1011.72607	77.89691	89.57568	1457.87878	322.64471	64.29416
332	2.758	1379.63342	249.10889	1387.03137	1222.72168	96.98078	864.11218	1265.54810	412.26553	838.42542	1439.68030	240.67303	832.57007	1107.27124	80.28653	457.77045	1340.76111	359.63074	424.48758	1004.19592	77.99300	88.91878	1457.54468	322.43970	64.54461
333	2.767	1373.94922	247.81790	1385.98035	1216.25610	96.70335	862.89612	1260.66370	411.72971	837.49249	1433.94482	239.42593	831.90436	1102.02026	79.97379	456.34381	1337.20886	359.11279	423.76437	997.46228	78.14960	87.94866	1457.19812	322.23541	64.83213
334	2.775	1368.23181	246.46765	1384.90759	1209.66101	96.39202	861.65381	1255.71838	411.14661	836.56085	1428.10913	238.10388	831.20850	1096.75842	79.66831	454.78552	1333.58765	358.59488	423.05115	991.48730	78.35890	86.67153	1456.84326	322.03580	65.16386
335	2.783	1362.48242	245.05557	1383.81738	1202.92700	96.04405	860.39294	1250.70459	410.51254	835.63599	1422.16138	236.70401	830.48309	1091.49451	79.38150	453.09622	1329.91638	358.08267	422.35931	986.22229	78.61259	85.10514	1456.48291	321.84555	65.54759
336	2.792	1356.70276	243.57912	1382.71497	1196.04517	95.65570	859.12378	1245.61340	409.82401	834.72400	1416.09094	235.22195	829.73041	1086.23950	79.12165	451.28070	1326.21008	357.58038	421.69983	981.60846	78.90199	83.27850	1456.11841	321.66974	65.99157
337	2.800	1350.89600	242.03606	1381.60718	1189.00854	95.22231	857.85944	1240.43518	409.07800	833.83105	1409.88770	233.65263	828.95551	1081.00574	78.89303	449.34933	1322.47705	357.09052	421.08258	977.57806	79.21841	81.23102	1455.74902	321.51349	66.50452
338	2.808	1345.06580	240.42482	1380.50305	1181.81262	94.73838	856.61652	1235.15967	408.27188	832.96344	1403.54321	231.99167	828.16724	1075.80566	78.69540	447.31903	1318.71826	356.61374	420.51633	974.05658	79.55338	79.01099	1455.37146	321.38162	67.09563
339	2.817	1339.21606	238.74481	1379.41357	1174.45605	94.19780	855.41479	1229.77637	407.40369	832.12726	1397.05066	230.23572	827.37805	1070.65002	78.52393	445.21393	1314.92603	356.14896	420.00830	970.96539	79.89874	76.67352	1454.97998	321.27823	67.77470
340	2.825	1333.35059	236.99673	1378.35217	1166.94177	93.59396	854.27759	1224.27515	406.47198	831.32825	1390.40576	228.38263	826.60345	1065.54712	78.36947	443.06546	1311.08484	355.69360	419.56424	968.22461	80.24692	74.27799	1454.56665	321.20654	68.55230
341	2.833	1327.47290	235.18269	1377.33459	1159.27722	92.92009	853.23096	1218.64612	405.47601	830.57147	1383.60840	226.43198	825.86090	1060.50122	78.21944	440.91177	1307.17151	355.24374	419.18851	965.75665	80.59096	71.88519	1454.12097	321.16876	69.43977
342	2.842	1321.58521	233.30632	1376.37769	1151.47461	92.16946	852.30322	1212.88000	404.41553	829.86182	1376.66272	224.38672	825.16846	1055.51074	78.05885	438.79633	1303.15698	354.79468	418.88409	963.48932	80.92461	69.55426	1453.63049	321.16620	70.44927
343	2.850	1315.68872	231.37259	1375.49927	1143.55127	91.33571	851.52393	1206.96851	403.29077	829.20355	1369.57849	222.25479	824.54388	1050.56860	77.87154	436.76596	1299.00769	354.34131	418.65289	961.35913	81.24239	67.33978	1453.08105	321.19958	71.59348
344	2.858	1309.78333	229.38763	1374.71643	1135.52808	90.41306	850.92224	1200.90393	402.10242	828.60077	1362.37061	220.05029	824.00555	1045.66223	77.64150	434.86850	1294.68848	353.87900	418.49576	959.31396	81.53957	65.28909	1452.45679	321.26932	72.88523
345	2.867	1303.86743	227.35846	1374.04468	1127.43018	89.39664	850.52576	1194.68005	400.85104	828.05768	1355.05823	217.79489	823.57355	1040.77393	77.35397	433.14981	1290.16333	353.40424	418.41272	957.31482	81.81225	63.44012	1451.74133	321.37592	74.33701
346	2.875	1297.93811	225.29263	1373.49646	1119.28479	88.28272	850.35846	1188.29199	399.53711	827.57855	1347.66199	215.51820	823.26923	1035.88293	76.99627	431.65100	1285.39856	352.91553	418.40280	955.33691	82.05719	61.81995	1450.91772	321.52036	75.96027
347	2.883	1291.99219	223.19795	1373.08020	1111.12061	87.06895	850.43927	1181.73694	398.16061	827.16803	1340.20203	213.25621	823.11407	1030.96838	76.55830	430.40573	1280.36316	352.41397	418.46399	953.36945	82.27190	60.44411	1449.96838	321.70432	77.76479
348	2.892	1286.02588	221.08235	1372.79968	1102.96631	85.75455	850.78070	1175.01465	396.72134	826.83093	1332.69873	211.04723	823.12604	1026.01135	76.03264	429.43799	1275.03088	351.90356	418.59286	951.41461	82.45451	59.31662	1448.87598	321.93002	79.75799
349	2.900	1280.03638	218.95383	1372.65466	1094.84912	84.34057	851.38727	1168.12793	395.21881	826.57239	1325.17200	208.92625	823.31451	1020.99860	75.41431	428.76044	1269.38074	351.39133	418.78464	949.48529	82.60374	58.43088	1447.62280	322.20010	81.94441
350	2.908	1274.02197	216.82051	1372.64124	1086.79395	82.82993	852.25494	1161.08350	393.65286	826.39740	1317.64111	206.91940	823.67755	1015.92493	74.70038	428.37366	1263.39722	350.88705	419.03320	947.60242	82.71891	57.77104	1446.19128	322.51678	84.32532
351	2.917	1267.98364	214.69084	1372.75305	1078.82214	81.22754	853.37079	1153.89209	392.02383	826.31085	1310.12329	205.03979	824.20215	1010.79523	73.88940	428.26596	1257.07080	350.40289	419.33151	945.79187	82.79984	57.31398	1444.56372	322.88123	86.89856
352	2.925	1261.92480	212.57364	1372.98254	1070.95105	79.54031	854.71313	1146.56934	390.33325	826.31738	1302.63208	203.28639	824.86890	1005.62500	72.98104	428.41443	1250.39685	349.95282	419.67200	944.08099	82.84694	57.03140	1442.72253	323.29279	89.65865
353	2.933	1255.85291	210.47812	1373.32117	1063.19360	77.77704	856.25220	1139.13489	388.58398	826.42084	1295.17651	201.64581	825.65570	1000.44006	71.97581	428.78613	1243.37598	349.55219	420.04733	942.49573	82.86124	56.89215	1440.65088	323.74820	92.59715
354	2.942	1249.77795	208.41367	1373.76001	1055.55859	75.94818	857.95142	1131.61267	386.78061	826.62457	1287.76062	200.09601	826.54163	995.27515	70.87515	429.34042	1236.01282	349.21701	420.45068	941.05811	82.84445	56.86424	1438.33276	324.24133	95.70333
355	2.950	1243.71313	206.38954	1374.28931	1048.05042	74.06553	859.76904	1124.02942	384.92960	826.93048	1280.38525	198.60980	827.50940	990.17078	69.68163	430.03137	1228.31628	348.96326	420.87604	939.78394	82.79896	56.91685	1435.75378	324.76309	98.96490
356	2.958	1237.67261	204.41446	1374.89758	1040.67053	72.14182	861.66022	1116.41382	383.03912	827.33875	1273.04858	197.15744	828.54510	985.17017	68.39948	430.81042	1220.29858	348.80585	421.31824	938.68237	82.72789	57.02162	1432.90137	325.30182	102.36909
357	2.967	1231.67065	202.49617	1375.57129	1033.41760	70.19016	863.57898	1108.79504	381.11896	827.84674	1265.74866	195.70886	829.63354	980.31567	67.03499	431.62958	1211.97534	348.75751	421.77267	937.75488	82.63504	57.15389	1429.76587	325.84402	105.90363
358	2.975	1225.71924	200.64105	1376.29456	1026.28857	68.22352	865.48047	1101.20117	379.18005	828.44867	1258.48560	194.23747	830.75470	975.64532	65.59698	432.44382	1203.36426	348.82773	422.23514	936.99585	82.52478	57.29331	1426.34045	326.37524	109.55786
359	2.983	1219.82739	198.85374	1377.04968	1019.27954	66.25419	867.32336	1093.65771	377.23401	829.13458	1251.26440	192.72330	831.88324	971.19000	64.09686	433.21378	1194.48523	349.02161	422.70145	936.39374	82.40185	57.42405	1422.62134	326.88074	113.32373
360	2.992	1214.00012	197.13705	1377.81824	1012.38672	64.29323	869.07123	1086.18713	375.29254	829.89050	1244.09644	191.15428	832.99017	966.97144	62.54844	433.90744	1185.35864	349.33905	423.16711	935.93219	82.27115	57.53474	1418.60828	327.34616	117.19652
361	3.000	1208.23853	195.49178	1378.58167	1005.60693	62.35009	870.69427	1078.80737	373.36725	830.69849	1236.99683	189.52695	834.04480	963.00146	60.96743	434.50165	1176.00452	349.77435	423.62717	935.59167	82.13746	57.61813	1414.30334	327.75778	121.17534
362	3.008	1202.53967	193.91687	1379.32373	998.93805	60.43236	872.17029	1071.53149	371.46902	831.53772	1229.98193	187.84726	835.01770	959.28125	59.37070	434.98239	1166.44141	350.31635	424.07605	935.35120	82.00514	57.67057	1409.71143	328.10251	125.26315
363	3.017	1196.89783	192.40970	1380.03088	992.37927	58.54567	873.48517	1064.36853	369.60791	832.38586	1223.06641	186.12979	835.88318	955.80298	57.77531	435.34470	1156.68518	350.94894	424.50778	935.18970	81.87793	57.69138	1404.83887	328.36761	129.46623
364	3.025	1191.30518	190.96634	1380.69360	985.93140	56.69375	874.63263	1057.32263	367.79285	833.22076	1216.26306	184.39633	836.62183	952.55054	56.19775	435.59164	1146.74902	351.65231	424.91623	935.08746	81.75874	57.68215	1399.69336	328.54028	133.79306
365	3.033	1185.75256	189.58218	1381.30688	979.59619	54.87867	875.61371	1050.39429	366.03165	834.02252	1209.58350	182.67468	837.22290	949.50183	54.65313	435.73303	1136.64307	352.40430	425.29578	935.02686	81.64951	57.64622	1394.28271	328.60730	138.25276
366	3.042	1180.23059	188.25223	1381.86987	973.37683	53.10120	876.43579	1043.58118	364.33081	834.77502	1203.03796	180.99657	837.68518	946.63037	53.15475	435.78342	1126.37463	353.18207	425.64200	934.99316	81.55129	57.58801	1388.61353	328.55493	142.85275
367	3.050	1174.73022	186.97160	1382.38599	967.27679	51.36118	877.11133	1036.87842	362.69580	835.46747	1196.63428	179.39372	838.01599	943.90802	51.71390	435.76031	1115.94971	353.96375	425.95224	934.97467	81.46421	57.51261	1382.69080	328.36896	147.59637
368	3.058	1169.24365	185.73587	1382.86169	961.29987	49.65800	877.65625	1030.27942	361.13089	836.09515	1190.37646	177.89470	838.23059	941.30627	50.33985	435.68225	1105.37390	354.72980	426.22595	934.96265	81.38768	57.42541	1376.51660	328.03528	152.48013
369	3.067	1163.76453	184.54123	1383.30615	955.44971	47.99097	878.08850	1023.77698	359.63928	836.65973	1184.26392	176.52325	838.35016	938.79846	49.03999	435.56714	1094.65332	355.46417	426.46490	934.95142	81.32056	57.33177	1370.08948	327.54056	157.49124
370	3.075	1158.28796	183.38478	1383.72937	949.72949	46.35960	878.42676	1017.36292	358.22324	837.16907	1178.29163	175.29721	838.40027	936.36084	47.81999	435.43100	1083.79565	356.15472	426.67288	934.93756	81.26134	57.23694	1363.40381	326.87341	162.60555
371	3.083	1152.81152	182.26450	1384.14221	944.14166	44.76381	878.68884	1011.02930	356.88412	837.63623	1172.45190	174.22644	838.40900	933.97375	46.68401	435.28723	1072.81165	356.79358	426.85535	934.91943	81.20840	57.14569	1356.44983	326.02551	167.78621
372	3.092	1147.33459	181.17920	1384.55481	938.68805	43.20401	878.89099	1004.76843	355.62231	838.07849	1166.73486	173.31183	838.40521	931.62244	45.63473	435.14600	1061.71423	357.37643	427.01904	934.89697	81.16017	57.06236	1349.21350	324.99295	172.98317
373	3.100	1141.85828	180.12857	1384.97620	933.36938	41.68098	879.04712	998.57312	354.43732	838.51538	1161.13086	172.54602	838.41583	929.29694	44.67339	435.01425	1050.51929	357.90186	427.17169	934.87079	81.11525	56.99065	1341.67725	323.77734	178.13373
374	3.108	1136.38525	179.11281	1385.41394	928.18579	40.19583	879.16833	992.43689	353.32739	838.96716	1155.62988	171.91595	838.46289	926.99207	43.79980	434.89600	1039.24524	358.36978	427.32208	934.84210	81.07257	56.93356	1333.82056	322.38672	183.16403
375	3.117	1130.91968	178.13248	1385.87341	923.13672	38.74972	879.26300	986.35443	352.28973	839.45325	1150.22266	171.40646	838.56140	924.70654	43.01241	434.79260	1027.91235	358.77975	427.48041	934.81219	81.03146	56.89330	1325.62048	320.83621	187.99156
376	3.125	1125.46655	177.18814	1386.35815	918.22107	37.34374	879.33667	980.32141	351.32007	839.99023	1144.90161	171.00284	838.71771	922.44250	42.30838	434.70319	1016.54272	359.12866	427.65915	934.78229	80.99165	56.87113	1317.05347	319.14807	192.52840
377	3.133	1120.03125	176.28014	1386.86987	913.43719	35.97873	879.39233	974.33472	350.41281	840.59119	1139.66089	170.69327	838.93097	920.20380	41.68377	434.62527	1005.15918	359.40829	427.87399	934.75330	80.95332	56.86743	1308.09619	317.35147	196.68512
378	3.142	1114.61975	175.40836	1387.40833	908.78308	34.65515	879.43115	968.39221	349.56125	841.26416	1134.49707	170.47113	839.19470	917.99506	41.13381	434.55521	993.78552	359.60324	428.14459	934.72583	80.91709	56.88162	1298.72705	315.48132	200.37505
379	3.150	1109.23730	174.57217	1387.97180	904.25635	33.37309	879.45270	962.49329	348.75781	842.01233	1129.40906	170.33578	839.49963	915.82056	40.65318	434.48853	982.44629	359.68976	428.49472	934.69995	80.88390	56.91216	1288.92737	313.57666	203.51825
380	3.158	1103.88916	173.77054	1388.55725	899.85413	32.13234	879.45551	956.63806	347.99481	842.83362	1124.39868	170.29028	839.83557	913.68335	40.23624	434.42053	971.16547	359.63626	428.95129	934.67590	80.85500	56.95670	1278.68213	311.67853	206.04523
381	3.167	1098.57959	173.00214	1389.16028	895.57269	30.93246	879.43750	950.82825	347.26498	843.72137	1119.46924	170.33801	840.19214	911.58484	39.87724	434.34659	959.96606	359.40646	429.54193	934.65308	80.83181	57.01231	1267.98096	309.82745	207.89964
382	3.175	1093.31201	172.26563	1389.77563	891.40753	29.77299	879.39661	945.06610	346.56226	844.66498	1114.62463	170.48047	840.55994	909.52478	39.57040	434.26257	948.86829	358.96475	430.29111	934.63116	80.81581	57.07562	1256.81738	308.06119	209.04016
383	3.183	1088.08850	171.55989	1390.39734	887.35315	28.65362	879.33093	939.35492	345.88217	845.65118	1109.86743	170.71704	840.93134	907.50134	39.31006	434.16522	937.88757	358.28366	431.21530	934.60974	80.80842	57.14314	1245.18860	306.41245	209.44121
384	3.192	1082.91040	170.88422	1391.01904	883.40271	27.57437	879.23907	933.69861	345.22217	846.66498	1105.19861	171.04547	841.30133	905.51190	39.09061	434.05237	927.03296	357.35132	432.31836	934.58844	80.81084	57.21149	1233.09424	304.90765	209.09290
385	3.200	1077.77759	170.23830	1391.63428	879.54828	26.53576	879.12012	928.10107	344.58167	847.69092	1100.61780	171.46115	841.66687	903.55371	38.90664	433.92300	916.30646	356.17603	433.58899	934.56702	80.82398	57.27766	1220.53625	303.56613	208.00026
386	3.208	1072.68884	169.62238	1392.23657	875.78058	25.53878	878.97394	922.56610	343.96188	848.71405	1096.12305	171.95543	842.02563	901.62427	38.75306	433.77740	905.70337	354.78644	435.00159	934.54541	80.84829	57.33931	1207.51709	302.40033	206.18201
387	3.217	1067.64185	169.03705	1392.82007	872.08923	24.58503	878.80090	917.09686	343.36566	849.72083	1091.70996	172.51537	842.37457	899.72198	38.62521	433.61685	895.21521	353.22705	436.52020	934.52380	80.88377	57.39481	1194.03992	301.41632	203.66875
388	3.225	1062.63342	168.48312	1393.37964	868.46277	23.67649	878.60199	911.69513	342.79697	850.69977	1087.37036	173.12540	842.70984	897.84650	38.51914	433.44345	884.83234	351.55103	438.10440	934.50250	80.92992	57.44336	1180.10742	300.61530	200.50116
389	3.233	1057.65918	167.96141	1393.91089	864.88934	22.81547	878.37854	906.36145	342.26047	851.64166	1083.09290	173.76871	843.02722	895.99829	38.43172	433.25989	874.54718	349.81256	439.71506	934.48199	80.98578	57.48499	1165.72192	299.99466	196.72810
390	3.242	1052.71387	167.47260	1394.41052	861.35669	22.00433	878.13214	901.09436	341.76105	852.53973	1078.86279	174.42880	843.32208	894.17871	38.36083	433.06897	864.35675	348.06104	441.31851	934.46265	81.05000	57.52048	1150.88623	299.54974	192.40474
391	3.250	1047.79175	167.01711	1394.87573	857.85284	21.24529	877.86438	895.89044	341.30319	853.38953	1074.66345	175.09134	843.59088	892.38977	38.30531	432.87341	854.26343	346.33731	442.88916	934.44495	81.12098	57.55119	1135.60217	299.27493	187.59084
392	3.258	1042.88672	166.59503	1395.30444	854.36652	20.54011	877.57703	890.74432	340.89038	854.18848	1070.47852	175.74509	843.83215	890.63336	38.26492	432.67572	844.27557	344.67236	444.40958	934.42920	81.19701	57.57880	1119.87280	299.16455	182.34933
393	3.267	1037.99207	166.20622	1395.69519	850.88733	19.88992	877.27142	885.64874	340.52475	854.93555	1066.29504	176.38226	844.04620	888.91083	38.24015	432.47800	834.40656	343.08719	445.86996	934.41559	81.27642	57.60526	1103.70129	299.21323	176.74507
394	3.275	1033.10132	165.85031	1396.04663	847.40607	19.29499	876.94891	880.59460	340.20670	855.63055	1062.10449	176.99966	844.23541	887.22290	38.23196	432.28189	824.67346	341.59415	447.26608	934.40399	81.35778	57.63245	1087.09253	299.41602	170.84389
395	3.283	1028.20874	165.52684	1396.35779	843.91534	18.75468	876.61053	875.57190	339.93491	856.27386	1057.90137	177.59909	844.40430	885.56915	38.24154	432.08865	815.09515	340.19846	448.59763	934.39423	81.44003	57.66204	1070.05286	299.76810	164.71185
396	3.292	1023.30835	165.23541	1396.62781	840.40912	18.26734	876.25708	870.56940	339.70633	856.86572	1053.68140	178.18665	844.55804	883.94781	38.27001	431.89905	805.69019	338.90027	449.86609	934.38574	81.52261	57.69537	1052.59082	300.26416	158.41481
397	3.300	1018.39557	164.97577	1396.85645	836.88312	17.83040	875.88922	865.57605	339.51666	857.40588	1049.44141	178.77052	844.70062	882.35583	38.31829	431.71353	796.47522	337.69650	451.07333	934.37805	81.60560	57.73333	1034.71777	300.89819	152.01793
398	3.308	1013.46643	164.74789	1397.04358	833.33447	17.44051	875.50739	860.58057	339.36050	857.89380	1045.17798	179.35927	844.83356	880.78857	38.38698	431.53217	787.46313	336.58234	452.22058	934.37036	81.68968	57.77634	1016.44855	301.66284	145.58542
399	3.317	1008.51807	164.55206	1397.18958	829.76154	17.09367	875.11206	855.57257	339.23190	858.32794	1040.88794	179.96078	844.95660	879.24036	38.47635	431.35464	778.66241	335.55258	453.30783	934.36188	81.77622	57.82439	997.80194	302.54935	139.18028
400	3.325	1003.54834	164.38879	1397.29468	826.16364	16.78556	874.70355	850.54291	339.12469	858.70612	1036.56812	180.58214	845.06775	877.70410	38.58640	431.18036	770.07587	334.60248	454.33368	934.35181	81.86715	57.87704	978.80066	303.54742	132.86382
401	3.333	998.55591	164.25879	1397.35986	822.54065	16.51173	874.28223	845.48352	339.03265	859.02539	1032.21545	181.22870	845.16309	876.17175	38.71693	431.00836	761.70087	333.72809	455.29556	934.33936	81.96490	57.93363	959.47198	304.64557	126.69511
402	3.342	993.54047	164.16287	1397.38538	818.89270	16.26792	873.84839	840.38794	338.95007	859.28253	1027.82703	181.90323	845.23694	874.63440	38.86779	430.83740	753.53015	332.92648	456.18997	934.32355	82.07224	57.99323	939.84680	305.83124	120.73042
403	3.350	988.50214	164.10179	1397.37170	815.21967	16.05030	873.40234	835.25134	338.87177	859.47382	1023.40125	182.60641	845.28271	873.08264	39.03890	430.66595	745.55219	332.19556	457.01306	934.30334	82.19214	58.05484	919.95966	307.09137	115.02237
404	3.358	983.44159	164.07623	1397.31885	811.52118	15.85572	872.94434	830.06995	338.79346	859.59576	1018.93683	183.33810	845.29431	871.50653	39.23048	430.49228	737.75305	331.53375	457.76111	934.27795	82.32752	58.11755	899.84760	308.41284	109.61931
405	3.367	978.36023	164.08673	1397.22668	807.79614	15.68184	872.47455	824.84149	338.71194	859.64526	1014.43176	184.09714	845.26611	869.89606	39.44311	430.31448	730.11780	330.93964	458.43106	934.24609	82.48112	58.18056	879.54980	309.78299	104.56468
406	3.375	973.25964	164.13364	1397.09448	804.04242	15.52728	871.99304	819.56445	338.62524	859.61975	1009.88275	184.88080	845.19263	868.24115	39.67776	430.13068	722.63147	330.41162	459.02112	934.20636	82.65525	58.24328	859.10754	311.18997	99.89642
407	3.383	968.14185	164.21716	1396.92126	800.25714	15.39168	871.49951	814.23798	338.53262	859.51740	1005.28687	185.68547	845.06824	866.53186	39.93583	429.93896	715.28088	329.94769	459.53076	934.15729	82.85167	58.30544	838.56354	312.62317	95.64646
408	3.392	963.00934	164.33745	1396.70581	796.43634	15.27567	870.99365	808.86206	338.43445	859.33752	1000.64240	186.50787	844.88959	864.75879	40.21906	429.73752	708.05493	329.54523	459.96091	934.09729	83.07146	58.36708	817.96228	314.07306	91.84032
409	3.400	957.86462	164.49472	1396.44629	792.57532	15.18079	870.47473	803.43640	338.33218	859.08020	995.94757	187.34543	844.65735	862.91284	40.52947	429.52472	700.94495	329.20102	460.31366	934.02441	83.31487	58.42863	797.35010	315.53131	88.49665
410	3.408	952.71027	164.68941	1396.14063	788.66876	15.10944	869.94177	797.96118	338.22827	858.74646	991.19952	188.19611	844.37543	860.98560	40.86921	429.29889	693.94440	328.91141	460.59198	933.93701	83.58141	58.49082	776.77509	316.99051	85.62695
411	3.417	947.54907	164.92232	1395.78613	784.71069	15.06460	869.39355	792.43665	338.12579	858.33783	986.39423	189.05817	844.04944	858.96924	41.24038	429.05853	687.04834	328.67245	460.79919	933.83307	83.86975	58.55470	756.28741	318.44397	83.23539
412	3.425	942.38324	165.19473	1395.38025	780.69513	15.04974	868.82843	786.86292	338.02844	857.85614	981.52686	189.92972	843.68475	856.85693	41.64488	428.80209	680.25238	328.48038	460.93875	933.71094	84.17783	58.62157	735.93872	319.88525	81.31870
413	3.433	937.21478	165.50833	1394.91992	776.61615	15.06849	868.24463	781.24030	337.94031	857.30310	976.59320	190.80875	843.28607	854.64233	42.08419	428.52786	673.55194	328.33188	461.01379	933.56909	84.50301	58.69290	715.78204	321.30811	79.86625
414	3.442	932.04510	165.86511	1394.40234	772.46820	15.12447	867.64008	775.56952	337.86581	856.68030	971.59003	191.69327	842.85706	852.32037	42.55927	428.23398	666.94153	328.22449	461.02704	933.40625	84.84214	58.77028	695.87109	322.70599	78.86023
415	3.450	926.87463	166.26714	1393.82495	768.24640	15.22103	867.01251	769.85138	337.80966	855.98907	966.51459	192.58069	842.39984	849.88666	43.07035	427.91833	660.41431	328.15698	460.98071	933.22162	85.19179	58.85528	676.25928	324.07202	78.27598
416	3.458	921.70276	166.71637	1393.18591	763.94666	15.36107	866.35962	764.08704	337.77686	855.23071	961.36536	193.46741	841.91528	847.33820	43.61687	427.57864	653.96185	328.12927	460.87634	933.01465	85.54837	58.94943	656.99933	325.39877	78.08244
417	3.467	916.52765	167.21448	1392.48413	759.56586	15.54686	865.67896	758.27753	337.77258	854.40656	956.14197	194.35011	841.40253	844.67285	44.19743	427.21240	647.57465	328.14246	460.71487	932.78534	85.90836	59.05408	638.14203	326.67847	78.24275
418	3.475	911.34570	167.76271	1391.71924	755.10199	15.77998	864.96820	752.42401	337.80228	853.51849	950.84509	195.22794	840.85913	841.89020	44.80976	426.81708	641.24207	328.19855	460.49667	932.53400	86.26841	59.17033	619.73602	327.90320	78.71509
419	3.483	906.15179	168.36188	1390.89246	750.55402	16.06126	864.22516	746.52722	337.87112	852.56891	945.47656	196.10342	840.28192	838.99103	45.45085	426.39020	634.95313	328.30008	460.22165	932.26135	86.62550	59.29901	601.82678	329.06506	79.45351
420	3.492	900.93927	169.01245	1390.00574	745.92169	16.39082	863.44781	740.58734	337.98416	851.56116	940.03888	196.98198	839.66718	835.97797	46.11701	425.92963	628.69659	328.44946	459.88931	931.96863	86.97708	59.44058	584.45648	330.15671	80.40894
421	3.500	895.70001	169.71466	1389.06250	741.20569	16.76821	862.63440	734.60388	338.14569	850.49976	934.53479	197.87051	839.01178	832.85522	46.80404	425.43365	622.46149	328.64865	459.49893	931.65710	87.32105	59.59518	567.66431	331.17139	81.52998
422	3.508	890.42474	170.46861	1388.06702	736.40710	17.19247	861.78369	728.57544	338.35913	849.39008	928.96692	198.77692	838.31421	829.62897	47.50742	424.90118	616.23694	328.89841	459.04965	931.32855	87.65587	59.76259	551.48590	332.10315	82.76363
423	3.517	885.10358	171.27454	1387.02466	731.52728	17.66242	860.89459	722.49976	338.62668	848.23840	923.33673	199.70979	837.57495	826.30682	48.22251	424.33200	610.01263	329.19806	458.54041	930.98468	87.98050	59.94238	535.95465	332.94699	84.05567
424	3.525	879.72656	172.13293	1385.94104	726.56769	18.17674	859.96649	716.37347	338.94897	847.05145	917.64484	200.67757	836.79529	822.89819	48.94469	423.72675	603.77838	329.54523	457.97006	930.62750	88.29433	60.13400	521.10217	333.69864	85.35101
425	3.533	874.28394	173.04462	1384.82227	721.52954	18.73425	858.99921	710.19214	339.32513	845.83630	911.89038	201.68707	835.97620	819.41382	49.66959	423.08707	597.52448	329.93567	457.33694	930.25897	88.59711	60.33692	506.95862	334.35474	86.59392
426	3.542	868.76666	174.01089	1383.67395	716.41370	19.33397	857.99274	703.95013	339.75272	844.59955	906.07080	202.74321	835.11798	815.86536	50.39316	422.41562	591.24182	330.36353	456.63879	929.88116	88.88882	60.55088	493.55389	334.91263	87.72852
427	3.550	863.16742	175.03346	1382.50110	711.22046	19.97536	856.94745	697.64087	340.22812	843.34729	900.18243	203.84924	834.22131	812.26489	51.11183	421.71613	584.92212	330.82126	455.87225	929.49609	89.16949	60.77610	480.91687	335.37048	88.69975
428	3.558	857.48041	176.11427	1381.30798	705.94940	20.65830	855.86395	691.25635	340.74695	842.08453	894.22131	205.00673	833.28870	808.62463	51.82257	420.99329	578.55859	331.30026	455.03271	929.10559	89.43913	61.01354	469.07495	335.72708	89.45484
429	3.567	851.70197	177.25546	1380.09753	700.59949	21.38321	854.74316	684.78735	341.30453	840.81555	888.18250	206.21620	832.32465	804.95593	52.52297	420.25275	572.14667	331.79111	454.11435	928.71130	89.69744	61.26516	458.05249	335.98215	89.94552
430	3.575	845.83075	178.45909	1378.87170	695.16858	22.15095	853.58649	678.22375	341.89682	839.54340	882.05975	207.47827	831.33514	801.26892	53.21123	419.50101	565.68500	332.28418	453.11023	928.31470	89.94383	61.53416	447.86768	336.13635	90.13073
431	3.583	839.86725	179.72708	1377.63171	689.65405	22.96289	852.39569	671.55432	342.52087	838.27057	875.84497	208.79507	830.32666	797.57172	53.88620	418.74527	559.17615	332.77020	452.01297	927.91681	90.17718	61.82522	438.53064	336.19147	89.97955
432	3.592	833.81390	181.06107	1376.37817	684.05219	23.82076	851.17340	664.76691	343.17548	836.99927	869.52844	210.17154	829.30554	793.86951	54.54741	417.99335	552.62787	333.24091	450.81555	927.51825	90.39581	62.14469	430.03943	336.15088	89.47401
433	3.600	827.67474	182.46236	1375.11218	678.35876	24.72659	849.92310	657.84955	343.86163	835.73230	863.09894	211.61578	828.27832	790.16467	55.19500	417.25360	546.05310	333.68951	449.51257	927.11920	90.59740	62.50076	422.37830	336.01978	88.61150
434	3.608	821.45477	183.93192	1373.83606	672.56873	25.68262	848.64954	650.79041	344.58264	834.47406	856.54401	213.13800	827.25165	786.45551	55.82977	416.53464	539.47015	334.11130	448.10168	926.71899	90.77897	62.90355	415.51526	335.80548	87.40634
435	3.617	815.15930	185.47046	1372.55371	666.67645	26.69118	847.35889	643.57910	345.34415	833.23181	849.85175	214.74968	826.23224	782.73639	56.45309	415.84531	532.90216	334.50409	446.58536	926.31635	90.93692	63.36511	409.40125	335.51773	85.89032
436	3.625	808.79413	187.07852	1371.27209	660.67621	27.75459	846.05914	636.20764	346.15390	832.01691	843.01343	216.46281	825.22736	778.99719	57.06692	415.19446	526.37561	334.86884	444.97266	925.90894	91.06706	63.89941	403.97058	335.16885	84.11189
437	3.633	802.36444	188.75644	1370.00159	654.56195	28.87507	844.76013	628.67163	347.02100	830.84589	836.02374	218.28777	824.24506	775.22302	57.67371	414.59079	519.91821	335.20993	443.28098	925.49310	91.16470	64.52222	399.14294	334.77347	82.13390
438	3.642	795.87482	190.50427	1368.75635	648.32782	30.05465	843.47357	620.97162	347.95544	829.74146	828.88147	220.23053	823.29559	771.39435	58.27622	414.04263	513.55652	335.53555	441.53714	925.06403	91.22482	65.25076	394.82629	334.34839	80.02988
439	3.650	789.32910	192.32169	1367.55444	641.96899	31.29515	842.21320	613.11401	348.96719	828.73279	821.59039	222.29083	822.39240	767.48706	58.87738	413.55774	507.31281	335.85767	439.77798	924.61523	91.24220	66.10356	390.92395	333.91205	77.87884
440	3.658	782.73016	194.20761	1366.41772	635.48120	32.59809	840.99469	605.11163	350.06543	827.85486	814.15887	224.46190	821.55188	763.47241	59.47998	413.14301	501.20227	336.19174	438.04932	924.13806	91.21166	67.09988	387.34021	333.48367	75.75921
441	3.667	776.07990	196.15987	1365.37085	628.86194	33.96465	839.83514	596.98419	351.25775	827.14697	806.60040	226.73062	820.79352	759.31769	60.08629	412.80411	495.23090	336.55606	436.40402	923.62195	91.12830	68.25925	383.98889	333.08249	73.74249
442	3.675	769.37988	198.17490	1364.43994	622.11053	35.39565	838.75269	588.75732	352.54959	826.65033	798.93341	229.07672	820.14001	754.98657	60.69765	412.54517	489.39343	336.97095	434.89832	923.05353	90.98776	69.60085	380.80066	332.72662	71.88748
443	3.683	762.63098	200.24734	1363.65112	615.22882	36.89148	837.76611	580.46143	353.94366	826.40460	791.18048	231.47189	819.61823	750.43970	61.31403	412.36841	483.67365	337.45740	433.58701	922.41663	90.78647	71.14296	377.72827	332.43213	70.23602
444	3.692	755.83441	202.37006	1363.02881	608.22125	38.45198	836.89410	572.13007	355.43973	826.44452	783.36725	233.88152	819.25873	745.63605	61.93354	412.27386	478.04584	338.03619	432.51810	921.69226	90.52200	72.90221	374.74915	332.21204	68.81112
445	3.700	748.99200	204.53398	1362.59424	601.09521	40.07639	836.15448	563.79712	357.03455	826.79596	775.52026	236.26884	819.09204	740.53345	62.55210	412.25906	472.47815	338.72653	431.72760	920.85791	90.19332	74.89304	371.86414	332.07547	67.61772
446	3.708	742.10651	206.72856	1362.36340	593.86108	41.76316	835.56342	555.49487	358.72220	827.47308	767.66492	238.59969	819.14240	735.09021	63.16318	412.31900	466.93787	339.54510	431.23553	919.88831	89.80104	77.12717	369.09253	332.02701	66.64565
447	3.717	735.18176	208.94203	1362.34692	586.53223	43.50985	835.13483	547.25122	360.49432	828.47614	759.82434	240.84644	819.42114	729.26624	63.75771	412.44617	461.39722	340.50525	431.04382	918.75458	89.34767	79.61314	366.46497	332.06638	65.87389
448	3.725	728.22314	211.16206	1362.54895	579.12476	45.31291	834.87939	539.08813	362.34079	829.79095	752.01752	242.99187	819.92310	723.02490	64.32420	412.63089	455.83899	341.61569	431.13663	917.42572	88.83778	82.35609	364.01624	332.18851	65.27513
449	3.733	721.23724	213.37640	1362.96729	571.65698	47.16758	834.80432	531.02118	364.25012	831.38953	744.25775	245.03223	820.62701	716.33386	64.84908	412.86169	450.26074	342.87979	431.48270	915.86792	88.27814	85.35760	361.77881	332.38394	64.81975
450	3.742	714.23157	215.57362	1363.59326	564.14911	49.06776	834.91235	523.05902	366.20996	833.23157	736.55225	246.97801	821.49872	709.16718	65.31724	413.12592	444.67706	344.29425	432.03931	914.04645	87.67772	88.61577	359.77856	332.63965	64.47876
451	3.750	707.21454	217.74355	1364.41272	556.62231	51.00599	835.20203	515.20465	368.20749	835.26703	728.90234	248.85133	822.49542	701.50586	65.71285	413.41064	439.11847	345.84845	432.75671	911.92529	87.04770	92.12540	358.03162	332.93979	64.22568
452	3.758	700.19531	219.87784	1365.40576	549.09808	52.97343	835.66718	507.45715	370.22977	837.43896	721.30573	250.68088	823.57214	693.33887	66.02026	413.70322	433.62836	347.52448	433.58246	909.46924	86.40139	95.87824	356.54321	333.26678	64.03743
453	3.767	693.18311	221.97018	1366.54822	541.59753	54.96008	836.29736	499.81311	372.26410	839.68683	713.75787	252.49657	824.68781	684.66406	66.22502	413.99225	428.25781	349.29822	434.46466	906.64380	85.75401	99.86327	355.30823	333.60211	63.89465
454	3.775	686.18750	224.01648	1367.81201	534.14069	56.95492	837.07788	492.26892	374.29846	841.94971	706.25568	254.32483	825.80975	675.48761	66.31499	414.26804	423.05945	351.14139	435.35489	903.41705	85.12250	104.06700	354.31189	333.92712	63.78151
455	3.783	679.21796	226.01483	1369.16699	526.74561	58.94630	837.99078	484.82214	376.32193	844.16986	698.80170	256.18497	826.91425	665.82410	66.28130	414.52325	418.08167	353.02377	436.21039	899.75995	84.52519	108.47366	353.53210	334.22424	63.68562
456	3.792	672.28320	227.96541	1370.58179	519.42810	60.92233	839.01526	477.47266	378.32495	846.29572	691.40564	258.08734	827.98480	655.69543	66.11919	414.75327	413.36304	354.91556	436.99576	895.64734	83.98149	113.06528	352.94153	334.47797	63.59769
457	3.800	665.39136	229.87032	1372.02539	512.20123	62.87132	840.12897	470.22327	380.29965	848.28485	684.08276	260.03369	829.00885	645.13025	65.82869	414.95618	408.92871	356.78888	437.68481	891.05847	83.51144	117.82149	352.51062	334.67627	63.51140
458	3.808	658.54907	231.73334	1373.46899	505.07501	64.78228	841.30859	463.07953	382.23978	850.10583	676.85150	262.01782	829.97534	634.16205	65.41475	415.13303	404.78796	358.61905	438.26138	885.97681	83.13524	122.71940	352.20874	334.81177	63.42309
459	3.817	651.76178	233.55963	1374.88721	498.05634	66.64533	842.53131	456.04907	384.14063	851.73975	669.73138	264.02579	830.87323	622.82837	64.88730	415.28745	400.93433	360.38513	438.71979	880.39099	82.87265	127.73312	352.00720	334.88272	63.33144
460	3.825	645.03296	235.35533	1376.25940	491.14935	68.45215	843.77563	449.14111	385.99863	853.17975	662.74261	266.03580	831.69135	611.16882	64.26074	415.42563	397.34674	362.07037	439.06393	874.29346	82.74247	132.83325	351.87866	334.89322	63.23694
461	3.833	638.36487	237.12704	1377.57031	484.35510	70.19620	845.02234	442.36475	387.81104	854.42981	655.90387	268.01920	832.41840	599.22430	63.55325	415.55594	393.99298	363.66248	439.30569	867.68134	82.76178	137.98645	351.79932	334.85297	63.14129
462	3.842	631.75824	238.88139	1378.81030	477.67261	71.87296	846.25537	435.72791	389.57550	855.50293	649.22992	269.94321	833.04468	587.03577	62.78578	415.68851	390.83325	365.15353	439.46219	860.55481	82.94527	143.15488	351.74890	334.77594	63.04671
463	3.850	625.21277	240.62437	1379.97498	471.09857	73.47994	847.46216	429.23694	391.28986	856.41815	642.72937	271.77454	833.56403	574.64331	61.98098	415.83484	387.82532	366.53989	439.55301	852.91730	83.30456	148.29593	351.71069	334.67880	62.95535
464	3.858	618.72778	242.36084	1381.06494	464.62830	75.01662	848.63422	422.89441	392.95193	857.19775	636.40295	273.48251	833.97632	562.08545	61.16202	416.00748	384.92834	367.82162	439.59729	844.77380	83.84751	153.36212	351.67224	334.57858	62.86888
465	3.867	612.30225	244.09392	1382.08411	458.25586	76.48424	849.76685	416.70007	394.55954	857.86444	630.24219	275.04251	834.28937	549.39911	60.35155	416.21930	382.10791	369.00180	439.61194	836.13135	84.57771	158.30132	351.62549	334.49069	62.78834
466	3.875	605.93542	245.82480	1383.03943	451.97485	77.88543	850.85919	410.65015	396.11047	858.43909	624.23267	276.43872	834.51978	536.61896	59.57074	416.48322	379.33813	370.08557	439.61011	826.99695	85.49407	163.05722	351.56531	334.42685	62.71408
467	3.883	599.62732	247.55241	1383.93860	445.77832	79.22396	851.91345	404.73779	397.60281	858.93951	618.35706	277.66599	834.69250	523.77765	58.83855	416.81161	376.60339	371.07904	439.60117	817.37830	86.59064	167.57025	351.49072	334.39420	62.64603
468	3.892	593.37817	249.27359	1384.79041	439.65979	80.50427	852.93469	398.95496	399.03510	859.37933	612.59729	278.73096	834.83832	510.90552	58.17122	417.21588	373.89893	371.98862	439.59079	807.28247	87.85663	171.77884	351.40271	334.39468	62.58386
469	3.900	587.18945	250.98315	1385.60303	433.61267	81.73112	853.92950	393.29260	400.40671	859.76813	606.93628	279.65155	834.98944	498.03046	57.58197	417.70584	371.22803	372.82022	439.58170	796.71570	89.27671	175.62088	351.30383	334.42578	62.52732
470	3.908	581.06323	252.67435	1386.38391	427.63123	82.90926	854.90558	387.74268	401.71817	860.11206	601.35889	280.45325	835.17487	485.17816	57.08096	418.28949	368.60095	373.57919	439.57458	785.68384	90.83148	179.03546	351.19812	334.48148	62.47638
471	3.917	575.00159	254.33923	1387.13965	421.71008	84.04314	855.87079	382.29993	402.97134	860.41449	595.85315	281.16418	835.41583	472.37170	56.67542	418.97266	366.03052	374.27032	439.56870	774.19092	92.49821	181.96486	351.08948	334.55374	62.43133
472	3.925	569.00732	255.96916	1387.87585	415.84473	85.13679	856.83234	376.96191	404.16943	860.67688	590.41199	281.81039	835.72351	459.63159	56.37000	419.75870	363.52966	374.89819	439.56259	762.24060	94.25159	184.35623	350.98157	334.63397	62.39278
473	3.933	563.08276	257.55539	1388.59717	410.03125	86.19363	857.79626	371.73035	405.31696	860.89978	585.03320	282.41132	836.09845	446.97571	56.16719	420.64853	361.10889	375.46753	439.55460	749.83533	96.06462	186.16360	350.87732	334.71420	62.36150
474	3.942	557.22998	259.08945	1389.30688	404.26636	87.21648	858.76703	366.61108	406.41943	861.08319	579.71924	282.97607	836.53119	434.41895	56.06793	421.64053	358.77393	375.98337	439.54294	736.97668	97.90954	187.34933	350.77893	334.78775	62.33821
475	3.950	551.45020	260.56378	1390.00720	398.54749	88.20753	859.74713	361.61279	407.48285	861.22736	574.47620	283.50140	837.00531	421.97388	56.07210	422.73077	356.52539	376.45111	439.52625	723.66565	99.75853	187.88553	350.68738	334.84961	62.32332
476	3.958	545.74353	261.97214	1390.69946	392.87244	89.16839	860.73724	356.74634	408.51328	861.33276	569.31384	283.97223	837.50092	409.65063	56.17911	423.91318	354.35803	376.87628	439.50330	709.90283	101.58444	187.75502	350.60291	334.89636	62.31679
477	3.967	540.10913	263.30991	1391.38318	387.23987	90.10011	861.73621	352.02222	409.51608	861.40015	564.24280	284.36496	837.99908	397.45721	56.38837	425.17990	352.26245	377.26410	439.47339	695.68872	103.36133	186.95206	350.52478	334.92578	62.31801
478	3.975	534.54492	264.57440	1392.05750	381.64868	91.00323	862.74127	347.44971	410.49564	861.43060	559.27368	284.65320	838.48444	385.40009	56.69962	426.52158	350.22559	377.61917	439.43610	681.02393	105.06482	185.48251	350.45154	334.93646	62.32587
479	3.983	529.04797	265.76471	1392.72021	376.09851	91.87778	863.74847	343.03418	411.45471	861.42554	554.41479	284.81375	838.94629	373.48462	57.11311	427.92780	348.23242	377.94495	439.39130	665.90967	106.67240	183.36375	350.38123	334.92740	62.33891
480	3.992	523.61438	266.88165	1393.36853	370.58923	92.72330	864.75299	338.77637	412.39441	861.38647	549.67090	284.83102	839.37878	361.71570	57.62960	429.38739	346.26758	378.24353	439.33914	650.34778	108.16359	180.62416	350.31201	334.89774	62.35555
481	4.000	518.23999	267.92740	1393.99951	365.12122	93.53882	865.74969	334.67139	413.31403	861.31519	545.04272	284.69928	839.77948	350.09814	58.25026	430.88879	344.31665	378.51553	439.27982	634.34192	109.52006	177.30240	350.24133	334.84662	62.37433
482	4.008	512.92017	268.90497	1394.60962	359.69507	94.32286	866.73315	330.70825	414.21103	861.21375	540.52478	284.42300	840.14771	338.63696	58.97626	432.42047	342.36719	378.76001	439.21353	617.89648	110.72577	173.44629	350.16699	334.77344	62.39408
483	4.017	507.65027	269.81784	1395.19568	354.31177	95.07347	867.69824	326.87109	415.08136	861.08429	536.10522	284.01605	840.48309	327.33789	59.80837	433.97110	340.40894	378.97476	439.14056	601.01892	111.76706	169.11157	350.08704	334.67783	62.41401
484	4.025	502.42615	270.66943	1395.75464	348.97205	95.78825	868.64020	323.13989	415.91962	860.92920	531.76733	283.49966	840.78516	316.20679	60.74641	435.52994	338.43481	379.15677	439.06097	583.71802	112.63289	164.36053	349.99963	334.56006	62.43376
485	4.033	497.24365	271.46286	1396.28369	343.67664	96.46447	869.55457	319.49158	416.71939	860.75092	527.49231	282.89938	841.05408	305.25061	61.78869	437.08725	336.44055	379.30255	438.97498	566.00562	113.31495	159.26047	349.90356	334.42111	62.45336
486	4.042	492.09924	272.20047	1396.78027	338.42627	97.09918	870.43762	315.90210	417.47379	860.55219	523.26074	282.24152	841.29114	294.47595	62.93153	438.63437	334.42456	379.40878	438.88266	547.89587	113.80798	153.88213	349.79846	334.26294	62.47314
487	4.050	486.98950	272.88388	1397.24255	333.22070	97.68940	871.28583	312.34741	418.17587	860.33575	519.05713	281.55090	841.49994	283.88977	64.16886	440.16412	332.38806	379.47275	438.78436	529.40601	114.10986	148.29823	349.68469	334.08844	62.49365
488	4.058	481.91150	273.51373	1397.66882	328.05920	98.23232	872.09607	308.80579	418.81927	860.10431	514.86902	280.85004	841.68671	273.49805	65.49205	441.67075	330.33398	379.49268	438.68042	510.55566	114.22182	142.58200	349.56360	333.90128	62.51548
489	4.067	476.86255	274.08990	1398.05750	322.94031	98.72555	872.86548	305.25745	419.39865	859.86047	510.68713	280.15826	841.85913	263.30640	66.88986	443.15002	328.26733	379.46808	438.57120	491.36768	114.14845	136.80583	349.43701	333.70581	62.53915
490	4.075	471.83972	274.61136	1398.40735	317.86157	99.16730	873.59106	301.68701	419.91016	859.60669	506.50415	279.48984	842.02502	253.31836	68.34872	444.59900	326.19385	379.39987	438.45709	471.86743	113.89756	131.04010	349.30774	333.50668	62.56502
491	4.083	466.84058	275.07660	1398.71741	312.81958	99.55666	874.26984	298.08264	420.35175	859.34491	502.31396	278.85239	842.19000	243.53613	69.85309	446.01596	324.12000	379.29050	438.33850	452.08301	113.47995	125.35208	349.17871	333.30844	62.59316
492	4.092	461.86243	275.48364	1398.98657	307.80994	99.89367	874.89868	294.43665	420.72345	859.07660	498.11133	278.24722	842.35645	233.95984	71.38597	447.39990	322.05188	379.14380	438.21576	432.04529	112.90896	119.80513	349.05286	333.11514	62.62336
493	4.100	456.90271	275.83051	1399.21436	302.82727	100.17948	875.47443	290.74573	421.02734	858.80286	493.89221	277.67035	842.52295	224.58789	72.92961	448.75031	319.99512	378.96478	438.08911	411.78723	112.19991	114.45797	348.93323	332.93002	62.65514
494	4.108	451.95862	276.11514	1399.39990	297.86584	100.41638	875.99371	287.00952	421.26733	858.52411	489.65381	277.11407	842.68549	215.41638	74.46614	450.06665	317.95374	378.75928	437.95874	391.34460	111.36940	109.36412	348.82153	332.75513	62.68776
495	4.117	447.02783	276.33585	1399.54321	292.91882	100.60770	876.45313	283.23035	421.44910	858.24030	485.39307	276.56836	842.83917	206.44031	75.97835	451.34827	315.93103	378.53342	437.82465	370.75488	110.43463	104.57150	348.71899	332.59134	62.72040
496	4.125	442.10767	276.49127	1399.64380	287.97925	100.75774	876.84943	279.41284	421.57947	857.95093	481.10901	276.02298	842.98022	197.65356	77.45029	452.59406	313.92810	378.29318	437.68661	350.05835	109.41267	100.12208	348.62573	332.43826	62.75219
497	4.133	437.19617	276.58051	1399.70166	283.04016	100.87149	877.17981	275.56238	421.66617	857.65503	476.80273	275.46866	843.10699	189.04944	78.86789	453.80225	311.94421	378.04413	437.54413	329.29639	108.31981	96.05170	348.54077	332.29462	62.78242
498	4.142	432.29089	276.60309	1399.71680	278.09424	100.95447	877.44177	271.68445	421.71710	857.35126	472.47766	274.89764	843.21893	180.62146	80.21946	454.97034	309.97729	377.79095	437.39645	308.51245	107.17104	92.38981	348.46265	332.15826	62.81063
499	4.150	427.38977	276.55911	1399.68945	273.13440	101.01237	877.63361	267.78467	421.74008	857.03809	468.13708	274.30405	843.31409	172.36365	81.49589	456.09521	308.02295	377.53723	437.24268	287.75073	105.97975	89.15933	348.38904	332.02679	62.83669
500	4.158	422.49048	276.44897	1399.62000	268.15393	101.05078	877.75415	263.86743	421.74228	856.71368	463.78198	273.68414	843.38708	164.27112	82.69082	457.17310	306.07568	377.28516	437.08173	267.05688	104.75751	86.37656	348.31763	331.89771	62.86087
501	4.167	417.59106	276.27368	1399.50903	263.14624	101.07493	877.80334	259.93579	421.72998	856.37634	459.40930	273.03702	843.43018	156.34033	83.80054	458.19965	304.12842	377.03543	436.91263	246.47632	103.51408	84.05099	348.24585	331.76877	62.88390
502	4.175	412.68872	276.03470	1399.35742	258.10510	101.08942	877.78186	255.99158	421.70819	856.02435	455.01270	272.36478	843.43500	148.56934	84.82364	459.17010	302.17322	376.78729	436.73459	226.05493	102.25759	82.18539	348.17139	331.63812	62.90687
503	4.183	407.78088	275.73386	1399.16614	253.02527	101.09806	877.69116	252.03491	421.68054	855.65601	450.58459	271.67218	843.39545	140.95740	85.76059	460.07944	300.20093	376.53845	436.54706	205.83838	100.99483	80.77565	348.09253	331.50421	62.93115
504	4.192	402.86450	275.37347	1398.93640	247.90112	101.10371	877.53369	248.06384	421.64905	855.26971	446.11621	270.96521	843.30829	133.50476	86.61314	460.92239	298.20227	376.28525	436.34976	185.87122	99.73155	79.81100	348.00793	331.36597	62.95832
505	4.200	397.93640	274.95599	1398.66919	242.72803	101.10825	877.31219	244.07532	421.61444	854.86407	441.59839	270.24933	843.17297	126.21216	87.38365	461.69366	296.16748	376.02298	436.14261	166.19751	98.47293	79.27409	347.91711	331.22232	62.99001
506	4.208	392.99377	274.48389	1398.36597	237.50159	101.11253	877.03021	240.06482	421.57587	854.43756	437.02319	269.52869	842.99115	119.08020	88.07455	462.38812	294.08691	375.74606	435.92545	146.85986	97.22384	79.14130	347.81970	331.07233	63.02776
507	4.217	388.03406	273.95947	1398.02808	232.21802	101.11653	876.69135	236.02637	421.53143	853.98883	432.38416	268.80603	842.76733	112.10876	88.68774	463.00079	291.95032	375.44858	435.69785	127.89966	95.98920	79.38309	347.71582	330.91495	63.07281
508	4.225	383.05530	273.38458	1397.65723	226.87402	101.11940	876.29932	231.95361	421.47833	853.51636	427.67725	268.08264	842.50745	105.29553	89.22421	463.52719	289.74829	375.12445	435.45880	109.35693	94.77412	79.96448	347.60547	330.74887	63.12598
509	4.233	378.05603	272.76047	1397.25452	221.46680	101.11958	875.85785	227.83972	421.41321	853.01862	422.90198	267.35803	842.21790	98.63660	89.68390	463.96338	287.47070	374.76794	435.20654	91.27026	93.58408	80.84559	347.48865	330.57263	63.18741
510	4.242	373.03528	272.08774	1396.82141	215.99426	101.11506	875.37036	223.67798	421.33228	852.49420	418.05945	266.62903	841.90405	92.12488	90.06570	464.30621	285.10803	374.37408	434.93857	73.67676	92.42479	81.98230	347.36450	330.38458	63.25658
511	4.250	367.99219	271.36615	1396.35876	210.45483	101.10341	874.83984	219.46167	421.23184	851.94141	413.15100	265.89026	841.56946	85.75024	90.36765	464.55347	282.65076	373.93878	434.65161	56.61218	91.30219	83.32693	347.23169	330.18301	63.33230
512	4.258	362.92603	270.59479	1395.86670	204.84766	101.08204	874.26910	215.18567	421.10831	851.35864	408.17712	265.13647	841.21539	79.49976	90.58739	464.70401	280.09021	373.45917	434.34186	40.11084	90.22215	84.82903	347.08789	329.96634	63.41292
513	4.267	357.83582	269.77179	1395.34448	199.17249	101.04828	873.66028	210.84558	420.95856	850.74445	403.13696	264.36398	840.84094	73.35754	90.72261	464.75781	277.41809	372.93362	434.00504	24.20581	89.19037	86.43619	346.93030	329.73328	63.49667
514	4.275	352.72009	268.89474	1394.79053	193.42920	100.99951	873.01526	206.43811	420.77991	850.09729	398.02734	263.56989	840.44318	67.30505	90.77167	464.71588	274.62769	372.36179	433.63687	8.92896	88.21199	88.09487	346.75574	329.48294	63.58199
515	4.283	347.57678	267.96057	1394.20178	187.61853	100.93326	872.33551	201.96191	420.57031	849.41602	392.84509	262.75180	840.01862	61.32251	90.73407	464.58029	271.71338	371.74448	433.23331	-5.68970	87.29149	89.75131	346.56091	329.21515	63.66789
516	4.292	342.40393	266.96585	1393.57446	181.74084	100.84723	871.62219	197.41675	420.32806	848.69983	387.58728	261.90796	839.56482	55.38916	90.61096	464.35373	268.67175	371.08350	432.79086	-19.62109	86.43248	91.35243	346.34290	328.93054	63.75423
517	4.300	337.19836	265.90710	1392.90417	175.79639	100.73936	870.87628	192.80298	420.05185	847.94843	382.25281	261.03595	839.08069	49.48450	90.40543	464.03934	265.50232	370.38165	432.30701	-32.83875	85.63767	92.84683	346.09949	328.63058	63.84190
518	4.308	331.95679	264.78137	1392.18701	169.78540	100.60786	870.09875	188.12256	419.74057	847.16187	376.84277	260.13138	838.56653	43.58960	90.12262	463.64020	262.20654	369.64270	431.78070	-45.31775	84.90891	94.18571	345.82971	328.31760	63.93284
519	4.317	326.67566	263.58646	1391.41943	163.70679	100.45114	869.29053	183.37756	419.39313	846.34125	371.36072	259.18851	838.02399	37.68811	89.76972	463.15881	258.78979	368.87128	431.21249	-57.03650	84.24725	95.32399	345.53357	327.99472	64.03010
520	4.325	321.35144	262.32153	1390.59973	157.55908	100.26781	868.45276	178.56995	419.00842	845.48822	365.81030	258.20282	837.45398	31.76746	89.35573	462.59686	255.25940	368.07294	430.60495	-67.97632	83.65318	96.22130	345.21252	327.66565	64.13776
521	4.333	315.98096	260.98715	1389.72839	151.33899	100.05663	867.58691	173.70154	418.58511	844.60590	360.19543	257.17224	836.85541	25.81970	88.89110	461.95465	251.62610	367.25406	429.96271	-78.12354	83.12674	96.84313	344.86890	327.33453	64.26084
522	4.342	310.56177	259.58511	1388.80811	145.04248	99.81641	866.69507	168.77417	418.12177	843.69849	354.51770	256.09625	836.22601	19.84241	88.38725	461.23102	247.90149	366.42175	429.29242	-87.46899	82.66782	97.16187	344.50574	327.00577	64.40527
523	4.350	305.09229	258.11835	1387.84375	138.66406	99.54591	865.77991	163.78845	417.61670	842.77179	348.77625	254.97437	835.56415	13.83948	87.85607	460.42319	244.09875	365.58368	428.60266	-96.01099	82.27613	97.15784	344.12646	326.68396	64.57771
524	4.358	299.57178	256.59045	1386.84241	132.19702	99.24380	864.84491	158.74500	417.06799	841.83313	342.96790	253.80551	834.86981	7.82080	87.30936	459.52704	240.23047	364.74783	427.90375	-103.75427	81.95135	96.82022	343.73462	326.37372	64.78558
525	4.367	294.00085	255.00540	1385.81238	125.63354	98.90849	863.89490	153.64294	416.47369	840.89130	337.08569	252.58710	834.14557	1.80237	86.75819	458.53745	236.30823	363.92227	427.20740	-110.71326	81.69296	96.14778	343.33362	326.07965	65.03691
526	4.375	288.38110	253.36707	1384.76294	118.96594	98.53804	862.93585	148.48022	415.83185	839.95636	331.11938	251.31339	833.39758	-4.19458	86.21246	457.44904	232.34106	363.11469	426.52628	-116.91113	81.50005	95.14936	342.92590	325.80618	65.34041
527	4.383	282.71472	251.67891	1383.70398	112.18604	98.13004	861.97540	143.25378	415.14063	839.03918	325.05798	249.97466	832.63654	-10.14392	85.68036	456.25708	228.33521	362.33191	425.87363	-122.38147	81.37096	93.84398	342.51282	325.55743	65.70535
528	4.392	277.00537	249.94359	1382.64551	105.28662	97.68158	861.02289	137.95898	414.39841	838.15125	318.89185	248.55843	831.87701	-16.01709	85.16790	454.95850	224.29248	361.57962	425.26260	-127.16833	81.30298	92.26054	342.09387	325.33710	66.14163
529	4.400	271.25623	248.16266	1381.59741	98.26172	97.18917	860.08954	132.58960	413.60394	837.30377	312.61218	247.05215	831.13544	-21.78394	84.67858	453.55319	220.21082	360.86194	424.70584	-131.32520	81.29190	90.43707	341.66687	325.14847	66.65982
530	4.408	265.47156	246.33646	1380.56970	91.10730	96.64876	859.18860	127.13708	412.75620	836.50763	306.21106	245.44608	830.42761	-27.41553	84.21307	452.04510	216.08301	360.18109	424.21472	-134.91504	81.33172	88.41939	341.22778	324.99438	67.27116
531	4.417	259.65503	244.46407	1379.57214	83.82227	96.05573	858.33502	121.59204	411.85449	835.77283	299.68140	243.73508	829.76721	-32.88586	83.76903	450.44345	211.89709	359.53735	423.79889	-138.00806	81.41444	86.25938	340.76990	324.87750	67.98770
532	4.425	253.81067	242.54366	1378.61475	76.40833	95.40498	857.54547	115.94299	410.89838	835.10809	293.01697	241.91904	829.16620	-38.17480	83.34103	448.76337	207.63635	358.92899	423.46594	-140.67944	81.53006	84.01277	340.28455	324.80023	68.82217
533	4.433	247.94202	240.57275	1377.70789	68.87085	94.69109	856.83813	110.17725	409.88736	834.52087	286.21387	240.00333	828.63647	-43.26990	82.92074	447.02649	203.27979	358.35242	423.22116	-143.00659	81.66680	81.73662	339.76111	324.76501	69.78790
534	4.442	242.05273	238.54889	1376.86279	61.21887	93.90844	856.23187	104.28162	408.82095	834.01733	279.27197	237.99887	828.18903	-48.16785	82.49711	445.26080	198.80237	357.80258	423.06772	-145.06641	81.81151	79.48669	339.18677	324.77435	70.89847
535	4.450	236.14551	236.47005	1376.09082	53.46484	93.05135	855.74579	98.24329	407.69843	833.60236	272.19543	235.92139	827.83331	-52.87646	82.05699	443.49988	194.17627	357.27359	423.00665	-146.93140	81.95034	77.31487	338.54736	324.83072	72.16724
536	4.458	230.22302	234.33527	1375.40381	45.62439	92.11436	855.39874	92.04980	406.51877	833.27991	264.99121	233.79129	827.57800	-57.41431	81.58574	441.78177	189.37073	356.75928	423.03732	-148.66748	82.06951	75.26682	337.82751	324.93652	73.60674
537	4.467	224.28735	232.14496	1374.81311	37.71594	91.09237	855.20801	85.69116	405.28061	833.05304	257.66968	231.63445	827.43164	-61.81055	81.06813	440.14706	184.35437	356.25409	423.15729	-150.33008	82.15626	73.38000	337.01086	325.09387	75.22783
538	4.475	218.33997	229.90128	1374.32947	29.75952	89.98090	855.18903	79.16003	403.98221	832.92377	250.24548	229.48158	827.40356	-66.10291	80.48926	438.63666	179.09534	355.75363	423.36246	-151.96277	82.19968	71.68246	336.08032	325.30426	77.03888
539	4.483	212.38232	227.60812	1373.96155	21.77649	88.77628	855.35419	72.45227	402.62149	832.89319	242.73657	227.36511	827.50421	-70.33557	79.83549	437.28934	173.56213	355.25537	423.64688	-153.59595	82.19160	70.19200	335.01843	325.56857	79.04514
540	4.492	206.41541	225.27103	1373.71582	13.78809	87.47586	855.71216	65.56812	401.19608	832.96106	235.16443	225.31558	827.74194	-74.55481	79.09541	436.13919	167.72559	354.75909	424.00238	-155.24658	82.12714	68.91634	333.80725	325.88693	81.24818
541	4.500	200.44080	222.89696	1373.59558	5.81470	86.07819	856.26746	58.51196	399.70358	833.12567	227.55127	223.35938	828.11945	-78.80591	78.26050	435.21335	161.55872	354.26712	424.41846	-156.91895	82.00514	67.85368	332.42834	326.25876	83.64587
542	4.508	194.46008	220.49399	1373.60095	-2.12500	84.58320	857.01984	51.29248	398.14169	833.38336	219.91650	221.51640	828.63043	-83.12891	77.32560	434.53012	155.03857	353.78455	424.88223	-158.60596	81.82829	66.99401	330.86230	326.68283	86.23248
543	4.517	188.47546	218.07104	1373.72888	-10.01453	82.99238	857.96393	43.92285	396.50879	833.72864	212.27539	219.79721	829.25879	-87.55444	76.28918	434.09769	148.14612	353.31915	425.37872	-160.29175	81.60281	66.32066	329.08911	327.15732	88.99940
544	4.525	182.48914	215.63773	1373.97339	-17.84033	81.30885	859.08929	36.41992	394.80414	834.15436	204.63879	218.20102	829.98096	-92.10132	75.15318	433.91367	140.86743	352.88141	425.89163	-161.95386	81.33809	65.81209	327.08765	327.67953	91.93584
545	4.533	176.50391	213.20409	1374.32593	-25.59192	79.53746	860.38062	28.80347	393.02844	834.65167	197.01318	216.71625	830.77014	-96.77466	73.92263	433.96518	133.19360	352.48407	426.40427	-163.56665	81.04585	65.44382	324.83606	328.24551	95.02977
546	4.542	170.52271	210.78053	1374.77576	-33.26196	77.68481	861.81787	21.09692	391.18414	835.21075	189.40283	215.32320	831.60028	-101.56506	72.60508	434.22980	125.12085	352.14182	426.90082	-165.10352	80.73926	65.19017	322.31177	328.84985	98.26898
547	4.550	164.54858	208.37753	1375.31006	-40.84595	75.75916	863.37720	13.32544	389.27573	835.82117	181.81165	213.99612	832.44916	-106.45020	71.20989	434.67706	116.65063	351.87054	427.36731	-166.54053	80.43197	65.02576	319.49194	329.48508	101.64198
548	4.558	158.58435	206.00546	1375.91455	-48.34167	73.77031	865.03143	5.51685	387.30991	836.47247	174.24329	212.70482	833.29993	-111.39624	69.74754	435.27048	107.78955	351.68640	427.79257	-167.85681	80.13711	64.92683	316.35413	330.14172	105.13890
549	4.567	152.63306	203.67416	1376.57324	-55.74878	71.72942	866.75122	-2.29993	385.29547	837.15448	166.70300	211.41602	834.14026	-116.36108	68.22896	435.96994	98.54822	351.60458	428.16867	-169.03687	79.86637	64.87212	312.87646	330.80841	108.75225
550	4.575	146.69763	201.39272	1377.26941	-63.06812	69.64871	868.50604	-10.09473	383.24313	837.85730	159.19910	210.09488	834.96063	-121.29834	66.66507	436.73404	88.94214	351.63794	428.49133	-170.07178	79.62927	64.84344	309.03943	331.47208	112.47751
551	4.583	140.78113	199.16910	1377.98621	-70.30127	67.54108	870.26538	-17.83667	381.16528	838.57172	151.74426	208.70718	835.75171	-126.16077	65.06654	437.52267	78.98889	351.79547	428.75967	-170.95825	79.43262	64.82602	304.82605	332.11865	116.31351
552	4.592	134.88574	197.00993	1378.70764	-77.44971	65.41974	871.99988	-25.49573	379.07532	839.28876	144.35461	207.22266	836.50201	-130.90405	63.44365	438.29910	68.70886	352.08109	428.97598	-171.69995	79.28018	64.80848	300.22253	332.73358	120.26254
553	4.600	129.01404	194.92027	1379.41882	-84.51404	63.29781	873.68243	-33.04297	376.98721	839.99957	137.04883	205.61906	837.19733	-135.48999	61.80643	439.03180	58.12329	352.49231	429.14536	-172.30469	79.17268	64.78279	295.22009	333.30234	124.32998
554	4.608	123.16724	192.90350	1380.10791	-91.49426	61.18787	875.28918	-40.45215	374.91489	840.69598	129.84595	203.88522	837.82263	-139.88831	60.16476	439.69568	47.25378	353.01993	429.27539	-172.78540	79.10795	64.74391	289.81384	333.81049	128.52367
555	4.617	117.34583	190.96133	1380.76624	-98.38867	59.10160	876.80017	-47.70105	372.87180	841.37042	122.76477	202.02193	838.36469	-144.07849	58.52863	440.27292	36.12122	353.64798	429.37604	-173.15735	79.08130	64.68941	284.00464	334.24374	132.85257
556	4.625	111.54919	189.09395	1381.38867	-105.19458	57.04938	878.20007	-54.77246	370.87033	842.01666	115.82300	200.04108	838.81354	-148.04956	56.90818	440.75290	24.74622	354.35464	429.45950	-173.43774	79.08613	64.61905	277.79749	334.58759	137.32513
557	4.633	105.77588	187.30005	1381.97437	-111.90759	55.04005	879.47821	-61.65503	368.92166	842.63074	109.03552	197.96385	839.16388	-151.79944	55.31379	441.13193	13.14844	355.11362	429.54022	-173.64417	79.11452	64.53431	271.20129	334.82687	141.94719
558	4.642	100.02319	185.57721	1382.52612	-118.52209	53.08069	880.62866	-68.34473	367.03537	843.21179	102.41089	195.81976	839.41577	-155.33411	53.75595	441.41226	1.34778	355.89597	429.63483	-173.79370	79.15803	64.43790	264.22766	334.94580	146.71960
559	4.650	94.28870	183.92195	1383.05005	-125.03162	51.17648	881.64990	-74.84399	365.21921	843.76239	95.95203	193.64536	839.57617	-158.66528	52.24514	441.60101	-10.63501	356.67206	429.76190	-173.90173	79.20830	64.33334	256.88977	334.92792	151.63603
560	4.658	88.56934	182.33011	1383.55457	-131.42871	49.33070	882.54449	-81.16260	363.47906	844.28931	89.65625	191.48090	839.65900	-161.80835	50.79150	441.70865	-22.77820	357.41327	429.94150	-173.98181	79.25778	64.22459	249.20007	334.75668	156.68065
561	4.667	82.86243	180.79697	1384.04968	-137.70520	47.54472	883.31805	-87.31677	361.81876	844.80310	83.51746	189.36707	839.68427	-164.78088	49.40461	441.74774	-35.05676	358.09366	430.19446	-174.04480	79.30020	64.11562	241.17029	334.41638	161.82646
562	4.675	77.16614	179.31758	1384.54602	-143.85278	45.81822	883.97876	-93.32739	360.24011	845.31750	77.52722	187.34305	839.67682	-167.60010	48.09312	441.73163	-47.44360	358.69080	430.54144	-174.09888	79.33093	64.01019	232.80920	333.89307	167.03403
563	4.683	71.47949	177.88699	1385.05383	-149.86353	44.14928	884.53632	-99.21899	358.74304	845.84869	71.67468	185.44341	839.66443	-170.28247	46.86448	441.67340	-59.90771	359.18640	431.00177	-174.14978	79.34724	63.91164	224.12207	333.17612	172.25111
564	4.692	65.80249	176.50052	1385.58240	-155.72900	42.53471	885.00134	-105.01819	357.32599	846.41364	65.94580	183.69537	839.67438	-172.84241	45.72461	441.58508	-72.41602	359.56647	431.59225	-174.20105	79.34822	63.82268	215.11060	332.25955	177.41333
565	4.700	60.13623	175.15398	1386.13916	-161.44189	40.97028	885.38452	-110.75122	355.98590	847.02905	60.32507	182.11801	839.73029	-175.29187	44.67767	441.47723	-84.93323	359.82108	432.32608	-174.25439	79.33478	63.74530	205.77185	331.14377	182.44566
566	4.708	54.48315	173.84393	1386.72974	-166.99524	39.45109	885.69604	-116.44238	354.71875	847.70996	54.79773	180.72250	839.84967	-177.64111	43.72586	441.35846	-97.42346	359.94382	433.21198	-174.30945	79.30926	63.68085	196.09961	329.83658	187.26479
567	4.717	48.84644	172.56769	1387.35693	-172.38318	37.97190	885.94525	-122.11316	353.51953	848.46851	49.34973	179.51363	840.04260	-179.89783	42.86919	441.23560	-109.85132	359.93149	434.25378	-174.36560	79.27513	63.62994	186.08398	328.35406	191.78217
568	4.725	43.23035	171.32347	1388.02148	-177.60071	36.52746	886.14020	-127.78076	352.38260	849.31305	43.96973	178.49216	840.30939	-182.06860	42.10547	441.11362	-122.18396	359.78323	435.45026	-174.42078	79.23660	63.59259	175.71252	326.72076	195.90741
569	4.733	37.63977	170.11035	1388.72168	-182.64453	35.11281	886.28766	-133.45740	351.30154	850.24744	38.65027	177.65652	840.64178	-184.15906	41.43033	440.99594	-134.39136	359.50009	436.79532	-174.47339	79.19810	63.56830	164.97119	324.96863	199.55182
570	4.742	32.07983	168.92828	1389.45361	-187.51270	33.72363	886.39294	-139.15015	350.26950	851.27081	33.38916	177.00273	841.02686	-186.17407	40.83741	440.88464	-146.44873	359.08453	438.27835	-174.52148	79.16402	63.55617	153.84534	323.13571	202.63210
571	4.750	26.55615	167.77805	1390.21179	-192.20532	32.35649	886.46033	-144.86182	349.27930	852.37738	28.19080	176.52409	841.45087	-188.11780	40.31866	440.78064	-158.33569	358.54001	439.88477	-174.56348	79.13826	63.55499	142.32117	321.26352	205.07373
572	4.758	21.07410	166.66119	1390.98914	-196.72412	31.00911	886.49280	-150.59033	348.32367	853.55658	23.06274	176.21193	841.90167	-189.99451	39.86479	440.68396	-170.03784	357.87064	441.59662	-174.59814	79.12402	63.56342	130.38623	319.39441	206.81419
573	4.767	15.63806	165.57990	1391.77771	-201.07349	29.68052	886.49268	-156.32959	347.39581	854.79395	18.01282	176.05678	842.36920	-191.80811	39.46585	440.59387	-181.54504	357.08124	443.39307	-174.62476	79.12366	63.58003	118.03076	317.56863	207.80554
574	4.775	10.25183	164.53668	1392.56909	-205.25989	28.37115	886.46149	-162.07104	346.48953	856.07178	13.04944	176.04918	842.84503	-193.56177	39.11182	440.50919	-192.85205	356.17715	445.25150	-174.64343	79.13860	63.60339	105.24780	315.82172	208.01637
575	4.783	4.91809	163.53430	1393.35461	-209.29224	27.08290	886.40045	-167.80322	345.60007	857.37006	8.17932	176.17863	843.32135	-195.25867	38.79317	440.42834	-203.95593	355.16431	447.14828	-174.65417	79.16936	63.63213	92.03259	314.18271	207.43277
576	4.792	-0.36169	162.57549	1394.12573	-213.18176	25.81907	886.31061	-173.51379	344.72406	858.66827	3.40503	176.43188	843.78973	-196.90149	38.50146	440.34955	-214.85583	354.04944	449.06000	-174.65796	79.21559	63.66499	78.38293	312.67297	206.05852
577	4.800	-5.58765	161.66264	1394.87439	-216.94165	24.58417	886.19275	-179.18945	343.86020	859.94623	-1.27612	176.79214	844.24121	-198.49255	38.22971	440.27106	-225.55078	352.84012	450.96469	-174.65552	79.27629	63.70085	64.29773	311.30643	203.91440
578	4.808	-10.76038	160.79781	1395.59326	-220.58691	23.38380	886.04797	-184.81714	343.00906	861.18555	-5.87122	177.24026	844.66614	-200.03381	37.97266	440.19116	-236.03943	351.54507	452.84290	-174.64832	79.34991	63.73869	49.77661	310.09027	201.03677
579	4.817	-15.88232	159.98239	1396.27576	-224.13403	22.22423	885.87732	-190.38464	342.17316	862.37048	-10.38879	177.75627	845.05542	-201.52771	37.72698	440.10846	-246.31860	350.17429	454.67841	-174.63721	79.43452	63.77763	34.82043	309.02637	197.47585
580	4.825	-20.95679	159.21729	1396.91650	-227.60034	21.11211	885.68201	-195.88135	341.35663	863.48846	-14.83630	178.31961	845.40228	-202.97644	37.49110	440.02176	-256.38330	348.73932	456.45837	-174.62390	79.52808	63.81692	19.43054	308.11325	193.29346
581	4.833	-25.98792	158.50278	1397.51160	-231.00317	20.05397	885.46350	-201.29895	340.56470	864.53046	-19.21863	178.90839	845.70349	-204.38330	37.26507	439.93036	-266.22754	347.25320	458.17334	-174.60925	79.62846	63.85590	3.61072	307.34772	188.56081
582	4.842	-30.98059	157.83871	1398.05811	-234.35999	19.05590	885.22339	-206.63184	339.80301	865.49036	-23.54053	179.50034	845.95990	-205.75232	37.05031	439.83389	-275.84314	345.73038	459.81613	-174.59436	79.73370	63.89407	-12.63379	306.72656	183.35609
583	4.850	-35.93982	157.22464	1398.55432	-237.68726	18.12306	884.96344	-211.87781	339.07703	866.36493	-27.80920	180.07524	846.17499	-207.08862	36.84917	439.73239	-285.22266	344.18646	461.38135	-174.57996	79.84204	63.93104	-29.29407	306.24771	177.76230
584	4.858	-40.87048	156.65996	1399.00000	-241.00024	17.25934	884.68542	-217.03735	338.39139	867.15314	-32.03320	180.61705	846.35406	-208.39856	36.66456	439.62616	-294.35803	342.63776	462.86444	-174.56641	79.95197	63.96660	-46.35779	305.91061	171.86490
585	4.867	-45.77771	156.14404	1399.39587	-244.31201	16.46711	884.39124	-222.11389	337.74945	867.85559	-36.22302	181.11531	846.50397	-209.68958	36.49960	439.51584	-303.24219	341.10065	464.26126	-174.55420	80.06229	64.00072	-63.80859	305.71622	165.74997
586	4.875	-50.66541	155.67645	1399.74316	-247.63416	15.74702	884.08276	-227.11389	337.15311	868.47382	-40.38879	181.56648	846.63275	-210.96997	36.35724	439.40222	-311.86926	339.59091	465.56805	-174.54272	80.17209	64.03356	-81.62598	305.66602	159.50250
587	4.883	-55.53772	155.25685	1400.04407	-250.97546	15.09797	883.76184	-232.04529	336.60254	869.01007	-44.53955	181.97304	846.74890	-212.24866	36.24000	439.28613	-320.23535	338.12299	466.78174	-174.53235	80.28069	64.06551	-99.78552	305.76086	153.20496
588	4.892	-60.39746	154.88506	1400.30029	-254.34290	14.51715	883.43024	-236.91736	336.09637	869.46649	-48.68359	182.34067	846.86060	-213.53491	36.14978	439.16846	-328.33850	336.70920	467.90030	-174.52209	80.38764	64.09712	-118.25903	305.99979	146.93619
589	4.900	-65.24756	154.56088	1400.51416	-257.74072	14.00026	883.08960	-241.73987	335.63174	869.84509	-52.82751	182.67615	846.97546	-214.83789	36.08773	439.04987	-336.18030	335.35931	468.92322	-174.51172	80.49262	64.12919	-137.01465	306.37869	140.77063
590	4.908	-70.08997	154.28400	1400.68701	-261.17163	13.54179	882.74127	-246.52271	335.20477	870.14752	-56.97559	182.98680	847.09894	-216.16626	36.05415	438.93097	-343.76501	334.08023	469.85156	-174.50061	80.59541	64.16261	-156.01721	306.88974	134.77771
591	4.917	-74.92615	154.05385	1400.82043	-264.63623	13.13536	882.38647	-251.27478	334.81079	870.37488	-61.13098	183.28088	847.23077	-217.52795	36.04852	438.81201	-351.10205	332.87595	470.68777	-174.48853	80.69585	64.19842	-175.22839	307.52124	129.02138
592	4.925	-79.75757	153.86963	1400.91553	-268.13403	12.77412	882.02612	-256.00427	334.44485	870.52802	-65.29688	183.56696	847.36475	-218.93018	36.06953	438.69308	-358.20422	331.74765	471.43539	-174.47522	80.79381	64.23765	-194.60657	308.25790	123.55972
593	4.933	-84.58496	153.73042	1400.97290	-271.66345	12.45122	881.66089	-260.71826	334.10205	870.60779	-69.47473	183.85219	847.49121	-220.37878	36.11520	438.57391	-365.08911	330.69427	472.09851	-174.46094	80.88921	64.28132	-214.10803	309.08191	118.44450
594	4.942	-89.40942	153.63530	1400.99365	-275.22241	12.16011	881.29108	-265.42236	333.77786	870.61523	-73.66479	184.14099	847.60083	-221.87878	36.18298	438.45392	-371.77710	329.71271	472.68149	-174.44617	80.98205	64.33031	-233.68591	309.97382	113.72060
595	4.950	-94.23132	153.58347	1400.97864	-278.80884	11.89495	880.91663	-270.12073	333.46841	870.55188	-77.86560	184.43481	847.68640	-223.43433	36.27004	438.33234	-378.29102	328.79840	473.18890	-174.43188	81.07240	64.38536	-253.29163	310.91388	109.42545
596	4.958	-99.05151	153.57445	1400.92883	-282.42053	11.65084	880.53741	-274.81750	333.17065	870.41998	-82.07495	184.73317	847.74304	-225.04822	36.37342	438.20813	-384.65381	327.94598	473.62558	-174.41943	81.16049	64.44695	-272.87488	311.88290	105.58833
597	4.967	-103.87048	153.60803	1400.84521	-286.05603	11.42406	880.15277	-279.51575	332.88245	870.22266	-86.29138	185.03519	847.76715	-226.72314	36.49031	438.08020	-390.88684	327.14975	473.99661	-174.41016	81.24676	64.51530	-292.38416	312.86301	102.22986
598	4.975	-108.68884	153.68428	1400.72876	-289.71436	11.21212	879.76190	-284.21802	332.60248	869.96387	-90.51563	185.34091	847.75647	-228.46082	36.61829	437.94727	-397.00793	326.40427	474.30746	-174.40649	81.33186	64.59041	-311.76770	313.83807	99.36153
599	4.983	-113.50745	153.80348	1400.58081	-293.39563	11.01382	879.36377	-288.92810	332.33032	869.64832	-94.74939	185.65088	847.71063	-230.26318	36.75556	437.80814	-403.03027	325.70486	474.56363	-174.41003	81.41671	64.67198	-330.97314	314.79376	96.98555
600	4.992	-118.32715	153.96603	1400.40210	-297.10034	10.82920	878.95715	-293.64941	332.06625	869.28119	-98.99731	185.96489	847.63086	-232.13184	36.90116	437.66156	-408.96143	325.04791	474.77039	-174.42322	81.50246	64.75957	-349.94897	315.71762	95.09488
601	5.000	-123.14893	154.17236	1400.19373	-300.83008	10.65945	878.54077	-298.38586	331.81122	868.86798	-103.26538	186.28270	847.51825	-234.06897	37.05505	437.50638	-414.80359	324.43097	474.93207	-174.44812	81.59045	64.85258	-368.64441	316.59872	93.67358
602	5.008	-127.97400	154.42293	1399.95618	-304.58704	10.50674	878.11322	-303.14270	331.56671	868.41400	-107.56042	186.60567	847.37372	-236.07666	37.21821	437.34143	-420.55530	323.85303	475.05179	-174.48682	81.68219	64.95036	-387.01013	317.42758	92.69764
603	5.017	-132.80322	154.71819	1399.69006	-308.37354	10.37403	877.67322	-307.92493	331.33487	867.92419	-111.88831	186.93633	847.19940	-238.15771	37.39258	437.16559	-426.21204	323.31433	475.13110	-174.54102	81.77927	65.05226	-404.99890	318.19598	92.13591
604	5.025	-137.63794	155.05861	1399.39551	-312.19275	10.26488	877.21936	-312.73779	331.11838	867.40295	-116.25330	187.27744	846.99927	-240.31519	37.58101	436.97766	-431.76904	322.81625	475.16974	-174.61230	81.88324	65.15776	-422.56653	318.89691	91.95145
605	5.033	-142.47961	155.44473	1399.07263	-316.04736	10.18316	876.75049	-317.58716	330.92050	866.85376	-120.65991	187.63217	846.77771	-242.55212	37.78706	436.77637	-437.22229	322.36096	475.16583	-174.70178	81.99554	65.26643	-439.67188	319.52460	92.10283
606	5.042	-147.32983	155.87711	1398.72107	-319.94031	10.13290	876.26556	-322.47778	330.74506	866.27917	-125.11133	188.00452	846.53888	-244.87195	38.01476	436.56024	-442.57056	321.95090	475.11615	-174.81055	82.11743	65.37807	-456.27795	320.07443	92.54559
607	5.050	-152.19006	156.35623	1398.34033	-323.87439	10.11804	875.76355	-327.41431	330.59644	865.68091	-129.61182	188.39938	846.28644	-247.27771	38.26831	436.32767	-447.81555	321.58841	475.01642	-174.93909	82.24987	65.49265	-472.35095	320.54315	93.23332
608	5.058	-157.06201	156.88245	1397.92969	-327.85193	10.14222	875.24377	-332.40063	330.47952	865.05969	-134.16650	188.82281	846.02356	-249.77161	38.55177	436.07690	-452.96313	321.27505	474.86206	-175.08752	82.39349	65.61038	-487.86218	320.92892	94.11873
609	5.067	-161.94714	157.45586	1397.48804	-331.87488	10.20865	874.70551	-337.43994	330.39944	864.41565	-138.78027	189.28214	845.75348	-252.35498	38.86864	435.80612	-458.02173	321.01132	474.64844	-175.25598	82.54853	65.73169	-502.78613	321.23126	95.15428
610	5.075	-166.84753	158.07629	1397.01465	-335.94470	10.31997	874.14819	-342.53479	330.36142	863.74792	-143.45654	189.78528	845.47876	-255.02808	39.22162	435.51343	-463.00281	320.79639	474.37149	-175.44397	82.71482	65.85723	-517.10107	321.45096	96.29275
611	5.083	-171.76489	158.74326	1396.50879	-340.06274	10.47820	873.57141	-347.68689	330.37024	863.05554	-148.19836	190.33905	845.19971	-257.78967	39.61225	435.19708	-467.91943	320.62793	474.02802	-175.65051	82.89178	65.98788	-530.78857	321.59009	97.48745
612	5.092	-176.70154	159.45615	1395.96948	-344.22998	10.68469	872.97467	-352.89807	330.42999	862.33722	-153.00647	190.94812	844.91400	-260.63635	40.04076	434.85553	-472.78564	320.50250	473.61575	-175.87488	83.07844	66.12476	-543.83215	321.65158	98.69244
613	5.100	-181.65955	160.21426	1395.39648	-348.44690	10.94012	872.35748	-358.16943	330.54370	861.59180	-157.87915	191.61594	844.61884	-263.56360	40.50597	434.48764	-477.61548	320.41568	473.13324	-176.11536	83.27344	66.26918	-556.21741	321.63898	99.86262
614	5.108	-186.64172	161.01707	1394.78955	-352.71436	11.24461	871.71924	-363.50195	330.71286	860.81836	-162.81372	192.34526	844.31195	-266.56470	41.00533	434.09271	-482.42310	320.36249	472.57965	-176.37012	83.47510	66.42269	-567.93042	321.55606	100.95381
615	5.117	-191.65076	161.86432	1394.14844	-357.03296	11.59770	871.05933	-368.89746	330.93744	860.01672	-167.80762	193.13814	843.99091	-269.63159	41.53508	433.67062	-487.22131	320.33786	471.95419	-176.63660	83.68149	66.58704	-578.95813	321.40637	101.92303
616	5.125	-196.68921	162.75626	1393.47314	-361.40381	11.99851	870.37677	-374.35742	331.21573	859.18683	-172.85864	193.99631	843.65228	-272.75525	42.09048	433.22186	-492.02234	320.33676	471.25571	-176.91272	83.89046	66.76412	-589.28723	321.19299	102.72884
617	5.133	-201.75989	163.69362	1392.76392	-365.82825	12.44576	869.67065	-379.88440	331.54453	858.32922	-177.96606	194.92111	843.29114	-275.92590	42.66616	432.74756	-496.83618	320.35443	470.48215	-177.19531	84.09978	66.95589	-598.90442	320.91806	103.33205
618	5.142	-206.86523	164.67776	1392.02026	-370.30823	12.93795	868.93964	-385.48157	331.91946	857.44464	-183.13013	195.91296	842.90161	-279.13342	43.25645	432.24951	-501.67188	320.38632	469.63019	-177.48181	84.30724	67.16424	-607.79675	320.58273	103.69666
619	5.150	-212.00757	165.71060	1391.24207	-374.84619	13.47336	868.18231	-391.15295	332.33551	856.53394	-188.35303	196.97147	842.47803	-282.36816	43.85579	431.73016	-506.53564	320.42795	468.69519	-177.76965	84.51074	67.39085	-615.95203	320.18716	103.79113
620	5.158	-217.18835	166.79453	1390.42871	-379.44519	14.05017	867.39703	-396.90369	332.78766	855.59790	-193.63965	198.09534	842.01672	-285.62146	44.45900	431.19238	-511.43115	320.47479	467.67126	-178.05640	84.70851	67.63699	-623.36194	319.73096	103.59006
621	5.167	-222.40869	167.93236	1389.57935	-384.10925	14.66654	866.58221	-402.74036	333.27145	854.63763	-198.99670	199.28247	841.51660	-288.88562	45.06165	430.63965	-516.35876	320.52219	466.55173	-178.34167	84.89918	67.90332	-630.02185	319.21347	103.07587
622	5.175	-227.66858	169.12708	1388.69312	-388.84302	15.32066	865.73608	-408.67065	333.78366	853.65479	-204.43250	200.53046	840.97913	-292.15503	45.66026	430.07581	-521.31519	320.56531	465.32977	-178.62537	85.08196	68.18963	-635.93591	318.63464	102.24071
623	5.183	-232.96777	170.38184	1387.76941	-393.65149	16.01087	864.85730	-414.70300	334.32263	852.65173	-209.95728	201.83716	840.40778	-295.42590	46.25249	429.50504	-526.29236	320.59924	463.99939	-178.90930	85.25672	68.49478	-641.11755	317.99551	101.08818
624	5.192	-238.30530	171.69971	1386.80835	-398.54028	16.73566	863.94476	-420.84717	334.88837	851.63220	-215.58142	203.20125	839.80737	-298.69678	46.83728	428.93182	-531.27808	320.61926	462.55661	-179.19666	85.42407	68.81660	-645.59485	317.29889	99.63469
625	5.200	-243.67957	173.08360	1385.81104	-403.51538	17.49385	862.99823	-427.11206	335.48239	850.60193	-221.31494	204.62291	839.18292	-301.96790	47.41485	428.36087	-536.25562	320.62158	461.00085	-179.49365	85.58533	69.15196	-649.41125	316.54990	97.91025
626	5.208	-249.08887	174.53619	1384.78015	-408.58264	18.28461	862.01837	-433.50574	336.10770	849.56940	-227.16626	206.10463	838.53949	-305.24231	47.98673	427.79721	-541.20410	320.60385	459.33646	-179.80762	85.74244	69.49697	-652.62781	315.75638	95.95828
627	5.217	-254.53125	176.05974	1383.72083	-413.74780	19.10764	861.00708	-440.03381	336.76816	848.54602	-233.14075	207.65057	837.88171	-308.52466	48.55556	427.24615	-546.10083	320.56625	457.57422	-180.14819	85.89777	69.84745	-655.32312	314.92911	93.83434
628	5.225	-260.00439	177.65601	1382.64050	-419.01611	19.96315	859.96808	-446.69885	337.46820	847.54694	-239.24133	209.26492	837.21490	-311.82190	49.12484	426.71326	-550.92126	320.51218	455.73239	-180.52588	86.05383	70.19952	-657.59216	314.08188	91.60350
629	5.233	-265.50647	179.32614	1381.54968	-424.39209	20.85202	858.90668	-453.49854	338.21240	846.59094	-245.46777	210.95058	836.54492	-315.14258	49.69856	426.20468	-555.64331	320.44907	453.83768	-180.95337	86.21283	70.55040	-659.54138	313.23132	89.33650
630	5.242	-271.03577	181.07045	1380.46191	-429.87915	21.77578	857.83063	-460.42542	339.00531	845.70032	-251.81641	212.70819	835.87842	-318.49731	50.28070	425.72696	-560.24878	320.38864	451.92496	-181.44250	86.37628	70.89935	-661.28308	312.39645	87.10474
631	5.250	-276.59058	182.88837	1379.39343	-435.47937	22.73662	856.74963	-467.46692	339.85107	844.90015	-258.27856	214.53561	835.22437	-321.89807	50.87472	425.28720	-564.72803	320.34714	450.03662	-182.00452	86.54446	71.24875	-662.92688	311.59796	84.97479
632	5.258	-282.17004	184.77820	1378.36292	-441.19360	23.73727	855.67578	-474.60461	340.75357	844.21729	-264.84094	216.42761	834.59637	-325.35864	51.48298	424.89301	-569.08179	320.34470	448.22043	-182.64929	86.71590	71.60497	-664.57019	310.85724	83.00296
633	5.267	-287.77332	186.73703	1377.39026	-447.02051	24.78093	854.62323	-481.81592	341.71646	843.67889	-271.48682	218.37479	834.01514	-328.89465	52.10632	424.55231	-573.32373	320.40430	446.52640	-183.38379	86.88705	71.97936	-666.28967	310.19519	81.23078
634	5.275	-293.39893	188.76060	1376.49573	-452.95764	25.87107	853.60785	-489.07581	342.74313	843.31061	-278.19666	220.36275	833.50861	-332.52307	52.74366	424.27319	-577.48108	320.55029	445.00272	-184.21240	87.05188	72.38879	-668.13367	309.63058	79.68230
635	5.283	-299.04590	190.84334	1375.69897	-459.00012	27.01121	852.64697	-496.35718	343.83691	843.13440	-284.95044	222.37274	833.11017	-336.26208	53.39192	424.06348	-581.59302	320.80637	443.69131	-185.13501	87.20187	72.85587	-670.11975	309.17865	78.36385
636	5.292	-304.71191	192.97832	1375.01758	-465.14160	28.20467	851.75873	-503.63416	345.00082	843.16730	-291.72852	224.38303	832.85266	-340.13171	54.04589	423.93024	-585.70654	321.19376	442.62384	-186.14807	87.32616	73.40877	-672.23572	308.84979	77.26620
637	5.300	-310.39429	195.15758	1374.46655	-471.37366	29.45434	850.96136	-510.88354	346.23755	843.41992	-298.51196	226.37050	832.76086	-344.15283	54.69847	423.87939	-589.87158	321.72961	441.81876	-187.24402	87.41183	74.08044	-674.44421	308.64877	76.36862
638	5.308	-316.08936	197.37230	1374.05774	-477.68616	30.76242	850.27277	-518.08618	347.54901	843.89587	-305.28357	228.31345	832.84558	-348.34717	55.34083	423.91516	-594.13171	322.42587	441.28012	-188.41309	87.44473	74.90726	-676.69177	308.57449	75.64358
639	5.317	-321.79285	199.61319	1373.79932	-484.06726	32.13022	849.70959	-525.22815	348.93591	844.59198	-312.03027	230.19566	833.10333	-352.73730	55.96268	424.03970	-598.51843	323.28882	440.99863	-189.64355	87.41031	75.92736	-678.91711	308.62033	75.06126
640	5.325	-327.50061	201.87073	1373.69617	-490.50403	33.55800	849.28644	-532.30139	350.39725	845.49854	-318.74329	232.00998	833.51984	-357.34631	56.55257	424.25262	-603.04370	324.31915	440.95380	-190.92383	87.29473	77.17836	-681.05896	308.77515	74.59308
641	5.333	-333.20776	204.13553	1373.74927	-496.98193	35.04490	849.01550	-539.30298	351.92987	846.59967	-325.41870	233.75949	834.07520	-362.19727	57.09808	424.55096	-607.69702	325.51202	441.11740	-192.24402	87.08607	78.69509	-683.06213	309.02444	74.21382
642	5.342	-338.90979	206.39847	1373.95581	-503.48584	36.58887	848.90588	-546.23486	353.52805	847.87415	-332.05737	235.45653	834.74768	-367.31299	57.58606	424.92902	-612.44531	326.85748	441.45615	-193.59802	86.77555	80.50721	-684.88245	309.35156	73.90273
643	5.350	-344.60291	208.65103	1374.30969	-509.99988	38.18671	848.96295	-553.10229	355.18365	849.29553	-338.66479	237.12056	835.51746	-372.71594	58.00288	425.37854	-617.23706	328.34064	441.93427	-194.98572	86.35855	82.63718	-686.48865	309.73880	73.64347
644	5.358	-350.28345	210.88553	1374.80090	-516.50830	39.83416	849.18829	-559.91199	356.88635	850.83258	-345.24829	238.77573	836.36877	-378.42773	58.33466	425.88882	-622.00757	329.94229	442.51447	-196.41333	85.83551	85.09863	-687.86438	310.16843	73.42361
645	5.367	-355.94812	213.09544	1375.41638	-522.99573	41.52599	849.57916	-566.67017	358.62457	852.44995	-351.81531	240.44756	837.29077	-384.46838	58.56757	426.44714	-626.68726	331.63962	443.15915	-197.89502	85.21238	87.89552	-689.00647	310.62320	73.23367
646	5.375	-361.59436	215.27570	1376.13965	-529.44727	43.25615	850.12872	-573.38147	360.38623	854.10925	-358.36877	242.15939	838.27551	-390.85620	58.68840	427.03912	-631.21045	333.40753	443.83115	-199.45251	84.50076	91.02204	-689.92468	311.08667	73.06625
647	5.383	-367.21912	217.42288	1376.95239	-535.84949	45.01791	850.82599	-580.04700	362.15994	855.77039	-364.90747	243.93057	839.31567	-397.60706	58.68503	427.64929	-635.52075	335.21982	444.49533	-201.11597	83.71754	94.46336	-690.63855	311.54346	72.91528
648	5.392	-372.82043	219.53535	1377.83435	-542.19067	46.80400	851.65594	-586.66345	363.93597	857.39380	-371.42529	245.77505	840.40332	-404.73401	58.54723	428.26151	-639.57861	337.05054	445.12033	-202.92053	82.88419	98.19714	-691.17517	311.97946	72.77556
649	5.400	-378.39661	221.61316	1378.76501	-548.46082	48.60675	852.60046	-593.22241	365.70703	858.94263	-377.91040	247.69858	841.52588	-412.24670	58.26739	428.85962	-643.36157	338.87521	445.68060	-204.90649	82.02563	102.19559	-691.56531	312.38223	72.64268
650	5.408	-383.94641	223.65785	1379.72412	-554.65198	50.41820	853.63849	-599.71094	367.46841	860.38507	-384.34448	249.69553	842.66345	-420.15125	57.84128	429.42804	-646.86646	340.67157	446.15781	-207.11609	81.16899	106.42791	-691.84094	312.74155	72.51306
651	5.417	-389.47009	225.67227	1380.69287	-560.75830	52.23018	854.74707	-606.11182	369.21820	861.69623	-390.70532	251.74870	843.78894	-428.44897	57.26875	429.95242	-650.10522	342.42038	446.54160	-209.59204	80.34216	110.86267	-692.03259	313.05008	72.38396
652	5.425	-394.96863	227.66022	1381.65454	-566.77612	54.03450	855.90216	-612.40454	370.95657	862.85938	-396.96875	253.83252	844.87079	-437.13721	56.55417	430.42029	-653.10352	344.10614	446.82938	-212.37451	79.57242	115.46989	-692.16687	313.30389	72.25347
653	5.433	-400.44348	229.62607	1382.59546	-572.70313	55.82294	857.07971	-618.56738	372.68503	863.86609	-403.11230	255.91666	845.87567	-446.20813	55.70662	430.82175	-655.89453	345.71741	447.02521	-215.49939	78.88516	120.22260	-692.26550	313.50272	72.12045
654	5.442	-405.89807	231.57458	1383.50476	-578.53882	57.58747	858.25690	-624.57788	374.40533	864.71625	-409.11548	257.96811	846.77173	-455.64954	54.73972	431.15021	-658.51563	347.24689	447.13831	-218.99731	78.30293	125.09763	-692.34534	313.64990	71.98431
655	5.450	-411.33557	233.51050	1384.37512	-584.28345	59.32034	859.41284	-630.41577	376.11868	865.41669	-414.96094	259.95224	847.53180	-465.44421	53.67112	431.40286	-661.00439	348.69131	447.18112	-222.89197	77.84467	130.07556	-692.41785	313.75192	71.84483
656	5.458	-416.75916	235.43816	1385.20239	-589.93799	61.01427	860.52966	-636.06470	377.82455	865.97968	-420.63452	261.83487	848.13605	-475.57043	52.52171	431.58127	-663.39551	350.05093	447.16769	-227.20117	77.52530	135.13994	-692.48962	313.81772	71.70209
657	5.467	-422.17249	237.36127	1385.98523	-595.50366	62.66261	861.59332	-641.51245	379.52048	866.42120	-426.12573	263.58371	848.57288	-486.00269	51.31450	431.69153	-665.71802	351.32864	447.11197	-231.93579	77.35558	140.27570	-692.56409	313.85751	71.55633
658	5.475	-427.57776	239.28256	1386.72510	-600.98169	64.25957	862.59412	-646.75244	381.20172	866.75928	-431.42993	265.17053	848.84052	-496.71155	50.07346	431.74454	-667.99487	352.52890	447.02701	-237.10107	77.34217	145.46721	-692.64172	313.88199	71.40804
659	5.483	-432.97644	241.20354	1387.42529	-606.37329	65.80038	863.52679	-651.78467	382.86163	867.01227	-436.54565	266.57480	848.94879	-507.66431	48.82235	431.75546	-670.24072	353.65677	446.92407	-242.69775	77.48779	150.69608	-692.72180	313.90088	71.25787
660	5.492	-438.36853	243.12424	1388.09070	-611.67896	67.28152	864.39099	-656.61499	384.49210	867.19775	-441.47705	267.78708	848.91901	-518.82556	47.58366	431.74350	-672.46411	354.71689	446.81250	-248.72363	77.79154	155.93896	-692.80261	313.92230	71.10685
661	5.500	-443.75281	245.04315	1388.72693	-616.89941	68.70087	865.19055	-661.25342	386.08450	867.33142	-446.23315	268.81036	848.78180	-530.15833	46.37775	431.73077	-674.66699	355.71283	446.69962	-255.17456	78.24918	161.16577	-692.88220	313.95212	70.95633
662	5.508	-449.12708	246.95714	1389.34045	-622.03516	70.05776	865.93317	-665.71484	387.63065	867.42700	-450.82813	269.65869	848.57306	-541.62390	45.22240	431.74133	-676.84668	356.64688	446.59085	-262.04614	78.85336	166.33832	-692.95911	313.99359	70.80820
663	5.517	-454.48743	248.86145	1389.93762	-627.08716	71.35310	866.62976	-670.01514	389.12354	867.49554	-455.28149	270.35477	848.33020	-553.18323	44.13256	431.79974	-678.99707	357.52026	446.48990	-269.33423	79.59386	171.40965	-693.03137	314.04758	70.66480
664	5.525	-459.82996	250.74994	1390.52490	-632.05591	72.58928	867.29340	-674.17114	390.55817	867.54584	-459.61597	270.92770	848.08783	-564.79724	43.12047	431.92987	-681.10986	358.33353	446.39911	-277.03638	80.45779	176.32434	-693.09778	314.11285	70.52885
665	5.533	-465.14856	252.61526	1391.10864	-636.94434	73.77009	867.93829	-678.19897	391.93216	867.58417	-463.85376	271.41040	847.87543	-576.42847	42.19599	432.15329	-683.17578	359.08704	446.31970	-285.15186	81.42963	181.01923	-693.15710	314.18677	70.40317
666	5.542	-470.43835	254.44928	1391.69507	-641.75415	74.90054	868.57904	-682.11084	393.24594	867.61493	-468.01318	271.83514	847.71527	-588.04102	41.36716	432.48804	-685.18652	359.78168	446.25220	-293.68262	82.49151	185.42526	-693.20837	314.26584	70.29040
667	5.550	-475.69324	256.24344	1392.28943	-646.49023	75.98656	869.22925	-685.91699	394.50278	867.64050	-472.10791	272.22910	847.62067	-599.60229	40.64072	432.94778	-687.13525	360.41922	446.19653	-302.63208	83.62334	189.46964	-693.25110	314.34644	70.19267
668	5.558	-480.90833	257.98926	1392.89697	-651.15723	77.03474	869.90094	-689.62280	395.70834	867.66193	-476.14502	272.61044	847.59680	-611.08337	40.02261	433.54083	-689.01685	361.00259	446.15240	-312.00537	84.80312	193.07864	-693.28455	314.42538	70.11136
669	5.567	-486.07776	259.67877	1393.52161	-655.76172	78.05193	870.60388	-693.23096	396.87018	867.67896	-480.12744	272.98666	847.64209	-622.45911	39.51847	434.26996	-690.82959	361.53604	446.11908	-321.81030	86.00734	196.18054	-693.30847	314.50034	70.04697
670	5.575	-491.19714	261.30490	1394.16626	-660.31055	79.04488	871.34491	-696.74048	397.99707	867.69055	-484.05249	273.35501	847.75116	-633.71021	39.13380	435.13245	-692.57422	362.02502	446.09546	-332.05347	87.21146	198.70874	-693.32361	314.56976	69.99913
671	5.583	-496.26208	262.86200	1394.83228	-664.81152	80.01989	872.12775	-700.14771	399.09805	867.69501	-487.91431	273.70322	847.91583	-644.82104	38.87399	436.12036	-694.25366	362.47589	446.07999	-342.74292	88.39044	200.60461	-693.32996	314.63330	69.96678
672	5.592	-501.26868	264.34607	1395.51965	-669.27222	80.98245	872.95319	-703.44849	400.18167	867.69061	-491.70581	274.01227	848.12756	-655.78137	38.74414	437.22147	-695.87207	362.89551	446.07077	-353.88477	89.51950	201.82019	-693.32898	314.69131	69.94832
673	5.600	-506.21423	265.75488	1396.22644	-673.70044	81.93700	873.81885	-706.63843	401.25522	867.67578	-495.42139	274.26096	848.37830	-666.58435	38.74872	438.42010	-697.43530	363.29086	446.06552	-365.48486	90.57468	202.32033	-693.32068	314.74481	69.94187
674	5.608	-511.09607	267.08804	1396.94885	-678.10303	82.88667	874.71985	-709.71362	402.32407	867.64917	-499.05688	274.43039	848.66034	-677.22693	38.89105	439.69846	-698.94849	363.66858	446.06195	-377.54565	91.53362	202.08423	-693.30579	314.79514	69.94540
675	5.617	-515.91248	268.34683	1397.68164	-682.48584	83.83318	875.64923	-712.67261	403.39127	867.60992	-502.61255	274.50574	848.96606	-687.70789	39.17286	441.03772	-700.41699	364.03467	446.05777	-390.06812	92.37613	201.10654	-693.28479	314.84360	69.95692
676	5.625	-520.66296	269.53391	1398.41846	-686.85352	84.77679	876.59821	-715.51587	404.45752	867.55756	-506.09009	274.47763	849.28748	-698.02795	39.59385	442.41937	-701.84521	364.39392	446.05090	-403.04932	93.08475	199.39760	-693.25818	314.89111	69.97450
677	5.633	-525.34753	270.65302	1399.15149	-691.20898	85.71638	877.55719	-718.24731	405.52112	867.49213	-509.49365	274.34277	849.61566	-708.18689	40.15135	443.82617	-703.23706	364.74991	446.03949	-416.48413	93.64526	196.98317	-693.22644	314.93793	69.99641
678	5.642	-529.96790	271.70859	1399.87280	-695.55371	86.64952	878.51581	-720.87354	406.57819	867.41376	-512.82983	274.10321	849.94043	-718.18494	40.84028	445.24298	-704.59546	365.10446	446.02197	-430.36353	94.04694	193.90350	-693.19006	314.98325	70.02106
679	5.650	-534.52551	272.70535	1400.57422	-699.88745	87.57269	879.46399	-723.40381	407.62320	867.32281	-516.10742	273.76559	850.25031	-728.02087	41.65326	446.65732	-705.92310	365.45779	445.99710	-444.67554	94.28281	190.21185	-693.14978	315.02551	70.04704
680	5.658	-539.02429	273.64789	1401.24792	-704.20923	88.48152	880.39185	-725.85059	408.64932	867.21954	-519.33569	273.34100	850.53363	-737.69153	42.58088	448.05966	-707.22290	365.80841	445.96381	-459.40454	94.34971	185.97256	-693.10681	315.06226	70.07310
681	5.667	-543.46716	274.54041	1401.88721	-708.51563	89.37113	881.29028	-728.22729	409.64914	867.10388	-522.52417	272.84433	850.77905	-747.19226	43.61229	449.44345	-708.49731	366.15335	445.92145	-474.53223	94.24817	181.25891	-693.06238	315.09070	70.09807
682	5.675	-547.85803	275.38629	1402.48596	-712.80420	90.23634	882.15131	-730.54883	410.61502	866.97577	-525.68213	272.29233	850.97797	-756.51721	44.73570	450.80466	-709.74976	366.48822	445.86963	-490.03809	93.98231	176.15060	-693.01819	315.10800	70.12091
683	5.683	-552.20178	276.18802	1403.04016	-717.07056	91.07205	882.96802	-732.83203	411.53970	866.83502	-528.81689	271.70163	851.12622	-765.65955	45.93912	452.14151	-710.98340	366.80780	445.80829	-505.89844	93.55947	170.73138	-692.97571	315.11163	70.14076
684	5.692	-556.50183	276.94690	1403.54724	-721.31128	91.87352	883.73468	-735.09155	412.41675	866.68127	-531.93506	271.08749	851.22614	-774.61243	47.21082	453.45374	-712.20215	367.10654	445.73773	-522.08862	92.98992	165.08646	-692.93713	315.09961	70.15698
685	5.700	-560.76306	277.66306	1404.00598	-725.52246	92.63660	884.44690	-737.34302	413.24078	866.51434	-535.04053	270.46381	851.28638	-783.36975	48.53985	454.74200	-713.40942	367.37900	445.65851	-538.58130	92.28636	159.30029	-692.90369	315.07089	70.16934
686	5.708	-564.98938	278.33560	1404.41687	-729.70166	93.35799	885.10162	-739.59937	414.00781	866.33435	-538.13574	269.84277	851.32050	-791.92615	49.91630	456.00735	-714.60864	367.62051	445.57156	-555.34961	91.46349	153.45447	-692.87634	315.02515	70.17818
687	5.717	-569.18518	278.96265	1404.78162	-733.84619	94.03539	885.69684	-741.87280	414.71558	866.14166	-541.22168	269.23376	851.34363	-800.27991	51.33136	457.25058	-715.80273	367.82755	445.47797	-572.36401	90.53745	147.62596	-692.85608	314.96310	70.18446
688	5.725	-573.35486	279.54169	1405.10291	-737.95581	94.66766	886.23169	-744.17310	415.36340	865.93738	-544.30078	268.64200	851.36871	-808.43054	52.77722	458.47211	-716.99463	367.99789	445.37918	-589.59619	89.52534	141.88577	-692.84314	314.88620	70.18987
689	5.733	-577.50232	280.06989	1405.38403	-742.03003	95.25480	886.70624	-746.50806	415.95245	865.72284	-547.37695	268.06876	851.40472	-816.38147	54.24687	459.67166	-718.18579	368.13092	445.27667	-607.01611	88.44482	136.29785	-692.83679	314.79669	70.19658
690	5.742	-581.63171	280.54434	1405.62891	-746.07056	95.79803	887.12146	-748.88281	416.48544	865.50006	-550.45654	267.51282	851.45667	-824.13806	55.73380	460.84857	-719.37842	368.22748	445.17197	-624.59424	87.31354	130.91850	-692.83630	314.69748	70.20709
691	5.750	-585.74646	280.96231	1405.84180	-750.07983	96.29967	887.47913	-751.29980	416.96637	865.27106	-553.54492	266.97177	851.52570	-831.70886	57.23167	462.00159	-720.57300	368.28973	445.06641	-642.30127	86.14884	125.79601	-692.84094	314.59189	70.22389
692	5.758	-589.84973	281.32156	1406.02673	-754.06201	96.76306	887.78174	-753.75952	417.40012	865.03802	-556.64697	266.44388	851.61029	-839.10339	58.73411	463.12946	-721.77100	368.32108	444.96115	-660.10767	84.96743	120.97070	-692.84924	314.48343	70.24910
693	5.767	-593.94446	281.62036	1406.18762	-758.02100	97.19237	888.03223	-756.26001	417.79208	864.80304	-559.76440	265.92902	851.70892	-846.33337	60.23457	464.23099	-722.97314	368.32574	444.85693	-677.98340	83.78509	116.47511	-692.86023	314.37558	70.28416
694	5.775	-598.03259	281.85773	1406.32825	-761.96313	97.59237	888.23401	-758.79736	418.14783	864.56781	-562.89868	265.42715	851.82043	-853.40930	61.72628	465.30527	-724.18066	368.30850	444.75424	-695.89819	82.61647	112.33442	-692.87317	314.27136	70.32964
695	5.783	-602.11682	282.03333	1406.45154	-765.89380	97.96822	888.39087	-761.36646	418.47272	864.33356	-566.05151	264.93646	851.94305	-860.34265	63.20233	466.35168	-725.39502	368.27417	444.65320	-713.82300	81.47498	108.56700	-692.88733	314.17319	70.38503
696	5.792	-606.19861	282.14749	1406.56030	-769.82007	98.32523	888.50690	-763.96167	418.77170	864.10114	-569.22363	264.45276	852.07263	-867.14197	64.65579	467.37003	-726.61792	368.22726	444.55377	-731.72681	80.37257	105.18500	-692.90222	314.08252	70.44888
697	5.800	-610.28040	282.20117	1406.65662	-773.74829	98.66858	888.58618	-766.57642	419.04926	863.87097	-572.41748	263.97015	852.20276	-873.81604	66.07992	468.36032	-727.85132	368.17151	444.45587	-749.57910	79.31978	102.19495	-692.91809	313.99991	70.51888
698	5.808	-614.36414	282.19583	1406.74219	-777.68555	99.00308	888.63275	-769.20483	419.30908	863.64288	-575.63403	263.48196	852.32623	-880.36975	67.46828	469.32260	-729.09766	368.10950	444.35938	-767.34863	78.32555	99.59839	-692.93494	313.92496	70.59215
699	5.817	-618.45251	282.13336	1406.81824	-781.63794	99.33302	888.65051	-771.84229	419.55438	863.41656	-578.87305	262.98151	852.43683	-886.80798	68.81496	470.25681	-730.35962	368.04242	444.26434	-785.00488	77.39727	97.39244	-692.95251	313.85632	70.66553
700	5.825	-622.54773	282.01602	1406.88550	-785.61157	99.66189	888.64282	-774.48486	419.78763	863.19141	-582.13403	262.46362	852.53021	-893.13220	70.11458	471.16251	-731.64063	367.96997	444.17096	-802.51660	76.54068	95.57029	-692.97156	313.79193	70.73596
701	5.833	-626.65222	281.84622	1406.94434	-789.61230	99.99233	888.61267	-777.13013	420.01074	862.96667	-585.41724	261.92572	852.60431	-899.34387	71.36243	472.03882	-732.94458	367.89041	444.07977	-819.85278	75.75994	94.12166	-692.99255	313.72916	70.80077
702	5.842	-630.76868	281.62650	1406.99487	-793.64453	100.32600	888.56232	-779.77832	420.22491	862.74158	-588.72388	261.36703	852.65930	-905.44299	72.55449	472.88422	-734.27515	367.80066	443.99152	-836.98315	75.05763	93.03320	-693.01575	313.66507	70.85802
703	5.850	-634.89807	281.35931	1407.03674	-797.71289	100.66351	888.49329	-782.43066	420.43054	862.51520	-592.05737	260.78781	852.69617	-911.42883	73.68745	473.69659	-735.63818	367.69684	443.90710	-853.87744	74.43481	92.28879	-693.04187	313.59665	70.90674
704	5.858	-639.04211	281.04700	1407.06921	-801.82031	101.00448	888.40601	-785.08960	420.62729	862.28662	-595.42065	260.18790	852.71558	-917.30164	74.75882	474.47314	-737.03833	367.57462	443.82724	-870.50732	73.89113	91.86987	-693.07190	313.52094	70.94713
705	5.867	-643.20154	280.69165	1407.09082	-805.96997	101.34750	888.30035	-787.75928	420.81393	862.05518	-598.81787	259.56641	852.71777	-923.06140	75.76694	475.21054	-738.48218	367.42972	443.75232	-886.84497	73.42500	91.75559	-693.10754	313.43530	70.98055
706	5.875	-647.37585	280.29489	1407.09998	-810.16284	101.69032	888.17505	-790.44531	420.98865	861.82007	-602.25366	258.92273	852.70197	-928.71008	76.71108	475.90494	-739.97559	367.25827	443.68198	-902.86401	73.03379	91.92307	-693.15027	313.33752	71.00937
707	5.883	-651.56531	279.85809	1407.09448	-814.40112	102.02998	888.02826	-793.15332	421.14914	861.58075	-605.73267	258.25754	852.66699	-934.24915	77.59157	476.55209	-741.52563	367.05740	443.61508	-918.53882	72.71413	92.34747	-693.20227	313.22592	71.03677
708	5.892	-655.76892	279.38226	1407.07153	-818.68457	102.36289	887.85730	-795.88989	421.29279	861.33685	-609.26001	257.57242	852.61139	-939.68372	78.40976	477.14764	-743.13867	366.82538	443.54962	-933.84692	72.46218	93.00218	-693.26599	313.09940	71.06637
709	5.900	-659.98645	278.86810	1407.02808	-823.01343	102.68516	887.65918	-798.66187	421.41656	861.08789	-612.84058	256.86945	852.53473	-945.01868	79.16810	477.68713	-744.82104	366.56195	443.48279	-948.76538	72.27401	93.85887	-693.34314	312.95764	71.10179
710	5.908	-664.21716	278.31619	1406.96057	-827.38672	102.99271	887.43054	-801.47559	421.51724	860.83325	-616.47803	256.15085	852.43707	-950.26135	79.87003	478.16623	-746.57886	366.26843	443.41129	-963.27417	72.14597	94.88759	-693.43542	312.80133	71.14639
711	5.917	-668.46155	277.72699	1406.86572	-831.80420	103.28156	887.16803	-804.33691	421.59134	860.57196	-620.17529	255.41879	852.31897	-955.42029	80.51986	478.58084	-748.41675	365.94748	443.33151	-977.35327	72.07504	96.05688	-693.54358	312.63208	71.20284
712	5.925	-672.71960	277.10083	1406.73987	-836.26416	103.54797	886.86841	-807.25171	421.63535	860.30273	-623.93335	254.67570	852.18170	-960.50525	81.12254	478.92725	-750.33984	365.60291	443.23993	-990.98462	72.05922	97.33388	-693.66785	312.45261	71.27295
713	5.933	-676.99207	276.43777	1406.58032	-840.76636	103.78864	886.52887	-810.22485	421.64584	860.02411	-627.75244	253.92339	852.02716	-965.52673	81.68336	479.20209	-752.35107	365.23920	443.13324	-1004.15063	72.09772	98.68450	-693.80774	312.26645	71.35744
714	5.942	-681.28088	275.73752	1406.38428	-845.30957	104.00081	886.14697	-813.26074	421.62015	859.73456	-631.63110	253.16219	851.85620	-970.49622	82.20770	479.40253	-754.45288	364.86102	443.00851	-1016.83423	72.19122	100.07366	-693.96179	312.07779	71.45602
715	5.950	-685.58704	274.99939	1406.15051	-849.89355	104.18236	885.72107	-816.36377	421.55643	859.43304	-635.56934	252.39139	851.66833	-975.42419	82.70063	479.52606	-756.64624	364.47287	442.86346	-1029.01904	72.34189	101.46556	-694.12952	311.89087	71.56744
716	5.958	-689.91370	274.22211	1405.87817	-854.51782	104.33178	885.25031	-819.53687	421.45404	859.11871	-639.56738	251.60992	851.46301	-980.32190	83.16664	479.57062	-758.93237	364.07852	442.69632	-1040.68848	72.55334	102.82405	-694.30920	311.70947	71.68974
717	5.967	-694.26257	273.40417	1405.56738	-859.18384	104.44817	884.73444	-822.78296	421.31360	858.79150	-643.62524	250.81621	851.24011	-985.19836	83.60944	479.53424	-761.31079	363.68088	442.50598	-1051.82617	72.83043	104.11305	-694.50037	311.53635	71.82055
718	5.975	-698.63684	272.54376	1405.21936	-863.89233	104.53111	884.17407	-826.10522	421.13666	858.45160	-647.74390	250.00720	850.99811	-990.06189	84.03177	479.41519	-763.78076	363.28183	442.29202	-1062.41602	73.17891	105.29709	-694.70276	311.37286	71.95735
719	5.983	-703.03870	271.63922	1404.83545	-868.64648	104.58061	883.57056	-829.50537	420.92538	858.09949	-651.92358	249.17944	850.73389	-994.91833	84.43539	479.21164	-766.34106	362.88220	442.05457	-1072.44116	73.60499	106.34187	-694.91589	311.21875	72.09782
720	5.992	-707.47034	270.68915	1404.41772	-873.44897	104.59692	882.92572	-832.98486	420.68216	857.73553	-656.16626	248.33067	850.44379	-999.77136	84.82114	478.92154	-768.99097	362.48187	441.79431	-1081.88525	74.11480	107.21485	-695.14026	311.07217	72.24008
721	6.000	-711.93445	269.69260	1403.96838	-878.30469	104.58044	882.24200	-836.54565	420.40912	857.35999	-660.47412	247.45975	850.12415	-1004.62244	85.18900	478.54248	-771.72925	362.08014	441.51239	-1090.73291	74.71382	107.88593	-695.37561	310.93011	72.38292
722	6.008	-716.43201	268.64911	1403.48962	-883.21777	104.53160	881.52197	-840.18823	420.10788	856.97266	-664.85156	246.56619	849.77295	-1009.47009	85.53843	478.07144	-774.55371	361.67581	441.21024	-1098.96851	75.40632	108.32807	-695.62244	310.78891	72.52611
723	6.017	-720.96521	267.55875	1402.98328	-888.19531	104.45078	880.76837	-843.91260	419.77930	856.57306	-669.30176	245.64990	849.39032	-1014.31018	85.86850	477.50485	-777.46240	361.26752	440.88950	-1106.57886	76.19476	108.51801	-695.88049	310.64493	72.67050
724	6.025	-725.53406	266.42203	1402.45093	-893.24292	104.33826	879.98395	-847.71899	419.42352	856.15997	-673.82886	244.71014	848.97815	-1019.13586	86.17820	476.83841	-780.45337	360.85388	440.55170	-1113.55298	77.07941	108.43686	-696.14905	310.49500	72.81823
725	6.033	-730.13831	265.23962	1401.89343	-898.36816	104.19416	879.17126	-851.60669	419.03976	855.73212	-678.43604	243.74548	848.53931	-1023.93860	86.46662	476.06708	-783.52441	360.43372	440.19827	-1119.88306	78.05793	108.07079	-696.42786	310.33698	72.97264
726	6.042	-734.77795	264.01221	1401.31116	-903.57886	104.01849	878.33276	-855.57544	418.62668	855.28809	-683.12598	242.75475	848.07745	-1028.70642	86.73315	475.18536	-786.67261	360.00613	439.83038	-1125.56714	79.12517	107.41158	-696.71619	310.16995	73.13807
727	6.050	-739.45081	262.74023	1400.70337	-908.88257	103.81110	877.47070	-859.62500	418.18225	854.82654	-687.90112	241.73651	847.59601	-1033.42737	86.97747	474.18744	-789.89502	359.57083	439.44897	-1130.60791	80.27303	106.45721	-697.01331	309.99438	73.31950
728	6.058	-744.15466	261.42383	1400.06909	-914.28735	103.57164	876.58722	-863.75488	417.70419	854.34680	-692.76611	240.68727	847.09766	-1038.08679	87.19958	473.06775	-793.18896	359.12833	439.05484	-1135.01685	81.49057	105.21233	-697.31873	309.81171	73.52205
729	6.067	-748.88635	260.06250	1399.40625	-919.80029	103.29964	875.68481	-867.96558	417.19012	853.84857	-697.72607	239.60117	846.58545	-1042.67029	87.39962	471.82126	-796.55054	358.68018	438.64902	-1138.81348	82.76411	103.68859	-697.63049	309.62427	73.75052
730	6.075	-753.64246	258.65540	1398.71289	-925.42920	102.99435	874.76642	-872.25781	416.63788	853.33234	-702.78687	238.47118	846.06360	-1047.16248	87.57762	470.44449	-799.97607	358.22919	438.23279	-1142.02783	84.07757	101.90490	-697.94836	309.43488	74.00900
731	6.083	-758.41956	257.20111	1397.98706	-931.17969	102.65478	873.83575	-876.63281	416.04575	852.79932	-707.95581	237.29039	845.53632	-1051.54944	87.73325	468.93610	-803.46143	357.77917	437.80804	-1144.69995	85.41287	99.88741	-698.27039	309.24649	74.30083
732	6.092	-763.21399	255.69778	1397.22729	-937.05737	102.27953	872.89789	-881.09229	415.41251	852.25128	-713.23804	236.05289	845.00745	-1055.81775	87.86555	467.29776	-807.00195	357.33487	437.37729	-1146.88110	86.75045	97.66926	-698.59485	309.06201	74.62869
733	6.100	-768.02405	254.14316	1396.43359	-943.06543	101.86679	871.95959	-885.63965	414.73746	851.69061	-718.63672	234.75381	844.47992	-1059.95667	87.97269	465.53522	-810.59448	356.90149	436.94363	-1148.63208	88.06989	95.29002	-698.92078	308.88419	74.99493
734	6.108	-772.84705	252.53467	1395.60742	-949.20630	101.41421	871.02960	-890.27759	414.02039	851.12006	-724.15405	233.38927	843.95557	-1063.95813	88.05177	463.65875	-814.23682	356.48404	436.51093	-1150.02393	89.35059	92.79474	-699.24719	308.71555	75.40199
735	6.117	-777.68274	250.86974	1394.75256	-955.47900	100.91884	870.11896	-895.00952	413.26126	850.54272	-729.79053	231.95619	843.43524	-1067.81848	88.09897	461.68396	-817.92773	356.08704	436.08368	-1151.13281	90.57253	90.23263	-699.57458	308.55850	75.85293
736	6.125	-782.53088	249.14600	1393.87561	-961.88135	100.37715	869.24097	-899.83887	412.46005	849.96228	-735.54785	230.45180	842.91833	-1071.53918	88.10957	459.63193	-821.66895	355.71384	435.66708	-1152.03931	91.71711	87.65541	-699.90344	308.41519	76.35185
737	6.133	-787.39246	247.36166	1392.98608	-968.40771	99.78500	868.41113	-904.76953	411.61658	849.38269	-741.42700	228.87386	842.40320	-1075.12610	88.07834	457.52921	-825.46558	355.36633	435.26715	-1152.82422	92.76789	85.11533	-700.23669	308.28754	76.90433
738	6.142	-792.26917	245.51588	1392.09631	-975.05005	99.13778	867.64697	-909.80542	410.73022	848.80859	-747.42749	227.22308	841.88898	-1078.59338	87.99994	455.40704	-829.32544	355.04495	434.89050	-1153.56421	93.71138	82.66302	-700.57971	308.17712	77.51775
739	6.150	-797.16345	243.60916	1391.22156	-981.79736	98.43048	866.96735	-914.94971	409.80005	848.24536	-753.54736	225.50571	841.37726	-1081.95911	87.86942	453.30063	-833.26050	354.74850	434.54437	-1154.32910	94.53765	80.34525	-700.93835	308.08524	78.20151
740	6.158	-802.07800	241.64355	1390.37854	-988.63623	97.65800	866.39166	-920.20581	408.82465	847.69916	-759.78198	223.73343	840.87366	-1085.24939	87.68266	451.24744	-837.28589	354.47449	434.23608	-1155.17651	95.24080	78.20287	-701.32263	308.01334	78.96704
741	6.167	-807.01550	239.62289	1389.58533	-995.55029	96.81532	865.93927	-925.57593	407.80228	847.17731	-766.12280	221.92235	840.38916	-1088.49280	87.43670	449.28561	-841.42114	354.21945	433.97269	-1156.14917	95.81915	76.26899	-701.74304	307.96320	79.82765
742	6.175	-811.97839	237.55272	1388.85950	-1002.52173	95.89786	865.62823	-931.06128	406.73093	846.68774	-772.55859	220.09143	839.94067	-1091.72180	87.12994	447.45206	-845.68823	353.97968	433.76013	-1157.27393	96.27525	74.56762	-702.21228	307.93762	80.79810
743	6.183	-816.96765	235.44022	1388.21716	-1009.53101	94.90175	865.47479	-936.66187	405.60840	846.23895	-779.07471	218.26038	839.55023	-1094.96838	86.76195	445.78043	-850.11206	353.75192	433.60291	-1158.56006	96.61549	73.11283	-702.74451	307.94086	81.89398
744	6.192	-821.98279	233.29378	1387.67249	-1016.55786	93.82419	865.49194	-942.37671	404.43246	845.83966	-785.65503	216.44785	839.24152	-1098.26306	86.33313	444.29962	-854.71924	353.53406	433.50323	-1159.99902	96.84950	71.90861	-703.35486	307.97873	83.13081
745	6.200	-827.02332	231.12259	1387.23633	-1023.58130	92.66367	865.68933	-948.20215	403.20105	845.49786	-792.27856	214.66998	839.03418	-1101.62903	85.84405	443.03220	-859.53735	353.32568	433.46106	-1161.56738	96.98933	70.94929	-704.05969	308.05896	84.52318
746	6.208	-832.08484	228.93607	1386.91650	-1030.58130	91.42022	866.07220	-954.13354	401.91245	845.22058	-798.92090	212.93787	838.93854	-1105.08289	85.29465	441.99371	-864.59229	353.12854	433.47388	-1163.22827	97.04846	70.22060	-704.87610	308.19070	86.08378
747	6.217	-837.16370	226.74338	1386.71777	-1037.53833	90.09547	866.64148	-960.16406	400.56561	845.01331	-805.55371	211.25601	838.95514	-1108.62976	84.68346	441.19211	-869.90967	352.94656	433.53711	-1164.93652	97.04085	69.70118	-705.82214	308.38422	87.82266
748	6.225	-842.25378	224.55304	1386.64160	-1044.43506	88.69272	867.39355	-966.28467	399.16052	844.87982	-812.14893	209.62309	839.07709	-1112.26453	84.00694	440.62796	-875.51050	352.78598	433.64490	-1166.64209	96.97996	69.36438	-706.91687	308.65002	89.74675
749	6.233	-847.34924	222.37274	1386.68640	-1051.25708	87.21676	868.32074	-972.48462	397.69846	844.82227	-818.68433	208.03438	839.29364	-1115.97009	83.25912	440.29474	-881.41357	352.65503	433.79083	-1168.29370	96.87798	69.18032	-708.17859	308.99805	91.85954
750	6.242	-852.44299	220.20920	1386.84729	-1057.99121	85.67373	869.41162	-978.75195	396.18213	844.84131	-825.15015	206.48425	839.59424	-1119.72107	82.43175	440.17984	-887.63135	352.56366	433.96896	-1169.84351	96.74528	69.11788	-709.62537	309.43643	94.16090
751	6.250	-857.52795	218.06821	1387.11658	-1064.62964	84.07075	870.65179	-985.07324	394.61569	844.93665	-831.54907	204.96765	839.97229	-1123.48376	81.51493	440.26563	-894.16992	352.52292	434.17447	-1171.25024	96.59016	69.14657	-711.27332	309.97061	96.64705
752	6.258	-862.59778	215.95462	1387.48328	-1071.16675	82.41558	872.02478	-991.43579	393.00467	845.10699	-837.89160	203.48033	840.42609	-1127.22278	80.49831	440.53058	-901.02881	352.54398	434.40402	-1172.48267	96.41882	69.23819	-713.13513	310.60263	99.31042
753	6.267	-867.64612	213.87216	1387.93408	-1077.60132	80.71625	873.51282	-997.82568	391.35556	845.35016	-844.19019	202.01709	840.95709	-1130.90320	79.37263	440.95090	-908.19897	352.63705	434.65576	-1173.51978	96.23554	69.36810	-715.21838	311.33047	102.13979
754	6.275	-872.66785	211.82323	1388.45374	-1083.93530	78.98061	875.09784	-1004.23071	389.67535	845.66296	-850.45313	200.56929	841.56610	-1134.49475	78.13152	441.50177	-915.66382	352.81006	434.92905	-1174.35278	96.04310	69.51614	-717.52478	312.14841	105.12043
755	6.283	-877.65955	209.80861	1389.02661	-1090.17578	77.21608	876.76215	-1010.64014	387.97101	846.04077	-856.68359	199.12514	842.25092	-1137.97717	76.77323	442.15863	-923.39771	353.06714	435.22382	-1174.98438	95.84320	69.66712	-720.04822	313.04730	108.23466
756	6.292	-882.61951	207.82716	1389.63782	-1096.33130	75.42937	878.48914	-1017.04614	386.24890	846.47736	-862.87988	197.67264	843.00464	-1141.34021	75.30203	442.89844	-931.36792	353.40744	435.53995	-1175.43018	95.63699	69.81096	-722.77307	314.01556	111.46243
757	6.300	-887.54944	205.87572	1390.27429	-1102.41553	73.62634	880.26355	-1023.44336	384.51465	846.96436	-869.03955	196.20236	843.81470	-1144.58728	73.72901	443.70023	-939.53491	353.82440	435.87625	-1175.71387	95.42536	69.94240	-725.67493	315.03995	114.78208
758	6.308	-892.45300	203.94901	1390.92566	-1108.44336	71.81200	882.07184	-1029.83032	382.77264	847.49152	-875.16333	194.70932	844.66449	-1147.73352	72.07217	444.54556	-947.85449	354.30542	436.23010	-1175.86841	95.20934	70.06046	-728.71936	316.10651	118.17102
759	6.317	-897.33801	202.03995	1391.58508	-1114.43286	69.99061	883.90179	-1036.20850	381.02628	848.04657	-881.25806	193.19461	845.53772	-1150.80652	70.35557	445.41833	-956.27759	354.83255	436.59698	-1175.93359	94.99019	70.16757	-731.86389	317.20108	121.60623
760	6.325	-902.21252	200.14011	1392.24756	-1120.40234	68.16582	885.74219	-1042.58179	379.27792	848.61597	-887.33569	191.66644	846.42139	-1153.83997	68.60788	446.30435	-964.75317	355.38388	436.97089	-1175.95239	94.76939	70.26861	-735.06067	318.30957	125.06456
761	6.333
762	6.342
763	6.350
764	6.358
765	6.367
766	6.375
767	6.383
768	6.392
769	6.400
770	6.408
771	6.417
772	6.425
773	6.433
774	6.442
775	6.450
776	6.458
777	6.467
778	6.475
779	6.483
780	6.492
781	6.500
782	6.508
783	6.517
784	6.525
785	6.533
786	6.542
787	6.550
788	6.558
789	6.567
790	6.575
791	6.583
792	6.592
793	6.600
794	6.608
795	6.617
796	6.625
797	6.633
798	6.642
799	6.650
800	6.658
801	6.667
802	6.675
803	6.683
804	6.692
805	6.700
806	6.708
807	6.717
808	6.725
809	6.733
810	6.742
811	6.750
812	6.758
813	6.767
814	6.775
815	6.783
816	6.792
817	6.800
818	6.808
819	6.817
820	6.825
821	6.833
822	6.842
823	6.850
824	6.858
825	6.867
826	6.875
827	6.883
828	6.892
829	6.900
830	6.908
831	6.917
832	6.925
833	6.933
834	6.942
835	6.950
836	6.958
837	6.967
838	6.975
839	6.983
840	6.992
841	7.000
842	7.008
843	7.017
844	7.025
845	7.033
846	7.042
847	7.050
848	7.058
849	7.067
850	7.075
851	7.083
852	7.092
853	7.100
854	7.108
855	7.117
856	7.125
857	7.133
858	7.142
859	7.150
860	7.158
861	7.167
862	7.175
863	7.183
864	7.192
865	7.200
866	7.208
867	7.217
868	7.225
869	7.233
870	7.242
871	7.250
872	7.258
873	7.267
874	7.275
875	7.283
876	7.292
877	7.300
878	7.308
879	7.317
880	7.325
881	7.333
882	7.342
883	7.350
884	7.358
885	7.367
886	7.375
887	7.383
888	7.392
889	7.400
890	7.408
891	7.417
892	7.425
893	7.433
894	7.442
895	7.450
896	7.458
897	7.467
898	7.475
899	7.483
900	7.492
901	7.500
902	7.508
903	7.517
904	7.525
905	7.533
906	7.542
907	7.550
908	7.558
909	7.567
910	7.575
911	7.583
912	7.592
913	7.600
914	7.608
915	7.617
916	7.625
917	7.633
918	7.642
919	7.650
920	7.658
921	7.667
922	7.675
923	7.683
924	7.692
925	7.700
