# Supplementary material for: Musculoskeletal modeling and humanoid control of robots based on human gait data
Source: PeerJ Comput Sci. 2021 Aug 9;7:e657. doi: 10.7717/peerj-cs.657 (PMC8372000; doi:10.7717/peerj-cs.657)
Supplement: Supplemental Information 2 [file peerj-cs-07-657-s002.zip › position/Cap11.trc]

PathFileType	4	(X/Y/Z)	E:\20201110\Cap11.trc
DataRate	CameraRate	NumFrames	NumMarkers	Units	OrigDataRate	OrigDataStartFrame	OrigNumFrames
120.00	120.00	1269	8	mm	120.00	1	1269
Frame#	Time	head			hip_L			hip_R			hip			knee_L			knee_R			ank_L			ank_R
		X1	Y1	Z1	X2	Y2	Z2	X3	Y3	Z3	X4	Y4	Z4	X5	Y5	Z5	X6	Y6	Z6	X7	Y7	Z7	X8	Y8	Z8
1	0.000
2	0.008
3	0.017
4	0.025
5	0.033
6	0.042
7	0.050
8	0.058
9	0.067
10	0.075
11	0.083
12	0.092
13	0.100
14	0.108
15	0.117
16	0.125
17	0.133
18	0.142
19	0.150
20	0.158
21	0.167
22	0.175
23	0.183
24	0.192
25	0.200
26	0.208
27	0.217
28	0.225
29	0.233
30	0.242
31	0.250
32	0.258
33	0.267
34	0.275
35	0.283
36	0.292
37	0.300
38	0.308
39	0.317
40	0.325
41	0.333
42	0.342
43	0.350
44	0.358
45	0.367
46	0.375
47	0.383
48	0.392
49	0.400
50	0.408
51	0.417
52	0.425
53	0.433
54	0.442
55	0.450
56	0.458
57	0.467
58	0.475
59	0.483
60	0.492
61	0.500
62	0.508
63	0.517
64	0.525
65	0.533
66	0.542
67	0.550
68	0.558
69	0.567
70	0.575
71	0.583
72	0.592
73	0.600
74	0.608
75	0.617
76	0.625
77	0.633
78	0.642
79	0.650
80	0.658
81	0.667
82	0.675
83	0.683
84	0.692
85	0.700
86	0.708
87	0.717
88	0.725
89	0.733
90	0.742
91	0.750
92	0.758
93	0.767
94	0.775
95	0.783
96	0.792
97	0.800
98	0.808
99	0.817
100	0.825
101	0.833
102	0.842
103	0.850
104	0.858
105	0.867
106	0.875
107	0.883
108	0.892
109	0.900
110	0.908
111	0.917
112	0.925
113	0.933
114	0.942
115	0.950
116	0.958
117	0.967
118	0.975
119	0.983
120	0.992
121	1.000
122	1.008
123	1.017
124	1.025
125	1.033
126	1.042
127	1.050
128	1.058
129	1.067
130	1.075
131	1.083
132	1.092
133	1.100
134	1.108
135	1.117
136	1.125
137	1.133
138	1.142
139	1.150
140	1.158
141	1.167
142	1.175
143	1.183
144	1.192
145	1.200
146	1.208
147	1.217
148	1.225
149	1.233
150	1.242
151	1.250
152	1.258
153	1.267
154	1.275
155	1.283
156	1.292
157	1.300
158	1.308
159	1.317
160	1.325
161	1.333
162	1.342
163	1.350
164	1.358
165	1.367
166	1.375
167	1.383
168	1.392
169	1.400
170	1.408
171	1.417
172	1.425
173	1.433
174	1.442
175	1.450
176	1.458
177	1.467
178	1.475
179	1.483
180	1.492
181	1.500
182	1.508
183	1.517
184	1.525
185	1.533
186	1.542
187	1.550
188	1.558
189	1.567
190	1.575
191	1.583
192	1.592
193	1.600
194	1.608
195	1.617
196	1.625
197	1.633
198	1.642
199	1.650
200	1.658
201	1.667
202	1.675
203	1.683
204	1.692
205	1.700
206	1.708
207	1.717
208	1.725
209	1.733
210	1.742
211	1.750
212	1.758
213	1.767
214	1.775
215	1.783
216	1.792
217	1.800
218	1.808
219	1.817
220	1.825
221	1.833
222	1.842
223	1.850
224	1.858
225	1.867
226	1.875
227	1.883
228	1.892
229	1.900
230	1.908
231	1.917
232	1.925
233	1.933
234	1.942
235	1.950
236	1.958
237	1.967
238	1.975
239	1.983
240	1.992
241	2.000
242	2.008
243	2.017
244	2.025
245	2.033
246	2.042
247	2.050
248	2.058
249	2.067
250	2.075
251	2.083
252	2.092
253	2.100
254	2.108
255	2.117
256	2.125
257	2.133
258	2.142
259	2.150
260	2.158
261	2.167
262	2.175
263	2.183
264	2.192
265	2.200
266	2.208
267	2.217
268	2.225
269	2.233
270	2.242
271	2.250
272	2.258
273	2.267
274	2.275
275	2.283
276	2.292
277	2.300
278	2.308
279	2.317
280	2.325
281	2.333
282	2.342
283	2.350
284	2.358
285	2.367
286	2.375
287	2.383
288	2.392
289	2.400
290	2.408
291	2.417
292	2.425
293	2.433
294	2.442
295	2.450
296	2.458
297	2.467
298	2.475
299	2.483
300	2.492
301	2.500
302	2.508
303	2.517
304	2.525
305	2.533
306	2.542
307	2.550
308	2.558
309	2.567
310	2.575
311	2.583
312	2.592
313	2.600
314	2.608
315	2.617
316	2.625
317	2.633
318	2.642
319	2.650
320	2.658
321	2.667
322	2.675
323	2.683
324	2.692
325	2.700
326	2.708
327	2.717
328	2.725
329	2.733
330	2.742
331	2.750
332	2.758
333	2.767
334	2.775
335	2.783
336	2.792
337	2.800
338	2.808
339	2.817
340	2.825
341	2.833
342	2.842
343	2.850
344	2.858
345	2.867
346	2.875
347	2.883
348	2.892
349	2.900
350	2.908
351	2.917
352	2.925
353	2.933
354	2.942
355	2.950
356	2.958
357	2.967
358	2.975
359	2.983
360	2.992
361	3.000
362	3.008
363	3.017
364	3.025
365	3.033
366	3.042
367	3.050
368	3.058
369	3.067
370	3.075
371	3.083
372	3.092
373	3.100
374	3.108
375	3.117
376	3.125
377	3.133
378	3.142
379	3.150
380	3.158
381	3.167
382	3.175
383	3.183
384	3.192
385	3.200
386	3.208
387	3.217
388	3.225
389	3.233
390	3.242
391	3.250
392	3.258
393	3.267
394	3.275
395	3.283
396	3.292
397	3.300
398	3.308
399	3.317
400	3.325
401	3.333
402	3.342
403	3.350
404	3.358
405	3.367
406	3.375
407	3.383
408	3.392
409	3.400
410	3.408
411	3.417
412	3.425
413	3.433
414	3.442
415	3.450
416	3.458
417	3.467
418	3.475
419	3.483
420	3.492
421	3.500
422	3.508
423	3.517
424	3.525
425	3.533
426	3.542
427	3.550
428	3.558
429	3.567
430	3.575
431	3.583
432	3.592
433	3.600
434	3.608
435	3.617
436	3.625
437	3.633
438	3.642
439	3.650
440	3.658
441	3.667
442	3.675
443	3.683
444	3.692
445	3.700
446	3.708
447	3.717
448	3.725
449	3.733
450	3.742
451	3.750
452	3.758
453	3.767
454	3.775
455	3.783
456	3.792
457	3.800
458	3.808
459	3.817
460	3.825
461	3.833
462	3.842
463	3.850
464	3.858
465	3.867
466	3.875
467	3.883
468	3.892
469	3.900
470	3.908
471	3.917
472	3.925
473	3.933
474	3.942
475	3.950
476	3.958
477	3.967
478	3.975
479	3.983
480	3.992
481	4.000
482	4.008
483	4.017
484	4.025
485	4.033
486	4.042
487	4.050
488	4.058
489	4.067
490	4.075
491	4.083
492	4.092
493	4.100
494	4.108
495	4.117
496	4.125
497	4.133
498	4.142
499	4.150
500	4.158	1625.84753	209.19301	1397.83533	1484.78198	45.57590	892.44916	1472.61023	361.02560	882.22412	1668.18872	225.71820	855.71552	1492.28577	8.85106	436.29916	1451.87769	321.74234	446.68454	1802.00671	59.09724	207.47974	1479.36023	294.57468	62.53402
501	4.167	1620.58521	209.89526	1398.41528	1479.77136	46.53571	893.38403	1468.03613	362.06961	882.18292	1663.51270	226.21384	856.27405	1480.52612	9.77935	437.81949	1450.30664	322.24536	446.51074	1789.36414	61.32784	208.08115	1479.25684	294.50922	62.60271
502	4.175	1615.31995	210.58917	1398.99536	1474.77112	47.48125	894.32697	1463.48828	363.10477	882.13977	1658.84741	226.67996	856.82538	1468.76917	10.73062	439.35910	1448.72473	322.73471	446.33014	1776.60974	63.51615	208.51463	1479.14929	294.44894	62.67120
503	4.183	1610.05029	211.26678	1399.57336	1469.78967	48.40317	895.27979	1458.98840	364.12500	882.09094	1654.20325	227.09149	857.36218	1457.01941	11.72417	440.93384	1447.11938	323.20224	446.14160	1763.64392	65.62425	208.62929	1479.03589	294.39862	62.73895
504	4.192	1604.77710	211.92134	1400.14490	1464.83289	49.29794	896.23755	1454.55188	365.12619	882.03052	1649.58984	227.43008	857.87592	1445.28442	12.77419	442.55344	1445.47791	323.64526	445.94852	1750.38586	67.62262	208.30264	1478.91785	294.36172	62.80447
505	4.200	1599.50159	212.54758	1400.70361	1459.90430	50.16610	897.19049	1450.18921	366.10495	881.95190	1645.01416	227.68488	858.35632	1433.57715	13.89007	444.22192	1443.79260	324.06284	445.75323	1736.77612	69.49332	207.44511	1478.79785	294.33939	62.86582
506	4.208	1594.22461	213.14142	1401.24329	1455.00439	51.00973	898.12604	1445.90491	367.05878	881.85010	1640.47998	227.85278	858.79260	1421.91577	15.07659	445.93915	1442.06409	324.45392	445.55411	1722.77393	71.23017	205.99979	1478.67920	294.33014	62.92175
507	4.217	1588.94702	213.70003	1401.75830	1450.13184	51.83044	899.03113	1441.69727	367.98584	881.72266	1635.98840	227.93788	859.17584	1410.32361	16.33374	447.70313	1440.29895	324.81934	445.34778	1708.35339	72.83488	203.94025	1478.56409	294.33035	62.97203
508	4.225	1583.66821	214.22215	1402.24475	1445.28394	52.62879	899.89398	1437.55945	368.88336	881.56769	1631.53650	227.94962	859.49976	1398.82751	17.65615	449.51111	1438.50635	325.16269	445.13333	1693.49841	74.31207	201.26610	1478.45410	294.33411	63.01667
509	4.233	1578.38672	214.70769	1402.69922	1440.45837	53.40443	900.70636	1433.48157	369.74658	881.38239	1627.11951	227.90056	859.76117	1387.45703	19.03289	451.35953	1436.69434	325.48785	444.91287	1678.19983	75.66566	197.99724	1478.35107	294.33356	63.05513
510	4.242	1573.09961	215.15630	1403.11865	1435.65393	54.15517	901.46460	1429.45300	370.56836	881.16315	1622.73120	227.80510	859.96002	1376.24365	20.44888	453.24258	1434.86938	325.79556	444.68784	1662.45447	76.89703	194.16922	1478.25671	294.31992	63.08608
511	4.250	1567.80457	215.56645	1403.49939	1430.86987	54.87737	902.16693	1425.46289	371.34076	880.90686	1618.36536	227.67828	860.09949	1365.22034	21.88715	455.15088	1433.03625	326.08237	444.45697	1646.26550	78.00401	189.82954	1478.17224	294.28506	63.10785
512	4.258	1562.49890	215.93536	1403.83728	1426.10449	55.56756	902.81104	1421.50024	372.05728	880.61212	1614.01575	227.53392	860.18494	1354.41943	23.33066	457.07104	1431.19666	326.34189	444.21771	1629.64148	78.98042	185.03284	1478.09802	294.22299	63.11871
513	4.267	1557.18079	216.25970	1404.12915	1421.35413	56.22311	903.39331	1417.55579	372.71432	880.27972	1609.67664	227.38208	860.22241	1343.87024	24.76402	458.98572	1429.35083	326.56674	443.96765	1612.59448	79.81649	179.83667	1478.03333	294.13092	63.11676
514	4.275	1551.84802	216.53636	1404.37329	1416.61462	56.84115	903.91101	1413.62170	373.31116	879.91254	1605.34180	227.22754	860.21826	1333.59644	26.17536	460.87399	1427.49915	326.75140	443.70438	1595.13757	80.49988	174.29918	1477.97717	294.00995	63.10045
515	4.283	1546.49963	216.76282	1404.56873	1411.88086	57.41851	904.36365	1409.69189	373.84958	879.51550	1601.00598	227.06993	860.17926	1323.61584	27.55694	462.71341	1425.64246	326.89532	443.42603	1577.28198	81.01666	168.47795	1477.92810	293.86523	63.07000
516	4.292	1541.13477	216.93694	1404.71472	1407.14685	57.95348	904.75085	1405.76099	374.33328	879.09570	1596.66431	226.90480	860.11188	1313.94275	28.90383	464.48273	1423.78259	327.00354	443.13242	1559.03784	81.35224	162.43048	1477.88562	293.70410	63.02781
517	4.300	1535.75269	217.05717	1404.81091	1402.40491	58.44748	905.07025	1401.82532	374.76727	878.66083	1592.31372	226.72552	860.02148	1304.58972	30.21290	466.16241	1421.92261	327.08322	442.82458	1540.41736	81.49153	156.21585	1477.84924	293.53424	62.97781
518	4.308	1530.35217	217.12338	1404.85815	1397.64624	58.90488	905.31769	1397.88367	375.15735	878.21814	1587.95154	226.52560	859.91168	1295.56665	31.48336	467.73312	1420.06775	327.14032	442.50391	1521.44116	81.41848	149.89780	1477.81909	293.36322	62.92507
519	4.317	1524.93115	217.13672	1404.85876	1392.86035	59.33086	905.48773	1393.93494	375.50848	877.77344	1583.57397	226.30013	859.78558	1286.87891	32.71730	469.17566	1418.22278	327.18005	442.17255	1502.14026	81.11694	143.54628	1477.79370	293.19849	62.87604
520	4.325	1519.48730	217.09819	1404.81567	1388.03638	59.73054	905.57489	1389.97681	375.82413	877.32916	1579.17664	226.04602	859.64703	1278.52686	33.91866	470.47333	1416.38965	327.20776	441.83392	1482.55359	80.57465	137.23477	1477.76904	293.04602	62.83864
521	4.333	1514.01978	217.00777	1404.73145	1383.16296	60.11044	905.57660	1386.00513	376.10638	876.88397	1574.75305	225.76189	859.50031	1270.50769	35.09130	471.61279	1414.56665	327.22803	441.49200	1462.72034	79.78862	131.03352	1477.73828	292.90866	62.82104
522	4.342	1508.53027	216.86501	1404.60876	1378.22815	60.47852	905.49615	1382.01440	376.35696	876.43323	1570.29541	225.44798	859.34833	1262.81616	36.23733	472.58310	1412.74780	327.24384	441.15082	1442.67676	78.76790	125.00440	1477.69373	292.78549	62.82927
523	4.350	1503.02124	216.66913	1404.44910	1373.22107	60.84185	905.34082	1377.99915	376.57755	875.97144	1565.79504	225.10587	859.19110	1255.44434	37.35559	473.37509	1410.92419	327.25635	440.81329	1422.45630	77.53199	119.20060	1477.63123	292.67383	62.86544
524	4.358	1497.49512	216.41890	1404.25281	1368.13232	61.20496	905.11707	1373.95410	376.76907	875.49347	1561.24329	224.73738	859.02594	1248.38135	38.44075	473.98169	1409.08496	327.26453	440.48047	1402.09351	76.10727	113.66918	1477.55103	292.57004	62.92820
525	4.367	1491.95313	216.11305	1404.01904	1362.95447	61.56950	904.82770	1369.87402	376.93109	874.99524	1556.63171	224.34364	858.85010	1241.61182	39.48381	474.39886	1407.21960	327.26605	440.15259	1381.62622	74.52326	108.45351	1477.45654	292.46970	63.01435
526	4.375	1486.39514	215.75027	1403.74561	1357.68237	61.93269	904.47144	1365.75244	377.06342	874.47400	1551.95251	223.92477	858.66254	1235.11597	40.47407	474.62701	1405.31860	327.25833	439.82965	1361.09839	72.80992	103.59402	1477.35156	292.36777	63.11985
527	4.383	1480.82007	215.32893	1403.42859	1352.31567	62.28533	904.04468	1361.58093	377.16855	873.92798	1547.19824	223.48036	858.46338	1228.87122	41.40145	474.67093	1403.37598	327.23724	439.50955	1340.55798	70.99497	99.12855	1477.23901	292.25916	63.23968
528	4.392	1475.22668	214.84839	1403.06274	1346.85828	62.61319	903.54315	1357.35046	377.25052	873.35663	1542.36194	223.01074	858.25244	1222.85400	42.25767	474.53708	1401.38782	327.19696	439.18710	1320.05737	69.10145	95.09245	1477.12122	292.13907	63.36785
529	4.400	1469.61523	214.31042	1402.64282	1341.31763	62.90012	902.96210	1353.05298	377.31244	872.75928	1537.43799	222.51764	858.02832	1217.04102	43.03552	474.23267	1399.35156	327.13104	438.85568	1299.65479	67.14725	91.51763	1477.00110	292.00305	63.49844
530	4.408	1463.98669	213.71811	1402.16431	1335.70288	63.13106	902.29596	1348.68164	377.35516	872.13446	1532.42273	222.00330	857.78864	1211.41040	43.72797	473.76672	1397.26514	327.03397	438.50793	1279.41309	65.14656	88.42905	1476.88074	291.84793	63.62700
531	4.417	1458.34338	213.07353	1401.62415	1330.02087	63.29701	901.54065	1344.22986	377.37717	871.47992	1527.31470	221.46931	857.53040	1205.94067	44.32891	473.15082	1395.12585	326.90170	438.13654	1259.39929	63.11103	85.84080	1476.76123	291.67291	63.75064
532	4.425	1452.68677	212.37704	1401.02039	1324.27258	63.39861	900.69720	1339.69226	377.37521	870.79340	1522.11450	220.91640	857.25085	1200.61133	44.83602	472.39972	1392.92822	326.73233	437.73489	1239.68286	61.05141	83.75475	1476.64185	291.47971	63.86721
533	4.433	1447.01758	211.62794	1400.35303	1318.45264	63.44503	899.77246	1335.06494	377.34470	870.07306	1516.82422	220.34500	856.94696	1195.40369	45.25356	471.53046	1390.66260	326.52664	437.29861	1220.33679	58.98022	82.16113	1476.51965	291.27121	63.97508
534	4.442	1441.33447	210.82581	1399.62317	1312.55322	63.44987	898.77747	1330.34619	377.28104	869.31757	1511.44751	219.75623	856.61456	1190.30005	45.59169	470.56183	1388.31360	326.28870	436.82654	1201.43628	56.91502	81.03658	1476.39050	291.05017	64.07366
535	4.450	1435.63403	209.97157	1398.83325	1306.56812	63.42778	897.72638	1325.53564	377.17993	868.52631	1505.98853	219.15091	856.24774	1185.28271	45.86249	469.51379	1385.86157	326.02365	436.32092	1183.05908	54.88019	80.33893	1476.25073	290.81909	64.16396
536	4.458	1429.91162	209.06744	1397.98755	1300.49207	63.39214	896.63672	1320.63452	377.03720	867.69965	1500.45190	218.52763	855.84052	1180.33325	46.07785	468.40500	1383.28650	325.73639	435.78644	1165.28418	52.90383	80.00721	1476.09839	290.58118	64.24852
537	4.467	1424.16357	208.11601	1397.09216	1294.32251	63.35039	895.52655	1315.64563	376.84915	866.83960	1494.84216	217.88138	855.38782	1175.43201	46.24844	467.25012	1380.57397	325.43216	435.22849	1148.19470	51.01216	79.96744	1475.93359	290.34204	64.33108
538	4.475	1418.38672	207.12025	1396.15442	1288.06018	63.30032	894.41022	1310.57300	376.61368	865.95123	1489.16309	217.20477	854.88611	1170.55786	46.38056	466.05957	1377.71655	325.11856	434.65137	1131.87598	49.22949	80.13744	1475.75818	290.11023	64.41654
539	4.483	1412.57861	206.08351	1395.18127	1281.71069	63.23068	893.29419	1305.42078	376.33008	865.04236	1483.41809	216.48936	854.33368	1165.69067	46.47319	464.84009	1374.71472	324.80692	434.05911	1116.41602	47.58213	80.43124	1475.57532	289.89639	64.51146
540	4.492	1406.73755	205.00810	1394.17908	1275.28430	63.12389	892.17413	1300.19324	375.99783	864.12213	1477.61023	215.72571	853.73138	1160.81128	46.51860	463.59558	1371.57458	324.51147	433.45786	1101.90466	46.09869	80.76404	1475.38757	289.71121	64.62421
541	4.500	1400.86169	203.89375	1393.15356	1268.79211	62.96210	891.03601	1294.89526	375.61578	863.19946	1471.74048	214.90317	853.08282	1155.90320	46.50489	462.32925	1368.30811	324.24557	432.85538	1088.42896	44.80712	81.05446	1475.19653	289.56265	64.76478
542	4.508	1394.94934	202.73761	1392.11084	1262.23804	62.73431	889.86377	1289.53149	375.18176	862.28198	1465.80701	214.01102	852.39264	1150.95374	46.41868	461.04453	1364.93164	324.01633	432.25861	1076.06665	43.73268	81.22411	1475.00269	289.45340	64.94388
543	4.517	1388.99878	201.53568	1391.05652	1255.61926	62.43584	888.65173	1284.10535	374.69336	861.37592	1459.80505	213.03990	851.66571	1145.95532	46.24807	459.74292	1361.46191	323.82281	431.67358	1064.87952	42.89716	81.19863	1474.80408	289.38055	65.17195
544	4.525	1383.00891	200.28476	1389.99487	1248.93127	62.06284	887.41046	1278.61707	374.14841	860.48499	1453.72717	211.98293	850.90784	1140.90771	45.98546	458.42194	1357.91211	323.65704	431.10657	1054.90930	42.31733	80.91219	1474.59595	289.33691	65.45860
545	4.533	1376.97900	198.98369	1388.92834	1242.16858	61.61119	886.16058	1273.06421	373.54535	859.61060	1447.56372	210.83665	850.12671	1135.81836	45.63188	457.07431	1354.29260	323.50522	430.56354	1046.17334	42.00201	80.31484	1474.37219	289.31271	65.81283
546	4.542	1370.90906	197.63216	1387.86023	1235.32300	61.07896	884.92297	1267.44055	372.88260	858.75244	1441.30432	209.60156	849.33173	1130.70142	45.20245	455.68628	1350.61157	323.34946	430.04913	1038.65979	41.94819	79.38043	1474.12671	289.29761	66.24265
547	4.550	1364.80029	196.22931	1386.79517	1228.38379	60.46771	883.71503	1261.73572	372.15921	857.91034	1434.93884	208.28078	848.53333	1125.57397	44.72722	454.23849	1346.87622	323.17078	429.56738	1032.32263	42.13951	78.11057	1473.85510	289.28354	66.75433
548	4.558	1358.65454	194.77397	1385.73987	1221.33875	59.78133	882.55127	1255.93677	371.37534	857.08508	1428.45789	206.87801	847.74231	1120.45435	44.24483	452.71085	1343.09204	322.95264	429.12369	1027.07813	42.54815	76.53418	1473.55420	289.26685	67.35252
549	4.567	1352.47314	193.26500	1384.70227	1214.17798	59.02420	881.44574	1250.02979	370.53119	856.27844	1421.85522	205.39626	846.97083	1115.35913	43.79473	451.08679	1339.26123	322.68509	428.72672	1022.80493	43.13736	74.70677	1473.22144	289.24875	68.04104
550	4.575	1346.25684	191.70064	1383.69324	1206.89478	58.20092	880.41351	1244.00256	369.62497	855.49280	1415.12903	203.83839	846.23376	1110.30115	43.41239	449.35623	1335.38184	322.36554	428.38727	1019.34833	43.86310	72.70866	1472.85449	289.23386	68.82421
551	4.583	1340.00452	190.07887	1382.72607	1199.48792	57.31565	879.47430	1237.84509	368.65332	854.73224	1408.28259	202.20923	845.54950	1105.28687	43.12488	447.52002	1331.44409	321.99603	428.11603	1016.52539	44.67562	70.63918	1472.44922	289.22839	69.70798
552	4.592	1333.71265	188.39838	1381.81836	1191.96484	56.37007	878.65753	1231.55139	367.61353	854.00342	1401.32483	200.51736	844.93945	1100.31775	42.94249	445.59998	1327.42871	321.57944	427.92163	1014.13306	45.52084	68.60751	1471.99792	289.23959	70.70121
553	4.600	1327.37573	186.65929	1380.99255	1184.34424	55.36314	878.00439	1225.11938	366.50525	853.31696	1394.27087	198.77528	844.42761	1095.39307	42.84669	443.65387	1323.30652	321.11667	427.81009	1011.96509	46.34103	66.72266	1471.48901	289.27582	71.81712
554	4.608	1320.98560	184.86365	1380.27625	1176.65222	54.29464	877.55969	1218.55164	365.33087	852.68787	1387.14063	196.99884	844.03955	1090.50708	42.78383	441.78299	1319.03918	320.60617	427.78503	1009.83911	47.07801	65.07886	1470.90625	289.34613	73.07367
555	4.617	1314.53491	183.01553	1379.70020	1168.92126	53.16690	877.36292	1211.85449	364.09412	852.13519	1379.95605	195.20746	843.80219	1085.64246	42.67778	440.11520	1314.58423	320.04416	427.84796	1007.63232	47.68223	63.73546	1470.23071	289.45837	74.49156
556	4.625	1308.01697	181.12114	1379.29248	1161.18970	51.97977	877.44678	1205.03735	362.79749	851.68036	1372.73853	193.42429	843.74109	1080.76050	42.45755	438.76846	1309.90015	319.42563	427.99808	1005.31006	48.12452	62.70264	1469.44324	289.61728	76.09039
557	4.633	1301.42810	179.18973	1379.07300	1153.49988	50.72659	877.83459	1198.11121	361.44092	851.34552	1365.50781	191.67419	843.87622	1075.80127	42.07811	437.82077	1304.95044	318.74710	428.23212	1002.92395	48.40284	61.94762	1468.52551	289.82407	77.88479
558	4.642	1294.76868	177.23315	1379.05115	1145.88940	49.39816	878.53125	1191.08923	360.02158	851.14990	1358.28052	189.97917	844.21820	1070.69727	41.52620	437.29907	1299.70471	318.01117	428.54489	1000.56903	48.53821	61.41653	1467.46094	290.07782	79.88201
559	4.650	1288.04443	175.26379	1379.22705	1138.38354	47.98707	879.51910	1183.98682	358.53461	851.10742	1351.07056	188.35384	844.76550	1065.40027	40.81757	437.18301	1294.13770	317.22919	428.92972	998.33228	48.56258	61.05460	1466.23340	290.37683	82.08261
560	4.658	1281.26611	173.29272	1379.59363	1130.99426	46.48719	880.76312	1176.82202	356.97336	851.22473	1343.88806	186.80241	845.50464	1059.90332	39.98903	437.41980	1288.23022	316.41934	429.37912	996.26941	48.50845	60.81818	1464.82678	290.71906	84.48311
561	4.667	1274.44849	171.32930	1380.13904	1123.72058	44.89318	882.21680	1169.61426	355.33176	851.50195	1336.73828	185.31747	846.41229	1054.24451	39.08824	437.94141	1281.96802	315.60330	429.88599	994.40894	48.40479	60.67868	1463.22522	291.10220	87.07852
562	4.675	1267.60742	169.38141	1380.84729	1116.55066	43.20276	883.82556	1162.38208	353.60635	851.93335	1329.62109	183.88098	847.45929	1048.49390	38.16409	438.67651	1275.34119	314.80350	430.44281	992.76172	48.27739	60.61819	1461.41284	291.52350	89.86308
563	4.683	1260.75867	167.45578	1381.69934	1109.46399	41.41956	885.53149	1155.14355	351.79727	852.50946	1322.53271	182.46689	848.61420	1042.73364	37.25750	439.55469	1268.34204	314.04175	431.03964	991.32703	48.15093	60.62250	1459.37427	291.97842	92.82997
564	4.692	1253.91809	165.55817	1382.67358	1102.43372	39.55548	887.27582	1147.91541	349.90820	853.21887	1315.46619	181.04494	849.84674	1037.04382	36.39505	440.50601	1260.96802	313.33890	431.66296	990.09399	48.05044	60.67694	1457.09485	292.45786	95.97099
565	4.700	1247.09937	163.69322	1383.74561	1095.43115	37.63017	889.00098	1140.71216	347.94690	854.04858	1308.41394	179.58505	851.13055	1031.49585	35.58749	441.46146	1253.22339	312.71439	432.29684	989.04059	47.99949	60.76530	1454.56055	292.94632	99.27666
566	4.708	1240.31396	161.86411	1384.88696	1088.43115	35.66712	890.65631	1133.54480	345.92484	854.98291	1301.36987	178.06189	852.44373	1026.14832	34.83098	442.35675	1245.11914	312.18683	432.92621	988.13623	48.01663	60.86998	1451.75854	293.42358	102.73705
567	4.717	1233.57019	160.07214	1386.06750	1081.41675	33.68895	892.20190	1126.42249	343.85645	856.00366	1294.33167	176.45871	853.76697	1021.04504	34.10891	443.14017	1236.67017	311.77435	433.53970	987.34845	48.11278	60.97310	1448.67871	293.86740	106.34248
568	4.725	1226.87476	158.31677	1387.25745	1074.38184	31.71382	893.60889	1119.35339	341.75906	857.09076	1287.30237	174.76883	855.08191	1016.21106	33.39647	443.77969	1227.89453	311.49323	434.12994	986.64905	48.28988	61.05884	1445.31433	294.25479	110.08462
569	4.733	1220.23242	156.59573	1388.43115	1067.33350	29.75373	894.86023	1112.34326	339.65231	858.22351	1280.29126	172.99588	856.36951	1011.65149	32.66816	444.26480	1218.81226	311.35608	434.69177	986.01862	48.54013	61.11720	1441.66174	294.56335	113.95737
570	4.742	1213.64661	154.90565	1389.56897	1060.28979	27.81469	895.95282	1105.39441	337.55563	859.38013	1273.31128	171.15446	857.60895	1007.35352	31.90476	444.60275	1209.44556	311.37109	435.22122	985.44653	48.84551	61.14670	1437.71899	294.77277	117.95724
571	4.750	1207.11902	153.24268	1390.65759	1053.27588	25.89791	896.89801	1098.50415	335.48624	860.53796	1266.37720	169.27042	858.77875	1003.28894	31.09563	444.81329	1199.81677	311.54077	435.71484	984.92737	49.17874	61.15286	1433.48462	294.86606	122.08352
572	4.758	1200.64990	151.60291	1391.68933	1046.31958	24.00217	897.71863	1091.66687	333.45859	861.67566	1259.50330	167.37833	859.85944	999.41882	30.23665	444.92517	1189.94507	311.85925	436.17014	984.45667	49.50660	61.14386	1428.95752	294.83075	126.33940
573	4.767	1194.23828	149.98282	1392.66028	1039.44604	22.12737	898.44116	1084.87561	331.48453	862.77380	1252.70313	165.51671	860.83606	995.69934	29.32692	444.97421	1179.84448	312.30975	436.58597	984.03058	49.79520	61.12747	1424.13574	294.65994	130.73383
574	4.775	1187.88232	148.37910	1393.56946	1032.67419	20.27677	899.08966	1078.12451	329.57437	863.81549	1245.98828	163.72249	861.69891	992.08826	28.36648	444.99725	1169.52148	312.86578	436.96161	983.64502	50.01568	61.10947	1419.01563	294.35190	135.28094
575	4.783	1181.58020	146.78857	1394.41870	1026.01660	18.45522	899.68311	1071.41052	327.73682	864.78711	1239.36731	162.02673	862.44391	988.55200	27.35588	445.02188	1158.97290	313.49478	437.29510	983.29492	50.14909	61.09216	1413.59094	293.90689	139.99557
576	4.792	1175.33044	145.20911	1395.21082	1019.48145	16.66520	900.23401	1064.73511	325.97659	865.67987	1232.84399	160.45116	863.07245	985.07092	26.29707	445.05832	1148.19019	314.16119	437.58212	982.97339	50.18940	61.07439	1407.85242	293.32370	144.88684
577	4.800	1169.13208	143.64043	1395.94958	1013.07300	14.90593	900.74841	1058.10461	324.29257	866.49042	1226.41748	159.00580	863.59052	981.64258	25.19535	445.10065	1137.16357	314.82864	437.81757	982.67395	50.14394	61.05295	1401.78796	292.59848	149.95313
578	4.808	1162.98511	142.08371	1396.63879	1006.78973	13.17622	901.22687	1051.52917	322.67932	867.22156	1220.08374	157.68822	864.00653	978.28076	24.06141	445.13428	1125.88794	315.46280	437.99884	982.39331	50.03210	61.02512	1395.38257	291.72537	155.17868
579	4.817	1156.88989	140.54129	1397.28259	1000.62408	11.47718	901.66602	1045.01880	321.12970	867.88165	1213.83716	156.48473	864.33087	975.01147	22.91285	445.14459	1114.36682	316.03497	438.12891	982.13208	49.88218	60.98964	1388.61987	290.69724	160.53079
580	4.825	1150.84814	139.01685	1397.88513	994.56567	9.81266	902.06042	1038.58191	319.63730	868.48438	1207.67212	155.37320	864.57629	971.86542	21.77448	445.12106	1102.61621	316.52405	438.21857	981.89307	49.72522	60.94641	1381.48242	289.50797	165.95914
581	4.833	1144.86182	137.51508	1398.45178	988.60510	8.18847	902.40558	1032.22302	318.19821	869.04706	1201.58386	154.32727	864.75757	968.86951	20.67684	445.05569	1090.66504	316.91678	438.28723	981.67969	49.58649	60.89742	1373.95117	288.15671	171.39828
582	4.842	1138.93262	136.04066	1398.98914	982.73553	6.61073	902.69940	1025.94116	316.81140	869.58972	1195.56921	153.32159	864.89014	966.03943	19.65240	444.94040	1078.55542	317.20807	438.36386	981.49585	49.47940	60.84801	1366.00708	286.65079	176.77164
583	4.850	1133.06128	134.59769	1399.50439	976.95361	5.08366	902.94220	1019.73022	315.47797	870.13367	1189.62622	152.33746	864.98999	963.37671	18.72936	444.76819	1066.33838	317.40070	438.48505	981.34375	49.40612	60.80518	1357.63135	285.00616	181.99451
584	4.858	1127.24731	133.18945	1400.00537	971.25989	3.60800	903.13635	1013.57953	314.19986	870.70001	1183.75330	151.36734	865.07385	960.86951	17.92434	444.53781	1054.07043	317.50116	438.68893	981.22290	49.36193	60.77438	1348.80408	283.24582	186.97539
585	4.867	1121.49048	131.81796	1400.49890	965.65845	2.18015	903.28638	1007.47522	312.97830	871.30792	1177.94812	150.41716	865.15894	958.49554	17.23694	444.25729	1041.80847	317.51379	439.00833	981.13104	49.33864	60.75854	1339.50757	281.39792	191.61795
586	4.875	1115.79150	130.48341	1400.99084	960.15656	0.79239	903.39703	1001.40051	311.81219	871.97186	1172.20715	149.50458	865.26129	956.22668	16.64732	443.94592	1029.60352	317.43869	439.46637	981.06494	49.32644	60.75887	1329.72961	279.49442	195.82745
587	4.883	1110.15234	129.18535	1401.48499	954.76324	-0.56572	903.47223	995.33813	310.69635	872.69873	1166.52551	148.65520	865.39417	954.03577	16.12089	443.63055	1017.49542	317.27280	440.07547	981.02075	49.31553	60.77608	1319.46790	277.57040	199.51978
588	4.892	1104.57495	127.92332	1401.98071	949.48743	-1.90479	903.51636	989.27258	309.62274	873.48828	1160.89722	147.89780	865.56659	951.90009	15.62103	443.33487	1005.50903	317.01056	440.83694	980.99402	49.29759	60.81119	1308.72974	275.66162	202.62732
589	4.900	1099.06079	126.69688	1402.47400	944.33655	-3.23346	903.53455	983.19189	308.58325	874.33411	1155.31567	147.25894	865.78162	949.79962	15.12004	443.07166	993.65369	316.64432	441.74155	980.98029	49.26647	60.86533	1297.52881	273.80228	205.09949
590	4.908	1093.61011	125.50569	1402.95911	939.31543	-4.55724	903.53107	977.08905	307.57074	875.22479	1149.77539	146.75842	866.03546	947.71509	14.60213	442.84442	981.92639	316.16534	442.77039	980.97559	49.21881	60.93910	1285.88391	272.02335	206.90012
591	4.917	1088.22314	124.34995	1403.42981	934.42450	-5.87816	903.50769	970.96252	306.57809	876.14441	1144.27319	146.40689	866.31787	945.62891	14.06195	442.65100	970.31665	315.56604	443.89801	980.97644	49.15474	61.03125	1273.81531	270.35104	208.00403
592	4.925	1082.90015	123.22970	1403.87939	929.65906	-7.19489	903.46454	964.81628	305.59796	877.07452	1138.80811	146.20496	866.61322	943.52765	13.50146	442.48441	958.81421	314.84329	445.09683	980.97913	49.07820	61.13660	1261.34119	268.80551	208.39529
593	4.933	1077.64209	122.14417	1404.30103	925.01093	-8.50265	903.40112	958.65924	304.62430	877.99713	1133.38110	146.14288	866.90234	941.40399	12.92682	442.33380	947.41406	313.99957	446.34048	980.97858	48.99754	61.24457	1248.47583	267.40121	208.06680
594	4.942	1072.44897	121.09225	1404.68787	920.46924	-9.79408	903.31580	952.50342	303.65536	878.89722	1127.99390	146.20224	867.16565	939.25574	12.34682	442.18723	936.11993	313.04227	447.60513	980.96899	48.92668	61.34015	1235.22925	266.14835	207.02197
595	4.950	1067.32056	120.07368	1405.03381	916.02057	-11.06163	903.20569	946.36096	302.69379	879.76318	1122.64868	146.35881	867.38605	937.08392	11.77244	442.03421	924.94415	311.98325	448.87045	980.94592	48.88228	61.40912	1221.60791	265.05362	205.27588
596	4.958	1062.25488	119.08904	1405.33325	911.64929	-12.29927	903.06696	940.24377	301.74319	880.58508	1117.34814	146.58553	867.55072	934.89215	11.21538	441.86777	913.90442	310.83826	450.12067	980.90881	48.87445	61.44699	1207.61572	264.12042	202.85477
597	4.967	1057.24951	118.13934	1405.58154	907.33838	-13.50133	902.89618	934.16309	300.80743	881.35425	1112.09399	146.85492	867.65173	932.68622	10.68569	441.68472	903.01825	309.62561	451.34506	980.86133	48.90077	61.46294	1193.25342	263.34912	199.79376
598	4.975	1052.30029	117.22617	1405.77539	903.07178	-14.66093	902.69165	928.12860	299.89203	882.06403	1106.88562	147.14169	867.68677	930.47400	10.19006	441.48508	892.29907	308.36441	452.53754	980.80859	48.95041	61.47346	1178.52014	262.73767	196.13602
599	4.983	1047.40222	116.35165	1405.91284	898.83527	-15.77043	902.45404	922.14771	299.00430	882.70972	1101.71985	147.42496	867.65942	928.26581	9.73210	441.27066	881.75476	307.07306	453.69403	980.75415	49.01149	61.49309	1163.41309	262.28198	191.93185
600	4.992	1042.54932	115.51754	1405.99329	894.61646	-16.82354	902.18579	916.22534	298.15060	883.28717	1096.59277	147.68983	867.57733	926.07300	9.31406	441.04315	871.38916	305.76779	454.80972	980.69971	49.07471	61.53047	1147.92969	261.97729	187.23840
601	5.000	1037.73438	114.72510	1406.01758	890.40405	-17.81705	901.88928	910.36487	297.33401	883.79199	1091.49951	147.92798	867.44995	923.90558	8.93737	440.80286	861.20441	304.46204	455.87939	980.64606	49.13397	61.58911	1132.06873	261.81906	182.11841
602	5.008	1032.94849	113.97584	1405.98853	886.18689	-18.75047	901.56586	904.56720	296.55588	884.22034	1086.43494	148.13708	867.28668	921.77032	8.60163	440.54977	851.20160	303.16629	456.89798	980.59418	49.18534	61.66965	1115.83167	261.80222	176.63857
603	5.017	1028.18201	113.27194	1405.90881	881.95483	-19.62429	901.21619	898.83057	295.81821	884.57050	1081.39429	148.31956	867.09534	919.67023	8.30447	440.28500	841.38080	301.88776	457.85953	980.54431	49.22541	61.77199	1099.22241	261.92026	170.86685
604	5.025	1023.42737	112.61583	1405.78186	877.70013	-20.43932	900.84137	893.15033	295.12332	884.84381	1076.37244	148.48166	866.88275	917.60425	8.04233	440.01129	831.74182	300.63040	458.75818	980.49561	49.25095	61.89468	1082.24805	262.16507	164.87137
605	5.033	1018.67896	112.00995	1405.61169	873.41748	-21.19694	900.44293	887.52026	294.47153	885.04388	1071.36426	148.63245	866.65491	915.56799	7.81069	439.73276	822.28442	299.39566	459.59000	980.44415	49.26087	62.03136	1064.91895	262.52695	158.71959
606	5.042	1013.93134	111.45650	1405.40247	869.10529	-21.89887	900.02332	881.93176	293.85986	885.17523	1066.36426	148.78200	866.41675	913.55450	7.60547	439.45279	813.00830	298.18262	460.35190	980.38495	49.26012	62.16966	1047.24756	262.99457	152.47745
607	5.050	1009.17993	110.95687	1405.15771	864.76483	-22.54670	899.58496	876.37518	293.28326	885.24170	1061.36682	148.93967	866.17151	911.55341	7.42541	439.17102	803.91418	296.98859	461.04086	980.31519	49.26251	62.29659	1029.24780	263.55508	146.20892
608	5.058	1004.42108	110.51113	1404.87976	860.39966	-23.14263	899.12909	870.84003	292.73737	885.24597	1056.36731	149.11362	865.92120	909.55261	7.27225	438.88370	795.00317	295.81155	461.65610	980.23633	49.28785	62.40446	1010.93433	264.19418	139.97656
609	5.067	999.65222	110.11794	1404.57043	856.01453	-23.69128	898.65637	865.31628	292.22049	885.19141	1051.36206	149.31082	865.66699	907.53961	7.14806	438.58759	786.27472	294.65219	462.20068	980.15118	49.35515	62.49094	992.32574	264.89679	133.84113
610	5.075	994.87085	109.77531	1404.22974	851.61603	-24.19934	898.16779	859.79510	291.73306	885.08289	1046.34888	149.53673	865.40875	905.50433	7.05285	438.28210	777.72552	293.51221	462.68015	980.06238	49.47787	62.55586	973.44653	265.64798	127.85964
611	5.083	990.07532	109.48160	1403.85754	847.21179	-24.67298	897.66528	854.27051	291.27509	884.92560	1041.32666	149.79459	865.14502	903.43945	6.98477	437.96826	769.34937	292.39279	463.10025	979.97241	49.66253	62.60016	954.33008	266.43414	122.08325
612	5.092	985.26428	109.23592	1403.45337	842.80798	-25.11604	897.15051	848.73877	290.84366	884.72290	1036.29553	150.08470	864.87244	901.34052	6.94153	437.64743	761.13794	291.29480	463.46613	979.88300	49.90828	62.62663	935.01666	267.24268	116.55612
613	5.100	980.43689	109.03787	1403.01758	838.40759	-25.53069	896.62445	843.19812	290.43390	884.47559	1031.25513	150.40479	864.58734	899.20416	6.91986	437.32144	753.08173	290.21802	463.78262	979.79236	50.20570	62.64136	915.54749	268.06104	111.31541
614	5.108	975.59167	108.88638	1402.55273	834.01062	-25.91823	896.08777	837.64777	290.04163	884.18317	1026.20459	150.75139	864.28558	897.02789	6.91417	436.99356	745.17151	289.16068	464.05511	979.69550	50.53569	62.65433	895.96155	268.87650	106.39278
615	5.117	970.72705	108.77827	1402.06189	829.61627	-26.27891	895.54016	832.08807	289.66528	883.84558	1021.14252	151.12119	863.96271	894.80969	6.91842	436.66617	737.39880	288.12064	464.28918	979.58661	50.87330	62.67824	876.29608	269.67773	101.81573
616	5.125	965.84070	108.70848	1401.54810	825.22302	-26.61242	894.98059	826.51880	289.30554	883.46478	1016.06812	151.51117	863.61389	892.54596	6.93030	436.33786	729.75635	287.09628	464.48926	979.46375	51.19626	62.72537	856.58698	270.45584	97.60753
617	5.133	960.92920	108.67230	1401.01257	820.82880	-26.91880	894.40741	820.93927	288.96399	883.04425	1010.98065	151.91896	863.23474	890.23254	6.95165	436.00540	722.23926	286.08597	464.65836	979.32880	51.49131	62.80508	836.86877	271.20529	93.78674
618	5.142	955.98865	108.66678	1400.45581	816.42950	-27.19864	893.81885	815.34753	288.64148	882.58649	1005.87982	152.34320	862.82202	887.86542	6.98412	435.66800	714.84656	285.08813	464.79877	979.18481	51.75487	62.92242	817.17438	271.92410	90.36728
619	5.150	951.01648	108.69029	1399.87830	812.01990	-27.45214	893.21283	809.74011	288.33826	882.09253	1000.76465	152.78384	862.37476	885.44012	7.02728	435.32687	707.58081	284.10175	464.91159	979.03345	51.99067	63.07770	797.53540	272.61288	87.35838
620	5.158	946.01147	108.74200	1399.28076	807.59479	-27.67896	892.58826	804.11237	288.05576	881.56219	995.63379	153.24187	861.89471	882.95038	7.08166	434.98169	700.44641	283.12610	464.99588	978.87537	52.20621	63.26749	777.98267	273.27231	84.76463
621	5.167	940.97290	108.82220	1398.66357	803.14917	-27.87921	891.94574	798.45966	287.79749	880.99609	990.48499	153.71935	861.38611	880.39008	7.15100	434.63019	693.44696	282.16098	465.05005	978.71002	52.40881	63.48808	758.54822	273.90112	82.58641
622	5.175	935.90082	108.93216	1398.02698	798.67828	-28.05349	891.28748	792.77777	287.56812	880.39569	985.31500	154.21977	860.85455	877.75592	7.24086	434.26999	686.58337	281.20779	465.07336	978.53613	52.60411	63.73701	739.26636	274.49576	80.82012
623	5.183	930.79504	109.07339	1397.37036	794.17767	-28.20214	890.61517	787.06335	287.37000	879.76099	980.11938	154.74719	860.30560	875.04633	7.35642	433.89780	679.85168	280.27216	465.06683	978.34930	52.79781	64.01125	720.17371	275.05081	79.45773
624	5.192	925.65479	109.24687	1396.69214	789.64282	-28.32603	889.93091	781.31384	287.20209	879.08923	974.89276	155.30484	859.74292	872.26044	7.50130	433.50897	673.24152	279.36490	465.03271	978.14319	52.99649	64.30582	701.30975	275.55923	78.48617
625	5.200	920.47876	109.45290	1395.99048	785.06909	-28.42735	889.23682	775.52734	287.06247	878.37659	969.62891	155.89488	859.16882	869.39697	7.67721	433.09888	666.73700	278.49863	464.97363	977.91156	53.20583	64.61549	682.71741	276.01239	77.88681
626	5.208	915.26453	109.69134	1395.26343	780.45111	-28.50889	888.53442	769.70190	286.95117	877.62122	964.32208	156.51917	858.58411	866.45636	7.88375	432.66437	660.31946	277.68390	464.89145	977.65210	53.42925	64.93642	664.44189	276.39993	77.63438
627	5.217	910.00854	109.96215	1394.50854	775.78363	-28.57253	887.82367	763.83545	286.86938	876.82349	958.96814	157.17975	857.98877	863.44043	8.11794	432.20477	653.96899	276.92697	464.78629	977.36707	53.66881	65.26640	646.52881	276.71039	77.69568
628	5.225	904.70575	110.26515	1393.72424	771.06281	-28.61744	887.10400	757.92621	286.81863	875.98523	953.56488	157.87823	857.38232	860.35272	8.37433	431.72198	647.66431	276.22958	464.65646	977.06354	53.92586	65.60583	629.02271	276.93289	78.03060
629	5.233	899.35120	110.59930	1392.90991	766.28613	-28.63741	886.37433	751.97449	286.80103	875.10870	948.11115	158.61469	856.76447	857.19690	8.64651	431.21945	641.38324	275.58887	464.49832	976.74957	54.20039	65.95795	611.96582	277.05960	78.59544
630	5.242	893.94153	110.96265	1392.06653	761.45331	-28.61996	885.63202	745.98126	286.81885	874.19623	942.60681	159.38751	856.13495	853.97711	8.92842	430.70160	635.10547	274.99890	464.30637	976.43036	54.49095	66.32614	595.39612	277.08618	79.34513
631	5.250	888.47473	111.35369	1391.19507	756.56531	-28.55015	884.87329	739.94672	286.87341	873.24988	937.05194	160.19485	855.49292	850.69806	9.21465	430.17331	628.81335	274.45364	464.07455	976.10620	54.79518	66.71075	579.34698	277.01154	80.23420
632	5.258	882.95038	111.77153	1390.29749	751.62305	-28.41711	884.09558	733.87030	286.96509	872.27124	931.44653	161.03622	854.83600	847.36462	9.50087	429.63931	622.49255	273.95004	463.79739	975.77441	55.10909	67.11069	563.84778	276.83597	81.21733
633	5.267	877.36847	112.21490	1389.37610	746.62708	-28.21668	883.30023	727.75085	287.09534	871.26215	925.78992	161.91284	854.16089	843.98169	9.78353	429.10425	616.13080	273.48947	463.46988	975.43298	55.42605	67.52820	548.92383	276.56009	82.25094
634	5.275	871.72870	112.68206	1388.43481	741.57794	-27.94961	882.49194	721.58618	287.26736	870.22559	920.08038	162.82651	853.46411	840.55426	10.05850	428.57315	609.71802	273.07709	463.08682	975.08124	55.73646	67.96970	534.59583	276.18527	83.29515
635	5.283	866.02863	113.17293	1387.47803	736.47467	-27.61916	881.67639	715.37219	287.48447	869.16644	914.31396	163.77866	852.74341	837.08801	10.32080	428.05139	603.24731	272.71985	462.64285	974.71948	56.02805	68.44191	520.87946	275.71445	84.31413
636	5.292	860.26410	113.69032	1386.51074	731.31494	-27.23022	880.85748	709.10400	287.74915	868.09125	908.48468	164.77002	851.99817	833.58740	10.56576	427.54385	596.71692	272.42432	462.13342	974.34668	56.28786	68.94937	507.78589	275.15106	85.27460
637	5.300	854.43030	114.23882	1385.53748	726.09387	-26.78833	880.03687	702.77594	288.06213	867.00647	902.58594	165.80052	851.22974	830.05493	10.79044	427.05469	590.13025	272.19479	461.55533	973.96014	56.50431	69.49606	495.32233	274.49979	86.14490
638	5.308	848.52277	114.82362	1384.56287	720.80347	-26.29861	879.21393	696.38184	288.42126	865.91614	896.60962	166.86847	850.44141	826.49121	10.99339	426.58789	583.49573	272.03198	460.90619	973.55640	56.66750	70.08682	483.49542	273.76697	86.89274
639	5.317	842.53845	115.45053	1383.59045	715.43274	-25.76501	878.38745	689.91394	288.82147	864.82263	890.54645	167.97084	849.63873	822.89557	11.17313	426.14743	576.82690	271.93289	460.18396	973.13324	56.76939	70.72635	472.31635	272.95959	87.48058
640	5.325	836.47546	116.12511	1382.62305	709.96863	-25.18945	877.55676	683.36414	289.25732	863.72913	884.38629	169.10498	848.83002	819.26514	11.32798	425.73697	570.14197	271.89053	459.38651	972.68884	56.80513	71.41905	461.80225	272.08383	87.86581
641	5.333	830.33270	116.85133	1381.66187	704.39819	-24.57116	876.72229	676.72382	289.72546	862.64014	878.11963	170.27008	848.02472	815.59216	11.45725	425.35895	563.46265	271.89438	458.51016	972.22113	56.77380	72.17093	451.96863	271.14539	88.00847
642	5.342	824.10938	117.63194	1380.70667	698.70959	-23.90823	875.88660	669.98315	290.22531	861.56042	871.73608	171.46777	847.23157	811.86365	11.56180	425.01395	556.81085	271.93164	457.54883	971.72668	56.67717	72.99026	442.82214	270.15091	87.87851
643	5.350	817.80554	118.46988	1379.75562	692.89209	-23.19975	875.05420	663.13086	290.75916	860.49316	865.22430	172.70190	846.45764	808.06207	11.64355	424.70084	550.20691	271.98944	456.49313	971.20276	56.51734	73.88768	434.35852	269.10931	87.45813
644	5.358	811.42224	119.36914	1378.80505	686.93707	-22.44602	874.23035	656.15405	291.33066	859.43933	858.57196	173.97758	845.70795	804.16901	11.70433	424.41776	543.66919	272.05634	455.33136	970.64709	56.29643	74.87570	426.56543	268.03162	86.74180
645	5.367	804.96155	120.33476	1377.85156	680.83905	-21.64764	873.41895	649.03870	291.94388	858.39905	851.76813	175.29985	844.98535	800.16565	11.74495	424.16281	537.21423	272.12433	454.05310	970.05664	56.01878	75.96625	419.42188	266.92929	85.73473
646	5.375	798.42566	121.37192	1376.89368	674.59619	-20.80553	872.62231	641.77100	292.60284	857.37286	844.80457	176.67258	844.28949	796.03229	11.76498	423.93451	530.85541	272.19043	452.65320	969.42578	55.69160	77.16817	412.89954	265.81351	84.45161
647	5.383	791.81628	122.48407	1375.93274	668.20868	-19.92196	871.84180	634.33942	293.31104	856.36212	837.67627	178.09840	843.61749	791.74768	11.76330	423.73212	524.60339	272.25635	451.13361	968.74701	55.32162	78.48781	406.96118	264.69672	82.91860
648	5.392	785.13531	123.67283	1374.97327	661.67511	-19.00037	871.07770	626.73578	294.07175	855.37103	830.38257	179.57863	842.96484	787.29132	11.73907	423.55588	518.46466	272.32751	449.50586	968.01117	54.91217	79.93164	401.55957	263.59439	81.17688
649	5.400	778.38403	124.93861	1374.02417	654.99127	-18.04422	870.32971	618.95587	294.88928	854.41077	822.92761	181.11247	842.32629	782.64484	11.69201	423.40588	512.43909	272.41241	447.79391	967.20892	54.46262	81.50738	396.63843	262.52448	79.28375
650	5.408	771.56213	126.28014	1373.09949	648.15027	-17.05666	869.59723	611.00183	295.76892	853.50220	815.32190	182.69531	841.69788	777.78992	11.62296	423.28064	506.51904	272.52151	446.03613	966.33130	53.96766	83.22435	392.13281	261.50708	77.31148
651	5.417	764.66809	127.69402	1372.22046	641.14380	-16.04139	868.88025	602.88354	296.71576	852.67767	807.58191	184.31731	841.07904	772.70581	11.53413	423.17783	500.68811	272.66595	444.28662	965.37030	53.41635	85.09698	387.97107	260.56491	75.34479
652	5.425	757.69922	129.17473	1371.41418	633.96515	-15.00287	868.18103	594.62042	297.73407	851.98230	799.72876	185.96304	840.47632	767.36975	11.42725	423.09692	494.91901	272.85687	442.61606	964.31781	52.79188	87.14843	384.07996	259.72211	73.47347
653	5.433	750.65228	130.71436	1370.71338	626.61060	-13.94513	867.50519	586.24200	298.82605	851.47314	791.78571	187.61188	839.90564	761.75977	11.30192	423.04086	489.16992	273.10529	441.10855	963.16107	52.07315	89.40558	380.39343	259.00101	71.77835
654	5.442	743.52319	132.30238	1370.15259	619.07922	-12.86967	866.86267	577.78882	299.99121	851.21497	783.77563	189.23843	839.39227	755.85608	11.15669	423.01572	483.38318	273.42233	439.85364	961.87506	51.24072	91.88857	376.86487	258.41724	70.31506
655	5.450	736.30804	133.92566	1369.76367	611.37311	-11.77397	866.26813	569.31244	301.22504	851.27014	775.71960	190.81409	838.96936	749.64093	10.99051	423.02884	477.48810	273.81906	438.93234	960.42059	50.28411	94.60535	373.47961	257.97565	69.10441
656	5.458	729.00525	135.56813	1369.57068	603.49902	-10.65157	865.74017	560.86877	302.51941	851.68530	767.63672	192.31123	838.67688	743.09674	10.80203	423.08655	471.40900	274.30460	438.39886	958.74512	49.20496	97.55045	370.25562	257.67096	68.13551
657	5.467	721.61847	137.21181	1369.58582	595.47144	-9.49327	865.30066	552.50677	303.86594	852.48071	759.54407	193.70914	838.55542	736.20599	10.58764	423.19315	465.07898	274.88235	438.26413	956.78674	48.01580	100.70311	367.22437	257.49121	67.37727
658	5.475	714.15778	138.83920	1369.80737	587.31323	-8.28785	864.97205	544.25879	305.25919	853.64551	751.45465	194.99905	838.63678	728.95300	10.34068	423.35065	458.45886	275.54773	438.49146	954.48523	46.73358	104.03194	364.41125	257.41998	66.79001
659	5.483	706.64111	140.43521	1370.22278	579.05377	-7.02381	864.77545	536.13696	306.69608	855.13818	743.37714	196.18788	838.93518	721.32623	10.05361	423.55713	451.55627	276.28842	439.00958	951.79718	45.37022	107.50640	361.82983	257.43652	66.33568
660	5.492	699.09180	141.98782	1370.81189	570.72742	-5.69286	864.72815	528.13409	308.17343	856.89252	735.31671	197.29912	839.44556	713.31976	9.72107	423.80505	444.43420	277.08765	439.73676	948.69788	43.92944	111.10347	359.48633	257.51379	65.98460
661	5.500	691.53387	143.48790	1371.55151	562.37274	-4.29307	864.84229	520.22900	309.68680	858.82861	727.27618	198.36992	840.14563	704.93286	9.34043	424.08212	437.20367	277.92590	440.60025	945.17548	42.41132	114.80630	357.38525	257.61685	65.71586
662	5.508	683.98792	144.92857	1372.41577	554.03101	-2.82991	865.12317	512.39319	311.22964	860.86426	719.25684	199.44455	841.00079	696.16992	8.90930	424.37375	430.00354	278.77765	441.53955	941.22546	40.81855	118.60260	355.53064	257.70474	65.51489
663	5.517	676.46924	146.30441	1373.37878	545.74384	-1.31496	865.56873	504.59918	312.79160	862.92236	711.26099	200.56592	841.97284	687.04053	8.42364	424.66632	422.97754	279.60809	442.49930	936.84888	39.16140	122.48569	353.92346	257.73651	65.37236
664	5.525	668.98969	147.61176	1374.41455	537.54993	0.23789	866.16888	496.82758	314.35779	864.93372	703.29462	201.76747	843.02753	677.56042	7.87822	424.94919	416.25488	280.37671	443.42450	932.05200	37.46037	126.45605	352.55371	257.67889	65.28253
665	5.533	661.55847	148.84940	1375.49805	529.48096	1.81563	866.90625	489.07031	315.91141	866.83966	695.36938	203.06732	844.13727	667.74933	7.26804	425.21570	409.93799	281.04724	444.26343	926.84790	35.74549	130.51965	351.40137	257.51163	65.23920
666	5.542	654.18134	150.01881	1376.60474	521.55914	3.40451	867.75885	481.33167	317.43716	868.59326	687.50403	204.46550	845.27911	657.62970	6.58918	425.46390	404.09485	281.59982	444.97568	921.25464	34.05379	134.68481	350.44031	257.22821	65.23111
667	5.550	646.86047	151.12393	1377.71326	513.79620	4.98764	868.70264	473.62781	318.92291	870.16089	679.72333	205.94455	846.43243	647.22424	5.83887	425.69577	398.75439	282.03836	445.53882	915.29248	32.42800	138.96005	349.64392	256.83536	65.24187
668	5.558	639.59497	152.17111	1378.80652	506.19452	6.54631	869.71356	465.98401	320.36047	871.52399	672.05530	207.47304	847.57806	636.55438	5.01554	425.91556	393.90601	282.38910	445.94937	908.98114	30.91632	143.35323	348.98718	256.35425	65.25457
669	5.567	632.38135	153.16898	1379.87476	498.74835	8.06255	870.76837	458.43274	321.74512	872.68042	664.52802	209.00999	848.69781	625.64093	4.11901	426.12885	389.50305	282.69110	446.21909	902.33838	29.57070	147.87088	348.44531	255.82071	65.25648
670	5.575	625.21552	154.12794	1380.91455	491.44543	9.52041	871.84534	451.01025	323.07516	873.64453	657.16687	210.50893	849.77423	614.50415	3.14950	426.34207	385.46875	282.98483	446.37137	895.37885	28.44320	152.51688	347.99280	255.28130	65.24060
671	5.583	618.09460	155.05911	1381.92908	484.26953	10.90754	872.92438	443.75305	324.35175	874.44476	649.99268	211.92213	850.79102	603.16364	2.10699	426.56088	381.70911	283.30347	446.43909	888.11389	27.58158	157.28949	347.60620	254.78625	65.20480
672	5.592	611.01703	155.97276	1382.92480	477.20325	12.21664	873.98834	436.69421	325.57831	875.11908	643.01868	213.20554	851.73523	591.63672	0.99341	426.78864	378.12720	283.67007	446.46054	880.55170	27.02471	162.17886	347.26636	254.37946	65.14970
673	5.600	603.98370	156.87766	1383.90967	470.22974	13.44506	875.02356	429.85962	326.75946	875.70813	636.24890	214.32291	852.59991	579.93860	-0.18399	427.02606	374.63989	284.09824	446.47028	872.69678	26.79929	167.16644	346.95886	254.08745	65.07629
674	5.608	596.99902	157.78073	1384.88916	463.33618	14.59365	876.02173	423.26453	327.89941	876.24817	629.67786	215.24858	853.38538	568.08356	-1.41048	427.27179	371.19141	284.59302	446.48929	864.55005	26.91803	172.22531	346.67224	253.91405	64.98603
675	5.617	590.07056	158.68596	1385.86548	456.51392	15.66639	876.98029	416.90991	329.00168	876.76459	623.29285	215.96988	854.09888	556.08667	-2.66399	427.52261	367.76318	285.15146	446.52097	856.10876	27.37855	177.31854	346.39856	253.84358	64.88251
676	5.625	583.20886	159.59366	1386.83679	449.75842	16.66977	877.90198	410.78333	330.06900	877.26978	617.07520	216.48932	854.75269	543.96417	-3.91770	427.77585	364.37354	285.76419	446.55630	847.36646	28.16283	182.39725	346.13538	253.84888	64.77185
677	5.633	576.42395	160.50171	1387.79797	443.06787	17.61188	878.79425	404.86206	331.10370	877.76385	611.00378	216.82489	855.36151	531.73547	-5.14383	428.03320	361.06873	286.41705	446.58307	838.31476	29.23781	187.40126	345.88489	253.89886	64.66199
678	5.642	569.72449	161.40631	1388.74182	436.44141	18.50182	879.66772	399.11743	332.10712	878.23932	605.05884	217.00732	855.94012	519.42334	-6.31699	428.30228	357.90552	287.09088	446.59244	828.94489	30.55736	192.26196	345.65027	253.96501	64.56241
679	5.650	563.11694	162.30196	1389.66211	429.87976	19.34835	880.53564	393.52087	333.07925	878.68555	599.22607	217.07584	856.50256	507.05054	-7.41611	428.59534	354.93335	287.76044	446.58005	819.24847	32.06467	196.90648	345.43347	254.02498	64.48228
680	5.658	556.60510	163.18248	1390.55530	423.38477	20.15770	881.41254	388.04724	334.01874	879.09167	593.49744	217.07280	857.06213	494.63739	-8.42629	428.92923	352.18127	288.39566	446.54434	809.21619	33.69444	201.26244	345.23450	254.06322	64.42712
681	5.667	550.19202	164.04160	1391.42053	416.95911	20.93257	882.31244	382.68005	334.92398	879.44818	587.87012	217.03609	857.63202	482.20001	-9.33930	429.32553	349.65149	288.96802	446.48584	798.83453	35.37531	205.26068	345.05322	254.07042	64.39694
682	5.675	543.88025	164.87262	1392.25928	410.60547	21.67300	883.24597	377.41199	335.79459	879.74786	582.34338	216.99017	858.22485	469.75049	-10.15089	429.80682	347.31982	289.45923	446.40823	788.08673	37.03546	208.83636	344.88806	254.04335	64.38841
683	5.683	537.67126	165.66850	1393.07324	404.32593	22.37898	884.21838	372.24438	336.63211	879.98761	576.91589	216.94070	858.85120	457.29541	-10.85715	430.39087	345.14124	289.86517	446.31818	776.95630	38.61223	211.93254	344.73645	253.98535	64.39854
684	5.692	531.56494	166.42230	1393.86414	398.12122	23.05358	885.22937	367.18176	337.43979	880.16827	571.58643	216.87642	859.51752	444.83740	-11.45455	431.08890	343.06018	290.19211	446.22180	765.43384	40.06206	214.50502	344.59412	253.90523	64.42603
685	5.700	525.56055	167.12720	1394.63281	391.99280	23.70420	886.27393	362.23010	338.22116	880.29388	566.35535	216.77745	860.22260	432.37891	-11.94339	431.90759	341.02014	290.45050	446.12320	753.51892	41.36514	216.52449	344.45630	253.81340	64.46951
686	5.708	519.65686	167.77710	1395.37976	385.94360	24.34152	887.34265	357.39368	338.97870	880.37195	561.22351	216.62390	860.95587	419.92322	-12.32857	432.84937	338.97144	290.65146	446.02502	741.21960	42.52321	217.97540	344.31738	253.71747	64.52531
687	5.717	513.85095	168.36725	1396.10510	379.97815	24.97660	888.42242	352.67444	339.71371	880.41315	556.18872	216.39920	861.69794	407.47534	-12.61482	433.90997	336.87366	290.80505	445.92886	728.54822	43.55293	218.85437	344.17346	253.62180	64.58752
688	5.725	508.13916	168.89423	1396.80896	374.10205	25.61846	889.49945	348.07043	340.42627	880.42865	551.24133	216.09013	862.42267	395.04492	-12.80229	435.07941	334.69556	290.91968	445.83560	715.51843	44.47799	219.16951	344.02197	253.52943	64.64999
689	5.733	502.51733	169.35646	1397.49084	368.32007	26.27233	890.56104	343.57373	341.11502	880.42749	546.36487	215.68965	863.10071	382.64624	-12.88404	436.34457	332.41577	291.00192	445.74664	702.14172	45.32242	218.93851	343.86316	253.44254	64.70768
690	5.742	496.98022	169.75545	1398.14917	362.63831	26.93820	891.59644	339.17029	341.77734	880.41602	541.54102	215.20299	863.70355	370.28638	-12.84452	437.68869	330.02478	291.05609	445.66403	688.42737	46.10538	218.18500	343.69934	253.36154	64.75687
691	5.750	491.52246	170.09581	1398.78015	357.06421	27.60987	892.59680	334.84155	342.40909	880.39734	536.75586	214.65001	864.20807	357.95557	-12.66463	439.09201	327.52515	291.08429	445.58762	674.38269	46.83752	216.93559	343.53479	253.28564	64.79532
692	5.758	486.13770	170.38332	1399.37854	351.60620	28.27378	893.55688	330.56653	343.00452	880.37103	532.00415	214.06012	864.60242	345.63745	-12.33064	440.53839	324.93225	291.08713	445.51385	660.01453	47.51917	215.21907	343.37292	253.21375	64.82274
693	5.767	480.82092	170.62289	1399.93945	346.26831	28.90882	894.47748	326.32483	343.55670	880.33441	527.28833	213.46385	864.88855	333.32715	-11.83837	442.02042	322.27197	291.06638	445.43741	645.32874	48.14062	213.06604	343.21521	253.14513	64.84041
694	5.775	475.56799	170.81816	1400.46045	341.04712	29.49156	895.36414	322.09949	344.05893	880.28442	522.61194	212.88699	865.07806	321.03516	-11.19302	443.53900	319.57690	291.02591	445.35239	630.33142	48.68389	210.50816	343.06189	253.07947	64.85027
695	5.783	470.37634	170.97197	1400.94177	335.93372	30.00467	896.22253	317.87720	344.50653	880.21942	517.97461	212.34798	865.18732	308.78479	-10.40819	445.10095	316.88000	290.97092	445.25287	615.02771	49.12584	207.57759	342.91223	253.01697	64.85457
696	5.792	465.24316	171.08670	1401.38489	330.91650	30.44145	897.05493	313.64783	344.89734	880.13892	513.37280	211.85658	865.23462	296.60791	-9.50419	446.71808	314.21082	290.90659	445.13388	599.42334	49.44282	204.30637	342.76538	252.95802	64.85612
697	5.800	460.16528	171.16400	1401.79150	325.98279	30.80415	897.86090	309.40417	345.23135	880.04218	508.80200	211.41425	865.23810	284.54187	-8.50472	448.40488	311.59143	290.83710	444.99265	583.52502	49.61572	200.72536	342.62036	252.90277	64.85811
698	5.808	455.13965	171.20490	1402.16309	321.11841	31.09998	898.63904	305.14270	345.51059	879.92761	504.25671	211.01509	865.21332	272.62659	-7.43309	450.17389	309.03564	290.76462	444.82898	567.34106	49.63291	196.86430	342.47546	252.85059	64.86346
699	5.817	450.16272	171.21078	1402.50037	316.30847	31.33799	899.38843	300.86328	345.73926	879.79388	499.73193	210.64706	865.17194	260.89807	-6.31027	452.03040	306.55029	290.68866	444.64545	550.87927	49.49030	192.75188	342.32983	252.79999	64.87392
700	5.825	445.23022	171.18443	1402.80200	311.53784	31.52756	900.10950	296.56787	345.92380	879.64069	495.22290	210.29454	865.12152	249.38501	-5.15488	453.96896	304.13757	290.60718	444.44769	534.14648	49.19072	188.41457	342.18311	252.74895	64.88940
701	5.833	440.33704	171.12881	1403.06592	306.79248	31.67747	900.80353	292.26050	346.07190	879.46838	490.72656	209.94183	865.06604	238.10876	-3.98283	455.97293	301.79688	290.51862	444.24304	517.14844	48.74342	183.87653	342.03625	252.69568	64.90791
702	5.842	435.47852	171.04543	1403.29028	302.05981	31.79517	901.47089	287.94653	346.19009	879.27710	486.24011	209.57558	865.00598	227.08203	-2.80502	458.01715	299.52551	290.42310	444.03799	499.88892	48.16400	179.16068	341.89160	252.63870	64.92602
703	5.850	430.65161	170.93414	1403.47388	297.32886	31.88645	902.11096	283.63232	346.28226	879.06720	481.76123	209.18501	864.93884	216.30835	-1.62564	460.07126	297.32080	290.32123	443.83545	482.37158	47.47402	174.28938	341.75208	252.57707	64.93999
704	5.858	425.85315	170.79422	1403.61499	292.58862	31.95558	902.72247	279.32324	346.35059	878.83954	477.28528	208.76192	864.85925	205.78638	-0.44509	462.10416	295.17969	290.21286	443.63358	464.59985	46.69907	169.28493	341.62012	252.51089	64.94719
705	5.867	421.08069	170.62509	1403.71240	287.82910	32.00559	903.30267	275.02466	346.39679	878.59503	472.80542	208.30061	864.76007	195.52026	0.73418	464.09286	293.09814	290.09775	443.42825	446.57727	45.86632	164.17036	341.49609	252.44150	64.94653
706	5.875	416.33118	170.42642	1403.76563	283.04175	32.03916	903.84637	270.74182	346.42300	878.33423	468.31519	207.79843	864.63507	185.52234	1.90570	466.02649	291.06812	289.97711	443.21631	428.30627	45.00247	158.96986	341.37964	252.37076	64.93777
707	5.883	411.60022	170.19843	1403.77539	278.21973	32.05989	904.34650	266.48059	346.43219	878.05701	463.80896	207.25595	864.48096	175.80408	3.06201	467.89822	289.07971	289.85300	442.99603	409.78992	44.13166	153.70975	341.27063	252.30066	64.92107
708	5.892	406.88245	169.94193	1403.74194	273.35693	32.07284	904.79596	262.24609	346.42828	877.76270	459.28333	206.67584	864.29828	166.37012	4.19609	469.69720	287.12280	289.72693	442.76620	391.03564	43.27311	148.42017	341.16895	252.23271	64.89804
709	5.900	402.17273	169.65776	1403.66479	268.44922	32.08352	905.18903	258.04114	346.41559	877.45032	454.73682	206.06104	864.09045	157.21997	5.30015	471.40900	285.18872	289.59991	442.52600	372.05884	42.43736	143.13498	341.07544	252.16742	64.87210
710	5.908	397.46704	169.34578	1403.54285	263.49536	32.09591	905.52155	253.86548	346.39743	877.11896	450.17041	205.41409	863.86292	148.35254	6.36517	473.01852	283.26978	289.47305	442.27570	352.88440	41.62298	137.89215	340.99133	252.10420	64.84717
711	5.917	392.76282	169.00493	1403.37476	258.49634	32.11124	905.79095	249.71533	346.37567	876.76782	445.58643	204.73764	863.62170	139.76501	7.38247	474.51184	281.35706	289.34601	442.01581	333.54626	40.81845	132.73448	340.91748	252.04219	64.82634
712	5.925	388.05798	168.63408	1403.16040	253.45300	32.12851	905.99615	245.58459	346.35068	876.39642	440.98718	204.03448	863.37213	131.45129	8.34505	475.87659	279.44141	289.21576	441.74619	314.08411	40.00644	127.70806	340.85364	251.98105	64.81226
713	5.933	383.34937	168.23264	1402.90149	248.36511	32.14635	906.13617	241.46594	346.32196	876.00299	436.37378	203.30746	863.11896	123.40247	9.24696	477.10281	277.51184	289.07770	441.46674	294.54041	39.16610	122.85950	340.79810	251.92120	64.80779
714	5.942	378.63318	167.80034	1402.59998	243.23340	32.16462	906.20880	237.35181	346.28873	875.58508	431.74536	202.55916	862.86530	115.60974	10.08221	478.18314	275.55664	288.92673	441.17676	274.95715	38.27731	118.23225	340.74878	251.86279	64.81578
715	5.950	373.90515	167.33627	1402.25684	238.06030	32.18465	906.21002	233.23572	346.24945	875.14056	427.09985	201.79237	862.61090	108.06628	10.84540	479.11121	273.56555	288.75677	440.87369	255.37585	37.32761	113.86127	340.70300	251.80466	64.83836
716	5.958	369.15991	166.83842	1401.87231	232.84802	32.20692	906.13580	229.11304	346.20157	874.66876	422.43555	201.01074	862.35236	100.76599	11.53301	479.88159	271.53088	288.56238	440.55359	235.83289	36.31433	109.77245	340.65784	251.74460	64.87695
717	5.967	364.39294	166.30434	1401.44666	227.59766	32.22849	905.98358	224.98059	346.14206	874.16931	417.75171	200.21872	862.08527	93.70349	12.14343	480.49091	269.44775	288.34177	440.21402	216.36084	35.24113	105.98601	340.61023	251.68063	64.93221
718	5.975	359.60022	165.73239	1400.97986	222.31030	32.24315	905.75171	220.83472	346.06796	873.64124	413.04602	199.42123	861.80499	86.87305	12.67635	480.93930	267.31335	288.09668	439.85449	196.98840	34.11483	102.51766	340.55713	251.61107	65.00347
719	5.983	354.77942	165.12228	1400.47217	216.98926	32.24348	905.43750	216.66980	345.97614	873.08307	408.31335	198.62360	861.50732	80.26892	13.13319	481.23026	265.12708	287.82977	439.47525	177.74158	32.94330	99.37843	340.49634	251.53439	65.08844
720	5.992	349.92920	164.47458	1399.92395	211.63940	32.22270	905.03711	212.47925	345.86316	872.49335	403.54785	197.83038	861.18811	73.88330	13.51767	481.36880	262.88794	287.54440	439.07739	158.64514	31.73260	96.57577	340.42578	251.44913	65.18367
721	6.000	345.04895	163.78952	1399.33459	206.26440	32.17633	904.54590	208.25549	345.72604	871.87097	398.74524	197.04486	860.84222	67.70886	13.83474	481.35941	260.59155	287.24582	438.66327	139.72620	30.48476	94.11433	340.34424	251.35362	65.28511
722	6.008	340.13794	163.06599	1398.70374	200.86621	32.10271	903.96039	203.99158	345.56329	871.21631	393.90417	196.26959	860.46393	61.73938	14.08928	481.20535	258.23169	286.93988	438.23526	121.01624	29.19751	91.99663	340.25134	251.24553	65.38788
723	6.017	335.19592	162.30095	1398.03137	195.44409	32.00197	903.27893	199.68091	345.37582	870.53204	389.02466	195.50670	860.04962	55.96997	14.28623	480.90997	255.80237	286.63107	437.79425	102.55017	27.86599	90.22411	340.14722	251.12227	65.48615
724	6.025	330.22205	161.48955	1397.31812	189.99634	31.87456	902.50250	195.31848	345.16602	869.82239	384.10571	194.75684	859.59796	50.39514	14.43127	480.47800	253.29932	286.32147	437.33865	84.36389	26.48473	88.79657	340.03137	250.98219	65.57372
725	6.033	325.21350	160.62610	1396.56519	184.52063	31.72005	901.63464	190.90039	344.93542	869.09113	379.14526	194.01875	859.10925	45.00671	14.53094	479.91531	250.71851	286.01038	436.86469	66.49524	25.04801	87.71028	339.90320	250.82553	65.64521
726	6.042	320.16797	159.70609	1395.77417	179.01465	31.53761	900.68109	186.42310	344.68359	868.34015	374.14038	193.28941	858.58417	39.79321	14.59176	479.22839	248.05664	285.69574	436.36789	48.98499	23.55048	86.95647	339.76233	250.65500	65.69753
727	6.050	315.08289	158.72769	1394.94714	173.47571	31.32746	899.64911	181.88440	344.40945	867.57013	369.08850	192.56441	858.02344	34.73914	14.61881	478.42416	245.31055	285.37543	435.84467	31.87817	21.99139	86.51826	339.60901	250.47606	65.73101
728	6.058	309.95435	157.69162	1394.08618	167.90076	31.09098	898.54651	177.28540	344.11191	866.78223	363.98755	191.83879	857.42773	29.82483	14.61487	477.50995	242.47778	285.04721	435.29248	15.22510	20.38007	86.36712	339.44324	250.29630	65.75069
729	6.067	304.77893	156.60030	1393.19373	162.28540	30.82872	897.38141	172.63110	343.79007	865.97858	358.83667	191.10764	856.79883	25.02686	14.57985	476.49319	239.55798	284.70807	434.71069	-0.91858	18.73717	86.46220	339.26477	250.12364	65.76711
730	6.075	299.55457	155.45676	1392.27258	156.62451	30.53934	896.16162	167.92871	343.44342	865.16211	353.63672	190.36555	856.13989	20.32104	14.51066	475.38046	236.55396	284.35468	434.10120	-16.49597	17.08950	86.75399	339.07312	249.96432	65.79431
731	6.083	294.28113	154.26300	1391.32727	150.91089	30.22039	894.89459	163.18494	343.07214	864.33618	348.38867	189.60660	855.45520	15.68518	14.40178	474.17752	233.47144	283.98566	433.46838	-31.45251	15.46269	87.18848	338.86841	249.82202	65.84566
732	6.092	288.96033	153.01810	1390.36353	145.13550	29.86944	893.58850	158.40442	342.67703	863.50482	343.09192	188.82480	854.74963	11.09973	14.24521	472.89047	230.31860	283.60364	432.81882	-45.73621	13.87839	87.70822	338.65149	249.69862	65.93156
733	6.100	283.59412	151.71915	1389.38806	139.28931	29.48473	892.25299	153.59119	342.25821	862.67151	337.74561	188.01410	854.02771	6.54968	14.03084	471.52713	227.10474	283.21625	432.16113	-59.29602	12.35567	88.25280	338.42346	249.59557	66.05952
734	6.108	278.18457	150.36368	1388.40710	133.36414	29.06592	890.89886	148.74841	341.81436	861.83820	332.34851	187.16742	853.29468	2.02161	13.74916	470.09656	223.84131	282.83374	431.50531	-72.07947	10.91182	88.76100	338.18457	249.51346	66.23424
735	6.117	272.73401	148.95128	1387.42590	127.35498	28.61480	889.53644	143.87878	341.34387	861.00659	326.89844	186.27631	852.55701	-2.49524	13.39489	468.60675	220.54004	282.46637	430.86090	-84.03479	9.56221	89.17287	337.93481	249.45132	66.45747
736	6.125	267.24231	147.48351	1386.44690	121.25806	28.13536	888.17493	138.98169	340.84665	860.18018	321.39160	185.33179	851.82098	-7.01038	12.96898	467.06326	217.21130	282.12170	430.23514	-95.11536	8.32102	89.43033	337.67383	249.40671	66.72874
737	6.133	261.70313	145.96399	1385.46838	115.07019	27.63306	886.82208	134.05493	340.32449	859.36469	315.82178	184.32536	851.09149	-11.53064	12.47816	465.46936	213.86108	281.80301	429.63275	-105.28271	7.20225	89.47762	337.40295	249.37611	67.04691
738	6.142	256.10303	144.39926	1384.48291	108.78931	27.11386	885.48474	129.09595	339.77991	858.56830	310.18262	183.24892	850.37311	-16.06055	11.93306	463.82599	210.48950	281.50946	429.05896	-114.50903	6.21957	89.26404	337.12317	249.35657	67.41273
739	6.150	250.42590	142.79807	1383.48218	102.41223	26.58276	884.16888	124.10071	339.21524	857.80072	304.46814	182.09444	849.67084	-20.60254	11.34696	462.13177	207.09070	281.23788	428.52127	-122.77625	5.38547	88.74946	336.83447	249.34882	67.83124
740	6.158	244.66479	141.16531	1382.46387	95.93103	26.04247	882.88049	119.06323	338.63168	857.07269	298.67273	180.85434	848.99072	-25.15564	10.73486	460.38446	203.65381	280.98285	428.02863	-130.07825	4.70917	87.90924	336.53577	249.35847	68.31158
741	6.167	238.82874	139.49725	1381.43567	89.33496	25.49330	881.62537	113.97546	338.02814	856.39459	292.79053	179.52229	848.33905	-29.71484	10.11202	458.58365	200.16675	280.73755	427.58951	-136.42346	4.19372	86.73681	336.22412	249.39343	68.86549
742	6.175	232.93469	137.78607	1380.41113	82.61499	24.93311	880.41040	108.82971	337.40005	855.77435	286.81519	178.09435	847.72144	-34.26978	9.49288	456.73105	196.61621	280.49582	427.21054	-141.83911	3.83307	85.24637	335.89441	249.46082	69.50542
743	6.183	226.99609	136.02750	1379.40527	75.76538	24.35709	879.24646	103.61804	336.73953	855.21545	280.73987	176.57024	847.14288	-38.80481	8.89058	454.82993	192.98694	280.25275	426.89542	-146.37476	3.60996	83.47699	335.53906	249.56619	70.24315
744	6.192	221.02185	134.22243	1378.43347	68.78540	23.75823	878.14990	98.33093	336.03708	854.71722	274.55786	174.95459	846.60864	-43.29822	8.31531	452.88852	189.26050	280.00253	426.64462	-150.10901	3.49668	81.49508	335.14587	249.71312	71.08905
745	6.200	215.01929	132.37471	1377.51270	61.68018	23.12831	877.14331	92.95520	335.28384	854.27667	268.26550	173.25754	846.12512	-47.72461	7.77144	450.92621	185.41565	279.73639	426.45602	-153.15198	3.45998	79.39169	334.69910	249.90204	72.05235
746	6.208	208.99512	130.48883	1376.65967	54.46191	22.45896	876.25653	87.47546	334.47336	853.89136	261.86365	171.49521	845.70093	-52.05725	7.25476	448.97595	181.42871	279.44141	426.32672	-155.64441	3.46774	77.27328	334.18164	250.12936	73.14149
747	6.217	202.95300	128.56818	1375.89136	47.15100	21.74321	875.52698	81.87610	333.60175	853.56158	255.35913	169.68996	845.34949	-56.27429	6.75127	447.08353	177.27356	279.10175	426.25488	-157.74976	3.49369	75.24933	333.57654	250.38834	74.36517
748	6.225	196.89355	126.61440	1375.22607	39.77588	20.97615	874.99701	76.14246	332.66684	853.28955	248.76294	167.86908	845.08905	-60.36426	6.23846	445.30624	172.92383	278.70172	426.24069	-159.63855	3.51992	73.41788	332.86902	250.67113	75.73264
749	6.233	190.81458	124.62838	1374.68213	32.37207	20.15433	874.70782	70.26184	331.66812	853.07983	242.09021	166.06250	844.94244	-64.33118	5.68860	443.70996	168.35291	278.22964	426.28635	-161.46130	3.53750	71.84909	332.04553	250.97072	77.25313
750	6.242	184.71155	122.61203	1374.27722	24.97815	19.27502	874.69165	64.22595	330.60764	852.94061	235.35791	164.30157	844.93481	-68.20081	5.07340	442.36154	163.53577	277.68024	426.39508	-163.31702	3.54225	70.57253	331.09521	251.28189	78.93575
751	6.250	178.58032	120.56953	1374.02563	17.63232	18.33530	874.96484	58.03186	329.48877	852.88379	228.58362	162.61789	845.08997	-72.02380	4.36972	441.31744	158.45044	277.05460	426.57031	-165.22852	3.52784	69.57657	330.00903	251.60106	80.78937
752	6.258	172.41980	118.50792	1373.93567	10.36719	17.33021	875.52417	51.68420	328.31345	852.92352	221.78320	161.03905	845.42450	-75.87488	3.56449	440.61285	153.07886	276.35947	426.81339	-167.15466	3.48326	68.82199	328.77808	251.92599	82.82110
753	6.267	166.23279	116.43706	1374.01050	3.20630	16.25141	876.34869	45.19336	327.08096	853.07355	214.97046	159.58307	845.94354	-79.83850	2.65683	440.25583	147.40833	275.60797	427.12296	-169.03040	3.39596	68.26097	327.39246	252.25650	85.03458
754	6.275	160.02612	114.36864	1374.24878	-3.83716	15.08875	877.40656	38.57410	325.78906	853.34418	208.15515	158.25481	846.63934	-83.98511	1.65766	440.22800	141.43335	274.82040	427.49576	-170.80615	3.25836	67.85065	325.84094	252.59509	87.42949
755	6.283	153.80762	112.31453	1374.64551	-10.76074	13.83433	878.66272	31.84363	324.43469	853.74133	201.34424	157.04477	847.49353	-88.34900	0.58739	440.49222	135.15576	274.02234	427.92761	-172.46045	3.07363	67.55841	324.10999	252.94633	90.00151
756	6.292	147.58521	110.28577	1375.19275	-17.57288	12.48467	880.08344	25.02161	323.01382	854.26740	194.54309	155.93004	848.48157	-92.92261	-0.52847	441.00293	128.58276	273.24051	428.41333	-173.99231	2.85742	67.36185	322.18494	253.31540	92.74284
757	6.300	141.36829	108.29233	1375.87988	-24.29004	11.03981	881.63745	18.13025	321.52179	854.92163	187.75439	154.87743	849.57562	-97.66687	-1.66318	441.71121	121.72461	272.50095	428.94693	-175.41003	2.63591	67.24448	320.04956	253.70622	95.64301
758	6.308	135.16699	106.34367	1376.69324	-30.93481	9.50224	883.29498	11.19214	319.95432	855.69794	180.97632	153.84760	850.74603	-102.52795	-2.79013	442.56393	114.59302	271.82913	429.52206	-176.72290	2.44095	67.19189	317.68787	254.11905	98.68777
759	6.317	128.99036	104.44965	1377.61646	-37.53198	7.87829	885.02533	4.22778	318.30853	856.58459	174.20361	152.79967	851.96307	-107.45081	-3.88387	443.50262	107.20142	271.24857	430.13199	-177.94189	2.30249	67.19119	315.08728	254.54895	101.85827
760	6.325	122.84766	102.62045	1378.63037	-44.10535	6.17937	886.79529	-2.74561	316.58521	857.56610	167.43176	151.69643	853.19940	-112.38489	-4.92242	444.46622	99.56543	270.77884	430.76938	-179.08057	2.24147	67.23090	312.23914	254.98671	105.13312
761	6.333	116.74841	100.86497	1379.71277	-50.67590	4.42050	888.56903	-9.71143	314.79123	858.62555	160.65796	150.50876	854.43127	-117.28918	-5.89033	445.39935	91.70264	270.43640	431.42682	-180.15515	2.26595	67.30035	309.13916	255.42062	108.49218
762	6.342	110.70020	99.18842	1380.83911	-57.25903	2.61741	890.31024	-16.65222	312.94067	859.74603	153.88220	149.21736	855.63763	-122.13232	-6.78229	446.26126	83.63354	270.23694	432.09848	-181.17908	2.37125	67.39015	305.78857	255.83777	111.91950
763	6.350	104.70935	97.59152	1381.98364	-63.86230	0.78479	891.98682	-23.54871	311.05197	860.91119	147.10767	147.81239	856.80023	-126.89038	-7.60542	447.02945	75.38184	270.19577	432.78003	-182.15955	2.54382	67.49185	302.19238	256.22614	115.40460
764	6.358	98.77979	96.07176	1383.12256	-70.48523	-1.06345	893.57483	-30.38306	309.14410	862.10382	140.34277	146.29364	857.90430	-131.54529	-8.37873	447.69519	66.96985	270.32413	433.46619	-183.09656	2.76592	67.59662	298.35791	256.57684	118.94324
765	6.367	92.91357	94.62460	1384.23535	-77.11902	-2.91385	895.06006	-37.14160	307.23355	863.30359	133.60193	144.67017	858.93787	-136.08484	-9.13034	448.25726	58.41199	270.62393	434.14920	-183.98450	3.01933	67.69464	294.29285	256.88486	122.53871
766	6.375	87.11279	93.24426	1385.30566	-83.74817	-4.75461	896.43823	-43.81482	305.33295	864.48657	126.90405	142.95883	859.89154	-140.50183	-9.89258	448.71957	49.71082	271.08420	434.81863	-184.81335	3.28892	67.77454	290.00464	257.14764	126.20277
767	6.383	81.37769	91.92358	1386.32251	-90.35254	-6.57652	897.71362	-50.39551	303.45197	865.62793	120.27051	141.18269	860.75842	-144.79651	-10.69489	449.09283	40.85632	271.68106	435.46057	-185.57214	3.56475	67.82260	285.49878	257.36279	129.95526
768	6.392	75.70605	90.65395	1387.28027	-96.91040	-8.37259	898.89728	-56.87732	301.59875	866.70575	113.72351	139.36929	861.53467	-148.97705	-11.55794	449.39648	31.82666	272.38135	436.05780	-186.25171	3.83817	67.82660	280.77747	257.52496	133.82161
769	6.400	70.09314	89.42604	1388.17834	-103.40100	-10.13678	900.00439	-63.25378	299.78159	867.70300	107.28369	137.54846	862.21912	-153.05835	-12.49133	449.65659	22.59143	273.14792	436.59195	-186.84729	4.09594	67.78284	275.83545	257.62323	137.82813
770	6.408	64.53308	88.23151	1389.01941	-109.80640	-11.86214	901.05133	-69.51782	298.00922	868.60950	100.96826	135.74960	862.81262	-157.05591	-13.49446	449.89804	13.11597	273.94394	437.04718	-187.35791	4.32230	67.69719	270.65808	257.64096	141.99664
771	6.417	59.01892	87.06454	1389.80884	-116.11169	-13.54018	902.05133	-75.66272	296.29059	869.42316	94.78918	133.99776	863.31757	-160.97864	-14.55829	450.13568	3.36572	274.73547	437.41479	-187.78638	4.50408	67.58075	265.22083	257.55771	146.34100
772	6.425	53.54651	85.92284	1390.55566	-122.30554	-15.16304	903.01141	-81.68274	294.63391	870.14972	88.75171	132.30954	863.73785	-164.82581	-15.66691	450.37137	-6.68726	275.49341	437.69531	-188.13831	4.62923	67.44803	259.49475	257.35257	150.86572
773	6.433	48.11487	84.80759	1391.27185	-128.38062	-16.72580	903.93286	-87.57361	293.04608	870.80078	82.85413	130.69232	864.07941	-168.58752	-16.80009	450.59836	-17.05896	276.19342	437.89630	-188.42126	4.68657	67.31564	253.45093	257.00580	155.56476
774	6.442	42.72473	83.72158	1391.96851	-134.33398	-18.22624	904.81299	-93.33264	291.53192	871.39093	77.08960	129.14563	864.34967	-172.24622	-17.93689	450.80823	-27.74951	276.81549	438.03021	-188.64368	4.67225	67.19751	247.06421	256.49783	160.41885
775	6.450	37.37744	82.66707	1392.65320	-140.16760	-19.66370	905.64655	-98.95874	290.09378	871.93555	71.44922	127.66292	864.55780	-175.77820	-19.05825	450.99417	-38.74243	277.34335	438.11401	-188.81470	4.59422	67.10042	240.31482	255.80727	165.39192
776	6.458	32.07373	81.64545	1393.33130	-145.88525	-21.03895	906.42731	-104.45190	288.73178	872.44983	65.92639	126.23444	864.71478	-179.15613	-20.14730	451.15030	-50.00354	277.76550	438.17004	-188.94385	4.47017	67.02390	233.18567	254.91187	170.42981
777	6.467	26.81458	80.65791	1394.00696	-151.48950	-22.35422	907.15057	-109.81360	287.44458	872.94867	60.51550	124.85126	864.83203	-182.35486	-21.18882	451.27045	-61.48242	278.07721	438.22702	-189.04041	4.32247	66.96323	225.66187	253.79471	175.46387
778	6.475	21.60266	79.70583	1394.68396	-156.98059	-23.61279	907.81470	-115.04834	286.22943	873.44672	55.21130	123.50848	864.91937	-185.35474	-22.16999	451.34943	-73.11694	278.28113	438.31976	-189.11243	4.17341	66.91339	217.73096	252.45398	180.41641
779	6.483	16.44275	78.79111	1395.36499	-162.35596	-24.81922	908.42169	-120.16846	285.08200	873.95740	50.00793	122.20774	864.98523	-188.14612	-23.08257	451.38559	-84.83875	278.38556	438.48645	-189.16589	4.04095	66.87148	209.38098	250.90923	185.20258
780	6.492	11.34216	77.91583	1396.05115	-167.61169	-25.98020	908.97552	-125.19275	283.99786	874.49377	44.89893	120.95779	865.03796	-190.73010	-23.92472	451.38303	-96.57727	278.40222	438.76520	-189.20520	3.93621	66.83636	200.59851	249.20105	189.72961
781	6.500	6.30774	77.08104	1396.74219	-172.74292	-27.10477	909.48132	-130.14246	282.97318	875.06812	39.87915	119.77247	865.08630	-193.11877	-24.70109	451.35138	-108.26685	278.34622	439.19156	-189.23474	3.86309	66.80756	191.36829	247.38698	193.89941
782	6.508	1.34473	76.28596	1397.43640	-177.74353	-28.20311	909.94385	-135.03796	282.00433	875.69025	34.94543	118.66830	865.13983	-195.33411	-25.42099	451.30276	-119.85132	278.23453	439.79526	-189.25891	3.81992	66.78452	181.67603	245.53494	197.61392
783	6.517	-3.54382	75.52879	1398.13196	-182.60815	-29.28417	910.36621	-139.89795	281.08740	876.36676	30.09546	117.66304	865.20776	-197.40564	-26.09503	451.24774	-131.28687	278.08057	440.59409	-189.28137	3.80120	66.76703	171.51245	243.71487	200.78091
784	6.525	-8.35693	74.80800	1398.82617	-187.33215	-30.35458	910.74915	-144.73865	280.21872	877.10046	25.32446	116.77348	865.29718	-199.36694	-26.73113	451.19226	-142.54236	277.88937	441.58829	-189.30396	3.79841	66.75601	160.87573	241.99066	203.31873
785	6.533	-13.09473	74.12303	1399.51624	-191.91418	-31.41911	911.09283	-149.57202	279.39441	877.89087	20.62573	116.01292	865.41315	-201.25049	-27.33255	451.13657	-153.60010	277.65927	442.76196	-189.32715	3.80214	66.75304	149.77063	240.41399	205.16074
786	6.542	-17.75867	73.47397	1400.19861	-196.35742	-32.48065	911.39825	-154.40405	278.60950	878.73340	15.99170	115.38888	865.55835	-203.08362	-27.89913	451.07697	-164.45605	277.38708	444.08939	-189.35022	3.80541	66.75836	138.20752	239.02075	206.25864
787	6.550	-22.35156	72.86110	1400.86804	-200.66833	-33.53971	911.66687	-159.23450	277.85733	879.61945	11.41663	114.90180	865.73285	-204.88464	-28.43070	451.00888	-175.11694	277.07092	445.54053	-189.37305	3.80538	66.77020	126.19922	237.82961	206.58456
788	6.558	-26.87756	72.28445	1401.51831	-204.85571	-34.59407	911.89954	-164.05957	277.13055	880.53711	6.89612	114.54501	865.93329	-206.66272	-28.92951	450.92865	-185.59595	276.70947	447.08398	-189.39648	3.80313	66.78584	113.75940	236.84288	206.13123
789	6.567	-31.34094	71.74417	1402.14319	-208.92969	-35.63834	912.09692	-168.87244	276.42322	881.47241	2.42834	114.30492	866.15320	-208.42029	-29.39880	450.83411	-195.90552	276.30112	448.68817	-189.42200	3.80255	66.80278	100.89954	236.05005	204.91061
790	6.575	-35.74609	71.24098	1402.73767	-212.90186	-36.66395	912.26001	-173.66357	275.73251	882.41016	-1.98596	114.16203	866.38324	-210.15857	-29.84020	450.72614	-206.05481	275.84372	450.32230	-189.45105	3.80796	66.81946	87.62866	235.43283	202.95166
791	6.583	-40.09692	70.77654	1403.29700	-216.78589	-37.66059	912.39026	-178.42114	275.05814	883.33423	-6.34460	114.09357	866.61230	-211.87964	-30.25416	450.60886	-216.04749	275.33701	451.95850	-189.48523	3.82257	66.83594	73.95361	234.96991	200.29761
792	6.592	-44.39661	70.35353	1403.81689	-220.59558	-38.61860	912.48920	-183.13306	274.40189	884.22968	-10.64490	114.07632	866.82880	-213.58655	-30.64166	450.48767	-225.88269	274.78598	453.57443	-189.52441	3.84855	66.85402	59.87952	234.64098	197.00412
793	6.600	-48.64905	69.97548	1404.29407	-224.34448	-39.53030	912.55792	-187.78967	273.76801	885.08459	-14.88525	114.08899	867.02191	-215.28186	-31.00404	450.36646	-235.55457	274.20166	455.15530	-189.56799	3.88731	66.87608	45.41174	234.42995	193.13623
794	6.608	-52.85803	69.64575	1404.72742	-228.04492	-40.38970	912.59650	-192.38611	273.16211	885.89020	-19.06628	114.11499	867.18274	-216.96765	-31.34179	450.24655	-245.05237	273.59915	456.69379	-189.61487	3.93968	66.90353	30.55811	234.32780	188.76526
795	6.617	-57.02734	69.36697	1405.11768	-231.70740	-41.19218	912.60425	-196.92224	272.58945	886.63922	-23.19189	114.14473	867.30579	-218.64685	-31.65441	450.12729	-254.36377	272.99524	458.18790	-189.66589	4.00581	66.93642	15.32813	234.33554	183.96654
796	6.625	-61.16138	69.14215	1405.46753	-235.34167	-41.93562	912.58105	-201.40051	272.05408	887.32629	-27.26831	114.17535	867.38983	-220.32153	-31.94097	450.00699	-263.47583	272.40619	459.63861	-189.72107	4.08520	66.97310	-0.26550	234.46434	178.81848
797	6.633	-65.26501	68.97525	1405.77991	-238.95642	-42.62041	912.52869	-205.82361	271.55923	887.94897	-31.30164	114.20799	867.43866	-221.99329	-32.20034	449.88351	-272.37769	271.84595	461.04785	-189.78015	4.17688	67.01031	-16.20654	234.73126	173.40054
798	6.642	-69.34436	68.86937	1406.05786	-242.55908	-43.24804	912.45093	-210.19482	271.10706	888.50763	-35.29785	114.24488	867.46027	-223.66150	-32.43169	449.75525	-281.06079	271.32489	462.41812	-189.83997	4.27879	67.04451	-32.47644	235.15334	167.79092
799	6.650	-73.40662	68.82536	1406.30420	-246.15601	-43.82000	912.35260	-214.51892	270.69806	889.00525	-39.26147	114.28837	867.46564	-225.32251	-32.63523	449.62177	-289.51892	270.84848	463.75156	-189.89819	4.38686	67.07388	-49.05396	235.74385	162.06512
800	6.658	-77.45715	68.84297	1406.52100	-249.75159	-44.33809	912.23730	-218.80200	270.33167	889.44666	-43.19727	114.34135	867.46582	-226.96899	-32.81225	449.48340	-297.74609	270.41861	465.04950	-189.95386	4.49581	67.09798	-65.91736	236.50995	156.29437
801	6.667	-81.50012	68.92186	1406.70947	-253.34814	-44.80410	912.10669	-223.05139	270.00720	889.83728	-47.11157	114.40787	867.46802	-228.59302	-32.96408	449.34073	-305.73535	270.03625	466.31213	-190.00720	4.60132	67.11678	-83.04407	237.45053	150.54324
802	6.675	-85.53833	69.06137	1406.87024	-256.94678	-45.21922	911.96216	-227.27490	269.72333	890.18121	-51.01294	114.49296	867.47302	-230.18896	-33.09077	449.19440	-313.48022	269.70200	467.53644	-190.05762	4.70121	67.13118	-100.41052	238.55620	144.86810
803	6.683	-89.57446	69.25993	1407.00305	-260.54932	-45.58379	911.80627	-231.48059	269.47729	890.48041	-54.91052	114.60156	867.47656	-231.75452	-33.19122	449.04590	-320.97803	269.41385	468.71426	-190.10425	4.79494	67.14380	-117.99304	239.81143	139.31720
804	6.692	-93.61096	69.51537	1407.10742	-264.15747	-45.89822	911.64075	-235.67590	269.26520	890.73468	-58.81201	114.73746	867.47278	-233.29138	-33.26500	448.89731	-328.23279	269.16696	469.83289	-190.14587	4.88269	67.15851	-135.76831	241.19760	133.93130
805	6.700	-97.64990	69.82556	1407.18298	-267.77307	-46.16441	911.46478	-239.86743	269.08316	890.94293	-62.72168	114.90277	867.45709	-234.80188	-33.31337	448.75107	-335.25610	268.95523	470.87704	-190.18286	4.96588	67.17853	-153.71204	242.69528	128.74478
806	6.708	-101.69189	70.18834	1407.22839	-271.39563	-46.38688	911.27618	-244.06165	268.92773	891.10315	-66.64124	115.09849	867.42657	-236.29187	-33.33789	448.60913	-342.06580	268.77454	471.83194	-190.21765	5.04836	67.20503	-171.79993	244.28665	123.78745
807	6.717	-105.73792	70.60106	1407.24170	-275.02283	-46.57259	911.07300	-248.26526	268.79556	891.21252	-70.57324	115.32555	867.37860	-237.76892	-33.33923	448.47150	-348.68359	268.62390	472.68677	-190.25342	5.13499	67.23737	-190.00659	245.95779	119.08607
808	6.725	-109.78870	71.06087	1407.22046	-278.65100	-46.72901	910.85455	-252.48547	268.68338	891.26807	-74.52148	115.58513	867.31085	-239.24280	-33.31768	448.33569	-355.13110	268.50278	473.43567	-190.29150	5.22890	67.27438	-208.30579	247.70030	114.66551
809	6.733	-113.84448	71.56468	1407.16296	-282.27625	-46.86167	910.62134	-256.72900	268.58896	891.26758	-78.48999	115.87803	867.22150	-240.72266	-33.27451	448.19852	-361.42725	268.40842	474.07764	-190.33191	5.33104	67.31430	-226.66943	249.51009	110.54976
810	6.742	-117.90479	72.10889	1407.06897	-285.89490	-46.97305	910.37469	-261.00061	268.51184	891.20966	-82.48096	116.20373	867.11017	-242.21753	-33.21278	448.05740	-367.58716	268.33707	474.61832	-190.37463	5.44099	67.35464	-245.06677	251.38406	106.76263
811	6.750	-121.97009	72.68948	1406.93860	-289.50391	-47.06261	910.11621	-265.30432	268.45294	891.09326	-86.49536	116.56116	866.97766	-243.73560	-33.13654	447.91010	-373.62207	268.28568	475.07056	-190.42041	5.55683	67.39394	-263.46399	253.31691	103.32716
812	6.758	-126.04138	73.30354	1406.77258	-293.10205	-47.12798	909.84729	-269.64185	268.41370	890.91760	-90.53198	116.95029	866.82465	-245.28467	-33.04878	447.75415	-379.53870	268.25119	475.45102	-190.47009	5.67481	67.43343	-281.82300	255.30136	100.26517
813	6.767	-130.11890	73.95113	1406.57214	-296.68982	-47.16677	909.56879	-274.01428	268.39578	890.68298	-94.58997	117.37198	866.65100	-246.87195	-32.95047	447.58810	-385.34021	268.22968	475.77594	-190.52441	5.79026	67.47592	-300.10168	257.33191	97.59750
814	6.775	-134.20264	74.63585	1406.33972	-300.26953	-47.17777	909.28107	-278.42285	268.40164	890.39209	-98.66785	117.82716	866.45636	-248.50305	-32.84064	447.41302	-391.02759	268.21619	476.05841	-190.58386	5.89915	67.52365	-318.25488	259.40591	95.34157
815	6.783	-138.29358	75.36244	1406.07751	-303.84534	-47.16085	908.98413	-282.87048	268.43423	890.04926	-102.76453	118.31699	866.24121	-250.18274	-32.71537	447.23163	-396.60095	268.20557	476.30566	-190.64807	5.99926	67.57835	-336.23340	261.51968	93.50649
816	6.792	-142.39343	76.13409	1405.78796	-307.42297	-47.11604	908.67670	-287.36011	268.49622	889.65979	-106.87976	118.84268	866.00684	-251.91553	-32.56669	447.04660	-402.06152	268.19351	476.51880	-190.71472	6.09114	67.64203	-353.98621	263.66449	92.09045
817	6.800	-146.50537	76.95256	1405.47241	-311.00903	-47.04272	908.35620	-291.89392	268.59024	889.22961	-111.01489	119.40453	865.75470	-253.70483	-32.38431	446.85947	-407.41101	268.17886	476.69589	-190.77966	6.17868	67.71609	-371.46082	265.82703	91.08145
818	6.808	-150.63281	77.81871	1405.13184	-314.61108	-46.93917	908.01996	-296.47314	268.71960	888.76556	-115.17224	120.00116	865.48517	-255.55261	-32.15901	446.67010	-412.65369	268.16577	476.83572	-190.83752	6.26774	67.80078	-388.60315	267.99097	90.45891
819	6.817	-154.77795	78.73213	1404.76685	-318.23682	-46.80239	907.66608	-301.09924	268.88770	888.27386	-119.35522	120.62994	865.19788	-257.46008	-31.88466	446.47662	-417.79590	268.16409	476.93866	-190.88318	6.36350	67.89581	-405.36084	270.13678	90.19460
820	6.825	-158.94250	79.69087	1404.37769	-321.89368	-46.62844	907.29291	-305.77319	269.09677	887.75928	-123.56848	121.28848	864.89221	-259.42786	-31.55852	446.27667	-422.84521	268.18759	477.00397	-190.91272	6.46830	68.00130	-421.68372	272.24136	90.25298
821	6.833	-163.12878	80.69223	1403.96423	-325.58826	-46.41308	906.89886	-310.49463	269.34769	887.22485	-127.81689	121.97636	864.56744	-261.45630	-31.18068	446.06854	-427.81030	268.25174	477.02771	-190.92432	6.58135	68.11771	-437.52527	274.28003	90.59191
822	6.842	-167.33936	81.73378	1403.52588	-329.32556	-46.15215	906.48248	-315.26270	269.63922	886.67151	-132.10535	122.69515	864.22345	-263.54712	-30.75305	445.85126	-432.70166	268.37198	477.00406	-190.91919	6.70047	68.24564	-452.84387	276.23022	91.16420
823	6.850	-171.57654	82.81431	1403.06189	-333.10828	-45.84249	906.04272	-320.07544	269.96790	886.09857	-136.43787	123.44764	863.86023	-265.70300	-30.27862	445.62482	-437.53198	268.56277	476.92761	-190.90247	6.82515	68.38464	-467.60193	278.07376	91.91920
824	6.858	-175.84253	83.93404	1402.57141	-336.93713	-45.48261	905.57935	-324.93018	270.32898	885.50500	-140.81812	124.23727	863.47784	-267.92871	-29.76089	445.38882	-442.31360	268.83606	476.79471	-190.88550	6.95879	68.53200	-481.76611	279.79816	92.80498
825	6.867	-180.13855	85.09363	1402.05298	-340.81042	-45.07270	905.09314	-329.82422	270.71765	884.88995	-145.24805	125.06766	863.07605	-270.22961	-29.20290	445.14056	-447.05811	269.19955	476.60345	-190.88403	7.10685	68.68324	-495.30798	281.39685	93.77068
826	6.875	-184.46558	86.29366	1401.50452	-344.72388	-44.61497	904.58582	-334.75610	271.13022	884.25372	-149.72864	125.94240	862.65454	-272.61206	-28.60687	444.87564	-451.77441	269.65482	476.35300	-190.91541	7.27364	68.83405	-508.20398	282.86942	94.76807
827	6.883	-188.82410	87.53525	1400.92358	-348.67285	-44.11350	904.05884	-339.72595	271.56500	883.59760	-154.25879	126.86523	862.21368	-275.08337	-27.97426	444.58990	-456.47034	270.19672	476.04211	-190.99292	7.46198	68.98064	-520.43665	284.22006	95.75205
828	6.892	-193.21448	88.82054	1400.30908	-352.65222	-43.57294	903.51282	-344.73608	272.02295	882.92358	-158.83691	127.83923	861.75470	-277.65137	-27.30494	444.28015	-461.15344	270.81470	475.66931	-191.12415	7.67451	69.12039	-531.99365	285.45599	96.68025
829	6.900	-197.63586	90.15141	1399.66150	-356.66003	-42.99679	902.94843	-349.78943	272.50641	882.23352	-163.46216	128.86516	861.27960	-280.32190	-26.59693	443.94373	-465.83154	271.49603	475.23459	-191.30957	7.91374	69.25360	-542.86560	286.58685	97.51295
830	6.908	-202.08728	91.52834	1398.98279	-360.69812	-42.38627	902.36639	-354.88928	273.01782	881.52899	-168.13464	129.94174	860.79034	-283.09753	-25.84771	443.57883	-470.51135	272.22879	474.74048	-191.54529	8.18085	69.38361	-553.04480	287.62537	98.21458
831	6.917	-206.56775	92.95063	1398.27551	-364.77161	-41.74020	901.76678	-360.03955	273.55963	880.81091	-172.85779	131.06749	860.28766	-285.97791	-25.05603	443.18524	-475.19788	273.00217	474.18884	-191.82434	8.47462	69.51465	-562.52332	288.58627	98.75435
832	6.925	-211.07727	94.41766	1397.54236	-368.88892	-41.05619	901.14832	-365.24438	274.13434	880.07892	-177.63721	132.24196	859.77130	-288.96057	-24.22260	442.76401	-479.89453	273.80493	473.57709	-192.13831	8.79160	69.65036	-571.29480	289.48425	99.10506
833	6.933	-215.61780	95.92993	1396.78638	-373.05835	-40.33169	900.50897	-370.50879	274.74448	879.33185	-182.47949	133.46614	859.23962	-292.04187	-23.34906	442.31647	-484.60266	274.62537	472.89740	-192.47937	9.12737	69.79359	-579.35413	290.33200	99.24231
834	6.942	-220.19153	97.48908	1396.00916	-377.28638	-39.56424	899.84644	-375.83911	275.39316	878.56885	-187.39160	134.74258	858.68915	-295.21545	-22.43712	441.84329	-489.32104	275.45322	472.13986	-192.84180	9.47744	69.94644	-586.69739	291.13922	99.14504
835	6.950	-224.80017	99.09690	1395.21057	-381.57837	-38.75175	899.15924	-381.24304	276.08514	877.78979	-192.38062	136.07510	858.11499	-298.47070	-21.48904	441.34485	-494.04529	276.28076	471.29510	-193.22205	9.83666	70.10989	-593.32385	291.91135	98.79615
836	6.958	-229.44495	100.75452	1394.38953	-385.93713	-37.89246	898.44604	-386.72864	276.82632	876.99408	-197.45288	137.46814	857.51105	-301.79358	-20.50873	440.82117	-498.76843	277.10248	470.35559	-193.61914	10.19832	70.28448	-599.23743	292.64905	98.18375
837	6.967	-234.12585	102.46259	1393.54395	-390.36401	-36.98421	897.70435	-392.30457	277.62216	876.18048	-202.61414	138.92712	856.87073	-305.17139	-19.50305	440.27231	-503.48120	277.91458	469.31549	-194.03101	10.55511	70.47157	-604.44690	293.34921	97.30300
838	6.975	-238.84070	104.22201	1392.67212	-394.85986	-36.02381	896.93115	-397.97876	278.47729	875.34808	-207.86963	140.45866	856.18823	-308.59680	-18.48170	439.69870	-508.17126	278.71594	468.17062	-194.45361	10.90129	70.67456	-608.97107	294.00623	96.15766
839	6.983	-243.58643	106.03394	1391.77393	-399.42590	-35.00730	896.12488	-403.75903	279.39594	874.49768	-213.22388	142.07014	855.46075	-312.06775	-17.45478	439.10141	-512.82153	279.50879	466.91867	-194.88062	11.23330	70.89838	-612.84021	294.61221	94.76171
840	6.992	-248.35925	107.89950	1390.85034	-404.06348	-33.93030	895.28754	-409.65234	280.38214	873.63312	-218.67944	143.76936	854.68988	-315.58508	-16.43099	438.48334	-517.40991	280.29752	465.56003	-195.30713	11.54850	71.14865	-616.10095	295.15674	93.14091
841	7.000	-253.15479	109.81935	1389.90491	-408.77478	-32.78867	894.42426	-415.66394	281.43997	872.76221	-224.23633	145.56480	853.88153	-319.15039	-15.41772	437.85016	-521.91016	281.08618	464.09924	-195.73047	11.84427	71.43210	-618.82092	295.62827	91.33479
842	7.008	-257.96997	111.79297	1388.94495	-413.56250	-31.58003	893.54181	-421.79688	282.57275	871.89801	-229.89111	147.46417	853.04535	-322.76404	-14.42002	437.20981	-526.29321	281.87802	462.54834	-196.15076	12.11835	71.75809	-621.08997	296.01663	89.39934
843	7.017	-262.80188	113.81758	1387.98315	-418.43054	-30.30523	892.64764	-428.04980	283.78232	871.05896	-235.63672	149.47144	852.19562	-326.42603	-13.43853	436.57178	-530.53162	282.67734	460.93033	-196.56885	12.36954	72.13879	-623.01819	296.31555	87.40828
844	7.025	-267.64978	115.88823	1387.03821	-423.38135	-28.96851	891.75006	-434.41577	285.06976	870.26990	-241.46216	151.58530	851.35107	-330.13977	-12.46903	435.94614	-534.60327	283.49020	459.28101	-196.98792	12.59827	72.58791	-624.73328	296.52521	85.44902
845	7.033	-272.51477	117.99900	1386.13379	-428.41357	-27.57563	890.85901	-440.87976	286.43732	869.56274	-247.35315	153.79921	850.53461	-333.91382	-11.50409	435.34375	-538.49622	284.32361	457.64859	-197.41309	12.80684	73.12010	-626.37000	296.65414	83.61221
846	7.042	-277.40002	120.14384	1385.29712	-433.52148	-26.13034	889.98718	-447.41833	287.88721	868.97620	-253.29248	156.10149	849.77271	-337.76318	-10.53574	434.77710	-542.21265	285.18567	456.09171	-197.85315	12.99907	73.75117	-628.05237	296.71976	81.97646
847	7.050	-282.31104	122.31642	1384.55640	-438.69751	-24.63259	889.15076	-453.99976	289.41873	868.55292	-259.26282	158.47498	849.09503	-341.70618	-9.55712	434.26050	-545.77283	286.08685	454.67450	-198.31812	13.17893	74.49840	-629.86633	296.74768	80.59172
848	7.058	-287.25342	124.51015	1383.93872	-443.93665	-23.08051	888.36902	-460.58582	291.02765	868.33435	-265.24695	160.89798	848.53339	-345.76208	-8.56362	433.80991	-549.22083	287.03973	453.45767	-198.81873	13.34919	75.38004	-631.83752	296.76700	79.46902
849	7.067	-292.23120	126.71774	1383.46631	-449.23840	-21.47305	887.66370	-467.13611	292.70929	868.35522	-271.22827	163.34619	848.11902	-349.94873	-7.55492	433.44327	-552.62476	288.05670	452.48709	-199.36536	13.51063	76.41339	-633.92883	296.80426	78.58545
850	7.075	-297.24561	128.93140	1383.15186	-454.60352	-19.80913	887.05731	-473.61218	294.46213	868.63782	-277.19177	165.79535	847.87854	-354.28357	-6.53596	433.17883	-556.06860	289.14819	451.78543	-199.96960	13.66175	77.61261	-636.06531	296.87991	77.90023
851	7.083	-302.29504	131.14334	1383.00024	-460.02844	-18.08398	886.57123	-479.98267	296.28824	869.18658	-283.12451	168.22455	847.82855	-358.78381	-5.51520	433.03177	-559.63489	290.32050	451.34991	-200.64380	13.79767	78.98842	-638.16736	297.00815	77.36971
852	7.092	-307.37463	133.34630	1383.01001	-465.50232	-16.28749	886.22363	-486.22498	298.19159	869.98730	-289.01526	170.61934	847.97186	-363.46497	-4.50307	433.01163	-563.38477	291.57489	451.15823	-201.40173	13.90859	80.54920	-640.17419	297.19824	76.95602
853	7.100	-312.47607	135.53374	1383.17651	-471.01025	-14.40728	886.02850	-492.32788	300.17651	871.00983	-294.85583	172.97371	848.29718	-368.34045	-3.51291	433.12122	-567.34351	292.91064	451.18018	-202.25720	13.97999	82.30217	-642.04749	297.45471	76.63072
854	7.108	-317.58948	137.70006	1383.49170	-476.53931	-12.43324	885.99341	-498.29126	302.24625	872.21368	-300.64282	175.28990	848.78125	-373.42249	-2.56151	433.35767	-571.49829	294.32828	451.38562	-203.22327	13.99565	84.25204	-643.76721	297.77490	76.37251
855	7.117	-322.70520	139.84149	1383.94348	-482.08008	-10.35999	886.11847	-504.12573	304.40201	873.55322	-306.37769	177.57642	849.39270	-378.72314	-1.66661	433.71497	-575.80688	295.82779	451.74222	-204.31165	13.94193	86.39856	-645.32141	298.14685	76.16185
856	7.125	-327.81348	141.95691	1384.51538	-487.62585	-8.18781	886.39789	-509.84912	306.64246	874.98212	-312.06555	179.84604	850.09631	-384.25391	-0.84275	434.18475	-580.21167	297.40387	452.21173	-205.53333	13.81021	88.73578	-646.70325	298.55026	75.97935
857	7.133	-332.90442	144.04703	1385.18652	-493.17310	-5.92327	886.82117	-515.48340	308.96375	876.45648	-317.71423	182.11404	850.85846	-390.02112	-0.09790	434.75540	-584.65100	299.04361	452.75253	-206.89868	13.59721	91.25334	-647.91467	298.96069	75.80907
858	7.142	-337.96814	146.11340	1385.93237	-498.72241	-3.57904	887.37299	-521.04993	311.35861	877.93689	-323.33325	184.39554	851.65057	-396.02197	0.56807	435.41119	-589.06396	300.72791	453.32617	-208.41772	13.30410	93.93829	-648.96936	299.35309	75.64212
859	7.150	-342.99451	148.15833	1386.72644	-504.27869	-1.17082	888.03418	-526.56714	313.81616	879.38855	-328.93213	186.70230	852.45087	-402.24097	1.16282	436.13406	-593.39368	302.43445	453.90103	-210.09961	12.93597	96.77604	-649.88782	299.70413	75.47770
860	7.158	-347.97595	150.18449	1387.54272	-509.84863	1.28746	888.78333	-532.04993	316.32440	880.78192	-334.51941	189.03969	853.24371	-408.65198	1.70102	436.90610	-597.58936	304.13943	454.45135	-211.95337	12.50170	99.75048	-650.69177	299.99402	75.32085
861	7.167	-352.90857	152.19466	1388.35852	-515.43774	3.78736	889.59827	-537.50940	318.87250	882.09412	-340.10205	191.40546	854.01898	-415.22058	2.20292	437.71017	-601.61108	305.81970	454.95343	-213.98547	12.01368	102.84339	-651.39856	300.20743	75.17802
862	7.175	-357.79065	154.19154	1389.15417	-521.04932	6.32561	890.45715	-542.95239	321.45148	883.30890	-345.68506	193.79114	854.77136	-421.91296	2.68615	438.53122	-605.43237	307.45639	455.38599	-216.19763	11.48665	106.03415	-652.02356	300.33435	75.05312
863	7.183	-362.62219	156.17822	1389.91284	-526.68652	8.89903	891.33923	-548.38196	324.05347	884.41595	-351.27075	196.18489	855.49878	-428.70520	3.15479	439.35776	-609.04102	309.03790	455.73373	-218.58728	10.93643	109.30053	-652.57996	300.37122	74.94590
864	7.192	-367.40417	158.15862	1390.61975	-532.35437	11.49910	892.22583	-553.79749	326.67065	885.41095	-356.85876	198.57324	856.20038	-435.58374	3.59756	440.18127	-612.43530	310.56058	455.98959	-221.14893	10.37848	112.62051	-653.08093	300.32135	74.85256
865	7.200	-372.13794	160.13782	1391.26270	-538.06226	14.11142	893.10016	-559.19592	329.29495	886.29486	-362.44604	200.94205	856.87469	-442.53833	3.99545	440.99399	-615.62036	312.02771	456.15527	-223.87451	9.82713	115.97373	-653.53796	300.19598	74.76814
866	7.208	-376.82507	162.12154	1391.83264	-543.81970	16.71933	893.94830	-564.57239	331.91852	887.07318	-368.02759	203.27734	857.51898	-449.55798	4.33049	441.78830	-618.60669	313.44739	456.23917	-226.75671	9.29552	119.34184	-653.95984	300.01376	74.68783
867	7.217	-381.46936	164.11481	1392.32434	-549.63098	19.30848	894.76007	-569.92041	334.53375	887.75360	-373.59827	205.56549	858.12885	-456.63049	4.59074	442.55731	-621.41040	314.82947	456.25256	-229.78870	8.79515	122.70889	-654.35071	299.79861	74.60656
868	7.225	-386.07544	166.12119	1392.73743	-555.49036	21.86922	895.52820	-575.23193	337.13196	888.34467	-379.15112	207.79243	858.69781	-463.74512	4.77132	443.29581	-624.05688	316.18381	456.20770	-232.96631	8.33516	126.06255	-654.71350	299.57690	74.51888
869	7.233	-390.64868	168.14215	1393.07483	-561.38135	24.39515	896.24805	-580.49817	339.70264	888.85516	-384.67798	209.94348	859.21765	-470.89465	4.87295	444.00003	-626.58228	317.52075	456.11853	-236.28613	7.92212	129.39609	-655.05115	299.37357	74.41877
870	7.242	-395.19360	170.17676	1393.34265	-567.28149	26.87928	896.91718	-585.71130	342.23492	889.29388	-390.16821	212.00574	859.67950	-478.07861	4.90051	444.66608	-629.02905	318.85132	456.00055	-239.74426	7.56119	132.71062	-655.36536	299.20819	74.30006
871	7.250	-399.71338	172.22226	1393.54932	-573.16431	29.31179	897.53528	-590.86438	344.72000	889.66968	-395.60889	213.97153	860.07538	-485.30530	4.86401	445.28741	-631.44019	320.18588	455.86758	-243.33801	7.25856	136.01567	-655.65784	299.09314	74.15852
872	7.258	-404.21069	174.27486	1393.70496	-579.00269	31.68111	898.10388	-595.95251	347.15164	889.99182	-400.98608	215.83963	860.39880	-492.59241	4.77970	445.85391	-633.84839	321.53271	455.72916	-247.06580	7.02451	139.32751	-655.92859	299.03394	73.99386
873	7.267	-408.68848	176.33011	1393.82190	-584.76782	33.97652	898.62640	-600.97351	349.52448	890.26874	-406.28662	217.61435	860.64606	-499.96680	4.66941	446.35349	-636.27246	322.89578	455.59012	-250.92566	6.87501	142.66638	-656.17834	299.02936	73.81001
874	7.275	-413.14966	178.38310	1393.91333	-590.43213	36.18970	899.10785	-605.92542	351.83237	890.50690	-411.50024	219.30457	860.81793	-507.46155	4.55879	446.77530	-638.71851	324.27216	455.45230	-254.91809	6.83136	146.05476	-656.40881	299.07263	73.61386
875	7.283	-417.59668	180.42935	1393.99231	-595.96948	38.31534	899.55359	-610.80676	354.06821	890.71118	-416.61938	220.92245	860.92041	-515.11182	4.47419	447.11169	-641.18335	325.65079	455.31546	-259.04333	6.91862	149.51578	-656.62024	299.15305	73.41361
876	7.292	-422.03076	182.46497	1394.07068	-601.35815	40.35146	899.96832	-615.61511	356.22525	890.88562	-421.63696	222.48248	860.96405	-522.95020	4.43788	447.35968	-643.65698	327.01437	455.17847	-263.30579	7.16238	153.07050	-656.81360	299.25900	73.21704
877	7.300	-426.45032	184.48607	1394.15833	-606.58301	42.29948	900.35687	-620.34656	358.29803	891.03442	-426.54663	224.00005	860.96259	-530.99866	4.46417	447.52383	-646.12622	328.34317	455.04080	-267.71448	7.58468	156.73370	-656.98938	299.37994	73.03091
878	7.308	-430.85266	186.48871	1394.26257	-611.63452	44.16285	900.72443	-624.99646	360.28275	891.16138	-431.34082	225.48923	860.93140	-539.26428	4.55880	447.61765	-648.57764	329.61841	454.90378	-272.28333	8.20213	160.51007	-657.14856	299.50656	72.86085
879	7.317	-435.23694	188.46989	1394.38965	-616.51001	45.94526	901.07678	-629.56018	362.17813	891.27026	-436.01367	226.96030	860.88660	-547.74036	4.72209	447.66153	-650.99634	330.82413	454.77020	-277.03235	9.02659	164.39276	-657.29431	299.63025	72.71094
880	7.325	-439.60144	190.42815	1394.54407	-621.21167	47.65012	901.42114	-634.03162	363.98578	891.36371	-440.56006	228.41849	860.84332	-556.40930	4.95350	447.68036	-653.36865	331.94830	454.64316	-281.98450	10.06556	168.36404	-657.42957	299.74362	72.58308
881	7.333	-443.94446	192.36252	1394.73035	-625.74756	49.28037	901.76678	-638.40613	365.70941	891.44196	-444.97705	229.86441	860.81476	-565.24524	5.25432	447.70029	-655.68335	332.98254	454.52408	-287.16125	11.32260	172.39771	-657.55823	299.84131	72.47698
882	7.342	-448.26526	194.27197	1394.95166	-630.12891	50.83816	902.12396	-642.67737	367.35333	891.50293	-449.26416	231.29411	860.81195	-574.21716	5.62696	447.74481	-657.93237	333.92120	454.41177	-292.57971	12.79890	176.46173	-657.68420	299.92117	72.39110
883	7.350	-452.56262	196.15561	1395.21057	-634.36841	52.32546	902.50214	-646.84070	368.92166	891.54340	-453.42261	232.69899	860.84283	-583.29138	6.07358	447.83279	-660.11304	334.76141	454.30362	-298.24792	14.49408	180.51990	-657.80920	299.98346	72.32323
884	7.358	-456.83484	198.01282	1395.50781	-638.47900	53.74500	902.90839	-650.89124	370.41815	891.56097	-457.45483	234.06750	860.91248	-592.43201	6.59536	447.97791	-662.22852	335.50400	454.19669	-304.16809	16.40462	184.53134	-657.93616	300.02972	72.27053
885	7.367	-461.07947	199.84344	1395.84290	-642.47290	55.10079	903.34674	-654.82483	371.84662	891.55511	-461.36499	235.38676	861.02307	-601.60291	7.19161	448.18954	-664.28418	336.15405	454.08936	-310.34021	18.52122	188.44983	-658.06555	300.06189	72.23039
886	7.375	-465.29407	201.64796	1396.21375	-646.36060	56.39838	903.81909	-658.63953	373.21185	891.52710	-465.15869	236.64265	861.17322	-610.76648	7.85915	448.47519	-666.28711	336.72113	453.98221	-316.76550	20.82706	192.22147	-658.19641	300.08270	72.20166
887	7.383	-469.47620	203.42659	1396.61658	-650.15210	57.64441	904.32532	-662.33240	374.51962	891.47888	-468.84180	237.82166	861.35840	-619.88611	8.59244	448.84164	-668.24170	337.21832	453.87701	-323.45081	23.29755	195.78381	-658.32825	300.09561	72.18436
888	7.392	-473.62439	205.17773	1397.04724	-653.85767	58.84519	904.86371	-665.90247	375.77576	891.41235	-472.42017	238.91333	861.57159	-628.92859	9.38394	449.29480	-670.15161	337.66208	453.77591	-330.40881	25.90040	199.06799	-658.45935	300.10416	72.17801
889	7.400	-477.73718	206.89824	1397.50134	-657.48657	60.00591	905.43115	-669.34998	376.98569	891.32898	-475.89966	239.91072	861.80414	-637.86877	10.22528	449.83936	-672.01880	338.06949	453.68063	-337.65637	28.59547	202.00259	-658.58948	300.11053	72.18061
890	7.408	-481.81311	208.58524	1397.97461	-661.04761	61.13103	906.02417	-672.67859	378.15366	891.23047	-479.28760	240.80988	862.04565	-646.68933	11.10837	450.47809	-673.84595	338.45413	453.59106	-345.21301	31.33688	204.51784	-658.71838	300.11505	72.18925
891	7.417	-485.84998	210.23679	1398.46313	-664.54688	62.22485	906.63867	-675.89368	379.28101	891.11816	-482.59277	241.61005	862.28503	-655.38049	12.02505	451.21002	-675.63452	338.82343	453.50516	-353.10071	34.07755	206.54950	-658.84485	300.11725	72.20108
892	7.425	-489.84631	211.85162	1398.96265	-667.98901	63.29101	907.26947	-679.00330	380.36560	890.99207	-485.82373	242.31361	862.51233	-663.93835	12.96754	452.02872	-677.38721	339.17905	453.42068	-361.34045	36.77260	208.04395	-658.96887	300.11618	72.21379
893	7.433	-493.80139	213.42934	1399.46814	-671.37500	64.33171	907.90997	-682.01624	381.40424	890.85095	-488.98853	242.92598	862.72131	-672.36462	13.92936	452.92276	-679.10645	339.51859	453.33621	-369.95129	39.38093	208.96307	-659.08972	300.11017	72.22588
894	7.442	-497.71472	214.96976	1399.97363	-674.70508	65.34698	908.55304	-684.94055	382.39493	890.69366	-492.09229	243.45540	862.91058	-680.66638	14.90478	453.87839	-680.79321	339.83774	453.25006	-378.94324	41.86850	209.28511	-659.20691	300.09747	72.23726
895	7.450	-501.58704	216.47113	1400.47339	-677.97876	66.33432	909.19153	-687.78528	383.33722	890.52026	-495.13696	243.91260	863.08148	-688.85608	15.88800	454.88245	-682.44971	340.13312	453.16022	-388.31921	44.21227	209.00204	-659.31897	300.07712	72.24893
896	7.458	-505.41931	217.93034	1400.96179	-681.19556	67.28912	909.81885	-690.55994	384.23196	890.33270	-498.12329	244.30960	863.23529	-696.94788	16.87394	455.92346	-684.07861	340.40363	453.06461	-398.07776	46.40102	208.11609	-659.42346	300.04907	72.26118
897	7.467	-509.21228	219.34479	1401.43359	-684.35693	68.20581	910.42841	-693.27429	385.08054	890.13422	-501.05151	244.65793	863.37201	-704.95374	17.85957	456.99051	-685.68311	340.64966	452.96140	-408.21545	48.43371	206.63780	-659.51794	300.01346	72.27232
898	7.475	-512.96741	220.71255	1401.88428	-687.46411	69.07925	911.01349	-695.93713	385.88394	889.92822	-503.92310	244.96600	863.49066	-712.88074	18.84453	458.07297	-687.26636	340.87204	452.84927	-418.73157	50.31697	204.58554	-659.60144	299.97092	72.27989
899	7.483	-516.68713	222.03186	1402.30994	-690.51807	69.90543	911.56775	-698.55627	386.64233	889.71729	-506.74097	245.23911	863.59027	-720.72864	19.83042	459.16122	-688.82935	341.07211	452.72870	-429.62390	52.06163	201.98595	-659.67322	299.92307	72.28259
900	7.492	-520.37317	223.30115	1402.70789	-693.52100	70.68126	912.08588	-701.13928	387.35510	889.50262	-509.50854	245.48145	863.67023	-728.49377	20.82021	460.24609	-690.37183	341.25214	452.60159	-440.88733	53.67834	198.87436	-659.73425	299.87256	72.28101
901	7.500	-524.02844	224.51917	1403.07605	-696.47461	71.40462	912.56482	-703.69299	388.02179	889.28473	-512.23022	245.69743	863.73016	-736.16809	21.81957	461.31802	-691.89307	341.41452	452.46994	-452.51282	55.17310	195.29677	-659.78723	299.82288	72.27798
902	7.508	-527.65466	225.68478	1403.41394	-699.38135	72.07456	913.00372	-706.22449	388.64288	889.06427	-514.91138	245.89096	863.76965	-743.74158	22.83980	462.36716	-693.39136	341.56082	452.33542	-464.48767	56.54351	191.31131	-659.83630	299.77744	72.27757
903	7.517	-531.25281	226.79712	1403.72266	-702.24341	72.69115	913.40234	-708.73914	389.21964	888.84198	-517.56030	246.06432	863.78839	-751.20081	23.89796	463.38361	-694.86548	341.69086	452.19931	-476.79797	57.77836	186.98456	-659.88562	299.73819	72.28278
904	7.525	-534.82581	227.85582	1404.00452	-705.06445	73.25659	913.76080	-711.24329	389.75339	888.61865	-520.18555	246.21918	863.78625	-758.53284	25.00735	464.36121	-696.31250	341.80353	452.06210	-489.42908	58.86200	182.38434	-659.93811	299.70523	72.29345
905	7.533	-538.37683	228.86070	1404.26196	-707.84888	73.77586	914.07990	-713.74158	390.24512	888.39435	-522.79590	246.35796	863.76465	-765.72815	26.16398	465.30383	-697.73071	341.89786	451.92401	-502.36243	59.77921	177.57529	-659.99500	299.67728	72.30626
906	7.542	-541.91028	229.81046	1404.49829	-710.60303	74.25446	914.36273	-716.23792	390.69595	888.16858	-525.39941	246.48300	863.72699	-772.77942	27.34615	466.22552	-699.11865	341.97455	451.78531	-515.57678	60.51778	172.61826	-660.05579	299.65292	72.31656
907	7.550	-545.42834	230.70288	1404.71692	-713.33643	74.69608	914.61548	-718.73425	391.10718	887.94025	-527.99976	246.59421	863.67926	-779.67957	28.52849	467.14166	-700.47607	342.03674	451.64606	-529.04822	61.07040	167.56927	-660.11780	299.63113	72.32037
908	7.558	-548.93127	231.53589	1404.92017	-716.05957	75.10345	914.84662	-721.22937	391.47983	887.70758	-530.59863	246.68811	863.62921	-786.41907	29.69372	468.06250	-701.80225	342.08957	451.50577	-542.75208	61.43597	162.47842	-660.17957	299.61063	72.31572
909	7.567	-552.41858	232.30757	1405.10889	-718.78149	75.47969	915.06525	-723.72083	391.81537	887.46924	-533.19580	246.75909	863.58490	-792.98694	30.83421	468.99252	-703.09814	342.13864	451.36429	-556.66663	61.61932	157.38983	-660.23962	299.58987	72.30328
910	7.575	-555.89075	233.01611	1405.28210	-721.50732	75.82767	915.27777	-726.20618	392.11758	887.22583	-535.79053	246.80203	863.55298	-799.37341	31.94971	469.93109	-704.36621	342.18799	451.22110	-570.77063	61.63056	152.34256	-660.29675	299.56738	72.28590
911	7.583	-559.34851	233.66106	1405.43896	-724.24121	76.14886	915.48633	-728.68274	392.39215	886.97998	-538.38208	246.81339	863.53735	-805.57214	33.04515	470.87253	-705.61084	342.23846	451.07504	-585.04626	61.48399	147.37102	-660.34973	299.54233	72.26736
912	7.592	-562.79285	234.24423	1405.58008	-726.98755	76.44358	915.68890	-731.14905	392.64398	886.73352	-540.97266	246.79066	863.53790	-811.57874	34.12527	471.80798	-706.83765	342.28766	450.92545	-599.47766	61.19646	142.50493	-660.39832	299.51453	72.25121
913	7.600	-566.22375	234.76953	1405.70776	-729.75171	76.71237	915.88110	-733.60364	392.87585	886.48682	-543.56372	246.73190	863.55054	-817.39246	35.19064	472.72672	-708.05200	342.33051	450.77332	-614.05139	60.78624	137.76816	-660.44250	299.48407	72.23995
914	7.608	-569.64148	235.24171	1405.82373	-732.53833	76.95737	916.05780	-736.04529	393.08917	886.23993	-546.15845	246.63623	863.56958	-823.01501	36.23994	473.61594	-709.25977	342.36072	450.62061	-628.75598	60.27266	133.17842	-660.48303	299.45081	72.23496
915	7.617	-573.04822	235.66476	1405.92822	-735.35229	77.18225	916.21466	-738.47205	393.28555	885.99396	-548.75830	246.50418	863.58972	-828.45032	37.27308	474.46069	-710.46753	342.37332	450.46924	-643.57874	59.67543	128.74904	-660.52112	299.41422	72.23679
916	7.625	-576.44617	236.04051	1406.02051	-738.19800	77.39094	916.34882	-740.88367	393.46759	885.75012	-551.36499	246.33734	863.60663	-833.70447	38.29103	475.24515	-711.68164	342.36627	450.32068	-658.50476	59.01292	124.49105	-660.55750	299.37372	72.24551
917	7.633	-579.83801	236.36850	1406.09961	-741.08252	77.58681	916.45911	-743.28040	393.63684	885.50720	-553.97974	246.13803	863.61688	-838.78430	39.29427	475.95459	-712.90796	342.34061	450.17560	-673.51746	58.29874	120.41443	-660.59387	299.32877	72.26083
918	7.642	-583.22595	236.64777	1406.16406	-744.01147	77.77319	916.54407	-745.66467	393.79349	885.26233	-556.60498	245.90945	863.61823	-843.69910	40.27924	476.57886	-714.15088	342.29965	450.03433	-688.59998	57.53858	116.52904	-660.63147	299.27936	72.28197
919	7.650	-586.61145	236.87744	1406.21216	-746.99048	77.95284	916.60114	-748.03918	393.93829	885.01355	-559.24292	245.65596	863.61084	-848.45911	41.23600	477.11441	-715.41211	342.24802	449.89651	-703.73621	56.73156	112.84555	-660.67175	299.22589	72.30751
920	7.658	-589.99597	237.05562	1406.24194	-750.02197	78.12681	916.62622	-750.40808	394.07324	884.76147	-561.89600	245.38264	863.59619	-853.07800	42.15087	477.56354	-716.69141	342.19006	449.76074	-718.90833	55.87432	109.37641	-660.71619	299.16898	72.33605
921	7.667	-593.38123	237.17847	1406.25146	-753.10449	78.29372	916.61462	-752.77747	394.19904	884.50671	-564.56641	245.09305	863.57495	-857.56848	43.01183	477.93134	-717.98730	342.12866	449.62451	-734.09534	54.96520	106.13654	-660.76501	299.10889	72.36687
922	7.675	-596.76819	237.24158	1406.23743	-756.23584	78.45039	916.56134	-755.15271	394.31372	884.24854	-567.25806	244.78780	863.54602	-861.94104	43.81196	478.22330	-719.29834	342.06454	449.48468	-749.27502	54.00731	103.14247	-660.81946	299.04584	72.39912
923	7.683	-600.15759	237.24184	1406.19653	-759.41162	78.59344	916.46167	-757.54114	394.41455	883.98535	-569.97559	244.46555	863.50757	-866.20178	44.54868	478.44379	-720.62329	341.99741	449.33841	-764.42346	53.00869	100.41045	-660.87878	298.97992	72.43073
924	7.692	-603.55237	237.17900	1406.12585	-762.62866	78.72038	916.31067	-759.94934	394.49957	883.71643	-572.72583	244.12483	863.45795	-870.35559	45.22182	478.59558	-721.96240	341.92776	449.18484	-779.51599	51.97937	97.95503	-660.94177	298.91144	72.45874
925	7.700	-606.95496	237.05447	1406.02454	-765.88403	78.82886	916.10437	-762.38416	394.56744	883.44238	-575.51563	243.76495	863.39642	-874.40735	45.83305	478.68015	-723.31567	341.85675	449.02560	-794.52722	50.92983	95.78713	-661.00647	298.84097	72.48122
926	7.708	-610.36804	236.86835	1405.89417	-769.17700	78.91607	915.83990	-764.85315	394.61621	883.16449	-578.35278	243.38531	863.32251	-878.36267	46.38579	478.69873	-724.68042	341.78427	448.86313	-809.42908	49.87089	93.91258	-661.07043	298.76932	72.49869
927	7.717	-613.79480	236.61859	1405.73560	-772.50903	78.97972	915.51587	-767.36511	394.64240	882.88367	-581.24097	242.98537	863.23560	-882.22742	46.88526	478.65213	-726.05249	341.70862	448.69919	-824.19153	48.81194	92.33257	-661.13245	298.69669	72.51358
928	7.725	-617.23767	236.30338	1405.54810	-775.88135	79.01826	915.13104	-769.92761	394.64047	882.59875	-584.18286	242.56540	863.13544	-886.00818	47.33881	478.54077	-727.42749	341.62683	448.53394	-838.78113	47.75994	91.04440	-661.19128	298.62207	72.52837
929	7.733	-620.69763	235.92255	1405.32861	-779.29810	79.02965	914.68427	-772.54797	394.60367	882.30579	-587.17944	242.12662	863.02258	-889.71204	47.75546	478.36542	-728.80225	341.53516	448.36536	-853.16370	46.72107	90.04090	-661.24573	298.54349	72.54414
930	7.742	-624.17639	235.47777	1405.07373	-782.76196	79.01064	914.17566	-775.23108	394.52686	881.99988	-590.23096	241.67078	862.89789	-893.34753	48.14477	478.12836	-730.17554	341.42950	448.19043	-867.30579	45.70143	89.30963	-661.29456	298.45908	72.56026
931	7.750	-627.67444	234.97223	1404.78137	-786.27563	78.95757	913.60803	-777.98206	394.40891	881.67749	-593.33813	241.20041	862.76294	-896.92493	48.51513	477.83411	-731.54736	341.30701	448.00687	-881.17371	44.70629	88.83408	-661.33679	298.36734	72.57510
932	7.758	-631.19324	234.40906	1404.45129	-789.83789	78.86777	912.98682	-780.80383	394.25162	881.33698	-596.50317	240.71866	862.62012	-900.45593	48.87263	477.48892	-732.92065	341.16632	447.81354	-894.73303	43.74051	88.59543	-661.37195	298.26746	72.58755
933	7.767	-634.73376	233.78934	1404.08411	-793.44653	78.73997	912.31805	-783.69739	394.05725	880.97668	-599.72705	240.22794	862.47174	-903.95300	49.22095	477.09897	-734.29956	341.00729	447.61005	-907.94885	42.80984	88.57312	-661.40100	298.15997	72.59835
934	7.775	-638.29871	233.11162	1403.68091	-797.10132	78.57359	911.60736	-786.66199	393.82681	880.59424	-603.01001	239.72951	862.31964	-907.42615	49.56104	476.66913	-735.69067	340.83057	447.39651	-920.78455	41.92097	88.74364	-661.42444	298.04663	72.60951
935	7.783	-641.89075	232.37401	1403.24292	-800.80054	78.36882	910.85938	-789.69568	393.55988	880.18781	-606.34961	239.22330	862.16528	-910.88171	49.88977	476.20270	-737.10327	340.63739	447.17285	-933.20300	41.08170	89.07883	-661.44421	297.92880	72.62313
936	7.792	-645.51453	231.57724	1402.77332	-804.54492	78.12688	910.07843	-792.79700	393.25638	879.75757	-609.74365	238.70706	862.00891	-914.32117	50.19963	475.70126	-738.54736	340.42960	446.93924	-945.16809	40.30245	89.54416	-661.46155	297.80716	72.64101
937	7.800	-649.17273	230.72510	1402.27673	-808.33521	77.84882	909.26971	-795.96204	392.91846	879.30627	-613.18896	238.17607	861.85004	-917.74353	50.48053	475.16425	-740.03394	340.20944	446.69650	-956.64368	39.59626	90.09951	-661.47815	297.68274	72.66502
938	7.808	-652.86853	229.82297	1401.75903	-812.17529	77.53482	908.43878	-799.18591	392.54962	878.83838	-616.68335	237.62378	861.68756	-921.14905	50.72170	474.58871	-741.57617	339.97769	446.44528	-967.59314	38.97707	90.70176	-661.49719	297.55710	72.69637
939	7.817	-656.60339	228.87663	1401.22559	-816.06982	77.18596	907.59076	-802.46057	392.15216	878.35779	-620.22485	237.04205	861.51947	-924.54041	50.91250	473.97031	-743.18701	339.73209	446.18460	-977.97815	38.45964	91.30603	-661.52209	297.43182	72.73542
940	7.825	-660.37878	227.89133	1400.68091	-820.02173	76.80524	906.73004	-805.77795	391.72620	877.86700	-623.81201	236.42151	861.34216	-927.92322	51.04343	473.30511	-744.87939	339.46823	445.91287	-987.75989	38.05905	91.86691	-661.55774	297.30789	72.78239
941	7.833	-664.19568	226.86990	1400.12891	-824.03442	76.39655	905.86115	-809.12805	391.27097	877.36859	-627.44629	235.75302	861.15149	-931.30505	51.10806	472.59134	-746.66357	339.18115	445.62982	-996.90222	37.78765	92.34103	-661.60828	297.18500	72.83749
942	7.842	-668.05505	225.81233	1399.57312	-828.11060	75.96350	904.98883	-812.50549	390.78601	876.86652	-631.12891	235.02899	860.94470	-934.69519	51.10423	471.82880	-748.54785	338.86688	445.33676	-1005.37317	37.65173	92.69009	-661.67688	297.06113	72.90063
943	7.850	-671.96008	224.71619	1399.01636	-832.25171	75.50885	904.11823	-815.90662	390.27173	876.36584	-634.86133	234.24374	860.72083	-938.10364	51.03403	471.01862	-750.53516	338.52286	445.03522	-1013.14636	37.65084	92.88264	-661.76697	296.93338	72.97266
944	7.858	-675.91321	223.57736	1398.45935	-836.46143	75.03404	903.25446	-819.32971	389.72852	875.87012	-638.64551	233.39282	860.47931	-941.53870	50.90375	470.16248	-752.62427	338.14624	444.72534	-1020.20227	37.77927	92.89434	-661.88147	296.79865	73.05585
945	7.867	-679.91614	222.39156	1397.90063	-840.74268	74.53918	902.40216	-822.77380	389.15479	875.37988	-642.48462	232.47241	860.21863	-945.00623	50.72382	469.26306	-754.80981	337.73291	444.40604	-1026.52551	38.02769	92.70649	-662.02185	296.65417	73.15301
946	7.875	-683.96960	221.15578	1397.33899	-845.10107	74.02316	901.56610	-826.23767	388.54654	874.89240	-646.38257	231.48012	859.93817	-948.50867	50.50740	468.32367	-757.08569	337.27878	444.07626	-1032.10754	38.38409	92.30544	-662.18713	296.49872	73.26670
947	7.883	-688.07239	219.86887	1396.77417	-849.54321	73.48393	900.75104	-829.72351	387.89874	874.40289	-650.34448	230.41537	859.63934	-952.04456	50.26763	467.34753	-759.44580	336.78159	443.73636	-1036.94812	38.83511	91.68301	-662.37268	296.33298	73.39893
948	7.892	-692.21985	218.53140	1396.20630	-854.07617	72.91903	899.96130	-833.23352	387.20743	873.90686	-654.37646	229.27878	859.32605	-955.60657	50.01539	466.33612	-761.88281	336.24194	443.38840	-1041.05627	39.36720	90.83716	-662.57239	296.15909	73.55103
949	7.900	-696.40564	217.14496	1395.63562	-858.70752	72.32538	899.20032	-836.77332	386.47095	873.40161	-658.48535	228.07095	859.00360	-959.18152	49.75886	465.28839	-764.39063	335.66290	443.03589	-1044.45569	39.96653	89.77437	-662.77820	295.98062	73.72480
950	7.908	-700.62170	215.71043	1395.06311	-863.44434	71.69846	898.47028	-840.34827	385.68979	872.88702	-662.67700	226.79184	858.67682	-962.75134	49.50461	464.20081	-766.96338	335.04810	442.68246	-1047.18542	40.61861	88.51228	-662.98328	295.80264	73.92318
951	7.917	-704.86243	214.22620	1394.48840	-868.29321	71.03299	897.77277	-843.96570	384.86530	872.36389	-666.95532	225.44009	858.34912	-966.29480	49.25814	463.06915	-769.59668	334.40134	442.33173	-1049.30237	41.30849	87.08038	-663.18420	295.63104	74.14942
952	7.925	-709.12585	212.68842	1393.91028	-873.25879	70.32537	897.10956	-847.63000	383.99841	871.83264	-671.32129	224.01245	858.02185	-969.79041	49.02237	461.89081	-772.28809	333.72705	441.98782	-1050.88586	42.01919	85.51918	-663.38220	295.47083	74.40632
953	7.933	-713.41077	211.09286	1393.32825	-878.34351	69.57460	896.48456	-851.34509	383.08871	871.29266	-675.77515	222.50420	857.69476	-973.21716	48.79573	460.66656	-775.03760	333.02881	441.65500	-1052.03699	42.72963	83.87955	-663.58191	295.32486	74.69693
954	7.942	-717.71667	209.43581	1392.74512	-883.54712	68.78130	895.90588	-855.11169	382.13437	870.74292	-680.31396	220.91165	857.36810	-976.55823	48.57192	459.40427	-777.84741	332.30521	441.33524	-1052.87756	43.41461	82.22166	-663.79065	295.19281	75.02516
955	7.950	-722.04382	207.71408	1392.16846	-888.86450	67.94652	895.38629	-858.93201	381.13354	870.18359	-684.93286	219.23485	857.04541	-979.79797	48.34039	458.12207	-780.72339	331.54855	441.02759	-1053.54846	44.04568	80.61266	-664.01624	295.07053	75.39541
956	7.958	-726.39319	205.92581	1391.61169	-894.28613	67.07238	894.94275	-862.81042	380.08667	869.61725	-689.62378	217.47838	856.73389	-982.92761	48.08632	456.84912	-783.67334	330.74896	440.73080	-1054.19812	44.59239	79.12201	-664.26526	294.95071	75.81276
957	7.967	-730.76697	204.07106	1391.09021	-899.79541	66.16315	894.59546	-866.75208	378.99762	869.04919	-694.37915	215.65103	856.44373	-985.94666	47.79132	455.62347	-786.70605	329.89856	440.44562	-1054.96887	45.02534	77.81219	-664.54211	294.82446	76.28442
958	7.975	-735.16882	202.15234	1390.61804	-905.37134	65.22375	894.36584	-870.76257	377.87238	868.48743	-699.19067	213.76566	856.18756	-988.86853	47.43493	454.48788	-789.82935	328.99380	440.17456	-1055.96863	45.32132	76.72487	-664.85217	294.68262	76.82009
959	7.983	-739.60120	200.17459	1390.20691	-910.98682	64.25686	894.27380	-874.84509	376.71600	867.94263	-704.05078	211.83928	855.98059	-991.72546	46.99667	453.48416	-793.05127	328.03702	439.92249	-1057.24060	45.46932	75.86836	-665.19958	294.51761	77.42967
960	7.992	-744.06555	198.14418	1389.86731	-916.61230	63.26120	894.33234	-879.00110	375.52988	867.42737	-708.94922	209.89220	855.83936	-994.57092	46.45937	452.64639	-796.37988	327.03589	439.69745	-1058.75378	45.47402	75.21721	-665.58704	294.32629	78.12153
961	8.000	-748.56189	196.06825	1389.60767	-922.21948	62.23156	894.54529	-883.22839	374.31046	866.95502	-713.87451	207.94603	855.77747	-997.47351	45.81282	451.99448	-799.82397	326.00104	439.50897	-1060.41833	45.35341	74.72650	-666.01721	294.11072	78.90350
962	8.008	-753.08728	193.95541	1389.43481	-927.78198	61.16061	894.90820	-887.52429	373.05048	866.53900	-718.81201	206.02100	855.80298	-1000.50232	45.05549	451.53299	-803.39136	324.94342	439.36499	-1062.12585	45.13224	74.35040	-666.49280	293.87506	79.78281
963	8.017	-757.63684	191.81488	1389.35461	-933.27832	60.04164	895.41223	-891.88269	371.74176	866.19281	-723.74902	204.13272	855.91809	-1003.70642	44.19342	451.25571	-807.08740	323.87302	439.27014	-1063.78210	44.83687	74.05357	-667.02112	293.62357	80.76476
964	8.025	-762.20447	189.65428	1389.37170	-938.69092	58.86967	896.04700	-896.29871	370.37811	865.92877	-728.67358	202.29019	856.12103	-1007.10046	43.23777	451.15131	-810.91699	322.79797	439.22696	-1065.32361	44.49303	73.81367	-667.61023	293.36240	81.85391
965	8.033	-766.78455	187.47839	1389.49048	-944.00928	57.64087	896.80341	-900.76599	368.95624	865.75720	-733.57910	200.49487	856.40704	-1010.66418	42.20267	451.20721	-814.88501	321.72379	439.23810	-1066.71960	44.12492	73.61920	-668.26599	293.10150	83.05660
966	8.042	-771.37195	185.29091	1389.71313	-949.22974	56.35208	897.67322	-905.28088	367.47540	865.68549	-738.45947	198.74097	856.76978	-1014.35217	41.10352	451.40964	-818.99805	320.65344	439.30746	-1067.96228	43.75462	73.46419	-668.99353	292.85406	84.38079
967	8.050	-775.96179	183.09741	1390.04016	-954.35571	55.00152	898.64679	-909.84021	365.93677	865.71912	-743.31201	197.01767	857.20270	-1018.10510	39.95602	451.73926	-823.26367	319.58987	439.43964	-1069.05383	43.40133	73.34369	-669.79919	292.63379	85.83351
968	8.058	-780.54773	180.90601	1390.46790	-959.39648	53.59007	899.70892	-914.43982	364.34326	865.86243	-748.13696	195.31256	857.70160	-1021.85999	38.77609	452.16724	-827.68848	318.53650	439.63779	-1070.00037	43.08077	73.25252	-670.68982	292.45160	87.41856
969	8.067	-785.12366	178.72499	1390.98865	-964.36499	52.12072	900.83789	-919.07532	362.69925	866.11841	-752.93823	193.61380	858.26489	-1025.55872	37.57951	452.65656	-832.27930	317.49664	439.90237	-1070.81189	42.80383	73.18729	-671.67249	292.31528	89.13692
970	8.075	-789.68518	176.55922	1391.59021	-969.27734	50.59572	902.00708	-923.73962	361.00970	866.48694	-757.72314	191.91087	858.89136	-1029.15320	36.38122	453.16888	-837.04077	316.47458	440.23135	-1071.50281	42.57608	73.14751	-672.75256	292.23145	90.98840
971	8.083	-794.22791	174.40939	1392.25793	-974.15161	49.01607	903.18787	-928.42615	359.27899	866.96387	-762.50122	190.19537	859.57800	-1032.60657	35.19453	453.67175	-841.97485	315.47784	440.62198	-1072.09094	42.40028	73.13199	-673.93372	292.20490	92.97145
972	8.092	-798.74695	172.27429	1392.97559	-979.00342	47.38345	904.35297	-933.12927	357.51157	867.54175	-767.28027	188.46317	860.31982	-1035.89319	34.02869	454.14194	-847.08154	314.51788	441.07172	-1072.59216	42.27885	73.13390	-675.21887	292.23648	95.08166
973	8.100	-803.23596	170.15448	1393.72705	-983.84399	45.70061	905.47937	-937.84534	355.71396	868.21210	-772.06616	186.71605	861.10986	-1038.99817	32.88660	454.56396	-852.35840	313.60907	441.57751	-1073.02014	42.21305	73.14139	-676.61194	292.32343	97.31178
974	8.108	-807.68713	168.05380	1394.49585	-988.67847	43.97102	906.54926	-942.57312	353.89447	868.96497	-776.86108	184.96066	861.93805	-1041.91931	31.76480	454.92770	-857.80103	312.76871	442.13409	-1073.38464	42.20066	73.14287	-678.11804	292.46033	99.65239
975	8.117	-812.09460	165.97697	1395.26697	-993.50659	42.19960	907.54980	-947.31311	352.06079	869.78741	-781.66479	183.20645	862.79126	-1044.66711	30.65572	455.22739	-863.40552	312.01440	442.73257	-1073.69519	42.23555	73.13072	-679.74036	292.64020	102.09188
976	8.125	-816.45618	163.92572	1396.02698	-998.32227	40.39359	908.47363	-952.06677	350.21747	870.66260	-786.47437	181.46487	863.65472	-1047.26135	29.55117	455.46243	-869.16943	311.35913	443.35950	-1073.96472	42.30853	73.10246	-681.48132	292.85556	104.61633
977	8.133	-820.77283	161.89803	1396.76392	-1003.11401	38.56160	909.31946	-956.83704	348.36572	871.57050	-791.28418	179.74884	864.51184	-1049.72888	28.44641	455.63831	-875.09277	310.80801	443.99670	-1074.20715	42.40800	73.06032	-683.34290	293.09811	107.20998
978	8.142	-825.04529	159.89001	1397.46814	-1007.86914	36.71044	910.09229	-961.62708	346.50598	872.49078	-796.08789	178.07198	865.34448	-1052.10461	27.34190	455.76511	-881.17627	310.35968	444.62280	-1074.43665	42.52060	73.00977	-685.32434	293.35767	109.85680
979	8.150	-829.27429	157.89763	1398.13184	-1012.57837	34.84217	910.80078	-966.44055	344.64136	873.40588	-800.87695	176.44728	866.13556	-1054.42688	26.24147	455.85324	-887.42261	310.01141	445.21698	-1074.66345	42.63139	72.95819	-687.42419	293.62283	112.54298
980	8.158	-833.46106	155.91638	1398.75049	-1017.23682	32.95586	911.45447	-971.27893	342.77802	874.30176	-805.64331	174.88489	866.87097	-1056.73279	25.14916	455.91055	-893.83447	309.76352	445.76193	-1074.89319	42.72449	72.91325	-689.64417	293.88306	115.26003
981	8.167	-837.60706	153.94148	1399.32227	-1021.83960	31.05198	912.06110	-976.13879	340.92270	875.16724	-810.37793	173.38986	867.54034	-1059.05359	24.06709	455.94363	-900.41626	309.61929	446.24405	-1075.12903	42.78576	72.88013	-691.99060	294.13043	118.00683
982	8.175	-841.71399	151.97008	1399.84705	-1026.38208	29.13378	912.62543	-981.01160	339.08099	875.99219	-815.07349	171.96118	868.13556	-1061.40808	22.99408	455.95905	-907.17261	309.58304	446.65283	-1075.37366	42.80683	72.85907	-694.47498	294.36011	120.78813
983	8.183	-845.78235	150.00403	1400.32495	-1030.86230	27.20580	913.14844	-985.88293	337.25702	876.76752	-819.72192	170.59184	868.65051	-1063.80164	21.92536	455.96210	-914.10962	309.65753	446.98080	-1075.62781	42.78706	72.84499	-697.11389	294.56827	123.61089
984	8.192	-849.81213	148.05003	1400.75610	-1035.27979	25.27377	913.62866	-990.73425	335.45374	877.48535	-824.31567	169.27016	869.08105	-1066.22791	20.85487	455.95517	-921.23633	309.84213	447.22559	-1075.89099	42.73229	72.82930	-699.92664	294.74957	126.48172
985	8.200	-853.80261	146.11684	1401.13989	-1039.63623	23.34590	914.06427	-995.54138	333.67331	878.13971	-828.84521	167.98163	869.42493	-1068.67053	19.77870	455.93851	-928.56519	310.13171	447.39182	-1076.15833	42.65137	72.80365	-702.93469	294.89807	129.40744
986	8.208	-857.75378	144.21150	1401.47644	-1043.93359	21.43282	914.45483	-1000.27991	331.91824	878.72778	-833.30127	166.70935	869.68170	-1071.10779	18.69693	455.91119	-936.11060	310.51645	447.48941	-1076.42273	42.55228	72.76425	-706.15979	295.00809	132.39719
987	8.217	-861.66614	142.33766	1401.76855	-1048.17358	19.54641	914.80133	-1004.92371	330.19189	879.24902	-837.67285	165.43474	869.85199	-1073.51501	17.61272	455.87125	-943.88452	310.98178	447.52945	-1076.67395	42.44123	72.71199	-709.61951	295.07315	135.46320
988	8.225	-865.54236	140.49768	1402.02161	-1052.35693	17.69895	915.10565	-1009.44910	328.49805	879.70422	-841.95068	164.14023	869.93805	-1075.86633	16.53073	455.81625	-951.89282	311.50977	447.52292	-1076.90247	42.32499	72.64929	-713.32922	295.08487	138.62074
989	8.233	-869.38538	138.69467	1402.24158	-1056.48071	15.90246	915.37030	-1013.83411	326.84204	880.09576	-846.12646	162.81189	869.94464	-1078.13635	15.45671	455.74432	-960.13330	312.08228	447.48355	-1077.10168	42.21193	72.57718	-717.30017	295.03351	141.88828
990	8.242	-873.19739	136.93102	1402.43616	-1060.54175	14.16827	915.59863	-1018.06213	325.23206	880.42975	-850.19434	161.44144	869.87909	-1080.30383	14.39707	455.65466	-968.59619	312.68384	447.43121	-1077.26917	42.11043	72.49512	-721.54016	294.90802	145.28622
991	8.250	-876.97937	135.20682	1402.61475	-1064.53467	12.50617	915.79413	-1022.12341	323.67828	880.71576	-854.14819	160.02769	869.75159	-1082.35242	13.35795	455.54745	-977.26440	313.30072	447.39099	-1077.40491	42.02639	72.40271	-726.05115	294.69501	148.83359
992	8.258	-880.73352	133.52094	1402.78699	-1068.45361	10.92313	915.96008	-1026.01477	322.19022	880.96588	-857.98584	158.57614	869.57397	-1084.27258	12.34440	455.42352	-986.11646	313.91632	447.38739	-1077.51184	41.96192	72.30153	-730.82849	294.37729	152.54373
993	8.267	-884.46130	131.87259	1402.96313	-1072.29395	9.42246	916.09906	-1029.74158	320.77487	881.19305	-861.70679	157.09775	869.35907	-1086.05969	11.36019	455.28415	-995.12720	314.51062	447.44162	-1077.59167	41.91602	72.19579	-735.86389	293.93365	156.42067
994	8.275	-888.16541	130.26285	1403.15063	-1076.04907	8.00333	916.21344	-1033.31531	319.43500	881.40924	-865.31470	155.60783	869.12054	-1087.71643	10.40762	455.13116	-1004.26978	315.06555	447.57266	-1077.64734	41.88643	72.09146	-741.14514	293.34100	160.45740
995	8.283	-891.84656	128.69556	1403.35205	-1079.71655	6.66002	916.30585	-1036.75476	318.16824	881.62396	-868.81396	154.12378	868.87177	-1089.25232	9.48781	454.96680	-1013.51343	315.56839	447.79562	-1077.68152	41.87091	71.99431	-746.66003	292.57928	164.63702
996	8.292	-895.50378	127.17555	1403.56616	-1083.29663	5.38217	916.37964	-1040.08167	316.96869	881.84399	-872.21216	152.66129	868.62433	-1090.68250	8.60111	454.79349	-1022.82739	316.01016	448.11661	-1077.69788	41.86741	71.90802	-752.39490	291.63770	168.93512
997	8.300	-899.13513	125.70357	1403.79248	-1086.79468	4.15652	916.43787	-1043.31970	315.82809	882.07373	-875.52075	151.23102	868.38660	-1092.02527	7.74647	454.61371	-1032.18335	316.38553	448.53082	-1077.70129	41.87409	71.83319	-758.32971	290.51886	173.32224
998	8.308	-902.74158	124.27357	1404.03210	-1090.22412	2.96875	916.48328	-1046.49109	314.73541	882.31519	-878.75659	149.83640	868.16248	-1093.30139	6.92025	454.42999	-1041.55933	316.69757	449.02548	-1077.69690	41.88905	71.76811	-764.43225	289.24106	177.76778
999	8.317	-906.32678	122.87422	1404.28381	-1093.60278	1.80482	916.51904	-1049.61877	313.67633	882.56677	-881.94019	148.47267	867.95117	-1094.53259	6.11574	454.24457	-1050.94019	316.96063	449.58121	-1077.68811	41.91003	71.71004	-770.65808	287.84058	182.24518
1000	8.325	-909.89929	121.49110	1404.54272	-1096.95532	0.65212	916.54926	-1052.72449	312.63446	882.82410	-885.09668	147.12718	867.74774	-1095.74060	5.32317	454.05881	-1060.32080	317.19730	450.17068	-1077.67761	41.93423	71.65576	-776.94910	286.37234	186.73553
1001	8.333
1002	8.342
1003	8.350
1004	8.358
1005	8.367
1006	8.375
1007	8.383
1008	8.392
1009	8.400
1010	8.408
1011	8.417
1012	8.425
1013	8.433
1014	8.442
1015	8.450
1016	8.458
1017	8.467
1018	8.475
1019	8.483
1020	8.492
1021	8.500
1022	8.508
1023	8.517
1024	8.525
1025	8.533
1026	8.542
1027	8.550
1028	8.558
1029	8.567
1030	8.575
1031	8.583
1032	8.592
1033	8.600
1034	8.608
1035	8.617
1036	8.625
1037	8.633
1038	8.642
1039	8.650
1040	8.658
1041	8.667
1042	8.675
1043	8.683
1044	8.692
1045	8.700
1046	8.708
1047	8.717
1048	8.725
1049	8.733
1050	8.742
1051	8.750
1052	8.758
1053	8.767
1054	8.775
1055	8.783
1056	8.792
1057	8.800
1058	8.808
1059	8.817
1060	8.825
1061	8.833
1062	8.842
1063	8.850
1064	8.858
1065	8.867
1066	8.875
1067	8.883
1068	8.892
1069	8.900
1070	8.908
1071	8.917
1072	8.925
1073	8.933
1074	8.942
1075	8.950
1076	8.958
1077	8.967
1078	8.975
1079	8.983
1080	8.992
1081	9.000
1082	9.008
1083	9.017
1084	9.025
1085	9.033
1086	9.042
1087	9.050
1088	9.058
1089	9.067
1090	9.075
1091	9.083
1092	9.092
1093	9.100
1094	9.108
1095	9.117
1096	9.125
1097	9.133
1098	9.142
1099	9.150
1100	9.158
1101	9.167
1102	9.175
1103	9.183
1104	9.192
1105	9.200
1106	9.208
1107	9.217
1108	9.225
1109	9.233
1110	9.242
1111	9.250
1112	9.258
1113	9.267
1114	9.275
1115	9.283
1116	9.292
1117	9.300
1118	9.308
1119	9.317
1120	9.325
1121	9.333
1122	9.342
1123	9.350
1124	9.358
1125	9.367
1126	9.375
1127	9.383
1128	9.392
1129	9.400
1130	9.408
1131	9.417
1132	9.425
1133	9.433
1134	9.442
1135	9.450
1136	9.458
1137	9.467
1138	9.475
1139	9.483
1140	9.492
1141	9.500
1142	9.508
1143	9.517
1144	9.525
1145	9.533
1146	9.542
1147	9.550
1148	9.558
1149	9.567
1150	9.575
1151	9.583
1152	9.592
1153	9.600
1154	9.608
1155	9.617
1156	9.625
1157	9.633
1158	9.642
1159	9.650
1160	9.658
1161	9.667
1162	9.675
1163	9.683
1164	9.692
1165	9.700
1166	9.708
1167	9.717
1168	9.725
1169	9.733
1170	9.742
1171	9.750
1172	9.758
1173	9.767
1174	9.775
1175	9.783
1176	9.792
1177	9.800
1178	9.808
1179	9.817
1180	9.825
1181	9.833
1182	9.842
1183	9.850
1184	9.858
1185	9.867
1186	9.875
1187	9.883
1188	9.892
1189	9.900
1190	9.908
1191	9.917
1192	9.925
1193	9.933
1194	9.942
1195	9.950
1196	9.958
1197	9.967
1198	9.975
1199	9.983
1200	9.992
1201	10.000
1202	10.008
1203	10.017
1204	10.025
1205	10.033
1206	10.042
1207	10.050
1208	10.058
1209	10.067
1210	10.075
1211	10.083
1212	10.092
1213	10.100
1214	10.108
1215	10.117
1216	10.125
1217	10.133
1218	10.142
1219	10.150
1220	10.158
1221	10.167
1222	10.175
1223	10.183
1224	10.192
1225	10.200
1226	10.208
1227	10.217
1228	10.225
1229	10.233
1230	10.242
1231	10.250
1232	10.258
1233	10.267
1234	10.275
1235	10.283
1236	10.292
1237	10.300
1238	10.308
1239	10.317
1240	10.325
1241	10.333
1242	10.342
1243	10.350
1244	10.358
1245	10.367
1246	10.375
1247	10.383
1248	10.392
1249	10.400
1250	10.408
1251	10.417
1252	10.425
1253	10.433
1254	10.442
1255	10.450
1256	10.458
1257	10.467
1258	10.475
1259	10.483
1260	10.492
1261	10.500
1262	10.508
1263	10.517
1264	10.525
1265	10.533
1266	10.542
1267	10.550
1268	10.558
1269	10.567
