# Supplementary material for: Musculoskeletal modeling and humanoid control of robots based on human gait data
Source: PeerJ Comput Sci. 2021 Aug 9;7:e657. doi: 10.7717/peerj-cs.657 (PMC8372000; doi:10.7717/peerj-cs.657)
Supplement: Supplemental Information 2 [file peerj-cs-07-657-s002.zip › position/Cap12.trc]

PathFileType	4	(X/Y/Z)	E:\20201110\Cap12.trc
DataRate	CameraRate	NumFrames	NumMarkers	Units	OrigDataRate	OrigDataStartFrame	OrigNumFrames
120.00	120.00	1166	8	mm	120.00	1	1166
Frame#	Time	head			hip_L			hip_R			hip			knee_L			knee_R			ank_L			ank_R
		X1	Y1	Z1	X2	Y2	Z2	X3	Y3	Z3	X4	Y4	Z4	X5	Y5	Z5	X6	Y6	Z6	X7	Y7	Z7	X8	Y8	Z8
1	0.000
2	0.008
3	0.017
4	0.025
5	0.033
6	0.042
7	0.050
8	0.058
9	0.067
10	0.075
11	0.083
12	0.092
13	0.100
14	0.108
15	0.117
16	0.125
17	0.133
18	0.142
19	0.150
20	0.158
21	0.167
22	0.175
23	0.183
24	0.192
25	0.200
26	0.208
27	0.217
28	0.225
29	0.233
30	0.242
31	0.250
32	0.258
33	0.267
34	0.275
35	0.283
36	0.292
37	0.300
38	0.308
39	0.317
40	0.325
41	0.333
42	0.342
43	0.350
44	0.358
45	0.367
46	0.375
47	0.383
48	0.392
49	0.400
50	0.408
51	0.417
52	0.425
53	0.433
54	0.442
55	0.450
56	0.458
57	0.467
58	0.475
59	0.483
60	0.492
61	0.500
62	0.508
63	0.517
64	0.525
65	0.533
66	0.542
67	0.550
68	0.558
69	0.567
70	0.575
71	0.583
72	0.592
73	0.600
74	0.608
75	0.617
76	0.625
77	0.633
78	0.642
79	0.650
80	0.658
81	0.667
82	0.675
83	0.683
84	0.692
85	0.700
86	0.708
87	0.717
88	0.725
89	0.733
90	0.742
91	0.750
92	0.758
93	0.767
94	0.775
95	0.783
96	0.792
97	0.800
98	0.808
99	0.817
100	0.825
101	0.833
102	0.842
103	0.850
104	0.858
105	0.867
106	0.875
107	0.883
108	0.892
109	0.900
110	0.908
111	0.917
112	0.925
113	0.933
114	0.942
115	0.950
116	0.958
117	0.967
118	0.975
119	0.983
120	0.992
121	1.000
122	1.008
123	1.017
124	1.025
125	1.033
126	1.042
127	1.050
128	1.058
129	1.067
130	1.075
131	1.083
132	1.092
133	1.100
134	1.108
135	1.117
136	1.125
137	1.133
138	1.142
139	1.150
140	1.158
141	1.167
142	1.175
143	1.183
144	1.192
145	1.200
146	1.208
147	1.217
148	1.225
149	1.233
150	1.242
151	1.250
152	1.258
153	1.267
154	1.275
155	1.283
156	1.292
157	1.300
158	1.308
159	1.317
160	1.325
161	1.333
162	1.342
163	1.350
164	1.358
165	1.367
166	1.375
167	1.383
168	1.392
169	1.400
170	1.408
171	1.417
172	1.425
173	1.433
174	1.442
175	1.450
176	1.458
177	1.467
178	1.475
179	1.483
180	1.492
181	1.500
182	1.508
183	1.517
184	1.525
185	1.533
186	1.542
187	1.550
188	1.558
189	1.567
190	1.575
191	1.583
192	1.592
193	1.600
194	1.608
195	1.617
196	1.625
197	1.633
198	1.642
199	1.650
200	1.658
201	1.667
202	1.675
203	1.683
204	1.692
205	1.700
206	1.708
207	1.717
208	1.725
209	1.733
210	1.742
211	1.750
212	1.758
213	1.767
214	1.775
215	1.783
216	1.792
217	1.800
218	1.808
219	1.817
220	1.825
221	1.833
222	1.842
223	1.850
224	1.858
225	1.867
226	1.875
227	1.883
228	1.892
229	1.900
230	1.908
231	1.917
232	1.925
233	1.933
234	1.942
235	1.950
236	1.958
237	1.967
238	1.975
239	1.983
240	1.992
241	2.000
242	2.008
243	2.017
244	2.025
245	2.033
246	2.042
247	2.050
248	2.058
249	2.067
250	2.075
251	2.083
252	2.092
253	2.100
254	2.108
255	2.117
256	2.125
257	2.133
258	2.142
259	2.150
260	2.158
261	2.167
262	2.175
263	2.183
264	2.192
265	2.200
266	2.208
267	2.217
268	2.225
269	2.233
270	2.242
271	2.250
272	2.258
273	2.267
274	2.275
275	2.283
276	2.292
277	2.300
278	2.308
279	2.317
280	2.325
281	2.333
282	2.342
283	2.350
284	2.358
285	2.367
286	2.375
287	2.383
288	2.392
289	2.400
290	2.408
291	2.417
292	2.425
293	2.433
294	2.442
295	2.450
296	2.458
297	2.467
298	2.475
299	2.483
300	2.492
301	2.500
302	2.508
303	2.517
304	2.525
305	2.533
306	2.542
307	2.550
308	2.558
309	2.567
310	2.575
311	2.583
312	2.592
313	2.600
314	2.608
315	2.617
316	2.625
317	2.633
318	2.642
319	2.650
320	2.658
321	2.667
322	2.675
323	2.683
324	2.692
325	2.700
326	2.708
327	2.717
328	2.725
329	2.733
330	2.742
331	2.750
332	2.758
333	2.767
334	2.775
335	2.783
336	2.792
337	2.800
338	2.808
339	2.817
340	2.825
341	2.833
342	2.842
343	2.850
344	2.858
345	2.867
346	2.875
347	2.883
348	2.892
349	2.900
350	2.908	1661.60754	275.22440	1397.67871	1511.20349	96.62524	902.60938	1493.17273	413.38568	879.81067	1689.72314	277.53583	857.74243	1475.83118	45.43868	452.50726	1504.87927	368.78580	443.27585	1734.15002	100.26180	163.78343	1518.62427	314.66562	59.88298
351	2.917	1658.18359	276.50525	1397.90796	1507.39929	97.43204	903.10138	1490.79602	414.21008	879.63837	1686.55627	277.43887	857.74225	1468.77649	46.67458	453.12473	1503.71863	369.38925	443.35999	1720.16321	100.37337	158.42421	1518.63574	314.86026	59.82280
352	2.925	1654.77722	277.77863	1398.12561	1503.59460	98.23549	903.57831	1488.41589	415.02280	879.47015	1683.39526	277.33356	857.74152	1461.76086	47.90280	453.74438	1502.56055	369.96375	443.43430	1706.16016	100.43621	153.09721	1518.64807	315.04681	59.76942
353	2.933	1651.40405	279.03772	1398.32239	1499.79102	99.02896	904.03064	1486.03003	415.81198	879.30811	1680.24512	277.21219	857.74042	1454.82141	49.11736	454.36853	1501.40576	370.48550	443.49283	1692.12695	100.40727	147.83510	1518.66138	315.21844	59.72879
354	2.942	1648.07581	280.27707	1398.49329	1495.99292	99.80338	904.45673	1483.63770	416.56686	879.15344	1677.10962	277.06812	857.74030	1447.98962	50.31496	454.99988	1500.25427	370.93777	443.53351	1678.05322	100.25475	142.66962	1518.67419	315.37030	59.70528
355	2.950	1644.79980	281.49341	1398.63660	1492.20618	100.55056	904.86053	1481.23950	417.27979	879.00720	1673.99158	276.89624	857.74280	1441.28723	51.49460	455.64111	1499.10486	371.31021	443.55588	1663.93164	99.96066	137.62906	1518.68396	315.49939	59.70123
356	2.958	1641.58020	282.68555	1398.75378	1488.43628	101.26525	905.24835	1478.83728	417.94604	878.86951	1670.89282	276.69275	857.74835	1434.72510	52.65699	456.29343	1497.95459	371.59830	443.56097	1649.75635	99.51959	132.73663	1518.68909	315.60309	59.71619
357	2.967	1638.41821	283.85236	1398.84839	1484.68738	101.94426	905.62738	1476.43445	418.56320	878.73810	1667.81409	276.45502	857.75623	1428.30469	53.80441	456.95581	1496.79895	371.80386	443.55380	1635.52417	98.93529	128.01109	1518.68896	315.67798	59.74665
358	2.975	1635.31323	284.99094	1398.92432	1480.96082	102.58498	906.00525	1474.03674	419.13159	878.60999	1664.75610	276.18121	857.76569	1422.02124	54.94035	457.62552	1495.63220	371.93396	443.54358	1621.23425	98.21653	123.46988	1518.68433	315.72031	59.78705
359	2.983	1632.26208	286.09677	1398.98511	1477.25549	103.18567	906.38867	1471.65015	419.65491	878.48291	1661.71912	275.86996	857.77698	1415.86560	56.06832	458.29947	1494.45007	371.99738	443.53934	1606.89014	97.37314	119.13213	1518.67603	315.72769	59.83206
360	2.992	1629.25854	287.16559	1399.03430	1473.56726	103.74653	906.78241	1469.28003	420.13931	878.35480	1658.70349	275.52054	857.79102	1409.82654	57.19048	458.97546	1493.25110	372.00162	443.54581	1592.50037	96.41281	115.01877	1518.66602	315.69989	59.87793
361	3.000	1626.29443	288.19568	1399.07581	1469.89001	104.26959	907.18866	1466.92969	420.59119	878.22284	1655.70874	275.13312	857.80865	1403.89001	58.30700	459.65311	1492.03516	371.95337	443.56354	1578.08167	95.34052	111.15046	1518.65625	315.63785	59.92276
362	3.008	1623.36060	289.18784	1399.11389	1466.21729	104.75847	907.60828	1464.60168	421.01477	878.08484	1652.73401	274.70813	857.83044	1398.04004	59.41610	460.33414	1490.80298	371.86026	443.59097	1563.66003	94.16061	107.54510	1518.64880	315.54352	59.96650
363	3.017	1620.44885	290.14291	1399.15198	1462.54260	105.21806	908.04138	1462.29700	421.41223	877.93933	1649.77734	274.24579	857.85724	1392.26038	60.51467	461.02228	1489.55493	371.73132	443.62543	1549.26489	92.87924	104.21442	1518.64465	315.41980	60.01050
364	3.025	1617.55200	291.06021	1399.19153	1458.86035	105.65305	908.48773	1460.01514	421.78564	877.78680	1646.83606	273.74579	857.88971	1386.53479	61.59904	461.72244	1488.29028	371.57550	443.66388	1534.92102	91.50568	101.16121	1518.64355	315.27112	60.05684
365	3.033	1614.66492	291.93823	1399.23328	1455.16711	106.06639	908.94617	1457.75574	422.13785	877.62891	1643.90784	273.20764	857.92828	1380.84680	62.66499	462.43903	1487.00854	371.39841	443.70264	1520.64612	90.05125	98.38170	1518.64343	315.10397	60.10803
366	3.042	1611.78308	292.77582	1399.27759	1451.46252	106.46000	909.41461	1455.51782	422.47137	877.46710	1640.99036	272.63101	857.97314	1375.18091	63.70779	463.17419	1485.71008	371.20126	443.73727	1506.45569	88.52755	95.87141	1518.64014	314.92722	60.16718
367	3.050	1608.90369	293.57202	1399.32495	1447.75098	106.83725	909.88916	1453.29968	422.78754	877.30127	1638.08167	272.01620	858.02386	1369.52515	64.72296	463.92831	1484.39441	370.98419	443.76425	1492.36536	86.94545	93.62878	1518.62903	314.75046	60.23755
368	3.058	1606.02441	294.32605	1399.37549	1444.04199	107.20451	910.36420	1451.09924	423.08588	877.12982	1635.18042	271.36481	858.07874	1363.87280	65.70706	464.70129	1483.05908	370.74902	443.78217	1478.39111	85.31473	91.65547	1518.60583	314.58264	60.32143
369	3.067	1603.14331	295.03784	1399.42822	1440.34741	107.56932	910.83313	1448.91418	423.36444	876.95160	1632.28638	270.67999	858.13470	1358.22241	66.65762	465.49280	1481.70154	370.49844	443.79062	1464.54736	83.64394	89.95442	1518.56836	314.43079	60.41944
370	3.075	1600.25879	295.70801	1399.48157	1436.67578	107.93686	911.28931	1446.74255	423.62054	876.76660	1629.39954	269.96591	858.18738	1352.57715	67.57239	466.30267	1480.32080	370.23386	443.78864	1450.84570	81.94082	88.52692	1518.51672	314.29929	60.53069
371	3.083	1597.37048	296.33737	1399.53284	1433.02979	108.30809	911.72644	1444.58264	423.85208	876.57501	1626.51843	269.22708	858.23248	1346.94287	68.44989	467.13086	1478.91577	369.95670	443.77628	1437.29395	80.21305	87.36932	1518.45276	314.18777	60.65345
372	3.092	1594.47888	296.92612	1399.57874	1429.40771	108.67992	912.13983	1442.43286	424.05661	876.37579	1623.64075	268.46780	858.26752	1341.32642	69.28957	467.97638	1477.48486	369.66956	443.75595	1423.89648	78.46938	86.47115	1518.37708	314.09042	60.78645
373	3.100	1591.58533	297.47354	1399.61499	1425.80579	109.04550	912.52686	1440.29150	424.23074	876.16656	1620.76428	267.69186	858.29175	1335.73535	70.09070	468.83704	1476.02759	369.37500	443.73007	1410.65552	76.72090	85.81605	1518.28845	313.99866	60.92973
374	3.108	1588.69177	297.97845	1399.63696	1422.21985	109.39579	912.88623	1438.15552	424.37134	875.94672	1617.88745	266.90222	858.30579	1330.17834	70.85118	469.71106	1474.54370	369.07462	443.69943	1397.57251	74.98248	85.38346	1518.18530	313.90436	61.08343
375	3.117	1585.80078	298.43939	1399.64087	1418.64575	109.72289	913.21790	1436.02136	424.47772	875.71838	1615.00916	266.10013	858.31085	1324.66541	71.56808	470.59766	1473.03284	368.77029	443.66412	1384.65015	73.27495	85.14870	1518.06641	313.80164	61.24599
376	3.125	1582.91431	298.85300	1399.62415	1415.08081	110.02252	913.52161	1433.88574	424.55283	875.48529	1612.12903	265.28558	858.30841	1319.20642	72.23922	471.49554	1471.49402	368.46411	443.62363	1371.89233	71.62596	85.08362	1517.93262	313.68677	61.41393
377	3.133	1580.03247	299.21390	1399.58508	1411.52246	110.29347	913.79663	1431.74634	424.60336	875.25098	1609.24658	264.45844	858.29974	1313.80994	72.86403	472.40295	1469.92761	368.15598	443.57602	1359.30627	70.06428	85.16116	1517.78589	313.55872	61.58332
378	3.142	1577.15381	299.51733	1399.52319	1407.96948	110.53616	914.04138	1429.60059	424.63727	875.01880	1606.36133	263.62012	858.28479	1308.48218	73.44342	473.31873	1468.33557	367.84375	443.51865	1346.90259	68.61015	85.36075	1517.63037	313.41843	61.75079
379	3.150	1574.27600	299.76050	1399.44043	1404.42065	110.75204	914.25360	1427.44556	424.65927	874.79041	1603.47278	262.77396	858.26300	1303.22754	73.98028	474.24136	1466.71973	367.52548	443.44983	1334.69531	67.27087	85.66952	1517.47046	313.26755	61.91252
380	3.158	1571.39795	299.94144	1399.33972	1400.87476	110.94258	914.43176	1425.27747	424.66806	874.56433	1600.57983	261.92349	858.23462	1298.04761	74.47998	475.16678	1465.07898	367.20007	443.36890	1322.69958	66.04300	86.08001	1517.31030	313.10724	62.06340
381	3.167	1568.51855	300.05765	1399.22412	1397.33081	111.10810	914.57678	1423.09326	424.65863	874.33582	1597.68115	261.07056	858.20105	1292.94238	74.95068	476.08667	1463.40918	366.86755	443.27643	1310.93103	64.91699	86.58731	1517.15210	312.93805	62.19807
382	3.175	1565.63611	300.10663	1399.09497	1393.78845	111.24858	914.69153	1420.88904	424.62711	874.09967	1594.77625	260.21570	858.16425	1287.91003	75.40305	476.99005	1461.70654	366.52844	443.17358	1299.40625	63.88237	87.18734	1516.99585	312.75967	62.31258
383	3.183	1562.74890	300.08691	1398.95264	1390.24719	111.36520	914.77893	1418.66028	424.57333	873.85272	1591.86475	259.36053	858.12524	1282.94873	75.84689	477.86722	1459.96912	366.18173	443.06012	1288.14368	62.93131	87.87649	1516.83984	312.57089	62.40540
384	3.192	1559.85449	299.99918	1398.79675	1386.70654	111.46030	914.83997	1416.40222	424.49847	873.59363	1588.94531	258.50909	858.08319	1278.05640	76.28607	478.71344	1458.19775	365.82529	442.93390	1277.16284	62.05895	88.65038	1516.68103	312.37103	62.47831
385	3.200	1556.94971	299.84583	1398.62805	1383.16565	111.53644	914.87384	1414.11072	424.40186	873.32098	1586.01624	257.66730	858.03473	1273.23096	76.71719	479.52826	1456.39453	365.45743	442.79276	1266.48218	61.26226	89.50143	1516.51709	312.16144	62.53651
386	3.208	1554.03076	299.62952	1398.44849	1379.62439	111.59509	914.87915	1411.78284	424.28259	873.03375	1583.07483	256.84174	857.97583	1268.46960	77.13174	480.31213	1454.56287	365.07727	442.63498	1256.11633	60.53966	90.41744	1516.34705	311.94528	62.58755
387	3.217	1551.09436	299.35220	1398.25952	1376.08386	111.63596	914.85449	1409.41626	424.14264	872.73248	1580.11816	256.03699	857.90302	1263.76990	77.51909	481.06464	1452.70618	364.68405	442.45932	1246.07532	59.89173	91.38235	1516.17102	311.72623	62.63951
388	3.225	1548.13684	299.01563	1398.06238	1372.54517	111.65754	914.79889	1407.00989	423.98676	872.41864	1577.14368	255.25420	857.81299	1259.12976	77.86928	481.78391	1450.82642	364.27856	442.26517	1236.36414	59.32064	92.37843	1515.98975	311.50711	62.69892
389	3.233	1545.15430	298.62250	1397.85693	1369.00903	111.65881	914.71167	1404.56311	423.81992	872.09363	1574.14917	254.49165	857.70288	1254.54810	78.17558	482.46616	1448.92346	363.86453	442.05286	1226.98438	58.82838	93.38832	1515.80530	311.28946	62.76906
390	3.242	1542.14294	298.17664	1397.64050	1365.47473	111.64051	914.59308	1402.07605	423.64481	871.75684	1571.13293	253.74646	857.57074	1250.02539	78.43497	483.10507	1446.99561	363.44772	441.82373	1217.93445	58.41547	94.39623	1515.62048	311.07388	62.84975
391	3.250	1539.09961	297.68243	1397.40930	1361.94043	111.60432	914.44415	1399.54956	423.46280	871.40601	1568.09302	253.01529	857.41559	1245.56213	78.64707	483.69159	1445.04138	363.03409	441.57892	1209.20996	58.08000	95.38843	1515.43774	310.86081	62.93829
392	3.258	1536.02148	297.14374	1397.16077	1358.40283	111.55139	914.26599	1396.98450	423.27545	871.03888	1565.02698	252.29451	857.23724	1241.15991	78.81351	484.21442	1443.06006	362.62750	441.31836	1200.80090	57.81739	96.35269	1515.25903	310.65118	63.03069
393	3.267	1532.90601	296.56235	1396.89441	1354.85791	111.48221	914.05823	1394.38159	423.08408	870.65485	1561.93237	251.58049	857.03668	1236.82129	78.93806	484.66092	1441.05176	362.22794	441.04083	1192.69104	57.62138	97.27722	1515.08484	310.44577	63.12253
394	3.275	1529.75122	295.93817	1396.61035	1351.30017	111.39767	913.81885	1391.74133	422.88812	870.25439	1558.80615	250.87019	856.81494	1232.55066	79.02638	485.01877	1439.01807	361.83139	440.74448	1184.85925	57.48484	98.15034	1514.91431	310.24374	63.20953
395	3.283	1526.55518	295.27057	1396.30884	1347.72314	111.29932	913.54523	1389.06433	422.68558	869.83661	1555.64612	250.16164	856.57269	1228.35352	79.08478	485.27753	1436.96216	361.43188	440.42825	1177.28259	57.40033	98.96067	1514.74536	310.04163	63.28783
396	3.292	1523.31689	294.55930	1395.98938	1344.11963	111.18806	913.23492	1386.35059	422.47491	869.39954	1552.44958	249.45419	856.31061	1224.23511	79.11951	485.42944	1434.88879	361.02441	440.09393	1169.93945	57.36170	99.69772	1514.57629	309.83328	63.35435
397	3.300	1520.03687	293.80429	1395.65100	1340.48291	111.06276	912.88519	1383.59839	422.25513	868.94330	1549.21436	248.74834	856.03021	1220.19946	79.13606	485.47034	1432.80457	360.60568	439.74561	1162.81311	57.36508	100.35284	1514.40674	309.61172	63.40773
398	3.308	1516.71631	293.00595	1395.29236	1336.80908	110.92049	912.49243	1380.80530	422.02435	868.47083	1545.93799	248.04460	855.73370	1216.25012	79.13814	485.39975	1430.71729	360.17429	439.38818	1155.89478	57.40885	100.91934	1514.23669	309.37247	63.44959
399	3.317	1513.35571	292.16574	1394.91077	1333.09448	110.75848	912.05286	1377.96777	421.77957	867.98596	1542.61768	247.34250	855.42352	1212.39014	79.12707	485.21967	1428.63477	359.73169	439.02722	1149.18164	57.49355	101.39113	1514.06543	309.11600	63.48513
400	3.325	1509.95422	291.28610	1394.50415	1329.33545	110.57565	911.56287	1375.08179	421.51743	867.49207	1539.25061	246.64015	855.10193	1208.62183	79.10229	484.93295	1426.56348	359.28296	438.66956	1142.67358	57.62114	101.76109	1513.89233	308.84778	63.52191
401	3.333	1506.50903	290.37003	1394.07019	1325.52820	110.37193	911.02020	1372.14233	421.23465	866.99200	1535.83398	245.93472	854.77148	1204.94580	79.06207	484.54224	1424.50635	358.83524	438.32220	1136.36963	57.79382	102.02167	1513.71777	308.57571	63.56781
402	3.342	1503.01660	289.42004	1393.60791	1321.66956	110.14646	910.42419	1369.14429	420.92911	866.48907	1532.36548	245.22308	854.43555	1201.36255	79.00398	484.04968	1422.46191	358.39456	437.98923	1130.26868	58.01331	102.16643	1513.54272	308.30811	63.62950
403	3.350	1499.47351	288.43716	1393.11780	1317.75745	109.89717	909.77698	1366.08447	420.59991	865.98547	1528.84399	244.50198	854.09851	1197.87158	78.92593	483.45700	1420.42505	357.96371	437.66992	1124.37048	58.28030	102.19073	1513.36902	308.05222	63.71149
404	3.358	1495.87769	287.42065	1392.60168	1313.79041	109.62238	909.08301	1362.96106	420.24649	865.48242	1525.26978	243.76854	853.76483	1194.47119	78.82715	482.76633	1418.38586	357.54330	437.35953	1118.67615	58.59376	102.09236	1513.19727	307.81387	63.81562
405	3.367	1492.22754	286.36868	1392.06274	1309.76758	109.32243	908.34753	1359.77441	419.86853	864.98102	1521.64429	243.02034	853.43835	1191.15845	78.70794	481.98129	1416.33118	357.13333	437.05081	1113.18799	58.95094	101.87173	1513.02673	307.59695	63.94097
406	3.375	1488.52185	285.27823	1391.50513	1305.68860	108.99924	907.57538	1356.52490	419.46649	864.48273	1517.96875	242.25568	853.12128	1187.92920	78.56931	481.10629	1414.24622	356.73419	436.73630	1107.90894	59.34899	101.53059	1512.85474	307.40256	64.08498
407	3.383	1484.76038	284.14609	1390.93494	1301.55469	108.65475	906.77032	1353.21387	419.04111	863.98798	1514.24316	241.47403	852.81366	1184.77979	78.41327	480.14462	1412.11548	356.34671	436.41010	1102.84229	59.78732	101.07096	1512.67749	307.22955	64.24593
408	3.392	1480.94360	282.97055	1390.35925	1297.36804	108.29031	905.93665	1349.84314	418.59262	863.49701	1510.46619	240.67633	852.51434	1181.70581	78.24319	479.09845	1409.92529	355.97238	436.06964	1097.99207	60.26958	100.49427	1512.49084	307.07611	64.42434
409	3.400	1477.07275	281.75204	1389.78540	1293.13196	107.90651	905.07947	1346.41528	418.12003	863.01031	1506.63611	239.86446	852.22223	1178.70178	78.06311	477.97150	1407.66541	355.61285	435.71585	1093.36389	60.80288	99.80032	1512.29028	306.94052	64.62215
410	3.408	1473.14758	280.49164	1389.21875	1288.84961	107.50302	904.20404	1342.93164	417.62183	862.52808	1502.75232	239.03992	851.93768	1175.76294	77.87663	476.77017	1405.33093	355.26880	435.35239	1088.96594	61.39364	98.98777	1512.07239	306.82056	64.84117
411	3.417	1469.16614	279.18961	1388.66187	1284.52380	107.07819	903.31433	1339.39172	417.09665	862.05011	1498.81494	238.20381	851.66144	1172.88623	77.68585	475.50345	1402.92200	354.93835	434.98401	1084.80981	62.04436	98.05662	1511.83533	306.71255	65.08168
412	3.425	1465.12573	277.84610	1388.11560	1280.15625	106.62904	902.41309	1335.79333	416.54370	861.57684	1494.82471	237.35725	851.39368	1170.07031	77.49106	474.18140	1400.44238	354.61826	434.61609	1080.90918	62.75395	97.00926	1511.57886	306.61209	65.34245
413	3.433	1461.02307	276.46185	1387.57947	1275.74683	106.15154	901.50250	1332.13257	415.96277	861.11023	1490.78174	236.50165	851.13367	1167.31616	77.29095	472.81305	1397.89648	354.30649	434.25403	1077.27808	63.51820	95.85030	1511.30371	306.51566	65.62266
414	3.442	1456.85376	275.03729	1387.05042	1271.29419	105.64136	900.58508	1328.40552	415.35333	860.65222	1486.68469	235.63850	850.88031	1164.62427	77.08334	471.40555	1395.28796	354.00226	433.90228	1073.92896	64.32869	94.58574	1511.01172	306.42175	65.92355
415	3.450	1452.61243	273.57239	1386.52576	1266.79602	105.09432	899.66339	1324.60791	414.71359	860.20355	1482.53186	234.76862	850.63330	1161.99463	76.86611	469.96536	1392.61951	353.70386	433.56396	1070.87170	65.17484	93.21942	1510.70569	306.33127	66.24866
416	3.458	1448.29419	272.06772	1386.00366	1262.25049	104.50591	898.73999	1320.73584	414.04047	859.76422	1478.32104	233.89081	850.39276	1159.42517	76.63766	468.49902	1389.89246	353.40762	433.24033	1068.11218	66.04784	91.74971	1510.38770	306.24725	66.60265
417	3.467	1443.89587	270.52417	1385.48303	1257.65466	103.87167	897.81696	1316.78577	413.33115	859.33466	1474.04871	233.00153	850.15918	1156.91370	76.39687	467.01227	1387.10864	353.10965	432.93127	1065.65454	66.94124	90.17213	1510.05847	306.17401	66.99002
418	3.475	1439.41650	268.94199	1384.96326	1253.00403	103.18900	896.89508	1312.75403	412.58435	858.91675	1469.70996	232.09482	849.93298	1154.45703	76.14310	465.50824	1384.27185	352.80847	432.63669	1063.50378	67.84872	88.48415	1509.71729	306.11600	67.41427
419	3.483	1434.85693	267.31973	1384.44421	1248.29114	102.45801	895.97333	1308.63806	411.80005	858.51379	1465.29907	231.16313	849.71454	1152.05151	75.87681	463.98666	1381.38892	352.50546	432.35883	1061.66382	68.76340	86.68517	1509.36316	306.07718	67.87782
420	3.492	1430.21936	265.65466	1383.92688	1243.50598	101.68057	895.04877	1304.43677	410.97861	858.13019	1460.81030	230.19844	849.50494	1149.69067	75.60083	462.44315	1378.46838	352.20276	432.10318	1060.13232	69.67880	84.77459	1508.99548	306.06113	68.38248
421	3.500	1425.50610	263.94427	1383.41260	1238.63782	100.85936	894.11841	1300.15027	410.12021	857.76990	1456.23743	229.19272	849.30542	1147.36548	75.32061	460.86966	1375.51843	351.90234	431.87671	1058.89893	70.58897	82.75471	1508.61475	306.07071	68.93053
422	3.508	1420.71985	262.18747	1382.90271	1233.67578	99.99792	893.17975	1295.77881	409.22552	857.43506	1451.57520	228.13844	849.11743	1145.06580	75.04179	459.25714	1372.54395	351.60638	431.68549	1057.94543	71.48753	80.63641	1508.22144	306.10797	69.52516
423	3.517	1415.86340	260.38397	1382.39807	1228.61084	99.09974	892.23218	1291.32251	408.29596	857.12585	1446.81885	227.02962	848.94238	1142.78320	74.76724	457.59955	1369.54614	351.31726	431.53415	1057.24414	72.36740	78.44231	1507.81506	306.17432	70.16933
424	3.525	1410.94055	258.53311	1381.90027	1223.43726	98.16628	891.27820	1286.78040	407.33408	856.84088	1441.96472	225.86308	848.78186	1140.51172	74.49525	455.89810	1366.52393	351.03735	431.42661	1056.75305	73.22070	76.20738	1507.39404	306.27127	70.86563
425	3.533	1405.95557	256.63370	1381.41284	1218.15356	97.19695	890.32446	1282.15149	406.34290	856.57935	1437.01172	224.63928	848.63660	1138.24573	74.21983	454.16321	1363.47424	350.76794	431.36597	1056.41003	74.03741	73.97833	1506.95667	306.40042	71.61854
426	3.542	1400.91162	254.68402	1380.94324	1212.76233	96.19140	889.38232	1277.43384	405.32489	856.34064	1431.96167	223.36215	848.50751	1135.97583	73.93292	452.41275	1360.39221	350.50784	431.35303	1056.13159	74.80368	71.81155	1506.49988	306.56305	72.43534
427	3.550	1395.81091	252.68254	1380.50195	1207.27075	95.15148	888.46814	1272.62622	404.28113	856.12323	1426.82056	222.03867	848.39709	1133.68250	73.62620	450.66882	1357.26941	350.25204	431.38571	1055.81567	75.50104	69.76980	1506.01929	306.75977	73.32372
428	3.558	1390.65234	250.62895	1380.10291	1201.69263	94.08110	887.60345	1267.72791	403.21173	855.92505	1421.59851	220.67844	848.31036	1131.33337	73.29138	448.95853	1354.09509	349.99225	431.46057	1055.34924	76.10767	67.91631	1505.50842	306.98978	74.28892
429	3.567	1385.43213	248.52550	1379.76172	1196.04883	92.98535	886.81458	1262.73950	402.11697	855.74481	1416.30969	219.29352	848.25421	1128.88184	72.91949	447.31808	1350.85583	349.71918	431.57477	1054.62183	76.60107	66.30556	1504.95862	307.25018	75.33344
430	3.575	1380.14429	246.37750	1379.49451	1190.36597	91.86984	886.13098	1257.66211	400.99664	855.58405	1410.97021	217.89793	848.23633	1126.26550	72.50056	445.79388	1347.53564	349.42416	431.72717	1053.54932	76.96163	64.97066	1504.35864	307.53644	76.45930
431	3.583	1374.78076	244.19286	1379.31519	1184.67200	90.73887	885.58185	1252.49756	399.84811	855.44843	1405.59705	216.50711	848.26477	1123.40515	72.02671	444.43668	1344.11584	349.09924	431.91718	1052.10217	77.17723	63.91192	1503.69617	307.84372	77.67004
432	3.592	1369.32947	241.98114	1379.23120	1178.99133	89.59209	885.19202	1247.24939	398.66522	855.34753	1400.20544	215.13620	848.34766	1120.20691	71.49764	443.29132	1340.57495	348.73853	432.14444	1050.31812	77.24768	63.09796	1502.95972	308.16885	78.97060
433	3.600	1363.77344	239.75322	1379.24121	1173.34094	88.42098	884.97797	1241.92346	397.43832	855.29120	1394.80811	213.79691	848.49225	1116.57373	70.92413	442.38708	1336.89038	348.34085	432.40945	1048.28394	77.18628	62.48188	1502.14001	308.51242	80.36621
434	3.608	1358.09521	237.51965	1379.33533	1167.72937	87.20695	884.94867	1236.52759	396.15631	855.28687	1389.41406	212.49460	848.70331	1112.42786	70.32811	441.73367	1333.04175	347.90948	432.71362	1046.09717	77.01801	62.01746	1501.22949	308.87949	81.86152
435	3.617	1352.28235	235.28929	1379.49976	1162.15845	85.92476	885.10828	1231.06995	394.80960	855.33997	1384.02759	211.22644	848.98157	1107.73486	69.73936	441.32474	1329.01538	347.44937	433.05756	1043.83960	76.77761	61.66702	1500.22217	309.27805	83.45978
436	3.625	1346.33496	233.06964	1379.72522	1156.62463	84.55096	885.45789	1225.55811	393.39185	855.45532	1378.64832	209.98038	849.32513	1102.52148	69.18893	441.14523	1324.80640	346.96393	433.44073	1041.57861	76.50642	61.40499	1499.11230	309.71732	85.16280
437	3.633	1340.26843	230.86824	1380.01355	1151.11865	83.07225	885.99500	1219.99878	391.90015	855.63745	1373.27063	208.73526	849.73224	1096.87561	68.70116	441.17764	1320.41650	346.45566	433.86389	1039.37634	76.24554	61.21803	1497.89294	310.20605	86.97154
438	3.642	1334.11206	228.69363	1380.38159	1145.62500	81.48870	886.71313	1214.39917	390.33405	855.89026	1367.88501	207.46329	850.20367	1090.93066	68.28809	441.40521	1315.85059	345.92743	434.33173	1037.29468	76.02798	61.09846	1496.55603	310.75037	88.88691
439	3.650	1327.90405	226.55481	1380.85461	1140.12488	79.81200	887.60016	1208.76660	388.69537	856.21851	1362.47803	206.13501	850.74426	1084.84351	67.94861	441.81061	1311.11511	345.38089	434.85257	1035.39319	75.87483	61.03685	1495.09253	311.35168	90.91021
440	3.658	1321.68042	224.45999	1381.45227	1134.59998	78.06218	888.63660	1203.10876	386.98999	856.62878	1357.03503	204.72397	851.36292	1078.77466	67.67110	442.36841	1306.21802	344.81479	435.43524	1033.72339	75.79469	61.02186	1493.49353	312.00623	93.04373
441	3.667	1315.46997	222.41554	1382.18042	1129.03369	76.26444	889.79578	1197.43262	385.22791	857.12939	1351.54126	203.21027	852.07159	1072.87244	67.43667	443.03766	1301.16943	344.22668	436.08728	1032.31787	75.78574	61.04494	1491.74927	312.70499	95.29019
442	3.675	1309.29419	220.42471	1383.03003	1123.41260	74.44498	891.04395	1191.74377	383.42166	857.72852	1345.98486	201.58289	852.88251	1067.26123	67.22015	443.76227	1295.98083	343.61819	436.81534	1031.18347	75.84044	61.10042	1489.85156	313.43390	97.65082
443	3.683	1303.16980	218.48703	1383.97949	1117.72729	72.62651	892.34125	1186.04578	381.58426	858.43311	1340.35840	199.84085	853.80463	1062.03210	66.98953	444.48157	1290.66455	342.99908	437.62558	1030.30444	75.94962	61.18246	1487.79492	314.17554	100.12427
444	3.692	1297.11084	216.59816	1384.99866	1111.97412	70.82561	893.64374	1180.33862	379.72791	859.24695	1334.66064	197.99408	854.83887	1057.23853	66.70740	445.14319	1285.23267	342.38702	438.52148	1029.65063	76.10365	61.28378	1485.57788	314.91367	102.70627
445	3.700	1291.12891	214.75032	1386.05383	1106.15674	69.05045	894.90802	1174.61938	377.86194	860.16815	1328.89502	196.06372	855.97656	1052.89331	66.33662	445.71201	1279.69788	341.80344	439.50024	1029.18445	76.29114	61.39609	1483.20190	315.63629	105.38789
446	3.708	1285.23303	212.93335	1387.11279	1100.28613	67.29979	896.09631	1168.88135	375.99188	861.18628	1323.06995	194.08130	857.19910	1048.97168	65.84811	446.17157	1274.07153	341.26886	440.55048	1028.86487	76.49673	61.51116	1480.66968	316.33502	108.15296
447	3.717	1279.42896	211.13647	1388.14783	1094.37878	65.56540	897.18323	1163.11646	374.12094	862.28174	1317.19714	192.08636	858.47949	1045.41492	65.22623	446.51947	1268.36157	340.79886	441.65155	1028.65039	76.70108	61.62130	1477.98438	317.00360	110.97823
448	3.725	1273.71924	209.35028	1389.13745	1088.45435	63.83618	898.15991	1157.31641	372.25055	863.42621	1311.29126	190.12231	859.78479	1042.14063	64.46982	446.76251	1262.57031	340.40314	442.77451	1028.50244	76.88379	61.71861	1475.15088	317.63712	113.83661
449	3.733	1268.10254	207.56764	1390.06592	1082.53320	62.10098	899.03217	1151.47388	370.38126	864.58545	1305.36780	188.23152	861.07910	1039.05469	63.59022	446.91446	1256.69226	340.08749	443.88538	1028.38867	77.02730	61.79507	1472.17566	318.23190	116.70181
450	3.742	1262.57397	205.78316	1390.92249	1076.63464	60.35040	899.81415	1145.58325	368.51440	865.72314	1299.44165	186.44971	862.32678	1036.06775	62.60683	446.99350	1250.71411	339.85593	444.94916	1028.28687	77.11905	61.84369	1469.06604	318.78485	119.55241
451	3.750	1257.12512	203.99257	1391.70081	1070.77515	58.57732	900.52148	1139.64136	366.65286	866.80469	1293.52576	184.80185	863.49542	1033.11011	61.54100	447.01776	1244.61548	339.71078	445.93350	1028.18567	77.15231	61.85977	1465.82947	319.29230	122.37408
452	3.758	1251.74597	202.19331	1392.39832	1064.96765	56.77712	901.16669	1133.64929	364.80057	867.80035	1287.63123	183.30038	864.55804	1030.14124	60.41154	447.00107	1238.37012	339.65201	446.80988	1028.08081	77.12674	61.84237	1462.47253	319.74915	125.16013
453	3.767	1246.42615	200.38531	1393.01550	1059.22107	54.94927	901.76044	1127.61230	362.96301	868.68811	1281.76807	181.94557	865.49310	1027.14941	59.23456	446.95117	1231.94873	339.67734	447.55289	1027.97266	77.04859	61.79563	1459.00000	320.14908	127.91251
454	3.775	1241.15588	198.57089	1393.55481	1053.54150	53.09862	902.31305	1121.54163	361.14719	869.45453	1275.94568	180.72699	866.28510	1024.14648	58.02568	446.87119	1225.31995	339.78250	448.14117	1027.86353	76.93024	61.72830	1455.41455	320.48523	130.64334
455	3.783	1235.92700	196.75395	1394.01978	1047.93323	51.23522	902.83075	1115.45422	359.35992	870.09473	1270.17297	179.62555	866.92517	1021.15942	56.80141	446.76254	1218.45081	339.96222	448.56009	1027.75464	76.78860	61.65060	1451.71533	320.75018	133.37527
456	3.792	1230.73279	194.93948	1394.41589	1042.40039	49.37289	903.31366	1109.37256	357.60742	870.61151	1264.45923	178.61522	867.41138	1018.22137	55.57900	446.62717	1211.30859	340.21167	448.80423	1027.64624	76.64177	61.57061	1447.89746	320.93546	136.13989
457	3.800	1225.56702	193.13297	1394.75037	1036.94714	47.52661	903.75873	1103.32190	355.89572	871.01440	1258.81482	177.66582	867.74866	1015.36237	54.37529	446.46808	1203.86401	340.52576	448.87790	1027.53662	76.50488	61.49329	1443.95203	321.02994	138.97418
458	3.808	1220.42493	191.33923	1395.03259	1031.57690	45.71024	904.16211	1097.32837	354.23077	871.31866	1253.25098	176.74753	867.94855	1012.60278	53.20468	446.28809	1196.09424	340.89764	448.79379	1027.42346	76.38780	61.42117	1439.86804	321.01859	141.91647
459	3.817	1215.30298	189.56171	1395.27417	1026.29370	43.93514	904.51886	1091.41553	352.61792	871.54303	1247.77954	175.83615	868.02759	1009.95050	52.07644	446.08878	1187.98218	341.31744	448.57037	1027.30493	76.29463	61.35478	1435.63220	320.88379	145.00365
460	3.825	1210.19885	187.80296	1395.48853	1021.10699	42.21103	904.82410	1085.60278	351.06140	871.70764	1242.40991	174.91696	868.00623	1007.40259	50.99291	445.87317	1179.51733	341.77197	448.22876	1027.17920	76.22476	61.29240	1431.22876	320.60751	148.26961
461	3.833	1205.11230	186.06549	1395.68909	1016.03265	40.54749	905.07623	1079.90210	349.56442	871.83215	1237.14929	173.98654	867.90784	1004.95026	49.94998	445.64856	1170.69824	342.24490	447.79077	1027.04395	76.17465	61.23096	1426.64087	320.17221	151.74161
462	3.842	1200.04456	184.35291	1395.88757	1011.09003	38.95269	905.27655	1074.31763	348.13000	871.93604	1232.00220	173.05246	867.75684	1002.58325	48.93936	445.42593	1161.53406	342.71863	447.27875	1026.89868	76.13885	61.16828	1421.85083	319.56137	155.43610
463	3.850	1194.99817	182.67084	1396.09277	1006.29608	37.43287	905.42694	1068.84570	346.76144	872.03790	1226.97107	172.13095	867.57648	1000.29285	47.95135	445.21625	1152.04468	343.17624	446.71527	1026.74646	76.11086	61.10487	1416.84045	318.76190	159.35703
464	3.858	1189.97546	181.02660	1396.30981	1001.66211	35.99411	905.52832	1063.47754	345.46100	872.15356	1222.05493	171.24367	867.38715	998.07300	46.97748	445.02826	1142.25916	343.60242	446.12296	1026.59460	76.08491	61.04320	1411.58960	317.76642	163.49536
465	3.867	1184.97961	179.42737	1396.54163	997.19171	34.64036	905.57922	1058.20068	344.22806	872.29370	1217.24976	170.41469	867.20477	995.92029	46.01291	444.86777	1132.21362	343.98499	445.52451	1026.45068	76.05852	60.98470	1406.07654	316.57327	167.82751
466	3.875	1180.01514	177.87804	1396.79053	992.87885	33.36611	905.57800	1053.00000	343.05859	872.46564	1212.54797	169.66765	867.03961	993.83374	45.05843	444.73691	1121.95178	344.31607	444.94339	1026.31995	76.03415	60.92734	1400.27856	315.18604	172.31494
467	3.883	1175.08728	176.37997	1397.05786	988.70776	32.15166	905.52802	1047.85889	341.94666	872.67590	1207.93945	169.02287	866.89545	991.81458	44.12172	444.63370	1111.52515	344.59256	444.40466	1026.20374	76.01807	60.86623	1394.17297	313.61417	176.90533
468	3.892	1170.20215	174.93144	1397.34436	984.65839	30.96903	905.43915	1042.76123	340.88715	872.93140	1203.41321	168.49481	866.76965	989.86523	43.21848	444.55112	1100.99011	344.81644	443.93555	1026.10120	76.01611	60.79829	1387.73877	311.87445	181.53445
469	3.900	1165.36621	173.52908	1397.64941	980.71478	29.79414	905.32111	1037.69373	339.87640	873.23950	1198.95874	168.09109	866.65442	987.98669	42.37304	444.47598	1090.40442	344.99478	443.56485	1026.01050	76.03054	60.72556	1380.95483	309.99112	186.12646
470	3.908	1160.58569	172.17000	1397.97144	976.86920	28.61303	905.17944	1032.64648	338.91266	873.60730	1194.56812	167.81296	866.54028	986.17609	41.61658	444.38867	1079.82349	345.13736	443.32159	1025.93018	76.06069	60.65277	1373.79688	307.99500	190.59315
471	3.917	1155.86658	170.85275	1398.30701	973.12048	27.42047	905.01660	1027.61182	337.99628	874.04132	1190.23547	167.65646	866.41992	984.42749	40.98156	444.26517	1069.29663	345.25369	443.23322	1025.85889	76.10450	60.58426	1366.23511	305.92255	194.83360
472	3.925	1151.21411	169.57709	1398.65112	969.47095	26.21741	904.83447	1022.58490	337.12891	874.54675	1185.95630	167.61417	866.29114	982.73438	40.49482	444.08066	1058.86353	345.35031	443.32190	1025.79565	76.15909	60.52420	1358.23438	303.81464	198.73734
473	3.933	1146.63245	168.34305	1398.99829	965.92212	25.00994	904.63538	1017.56342	336.31067	875.12616	1181.72729	167.67670	866.15686	981.09192	40.16936	443.81717	1048.54980	345.42877	443.60065	1025.73975	76.22137	60.47679	1349.76099	301.71533	202.19377
474	3.942	1142.12415	167.14996	1399.34399	962.47241	23.80785	904.42236	1012.54840	335.53802	875.77753	1177.54553	167.83295	866.02435	979.49200	39.99542	443.47275	1038.36523	345.48514	444.07077	1025.69055	76.28867	60.44479	1340.79004	299.67068	205.10497
475	3.950	1137.68994	165.99640	1399.68457	959.11743	22.62175	904.19812	1007.54333	334.80322	876.49225	1173.40930	168.06996	865.90375	977.92297	39.93832	443.06696	1028.30542	345.51291	444.71964	1025.64697	76.35887	60.42889	1331.30933	297.72488	207.39375
476	3.958	1133.32959	164.88150	1400.01758	955.85077	21.46103	903.96497	1002.55444	334.09543	877.25586	1169.31787	168.37347	865.80627	976.37750	39.95038	442.63519	1018.35620	345.50598	445.52066	1025.60754	76.43012	60.42830	1321.31738	295.91479	209.00430
477	3.967	1129.04211	163.80557	1400.34070	952.66431	20.33371	903.72491	997.59009	333.40442	878.05121	1165.27234	168.72980	865.74121	974.85492	39.98924	442.21191	1008.49677	345.45795	446.43787	1025.57043	76.50081	60.44196	1310.82092	294.26553	209.89987
478	3.975	1124.82568	162.76939	1400.65100	949.54810	19.24638	903.47845	992.65918	332.72421	878.86157	1161.27490	169.12762	865.71295	973.35498	40.02801	441.81802	998.70251	345.36075	447.43323	1025.53333	76.56986	60.46922	1299.83081	292.78931	210.06190
479	3.983	1120.67700	161.77420	1400.94604	946.49231	18.20393	903.22424	987.77026	332.05396	879.67194	1157.32617	169.55891	865.72003	971.87396	40.05421	441.46118	988.94873	345.20590	448.47247	1025.49438	76.63692	60.51010	1288.35938	291.48773	209.48914
480	3.992	1116.59229	160.82211	1401.22314	943.48743	17.21012	902.95996	982.93085	331.39734	880.46960	1153.42517	170.01834	865.75513	970.40674	40.06338	441.14117	979.21558	344.98645	449.52838	1025.45337	76.70213	60.56509	1276.41699	290.35684	208.19511
481	4.000	1112.56689	159.91541	1401.47913	940.52509	16.26818	902.68390	978.14673	330.76105	881.24457	1149.56934	170.50180	865.80609	968.94849	40.05320	440.85471	969.49146	344.69736	450.58206	1025.41138	76.76602	60.63511	1264.01001	289.39188	206.20551
482	4.008	1108.59644	159.05469	1401.71057	937.59802	15.38033	902.39526	973.42200	330.15295	881.98950	1145.75635	171.00513	865.85693	967.49609	40.02203	440.59714	959.77289	344.33469	451.62161	1025.36951	76.82920	60.72125	1251.14221	288.59036	203.55696
483	4.017	1104.67554	158.23878	1401.91479	934.69916	14.54592	902.09479	968.75806	329.57962	882.69849	1141.98279	171.52394	865.88995	966.04773	39.97058	440.36136	950.06390	343.89514	452.64099	1025.32886	76.89222	60.82419	1237.81763	287.95325	200.29573
484	4.025	1100.79846	157.46613	1402.09058	931.82025	13.76028	901.78406	964.15417	329.04367	883.36578	1138.24548	172.05423	865.88989	964.60303	39.90309	440.13736	940.37524	343.37576	453.63968	1025.29028	76.95578	60.94272	1224.04309	287.48505	196.47542
485	4.033	1096.95850	156.73592	1402.23730	928.95270	13.01723	901.46320	959.60809	328.54309	883.98584	1134.54053	172.59337	865.84772	963.16302	39.82689	439.91519	930.72363	342.77502	454.62152	1025.25391	77.02112	61.07225	1209.82971	287.19360	192.15446
486	4.042	1093.14819	156.04875	1402.35474	926.08954	12.31301	901.13055	955.11682	328.07428	884.55463	1130.86328	173.14005	865.76129	961.72913	39.75035	439.68777	921.13110	342.09430	455.59189	1025.21851	77.09044	61.20364	1195.18982	287.09000	187.39413
487	4.050	1089.35913	155.40657	1402.44250	923.22650	11.64766	900.78326	950.67590	327.63593	885.07141	1127.20850	173.69342	865.63483	960.30304	39.67994	439.45255	911.62372	341.33981	456.55554	1025.18176	77.16702	61.32420	1180.13623	287.18643	182.25760
488	4.058	1085.58203	154.81174	1402.50110	920.36096	11.02367	900.41901	946.27960	327.22919	885.53815	1123.56909	174.25281	865.47748	958.88574	39.61919	439.21143	902.22876	340.52313	457.51514	1025.14111	77.25346	61.42273	1164.68237	287.49344	176.81017
489	4.067	1081.80615	154.26616	1402.53149	917.49084	10.44365	900.03754	941.92126	326.85471	885.95837	1119.93738	174.81786	865.30054	957.47650	39.57006	438.96817	892.97223	339.65851	458.47098	1025.09570	77.34991	61.49462	1148.84277	288.01706	171.11879
490	4.075	1078.02112	153.77101	1402.53503	914.61487	9.90838	899.64130	937.59418	326.50983	886.33612	1116.30640	175.38867	865.11420	956.07294	39.53486	438.72488	883.87573	338.75909	459.42267	1025.04553	77.45519	61.54119	1132.63367	288.75638	165.25037
491	4.083	1074.21802	153.32639	1402.51465	911.73315	9.41633	899.23468	933.29120	326.18893	886.67554	1112.67163	175.96538	864.92511	954.67200	39.51788	438.48141	874.95428	337.83383	460.37006	1024.99133	77.56861	61.56636	1116.07190	289.70206	159.27014
492	4.092	1070.39087	152.93118	1402.47449	908.84802	8.96404	898.82227	929.00433	325.88666	886.98090	1109.03064	176.54720	864.73645	953.26904	39.52525	438.23657	866.21741	336.88635	461.31137	1024.93481	77.68970	61.57536	1099.17407	290.83612	153.24013
493	4.100	1066.53552	152.58368	1402.41797	905.96124	8.54713	898.40796	924.72357	325.59906	887.25537	1105.38354	177.13243	864.54791	951.85834	39.56169	437.98969	857.67188	335.91614	462.24243	1024.87830	77.81770	61.57460	1081.95605	292.13394	147.21777
494	4.108	1062.65002	152.28165	1402.34705	903.07336	8.16064	897.99475	920.43811	325.32245	887.49963	1101.73120	177.72018	864.35608	950.43414	39.62771	437.74069	849.32190	334.92133	463.15680	1024.82385	77.95250	61.57056	1064.43286	293.56808	141.25598
495	4.117	1058.73547	152.02203	1402.26318	900.18396	7.79837	897.58398	916.13794	325.05273	887.71240	1098.07324	178.31274	864.15509	948.99146	39.72034	437.48965	841.16919	333.90161	464.04587	1024.77271	78.09610	61.56825	1046.62073	295.11157	135.40450
496	4.125	1054.79639	151.80142	1402.16711	897.29279	7.45145	897.17700	911.81622	324.78650	887.89075	1094.40869	178.91577	863.93848	947.52490	39.83514	437.23572	833.21173	332.85907	464.90002	1024.72461	78.25271	61.57093	1028.54138	296.74039	129.71072
497	4.133	1050.83801	151.61702	1402.05835	894.40076	7.10960	896.77539	907.46924	324.52295	888.03162	1090.73462	179.53616	863.70056	946.02777	39.96632	436.97760	825.44397	331.79602	465.70947	1024.67700	78.42697	61.58099	1010.22491	298.43558	124.21970
498	4.142	1046.86572	151.46716	1401.93469	891.50964	6.76427	896.37988	903.09552	324.26355	888.13275	1087.04712	180.18018	863.43756	944.49243	40.10633	436.71542	817.85742	330.71411	466.46487	1024.62585	78.62139	61.60056	991.70947	300.18301	118.97293
499	4.150	1042.88391	151.35135	1401.79333	888.62061	6.41057	895.99005	898.69318	324.00992	888.19220	1083.34082	180.85269	863.14795	942.91278	40.24697	436.45087	810.44220	329.61646	467.15891	1024.56677	78.83257	61.63203	973.03412	301.97125	114.00695
500	4.158	1038.89697	151.26967	1401.63159	885.73267	6.04729	895.60406	894.26013	323.76212	888.20673	1079.61133	181.55710	862.83258	941.28448	40.38162	436.18420	803.18799	328.50989	467.78793	1024.49646	79.04817	61.67944	954.23419	303.78922	109.35246
501	4.167	1034.90845	151.22197	1401.44592	882.84369	5.67839	895.21777	889.79443	323.51880	888.17145	1075.85620	182.29445	862.49420	939.60522	40.50705	435.91309	796.08466	327.40509	468.35382	1024.41345	79.24976	61.74832	935.34119	305.62558	105.03526
502	4.175	1030.92139	151.20787	1401.23328	879.95172	5.31431	894.82465	885.29523	323.27869	888.08240	1072.07422	183.06297	862.13654	937.87628	40.62327	435.63477	789.12201	326.31546	468.86420	1024.31860	79.42116	61.84309	916.38513	307.46869	101.07870
503	4.183	1026.93823	151.22794	1400.99084	877.05511	4.96931	894.41858	880.76270	323.04156	887.93817	1068.26514	183.85800	861.76343	936.10266	40.73227	435.34842	782.29071	325.25449	469.32959	1024.21338	79.55484	61.96519	897.39648	309.30579	97.50563
504	4.192	1022.96130	151.28377	1400.71716	874.15033	4.65594	893.99707	876.19818	322.80780	887.73926	1064.42896	184.67267	861.37817	934.28998	40.83762	435.05392	775.58325	324.23251	469.75998	1024.10083	79.65350	62.11362	878.40704	311.12234	94.33778
505	4.200	1018.99133	151.37680	1400.41113	871.23163	4.38171	893.56055	871.60370	322.57867	887.48718	1060.56494	185.49864	860.98260	932.44238	40.94402	434.74939	768.99323	323.25574	470.16315	1023.98364	79.72825	62.28441	859.45154	312.90137	91.59293
506	4.208	1015.02686	151.50754	1400.07117	868.29108	4.14902	893.11090	866.98077	322.35614	887.18402	1056.67090	186.32727	860.57697	930.56158	41.05511	434.43127	762.51398	322.32779	470.54608	1023.86316	79.79457	62.46929	840.56891	314.62311	89.28190
507	4.217	1011.06512	151.67645	1399.69592	865.31958	3.95647	892.65045	862.33099	322.14297	886.83148	1052.74500	187.15057	860.16040	928.64716	41.17195	434.09729	756.13757	321.45157	470.91534	1023.74072	79.86818	62.65746	821.80255	316.26587	87.40712
508	4.225	1007.10278	151.88474	1399.28406	862.30774	3.80119	892.18121	857.65686	321.94260	886.43097	1048.78394	187.96223	859.73126	926.69751	41.29467	433.74738	749.85577	320.62866	471.27588	1023.61890	79.96306	62.83953	803.19891	317.80801	85.96304
509	4.233	1003.13794	152.13393	1398.83459	859.24603	3.68190	891.70361	852.96204	321.75949	885.98450	1044.78491	188.75827	859.28705	924.71051	41.42496	433.38333	743.66083	319.85779	471.62973	1023.50024	80.09126	63.00982	784.80652	319.23041	84.93822
510	4.242	999.17059	152.42519	1398.34802	856.12579	3.60081	891.21692	848.25098	321.59970	885.49628	1040.74512	189.53766	858.82513	922.68433	41.56572	433.00885	737.54657	319.13437	471.97607	1023.38672	80.26302	63.16570	766.67535	320.51926	84.31700
511	4.250	995.20270	152.75882	1397.82642	852.93958	3.56204	890.71997	843.52710	321.47018	884.97217	1036.66309	190.30215	858.34351	920.61877	41.71923	432.62955	731.50830	318.45151	472.31195	1023.27856	80.48556	63.30598	748.85547	321.66788	84.07879
512	4.258	991.23541	153.13432	1397.27222	849.68207	3.56892	890.21161	838.79248	321.37723	884.41846	1032.53833	191.05597	857.84149	918.51544	41.88660	432.25073	725.54346	317.80142	472.63354	1023.17468	80.75957	63.43087	731.39667	322.67560	84.19548
513	4.267	987.26709	153.55107	1396.68640	846.35052	3.62296	889.68945	834.04736	321.32538	883.83984	1028.37036	191.80527	857.31970	916.37738	42.06901	431.87482	719.65186	317.17822	472.93686	1023.07330	81.07466	63.54433	714.34674	323.54504	84.63055
514	4.275	983.29346	154.00851	1396.06958	842.94440	3.72435	889.15033	829.29053	321.31793	883.23956	1024.15845	192.55728	856.77942	914.20862	42.26773	431.50125	713.83441	316.58099	473.21646	1022.97144	81.40863	63.65553	697.74957	324.28021	85.34232
515	4.283	979.30829	154.50595	1395.42236	839.46570	3.87173	888.59137	824.52008	321.35779	882.61987	1019.90344	193.31894	856.22241	912.01245	42.48337	431.12747	708.09119	316.01611	473.46484	1022.86469	81.73572	63.77525	681.64301	324.88492	86.28796
516	4.292	975.30432	155.04285	1394.74609	835.91925	4.06213	888.01160	819.73389	321.44653	881.98187	1015.60760	194.09610	855.65063	909.79083	42.71560	430.74933	702.42255	315.49683	473.67264	1022.74683	82.03802	63.90984	666.05786	325.36157	87.42444
517	4.300	971.27399	155.61946	1394.04199	832.31287	4.29202	887.41315	814.92993	321.58301	881.32483	1011.27533	194.89413	855.06616	907.54413	42.96301	430.36267	696.82910	315.04016	473.82925	1022.61096	82.30871	64.05995	651.01691	325.71091	88.70779
518	4.308	967.21088	156.23663	1393.31067	828.65515	4.55894	886.80048	810.10553	321.76379	880.64612	1006.91174	195.71939	854.47052	905.27246	43.22332	429.96481	691.31116	314.66263	473.92322	1022.45203	82.54710	64.22453	636.53485	325.93262	90.09462
519	4.317	963.11041	156.89455	1392.55273	824.95355	4.86200	886.17841	805.25793	321.98499	879.94250	1002.52039	196.57907	853.86371	902.97632	43.49432	429.55466	685.86749	314.37762	473.94281	1022.26947	82.75302	64.40446	622.61938	326.02719	91.54337
520	4.325	958.96985	157.59183	1391.76953	821.21356	5.20104	885.55103	800.38452	322.24237	879.21088	998.10211	197.47992	853.24457	900.65735	43.77407	429.13297	680.49445	314.19376	473.87653	1022.06732	82.92502	64.60265	609.27252	325.99689	93.01415
521	4.333	954.78662	158.32597	1390.96436	817.43878	5.57639	884.92175	795.48352	322.53094	878.44818	993.65540	198.42708	852.61200	898.31824	44.06068	428.70297	675.18579	314.11420	473.71405	1021.85199	83.06304	64.82202	596.49182	325.84598	94.46921
522	4.342	950.55737	159.09427	1390.14050	813.63190	5.98910	884.29352	790.55200	322.84564	877.65155	989.17706	199.42322	851.96570	895.96320	44.35209	428.27045	669.93384	314.13696	473.44830	1021.62982	83.17168	65.06393	584.27271	325.58185	95.87411
523	4.350	946.27826	159.89507	1389.30029	809.79541	6.44071	883.66907	785.58575	323.18353	876.81891	984.66205	200.46890	851.30646	893.59778	44.64568	427.84332	664.73114	314.25531	473.07657	1021.40656	83.25985	65.32755	572.61292	325.21582	97.19723
524	4.358	941.94556	160.72803	1388.44629	805.93127	6.93275	883.05060	780.58051	323.54538	875.94940	980.10425	201.56320	850.63550	891.22766	44.93892	427.43039	659.57153	314.45883	472.60001	1021.18536	83.33749	65.61079	561.51636	324.76239	98.40692
525	4.367	937.55603	161.59297	1387.58130	802.03937	7.46674	882.43854	775.53210	323.93414	875.04297	975.49756	202.70380	849.95441	888.85657	45.23136	427.03864	654.45087	314.73517	472.02240	1020.96649	83.41161	65.91350	550.99084	324.23709	99.47064
526	4.375	933.10657	162.48956	1386.70972	798.11652	8.04366	881.83118	770.43640	324.35266	874.10028	970.83673	203.88705	849.26569	886.48486	45.52460	426.67136	649.36621	315.07098	471.34924	1020.74866	83.48516	66.23897	541.04169	323.65475	100.35797
527	4.383	928.59393	163.41817	1385.83582	794.15784	8.66305	881.22571	765.28961	324.80276	873.12335	966.11798	205.10956	848.57349	884.11194	45.82008	426.32959	644.31451	315.45154	470.58707	1020.52991	83.55916	66.59148	531.66785	323.02948	101.04446
528	4.392	924.01477	164.38008	1384.96399	790.15735	9.32276	880.61926	760.08740	325.28610	872.11694	961.33832	206.36978	847.88397	881.73822	46.11735	426.01376	639.29236	315.85968	469.74313	1020.30963	83.63422	66.97354	522.86188	322.37537	101.51321
529	4.400	919.36658	165.37785	1384.09827	786.10828	10.01948	880.01001	754.82526	325.80353	871.08655	956.49469	207.66846	847.20404	879.36444	46.41444	425.72488	634.29681	316.27713	468.82587	1020.08838	83.70937	67.38721	514.61230	321.70639	101.75395
530	4.408	914.64722	166.41537	1383.24268	782.00342	10.75005	879.39801	749.49854	326.35425	870.03674	951.58307	209.00757	846.54089	876.98907	46.70982	425.46399	629.32434	316.68738	467.84482	1019.86761	83.78078	67.83720	506.90649	321.03357	101.76199
531	4.417	909.85492	167.49770	1382.39990	777.83594	11.51257	878.78546	744.10236	326.93527	868.97095	946.59937	210.38928	845.90088	874.60498	47.00420	425.23148	624.37012	317.07758	466.81018	1019.64862	83.84314	68.33173	499.73352	320.36301	101.53687
532	4.425	904.98737	168.63083	1381.57166	773.59955	12.30653	878.17523	738.63062	327.54205	867.89331	941.54022	211.81519	845.28961	872.19916	47.29964	425.02722	619.42773	317.43869	465.73053	1019.43170	83.89231	68.88017	493.08472	319.69641	101.07927
533	4.433	900.04242	169.82199	1380.75793	769.28882	13.13231	877.56976	733.07654	328.17010	866.81018	936.40265	213.28543	844.71130	869.75391	47.59841	424.84995	614.49060	317.76410	464.61011	1019.21289	83.92715	69.48940	486.95190	319.03342	100.38930
534	4.442	895.01764	171.07939	1379.95825	764.89844	13.99094	876.97174	727.43408	328.81702	865.72937	931.18188	214.79892	844.16846	867.24872	47.90378	424.69595	609.55396	318.04929	463.44742	1018.98364	83.94922	70.16174	481.32556	318.37476	99.46810
535	4.450	889.91119	172.41051	1379.17041	760.42389	14.88400	876.38434	721.69745	329.48328	864.65790	925.87152	216.35410	843.66193	864.66272	48.21996	424.55981	604.61755	318.29300	462.23651	1018.73322	83.96125	70.89658	476.19519	317.72397	98.31899
536	4.458	884.72156	173.82158	1378.39148	755.86127	15.81297	875.81085	715.86053	330.17166	863.60040	920.46356	217.95012	843.19159	861.97833	48.54969	424.43634	599.68726	318.49783	460.96729	1018.45239	83.96535	71.69318	471.55078	317.08551	96.94588
537	4.467	879.44806	175.31883	1377.61877	751.20813	16.77906	875.25391	709.91595	330.88681	862.55859	914.94904	219.58643	842.75513	859.18268	48.89298	424.32260	594.77496	318.66922	459.62589	1018.13611	83.96252	72.55172	467.38330	316.46124	95.35156
538	4.475	874.08997	176.90924	1376.84875	746.46265	17.78272	874.71558	703.85461	331.63281	861.53107	909.31891	221.26123	842.34723	856.26727	49.24724	424.21930	589.89832	318.81412	458.19672	1017.78198	83.95390	73.47266	463.68176	315.85046	93.53961
539	4.483	868.64679	178.59903	1376.07788	741.62250	18.82345	874.19659	697.66699	332.41058	860.51294	903.56500	222.97153	841.96002	853.22797	49.60686	424.13089	585.07947	318.94025	456.66513	1017.38831	83.94164	74.45617	460.43018	315.25278	91.51916
540	4.492	863.11841	180.39175	1375.30249	736.68353	19.89988	873.69617	691.34436	333.21793	859.49677	897.68091	224.71457	841.58502	850.06226	49.96385	424.06335	580.34314	319.05646	455.02060	1016.95221	83.92870	75.50243	457.60522	314.66968	89.30899
541	4.500	857.50574	182.28841	1374.52100	731.64020	21.00913	873.21149	684.87952	334.05219	858.47516	891.66187	226.48901	841.21338	846.76587	50.31073	424.01987	575.71484	319.17300	453.25943	1016.47009	83.91708	76.61221	455.17236	314.10370	86.93983
542	4.508	851.80988	184.28893	1373.73425	726.48688	22.14645	872.73920	678.26678	334.91257	857.44476	885.50610	228.29504	840.83582	843.33130	50.64298	423.99939	571.21802	319.30164	451.38849	1015.93970	83.90510	77.78888	453.08374	313.55716	84.45525
543	4.517	846.03217	186.39320	1372.94641	721.21844	23.30656	872.27563	671.50293	335.80096	856.40930	879.21667	230.13374	840.44366	839.74860	50.95987	423.99771	566.87012	319.45554	449.42795	1015.35999	83.88710	79.04080	451.27307	313.03210	81.91198
544	4.525	840.17413	188.60046	1372.16797	715.83142	24.48514	871.81805	664.58978	336.72150	855.38330	872.80298	232.00569	840.03082	836.00574	51.26432	424.00888	562.67981	319.65018	447.41296	1014.73077	83.85479	80.38326	449.65564	312.53308	79.38053
545	4.533	834.23743	190.90825	1371.41589	710.32440	25.67841	871.36652	657.53644	337.67950	854.39374	866.28168	233.90887	839.59686	832.08929	51.56204	424.02811	558.64282	319.90411	445.39441	1014.05316	83.79914	81.83809	448.12781	312.07129	76.94508
546	4.542	828.22412	193.31184	1370.71387	704.69855	26.88186	870.92493	650.36267	338.67966	853.47900	859.67725	235.83690	839.15021	827.98444	51.86035	424.05447	554.73999	320.23917	443.43890	1013.32672	83.71297	83.42967	446.57422	311.66672	74.69751
547	4.550	822.13519	195.80396	1370.09167	698.95599	28.09013	870.50128	643.10107	339.72574	852.68884	853.01996	237.77716	838.70984	823.67297	52.16663	424.09113	550.93298	320.67960	441.62631	1012.54761	83.59240	85.18242	444.88489	311.34793	72.72176
548	4.558	815.97028	198.37424	1369.58398	693.09894	29.29926	870.10760	635.79871	340.82043	852.08209	846.34229	239.70918	838.30597	819.13098	52.48561	424.14417	547.16162	321.25024	440.04395	1011.70660	83.43632	87.12083	442.98523	311.14926	71.06976
549	4.567	809.72729	201.00883	1369.22559	687.12915	30.50994	869.76001	628.51404	341.96368	851.71991	839.67279	241.60397	837.97827	814.32947	52.81830	424.22122	543.34271	321.97308	438.77576	1010.78668	83.24742	89.26612	440.86816	311.10519	69.74277
550	4.575	803.40387	203.69099	1369.04578	681.04803	31.72919	869.47784	621.31067	343.15207	851.65436	833.03149	243.42615	837.77075	809.23590	53.16311	424.32895	539.37268	322.86432	437.88510	1009.75909	83.03609	91.62823	438.60059	311.24167	68.69623
551	4.583	797.00055	206.40337	1369.06250	674.85742	32.96958	869.28204	614.24585	344.38147	851.91705	826.42896	245.14037	837.72424	803.81848	53.51552	424.47141	535.14209	323.93042	437.39484	1008.57697	82.82320	94.19786	436.28760	311.56873	67.86507
552	4.592	790.52423	209.13095	1369.28027	668.55963	34.24665	869.19238	607.35718	345.65182	852.51270	819.86804	246.72095	837.86743	798.05231	53.86462	424.65039	530.56104	325.16519	437.27579	1007.17529	82.63714	96.94667	434.01929	312.07944	67.18718
553	4.600	783.98987	211.86224	1369.68982	662.15906	35.57617	869.22522	600.65314	346.96863	853.41724	813.34454	248.15973	838.20880	791.92493	54.19064	424.86591	525.58765	326.55109	437.45602	1005.48877	82.50282	99.84145	431.84668	312.75259	66.61388
554	4.608	777.42078	214.58830	1370.27087	655.66370	36.97193	869.39227	594.11182	348.34113	854.58118	806.84668	249.46950	838.73407	785.43774	54.46677	425.11752	520.24658	328.06381	437.84818	1003.47699	82.42978	102.86176	429.79041	313.55457	66.11153
555	4.617	770.84534	217.30106	1370.99475	649.08618	38.44428	869.69952	587.68713	349.77844	855.93823	800.35657	250.68280	839.40979	778.60461	54.66362	425.40668	514.62659	329.67615	438.37622	1001.13043	82.41129	106.00208	427.85889	314.43884	65.65912
556	4.625	764.29340	219.99254	1371.82874	642.44342	39.99931	870.14642	581.31982	351.28650	857.41638	793.85254	251.84666	840.19104	771.44940	54.75336	425.73743	508.85803	331.35782	438.98538	998.45667	82.43246	109.26118	426.05737	315.34546	65.24468
557	4.633	757.79242	222.65530	1372.73938	635.75531	41.63915	870.72668	574.94946	352.86697	858.94824	787.31348	253.01447	841.03040	764.00415	54.71219	426.11499	503.08148	333.06973	439.63373	995.46790	82.47594	112.63479	424.38879	316.20438	64.86320
558	4.642	751.36560	225.28317	1373.69556	629.04260	43.36215	871.42950	568.52545	354.51727	860.47876	780.72308	254.23759	841.88599	756.30591	54.52175	426.54410	497.42297	334.76129	440.28098	992.17871	82.52396	116.11590	422.85291	316.94620	64.51559
559	4.650	745.02966	227.87106	1374.67029	622.32477	45.16159	872.23956	562.01434	356.23114	861.96808	774.07428	255.55833	842.72797	748.39185	54.16975	427.02722	491.97919	336.37775	440.88818	988.60480	82.56059	119.69650	421.44897	317.51685	64.20700
560	4.658	738.79437	230.41426	1375.64172	615.61957	47.02454	873.13733	555.40283	357.99805	863.39081	767.37085	257.00565	843.54095	740.29492	53.64987	427.56274	486.81458	337.87338	441.42661	984.76172	82.57405	123.36689	420.17896	317.88800	63.94344
561	4.667	732.66290	232.90747	1376.59265	608.94293	48.93348	874.09998	548.69629	359.80344	864.73383	760.62732	258.59402	844.32263	732.04187	52.96224	428.14395	481.96521	339.22238	441.88480	980.66302	82.55829	127.11476	419.04663	318.06033	63.72747
562	4.675	726.63196	235.34457	1377.50903	602.30884	50.86948	875.10278	541.91534	361.62943	865.99249	753.86646	260.32288	845.07880	723.65247	52.11564	428.75775	477.44397	340.42389	442.26654	976.31860	82.51431	130.92780	418.05334	318.05853	63.55608
563	4.683	720.69336	237.71960	1378.37927	595.72974	52.81450	876.12048	535.09021	363.45712	867.16772	747.11456	262.17545	845.81689	715.13898	51.13113	429.38388	473.24512	341.49979	442.58139	971.73474	82.44963	134.79732	417.19458	317.92114	63.42149
564	4.692	714.83569	240.02902	1379.19568	589.21704	54.75140	877.12817	528.25598	365.26965	868.26306	740.39771	264.12085	846.54138	706.50500	50.04255	429.99673	469.34644	342.48651	442.83652	966.91431	82.37703	138.71848	416.45874	317.69135	63.31369
565	4.700	709.04736	242.27281	1379.95520	582.78247	56.66302	878.10321	521.44836	367.05402	869.28271	733.74146	266.12112	847.25049	697.74707	48.88937	430.57019	465.71082	343.42477	443.03604	961.85681	82.31501	142.68829	415.83130	317.41101	63.22226
566	4.708	703.31824	244.45409	1380.65955	576.43835	58.53267	879.02722	514.70233	368.80133	870.23096	727.17242	268.13809	847.93512	688.85730	47.70679	431.08307	462.28931	344.35138	443.18646	956.55786	82.28884	146.70485	415.29541	317.11691	63.13721
567	4.717	697.63965	246.57825	1381.31409	570.19714	60.34654	879.88812	508.05072	370.50690	871.11377	720.71765	270.13644	848.58105	679.82495	46.52174	431.52255	459.02490	345.29419	443.30023	951.00897	82.32849	150.76732	414.83203	316.84079	63.05008
568	4.725	692.00305	248.65205	1381.92725	564.07007	62.09628	880.68036	501.52478	372.16931	871.93854	714.40125	272.08398	849.17291	670.63477	45.35631	431.88281	455.86072	346.26999	443.39279	945.19855	82.46461	154.87607	414.42395	316.61069	62.95465
569	4.733	686.40015	250.68161	1382.50964	558.06567	63.78003	881.40442	495.15247	373.78928	872.71216	708.24127	273.95215	849.69965	661.26703	44.23100	432.16251	452.74744	347.28491	443.47519	939.11444	82.72544	159.03125	414.05908	316.44946	62.84818
570	4.742	680.82361	252.66992	1383.07251	552.18848	65.40173	882.06525	488.95721	375.36935	873.43982	702.24951	275.71811	850.15692	651.70258	43.16346	432.36606	449.65039	348.33698	443.55096	932.74469	83.13609	163.22946	413.72803	316.36911	62.73247
571	4.750	675.26880	254.61670	1383.62622	546.43805	66.96875	882.67120	482.95544	376.91385	874.12463	696.43225	277.36673	850.54785	641.93042	42.16499	432.50690	446.55286	349.41806	443.61862	926.07800	83.71967	167.46028	413.42200	316.36761	62.61197
572	4.758	669.73346	256.51959	1384.18030	540.81049	68.48902	883.23358	477.15613	378.42764	874.76624	690.79144	278.89145	850.88080	631.95264	41.24028	432.60825	443.45618	350.51443	443.67624	919.10394	84.49902	171.70473	413.13513	316.43210	62.49049
573	4.767	664.21661	258.37552	1384.74255	535.29980	69.96901	883.76514	471.56067	379.91492	875.36005	685.32471	280.29376	851.16742	621.78406	40.39417	432.69687	440.37805	351.60797	443.72369	911.81281	85.49612	175.93452	412.86560	316.54431	62.37048
574	4.775	658.71741	260.18127	1385.31897	529.89960	71.41341	884.27948	466.16504	381.37885	875.89923	680.02728	281.58124	851.42017	611.44940	39.63855	432.79483	437.34875	352.67874	443.76083	904.19629	86.72852	180.11053	412.61401	316.68408	62.25401
575	4.783	653.23602	261.93378	1385.91455	524.60364	72.82536	884.79071	460.96252	382.82239	876.37769	674.89270	282.76440	851.65137	600.98193	38.99002	432.91846	434.40503	353.70737	443.78647	896.24750	88.20470	184.18158	412.38184	316.83023	62.14407
576	4.792	647.77460	263.63000	1386.53345	519.40497	74.20596	885.31305	455.94617	384.24802	876.79156	669.91406	283.85486	851.87250	590.42432	38.46318	433.08331	431.58362	354.67761	443.79962	887.96198	89.92076	188.08438	412.17078	316.96259	62.04483
577	4.800	642.33765	265.26685	1387.17834	514.29541	75.55379	885.86053	451.10999	385.65738	877.14093	665.08398	284.86371	852.09344	579.82336	38.06719	433.30664	428.91431	355.57803	443.80084	879.33691	91.85893	191.74539	411.98364	317.06671	61.95995
578	4.808	636.93164	266.84021	1387.85059	509.26563	76.86504	886.44629	446.44910	387.05072	877.42896	660.39514	285.79935	852.32135	569.22284	37.80598	433.60617	426.41394	356.40271	443.79233	870.36945	93.98644	195.08582	411.82495	317.13666	61.89100
579	4.817	631.56396	268.34573	1388.54944	504.30591	78.13513	887.08136	441.95935	388.42844	877.66113	655.84033	286.66623	852.56116	558.65930	37.67844	433.99756	424.08459	357.15189	443.77777	861.05518	96.25446	198.02734	411.69775	317.17252	61.83802
580	4.825	626.24231	269.78116	1389.27271	499.40643	79.36143	887.77313	437.63745	389.79211	877.84369	651.41199	287.46457	852.81689	548.16125	37.67786	434.49326	421.91394	357.83087	443.76035	851.38782	98.59844	200.49492	411.59973	317.17706	61.80119
581	4.833	620.97388	271.14801	1390.01746	494.55780	80.54459	888.52557	433.48132	391.14346	877.98260	647.10303	288.19128	853.09308	537.75098	37.79161	435.10297	419.87964	358.44662	443.74057	841.35956	100.94237	202.41849	411.52539	317.15558	61.78087
582	4.842	615.76477	272.45056	1390.78064	489.75104	81.68775	889.33923	429.48792	392.48444	878.08270	642.90723	288.84131	853.39392	527.44690	38.00088	435.83484	417.95496	359.00623	443.71698	830.96429	103.20780	203.73798	411.46802	317.11633	61.77678
583	4.850	610.61987	273.69412	1391.55933	484.97864	82.79555	890.21204	425.65063	393.81720	878.14777	638.81934	289.40863	853.72186	517.26416	38.28224	436.69440	416.11353	359.51807	443.68881	820.19958	105.32407	204.40862	411.42212	317.06848	61.78709
584	4.858	605.54358	274.88489	1392.34912	480.23572	83.87332	891.13855	421.95947	395.14301	878.18097	634.83289	289.88742	854.07672	507.21149	38.61367	437.68094	414.33423	359.99249	443.65579	809.06677	107.23559	204.40184	411.38391	317.01941	61.80848
585	4.867	600.53943	276.02899	1393.14417	475.52124	84.92638	892.10944	418.40295	396.46051	878.18463	630.94226	290.27277	854.45691	497.28802	38.98389	438.78229	412.60413	360.44116	443.61697	797.56964	108.90614	203.70407	411.35083	316.97418	61.83733
586	4.875	595.61145	277.13104	1393.93726	470.83765	85.95906	893.11212	414.97021	397.76471	878.16077	627.14197	290.56219	854.85907	487.48376	39.40087	439.97137	410.91809	360.87607	443.57108	785.71320	110.32085	202.31750	411.32056	316.93628	61.87070
587	4.883	590.76355	278.19370	1394.71985	466.18860	86.97391	894.13251	411.65076	399.04712	878.11121	623.42725	290.75650	855.27777	477.78235	39.89438	441.20731	409.27722	361.30856	443.51779	773.50409	111.48521	200.26169	411.29224	316.90756	61.90621
588	4.892	585.99939	279.21768	1395.48291	461.57739	87.97105	895.15637	408.43359	400.29736	878.03796	619.79272	290.85947	855.70551	468.16565	40.50478	442.44455	407.68665	361.74609	443.45828	760.94977	112.42130	197.57307	411.26477	316.88788	61.94156
589	4.900	581.32214	280.20264	1396.21851	457.00586	88.94821	896.16962	405.30737	401.50647	877.94397	616.23132	290.87711	856.13446	458.62097	41.26340	443.64594	406.15173	362.18921	443.39404	748.05743	113.16100	194.30128	411.23840	316.87500	61.97472
590	4.908	576.73511	281.14957	1396.91992	452.47595	89.90141	897.15863	402.26001	402.66904	877.83289	612.73364	290.81635	856.55774	449.14636	42.18270	444.78900	404.67566	362.63217	443.32559	734.83374	113.73770	190.50351	411.21289	316.86539	62.00423
591	4.917	572.24023	282.06165	1397.57996	447.98877	90.82617	898.11157	399.27917	403.78342	877.70880	609.28833	290.68347	856.96954	439.74915	43.26012	445.86432	403.25903	363.06644	443.25211	721.28552	114.17986	186.24232	411.18811	316.85550	62.02937
592	4.925	567.83752	282.94208	1398.19189	443.54602	91.71866	899.01904	396.35242	404.84961	877.57452	605.88293	290.48389	857.36469	430.44165	44.48474	446.87213	401.90002	363.48425	443.17331	707.42285	114.50887	181.58717	411.16357	316.84305	62.05053
593	4.933	563.52588	283.79178	1398.75110	439.14917	92.57586	899.87482	393.46875	405.86774	877.43121	602.50439	290.22305	857.73730	421.23669	45.84160	447.82004	400.59436	363.88031	443.09134	693.26208	114.73914	176.61386	411.13904	316.82755	62.06910
594	4.942	559.30261	284.60971	1399.25574	434.79846	93.39494	900.67584	390.61877	406.83731	877.27930	599.13989	289.90799	858.08087	412.14880	47.31290	448.72144	399.33582	364.25092	443.00916	678.82544	114.87747	171.40067	411.11462	316.80981	62.08668
595	4.950	555.16382	285.39325	1399.70715	430.49365	94.17363	901.42175	387.79553	407.75784	877.11981	595.77734	289.54825	858.38892	403.19495	48.87866	449.59180	398.11609	364.59235	442.92776	664.13989	114.92319	166.02496	411.09094	316.79126	62.10415
596	4.958	551.10352	286.13806	1400.10803	426.23389	94.91071	902.11395	384.99475	408.62970	876.95465	592.40784	289.15628	858.65601	394.39148	50.51844	450.44370	396.92651	364.90082	442.84573	649.23474	114.87080	160.56088	411.06885	316.77353	62.12166
597	4.967	547.11487	286.83926	1400.46216	422.01721	95.60552	902.75525	382.21594	409.45407	876.78503	589.02954	288.74561	858.88007	385.75171	52.21272	451.28500	395.76013	365.17477	442.76111	634.14050	114.71323	155.07629	411.04944	316.75809	62.13897
598	4.975	543.19092	287.49292	1400.77344	417.83862	96.25815	903.34943	379.46069	410.23306	876.61084	585.65063	288.32684	859.06586	377.28601	53.94284	452.12088	394.61121	365.41656	442.67340	618.88745	114.44432	149.63034	411.03345	316.74576	62.15573
599	4.983	539.32605	288.09680	1401.04700	413.68933	96.87066	903.89954	376.73242	410.96976	876.43152	582.28528	287.90472	859.22449	369.00366	55.69093	452.95389	393.47559	365.63089	442.58298	603.50110	114.06030	144.27129	411.02161	316.73611	62.17186
600	4.992	535.51697	288.65024	1401.28821	409.55701	97.44762	904.40894	374.03516	411.66788	876.24670	578.94617	287.47809	859.36780	360.91248	57.44201	453.78262	392.34900	365.82175	442.48972	587.99988	113.56126	139.03455	411.01367	316.72757	62.18769
601	5.000	531.76233	289.15402	1401.50171	405.42859	97.99545	904.88220	371.37354	412.33249	876.05670	575.63928	287.04224	859.50372	353.01721	59.18675	454.60229	391.22583	365.99103	442.39374	572.39600	112.95316	133.94272	411.01038	316.71759	62.20360
602	5.008	528.05981	289.60901	1401.69031	401.29236	98.52158	905.32483	368.75000	412.97110	875.86328	572.36548	286.59079	859.63556	345.31775	60.92057	455.40784	390.09973	366.13989	442.29739	556.69531	112.24905	129.00865	411.01245	316.70306	62.21941
603	5.017	524.40601	290.01550	1401.85608	397.13843	99.03397	905.74249	366.16541	413.59335	875.66998	569.12158	286.11667	859.76367	337.81030	62.63938	456.19495	388.96509	366.27094	442.20486	540.90002	111.46662	124.23934	411.02100	316.68100	62.23430
604	5.025	520.79529	290.37390	1402.00085	392.95789	99.54031	906.14032	363.61963	414.20847	875.48010	565.90247	285.61252	859.88660	330.48596	64.33774	456.95877	387.81738	366.38873	442.12015	525.01074	110.62318	119.63912	411.03650	316.64969	62.24805
605	5.033	517.22314	290.68539	1402.12622	388.74365	100.04701	906.52271	361.11389	414.82242	875.29510	562.70215	285.07153	860.00262	323.33044	66.01027	457.69409	386.65442	366.49783	442.04465	509.02563	109.73163	115.21204	411.05859	316.60938	62.26167
606	5.042	513.68567	290.95157	1402.23364	384.48999	100.55923	906.89240	358.65051	415.43793	875.11432	559.51489	284.48895	860.11017	316.32751	67.65105	458.39758	385.47437	366.60107	441.97678	492.94434	108.79948	110.96313	411.08582	316.56116	62.27627
607	5.050	510.18103	291.17398	1402.32520	380.19324	101.08162	907.25049	356.23059	416.05597	874.93652	556.33435	283.86282	860.20789	309.46228	69.25243	459.06915	384.27600	366.69983	441.91394	476.76782	107.83009	106.89796	411.11572	316.50644	62.29250
608	5.058	506.70752	291.35410	1402.40186	375.85278	101.61783	907.59796	353.85168	416.67661	874.76086	553.15479	283.19336	860.29547	302.72107	70.80768	459.71014	383.05798	366.79498	441.85425	460.49890	106.82512	103.02247	411.14465	316.44696	62.31144
609	5.067	503.26367	291.49307	1402.46472	371.47168	102.16886	907.93604	351.50708	417.29880	874.58691	549.97168	282.48273	860.37384	296.08984	72.31464	460.32150	381.81775	366.88562	441.79645	444.14343	105.78654	99.34441	411.16882	316.38422	62.33414
610	5.075	499.84802	291.59103	1402.51477	367.05701	102.73273	908.26483	349.18750	417.92014	874.41357	546.78149	281.73553	860.44470	289.55396	73.77536	460.90485	380.55249	366.96820	441.73914	427.71265	104.71781	95.87614	411.18530	316.31833	62.36050
611	5.083	496.45984	291.64645	1402.55347	362.61804	103.30549	908.58270	346.88318	418.53662	874.23944	543.58069	280.95911	860.50946	283.09961	75.19405	461.46399	379.25867	367.03851	441.68054	411.22607	103.62395	92.63647	411.19177	316.24838	62.38984
612	5.092	493.09912	291.65610	1402.58252	358.16443	103.88148	908.88690	344.58386	419.14288	874.06281	540.36682	280.16245	860.56799	276.71509	76.57513	462.00580	377.93420	367.09418	441.61978	394.71240	102.51003	89.65157	411.18713	316.17307	62.42226
613	5.100	489.76672	291.61624	1402.60291	353.70520	104.45354	909.17346	342.28040	419.73300	873.88196	537.13794	279.35382	860.61761	270.39099	77.92125	462.53937	376.57874	367.13431	441.55713	378.20972	101.37864	86.95490	411.17151	316.09116	62.45879
614	5.108	486.46216	291.52563	1402.61511	349.24963	105.01584	909.43707	339.96399	420.30157	873.69482	533.89307	278.53973	860.65533	264.12195	79.23207	463.07410	375.19250	367.15811	441.49310	361.76294	100.22997	84.58289	411.14539	316.00204	62.50049
615	5.117	483.18140	291.38702	1402.61829	344.80676	105.56737	909.67139	337.62842	420.84473	873.49951	530.63135	277.72485	860.67993	257.90674	80.50468	463.61844	373.77612	367.16458	441.42801	345.41479	99.06467	82.56445	411.10974	315.90601	62.54778
616	5.125	479.91882	291.20502	1402.61157	340.38501	106.11047	909.86938	335.26978	421.36044	873.29553	527.35266	276.91165	860.69171	251.74927	81.73369	464.18106	372.33008	367.15164	441.36142	329.20203	97.88618	80.91417	411.06616	315.80322	62.60027
617	5.133	476.67114	290.98395	1402.59656	335.98950	106.64624	910.02478	332.88623	421.84760	873.08392	524.05737	276.10040	860.69147	245.65735	82.91136	464.77325	370.85315	367.11493	441.29135	313.15454	96.70052	79.63596	411.01611	315.69260	62.65648
618	5.142	473.43628	290.72653	1402.57690	331.62195	107.17250	910.13312	330.47864	422.30515	872.86560	520.74585	275.29028	860.67969	239.64160	84.02863	465.41022	369.34180	367.04855	441.21451	297.29626	95.51731	78.72618	410.96118	315.57184	62.71386
619	5.150	470.21326	290.43341	1402.55579	327.28027	107.68644	910.19110	328.04822	422.73163	872.64056	517.41821	274.48010	860.65582	233.70935	85.07840	466.10626	367.79089	366.94705	441.12750	281.64429	94.34978	78.17254	410.90161	315.43878	62.76915
620	5.158	466.99902	290.10416	1402.53247	322.96033	108.18591	910.19720	325.59631	423.12537	872.40808	514.07446	273.66891	860.61749	227.85632	86.06037	466.86639	366.19495	366.80719	441.02722	266.21362	93.21058	77.95683	410.83667	315.29315	62.81923
621	5.167	463.78662	289.73871	1402.50122	318.65479	108.66584	910.15436	323.12305	423.48526	872.16772	510.71301	272.85580	860.56030	222.06299	86.98329	467.68341	364.54944	366.62869	440.91144	251.02002	92.10828	78.05875	410.76501	315.13776	62.86234
622	5.175	460.56726	289.33563	1402.44958	314.35486	109.11742	910.07190	320.62793	423.81085	871.91998	507.33191	272.04004	860.47943	216.29773	87.86424	468.54279	362.85193	366.41400	440.77914	236.08203	91.04878	78.45448	410.68555	314.97800	62.89966
623	5.183	457.33264	288.88943	1402.35986	310.05322	109.53369	909.96118	318.11169	424.10181	871.66534	503.92981	271.22095	860.37170	210.52490	88.72394	469.42792	361.10083	366.16797	440.63126	221.41980	90.03930	79.11490	410.59851	314.81964	62.93528
624	5.192	454.07690	288.39209	1402.21655	305.74548	109.91403	909.83191	315.57568	424.35818	871.40338	500.50635	270.39728	860.23566	204.71973	89.57545	470.32510	359.29504	365.89667	440.47113	207.05603	89.09057	80.00692	410.50464	314.66678	62.97389
625	5.200	450.79614	287.83780	1402.01379	301.42944	110.26297	909.69226	313.02100	424.58130	871.13263	497.06226	269.56735	860.07172	198.87854	90.41718	471.22726	357.43445	365.60574	440.30331	193.01672	88.21744	81.09497	410.40466	314.52042	63.01847
626	5.208	447.48682	287.22614	1401.75562	297.10486	110.58756	909.54999	310.44836	424.77362	870.85181	493.59790	268.72986	859.88147	193.01135	91.24008	472.13239	355.51831	365.29929	440.13098	179.32800	87.43844	82.34089	410.29932	314.37805	63.07001
627	5.217	444.14661	286.56134	1401.45142	292.77319	110.89542	909.41187	307.85669	424.93842	870.56073	490.11365	267.88419	859.66718	187.12830	92.03737	473.03906	353.54663	364.97913	439.95477	166.01563	86.77196	83.70523	410.18860	314.23480	63.12823
628	5.225	440.77490	285.84985	1401.11169	288.43616	111.19335	909.28223	305.24487	425.07858	870.25952	486.60950	267.02951	859.43103	181.23560	92.80553	473.94421	351.52051	364.64462	439.77307	153.10303	86.22993	85.15129	410.07178	314.08533	63.19225
629	5.233	437.37183	285.09821	1400.74792	284.09387	111.48560	909.16229	302.61133	425.19635	869.94751	483.08582	266.16461	859.17468	175.33704	93.54123	474.84253	349.44153	364.29465	439.58322	140.61047	85.81470	86.64850	409.94861	313.92563	63.26073
630	5.242	433.93884	284.31305	1400.37085	279.74451	111.77292	909.05035	299.95508	425.29352	869.62335	479.54285	265.28888	858.89948	169.43372	94.23994	475.72632	347.31165	363.92944	439.38315	128.55566	85.52087	88.17270	409.81909	313.75360	63.33185
631	5.250	430.47656	283.50073	1399.98877	275.38562	112.05309	908.94238	297.27625	425.37183	869.28564	475.98071	264.40216	858.60583	163.52539	94.89575	476.58667	345.13379	363.55069	439.17142	116.95154	85.33875	89.70352	409.68384	313.56940	63.40350
632	5.258	426.98425	282.66626	1399.60559	271.01599	112.32199	908.83289	294.57410	425.43265	868.93408	472.39819	263.50385	858.29358	157.61157	95.50156	477.41479	342.91064	363.16061	438.94635	105.80554	85.25639	91.22218	409.54333	313.37537	63.47374
633	5.267	423.45959	281.81296	1399.22144	266.63464	112.57465	908.71631	291.84692	425.47678	868.56934	468.79395	262.59277	857.96149	151.69434	96.04881	478.20255	340.64209	362.76147	438.70566	95.11877	85.26003	92.71092	409.39661	313.17526	63.54175
634	5.275	419.90112	280.94296	1398.83521	262.24048	112.80621	908.58813	289.09277	425.50467	868.19312	465.16528	261.66837	857.60809	145.78088	96.52791	478.94211	338.32422	362.35568	438.44702	84.88367	85.33472	94.15276	409.24146	312.97290	63.60860
635	5.283	416.30652	280.05695	1398.44519	257.83105	113.01299	908.44379	286.31042	425.51587	867.80695	461.50903	260.73138	857.23218	139.88464	96.92953	479.62503	335.94971	361.94623	438.16922	75.08606	85.46503	95.53182	409.07556	312.77151	63.67685
636	5.292	412.67371	279.15454	1398.04993	253.40320	113.19299	908.27728	283.49976	425.50897	867.41211	457.82166	259.78372	856.83466	134.02490	97.24714	480.24194	333.51013	361.53543	437.87161	65.70593	85.63585	96.83409	408.89673	312.57379	63.74981
637	5.300	409.00049	278.23544	1397.64661	248.95337	113.34591	908.08112	280.66125	425.48154	867.00970	454.09985	258.82727	856.41840	128.22314	97.47893	480.78329	330.99854	361.12314	437.55322	56.71570	85.83380	98.04697	408.70410	312.38205	63.83123
638	5.308	405.28687	277.30035	1397.23157	244.47668	113.47268	907.84778	277.79407	425.43097	866.60077	450.34070	257.86249	855.98724	122.49817	97.62853	481.24017	328.41223	360.70746	437.21289	48.08240	86.04800	99.15913	408.49805	312.19766	63.92483
639	5.317	401.53467	276.35004	1396.80127	239.96777	113.57536	907.57098	274.89600	425.35547	866.18463	446.54138	256.88867	855.54407	116.86389	97.70451	481.60510	325.75342	360.28561	436.84912	39.76917	86.26933	100.16257	408.28003	312.02106	64.03346
640	5.325	397.74731	275.38327	1396.35339	235.42224	113.65695	907.24658	271.96326	425.25391	865.75842	442.70020	255.90453	855.09052	111.32971	97.71856	481.87296	323.02844	359.85486	436.46069	31.74011	86.49039	101.05386	408.05310	311.85117	64.15826
641	5.333	393.92639	274.39691	1395.88611	230.83765	113.72093	906.87164	268.99158	425.12476	865.31842	438.81458	254.90857	854.62701	105.90063	97.68285	482.04156	320.24622	359.41513	436.04849	23.96326	86.70615	101.83244	407.82104	311.68524	64.29793
642	5.342	390.07129	273.38730	1395.39758	226.21277	113.77000	906.44513	265.97534	424.96558	864.86133	434.88147	253.89899	854.15381	100.57788	97.60832	482.11115	317.41675	358.97116	435.61722	16.41028	86.91388	102.49866	407.58838	311.51886	64.44894
643	5.350	386.17944	272.35077	1394.88696	221.54712	113.80467	905.96759	262.90796	424.77438	864.38556	430.89709	252.87431	853.67078	95.35901	97.50443	482.08307	314.54932	358.53171	435.17371	9.05750	87.11321	103.05260	407.35803	311.34729	64.60664
644	5.358	382.24829	271.28366	1394.35315	216.84058	113.82288	905.44086	259.78418	424.55142	863.89069	426.85901	251.83495	853.17853	90.23975	97.37892	481.95789	311.65137	358.10645	434.72369	1.88562	87.30620	103.49359	407.13025	311.16776	64.76760
645	5.367	378.27515	270.18369	1393.79639	212.09399	113.82127	904.86664	256.60010	424.29922	863.37732	422.76758	250.78363	852.67810	85.21558	97.23758	481.73492	308.72778	357.70309	434.26993	-5.12122	87.49648	103.82141	406.90308	310.98087	64.93111
646	5.375	374.25708	269.05148	1393.21729	207.30872	113.79720	904.24597	253.35315	424.02072	862.84723	418.62500	249.72485	852.17059	80.28357	97.08439	481.41434	305.78223	357.32660	433.81302	-11.97449	87.68792	104.03764	406.67236	310.78992	65.09808
647	5.383	370.19238	267.88910	1392.61707	202.48743	113.74870	903.57996	250.04248	423.71771	862.30347	414.43408	248.66357	851.65717	75.44104	96.92174	480.99829	302.81921	356.97989	433.35339	-18.68298	87.88422	104.14523	406.43420	310.59967	65.26982
648	5.392	366.07935	266.69760	1391.99658	197.63208	113.67369	902.87042	246.66724	423.39056	861.74982	410.19714	247.60393	851.13879	70.68469	96.74992	480.49042	299.84692	356.66306	432.89200	-25.25134	88.08877	104.14774	406.18494	310.41492	65.44852
649	5.400	361.91602	265.47583	1391.35693	192.74377	113.57058	902.11951	243.22583	423.03888	861.18951	405.91565	246.54880	850.61639	66.01099	96.56723	479.89380	296.87720	356.37195	432.42935	-31.68176	88.30373	104.04900	405.92175	310.23932	65.63753
650	5.408	357.69995	264.22110	1390.69971	187.82275	113.43838	901.33051	239.71594	422.66226	860.62421	401.59094	245.50055	850.09070	61.41858	96.37070	479.20984	293.92395	356.09833	431.96518	-37.97278	88.52989	103.85237	405.64600	310.07416	65.84070
651	5.417	353.42737	262.93109	1390.02759	182.86926	113.27538	900.50812	236.13513	422.26163	860.05432	397.22375	244.46094	849.56366	56.90710	96.15714	478.43893	291.00000	355.83295	431.49954	-44.11853	88.76659	103.55954	405.36145	309.91809	66.06097
652	5.425	349.09448	261.60489	1389.34314	177.88306	113.07918	899.65631	232.48279	421.83899	859.48004	392.81470	243.43022	849.03876	52.47632	95.92422	477.58130	288.11450	355.56848	431.03311	-50.10815	89.01077	103.16994	405.07312	309.76776	66.29980
653	5.433	344.69751	260.24258	1388.64978	172.86255	112.84828	898.77777	228.75964	421.39618	858.90289	388.36328	242.40697	848.52167	48.12585	95.67094	476.63779	285.27148	355.29987	430.56683	-55.92712	89.25656	102.68039	404.78442	309.61993	66.55882
654	5.442	340.23267	258.84439	1387.95093	167.80505	112.58202	897.87445	224.96631	420.93399	858.32605	383.86707	241.38815	848.01868	43.85486	95.39731	475.61023	282.46985	355.02335	430.10178	-61.55579	89.49682	102.08547	404.49524	309.47369	66.84190
655	5.450	335.69543	257.41031	1387.24805	162.70764	112.27913	896.94922	221.10474	420.45059	857.75421	379.32214	240.36923	847.53589	39.66064	95.10378	474.50174	279.70325	354.73608	429.64059	-66.97192	89.72531	101.37881	404.20398	309.33084	67.15450
656	5.458	331.07996	255.94040	1386.54211	157.56702	111.93808	896.00531	217.17664	419.94162	857.19177	374.72437	239.34462	847.07910	35.53931	94.79059	473.31720	276.96301	354.43689	429.18927	-72.14990	89.93717	100.55449	403.90820	309.19571	67.50200
657	5.467	326.38281	254.43478	1385.83606	152.37988	111.55833	895.04529	213.18408	419.40222	856.64282	370.07141	238.30855	846.65399	31.48596	94.45798	472.06284	274.24023	354.12659	428.75690	-77.06238	90.12788	99.60791	403.60498	309.07413	67.88903
658	5.475	321.60400	252.89296	1385.13562	147.14258	111.14114	894.07092	209.12744	418.82880	856.11206	365.36279	237.25552	846.26563	27.49658	94.10657	470.74551	271.52747	353.80792	428.35400	-81.68225	90.29319	98.53574	403.29260	308.97189	68.31890
659	5.483	316.74536	251.31392	1384.44788	141.85315	110.68924	893.08380	205.00586	418.21982	855.60638	360.59888	236.18051	845.91748	23.56775	93.73719	469.37198	268.81775	353.48572	427.99048	-85.98352	90.42970	97.33430	402.97034	308.89349	68.79372
660	5.492	311.80847	249.69693	1383.77966	136.51074	110.20541	892.08575	200.81799	417.57507	855.13373	355.77771	235.07956	845.61029	19.69739	93.35126	467.94705	266.10425	353.16672	427.67499	-89.94214	90.53510	95.99888	402.63794	308.84283	69.31634
661	5.500	306.79492	248.04153	1383.13708	131.11255	109.68977	891.07910	196.56067	416.89398	854.70190	350.89490	233.95023	845.34253	15.88599	92.95116	466.47150	263.37988	352.85858	427.41498	-93.53662	90.60879	94.52473	402.29382	308.82419	69.89198
662	5.508	301.70654	246.34676	1382.52466	125.65271	109.13896	890.06769	192.22925	416.17477	854.31769	345.94421	232.79073	845.11194	12.13782	92.53922	464.94199	260.63513	352.56750	427.21576	-96.74805	90.65294	92.90854	401.93420	308.84119	70.52715
663	5.517	296.54590	244.61096	1381.94482	120.12415	108.54819	889.05750	187.81897	415.41541	853.98669	340.91943	231.59756	844.91718	8.46130	92.11591	463.35342	257.85828	352.29730	427.08072	-99.56140	90.67244	91.14973	401.55505	308.89508	71.22791
664	5.525	291.31616	242.83212	1381.39856	114.51892	107.91273	888.05573	183.32507	414.61417	853.71271	335.81421	230.36479	844.75879	4.86890	91.67937	461.70227	255.03625	352.05035	427.01288	-101.96692	90.67380	89.25249	401.15173	308.98471	72.00018
665	5.533	286.02039	241.00897	1380.88660	108.82898	107.22899	887.07190	178.74304	413.76935	853.49744	330.62183	229.08656	844.63879	1.37561	91.22607	459.98874	252.15527	351.82736	427.01453	-103.96411	90.66410	87.22878	400.71973	309.10812	72.85046
666	5.542	280.66248	239.14171	1380.41113	103.04565	106.49545	886.11792	174.06787	412.87927	853.34045	325.33484	227.76059	844.55847	-2.00391	90.75168	458.21805	249.20093	351.62561	427.08514	-105.56750	90.65032	85.10114	400.25452	309.26401	73.78547
667	5.550	275.24463	237.23167	1379.97522	97.16040	105.71259	885.20728	169.29456	411.94296	853.23914	319.94604	226.38934	844.51654	-5.25745	90.25079	456.40094	246.15796	351.43887	427.22128	-106.81238	90.63829	82.90546	399.75061	309.45224	74.81138
668	5.558	269.76733	235.27937	1379.58289	91.16589	104.88228	884.35596	164.41785	410.96082	853.18964	314.44983	224.97836	844.51105	-8.37756	89.71627	454.55615	243.00928	351.25815	427.41794	-107.75916	90.63129	80.69234	399.20044	309.67307	75.93360
669	5.567	264.22876	233.28389	1379.23987	85.05896	104.00772	883.58484	159.43225	409.93573	853.18762	308.84448	223.53406	844.54175	-11.36292	89.13902	452.71268	239.73486	351.07272	427.66974	-108.49463	90.62781	78.52515	398.59485	309.92563	77.15701
670	5.575	258.62793	231.24393	1378.95471	78.84326	103.09354	882.92053	154.33191	408.87277	853.22882	303.13171	222.06314	844.61066	-14.22229	88.50894	450.91040	236.31152	350.87225	427.97150	-109.12683	90.61826	76.47536	397.92285	310.20795	78.48632
671	5.583	252.96423	229.16016	1378.73999	72.53113	102.14561	882.39331	149.11292	407.77774	853.31018	297.31738	220.57330	844.72070	-16.97791	87.81435	449.19833	232.71326	350.64807	428.31821	-109.77344	90.58277	74.61482	397.17297	310.51788	79.92592
672	5.592	247.23792	227.03702	1378.61133	66.14343	101.16977	882.03375	143.77136	406.65503	853.43127	291.41162	219.07368	844.87683	-19.66956	87.04008	447.63284	228.91333	350.39322	428.70477	-110.54321	90.49236	73.00272	396.33264	310.85327	81.47967
673	5.600	241.44946	224.88245	1378.58569	59.70959	100.16856	881.86926	138.30542	405.50507	853.59338	285.42896	217.57541	845.08783	-22.35815	86.16851	446.27460	224.88623	350.10336	429.12653	-111.51001	90.31349	71.66877	395.38892	311.21097	83.15123
674	5.608	235.59766	222.70648	1378.67615	53.26404	99.13884	881.92157	132.71399	404.32422	853.79834	279.38513	216.09190	845.36584	-25.12610	85.18417	445.18143	220.60938	349.77805	429.57990	-112.69177	90.01657	70.60352	394.33044	311.58737	84.94453
675	5.617	229.68335	220.52124	1378.88953	46.84045	98.07135	882.20355	126.99719	403.10654	854.04883	273.29553	214.63837	845.72308	-28.07288	84.07915	444.39691	216.06384	349.42239	430.06232	-114.04858	89.58733	69.76547	393.14722	311.98126	86.86327
676	5.625	223.71204	218.33997	1379.22583	40.46619	96.95189	882.71600	121.15613	401.84421	854.34821	267.17358	213.22925	846.16827	-31.30322	82.85661	443.93860	211.23718	349.04651	430.57132	-115.51282	89.03405	69.09962	391.83057	312.39517	88.90993
677	5.633	217.69531	216.17468	1379.67993	34.15759	95.76304	883.44702	115.19250	400.52737	854.70007	261.03052	211.87442	846.70447	-34.90491	81.53204	443.79211	206.12390	348.66235	431.10263	-117.02466	88.38296	68.55492	390.37354	312.83319	91.08501
678	5.642	211.64856	214.03491	1380.24194	27.91870	94.48616	884.37378	109.11060	399.14526	855.10791	254.87402	210.57594	847.32922	-38.92798	80.13156	443.91583	200.72522	348.28186	431.64911	-118.54822	87.66777	68.09618	388.76953	313.29861	93.38616
679	5.650	205.58826	211.92899	1380.89783	21.74072	93.10406	885.46753	102.91858	397.68677	855.57312	248.70764	209.32654	848.03448	-43.37134	78.68713	444.25406	195.04846	347.91733	432.20300	-120.06738	86.92387	67.70857	387.01257	313.79327	95.80797
680	5.658	199.53137	209.86493	1381.63147	15.60535	91.60437	886.69855	96.62622	396.14111	856.09412	242.52942	208.10918	848.80670	-48.18665	77.23151	444.75046	189.10596	347.58215	432.75839	-121.57593	86.19004	67.39201	385.09546	314.31744	98.34318
681	5.667	193.49573	207.84995	1382.42566	9.48840	89.98343	888.03754	90.24524	394.50058	856.66663	236.33154	206.89844	849.62732	-53.29407	75.79601	445.35513	182.91296	347.29108	433.31293	-123.06677	85.51176	67.14993	383.00928	314.87003	100.98393
682	5.675	187.49817	205.88986	1383.26282	3.36377	88.24809	889.45380	83.78821	392.76358	857.28473	230.10193	205.66362	850.47565	-58.59937	74.41141	446.02484	176.48621	347.05859	433.86755	-124.52771	84.93684	66.98098	380.74475	315.44913	103.72200
683	5.683	181.55359	203.98843	1384.12463	-2.79102	86.41335	890.91455	77.26917	390.93549	857.94092	223.82983	204.37344	851.33203	-64.00659	73.10866	446.71954	169.84216	346.89658	434.42462	-125.94360	84.50659	66.87594	378.29272	316.05307	106.54944
684	5.692	175.67334	202.14684	1384.99207	-8.99158	84.49831	892.38556	70.70471	389.02759	858.62732	217.50854	203.00105	852.17993	-69.42603	71.91639	447.40033	162.99646	346.81329	434.98584	-127.29956	84.25177	66.81815	375.64514	316.68054	109.46006
685	5.700	169.86609	200.36348	1385.84778	-15.24426	82.52357	893.83380	64.11218	387.05499	859.33636	211.13794	201.52762	853.00623	-74.78101	70.85448	448.03210	155.96289	346.81485	435.55179	-128.58289	84.18925	66.78802	372.79602	317.32932	112.44925
686	5.708	164.13647	198.63474	1386.67737	-21.54504	80.51010	895.23090	57.50696	385.03448	860.06073	204.72388	199.94479	853.80054	-80.01172	69.92654	448.58942	148.75183	346.90616	436.12195	-129.78333	84.31480	66.76900	369.74182	317.99503	115.51317
687	5.717	158.48633	196.95563	1387.46985	-27.88196	78.47845	896.55481	50.90100	382.98297	860.79248	198.27808	198.25613	854.55560	-85.07483	69.11563	449.06030	141.36963	347.09070	436.69366	-130.89343	84.60071	66.75044	366.48218	318.67178	118.64918
688	5.725	152.91504	195.32074	1388.21790	-34.23792	76.44809	897.79193	44.30286	380.91705	861.52368	191.81812	196.47736	855.26733	-89.93884	68.38506	449.44461	133.81946	347.36990	437.26080	-131.90491	85.00397	66.72563	363.01831	319.35208	121.85615
689	5.733	147.41870	193.72543	1388.91846	-40.59363	74.43597	898.93829	37.72119	378.85355	862.24695	185.36633	194.63528	855.93506	-94.58020	67.68404	449.74924	126.10083	347.74243	437.81339	-132.80627	85.47736	66.68842	359.35181	320.02542	125.13364
690	5.742	141.99182	192.16618	1389.57312	-46.92419	72.45567	899.99872	31.16614	376.81052	862.95526	178.94775	192.76541	856.55981	-98.98364	66.95654	449.98526	118.20996	348.20297	438.33838	-133.58777	85.97310	66.63484	355.48340	320.67664	128.48135
691	5.750	136.62732	190.63985	1390.18799	-53.20020	70.51797	900.98407	24.64941	374.80771	863.64355	172.58887	190.90842	857.14380	-103.14417	66.15224	450.16748	110.13904	348.74014	438.82111	-134.24548	86.44183	66.56778	351.41113	321.28601	131.90079
692	5.758	131.31836	189.14348	1390.77185	-59.38977	68.63155	901.90839	18.18506	372.86597	864.30908	166.31458	189.10593	857.68903	-107.06958	65.23658	450.31418	101.87463	349.33600	439.24689	-134.78308	86.83846	66.49545	347.13013	321.83145	135.39883
693	5.767	126.05786	187.67482	1391.33484	-65.46460	66.80267	902.78577	11.78821	371.00415	864.95087	160.14600	187.39575	858.19629	-110.78040	64.19704	450.44263	93.39807	349.96826	439.60382	-135.20862	87.13449	66.42325	342.63538	322.29117	138.99013
694	5.775	120.84009	186.23225	1391.88672	-71.40308	65.03445	903.62610	5.47485	369.23575	865.56891	154.09778	185.80711	858.66522	-114.30713	63.04339	450.56311	84.68738	350.61359	439.88403	-135.53381	87.32442	66.34845	337.91992	322.64297	142.69441
695	5.783	115.66077	184.81467	1392.43628	-77.19055	63.32591	904.43390	-0.73962	367.56677	866.16479	148.17896	184.35707	859.09546	-117.68103	61.80280	450.67630	75.72021	351.24927	440.08447	-135.77563	87.41884	66.26387	332.97412	322.86307	146.53149
696	5.792	110.51746	183.42178	1392.98828	-82.81836	61.67226	905.20837	-6.84351	365.99490	866.74121	142.39648	183.05058	859.48743	-120.92493	60.51233	450.77609	66.47864	351.85406	440.20792	-135.95496	87.43102	66.16614	327.78394	322.92603	150.51662
697	5.800	105.40906	182.05453	1393.54443	-88.28259	60.06677	905.94519	-12.82874	364.51041	867.30127	136.75659	181.88339	859.84271	-124.04602	59.21245	450.85449	56.95398	352.40881	440.26404	-136.09167	87.37188	66.05873	322.33350	322.80606	154.65602
698	5.808	100.33606	180.71484	1394.10364	-93.58386	58.50331	906.63824	-18.69226	363.10056	867.84924	131.26379	180.84494	860.16382	-127.03442	57.94244	450.90485	47.14954	352.89728	440.26810	-136.20154	87.25594	65.94847	316.60693	322.47855	158.94360
699	5.817	95.30066	179.40501	1394.66479	-98.72522	56.97792	907.28040	-24.43604	361.75491	868.39130	125.91907	179.92026	860.45367	-129.86731	56.73630	450.92276	37.08069	353.30637	440.23883	-136.29187	87.10561	65.84224	310.58960	321.92136	163.35983
700	5.825	90.30676	178.12726	1395.22791	-103.71155	55.48848	907.86444	-30.06506	360.46783	868.93591	120.71936	179.09213	860.71497	-132.51477	55.61761	450.90488	26.77527	353.62714	440.19739	-136.36475	86.94687	65.74605	304.26831	321.11652	167.87128
701	5.833	85.35901	176.88351	1395.79431	-108.54736	54.03326	908.38483	-35.58679	359.23712	869.49274	115.65820	178.34480	860.95111	-134.95020	54.59573	450.84882	16.27307	353.85599	440.16702	-136.41882	86.80216	65.66438	297.63135	320.05270	172.42941
702	5.842	80.46301	175.67453	1396.36609	-113.23682	52.60966	908.83929	-41.00977	358.06152	870.07104	110.72632	177.66751	861.16650	-137.15808	53.66654	450.75583	5.62549	353.99573	440.17358	-136.45154	86.68673	65.59973	290.66467	318.72824	176.96960
703	5.850	75.62415	174.49968	1396.94543	-117.78271	51.21365	909.22882	-46.34412	356.94000	870.67902	105.91370	177.05617	861.36719	-139.14014	52.81707	450.63342	-5.10938	354.05460	440.24561	-136.46179	86.60788	65.55268	283.35071	317.15561	181.41202
704	5.858	70.84656	173.35739	1397.53442	-122.18579	49.84040	909.55737	-51.60107	355.87177	871.32410	101.21155	176.51334	861.56116	-140.91553	52.03123	450.49432	-15.87024	354.04373	440.41202	-136.45129	86.56525	65.52204	275.66748	315.36560	185.66461
705	5.867	66.13281	172.24724	1398.13354	-126.44470	48.48552	909.83160	-56.79236	354.85660	872.01288	96.61328	176.04660	861.75861	-142.51868	51.29556	450.35162	-26.59778	353.97513	440.69821	-136.42444	86.55248	65.50522	267.58850	313.40735	189.62706
706	5.875	61.48267	171.17059	1398.74133	-130.55750	47.14529	910.06030	-61.92920	353.89465	872.75055	92.11243	175.66617	861.97015	-143.99475	50.60370	450.21405	-37.23816	353.86047	441.12259	-136.38892	86.56032	65.49918	259.08643	311.34451	193.19534
707	5.883	56.89551	170.12924	1399.35645	-134.52332	45.81642	910.25305	-67.02075	352.98508	873.54022	87.70300	175.38214	862.20496	-145.39087	49.95678	450.08472	-47.74866	353.70990	441.69513	-136.35217	86.57935	65.50099	250.13513	309.24863	196.26659
708	5.892	52.37219	169.12311	1399.97742	-138.34448	44.49640	910.41913	-72.07422	352.12497	874.38202	83.37939	175.20227	862.46906	-146.75049	49.35931	449.96353	-58.09949	353.52969	442.41693	-136.32092	86.60184	65.50810	240.71460	307.19229	198.74545
709	5.900	47.91431	168.15005	1400.60181	-142.02539	43.18376	910.56604	-77.09521	351.30920	875.27246	79.13672	175.12943	862.76563	-148.10608	48.81322	449.85031	-68.27490	353.32132	443.27991	-136.29883	86.62255	65.51884	230.81323	305.24176	200.55238
710	5.908	43.52222	167.20770	1401.22412	-145.57202	41.87840	910.69861	-82.08569	350.53143	876.20483	74.97229	175.16016	863.09412	-149.47412	48.31413	449.74515	-78.27271	353.08234	444.26761	-136.28625	86.63921	65.53314	220.42725	303.45087	201.62967
711	5.917	39.19434	166.29480	1401.83679	-148.99280	40.58237	910.81842	-87.04407	349.78476	877.16949	70.88452	175.28554	863.44806	-150.85571	47.85207	449.64673	-88.10144	352.80734	445.35648	-136.28210	86.65237	65.55219	209.55774	301.85587	201.94301
712	5.925	34.92908	165.41046	1402.43323	-152.29907	39.30082	910.92499	-91.96509	349.06296	878.15472	66.87268	175.49280	863.81445	-152.24207	47.41540	449.55246	-97.77527	352.48865	446.51840	-136.28455	86.66469	65.57742	198.20959	300.47342	201.47963
713	5.933	30.72607	164.55345	1403.00854	-155.50415	38.04179	911.01599	-96.83960	348.36075	879.14661	62.93640	175.76620	864.17639	-153.62390	46.99556	449.45938	-107.31055	352.11810	447.72507	-136.29236	86.68030	65.60944	186.38794	299.30328	200.24611
714	5.942	26.58691	163.72238	1403.55908	-158.62134	36.81488	911.08789	-101.65735	347.67410	880.12933	59.07544	176.08807	864.51721	-154.99731	46.59069	449.36465	-116.72302	351.69006	448.95142	-136.30518	86.70373	65.64767	174.09875	298.33337	198.26692
715	5.950	22.51440	162.91690	1404.08191	-161.66309	35.62980	911.13593	-106.40637	347.00104	881.08734	55.28845	176.44061	864.82343	-156.36475	46.20490	449.26508	-126.02539	351.20395	450.17755	-136.32349	86.73846	65.69040	161.34705	297.54541	195.58365
716	5.958	18.50928	162.13974	1404.57495	-164.64026	34.49534	911.15619	-111.07422	346.34250	882.00775	51.57373	176.80829	865.08521	-157.73303	45.84419	449.15698	-135.22449	350.66495	451.38974	-136.34802	86.78643	65.73482	148.13831	296.91949	192.25288
717	5.967	14.56897	161.39694	1405.03589	-167.56299	33.41890	911.14655	-115.65112	345.70148	882.88110	47.92847	177.17944	865.29767	-159.10901	45.51357	449.03717	-144.32068	350.08215	452.57993	-136.38000	86.84818	65.77738	134.48083	296.43777	188.34251
718	5.975	10.68884	160.69594	1405.46301	-170.44031	32.40629	911.10754	-120.13074	345.08270	883.70129	44.34924	177.54630	865.46210	-160.49731	45.21642	448.90491	-153.30750	349.46405	453.74380	-136.42004	86.92253	65.81448	120.38611	296.08759	183.92838
719	5.983	6.86462	160.04315	1405.85583	-173.28076	31.46098	911.04138	-124.51038	344.49210	884.46527	40.83228	177.90404	865.58594	-161.89832	44.95353	448.76364	-162.17383	348.81702	454.87958	-136.46790	87.00656	65.84263	105.86951	295.86383	179.09174
720	5.992	3.09204	159.44278	1406.21484	-176.09229	30.58352	910.95209	-128.79041	343.93500	885.17236	37.37329	178.25015	865.68073	-163.30652	44.72292	448.62018	-170.90698	348.14661	455.98843	-136.52332	87.09687	65.85873	90.94971	295.76929	173.91663
721	6.000	-0.63342	158.89684	1406.54114	-178.88074	29.77210	910.84601	-132.97546	343.41449	885.82281	33.96765	178.58424	865.75806	-164.71130	44.52140	448.48105	-179.49524	347.45905	457.07501	-136.58459	87.19080	65.86206	75.64795	295.81299	168.48711
722	6.008	-4.31653	158.40619	1406.83569	-181.65051	29.02341	910.73004	-137.07617	342.92963	886.41748	30.61047	178.90816	865.82806	-166.10059	44.34629	448.34937	-187.92725	346.76120	458.14642	-136.64929	87.28639	65.85555	59.98743	296.00665	162.88510
723	6.017	-7.96265	157.97083	1407.09961	-184.40625	28.33312	910.60974	-141.10547	342.47653	886.95789	27.29797	179.22559	865.89801	-167.46423	44.19661	448.22540	-196.19141	346.05948	459.21039	-136.71375	87.38220	65.84399	43.99268	296.36035	157.18901
724	6.025	-11.57678	157.58913	1407.33435	-187.15149	27.69640	910.48907	-145.07581	342.05066	887.44659	24.02649	179.54068	865.97296	-168.79480	44.07334	448.10809	-204.27551	345.35812	460.27246	-136.77441	87.47722	65.83160	27.68958	296.87860	151.47212
725	6.033	-15.16199	157.25826	1407.54199	-189.88831	27.10870	910.37030	-148.99756	341.64838	887.88690	20.79175	179.85744	866.05615	-170.08789	43.97844	447.99539	-212.17151	344.65710	461.33411	-136.82849	87.57101	65.82095	11.10425	297.55817	145.80008
726	6.042	-18.72021	156.97516	1407.72473	-192.61658	26.56622	910.25378	-152.88000	341.26721	888.28345	17.58850	180.17990	866.14880	-171.34167	43.91321	447.88486	-219.87781	343.95306	462.39252	-136.87341	87.66515	65.81287	-5.73816	298.38852	140.22885
727	6.050	-22.25256	156.73749	1407.88574	-195.33569	26.06493	910.13824	-156.73218	340.90619	888.64301	14.40942	180.51219	866.24945	-172.55676	43.87774	447.77423	-227.40002	343.24161	463.44193	-136.90820	87.76286	65.80766	-22.81433	299.35446	134.80475
728	6.058	-25.75964	156.54401	1408.02893	-198.04382	25.59930	910.02216	-160.56445	340.56573	888.97327	11.24426	180.85828	866.35364	-173.73840	43.87100	447.66180	-234.74976	342.51950	464.47458	-136.93396	87.86642	65.80677	-40.10254	300.43958	129.56653
729	6.067	-29.24207	156.39435	1408.15796	-200.73865	25.16273	909.90503	-164.38635	340.24646	889.27960	8.07690	181.22154	866.45386	-174.89551	43.89089	447.54678	-241.94250	341.78622	465.48187	-136.95325	87.97577	65.81213	-57.58252	301.62881	124.54774
730	6.075	-32.70032	156.28828	1408.27527	-203.41760	24.74870	909.78735	-168.20679	339.94861	889.56274	4.88562	181.60428	866.54047	-176.03992	43.93395	447.42987	-248.99573	341.04434	466.45566	-136.97131	88.08914	65.82450	-75.23291	302.90933	119.77809
731	6.083	-36.13708	156.22562	1408.38037	-206.07825	24.35198	909.66937	-172.03320	339.67215	889.81989	1.65112	182.00772	866.60583	-177.18469	43.99496	447.31265	-255.92798	340.29813	467.39032	-136.99475	88.20454	65.84271	-93.03125	304.27075	115.28345
732	6.092	-39.55591	156.20650	1408.47070	-208.71863	23.96917	909.55048	-175.87195	339.41541	890.04761	-1.63330	182.43344	866.64728	-178.34253	44.06697	447.19659	-262.75562	339.55215	468.28375	-137.03003	88.32143	65.86427	-110.95239	305.70490	111.08618
733	6.100	-42.95984	156.23099	1408.54309	-211.33826	23.59797	909.42871	-179.72913	339.17450	890.24365	-4.95740	182.88564	866.66632	-179.52441	44.14243	447.08258	-269.49170	338.81058	469.13831	-137.08313	88.44168	65.88618	-128.96753	307.20502	107.20567
734	6.108	-46.35095	156.29788	1408.59460	-213.93860	23.23611	909.30255	-183.61035	338.94382	890.40668	-8.30298	183.37082	866.66528	-180.73840	44.21521	446.97046	-276.14417	338.07663	469.96051	-137.15662	88.56779	65.90616	-147.04419	308.76453	103.65885
735	6.117	-49.73010	156.40495	1408.62317	-216.52332	22.88153	909.17145	-187.52124	338.71777	890.53601	-11.65271	183.89392	866.64606	-181.98950	44.28315	446.85904	-282.71631	337.35184	470.76025	-137.24939	88.70024	65.92353	-165.14600	310.37573	100.46057
736	6.125	-53.09790	156.54993	1408.62708	-219.09778	22.53310	909.03632	-191.46643	338.49246	890.63177	-14.99792	184.45505	866.60999	-183.28088	44.34933	446.74695	-289.20642	336.63586	471.54919	-137.35669	88.83633	65.93903	-183.23364	312.02988	97.62431
737	6.133	-56.45325	156.73102	1408.60535	-221.66821	22.19121	908.89801	-195.44788	338.26697	890.69556	-18.33740	185.05002	866.55737	-184.61450	44.42034	446.63342	-295.61060	335.92685	472.33801	-137.47046	88.97130	65.95435	-201.26782	313.71725	95.16278
738	6.142	-59.79626	156.94765	1408.55847	-224.24023	21.85802	908.75616	-199.46375	338.04379	890.73090	-21.67627	185.67229	866.48718	-185.99158	44.50306	446.51758	-301.92285	335.22104	473.13300	-137.58301	89.10024	65.97154	-219.20898	315.42725	93.08751
739	6.150	-63.12817	157.20087	1408.48828	-226.81787	21.53719	908.60944	-203.50891	337.82764	890.74298	-25.02100	186.31476	866.39844	-187.41321	44.60270	446.39813	-308.13623	334.51352	473.93460	-137.68713	89.21956	65.99306	-237.01440	317.14868	91.40643
740	6.158	-66.45007	157.49239	1408.39685	-229.40344	21.23247	908.45618	-207.57800	337.62268	890.73590	-28.37878	186.97125	866.29047	-188.87927	44.72285	446.27347	-314.24451	333.80011	474.73895	-137.77905	89.32813	66.02158	-254.63623	318.86996	90.12206
741	6.167	-69.76318	157.82431	1408.28650	-231.99902	20.94669	908.29565	-211.66858	337.43027	890.71173	-31.75793	187.63744	866.16290	-190.38904	44.86554	446.14261	-320.24243	333.07852	475.54059	-137.85876	89.42743	66.05954	-272.02441	320.57852	89.23111
742	6.175	-73.06909	158.19954	1408.15869	-234.60767	20.68234	908.12762	-215.78064	337.24997	890.67194	-35.16614	188.31091	866.01678	-191.94128	45.03059	446.00620	-326.12805	332.34821	476.33450	-137.92822	89.51994	66.10849	-289.13196	322.26129	88.72420
743	6.183	-76.36902	158.62137	1408.01465	-237.23376	20.44215	907.95142	-219.91565	337.08200	890.61871	-38.60876	188.99155	865.85498	-193.53442	45.21585	445.86575	-331.90198	331.60992	477.11685	-137.99036	89.60741	66.16910	-305.91589	323.90591	88.58585
744	6.192	-79.66394	159.09171	1407.85461	-239.88281	20.22840	907.76605	-224.07471	336.92871	890.55579	-42.08801	189.68079	865.68079	-195.16821	45.41886	445.72214	-337.56787	330.86591	477.88544	-138.04797	89.69067	66.24162	-322.33472	325.50101	88.79521
745	6.200	-82.95496	159.61026	1407.67822	-242.56006	20.04200	907.57141	-228.25793	336.79376	890.48712	-45.60400	190.38010	865.49725	-196.84436	45.63854	445.57574	-343.13110	330.12076	478.63953	-138.10327	89.77036	66.32599	-338.34863	327.03543	89.32576
746	6.208	-86.24414	160.17531	1407.48450	-245.26965	19.88253	907.36743	-232.46680	336.68030	890.41565	-49.15649	191.09052	865.30603	-198.56726	45.87610	445.42648	-348.59937	329.38315	479.37885	-138.15808	89.84793	66.42145	-353.91895	328.49762	90.14501
747	6.217	-89.53430	160.78476	1407.27319	-248.01404	19.74887	907.15356	-236.70337	336.58942	890.34186	-52.74463	191.81415	865.10693	-200.34229	46.13493	445.27258	-353.98096	328.66635	480.10284	-138.21326	89.92560	66.52653	-369.01123	329.87570	91.21550
748	6.225	-92.82849	161.43620	1407.04492	-250.79321	19.63944	906.92926	-240.97009	336.52036	890.26508	-56.36731	192.55460	864.89893	-202.17371	46.41909	445.11078	-359.28357	327.98679	480.80984	-138.26794	90.00528	66.63948	-383.59497	331.15747	92.49609
749	6.233	-96.12903	162.12662	1406.80164	-253.60522	19.55324	906.69409	-245.26904	336.47256	890.18494	-60.02246	193.31583	864.68182	-204.06299	46.73155	444.93884	-364.51184	327.36087	481.49500	-138.32007	90.08749	66.75858	-397.64258	332.33051	93.94283
750	6.242	-99.43713	162.85257	1406.54419	-256.44727	19.49084	906.44769	-249.59912	336.44574	890.10132	-63.70728	194.10028	864.45642	-206.01001	47.07386	444.75623	-369.66907	326.80307	482.14966	-138.36841	90.17220	66.88254	-411.12817	333.38388	95.51042
751	6.250	-102.75244	163.61137	1406.27319	-259.31567	19.45387	906.18909	-253.95850	336.43918	890.01306	-67.41907	194.90802	864.22314	-208.01416	47.44666	444.56302	-374.75903	326.32516	482.76352	-138.41687	90.26156	67.00993	-424.02881	334.31094	97.15473
752	6.258	-106.07324	164.40184	1405.98767	-262.20667	19.44350	905.91803	-258.34460	336.45181	889.91705	-71.15576	195.73709	863.98120	-210.07642	47.84935	444.35883	-379.78564	325.93576	483.32703	-138.47498	90.36151	67.13786	-436.32654	335.11145	98.83436
753	6.267	-109.39917	165.22337	1405.68640	-265.11780	19.46033	905.63483	-262.75549	336.48267	889.80951	-74.91638	196.58514	863.72864	-212.19861	48.27955	444.14291	-384.75220	325.64008	483.83197	-138.55322	90.48007	67.26228	-448.00928	335.78973	100.50975
754	6.275	-112.73169	166.07477	1405.36682	-268.04846	19.50491	905.34021	-267.19128	336.53058	889.68713	-78.70044	197.45099	863.46240	-214.38123	48.73319	443.91544	-389.66125	325.44016	484.27130	-138.65918	90.62329	67.38089	-459.07043	336.35098	102.14204
755	6.283	-116.07385	166.95424	1405.02649	-270.99963	19.57763	905.03503	-271.65259	336.59412	889.54828	-82.50830	198.33527	863.17828	-216.62219	49.20556	443.67764	-394.51404	325.33521	484.63770	-138.79456	90.79232	67.49506	-469.51025	336.80008	103.69359
756	6.292	-119.42883	167.86028	1404.66357	-273.97266	19.67857	904.71954	-276.14209	336.67294	889.39313	-86.34155	199.24020	862.87207	-218.91614	49.69168	443.43054	-399.30969	325.32108	484.92175	-138.95752	90.98354	67.60935	-479.33484	337.14282	105.12948
757	6.300	-122.79895	168.79216	1404.27625	-276.96973	19.80759	904.39331	-280.66260	336.76913	889.22321	-90.20325	200.16934	862.54089	-221.25623	50.18592	443.17456	-404.04443	325.39026	485.11313	-139.14429	91.19082	67.72946	-488.55688	337.38663	106.41923
758	6.308	-126.18665	169.74998	1403.86292	-279.99231	19.96468	904.05450	-285.21558	336.88632	889.04010	-94.09692	201.12729	862.18494	-223.63391	50.68243	442.90970	-408.71179	325.53354	485.20331	-139.34998	91.40794	67.85953	-497.19470	337.54074	107.53857
759	6.317	-129.59460	170.73410	1403.42297	-283.04138	20.15029	903.70044	-289.80200	337.02762	888.84393	-98.02625	202.11856	861.80707	-226.04126	51.17601	442.63544	-413.30371	325.74130	485.18671	-139.56970	91.62952	68.00024	-505.27112	337.61649	108.47069
760	6.325	-133.02502	171.74512	1402.95679	-286.11768	20.36548	903.32806	-294.42212	337.19434	888.63330	-101.99487	203.14655	861.41211	-228.46997	51.66268	442.35077	-417.81299	326.00403	485.06042	-139.79944	91.85118	68.14963	-512.81323	337.62775	109.20668
761	6.333	-136.47974	172.78427	1402.46460	-289.22266	20.61138	902.93488	-299.07605	337.38702	888.40564	-106.00525	204.21280	861.00549	-230.91467	52.14051	442.05435	-422.23450	326.31265	484.82474	-140.03625	92.07051	68.30485	-519.84998	337.58942	109.74492
762	6.342	-139.95837	173.85312	1401.94690	-292.35876	20.88869	902.51971	-303.76318	337.60675	888.15741	-110.05847	205.31761	860.59247	-233.37378	52.61050	441.74426	-426.56567	326.65829	484.48468	-140.27905	92.28747	68.46323	-526.40967	337.51505	110.08948
763	6.350	-143.46033	174.95242	1401.40417	-295.52954	21.19801	902.08289	-308.48022	337.85455	887.88379	-114.15405	206.46075	860.17822	-235.84839	53.07613	441.41785	-430.80676	327.03220	484.05020	-140.52747	92.50328	68.62235	-532.51855	337.41602	110.24884
764	6.358	-146.98499	176.08167	1400.83789	-298.73889	21.54087	901.62616	-313.22339	338.13098	887.57849	-118.29004	207.64154	859.76758	-238.34143	53.54246	441.07291	-434.96179	327.42535	483.53323	-140.78027	92.71941	68.78036	-538.20093	337.30191	110.23367
765	6.367	-150.53259	177.23959	1400.24988	-301.99048	21.92006	901.15204	-317.99036	338.43683	887.23541	-122.46338	208.85849	859.36456	-240.85486	54.01567	440.70871	-439.03833	327.82813	482.94455	-141.03699	92.93700	68.93622	-543.47754	337.18069	110.05376
766	6.375	-154.10413	178.42566	1399.64172	-305.28613	22.33860	900.66278	-322.77893	338.77319	886.84906	-126.66980	210.10930	858.97180	-243.38977	54.50199	440.32642	-443.04846	328.23083	482.29153	-141.29822	93.15676	69.09064	-548.36865	337.05826	109.71573
767	6.383	-157.70227	179.64110	1399.01453	-308.62610	22.79905	900.15985	-327.58789	339.14096	886.41571	-130.90503	211.39081	858.59015	-245.94641	55.00620	439.92810	-447.00549	328.62473	481.57666	-141.56543	93.37943	69.24675	-552.89160	336.93890	109.22279
768	6.392	-161.32996	180.88910	1398.36914	-312.01013	23.30363	899.64368	-332.41504	339.54153	885.93390	-135.16504	212.69945	858.21832	-248.52393	55.53183	439.51636	-450.92261	329.00308	480.79904	-141.83948	93.60670	69.40907	-557.06006	336.82663	108.57640
769	6.400	-164.98914	182.17419	1397.70654	-315.43909	23.85426	899.11426	-337.25671	339.97687	885.40387	-139.44763	214.03171	857.85284	-251.11890	56.08157	439.09344	-454.80957	329.36246	479.95779	-142.11865	93.84042	69.58189	-560.88159	336.72562	107.77915
770	6.408	-168.68054	183.50037	1397.02771	-318.91418	24.45159	898.57245	-342.10950	340.44864	884.82678	-143.75354	215.38449	857.48877	-253.72522	56.65559	438.66052	-458.67249	329.70303	479.05402	-142.40076	94.08110	69.76846	-564.35718	336.63962	106.83563
771	6.417	-172.40588	184.86894	1396.33350	-322.43738	25.09476	898.02014	-346.97131	340.95807	884.20465	-148.08533	216.75540	857.12085	-256.33569	57.24957	438.21814	-462.51172	330.02673	478.08911	-142.68176	94.32748	69.97064	-567.48560	336.57050	105.74920
772	6.425	-176.16931	186.27829	1395.62427	-326.01074	25.78210	897.45892	-351.84314	341.50681	883.54132	-152.44604	218.14322	856.74457	-258.94373	57.85616	437.76782	-466.32336	330.33429	477.06161	-142.95728	94.57671	70.18848	-570.26318	336.51724	104.51892
773	6.433	-179.97571	187.72624	1394.89978	-329.63660	26.51171	896.88959	-356.72888	342.09695	882.84198	-156.83862	219.54735	856.35669	-261.54370	58.46890	437.31284	-470.09924	330.62488	475.96655	-143.22205	94.82545	70.42079	-572.68628	336.47696	103.14102
774	6.442	-183.82898	189.21245	1394.15918	-333.31677	27.28186	896.31213	-361.63513	342.73083	882.11163	-161.26563	220.96826	855.95447	-264.12964	59.08417	436.85745	-473.82898	330.89853	474.79843	-143.47083	95.07154	70.66693	-574.75220	336.44736	101.61330
775	6.450	-187.73083	190.73938	1393.40039	-337.05298	28.09138	895.72668	-366.56946	343.41016	881.35291	-165.73169	222.40802	855.53552	-266.69482	59.70097	436.40588	-477.49976	331.15826	473.55338	-143.70178	95.31487	70.92809	-576.46069	336.42813	99.93881
776	6.458	-191.68152	192.31131	1392.62097	-340.84790	28.93980	895.13409	-371.53857	344.13498	880.56567	-170.24243	223.86987	855.09796	-269.23279	60.31950	435.96173	-481.09583	331.41000	472.22891	-143.91650	95.55603	71.20680	-577.81787	336.41971	98.12733
777	6.467	-195.67932	193.93242	1391.82056	-344.70544	29.82685	894.53540	-376.54846	344.90405	879.74890	-174.80408	225.35777	854.64056	-271.73926	60.93782	435.52875	-484.59680	331.66180	470.82312	-144.12012	95.79494	71.50550	-578.83911	336.42047	96.19463
778	6.475	-199.72180	195.60501	1391.00134	-348.62878	30.75152	893.93091	-381.60461	345.71649	878.90387	-179.42126	226.87633	854.16370	-274.21423	61.55094	435.11072	-487.97937	331.92349	469.33563	-144.31958	96.03133	71.82587	-579.55347	336.42596	94.16234
779	6.483	-203.80481	197.33020	1390.16833	-352.61926	31.71173	893.32117	-386.71191	346.57205	878.03571	-184.09692	228.42998	853.67078	-276.66199	62.15554	434.71042	-491.21875	332.20718	467.77051	-144.52258	96.26584	72.17006	-580.00903	336.43018	92.06105
780	6.492	-207.92444	199.10936	1389.32959	-356.67664	32.70462	892.70728	-391.87390	347.47067	877.15479	-188.83069	230.02202	853.16901	-279.09143	62.75444	434.33029	-494.29102	332.52820	466.13956	-144.73694	96.50021	72.54221	-580.27490	336.42780	89.93453
781	6.500	-212.07617	200.94443	1388.49670	-360.79993	33.72683	892.09131	-397.09045	348.41193	876.27911	-193.61902	231.65311	852.66858	-281.51648	63.35577	433.97330	-497.17773	332.90552	464.46503	-144.96936	96.73790	72.94955	-580.44019	336.41592	87.84087
782	6.508	-216.25659	202.83665	1387.68481	-364.98865	34.77491	891.47705	-402.35657	349.39551	875.43512	-198.45483	233.31975	852.18250	-283.95508	63.97084	433.64325	-499.86719	333.35992	462.78040	-145.22241	96.98428	73.40279	-580.61157	336.39435	85.84927
783	6.517	-220.46375	204.78586	1386.91333	-369.24182	35.84749	890.87054	-407.66101	350.42215	874.65765	-203.32813	235.01361	851.72784	-286.42603	64.61351	433.34485	-502.35767	333.91086	461.12997	-145.49695	97.24520	73.91500	-580.90356	336.36594	84.03236
784	6.525	-224.69812	206.79068	1386.20581	-373.55798	36.94694	890.28217	-412.98474	351.49420	873.98755	-208.22607	236.72270	851.32635	-288.94861	65.29664	433.08371	-504.66370	334.57391	459.56775	-145.79370	97.52544	74.50072	-581.41846	336.33832	82.45313
785	6.533	-228.96228	208.84842	1385.58899	-377.93469	38.07847	889.72717	-418.30029	352.61374	873.46759	-213.13354	238.43237	851.00433	-291.54602	66.02590	432.86761	-506.82104	335.36060	458.15494	-146.11560	97.82888	75.17626	-582.22241	336.32700	81.14904
786	6.542	-233.26001	210.95468	1385.08960	-382.36926	39.24868	889.22467	-423.57556	353.78070	873.13641	-218.03491	240.12592	850.78992	-294.24646	66.79790	432.70801	-508.89001	336.27689	456.95215	-146.46777	98.15867	75.96002	-583.31885	336.35443	80.12193
787	6.550	-237.59534	213.10352	1384.73083	-386.85681	40.46472	888.79565	-428.77698	354.99338	873.02203	-222.91516	241.78551	850.70953	-297.08093	67.60308	432.61920	-510.95276	337.32050	456.00647	-146.85620	98.51624	76.87025	-584.64624	336.44330	79.34018
788	6.558	-241.96948	215.28741	1384.52893	-391.39246	41.73241	888.46045	-433.87512	356.25009	873.13751	-227.75989	243.39417	850.78345	-300.08044	68.42924	432.61490	-513.10583	338.47839	455.33905	-147.28845	98.89983	77.92177	-586.09985	336.60971	78.75257
789	6.567	-246.38025	217.49777	1384.49255	-395.97388	43.05337	888.23657	-438.84851	357.55060	873.47943	-232.55811	244.93880	851.02161	-303.27222	69.26430	432.70343	-515.44336	339.72803	454.94177	-147.77417	99.30392	79.12460	-587.56982	336.86139	78.30406
790	6.575	-250.82202	219.72577	1384.62183	-400.59924	44.42571	888.13770	-443.68848	358.89636	874.02954	-237.30322	246.41379	851.42169	-306.67615	70.09812	432.88586	-518.03821	341.04276	454.78488	-148.32422	99.71972	80.48370	-588.97192	337.20004	77.94670
791	6.583	-255.28613	221.96402	1384.90930	-405.26306	45.84835	888.17340	-448.39966	360.28967	874.75769	-241.99573	247.82309	851.96893	-310.30396	70.92155	433.15793	-520.92175	342.39902	454.82968	-148.95032	100.13632	81.99965	-590.25830	337.62430	77.64542
792	6.592	-259.76306	224.20813	1385.34155	-409.95361	47.32159	888.34882	-452.99902	361.73151	875.62677	-246.64233	249.18005	852.63831	-314.16467	71.72235	433.51443	-524.07507	343.78268	455.03787	-149.66370	100.54227	83.67036	-591.41211	338.12955	77.37723
793	6.600	-264.24292	226.45654	1385.90088	-414.65784	48.84381	888.66406	-457.51331	363.22055	876.59753	-251.25525	250.50522	853.39850	-318.26770	72.48483	433.95135	-527.43762	345.19171	455.37283	-150.47351	100.92651	85.49218	-592.43628	338.70657	77.12582
794	6.608	-268.71570	228.70865	1386.56616	-419.36292	50.41183	889.11389	-461.97607	364.75494	877.63190	-255.85010	251.82245	854.21600	-322.62048	73.19513	434.46399	-530.92590	346.63058	455.79626	-151.38794	101.27931	87.46061	-593.34058	339.34174	76.87845
795	6.617	-273.17102	230.96323	1387.31238	-424.05676	52.02452	889.68787	-466.42224	366.33282	878.69366	-260.44312	253.15514	855.05939	-327.22498	73.84418	435.04398	-534.45349	348.09973	456.26575	-152.41406	101.59305	89.57097	-594.14038	340.01804	76.62715
796	6.625	-277.59900	233.21887	1388.11255	-428.73010	53.68240	890.37115	-470.88379	367.95139	879.74969	-265.04871	254.52408	855.90216	-332.07495	74.42667	435.67847	-537.94348	349.58966	456.73856	-153.55786	101.86305	91.81631	-594.85327	340.71539	76.36928
797	6.633	-281.99207	235.47495	1388.93921	-433.38086	55.38367	891.14514	-475.38550	369.60626	880.77100	-269.67847	255.94594	856.72461	-337.15540	74.93941	436.35138	-541.33374	351.08337	457.17865	-154.82422	102.08940	94.18504	-595.50000	341.41165	76.10548
798	6.642	-286.34485	237.73203	1389.76611	-438.01379	57.12223	891.98822	-479.94275	371.29324	881.73419	-274.33984	257.43079	857.51288	-342.44202	75.37900	437.04568	-544.57825	352.56372	457.56146	-156.21533	102.27789	96.66286	-596.09937	342.08505	75.83736
799	6.650	-290.65601	239.99272	1390.56995	-442.63599	58.88990	892.87732	-484.56213	373.00925	882.62244	-279.03577	258.97992	858.25769	-347.90222	75.74249	437.74533	-547.64832	354.01959	457.87274	-157.73169	102.43777	99.23557	-596.66528	342.71579	75.56654
800	6.658	-294.92578	242.26166	1391.33167	-447.25476	60.67948	893.79114	-489.24023	374.75244	883.42578	-283.76514	260.58627	858.95325	-353.49792	76.02837	438.43658	-550.53088	355.44772	458.10522	-159.37268	102.57805	101.88923	-597.20581	343.28745	75.29549
801	6.667	-299.15466	244.54398	1392.03784	-451.87939	62.48623	894.71069	-493.96655	376.52115	884.14130	-288.52283	262.23615	859.59637	-359.19519	76.23252	439.10950	-553.22766	356.84958	458.25745	-161.13708	102.70567	104.60944	-597.72510	343.78830	75.02778
802	6.675	-303.34314	246.84395	1392.67993	-456.52258	64.30815	895.61890	-498.72546	378.31403	884.77325	-293.30176	263.91107	860.18597	-364.97107	76.34487	439.75977	-555.75305	358.22897	458.33444	-163.02246	102.82669	107.38096	-598.22388	344.21262	74.76729
803	6.683	-307.49146	249.16502	1393.25305	-461.19983	66.14533	896.50067	-503.49915	380.12970	885.33105	-298.09375	265.59027	860.72260	-370.81128	76.35325	440.38843	-558.13220	359.59048	458.34714	-165.02368	102.94762	110.18842	-598.70313	344.56058	74.51781
804	6.692	-311.59912	251.50951	1393.75513	-465.92639	67.99754	897.34363	-508.26843	381.96683	885.82764	-302.88977	267.25278	861.20868	-376.70447	76.24902	440.99860	-560.39685	360.93927	458.31107	-167.13550	103.07514	113.01830	-599.16235	344.83704	74.28282
805	6.700	-315.66504	253.87698	1394.18665	-470.71375	69.86234	898.13916	-513.01550	383.82382	886.27649	-307.68103	268.87918	861.64752	-382.64221	76.02940	441.59277	-562.58118	362.28186	458.24493	-169.35413	103.21525	115.85975	-599.60107	345.05136	74.06454
806	6.708	-319.68933	256.26367	1394.55029	-475.56519	71.73621	898.88281	-517.72546	385.69888	886.69061	-312.45959	270.45334	862.04285	-388.62170	75.69815	442.17114	-564.72034	363.62415	458.16632	-171.68005	103.37270	118.70449	-600.01929	345.21729	73.86332
807	6.717	-323.67407	258.66394	1394.85168	-480.47510	73.61620	899.57416	-522.38672	387.59030	887.08093	-317.21838	271.96515	862.39777	-394.64636	75.26503	442.73120	-566.84827	364.96744	458.08630	-174.11926	103.54994	121.54900	-600.41675	345.35080	73.67828
808	6.725	-327.62195	261.07172	1395.09741	-485.43103	75.49887	900.21564	-526.99036	389.49612	887.45551	-321.95081	273.41202	862.71417	-400.72546	74.74242	443.26859	-568.99646	366.30637	458.00812	-176.68066	103.74689	124.39732	-600.79370	345.46722	73.50842
809	6.733	-331.53516	263.48123	1395.29419	-490.41663	77.37926	900.81165	-531.52991	391.41321	887.81842	-326.64978	274.79861	862.99152	-406.87390	74.14114	443.77936	-571.19202	367.63144	457.92996	-179.37476	103.96269	127.25954	-601.15356	345.57739	73.35309
810	6.742	-335.41504	265.88629	1395.44836	-495.41199	79.25216	901.36743	-536.00122	393.33774	888.17023	-331.30701	276.13495	863.22668	-413.11292	73.46968	444.26135	-573.45349	368.93381	457.84903	-182.21338	104.19811	130.14755	-601.50195	345.68524	73.21172
811	6.750	-339.26135	268.27924	1395.56604	-500.39502	81.11360	901.88849	-540.40283	395.26590	888.50879	-335.91418	277.43463	863.41547	-419.46814	72.73734	444.71390	-575.79041	370.20667	457.76297	-185.20923	104.45573	133.07303	-601.84570	345.78836	73.08320
812	6.758	-343.07349	270.65018	1395.65430	-505.34216	82.96136	902.37988	-544.73633	397.19330	888.83014	-340.46313	278.71350	863.55402	-425.96741	71.95693	445.13660	-578.20154	371.44415	457.66910	-188.37415	104.73900	136.04770	-602.19116	345.88107	72.96537
813	6.767	-346.85059	272.98810	1395.72058	-510.22998	84.79458	902.84576	-549.00500	399.11444	889.12885	-344.94580	279.98798	863.63940	-432.63745	71.14440	445.52942	-580.68005	372.64056	457.56418	-191.71887	105.05241	139.08385	-602.54419	345.95627	72.85531
814	6.775	-350.59326	275.28241	1395.77148	-515.03552	86.61189	903.28857	-553.21277	401.02335	889.39880	-349.35364	281.27274	863.67053	-439.50110	70.31717	445.89212	-583.21472	373.78970	457.44498	-195.25232	105.40205	142.19426	-602.90894	346.00571	72.74921
815	6.783	-354.30408	277.52435	1395.81177	-519.73669	88.40991	903.70929	-557.36316	402.91376	889.63336	-353.67786	282.57947	863.64825	-446.57605	69.49294	446.22433	-585.79236	374.88351	457.30896	-198.98230	105.79636	145.39159	-603.28687	346.02054	72.64270
816	6.792	-357.98621	279.70740	1395.84534	-524.31262	90.18355	904.10822	-561.45740	404.77872	889.82550	-357.91150	283.91632	863.57526	-453.87390	68.68815	446.52667	-588.39758	375.91248	457.15472	-202.91541	106.24765	148.68889	-603.67700	345.99426	72.53257
817	6.800	-361.64270	281.82712	1395.87573	-528.74573	91.92717	904.48615	-565.49402	406.61050	889.96948	-362.04932	285.28772	863.45605	-461.39917	67.91724	446.80304	-591.01379	376.86829	456.98145	-207.05688	106.77315	152.09956	-604.07813	345.92584	72.41843
818	6.808	-365.27551	283.88132	1395.90710	-533.02454	93.63550	904.84601	-569.46863	408.40216	890.06293	-366.08838	286.69516	863.29749	-469.14905	67.19278	447.06168	-593.62170	377.74591	456.78848	-211.41394	107.39394	155.63428	-604.48730	345.82010	72.30222
819	6.817	-368.88574	285.87030	1395.94421	-537.14490	95.30359	905.19366	-573.37488	410.14920	890.10785	-370.02637	288.13678	863.10785	-477.11267	66.52476	447.31595	-596.20056	378.54532	456.57605	-215.99561	108.13224	159.29765	-604.90088	345.68558	72.18622
820	6.825	-372.47461	287.79596	1395.99219	-541.10974	96.92642	905.53766	-577.20471	411.84921	890.10913	-373.86182	289.60541	862.89526	-485.27148	65.92002	447.58301	-598.73010	379.27267	456.34604	-220.81262	109.00806	163.08632	-605.31177	345.53198	72.07199
821	6.833	-376.04431	289.66058	1396.05774	-544.92615	98.49951	905.88800	-580.95056	413.50107	890.07373	-377.59521	291.08759	862.66724	-493.60046	65.38316	447.88049	-601.18982	379.94199	456.10315	-225.87415	110.03679	166.98715	-605.71118	345.36981	71.96089
822	6.842	-379.59656	291.46713	1396.14783	-548.60583	100.02071	906.25372	-584.60413	415.10428	890.00940	-381.22900	292.56570	862.43268	-502.07007	64.91719	448.22513	-603.55872	380.57391	455.85532	-231.18530	111.22858	170.97621	-606.08813	345.21027	71.85457
823	6.850	-383.13281	293.21915	1396.26868	-552.16223	101.49132	906.64148	-588.15979	416.65903	889.92438	-384.76685	294.02109	862.20331	-510.64771	64.52383	448.63287	-605.81604	381.18997	455.61047	-236.74658	112.58898	175.01910	-606.43213	345.06403	71.75441
824	6.858	-386.65369	294.92065	1396.42554	-555.61023	102.91551	907.05609	-591.61145	418.16751	889.82751	-388.21191	295.43655	861.99310	-519.29883	64.20251	449.11722	-607.94299	381.80759	455.37427	-242.55566	114.11947	179.07184	-606.73291	344.93921	71.66129
825	6.867	-390.15906	296.57581	1396.62268	-558.96716	104.29917	907.50110	-594.95569	419.63470	889.72791	-391.56787	296.79688	861.81506	-527.98657	63.94856	449.68774	-609.92566	382.43994	455.15079	-248.61072	115.81721	183.07997	-606.98389	344.84094	71.57658
826	6.875	-393.64685	298.18948	1396.86230	-562.24963	105.64926	907.97900	-598.19031	421.06699	889.63354	-394.83838	298.08832	861.67908	-536.67188	63.75571	450.34918	-611.75720	383.09692	454.94427	-254.91602	117.67320	186.97710	-607.18262	344.77176	71.50278
827	6.883	-397.11511	299.76718	1397.14380	-565.47449	106.97305	908.49084	-601.31335	422.47058	889.54926	-398.02661	299.29904	861.59058	-545.31628	63.62273	451.10184	-613.43909	383.78387	454.75861	-261.48352	119.66944	190.68430	-607.33228	344.73279	71.44234
828	6.892	-400.55945	301.31476	1397.46436	-568.65540	108.27698	909.03607	-604.32458	423.85001	889.47595	-401.13647	300.42023	861.54974	-553.88464	63.55557	451.94193	-614.97961	384.49991	454.59494	-268.33081	121.77550	194.11337	-607.44019	344.72421	71.39627
829	6.900	-403.97644	302.83765	1397.81909	-571.80505	109.56635	909.61304	-607.22229	425.20819	889.41187	-404.17236	301.44769	861.55273	-562.34583	63.56165	452.86224	-616.39294	385.23792	454.45074	-275.47729	123.94627	197.17357	-607.51514	344.74557	71.36392
830	6.908	-407.36121	304.34015	1398.20325	-574.93518	110.84521	910.21948	-610.00623	426.54700	889.35358	-407.13916	302.38232	861.59247	-570.67371	63.64304	453.85464	-617.69641	385.98743	454.32193	-282.94116	126.12370	199.77878	-607.56567	344.79556	71.34348
831	6.917	-410.71057	305.82541	1398.61145	-578.05530	112.11598	910.85364	-612.67786	427.86740	889.29706	-410.03906	303.22742	861.65918	-578.85046	63.79552	454.91272	-618.90637	386.73886	454.20596	-290.73938	128.24232	201.85315	-607.59839	344.87122	71.33209
832	6.925	-414.02136	307.29474	1399.03870	-581.17102	113.37906	911.51367	-615.23938	429.16858	889.23792	-412.87280	303.98584	861.74182	-586.86780	64.01184	456.03201	-620.03821	387.48611	454.10251	-298.88477	130.23651	203.33556	-607.61816	344.96762	71.32594
833	6.933	-417.29089	308.74734	1399.47961	-584.28235	114.63339	912.19666	-617.69446	430.44775	889.17236	-415.64087	304.66086	861.83063	-594.72400	64.28429	457.20715	-621.10364	388.22635	454.01257	-307.38525	132.04796	204.18243	-607.62744	345.07877	71.32050
834	6.942	-420.51770	310.18076	1399.92798	-587.38513	115.87749	912.89740	-620.04749	431.70236	889.09875	-418.34302	305.25800	861.91962	-602.42346	64.60589	458.42981	-622.11243	388.95795	453.93756	-316.24426	133.63101	204.36893	-607.62695	345.19904	71.31122
835	6.950	-423.69885	311.59152	1400.37646	-590.47424	117.10900	913.60883	-622.30334	432.93109	889.01752	-420.98120	305.78448	862.00604	-609.97327	64.97122	459.68845	-623.07507	389.67804	453.87726	-325.46472	134.95482	203.88792	-607.61694	345.32468	71.29434
836	6.958	-426.83191	312.97556	1400.81836	-593.54333	118.32431	914.32288	-624.46790	434.13248	888.92926	-423.55762	306.24728	862.08929	-617.38342	65.37713	460.96973	-624.00037	390.38202	453.82809	-335.05212	136.00340	202.74762	-607.59741	345.45386	71.26727
837	6.967	-429.91614	314.32907	1401.24841	-596.58752	119.51903	915.03174	-626.54749	435.30359	888.83423	-426.07568	306.65125	862.16937	-624.66248	65.82313	462.25891	-624.89612	391.06491	453.78516	-345.01184	136.77371	200.96875	-607.56787	345.58572	71.22947
838	6.975	-432.95105	315.64923	1401.66199	-599.60095	120.68803	915.72766	-628.54968	436.44159	888.73309	-428.53784	306.99826	862.24500	-631.81653	66.31046	463.54080	-625.76819	391.72208	453.74484	-355.34949	137.27203	198.58130	-607.52905	345.71899	71.18289
839	6.983	-435.93738	316.93469	1402.05444	-602.57898	121.82506	916.40338	-630.48157	437.54474	888.62756	-430.94849	307.28818	862.31274	-638.84924	66.84064	464.80255	-626.62195	392.34897	453.70499	-366.06702	137.51056	195.62302	-607.48169	345.85193	71.13045
840	6.992	-438.87683	318.18506	1402.42151	-605.51648	122.92341	917.05273	-632.35071	438.61142	888.51947	-433.31274	307.52103	862.36713	-645.76160	67.41421	466.03598	-627.46155	392.94162	453.66412	-377.16394	137.50417	192.14053	-607.42603	345.98318	71.07428
841	7.000	-441.77014	319.39996	1402.76099	-608.41052	123.97816	917.67181	-634.16418	439.63934	888.40991	-435.63745	307.69934	862.40308	-652.55261	68.02999	467.23752	-628.29089	393.49857	453.62152	-388.63391	137.26654	188.19080	-607.36401	346.11224	71.01608
842	7.008	-444.61682	320.57877	1403.07251	-611.25989	124.98766	918.25867	-635.92932	440.62622	888.29926	-437.92725	307.82797	862.41772	-659.21985	68.68511	468.40686	-629.11218	394.02170	453.57693	-400.46277	136.80722	183.84174	-607.29712	346.23871	70.95823
843	7.017	-447.41467	321.72147	1403.35657	-614.06653	125.95268	918.81250	-637.65320	441.57080	888.18787	-440.18652	307.91327	862.41071	-665.75964	69.37618	469.54489	-629.92395	394.51431	453.53009	-412.62732	136.13092	179.17120	-607.22852	346.36209	70.90395
844	7.025	-450.16199	322.82913	1403.61316	-616.83411	126.87469	919.33307	-639.34338	442.47278	888.07629	-442.41797	307.96146	862.38440	-672.16492	70.10102	470.65152	-630.72424	394.97968	453.48206	-425.09778	135.23999	174.26219	-607.16016	346.48193	70.85641
845	7.033	-452.85754	323.90323	1403.84204	-619.56677	127.75497	919.82086	-641.00720	443.33215	887.96417	-444.62402	307.97809	862.34296	-678.42932	70.85970	471.72461	-631.51135	395.42096	453.43668	-437.84021	134.13777	169.19553	-607.09375	346.59766	70.81781
846	7.042	-455.50208	324.94427	1404.04297	-622.26794	128.59457	920.27765	-642.65198	444.14908	887.84985	-446.80566	307.96875	862.29199	-684.54480	71.65429	472.76047	-632.28503	395.84079	453.39795	-450.82166	132.82922	164.04599	-607.03125	346.70792	70.78893
847	7.050	-458.09802	325.95126	1404.21655	-624.93958	129.39429	920.70697	-644.28357	444.92416	887.73193	-448.96362	307.93900	862.23682	-690.50305	72.49026	473.75516	-633.04480	396.24051	453.36603	-464.00964	131.32077	158.88184	-606.97388	346.81052	70.76942
848	7.058	-460.65027	326.92084	1404.36450	-627.58386	130.15465	921.11383	-645.90686	445.65823	887.60999	-451.09814	307.89297	862.18140	-696.29456	73.37984	474.70410	-633.79187	396.61972	453.33652	-477.37292	129.62061	153.76428	-606.92310	346.90308	70.75838
849	7.067	-463.16394	327.84695	1404.48901	-630.20276	130.87598	921.50366	-647.52576	446.35297	887.48389	-453.21094	307.83292	862.12866	-701.91028	74.34064	475.60144	-634.52747	396.97607	453.30307	-490.88293	127.74075	148.74643	-606.87964	346.98328	70.75418
850	7.075	-465.64221	328.72290	1404.59314	-632.79797	131.55881	921.88019	-649.14343	447.01184	887.35327	-455.30396	307.76038	862.08179	-707.34460	75.38277	476.44464	-635.25354	397.30563	453.26083	-504.51453	125.69936	143.87332	-606.84399	347.04852	70.75469
851	7.083	-468.08704	329.54398	1404.67969	-635.37244	132.20470	922.24573	-650.76208	447.63953	887.21832	-457.37891	307.67773	862.04498	-712.60120	76.49442	477.24106	-635.97400	397.60471	453.20874	-518.24646	123.52020	139.18271	-606.81641	347.09604	70.75790
852	7.092	-470.50134	330.30911	1404.75244	-637.92810	132.81628	922.60107	-652.38269	448.23972	887.07910	-459.43677	307.58801	862.02222	-717.69446	77.64534	478.00568	-636.69128	397.87106	453.14835	-532.05945	121.23035	134.70520	-606.79688	347.12408	70.76262
853	7.100	-472.88635	331.02039	1404.81604	-640.46863	133.39725	922.94495	-654.00427	448.81387	886.93469	-461.47852	307.49442	862.01569	-722.64319	78.80336	478.75278	-637.40759	398.10428	453.08096	-545.93542	118.85962	130.46432	-606.78467	347.13205	70.76848
854	7.108	-475.24280	331.68082	1404.87549	-642.99597	133.95177	923.27478	-655.62537	449.36230	886.78375	-463.50562	307.39886	862.02509	-727.46619	79.94518	479.49057	-638.12488	398.30524	453.00659	-559.85608	116.43959	126.47833	-606.77954	347.12009	70.77553
855	7.117	-477.57190	332.29239	1404.93408	-645.51306	134.48364	923.58832	-657.24451	449.88550	886.62561	-465.52075	307.30139	862.04761	-732.18079	81.05821	480.22083	-638.84558	398.47580	452.92542	-573.80237	114.00000	122.76233	-606.78198	347.08905	70.78380
856	7.125	-479.87585	332.85614	1404.99194	-648.02234	134.99580	923.88403	-658.85974	450.38495	886.46069	-467.52759	307.19992	862.07916	-736.80310	82.13971	480.94037	-639.57434	398.61853	452.83978	-587.75549	111.56615	119.32828	-606.79199	347.04041	70.79337
857	7.133	-482.15759	333.37299	1405.04712	-650.52576	135.49051	924.16040	-660.46936	450.86346	886.29016	-469.52808	307.09082	862.11444	-741.34778	83.19495	481.64334	-640.31433	398.73645	452.75345	-601.69592	109.16025	116.18386	-606.80957	346.97641	70.80489
858	7.142	-484.41980	333.84467	1405.09583	-653.02551	135.96924	924.41571	-662.07092	451.32458	886.11505	-471.52295	306.96893	862.14764	-745.82483	84.23367	482.32349	-641.06677	398.83206	452.66949	-615.60291	106.80264	113.33296	-606.83301	346.89981	70.81970
859	7.150	-486.66589	334.27396	1405.13440	-655.52405	136.43269	924.65009	-663.66174	451.77216	885.93628	-473.51270	306.82874	862.17328	-750.24036	85.26368	482.97665	-641.83240	398.90744	452.58868	-629.45276	104.50935	110.77744	-606.86108	346.81339	70.83882
860	7.158	-488.89856	334.66351	1405.16040	-658.02527	136.88203	924.86493	-665.23987	452.20978	885.75439	-475.49756	306.66473	862.18719	-754.59924	86.28510	483.60352	-642.61096	398.96472	452.50916	-643.21985	102.28943	108.51863	-606.89233	346.71921	70.86203
861	7.167	-491.11902	335.01416	1405.17224	-660.53333	137.31940	925.06110	-666.80286	452.63959	885.56934	-477.47803	306.47241	862.18616	-758.90466	87.28920	484.21066	-643.40198	399.00586	452.42798	-656.87708	100.14720	106.55701	-606.92505	346.61914	70.88809
862	7.175	-493.32751	335.32428	1405.16919	-663.05310	137.74646	925.23773	-668.34900	453.06189	885.38055	-479.45654	306.24942	862.16852	-763.16003	88.26162	484.80835	-644.20300	399.03387	452.34363	-670.39832	98.08697	104.88997	-606.95801	346.51529	70.91542
863	7.183	-495.52429	335.59113	1405.15247	-665.58655	138.16376	925.39349	-669.87659	453.47552	885.18774	-481.43530	305.99609	862.13562	-767.36633	89.18801	485.40588	-645.01282	399.05347	452.25674	-683.75989	96.11449	103.51010	-606.99146	346.40927	70.94228
864	7.192	-497.71008	335.81183	1405.12378	-668.13513	138.57198	925.52856	-671.38513	453.87891	884.99200	-483.41724	305.71454	862.09174	-771.52332	90.05938	486.00876	-645.82922	399.06909	452.16742	-696.93933	94.23546	102.40637	-607.02612	346.30209	70.96720
865	7.200	-499.88733	335.98444	1405.08508	-670.70081	138.97212	925.64490	-672.87708	454.27078	884.79553	-485.40356	305.40741	862.04297	-775.62976	90.87344	486.61945	-646.65125	399.08185	452.07358	-709.91467	92.45530	101.56659	-607.06274	346.19458	70.98985
866	7.208	-502.05774	336.10840	1405.03748	-673.28625	139.36441	925.74603	-674.35413	454.64993	884.60022	-487.39526	305.07727	861.99585	-779.68274	91.63297	487.23828	-647.47717	399.09039	451.97379	-722.66467	90.78118	100.97876	-607.10181	346.08710	71.01104
867	7.217	-504.22205	336.18475	1404.98157	-675.89441	139.74808	925.83545	-675.82092	455.01508	884.40704	-489.39380	304.72559	861.95599	-783.67932	92.34387	487.86359	-648.30652	399.09323	451.86935	-735.17126	89.22190	100.63028	-607.14404	345.97940	71.03226
868	7.225	-506.37878	336.21619	1404.91895	-678.52673	140.12154	925.91559	-677.28210	455.36456	884.21552	-491.40234	304.35254	861.92731	-787.61658	93.01358	488.49210	-649.14001	399.08832	451.76270	-747.42053	87.78416	100.50587	-607.18921	345.87082	71.05517
869	7.233	-508.52722	336.20676	1404.85193	-681.18396	140.48235	925.98682	-678.74426	455.69611	884.02374	-493.42358	303.95758	861.91058	-791.49231	93.64989	489.12045	-649.97815	399.07230	451.65509	-759.40027	86.46927	100.58779	-607.23560	345.76074	71.08105
870	7.242	-510.66589	336.16061	1404.78125	-683.86462	140.82806	926.04767	-680.21448	456.00702	883.82886	-495.45898	303.53989	861.90417	-795.30603	94.26035	489.74612	-650.82190	399.04150	451.54730	-771.09729	85.27338	100.85760	-607.28149	345.64877	71.11031
871	7.250	-512.79529	336.08020	1404.70642	-686.56409	141.15685	926.09515	-681.69910	456.29489	883.62860	-497.50977	303.09909	861.90485	-799.05969	94.85155	490.36816	-651.67273	398.99295	451.44119	-782.49548	84.19052	101.29634	-607.32373	345.53415	71.14195
872	7.258	-514.91638	335.96512	1404.62537	-689.27625	141.46713	926.12683	-683.20227	456.55786	883.42200	-499.57642	302.63651	861.91016	-802.75647	95.42789	490.98645	-652.53333	398.92444	451.33914	-793.57874	83.21518	101.88409	-607.36011	345.41605	71.17369
873	7.267	-517.03040	335.81320	1404.53723	-691.99500	141.75696	926.14209	-684.72668	456.79456	883.20886	-501.65918	302.15521	861.91907	-806.40051	95.99068	491.60165	-653.40588	398.83353	451.24255	-804.33289	82.34280	102.60085	-607.38916	345.29428	71.20326
874	7.275	-519.13928	335.62274	1404.44263	-694.71692	142.02383	926.14282	-686.27307	457.00302	882.99023	-503.75781	301.65906	861.93146	-809.99695	96.53876	492.21564	-654.29236	398.71747	451.15167	-814.74670	81.56991	103.42632	-607.41064	345.17023	71.22984
875	7.283	-521.24573	335.39325	1404.34338	-697.44104	142.26520	926.13245	-687.84021	457.18085	882.76776	-505.87036	301.15137	861.94751	-813.55188	97.07021	492.82968	-655.19739	398.57407	451.06613	-824.81238	80.89491	104.33911	-607.42554	345.04620	71.25465
876	7.292	-523.35461	335.12485	1404.24194	-700.16687	142.47903	926.11438	-689.42761	457.32642	882.54364	-507.99390	300.63416	861.96753	-817.07043	97.58377	493.44263	-656.12610	398.40308	450.98560	-834.52332	80.31811	105.31785	-607.43652	344.92392	71.27998
877	7.300	-525.47229	334.81836	1404.13977	-702.89368	142.66446	926.09149	-691.03577	457.44073	882.32013	-510.12720	300.10712	861.99072	-820.55774	98.07878	494.05112	-657.08459	398.20599	450.90933	-843.87366	79.84073	106.34262	-607.44702	344.80350	71.30717
878	7.308	-527.60486	334.47479	1404.03723	-705.62048	142.82260	926.06506	-692.66492	457.52631	882.09961	-512.26953	299.56824	862.01465	-824.01892	98.55487	494.65158	-658.07800	397.98563	450.83566	-852.85828	79.46350	107.39515	-607.45947	344.68329	71.33593
879	7.317	-529.75842	334.09509	1403.93408	-708.34729	142.95581	926.03638	-694.31580	457.58563	881.88397	-514.42358	299.01495	862.03638	-827.45959	99.01259	495.24182	-659.11096	397.74625	450.76324	-861.47180	79.18445	108.45822	-607.47632	344.56055	71.36557
880	7.325	-531.93713	333.68057	1403.82971	-711.07385	143.06618	926.00696	-695.98792	457.62036	881.67438	-516.59302	298.44513	862.05396	-830.88586	99.45305	495.82123	-660.18713	397.49277	450.69156	-869.70740	78.99803	109.51522	-607.49927	344.43225	71.39641
881	7.333	-534.14270	333.23364	1403.72412	-713.80066	143.15564	925.97900	-697.67981	457.63193	881.47217	-518.78174	297.85687	862.06726	-834.30383	99.87755	496.38895	-661.30847	397.22925	450.62000	-877.55920	78.89695	110.55070	-607.53027	344.29648	71.42929
882	7.342	-536.37390	332.75824	1403.61816	-716.53040	143.22623	925.95502	-699.39050	457.62152	881.27808	-520.99243	297.24893	862.07727	-837.72034	100.28807	496.94260	-662.47595	396.95831	450.54739	-885.02380	78.87309	111.55210	-607.57080	344.15323	71.46484
883	7.350	-538.62976	332.25958	1403.51294	-719.26794	143.27979	925.93652	-701.11951	457.58942	881.09204	-523.22656	296.62054	862.08453	-841.14270	100.68676	497.47845	-663.68958	396.68127	450.47305	-892.10291	78.91623	112.51135	-607.62183	344.00485	71.50377
884	7.358	-540.90857	331.74228	1403.40967	-722.01892	143.31738	925.92383	-702.86462	457.53470	880.91284	-525.48364	295.97131	862.08954	-844.57825	101.07455	497.99182	-664.94836	396.39801	450.39679	-898.80017	79.01350	113.42548	-607.68311	343.85608	71.54756
885	7.367	-543.20984	331.20996	1403.30872	-724.78943	143.33890	925.91577	-704.62488	457.45624	880.73920	-527.76245	295.30078	862.09332	-848.03308	101.45154	498.47809	-666.25085	396.10751	450.31757	-905.12317	79.15143	114.29420	-607.75415	343.71265	71.59810
886	7.375	-545.53284	330.66614	1403.21008	-727.58459	143.34363	925.90979	-706.39807	457.35400	880.57013	-530.06250	294.60828	862.09637	-851.51111	101.81824	498.93347	-667.59509	395.80832	450.23294	-911.08459	79.31808	115.11540	-607.83374	343.57928	71.65682
887	7.383	-547.87561	330.11389	1403.11267	-730.40881	143.33131	925.90210	-708.18323	457.22897	880.40424	-532.38379	293.89359	862.09839	-855.01233	102.17609	499.35461	-668.97791	395.49857	450.13953	-916.70251	79.50311	115.88249	-607.92041	343.45871	71.72485
888	7.392	-550.23645	329.55533	1403.01343	-733.26672	143.30235	925.88806	-709.97986	457.08356	880.23950	-534.72827	293.15720	862.09802	-858.53357	102.52731	499.73761	-670.39734	395.17578	450.03488	-921.99768	79.69548	116.58701	-608.01294	343.35110	71.80312
889	7.400	-552.61462	328.99088	1402.90881	-736.16077	143.25732	925.86261	-711.79016	456.92090	880.07361	-537.09790	292.39969	862.09351	-862.06580	102.87488	500.07785	-671.85217	394.83783	449.91940	-926.99719	79.88194	117.22249	-608.11084	343.25430	71.89084
890	7.408	-555.01135	328.41873	1402.79675	-739.09192	143.19675	925.82025	-713.61731	456.74377	879.90448	-539.49512	291.62119	862.08374	-865.59705	103.22128	500.36975	-673.34241	394.48322	449.79572	-931.73206	80.04933	117.78436	-608.21289	343.16452	71.98390
891	7.417	-557.42859	327.83444	1402.67725	-742.05896	143.12106	925.75476	-715.46448	456.55380	879.72955	-541.92114	290.82111	862.06812	-869.11169	103.56715	500.60632	-674.86780	394.11154	449.66620	-936.23572	80.18835	118.26843	-608.31641	343.07755	72.07562
892	7.425	-559.86877	327.23166	1402.54980	-745.06116	143.03104	925.66028	-717.33508	456.35275	879.54633	-544.37793	289.99887	862.04559	-872.59363	103.91142	500.77933	-676.42761	393.72455	449.53195	-940.54089	80.29430	118.67155	-608.42017	342.98969	72.16008
893	7.433	-562.33508	326.60294	1402.41296	-748.09753	142.92776	925.53284	-719.23206	456.14127	879.35309	-546.86768	289.15475	862.01440	-876.02649	104.25185	500.87979	-678.01868	393.32629	449.39352	-944.67566	80.36610	118.99256	-608.52417	342.89828	72.23469
894	7.442	-564.83118	325.94119	1402.26453	-751.16809	142.81146	925.37097	-721.15784	455.91782	879.14978	-549.39185	288.28986	861.97296	-879.39465	104.58476	500.89935	-679.64001	392.92181	449.25214	-948.66150	80.40839	119.23064	-608.62964	342.80093	72.30019
895	7.450	-567.36072	325.24066	1402.10181	-754.27356	142.68063	925.17493	-723.11560	455.67929	878.93756	-551.95093	287.40619	861.91968	-882.68323	104.90450	500.83160	-681.29041	392.51596	449.10925	-952.51160	80.43620	119.38184	-608.73779	342.69534	72.35915
896	7.458	-569.92664	324.49814	1401.92126	-757.41467	142.53270	924.94470	-725.10754	455.42258	878.71893	-554.54443	286.50717	861.85358	-885.88098	105.20414	500.67267	-682.96985	392.11316	448.96490	-956.22937	80.47570	119.43817	-608.85059	342.58005	72.41466
897	7.467	-572.53064	323.71240	1401.72009	-760.59216	142.36493	924.67926	-727.13489	455.14468	878.49652	-557.17212	285.59756	861.77472	-888.97986	105.47687	500.42117	-684.67957	391.71735	448.81720	-959.81335	80.55510	119.39057	-608.96997	342.45480	72.46926
898	7.475	-575.17419	322.88348	1401.49792	-763.80603	142.17508	924.37671	-729.19885	454.84305	878.27246	-559.83325	284.68253	861.68494	-891.97424	105.71695	500.07803	-686.42102	391.33203	448.66400	-963.26160	80.69043	119.23341	-609.09766	342.32083	72.52419
899	7.483	-577.85828	322.01303	1401.25635	-767.05530	141.96158	924.03552	-731.30261	454.51599	878.04724	-562.52783	283.76642	861.58795	-894.86316	105.92065	499.64655	-688.19641	390.95917	448.50336	-966.57922	80.87766	118.96754	-609.23560	342.18152	72.58013
900	7.492	-580.58362	321.10333	1400.99866	-770.33752	141.72343	923.65564	-733.45007	454.16321	877.82031	-565.25562	282.85223	861.48712	-897.64832	106.08621	499.13174	-690.00769	390.59796	448.33231	-969.77576	81.09794	118.60074	-609.38379	342.04190	72.63864
901	7.500	-583.34973	320.15573	1400.72827	-773.64832	141.46072	923.23828	-735.64490	453.78571	877.59106	-568.01709	281.94125	861.38348	-900.33411	106.21248	498.53918	-691.85803	390.24536	448.14764	-972.86218	81.33022	118.14503	-609.54297	341.90659	72.70252
902	7.508	-586.15564	319.16959	1400.44861	-776.98328	141.17430	922.78467	-737.89001	453.38452	877.35907	-570.81201	281.03391	861.27631	-902.92395	106.29846	497.87436	-693.75061	389.89764	447.94730	-975.84558	81.55951	117.61140	-609.71313	341.77881	72.77527
903	7.517	-589.00134	318.14304	1400.16211	-780.33777	140.86465	922.29559	-740.18738	452.95990	877.12207	-573.64063	280.13138	861.16449	-905.42175	106.34351	497.14261	-695.69006	389.55133	447.73123	-978.72791	81.77734	117.00619	-609.89478	341.65997	72.85959
904	7.525	-591.88806	317.07431	1399.86975	-783.70715	140.53149	921.77313	-742.53625	452.51141	876.87720	-576.50342	279.23605	861.04694	-907.83264	106.34686	496.34891	-697.68005	389.20306	447.50122	-981.50842	81.97989	116.33080	-610.08789	341.55020	72.95638
905	7.533	-594.81897	315.96350	1399.57129	-787.08826	140.17407	921.22186	-744.93738	452.03806	876.62201	-579.40015	278.34961	860.92188	-910.16174	106.30652	495.49710	-699.72229	388.85001	447.25989	-984.18201	82.16647	115.58396	-610.29150	341.44940	73.06520
906	7.542	-597.79724	314.81293	1399.26782	-790.47815	139.79102	920.64752	-747.39197	451.53766	876.35443	-582.33081	277.47208	860.78766	-912.41516	106.21950	494.59018	-701.81750	388.48972	447.00937	-986.74207	82.33827	114.76542	-610.50220	341.35727	73.18556
907	7.550	-600.82483	313.62610	1398.96082	-793.87439	139.37981	920.05573	-749.90051	451.00720	876.07306	-585.29541	276.60172	860.64459	-914.59998	106.08390	493.63144	-703.96375	388.11975	446.75125	-989.18176	82.50014	113.87742	-610.71558	341.27264	73.31766
908	7.558	-603.90393	312.40509	1398.65161	-797.27551	138.93716	919.45068	-752.46375	450.44415	875.77795	-588.29297	275.73502	860.49463	-916.72229	105.90067	492.62460	-706.15833	387.73682	446.48605	-991.49353	82.66283	112.92258	-610.92896	341.19260	73.46210
909	7.567	-607.03748	311.14996	1398.34070	-800.68005	138.45938	918.83478	-755.08240	449.84784	875.47156	-591.32080	274.86716	860.33911	-918.78601	105.67336	491.57321	-708.39685	387.33667	446.21295	-993.67249	82.83810	111.90367	-611.14136	341.11282	73.61935
910	7.575	-610.22986	309.85938	1398.02844	-804.08875	137.94279	918.20917	-757.75549	449.21912	875.15796	-594.37622	273.99286	860.17889	-920.79407	105.40721	490.48059	-710.67419	386.91525	445.93060	-995.71887	83.03254	110.82523	-611.35327	341.02805	73.78934
911	7.583	-613.48450	308.53247	1397.71509	-807.50403	137.38419	917.57422	-760.48254	448.55780	874.84070	-597.45801	273.10693	860.01428	-922.74988	105.10823	489.34955	-712.98523	386.47003	445.63815	-997.63318	83.24908	109.69189	-611.56641	340.93250	73.97135
912	7.592	-616.80066	307.16986	1397.40222	-810.92908	136.78096	916.92963	-763.26282	447.86172	874.52173	-600.56738	272.20538	859.84540	-924.65759	104.78187	488.18246	-715.32458	386.00046	445.33563	-999.41614	83.48906	108.50719	-611.78418	340.82147	74.16471
913	7.600	-620.17712	305.77417	1397.09229	-814.36853	136.13210	916.27551	-766.09485	447.12814	874.20184	-603.70703	271.28577	859.67230	-926.52234	104.43261	486.98199	-717.68860	385.50766	445.02405	-1001.07019	83.75011	107.27470	-612.00952	340.69260	74.36923
914	7.608	-623.61169	304.34848	1396.78662	-817.82825	135.43849	915.61218	-768.97815	446.35553	873.88239	-606.88037	270.34598	859.49451	-928.34924	104.06348	485.75128	-720.07336	384.99387	444.70547	-1002.59509	84.02867	105.99707	-612.24487	340.54663	74.58507
915	7.617	-627.10388	302.89456	1396.48499	-821.31458	134.70181	914.94012	-771.91248	445.54373	873.56543	-610.09155	269.38309	859.31152	-930.14319	103.67542	484.49295	-722.47498	384.46188	444.38297	-1003.98694	84.32581	104.67316	-612.49170	340.38782	74.81288
916	7.625	-630.65417	301.41196	1396.18542	-824.83386	133.92332	914.25940	-774.89856	444.69400	873.25293	-613.34521	268.39407	859.12341	-931.90808	103.26773	483.20822	-724.89099	383.91422	444.06033	-1005.23816	84.64480	103.29864	-612.74902	340.22382	75.05444
917	7.633	-634.26184	299.89948	1395.88489	-828.39172	133.10439	913.56952	-777.93689	443.80774	872.94641	-616.64502	267.37582	858.93073	-933.64685	102.83974	481.89725	-727.31799	383.35327	443.74207	-1006.34558	84.98181	101.87031	-613.01660	340.06448	75.31247
918	7.642	-637.92566	298.35782	1395.58069	-831.99353	132.24680	912.87085	-781.02942	442.88486	872.64612	-619.99463	266.32504	858.73474	-935.36243	102.39216	480.55923	-729.75256	382.78156	443.43246	-1007.30920	85.32320	100.38893	-613.29297	339.91940	75.58997
919	7.650	-641.64197	296.78903	1395.27087	-835.64343	131.35220	912.16492	-784.17786	441.92404	872.35187	-623.39697	265.23849	858.53754	-937.05652	101.92705	479.19269	-732.19055	382.20163	443.13538	-1008.12732	85.65499	98.85729	-613.57617	339.79602	75.88986
920	7.658	-645.40662	295.19446	1394.95410	-839.34583	130.42117	911.45300	-787.38367	440.92419	872.06421	-626.85376	264.11343	858.34076	-938.73108	101.44746	477.79587	-734.62634	381.61752	442.85510	-1008.79407	85.97178	97.27686	-613.86353	339.69928	76.21503
921	7.667	-649.21570	293.57336	1394.62952	-843.10486	129.45322	910.73584	-790.64905	439.88501	871.78448	-630.36719	262.94870	858.14581	-940.38928	100.95744	476.36795	-737.05383	381.03592	442.59741	-1009.30139	86.27609	95.64670	-614.15161	339.63098	76.56802
922	7.675	-653.06555	291.92242	1394.29700	-846.92395	128.44728	910.01324	-793.97644	438.80627	871.51398	-633.93896	261.74515	857.95386	-942.03650	100.46163	474.91049	-739.46814	380.46503	442.36884	-1009.64001	86.57252	93.96531	-614.43701	339.58981	76.95094
923	7.683	-656.95276	290.23694	1393.95679	-850.80432	127.40223	909.28491	-797.36926	437.68781	871.25348	-637.57251	260.50424	857.76666	-943.67957	99.96357	473.42801	-741.86682	379.90991	442.17310	-1009.80237	86.86357	92.23471	-614.71631	339.57263	77.36576
924	7.692	-660.87537	288.51251	1393.60889	-854.74573	126.31674	908.55139	-800.83362	436.52945	871.00342	-641.27075	259.22787	857.58698	-945.32434	99.46352	471.92664	-744.25110	379.36923	442.00937	-1009.78943	87.14909	90.46256	-614.98926	339.57645	77.81477
925	7.700	-664.83240	286.74524	1393.25391	-858.74646	125.18889	907.81482	-804.37634	435.33032	870.76416	-645.03662	257.91956	857.41888	-946.97107	98.95714	470.41202	-746.62439	378.83786	441.87506	-1009.61218	87.42793	88.66061	-615.25806	339.59943	78.30024
926	7.708	-668.82288	284.93158	1392.89355	-862.80408	124.01631	907.07916	-808.00208	434.08881	870.53540	-648.87256	256.58472	857.26642	-948.61536	98.43533	468.88895	-748.99036	378.31082	441.77002	-1009.29968	87.69850	86.84357	-615.52637	339.63998	78.82239
927	7.717	-672.84729	283.06873	1392.53259	-866.91663	122.79629	906.35114	-811.71252	432.80411	870.31744	-652.78076	255.22839	857.13220	-950.25159	97.88527	467.36392	-751.35364	377.78421	441.69656	-1008.89734	87.95633	85.03203	-615.79834	339.69690	79.37901
928	7.725	-676.90613	281.15515	1392.17871	-871.08362	121.52605	905.64038	-815.50867	431.47714	870.11176	-656.76099	253.85370	857.01709	-951.87415	97.29237	465.84854	-753.72083	377.25446	441.65784	-1008.47107	88.19071	83.25726	-616.07837	339.77042	79.96861
929	7.733	-681.00110	279.19171	1391.84290	-875.30505	120.20412	904.96051	-819.39075	430.11014	869.92102	-660.80908	252.46124	856.92242	-953.48181	96.64233	464.36282	-756.09900	376.71848	441.65738	-1008.10291	88.38292	81.56322	-616.37134	339.86279	80.59413
930	7.742	-685.13293	277.18207	1391.53809	-879.58020	118.83188	904.32947	-823.35852	428.70660	869.74963	-664.91821	251.05025	856.85187	-955.07971	95.92116	462.93619	-758.49841	376.17300	441.69901	-1007.88562	88.50766	80.00254	-616.68164	339.97714	81.26441
931	7.750	-689.30212	275.13168	1391.27832	-883.90564	117.41378	903.76935	-827.41199	427.27115	869.60400	-669.07959	249.62126	856.81171	-956.68323	95.11578	461.60419	-760.93079	375.61395	441.78641	-1007.90881	88.54015	78.62557	-617.01416	340.11588	81.99218
932	7.758	-693.51111	273.04669	1391.07776	-888.27454	115.95566	903.30450	-831.54895	425.80869	869.49298	-673.28418	248.17757	856.81055	-958.32214	94.21654	460.40344	-763.41028	375.03745	441.92288	-1008.23621	88.46538	77.46672	-617.37354	340.27902	82.79022
933	7.767	-697.76404	270.93262	1390.95068	-892.67517	114.46201	902.95819	-835.76477	424.32269	869.42761	-677.52441	246.72293	856.85907	-960.04236	93.22131	459.36575	-765.95227	374.44104	442.11215	-1008.88513	88.28323	76.53431	-617.76685	340.46384	83.66846
934	7.775	-702.06506	268.79379	1390.90881	-897.09534	112.93336	902.74945	-840.05261	422.81262	869.41919	-681.79517	245.25827	856.96887	-961.90637	92.13963	458.51324	-768.57361	373.82401	442.35828	-1009.81799	88.00851	75.81143	-618.20361	340.66641	84.63340
935	7.783	-706.41492	266.63495	1390.96045	-901.52405	111.36539	902.69177	-844.40393	421.27289	869.47681	-686.09448	243.78157	857.15063	-963.98694	90.99396	457.85535	-771.28967	373.18781	442.66617	-1010.95593	87.66782	75.26649	-618.69434	340.88486	85.68920
936	7.792	-710.81116	264.46326	1391.10901	-905.95349	109.75087	902.79266	-848.81067	419.69382	869.60632	-690.42065	242.28893	857.41284	-966.35461	89.81697	457.38928	-774.11536	372.53568	443.04095	-1012.20593	87.29445	74.86462	-619.24902	341.12146	86.83852
937	7.800	-715.24695	262.28839	1391.35474	-910.37756	108.08231	903.05402	-853.26575	418.06360	869.81000	-694.77148	240.77420	857.76044	-969.06091	88.64677	457.10272	-777.06238	371.87039	443.48584	-1013.48596	86.92319	74.57455	-619.87671	341.38113	88.08231
938	7.808	-719.71326	260.11884	1391.69629	-914.79358	106.35345	903.47198	-857.76233	416.37152	870.08801	-699.14502	239.22818	858.19366	-972.12537	87.52129	456.97833	-780.14124	371.19254	444.00070	-1014.73792	86.58572	74.37226	-620.58667	341.66840	89.41987
939	7.817	-724.20007	257.95898	1392.13013	-919.20398	104.56006	904.03711	-862.29382	414.61078	870.43982	-703.54126	237.63950	858.70837	-975.53064	86.47265	456.99887	-783.36121	370.50070	444.58218	-1015.92737	86.30597	74.24146	-621.38550	341.98685	90.85015
940	7.825	-728.69788	255.80858	1392.64954	-923.61584	102.70109	904.73389	-866.85388	412.77948	870.86536	-707.96045	235.99620	859.29779	-979.22839	85.52263	457.14828	-786.73059	369.79300	445.22433	-1017.03699	86.09625	74.17179	-622.27734	342.34100	92.37379
941	7.833	-733.19812	253.66516	1393.24390	-928.04041	100.77976	905.53955	-871.43835	410.87943	871.36444	-712.40503	234.28673	859.95374	-983.14929	84.67994	457.40723	-790.25500	369.06790	445.91904	-1018.05920	85.95783	74.15569	-623.26294	342.73587	93.99288
942	7.842	-737.69080	251.52646	1393.89929	-932.49084	98.80365	906.42480	-876.04285	408.91547	871.93481	-716.87891	232.50015	860.66620	-987.21228	83.93970	457.74866	-793.93811	368.32556	446.65683	-1018.99084	85.88619	74.18478	-624.34033	343.17426	95.70872
943	7.850	-742.16541	249.38998	1394.59937	-936.98035	96.78255	907.35638	-880.66541	406.89435	872.57092	-721.38696	230.62820	861.42352	-991.33582	83.28589	458.13803	-797.77820	367.56918	447.42902	-1019.83240	85.87471	74.24918	-625.50757	343.65469	97.52017
944	7.858	-746.61389	247.25107	1395.32617	-941.51917	94.72570	908.30133	-885.30359	404.82370	873.26434	-725.93481	228.66815	862.21320	-995.44275	82.69446	458.53763	-801.77087	366.80579	448.22919	-1020.58948	85.91473	74.33900	-626.76343	344.17044	99.42174
945	7.867	-751.03040	245.10321	1396.06067	-946.11145	92.64078	909.23077	-889.95667	402.71082	874.00427	-730.52563	226.62531	863.02252	-999.46545	82.13507	458.91263	-805.91077	366.04446	449.05075	-1021.26917	85.99646	74.44389	-628.10889	344.71237	101.40376
946	7.875	-755.41174	242.94012	1396.78369	-950.75598	90.53420	910.12183	-894.62268	400.56277	874.77789	-735.15942	224.51279	863.84009	-1003.34802	81.57222	459.23712	-810.19397	365.29428	449.88303	-1021.87537	86.11123	74.55072	-629.54199	345.27417	103.45607
947	7.883	-759.75769	240.75720	1397.47778	-955.44666	88.41103	910.95837	-899.30090	398.38733	875.57074	-739.83447	222.34982	864.65546	-1007.04919	80.96837	459.49597	-814.61804	364.56531	450.71121	-1022.40881	86.25121	74.64358	-631.05933	345.85269	105.56927
948	7.892	-764.06970	238.55142	1398.12976	-960.17444	86.27521	911.73120	-903.99231	396.19244	876.36749	-744.54785	220.16080	865.45837	-1010.54480	80.28888	459.68250	-819.18152	363.87064	451.52072	-1022.86877	86.40627	74.70689	-632.65698	346.44366	107.73250
949	7.900	-768.34949	236.32147	1398.72998	-964.92786	84.13055	912.43738	-908.69861	393.98563	877.15314	-749.29297	217.97449	866.23859	-1013.82751	79.50596	459.79575	-823.88489	363.22482	452.29932	-1023.25549	86.56303	74.72855	-634.33643	347.04175	109.93376
950	7.908	-772.59778	234.06754	1399.27271	-969.69421	81.98081	913.07941	-913.42444	391.77454	877.91345	-754.06079	215.82034	866.98523	-1016.90613	78.60045	459.83920	-828.73108	362.63934	453.03491	-1023.57385	86.70699	74.70126	-636.09985	347.64420	112.16371
951	7.917	-776.81628	231.78856	1399.75635	-974.45911	79.82881	913.66376	-918.17566	389.56622	878.63513	-758.84106	213.72330	867.68744	-1019.79993	77.56253	459.82034	-833.72620	362.12000	453.71344	-1023.83386	86.82454	74.62304	-637.95068	348.24915	114.41600
952	7.925	-781.00647	229.48138	1400.18286	-979.20862	77.67587	914.19989	-922.95618	387.36603	879.30560	-763.62402	211.70047	868.33490	-1022.53284	76.39165	459.74966	-838.87878	361.66949	454.32065	-1024.04675	86.90367	74.49697	-639.89380	348.84995	116.68385
953	7.933	-785.17078	227.14334	1400.55774	-983.92834	75.52221	914.69849	-927.76917	385.17725	879.91400	-768.40137	209.76115	868.91852	-1025.12927	75.09564	459.63861	-844.19739	361.29150	454.84512	-1024.22400	86.93462	74.32993	-641.93628	349.43497	118.95934
954	7.942	-789.31213	224.77469	1400.88855	-988.60583	73.36793	915.16827	-932.61414	383.00299	880.45276	-773.16577	207.90881	869.43158	-1027.60999	73.69009	459.49649	-849.69348	360.99268	455.28082	-1024.37463	86.91130	74.13141	-644.08521	349.99304	121.23796
955	7.950	-793.43420	222.37939	1401.18298	-993.23083	71.21348	915.61438	-937.48669	380.84711	880.91992	-777.91089	206.14250	869.87018	-1029.99231	72.19749	459.32870	-855.37878	360.78278	455.62811	-1024.50549	86.83295	73.91301	-646.34473	350.51743	123.52248
956	7.958	-797.54089	219.96393	1401.44702	-997.79651	69.06003	916.03699	-942.37952	378.71356	881.31903	-782.63159	204.45695	870.23297	-1032.28503	70.64464	459.13782	-861.26428	360.67245	455.89291	-1024.62048	86.70554	73.68730	-648.72046	351.00613	125.82281
957	7.967	-801.63440	217.53476	1401.68494	-1002.29871	66.91051	916.43225	-947.28210	376.60562	881.65784	-787.32031	202.84312	870.52032	-1034.48865	69.05896	458.92578	-867.35779	360.66956	456.08356	-1024.72058	86.54163	73.46574	-651.21802	351.46069	128.15402
958	7.975	-805.71521	215.09756	1401.89978	-1006.73523	64.77019	916.79449	-952.18103	374.52551	881.94574	-791.96826	201.28998	870.73401	-1036.59534	67.46474	458.69547	-873.66418	360.77466	456.20770	-1024.80652	86.35789	73.25654	-653.84253	351.88477	130.53513
959	7.983	-809.78186	212.65845	1402.09351	-1011.10486	62.64599	917.11755	-957.05945	372.47534	882.19257	-796.56421	199.78543	870.87671	-1038.59192	65.87994	458.44995	-880.18787	360.97852	456.27100	-1024.87878	86.17189	73.06385	-656.59985	352.28424	132.98846
960	7.992	-813.82947	210.22447	1402.26746	-1015.40515	60.54581	917.39594	-961.89807	370.45874	882.40869	-801.09619	198.31677	870.95129	-1040.46472	64.31530	458.19196	-886.93372	361.26590	456.27939	-1024.93835	85.99841	72.88832	-659.49463	352.66635	135.53815
961	8.000	-817.85242	207.80208	1402.42346	-1019.63171	58.47813	917.62543	-966.67737	368.48141	882.60492	-805.55420	196.87206	870.96191	-1042.20593	62.77677	457.92355	-893.90320	361.62323	456.24222	-1024.98645	85.84609	72.72847	-662.53247	353.03555	138.20630
962	8.008	-821.84460	205.39624	1402.56445	-1023.78040	56.45139	917.80371	-971.37805	366.55042	882.79242	-809.92896	195.44162	870.91467	-1043.81775	61.26988	457.64673	-901.09607	362.04099	456.17221	-1025.02380	85.71615	72.58193	-665.71973	353.39087	141.01093
963	8.017	-825.80115	203.01108	1402.69421	-1027.84558	54.47341	917.93103	-975.98352	364.67230	882.98053	-814.21167	194.01904	870.81836	-1045.31433	59.80214	457.36301	-908.51111	362.50891	456.08105	-1025.05237	85.60366	72.44612	-669.06299	353.72675	143.96719
964	8.025	-829.71960	200.65121	1402.81836	-1031.82141	52.55030	918.01050	-980.47986	362.85205	883.17609	-818.39380	192.60254	870.68396	-1046.71814	58.38165	457.07315	-916.14954	363.01080	455.97595	-1025.07458	85.50049	72.31873	-672.56812	354.03397	147.08720
965	8.033	-833.59949	198.32161	1402.94482	-1035.70178	50.68541	918.04791	-984.85608	361.09311	883.38342	-822.46704	191.19615	870.52301	-1048.05432	57.01476	456.77856	-924.01184	363.52509	455.86081	-1025.09167	85.39793	72.19854	-676.24536	354.29861	150.37601
966	8.042	-837.44006	196.02589	1403.08228	-1039.47937	48.87993	918.05096	-989.10559	359.39825	883.60535	-826.42480	189.80966	870.34772	-1049.34387	55.70571	456.48157	-932.09680	364.02802	455.73889	-1025.10583	85.28874	72.08635	-680.10864	354.50192	153.82745
967	8.050	-841.24133	193.76498	1403.23853	-1043.14856	47.13446	918.02753	-993.22595	357.77045	883.84406	-830.26294	188.45683	870.17010	-1050.60120	54.45776	456.18475	-940.39612	364.49655	455.61420	-1025.11804	85.16886	71.98495	-684.17627	354.62219	157.42172
968	8.058	-845.00403	191.53760	1403.41968	-1046.70496	45.44979	917.98450	-997.21863	356.21344	884.10236	-833.97974	187.15338	870.00104	-1051.83337	53.27399	455.89084	-948.89050	364.91022	455.49258	-1025.12976	85.03857	71.89793	-688.47095	354.63730	161.12549
969	8.067	-848.72888	189.34204	1403.62878	-1050.14563	43.82629	917.92700	-1001.08972	354.73160	884.38391	-837.57690	185.91531	869.84875	-1053.04236	52.15712	455.60382	-957.55139	365.25284	455.38342	-1025.14221	84.90236	71.82848	-693.01758	354.52802	164.89455
970	8.075	-852.41516	187.17719	1403.86646	-1053.46863	42.26319	917.85773	-1004.84973	353.32816	884.69305	-841.05933	184.75732	869.71857	-1054.22717	51.10899	455.32877	-966.34119	365.51343	455.30042	-1025.15588	84.76761	71.77792	-697.84155	354.28195	168.67627
971	8.083	-856.06091	185.04279	1404.13110	-1056.67395	40.75871	917.77734	-1008.50989	352.00323	885.03430	-844.43481	183.69139	869.61261	-1055.38220	50.13079	455.07059	-975.21545	365.68762	455.26212	-1025.17053	84.64236	71.74474	-702.96851	353.89526	172.41020
972	8.092	-859.66296	182.94000	1404.42029	-1059.76404	39.31077	917.68610	-1012.08337	350.75406	885.41284	-847.71240	182.72542	869.53046	-1056.49939	49.22315	454.83234	-984.12390	365.77823	455.29132	-1025.18518	84.53256	71.72609	-708.42700	353.37311	176.02840
973	8.100	-863.21667	180.87119	1404.73035	-1062.74353	37.91740	917.58508	-1015.58215	349.57654	885.83514	-850.90137	181.86285	869.46991	-1057.56946	48.38514	454.61493	-993.01477	365.79364	455.41330	-1025.19861	84.44058	71.71992	-714.24756	352.72995	179.45752
974	8.108	-866.71863	178.83882	1405.05811	-1065.61780	36.57642	917.47607	-1019.01599	348.46576	886.30865	-854.01001	181.10295	869.42725	-1058.58508	47.61396	454.41803	-1001.83777	365.74399	455.65195	-1025.20984	84.36609	71.72481	-720.46069	351.98636	182.62036
975	8.117	-870.16638	176.84590	1405.40027	-1068.39343	35.28460	917.36121	-1022.39221	347.41626	886.83984	-857.04541	180.44153	869.39844	-1059.54163	46.90577	454.24039	-1010.54749	365.63782	456.02554	-1025.21741	84.30759	71.73918	-727.09375	351.16525	185.43820
976	8.125	-873.55847	174.89581	1405.75354	-1071.07532	34.03811	917.24194	-1025.71692	346.42245	887.43304	-860.01367	179.87173	869.38129	-1060.43762	46.25651	454.07892	-1019.10876	365.48032	456.54321	-1025.22107	84.26324	71.76089	-734.16748	350.29211	187.83684
977	8.133	-876.89392	172.99106	1406.11499	-1073.66760	32.83385	917.11865	-1028.99500	345.47946	888.08948	-862.92041	179.38498	869.37671	-1061.27454	45.66262	453.92892	-1027.49646	365.27246	457.20370	-1025.22083	84.23142	71.78696	-741.69409	349.39517	189.75282
978	8.142	-880.17395	171.13181	1406.48120	-1076.17419	31.67025	916.99084	-1032.22864	344.58228	888.80585	-865.77075	178.97208	869.38922	-1062.05579	45.12179	453.78586	-1035.69812	365.01138	457.99619	-1025.21619	84.21221	71.81328	-749.68042	348.50098	191.13539
979	8.150	-883.40002	169.31519	1406.84875	-1078.59949	30.54704	916.85791	-1035.41956	343.72580	889.57434	-868.56714	178.62387	869.42480	-1062.78796	44.63269	453.64761	-1043.71033	364.69159	458.90289	-1025.20837	84.20831	71.83444	-758.12793	347.63049	191.94653
980	8.158	-886.57336	167.53592	1407.21436	-1080.94812	29.46399	916.71918	-1038.56799	342.90607	890.38336	-871.31006	178.33150	869.48895	-1063.47839	44.19360	453.51382	-1051.53552	364.30606	459.90125	-1025.19885	84.22435	71.84393	-767.03491	346.79852	192.16118
981	8.167	-889.69543	165.78918	1407.57776	-1083.22449	28.42050	916.57361	-1041.67078	342.12146	891.22003	-873.99951	178.08685	869.58496	-1064.13635	43.80143	453.38409	-1059.17883	363.84735	460.96594	-1025.19153	84.26424	71.83571	-776.39819	346.01520	191.76721
982	8.175	-892.76624	164.07294	1407.94019	-1085.43372	27.41652	916.41974	-1044.72327	341.37186	892.07092	-876.63330	177.88275	869.71399	-1064.77136	43.45147	453.25766	-1066.64612	363.31091	462.07233	-1025.18933	84.32716	71.80799	-786.21118	345.28754	190.76408
983	8.183	-895.78528	162.38812	1408.30151	-1087.58142	26.45285	916.25580	-1047.71960	340.65668	892.92242	-879.20972	177.71231	869.87372	-1065.39197	43.13706	453.13422	-1073.94055	362.69821	463.20041	-1025.19250	84.40554	71.76600	-796.46729	344.62158	189.16199
984	8.192	-898.75354	160.73865	1408.65930	-1089.67371	25.53020	916.08020	-1050.65198	339.97375	893.76056	-881.72485	177.56903	870.05792	-1066.00623	42.85076	453.01331	-1081.06580	362.01596	464.33447	-1025.19934	84.48818	71.71940	-807.15918	344.02295	186.98157
985	8.200	-901.67322	159.13080	1409.00964	-1091.71741	24.64880	915.89258	-1053.51501	339.32065	894.57184	-884.17603	177.44769	870.25751	-1066.62048	42.58649	452.89304	-1088.02429	361.27234	465.46027	-1025.20715	84.56580	71.67663	-818.27930	343.49603	184.25435
986	8.208	-904.54675	157.57149	1409.34717	-1093.71936	23.80848	915.69403	-1056.30408	338.69672	895.34595	-886.56104	177.34412	870.46161	-1067.24133	42.34031	452.77054	-1094.81726	360.47574	466.56509	-1025.21399	84.63347	71.64222	-829.82178	343.04425	181.02313
987	8.217	-907.37659	156.06735	1409.66589	-1095.68591	23.00893	915.48621	-1059.01501	338.10394	896.07739	-888.88013	177.25446	870.65961	-1067.87390	42.11068	452.64319	-1101.44202	359.63577	467.63916	-1025.21838	84.69006	71.61737	-841.77832	342.67209	177.34178
988	8.225	-910.16418	154.62460	1409.96118	-1097.62268	22.25036	915.27026	-1061.64734	337.54504	896.76453	-891.13501	177.17554	870.84222	-1068.52063	41.89946	452.50928	-1107.89490	358.76340	468.67688	-1025.21985	84.73692	71.60131	-854.14063	342.38617	173.27350
989	8.233	-912.91345	153.24722	1410.23169	-1099.53357	21.53432	915.04675	-1064.20227	337.02142	897.40753	-893.32935	177.10583	871.00250	-1069.18030	41.71051	452.36859	-1114.17078	357.87039	469.67624	-1025.21838	84.77693	71.59241	-866.89648	342.19366	168.88846
990	8.242	-915.62903	151.93562	1410.48010	-1101.42200	20.86343	914.81616	-1066.68323	336.53171	898.00702	-895.46875	177.04446	871.13647	-1069.84778	41.54675	452.22223	-1120.26672	356.96832	470.63760	-1025.21448	84.81396	71.58885	-880.03174	342.09967	164.26059
991	8.250	-918.31482	150.68851	1410.71021	-1103.28992	20.23979	914.58008	-1069.09509	336.07181	898.56262	-897.56006	176.99017	871.24426	-1070.51794	41.40862	452.07278	-1126.18176	356.06900	471.56354	-1025.20837	84.85231	71.58904	-893.52905	342.10522	159.46468
992	8.258	-920.97449	149.50490	1410.92468	-1105.13928	19.66457	914.34137	-1071.44470	335.63684	899.07306	-899.60986	176.94168	871.33032	-1071.18689	41.29332	451.92447	-1131.91760	355.18488	472.45892	-1025.20129	84.89577	71.59193	-907.36768	342.20535	154.57385
993	8.267	-923.60999	148.38422	1411.12512	-1106.97009	19.13868	914.10333	-1073.74011	335.22263	899.53735	-901.62354	176.89902	871.40216	-1071.85315	41.19589	451.78281	-1137.47791	354.32742	473.33054	-1025.19446	84.94697	71.59728	-921.52344	342.38876	149.65680
994	8.275	-926.22375	147.32571	1411.31226	-1108.77991	18.66316	913.86798	-1075.98889	334.82605	899.95636	-903.60596	176.86469	871.46881	-1072.51697	41.11255	451.65289	-1142.86975	353.50238	474.18372	-1025.18835	85.00710	71.60579	-935.96851	342.63898	144.77299
995	8.283	-928.81750	146.32802	1411.48682	-1110.56653	18.23855	913.63538	-1078.19958	334.44525	900.33289	-905.56006	176.84332	871.53943	-1073.18030	41.04234	451.53809	-1148.10388	352.70660	475.01889	-1025.18372	85.07563	71.61884	-950.67114	342.93710	139.96799
996	8.292	-931.39417	145.38814	1411.64868	-1112.32678	17.86359	913.40430	-1080.38025	334.07904	900.67261	-907.48828	176.83989	871.62091	-1073.84680	40.98625	451.43988	-1153.19543	351.93155	475.83231	-1025.18103	85.15009	71.63758	-965.59448	343.26547	135.27086
997	8.300	-933.95667	144.50060	1411.79736	-1114.05847	17.53380	913.17456	-1082.53821	333.72583	900.98291	-909.39429	176.85709	871.71600	-1074.51843	40.94501	451.35773	-1158.16248	351.16904	476.62009	-1025.18152	85.22702	71.66177	-980.69824	343.61035	130.69353
998	8.308	-936.50793	143.65732	1411.93164	-1115.76160	17.24089	912.94708	-1084.68127	333.38327	901.27173	-911.28320	176.89435	871.82373	-1075.19592	40.91766	451.28915	-1163.02795	350.41327	477.38165	-1025.18616	85.30338	71.68973	-995.93823	343.96289	126.23038
999	8.317	-939.05017	142.84720	1412.05298	-1117.44104	16.97382	912.72296	-1086.81506	333.04874	901.54681	-913.16040	176.94832	871.94116	-1075.87854	40.90182	451.22998	-1167.82092	349.66013	478.12131	-1025.19470	85.37759	71.71930	-1011.26978	344.31799	121.85762
1000	8.325	-941.58728	142.05518	1412.16626	-1119.10754	16.72009	912.50165	-1088.94446	332.71887	901.81531	-915.03174	177.01222	872.06396	-1076.56433	40.89304	451.17520	-1172.57556	348.90735	478.84830	-1025.20593	85.44999	71.74918	-1026.64697	344.67346	117.53511
1001	8.333
1002	8.342
1003	8.350
1004	8.358
1005	8.367
1006	8.375
1007	8.383
1008	8.392
1009	8.400
1010	8.408
1011	8.417
1012	8.425
1013	8.433
1014	8.442
1015	8.450
1016	8.458
1017	8.467
1018	8.475
1019	8.483
1020	8.492
1021	8.500
1022	8.508
1023	8.517
1024	8.525
1025	8.533
1026	8.542
1027	8.550
1028	8.558
1029	8.567
1030	8.575
1031	8.583
1032	8.592
1033	8.600
1034	8.608
1035	8.617
1036	8.625
1037	8.633
1038	8.642
1039	8.650
1040	8.658
1041	8.667
1042	8.675
1043	8.683
1044	8.692
1045	8.700
1046	8.708
1047	8.717
1048	8.725
1049	8.733
1050	8.742
1051	8.750
1052	8.758
1053	8.767
1054	8.775
1055	8.783
1056	8.792
1057	8.800
1058	8.808
1059	8.817
1060	8.825
1061	8.833
1062	8.842
1063	8.850
1064	8.858
1065	8.867
1066	8.875
1067	8.883
1068	8.892
1069	8.900
1070	8.908
1071	8.917
1072	8.925
1073	8.933
1074	8.942
1075	8.950
1076	8.958
1077	8.967
1078	8.975
1079	8.983
1080	8.992
1081	9.000
1082	9.008
1083	9.017
1084	9.025
1085	9.033
1086	9.042
1087	9.050
1088	9.058
1089	9.067
1090	9.075
1091	9.083
1092	9.092
1093	9.100
1094	9.108
1095	9.117
1096	9.125
1097	9.133
1098	9.142
1099	9.150
1100	9.158
1101	9.167
1102	9.175
1103	9.183
1104	9.192
1105	9.200
1106	9.208
1107	9.217
1108	9.225
1109	9.233
1110	9.242
1111	9.250
1112	9.258
1113	9.267
1114	9.275
1115	9.283
1116	9.292
1117	9.300
1118	9.308
1119	9.317
1120	9.325
1121	9.333
1122	9.342
1123	9.350
1124	9.358
1125	9.367
1126	9.375
1127	9.383
1128	9.392
1129	9.400
1130	9.408
1131	9.417
1132	9.425
1133	9.433
1134	9.442
1135	9.450
1136	9.458
1137	9.467
1138	9.475
1139	9.483
1140	9.492
1141	9.500
1142	9.508
1143	9.517
1144	9.525
1145	9.533
1146	9.542
1147	9.550
1148	9.558
1149	9.567
1150	9.575
1151	9.583
1152	9.592
1153	9.600
1154	9.608
1155	9.617
1156	9.625
1157	9.633
1158	9.642
1159	9.650
1160	9.658
1161	9.667
1162	9.675
1163	9.683
1164	9.692
1165	9.700
1166	9.708
