# Supplementary material for: Musculoskeletal modeling and humanoid control of robots based on human gait data
Source: PeerJ Comput Sci. 2021 Aug 9;7:e657. doi: 10.7717/peerj-cs.657 (PMC8372000; doi:10.7717/peerj-cs.657)
Supplement: Supplemental Information 2 [file peerj-cs-07-657-s002.zip › position/Cap13.trc]

PathFileType	4	(X/Y/Z)	E:\20201110\Cap13.trc
DataRate	CameraRate	NumFrames	NumMarkers	Units	OrigDataRate	OrigDataStartFrame	OrigNumFrames
120.00	120.00	1123	8	mm	120.00	1	1123
Frame#	Time	head			hip_L			hip_R			hip			knee_L			knee_R			ank_L			ank_R
		X1	Y1	Z1	X2	Y2	Z2	X3	Y3	Z3	X4	Y4	Z4	X5	Y5	Z5	X6	Y6	Z6	X7	Y7	Z7	X8	Y8	Z8
1	0.000
2	0.008
3	0.017
4	0.025
5	0.033
6	0.042
7	0.050
8	0.058
9	0.067
10	0.075
11	0.083
12	0.092
13	0.100
14	0.108
15	0.117
16	0.125
17	0.133
18	0.142
19	0.150
20	0.158
21	0.167
22	0.175
23	0.183
24	0.192
25	0.200
26	0.208
27	0.217
28	0.225
29	0.233
30	0.242
31	0.250
32	0.258
33	0.267
34	0.275
35	0.283
36	0.292
37	0.300
38	0.308
39	0.317
40	0.325
41	0.333
42	0.342
43	0.350
44	0.358
45	0.367
46	0.375
47	0.383
48	0.392
49	0.400
50	0.408
51	0.417
52	0.425
53	0.433
54	0.442
55	0.450
56	0.458
57	0.467
58	0.475
59	0.483
60	0.492
61	0.500
62	0.508
63	0.517
64	0.525
65	0.533
66	0.542
67	0.550
68	0.558
69	0.567
70	0.575
71	0.583
72	0.592
73	0.600
74	0.608
75	0.617
76	0.625
77	0.633
78	0.642
79	0.650
80	0.658
81	0.667
82	0.675
83	0.683
84	0.692
85	0.700
86	0.708
87	0.717
88	0.725
89	0.733
90	0.742
91	0.750
92	0.758
93	0.767
94	0.775
95	0.783
96	0.792
97	0.800
98	0.808
99	0.817
100	0.825
101	0.833
102	0.842
103	0.850
104	0.858
105	0.867
106	0.875
107	0.883
108	0.892
109	0.900
110	0.908
111	0.917
112	0.925
113	0.933
114	0.942
115	0.950
116	0.958
117	0.967
118	0.975
119	0.983
120	0.992
121	1.000
122	1.008
123	1.017
124	1.025
125	1.033
126	1.042
127	1.050
128	1.058
129	1.067
130	1.075
131	1.083
132	1.092
133	1.100
134	1.108
135	1.117
136	1.125
137	1.133
138	1.142
139	1.150
140	1.158
141	1.167
142	1.175
143	1.183
144	1.192
145	1.200
146	1.208
147	1.217
148	1.225
149	1.233
150	1.242
151	1.250
152	1.258
153	1.267
154	1.275
155	1.283
156	1.292
157	1.300
158	1.308
159	1.317
160	1.325
161	1.333
162	1.342
163	1.350
164	1.358
165	1.367
166	1.375
167	1.383
168	1.392
169	1.400
170	1.408
171	1.417
172	1.425
173	1.433
174	1.442
175	1.450
176	1.458
177	1.467
178	1.475
179	1.483
180	1.492
181	1.500
182	1.508
183	1.517
184	1.525
185	1.533
186	1.542
187	1.550
188	1.558
189	1.567
190	1.575
191	1.583
192	1.592
193	1.600
194	1.608
195	1.617
196	1.625
197	1.633
198	1.642
199	1.650
200	1.658
201	1.667
202	1.675
203	1.683
204	1.692
205	1.700
206	1.708
207	1.717
208	1.725
209	1.733
210	1.742
211	1.750
212	1.758
213	1.767
214	1.775
215	1.783
216	1.792
217	1.800
218	1.808
219	1.817
220	1.825
221	1.833
222	1.842
223	1.850
224	1.858
225	1.867
226	1.875
227	1.883
228	1.892
229	1.900
230	1.908
231	1.917
232	1.925
233	1.933
234	1.942
235	1.950
236	1.958
237	1.967
238	1.975
239	1.983
240	1.992
241	2.000
242	2.008
243	2.017
244	2.025
245	2.033
246	2.042
247	2.050
248	2.058
249	2.067
250	2.075
251	2.083
252	2.092
253	2.100
254	2.108
255	2.117
256	2.125
257	2.133
258	2.142
259	2.150
260	2.158
261	2.167
262	2.175
263	2.183
264	2.192
265	2.200
266	2.208
267	2.217
268	2.225
269	2.233
270	2.242
271	2.250
272	2.258
273	2.267
274	2.275
275	2.283
276	2.292
277	2.300
278	2.308
279	2.317
280	2.325
281	2.333
282	2.342
283	2.350
284	2.358
285	2.367
286	2.375
287	2.383
288	2.392
289	2.400
290	2.408
291	2.417
292	2.425
293	2.433
294	2.442
295	2.450
296	2.458
297	2.467
298	2.475
299	2.483
300	2.492
301	2.500
302	2.508
303	2.517
304	2.525
305	2.533
306	2.542
307	2.550
308	2.558
309	2.567
310	2.575
311	2.583
312	2.592
313	2.600
314	2.608
315	2.617
316	2.625
317	2.633
318	2.642
319	2.650
320	2.658
321	2.667
322	2.675
323	2.683
324	2.692
325	2.700
326	2.708
327	2.717
328	2.725
329	2.733
330	2.742
331	2.750
332	2.758
333	2.767
334	2.775
335	2.783
336	2.792
337	2.800
338	2.808
339	2.817
340	2.825
341	2.833
342	2.842
343	2.850
344	2.858
345	2.867
346	2.875
347	2.883
348	2.892
349	2.900
350	2.908
351	2.917
352	2.925
353	2.933
354	2.942
355	2.950
356	2.958
357	2.967
358	2.975
359	2.983
360	2.992	1690.85986	216.75775	1388.67102	1540.02869	51.11888	887.47955	1501.98108	367.55200	879.22632	1706.56140	247.96968	852.69287	1593.52344	14.83788	433.45172	1489.54883	337.08118	443.56161	1887.99573	59.46389	180.78961	1480.48999	294.44070	60.45002
361	3.000	1685.94580	219.08678	1389.18225	1535.35083	52.51006	888.07056	1498.27820	369.15097	879.18622	1702.53491	248.80786	852.75110	1582.45898	14.20015	434.34833	1487.79395	337.87796	443.45691	1879.11194	61.94371	185.53807	1480.51624	294.65683	60.37958
362	3.008	1681.04797	221.40176	1389.70642	1530.67896	53.88843	888.70020	1494.60156	370.73590	879.14917	1698.52454	249.62439	852.83777	1571.44299	13.60166	435.28922	1486.05957	338.64462	443.35721	1870.14331	64.46321	190.14954	1480.54797	294.85516	60.31201
363	3.017	1676.18103	223.69046	1390.25464	1526.01941	55.24399	889.40198	1490.97534	372.29492	879.11676	1694.54529	250.39641	852.97607	1560.51807	13.07706	436.31110	1484.36414	339.35800	443.26944	1861.01306	67.05018	194.49449	1480.58789	295.02286	60.25102
364	3.025	1671.35803	225.94331	1390.83447	1521.37830	56.56998	890.20142	1487.42151	373.81918	879.08807	1690.60913	251.10117	853.17999	1549.71851	12.65590	437.43817	1482.72144	340.00476	443.20206	1851.65869	69.71326	198.45580	1480.63611	295.15387	60.20023
365	3.033	1666.59009	228.15314	1391.44971	1516.76099	57.86158	891.11554	1483.95813	375.30154	879.05890	1686.72412	251.71893	853.45422	1539.06848	12.36430	438.67960	1481.13989	340.57956	443.16174	1842.03284	72.43936	201.93100	1480.69019	295.24820	60.16165
366	3.042	1661.88757	230.31425	1392.09985	1512.17200	59.11568	892.15131	1480.60071	376.73538	879.02350	1682.89355	252.23367	853.79492	1528.58325	12.22348	440.03094	1479.62256	341.08231	443.15051	1832.10242	75.19365	204.83331	1480.74683	295.31067	60.13616
367	3.050	1657.25891	232.42262	1392.78076	1507.61499	60.33239	893.30408	1477.36023	378.11624	878.97650	1679.11914	252.63211	854.19177	1518.27100	12.24673	441.47894	1478.16760	341.51682	443.16565	1821.84521	77.92267	207.09253	1480.80188	295.34879	60.12530
368	3.058	1652.71021	234.47589	1393.48547	1503.09082	61.51603	894.55829	1474.24329	379.44400	878.91479	1675.40271	252.90402	854.63037	1508.13525	12.43997	443.00562	1476.76892	341.88968	443.20139	1811.25000	80.56163	208.65627	1480.85132	295.36996	60.13137
369	3.067	1648.24438	236.47340	1394.20508	1498.59497	62.67459	895.88794	1471.25061	380.72305	878.83807	1671.74695	253.04413	855.09491	1498.17627	12.80459	444.58902	1475.41821	342.20795	443.25064	1800.31665	83.04422	209.49054	1480.89209	295.38046	60.15544
370	3.075	1643.86243	238.41571	1394.92932	1494.11755	63.81871	897.25714	1468.37830	381.95868	878.74817	1668.15393	253.05316	855.57043	1488.39148	13.33844	446.20444	1474.10657	342.47824	443.30667	1789.05420	85.31175	209.57932	1480.92334	295.38519	60.19593
371	3.083	1639.56458	240.30379	1395.64636	1489.64429	64.95959	898.62262	1465.61829	383.15381	878.64709	1664.62451	252.93694	856.04370	1478.77502	14.03546	447.82727	1472.82458	342.70782	443.36368	1777.47510	87.31892	208.92380	1480.94519	295.38770	60.24908
372	3.092	1635.35046	242.13867	1396.34399	1485.16492	66.10331	899.94556	1462.96130	384.30878	878.53528	1661.15869	252.70491	856.50378	1469.31946	14.88790	449.43399	1471.56238	342.90631	443.41693	1765.59180	89.03658	207.53978	1480.95813	295.39005	60.31030
373	3.100	1631.21948	243.92122	1397.00989	1480.68262	67.24415	901.20618	1460.39673	385.42242	878.41193	1657.75427	252.36996	856.94135	1460.01611	15.88942	451.00079	1470.31067	343.08560	443.46359	1753.41455	90.45214	205.45432	1480.96326	295.39294	60.37542
374	3.108	1627.16956	245.65140	1397.63330	1476.21484	68.36710	902.40192	1457.91235	386.49341	878.27667	1654.40674	251.94826	857.34784	1450.85596	17.03425	452.50467	1469.06128	343.25760	443.50296	1740.94946	91.56714	202.70439	1480.96179	295.39615	60.44120
375	3.117	1623.19739	247.32858	1398.20630	1471.78088	69.45773	903.53229	1455.49438	387.52094	878.12976	1651.10901	251.45790	857.71600	1441.83191	18.31403	453.92801	1467.80811	343.43094	443.53473	1728.19873	92.39296	199.33736	1480.95483	295.39911	60.50542
376	3.125	1619.29919	248.95207	1398.72461	1467.39355	70.50626	904.59058	1453.12805	388.50412	877.97101	1647.85339	250.91682	858.04132	1432.94189	19.71714	455.26126	1466.54822	343.60864	443.55621	1715.16052	92.94684	195.41026	1480.94348	295.40106	60.56632
377	3.133	1615.46973	250.52158	1399.18567	1463.05627	71.50498	905.56403	1450.79871	389.44049	877.80017	1644.63354	250.34059	858.32330	1424.18823	21.23025	456.50165	1465.28284	343.78876	443.56299	1701.83191	93.24866	190.98792	1480.92883	295.40076	60.62221
378	3.142	1611.70300	252.03683	1399.58887	1458.76599	72.44692	906.43909	1448.49194	390.32660	877.61731	1641.44373	249.74205	858.56512	1415.57678	22.83947	457.65115	1464.01575	343.96805	443.55197	1688.21216	93.31908	186.14040	1480.91235	295.39597	60.67148
379	3.150	1607.99170	253.49554	1399.93567	1454.51880	73.32666	907.21106	1446.19360	391.16110	877.42328	1638.27832	249.13245	858.77185	1407.11646	24.52958	458.71448	1462.75244	344.14508	443.52289	1674.30518	93.17798	180.94083	1480.89502	295.38354	60.71299
380	3.158	1604.32874	254.89267	1400.22949	1450.31384	74.14162	907.88947	1443.89160	391.94543	877.21960	1635.13159	248.52266	858.94934	1398.81946	26.28317	459.69818	1461.49976	344.31992	443.47714	1660.12061	92.84304	175.46399	1480.87793	295.36011	60.74633
381	3.167	1600.70764	256.22314	1400.47449	1446.15125	74.89249	908.48981	1441.57678	392.68228	877.00818	1631.99854	247.92345	859.10345	1390.70129	28.08197	460.61026	1460.26416	344.49155	443.41748	1645.67358	92.32858	169.78491	1480.86279	295.32294	60.77183
382	3.175	1597.12280	257.48337	1400.67529	1442.02844	75.58327	909.02472	1439.24438	393.37326	876.79053	1628.87488	247.34389	859.23944	1382.77893	29.90998	461.45898	1459.05164	344.65594	443.34756	1630.98376	91.64582	163.97635	1480.85181	295.27072	60.79052
383	3.183	1593.56982	258.67145	1400.83606	1437.94128	76.22102	909.50293	1436.89417	394.01819	876.56781	1625.75720	246.78882	859.36157	1375.06665	31.75537	462.25165	1457.86670	344.80621	443.27069	1616.07214	90.80516	158.10675	1480.84668	295.20374	60.80420
384	3.192	1590.04565	259.78830	1400.96106	1433.88354	76.81450	909.93036	1434.52954	394.61804	876.34204	1622.64355	246.25763	859.47247	1367.57385	33.61065	462.99524	1456.71082	344.93491	443.18857	1600.95972	89.81937	152.23871	1480.84924	295.12354	60.81525
385	3.200	1586.54810	260.83600	1401.05457	1429.84595	77.37330	910.31006	1432.15540	395.17728	876.11652	1619.53284	245.74538	859.57343	1360.30457	35.47230	463.69678	1455.58252	345.03745	443.10294	1585.66553	88.70567	146.42674	1480.86035	295.03290	60.82631
386	3.208	1583.07544	261.81430	1401.12024	1425.81909	77.90836	910.64270	1429.77686	395.70291	875.89508	1616.42517	245.24512	859.66486	1353.25830	37.34025	464.36206	1454.47620	345.11447	443.01743	1570.20605	87.48582	140.71585	1480.87988	294.93555	60.83936
387	3.217	1579.62524	262.72131	1401.16113	1421.79565	78.43445	910.92609	1427.40039	396.20123	875.67914	1613.32068	244.74982	859.74713	1346.43042	39.21648	464.99353	1453.38379	345.17047	442.93649	1554.59729	86.18448	135.14319	1480.90735	294.83514	60.85493
388	3.225	1576.19482	263.55634	1401.18066	1417.77307	78.97118	911.15674	1425.03210	396.67697	875.46716	1610.22070	244.25340	859.82123	1339.81226	41.10308	465.58923	1452.29553	345.20938	442.86252	1538.85718	84.82673	129.74129	1480.94043	294.73453	60.87260
389	3.233	1572.78101	264.32089	1401.18286	1413.75342	79.53770	911.33374	1422.67810	397.13495	875.25745	1607.12683	243.75093	859.88873	1333.39197	43.00017	466.14484	1451.20178	345.23233	442.79486	1523.00830	83.43523	124.53941	1480.97595	294.63580	60.89200
390	3.242	1569.38049	265.01740	1401.17188	1409.74182	80.14584	911.46210	1420.34265	397.58127	875.04926	1604.03992	243.23788	859.95111	1327.15515	44.90414	466.65668	1450.09277	345.23831	442.73013	1507.07666	82.02782	119.56363	1481.01025	294.54117	60.91326
391	3.250	1565.99048	265.64838	1401.15100	1405.74353	80.79967	911.55054	1418.02930	398.02280	874.84137	1600.96033	242.71002	860.00891	1321.08472	46.80643	467.12445	1448.95886	345.22751	442.66397	1491.09033	80.61650	114.84011	1481.04028	294.45334	60.93696
392	3.258	1562.60840	266.21628	1401.12280	1401.76221	81.49879	911.60724	1415.74084	398.46558	874.63214	1597.88770	242.16394	860.06195	1315.16138	48.69431	467.55176	1447.79077	345.20438	442.59387	1475.07739	79.20833	110.39882	1481.06165	294.37448	60.96461
393	3.267	1559.23230	266.72333	1401.08813	1397.79883	82.23937	911.63849	1413.47778	398.91367	874.42035	1594.82117	241.59813	860.10950	1309.36438	50.55352	467.94489	1446.58130	345.17676	442.51913	1459.06274	77.80859	106.27013	1481.06848	294.30447	60.99891
394	3.275	1555.86133	267.17148	1401.04761	1393.85205	83.01264	911.64923	1411.23804	399.36963	874.20544	1591.76025	241.01381	860.15051	1303.67249	52.37014	468.31213	1445.32727	345.15179	442.43848	1443.06543	76.42384	102.47920	1481.05383	294.24030	61.04286
395	3.283	1552.49609	267.56256	1401.00061	1389.91968	83.80421	911.64294	1409.01709	399.83459	873.98669	1588.70386	240.41530	860.18353	1298.06445	54.13028	468.66391	1444.02917	345.13339	442.34918	1427.09985	75.06206	99.04485	1481.01379	294.17792	61.09846
396	3.292	1549.13806	267.89804	1400.94580	1385.99854	84.59674	911.62085	1406.80884	400.30838	873.76392	1585.64966	239.80923	860.20624	1292.52100	55.81990	469.01208	1442.69006	345.12387	442.24969	1411.18066	73.73183	95.98103	1480.94873	294.11423	61.16605
397	3.300	1545.78918	268.17792	1400.88184	1382.08643	85.37485	911.58246	1404.60522	400.78931	873.53766	1582.59363	239.20332	860.21545	1287.02539	57.42638	469.36887	1441.31335	345.12555	442.14154	1395.32544	72.44229	93.29649	1480.86255	294.04657	61.24371
398	3.308	1542.45178	268.40045	1400.80798	1378.18152	86.12837	911.52618	1402.39746	401.27417	873.30914	1579.53076	238.60582	860.20795	1281.56421	58.94020	469.74573	1439.90320	345.13956	442.02756	1379.55420	71.20438	90.99361	1480.76099	293.97244	61.32711
399	3.317	1539.12708	268.56400	1400.72412	1374.28271	86.85212	911.45013	1400.17664	401.75876	873.07983	1576.45654	238.02559	860.18207	1276.12817	60.35536	470.15231	1438.46484	345.16367	441.90884	1363.88953	70.03262	89.06713	1480.65076	293.88992	61.41032
400	3.325	1535.81421	268.66946	1400.63159	1370.38770	87.54388	911.35327	1397.93445	402.23755	872.85010	1573.36768	237.47122	860.13776	1270.71265	61.66953	470.59460	1437.00269	345.19357	441.78510	1348.35632	68.94551	87.50346	1480.53796	293.79846	61.48774
401	3.333	1532.51013	268.72055	1400.53027	1366.49524	88.20325	911.23517	1395.66370	402.70374	872.61804	1570.26062	236.94849	860.07581	1265.31641	62.88497	471.07370	1435.51831	345.22589	441.65778	1332.98022	67.96446	86.28092	1480.42639	293.69901	61.55624
402	3.342	1529.21167	268.72128	1400.41809	1362.60547	88.83110	911.09570	1393.35852	403.15042	872.38104	1567.13123	236.45816	859.99829	1259.93958	64.01023	471.58588	1434.01111	345.25851	441.53088	1317.78809	67.11247	85.37023	1480.31775	293.59442	61.61621
403	3.350	1525.91626	268.67401	1400.29065	1358.72009	89.42850	910.93469	1391.01440	403.57178	872.13831	1563.97546	235.99721	859.90833	1254.58435	65.06148	472.12231	1432.48010	345.28775	441.40720	1302.80762	66.40916	84.73901	1480.21228	293.48837	61.67051
404	3.358	1522.62195	268.57834	1400.14465	1354.84106	89.99580	910.75250	1388.62756	403.96390	871.89099	1560.79126	235.56087	859.80920	1249.25452	66.06168	472.66962	1430.92383	345.30780	441.28650	1288.06958	65.86185	84.36022	1480.10925	293.38309	61.72226
405	3.367	1519.32678	268.43271	1399.97864	1350.96973	90.53297	910.54877	1386.19458	404.32547	871.64056	1557.57910	235.14342	859.70361	1243.95569	67.03447	473.21506	1429.33899	345.31274	441.16693	1273.60681	65.46256	84.21584	1480.00818	293.27713	61.77365
406	3.375	1516.02649	268.23596	1399.79211	1347.10571	91.03963	910.32312	1383.71265	404.65656	871.38733	1554.34094	234.73781	859.59271	1238.69495	67.99619	473.75201	1427.72070	345.29761	441.04596	1259.45239	65.19311	84.29320	1479.90784	293.16626	61.82633
407	3.383	1512.71594	267.98767	1399.58508	1343.24719	91.51540	910.07629	1381.18103	404.95682	871.13000	1551.07922	234.33601	859.47546	1233.47949	68.95298	474.27982	1426.06396	345.25720	440.92001	1245.63794	65.03211	84.57878	1479.80701	293.04541	61.88171
408	3.392	1509.38989	267.68799	1399.35681	1339.38989	91.96115	909.81012	1378.60046	405.22675	870.86646	1547.79590	233.93080	859.34839	1228.31616	69.90230	474.80008	1424.36450	345.18625	440.78485	1232.19067	64.96183	85.05281	1479.70435	292.90991	61.94094
409	3.400	1506.04395	267.33734	1399.10620	1335.52869	92.37926	909.52625	1375.97205	405.46964	870.59436	1544.49158	233.51759	859.20636	1223.21008	70.83541	475.31387	1422.61804	345.08105	440.63712	1219.13330	64.97260	85.68761	1479.59766	292.75662	62.00526
410	3.408	1502.67383	266.93665	1398.83118	1331.65930	92.77240	909.22522	1373.29639	405.68973	870.31097	1541.16565	233.09514	859.04333	1218.16443	71.74019	475.82135	1420.82019	344.93939	440.47406	1206.48511	65.06168	86.45082	1479.48486	292.58469	62.07602
411	3.417	1499.27563	266.48764	1398.53271	1327.78027	93.14221	908.90668	1370.57397	405.88898	870.01227	1537.81689	232.66411	858.85327	1213.18066	72.60341	476.32181	1418.96753	344.75989	440.29208	1194.26563	65.22843	87.31084	1479.36389	292.39703	62.15419
412	3.425	1495.84546	265.99341	1398.21484	1323.89197	93.48830	908.56952	1367.80542	406.06573	869.69257	1534.44373	232.22575	858.63074	1208.25708	73.41297	476.81393	1417.05811	344.54395	440.08792	1182.49524	65.47074	88.23959	1479.23425	292.19983	62.23953
413	3.433	1492.37903	265.45828	1397.88245	1319.99561	93.80872	908.21259	1364.99146	406.21649	869.34802	1531.04443	231.78156	858.37250	1203.38843	74.16019	477.29538	1415.09045	344.29712	439.86115	1171.19592	65.78519	89.21202	1479.09680	292.00061	62.33018
414	3.442	1488.87219	264.88721	1397.53967	1316.09180	94.10114	907.83472	1362.13086	406.33905	868.97974	1527.61694	231.33351	858.07874	1198.56494	74.84109	477.76218	1413.06360	344.02789	439.61426	1160.38721	66.16833	90.20473	1478.95239	291.80600	62.42360
415	3.450	1485.32019	264.28503	1397.18835	1312.18030	94.36347	907.43549	1359.22119	406.43420	868.59290	1524.15918	230.88326	857.75311	1193.77393	75.45611	478.20880	1410.97754	343.74698	439.35144	1150.08313	66.61687	91.19549	1478.80261	291.62112	62.51800
416	3.458	1481.71814	263.65594	1396.82886	1308.25806	94.59441	907.01495	1356.25977	406.50406	868.19373	1520.66882	230.43121	857.40234	1189.00146	76.00867	478.62885	1408.83447	343.46683	439.07773	1140.28931	67.12669	92.16283	1478.64868	291.44955	62.61298
417	3.467	1478.06152	263.00351	1396.46240	1304.31982	94.79373	906.57373	1353.24536	406.54883	867.78729	1517.14294	229.97667	857.03522	1184.23511	76.50384	479.01483	1406.63904	343.19965	438.79764	1131.00122	67.69090	93.08659	1478.49207	291.29297	62.70884
418	3.475	1474.34741	262.33023	1396.09009	1300.35876	94.96284	906.11206	1350.17883	406.56683	867.37848	1513.57935	229.51811	856.66064	1179.46582	76.94725	479.35855	1404.39771	342.95337	438.51346	1122.20581	68.29813	93.95060	1478.33289	291.15173	62.80581
419	3.483	1470.57446	261.63748	1395.71277	1296.36853	95.10474	905.62994	1347.06213	406.55698	866.97247	1509.97644	229.05316	856.28638	1174.68970	77.34457	479.65161	1402.11621	342.72922	438.22470	1113.88013	68.93294	94.74368	1478.17004	291.02582	62.90440
420	3.492	1466.74219	260.92575	1395.32886	1292.34351	95.22282	905.12708	1343.89819	406.51971	866.57288	1506.33313	228.57869	855.91858	1169.90845	77.70124	479.88641	1399.79590	342.52390	437.92993	1105.99170	69.57832	95.45752	1478.00073	290.91537	63.00533
421	3.500	1462.85083	260.19507	1394.93665	1288.27905	95.32002	904.60303	1340.69043	406.45691	866.17969	1502.64722	228.09097	855.56110	1165.13062	78.02208	480.05615	1397.43066	342.33295	437.62885	1098.49817	70.21813	96.08540	1477.82275	290.81934	63.10932
422	3.508	1458.90161	259.44440	1394.53516	1284.17065	95.39934	904.05750	1337.44189	406.37134	865.78918	1498.91614	227.58609	855.21552	1160.37231	78.31065	480.15414	1395.00879	342.15112	437.32208	1091.35059	70.83855	96.62302	1477.63525	290.73355	63.21746
423	3.517	1454.89563	258.67191	1394.12390	1280.01294	95.46463	903.48999	1334.15503	406.26599	865.39606	1495.13733	227.06123	854.88123	1155.65295	78.56922	480.17349	1392.51782	341.97049	437.00864	1084.49841	71.42930	97.06876	1477.43726	290.65063	63.33154
424	3.525	1450.83301	257.87527	1393.70313	1275.79993	95.51933	902.89996	1330.83081	406.14249	864.99554	1491.30847	226.51546	854.55573	1150.99390	78.79929	480.10706	1389.94958	341.78046	436.68478	1077.89490	71.98595	97.42207	1477.22742	290.56180	63.45356
425	3.533	1446.71289	257.05261	1393.27405	1271.52759	95.56422	902.28741	1327.46997	406.00000	864.58411	1487.42798	225.94861	854.23511	1146.41553	79.00201	479.94827	1387.30225	341.57108	436.34607	1071.49817	72.51181	97.68214	1477.00403	290.45853	63.58514
426	3.542	1442.53369	256.20322	1392.83777	1267.19373	95.59729	901.65277	1324.07288	405.83624	864.15900	1483.49524	225.35977	853.91528	1141.93457	79.17786	479.69135	1384.57935	341.33658	435.99033	1065.27405	73.01599	97.84814	1476.76477	290.33423	63.72786
427	3.550	1438.29431	255.32751	1392.39502	1262.79736	95.61543	900.99677	1320.63843	405.64856	863.71881	1479.50952	224.74689	853.59430	1137.56323	79.32603	479.33090	1381.78809	341.07605	435.61844	1059.19702	73.51005	97.91895	1476.50696	290.18576	63.88424
428	3.558	1433.99463	254.42628	1391.94604	1258.33813	95.61559	900.31946	1317.16431	405.43506	863.26385	1475.47021	224.10768	853.27264	1133.31177	79.44399	478.86209	1378.93811	340.79166	435.23315	1053.24866	74.00642	97.89258	1476.22949	290.01434	64.05800
429	3.567	1429.63477	253.49997	1391.49146	1253.81665	95.59444	899.62024	1313.64587	405.19467	862.79565	1471.37659	223.44014	852.95215	1129.18848	79.52846	478.28149	1376.03918	340.48654	434.83862	1047.41724	74.51765	97.76585	1475.93457	289.82523	64.25340
430	3.575	1425.21570	252.54868	1391.03174	1249.23364	95.54814	898.89825	1310.07678	404.92633	862.31610	1467.22705	222.74246	852.63397	1125.19849	79.57722	477.58780	1373.09961	340.16464	434.44000	1041.69751	75.05362	97.53568	1475.62659	289.62604	64.47486
431	3.583	1420.73669	251.57233	1390.56567	1244.59058	95.47240	898.15216	1306.44897	404.62842	861.82813	1463.02002	222.01395	852.31866	1121.34143	79.59033	476.78171	1370.12549	339.83023	434.04236	1036.09058	75.61924	97.20078	1475.31116	289.42465	64.72632
432	3.592	1416.19666	250.57063	1390.09033	1239.89001	95.36255	897.38104	1302.75415	404.29810	861.33502	1458.75293	221.25586	852.00598	1117.61096	79.57041	475.86664	1367.12292	339.48746	433.64954	1030.60266	76.21507	96.76167	1474.99268	289.22852	65.01071
433	3.600	1411.59546	249.54208	1389.60315	1235.13403	95.21341	896.58569	1298.98584	403.93021	860.83917	1454.42395	220.47086	851.69550	1113.99561	79.52240	474.84946	1364.09912	339.14087	433.26486	1025.24341	76.83960	96.21926	1474.67407	289.04459	65.32991
434	3.608	1406.93457	248.48337	1389.10327	1230.32385	95.01996	895.76837	1295.13928	403.51917	860.34222	1450.03162	219.66222	851.38696	1110.47864	79.45251	473.74002	1361.06238	338.79630	432.89188	1020.02606	77.49074	95.57399	1474.35669	288.87857	65.68459
435	3.617	1402.21558	247.39030	1388.59192	1225.45898	94.77840	894.93121	1291.21118	403.06201	859.84668	1445.57434	218.83292	851.08044	1107.04004	79.36637	472.54855	1358.02026	338.46030	432.53381	1014.96997	78.16522	94.82616	1474.04089	288.73431	66.07388
436	3.625	1397.43872	246.25903	1388.07129	1220.53845	94.48634	894.07520	1287.19849	402.55914	859.35699	1441.04993	217.98474	850.77686	1103.65918	79.26790	471.28378	1354.97693	338.13794	432.19241	1010.10022	78.85728	93.97558	1473.72583	288.61423	66.49572
437	3.633	1392.60327	245.08682	1387.54309	1215.56116	94.14245	893.20044	1283.09839	402.01297	858.87787	1436.45569	217.11809	850.47803	1100.31799	79.15942	469.95187	1351.93152	337.83237	431.86801	1005.44543	79.55941	93.01932	1473.40808	288.52032	66.94778
438	3.642	1387.70691	243.87259	1387.00769	1210.52490	93.74637	892.30658	1278.91016	401.42578	858.41278	1431.78857	216.23174	850.18671	1097.00183	79.04191	468.55731	1348.87939	337.54492	431.56079	1001.03394	80.26474	91.94924	1473.08264	288.45425	67.42885
439	3.650	1382.74609	242.61612	1386.46448	1205.42603	93.29916	891.39423	1274.63379	400.79834	857.96454	1427.04614	215.32236	849.90662	1093.69836	78.91515	467.10367	1345.81250	337.27490	431.27142	996.89307	80.96799	90.75384	1472.74426	288.41644	67.94028
440	3.658	1377.71729	241.31618	1385.91296	1200.25818	92.80322	890.46521	1270.26929	400.12997	857.53534	1422.22534	214.38589	849.64246	1090.39673	78.77829	465.59412	1342.72070	337.01978	431.00137	993.05121	81.66405	89.42340	1472.38855	288.40546	68.48610
441	3.667	1372.61902	239.96941	1385.35364	1195.01294	92.26126	889.52295	1265.81702	399.41907	857.12573	1417.32300	213.41959	849.39832	1087.08826	78.63108	464.03076	1339.59351	336.77551	430.75269	989.53870	82.34684	87.95148	1472.01270	288.41785	69.07194
442	3.675	1367.45081	238.57091	1384.78711	1189.68018	91.67575	888.57129	1261.27722	398.66360	856.73346	1412.33557	212.42224	849.17596	1083.76660	78.47445	462.41449	1336.42249	336.53717	430.52716	986.38489	83.00984	86.33191	1471.61401	288.44931	69.70403
443	3.683	1362.21313	237.11603	1384.21375	1184.24854	91.04936	887.61243	1256.64941	397.86087	856.35522	1407.25916	211.39337	848.97406	1080.42896	78.31016	460.74573	1333.20081	336.29938	430.32669	983.61450	83.64684	84.55835	1471.19019	288.49579	70.38841
444	3.692	1356.90723	235.60156	1383.63330	1178.70703	90.38586	886.64764	1251.93201	397.00879	855.98920	1402.08789	210.33353	848.78790	1077.07568	78.14026	459.02441	1329.92224	336.05713	430.15442	981.24438	84.25137	82.62930	1470.73926	288.55322	71.13023
445	3.700	1351.53467	234.02495	1383.04578	1173.04541	89.68951	885.67896	1247.12207	396.10825	855.63495	1396.81421	209.24374	848.61041	1073.70996	77.96606	457.25095	1326.58008	335.80573	430.01309	979.27881	84.81600	80.55423	1470.25891	288.61664	71.93383
446	3.708	1346.09863	232.38327	1382.45154	1167.25488	88.96390	884.71021	1242.21558	395.16412	855.29236	1391.43115	208.12405	848.43463	1070.33875	77.78598	455.42786	1323.16724	335.54071	429.90173	977.70465	85.33253	78.35660	1469.74683	288.68051	72.80335
447	3.717	1340.60278	230.67348	1381.85339	1161.32861	88.21219	883.74890	1237.20874	394.18311	854.96039	1385.93213	206.97272	848.25494	1066.97375	77.59302	453.56165	1319.67456	335.25735	429.81470	976.48566	85.79327	76.07564	1469.19995	288.74017	73.74303
448	3.725	1335.05054	228.89314	1381.25659	1155.26318	87.43804	882.80817	1232.09814	393.17191	854.63733	1380.31201	205.78792	848.06744	1063.63049	77.37344	451.66522	1316.08862	334.95132	429.74374	975.55963	86.19196	73.76830	1468.61438	288.79291	74.75700
449	3.733	1329.44409	227.04042	1380.67151	1149.05957	86.64531	881.90826	1226.88184	392.13687	854.32123	1374.56836	204.56946	847.86981	1060.32654	77.10706	449.76031	1312.39136	334.62009	429.68146	974.83496	86.52313	71.50745	1467.98474	288.83798	75.84953
450	3.742	1323.78491	225.11427	1380.11328	1142.72522	85.83756	881.07697	1221.55798	391.08459	854.01038	1368.70288	203.31876	847.66278	1057.07764	76.76881	447.88000	1308.56201	334.26328	429.62347	974.19135	86.78030	69.37511	1467.30359	288.87643	77.02608
451	3.750	1318.07373	223.11649	1379.60181	1136.27441	85.01840	880.34814	1216.12378	390.02197	853.70569	1362.72302	202.03860	847.45148	1053.89197	76.33126	446.07022	1304.57739	333.88184	429.56909	973.49084	86.95231	67.45339	1466.56177	288.91171	78.29453
452	3.758	1312.31006	221.05391	1379.16003	1129.72974	84.19122	879.75928	1210.57617	388.95602	853.41321	1356.64111	200.73427	847.24664	1050.76196	75.76778	444.38892	1300.41248	333.47803	429.52121	972.60193	87.01858	65.81049	1465.74854	288.94946	79.66615
453	3.767	1306.49268	218.93777	1378.81079	1123.12024	83.35781	879.34802	1204.91260	387.89197	853.14337	1350.47217	199.41534	847.06494	1047.65784	75.05605	442.90030	1296.04016	333.05673	429.48578	971.43500	86.94813	64.48026	1464.85254	288.99667	81.15485
454	3.775	1300.61938	216.78134	1378.57349	1116.47974	82.51670	879.14722	1199.13086	386.83038	852.90863	1344.23193	198.09608	846.92706	1044.52051	74.18234	441.66373	1291.43311	332.62781	429.47141	969.97644	86.70946	63.44901	1463.86194	289.06110	82.77479
455	3.783	1294.69067	214.59836	1378.46033	1109.84253	81.66240	879.17889	1193.23059	385.76584	852.72131	1337.93616	196.79395	846.85486	1041.26221	73.14620	440.72018	1286.56543	332.20712	429.48740	968.29272	86.28793	62.66396	1462.76489	289.15161	84.53815
456	3.792	1288.71252	212.40231	1378.47534	1103.23804	80.78455	879.45050	1187.21338	384.68817	852.59418	1331.59875	195.52713	846.86652	1037.77563	71.96350	440.08054	1281.41333	331.81473	429.54095	966.48975	85.69489	62.05619	1461.54858	289.27820	86.45383
457	3.800	1282.69897	210.20512	1378.61487	1096.68726	79.86702	879.95514	1181.08240	383.58426	852.53943	1325.23120	194.31140	846.97321	1033.95923	70.66436	439.72162	1275.95886	331.47192	429.63379	964.65826	84.96155	61.56017	1460.19775	289.45166	88.52686
458	3.808	1276.66943	208.01637	1378.86975	1090.20093	78.88890	880.67468	1174.84155	382.43912	852.56598	1318.84192	193.15640	847.17773	1029.74976	69.28561	439.59656	1270.19177	331.19775	429.76132	962.85022	84.12968	61.12664	1458.69568	289.68271	90.75819
459	3.817	1270.64453	205.84415	1379.22546	1083.78040	77.82806	881.58307	1168.49536	381.23676	852.67688	1312.43604	192.06177	847.47552	1025.14197	67.86288	439.65341	1264.11169	331.00708	429.91504	961.08655	83.24873	60.72969	1457.02527	289.98080	93.14402
460	3.825	1264.64282	203.69576	1379.66492	1077.41943	76.66582	882.64954	1162.04907	379.96201	852.86963	1306.01477	191.01610	847.85693	1020.18658	66.42759	439.84854	1257.72717	330.91086	430.08609	959.37402	82.37605	60.36366	1455.17139	290.35391	95.67563
461	3.833	1258.68005	201.57758	1380.16968	1071.10498	75.39008	883.84155	1155.51086	378.60336	853.13708	1299.57642	189.99954	848.30774	1014.96954	65.00944	440.14899	1251.05139	330.91794	430.26709	957.71936	81.57394	60.03402	1453.12048	290.80841	98.34084
462	3.842	1252.76868	199.49454	1380.72156	1064.82043	73.99636	885.12567	1148.89136	377.15588	853.47003	1293.11853	188.98834	848.81042	1009.59161	63.64077	440.52814	1244.09790	331.03580	430.45178	956.13672	80.90201	59.75174	1450.86072	291.34912	101.12666
463	3.850	1246.91846	197.45009	1381.30298	1058.54785	72.48985	886.46960	1142.20410	375.62170	853.85840	1286.63916	187.95847	849.34589	1004.15137	62.35886	440.95889	1236.88037	331.27020	430.63492	954.64392	80.40735	59.52969	1448.38110	291.97791	104.02152
464	3.858	1241.13660	195.44633	1381.89868	1052.27148	70.88717	887.84314	1135.46387	374.00931	854.29211	1280.13904	186.88701	849.89594	998.73383	61.20284	441.41187	1229.41187	331.62494	430.81348	953.25549	80.11708	59.37687	1445.67212	292.69135	107.01556
465	3.867	1235.42712	193.48466	1382.49561	1045.98022	69.21275	889.21545	1128.68774	372.33270	854.76147	1273.62207	185.75375	850.44427	993.40601	60.20594	441.86011	1221.70581	332.10205	430.98773	951.97797	80.03579	59.29359	1442.72583	293.47845	110.09972
466	3.875	1229.79126	191.56622	1383.08264	1039.66968	67.49207	890.55341	1121.89429	370.61081	855.25818	1267.09680	184.54388	850.97595	988.21753	59.38570	442.28369	1213.77454	332.70105	431.15961	950.81238	80.14679	59.27068	1439.53467	294.32104	113.26587
467	3.883	1224.22803	189.69209	1383.64990	1033.34167	65.74794	891.82513	1115.10376	368.86597	855.77515	1260.57739	183.25063	851.47766	983.20630	58.73555	442.66928	1205.62708	333.41858	431.32932	949.75818	80.41551	59.29241	1436.09167	295.19714	116.51053
468	3.892	1218.73547	187.86328	1384.18994	1027.00635	64.00037	893.00714	1108.33801	367.12134	856.30627	1254.08203	181.87698	851.93872	978.40479	58.22142	443.00754	1197.26831	334.24854	431.49460	948.81677	80.79504	59.34212	1432.38977	296.08517	119.83850
469	3.900	1213.31104	186.08015	1384.69934	1020.68011	62.26778	894.08887	1101.61902	365.39932	856.84613	1247.63281	180.43695	852.35236	973.84198	57.78619	443.29211	1188.69910	335.18176	431.65228	947.99304	81.23421	59.40677	1428.42139	296.96524	123.26271
470	3.908	1207.95007	184.34279	1385.17908	1014.38324	60.56757	895.07275	1094.96753	363.72025	857.38983	1241.25171	178.95491	852.71649	969.53790	57.36163	443.52200	1179.91687	336.20544	431.79916	947.29370	81.68570	59.47729	1424.17896	297.81909	126.80157
471	3.917	1202.64600	182.65157	1385.63367	1008.13702	58.91471	895.97052	1088.40186	362.10086	857.93262	1234.95947	177.46246	853.03363	965.49597	56.88361	443.70410	1170.91455	337.30310	431.93124	946.72290	82.10998	59.54663	1419.65625	298.63007	130.47736
472	3.925	1197.39185	181.00713	1386.06885	1001.96191	57.32055	896.79919	1081.93750	360.55298	858.47070	1228.77368	175.99394	853.30951	961.69904	56.30567	443.85107	1161.68091	338.45551	432.04355	946.27747	82.47563	59.60947	1414.84827	299.38199	134.31485
473	3.933	1192.18103	179.40997	1386.49207	995.87903	55.79235	897.57678	1075.58618	359.08301	859.00092	1222.70740	174.58243	853.55261	958.11365	55.60682	443.97452	1152.20129	339.64203	432.13086	945.94415	82.76019	59.66306	1409.75073	300.05820	138.33940
474	3.942	1187.00781	177.86113	1386.91162	989.91150	54.33071	898.31854	1069.35535	357.69165	859.52057	1216.76978	173.25668	853.77283	954.69971	54.79153	444.07867	1142.46045	340.84143	432.18939	945.70099	82.95171	59.70757	1404.35974	300.64191	142.57330
475	3.950	1181.86670	176.36325	1387.33423	984.08386	52.92720	899.03534	1063.24890	356.37515	860.02917	1210.96533	172.03885	853.97882	951.42230	53.88363	444.15939	1132.44543	342.03186	432.21802	945.52185	83.04915	59.74480	1398.66895	301.11707	147.03029
476	3.958	1176.75488	174.92059	1387.76428	978.41919	51.56720	899.73462	1057.26563	355.12677	860.52924	1205.29492	170.94247	854.17572	948.25952	52.91758	444.20892	1122.14905	343.18970	432.21948	945.38049	83.06075	59.77647	1392.67114	301.46799	151.71091
477	3.967	1171.67188	173.53709	1388.20447	972.93250	50.23617	900.41577	1051.39746	353.93777	861.02588	1199.75610	169.97183	854.36487	945.20599	51.93081	444.22211	1111.57239	344.28918	432.20184	945.25378	83.00151	59.80275	1386.35852	301.67920	156.60008
478	3.975	1166.61890	172.21486	1388.65771	967.62756	48.92400	901.06610	1045.63000	352.80017	861.52637	1194.34497	169.12399	854.54529	942.27191	50.95828	444.19922	1100.72803	345.30536	432.17978	945.12518	82.89239	59.82216	1379.72620	301.73642	161.66705
479	3.983	1161.59851	170.95428	1389.12769	962.50000	47.62463	901.66711	1039.94434	351.70972	862.04071	1189.05615	168.39247	854.71515	939.47913	50.02828	444.14520	1089.64246	346.21997	432.17340	944.98846	82.75995	59.83296	1372.77344	301.62915	166.86858
480	3.992	1156.61206	169.75526	1389.61731	957.54297	46.33420	902.20355	1034.32178	350.66617	862.57996	1183.88269	167.76999	854.87207	936.85492	49.15936	444.06793	1078.35620	347.02472	432.20657	944.84741	82.63291	59.83486	1365.50342	301.35330	172.15346
481	4.000	1151.66113	168.61842	1390.12744	952.75128	45.05100	902.66638	1028.74805	349.66971	863.15405	1178.81738	167.25034	855.01416	934.42456	48.35857	443.97681	1066.92017	347.71841	432.30450	944.71216	82.53639	59.82864	1357.92139	300.91220	177.46387
482	4.008	1146.74780	167.54512	1390.65759	948.12427	43.77575	903.05261	1023.21216	348.71826	863.77075	1173.85278	166.83017	855.14111	932.20355	47.62154	443.88104	1055.38867	348.30273	432.49045	944.59344	82.48817	59.81490	1350.03125	300.31583	182.73259
483	4.017	1141.87561	166.53630	1391.20691	943.66675	42.51085	903.36469	1017.70496	347.80841	864.43542	1168.98181	166.50996	855.25531	930.19250	46.93549	443.78833	1043.81531	348.78104	432.78397	944.49780	82.49748	59.79346	1341.83228	299.58038	187.88008
484	4.025	1137.04858	165.59122	1391.77417	939.38464	41.25839	903.60968	1012.21710	346.93787	865.15222	1164.19861	166.29373	855.36255	928.37622	46.28576	443.70358	1032.24915	349.15829	433.20163	944.42474	82.56481	59.76328	1333.31873	298.72897	192.81502
485	4.033	1132.27136	164.70700	1392.35742	935.27881	40.01782	903.79846	1006.74042	346.10590	865.92358	1159.49866	166.18735	855.47144	926.72510	45.66238	443.62787	1020.73364	349.44122	433.75790	944.36865	82.68269	59.72359	1324.47681	297.79050	197.43697
486	4.042	1127.54822	163.87946	1392.95483	931.34082	38.78365	903.94440	1001.26929	345.31137	866.74976	1154.87939	166.19661	855.59198	925.19983	45.06356	443.55865	1009.30615	349.63779	434.46347	944.32269	82.83801	59.67535	1315.28613	296.79651	201.64011
487	4.050	1122.88281	163.10428	1393.56433	927.55530	37.54608	904.06030	995.80139	344.55118	867.62817	1150.33887	166.32480	855.73334	923.75891	44.49519	443.49103	997.99774	349.75647	435.32193	944.28149	83.01481	59.62182	1305.72290	295.78122	205.31985
488	4.058	1118.27686	162.37778	1394.18323	923.90588	36.29594	904.15588	990.33698	343.82114	868.55396	1145.87476	166.57047	855.90314	922.36719	43.96743	443.41855	986.83362	349.80597	436.32874	944.24207	83.19621	59.56865	1295.76733	294.78204	208.38231
489	4.067	1113.73083	161.69749	1394.80652	920.37781	35.02974	904.23596	984.87903	343.11652	869.52008	1141.48438	166.92636	856.10571	921.00171	43.49040	443.33350	975.83313	349.79471	437.47220	944.20361	83.36713	59.52281	1285.40784	293.83731	210.75154
490	4.075	1109.24390	161.06239	1395.42688	916.95862	33.75079	904.30078	979.43353	342.43256	870.51770	1137.16418	167.38010	856.34106	919.65375	43.07095	443.22784	965.00885	349.72772	438.73401	944.16626	83.51791	59.48972	1274.64001	292.98111	212.37064
491	4.083	1104.81494	160.47250	1396.03552	913.63666	32.46688	904.34741	974.01044	341.76492	871.53680	1132.91064	167.91580	856.60449	918.32544	42.71139	443.09476	954.36462	349.60190	440.08997	944.13013	83.64548	59.47106	1263.46216	292.24033	213.19998
492	4.092	1100.44336	159.92751	1396.62415	910.40051	31.18743	904.37189	968.62189	341.11063	872.56635	1128.72144	168.51593	856.88733	917.02234	42.41016	442.93045	943.89594	349.40610	441.51282	944.09406	83.75109	59.46532	1251.87195	291.63370	213.21681
493	4.100	1096.12866	159.42599	1397.18591	907.23926	29.92263	904.37109	963.28058	340.46887	873.59357	1124.59509	169.16281	857.17786	915.74683	42.16235	442.73688	933.59363	349.12646	442.97617	944.05621	83.83736	59.46992	1239.86475	291.17285	212.41568
494	4.108	1091.86975	158.96634	1397.71594	904.14252	28.68351	904.34387	957.99847	339.84122	874.60553	1120.53040	169.83989	857.46289	914.49451	41.95830	442.52441	923.44867	348.75116	444.45749	944.01385	83.90647	59.48257	1227.43408	290.86331	210.80791
495	4.117	1087.66406	158.54779	1398.21082	901.10052	27.48065	904.29022	952.78656	339.23032	875.59052	1116.52490	170.53270	857.73047	913.25275	41.78502	442.30832	913.45563	348.27280	445.93918	943.96429	83.95929	59.50108	1214.57495	290.70593	208.42082
496	4.125	1083.50793	158.17075	1398.66895	898.10504	26.32308	904.21082	947.65381	338.63828	876.53851	1112.57520	171.22940	857.97247	912.00543	41.63211	442.10065	903.61377	347.69016	447.40833	943.90564	83.99486	59.52337	1201.28345	290.69876	205.29620
497	4.133	1079.39697	157.83621	1399.08948	895.14899	25.21865	904.10718	942.60693	338.06570	877.44067	1108.67737	171.92091	858.18585	910.73920	41.49483	441.90662	893.92706	347.00797	448.85602	943.83783	84.01138	59.54790	1187.55835	290.83917	201.48711
498	4.142	1075.32690	157.54529	1399.47302	892.22510	24.17426	903.98163	937.64893	337.51129	878.28931	1104.82617	172.60088	858.37256	909.44812	41.37120	441.72626	884.40393	346.23352	450.27695	943.76294	84.00818	59.57375	1173.39929	291.12622	197.05350
499	4.150	1071.29419	157.29839	1399.82178	889.32483	23.19419	903.83679	932.77930	336.97253	879.07867	1101.01611	173.26561	858.53833	908.13367	41.25896	441.55603	875.05579	345.37512	451.66745	943.68567	83.98752	59.60109	1158.80676	291.56143	192.05995
500	4.158	1067.29517	157.09552	1400.13965	886.43884	22.27888	903.67505	927.99365	336.44781	879.80731	1097.24146	173.91403	858.69110	906.80273	41.15553	441.39075	865.89673	344.44455	453.02420	943.61292	83.95618	59.63087	1143.78125	292.14813	186.57594
501	4.167	1063.32568	156.93677	1400.43091	883.55994	21.42614	903.49854	923.28418	335.93823	880.47900	1093.49585	174.54668	858.83777	905.46478	41.05894	441.22687	856.94244	343.45834	454.34537	943.55066	83.92476	59.66322	1128.32434	292.88870	180.67632
502	4.175	1059.38123	156.82231	1400.69861	880.68195	20.63388	903.30902	918.64038	335.44803	881.10144	1089.77258	175.16400	858.98297	904.12836	40.96776	441.06451	848.20703	342.43326	455.63135	943.50159	83.90363	59.69675	1112.43909	293.78152	174.44019
503	4.183	1055.45679	156.75200	1400.94421	877.79980	19.90105	903.10846	914.05042	334.98358	881.68335	1086.06616	175.76660	859.12823	902.79846	40.88083	440.90674	839.70264	341.38080	456.88214	943.46466	83.89994	59.72892	1096.13037	294.81906	167.94849
504	4.192	1051.54736	156.72473	1401.16797	874.90979	19.22548	902.89960	909.50214	334.55060	882.23090	1082.37292	176.35690	859.27301	901.47607	40.79798	440.75739	831.43921	340.30679	458.09460	943.43610	83.91766	59.75665	1079.40466	295.98749	161.28162
505	4.200	1047.64648	156.73849	1401.36987	872.01086	18.60229	902.68573	904.98511	334.15070	882.74683	1078.69055	176.94022	859.41528	900.15771	40.72126	440.61768	823.42438	339.21460	459.26312	943.41144	83.95850	59.77809	1062.27039	297.26721	154.51904
506	4.208	1043.74854	156.79134	1401.54980	869.10510	18.02474	902.47040	900.49084	333.78113	883.23102	1075.01794	177.52341	859.55219	898.83728	40.65560	440.48395	815.66132	338.10892	460.38251	943.38715	84.02220	59.79427	1044.74121	298.63565	147.74011
507	4.217	1039.85010	156.88248	1401.70752	866.19702	17.48468	902.25604	896.01141	333.43723	883.68225	1071.35254	178.11331	859.68060	897.50867	40.60802	440.34961	808.14752	336.99588	461.44870	943.36157	84.10609	59.80932	1026.83960	300.07022	141.02304
508	4.225	1035.95020	157.01172	1401.84241	863.29163	16.97322	902.04388	891.53632	333.11420	884.09882	1067.68970	178.71620	859.79797	896.16736	40.58468	440.20905	800.87341	335.88266	462.45862	943.33508	84.20425	59.82990	1008.60229	301.55042	134.44318
509	4.233	1032.04907	157.17801	1401.95313	860.39172	16.48351	901.83380	887.05273	332.80707	884.47754	1064.02246	179.33752	859.90350	894.81140	40.58652	440.06024	793.82141	334.77750	463.41031	943.31012	84.30797	59.86314	990.08105	303.05991	128.07274
510	4.242	1028.14648	157.37878	1402.03723	857.49835	16.01192	901.62372	882.54706	332.51044	884.81256	1060.34375	179.98151	859.99719	893.44226	40.60809	439.90524	786.96741	333.68915	464.30286	943.29095	84.40779	59.91462	971.33643	304.58655	121.97971
511	4.250	1024.24097	157.61145	1402.09058	854.61096	15.55555	901.41058	878.00775	332.21851	885.09473	1056.64575	180.65109	860.07861	892.06250	40.64083	439.74863	780.28290	332.62454	465.13574	943.28302	84.49587	59.98849	952.42773	306.12024	116.22440
512	4.258	1020.33203	157.87473	1402.10901	851.72809	15.11064	901.19153	873.42755	331.92554	885.31372	1052.92224	181.34796	860.14600	890.67316	40.67716	439.59390	773.73743	331.58841	465.90936	943.29163	84.56692	60.08858	933.40881	307.65131	110.85699
513	4.267	1016.42078	158.16815	1402.09033	848.84790	14.67426	900.96478	868.80426	331.62790	885.46149	1049.16858	182.07245	860.19690	889.27277	40.71236	439.44055	767.30084	330.58340	466.62592	943.32013	84.61772	60.21731	914.32971	309.16998	105.91747
514	4.275	1012.50964	158.49030	1402.03442	845.96893	14.24570	900.72980	864.13885	331.32513	885.53448	1045.38208	182.82330	860.22797	887.85852	40.74460	439.28519	760.94531	329.60974	467.28909	943.36835	84.64678	60.37357	895.24054	310.66522	101.43611
515	4.283	1008.60065	158.83868	1401.94238	843.09015	13.82661	900.48657	859.43396	331.01886	885.53345	1041.56030	183.59790	860.23370	886.42822	40.77443	439.12424	754.64655	328.66492	467.90417	943.43134	84.65632	60.55024	876.19208	312.12463	97.43399
516	4.292	1004.69421	159.21188	1401.81567	840.20886	13.42155	900.23425	854.69220	330.71133	885.46271	1037.70203	184.39207	860.20679	884.98016	40.80381	438.95535	748.38336	327.74561	468.47891	943.49976	84.65717	60.73242	857.23602	313.53549	93.92366
517	4.300	1000.78796	159.61075	1401.65515	837.32123	13.03679	899.97070	849.91608	330.40552	885.32849	1033.80640	185.20067	860.14081	883.51343	40.83494	438.77808	742.13977	326.84897	469.02298	943.56244	84.66997	60.90007	838.42462	314.88599	90.90991
518	4.308	996.87866	160.03764	1401.46167	834.42230	12.67670	899.69318	845.10760	330.10486	885.13818	1029.87341	186.01917	860.03180	882.02649	40.87007	438.59384	735.90668	325.97186	469.54517	943.60980	84.71815	61.03513	819.80896	316.16702	88.38980
519	4.317	992.96259	160.49500	1401.23523	831.50708	12.34208	899.39990	840.26923	329.81232	884.89972	1025.90308	186.84464	859.87830	880.51605	40.91150	438.40384	729.68256	325.10941	470.05219	943.63599	84.82048	61.12636	801.43781	317.37424	86.35206
520	4.325	989.03699	160.98459	1400.97607	828.57031	12.03227	899.09027	835.40344	329.52939	884.62170	1021.89496	187.67545	859.68036	878.97681	40.96161	438.20755	723.47382	324.25476	470.54907	943.63837	84.98882	61.16895	783.35590	318.50824	84.77743
521	4.333	985.10065	161.50809	1400.68530	825.60754	11.74697	898.76373	830.51233	329.25555	884.31262	1017.84821	188.51082	859.43915	877.40222	41.02340	438.00366	717.29346	323.40048	471.03931	943.61688	85.22713	61.16358	765.60516	319.57220	83.64018
522	4.342	981.15283	162.06775	1400.36536	822.61548	11.48546	898.42047	825.59680	328.98972	883.98022	1013.76147	189.35056	859.15710	875.78589	41.10002	437.79156	711.15851	322.53979	471.52313	943.57324	85.52918	61.11743	748.22406	320.56964	82.90934
523	4.350	977.19153	162.66600	1400.01892	819.59167	11.24598	898.06311	820.65607	328.73138	883.63129	1009.63391	190.19513	858.83838	874.12225	41.19348	437.57245	705.08679	321.66840	471.99747	943.51062	85.87703	61.04491	731.24774	321.50388	82.54958
524	4.358	973.21362	163.30347	1399.64954	816.53326	11.02680	897.69617	815.68799	328.47992	883.27222	1005.46429	191.04613	858.48846	872.40637	41.30556	437.34824	699.09344	320.78641	472.45657	943.43311	86.24568	60.96449	714.70801	322.37799	82.52261
525	4.367	969.21515	163.97885	1399.25928	813.43518	10.82798	897.32269	810.68915	328.23361	882.90845	1001.25085	191.90620	858.11346	870.63300	41.44011	437.11942	693.18866	319.90103	472.89273	943.34418	86.61252	60.89236	698.63422	323.19345	82.78818
526	4.375	965.19208	164.69014	1398.84888	810.29114	10.65098	896.94275	805.65594	327.99091	882.54431	996.99097	192.77826	857.71960	868.79700	41.60238	436.88425	687.37750	319.02704	473.29742	943.24658	86.96222	60.83893	683.05249	323.94736	83.30423
527	4.383	961.14111	165.43526	1398.41797	807.09540	10.49678	896.55469	800.58447	327.75278	882.18170	992.68201	193.66508	857.31299	866.89301	41.79675	436.64050	681.65967	318.18503	473.66217	943.14258	87.28559	60.80943	667.98517	324.63165	84.02669
528	4.392	957.05957	166.21188	1397.96533	803.84503	10.36583	896.15576	795.47156	327.52283	881.82043	988.32166	194.56946	856.89819	864.91553	42.02650	436.38599	676.03162	317.39746	473.97830	943.03387	87.57732	60.80593	653.44873	325.23599	84.91055
529	4.400	952.94598	167.01801	1397.48987	800.53894	10.26003	895.74133	790.31464	327.30646	881.45905	983.90778	195.49344	856.47827	862.85846	42.29462	436.11694	670.48676	316.68506	474.23752	942.92078	87.83575	60.82860	639.45349	325.75101	85.91259
530	4.408	948.79974	167.85269	1396.98999	797.17688	10.18331	895.30566	785.11279	327.11035	881.09521	979.43933	196.43729	856.05511	860.71606	42.60326	435.82864	665.01593	316.06537	474.43271	942.80237	88.06380	60.87681	626.00391	326.16956	86.99296
531	4.417	944.62073	168.71570	1396.46436	793.75848	10.14032	894.84393	779.86658	326.94141	880.72473	974.91656	197.39957	855.62988	858.48389	42.95243	435.51709	659.60840	315.55209	474.55832	942.67676	88.26814	60.95058	613.09924	326.48712	88.11495
532	4.425	940.40759	169.60587	1395.91150	790.28326	10.13493	894.35260	774.57849	326.80518	880.34241	970.34149	198.37830	855.20239	856.15973	43.33989	435.17929	654.25287	315.15387	474.60983	942.54266	88.45631	61.05150	600.73340	326.70193	89.24461
533	4.433	936.15869	170.52057	1395.32971	786.75024	10.16946	893.82928	769.25256	326.70444	879.94318	965.71771	199.37198	854.77032	853.74500	43.76142	434.81299	648.93884	314.87329	474.58432	942.39966	88.63475	61.18114	588.89368	326.81552	90.35109
534	4.442	931.87219	171.45602	1394.71777	783.15851	10.24436	893.27258	763.89313	326.63867	879.52252	961.04926	200.38019	854.32959	851.24365	44.21093	434.41678	643.65625	314.70828	474.48096	942.24829	88.80975	61.33777	577.56189	326.83289	91.40724
535	4.450	927.54675	172.40906	1394.07410	779.50830	10.35814	892.68213	758.50299	326.60538	879.07526	956.33862	201.40350	853.87506	848.66193	44.68085	433.99063	638.39563	314.65253	474.30115	942.08923	88.98869	61.51472	566.71686	326.76257	92.38969
536	4.458	923.18146	173.37801	1393.39771	775.80048	10.50747	892.05927	753.08264	326.60175	878.59491	951.58514	202.44296	853.40088	846.00684	45.16385	433.53549	633.14862	314.69568	474.04666	941.92273	89.17920	61.70201	556.33691	326.61624	93.27859
537	4.467	918.77472	174.36259	1392.68713	772.03442	10.68874	891.40625	747.63135	326.62546	878.07355	946.78668	203.49954	852.90173	843.28497	45.65474	433.05313	627.90924	314.82480	473.71741	941.74792	89.38787	61.88788	546.40149	326.40829	94.05795
538	4.475	914.32361	175.36322	1391.94177	768.20721	10.90056	890.72552	742.14838	326.67462	877.50397	941.94019	204.57419	852.37360	840.50122	46.15139	432.54544	622.67365	315.02539	473.31149	941.56262	89.61906	62.06113	536.89417	326.15494	94.71509
539	4.483	909.82495	176.38110	1391.16101	764.31439	11.14492	890.01819	736.63263	326.74890	876.88245	937.04340	205.66702	851.81445	837.65948	46.65371	432.01389	617.44025	315.28152	472.82642	941.36548	89.87408	62.21498	527.80432	325.87329	95.23788
540	4.492	905.27588	177.41795	1390.34436	760.35120	11.42524	889.28290	731.08301	326.85037	876.20984	932.09351	206.77682	851.22430	834.76379	47.16224	431.45844	612.20898	315.57721	472.26065	941.15564	90.15182	62.34798	519.12726	325.58008	95.61300
541	4.500	900.67444	178.47549	1389.49133	756.31323	11.74319	888.51593	725.49744	326.98450	875.49084	927.08728	207.90144	850.60461	831.81885	47.67801	430.87762	606.98120	315.89832	471.61447	940.93091	90.44958	62.46165	510.86121	325.28949	95.82877
542	4.508	896.01910	179.55579	1388.60132	752.19604	12.09822	887.71399	719.87292	327.15842	874.73199	922.02057	209.03908	849.95728	828.82855	48.20296	430.27026	601.75879	316.23273	470.88879	940.68823	90.76273	62.55902	503.00378	325.01123	95.87840
543	4.517	891.30835	180.66199	1387.67383	747.99414	12.48941	886.87476	714.20520	327.37842	873.93909	916.88995	210.18945	849.28448	825.79529	48.73972	429.63708	596.54486	316.56998	470.08347	940.42517	91.08421	62.64526	495.55005	324.75140	95.75882
544	4.525	886.54089	181.79793	1386.70862	743.70282	12.91637	885.99615	708.48914	327.64807	873.11530	911.69330	211.35373	848.58936	822.72107	49.29036	428.98004	591.34338	316.90225	469.19623	940.14075	91.40562	62.72736	488.49109	324.51538	95.46764
545	4.533	881.71503	182.96698	1385.70581	739.31946	13.37910	885.07635	702.71930	327.96851	872.26117	906.42883	212.53339	847.87610	819.60925	49.85556	428.30054	586.15857	317.22589	468.22409	939.83533	91.71895	62.81277	481.81750	324.30859	95.00113
546	4.542	876.82898	184.17142	1384.66602	734.84253	13.87841	884.11511	696.89087	328.34012	871.37549	901.09473	213.72978	847.14954	816.46552	50.43490	427.59949	580.99451	317.54102	467.16428	939.51154	92.01768	62.91019	475.52136	324.13474	94.35382
547	4.550	871.88159	185.41281	1383.58972	730.27087	14.41597	883.11475	690.99945	328.76385	870.45679	895.68811	214.94458	846.41357	813.29724	51.02736	426.87845	575.85547	317.84912	466.01425	939.17535	92.29709	63.03117	469.59955	323.99567	93.51955
548	4.558	866.87146	186.69266	1382.47742	725.60394	14.99245	882.07983	685.04187	329.24054	869.50330	890.20599	216.18030	845.67023	810.11194	51.63096	426.14093	570.74762	318.15146	464.77094	938.83484	92.55418	63.18852	464.05396	323.89224	92.49352
549	4.567	861.79767	188.01271	1381.32935	720.84290	15.60586	881.01660	679.01556	329.76825	868.51208	884.64539	217.44049	844.91968	806.91620	52.24212	425.39209	565.67908	318.44910	463.43018	938.49640	92.78894	63.39122	458.89099	323.82477	91.27433
550	4.575	856.66034	189.37418	1380.14575	715.98920	16.25302	879.93134	672.91754	330.34195	867.47906	879.00458	218.73032	844.16107	803.71552	52.85606	424.63773	560.65979	318.74365	461.98633	938.16144	93.00551	63.63938	454.11890	323.79285	89.86437
551	4.583	851.46027	190.77721	1378.92810	711.04456	16.93152	878.82935	666.74243	330.95578	866.39984	873.28363	220.05714	843.39215	800.51245	53.46824	423.88330	555.70044	319.03638	460.43317	937.82599	93.21043	63.92466	449.74438	323.79269	88.26860
552	4.592	846.19794	192.22214	1377.68005	706.01208	17.64004	877.71667	660.48352	331.60516	865.27191	867.48309	221.43025	842.60876	797.30536	54.07547	423.13397	550.81281	319.32770	458.76678	937.48334	93.40915	64.23647	445.76855	323.81519	86.49625
553	4.600	840.87305	193.71104	1376.40857	700.89594	18.37963	876.59979	654.13525	332.28763	864.09772	861.60278	222.85973	841.80566	794.08777	54.67541	422.39493	546.00995	319.61932	456.98944	937.12891	93.60406	64.56910	442.18115	323.84741	84.56668
554	4.608	835.48425	195.24722	1375.12512	695.70013	19.15629	875.48352	647.69427	333.00345	862.88751	855.64221	224.35460	840.97955	790.84900	55.26544	421.67209	541.30621	319.91736	455.11426	936.76398	93.79437	64.92664	438.95618	323.87555	82.51598
555	4.617	830.02954	196.83325	1373.84619	690.42664	19.97950	874.37097	641.15985	333.75571	861.66168	849.60181	225.92078	840.13110	787.57538	55.84306	420.97293	536.71582	320.23309	453.16782	936.39355	93.97691	65.32495	436.04639	323.88721	80.40070
556	4.625	824.50757	198.46983	1372.59363	685.07336	20.85669	873.26636	634.53546	334.54956	860.45074	843.48456	227.55870	839.26703	784.25159	56.40746	420.30783	532.25085	320.58154	451.18994	936.02087	94.14688	65.78954	433.38342	323.87268	78.29601
557	4.633	818.91748	200.15590	1371.39551	679.63525	21.78967	872.17773	627.83148	335.39124	859.29584	837.29663	229.26175	838.40076	780.86090	56.96032	419.69052	527.91797	320.97949	449.23254	935.64471	94.29669	66.35052	430.88281	323.82632	76.28691
558	4.642	813.25830	201.88942	1370.28491	674.10687	22.77578	871.11810	621.06763	336.28644	858.24860	831.04669	231.01477	837.55347	777.38397	57.50466	419.13678	523.71436	321.44403	447.35925	935.26135	94.41448	67.04104	428.45520	323.74854	74.45461
559	4.650	807.52856	203.66684	1369.29810	668.48364	23.81032	870.10590	614.27417	337.23685	857.36786	824.74475	232.79324	836.75476	773.79718	58.04376	418.66321	519.62384	321.99121	445.64288	934.86835	94.48512	67.89801	426.02466	323.64880	72.85925
560	4.658	801.72577	205.48164	1368.46948	662.76227	24.88898	869.16614	607.48999	338.24014	856.71204	818.40234	234.56552	836.04321	770.07318	58.58080	418.28693	515.61169	322.63339	444.15775	934.46393	94.49329	68.95894	423.55151	323.54620	71.52284
561	4.667	795.84814	207.32413	1367.82678	656.94073	26.01068	868.32843	600.75769	339.29364	856.32953	812.03528	236.29930	835.46484	766.18188	59.11767	418.02490	511.62158	323.37488	442.96503	934.04382	94.42710	70.25462	421.04846	323.46631	70.42577
562	4.675	789.89789	209.18257	1367.38782	651.01862	27.17945	867.62323	594.11682	340.39752	856.24927	805.66309	237.96797	835.06555	762.09222	59.65251	417.89084	507.57935	324.20917	442.09686	933.59760	94.28056	71.80319	418.56921	323.43649	69.52390
563	4.683	783.88361	211.04562	1367.15942	644.99646	28.40336	867.07770	587.59680	341.55542	856.47577	799.30542	239.55423	834.88062	757.77332	60.17866	417.89285	503.40503	325.11978	441.54816	933.10596	94.05319	73.60962	416.17273	323.48083	68.77048
564	4.692	777.82001	212.90482	1367.14014	638.87811	29.69062	866.71289	581.21106	342.77444	856.99103	792.97839	241.05133	834.92651	753.19812	60.68577	418.03311	499.03143	326.08481	441.28320	932.53802	93.74862	75.66769	413.89697	323.61435	68.12791
565	4.700	771.72559	214.75476	1367.32166	632.67224	31.04662	866.54291	574.95587	344.06461	857.76074	786.69165	242.46342	835.19897	748.34723	61.16082	418.30774	494.42285	327.08389	441.25369	931.84875	93.37527	77.95999	411.76001	323.83899	67.57145
566	4.708	765.61938	216.59135	1367.69080	626.39154	32.47386	866.57397	568.81238	345.43646	858.74213	780.44641	243.80463	835.67578	743.20856	61.58921	418.70691	489.58429	328.10513	441.41602	930.98126	92.94836	80.45990	409.77124	324.14340	67.08769
567	4.717	759.51794	218.41092	1368.23071	620.05084	33.97248	866.80420	562.75287	346.89810	859.89001	774.23547	245.09673	836.32275	737.77582	61.95706	419.21704	484.55994	329.14676	441.73529	929.88129	92.48633	83.14079	407.93994	324.50598	66.66908
568	4.725	753.43475	220.21066	1368.92139	613.66516	35.53996	867.22443	556.74707	348.45163	861.16064	768.04639	246.36533	837.10046	732.04681	62.25357	419.82291	479.42108	330.21216	442.17865	928.51642	92.00198	85.98447	406.27661	324.90048	66.30965
569	4.733	747.37933	221.98866	1369.74109	607.24738	37.17149	867.81940	550.76758	350.09113	862.51239	761.86560	247.63554	837.97052	726.02191	62.47272	420.50760	474.25201	331.30243	442.70908	926.87994	91.49913	88.98039	404.79285	325.30139	66.00343
570	4.742	741.35834	223.74290	1370.66748	600.80701	38.86142	868.56842	544.79175	351.80429	863.90674	755.68182	248.92786	838.89935	719.70520	62.61354	421.25366	469.13733	332.41315	443.28726	924.97980	90.97701	92.12031	403.49512	325.68555	65.74330
571	4.750	735.37500	225.47112	1371.67761	594.34973	40.60367	869.44727	538.80347	353.57617	865.31061	749.48718	250.25533	839.85980	713.10669	62.67729	422.04572	464.15430	333.53674	443.87866	922.82733	90.43599	95.39481	402.38257	326.03165	65.52043
572	4.758	729.42920	227.17261	1372.74841	587.87817	42.39091	870.43030	532.79364	355.39249	866.69757	743.27838	251.62332	840.83203	706.24274	62.66401	422.87082	459.36829	334.66714	444.45764	920.43280	89.88097	98.79172	401.44580	326.32220	65.32578
573	4.767	723.51953	228.84914	1373.85645	581.39362	44.21398	871.49194	526.75995	357.24066	868.04749	737.05560	253.03087	841.80408	699.13605	62.57009	423.71835	454.82910	335.80078	445.00439	917.80426	89.32110	102.29562	400.66992	326.54584	65.15235
574	4.775	717.64435	230.50354	1374.97852	574.89795	46.06254	872.60754	520.70563	359.10928	869.34332	730.82172	254.47243	842.77203	691.81476	62.38683	424.57977	450.56824	336.93524	445.50018	914.94757	88.76706	105.88786	400.03589	326.69876	64.99632
575	4.783	711.80304	232.13853	1376.09290	568.39465	47.92626	873.75403	514.63922	360.98737	870.56958	724.58270	255.93997	843.73816	684.30811	62.10155	425.44757	446.59827	338.06870	445.92615	911.86713	88.22906	109.54739	399.52173	326.78406	64.85624
576	4.792	705.99628	233.75642	1377.17932	561.89001	49.79597	874.91119	508.57257	362.86493	871.71301	718.34784	257.42426	844.70660	676.64154	61.70044	426.31241	442.91357	339.20053	446.26718	908.56610	87.71571	113.25220	399.10425	326.81006	64.73098
577	4.800	700.22491	235.35844	1378.22009	555.39307	51.66405	876.06116	502.51831	364.73486	872.76526	712.12976	258.91525	845.67853	668.83490	61.17003	427.16119	439.49329	340.33286	446.51764	905.04706	87.23376	116.98088	398.76123	326.78839	64.61761
578	4.808	694.48938	236.94460	1379.20166	548.91467	53.52423	877.18787	496.48895	366.59351	873.72394	705.94342	260.40253	846.64801	660.90167	60.49947	427.97751	436.30603	341.47000	446.68335	901.31250	86.78872	120.71584	398.47449	326.73242	64.51070
579	4.817	688.78955	238.51422	1380.11304	542.46716	55.37081	878.27661	490.49841	368.43893	874.59052	699.80444	261.87585	847.60114	652.84882	59.68415	428.74286	433.31409	342.61563	446.77768	897.36633	86.38661	124.44872	398.22876	326.65604	64.40397
580	4.825	683.12378	240.06674	1380.94739	536.06317	57.19804	879.31366	484.56256	370.26953	875.36859	693.72821	263.32532	848.51746	644.67755	58.72807	429.43829	430.47583	343.77127	446.81589	893.21564	86.03595	128.18323	398.01038	326.57278	64.29322
581	4.833	677.48956	241.60205	1381.70239	529.71613	59.00037	880.28558	478.69885	372.08380	876.06335	687.72894	264.74112	849.37311	636.38519	57.64447	430.04684	427.74744	344.93582	446.81207	888.86926	85.74837	131.93214	397.80408	326.49353	64.17775
582	4.842	671.88544	243.11935	1382.38062	523.43970	60.77299	881.17926	472.92480	373.87994	876.68146	681.82117	266.11426	850.14447	627.96484	56.45464	430.55658	425.08374	346.10553	446.77798	884.33472	85.53761	135.71255	397.59521	326.42529	64.05879
583	4.850	666.31287	244.61505	1382.98840	517.24841	62.51175	881.98309	467.25647	375.65564	877.23120	676.01941	267.43741	850.81171	619.40564	55.18506	430.96246	422.44409	347.27463	446.72351	879.61304	85.41841	139.54243	397.37329	326.37244	63.93772
584	4.858	660.77551	246.08261	1383.53455	511.15735	64.21246	882.68848	461.70691	377.40793	877.72150	670.33679	268.70581	851.36060	610.69336	53.86557	431.26489	419.79883	348.43747	446.65689	874.69751	85.40598	143.43857	397.13428	326.33884	63.81647
585	4.867	655.27734	247.51498	1384.02930	505.18079	65.87057	883.29163	456.28345	379.13245	878.16058	664.78479	269.91837	851.78491	601.81012	52.52841	431.46811	417.13452	349.58948	446.58368	869.57471	85.51645	147.41518	396.87781	326.32706	63.69765
586	4.875	649.82104	248.90695	1384.48340	499.32971	67.48228	883.79443	450.98743	380.82355	878.55603	659.37061	271.07715	852.08899	592.73785	51.20591	431.58087	414.45435	350.72571	446.50623	864.22559	85.76701	151.48148	396.60693	326.33572	63.58233
587	4.883	644.40710	250.25461	1384.90759	493.61145	69.04535	884.20459	445.81555	382.47540	878.91492	654.09766	272.18674	852.28741	583.46216	49.92813	431.61703	411.77441	351.83902	446.42450	858.62634	86.17554	155.63763	396.32690	326.35925	63.46902
588	4.892	639.03589	251.55458	1385.31323	488.02966	70.55846	884.53485	440.76294	384.08340	879.24420	648.96570	273.25540	852.40198	573.97559	48.72225	431.59479	409.11670	352.91968	446.33853	852.74976	86.75909	159.87128	396.04541	326.39069	63.35628
589	4.900	633.70679	252.80348	1385.71021	482.58569	72.02003	884.80164	435.82495	385.64523	879.54950	643.97119	274.29398	852.45868	564.28027	47.61137	431.53583	406.50537	353.95636	446.24918	846.56848	87.53117	164.15770	395.77100	326.42493	63.24512
590	4.908	628.41943	253.99742	1386.10718	477.27771	73.42804	885.02441	430.99805	387.16037	879.83411	639.10632	275.31143	852.48596	554.39001	46.61218	431.46457	403.96167	354.93741	446.15750	840.05908	88.49976	168.46352	395.51428	326.45999	63.13873
591	4.917	623.17590	255.13214	1386.51050	472.10046	74.78065	885.22516	426.27881	388.62872	880.09784	634.35974	276.31216	852.51154	544.32910	45.73516	431.40640	401.50159	355.85263	446.06400	833.20471	89.66792	172.74918	395.28564	326.49634	63.04131
592	4.925	617.98071	256.20380	1386.92529	467.04614	76.07688	885.42676	421.66455	390.05072	880.33746	629.71997	277.29660	852.55865	534.13025	44.98952	431.38550	399.13342	356.69559	445.96973	825.99573	91.03549	176.96896	395.09143	326.53485	62.95738
593	4.933	612.83911	257.20911	1387.35681	462.10352	77.31661	885.65222	417.15369	391.42792	880.54907	625.17798	278.26181	852.64343	523.83167	44.38553	431.42499	396.85852	357.46466	445.87735	818.42932	92.59836	181.07016	394.93213	326.57620	62.89092
594	4.942	607.75525	258.14618	1387.80945	457.25879	78.50099	885.92291	412.74719	392.76312	880.72961	620.72791	279.20099	852.77545	513.47424	43.92859	431.54886	394.67297	358.16116	445.78973	810.50537	94.34592	184.99165	394.80188	326.61990	62.84426
595	4.950	602.73169	259.01532	1388.28674	452.49695	79.63396	886.25696	408.44922	394.05988	880.87805	616.36694	280.10309	852.95886	503.09741	43.61617	431.78046	392.56958	358.78690	445.70697	802.22351	96.25835	188.66382	394.69141	326.66302	62.81757
596	4.958	597.76904	259.81876	1388.79150	447.80359	80.72299	886.66675	404.26721	395.32254	880.99463	612.09436	280.95200	853.19299	492.73340	43.44654	432.13513	390.53931	359.34491	445.62683	793.58044	98.30363	192.01128	394.59094	326.70093	62.80866
597	4.967	592.86694	260.55960	1389.32556	443.16492	81.77820	887.15826	400.20911	396.55667	881.08075	607.90991	281.72775	853.47327	482.40503	43.42561	432.61591	388.57043	359.84003	445.54742	784.56995	100.43552	194.95694	394.49255	326.73004	62.81326
598	4.975	588.02539	261.24182	1389.88879	438.56812	82.81140	887.73041	396.28137	397.76904	881.13885	603.81348	282.41034	853.79187	472.12708	43.56092	433.21674	386.64990	360.27740	445.46793	775.18359	102.59579	197.42621	394.39160	326.74902	62.82632
599	4.983	583.24414	261.87054	1390.47937	434.00427	83.83533	888.37549	392.48828	398.96585	881.17133	599.80591	282.98364	854.13928	461.90710	43.85421	433.92740	384.76440	360.66199	445.38754	765.41248	104.72018	199.35170	394.28491	326.75769	62.84374
600	4.992	578.52344	262.45142	1391.09351	429.46997	84.86224	889.08130	388.83228	400.15054	881.17908	595.88867	283.43811	854.50537	451.74707	44.30116	434.73465	382.90283	360.99945	445.30508	755.24866	106.74567	200.67856	394.17102	326.75577	62.86304
601	5.000	573.86304	262.98886	1391.72607	424.96655	85.90221	889.83374	385.31421	401.32312	881.16119	592.06396	283.77136	854.88092	441.64270	44.89439	435.62286	381.05676	361.29620	445.21942	744.68823	108.61757	201.36990	394.05103	326.74207	62.88235
602	5.008	569.26355	263.48502	1392.37061	420.49866	86.96011	890.61853	381.93298	402.48093	881.11646	588.33289	283.98660	855.25726	431.58521	45.62635	436.57425	379.22083	361.55884	445.13010	733.73096	110.29466	201.40942	393.92896	326.71463	62.89893
603	5.017	564.72668	263.93982	1393.01978	416.07239	88.03107	891.42255	378.68506	403.61987	881.04388	584.69482	284.09052	855.62524	421.56421	46.49049	437.56973	377.39221	361.79456	445.03745	722.38013	111.75081	200.79913	393.80933	326.67142	62.90870
604	5.025	560.25403	264.35236	1393.66577	411.69226	89.09851	892.23627	375.56299	404.73495	880.94403	581.14551	284.09164	855.97528	411.57141	47.48022	438.59305	375.57092	362.01001	444.94272	710.63843	112.97471	199.55446	393.69653	326.61176	62.90722
605	5.033	555.84473	264.72263	1394.30078	407.36157	90.13982	893.05328	372.55615	405.82114	880.81995	577.67529	283.99857	856.29962	401.60400	48.58836	439.63486	373.76001	362.21017	444.84711	698.50745	113.97012	197.70120	393.59265	326.53705	62.89133
606	5.042	551.49414	265.05234	1394.91638	403.08350	91.13628	893.86737	369.65027	406.87329	880.67603	574.26892	283.81793	856.59424	391.66528	49.80797	440.69241	371.96509	362.39822	444.75134	685.98596	114.75386	195.27403	393.49854	326.45029	62.86118
607	5.050	547.19531	265.34366	1395.50598	398.86072	92.07736	894.67157	366.82788	407.88486	880.51624	570.90942	283.55573	856.85858	381.76123	51.13199	441.76663	370.19263	362.57626	444.65552	673.07227	115.34998	192.31531	393.41467	326.35492	62.82082
608	5.058	542.94458	265.59689	1396.06592	394.69409	92.95798	895.45825	364.07043	408.84756	880.34338	567.58411	283.22122	857.09436	371.90015	52.55169	442.85986	368.44763	362.74496	444.55905	659.76550	115.78365	188.87399	393.34082	326.25439	62.77633
609	5.067	538.74194	265.81076	1396.59460	390.58276	93.77552	896.22076	361.35901	409.75342	880.15967	564.28833	282.82968	857.30463	362.09180	54.05573	443.97519	366.73401	362.90247	444.46075	646.06750	116.07718	185.00427	393.27588	326.15234	62.73342
610	5.075	534.58691	265.98529	1397.09070	386.52368	94.52905	896.95398	358.67871	410.59610	879.96735	561.02332	282.40018	857.49323	352.34863	55.63095	445.11514	365.05481	363.04504	444.35849	631.98547	116.24709	180.76329	393.21716	326.05298	62.69687
611	5.083	530.47729	266.12347	1397.55273	382.51282	95.22012	897.65411	356.01819	411.37170	879.76862	557.79065	281.95044	857.66376	342.68738	57.26298	446.28238	363.41077	363.16992	444.24985	617.53113	116.30261	176.20891	393.16174	325.96069	62.67041
612	5.092	526.40820	266.22891	1397.97949	378.54578	95.85274	898.31836	353.37000	412.07932	879.56531	554.58911	281.49304	857.81891	333.13025	58.93554	447.48160	361.80225	363.27661	444.13318	602.71973	116.24579	171.39789	393.10608	325.87854	62.65589
613	5.100	522.37537	266.30356	1398.37073	374.61816	96.43200	898.94580	350.72827	412.72046	879.35834	551.41589	281.03488	857.96057	323.70496	60.62973	448.71933	360.22803	363.36636	444.00809	587.56897	116.07374	166.38515	393.04773	325.80704	62.65304
614	5.108	518.37378	266.34802	1398.72668	370.72485	96.96281	899.53784	348.08972	413.29776	879.14722	548.26794	280.57776	858.08905	314.44006	62.32604	450.00073	358.68652	363.44131	443.87567	572.09985	115.78172	161.22420	392.98560	325.74493	62.66032
615	5.117	514.39844	266.36218	1399.04761	366.85889	97.44971	900.09827	345.45313	413.81552	878.93182	545.14001	280.11899	858.20251	305.35938	64.00985	451.32385	357.17603	363.50363	443.73813	556.33655	115.36565	155.96840	392.92004	325.69043	62.67606
616	5.125	510.44580	266.34506	1399.33569	363.01245	97.89702	900.63184	342.81824	414.28046	878.71362	542.02686	279.65176	858.29803	296.48047	65.67363	452.67856	355.69385	363.55365	443.59750	540.30542	114.82526	150.67030	392.85168	325.64188	62.69899
617	5.133	506.51318	266.29474	1399.59448	359.17786	98.30901	901.14221	340.18567	414.70102	878.49506	538.92297	279.16595	858.37360	287.81653	67.31275	454.05234	354.23645	363.58923	443.45538	524.03174	114.16693	145.37917	392.78149	325.59714	62.72818
618	5.142	502.60010	266.20862	1399.82813	355.34741	98.68962	901.63171	337.55701	415.08572	878.27814	535.82361	278.65070	858.42963	279.37927	68.92216	455.43448	352.79773	363.60672	443.31329	507.53784	113.40315	140.13939	392.71033	325.55319	62.76241
619	5.150	498.70654	266.08533	1400.03906	351.51111	99.04285	902.10107	334.93555	415.44232	878.06384	532.72473	278.09692	858.46893	271.17957	70.49661	456.81543	351.37024	363.60260	443.17227	490.84326	112.54979	134.99039	392.63940	325.50638	62.79948
620	5.158	494.83142	265.92664	1400.22815	347.65857	99.37334	902.55005	332.32507	415.77701	877.85144	529.62231	277.49915	858.49573	263.22632	72.03028	458.18536	349.94653	363.57513	443.03232	473.96521	111.62468	129.96773	392.57019	325.45355	62.83676
621	5.167	490.97314	265.73593	1400.39514	343.78015	99.68536	902.97723	329.72900	416.09381	877.63855	526.51221	276.85587	858.51385	255.52490	73.51606	459.53290	348.51965	363.52603	442.89307	456.92017	110.64660	125.10442	392.50415	325.39313	62.87270
622	5.175	487.13245	265.51535	1400.54114	339.86743	99.98250	903.38135	327.14893	416.39526	877.42310	523.38928	276.17001	858.52533	248.07410	74.94654	460.84409	347.08386	363.45911	442.75443	439.72461	109.63330	120.43044	392.44299	325.32504	62.90771
623	5.183	483.31128	265.26428	1400.66809	335.91516	100.26883	903.76178	324.58350	416.68298	877.20361	520.24731	275.44873	858.52930	240.86255	76.31647	462.10269	345.63489	363.37759	442.61603	422.39612	108.59909	115.97119	392.38782	325.25006	62.94289
624	5.192	479.51233	264.98135	1400.77771	331.92053	100.54857	904.11877	322.02783	416.95853	876.97833	517.08032	274.70209	858.52301	233.86804	77.62521	463.29617	344.16846	363.28189	442.47696	404.95227	107.55403	111.74611	392.33899	325.16940	62.97881
625	5.200	475.73621	264.66681	1400.86975	327.88330	100.82430	904.45209	319.47510	417.22467	876.74554	513.88330	273.94019	858.50397	227.06689	78.87393	464.42410	342.67969	363.16965	442.33527	387.40759	106.50415	107.76820	392.29541	325.08466	63.01570
626	5.208	471.98083	264.32269	1400.94202	323.80396	101.09711	904.76013	316.91797	417.48508	876.50433	510.65259	273.17078	858.47083	220.44324	80.05844	465.49533	341.16272	363.03806	442.18857	369.77234	105.45216	104.04292	392.25562	324.99786	63.05352
627	5.217	468.24207	263.95102	1400.99194	319.68335	101.36797	905.04016	314.34888	417.74225	876.25439	507.38611	272.39865	858.42310	213.98547	81.16859	466.51566	339.61096	362.88522	442.03442	352.05164	104.40060	100.56638	392.21777	324.91107	63.09169
628	5.225	464.51501	263.55267	1401.01709	315.52417	101.63728	905.28894	311.76172	417.99551	875.99493	504.08130	271.62692	858.36139	207.67834	82.19394	467.48526	338.01758	362.70932	441.87045	334.25110	103.35547	97.33531	392.18030	324.82587	63.12931
629	5.233	460.79504	263.12662	1401.01721	311.33203	101.90417	905.50342	309.15125	418.24127	875.72394	500.73621	270.85754	858.28680	201.50195	83.12782	468.40323	336.37683	362.50894	441.69455	316.39539	102.32011	94.36717	392.14209	324.74283	63.16565
630	5.242	457.07910	262.67047	1400.99341	307.11340	102.16646	905.68018	306.51172	418.47409	875.43872	497.34924	270.09119	858.19940	195.42700	83.97147	469.26511	334.68469	362.28482	441.50534	298.53406	101.28662	91.70201	392.10254	324.66089	63.19968
631	5.250	453.36646	262.18265	1400.94836	302.87292	102.42130	905.81470	303.83728	418.68805	875.13831	493.91919	269.32755	858.09833	189.41101	84.73678	470.05899	332.93896	362.04013	441.30142	280.72437	100.24129	89.38124	392.06116	324.57800	63.22998
632	5.258	449.65637	261.66351	1400.88428	298.61353	102.66562	905.90125	301.12024	418.87793	874.82422	490.44519	268.56613	857.98175	183.41467	85.43891	470.77432	331.13892	361.77823	441.08081	263.01501	99.17477	87.43292	392.01697	324.49200	63.25579
633	5.267	445.94824	261.11383	1400.80261	294.33655	102.89566	905.93396	298.35315	419.03983	874.49835	486.92578	267.80719	857.84662	177.42688	86.08369	471.41617	329.28455	361.50064	440.84125	245.44458	98.08427	85.87187	391.96985	324.40121	63.27802
634	5.275	442.24072	260.53192	1400.70142	290.04163	103.10614	905.90900	295.53003	419.17065	874.16101	483.35889	267.05194	857.68817	171.46619	86.66673	472.00400	327.37659	361.20831	440.58215	228.04626	96.97249	84.70187	391.91980	324.30450	63.29935
635	5.283	438.53027	259.91272	1400.57410	285.72571	103.29074	905.82605	292.64648	419.26782	873.81104	479.74231	266.30157	857.50183	165.55640	87.18478	472.55710	325.41553	360.90259	440.30460	210.85278	95.84624	83.91689	391.86768	324.20169	63.32328
636	5.292	434.80847	259.24988	1400.40894	281.38342	103.44424	905.68726	289.70081	419.32907	873.44708	476.07520	265.55634	857.28430	159.71265	87.64189	473.08591	323.40234	360.58493	440.00974	193.89856	94.71416	83.50272	391.81323	324.09320	63.35288
637	5.300	431.06409	258.53900	1400.19092	277.00940	103.56398	905.49554	286.69299	419.35294	873.06805	472.35791	264.81482	857.03375	153.94312	88.04639	473.59427	321.33838	360.25644	439.69785	177.21875	93.58517	83.43717	391.75562	323.97940	63.39008
638	5.308	427.28711	257.77808	1399.90906	272.60046	103.64944	905.25391	283.62354	419.33844	872.67285	468.59045	264.07324	856.74884	148.25244	88.40771	474.08234	319.22534	359.91821	439.36908	160.84778	92.46786	83.68983	391.69263	323.85950	63.43550
639	5.317	423.47217	256.96655	1399.55823	268.15356	103.70097	904.96460	280.49390	419.28503	872.26068	464.77246	263.32544	856.42926	142.64063	88.73528	474.54645	317.06555	359.57111	439.02393	144.81958	91.37144	84.22209	391.62170	323.73190	63.48834
640	5.325	419.61975	256.10553	1399.13855	263.66711	103.71848	904.62823	277.30579	419.19247	871.83173	460.90344	262.56400	856.07611	137.10510	89.03560	474.98071	314.86047	359.21570	438.66315	129.16858	90.30781	84.98883	391.54053	323.59595	63.54649
641	5.333	415.73157	255.19884	1398.65442	259.13989	103.70137	904.24414	274.06189	419.06143	871.38708	456.98474	261.78174	855.69135	131.64136	89.30959	475.37955	312.60889	358.85254	438.28793	113.92737	89.28926	85.94370	391.44800	323.45245	63.60705
642	5.342	411.80920	254.25217	1398.11255	254.57117	103.64987	903.81085	270.76453	418.89368	870.92694	453.01855	260.97339	855.27698	126.24377	89.55373	475.73798	310.30676	358.48135	437.89886	99.12805	88.32177	87.04631	391.34277	323.30298	63.66731
643	5.350	407.85425	253.27008	1397.52124	249.96069	103.56543	903.32770	267.41614	418.69171	870.44934	449.00500	260.13593	854.83319	120.90466	89.76268	476.05054	307.94751	358.10013	437.49515	84.80212	87.40343	88.26453	391.22449	323.14883	63.72541
644	5.358	403.86755	252.25386	1396.88806	245.30908	103.44983	902.79559	264.02014	418.45807	869.95050	444.94263	259.26785	854.35760	115.61621	89.92981	476.31195	305.52332	357.70529	437.07474	70.98108	86.53131	89.56966	391.09326	322.99060	63.77988
645	5.367	399.84937	251.20319	1396.21924	240.61621	103.30453	902.21722	260.58105	418.19473	869.42682	440.82922	258.36838	853.84619	110.37231	90.04713	476.51874	303.02551	357.29276	436.63458	57.69421	85.70781	90.93032	390.94946	322.82813	63.82889
646	5.375	395.79895	250.11969	1395.51892	235.88110	103.13115	901.59680	257.10229	417.90305	868.87549	436.66467	257.43729	853.29523	105.16858	90.10615	476.66910	300.44446	356.85898	436.17087	44.96716	84.93956	92.31061	390.79382	322.66077	63.87058
647	5.383	391.71423	249.00717	1394.78992	231.10132	102.93271	900.93945	253.58557	417.58417	868.29449	432.45032	256.47562	852.70209	99.99878	90.09930	476.76181	297.77124	356.40219	435.67960	32.82068	84.23347	93.67114	390.62610	322.48740	63.90436
648	5.392	387.59253	247.86902	1394.03369	226.27380	102.71358	900.25073	250.03003	417.23962	867.68231	428.18713	255.48485	852.06635	94.85400	90.02109	476.79535	294.99756	355.92093	435.15671	21.27112	83.59543	94.97054	390.44519	322.30679	63.93164
649	5.400	383.43213	246.70627	1393.25098	221.39697	102.47793	899.53625	246.43359	416.87161	867.03857	423.87610	254.46567	851.39001	89.72314	89.86856	476.76791	292.11609	355.41110	434.59735	10.33167	83.02940	96.16769	390.24963	322.11761	63.95555
650	5.408	379.23267	245.51707	1392.44226	216.47119	102.22855	898.80127	242.79260	416.48193	866.36285	419.51831	253.41772	850.67639	84.59460	89.64067	476.67725	289.12317	354.86502	433.99551	0.01428	82.53515	97.22478	390.03906	321.91809	63.97980
651	5.417	374.99365	244.29755	1391.60803	211.49792	101.96655	898.04974	239.10181	416.07083	865.65387	415.11328	252.34006	849.92841	79.45728	89.33849	476.52069	286.02051	354.27393	433.34598	-9.67029	82.10677	98.10941	389.81335	321.70602	64.00794
652	5.425	370.71411	243.04427	1390.74915	206.48083	101.69124	897.28455	235.35620	415.63672	864.90936	410.65906	251.23267	849.14764	74.30164	88.96640	476.29532	282.81470	353.63272	432.64651	-18.71643	81.73349	98.79659	389.57324	321.47989	64.04336
653	5.433	366.39453	241.75603	1389.86670	201.42395	101.40032	896.50671	231.55188	415.17694	864.12762	406.15259	250.09877	848.33459	69.12134	88.53246	475.99832	279.51660	352.94373	431.89896	-27.12756	81.40137	99.27014	389.31909	321.24005	64.09003
654	5.442	362.03467	240.43390	1388.96191	196.32898	101.09042	895.71631	227.68738	414.68890	863.30811	401.58997	248.94501	847.48969	63.91504	88.04665	475.62790	276.14014	352.21756	431.10950	-34.91907	81.09544	99.52293	389.05225	320.98969	64.15301
655	5.450	357.63391	239.08009	1388.03577	191.19592	100.75676	894.91357	223.76135	414.17062	862.45227	396.96851	247.77852	846.61450	58.68701	87.51855	475.18234	272.70178	351.47092	430.28833	-42.11780	80.80187	99.55679	388.77478	320.73456	64.23789
656	5.458	353.19031	237.69603	1387.08899	186.02319	100.39261	894.10004	219.77087	413.62122	861.56415	392.28723	246.60370	845.71350	53.44727	86.95609	474.65918	269.22095	350.72186	429.44775	-48.76062	80.50990	99.38091	388.49011	320.48212	64.35010
657	5.467	348.70093	236.28221	1386.12207	180.80725	99.99039	893.27820	215.71118	413.04001	860.64972	387.54675	245.42062	844.79541	48.20923	86.36555	474.05472	265.71875	349.98553	428.59906	-54.89111	80.21339	99.00716	388.20068	320.23993	64.49434
658	5.475	344.16309	234.83952	1385.13696	175.54333	99.54366	892.44904	211.57837	412.42523	859.71564	382.74866	244.22539	843.87280	42.98926	85.75143	473.36441	262.21521	349.27213	427.75122	-60.55701	79.91034	98.44590	387.90698	320.01297	64.67436
659	5.483	339.57556	233.36868	1384.13647	170.22473	99.04796	891.61108	207.37036	411.77438	858.76898	377.89282	243.01154	842.95886	37.80713	85.11711	472.58322	258.72644	348.58752	426.91257	-65.80481	79.60097	97.70500	387.60767	319.80109	64.89244
660	5.492	334.93774	231.86865	1383.12573	164.84497	98.50089	890.76044	203.08630	411.08530	857.81812	372.97559	241.77203	842.06476	32.68213	84.46642	471.70566	255.26440	347.93500	426.09222	-70.67822	79.28651	96.79053	387.30054	319.59924	65.14945
661	5.500	330.24976	230.33734	1382.11023	159.39978	97.90193	889.89197	198.72656	410.35626	856.87280	367.99060	240.50092	841.19977	27.63232	83.80458	470.72543	251.83960	347.31595	425.30032	-75.21729	78.96875	95.70758	386.98438	319.39990	65.44602
662	5.508	325.51233	228.77280	1381.09448	153.88538	97.25155	888.99945	194.29114	409.58560	855.94373	362.93115	239.19435	840.37177	22.67139	83.13722	469.63574	248.46301	346.73044	424.54742	-79.45654	78.64909	94.46153	386.65845	319.19537	65.78387
663	5.517	320.72656	227.17270	1380.08154	148.29846	96.55066	888.07715	189.78076	408.77148	855.04205	357.79333	237.85083	839.58875	17.81104	82.46877	468.43073	245.14551	346.17737	423.84393	-83.42444	78.32783	93.05858	386.32446	318.97949	66.16649
664	5.525	315.89368	225.53357	1379.07458	142.63538	95.80040	887.12207	185.19495	407.91193	854.17981	352.57629	236.47009	838.85944	13.06067	81.80165	467.10846	241.89880	345.65424	423.19891	-87.14282	78.00423	91.50577	385.98560	318.74872	66.59957
665	5.533	311.01538	223.85173	1378.07727	136.89294	95.00134	886.13513	180.53003	407.00464	853.36890	347.28088	235.05231	838.19305	8.42786	81.13651	465.67267	238.73303	345.15771	422.62030	-90.62561	77.67705	89.81285	385.64575	318.50128	67.09116
666	5.542	306.09155	222.12440	1377.09387	131.06812	94.15273	885.12158	175.78101	406.04706	852.62012	341.90796	233.59781	837.59766	3.91736	80.47229	464.13208	235.65344	344.68466	422.11554	-93.87952	77.34496	87.99517	385.30701	318.23648	67.64993
667	5.550	301.12097	220.34978	1376.13025	125.15930	93.25272	884.09021	170.94006	405.03674	851.94196	336.45825	232.10757	837.07916	-0.46741	79.80676	462.49924	232.65820	344.23141	421.69119	-96.90637	77.00838	86.07365	384.96948	317.95615	68.28336
668	5.558	296.10168	218.52617	1375.19385	119.16455	92.29948	883.05420	165.99963	403.97232	851.33960	330.93201	230.58351	836.64258	-4.72400	79.13718	460.78992	229.73682	343.79218	421.35245	-99.70593	76.67200	84.07300	384.62915	317.66656	68.99765
669	5.567	291.03052	216.65167	1374.29370	113.08459	91.29163	882.03223	160.95178	402.85455	850.81488	325.33044	229.02910	836.29309	-8.85168	78.46008	459.02347	226.87073	343.35867	421.10297	-102.27930	76.34480	82.02293	384.27893	317.37833	69.79916
670	5.575	285.90393	214.72467	1373.44104	106.92236	90.22758	881.04889	155.79187	401.68555	850.36646	319.65649	227.44942	836.03510	-12.85229	77.77039	457.22409	224.03381	342.92166	420.94489	-104.63269	76.03773	79.96236	383.91016	317.10455	70.69502
671	5.583	280.71912	212.74359	1372.65002	100.68396	89.10574	880.13483	150.52002	400.46756	849.99023	313.91296	225.85133	835.87030	-16.72986	77.06141	455.42270	221.19458	342.47287	420.87985	-106.78210	75.76192	77.94080	383.51221	316.85922	71.69290
672	5.592	275.47241	210.70688	1371.93787	94.37891	87.92606	879.32623	145.13965	399.20282	849.68097	308.10339	224.24396	835.79865	-20.49146	76.32545	453.65839	218.31775	342.00595	420.90958	-108.75745	75.52592	76.01489	383.07251	316.65607	72.80148
673	5.600	270.16003	208.61441	1371.32446	88.02124	86.69074	878.66370	139.65479	397.89423	849.43451	302.23193	222.63782	835.82025	-24.14893	75.55426	451.97839	215.36572	341.51547	421.03555	-110.60193	75.33111	74.24234	382.57654	316.50681	74.03123
674	5.608	264.77881	206.46844	1370.83203	81.62939	85.40293	878.18945	134.07007	396.54596	849.25104	296.30505	221.04230	835.93854	-27.71899	74.73903	450.43649	212.29846	340.99457	421.25760	-112.36475	75.16824	72.67426	382.00903	316.41876	75.39351
675	5.617	259.32520	204.27287	1370.48303	75.22595	84.06561	877.94269	128.39014	395.16196	849.13635	290.33228	219.46400	836.16125	-31.22681	73.87112	449.08801	209.07520	340.43454	421.57437	-114.08826	75.01681	71.34508	381.35547	316.39307	76.89821
676	5.625	253.79541	202.03264	1370.29639	68.83484	82.68194	877.95270	122.62073	393.74429	849.09991	284.32239	217.90710	836.49878	-34.70703	72.94446	447.98105	205.65686	339.82761	421.98450	-115.79089	74.84859	70.26370	380.60181	316.42334	78.55242
677	5.633	248.18884	199.75452	1370.28369	62.47742	81.25589	878.23285	116.76843	392.29330	849.15332	278.28418	216.37454	836.96216	-38.20447	71.95678	447.14737	202.00732	339.16983	422.48615	-117.46155	74.63634	69.41292	379.73584	316.49640	80.36131
678	5.642	242.50879	197.44727	1370.44873	56.17102	79.79204	878.77826	110.84192	390.80832	849.31042	272.22620	214.86800	837.56030	-41.76782	70.90836	446.59705	198.09485	338.46268	423.07455	-119.06921	74.36312	68.75810	378.74805	316.59430	82.32875
679	5.650	236.76477	195.12010	1370.78931	49.92578	78.29448	879.56879	104.85291	389.28867	849.58533	266.15649	213.38661	838.29688	-45.44189	69.80082	446.31851	193.89331	337.71237	423.74075	-120.58191	74.02450	68.25967	377.62964	316.69760	84.45731
680	5.658	230.96985	192.78197	1371.29895	43.74329	76.76572	880.57416	98.81531	387.73294	849.99030	260.08167	211.92545	839.16913	-49.25525	68.63708	446.28415	189.38440	336.92847	424.47287	-121.97791	73.62283	67.88448	376.37207	316.78766	86.74793
681	5.667	225.13721	190.44220	1371.96826	37.61792	75.20602	881.76013	92.74292	386.13705	850.53296	254.00574	210.47525	840.16907	-53.21313	67.42120	446.45856	184.56018	336.12357	425.25995	-123.24841	73.16277	67.60907	374.96448	316.84894	89.19978
682	5.675	219.27930	188.11038	1372.78467	31.53979	73.61378	883.09241	86.64795	384.49326	851.21478	247.92908	209.02386	841.28497	-57.29565	66.15727	446.80481	179.42212	335.31448	426.09460	-124.39368	72.65405	67.41410	373.39551	316.86996	91.80954
683	5.683	213.40735	185.79463	1373.73328	25.49622	71.98708	884.53735	80.54016	382.79199	852.03101	241.85059	207.55745	842.50287	-61.46313	64.84893	447.28500	173.97778	334.52237	426.97256	-125.41663	72.11438	67.27932	371.65454	316.84354	94.57057
684	5.692	207.53125	183.50104	1374.79663	19.47424	70.32451	886.06171	74.42725	381.02634	852.97089	235.76904	206.06207	843.80719	-65.66541	63.49968	447.85840	168.23938	333.77127	427.89044	-126.32031	71.56523	67.18475	369.73242	316.76590	97.47238
685	5.700	201.65942	181.23456	1375.95496	13.46191	68.62453	887.63306	68.31641	379.19543	854.02075	229.68372	204.52527	845.17999	-69.84973	62.11391	448.48187	162.22217	333.08679	428.84418	-127.11084	71.02594	67.11319	367.62073	316.63705	100.50153
686	5.708	195.79944	178.99921	1377.18713	7.44946	66.88513	889.22089	62.21362	377.30429	855.16577	223.59485	202.93690	846.60059	-73.96643	60.69727	449.11429	155.94397	332.49548	429.82849	-127.79919	70.51085	67.05164	365.31128	316.46158	103.64368
687	5.717	189.95764	176.79761	1378.47131	1.43079	65.10487	890.79791	56.12561	375.35999	856.39124	217.50403	201.28937	848.04572	-77.97070	59.25570	449.72220	149.42383	332.02423	430.83688	-128.39954	70.02666	66.99370	362.79858	316.24869	106.88464
688	5.725	184.13892	174.63077	1379.78528	-4.59619	63.28380	892.34106	50.06030	373.36942	857.68134	211.41443	199.57819	849.49060	-81.82593	57.79459	450.28271	142.68164	331.69879	431.86185	-128.92444	69.57175	66.94066	360.07910	316.00998	110.20959
689	5.733	178.34680	172.49820	1381.10828	-10.62805	61.42362	893.83179	44.02527	371.34012	859.01831	205.33191	197.80350	850.90973	-85.50647	56.31854	450.78165	135.73523	331.54083	432.89474	-129.38354	69.14297	66.89651	357.15112	315.75806	113.60252
690	5.742	172.58398	170.39844	1382.42163	-16.65479	59.52776	895.25580	38.02771	369.28033	860.38043	199.26526	195.97090	852.27881	-88.99878	54.83132	451.21005	128.59924	331.56537	433.92505	-129.78125	68.74382	66.86129	354.01123	315.50613	117.04836
691	5.750	166.85254	168.32907	1383.70874	-22.66211	57.60188	896.60297	32.07422	367.19751	861.74200	193.22644	194.09122	853.57635	-92.30139	53.33597	451.56232	121.28247	331.77905	434.93896	-130.11743	68.38353	66.82988	350.65625	315.26718	120.53677
692	5.758	161.15540	166.28659	1384.95569	-28.63440	55.65380	897.86719	26.17041	365.09781	863.07587	187.23132	192.17860	854.78455	-95.42249	51.83403	451.83643	113.78772	332.17966	435.91971	-130.39148	68.06995	66.79533	347.08545	315.05200	124.06392
693	5.767	155.49438	164.26703	1386.15137	-34.55518	53.69248	899.04602	20.32141	362.98877	864.35706	181.29626	190.24847	855.89032	-98.37378	50.32441	452.03613	106.11230	332.75699	436.84915	-130.60486	67.80540	66.75099	343.30066	314.86630	127.63156
694	5.775	149.87036	162.26582	1387.28699	-40.40759	51.72713	900.14038	14.53149	360.88153	865.56519	175.43811	188.31645	856.88586	-101.16675	48.80325	452.17209	98.24744	333.49304	437.70929	-130.76160	67.58690	66.69043	339.30310	314.70859	131.24641
695	5.783	144.28381	160.27792	1388.35657	-46.17737	49.76715	901.15411	8.80762	358.79062	866.68518	169.67273	186.39789	857.76825	-103.81299	47.26588	452.25925	90.18005	334.36276	438.48331	-130.86816	67.40833	66.60645	335.09155	314.56879	134.91959
696	5.792	138.73523	158.29897	1389.35791	-51.85278	47.82250	902.09222	3.16052	356.73276	867.70825	164.01404	184.50697	858.53888	-106.32678	45.71036	452.31128	81.89270	335.33649	439.15762	-130.93286	67.26298	66.49097	330.66284	314.42822	138.66595
697	5.800	133.22498	156.32634	1390.29163	-57.42603	45.90374	902.95990	-2.39819	354.72482	868.63135	158.47351	182.65570	859.20209	-108.72498	44.14066	452.33734	73.36804	336.38266	439.72363	-130.96472	67.14521	66.33669	326.01294	314.26227	142.50307
698	5.808	127.75415	154.35896	1391.16040	-62.89185	44.02062	903.76282	-7.85754	352.78156	869.45569	153.06128	180.85329	859.76532	-111.02234	42.56654	452.34290	64.59180	337.46902	440.17804	-130.97314	67.04948	66.14057	321.13794	314.04300	146.44859
699	5.817	122.32275	152.39746	1391.96838	-68.24670	42.18102	904.50629	-13.20947	350.91302	870.18463	147.78345	179.10535	860.23822	-113.22827	41.00126	452.33157	55.55579	338.56378	440.52322	-130.96631	66.96735	65.90759	316.03052	313.74103	150.51553
700	5.825	116.93140	150.44400	1392.72278	-73.48804	40.39145	905.19379	-18.44910	349.12341	870.82361	142.64160	177.41451	860.63196	-115.34570	39.46014	452.30624	46.26111	339.63641	440.76947	-130.95093	66.88600	65.65179	310.67749	313.32736	154.70766
701	5.833	111.58044	148.50153	1393.43323	-78.61414	38.65714	905.82758	-23.57300	347.41223	871.38348	137.63306	175.78233	860.95886	-117.37231	37.95990	452.26889	36.71973	340.65936	440.93665	-130.93127	66.79277	65.39217	305.06287	312.77603	159.01642
702	5.842	106.27051	146.57370	1394.11072	-83.62329	36.98094	906.41095	-28.58020	345.77737	871.88098	132.75256	174.21046	861.23334	-119.30298	36.51632	452.21997	26.95361	341.61011	441.05240	-130.90881	66.68201	65.14658	299.17078	312.06635	163.41937
703	5.850	101.00317	144.66542	1394.76587	-88.51526	35.36345	906.94720	-33.47180	344.21616	872.33636	127.99268	172.70064	861.47162	-121.12976	35.14090	452.15915	16.99463	342.47253	441.14853	-130.88269	66.55688	64.92857	292.98511	311.18442	167.87949
704	5.858	95.78247	142.78206	1395.40784	-93.28955	33.80473	907.43866	-38.25183	342.72565	872.77032	123.34448	171.25470	861.68994	-122.84302	33.84027	452.08737	6.88477	343.23581	441.25729	-130.84900	66.42467	64.74686	286.48962	310.12405	172.34526
705	5.867	90.61279	140.92751	1396.04309	-97.94641	32.30501	907.88580	-42.92737	341.30322	873.20398	118.79834	169.87489	861.90350	-124.43481	32.61811	452.00714	-3.32495	343.89240	441.40948	-130.80334	66.29221	64.60506	279.66699	308.88876	176.75185
706	5.875	85.49951	139.10330	1396.67590	-102.48669	30.86313	908.28851	-47.50903	339.94708	873.65796	114.34631	168.56448	862.12573	-125.90234	31.47601	451.92068	-13.57666	344.43637	441.63470	-130.74231	66.16470	64.50140	272.50049	307.49442	181.02362
707	5.883	80.44922	137.30978	1397.30969	-106.91040	29.47446	908.64758	-52.01086	338.65549	874.15131	109.98132	167.32845	862.36725	-127.25073	30.41357	451.82867	-23.81067	344.86288	441.96075	-130.66394	66.04568	64.42999	264.97314	305.97107	185.07712
708	5.892	75.46851	135.54781	1397.94751	-111.21790	28.13117	908.96545	-56.44836	337.42664	874.69958	105.69714	166.17339	862.63574	-128.49292	29.42898	451.73083	-33.97058	345.16852	442.41098	-130.56848	65.93631	64.38336	257.06799	304.36423	188.82265
709	5.900	70.56360	133.81927	1398.59204	-115.40845	26.82399	909.24554	-60.83582	336.25784	875.31329	101.48767	165.10712	862.93585	-129.64673	28.51910	451.62738	-44.00659	345.35199	443.00214	-130.45862	65.83494	64.35448	248.76904	302.73294	192.16646
710	5.908	65.74084	132.12602	1399.24622	-119.47925	25.54359	909.49152	-65.18616	335.14490	875.99689	97.34753	164.13823	863.26868	-130.73108	27.67894	451.51926	-53.87939	345.41385	443.74310	-130.33899	65.73792	64.33708	240.06104	301.14395	195.01543
711	5.917	61.00598	130.46988	1399.91187	-123.42725	24.28136	909.70734	-69.50989	334.08136	876.74872	93.27234	163.27493	863.63342	-131.76538	26.90195	451.40823	-63.56104	345.35565	444.63440	-130.21545	65.64031	64.32581	230.93335	299.66309	197.28316
712	5.925	56.36377	128.85434	1400.58862	-127.24976	23.03049	909.89783	-73.81567	333.05902	877.56256	89.26025	162.52298	864.02814	-132.76709	26.18084	451.29749	-73.03503	345.17966	445.66760	-130.09131	65.53676	64.31644	221.38159	298.34689	198.89568
713	5.933	51.81787	127.28474	1401.27136	-130.94641	21.78698	910.06744	-78.10986	332.07080	878.42993	85.31079	161.88412	864.44934	-133.75098	25.50809	451.19238	-82.29626	344.88727	446.82559	-129.96875	65.42313	64.30632	211.40967	297.23621	199.79602
714	5.942	47.37122	125.76588	1401.95166	-134.52124	20.54988	910.21960	-82.39539	331.11264	879.34143	81.42322	161.35617	864.88965	-134.72974	24.87665	451.09937	-91.34802	344.47699	448.08292	-129.84900	65.29890	64.29514	201.02576	296.35229	199.94783
715	5.950	43.02649	124.30049	1402.62024	-137.98254	19.32069	910.35718	-86.67334	330.18341	880.28687	77.59631	160.93312	865.33917	-135.71558	24.28098	451.02313	-100.20007	343.94568	449.40787	-129.73401	65.16794	64.28490	190.23804	295.69705	199.33636
716	5.958	38.78601	122.88947	1403.26929	-141.33997	18.10252	910.48254	-90.94104	329.28387	881.25507	73.82739	160.60510	865.78772	-136.71997	23.71672	450.96426	-108.86670	343.29199	450.76727	-129.62537	65.03667	64.27786	179.05200	295.25555	197.96805
717	5.967	34.65234	121.53310	1403.89270	-144.60278	16.89994	910.59680	-95.19080	328.41504	882.23254	70.11438	160.35878	866.22614	-137.75342	23.17994	450.91928	-117.36365	342.51901	452.13150	-129.52478	64.91111	64.27560	167.47009	295.00034	195.86931
718	5.975	30.62622	120.23145	1404.48535	-147.78149	15.71919	910.69965	-99.41235	327.57620	883.20355	66.45557	160.17969	866.64587	-138.82568	22.66764	450.88281	-125.70593	341.63474	453.47705	-129.43420	64.79576	64.27953	155.49365	294.89688	193.08388
719	5.983	26.70703	118.98366	1405.04285	-150.88696	14.56736	910.78870	-103.59680	326.76505	884.15265	62.85046	160.05435	867.03943	-139.94360	22.17933	450.84949	-133.90662	340.65140	454.78531	-129.35608	64.69488	64.29044	143.12671	294.90967	189.67001
720	5.992	22.89294	117.78861	1405.56104	-153.93005	13.45020	910.86011	-107.73767	325.97900	885.06689	59.29822	159.97089	867.40112	-141.11230	21.71744	450.81433	-141.97498	339.58380	456.04111	-129.29407	64.61299	64.30706	130.37793	295.00781	185.69887
721	6.000	19.17773	116.64761	1406.03625	-156.92126	12.37123	910.90894	-111.83167	325.21671	885.93665	55.79651	159.91829	867.72778	-142.33447	21.28569	450.77271	-149.91577	338.44846	457.23285	-129.25195	64.55423	64.32661	117.26074	295.16907	181.25262
722	6.008	15.55151	115.56596	1406.46619	-159.86890	11.33290	910.93091	-115.87646	324.47867	886.75647	52.34082	159.88680	868.01801	-143.61133	20.88758	450.72113	-157.72778	337.26245	458.35358	-129.23279	64.52231	64.34637	103.79309	295.38214	176.42178
723	6.017	12.00317	114.55142	1406.84998	-162.78088	10.33737	910.92340	-119.87012	323.76678	887.52478	48.92664	159.86847	868.27289	-144.94141	20.52644	450.65759	-165.40369	336.04199	459.40094	-129.23914	64.52122	64.36455	89.99695	295.64600	171.30110
724	6.025	8.52222	113.61118	1407.18835	-165.66479	9.38624	910.88641	-123.81128	323.08209	888.24109	45.54895	159.85776	868.49518	-146.32227	20.20519	450.58127	-172.93433	334.80118	460.37787	-129.27368	64.55518	64.38013	75.89722	295.96643	165.98482
725	6.033	5.10034	112.75000	1407.48193	-168.52661	8.47990	910.82275	-127.70007	322.42227	888.90320	42.20337	159.85136	868.68842	-147.75024	19.92559	450.49164	-180.31140	333.55188	461.29364	-129.33850	64.62724	64.39294	61.52014	296.35147	160.56287
726	6.042	1.73071	111.97002	1407.73132	-171.37109	7.61760	910.73682	-131.53918	321.78229	889.50769	38.88672	159.84723	868.85510	-149.22217	19.68926	450.38809	-187.52954	332.30481	462.16299	-129.43518	64.73815	64.40394	46.89307	296.80643	155.11810
727	6.050	-1.59241	111.27110	1407.93823	-174.20374	6.79756	910.63220	-135.33435	321.15710	890.05316	35.59558	159.84372	868.99664	-150.73352	19.49865	450.26953	-194.58655	331.07043	463.00314	-129.56555	64.88665	64.41483	32.04382	297.33014	149.72351
728	6.058	-4.87439	110.65166	1408.10596	-177.02905	6.01728	910.51080	-139.09045	320.54514	890.54156	32.32678	159.84001	869.11420	-152.27844	19.35670	450.13437	-201.48462	329.85782	463.82980	-129.73083	65.07096	64.42755	16.99915	297.91391	144.44016
729	6.067	-8.11987	110.10876	1408.23816	-179.85144	5.27398	910.37286	-142.81274	319.94867	890.97729	29.07800	159.83640	869.20935	-153.85010	19.26658	449.98108	-208.23169	328.67230	464.65381	-129.93164	65.29002	64.44418	1.78223	298.54388	139.31671
730	6.075	-11.33337	109.63802	1408.33765	-182.67419	4.56527	910.21667	-146.50427	319.37155	891.36511	25.84741	159.83409	869.28314	-155.44250	19.23148	449.80899	-214.84253	327.51456	465.47870	-130.16675	65.54401	64.46729	-13.58801	299.20416	134.39072
731	6.083	-14.51880	109.23382	1408.40710	-185.49841	3.88901	910.03967	-150.16882	318.81686	891.70874	22.63354	159.83432	869.33624	-157.05212	19.25452	449.61841	-221.33765	326.38300	466.30176	-130.43347	65.83531	64.49913	-29.09534	299.88019	129.69005
732	6.092	-17.67773	108.89041	1408.44849	-188.32422	3.24200	909.83917	-153.81079	318.28690	892.01178	19.43445	159.83742	869.36792	-158.67871	19.33899	449.40942	-227.74329	325.27612	467.11719	-130.72925	66.16903	64.54050	-44.72437	300.56174	125.23448
733	6.100	-20.81116	108.60292	1408.46277	-191.15173	2.61916	909.61371	-157.43408	317.78354	892.27802	16.24719	159.84369	869.37543	-160.32483	19.48768	449.18066	-234.08777	324.19296	467.91943	-131.05127	66.55116	64.59111	-60.46045	301.24402	121.03745
734	6.108	-23.91907	108.36784	1408.45007	-193.98071	2.01470	909.36267	-161.04175	317.30713	892.51105	13.06921	159.85442	869.35535	-161.99353	19.70071	448.92953	-240.39563	323.13315	468.70468	-131.39697	66.98547	64.64975	-76.28845	301.92657	117.10753
735	6.117	-27.00256	108.18289	1408.41016	-196.80945	1.42418	909.08624	-164.63599	316.85529	892.71320	9.89832	159.87140	869.30420	-163.68750	19.97359	448.65448	-246.68457	322.09555	469.47089	-131.76208	67.47067	64.71339	-92.19165	302.61105	113.44968
736	6.125	-30.06433	108.04613	1408.34338	-199.63501	0.84510	908.78632	-168.21729	316.42328	892.88501	6.73291	159.89601	869.21924	-165.40820	20.29679	448.35693	-252.96338	321.07635	470.21851	-132.14014	67.99810	64.77797	-108.15088	303.29962	110.06666
737	6.133	-33.10828	107.95521	1408.25098	-202.45483	0.27653	908.46680	-171.78625	316.00586	893.02661	3.57312	159.92914	869.09821	-167.15576	20.65581	448.04184	-259.23450	320.06946	470.95129	-132.52380	68.55095	64.84109	-124.14502	303.99438	106.96080
738	6.142	-36.13843	107.90765	1408.13574	-205.26636	-0.28096	908.13428	-175.34436	315.59967	893.13995	0.41772	159.97179	868.94055	-168.92847	21.03170	447.71646	-265.49609	319.06836	471.67697	-132.90564	69.10667	64.90353	-140.15259	304.69672	104.13533
739	6.150	-39.15710	107.90151	1408.00281	-208.06628	-0.82590	907.79779	-178.89502	315.20297	893.22894	-2.73474	160.02576	868.74677	-170.72241	21.40244	447.38916	-271.74231	318.06671	472.40552	-133.27771	69.64137	64.96782	-156.15283	305.40594	101.59409
740	6.158	-42.16309	107.93506	1407.85864	-210.85059	-1.35670	907.46802	-182.44250	314.81396	893.29791	-5.88635	160.09401	868.51886	-172.53186	21.74583	447.06882	-277.96228	317.05795	473.14563	-133.63098	70.13406	65.03584	-172.12573	306.11819	99.34084
741	6.167	-45.15405	108.00571	1407.70984	-213.61694	-1.87203	907.15564	-185.99133	314.43152	893.35181	-9.04028	160.17990	868.26123	-174.34912	22.04315	446.76447	-284.14111	316.03571	473.90167	-133.95593	70.56960	65.10794	-188.05127	306.82651	97.37935
742	6.175	-48.12964	108.10934	1407.56030	-216.36487	-2.37117	906.86981	-189.54749	314.05695	893.39716	-12.20093	160.28674	867.98108	-176.16528	22.28258	446.48450	-290.26270	314.99603	474.67456	-134.24426	70.94036	65.18259	-203.90991	307.52252	95.71326
743	6.183	-51.09290	108.24075	1407.41211	-219.09607	-2.85448	906.61597	-193.11780	313.69287	893.44153	-15.37292	160.41776	867.68787	-177.97217	22.46137	446.23456	-296.31201	313.93930	475.46402	-134.49182	71.24723	65.25664	-219.67969	308.19836	94.34550
744	6.192	-54.04797	108.39446	1407.26599	-221.81226	-3.32287	906.39539	-196.70752	313.34064	893.49194	-18.56116	160.57574	867.39117	-179.76538	22.58572	446.01532	-302.27405	312.87082	476.26953	-134.69983	71.49850	65.32648	-235.33545	308.84818	93.27776
745	6.200	-56.99902	108.56585	1407.12170	-224.51428	-3.77657	906.20508	-200.32092	313.00040	893.55377	-21.76917	160.76256	867.09863	-181.54370	22.66818	445.82288	-308.13623	311.79895	477.08945	-134.87378	71.70715	65.38953	-250.84851	309.46857	92.50991
746	6.208	-59.94800	108.75247	1406.97852	-227.20215	-4.21468	906.03882	-203.96265	312.67273	893.63049	-24.99951	160.97917	866.81464	-183.30847	22.72359	445.65161	-313.88916	310.73288	477.92136	-135.02063	71.88815	65.44455	-266.18958	310.05710	92.03835
747	6.217	-62.89319	108.95505	1406.83508	-229.87537	-4.63614	905.88928	-207.63684	312.35767	893.72321	-28.25281	161.22598	866.54053	-185.06287	22.76592	445.49673	-319.52905	309.68045	478.76270	-135.14758	72.05577	65.49159	-281.33154	310.61008	91.85378
748	6.225	-65.83203	109.17767	1406.69067	-232.53369	-5.04158	905.75055	-211.34680	312.05301	893.82971	-31.52759	161.50291	866.27533	-186.81091	22.80793	445.35419	-325.05615	308.64725	479.61075	-135.25964	72.22021	65.53268	-296.25037	311.12180	91.94111
749	6.233	-68.76196	109.42699	1406.54456	-235.17786	-5.43378	905.61871	-215.09448	311.75452	893.94489	-34.82178	161.81039	866.01794	-188.55640	22.86184	445.22028	-330.47278	307.63690	480.46249	-135.35876	72.38596	65.57143	-310.92444	311.58542	92.28141
750	6.242	-71.68152	109.70944	1406.39709	-237.81067	-5.81622	905.49091	-218.88098	311.45782	894.06219	-38.13342	162.14978	865.76862	-190.30371	22.93832	445.09149	-335.78320	306.65237	481.31360	-135.44446	72.55191	65.61194	-325.33362	311.99521	92.85434
751	6.250	-74.59094	110.02844	1406.24805	-240.43518	-6.19104	905.36346	-222.70703	311.16028	894.17523	-41.46045	162.52299	865.52802	-192.05872	23.04444	444.96451	-340.99341	305.69705	482.15796	-135.51501	72.71183	65.65808	-339.46008	312.34808	93.63969
752	6.258	-77.49194	110.38341	1406.09668	-243.05444	-6.55795	905.23114	-226.57153	310.86279	894.27966	-44.80188	162.93196	865.29724	-193.82898	23.18283	444.83582	-346.11194	304.77576	482.98825	-135.56799	72.85650	65.71324	-353.28882	312.64319	94.61832
753	6.267	-80.38757	110.77171	1405.94141	-245.67078	-6.91473	905.08783	-230.47180	310.57034	894.37366	-48.15674	163.37822	865.07837	-195.62292	23.35258	444.70206	-351.14844	303.89441	483.79660	-135.60144	72.97804	65.78008	-366.80676	312.87921	95.77180
754	6.275	-83.28296	111.19149	1405.77991	-248.28503	-7.25840	904.92841	-234.40466	310.28946	894.45648	-51.52502	163.86234	864.87366	-197.44824	23.55029	444.56082	-356.11182	303.05957	484.57574	-135.61682	73.07391	65.86061	-380.00232	313.05267	97.08150
755	6.283	-86.18359	111.64291	1405.60974	-250.89783	-7.58575	904.75000	-238.36780	310.02496	894.52679	-54.90747	164.38309	864.68402	-199.31018	23.77045	444.41043	-361.00952	302.27701	485.32001	-135.61926	73.14868	65.95542	-392.86621	313.15924	98.52736
756	6.292	-89.09351	112.12730	1405.42834	-253.51135	-7.89363	904.55145	-242.36060	309.77750	894.58118	-58.30554	164.93698	864.50769	-201.21143	24.00617	444.24954	-365.84888	301.55087	486.02444	-135.61877	73.21187	66.06276	-405.39038	313.19476	100.08632
757	6.300	-92.01599	112.64591	1405.23279	-256.12939	-8.17952	904.33295	-246.38159	309.54422	894.61414	-61.72009	165.51871	864.34070	-203.15283	24.25053	444.07803	-370.63647	300.88348	486.68329	-135.62561	73.27314	66.17960	-417.56689	313.15591	101.73177
758	6.308	-94.95337	113.19904	1405.01892	-258.75781	-8.44227	904.09607	-250.42688	309.32217	894.62073	-65.15271	166.12230	864.17749	-205.13477	24.49786	443.89679	-375.37915	300.27640	487.29083	-135.64795	73.33936	66.30328	-429.38708	313.04034	103.43488
759	6.317	-97.90686	113.78575	1404.78357	-261.40417	-8.68238	903.84351	-254.48987	309.11072	894.59839	-68.60449	166.74261	864.01166	-207.15723	24.74411	443.70578	-380.08337	299.73157	487.84320	-135.69080	73.41524	66.43114	-440.84143	312.84656	105.16592
760	6.325	-100.87756	114.40453	1404.52441	-264.07568	-8.90161	903.57764	-258.56409	308.91071	894.54633	-72.07568	167.37646	863.83630	-209.21899	24.98656	443.50327	-384.75488	299.25122	488.33832	-135.75598	73.50389	66.55993	-451.92126	312.57425	106.89632
761	6.333	-103.86682	115.05315	1404.24023	-266.77893	-9.10177	903.29907	-262.64539	308.72287	894.46393	-75.56702	168.02197	863.64496	-211.31909	25.22408	443.28671	-389.39880	298.83621	488.77429	-135.84338	73.60638	66.68589	-462.61938	312.22577	108.60123
762	6.342	-106.87646	115.72836	1403.92981	-269.51892	-9.28344	903.00769	-266.73425	308.54803	894.34998	-79.07971	168.67712	863.43225	-213.45483	25.45701	443.05435	-394.01880	298.48499	489.14832	-135.95215	73.72153	66.80514	-472.93042	311.80685	110.26015
763	6.350	-109.90942	116.42626	1403.59229	-272.29834	-9.44519	902.70349	-270.83337	308.38870	894.20386	-82.61621	169.33911	863.19336	-215.62390	25.68672	442.80591	-398.61768	298.19339	489.45715	-136.08142	73.84718	66.91348	-482.85071	311.32504	111.85475
764	6.358	-112.96924	117.14407	1403.22766	-275.11755	-9.58342	902.38672	-274.94617	308.24887	894.02588	-86.17859	170.00522	862.92456	-217.82605	25.91541	442.54282	-403.19849	297.95575	489.69873	-136.23022	73.98170	67.00694	-492.37964	310.78821	113.36703
765	6.367	-116.05847	117.88092	1402.83679	-277.97498	-9.69368	902.05695	-279.07458	308.13132	893.81647	-89.76868	170.67461	862.62402	-220.06372	26.14620	442.26633	-407.76331	297.76584	489.87317	-136.39734	74.12379	67.08369	-501.51978	310.20480	114.77879
766	6.375	-119.17859	118.63779	1402.42163	-280.86877	-9.77266	901.71240	-283.21936	308.03613	893.57599	-93.38867	171.34933	862.29248	-222.33936	26.38228	441.97656	-412.31335	297.61804	489.98230	-136.58118	74.27138	67.14604	-510.27625	309.58517	116.07345
767	6.383	-122.33020	119.41724	1401.98438	-283.79834	-9.81968	901.35132	-287.38342	307.96274	893.30444	-97.04041	172.03358	861.93280	-224.65320	26.62585	441.67230	-416.84839	297.50717	490.02802	-136.77966	74.42164	67.20078	-518.65723	308.94186	117.23886
768	6.392	-125.51318	120.22253	1401.52673	-286.76379	-9.83627	900.97253	-291.57092	307.91174	893.00092	-100.72437	172.73193	861.54980	-227.00391	26.87846	441.35168	-421.36670	297.42786	490.01086	-136.99036	74.57184	67.25709	-526.67407	308.28931	118.26880
769	6.400	-128.72766	121.05611	1401.04907	-289.76526	-9.82489	900.57593	-295.78601	307.88513	892.66333	-104.44104	173.44791	861.14911	-229.39111	27.14204	441.01306	-425.86658	297.37408	489.93024	-137.21130	74.71967	67.32336	-534.34045	307.64273	119.16206
770	6.408	-131.97473	121.91894	1400.55042	-292.80322	-9.78801	900.16168	-300.03210	307.88409	892.28998	-108.19080	174.18347	860.73584	-231.81543	27.41948	440.65579	-430.34595	297.33911	489.78568	-137.44080	74.86304	67.40503	-541.67224	307.01572	119.92028
771	6.417	-135.25598	122.81084	1400.02966	-295.87634	-9.72736	899.73010	-304.31128	307.90799	891.88049	-111.97339	174.93970	860.31366	-234.27771	27.71437	440.28070	-434.80298	297.31635	489.57724	-137.67761	75.00087	67.50433	-548.68640	306.41833	120.54596
772	6.425	-138.57483	123.73045	1399.48596	-298.98157	-9.64311	899.28204	-308.62646	307.95453	891.43530	-115.78894	175.71754	859.88428	-236.77869	28.02968	439.88974	-439.23669	297.30173	489.30569	-137.92029	75.13387	67.62091	-555.39795	305.85748	121.04131
773	6.433	-141.93469	124.67547	1398.91882	-302.11621	-9.53406	898.81873	-312.97986	308.02103	890.95428	-119.63745	176.51843	859.44830	-239.31909	28.36556	439.48477	-443.64697	297.29474	488.97299	-138.16650	75.26421	67.75255	-561.82007	305.33817	121.40726
774	6.442	-145.33765	125.64384	1398.32861	-305.27893	-9.39904	898.34186	-317.37317	308.10455	890.43671	-123.51868	177.34503	859.00592	-241.90063	28.71831	439.06735	-448.03406	297.29709	488.58313	-138.41321	75.39496	67.89634	-567.96387	304.86282	121.64322
775	6.450	-148.78442	126.63542	1397.71741	-308.46985	-9.23811	897.85345	-321.80627	308.20294	889.88165	-127.43298	178.20085	858.55713	-244.52637	29.08146	438.63953	-452.39905	297.31061	488.14111	-138.65906	75.52921	68.04995	-573.83911	304.43176	121.74915
776	6.458	-152.27478	127.65257	1397.08765	-311.68958	-9.05311	897.35492	-326.27771	308.31610	889.28827	-131.38074	179.08849	858.10132	-247.19678	29.44805	438.20288	-456.74316	297.33600	487.64948	-138.90637	75.66897	68.21205	-579.45386	304.04504	121.72722
777	6.467	-155.80908	128.69926	1396.44202	-314.93738	-8.84706	896.84735	-330.78674	308.44489	888.65704	-135.36401	180.00870	857.63745	-249.90845	29.81260	437.75659	-461.06641	297.37216	487.10651	-139.16003	75.81413	68.38213	-584.81543	303.70270	121.57993
778	6.475	-159.38867	129.77924	1395.78345	-318.21204	-8.62232	896.33093	-335.33435	308.58920	887.99115	-139.38489	180.96138	857.16455	-252.65527	30.17195	437.29761	-465.36804	297.41757	486.50833	-139.42517	75.96237	68.56046	-589.93140	303.40353	121.30781
779	6.483	-163.01648	130.89484	1395.11426	-321.51233	-8.37830	895.80438	-339.92236	308.74799	887.29578	-143.44543	181.94632	856.68243	-255.43091	30.52562	436.82272	-469.64478	297.47168	485.85086	-139.70496	76.10936	68.74801	-594.80835	303.14529	120.91058
780	6.492	-166.69641	132.04675	1394.43652	-324.83813	-8.11077	895.26544	-344.55334	308.92004	886.57581	-147.54822	182.96286	856.19116	-258.23022	30.87529	436.33105	-473.89307	297.53595	485.13040	-140.00049	76.24968	68.94606	-599.45288	302.92603	120.38881
781	6.500	-170.43042	133.23486	1393.75159	-328.19128	-7.81293	894.71289	-349.23096	309.10559	885.83496	-151.69714	184.00922	855.69049	-261.04749	31.22366	435.82397	-478.11084	297.61499	484.34561	-140.31067	76.37894	69.15619	-603.87183	302.74460	119.74277
782	6.508	-174.21875	134.45956	1393.05957	-331.57520	-7.47776	894.14850	-353.95947	309.30664	885.07568	-155.89636	185.08237	855.17993	-263.87683	31.57425	435.30383	-482.29675	297.71429	483.49796	-140.63391	76.49576	69.37975	-608.07153	302.60019	118.97124
783	6.517	-178.06128	135.72173	1392.36023	-334.99426	-7.10041	893.57581	-358.74353	309.52713	884.29999	-160.15027	186.17899	854.66022	-266.71118	31.93156	434.77435	-486.45081	297.83664	482.58984	-140.96838	76.60171	69.61674	-612.05591	302.49158	118.07253
784	6.525	-181.95911	137.02257	1391.65393	-338.45422	-6.67818	892.99841	-363.58643	309.77170	883.50916	-164.46179	187.29626	854.13367	-269.54395	32.29966	434.24094	-490.57263	297.98184	481.62320	-141.31287	76.69948	69.86635	-615.82764	302.41647	117.04572
785	6.533	-185.91455	138.36435	1390.94116	-341.96069	-6.20968	892.41846	-368.48889	310.04517	882.70410	-168.83154	188.43231	853.60364	-272.37231	32.68019	433.70956	-494.66101	298.14929	480.59967	-141.66724	76.79202	70.12962	-619.38745	302.37137	115.89081
786	6.542	-189.92908	139.75095	1390.22302	-345.52100	-5.69675	891.83698	-373.45081	310.35208	881.88568	-173.25977	189.58701	853.07397	-275.19678	33.07169	433.18594	-498.71387	298.33871	479.52002	-142.03149	76.88211	70.41164	-622.73535	302.35144	114.60832
787	6.550	-194.00305	141.18648	1389.50098	-349.14526	-5.14578	891.25470	-378.47095	310.69598	881.05463	-177.74646	190.76239	852.54865	-278.01733	33.47094	432.67462	-502.72766	298.54956	478.38312	-142.40430	76.97060	70.72057	-625.87158	302.35086	113.19940
788	6.558	-198.13696	142.67325	1388.77686	-352.84558	-4.56533	890.67285	-383.54895	311.07880	880.21045	-182.29211	191.96164	852.03119	-280.83215	33.87505	432.17932	-506.69653	298.78098	477.18546	-142.78113	77.05594	71.06519	-628.79395	302.36383	111.66524
789	6.567	-202.33105	144.21104	1388.05115	-356.63232	-3.96256	890.09351	-388.68518	311.50180	879.35150	-186.89905	193.18747	851.52399	-283.63855	34.27974	431.70465	-510.61279	299.03183	475.92169	-143.15649	77.13548	71.45260	-631.49854	302.38599	110.00664
790	6.575	-206.58594	145.79880	1387.32275	-360.51257	-3.34168	889.51971	-393.88037	311.96649	878.47473	-191.57019	194.44159	851.02875	-286.43750	34.67624	431.25662	-514.46802	299.30090	474.58557	-143.52649	77.20667	71.88675	-633.97949	302.41440	108.22385
791	6.583	-210.90308	147.43626	1386.58887	-364.49109	-2.70384	888.95587	-399.13623	312.47452	877.57660	-196.30981	195.72504	850.54651	-289.23352	35.05367	430.84122	-518.25391	299.58691	473.17065	-143.88965	77.26756	72.36886	-636.22998	302.44550	106.31715
792	6.592	-215.28418	149.12384	1385.84729	-368.56848	-2.04656	888.40668	-404.45532	313.02759	876.65387	-201.12317	197.03926	850.07727	-292.03186	35.40490	430.46307	-521.96082	299.88947	471.67148	-144.24744	77.31674	72.89940	-638.24463	302.47449	104.28799
793	6.600	-219.72925	150.86163	1385.09631	-372.74072	-1.36205	887.87653	-409.84106	313.62796	875.70508	-206.01575	198.38705	849.61957	-294.83789	35.72928	430.12531	-525.57813	300.21024	470.08530	-144.60291	77.35172	73.47970	-640.01978	302.49704	102.14120
794	6.608	-224.23755	152.64905	1384.33606	-377.00037	-0.63747	887.36920	-415.29797	314.27792	874.73102	-210.99268	199.77211	849.17096	-297.65881	36.03162	429.82956	-529.09473	300.55267	468.41257	-144.95996	77.36746	74.11209	-641.55664	302.51083	99.88705
795	6.617	-228.80701	154.48523	1383.56799	-381.33948	0.14146	886.88708	-420.82983	314.97894	873.73468	-216.05823	201.19810	848.72900	-300.50427	36.31884	429.57520	-532.50122	300.92117	466.65674	-145.32251	77.35709	74.79924	-642.86377	302.51501	97.54333
796	6.625	-233.43481	156.37068	1382.79504	-385.75305	0.98713	886.43079	-426.44006	315.73135	872.72150	-221.21399	202.66736	848.29218	-303.38708	36.59674	429.35916	-535.79150	301.32068	464.82529	-145.69531	77.31428	75.54361	-643.96045	302.50854	95.13718
797	6.633	-238.11841	158.30707	1382.02258	-390.23987	1.90572	885.99908	-432.13098	316.53467	871.70020	-226.45935	204.17978	847.86029	-306.32312	36.86897	429.17657	-538.96265	301.75653	462.93100	-146.08423	77.23572	76.34784	-644.88403	302.48904	92.70653
798	6.642	-242.85547	160.29579	1381.25867	-394.80591	2.89112	885.59088	-437.90100	317.38864	870.68365	-231.79077	205.73311	847.43451	-309.33203	37.13863	429.02179	-542.01453	302.23370	460.99371	-146.49744	77.12170	77.21603	-645.69043	302.45340	90.30077
799	6.650	-247.64404	162.33615	1380.51672	-399.46338	3.92498	885.20673	-443.74512	318.29407	869.69141	-237.20117	207.32336	847.01837	-312.43591	37.41008	428.88895	-544.95203	302.75821	459.04376	-146.94568	76.97507	78.15474	-646.45532	302.40012	87.98051
800	6.658	-252.48535	164.42439	1379.81494	-404.22791	4.98225	884.84973	-449.65186	319.25305	868.75067	-242.67981	208.94403	846.61896	-315.65747	37.68935	428.77402	-547.78992	303.33990	457.12625	-147.44055	76.80067	79.17355	-647.26807	302.33200	85.81388
801	6.667	-257.38269	166.55406	1379.17566	-409.11646	6.03759	884.52600	-455.60352	320.26846	867.89642	-248.21167	210.58475	846.24792	-319.01978	37.98385	428.67694	-550.55640	303.99341	455.30188	-147.99341	76.60505	80.28494	-648.22168	302.25873	83.86658
802	6.675	-262.33923	168.71745	1378.62354	-414.14185	7.07558	884.24377	-461.57654	321.34344	867.16907	-253.78027	212.23111	845.92224	-322.54407	38.30096	428.60254	-553.29639	304.73453	453.64063	-148.61389	76.39452	81.50340	-649.39185	302.19855	82.18733
803	6.683	-267.35779	170.90652	1378.18201	-419.30554	8.10071	884.01093	-467.54187	322.48102	866.61023	-259.37024	213.86562	845.66382	-326.24951	38.64626	428.56015	-556.07275	305.57495	452.21097	-149.31140	76.17247	82.84312	-650.81445	302.17715	80.79367
804	6.692	-272.44092	173.11295	1377.87122	-424.59485	9.14042	883.83221	-473.46704	323.68369	866.25726	-264.96692	215.46968	845.49677	-330.15271	39.02232	428.56210	-558.96558	306.51724	451.06738	-150.09460	75.93866	84.31546	-652.47046	302.22205	79.66692
805	6.700	-277.58960	175.32793	1377.70508	-429.98755	10.23706	883.71002	-479.32056	324.95337	866.13794	-270.55750	217.02618	845.44336	-334.26538	39.42737	428.62173	-562.06592	307.55212	450.23843	-150.97095	75.69092	85.92912	-654.29639	302.35565	78.76324
806	6.708	-282.80225	177.54240	1377.69092	-435.45740	11.43534	883.64508	-485.07654	326.29187	866.26556	-276.13354	218.52202	845.51935	-338.59375	39.85385	428.75140	-565.46313	308.66022	449.72192	-151.94690	75.42589	87.69186	-656.21265	302.59003	78.03209
807	6.717	-288.07288	179.74788	1377.82910	-440.97913	12.77622	883.63586	-490.72095	327.70166	866.63818	-281.69141	219.95027	845.72900	-343.13831	40.28908	428.96112	-569.22681	309.81772	449.48993	-153.02942	75.13732	89.61015	-658.15234	302.92413	77.42859
808	6.725	-293.39124	181.93698	1378.11426	-446.53455	14.28930	883.68195	-496.25427	329.18613	867.23914	-287.23462	221.31186	846.06384	-347.89526	40.71848	429.25653	-573.38599	311.00314	449.50015	-154.22705	74.81583	91.68660	-660.06860	303.34430	76.91833
809	6.733	-298.74536	184.10378	1378.53516	-452.12170	15.97910	883.78955	-501.69080	330.74921	868.04114	-292.77234	222.61693	846.50500	-352.85730	41.12837	429.63736	-577.91846	312.20291	449.70764	-155.54993	74.45207	93.91753	-661.93091	303.82910	76.47809
810	6.742	-304.12292	186.24393	1379.07666	-457.75171	17.82174	883.96967	-507.05798	332.39374	869.00983	-298.31860	223.88443	847.02759	-358.01550	41.50631	430.09860	-582.75464	313.41434	450.07224	-157.00708	74.03951	96.29364	-663.71558	304.35425	76.09309
811	6.750	-309.51074	188.35504	1379.72070	-463.44092	19.77290	884.23230	-512.39160	334.11917	870.10822	-303.89038	225.13968	847.60541	-363.35889	41.84069	430.63275	-587.79468	314.64258	450.55817	-158.60718	73.57457	98.80317	-665.40015	304.89532	75.75314
812	6.758	-314.89502	190.43626	1380.44690	-469.20203	21.78009	884.58447	-517.73181	335.92017	871.30060	-309.50452	226.41199	848.21533	-368.87463	42.12098	431.23077	-592.92603	315.89285	451.12827	-160.35730	73.05635	101.43410	-666.96118	305.42926	75.45054
813	6.767	-320.26160	192.48758	1381.23291	-475.03857	23.79688	885.02887	-523.11755	337.78659	872.55450	-315.17542	227.73270	848.83997	-374.54736	42.33741	431.88232	-598.03735	317.16510	451.74100	-162.26282	72.48679	104.17437	-668.37793	305.93628	75.17962
814	6.775	-325.59717	194.50961	1382.05579	-480.94360	25.79173	885.56256	-528.58142	339.70477	873.84076	-320.91272	229.13116	849.46936	-380.36182	42.48013	432.57715	-603.02612	318.45511	452.35452	-164.32703	71.87070	107.01147	-669.63452	306.40106	74.93624
815	6.783	-330.89197	196.50381	1382.89343	-486.90271	27.75000	886.17755	-534.14563	341.65906	875.13293	-326.71912	230.62909	850.09998	-386.30518	42.53845	433.30621	-607.80273	319.75958	452.93329	-166.55090	71.21567	109.93265	-670.72095	306.81299	74.71587
816	6.792	-336.14026	198.47206	1383.72461	-492.89636	29.67318	886.86182	-539.82117	343.63284	876.40839	-332.59070	232.23627	850.73401	-392.37036	42.50063	434.06091	-612.29517	321.08127	453.45203	-168.93494	70.53201	112.92554	-671.63696	307.16599	74.51198
817	6.800	-341.33936	200.41660	1384.52966	-498.90015	31.57606	887.59979	-545.60645	345.60965	877.64911	-338.51831	233.95056	851.37701	-398.55652	42.35418	434.83252	-616.45361	322.42941	453.89487	-171.48010	69.83244	115.97839	-672.39111	307.45825	74.31695
818	6.808	-346.48926	202.34047	1385.29163	-504.88367	33.48154	888.37311	-551.48865	347.57449	878.84155	-344.48865	235.75990	852.03479	-404.86694	42.08658	435.61322	-620.25244	323.81516	454.25165	-174.18884	69.13048	119.08145	-673.00122	307.69156	74.12368
819	6.817	-351.59155	204.24759	1385.99695	-510.81555	35.41232	889.16211	-557.44543	349.51541	879.97534	-350.48376	237.64470	852.70996	-411.30811	41.68597	436.39523	-623.69141	325.24631	454.51624	-177.06506	68.43954	122.22859	-673.48804	307.87057	73.92678
820	6.825	-356.64795	206.14211	1386.63635	-516.67175	37.37915	889.94830	-563.44836	351.42426	881.04297	-356.48254	239.58078	853.39935	-417.88892	41.14307	437.16714	-626.79419	326.72751	454.68930	-180.11536	67.77308	125.41617	-673.87427	308.00272	73.72305
821	6.833	-361.66040	208.02655	1387.20435	-522.44324	39.37135	890.71619	-569.46423	353.29654	882.03882	-362.45984	241.54176	854.09308	-424.62073	40.45495	437.91101	-629.60400	328.26013	454.78033	-183.34949	67.14387	128.64157	-674.18188	308.09799	73.51143
822	6.842	-366.63159	209.90138	1387.69971	-528.13660	41.35987	891.45337	-575.45691	355.13116	882.95831	-368.38977	243.50073	854.77496	-431.51733	39.62700	438.60437	-632.17651	329.84015	454.80481	-186.77844	66.56392	131.90501	-674.43115	308.16858	73.29247
823	6.850	-371.56445	211.76666	1388.12573	-533.76404	43.31291	892.14758	-581.39050	356.92987	883.79816	-374.24573	245.43198	855.42438	-438.59680	38.67126	439.22446	-634.57397	331.45609	454.77899	-190.41418	66.04549	135.21141	-674.64136	308.22772	73.06739
824	6.858	-376.46411	213.62396	1388.48938	-539.33191	45.20876	892.78497	-587.23083	358.69519	884.55627	-380.00061	247.31281	856.01978	-445.87976	37.60376	439.75214	-636.86133	333.08957	454.71600	-194.26794	65.60151	138.56934	-674.82861	308.28787	72.83701
825	6.867	-381.33521	215.47604	1388.79968	-544.83948	47.03662	893.35254	-592.94666	360.42902	885.23126	-385.62952	249.12465	856.54144	-453.38696	36.44306	440.17496	-639.09985	334.71796	454.62454	-198.34875	65.24554	141.99020	-675.00830	308.35834	72.60194
826	6.875	-386.18115	217.32483	1389.06592	-550.27747	48.79235	893.84100	-598.51111	362.13278	885.82361	-391.10999	250.85277	856.97284	-461.13550	35.20987	440.48834	-641.34180	336.31815	454.51102	-202.66248	64.99191	145.48877	-675.19312	308.44360	72.36411
827	6.883	-391.00586	219.16989	1389.29773	-555.63513	50.47500	894.24567	-603.90149	363.80759	886.33649	-396.42444	252.48630	857.30151	-469.13623	33.92645	440.69540	-643.62305	337.86942	454.38214	-207.21130	64.85631	149.08173	-675.39209	308.54297	72.12791
828	6.892	-395.81226	221.00821	1389.50610	-560.90198	52.08539	894.56781	-609.10315	365.45447	886.77625	-401.56067	254.01852	857.52118	-477.39453	32.61506	440.80646	-645.96167	339.35422	454.24475	-211.99475	64.85541	152.78384	-675.61011	308.65192	71.90015
829	6.900	-400.60229	222.83424	1389.70300	-566.06750	53.62597	894.81567	-614.10779	367.07404	887.15149	-406.51208	255.44730	857.63367	-485.90674	31.29684	440.83844	-648.35986	340.75714	454.10437	-217.01550	65.00529	156.60388	-675.84814	308.76385	71.68832
830	6.908	-405.37793	224.64043	1389.90076	-571.12170	55.10221	895.00287	-618.91296	368.66611	887.47137	-411.27673	256.77576	857.65076	-494.66333	29.99207	440.81363	-650.80615	342.06516	453.96460	-222.28235	65.32014	160.54282	-676.10522	308.87195	71.49861
831	6.917	-410.13892	226.41827	1390.11096	-576.05334	56.52322	895.14655	-623.52209	370.22931	887.74347	-415.86023	258.01157	857.59210	-503.64819	28.72071	440.75916	-653.27856	343.26801	453.82758	-227.80945	65.81242	164.59355	-676.37891	308.96979	71.33386
832	6.925	-414.88428	228.15961	1390.34351	-580.85315	57.89825	895.26593	-627.94275	371.76129	887.97333	-420.27307	259.16431	857.48157	-512.83789	27.50318	440.70419	-655.75049	344.35828	453.69382	-233.61121	66.49254	168.74127	-676.66553	309.05109	71.19316
833	6.933	-419.61157	229.85760	1390.60730	-585.51892	59.23214	895.38171	-632.18591	373.25916	888.16400	-424.52893	260.24304	857.34570	-522.20288	26.36095	440.67639	-658.19287	345.33255	453.56299	-239.69885	67.36806	172.96254	-676.95825	309.10971	71.07389
834	6.942	-424.31909	231.50691	1390.90918	-590.05383	60.52606	895.51520	-636.26404	374.71985	888.31763	-428.64172	261.25616	857.21326	-531.71021	25.31666	440.70038	-660.57471	346.19208	453.43472	-246.07898	68.44334	177.22385	-677.24756	309.14093	70.97411
835	6.950	-429.00439	233.10352	1391.25549	-594.46130	61.78265	895.68707	-640.18860	376.14099	888.43677	-432.62512	262.21094	857.11346	-541.32544	24.39218	440.79788	-662.86670	346.94345	453.30905	-252.75500	69.71927	181.48158	-677.52197	309.14365	70.89314
836	6.958	-433.66357	234.64452	1391.65173	-598.74622	63.00713	895.91620	-643.96960	377.52090	888.52594	-436.49036	263.11115	857.07239	-551.01270	23.60443	440.98801	-665.04443	347.59839	453.18765	-259.72620	71.19243	185.68405	-677.77124	309.12183	70.83162
837	6.967	-438.29053	236.12772	1392.10156	-602.91980	64.20276	896.21808	-647.61584	378.85818	888.59076	-440.24890	263.95480	857.10852	-560.73364	22.96112	441.28745	-667.09033	348.17291	453.07452	-266.98914	72.85390	189.77371	-677.98633	309.08310	70.79083
838	6.975	-442.87598	237.55054	1392.60645	-606.99841	65.36924	896.60498	-651.13391	380.15115	888.63672	-443.90930	264.73489	857.23035	-570.44849	22.45920	441.71094	-668.99634	348.68353	452.97455	-274.53992	74.68684	193.68826	-678.16357	309.03537	70.77091
839	6.983	-447.40942	238.91022	1393.16553	-611.00110	66.50551	897.08539	-654.52771	381.39899	888.66779	-447.47791	265.44241	857.43689	-580.11865	22.08924	442.26944	-670.76416	349.14276	452.89093	-282.37781	76.66371	197.36023	-678.30273	308.98465	70.77020
840	6.992	-451.88062	240.20457	1393.77563	-614.94495	67.60971	897.66254	-657.79993	382.60324	888.68567	-450.95911	266.06799	857.72034	-589.70898	21.84323	442.96741	-672.40601	349.55701	452.82391	-290.50574	78.74417	200.71652	-678.40796	308.93445	70.78602
841	7.000	-456.28271	241.43253	1394.43066	-618.84607	68.67771	898.33301	-660.95227	383.76752	888.68945	-454.35559	266.60205	858.06744	-599.18970	21.71825	443.80179	-673.94043	349.92819	452.77179	-298.93030	80.87586	203.67886	-678.48633	308.88602	70.81529
842	7.008	-460.61108	242.59415	1395.12305	-622.71765	69.70584	899.08655	-663.98523	384.89725	888.67743	-457.66931	267.03555	858.46136	-608.53955	21.71546	444.76312	-675.39111	350.25671	452.73267	-307.66101	82.99855	206.16643	-678.54517	308.83926	70.85467
843	7.017	-464.86353	243.69196	1395.84338	-626.56799	70.69549	899.90881	-666.90002	385.99854	888.64886	-460.90247	267.36227	858.88470	-617.74609	21.83706	445.83716	-676.78320	350.54367	452.70505	-316.70837	85.04964	208.10246	-678.59131	308.79315	70.90108
844	7.025	-469.03857	244.73083	1396.58069	-630.39636	71.65388	900.78436	-669.69983	387.07629	888.60382	-464.05627	267.58087	859.32294	-626.80566	22.08157	447.00665	-678.14087	350.79224	452.68652	-326.07947	86.97006	209.42435	-678.63232	308.74570	70.95229
845	7.033	-473.13354	245.71603	1397.32349	-634.19666	72.59016	901.69830	-672.39026	388.13242	888.54248	-467.13293	267.69543	859.76410	-635.72095	22.44184	448.25253	-679.48413	351.00757	452.67242	-335.77600	88.71073	210.09073	-678.67285	308.69351	71.00694
846	7.042	-477.14697	246.65192	1398.05908	-637.95789	73.50923	902.63660	-674.97864	389.16547	888.46509	-470.13489	267.71399	860.19714	-644.50024	22.90813	449.55405	-680.82568	351.19479	452.65631	-345.79749	90.23768	210.08359	-678.71680	308.63184	71.06331
847	7.050	-481.07788	247.54260	1398.77539	-641.66956	74.40869	903.58478	-677.47449	390.17163	888.37268	-473.06506	267.64731	860.61060	-653.15405	23.47148	450.88907	-682.17188	351.35800	452.63159	-356.14099	91.53400	209.40558	-678.76514	308.55524	71.11792
848	7.058	-484.92725	248.39275	1399.46240	-645.32117	75.28213	904.52777	-679.89026	391.14548	888.26617	-475.92590	267.50858	860.99396	-661.69312	24.12482	452.23566	-683.52441	351.50000	452.59393	-366.80530	92.60005	208.07544	-678.81763	308.45886	71.16568
849	7.067	-488.69727	249.20699	1400.11292	-648.90198	76.12505	905.44995	-682.23865	392.08023	888.14703	-478.71985	267.31369	861.34009	-670.12744	24.86349	453.57498	-684.88232	351.62286	452.54242	-377.78870	93.45110	206.12430	-678.87573	308.34042	71.20166
850	7.075	-492.38989	249.98857	1400.72229	-652.39929	76.93571	906.33685	-684.53430	392.96841	888.01782	-481.44934	267.07993	861.64630	-678.46411	25.68443	454.89401	-686.24341	351.72858	452.47919	-389.08997	94.11209	203.59407	-678.94043	308.20206	71.22278
851	7.083	-496.00708	250.73779	1401.28870	-655.80212	77.71111	907.17755	-686.79138	393.80380	887.88281	-484.11902	266.82458	861.91382	-686.70605	26.58409	456.18555	-687.60498	351.81934	452.40750	-400.70544	94.61024	200.53598	-679.01343	308.05054	71.22897
852	7.092	-499.55273	251.45203	1401.81250	-659.10510	78.44505	907.96509	-689.02185	394.58246	887.74677	-486.73523	266.56366	862.14575	-694.85132	27.55823	457.44696	-688.96436	351.89764	452.33035	-412.62830	94.96727	197.00903	-679.09448	307.89563	71.22309
853	7.100	-503.03198	252.12711	1402.29517	-662.30920	79.12982	908.69543	-691.23645	395.30182	887.61292	-489.30505	266.31036	862.34619	-702.89380	28.60286	458.68011	-690.31836	351.96661	452.25031	-424.84656	95.19481	193.07936	-679.18188	307.74722	71.20942
854	7.108	-506.44995	252.75978	1402.73950	-665.41980	79.75831	909.36603	-693.44226	395.95963	887.48291	-491.83459	266.07434	862.51971	-710.82349	29.71360	459.89053	-691.66504	352.02988	452.16959	-437.34485	95.29556	188.81744	-679.27222	307.61307	71.19258
855	7.117	-509.81250	253.34972	1403.14954	-668.44495	80.32523	909.97754	-695.64417	396.55457	887.35754	-494.32922	265.86084	862.67072	-718.62842	30.88372	461.08493	-693.00049	352.09045	452.08997	-450.10559	95.26707	184.29181	-679.36084	307.49762	71.17789
856	7.125	-513.12524	253.89981	1403.53027	-671.39221	80.82844	910.53497	-697.84558	397.08710	887.23761	-496.79333	265.67093	862.80353	-726.29272	32.10319	462.26971	-694.32080	352.14993	452.01221	-463.10876	95.10352	179.56549	-679.44482	307.40216	71.17049
857	7.133	-516.39404	254.41318	1403.88672	-674.26990	81.26978	911.04572	-700.04871	397.55972	887.12366	-499.22961	265.50195	862.92236	-733.79712	33.35992	463.45132	-695.62158	352.20892	451.93619	-476.33582	94.79713	174.69620	-679.52197	307.32562	71.17285
858	7.142	-519.62744	254.88974	1404.22327	-677.08728	81.65454	911.51703	-702.25208	397.97614	887.01514	-501.64026	265.34747	863.03162	-741.12183	34.64195	464.63495	-696.89990	352.26758	451.86160	-489.76794	94.34077	169.73648	-679.59058	307.26523	71.18395
859	7.150	-522.83276	255.32564	1404.54346	-679.85583	81.99075	911.95642	-704.45349	398.34189	886.91040	-504.02844	265.19739	863.13507	-748.24878	35.93885	465.82181	-698.15356	352.32513	451.78912	-503.38757	93.73065	164.73376	-679.65015	307.21683	71.20074
860	7.158	-526.01465	255.71558	1404.84924	-682.58948	82.28822	912.37201	-706.64880	398.66516	886.80786	-506.39880	265.03949	863.23547	-755.16187	37.24347	467.00812	-699.38354	352.37894	451.72009	-517.17957	92.96797	159.73048	-679.70142	307.17624	71.21992
861	7.167	-529.17578	256.05515	1405.14111	-685.30212	82.55677	912.77051	-708.83386	398.95682	886.70703	-508.75696	264.86203	863.33423	-761.84717	38.55544	468.18506	-700.59180	352.42480	451.65536	-531.13171	92.05991	154.76352	-679.74463	307.14032	71.23873
862	7.175	-532.31665	256.34122	1405.41956	-688.00549	82.80487	913.15601	-711.00427	399.22787	886.60828	-511.10730	264.65610	863.43195	-768.29419	39.88129	469.34015	-701.78174	352.45969	451.59531	-545.23303	91.01891	149.86316	-679.78174	307.10626	71.25513
863	7.183	-535.43774	256.57245	1405.68604	-690.71008	83.03986	913.53076	-713.15466	399.48773	886.51221	-513.45081	264.41727	863.52979	-774.49902	41.22565	470.46274	-702.95752	352.48325	451.54034	-559.47205	89.86159	145.05423	-679.81348	307.07089	71.26762
864	7.192	-538.53809	256.75015	1405.94226	-693.42493	83.26839	913.89661	-715.28064	399.74390	886.41943	-515.78625	264.14648	863.63013	-780.46729	42.58349	471.54715	-704.12207	352.49710	451.49054	-573.83728	88.60777	140.35785	-679.84180	307.03131	71.27526
865	7.200	-541.61768	256.87848	1406.19116	-696.15784	83.49606	914.25586	-717.37805	400.00098	886.33026	-518.11243	263.84918	863.73657	-786.21216	43.94516	472.58813	-705.27734	352.50339	451.44504	-588.31580	87.27923	135.79196	-679.86743	306.98578	71.27785
866	7.208	-544.67651	256.96304	1406.43604	-698.91492	83.72705	914.60974	-719.44397	400.26004	886.24396	-520.42859	263.53128	863.85181	-791.74805	45.30408	473.57727	-706.42456	352.50415	451.40271	-602.89441	85.89743	131.37276	-679.89063	306.93396	71.27599
867	7.217	-547.71729	257.00864	1406.68005	-701.70129	83.96412	914.95685	-721.47742	400.52081	886.15900	-522.73596	263.19629	863.97638	-797.08936	46.65466	474.50653	-707.56519	352.50079	451.36179	-617.55896	84.48090	127.11707	-679.91064	306.87637	71.27132
868	7.225	-550.74365	257.01736	1406.92505	-704.51965	84.20792	915.29340	-723.47913	400.78412	886.07465	-525.03772	262.84570	864.10950	-802.25146	47.98742	475.37222	-708.70093	352.49377	451.32010	-632.29333	83.04503	123.04350	-679.92651	306.81409	71.26614
869	7.233	-553.75757	256.98865	1407.17114	-707.36731	84.45738	915.61591	-725.45203	401.05206	885.99115	-527.33679	262.48022	864.25031	-807.24854	49.29002	476.17398	-709.83252	352.48328	451.27570	-647.07800	81.60390	119.17142	-679.93726	306.74875	71.26295
870	7.242	-556.75977	256.92044	1407.41748	-710.24182	84.71133	915.92200	-727.39929	401.32550	885.90881	-529.63635	262.10120	864.39807	-812.09302	50.54930	476.91415	-710.96094	352.46957	451.22714	-661.88977	80.16954	115.52051	-679.94312	306.68246	71.26352
871	7.250	-559.75049	256.81061	1407.66174	-713.13953	84.96935	916.20935	-729.32507	401.60214	885.82745	-531.93835	261.71075	864.55048	-816.79541	51.75250	477.59729	-712.08667	352.45273	451.17331	-676.70178	78.74890	112.11172	-679.94507	306.61612	71.26756
872	7.258	-562.73169	256.65649	1407.90002	-716.05725	85.22973	916.47357	-731.23328	401.87762	885.74615	-534.24548	261.31097	864.70380	-821.36328	52.89136	478.22736	-713.21143	352.43210	451.11383	-691.48376	77.34401	108.96557	-679.94482	306.54916	71.27280
873	7.267	-565.70605	256.45508	1408.12610	-718.99329	85.48776	916.70801	-733.13025	402.14798	885.66412	-536.56116	260.90237	864.85394	-825.80151	53.96620	478.80582	-714.33740	352.40720	451.04959	-706.20447	75.95468	106.09836	-679.94458	306.48077	71.27669
874	7.275	-568.67651	256.20386	1408.33252	-721.94568	85.73740	916.90533	-735.02332	402.41141	885.58051	-538.88806	260.48306	864.99780	-830.11426	54.98393	479.33173	-715.46777	352.37814	450.98145	-720.83240	74.58011	103.52101	-679.94556	306.41132	71.27788
875	7.283	-571.64575	255.90103	1408.51233	-724.91443	85.97401	917.05945	-736.91736	402.66644	885.49481	-541.23010	260.04993	865.13306	-834.30518	55.95121	479.80429	-716.60376	352.34619	450.90991	-735.33777	73.21949	101.23967	-679.94946	306.34256	71.27699
876	7.292	-574.61597	255.54564	1408.66187	-727.90100	86.19463	917.16681	-738.81775	402.91028	885.40649	-543.58948	259.60010	865.25812	-838.37939	56.86917	480.22577	-717.74634	352.31311	450.83545	-749.69421	71.87385	99.25547	-679.95679	306.27716	71.27626
877	7.300	-577.58813	255.13818	1408.78040	-730.90857	86.39709	917.22583	-740.72888	403.13934	885.31519	-545.96887	259.13214	865.37152	-842.34326	57.73333	480.60135	-718.89502	352.27979	450.75775	-763.87903	70.54842	97.56454	-679.96753	306.21765	71.27774
878	7.308	-580.56226	254.68132	1408.86951	-733.93884	86.58012	917.23615	-742.65417	403.35068	885.22076	-548.37073	258.64679	865.47321	-846.20288	58.53683	480.93674	-720.04932	352.24585	450.67633	-777.87073	69.25163	96.15910	-679.98096	306.16605	71.28218
879	7.317	-583.53833	254.17859	1408.93225	-736.99426	86.74342	917.19818	-744.59973	403.54205	885.12341	-550.79797	258.14719	865.56537	-849.96338	59.27383	481.23575	-721.20996	352.21106	450.59143	-791.65125	67.99049	95.02803	-679.99512	306.12387	71.28896
880	7.325	-586.51587	253.63239	1408.97131	-740.07629	86.88672	917.11310	-746.57043	403.71173	885.02405	-553.25403	257.63681	865.64984	-853.62744	59.94102	481.49915	-722.37769	352.17484	450.50351	-805.20398	66.76748	94.15632	-680.01001	306.09201	71.29677
881	7.333	-589.49512	253.04269	1408.98730	-743.18420	87.00839	916.98181	-748.56970	403.85815	884.92383	-555.74133	257.11835	865.72632	-857.19458	60.53807	481.72522	-723.55371	352.13562	450.41260	-818.51184	65.58153	93.52557	-680.02515	306.06989	71.30460
882	7.342	-592.47583	252.40686	1408.97974	-746.31677	87.10550	916.80371	-750.60144	403.98044	884.82391	-558.26135	256.59399	865.79279	-860.66333	61.06843	481.91110	-724.74023	352.09125	450.31906	-831.55554	64.43030	93.11741	-680.03955	306.05557	71.31235
883	7.350	-595.45752	251.72044	1408.94775	-749.47180	87.17511	916.57715	-752.66809	404.07816	884.72565	-560.81531	256.06564	865.84741	-864.03271	61.53898	482.05319	-725.94043	352.03918	450.22360	-844.31482	63.31167	92.91541	-680.05444	306.04648	71.32035
884	7.358	-598.44141	250.97961	1408.89136	-752.64734	87.21526	916.30066	-754.77283	404.15033	884.62939	-563.40417	255.53394	865.88971	-867.30420	61.95792	482.14771	-727.15674	351.97699	450.12671	-856.76941	62.22459	92.90315	-680.06958	306.04022	71.32863
885	7.367	-601.42920	250.18303	1408.81116	-755.84290	87.22519	915.97473	-756.91711	404.19519	884.53430	-566.02673	254.99815	865.92120	-870.48267	62.33311	482.19116	-728.39087	351.90329	450.02832	-868.89978	61.16882	93.06433	-680.08594	306.03510	71.33669
886	7.375	-604.42432	249.33191	1408.70752	-759.06018	87.20535	915.60193	-759.10242	404.21161	884.43933	-568.68225	254.45737	865.94531	-873.57520	62.67154	482.18124	-729.64551	351.81866	449.92773	-880.68469	60.14443	93.38348	-680.10327	306.02994	71.34398
887	7.383	-607.43018	248.42877	1408.58130	-762.30090	87.15657	915.18524	-761.32898	404.19913	884.34357	-571.36975	253.91077	865.96545	-876.59131	62.97896	482.11652	-730.92358	351.72424	449.82336	-892.10193	59.15258	93.84354	-680.12134	306.02393	71.35059
888	7.392	-610.45044	247.47729	1408.43420	-765.56824	87.07927	914.72772	-763.59656	404.15717	884.24622	-574.08850	253.35681	865.98334	-879.54053	63.25937	481.99640	-732.22827	351.62003	449.71289	-903.12610	58.19592	94.42344	-680.14014	306.01633	71.35692
889	7.400	-613.48779	246.48267	1408.26807	-768.86462	86.97327	914.23199	-765.90491	404.08389	884.14539	-576.83997	252.79205	865.99847	-882.43091	63.51430	481.82022	-733.56274	351.50519	449.59384	-913.72888	57.27866	95.09808	-680.16016	306.00650	71.36325
890	7.408	-616.54468	245.44955	1408.08386	-772.19153	86.83809	913.70056	-768.25476	403.97693	884.03772	-579.62561	252.21085	866.00879	-885.27051	63.74234	481.58710	-734.92871	351.37967	449.46478	-923.88220	56.40725	95.83915	-680.18262	305.99338	71.36978
891	7.417	-619.62427	244.37967	1407.88062	-775.55090	86.67372	913.13654	-770.64563	403.83569	883.91986	-582.44812	251.60724	866.01105	-888.06543	63.93882	481.29633	-736.32715	351.24420	449.32538	-933.55872	55.59021	96.61592	-680.20654	305.97519	71.37695
892	7.425	-622.72949	243.27199	1407.65613	-778.94641	86.48158	912.54443	-773.07703	403.66251	883.78992	-585.31238	250.97771	866.00146	-890.82153	64.09663	480.94736	-737.75610	351.09891	449.17566	-942.73230	54.83766	97.39494	-680.23169	305.94992	71.38537
893	7.433	-625.86279	242.12589	1407.40796	-782.38220	86.26471	911.92999	-775.54871	403.45984	883.64697	-588.22302	250.32156	865.97699	-893.54517	64.20809	480.53934	-739.21313	350.94299	449.01605	-951.37708	54.16247	98.13807	-680.25854	305.91629	71.39557
894	7.442	-629.02563	240.94315	1407.13452	-785.86511	86.02605	911.29962	-778.05872	403.22845	883.48938	-591.18591	249.63834	865.93481	-896.24341	64.26650	480.07083	-740.69531	350.77567	448.84772	-959.46716	53.57999	98.80273	-680.28711	305.87399	71.40790
895	7.450	-632.21729	239.72729	1406.83606	-789.40198	85.76682	910.65912	-780.60852	402.96857	883.31604	-594.20520	248.92603	865.87231	-898.92383	64.26699	479.54041	-742.20068	350.59668	448.67252	-966.97913	53.10413	99.34683	-680.31689	305.82349	71.42236
896	7.458	-635.43628	238.48099	1406.51392	-792.99817	85.48654	910.01331	-783.20081	402.68066	883.12708	-597.28503	248.18202	865.78827	-901.59302	64.20745	478.94827	-743.72729	350.40601	448.49203	-973.89270	52.74373	99.73397	-680.34692	305.76532	71.43936
897	7.467	-638.68140	237.20454	1406.16931	-796.65979	85.18449	909.36566	-785.83875	402.36328	882.92267	-600.42810	247.40463	865.68311	-904.25830	64.08942	478.29706	-745.27173	350.20233	448.30692	-980.19104	52.50128	99.93607	-680.37573	305.69980	71.46024
898	7.475	-641.95337	235.89658	1405.80310	-800.39099	84.86017	908.71838	-788.52673	402.01346	882.70270	-603.63757	246.59250	865.55841	-906.92651	63.91751	477.59082	-746.83081	349.98267	448.11743	-985.85876	52.37212	99.93451	-680.40283	305.62717	71.48604
899	7.483	-645.25415	234.55557	1405.41663	-804.19446	84.51250	908.07343	-791.26843	401.62906	882.46741	-606.91541	245.74283	865.41595	-909.60376	63.69806	476.83398	-748.40259	349.74347	447.92432	-990.88318	52.34437	99.71882	-680.42749	305.54813	71.51601
900	7.492	-648.58740	233.18073	1405.01172	-808.07288	84.13959	907.43250	-794.06628	401.20969	882.21771	-610.26526	244.85068	865.25800	-912.29468	63.43876	476.03128	-749.98853	349.48138	447.72903	-995.25403	52.40232	99.28359	-680.44946	305.46313	71.54721
901	7.500	-651.95581	231.77274	1404.59009	-812.02893	83.73914	906.79663	-796.91956	400.75482	881.95410	-613.68909	243.90942	865.08685	-915.00317	63.14840	475.18665	-751.59277	349.19366	447.53290	-998.96570	52.53143	98.62514	-680.46899	305.37225	71.57538
902	7.508	-655.36157	230.33380	1404.15173	-816.06384	83.30891	906.16522	-799.82629	400.26242	881.67682	-617.18811	242.91121	864.90424	-917.73315	62.83588	474.30157	-753.22217	348.87909	447.33566	-1002.01770	52.72003	97.74047	-680.48511	305.27573	71.59631
903	7.517	-658.80542	228.86696	1403.69666	-820.18201	82.84702	905.53632	-802.78406	399.72940	881.38696	-620.76355	241.84816	864.71039	-920.48633	62.50892	473.37402	-754.88525	348.53854	447.13574	-1004.41516	52.95813	96.62926	-680.49902	305.17419	71.60769
904	7.525	-662.28687	227.37456	1403.22412	-824.38879	82.35146	904.90759	-805.79065	399.15280	881.08643	-624.41565	240.71432	864.50366	-923.26221	62.17389	472.39905	-756.59131	348.17487	446.93173	-1006.17078	53.23619	95.29668	-680.51001	305.06909	71.61034
905	7.533	-665.80371	225.85837	1402.73364	-828.69177	81.81964	904.27655	-808.84363	398.53012	880.77704	-628.14563	239.50531	864.28192	-926.05664	61.83569	471.37018	-758.35083	347.79102	446.72327	-1007.30676	53.54489	93.75513	-680.51831	304.96219	71.60784
906	7.542	-669.35229	224.32036	1402.22473	-833.09753	81.24896	903.64221	-811.94055	397.85910	880.45947	-631.95398	238.21599	864.04456	-928.86084	61.49722	470.28174	-760.17383	347.38922	446.51129	-1007.85779	53.87560	92.02460	-680.52563	304.85516	71.60521
907	7.550	-672.92554	222.76184	1401.69812	-837.61292	80.63777	903.00653	-815.07825	397.13797	880.13446	-635.84167	236.83948	863.79370	-931.65967	61.15802	469.13144	-762.06836	346.97018	446.29770	-1007.87634	54.22060	90.13338	-680.53320	304.74918	71.60775
908	7.558	-676.51758	221.18233	1401.15503	-842.24377	79.98612	902.37402	-818.25623	396.36545	879.80249	-639.80994	235.36880	863.53339	-934.43042	60.81358	467.92065	-764.04419	346.53168	446.08432	-1007.43835	54.57240	88.12011	-680.54419	304.64545	71.62082
909	7.567	-680.12354	219.58069	1400.59729	-846.99255	79.29498	901.75220	-821.47546	395.54019	879.46289	-643.85974	233.79980	863.26794	-937.14526	60.45611	466.65430	-766.11011	346.06580	445.87210	-1006.64734	54.92198	86.03577	-680.56348	304.54526	71.64924
910	7.575	-683.73877	217.95667	1400.02844	-851.86096	78.56508	901.15161	-824.73694	394.66086	879.11346	-647.99207	232.13275	863.00159	-939.77368	60.07544	465.34256	-768.27441	345.55957	445.66138	-1005.63806	55.25615	83.94480	-680.59595	304.44864	71.69720
911	7.583	-687.36060	216.30875	1399.45459	-856.84656	77.79712	900.58765	-828.04480	393.72766	878.75220	-652.20886	230.37268	862.73804	-942.28613	59.65995	464.00281	-770.54346	344.99759	445.45242	-1004.57239	55.55651	81.92269	-680.64868	304.35413	71.76877
912	7.592	-690.99048	214.63258	1398.88550	-861.93982	76.99358	900.08130	-831.40466	392.74323	878.37817	-656.50867	228.52931	862.48151	-944.65869	59.19714	462.66010	-772.92065	344.36441	445.24533	-1003.63123	55.80175	80.04852	-680.72705	304.26062	71.86880
913	7.600	-694.63086	212.92294	1398.33435	-867.12756	76.15862	899.65698	-834.82214	391.71133	877.99158	-660.88708	226.61684	862.23767	-946.87451	58.67278	461.34665	-775.40771	343.64539	445.03958	-1002.99451	55.97089	78.39419	-680.83618	304.16824	72.00336
914	7.608	-698.28613	211.17523	1397.81445	-872.39148	75.29514	899.34003	-838.30286	390.63467	877.59296	-665.33679	224.65298	862.01422	-948.93213	58.07039	460.10120	-778.00342	342.82938	444.83536	-1002.81384	56.04494	77.01137	-680.98071	304.07758	72.17938
915	7.617	-701.95898	209.38567	1397.33643	-877.70740	74.40250	899.15289	-841.85071	389.51370	877.18341	-669.84778	222.65759	861.82092	-950.85107	57.37382	458.96466	-780.70459	341.91214	444.63501	-1003.17590	56.00940	75.91904	-681.16187	303.98779	72.40378
916	7.625	-705.65234	207.55281	1396.90613	-883.05090	73.47565	899.11157	-845.46741	388.34677	876.76526	-674.40784	220.65062	861.66882	-952.68018	56.57183	457.97165	-783.50659	340.89719	444.44183	-1004.07288	55.86088	75.09895	-681.37915	303.89572	72.68240
917	7.633	-709.36597	205.67767	1396.52527	-888.39734	72.50484	899.22119	-849.15295	387.12961	876.34283	-679.00281	218.64973	861.56763	-954.49854	55.66225	457.14136	-786.40259	339.79449	444.25845	-1005.40637	55.61320	74.50381	-681.62939	303.79712	73.01984
918	7.642	-713.09790	203.76199	1396.19324	-893.72449	71.47710	899.47418	-852.90369	385.85577	875.92145	-683.61804	216.66727	861.52246	-956.40674	54.65518	456.47354	-789.38574	338.61902	444.08603	-1007.02527	55.29686	74.07385	-681.90747	303.68842	73.41969
919	7.650	-716.84424	201.80742	1395.90918	-899.01331	70.37958	899.85291	-856.71448	384.51843	875.50684	-688.23669	214.70749	861.53247	-958.51123	53.57372	455.95200	-792.44971	337.38867	443.92438	-1008.77332	54.95268	73.75254	-682.20898	303.56766	73.88446
920	7.658	-720.60205	199.81656	1395.67358	-904.24841	69.20265	900.33618	-860.57849	383.11279	875.10529	-692.84436	212.76630	861.59143	-960.89795	52.45031	455.55371	-795.58911	336.12143	443.77225	-1010.52209	54.62345	73.49794	-682.52979	303.43466	74.41440
921	7.667	-724.37012	197.79395	1395.48706	-909.41809	67.94064	900.90540	-864.48865	381.63751	874.72278	-697.42786	210.83391	861.69037	-963.61230	51.31944	455.25903	-798.80200	334.83289	443.62866	-1012.18835	54.34456	73.28747	-682.86694	303.29221	75.00740
922	7.675	-728.14795	195.74561	1395.34937	-914.51526	66.59163	901.54724	-868.43591	380.09409	874.36475	-701.97839	208.89825	861.81952	-966.65405	50.21021	455.05692	-802.08740	333.53519	443.49548	-1013.73328	54.13705	73.11407	-683.21777	303.14670	75.66092
923	7.683	-731.93433	193.67778	1395.26038	-919.53650	65.15778	902.25299	-872.40808	378.48535	874.03723	-706.49109	206.94733	861.97070	-969.98486	49.14186	454.94409	-805.44678	332.23712	443.37860	-1015.14954	54.00739	72.97729	-683.58032	303.00696	76.37464
924	7.692	-735.72803	191.59628	1395.22070	-924.48059	63.64565	903.01617	-876.39392	376.81433	873.74719	-710.96594	204.96988	862.13873	-973.54199	48.12369	454.91812	-808.88354	330.94464	443.28534	-1016.44202	53.95208	72.87583	-683.95483	302.88177	77.15198
925	7.700	-739.52563	189.50696	1395.23132	-929.35168	62.06574	903.82965	-880.38513	375.08499	873.50323	-715.40588	202.95616	862.32281	-977.25195	47.15800	454.97079	-812.40381	329.66162	443.22235	-1017.61414	53.96070	72.80597	-684.34448	302.77881	77.99977
926	7.708	-743.32446	187.41666	1395.29272	-934.15662	60.43125	904.68365	-884.37732	373.30331	873.31482	-719.81580	200.89902	862.52698	-981.04272	46.24221	455.08688	-816.01367	328.39142	443.19656	-1018.66833	54.01706	72.76353	-684.75781	302.70300	78.92583
927	7.717	-747.12207	185.33305	1395.40503	-938.90295	58.75563	905.56598	-888.36902	371.47705	873.19189	-724.20081	198.79424	862.75854	-984.84766	45.36785	455.24878	-819.71606	327.13846	443.21582	-1019.60706	54.10212	72.74468	-685.20923	302.65338	79.93575
928	7.725	-750.91528	183.26248	1395.56909	-943.59973	57.05023	906.46295	-892.35803	369.61374	873.14270	-728.56580	196.64140	863.02502	-988.60693	44.51949	455.44214	-823.51147	325.90765	443.28790	-1020.43323	54.19757	72.74557	-685.71362	302.62234	81.03249
929	7.733	-754.70215	181.20837	1395.78650	-948.25427	55.32462	907.36060	-896.34021	367.71957	873.17230	-732.91370	194.44516	863.33252	-992.26855	43.67578	455.65820	-827.39819	324.70450	443.41916	-1021.14929	54.28823	72.76256	-686.28467	302.59927	82.21734
930	7.742	-758.47949	179.17133	1396.05737	-952.86975	53.58804	908.24573	-900.31067	365.80057	873.28430	-737.24622	192.21521	863.68542	-995.78760	42.81205	455.89075	-831.37720	323.53665	443.61392	-1021.75793	54.36399	72.79184	-686.93481	302.57443	83.49039
931	7.750	-762.24414	177.15001	1396.37903	-957.44788	51.84921	909.10773	-904.26575	363.86456	873.48254	-741.56262	189.96552	864.08691	-999.12720	41.90430	456.13132	-835.45020	322.41537	443.87500	-1022.26062	54.42036	72.82900	-687.67236	302.54352	84.85226
932	7.758	-765.99268	175.14153	1396.74573	-961.98767	50.11407	909.93976	-908.20544	361.92136	873.77136	-745.86292	187.71242	864.53766	-1002.26489	40.93417	456.36777	-839.61914	321.35345	444.20404	-1022.66174	54.45653	72.86897	-688.50073	302.50989	86.30549
933	7.767	-769.72119	173.14142	1397.15015	-966.48694	48.38369	910.73730	-912.13367	359.98038	874.15198	-750.14514	185.47313	865.03564	-1005.19409	39.89264	456.58728	-843.88599	320.35992	444.59796	-1022.96863	54.47336	72.90631	-689.41968	302.48102	87.85289
934	7.775	-773.42358	171.14447	1397.58447	-970.94250	46.65388	911.49628	-916.05750	358.04785	874.61969	-754.40833	183.26585	865.57611	-1007.92236	38.78114	456.77991	-848.25366	319.43674	445.04578	-1023.19324	54.47236	72.93590	-690.42773	302.46420	89.49580
935	7.783	-777.09326	169.14575	1398.03967	-975.35046	44.91615	912.21301	-919.98572	356.12640	875.16425	-758.65051	181.11011	866.15198	-1010.46924	37.60887	456.94031	-852.72729	318.58252	445.53116	-1023.35071	54.45467	72.95360	-691.52197	302.46658	91.23424
936	7.792	-780.72388	167.14182	1398.50586	-979.70667	43.16143	912.88562	-923.92615	354.21521	875.77094	-762.86975	179.02509	866.75244	-1012.86084	36.38843	457.06747	-857.31445	317.79810	446.03751	-1023.45740	54.42030	72.95602	-692.69556	302.49744	93.06741
937	7.800	-784.31104	165.13107	1398.97375	-984.00574	41.38518	913.51434	-927.88464	352.31073	876.42206	-767.06384	177.02733	867.36310	-1015.12866	35.13321	457.16257	-862.02466	317.08804	446.54895	-1023.52771	54.36794	72.94112	-693.94067	302.56631	94.99316
938	7.808	-787.85254	163.11426	1399.43384	-988.24036	39.58841	914.09985	-931.86414	350.40872	877.09784	-771.22986	175.12888	867.96710	-1017.30371	33.85669	457.22684	-866.86914	316.45865	447.04919	-1023.57361	54.29538	72.90962	-695.25024	302.67831	97.00658
939	7.817	-791.34668	161.09389	1399.87573	-992.40173	37.77353	914.64288	-935.86511	348.50647	877.77966	-775.36389	173.33652	868.54742	-1019.41260	32.57106	457.26086	-871.86011	315.91626	447.52325	-1023.60486	54.20069	72.86441	-696.62036	302.83258	99.09961
940	7.825	-794.79297	159.07294	1400.29077	-996.48401	35.94106	915.14349	-939.88635	346.60385	878.45105	-779.45959	171.65134	869.08838	-1021.47168	31.28508	457.26578	-877.01050	315.46765	447.95972	-1023.62781	54.08311	72.80838	-698.05371	303.02350	101.26180
941	7.833	-798.19043	157.05379	1400.67249	-1000.48376	34.08900	915.60193	-943.92444	344.70325	879.09827	-783.51086	170.06805	869.57605	-1023.48633	30.00281	457.24384	-882.33203	315.12115	448.35199	-1023.64685	53.94366	72.74273	-699.55640	303.24149	103.48114
942	7.842	-801.53955	155.03809	1401.01709	-1004.40002	32.21432	916.01837	-947.97131	342.80927	879.71130	-787.51062	168.57558	869.99982	-1025.45142	28.72484	457.19748	-887.83691	314.88794	448.69855	-1023.66492	53.78624	72.66660	-701.13599	303.47430	105.74719
943	7.850	-804.84277	153.02652	1401.32263	-1008.23401	30.31696	916.39221	-952.01550	340.92773	880.28394	-791.45300	167.15912	870.35352	-1027.35669	27.45142	457.12790	-893.53711	314.78015	449.00101	-1023.68372	53.61795	72.57793	-702.80127	303.71191	108.05637
944	7.858	-808.10303	151.01907	1401.58765	-1011.98938	28.40221	916.72144	-956.04236	339.06528	880.81299	-795.33044	165.80231	870.63531	-1029.18994	26.18473	457.03464	-899.44604	314.80542	449.25836	-1023.70325	53.44724	72.47476	-704.56055	303.95074	110.41623
945	7.867	-811.32471	149.01683	1401.81165	-1015.66809	26.47844	917.00385	-960.03381	337.22839	881.29620	-799.13513	164.48747	870.84576	-1030.94189	24.92857	456.91589	-905.57666	314.96362	449.46506	-1023.72253	53.28106	72.35620	-706.42603	304.19528	112.84579
946	7.875	-814.51294	147.02388	1401.99438	-1019.27307	24.55652	917.23773	-963.97131	335.42294	881.73157	-802.85901	163.19600	870.98682	-1032.60742	23.68704	456.76981	-911.94043	315.24887	449.61655	-1023.74060	53.12303	72.22291	-708.41235	304.45557	115.37062
947	7.883	-817.67114	145.04585	1402.13757	-1022.80481	22.65108	917.42194	-967.83508	333.65414	882.11713	-806.49426	161.91022	871.06201	-1034.18457	22.46313	456.59573	-918.54272	315.65054	449.71417	-1023.75623	52.97351	72.07723	-710.54053	304.73834	118.01328
948	7.892	-820.80225	143.08707	1402.24438	-1026.26135	20.77854	917.55621	-971.60510	331.92719	882.45190	-810.03479	160.61681	871.07593	-1035.67480	21.25727	456.39511	-925.38354	316.15039	449.76285	-1023.76868	52.83125	71.92280	-712.83667	305.03882	120.78440
949	7.900	-823.91016	141.14964	1402.31958	-1029.64148	18.95387	917.64185	-975.26331	330.24762	882.73529	-813.47449	159.30869	871.03290	-1037.08105	20.06732	456.17197	-932.45679	316.72290	449.76813	-1023.77747	52.69503	71.76343	-715.33032	305.34158	123.68078
950	7.908	-826.99829	139.23514	1402.36951	-1032.94373	17.18932	917.68262	-978.79651	328.62128	882.96753	-816.80896	157.98462	870.93701	-1038.40771	18.89030	455.93219	-939.74927	317.34003	449.73709	-1023.78162	52.56442	71.60240	-718.05273	305.62662	126.68823
951	7.917	-830.06836	137.34639	1402.40173	-1036.16614	15.49359	917.68378	-982.19446	327.05469	883.15125	-820.03528	156.64902	870.79175	-1039.65771	17.72416	455.68213	-947.23853	317.97198	449.67932	-1023.78137	52.43970	71.44221	-721.03296	305.87360	129.78435
952	7.925	-833.12158	135.48654	1402.42493	-1039.30627	13.87185	917.65167	-985.45520	325.55453	883.29242	-823.15247	155.31143	870.60059	-1040.83423	16.56882	455.42758	-954.89722	318.58606	449.60638	-1023.77747	52.32099	71.28487	-724.29736	306.06296	132.94052
953	7.933	-836.15918	133.65654	1402.44788	-1042.36023	12.32658	917.59332	-988.58313	324.12515	883.39966	-826.16174	153.98505	870.36792	-1041.94019	15.42758	455.17374	-962.69312	319.15106	449.53339	-1023.77136	52.20778	71.13232	-727.87134	306.17490	136.12154
954	7.942	-839.18311	131.85442	1402.47998	-1045.32190	10.85773	917.51563	-991.58923	322.76733	883.48358	-829.06775	152.68539	870.10010	-1042.97998	14.30839	454.92551	-970.58984	319.64343	449.48123	-1023.76575	52.09895	70.98680	-731.77954	306.18967	139.28317
955	7.950	-842.19629	130.07712	1402.53186	-1048.18713	9.46213	917.42480	-994.48865	321.47995	883.55847	-831.87659	151.42975	869.80591	-1043.95850	13.22373	454.68665	-978.54663	320.05026	449.47778	-1023.76086	51.99334	70.85133	-736.04858	306.09109	142.37288
956	7.958	-845.20068	128.32274	1402.61389	-1050.95251	8.13321	917.32629	-997.30042	320.26062	883.64319	-834.59827	150.23503	869.49646	-1044.88013	12.18917	454.45874	-986.51904	320.36884	449.55612	-1023.75574	51.89049	70.72994	-740.70532	305.87006	145.33371
957	7.967	-848.19800	126.59042	1402.73523	-1053.61560	6.86193	917.22430	-1000.04602	319.10553	883.76019	-837.24377	149.11502	869.18573	-1045.74585	11.22093	454.24207	-994.46069	320.60297	449.74841	-1023.74670	51.79115	70.62633	-745.77417	305.52560	148.10803
958	7.975	-851.18921	124.87933	1402.90308	-1056.17493	5.63775	917.12183	-1002.74524	318.00958	883.93329	-839.82532	148.07883	868.88953	-1046.55713	10.33267	454.03778	-1002.32642	320.75980	450.08044	-1023.73083	51.69743	70.54208	-751.27490	305.06335	150.64099
959	7.983	-854.17163	123.18988	1403.12195	-1058.63074	4.44970	917.02106	-1005.41541	316.96759	884.18445	-842.35364	147.13078	868.62427	-1047.31763	9.53353	453.84918	-1010.07593	320.84885	450.56976	-1023.70593	51.61249	70.47581	-757.21973	304.49246	152.88275
960	7.992	-857.13989	121.52531	1403.39258	-1060.98279	3.28827	916.92480	-1008.07019	315.97491	884.53064	-844.83850	146.27219	868.40491	-1048.03442	8.82826	453.68143	-1017.67871	320.87872	451.22333	-1023.67151	51.53976	70.42378	-763.61499	303.82440	154.78961
961	8.000	-860.08765	119.89223	1403.71179	-1063.23157	2.14690	916.83582	-1010.71838	315.02747	884.98157	-847.28479	145.50398	868.24371	-1048.71655	8.21752	453.53979	-1025.11621	320.85370	452.03644	-1023.62903	51.48209	70.38141	-770.46313	303.07349	156.32477
962	8.008	-863.00586	118.29959	1404.07458	-1065.37927	1.02203	916.75586	-1013.36658	314.12128	885.53937	-849.69495	144.82738	868.14911	-1049.37451	7.69740	453.42725	-1032.38013	320.77454	452.99524	-1023.58069	51.44124	70.34466	-777.76294	302.25653	157.45926
963	8.017	-865.88647	116.75555	1404.47412	-1067.42712	-0.08741	916.68542	-1016.01746	313.25293	886.19861	-852.06799	144.24231	868.12433	-1050.02002	7.25923	453.34360	-1039.47144	320.63788	454.07843	-1023.53064	51.41773	70.31112	-785.50952	301.39172	158.17317
964	8.025	-868.72241	115.26381	1404.90161	-1069.37854	-1.18006	916.62305	-1018.66956	312.42035	886.94788	-854.40051	143.74748	868.16797	-1050.66309	6.89000	453.28528	-1046.39673	320.43555	455.25766	-1023.48303	51.41039	70.28061	-793.69458	300.49951	158.45624
965	8.033	-871.50903	113.82362	1405.34656	-1071.23596	-2.25258	916.56628	-1021.31848	311.62152	887.77057	-856.68835	143.34167	868.27570	-1051.31250	6.57353	453.24588	-1053.16431	320.15921	456.50272	-1023.44202	51.41538	70.25522	-802.30933	299.60208	158.30731
966	8.042	-874.24365	112.43275	1405.79736	-1073.00208	-3.30079	916.51215	-1023.95911	310.85345	888.64563	-858.92639	143.02341	868.43951	-1051.97363	6.29267	453.21765	-1059.78076	319.80524	457.78708	-1023.40833	51.42646	70.23786	-811.34497	298.72177	157.73236
967	8.050	-876.92603	111.08850	1406.24316	-1074.68225	-4.32069	916.45813	-1026.58411	310.11285	889.54913	-861.11121	142.78958	868.64716	-1052.64966	6.03199	453.19370	-1066.25073	319.37427	459.08856	-1023.38098	51.43696	70.23079	-820.79248	297.87906	156.74112
968	8.058	-879.55713	109.78790	1406.67407	-1076.28308	-5.30875	916.40149	-1029.18591	309.39700	890.45721	-863.23987	142.63460	868.88367	-1053.34131	5.78009	453.16913	-1072.57642	318.86844	460.38742	-1023.35681	51.44144	70.23478	-830.64380	297.09250	155.34515
969	8.067	-882.13892	108.52908	1407.08411	-1077.81262	-6.26229	916.33960	-1031.75623	308.70490	891.34827	-865.31140	142.55038	869.13361	-1054.04517	5.52989	453.14114	-1078.75952	318.28961	461.66534	-1023.33289	51.43606	70.24888	-840.88989	296.38043	153.55992
970	8.075	-884.67383	107.31131	1407.47131	-1079.28015	-7.17949	916.26990	-1034.28552	308.03729	892.20477	-867.32605	142.52722	869.38184	-1054.75732	5.27723	453.10880	-1084.80176	317.64050	462.90637	-1023.30603	51.41859	70.27092	-851.51978	295.76239	151.40807
971	8.083	-887.16479	106.13382	1407.83594	-1080.69617	-8.05930	916.19006	-1036.76794	307.39566	893.01245	-869.28699	142.55453	869.61414	-1055.47266	5.01943	453.07242	-1090.70581	316.92703	464.09891	-1023.27307	51.38811	70.29883	-862.52246	295.25742	148.92043
972	8.092	-889.61523	104.99612	1408.17773	-1082.07263	-8.90118	916.09845	-1039.19812	306.78079	893.76007	-871.19714	142.62048	869.81799	-1056.18628	4.75506	453.03253	-1096.47314	316.15918	465.23572	-1023.23230	51.34483	70.33118	-873.88501	294.88196	146.13416
973	8.100	-892.03003	103.89884	1408.49536	-1083.42053	-9.70533	915.99506	-1041.57532	306.19217	894.43958	-873.06238	142.71182	869.98389	-1056.89307	4.48456	452.98804	-1102.10352	315.34998	466.31293	-1023.18201	51.28987	70.36678	-885.59521	294.64859	143.09071
974	8.108	-894.41406	102.84355	1408.78894	-1084.75134	-10.47287	915.88171	-1043.89954	305.62857	895.04688	-874.88831	142.81523	870.10596	-1057.58691	4.21009	452.93555	-1107.59424	314.51450	467.32980	-1023.12097	51.22453	70.40436	-897.64380	294.56506	139.83508
975	8.117	-896.77344	101.83190	1409.05920	-1086.07458	-11.20545	915.76166	-1046.17590	305.08868	895.58215	-876.68054	142.91878	870.18329	-1058.26318	3.93371	452.87195	-1112.94141	313.66986	468.28976	-1023.04773	51.15039	70.44236	-910.01978	294.63333	136.41508
976	8.125	-899.11279	100.86514	1409.30737	-1087.39709	-11.90479	915.63843	-1048.41125	304.57135	896.04962	-878.44446	143.01321	870.21985	-1058.91846	3.65571	452.79672	-1118.14160	312.83496	469.19971	-1022.96301	51.06999	70.47841	-922.71094	294.84976	132.87990
977	8.133	-901.43384	99.94427	1409.53528	-1088.72571	-12.57260	915.51489	-1050.61316	304.07590	896.45581	-880.18518	143.09317	870.22418	-1059.55322	3.37579	452.71179	-1123.19263	312.02856	470.06793	-1022.86853	50.98680	70.50941	-935.69897	295.20633	129.27930
978	8.142	-903.73633	99.07132	1409.74316	-1090.06433	-13.21078	915.39307	-1052.79016	303.60120	896.80725	-881.90759	143.15750	870.20685	-1060.17017	3.09690	452.61911	-1128.09668	311.26544	470.90109	-1022.76721	50.90464	70.53216	-948.96167	295.69238	125.66287
979	8.150	-906.01855	98.25064	1409.92896	-1091.41443	-13.82113	915.27472	-1054.94983	303.14508	897.10785	-883.61829	143.20770	870.17841	-1060.77393	2.82713	452.51950	-1132.86084	310.55399	471.70221	-1022.66345	50.82779	70.54340	-962.47412	296.29556	122.07825
980	8.158	-908.27905	97.48860	1410.08972	-1092.77673	-14.40472	915.16187	-1057.09802	302.70508	897.36023	-885.32410	143.24654	870.14886	-1061.36914	2.57560	452.41464	-1137.49487	309.89755	472.47235	-1022.56287	50.76094	70.53982	-976.20752	297.00189	118.56992
981	8.167	-910.52100	96.79068	1410.22522	-1094.15027	-14.96186	915.05652	-1059.23987	302.27945	897.56793	-887.03040	143.27776	870.12628	-1061.96167	2.34718	452.30872	-1142.01099	309.29614	473.21304	-1022.47058	50.70805	70.51948	-990.13184	297.79694	115.17977
982	8.175	-912.74878	96.15888	1410.33862	-1095.53259	-15.49277	914.95972	-1061.37976	301.86743	897.73627	-888.74133	143.30594	870.11597	-1062.55811	2.14181	452.20685	-1146.42285	308.74515	473.92612	-1022.39026	50.67135	70.48371	-1004.21265	298.66797	111.94881
983	8.183	-914.96631	95.59260	1410.43396	-1096.92224	-15.99849	914.87042	-1063.51892	301.46838	897.87061	-890.45837	143.33514	870.11987	-1063.16431	1.95707	452.11279	-1150.74512	308.23492	474.61395	-1022.32458	50.65141	70.43720	-1018.41162	299.60483	108.91884
984	8.192	-917.17554	95.09074	1410.51355	-1098.31799	-16.48049	914.78491	-1065.65808	301.08105	897.97540	-892.18298	143.36771	870.13715	-1063.78564	1.79067	452.02832	-1154.99146	307.75317	475.28146	-1022.27478	50.64793	70.38557	-1032.68848	300.59979	106.13251
985	8.200	-919.37622	94.65311	1410.57910	-1099.71716	-16.94018	914.69806	-1067.79675	300.70349	898.05457	-893.91614	143.40437	870.16528	-1064.42651	1.64136	451.95276	-1159.17432	307.28766	475.93719	-1022.24182	50.66037	70.33332	-1047.00098	301.64688	103.62942
986	8.208	-921.56641	94.28014	1410.63318	-1101.11780	-17.37968	914.60577	-1069.93420	300.33353	898.11194	-895.65759	143.44507	870.20032	-1065.08838	1.50889	451.88287	-1163.30420	306.82687	476.59155	-1022.22449	50.68829	70.28397	-1061.30688	302.74020	101.44004
987	8.217	-923.74438	93.97174	1410.67847	-1102.51746	-17.80180	914.50641	-1072.07117	299.96951	898.15131	-897.40662	143.48997	870.23669	-1065.77075	1.39369	451.81406	-1167.38867	306.35928	477.25354	-1022.22229	50.73133	70.24106	-1075.56543	303.87363	99.58195
988	8.225	-925.91016	93.72554	1410.71814	-1103.91394	-18.20803	914.39954	-1074.20935	299.61102	898.17627	-899.16296	143.54025	870.26868	-1066.47217	1.29632	451.74307	-1171.43213	305.87350	477.92822	-1022.23450	50.78885	70.20808	-1089.73804	305.04102	98.06196
989	8.233	-928.06592	93.53658	1410.75549	-1105.30774	-18.59771	914.28522	-1076.35242	299.25894	898.19104	-900.92517	143.59808	870.29144	-1067.18970	1.21673	451.66968	-1175.43384	305.35950	478.61673	-1022.26013	50.85972	70.18750	-1103.78735	306.23618	96.88109
990	8.242	-930.21558	93.39844	1410.79382	-1106.70056	-18.97004	914.16400	-1078.50427	298.91449	898.19965	-902.69275	143.66628	870.30139	-1067.91943	1.15394	451.59506	-1179.39160	304.81064	479.31866	-1022.29919	50.94223	70.18031	-1117.67798	307.45099	96.03651
991	8.250	-932.36182	93.30588	1410.83496	-1108.09143	-19.32612	914.03735	-1080.67102	298.57843	898.20398	-904.46497	143.74844	870.29614	-1068.65698	1.10638	451.51932	-1183.29980	304.22717	480.03397	-1022.34973	51.03419	70.18606	-1131.37744	308.67429	95.51954
992	8.258	-934.50562	93.25671	1410.87793	-1109.47839	-19.66864	913.90747	-1082.85803	298.25162	898.20331	-906.24329	143.84982	870.27441	-1069.39795	1.07173	451.44116	-1187.15381	303.61621	480.76245	-1022.40857	51.13270	70.20339	-1144.85669	309.89221	95.31400
993	8.267	-936.64722	93.25172	1410.91956	-1110.85999	-20.00040	913.77655	-1085.07019	297.93646	898.19562	-908.03088	143.97797	870.23676	-1070.13794	1.04676	451.36047	-1190.94922	302.98880	481.50198	-1022.47034	51.23327	70.23125	-1158.08984	311.08978	95.39841
994	8.275	-938.78662	93.29245	1410.95691	-1112.23474	-20.32275	913.64661	-1087.31238	297.63660	898.17957	-909.83167	144.14195	870.18530	-1070.87427	1.02838	451.27939	-1194.68286	302.35703	482.24789	-1022.52991	51.33022	70.26878	-1171.05811	312.25253	95.75064
995	8.283	-940.92456	93.37883	1410.98804	-1113.60291	-20.63456	913.51910	-1089.58972	297.35532	898.15515	-911.65002	144.35054	870.12311	-1071.60449	1.01464	451.20056	-1198.35156	301.73254	482.99493	-1022.58215	51.41901	70.31398	-1183.74634	313.36710	96.34993
996	8.292	-943.06128	93.50894	1411.01245	-1114.96545	-20.93337	913.39526	-1091.90613	297.09485	898.12512	-913.49011	144.61053	870.05389	-1072.32837	1.00490	451.12543	-1201.95337	301.12622	483.73993	-1022.62463	51.49785	70.36413	-1196.14258	314.42014	97.17358
997	8.300	-945.19556	93.68059	1411.03076	-1116.32434	-21.21762	913.27667	-1094.26648	296.85620	898.09375	-915.35583	144.92543	869.98285	-1073.04761	0.99976	451.05396	-1205.48950	300.54730	484.48175	-1022.65637	51.56768	70.41773	-1208.23584	315.39755	98.19373
998	8.308	-947.32715	93.89268	1411.04358	-1117.68567	-21.48809	913.16461	-1096.67468	296.63901	898.06476	-917.25134	145.29568	869.91547	-1073.76587	1.00050	450.98560	-1208.96582	300.00211	485.21960	-1022.67834	51.63169	70.47472	-1220.01147	316.28680	99.37875
999	8.317	-949.45703	94.14543	1411.05103	-1119.05530	-21.74746	913.05896	-1099.13269	296.44034	898.03967	-919.18030	145.71994	869.85651	-1074.48950	1.00873	450.92099	-1212.39136	299.49594	485.95258	-1022.69275	51.69422	70.53487	-1231.45020	317.08069	100.69687
1000	8.325	-951.58765	94.44015	1411.05237	-1120.43884	-21.99913	912.95789	-1101.64270	296.25549	898.01813	-921.14539	146.19560	869.80786	-1075.22583	1.02670	450.86102	-1215.77515	299.03531	486.68008	-1022.70422	51.75919	70.59657	-1242.52808	317.77826	102.11740
1001	8.333	-953.72095	94.77832	1411.04614	-1121.84265	-22.24524	912.85767	-1104.20569	296.07953	897.99890	-923.14783	146.71786	869.76776	-1075.98120	1.05655	450.80597	-1219.12378	298.62689	487.40155	-1022.71790	51.82873	70.65686	-1253.21973	318.38120	103.60889
1002	8.342	-955.85938	95.16046	1411.03137	-1123.27332	-22.48437	912.75403	-1106.82092	295.90964	897.98120	-925.18787	147.27896	869.73236	-1076.76099	1.09887	450.75519	-1222.44507	298.27216	488.11386	-1022.73889	51.90337	70.71311	-1263.50464	318.89029	105.13866
1003	8.350	-958.00488	95.58554	1411.00623	-1124.73572	-22.71074	912.64325	-1109.48621	295.74597	897.96429	-927.26575	147.87024	869.69788	-1077.56909	1.15274	450.70718	-1225.74756	297.96448	488.80902	-1022.77136	51.98327	70.76435	-1273.36597	319.30505	106.67659
1004	8.358	-960.15918	96.05189	1410.96826	-1126.23157	-22.91471	912.52374	-1112.19739	295.59140	897.94794	-929.38293	148.48561	869.66095	-1078.40869	1.21669	450.65988	-1229.04028	297.69360	489.47571	-1022.81702	52.06895	70.81123	-1282.79150	319.62561	108.19789
1005	8.367	-962.32373	96.55824	1410.91504	-1127.75720	-23.08297	912.39587	-1114.94861	295.45044	897.93207	-931.54163	149.12195	869.61768	-1079.27954	1.29103	450.61063	-1232.33130	297.45160	490.10300	-1022.87488	52.16133	70.85538	-1291.77124	319.85419	109.68124
1006	8.375	-964.49976	97.10393	1410.84497	-1129.30286	-23.19893	912.25983	-1117.73621	295.32739	897.91565	-933.74329	149.77751	869.56366	-1080.17871	1.38155	450.55585	-1235.62646	297.23334	490.68231	-1022.94128	52.26119	70.89907	-1300.29590	319.99472	111.10587
1007	8.383	-966.68823	97.68755	1410.75781	-1130.86096	-23.24940	912.11462	-1120.55725	295.22491	897.89545	-935.98865	150.45114	869.49609	-1081.09888	1.50090	450.49194	-1238.93042	297.03458	491.20688	-1023.01111	52.36896	70.94469	-1308.35767	320.05136	112.45050
1008	8.392	-968.88965	98.30608	1410.65271	-1132.43494	-23.23518	911.95966	-1123.41125	295.14435	897.86627	-938.27869	151.14262	869.41364	-1082.03125	1.66311	450.41690	-1242.24536	296.85178	491.67123	-1023.07947	52.48495	70.99403	-1315.95142	320.02695	113.69500
1009	8.400	-971.10376	98.95583	1410.52893	-1134.03748	-23.17150	911.79663	-1126.29773	295.08716	897.82251	-940.61462	151.85298	869.31647	-1082.97266	1.87508	450.33154	-1245.57080	296.68335	492.06998	-1023.14246	52.60924	71.04767	-1323.07642	319.92398	114.82286
1010	8.408	-973.33130	99.63374	1410.38525	-1135.68469	-23.07606	911.62817	-1129.21790	295.05603	897.75842	-942.99792	152.58334	869.20593	-1083.92651	2.13495	450.23938	-1248.90161	296.52930	492.39618	-1023.19836	52.74129	71.10464	-1329.73975	319.74689	115.82263
1011	8.417	-975.57349	100.33759	1410.22107	-1137.38782	-22.96000	911.45569	-1132.17346	295.05356	897.66785	-945.42737	153.33318	869.08405	-1084.89966	2.43556	450.14554	-1252.23120	296.38895	492.64111	-1023.24670	52.87982	71.16335	-1335.95581	319.50272	116.68810
1012	8.425	-977.83350	101.06580	1410.03552	-1139.15247	-22.82858	911.27954	-1135.16711	295.08087	897.54388	-947.90247	154.10043	868.95227	-1085.89917	2.76641	450.05536	-1255.55054	296.25882	492.79575	-1023.28772	53.02298	71.22211	-1341.74683	319.20071	117.41829
1013	8.433	-980.11475	101.81688	1409.82800	-1140.98157	-22.68412	911.10016	-1138.20081	295.13739	897.38013	-950.42200	154.88345	868.81183	-1086.93457	3.11395	449.97324	-1258.85010	296.13263	492.85291	-1023.32336	53.16875	71.27860	-1347.14795	318.85275	118.01835
1014	8.442	-982.41968	102.58858	1409.59778	-1142.87585	-22.52774	910.91779	-1141.27600	295.22186	897.17230	-952.98645	155.68161	868.66388	-1088.01611	3.46289	449.90210	-1262.12061	296.00323	492.80972	-1023.35608	53.31580	71.32937	-1352.20850	318.47247	118.50175
1015	8.450	-984.74927	103.37791	1409.34485	-1144.83191	-22.35967	910.73273	-1144.39197	295.33334	896.91962	-955.59558	156.49452	868.50861	-1089.15063	3.79933	449.84357	-1265.35522	295.86444	492.66885	-1023.39026	53.46429	71.37054	-1356.99390	318.07242	118.89152
1016	8.458	-987.10229	104.18154	1409.07056	-1146.84558	-22.17956	910.54510	-1147.54675	295.47131	896.62439	-958.25061	157.32170	868.34509	-1090.33960	4.11331	449.79877	-1268.54956	295.71194	492.43839	-1023.42908	53.61589	71.39881	-1361.58472	317.66183	119.21731
1017	8.467	-989.47681	104.99612	1408.77734	-1148.90955	-21.98701	910.35449	-1150.73840	295.63611	896.29150	-960.95007	158.16289	868.17261	-1091.57739	4.39932	449.76797	-1271.70337	295.54303	492.13010	-1023.47546	53.77332	71.41193	-1366.07397	317.24670	119.51105
1018	8.475	-991.87109	105.81767	1408.46912	-1151.01379	-21.78248	910.16034	-1153.96130	295.82727	895.92767	-963.68835	159.01762	867.99231	-1092.85425	4.65672	449.74915	-1274.81909	295.35651	491.75781	-1023.53186	53.93921	71.40913
1019	8.483	-994.28125	106.64205	1408.15063	-1153.14612	-21.56818	909.96283	-1157.20764	296.04095	895.54163	-966.45593	159.88428	867.80664	-1094.15747	4.88992	449.73871	-1277.90552	295.15442	491.33862	-1023.59753	54.11411	71.39224
1020	8.492	-996.70068	107.46674	1407.82703	-1155.29285	-21.34835	909.76324	-1160.46716	296.26794	895.14398	-969.23865	160.75835	867.61841	-1095.47363	5.10874	449.73270	-1280.97607	294.94318	490.89423	-1023.66907	54.29490	71.36683
1021	8.500
1022	8.508
1023	8.517
1024	8.525
1025	8.533
1026	8.542
1027	8.550
1028	8.558
1029	8.567
1030	8.575
1031	8.583
1032	8.592
1033	8.600
1034	8.608
1035	8.617
1036	8.625
1037	8.633
1038	8.642
1039	8.650
1040	8.658
1041	8.667
1042	8.675
1043	8.683
1044	8.692
1045	8.700
1046	8.708
1047	8.717
1048	8.725
1049	8.733
1050	8.742
1051	8.750
1052	8.758
1053	8.767
1054	8.775
1055	8.783
1056	8.792
1057	8.800
1058	8.808
1059	8.817
1060	8.825
1061	8.833
1062	8.842
1063	8.850
1064	8.858
1065	8.867
1066	8.875
1067	8.883
1068	8.892
1069	8.900
1070	8.908
1071	8.917
1072	8.925
1073	8.933
1074	8.942
1075	8.950
1076	8.958
1077	8.967
1078	8.975
1079	8.983
1080	8.992
1081	9.000
1082	9.008
1083	9.017
1084	9.025
1085	9.033
1086	9.042
1087	9.050
1088	9.058
1089	9.067
1090	9.075
1091	9.083
1092	9.092
1093	9.100
1094	9.108
1095	9.117
1096	9.125
1097	9.133
1098	9.142
1099	9.150
1100	9.158
1101	9.167
1102	9.175
1103	9.183
1104	9.192
1105	9.200
1106	9.208
1107	9.217
1108	9.225
1109	9.233
1110	9.242
1111	9.250
1112	9.258
1113	9.267
1114	9.275
1115	9.283
1116	9.292
1117	9.300
1118	9.308
1119	9.317
1120	9.325
1121	9.333
1122	9.342
1123	9.350
