# Supplementary material for: Musculoskeletal modeling and humanoid control of robots based on human gait data
Source: PeerJ Comput Sci. 2021 Aug 9;7:e657. doi: 10.7717/peerj-cs.657 (PMC8372000; doi:10.7717/peerj-cs.657)
Supplement: Supplemental Information 2 [file peerj-cs-07-657-s002.zip › position/Cap14.trc]

PathFileType	4	(X/Y/Z)	E:\20201110\Cap14.trc
DataRate	CameraRate	NumFrames	NumMarkers	Units	OrigDataRate	OrigDataStartFrame	OrigNumFrames
120.00	120.00	1191	8	mm	120.00	1	1191
Frame#	Time	head			hip_L			hip_R			hip			knee_L			knee_R			ank_L			ank_R
		X1	Y1	Z1	X2	Y2	Z2	X3	Y3	Z3	X4	Y4	Z4	X5	Y5	Z5	X6	Y6	Z6	X7	Y7	Z7	X8	Y8	Z8
1	0.000
2	0.008
3	0.017
4	0.025
5	0.033
6	0.042
7	0.050
8	0.058
9	0.067
10	0.075
11	0.083
12	0.092
13	0.100
14	0.108
15	0.117
16	0.125
17	0.133
18	0.142
19	0.150
20	0.158
21	0.167
22	0.175
23	0.183
24	0.192
25	0.200
26	0.208
27	0.217
28	0.225
29	0.233
30	0.242
31	0.250
32	0.258
33	0.267
34	0.275
35	0.283
36	0.292
37	0.300
38	0.308
39	0.317
40	0.325
41	0.333
42	0.342
43	0.350
44	0.358
45	0.367
46	0.375
47	0.383
48	0.392
49	0.400
50	0.408
51	0.417
52	0.425
53	0.433
54	0.442
55	0.450
56	0.458
57	0.467
58	0.475
59	0.483
60	0.492
61	0.500
62	0.508
63	0.517
64	0.525
65	0.533
66	0.542
67	0.550
68	0.558
69	0.567
70	0.575
71	0.583
72	0.592
73	0.600
74	0.608
75	0.617
76	0.625
77	0.633
78	0.642
79	0.650
80	0.658
81	0.667
82	0.675
83	0.683
84	0.692
85	0.700
86	0.708
87	0.717
88	0.725
89	0.733
90	0.742
91	0.750
92	0.758
93	0.767
94	0.775
95	0.783
96	0.792
97	0.800
98	0.808
99	0.817
100	0.825
101	0.833
102	0.842
103	0.850
104	0.858
105	0.867
106	0.875
107	0.883
108	0.892
109	0.900
110	0.908
111	0.917
112	0.925
113	0.933
114	0.942
115	0.950
116	0.958
117	0.967
118	0.975
119	0.983
120	0.992
121	1.000
122	1.008
123	1.017
124	1.025
125	1.033
126	1.042
127	1.050
128	1.058
129	1.067
130	1.075
131	1.083
132	1.092
133	1.100
134	1.108
135	1.117
136	1.125
137	1.133
138	1.142
139	1.150
140	1.158
141	1.167
142	1.175
143	1.183
144	1.192
145	1.200
146	1.208
147	1.217
148	1.225
149	1.233
150	1.242
151	1.250
152	1.258
153	1.267
154	1.275
155	1.283
156	1.292
157	1.300
158	1.308
159	1.317
160	1.325
161	1.333
162	1.342
163	1.350
164	1.358
165	1.367
166	1.375
167	1.383
168	1.392
169	1.400
170	1.408
171	1.417
172	1.425
173	1.433
174	1.442
175	1.450
176	1.458
177	1.467
178	1.475
179	1.483
180	1.492
181	1.500
182	1.508
183	1.517
184	1.525
185	1.533
186	1.542
187	1.550
188	1.558
189	1.567
190	1.575
191	1.583
192	1.592
193	1.600
194	1.608
195	1.617
196	1.625
197	1.633
198	1.642
199	1.650
200	1.658
201	1.667
202	1.675
203	1.683
204	1.692
205	1.700
206	1.708
207	1.717
208	1.725
209	1.733
210	1.742
211	1.750
212	1.758
213	1.767
214	1.775
215	1.783
216	1.792
217	1.800
218	1.808
219	1.817
220	1.825
221	1.833
222	1.842
223	1.850
224	1.858
225	1.867
226	1.875
227	1.883
228	1.892
229	1.900
230	1.908
231	1.917
232	1.925
233	1.933
234	1.942
235	1.950
236	1.958
237	1.967
238	1.975
239	1.983
240	1.992
241	2.000
242	2.008
243	2.017
244	2.025
245	2.033
246	2.042
247	2.050
248	2.058
249	2.067
250	2.075
251	2.083
252	2.092
253	2.100
254	2.108
255	2.117
256	2.125
257	2.133
258	2.142
259	2.150
260	2.158
261	2.167
262	2.175
263	2.183
264	2.192
265	2.200
266	2.208
267	2.217
268	2.225
269	2.233
270	2.242
271	2.250
272	2.258
273	2.267
274	2.275
275	2.283
276	2.292
277	2.300
278	2.308
279	2.317
280	2.325
281	2.333
282	2.342
283	2.350
284	2.358
285	2.367
286	2.375
287	2.383
288	2.392
289	2.400
290	2.408
291	2.417
292	2.425
293	2.433
294	2.442
295	2.450
296	2.458
297	2.467
298	2.475
299	2.483
300	2.492
301	2.500
302	2.508
303	2.517
304	2.525
305	2.533
306	2.542
307	2.550
308	2.558
309	2.567
310	2.575
311	2.583
312	2.592
313	2.600
314	2.608
315	2.617
316	2.625
317	2.633
318	2.642
319	2.650
320	2.658
321	2.667
322	2.675
323	2.683
324	2.692
325	2.700
326	2.708
327	2.717
328	2.725
329	2.733
330	2.742	1832.79529	305.65274	1406.09204	1693.93481	116.05877	910.78418	1704.29834	432.58301	875.43463	1890.04443	280.14673	864.20184	1600.22437	83.74970	474.06216	1743.35144	381.70407	443.52167	1588.21008	72.92122	85.92368	1779.51550	331.29733	62.46066
331	2.750	1829.71057	305.27499	1406.15662	1690.80017	116.28761	910.77124	1702.17383	432.63391	875.35651	1887.37537	279.68533	864.22614	1596.29553	84.24544	474.48975	1742.08752	381.46277	443.62332	1578.30127	72.96941	87.04017	1779.48047	331.10559	62.52528
332	2.758	1826.63074	304.89490	1406.21753	1687.65955	116.51043	910.75732	1700.04480	432.67874	875.27545	1884.70142	279.21283	864.24933	1592.37805	84.72239	474.90814	1740.82361	381.21335	443.71973	1568.52026	73.03406	88.15287	1779.44702	330.91238	62.59198
333	2.767	1823.55933	304.50742	1406.27039	1684.50732	116.72015	910.74023	1697.90686	432.71176	875.18896	1882.01758	278.72006	864.27026	1588.48169	85.16632	475.30859	1739.55688	380.95041	443.80664	1558.98438	73.13140	89.25686	1779.41492	330.71677	62.66248
334	2.775	1820.49756	304.10495	1406.30994	1681.33960	116.90887	910.71613	1695.75537	432.72775	875.09485	1879.31982	278.20068	864.28809	1584.61475	85.56910	475.68451	1738.28223	380.67242	443.88153	1549.79102	73.27637	90.34295	1779.38232	330.51810	62.73707
335	2.783	1817.44531	303.67950	1406.33167	1678.15344	117.06843	910.68018	1693.58606	432.72232	874.99182	1876.60510	277.65094	864.30157	1580.78418	85.92799	476.03192	1736.99268	380.37997	443.94305	1541.01257	73.48091	91.39710	1779.34656	330.31616	62.81405
336	2.792	1814.40125	303.22458	1406.33228	1674.94788	117.19107	910.62830	1691.39441	432.69217	874.87909	1873.87158	277.06915	864.30786	1576.99512	86.24425	476.34821	1735.68237	380.07483	443.98972	1532.69763	73.75240	92.40332	1779.30542	330.11179	62.89025
337	2.800	1811.36304	302.73538	1406.31018	1671.72412	117.27139	910.55640	1689.17590	432.63495	874.75647	1871.11719	276.45465	864.30322	1573.25012	86.52150	476.62976	1734.34570	379.75983	444.01984	1524.87317	74.09327	93.34588	1779.25745	329.90683	62.96189
338	2.808	1808.32764	302.20898	1406.26501	1668.48389	117.30827	910.45911	1686.92651	432.54938	874.62415	1868.33923	275.80780	864.28406	1569.55005	86.76446	476.87134	1732.97839	379.43808	444.03241	1517.54749	74.50197	94.20939	1779.20190	329.70389	63.02520
339	2.817	1805.29126	301.64398	1406.19702	1665.22839	117.30414	910.33026	1684.64197	432.43491	874.48260	1865.53442	275.13077	864.24731	1565.89600	86.97803	477.06702	1731.57739	379.11145	444.02682	1510.71558	74.97488	94.97888	1779.13855	329.50565	63.07746
340	2.825	1802.25037	301.03992	1406.10620	1661.95703	117.26273	910.16437	1682.31824	432.29153	874.33221	1862.69971	274.42731	864.19049	1562.29004	87.16693	477.21243	1730.14014	378.78189	444.00330	1504.36523	75.50727	95.64198	1779.06616	329.31558	63.11881
341	2.833	1799.20203	300.39627	1405.99255	1658.66833	117.18733	909.95801	1679.95154	432.11945	874.17334	1859.83203	273.70242	864.11169	1558.73474	87.33637	477.30472	1728.66406	378.45255	443.96347	1498.48291	76.09273	96.19118	1778.98328	329.13782	63.15272
342	2.842	1796.14465	299.71240	1405.85559	1655.35950	117.08061	909.71008	1677.53809	431.91891	874.00598	1856.92834	272.96188	864.00989	1555.23157	87.49294	477.34134	1727.14697	378.12640	443.90939	1493.05518	76.72237	96.62317	1778.88916	328.97528	63.18433
343	2.850	1793.07739	298.98782	1405.69519	1652.02808	116.94511	909.42139	1675.07446	431.69031	873.83008	1853.98657	272.21106	863.88525	1551.78015	87.64377	477.31979	1725.58740	377.80521	443.84201	1488.06836	77.38614	96.93558	1778.78540	328.82864	63.21878
344	2.858	1789.99915	298.22266	1405.51208	1648.67188	116.78306	909.09479	1672.55725	431.43405	873.64545	1851.00537	271.45392	863.73938	1548.38000	87.79473	477.23892	1723.98425	377.49008	443.76212	1483.51013	78.07600	97.12424	1778.67493	328.69739	63.26132
345	2.867	1786.90930	297.41830	1405.30676	1645.28943	116.59579	908.73492	1669.98376	431.15067	873.45166	1847.98499	270.69339	863.57550	1545.03259	87.94958	477.09879	1722.33752	377.18216	443.67145	1479.37012	78.78786	97.18307	1778.56091	328.58121	63.31698
346	2.875	1783.80762	296.57733	1405.07983	1641.87854	116.38409	908.34723	1667.35144	430.84079	873.24878	1844.92578	269.93073	863.39789	1541.74146	88.10931	476.89911	1720.64856	376.88089	443.57208	1475.64014	79.52112	97.10702	1778.44604	328.47943	63.38928
347	2.883	1780.69434	295.70248	1404.83167	1638.43628	116.14874	907.93652	1664.65833	430.50500	873.03668	1841.82703	269.16534	863.21130	1538.51025	88.27136	476.63889	1718.92029	376.58298	443.46539	1472.31323	80.27843	96.89377	1778.33215	328.39026	63.47900
348	2.892	1777.56958	294.79419	1404.56250	1634.96008	115.88944	907.50702	1661.90308	430.14365	872.81561	1838.68604	268.39539	863.02039	1535.34351	88.42889	476.31738	1717.15625	376.28320	443.35172	1469.38416	81.06458	96.54289	1778.22021	328.31073	63.58389
349	2.900	1774.43311	293.84964	1404.27234	1631.44812	115.60286	907.06366	1659.08484	429.75662	872.58575	1835.49829	267.61862	862.82941	1532.24768	88.57106	475.93512	1715.35974	375.97662	443.23105	1466.84937	81.88234	96.05508	1778.10974	328.23758	63.69937
350	2.908	1771.28333	292.86499	1403.96228	1627.89880	115.28195	906.61292	1656.20337	429.34320	872.34729	1832.25928	266.83316	862.64246	1529.23157	88.68535	475.49286	1713.53162	375.66010	443.10452	1464.70667	82.72884	95.43133	1777.99976	328.16699	63.82027
351	2.917	1768.11841	291.83771	1403.63428	1624.31152	114.91660	906.16229	1653.25916	428.90213	872.10028	1828.96436	266.03696	862.46387	1526.30542	88.76097	474.98990	1711.66919	375.33173	442.97427	1462.95093	83.59666	94.67122	1777.88940	328.09418	63.94269
352	2.925	1764.93640	290.76770	1403.29126	1620.68628	114.49670	905.71887	1650.25269	428.43176	871.84467	1825.61060	265.22675	862.29767	1523.47998	88.79189	474.42346	1709.76794	374.98962	442.84250	1461.57349	84.47749	93.77528	1777.77808	328.01413	64.06451
353	2.933	1761.73645	289.65683	1402.93628	1617.02478	114.01645	905.28839	1647.18494	427.93005	871.58057	1822.19653	264.39771	862.14697	1520.76624	88.77828	473.78918	1707.82263	374.63181	442.71066	1460.56299	85.36465	92.74956	1777.66553	327.92422	64.18514
354	2.942	1758.51819	288.50760	1402.57190	1613.32825	113.47510	904.87518	1644.05701	427.39499	871.30841	1818.72168	263.54437	862.01392	1518.17383	88.72611	473.08121	1705.82898	374.25668	442.57898	1459.90356	86.25401	91.60512	1777.54980	327.82571	64.30537
355	2.950	1755.28076	287.32034	1402.20093	1609.59644	112.87356	904.48157	1640.87012	426.82455	871.02917	1815.18787	262.66174	861.90015	1515.71069	88.64713	472.29080	1703.78333	373.86249	442.44705	1459.57104	87.14466	90.35371	1777.42847	327.72354	64.42742
356	2.958	1752.02307	286.09183	1401.82483	1605.82629	112.21147	904.10571	1637.62488	426.21698	870.74426	1811.59741	261.74609	861.80609	1513.38184	88.55894	471.40509	1701.68335	373.44736	442.31491	1459.53149	88.03825	89.00694	1777.29822	327.62408	64.55513
357	2.967	1748.74316	284.81711	1401.44434	1602.01172	111.48896	903.73865	1634.32239	425.57059	870.45587	1807.95276	260.79526	861.73096	1511.18909	88.48343	470.40695	1699.52832	373.00885	442.18332	1459.74109	88.93665	87.57861	1777.15649	327.53284	64.69356
358	2.975	1745.43884	283.49179	1401.05969	1598.14185	110.71161	903.36328	1630.96265	424.88397	870.16650	1804.25623	259.80884	861.67316	1509.13098	88.44406	469.27802	1697.31921	372.54456	442.05356	1460.14746	89.83859	86.08596	1777.00061	327.45279	64.84791
359	2.983	1742.10864	282.11249	1400.67163	1594.20276	109.89165	902.95898	1627.54565	424.15582	869.87921	1800.50977	258.78787	861.63092	1507.20190	88.46284	468.00369	1695.05627	372.05350	441.92767	1460.68994	90.73662	84.54925	1776.82898	327.38419	65.02295
360	2.992	1738.75098	280.67709	1400.28174	1590.18225	109.04412	902.51013	1624.07080	423.38483	869.59686	1796.71411	257.73395	861.60236	1505.39319	88.55478	466.57962	1692.73877	371.53687	441.80823	1461.30359	91.61665	82.99053	1776.64111	327.32516	65.22317
361	3.000	1735.36475	279.18570	1399.89185	1586.06946	108.18503	902.01221	1620.53711	422.56958	869.32214	1792.86816	256.64832	861.58606	1503.69519	88.71947	465.02008	1690.36548	370.99664	441.69672	1461.92578	92.46318	81.42976	1776.43774	327.27304	65.45270
362	3.008	1731.94934	277.64099	1399.50281	1581.85522	107.32958	901.46973	1616.94324	421.70856	869.05695	1788.97034	255.53143	861.58099	1502.10022	88.93571	463.36301	1687.93628	370.43494	441.59320	1462.50342	93.26450	79.88132	1776.21985	327.22552	65.71445
363	3.017	1728.50513	276.04855	1399.11450	1577.53687	106.48495	900.89001	1613.28784	420.80020	868.80261	1785.01917	254.38345	861.58606	1500.60168	89.16821	461.66177	1685.45154	369.85406	441.49756	1462.99768	94.01276	78.35431	1775.98914	327.18176	66.00956
364	3.025	1725.03320	274.41620	1398.72693	1573.12292	105.64424	900.28003	1609.56934	419.84308	868.55945	1781.01489	253.20441	861.59912	1499.18848	89.38235	459.96652	1682.91113	369.25668	441.41000	1463.38513	94.70224	76.85461	1775.74792	327.14264	66.33787
365	3.033	1721.53479	272.75037	1398.34180	1568.63306	104.78909	899.65063	1605.78613	418.83597	868.32745	1776.95850	251.99345	861.61700	1497.84241	89.55246	458.31351	1680.31372	368.64536	441.33151	1463.65649	95.32790	75.38892	1775.49841	327.11063	66.69881
366	3.042	1718.00977	271.05124	1397.96265	1564.09375	103.89800	899.02350	1601.93677	417.77823	868.10632	1772.85144	250.74789	861.63721	1496.53809	89.66135	456.72632	1677.65601	368.02356	441.26398	1463.81311	95.88522	73.96777	1775.24268	327.08820	67.09138
367	3.050	1714.45801	269.31250	1397.59448	1559.53015	102.95359	898.42914	1598.02026	416.66977	867.89600	1768.69580	249.46468	861.65875	1495.24451	89.69809	455.22110	1674.93140	367.39661	441.20978	1463.86169	96.37215	72.60311	1774.98193	327.07681	67.51404
368	3.058	1710.87891	267.52612	1397.24304	1554.96204	101.94430	897.89838	1594.03601	415.51120	867.69739	1764.49390	248.14282	861.68292	1493.92749	89.65603	453.81107	1672.13220	366.77133	441.17075	1463.80933	96.79059	71.30601	1774.71545	327.07657	67.96538
369	3.067	1707.27319	265.68677	1396.91589	1550.40234	100.86180	897.45776	1589.98438	414.30389	867.51263	1760.24902	246.78461	861.71289	1492.55188	89.52996	452.51016	1669.25073	366.15381	441.14874	1463.66187	97.14440	70.09119	1774.44043	327.08783	68.44564
370	3.075	1703.64111	263.79279	1396.62305	1545.85889	99.69714	897.13184	1585.86682	413.04980	867.34521	1755.96497	245.39528	861.75397	1491.08521	89.31393	451.33517	1666.28113	365.54691	441.14694	1463.42285	97.43675	68.98064	1774.15234	327.11334	68.95896
371	3.083	1699.98364	261.84561	1396.37610	1541.33618	98.43922	896.94489	1581.68604	411.75140	867.20050	1751.64758	243.98207	861.81415	1489.50073	89.00047	450.30542	1663.21863	364.94864	441.16962	1463.09534	97.67081	67.99711	1773.84595	327.15894	69.51483
372	3.092	1696.30151	259.84979	1396.18787	1536.83667	97.07838	896.91919	1577.44641	410.41125	867.08502	1747.30286	242.55286	861.90417	1487.77893	88.58128	449.44077	1660.05872	364.35260	441.22040	1462.68469	97.85075	67.15557	1773.51538	327.23117	70.12660
373	3.100	1692.59521	257.81448	1396.07104	1532.36182	95.61307	897.07068	1573.15381	409.03192	867.00653	1742.93750	241.11496	862.03638	1485.90784	88.04919	448.75729	1656.79541	363.75009	441.30261	1462.20532	97.97967	66.46103	1773.15417	327.33423	70.80800
374	3.108	1688.86401	255.75421	1396.03711	1527.91064	94.05341	897.40363	1568.81567	407.61542	866.97333	1738.55713	239.67401	862.22229	1483.88330	87.40023	448.26282	1653.41992	363.13409	441.42072	1461.68579	98.05698	65.91010	1772.75488	327.46912	71.57089
375	3.117	1685.10852	253.68484	1396.09448	1523.47974	92.42056	897.90515	1564.44043	406.16333	866.99371	1734.16650	238.23296	862.47174	1481.71033	86.63492	447.95294	1649.92163	362.50259	441.58069	1461.16479	98.08017	65.49185	1772.30847	327.63379	72.42519
376	3.125	1681.33350	251.61952	1396.24548	1519.06140	90.74312	898.54364	1560.03711	404.67654	867.07538	1729.76978	236.79164	862.79199	1479.40454	85.75861	447.80930	1646.29004	361.85892	441.78876	1460.68018	98.04898	65.18900	1771.80603	327.82224	73.37876
377	3.133	1677.54785	249.56868	1396.48547	1514.64551	89.04978	899.27582	1555.61450	403.15536	867.22473	1725.37134	235.34734	863.18707	1476.99280	84.77931	447.80298	1642.51758	361.20847	442.04852	1460.25940	97.96616	64.98181	1771.24048	328.02414	74.43651
378	3.142	1673.76294	247.53987	1396.80371	1510.22302	87.36051	900.06165	1551.18127	401.59976	867.44647	1720.97485	233.89558	863.65625	1474.50989	83.70371	447.90186	1638.59790	360.55630	442.35916	1459.91528	97.83510	64.85234	1770.60559	328.22888	75.59984
379	3.150	1669.99158	245.53629	1397.18604	1505.78967	85.68460	900.87189	1546.74426	400.00952	867.74280	1716.58191	232.43092	864.19305	1471.99609	82.53658	448.07507	1634.52332	359.90805	442.71658	1459.64819	97.65926	64.78542	1769.89563	328.43173	76.86723
380	3.158	1666.24573	243.55687	1397.61658	1501.34570	84.02614	901.68561	1542.30884	398.38452	868.11340	1712.19214	230.94763	864.78589	1469.49146	81.28471	448.29373	1630.28406	359.26993	443.11462	1459.44995	97.44403	64.76645	1769.10413	328.63663	78.23618
381	3.167	1662.53577	241.59769	1398.07898	1496.89551	82.38495	902.48560	1537.87805	396.72519	868.55469	1707.80310	229.44020	865.41864	1467.03040	79.96096	448.53046	1625.86890	358.64880	443.54471	1459.30737	97.19795	64.78013	1768.22400	328.85501	79.70486
382	3.175	1658.87000	239.65329	1398.55713	1492.44751	80.75198	903.25818	1533.45288	395.03247	869.06006	1703.41211	227.90442	866.07111	1464.63672	78.58501	448.76019	1621.26404	358.05249	443.99615	1459.20471	96.93115	64.81165	1767.24744	329.10367	81.27232
383	3.183	1655.25391	237.71790	1399.03516	1488.01086	79.10939	903.99133	1529.03162	393.30817	869.61987	1699.01587	226.33885	866.72186	1462.32361	77.18038	448.96164	1616.45325	357.48776	444.45599	1459.12646	96.65308	64.84863	1766.16504	329.40158	82.93806
384	3.192	1651.69067	235.78622	1399.49744	1483.59131	77.43568	904.67102	1524.61108	391.55478	870.22192	1694.61206	224.74586	867.35120	1460.09668	75.76945	449.11923	1611.41870	356.95779	444.90775	1459.05994	96.37230	64.88185	1764.96716	329.76718	84.70114
385	3.200	1648.18091	233.85333	1399.92908	1479.19067	75.71179	905.28192	1520.18628	389.77548	870.85199	1690.19934	223.13083	867.94116	1457.95728	74.36930	449.22421	1606.14307	356.46298	445.33197	1458.99683	96.09845	64.90472	1763.64490	330.21658	86.55890
386	3.208	1644.72290	231.91341	1400.31689	1474.80908	73.92832	905.80963	1515.75146	387.97400	871.49469	1685.77759	221.50082	868.47516	1455.90601	72.98972	449.27475	1600.60974	356.00433	445.70969	1458.93347	95.84318	64.91189	1762.19104	330.76263	88.50700
387	3.217	1641.31250	229.95895	1400.65100	1470.44495	72.09072	906.24127	1511.30066	386.15442	872.13422	1681.34729	219.86433	868.93793	1453.94531	71.63290	449.27399	1594.80432	355.58563	446.02515	1458.87061	95.61765	64.89885	1760.60168	331.41342	90.53937
388	3.225	1637.94312	227.98193	1400.92480	1466.09717	70.21812	906.56744	1506.82825	384.32114	872.75531	1676.91016	218.23180	869.31683	1452.07874	70.29495	449.22824	1588.71472	355.21268	446.26691	1458.81348	95.42911	64.86288	1758.87610	332.17007	92.64707
389	3.233	1634.60620	225.97559	1401.13464	1461.76697	68.33434	906.78766	1502.32996	382.47876	873.34381	1672.46924	216.61575	869.60217	1450.30872	68.96951	449.14447	1582.33203	354.89166	446.42789	1458.76868	95.28002	64.80374	1757.01477	333.02740	94.82094
390	3.242	1631.29285	223.93527	1401.27930	1457.46021	66.45534	906.91455	1497.80334	380.63214	873.88727	1668.02893	215.03030	869.78760	1448.63354	67.65250	449.02780	1575.65100	354.62799	446.50412	1458.74109	95.16945	64.72233	1755.01575	333.97638	97.05638
391	3.250	1627.99353	221.85864	1401.35999	1453.18481	64.58365	906.96875	1493.24854	378.78641	874.37555	1663.59509	213.48959	869.87122	1447.04504	66.34619	448.87839	1568.66956	354.42535	446.49249	1458.73120	95.09432	64.61819	1752.87402	335.00586	99.35422
392	3.258	1624.69885	219.74588	1401.37903	1448.94775	62.71344	906.97101	1488.66846	376.94696	874.80103	1659.17432	212.00639	869.85529	1445.52759	65.06120	448.68951	1561.39038	354.28622	446.39084	1458.73523	95.05047	64.48793	1750.58398	336.10175	101.71820
393	3.267	1621.40039	217.60046	1401.34033	1444.75623	60.83900	906.93872	1484.06873	375.11951	875.15851	1654.77429	210.59071	869.74561	1444.05981	63.81552	448.44772	1553.81946	354.21347	446.20074	1458.74622	95.03336	64.32600	1748.13696	337.24704	104.15397
394	3.275	1618.09204	215.42926	1401.25000	1440.61694	58.95910	906.88391	1479.45789	373.31006	875.44537	1650.40344	209.24878	869.55145	1442.61658	62.62896	448.13760	1545.96655	354.21121	445.93011	1458.75537	95.03828	64.12772	1745.52039	338.42245	106.66875
395	3.283	1614.77026	213.24081	1401.11523	1436.53662	57.07703	906.81335	1474.84717	371.52463	875.66138	1646.07129	207.98248	869.28448	1441.17578	61.51254	447.75262	1537.84436	354.28320	445.59265	1458.75562	95.05971	63.89360	1742.71680	339.60837	109.27197
396	3.292	1611.43372	211.04282	1400.94373	1432.52051	55.19949	906.73016	1470.24951	369.76935	875.80835	1641.78699	206.78966	868.95703	1439.72595	60.45946	447.30606	1529.46948	354.42902	445.20459	1458.74341	95.08965	63.63205	1739.70752	340.78723	111.97583
397	3.300	1608.08203	208.84180	1400.74268	1428.57227	53.33479	906.63586	1465.67896	368.04996	875.89020	1637.55969	205.66476	868.57965	1438.26721	59.44875	446.82889	1520.86182	354.64029	444.78168	1458.71936	95.11662	63.35824	1736.47290	341.94336	114.79370
398	3.308	1604.71472	206.64473	1400.51917	1424.69495	51.49147	906.53143	1461.15015	366.37173	875.91248	1633.39819	204.59973	868.16046	1436.80603	58.45880	446.35367	1512.04407	354.90002	444.33795	1458.68628	95.12899	63.09013	1732.99402	343.06064	117.73647
399	3.317	1601.33105	204.46014	1400.28149	1420.89124	49.67771	906.41846	1456.67639	364.73914	875.88251	1629.31030	203.58499	867.70490	1435.35034	57.47643	445.90247	1503.04053	355.18359	443.88626	1458.64856	95.12057	62.84325	1729.25342	344.12088	120.80998
400	3.325	1597.93018	202.29800	1400.03784	1417.16357	47.90025	906.30011	1452.26929	363.15558	875.80951	1625.30322	202.61064	867.21729	1433.90930	56.49763	445.48630	1493.87646	355.46002	443.43915	1458.61047	95.09231	62.62769	1725.23682	345.10370	124.01418
401	3.333	1594.51160	200.16942	1399.79663	1413.51648	46.16247	906.18164	1447.93774	361.62347	875.70459	1621.38257	201.66809	866.70288	1432.49341	55.52532	445.10971	1484.57837	355.69537	443.01004	1458.57593	95.04906	62.44883	1720.93323	345.98630	127.34221
402	3.342	1591.07581	198.08563	1399.56604	1409.95679	44.46424	906.06982	1443.68689	360.14423	875.58118	1617.55249	200.75211	866.16986	1431.11340	54.56685	444.77338	1475.17310	355.85992	442.61584	1458.54810	94.99615	62.30880	1716.33325	346.74402	130.77887
403	3.350	1587.62439	196.05682	1399.35461	1406.49414	42.80395	905.97205	1439.51807	358.71826	875.45465	1613.81482	199.86153	865.62946	1429.77661	53.63237	444.47491	1465.68750	355.93271	442.27844	1458.52844	94.93856	62.20637	1711.42554	347.35254	134.29762
404	3.358	1584.15869	194.09152	1399.17065	1403.13916	41.18026	905.89478	1435.42834	357.34528	875.34247	1610.16895	198.99950	865.09521	1428.48596	52.73389	444.21005	1456.14819	355.90097	442.02328	1458.51746	94.88089	62.13700	1706.19434	347.79111	137.85756
405	3.367	1580.67993	192.19736	1399.02319	1399.90222	39.59202	905.84192	1431.41138	356.02411	875.26312	1606.61084	198.17323	864.58154	1427.24170	51.88364	443.97504	1446.58398	355.75763	441.87726	1458.51440	94.82664	62.09446	1700.61768	348.04410	141.40366
406	3.375	1577.18860	190.38043	1398.92126	1396.79358	38.03809	905.81445	1427.45764	354.75296	875.23523	1603.13367	197.39349	864.10217	1426.04163	51.09216	443.76752	1437.02563	355.50021	441.86807	1458.51770	94.77793	62.07211	1694.67017	348.10181	144.87178
407	3.383	1573.68604	188.64415	1398.87341	1393.82275	36.51853	905.80847	1423.55518	353.52942	875.27618	1599.72754	196.67340	863.66949	1424.88171	50.36717	443.58524	1427.50537	355.13141	442.02222	1458.52478	94.73621	62.06334	1688.32495	347.96118	148.19524
408	3.392	1570.17432	186.98941	1398.88647	1390.99548	35.03629	905.81342	1419.69104	352.35049	875.40100	1596.38232	196.02649	863.29541	1423.75598	49.71293	443.42584	1418.05542	354.65820	442.36017	1458.53223	94.70287	62.06173	1681.55725	347.62738	151.30923
409	3.400	1566.65588	185.41580	1398.96509	1388.31006	33.59845	905.81097	1415.85156	351.21283	875.62067	1593.08911	195.46524	862.99231	1422.65759	49.13063	443.28763	1408.70630	354.08917	442.89124	1458.53662	94.67918	62.06203	1674.34668	347.11325	154.15141
410	3.408	1563.13306	183.92224	1399.11121	1385.75452	32.21516	905.77832	1412.02441	350.11285	875.94165	1589.84058	194.99994	862.77161	1421.57874	48.61944	443.16928	1399.48340	353.43182	443.61182	1458.53650	94.66581	62.06278	1666.67969	346.43585	156.66136
411	3.417	1559.60815	182.50742	1399.32361	1383.30945	30.89474	905.69525	1408.19836	349.04688	876.36523	1586.63025	194.63770	862.64050	1420.51086	48.17640	443.06921	1390.40601	352.69165	444.50699	1458.53198	94.66284	62.06735	1658.54785	345.61319	158.78320
412	3.425	1556.08398	181.17004	1399.59753	1380.95435	29.63914	905.55237	1404.36438	348.01141	876.88763	1583.45178	194.38217	862.59894	1419.44507	47.79614	442.98547	1381.48462	351.87201	445.55411	1458.52380	94.67027	62.08053	1649.94690	344.66254	160.46918
413	3.433	1552.56384	179.90887	1399.92517	1378.67505	28.44293	905.35370	1400.51599	347.00339	877.50043	1580.30005	194.23444	862.63977	1418.37292	47.47218	442.91556	1372.72229	350.97379	446.72568	1458.51160	94.68834	62.10562	1640.87561	343.60101	161.68156
414	3.442	1549.05103	178.72145	1400.29663	1376.46777	27.29326	905.11530	1396.64966	346.02045	878.19116	1577.17126	194.19431	862.75012	1417.28711	47.19822	442.85574	1364.11487	349.99500	447.99149	1458.49438	94.71716	62.14492	1631.33606	342.44623	162.39406
415	3.450	1545.54749	177.60310	1400.70081	1374.33545	26.17234	904.86182	1392.76465	345.06107	878.94421	1574.06238	194.26134	862.91388	1416.18115	46.96837	442.80115	1355.65283	348.93338	449.32166	1458.47217	94.75650	62.20073	1621.33362	341.21515	162.59225
416	3.458	1542.05518	176.54768	1401.12659	1372.28125	25.06591	904.61646	1388.86279	344.12466	879.74194	1570.97192	194.43410	863.11401	1415.05200	46.77701	442.74655	1347.32422	347.78900	450.68982	1458.44543	94.80588	62.27489	1610.87610	339.92279	162.27272
417	3.467	1538.57617	175.54991	1401.56262	1370.30115	23.96916	904.39020	1384.94849	343.21158	880.56567	1567.89941	194.70804	863.33392	1413.90051	46.61874	442.68811	1339.11829	346.56458	452.07358	1458.41479	94.86468	62.36770	1599.97156	338.58310	161.44194
418	3.475	1535.11218	174.60632	1401.99695	1368.38232	22.88503	904.17920	1381.02795	342.32288	881.39679	1564.84583	195.07324	863.55768	1412.73230	46.48858	442.62335	1331.02881	345.26572	453.45508	1458.38086	94.93194	62.47685	1588.62781	337.21118	160.11629
419	3.483	1531.66431	173.71475	1402.41858	1366.50281	21.82357	903.96686	1377.10815	341.46027	882.21753	1561.81177	195.51395	863.77087	1411.55603	46.38189	442.55072	1323.05225	343.90134	454.82202	1458.34363	95.00694	62.59685	1576.85376	335.82382	158.32120
420	3.492	1528.23242	172.87321	1402.81799	1364.63879	20.80114	903.73267	1373.19666	340.62573	883.01190	1558.79712	196.01070	863.96234	1410.38245	46.29416	442.46960	1315.18689	342.48294	456.16730	1458.30347	95.08978	62.72036	1564.65991	334.43893	156.08946
421	3.500	1524.81494	172.07961	1403.18713	1362.77124	19.83125	903.46576	1369.30029	339.82135	883.76599	1555.79993	196.54422	864.12561	1409.22327	46.22152	442.38092	1307.43384	341.02295	457.48611	1458.26196	95.18028	62.84100	1552.05884	333.07471	153.45958
422	3.508	1521.40820	171.33214	1403.51990	1360.88782	18.91800	903.16754	1365.42468	339.04913	884.46857	1552.81775	197.09775	864.25848	1408.09009	46.16137	442.28708	1299.79810	339.53351	458.77356	1458.22241	95.27717	62.95423	1539.06433	331.74875	150.47498
423	3.517	1518.00745	170.62976	1403.81213	1358.97900	18.05926	902.84314	1361.57397	338.31079	885.11096	1549.84644	197.65720	864.36157	1406.99365	46.11193	442.19177	1292.28711	338.02621	460.02307	1458.18823	95.37935	63.05612	1525.69202	330.47659	147.18326
424	3.525	1514.60840	169.97208	1404.06201	1357.03833	17.25269	902.49896	1357.75012	337.60767	885.68719	1546.88135	198.21109	864.43610	1405.94177	46.07215	442.09833	1284.90930	336.51187	461.22687	1458.16150	95.48697	63.14305	1511.95874	329.27103	143.63501
425	3.533	1511.20752	169.35887	1404.26953	1355.06445	16.49800	902.14514	1353.95300	336.94037	886.19379	1543.91711	198.75133	864.48297	1404.93799	46.04276	442.00830	1277.67224	335.00046	462.37759	1458.14355	95.60032	63.21329	1497.88354	328.14185	139.88269
426	3.542	1507.80212	168.79015	1404.43555	1353.05981	15.79568	901.79321	1350.18042	336.30908	886.62976	1540.94897	199.27440	864.50354	1403.98035	46.02695	441.92102	1270.58411	333.50113	463.47006	1458.13513	95.71843	63.26807	1483.48755	327.09476	135.97989
427	3.550	1504.39026	168.26582	1404.56189	1351.02588	15.14584	901.45135	1346.42871	335.71317	886.99603	1537.97241	199.78125	864.50073	1403.06116	46.02875	441.83438	1263.65430	332.02200	464.50104	1458.13647	95.83969	63.31066	1468.79492	326.13013	131.98047
428	3.558	1500.97058	167.78525	1404.65112	1348.96252	14.54867	901.12354	1342.69312	335.15143	887.29523	1534.98279	200.27647	864.47913	1402.16772	46.05063	441.74612	1256.89111	330.57001	465.46918	1458.14648	95.96355	63.34438	1453.83203	325.24274	127.93680
429	3.567	1497.54150	167.34756	1404.70654	1346.86816	14.00423	900.81134	1338.96777	334.62213	887.53119	1531.97583	200.76633	864.44318	1401.28357	46.09252	441.65390	1250.29968	329.15131	466.37494	1458.16101	96.09112	63.37076	1438.62720	324.42307	123.89780
430	3.575	1494.10217	166.95268	1404.73193	1344.74170	13.51113	900.51477	1335.24670	334.12296	887.70837	1528.94836	201.25577	864.39606	1400.39087	46.15195	441.55542	1243.88037	327.77075	467.21973	1458.17432	96.22399	63.39013	1423.20972	323.65939	119.90868
431	3.583	1490.65247	166.60115	1404.73010	1342.58264	13.06599	900.23218	1331.52454	333.65121	887.83160	1525.89771	201.74728	864.33948	1399.47095	46.22499	441.44931	1237.63037	326.43192	468.00504	1458.18115	96.36245	63.40465	1407.60791	322.93994	116.01152
432	3.592	1487.19275	166.29332	1404.70276	1340.38843	12.66483	899.95819	1327.79602	333.20389	887.90533	1522.82129	202.24243	864.27496	1398.50610	46.30774	441.33545	1231.54285	325.13849	468.73358	1458.17847	96.50494	63.42068	1391.84961	322.25378	112.24501
433	3.600	1483.72351	166.02962	1404.65076	1338.15356	12.30493	899.68219	1324.05713	332.77774	887.93341	1519.71631	202.74309	864.20496	1397.48193	46.39719	441.21512	1225.60803	323.89471	469.41031	1458.16516	96.64855	63.44768	1375.96094	321.59164	108.64415
434	3.608	1480.24402	165.81131	1404.57532	1335.86963	11.98548	899.38892	1320.30444	332.36945	887.91901	1516.58130	203.25060	864.13196	1396.38892	46.49133	441.09076	1219.81396	322.70306	470.04041	1458.14221	96.78951	63.49509	1359.96924	320.94638	105.24129
435	3.617	1476.75220	165.64055	1404.47791	1333.52991	11.70525	899.06445	1316.53564	331.97565	887.86426	1513.41516	203.76526	864.05725	1395.22083	46.58921	440.96432	1214.14868	321.56198	470.62625	1458.11169	96.92393	63.56931	1343.90198	320.31351	102.06696
436	3.625	1473.24609	165.51950	1404.35986	1331.13477	11.45896	898.70648	1312.74866	331.59302	887.77069	1510.21716	204.28654	863.98047	1393.97229	46.69082	440.83588	1208.60278	320.46619	471.16714	1458.07434	97.04971	63.67149	1327.78723	319.69055	99.14847
437	3.633	1469.72449	165.44943	1404.22363	1328.69214	11.23670	898.32544	1308.94238	331.21832	887.63892	1506.98657	204.81317	863.90057	1392.63794	46.79701	440.70337	1203.16943	319.40961	471.66193	1458.02905	97.16833	63.79700	1311.65381	319.07590	96.50726
438	3.642	1466.18726	165.43047	1404.07141	1326.21167	11.02787	897.93555	1305.11523	330.84869	887.46918	1503.72241	205.34299	863.81500	1391.21484	46.90958	440.56403	1197.84363	318.38757	472.10989	1457.97192	97.28484	63.93623	1295.53088	318.46823	94.15711
439	3.650	1462.63525	165.46172	1403.90503	1323.69922	10.82507	897.54724	1301.26563	330.48172	887.26129	1500.42310	205.87303	863.71960	1389.70337	47.03019	440.41592	1192.62170	317.39722	472.50958	1457.89795	97.40605	64.07594	1279.44763	317.86646	92.10432
440	3.658	1459.06909	165.54132	1403.72461	1321.15662	10.62518	897.16565	1297.39111	330.11566	887.01495	1497.08594	206.39938	863.60809	1388.10852	47.15797	440.25958	1187.50208	316.43744	472.85834	1457.80225	97.53835	64.20125	1263.43225	317.26965	90.34900
441	3.667	1455.48743	165.66705	1403.52795	1318.58179	10.42802	896.79309	1293.48865	329.74966	886.72955	1493.70776	206.91714	863.47229	1386.43823	47.28913	440.09717	1182.48535	315.50955	473.15356	1457.68115	97.68598	64.29925	1247.51404	316.67700	88.88661
442	3.675	1451.88965	165.83679	1403.31116	1315.97070	10.23502	896.42950	1289.55444	329.38385	886.40448	1490.28552	207.42136	863.30328	1384.70032	47.41973	439.92969	1177.57361	314.61694	473.39383	1457.53455	97.85074	64.36418	1231.72449	316.08868	87.70905
443	3.683	1448.27466	166.04971	1403.06934	1313.31885	10.04811	896.07275	1285.58386	329.01938	886.03931	1486.81702	207.90878	863.09412	1382.89990	47.54874	439.75446	1172.76880	313.76318	473.57849	1457.36572	98.03200	64.40068	1216.09741	315.50592	86.80515
444	3.692	1444.64160	166.30782	1402.79858	1310.62158	9.86939	895.71912	1281.57227	328.65842	885.63354	1483.30078	208.37923	862.84198	1381.03906	47.67856	439.56592	1168.07275	312.95190	473.70776	1457.18079	98.22648	64.42163	1200.66724	314.92981	86.16139
445	3.700	1440.98767	166.61568	1402.49609	1307.87305	9.70229	895.36426	1277.51465	328.30408	885.18701	1479.73499	208.83591	862.54987	1379.11877	47.81317	439.35849	1163.48486	312.18793	473.78381	1456.98694	98.42856	64.44362	1185.46765	314.35999	85.76279
446	3.708	1437.30859	166.97792	1402.15942	1305.06738	9.55282	895.00281	1273.40649	327.96008	884.69971	1476.11755	209.28467	862.22443	1377.14038	47.95589	439.12970	1159.00000	311.47702	473.81064	1456.79175	98.63188	64.48238	1170.53149	313.79434	85.59388
447	3.717	1433.60107	167.39749	1401.78687	1302.19922	9.42866	894.62903	1269.24390	327.63086	884.17194	1472.44556	209.73199	861.87299	1375.10547	48.10855	438.88004	1154.60962	310.82471	473.79208	1456.60107	98.83105	64.54782	1155.88989	313.22925	85.63902
448	3.725	1429.86206	167.87663	1401.37695	1299.26501	9.33685	894.23883	1265.02380	327.32092	883.60406	1468.71509	210.18373	861.50104	1373.01636	48.27261	438.61072	1150.30127	310.23584	473.72919	1456.41724	99.02253	64.64174	1141.57166	312.66046	85.88169
449	3.733	1426.08984	168.41783	1400.92883	1296.26221	9.28181	893.83014	1260.74414	327.03479	882.99677	1464.92163	210.64496	861.11078	1370.87708	48.44969	438.32269	1146.06091	309.71356	473.61966	1456.23950	99.20517	64.75959	1127.60425	312.08441	86.30285
450	3.742	1422.28210	169.02220	1400.44189	1293.18921	9.26525	893.40228	1256.40405	326.77673	882.35095	1461.06104	211.12099	860.70160	1368.69189	48.64027	438.01736	1141.87427	309.25854	473.45877	1456.06616	99.38050	64.89371	1114.01746	311.49982	86.87836
451	3.750	1418.43677	169.68785	1399.91614	1290.04614	9.28649	892.95447	1252.00342	326.55048	881.66779	1457.13049	211.61884	860.27155	1366.46423	48.84290	437.69720	1137.72754	308.86832	473.24094	1455.89490	99.55161	65.03586	1100.84668	310.90869	87.57608
452	3.758	1414.55176	170.41064	1399.35242	1286.83325	9.34288	892.48572	1247.54346	326.35907	880.94879	1453.12891	212.14709	859.81836	1364.19458	49.05569	437.36401	1133.60608	308.53900	472.96182	1455.72253	99.72122	65.17996	1088.13086	310.31543	88.35638
453	3.767	1410.62476	171.18622	1398.75183	1283.55090	9.43163	891.99457	1243.02576	326.20468	880.19562	1449.05713	212.71327	859.33990	1361.88062	49.27698	437.01770	1129.49463	308.26776	472.62061	1455.54602	99.89098	65.32356	1075.90820	309.72516	89.17713
454	3.775	1406.65320	172.01115	1398.11597	1280.19763	9.55241	891.47888	1238.45215	326.08868	879.41052	1444.91663	213.32068	858.83466	1359.52051	49.50447	436.65729	1125.37854	308.05313	472.21823	1455.36206	100.06196	65.46664	1064.21143	309.14282	89.99893
455	3.783	1402.63452	172.88232	1397.44629	1276.77124	9.70741	890.93646	1233.82471	326.01163	878.59595	1440.71021	213.96840	858.30243	1357.11475	49.73557	436.28214	1121.24512	307.89285	471.75336	1455.16809	100.23466	65.61006	1053.06543	308.57401	90.78691
456	3.792	1398.56677	173.79601	1396.74304	1273.26978	9.89912	890.36621	1229.14514	325.97357	877.75464	1436.44006	214.65326	857.74365	1354.66687	49.96813	435.89258	1117.08447	307.78342	471.22238	1454.96240	100.40809	65.75524	1042.48755	308.02676	91.51057
457	3.800	1394.44849	174.74849	1396.00598	1269.69189	10.12900	889.76764	1224.41467	325.97400	876.88959	1432.10669	215.37134	857.15875	1352.18140	50.20073	435.49072	1112.88940	307.72183	470.62241	1454.74609	100.57973	65.90454	1032.48901	307.51248	92.14349
458	3.808	1390.27856	175.73793	1395.23547	1266.03589	10.39779	889.14014	1219.63354	326.01199	876.00378	1427.70972	216.11877	856.54865	1349.66125	50.43356	435.07883	1108.65503	307.70648	469.95309	1454.52209	100.74760	66.06081	1023.07910	307.04327	92.66158
459	3.817	1386.05542	176.76532	1394.43262	1262.29871	10.70589	888.48407	1214.80090	326.08643	875.10016	1423.24829	216.89232	855.91571	1347.10791	50.66906	434.65759	1104.37939	307.73611	469.21509	1454.29358	100.91199	66.22573	1014.26782	306.62872	93.04173
460	3.825	1381.77771	177.83423	1393.60046	1258.47632	11.05267	887.80231	1209.91504	326.19592	874.18134	1418.72095	217.68909	855.26373	1344.52271	50.91105	434.22681	1100.06482	307.80798	468.40900	1454.06140	101.07414	66.40009	1006.06665	306.27435	93.26154
461	3.833	1377.44348	178.94914	1392.74292	1254.56531	11.43642	887.10028	1204.97205	326.33908	873.24945	1414.12402	218.50592	854.59808	1341.90698	51.16353	433.78653	1095.71619	307.91647	467.53439	1453.82446	101.23495	66.58546	998.48810	305.98120	93.29833
462	3.842	1373.05151	180.11337	1391.86450	1250.56396	11.85564	886.38367	1199.96716	326.51447	872.30603	1409.45349	219.33975	853.92450	1339.26111	51.43042	433.33752	1091.33984	308.05353	466.58932	1453.58081	101.39530	66.78456	991.54639	305.74631	93.12858
463	3.850	1368.60083	181.32825	1390.96851	1246.47217	12.31014	885.65607	1194.89355	326.72095	871.35187	1404.70386	220.18918	853.24792	1336.58435	51.71434	432.88220	1086.94177	308.21130	465.57104	1453.32910	101.55600	67.00172	985.25836	305.56458	92.72926
464	3.858	1364.09106	182.59381	1390.05774	1242.28931	12.80113	884.91840	1189.74341	326.95767	870.38721	1399.86914	221.05565	852.57208	1333.87622	52.01553	432.42490	1082.52954	308.38370	464.47812	1453.07007	101.71650	67.24284	979.64233	305.43051	92.07983
465	3.867	1359.52222	183.90962	1389.13367	1238.01331	13.33021	884.16986	1184.50708	327.22443	869.41174	1394.94202	221.94380	851.89911	1331.13550	52.33236	431.97061	1078.11304	308.56671	463.31055	1452.80518	101.87495	67.51332	974.71454	305.33789	91.16438
466	3.875	1354.89514	185.27515	1388.19775	1233.64221	13.89799	883.40985	1179.17493	327.52173	868.42499	1389.91333	222.86031	851.22998	1328.36121	52.66255	431.52414	1073.70459	308.75751	462.06766	1452.53625	102.02850	67.81754	970.48505	305.27945	89.97440
467	3.883	1350.21289	186.69009	1387.25024	1229.17432	14.50495	882.63885	1173.73657	327.85089	867.42670	1384.77393	223.81310	850.56482	1325.55054	53.00381	431.09058	1069.31909	308.95383	460.74634	1452.26514	102.17281	68.16011	966.95288	305.24786	88.51124
468	3.892	1345.47888	188.15475	1386.29114	1224.60754	15.15279	881.85876	1168.18237	328.21402	866.41748	1379.51526	224.81209	849.90179	1322.69849	53.35489	430.67471	1064.97290	309.15396	459.34000	1451.99146	102.30235	68.54547	964.10205	305.23694	86.78786
469	3.900	1340.69641	189.67035	1385.31958	1219.94067	15.84403	881.07300	1162.50366	328.61411	865.39941	1374.12964	225.86914	849.23712	1319.79736	53.71506	430.27911	1060.68506	309.35785	457.84006	1451.71167	102.41235	68.97658	961.89844	305.24005	84.82906
470	3.908	1335.86768	191.23868	1384.33386	1215.17371	16.58080	880.28607	1156.69446	329.05475	864.37683	1368.61121	226.99576	848.56635	1316.83813	54.08197	429.90421	1056.47827	309.56842	456.23947	1451.41919	102.50072	69.45346	960.28625	305.24762	82.67080
471	3.917	1330.99414	192.86121	1383.33423	1210.30811	17.36457	879.50342	1150.75110	329.54001	863.35712	1362.95703	228.20035	847.88660	1313.81226	54.45106	429.55005	1052.37903	309.79199	454.53738	1451.10742	102.56797	69.97334	959.18115	305.24707	80.36113
472	3.925	1326.07776	194.53912	1382.32507	1205.34692	18.19591	878.73096	1144.67407	330.07413	862.35095	1357.16797	229.48743	847.19891	1310.71094	54.81725	429.21796	1048.41504	310.03815	452.74280	1450.77100	102.61434	70.53586	958.46448	305.22479	77.96316
473	3.933	1321.11865	196.27380	1381.31555	1200.29224	19.07383	877.97528	1138.46838	330.66138	861.37299	1351.25024	230.85780	846.50928	1307.52502	55.17680	428.91077	1044.61206	310.31979	450.87668	1450.40771	102.63837	71.14896	957.98340	305.16925	75.55656
474	3.942	1316.11548	198.06601	1380.31897	1195.14380	19.99596	877.24200	1132.14380	331.30612	860.44153	1345.21606	232.30853	845.82849	1304.24121	55.52871	428.63153	1040.98730	310.65158	448.97223	1450.01672	102.63910	71.82771	957.55585	305.07306	73.23444
475	3.950	1311.06458	199.91501	1379.35217	1189.89709	20.96078	876.53381	1125.71484	332.01251	859.57843	1339.08203	233.83264	845.17151	1300.84265	55.87479	428.38239	1037.54443	311.04733	447.07373	1449.59485	102.61847	72.58815	956.98669	304.93457	71.09401
476	3.958	1305.96106	201.81799	1378.43457	1184.54480	21.96806	875.85107	1119.20142	332.78473	858.80804	1332.86755	235.41844	844.55676	1297.30981	56.21756	428.16696	1034.26941	311.51874	445.23483	1449.13611	102.58101	73.44420	956.09387	304.75998	69.21977
477	3.967	1300.79932	203.76889	1377.58606	1179.08130	23.01678	875.19806	1112.62720	333.62714	858.15582	1326.59253	237.04878	844.00452	1293.62354	56.55856	427.99222	1031.12634	312.07550	443.51508	1448.63306	102.53176	74.40944	954.74884	304.56552	67.66081
478	3.975	1295.57300	205.75769	1376.82471	1173.50439	24.10604	874.58588	1106.01794	334.54413	857.64716	1320.27637	238.70218	843.53638	1289.76477	56.89783	427.86609	1028.05347	312.72461	441.97266	1448.07837	102.47443	75.49898	952.91803	304.37555	66.41468
479	3.983	1290.27710	207.77237	1376.16418	1167.81348	25.23902	874.02673	1099.40161	335.54050	857.30554	1313.93750	240.35602	843.17346	1285.71460	57.23212	427.79471	1024.96240	313.46848	440.65396	1447.46472	102.40965	76.72801	950.67462	304.21469	65.43447
480	3.992	1284.91077	209.80338	1375.61450	1162.00879	26.42237	873.53064	1092.80530	336.62112	857.15137	1307.59607	241.99005	842.93231	1281.45557	57.55416	427.78046	1021.74622	314.30164	439.58282	1446.78491	102.33283	78.10905	948.16260	304.10046	64.65489
481	4.000	1279.47876	211.84570	1375.18433	1156.09351	27.66268	873.10449	1086.25415	337.79083	857.20056	1301.27209	243.58827	842.81970	1276.97192	57.85514	427.82007	1018.29980	315.20972	438.75781	1446.03247	102.23286	79.65121	945.54199	304.04132	64.01565
482	4.008	1273.98975	213.89700	1374.88342	1150.07153	28.96593	872.75037	1079.76978	339.05396	857.46387	1294.98291	245.13934	842.83185	1272.24927	58.12667	427.90506	1014.54645	316.17377	438.16165	1445.20117	102.09306	81.36046	942.95520	304.03842	63.47304
483	4.017	1268.45215	215.95413	1374.72241	1143.94897	30.33691	872.46857	1073.36914	340.41364	857.94598	1288.74158	246.63689	842.95850	1267.27368	58.36106	428.02527	1010.46088	317.17914	437.77798	1444.28369	101.89366	83.24081	940.51636	304.08984	63.00414
484	4.025	1262.87256	218.01195	1374.71228	1137.73706	31.77683	872.26367	1067.06372	341.87131	858.64453	1282.55591	248.07945	843.18732	1262.02881	58.55136	428.17303	1006.07428	318.22552	437.60324	1443.27209	101.61469	85.29678	938.31018	304.19553	62.60421
485	4.033	1257.25500	220.06406	1374.86023	1131.44946	33.28345	872.14392	1060.85974	343.42621	859.54938	1276.42798	249.46997	843.50787	1256.49585	58.69147	428.34424	1001.46289	319.32980	437.64377	1442.15723	101.23885	87.53465	936.39459	304.36060	62.27634
486	4.042	1251.60254	222.10355	1375.16846	1125.10120	34.85316	872.11865	1054.75696	345.07501	860.64185	1270.35364	250.81506	843.91290	1250.65625	58.77534	428.53690	996.72809	320.51776	437.89990	1440.92847	100.75339	89.96194	934.80670	304.59171	62.01977
487	4.050	1245.91870	224.12277	1375.63232	1118.70703	36.48277	872.19708	1048.75049	346.81198	861.89423	1264.32397	252.12457	844.39978	1244.49634	58.79584	428.75037	991.97705	321.81079	438.35083	1439.57178	100.15143	92.58582	933.55872	304.88977	61.82559
488	4.058	1240.21021	226.11336	1376.23828	1112.28247	38.16981	872.38831	1042.83081	348.62933	863.27075	1258.32813	253.41197	844.96924	1238.01001	58.74417	428.98553	987.31012	323.21930	438.95145	1438.06812	99.43324	95.40995	932.63147	305.24658	61.67892
489	4.067	1234.48730	228.06647	1376.96436	1105.84314	39.91184	872.70007	1036.98621	350.51782	864.72864	1252.35522	254.69412	845.62054	1231.19727	58.60936	429.24509	982.81494	324.74405	439.64044	1436.39160	98.60652	98.43301	931.98071	305.64627	61.56242
490	4.075	1228.76440	229.97366	1377.78162	1099.40234	41.70666	873.13708	1031.20337	352.46741	866.22107	1246.39600	255.98975	846.34711	1224.06592	58.37725	429.53345	978.56329	326.37766	440.35257	1434.50793	97.68613	101.64798	931.55249	306.06863	61.46038
491	4.083	1223.05676	231.82793	1378.65930	1092.97095	43.55216	873.69873	1025.47046	354.46799	867.70050	1240.44556	257.31726	847.13525	1216.62952	58.03047	429.85541	974.60510	328.10208	441.02908	1432.37427	96.69329	105.04078	931.29248	306.49200	61.36287
492	4.092	1217.37842	233.62439	1379.56641	1086.55725	45.44543	874.37811	1019.77814	356.51004	869.12207	1234.50256	258.69275	847.96484	1208.90942	57.54994	430.21423	970.96252	329.88620	441.62384	1429.94800	95.65189	108.59232	931.15039	306.89563	61.26638
493	4.100	1211.74036	235.36081	1380.47559	1080.16711	47.38202	875.16168	1014.12122	358.58469	870.44745	1228.57019	260.12741	848.81073	1200.93347	56.91741	430.61148	967.62817	331.68887	442.10538	1427.20337	94.58347	112.28511	931.08234	307.26184	61.17129
494	4.108	1206.15112	237.03708	1381.36401	1073.80542	49.35609	876.02985	1008.50012	360.68387	871.64679	1222.65576	261.62488	849.64587	1192.73206	56.11903	431.04681	964.57147	333.46872	442.45740	1424.13489	93.50680	116.10629	931.05341	307.57828	61.07973
495	4.117	1200.61597	238.65463	1382.21387	1067.47559	51.36066	876.95807	1002.92053	362.80008	872.70081	1216.77124	263.17999	850.44513	1184.33435	55.14814	431.51639	961.75110	335.19452	442.67816	1420.74854	92.44020	120.04562	931.03845	307.83917	60.99400
496	4.125	1195.13696	240.21643	1383.01245	1061.18225	53.38710	877.91925	997.39331	364.92584	873.60065	1210.93213	264.77884	851.18628	1175.76440	54.00607	432.01215	959.12604	336.85199	442.77826	1417.05347	91.40256	124.09399	931.02283	308.04578	60.91423
497	4.133	1189.71313	241.72675	1383.75208	1054.93115	55.42332	878.88586	991.93335	367.05350	874.34735	1205.15723	266.39999	851.84998	1167.03699	52.70313	432.52170	956.66443	338.44507	442.77652	1413.06006	90.41360	128.24385	931.00391	308.20590	60.83709
498	4.142	1184.33960	243.19121	1384.42969	1048.73193	57.45267	879.83154	986.55798	369.17474	874.95032	1199.46777	268.01697	852.42053	1158.15710	51.26036	433.02783	954.34479	339.99167	442.69595	1408.77930	89.49438	132.48935	930.98792	308.33298	60.75667
499	4.150	1179.00928	244.61633	1385.04724	1042.59790	59.45499	880.73224	981.28510	371.28052	875.42505	1193.88599	269.60101	852.88745	1149.12085	49.70856	433.50876	952.15118	341.51620	442.56122	1404.22168	88.66673	136.82614	930.98505	308.44385	60.66699
500	4.158	1173.71411	246.00943	1385.60999	1036.54529	61.41016	881.56921	976.13171	373.36093	875.79083	1188.43140	271.12256	853.24707	1139.91858	48.08301	433.94153	950.06543	343.04031	442.39749	1399.39478	87.95169	141.25084	931.00250	308.55615	60.56457
501	4.167	1168.44653	247.37814	1386.12585	1030.59058	63.30245	882.33069	971.11188	375.40564	876.06885	1183.11902	272.55292	853.50256	1130.53857	46.41655	434.30753	948.06219	344.57480	442.22849	1394.30176	87.36835	145.76013	931.04205	308.68555	60.44936
502	4.175	1163.20117	248.72977	1386.60474	1024.74609	65.12219	883.01208	966.23633	377.40411	876.27972	1177.95850	273.86826	853.66412	1120.96985	44.73564	434.59689	946.10828	346.11581	442.07413	1388.94165	86.93274	150.34830	931.10028	308.84344	60.32391
503	4.183	1157.97595	250.07059	1387.05737	1019.01843	66.86409	883.61566	961.51105	379.34647	876.44250	1172.95313	275.05301	853.74780	1111.20459	43.06238	434.81015	944.16730	347.64474	441.94669	1383.30872	86.65569	155.00336	931.17102	309.03555	60.19175
504	4.192	1152.77075	251.40555	1387.49438	1013.40808	68.52518	884.14954	956.93762	381.22400	876.57318	1168.09973	276.10104	853.77338	1101.24243	41.42046	434.95605	942.20709	349.13248	441.84970	1377.39368	86.54080	159.70354	931.24695	309.26160	60.05634
505	4.200	1147.58838	252.73781	1387.92542	1007.90991	70.10406	884.62677	952.51355	383.02975	876.68427	1163.38989	277.01538	853.76184	1091.09399	39.83676	435.05011	940.20740	350.54745	441.78091	1371.18359	86.58371	164.41510	931.32007	309.51590	59.92069
506	4.208	1142.43286	254.06870	1388.35938	1002.51563	71.60090	885.06500	948.23297	384.75903	876.78473	1158.81104	277.80667	853.73352	1080.78186	38.33524	435.11682	938.16449	351.86343	441.73584	1364.66357	86.77197	169.09232	931.38348	309.78918	59.78804
507	4.217	1137.31055	255.39816	1388.80444	997.21606	73.01696	885.48785	944.08777	386.40964	876.88000	1154.34851	278.49069	853.70721	1070.33936	36.93059	435.19183	936.09137	353.06378	441.70966	1357.81775	87.08511	173.67941	931.43292	310.07141	59.66294
508	4.225	1132.22937	256.72519	1389.26709	992.00385	74.35429	885.92279	940.06873	387.98172	876.97229	1149.98730	279.08453	853.69971	1059.80713	35.62857	435.31909	934.01520	354.14243	441.69846	1350.63074	87.49489	178.11281	931.46777	310.35355	59.55080
509	4.233	1127.19836	258.04770	1389.75159	986.87231	75.61572	886.39685	936.16669	389.47778	877.06158	1145.71423	279.60318	853.72467	1049.22949	34.43246	435.54233	931.97089	355.10217	441.69974	1343.08667	87.96635	182.32410	931.49139	310.62772	59.45573
510	4.242	1122.22766	259.36237	1390.25964	981.81427	76.80550	886.93195	932.37341	390.90207	877.14594	1141.51770	280.05710	853.79156	1038.64905	33.34894	435.89563	929.99390	355.95059	441.71222	1335.17053	88.46136	186.24403	931.51044	310.88657	59.37973
511	4.250	1117.32715	260.66513	1390.79175	976.82037	77.92986	887.54285	928.68256	392.25992	877.22235	1137.38855	280.45105	853.90619	1028.10278	32.38846	436.39853	928.11255	356.69589	441.73578	1326.87036	88.94379	189.80644	931.53302	311.12366	59.32293
512	4.258	1112.50513	261.95294	1391.34668	971.88000	78.99614	888.23749	925.08978	393.55716	877.28766	1133.32019	280.78384	854.07141	1017.61847	31.56334	437.05634	926.34167	357.34479	441.77118	1318.17981	89.38425	192.95026	931.56677	311.33499	59.28375
513	4.267	1107.76721	263.22418	1391.92212	966.98273	80.01141	889.01819	921.59302	394.79962	877.33887	1129.30933	281.04968	854.28650	1007.21356	30.88593	437.86072	924.68030	357.90305	441.81873	1309.09912	89.76238	195.62137	931.61676	311.52100	59.25962
514	4.275	1103.11646	264.47858	1392.51440	962.12140	80.98179	889.88208	918.19202	395.99246	877.37378	1125.35693	281.24030	854.54694	996.89600	30.36641	438.79102	923.11554	358.37766	441.87701	1299.63391	90.06699	197.77444	931.68500	311.68698	59.24783
515	4.283	1098.55432	265.71741	1393.11804	957.29254	81.91358	890.82068	914.88776	397.13998	877.39154	1121.46741	281.34610	854.84619	986.66809	30.01172	439.81702	921.62933	358.77823	441.94330	1289.79492	90.29431	199.37347	931.77118	311.84161	59.24540
516	4.292	1094.07971	266.94348	1393.72607	952.49512	82.81404	891.81860	911.68164	398.24536	877.39221	1117.64575	281.35715	855.17731	976.52997	29.82597	440.90417	920.20502	359.11789	442.01486	1279.59595	90.44514	200.39192	931.87323	311.99481	59.24858
517	4.300	1089.68970	268.15955	1394.33105	947.72900	83.68970	892.85541	908.57465	399.31079	877.37738	1113.89661	281.26462	855.53235	966.48242	29.81182	442.01953	918.83038	359.41440	442.09012	1269.05005	90.52209	200.81210	931.98816	312.15591	59.25357
518	4.308	1085.37866	269.36572	1394.92554	942.99396	84.54440	893.90869	905.56628	400.33734	877.34930	1110.22266	281.06290	855.90173	956.52692	29.97055	443.13586	917.49756	359.68756	442.16754	1258.16821	90.52754	200.62497	932.11102	312.33221	59.25844
519	4.317	1081.14063	270.55981	1395.50232	938.28986	85.37881	894.95856	902.65424	401.32529	877.31085	1106.62280	280.75055	856.27502	946.66608	30.30005	444.23434	916.20251	359.95480	442.24405	1246.95752	90.46198	199.83052	932.23505	312.52664	59.26537
520	4.325	1076.97021	271.73917	1396.05554	933.61755	86.19090	895.98950	899.83350	402.27414	877.26489	1103.09326	280.33041	856.64178	936.90601	30.79305	445.30472	914.94360	360.22812	442.31665	1235.42139	90.32227	198.43921	932.35242	312.73718	59.28044
521	4.333	1072.86328	272.90063	1396.58044	928.97900	86.97698	896.99036	897.09705	403.18274	877.21381	1099.62646	279.80988	856.99249	927.25781	31.43666	446.34442	913.71948	360.51352	442.38544	1223.56177	90.10121	196.47264	932.45795	312.95847	59.31047
522	4.342	1068.81616	274.04041	1397.07349	924.37750	87.73250	897.95300	894.43524	404.04935	877.15918	1096.21411	279.20084	857.31964	917.73560	32.21414	447.35681	912.52795	360.81104	442.45410	1211.38074	89.78941	193.96317	932.54944	313.18378	59.35960
523	4.350	1064.82690	275.15399	1397.53247	919.81781	88.45254	898.87195	891.83698	404.87158	877.10150	1092.84839	278.51822	857.61920	908.35315	33.10816	448.34848	911.36566	361.11560	442.52655	1198.88269	89.37859	190.95174	932.62744	313.40567	59.42798
524	4.358	1060.89392	276.23706	1397.95544	915.30469	89.13325	899.74298	889.29016	405.64661	877.04010	1089.52185	277.77820	857.89105	899.12115	34.10267	449.32513	910.22937	361.41922	442.60361	1186.07458	88.86410	187.48495	932.69360	313.61670	59.51311
525	4.367	1057.01611	277.28510	1398.34058	910.84216	89.77378	900.56293	886.78217	406.37115	876.97327	1086.22925	276.99789	858.13812	890.04645	35.18229	450.28986	909.11511	361.71283	442.68253	1172.96338	88.24603	183.61284	932.74976	313.80960	59.61222
526	4.375	1053.19128	278.29288	1398.68652	906.43402	90.37680	901.33038	884.30121	407.04190	876.89880	1082.96606	276.19547	858.36493	881.13300	36.33155	451.24408	908.01770	361.98682	442.75806	1159.55566	87.52950	179.38832	932.79724	313.97717	59.72252
527	4.383	1049.41602	279.25342	1398.99304	902.08490	90.94646	902.04572	881.83618	407.65573	876.81409	1079.72900	275.38773	858.57697	872.38379	37.53495	452.19028	906.93018	362.23114	442.82553	1145.85999	86.72440	174.86717	932.83673	314.11331	59.83957
528	4.392	1045.68628	280.15799	1399.26086	897.79944	91.48601	902.71069	879.37787	408.21008	876.71674	1076.51660	274.58691	858.78070	863.80103	38.77787	453.13232	905.84393	362.43652	442.88403	1131.88733	85.84389	170.10741	932.86896	314.21481	59.95710
529	4.400	1041.99878	280.99759	1399.49231	893.58093	91.99742	903.32806	876.91864	408.70328	876.60504	1073.32764	273.80011	858.98206	855.38434	40.04831	454.07300	904.74982	362.59573	442.93619	1117.65161	84.90315	165.16782	932.89337	314.28241	60.06947
530	4.408	1038.35059	281.76419	1399.69128	889.43085	92.48251	903.90112	874.45325	409.13483	876.47784	1070.16113	273.03085	859.18475	847.13062	41.33718	455.01093	903.64063	362.70303	442.98517	1103.16772	83.91809	160.10574	932.90900	314.31979	60.17367
531	4.417	1034.73877	282.45169	1399.86230	885.34851	92.94350	904.43231	871.97839	409.50540	876.33502	1067.01392	272.28098	859.38989	839.03674	42.63641	455.94147	902.51215	362.75363	443.03229	1088.45068	82.90408	154.97433	932.91443	314.33151	60.26923
532	4.425	1031.16040	283.05682	1400.01038	881.33087	93.38191	904.92352	869.49304	409.81699	876.17725	1063.88379	271.55066	859.59607	831.10327	43.93752	456.85989	901.36261	362.74536	443.07776	1073.51587	81.87499	149.82004	932.90918	314.32101	60.35707
533	4.433	1027.61182	283.57941	1400.13928	877.37323	93.79626	905.37677	866.99780	410.07272	876.00549	1060.76929	270.83701	859.80109	823.33472	45.23220	457.76355	900.19086	362.68042	443.12094	1058.37671	80.84336	144.68088	932.89307	314.28986	60.43859
534	4.442	1024.08911	284.02167	1400.25269	873.46979	94.17981	905.79572	864.49475	410.27676	875.82135	1057.67090	270.13354	860.00226	815.73804	46.51412	458.65097	898.99506	362.56516	443.16016	1043.04321	79.82073	139.58604	932.86646	314.23834	60.51535
535	4.450	1020.58893	284.38678	1400.35229	869.61273	94.52197	906.18555	861.98669	410.43402	875.62634	1054.58862	269.43192	860.19696	808.32062	47.78023	459.52060	897.77313	362.40799	443.19269	1027.52002	78.81766	134.55669	932.83026	314.16629	60.58881
536	4.458	1017.10883	284.67773	1400.43921	865.79321	94.81320	906.55157	859.47723	410.54996	875.42175	1051.52209	268.72348	860.38202	801.08838	49.03014	460.37073	896.52295	362.21738	443.21536	1011.80688	77.84433	129.60703	932.78558	314.07379	60.66011
537	4.467	1013.64728	284.89667	1400.51367	862.00311	95.04871	906.89893	856.96954	410.63040	875.20886	1048.47009	267.99957	860.55371	794.04639	50.26492	461.19946	895.24194	362.00046	443.22433	995.90027	76.91162	124.74579	932.73358	313.96161	60.72980
538	4.475	1010.20300	285.04605	1400.57581	858.23474	95.22960	907.23102	854.46686	410.68118	874.98840	1045.43115	267.25217	860.70905	787.19971	51.48605	462.00452	893.92773	361.76309	443.21579	979.79565	76.03036	119.97942	932.67450	313.83142	60.79781
539	4.483	1006.77551	285.12930	1400.62659	854.47980	95.36343	907.54706	851.97144	410.70782	874.76086	1042.40308	266.47458	860.84656	780.55219	52.69410	462.78220	892.57819	361.50958	443.18680	963.48950	75.20895	115.31749	932.60785	313.68570	60.86420
540	4.492	1003.36450	285.15021	1400.66663	850.72852	95.46310	907.84155	849.48511	410.71539	874.52637	1039.38354	265.66251	860.96631	774.10406	53.88789	463.52722	891.19153	361.24170	443.13501	946.98309	74.45105	110.77815	932.53229	313.52740	60.92972
541	4.500	999.96979	285.11279	1400.69580	846.97253	95.54298	908.10699	847.00848	410.70798	874.28461	1036.36865	264.81406	861.06793	767.85040	55.06458	464.23303	889.76581	360.95789	443.05869	930.28796	73.75382	106.39223	932.44556	313.35919	60.99536
542	4.508	996.59003	285.02109	1400.71216	843.20624	95.61394	908.33777	844.54108	410.68854	874.03528	1033.35376	263.93008	861.15015	761.78076	56.22076	464.89337	888.29889	360.65439	442.95743	913.42896	73.10694	102.20306	932.34509	313.18225	61.06108
543	4.517	993.22260	284.87842	1400.71301	839.42725	95.68063	908.53119	842.08124	410.65881	873.77753	1030.33508	263.01428	861.21191	755.88141	57.35406	465.50351	886.78864	360.32748	442.83328	896.44012	72.49519	98.25957	932.22900	312.99515	61.12539
544	4.525	989.86469	284.68735	1400.69519	835.63550	95.74191	908.68646	839.62598	410.61926	873.51038	1027.30994	262.07266	861.25403	750.13666	58.46276	466.06046	885.23499	359.97415	442.69073	879.35638	71.90466	94.60760	932.09674	312.79453	61.18628
545	4.533	986.51379	284.45026	1400.65479	831.83307	95.79301	908.80206	837.17151	410.56934	873.23273	1024.27759	261.11246	861.27863	744.52881	59.54456	466.56323	883.64044	359.59286	442.53491	862.20923	71.32723	91.28522	931.94977	312.57748	61.24244
546	4.542	983.16821	284.16956	1400.58728	828.02356	95.82893	908.87506	834.71259	410.50751	872.94305	1021.23755	260.14142	861.28705	739.03925	60.59670	467.01300	882.01038	359.18457	442.36914	845.02722	70.76070	88.32135	931.79211	312.34323	61.29409
547	4.550	979.82587	283.84680	1400.48816	824.21173	95.84614	908.90125	832.24384	410.43158	872.63965	1018.18787	259.16684	861.27795	733.64838	61.61661	467.41257	880.35297	358.75323	442.19449	827.83783	70.20652	85.73759	931.62976	312.09366	61.34276
548	4.558	976.48492	283.48175	1400.35327	820.40173	95.84197	908.87592	829.75903	410.33905	872.32056	1015.12506	258.19489	861.24835	728.33478	62.60197	467.76624	878.67773	358.30472	442.01114	810.66998	69.66727	83.55204	931.46936	311.83237	61.39064
549	4.567	973.14294	283.07254	1400.18018	816.59601	95.81390	908.79407	827.25256	410.22729	871.98352	1012.04480	257.22974	861.19580	723.07642	63.55125	468.08038	876.99475	357.84534	441.81967	793.55475	69.14619	81.77858	931.31665	311.56314	61.44016
550	4.575	969.79797	282.61603	1399.96692	812.79462	95.75902	908.65106	824.71863	410.09375	871.62622	1008.94305	256.27380	861.11926	717.85303	64.46506	468.36368	875.31238	357.37949	441.62051	776.52271	68.64988	80.42082	931.17542	311.28787	61.49320
551	4.583	966.44727	282.10861	1399.71265	808.99567	95.67340	908.44336	822.15247	409.93628	871.24609	1005.81726	255.32784	861.01874	712.64648	65.34740	468.62631	873.63489	356.90811	441.41287	759.60315	68.19174	79.46780	931.04645	311.00443	61.54975
552	4.592	963.08716	281.54706	1399.41687	805.19586	95.55298	908.16949	819.54987	409.75320	870.84076	1002.66486	254.39113	860.89325	707.44061	66.20468	468.87881	871.96143	356.42795	441.19360	742.82629	67.79176	78.89604	930.92749	310.70642	61.60736
553	4.600	959.71350	280.92932	1399.07935	801.39154	95.39598	907.83075	816.90747	409.54367	870.40796	999.48395	253.46233	860.74005	702.22321	67.04337	469.13123	870.28638	355.93146	440.95718	726.22742	67.46874	78.67714	930.81342	310.38440	61.66214
554	4.608	956.32178	280.25488	1398.70007	797.57892	95.20432	907.43036	814.22260	409.30756	869.94598	996.27356	252.54103	860.55438	696.98682	67.86942	469.39243	868.59943	355.40738	440.69595	709.84814	67.22878	78.78518	930.69763	310.02853	61.71002
555	4.617	952.90857	279.52438	1398.27881	793.75580	94.98255	906.97278	811.49323	409.04565	869.45361	993.03345	251.62811	860.33002	691.72717	68.68810	469.66937	866.88501	354.84262	440.40076	693.73395	67.06320	79.19673	930.57336	309.63208	61.74820
556	4.625	949.47070	278.73886	1397.81616	789.92273	94.73615	906.46332	808.71783	408.75931	868.93066	989.76434	250.72443	860.05975	686.44312	69.50179	469.96667	865.12317	354.22455	440.06287	677.93091	66.95892	79.88485	930.43542	309.19293	61.77658
557	4.633	946.00562	277.90012	1397.31323	786.08215	94.47006	905.90765	805.89502	408.45053	868.37805	986.46692	249.82990	859.73712	681.13593	70.30750	470.28519	863.29193	353.54413	439.67813	662.48370	66.90868	80.81570	930.28137	308.71268	61.79716
558	4.642	942.50983	277.01068	1396.77271	782.23651	94.18797	905.31158	803.02380	408.12155	867.79803	983.14191	248.94406	859.35742	675.80811	71.09784	470.62158	861.37109	352.79868	439.24881	647.43616	66.91161	81.95146	930.11121	308.19641	61.81212
559	4.650	938.98004	276.07278	1396.19922	778.38568	93.89208	904.67920	800.10291	407.77466	867.19434	979.78925	248.06693	858.91864	670.46143	71.86380	470.96902	859.34613	351.99158	438.78168	632.83203	66.96854	83.25464	929.92731	307.65311	61.82296
560	4.658	935.41266	275.08752	1395.59839	774.52649	93.58340	904.01312	797.13123	407.41199	866.57190	976.40784	247.19836	858.42230	665.09729	72.59611	471.31854	857.21191	351.13034	438.28482	618.71472	67.07982	84.68881	929.73242	307.09564	61.83119
561	4.667	931.80414	274.05606	1394.97668	770.65277	93.26158	903.31567	794.10724	407.03531	865.93671	972.99615	246.33749	857.87439	659.71741	73.28471	471.66040	854.97302	350.22748	437.76691	605.12720	67.24629	86.21595	929.52979	306.53983	61.83917
562	4.675	928.15100	272.98050	1394.34143	766.75720	92.92523	902.58942	791.02966	406.64612	865.29517	969.55109	245.48260	857.28473	654.32458	73.91854	471.98639	852.64063	349.30246	437.23700	592.11005	67.47012	87.79366	929.32294	306.00247	61.84972
563	4.683	924.44946	271.86374	1393.69910	762.83252	92.57281	901.83716	787.89728	406.24554	864.65369	966.06775	244.63171	856.66504	648.92090	74.48706	472.29092	850.22925	348.38040	436.70367	579.69891	67.75368	89.37556	929.11597	305.49939	61.86501
564	4.692	920.69635	270.70816	1393.05457	758.87189	92.20421	901.06311	784.70911	405.83441	864.01758	962.53906	243.78236	856.02618	643.50739	74.98232	472.57004	847.75299	347.48718	436.17313	567.92169	68.09795	90.91486	928.91180	305.04260	61.88584
565	4.700	916.88904	269.51517	1392.41138	754.86865	91.82156	900.27356	781.46466	405.41336	863.39081	958.95654	242.93170	855.37634	638.08508	75.39906	472.81989	845.22217	346.64420	435.64896	556.79968	68.50120	92.36908	928.71057	304.63855	61.91167
566	4.708	913.02618	268.28571	1391.77124	750.81659	91.42807	899.47723	778.16412	404.98282	862.77527	955.31274	242.07663	854.72089	632.65692	75.73407	473.03619	842.64056	345.86429	435.13196	546.34863	68.95842	93.70395	928.50909	304.28772	61.94142
567	4.717	909.10632	267.02097	1391.13367	746.70953	91.02700	898.68341	774.80817	404.54309	862.17059	951.60168	241.21387	854.06238	627.22815	75.98604	473.21350	840.00415	345.14999	434.61938	536.57556	69.46371	94.89384	928.30225	303.98621	61.97456
568	4.725	905.12958	265.72202	1390.49670	742.54083	90.62204	897.89923	771.39813	404.09436	861.57410	947.81763	240.33987	853.40070	621.80432	76.15571	473.34421	837.30371	344.49463	434.10437	527.47058	70.01632	95.91671	928.08478	303.72714	62.01154
569	4.733	901.09790	264.38907	1389.85901	738.30426	90.21714	897.12775	767.93591	403.63681	860.98145	943.95593	239.45107	852.73279	616.39117	76.24664	473.41827	834.52850	343.88611	433.57861	519.00098	70.62258	96.74632	927.85266	303.50159	62.05330
570	4.742	897.01563	263.02112	1389.21936	733.99518	89.81507	896.36847	764.42383	403.17059	860.38745	940.01331	238.54407	852.05396	610.99493	76.26588	473.42441	831.67120	343.31091	433.03622	511.12537	71.28502	97.35625	927.60315	303.30008	62.10093
571	4.750	892.88757	261.61627	1388.57654	729.60950	89.41684	895.61890	760.86456	402.69589	859.78656	935.98822	237.61571	851.35962	605.62213	76.22313	473.35211	828.73071	342.75513	432.47430	503.81628	71.98756	97.73381	927.33459	303.11426	62.15597
572	4.758	888.71698	260.17178	1387.92896	725.14313	89.02248	894.87549	757.26062	402.21295	859.17419	931.88092	236.66348	850.64703	600.27905	76.12921	473.19244	825.71265	342.20496	431.89200	497.06311	72.69606	97.88031	927.04651	302.93820	62.22073
573	4.767	884.50549	258.68469	1387.27551	720.59210	88.63120	894.13373	753.61444	401.72195	858.54718	927.69257	235.68581	849.91656	594.97217	75.99528	472.93771	822.62695	341.64957	431.29132	490.85535	73.37237	97.79856	926.73914	302.76816	62.29837
574	4.775	880.25305	257.15317	1386.61511	715.95428	88.24040	893.38885	749.92786	401.22281	857.90417	923.42535	234.68094	849.17285	589.70911	75.83236	472.58191	819.48499	341.08289	430.67792	485.17017	73.98588	97.48950	926.41376	302.60123	62.39246
575	4.783	875.95862	255.57687	1385.94666	711.22803	87.84649	892.63806	746.20221	400.71515	857.24609	919.08215	233.64560	848.42511	584.50183	75.65064	472.12091	816.29797	340.50385	430.06012	479.97522	74.51627	96.95682	926.07251	302.43463	62.50655
576	4.792	871.61987	253.95599	1385.26892	706.41125	87.44655	891.87982	742.43750	400.19791	856.57562	914.66626	232.57523	847.68585	579.36786	75.45838	471.55173	813.07605	339.91513	429.44711	475.23474	74.95274	96.20886	925.71851	302.26605	62.64478
577	4.800	867.23407	252.29050	1384.58130	701.50079	87.03839	891.11267	738.63312	399.66934	855.89728	910.18109	231.46573	846.96765	574.32715	75.26083	470.87137	809.82849	339.32117	428.84628	470.91138	75.29426	95.25752	925.35522	302.09494	62.81316
578	4.808	862.79791	250.58080	1383.88379	696.49347	86.61962	890.33441	734.78711	399.12683	855.21674	905.62891	230.31424	846.28058	569.40076	75.06072	470.07617	806.56409	338.72607	428.26071	466.96899	75.54901	94.11778	924.98676	301.92331	63.01965
579	4.817	858.30841	248.82832	1383.17639	691.38593	86.18786	889.54102	730.89648	398.56677	854.54059	901.01080	229.11807	845.63129	564.60925	74.85875	469.16196	803.29132	338.13434	427.69049	463.37573	75.72961	92.80910	924.61621	301.75452	63.27298
580	4.825	853.76373	247.03531	1382.45923	686.17560	85.74060	888.72748	726.95709	397.98474	853.87567	896.32654	227.87477	845.02313	559.97156	74.65298	468.12357	800.01764	337.55237	427.13657	460.10681	75.84772	91.35463	924.24536	301.59192	63.58094
581	4.833	849.16272	245.20328	1381.73279	680.86145	85.27367	887.89001	722.96387	397.37564	853.22876	891.57379	226.58340	844.45654	555.50366	74.43940	466.95490	796.74945	336.98868	426.60287	457.14099	75.91290	89.77348	923.87573	301.43805	63.94893
582	4.842	844.50488	243.33224	1380.99951	675.44366	84.78053	887.02747	718.91058	396.73386	852.60620	886.74890	225.24431	843.93018	551.21838	74.21374	465.65015	793.49048	336.45245	426.09637	454.45642	75.93430	88.07310	923.50897	301.29425	64.37912
583	4.850	839.79028	241.42154	1380.26245	669.92322	84.25349	886.14008	714.79053	396.05383	852.01379	881.84827	223.85806	843.44226	547.12561	73.97208	464.20502	790.24121	335.95102	425.62573	452.02966	75.92236	86.25269	923.14581	301.16162	64.87147
584	4.858	835.01910	239.47003	1379.52563	664.30127	83.68517	885.22827	710.59619	395.33035	851.45654	876.86853	222.42499	842.99207	543.23071	73.71109	462.61856	786.99805	335.48813	425.19867	449.83960	75.88964	84.31274	922.78381	301.04236	65.42577
585	4.867	830.19165	237.47473	1378.79333	658.57935	83.06940	884.29333	706.31921	394.55893	850.93878	871.80688	220.94583	842.58160	539.53442	73.42792	460.89578	783.75269	335.06458	424.82156	447.87024	75.85066	82.26122	922.41809	300.94119	66.04261
586	4.875	825.30969	235.42889	1378.07190	652.75854	82.40164	883.33917	701.95142	393.73615	850.46405	866.66107	219.42332	842.21497	536.03247	73.11991	459.05060	780.49231	334.67911	424.49985	446.10754	75.82121	80.11714	922.04248	300.86459	66.72420
587	4.883	820.37585	233.32242	1377.37085	646.84045	81.67886	882.37457	697.48425	392.85983	850.03552	861.42920	217.86359	841.89703	532.71558	72.78515	457.10486	777.20117	334.32770	424.23691	444.53137	75.81826	77.91194	921.65027	300.81924	67.47539
588	4.892	815.39105	231.14569	1376.70154	640.82947	80.89799	881.41425	692.90936	391.92905	849.65582	856.11011	216.27658	841.63147	529.56982	72.42110	455.08652	773.86194	334.00299	424.03259	443.10754	75.85786	75.68700	921.23291	300.81085	68.30370
589	4.900	810.35242	228.89395	1376.07520	634.73450	80.05418	880.48041	688.21899	390.94394	849.32715	850.70435	214.67480	841.42004	526.57947	72.02123	453.03098	770.45587	333.69434	423.88507	441.79346	75.94634	73.49584	920.78040	300.84436	69.21735
590	4.908	805.25427	226.56796	1375.50476	628.56909	79.14107	879.60394	683.40607	389.90546	849.05176	845.21448	213.07146	841.26453	523.72876	71.57444	450.98282	766.96246	333.38889	423.79306	440.54749	76.07372	71.40971	920.28162	300.92407	70.22385
591	4.917	800.09131	224.17212	1375.00732	622.35156	78.15343	878.82428	678.46533	388.81531	848.83215	839.64734	211.47980	841.16962	521.00098	71.06778	448.99472	763.35785	333.07257	423.75610	439.32446	76.21935	69.51071	919.72485	301.05322	71.33125
592	4.925	794.85925	221.71280	1374.60413	616.10376	77.08964	878.18732	673.39319	387.67569	848.67151	834.01416	209.91318	841.14374	518.37646	70.48851	447.12622	759.61475	332.73117	423.77408	438.06958	76.36035	67.87071	919.09851	301.23248	72.54998
593	4.933	789.55347	219.19824	1374.31836	609.85181	75.95284	877.74121	668.18884	386.48914	848.57367	828.32751	208.38475	841.19775	515.82886	69.82381	445.44220	755.70215	332.35223	423.84818	436.72778	76.47351	66.53042	918.39111	301.45877	73.89251
594	4.942	784.16956	216.63853	1374.17114	603.62500	74.75047	877.52948	662.85352	385.25836	848.54352	822.59937	206.90701	841.34387	513.31934	69.06139	444.00708	751.58783	331.92731	423.98123	435.27234	76.53483	65.48940	917.59131	301.72421	75.37136
595	4.950	778.70361	214.04507	1374.17834	597.45215	73.49276	877.58319	657.39197	383.98621	848.58649	816.84009	205.49088	841.59534	510.79077	68.19289	442.87137	747.24133	331.45264	424.17581	433.72888	76.52190	64.70963	916.68866	302.01675	76.99770
596	4.958	773.15552	211.42973	1374.34851	591.35706	72.18996	877.91504	651.81140	382.67517	848.70801	811.05713	204.14380	841.96368	508.16833	67.21628	442.05878	742.63702	330.93005	424.43228	432.16760	76.41940	64.12980	915.67328	302.32214	78.78026
597	4.967	767.53040	208.80351	1374.68250	585.35583	70.84970	878.51868	646.12195	381.32745	848.91315	805.25500	202.86720	842.45496	505.37341	66.13419	441.56247	737.75531	330.36911	424.74847	430.66553	76.22147	63.68289	914.53522	302.62628	80.72402
598	4.975	761.83899	206.17529	1375.17310	579.45251	69.47572	879.37158	640.33533	379.94461	849.20526	799.43591	201.65474	843.06610	502.34631	64.95080	441.35129	732.58301	329.78589	425.11847	429.27783	75.92675	63.31112	913.26416	302.91757	82.82960
599	4.983	756.09558	203.55162	1375.80750	573.64001	68.06805	880.44037	634.46521	378.52753	849.58563	793.60144	200.49286	843.78540	499.06262	63.66995	441.38098	727.11359	329.20001	425.53134	428.03040	75.53348	62.97622	911.85168	303.18912	85.09424
600	4.992	750.31641	200.93764	1376.56702	567.90234	66.62433	881.68506	628.52625	377.07620	850.05231	787.75281	199.36359	844.59473	495.53503	62.29407	441.60495	721.34711	328.63345	425.97229	426.92480	75.04037	62.66131	910.29175	303.43817	87.51279
601	5.000	744.51953	198.33771	1377.42920	562.21997	65.14059	883.06219	622.53308	375.59000	850.59973	781.88977	198.24731	845.47223	491.80432	60.82509	441.98059	715.28760	328.11124	426.42599	425.95056	74.44946	62.36551	908.57898	303.66510	90.07735
602	5.008	738.72351	195.75522	1378.36707	556.57263	63.61244	884.52832	616.49976	374.06793	851.21857	776.01172	197.12418	846.39374	487.92615	59.26768	442.46863	708.94275	327.66107	426.87949	425.09680	73.76709	62.10001	906.70605	303.87204	92.77634
603	5.017	732.94714	193.19293	1379.35168	550.93945	62.03704	886.04193	610.43970	372.50906	851.89594	770.11707	195.97552	847.33337	483.95886	57.63271	443.02795	702.32373	327.31036	427.32196	424.35730	73.00511	61.88418	904.66357	304.06195	95.59462
604	5.025	727.20874	190.65274	1380.35364	545.30164	60.41416	887.56458	604.36536	370.91302	852.61597	764.20410	194.78474	848.26459	479.95337	55.93886	443.61380	695.44592	327.08224	427.74295	423.72034	72.18661	61.73021	902.44128	304.23822	98.51470
605	5.033	721.52441	188.13412	1381.34460	539.64587	58.74605	889.06177	598.28821	369.28064	853.36090	758.27332	193.53798	849.16089	475.94946	54.21108	444.18442	688.32898	326.99365	428.13223	423.15955	71.34949	61.62775	900.02832	304.40540	101.51848
606	5.042	715.90613	185.63281	1382.29797	533.96680	57.03800	890.50592	592.21912	367.61426	854.11230	752.32642	192.22507	849.99725	471.97754	52.47676	444.71094	680.99402	327.05615	428.48062	422.64063	70.54044	61.55064	897.41302	304.56995	104.58862
607	5.050	710.36169	183.13989	1383.19067	528.26819	55.29843	891.87848	586.16785	365.91803	854.85229	746.36975	190.84161	850.75153	468.06360	50.76262	445.18008	673.46033	327.27731	428.78140	422.13452	69.80766	61.47383	894.58282	304.74078	107.71021
608	5.058	704.89746	180.64204	1384.00647	522.56140	53.53719	893.17053	580.14478	364.19806	855.56482	740.41467	189.39009	851.40662	464.23059	49.09294	445.58841	665.74231	327.66046	429.03101	421.62085	69.19662	61.38014	891.52332	304.92889	110.87231
609	5.067	699.51855	178.12457	1384.73901	516.86206	51.76402	894.38043	574.16028	362.46204	856.23694	734.47974	187.87973	851.95227	460.49902	47.48715	445.93466	657.84924	328.20309	429.22870	421.08704	68.73990	61.26239	888.21838	305.14575	114.06934
610	5.075	694.22070	175.58073	1385.38806	511.18860	49.98913	895.51031	568.22583	360.71899	856.85931	728.58545	186.32608	852.38574	456.88708	45.95763	446.21655	649.78235	328.89642	429.37628	420.53455	68.44362	61.12829	884.65057	305.40210	117.30161
611	5.083	688.98608	173.01767	1385.95544	505.55774	48.22477	896.56427	562.35278	358.97885	857.42706	722.75195	184.74933	852.71088	453.41077	44.50989	446.43277	641.53479	329.72589	429.47812	419.98047	68.28714	60.99736	880.80359	305.70657	120.57527
612	5.092	683.79346	170.45049	1386.44519	499.98279	46.48588	897.54614	556.55383	357.25183	857.93970	716.99756	183.17105	852.93744	450.08276	43.14380	446.58755	633.09155	330.66986	429.53983	419.44812	68.23742	60.88626	876.66418	306.06485	123.90210
613	5.100	678.62671	167.89439	1386.86853	494.47522	44.78797	898.45868	550.84180	355.54782	858.40100	711.33740	181.61095	853.08026	446.91077	41.85460	446.69171	624.43396	331.69943	429.56659	418.95581	68.26028	60.79929	872.22363	306.47754	127.29897
614	5.108	673.47729	165.36217	1387.24097	489.04504	43.14363	899.30505	545.22937	353.87607	858.81866	705.78442	180.08499	853.15784	443.89612	40.63397	446.75885	615.54309	332.78122	429.56326	418.51575	68.32365	60.73260	867.47839	306.93906	130.78700
615	5.117	668.34192	162.86401	1387.57898	483.70251	41.56046	900.08893	539.72803	352.24457	859.20374	700.34900	178.60483	853.19043	441.03296	39.47113	446.80087	606.40222	333.88043	429.53580	418.13550	68.39968	60.68147	862.42847	307.43848	134.39040
616	5.125	663.22217	160.40796	1387.89734	478.45630	40.04121	900.81458	534.34766	350.65979	859.56958	695.03796	177.17758	853.19885	438.30981	38.35535	446.82642	596.99902	334.96326	429.49210	417.81921	68.46629	60.64444	857.07428	307.96106	138.13380
617	5.133	658.12244	158.00029	1388.21082	473.31335	38.58427	901.48706	529.09521	349.12665	859.93103	689.85559	175.80682	853.20337	435.71301	37.28029	446.84106	587.32849	335.99814	429.44269	417.56824	68.50766	60.62523	851.41675	308.48871	142.03688
618	5.142	653.04822	155.64607	1388.53455	468.27844	37.18484	902.11163	523.97461	347.64862	860.30359	684.80261	174.49438	853.22180	433.22974	36.24627	446.84784	577.39514	336.95761	429.40210	417.38208	68.51456	60.63060	845.45758	309.00116	146.10953
619	5.150	648.00574	153.35059	1388.88196	463.35352	35.83736	902.69281	518.98523	346.22772	860.70227	679.87598	173.24188	853.26770	430.85144	35.25782	446.84744	567.21570	337.82068	429.39017	417.25476	68.48521	60.66352	839.20093	309.47842	150.34920
620	5.158	643.00049	151.11972	1389.26318	458.53931	34.53709	903.23242	514.12305	344.86487	861.14063	675.06970	172.05099	853.34973	428.57385	34.32117	446.83795	556.81848	338.57315	429.43112	417.17224	68.42572	60.71826	832.65295	309.90201	154.73779
621	5.167	638.03943	148.95898	1389.68481	453.83533	33.27956	903.72986	509.37964	343.56018	861.63013	670.37744	170.92258	853.47241	426.39502	33.44376	446.81625	546.24329	339.20621	429.54926	417.11707	68.34811	60.78267	825.82281	310.25500	159.23904
622	5.175	633.13062	146.87265	1390.15002	449.24097	32.05968	904.18280	504.74341	342.31305	862.17944	665.79358	169.85645	853.63776	424.31494	32.63321	446.78006	535.53931	339.71466	429.76523	417.07239	68.26711	60.84288	818.72113	310.52261	163.79985
623	5.183	628.28259	144.86337	1390.65894	444.75635	30.87189	904.58789	500.19995	341.12228	862.79419	661.31360	168.85197	853.84528	422.33545	31.89436	446.72864	524.76343	340.09659	430.09518	417.02295	68.19787	60.88608	811.35815	310.69290	168.35419
624	5.192	623.50317	142.93239	1391.20850	440.38245	29.71043	904.94147	495.73279	339.98605	863.47681	656.93176	167.90910	854.09088	420.45837	31.22787	446.66241	513.97607	340.35373	430.55276	416.95593	68.15370	60.90169	803.74182	310.75845	172.82661
625	5.200	618.79810	141.08009	1391.79236	436.12122	28.56840	905.24176	491.32471	338.90189	864.22681	652.64160	167.02924	854.36859	418.68408	30.63140	446.58289	503.23779	340.49176	431.15036	416.86255	68.14506	60.88152	795.87610	310.71912	177.13467
626	5.208	614.17297	139.30576	1392.40210	431.97583	27.43696	905.49030	486.95886	337.86661	865.04083	648.43567	166.21573	854.67242	417.00891	30.10087	446.49298	492.60596	340.51941	431.89819	416.73926	68.18002	60.82030	787.75848	310.58374	181.18974
627	5.217	609.63184	137.60710	1393.02905	427.95020	26.30601	905.69055	482.61951	336.87631	865.91339	644.30750	165.47391	854.99799	415.42542	29.63110	446.39673	482.13171	340.44785	432.80179	416.58862	68.26379	60.71947	779.37683	310.36914	184.89705
628	5.225	605.17786	135.98013	1393.66492	424.04871	25.16637	905.84631	478.29260	335.92654	866.83734	640.25208	164.81099	855.34259	413.92151	29.21645	446.29758	471.85718	340.28979	433.85965	416.42322	68.39584	60.59278	770.70917	310.09680	188.15852
629	5.233	600.81250	134.41971	1394.30273	420.27466	24.01154	905.96143	473.96692	335.01248	867.80414	636.26526	164.23581	855.70392	412.48120	28.85089	446.19687	461.81445	340.05811	435.06293	416.26294	68.56802	60.46329	761.72974	309.79007	190.88179
630	5.242	596.53711	132.92027	1394.93665	416.62964	22.83769	906.04114	469.63416	334.12924	868.80444	632.34216	163.75658	856.07892	411.08679	28.52802	446.09314	452.02502	339.76450	436.39624	416.12366	68.76652	60.35077	752.41650	309.47318	192.99194
631	5.250	592.35132	131.47707	1395.56140	413.11328	21.64342	906.09125	465.28931	333.27216	869.82843	628.47827	163.37830	856.46350	409.72327	28.24146	445.98291	442.49939	339.41858	437.83835	416.01184	68.97365	60.26856	742.75671	309.16925	194.43817
632	5.258	588.25317	130.08717	1396.17273	409.72144	20.43079	906.11639	460.92993	332.43707	870.86609	624.66907	163.10223	856.85236	408.37976	27.98417	445.86252	433.23816	339.02612	439.36267	415.92993	69.16869	60.23055	732.74609	308.89633	195.19316
633	5.267	584.23901	128.74960	1396.76587	406.44592	19.20631	906.11963	456.55688	331.62054	871.90747	620.91016	162.92612	857.23938	407.04944	27.74717	445.73080	424.23535	338.58878	440.93973	415.87903	69.33580	60.24702	722.38562	308.66458	195.24794
634	5.275	580.30566	127.46436	1397.33582	403.27600	17.98028	906.10223	452.17346	330.81992	872.94287	617.19824	162.84398	857.61823	405.73083	27.52010	445.59067	415.47949	338.10733	442.54099	415.85657	69.47440	60.31419	711.67810	308.47543	194.60762
635	5.283	576.45020	126.23154	1397.87732	400.20032	16.76399	906.06482	447.78528	330.03363	873.96307	613.52966	162.84644	857.98285	404.42651	27.29387	445.44858	406.95667	337.58374	444.14148	415.85596	69.59706	60.41713	700.62476	308.32266	193.29018
636	5.292	572.66907	125.05139	1398.38501	397.20825	15.56741	906.00806	443.39941	329.26099	874.95947	609.90100	162.92216	858.32831	403.13940	27.06214	445.31219	398.65308	337.02026	445.72009	415.86853	69.71794	60.53902	689.22742	308.19440	191.32646
637	5.300	568.95972	123.92482	1398.85547	394.28723	14.39887	905.93347	439.02393	328.50220	875.92462	606.30872	163.05934	858.65167	401.87158	26.82094	445.18750	390.55713	336.41879	447.25998	415.88562	69.84540	60.66598	677.48914	308.07596	188.75818
638	5.308	565.31982	122.85341	1399.28821	391.42236	13.26538	905.84290	434.66748	327.75818	876.85205	602.74988	163.24637	858.95239	400.62146	26.56864	445.07672	382.65967	335.78232	448.75018	415.89917	69.98126	60.78635	665.41394	307.95407	185.63432
639	5.317	561.74805	121.83899	1399.68469	388.59924	12.17253	905.73810	430.33899	327.03033	877.73694	599.22144	163.47134	859.23138	399.38501	26.30672	444.97726	374.95105	335.11526	450.18558	415.90198	70.12286	60.88853	653.00537	307.82101	182.00916
640	5.325	558.24194	120.88358	1400.04639	385.80444	11.12486	905.62036	426.04700	326.32037	878.57587	595.72083	163.72125	859.49030	398.15784	26.04027	444.88229	367.42212	334.42334	451.56598	415.88965	70.26270	60.96734	640.26550	307.67651	177.94270
641	5.333	554.79822	119.98903	1400.37341	383.02710	10.12569	905.49042	421.79858	325.63010	879.36707	592.24707	163.98215	859.73114	396.93408	25.77729	444.78290	360.06238	333.71274	452.89456	415.86548	70.38701	61.03147	627.19800	307.52667	173.50082
642	5.342	551.41321	119.15579	1400.66602	380.25867	9.17643	905.34924	417.60022	324.96124	880.11029	588.79968	164.24144	859.95618	395.70654	25.52729	444.67136	352.86169	332.98837	454.17505	415.83582	70.48185	61.09318	613.81055	307.38147	168.75410
643	5.350	548.08289	118.38225	1400.92517	377.49158	8.27609	905.19775	413.45667	324.31531	880.80664	585.37817	164.49019	860.16791	394.46655	25.29962	444.54343	345.81165	332.25269	455.40991	415.80322	70.54587	61.15034	600.11694	307.25211	163.77592
644	5.358	544.80261	117.66631	1401.15210	374.72083	7.42161	905.03662	409.37085	323.69330	881.45819	581.98267	164.72375	860.36890	393.20740	25.10214	444.39841	338.90466	331.50626	456.60095	415.76404	70.59682	61.18369	586.13586	307.14886	158.64099
645	5.367	541.56738	117.00752	1401.34778	371.94360	6.60893	904.86609	405.34326	323.09573	882.06775	578.61316	164.94064	860.56146	391.92566	24.94035	444.23849	332.13379	330.74911	457.75098	415.71362	70.66483	61.17528	571.88977	307.07941	153.42361
646	5.375	538.37158	116.40675	1401.51428	369.15918	5.83405	904.68665	401.37317	322.52261	882.63855	575.26917	165.14116	860.74695	390.61938	24.81814	444.06744	325.49158	329.98254	458.86459	415.65161	70.77588	61.12926	557.40466	307.04681	148.19472
647	5.383	535.20947	115.86394	1401.65540	366.36841	5.09340	904.49719	397.45728	321.97333	883.17371	571.95020	165.32626	860.92621	389.28479	24.73887	443.88947	318.97083	329.20898	459.94760	415.58081	70.93918	61.06947	542.70886	307.04807	143.01842
648	5.392	532.07581	115.37669	1401.77612	363.57422	4.38384	904.29559	393.59094	321.44678	883.67609	568.65527	165.49677	861.09979	387.91760	24.70525	443.70764	312.56580	328.43051	461.00510	415.50256	71.14748	61.02267	527.83142	307.07425	137.94983
649	5.400	528.96497	114.94115	1401.87952	360.78125	3.70285	904.08069	389.76794	320.94138	884.14801	565.38293	165.65363	861.26727	386.51428	24.71833	443.52271	306.27063	327.64737	462.03983	415.42322	71.38010	61.01532	512.80090	307.11221	133.03476
650	5.408	525.87134	114.55302	1401.96692	357.99500	3.04902	903.85327	385.98132	320.45514	884.59106	562.13098	165.79855	861.42682	385.07324	24.77575	443.33423	300.07813	326.85724	463.05093	415.36096	71.60637	61.07665	497.64404	307.14685	128.30994
651	5.417	522.79041	114.20767	1402.03845	355.21997	2.42212	903.61584	382.22388	319.98584	885.00641	558.89685	165.93460	861.57526	383.59583	24.87065	443.14294	293.97900	326.05603	464.03418	415.33398	71.79884	61.22403	482.38525	307.16321	123.80321
652	5.425	519.72156	113.89975	1402.09473	352.46069	1.82136	903.37219	378.48816	319.53113	885.39429	555.67664	166.06776	861.70856	382.08557	24.99231	442.95175	287.96277	325.23969	464.98364	415.34155	71.94926	61.44238	467.04443	307.14880	119.53476
653	5.433	516.66650	113.62378	1402.13672	349.72046	1.24334	903.12714	374.76733	319.08884	885.75482	552.46594	166.20721	861.82245	380.54602	25.12783	442.76434	282.01721	324.40546	465.89447	415.35645	72.07593	61.67927	451.63684	307.09570	115.51898
654	5.442	513.62769	113.37500	1402.16431	347.00098	0.68319	902.88599	371.05457	318.65695	886.08771	549.26160	166.36284	861.91327	378.98279	25.26425	442.58368	276.13074	323.55127	466.76566	415.32959	72.22046	61.85682	436.17126	307.00201	111.76598
655	5.450	510.60632	113.15034	1402.17712	344.30188	0.13780	902.65387	367.34448	318.23407	886.39270	546.06091	166.54160	861.97955	377.40320	25.39045	442.41199	270.29358	322.67535	467.60007	415.21155	72.42689	61.90508	420.65247	306.87180	108.28232
656	5.458	507.60181	112.94884	1402.17542	341.62048	-0.39295	902.43439	363.63245	317.81927	886.66986	542.86194	166.74567	862.02258	375.81494	25.49829	442.25122	264.49988	321.77686	468.40305	414.99011	72.70847	61.80800	405.08374	306.71497	105.07223
657	5.467	504.61133	112.77144	1402.16150	338.95422	-0.90824	902.22913	359.91492	317.41248	886.91949	539.66345	166.97383	862.04553	374.22449	25.58299	442.10251	258.74731	320.85580	469.18082	414.70593	73.03394	61.62122	389.47144	306.54712	102.13930
658	5.475	501.63025	112.61990	1402.13782	336.29968	-1.40850	902.03821	356.18848	317.01398	887.14246	536.46301	167.22420	862.05090	372.63538	25.64344	441.96536	253.03687	319.91165	469.93939	414.42627	73.35087	61.43491	373.82764	306.38751	99.48740
659	5.483	498.65515	112.49641	1402.10559	333.65332	-1.89468	901.86041	352.45056	316.62463	887.33972	533.25671	167.49582	862.04028	371.04749	25.68221	441.83783	247.37354	318.94202	470.68332	414.19983	73.62178	61.31496	358.17358	306.25568	97.12033
660	5.492	495.68433	112.40317	1402.06458	331.01135	-2.36634	901.69366	348.69873	316.24524	887.51233	530.03979	167.78783	862.01422	369.45776	25.70498	441.71613	241.76465	317.94388	471.41556	414.04346	73.83501	61.28590	342.53882	306.16833	95.04028
661	5.500	492.71790	112.34172	1402.01318	328.36914	-2.82194	901.53522	344.93018	315.87643	887.66138	526.80737	168.09824	861.97266	367.86218	25.71922	441.59491	236.21741	316.91400	472.13757	413.96411	73.98729	61.36003	326.95313	306.13693	93.24695
662	5.508	489.75745	112.31325	1401.94946	325.72290	-3.26086	901.38147	341.14148	315.51834	887.78760	523.55505	168.42453	861.91492	366.25647	25.73250	441.47034	230.73865	315.84845	472.84912	413.97021	74.07310	61.55012	311.44055	306.16736	91.73811
663	5.517	486.80383	112.31937	1401.87158	323.07068	-3.68400	901.22760	337.32874	315.17038	887.89130	520.27747	168.76514	861.83972	364.63770	25.75128	441.34140	225.33337	314.74268	473.54953	414.05359	74.09591	61.84450	296.01892	306.26123	90.51080
664	5.525	483.85742	112.36200	1401.77783	320.41003	-4.09263	901.06897	333.48755	314.83139	887.97247	516.96899	169.11995	861.74603	363.00208	25.78113	441.20773	220.00647	313.59415	474.23813	414.17578	74.07863	62.19071	280.70203	306.41699	89.56154
665	5.533	480.91711	112.44225	1401.66736	317.73804	-4.48689	900.90234	329.61267	314.49969	888.03101	513.62500	169.49005	861.63403	361.34509	25.82722	441.06903	214.76196	312.40472	474.91379	414.27759	74.05930	62.50821	265.50244	306.62994	88.88568
666	5.542	477.98267	112.55951	1401.54028	315.05127	-4.86649	900.72565	325.69873	314.17352	888.06665	510.24219	169.87732	861.50537	359.66260	25.89370	440.92615	209.60229	311.18112	475.57330	414.29980	74.07603	62.71766	250.43286	306.89246	88.47733
667	5.550	475.05322	112.71254	1401.39575	312.34729	-5.23279	900.53815	321.74023	313.85138	888.07947	506.81848	170.28387	861.36200	357.95215	25.98226	440.78076	204.52869	309.93378	476.21085	414.20874	74.15242	62.77701	235.50671	307.19385	88.32932
668	5.558	472.12708	112.90152	1401.23291	309.62390	-5.58854	900.34131	317.73254	313.53232	888.07001	503.35181	170.71112	861.20654	356.21167	26.09188	440.63403	199.54175	308.67566	476.81851	414.00720	74.29388	62.69847	220.73865	307.52039	88.43269
669	5.567	469.20166	113.12819	1401.04956	306.87927	-5.93593	900.13800	313.67139	313.21661	888.03973	499.84082	171.15907	861.04291	354.43872	26.21995	440.48608	194.64124	307.42188	477.38794	413.72400	74.49203	62.53120	206.14478	307.85507	88.77525
670	5.575	466.27368	113.39429	1400.84363	304.11218	-6.27569	899.93060	309.55347	312.90579	887.99078	496.28552	171.62701	860.87476	352.63135	26.36227	440.33569	189.82568	306.18866	477.91248	413.40198	74.72723	62.33822	191.74353	308.17810	89.34026
671	5.583	463.34021	113.70044	1400.61230	301.32129	-6.60764	899.71924	305.37671	312.60281	887.92627	492.68579	172.11407	860.70477	350.78943	26.51282	440.18130	185.09058	304.99197	478.38901	413.08521	74.97372	62.17962	177.55750	308.46811	90.10619
672	5.592	460.39856	114.04630	1400.35388	298.50378	-6.93105	899.50079	301.14075	312.31198	887.84985	489.04285	172.61932	860.53448	348.91187	26.66535	440.02148	180.42822	303.84692	478.81781	412.79749	75.21793	62.08527	163.61218	308.70435	91.04794
673	5.600	457.44714	114.43102	1400.06885	295.65881	-7.24450	899.27057	296.84631	312.03854	887.76587	485.35999	173.14252	860.36487	346.99536	26.81566	439.85458	175.82751	302.76627	479.20035	412.52661	75.47240	62.03812	149.93762	308.86914	92.13937
674	5.608	454.48474	114.85289	1399.75879	292.78723	-7.54601	899.02472	292.49609	311.78812	887.67834	481.64185	173.68404	860.19611	345.03503	26.96231	439.67816	171.27380	301.75992	479.53848	412.24304	75.76048	61.99780	136.56543	308.94910	93.35603
675	5.617	451.51086	115.30910	1399.42529	289.88965	-7.83395	898.76270	288.09399	311.56613	887.59106	477.89380	174.24377	860.02655	343.02637	27.10550	439.48959	166.75073	300.83493	479.83447	411.92944	76.09064	61.93751	123.52820	308.93390	94.67561
676	5.625	448.52539	115.79630	1399.07031	286.96606	-8.10748	898.48584	283.64551	311.37695	887.50671	474.11987	174.82072	859.85248	340.96570	27.24539	439.28711	162.24207	299.99545	480.09030	411.59277	76.44701	61.85727	110.85913	308.81601	96.07614
677	5.633	445.52783	116.31146	1398.69434	284.01660	-8.36645	898.19543	279.15735	311.22324	887.42645	470.32373	175.41371	859.66864	338.85107	27.38190	439.06973	157.73242	299.24341	480.30698	411.25769	76.79436	61.77553	98.59021	308.59207	97.53416
678	5.642	442.51526	116.85220	1398.29602	281.04260	-8.61128	897.89166	274.63721	311.10532	887.34955	466.50830	176.02173	859.46936	336.67957	27.51634	438.83640	153.20813	298.57983	480.48547	410.95203	77.09400	61.71388	86.74963	308.26453	99.02440
679	5.650	439.48230	117.41678	1397.87354	278.04724	-8.84185	897.57434	270.09338	311.02075	887.27313	462.67554	176.64354	859.24939	334.44836	27.65260	438.58588	148.65613	298.00488	480.62793	410.69153	77.32523	61.68726	75.35925	307.84198	100.52047
680	5.658	436.42114	118.00426	1397.42297	275.03223	-9.05622	897.24255	265.53479	310.96439	887.19220	458.82654	177.27762	859.00385	332.15662	27.79659	438.31744	144.06482	297.51712	480.73749	410.47546	77.49299	61.70461	64.43481	307.33707	101.99561
681	5.667	433.32043	118.61464	1396.93762	271.99622	-9.25106	896.89453	260.96973	310.92908	887.10010	454.95984	177.92203	858.72858	329.80591	27.95454	438.03204	139.42566	297.11255	480.81641	410.29651	77.61483	61.77306	53.98633	306.76407	103.42419
682	5.675	430.16968	119.24799	1396.41016	268.93433	-9.42255	896.52814	256.40564	310.90674	886.98932	451.07288	178.57433	858.42145	327.39783	28.13167	437.73151	134.73535	296.78464	480.86615	410.14844	77.70663	61.89876	44.01782	306.13757	104.78413
683	5.683	426.96460	119.90317	1395.83984	265.84106	-9.56571	896.14246	251.84790	310.88977	886.85260	447.16174	179.23199	858.08270	324.93396	28.33180	437.41656	129.99500	296.52625	480.88885	410.02258	77.78130	62.08047	34.52832	305.47314	106.05801
684	5.692	423.70898	120.57913	1395.23767	262.71179	-9.67371	895.73834	247.29919	310.87244	886.68384	443.21960	179.89409	857.71393	322.41504	28.55726	437.08636	125.20801	296.33002	480.88776	409.90100	77.85231	62.30202	25.51221	304.78723	107.23169
685	5.700	420.40942	121.27673	1394.62061	259.54163	-9.74017	895.31714	242.75940	310.85168	886.47876	439.24060	180.56345	857.31720	319.84143	28.80916	436.73987	120.38000	296.18686	480.86526	409.76135	77.93195	62.53500	16.95947	304.09598	108.29242
686	5.708	417.07056	121.99797	1394.00305	256.32678	-9.76216	894.87970	238.22607	310.82736	886.23529	435.22192	181.24695	856.89496	317.21411	29.08781	436.37711	115.51917	296.08432	480.82230	409.58398	78.02721	62.74592	8.85413	303.41397	109.22891
687	5.717	413.69336	122.74409	1393.39282	253.06396	-9.74110	894.42627	233.69446	310.80197	885.95337	431.16125	181.95241	856.45007	314.53491	29.39256	435.99902	110.63416	296.00763	480.75842	409.35693	78.13873	62.90510	1.17542	302.75299	110.03316
688	5.725	410.27539	123.51535	1392.79199	249.75244	-9.68082	893.95703	229.15771	310.77988	885.63440	427.05518	182.68460	855.98633	311.80664	29.72144	435.60721	105.73206	295.94308	480.67169	409.08228	78.26231	63.00474	-6.10242	302.12122	110.70187
689	5.733	406.81238	124.31097	1392.20020	246.39319	-9.58418	893.47278	224.60852	310.76697	885.28082	422.90137	183.44455	855.50879	309.03467	30.07183	435.20374	100.81836	295.88162	480.55905	408.77820	78.39111	63.06944	-13.00745	301.52325	111.23564
690	5.742	403.29773	125.12935	1391.61475	242.98840	-9.45052	892.97577	220.03857	310.77026	884.89581	418.70105	184.23203	855.02216	306.22888	30.44124	434.79156	95.89624	295.81940	480.41595	408.47046	78.51793	63.14132	-19.56897	300.96133	111.63704
691	5.750	399.72388	125.96857	1391.03223	239.54016	-9.27612	892.46887	215.43933	310.79721	884.48279	414.45789	185.04782	854.52936	303.40149	30.82677	434.37451	90.96790	295.75565	480.23495	408.18066	78.63773	63.25841	-25.81726	300.43564	111.90983
692	5.758	396.08289	126.82707	1390.44922	236.05054	-9.05688	891.95392	210.80249	310.85550	884.04510	410.17639	185.89377	854.03033	300.56567	31.22390	433.95697	86.03699	295.69101	480.00552	407.91760	78.75081	63.44231	-31.78296	299.94440	112.05833
693	5.767	392.36926	127.70390	1389.86340	232.51978	-8.79133	891.43103	206.12134	310.95227	883.58588	405.85962	186.77081	853.52234	297.73206	31.62683	433.54355	81.10901	295.62885	479.71912	407.67700	78.86355	63.69609	-37.49670	299.48502	112.08691
694	5.775	388.57861	128.59917	1389.27258	228.94666	-8.48174	890.89911	201.39099	311.09338	883.10736	401.50720	187.67841	853.00232	294.90759	32.03021	433.13773	76.19116	295.57614	479.37299	407.44348	78.98682	64.00932	-42.98889	299.05640	112.00042
695	5.783	384.70825	129.51459	1388.67444	225.32886	-8.13285	890.35626	196.60901	311.28284	882.61072	397.11682	188.61549	852.46857	292.09851	32.43063	432.74078	71.29150	295.54117	478.96844	407.19568	79.13361	64.36042	-48.28711	298.65955	111.80426
696	5.792	380.75769	130.45293	1388.06726	221.66516	-7.74957	889.80048	191.77441	311.52252	882.09589	392.68591	189.58145	851.92108	289.30957	32.82692	432.35089	66.41858	295.53006	478.50610	406.91882	79.31003	64.72566	-53.41663	298.29617	111.50328
697	5.800	376.72827	131.41660	1387.45056	217.95544	-7.33518	889.23083	186.88770	311.81186	881.56158	388.21252	190.57632	851.36230	286.54382	33.21954	431.96350	61.58179	295.54584	477.98352	406.61499	79.50784	65.09409	-58.39880	297.96741	111.10127
698	5.808	372.62415	132.40694	1386.82544	214.19910	-6.89111	888.64734	181.95020	312.14807	881.00543	383.69653	191.59930	850.79791	283.80420	33.60891	431.57413	56.78967	295.58978	477.39694	406.29321	79.71436	65.46120	-63.25012	297.67300	110.60201
699	5.817	368.44934	133.42490	1386.19324	210.39417	-6.41827	888.05139	176.96338	312.52634	880.42462	379.13843	192.64774	850.23645	281.09204	33.99364	431.18170	52.05090	295.66327	476.74399	405.95142	79.92583	65.81152	-67.98169	297.41046	110.00955
700	5.825	364.20618	134.47215	1385.55432	206.53723	-5.91816	887.44604	171.92859	312.94009	879.81641	374.53857	193.71887	849.68768	278.40674	34.37093	430.78931	47.37256	295.76758	476.02411	405.58167	80.14133	66.12341	-72.59924	297.17468	109.32718
701	5.833	359.89343	135.55214	1384.90784	202.62402	-5.39210	886.83612	166.84680	313.38150	879.17822	369.89636	194.81235	849.16040	275.74561	34.73901	430.40195	42.76025	295.90265	475.23700	405.19238	80.34524	66.39662	-77.10388	296.95901	108.55629
702	5.842	355.50842	136.66980	1384.25330	198.65039	-4.83957	886.22668	161.71948	313.84174	878.50787	365.21008	195.93013	848.66144	273.10364	35.09805	430.02481	38.21790	296.06708	474.38162	404.81580	80.50745	66.66550	-81.49280	296.75696	107.69653
703	5.850	351.04919	137.83020	1383.59241	194.61206	-4.25764	885.62170	156.54797	314.31183	877.80334	360.47656	197.07504	848.19482	270.47632	35.44798	429.66251	33.74768	296.25839	473.45743	404.49011	80.60293	66.97826	-85.75867	296.56326	106.74628
704	5.858	346.51538	139.03780	1382.92798	190.50525	-3.64154	885.02405	151.33386	314.78394	877.06219	355.69141	198.24947	847.76215	267.86157	35.78498	429.31949	29.35059	296.47418	472.46542	404.24060	80.62192	67.37100	-89.89026	296.37451	105.70363
705	5.867	341.90540	140.29686	1382.26306	186.32861	-2.98631	884.43536	146.07813	315.25357	876.28143	350.85107	199.45456	847.36340	265.26074	36.10022	428.99957	25.02710	296.71246	471.40778	404.07422	80.56670	67.86031	-93.87317	296.18967	104.56624
706	5.875	337.21765	141.61186	1381.59937	182.08105	-2.28811	883.85724	140.78064	315.72211	875.45782	345.95251	200.69049	846.99744	262.67920	36.38338	428.70743	20.77771	296.97189	470.28650	403.98206	80.44764	68.44759	-97.69141	296.00916	103.32985
707	5.883	332.45068	142.98639	1380.93811	177.76184	-1.54498	883.29150	135.44019	316.19720	874.58917	340.99255	201.95695	846.66260	260.12451	36.63014	428.45306	16.60168	297.25183	469.10229	403.94250	80.28096	69.12286	-101.32629	295.83267	101.98801
708	5.892	327.60291	144.42191	1380.28003	173.37024	-0.75705	882.73993	130.05371	316.68982	873.67572	335.96680	203.25406	846.35657	257.59631	36.84741	428.24979	12.49731	297.55240	467.85361	403.92432	80.08814	69.86611	-104.75732	295.65836	100.53365
709	5.900	322.67261	145.91798	1379.62561	168.90283	0.07422	882.20398	124.61584	317.21057	872.72125	330.87024	204.58289	846.07654	255.08008	37.05111	428.10382	8.46326	297.87405	466.53726	403.88879	79.89341	70.65286	-107.96228	295.48334	98.95982
710	5.908	317.65674	147.47351	1378.97510	164.35437	0.94790	881.68414	119.12000	317.76849	871.73285	325.69702	205.94516	845.81909	252.55225	37.25851	428.01093	4.50061	298.21735	465.14932	403.79956	79.71650	71.46424	-110.91931	295.30423	97.25942
711	5.917	312.55371	149.08786	1378.32837	159.71936	1.86399	881.17999	113.55762	318.37170	870.71991	320.44116	207.34280	845.58069	249.98755	37.48254	427.96127	0.61206	298.58319	463.68619	403.63123	79.56639	72.29263	-113.60950	295.11771	95.42661
712	5.925	307.36389	150.76152	1377.68604	154.99243	2.82236	880.69061	107.91943	319.02783	869.69421	315.09839	208.77756	845.35718	247.36108	37.73169	427.94101	-3.19873	298.97318	462.14618	403.37366	79.44087	73.14073	-116.02148	294.92056	93.46059
713	5.933	302.09070	152.49673	1377.04895	150.16809	3.82230	880.21594	102.19666	319.74411	868.66931	309.66504	210.25060	845.14447	244.64294	38.01252	427.92972	-6.92676	299.38977	460.53088	403.02881	79.33051	74.01912	-118.15552	294.71033	91.37093
714	5.942	296.73804	154.29700	1376.41992	145.24060	4.86332	879.75659	96.38220	320.52689	867.66107	304.13892	211.76205	844.93890	241.79980	38.33047	427.90308	-10.56592	299.83649	458.84576	402.60522	79.22391	74.94292	-120.02722	294.48663	89.18214
715	5.950	291.30884	156.16495	1375.80420	140.20483	5.94585	879.31366	90.47217	321.38113	866.68744	298.51831	213.31104	844.73779	238.80859	38.68712	427.84885	-14.11011	300.31793	457.10254	402.11243	79.11176	75.92729	-121.66809	294.25256	86.93547
716	5.958	285.80396	158.10062	1375.21033	135.05579	7.07081	878.88885	84.46704	322.31006	865.76898	292.80383	214.89542	844.54120	235.66455	39.07912	427.77850	-17.55554	300.84064	455.32220	401.55847	78.98777	76.98484	-123.12634	294.01425	84.68698
717	5.967	280.22351	160.10103	1374.65100	129.79028	8.23838	878.48438	78.37231	323.31491	864.92847	286.99817	216.51080	844.35339	232.37012	39.50257	427.71594	-20.90356	301.41336	453.53629	400.94800	78.84659	78.12600	-124.46497	293.77921	82.50378
718	5.975	274.56726	162.16034	1374.14233	124.40808	9.44735	878.10248	72.19849	324.39517	864.19025	281.10791	218.14989	844.18384	228.92249	39.95664	427.68127	-24.16284	302.04642	451.78625	400.28247	78.68177	79.36005	-125.75916	293.55661	80.45854
719	5.983	268.83398	164.27020	1373.70410	118.90967	10.69598	877.74664	65.96094	325.54886	863.57959	275.14526	219.80276	844.04626	225.31311	40.44270	427.68820	-27.35278	302.75159	450.12399	399.55725	78.48544	80.69553	-127.08801	293.35815	78.61972
720	5.992	263.02173	166.42104	1373.35913	113.29382	11.98290	877.42322	59.67883	326.77313	863.12097	269.12537	221.45706	843.95868	221.53174	40.96115	427.74811	-30.50830	303.54199	448.60989	398.76355	78.25016	82.14100	-128.52039	293.19940	77.03775
721	6.000	257.12610	168.60391	1373.13098	107.55835	13.30739	877.14203	53.37390	328.06470	862.83649	263.06531	223.09708	843.94214	217.57397	41.50657	427.87466	-33.68384	304.42960	447.30588	397.88965	77.97194	83.70610	-130.09583	293.10056	75.73226
722	6.008	251.14197	170.81073	1373.04065	101.70190	14.67029	876.91559	47.06689	329.42068	862.74377	256.98096	224.70424	844.01880	213.44702	42.06425	428.08685	-36.95239	305.42188	446.26434	396.92200	77.65164	85.40102	-131.80969	293.08380	74.68766
723	6.017	245.06702	173.03325	1373.10315	95.72729	16.07600	876.75757	40.77673	330.83878	862.85431	250.88501	226.25978	844.20776	209.16650	42.61293	428.40540	-40.39929	306.51956	445.51712	395.84692	77.29297	87.23428	-133.61682	293.16809	73.86157
724	6.025	238.90540	175.26237	1373.32556	89.64160	17.53292	876.68085	34.51746	332.31732	863.17230	244.78528	227.74918	844.52039	204.74194	43.12963	428.84491	-44.10852	307.71588	445.06821	394.65027	76.89870	89.21121	-135.45569	293.36450	73.20115
725	6.033	232.66821	177.48875	1373.70593	83.45679	19.05140	876.69495	28.29651	333.85529	863.69330	238.68518	229.16727	844.95740	200.16150	43.59135	429.40900	-48.14404	308.99741	444.89478	393.31873	76.46799	91.33464	-137.27478	293.67300	72.65726
726	6.042	226.37183	179.70386	1374.23523	77.18921	20.64011	876.80615	22.11377	335.45178	864.40479	232.58264	230.52203	845.50848	195.40161	43.97964	430.09119	-52.53247	310.34677	444.95697	391.84241	75.99651	93.60667	-139.04041	294.07965	72.19241
727	6.050	220.03625	181.90094	1374.89807	70.85767	22.30297	877.01770	15.96204	337.10577	865.28650	226.47144	231.83476	846.15515	190.44507	44.28748	430.87665	-57.25476	311.74615	445.21082	390.21680	75.47791	96.03062	-140.73254	294.55698	71.78248
728	6.058	213.68225	184.07538	1375.67383	64.48303	24.03806	877.33026	9.82776	338.81573	866.31226	220.34277	233.13666	846.87384	185.28711	44.51701	431.74530	-62.25244	313.17831	445.61505	388.44373	74.90192	98.60979	-142.33765	295.06802	71.41452
729	6.067	207.33057	186.22470	1376.53870	58.08704	25.83955	877.74030	3.69324	340.57898	867.45148	214.18750	234.46378	847.63983	179.93237	44.67416	432.67221	-67.44128	314.62354	446.12952	386.52527	74.25365	101.33885	-143.84448	295.57114	71.08249
730	6.075	200.99939	188.34845	1377.46753	51.68958	27.70026	878.23914	-2.46106	342.39136	868.67108	207.99768	235.85239	848.43091	174.38391	44.76930	433.62384	-72.72668	316.05518	446.71201	384.45605	73.52025	104.19714	-145.24426	296.02460	70.78352
731	6.083	194.70410	190.44751	1378.43542	45.30908	29.61246	878.81512	-8.65234	344.24643	869.93756	201.76685	237.33536	849.23053	168.63794	44.81355	434.56085	-78.01709	317.43930	447.31958	382.22400	72.69713	107.15460	-146.53113	296.39194	70.51617
732	6.092	188.45557	192.52258	1379.41821	38.96106	31.56786	879.45618	-14.89368	346.13535	871.21826	195.49292	238.93802	850.02893	162.69910	44.80908	435.45630	-83.22986	318.74060	447.91370	379.81702	71.78891	110.18147	-147.70398	296.64722	70.28006
733	6.100	182.26074	194.57410	1380.39453	32.65759	33.55726	880.15051	-21.19141	348.04697	872.48315	189.17859	240.67400	850.82196	156.58960	44.75077	436.30606	-88.29431	319.93204	448.46454	377.22583	70.80843	113.25233	-148.76624	296.77811	70.07491
734	6.108	176.12268	196.60316	1381.34656	26.40747	35.56966	880.88623	-27.54407	349.96863	873.70618	182.83240	242.54370	851.60974	150.32776	44.63769	437.11404	-93.15308	321.00241	448.95132	374.44324	69.77451	116.34712	-149.72400	296.78610	69.89948
735	6.117	170.04150	198.61192	1382.26123	20.21594	37.59139	881.65155	-33.94263	351.88702	874.86615	176.46875	244.53586	852.39514	143.90930	44.47362	437.87836	-97.76453	321.95914	449.36026	371.46570	68.70957	119.45213	-150.58362	296.68451	69.75069
736	6.125	164.01489	200.60287	1383.12927	14.08630	39.60753	882.43488	-40.37036	353.78961	875.94775	170.10571	246.62923	853.18085	137.31641	44.25429	438.59650	-102.10547	322.82767	449.68237	368.29138	67.63837	122.56007	-151.34949	296.49414	69.62262
737	6.133	158.03845	202.57826	1383.94568	8.02234	41.60442	883.22418	-46.80518	355.66556	876.94159	163.76489	248.79439	853.96637	130.53711	43.96352	439.27100	-106.16968	323.64597	449.91315	364.92004	66.58759	125.66882	-152.02698	296.24030	69.50728
738	6.142	152.10779	204.54077	1384.71045	2.02832	43.57058	884.00800	-53.22009	357.50653	877.84412	157.47034	250.99571	854.74622	123.56250	43.58917	439.90134	-109.96753	324.45544	450.05450	361.35229	65.58598	128.78033	-152.62195	295.95224	69.39822
739	6.150	146.21741	206.49409	1385.42761	-3.89050	45.49619	884.77631	-59.58630	359.30701	878.65631	151.24670	253.19408	855.51007	116.37805	43.13541	440.47638	-113.52368	325.29269	450.11755	357.59094	64.66410	131.90060	-153.14197	295.66193	69.29298
740	6.158	140.36145	208.44240	1386.10376	-9.72913	47.37272	885.52002	-65.87354	361.06427	879.38318	145.11768	255.34987	856.24451	108.97290	42.61019	440.98010	-116.87415	326.18491	450.12189	353.64014	63.85260	135.03969	-153.59607	295.40027	69.19098
741	6.167	134.53259	210.38928	1386.74585	-15.48352	49.19369	886.23126	-72.05249	362.77814	880.03192	139.10535	257.42627	856.93494	101.35107	42.01033	441.40091	-120.06165	327.14886	450.09088	349.50403	63.18037	138.21164	-153.99390	295.19238	69.09077
742	6.175	128.72449	212.33720	1387.36108	-21.15088	50.95628	886.90424	-78.09680	364.45059	880.61090	133.22876	259.39227	857.56763	93.52356	41.32888	441.73325	-123.12903	328.19073	450.04514	345.18579	62.67388	141.43427	-154.34436	295.05481	68.99018
743	6.183	122.93457	214.28806	1387.95776	-26.73108	52.66186	887.53564	-83.98401	366.08539	881.12842	127.50415	261.22476	858.13123	85.49622	40.56860	441.97470	-126.11157	329.30515	449.99756	340.68762	62.35775	144.72804	-154.65393	294.99506	68.88825
744	6.192	117.16602	216.24286	1388.54553	-32.22546	54.31505	888.12531	-89.69666	367.68744	881.59192	121.94373	262.90988	858.61761	77.26758	39.74322	442.12619	-129.02966	330.47583	449.95190	336.00964	62.25510	148.11383	-154.92664	295.01291	68.78571
745	6.200	111.42737	218.20026	1389.13354	-37.63696	55.92234	888.67548	-95.22327	369.26221	882.00726	116.55408	264.44440	859.02319	68.83276	38.87246	442.19427	-131.88635	331.67859	449.90506	331.14758	62.38588	151.60974	-155.16577	295.09988	68.68324
746	6.208	105.72974	220.15579	1389.72742	-42.96899	57.49034	889.19055	-100.55750	370.81503	882.37860	111.33618	265.83545	859.34912	60.18787	37.97708	442.19229	-134.66858	332.88568	449.85059	326.08948	62.76297	155.22809	-155.37512	295.23883	68.57999
747	6.217	100.08533	222.10271	1390.32849	-48.22205	59.02406	889.67676	-105.69873	372.35071	882.70825	106.28577	267.09756	859.60101	51.33228	37.07497	442.14001	-137.35205	334.07034	449.78217	320.81689	63.38835	158.97340	-155.55872	295.40604	68.47443
748	6.225	94.50488	224.03343	1390.93457	-53.39368	60.52623	890.14215	-110.65027	373.87299	882.99713	101.39453	268.24918	859.78827	42.26807	36.18015	442.06119	-139.90759	335.20959	449.69583	315.31091	64.25243	162.84262	-155.71948	295.57571	68.36670
749	6.233	88.99780	225.94073	1391.54187	-58.47827	61.99741	890.59723	-115.41797	375.38431	883.24530	96.65234	269.31116	859.92444	32.99915	35.30501	441.97891	-142.30945	336.28534	449.59109	309.55530	65.33630	166.82526	-155.85925	295.72574	68.25945
750	6.242	83.57141	227.81775	1392.14844	-63.46948	63.43636	891.05469	-120.00916	376.88580	883.45215	92.04895	270.30484	860.02655	23.53625	34.46272	441.91348	-144.54285	337.28485	449.47092	303.53601	66.61499	170.89929	-155.97913	295.84125	68.15662
751	6.250	78.23242	229.65742	1392.75476	-68.36377	64.84068	891.52917	-124.43091	378.37723	883.61707	87.57581	271.24857	860.11401	13.89832	33.66679	441.88373	-146.60754	338.20187	449.34097	297.23828	68.06100	175.02711	-156.08118	295.91470	68.06154
752	6.258	72.98560	231.45282	1393.36389	-73.16064	66.20753	892.03540	-128.69019	379.85703	883.73975	83.22546	272.15497	860.20679	4.11218	32.92914	441.90863	-148.51831	339.03665	449.20779	290.64722	69.64663	179.15630	-156.16833	295.94458	67.97636
753	6.267	67.83386	233.19815	1393.97925	-77.86401	67.53469	892.58661	-132.79163	381.32281	883.82031	78.99231	273.02924	860.32349	-5.78845	32.25946	442.00650	-150.29944	339.79526	449.07697	283.74792	71.34460	183.22203	-156.24451	295.93481	67.90207
754	6.275	62.77930	234.88945	1394.60449	-82.48108	68.82159	893.19238	-136.73914	382.77158	883.85962	74.87402	273.86859	860.47852	-15.76672	31.66530	442.19431	-151.98132	340.48773	448.95233	276.52429	73.12732	187.14964	-156.31372	295.89417	67.83875
755	6.283	57.82190	236.52460	1395.24219	-87.02124	70.07017	893.85742	-140.53516	384.20023	883.85950	70.87000	274.66428	860.68079	-25.78699	31.15188	442.48578	-153.59558	341.12619	448.83566	268.95972	74.96391	190.85980	-156.37988	295.83554	67.78614
756	6.292	52.96082	238.10413	1395.89417	-91.49524	71.28467	894.58075	-144.18188	385.60583	883.82251	66.98010	275.40485	860.93317	-35.81604	30.72282	442.88928	-155.16968	341.72299	448.72610	261.03870	76.81865	194.27333	-156.44568	295.77386	67.74462
757	6.300	48.19617	239.63258	1396.56116	-95.91162	72.47075	895.35718	-147.68127	386.98602	883.75220	63.20313	276.07809	861.23230	-45.82568	30.38155	443.40573	-156.72437	342.28943	448.62106	252.74744	78.65359	197.31311	-156.51233	295.72299	67.71526
758	6.308	43.53064	241.11813	1397.24207	-100.27539	73.63481	896.17865	-151.03589	388.33884	883.65271	59.53589	276.67297	861.56873	-55.79553	30.13229	444.02939	-158.27124	342.83527	448.51843	244.07324	80.43258	199.90660	-156.57910	295.69254	67.69853
759	6.317	38.96667	242.56903	1397.93372	-104.58875	74.78433	897.03479	-154.24927	389.66278	883.52869	55.97290	277.18188	861.92834	-65.71387	29.97949	444.74954	-159.81396	343.36902	448.41788	235.00818	82.12389	201.99239	-156.64380	295.68668	67.69308
760	6.325	34.50549	243.99040	1398.63098	-108.85217	75.92717	897.91382	-157.32605	390.95654	883.38464	52.50757	277.60217	862.29541	-75.57727	29.92579	445.55209	-161.34937	343.89862	448.32047	225.55042	83.70371	203.52707	-156.70337	295.70459	67.69625
761	6.333	30.14673	245.38354	1399.32813	-113.06445	77.06856	898.80432	-160.27246	392.21899	883.22498	49.13391	277.93600	862.65424	-85.38684	29.97026	446.42075	-162.86902	344.43106	448.22754	215.70386	85.15981	204.48825	-156.75439	295.74222	67.70507
762	6.342	25.89014	246.74625	1400.01868	-117.22241	78.20830	899.69666	-163.09595	393.44919	883.05359	45.84509	278.18893	862.99054	-95.14392	30.10909	447.33844	-164.36133	344.97040	448.13943	205.47742	86.49173	204.87277	-156.79419	295.79385	67.71624
763	6.350	21.73718	248.07236	1400.69397	-121.32251	79.34142	900.58191	-165.80603	394.64679	882.87408	42.63416	278.36871	863.29346	-104.84729	30.33812	448.28961	-165.81445	345.51703	448.05551	194.88098	87.70717	204.69106	-156.82153	295.85410	67.72609
764	6.358	17.69092	249.35172	1401.34204	-125.36292	80.46064	901.45172	-168.41345	395.81201	882.68951	39.49500	278.48383	863.55682	-114.49316	30.65480	449.26193	-167.21863	346.06805	447.97485	183.92419	88.81651	203.96181	-156.83618	295.91928	67.73151
765	6.367	13.75366	250.57338	1401.95007	-129.34290	81.55840	902.29852	-170.93018	396.94556	882.50269	36.42175	278.54178	863.77936	-124.07483	31.05799	450.24756	-168.56763	346.61908	447.89642	172.61438	89.82787	202.70967	-156.83777	295.98709	67.73050
766	6.375	9.92407	251.73140	1402.50916	-133.26245	82.62821	903.11548	-173.36841	398.04849	882.31586	33.40942	278.54913	863.96411	-133.58569	31.54723	451.24411	-169.85938	347.16647	447.81851	160.95862	90.74412	200.96384	-156.82568	296.05450	67.72172
767	6.383	6.19519	252.82715	1403.01501	-137.12280	83.66512	903.89685	-175.73962	399.12164	882.13049	30.45447	278.51233	864.11694	-143.01794	32.12161	452.25464	-171.09436	347.70847	447.73883	148.96497	91.56176	198.75674	-156.80017	296.11697	67.70439
768	6.392	2.55566	253.86792	1403.46558	-140.92493	84.66583	904.63849	-178.05444	400.16525	881.94751	27.55334	278.43756	864.24457	-152.36145	32.77812	453.28644	-172.27441	348.24356	447.65564	136.64221	92.27176	196.12332	-156.76318	296.17068	67.67949
769	6.400	-1.00708	254.86314	1403.86072	-144.67163	85.62935	905.33759	-180.32227	401.17896	881.76721	24.70142	278.33029	864.35291	-161.60400	33.51126	454.34808	-173.40137	348.76852	447.56842	123.99878	92.86220	193.09941	-156.71814	296.21527	67.65002
770	6.408	-4.50330	255.81981	1404.20313	-148.36633	86.55669	905.99213	-182.55042	402.16168	881.58923	21.89258	278.19489	864.44708	-170.73206	34.31440	455.44672	-174.47815	349.27893	447.47696	111.04236	93.32070	189.71979	-156.66907	296.25369	67.61942
771	6.417	-7.93945	256.74078	1404.49841	-152.01318	87.44921	906.60266	-184.74463	403.11206	881.41296	19.12036	278.03485	864.53119	-179.73303	35.18060	456.58575	-175.50879	349.77039	447.38010	97.78296	93.63567	186.01917	-156.61816	296.28937	67.59003
772	6.425	-11.31885	257.62653	1404.75342	-155.61755	88.30706	907.17297	-186.90942	404.02859	881.23785	16.37878	277.85278	864.60779	-188.59631	36.10223	457.76462	-176.49805	350.23990	447.27625	84.23425	93.79757	182.03513	-156.56592	296.32346	67.56245
773	6.433	-14.64331	258.47662	1404.97473	-159.18750	89.12959	907.71014	-189.04810	404.91025	881.06323	13.66309	277.64990	864.67731	-197.31274	37.07150	458.97998	-177.45203	350.68665	447.16525	70.41260	93.80029	177.80991	-156.51123	296.35568	67.53603
774	6.442	-17.91248	259.29001	1405.16760	-162.73059	89.91700	908.22168	-191.16296	405.75668	880.88898	10.97046	277.42557	864.73779	-205.87537	38.08249	460.22604	-178.37683	351.11090	447.04916	56.33618	93.64198	173.38878	-156.45300	296.38660	67.51021
775	6.450	-21.12659	260.06607	1405.33472	-166.25464	90.67061	908.71405	-193.25525	406.56845	880.71533	8.29834	277.17755	864.78632	-214.27905	39.13247	461.49448	-179.27722	351.51401	446.93115	42.02393	93.32529	168.81747	-156.39014	296.41791	67.48527
776	6.458	-24.28723	260.80591	1405.47729	-169.76575	91.39250	909.19086	-195.32544	407.34720	880.54272	5.64380	276.90305	864.82025	-222.51636	40.22248	462.77411	-180.15662	351.89917	446.81430	27.49475	92.85701	164.14052	-156.32251	296.45126	67.46175
777	6.467	-27.39783	261.51208	1405.59583	-173.26978	92.08579	909.65308	-197.37341	408.09543	880.37219	3.00439	276.59933	864.83783	-230.57751	41.35890	464.05069	-181.01794	352.27097	446.70050	12.76697	92.24744	159.39951	-156.25134	296.48712	67.44038
778	6.475	-30.46179	262.18732	1405.69128	-176.77026	92.75456	910.09973	-199.39832	408.81641	880.20459	0.37732	276.26370	864.83795	-238.45142	42.55457	465.30756	-181.86475	352.63275	446.59067	-2.14124	91.50941	154.63161	-156.17859	296.52509	67.42215
779	6.483	-33.48145	262.83267	1405.76685	-180.26855	93.40306	910.52917	-201.39844	409.51389	880.04108	-2.23987	275.89349	864.82050	-246.12695	43.82468	466.52899	-182.70203	352.98471	446.48511	-17.21301	90.65752	149.86891	-156.10583	296.56442	67.40813
780	6.492	-36.45935	263.44781	1405.82642	-183.76611	94.03589	910.94012	-203.37195	410.19183	879.88257	-4.84839	275.48752	864.78668	-253.59424	45.17914	467.70355	-183.53418	353.32458	446.38367	-32.43445	89.70744	145.13939	-156.03381	296.60461	67.39943
781	6.500	-39.39758	264.03201	1405.87439	-187.26355	94.65765	911.33240	-205.31677	410.85406	879.73004	-7.44897	275.04724	864.73956	-260.84692	46.62015	468.82397	-184.36499	353.65012	446.28522	-47.79529	88.67436	140.46928	-155.96313	296.64542	67.39723
782	6.508	-42.29944	264.58447	1405.91345	-190.76257	95.27198	911.70630	-207.23145	411.50409	879.58398	-10.04089	274.57660	864.68292	-267.88354	48.14482	469.88565	-185.19641	353.96194	446.18896	-63.28772	87.57186	135.88524	-155.89417	296.68643	67.40241
783	6.517	-45.16846	265.10464	1405.94495	-194.26428	95.88127	912.06128	-209.11475	412.14484	879.44476	-12.62378	274.08081	864.62048	-274.70898	49.74537	470.88608	-186.03003	354.26373	446.09662	-78.90491	86.41252	131.41379	-155.82642	296.72714	67.41504
784	6.525	-48.00854	265.59277	1405.96973	-197.76953	96.48718	912.39557	-210.96631	412.77856	879.31219	-15.19897	273.56583	864.55524	-281.33105	51.40779	471.82443	-186.86780	354.55847	446.01144	-94.63831	85.20889	127.07915	-155.76038	296.76685	67.43408
785	6.533	-50.82300	266.05020	1405.98779	-201.28027	97.09084	912.70679	-212.78638	413.40671	879.18561	-17.77051	273.03772	864.48914	-287.75891	53.11395	472.70111	-187.71326	354.84595	445.93555	-110.47717	83.97390	122.90184	-155.69714	296.80460	67.45767
786	6.542	-53.61536	266.47870	1405.99890	-204.80005	97.69314	912.99298	-214.57715	414.02991	879.06396	-20.34314	272.50174	864.42279	-294.00134	54.84566	473.51761	-188.57019	355.12418	445.86826	-126.40906	82.72201	118.89915	-155.63879	296.83905	67.48360
787	6.550	-56.38940	266.87875	1406.00244	-208.33179	98.29468	913.25336	-216.34119	414.64807	878.94568	-22.92041	271.96140	864.35565	-300.06665	56.58735	474.27637	-189.44250	355.39087	445.80695	-142.42151	81.46951	115.08751	-155.58667	296.86914	67.50981
788	6.558	-59.14819	267.24826	1405.99670	-211.87866	98.89575	913.48834	-218.08203	415.26038	878.82916	-25.50354	271.41736	864.28674	-305.96033	58.32624	474.98019	-190.33374	355.64340	445.74902	-158.50073	80.23282	111.48421	-155.54175	296.89426	67.53460
789	6.567	-61.89319	267.58401	1405.98022	-215.44104	99.49625	913.69855	-219.80469	415.86557	878.71271	-28.09033	270.86758	864.21478	-311.68604	60.05143	475.63290	-191.24609	355.87918	445.69302	-174.63245	79.02740	108.10686	-155.50439	296.91422	67.55687
790	6.575	-64.62451	267.88370	1405.95276	-219.01855	100.09599	913.88342	-221.51489	416.46191	878.59473	-30.67737	270.30945	864.13861	-317.24744	61.75269	476.23892	-192.18115	356.09619	445.63864	-190.80005	77.86853	104.97246	-155.47351	296.92978	67.57696
791	6.583	-67.34253	268.14682	1405.91345	-222.61011	100.69485	914.04034	-223.21875	417.04755	878.47418	-33.26294	269.74200	864.05780	-322.64819	63.42030	476.80206	-193.13989	356.29349	445.58624	-206.98254	76.77118	102.09753	-155.44824	296.94284	67.59663
792	6.592	-70.04761	268.37393	1405.86108	-226.21423	101.29258	914.16510	-224.92285	417.62045	878.35046	-35.84839	269.16614	863.97369	-327.89307	65.04594	477.32428	-194.12231	356.47137	445.53720	-223.15491	75.74797	99.49847	-155.42725	296.95547	67.61765
793	6.600	-72.74121	268.56580	1405.79321	-229.82935	101.88798	914.25397	-226.63367	418.17853	878.22345	-38.43799	268.58319	863.88861	-332.98938	66.62274	477.80597	-195.12610	356.63129	445.49323	-239.28674	74.80770	97.19206	-155.40942	296.96887	67.64067
794	6.608	-75.42407	268.72324	1405.70850	-233.45447	102.47825	914.30505	-228.35779	418.71970	878.09351	-41.03821	267.99429	863.80609	-337.94702	68.14473	478.24786	-196.14673	356.77637	445.45560	-255.34338	73.95537	95.19502	-155.39343	296.98376	67.66566
795	6.617	-78.09692	268.84766	1405.60522	-237.08704	103.05957	914.31793	-230.10095	419.24179	877.96143	-43.65625	267.40100	863.72992	-342.77808	69.60772	478.65369	-197.17944	356.91092	445.42450	-271.28894	73.19316	93.52126	-155.37805	297.00064	67.69235
796	6.625	-80.76074	268.94022	1405.48242	-240.72485	103.62808	914.29199	-231.86816	419.74280	877.82819	-46.29846	266.80624	863.66248	-347.49402	71.01053	479.02951	-198.22083	357.03934	445.39832	-287.08972	72.52200	92.17924	-155.36304	297.01923	67.72023
797	6.633	-83.41846	269.00082	1405.33972	-244.36511	104.18027	914.22620	-233.66382	420.22070	877.69482	-48.96851	266.21387	863.60358	-352.10498	72.35541	479.38184	-199.26831	357.16583	445.37375	-302.71643	71.94157	91.17159	-155.34766	297.03900	67.74895
798	6.642	-86.07458	269.02890	1405.17822	-248.00549	104.71376	914.11975	-235.49109	420.67374	877.56213	-51.66785	265.62772	863.55103	-356.61902	73.64740	479.71667	-200.32068	357.29431	445.34756	-318.14221	71.44991	90.49600	-155.33228	297.06006	67.77898
799	6.650	-88.73340	269.02460	1404.99927	-251.64404	105.22739	913.97296	-237.35278	421.10034	877.43097	-54.39685	265.05106	863.50208	-361.04199	74.89294	480.03967	-201.37683	357.42770	445.31747	-333.34119	71.04360	90.14639	-155.31714	297.08331	67.81106
800	6.658	-91.39819	268.98932	1404.80481	-255.27881	105.72058	913.78802	-239.25012	421.49939	877.30157	-57.15454	264.48569	863.45471	-365.37891	76.09781	480.35635	-202.43689	357.56671	445.28207	-348.28796	70.71806	90.11331	-155.30261	297.10953	67.84527
801	6.667	-94.07056	268.92532	1404.59692	-258.90857	106.19289	913.56848	-241.18347	421.87006	877.17407	-59.93872	263.93176	863.40851	-369.63611	77.26524	480.67154	-203.50244	357.70990	445.24081	-362.95471	70.46825	90.38251	-155.28931	297.13901	67.88082
802	6.675	-96.75208	268.83487	1404.37854	-262.53223	106.64392	913.31854	-243.15259	422.21207	877.04840	-62.74548	263.38779	863.36346	-373.81958	78.39614	480.98895	-204.57825	357.85449	445.19440	-377.30969	70.28929	90.93531	-155.27771	297.17160	67.91640
803	6.683	-99.44312	268.72018	1404.15210	-266.14893	107.07346	913.04315	-245.15613	422.52545	876.92419	-65.56995	262.85086	863.31897	-377.93542	79.49095	481.31061	-205.67041	357.99673	445.14478	-391.31860	70.17647	91.75152	-155.26965	297.20633	67.95039
804	6.692	-102.14490	268.58374	1403.91870	-269.75842	107.48198	912.74762	-247.19226	422.81058	876.80078	-68.40869	262.31705	863.27332	-381.99170	80.55123	481.63672	-206.78589	358.13214	445.09592	-404.94519	70.12607	92.81033	-155.26624	297.24091	67.98135
805	6.700	-104.85950	268.42728	1403.67981	-273.36060	107.87005	912.43793	-249.25867	423.06796	876.67743	-71.26013	261.78214	863.22430	-385.99988	81.57922	481.96725	-207.93250	358.25558	445.05234	-418.15247	70.13807	94.08765	-155.26831	297.27222	68.00907
806	6.708	-107.59143	268.25156	1403.43738	-276.95691	108.23692	912.12067	-251.35291	423.29810	876.55328	-74.12231	261.24271	863.17151	-389.97559	82.57616	482.30331	-209.11731	358.36121	445.01712	-430.90479	70.21888	95.55206	-155.27600	297.29745	68.03504
807	6.717	-110.34534	268.05673	1403.19397	-280.54932	108.58098	911.80273	-253.47302	423.50137	876.42731	-76.99304	260.69638	863.11676	-393.93726	83.54147	482.64731	-210.34741	358.44312	444.99094	-443.16858	70.38065	97.16254	-155.28943	297.31442	68.06149
808	6.725	-113.12512	267.84268	1402.95129	-284.13892	108.90145	911.49066	-255.61682	423.67789	876.29840	-79.86951	260.14066	863.06274	-397.90332	84.47258	483.00266	-211.62793	358.49585	444.97134	-454.91174	70.63690	98.87036	-155.30847	297.32141	68.09041
809	6.733	-115.93250	267.60907	1402.71033	-287.72705	109.19925	911.18994	-257.78296	423.82748	876.16565	-82.74939	259.57236	863.01154	-401.89233	85.36491	483.37366	-212.96252	358.51401	444.95313	-466.10437	70.99767	100.62527	-155.33301	297.31714	68.12376
810	6.742	-118.76599	267.35532	1402.47253	-291.31543	109.47637	910.90521	-259.97070	423.94974	876.02808	-85.63159	258.98849	862.96387	-405.91931	86.21206	483.76483	-214.35229	358.49268	444.93048	-476.71912	71.46787	102.38084	-155.36353	297.30118	68.16372
811	6.750	-121.62451	267.08163	1402.23999	-294.90564	109.73539	910.64038	-262.17957	424.04410	875.88525	-88.51611	258.38773	862.91980	-409.99377	87.00657	484.17871	-215.79712	358.42862	444.90005	-486.73108	72.04978	104.09396	-155.40100	297.27417	68.21279
812	6.758	-124.50720	266.78955	1402.01489	-298.50000	109.97836	910.39923	-264.41040	424.10986	875.73676	-91.40369	257.76974	862.87872	-414.12000	87.74111	484.61337	-217.29578	358.32156	444.86148	-496.12073	72.74298	105.72352	-155.44690	297.23730	68.27413
813	6.767	-127.41431	266.48169	1401.79846	-302.10144	110.20592	910.18518	-266.66418	424.14639	875.58276	-94.29675	257.13312	862.83887	-418.30042	88.41015	485.06210	-218.84814	358.17429	444.81659	-504.87488	73.54079	107.23251	-155.50317	297.19177	68.35149
814	6.775	-130.34509	266.16077	1401.59106	-305.71387	110.41772	910.00031	-268.94263	424.15323	875.42365	-97.20081	256.47409	862.79785	-422.53552	89.01140	485.51526	-220.45593	357.99164	444.76791	-512.98914	74.43059	108.59021	-155.57178	297.13837	68.44846
815	6.783	-133.29980	265.82849	1401.39294	-309.34119	110.61301	909.84467	-271.24805	424.13007	875.25995	-100.12646	255.78740	862.75214	-426.82446	89.54641	485.96271	-222.12170	357.77905	444.71860	-520.46643	75.39740	109.77380	-155.65381	297.07767	68.56775
816	6.792	-136.28052	265.48511	1401.20361	-312.98572	110.79013	909.71716	-273.58289	424.07678	875.09241	-103.09180	255.06732	862.69574	-431.16443	90.02143	486.39441	-223.84753	357.54166	444.67184	-527.31946	76.42433	110.77063	-155.74988	297.01031	68.71063
817	6.800	-139.28906	265.13052	1401.02075	-316.65002	110.94607	909.61542	-275.94983	423.99359	874.92175	-106.12085	254.30905	862.62018	-435.54919	90.44833	486.79938	-225.63464	357.28308	444.62909	-533.57141	77.49190	111.57872	-155.86108	296.93665	68.87670
818	6.808	-142.32532	264.76511	1400.84045	-320.33594	111.07648	909.53583	-278.35156	423.88086	874.74872	-109.23230	253.51126	862.51868	-439.96899	90.84353	487.16568	-227.48438	357.00568	444.58923	-539.25769	78.57940	112.20450	-155.98975	296.85571	69.06416
819	6.817	-145.38696	264.38867	1400.65820	-324.04724	111.17661	909.47357	-280.79041	423.73911	874.57379	-112.42712	252.67662	862.39081	-444.41138	91.22521	487.48236	-229.39819	356.71234	444.54971	-544.42322	79.66783	112.65870	-156.13879	296.76471	69.26979
820	6.825	-148.47119	263.99973	1400.47034	-327.78943	111.24262	909.42194	-283.26929	423.56882	874.39758	-115.69202	251.80904	862.24292	-448.86255	91.61049	487.74081	-231.37744	356.40714	444.50800	-549.11902	80.74131	112.95304	-156.30969	296.65939	69.48790
821	6.833	-151.57507	263.59579	1400.27454	-331.56934	111.27250	909.37280	-285.79004	423.37024	874.22046	-119.01135	250.91101	862.08362	-453.30762	92.01296	487.93488	-233.42346	356.09409	444.46182	-553.39880	81.78590	113.09969	-156.49963	296.53586	69.71120
822	6.842	-154.69751	263.17386	1400.06885	-335.39368	111.26576	909.31818	-288.35510	423.14334	874.04272	-122.37463	249.98360	861.92102	-457.72852	92.44072	488.05905	-235.53809	355.77591	444.40912	-557.31604	82.79124	113.11068	-156.70435	296.39288	69.93456
823	6.850	-157.83960	262.73129	1399.85120	-339.26782	111.22331	909.25098	-290.96643	422.88751	873.86450	-125.77722	249.02768	861.76196	-462.10400	92.89520	488.10754	-237.72229	355.45355	444.34726	-560.92175	83.75527	112.99554	-156.91748	296.23267	70.15746
824	6.858	-161.00403	262.26544	1399.61951	-343.19409	111.14683	909.16461	-293.62659	422.60175	873.68579	-129.21741	248.04491	861.61206	-466.41064	93.37141	488.07431	-239.97766	355.12744	444.27405	-564.26208	84.68452	112.76166	-157.13489	296.05960	70.38315
825	6.867	-164.19348	261.77350	1399.37256	-347.17273	111.03773	909.05389	-296.33765	422.28473	873.50616	-132.69629	247.03751	861.47443	-470.62402	93.85935	487.95309	-242.30481	354.79837	444.18860	-567.37976	85.58852	112.41688	-157.35413	295.87909	70.61765
826	6.875	-167.40955	261.25272	1399.10962	-351.20093	110.89645	908.91504	-299.10242	421.93509	873.32513	-136.21692	246.00851	861.34949	-474.71997	94.34650	487.73718	-244.70459	354.46710	444.09103	-570.31140	86.47572	111.96904	-157.57507	295.69693	70.86864
827	6.883	-170.65186	260.70056	1398.83130	-355.27466	110.72258	908.74542	-301.92371	421.55191	873.14209	-139.78430	244.96280	861.23523	-478.67725	94.82074	487.41928	-247.17761	354.13470	443.98233	-573.08728	87.35399	111.42198	-157.79907	295.51871	71.14331
828	6.892	-173.91943	260.11551	1398.53870	-359.39014	110.51521	908.54260	-304.80457	421.13480	872.95618	-143.40295	243.90681	861.12756	-482.48120	95.27156	486.99255	-249.72266	353.80310	443.86469	-575.72888	88.23122	110.77432	-158.02783	295.34897	71.44562
829	6.900	-177.21350	259.49731	1398.23315	-363.54346	110.27387	908.30524	-307.74878	420.68408	872.76678	-147.07446	242.84665	861.02222	-486.12231	95.68974	486.45279	-252.33801	353.47403	443.74112	-578.25134	89.11268	110.02290	-158.26392	295.19046	71.77536
830	6.908	-180.53784	258.84637	1397.91614	-367.73413	109.99959	908.03351	-310.76001	420.20081	872.57336	-150.79895	241.78662	860.91656	-489.59570	96.06799	485.79901	-255.02051	353.14722	443.61383	-580.66443	89.99957	109.16515	-158.50940	295.04349	72.12940
831	6.917	-183.89673	258.16193	1397.58801	-371.96240	109.69432	907.72906	-313.84229	419.68640	872.37537	-154.57446	240.72876	860.80902	-492.90039	96.40265	485.03241	-257.76770	352.82031	443.48294	-582.97131	90.89034	108.19971	-158.76526	294.90646	72.50397
832	6.925	-187.29370	257.44141	1397.24829	-376.22852	109.35896	907.39355	-316.99915	419.14233	872.17249	-158.39795	239.67299	860.69873	-496.03809	96.69328	484.15521	-260.57581	352.49069	443.34637	-585.16882	91.78194	107.12814	-159.03125	294.77731	72.89618
833	6.933	-190.73193	256.68158	1396.89587	-380.53271	108.99268	907.02820	-320.23486	418.56992	871.96429	-162.26733	238.61823	860.58594	-499.01367	96.94073	483.17181	-263.44067	352.15646	443.20148	-587.24890	92.67224	105.95477	-159.30652	294.65460	73.30483
834	6.942	-194.21448	255.88020	1396.53040	-384.87354	108.59393	906.63336	-323.55176	417.96991	871.75061	-166.18262	237.56378	860.47046	-501.83521	97.14498	482.08969	-266.35461	351.81689	443.04626	-589.19788	93.56293	104.68349	-159.59021	294.53870	73.73045
835	6.950	-197.74353	255.03644	1396.15149	-389.25098	108.16167	906.20898	-326.95264	417.34259	871.53125	-170.14502	236.51036	860.35162	-504.51343	97.30407	480.91852	-269.30603	351.47299	442.88034	-590.99890	94.45921	103.31602	-159.88135	294.43219	74.17419
836	6.958	-201.31995	254.15021	1395.75879	-393.66504	107.69497	905.75549	-330.43945	416.68759	871.30652	-174.15894	235.46036	860.22955	-507.06006	97.41394	479.66800	-272.28149	351.12735	442.70535	-592.63782	95.36628	101.85326	-160.18005	294.33923	74.63598
837	6.967	-204.94482	253.22247	1395.35217	-398.11670	107.19219	905.27368	-334.01257	416.00418	871.07690	-178.22852	234.41653	860.10541	-509.48560	97.47012	478.34543	-275.26563	350.78342	442.52487	-594.10242	96.28533	100.29625	-160.48547	294.26337	75.11395
838	6.975	-208.61938	252.25534	1394.93225	-402.60791	106.65095	904.76428	-337.67224	415.29141	870.84381	-182.35767	233.37965	859.98065	-511.79858	97.47069	476.95465	-278.24573	350.44443	442.34482	-595.38391	97.21080	98.64597	-160.79700	294.20648	75.60579
839	6.983	-212.34412	251.25116	1394.49927	-407.14209	106.06892	904.22760	-341.41748	414.54828	870.60895	-186.55005	232.34698	859.85620	-514.00781	97.41758	475.49667	-281.21179	350.11276	442.17249	-596.47791	98.13258	96.90414	-161.11389	294.16937	76.11141
840	6.992	-216.12000	250.21158	1394.05286	-411.72339	105.44407	903.66357	-345.24561	413.77383	870.37494	-190.80884	231.31281	859.73358	-516.12134	97.31482	473.97073	-284.15833	349.78931	442.01450	-597.38293	99.04250	95.07368	-161.43738	294.15329	76.63464
841	7.000	-219.94812	249.13805	1393.59229	-416.35962	104.77454	903.07208	-349.15430	412.96741	870.14471	-195.13696	230.27029	859.61407	-518.14941	97.16566	472.37683	-287.08325	349.47412	441.87534	-598.09998	99.93694	93.15942	-161.76917	294.16013	77.18213
842	7.008	-223.82898	248.03268	1393.11682	-421.05859	104.05859	902.45270	-353.13892	412.12845	869.92169	-199.53711	229.21255	859.49854	-520.10474	96.97179	470.71826	-289.98853	349.16714	441.75824	-598.63586	100.81413	91.16977	-162.10999	294.19177	77.76038
843	7.017	-227.76331	246.89798	1392.62695	-425.82813	103.29526	901.80505	-357.19531	411.25681	869.70935	-204.01099	228.13266	859.38666	-522.00098	96.73470	469.00247	-292.87805	348.86932	441.66644	-599.00574	101.66905	89.11902	-162.45984	294.24979	78.37378
844	7.025	-231.74890	245.73685	1392.12341	-430.67383	102.48540	901.13037	-361.31982	410.35263	869.51123	-208.55835	227.02325	859.27734	-523.85620	96.45700	467.24054	-295.75842	348.58301	441.60434	-599.23718	102.48822	87.03039	-162.82031	294.33578	79.02553
845	7.033	-235.78430	244.55290	1391.60889	-435.60132	101.63213	900.43292	-365.50806	409.41632	869.33051	-213.17847	225.87646	859.16907	-525.69238	96.14180	465.44852	-298.63953	348.31143	441.57739	-599.37219	103.24964	84.93895	-163.19495	294.45203	79.71937
846	7.042	-239.86658	243.35031	1391.08838	-440.61377	100.74026	899.72217	-369.75781	408.44852	869.17023	-217.86963	224.68381	859.06140	-527.53467	95.78993	463.65048	-301.53308	348.05731	441.59070	-599.46887	103.92841	82.89055	-163.58875	294.60046	80.45959
847	7.050	-243.99353	242.13261	1390.57141	-445.71045	99.81467	899.01544	-374.06714	407.44992	869.03320	-222.62891	223.43752	858.95667	-529.41235	95.39838	461.87964	-304.45337	347.82111	441.64685	-599.59949	104.50108	80.93904	-164.00745	294.78198	81.25047
848	7.058	-248.16492	240.90201	1390.07214	-450.88794	98.85912	898.33905	-378.43677	406.42111	868.92194	-227.45288	222.13202	858.86108	-531.36011	94.96162	460.17737	-307.41467	347.59995	441.74515	-599.84412	104.94711	79.14301	-164.45593	294.99710	82.09718
849	7.067	-252.38220	239.65982	1389.60803	-456.13647	97.87665	897.72717	-382.86963	405.36227	868.83905	-232.33496	220.76755	858.78394	-533.41748	94.47320	458.59210	-310.43274	347.38818	441.88254	-600.28284	105.24939	77.55843	-164.93921	295.24652	83.00662
850	7.075	-256.64709	238.40785	1389.19824	-461.44409	96.87024	897.21808	-387.36865	404.27304	868.78717	-237.26611	219.35406	858.73822	-535.63281	93.92586	457.17627	-313.52185	347.17896	442.05634	-600.98181	105.39634	76.22690	-165.46228	295.53055	83.98720
851	7.083	-260.96130	237.14966	1388.86108	-466.79370	95.84166	896.84979	-391.93970	403.15237	868.76935	-242.23584	217.91101	858.73993	-538.06104	93.31280	455.97882	-316.69788	346.96521	442.26691	-601.97693	105.38562	75.16465	-166.03149	295.84918	85.04812
852	7.092	-265.32532	235.89090	1388.61108	-472.16602	94.78949	896.65430	-396.58911	401.99860	868.78876	-247.23340	216.46144	858.80627	-540.76270	92.63206	455.03583	-319.97473	346.73965	442.51755	-603.25647	105.22855	74.35796	-166.65393	296.20233	86.19746
853	7.100	-269.73645	234.63792	1388.45740	-477.53882	93.70810	896.65381	-401.32178	400.80957	868.84912	-252.25171	215.02678	858.95209	-543.79907	91.89108	454.36313	-323.36584	346.49548	442.81250	-604.75989	104.95224	73.76900	-167.33716	296.58997	87.44057
854	7.108	-274.19006	233.39525	1388.40393	-482.89624	92.58798	896.85834	-406.14331	399.58282	868.95398	-257.28857	213.62405	859.18671	-547.22241	91.10765	453.95435	-326.88611	346.22827	443.15411	-606.39758	104.59633	73.34952	-168.08777	297.01303	88.78008
855	7.117	-278.67908	232.16385	1388.44983	-488.23096	91.41734	897.26434	-411.05542	398.31601	869.10687	-262.34521	212.26340	859.51117	-551.06226	90.30817	453.78458	-330.55066	345.93796	443.54221	-608.07996	104.20750	73.05266	-168.91101	297.47403	90.21658
856	7.125	-283.19446	230.94189	1388.58972	-493.54297	90.18540	897.85675	-416.05908	397.00717	869.31079	-267.42773	210.94582	859.91895	-555.31250	89.52250	453.81772	-334.37415	345.62839	443.97440	-609.73352	103.83426	72.83810	-169.81177	297.97665	91.74934
857	7.133	-287.72620	229.72638	1388.81555	-498.83838	88.88567	898.61359	-421.15161	395.65503	869.56781	-272.54517	209.66318	860.39856	-559.92578	88.77679	454.01505	-338.36609	345.30402	444.44604	-611.30676	103.51730	72.67563	-170.79675	298.52563	93.37758
858	7.142	-292.26550	228.51453	1389.11731	-504.12842	87.51797	899.50983	-426.32715	394.25909	869.87872	-277.70581	208.39915	860.93707	-564.82007	88.08794	454.34161	-342.53357	344.96863	444.95108	-612.76843	103.27795	72.54816	-171.87292	299.12744	95.10088
859	7.150	-296.80359	227.30399	1389.48315	-509.42700	86.08842	900.51886	-431.57813	392.82001	870.24286	-282.91821	207.13162	861.52246	-569.89282	87.46165	454.76648	-346.88098	344.62634	445.48352	-614.10217	103.11466	72.45069	-173.04834	299.78961	96.91957
860	7.158	-301.33386	226.09148	1389.89966	-514.74976	84.60844	901.61206	-436.89429	391.33945	870.65796	-288.18774	205.83688	862.14325	-575.03320	86.89304	455.25729	-351.41492	344.28265	446.03735	-615.29968	103.01150	72.38451	-174.33264	300.51883	98.83539
861	7.167	-305.85071	224.87212	1390.35205	-520.11230	83.09280	902.75861	-442.26538	389.82034	871.12006	-293.51831	204.49371	862.78845	-580.13184	86.36827	455.77652	-356.14392	343.94528	446.60580	-616.35828	102.95140	72.35003	-175.73706	301.31845	100.85010
862	7.175	-310.35095	223.64005	1390.82422	-525.52637	81.55721	903.92767	-447.68091	388.26675	871.62378	-298.91162	203.08621	863.44708	-585.09058	85.86604	456.28333	-361.07605	343.62601	447.18280	-617.28064	102.92329	72.34351	-177.27417	302.18622	102.96152
863	7.183	-314.83264	222.38959	1391.29980	-530.99780	80.01631	905.09082	-453.12988	386.68387	872.16217	-304.36572	201.60638	864.10931	-589.82788	85.35889	456.74066	-366.21790	343.34070	447.76459	-618.07434	102.92130	72.35785	-178.95691	303.11325	105.16080
864	7.192	-319.29382	221.11523	1391.76270	-536.52759	78.48323	906.22369	-458.60352	385.07806	872.72717	-309.87476	200.05533	864.76624	-594.28442	84.81476	457.12207	-371.57092	343.10678	448.34796	-618.74768	102.94278	72.38367	-180.79578	304.08789	107.43480
865	7.200	-323.73303	219.81099	1392.19812	-542.10864	76.96901	907.30640	-464.09473	383.45648	873.30951	-315.43140	198.44339	865.40863	-598.42456	84.20106	457.41351	-377.13318	342.94061	448.92599	-619.30969	102.98656	72.40997	-182.79492	305.10153	109.77113
866	7.208	-328.14954	218.47095	1392.59460	-547.72778	75.48103	908.32495	-469.59692	381.82703	873.89899	-321.02637	196.78925	866.02612	-602.23633	83.49041	457.61014	-382.89880	342.85721	449.48590	-619.76721	103.04971	72.42529	-184.95276	306.14771	112.15862
867	7.217	-332.54358	217.09076	1392.94409	-553.36694	74.02190	909.27216	-475.10645	380.19797	874.48468	-326.64819	195.11737	866.60773	-605.72778	82.66557	457.71225	-388.86218	342.87054	450.01108	-620.12805	103.12576	72.41840	-187.26941	307.21677	114.58355
868	7.225	-336.91638	215.66806	1393.24194	-559.00830	72.58987	910.14636	-480.61890	378.57745	875.05530	-332.28516	193.45584	867.14264	-608.92554	81.72169	457.72476	-395.01672	342.99152	450.48383	-620.40393	103.20650	72.37924	-189.74731	308.29517	117.03080
869	7.233	-341.26892	214.20193	1393.48767	-564.63232	71.18019	910.94952	-486.13135	376.97354	875.59961	-337.92065	191.83435	867.62158	-611.87085	80.66523	457.65787	-401.35803	343.22659	450.88733	-620.61096	103.28448	72.30157	-192.38806	309.37088	119.49125
870	7.242	-345.60120	212.69304	1393.68408	-570.21851	69.78609	911.68524	-491.64087	375.39377	876.10699	-343.53369	190.28192	868.03699	-614.61255	79.51067	457.52722	-407.88513	343.57834	451.20792	-620.76892	103.35294	72.18555	-195.18970	310.43607	121.96628
871	7.250	-349.91467	211.14453	1393.83704	-575.74683	68.39995	912.35803	-497.14160	373.84512	876.56793	-349.10254	188.82275	868.38153	-617.20117	78.27718	457.35172	-414.60413	344.04633	451.43518	-620.89758	103.40407	72.03730	-198.14868	311.48276	124.46390
872	7.258	-354.21228	209.56166	1393.95447	-581.19580	67.01543	912.97290	-502.62744	372.33414	876.97504	-354.60791	187.47308	868.64801	-619.68359	76.98707	457.14948	-421.52698	344.62695	451.56195	-621.01428	103.43019	71.86565	-201.26501	312.49768	126.99341
873	7.267	-358.49817	207.95059	1394.04431	-586.54541	65.62917	913.53448	-508.08936	370.86670	877.32349	-360.03247	186.23972	868.83063	-622.09937	75.66563	456.93411	-428.67053	345.31314	451.58429	-621.13318	103.42670	71.67822	-204.54370	313.46478	129.56696
874	7.275	-362.77795	206.31812	1394.11353	-591.77905	64.24129	914.04639	-513.51465	369.44824	877.61133	-365.36108	185.12125	868.92767	-624.47827	74.34010	456.71384	-436.05603	346.09314	451.50119	-621.26282	103.39354	71.48100	-207.99243	314.37173	132.20456
875	7.283	-367.05579	204.67149	1394.16882	-596.88452	62.85509	914.51056	-518.89014	368.08347	877.83978	-370.57935	184.11084	868.94153	-626.83569	73.03670	456.49265	-443.70325	346.94998	451.31415	-621.40588	103.33455	71.28059	-211.61951	315.21158	134.93340
876	7.292	-371.33533	203.01718	1394.21667	-601.85254	61.47734	914.92719	-524.19897	366.77640	878.01331	-375.67480	183.19780	868.87793	-629.17065	71.77678	456.27173	-451.63098	347.86322	451.02887	-621.55872	103.25642	71.08466	-215.43445	315.98047	137.78305
877	7.300	-375.61584	201.36053	1394.26489	-606.67896	60.11855	915.29535	-529.42480	365.53018	878.13916	-380.63989	182.36780	868.74426	-631.46753	70.57481	456.05072	-459.85339	348.81110	450.65601	-621.71130	103.16785	70.90028	-219.44763	316.67386	140.78084
878	7.308	-379.89319	199.70769	1394.32153	-611.36328	58.79203	915.61407	-534.55078	364.34698	878.22705	-385.47021	181.60434	868.55017	-633.70068	69.43908	455.82852	-468.37781	349.77136	450.20975	-621.85266	103.07812	70.73229	-223.66956	317.28104	143.94649
879	7.317	-384.16248	198.06688	1394.39478	-615.90820	57.51108	915.88226	-539.56201	363.22803	878.28876	-390.16333	180.89093	868.30823	-635.84106	68.37304	455.60419	-477.20227	350.72150	449.70770	-621.97449	102.99532	70.58360	-228.11169	317.78400	147.28947
880	7.325	-388.42126	196.44711	1394.49182	-620.31738	56.28598	916.09955	-544.44653	362.17346	878.33746	-394.71948	180.21278	868.03229	-637.86426	67.37611	455.37851	-486.31580	351.64032	449.17175	-622.07434	102.92583	70.45590	-232.78528	318.16327	150.81078
881	7.333	-392.66663	194.85606	1394.61890	-624.59473	55.12277	916.26837	-549.19629	361.18277	878.38715	-399.13916	179.55829	867.73633	-639.75464	66.44513	455.15442	-495.69739	352.50919	448.62744	-622.15344	102.87402	70.34946	-237.70032	318.40393	154.50366
882	7.342	-396.89807	193.29953	1394.78210	-628.74292	54.02347	916.39508	-553.80762	360.25464	878.45227	-403.42188	178.92160	867.43683	-641.50366	65.57618	454.93488	-505.31433	353.31375	448.10312	-622.21375	102.84074	70.26233	-242.86670	318.49716	158.35136
883	7.350	-401.11389	191.78171	1394.98743	-632.76440	52.98629	916.48853	-558.28247	359.38715	878.54694	-407.56616	178.30399	867.15289	-643.11255	64.76520	454.72137	-515.12439	354.04434	447.62866	-622.25671	102.82269	70.19064	-248.29614	318.43961	162.32361
884	7.358	-405.31140	190.30606	1395.24011	-636.65918	52.00610	916.55676	-562.62622	358.57770	878.68420	-411.57007	177.71234	866.90234	-644.59082	64.00758	454.51532	-525.07288	354.69617	447.23505	-622.28357	102.81408	70.12987	-254.00256	318.23273	166.37395
885	7.367	-409.48767	188.87547	1395.54309	-640.42505	51.07626	916.60535	-566.84863	357.82300	878.87592	-415.43726	177.15863	866.69836	-645.95337	63.29829	454.31937	-535.09802	355.26950	446.95355	-622.29553	102.80871	70.07616	-260.00391	317.88272	170.43900
886	7.375	-413.63708	187.49164	1395.89661	-644.05859	50.18912	916.63696	-570.96362	357.11908	879.13177	-419.17578	176.65935	866.54779	-647.21777	62.63329	454.13635	-545.13245	355.76999	446.81351	-622.29602	102.80087	70.02753	-266.32361	317.39932	174.43916
887	7.383	-417.75305	186.15387	1396.29871	-647.55664	49.33486	916.65253	-574.98511	356.46121	879.45911	-422.79541	176.23251	866.45172	-648.40063	62.01022	453.96796	-555.10925	356.20938	446.84079	-622.28870	102.78604	69.98457	-272.99182	316.79578	178.28241
888	7.392	-421.82800	184.85921	1396.74609	-650.91577	48.50096	916.65253	-578.92920	355.84424	879.86230	-426.30713	175.89423	866.40668	-649.51587	61.42797	453.81393	-564.96570	356.60333	447.05579	-622.27673	102.76274	69.94919	-280.04065	316.09091	181.87105
889	7.400	-425.85315	183.60437	1397.23389	-654.13354	47.67359	916.63867	-582.81055	355.26279	880.34290	-429.71851	175.65598	866.40656	-650.57544	60.88596	453.67206	-574.65027	356.96661	447.46970	-622.26282	102.73326	69.92307	-287.50037	315.31024	185.10828
890	7.408	-429.82190	182.38750	1397.75549	-657.20874	46.83947	916.61322	-586.64233	354.71155	880.89899	-433.03638	175.52322	866.44354	-651.58813	60.38298	453.53900	-584.12292	357.30823	448.08139	-622.24988	102.70158	69.90752	-295.39709	314.48441	187.90262
891	7.417	-433.72986	181.20790	1398.30334	-660.13965	45.98769	916.57776	-590.43555	354.18564	881.52539	-436.26709	175.49568	866.50830	-652.56030	59.91549	453.41046	-593.35828	357.62979	448.87744	-622.23962	102.67163	69.90302	-303.75061	313.64630	190.17191
892	7.425	-437.57434	180.06541	1398.86829	-662.92725	45.11166	916.53265	-594.19751	353.68100	882.21411	-439.41846	175.56818	866.59131	-653.49683	59.47802	453.28214	-602.34583	357.92667	449.83398	-622.23328	102.64729	69.90840	-312.57239	312.82672	191.84732
893	7.433	-441.35461	178.96123	1399.44104	-665.57764	44.21101	916.47742	-597.93237	353.19446	882.95435	-442.49902	175.73102	866.68567	-654.40381	59.06598	453.15204	-611.08679	358.18933	450.91986	-622.23206	102.63165	69.92190	-321.86682	312.05096	192.87584
894	7.442	-445.07092	177.89807	1400.01343	-668.09912	43.29142	916.41113	-601.64087	352.72394	883.73334	-445.51538	175.97093	866.78845	-655.28760	58.67877	453.02170	-619.59290	358.40472	452.10040	-622.23450	102.62584	69.94212	-331.63513	311.33786	193.22134
895	7.450	-448.72253	176.87839	1400.57910	-670.50146	42.36212	916.33215	-605.32080	352.26834	884.53693	-448.46948	176.27431	866.89954	-656.15747	58.32067	452.89502	-627.88245	358.55893	453.34167	-622.24011	102.62907	69.96800	-341.87854	310.70108	192.86517
896	7.458	-452.31067	175.90335	1401.13306	-672.79492	41.43343	916.23938	-608.96826	351.82742	885.35052	-451.36279	176.63022	867.01935	-657.02368	57.99793	452.77472	-635.97668	358.64053	454.61426	-622.24695	102.63968	69.99835	-352.59680	310.14990	191.80664
897	7.467	-455.83728	174.97435	1401.67102	-674.99243	40.51611	916.13287	-612.57617	351.40164	886.15973	-454.20020	177.02940	867.14832	-657.89404	57.71495	452.66037	-643.89636	358.64276	455.89490	-622.25403	102.65571	70.03151	-363.78772	309.68994	190.06197
898	7.475	-459.30798	174.09459	1402.18945	-677.10864	39.62088	916.01385	-616.13867	350.99188	886.95105	-456.98853	177.46112	867.28650	-658.77319	57.47176	452.54895	-651.65930	358.56461	457.16632	-622.25916	102.67510	70.06520	-375.44763	309.32550	187.66180
899	7.483	-462.72937	173.26793	1402.68518	-679.16113	38.75754	915.88391	-619.64917	350.59933	887.71252	-459.73462	177.91258	867.43335	-659.66138	57.26385	452.43674	-659.27966	358.41132	458.41650	-622.25964	102.69492	70.09622	-387.57068	309.06274	184.64952
900	7.492	-466.10730	172.49634	1403.15527	-681.16846	37.93420	915.74500	-623.10156	350.22510	888.43408	-462.44434	178.37151	867.58667	-660.55518	57.08389	452.32050	-666.76672	358.19342	459.63773	-622.25183	102.71114	70.12126	-400.14832	308.91153	181.08113
901	7.500	-469.44641	171.77908	1403.59680	-683.14697	37.15706	915.59839	-626.49243	349.87030	889.10760	-465.11890	178.82846	867.74249	-661.44971	56.92447	452.19781	-674.12732	357.92365	460.82474	-622.22961	102.71973	70.13823	-413.16833	308.88522	177.02472
902	7.508	-472.75134	171.11514	1404.00708	-685.10889	36.43015	915.44330	-629.81885	349.53580	889.72729	-467.75708	179.27794	867.89569	-662.33911	56.78034	452.06784	-681.36462	357.61484	461.97299	-622.18835	102.71790	70.14680	-426.61438	308.99930	172.55777
903	7.517	-476.02551	170.50510	1404.38525	-687.06226	35.75620	915.27734	-633.08130	349.22217	890.28925	-470.35693	179.71838	868.04028	-663.21973	56.64929	451.93188	-688.48059	357.27902	463.07846	-622.12390	102.70442	70.14809	-440.46643	309.26999	167.76353
904	7.525	-479.27307	169.95007	1404.73181	-689.01025	35.13787	915.09930	-636.28271	348.92975	890.79175	-472.91626	180.15176	868.16962	-664.09058	56.53208	451.79327	-695.47595	356.92596	464.13889	-622.03625	102.68019	70.14395	-454.70056	309.71118	162.72765
905	7.533	-482.49866	169.44983	1405.04895	-690.95361	34.57686	914.91107	-639.42700	348.65839	891.23456	-475.43384	180.58270	868.27771	-664.95557	56.43119	451.65546	-702.35339	356.56107	465.15451	-621.93103	102.64898	70.13669	-469.29016	310.33014	157.53534
906	7.542	-485.70618	169.00327	1405.33887	-692.89136	34.07133	914.71643	-642.52075	348.40771	891.61914	-477.91113	181.01746	868.36078	-665.81885	56.34919	451.52042	-709.11511	356.18387	466.12808	-621.82043	102.61745	70.12904	-484.20447	311.12463	152.26936
907	7.550	-488.90051	168.61008	1405.60364	-694.82104	33.61536	914.51910	-645.57227	348.17685	891.94830	-480.35010	181.46240	868.41882	-666.68457	56.28724	451.38803	-715.76550	355.78961	467.06403	-621.71912	102.59280	70.12317	-499.41028	312.08289	147.00873
908	7.558	-492.08484	168.27086	1405.84583	-696.74048	33.20104	914.32190	-648.59033	347.96457	892.22601	-482.75391	181.92281	868.45514	-667.55615	56.24464	451.25720	-722.30823	355.37308	467.96765	-621.63806	102.57967	70.11954	-514.87195	313.18561	141.82655
909	7.567	-495.26038	167.98645	1406.06848	-698.64771	32.82137	914.12604	-651.58496	347.76935	892.45697	-485.12891	182.40254	868.47546	-668.43311	56.21973	451.12650	-728.74817	354.93005	468.84451	-621.58240	102.57883	70.11808	-530.55237	314.40823	136.78745
910	7.575	-498.42761	167.75714	1406.27539	-700.54346	32.47077	913.93195	-654.56616	347.58951	892.64679	-487.48242	182.90514	868.48651	-669.31470	56.21041	450.99438	-735.08948	354.45654	469.70023	-621.55188	102.58875	70.11984	-546.41052	315.72452	131.94542
911	7.583	-501.58362	167.58232	1406.46985	-702.42725	32.14394	913.73993	-657.54370	347.42316	892.80115	-489.82471	183.43454	868.49469	-670.19775	56.21318	450.85913	-741.33630	353.94989	470.53949	-621.54382	102.60756	70.12657	-562.40344	317.10974	127.34302
912	7.592	-504.72571	167.46120	1406.65356	-704.29810	31.83476	913.54993	-660.52710	347.26862	892.92603	-492.16357	183.99380	868.50482	-671.07837	56.22336	450.71939	-747.49280	353.40967	471.36624	-621.55310	102.63397	70.13972	-578.48694	318.54254	123.01180
913	7.600	-507.85168	167.39304	1406.82690	-706.15381	31.53696	913.36108	-663.52417	347.12424	893.02722	-494.50708	184.58255	868.51874	-671.95288	56.23647	450.57538	-753.56213	352.83771	472.18439	-621.57410	102.66788	70.15979	-594.61877	320.00525	118.97452
914	7.608	-510.95886	167.37668	1406.98999	-707.99316	31.24556	913.17261	-666.54272	346.98871	893.11011	-496.86108	185.19759	868.53680	-672.81909	56.24950	450.42908	-759.54749	352.23758	472.99905	-621.60071	102.71072	70.18605	-610.75964	321.48303	115.24775
915	7.617	-514.04602	167.41055	1407.14148	-709.81592	30.95784	912.98389	-669.58789	346.86090	893.17975	-499.22876	185.83530	868.55872	-673.67627	56.26191	450.28384	-765.44958	351.61295	473.81622	-621.62732	102.76497	70.21724	-626.87463	322.96249	111.84413
916	7.625	-517.11121	167.49385	1407.27905	-711.62280	30.67263	912.79541	-672.66479	346.73993	893.24048	-501.61108	186.49278	868.58313	-674.52661	56.27619	450.14261	-771.26892	350.96603	474.64145	-621.64685	102.83341	70.25198	-642.93225	324.43076	108.77351
917	7.633	-520.15271	167.62668	1407.39966	-713.41431	30.38850	912.60883	-675.77734	346.62500	893.29602	-504.01001	187.16684	868.60699	-675.37427	56.29661	450.00665	-777.00354	350.29788	475.47906	-621.65442	102.91882	70.28880	-658.90295	325.87534	106.04170
918	7.642	-523.16980	167.80817	1407.50244	-715.19116	30.10293	912.42676	-678.92749	346.51520	893.34949	-506.42700	187.85333	868.62604	-676.22339	56.32697	449.87573	-782.65198	349.60913	476.33179	-621.64709	103.02331	70.32660	-674.76013	327.28439	103.64870
919	7.650	-526.16418	168.03516	1407.58850	-716.95313	29.81371	912.25073	-682.11792	346.40942	893.40295	-508.86328	188.54857	868.63513	-677.08154	56.36951	449.74976	-788.21179	348.90076	477.20004	-621.62488	103.14709	70.36604	-690.47815	328.64761	101.58900
920	7.658	-529.13708	168.30350	1407.65955	-718.69995	29.52034	912.08044	-685.35034	346.30627	893.45789	-511.32056	189.25140	868.62988	-677.95605	56.42487	449.62952	-793.68030	348.17453	478.08051	-621.58923	103.28700	70.41003	-706.03455	329.95749	99.85386
921	7.667	-532.09192	168.60980	1407.71704	-720.43335	29.22366	911.91479	-688.62524	346.20428	893.51489	-513.80103	189.96407	868.60822	-678.85449	56.49200	449.51578	-799.05603	347.43292	478.96588	-621.54407	103.43652	70.46198	-721.40637	331.20911	98.43303
922	7.675	-535.03162	168.95277	1407.76270	-722.15674	28.92564	911.75311	-691.94482	346.10184	893.57367	-516.30762	190.69080	868.57147	-679.78247	56.56826	449.40842	-804.33606	346.67880	479.84653	-621.49451	103.58804	70.52371	-736.57214	332.39941	97.31597
923	7.683	-537.95911	169.33368	1407.79785	-723.87622	28.62922	911.59570	-695.30933	345.99780	893.63342	-518.84399	191.43600	868.52161	-680.74390	56.65125	449.30637	-809.51917	345.91458	480.71179	-621.44592	103.73492	70.59489	-751.51038	333.52695	96.49174
924	7.692	-540.87659	169.75558	1407.82324	-725.59888	28.33850	911.44250	-698.72046	345.89163	893.69269	-521.41504	192.20322	868.46002	-681.73926	56.74051	449.20728	-814.60413	345.14151	481.55118	-621.40491	103.87205	70.67261	-766.20251	334.59167	95.94794
925	7.700	-543.78479	170.22189	1407.83777	-727.33179	28.05856	911.29199	-702.17969	345.78351	893.74957	-524.02466	192.99464	868.38751	-682.76929	56.83750	449.10825	-819.58997	344.36005	482.35641	-621.37781	103.99712	70.75101	-780.63171	335.59366	95.66966
926	7.708	-546.68420	170.73441	1407.84021	-729.08301	27.79530	911.14142	-705.68726	345.67456	893.80182	-526.67847	193.81229	868.30548	-683.83423	56.94542	449.00693	-824.47644	343.57031	483.12268	-621.36877	104.11166	70.82333	-794.78259	336.53241	95.63924
927	7.717	-549.57605	171.29230	1407.82898	-730.85791	27.55408	910.98779	-709.24463	345.56659	893.84692	-529.37891	194.65938	868.21606	-684.93359	57.06881	448.90164	-829.26550	342.77246	483.84790	-621.37952	104.21905	70.88542	-808.64001	337.40796	95.83688
928	7.725	-552.46204	171.89247	1407.80261	-732.66064	27.33839	910.82910	-712.85229	345.46213	893.88214	-532.12793	195.53951	868.12183	-686.06860	57.21261	448.79181	-833.96130	341.96671	484.53137	-621.40833	104.32231	70.93689	-822.18689	338.22244	96.24146
929	7.733	-555.34509	172.53020	1407.75879	-734.49390	27.15014	910.66479	-716.51025	345.36389	893.90460	-534.92505	196.45480	868.02448	-687.24121	57.38177	448.67813	-838.56897	341.15442	485.17355	-621.45056	104.42496	70.97906	-835.40369	338.97827	96.83032
930	7.742	-558.22839	173.19974	1407.69507	-736.36035	26.99127	910.49432	-720.21826	345.27472	893.91150	-537.76953	197.40561	867.92426	-688.45435	57.58084	448.56216	-843.09485	340.33865	485.77539	-621.49988	104.53215	71.01299	-848.26917	339.67563	97.57912
931	7.750	-561.11414	173.89668	1407.60913	-738.26270	26.86385	910.31647	-723.97485	345.19730	893.89984	-540.66089	198.39127	867.82031	-689.71191	57.81296	448.44482	-847.54285	339.52423	486.33691	-621.55164	104.64914	71.04031	-860.76184	340.31143	98.46210
932	7.758	-564.00574	174.61966	1407.49854	-740.20483	26.76877	910.12946	-727.77881	345.13403	893.86700	-543.60059	199.41093	867.71198	-691.01978	58.07973	448.32617	-851.91663	338.71747	486.85547	-621.60388	104.77927	71.06458	-872.86267	340.87988	99.45269
933	7.767	-566.90491	175.36957	1407.36108	-742.18921	26.70516	909.93158	-731.62769	345.08688	893.81042	-546.58960	200.46387	867.59888	-692.38208	58.38159	448.20428	-856.21936	337.92673	487.32581	-621.65686	104.92356	71.09063	-884.55701	341.37393	100.52466
934	7.775	-569.81360	176.14743	1407.19458	-744.21680	26.67216	909.72076	-735.51831	345.05750	893.72803	-549.62744	201.54852	867.47955	-693.80225	58.71693	448.07516	-860.45496	337.16321	487.74164	-621.71326	105.08127	71.12375	-895.83435	341.78769	101.65292
935	7.783	-572.73303	176.95361	1406.99695	-746.28882	26.66979	909.49445	-739.44824	345.04715	893.61804	-552.71411	202.66144	867.35040	-695.28198	59.08165	447.93365	-864.62634	336.43951	488.09677	-621.77600	105.25078	71.16826	-906.68762	342.11743	102.81276
936	7.792	-575.66370	177.78781	1406.76672	-748.40503	26.69783	909.25018	-743.41357	345.05667	893.47931	-555.84888	203.79706	867.20673	-696.82031	59.46930	447.77554	-868.73816	335.76709	488.38455	-621.84827	105.43025	71.22620	-917.10950	342.36005	103.97835
937	7.800	-578.60535	178.64914	1406.50330	-750.56543	26.75500	908.98615	-747.41138	345.08667	893.31116	-559.03101	204.94907	867.04480	-698.41650	59.87163	447.59863	-872.79358	335.15457	488.59802	-621.93005	105.61745	71.29698	-927.09314	342.51193	105.12245
938	7.808	-581.56018	179.53586	1406.20776	-752.76904	26.83945	908.70117	-751.43896	345.13745	893.11328	-562.26147	206.11105	866.86176	-700.06885	60.28117	447.40308	-876.79480	334.60678	488.73114	-622.01941	105.80906	71.37743	-936.63293	342.57013	106.21819
939	7.817	-584.52991	180.44489	1405.88208	-755.01050	26.94835	908.39581	-755.49292	345.20923	892.88593	-565.53955	207.27600	866.65424	-701.77637	60.69361	447.19058	-880.74573	334.12500	488.78024	-622.11414	106.00119	71.46172	-945.72400	342.53397	107.24072
940	7.825	-587.51892	181.37177	1405.52747	-757.28052	27.07674	908.07397	-759.57178	345.30209	892.62994	-568.86597	208.43723	866.41925	-703.53760	61.10818	446.96356	-884.64978	333.70819	488.74359	-622.21252	106.19070	71.54265	-954.36218	342.40598	108.16808
941	7.833	-590.53064	182.31161	1405.14404	-759.56567	27.21636	907.74255	-763.67383	345.41620	892.34625	-572.24072	209.59015	866.15625	-705.35059	61.52763	446.72430	-888.51355	333.35489	488.62091	-622.31482	106.37570	71.61461	-962.54382	342.19156	108.98112
942	7.842	-593.56726	183.26080	1404.73267	-761.92206	26.94311	907.58820	-767.79834	345.55176	892.03619	-575.66382	210.73279	865.86737	-707.21338	61.95833	446.47366	-892.34314	333.06360	488.41397	-622.42224	106.55583	71.67632	-970.26697	341.89651	109.66194
943	7.850	-596.62976	184.21793	1404.29395	-764.16400	27.59767	907.15002	-771.94580	345.70923	891.70111	-579.13647	211.86478	865.55493	-709.12451	62.40868	446.21060	-896.14490	332.83270	488.12634	-622.53772	106.73221	71.73137	-977.53186	341.52661	110.19375
944	7.858	-599.72009	185.18362	1403.82874	-767.22125	27.33975	906.85986	-776.11621	345.88916	891.34241	-582.65991	212.98665	865.21960	-711.08374	62.88372	445.93362	-899.92053	332.66040	487.76190	-622.66345	106.90691	71.78632	-984.34143	341.09055	110.56444
945	7.867	-602.83850	186.15906	1403.33679	-769.88031	27.69826	906.47150	-780.31079	346.09232	890.96112	-586.23608	214.09979	864.86102	-713.09302	63.38081	445.64316	-903.66931	332.54358	487.32379	-622.79993	107.08138	71.84792	-990.70300	340.60123	110.76895
946	7.875	-605.98743	187.14511	1402.81836	-772.56500	28.06369	906.07965	-784.53149	346.31958	890.55792	-589.86743	215.20593	864.47906	-715.15405	63.89193	445.34152	-907.38562	332.47653	486.81427	-622.94690	107.25552	71.92123	-996.62854	340.07309	110.80812
947	7.883	-609.16785	188.14319	1402.27441	-775.29907	28.43972	905.68048	-788.77905	346.57196	890.13330	-593.55420	216.30656	864.07483	-717.26929	64.40904	445.03149	-911.06384	332.45190	486.23520	-623.10315	107.42918	72.00848	-1002.13416	339.52054	110.68703
948	7.892	-612.38098	189.15578	1401.70618	-778.10291	28.82705	905.26965	-793.05640	346.85052	889.68701	-597.29663	217.40375	863.65161	-719.43945	64.92673	444.71472	-914.69885	332.46274	485.58881	-623.26917	107.60360	72.10843	-1007.23669	338.95963	110.41501
949	7.900	-615.62805	190.18604	1401.11426	-780.99213	29.22615	904.84338	-797.36426	347.15652	889.21881	-601.09473	218.50089	863.21503	-721.66309	65.44244	444.39072	-918.28821	332.50342	484.87860	-623.44470	107.78152	72.21665	-1011.95300	338.40759	110.00447
950	7.908	-618.90881	191.23734	1400.49829	-783.97668	29.63889	904.39850	-801.70508	347.49118	888.72784	-604.94653	219.60216	862.77185	-723.93701	65.95644	444.05692	-921.83093	332.56900	484.10858	-623.63025	107.96620	72.32703	-1016.30090	337.87793	109.46602
951	7.917	-622.22351	192.31221	1399.85718	-787.06000	30.06900	903.93207	-806.08105	347.85583	888.21313	-608.84985	220.71152	862.32806	-726.25732	66.47135	443.70901	-925.32629	332.65375	483.28174	-623.82483	108.15852	72.43420	-1020.29846	337.37756	108.80429
952	7.925	-625.57410	193.41089	1399.18970	-790.23950	30.52181	903.44067	-810.49390	348.25177	887.67352	-612.80273	221.83226	861.88812	-728.61987	66.99069	443.34210	-928.77502	332.75159	482.39844	-624.02722	108.35490	72.53646	-1023.96350	336.90781	108.01898
953	7.933	-628.96350	194.53123	1398.49463	-793.50775	31.00303	902.92163	-814.94580	348.68015	887.10767	-616.80347	222.96675	861.45380	-731.02197	67.51756	442.95279	-932.17859	332.85919	481.45749	-624.23499	108.54976	72.63607	-1027.31335	336.46732	107.11015
954	7.942	-632.39709	195.67046	1397.77222	-796.85431	31.51755	902.37476	-819.43945	349.14200	886.51404	-620.85229	224.11685	861.02454	-733.46021	68.05477	442.54013	-935.53894	332.97635	480.45712	-624.44519	108.73981	72.73714	-1030.36340	336.05435	106.08128
955	7.950	-635.87781	196.82730	1397.02515	-800.27075	32.06735	901.80188	-823.97681	349.63803	885.89087	-624.95068	225.28476	860.59949	-735.92847	68.60515	442.10544	-938.85486	333.10400	479.39444	-624.65491	108.92513	72.84370	-1033.12585	335.66684	104.93693
956	7.958	-639.40662	198.00270	1396.25757	-803.75476	32.65029	901.20581	-828.56055	350.16864	885.23663	-629.10107	226.47444	860.17822	-738.42358	69.16882	441.65143	-942.12390	333.24277	478.26465	-624.86560	109.10751	72.95949	-1035.60974	335.30167	103.67853
957	7.967	-642.98425	199.19884	1395.47266	-807.30914	33.26258	900.59064	-833.19287	350.73404	884.54980	-633.30469	227.69186	859.76031	-740.94702	69.74074	441.18243	-945.34021	333.39334	477.06247	-625.07947	109.28915	73.08759	-1037.81946	334.95438	102.30331
958	7.975	-646.61169	200.41821	1394.67200	-810.93860	33.90132	899.96161	-837.87646	351.33435	883.82959	-637.56348	228.94339	859.34399	-743.49927	70.31404	440.70355	-948.49695	333.55780	475.78339	-625.29968	109.47156	73.22999	-1039.75964	334.62054	100.80640
959	7.983	-650.29065	201.66321	1393.85498	-814.64618	34.56480	899.32355	-842.61426	351.96976	883.07617	-641.87939	230.23306	858.92554	-746.07739	70.88636	440.21826	-951.58777	333.73987	474.42435	-625.52844	109.65478	73.38702	-1041.43689	334.29773	99.18468
960	7.992	-654.02307	202.93547	1393.01965	-818.43152	35.25408	898.67902	-847.40796	352.64084	882.29126	-646.25513	231.56110	858.49902	-748.67285	71.46315	439.72720	-954.60681	333.94473	472.98450	-625.76697	109.83675	73.55740	-1042.86096	333.98657	97.44031
961	8.000	-657.81042	204.23663	1392.16394	-822.29016	35.97673	898.02667	-852.25952	353.34860	881.47876	-650.69556	232.92514	858.05890	-751.27246	72.05589	439.23013	-957.54797	334.17841	471.46594	-626.01379	110.01357	73.73903	-1044.04773	333.69009	95.58328
962	8.008	-661.65271	205.57053	1391.28735	-826.21265	36.75002	897.36194	-857.16943	354.09467	880.64532	-655.20313	234.32315	857.60242	-753.86377	72.67538	438.72839	-960.40393	334.44708	469.87485	-626.26550	110.18115	73.93147	-1045.01868	333.41046	93.63283
963	8.017	-665.54919	206.94379	1390.39148	-830.18481	37.59945	896.67859	-862.13721	354.88104	879.80066	-659.77881	235.75452	857.12958	-756.43921	73.32555	438.22461	-963.16638	334.75607	468.22101	-626.52039	110.33686	74.13715	-1045.80725	333.14642	91.61852
964	8.025	-669.49915	208.36346	1389.48096	-834.19348	38.54897	895.97076	-867.16089	355.71008	878.95807	-664.42261	237.21872	856.64264	-759.00000	74.00140	437.72174	-965.82800	335.10980	466.51813	-626.77673	110.48007	74.36087	-1046.46033	332.89468	89.58154
965	8.033	-673.50403	209.83405	1388.56250	-838.23511	39.60579	895.23560	-872.23560	356.58426	878.13416	-669.13135	238.71353	856.14575	-761.55762	74.69135	437.22281	-968.38391	335.51297	464.78543	-627.03577	110.61237	74.60890	-1047.04138	332.65259	87.57378
966	8.042	-677.56677	211.35641	1387.64734	-842.32019	40.75220	894.47546	-877.35400	357.50580	877.34869	-673.90088	240.23431	855.64587	-764.12695	75.38442	436.73203	-970.83435	335.97217	463.04980	-627.29993	110.73692	74.88826	-1047.62708	332.41910	85.65364
967	8.050	-681.68738	212.92874	1386.75098	-846.46692	41.95396	893.69830	-882.50684	358.47647	876.62390	-678.72241	241.77432	855.15381	-766.71948	76.07656	436.25549	-973.18640	336.49670	461.34695	-627.57434	110.85757	75.20714	-1048.30090	332.19516	83.88081
968	8.058	-685.86609	214.54732	1385.89246	-850.69165	43.17849	892.91467	-887.68042	359.49762	875.98322	-683.58374	243.32585	854.68561	-769.34521	76.77081	435.80069	-975.45837	337.09723	459.72067	-627.86462	110.97855	75.57547	-1049.14246	331.98486	82.30870
969	8.067	-690.10120	216.20685	1385.09204	-855.00256	44.40699	892.13531	-892.86060	360.56982	875.44977	-688.47095	244.88162	854.26227	-772.01416	77.47493	435.37552	-977.68201	337.78378	458.22012	-628.17639	111.10442	76.00419	-1050.20813	331.79675	80.97254
970	8.075	-694.39343	217.90047	1384.37024	-859.40009	45.63476	891.37170	-898.03003	361.69299	875.04468	-693.36792	246.43440	853.90680	-774.73682	78.19884	434.98840	-979.90540	338.56375	456.89426	-628.51379	111.23904	76.50424	-1051.51282	331.64471	79.87873
971	8.083	-698.74426	219.62051	1383.74719	-863.87891	46.86704	890.63678	-903.17261	362.86639	874.78516	-698.25879	247.97557	853.64099	-777.52539	78.95217	434.64893	-982.19153	339.43930	455.78326	-628.87952	111.38399	77.08652	-1053.01941	331.54660	79.00436
972	8.092	-703.15198	221.36075	1383.24097	-868.43024	48.11444	889.94543	-908.27271	364.08881	874.68311	-703.13013	249.49583	853.48224	-780.39209	79.74226	434.36621	-984.61414	340.40363	454.90927	-629.27527	111.53729	77.76195	-1054.64978	331.51996	78.30888
973	8.100	-707.61316	223.11797	1382.86487	-873.04266	49.38847	889.31464	-913.31738	365.35883	874.74396	-707.97046	250.98862	853.44220	-783.34741	80.57128	434.14685	-987.24426	341.44089	454.27228	-629.70227	111.69329	78.54079	-1056.31189	331.57584	77.74919
974	8.108	-712.12097	224.89099	1382.62585	-877.70294	50.69835	888.76141	-918.29834	366.67493	874.96613	-712.77197	252.45245	853.52557	-786.40234	81.43313	433.99472	-990.13660	342.53143	453.85513	-630.16345	111.84424	79.43116	-1057.92761	331.71463	77.28941
975	8.117	-716.66638	226.67810	1382.52563	-882.39691	52.05019	888.30078	-923.21094	368.03555	875.34155	-717.53296	253.89081	853.72968	-789.56641	82.31350	433.91263	-993.31384	343.65790	453.63315	-630.66467	111.98202	80.43800	-1059.44617	331.92636	76.90419
976	8.125	-721.23962	228.47552	1382.56189	-887.11108	53.44767	887.94592	-928.05713	369.43912	875.85608	-722.25513	255.31049	854.04517	-792.84692	83.19403	433.90463	-996.76038	344.80804	453.58057	-631.21448	112.09874	81.56410	-1060.84338	332.19431	76.57810
977	8.133	-725.83215	230.27831	1382.72900	-891.83380	54.89319	887.70721	-932.84351	370.88382	876.49091	-726.94238	256.72046	854.45734	-796.25195	84.05717	433.97592	-1000.42859	345.97409	453.67102	-631.82068	112.18639	82.81174	-1062.11194	332.49890	76.30229
978	8.142	-730.43616	232.08174	1383.01794	-896.55481	56.38858	887.59094	-937.57959	372.36734	877.22369	-731.60254	258.13202	854.94867	-799.79004	84.88938	434.13004	-1004.25037	347.14935	453.87531	-632.49084	112.23676	84.18303	-1063.25183	332.82068	76.07036
979	8.150	-735.04651	233.88190	1383.41748	-901.26563	57.93477	887.59857	-942.27856	373.88681	878.02985	-736.24365	259.55902	855.50140	-803.46948	85.68338	434.36652	-1008.15125	348.32379	454.16150	-633.22839	112.24237	85.67920	-1064.26624	333.14175	75.87613
980	8.158	-739.65637	235.67657	1383.91333	-905.95929	59.53085	887.72717	-946.95410	375.43851	878.88422	-740.87549	261.01678	856.10089	-807.29712	86.43726	434.68182	-1012.05896	349.48227	454.49780	-634.03625	112.19838	87.30003	-1065.16150	333.44577	75.71329
981	8.167	-744.25793	237.46683	1384.48706	-910.63129	61.17372	887.96991	-951.61914	377.01807	879.76221	-745.50732	262.51920	856.73596	-811.27832	87.14864	435.07275	-1015.90930	350.60785	454.85626	-634.91809	112.10434	89.04385	-1065.94714	333.71835	75.57596
982	8.175	-748.84290	239.25578	1385.11719	-915.27924	62.85842	888.31671	-956.28491	378.62045	880.64124	-750.14624	264.07523	857.39728	-815.41577	87.80992	435.53723	-1019.64612	351.68796	455.21460	-635.88025	111.96408	90.90742	-1066.63562	333.94940	75.45970
983	8.183	-753.40466	241.04594	1385.78223	-919.90369	64.57847	888.75507	-960.95874	380.24051	881.50140	-754.79614	265.68707	858.07648	-819.71240	88.41009	436.07129	-1023.22278	352.71884	455.55515	-636.92786	111.78413	92.88577	-1067.23743	334.13477	75.36169
984	8.192	-757.93933	242.83876	1386.46362	-924.50848	66.32560	889.27191	-965.64526	381.87317	882.32678	-759.45898	267.35052	858.76727	-824.16968	88.94000	436.66550	-1026.59973	353.70755	455.86252	-638.06506	111.57260	94.97243	-1067.76233	334.27530	75.27943
985	8.200	-762.44470	244.63690	1387.14539	-929.10022	68.08956	889.85608	-970.34375	383.51410	883.10547	-764.13330	269.05521	859.46600	-828.78613	89.39479	437.30423	-1029.74939	354.67044	456.12231	-639.29382	111.33789	97.15917	-1068.21692	334.37506	75.20892
986	8.208	-766.91638	246.44482	1387.81482	-933.68744	69.85950	890.49719	-975.05005	385.15994	883.82996	-768.81519	270.78461	860.17041	-833.55884	89.77081	437.96902	-1032.65613	355.63000	456.32254	-640.61707	111.08698	99.43622	-1068.60608	334.44098	75.14407
987	8.217	-771.35217	248.26630	1388.46313	-938.27924	71.62601	891.18390	-979.75635	386.80865	884.49677	-773.49976	272.51727	860.87787	-838.48364	90.06122	438.64258	-1035.31750	356.61176	456.45721	-642.03674	110.82489	101.79398	-1068.93298	334.48438	75.07806
988	8.225	-775.74988	250.10257	1389.08435	-942.88458	73.38166	891.90375	-984.45117	388.45953	885.10602	-778.18091	274.22916	861.58368	-843.55493	90.25555	439.31036	-1037.74475	357.64148	456.52902	-643.55579	110.55679	104.22423	-1069.20374	334.52127	75.00525
989	8.233	-780.10925	251.95285	1389.67505	-947.51172	75.12183	892.64386	-989.12231	390.11304	885.66034	-782.85083	275.89618	862.28119	-848.76758	90.34195	439.96030	-1039.95886	358.74155	456.54724	-645.17688	110.28972	106.71921	-1069.42639	334.56952	74.92124
990	8.242	-784.43201	253.81567	1390.23267	-952.16779	76.84536	893.39178	-993.75586	391.77048	886.16443	-787.50073	277.49597	862.96198	-854.11768	90.30903	440.58252	-1041.99182	359.92639	456.52267	-646.90540	110.03144	109.27146	-1069.60974	334.64532	74.82162
991	8.250	-788.72131	255.68945	1390.75610	-956.85730	78.55262	894.13550	-998.33789	393.43365	886.62360	-792.12158	279.01025	863.61615	-859.60107	90.14765	441.16968	-1043.87976	361.19992	456.46445	-648.74646	109.78891	111.87529	-1069.76233	334.76041	74.70171
992	8.258	-792.98083	257.57220	1391.24524	-961.58057	80.24322	894.86450	-1002.85669	395.10455	887.04352	-796.70654	280.42633	864.23334	-865.21582	89.85266	441.71756	-1045.66370	362.55594	456.38055	-650.70398	109.56850	114.52737	-1069.89221	334.92160	74.55810
993	8.267	-797.21472	259.46252	1391.70044	-966.33276	81.91534	895.57019	-1007.30298	396.78497	887.42926	-801.24829	281.73785	864.80402	-870.95850	89.42337	442.22510	-1047.38074	363.98190	456.27893	-652.78113	109.37613	117.22574	-1070.00574	335.13135	74.38999
994	8.275	-801.42542	261.36142	1392.12268	-971.10583	83.56670	896.24713	-1011.66992	398.47632	887.78552	-805.74243	282.94534	865.32129	-876.82300	88.86287	442.69321	-1049.06482	365.46320	456.16678	-654.97937	109.21644	119.96929	-1070.10852	335.38864	74.19909
995	8.283	-805.61462	263.27164	1392.51270	-975.88977	85.19716	896.89240	-1015.95679	400.17944	888.11633	-810.18604	284.05670	865.78229	-882.80469	88.17638	443.12415	-1050.73962	366.98596	456.04919	-657.29822	109.09119	122.75744	-1070.20349	335.68930	73.98787
996	8.292	-809.78406	265.19623	1392.87158	-980.67432	86.81061	897.50464	-1020.16577	401.89447	888.42566	-814.57910	285.08591	866.18793	-888.89795	87.37094	443.52209	-1052.42029	368.53806	455.92932	-659.73181	108.99796	125.58844	-1070.29236	336.02637	73.75840
997	8.300	-813.93616	267.13583	1393.20142	-985.45099	88.41350	898.08429	-1024.30493	403.62067	888.71722	-818.92529	286.05023	866.54236	-895.09521	86.45830	443.89316	-1054.11340	370.10876	455.80902	-662.27136	108.93085	128.45720	-1070.37585	336.39078	73.51237
998	8.308	-818.07434	269.08713	1393.50574	-990.21533	90.01137	898.63470	-1028.38745	405.35641	888.99518	-823.23242	286.96747	866.85352	-901.38232	85.45699	444.24445	-1055.81946	371.68939	455.68893	-664.90100	108.88300	131.35509	-1070.45300	336.77277	73.25215
999	8.317	-822.20276	271.04416	1393.79016	-994.96796	91.60706	899.16272	-1032.42944	407.09915	889.26373	-827.51099	287.85480	867.13373	-907.73730	84.39148	444.58359	-1057.53528	373.27396	455.56863	-667.59924	108.84764	134.27184	-1070.52380	337.16400	72.98161
1000	8.325	-826.32629	273.00253	1394.06335	-999.71350	93.20171	899.67859	-1036.45020	408.84558	889.52753	-831.77393	288.72781	867.39813	-914.12866	83.29169	444.91748	-1059.25598	374.85959	455.44785	-670.33533	108.81825	137.19760	-1070.59045	337.55881	72.70575
1001	8.333
1002	8.342
1003	8.350
1004	8.358
1005	8.367
1006	8.375
1007	8.383
1008	8.392
1009	8.400
1010	8.408
1011	8.417
1012	8.425
1013	8.433
1014	8.442
1015	8.450
1016	8.458
1017	8.467
1018	8.475
1019	8.483
1020	8.492
1021	8.500
1022	8.508
1023	8.517
1024	8.525
1025	8.533
1026	8.542
1027	8.550
1028	8.558
1029	8.567
1030	8.575
1031	8.583
1032	8.592
1033	8.600
1034	8.608
1035	8.617
1036	8.625
1037	8.633
1038	8.642
1039	8.650
1040	8.658
1041	8.667
1042	8.675
1043	8.683
1044	8.692
1045	8.700
1046	8.708
1047	8.717
1048	8.725
1049	8.733
1050	8.742
1051	8.750
1052	8.758
1053	8.767
1054	8.775
1055	8.783
1056	8.792
1057	8.800
1058	8.808
1059	8.817
1060	8.825
1061	8.833
1062	8.842
1063	8.850
1064	8.858
1065	8.867
1066	8.875
1067	8.883
1068	8.892
1069	8.900
1070	8.908
1071	8.917
1072	8.925
1073	8.933
1074	8.942
1075	8.950
1076	8.958
1077	8.967
1078	8.975
1079	8.983
1080	8.992
1081	9.000
1082	9.008
1083	9.017
1084	9.025
1085	9.033
1086	9.042
1087	9.050
1088	9.058
1089	9.067
1090	9.075
1091	9.083
1092	9.092
1093	9.100
1094	9.108
1095	9.117
1096	9.125
1097	9.133
1098	9.142
1099	9.150
1100	9.158
1101	9.167
1102	9.175
1103	9.183
1104	9.192
1105	9.200
1106	9.208
1107	9.217
1108	9.225
1109	9.233
1110	9.242
1111	9.250
1112	9.258
1113	9.267
1114	9.275
1115	9.283
1116	9.292
1117	9.300
1118	9.308
1119	9.317
1120	9.325
1121	9.333
1122	9.342
1123	9.350
1124	9.358
1125	9.367
1126	9.375
1127	9.383
1128	9.392
1129	9.400
1130	9.408
1131	9.417
1132	9.425
1133	9.433
1134	9.442
1135	9.450
1136	9.458
1137	9.467
1138	9.475
1139	9.483
1140	9.492
1141	9.500
1142	9.508
1143	9.517
1144	9.525
1145	9.533
1146	9.542
1147	9.550
1148	9.558
1149	9.567
1150	9.575
1151	9.583
1152	9.592
1153	9.600
1154	9.608
1155	9.617
1156	9.625
1157	9.633
1158	9.642
1159	9.650
1160	9.658
1161	9.667
1162	9.675
1163	9.683
1164	9.692
1165	9.700
1166	9.708
1167	9.717
1168	9.725
1169	9.733
1170	9.742
1171	9.750
1172	9.758
1173	9.767
1174	9.775
1175	9.783
1176	9.792
1177	9.800
1178	9.808
1179	9.817
1180	9.825
1181	9.833
1182	9.842
1183	9.850
1184	9.858
1185	9.867
1186	9.875
1187	9.883
1188	9.892
1189	9.900
1190	9.908
1191	9.917
