# Supplementary material for: Musculoskeletal modeling and humanoid control of robots based on human gait data
Source: PeerJ Comput Sci. 2021 Aug 9;7:e657. doi: 10.7717/peerj-cs.657 (PMC8372000; doi:10.7717/peerj-cs.657)
Supplement: Supplemental Information 2 [file peerj-cs-07-657-s002.zip › position/Cap15.trc]

PathFileType	4	(X/Y/Z)	E:\20201110\Cap15.trc
DataRate	CameraRate	NumFrames	NumMarkers	Units	OrigDataRate	OrigDataStartFrame	OrigNumFrames
120.00	120.00	1028	8	mm	120.00	1	1028
Frame#	Time	head			hip_L			hip_R			hip			knee_L			knee_R			ank_L			ank_R
		X1	Y1	Z1	X2	Y2	Z2	X3	Y3	Z3	X4	Y4	Z4	X5	Y5	Z5	X6	Y6	Z6	X7	Y7	Z7	X8	Y8	Z8
1	0.000
2	0.008
3	0.017
4	0.025
5	0.033
6	0.042
7	0.050
8	0.058
9	0.067
10	0.075
11	0.083
12	0.092
13	0.100
14	0.108
15	0.117
16	0.125
17	0.133
18	0.142
19	0.150
20	0.158
21	0.167
22	0.175
23	0.183
24	0.192
25	0.200
26	0.208
27	0.217
28	0.225
29	0.233
30	0.242
31	0.250
32	0.258
33	0.267
34	0.275
35	0.283
36	0.292
37	0.300
38	0.308
39	0.317
40	0.325
41	0.333
42	0.342
43	0.350
44	0.358
45	0.367
46	0.375
47	0.383
48	0.392
49	0.400
50	0.408
51	0.417
52	0.425
53	0.433
54	0.442
55	0.450
56	0.458
57	0.467
58	0.475
59	0.483
60	0.492
61	0.500
62	0.508
63	0.517
64	0.525
65	0.533
66	0.542
67	0.550
68	0.558
69	0.567
70	0.575
71	0.583
72	0.592
73	0.600
74	0.608
75	0.617
76	0.625
77	0.633
78	0.642
79	0.650
80	0.658
81	0.667
82	0.675
83	0.683
84	0.692
85	0.700
86	0.708
87	0.717
88	0.725
89	0.733
90	0.742
91	0.750
92	0.758
93	0.767
94	0.775
95	0.783
96	0.792
97	0.800
98	0.808
99	0.817
100	0.825
101	0.833
102	0.842
103	0.850
104	0.858
105	0.867
106	0.875
107	0.883
108	0.892
109	0.900
110	0.908
111	0.917
112	0.925
113	0.933
114	0.942
115	0.950
116	0.958
117	0.967
118	0.975
119	0.983
120	0.992
121	1.000
122	1.008
123	1.017
124	1.025
125	1.033
126	1.042
127	1.050
128	1.058
129	1.067
130	1.075
131	1.083
132	1.092
133	1.100
134	1.108
135	1.117
136	1.125
137	1.133
138	1.142
139	1.150
140	1.158
141	1.167
142	1.175
143	1.183
144	1.192
145	1.200
146	1.208
147	1.217
148	1.225
149	1.233
150	1.242
151	1.250
152	1.258
153	1.267
154	1.275
155	1.283
156	1.292
157	1.300
158	1.308
159	1.317
160	1.325
161	1.333
162	1.342
163	1.350
164	1.358
165	1.367
166	1.375
167	1.383
168	1.392
169	1.400
170	1.408
171	1.417
172	1.425
173	1.433
174	1.442
175	1.450
176	1.458
177	1.467
178	1.475
179	1.483
180	1.492
181	1.500
182	1.508
183	1.517
184	1.525
185	1.533
186	1.542
187	1.550
188	1.558
189	1.567
190	1.575
191	1.583
192	1.592
193	1.600
194	1.608
195	1.617
196	1.625
197	1.633
198	1.642
199	1.650
200	1.658
201	1.667
202	1.675
203	1.683
204	1.692
205	1.700
206	1.708
207	1.717
208	1.725
209	1.733
210	1.742
211	1.750
212	1.758
213	1.767
214	1.775
215	1.783
216	1.792
217	1.800
218	1.808
219	1.817
220	1.825
221	1.833
222	1.842
223	1.850
224	1.858
225	1.867
226	1.875
227	1.883
228	1.892
229	1.900
230	1.908
231	1.917
232	1.925
233	1.933
234	1.942
235	1.950
236	1.958
237	1.967
238	1.975
239	1.983
240	1.992
241	2.000
242	2.008
243	2.017
244	2.025
245	2.033
246	2.042
247	2.050
248	2.058
249	2.067
250	2.075
251	2.083
252	2.092
253	2.100
254	2.108
255	2.117
256	2.125
257	2.133
258	2.142
259	2.150
260	2.158
261	2.167
262	2.175
263	2.183
264	2.192
265	2.200
266	2.208
267	2.217
268	2.225
269	2.233
270	2.242
271	2.250
272	2.258
273	2.267
274	2.275
275	2.283
276	2.292
277	2.300
278	2.308
279	2.317
280	2.325
281	2.333
282	2.342
283	2.350
284	2.358
285	2.367
286	2.375
287	2.383
288	2.392
289	2.400
290	2.408
291	2.417
292	2.425
293	2.433
294	2.442
295	2.450
296	2.458
297	2.467
298	2.475
299	2.483
300	2.492
301	2.500
302	2.508
303	2.517
304	2.525
305	2.533
306	2.542
307	2.550
308	2.558
309	2.567
310	2.575
311	2.583
312	2.592
313	2.600
314	2.608
315	2.617
316	2.625
317	2.633
318	2.642
319	2.650
320	2.658	1733.57446	254.25403	1393.77588	1593.57825	72.36920	891.29181	1567.97693	391.80338	875.77002	1767.88782	258.82516	851.38306	1591.40576	27.82599	439.73633	1564.01196	350.58344	442.61853	1897.09949	64.08949	200.31003	1564.09363	305.64023	61.39891
321	2.667	1728.67285	255.57492	1394.48499	1588.30042	73.70419	892.53180	1564.67212	393.32050	875.77362	1763.69434	258.87711	851.89294	1581.04102	29.41629	441.10217	1562.17932	350.84491	442.60507	1884.59436	65.53393	198.69762	1564.06177	305.49561	61.44650
322	2.675	1723.78796	256.88666	1395.18665	1583.02515	75.03333	893.76453	1561.38452	394.82712	875.76862	1759.51013	258.90927	852.39142	1570.70728	31.02050	442.46713	1560.34656	351.10913	442.58929	1872.01611	66.96969	196.97571	1564.03198	305.35168	61.49223
323	2.683	1718.93567	258.18057	1395.87354	1577.75537	76.35110	894.98273	1558.12903	396.31314	875.74725	1755.34375	258.90402	852.86798	1560.43457	32.65103	443.82999	1558.51440	351.37885	442.56921	1859.29517	68.38781	195.04282	1564.00574	305.21021	61.53465
324	2.692	1714.12964	259.44882	1396.53857	1572.49451	77.65247	896.17865	1554.91724	397.76917	875.70380	1751.20178	258.84787	853.31354	1550.25110	34.31746	445.18912	1556.68494	351.65692	442.54333	1846.36963	69.77889	192.81247	1563.98499	305.07385	61.57302
325	2.700	1709.38123	260.68484	1397.17517	1567.24622	78.93314	897.34454	1551.75562	399.18695	875.63489	1747.08850	258.73254	853.72162	1540.18298	36.02578	446.54211	1554.86169	351.94592	442.51083	1833.18762	71.13295	190.21838	1563.97156	304.94528	61.60690
326	2.708	1704.69849	261.88354	1397.77734	1562.01550	80.18951	898.47260	1548.64563	400.55930	875.53967	1743.00610	258.55548	854.08807	1530.25281	37.77808	447.88586	1553.04932	352.24805	442.47171	1819.70874	72.43936	187.21758	1563.96643	304.82681	61.63599
327	2.717	1700.08643	263.04144	1398.33984	1556.80762	81.41876	899.55530	1545.58386	401.88025	875.41974	1738.95410	258.31946	854.41180	1520.48010	39.57282	449.21619	1551.25293	352.56482	442.42670	1805.90454	73.68699	183.79105	1563.96985	304.72034	61.66017
328	2.725	1695.54749	264.15646	1398.85840	1551.62866	82.61859	900.58575	1542.56299	403.14502	875.27850	1734.93018	258.03152	854.69434	1510.88086	41.40544	450.52820	1549.47742	352.89655	442.37720	1791.75842	74.86425	179.94269	1563.98059	304.62711	61.67918
329	2.733	1691.08118	265.22791	1399.32996	1546.48474	83.78714	901.55835	1539.57288	404.34991	875.12085	1730.93066	257.70163	854.93976	1501.46765	43.26934	451.81625	1547.72729	353.24243	442.32523	1777.26416	75.95934	175.69650	1563.99805	304.54779	61.69249
330	2.742	1686.68530	266.25592	1399.75256	1541.38196	84.92278	902.46887	1536.60205	405.49240	874.95215	1726.95081	257.34100	855.15387	1492.24939	45.15681	453.07446	1546.00525	353.60034	442.27307	1762.42432	76.96043	171.09305	1564.02100	304.48279	61.70043
331	2.750	1682.35583	267.24124	1400.12598	1536.32507	86.02407	903.31488	1533.63892	406.57098	874.77795	1722.98584	256.96060	855.34344	1483.23218	47.05993	454.29700	1544.31311	353.96707	442.22318	1747.24939	77.85603	166.18520	1564.04932	304.43234	61.70480
332	2.758	1678.08765	268.18503	1400.45081	1531.31714	87.08968	904.09540	1530.67285	407.58527	874.60327	1719.03113	256.56998	855.51556	1474.41968	48.97124	455.47852	1542.65076	354.33862	442.17786	1731.75525	78.63540	161.03421	1564.08276	304.39679	61.70795
333	2.767	1673.87476	269.08838	1400.72913	1526.35913	88.11855	904.81122	1527.69531	408.53586	874.43213	1715.08240	256.17627	855.67676	1465.81299	50.88411	456.61453	1541.01685	354.71054	442.13910	1715.96240	79.28893	155.70590	1564.12073	304.37613	61.71168
334	2.775	1669.71094	269.95242	1400.96387	1521.44946	89.11002	905.46417	1524.70020	409.42450	874.26758	1711.13635	255.78415	855.83215	1457.41125	52.79278	457.70166	1539.40857	355.07819	442.10846	1699.89441	79.80862	150.26765	1564.16211	304.37009	61.71724
335	2.783	1665.58997	270.77802	1401.15894	1516.58435	90.06414	906.05725	1521.68396	410.25412	874.11133	1707.19031	255.39568	855.98541	1449.21191	54.69218	458.73779	1537.82166	355.43704	442.08685	1683.57751	80.18846	144.78592	1564.20593	304.37845	61.72567
336	2.792	1661.50610	271.56586	1401.31836	1511.75806	90.98177	906.59393	1518.64526	411.02863	873.96393	1703.24268	255.01086	856.13831	1441.21069	56.57774	459.72211	1536.25085	355.78271	442.07431	1667.03931	80.42474	139.32440	1564.25122	304.40079	61.73761
337	2.800	1657.45374	272.31625	1401.44629	1506.96362	91.86470	907.07825	1515.58508	411.75302	873.82483	1699.29248	254.62837	856.29095	1433.40173	58.44496	460.65500	1534.68994	356.11133	442.07004	1650.30835	80.51630	133.94272	1564.29675	304.43591	61.75335
338	2.808	1653.42834	273.02930	1401.54663	1502.19397	92.71562	907.51453	1512.50647	412.43323	873.69238	1695.33923	254.24615	856.44208	1425.77722	60.28922	461.53806	1533.13257	356.41931	442.07227	1633.41321	80.46474	128.69528	1564.34058	304.48187	61.77370
339	2.817	1649.42603	273.70474	1401.62305	1497.44177	93.53800	907.90729	1509.41333	413.07574	873.56445	1691.38330	253.86208	856.58923	1418.32788	62.10552	462.37390	1531.57153	356.70380	442.07855	1616.38184	80.27454	123.63059	1564.38086	304.53674	61.80069
340	2.825	1645.44373	274.34201	1401.67847	1492.70081	94.33590	908.26111	1506.31079	413.68738	873.43829	1687.42480	253.47433	856.72913	1411.04297	63.88834	463.16602	1529.99988	356.96255	442.08597	1599.24109	79.95313	118.79066	1564.41541	304.59918	61.83764
341	2.833	1641.47864	274.94025	1401.71545	1487.96570	95.11365	908.58044	1503.20410	414.27490	873.31110	1683.46436	253.08160	856.85822	1403.90991	65.63170	463.91861	1528.41064	357.19431	442.09146	1582.01514	79.51089	114.21075	1564.44202	304.66776	61.88861
342	2.842	1637.52905	275.49866	1401.73572	1483.23242	95.87553	908.86938	1500.09851	414.84479	873.18024	1679.50256	252.68311	856.97290	1396.91528	67.32927	464.63641	1526.79688	357.39859	442.09238	1564.72656	78.96111	109.91936	1564.45715	304.73959	61.95774
343	2.850	1633.59302	276.01645	1401.74072	1478.49829	96.62543	909.13165	1496.99854	415.40253	873.04333	1675.53979	252.27855	857.06976	1390.04480	68.97466	465.32449	1525.15198	357.57578	442.08664	1547.39563	78.31973	105.93855	1564.45581	304.80905	62.04863
344	2.858	1629.66919	276.49323	1401.73157	1473.76147	97.36652	909.37000	1493.90784	415.95255	872.89825	1671.57642	251.86789	857.14594	1383.28381	70.56177	465.98795	1523.47021	357.72693	442.07303	1530.04175	77.60516	102.28431	1564.43237	304.86780	62.16364
345	2.867	1625.75598	276.92911	1401.70874	1469.02124	98.10112	909.58630	1490.82898	416.49768	872.74353	1667.61255	251.45131	857.19928	1376.61816	72.08514	466.63174	1521.74646	357.85370	442.05133	1512.68347	76.83786	98.96702	1564.38147	304.90665	62.30335
346	2.875	1621.85181	277.32468	1401.67249	1464.27771	98.83063	909.78113	1487.76306	417.03906	872.57806	1663.64807	251.02913	857.22845	1370.03442	73.54042	467.26044	1519.97693	357.95825	442.02209	1495.33997	76.03983	95.99208	1564.30127	304.91888	62.46622
347	2.883	1617.95532	277.68088	1401.62244	1459.53137	99.55562	909.95386	1484.71008	417.57602	872.40106	1659.68286	250.60168	857.23297	1363.52051	74.92459	467.87799	1518.15906	358.04297	441.98660	1478.03125	75.23385	93.36047	1564.19287	304.90237	62.64883
348	2.892	1614.06482	277.99878	1401.55786	1454.78333	100.27598	910.10248	1481.66907	418.10620	872.21228	1655.71619	250.16934	857.21326	1357.06641	76.23615	468.48773	1516.29175	358.11053	441.94644	1460.77905	74.44247	91.06955	1564.05933	304.85928	62.84623
349	2.900	1610.17883	278.27911	1401.47778	1450.03479	100.99104	910.22363	1478.63770	418.62589	872.01190	1651.74768	249.73242	857.17059	1350.66394	77.47513	469.09232	1514.37476	358.16370	441.90311	1443.60645	73.68675	89.11388	1563.90356	304.79446	63.05243
350	2.908	1606.29578	278.52203	1401.38062	1445.28760	101.69962	910.31335	1475.61316	419.13034	871.80048	1647.77661	249.29108	857.10706	1344.30737	78.64290	469.69394	1512.40820	358.20538	441.85782	1426.53918	72.98500	87.48597	1563.72827	304.71353	63.26164
351	2.917	1602.41455	278.72693	1401.26526	1440.54370	102.39999	910.36688	1472.59229	419.61435	871.57904	1643.80261	248.84518	857.02509	1337.99268	79.74175	470.29446	1510.39294	358.23837	441.81125	1409.60474	72.35172	86.17692	1563.53625	304.62149	63.46999
352	2.925	1598.53406	278.89252	1401.13049	1435.80566	103.08990	910.37952	1469.57178	420.07260	871.34930	1639.82568	248.39432	856.92767	1331.71790	80.77443	470.89597	1508.32959	358.26526	441.76343	1392.83276	71.79707	85.17664	1563.33057	304.52173	63.67632
353	2.933	1594.65332	279.01697	1400.97595	1431.07654	103.76649	910.34686	1466.54785	420.50012	871.11310	1635.84595	247.93767	856.81769	1325.48230	81.74365	471.50067	1506.21875	358.28842	441.71371	1376.25439	71.32675	84.47385	1563.11475	304.41644	63.88158
354	2.942	1590.77124	279.09811	1400.80139	1426.35925	104.42638	910.26508	1463.51758	420.89270	870.87286	1631.86450	247.47412	856.69794	1319.28613	82.65172	472.11130	1504.06091	358.30984	441.66107	1359.90283	70.94232	84.05606	1562.89368	304.30728	64.08759
355	2.950	1586.88647	279.13391	1400.60742	1421.65771	105.06563	910.13159	1460.47778	421.24698	870.63092	1627.88232	247.00238	856.57068	1313.13037	83.50043	472.73068	1501.85669	358.33109	441.60397	1343.81226	70.64182	83.90923	1562.67224	304.19620	64.29627
356	2.958	1582.99744	279.12268	1400.39478	1416.97571	105.67987	909.94482	1457.42566	421.56070	870.38971	1623.90125	246.52122	856.43774	1307.01587	84.29093	473.36166	1499.60632	358.35306	441.54086	1328.01807	70.42050	84.01763	1562.45471	304.08524	64.50982
357	2.967	1579.10168	279.06335	1400.16492	1412.31702	106.26428	909.70471	1454.35840	421.83252	870.15125	1619.92285	246.02966	856.30017	1300.94336	85.02394	474.00662	1497.31030	358.37619	441.47006	1312.55615	70.27161	84.36370	1562.24390	303.97595	64.73042
358	2.975	1575.19641	278.95566	1399.91943	1407.68530	106.81377	909.41266	1451.27344	422.06192	869.91705	1615.94922	245.52722	856.15826	1294.91284	85.69981	474.66714	1494.96875	358.40027	441.39014	1297.46191	70.18719	84.92797	1562.04077	303.86914	64.95916
359	2.983	1571.27795	278.80020	1399.66016	1403.08423	107.32294	909.07141	1448.16809	422.24911	869.68787	1611.98181	245.01393	856.01178	1288.92358	86.31874	475.34366	1492.58118	358.42435	441.29990	1282.76978	70.15881	85.68900	1561.84448	303.76508	65.19522
360	2.992	1567.34229	278.59830	1399.38953	1398.51611	107.78646	908.68518	1445.03931	422.39468	869.46375	1608.02173	244.49037	855.85974	1282.97351	86.88086	476.03516	1490.14734	358.44687	441.19824	1268.51184	70.17825	86.62357	1561.65271	303.66336	65.43607
361	3.000	1563.38477	278.35187	1399.10974	1393.98315	108.19925	908.25922	1441.88428	422.49954	869.24365	1604.06982	243.95741	855.70074	1277.05981	87.38644	476.73911	1487.66626	358.46570	441.08432	1254.71570	70.23816	87.70687	1561.46191	303.56262	65.67802
362	3.008	1559.40027	278.06302	1398.82349	1389.48621	108.55698	907.79962	1438.70032	422.56461	869.02582	1600.12549	243.41592	855.53314	1271.17957	87.83592	477.45132	1485.13708	358.47839	440.95728	1241.40417	70.33251	88.91271	1561.26794	303.46036	65.91713
363	3.017	1555.38379	277.73392	1398.53259	1385.02527	108.85641	907.31329	1435.48499	422.59082	868.80774	1596.18762	242.86655	855.35504	1265.32935	88.22987	478.16608	1482.55872	358.48233	440.81622	1228.59302	70.45697	90.21411	1561.06726	303.35330	66.15025
364	3.025	1551.33008	277.36649	1398.23840	1380.59875	109.09577	906.80731	1432.23608	422.57907	868.58643	1592.25391	242.30939	855.16443	1259.50708	88.56906	478.87616	1479.93042	358.47516	440.66034	1216.29102	70.60902	91.58386	1560.85828	303.23776	66.37574
365	3.033	1547.23376	276.96222	1397.94104	1376.20422	109.27483	906.28882	1428.95251	422.53012	868.35864	1588.32104	241.74387	854.95941	1253.71179	88.85429	479.57309	1477.25110	358.45490	440.48874	1204.49841	70.78795	92.99509	1560.64136	303.11026	66.59402
366	3.042	1543.08997	276.52228	1397.63989	1371.83728	109.39494	905.76465	1425.63330	422.44467	868.12097	1584.38477	241.16885	854.73828	1247.94434	89.08638	480.24747	1474.52002	358.42010	440.30066	1193.20679	70.99457	94.42198	1560.41711	302.96887	66.80785
367	3.050	1538.89417	276.04739	1397.33337	1367.49194	109.45903	905.24042	1422.27808	422.32330	867.87042	1580.44019	240.58255	854.49951	1242.20752	89.26611	480.88925	1471.73621	358.36984	440.09546	1182.40051	71.23080	95.84036	1560.18542	302.81464	67.02187
368	3.058	1534.64246	275.53790	1397.01990	1363.16016	109.47160	904.72015	1418.88721	422.16663	867.60431	1576.48206	239.98273	854.24182	1236.50610	89.39435	481.48804	1468.89880	358.30365	439.87268	1172.05615	71.49914	97.22816	1559.94507	302.65143	67.24154
369	3.067	1530.33167	274.99405	1396.69763	1358.83203	109.43878	904.20520	1415.46094	421.97522	867.32056	1572.50476	239.36687	853.96436	1230.84668	89.47209	482.03363	1466.00708	358.22131	439.63211	1162.14478	71.80205	98.56578	1559.69507	302.48383	67.47215
370	3.075	1525.95947	274.41580	1396.36548	1354.49548	109.36819	903.69373	1411.99927	421.74985	867.01770	1568.50305	238.73222	853.66663	1225.23669	89.50069	482.51617	1463.06006	358.12299	439.37363	1152.63318	72.14137	99.83627	1559.43481	302.31506	67.71840
371	3.083	1521.52502	273.80301	1396.02307	1350.13770	109.26833	903.18085	1408.50208	421.49149	866.69519	1564.47131	238.07602	853.34863	1219.68408	89.48210	482.92673	1460.05737	358.00876	439.09729	1143.48633	72.51796	101.02541	1559.16528	302.14621	67.98439
372	3.092	1517.02759	273.15518	1395.67053	1345.74536	109.14769	902.65900	1404.96875	421.20142	866.35291	1560.40430	237.39546	853.01074	1214.19653	89.41904	483.25735	1456.99841	357.87906	438.80307	1134.66821	72.93129	102.12170	1558.88843	301.97708	68.27287
373	3.100	1512.46777	272.47156	1395.30786	1341.30664	109.01352	902.11932	1401.39795	420.88104	865.99139	1556.29700	236.68796	852.65356	1208.78125	89.31516	483.50128	1453.88330	357.73431	438.49069	1126.14441	73.37934	103.11616	1558.60693	301.80661	68.58444
374	3.108	1507.84656	271.75104	1394.93555	1336.81177	108.87082	901.55273	1397.78711	420.53189	865.61139	1552.14478	235.95111	852.27789	1203.44385	89.17506	483.65314	1450.71240	357.57516	438.15945	1117.88342	73.85866	104.00217	1558.32190	301.63367	68.91843
375	3.117	1503.16492	270.99234	1394.55298	1332.25464	108.72165	900.95166	1394.13306	420.15536	865.21387	1547.94312	235.18297	851.88434	1198.18811	89.00419	483.70862	1447.48682	357.40237	437.80823	1109.85742	74.36449	104.77518	1558.03247	301.45801	69.27426
376	3.125	1498.42395	270.19403	1394.15906	1327.63171	108.56516	900.31073	1390.43188	419.75256	864.79938	1543.68799	234.38217	851.47302	1193.01587	88.80850	483.66467	1444.20764	357.21677	437.43542	1102.04309	74.89121	105.43236	1557.73621	301.28073	69.65180
377	3.133	1493.62451	269.35471	1393.75146	1322.94263	108.39796	899.62738	1386.67871	419.32385	864.36829	1539.37549	233.54810	851.04352	1187.92712	88.59413	483.51923	1440.87671	357.01923	437.03931	1094.42212	75.43266	105.97223	1557.42969	301.10358	70.05048
378	3.142	1488.76648	268.47305	1393.32751	1318.18909	108.21474	898.90167	1382.86841	418.86890	863.92041	1535.00208	232.68103	850.59473	1182.91968	88.36699	483.27090	1437.49548	356.81067	436.61823	1086.98145	75.98275	106.39419	1557.10962	300.92834	70.46846
379	3.150	1483.84973	267.54794	1392.88367	1313.37354	108.00892	898.13580	1378.99536	418.38654	863.45496	1530.56494	231.78221	850.12506	1177.98950	88.13231	482.91904	1434.06580	356.59198	436.17111	1079.71301	76.53587	106.69791	1556.77368	300.75656	70.90269
380	3.158	1478.87329	266.57837	1392.41675	1308.49854	107.77344	897.33307	1375.05371	417.87482	862.97089	1526.06104	230.85368	849.63287	1173.13184	87.89436	482.46344	1430.58936	356.36404	435.69772	1072.61279	77.08737	106.88284	1556.42065	300.59012	71.35061
381	3.167	1473.83630	265.56345	1391.92371	1303.56592	107.50137	896.49725	1371.03772	417.33148	862.46680	1521.48828	229.89819	849.11694	1168.34045	87.65619	481.90421	1427.06848	356.12775	435.19904	1065.68127	77.63374	106.94759	1556.04932	300.43167	71.81265
382	3.175	1468.73730	264.50262	1391.40259	1298.57678	107.18651	895.63171	1366.94153	416.75421	861.94165	1516.84424	228.91895	848.57690	1163.60889	87.41956	481.24173	1423.50513	355.88397	434.67731	1058.92249	78.17281	106.88953	1555.65833	300.28394	72.29333
383	3.183	1463.57495	263.39545	1390.85193	1293.53064	106.82365	894.73901	1362.75916	416.14093	861.39478	1512.12695	227.91942	848.01385	1158.93066	87.18501	480.47644	1419.90247	355.63354	434.13617	1052.34351	78.70356	106.70444	1555.24622	300.14944	72.79897
384	3.192	1458.34814	262.24182	1390.27136	1288.42603	106.40891	893.82092	1358.48450	415.49017	860.82642	1507.33459	226.90308	847.43036	1154.29980	86.95213	479.60892	1416.26404	355.37729	433.58051	1045.95483	79.22600	106.38644	1554.81238	300.03021	73.33437
385	3.200	1453.05566	261.04178	1389.66113	1283.26025	105.93954	892.87842	1354.11133	414.80118	860.23755	1502.46484	225.87332	846.83057	1149.71045	86.71977	478.63953	1412.59387	355.11569	433.01617	1039.76953	79.74085	105.92803	1554.35608	299.92795	73.90161
386	3.208	1447.69629	259.79559	1389.02161	1278.02966	105.41389	891.91174	1349.63330	414.07361	859.63019	1497.51538	224.83334	846.22015	1145.15796	86.48648	477.56860	1408.89673	354.84909	432.44974	1033.80396	80.24926	105.32027	1553.87561	299.84311	74.50180
387	3.217	1442.26917	258.50363	1388.35352	1272.72986	104.83127	890.92096	1345.04443	413.30768	859.00696	1492.48340	223.78603	845.60559	1140.63818	86.25064	476.39624	1405.17737	354.57730	431.88800	1028.07739	80.75253	104.55288	1553.36975	299.77417	75.13689
388	3.225	1436.77393	257.16605	1387.65784	1267.35547	104.19172	889.90588	1340.33838	412.50375	858.37122	1487.36572	222.73389	844.99396	1136.14856	86.01077	475.12222	1401.44055	354.29956	431.33755	1022.61151	81.25188	103.61465	1552.83801	299.71811	75.81013
389	3.233	1431.21021	255.78275	1386.93555	1261.90039	103.49602	888.86633	1335.50952	411.66248	857.72662	1482.15808	221.67883	844.39185	1131.68726	85.76566	473.74603	1397.69067	354.01462	430.80453	1017.43079	81.74830	102.49374	1552.27979	299.67221	76.52570
390	3.242	1425.57813	254.35303	1386.18750	1256.35706	102.74557	887.80231	1330.55298	410.78436	857.07733	1476.85522	220.62192	843.80524	1127.25330	85.51444	472.26666	1393.93115	353.72073	430.29410	1012.56140	82.24238	101.17836	1551.69263	299.63541	77.28828
391	3.250	1419.87817	252.87550	1385.41492	1250.71741	101.94244	886.71368	1325.46448	409.87003	856.42737	1471.45081	219.56316	843.23853	1122.84753	85.25676	470.68286	1390.16394	353.41602	429.81042	1008.02985	82.73413	99.65784	1551.07300	299.60867	78.10242
392	3.258	1414.11121	251.34805	1384.61902	1244.97192	101.08926	885.60083	1320.24084	408.92014	855.78052	1465.93750	218.50122	842.69415	1118.47168	84.99255	468.99301	1386.38916	353.09872	429.35660	1003.86157	83.22285	97.92401	1550.41882	299.59433	78.97139
393	3.267	1408.27832	249.76794	1383.80078	1239.10986	100.18927	884.46429	1314.87976	407.93536	855.14020	1460.30701	217.43317	842.17242	1114.12842	84.72189	467.19562	1382.60474	352.76770	428.93460	1000.07867	83.70691	95.97311	1549.72974	299.59488	79.89731
394	3.275	1402.38062	248.13205	1382.96155	1233.11987	99.24618	883.30560	1309.38037	406.91656	854.50873	1454.55042	216.35446	841.67145	1109.82214	84.44453	465.28998	1378.80603	352.42267	428.54538	996.69733	84.18356	93.80778	1549.00659	299.61282	80.88239
395	3.283	1396.41980	246.43713	1382.10291	1226.99036	98.26416	882.12775	1303.74243	405.86475	853.88763	1448.65869	215.25903	841.18756	1105.55811	84.15936	463.27731	1374.98535	352.06433	428.18903	993.72424	84.64885	91.43905	1548.25049	299.65149	81.92951
396	3.292	1390.39709	244.68016	1381.22705	1220.70972	97.24773	880.93634	1297.96680	404.78125	853.27692	1442.62354	214.13956	840.71564	1101.34229	83.86371	461.16202	1371.13208	351.69443	427.86490	991.15369	85.09744	88.88819	1547.46191	299.71533	83.04254
397	3.300	1384.31433	242.85854	1380.33740	1214.26782	96.20157	879.74017	1292.05444	403.66785	852.67548	1436.43750	212.98819	840.25031	1097.18103	83.55276	458.95328	1367.23230	351.31528	427.57172	988.96472	85.52260	86.18781	1546.64001	299.80978	84.22655
398	3.308	1378.17273	240.97034	1379.43933	1207.65674	95.13043	878.55280	1286.00696	402.52689	852.08130	1430.09534	211.79738	839.78632	1093.07996	83.21895	456.66663	1363.26892	350.92966	427.30789	987.11902	85.91599	83.38213	1545.78210	299.94156	85.48705
399	3.317	1371.97388	239.01447	1378.54065	1200.87158	94.03879	877.39282	1279.82556	401.36148	851.49188	1423.59460	210.56091	839.32001	1089.04224	82.85159	454.32544	1359.22168	350.54037	427.07172	985.56122	86.26761	80.52613	1544.88196	300.11853	86.82944
400	3.325	1365.71887	236.99078	1377.65186	1193.91284	92.93071	876.28455	1273.51099	400.17517	850.90472	1416.93555	209.27504	838.85016	1085.06714	82.43689	451.96152	1355.06763	350.15009	426.86157	984.21997	86.56579	77.68312	1543.93018	300.34940	88.25917
401	3.333	1359.40857	234.90038	1376.78625	1186.78613	91.80938	875.25708	1267.06299	398.97186	850.31812	1410.12244	207.93945	838.37891	1081.14758	81.95818	449.61533	1350.78210	349.76126	426.67636	983.01282	86.79729	74.92074	1542.91296	300.64139	89.78149
402	3.342	1353.04382	232.74564	1375.95996	1179.50366	90.67683	874.34387	1260.48059	397.75513	849.73199	1403.16309	206.55811	837.91272	1077.26819	81.39688	447.33475	1346.33813	349.37650	426.51569	981.85303	86.94788	72.30571	1541.81323	300.99817	91.40099
403	3.350	1346.62524	230.53072	1375.19092	1172.08447	89.53342	873.58038	1253.76196	396.52786	849.14862	1396.06885	205.13947	837.46259	1073.40332	80.73389	445.17267	1341.70862	348.99881	426.38019	980.65771	87.00329	69.89769	1540.61096	301.41998	93.12266
404	3.358	1340.15393	228.26157	1374.49805	1164.55334	88.37749	873.00165	1246.90491	395.29147	848.57294	1388.85474	203.69635	837.04401	1069.51648	79.95160	443.18356	1336.86646	348.63223	426.27151	979.35797	86.95071	67.74344	1539.28406	301.90546	94.95360
405	3.367	1333.63123	225.94620	1373.89978	1156.93970	87.20488	872.63989	1239.90710	394.04547	848.01300	1381.53809	202.24503	836.67627	1065.56079	79.03614	441.41891	1331.78601	348.28220	426.19241	977.90625	86.78076	65.87239	1537.80920	302.45291	96.90385
406	3.375	1327.06006	223.59457	1373.41272	1149.27588	86.00895	872.52118	1232.76721	392.78705	847.47974	1374.13794	200.80359	836.38098	1061.48145	77.97980	439.92258	1326.44397	347.95587	426.14624	976.28162	86.48958	64.29486	1536.16199	303.06006	98.98547
407	3.383	1320.44531	221.21829	1373.05017	1141.59424	84.78060	872.66321	1225.48499	391.51108	846.98621	1366.67456	199.39001	836.17999	1057.22131	76.78296	438.72635	1320.82080	347.66202	426.13647	974.49023	86.08083	63.00310	1534.31958	303.72269	101.20940
408	3.392	1313.79370	218.83026	1372.82117	1133.92529	83.50891	873.07349	1218.06299	390.21045	846.54675	1359.16699	198.01982	836.09302	1052.72729	75.45530	437.84680	1314.90161	347.41074	426.16626	972.56104	85.56696	61.97495	1532.26294	304.43445	103.58194
409	3.400	1307.11450	216.44409	1372.72986	1126.29480	82.18205	873.74835	1210.50684	388.87662	846.17584	1351.63354	196.70389	836.13568	1047.95874	74.01588	437.28406	1308.67651	347.21255	426.23770	970.53918	84.96933	61.17905	1529.97559	305.18884	106.10355
410	3.408	1300.41907	214.07358	1372.77563	1118.72290	80.78854	874.67365	1202.82605	387.50058	845.88690	1344.09021	195.44672	836.31702	1042.89453	72.49216	437.02255	1302.14111	347.07767	426.35175	968.47693	84.31726	60.58000	1527.44287	305.98196	108.76953
411	3.417	1293.71973	211.73216	1372.95386	1111.22339	79.31873	875.82544	1195.03503	386.07410	845.69135	1336.55090	194.24551	836.63867	1037.53857	70.91782	437.03348	1295.29578	347.01486	426.50793	966.42755	83.64591	60.14262	1524.65015	306.81357	111.57159
412	3.425	1287.02942	209.43243	1373.25574	1103.80383	77.76628	877.17175	1187.15308	384.59076	845.59778	1329.02734	193.09024	837.09442	1031.92212	69.32991	437.27829	1288.14429	347.03079	426.70425	964.43945	82.99311	59.83493	1521.58252	307.68539	114.49932
413	3.433	1280.36035	207.18576	1373.67029	1096.46692	76.12942	878.67487	1179.20410	383.04712	845.61163	1321.52942	191.96477	837.67078	1026.10083	67.76558	437.71240	1280.69287	347.12927	426.93735	962.55347	82.39566	59.62941	1518.22510	308.59738	117.54094
414	3.442	1273.72351	205.00204	1374.18433	1089.21167	74.41177	880.29303	1171.21631	381.44348	845.73523	1314.06641	190.84897	838.34845	1020.15021	66.25861	438.28836	1272.94812	347.31104	427.20248	960.80176	81.88550	59.50343	1514.56360	309.54578	120.68391
415	3.450	1267.12793	202.88934	1374.78418	1082.03552	72.62266	881.98285	1163.22156	379.78436	845.96759	1306.64746	189.72131	839.10406	1014.15839	64.83640	438.95862	1264.91589	347.57346	427.49356	959.20703	81.48639	59.43861	1510.58496	310.52350	123.91692
416	3.458	1260.58032	200.85390	1375.45557	1074.93579	70.77659	883.70129	1155.25281	378.07837	846.30505	1299.28259	188.56183	839.91266	1008.21722	63.51728	439.67789	1256.59937	347.91064	427.80334	957.78333	81.21173	59.42014	1506.27844	311.52078	127.23306
417	3.467	1254.08545	198.89998	1376.18506	1067.91113	68.89219	885.40802	1147.34351	376.33792	846.74133	1291.98291	187.35489	840.74939	1002.41449	62.30894	440.40503	1247.99927	348.31378	428.12363	956.53674	81.06378	59.43584	1501.63843	312.52521	130.63313
418	3.475	1247.64600	197.03001	1376.96021	1060.96240	66.99051	887.06732	1139.52478	374.57816	847.26819	1284.76099	186.09149	841.59174	996.82715	61.20790	441.10501	1239.11279	348.77148	428.44556	955.46655	81.03419	59.47551	1496.66528	313.52246	134.12698
419	3.483	1241.26282	195.24467	1377.77002	1054.09375	65.09306	888.64990	1131.82422	372.81589	847.87585	1277.63037	184.77084	842.42108	991.51624	60.20063	441.75027	1229.93481	349.27048	428.76025	954.56592	81.10577	59.53036	1491.36560	314.49823	137.73253
420	3.492	1234.93530	193.54303	1378.60596	1047.31189	63.21979	890.13440	1124.26379	371.06830	848.55341	1270.60510	183.40088	843.22333	986.52399	59.26608	442.32166	1220.45886	349.79623	429.05930	953.82312	81.25488	59.59290	1485.75037	315.43912	141.47325
421	3.500	1228.66199	191.92279	1379.46106	1040.62622	61.38739	891.50751	1116.85864	369.35159	849.28961	1263.69824	181.99799	843.98999	981.87268	58.37951	442.80841	1210.67847	350.33377	429.33563	953.22266	81.45433	59.65683	1479.83264	316.33078	145.37398
422	3.508	1222.44067	190.38048	1380.33081	1034.04834	59.60798	892.76422	1109.61682	367.67996	850.07336	1256.92078	180.58556	844.71741	977.56537	57.51661	443.20758	1200.58923	350.86829	429.58423	952.74634	81.67628	59.71710	1473.62231	317.15530	149.45514
423	3.517	1216.26917	188.91183	1381.21216	1027.59070	57.88845	893.90613	1102.53857	366.06488	850.89471	1250.28149	179.19182	845.40662	973.58850	56.65736	443.52255	1190.19019	351.38574	429.80283	952.37427	81.89500	59.76993	1467.12280	317.89041	153.72762
424	3.525	1210.14575	187.51208	1382.10376	1021.26581	56.23029	894.94031	1095.61755	364.51456	851.74530	1243.78577	177.84727	846.06183	969.91577	55.78867	443.76117	1179.48621	351.87366	429.99258	952.08643	82.08917	59.81274	1460.33203	318.51050	158.19060
425	3.533	1204.06909	186.17635	1383.00476	1015.08563	54.63003	895.87701	1088.84155	363.03406	852.61890	1237.43518	176.58191	846.68939	966.51294	54.90540	443.93378	1168.48828	352.32147	430.15848	951.86353	82.24342	59.84425	1453.24500	318.98962	162.83157
426	3.542	1198.03943	184.89993	1383.91467	1009.06116	53.08012	896.72791	1082.19373	361.62564	853.51166	1231.22852	175.42282	847.29578	963.34351	54.00986	444.05157	1157.21533	352.72116	430.30951	951.68835	82.34915	59.86426	1445.85547	319.30414	167.62718
427	3.550	1192.05737	183.67856	1384.83276	1003.20172	51.57016	897.50421	1075.65491	360.28918	854.42230	1225.16174	174.39230	847.88678	960.37360	53.11012	444.12540	1145.69336	353.06760	430.45837	951.54657	82.40445	59.87352	1438.15918	319.43414	172.54436
428	3.558	1186.12476	182.50838	1385.75806	997.51501	50.08840	898.21594	1069.20410	359.02307	855.35175	1219.22888	173.50681	848.46606	957.57556	52.21762	444.16483	1133.95557	353.35889	430.62106	951.42670	82.41328	59.87347	1430.15393	319.36523	177.54155
429	3.567	1180.24390	181.38596	1386.68884	992.00696	48.62315	898.87079	1062.82129	357.82452	856.30255	1213.42285	172.77658	849.03528	954.92987	51.34478	444.17789	1122.04163	353.59650	430.81573	951.32056	82.38412	59.86586	1421.83923	319.09006	182.56863
430	3.575	1174.41711	180.30815	1387.62317	986.68140	47.16416	899.47430	1056.48779	356.69034	857.27820	1207.73621	172.20609	849.59381	952.42511	50.50303	444.17084	1109.99524	353.78491	431.06180	951.22253	82.32822	59.85248	1413.21533	318.60858	187.56657
431	3.583	1168.64673	179.27206	1388.55835	981.54077	45.70375	900.02966	1050.18774	355.61700	858.28223	1202.16174	171.79483	850.13965	950.05652	49.70156	444.14822	1097.86279	353.93103	431.37851	951.12939	82.25781	59.83496	1404.28003	317.92761	192.46758
432	3.592	1162.93481	178.27496	1389.49158	976.58569	44.23751	900.53857	1043.90881	354.60101	859.31763	1196.69287	171.53854	850.67004	947.82324	48.94679	444.11285	1085.69080	354.04312	431.78348	951.03943	82.18456	59.81473	1395.02710	317.06125	197.19582
433	3.600	1157.28296	177.31427	1390.41980	971.81519	42.76462	901.00122	1037.64258	353.63873	860.38611	1191.32410	171.43033	851.18256	945.72504	48.24257	444.06619	1073.52368	354.12949	432.29160	950.95178	82.11816	59.79323	1385.44446	316.03027	201.66768
434	3.608	1151.69263	176.38776	1391.33984	967.22662	41.28785	901.41736	1031.38403	352.72653	861.48767	1186.05054	171.46153	851.67590	943.75983	47.59068	444.00851	1061.40173	354.19730	432.91385	950.86646	82.06561	59.77216	1375.51294	314.85953	205.79193
435	3.617	1146.16467	175.49359	1392.24841	962.81549	39.81316	901.78619	1025.13232	351.86035	862.62030	1180.86804	171.62265	852.14984	941.92126	46.99159	443.93921	1049.35913	354.25146	433.65671	950.78394	82.03084	59.75348	1365.20728	313.57504	209.47226
436	3.625	1140.70007	174.63043	1393.14221	958.57513	38.34908	902.10712	1018.88904	351.03577	863.78009	1175.77307	171.90364	852.60559	940.19800	46.44503	443.85718	1037.42310	354.29385	434.52176	950.70459	82.01504	59.73959	1354.50208	312.20352	212.61552
437	3.633	1135.29956	173.79756	1394.01807	954.49615	36.90587	902.37952	1012.65881	350.24796	864.96124	1170.76196	172.29425	853.04504	938.57391	45.95029	443.76111	1025.61353	354.32285	435.50601	950.62946	82.01721	59.73291	1343.37854	310.77307	215.14302
438	3.642	1129.96411	172.99489	1394.87292	950.56635	35.49434	902.60333	1006.44824	349.49176	866.15643	1165.83081	172.78394	853.47052	937.02942	45.50616	443.65015	1013.94293	354.33337	436.60226	950.55963	82.03502	59.73552	1331.83118	309.31281	216.99826
439	3.650	1124.69409	172.22299	1395.70374	946.77106	34.12459	902.77942	1000.26544	348.76202	867.35718	1160.97583	173.36179	853.88367	935.54352	45.11063	443.52426	1002.41748	354.31720	437.79984	950.49609	82.06551	59.74890	1319.86523	307.85074	218.14703
440	3.658	1119.49036	171.48303	1396.50732	943.09338	32.80476	902.90961	994.11938	348.05374	868.55420	1156.19250	174.01645	854.28546	934.09564	44.76050	443.38467	991.03839	354.26364	439.08575	950.44043	82.10580	59.77368	1307.49231	306.41229	218.57307
441	3.667	1114.35254	170.77675	1397.28064	939.51563	31.54023	902.99707	988.01978	347.36270	869.73840	1151.47607	174.73589	854.67535	932.66797	44.45121	443.23398	979.80341	354.16046	440.44537	950.39374	82.15347	59.80951	1294.72278	305.01950	218.27235
442	3.675	1109.28015	170.10635	1398.02063	936.02008	30.33335	903.04608	981.97638	346.68561	870.90082	1146.82178	175.50745	855.05182	931.24652	44.17710	443.07590	968.70880	353.99512	441.86368	950.35718	82.20679	59.85521	1281.56299	303.69208	217.24911
443	3.683	1104.27148	169.47443	1398.72449	932.58997	29.18397	903.06146	975.99835	346.02039	872.03357	1142.22473	176.31805	855.41217	929.82147	43.93203	442.91470	957.75092	353.75598	443.32574	950.33167	82.26487	59.90891	1268.01343	302.44885	215.51410
444	3.692	1099.32422	168.88374	1399.38965	929.21002	28.09020	903.04803	970.09387	345.36636	873.12976	1137.67981	177.15446	855.75330	928.38721	43.71030	442.75449	946.92773	353.43335	444.81732	950.31763	82.32758	59.96819	1254.07068	301.30774	213.08455
445	3.700	1094.43555	168.33707	1400.01404	925.86676	27.04938	903.01019	964.26971	344.72412	874.18408	1133.18225	178.00381	856.07196	926.94128	43.50740	442.59854	936.23962	353.02048	446.32526	950.31519	82.39536	60.03036	1239.72900	300.28516	209.98521
446	3.708	1089.60144	167.83704	1400.59607	922.54852	26.05875	902.95154	958.53064	344.09531	875.19226	1128.72754	178.85417	856.36554	925.48352	43.32051	442.44885	925.69006	352.51404	447.83728	950.32367	82.46902	60.09256	1224.98328	299.39630	206.25000
447	3.717	1084.81824	167.38596	1401.13513	919.24548	25.11597	902.87549	952.87946	343.48236	876.15143	1124.31079	179.69504	856.63251	924.01514	43.14845	442.30609	915.28510	351.91409	449.34222	950.34180	82.54948	60.15219	1209.82935	298.65567	201.92209
448	3.725	1080.08179	166.98560	1401.63123	915.94971	24.21938	902.78491	947.31622	342.88794	877.05963	1119.92786	180.51793	856.87225	922.53815	42.99139	442.16989	905.03326	351.22394	450.82983	950.36804	82.63745	60.20706	1194.26611	298.07736	197.05273
449	3.733	1075.38794	166.63715	1402.08508	912.65466	23.36794	902.68298	941.83881	342.31473	877.91565	1115.57397	181.31670	857.08563	921.05493	42.85024	442.03900	894.94464	350.44943	452.29065	950.40039	82.73315	60.25580	1178.29517	297.67499	191.69963
450	3.742	1070.73267	166.34117	1402.49805	909.35535	22.56110	902.57263	936.44250	341.76480	878.71869	1111.24438	182.08777	857.27441	919.56836	42.72609	441.91193	885.02972	349.59814	453.71619	950.43683	82.83614	60.29811	1161.91992	297.46039	185.92604
451	3.750	1066.11157	166.09755	1402.87146	906.04822	21.79865	902.45679	931.12061	341.23947	879.46838	1106.93481	182.83020	857.44116	918.08093	42.61971	441.78705	875.29852	348.67850	455.09882	950.47552	82.94517	60.33484	1145.14612	297.44159	179.79999
452	3.758	1061.52075	165.90561	1403.20715	902.73071	21.08036	902.33801	925.86462	340.73920	880.16449	1102.64014	183.54549	857.58875	916.59515	42.53145	441.66309	865.75977	347.69907	456.43182	950.51465	83.05824	60.36794	1127.98071	297.62024	173.39310
453	3.767	1056.95569	165.76410	1403.50708	899.40149	20.40591	902.21796	920.66418	340.26346	880.80701	1098.35596	184.23737	857.72009	915.11255	42.46115	441.53897	856.42023	346.66809	457.70944	950.55237	83.17290	60.40004	1110.43262	297.99063	166.77936
454	3.775	1052.41260	165.67136	1403.77271	896.06036	19.77467	902.09747	915.50812	339.81116	881.39624	1094.07764	184.91138	857.83765	913.63354	42.40835	441.41388	847.28412	345.59299	458.92679	950.58716	83.28675	60.43404	1092.51147	298.54001	160.03355
455	3.783	1047.88733	165.62543	1404.00586	892.70782	19.18566	901.97626	910.38422	339.38062	881.93256	1089.80103	185.57428	857.94318	912.15692	42.37246	441.28738	838.35321	344.48047	460.07996	950.61682	83.39816	60.47237	1074.22754	299.25064	153.22961
456	3.792	1043.37622	165.62411	1404.20776	889.34534	18.63742	901.85321	905.28009	338.97003	882.41656	1085.52148	186.23369	858.03760	910.67993	42.35284	441.15915	829.62622	343.33633	461.16617	950.63953	83.50695	60.51645	1055.59192	300.10190	146.43996
457	3.800	1038.87585	165.66521	1404.37952	885.97467	18.12799	901.72620	900.18378	338.57761	882.84900	1081.23511	186.89731	858.12067	909.19836	42.34887	441.02911	821.09918	342.16592	462.18378	950.65289	83.61493	60.56625	1036.61768	301.07214	139.73529
458	3.808	1034.38330	165.74658	1404.52185	882.59814	17.65495	901.59271	895.08380	338.20154	883.23035	1076.93823	187.57245	858.19128	907.70703	42.35982	440.89728	812.76526	340.97427	463.13260	950.65479	83.72585	60.62019	1017.32074	302.14063	133.18378
459	3.817	1029.89600	165.86626	1404.63477	879.21771	17.21542	901.45020	889.97003	337.84024	883.56073	1072.62708	188.26556	858.24719	906.20026	42.38483	440.76367	804.61493	339.76645	464.01389	950.64355	83.84487	60.67548	997.72113	303.28979	126.85019
460	3.825	1025.41162	166.02243	1404.71741	875.83533	16.80637	901.29590	884.83398	337.49216	883.83972	1068.29858	188.98174	858.28516	904.67249	42.42290	440.62814	796.63629	338.54761	464.83032	950.61823	83.97739	60.72871	977.84607	304.50662	120.79585
461	3.833	1020.92786	166.21356	1404.76831	872.45215	16.42494	901.12769	879.66943	337.15585	884.06610	1063.95020	189.72435	858.30145	903.11865	42.47287	440.49023	788.81531	337.32309	465.58609	950.57874	84.12764	60.77687	957.73450	305.78137	115.07840
462	3.842	1016.44275	166.43839	1404.78577	869.06830	16.06879	900.94360	874.47205	336.82993	884.23822	1059.57959	190.49492	858.29199	901.53430	42.53359	440.34915	781.13666	336.09827	466.28650	950.52661	84.29752	60.81812	937.44049	307.10565	109.74979
463	3.850	1011.95435	166.69595	1404.76709	865.68237	15.73639	900.74231	869.23987	336.51315	884.35364	1055.18506	191.29294	858.25256	899.91614	42.60394	440.20389	773.58398	334.87836	466.93796	950.46448	84.48574	60.85245	917.02972	308.46991	104.85346
464	3.858	1007.46063	166.98573	1404.70996	862.29193	15.42706	900.52252	863.97284	336.20444	884.40997	1050.76563	192.11598	858.17963	898.26166	42.68293	440.05319	766.14117	333.66815	467.54767	950.39624	84.68806	60.88185	896.56830	309.86194	100.42293
465	3.867	1002.95959	167.30763	1404.61194	858.89270	15.14104	900.28345	858.67267	335.90317	884.40479	1046.32080	192.95999	858.07037	896.56934	42.76970	439.89575	758.79291	332.47189	468.12314	950.32611	84.89808	60.90984	876.11584	311.26682	96.48149
466	3.875	998.44934	167.66209	1404.47119	855.47955	14.87922	900.02429	853.34265	335.60925	884.33600	1041.85010	193.81958	857.92303	894.83832	42.86357	439.73041	751.52551	331.29309	468.67206	950.25861	85.10867	60.94070	855.72516	312.66827	93.04254
467	3.883	993.92798	168.05005	1404.28674	852.04663	14.64294	899.74469	847.98669	335.32321	884.20239	1037.35364	194.68867	857.73718	893.06812	42.96405	439.55621	744.32782	330.13480	469.20157	950.19739	85.31349	60.97859	835.44434	314.05029	90.11083
468	3.892	989.39386	168.47284	1404.05835	848.58765	14.43375	899.44452	842.60938	335.04630	884.00372	1032.83118	195.56110	857.51337	891.25842	43.07085	439.37247	737.19153	328.99954	469.71790	950.14478	85.50814	61.02666	815.31830	315.39822	87.68465
469	3.900	984.84515	168.93219	1403.78638	845.09644	14.25315	899.12427	837.21509	334.78018	883.74072	1028.28247	196.43121	857.25330	889.40845	43.18401	439.17874	730.11127	327.88986	470.22568	950.10114	85.69075	61.08646	795.39038	316.69888	85.75652
470	3.908	980.28040	169.42981	1403.47229	841.56726	14.10254	898.78485	831.80774	334.52686	883.41571	1023.70667	197.29449	856.95941	887.51715	43.30403	438.97482	723.08484	326.80847	470.72775	950.06525	85.86209	61.15773	775.70294	317.94125	84.31206
471	3.917	975.69769	169.96735	1403.11780	837.99481	13.98309	898.42755	826.39038	334.28827	883.03198	1019.10254	198.14789	856.63446	885.58215	43.43195	438.76053	716.11267	325.75885	471.22485	950.03387	86.02518	61.23840	756.29889	319.11786	83.32973
472	3.925	971.09497	170.54605	1402.72473	834.37476	13.89571	898.05377	820.96490	334.06595	882.59369	1014.46838	198.98994	856.28119	883.59985	43.56948	438.53564	709.19708	324.74554	471.71548	950.00214	86.18463	61.32487	737.22052	320.22498	82.78215
473	3.933	966.47009	171.16672	1402.29529	830.70361	13.84097	897.66486	815.53156	333.86081	882.10565	1009.80206	199.82082	855.90216	881.56543	43.71896	438.29962	702.34192	323.77454	472.19604	949.96423	86.34594	61.41245	718.50836	321.26129	82.63776
474	3.942	961.82062	171.82956	1401.83167	826.97906	13.81903	897.26166	810.08917	333.67303	881.57294	1005.10095	200.64217	855.49957	879.47253	43.88326	438.05157	695.55127	322.85352	472.66092	949.91382	86.51460	61.49603	700.20093	322.22632	82.86124
475	3.950	957.14398	172.53427	1401.33557	823.19995	13.82970	896.84448	804.63495	333.50208	881.00012	1000.36218	201.45691	855.07495	877.31360	44.06558	437.79028	688.82947	321.99176	473.10263	949.84521	86.69540	61.57080	682.33606	323.11862	83.41280
476	3.958	952.43750	173.28006	1400.80811	819.36597	13.87247	896.41278	799.16510	333.34695	880.39148	995.58282	202.26898	854.62921	875.08020	44.26920	437.51413	682.17993	321.19992	473.51208	949.75354	86.89183	61.63301	664.95056	323.93552	84.24791
477	3.967	947.69861	174.06573	1400.25000	815.47766	13.94669	895.96527	793.67456	333.20663	879.75031	990.75995	203.08289	854.16260	872.76367	44.49724	437.22101	675.60510	320.48944	473.87897	949.63562	87.10561	61.68063	648.07910	324.67340	85.31842
478	3.975	942.92462	174.88989	1399.66125	811.53625	14.05171	895.49982	788.15784	333.08026	879.07922	985.89050	203.90350	853.67456	870.35486	44.75246	436.90845	669.10632	319.87186	474.19199	949.49072	87.33665	61.71381	631.75140	325.32788	86.57475
479	3.983	938.11322	175.75082	1399.04138	807.54309	14.18711	895.01349	782.60925	332.96753	878.37976	980.97174	204.73563	853.16376	867.84570	45.03709	436.57352	662.68311	319.35782	474.43964	949.31976	87.58309	61.73495	615.99146	325.89423	87.96773
480	3.992	933.26215	176.64682	1398.38928	803.49915	14.35268	894.50287	777.02350	332.86890	877.65283	976.00104	205.58374	852.62823	865.22906	45.35262	436.21286	656.33374	318.95618	474.61066	949.12561	87.84173	61.74860	600.81622	326.36902	89.44904
481	4.000	928.36945	177.57608	1397.70361	799.40503	14.54842	893.96399	771.39557	332.78543	876.89850	970.97577	206.45181	852.06525	862.49963	45.69976	435.82288	650.05457	318.67313	474.69479	948.91260	88.10860	61.76071	586.23724	326.75043	90.97099
482	4.008	923.43347	178.53696	1396.98291	795.26025	14.77445	893.39270	765.72125	332.71918	876.11658	965.89337	207.34317	851.47174	859.65430	46.07841	435.39969	643.84058	318.51154	474.68341	948.68500	88.37966	61.77786	572.26184	327.03763	92.48785
483	4.017	918.45276	179.52812	1396.22583	791.06299	15.03086	892.78473	759.99689	332.67264	875.30652	960.75134	208.26038	850.84436	856.69226	46.48767	434.93939	637.68530	318.47049	474.56995	948.44666	88.65150	61.80618	558.89417	327.23218	93.95807
484	4.025	913.42615	180.54865	1395.43103	786.81036	15.31759	892.13629	754.21973	332.64893	874.46783	955.54712	209.20534	850.17999	853.61505	46.92604	434.43823	631.58130	318.54535	474.35025	948.20032	88.92184	61.85037	546.13605	327.34064	95.34486
485	4.033	908.35278	181.59821	1394.59753	782.49823	15.63428	891.44409	748.38739	332.65131	873.60022	950.27795	210.17937	849.47607	850.42633	47.39156	433.89297	625.52039	318.72800	474.02249	947.94666	89.18980	61.91310	533.98926	327.37595	96.61380
486	4.042	903.23181	182.67703	1393.72449	778.12152	15.98024	890.70551	742.49792	332.68304	872.70331	944.94110	211.18335	848.73090	847.13184	47.88194	433.30106	619.49396	319.00723	473.58701	947.68457	89.45594	61.99475	522.45654	327.35626	97.73004
487	4.050	898.06250	183.78595	1392.81128	773.67432	16.35435	889.91895	736.54938	332.74728	871.77698	939.53394	212.21793	847.94385	843.73895	48.39474	432.66101	613.49365	319.36960	473.04553	947.41125	89.72191	62.09370	511.54016	327.30188	98.65965
488	4.058	892.84418	184.92630	1391.85706	769.15063	16.75517	889.08368	730.53967	332.84680	870.82092	934.05341	213.28383	847.11560	840.25623	48.92746	431.97266	607.51135	319.79980	472.40048	947.12323	89.98994	62.20703	501.23792	327.23157	99.37361
489	4.067	887.57587	186.09981	1390.86133	764.54413	17.18108	888.19971	724.46613	332.98401	869.83453	928.49646	214.38193	846.24780	836.69397	49.47756	431.23743	601.53979	320.28177	471.65424	946.81702	90.26221	62.33139	491.54126	327.16104	99.85071
490	4.075	882.25659	187.30836	1389.82300	759.84930	17.63069	887.26764	718.32544	333.16089	868.81702	922.85962	215.51358	845.34332	833.06360	50.04243	430.45837	595.57312	320.79913	470.80844	946.48981	90.54015	62.46405	482.43640	327.10294	100.07733
491	4.083	876.88531	188.55402	1388.74146	755.06134	18.10329	886.28839	712.11322	333.37921	867.76697	917.13892	216.68063	844.40576	829.37750	50.61941	429.64026	589.60669	321.33618	469.86359	946.14050	90.82396	62.60361	473.90564	327.06619	100.04483
492	4.092	871.46069	189.83884	1387.61536	750.17627	18.59938	885.26331	705.82404	333.64047	866.68250	911.33008	217.88565	843.43958	825.64948	51.20580	428.78949	583.63843	321.87866	468.81882	945.76984	91.11229	62.75056	465.93005	327.05545	99.74745
493	4.100	865.98169	191.16489	1386.44409	745.19128	19.12105	884.19409	699.45148	333.94623	865.56158	905.42841	219.13193	842.44958	821.89355	51.79877	427.91370	577.66882	322.41437	467.67197	945.38062	91.40219	62.90752	458.49158	327.07175	99.18253
494	4.108	860.44727	192.53439	1385.22668	740.10474	19.67229	883.08307	692.98822	334.29807	864.40204	899.42883	220.42363	841.44086	818.12360	52.39546	427.02161	571.70178	322.93356	466.41977	944.97736	91.68937	63.07901	451.57385	327.11414	98.35107
495	4.117	854.85620	193.94974	1383.96338	734.91541	20.25891	881.93341	686.42651	334.69772	863.20197	893.32642	221.76575	840.41858	814.35284	52.99288	426.12280	565.74500	323.42932	465.05814	944.56604	91.96849	63.27148	445.16260	327.18112	97.25725
496	4.125	849.20746	195.41354	1382.65527	729.62311	20.88817	880.74939	679.75793	335.14716	861.96039	887.11633	223.16397	839.38745	810.59204	53.58801	425.22733	559.81018	323.89761	463.58307	944.15356	92.23349	63.49304	439.24524	327.27072	95.90700
497	4.133	843.50000	196.92859	1381.30481	724.22784	21.56811	879.53674	672.97430	335.64862	860.67761	880.79443	224.62445	838.35199	806.84918	54.17782	424.34546	553.91260	324.33731	461.99149	943.74744	92.47777	63.75348	433.81165	327.37906	94.30754
498	4.142	837.73285	198.49780	1379.91687	718.72974	22.30659	878.30249	666.06787	336.20459	859.35651	874.35760	226.15329	837.31598	803.12805	54.75941	423.48764	548.07056	324.75003	460.28296	943.35480	92.69431	64.06424	428.85071	327.49966	92.46931
499	4.150	831.90472	200.12407	1378.49915	713.12872	23.11037	877.05530	659.03241	336.81802	858.00336	867.80383	227.75600	836.28320	799.42725	55.33014	422.66415	542.30408	325.13995	458.46109	942.98187	92.87572	64.43851	424.34827	327.62378	90.40958
500	4.158	826.01440	201.80997	1377.06262	707.42450	23.98425	875.80505	651.86371	337.49210	856.62891	861.13330	229.43661	835.25757	795.73981	55.88779	421.88504	536.63342	325.51355	456.53568	942.63336	93.01443	64.89128	420.28162	327.74023	88.15471
501	4.167	820.06018	203.55757	1375.62244	701.61572	24.93073	874.56317	644.56091	338.23044	855.24982	854.34827	231.19681	834.24408	792.05249	56.43080	421.15991	531.07666	325.87918	454.52435	942.31104	93.10285	65.43948	416.61658	327.83578	85.74254
502	4.175	814.04053	205.36818	1374.19775	695.70062	25.94984	873.34241	637.12762	339.03711	853.88947	847.45374	233.03500	833.24945	788.34570	56.95839	420.49786	525.64758	326.24664	452.45398	942.01318	93.13370	66.10178	413.30286	327.89670	83.22571
503	4.183	807.95325	207.24200	1372.81201	689.67621	27.03951	872.15668	629.57318	339.91647	852.57843	840.45740	234.94556	832.28357	784.59375	57.47065	419.90744	520.35254	326.62677	450.36121	941.73303	93.10049	66.89815	410.27307	327.91071	80.67422
504	4.192	801.79633	209.17813	1371.49243	683.53870	28.19617	871.02148	621.91327	340.87320	851.35400	833.37000	236.91824	831.35986	780.76483	57.96846	419.39655	515.18872	327.03070	448.29196	941.45813	92.99809	67.84920	407.44263	327.86890	78.17502
505	4.200	795.56812	211.17424	1370.26941	677.28363	29.41553	869.95349	614.17047	341.91217	850.25940	826.20459	238.93823	830.49640	776.82196	58.45320	418.97269	510.14172	327.46936	446.29956	941.16937	92.82321	68.97514	404.71423	327.76773	75.82559
506	4.208	789.26782	213.22656	1369.17407	670.90643	30.69345	868.97058	606.37360	343.03824	849.34106	818.97638	240.98665	829.71545	772.72430	58.92629	418.64301	505.18555	327.95313	444.44135	940.84058	92.57500	70.29483	401.99097	327.61093	73.71943
507	4.217	782.89636	215.32991	1368.23767	664.40265	32.02675	868.09180	598.55664	344.25610	848.64575	811.70239	243.04178	829.04327	768.42841	59.38860	418.41434	500.28333	328.49112	442.77426	940.43964	92.25521	71.82468	399.19910	327.41318	71.92513
508	4.225	776.45691	217.47769	1367.48853	657.76917	33.41373	867.33661	590.75635	345.57001	848.21637	804.39990	245.08083	828.50818	763.89069	59.83976	418.29312	495.39001	329.09125	441.34979	939.92963	91.86821	73.57805	396.31543	327.20111	70.46667
509	4.233	769.95581	219.66212	1366.95020	651.00452	34.85447	866.72430	583.00952	346.98328	848.08777	797.08582	247.08203	828.13867	759.06927	60.27768	418.28510	490.45776	329.75998	440.20871	939.27124	91.42051	75.56459	393.38379	327.00867	69.32005
510	4.242	763.40320	221.87466	1366.63965	644.10974	36.35070	866.27319	575.34888	348.49823	848.28302	789.77551	249.02704	827.96045	753.92657	60.69816	418.39490	485.44141	330.50238	439.37698	938.42566	90.91991	77.79039	390.49524	326.86899	68.43288
511	4.250	756.81317	224.10646	1366.56628	637.08887	37.90550	865.99933	567.80042	350.11560	848.81067	782.48132	250.90274	827.99384	748.43164	61.09489	418.62534	480.30615	331.32257	438.86337	937.35748	90.37468	80.25801	387.74133	326.80823	67.74886
512	4.258	750.20337	226.34871	1366.73059	629.94885	39.52268	865.91553	560.37988	351.83423	849.66339	775.21161	252.70285	828.25098	742.56177	61.45956	418.97708	475.03308	332.22400	438.65906	936.03638	89.79279	82.96663	385.18274	326.84131	67.21943
513	4.267	743.59442	228.59323	1367.12488	622.69946	41.20615	866.03033	553.09167	353.65067	850.81818	767.97009	254.42848	828.73474	736.30432	61.78220	419.44830	469.62476	333.20987	438.73932	934.43860	89.18180	85.91196	382.85046	326.97052	66.80647
514	4.275	737.00854	230.83264	1367.73303	615.35339	42.95921	866.34766	545.92896	355.55905	852.23834	760.75616	256.08792	829.43774	729.65698	62.05153	420.03476	464.10608	334.28302	439.06659	932.54669	88.54898	89.08600	380.76172	327.18787	66.48240
515	4.283	730.46783	233.06049	1368.53210	607.92535	44.78389	866.86578	538.87451	357.55109	853.87646	753.56506	257.69565	830.34302	722.62732	62.25527	420.73001	458.52271	335.44580	439.59390	930.34869	87.90182	92.47699	378.92883	327.48016	66.22707
516	4.292	723.99323	235.27132	1369.49304	600.43182	46.68044	867.57776	531.90369	359.61630	855.67755	746.38965	259.27036	831.42548	715.23212	62.38063	421.52573	452.93665	336.69916	440.26880	927.83777	87.24850	96.06952	377.35986	327.83200	66.02396
517	4.300	717.60248	237.46059	1370.58289	592.89001	48.64686	868.47113	524.98840	361.74261	857.58331	739.22168	260.83276	832.65405	707.49542	62.41484	422.41174	447.41870	338.04169	441.03674	925.01074	86.59827	99.84512	376.05139	328.22534	65.85724
518	4.308	711.30969	239.62465	1371.76538	585.31775	50.67865	869.52856	518.10046	363.91678	859.53510	732.05432	262.40323	833.99402	699.44629	62.34591	423.37616	442.04102	339.46887	441.84448	921.86780	85.96162	103.78319	374.98608	328.63885	65.71068
519	4.317	705.12427	241.76059	1373.00391	577.73267	52.76872	870.72791	511.21509	366.12515	861.47784	724.88342	263.99933	835.40918	691.11633	62.16340	424.40521	436.86914	340.97260	442.64337	918.41223	85.35031	107.86230	374.13513	329.04938	65.56923
520	4.325	699.05042	243.86621	1374.26221	570.15198	54.90752	872.04346	504.31433	368.35419	863.36224	717.70898	265.63412	836.86414	682.53711	61.85944	425.48325	431.95532	342.54111	443.39175	914.64960	84.77719	112.06157	373.46411	329.43329	65.42152
521	4.333	693.08716	245.93982	1375.50745	562.59241	57.08331	873.44635	497.38843	370.59085	865.14752	710.53625	267.31470	838.32544	673.73773	61.42957	426.59256	427.33496	344.15976	444.05725	910.58759	84.25602	116.36196	372.93726	329.76746	65.26063
522	4.342	687.22839	247.98016	1376.71045	555.07019	59.28254	874.90564	490.43750	372.82297	866.80249	703.37537	269.04172	839.76276	664.74316	60.87370	427.71371	423.02344	345.81223	444.61774	906.23547	83.80132	120.74748	372.52161	330.03207	65.08399
523	4.350	681.46362	249.98621	1377.84863	547.60071	61.49050	876.38989	483.47107	375.03943	868.30646	696.24133	270.80923	841.14954	655.57239	60.19682	428.82599	419.01685	347.48175	445.06155	901.60297	83.42837	125.20584	372.18811	330.21573	64.89310
524	4.358	675.77808	251.95711	1378.90552	540.19885	63.69187	877.86798	476.50696	377.23035	869.64905	689.15295	272.60550	842.46289	646.23840	59.40932	429.90799	415.29419	349.15280	445.38705	896.69989	83.15318	129.72871	371.91199	330.31937	64.69234
525	4.367	670.15417	253.89221	1379.87244	532.87891	65.87150	879.31091	469.56958	379.38715	870.82941	682.13098	274.41385	843.68396	636.74768	58.52698	430.93896	411.82092	350.81232	445.60110	891.53442	82.99255	134.31122	371.67236	330.35669	64.48759
526	4.375	664.57239	255.79109	1380.74780	525.65417	68.01505	880.69293	462.68726	381.50269	871.85419	675.19714	276.21442	844.79791	627.10107	57.57040	431.90002	408.55432	352.45047	445.71719	886.11212	82.96404	138.95073	371.45288	330.35086	64.28529
527	4.383	659.01208	257.65359	1381.53625	518.53650	70.10962	881.99316	455.88940	383.57141	872.73602	668.37219	277.98572	845.79413	617.29553	56.56396	432.77554	405.44849	354.06076	445.75305	880.43524	83.08549	143.64482	371.23975	330.32840	64.09196
528	4.392	653.45361	259.48001	1382.24805	511.53638	72.14420	883.19641	449.20459	385.58923	873.49103	661.67444	279.70667	846.66656	607.32520	55.53427	433.55438	402.45972	355.63956	445.72787	874.50159	83.37437	148.38901	371.02136	330.31360	63.91338
529	4.400	647.87891	261.27109	1382.89746	504.66174	74.10996	884.29431	442.65723	387.55359	874.13654	655.11890	281.35828	847.41388	597.18433	54.50849	434.23111	399.55029	357.18518	445.66040	868.30432	83.84655	153.17406	370.78894	330.32611	63.75270
530	4.408	642.27295	263.02808	1383.50098	497.91809	76.00042	885.28552	436.26697	389.46310	874.68988	648.71606	282.92511	848.03967	586.86902	53.51253	434.80649	396.69214	358.69656	445.56689	861.83203	84.51481	157.98376	370.54016	330.38110	63.60847
531	4.417	636.62463	264.75256	1384.07568	491.30811	77.81139	886.17548	430.04688	391.31747	875.16663	642.47229	284.39645	848.55249	576.37909	52.56940	435.28796	393.86865	360.17224	445.46057	855.06946	85.38725	162.79301	370.28040	330.48843	63.47498
532	4.425	630.92725	266.44659	1384.63806	484.83154	79.54093	886.97583	424.00415	393.11713	875.58002	636.38953	285.76675	848.96539	565.71997	51.69799	435.68933	391.07471	361.60941	445.35104	847.99829	86.46570	167.56680	370.02063	330.64972	63.34473
533	4.433	625.17896	268.11227	1385.20288	478.48584	81.18906	887.70306	418.14063	394.86304	875.94049	630.46631	287.03537	849.29510	554.90356	50.91235	436.03021	388.31567	363.00333	445.24466	840.59851	87.74461	172.26016	369.77380	330.85620	63.21189
534	4.442	619.38220	269.75177	1385.78210	472.26636	82.75757	888.37726	412.45337	396.55658	876.25598	624.69812	288.20593	849.56110	543.94800	50.22154	436.33481	385.60510	364.34747	445.14505	832.84973	89.21022	176.81903	369.55164	331.09106	63.07406
535	4.450	613.54346	271.36713	1386.38477	466.16663	84.24963	889.02002	406.93713	398.19940	876.53217	619.07874	289.28494	849.78418	532.87781	49.63006	436.63031	382.96118	365.63403	445.05377	824.73193	90.84044	181.18199	369.36267	331.33359	62.93251
536	4.458	607.67236	272.96008	1387.01709	460.17932	85.66952	889.65302	401.58521	399.79352	876.77277	613.60083	290.28009	849.98517	521.72144	49.13882	436.94485	380.40295	366.85474	444.97116	816.22693	92.60536	185.28276	369.21106	331.56409	62.79237
537	4.467	601.78088	274.53186	1387.68213	454.29675	87.02228	890.29614	396.39160	401.34137	876.98029	608.25745	291.19870	850.18317	510.51025	48.74638	437.30536	377.94702	368.00186	444.89703	807.31921	94.46858	189.05322	369.09607	331.76712	62.66198
538	4.475	595.88208	276.08319	1388.38049	448.51086	88.31346	890.96625	391.35168	402.84558	877.15662	603.04163	292.04605	850.39465	499.27588	48.45031	437.73544	375.60425	369.06934	444.83118	797.99695	96.38911	192.42667	369.01111	331.93329	62.55070
539	4.483	589.98938	277.61420	1389.11047	442.81409	89.54887	891.67590	386.46240	404.30920	877.30322	597.94739	292.82443	850.63208	488.04822	48.24828	438.25333	373.37842	370.05359	444.77356	788.25159	98.32394	195.34081	368.94678	332.05939	62.46609
540	4.492	584.11646	279.12436	1389.86877	437.19922	90.73439	892.43311	381.72327	405.73538	877.42139	592.96960	293.53244	850.90356	476.85413	48.13888	438.87070	371.26587	370.95401	444.72446	778.07947	100.23093	197.74060	368.89355	332.14877	62.41213
541	4.500	578.27637	280.61270	1390.65015	431.66003	91.87580	893.24078	377.13464	407.12704	877.51270	588.10364	294.16541	851.21271	465.71606	48.12189	439.59201	369.25647	371.77332	444.68427	767.48047	102.07147	199.58046	368.84412	332.21030	62.38948
542	4.508	572.48157	282.07773	1391.44800	426.19128	92.97851	894.09705	372.69788	408.48663	877.57886	583.34485	294.71600	851.55853	454.65100	48.19814	440.41461	367.33533	372.51721	444.65329	756.45923	103.81288	200.82582	368.79321	332.25558	62.39604
543	4.517	566.74341	283.51767	1392.25500	420.78857	94.04725	894.99603	368.41296	409.81567	877.62177	578.68835	295.17548	851.93646	443.67139	48.36902	441.32974	365.48535	373.19373	444.63159	745.02295	105.42990	201.45413	368.73779	332.29578	62.42689
544	4.525	561.07251	284.93045	1393.06287	415.44910	95.08578	895.92859	364.27832	411.11444	877.64343	574.12866	295.53549	852.33875	432.78491	48.63577	442.32391	363.68945	373.81256	444.61884	733.18213	106.90537	201.45526	368.67700	332.34015	62.47482
545	4.533	555.47852	286.31390	1393.86316	410.17102	96.09651	896.88318	360.28992	412.38184	877.64600	569.66003	295.78940	852.75568	421.99658	48.99879	443.38083	361.93188	374.38379	444.61423	720.94836	108.22993	200.83127	368.61218	332.39563	62.53206
546	4.542	549.96973	287.66571	1394.64697	404.95361	97.08038	897.84729	356.44006	413.61533	877.63147	565.27563	295.93375	853.17657	411.30884	49.45715	444.48325	360.20105	374.91705	444.61667	708.33496	109.40089	199.59579	368.54553	332.46613	62.59190
547	4.550	544.55334	288.98367	1395.40649	399.79688	98.03676	898.80817	352.71814	414.81100	877.60175	560.96899	295.96927	853.59106	400.72339	50.00840	445.61456	358.48828	375.42041	444.62473	695.35510	110.42056	197.77310	368.48096	332.55182	62.64931
548	4.558	539.23462	290.26556	1396.13440	394.70154	98.96369	899.75397	349.11047	415.96402	877.55835	556.73352	295.90103	853.99005	390.24255	50.64878	446.76004	356.78943	375.89963	444.63687	682.02271	111.29419	195.39658	368.42236	332.64941	62.70073
549	4.567	534.01770	291.50937	1396.82422	389.66809	99.85830	900.67407	345.60107	417.06897	877.50256	552.56348	295.73837	854.36670	379.86951	51.37357	447.90741	355.10303	376.35794	444.65143	668.35120	112.02817	192.50725	368.37390	332.75330	62.74417
550	4.575	528.90479	292.71310	1397.47119	384.69714	100.71733	901.55988	342.17310	418.12045	877.43518	548.45349	295.49384	854.71680	369.60938	52.17754	449.04733	353.43018	376.79578	444.66687	654.35449	112.62822	189.15190	368.33862	332.85706	62.77954
551	4.583	523.89624	293.87494	1398.07190	379.78809	101.53777	902.40472	338.80884	419.11359	877.35663	544.39917	295.18201	855.03894	359.46912	53.05527	450.17349	351.77344	377.21133	444.68170	640.04639	113.09828	185.38135	368.31714	332.95493	62.80817
552	4.592	518.99097	294.99316	1398.62402	374.93982	102.31731	903.20435	335.49194	420.04428	877.26709	540.39636	294.81796	855.33429	349.45825	54.00127	451.28238	350.13525	377.60098	444.69464	625.44128	113.43991	181.24860	368.30774	333.04291	62.83236
553	4.600	514.18616	296.06604	1399.12646	370.14978	103.05482	903.95624	332.20740	420.90973	877.16638	536.44055	294.41586	855.60602	339.58765	55.01012	452.37292	348.51807	377.96002	444.70450	610.55444	113.65239	176.80740	368.30701	333.11896	62.85474
554	4.608	509.47778	297.09198	1399.57898	365.41443	103.75043	904.65973	328.94312	421.70853	877.05414	532.52808	293.98798	855.85852	329.86987	56.07650	453.44592	346.92273	378.28366	444.71027	595.40076	113.73328	172.11081	368.31104	333.18271	62.87789
555	4.617	504.86047	298.06943	1399.98230	360.72961	104.40556	905.31519	325.68970	422.44064	876.92993	528.65442	293.54376	856.09686	320.31836	57.19533	454.50302	345.34863	378.56741	444.71112	579.99561	113.67947	167.21014	368.31555	333.23462	62.90443
556	4.625	500.32788	298.99701	1400.33716	356.08984	105.02251	905.92419	322.44067	423.10733	876.79315	524.81555	293.08954	856.32587	310.94629	58.36190	455.54602	343.79370	378.80765	444.70639	564.35425	113.48837	162.15427	368.31592	333.27524	62.93723
557	4.633	495.87341	299.87338	1400.64502	351.48987	105.60408	906.48895	319.19312	423.71115	876.64313	521.00757	292.62830	856.54968	301.76611	59.57207	456.57587	342.25354	379.00186	444.69553	548.49109	113.15894	156.98897	368.30737	333.30496	62.97918
558	4.642	491.49011	300.69748	1400.90759	346.92334	106.15291	907.01227	315.94617	424.25558	876.47913	517.22681	292.16006	856.77130	292.78894	60.82233	457.59189	340.72302	379.14856	444.67795	532.41992	112.69262	151.75679	368.28540	333.32379	63.03277
559	4.650	487.17114	301.46838	1401.12708	342.38416	106.67103	907.49750	312.70178	424.74490	876.30029	513.47021	291.68213	856.99200	284.02332	62.10965	458.59171	339.19556	379.24738	444.65314	516.15283	112.09364	146.49690	368.24658	333.33099	63.09963
560	4.658	482.90991	302.18555	1401.30603	337.86621	107.15945	907.94830	309.46350	425.18393	876.10577	509.73474	291.18988	857.21149	275.47559	63.43132	459.57089	337.66406	379.29880	444.62042	499.70081	111.36905	141.24529	368.18896	333.32507	63.17996
561	4.667	478.70056	302.84866	1401.44714	333.36353	107.61819	908.36859	306.23511	425.57791	875.89465	506.01794	290.67722	857.42786	267.14966	64.78450	460.52359	336.12158	379.30420	444.57910	483.07349	110.52817	136.03520	368.11279	333.30426	63.27188
562	4.675	474.53735	303.45782	1401.55383	328.87085	108.04647	908.76239	303.02136	425.93231	875.66638	502.31750	290.13763	857.63782	259.04663	66.16582	461.44296	334.56165	379.26569	444.52847	466.27966	109.58191	130.89784	368.02039	333.26651	63.37133
563	4.683	470.41553	304.01337	1401.62915	324.38306	108.44328	909.13336	299.82642	426.25262	875.42084	498.63135	289.56491	857.83716	251.16504	67.57089	462.32205	332.97852	379.18613	444.46777	449.32751	108.54189	125.86314	367.91663	333.20947	63.47282
564	4.692	466.33081	304.51566	1401.67615	319.89661	108.80798	909.48456	296.65356	426.54416	875.15820	494.95728	288.95383	858.02124	243.50085	68.99400	463.15460	331.36816	379.06903	444.39642	432.22522	107.41965	120.96057	367.80713	333.13098	63.57067
565	4.700	462.27954	304.96518	1401.69775	315.40845	109.14078	909.81799	293.50500	426.81177	874.87933	491.29272	288.30084	858.18549	236.04846	70.42787	463.93570	329.72754	378.91846	444.31400	414.98120	106.22615	116.21959	367.69751	333.03027	63.66057
566	4.708	458.25854	305.36209	1401.69629	310.91675	109.44271	910.13446	290.38171	427.05975	874.58545	487.63562	287.60458	858.32617	228.80017	71.86362	464.66248	328.05530	378.73895	444.22034	397.60425	104.97153	111.66982	367.59192	332.90924	63.74090
567	4.717	454.26514	305.70627	1401.67358	306.42078	109.71564	910.43317	287.28333	427.29147	874.27826	483.98303	286.86597	858.44055	221.74646	73.29095	465.33441	326.35168	378.53519	444.11545	380.10364	103.66513	107.34084	367.49341	332.77194	63.81252
568	4.725	450.29700	305.99710	1401.63086	301.92041	109.96175	910.71173	284.20789	427.50934	873.95947	480.33301	286.08817	858.52747	214.87659	74.69858	465.95325	324.61804	378.31189	443.99951	362.48950	102.31573	103.26181	367.40308	332.62323	63.87722
569	4.733	446.35205	306.23349	1401.56885	297.41687	110.18307	910.96661	281.15210	427.71460	873.63104	476.68274	285.27628	858.58698	208.17798	76.07477	466.52289	322.85657	378.07343	443.87283	344.77356	100.93176	99.46106	367.32153	332.46762	63.93588
570	4.742	442.42859	306.41406	1401.48779	292.91125	110.38114	911.19287	278.11169	427.90747	873.29449	473.03015	284.43689	858.62036	201.63574	77.40820	467.04886	321.06995	377.82370	443.73590	326.96875	99.52156	95.96565	367.24744	332.30859	63.98819
571	4.750	438.52466	306.53711	1401.38721	288.40491	110.55672	911.38513	275.08130	428.08710	872.95135	469.37305	283.57761	858.62952	195.23376	78.68869	467.53790	319.26123	377.56589	443.58923	309.09094	98.09360	92.80095	367.17859	332.14822	64.03337
572	4.758	434.63843	306.60074	1401.26672	283.89978	110.70979	911.53735	272.05493	428.25186	872.60248	465.70935	282.70633	858.61639	188.95337	79.90800	467.99759	317.43347	377.30243	443.43353	291.15881	96.65676	89.99014	367.11230	331.98691	64.07098
573	4.767	430.76758	306.60315	1401.12512	279.39746	110.83974	911.64362	269.02698	428.39941	872.24847	462.03711	281.83084	858.58289	182.77429	81.06036	468.43582	315.58960	377.03497	443.26950	273.19519	95.22039	87.55350	367.04675	331.82455	64.10169
574	4.775	426.90979	306.54254	1400.96106	274.89966	110.94551	911.69818	265.99121	428.52716	871.88953	458.35425	280.95819	858.53015	176.67603	82.14285	468.86050	313.73181	376.76447	443.09778	255.22620	93.79421	85.50767	366.98047	331.66199	64.12811
575	4.783	423.06226	306.41745	1400.77295	270.40771	111.02601	911.69611	262.94263	428.63251	871.52533	454.65942	280.09415	858.45868	170.63745	83.15543	469.27933	311.86194	376.49115	442.91888	237.28284	92.38809	83.86487	366.91272	331.50125	64.15435
576	4.792	419.22180	306.22681	1400.55908	265.92322	111.08034	911.63318	259.87646	428.71304	871.15540	450.95105	279.24280	858.36829	164.63965	84.10062	469.69943	309.98083	376.21463	442.73288	219.39966	91.01167	82.63213	366.84290	331.34540	64.18452
577	4.800	415.38477	305.96997	1400.31750	261.44666	111.10802	911.50629	256.78918	428.76682	870.77869	447.22839	278.40631	858.25812	158.66528	84.98300	470.12708	308.08826	375.93375	442.53937	201.61511	89.67410	81.81059	366.77112	331.19739	64.22064
578	4.808	411.54712	305.64673	1400.04639	256.97839	111.10918	911.31384	253.67798	428.79245	870.39423	443.49097	277.58466	858.12701	152.70056	85.80841	470.56741	306.18250	375.64691	442.33734	183.97095	88.38393	81.39476	366.69739	331.05844	64.26172
579	4.817	407.70471	305.25751	1399.74438	252.51831	111.08449	911.05548	250.54065	428.78912	870.00067	439.73840	276.77576	857.97321	146.73535	86.58298	471.02414	304.26062	375.35199	442.12527	166.51111	87.14922	81.37196	366.62097	330.92639	64.30442
580	4.825	403.85327	304.80298	1399.41016	248.06482	111.03511	910.73260	247.37610	428.75665	869.59668	435.97107	275.97589	857.79492	140.76245	87.31224	471.49942	302.31836	375.04666	441.90115	149.28210	85.97777	81.72211	366.54065	330.79611	64.34470
581	4.833	399.98828	304.28424	1399.04321	243.61609	110.96253	910.34784	244.18347	428.69525	869.18097	432.18848	275.18005	857.59021	134.77869	88.00033	471.99371	300.35034	374.72864	441.66287	132.33105	84.87747	82.41768	366.45544	330.66150	64.37896
582	4.842	396.10596	303.70267	1398.64355	239.16907	110.86830	909.90491	240.96277	428.60553	868.75214	428.39087	274.38269	857.35718	128.78320	88.64926	472.50568	298.35022	374.39575	441.40826	115.70618	83.85660	83.42421	366.36462	330.51706	64.40456
583	4.850	392.20288	303.05981	1398.21179	234.72034	110.75392	909.40863	237.71423	428.48828	868.30884	424.57776	273.57846	857.09406	122.77710	89.25855	473.03235	296.31152	374.04623	441.13528	99.45593	82.92390	84.70100	366.26794	330.35913	64.42036
584	4.858	388.27588	302.35742	1397.74963	230.26611	110.62080	908.86420	234.43799	428.34418	867.84973	420.74817	272.76276	856.79926	116.76318	89.82505	473.56915	294.22742	373.67853	440.84241	83.62756	82.08846	86.20226	366.16663	330.18646	64.42741
585	4.867	384.32227	301.59735	1397.25940	225.80188	110.47017	908.27728	231.13477	428.17389	867.37360	416.90125	271.93213	856.47156	110.74426	90.34328	474.11011	292.09131	373.29147	440.52841	68.26758	81.35913	87.87836	366.06201	330.00009	64.42921
586	4.875	380.33960	300.78171	1396.74402	221.32410	110.30310	907.65344	227.80444	427.97775	866.87933	413.03467	271.08475	856.10992	104.72314	90.80602	474.64807	289.89685	372.88403	440.19263	53.41968	80.74389	89.67760	365.95459	329.80273	64.43057
587	4.883	376.32568	299.91266	1396.20691	216.82837	110.12050	906.99805	224.44727	427.75610	866.36615	409.14648	270.22000	855.71375	98.70203	91.20535	475.17511	287.63843	372.45541	439.83493	39.12390	80.24888	91.54774	365.84302	329.59717	64.43594
588	4.892	372.27808	298.99243	1395.65173	212.31140	109.92316	906.31598	221.06287	427.50925	865.83368	405.23352	269.33844	855.28278	92.68164	91.53378	475.68271	285.31079	372.00488	439.45544	25.41541	79.87762	93.43770	365.72424	329.38589	64.44933
589	4.900	368.19458	298.02319	1395.08191	207.76953	109.71178	905.61169	217.65002	427.23746	865.28198	401.29236	268.44135	854.81738	86.66187	91.78522	476.16211	282.90991	371.53192	439.05460	12.32361	79.63020	95.29921	365.59387	329.17117	64.47428
590	4.908	364.07251	297.00674	1394.50049	203.19922	109.48703	904.88885	214.20764	426.94122	864.71143	397.31848	267.53003	854.31805	80.64160	91.95604	476.60464	280.43213	371.03613	438.63278	-0.12891	79.50278	97.08823	365.44824	328.95453	64.51257
591	4.917	359.90955	295.94449	1393.90967	198.59741	109.24947	904.15021	210.73328	426.62106	864.12274	393.30774	266.60571	853.78607	74.61902	92.04543	477.00192	277.87512	370.51721	438.19022	-11.92712	79.48721	98.76614	365.28455	328.73541	64.56383
592	4.925	355.70300	294.83710	1393.31018	193.96008	108.99960	903.39783	207.22473	426.27771	863.51660	389.25500	265.66895	853.22296	68.59290	92.05573	477.34604	275.23779	369.97519	437.72687	-23.06458	79.57111	100.30067	365.10291	328.51099	64.62714
593	4.933	351.45020	293.68439	1392.70166	189.28369	108.73772	902.63281	203.67969	425.91190	862.89362	385.15527	264.71945	852.63074	62.56274	91.99216	477.62979	272.51941	369.41031	437.24237	-33.54346	79.73830	101.66629	364.90405	328.27759	64.70319
594	4.942	347.14832	292.48541	1392.08228	184.56348	108.46391	901.85583	200.09509	425.52448	862.25439	381.00403	263.75592	852.01190	56.53015	91.86243	477.84650	269.72009	368.82324	436.73627	-43.37463	79.96954	102.84415	364.68970	328.03366	64.79436
595	4.950	342.79468	291.23840	1391.44910	179.79456	108.17798	901.06653	196.46899	425.11649	861.59943	376.79639	262.77612	851.36908	50.49878	91.67606	477.99002	266.84045	368.21512	436.20822	-52.57776	80.24393	103.82151	364.46094	327.78046	64.90328
596	4.958	338.38647	289.94110	1390.79834	174.97107	107.87949	900.26434	192.79932	424.68887	860.92926	372.52881	261.77704	850.70526	44.47522	91.44360	478.05457	263.88159	367.58777	435.65863	-61.17969	80.54028	104.59084	364.21875	327.52106	65.03132
597	4.967	333.92188	288.59106	1390.12659	170.08679	107.56779	899.44812	189.08435	424.24252	860.24487	368.19727	260.75519	850.02368	38.46899	91.17599	478.03452	260.84509	366.94366	435.08875	-69.21362	80.83879	105.14865	363.96240	327.25806	65.17841
598	4.975	329.39880	287.18604	1389.43127	165.13525	107.24205	898.61646	185.32275	423.77814	859.54742	363.79858	259.70685	849.32770	32.49243	90.88377	477.92401	257.73364	366.28613	434.50131	-76.71729	81.12270	105.49426	363.68982	326.99182	65.34375
599	4.983	324.81665	285.72430	1388.71118	160.10974	106.90131	897.76764	181.51318	423.29596	858.83881	359.33020	258.62854	848.62122	26.56030	90.57653	477.71680	254.55127	365.61932	433.90027	-83.73059	81.37955	105.62859	363.39807	326.71982	65.52691
600	4.992	320.17505	284.20471	1387.96643	155.00403	106.54445	896.90009	177.65466	422.79587	858.12170	354.78906	257.51712	847.90863	20.68884	90.26237	477.40616	251.30408	364.94806	433.29114	-90.29285	81.60207	105.55327	363.08472	326.43884	65.72919
601	5.000	315.47498	282.62704	1387.19922	149.81189	106.17017	896.01221	173.74548	422.27701	857.39972	350.17273	256.36990	847.19495	14.89551	89.94766	476.98486	248.00024	364.27783	432.68042	-96.44141	81.78851	105.26991	362.74866	326.14850	65.95496
602	5.008	310.71765	280.99161	1386.41309	144.52771	105.77697	895.10284	169.78333	421.73801	856.67725	345.47815	255.18477	846.48639	9.19727	89.63669	476.44559	244.64990	363.61456	432.07565	-102.20813	81.94233	104.77966	362.39148	325.85345	66.21178
603	5.017	305.90491	279.29922	1385.61218	139.14722	105.36320	894.17108	165.76599	421.17688	855.95978	340.70300	253.96008	845.78973	3.61060	89.33174	475.78110	241.26501	362.96439	431.48474	-107.61902	82.07130	104.08330	362.01758	325.56186	66.50859
604	5.025	301.03882	277.55078	1384.80151	133.66602	104.92712	893.21661	161.68958	420.59134	855.25342	335.84448	252.69475	845.11273	-1.84937	89.03324	474.98511	237.85828	362.33347	430.91574	-112.69226	82.18618	103.18133	361.63245	325.28122	66.85262
605	5.033	296.12109	275.74704	1383.98596	128.08118	104.46699	892.23962	157.55054	419.97894	854.56482	330.89978	251.38811	844.46350	-7.16895	88.74008	474.05249	234.44214	361.72766	430.37662	-117.43884	82.29918	102.07462	361.24036	325.01572	67.24809
606	5.042	291.15369	273.88831	1383.17017	122.38965	103.98105	891.24103	153.34473	419.33722	853.90094	325.86658	250.03983	843.85010	-12.33704	88.45013	472.97998	231.02771	361.15237	429.87476	-121.86255	82.42229	100.76512	360.84375	324.76743	67.69702
607	5.050	286.13757	271.97424	1382.35828	116.58972	103.46758	890.22235	149.06763	418.66391	853.26862	320.74219	248.64987	843.27985	-17.34448	88.16075	471.76636	227.62390	360.61206	429.41696	-125.96130	82.56582	99.25690	360.44312	324.53912	68.20056
608	5.058	281.07324	270.00378	1381.55432	110.67969	102.92471	889.18628	144.71521	417.95685	852.67401	315.52490	247.21826	842.75916	-22.18396	87.86935	470.41266	224.23645	360.11011	429.00940	-129.72998	82.73723	97.55725	360.03809	324.33649	68.76042
609	5.067	275.96033	267.97537	1380.76184	104.65881	102.35036	888.13666	140.28247	417.21408	852.12268	310.21228	245.74509	842.29279	-26.85046	87.57383	468.92258	220.86780	359.64838	428.65738	-133.16223	82.94040	95.67796	359.62708	324.16809	69.37962
610	5.075	270.79785	265.88699	1379.98413	98.52710	101.74207	887.07928	135.76526	416.43381	851.61908	304.80298	244.23050	841.88391	-31.34058	87.27267	467.30258	217.51611	359.22696	428.36539	-136.25439	83.17546	93.63631	359.20764	324.04330	70.06204
611	5.083	265.58374	263.73639	1379.22534	92.28564	101.09700	886.02185	131.15894	415.61438	851.16669	299.29602	242.67482	841.53394	-35.65308	86.96497	465.56250	214.17615	358.84393	428.13705	-139.00842	83.43905	91.45598	358.77551	323.97058	70.81144
612	5.092	260.31519	261.52151	1378.48975	85.93665	100.41185	884.97498	126.45801	414.75427	850.76770	293.69043	241.07883	841.24292	-39.78882	86.64996	463.71613	210.83862	358.49536	427.97507	-141.43506	83.72478	89.16753	358.32483	323.95566	71.63141
613	5.100	254.98877	259.24048	1377.78333	79.48364	99.68306	883.95233	121.65747	413.85233	850.42352	287.98669	239.44414	841.01025	-43.75110	86.32646	461.78207	207.49060	358.17545	427.88126	-143.55579	84.02388	86.80852	357.84778	324.00049	72.52649
614	5.108	249.60059	256.89209	1377.11316	72.93164	98.90692	882.97119	116.75110	412.90778	850.13477	282.18506	237.77351	840.83459	-47.54639	85.99208	459.78439	204.11597	357.87683	427.85660	-145.40540	84.32561	84.42294	357.33643	324.10303	73.50288
615	5.117	244.14600	254.47598	1376.48779	66.28784	98.07982	882.05231	111.73242	411.92041	849.90167	276.28760	236.07129	840.71533	-51.18518	85.64245	457.75323	200.69531	357.59106	427.90161	-147.03052	84.61758	82.05989	356.78284	324.25925	74.56806
616	5.125	238.62061	251.99297	1375.91809	59.56104	97.19856	881.21973	106.59509	410.89072	849.72449	270.29675	234.34355	840.65253	-54.68359	85.27074	455.72482	197.20654	357.30951	428.01651	-148.48828	84.88588	79.77123	356.18030	324.46567	75.72970
617	5.133	233.01990	249.44537	1375.41626	52.76270	96.26054	880.49982	101.33215	409.81964	849.60406	264.21619	232.59821	840.64777	-58.06396	84.86739	453.74063	193.62549	357.02380	428.20139	-149.84167	85.11552	77.60831	355.52136	324.71960	76.99495
618	5.142	227.34033	246.83716	1374.99609	45.90613	95.26402	879.92004	95.93774	408.70825	849.54193	258.05042	230.84473	840.70416	-61.35620	84.42049	451.84579	189.92651	356.72675	428.45651	-151.15393	85.29100	75.61793	354.79712	325.01862	78.37142
619	5.150	221.57886	244.17407	1374.67212	39.00659	94.20806	879.50708	90.40649	407.55740	849.54077	251.80493	229.09369	840.82690	-64.59790	83.91657	450.08664	186.08228	356.41275	428.78195	-152.48083	85.39758	73.83818	353.99548	325.35968	79.86783
620	5.158	215.73425	241.46349	1374.45850	32.08044	93.09238	879.28467	84.73535	406.36707	849.60461	245.48621	227.35593	841.02234	-67.83398	83.34196	448.50748	182.06519	356.07843	429.17749	-153.86560	85.42297	72.29475	353.10217	325.73941	81.49306
621	5.167	209.80688	238.71425	1374.36865	25.14355	91.91695	879.27185	78.92358	405.13583	849.73853	239.10120	225.64157	841.29767	-71.11389	82.68433	447.14694	177.84729	355.72305	429.64206	-155.33240	85.35925	70.99867	352.10144	326.15372	83.25551
622	5.175	203.79956	235.93619	1374.41309	18.21143	90.68178	879.48096	72.97290	403.86072	849.94843	232.65759	223.95889	841.66016	-74.48914	81.93436	446.03482	173.40112	355.34863	430.17316	-156.88538	85.20476	69.94600	350.97888	326.59857	85.16343
623	5.183	197.71777	233.13968	1374.59912	11.29626	89.38651	879.91681	66.88879	402.53696	850.24048	226.16248	222.31323	842.11560	-78.00806	81.08705	445.18939	168.70020	354.96027	430.76642	-158.51013	84.96506	69.11966	349.72058	327.07150	87.22448
624	5.192	191.56897	230.33521	1374.92969	4.40759	88.03050	880.57611	60.67944	401.15842	850.62042	219.62341	220.70612	842.66754	-81.71021	80.14247	444.61588	163.71960	354.56598	431.41531	-160.17810	84.65303	68.49292	348.31274	327.57291	89.44388
625	5.200	185.36328	227.53281	1375.40308	-2.44946	86.61298	881.44775	54.35693	399.71826	851.09283	213.04700	219.13457	843.31635	-85.62134	79.10580	444.30664	158.43726	354.17670	432.11111	-161.85266	84.28767	68.03365	346.74097	328.10608	91.82257
626	5.208	179.11267	224.74171	1376.01306	-9.27380	85.13352	882.51367	47.93567	398.20990	851.66046	206.43884	217.59111	844.05829	-89.74902	77.98672	444.24225	152.83350	353.80576	432.84332	-163.49475	83.89201	67.70856	344.98901	328.67627	94.35675
627	5.217	172.82996	221.97009	1376.74915	-16.06738	83.59256	883.74982	41.43237	396.62808	852.32355	199.80383	216.06403	844.88586	-94.08093	76.79822	444.39371	146.89270	353.46854	433.60004	-165.06848	83.49044	67.48650	343.03931	329.28906	97.03879
628	5.225	166.52905	219.22487	1377.59705	-22.83533	81.99200	885.12775	34.86560	394.96997	853.07965	193.14600	214.53839	845.78772	-98.58557	75.55514	444.72501	140.60303	353.18182	434.36868	-166.54358	83.10609	67.34055	340.87378	329.94919	99.85897
629	5.233	160.22400	216.51157	1378.53955	-29.58398	80.33563	886.61597	28.25415	393.23599	853.92328	186.46948	212.99728	846.74908	-103.21472	74.27263	445.19568	133.95728	352.96292	435.13654	-167.89709	82.75868	67.24875	338.47327	330.65988	102.80657
630	5.242	153.92822	213.83444	1379.55725	-36.31970	78.62930	888.18121	21.61780	391.43027	854.84595	179.77844	211.42355	847.75281	-107.90857	72.96468	445.76337	126.95276	352.82883	435.89120	-169.11389	82.46310	67.19391	335.81799	331.42212	105.87016
631	5.250	147.65479	211.19647	1380.62939	-43.04712	76.88081	889.79010	14.97546	389.56064	855.83643	173.07825	209.80165	848.77997	-112.60193	71.64293	446.38623	119.59082	352.79517	436.62112	-170.18665	82.22898	67.16261	332.88757	332.23389	109.03825
632	5.258	141.41504	208.59949	1381.73462	-49.76880	75.09951	891.41052	8.34534	387.63834	856.88116	166.37610	208.11932	849.81085	-117.23047	70.31585	447.02521	111.87720	352.87512	437.31561	-171.11487	82.06076	67.14435	329.66589	333.09018	112.30017
633	5.267	135.21936	206.04425	1382.85181	-56.48389	73.29558	893.01282	1.74414	385.67719	857.96454	159.68054	206.36919	850.82568	-121.73657	68.98827	447.64606	103.82056	353.07837	437.96518	-171.90344	81.95828	67.13060	326.14270	333.98312	115.64725
634	5.275	129.07617	203.53069	1383.96094	-63.18713	71.47939	894.57135	-4.81250	383.69266	859.06946	153.00354	204.54988	851.80554	-126.07373	67.66165	448.22086	95.43201	353.41013	438.56155	-172.56189	81.91734	67.11444	322.31433	334.90283	119.07481
635	5.283	122.99182	201.05795	1385.04395	-69.87048	69.66081	896.06500	-11.31165	381.70084	860.17798	146.35803	202.66655	852.73279	-130.20972	66.33475	448.72916	86.72375	353.87033	439.09766	-173.10242	81.93024	67.09052	318.18091	335.83847	122.58381
636	5.292	116.97083	198.62468	1386.08521	-76.52148	67.84874	897.47791	-17.74121	379.71738	861.27185	139.75977	200.73074	853.59204	-134.12817	65.00487	449.15829	77.70801	354.45306	439.56778	-173.54041	81.98634	67.05511	313.74609	336.77841	126.17979
637	5.300	111.01587	196.22920	1387.07263	-83.12622	66.05072	898.79938	-24.09204	377.75671	862.33313	133.22461	198.75966	854.37024	-137.82788	63.66928	449.50293	68.39636	355.14642	439.96774	-173.89221	82.07280	67.00632	309.01428	337.70932	129.87067
638	5.308	105.12769	193.86980	1387.99756	-89.66907	64.27298	900.02380	-30.35657	375.83118	863.34540	126.76892	196.77454	855.05756	-141.32080	62.32650	449.76437	58.79932	355.93280	440.29517	-174.17419	82.17567	66.94383	303.98914	338.61411	133.66467
639	5.317	99.30566	191.54491	1388.85522	-96.13367	62.52024	901.14966	-36.52881	373.95084	864.29456	120.40820	194.79883	855.64758	-144.62964	60.97739	449.94904	48.92566	356.78955	440.54999	-174.40247	82.28105	66.86855	298.67114	339.46893	137.56818
640	5.325	93.54785	189.25342	1389.64453	-102.50476	60.79594	902.17889	-42.60559	372.12308	865.16980	114.15564	192.85600	856.13788	-147.78284	59.62561	450.06689	38.78320	357.69022	440.73492	-174.59167	82.37648	66.78214	293.05579	340.24399	141.58546
641	5.333	87.85156	186.99490	1390.36780	-108.76794	59.10217	903.11578	-48.58484	370.35287	865.96472	108.02234	190.96748	856.52991	-150.81042	58.27759	450.12967	28.38013	358.60580	440.85596	-174.75403	82.45208	66.68661	287.13440	340.90845	145.72058
642	5.342	82.21387	184.76968	1391.03027	-114.91101	57.43983	903.96619	-54.46643	368.64297	866.67767	102.01587	189.15112	856.82916	-153.73999	56.94215	450.14938	17.72522	359.50635	440.92267	-174.89905	82.50134	66.58405	280.89539	341.43384	149.97667
643	5.350	76.63184	182.57913	1391.63940	-120.92358	55.80875	904.73663	-60.25183	366.99445	867.31207	96.14111	187.42017	857.04498	-156.59351	55.62976	450.13712	6.83069	360.36243	440.94830	-175.03430	82.52156	66.47641	274.32800	341.79474	154.35338
644	5.358	71.10278	180.42548	1392.20422	-126.79810	54.20787	905.43372	-65.94360	365.40701	867.87634	90.39929	185.78305	857.18964	-159.38538	54.35175	450.10220	-4.28748	361.14682	440.94958	-175.16418	82.51378	66.36563	267.42688	341.96777	158.84532
645	5.367	65.62476	178.31192	1392.73499	-132.52869	52.63543	906.06354	-71.54639	363.87976	868.38324	84.78943	184.24380	857.27820	-162.12231	53.11956	450.05203	-15.60742	361.83563	440.94623	-175.29114	82.48221	66.25360	260.19324	341.93021	163.44019
646	5.375	60.19629	176.24240	1393.24194	-138.11169	51.08928	906.63159	-77.06531	362.41125	868.84882	79.30847	182.80302	857.32697	-164.80383	51.94395	449.99203	-27.10156	362.40958	440.96030	-175.41565	82.43332	66.14223	252.63367	341.65952	168.11578
647	5.383	54.81714	174.22147	1393.73560	-143.54480	49.56705	907.14240	-82.50708	360.99994	869.29138	73.95142	181.45921	857.35303	-167.42480	50.83438	449.92575	-38.73621	362.85452	441.01529	-175.53748	82.37470	66.03368	244.75647	341.13376	172.83658
648	5.392	49.48718	172.25404	1394.22559	-148.82629	48.06646	907.59949	-87.87927	359.64423	869.73041	68.71289	180.21016	857.37268	-169.97705	49.79823	449.85522	-50.47180	363.16174	441.13516	-175.65540	82.31387	65.93021	236.56873	340.33395	177.55161
649	5.400	44.20703	170.34520	1394.72046	-153.95532	46.58533	908.00586	-93.18994	358.34256	870.18506	63.58655	179.05424	857.40112	-172.45300	48.84025	449.78143	-62.26489	363.32770	441.34311	-175.76819	82.25725	65.83429	228.07080	339.24936	182.19337
650	5.408	38.97791	168.49974	1395.22766	-158.93066	45.12170	908.36395	-98.44836	357.09348	870.67303	58.56677	177.99130	857.45129	-174.84619	47.96212	449.70459	-74.06921	363.35327	441.66046	-175.87415	82.20952	65.74847	219.25330	337.88333	186.67770
651	5.417	33.80127	166.72194	1395.75281	-163.75134	43.67374	908.67584	-103.66345	355.89532	871.20990	53.64783	177.02309	857.53339	-177.15308	47.16222	449.62479	-85.83801	363.24289	442.10532	-175.97229	82.17329	65.67517	210.09497	336.25702	190.90559
652	5.425	28.67834	165.01520	1396.29944	-168.41614	42.23969	908.94373	-108.84436	354.74634	871.80792	48.82483	176.15317	857.65460	-179.37354	46.43578	449.54205	-97.52637	363.00311	442.69138	-176.06165	82.14930	65.61655	200.56482	334.41022	194.76816
653	5.433	23.61096	163.38181	1396.86938	-172.92444	40.81786	909.16962	-113.99927	353.64404	872.47522	44.09375	175.38629	857.81915	-181.51001	45.77536	449.45673	-109.09302	362.64148	443.42682	-176.14221	82.13682	65.57420	190.62634	332.39896	198.15372
654	5.442	18.60071	161.82278	1397.46277	-177.27600	39.40662	909.35583	-119.13464	352.58539	873.21576	39.45056	174.72751	858.02789	-183.56738	45.17168	449.36935	-120.50232	362.16553	444.31369	-176.21448	82.13426	65.54893	180.24524	330.28922	200.95657
655	5.450	13.64905	160.33801	1398.07751	-181.47168	38.00461	909.50488	-124.25562	351.56641	874.02881	34.89221	174.18095	858.27911	-185.55188	44.61453	449.28070	-131.72632	361.58212	445.34753	-176.27942	82.13976	65.54074	169.39758	328.14795	203.08653
656	5.458	8.75757	158.92624	1398.71008	-185.51404	36.61085	909.61920	-129.36450	350.58243	874.90948	30.41565	173.74889	858.56824	-187.46985	44.09382	449.19153	-142.74451	360.89697	446.51791	-176.33752	82.15159	65.54871	158.07385	326.03479	204.47588
657	5.467	3.92761	157.58554	1399.35559	-189.40710	35.22503	909.70142	-134.46130	349.62839	875.84912	26.01831	173.43079	858.88885	-189.32764	43.60037	449.10229	-153.54504	360.11487	447.80911	-176.39026	82.16846	65.57108	146.27576	323.99753	205.08113
658	5.475	-0.83984	156.31366	1400.00830	-193.15649	33.84768	909.75427	-139.54309	348.69919	876.83606	21.69788	173.22305	859.23260	-191.13086	43.12660	449.01312	-164.12366	359.23987	449.20157	-176.43860	82.18956	65.60541	134.01074	322.07034	204.88193
659	5.483	-5.54382	155.10828	1400.66162	-196.77051	32.48035	909.78033	-144.60486	347.79031	877.85657	17.45129	173.11896	859.59021	-192.88416	42.66682	448.92371	-174.48340	358.27594	450.67340	-176.48328	82.21452	65.64885	121.28674	320.27444	203.87984
660	5.492	-10.18384	153.96744	1401.30872	-200.25842	31.12573	909.78186	-149.64014	346.89816	878.89563	13.27600	173.10905	859.95172	-194.59180	42.21735	448.83322	-184.63208	357.22751	452.20203	-176.52478	82.24324	65.69820	108.11096	318.61911	202.09758
661	5.500	-14.75977	152.88962	1401.94275	-203.63208	29.78764	909.76111	-154.64099	346.02042	879.93787	9.16882	173.18182	860.30786	-196.25659	41.77639	448.74048	-194.58118	356.10013	453.76556	-176.56384	82.27577	65.75027	94.48975	317.10394	199.57761
662	5.508	-19.27234	151.87390	1402.55713	-206.90405	28.47098	909.71973	-159.59973	345.15634	880.96851	5.12646	173.32446	860.65021	-197.88135	41.34386	448.64404	-204.34412	354.90082	455.34433	-176.59998	82.31216	65.80212	80.42981	315.72147	196.37967
663	5.517	-23.72278	150.91983	1403.14587	-210.08850	27.18144	909.65906	-164.50891	344.30661	881.97382	1.14526	173.52368	860.97229	-199.46790	40.92112	448.54251	-213.93384	353.63837	456.92148	-176.63293	82.35231	65.85123	65.94165	314.46106	192.57813
664	5.525	-28.11316	150.02739	1403.70386	-213.20007	25.92529	909.58026	-169.36243	343.47311	882.94177	-2.77881	173.76643	861.26953	-201.01831	40.51069	448.43466	-223.36169	352.32312	458.48361	-176.66272	82.39610	65.89565	51.04041	313.31250	188.25914
665	5.533	-32.44617	149.19681	1404.22693	-216.25281	24.70888	909.48401	-174.15613	342.65863	883.86267	-6.64978	174.04054	861.53967	-202.53369	40.11584	448.31985	-232.63635	350.96677	460.02097	-176.68909	82.44333	65.93402	35.74829	312.26865	183.51761
666	5.542	-36.72534	148.42833	1404.71228	-219.26086	23.53824	909.37085	-178.88757	341.86624	884.72888	-10.47278	174.33528	861.78210	-204.01563	39.74023	448.19794	-241.76294	349.58157	461.52725	-176.71155	82.49391	65.96573	20.09326	311.32639	178.45338
667	5.550	-40.95459	147.72202	1405.15808	-222.23657	22.41861	909.24133	-183.55652	341.09912	885.53546	-14.25281	174.64183	861.99780	-205.46521	39.38742	448.06955	-250.74280	348.17963	462.99930	-176.73035	82.54793	65.99066	4.10999	310.48730	173.16698
668	5.558	-45.13831	147.07753	1405.56360	-225.19080	21.35398	909.09595	-188.16467	340.35989	886.27960	-17.99585	174.95355	862.18835	-206.88354	39.06043	447.93585	-259.57349	346.77203	464.43637	-176.74500	82.60570	66.00917	-12.16150	309.75842	167.75511
669	5.567	-49.28076	146.49385	1405.92908	-228.13245	20.34680	908.93530	-192.71545	339.65057	886.96069	-21.70789	175.26617	862.35577	-208.27148	38.76145	447.79852	-268.24963	345.36804	465.83939	-176.75598	82.66770	66.02203	-28.67725	309.15005	162.30611
670	5.575	-53.38623	145.96918	1406.25537	-231.06714	19.39777	908.76013	-197.21387	338.97226	887.58020	-25.39539	175.57773	862.50177	-209.63074	38.49160	447.65930	-276.76343	343.97461	467.20993	-176.76331	82.73450	66.03029	-45.39453	308.67175	156.89708
671	5.583	-57.45825	145.50096	1406.54395	-233.99902	18.50569	908.57166	-201.66602	338.32489	888.14099	-29.06482	175.88831	862.62762	-210.96399	38.25095	447.51993	-285.10645	342.59598	468.54932	-176.76819	82.80651	66.03537	-62.27234	308.32822	151.59291
672	5.592	-61.50049	145.08594	1406.79626	-236.92908	17.66764	908.37140	-206.07922	337.70740	888.64703	-32.72229	176.19966	862.73401	-212.27441	38.03852	447.38184	-293.26990	341.23386	469.85788	-176.77039	82.88385	66.03899	-79.27405	308.11554	146.44585
673	5.600	-65.51563	144.72037	1407.01453	-239.85681	16.87908	908.16132	-210.46179	337.11740	889.10291	-36.37390	176.51471	862.82123	-213.56677	37.85242	447.24603	-301.24683	339.88785	471.13437	-176.77014	82.96613	66.04314	-96.36841	308.02026	141.49438
674	5.608	-69.50623	144.40033	1407.20093	-242.77979	16.13424	907.94366	-214.82227	336.55151	889.51318	-40.02441	176.83690	862.88922	-214.84644	37.69003	447.11307	-309.03235	338.55621	472.37582	-176.76770	83.05239	66.04987	-113.52942	308.02194	136.76401
675	5.617	-73.47473	144.12204	1407.35754	-245.69519	15.42656	907.72095	-219.17053	336.00543	889.88214	-43.67834	177.16978	862.93805	-216.11951	37.54821	446.98303	-316.62415	337.23672	473.57751	-176.76233	83.14110	66.06110	-130.73560	308.09869	132.27075
676	5.625	-77.42297	143.88202	1407.48669	-248.59949	14.74917	907.49548	-223.51599	335.47418	890.21338	-47.33899	177.51653	862.96783	-217.39233	37.42350	446.85565	-324.02271	335.92734	474.73352	-176.75354	83.23009	66.07837	-147.96948	308.23181	128.02490
677	5.633	-81.35278	143.67735	1407.59045	-251.48950	14.09539	907.26953	-227.86755	334.95273	890.50958	-51.00903	177.87959	862.97894	-218.67053	37.31235	446.73035	-331.23022	334.62695	475.83713	-176.73987	83.31672	66.10280	-165.21887	308.40826	124.03262
678	5.642	-85.26611	143.50565	1407.67053	-254.36279	13.45920	907.04449	-232.23438	334.43625	890.77271	-54.69031	178.26074	862.97205	-219.95959	37.21142	446.60648	-338.25085	333.33572	476.88162	-176.72034	83.39796	66.13503	-182.47620	308.62088	120.29611
679	5.650	-89.16431	143.36519	1407.72852	-257.21777	12.83553	906.82141	-236.62366	333.92072	891.00397	-58.38440	178.66095	862.94812	-221.26416	37.11784	446.48337	-345.08887	332.05508	477.86078	-176.69299	83.47075	66.17529	-199.73511	308.86618	116.81345
680	5.658	-93.04883	143.25485	1407.76538	-260.05408	12.22054	906.60034	-241.04211	333.40314	891.20392	-62.09277	179.08069	862.90833	-222.58789	37.02944	446.36069	-351.74915	330.78766	478.76944	-176.65710	83.53235	66.22363	-216.98840	309.14246	113.58011
681	5.667	-96.92114	143.17421	1407.78174	-262.87244	11.61179	906.38086	-245.49438	332.88184	891.37250	-65.81592	179.52008	862.85382	-223.93457	36.94493	446.23834	-358.23596	329.53683	479.60391	-176.61145	83.58092	66.27995	-234.22693	309.45142	110.59258
682	5.675	-100.78210	143.12344	1407.77820	-265.67444	11.00824	906.16187	-249.98376	332.35626	891.50934	-69.55505	179.97913	862.78619	-225.30713	36.86406	446.11646	-364.55359	328.30649	480.36203	-176.55603	83.61592	66.34396	-251.43970	309.79877	107.85138
683	5.683	-104.63306	143.10333	1407.75439	-268.46313	10.41025	905.94208	-254.51233	331.82709	891.61371	-73.31091	180.45776	862.70679	-226.70825	36.78756	445.99518	-370.70618	327.10028	481.04343	-176.49158	83.63846	66.41534	-268.61267	310.19250	105.36266
684	5.692	-108.47485	143.11526	1407.71008	-271.24182	9.81946	905.71991	-259.08032	331.29593	891.68439	-77.08459	180.95599	862.61725	-228.14063	36.71709	445.87457	-376.69836	325.92145	481.64932	-176.42004	83.65145	66.49356	-285.72754	310.64044	103.13826
685	5.700	-112.30872	143.16101	1407.64453	-274.01514	9.23866	905.49384	-263.68726	330.76511	891.72015	-80.87683	181.47379	862.51898	-229.60706	36.65502	445.75427	-382.53552	324.77255	482.18243	-176.34485	83.65938	66.57785	-302.76196	311.14709	101.19343
686	5.708	-116.13574	143.24280	1407.55664	-276.78821	8.67149	905.26239	-268.33167	330.23752	891.71936	-84.68933	182.01102	862.41351	-231.11060	36.60409	445.63348	-388.22412	323.65527	482.64685	-176.27087	83.66792	66.66722	-319.69189	311.71179	99.54340
687	5.717	-119.95752	143.36293	1407.44507	-279.56653	8.12216	905.02454	-273.01147	329.71646	891.68060	-88.52380	182.56750	862.30194	-232.65479	36.56713	445.51102	-393.77222	322.57074	483.04764	-176.20349	83.68327	66.76044	-336.49207	312.32825	98.20051
688	5.725	-123.77588	143.52380	1407.30823	-282.35645	7.59516	904.77917	-277.72473	329.20554	891.60242	-92.38196	183.14305	862.18518	-234.24414	36.54676	445.38525	-399.18872	321.51962	483.39081	-176.14856	83.71143	66.85609	-353.13721	312.98547	97.17207
689	5.733	-127.59314	143.72763	1407.14465	-285.16345	7.09494	904.52545	-282.46875	328.70837	891.48370	-96.26611	183.73746	862.06390	-235.88330	36.54524	445.25443	-404.48450	320.50256	483.68280	-176.11096	83.75752	66.95282	-369.60095	313.66968	96.45969
690	5.742	-131.41174	143.97638	1406.95288	-287.99329	6.62566	904.26270	-287.24158	328.22842	891.32361	-100.17737	184.35056	861.93817	-237.57776	36.56444	445.11655	-409.67139	319.52045	483.93054	-176.09509	83.82526	67.04930	-385.85669	314.36609	96.06013
691	5.750	-135.23474	144.27155	1406.73169	-290.85071	6.19103	903.98993	-292.04089	327.76862	891.12177	-104.11743	184.98239	861.80786	-239.33301	36.60591	444.96967	-414.76184	318.57455	484.14081	-176.10437	83.91659	67.14452	-401.87598	315.05972	95.96569
692	5.758	-139.06506	144.61418	1406.48010	-293.74036	5.79414	903.70642	-296.86414	327.33112	890.87793	-108.08679	185.63298	861.67206	-241.15454	36.67096	444.81198	-419.76929	317.66681	484.31998	-176.14026	84.03165	67.23776	-417.62842	315.73566	96.16408
693	5.767	-142.90613	145.00478	1406.19775	-296.66577	5.43731	903.41101	-301.70923	326.91724	890.59247	-112.08533	186.30240	861.52954	-243.04749	36.76076	444.64191	-424.70764	316.79962	484.47366	-176.20349	84.16901	67.32878	-433.08154	316.37958	96.63853
694	5.775	-146.76099	145.44321	1405.88477	-299.63000	5.12206	903.10260	-306.57361	326.52740	890.26605	-116.11328	186.99049	861.37854	-245.01575	36.87637	444.45819	-429.59045	315.97580	484.60638	-176.29358	84.32590	67.41776	-448.20227	316.97864	97.36694
695	5.783	-150.63318	145.92885	1405.54163	-302.63562	4.84904	902.77966	-311.45496	326.16132	889.89990	-120.16980	187.69687	861.21667	-247.06213	37.01888	444.25980	-434.43127	315.19873	484.72116	-176.40955	84.49892	67.50531	-462.95752	317.52197	98.32112
696	5.792	-154.52588	146.46063	1405.16943	-305.68457	4.61806	902.44073	-316.35034	325.81836	889.49573	-124.25452	188.42062	861.04120	-249.18823	37.18946	444.04584	-439.24316	314.47205	484.81946	-176.55017	84.68450	67.59233	-477.31482	318.00067	99.46797
697	5.800	-158.44214	147.03716	1404.76953	-308.77869	4.42813	902.08429	-321.25696	325.49765	889.05579	-128.36670	189.16034	860.84894	-251.39417	37.38942	443.81543	-444.03833	313.79956	484.90112	-176.71399	84.87954	67.67987	-491.24231	318.40738	100.77084
698	5.808	-162.38525	147.65674	1404.34387	-311.91931	4.27768	901.70886	-326.17236	325.19855	888.58313	-132.50586	189.91409	860.63660	-253.67944	37.62019	443.56754	-448.82813	313.18500	484.96436	-176.90002	85.08174	67.76889	-504.70911	318.73557	102.18993
699	5.817	-166.35840	148.31750	1403.89441	-315.10791	4.16464	901.31317	-331.09363	324.92065	888.08124	-136.67188	190.67944	860.40070	-256.04248	37.88321	443.30103	-453.62231	312.63165	485.00592	-177.10657	85.28978	67.86014	-517.68445	318.98007	103.68341
700	5.825	-170.36475	149.01733	1403.42346	-318.34619	4.08679	900.89612	-336.01855	324.66412	887.55402	-140.86487	191.45384	860.13806	-258.48132	38.17971	443.01453	-458.42920	312.14203	485.02136	-177.33240	85.50325	67.95425	-530.13879	319.13757	105.20889
701	5.833	-174.40759	149.75391	1402.93311	-321.63501	4.04195	900.45709	-340.94543	324.42969	887.00580	-145.08545	192.23482	859.84619	-260.99402	38.51039	442.70660	-463.25525	311.71735	485.00513	-177.57629	85.72228	68.05182	-542.04578	319.20624	106.72473
702	5.842	-178.48999	150.52486	1402.42542	-324.97620	4.02823	899.99579	-345.87329	324.21869	886.44086	-149.33472	193.02034	859.52301	-263.57861	38.87510	442.37592	-468.10449	311.35733	484.95111	-177.83630	85.94721	68.15352	-553.38269	319.18509	108.19051
703	5.850	-182.61499	151.32782	1401.90198	-328.37073	4.04428	899.51233	-350.80237	324.03305	885.86316	-153.61462	193.80911	859.16748	-266.23340	39.27258	442.02136	-472.97888	311.06009	484.85291	-178.11121	86.17809	68.26036	-564.13367	319.07458	109.56691
704	5.858	-186.78491	152.16064	1401.36438	-331.81995	4.08942	899.00739	-355.73413	323.87524	885.27618	-157.92725	194.60077	858.77942	-268.95667	39.70021	441.64233	-477.87805	310.82202	484.70407	-178.39929	86.41436	68.37378	-574.28992	318.87769	110.81636
705	5.867	-191.00195	153.02130	1400.81348	-335.32495	4.16384	898.48206	-360.67200	323.74805	884.68256	-162.27588	195.39598	858.35968	-271.74658	40.15403	441.23895	-482.79907	310.63821	484.49857	-178.69885	86.65469	68.49576	-583.85120	318.60034	111.90614
706	5.875	-195.26685	153.90802	1400.24963	-338.88672	4.26854	897.93781	-365.62012	323.65445	884.08374	-166.66370	196.19650	857.90997	-274.60083	40.62881	440.81207	-487.73657	310.50266	484.23096	-179.00867	86.89705	68.62877	-592.82288	318.25162	112.81212
707	5.883	-199.57996	154.81921	1399.67297	-342.50635	4.40533	897.37640	-370.58423	323.59732	883.48010	-171.09460	197.00516	857.43280	-277.51611	41.11832	440.36353	-492.68359	310.40872	483.89645	-179.32776	87.13898	68.77557	-601.21692	317.84256	113.51877
708	5.892	-203.94055	155.75339	1399.08325	-346.18445	4.57671	896.80005	-375.57080	323.57925	882.87085	-175.57239	197.82562	856.93134	-280.48877	41.61577	439.89594	-497.63110	310.34967	483.49109	-179.65515	87.37782	68.93907	-609.04700	317.38461	114.01566
709	5.900	-208.34778	156.70927	1398.47986	-349.92236	4.78559	896.21130	-380.58655	323.60242	882.25403	-180.10083	198.66225	856.40942	-283.51404	42.11415	439.41284	-502.56860	310.31897	483.01160	-179.99084	87.61105	69.12210	-616.32947	316.88846	114.29572
710	5.908	-212.80005	157.68584	1397.86243	-353.72156	5.03504	895.61279	-385.63782	323.66843	881.62677	-184.68372	199.51981	855.87134	-286.58606	42.60659	438.91852	-507.48511	310.31073	482.45514	-180.33459	87.83645	69.32729	-623.08508	316.36288	114.35539
711	5.917	-217.29602	158.68240	1397.23022	-357.58386	5.32794	895.00769	-390.73083	323.77847	880.98572	-189.32410	200.40311	855.32159	-289.69849	43.08662	438.41782	-512.36865	310.31976	481.81924	-180.68591	88.05222	69.55701	-629.33826	315.81451	114.19464
712	5.925	-221.83447	159.69885	1396.58264	-361.51208	5.66662	894.39923	-395.87061	323.93329	880.32715	-194.02466	201.31668	854.76508	-292.84448	43.54832	437.91605	-517.20752	310.34192	481.10141	-181.04480	88.25700	69.81346	-635.11560	315.24954	113.81703
713	5.933	-226.41455	160.73581	1395.91956	-365.50928	6.05253	893.79108	-401.06189	324.13354	879.64722	-198.78796	202.26447	854.20654	-296.01709	43.98647	437.41876	-521.98999	310.37402	480.29889	-181.41003	88.44981	70.09869	-640.44250	314.67438	113.22923
714	5.942	-231.03577	161.79468	1395.24072	-369.57898	6.48597	893.18677	-406.30786	324.37973	878.94263	-203.61584	203.24960	853.65070	-299.20996	44.39671	436.93155	-526.70386	310.41379	479.40857	-181.78088	88.62998	70.41473	-645.34143	314.09439	112.43889
715	5.950	-235.69812	162.87778	1394.54626	-373.72510	6.96600	892.59003	-411.61145	324.67249	878.21033	-208.51050	204.27432	853.10187	-302.41699	44.77573	436.45987	-531.33789	310.45953	478.42657	-182.15686	88.79698	70.76364	-649.83264	313.51202	111.45303
716	5.958	-240.40186	163.98819	1393.83643	-377.95203	7.49054	892.00446	-416.97522	325.01251	877.44800	-213.47375	205.33990	852.56390	-305.63367	45.12140	436.00876	-535.88062	310.51019	477.34851	-182.53699	88.95033	71.14749	-653.93396	312.92679	110.27847
717	5.967	-245.14783	165.12984	1393.11157	-382.26392	8.05664	891.43353	-422.40088	325.40060	876.65381	-218.50793	206.44681	852.03992	-308.85669	45.43296	435.58264	-540.32080	310.56470	476.16971	-182.92126	89.08941	71.56853	-657.66125	312.33585	108.92207
718	5.975	-249.93652	166.30722	1392.37231	-386.66504	8.66113	890.88043	-427.89099	325.83752	875.82672	-223.61548	207.59471	851.53229	-312.08459	45.71093	435.18527	-544.64819	310.62201	474.88556	-183.30994	89.21344	72.02904	-661.02527	311.73364	107.38989
719	5.983	-254.76880	167.52539	1391.61926	-391.15955	9.30123	890.34808	-433.44788	326.32413	874.96643	-228.79895	208.78261	851.04242	-315.31873	45.95701	434.81964	-548.85327	310.68106	473.49252	-183.70349	89.32137	72.53164	-664.03357	311.11142	105.68637
720	5.992	-259.64563	168.78961	1390.85376	-395.75012	9.97524	889.83887	-439.07422	326.86115	874.07361	-234.06128	210.00900	850.57104	-318.56201	46.17402	434.48785	-552.92749	310.74088	471.98926	-184.10242	89.41177	73.07942	-666.69275	310.45847	103.81461
721	6.000	-264.56787	170.10521	1390.07739	-400.43933	10.68300	889.35443	-444.77344	327.44958	873.15063	-239.40491	211.27197	850.11823	-321.82031	46.36565	434.19125	-556.86499	310.80103	470.37784	-184.50793	89.48291	73.67613	-669.01160	309.76617	101.77901
722	6.008	-269.53662	171.47714	1389.29297	-405.22791	11.42614	888.89557	-450.54919	328.09039	872.20154	-244.83203	212.56931	849.68390	-325.10205	46.53633	433.93054	-560.66260	310.86227	468.66510	-184.92053	89.53256	74.32642	-671.00256	309.03195	99.59048
723	6.017	-274.55273	172.90985	1388.50513	-410.11572	12.20808	888.46204	-456.40503	328.78479	871.23315	-250.34351	213.89856	849.26801	-328.41833	46.69102	433.70587	-564.32080	310.92731	466.86386	-185.34216	89.55814	75.03593	-672.68591	308.26004	97.27147
724	6.025	-279.61755	174.40691	1387.72046	-415.10144	13.03378	888.05249	-462.34412	329.53406	870.25531	-255.93933	215.25706	848.87122	-331.78333	46.83495	433.51715	-567.84546	311.00110	464.99371	-185.77600	89.55668	75.81130	-674.09241	307.45990	94.85712
725	6.033	-284.73230	175.97086	1386.94824	-420.18188	13.90912	887.66504	-468.36768	330.33957	869.28125	-261.61707	216.64175	848.49536	-335.21301	46.97345	433.36404	-571.24707	311.09167	463.08154	-186.22571	89.52502	76.66023	-675.26868	306.64365	92.39396
726	6.042	-289.89856	177.60307	1386.20056	-425.35400	14.83999	887.29755	-474.47522	331.20258	868.32819	-267.37195	218.04904	848.14404	-338.72620	47.11166	433.24643	-574.54443	311.21008	461.16138	-186.69739	89.45995	77.59131	-676.27722	305.82626	89.94003
727	6.050	-295.11792	179.30368	1385.49207	-430.61365	15.83107	886.94885	-480.66272	332.12411	867.41730	-273.19775	219.47459	847.82294	-342.34338	47.25429	433.16440	-577.76294	311.37042	459.27362	-187.19836	89.35843	78.61392	-677.19885	305.02802	87.56470
728	6.058	-300.39209	181.07152	1384.83948	-435.95752	16.88461	886.61932	-486.92175	333.10501	866.57318	-279.08508	220.91304	847.54004	-346.08643	47.40533	433.11856	-580.93677	311.58920	457.46317	-187.73816	89.21788	79.73804	-678.12781	304.27557	85.34441
729	6.067	-305.72253	182.90410	1384.26123	-441.38293	17.99969	886.31201	-493.23962	334.14566	865.82336	-285.02356	222.35797	847.30542	-349.97766	47.56767	433.11008	-584.10864	311.88452	455.77673	-188.32776	89.03620	80.97390	-679.16589	303.60016	83.35345
730	6.075	-311.11023	184.79773	1383.77539	-446.88855	19.17195	886.03278	-499.59875	335.24619	865.19666	-291.00110	223.80211	847.13062	-354.03943	47.74269	433.14078	-587.32690	312.27484	454.25949	-188.97961	88.81182	82.33171	-680.40417	303.03363	81.64930
731	6.083	-316.55518	186.74748	1383.39893	-452.47424	20.39413	885.79053	-505.97742	336.40625	864.72150	-297.00671	225.23764	847.02808	-358.29260	47.92982	433.21286	-590.64502	312.77722	452.95087	-189.70740	88.54362	83.82117	-681.90076	302.60605	80.25661
732	6.092	-322.05615	188.74750	1383.14587	-458.14001	21.65732	885.59631	-512.35095	337.62543	864.42328	-303.02942	226.65706	847.00928	-362.75549	48.12603	433.32858	-594.11646	313.40601	451.88095	-190.52454	88.23073	85.45094	-683.65955	302.34497	79.15829
733	6.100	-327.60986	190.79112	1383.02600	-463.88635	22.95261	885.46222	-518.69421	338.90320	864.32227	-309.06042	228.05408	847.08380	-367.44324	48.32549	433.48984	-597.78955	314.17099	451.06738	-191.44348	87.87231	87.22821	-685.62659	302.27249	78.30186
734	6.108	-333.21069	192.87117	1383.04419	-469.71179	24.27282	885.40015	-524.98401	340.23917	864.43079	-315.09436	229.42467	847.25757	-372.36670	48.51933	433.69781	-601.70239	315.07629	450.51358	-192.47668	87.46729	89.15806	-687.71667	302.39990	77.61860
735	6.117	-338.85059	194.98026	1383.19910	-475.61462	25.61385	885.42023	-531.20178	341.63309	864.75220	-321.12805	230.76811	847.53192	-377.53210	48.69576	433.95261	-605.87646	316.11960	450.20880	-193.63416	87.01421	91.24305	-689.84753	302.72400	77.04376
736	6.125	-344.51978	197.11099	1383.48389	-481.58972	26.97529	885.52948	-537.33728	343.08453	865.27924	-327.16223	232.08759	847.90283	-382.94092	48.84038	434.25336	-610.31372	317.29196	450.12970	-194.92493	86.51131	93.48293	-691.96082	303.22751	76.52864
737	6.133	-350.20703	199.25616	1383.88672	-487.62927	28.36050	885.73114	-543.38879	344.59262	865.99469	-333.19934	233.39047	848.36108	-388.58984	48.93684	434.59802	-614.99292	318.57794	450.24341	-196.35657	85.95671	95.87447	-694.01965	303.88104	76.04333
738	6.142	-355.89941	201.40881	1384.39148	-493.72302	29.77589	886.02411	-549.36609	346.15533	866.87231	-339.24402	234.68805	848.89307	-394.47192	48.96773	434.98376	-619.87231	319.95660	450.51080	-197.93616	85.34894	98.41186	-695.99792	304.64478	75.57288
739	6.150	-361.58521	203.56244	1384.97913	-499.85803	31.22982	886.40320	-555.28674	347.76886	867.87897	-345.30139	235.99457	849.48193	-400.57678	48.91556	435.40689	-624.89209	321.40253	450.89011	-199.67004	84.68748	101.08713	-697.86926	305.47067	75.11173
740	6.158	-367.25220	205.71094	1385.62939	-506.01892	32.73110	886.85944	-561.17688	349.42728	868.97711	-351.37561	237.32597	850.10962	-406.89282	48.76391	435.86292	-629.97998	322.88736	451.33978	-201.56506	83.97342	103.89107	-699.60608	306.30545	74.66129
741	6.167	-372.89087	207.84888	1386.32153	-512.18933	34.28734	887.38123	-567.06555	351.12244	870.12775	-357.46863	238.69817	850.75830	-413.40759	48.49848	436.34671	-635.05737	324.38187	451.82083	-203.62878	83.21001	106.81423	-701.18567	307.09372	74.22883
742	6.175	-378.49243	209.97153	1387.03564	-518.35242	35.90319	887.95514	-572.98157	352.84399	871.29309	-363.57971	240.12515	851.41205	-420.10986	48.10802	436.85239	-640.04663	325.85834	452.29883	-205.86951	82.40314	109.84787	-702.59387	307.78293	73.82478
743	6.183	-384.05103	212.07501	1387.75391	-524.49207	37.57894	888.56744	-578.94861	354.57996	872.43890	-369.70325	241.61725	852.05804	-426.99121	47.58514	437.37341	-644.87598	327.29303	452.74512	-208.29749	81.56158	112.98473	-703.82629	308.33078	73.45910
744	6.192	-389.56226	214.15640	1388.46021	-530.59314	39.30943	889.20483	-584.98303	356.31750	873.53650	-375.82947	243.17958	852.68677	-434.04639	46.92688	437.90274	-649.48584	328.66837	453.13763	-210.92297	80.69711	116.21970	-704.88660	308.71222	73.13940
745	6.200	-395.02490	216.21379	1389.14172	-536.64270	41.08379	889.85529	-591.08899	358.04352	874.56372	-381.94519	244.81100	853.29211	-441.27502	46.13502	438.43274	-653.83081	329.97464	453.46124	-213.75720	79.82416	119.55001	-705.78308	308.92062	72.87012
746	6.208	-400.43823	218.24631	1389.78857	-542.62927	42.88585	890.50842	-597.25940	359.74573	875.50580	-388.03210	246.50362	853.87018	-448.68018	45.21611	438.95557	-657.88232	331.21030	453.70761	-216.81238	78.95934	122.97538	-706.52771	308.96518	72.65081
747	6.217	-405.80347	220.25400	1390.39404	-548.54407	44.69554	891.15576	-603.47327	361.41345	876.35486	-394.07043	248.24301	854.41876	-456.26904	44.18123	439.46323	-661.63110	332.38126	453.87503	-220.09949	78.12089	126.49786	-707.13513	308.86755	72.47475
748	6.225	-411.12305	222.23770	1390.95459	-554.37976	46.49091	891.79028	-609.69983	363.03839	877.10944	-400.03918	250.00903	854.93610	-464.05078	43.04549	439.94797	-665.08398	333.49899	453.96732	-223.62854	77.32781	130.12160	-707.62219	308.65979	72.33044
749	6.233	-416.39917	224.19873	1391.47021	-560.13000	48.25048	892.40637	-615.89978	364.61514	877.77319	-405.91638	251.77725	855.42004	-472.03589	41.82726	440.40295	-668.26343	334.57794	453.99313	-227.40833	76.59931	133.85225	-708.00745	308.38028	72.20472
750	6.242	-421.63477	226.13855	1391.94385	-565.78870	49.95528	892.99945	-622.02893	366.14145	878.35376	-411.68201	253.52063	855.86792	-480.23364	40.54731	440.82285	-671.20410	335.63254	453.96436	-231.44495	75.95413	137.69638	-708.31091	308.06763	72.08517
751	6.250	-426.83228	228.05850	1392.38110	-571.35095	51.59044	893.56598	-628.04285	367.61816	878.86090	-417.31921	255.21164	856.27643	-488.65210	39.22780	441.20432	-673.94702	336.67462	453.89468	-235.74329	75.41016	141.66039	-708.55334	307.75739	71.96263
752	6.258	-431.99390	229.95935	1392.78943	-576.81238	53.14604	894.10382	-633.89978	369.04840	879.30511	-422.81360	256.82443	856.64240	-497.29468	37.89127	441.54691	-676.53687	337.71130	453.79797	-240.30579	74.98411	145.74916	-708.75378	307.48181	71.83347
753	6.267	-437.12061	231.84103	1393.17798	-582.16858	54.61729	894.61200	-639.56531	370.43695	879.69666	-428.15613	258.33676	856.96313	-506.16089	36.55972	441.85312	-679.01538	338.74399	453.68689	-245.13367	74.69118	149.96454	-708.92859	307.26733	71.69918
754	6.275	-442.21265	233.70248	1393.55579	-587.41736	56.00403	895.09149	-645.01477	371.78885	880.04425	-433.34094	259.73166	857.23773	-515.24463	35.25385	442.12891	-681.41821	339.76828	453.57181	-250.22791	74.54480	154.30350	-709.09143	307.12985	71.56328
755	6.283	-447.26953	235.54132	1393.93201	-592.55823	57.30996	895.54523	-650.23328	373.10870	880.35461	-438.36804	260.99872	857.46741	-524.53442	33.99261	442.38342	-683.77197	340.77484	453.46045	-255.58948	74.55619	158.75659	-709.25208	307.07260	71.42886
756	6.292	-452.28931	237.35403	1394.31396	-597.59167	58.54152	895.97827	-655.21838	374.39960	880.63190	-443.23987	262.13437	857.65607	-534.01318	32.79285	442.62863	-686.09302	341.75098	453.35748	-261.21985	74.73390	163.30643	-709.41443	307.08746	71.29881
757	6.300	-457.26855	239.13605	1394.70776	-602.52014	59.70686	896.39777	-659.97717	375.66278	880.87787	-447.96277	263.14154	857.81006	-543.65845	31.66934	442.87860	-688.38696	342.68250	453.26517	-267.12195	75.08324	167.92642	-709.57825	307.15723	71.17673
758	6.308	-462.20337	240.88206	1395.11768	-607.34778	60.81498	896.81268	-664.52502	376.89764	881.09192	-452.54480	264.02875	857.93817	-553.44312	30.63481	443.14841	-690.64990	343.55573	453.18350	-273.29871	75.60574	172.58034	-709.73938	307.25940	71.06648
759	6.317	-467.08936	242.58627	1395.54602	-612.07947	61.87496	897.23328	-668.88342	378.10184	881.27179	-456.99500	264.80817	858.05060	-563.33618	29.70000	443.45343	-692.87231	344.35916	453.11124	-279.75549	76.29863	177.22209	-709.89441	307.37054	70.97083
760	6.325	-471.92114	244.24280	1395.99390	-616.72107	62.89526	897.67023	-673.07581	379.27191	881.41394	-461.32263	265.49384	858.15833	-573.30469	28.87373	443.80820	-695.04102	345.08466	453.04633	-286.49768	77.15446	181.79623	-710.03918	307.46970	70.89139
761	6.333	-476.69409	245.84605	1396.46106	-621.27917	63.88311	898.13416	-677.12585	380.40414	881.51483	-465.53577	266.09958	858.27191	-583.31348	28.16275	444.22565	-697.14355	345.72809	452.98663	-293.53235	78.16078	186.23915	-710.17151	307.54068	70.82973
762	6.342	-481.40308	247.39105	1396.94641	-625.76013	64.84399	898.63440	-681.05432	381.49548	881.57147	-469.64246	266.63702	858.40070	-593.32837	27.57167	444.71667	-699.16968	346.28946	452.93024	-300.86682	79.30003	190.48059	-710.29016	307.57318	70.78774
763	6.350	-486.04419	248.87375	1397.44836	-630.17102	65.78145	899.17847	-684.87708	382.54425	881.58264	-473.64807	267.11453	858.55206	-603.31543	27.10290	445.28928	-701.11475	346.77237	452.87558	-308.50940	80.54984	194.44580	-710.39636	307.56277	70.76692
764	6.358	-490.61377	250.29118	1397.96472	-634.51892	66.69713	899.77112	-688.60437	383.55106	881.54919	-477.55774	267.53632	858.73090	-613.24365	26.75677	445.94818	-702.97852	347.18338	452.82153	-316.46936	81.88350	198.05806	-710.49304	307.50967	70.76682
765	6.367	-495.10913	251.64165	1398.49304	-638.80994	67.59131	900.41418	-692.24011	384.51883	881.47467	-481.37488	267.90265	858.93945	-623.08472	26.53188	446.69449	-704.76709	347.53107	452.76736	-324.75623	83.27106	201.24147	-710.58508	307.41812	70.78406
766	6.375	-499.52832	252.92462	1399.03015	-643.05042	68.46332	901.10596	-695.78333	385.45285	881.36481	-485.10217	268.21045	859.17719	-632.81445	26.42561	447.52545	-706.48926	347.82513	452.71252	-333.37976	84.68054	203.92401	-710.67786	307.29636	70.81324
767	6.383	-503.86987	254.14072	1399.57239	-647.24573	69.31201	901.84192	-699.22791	386.36014	881.22736	-488.74207	268.45450	859.44098	-642.41333	26.43467	448.43451	-708.15723	348.07544	452.65671	-342.34924	86.07948	206.04047	-710.77747	307.15506	70.84860
768	6.392	-508.13330	255.29138	1400.11584	-651.40051	70.13614	902.61444	-702.56555	387.24860	881.07086	-492.29700	268.62878	859.72522	-651.86548	26.55553	449.41183	-709.78296	348.29144	452.59955	-351.67297	87.43639	207.53516	-710.88660	307.00470	70.88559
769	6.400	-512.31836	256.37872	1400.65588	-655.51746	70.93447	903.41400	-705.78723	388.12592	880.90387	-495.76868	268.72809	860.02258	-661.15918	26.78473	450.44504	-711.37793	348.48172	452.54086	-361.35925	88.72215	208.36430	-711.00745	306.85397	70.92145
770	6.408	-516.42529	257.40521	1401.18787	-659.59778	71.70592	904.22968	-708.88513	388.99860	880.73401	-499.16052	268.74921	860.32452	-670.28735	27.11886	451.52017	-712.95117	348.65350	452.48035	-371.41418	89.91103	208.49782	-711.13855	306.70978	70.95447
771	6.417	-520.45483	258.37317	1401.70715	-663.64197	72.44951	905.04993	-711.85339	389.87097	880.56708	-502.47571	268.69171	860.62183	-679.24536	27.55452	452.62292	-714.50928	348.81262	452.41785	-381.84314	90.98138	207.92020	-711.27600	306.57745	70.98362
772	6.425	-524.40869	259.28473	1402.20947	-667.64758	73.16427	905.86365	-714.69055	390.74472	880.40698	-505.71863	268.55862	860.90582	-688.03125	28.08795	453.73987	-716.05542	348.96338	452.35321	-392.64954	91.91595	206.63094	-711.41467	306.46066	71.00883
773	6.433	-528.28857	260.14133	1402.69104	-671.61243	73.84924	906.66071	-717.39905	391.61862	880.25574	-508.89465	268.35611	861.16901	-696.64551	28.71470	454.85922	-717.59155	349.10849	452.28635	-403.83655	92.70164	204.64423	-711.54797	306.36105	71.03089
774	6.442	-532.09741	260.94382	1403.14880	-675.53162	74.50343	907.43250	-719.98669	392.48859	880.11383	-512.00916	268.09314	861.40588	-705.08838	29.42921	455.97153	-719.11670	349.24921	452.21725	-415.40515	93.32895	201.98819	-711.67200	306.27820	71.05087
775	6.450	-535.83813	261.69244	1403.58044	-679.40125	75.12595	908.17249	-722.46594	393.34802	879.98047	-515.06921	267.78076	861.61353	-713.36157	30.22457	457.06992	-720.62915	349.38544	452.14600	-427.35461	93.79111	198.70374	-711.78381	306.21002	71.07020
776	6.458	-539.51465	262.38705	1403.98413	-683.21692	75.71604	908.87604	-724.85315	394.18842	879.85425	-518.08142	267.43121	861.79187	-721.46606	31.09238	458.14984	-722.12622	349.51593	452.07260	-439.68372	94.08308	194.84305	-711.88220	306.15363	71.09064
777	6.467	-543.13086	263.02728	1404.35925	-686.97498	76.27325	909.54059	-727.16833	394.99997	879.73340	-521.05212	267.05695	861.94373	-729.40234	32.02293	459.20859	-723.60645	349.63834	451.99716	-452.38757	94.20082	190.46786	-711.96765	306.10553	71.11341
778	6.475	-546.69165	263.61279	1404.70532	-690.67224	76.79744	910.16528	-729.43396	395.77231	879.61597	-523.98669	266.66986	862.07416	-737.16992	33.00557	460.24487	-725.06714	349.74951	451.91983	-465.46130	94.14086	185.64740	-712.04163	306.06238	71.13906
779	6.483	-550.20068	264.14352	1405.02295	-694.30774	77.28885	910.75061	-731.67249	396.49554	879.50012	-526.89099	266.28040	862.19012	-744.76782	34.02932	461.25806	-726.50806	349.84589	451.84076	-478.89636	93.90054	180.45596	-712.10608	306.02167	71.16769
780	6.492	-553.66260	264.61987	1405.31335	-697.88171	77.74788	911.29791	-733.90735	397.16098	879.38428	-529.76843	265.89688	862.29950	-752.19482	35.08361	462.24780	-727.92847	349.92380	451.76022	-492.68250	93.47856	174.97076	-712.16345	305.98129	71.19818
781	6.500	-557.08154	265.04257	1405.57825	-701.39661	78.17518	911.80914	-736.15881	397.76178	879.26727	-532.62170	265.52521	862.40979	-759.44897	36.15907	463.21368	-729.32935	349.98019	451.67838	-506.80774	92.87589	169.26947	-712.21594	305.93936	71.22835
782	6.508	-560.46118	265.41278	1405.81970	-704.85608	78.57146	912.28656	-738.44348	398.29373	879.14832	-535.45276	265.16843	862.52783	-766.52905	37.24806	464.15500	-730.71240	350.01300	451.59555	-521.25671	92.09660	163.42838	-712.26575	305.89499	71.25671
783	6.517	-563.80591	265.73181	1406.04028	-708.26453	78.93758	912.73224	-740.77429	398.75549	879.02692	-538.26233	264.82700	862.65839	-773.43481	38.34510	465.07080	-732.07910	350.02151	451.51187	-536.01355	91.14850	157.52069	-712.31384	305.84799	71.28259
784	6.525	-567.11890	266.00113	1406.24280	-711.62830	79.27464	913.14813	-743.15784	399.14877	878.90320	-541.05139	264.49884	862.80420	-780.16748	39.44674	465.95993	-733.43262	350.00665	451.42749	-551.05920	90.04319	151.61533	-712.36121	305.79779	71.30479
785	6.533	-570.40381	266.22208	1406.42993	-714.95374	79.58405	913.53577	-745.59534	399.47833	878.77753	-543.81995	264.17993	862.96576	-786.73047	40.55100	466.82141	-734.77490	349.97086	451.34241	-566.37268	88.79585	145.77602	-712.40857	305.74298	71.32176
786	6.542	-573.66382	266.39587	1406.60461	-718.24768	79.86760	913.89606	-748.08142	399.75162	878.65076	-546.56775	263.86493	863.14099	-793.12891	41.65644	467.65479	-736.10889	349.91779	451.25638	-581.93274	87.42433	140.06067	-712.45642	305.68243	71.33295
787	6.550	-576.90210	266.52353	1406.76904	-721.51672	80.12752	914.22961	-750.60608	399.97833	878.52368	-549.29504	263.54773	863.32611	-799.37134	42.76094	468.46048	-737.43652	349.85217	451.16910	-597.71497	85.94821	134.52113	-712.50549	305.61685	71.33978
788	6.558	-580.12183	266.60580	1406.92566	-724.76648	80.36646	914.53662	-753.15369	400.16971	878.39740	-552.00183	263.22223	863.51581	-805.46802	43.86080	469.24014	-738.76001	349.77921	451.08011	-613.69470	84.38750	129.20316	-712.55652	305.54907	71.34476
789	6.567	-583.32544	266.64325	1407.07617	-728.00305	80.58746	914.81689	-755.70569	400.33780	878.27301	-554.68884	262.88300	863.70386	-811.43115	44.95049	469.99664	-740.07983	349.70401	450.98886	-629.84509	82.76161	124.14654	-712.60925	305.48245	71.34891
790	6.575	-586.51636	266.63617	1407.22180	-731.23035	80.79372	915.07019	-758.24207	400.49490	878.15143	-557.35706	262.52563	863.88416	-817.27368	46.02303	470.73376	-741.39746	349.63141	450.89505	-646.13831	81.08850	119.38551	-712.66394	305.41931	71.35085
791	6.583	-589.69727	266.58444	1407.36340	-734.45276	80.98840	915.29620	-760.74182	400.65268	878.03357	-560.00720	262.14719	864.05127	-823.00879	47.07103	471.45581	-742.71216	349.56534	450.79849	-662.54700	79.38408	114.94910	-712.72009	305.36145	71.34834
792	6.592	-592.87109	266.48767	1407.50159	-737.67346	81.17446	915.49500	-763.18616	400.82153	877.91980	-562.64075	261.74619	864.20111	-828.64917	48.08770	472.16708	-744.02393	349.50867	450.69943	-679.04211	77.66195	110.86149	-712.77844	305.31021	71.33999
793	6.600	-596.04077	266.34494	1407.63611	-740.89368	81.35442	915.66675	-765.55920	401.00977	877.81018	-565.25940	261.32269	864.33118	-834.20435	49.06769	472.87164	-745.33130	349.46301	450.59839	-695.59631	75.93342	107.14236	-712.83826	305.26523	71.32547
794	6.608	-599.20850	266.15512	1407.76685	-744.11609	81.53028	915.81207	-767.84998	401.22321	877.70435	-567.86560	260.87808	864.44104	-839.68286	50.00750	473.57285	-746.63379	349.42874	450.49640	-712.18103	74.20772	103.80706	-712.90002	305.22403	71.30487
795	6.617	-602.37695	265.91681	1407.89331	-747.34192	81.70345	915.93182	-770.05383	401.46469	877.60150	-570.46228	260.41467	864.53186	-845.09009	50.90556	474.27335	-747.92993	349.40488	450.39459	-728.76819	72.49236	100.86661	-712.96228	305.18301	71.27869
796	6.625	-605.54736	265.62848	1408.01477	-750.57312	81.87479	916.02704	-772.17249	401.73392	877.50067	-573.05212	259.93542	864.60608	-850.42871	51.76199	474.97491	-749.21997	349.38937	450.29428	-745.33069	70.79353	98.32767	-713.02405	305.13916	71.24858
797	6.633	-608.72144	265.28873	1408.13074	-753.81165	82.04453	916.09863	-774.21350	402.02756	877.40088	-575.63879	259.44342	864.66687	-855.70020	52.57819	475.67838	-750.50317	349.37927	450.19659	-761.83972	69.11661	96.19258	-713.08411	305.09070	71.21794
798	6.642	-611.89990	264.89609	1408.24023	-757.05920	82.21243	916.14728	-776.19031	402.33954	877.30103	-578.22693	258.94150	864.71753	-860.90356	53.35640	476.38376	-751.78027	349.37115	450.10245	-778.26746	67.46645	94.45930	-713.14221	305.03714	71.19101
799	6.650	-615.08325	264.44934	1408.34253	-760.31799	82.37772	916.17328	-778.12170	402.66156	877.20020	-580.82068	258.43192	864.76086	-866.03735	54.09909	477.09033	-753.05176	349.36136	450.01221	-794.58362	65.84771	93.12155	-713.19812	304.97803	71.17080
800	6.658	-618.27271	263.94727	1408.43677	-763.59094	82.53925	916.17609	-780.02844	402.98389	877.09753	-583.42468	257.91611	864.79883	-871.09863	54.80871	477.79678	-754.31958	349.34634	449.92581	-810.75867	64.26507	92.16909	-713.25110	304.91254	71.15814
801	6.667	-621.46851	263.38889	1408.52173	-766.88098	82.69543	916.15491	-781.93347	403.29620	876.99225	-586.04309	257.39441	864.83215	-876.08521	55.48729	478.50134	-755.58447	349.32297	449.84256	-826.76086	62.72327	91.58798	-713.30042	304.84039	71.15309
802	6.675	-624.67188	262.77341	1408.59607	-770.19080	82.84437	916.10846	-783.85852	403.58844	876.88336	-588.68030	256.86615	864.86066	-880.99536	56.13640	479.20184	-756.84937	349.28867	449.76129	-842.55774	61.22717	91.36093	-713.34583	304.76337	71.15619
803	6.683	-627.88379	262.10028	1408.65820	-773.52307	82.98385	916.03522	-785.82239	403.85168	876.77020	-591.34070	256.32968	864.88281	-885.82715	56.75700	479.89572	-758.11523	349.24152	449.68042	-858.11609	59.78168	91.46756	-713.38708	304.68396	71.16778
804	6.692	-631.10522	261.36923	1408.70630	-776.88098	83.11153	915.93378	-787.84045	404.07877	876.65192	-594.02795	255.78253	864.89667	-890.58057	57.34941	480.58005	-759.38550	349.18024	449.59818	-873.40198	58.39175	91.88448	-713.42346	304.60364	71.18765
805	6.700	-634.33740	260.58035	1408.73816	-780.26770	83.22498	915.80286	-789.92273	404.26498	876.52802	-596.74500	255.22169	864.89941	-895.25537	57.91334	481.25146	-760.66260	349.10431	449.51285	-888.38245	57.06243	92.58547	-713.45398	304.52338	71.21543
806	6.708	-637.58179	259.73401	1408.75195	-783.68567	83.32195	915.64166	-792.07434	404.40817	876.39825	-599.49426	254.64395	864.88849	-899.85352	58.44780	481.90628	-761.94971	349.01364	449.42279	-903.02332	55.79900	93.54137	-713.47913	304.44446	71.25026
807	6.717	-640.84009	258.83087	1408.74536	-787.13757	83.40041	915.44971	-794.29504	404.50885	876.26257	-602.27698	254.04610	864.86121	-904.37817	58.95123	482.54050	-763.25073	348.90878	449.32669	-917.29089	54.60714	94.72011	-713.49915	304.36832	71.29082
808	6.725	-644.11353	257.87201	1408.71655	-790.62585	83.45883	915.22687	-796.57922	404.56989	876.12140	-605.09534	253.42526	864.81549	-908.83276	59.42152	483.15002	-764.56982	348.79053	449.22360	-931.15320	53.49294	96.08687	-713.51428	304.29510	71.33605
809	6.733	-647.40454	256.85876	1408.66370	-794.15222	83.49611	914.97345	-798.91809	404.59604	875.97516	-607.95007	252.77913	864.74969	-913.22314	59.85610	483.73071	-765.91138	348.65994	449.11301	-944.57800	52.46276	97.60439	-713.52600	304.22281	71.38510
810	6.742	-650.71484	255.79282	1408.58533	-797.71887	83.51173	914.68982	-801.30090	404.59320	875.82458	-610.84143	252.10599	864.66290	-917.55518	60.25205	484.27863	-767.27930	348.51807	448.99460	-957.53455	51.52281	99.23339	-713.53503	304.14761	71.43681
811	6.750	-654.04639	254.67612	1408.48022	-801.32703	83.50576	914.37671	-803.71570	404.56757	875.67004	-613.77014	251.40488	864.55481	-921.83643	60.60619	484.79019	-768.67798	348.36572	448.86829	-969.99304	50.67871	100.93337	-713.54211	304.06613	71.48994
812	6.758	-657.40161	253.51089	1408.34766	-804.97766	83.47884	914.03510	-806.15125	404.52499	875.51184	-616.73767	250.67558	864.42542	-926.07593	60.91520	485.26208	-770.10986	348.20343	448.73398	-981.92542	49.93497	102.66338	-713.54871	303.97754	71.54380
813	6.767	-660.78223	252.29956	1408.18713	-808.67151	83.43206	913.66589	-808.59827	404.47031	875.34973	-619.74500	249.91862	864.27515	-930.28198	61.17575	485.69128	-771.57813	348.03119	448.59143	-993.30627	49.29455	104.38287	-713.55579	303.88361	71.59758
814	6.775	-664.19019	251.04453	1407.99902	-812.41028	83.36687	913.27039	-811.05042	404.40689	875.18323	-622.79358	249.13512	864.10449	-934.46387	61.38477	486.07486	-773.08423	347.84839	448.44031	-1004.11169	48.75861	106.05257	-713.56506	303.78802	71.64984
815	6.783	-667.62695	249.74811	1407.78357	-816.19519	83.28488	912.84991	-813.50452	404.33658	875.01147	-625.88611	248.32663	863.91394	-938.63086	61.53960	486.40985	-774.62915	347.65387	448.27997	-1014.32214	48.32636	107.63525	-713.57776	303.69556	71.69925
816	6.792	-671.09399	248.41249	1407.54175	-820.02795	83.18771	912.40607	-815.96130	404.25958	874.83319	-629.02478	247.49493	863.70367	-942.79175	61.63824	486.69308	-776.21240	347.44589	448.10983	-1023.92053	47.99510	109.09649	-713.59534	303.61032	71.74535
817	6.800	-674.59229	247.03960	1407.27441	-823.91028	83.07671	911.94055	-818.42468	404.17462	874.64709	-632.21350	246.64180	863.47382	-946.95361	61.67956	486.92105	-777.83472	347.22235	447.92926	-1032.89514	47.76028	110.40540	-713.61926	303.53357	71.78823
818	6.808	-678.12256	245.63112	1406.98254	-827.84485	82.95287	911.45508	-820.90222	404.07935	874.45142	-635.45569	245.76862	863.22430	-951.12354	61.66351	487.08978	-779.49487	346.98090	447.73788	-1041.23865	47.61565	111.53517	-713.65100	303.46289	71.82776
819	6.817	-681.68579	244.18860	1406.66711	-831.83337	82.81664	910.95154	-823.40295	403.97028	874.24445	-638.75500	244.87631	862.95508	-955.30688	61.59135	487.19501	-781.19312	346.71912	447.53555	-1048.94910	47.55341	112.46371	-713.69104	303.39398	71.86371
820	6.825	-685.28271	242.71344	1406.32886	-835.87878	82.66780	910.43176	-825.93811	403.84311	874.02411	-642.11536	243.96506	862.66632	-959.50610	61.46581	487.23215	-782.92871	346.43488	447.32251	-1056.03088	47.56428	113.17400	-713.74036	303.32199	71.89644
821	6.833	-688.91382	241.20703	1405.96802	-839.98279	82.50535	909.89764	-828.52039	403.69308	873.78827	-645.54016	243.03424	862.35876	-963.72266	61.29111	487.19626	-784.70313	346.12637	447.09903	-1062.49377	47.63762	113.65430	-713.79944	303.24191	71.92711
822	6.842	-692.57983	239.67068	1405.58521	-844.14758	82.32751	909.35089	-831.16125	403.51508	873.53442	-649.03381	242.08237	862.03339	-967.95508	61.07300	487.08234	-786.51782	345.79227	446.86545	-1068.35461	47.76169	113.89819	-713.86877	303.14896	71.95734
823	6.850	-696.28101	238.10559	1405.18066	-848.37537	82.13180	908.79303	-833.87219	403.30405	873.26031	-652.59924	241.10718	861.69214	-972.19922	60.81851	486.88519	-788.37598	345.43173	446.62183	-1073.63586	47.92395	113.90430	-713.94690	303.03949	71.98872
824	6.858	-700.01831	236.51291	1404.75439	-852.66931	81.91522	908.22528	-836.66272	403.05527	872.96368	-656.23914	240.10564	861.33722	-976.44922	60.53566	486.59967	-790.28174	345.04446	446.36777	-1078.36487	48.11160	113.67574	-714.03210	302.91165	72.02248
825	6.867	-703.79175	234.89368	1404.30664	-857.03284	81.67442	907.64825	-839.54016	402.76465	872.64270	-659.95667	239.07404	860.97131	-980.69531	60.23299	486.22058	-792.24072	344.63043	446.10233	-1082.57458	48.31226	113.21930	-714.12317	302.76471	72.05975
826	6.875	-707.60229	233.24878	1403.83740	-861.46912	81.40590	907.06171	-842.51038	402.42871	872.29596	-663.75427	238.00819	860.59729	-984.92627	59.91905	485.74280	-794.25952	344.19000	445.82404	-1086.29944	48.51468	112.54449	-714.21936	302.59869	72.10171
827	6.883	-711.44971	231.57913	1403.34595	-865.98303	81.10616	906.46466	-845.57556	402.04468	871.92279	-667.63464	236.90350	860.21765	-989.12793	59.60184	485.16122	-796.34619	343.72366	445.53110	-1089.57629	48.70943	111.66225	-714.31873	302.41489	72.14957
828	6.892	-715.33374	229.88551	1402.83179	-870.57922	80.77187	905.85498	-848.73572	401.61029	871.52289	-671.59949	235.75507	859.83459	-993.28540	59.28841	484.47064	-798.50781	343.23218	445.22159	-1092.44226	48.88956	110.58397	-714.42053	302.21567	72.20470
829	6.900	-719.25366	228.16872	1402.29346	-875.26282	80.39981	905.22986	-851.98889	401.12375	871.09668	-675.65100	234.55789	859.44958	-997.38306	58.98451	483.66571	-800.75293	342.71655	444.89374	-1094.93127	49.05098	109.32054	-714.52356	302.00485	72.26877
830	6.908	-723.20801	226.42935	1401.72900	-880.03894	79.98690	904.58588	-855.33069	400.58340	870.64484	-679.79065	233.30704	859.06293	-1001.40430	58.69449	482.74115	-803.08716	342.17807	444.54608	-1097.07654	49.19259	107.88209	-714.62878	301.78793	72.34332
831	6.917	-727.19556	224.66788	1401.13586	-884.91174	79.53010	903.91937	-858.75745	399.98788	870.16840	-684.02039	231.99779	858.67395	-1005.33447	58.42126	481.69180	-805.51587	341.61819	444.17770	-1098.90540	49.31605	106.27810	-714.73669	301.57132	72.42881
832	6.925	-731.21387	222.88434	1400.51099	-889.88562	79.02636	903.22711	-862.26306	399.33585	869.66840	-688.34192	230.62587	858.28076	-1009.15918	58.16636	480.51331	-808.04150	341.03827	443.78812	-1100.44397	49.42519	104.51817	-714.84827	301.36053	72.52354
833	6.933	-735.26050	221.07843	1399.85095	-894.96472	78.47252	902.50653	-865.84363	398.62610	869.14581	-692.75671	229.18770	857.88049	-1012.86670	57.93003	479.20267	-810.66455	340.43921	443.37711	-1101.71497	49.52533	102.61322	-714.96423	301.15881	72.62366
834	6.942	-739.33276	219.24933	1399.15283	-900.15100	77.86526	901.75671	-869.49475	397.85742	868.60126	-697.26599	227.68050	857.46948	-1016.44751	57.71130	477.75909	-813.38403	339.82095	442.94464	-1102.74084	49.62230	100.57688	-715.08655	300.96722	72.72496
835	6.950	-743.42822	217.39565	1398.41382	-905.44666	77.20119	900.97882	-873.21448	397.02863	868.03479	-701.87097	226.10245	857.04382	-1019.89404	57.50782	476.18524	-816.19604	339.18216	442.49078	-1103.54749	49.72167	98.42699	-715.21643	300.78519	72.82513
836	6.958	-747.54468	215.51541	1397.63269	-910.85120	76.47690	900.17676	-877.00354	396.13867	867.44611	-706.57312	224.45294	856.59973	-1023.20215	57.31576	474.48810	-819.09692	338.51965	442.01544	-1104.16443	49.82793	96.18684	-715.35706	300.61072	72.92513
837	6.967	-751.67993	213.60614	1396.80957	-916.36267	75.68917	899.35779	-880.86389	395.18655	866.83417	-711.37195	222.73267	856.13452	-1026.36963	57.12941	472.68024	-822.08105	337.82852	441.51855	-1104.62952	49.94379	93.88599	-715.51184	300.44138	73.02954
838	6.975	-755.83301	211.66496	1395.94678	-921.97668	74.83523	898.53302	-884.80090	394.17148	866.19745	-716.26721	220.94402	855.64679	-1029.39917	56.94087	470.78070	-825.14429	337.10193	441.00012	-1104.98889	50.06960	91.56032	-715.68469	300.27518	73.14619
839	6.983	-760.00293	209.68884	1395.04956	-927.68591	73.91298	897.71796	-888.82214	393.09274	865.53412	-721.25623	219.09122	855.13721	-1032.29688	56.73965	468.81558	-828.28125	336.33154	440.46066	-1105.29651	50.20302	89.25131	-715.87903	300.11084	73.28514
840	6.992	-764.18945	207.67484	1394.12549	-933.48059	72.92120	896.93219	-892.93738	391.94983	864.84216	-726.33533	217.18076	854.60913	-1035.07397	56.51245	466.81821	-831.48828	335.50836	439.90167	-1105.61292	50.33867	87.00412	-716.09778	299.94745	73.45716
841	7.000	-768.39355	205.62048	1393.18567	-939.34583	71.85968	896.19946	-897.15808	390.74231	864.12000	-731.49915	215.22151	854.06885	-1037.74854	56.24327	464.82834	-834.76172	334.62332	439.32593	-1105.99988	50.46826	84.86475	-716.34363	299.78406	73.67197
842	7.008	-772.61597	203.52411	1392.24377	-945.26477	70.72920	895.54620	-901.49573	389.46997	863.36725	-736.73962	213.22476	853.52576	-1040.34448	55.91383	462.89075	-838.09937	333.66855	438.73825	-1106.51550	50.58084	82.87639	-716.61902	299.61896	73.93671
843	7.017	-776.85913	201.38522	1391.31592	-951.21643	69.53139	895.00079	-905.96130	388.13278	862.58533	-742.04675	211.20412	852.99225	-1042.89453	55.50463	461.05276	-841.49927	332.63837	438.14575	-1107.20520	50.66357	81.07547	-716.92517	299.44937	74.25642
844	7.025	-781.12524	199.20477	1390.41968	-957.17761	68.26843	894.59106	-910.56384	386.73102	861.77881	-747.40906	209.17499	852.48328	-1045.43896	54.99638	459.36108	-844.96191	331.53012	437.55807	-1108.09729	50.70293	79.48812	-717.26184	299.27124	74.63632
845	7.033	-785.41650	196.98532	1389.57385	-963.12195	66.94270	894.34265	-915.30969	385.26535	860.95599	-752.81384	207.15387	852.01563	-1048.02246	54.37171	457.85822	-848.48804	330.34491	436.98724	-1109.19714	50.68628	78.12779	-717.62854	299.07861	75.08388
846	7.042	-789.73511	194.73111	1388.79700	-969.02454	65.55636	894.27655	-920.20178	383.73679	860.12946	-758.24695	205.15710	851.60681	-1050.69434	53.61702	456.57880	-852.08203	329.08795	436.44736	-1110.48547	50.60352	76.99457	-718.02649	298.86334	75.60893
847	7.050	-794.08179	192.44794	1388.10669	-974.86145	64.11109	894.40741	-925.23840	382.14658	859.31641	-763.69446	203.19963	851.27411	-1053.50098	52.72395	455.54672	-855.74854	327.76819	435.95386	-1111.92200	50.44854	76.07646	-718.45862	298.61716	76.22208
848	7.058	-798.45654	190.14294	1387.51929	-980.61145	62.60786	894.74237	-930.41370	380.49609	858.53778	-769.14294	201.29343	851.03339	-1056.48267	51.69031	454.77319	-859.49609	326.39774	435.52261	-1113.45081	50.22016	75.35223	-718.93152	298.33667	76.93381
849	7.067	-802.85767	187.82449	1387.04883	-986.25867	61.04699	895.28040	-935.71692	378.78683	857.81775	-774.57947	199.44615	850.89813	-1059.66650	50.52043	454.25635	-863.33374	324.99103	435.16907	-1115.00940	49.92213	74.79501	-719.45081	298.02905	77.75671
850	7.075	-807.28174	185.50174	1386.70642	-991.79285	59.42841	896.01215	-941.13269	377.01999	857.18170	-779.99451	197.66025	850.87909	-1063.06201	49.22462	453.98236	-867.27368	323.56354	434.90741	-1116.53552	49.56263	74.37608	-720.01917	297.71289	78.70731
851	7.083	-811.72388	183.18439	1386.50024	-997.21082	57.75208	896.92108	-946.64343	375.19684	856.65515	-785.38000	195.93242	850.98352	-1066.65942	47.81816	453.92719	-871.32813	322.13089	434.74973	-1117.97546	49.15318	74.06775	-720.64050	297.41162	79.80385
852	7.092	-816.17847	180.88225	1386.43481	-1002.51550	56.01840	897.98395	-952.22766	373.31866	856.26190	-790.73132	194.25395	851.21521	-1070.42700	46.31992	454.05927	-875.51196	320.70816	434.70578	-1119.28796	48.70739	73.84531	-721.32092	297.14536	81.06233
853	7.100	-820.63818	178.60486	1386.51086	-1007.71716	54.22864	899.17224	-957.86292	371.38715	856.02228	-796.04724	192.61172	851.57452	-1074.31665	44.75077	454.34213	-879.84033	319.30951	434.78244	-1120.44421	48.23980	73.68799	-722.07336	296.92798	82.49501
854	7.108	-825.09595	176.36090	1386.72522	-1012.83069	52.38517	900.45374	-963.52576	369.40475	855.95227	-801.32947	190.98984	852.05853	-1078.26514	43.13208	454.73694	-884.32910	317.94821	434.98349	-1121.43030	47.76491	73.57884	-722.91321	296.76901	84.11166
855	7.117	-829.54443	174.15779	1387.07117	-1017.87341	50.49165	901.79437	-969.19348	367.37506	856.06226	-806.58313	189.37172	852.66119	-1082.20337	41.48428	455.20483	-888.99438	316.63715	435.30945	-1122.24255	47.29626	73.50435	-723.85608	296.67728	85.92081
856	7.125	-833.97632	172.00113	1387.53882	-1022.86462	48.55299	903.15985	-974.84534	365.30310	856.35663	-811.81384	187.74214	853.37347	-1086.06079	39.82552	455.70905	-893.85229	315.38879	435.75726	-1122.88708	46.84577	73.45361	-724.91711	296.66019	87.92768
857	7.133	-838.38477	169.89430	1388.11548	-1027.82312	46.57523	904.51776	-980.46326	363.19525	856.83337	-817.02795	186.08925	854.18384	-1089.77124	38.17056	456.21692	-898.91870	314.21582	436.32016	-1123.37659	46.42304	73.41772	-726.11047	296.71753	90.12981
858	7.142	-842.76440	167.83807	1388.78625	-1032.76453	44.56544	905.83942	-986.03162	361.05923	857.48456	-822.23059	184.40594	855.07867	-1093.27954	36.52984	456.70126	-904.20874	313.13092	436.98730	-1123.72693	46.03473	73.38932	-727.45276	296.83755	92.51582
859	7.150	-847.11035	165.83049	1389.53479	-1037.70056	42.53138	907.10101	-991.53967	358.90396	858.29626	-827.42566	182.69081	856.04242	-1096.54346	34.90913	457.14124	-909.73804	312.14670	437.74393	-1123.95691	45.68414	73.36232	-728.95886	297.00095	95.06863
860	7.158	-851.42017	163.86700	1390.34363	-1042.63684	40.48107	908.28479	-996.98035	356.73886	859.24969	-832.61267	180.94824	857.05811	-1099.53662	33.30959	457.52258	-915.52002	311.27539	438.57138	-1124.08484	45.37097	73.33170	-730.63879	297.18771	97.76917
861	7.167	-855.69238	161.94089	1391.19482	-1047.57434	38.42247	909.37909	-1002.35095	354.57361	860.32184	-837.78821	179.18794	858.10779	-1102.24951	31.72855	457.83722	-921.56885	310.52835	439.44763	-1124.12952	45.09154	73.29349	-732.49792	297.38205	100.59834
862	7.175	-859.92725	160.04390	1392.07007	-1052.50793	36.36302	910.37811	-1007.65125	352.41742	861.48633	-842.94543	177.42377	859.17242	-1104.68677	30.16059	458.08249	-927.89624	309.91565	440.34821	-1124.10974	44.83938	73.24454	-734.53528	297.57330	103.54020
863	7.183	-864.12622	158.16705	1392.95142	-1057.42834	34.30944	911.28101	-1012.88513	350.27869	862.71460	-848.07458	175.67221	860.23242	-1106.86816	28.59911	458.26025	-934.51318	309.44574	441.24713	-1124.04163	44.60619	73.18240	-736.74915	297.75592	106.58537
864	7.192	-868.29126	156.30161	1393.82104	-1062.32263	32.26755	912.09076	-1018.05676	348.16443	863.97699	-853.16394	173.95038	861.26782	-1108.82349	27.03783	458.37558	-941.42676	309.12500	442.11844	-1123.94153	44.38298	73.10533	-739.13782	297.92569	109.72977
865	7.200	-872.42456	154.43973	1394.66223	-1067.17419	30.24231	912.81262	-1023.17175	346.08029	865.24365	-858.19934	172.27420	862.25848	-1110.58984	25.47206	458.43546	-948.64185	308.95734	442.93741	-1123.82336	44.16131	73.01225	-741.70374	298.07477	112.96916
866	7.208	-876.52856	152.57532	1395.45923	-1071.96692	28.23796	913.45306	-1028.23523	344.03055	866.48578	-863.16614	170.65668	863.18463	-1112.20850	23.89973	458.44760	-956.15845	308.94373	443.68219	-1123.69885	43.93434	72.90277	-744.45398	298.19028	116.29800
867	7.217	-880.60571	150.70422	1396.19836	-1076.68420	26.25822	914.01825	-1033.24915	342.01834	867.67657	-868.04993	169.10646	864.02710	-1113.71851	22.32180	458.41919	-963.97266	309.08160	444.33487	-1123.57874	43.69765	72.77723	-747.39978	298.25735	119.71306
868	7.225	-884.65820	148.82445	1396.86865	-1081.31140	24.30640	914.51385	-1038.21301	340.04608	868.79199	-872.83630	167.62706	864.76837	-1115.15649	20.74233	458.35623	-972.07471	309.36459	444.88284	-1123.47034	43.44974	72.63667	-750.55627	298.26175	123.21519
869	7.233	-888.68848	146.93596	1397.46204	-1085.83533	22.38561	914.94440	-1043.12195	338.11609	869.81171	-877.51306	166.21661	865.39301	-1116.55103	19.16815	458.26309	-980.45020	309.78207	445.31955	-1123.38025	43.19206	72.48294	-753.94153	298.19052	126.80731
870	7.242	-892.69849	145.04031	1397.97437	-1090.24719	20.49884	915.31329	-1047.96667	336.23099	870.72003	-882.06970	164.86835	865.88904	-1117.92285	17.60829	458.14261	-989.07813	310.31937	445.64529	-1123.31165	42.92876	72.31864	-757.57532	298.03262	130.49146
871	7.250	-896.69116	143.14037	1398.40564	-1094.54089	18.64903	915.62323	-1052.73279	334.39423	871.50623	-886.49792	163.57152	866.24854	-1119.28418	16.07330	457.99625	-997.93335	310.95816	445.86734	-1123.26672	42.66610	72.14708	-761.47717	297.77762	134.26596
872	7.258	-900.66895	141.23994	1398.76025	-1098.71399	16.83894	915.87677	-1057.40344	332.61047	872.16541	-890.79260	162.31287	866.46863	-1120.63818	14.57464	457.82489	-1006.98511	311.67740	445.99997	-1123.24573	42.41174	71.97217	-765.66638	297.41257	138.12172
873	7.267	-904.63501	139.34372	1399.04663	-1102.76721	15.07113	916.07648	-1061.95862	330.88538	872.69873	-894.95203	161.07846	866.55237	-1121.98315	13.12406	457.62943	-1016.19873	312.45438	446.06415	-1123.24817	42.17393	71.79820	-770.16272	296.91968	142.03815
874	7.275	-908.59277	137.45706	1399.27710	-1106.70251	13.34768	916.22534	-1066.37756	329.22556	873.11371	-898.97742	159.85544	866.50879	-1123.31226	11.73312	457.41129	-1025.53613	313.26608	446.08649	-1123.27258	41.96062	71.62944	-774.98596	296.27798	145.98117
875	7.283	-912.54492	135.58586	1399.46619	-1110.52454	11.67019	916.32733	-1070.64148	327.63791	873.42395	-902.87268	158.63383	866.35321	-1124.61792	10.41272	457.17313	-1034.95728	314.09033	446.09827	-1123.31653	41.77871	71.46976	-780.15564	295.47025	149.90614
876	7.292	-916.49463	133.73639	1399.63013	-1114.23767	10.03947	916.38696	-1074.73523	326.12897	873.64893	-906.64441	157.40793	866.10663	-1125.89404	9.17265	456.91891	-1044.42041	314.90649	446.13367	-1123.37854	41.63338	71.32234	-785.69348	294.49072	153.76312
877	7.300	-920.44360	131.91495	1399.78577	-1117.84656	8.45559	916.40961	-1078.65076	324.70386	873.81317	-910.30115	156.17731	865.79486	-1127.13574	8.02120	456.65378	-1053.88501	315.69620	446.22769	-1123.45520	41.52763	71.18933	-791.62561	293.34711	157.49689
878	7.308	-924.39258	130.12758	1399.94922	-1121.35486	6.91776	916.40088	-1082.38733	323.36539	873.94501	-913.85315	154.94720	865.44720	-1128.34277	6.96472	456.38385	-1063.31055	316.44312	446.41379	-1123.54407	41.46208	71.07198	-797.97888	292.05695	161.04326
879	7.317	-928.34155	128.37970	1400.13525	-1124.76477	5.42436	916.36652	-1085.95374	322.11337	874.07465	-917.31067	153.72823	865.09430	-1129.51831	6.00732	456.11563	-1072.66138	317.13275	446.72134	-1123.64294	41.43503	70.97063	-804.77966	290.64551	164.33060
880	7.325	-932.28833	126.67587	1400.35657	-1128.07776	3.97310	916.31207	-1089.36755	320.94409	874.23230	-920.68420	152.53543	864.76624	-1130.66943	5.15047	455.85559	-1081.90405	317.75189	447.17361	-1123.74817	41.44274	70.88510	-812.04993	289.14502	167.28671
881	7.333	-936.22949	125.01962	1400.62341	-1131.29382	2.56113	916.24255	-1092.65466	319.85040	874.44562	-923.98352	151.38681	864.48981	-1131.80542	4.39286	455.60956	-1091.01221	318.28830	447.78589	-1123.85706	41.47997	70.81494	-819.80603	287.59225	169.84438
882	7.342	-940.16040	123.41345	1400.94275	-1134.41272	1.18541	916.16217	-1095.84802	318.82205	874.73798	-927.21692	150.30148	864.28662	-1132.93677	3.73029	455.38226	-1099.96484	318.73016	448.56454	-1123.96643	41.54050	70.75954	-828.05847	286.02441	171.94431
883	7.350	-944.07471	121.85887	1401.31860	-1137.43347	-0.15703	916.07458	-1098.98328	317.84668	875.12634	-930.39197	149.29767	864.17126	-1134.07495	3.15592	455.17703	-1108.74780	319.06625	449.50702	-1124.07263	41.61788	70.71832	-836.81213	284.47565	173.53722
884	7.358	-947.96558	120.35658	1401.75122	-1140.35413	-1.46877	915.98273	-1102.09680	316.91071	875.62042	-933.51306	148.39090	864.15021	-1135.22876	2.66072	454.99564	-1117.35352	319.28607	450.60248	-1124.17224	41.70604	70.69069	-846.06677	282.97516	174.58589
885	7.367	-951.82544	118.90663	1402.23816	-1143.17468	-2.75178	915.88873	-1105.22229	316.00076	876.22217	-936.58386	147.59265	864.22168	-1136.40649	2.23413	454.83820	-1125.78052	319.38068	451.83334	-1124.26233	41.79990	70.67592	-855.81750	281.54736	175.06635
886	7.375	-955.64697	117.50854	1402.77356	-1145.89465	-4.00724	915.79431	-1108.38733	315.10461	876.92633	-939.60535	146.90939	864.37665	-1137.61255	1.86497	454.70337	-1134.03223	319.34332	453.17712	-1124.34119	41.89577	70.67307	-866.05383	280.21155	174.96748
887	7.383	-959.42261	116.16150	1403.34949	-1148.51526	-5.23542	915.70056	-1111.61169	314.21259	877.72113	-942.57751	146.34229	864.60028	-1138.84937	1.54225	454.58859	-1142.11499	319.17050	454.60883	-1124.40710	41.99154	70.68092	-876.76160	278.98160	174.29027
888	7.392	-963.14673	114.86438	1403.95581	-1151.03894	-6.43567	915.60815	-1114.90466	313.31812	878.59015	-945.49963	145.88748	864.87396	-1140.11597	1.25587	454.49045	-1150.03809	318.86252	456.10275	-1124.45959	42.08659	70.69798	-887.92542	277.86792	173.04852
889	7.400	-966.81348	113.61607	1404.58167	-1153.46887	-7.60638	915.51740	-1118.26526	312.41867	879.51331	-948.37024	145.53679	865.17792	-1141.40820	0.99709	454.40509	-1157.80957	318.42416	457.63425	-1124.50061	42.18147	70.72261	-899.52820	276.88229	171.27051
890	7.408	-970.41943	112.41553	1405.21558	-1155.81067	-8.74513	915.42810	-1121.68323	311.51553	880.46899	-951.18787	145.27856	865.49304	-1142.71973	0.75871	454.32870	-1165.43823	317.86456	459.18106	-1124.53064	42.27731	70.75319	-911.55286	276.03961	168.99817
891	7.417	-973.96167	111.26198	1405.84631	-1158.07141	-9.84878	915.33972	-1125.13953	310.61371	881.43518	-953.95154	145.09901	865.80261	-1144.04126	0.53496	454.25790	-1172.92993	317.19690	460.72403	-1124.55310	42.37526	70.78824	-923.98010	275.35580	166.28432
892	7.425	-977.43921	110.15506	1406.46326	-1160.25964	-10.91377	915.25134	-1128.61023	309.72119	882.39075	-956.66248	144.98323	866.09357	-1145.36182	0.32136	454.19003	-1180.29004	316.43774	462.24741	-1124.56995	42.47600	70.82660	-936.78821	274.84576	163.18962
893	7.433	-980.85181	109.09488	1407.05701	-1162.38440	-11.93646	915.16174	-1132.06677	308.84787	883.31653	-959.32239	144.91641	866.35687	-1146.67041	0.11448	454.12335	-1187.52002	315.60583	463.73889	-1124.58411	42.57941	70.86729	-949.95325	274.52283	159.77921
894	7.442	-984.20044	108.08203	1407.61938	-1164.45740	-12.91343	915.06958	-1135.48157	308.00458	884.19617	-961.93567	144.88474	866.58728	-1147.95410	-0.08824	454.05692	-1194.62085	314.72095	465.18918	-1124.59753	42.68450	70.90950	-963.44714	274.39746	156.11980
895	7.450	-987.48730	107.11751	1408.14380	-1166.49036	-13.84186	914.97345	-1138.82874	307.20169	885.01636	-964.50745	144.87614	866.78314	-1149.20239	-0.28860	453.99030	-1201.59082	313.80273	466.59146	-1124.61169	42.78951	70.95248	-977.23987	274.47525	152.27797
896	7.458	-990.71509	106.20255	1408.62537	-1168.49475	-14.71987	914.87207	-1142.08777	306.44836	885.76758	-967.04456	144.88089	866.94543	-1150.40479	-0.48767	453.92337	-1208.42847	312.86963	467.94083	-1124.62805	42.89218	70.99548	-991.29919	274.75400	148.31799
897	7.467	-993.88696	105.33852	1409.06067	-1170.48279	-15.54668	914.76434	-1145.24500	305.75153	886.44385	-969.55554	144.89177	867.07690	-1151.55420	-0.68584	453.85602	-1215.13037	311.93802	469.23367	-1124.64587	42.99017	71.03766	-1005.59290	275.22363	144.29955
898	7.475	-997.00708	104.52673	1409.44739	-1172.46497	-16.32279	914.64948	-1148.29480	305.11545	887.04248	-972.04871	144.90414	867.18121	-1152.64624	-0.88277	453.78781	-1221.69409	311.02188	470.46735	-1124.66565	43.08130	71.07814	-1020.08728	275.86908	140.27666
899	7.483	-1000.07959	103.76833	1409.78491	-1174.45081	-17.04985	914.52710	-1151.23889	304.54120	887.56396	-974.53186	144.91577	867.26251	-1153.67822	-1.07760	453.71808	-1228.11646	310.13266	471.64011	-1124.68542	43.16394	71.11604	-1034.74792	276.67218	136.29709
900	7.492	-1003.10864	103.06421	1410.07373	-1176.44836	-17.73067	914.39734	-1154.08850	304.02676	888.01123	-977.01331	144.92648	867.32465	-1154.65186	-1.26902	453.64594	-1234.39526	309.27927	472.75110	-1124.70398	43.23714	71.15060	-1049.54138	277.61392	132.40230
901	7.500	-1006.09790	102.41495	1410.31531	-1178.46326	-18.36889	914.26068	-1156.85974	303.56711	888.38904	-979.49963	144.93765	867.37134	-1155.57056	-1.45549	453.57040	-1240.52832	308.46844	473.80066	-1124.72009	43.30074	71.18130	-1064.43323	278.67868	128.62819
902	7.508	-1009.05127	101.82085	1410.51208	-1180.49915	-18.96873	914.11792	-1159.57605	303.15466	888.70355	-981.99719	144.95166	867.40582	-1156.44092	-1.63548	453.49054	-1246.51489	307.70480	474.79050	-1124.73181	43.35534	71.20786	-1079.39001	279.85605	125.00539
903	7.517	-1011.97192	101.28183	1410.66699	-1182.55701	-19.53461	913.97021	-1162.26282	302.78003	888.96143	-984.50964	144.97156	867.43085	-1157.27197	-1.80759	453.40573	-1252.35352	306.99094	475.72372	-1124.73865	43.40215	71.23039	-1094.38025	281.13855	121.55901
904	7.525	-1014.86255	100.79759	1410.78369	-1184.63635	-20.07094	913.81866	-1164.94641	302.43274	889.16943	-987.03992	145.00055	867.44891	-1158.07251	-1.97061	453.31570	-1258.04492	306.32751	476.60464	-1124.73962	43.44283	71.24933	-1109.37585	282.51917	118.31015
905	7.533	-1017.72559	100.36761	1410.86646	-1186.73499	-20.58176	913.66461	-1167.65295	302.10199	889.33386	-989.58899	145.04176	867.46191	-1158.85474	-2.12349	453.22070	-1263.58911	305.71295	477.43845	-1124.73474	43.47931	71.26534	-1124.35144	283.99176	115.27777
906	7.542	-1020.56299	99.99120	1410.91943	-1188.84949	-21.07064	913.50922	-1170.40466	301.77765	889.46063	-992.15662	145.09789	867.47150	-1159.62891	-2.26525	453.12140	-1268.98779	305.14374	478.23068	-1124.72522	43.51350	71.27921	-1139.28015	285.55176	112.47882
907	7.550	-1023.37744	99.66757	1410.94702	-1190.97571	-21.54047	913.35352	-1173.21960	301.45074	889.55475	-994.74133	145.17114	867.47864	-1160.40674	-2.39497	453.01886	-1274.24243	304.61450	478.98691	-1124.71155	43.54716	71.29170	-1154.13464	287.19522	109.92777
908	7.558	-1026.17065	99.39592	1410.95361	-1193.10852	-21.99343	913.19843	-1176.10901	301.11429	889.62079	-997.34070	145.26315	867.48401	-1161.19922	-2.51173	452.91455	-1279.35620	304.11844	479.71216	-1124.69617	43.58170	71.30359	-1168.88977	288.91745	107.63719
909	7.567	-1028.94507	99.17538	1410.94299	-1195.24329	-22.43098	913.04456	-1179.07825	300.76358	889.66266	-999.95227	145.37494	867.48761	-1162.01538	-2.61470	452.81009	-1284.33203	303.64801	480.41080	-1124.68079	43.61803	71.31555	-1183.52087	290.71152	105.61905
910	7.575	-1031.70337	99.00511	1410.91870	-1197.37585	-22.85384	912.89233	-1182.12512	300.39664	889.68390	-1002.57263	145.50699	867.48895	-1162.86377	-2.70318	452.70715	-1289.17432	303.19586	481.08658	-1124.66711	43.65665	71.32823	-1198.00330	292.56805	103.88423
911	7.583	-1034.44775	98.88432	1410.88379	-1199.50305	-23.26199	912.74213	-1185.24280	300.01416	889.68774	-1005.20056	145.65945	867.48724	-1163.75000	-2.77675	452.60745	-1293.88745	302.75534	481.74243	-1124.65833	43.69762	71.34224	-1212.31042	294.47430	102.44022
912	7.592	-1037.18091	98.81226	1410.84094	-1201.62146	-23.65476	912.59393	-1188.41980	299.61932	889.67719	-1007.83362	145.83234	867.48145	-1164.67896	-2.83522	452.51263	-1298.47583	302.32132	482.38058	-1124.65540	43.74074	71.35825	-1226.41394	296.41434	101.28934
913	7.600	-1039.90576	98.78828	1410.79224	-1203.73010	-24.03083	912.44763	-1191.64221	299.21756	889.65497	-1010.47156	146.02576	867.47028	-1165.65234	-2.87860	452.42416	-1302.94458	301.89044	483.00256	-1124.66028	43.78577	71.37691	-1240.28552	298.37094	100.42783
914	7.608	-1042.62329	98.81180	1410.73926	-1205.82849	-24.38837	912.30292	-1194.89539	298.81564	889.62366	-1013.11414	146.24017	867.45264	-1166.66968	-2.90689	452.34314	-1307.29858	301.46109	483.60895	-1124.67395	43.83260	71.39890	-1253.89685	300.32761	99.84569
915	7.617	-1045.33545	98.88229	1410.68311	-1207.91785	-24.72511	912.15942	-1198.16541	298.42120	889.58551	-1015.76257	146.47641	867.42773	-1167.72974	-2.91981	452.27045	-1311.54346	301.03351	484.19919	-1124.69690	43.88144	71.42479	-1267.22375	302.26862	99.52792
916	7.625	-1048.04370	98.99931	1410.62439	-1210.00037	-25.03846	912.01697	-1201.44055	298.04172	889.54260	-1018.41931	146.73566	867.39502	-1168.82861	-2.91660	452.20654	-1315.68359	300.60928	484.77161	-1124.73035	43.93294	71.45496	-1280.24841	304.17896	99.45677
917	7.633	-1050.74854	99.16245	1410.56299	-1212.07922	-25.32559	911.87543	-1204.71301	297.68423	889.49628	-1021.08752	147.01942	867.35431	-1169.96289	-2.89581	452.15146	-1319.72485	300.19113	485.32330	-1124.77332	43.98816	71.48965	-1292.96155	306.04425	99.61298
918	7.642	-1053.45044	99.37134	1410.49854	-1214.15833	-25.58357	911.73499	-1207.97742	297.35483	889.44751	-1023.77039	147.32935	867.30573	-1171.12769	-2.85536	452.10477	-1323.67114	299.78259	485.85034	-1124.82629	44.04855	71.52892	-1305.36584	307.85126	99.97639
919	7.650	-1056.14990	99.62566	1410.42993	-1216.24280	-25.80949	911.59570	-1211.23328	297.05853	889.39642	-1026.47180	147.66719	867.24994	-1172.31982	-2.79265	452.06564	-1327.52783	299.38763	486.34818	-1124.88831	44.11576	71.57269	-1317.47815	309.58856	100.52582
920	7.658	-1058.84741	99.92511	1410.35559	-1218.33777	-26.00070	911.45764	-1214.48279	296.79922	889.34235	-1029.19641	148.03473	867.18762	-1173.53613	-2.70499	452.03278	-1331.29907	299.01062	486.81213	-1124.95911	44.19149	71.62091	-1329.33191	311.24869	101.23692
921	7.667	-1061.54297	100.26945	1410.27356	-1220.44861	-26.15508	911.32050	-1217.73083	296.57968	889.28363	-1031.94763	148.43378	867.11987	-1174.77490	-2.58992	452.00430	-1334.99023	298.65598	487.23798	-1125.03748	44.27730	71.67352	-1340.97522	312.83362	102.07971
922	7.675	-1064.23804	100.65851	1410.18127	-1222.57971	-26.27115	911.18353	-1220.98474	296.40155	889.21783	-1034.72913	148.86623	867.04761	-1176.03662	-2.44571	451.97803	-1338.60596	298.32828	487.62241	-1125.12268	44.37444	71.73050	-1352.46838	314.35886	103.01714
923	7.683	-1066.93311	101.09204	1410.07605	-1224.73621	-26.34817	911.04565	-1224.25305	296.26553	889.14191	-1037.54309	149.33395	866.97174	-1177.32178	-2.27149	451.95120	-1342.15259	298.03180	487.96332	-1125.21448	44.48375	71.79182	-1363.88245	315.85129	104.00450
924	7.692	-1069.62964	101.56987	1409.95508	-1226.92224	-26.38609	910.90527	-1227.54407	296.17175	889.05237	-1040.39172	149.83887	866.89301	-1178.63354	-2.06741	451.92093	-1345.63574	297.77036	488.25980	-1125.31140	44.60548	71.85736
925	7.700	-1072.32959	102.09160	1409.81555	-1229.14148	-26.38535	910.76050	-1230.86633	296.11981	888.94568	-1043.27625	150.38272	866.81146	-1179.97510	-1.83443	451.88434	-1349.06323	297.54700	488.51175	-1125.41296	44.73932	71.92679
926	7.708	-1075.03467	102.65668	1409.65454	-1231.39734	-26.34666	910.60907	-1234.22693	296.10934	888.81866	-1046.19666	150.96696	866.72675	-1181.34937	-1.57415	451.83875	-1352.44189	297.36346	488.71936	-1125.51892	44.88438	71.99944
927	7.717	-1077.74707	103.26422	1409.46960	-1233.69177	-26.27074	910.44867	-1237.63318	296.14001	888.66858	-1049.15344	151.59242	866.63763	-1182.75952	-1.28852	451.78192	-1355.77954	297.22012	488.88223	-1125.62878	45.03938	72.07428
928	7.725	-1080.46851	103.91293	1409.25830	-1236.02698	-26.15810	910.27698	-1241.08899	296.21155	888.49316	-1052.14587	152.25912	866.54224	-1184.20752	-0.97956	451.71237	-1359.08252	297.11591	488.99893	-1125.74353	45.20282	72.14998
929	7.733	-1083.20117	104.60106	1409.01843	-1238.40491	-26.00900	910.09174	-1244.59656	296.32370	888.29047	-1055.17346	152.96617	866.43799	-1185.69531	-0.64910	451.62909	-1362.35693	297.04858	489.06659	-1125.86340	45.37331	72.22499
930	7.742	-1085.94678	105.32643	1408.74878	-1240.82727	-25.82323	909.89105	-1248.15564	296.47598	888.05890	-1058.23596	153.71164	866.32190	-1187.22412	-0.29863	451.53186	-1365.60669	297.01526	489.08081	-1125.99011	45.54975	72.29779
931	7.750	-1088.70679	106.08647	1408.44824	-1243.29553	-25.60017	909.67316	-1251.76379	296.66763	887.79694	-1061.33313	154.49284	866.19080	-1188.79346	0.07077	451.42084	-1368.83496	297.01282	489.03586	-1126.12415	45.73146	72.36711
932	7.758	-1091.48291	106.87842	1408.11633	-1245.81140	-25.33887	909.43683	-1255.41638	296.89752	887.50354	-1064.46594	155.30664	866.04199	-1190.40356	0.45844	451.29678	-1372.04175	297.03818	488.92511	-1126.26599	45.91818	72.43224
933	7.767	-1094.27612	107.69960	1407.75342	-1248.37708	-25.03806	909.18121	-1259.10706	297.16425	887.17761	-1067.63489	156.14986	865.87323	-1192.05396	0.86399	451.16068	-1375.22632	297.08868	488.74167	-1126.41614	46.10987	72.49313
934	7.775	-1097.08838	108.54764	1407.36035	-1250.99500	-24.69640	908.90619	-1262.82922	297.46652	886.81873	-1070.84265	157.01962	865.68323	-1193.74438	1.28728	451.01373	-1378.38550	297.16193	488.47900	-1126.57336	46.30640	72.55065
935	7.783	-1099.92090	109.42088	1406.93860	-1253.66833	-24.31253	908.61194	-1266.57678	297.80350	886.42719	-1074.09192	157.91379	865.47168	-1195.47510	1.72826	450.85715	-1381.51563	297.25586	488.13177	-1126.73743	46.50727	72.60643
936	7.792	-1102.77588	110.31848	1406.48999	-1256.39978	-23.88531	908.29950	-1270.34485	298.17505	886.00415	-1077.38586	158.83118	865.23962	-1197.24683	2.18691	450.69202	-1384.61157	297.36862	487.69629	-1126.90613	46.71138	72.66276
937	7.800	-1105.65527	111.24062	1406.01685	-1259.19299	-23.41386	907.97040	-1274.13147	298.58206	885.55200	-1080.72864	159.77155	864.98883	-1199.06177	2.66325	450.51917	-1387.66699	297.49863	487.17114	-1127.07776	46.91704	72.72225
938	7.808	-1108.56104	112.18849	1405.52197	-1262.05090	-22.89766	907.62659	-1277.93640	299.02643	885.07440	-1084.12366	160.73570	864.72217	-1200.92334	3.15728	450.33917	-1390.67676	297.64465	486.55713	-1127.25134	47.12221	72.78744
939	7.817	-1111.49561	113.16418	1405.00769	-1264.97668	-22.33652	907.27045	-1281.76282	299.51105	884.57611	-1087.57483	161.72516	864.44293	-1202.83667	3.66913	450.15231	-1393.63452	297.80576	485.85709	-1127.42517	47.32485	72.86040
940	7.825	-1114.46094	114.17036	1404.47668	-1267.97302	-21.73067	906.90460	-1285.61487	300.03918	884.06287	-1091.08533	162.74200	864.15472	-1204.80762	4.19909	449.95871	-1396.53491	297.98151	485.07553	-1127.60022	47.52333	72.94258
941	7.833	-1117.45825	115.20999	1403.93115	-1271.04114	-21.08078	906.53174	-1289.49915	300.61426	883.54102	-1094.65735	163.78857	863.86102	-1206.84204	4.74778	449.75815	-1399.37354	298.17200	484.21805	-1127.77649	47.71676	73.03464
942	7.842	-1120.48877	116.28580	1403.37305	-1274.18176	-20.38803	906.15424	-1293.42297	301.23898	883.01691	-1098.29187	164.86716	863.56494	-1208.94653	5.31616	449.55020	-1402.14697	298.37762	483.29080	-1127.95569	47.90502	73.13664
943	7.850	-1123.55249	117.39983	1402.80371	-1277.39441	-19.65417	905.77466	-1297.39270	301.91479	882.49677	-1101.98840	165.97955	863.26910	-1211.12573	5.90544	449.33417	-1404.85352	298.59909	482.30032	-1128.13977	48.08875	73.24812
944	7.858	-1126.64868	118.55305	1402.22461	-1280.67639	-18.88169	905.39490	-1301.41345	302.64139	881.98572	-1105.74524	167.12671	862.97546	-1213.38281	6.51677	449.10922	-1407.49365	298.83694	481.25323	-1128.33069	48.26910	73.36828
945	7.867	-1129.77515	119.74493	1401.63696	-1284.02356	-18.07378	905.01678	-1305.48767	303.41638	881.48743	-1109.55872	168.30835	862.68542	-1215.71704	7.15082	448.87476	-1410.06958	299.09149	480.15634	-1128.52991	48.44741	73.49613
946	7.875	-1132.92920	120.97319	1401.04175	-1287.42932	-17.23451	904.64160	-1309.61511	304.23532	881.00391	-1113.42322	169.52258	862.39948	-1218.12500	7.80730	448.63040	-1412.58667	299.36230	479.01685	-1128.73767	48.62493	73.63051
947	7.883	-1136.10669	122.23364	1400.44019	-1290.88489	-16.36876	904.26990	-1313.79114	305.09186	880.53534	-1117.33118	170.76573	862.11774	-1220.59863	8.48457	448.37659	-1415.05249	299.64798	477.84238	-1128.95398	48.80262	73.77018
948	7.892	-1139.30298	123.52028	1399.83386	-1294.38000	-15.48228	903.90173	-1318.00818	305.97812	880.07990	-1121.27332	172.03238	861.83960	-1223.12573	9.17940	448.11447	-1417.47754	299.94614	476.64117	-1129.17737	48.98100	73.91386
949	7.900	-1142.51172	124.82544	1399.22400	-1297.90271	-14.58152	903.53644	-1322.25476	306.88489	879.63422	-1125.23962	173.31561	861.56403	-1225.69116	9.88698	447.84625	-1419.87402	300.25333	475.42188	-1129.40588	49.16011	74.06023
950	7.908	-1145.72729	126.14021	1398.61255	-1301.43933	-13.67350	903.17273	-1326.51672	307.80209	879.19379	-1129.21814	174.60742	861.28979	-1228.27588	10.60130	447.57474	-1422.25586	300.56522	474.19345	-1129.63708	49.33970	74.20793
951	7.917
952	7.925
953	7.933
954	7.942
955	7.950
956	7.958
957	7.967
958	7.975
959	7.983
960	7.992
961	8.000
962	8.008
963	8.017
964	8.025
965	8.033
966	8.042
967	8.050
968	8.058
969	8.067
970	8.075
971	8.083
972	8.092
973	8.100
974	8.108
975	8.117
976	8.125
977	8.133
978	8.142
979	8.150
980	8.158
981	8.167
982	8.175
983	8.183
984	8.192
985	8.200
986	8.208
987	8.217
988	8.225
989	8.233
990	8.242
991	8.250
992	8.258
993	8.267
994	8.275
995	8.283
996	8.292
997	8.300
998	8.308
999	8.317
1000	8.325
1001	8.333
1002	8.342
1003	8.350
1004	8.358
1005	8.367
1006	8.375
1007	8.383
1008	8.392
1009	8.400
1010	8.408
1011	8.417
1012	8.425
1013	8.433
1014	8.442
1015	8.450
1016	8.458
1017	8.467
1018	8.475
1019	8.483
1020	8.492
1021	8.500
1022	8.508
1023	8.517
1024	8.525
1025	8.533
1026	8.542
1027	8.550
1028	8.558
