# Supplementary material for: Musculoskeletal modeling and humanoid control of robots based on human gait data
Source: PeerJ Comput Sci. 2021 Aug 9;7:e657. doi: 10.7717/peerj-cs.657 (PMC8372000; doi:10.7717/peerj-cs.657)
Supplement: Supplemental Information 2 [file peerj-cs-07-657-s002.zip › position/Cap16.trc]

PathFileType	4	(X/Y/Z)	E:\20201110\Cap16.trc
DataRate	CameraRate	NumFrames	NumMarkers	Units	OrigDataRate	OrigDataStartFrame	OrigNumFrames
120.00	120.00	1230	8	mm	120.00	1	1230
Frame#	Time	head			hip_L			hip_R			hip			knee_L			knee_R			ank_L			ank_R
		X1	Y1	Z1	X2	Y2	Z2	X3	Y3	Z3	X4	Y4	Z4	X5	Y5	Z5	X6	Y6	Z6	X7	Y7	Z7	X8	Y8	Z8
1	0.000
2	0.008
3	0.017
4	0.025
5	0.033
6	0.042
7	0.050
8	0.058
9	0.067
10	0.075
11	0.083
12	0.092
13	0.100
14	0.108
15	0.117
16	0.125
17	0.133
18	0.142
19	0.150
20	0.158
21	0.167
22	0.175
23	0.183
24	0.192
25	0.200
26	0.208
27	0.217
28	0.225
29	0.233
30	0.242
31	0.250
32	0.258
33	0.267
34	0.275
35	0.283
36	0.292
37	0.300
38	0.308
39	0.317
40	0.325
41	0.333
42	0.342
43	0.350
44	0.358
45	0.367
46	0.375
47	0.383
48	0.392
49	0.400
50	0.408
51	0.417
52	0.425
53	0.433
54	0.442
55	0.450
56	0.458
57	0.467
58	0.475
59	0.483
60	0.492
61	0.500
62	0.508
63	0.517
64	0.525
65	0.533
66	0.542
67	0.550
68	0.558
69	0.567
70	0.575
71	0.583
72	0.592
73	0.600
74	0.608
75	0.617
76	0.625
77	0.633
78	0.642
79	0.650
80	0.658
81	0.667
82	0.675
83	0.683
84	0.692
85	0.700
86	0.708
87	0.717
88	0.725
89	0.733
90	0.742
91	0.750
92	0.758
93	0.767
94	0.775
95	0.783
96	0.792
97	0.800
98	0.808
99	0.817
100	0.825
101	0.833
102	0.842
103	0.850
104	0.858
105	0.867
106	0.875
107	0.883
108	0.892
109	0.900
110	0.908
111	0.917
112	0.925
113	0.933
114	0.942
115	0.950
116	0.958
117	0.967
118	0.975
119	0.983
120	0.992
121	1.000
122	1.008
123	1.017
124	1.025
125	1.033
126	1.042
127	1.050
128	1.058
129	1.067
130	1.075
131	1.083
132	1.092
133	1.100
134	1.108
135	1.117
136	1.125
137	1.133
138	1.142
139	1.150
140	1.158
141	1.167
142	1.175
143	1.183
144	1.192
145	1.200
146	1.208
147	1.217
148	1.225
149	1.233
150	1.242
151	1.250
152	1.258
153	1.267
154	1.275
155	1.283
156	1.292
157	1.300
158	1.308
159	1.317
160	1.325
161	1.333
162	1.342
163	1.350
164	1.358
165	1.367
166	1.375
167	1.383
168	1.392
169	1.400
170	1.408
171	1.417
172	1.425
173	1.433
174	1.442
175	1.450
176	1.458
177	1.467
178	1.475
179	1.483
180	1.492
181	1.500
182	1.508
183	1.517
184	1.525
185	1.533
186	1.542
187	1.550
188	1.558
189	1.567
190	1.575
191	1.583
192	1.592
193	1.600
194	1.608
195	1.617
196	1.625
197	1.633
198	1.642
199	1.650
200	1.658
201	1.667
202	1.675
203	1.683
204	1.692
205	1.700
206	1.708
207	1.717
208	1.725
209	1.733
210	1.742
211	1.750
212	1.758
213	1.767
214	1.775
215	1.783
216	1.792
217	1.800
218	1.808
219	1.817
220	1.825
221	1.833
222	1.842
223	1.850
224	1.858
225	1.867
226	1.875
227	1.883
228	1.892
229	1.900
230	1.908
231	1.917
232	1.925
233	1.933
234	1.942
235	1.950
236	1.958
237	1.967
238	1.975
239	1.983
240	1.992
241	2.000
242	2.008
243	2.017
244	2.025
245	2.033
246	2.042
247	2.050
248	2.058
249	2.067
250	2.075
251	2.083
252	2.092
253	2.100
254	2.108
255	2.117
256	2.125
257	2.133
258	2.142
259	2.150
260	2.158
261	2.167
262	2.175
263	2.183
264	2.192
265	2.200
266	2.208
267	2.217
268	2.225
269	2.233
270	2.242
271	2.250
272	2.258
273	2.267
274	2.275
275	2.283
276	2.292
277	2.300
278	2.308
279	2.317
280	2.325
281	2.333
282	2.342
283	2.350
284	2.358
285	2.367
286	2.375
287	2.383
288	2.392
289	2.400
290	2.408
291	2.417
292	2.425
293	2.433
294	2.442
295	2.450
296	2.458
297	2.467
298	2.475
299	2.483
300	2.492
301	2.500
302	2.508
303	2.517
304	2.525
305	2.533
306	2.542
307	2.550
308	2.558
309	2.567
310	2.575
311	2.583
312	2.592
313	2.600
314	2.608
315	2.617
316	2.625
317	2.633
318	2.642
319	2.650
320	2.658
321	2.667
322	2.675
323	2.683
324	2.692
325	2.700
326	2.708
327	2.717
328	2.725
329	2.733
330	2.742
331	2.750
332	2.758
333	2.767
334	2.775
335	2.783
336	2.792
337	2.800
338	2.808
339	2.817
340	2.825
341	2.833
342	2.842
343	2.850
344	2.858
345	2.867
346	2.875
347	2.883
348	2.892
349	2.900
350	2.908	1945.73389	256.58908	1401.60840	1798.86304	73.50833	908.03992	1781.53320	391.81439	879.83978	1980.36316	251.21309	856.17242	1740.68689	29.74716	460.69711	1798.42822	352.80511	444.55341	2022.26355	80.11047	193.60503	1815.12390	309.26212	62.63359
351	2.917	1942.32764	257.41306	1401.85388	1795.53503	74.50168	908.14362	1779.45361	392.77103	879.64020	1977.77393	251.03978	856.26746	1733.88489	31.42175	461.57306	1797.45361	353.21024	444.46997	2010.24915	80.35586	188.76579	1815.13062	309.24631	62.63511
352	2.925	1938.91968	258.22299	1402.09558	1792.21277	75.48323	908.25073	1777.37244	393.70746	879.44037	1975.18884	250.87485	856.37091	1727.13086	33.09676	462.43698	1796.48914	353.60605	444.38129	1998.14722	80.54433	183.86229	1815.14038	309.23166	62.63382
353	2.933	1935.50940	259.00677	1402.32959	1788.90137	76.44203	908.36401	1775.28687	394.60797	879.24139	1972.60840	250.72829	856.49121	1720.47083	34.77236	463.27750	1795.54309	353.98572	444.28522	1985.87793	80.62530	178.84161	1815.15649	309.21893	62.62800
354	2.942	1932.09644	259.75449	1402.55164	1785.60510	77.36873	908.48468	1773.19250	395.46362	879.04535	1970.02820	250.61108	856.63586	1713.94653	36.44809	464.08423	1794.62146	354.34503	444.18286	1973.37463	80.55844	173.67010	1815.18164	309.20792	62.61697
355	2.950	1928.68103	260.45804	1402.75854	1782.32739	78.25610	908.61249	1771.08679	396.27020	878.85437	1967.44287	250.53139	856.80927	1707.59473	38.12275	464.84830	1793.72729	354.68164	444.07669	1960.58594	80.31470	168.33775	1815.21851	309.19757	62.60054
356	2.958	1925.26355	261.11148	1402.94800	1779.07031	79.09937	908.74554	1768.96960	397.02499	878.66852	1964.85168	250.48967	857.01147	1701.44482	39.79422	465.56241	1792.86035	354.99518	443.96985	1947.47729	79.87570	162.85907	1815.26868	309.18674	62.57882
357	2.967	1921.84399	261.71103	1403.11951	1775.83411	79.89619	908.88074	1766.84399	397.72589	878.48578	1962.25928	250.47772	857.23810	1695.51929	41.45945	466.22098	1792.01685	355.28806	443.86606	1934.03015	79.23325	157.26941	1815.33276	309.17456	62.55240
358	2.975	1918.42285	262.25449	1403.27429	1772.61804	80.64644	909.01428	1764.71533	398.37357	878.30444	1959.67126	250.48207	857.48242	1689.83289	43.11449	466.82004	1791.18896	355.56454	443.76874	1920.24158	78.38925	151.61728	1815.40991	309.16061	62.52262
359	2.983	1915.00098	262.74051	1403.41541	1769.41980	81.35178	909.14178	1762.58984	398.97336	878.12463	1957.09131	250.48801	857.73773	1684.39270	44.75456	467.35724	1790.36621	355.82782	443.67947	1906.12280	77.35546	145.95589	1815.49719	309.14468	62.49120
360	2.992	1911.57849	263.16879	1403.54724	1766.23572	82.01523	909.25897	1760.47327	399.53452	877.94696	1954.52039	250.48259	857.99811	1679.19824	46.37409	467.83194	1789.53723	356.07809	443.59732	1891.69702	76.15258	140.33656	1815.59058	309.12683	62.45901
361	3.000	1908.15417	263.54013	1403.67444	1763.06152	82.64063	909.36176	1758.36987	400.06802	877.77216	1951.95789	250.45512	858.25848	1674.24304	47.96685	468.24493	1788.69019	356.31259	443.51956	1876.99683	74.80884	134.80502	1815.68481	309.10785	62.42559
362	3.008	1904.72632	263.85541	1403.80151	1759.89221	83.23220	909.44659	1756.28223	400.58386	877.60095	1949.40283	250.39648	858.51489	1669.51440	49.52597	468.59854	1787.81470	356.52704	443.44339	1862.06128	73.35817	129.40002	1815.77441	309.08911	62.39042
363	3.017	1901.29285	264.11459	1403.93176	1756.72253	83.79422	909.51044	1754.21130	401.08905	877.43347	1946.85413	250.29910	858.76428	1664.99500	51.04401	468.89633	1786.90320	356.71805	443.36685	1846.93420	71.83825	124.15382	1815.85364	309.07162	62.35484
364	3.025	1897.85095	264.31726	1404.06714	1753.54749	84.33067	909.55090	1752.15613	401.58838	877.26880	1944.31018	250.15776	859.00446	1660.66406	52.51305	469.14313	1785.95190	356.88480	443.28879	1831.66101	70.28857	119.09355	1815.91785	309.05475	62.32217
365	3.033	1894.39734	264.46307	1404.20776	1750.36255	84.84509	909.56622	1750.11438	402.08466	877.10571	1941.76843	249.97008	859.23346	1656.49829	53.92493	469.34464	1784.95947	357.02850	443.20810	1816.28796	68.74847	114.24325	1815.96460	309.03665	62.29611
366	3.042	1890.92944	264.55167	1404.35242	1747.16406	85.34040	909.55505	1748.08313	402.57770	876.94360	1939.22473	249.73694	859.45050	1652.47388	55.27152	469.50732	1783.92822	357.15173	443.12363	1800.85986	67.25522	109.62597	1815.99329	309.01563	62.27948
367	3.050	1887.44678	264.58224	1404.49829	1743.94910	85.81875	909.51666	1746.05725	403.06479	876.78308	1936.67346	249.46246	859.65509	1648.56702	56.54531	469.63824	1782.86230	357.25897	443.03534	1785.41992	65.84201	105.26575	1816.00476	308.99014	62.27398
368	3.058	1883.95032	264.55374	1404.64099	1740.71619	86.28143	909.45056	1744.03040	403.54080	876.62457	1934.10815	249.15367	859.84650	1644.75574	57.74011	469.74445	1781.76648	357.35605	442.94470	1770.00806	64.53601	101.18923	1816.00098	308.95874	62.28009
369	3.067	1880.44141	264.46622	1404.77539	1737.46472	86.72888	909.35663	1741.99536	403.99844	876.46686	1931.52185	248.81970	860.02344	1641.02039	58.85181	469.83252	1780.64380	357.44617	442.85300	1754.66064	63.35653	97.42635	1815.98450	308.92026	62.29708
370	3.075	1876.92188	264.32266	1404.89612	1734.19543	87.16064	909.23499	1739.94434	404.42929	876.30817	1928.90894	248.47108	860.18433	1637.34473	59.87902	469.90808	1779.49731	357.52838	442.76010	1739.40991	62.31358	94.01012	1815.95837	308.87466	62.32330
371	3.083	1873.39404	264.12973	1404.99951	1730.90967	87.57544	909.08575	1737.86890	404.82596	876.14667	1926.26636	248.11929	860.32751	1633.71619	60.82351	469.97534	1778.32996	357.59995	442.66562	1724.28540	61.40739	90.97476	1815.92651	308.82349	62.35661
372	3.092	1869.86035	263.89572	1405.08264	1727.60974	87.97127	908.90942	1735.75989	405.18353	875.98071	1923.59253	247.77577	860.45123	1630.12561	61.69015	470.03665	1777.14490	357.65906	442.57095	1709.31360	60.62945	88.35195	1815.89258	308.76892	62.39435
373	3.100	1866.32214	263.62518	1405.14465	1724.29785	88.34554	908.70618	1733.60852	405.49908	875.80829	1920.88660	247.44902	860.55426	1626.56775	62.48648	470.09256	1775.94482	357.70499	442.47934	1694.52112	59.96574	86.16476	1815.85986	308.71286	62.43353
374	3.108	1862.77832	263.31653	1405.18494	1720.97632	88.69522	908.47650	1731.40698	405.77112	875.62750	1918.14685	247.14186	860.63672	1623.04016	63.22180	470.14175	1774.73083	357.73605	442.39374	1679.93726	59.40125	84.42123	1815.83081	308.65668	62.47145
375	3.117	1859.22607	262.96478	1405.20398	1717.64722	89.01702	908.22040	1729.14941	405.99963	875.43799	1915.37170	246.85193	860.70020	1619.54297	63.90604	470.18146	1773.50232	357.74841	442.31396	1665.59607	58.92309	83.11154	1815.80640	308.60101	62.50628
376	3.125	1855.66223	262.56610	1405.20251	1714.31152	89.30760	907.93805	1726.83215	406.18683	875.24109	1912.56018	246.57376	860.74725	1616.07825	64.54849	470.20752	1772.25671	357.73730	442.23630	1651.53540	58.52066	82.21135	1815.78699	308.54486	62.53671
377	3.133	1852.08374	262.11823	1405.18201	1710.96899	89.56374	907.62921	1724.45386	406.33539	875.03827	1909.71216	246.30031	860.78107	1612.64880	65.15659	470.21500	1770.98877	357.69882	442.15616	1637.79517	58.18469	81.68711	1815.77124	308.48590	62.56159
378	3.142	1848.48853	261.62015	1405.14246	1707.61829	89.78260	907.29376	1722.01453	406.44629	874.83038	1906.82715	246.02396	860.80554	1609.25830	65.73512	470.19836	1769.69128	357.63101	442.07050	1624.41650	57.90726	81.49912	1815.75720	308.42200	62.58031
379	3.150	1844.87427	261.07169	1405.08313	1704.25684	89.96187	906.93146	1719.51489	406.51782	874.61823	1903.90393	245.73676	860.82446	1605.90991	66.28573	470.15189	1768.35779	357.53378	441.97720	1611.43994	57.68368	81.60272	1815.74207	308.35211	62.59348
380	3.158	1841.23926	260.47388	1405.00256	1700.88062	90.09985	906.54236	1716.95654	406.54663	874.40198	1900.94055	245.43025	860.84064	1602.60608	66.80685	470.07010	1766.98340	357.40842	441.87439	1598.90234	57.51413	81.95082	1815.72290	308.27594	62.60323
381	3.167	1837.58179	259.82916	1404.90015	1697.48462	90.19553	906.12653	1714.34265	406.53015	874.18079	1897.93433	245.09589	860.85400	1599.34802	67.29411	469.94821	1765.56482	357.25745	441.76187	1586.83667	57.40298	82.49675	1815.69727	308.19305	62.61279
382	3.175	1833.90039	259.14059	1404.77502	1694.06323	90.24857	905.68427	1711.67603	406.46927	873.95386	1894.88257	244.72623	860.86206	1596.13525	67.74084	469.78232	1764.09924	357.08432	441.64261	1575.27222	57.35711	83.19462	1815.66345	308.10217	62.62564
383	3.183	1830.19373	258.41156	1404.62671	1690.61035	90.25929	905.21613	1708.95850	406.36801	873.72113	1891.78333	244.31624	860.86096	1592.96521	68.13897	469.56995	1762.58521	356.89218	441.52115	1564.23682	57.38462	83.99863	1815.62048	308.00177	62.64478
384	3.192	1826.46008	257.64594	1404.45532	1687.11975	90.22864	904.72278	1706.19116	406.23080	873.48285	1888.63452	243.86395	860.84650	1589.83350	68.47987	469.30994	1761.02039	356.68307	441.40140	1553.75610	57.49318	84.86335	1815.56885	307.89056	62.67161
385	3.200	1822.69812	256.84711	1404.26172	1683.58496	90.15810	904.20514	1703.37476	406.06058	873.23956	1885.43372	243.37042	860.81476	1586.73352	68.75523	469.00250	1759.40076	356.45856	441.28491	1543.85266	57.68865	85.74413	1815.50977	307.76779	62.70552
386	3.208	1818.90735	256.01740	1404.04724	1680.00012	90.04965	903.66418	1700.51025	405.85977	872.99194	1882.17920	242.83905	860.76196	1583.65759	68.95798	468.64890	1757.72021	356.22070	441.17056	1534.54810	57.97479	86.59755	1815.44409	307.63516	62.74597
387	3.217	1815.08875	255.15726	1403.81274	1676.35974	89.90559	903.10095	1697.59875	405.63141	872.73950	1878.86914	242.27399	860.68445	1580.59644	69.08316	468.25107	1755.97253	355.97119	441.05487	1525.86182	58.35266	87.38300	1815.37109	307.49817	62.79421
388	3.225	1811.24365	254.26558	1403.55872	1672.65881	89.72836	902.51672	1694.64075	405.37839	872.48083	1875.50159	241.67712	860.57916	1577.54041	69.12863	467.81122	1754.15234	355.71051	440.93262	1517.81213	58.81984	88.06431	1815.28943	307.36371	62.85202
389	3.233	1807.37329	253.33989	1403.28516	1668.89294	89.52036	901.91266	1691.63574	405.10233	872.21503	1872.07336	241.04662	860.44409	1574.47961	69.09558	467.33115	1752.25366	355.43817	440.79898	1510.41382	59.36926	88.61077	1815.19849	307.23648	62.91973
390	3.242	1803.47888	252.37727	1402.99121	1665.05798	89.28365	901.29041	1688.58118	404.80301	871.94330	1868.58142	240.37865	860.27911	1571.40491	68.98881	466.81183	1750.27039	355.15369	440.65100	1503.67847	59.98899	88.99688	1815.09863	307.11707	62.99598
391	3.250	1799.56152	251.37521	1402.67664	1661.15002	89.01984	900.65155	1685.47498	404.47830	871.66785	1865.02307	239.66919	860.08496	1568.30786	68.81664	466.25290	1748.19604	354.85577	440.48730	1497.61255	60.66463	89.20193	1814.99097	307.00302	63.07885
392	3.258	1795.62219	250.33220	1402.34119	1657.16553	88.72982	899.99823	1682.31421	404.12396	871.38928	1861.39551	238.91438	859.86292	1565.18176	68.59053	465.65240	1746.02405	354.54153	440.30771	1492.21655	61.38223	89.21011	1814.87549	306.89105	63.16735
393	3.267	1791.66211	249.24734	1401.98596	1653.10059	88.41371	899.33282	1679.09570	403.73499	871.10645	1857.69556	238.11086	859.61469	1562.02209	68.32436	465.00647	1743.74792	354.20764	440.11292	1487.48352	62.12951	89.01054	1814.75085	306.77850	63.26182
394	3.275	1787.68213	248.11975	1401.61279	1648.95154	88.07077	898.65796	1675.81519	403.30765	870.81818	1853.91907	237.25623	859.34320	1558.82654	68.03339	464.30954	1741.36267	353.85114	439.90384	1483.39783	62.89738	88.59648	1814.61414	306.66336	63.36307
395	3.283	1783.68274	246.94829	1401.22351	1644.71436	87.69943	897.97668	1672.46838	402.83957	870.52557	1850.06091	236.34903	859.05164	1555.59534	67.73308	463.55478	1738.86694	353.46997	439.68115	1479.93542	63.68169	87.96371	1814.46155	306.54474	63.47187
396	3.292	1779.66431	245.73178	1400.81921	1640.38501	87.29738	897.29218	1669.05078	402.32895	870.22992	1846.11572	235.38849	858.74341	1552.33191	67.43782	462.73495	1736.26208	353.06339	439.44641	1477.06555	64.48259	87.11082	1814.28894	306.42404	63.58982
397	3.300	1775.62793	244.46873	1400.40039	1635.95923	86.86165	896.60785	1665.55652	401.77374	869.93018	1842.07788	234.37469	858.42163	1549.04175	67.15968	461.84369	1733.55200	352.63205	439.20303	1474.75317	65.30009	86.04335	1814.09363	306.30521	63.72001
398	3.308	1771.57642	243.15720	1399.96680	1631.43262	86.38875	895.92743	1661.98010	401.17169	869.62280	1837.94238	233.30829	858.08948	1545.73340	66.90754	460.87680	1730.74280	352.17697	438.95575	1472.96118	66.12915	84.77891	1813.87463	306.19373	63.86658
399	3.317	1767.51343	241.79521	1399.51758	1626.80090	85.87466	895.25513	1658.31567	400.52103	869.30414	1833.70422	232.19026	857.75006	1542.41699	66.68661	459.83331	1727.84290	351.69748	438.70956	1471.64856	66.95872	83.34552	1813.63342	306.09485	64.03368
400	3.325	1763.44360	240.38121	1399.05127	1622.06006	85.31498	894.59570	1654.55823	399.81955	868.97089	1829.35840	231.02170	857.40588	1539.10400	66.49864	458.71622	1724.86023	351.19043	438.46744	1470.76611	67.77603	81.77535	1813.37329	306.01178	64.22485
401	3.333	1759.37097	238.91389	1398.56543	1617.20679	84.70495	893.95490	1650.70288	399.06409	868.62006	1824.90112	229.80347	857.05792	1535.80566	66.34270	457.53256	1721.80054	350.65060	438.22855	1470.25488	68.57160	80.10160	1813.09827	305.94507	64.44314
402	3.342	1755.29944	237.39252	1398.05725	1612.23901	84.03973	893.33954	1646.74561	398.25107	868.24902	1820.32959	228.53552	856.70569	1532.53247	66.21622	456.29315	1718.66870	350.07220	437.98956	1470.04395	69.34099	78.35906	1812.81104	305.89273	64.69179
403	3.350	1751.23230	235.81805	1397.52356	1607.15576	83.31468	892.75836	1642.68201	397.37756	867.85608	1815.64270	227.21669	856.34772	1529.29211	66.11590	455.01218	1715.46753	349.45007	437.74786	1470.05225	70.08351	76.58426	1812.51257	305.85104	64.97505
404	3.358	1747.17175	234.19354	1396.96277	1601.95886	82.52570	892.22198	1638.50806	396.44183	867.44073	1810.84229	225.84492	855.98212	1526.08911	66.03807	453.70703	1712.19800	348.78085	437.50232	1470.18848	70.80048	74.81517	1812.20215	305.81497	65.29749
405	3.367	1743.11877	232.52155	1396.37708	1596.65210	81.66968	891.74304	1634.22144	395.44379	867.00433	1805.93298	224.41769	855.60767	1522.92371	65.97851	452.39841	1708.85718	348.06393	437.25241	1470.35559	71.49348	73.09153	1811.87939	305.77853	65.66273
406	3.375	1739.07227	230.80182	1395.77246	1591.24268	80.74473	891.33661	1629.82214	394.38434	866.54999	1800.92310	222.93268	855.22424	1519.79163	65.93163	451.11014	1705.43811	347.30182	436.99768	1470.45728	72.16343	71.45435	1811.54321	305.73566	66.07324
407	3.383	1735.03027	229.03255	1395.15906	1585.74072	79.75056	891.01953	1625.31299	393.26489	866.08130	1795.82361	221.38837	854.83368	1516.68433	65.88956	449.86929	1701.93018	346.49777	436.73718	1470.40845	72.81005	69.94550	1811.19177	305.68164	66.53042
408	3.392	1730.98950	227.21266	1394.55151	1580.16040	78.68851	890.80988	1620.69897	392.08780	865.60284	1790.64771	219.78494	854.44104	1513.58948	65.84117	448.70526	1698.31958	345.65405	436.47000	1470.14539	73.43056	68.60721	1810.82166	305.61435	67.03489
409	3.400	1726.94580	225.34299	1393.96863	1574.51892	77.56155	890.72571	1615.98779	390.85690	865.12042	1785.41016	218.12537	854.05554	1510.49268	65.77168	447.64856	1694.59033	344.77301	436.19821	1469.63354	74.01773	67.47641	1810.42810	305.53491	67.58876
410	3.408	1722.89331	223.42706	1393.43225	1568.83643	76.37416	890.78400	1611.18921	389.57657	864.64264	1780.12744	216.41637	853.69110	1507.37817	65.66261	446.72870	1690.72449	343.85931	435.92853	1468.87671	74.55953	66.57452	1810.00537	305.44678	68.19881
411	3.417	1718.82544	221.47150	1392.96692	1563.13489	75.13188	890.99847	1606.31494	388.25009	864.18268	1774.81677	214.66890	853.36554	1504.23230	65.49268	445.97183	1686.70166	342.91916	435.67117	1467.92285	75.04184	65.90134	1809.54663	305.35440	68.87764
412	3.425	1714.73657	219.48564	1392.59705	1557.43774	73.84087	891.37805	1601.37793	386.87878	863.75897	1769.49487	212.89755	853.10004	1501.04419	65.23929	445.39780	1682.50134	341.95782	435.43726	1466.85950	75.45090	65.43669	1809.04321	305.26218	69.64298
413	3.433	1710.62415	217.48050	1392.34436	1551.76733	72.50726	891.92517	1596.39172	385.46283	863.39368	1764.17749	211.11856	852.91821	1497.80920	64.88052	445.01776	1678.10327	340.97971	435.23785	1465.79065	75.77258	65.14638	1808.48608	305.17398	70.51599
414	3.442	1706.48877	215.46596	1392.22498	1546.14429	71.13654	892.63470	1591.37097	384.00296	863.11047	1758.87866	209.34758	852.84277	1494.52966	64.39749	444.83252	1673.48877	339.99130	435.08463	1464.80701	75.99133	64.98865	1807.86633	305.09354	71.51842
415	3.450	1702.33557	213.44894	1392.24707	1540.58594	69.73285	893.49341	1586.33020	382.50137	862.93298	1753.61011	207.59796	852.89246	1491.21582	63.77646	444.83157	1668.64209	339.00409	434.99045	1463.96497	76.09316	64.92055	1807.17456	305.02563	72.67020
416	3.458	1698.17383	211.43452	1392.41064	1535.10522	68.29850	894.47998	1581.28284	380.95999	862.88171	1748.38086	205.87865	853.07977	1487.88489	63.01068	444.99393	1663.55017	338.03510	434.96744	1463.28491	76.07040	64.90417	1806.40063	304.97824	73.98899
417	3.467	1694.01660	209.42775	1392.70703	1529.70996	66.83370	895.56622	1576.24048	379.37872	862.97125	1743.19580	204.19287	853.40906	1484.56030	62.10157	445.28970	1658.20288	337.10492	435.02295	1462.76355	75.92484	64.91162	1805.53442	304.96246	75.48990
418	3.475	1689.87988	207.43401	1393.12048	1524.40320	65.33662	896.71893	1571.21167	377.75549	863.20905	1738.05603	202.53854	853.87457	1481.26807	61.05894	445.68262	1652.59229	336.23453	435.15729	1462.38574	75.66959	64.92780	1804.56494	304.99030	77.18423
419	3.483	1685.77905	205.45869	1393.63037	1519.18359	63.80370	897.90155	1566.20215	376.08640	863.59570	1732.95886	200.90970	854.46008	1478.03516	59.90031	446.13306	1646.71106	335.44400	435.36542	1462.12866	75.32885	64.94917	1803.48059	305.07260	79.07832
420	3.492	1681.72742	203.50610	1394.21277	1514.04639	62.23029	899.07727	1561.21606	374.36710	864.12421	1727.89880	199.29807	855.14069	1474.88611	58.64915	446.60141	1640.55225	334.75305	435.64001	1461.96216	74.93575	64.97725	1802.26953	305.21829	81.17236
421	3.500	1677.73523	201.57845	1394.84241	1508.98499	60.61132	900.21100	1556.25500	372.59537	864.78040	1722.86938	197.69464	855.88641	1471.84314	57.33213	447.05115	1634.11133	334.18109	435.97263	1461.85095	74.52805	65.01114	1800.92041	305.43469	83.46136
422	3.508	1673.80920	199.67624	1395.49268	1503.99292	58.94217	901.27179	1551.31750	370.77313	865.54425	1717.86450	196.09174	856.66565	1468.92407	55.97594	447.45142	1627.38818	333.74612	436.35239	1461.76123	74.14175	65.04610	1799.42065	305.72806	85.93818
423	3.517	1669.95288	197.79865	1396.13806	1499.06458	57.21932	902.23486	1546.39832	368.90552	866.39087	1712.87891	194.48518	857.44775	1466.14331	54.60412	447.77899	1620.38806	333.46411	436.76517	1461.66895	73.80589	65.07658	1797.75745	306.10278	88.59553
424	3.525	1666.16675	195.94325	1396.75488	1494.19678	55.44101	903.08240	1541.48938	366.99918	867.29095	1707.91016	192.87546	858.20361	1463.51172	53.23449	448.01923	1613.11963	333.34885	437.19574	1461.56238	73.54015	65.09766	1795.91760	306.56009	91.42613
425	3.533	1662.44678	194.10622	1397.32312	1489.38916	53.60774	903.80450	1536.57996	365.06265	868.21344	1702.95813	191.26819	858.90582	1461.03674	51.87778	448.16605	1605.59363	333.41107	437.62976	1461.44141	73.35319	65.10487	1793.88843	307.09729	94.42241
426	3.542	1658.78589	192.28360	1397.82703	1484.64404	51.72256	904.39856	1531.65771	363.10687	869.12909	1698.02661	189.67479	859.52863	1458.72229	50.53760	448.22125	1597.82129	333.65714	438.05441	1461.31274	73.24105	65.09508	1791.65723	307.70612	97.57571
427	3.550	1655.17432	190.47244	1398.25488	1479.96594	49.79121	904.86859	1526.70898	361.14417	870.01190	1693.12244	188.11188	860.04980	1456.56836	49.21166	448.19290	1589.81201	334.08835	438.45895	1461.18677	73.18809	65.06831	1789.21143	308.37271	100.87678
428	3.558	1651.60168	188.67130	1398.59961	1475.36072	47.82203	905.22382	1521.72168	359.18665	870.83984	1688.25500	186.59885	860.45178	1454.57056	47.89397	448.09357	1581.57288	334.70029	438.83554	1461.07495	73.17077	65.02840	1786.53760	309.08029	104.31784
429	3.567	1648.05835	186.87997	1398.85803	1470.83447	45.82558	905.47681	1516.68799	357.24527	871.59418	1683.43347	185.15564	860.72266	1452.72009	46.57733	447.93826	1573.10913	335.48157	439.17825	1460.98730	73.16411	64.98026	1783.62036	309.81137	107.89363
430	3.575	1644.53711	185.09763	1399.02991	1466.39282	43.81417	905.64215	1511.60583	355.32990	872.25922	1678.66516	183.80124	860.85681	1451.00439	45.25575	447.74240	1564.42566	336.41339	439.48315	1460.92908	73.14876	64.92523	1780.44373	310.54709	111.60047
431	3.583	1641.03198	183.32193	1399.11694	1462.03918	41.80111	905.73468	1506.47937	353.44904	872.82294	1673.95532	182.55168	860.85638	1449.40747	43.92619	447.52042	1555.52771	337.46994	439.74939	1460.89990	73.11420	64.85989	1776.99561	311.26599	115.43625
432	3.592	1637.53870	181.55173	1399.12329	1457.77515	39.80008	905.76831	1501.31750	351.61081	873.27917	1669.30786	181.41739	860.73120	1447.91260	42.58940	447.28448	1546.42407	338.61884	439.97971	1460.89453	73.05740	64.77974	1773.27100	311.94379	119.40108
433	3.600	1634.05396	179.79010	1399.05554	1453.59949	37.82434	905.75568	1496.13367	349.82379	873.63055	1664.72522	180.40204	860.49725	1446.50244	41.25008	447.04449	1537.12793	339.82291	440.18036	1460.90601	72.98069	64.68170	1769.27173	312.55484	123.49673
434	3.608	1630.57605	178.04413	1398.92346	1449.50891	35.88622	905.70721	1490.94531	348.09555	873.88806	1660.20801	179.50189	860.17432	1445.16235	39.91630	446.80786	1527.65894	341.04291	440.36087	1460.92725	72.89058	64.56389	1765.00220	313.07480	127.72668
435	3.617	1627.10413	176.32291	1398.74011	1445.49829	33.99632	905.63165	1485.77173	346.43109	874.06805	1655.75476	178.70538	859.78473	1443.88025	38.59877	446.58008	1518.04053	342.23932	440.53427	1460.95337	72.79655	64.42435	1760.46729	313.48190	132.09581
436	3.625	1623.63733	174.63565	1398.52100	1441.56201	32.16312	905.53589	1480.63208	344.83313	874.19080	1651.36328	177.99399	859.35242	1442.64697	37.31004	446.36505	1508.29895	343.37488	440.71738	1460.98145	72.70985	64.26097	1755.67078	313.75610	136.60730
437	3.633	1620.17505	172.99170	1398.28333	1437.69458	30.39244	905.42572	1475.54370	343.30399	874.28021	1647.03027	177.34552	858.90198	1441.45593	36.06398	446.16519	1498.46057	344.41888	440.93140	1461.01013	72.64200	64.07231	1750.61633	313.87753	141.25797
438	3.642	1616.71826	171.40033	1398.04395	1433.89209	28.68719	905.30609	1470.52087	341.84625	874.36340	1642.75195	176.73895	858.45654	1440.30176	34.87536	445.98129	1488.55005	345.34854	441.20068	1461.03809	72.60273	63.85913	1745.30713	313.82721	146.03546
439	3.650	1613.26929	169.87018	1397.81860	1430.15320	27.04733	905.18127	1465.57446	340.46283	874.46875	1638.52527	176.15817	858.03540	1439.17822	33.75945	445.81238	1478.59119	346.14600	441.54849	1461.06384	72.59777	63.62640	1739.74561	313.58859	150.91637
440	3.658	1609.83032	168.40851	1397.62134	1426.47925	25.47006	905.05536	1460.71008	339.15564	874.62170	1634.34912	175.59392	857.65497	1438.07837	32.73139	445.65543	1468.60950	346.79474	441.99289	1461.08679	72.62667	63.38521	1733.93225	313.14938	155.86453
441	3.667	1606.40308	167.02112	1397.46301	1422.87512	23.95026	904.93207	1455.92749	337.92316	874.84253	1630.22510	175.04462	857.33051	1436.99219	31.80528	445.50549	1458.63269	347.28085	442.54675	1461.10730	72.68176	63.15227	1727.86487	312.50247	160.83014
442	3.675	1602.98865	165.71210	1397.35181	1419.34778	22.48110	904.81488	1451.22095	336.75885	875.14636	1626.15674	174.51724	857.07477	1435.90723	30.99294	445.35608	1448.68945	347.59610	443.22006	1461.12524	72.75095	62.94598	1721.53650	311.64703	165.75053
443	3.683	1599.58789	164.48303	1397.29285	1415.90698	21.05476	904.70691	1446.58069	335.65210	875.54291	1622.14722	174.02681	856.89630	1434.81018	30.30253	445.20013	1438.80737	347.73868	444.01947	1461.13989	72.82356	62.78101	1714.93555	310.58832	170.55222
444	3.692	1596.20154	163.33246	1397.28967	1412.56323	19.66330	904.61090	1441.99658	334.59030	876.03650	1618.19873	173.59396	856.79773	1433.68689	29.73719	445.03116	1429.01160	347.71149	444.94647	1461.15027	72.89346	62.66527	1708.04614	309.33789	175.15392
445	3.700	1592.83081	162.25616	1397.34460	1409.32764	18.29939	904.52887	1437.45874	333.56168	876.62567	1614.31323	173.24162	856.77704	1432.52502	29.29416	444.84460	1419.32471	347.51947	445.99597	1461.15454	72.95801	62.60074	1700.84924	307.91592	179.46979
446	3.708	1589.47632	161.24829	1397.45825	1406.21033	16.95715	904.46204	1432.95813	332.55792	877.30389	1610.49146	172.99149	856.82916	1431.31543	28.96438	444.63898	1409.76758	347.16782	447.15714	1461.15063	73.01629	62.58507	1693.32349	306.35306	183.41318
447	3.717	1586.13855	160.30255	1397.62866	1403.21924	15.63274	904.41077	1428.48682	331.57425	878.06042	1606.73376	172.85971	856.94592	1430.05322	28.73294	444.41635	1400.35645	346.66235	448.41608	1461.13672	73.06842	62.61259	1685.44592	304.68942	186.90041
448	3.725	1582.81689	159.41258	1397.85193	1400.36011	14.32478	904.37408	1424.03931	330.60767	878.88165	1603.03931	172.85344	857.11523	1428.73853	28.58036	444.18222	1391.10059	346.01120	449.75827	1461.11194	73.11574	62.67499	1677.19287	302.97189	189.85442
449	3.733	1579.50964	158.57240	1398.12158	1397.63416	13.03458	904.34985	1419.61426	329.65552	879.75159	1599.40710	172.96979	857.32166	1427.37598	28.48452	443.94431	1382.00354	345.22510	451.16864	1461.07556	73.16136	62.76152	1668.54297	301.25021	192.20854
450	3.742	1576.21387	157.77704	1398.42847	1395.03857	11.76597	904.33441	1415.21448	328.71570	880.65295	1595.83569	173.19730	857.54791	1425.97412	28.42295	443.71112	1373.06519	344.31580	452.63052	1461.02759	73.20961	62.86017	1659.48047	299.57248	193.91014
451	3.750	1572.92566	157.02290	1398.76147	1392.56543	10.52492	904.32269	1410.84497	327.78812	881.56793	1592.32324	173.51840	857.77747	1424.54419	28.37498	443.49020	1364.28394	343.29303	454.12473	1460.96899	73.26440	62.95993	1649.99609	297.98145	194.92203
452	3.758	1569.64111	156.30785	1399.10840	1390.20166	9.31877	904.30835	1406.51123	326.87442	882.47833	1588.86670	173.91257	857.99475	1423.09888	28.32346	443.28711	1355.65613	342.16348	455.63046	1460.90271	73.32809	63.05254	1640.08521	296.51208	195.22276
453	3.767	1566.35742	155.63132	1399.45630	1387.92871	8.15530	904.28412	1402.22009	325.97617	883.36542	1585.46179	174.35881	858.18469	1421.65112	28.25572	443.10468	1347.17676	340.93265	457.12799	1460.83313	73.40148	63.13292	1629.74463	295.19058	194.80673
454	3.775	1563.07239	154.99454	1399.79333	1385.72485	7.04163	904.24219	1397.97705	325.09448	884.21240	1582.10205	174.83725	858.33411	1420.21289	28.16397	442.94308	1338.84106	339.60654	458.60004	1460.76526	73.48449	63.19859	1618.97241	294.03314	193.68288
455	3.783	1559.78491	154.39970	1400.10815	1383.56519	5.98342	904.17487	1393.78662	324.23148	885.00659	1578.78076	175.32959	858.43372	1418.79504	28.04511	442.80032	1330.64600	338.19220	460.03192	1460.70374	73.57635	63.24980	1607.76648	293.04584	191.87161
456	3.792	1556.49390	153.84763	1400.39099	1381.42432	4.98418	904.07520	1389.65112	323.39020	885.73907	1575.49097	175.81973	858.47980	1417.40662	27.90006	442.67288	1322.59082	336.69766	461.41168	1460.65210	73.67512	63.29010	1596.12585	292.22656	189.40344
457	3.800	1553.19836	153.33636	1400.63501	1379.27832	4.04497	903.93719	1385.57080	322.57379	886.40387	1572.22583	176.29486	858.47400	1416.05444	27.73294	442.55646	1314.67664	335.13214	462.73004	1460.61292	73.77773	63.32576	1584.05103	291.56836	186.31998
458	3.808	1549.89673	152.86331	1400.83606	1377.10706	3.16442	903.75671	1381.54321	321.78546	886.99664	1568.97864	176.74574	858.42212	1414.74304	27.55009	442.44666	1306.90625	333.50714	463.98074	1460.58789	73.88085	63.36383	1571.54541	291.06201	182.67433
459	3.817	1546.58618	152.42694	1400.99316	1374.89526	2.33910	903.53186	1377.56372	321.02899	887.51550	1565.74280	177.16692	858.33276	1413.47510	27.35905	442.33932	1299.28467	331.83734	465.16003	1460.57788	73.98199	63.40962	1558.61499	290.69830	178.52911
460	3.825	1543.26282	152.02722	1401.10718	1372.63354	1.56408	903.26355	1373.62708	320.30817	887.95941	1562.51282	177.55659	858.21570	1412.25073	27.16770	442.23093	1291.81909	330.13922	466.26465	1460.58252	74.07976	63.46512	1545.26929	290.46985	173.95255
461	3.833	1539.92224	151.66501	1401.18042	1370.31873	0.83385	902.95569	1369.72766	319.62564	888.32739	1559.28491	177.91669	858.08167	1411.06860	26.98346	442.11853	1284.51978	328.43005	467.29077	1460.60022	74.17365	63.52867	1531.52222	290.37222	169.01587
462	3.842	1536.55908	151.34157	1401.21509	1367.95251	0.14306	902.61542	1365.85986	318.98300	888.61932	1556.05762	178.25230	857.94183	1409.92554	26.81270	442.00009	1277.39795	326.72827	468.23563	1460.62866	74.26357	63.59665	1517.39172	290.40317	163.79140
463	3.850	1533.16772	151.05766	1401.21326	1365.54102	-0.51273	902.25238	1362.01770	318.38110	888.83734	1552.83081	178.57050	857.80530	1408.81726	26.66034	441.87424	1270.46411	325.05234	469.09875	1460.66504	74.35013	63.66475	1502.89795	290.56088	158.35078
464	3.858	1529.74451	150.81284	1401.17761	1363.09363	-1.13652	901.87799	1358.19592	317.81857	888.98590	1549.60498	178.87845	857.67767	1407.73828	26.52959	441.74060	1263.72876	323.41864	469.88138	1460.70667	74.43529	63.72876	1488.06323	290.84305	152.76405
465	3.867	1526.28784	150.60544	1401.11194	1360.62048	-1.72955	901.50397	1354.38916	317.29153	889.07013	1546.38013	179.18332	857.56116	1406.68237	26.42192	441.59970	1257.20264	321.84073	470.58578	1460.75085	74.52232	63.78450	1472.91028	291.24704	147.09950
466	3.875	1522.79712	150.43349	1401.02063	1358.13220	-2.29137	901.14063	1350.59155	316.79578	889.09576	1543.15625	179.49255	857.45526	1405.64307	26.33719	441.45285	1250.89526	320.32968	471.21503	1460.79480	74.61456	63.82854	1457.46277	291.77002	141.42371
467	3.883	1519.27222	150.29541	1400.90833	1355.63733	-2.82012	900.79559	1346.79626	316.32858	889.06897	1539.93311	179.81287	857.35712	1404.61304	26.27398	441.30203	1244.81409	318.89450	471.77304	1460.83545	74.71380	63.85942	1441.74487	292.40720	135.80086
468	3.892	1515.71240	150.19046	1400.77917	1353.14233	-3.31339	900.47284	1342.99622	315.88748	888.99493	1536.71069	180.14883	857.26288	1403.58484	26.22998	441.14951	1238.96289	317.54065	472.26364	1460.87012	74.81977	63.87787	1425.78174	293.14929	130.29141
469	3.900	1512.11780	150.11856	1400.63696	1350.65063	-3.76895	900.17242	1339.18542	315.46930	888.87732	1533.48853	180.50320	857.16864	1402.55029	26.20246	440.99747	1233.33984	316.26801	472.68741	1460.89636	74.93061	63.88551	1409.59863	293.98206	124.95024
470	3.908	1508.48975	150.07959	1400.48401	1348.16223	-4.18560	899.89087	1335.35962	315.07013	888.71832	1530.26440	180.87799	857.07123	1401.50073	26.18876	440.84769	1227.93701	315.07123	473.04147	1460.91187	75.04377	63.88414	1393.22205	294.88779	119.82571
471	3.917	1504.82996	150.07329	1400.32166	1345.67505	-4.56366	899.62195	1331.51697	314.68494	888.51959	1527.03491	181.27492	856.96918	1400.42725	26.18669	440.70117	1222.74060	313.94305	473.32275	1460.91553	75.15712	63.87614	1376.68042	295.84756	114.96072
472	3.925	1501.14001	150.09900	1400.15088	1343.18433	-4.90497	899.35791	1327.65698	314.30774	888.28192	1523.79541	181.69508	856.86200	1399.32019	26.19495	440.55814	1217.73193	312.87701	473.53094	1460.90674	75.27003	63.86430	1360.00366	296.84354	110.39374
473	3.933	1497.42065	150.15581	1399.97217	1340.68408	-5.21255	899.09027	1323.78027	313.93317	888.00562	1520.54004	182.13846	856.74969	1398.16980	26.21330	440.41800	1212.89038	311.86884	473.66922	1460.88574	75.38326	63.85141	1343.22192	297.85989	106.15860
474	3.942	1493.67273	150.24277	1399.78625	1338.16772	-5.49004	898.81128	1319.88770	313.55801	887.69183	1517.26355	182.60339	856.63263	1396.96655	26.24270	440.27957	1208.19556	310.91611	473.74396	1460.85315	75.49754	63.84073	1326.36536	298.88306	102.28487
475	3.950	1489.89697	150.35976	1399.59338	1335.62817	-5.74101	898.51422	1315.97949	313.18134	887.34375	1513.96216	183.08665	856.51141	1395.70032	26.28523	440.14111	1203.63000	310.01767	473.76453	1460.81042	75.61297	63.83685	1309.46680	299.90247	98.79855
476	3.958	1486.09375	150.50818	1399.39453	1333.05811	-5.96862	898.19434	1312.05579	312.80435	886.96637	1510.63318	183.58374	856.38605	1394.36182	26.34398	440.00061	1199.17944	309.17267	473.74203	1460.75879	75.73019	63.84538	1292.56201	300.91129	95.72141
477	3.967	1482.26208	150.69077	1399.19067	1330.45129	-6.17522	897.84863	1308.11487	312.43124	886.56604	1507.27344	184.08902	856.25519	1392.94214	26.42273	439.85596	1194.83252	308.38086	473.68787	1460.69824	75.85191	63.87160	1275.69019	301.90604	93.06911
478	3.975	1478.40088	150.91071	1398.98242	1327.80103	-6.36226	897.47650	1304.15479	312.06824	886.14941	1503.87988	184.59604	856.11578	1391.43286	26.52564	439.70483	1190.57959	307.64252	473.61243	1460.62671	75.98295	63.91876	1258.89258	302.88467	90.84937
479	3.983	1474.50854	151.17062	1398.76880	1325.10168	-6.53025	897.07928	1300.17346	311.72107	885.72125	1500.44897	185.09891	855.96533	1389.82715	26.65677	439.54495	1186.41040	306.95764	473.52490	1460.54028	76.12862	63.98691	1242.21289	303.84445	89.06125
480	3.992	1470.58362	151.47214	1398.54749	1322.34851	-6.67858	896.66040	1296.16882	311.39322	885.28284	1496.97754	185.59406	855.80286	1388.11914	26.81970	439.37390	1182.31482	306.32443	473.43256	1460.43481	76.29275	64.07228	1225.69971	304.78101	87.69602
481	4.000	1466.62500	151.81625	1398.31555	1319.53760	-6.80543	896.22449	1292.13806	311.08636	884.83289	1493.46265	186.08090	855.62842	1386.30481	27.01701	439.18945	1178.28198	305.73984	473.34052	1460.30688	76.47629	64.16882	1209.40381	305.68817	86.73738
482	4.008	1462.63098	152.20351	1398.06946	1316.66553	-6.90781	895.77637	1288.07800	310.80261	884.36902	1489.90149	186.56061	855.44214	1384.38220	27.25002	438.98938	1174.30017	305.20181	473.25189	1460.15747	76.67654	64.27138	1193.37744	306.55792	86.16100
483	4.017	1458.60022	152.63417	1397.80554	1313.72961	-6.98180	895.32001	1283.98584	310.54562	883.88922	1486.29163	187.03532	855.24426	1382.35144	27.51865	438.77161	1170.35620	304.71191	473.16840	1459.99170	76.88766	64.37836	1177.67224	307.37973	85.93512
484	4.025	1454.53125	153.10822	1397.52002	1310.72681	-7.02297	894.85748	1279.85938	310.32004	883.39227	1482.63135	187.50784	855.03473	1380.21448	27.82149	438.53427	1166.43530	304.27582	473.09070	1459.81543	77.10321	64.48990	1162.33936	308.14081	86.02284
485	4.033	1450.42310	153.62515	1397.20947	1307.65442	-7.02708	894.38892	1275.69690	310.13080	882.87732	1478.91943	187.98184	854.81317	1377.97534	28.15599	438.27570	1162.52222	303.90048	473.01773	1459.63159	77.31890	64.60471	1147.42798	308.82687	86.38461
486	4.042	1446.27429	154.18448	1396.87061	1304.50989	-6.99066	893.91223	1271.49634	309.98334	882.34430	1475.15503	188.46257	854.57825	1375.63953	28.51886	437.99460	1158.60205	303.59106	472.94638	1459.44141	77.53271	64.72026	1132.98291	309.42361	86.97969
487	4.050	1442.08374	154.78644	1396.50061	1301.29065	-6.91128	893.42413	1267.25427	309.88440	881.79327	1471.33691	188.95667	854.32727	1373.21387	28.90644	437.69009	1154.66187	303.34967	472.87149	1459.24390	77.74342	64.83508	1119.04004	309.91827	87.76723
488	4.058	1437.85034	155.43161	1396.09827	1297.99512	-6.78756	892.92078	1262.96704	309.84039	881.22504	1467.46362	189.47113	854.05670	1370.70618	29.31511	437.36182	1150.69141	303.17584	472.78653	1459.03748	77.95010	64.94939	1105.62561	310.30273	88.70728
489	4.067	1433.57349	156.11978	1395.66443	1294.62207	-6.61903	892.39868	1258.63257	309.85532	880.64044	1463.53503	190.01231	853.76233	1368.12463	29.74149	437.01016	1146.68188	303.06638	472.68359	1458.82007	78.15247	65.06404	1092.75793	310.57666	89.76070
490	4.075	1429.25195	156.84955	1395.20044	1291.17139	-6.40573	891.85529	1254.24951	309.93048	880.04047	1459.55139	190.58582	853.44025	1365.47803	30.18274	436.63611	1142.62695	303.01611	472.55322	1458.59033	78.35094	65.18025	1080.45386	310.74796	90.88643
491	4.083	1424.88428	157.61888	1394.70740	1287.64380	-6.14790	891.28906	1249.81799	310.06464	879.42590	1455.51270	191.19638	853.08673	1362.77539	30.63654	436.24130	1138.52148	303.02051	472.38483	1458.34888	78.54631	65.29991	1068.73413	310.83014	92.03773
492	4.092	1420.46826	158.42538	1394.18628	1284.04053	-5.84566	890.69940	1245.33740	310.25507	878.79730	1451.41748	191.84811	852.69800	1360.02539	31.10111	435.82785	1134.36169	303.07727	472.16714	1458.09741	78.73917	65.42642	1057.62317	310.83752	93.16219
493	4.100	1416.00171	159.26640	1393.63782	1280.36328	-5.49879	890.08636	1240.80725	310.49744	878.15472	1447.26147	192.54468	852.27051	1357.23657	31.57520	435.39810	1130.14490	303.18475	471.88873	1457.83936	78.92919	65.56424	1047.14355	310.78223	94.20699
494	4.108	1411.48364	160.13979	1393.06360	1276.61426	-5.10677	889.45038	1236.22693	310.78543	877.49670	1443.04053	193.28842	851.80255	1354.41699	32.05797	434.95459	1125.86816	303.34109	471.54034	1457.57642	79.11577	65.71643	1037.31104	310.67545	95.12548
495	4.117	1406.91431	161.04459	1392.46436	1272.79480	-4.66893	888.79181	1231.59619	311.11237	876.82141	1438.75049	194.07928	851.29584	1351.57397	32.54893	434.49973	1121.52832	303.54553	471.11703	1457.30884	79.29926	65.88253	1028.13379	310.53073	95.88029
496	4.125	1402.29370	161.98103	1391.84021	1268.90637	-4.18456	888.11121	1226.91431	311.47388	876.12720	1434.38843	194.91502	850.75555	1348.71460	33.04787	434.03571	1117.12390	303.79761	470.61676	1457.03479	79.48138	66.05980	1019.61401	310.36432	96.44177
497	4.133	1397.62170	162.95071	1391.19080	1264.94971	-3.65303	887.40906	1222.17944	311.86783	875.41357	1429.95105	195.79288	850.18909	1345.84448	33.55472	433.56454	1112.65698	304.09396	470.03708	1456.75269	79.66467	66.24594	1011.75000	310.19226	96.78558
498	4.142	1392.89819	163.95621	1390.51550	1260.92493	-3.07384	886.68591	1217.38879	312.29330	874.68127	1425.43323	196.71123	849.60413	1342.96899	34.06947	433.08801	1108.13525	304.42801	469.37549	1456.46179	79.85069	66.44153	1004.53638	310.02756	96.89197
499	4.150	1388.12305	165.00058	1389.81360	1256.83130	-2.44666	885.94269	1212.53760	312.75061	873.93158	1420.82837	197.67130	849.00781	1340.09277	34.59203	432.60788	1103.57153	304.79303	468.63107	1456.16309	80.03876	66.65070	997.96558	309.87982	96.74588
500	4.158	1383.29578	166.08693	1389.08472	1252.66772	-1.77135	885.18042	1207.61829	313.24164	873.16510	1416.12915	198.67667	848.40662	1337.21960	35.12215	432.12601	1098.98254	305.18274	467.80310	1455.85950	80.22652	66.87882	992.02875	309.75558	96.33681
501	4.167	1378.41724	167.21823	1388.32837	1248.43274	-1.04806	884.40057	1202.61987	313.76825	872.38031	1411.32874	199.73116	847.80713	1334.35229	35.65924	431.64459	1094.38879	305.59067	466.88812	1455.55420	80.41077	67.13042	986.71655	309.65790	95.65880
502	4.175	1373.48828	168.39767	1387.54529	1244.12451	-0.27713	883.60486	1197.52832	314.33008	871.57233	1406.42151	200.83815	847.21576	1331.49316	36.20233	431.16635	1089.81348	306.01123	465.87894	1455.24988	80.58809	67.40933	982.01917	309.58615	94.71028
503	4.183	1368.51123	169.62897	1386.73523	1239.74146	0.54067	882.79529	1192.32764	314.92392	870.73352	1401.40332	202.00177	846.63672	1328.64294	36.74994	430.69434	1085.28320	306.44144	464.76471	1454.94666	80.75713	67.71821	977.92542	309.53607	93.49280
504	4.192	1363.48877	170.91599	1385.89709	1235.28223	1.40414	881.97400	1187.00195	315.54492	869.85620	1396.27075	203.22784	846.07007	1325.80103	37.30011	430.23224	1080.82764	306.88187	463.53241	1454.64258	80.91969	68.05746	974.42023	309.50104	92.01021
505	4.200	1358.42285	172.26202	1385.02869	1230.74561	2.31168	881.14337	1181.53735	316.18903	868.93500	1391.02173	204.52295	845.51141	1322.96533	37.85045	429.78391	1076.47888	307.33633	462.16782	1454.33508	81.07820	68.42664	971.48157	309.47296	90.26971
506	4.208	1353.31470	173.66989	1384.12781	1226.13025	3.26129	880.30579	1175.92285	316.85443	867.96649	1385.65332	205.89264	844.95337	1320.13184	38.39825	429.35345	1072.26904	307.80994	460.65759	1454.02405	81.23289	68.82780	969.07953	309.44266	88.28404
507	4.217	1348.16553	175.14273	1383.19312	1221.43518	4.25080	879.46381	1170.15039	317.54135	866.94775	1380.16370	207.34096	844.38873	1317.29419	38.94075	428.94504	1068.22803	308.30783	458.99173	1453.71130	81.38235	69.26654	967.17487	309.39996	86.07410
508	4.225	1342.97620	176.68423	1382.22510	1216.65894	5.27787	878.62012	1164.21606	318.25189	865.87769	1374.55078	208.87079	843.81268	1314.44360	39.47532	428.56268	1064.37769	308.83438	457.16626	1453.39966	81.52520	69.75054	965.71509	309.33575	83.67176
509	4.233	1337.74780	178.29889	1381.22668	1211.79956	6.34018	877.77789	1158.11865	318.98975	864.76044	1368.81396	210.48332	843.22321	1311.56885	39.99986	428.21027	1060.73071	309.39322	455.18768	1453.09009	81.66010	70.28719	964.62805	309.24500	81.12365
510	4.242	1332.48132	179.99196	1380.20532	1206.85486	7.43550	876.94098	1151.86060	319.76019	863.60791	1362.95532	212.17682	842.62036	1308.65576	40.51306	427.89148	1057.28711	309.98819	453.07651	1452.77979	81.78484	70.88289	963.81757	309.12967	78.49461
511	4.250	1327.17749	181.76845	1379.17395	1201.82275	8.56191	876.11420	1145.44739	320.56934	862.44019	1356.98071	213.94604	842.00739	1305.68677	41.01465	427.60974	1054.03687	310.62430	450.86920	1452.46326	81.89594	71.54426	963.16162	308.99991	75.86824
512	4.258	1321.83521	183.63158	1378.15051	1196.70032	9.71796	875.30359	1138.89038	321.42316	861.28546	1350.90198	215.78252	841.39294	1302.64209	41.50556	427.36819	1050.95984	311.30841	448.61905	1452.13306	81.98849	72.28069	962.51501	308.87338	73.34185
513	4.267	1316.45105	185.58185	1377.15869	1191.48535	10.90298	874.51697	1132.20789	322.32724	860.18103	1344.73682	217.67436	840.79279	1299.49927	41.98783	427.16971	1048.02502	312.05011	446.39499	1451.78198	82.05605	73.10567	961.72107	308.77298	71.01588
514	4.275	1311.01892	187.61632	1376.22754	1186.17578	12.11744	873.76349	1125.42725	323.28711	859.17224	1338.50769	219.60576	840.22882	1296.23279	42.46426	427.01672	1045.18750	312.86185	444.27707	1451.40088	82.09144	74.03418	960.63586	308.72467	68.97768
515	4.283	1305.53003	189.72824	1375.38855	1180.77063	13.36324	873.05371	1118.58350	324.30811	858.31042	1332.23877	221.55807	839.72797	1292.81665	42.93790	426.91113	1042.38416	313.75742	442.35010	1450.97668	82.08932	75.07876	959.16516	308.75592	67.27953
516	4.292	1299.97412	191.90773	1374.67188	1175.27026	14.64388	872.39917	1111.71729	325.39517	857.64661	1325.95251	223.51178	839.32001	1289.22327	43.41134	426.85400	1039.53003	314.74945	440.69415	1450.49316	82.04828	76.24790	957.30206	308.89075	65.92082
517	4.300	1294.34143	194.14316	1374.10132	1169.67676	15.96449	871.81158	1104.86987	326.55270	857.22327	1319.66797	225.44781	839.03345	1285.42603	43.88592	426.84549	1036.51855	315.84549	439.37057	1449.93359	81.96996	77.54704	955.13232	309.14142	64.85361
518	4.308	1288.62781	196.42261	1373.69177	1163.99451	17.33137	871.30261	1098.08105	327.78516	857.06720	1313.40137	227.34889	838.88989	1281.39978	44.36116	426.88455	1033.23193	317.04376	438.40656	1449.28491	81.85567	78.98076	952.79236	309.50449	64.01006
519	4.317	1282.83691	198.73534	1373.44946	1158.23059	18.75146	870.88312	1091.38281	329.09778	857.18774	1307.16650	229.20171	838.90039	1277.12134	44.83427	426.96906	1029.56396	318.33289	437.78864	1448.53833	81.70369	80.55618	950.41205	309.96408	63.32765
520	4.325	1276.98071	201.07104	1373.37390	1152.39429	20.23156	870.56256	1084.79712	330.49750	857.57910	1300.97351	230.99951	839.06366	1272.57080	45.29992	427.09598	1025.44922	319.69464	437.47208	1447.68835	81.50894	82.28445	948.08539	310.49646	62.76027
521	4.333	1271.07446	203.41788	1373.46167	1146.49731	21.77748	870.34882	1078.33398	331.99179	858.22400	1294.82739	232.74443	839.36633	1267.73206	45.75014	427.26166	1020.88672	321.10876	437.40253	1446.73120	81.26395	84.17857	945.87262	311.07263	62.28157
522	4.342	1265.13293	205.76192	1373.70898	1140.55249	23.39338	870.24811	1071.99280	333.58606	859.09717	1288.72754	234.44759	839.78583	1262.59204	46.17450	427.46249	1015.94171	322.55881	437.53592	1445.66333	80.96049	86.24988	943.81476	311.66116	61.88197
523	4.350	1259.16699	208.08936	1374.11145	1134.57410	25.08116	870.26465	1065.76318	335.28088	860.16937	1282.66870	236.12720	840.29559	1257.14172	46.56014	427.69550	1010.72906	324.03513	437.84308	1444.48022	80.59219	88.50555	941.94739	312.23138	61.55908
524	4.358	1253.18469	210.38971	1374.66235	1128.57520	26.84022	870.40094	1059.62756	337.07086	861.40948	1276.64282	237.80568	840.87201	1251.37476	46.89214	427.95862	1005.38690	325.53186	438.29962	1443.17566	80.15691	90.94861	940.30530	312.75702	61.30865
525	4.367	1247.19360	212.65723	1375.35095	1122.56787	28.66733	870.65765	1053.56421	338.94382	862.78479	1270.63989	239.50638	841.49823	1245.28833	47.15385	428.25116	1000.05322	327.04074	438.87332	1441.74072	79.65826	93.58156	938.91364	313.22043	61.12195
526	4.375	1241.20239	214.88872	1376.16187	1116.56201	30.55683	871.03351	1047.55066	340.88132	864.25775	1264.64941	241.24991	842.16510	1238.88232	47.32738	428.57343	994.85187	328.55005	439.52078	1440.16089	79.10658	96.40911	937.77722	313.61490	60.98795
527	4.383	1235.22144	217.08087	1377.07397	1110.56494	32.50095	871.52515	1041.56787	342.86206	865.78406	1258.66309	243.05182	842.86932	1232.15918	47.39442	428.92645	989.88629	330.05051	440.19449	1438.41626	78.51917	99.43615	936.88129	313.94205	60.89479
528	4.392	1229.26294	219.23053	1378.06177	1104.58118	34.49020	872.12683	1035.60229	344.86691	867.31335	1252.67578	244.92122	843.61072	1225.12402	47.33706	429.31119	985.23718	331.54056	440.85013	1436.48279	77.91922	102.66496	936.19934	314.20624	60.82977
529	4.400	1223.33960	221.33643	1379.09680	1098.61328	36.51387	872.82983	1029.64624	346.88156	868.79480	1246.68799	246.85960	844.38818	1217.78455	47.13909	429.72760	980.95996	333.02713	441.44949	1434.33057	77.33562	106.09235	935.69971	314.41150	60.78050
530	4.408	1217.46484	223.40016	1380.15076	1092.66174	38.56047	873.62238	1023.69794	348.89746	870.18451	1240.70557	248.86046	845.19684	1210.15002	46.78729	430.17377	977.08099	334.52136	441.96133	1431.92224	76.80279	109.70559	935.34790	314.56213	60.73703
531	4.417	1211.65015	225.42686	1381.19763	1086.72583	40.61810	874.48938	1017.76294	350.91125	871.45038	1234.73877	250.90990	846.02637	1202.23193	46.27283	430.64545	973.59589	336.03098	442.36368	1429.22034	76.35590	113.48393	935.10852	314.66437	60.69252
532	4.425	1205.90356	227.42433	1382.21643	1080.80457	42.67480	875.41296	1011.85443	352.92239	872.57318	1228.80200	252.98695	846.86053	1194.04285	45.59243	431.13562	970.47168	337.55475	442.64777	1426.19958	76.02333	117.40733	934.94769	314.72711	60.64280
533	4.433	1200.22961	229.39868	1383.19080	1074.89746	44.71877	876.37292	1005.99268	354.93137	873.54639	1222.91211	255.06381	847.67786	1185.59546	44.74926	431.63507	967.65375	339.08420	442.82037	1422.85083	75.82414	121.46181	934.83661	314.76160	60.58510
534	4.442	1194.63037	231.35095	1384.10815	1069.00525	46.73862	877.34784	1000.20282	356.93951	874.37451	1217.08765	257.10709	848.45331	1176.90259	43.75327	432.13278	965.07581	340.60831	442.90048	1419.17444	75.77071	125.63933	934.75336	314.78085	60.51674
535	4.450	1189.10522	233.27982	1384.95874	1063.13037	48.72361	878.31635	994.51196	358.94717	875.06970	1211.34717	259.08096	849.16022	1167.97632	42.62099	432.61716	962.67108	342.11740	442.91074	1415.17419	75.87155	129.93674	934.68372	314.79858	60.43528
536	4.458	1183.65210	235.18619	1385.73596	1057.27673	50.66389	879.25836	988.94470	360.95215	875.64771	1205.70862	260.95071	849.77393	1158.82800	41.37479	433.07730	960.38153	343.60596	442.87067	1410.85474	76.13407	134.35480	934.62006	314.82886	60.34020
537	4.467	1178.26807	237.07364	1386.43689	1051.45081	52.55079	880.15637	983.51971	362.95016	876.12531	1200.18677	262.68597	850.27576	1149.46851	40.04172	433.50406	958.16315	345.07294	442.79611	1406.22095	76.56694	138.89679	934.55939	314.88501	60.23376
538	4.475	1172.94922	238.94598	1387.06189	1045.66016	54.37707	880.99695	978.24976	364.93567	876.51892	1194.79297	264.26334	850.65546	1139.90869	38.65188	433.89133	955.98682	346.51883	442.70163	1401.27710	77.18111	143.56570	934.50146	314.97772	60.12057
539	4.483	1167.69165	240.80579	1387.61499	1039.91321	56.13709	881.77118	973.14221	366.89999	876.84271	1189.53479	265.66849	850.91187	1130.16064	37.23689	434.23679	953.83624	347.94080	442.60126	1396.02466	77.98943	148.36034	934.44727	315.11267	60.00695
540	4.492	1162.49121	242.65427	1388.10266	1034.21826	57.82692	882.47546	968.19897	368.83221	877.10889	1184.41455	266.89761	851.05273	1120.23865	35.82822	434.54230	951.70258	349.32895	442.50681	1390.46045	79.00487	153.27148	934.39740	315.28906	59.89916
541	4.500	1157.34363	244.49065	1388.53345	1028.58276	59.44441	883.11194	963.41516	370.72281	877.32880	1179.42969	267.95831	851.09497	1110.15967	34.45582	434.81406	949.57983	350.66599	442.42487	1384.57568	80.23839	158.27754	934.35229	315.49878	59.80051
542	4.508	1152.24658	246.31079	1388.91785	1023.01190	60.98919	883.68768	958.78015	372.56439	877.51343	1174.57397	268.86838	851.06335	1099.94495	33.14684	435.06216	947.46387	351.93008	442.35535	1378.35669	81.69715	163.34111	934.31329	315.72690	59.70938
543	4.517	1147.19922	248.10724	1389.26721	1017.50830	62.46257	884.21429	954.28058	374.34930	877.67059	1169.83777	269.65256	850.98865	1089.61914	31.92480	435.30005	945.35345	353.09946	442.29330	1371.78711	83.38187	168.40826	934.28314	315.95432	59.62105
544	4.525	1142.20239	249.87135	1389.59326	1012.07129	63.86752	884.70685	949.90411	376.06946	877.80377	1165.20947	270.33755	850.90393	1079.21082	30.80893	435.54361	943.25116	354.15683	442.23294	1364.85083	85.28537	173.41014	934.26624	316.16254	59.53134
545	4.533	1137.25818	251.59503	1389.90771	1006.69751	65.20848	885.18225	945.64124	377.71918	877.91400	1160.67603	270.94693	850.84009	1068.75061	29.81396	435.81006	941.16394	355.09369	442.17081	1357.53613	87.39277	178.26678	934.26660	316.33829	59.43878
546	4.542	1132.36914	253.27060	1390.22156	1001.38080	66.49128	885.65808	941.48633	379.29736	878.00323	1156.22449	271.49728	850.82208	1058.27002	28.95031	436.11664	939.10229	355.91284	442.10709	1349.83691	89.68073	182.89368	934.28467	316.47491	59.34503
547	4.550	1127.53857	254.89041	1390.54431	996.11322	67.72287	886.15082	937.43793	380.80661	878.07428	1151.84448	271.99628	850.86682	1047.79932	28.22470	436.47919	937.07794	356.62732	442.04556	1341.75146	92.11551	187.20866	934.31531	316.57095	59.25489
548	4.558	1122.76904	256.44730	1390.88403	990.88574	68.91106	886.67480	933.49646	382.25235	878.12982	1147.52991	272.44269	850.98267	1037.36597	27.64106	436.91064	935.09930	357.25427	441.99097	1333.28076	94.65215	191.13541	934.34723	316.62796	59.17498
549	4.567	1118.06201	257.93509	1391.24573	985.68915	70.06420	887.24115	929.66333	383.64294	878.17163	1143.27783	272.82877	851.16931	1026.99194	27.20167	437.41962	933.16833	357.80734	441.94592	1324.42737	97.23552	194.60440	934.36652	316.64868	59.11127
550	4.575	1113.41797	259.34875	1391.63196	980.51538	71.19070	887.85687	925.94006	384.98904	878.20093	1139.08838	273.14276	851.41858	1016.69312	26.90835	438.00937	931.27966	358.29282	441.90952	1315.19580	99.80325	197.55379	934.36298	316.63577	59.06806
551	4.583	1108.83618	260.68463	1392.04272	975.35791	72.29852	888.52484	922.32892	386.30115	878.21735	1134.96191	273.37057	851.71661	1006.47827	26.76354	438.67706	929.42444	358.71283	441.87820	1305.59241	102.29054	199.93074	934.33301	316.59174	59.04768
552	4.592	1104.31616	261.94116	1392.47546	970.21283	73.39465	889.24371	918.83289	387.58749	878.21832	1130.89990	273.49796	852.04651	996.34888	26.77096	439.41388	927.59448	359.07065	441.84677	1295.62402	104.63618	201.69296	934.27771	316.52002	59.04971
553	4.600	1099.85669	263.11871	1392.92603	965.07874	74.48448	890.00830	915.45404	388.85394	878.20135	1126.90308	273.51352	852.39130	986.30035	26.93561	440.20569	925.78534	359.37405	441.81024	1285.29871	106.78749	202.80984	934.20117	316.42575	59.07109
554	4.608	1095.45703	264.21924	1393.38831	959.95709	75.57130	890.81018	912.19189	390.10449	878.16589	1122.97144	273.41083	852.73517	976.32324	27.26331	441.03464	923.99658	359.63568	441.76593	1274.62402	108.70348	203.26334	934.10852	316.31577	59.10776
555	4.617	1091.11572	265.24567	1393.85474	954.85187	76.65594	891.63849	909.04211	391.34018	878.11334	1119.10376	273.18881	853.06439	966.40552	27.75973	441.88123	922.23035	359.87033	441.71387	1263.60828	110.35674	203.04868	934.00452	316.19809	59.15602
556	4.625	1086.83044	266.20175	1394.31702	949.76910	77.73639	892.48071	905.99731	392.55728	878.04443	1115.29810	272.85114	853.36786	956.53448	28.42933	442.72650	920.48999	360.09186	441.65579	1252.25830	111.73393	202.17378	933.89386	316.08005	59.21284
557	4.633	1082.59937	267.09128	1394.76672	944.71613	78.80791	893.32355	903.04822	393.74808	877.95850	1111.55151	272.40579	853.63763	946.69855	29.27450	443.55386	918.77875	360.31055	441.59247	1240.57751	112.83405	200.65704	933.78094	315.96613	59.27509
558	4.642	1078.42017	267.91833	1395.19592	939.70093	79.86328	894.15399	900.18311	394.90448	877.85431	1107.86096	271.86469	853.86951	936.88916	30.29486	444.35068	917.09875	360.53110	441.52148	1228.56470	113.66531	198.52615	933.66943	315.85736	59.33838
559	4.650	1074.29028	268.68713	1395.59790	934.73102	80.89357	894.96002	897.38831	396.02084	877.73077	1104.22107	271.24301	854.06219	927.10181	31.48697	445.10907	915.45056	360.75293	441.43860	1216.21460	114.24211	195.81783	933.56171	315.75180	59.39773
560	4.658	1070.20679	269.40161	1395.96753	929.81317	81.88905	895.73145	894.64886	397.09348	877.58667	1100.62476	270.55865	854.21735	917.33643	32.84415	445.82614	913.83398	360.97238	441.34106	1203.52026	114.58211	192.57672	933.45844	315.64597	59.44958
561	4.667	1066.16626	270.06485	1396.30200	924.95227	82.84029	896.46033	891.94983	398.11920	877.42108	1097.06396	269.83139	854.33777	907.59808	34.35661	446.50375	912.24866	361.18478	441.22879	1190.47632	114.70312	188.85385	933.35864	315.53632	59.49274
562	4.675	1062.16309	270.67877	1396.59973	920.15149	83.73917	897.14142	889.27631	399.09467	877.23364	1093.53101	269.08139	854.42627	897.89636	36.01170	447.14767	910.69464	361.38446	441.10361	1177.08228	114.62078	184.70503	933.26117	315.42032	59.52794
563	4.683	1058.19189	271.24429	1396.86121	915.41174	84.57960	897.77228	886.61389	400.01691	877.02557	1090.01880	268.32730	854.48547	888.24475	37.79433	447.76642	909.17157	361.56421	440.96884	1163.34424	114.34740	180.18954	933.16559	315.29651	59.55706
564	4.692	1054.24548	271.76175	1397.08789	910.73224	85.35790	898.35284	883.95026	400.88403	876.79987	1086.52222	267.58423	854.51874	878.66003	39.68755	448.37012	907.67700	361.71564	440.82861	1149.27344	113.89222	175.36909	933.07306	315.16440	59.58223
565	4.700	1050.31616	272.23123	1397.28186	906.10992	86.07292	898.88501	881.27539	401.69440	876.55975	1083.03638	266.86255	854.53186	869.16058	41.67321	448.96930	906.20648	361.83102	440.68597	1134.88428	113.26338	170.30585	932.98572	315.02487	59.60545
566	4.708	1046.39587	272.65240	1397.44531	901.54028	86.72593	899.37183	878.58264	402.44589	876.30762	1079.55786	266.16772	854.53265	859.76587	43.73261	449.57373	904.75488	361.90564	440.54193	1120.19153	112.47028	165.06102	932.90570	314.87982	59.62887
567	4.717	1042.47827	273.02457	1397.58093	897.01703	87.32034	899.81696	875.86865	403.13718	876.04498	1076.08398	265.50070	854.52863	850.49500	45.84714	450.19165	903.31842	361.93848	440.39651	1105.20972	111.52525	159.69360	932.83490	314.73132	59.65498
568	4.725	1038.55896	273.34662	1397.69141	892.53265	87.86151	900.22400	873.13287	403.76929	875.77332	1072.61243	264.85855	854.52576	841.36536	47.99878	450.82928	901.89496	361.93213	440.25058	1089.95264	110.44419	154.25655	932.77478	314.58075	59.68631
569	4.733	1034.63574	273.61740	1397.77954	888.07819	88.35635	900.59644	870.37646	404.34549	875.49487	1069.14209	264.23526	854.52734	832.39197	50.17051	451.49048	900.48303	361.89209	440.10715	1074.43091	109.24631	148.79349	932.72583	314.42822	59.72433
570	4.742	1030.70728	273.83618	1397.84875	883.64392	88.81304	900.93695	867.60236	404.87106	875.21393	1065.67236	263.62210	854.53479	823.58673	52.34652	452.17648	899.08087	361.82544	439.96960	1058.65186	107.95334	143.34018	932.68829	314.27316	59.76860
571	4.750	1026.77332	274.00275	1397.90271	879.21924	89.24062	901.24762	864.81580	405.35361	874.93610	1062.20288	263.00803	854.54791	814.95734	54.51227	452.88632	897.68597	361.73969	439.83914	1042.62000	106.58939	137.92744	932.66150	314.11520	59.81703
572	4.758	1022.83173	274.11740	1397.94507	874.79358	89.64854	901.52979	862.02393	405.80206	874.66608	1058.73254	262.38080	854.56592	806.50769	56.65447	453.61676	896.29443	361.64224	439.71384	1026.33923	105.18098	132.58310	932.64282	313.95493	59.86707
573	4.767	1018.88123	274.18091	1397.97852	870.35675	90.04620	901.78418	859.23401	406.22498	874.40546	1055.25977	261.72894	854.58734	798.23743	58.76092	454.36285	894.90118	361.53937	439.58963	1009.81384	103.75472	127.33380	932.62823	313.79416	59.91719
574	4.775	1014.92145	274.19482	1398.00525	865.89966	90.44235	902.01105	856.45331	406.62949	874.15283	1051.78247	261.04379	854.60986	790.14282	60.82034	455.11853	893.50049	361.43542	439.46210	993.04895	102.33325	122.20608	932.61340	313.63568	59.96745
575	4.783	1010.95306	274.16153	1398.02612	861.41479	90.84441	902.20996	853.68817	407.02158	873.90515	1048.29663	260.32080	854.62933	782.21710	62.82233	455.87708	892.08649	361.33350	439.32803	976.05127	100.93356	117.22580	932.59448	313.48227	60.01901
576	4.792	1006.97693	274.08313	1398.04077	856.89703	91.25800	902.38019	850.94360	407.40610	873.65930	1044.79797	259.55911	854.64111	774.45148	64.75728	456.63181	890.65454	361.23596	439.18735	958.83215	99.56761	112.41838	932.56873	313.33533	60.07300
577	4.800	1002.99292	273.96063	1398.04810	852.34332	91.68654	902.52026	848.22272	407.78677	873.41321	1041.28284	258.76022	854.64221	766.83636	66.61655	457.37665	889.20178	361.14474	439.04269	941.41064	98.24213	107.81143	932.53406	313.19470	60.12952
578	4.808	999.00061	273.79440	1398.04626	847.75287	92.13123	902.62811	845.52545	408.16568	873.16541	1037.74866	257.92755	854.63171	759.36200	68.39270	458.10666	887.72723	361.05905	438.89743	923.81433	96.95830	103.43710	932.48901	313.05933	60.18702
579	4.817	994.99969	273.58447	1398.03308	843.12701	92.59122	902.70123	842.84808	408.54330	872.91418	1034.19373	257.06641	854.60974	752.01892	70.07970	458.81808	886.23132	360.97437	438.75366	906.07813	95.71455	99.32963	932.43378	312.92758	60.24245
580	4.825	990.99091	273.32999	1398.00623	838.46832	93.06411	902.73688	840.18347	408.91901	872.65808	1030.61694	256.18317	854.57581	744.79883	71.67314	459.50851	884.71417	360.88382	438.61197	888.23853	94.50996	95.52043	932.36945	312.79788	60.29317
581	4.833	986.97485	273.02975	1397.96350	833.78058	93.54638	902.73273	837.52277	409.29044	872.39569	1027.01611	255.28453	854.52875	737.69470	73.17042	460.17673	883.17444	360.78143	438.47192	870.33313	93.34404	92.03647	932.29834	312.66812	60.33903
582	4.842	982.95081	272.68283	1397.90222	829.06799	94.03387	902.68719	834.85675	409.65411	872.12463	1023.38855	254.37755	854.46692	730.70068	74.57063	460.82233	881.60883	360.66382	438.33282	852.40137	92.21581	88.90173	932.22272	312.53516	60.38282
583	4.850	978.91608	272.28870	1397.82019	824.33453	94.52214	902.59985	832.17633	410.00745	871.84222	1019.73035	253.47014	854.38843	723.81268	75.87447	461.44531	880.01263	360.52951	438.19388	834.48499	91.12666	86.13654	932.14331	312.39548	60.42877
584	4.858	974.86768	271.84647	1397.71509	819.58411	95.00662	902.47144	829.47321	410.34961	871.54645	1016.03717	252.57127	854.29132	717.02795	77.08407	462.04572	878.38025	360.37698	438.05377	816.62439	90.08282	83.75482	932.05939	312.24661	60.48085
585	4.867	970.80286	271.35547	1397.58496	814.81995	95.48277	902.30389	826.73840	410.67993	871.23730	1012.30396	251.68945	854.17432	710.34558	78.20266	462.62311	876.70508	360.20367	437.90973	798.85547	89.09336	81.76199	931.96954	312.08780	60.54193
586	4.875	966.71899	270.81549	1397.42810	810.04462	95.94600	902.09991	823.96265	410.99545	870.91547	1008.52539	250.83072	854.03656	703.76624	79.23447	463.17642	874.98047	360.00708	437.75806	781.21143	88.16783	80.15424	931.87225	311.91971	60.61337
587	4.883	962.61285	270.22647	1397.24451	805.26007	96.39171	901.86261	821.13623	411.29013	870.58032	1004.69659	249.99757	853.87775	697.29150	80.18450	463.70364	873.19861	359.78625	437.59631	763.72229	87.31821	78.91638	931.76746	311.74356	60.69525
588	4.892	958.47986	269.58835	1397.03491	800.46759	96.81523	901.59467	818.25061	411.55560	870.22986	1000.81470	249.18901	853.69757	690.92334	81.05841	464.20190	871.35071	359.54236	437.42480	746.41565	86.56297	78.01990	931.65588	311.56079	60.78739
589	4.900	954.31451	268.90131	1396.79944	795.66760	97.21179	901.29767	815.29913	411.78281	869.86310	996.87891	248.40182	853.49548	684.66418	81.86224	464.66727	869.42908	359.27814	437.24551	729.31763	85.92616	77.42705	931.53894	311.37326	60.88987
590	4.908	950.11133	268.16623	1396.53735	790.85992	97.57658	900.97156	812.27570	411.96384	869.48102	992.88940	247.63162	853.27094	678.51526	82.60217	465.09479	867.43060	358.99628	437.06033	712.45654	85.42767	77.10023	931.41852	311.18262	61.00233
591	4.917	945.86694	267.38449	1396.24817	786.04340	97.90495	900.61438	809.17615	412.09320	869.08453	988.84692	246.87305	853.02283	672.47693	83.28408	465.47873	865.35669	358.69794	436.86911	695.86438	85.07182	77.00925	931.29651	310.98950	61.12326
592	4.925	941.57928	266.55716	1395.93140	781.21588	98.19270	900.22241	805.99823	412.16779	868.67328	984.75140	246.12051	852.75000	666.54785	83.91312	465.81274	863.21143	358.38153	436.66867	679.57715	84.84499	77.13251	931.17358	310.79309	61.25027
593	4.933	937.24701	265.68518	1395.58606	776.37488	98.43628	899.79102	802.74194	412.18610	868.24554	980.60193	245.36957	852.45160	660.72473	84.49327	466.09006	860.99866	358.04385	436.45288	663.63513	84.72251	77.45422	931.04993	310.59137	61.38029
594	4.942	932.86841	264.76978	1395.21057	771.51746	98.63316	899.31531	799.40686	412.14825	867.79968	976.39807	244.61758	852.12701	655.00220	85.02696	466.30396	858.71918	357.68164	436.21423	648.08032	84.67699	77.95994	930.92529	310.38150	61.50913
595	4.950	928.44196	263.81262	1394.80347	766.64063	98.78194	898.79114	795.99280	412.05634	867.33527	972.14093	243.86328	851.77600	649.37378	85.51493	466.44794	856.37000	357.29279	435.94717	632.95471	84.68382	78.63252	930.79761	310.16107	61.63142
596	4.958	923.96667	262.81598	1394.36292	761.74121	98.88243	898.21570	792.49963	411.91428	866.85266	967.83258	243.10542	851.39862	643.83118	85.95617	466.51627	853.94403	356.87772	435.65073	618.29553	84.72456	79.44973	930.66284	309.93051	61.74330
597	4.967	919.44226	261.78152	1393.88745	756.81616	98.93562	897.58771	788.92926	411.72754	866.35156	963.47632	242.34207	850.99530	638.36523	86.34819	466.50409	851.43103	356.44028	435.32736	604.13660	84.78891	80.38343	930.51672	309.69351	61.84542
598	4.975	914.86816	260.70947	1393.37610	751.86243	98.94353	896.90741	785.28442	411.50266	865.83002	959.07532	241.57066	850.56714	632.96619	86.68743	466.40778	848.81897	355.98727	434.97986	590.50745	84.87418	81.39909	930.35449	309.45404	61.94204
599	4.983	910.24329	259.59918	1392.82898	746.87659	98.90898	896.17651	781.56879	411.24686	865.28577	954.63184	240.78868	850.11456	627.62341	86.96974	466.22482	846.09656	355.52603	434.60947	577.43542	84.98256	82.45679	930.17285	309.21436	62.03808
600	4.992	905.56641	258.45016	1392.24609	741.85510	98.83537	895.39777	777.78650	410.96680	864.71759	950.14563	239.99451	849.63538	622.32678	87.19096	465.95413	843.25592	355.06113	434.21451	564.94495	85.11799	83.51505	929.97009	308.97546	62.13750
601	5.000	900.83667	257.26215	1391.62793	736.79395	98.72640	894.57446	773.94006	410.66748	864.12457	945.61426	239.18759	849.12555	617.06628	87.34747	465.59558	840.29346	354.59354	433.78995	553.05591	85.28439	84.53432	929.74524	308.73779	62.24270
602	5.008	896.05273	256.03503	1390.97498	731.68872	98.58588	893.71021	770.03125	410.35086	863.50537	941.03394	238.36797	848.58038	611.83301	87.43681	465.14990	837.20996	354.12372	433.33072	541.78455	85.48456	85.47675	929.49768	308.50079	62.35477
603	5.017	891.21460	254.76930	1390.28772	726.53455	98.41748	892.80859	766.06067	410.01602	862.85858	936.39941	237.53481	847.99597	606.61890	87.45811	464.61832	834.00964	353.65399	432.83517	531.14148	85.71848	86.30469	929.22681	308.26321	62.47438
604	5.025	886.32129	253.46616	1389.56750	721.32581	98.22460	891.87268	762.02881	409.66043	862.18433	931.70496	236.68599	847.37067	601.41760	87.41245	464.00226	830.70123	353.18652	432.30453	521.13477	85.98224	86.98200	928.93231	308.02405	62.60272
605	5.033	881.37292	252.12672	1388.81580	716.05640	98.01019	890.90540	757.93402	409.28085	861.48462	926.94495	235.81828	846.70551	596.22473	87.30312	463.30304	827.29816	352.72150	431.74060	511.77002	86.26865	87.47598	928.61560	307.78281	62.74225
606	5.042	876.36951	250.75172	1388.03516	710.71912	97.77657	889.90918	753.77417	408.87366	860.76202	922.11401	234.92807	846.00391	591.03870	87.13569	462.52151	823.81799	352.25888	431.14606	503.05212	86.56889	87.75713	928.28021	307.53925	62.89709
607	5.050	871.31274	249.34088	1387.22815	705.30640	97.52518	888.88611	749.54529	408.43552	860.02014	917.20654	234.01186	845.27142	585.86035	86.91786	461.65793	820.28107	351.79999	430.52576	494.98242	86.87437	87.79912	927.93018	307.29370	63.07310
608	5.058	866.20532	247.89294	1386.39746	699.81018	97.25653	887.83844	745.24231	407.96451	859.26312	912.21667	233.06638	844.51605	580.69397	86.65921	460.71173	816.70911	351.34750	429.88757	487.55811	87.17801	87.58141	927.56909	307.04788	63.27754
609	5.067	861.04968	246.40598	1385.54602	694.22180	96.97008	886.76868	740.86023	407.45972	858.49561	907.13806	232.08806	843.74683	575.54663	86.37064	459.68149	813.12329	350.90427	429.24280	480.77429	87.47414	87.09098	927.20093	306.80490	63.51803
610	5.075	855.84814	244.87752	1384.67725	688.53235	96.66428	885.68011	736.39465	406.91974	857.72314	901.96484	231.07263	842.97296	570.42847	86.06378	458.56512	809.54163	350.47220	428.60498	474.62463	87.75763	86.32147	926.82874	306.56888	63.80142
611	5.083	850.60242	243.30510	1383.79468	682.73303	96.33678	884.57733	731.84216	406.34195	856.95233	896.69202	230.01556	842.20459	565.35242	85.75002	457.36032	805.97748	350.05246	427.98862	469.10107	88.02321	85.27176	926.45563	306.34338	64.13269
612	5.092	845.31592	241.68709	1382.90222	676.81519	95.98451	883.46680	727.19910	405.72318	856.18964	891.31506	228.91260	841.45215	560.33423	85.43949	456.06534	802.43787	349.64615	427.40704	464.19495	88.26502	83.94787	926.08411	306.13138	64.51443
613	5.100	839.99390	240.02232	1382.00391	670.77161	95.60396	882.35724	722.46252	405.06088	855.44098	885.82959	227.75922	840.72528	555.39172	85.13999	454.67993	798.92316	349.25427	426.87003	459.89404	88.47773	82.36591	925.71521	305.93546	64.94788
614	5.108	834.64355	238.30807	1381.10474	664.59644	95.19132	881.26044	717.62939	404.35397	854.71228	880.23035	226.54990	840.03186	550.54443	84.85591	453.20673	795.42725	348.87802	426.38269	456.17627	88.66125	80.55095	925.34821	305.75867	65.43524
615	5.117	829.27063	236.53958	1380.21082	658.28613	94.74269	880.19141	712.69812	403.60202	854.00885	874.51160	225.27802	839.37695	545.81238	84.58747	451.65244	791.93695	348.51843	425.94727	453.00452	88.82272	78.53589	924.98059	305.60443	65.98170
616	5.125	823.87939	234.71211	1379.33044	651.84058	94.25419	879.16870	707.66687	402.80457	853.33466	868.66882	223.93678	838.76367	541.21399	84.33028	450.02924	788.43213	348.17557	425.56512	450.32605	88.96848	76.36857	924.60718	305.47668	66.59627
617	5.133	818.47217	232.82312	1378.47375	645.26404	93.72205	878.21399	702.53320	401.96234	852.69403	862.69958	222.52129	838.19391	536.76538	84.07539	448.35556	784.88721	347.84677	425.23816	448.07581	89.09469	74.12019	924.21973	305.37891	67.29062
618	5.142	813.05115	230.87239	1377.65356	638.56519	93.14265	877.35193	697.29309	401.07800	852.09198	856.60437	221.03094	837.67010	532.47705	83.80983	446.65680	781.27429	347.52655	424.96933	446.17297	89.18929	71.88351	923.80774	305.31384	68.07771
619	5.150	807.61719	228.86084	1376.88586	631.75781	92.51250	876.60883	691.94067	400.15396	851.53308	850.38684	219.47070	837.19678	528.35132	83.51751	444.96500	777.56390	347.20718	424.76248	444.51770	89.24146	69.76202	923.35809	305.28281	68.97150
620	5.158	802.16858	226.79042	1376.18774	624.86060	91.82816	876.01160	686.47009	399.19077	851.02167	844.05493	217.85059	836.78094	524.38123	83.18055	443.31802	773.72485	346.87888	424.62051	442.99304	89.24488	67.85929	922.85693	305.28613	69.98766
621	5.167	796.69849	224.66507	1375.57544	617.89575	91.08611	875.58575	680.87549	398.18811	850.56500	837.62097	216.18492	836.43292	520.54761	82.78074	441.75787	769.72412	346.53018	424.54443	441.47693	89.19228	66.26462	922.29108	305.32413	71.14384
622	5.175	791.19788	222.49065	1375.06384	610.88916	90.28264	875.35352	675.15308	397.14563	850.17462	831.10156	214.49228	836.16718	516.82056	82.30112	440.32816	765.52661	346.15051	424.53415	439.86462	89.07414	65.02296	921.64655	305.39771	72.45785
623	5.183	785.65698	220.27365	1374.66675	603.86743	89.41367	875.33215	669.30139	396.06192	849.86456	824.51636	212.79538	836.00128	513.16003	81.72750	439.07108	761.09424	345.73386	424.58978	438.09900	88.88461	64.11201	920.90900	305.50757	73.94445
624	5.192	780.06787	218.02075	1374.39404	596.85693	88.47469	875.53235	663.32190	394.93365	849.64935	817.88623	211.11908	835.95410	509.51868	81.04980	438.02399	756.38831	345.28186	424.71051	436.19543	88.62500	63.46062	920.06415	305.65329	75.61374
625	5.200	774.42761	215.73932	1374.25085	589.88220	87.46086	875.95782	657.21777	393.75613	849.54218	811.23315	209.48651	836.04218	505.84741	80.26295	437.21637	751.37341	344.80508	424.89215	434.22876	88.30434	62.98897	919.09698	305.83316	77.47157
626	5.208	768.74097	213.43837	1374.23950	582.96362	86.36718	876.60468	650.99451	392.52466	849.55426	804.57788	207.91525	836.27509	502.09985	79.36736	436.66718	746.02112	344.32230	425.12720	432.28528	87.93862	62.63150	917.99170	306.04630	79.52056
627	5.217	763.01929	211.12923	1374.36023	576.11682	85.18898	877.46228	644.65942	391.23566	849.69379	797.93835	206.41470	836.65332	498.23840	78.36877	436.38315	740.31018	343.85709	425.40665	430.42786	87.54830	62.34361	916.73181	306.29456	81.76034
628	5.225	757.27747	208.82492	1374.61133	569.35181	83.92248	878.51367	638.22290	389.88647	849.96454	791.32617	204.98590	837.16925	494.23877	77.27752	436.35831	734.22693	343.43350	425.72107	428.69250	87.15638	62.10321	915.30115	306.58316	84.18764
629	5.233	751.53003	206.53815	1374.98975	562.67273	82.56546	879.73669	631.69775	388.47421	850.36389	784.74731	203.62335	837.80896	490.09277	76.10744	436.57422	727.76453	343.07281	426.06143	427.09851	86.78619	61.90680	913.68365	306.91901	86.79699
630	5.242	745.79004	204.27893	1375.48987	556.07910	81.11794	881.10449	625.09729	386.99530	850.88354	778.20239	202.31670	838.55334	485.80835	74.87434	437.00131	720.92383	342.79456	426.42075	425.65857	86.45688	61.76064	911.86316	307.30930	89.58174
631	5.250	740.06909	202.05383	1376.10315	549.56592	79.58259	882.58679	618.43530	385.44730	851.51123	771.68762	201.05176	839.37982	481.40918	73.59439	437.60089	713.71362	342.61899	426.79446	424.38428	86.17893	61.67282	909.82281	307.76025	92.53392
632	5.258	734.37756	199.86732	1376.81677	543.12561	77.96496	884.15076	611.72607	383.83099	852.23340	765.19580	199.81168	840.26495	476.93103	72.28262	438.32782	706.15149	342.56693	427.17969	423.27832	85.95380	61.64729	907.54504	308.27515	95.64263
633	5.267	728.72424	197.72388	1377.61279	536.74927	76.27330	885.76202	604.98474	382.15146	853.03705	758.71826	198.57796	841.18597	472.41870	70.95173	439.13339	698.26294	342.65698	427.57443	422.32825	85.77911	61.67909	905.01276	308.85281	98.89392
634	5.275	723.11707	195.62987	1378.46899	530.42822	74.51807	887.38629	598.22644	380.41708	853.90930	752.24780	197.33141	842.12152	467.92224	69.61135	439.96887	690.08008	342.90414	427.97827	421.51099	85.65281	61.75513	902.21088	309.48810	102.27237
635	5.283	717.56213	193.59299	1379.35999	524.15527	72.71127	888.99109	591.46716	378.63892	854.83588	745.78101	196.05341	843.05194	463.49182	68.26788	440.78851	681.63953	343.31943	428.39154	420.80615	85.57268	61.86093	899.12659	310.17368	105.76220
636	5.292	712.06409	191.61957	1380.26013	517.92529	70.86568	890.54742	584.72290	376.82990	855.80133	739.32056	194.72827	843.95856	459.17480	66.92480	441.55243	672.97900	343.91006	428.81384	420.20166	85.53606	61.98517	895.74988	310.90164	109.34781
637	5.300	706.62476	189.71216	1381.14478	511.73682	68.99426	892.03113	578.00952	375.00406	856.78937	732.87524	193.34596	844.82324	455.01123	65.58353	442.22906	664.13538	344.67871	429.24390	419.68994	85.54002	62.11853	892.07336	311.66479	113.01440
638	5.308	701.24329	187.86917	1381.99292	505.59082	67.10954	893.42395	571.34253	373.17560	857.78259	726.45886	191.90387	845.62909	451.03223	64.24439	442.79651	655.14136	345.62225	429.68060	419.26404	85.57993	62.24977	888.09161	312.45712	116.74881
639	5.317	695.91663	186.08640	1382.78882	499.49146	65.22334	894.71405	564.73657	371.35764	858.76300	720.08911	190.40759	846.36139	447.25708	62.90757	443.24362	646.02344	346.73035	430.12347	418.91125	85.64841	62.36087	883.80243	313.27380	120.54077
640	5.325	690.63928	184.35844	1383.52356	493.44495	63.34652	895.89575	558.20605	369.56198	859.71368	713.78528	188.87094	847.00934	443.69336	61.57387	443.56961	636.80005	347.98480	430.57025	418.61047	85.73501	62.42470	879.20740	314.10999	124.38470
641	5.333	685.40588	182.67963	1384.19397	487.45972	61.48899	896.96863	551.76367	367.79947	860.62073	707.56665	187.31433	847.56781	440.33765	60.24524	443.78290	627.47888	349.35876	431.01419	418.33630	85.82495	62.41321	874.31146	314.95929	128.28120
642	5.342	680.21045	181.04504	1384.80115	481.54480	59.65962	897.93640	545.42114	366.08011	861.47247	701.44971	185.76102	848.03735	437.17761	58.92504	443.89883	618.05920	350.81781	431.44449	418.07202	85.90162	62.31746	869.12378	315.81213	132.23778
643	5.350	675.04724	179.45126	1385.35034	475.70984	57.86624	898.80585	539.18896	364.41177	862.25885	695.44824	184.23376	848.42389	434.19470	57.61808	443.93680	608.53259	352.32349	431.85052	417.81812	85.95187	62.15726	863.65845	316.65375	136.26843
644	5.358	669.91052	177.89581	1385.85046	469.96411	56.11549	899.58508	533.07739	362.80020	862.97345	689.57202	182.75345	848.73682	431.36853	56.33053	443.91751	598.88513	353.83615	432.22620	417.58325	85.96722	61.96654	857.93225	317.46130	140.39110
645	5.367	664.79675	176.37602	1386.31287	464.31677	54.41270	900.28290	527.09204	361.24997	863.61572	683.82776	181.33755	848.98682	428.67896	55.06973	443.86057	589.09961	355.31531	432.57184	417.37561	85.94213	61.77548	851.96100	318.20270	144.62231
646	5.375	659.70300	174.88925	1386.74976	458.77588	52.76160	900.90771	521.23438	359.76501	864.19189	678.21753	179.99869	849.18481	426.10815	53.84389	443.78287	579.15930	356.72116	432.89487	417.19836	85.87559	61.60316	845.75714	318.84064	148.97200
647	5.383	654.62805	173.43393	1387.17371	453.34875	51.16421	901.46722	515.50085	358.34705	864.71362	672.73865	178.74426	849.34247	423.64270	52.66171	443.69775	569.05371	358.01984	433.20923	417.04944	85.77376	61.45532	839.32880	319.33984	153.44064
648	5.392	649.57068	172.00992	1387.59583	448.04260	49.62057	901.96790	509.88354	356.99451	865.19684	667.38562	177.57730	849.47290	421.27283	51.53200	443.61465	558.78455	359.18823	433.53351	416.92200	85.64991	61.32620	832.68018	319.67151	158.01660
649	5.400	644.53137	170.61797	1388.02527	442.86365	48.12875	902.41504	504.37134	355.70313	865.66077	662.15051	176.49870	849.59009	418.99280	50.46300	443.53934	548.36743	360.21509	433.88824	416.80981	85.52136	61.20491	825.81091	319.81421	162.67238
650	5.408	639.51208	169.25946	1388.46924	437.81763	46.68490	902.81305	498.94910	354.46786	866.12628	657.02417	175.50951	849.70801	416.79932	49.46175	443.47446	537.83032	361.09799	434.29300	416.70764	85.40460	61.08150	818.71393	319.75412	167.36310
651	5.417	634.51721	167.93640	1388.93262	432.91040	45.28349	903.16541	493.60010	353.28497	866.61371	651.99646	174.61093	849.83881	414.69128	48.53331	443.42044	527.20959	361.83798	434.76273	416.61389	85.31022	60.95122	811.37488	319.48523	172.02658
652	5.425	629.55176	166.65123	1389.41833	428.14758	43.91772	903.47479	488.30676	352.15262	867.14050	647.05811	173.80389	849.99036	412.66809	47.68009	443.37616	516.54651	362.43558	435.30737	416.53101	85.23949	60.81717	803.77307	319.00925	176.58380
653	5.433	624.62183	165.40652	1389.92761	423.53430	42.58003	903.74371	483.05286	351.07034	867.71997	642.20264	173.09073	850.16711	410.72961	46.90151	443.33984	505.88477	362.89050	435.93353	416.46533	85.18264	60.69203	795.88245	318.33691	180.94179
654	5.442	619.73230	164.20459	1390.45935	419.07568	41.26273	903.97418	477.82263	350.03802	868.36102	637.42761	172.47675	850.37201	408.87402	46.19395	443.30957	495.26746	363.20273	436.64587	416.42773	85.11938	60.59810	787.67505	317.49039	184.99997
655	5.450	614.88672	163.04657	1391.01025	414.77563	39.95865	904.16821	472.60303	349.05481	869.06769	632.73303	171.97026	850.60706	407.09888	45.55115	443.28342	484.73535	363.37152	437.44614	416.42871	85.02805	60.55919	779.12305	316.50507	188.65677
656	5.458	610.08813	161.93248	1391.57593	410.63757	38.66156	904.32758	467.38367	348.11777	869.83954	628.12000	171.58151	850.87213	405.40027	44.96491	443.25961	474.32410	363.39536	438.33282	416.46960	84.90435	60.58247	770.19922	315.42825	191.81422
657	5.467	605.34009	160.86212	1392.15308	406.66272	37.36668	904.45428	462.15845	347.22061	870.67175	623.59009	171.32024	851.16504	403.77222	44.42588	443.23657	464.06165	363.27454	439.30243	416.53796	84.77053	60.64912	760.87891	314.31485	194.38281
658	5.475	600.64661	159.83606	1392.74097	402.85071	36.07083	904.55017	456.92603	346.35376	871.55591	619.14539	171.19301	851.48254	402.20801	43.92445	443.21271	453.96948	363.01291	440.34946	416.62146	84.66013	60.72876	751.14343	313.22128	196.28677
659	5.483	596.01062	158.85500	1393.33862	399.19836	34.77265	904.61743	451.68787	345.50632	872.48169	614.78723	171.20181	851.82129	400.69946	43.45151	443.18658	444.06189	362.61703	441.46509	416.71448	84.59849	60.79594	740.98193	312.19995	197.46887
660	5.492	591.43201	157.91901	1393.94336	395.70056	33.47260	904.65833	446.44946	344.66870	873.43823	610.51538	171.34381	852.17822	399.23889	42.99903	443.15677	434.34656	362.09558	442.63702	416.81140	84.59975	60.83246	730.39221	311.29431	197.89243
661	5.500	586.91016	157.02748	1394.54919	392.34900	32.17287	904.67529	441.21765	343.83521	874.41443	606.32739	171.61197	852.54926	397.81836	42.56046	443.12207	424.82422	361.45889	443.85025	416.90442	84.66924	60.82924	719.37866	310.53598	197.54021
662	5.508	582.44348	156.18039	1395.14856	389.13232	30.87731	904.67072	436.00037	343.00479	875.39874	602.21838	171.99513	852.92871	396.43091	42.13093	443.08154	415.49219	360.71707	445.08771	416.98804	84.80079	60.79140	707.94690	309.94232	196.41238
663	5.517	578.03040	155.37830	1395.73450	386.03735	29.59121	904.64709	430.80432	342.17957	876.37958	598.18188	172.47763	853.30933	395.07043	41.70730	443.03442	406.34509	359.87759	446.33163	417.06116	84.97456	60.73695	696.09937	309.51630	194.52512
664	5.525	573.66980	154.62161	1396.30139	383.04797	28.32111	904.60651	425.63635	341.36328	877.34589	594.21021	173.03978	853.68359	393.73254	41.28803	442.98035	397.37463	358.94467	447.56622	417.12439	85.16116	60.68575	683.83508	309.24817	191.90952
665	5.533	569.36011	153.91089	1396.84448	380.14734	27.07449	904.55072	420.50464	340.56079	878.28748	590.29614	173.66058	854.04523	392.41345	40.87300	442.91934	388.57227	357.92126	448.77863	417.17957	85.33160	60.64865	671.14954	309.11917	188.60933
666	5.542	565.09863	153.24835	1397.35913	377.31689	25.85941	904.48120	415.41992	339.77838	879.19482	586.43372	174.32007	854.38879	391.11084	40.46337	442.85184	379.93225	356.81311	449.95880	417.22888	85.46622	60.62796	658.03699	309.10629	184.67897
667	5.550	560.88196	152.63779	1397.84229	374.53882	24.68405	904.39868	410.39331	339.02231	880.05920	582.61719	175.00006	854.70905	389.82324	40.06131	442.77875	371.45239	355.63147	451.10022	417.27673	85.55605	60.62390	644.49207	309.18790	180.18312
668	5.558	556.70593	152.08298	1398.29187	371.79529	23.55621	904.30365	405.43518	338.29706	880.87274	578.84106	175.68408	855.00226	388.54993	39.66979	442.70129	363.13098	354.39188	452.20050	417.32898	85.59933	60.63835	630.51184	309.34854	175.19687
669	5.567	552.56653	151.58716	1398.70715	369.07031	22.48278	904.19623	400.55359	337.60449	881.62762	575.09937	176.35765	855.26697	387.29065	39.29234	442.62100	354.96399	353.11130	453.25925	417.39282	85.59804	60.67542	616.09827	309.58057	169.80386
670	5.575	548.45923	151.15334	1399.08777	366.34961	21.46943	904.07642	395.75305	336.94473	882.31616	571.38586	177.00885	855.50427	386.04553	38.93267	442.53949	346.94653	351.80850	454.27496	417.47498	85.55726	60.73949	601.25818	309.88416	164.09378
671	5.583	544.38086	150.78391	1399.43567	363.62219	20.52021	903.94427	391.03503	336.31714	882.93353	567.69470	177.62997	855.71820	384.81445	38.59443	442.45822	339.07446	350.50400	455.24515	417.57581	85.48717	60.82809	586.00562	310.26608	158.16013
672	5.592	540.32874	150.48048	1399.75427	360.87915	19.63751	903.79987	386.39612	335.72101	883.47900	564.02112	178.21829	855.91534	383.59766	38.28087	442.37839	331.34387	349.21606	456.16772	417.68481	85.40491	60.92245	570.35913	310.73798	152.09674
673	5.600	536.30127	150.24358	1400.04712	358.11475	18.82200	903.64380	381.82996	335.15472	883.95575	560.36206	178.77490	856.10376	382.39478	37.99467	442.30060	323.75098	347.95667	457.04303	417.78503	85.32887	60.99298	554.34155	311.31296	145.99321
674	5.608	532.29675	150.07263	1400.31641	355.32629	18.07264	903.47693	377.32776	334.61560	884.36993	556.71667	179.30341	856.29053	381.20508	37.73782	442.22495	316.29211	346.73160	457.87509	417.87390	85.26300	61.02692	537.97888	312.00101	139.93140
675	5.617	528.31116	149.96652	1400.56372	352.51379	17.38687	903.30042	372.88074	334.10104	884.72888	553.08435	179.80978	856.48053	380.02771	37.51159	442.15100	308.96387	345.54227	458.67151	417.97485	85.18888	61.04620	521.29797	312.80469	133.98383
676	5.625	524.34033	149.92325	1400.79065	349.67908	16.76072	903.11554	368.47961	333.61081	885.04022	549.46326	180.30228	856.67590	378.86047	37.31657	442.07794	301.76196	344.38797	459.44254	418.12378	85.07781	61.09372	504.32666	313.71716	128.21393
677	5.633	520.37915	149.93962	1400.99927	346.82629	16.18907	902.92352	364.11548	333.14734	885.31042	545.85193	180.79034	856.87775	377.70154	37.15277	442.00473	294.67993	343.26730	460.19949	418.34827	84.90913	61.20862	487.09302	314.72247	122.67659
678	5.642	516.42395	150.01147	1401.19116	343.96057	15.66597	902.72552	359.77917	332.71323	885.54413	542.24951	181.28331	857.08649	376.54810	37.01968	441.93021	287.70691	342.17715	460.95160	418.64758	84.68457	61.40196	469.62476	315.79764	117.41790
679	5.650	512.47131	150.13461	1401.36816	341.08789	15.18497	902.52216	355.46118	332.30872	885.74426	538.65466	181.78938	857.30005	375.39685	36.91638	441.85352	280.82690	341.11221	461.70355	418.98279	84.43580	61.63933	451.95032	316.91599	112.47461
680	5.658	508.51868	150.30537	1401.53247	338.21436	14.73957	902.31360	351.15198	331.93011	885.91260	535.06531	182.31540	857.51276	374.24451	36.84162	441.77390	274.01978	340.06650	462.45578	419.28894	84.21387	61.85686	434.09937	318.05093	107.87515
681	5.667	504.56360	150.52036	1401.68506	335.34558	14.32363	902.09967	346.84131	331.57202	886.05103	531.47742	182.86592	857.71606	373.08716	36.79392	441.69092	267.26331	339.03482	463.20572	419.50671	84.06834	61.99878	416.10291	319.18021	103.64159
682	5.675	500.60498	150.77658	1401.82507	332.48621	13.93166	901.87988	342.51843	331.23160	886.16229	527.88708	183.44299	857.90100	371.92090	36.77178	441.60434	260.53699	338.01257	463.94952	419.60107	84.03125	62.03880	397.99500	320.28842	99.79150
683	5.683	496.64124	151.07213	1401.94873	329.64026	13.55914	901.65363	338.17285	330.90979	886.24969	524.29089	184.04686	858.05933	370.74133	36.77380	441.51401	253.82458	336.99622	464.68475	419.57312	84.10565	61.98476	379.81323	321.36749	96.33893
684	5.692	492.67102	151.40588	1402.05139	326.80945	13.20266	901.42041	333.79626	330.60925	886.31622	520.68555	184.67723	858.18408	369.54382	36.79891	441.41968	247.11633	335.98349	465.41257	419.45569	84.26675	61.87343	361.60144	322.41599	93.29434
685	5.700	488.69324	151.77716	1402.12854	323.99463	12.86005	901.17957	329.38232	330.33301	886.36401	517.06738	185.33423	858.26941	368.32349	36.84654	441.32095	240.40771	334.97391	466.13654	419.29932	84.47407	61.75769	343.40808	323.43689	90.66434
686	5.708	484.70691	152.18590	1402.17773	321.19458	12.53036	900.93073	324.92590	330.08484	886.39423	513.43262	186.01822	858.31262	367.07471	36.91674	441.21725	233.69934	333.96927	466.86057	419.15601	84.68431	61.68793	325.28125	324.43472	88.45144
687	5.717	480.71130	152.63156	1402.19800	318.40674	12.21384	900.67346	320.42334	329.86890	886.40790	509.77820	186.72961	858.31390	365.79163	37.01027	441.10791	226.99646	332.97342	467.58875	419.05493	84.86975	61.68588	307.26172	325.41257	86.65334
688	5.725	476.70764	153.11084	1402.18958	315.62683	11.91181	900.40735	315.86951	329.68866	886.40747	506.10083	187.46904	858.27448	364.46838	37.12855	440.99210	220.30676	331.99057	468.32486	418.98853	85.03416	61.72972	289.38477	326.36975	85.26196
689	5.733	472.69836	153.61734	1402.15491	312.84961	11.62651	900.13184	311.26123	329.54672	886.39777	502.39709	188.23697	858.19629	363.09924	37.27364	440.86896	213.63977	331.02386	469.07202	418.91919	85.20901	61.77017	271.68396	327.30167	84.26334
690	5.742	468.68750	154.14323	1402.09863	310.06824	11.36092	899.84631	306.59863	329.44376	886.38428	498.66345	189.03329	858.08264	361.67859	37.44806	440.73779	207.00598	330.07529	469.83179	418.80981	85.42932	61.76607	254.19153	328.20190	83.63908
691	5.750	464.68005	154.68103	1402.02612	307.27515	11.11842	899.55005	301.88989	329.37585	886.37042	494.89636	189.85776	857.93756	360.20166	37.65471	440.59784	200.41626	329.14655	470.60367	418.64832	85.70783	61.70985	236.93958	329.06454	83.36759
692	5.758	460.68311	155.22430	1401.94250	304.46216	10.90266	899.24225	297.15295	329.33044	886.35437	491.09119	190.70984	857.76495	358.66333	37.89652	440.44858	193.88049	328.24063	471.38531	418.44629	86.03406	61.62148	219.95972	329.88443	83.42471
693	5.767	456.70203	155.76942	1401.84949	301.62073	10.71719	898.92206	292.41443	329.28445	886.32660	487.24268	191.58835	857.56824	357.05994	38.17621	440.28949	187.40466	327.36249	472.17242	418.21582	86.39613	61.52278	203.28223	330.65613	83.78403
694	5.775	452.73083	156.32040	1401.73853	298.74255	10.56531	898.58850	287.69250	329.21240	886.27069	483.34448	192.49203	857.35028	355.38782	38.49584	440.12030	180.99146	326.51868	472.95804	417.95886	86.79292	61.42419	186.93542	331.37338	84.41739
695	5.783	448.74524	156.89224	1401.58752	295.82007	10.44991	898.24072	282.98352	329.10007	886.16919	479.39087	193.42038	857.11383	353.64417	38.85657	439.94077	174.64099	325.71683	473.73276	417.68005	87.22139	61.33426	170.94592	332.02997	85.29458
696	5.792	444.71130	157.50652	1401.36963	292.84619	10.37336	897.87769	278.26611	328.94833	886.01074	475.37708	194.37347	856.86072	351.82654	39.25840	439.75058	168.35278	324.96503	474.48694	417.39709	87.66348	61.27092	155.33704	332.62006	86.38260
697	5.800	440.59961	158.18311	1401.06433	289.81519	10.33745	897.49854	273.51843	328.76712	885.79175	471.30042	195.35112	856.59143	349.93237	39.70015	439.54938	162.12622	324.27078	475.21149	417.13110	88.09507	61.25482	140.13147	333.13873	87.64603
698	5.808	436.39709	158.93274	1400.66626	286.72229	10.34336	897.10236	268.72620	328.57123	885.51465	467.16089	196.35260	856.30511	347.95947	40.17950	439.33643	155.96082	323.64011	475.89673	416.89087	88.50238	61.29659	125.35095	333.58322	89.04787
699	5.817	432.11230	159.75427	1400.18884	283.56433	10.39170	896.68811	263.87903	328.37759	885.18512	462.95850	197.37645	855.99957	345.90552	40.69329	439.11063	149.85547	323.07706	476.53125	416.66968	88.88643	61.39006	111.01575	333.95300	90.54986
700	5.825	427.77014	160.63989	1399.65845	280.33875	10.48248	896.25494	258.97021	328.20154	884.80975	458.69287	198.42014	855.67133	343.76746	41.23765	438.87039	143.80896	322.58417	477.10217	416.44995	89.25756	61.51376	97.14441	334.24930	92.11264
701	5.833	423.39600	161.58115	1399.10034	277.04395	10.61526	895.80194	253.99683	328.05487	884.39496	454.36316	199.47954	855.31738	341.54187	41.80846	438.61386	137.81970	322.16342	477.59702	416.21533	89.62723	61.64308	83.75317	334.47485	93.69705
702	5.842	419.00696	162.57068	1398.53027	273.67896	10.78917	895.32806	248.95789	327.94592	883.94739	449.96875	200.54895	854.93628	339.22485	42.40164	438.33884	131.88599	321.81638	478.00543	415.95667	90.00321	61.76193	70.85461	334.63425	95.26611
703	5.850	414.60925	163.60220	1397.95447	270.24304	11.00306	894.83221	243.85388	327.87903	883.47235	445.50757	201.62181	854.52679	336.81116	43.01340	438.04291	126.00757	321.54376	478.31927	415.67114	90.38981	61.86600	58.45618	334.73276	96.78648
704	5.858	410.20203	164.67146	1397.37158	266.73547	11.25553	894.31329	238.68799	327.85498	882.97229	440.97595	202.69229	854.08649	334.29602	43.64049	437.72357	120.18408	321.34464	478.53189	415.36438	90.78802	61.96349	46.56201	334.77487	98.22832
705	5.867	405.77979	165.77698	1396.77551	263.15491	11.54510	893.76990	233.46436	327.87183	882.44611	436.37134	203.75822	853.61224	331.67383	44.28022	437.37833	114.41492	321.21649	478.63724	415.04919	91.19441	62.07329	35.17395	334.76343	99.56441
706	5.875	401.33569	166.91974	1396.15845	259.50012	11.87022	893.20068	228.18567	327.92529	881.88965	431.69482	204.82260	853.10162	328.93994	44.93038	437.00452	108.69861	321.15637	478.63055	414.74536	91.60061	62.22031	24.29163	334.70032	100.77045
707	5.883	396.86365	168.10178	1395.51428	255.76843	12.22934	892.60425	222.85242	328.01062	881.29840	426.94739	205.89081	852.55371	326.09033	45.58897	436.59967	103.03284	321.16165	478.50925	414.47290	91.99483	62.42905	13.91272	334.58743	101.82576
708	5.892	392.35779	169.32513	1394.83923	251.95715	12.62112	891.97931	217.46362	328.12552	880.67004	422.12720	206.96786	851.96765	323.12268	46.25395	436.16153	97.41687	321.22964	478.27136	414.24182	92.36668	62.71098	4.03320	334.42670	102.71301
709	5.900	387.81274	170.59174	1394.13159	248.06250	13.04453	891.32489	212.01709	328.26929	880.00385	417.23047	208.05777	851.34235	320.03699	46.92302	435.68848	91.85278	321.35669	477.91449	414.04443	92.71053	63.05319	-5.35266	334.22006	103.41756
710	5.908	383.22290	171.90240	1393.38953	244.08057	13.49904	890.64050	206.51062	328.44055	879.29907	412.25342	209.16299	850.67792	316.83655	47.59346	435.17987	86.34448	321.53806	477.43643	413.86255	93.02324	63.42603	-14.25232	333.97070	103.92770
711	5.917	378.58337	173.25612	1392.61060	240.00720	13.98473	889.92609	200.94250	328.63794	878.55469	407.19226	210.28497	849.97632	313.52722	48.26212	434.63632	80.89746	321.76675	476.83627	413.68201	93.30305	63.80644	-22.67358	333.68329	104.23415
712	5.925	373.89124	174.65039	1391.79224	235.83826	14.50239	889.18201	195.31201	328.86203	877.77063	402.04333	211.42599	849.24066	310.11865	48.92551	434.06000	75.51660	322.03418	476.11404	413.49841	93.54962	64.19106	-30.62280	333.36273	104.32851
713	5.933	369.14661	176.08316	1390.93384	231.57007	15.05344	888.40912	189.61877	329.11600	876.94806	396.80298	212.58969	848.47510	306.62329	49.58009	433.45444	70.20630	322.33163	475.27106	413.31750	93.75799	64.58681	-38.10413	333.01407	104.20298
714	5.942	364.35095	177.55440	1390.03638	227.19958	15.63985	887.60889	183.85889	329.40497	876.08838	391.47021	213.78011	847.68579	303.05579	50.22254	432.82446	64.96997	322.65042	474.30975	413.14941	93.91590	64.99658	-45.11975	332.64319	103.85129
715	5.950	359.50598	179.06595	1389.10193	222.72424	16.26393	886.78290	178.02576	329.73358	875.19116	386.04626	215.00084	846.88147	299.43250	50.85018	432.17572	59.80920	322.98145	473.23267	412.99768	94.01753	65.41264	-51.67188	332.25677	103.26888
716	5.958	354.61316	180.62050	1388.13062	218.14258	16.92817	885.93323	172.11182	330.10413	874.25403	380.53284	216.25560	846.07098	295.76953	51.46132	431.51447	54.72241	323.31665	472.04150	412.84741	94.07626	65.81824	-57.76233	331.86166	102.45215
717	5.967	349.67297	182.22081	1387.12146	213.45361	17.63495	885.06201	166.11072	330.51657	873.27405	374.93018	217.54890	845.26111	292.08264	52.05560	430.84702	49.70605	323.64951	470.73660	412.67395	94.11649	66.20007	-63.39087	331.46359	101.39803
718	5.975	344.68616	183.86952	1386.07361	208.65759	18.38632	884.17163	160.01868	330.96902	872.24835	369.23657	218.88588	844.45587	288.38501	52.63429	430.17969	44.75610	323.97519	469.31656	412.45215	94.16150	66.55530	-68.55579	331.06573	100.10425
719	5.983	339.65393	185.56862	1384.98718	203.75464	19.18382	883.26459	153.83191	331.45908	871.17450	363.44934	220.27136	843.65710	284.68628	53.20040	429.51840	39.86938	324.29230	467.77927	412.16064	94.23151	66.88582	-73.25500	330.66736	98.57004
720	5.992	334.57751	187.31909	1383.86206	198.74597	20.02831	882.34344	147.54724	331.98700	870.05310	357.56580	221.70978	842.86475	280.99292	53.75864	428.86874	35.04541	324.60376	466.12415	411.79199	94.34010	67.19920	-77.48828	330.26404	96.79866
721	6.000	329.45715	189.12138	1382.69910	193.63293	20.91996	881.41119	141.16003	332.55823	868.88940	351.58362	223.20604	842.07751	277.30664	54.31522	428.23578	30.28784	324.91391	464.35318	411.35632	94.48831	67.51305	-81.26233	329.85052	94.80203
722	6.008	324.29175	190.97546	1381.50073	188.41724	21.85816	880.47113	134.66553	333.18228	867.69177	345.50098	224.76561	841.29395	273.62561	54.87724	427.62430	25.60425	325.22589	462.47098	410.87341	94.66628	67.84921	-84.59460	329.42355	92.60454
723	6.017	319.07922	192.88161	1380.27258	183.10120	22.84163	879.52765	128.05798	333.86865	866.47095	339.31824	226.39278	840.51318	269.94397	55.45204	427.03897	21.00366	325.54205	460.48676	410.36121	94.85987	68.22746	-87.51648	328.98270	90.24545
724	6.025	313.81677	194.84163	1379.02344	177.68701	23.86854	878.58612	121.33350	334.62466	865.24158	333.03711	228.08896	839.73645	266.25342	56.04631	426.48465	16.49622	325.86539	458.41727	409.83459	95.05563	68.66496	-90.07898	328.53073	87.78115
725	6.033	308.49988	196.85867	1377.76636	172.17761	24.93672	877.65338	114.49060	335.45569	864.02533	326.66138	229.85315	838.96912	262.54309	56.66512	425.96677	12.09070	326.20047	456.28900	409.30322	95.24216	69.17732	-92.35461	328.07486	85.28513
726	6.042	303.12341	198.93553	1376.52063	166.57605	26.04400	876.73804	107.53210	336.36536	862.85120	320.19666	231.68309	838.22101	258.80078	57.31118	425.49152	7.79175	326.55472	454.14148	408.77161	95.41011	69.77921	-94.43591	327.62708	82.84406
727	6.050	297.68359	201.07353	1375.31213	160.88574	27.18854	875.85065	100.46790	337.35568	861.75641	313.65320	233.57423	837.50671	255.01318	57.98418	425.06613	3.59680	326.93958	452.03009	408.23669	95.55347	70.48377	-96.42883	327.20374	80.54995
728	6.058	292.17847	203.27155	1374.17419	155.11035	28.36931	875.00378	93.31665	338.42719	860.78717	307.04602	235.51718	836.84644	251.16565	58.68055	424.69873	-0.50818	327.37024	450.02533	407.68896	95.67021	71.30344	-98.44165	326.82413	78.48819
729	6.067	286.60620	205.52477	1373.14404	149.25391	29.58636	874.21167	86.10754	339.57797	859.99677	300.39453	237.49608	836.26642	247.24170	59.39352	424.39801	-4.55225	327.86563	448.20734	407.11536	95.76112	72.25210	-100.56409	326.50943	76.72136
730	6.075	280.96436	207.82425	1372.25940	143.32153	30.84105	873.49023	78.87842	340.80243	859.43994	293.72083	239.48956	835.79773	243.22192	60.11355	424.17282	-8.58264	328.44687	446.65610	406.49927	95.82824	73.34595	-102.84045	326.28082	75.27346
731	6.083	275.25146	210.15819	1371.55359	137.31836	32.13605	872.85602	71.67236	342.09253	859.16461	287.04614	241.47379	835.47290	239.08362	60.82885	424.03131	-12.66406	329.13327	445.43689	405.82288	95.87333	74.60210	-105.25073	326.15656	74.12565
732	6.092	269.46851	212.51367	1371.05078	131.25134	33.47517	872.32556	64.53088	343.44000	859.20343	280.38940	243.42641	835.32068	234.80042	61.52607	423.98044	-16.87256	329.93738	444.58450	405.06799	95.89517	76.03697	-107.71985	326.14749	73.22935
733	6.100	263.62207	214.87958	1370.76343	125.12793	34.86293	871.91443	57.48779	344.83807	859.56897	273.76501	245.33002	835.36005	230.34216	62.19097	424.02539	-21.28101	330.86255	444.09473	404.21838	95.88805	77.66521	-110.15540	326.25397	72.52623
734	6.108	257.72180	217.24890	1370.69421	118.95728	36.30413	871.63647	50.56482	346.28271	860.25366	267.18408	247.17419	835.59595	225.67590	62.80917	424.16931	-25.94153	331.90472	443.92990	403.25891	95.84348	79.49887	-112.47986	326.46588	71.96295
735	6.117	251.78003	219.61800	1370.83875	112.74915	37.80325	871.50281	43.77173	347.77490	861.23389	260.65393	248.95703	836.01886	220.76721	63.36687	424.41315	-30.86804	333.05615	444.03732	402.17529	95.75270	81.54671	-114.63928	326.76566	71.49963
736	6.125	245.80896	221.98322	1371.18835	106.51465	39.36399	871.52148	37.10693	349.32034	862.47681	254.17639	250.68558	836.60754	215.58240	63.85165	424.75549	-36.02881	334.30905	444.36780	400.95374	95.60757	83.81419	-116.59412	327.13293	71.11178
737	6.133	239.81873	224.33841	1371.73169	100.26563	40.98873	871.69690	30.55737	350.92532	863.94489	247.74731	252.37498	837.33411	210.09155	64.25306	425.19238	-41.35120	335.65671	444.88263	399.58142	95.40112	86.30360	-118.31506	327.54910	70.78629
738	6.142	233.81921	226.67511	1372.45398	94.01367	42.67830	872.03003	24.10388	352.59149	865.59674	241.35779	254.04625	838.16943	204.27075	64.56310	425.71671	-46.73682	337.09268	445.54788	398.04773	95.12970	89.01309	-119.78149	328.00018	70.51546
739	6.150	227.82104	228.98503	1373.33801	87.77051	44.43176	872.51758	17.72571	354.31424	867.38721	234.99841	255.72221	839.08716	198.10376	64.77589	426.31805	-52.07861	338.60767	446.32434	396.34058	94.79473	91.93581	-120.98730	328.47723	70.29359
740	6.158	221.83618	231.26273	1374.36194	81.54700	46.24638	873.15277	11.40552	356.08450	869.26733	228.66089	257.42383	840.06525	191.58435	64.88648	426.98282	-57.27332	340.18756	447.16315	394.44568	94.40187	95.06017	-121.94482	328.97363	70.11576
741	6.167	215.87537	233.50665	1375.49939	75.35291	48.11774	873.92487	5.12964	357.89151	871.18475	222.33984	259.16821	841.08698	184.71521	64.88876	427.69513	-62.22900	341.81628	448.01126	392.34314	93.95958	98.37164	-122.68201	329.48212	69.97607
742	6.175	209.94897	235.71779	1376.71948	69.19641	50.03974	874.81934	-1.11169	359.72540	873.08411	216.03369	260.96777	842.13995	177.50830	64.77290	428.43851	-66.87048	343.48010	448.82071	390.01147	93.47987	101.85495	-123.23584	329.99207	69.86562
743	6.183	204.06616	237.89761	1377.98853	63.08447	52.00476	875.81830	-7.32532	361.57965	874.91016	209.74646	262.82977	843.21356	169.98315	64.52348	429.19800	-71.14331	345.16815	449.55252	387.42993	92.97962	105.49440	-123.64600	330.48874	69.77219
744	6.192	198.23328	240.04755	1379.27185	57.02246	54.00378	876.90076	-13.51331	363.45056	876.61377	203.48865	264.75589	844.29608	162.16357	64.11949	429.96146	-75.01782	346.87006	450.17651	384.57996	92.47888	109.27224	-123.94922	330.95404	69.68213
745	6.200	192.45313	242.16949	1380.53613	51.01538	56.02660	878.04309	-19.67273	365.33539	878.15662	197.27576	266.74075	845.37317	154.07458	63.53722	430.71960	-78.49170	348.57468	450.67114	381.44556	91.99686	113.16862	-124.17664	331.36880	69.58376
746	6.208	186.72546	244.26582	1381.75171	45.06714	58.06198	879.21985	-25.79395	367.23163	879.51477	191.12744	268.77158	846.42737	145.73767	62.75718	431.46378	-81.58838	350.27130	451.02563	378.01257	91.54926	117.16388	-124.35291	331.71698	69.47044
747	6.217	181.04749	246.33887	1382.89526	39.18176	60.09798	880.40485	-31.85925	369.13608	880.67853	185.06409	270.82855	847.43848	137.16858	61.77364	432.18280	-84.35107	351.95175	451.24261	374.26929	91.14910	121.23972	-124.49780	331.99023	69.34116
748	6.225	175.41541	248.39116	1383.95129	33.36353	62.12234	881.57208	-37.84314	371.04370	881.64917	179.10730	272.88602	848.38519	128.37793	60.60078	432.86261	-86.83521	353.61099	451.33685	370.20569	90.80822	125.37936	-124.62537	332.18994	69.19889
749	6.233	169.82446	250.42595	1384.91223	27.61682	64.12296	882.69739	-43.71533	372.94885	882.43665	173.27783	274.91406	849.24677	119.37720	59.26955	433.49084	-89.10181	355.24573	451.33127	365.81665	90.53695	129.57045	-124.74561	332.32611	69.04783
750	6.242	164.27161	252.44687	1385.77808	21.94678	66.08829	883.75964	-49.44629	374.84665	883.05786	167.59497	276.88092	850.00574	110.18274	57.81862	434.06219	-91.21191	356.85251	451.25150	361.10254	90.34447	133.80948	-124.86462	332.41507	68.89117
751	6.250	158.75403	254.45682	1386.55432	16.35815	68.00792	884.74213	-55.01001	376.73169	883.53485	162.07581	278.75516	850.64905	100.81409	56.28728	434.57922	-93.22363	358.42606	451.12204	356.07068	90.24184	138.10309	-124.98450	332.47617	68.73053
752	6.258	153.27051	256.45691	1387.25232	10.85547	69.87282	885.63397	-60.38733	378.59720	883.89331	156.73425	280.50864	851.16931	91.28979	54.71232	435.05008	-95.18994	359.95804	450.96368	350.73315	90.24445	142.46532	-125.10498	332.52841	68.56651
753	6.267	147.81909	258.44598	1387.88684	5.44275	71.67563	886.43054	-65.56628	380.43677	884.15979	151.57947	282.11890	851.56586	81.62585	53.12716	435.48666	-97.15491	361.43674	450.79257	345.10498	90.37209	146.91353	-125.22559	332.58740	68.39954
754	6.275	142.39612	260.42065	1388.47363	0.12219	73.41072	887.13422	-70.54321	382.24524	884.35938	146.61499	283.57129	851.84576	71.83545	51.56177	435.90305	-99.15015	362.84900	450.62036	339.20154	90.64684	151.46346	-125.34595	332.66376	68.23041
755	6.283	136.99585	262.37506	1389.02783	-5.10535	75.07420	887.75385	-75.32117	384.01767	884.51331	141.83752	284.86047	852.02405	61.93005	50.04302	436.31470	-101.19360	364.18304	450.45541	333.03320	91.09013	156.12276	-125.46716	332.76263	68.06075
756	6.292	131.61340	264.30017	1389.56311	-10.24133	76.66383	888.30408	-79.90784	385.74902	884.63879	137.23621	285.99106	852.12213	51.92175	48.59498	436.73779	-103.28845	365.42993	450.30319	326.60413	91.71903	160.88524	-125.58960	332.88403	67.89368
757	6.300	126.24573	266.18356	1390.09119	-15.28906	78.17896	888.80438	-84.31494	387.43533	884.74908	132.79541	286.97607	852.16663	41.82410	47.23914	437.18851	-105.42505	366.58365	450.16647	319.91003	92.54250	165.72668	-125.71204	333.02319	67.73441
758	6.308	120.89270	268.01154	1390.62146	-20.25403	79.62038	889.27716	-88.55652	389.07443	884.85388	128.49585	287.83368	852.18695	31.65381	45.99445	437.68237	-107.58228	367.64069	450.04562	312.94324	93.55958	170.60353	-125.83167	333.17120	67.58903
759	6.317	115.55933	269.77261	1391.16211	-25.14331	80.99025	889.74597	-92.64880	390.66504	884.95923	124.31702	288.58426	852.21265	21.43152	44.87733	438.23343	-109.73169	368.59973	449.93991	305.69275	94.76001	175.45274	-125.94470	333.31683	67.46259
760	6.325	110.25745	271.45944	1391.72095	-29.96509	82.29189	890.23395	-96.60669	392.20624	885.06750	120.23767	289.24783	852.27057	11.18054	43.90153	438.85361	-111.84143	369.46170	449.84937	298.14209	96.12729	180.18802	-126.04626	333.44846	67.35864
761	6.333	105.00281	273.06760	1392.30444	-34.72864	83.52956	890.76178	-100.44312	393.69824	885.17761	116.23877	289.84177	852.38159	0.92700	43.07814	439.55185	-113.88196	370.22989	449.77438	290.26392	97.64323	184.69804	-126.13306	333.55652	67.27895
762	6.342	99.81006	274.59430	1392.91724	-39.44312	84.70830	891.34644	-104.16895	395.14355	885.28680	112.30505	290.37830	852.55768	-9.30237	42.41559	440.33380	-115.83032	370.91016	449.71417	282.03162	99.28829	188.86656	-126.20325	333.63474	67.22310
763	6.350	94.68994	276.03787	1393.56152	-44.11755	85.83371	892.00031	-107.79431	396.54718	885.39258	108.42590	290.86255	852.80176	-19.48169	41.91973	441.20123	-117.67297	371.50998	449.66617	273.44238	101.03427	192.60358	-126.25671	333.68082	67.18883
764	6.358	89.64990	277.39697	1394.23853	-48.76013	86.91180	892.73010	-111.32532	397.91608	885.49298	104.59705	291.29208	853.10956	-29.58740	41.59402	442.15213	-119.40771	372.03738	449.62732	264.51575	102.84019	195.84720	-126.29517	333.69730	67.17352
765	6.367	84.69397	278.67032	1394.94714	-53.37720	87.94878	893.53705	-114.76282	399.25848	885.58496	100.81897	291.65811	853.47357	-39.59937	41.43975	443.18057	-121.04272	372.50024	449.59567	255.26306	104.66009	198.53563	-126.32056	333.69049	67.17468
766	6.375	79.82349	279.85760	1395.68372	-57.97375	88.95094	894.41699	-118.10291	400.58316	885.66418	97.09521	291.94745	853.88483	-49.50195	41.45631	444.27713	-122.59399	372.90604	449.57013	245.66858	106.45318	200.59303	-126.33386	333.66763	67.18919
767	6.383	75.03809	280.96063	1396.44189	-62.55286	89.92435	895.36096	-121.33972	401.89716	885.72687	93.43115	292.14542	854.33234	-59.28394	41.64146	445.42947	-124.08118	373.26270	449.54892	235.70520	108.18364	201.94788	-126.33667	333.63425	67.21281
768	6.392	70.33630	281.98395	1397.21228	-67.11548	90.87447	896.35620	-124.46790	403.20374	885.77051	89.83228	292.23914	854.80347	-68.93896	41.99152	446.62314	-125.52466	373.58051	449.53003	225.35645	109.81489	202.55591	-126.33008	333.59341	67.24072
769	6.400	65.71814	282.93399	1397.98474	-71.66077	91.80580	897.38751	-127.48315	404.50165	885.79260	86.30286	292.22064	855.28497	-78.46375	42.50151	447.84244	-126.94250	373.87317	449.51196	214.61865	111.31104	202.40005	-126.31555	333.54639	67.26839
770	6.408	61.18347	283.81818	1398.74878	-76.18591	92.72159	898.43811	-130.38416	405.78525	885.79022	82.84534	292.08875	855.76440	-87.85803	43.16521	449.07159	-128.34912	374.15527	449.49332	203.48706	112.64388	201.47791	-126.29492	333.49387	67.29285
771	6.417	56.73169	284.64429	1399.49414	-80.68665	93.62349	899.49127	-133.17126	407.04517	885.75909	79.45996	291.84888	856.23102	-97.12317	43.97523	450.29562	-129.75415	374.43823	449.47247	191.94861	113.79572	199.79710	-126.27148	333.43686	67.31332
772	6.425	52.36011	285.42029	1400.21289	-85.15710	94.51163	900.53107	-135.84741	408.26819	885.69458	76.14307	291.51218	856.67511	-106.26062	44.92294	451.50131	-131.16174	374.72876	449.44736	179.98767	114.75630	197.38174	-126.24902	333.37604	67.33055
773	6.433	48.06519	286.15314	1400.89990	-89.59106	95.38465	901.54327	-138.41809	409.43961	885.59326	72.88904	291.09424	857.08783	-115.27173	45.99845	452.67786	-132.57275	375.02881	449.41479	167.59998	115.51837	194.28268	-126.23132	333.31094	67.34575
774	6.442	43.84314	286.84778	1401.55334	-93.98181	96.23998	902.51587	-140.89612	410.54947	885.45660	69.69006	290.61374	857.46228	-124.15674	47.19049	453.81741	-133.98584	375.33646	449.37009	154.80188	116.07669	190.57686	-126.22119	333.23993	67.36018
775	6.450	39.69067	287.50705	1402.17163	-98.32288	97.07422	903.43939	-143.30432	411.59869	885.29340	66.53821	290.09045	857.79431	-132.91406	48.48639	454.91513	-135.39856	375.64713	449.30869	141.61841	116.43023	186.35107	-126.22009	333.16150	67.37490
776	6.458	35.60364	288.13348	1402.75305	-102.60840	97.88344	904.30707	-145.67297	412.59598	885.11615	63.42554	289.54370	858.08282	-141.54004	49.87218	455.96924	-136.80811	375.95468	449.22757	128.07068	116.58231	181.68886	-126.22791	333.07440	67.39053
777	6.467	31.57739	288.72968	1403.29602	-106.83398	98.66361	905.11469	-148.03284	413.54800	884.93408	60.34363	288.99146	858.32947	-150.02930	51.33281	456.98068	-138.21350	376.25208	449.12573	114.17517	116.53827	176.66904	-126.24524	332.97787	67.40752
778	6.475	27.60632	289.29654	1403.79907	-110.99719	99.41090	905.86041	-150.40588	414.45493	884.75012	57.28369	288.45007	858.53833	-158.37427	52.85255	457.95261	-139.61548	376.53229	449.00369	99.94824	116.30257	171.36847	-126.27271	332.87213	67.42614
779	6.483	23.68494	289.83011	1404.25989	-115.09753	100.12192	906.54443	-152.80518	415.31268	884.56287	54.23657	287.93347	858.71625	-166.56689	54.41555	458.88980	-141.01550	376.78955	448.86395	85.40784	115.87738	165.86392	-126.31006	332.75867	67.44630
780	6.492	19.80737	290.32089	1404.67346	-119.13635	100.79394	907.16852	-155.23669	416.11646	884.37048	51.19482	287.45145	858.87164	-174.59790	56.00647	459.79776	-142.41284	377.02020	448.71136	70.57410	115.26340	160.23148	-126.35596	332.64014	67.46745
781	6.500	15.96875	290.75784	1405.03442	-123.11707	101.42506	907.73553	-157.70361	416.86267	884.17273	48.15283	287.00800	859.01276	-182.45837	57.61115	460.68219	-143.80481	377.22217	448.55283	55.46936	114.46239	154.54436	-126.40759	332.51953	67.48885
782	6.508	12.16370	291.13324	1405.34131	-127.04456	102.01435	908.24915	-160.20544	417.54984	883.97095	45.10791	286.60126	859.14667	-190.14026	59.21717	461.54800	-145.18701	377.39365	448.39621	40.11572	113.47974	148.87021	-126.46118	332.39978	67.50974
783	6.517	8.38599	291.44458	1405.59778	-130.92493	102.56195	908.71313	-162.73840	418.17899	883.76794	42.06030	286.22485	859.27979	-197.63782	60.81410	462.39899	-146.55383	377.53351	448.24918	24.53540	112.32620	143.26869	-126.51282	332.28311	67.52940
784	6.525	4.62891	291.69348	1405.81140	-134.76489	103.06909	909.13147	-165.29590	418.75342	883.56720	39.01282	285.86972	859.41772	-204.94775	62.39342	463.23734	-147.90015	377.64209	448.11740	8.74878	111.01788	137.79053	-126.55884	332.17050	67.54673
785	6.533	0.88623	291.88443	1405.99133	-138.57153	103.53817	909.50757	-167.87024	419.27808	883.37164	35.96887	285.52567	859.56378	-212.07031	63.94800	464.06369	-149.22192	377.72125	448.00266	-7.22559	109.57490	132.47784	-126.59668	332.06195	67.56010
786	6.542	-2.84766	292.02338	1406.14600	-142.35217	103.97259	909.84454	-170.45361	419.75903	883.18335	32.93091	285.18307	859.71832	-219.00903	65.47148	464.87747	-150.51855	377.77338	447.90274	-23.37000	108.02109	127.36463	-126.62549	331.95731	67.56805
787	6.550	-6.57751	292.11633	1406.28320	-146.11389	104.37666	910.14490	-173.03918	420.20386	883.00409	29.90051	284.83350	859.87909	-225.77100	66.95759	465.67719	-151.79260	377.80112	447.81271	-39.66565	106.38354	122.47820	-126.64673	331.85699	67.56980
788	6.558	-10.30774	292.16708	1406.40942	-149.86279	104.75535	910.41034	-175.62146	420.62106	882.83551	26.87744	284.47015	860.04199	-232.36646	68.39969	466.46091	-153.04919	377.80859	447.72760	-56.08899	104.69006	117.84166	-126.66248	331.76215	67.56572
789	6.567	-14.04102	292.17645	1406.52844	-153.60535	105.11397	910.64209	-178.19434	421.01959	882.67859	23.86255	284.08823	860.20172	-238.80798	69.79071	467.22696	-154.29492	377.80273	447.64362	-72.61560	102.96495	113.47675	-126.67566	331.67447	67.55716
790	6.575	-17.77917	292.14322	1406.64148	-157.34668	105.45786	910.84076	-180.75061	421.40851	882.53290	20.85632	283.68460	860.35223	-245.10986	71.12341	467.97403	-155.53772	377.79236	447.55792	-89.21936	101.22719	109.40464	-126.68872	331.59549	67.54601
791	6.583	-21.52344	292.06622	1406.74792	-161.09143	105.79198	911.00665	-183.28381	421.79599	882.39752	17.85791	283.25800	860.48785	-251.28638	72.39084	468.70166	-156.78589	377.78610	447.46854	-105.87610	99.49151	105.64517	-126.70325	331.52612	67.53456
792	6.592	-25.27563	291.94534	1406.84668	-164.84399	106.12063	911.13983	-185.79163	422.18845	882.27094	14.86475	282.80948	860.60425	-257.35120	73.58698	469.41016	-158.04639	377.79108	447.37445	-122.56042	97.76942	102.21568	-126.72058	331.46603	67.52495
793	6.600	-29.03735	291.78058	1406.93701	-168.60754	106.44720	911.24030	-188.27527	422.58987	882.15106	11.87402	282.34186	860.69849	-263.31665	74.70723	470.10049	-159.32385	377.81229	447.27539	-139.24817	96.06920	99.12946	-126.74084	331.41287	67.51846
794	6.608	-32.80957	291.57147	1407.01904	-172.38538	106.77405	911.30829	-190.73926	423.00119	882.03540	8.88232	281.85846	860.76855	-269.19250	75.74890	470.77426	-160.62085	377.85162	447.17130	-155.91248	94.39741	96.39452	-126.76367	331.36313	67.51498
795	6.617	-36.59302	291.31738	1407.09436	-176.17993	107.10243	911.34430	-193.18860	423.42017	881.92072	5.88464	281.36270	860.81335	-274.98657	76.71137	471.43314	-161.93945	377.90775	447.06204	-172.52625	92.76084	94.01335	-126.78857	331.31329	67.51321
796	6.625	-40.38916	291.01788	1407.16443	-179.99353	107.43254	911.34930	-195.62891	423.84167	881.80383	2.87561	280.85815	860.83362	-280.70410	77.59618	472.07877	-163.28125	377.97607	446.94772	-189.06018	91.16633	91.98408	-126.81555	331.26019	67.51193
797	6.633	-44.19873	290.67325	1407.23010	-183.82800	107.76355	911.32452	-198.06628	424.25897	881.68152	-0.15161	280.34814	860.83209	-286.34790	78.40690	472.71231	-164.64819	378.05005	446.82944	-205.48474	89.61902	90.30278	-126.84521	331.20148	67.51219
798	6.642	-48.02234	290.28473	1407.29065	-187.68481	108.09369	911.27161	-200.50586	424.66556	881.55103	-3.20337	279.83496	860.81281	-291.91907	79.14882	473.33435	-166.04211	378.12247	446.70917	-221.76965	88.12134	88.96482	-126.87939	331.13647	67.51727
799	6.650	-51.86072	289.85449	1407.34399	-191.56555	108.42035	911.19238	-202.95422	425.05646	881.41040	-6.28528	279.31979	860.78052	-297.41736	79.82861	473.94452	-167.46411	378.18616	446.58777	-237.88049	86.67323	87.96324	-126.91821	331.06546	67.52966
800	6.658	-55.71411	289.38458	1407.38733	-195.47095	108.74020	911.08875	-205.42053	425.42764	881.25830	-9.40100	278.80228	860.74036	-302.84155	80.45385	474.54138	-168.91553	378.23349	446.46426	-253.77771	85.27451	87.28538	-126.96008	330.98849	67.54863
801	6.667	-59.58240	288.87628	1407.41797	-199.40186	109.04929	910.96234	-207.91479	425.77444	881.09381	-12.55347	278.28104	860.69635	-308.19055	81.03241	475.12244	-170.39758	378.25668	446.33688	-269.41882	83.92735	86.91199	-127.00220	330.90497	67.57071
802	6.675	-63.46497	288.32904	1407.43420	-203.35925	109.34322	910.81433	-210.44592	426.09100	880.91656	-15.74561	277.75424	860.65082	-313.46301	81.57190	475.68390	-171.91101	378.24829	446.20404	-284.76208	82.63567	86.82010	-127.04236	330.81400	67.59190
803	6.683	-67.36243	287.73987	1407.43530	-207.34399	109.61728	910.64545	-213.02173	426.37076	880.72687	-18.98108	277.22028	860.60468	-318.65857	82.07896	476.22107	-173.45593	378.20224	446.06421	-299.76746	81.40204	86.98573	-127.07947	330.71536	67.60950
804	6.692	-71.27490	287.10513	1407.42053	-211.35681	109.86668	910.45551	-215.64941	426.60767	880.52551	-22.26465	276.67712	860.55780	-323.77747	82.55863	476.72818	-175.03320	378.11383	445.91568	-314.39734	80.22539	87.38464	-127.11340	330.60959	67.62294
805	6.700	-75.20276	286.42227	1407.38794	-215.39868	110.08676	910.24347	-218.33411	426.79770	880.31317	-25.60022	276.12189	860.50830	-328.82092	83.01394	477.19888	-176.64514	377.98007	445.75699	-328.61682	79.10083	87.99267	-127.14453	330.49765	67.63366
806	6.708	-79.14648	285.68994	1407.33411	-219.47083	110.27324	910.00751	-221.08032	426.93903	880.09076	-28.98999	275.55121	860.45288	-333.79114	83.44559	477.62637	-178.29443	377.80069	445.58807	-342.39465	78.02350	88.78532	-127.17371	330.38095	67.64497
807	6.717	-83.10974	284.90738	1407.25500	-223.57446	110.42244	909.74524	-223.89075	427.03165	879.85913	-32.43469	274.96213	860.38849	-338.69104	83.85204	478.00369	-179.98169	377.57925	445.41095	-355.70471	76.99331	89.73500	-127.20276	330.26120	67.66127
808	6.725	-87.09692	284.07434	1407.14612	-227.71069	110.53153	909.45367	-226.76733	427.07654	879.61841	-35.93384	274.35242	860.31293	-343.52454	84.22990	478.32394	-181.70508	377.32346	445.22949	-368.52722	76.01587	90.80803	-127.23340	330.13943	67.68672
809	6.733	-91.11206	283.19147	1407.00378	-231.88135	110.59860	909.12958	-229.71094	427.07541	879.36749	-39.48755	273.72025	860.22412	-348.29553	84.57446	478.58063	-183.46106	377.04410	445.04938	-380.84753	75.10035	91.96532	-127.26636	330.01547	67.72408
810	6.742	-95.15747	282.26062	1406.82471	-236.08826	110.62269	908.76984	-232.72351	427.02997	879.10437	-43.09631	273.06424	860.11957	-353.00867	84.88042	478.76770	-185.24536	376.75253	444.87662	-392.65491	74.25594	93.16757	-127.30151	329.88824	67.77402
811	6.750	-99.23486	281.28482	1406.60645	-240.33301	110.60377	908.37177	-235.80737	426.94080	878.82733	-46.76160	272.38437	859.99646	-357.66931	85.14271	478.87982	-187.05518	376.45639	444.71390	-403.94031	73.48846	94.37965	-127.33850	329.75656	67.83508
812	6.758	-103.34521	280.26776	1406.34766	-244.61829	110.54263	907.93329	-238.96631	426.80777	878.53613	-50.48474	271.68228	859.85205	-362.28259	85.35712	478.91260	-188.88953	376.15723	444.55798	-414.69568	72.80065	95.56910	-127.37634	329.61969	67.90466
813	6.767	-107.48877	279.21347	1406.04871	-248.94690	110.44067	907.45331	-242.20349	426.63141	878.23169	-54.26721	270.96036	859.68433	-366.85461	85.52085	478.86258	-190.75037	375.85327	444.40262	-424.91467	72.19585	96.70181	-127.41467	329.47745	67.98032
814	6.775	-111.66577	278.12576	1405.71240	-253.32202	110.29981	906.93188	-245.51978	426.41418	877.91461	-58.11035	270.22046	859.49182	-371.39075	85.63282	478.72736	-192.64282	375.54288	444.24289	-434.59314	71.67942	97.74173	-127.45447	329.33081	68.06012
815	6.783	-115.87744	277.00732	1405.34290	-257.74756	110.12222	906.37036	-248.91394	426.15948	877.58447	-62.01465	269.46313	859.27344	-375.89661	85.69367	478.50552	-194.57642	375.22437	444.07623	-443.72888	71.25685	98.65488	-127.49817	329.18225	68.14149
816	6.792	-120.12573	275.85956	1404.94507	-262.22754	109.91013	905.77118	-252.38281	425.87018	877.23969	-65.98169	268.68732	859.02850	-380.37659	85.70571	478.19666	-196.56360	374.89456	443.89972	-452.31702	70.93419	99.41063	-127.54907	329.03531	68.22101
817	6.800	-124.41284	274.68335	1404.52234	-266.76611	109.66548	905.13794	-255.92114	425.54761	876.87787	-70.01208	267.89020	858.75653	-384.83459	85.67262	477.80118	-198.61816	374.54797	443.70795	-460.35291	70.72244	99.97774	-127.61194	328.89304	68.29583
818	6.808	-128.74243	273.47888	1404.07666	-271.36743	109.38980	904.47504	-259.52429	425.19196	876.49701	-74.10754	267.06863	858.45746	-389.27234	85.59917	477.32031	-200.75562	374.17822	443.49500	-467.83020	70.63705	100.32304	-127.69312	328.75668	68.36467
819	6.817	-133.11768	272.24521	1403.61011	-276.03564	109.08389	903.78735	-263.18762	424.80298	876.09711	-78.26868	266.22003	858.13239	-393.69031	85.49088	476.75568	-202.99023	373.77969	443.25772	-474.74231	70.68958	100.41788	-127.79932	328.62546	68.42767
820	6.825	-137.54248	270.98129	1403.12561	-280.77466	108.74782	903.08008	-266.90796	424.38083	875.68103	-82.49768	265.34052	857.78369	-398.08655	85.35367	476.10925	-205.33643	373.34808	442.99716	-481.08142	70.88016	100.24596	-127.93640	328.49734	68.48653
821	6.833	-142.02026	269.68741	1402.62646	-285.58838	108.38092	902.35840	-270.68262	423.92511	875.25281	-86.79553	264.42297	857.41492	-402.45642	85.19343	475.38293	-207.80420	372.88132	442.71756	-486.83972	71.19748	99.80585	-128.10950	328.36990	68.54554
822	6.842	-146.55151	268.36496	1402.11621	-290.48071	107.98190	901.62744	-274.51099	423.43369	874.81561	-91.16345	263.45883	857.03009	-406.79407	85.01567	474.57831	-210.40149	372.37921	442.42450	-492.01135	71.62453	99.10675	-128.31946	328.24036	68.61168
823	6.850	-151.13525	267.01495	1401.59778	-295.45581	107.54895	900.89197	-278.39233	422.90283	874.37073	-95.60242	262.44055	856.63452	-411.09021	84.82523	473.69641	-213.13269	371.84164	442.12213	-496.59338	72.14442	98.16239	-128.56433	328.10599	68.69351
824	6.858	-155.76685	265.63812	1401.07263	-300.51807	107.07985	900.15668	-282.32617	422.32916	873.91833	-100.11365	261.36200	856.23438	-415.33386	84.62601	472.73767	-215.99951	371.26703	441.81152	-500.58557	72.74348	96.98759	-128.84131	327.96442	68.79951
825	6.867	-160.44116	264.23480	1400.54175	-305.67285	106.57204	899.42603	-286.31348	421.70972	873.45752	-104.70056	260.21786	855.83502	-419.51208	84.42089	471.70200	-218.99939	370.65259	441.49118	-503.99133	73.41272	95.59764	-129.14661	327.81375	68.93635
826	6.875	-165.15210	262.80377	1400.00537	-310.92407	106.02267	898.70441	-290.35498	421.04068	872.98572	-109.36755	259.00381	855.44043	-423.61047	84.21167	470.58926	-222.12744	369.99448	441.15833	-506.81921	74.14692	94.00977	-129.47742	327.65292	69.10796
827	6.883	-169.89575	261.34131	1399.46265	-316.27734	105.42873	897.99640	-294.45313	420.31796	872.49939	-114.12000	257.71646	855.05328	-427.61389	83.99904	469.39978	-225.37378	369.28781	440.81006	-509.08459	74.94128	92.24509	-129.83154	327.48169	69.31593
828	6.892	-174.66895	259.84271	1398.91235	-321.73633	104.78725	897.30701	-298.61157	419.53897	871.99597	-118.96204	256.35303	854.67584	-431.50842	83.78264	468.13544	-228.72705	368.52844	440.44421	-510.81482	75.78841	90.32898	-130.20532	327.29941	69.56026
829	6.900	-179.46899	258.30356	1398.35352	-327.30420	104.09540	896.64203	-302.83643	418.70300	871.47504	-123.89832	254.91055	854.31030	-435.28064	83.56106	466.80072	-232.17200	367.71573	440.06046	-512.05359	76.67704	88.29132	-130.59521	327.10425	69.84021
830	6.908	-184.29224	256.71945	1397.78613	-332.98242	103.35080	896.00854	-307.13306	417.81009	870.93781	-128.93274	253.38585	853.95972	-438.92151	83.33183	465.40384	-235.69458	366.85373	439.66159	-512.86389	77.59103	86.16882	-130.99768	326.89456	70.15601
831	6.917	-189.13354	255.08582	1397.21069	-338.77026	102.55161	895.41534	-311.50708	416.85999	870.38629	-134.06897	251.77707	853.62781	-442.42639	83.09150	463.95776	-239.28088	365.95074	439.25421	-513.33313	78.50925	84.00787	-131.41028	326.67041	70.51099
832	6.925	-193.98828	253.39877	1396.63037	-344.66406	101.69651	894.87329	-315.96313	415.85242	869.82379	-139.30823	250.08539	853.31787	-445.79675	82.83560	462.48090	-242.92139	365.01694	438.84818	-513.57336	79.40611	81.86603	-131.83191	326.43365	70.91203
833	6.933	-198.85327	251.65697	1396.05273	-350.65723	100.78474	894.39545	-320.50415	414.78726	869.25586	-144.64758	248.31534	853.03217	-449.04260	82.55884	460.99686	-246.60938	364.06241	438.45520	-513.71863	80.25125	79.81065	-132.26184	326.18710	71.36820
834	6.942	-203.72705	249.86200	1395.48999	-356.74072	99.81589	893.99701	-325.13403	413.66464	868.69006	-150.08191	246.47372	852.77325	-452.18201	82.25539	459.53391	-250.34131	363.09610	438.08752	-513.91663	81.01015	77.91365	-132.69983	325.93427	71.88838
835	6.950	-208.60913	248.01730	1394.95825	-362.90161	98.78967	893.69452	-329.85571	412.48630	868.13629	-155.60168	244.56964	852.54663	-455.24133	81.91932	458.12350	-254.11523	362.12405	437.75641	-514.31433	81.64951	76.24238	-133.14661	325.67993	72.48102
836	6.958	-213.50122	246.12671	1394.47607	-369.12500	97.70578	893.50488	-334.67163	411.25626	867.60760	-161.19470	242.61636	852.36188	-458.25598	81.54524	456.79816	-257.93286	361.14948	437.47220	-515.03528	82.14652	74.84790	-133.60327	325.42957	73.15556
837	6.967	-218.40625	244.19368	1394.06238	-375.39380	96.56367	893.44421	-339.58252	409.97980	867.12115	-166.84656	240.63165	852.23236	-461.26526	81.12887	455.58905	-261.79834	360.17450	437.24634	-516.14685	82.49721	73.75339	-134.07214	325.18790	73.92218
838	6.975	-223.32764	242.22214	1393.73511	-381.69043	95.36269	893.52612	-344.58643	408.66095	866.69714	-172.54529	238.63449	852.17340	-464.31116	80.66760	454.52350	-265.72144	359.20224	437.09229	-517.63733	82.71948	72.94920	-134.55847	324.95840	74.79016
839	6.983	-228.26758	240.21762	1393.50806	-387.99707	94.10212	893.76086	-349.67969	407.30042	866.35608	-178.27917	236.64204	852.20044	-467.43298	80.16069	453.62283	-269.71484	358.23901	437.02347	-519.41418	82.84991	72.39861	-135.06873	324.74451	75.76752
840	6.992	-233.22534	238.18683	1393.38867	-394.29712	92.78165	894.15393	-354.85645	405.89569	866.11487	-184.03748	234.66856	852.32709	-470.66296	79.60909	452.90094	-273.79468	357.29504	437.05011	-521.34338	82.93380	72.05058	-135.61108	324.55072	76.86197
841	7.000	-238.19629	236.13602	1393.37915	-400.57690	91.40173	894.70544	-360.10864	404.44257	865.98480	-189.80872	232.72453	852.56433	-474.02209	79.01486	452.36389	-277.97803	356.38196	437.17731	-523.29138	83.01099	71.85374	-136.19495	324.38388	78.08102
842	7.008	-243.17334	234.06990	1393.47961	-406.82397	89.96400	895.41016	-365.42725	402.93738	865.97168	-195.58020	230.81488	852.91943	-477.51648	78.38022	452.01004	-282.28320	355.50827	437.40414	-525.15515	83.10423	71.76601	-136.83069	324.25311	79.43151
843	7.017	-248.14771	231.99184	1393.68994	-413.03125	88.47153	896.25739	-370.80225	401.37793	866.07758	-201.34241	228.93829	853.39337	-481.13635	77.70647	451.83081	-286.72827	354.67764	437.72394	-526.86755	83.21623	71.75653	-137.53015	324.16943	80.92056
844	7.025	-253.11255	229.90489	1394.01062	-419.19238	86.92886	897.23132	-376.22363	399.76431	866.30304	-207.08875	227.08749	853.98096	-484.85657	76.99314	451.81168	-291.33496	353.89108	438.12662	-528.39221	83.33418	71.80238	-138.30664	324.14487	82.55682
845	7.033	-258.06299	227.81287	1394.44104	-425.30566	85.34179	898.31177	-381.68140	398.09979	866.64728	-212.81824	225.25101	854.67236	-488.63977	76.23751	451.93292	-296.12573	353.15005	438.60239	-529.71082	83.43785	71.88509	-139.17261	324.18979	84.34854
846	7.042	-262.99634	225.72055	1394.97681	-431.37085	83.71684	899.47473	-387.16406	396.39001	867.10791	-218.53357	223.41539	855.45569	-492.44055	75.43483	452.17047	-301.12476	352.45868	439.14294	-530.81433	83.50787	71.98818	-140.14050	324.31055	86.30107
847	7.050	-267.91016	223.63356	1395.60840	-437.38940	82.06074	900.69373	-392.65967	394.64145	867.67981	-224.24182	221.56799	856.31970	-496.21106	74.57925	452.49704	-306.35181	351.82510	439.73969	-531.70178	83.53107	72.09584	-141.22253	324.50909	88.41684
848	7.058	-272.80054	221.55765	1396.32080	-443.36353	80.37955	901.94086	-398.15527	392.86081	868.35559	-229.94763	219.70038	857.25476	-499.90662	73.66517	452.88354	-311.82080	351.26111	440.38254	-532.38293	83.50289	72.19329	-142.42969	324.78354	90.69502
849	7.067	-277.66211	219.49768	1397.09363	-449.29517	78.67818	903.18829	-403.64063	391.05524	869.12683	-235.65100	217.81062	858.25079	-503.48987	72.68903	453.30063	-317.53833	350.78073	441.06046	-532.88196	83.42853	72.26869	-143.77319	325.12695	93.12933
850	7.075	-282.49048	217.45656	1397.90295	-455.18457	76.95976	904.40985	-409.10913	389.23117	869.98260	-241.34900	215.90213	859.29327	-506.93591	71.65083	453.72073	-323.50537	350.39917	441.76117	-533.23181	83.32153	72.31511	-145.26526	325.52737	95.70782
851	7.083	-287.28174	215.43416	1398.72388	-461.03149	75.22556	905.58228	-414.55786	387.39310	870.90778	-247.03699	213.98155	860.36176	-510.23303	70.55519	454.11957	-329.71924	350.13190	442.47110	-533.46838	83.19946	72.33159	-146.91492	325.97189	98.41650
852	7.092	-292.03345	213.42776	1399.53284	-466.83276	73.47513	906.68646	-419.98730	385.54327	871.88293	-252.71179	212.05856	861.43066	-513.38391	69.41151	454.47751	-336.17578	349.99316	443.17554	-533.62878	83.07952	72.32212	-148.72510	326.45200	101.24309
853	7.100	-296.74463	211.43372	1400.30945	-472.58301	71.70677	907.70819	-425.40112	383.68243	872.88513	-258.36829	210.14546	862.47223	-516.40271	68.23312	454.78033	-342.87036	349.99527	443.85989	-533.74915	82.97632	72.29305	-150.69763	326.96243	104.17670
854	7.108	-301.41577	209.44962	1401.03711	-478.27637	69.91835	908.63843	-430.80566	381.81067	873.88885	-264.00012	208.25577	863.45886	-519.31287	67.03557	455.01956	-349.79932	350.14902	444.51035	-533.86194	82.90064	72.25053	-152.83826	327.49506	107.20485
855	7.117	-306.04736	207.47543	1401.70313	-483.90479	68.10803	909.47302	-436.20752	379.92950	874.86835	-269.59851	206.40378	864.36389	-522.14294	65.83424	455.19235	-356.95850	350.46292	445.11414	-533.99255	82.85744	72.19902	-155.15857	328.03690	110.31301
856	7.125	-310.64014	205.51286	1402.29858	-489.46118	66.27527	910.21240	-441.61353	378.04269	875.80103	-275.15344	204.60403	865.16260	-524.92102	64.64218	455.30081	-364.34473	350.94128	445.65924	-534.15784	82.84367	72.14172	-157.67346	328.57379	113.48828
857	7.133	-315.19629	203.56360	1402.81775	-494.93750	64.42149	910.86047	-447.02563	376.15591	876.66907	-280.65442	202.86925	865.83423	-527.67273	63.46837	455.35092	-371.95459	351.58307	446.13489	-534.36365	82.84811	72.08175	-160.39758	329.09308	116.72261
858	7.142	-319.71851	201.62839	1403.25818	-500.32837	62.55064	911.42383	-452.44360	374.27618	877.45917	-286.09045	201.20818	866.36481	-530.41711	62.31720	455.35132	-379.78711	352.38147	446.53308	-534.60535	82.85456	72.02156	-163.34668	329.58414	120.01414
859	7.150	-324.21045	199.70804	1403.62097	-505.62939	60.66936	911.91064	-457.86060	372.41153	878.16296	-291.45178	199.62367	866.74799	-533.16541	61.18892	455.31161	-387.84180	353.32288	446.84921	-534.86926	82.84787	71.96103	-166.53772	330.03821	123.36854
860	7.158	-328.67651	197.80426	1403.91077	-510.83862	58.78679	912.32977	-463.26392	370.57007	878.77679	-296.72766	198.11188	866.98535	-535.92102	60.08115	455.24130	-396.11987	354.38574	447.08289	-535.13806	82.81891	71.89746	-169.98694	330.44702	126.79863
861	7.167	-333.12061	195.92001	1404.13562	-515.95605	56.91407	912.68994	-468.63550	368.75861	879.30011	-301.91199	196.66382	867.08563	-538.67981	58.99083	455.14871	-404.62036	355.54031	447.23956	-535.39587	82.76559	71.82769	-173.71021	330.79974	130.32018
862	7.175	-337.54688	194.05981	1404.30627	-520.98364	55.06356	912.99933	-473.95508	366.98257	879.73401	-307.00305	195.26819	867.06299	-541.43201	57.91608	455.04037	-413.34204	356.74969	447.33060	-535.63220	82.69214	71.74886	-177.72266	331.08099	133.94762
863	7.183	-341.96021	192.22969	1404.43506	-525.92505	53.24792	913.26514	-479.20264	365.24680	880.08307	-312.00500	193.91322	866.93591	-544.16418	56.85767	454.92099	-422.28027	357.97272	447.37180	-535.84192	82.60766	71.65862	-182.03564	331.27283	137.69345
864	7.192	-346.36377	190.43639	1404.53503	-530.78345	51.47914	913.49347	-484.36133	363.55634	880.35724	-316.92371	192.58911	866.72729	-546.86047	55.81957	454.79346	-431.42822	359.16895	447.38336	-536.02502	82.52252	71.55685	-186.65308	331.35641	141.56816
865	7.200	-350.75952	188.68678	1404.61975	-535.56396	49.76767	913.68933	-489.42041	361.91675	880.57318	-321.76257	191.28989	866.46301	-549.50452	54.80876	454.65918	-440.77783	360.30359	447.39005	-536.18616	82.44469	71.44666	-191.57141	331.31226	145.57925
866	7.208	-355.14771	186.98798	1404.70264	-540.26880	48.12175	913.85687	-494.37329	360.33441	880.75299	-326.52429	190.01256	866.16937	-552.08142	53.83418	454.51877	-450.31763	361.34851	447.41895	-536.33264	82.37865	71.33356	-196.78015	331.12079	149.73137
867	7.217	-359.52637	185.34662	1404.79675	-544.89990	46.54683	913.99933	-499.21973	358.81625	880.92151	-331.21082	188.75641	865.87018	-554.57776	52.90540	454.37241	-460.03345	362.28217	447.49753	-536.47180	82.32603	71.22403	-202.26782	330.76434	154.02534
868	7.225	-363.89355	183.76704	1404.91260	-549.45581	45.04538	914.11945	-503.96289	357.36914	881.10474	-335.82410	187.52425	865.58624	-556.98254	52.03126	454.22040	-469.90381	363.08960	447.65152	-536.60779	82.28629	71.12480	-208.02649	330.22806	158.45442
869	7.233	-368.24634	182.25063	1405.05762	-553.93384	43.61682	914.21930	-508.61108	355.99988	881.32770	-340.36438	186.32391	865.33417	-559.28870	51.21868	454.06342	-479.90332	363.76208	447.90201	-536.74231	82.25736	71.04224	-214.05115	329.49966	162.99843
870	7.242	-372.58154	180.79608	1405.23682	-558.32690	42.25772	914.30029	-513.17603	354.71478	881.61255	-344.83459	185.16928	865.12610	-561.49158	50.47209	453.90268	-489.99780	364.29605	448.26486	-536.87439	82.23667	70.98084	-220.34045	328.56989	167.61980
871	7.250	-376.89600	179.40054	1405.45337	-562.62695	40.96221	914.36334	-517.67334	353.51721	881.97595	-349.23621	184.07948	864.96973	-563.59094	49.79324	453.73981	-500.14893	364.69241	448.75238	-537.00134	82.22192	70.94220	-226.89832	327.43439	172.26309
872	7.258	-381.18506	178.06091	1405.70886	-566.82397	39.72256	914.40881	-522.12109	352.40567	882.42755	-353.57263	183.07669	864.86908	-565.58948	49.18154	453.57678	-510.31470	364.95493	449.37311	-537.11853	82.21220	70.92478	-233.73425	326.09485	176.85710
873	7.267	-385.44360	176.77512	1406.00293	-570.90796	38.52985	914.43646	-526.54053	351.37338	882.97003	-357.84583	182.18385	864.82458	-567.49353	48.63449	453.41544	-520.45483	365.08820	450.13028	-537.22205	82.20876	70.92448	-240.86462	324.56064	181.31836
874	7.275	-389.66675	175.54247	1406.33337	-574.86890	37.37479	914.44568	-530.95166	350.40985	883.60040	-362.05798	181.42247	864.83344	-569.31165	48.14818	453.25748	-530.53125	365.09753	451.02145	-537.30994	82.21356	70.93627	-248.31409	322.85147	185.55530
875	7.283	-393.85205	174.36328	1406.69507	-578.69824	36.24850	914.43561	-535.37158	349.50253	884.31158	-366.21130	180.80975	864.89093	-571.05457	47.71759	453.10422	-540.51050	364.98965	452.03922	-537.38123	82.22690	70.95604	-256.11218	320.99884	189.47191
876	7.292	-397.99634	173.23743	1407.08203	-582.39111	35.14323	914.40552	-539.81177	348.63834	885.09320	-370.30725	180.35590	864.99023	-572.73328	47.33681	452.95642	-550.36377	364.77228	453.17319	-537.43811	82.24722	70.98138	-264.29114	319.04587	192.97185
877	7.300	-402.09766	172.16344	1407.48840	-585.94409	34.05292	914.35449	-544.27856	347.80420	885.93225	-374.34583	180.06296	865.12329	-574.35852	46.99911	452.81433	-560.06909	364.45294	454.41116	-537.48376	82.27284	71.01201	-272.88367	317.04559	195.96405
878	7.308	-406.15356	171.13861	1407.90894	-589.35864	32.97363	914.28204	-548.77197	346.98831	886.81409	-378.32581	179.92587	865.28186	-575.94031	46.69718	452.67749	-569.61206	364.03619	455.73730	-537.52234	82.30282	71.04881	-281.91541	315.05707	198.36847
879	7.317	-410.16382	170.15999	1408.33777	-592.63867	31.90366	914.18799	-553.28662	346.18225	887.72327	-382.24646	179.93381	865.45850	-577.48669	46.42336	452.54498	-578.98706	363.52228	457.13058	-537.55579	82.33614	71.09161	-291.40320	313.13925	200.12013
880	7.325	-414.12988	169.22527	1408.76758	-595.79224	30.84355	914.07257	-557.81445	345.38235	888.64478	-386.10632	180.07172	865.64673	-579.00598	46.17010	452.41528	-588.19629	362.90918	458.56622	-537.58459	82.37054	71.13888	-301.35510	311.34448	201.17177
881	7.333	-418.05664	168.33264	1409.18970	-598.82935	29.79585	913.93640	-562.34399	344.58850	889.56329	-389.90540	180.32129	865.84015	-580.50330	45.93045	452.28659	-597.24805	362.19525	460.01953	-537.60657	82.40237	71.18951	-311.77112	309.71515	201.49512
882	7.342	-421.95020	167.48117	1409.59534	-601.76367	28.76470	913.78046	-566.86353	343.80212	890.46350	-393.64661	180.66092	866.03094	-581.98352	45.69861	452.15683	-606.15381	361.38049	461.46814	-537.61804	82.42774	71.24336	-322.64783	308.28265	201.08051
883	7.350	-425.81689	166.67142	1409.97778	-604.60938	27.75546	913.60608	-571.36084	343.02515	891.33032	-397.33337	181.06622	866.21008	-583.45105	45.47038	452.02393	-614.92578	360.46646	462.89349	-537.61511	82.44464	71.29957	-333.98157	307.06638	199.93539
884	7.358	-429.65869	165.90558	1410.33167	-607.38330	26.77404	913.41479	-575.82373	342.26004	892.15027	-400.97107	181.51262	866.36914	-584.90955	45.24347	451.88599	-623.57520	359.45718	464.28192	-537.59338	82.45424	71.35506	-345.76721	306.07391	198.08325
885	7.367	-433.47705	165.18686	1410.65320	-610.10156	25.82654	913.20813	-580.24341	341.51096	892.91302	-404.56433	181.97838	866.50226	-586.36316	45.01756	451.74142	-632.10938	358.35947	465.62479	-537.55066	82.46085	71.40459	-357.99939	305.30341	195.56256
886	7.375	-437.27393	164.51834	1410.94006	-612.78027	24.91870	912.98779	-584.61450	340.78372	893.61145	-408.11926	182.44655	866.60638	-587.81482	44.79420	451.58911	-640.53076	357.18265	466.91681	-537.49011	82.47178	71.44232	-370.67444	304.74738	192.42407
887	7.383	-441.05542	163.90138	1411.19104	-615.43408	24.05562	912.75525	-588.93530	340.08536	894.24054	-411.64148	182.90564	866.68073	-589.26770	44.57634	451.42831	-648.83691	355.93848	468.15469	-537.42102	82.49656	71.46503	-383.78870	304.39658	188.72775
888	7.392	-444.82764	163.33571	1411.40662	-618.07666	23.24142	912.51166	-593.20630	339.42322	894.79712	-415.13538	183.34863	866.72528	-590.72522	44.36791	451.25891	-657.02124	354.64053	469.33591	-537.35706	82.54343	71.47565	-397.33728	304.24265	184.53943
889	7.400	-448.59644	162.82129	1411.58838	-620.71899	22.47916	912.25812	-597.43018	338.80408	895.28076	-418.60535	183.77216	866.74072	-592.18909	44.17317	451.08109	-665.07422	353.30258	470.45767	-537.30896	82.61582	71.48213	-411.31335	304.27869	179.92723
890	7.408	-452.36670	162.36040	1411.73828	-623.36987	21.77068	911.99554	-601.60938	338.23215	895.69495	-422.05603	184.17598	866.72833	-593.66125	43.99615	450.89548	-672.98218	351.93845	471.51697	-537.28284	82.71291	71.49219	-425.70642	304.49911	174.95998
891	7.417	-456.14331	161.95718	1411.85803	-626.03589	21.11666	911.72461	-605.74756	337.70724	896.04596	-425.49207	184.56230	866.68976	-595.14319	43.84023	450.70306	-680.73071	350.56241	472.51123	-537.28064	82.83205	71.50996	-440.50232	304.90091	169.70755
892	7.425	-459.92896	161.61592	1411.94775	-628.72046	20.51662	911.44604	-609.85010	337.22614	896.34106	-428.91858	184.93515	866.62671	-596.63611	43.70773	450.50510	-688.30298	349.18930	473.43890	-537.30237	82.96968	71.53625	-455.68420	305.48416	164.24103
893	7.433	-463.72607	161.33937	1412.00732	-631.42603	19.96902	911.16046	-613.92505	336.78464	896.58618	-432.34119	185.30026	866.54169	-598.14050	43.59978	450.30295	-695.68555	347.83398	474.30069	-537.34509	83.12132	71.56926	-471.23059	306.25067	158.63177
894	7.442	-467.53491	161.12854	1412.03833	-634.15186	19.47138	910.86859	-617.98218	336.37793	896.78583	-435.76697	185.66422	866.43903	-599.65637	43.51616	450.09821	-702.86499	346.51105	475.09970	-537.40662	83.28197	71.60536	-487.11804	307.20105	152.95018
895	7.450	-471.35596	160.98325	1412.04443	-636.89697	19.02042	910.57111	-622.03052	336.00122	896.94409	-439.20300	186.03313	866.32416	-601.18445	43.45542	449.89218	-709.83105	345.23276	475.84036	-537.48352	83.44678	71.64110	-503.32214	308.33145	147.26425
896	7.458	-475.18921	160.90285	1412.02979	-639.65796	18.61233	910.26868	-626.07959	335.65051	897.06470	-442.65344	186.41251	866.20215	-602.72424	43.41515	449.68610	-716.57642	344.00757	476.52695	-537.57458	83.61060	71.67532	-519.81726	309.63190	141.63901
897	7.467	-479.03418	160.88646	1411.99792	-642.43188	18.24284	909.96198	-630.13696	335.32257	897.14917	-446.11853	186.80820	866.07648	-604.27551	43.39229	449.48065	-723.09888	342.83997	477.16220	-537.67786	83.76845	71.70938	-536.57703	311.08640	136.13606
898	7.475	-482.89209	160.93283	1411.95068	-645.21509	17.90753	909.65155	-634.20923	335.01462	897.19684	-449.59827	187.22650	865.94977	-605.83777	43.38371	449.27625	-729.40161	341.73166	477.74603	-537.79187	83.91717	71.74536	-553.57507	312.67374	130.81256
899	7.483	-486.76245	161.03958	1411.88965	-648.00366	17.60195	909.33771	-638.30249	334.72415	897.20465	-453.09192	187.67325	865.82355	-607.41028	43.38663	449.07275	-735.49463	340.68179	478.27542	-537.91272	84.05621	71.78476	-570.78137	314.36874	125.71938
900	7.492	-490.64502	161.20341	1411.81592	-650.79565	17.32181	909.02069	-642.42065	334.44864	897.16901	-456.60144	188.15231	865.69739	-608.99207	43.39922	448.86972	-741.39185	339.68808	478.74576	-538.03601	84.18790	71.82825	-588.16418	316.14420	120.89990
901	7.500	-494.53955	161.42000	1411.72864	-653.58838	17.06322	908.70044	-646.56665	334.18539	897.08679	-460.12683	188.66486	865.56854	-610.58191	43.42085	448.66638	-747.11353	338.74884	479.15332	-538.15735	84.31744	71.87582	-605.68713	317.97339	116.39169
902	7.508	-498.44556	161.68408	1411.62463	-656.38208	16.82293	908.37677	-650.74316	333.93201	896.95648	-463.66980	189.21031	865.43311	-612.17932	43.45238	448.46164	-752.68213	337.86359	479.49612	-538.27283	84.45155	71.92744	-623.31189	319.83151	112.22876
903	7.517	-502.36230	161.99083	1411.49976	-659.17651	16.59837	908.04907	-654.95117	333.68661	896.77789	-467.23132	189.78734	865.28735	-613.78333	43.49599	448.25415	-758.12231	337.03152	479.77466	-538.38123	84.59583	71.98434	-641.00061	321.69565	108.44069
904	7.525	-506.28857	162.33774	1411.34900	-661.97485	16.38797	907.71661	-659.19019	333.44736	896.55115	-470.81384	190.39352	865.12646	-615.39392	43.55493	448.04242	-763.45654	336.25052	479.99237	-538.48425	84.75205	72.04992	-658.71521	323.54480	105.05067
905	7.533	-510.22339	162.72519	1411.16748	-664.77930	16.19120	907.37860	-663.46021	333.21310	896.27722	-474.41980	191.02502	864.94525	-617.01208	43.63293	447.82471	-768.70435	335.51733	480.15503	-538.58557	84.91821	72.12848	-676.41711	325.36093	102.07649
906	7.542	-514.16772	163.15541	1410.95142	-667.59546	16.00871	907.03406	-667.75977	332.98499	895.95862	-478.05066	191.67787	864.73914	-618.63977	43.73356	447.59930	-773.87891	334.82996	480.27112	-538.68933	85.09010	72.22323	-694.06458	327.12994	99.53143
907	7.550	-518.12085	163.63150	1410.70044	-670.42749	15.84231	906.68195	-672.09009	332.76703	895.59906	-481.70837	192.34853	864.50531	-620.28040	43.85957	447.36447	-778.98901	334.18964	480.35144	-538.79724	85.26212	72.33514	-711.61121	328.84125	97.42191
908	7.558	-522.08325	164.15685	1410.41614	-673.28174	15.69503	906.32135	-676.45190	332.56467	895.20129	-485.39392	193.03319	864.24292	-621.93933	44.01242	447.11874	-784.03760	333.60010	480.40686	-538.90881	85.42856	72.46266	-729.00598	330.48462	95.74448
909	7.567	-526.05347	164.73409	1410.10107	-676.16406	15.57096	905.95105	-680.84717	332.38278	894.76581	-489.10974	193.72772	863.95288	-623.62317	44.19208	446.86084	-789.02637	333.06461	480.44492	-539.02087	85.58594	72.60113	-746.19836	332.04813	94.48474
910	7.575	-530.03076	165.36501	1409.75806	-679.07935	15.47516	905.57001	-685.27661	332.22464	894.29181	-492.85876	194.42830	863.63776	-625.34021	44.39703	446.58987	-793.95386	332.58401	480.46835	-539.13098	85.73358	72.74323	-763.13416	333.51791	93.61814
911	7.583	-534.01440	166.05194	1409.38904	-682.03296	15.41333	905.17694	-689.74097	332.09244	893.77856	-496.64612	195.13310	863.30127	-627.09875	44.62452	446.30533	-798.82227	332.15628	480.47583	-539.23865	85.87215	72.88081	-779.75745	334.88031	93.11230
912	7.592	-538.00464	166.79755	1408.99402	-685.02856	15.39139	904.77063	-694.24048	331.98892	893.22632	-500.47595	195.84447	862.94794	-628.90808	44.87094	446.00711	-803.63379	331.77817	480.46365	-539.34607	86.00307	73.00691	-796.01160	336.12454	92.93009
913	7.600	-542.00171	167.60417	1408.56970	-688.07031	15.41512	904.34973	-698.77612	331.91858	892.63629	-504.34998	196.56812	862.58179	-630.77673	45.13219	445.69553	-808.39575	331.44760	480.42786	-539.45618	86.12933	73.11700	-811.83997	337.24417	93.03183
914	7.608	-546.00806	168.47351	1408.11206	-691.16040	15.48949	903.91254	-703.34888	331.88669	892.01086	-508.27014	197.31087	862.20575	-632.71179	45.40421	445.37122	-813.11597	331.16476	480.36368	-539.57288	86.25574	73.20979	-827.19055	338.23691	93.37653
915	7.617	-550.02539	169.40579	1407.61731	-694.30176	15.61841	903.45734	-707.95898	331.89822	891.35284	-512.23718	198.07895	861.82178	-634.71790	45.68345	445.03506	-817.80493	330.93192	480.26471	-539.70032	86.38784	73.28732	-842.01990	339.10355	93.92221
916	7.625	-554.05664	170.39911	1407.08435	-697.49561	15.80440	902.98218	-712.60742	331.95712	890.66510	-516.25281	198.87711	861.43048	-636.79822	45.96753	444.68802	-822.47119	330.75314	480.12323	-539.83948	86.53049	73.35529	-856.29089	339.84674	94.62579
917	7.633	-558.10400	171.45023	1406.51404	-700.74463	16.04848	902.48529	-717.29395	332.06421	889.94965	-520.31799	199.70790	861.03027	-638.95203	46.25581	444.33072	-827.12158	330.63321	479.93155	-539.99182	86.68711	73.42307	-869.97424	340.47073	95.44411
918	7.642	-562.16992	172.55585	1405.90869	-704.05029	16.35023	901.96509	-722.01685	332.21710	889.20709	-524.43347	200.57288	860.61798	-641.17615	46.54996	443.96338	-831.75977	330.57617	479.68301	-540.15564	86.85965	73.50089	-883.04822	340.98099	96.33501
919	7.650	-566.25781	173.71313	1405.27075	-707.41528	16.70802	901.42047	-726.77295	332.41241	888.43774	-528.59949	201.47403	860.19012	-643.46301	46.85417	443.58569	-836.38818	330.58466	479.37247	-540.32849	87.04866	73.59625	-895.49646	341.38535	97.25845
920	7.658	-570.37183	174.91928	1404.60205	-710.84131	17.11929	900.85095	-731.56055	332.64691	887.64221	-532.81555	202.41426	859.74384	-645.80334	47.17480	443.19678	-841.00806	330.65915	478.99658	-540.50793	87.25313	73.71237	-907.30774	341.69537	98.17667
921	7.667	-574.51587	176.17139	1403.90356	-714.33081	17.58098	900.25665	-736.37915	332.91763	886.82098	-537.08264	203.39609	859.27716	-648.18542	47.51957	442.79547	-845.62036	330.79813	478.55328	-540.69250	87.47063	73.84754	-918.47522	341.92480	99.05215
922	7.675	-578.69531	177.46756	1403.17639	-717.88550	18.08988	899.63806	-741.23145	333.22269	885.97510	-541.40271	204.42075	858.78851	-650.59656	47.89625	442.38071	-850.22583	330.99768	478.03998	-540.88269	87.69797	73.99614	-928.99304	342.08530	99.84566
923	7.683	-582.91211	178.80840	1402.42139	-721.50708	18.64306	898.99603	-746.12402	333.56219	885.10742	-545.78015	205.48877	858.27673	-653.02673	48.31119	441.95166	-854.82593	331.25156	477.45279	-541.08118	87.93188	74.15146	-938.85608	342.18552	100.51726
924	7.692	-587.16699	180.19600	1401.63940	-725.19751	19.23812	898.33173	-751.06372	333.93784	884.22198	-550.21887	206.60095	857.74078	-655.46814	48.76801	441.50806	-859.42163	331.55099	476.78717	-541.29163	88.16971	74.30921	-948.05994	342.23309	101.02931
925	7.700	-591.45923	181.63243	1400.83093	-728.95801	19.87334	897.64618	-756.06104	334.35120	883.32294	-554.72522	207.75778	857.17975	-657.91760	49.26674	441.05038	-864.01733	331.88464	476.03931	-541.51624	88.41010	74.46912	-956.59924	342.23599	101.34834
926	7.708	-595.78809	183.11902	1399.99548	-732.79004	20.54765	896.94055	-761.12671	334.80237	882.41290	-559.30481	208.95901	856.59308	-660.37634	49.80362	440.57983	-868.61743	332.24020	475.20709	-541.75549	88.65337	74.63411	-964.46960	342.20117	101.44548
927	7.717	-600.15234	184.65721	1399.13354	-736.69531	21.26065	896.21576	-766.27148	335.28976	881.49316	-563.96521	210.20395	855.98053	-662.84973	50.37182	440.09827	-873.22827	332.60574	474.28973	-542.00793	88.90057	74.80923	-971.66809	342.13403	101.29779
928	7.725	-604.54980	186.25002	1398.24670	-740.67529	22.01251	895.47253	-771.50439	335.81116	880.56403	-568.71472	211.49281	855.34253	-665.34705	50.96276	439.60782	-877.85400	332.97055	473.28625	-542.27112	89.15131	75.00077	-978.19299	342.03995	100.88893
929	7.733	-608.97876	187.90164	1397.33679	-744.73193	22.80389	894.71155	-776.83496	336.36526	879.62463	-573.56067	212.82782	854.67981	-667.87830	51.56774	439.11078	-882.49634	333.32541	472.19434	-542.54114	89.40324	75.21419	-984.04260	341.92386	100.20753
930	7.742	-613.43774	189.61441	1396.40405	-748.86743	23.63590	893.93304	-782.27222	336.95294	878.67267	-578.51135	214.21355	853.99365	-670.45398	52.17947	438.60907	-887.15332	333.66357	471.01022	-542.81677	89.65282	75.45201	-989.21985	341.78870	99.24576
931	7.750	-617.92651	191.38690	1395.44531	-753.08276	24.50999	893.13733	-787.82397	337.57755	877.70599	-583.57263	215.65787	853.28595	-673.08386	52.79308	438.10428	-891.81689	333.98196	469.72977	-543.09753	89.89596	75.71426	-993.73328	341.63489	98.00269
932	7.758	-622.44629	193.21585	1394.45593	-757.38086	25.42786	892.32465	-793.49902	338.24445	876.72382	-588.75061	217.17119	852.55939	-675.77600	53.40648	437.59766	-896.47461	334.28073	468.34875	-543.38538	90.12911	76.00070	-997.60364	341.46155	96.49046
933	7.767	-626.99658	195.09944	1393.43103	-761.76318	26.39133	891.49561	-799.30396	338.96063	875.72784	-594.04749	218.76396	851.81720	-678.53699	54.02020	437.09039	-901.10742	334.56219	466.86362	-543.68323	90.35063	76.31271	-1000.86926	341.26703	94.73727
934	7.775	-631.57666	197.03792	1392.36890	-766.23096	27.40212	890.65149	-805.24512	339.73358	874.72168	-599.46423	220.44473	851.06256	-681.37292	54.63702	436.58398	-905.69019	334.83035	465.27420	-543.99060	90.56171	76.65473	-1003.58972	341.04868	92.78651
935	7.783	-636.18579	199.03152	1391.27234	-770.78613	28.46177	889.79480	-811.32593	340.56955	873.71094	-604.99939	222.22002	850.29834	-684.28796	55.26136	436.08069	-910.19434	335.09119	463.58752	-544.30774	90.76640	77.03407	-1005.84875	340.80396	90.69629
936	7.792	-640.82275	201.07941	1390.15015	-775.42993	29.57141	888.92969	-817.54443	341.47198	872.70404	-610.65002	224.09456	849.52808	-687.28674	55.89890	435.58392	-914.59009	335.35315	461.82123	-544.63440	90.96983	77.45901	-1007.75720	340.53305	88.53983
937	7.800	-645.48828	203.18018	1389.01709	-780.16382	30.73180	888.06250	-823.89355	342.44159	871.71533	-616.40906	226.07124	848.75879	-690.37415	56.55591	435.09848	-918.84888	335.62875	460.00497	-544.97327	91.17631	77.93793	-1009.44861	340.23984	86.40302
938	7.808	-650.18335	205.33327	1387.89343	-784.98828	31.94333	887.20172	-830.36206	343.47742	870.76740	-622.26379	228.14920	848.00269	-693.55554	57.23872	434.63086	-922.94897	335.93359	458.17981	-545.32849	91.38898	78.48029	-1011.07239	339.93124	84.37727
939	7.817	-654.91016	207.53909	1386.80432	-789.90381	33.20617	886.35828	-836.93115	344.57800	869.89172	-628.19763	230.32053	847.27704	-696.83752	57.95290	434.18921	-926.87793	336.28500	456.39691	-545.70544	91.61081	79.09789	-1012.77649	339.61749	82.54838
940	7.825	-659.67236	209.79675	1385.77869	-794.90967	34.52049	885.54492	-843.57422	345.74182	869.12732	-634.19006	232.56865	846.60425	-700.22791	58.70234	433.78339	-930.64111	336.70178	454.71689	-546.11096	91.84505	79.80523	-1014.67737	339.31409	80.97980
941	7.833	-664.47412	212.10245	1384.84521	-800.00488	35.88661	884.77612	-850.25806	346.96802	868.51581	-640.22131	234.86946	846.01093	-703.73621	59.48841	433.42429	-934.26831	337.20441	453.20483	-546.55286	92.09496	80.61833	-1016.82922	339.04123	79.69415
942	7.842	-669.31934	214.44928	1384.02808	-805.18628	37.30523	884.06720	-856.94580	348.25754	868.09540	-646.26965	237.19447	845.52618	-707.37366	60.30926	433.12357	-937.81787	337.81198	451.91907	-547.04016	92.36247	81.55351	-1019.20300	338.81927	78.66836
943	7.850	-674.21021	216.82719	1383.34497	-810.44995	38.77745	883.43378	-863.59937	349.61377	867.89551	-652.31482	239.51489	845.17682	-711.15271	61.15947	432.89267	-941.37329	338.53778	450.89771	-547.58118	92.64532	82.62739	-1021.70251	338.66397	77.85010
944	7.858	-679.14331	219.22351	1382.80713	-815.78979	40.30471	882.89087	-870.18433	351.04312	867.93463	-658.33923	241.80609	844.98260	-715.08728	62.03013	432.74200	-945.02930	339.38675	450.15097	-548.18665	92.93445	83.85619	-1024.20911	338.58447	77.18198
945	7.867	-684.11304	221.62546	1382.42285	-821.19751	41.88857	882.45221	-876.67285	352.55389	868.22076	-664.32703	244.05063	844.95374	-719.19275	62.90921	432.68008	-948.86670	340.35641	449.66354	-548.86877	93.21464	85.25321	-1026.62219	338.58350	76.61828
946	7.875	-689.10913	224.02303	1382.19983	-826.66479	43.53044	882.12994	-883.04834	354.15439	868.75287	-670.26794	246.23871	845.09088	-723.48499	63.78230	432.71286	-952.92871	341.44159	449.40854	-549.64197	93.46807	86.82646	-1028.87122	338.65799	76.13155
947	7.883	-694.12231	226.40958	1382.14478	-832.17993	45.23133	881.93402	-889.30493	355.85077	869.52338	-676.15613	248.36797	845.38660	-727.98010	64.63329	432.84354	-957.20752	342.63968	449.36273	-550.51794	93.67748	88.57919	-1030.91125	338.80127	75.71111
948	7.892	-699.14355	228.78043	1382.26184	-837.73169	46.99159	881.87183	-895.44531	357.64496	870.51898	-681.99158	250.44337	845.82837	-732.69446	65.44520	433.07236	-961.65210	343.95227	449.51102	-551.50793	93.82767	90.51350	-1032.71228	339.00653	75.35525
949	7.900	-704.16699	231.13139	1382.54993	-843.30664	48.81071	881.94830	-901.47803	359.53247	871.72064	-687.77747	252.47617	846.40198	-737.64270	66.20077	433.39685	-966.18457	345.38092	449.83813	-552.62195	93.90630	92.63210	-1034.25012	339.26877	75.06258
950	7.908	-709.18896	233.45956	1383.00134	-848.89282	50.68711	882.16559	-907.41455	361.50198	873.10187	-693.51941	254.48141	847.09326	-742.83826	66.88301	433.81219	-970.71997	346.92242	450.31769	-553.87000	93.90430	94.93753	-1035.51038	339.58466	74.82846
951	7.917	-714.20532	235.76357	1383.60144	-854.47705	52.61813	882.52295	-913.26855	363.53650	874.62750	-699.22424	256.47507	847.88745	-748.29211	67.47565	434.31143	-975.17847	348.56860	450.91019	-555.26233	93.81670	97.43129	-1036.49841	339.95178	74.64544
952	7.925	-719.21021	238.04204	1384.33105	-860.04834	54.60007	883.01666	-919.05273	365.61597	876.25269	-704.89661	258.47168	848.76770	-754.01086	67.96352	434.88599	-979.49023	350.30878	451.57028	-556.80896	93.64498	100.11285	-1037.23694	340.36658	74.50368
953	7.933	-724.19604	240.29309	1385.16846	-865.59619	56.62830	883.64001	-924.77905	367.72177	877.92432	-710.54114	260.48389	849.71552	-759.99768	68.33282	435.52585	-983.59790	352.13083	452.25491	-558.52112	93.39909	102.97831	-1037.76208	340.82111	74.39115
954	7.942	-729.15479	242.51535	1386.08972	-871.11279	58.69746	884.38293	-930.45679	369.84027	879.58612	-716.15833	262.52255	850.71143	-766.25061	68.57142	436.22015	-987.45947	354.01935	452.92673	-560.40979	93.09554	106.01933	-1038.11731	341.30048	74.29480
955	7.950	-734.07935	244.70859	1387.06958	-876.59106	60.80159	885.23236	-936.09082	371.96362	881.18512	-721.74548	264.59567	851.73553	-772.76282	68.66904	436.95718	-991.05322	355.95303	453.55359	-562.48743	92.75227	109.22264	-1038.34729	341.78342	74.20199
956	7.958	-738.96533	246.87460	1388.08191	-882.02686	62.93424	886.17218	-941.68237	374.08896	882.67786	-727.29578	266.70676	852.76794	-779.52454	68.61752	437.72495	-994.38135	357.90298	454.10806	-564.76550	92.38512	112.56998	-1038.49377	342.24744	74.10310
957	7.967	-743.81104	249.01801	1389.10120	-887.41724	65.08840	887.18353	-947.22681	376.21719	884.03369	-732.80017	268.85239	853.78864	-786.52112	68.41112	438.51144	-997.46582	359.83475	454.57001	-567.25647	92.00702	116.03976	-1038.59314	342.67444	73.99426
958	7.975	-748.61719	251.14529	1390.10388	-892.75903	67.25647	888.24561	-952.71387	378.35126	885.23486	-738.24573	271.02158	854.77844	-793.73645	68.04699	439.30487	-1000.34326	361.71344	454.93021	-569.97058	91.62854	119.60993	-1038.67346	343.05283	73.87756
959	7.983	-753.38623	253.26260	1391.06946	-898.05127	69.43016	889.33612	-958.12720	380.49463	886.27435	-743.61829	273.19678	855.71954	-801.15271	67.52567	440.09418	-1003.05298	363.50983	455.19128	-572.91418	91.25828	123.26022	-1038.75305	343.37646	73.75822
960	7.992	-758.12256	255.37451	1391.98193	-903.29053	71.60051	890.43243	-963.44727	382.64896	887.15289	-748.90247	275.35681	856.59552	-808.75208	66.85167	440.86899	-1005.63086	365.20581	455.36444	-576.09094	90.90343	126.97393	-1038.84290	343.64316	73.64026
961	8.000	-762.83008	257.48450	1392.83069	-908.47314	73.75793	891.51257	-968.65405	384.81186	887.87628	-754.08459	277.47903	857.39099	-816.51819	66.03377	441.62006	-1008.10522	366.79797	455.46494	-579.50354	90.57137	130.73944	-1038.94543	343.85443	73.52317
962	8.008	-767.51440	259.59488	1393.61035	-913.59326	75.89239	892.55621	-973.72900	386.97668	888.45447	-759.15222	279.54010	858.09167	-824.43518	65.08524	442.33917	-1010.49878	368.29666	455.50803	-583.15295	90.27053	134.55112	-1039.05725	344.01675	73.40296
963	8.017	-772.18066	261.70563	1394.31909	-918.64380	77.99352	893.54578	-978.65894	389.13388	888.90131	-764.09436	281.51801	858.68561	-832.49084	64.02361	443.01962	-1012.82788	369.72046	455.50690	-587.03894	90.01093	138.40945	-1039.17322	344.14127	73.27502
964	8.025	-776.83252	263.81500	1394.95740	-923.61523	80.05090	894.46722	-983.43555	391.27136	889.23383	-768.90198	283.39551	859.16565	-840.67395	62.87009	443.65628	-1015.10620	371.08868	455.47247	-591.15662	89.80537	142.31973	-1039.28894	344.24234	73.13602
965	8.033	-781.47266	265.92163	1395.52856	-928.49854	82.05438	895.31073	-988.05859	393.37411	889.47046	-773.56799	285.16220	859.53107	-848.97595	61.64877	444.24625	-1017.34277	372.41418	455.41351	-595.49597	89.66984	146.29025	-1039.40320	344.33548	72.98512
966	8.042	-786.10278	268.02499	1396.03845	-933.28320	83.99442	896.07117	-992.53394	395.42505	889.62964	-778.08948	286.81512	859.78693	-857.38879	60.38554	444.78918	-1019.54541	373.70050	455.33673	-600.04480	89.62236	150.33026	-1039.51746	344.43414	72.82437
967	8.050	-790.72632	270.12292	1396.49573	-937.96143	85.86255	896.74847	-996.87231	397.40833	889.72894	-782.46619	288.35782	859.94385	-865.90564	59.10701	445.28787	-1021.71997	374.94360	455.24728	-604.79163	89.68246	154.44859	-1039.63391	344.54642	72.65848
968	8.058	-795.34814	272.21008	1396.91138	-942.52612	87.65190	897.34723	-1001.08569	399.31097	889.78430	-786.70422	289.79974	860.01788	-874.51794	57.83946	445.74826	-1023.87183	376.13510	455.14932	-609.72766	89.87189	158.65167	-1039.75476	344.67313	72.49440
969	8.067	-799.96948	274.27930	1397.29785	-946.97412	89.35757	897.87659	-1005.18530	401.12283	889.80939	-790.81335	291.15454	860.03003	-883.21570	56.60796	446.17938	-1026.00000	377.26529	455.04556	-614.84949	90.21444	162.93874	-1039.88220	344.80804	72.33893
970	8.075	-804.58813	276.32434	1397.66785	-951.30566	90.97699	898.34930	-1009.17896	402.83838	889.81616	-794.80481	292.43738	860.00372	-891.98596	55.43570	446.59293	-1028.09766	378.32660	454.93729	-620.15906	90.73314	167.29573	-1040.01453	344.94089	72.19605
971	8.083	-809.19995	278.33957	1398.03345	-955.52466	92.51011	898.78088	-1013.07324	404.45834	889.81512	-798.69202	293.66183	859.96259	-900.81213	54.34344	447.00247	-1030.15186	379.31537	454.82449	-625.66809	91.44643	171.69110	-1040.14954	345.06125	72.06668
972	8.092	-813.79688	280.31900	1398.40479	-959.63916	93.95947	899.18842	-1016.87329	405.98907	889.81384	-802.48669	294.83829	859.92804	-909.67395	53.34921	447.42264	-1032.14722	380.23254	454.70663	-631.39417	92.36582	176.07408	-1040.28333	345.16135	71.94968
973	8.100	-818.36890	282.25546	1398.78857	-963.65967	95.33000	899.58948	-1020.58179	407.44046	889.81586	-806.19885	295.97211	859.91840	-918.54822	52.46799	447.86810	-1034.06787	381.08264	454.58398	-637.36047	93.49596	180.37506	-1040.41028	345.23642	71.84283
974	8.108	-822.90674	284.14114	1399.18945	-967.59937	96.62862	900.00085	-1024.19995	408.82498	889.82068	-809.83533	297.06253	859.94757	-927.40979	51.71163	448.35281	-1035.90259	381.87082	454.45856	-643.59290	94.83458	184.50934	-1040.52551	345.28458	71.74397
975	8.117	-827.40137	285.96881	1399.61084	-971.47241	97.86364	900.43799	-1027.72656	410.15591	889.82599	-813.40125	298.10303	860.02429	-936.23206	51.08874	448.88913	-1037.64551	382.60123	454.33411	-650.11731	96.36942	188.38487	-1040.62439	345.30713	71.65235
976	8.125	-831.84546	287.73245	1400.05505	-975.29395	99.04407	900.91382	-1031.15918	411.44556	889.82886	-816.90076	299.08282	860.15161	-944.98938	50.60471	449.48740	-1039.29858	383.27817	454.21527	-656.95984	98.07401	191.91187	-1040.70422	345.30908	71.56989
977	8.133	-836.23267	289.42731	1400.52405	-979.07690	100.17882	901.43860	-1034.49219	412.70508	889.82672	-820.33557	299.98901	860.32874	-953.65833	50.26188	450.15515	-1040.86841	383.90640	454.10611	-664.14172	99.90702	195.00862	-1040.76501	345.29840	71.50055
978	8.142	-840.55908	291.05063	1401.01843	-982.83447	101.27603	902.01947	-1037.72095	413.94589	889.81787	-823.70789	300.80902	860.55225	-962.22058	50.05990	450.89685	-1042.36572	384.48935	454.00842	-671.68127	101.81512	197.60350	-1040.80798	345.28323	71.44779
979	8.150	-844.82251	292.60214	1401.53735	-986.57617	102.34246	902.66016	-1040.83960	415.17859	889.80157	-827.01721	301.53262	860.81720	-970.66125	49.99625	451.71344	-1043.80127	385.02844	453.92099	-679.59265	103.73717	199.63605	-1040.83435	345.26956	71.41246
980	8.158	-849.02100	294.08392	1402.07959	-990.30981	103.38309	903.36108	-1043.84424	416.40985	889.77716	-830.26501	302.15219	861.11755	-978.97229	50.06694	452.60217	-1045.18750	385.52481	453.84003	-687.88831	105.60979	201.05890	-1040.84705	345.26111	71.39281
981	8.167	-853.15210	295.49988	1402.64307	-994.04077	104.40097	904.11951	-1046.73096	417.64087	889.74298	-833.45007	302.66296	861.44617	-987.15076	50.26712	453.55652	-1046.53394	385.98163	453.76151	-696.57678	107.37375	201.83961	-1040.84705	345.26004	71.38549
982	8.175	-857.21191	296.85495	1403.22400	-997.76978	105.39743	904.92963	-1049.49878	418.86884	889.69708	-836.57288	303.06375	861.79553	-995.19885	50.59177	454.56653	-1047.84766	386.40662	453.68365	-705.66248	108.97985	201.96161	-1040.83459	345.26819	71.38698
983	8.183	-861.19629	298.15393	1403.81580	-1001.49683	106.37246	905.78314	-1052.14917	420.08826	889.63849	-839.63367	303.35736	862.15759	-1003.12244	51.03591	455.61938	-1049.13110	386.81177	453.60709	-715.14490	110.39334	201.42509	-1040.81018	345.28769	71.39471
984	8.192	-865.10303	299.40103	1404.40991	-1005.21729	107.32562	906.66925	-1054.68848	421.29196	889.56763	-842.63269	303.55008	862.52319	-1010.92981	51.59476	456.70035	-1050.38403	387.21027	453.53326	-725.01965	111.59563	200.24702	-1040.77283	345.32080	71.40675
985	8.200	-868.93018	300.60022	1404.99719	-1008.92603	108.25723	907.57507	-1057.12695	422.47195	889.48669	-845.57263	303.65137	862.88293	-1018.62854	52.26340	457.79364	-1051.60303	387.61282	453.46423	-735.27966	112.58240	198.45827	-1040.72156	345.36987	71.42159
986	8.208	-872.67749	301.75558	1405.56958	-1012.61353	109.16997	908.48596	-1059.47681	423.62027	889.39862	-848.45691	303.67383	863.22864	-1026.22620	53.03637	458.88373	-1052.78320	388.02576	453.40210	-745.91467	113.36015	196.10040	-1040.65735	345.43762	71.43811
987	8.217	-876.34644	302.87140	1406.12170	-1016.26953	110.07072	909.38586	-1061.75220	424.72931	889.30676	-851.29187	303.63147	863.55377	-1033.72668	53.90710	459.95633	-1053.91943	388.45200	453.34897	-756.91199	113.94358	193.22467	-1040.58215	345.52539	71.45489
988	8.225	-879.93848	303.95169	1406.64905	-1019.88257	110.96848	910.25909	-1063.96802	425.79236	889.21393	-854.08533	303.53741	863.85376	-1041.13123	54.86747	460.99930	-1055.00903	388.89365	453.30737	-768.25378	114.35236	189.89175	-1040.49817	345.63089	71.46989
989	8.233	-883.45557	305.00046	1407.14600	-1023.44702	111.86351	911.09412	-1066.13843	426.80402	889.12250	-856.84631	303.40231	864.12592	-1048.43835	55.90758	462.00351	-1056.05054	389.35141	453.27942	-779.91663	114.60667	186.16972	-1040.40906	345.74881	71.48164
990	8.242	-886.89868	306.02090	1407.60522	-1026.96460	112.74002	911.88556	-1068.27466	427.76031	889.03369	-859.58069	303.23383	864.36926	-1055.64294	57.01588	462.96307	-1057.04712	389.82043	453.26428	-791.87195	114.72404	182.13062	-1040.31726	345.87350	71.48955
991	8.250	-890.26807	307.01410	1408.02087	-1030.44287	113.57542	912.63196	-1070.38599	428.65771	888.94763	-862.29431	303.03613	864.58466	-1062.73865	58.17965	463.87549	-1058.00781	390.28894	453.25702	-804.08704	114.71774	177.84662	-1040.22473	346.00012	71.49242
992	8.258	-893.56641	307.97800	1408.39050	-1033.88892	114.35353	913.33160	-1072.47998	429.49344	888.86328	-864.99084	302.81107	864.77521	-1069.71863	59.38585	464.74133	-1058.94458	390.74316	453.25214	-816.52869	114.59590	173.38634	-1040.13562	346.12451	71.48835
993	8.267	-896.79541	308.90744	1408.71594	-1037.30615	115.06746	913.98260	-1074.56323	430.26654	888.77985	-867.67224	302.55981	864.94470	-1076.57751	60.62198	465.56360	-1059.86987	391.17389	453.24774	-829.16418	114.36229	168.81172	-1040.05286	346.24438	71.47672
994	8.275	-899.95972	309.79395	1409.00098	-1040.69751	115.71733	914.58307	-1076.64087	430.97876	888.69696	-870.34070	302.28339	865.09558	-1083.31287	61.87699	466.34711	-1060.79224	391.57855	453.24591	-841.96228	114.01926	164.17580	-1039.97815	346.35983	71.45913
995	8.283	-903.06641	310.62625	1409.25073	-1044.06274	116.30876	915.13184	-1078.71484	431.63495	888.61511	-872.99695	301.98160	865.22852	-1089.92615	63.14193	467.09784	-1061.71680	391.96118	453.25119	-854.89026	113.57185	159.51956	-1039.91272	346.47208	71.43780
996	8.292	-906.12231	311.39413	1409.47229	-1047.40112	116.85098	915.62952	-1080.78613	432.24249	888.53528	-875.64221	301.65411	865.34308	-1096.42444	64.41021	467.82205	-1062.64355	392.33093	453.26944	-867.91418	113.03127	154.86934	-1039.85535	346.58157	71.41341
997	8.300	-909.13428	312.09354	1409.67419	-1050.71240	117.35332	916.08002	-1082.85620	432.81049	888.45941	-878.27771	301.30197	865.43982	-1102.82117	65.67769	468.52612	-1063.57202	392.69861	453.30679	-880.99963	112.41563	150.23749	-1039.80530	346.68753	71.38457
998	8.308	-912.10913	312.73026	1409.86536	-1053.99951	117.82349	916.49103	-1084.92651	433.34824	888.38873	-880.90588	300.92853	865.52118	-1109.13489	66.94242	469.21582	-1064.49976	393.07382	453.36737	-894.11804	111.74655	145.62732	-1039.76111	346.78940	71.34908
999	8.317	-915.05713	313.31937	1410.05151	-1057.26733	118.26939	916.87402	-1086.99805	433.86496	888.32251	-883.52893	300.53995	865.59167	-1115.39026	68.20426	469.89645	-1065.42603	393.46301	453.45111	-907.24988	111.04398	141.03694	-1039.72034	346.88782	71.30629
1000	8.325	-917.99072	313.88272	1410.23584	-1060.52490	118.70171	917.24292	-1089.07129	434.37045	888.25836	-886.14905	300.14371	865.65674	-1121.61536	69.46432	470.57272	-1066.34961	393.86426	453.55026	-920.38611	110.32497	136.45895	-1039.68079	346.98428	71.25861
1001	8.333
1002	8.342
1003	8.350
1004	8.358
1005	8.367
1006	8.375
1007	8.383
1008	8.392
1009	8.400
1010	8.408
1011	8.417
1012	8.425
1013	8.433
1014	8.442
1015	8.450
1016	8.458
1017	8.467
1018	8.475
1019	8.483
1020	8.492
1021	8.500
1022	8.508
1023	8.517
1024	8.525
1025	8.533
1026	8.542
1027	8.550
1028	8.558
1029	8.567
1030	8.575
1031	8.583
1032	8.592
1033	8.600
1034	8.608
1035	8.617
1036	8.625
1037	8.633
1038	8.642
1039	8.650
1040	8.658
1041	8.667
1042	8.675
1043	8.683
1044	8.692
1045	8.700
1046	8.708
1047	8.717
1048	8.725
1049	8.733
1050	8.742
1051	8.750
1052	8.758
1053	8.767
1054	8.775
1055	8.783
1056	8.792
1057	8.800
1058	8.808
1059	8.817
1060	8.825
1061	8.833
1062	8.842
1063	8.850
1064	8.858
1065	8.867
1066	8.875
1067	8.883
1068	8.892
1069	8.900
1070	8.908
1071	8.917
1072	8.925
1073	8.933
1074	8.942
1075	8.950
1076	8.958
1077	8.967
1078	8.975
1079	8.983
1080	8.992
1081	9.000
1082	9.008
1083	9.017
1084	9.025
1085	9.033
1086	9.042
1087	9.050
1088	9.058
1089	9.067
1090	9.075
1091	9.083
1092	9.092
1093	9.100
1094	9.108
1095	9.117
1096	9.125
1097	9.133
1098	9.142
1099	9.150
1100	9.158
1101	9.167
1102	9.175
1103	9.183
1104	9.192
1105	9.200
1106	9.208
1107	9.217
1108	9.225
1109	9.233
1110	9.242
1111	9.250
1112	9.258
1113	9.267
1114	9.275
1115	9.283
1116	9.292
1117	9.300
1118	9.308
1119	9.317
1120	9.325
1121	9.333
1122	9.342
1123	9.350
1124	9.358
1125	9.367
1126	9.375
1127	9.383
1128	9.392
1129	9.400
1130	9.408
1131	9.417
1132	9.425
1133	9.433
1134	9.442
1135	9.450
1136	9.458
1137	9.467
1138	9.475
1139	9.483
1140	9.492
1141	9.500
1142	9.508
1143	9.517
1144	9.525
1145	9.533
1146	9.542
1147	9.550
1148	9.558
1149	9.567
1150	9.575
1151	9.583
1152	9.592
1153	9.600
1154	9.608
1155	9.617
1156	9.625
1157	9.633
1158	9.642
1159	9.650
1160	9.658
1161	9.667
1162	9.675
1163	9.683
1164	9.692
1165	9.700
1166	9.708
1167	9.717
1168	9.725
1169	9.733
1170	9.742
1171	9.750
1172	9.758
1173	9.767
1174	9.775
1175	9.783
1176	9.792
1177	9.800
1178	9.808
1179	9.817
1180	9.825
1181	9.833
1182	9.842
1183	9.850
1184	9.858
1185	9.867
1186	9.875
1187	9.883
1188	9.892
1189	9.900
1190	9.908
1191	9.917
1192	9.925
1193	9.933
1194	9.942
1195	9.950
1196	9.958
1197	9.967
1198	9.975
1199	9.983
1200	9.992
1201	10.000
1202	10.008
1203	10.017
1204	10.025
1205	10.033
1206	10.042
1207	10.050
1208	10.058
1209	10.067
1210	10.075
1211	10.083
1212	10.092
1213	10.100
1214	10.108
1215	10.117
1216	10.125
1217	10.133
1218	10.142
1219	10.150
1220	10.158
1221	10.167
1222	10.175
1223	10.183
1224	10.192
1225	10.200
1226	10.208
1227	10.217
1228	10.225
1229	10.233
1230	10.242
