# Supplementary material for: Musculoskeletal modeling and humanoid control of robots based on human gait data
Source: PeerJ Comput Sci. 2021 Aug 9;7:e657. doi: 10.7717/peerj-cs.657 (PMC8372000; doi:10.7717/peerj-cs.657)
Supplement: Supplemental Information 2 [file peerj-cs-07-657-s002.zip › position/Cap17.trc]

PathFileType	4	(X/Y/Z)	E:\20201110\Cap17.trc
DataRate	CameraRate	NumFrames	NumMarkers	Units	OrigDataRate	OrigDataStartFrame	OrigNumFrames
120.00	120.00	1108	8	mm	120.00	1	1108
Frame#	Time	head			hip_L			hip_R			hip			knee_L			knee_R			ank_L			ank_R
		X1	Y1	Z1	X2	Y2	Z2	X3	Y3	Z3	X4	Y4	Z4	X5	Y5	Z5	X6	Y6	Z6	X7	Y7	Z7	X8	Y8	Z8
1	0.000
2	0.008
3	0.017
4	0.025
5	0.033
6	0.042
7	0.050
8	0.058
9	0.067
10	0.075
11	0.083
12	0.092
13	0.100
14	0.108
15	0.117
16	0.125
17	0.133
18	0.142
19	0.150
20	0.158
21	0.167
22	0.175
23	0.183
24	0.192
25	0.200
26	0.208
27	0.217
28	0.225
29	0.233
30	0.242
31	0.250
32	0.258
33	0.267
34	0.275
35	0.283
36	0.292
37	0.300
38	0.308
39	0.317
40	0.325
41	0.333
42	0.342
43	0.350
44	0.358
45	0.367
46	0.375
47	0.383
48	0.392
49	0.400
50	0.408
51	0.417
52	0.425
53	0.433
54	0.442
55	0.450
56	0.458
57	0.467
58	0.475
59	0.483
60	0.492
61	0.500
62	0.508
63	0.517
64	0.525
65	0.533
66	0.542
67	0.550
68	0.558
69	0.567
70	0.575
71	0.583
72	0.592
73	0.600
74	0.608
75	0.617
76	0.625
77	0.633
78	0.642
79	0.650
80	0.658
81	0.667
82	0.675
83	0.683
84	0.692
85	0.700
86	0.708
87	0.717
88	0.725
89	0.733
90	0.742
91	0.750
92	0.758
93	0.767
94	0.775
95	0.783
96	0.792
97	0.800
98	0.808
99	0.817
100	0.825
101	0.833
102	0.842
103	0.850
104	0.858
105	0.867
106	0.875
107	0.883
108	0.892
109	0.900
110	0.908
111	0.917
112	0.925
113	0.933
114	0.942
115	0.950
116	0.958
117	0.967
118	0.975
119	0.983
120	0.992
121	1.000
122	1.008
123	1.017
124	1.025
125	1.033
126	1.042
127	1.050
128	1.058
129	1.067
130	1.075
131	1.083
132	1.092
133	1.100
134	1.108
135	1.117
136	1.125
137	1.133
138	1.142
139	1.150
140	1.158
141	1.167
142	1.175
143	1.183
144	1.192
145	1.200
146	1.208
147	1.217
148	1.225
149	1.233
150	1.242
151	1.250
152	1.258
153	1.267
154	1.275
155	1.283
156	1.292
157	1.300
158	1.308
159	1.317
160	1.325
161	1.333
162	1.342
163	1.350
164	1.358
165	1.367
166	1.375
167	1.383
168	1.392
169	1.400
170	1.408
171	1.417
172	1.425
173	1.433
174	1.442
175	1.450
176	1.458
177	1.467
178	1.475
179	1.483
180	1.492
181	1.500
182	1.508
183	1.517
184	1.525
185	1.533
186	1.542
187	1.550
188	1.558
189	1.567
190	1.575
191	1.583
192	1.592
193	1.600
194	1.608
195	1.617
196	1.625
197	1.633
198	1.642
199	1.650
200	1.658
201	1.667
202	1.675
203	1.683
204	1.692
205	1.700
206	1.708
207	1.717
208	1.725
209	1.733
210	1.742
211	1.750
212	1.758
213	1.767
214	1.775
215	1.783
216	1.792
217	1.800
218	1.808
219	1.817
220	1.825
221	1.833
222	1.842
223	1.850
224	1.858
225	1.867
226	1.875
227	1.883
228	1.892
229	1.900
230	1.908
231	1.917
232	1.925
233	1.933
234	1.942
235	1.950
236	1.958
237	1.967
238	1.975
239	1.983
240	1.992
241	2.000
242	2.008
243	2.017
244	2.025
245	2.033
246	2.042
247	2.050
248	2.058
249	2.067
250	2.075
251	2.083
252	2.092
253	2.100
254	2.108
255	2.117
256	2.125
257	2.133
258	2.142
259	2.150
260	2.158
261	2.167
262	2.175
263	2.183
264	2.192
265	2.200
266	2.208
267	2.217
268	2.225
269	2.233
270	2.242
271	2.250
272	2.258
273	2.267
274	2.275
275	2.283
276	2.292
277	2.300
278	2.308
279	2.317
280	2.325
281	2.333
282	2.342
283	2.350
284	2.358
285	2.367
286	2.375
287	2.383
288	2.392
289	2.400
290	2.408
291	2.417
292	2.425
293	2.433
294	2.442
295	2.450
296	2.458
297	2.467
298	2.475
299	2.483
300	2.492
301	2.500
302	2.508
303	2.517
304	2.525
305	2.533
306	2.542
307	2.550
308	2.558
309	2.567
310	2.575
311	2.583
312	2.592
313	2.600
314	2.608
315	2.617
316	2.625
317	2.633
318	2.642
319	2.650
320	2.658
321	2.667
322	2.675
323	2.683
324	2.692
325	2.700
326	2.708
327	2.717
328	2.725
329	2.733
330	2.742
331	2.750
332	2.758
333	2.767
334	2.775
335	2.783
336	2.792
337	2.800
338	2.808
339	2.817
340	2.825
341	2.833
342	2.842
343	2.850
344	2.858
345	2.867
346	2.875
347	2.883
348	2.892
349	2.900
350	2.908	1862.25098	226.64670	1402.46594	1722.12061	63.77967	898.57892	1745.09338	380.52887	875.41943	1925.40015	215.48158	857.59479	1611.82312	49.47215	469.65408	1801.00842	337.13385	442.72699	1540.67065	40.41422	91.14298	1863.87195	294.07007	64.10558
351	2.917	1857.96045	225.32162	1402.13525	1717.60889	63.39359	898.04095	1741.54333	380.05484	875.05566	1921.36072	214.51622	857.57599	1607.91711	49.10290	469.14536	1798.97241	336.68015	442.44165	1533.80212	40.52280	91.53416	1863.83093	293.93192	64.17900
352	2.925	1853.66223	223.98329	1401.79248	1713.07703	63.00092	897.49725	1737.96716	379.57169	874.68774	1917.32959	213.58580	857.40967	1603.99548	48.72547	468.62115	1796.91992	336.22800	442.16827	1527.11169	40.63456	91.84561	1863.78503	293.79825	64.25614
353	2.933	1849.34937	222.62006	1401.42627	1708.50623	62.59517	896.94183	1734.34204	379.06940	874.31091	1913.22668	212.80296	857.35327	1600.04626	48.33316	468.06625	1794.83630	335.77744	441.91510	1520.75952	40.75121	92.00680	1863.73059	293.67111	64.33930
354	2.942	1845.01672	221.22173	1401.02783	1703.87927	62.16985	896.36804	1730.65015	378.53827	873.91980	1908.95227	211.67772	857.13800	1596.06262	47.92146	467.46597	1792.70862	335.32623	441.68463	1514.87537	40.87210	91.96098	1863.66443	293.55026	64.42966
355	2.950	1840.66187	219.77991	1400.59155	1699.18054	61.71843	895.76825	1726.87903	377.96985	873.50922	1904.62769	210.76529	856.92188	1592.04395	47.48849	466.80630	1790.52356	334.87097	441.47375	1509.55334	40.99422	91.66671	1863.58276	293.43533	64.52837
356	2.958	1836.28455	218.28905	1400.11414	1694.39648	61.23494	895.13599	1723.02161	377.35675	873.07526	1900.18347	209.84956	856.49371	1587.99475	47.03474	466.07410	1788.26709	334.40820	441.27603	1504.85364	41.11331	91.09881	1863.48206	293.32718	64.63696
357	2.967	1831.88513	216.74586	1399.59375	1689.51477	60.71488	894.46667	1719.07434	376.69330	872.61609	1895.80261	208.63521	856.24359	1583.92395	46.56195	465.25739	1785.92566	333.93350	441.08273	1500.80786	41.22565	90.24699	1863.35962	293.22723	64.75612
358	2.975	1827.46313	215.14844	1399.02905	1684.52393	60.15512	893.75848	1715.03552	375.97665	872.13177	1891.14880	207.53882	855.90564	1579.84424	46.07257	464.34555	1783.48889	333.43948	440.88333	1497.42261	41.32936	89.11250	1863.21619	293.13528	64.88370
359	2.983	1823.01746	213.49576	1398.41919	1679.41370	59.55312	893.01215	1710.90466	375.20691	871.62347	1886.34753	206.36748	855.58844	1575.77197	45.56946	463.32901	1780.94861	332.91660	440.66769	1494.68506	41.42428	87.70672	1863.05566	293.04855	65.01450
360	2.992	1818.54602	211.78752	1397.76404	1674.17407	58.90656	892.23193	1706.68176	374.38525	871.09149	1881.67615	205.02400	855.18365	1571.72778	45.05521	462.19946	1778.29773	332.35556	440.42929	1492.56543	41.51218	86.05127	1862.88245	292.96243	65.14250
361	3.000	1814.04749	210.02348	1397.06445	1668.79443	58.21345	891.42572	1702.36609	373.51236	870.53522	1876.73694	203.88976	854.95551	1567.73596	44.53127	460.95053	1775.52930	331.74850	440.16586	1491.01819	41.59735	84.17661	1862.69910	292.87204	65.26337
362	3.008	1809.52283	208.20251	1396.32251	1663.26453	57.47177	890.60425	1697.95435	372.58893	869.95294	1871.84912	202.37225	854.30017	1563.82507	43.99786	459.57950	1772.63721	331.08905	439.87677	1489.97974	41.68581	82.12025	1862.50684	292.77237	65.37567
363	3.017	1804.97510	206.32263	1395.54126	1657.57690	56.67882	889.78082	1693.44006	371.61716	869.34283	1866.56323	200.84212	853.98383	1560.02441	43.45406	458.08984	1769.61694	330.37155	439.56039	1489.36523	41.78221	79.92882	1862.30518	292.65875	65.48167
364	3.025	1800.40833	204.38116	1394.72498	1651.72827	55.83155	888.97162	1688.81567	370.59940	868.70319	1861.18420	199.26291	853.38940	1556.36169	42.89778	456.49329	1766.46643	329.59042	439.21402	1489.06909	41.88686	77.66273	1862.09143	292.52777	65.58799
365	3.033	1795.82678	202.37535	1393.88013	1645.72021	54.92756	888.19623	1684.07520	369.53494	868.03137	1855.86682	197.55943	852.84210	1552.85950	42.32439	454.81107	1763.18420	328.74118	438.83582	1488.96484	41.99652	75.39725	1861.86133	292.37811	65.70566
366	3.042	1791.23315	200.30339	1393.01599	1639.56091	53.96545	887.47858	1679.21545	368.42050	867.32324	1850.08386	196.13269	852.31903	1549.53333	41.72481	453.07428	1759.76819	327.82104	438.42664	1488.90771	42.10699	73.21693	1861.60962	292.21136	65.84949
367	3.050	1786.63013	198.16542	1392.14429	1633.26563	52.94467	886.84784	1674.23511	367.25436	866.57434	1844.35449	194.30064	851.88342	1546.38867	41.08541	451.32401	1756.21472	326.82794	437.98898	1488.74268	42.21341	71.20593	1861.33105	292.03177	66.03649
368	3.058	1782.01929	195.96346	1391.28003	1626.85754	51.86510	886.33771	1669.13501	366.03809	865.78271	1838.50464	192.44991	851.23108	1543.41699	40.39054	449.61020	1752.51819	325.76031	437.52417	1488.32349	42.31040	69.43718	1861.02063	291.84363	66.28249
369	3.067	1777.40161	193.70166	1390.44019	1620.36621	50.72701	885.98438	1663.91919	364.77432	864.95026	1832.49841	190.51329	850.54224	1540.59058	39.62577	447.98901	1748.67078	324.61859	437.03162	1487.54309	42.39256	67.96072	1860.67297	291.64850	66.60015
370	3.075	1772.77710	191.38742	1389.64185	1613.82593	49.53196	885.82202	1658.59546	363.46494	864.08386	1826.45007	188.67450	849.90845	1537.85815	38.78085	446.51785	1744.66370	323.40683	436.51163	1486.36877	42.45469	66.79357	1860.28186	291.44470	66.99911
371	3.083	1768.14612	189.03217	1388.90027	1607.27441	48.28308	885.87689	1653.17407	362.11081	863.19647	1820.24255	186.56734	849.00037	1535.14294	37.85197	445.24765	1740.48779	322.13290	435.96805	1484.85718	42.49449	65.91806	1859.84045	291.22830	67.48618
372	3.092	1763.51135	186.65033	1388.22864	1600.74890	46.98325	886.16376	1647.66748	360.71109	862.30560	1814.15405	184.59596	848.63263	1532.34851	36.84360	444.21503	1736.13403	320.80786	435.40799	1483.13269	42.51720	65.29147	1859.34399	290.99460	68.06512
373	3.100	1758.87769	184.25601	1387.63867	1594.28479	45.63365	886.68567	1642.08984	359.26245	861.43085	1808.04260	182.44304	848.19855	1529.37634	35.76819	443.43878	1731.59326	319.44412	434.83984	1481.33948	42.53329	64.86102	1858.78931	290.74054	68.73903
374	3.108	1754.25098	181.85941	1387.14209	1587.91199	44.23393	887.43512	1636.45642	357.75995	860.59314	1801.99402	180.66046	848.10577	1526.15173	34.64343	442.92358	1726.85742	318.05508	434.27274	1479.59985	42.54887	64.57724	1858.17346	290.46616	69.51408
375	3.117	1749.63611	179.46767	1386.75037	1581.65344	42.78340	888.39490	1630.78406	356.19913	859.81604	1795.95129	178.76512	847.88666	1522.64380	33.48776	442.66608	1721.91931	316.65689	433.71881	1477.99597	42.55916	64.40220	1857.49316	290.17346	70.40131
376	3.125	1745.03589	177.08858	1386.47449	1575.52380	41.28244	889.53882	1625.09094	354.57687	859.12439	1790.11487	177.27095	847.67645	1518.86938	32.31549	442.65674	1716.77087	315.26996	433.19601	1476.57300	42.55130	64.30984	1856.74463	289.86472	71.41625
377	3.133	1740.45142	174.73120	1386.32349	1569.52856	39.73351	890.83270	1619.39673	352.89105	858.54230	1784.30139	175.43813	847.79529	1514.88330	31.13356	442.87643	1711.40308	313.91711	432.72650	1475.35059	42.51191	64.27994	1855.92310	289.54257	72.57729
378	3.142	1735.88391	172.40334	1386.30225	1563.66321	38.14091	892.23596	1613.72192	351.14081	858.09143	1778.73755	173.80695	847.75543	1510.76428	29.94198	443.28992	1705.80664	312.61978	432.33102	1474.33411	42.43314	64.29237	1855.02112	289.20978	73.90318
379	3.150	1731.33704	170.11093	1386.41052	1557.91626	36.51022	893.70337	1608.08704	349.32758	857.79150	1773.27173	172.01083	848.12457	1506.60278	28.73607	443.84384	1699.97156	311.39563	432.02423	1473.51807	42.31438	64.32652	1854.02954	288.86816	75.41174
380	3.158	1726.81616	167.85962	1386.64258	1552.27124	34.84779	895.18756	1602.51074	347.45563	857.65887	1767.85828	170.44817	848.50543	1502.49182	27.50781	444.47278	1693.88770	310.25879	431.81342	1472.88428	42.16138	64.36426	1852.93640	288.52029	77.12020
381	3.167	1722.32764	165.65518	1386.98792	1546.71069	33.15975	896.64185	1597.00818	345.53183	857.70416	1762.36768	168.75186	848.79694	1498.51843	26.24761	445.11145	1687.54590	309.22119	431.69983	1472.40454	41.98457	64.39247	1851.72766	288.17203	79.04508
382	3.175	1717.87708	163.50249	1387.43250	1541.21948	31.45069	898.02374	1591.58960	343.56400	857.93042	1756.85620	166.95538	849.44653	1494.75427	24.94872	445.70679	1680.93689	308.29480	431.68097	1472.04724	41.79797	64.40289	1850.38757	287.83255	81.20013
383	3.183	1713.47009	161.40488	1387.95850	1535.78711	29.72277	899.29840	1586.26050	341.55923	858.33179	1751.45923	165.16986	850.28882	1491.24878	23.61207	446.22281	1674.04993	307.49350	431.75250	1471.78345	41.61728	64.39110	1848.89844	287.51276	83.59439
384	3.192	1709.11060	159.36411	1388.54565	1530.40881	27.97606	900.44104	1581.02100	339.52429	858.89398	1745.88953	163.36310	850.98779	1488.02539	22.24746	446.63828	1666.87256	306.83237	431.90695	1471.58997	41.45636	64.35648	1847.24011	287.22293	86.23180
385	3.200	1704.80054	157.37967	1389.17188	1525.08484	26.20981	901.43835	1575.86548	337.46799	859.59497	1740.70886	161.05911	851.70441	1485.08374	20.87067	446.94141	1659.39368	306.32462	432.13083	1471.44995	41.32420	64.30237	1845.39331	286.96994	89.11156
386	3.208	1700.54004	155.44797	1389.81592	1519.82056	24.42339	902.28839	1570.78394	335.40228	860.40656	1735.20984	159.15552	852.60529	1482.40662	19.49837	447.12845	1651.60645	305.97998	432.40472	1471.35205	41.22354	64.23458	1843.34131	286.75531	92.22855
387	3.217	1696.32898	153.56256	1390.45959	1514.62622	22.61668	902.99884	1565.76355	333.34021	861.29590	1729.86755	157.17281	853.32898	1479.96570	18.14255	447.20651	1643.50977	305.80478	432.70700	1471.28711	41.15079	64.15909	1841.06836	286.57574	95.57393
388	3.225	1692.16541	151.71564	1391.08765	1509.51428	20.79140	903.58435	1560.79150	331.29440	862.22729	1724.83459	155.34949	854.01855	1477.72803	16.80580	447.19476	1635.10974	305.80215	433.01849	1471.24805	41.09699	64.07997	1838.55750	286.42410	99.13532
389	3.233	1688.04578	149.89902	1391.68726	1504.49780	18.95208	904.06366	1555.85620	329.27637	863.16541	1719.78101	153.28629	854.89716	1475.65930	15.48040	447.12061	1626.42041	305.97198	433.32419	1471.23022	41.04937	63.99953	1835.79114	286.28979	102.89648
390	3.242	1683.96582	148.10452	1392.24817	1499.58911	17.10555	904.45709	1550.94849	327.29684	864.07855	1714.86670	151.56816	855.25330	1473.72510	14.15307	447.01123	1617.46436	306.30933	433.61276	1471.23169	40.99378	63.91960	1832.75012	286.15952	106.83714
391	3.250	1679.92102	146.32477	1392.76294	1494.79956	15.25989	904.78424	1546.06274	325.36737	864.94122	1709.89990	149.98335	855.84845	1471.89001	12.81263	446.88657	1608.27258	306.80081	433.87488	1471.25220	40.91725	63.84196	1829.41406	286.01862	110.93245
392	3.258	1675.90698	144.55435	1393.22607	1490.13879	13.42408	905.06207	1541.19580	323.50095	865.73596	1705.03564	148.66138	856.01495	1470.12000	11.45506	446.75836	1598.88220	307.42218	434.10260	1471.29150	40.80974	63.76775	1825.76270	285.85156	115.15137
393	3.267	1671.91931	142.79030	1393.63538	1485.61169	11.60837	905.30389	1536.34863	321.71027	866.45203	1700.40198	147.11922	856.15643	1468.38647	10.08411	446.63263	1589.33350	308.14008	434.29083	1471.34814	40.66483	63.69680	1821.77722	285.64139	119.45589
394	3.275	1667.95386	141.03201	1393.99158	1481.21826	9.82381	905.51862	1531.52539	320.00610	867.08398	1695.82874	146.08354	856.38513	1466.66968	8.71019	446.51099	1579.66797	308.91772	434.44095	1471.41809	40.48085	63.62805	1817.43945	285.36942	123.80203
395	3.283	1664.00647	139.28160	1394.29675	1476.95374	8.08019	905.71265	1526.73242	318.39594	867.63123	1691.39783	144.84027	856.43982	1464.95911	7.34930	446.39148	1569.92871	309.72189	434.56473	1471.49487	40.26238	63.55954	1812.73145	285.01569	128.14098
396	3.292	1660.07349	137.54407	1394.55469	1472.81067	6.38387	905.89136	1521.97559	316.88376	868.10016	1687.08350	143.92534	855.93573	1463.25354	6.02134	446.27008	1560.15991	310.52716	434.68497	1471.57117	40.02009	63.48779	1807.63562	284.55997	132.41931
397	3.300	1656.15076	135.82623	1394.77161	1468.77930	4.73785	906.06006	1517.25903	315.47064	868.50598	1682.79712	143.18684	856.08447	1461.56079	4.74724	446.14319	1550.40723	311.31564	434.83197	1471.64087	39.76843	63.40846	1802.13403	283.98419	136.57761
398	3.308	1652.23535	134.13513	1394.95605	1464.84888	3.14346	906.22345	1512.58508	314.15442	868.87122	1678.54419	142.76569	855.88580	1459.89661	3.54589	446.00961	1540.71606	312.07455	435.03879	1471.70251	39.52251	63.31818	1796.20935	283.27728	140.54941
399	3.317	1648.32495	132.47682	1395.11914	1461.00952	1.60168	906.38464	1507.95520	312.92941	869.22186	1674.48560	142.11932	855.36218	1458.28162	2.43155	445.87143	1531.12952	312.79446	435.33713	1471.75891	39.29525	63.21616	1789.84448	282.43930	144.26418
400	3.325	1644.41919	130.85611	1395.27380	1457.25342	0.11260	906.54474	1503.36829	311.78674	869.58545	1670.32788	141.64578	855.04156	1456.73730	1.41288	445.73462	1521.68506	313.46832	435.75421	1471.81531	39.09560	63.10510	1783.02478	281.48215	147.65208
401	3.333	1640.51831	129.27621	1395.43420	1453.57605	-1.32579	906.70233	1498.82166	310.71552	869.98810	1666.17444	140.68687	854.62714	1455.28137	0.49343	445.60831	1512.41248	314.08987	436.31055	1471.87756	38.92822	62.99097	1775.73962	280.42581	150.64697
402	3.342	1636.62378	127.73874	1395.61365	1449.97583	-2.71694	906.85254	1494.31104	309.70416	870.45313	1662.28857	140.12170	854.49335	1453.92346	-0.32719	445.50238	1503.33301	314.65146	437.01834	1471.94958	38.79435	62.88195	1767.98340	279.29346	153.18903
403	3.350	1632.73730	126.24470	1395.82373	1446.45288	-4.06277	906.98608	1489.83032	308.74237	870.99927	1658.02625	139.55255	854.09613	1452.66394	-1.05163	445.42438	1494.46045	315.14331	437.87973	1472.03210	38.69249	62.78643	1759.75342	278.10840	155.22864
404	3.358	1628.86182	124.79545	1396.07239	1443.00537	-5.35985	907.08643	1485.37256	307.82138	871.63892	1654.17920	138.70360	853.93109	1451.49402	-1.68337	445.37860	1485.80103	315.55490	438.88596	1472.12256	38.61797	62.71094	1751.04907	276.89285	156.72910
405	3.367	1625.00159	123.39301	1396.36389	1439.62744	-6.59798	907.12994	1480.93042	306.93280	872.37585	1650.43079	138.13213	853.97546	1450.39978	-2.22684	445.36679	1477.35510	315.87634	440.01883	1472.21497	38.56197	62.65952	1741.87146	275.66727	157.66611
406	3.375	1621.16309	122.03967	1396.69922	1436.31421	-7.76752	907.09845	1476.49780	306.06912	873.20538	1646.48181	137.65132	854.19556	1449.36548	-2.68767	445.38803	1469.11523	316.09940	441.25412	1472.30200	38.51171	62.63402	1732.22180	274.45114	158.02621
407	3.383	1617.35376	120.73761	1397.07568	1433.07239	-8.87270	906.99652	1472.07056	305.22598	874.11737	1642.56714	137.38171	854.33105	1448.37561	-3.07180	445.43784	1461.06714	316.21942	442.56537	1472.37659	38.45374	62.63426	1722.10327	273.26465	157.80676
408	3.392	1613.58105	119.48868	1397.48792	1429.92236	-9.93360	906.85187	1467.64734	304.40265	875.09882	1638.75684	137.28629	854.92535	1447.41431	-3.38469	445.50708	1453.18994	316.23480	443.92673	1472.43555	38.37901	62.65759	1711.52063	272.13013	157.01691
409	3.400	1609.85010	118.29403	1397.92883	1426.88843	-10.97372	906.69818	1463.23059	303.59991	876.13428	1635.17285	137.30693	855.33215	1446.46570	-3.63070	445.58096	1445.45801	316.14487	445.31396	1472.47900	38.28666	62.69868	1700.48096	271.07217	155.67841
410	3.408	1606.16455	117.15417	1398.39063	1423.98877	-12.00925	906.56097	1458.82800	302.81885	877.20441	1631.65234	137.67984	855.98724	1445.51355	-3.81213	445.63974	1437.84302	315.94894	446.70331	1472.51086	38.18475	62.74996	1688.99292	270.11652	153.82562
411	3.417	1602.52722	116.06924	1398.86475	1421.23450	-13.04729	906.45557	1454.45117	302.06165	878.28619	1628.03479	138.03716	856.47449	1444.54150	-3.93027	445.66193	1430.31665	315.64673	448.07083	1472.53577	38.08655	62.80356	1677.06897	269.28851	151.50348
412	3.425	1598.93921	115.03867	1399.34106	1418.63000	-14.08686	906.38885	1450.11328	301.33258	879.35608	1624.59644	138.59651	856.80481	1443.53467	-3.99023	445.63168	1422.85278	315.23895	449.39392	1472.55872	38.00461	62.85501	1664.72522	268.61200	148.76549
413	3.433	1595.40027	114.06097	1399.81006	1416.17310	-15.11987	906.36169	1445.82690	300.63675	880.39325	1621.21106	139.32649	857.19318	1442.48535	-4.00665	445.54889	1415.42932	314.72809	450.65427	1472.58362	37.94745	62.90491	1651.98169	268.10910	145.67221
414	3.442	1591.90784	113.13498	1400.26245	1413.85571	-16.13232	906.36890	1441.60315	299.97882	881.38104	1617.80542	139.96194	857.66406	1441.39697	-4.00176	445.43039	1408.03003	314.11856	451.84079	1472.61340	37.91922	62.95693	1638.86096	267.79922	142.28833
415	3.450	1588.45740	112.26134	1400.68994	1411.66223	-17.10488	906.39905	1437.45215	299.36285	882.30573	1614.69287	140.63078	857.99640	1440.28076	-3.99531	445.29761	1400.64502	313.41681	452.95123	1472.64966	37.92016	63.01491	1625.38684	267.69662	138.67914
416	3.458	1585.04346	111.44180	1401.08447	1409.56750	-18.01562	906.43536	1433.38135	298.79123	883.15601	1611.57568	141.58502	858.52588	1439.15027	-3.99825	445.16602	1393.27075	312.63147	453.99149	1472.69189	37.94735	63.08113	1611.58435	267.80811	134.90958
417	3.467	1581.66235	110.67815	1401.43958	1407.53711	-18.84868	906.46179	1429.39490	298.26321	883.92261	1608.28259	142.09625	858.15472	1438.01831	-4.01386	445.04459	1385.90759	311.77249	454.97302	1472.73804	37.99540	63.15630	1597.47974	268.13184	131.04358
418	3.475	1578.31165	109.97160	1401.75110	1405.53613	-19.60339	906.47412	1425.49207	297.77698	884.60016	1605.28882	142.87697	858.48462	1436.89624	-4.04074	444.93762	1378.55920	310.84912	455.90875	1472.78577	38.05645	63.24182	1583.10107	268.65714	127.14246
419	3.483	1574.98853	109.32246	1402.01941	1403.53442	-20.29034	906.47882	1421.66785	297.33276	885.18890	1602.30566	143.60977	858.57794	1435.79297	-4.07438	444.84561	1371.23071	309.87042	456.81030	1472.83472	38.12099	63.34204	1568.47791	269.36618	123.26285
420	3.492	1571.68774	108.73087	1402.24719	1401.50696	-20.91698	906.47852	1417.91370	296.93317	885.69415	1599.31665	144.26022	858.50220	1434.71606	-4.10794	444.76593	1363.92639	308.84824	457.68723	1472.88574	38.17994	63.46316	1553.63965	270.23795	119.45467
421	3.500	1568.40210	108.19834	1402.43738	1399.43152	-21.48055	906.46454	1414.21960	296.58002	886.12384	1596.15601	144.81918	858.61139	1433.66943	-4.13295	444.69415	1356.65076	307.79898	458.54675	1472.93994	38.22606	63.61009	1538.61401	271.25195	115.75963
422	3.508	1565.12268	107.72853	1402.59180	1397.28955	-21.97161	906.42004	1410.57544	296.27158	886.48639	1593.29858	145.14458	858.63428	1432.65393	-4.14082	444.62512	1349.40906	306.74036	459.39304	1472.99695	38.25383	63.78316	1523.42627	272.38867	112.21053
423	3.517	1561.84009	107.32640	1402.71155	1395.06812	-22.38062	906.32410	1406.97107	296.00336	886.79108	1590.28735	145.56995	858.57257	1431.66663	-4.12500	444.55472	1342.20923	305.68704	460.22794	1473.05432	38.26075	63.97534	1508.10107	273.62903	108.83228
424	3.525	1558.54602	106.99638	1402.79785	1392.76355	-22.70524	906.15857	1403.39502	295.76965	887.04767	1587.29834	146.10434	858.61292	1430.70288	-4.08275	444.48120	1335.06152	304.64999	461.05267	1473.10730	38.25111	64.17151	1492.66321	274.95493	105.64416
425	3.533	1555.23547	106.74041	1402.85425	1390.38196	-22.95129	905.91779	1399.83521	295.56476	887.26569	1584.25244	146.40927	858.69086	1429.75720	-4.01456	444.40533	1327.97827	303.63702	461.86880	1473.15161	38.23675	64.35257	1477.13696	276.35043	102.66188
426	3.542	1551.90686	106.55769	1402.88672	1387.93298	-23.12500	905.61310	1396.27979	295.38333	887.45233	1581.42053	146.76381	858.86951	1428.82385	-3.92163	444.32855	1320.97290	302.65271	462.67850	1473.18494	38.23198	64.50240	1461.54529	277.80234	99.89856
427	3.550	1548.56079	106.44601	1402.90271	1385.42859	-23.23110	905.27002	1392.71777	295.22125	887.61237	1578.31274	147.30704	858.60400	1427.89636	-3.80437	444.25143	1314.05908	301.69873	463.48401	1473.20752	38.24906	64.61157	1445.90894	279.29965	97.36531
428	3.558	1545.19751	106.40292	1402.90930	1382.88818	-23.28112	904.91803	1389.13989	295.07550	887.74823	1575.20654	147.65211	858.54425	1426.96704	-3.66333	444.17371	1307.24976	300.77573	464.28781	1473.22070	38.29803	64.67664	1430.24597	280.83304	95.07172
429	3.567	1541.81616	106.42589	1402.91113	1380.33801	-23.29578	904.57941	1385.53857	294.94370	887.86011	1572.28711	147.98517	858.65643	1426.02710	-3.50097	444.09445	1300.55688	299.88583	465.09290	1473.22595	38.38762	64.69810	1414.57349	282.39465	93.02569
430	3.575	1538.41431	106.51265	1402.91089	1377.80371	-23.29810	904.26563	1381.90930	294.82367	887.94745	1569.18518	148.84810	858.54028	1425.06824	-3.32246	444.01309	1293.99060	299.03238	465.90195	1473.22498	38.52491	64.67903	1398.90833	283.97726	91.23269
431	3.583	1534.98975	106.66168	1402.90906	1375.30371	-23.30767	903.97656	1378.24902	294.71335	888.01001	1566.10876	149.55934	858.66522	1424.08264	-3.13511	443.93045	1287.55859	298.21753	466.71576	1473.21851	38.71417	64.62498	1383.26807	285.57303	89.69569
432	3.592	1531.54126	106.87206	1402.90515	1372.84497	-23.33606	903.69720	1374.55603	294.61041	888.04852	1563.14709	150.09462	858.86523	1423.06458	-2.94588	443.84882	1281.26697	297.44147	467.53244	1473.20728	38.95480	64.54486	1367.67102	287.17365	88.41637
433	3.600	1528.07031	107.14289	1402.89868	1370.42395	-23.38260	903.40540	1370.82898	294.51230	888.06384	1560.02380	151.05170	858.61194	1422.00989	-2.75883	443.77084	1275.12061	296.70416	468.34909	1473.19153	39.23842	64.45273	1352.13660	288.77026	87.39577
434	3.608	1524.57776	107.47363	1402.88843	1368.03210	-23.43745	903.08911	1367.06738	294.41699	888.05701	1556.93103	151.69775	858.67706	1420.91589	-2.57343	443.69855	1269.12231	296.00781	469.16263	1473.17175	39.54754	64.36812	1336.68677	290.35257	86.63321
435	3.617	1521.06287	107.86469	1402.87256	1365.66113	-23.48955	902.74982	1363.27185	294.32397	888.02985	1553.99646	152.55891	858.97821	1419.78076	-2.38420	443.63177	1263.27222	295.35623	469.96942	1473.14722	39.86097	64.31087	1321.34546	291.90866	86.12425
436	3.625	1517.52356	108.31677	1402.84778	1363.30359	-23.53110	902.39557	1359.44324	294.23450	887.98499	1550.85449	153.68468	858.92719	1418.60168	-2.18151	443.56750	1257.56812	294.75296	470.76440	1473.11450	40.16364	64.29267	1306.13770	293.42575	85.85927
437	3.633	1513.95898	108.82983	1402.81091	1360.95178	-23.55678	902.03754	1355.58179	294.15125	887.92511	1547.67151	154.23831	858.92914	1417.37354	-1.95438	443.50037	1252.00464	294.20084	471.54211	1473.06873	40.45128	64.31371	1291.08777	294.89169	85.82412
438	3.642	1510.37012	109.40369	1402.75977	1358.59644	-23.56109	901.68488	1351.68835	294.07742	887.85065	1544.47156	155.29764	858.70166	1416.08923	-1.69382	443.42419	1246.57434	293.70203	472.29843	1473.00305	40.72776	64.36534	1276.21973	296.29688	86.00261
439	3.650	1506.75745	110.03877	1402.69312	1356.22803	-23.53912	901.34393	1347.76440	294.01651	887.75854	1541.29370	156.24239	858.82440	1414.73926	-1.39415	443.33401	1241.26868	293.25708	473.02930	1472.91077	41.00100	64.43446	1261.55835	297.63489	86.37790
440	3.658	1503.12122	110.73544	1402.60950	1353.83911	-23.48896	901.02039	1343.81177	293.97217	887.64392	1538.11816	157.36685	858.65533	1413.31384	-1.05150	443.22733	1236.07935	292.86551	473.72903	1472.78589	41.27979	64.50771	1247.12988	298.90131	86.93182
441	3.667	1499.46179	111.49304	1402.50781	1351.42151	-23.40798	900.71460	1339.83142	293.94763	887.50214	1534.95581	158.10072	858.43530	1411.80396	-0.66211	443.10336	1230.99866	292.52893	474.39108	1472.62402	41.57169	64.57407	1232.96240	300.09232	87.64371
442	3.675	1495.78101	112.31026	1402.38721	1348.96411	-23.28965	900.41882	1335.82385	293.94598	887.32916	1531.62451	159.09933	858.20892	1410.20532	-0.22277	442.96191	1226.01929	292.25269	475.00992	1472.42407	41.88163	64.62624	1219.08459	301.20490	88.49062
443	3.683	1492.07947	113.18610	1402.24634	1346.45850	-23.12981	900.12787	1331.78906	293.97076	887.12085	1528.27014	160.11909	858.16901	1408.51770	0.26700	442.80292	1221.13379	292.04434	475.58066	1472.18958	42.21075	64.66252	1205.52295	302.23715	89.44923
444	3.692	1488.35645	114.11987	1402.08337	1343.90234	-22.93325	899.84650	1327.72607	294.02625	886.87378	1524.87036	161.10677	857.97223	1406.74390	0.80383	442.62701	1216.33484	291.91040	476.09769	1471.92883	42.55623	64.68944	1192.30139	303.18753	90.49763
445	3.700	1484.60950	115.11055	1401.89624	1341.29614	-22.71114	899.58093	1323.63440	294.11761	886.58630	1521.44067	162.22774	857.60925	1404.88794	1.38208	442.43546	1211.61511	291.85446	476.55463	1471.65503	42.91235	64.71996	1179.44092	304.05420	91.61595
446	3.708	1480.83545	116.15718	1401.68298	1338.63721	-22.47498	899.32697	1319.51221	294.25024	886.25848	1517.98718	163.07445	857.41345	1402.95435	1.99627	442.22879	1206.96643	291.87717	476.94650	1471.38147	43.27217	64.76605	1166.95898	304.83533	92.78641
447	3.717	1477.03149	117.25951	1401.44104	1335.91821	-22.23321	899.06458	1315.35693	294.42941	885.89136	1514.29175	164.36714	857.35461	1400.94775	2.64158	442.00662	1202.38037	291.97668	477.27075	1471.11621	43.62932	64.83302	1154.86914	305.52982	93.99300
448	3.725	1473.19434	118.41743	1401.16760	1333.12671	-21.98869	898.76038	1311.16528	294.66016	885.48694	1510.73901	165.27556	857.25763	1398.87268	3.31246	441.76859	1197.84924	292.14890	477.52472	1470.86194	43.97928	64.91945	1143.18335	306.13834	95.22055
449	3.733	1469.32153	119.63045	1400.85986	1330.24817	-21.73679	898.38281	1306.93433	294.94583	885.04657	1507.12488	166.44049	856.87164	1396.73364	4.00145	441.51520	1193.36548	292.38855	477.70441	1470.61768	44.32012	65.02013	1131.91809	306.66382	96.45079
450	3.742	1465.41077	120.89738	1400.51489	1327.26941	-21.46773	897.92163	1302.66162	295.28894	884.57220	1503.35864	167.51706	856.37927	1394.53467	4.69950	441.24780	1188.92188	292.69064	477.80530	1470.38110	44.65182	65.12891	1121.10083	307.11005	97.65572
451	3.750	1461.46045	122.21606	1400.13025	1324.18384	-21.17092	897.38806	1298.34436	295.69241	884.06793	1499.45642	168.67175	856.59015	1392.28040	5.39750	440.96820	1184.51062	293.05023	477.82294	1470.15027	44.97521	65.24014	1110.76782	307.48019	98.79688
452	3.758	1457.46936	123.58337	1399.70422	1320.99072	-20.83527	896.80219	1293.98083	296.15845	883.53925	1495.73547	169.74521	856.25885	1389.97559	6.08825	440.67731	1180.12329	293.46164	477.75262	1469.92480	45.29086	65.34956	1100.95483	307.77814	99.83356
453	3.767	1453.43701	124.99597	1399.23645	1317.69336	-20.44566	896.18524	1289.57104	296.68518	882.99048	1491.82227	170.92603	855.54358	1387.62500	6.76785	440.37469	1175.75256	293.91824	477.59015	1469.70605	45.59859	65.45592	1091.68933	308.01025	100.73045
454	3.775	1449.36255	126.45083	1398.72815	1314.29517	-19.98307	895.55438	1285.11597	297.26572	882.42267	1487.79797	171.79724	855.33746	1385.23218	7.43557	440.05936	1171.39282	294.41309	477.33310	1469.49609	45.89726	65.56129	1082.98840	308.18515	101.45872
455	3.783	1445.24536	127.94543	1398.18091	1310.79810	-19.43174	894.92004	1280.61658	297.88953	881.83337	1483.81677	173.00786	854.91132	1382.79846	8.09322	439.73062	1167.04053	294.93939	476.98151	1469.29541	46.18517	65.66892	1074.86072	308.31241	101.99496
456	3.792	1441.08484	129.47809	1397.59619	1307.20239	-18.78461	894.28748	1276.07190	298.54587	881.21924	1479.66577	174.10895	854.25488	1380.32178	8.74383	439.38812	1162.69446	295.49066	476.53589	1469.10242	46.46083	65.78094	1067.30774	308.40240	102.32172
457	3.800	1436.88123	131.04811	1396.97522	1303.50781	-18.04220	893.65723	1271.47791	299.22684	880.57806	1475.55579	174.97015	853.70404	1377.79810	9.39066	439.03113	1158.35559	296.06116	475.99594	1468.91333	46.72418	65.89789	1060.32495	308.46719	102.42879
458	3.808	1432.63501	132.65588	1396.31921	1299.71411	-17.21011	893.02612	1266.82776	299.92834	879.90942	1471.21484	176.22966	853.57526	1375.22241	10.03740	438.65787	1154.02625	296.64706	475.36084	1468.72351	46.97747	66.01849	1053.90332	308.52017	102.31245
459	3.817	1428.34766	134.30298	1395.62842	1295.82178	-16.29806	892.38831	1262.11279	300.64926	879.21283	1466.94617	177.54787	852.86481	1372.58923	10.68872	438.26605	1149.70874	297.24557	474.62979	1468.52710	47.22442	66.13979	1048.03247	308.57452	101.97250
460	3.825	1424.02026	135.99155	1394.90308	1291.83167	-15.31942	891.73712	1257.32361	301.39017	878.48712	1462.34729	178.81248	852.37463	1369.89221	11.35041	437.85297	1145.40613	297.85254	473.80084	1468.31787	47.46870	66.25849	1042.70154	308.64227	101.41083
461	3.833	1419.65308	137.72470	1394.14160	1287.74500	-14.29147	891.06586	1252.45105	302.15332	877.72925	1457.89063	180.09720	851.70166	1367.12402	12.02899	437.41504	1141.12183	298.46130	472.86978	1468.09058	47.71318	66.37284	1037.89990	308.73297	100.63062
462	3.842	1415.24585	139.50696	1393.34119	1283.56311	-13.23479	890.36920	1247.48669	302.94165	876.93463	1453.19409	181.37997	851.09845	1364.27795	12.73025	436.94916	1136.85986	299.06326	471.83069	1467.84253	47.95984	66.48389	1033.61816	308.85275	99.63416
463	3.850	1410.79773	141.34390	1392.49829	1279.28735	-12.16652	889.64404	1242.42346	303.75726	876.09711	1448.29480	182.74623	850.36328	1361.34863	13.45754	436.45493	1132.62500	299.65131	470.67789	1467.57349	48.20962	66.59550	1029.84973	309.00537	98.42171
464	3.858	1406.30847	143.24194	1391.60901	1274.91846	-11.09081	888.88904	1237.25537	304.60114	875.20892	1443.61243	183.80879	849.75848	1358.33301	14.21197	435.93402	1128.42188	300.22241	469.40695	1467.28491	48.46240	66.71333	1026.58899	309.19458	96.99217
465	3.867	1401.77759	145.20810	1390.66956	1270.45679	-10.00070	888.10327	1231.97742	305.47449	874.26245	1438.54651	185.26234	848.96381	1355.22937	14.99365	435.38745	1124.25732	300.77667	468.01334	1466.97888	48.71753	66.84312	1023.82935	309.42383	95.34332
466	3.875	1397.20410	147.24927	1389.67615	1265.90332	-8.88954	887.28516	1226.58545	306.38046	873.25238	1433.56934	186.97493	848.37921	1352.03748	15.80205	434.81427	1120.14026	301.31689	466.49210	1466.65601	48.97503	66.98880	1021.56140	309.69406	93.47307
467	3.883	1392.58728	149.37140	1388.62622	1261.25940	-7.75480	886.43304	1221.07617	307.32217	872.17603	1428.32056	188.32388	847.62805	1348.76062	16.63569	434.21240	1116.08350	301.85101	464.83902	1466.31592	49.23555	67.15221	1019.76996	310.00162	91.38245
468	3.892	1387.92627	151.57944	1387.51794	1256.52563	-6.59373	885.54449	1215.44678	308.30093	871.03259	1423.12256	190.04593	846.94556	1345.40515	17.49203	433.57983	1112.10400	302.39264	463.05136	1465.95972	49.49896	67.33471	1018.42853	310.33884	89.07819
469	3.900	1383.22070	153.87723	1386.35022	1251.70178	-5.40211	884.61688	1209.69385	309.31683	869.82312	1417.57874	191.56291	846.25916	1341.97827	18.36773	432.91541	1108.22302	302.95792	461.12799	1465.59143	49.76348	67.53825	1017.49292	310.69785	86.57758
470	3.908	1378.47034	156.26770	1385.12354	1246.78650	-4.17549	883.64984	1203.81335	310.37109	868.55249	1412.06299	193.37436	845.50024	1338.48755	19.25927	432.22040	1104.46375	303.56281	459.07193	1465.21509	50.02622	67.76592	1016.89459	311.07278	83.91614
471	3.917	1373.67493	158.75308	1383.84326	1241.77710	-2.90865	882.64575	1197.80176	311.46777	867.23047	1406.52307	194.79515	844.89233	1334.94189	20.16291	431.49887	1100.84863	304.22345	456.89435	1464.83264	50.28504	68.02089	1016.53522	311.45770	81.15086
472	3.925	1368.83472	161.33475	1382.52075	1236.67053	-1.59637	881.60748	1191.65820	312.61313	865.87213	1400.65027	196.78519	844.17908	1331.34998	21.07448	430.75681	1097.39673	304.95770	454.61807	1464.44238	50.53990	68.30475	1016.28491	311.84515	78.35779
473	3.933	1363.95142	164.01204	1381.17395	1231.46411	-0.23737	880.53741	1185.38611	313.81320	864.49945	1394.71558	198.76465	843.32819	1327.71899	21.99064	430.00146	1094.11951	305.78510	452.27945	1464.04077	50.79256	68.61874	1015.98566	312.22754	75.62714
474	3.942	1359.02661	166.78116	1379.82593	1226.15662	1.16574	879.43878	1178.99438	315.07254	863.14435	1388.61877	200.83549	842.20990	1324.05286	22.91106	429.24182	1091.01880	306.72534	449.92886	1463.62390	51.04582	68.96770	1015.46399	312.59875	73.05595
475	3.950	1354.06177	169.63522	1378.50342	1220.74939	2.60930	878.31787	1172.49780	316.39340	861.85040	1382.44385	202.78386	841.29443	1320.35291	23.83941	428.48935	1088.08289	307.79727	447.62912	1463.18909	51.30280	69.36339	1014.55518	312.95651	70.73606
476	3.958	1349.05554	172.56450	1377.23413	1215.24622	4.08704	877.18604	1165.92017	317.77481	860.66937	1376.39893	205.28917	840.60834	1316.61841	24.78177	427.75842	1085.28296	309.01617	445.45090	1462.73340	51.56652	69.82382	1013.14233	313.30539	68.73412
477	3.967	1344.00610	175.55620	1376.04480	1209.65295	5.59177	876.05890	1159.29199	319.21344	859.65680	1370.04175	207.24223	839.27179	1312.84521	25.74387	427.06598	1082.56873	310.38950	443.46454	1462.25305	51.83950	70.36940	1011.20306	313.65646	67.07026
478	3.975	1338.91174	178.59540	1374.95825	1203.97437	7.12052	874.95428	1152.64868	320.70731	858.86731	1363.84961	209.49454	838.25452	1309.02563	26.72933	426.43042	1079.86548	311.91406	441.72949	1461.74463	52.12191	71.02087	1008.83435	314.02060	65.71708
479	3.983	1333.77295	181.66748	1373.99377	1198.21313	8.67400	873.88959	1146.02515	322.25989	858.35022	1357.49072	211.92783	837.17743	1305.14600	27.73945	425.86890	1077.07935	313.57626	440.28513	1461.20605	52.40995	71.79980	1006.22351	314.40189	64.62279
480	3.992	1328.59387	184.76013	1373.17114	1192.37231	10.25494	872.88141	1139.45361	323.88055	858.14587	1351.11072	213.95686	837.00256	1301.18909	28.77259	425.39560	1074.11560	315.35513	439.14752	1460.63464	52.69643	72.72659	1003.58368	314.79874	63.73662
481	4.000	1323.38196	187.86349	1372.51270	1186.45728	11.86704	871.94733	1132.96387	325.57971	858.28479	1345.01013	215.97937	836.71643	1297.13599	29.82408	425.02209	1070.90527	317.22662	438.31686	1460.02246	52.97266	73.81757	1001.10352	315.20969	63.02186
482	4.008	1318.14551	190.96873	1372.04272	1180.47681	13.51174	871.10791	1126.58240	327.36340	858.78796	1338.73218	217.96330	836.89221	1292.96545	30.88853	424.75775	1067.42993	319.16922	437.79138	1459.35620	53.22946	75.08574	998.92725	315.63815	62.45747
483	4.017	1312.89063	194.06622	1371.78198	1174.44360	15.19170	870.38721	1120.33081	329.23096	859.66388	1332.62598	219.89194	836.70093	1288.65222	31.96199	424.61041	1063.73047	321.17014	437.57620	1458.61963	53.45863	76.54390	997.14813	316.09378	62.03046
484	4.025	1307.62146	197.14406	1371.74304	1168.37207	16.91708	869.81250	1114.22363	331.17664	860.90125	1326.87976	221.85583	837.13574	1284.16504	33.04062	424.58801	1059.89404	323.22675	437.67499	1457.79395	53.65500	78.20679	995.80457	316.59030	61.72574
485	4.033	1302.34119	200.18803	1371.92590	1162.27710	18.70352	869.41205	1108.26465	333.19250	862.46106	1321.07581	223.62222	837.50757	1279.46899	34.11684	424.69849	1056.02856	325.34052	438.06866	1456.86194	53.81760	80.09068	994.88336	317.14075	61.52198
486	4.042	1297.05627	203.18362	1372.31689	1156.17664	20.56649	869.21240	1102.44629	335.26950	864.27258	1315.65063	225.56766	838.22961	1274.52881	35.17545	424.94757	1052.23621	327.50858	438.70010	1455.80884	53.94895	82.20935	994.32977	317.75070	61.39241
487	4.050	1291.77979	206.11852	1372.89282	1150.09204	22.51730	869.23621	1096.75024	337.39725	866.23737	1309.68420	227.28766	839.35217	1269.31555	36.19286	425.33698	1048.59424	329.71841	439.47922	1454.62378	54.05289	84.57039	994.06427	318.41385	61.30793
488	4.058	1286.53027	208.98387	1373.62463	1144.04810	24.56086	869.49951	1091.15125	339.56647	868.24310	1303.98975	228.83434	840.74377	1263.80859	37.14001	425.86334	1045.14478	331.94495	440.30655	1453.29834	54.13316	87.17646	994.00067	319.11069	61.24272
489	4.067	1281.32532	211.77423	1374.48059	1138.06995	26.69735	870.00726	1085.62305	341.77216	870.18066	1298.09204	230.44482	842.33838	1257.99390	37.98722	426.51666	1041.89465	334.14828	441.09836	1451.82397	54.19409	90.02651	994.05933	319.81061	61.17991
490	4.075	1276.17651	214.48712	1375.42749	1132.17737	28.92591	870.74896	1080.14551	344.01376	871.95886	1292.51892	232.21608	844.04211	1251.86084	38.70845	427.27875	1038.82422	336.27673	441.80087	1450.19165	54.24245	93.11395	994.17310	320.47656	61.11320
491	4.083	1271.08704	217.12184	1376.43494	1126.38232	31.24496	871.69818	1074.70923	346.29251	873.51208	1286.83838	234.19083	845.63153	1245.40051	39.28342	428.12375	1035.89954	338.27750	442.38901	1448.39282	54.28862	96.42647	994.28979	321.07193	61.04337
492	4.092	1266.05444	219.67865	1377.47656	1120.69165	33.64788	872.81976	1069.31543	348.60956	874.80377	1281.15649	236.38811	846.78955	1238.60730	39.69846	429.02051	1033.08557	340.11163	442.85406	1446.41895	54.34615	99.94823	994.37372	321.56711	60.97277
493	4.100	1261.07239	222.15952	1378.52979	1115.10889	36.12032	874.07593	1063.97583	350.96469	875.82507	1275.79346	238.83545	848.47809	1231.48145	39.94611	429.93570	1030.35596	341.76486	443.19269	1444.25952	54.43058	103.66071	994.40552	321.94363	60.90257
494	4.108	1256.13281	224.56927	1379.57507	1109.63318	38.64285	875.42615	1058.70972	353.35562	876.59088	1270.30054	241.04216	849.70203	1224.03101	40.02398	430.83740	1027.69873	343.25037	443.40561	1441.89832	54.56034	107.54141	994.38220	322.19571	60.83325
495	4.117	1251.22705	226.91551	1380.59534	1104.25793	41.19400	876.82629	1053.54028	355.77728	877.13385	1265.09607	243.41199	850.70978	1216.27271	39.93353	431.69824	1025.11597	344.60175	443.50333	1439.30981	54.75941	111.56166	994.31403	322.33075	60.76603
496	4.125	1246.34668	229.20714	1381.57605	1098.97302	43.75076	878.23151	1048.48987	358.22156	877.49756	1259.79468	245.98746	851.36273	1208.22998	39.68014	432.49664	1022.61761	345.86099	443.50900	1436.45874	55.05710	115.68555	994.21869	322.36795	60.70292
497	4.133	1241.48364	231.45328	1382.50684	1093.76733	46.28943	879.60046	1043.57813	360.67581	877.72864	1254.80066	248.14777	852.19519	1199.93042	39.27468	433.21658	1020.21448	347.06860	443.45413	1433.30908	55.48218	119.87518	994.11438	322.33432	60.64507
498	4.142	1236.63037	233.66319	1383.38147	1088.63013	48.78778	880.89801	1038.82056	363.12268	877.86908	1249.83948	250.19765	852.76434	1191.40479	38.73478	433.84796	1017.90912	348.25827	443.37033	1429.83740	56.05602	124.10063	994.01514	322.25980	60.59175
499	4.150	1231.78052	235.84557	1384.19800	1083.55151	51.22667	882.09686	1034.22705	365.54297	877.95288	1245.02429	252.20845	852.90826	1182.68506	38.08431	434.38644	1015.69043	349.45309	443.28171	1426.03625	56.79141	128.34468	993.92926	322.17279	60.54140
500	4.158	1226.93164	238.00665	1384.95642	1078.52441	53.58971	883.17859	1029.79858	367.91940	878.00623	1240.51563	253.83386	853.31891	1173.80347	37.35139	434.83276	1013.53461	350.66299	443.20145	1421.90991	57.69586	132.59935	993.85803	322.09720	60.49277
501	4.167	1222.08447	240.14917	1385.65723	1073.54700	55.86248	884.13513	1025.52759	370.23743	878.04865	1236.12537	255.65903	853.35223	1164.78906	36.56569	435.19235	1011.41193	351.88458	443.13336	1417.46826	58.77506	136.86005	993.79785	322.05096	60.44505
502	4.175	1217.24243	242.27324	1386.30237	1068.62134	58.03409	884.96722	1021.39935	372.48578	878.09277	1231.76355	256.98801	853.52649	1155.66626	35.75587	435.47568	1009.29602	353.10474	443.07547	1412.72253	60.03587	141.12090	993.74268	322.04538	60.39707
503	4.183	1212.40991	244.37802	1386.89551	1063.75342	60.09941	885.68311	1017.39496	374.65604	878.14502	1227.56262	258.03198	853.38629	1146.45508	34.94781	435.69824	1007.17139	354.30630	443.02319	1407.68237	61.48830	145.37129	993.68726	322.08569	60.34659
504	4.192	1207.59094	246.46162	1387.44165	1058.95117	62.05783	886.29694	1013.49341	376.74106	878.20648	1223.60425	259.26163	853.76367	1137.17297	34.16417	435.87946	1005.03705	355.47537	442.97131	1402.35156	63.14467	149.59180	993.62903	322.17166	60.29026
505	4.200	1202.79041	248.52007	1387.94727	1054.22314	63.90982	886.82782	1009.67468	378.73447	878.27399	1219.61072	260.20383	853.70447	1127.83740	33.42477	436.04135	1002.90613	356.60538	442.91452	1396.72424	65.01581	153.75050	993.56848	322.29785	60.22449
506	4.208	1198.01282	250.54785	1388.41968	1049.57605	65.65627	887.29803	1005.92126	380.63272	878.34064	1215.47449	260.86566	853.85272	1118.46851	32.74625	436.21002	1000.80280	357.69495	442.84756	1390.78491	67.10557	157.80325	993.50952	322.45425	60.14607
507	4.217	1193.26270	252.54015	1388.86755	1045.01355	67.30165	887.73120	1002.22003	382.43759	878.39825	1211.58801	262.15698	853.76501	1109.09204	32.14100	436.41541	998.75830	358.74384	442.76651	1384.51123	69.40590	161.69614	993.45728	322.62735	60.05220
508	4.225	1188.54370	254.49336	1389.29956	1040.53345	68.85615	888.14996	998.56299	384.15710	878.44019	1207.79810	262.86429	854.01770	1099.73779	31.61808	436.68738	996.80298	359.75150	442.67126	1377.87988	71.89417	165.36719	993.41785	322.80347	59.94178
509	4.233	1183.85974	256.40451	1389.72302	1036.12671	70.33556	888.57483	994.94678	385.80444	878.46356	1203.75122	263.93329	853.86743	1090.43530	31.18569	437.04919	994.95905	360.71683	442.56494	1370.86877	74.53310	168.74744	993.39691	322.97220	59.81763
510	4.242	1179.21460	258.27103	1390.14355	1031.77710	71.75871	889.02307	991.37225	387.39398	878.46808	1199.96472	264.97226	853.93317	1081.21045	30.85209	437.51447	993.23553	361.63651	442.45129	1363.45850	77.27285	171.76352	993.39966	323.12781	59.68610
511	4.250	1174.61206	260.09143	1390.56372	1027.46729	73.13916	889.50836	987.84387	388.93771	878.45380	1196.11450	265.84161	853.96411	1072.08545	30.62492	438.08652	991.62842	362.50400	442.33395	1355.63232	80.05508	174.34247	993.42920	323.26788	59.55355
512	4.258	1170.05493	261.86401	1390.98486	1023.18213	74.47891	890.04083	984.37030	390.44458	878.41956	1192.46619	266.94293	854.07239	1063.07776	30.51074	438.75940	990.12329	363.31061	442.21686	1347.37720	82.81697	176.41846	993.48596	323.39185	59.42424
513	4.267	1165.54626	263.58548	1391.40735	1018.91125	75.77533	890.62695	980.96326	391.92148	878.36359	1188.66846	267.87491	853.95160	1054.19678	30.51606	439.52026	988.69904	364.04868	442.10474	1338.68616	85.49625	177.93909	993.56665	323.49945	59.30128
514	4.275	1161.09033	265.25153	1391.83179	1014.64703	77.03389	891.26825	977.63556	393.37494	878.28546	1184.81555	268.69965	854.16467	1045.44238	30.64902	440.35071	987.33203	364.71423	442.00211	1329.55652	88.03762	178.86761	993.66321	323.59030	59.18865
515	4.283	1156.69287	266.85901	1392.25854	1010.38214	78.27126	891.96002	974.39862	394.81256	878.18762	1181.09937	269.62955	854.59119	1036.80420	30.91924	441.22644	985.99969	365.30823	441.91165	1319.99023	90.39841	179.18253	993.76331	323.66391	59.09246
516	4.292	1152.36230	268.40704	1392.68848	1006.11005	79.50780	892.69165	971.26141	396.24200	878.07495	1177.43469	270.22205	854.82306	1028.26477	31.33442	442.11948	984.68286	365.83688	441.83353	1309.99170	92.55107	178.87622	993.85266	323.72037	59.01927
517	4.300	1148.10767	269.89706	1393.12134	1001.82758	80.76009	893.44879	968.22986	397.66718	877.95184	1173.94470	270.91299	855.11877	1019.80273	31.89840	443.00250	983.36560	366.31149	441.76584	1299.56750	94.48178	177.95343	993.92065	323.76080	58.97287
518	4.308	1143.93579	271.33270	1393.55566	997.53619	82.03861	894.21594	965.30701	399.08521	877.82013	1170.39771	271.34119	855.43762	1011.39880	32.61286	443.85284	982.03619	366.74609	441.70578	1288.72607	96.18652	176.42990	993.96167	323.78714	58.95289
519	4.317	1139.84961	272.71832	1393.98779	993.24188	83.34854	894.97864	962.49103	400.48645	877.67865	1166.82971	271.67273	855.73395	1003.03821	33.47803	444.65335	980.68805	367.15387	441.65048	1277.47888	97.66698	174.33295	993.97498	323.80197	58.95600
520	4.325	1135.84863	274.05774	1394.41333	988.95410	84.69020	895.72430	959.77374	401.85809	877.52582	1163.61951	271.73544	856.16003	994.71112	34.49179	445.39191	979.32001	367.54568	441.59802	1265.84033	98.92746	171.70233	993.96313	323.80865	58.97780
521	4.333	1131.93091	275.35425	1394.82715	984.68445	86.05672	896.44452	957.14099	403.18689	877.36072	1160.33948	271.68854	856.28265	986.41187	35.64998	446.06149	977.93524	367.93094	441.54785	1253.82739	99.97250	168.58958	993.93091	323.81088	59.01389
522	4.342	1128.09302	276.61139	1395.22473	980.44373	87.43032	897.13593	954.57538	404.46149	877.18451	1157.13635	271.54108	856.64600	978.14014	36.94700	446.66226	976.53857	368.31787	441.50018	1241.46021	100.80597	165.05515	993.88379	323.81195	59.06011
523	4.350	1124.33032	277.83264	1395.60144	976.24066	88.78214	897.79852	952.05908	405.67395	877.00067	1153.66785	271.53012	856.72205	969.90143	38.37547	447.20236	975.13403	368.71292	441.45490	1228.76270	101.43216	161.16522	993.82690	323.81433	59.11245
524	4.358	1120.63696	279.02060	1395.95276	972.08221	90.07904	898.43237	949.57715	406.81998	876.81433	1150.64539	271.29370	856.80304	961.70630	39.92615	447.69626	973.72418	369.11795	441.41058	1215.76123	101.85764	156.98918	993.76465	323.81970	59.16739
525	4.367	1117.00659	280.17603	1396.27417	967.97357	91.29417	899.03729	947.11670	407.89828	876.63000	1147.36438	271.11322	856.85809	953.56726	41.58934	448.16055	972.31085	369.52869	441.36444	1202.48193	102.09206	152.59677	993.69922	323.82907	59.22267
526	4.375	1113.43359	281.29742	1396.56165	963.91724	92.41333	899.61371	944.66571	408.90991	876.45062	1144.23560	270.92505	856.98334	945.49805	43.35564	448.61029	970.89624	369.93622	441.31375	1188.94946	102.14873	148.05551	993.63147	323.84320	59.27774
527	4.383	1109.91211	282.38187	1396.81226	959.91241	93.43449	900.16211	942.21216	409.85669	876.27704	1141.22253	270.64215	856.86646	937.51392	45.21402	449.05844	969.48315	370.33023	441.25653	1175.18701	102.04528	143.42757	993.56232	323.86307	59.33279
528	4.392	1106.43726	283.42563	1397.02527	955.95477	94.36398	900.68164	939.74542	410.74030	876.10797	1138.01880	270.43390	857.06519	929.62982	47.15021	449.51559	968.07483	370.70239	441.19171	1161.21692	101.80286	138.76727	993.49359	323.88895	59.38733
529	4.400	1103.00342	284.42453	1397.20166	952.03839	95.21041	901.17096	937.25806	411.56207	875.94135	1134.70825	270.11581	856.99219	921.85742	49.14743	449.98877	966.67468	371.04736	441.11963	1147.05994	101.44356	134.12074	993.42859	323.91986	59.43991
530	4.408	1099.60547	285.37427	1397.34387	948.15808	95.97990	901.62915	934.74634	412.32474	875.77594	1131.48926	269.70023	857.24451	914.20422	51.18722	450.48093	965.28613	371.36151	441.04318	1132.73291	100.98795	129.52676	993.37012	323.95349	59.48912
531	4.417	1096.23804	286.27032	1397.45471	944.30939	96.67722	902.05261	932.20917	413.03253	875.61157	1128.72900	269.60901	856.94940	906.67310	53.24905	450.99222	963.91156	371.64148	440.96741	1118.24780	100.45358	125.01677	993.31995	323.98709	59.53458
532	4.425	1092.89709	287.10834	1397.53723	940.48627	97.31014	902.43378	929.64789	413.69025	875.44824	1125.36084	269.45059	856.99982	899.26257	55.31191	451.52075	962.55255	371.88388	440.89688	1103.61218	99.85368	120.61461	993.27838	324.01813	59.57679
533	4.433	1089.57910	287.88480	1397.59351	936.67999	97.89050	902.76764	927.06647	414.30322	875.28510	1122.28076	268.97272	857.26904	891.96570	57.35722	452.06198	961.21021	372.08618	440.83398	1088.83069	99.19701	116.33790	993.24530	324.04410	59.61645
534	4.442	1086.28113	288.59796	1397.62500	932.88098	98.43132	903.05762	924.47119	414.87692	875.12054	1119.02710	268.83600	857.28931	884.77209	59.36935	452.61002	959.88550	372.24738	440.77911	1073.90540	98.48929	112.20062	993.22015	324.06287	59.65444
535	4.450	1083.00049	289.24774	1397.63293	929.08020	98.94459	903.31293	921.87006	415.41553	874.95251	1115.97961	268.58167	857.37250	877.67078	61.33402	453.16129	958.57849	372.36774	440.73129	1058.83789	97.73469	108.21501	993.20215	324.07294	59.69181
536	4.458	1079.73474	289.83429	1397.61804	925.26892	99.44220	903.54175	919.27148	415.92215	874.77850	1112.88599	268.18353	857.36804	870.65234	63.23850	453.71643	957.28864	372.44849	440.68842	1043.63086	96.93666	104.39174	993.18982	324.07379	59.72947
537	4.467	1076.48120	290.35699	1397.58179	921.43805	99.93701	903.74811	916.68372	416.40033	874.59650	1109.65479	268.08893	857.39478	863.70819	65.07365	454.27823	956.01489	372.49213	440.64761	1028.28870	96.09949	100.74026	993.18097	324.06589	59.76798
538	4.475	1073.23669	290.81534	1397.52612	917.57941	100.44099	903.93347	914.11377	416.85443	874.40515	1106.59131	267.73669	857.40802	856.82977	66.83517	454.84949	954.75507	372.50452	440.60590	1012.81799	95.22929	97.27103	993.17340	324.04999	59.80751
539	4.483	1069.99658	291.20959	1397.45398	913.68793	100.96264	904.09918	911.56671	417.28809	874.20422	1103.53296	267.40283	857.47278	850.00940	68.52274	455.43314	953.50525	372.49564	440.56085	997.22937	94.33259	93.99905	993.16522	324.02655	59.84818
540	4.492	1066.75623	291.54111	1397.36890	909.76501	101.50529	904.24579	909.04590	417.70374	873.99384	1100.19385	266.82285	857.48187	843.24194	70.13860	456.03143	952.26062	372.47705	440.51062	981.53931	93.41339	90.94571	993.15515	323.99518	59.89022
541	4.500	1063.51160	291.81171	1397.27454	905.81982	102.06390	904.37122	906.55225	418.10306	873.77393	1097.38574	266.41898	857.31989	836.52405	71.68594	456.64478	951.01654	372.45834	440.45282	965.77106	92.47261	88.13666	993.14288	323.95447	59.93367
542	4.508	1060.26001	292.02289	1397.17432	901.87079	102.62103	904.47345	904.08453	418.48810	873.54449	1094.12939	265.96307	857.21722	829.85376	73.16686	457.27246	949.76862	372.44550	440.38470	949.95154	91.51046	85.59693	993.12952	323.90231	59.97798
543	4.517	1056.99939	292.17554	1397.07104	897.94116	103.15137	904.55658	901.64026	418.86060	873.30634	1091.12646	265.43777	857.32147	823.22998	74.58174	457.91382	948.51215	372.44067	440.30475	934.10919	90.52951	83.34674	993.11676	323.83640	60.02212
544	4.525	1053.72705	292.27023	1396.96643	894.04749	103.63732	904.63177	899.21643	419.22137	873.05988	1088.06165	264.91788	857.11359	816.65118	75.92946	458.56903	947.24200	372.44202	440.21304	918.27301	89.53598	81.40116	993.10651	323.75412	60.06536
545	4.533	1050.43970	292.30841	1396.86145	890.19482	104.07565	904.71185	896.80969	419.57016	872.80505	1084.99036	264.28345	857.08130	810.11633	77.20811	459.23889	945.95367	372.44434	440.11133	902.47253	88.53848	79.77155	993.09991	323.65329	60.10841
546	4.542	1047.13379	292.29245	1396.75610	886.38458	104.46674	904.80646	894.41638	419.90637	872.54169	1081.75378	263.87463	856.87347	803.62561	78.41600	459.92419	944.64392	372.44086	440.00189	886.73645	87.54646	78.46393	993.09607	323.53342	60.15415
547	4.550	1043.80542	292.22455	1396.65039	882.61426	104.81137	904.91479	892.03210	420.22876	872.26978	1078.80750	263.05969	856.90460	797.18152	79.55131	460.62659	943.31085	372.42465	439.88651	871.09058	86.57158	77.47457	993.09174	323.39648	60.20732
548	4.558	1040.45190	292.10510	1396.54395	878.87006	105.11731	905.01953	889.65118	420.53555	871.98999	1075.51709	262.59586	856.55164	790.78937	80.61136	461.34821	941.95380	372.38947	439.76593	855.55658	85.63041	76.78777	993.08234	323.24673	60.27272
549	4.567	1037.07153	291.93301	1396.43530	875.13257	105.39644	905.09711	887.26611	420.82428	871.70380	1072.64307	261.84711	856.57629	784.45544	81.59392	462.09009	940.57336	372.33011	439.64078	840.15619	84.74562	76.37736	993.06366	323.08972	60.35329
550	4.575	1033.66357	291.70688	1396.32214	871.38623	105.65780	905.13202	884.86743	421.09131	871.41260	1069.27222	261.44479	856.22290	778.18475	82.49982	462.85123	939.17096	372.24261	439.51260	824.91345	83.94417	76.21090	993.03247	322.93103	60.44897
551	4.583	1030.22791	291.42505	1396.20154	867.62128	105.90520	905.11841	882.44531	421.33282	871.11700	1066.31006	260.82425	856.13763	771.97931	83.33362	463.62915	937.74866	372.12369	439.38452	809.85638	83.24983	76.25633	992.98706	322.77502	60.55665
552	4.592	1026.76465	291.08551	1396.07031	863.83447	106.13640	905.05542	879.99091	421.54437	870.81622	1062.99805	260.17477	855.83490	765.83923	84.10204	464.42114	936.30756	371.97095	439.26044	795.01550	82.67381	76.48875	992.92706	322.62387	60.67082
553	4.600	1023.27362	290.68634	1395.92542	860.02783	106.34486	904.94836	877.49854	421.72037	870.50763	1059.90344	259.54971	855.66779	759.76422	84.81183	465.22446	934.84784	371.78333	439.14307	780.42145	82.21344	76.89182	992.85382	322.47818	60.78474
554	4.608	1019.75427	290.22696	1395.76453	856.20477	106.52411	904.80737	874.96545	421.85571	870.18823	1056.67920	258.83569	855.40167	753.75433	85.46777	466.03641	933.36835	371.56110	439.03186	766.10419	81.85744	77.45451	992.77002	322.33765	60.89220
555	4.617	1016.20605	289.70779	1395.58545	852.36603	106.67087	904.64124	872.39105	421.94794	869.85632	1053.34888	258.20969	855.24377	747.80859	86.07162	466.85403	931.86792	371.30560	438.92279	752.09229	81.59064	78.16799	992.67816	322.20068	60.98925
556	4.625	1012.62891	289.12952	1395.38696	848.50946	106.78490	904.45245	869.77649	421.99689	869.51172	1050.09045	257.53818	854.92548	741.92212	86.62227	467.67416	930.34503	371.01877	438.80920	738.41357	81.39738	79.02300	992.57947	322.06320	61.07448
557	4.633	1009.02271	288.49237	1395.16675	844.63104	106.86869	904.23853	867.12378	422.00363	869.15344	1046.73352	256.91141	854.72198	736.08716	87.11603	468.49414	928.79724	370.70166	438.68250	725.09375	81.26425	80.00677	992.47351	321.91855	61.14808
558	4.642	1005.38684	287.79669	1394.92236	840.72540	106.92859	903.99603	864.43384	421.97049	868.77856	1043.48035	256.14355	854.57385	730.29645	87.54718	469.31183	927.21985	370.35410	438.53317	712.15442	81.18206	81.10066	992.35950	321.75772	61.21109
559	4.650	1001.72021	287.04294	1394.65076	836.78638	106.97323	903.72168	861.70630	421.90079	868.38184	1039.98401	255.36847	854.17590	724.54596	87.90979	470.12381	925.60559	369.97467	438.35242	699.61273	81.14627	82.27999	992.23608	321.57056	61.26534
560	4.658	998.02161	286.23221	1394.34973	832.81000	107.00838	903.40973	858.93939	421.79828	867.95697	1036.49707	254.60860	854.02606	718.83411	88.19998	470.92337	923.94385	369.56052	438.13345	687.48199	81.15546	83.51610	992.10205	321.34784	61.31336
561	4.667	994.28955	285.36664	1394.01807	828.79553	107.03374	903.05231	856.13037	421.66660	867.49896	1033.20129	253.52232	853.53156	713.16193	88.41928	471.69931	922.22180	369.10767	437.87250	675.77332	81.20955	84.77893	991.95557	321.08350	61.35790
562	4.675	990.52246	284.44989	1393.65637	824.74347	107.04502	902.64136	853.27545	421.50925	867.00482	1029.57764	252.90182	853.34912	707.53070	88.57796	472.43521	920.42700	368.61176	437.56940	664.49683	81.30746	86.03913	991.79572	320.77536	61.40163
563	4.683	986.71735	283.48578	1393.26636	820.65424	107.03828	902.17242	850.37000	421.32916	866.47339	1026.02759	252.00212	852.94202	701.94147	88.69159	473.11252	918.54932	368.06903	437.22714	653.66150	81.44514	87.26936	991.62250	320.42548	61.44732
564	4.692	982.86932	282.47699	1392.85083	816.52698	107.01248	901.64648	847.40839	421.12860	865.90594	1022.55554	251.09488	852.45605	696.39514	88.77271	473.71655	916.58142	367.47818	436.85104	643.27435	81.61581	88.44527	991.43719	320.03973	61.49725
565	4.700	978.97009	281.42432	1392.41064	812.35925	106.96897	901.06805	844.38440	420.90906	865.30579	1018.76379	250.11862	851.89484	690.89447	88.82684	474.23904	914.51868	366.84250	436.44864	633.33838	81.81139	89.54582	991.24304	319.62701	61.55214
566	4.708	975.00854	280.32700	1391.94568	808.14728	106.90912	900.44293	841.29272	420.67084	864.67822	1015.06610	249.49704	851.33673	685.44458	88.85381	474.67590	912.35901	366.17102	436.02921	623.85132	82.02286	90.55269	991.04504	319.19858	61.61120
567	4.717	970.97327	279.18369	1391.45483	803.88556	106.83260	899.77740	838.12927	420.41342	864.03009	1011.28754	248.51662	850.84186	680.05267	88.84949	475.02420	910.10376	365.47662	435.60117	614.80530	82.23999	91.44997	990.84851	318.76740	61.67336
568	4.725	966.85602	277.99377	1390.93848	799.56677	106.73763	899.07739	834.89075	420.13638	863.37030	1007.63232	247.76379	850.28461	674.72723	88.80860	475.28064	907.75641	364.77328	435.16891	606.18774	82.45146	92.22430	990.65637	318.34723	61.73826
569	4.733	962.65350	276.75763	1390.39795	795.18262	106.62234	898.34601	831.57404	419.83997	862.70776	1003.58008	246.76268	849.55853	669.47833	88.72745	475.44058	905.32129	364.07590	434.73294	597.98230	82.64566	92.86496	990.46777	317.95081	61.80613
570	4.742	958.36676	275.47644	1389.83484	790.72534	106.48557	897.58508	828.17566	419.52414	862.04828	999.70081	246.12938	849.05994	664.31848	88.60470	475.49771	902.80170	363.40021	434.29132	590.16833	82.81129	93.36499	990.27948	317.58707	61.87718
571	4.750	953.99945	274.15137	1389.25024	786.18805	106.32707	896.79736	824.69299	419.18723	861.39288	995.52075	244.92172	848.34082	659.26434	88.44110	475.44232	900.19794	362.75964	433.84113	582.72211	82.93695	93.72324	990.08643	317.25995	61.95131
572	4.758	949.55707	272.78354	1388.64526	781.56354	106.14742	895.98615	821.12366	418.82617	860.73981	991.51184	244.33231	847.79663	654.33600	88.24074	475.25891	897.50464	362.16125	433.38013	575.61707	83.01157	93.94354	989.88220	316.96893	62.02888
573	4.767	945.04626	271.37402	1388.02026	776.84546	105.94672	895.15411	817.46655	418.43835	860.08679	987.18768	243.31364	846.91559	649.55524	88.01314	474.92575	894.71167	361.60376	432.90747	568.82385	83.02727	94.02981	989.65924	316.71008	62.11210
574	4.775	940.47449	269.92300	1387.37524	772.02814	105.72313	894.30243	813.72131	418.02307	859.43048	982.68616	242.64191	846.48901	644.94489	87.77313	474.41608	891.80872	361.07806	432.42261	562.31232	82.98256	93.98169	989.41113	316.47577	62.20555
575	4.783	935.84949	268.42859	1386.70874	767.10681	105.47365	893.43018	809.88885	417.58188	858.76672	978.10040	241.72157	845.97028	640.52820	87.53645	473.70193	888.79175	360.57047	431.92380	556.05627	82.88296	93.79507	989.13416	316.25598	62.31541
576	4.792	931.17871	266.88788	1386.01782	762.07727	105.19560	892.53455	805.97028	417.11713	858.09070	973.58496	240.59039	845.51361	636.32568	87.31454	472.75824	885.66687	360.06638	431.40872	550.03906	82.73876	93.46465	988.82819	316.04065	62.44841
577	4.800	926.46820	265.29825	1385.29871	756.93713	104.88761	891.61127	801.96655	416.63043	857.39862	968.97321	239.47542	844.86841	632.35248	87.11074	471.56741	882.45099	359.55460	430.87601	544.25665	82.56289	92.98395	988.49634	315.82184	62.61104
578	4.808	921.72119	263.65704	1384.54749	751.68622	104.54935	890.65460	797.87720	416.12158	856.68799	964.12195	238.45845	844.41931	628.61493	86.91576	470.12689	879.16724	359.02966	430.32672	538.71826	82.36971	92.34411	988.14337	315.59528	62.80876
579	4.817	916.93884	261.96179	1383.76208	746.32623	104.17980	889.65808	793.70087	415.58817	855.95856	959.31079	237.30257	843.78693	625.10797	86.70380	468.45694	875.83984	358.49130	429.76559	533.44482	82.17328	91.53458	987.77502	315.35986	63.04529
580	4.825	912.12073	260.21109	1382.94165	740.86066	103.77589	888.61639	789.43646	415.02536	855.21185	954.15631	236.27611	843.36475	621.81494	86.44002	466.59689	872.48828	357.94290	429.20035	528.46466	81.98524	90.54442	987.39600	315.11658	63.32261
581	4.833	907.26495	258.40488	1382.08667	735.29279	103.33321	887.52618	785.08350	414.42694	854.45117	949.14246	235.12968	842.69788	618.70929	86.09793	464.58911	869.12390	357.38937	428.63913	523.80933	81.81387	89.36304	987.00952	314.86810	63.64164
582	4.842	902.36786	256.54337	1381.19910	729.62445	102.84689	886.38605	780.64185	413.78754	853.68109	943.98181	233.77859	842.06677	615.75653	85.66984	462.46854	865.75073	356.83521	428.08853	519.51239	81.66386	87.98271	986.61658	314.62006	64.00267
583	4.850	897.42456	254.62646	1380.28247	723.85608	102.31168	885.19727	776.10999	413.10376	852.90881	938.91272	232.83571	841.64771	612.91455	85.16372	460.26318	862.36816	356.28448	427.55322	515.60754	81.53639	86.40107	986.21814	314.38162	64.40549
584	4.858	892.43011	252.65410	1379.34143	717.98743	101.72237	883.96466	771.48352	412.37396	852.14410	933.72705	231.61011	841.14264	610.13696	84.59546	457.99673	858.97485	355.74191	427.03751	512.12463	81.43106	84.62158	985.81531	314.16489	64.85020
585	4.867	887.37854	250.62595	1378.38232	712.01782	101.07484	882.69696	766.75647	411.59683	851.39764	928.13147	230.22258	840.41962	607.37842	83.98262	455.69031	855.57251	355.21280	426.54779	509.08215	81.34821	82.65408	985.40924	313.98383	65.33882
586	4.875	882.26324	248.54185	1377.41357	705.94604	100.36640	881.40753	761.92242	410.76996	850.67828	922.78790	229.16742	839.99396	604.59943	83.34009	453.36472	852.16626	354.70279	426.09378	506.47974	81.29019	80.51749	985.00085	313.85233	65.87598
587	4.883	877.07727	246.40253	1376.44568	699.77063	99.59566	880.11523	756.97607	409.88943	849.99084	917.21875	227.50365	839.65558	601.76825	82.67819	451.04196	848.76306	354.21719	425.68732	504.29102	81.26128	78.24376	984.58899	313.78214	66.46796
588	4.892	871.81543	244.20967	1375.49219	693.49170	98.76160	878.84686	751.91223	408.95084	849.33667	911.60480	226.28409	839.20825	598.86176	82.00204	448.74731	845.36572	353.75925	425.33975	502.45959	81.26706	75.88010	984.17102	313.78122	67.12223
589	4.900	866.47455	241.96634	1374.57043	687.11169	97.86212	877.63751	746.72614	407.95157	848.71576	905.87225	225.01935	838.95752	595.86499	81.30966	446.51208	841.96906	353.32803	425.06036	500.89722	81.31222	73.48854	983.74194	313.85361	67.84801
590	4.908	861.05377	239.67709	1373.70129	680.63672	96.89342	876.52826	741.41223	406.89178	848.12878	899.85382	223.20099	838.56940	592.76849	80.59112	444.37503	838.55701	352.91766	424.85608	499.48889	81.39621	71.14445	983.29419	313.99979	68.65588
591	4.917	855.55347	237.34744	1372.90845	674.07983	95.85193	875.56433	735.96564	405.77347	847.57922	893.71722	221.70168	838.27026	589.56195	79.83078	442.38089	835.10339	352.51797	424.73276	498.10315	81.50784	68.93209	982.81763	314.21710	69.55668
592	4.925	849.97601	234.98260	1372.21753	667.46204	94.73661	874.79291	730.38409	404.59882	847.07428	887.77429	220.00145	838.02557	586.23010	79.01081	440.58047	831.57593	352.11420	424.69598	496.61316	81.62012	66.93192	982.29816	314.50040	70.56281
593	4.933	844.32623	232.58687	1371.65515	660.81140	93.54820	874.25995	724.66754	403.36844	846.62598	881.37390	218.45532	837.52704	582.74731	78.11394	439.03110	827.93945	351.68771	424.75107	494.92480	81.68998	65.20071	981.71967	314.84290	71.69021
594	4.942	838.61157	230.16457	1371.24573	654.15881	92.28628	874.00415	718.81921	402.08008	846.24908	875.24841	216.55997	837.14789	579.07483	77.12611	437.79187	824.16003	351.21960	424.90366	493.00684	81.67406	63.75157	981.06500	315.23602	72.95683
595	4.950	832.84143	227.72252	1371.00598	647.53320	90.94852	874.05023	712.84473	400.72861	845.95898	868.84802	214.59473	836.91168	575.15686	76.03956	436.90948	820.20514	350.69614	425.15970	490.89795	81.55289	62.55279	980.31787	315.66953	74.37843
596	4.958	827.02649	225.27089	1370.94116	640.95691	89.53174	874.40460	706.75122	399.30746	845.76984	862.48590	212.66989	836.64392	570.92957	74.85500	436.40295	816.04572	350.11163	425.52322	488.68311	81.33003	61.55893	979.46283	316.13388	75.96546
597	4.967	821.18127	222.82065	1371.04700	634.44226	88.03233	875.05536	700.54736	397.81012	845.69464	856.31055	211.12640	837.13770	566.33899	73.58203	436.25800	811.65869	349.46759	425.99292	486.46387	81.00609	60.75125	978.48535	316.62225	77.72195
598	4.975	815.32385	220.38211	1371.31311	627.99011	86.44674	875.97571	694.24329	396.23032	845.74420	849.88519	209.31456	837.59222	561.36426	72.23831	436.43228	807.02704	348.76953	426.56131	484.33704	80.56856	60.14985	977.37317	317.13159	79.64677
599	4.983	809.47388	217.96500	1371.72534	621.58838	84.77275	877.13025	687.85315	394.56204	845.92499	843.57947	207.68985	838.41272	556.03088	70.84644	436.86786	802.13965	348.02438	427.21588	482.37891	80.01376	59.78625	976.11646	317.66208	81.73639
600	4.992	803.65015	215.57813	1372.26758	615.21521	83.01086	878.48065	681.39221	392.80020	846.23737	837.36041	205.86488	839.12488	550.40784	69.42994	437.50439	796.98901	347.24017	427.94150	480.62927	79.37071	59.66222	974.70624	318.21674	83.98666
601	5.000	797.86707	213.22826	1372.92126	608.84338	81.16568	879.98883	674.87610	390.94257	846.67731	831.13202	204.66737	840.34009	544.59253	68.01058	438.28738	791.57062	346.42868	428.72302	479.09583	78.69901	59.73791	973.13513	318.79935	86.39323
602	5.008	792.13599	210.91997	1373.66650	602.44580	79.24652	881.61639	668.31738	388.99118	847.23907	824.59961	203.25583	841.50159	538.69873	66.60777	439.16791	785.88159	345.60699	429.54718	477.77295	78.06789	59.95187	971.39673	319.41177	88.95097
603	5.017	786.46497	208.65680	1374.48242	595.99976	77.26651	883.32404	661.72607	386.95255	847.91614	818.27576	201.44522	842.54388	532.84705	65.23835	440.09796	779.92133	344.79654	430.40298	476.64685	77.53688	60.23820	969.48566	320.05286	91.65312
604	5.025	780.85962	206.44212	1375.34778	589.49011	75.24092	885.07166	655.11047	384.83713	848.70142	811.90259	199.55229	843.80115	527.15417	63.91508	441.02740	773.69006	344.02197	431.28152	475.69080	77.14423	60.53445	967.39752	320.71890	94.49135
605	5.033	775.32300	204.27844	1376.24194	582.91101	73.18467	886.81854	648.47742	382.65906	849.58630	805.41705	197.79663	845.16595	521.71875	62.64290	441.90680	767.18762	343.31067	432.17538	474.86987	76.90411	60.79037	965.12744	321.40421	97.45621
606	5.042	769.85449	202.16597	1377.14453	576.26599	71.10972	888.52551	641.83447	380.43436	850.55957	798.82965	195.72066	846.34735	516.61011	61.41594	442.69479	760.41431	342.69077	433.07565	474.15137	76.81210	60.97245	962.67151	322.10046	100.53638
607	5.050	764.45081	200.10236	1378.03564	569.56726	69.02431	890.15808	635.18909	378.17831	851.60602	791.98706	193.60655	847.63861	511.86536	60.21943	443.36371	753.37122	342.18903	433.96945	473.51099	76.84979	61.06542	960.02625	322.79688	103.71847
608	5.058	759.10693	198.08299	1378.89758	562.83459	66.93367	891.69043	628.54858	375.90375	852.70636	785.18475	191.15862	848.62970	507.49414	59.03484	443.89941	746.05945	341.82892	434.83932	472.93872	76.98398	61.07694	957.18872	323.48132	106.98903
609	5.067	753.81665	196.10114	1379.71667	556.09387	64.84021	893.10754	621.91919	373.62100	853.83759	778.53851	188.70056	850.09814	503.48376	57.84370	444.29913	738.48108	341.62814	435.66443	472.43896	77.16708	61.04018	954.15527	324.14069	110.33687
610	5.075	748.57227	194.14830	1380.48462	549.37512	62.74409	894.40442	615.30603	371.33829	854.97375	771.75250	186.18094	851.23468	499.80286	56.62956	444.56958	730.63647	341.59711	436.42273	472.02393	77.34897	61.00276	950.91992	324.76071	113.75420
611	5.083	743.36377	192.21597	1381.19678	542.70825	60.64520	895.58307	608.71594	369.06238	856.08862	765.10791	183.97968	852.08380	496.40100	55.37861	444.72681	722.52539	341.73978	437.09286	471.69568	77.49625	60.99915	947.47363	325.32660	117.23779
612	5.092	738.17920	190.29742	1381.85181	536.12000	58.54548	896.64990	602.15649	366.80008	857.15784	758.15326	181.67372	852.93378	493.21301	54.07874	444.79596	714.14465	342.05396	437.65552	471.43494	77.60191	61.02560	943.80365	325.82346	120.78975
613	5.100	733.00623	188.38831	1382.45105	529.63269	56.44987	897.61316	595.63770	364.55872	858.16125	751.76025	179.61324	853.79413	490.17102	52.72095	444.80692	705.48999	342.53064	438.09424	471.20667	77.67827	61.04344	939.89612	326.23547	124.41708
614	5.108	727.83325	186.48669	1382.99817	523.26514	54.36539	898.48157	589.17114	362.34637	859.08405	745.28180	177.69235	854.62256	487.21692	51.30415	444.78534	696.55713	343.15335	438.39743	470.97681	77.74287	61.00747	935.73792	326.54559	128.13165
615	5.117	722.65088	184.59254	1383.49939	517.03040	52.29892	899.26288	582.76892	360.17160	859.91650	738.85046	175.56049	855.26782	484.31299	49.83750	444.74597	687.34277	343.89758	438.55872	470.72522	77.80756	60.89033	931.31677	326.73672	131.95126
616	5.125	717.45178	182.70686	1383.96252	510.93628	50.25599	899.96265	576.44592	358.04346	860.65405	732.88477	174.09671	855.95721	481.44397	48.33755	444.69342	677.84595	344.73062	438.57742	470.44983	77.87297	60.69023	926.62219	326.79343	135.89951
617	5.133	712.23047	180.83279	1384.39612	504.98718	48.24110	900.58374	570.21802	355.97083	861.29694	726.80298	172.53035	856.21716	478.61401	46.82409	444.62711	668.06641	345.61261	438.45911	470.16931	77.92470	60.43295	921.64398	326.70178	140.00233
618	5.142	706.98279	178.97610	1384.81030	499.18433	46.25807	901.12823	564.10083	353.96136	861.85071	720.91388	171.11401	856.46429	475.84216	45.31790	444.54538	658.00415	346.49991	438.21747	469.91931	77.93466	60.16888	916.37103	326.44794	144.28317
619	5.150	701.70630	177.14410	1385.21594	493.52832	44.31061	901.59882	558.10681	352.02048	862.32654	715.09131	170.03230	856.56891	473.15320	43.84055	444.44583	647.66052	347.35071	437.87677	469.73486	77.87852	59.95068	910.78967	326.01602	148.75755
620	5.158	696.40137	175.34413	1385.62439	488.01892	42.40327	901.99835	552.24402	350.15164	862.74005	709.31372	168.24980	856.53607	470.57007	42.41438	444.32501	637.04224	348.13147	437.47250	469.62878	77.75997	59.80148	904.88196	325.38690	153.42632
621	5.167	691.07141	173.58221	1386.04614	482.65576	40.54090	902.32910	546.51514	348.35706	863.11029	703.99329	167.42220	856.37939	468.11133	41.05994	444.18082	626.16711	348.81952	437.04849	469.58789	77.61194	59.71079	898.62683	324.53845	158.26871
622	5.175	685.72266	171.86259	1386.49023	477.43921	38.72667	902.59399	540.91614	346.63861	863.45947	698.65100	165.65337	856.07806	465.78882	39.79224	444.01486	615.06543	349.40210	436.65222	469.59058	77.47246	59.66061	892.00299	323.44910	163.24146
623	5.183	680.36316	170.18845	1386.96423	472.37036	36.96037	902.79852	535.43628	344.99844	863.81226	693.53400	164.75151	856.00043	463.60547	38.61987	443.83292	603.78052	349.87415	436.33078	469.61951	77.36571	59.64700	884.99164	322.10312	168.28339
624	5.192	675.00208	168.56267	1387.47485	467.45361	35.23837	902.95062	530.05762	343.43820	864.19324	688.33423	163.29292	855.49286	461.55286	37.54697	443.64264	592.36511	350.23538	436.12750	469.66382	77.30368	59.67880	877.57947	320.49561	173.31894
625	5.200	669.64941	166.98776	1388.02722	462.69604	33.55436	903.05902	524.75720	341.95648	864.62463	683.46747	161.91524	855.24615	459.61243	36.57464	443.45102	580.87695	350.48730	436.07809	469.71204	77.29460	59.75813	869.75684	318.63547	178.26094
626	5.208	664.31665	165.46542	1388.62488	458.10620	31.90020	903.13153	519.51062	340.54794	865.12604	678.54688	160.58229	854.92285	457.76001	35.70100	443.26331	569.37610	350.63287	436.20859	469.74121	77.34620	59.85968	861.51575	316.54724	183.01442
627	5.217	659.01489	163.99622	1389.26929	453.69263	30.26649	903.17426	514.29358	339.20499	865.71381	673.82556	159.72357	854.80188	455.97095	34.92252	443.08344	557.91980	350.67819	436.53497	469.72424	77.46078	59.93822	852.84747	314.27161	187.48056
628	5.225	653.75500	162.57916	1389.95911	449.46350	28.64340	903.19263	509.08398	337.91946	866.39948	669.14685	158.53300	854.43188	454.22351	34.23523	442.91492	546.55847	350.63138	437.06287	469.65540	77.62096	59.96944	843.73932	311.86398	191.55916
629	5.233	648.54517	161.21185	1390.68909	445.42566	27.02180	903.19086	503.86194	336.68326	867.18860	664.87708	157.96521	854.66449	452.50513	33.63390	442.76010	535.32886	350.49789	437.78696	469.56226	77.78580	59.97278	834.17615	309.38977	195.15125
630	5.242	643.39233	159.89084	1391.45032	441.58191	25.39467	903.17145	498.61243	335.48883	868.07965	660.33081	157.32681	854.83398	450.81262	33.11026	442.61987	524.25244	350.27695	438.69147	469.47961	77.91701	59.98145	824.14441	306.91635	198.16389
631	5.250	638.30371	158.61217	1392.23206	437.92883	23.75890	903.13501	493.32703	334.33026	869.06531	655.80469	157.17088	855.03558	449.15222	32.65152	442.49518	513.33691	349.96323	439.75119	469.41992	78.00356	60.00829	813.63733	304.50607	200.51671
632	5.258	633.28784	157.37158	1393.02319	434.45801	22.11570	903.08099	488.00342	333.20334	870.13385	651.50000	156.98335	855.41577	447.53516	32.24164	442.38736	502.57886	349.55011	440.93463	469.37976	78.05457	60.04837	802.65552	302.21243	202.14665
633	5.267	628.35364	156.16547	1393.81274	431.15759	20.46966	903.00873	482.64404	332.10394	871.26929	647.26025	157.15425	855.69354	445.97351	31.86534	442.29703	491.96777	349.03174	442.20813	469.35559	78.08232	60.09452	791.20483	300.07886	203.00906
634	5.275	623.50842	154.99179	1394.59021	428.01428	18.82829	902.91785	477.25476	331.02783	872.45270	642.93591	157.64510	856.26318	444.47656	31.51187	442.22256	481.48865	348.40335	443.53882	469.34705	78.09604	60.14355	779.29358	298.13840	203.07735
635	5.283	618.75684	153.84967	1395.34595	425.01331	17.20179	902.80731	471.84644	329.97192	873.66388	638.86462	158.38664	856.70404	443.04968	31.17486	442.15997	471.12830	347.66177	444.89688	469.35583	78.10096	60.19643	766.92798	296.41345	202.34280
636	5.292	614.10071	152.73885	1396.07068	422.13831	15.60172	902.67542	466.43323	328.93423	874.88208	634.71027	158.75301	857.06848	441.69275	30.85046	442.10312	460.87659	346.80612	446.25751	469.38354	78.09894	60.25639	754.11230	294.91669	200.81412
637	5.300	609.53870	151.65964	1396.75647	419.37158	14.03955	902.52106	461.03162	327.91278	876.08691	630.55841	159.71083	857.38867	440.40149	30.53679	442.04446	450.72778	345.83789	447.60123	469.43103	78.09010	60.32796	740.84961	293.65250	198.51624
638	5.308	605.06689	150.61349	1397.39746	416.69519	12.52568	902.34448	455.65845	326.90604	877.25940	626.76105	160.62289	857.83575	439.16833	30.23345	441.97650	440.68030	344.76065	448.91275	469.49658	78.07502	60.41659	727.14246	292.61865	195.48938
639	5.317	600.67993	149.60387	1397.99011	414.09302	11.06877	902.14777	450.32800	325.91467	878.38403	622.71307	161.16919	858.02698	437.98633	29.94055	441.89395	430.73425	343.58008	450.18021	469.57312	78.05780	60.52349	712.99487	291.80902	191.78816
640	5.325	596.37146	148.63676	1398.53308	411.55066	9.67552	901.93347	445.05237	324.94183	879.44867	618.92944	161.89079	858.26117	436.85034	29.65917	441.79523	420.89258	342.30499	451.39636	469.64441	78.05036	60.63480	698.41357	291.21722	187.48016
641	5.333	592.13403	147.71913	1399.02661	409.05383	8.35132	901.70435	439.84021	323.99179	880.44348	615.20190	162.89377	858.42151	435.75720	29.39235	441.68332	411.16089	340.94687	452.55838	469.68176	78.07542	60.71498	683.40942	290.83945	182.64343
642	5.342	587.95776	146.85684	1399.47144	406.58789	7.10097	901.46265	434.69702	323.06921	881.36084	611.39056	163.75500	858.46942	434.70483	29.14441	441.56400	401.54883	339.51743	453.66562	469.65271	78.15987	60.71976	667.99707	290.67493	177.36285
643	5.350	583.83069	146.05469	1399.86853	404.13733	5.92894	901.20947	429.62378	322.18011	882.19739	607.74182	164.49019	858.43225	433.69104	28.91971	441.44272	392.07068	338.02594	454.71817	469.54578	78.31453	60.62881	652.19397	290.72449	171.72646
644	5.358	579.74072	145.31693	1400.21863	401.68823	4.83829	900.94531	424.61658	321.33105	882.95453	603.75842	165.20714	858.69507	432.71277	28.72143	441.32281	382.74231	336.48062	455.71732	469.38452	78.52043	60.46621	636.02063	290.98877	165.82275
645	5.367	575.67651	144.64713	1400.52307	399.23071	3.82851	900.67041	419.66956	320.52664	883.63684	600.20331	165.94136	859.06360	431.76733	28.55089	441.20621	373.58069	334.89203	456.66626	469.21655	78.73862	60.28691	619.49939	291.46588	159.73933
646	5.375	571.62830	144.04819	1400.78369	396.76062	2.89532	900.38544	414.77551	319.76776	884.24896	596.33911	166.72433	859.00171	430.85107	28.40809	441.09415	364.60132	333.27383	457.56909	469.08984	78.92963	60.15028	602.65039	292.14914	153.56145
647	5.383	567.58862	143.52254	1401.00293	394.27917	2.03254	900.09192	409.92688	319.05280	884.79620	592.64764	167.70888	859.16772	429.95679	28.29287	440.98801	355.81836	331.64050	458.43079	469.03418	79.07088	60.09718	585.49219	293.02509	147.36987
648	5.392	563.55188	143.07147	1401.18445	391.79041	1.23264	899.79254	405.11353	318.38031	885.28595	589.04315	168.31212	859.48029	429.07361	28.20540	440.88879	347.24170	330.00418	459.25757	469.05261	79.16356	60.13821	568.04065	294.07294	141.23810
649	5.400	559.51465	142.69366	1401.33337	389.29883	0.48659	899.49121	400.32422	317.75140	885.72797	585.26239	168.92253	859.56091	428.18542	28.14622	440.79596	338.87537	328.37390	460.05646	469.13257	79.21869	60.26234	550.31116	295.26569	135.23016
650	5.408	555.47510	142.38551	1401.45581	386.81030	-0.21455	899.19244	395.54883	317.16879	886.13330	581.55298	169.85771	859.43292	427.27429	28.11607	440.70746	330.71606	326.75781	460.83447	469.26550	79.23917	60.45548	532.31982	296.57251	129.40030
651	5.417	551.43201	142.14297	1401.55811	384.33008	-0.87788	898.89984	390.77783	316.63422	886.51215	578.10236	170.60089	859.66248	426.32434	28.11513	440.62051	322.75195	325.16510	461.59799	469.45007	79.21942	60.71069	514.08289	297.96201	123.79428
652	5.425	547.38367	141.96254	1401.64526	381.86121	-1.50896	898.61603	386.00256	316.14694	886.87286	574.30652	171.13568	859.65430	425.32556	28.14145	440.53278	314.96558	323.60593	462.35214	469.67944	79.16228	61.01736	495.62000	299.40527	118.45175
653	5.433	543.32898	141.84042	1401.72083	379.40442	-2.11317	898.34222	381.21472	315.70300	887.22113	570.62177	172.18651	859.70911	424.27515	28.19008	440.44373	307.33508	322.08932	463.09995	469.92529	79.09253	61.34502	476.95544	300.87796	113.40842
654	5.442	539.26733	141.77301	1401.78613	376.95886	-2.69544	898.07733	376.40796	315.29398	887.55890	566.99860	172.95168	860.04578	423.17603	28.25413	440.35498	299.83752	320.62045	463.84161	470.14404	79.05206	61.64728	458.11914	302.36053	108.69785
655	5.450	535.19873	141.75806	1401.83997	374.52209	-3.25893	897.81812	371.58167	314.90646	887.88342	563.19006	174.13522	859.94794	422.03369	28.32635	440.26849	292.45276	319.19925	464.57571	470.29333	79.08321	61.87996	439.14734	303.83835	104.35263
656	5.458	531.12268	141.79463	1401.87891	372.08911	-3.80486	897.56061	366.74255	314.52161	888.18518	559.37836	174.97737	860.07239	420.85352	28.40067	440.18457	285.16309	317.82230	465.30200	470.35132	79.20791	62.02161	420.08240	305.30093	100.40468
657	5.467	527.03931	141.88205	1401.89880	369.65308	-4.33353	897.30023	361.90527	314.11597	888.44647	555.81140	175.76375	860.28339	419.63855	28.47340	440.10156	277.95557	316.48553	466.02344	470.32581	79.41732	62.08135	400.97168	306.74036	96.88277
658	5.475	522.94910	142.01892	1401.89661	367.20630	-4.84461	897.03290	357.08325	313.66980	888.64734	551.81873	176.94308	859.97546	418.38940	28.54355	440.01669	270.82068	315.18579	466.74619	470.23926	79.68428	62.08261	381.86218	308.14771	93.80809
659	5.483	518.85376	142.20325	1401.87048	364.74243	-5.33620	896.75592	352.28125	313.17834	888.77844	548.15100	177.72716	860.10577	417.10315	28.61240	439.92703	263.75403	313.92044	467.47849	470.11328	79.98003	62.04622	362.79932	309.51157	91.19272
660	5.492	514.75513	142.43283	1401.81934	362.25684	-5.80553	896.46857	347.49451	312.65253	888.84570	544.38446	178.91849	859.89032	415.77551	28.68265	439.82996	256.75623	312.68781	468.22885	469.96606	80.27956	61.98850	343.82751	310.81833	89.04124
661	5.500	510.65454	142.70587	1401.74231	359.74524	-6.25056	896.17139	342.71619	312.10760	888.86102	540.74054	179.72983	859.92029	414.40308	28.75706	439.72278	249.83093	311.48773	469.00314	469.81360	80.56034	61.92299	324.99011	312.05347	87.35126
662	5.508	506.55200	143.02078	1401.63904	357.20264	-6.67002	895.86523	337.94104	311.55460	888.83258	536.90967	180.62804	859.87738	412.98181	28.83723	439.60309	242.98572	310.32141	469.80209	469.67249	80.80142	61.86182	306.32983	313.20279	86.11275
663	5.517	502.44763	143.37604	1401.50964	354.62366	-7.06265	895.55139	333.16638	311.00110	888.76575	532.75464	181.47168	859.72784	411.50452	28.92415	439.46906	236.22852	309.19122	470.62210	469.55408	80.99078	61.81623	287.88879	314.25446	85.30843
664	5.525	498.34314	143.77037	1401.35522	352.00293	-7.42691	895.23029	328.39014	310.45386	888.66681	529.12701	182.24742	859.35687	409.96252	29.01926	439.31964	229.56677	308.10129	471.45819	469.46216	81.13138	61.79647	269.70728	315.20001	84.91541
665	5.533	494.24060	144.20313	1401.17651	349.33606	-7.76114	894.90082	323.60828	309.92047	888.54321	525.03784	183.01227	859.02289	408.34705	29.12471	439.15469	223.00439	307.05621	472.30594	469.39697	81.23354	61.81429	251.82483	316.03357	84.90530
666	5.542	490.14221	144.67401	1400.97314	346.62012	-8.06345	894.56122	318.81348	309.40997	888.40338	521.26782	183.81845	858.97919	406.65076	29.24352	438.97488	216.54150	306.06049	473.16031	469.35889	81.30682	61.88151	234.28088	316.75061	85.24390
667	5.550	486.04858	145.18266	1400.74402	343.85242	-8.33191	894.21143	313.99707	308.92972	888.25439	517.15906	184.66830	858.42682	404.86816	29.38002	438.78122	210.17590	305.11960	474.01456	469.34326	81.36247	61.99897	217.11414	317.34836	85.89342
668	5.558	481.95874	145.72881	1400.48779	341.03101	-8.56565	893.85187	309.15149	308.48004	888.09711	513.28790	185.47694	858.47327	402.99475	29.53931	438.57434	203.90234	304.24124	474.85980	469.33459	81.41705	62.14972	200.36047	317.82742	86.81676
669	5.567	477.87012	146.31149	1400.20374	338.15491	-8.76534	893.48242	304.27307	308.05493	887.92578	509.17014	186.22096	858.04230	401.02673	29.72510	438.35477	197.71484	303.43552	475.68634	469.31177	81.49084	62.30692	184.05115	318.19269	87.97843
670	5.575	473.77942	146.92784	1399.89063	335.22522	-8.93204	893.10217	299.36145	307.64871	887.73425	505.01532	187.07718	857.71411	398.96143	29.93760	438.12225	191.60522	302.71405	476.48505	469.25281	81.60606	62.44357	168.21350	318.45212	89.34199
671	5.583	469.68250	147.57385	1399.54712	332.24194	-9.06574	892.71082	294.41858	307.26050	887.51874	501.03571	188.49028	857.32599	396.79834	30.17437	437.87491	185.56396	302.08875	477.24683	469.14001	81.78230	62.53943	152.87024	318.61517	90.86812
672	5.592	465.57446	148.24675	1399.17200	329.20496	-9.16454	892.30841	289.44653	306.89331	887.27747	496.72955	188.97177	857.26886	394.54089	30.43334	437.61005	179.58105	301.56903	477.96118	468.97351	82.02139	62.59531	138.04028	318.69202	92.51576
673	5.600	461.44958	148.94562	1398.76501	326.11243	-9.22532	891.89435	284.44678	306.55121	887.00885	492.46115	189.78908	856.96100	392.19421	30.71455	437.32465	173.64709	301.16034	478.61569	468.77734	82.29886	62.63935	123.73865	318.69379	94.24509
674	5.608	457.30200	149.67017	1398.32666	322.96057	-9.24500	891.46667	279.42078	306.23825	886.71057	488.07343	190.98619	856.55951	389.76331	31.01849	437.01630	167.75439	300.86331	479.19800	468.58533	82.57877	62.70849	109.97485	318.63351	96.01987
675	5.617	453.12683	150.42001	1397.85669	319.74475	-9.22117	891.02179	274.36963	305.95874	886.37976	483.59839	191.90895	856.26385	387.25256	31.34382	436.68372	161.89563	300.67407	479.69821	468.42432	82.83026	62.83014	96.75354	318.52499	97.80786
676	5.625	448.92029	151.19431	1397.35461	316.46106	-9.15196	890.55634	269.29529	305.71732	886.01483	478.97345	192.97939	855.72693	384.66565	31.68728	436.32730	156.06274	300.58539	480.11072	468.31384	83.03000	63.02367	84.07263	318.38089	99.57938
677	5.633	444.67822	151.99153	1396.82019	313.10498	-9.03614	890.06775	264.19995	305.51892	885.61536	474.42963	193.91347	855.22455	382.00586	32.04533	435.94846	150.24609	300.58890	480.43515	468.26892	83.16226	63.30524	71.92371	318.21188	101.30552
678	5.642	440.39478	152.81094	1396.25378	309.67114	-8.87482	889.55402	259.08557	305.36896	885.18158	469.84912	194.89624	854.94659	379.27490	32.41549	435.54913	144.43640	300.67584	480.67480	468.29504	83.22160	63.68407	60.29358	318.02698	102.95828
679	5.650	436.06323	153.65370	1395.65540	306.15369	-8.67294	889.01270	253.95435	305.27094	884.71265	465.13443	196.16234	854.36115	376.47192	32.79640	435.13019	138.62695	300.83606	480.83295	468.38281	83.21513	64.15292	49.16455	317.83337	104.51174
680	5.658	431.67676	154.52173	1395.02417	302.54675	-8.43806	888.44073	248.80750	305.22366	884.20551	460.58005	196.97188	854.00659	373.59448	33.18726	434.69006	132.81177	301.05908	480.91168	468.50085	83.16706	64.67596	38.51697	317.63513	105.94170
681	5.667	427.22937	155.41608	1394.35925	298.84619	-8.17825	887.83557	243.64685	305.22217	883.65582	455.80365	198.14816	853.38025	370.63867	33.58797	434.22473	126.98706	301.33585	480.91238	468.59180	83.12312	65.18329	28.32898	317.43356	107.22585
682	5.675	422.71570	156.33691	1393.66040	295.04993	-7.90012	887.19580	238.47266	305.26047	883.05975	451.06400	199.10960	852.71613	367.60095	34.00029	433.72903	121.14990	301.65887	480.83524	468.58862	83.14174	65.59203	18.57678	317.22916	108.34627
683	5.683	418.13135	157.28511	1392.92749	291.15710	-7.60813	886.52185	233.28162	305.33255	882.41412	446.26068	200.11205	852.10400	364.47852	34.42830	433.19864	115.30054	302.02191	480.67932	468.44409	83.26981	65.84926	9.23633	317.02359	109.29128
684	5.692	413.47229	158.26268	1392.16052	287.16553	-7.30531	885.81525	228.06580	305.43307	881.71582	441.50763	201.12892	851.56927	361.26990	34.87698	432.63196	109.44287	302.41965	480.44449	468.15369	83.52112	65.96024	0.28333	316.81866	110.05412
685	5.700	408.73657	159.27199	1391.36011	283.07263	-6.99383	885.07819	222.81274	305.55945	880.96356	436.53787	202.20329	850.79163	357.97766	35.34879	432.03021	103.58301	302.84662	480.13135	467.75098	83.87238	65.98213	-8.30554	316.61594	110.63130
686	5.708	403.92407	160.31473	1390.52686	278.87646	-6.67416	884.31232	217.50989	305.71255	880.15912	431.65317	203.23813	849.67010	354.61096	35.84087	431.39798	97.72974	303.29565	479.73840	467.28296	84.27983	65.98650	-16.55261	316.41891	111.02272
687	5.717	399.03662	161.39203	1389.66223	274.57593	-6.34322	883.51941	212.14587	305.89600	879.30804	426.44147	204.13472	849.01721	351.18408	36.34558	430.74347	91.89246	303.75735	479.26065	466.78308	84.70413	66.01978	-24.47925	316.23639	111.23299
688	5.725	394.07703	162.50497	1388.76831	270.17163	-5.99226	882.70154	206.71130	306.11508	878.41797	421.36438	205.13966	848.28510	347.71436	36.85537	430.07593	86.08325	304.22092	478.69077	466.26660	85.12164	66.09849	-32.10168	316.08264	111.27061
689	5.733	389.04822	163.65468	1387.84607	265.66504	-5.60723	881.86121	201.19641	306.37579	877.49591	416.08414	206.50893	847.40942	344.22009	37.36535	429.40353	80.31677	304.67453	478.02161	465.74329	85.52017	66.22712	-39.43250	315.97244	111.14404
690	5.742	383.95325	164.84219	1386.89551	261.05981	-5.17412	881.00159	195.59106	306.68243	876.54675	410.76270	207.45695	846.48987	340.71924	37.87186	428.73419	74.60815	305.10660	477.24808	465.22192	85.89297	66.40823	-46.48132	315.91595	110.85857
691	5.750	378.79431	166.06865	1385.91626	256.36072	-4.68462	880.12561	189.88635	307.03665	875.57300	405.36234	208.29480	845.49493	337.22791	38.37420	428.07364	68.96460	305.51202	476.36853	464.70850	86.23596	66.64342	-53.25623	315.91763	110.41610
692	5.758	373.57275	167.33493	1384.90869	251.57129	-4.13677	879.23608	184.07727	307.43744	874.57416	399.85391	209.47281	844.61169	333.75745	38.87687	427.42355	63.37952	305.89658	475.38495	464.20630	86.54636	66.93263	-59.76196	315.97693	109.81525
693	5.767	368.28857	168.64136	1383.87390	246.69373	-3.53347	878.33582	178.16504	307.88126	873.54645	394.32922	210.80899	843.67419	330.31677	39.38391	426.78488	57.84131	306.27170	474.29993	463.71533	86.82202	67.27454	-65.99792	316.08856	109.05015
694	5.775	362.94067	169.98839	1382.81262	241.72839	-2.88129	877.42853	172.15381	308.36304	872.48303	388.68103	211.89702	843.00934	326.91028	39.89360	426.16071	52.34424	306.64719	473.11368	463.23608	87.06252	67.66745	-71.95801	316.24371	108.11106
695	5.783	357.52722	171.37720	1381.72632	236.67505	-2.18607	876.51825	166.04810	308.87817	871.37628	382.71021	213.00615	842.15234	323.53601	40.40237	425.55371	46.89001	307.02951	471.82401	462.77039	87.27048	68.10977	-77.63354	316.43274	106.98699
696	5.792	352.04749	172.80984	1380.61707	231.53381	-1.44860	875.60895	159.85034	309.42453	870.21997	377.02011	214.51118	841.26862	320.18677	40.91185	424.96252	41.48596	307.42343	470.42679	462.31909	87.45055	68.60051	-83.01282	316.64655	105.66750
697	5.800	346.50037	174.28976	1379.48743	226.30432	-0.66572	874.70532	153.55847	310.00345	869.01208	371.16577	215.57045	840.49298	316.85168	41.43229	424.38171	36.14172	307.83292	468.91672	461.88123	87.60676	69.14069	-88.08167	316.87469	104.14317
698	5.808	340.88367	175.82176	1378.34009	220.98608	0.16720	873.81244	147.16748	310.61896	867.75500	364.86249	217.07736	839.63232	313.51746	41.98133	423.80350	30.87012	308.26154	467.28790	461.45337	87.74001	69.73508	-92.82373	317.10449	102.40698
699	5.817	335.19385	177.41171	1377.17786	215.57874	1.05640	872.93469	140.66956	311.27631	866.45410	359.13339	218.55807	838.94446	310.17102	42.57699	423.22156	25.68567	308.71219	465.53506	461.03235	87.84771	70.39194	-97.22351	317.32196	100.45722
700	5.825	329.42749	179.06642	1376.00476	210.08081	2.01006	872.07495	134.05701	311.98126	865.11664	352.76407	220.10515	838.28992	306.79858	43.22829	422.63577	20.60645	309.18665	463.65472	460.61401	87.92551	71.12049	-101.26904	317.51404	98.30090
701	5.833	323.58167	180.79343	1374.82654	204.48975	3.03694	871.23517	127.32202	312.74066	863.75269	346.40305	221.44926	837.50958	303.38843	43.93083	422.05652	15.65186	309.68591	461.64737	460.19165	87.96913	71.92834	-104.95544	317.67017	95.95621
702	5.842	317.65356	182.59929	1373.65112	198.80151	4.14413	870.41663	120.45764	313.56165	862.37671	339.97314	223.16380	836.87994	299.93225	44.67046	421.50647	10.84106	310.21152	459.52063	459.75513	87.97437	72.82134	-108.29041	317.78299	93.45471
703	5.850	311.63989	184.48811	1372.49023	193.01160	5.33470	869.62195	113.46057	314.44952	861.00812	333.48331	224.78778	836.51331	296.42542	45.42765	421.01996	6.19116	310.76703	457.29230	459.29199	87.93613	73.80563	-111.29822	317.84976	90.84486
704	5.858	305.53650	186.46136	1371.36072	187.11389	6.60612	868.85516	106.33093	315.40619	859.67145	326.75610	226.13741	835.74365	292.86682	46.17741	420.64151	1.71350	311.35812	454.99280	458.79077	87.84781	74.88836	-114.02209	317.87347	88.19418
705	5.867	299.33923	188.51782	1370.28455	181.10095	7.94900	868.12225	99.07568	316.43124	858.39880	320.02585	227.91026	835.12115	289.25330	46.89306	420.41641	-2.58887	311.99335	452.66800	458.23938	87.70205	76.07726	-116.52478	317.86264	85.58621
706	5.875	293.04443	190.65256	1369.28955	174.96313	9.34713	867.43115	91.70630	317.52524	857.23315	312.93719	229.82033	834.76538	285.56934	47.55356	420.37097	-6.72644	312.68527	450.38083	457.62488	87.49174	77.38210	-118.88489	317.83002	83.11260
707	5.883	286.64966	192.85660	1368.40845	168.69080	10.78128	866.79205	84.24097	318.69110	856.22827	305.73462	231.67053	834.24878	281.78381	48.14727	420.50299	-10.72717	313.45047	448.20972	456.93335	87.21116	78.81643	-121.18872	317.79175	80.86001
708	5.892	280.15332	195.11792	1367.67566	162.27747	12.23576	866.21777	76.70740	319.93207	855.44421	298.59155	233.33055	833.63416	277.85925	48.66775	420.79752	-14.64014	314.30652	446.24274	456.14941	86.85752	80.39790	-123.51392	317.76672	78.89249
709	5.900	273.55505	197.42273	1367.12366	155.72180	13.70213	865.72351	69.14429	321.24875	854.93884	291.27045	235.34476	833.13672	273.76782	49.10365	421.24982	-18.53650	315.26837	444.56802	455.25757	86.43268	82.14756	-125.90686	317.77725	77.23663
710	5.908	266.85706	199.75616	1366.77759	149.02710	15.17857	865.32709	61.59912	322.63876	854.75891	284.02231	237.22763	832.80005	269.49280	49.43880	421.86719	-22.50647	316.34518	443.25943	454.24219	85.94267	84.08710	-128.36646	317.84775	75.88008
711	5.917	260.06665	202.10315	1366.65234	142.20044	16.66858	865.04749	54.12000	324.09851	854.93188	276.58563	239.33076	832.33881	265.00891	49.66612	422.65027	-26.65112	317.53784	442.35986	453.08582	85.39422	86.23457	-130.85107	317.99759	74.78436
712	5.925	253.19873	204.44992	1366.75183	135.25244	18.18000	864.90173	46.74695	325.62515	855.46155	269.60419	241.03909	832.70795	260.27197	49.79653	423.57721	-31.06580	318.83698	441.86923	451.77222	84.79239	88.60113	-133.30896	318.23270	73.90128
713	5.933	246.27490	206.78487	1367.07068	128.19690	19.72346	864.90137	39.50354	327.21750	856.32819	262.69406	242.66628	833.09180	255.22290	49.85440	424.60306	-35.81750	320.22366	441.74683	450.28467	84.14124	91.18973	-135.69946	318.54398	73.18538
714	5.942	239.32117	209.09863	1367.59717	121.04932	21.30984	865.05109	32.39124	328.87598	857.49396	255.72427	244.23582	834.01587	249.80676	49.86505	425.67572	-40.92822	321.67432	441.92886	448.60596	83.44534	93.99528	-137.99158	318.91174	72.60112
715	5.950	232.36401	211.38390	1368.31421	113.82544	22.94798	865.35059	25.39075	330.60129	858.91046	248.81772	245.41479	835.19000	243.99634	49.84085	426.76303	-46.36438	323.16641	442.35010	446.71680	82.71066	97.00594	-140.15515	319.31216	72.12459
716	5.958	225.42603	213.63431	1369.20044	106.54321	24.64408	865.79688	18.46680	332.39163	860.52490	241.74185	246.77299	836.27246	237.79907	49.77773	427.86542	-52.04419	324.68106	442.95572	444.59644	81.94533	100.20522	-142.15564	319.72247	71.73991
717	5.967	218.52539	215.84401	1370.23145	99.22363	26.40244	866.38574	11.57935	334.24084	862.28442	235.05069	247.79349	837.53113	231.23779	49.66756	428.99710	-57.85266	326.20084	443.69901	442.22656	81.15963	103.57357	-143.95715	320.12387	71.43500
718	5.975	211.67651	218.00906	1371.38196	91.89111	28.22566	867.11194	4.69238	336.13861	864.13898	228.09752	249.26506	839.01062	224.32617	49.51171	430.15579	-63.66052	327.70612	444.53220	439.58960	80.36446	107.08951	-145.53113	320.50171	71.19850
719	5.983	204.89209	220.12874	1372.62634	84.56934	30.11332	867.96771	-2.22144	338.07184	866.04120	221.42574	250.82727	840.27924	217.05994	49.31928	431.30905	-69.33984	329.17575	445.40286	436.67212	79.57019	110.73100	-146.86487	320.84479	71.01804
720	5.992	198.18250	222.20496	1373.93750	77.27612	32.06008	868.94196	-9.17822	340.02689	867.94574	214.32808	252.38399	841.60724	209.43359	49.09227	432.41199	-74.77722	330.59378	446.25885	433.46411	78.78761	114.47643	-147.96350	321.14383	70.87956
721	6.000	191.55493	224.24109	1375.28540	70.02246	34.05668	870.02075	-16.18213	341.99173	869.80859	207.22182	254.18950	842.71722	201.46484	48.81524	433.44141	-79.88403	331.95755	447.05649	429.95972	78.03002	118.30423	-148.84412	321.39044	70.76715
722	6.008	185.01331	226.24083	1376.63855	62.81799	36.09321	871.18872	-23.22205	343.95819	871.58881	200.22496	255.97301	844.01495	193.18811	48.46623	434.39481	-84.60266	333.27945	447.76474	426.15735	77.31446	122.19314	-149.53064	321.57751	70.66413
723	6.017	178.55786	228.20740	1377.96631	55.67261	38.15991	872.42761	-30.27283	345.92242	873.25104	192.78874	257.93900	845.25995	184.62634	48.03695	435.25739	-88.91077	334.58063	448.36359	422.06250	76.66111	126.12405	-150.05090	321.70132	70.55676
724	6.025	172.18420	230.14308	1379.24194	48.59656	40.24593	873.71448	-37.30005	347.88309	874.76923	185.65164	259.97009	846.58221	175.79224	47.53110	436.00150	-92.82092	335.88016	448.84210	417.68994	76.09097	130.08365	-150.43494	321.76273	70.43888
725	6.033	165.88269	232.04901	1380.44556	41.59973	42.33854	875.02081	-44.26367	349.83810	876.12872	178.65569	261.97556	848.00684	166.71960	46.94362	436.62131	-96.37683	337.18622	449.19928	413.06152	75.62392	134.06705	-150.71448	321.76788	70.31245
726	6.042	159.64124	233.92542	1381.56555	34.69165	44.42324	876.31470	-51.12341	351.78412	877.32532	171.68721	264.21017	849.47351	157.46912	46.25727	437.14108	-99.64551	338.49310	449.44495	408.20093	75.27877	138.07706	-150.92053	321.72839	70.18323
727	6.050	153.44861	235.77269	1382.59949	27.87939	46.48435	877.56525	-57.84167	353.71805	878.36371	165.06737	266.34818	850.86926	148.09534	45.46163	437.58707	-102.70667	339.78488	449.59927	403.13037	75.07410	142.12048	-151.08118	321.66101	70.05627
728	6.058	147.29675	237.59204	1383.55188	21.16650	48.50649	878.74573	-64.38745	355.63834	879.25586	158.59923	268.13376	852.06201	138.62854	44.56457	437.96997	-105.64148	341.04285	449.68884	397.86658	75.02863	146.20610	-151.22009	321.58646	69.93455
729	6.067	141.17847	239.38477	1384.43250	14.55347	50.47610	879.83557	-70.73694	357.54367	880.01862	152.16382	270.07690	853.28229	129.08020	43.58651	438.29086	-108.52124	342.25208	449.73911	392.41821	75.16028	150.34396	-151.35522	321.52621	69.81931
730	6.075	135.08716	241.15126	1385.25391	8.03967	52.38255	880.82007	-76.87610	359.43234	880.67084	145.91125	271.85785	854.13062	119.44995	42.55312	438.54971	-111.40051	343.40497	449.76727	386.78284	75.48436	154.54214	-151.49963	321.49738	69.71072
731	6.083	129.01782	242.89099	1386.02893	1.62488	54.21902	881.69177	-82.80054	361.30234	881.23102	139.87158	273.45444	854.90747	109.72742	41.49342	438.74716	-114.31152	344.50262	449.78168	380.94434	76.01228	158.80278	-151.66101	321.50888	69.60756
732	6.092	122.96729	244.60260	1386.76917	-4.69006	55.98301	882.45148	-88.51379	363.15030	881.71643	134.11729	275.02689	855.49799	99.89355	40.43802	438.88385	-117.26306	345.55447	449.78662	374.87622	76.75095	163.12100	-151.84045	321.56149	69.50749
733	6.100	116.93567	246.28366	1387.48438	-10.90405	57.67580	883.10760	-94.02625	364.97067	882.14215	128.67223	275.84723	855.91089	89.92712	39.41436	438.96213	-120.24268	346.57428	449.78653	368.54651	77.70325	167.48398	-152.03369	321.65009	69.40830
734	6.108	110.92615	247.92993	1388.18213	-17.01550	59.30132	883.67480	-99.35254	366.75677	882.51978	123.28341	276.79544	856.09564	79.81213	38.44313	438.98938	-123.22144	347.57419	449.78555	361.92285	78.86951	171.86842	-152.23315	321.76520	69.30836
735	6.117	104.94482	249.53505	1388.86816	-23.02344	60.86511	884.17255	-104.51135	368.50150	882.85736	118.10257	277.53549	856.13440	69.54236	37.54001	438.97910	-126.16309	348.55923	449.78543	354.97668	80.24773	176.23958	-152.43176	321.89392	69.20637
736	6.125	99.00098	251.09161	1389.54602	-28.92603	62.37335	884.62354	-109.52209	370.19659	883.15918	113.02081	278.03085	856.18805	59.12183	36.71942	438.94824	-129.03223	349.52505	449.78476	347.68384	81.83131	180.55232	-152.62415	322.02124	69.10165
737	6.133	93.10498	252.59204	1390.21875	-34.72217	63.83207	885.05182	-114.40198	371.83322	883.42688	108.10139	278.67136	856.26849	48.56555	35.99492	438.91452	-131.80042	350.45908	449.77985	340.02710	83.60628	184.75186	-152.80566	322.13120	68.99471
738	6.142	87.26733	254.02950	1390.88916	-40.41296	65.24574	885.48175	-119.16541	373.40494	883.66125	103.10875	279.05524	856.20782	37.89600	35.37806	438.89511	-134.45129	351.34384	449.76697	331.99414	85.55017	188.77347	-152.97388	322.20950	68.88750
739	6.150	81.49707	255.39891	1391.56128	-46.00317	66.61406	885.93823	-123.82263	374.91031	883.86353	98.34435	279.50696	856.28424	27.14050	34.87883	438.90613	-136.97839	352.16162	449.74448	323.57727	87.63187	192.54385	-153.12732	322.24625	68.78299
740	6.158	75.80078	256.69745	1392.23950	-51.49951	67.92975	886.44482	-128.37903	376.35318	884.03528	93.58342	280.13107	856.68323	16.32788	34.50591	438.96255	-139.38257	352.89844	449.71295	314.77173	89.81177	195.98558	-153.26636	322.23779	68.68504
741	6.167	70.18323	257.92422	1392.92871	-56.90833	69.18164	887.02100	-132.83411	377.74106	884.17841	88.98534	280.58664	857.15967	5.48792	34.26578	439.07883	-141.66992	353.54675	449.67426	305.57520	92.04338	199.02296	-153.39148	322.18753	68.59781
742	6.175	64.64832	259.07932	1393.63269	-62.23413	70.36149	887.68085	-137.18115	379.08264	884.29462	84.22340	281.39108	857.65607	-5.34961	34.16106	439.26929	-143.85095	354.10620	449.63205	295.98743	94.27607	201.58664	-153.50244	322.10416	68.52354
743	6.183	59.20093	260.16312	1394.35437	-67.48157	71.46827	888.43182	-141.41016	380.38620	884.38531	79.69809	281.96198	858.11176	-16.15930	34.18958	439.54745	-145.93994	354.58240	449.59091	286.00879	96.45950	203.61516	-153.59900	321.99921	68.46101
744	6.192	53.84546	261.17657	1395.09448	-72.65417	72.50752	889.27332	-145.51025	381.65918	884.45172	75.16576	282.57739	858.61475	-26.92371	34.34624	439.92267	-147.95251	354.98471	449.55463	275.63647	98.55144	205.05354	-153.68066	321.88489	68.40755
745	6.200	48.58496	262.12158	1395.85107	-77.75403	73.48856	890.19629	-149.47388	382.90781	884.49530	71.03310	283.03442	859.07831	-37.63342	34.62514	440.39661	-149.90588	355.32425	449.52515	264.85730	100.52607	205.85165	-153.74854	321.77206	68.36208
746	6.208	43.42126	263.00116	1396.61877	-82.78113	74.42180	891.18469	-153.29761	384.13678	884.51843	66.87943	283.61700	859.46631	-48.28516	35.01933	440.96371	-151.81555	355.61209	449.50229	253.64978	102.37498	205.96805	-153.80554	321.66888	68.32526
747	6.217	38.35571	263.81891	1397.39087	-87.73462	75.31658	892.21942	-156.98315	385.34952	884.52448	62.88190	283.64203	859.93762	-58.87769	35.52082	441.61319	-153.69373	355.85849	449.48340	241.99048	104.10138	205.37801	-153.85498	321.57993	68.29762
748	6.225	33.38916	264.57990	1398.16064	-92.61499	76.18030	893.28076	-160.53552	386.54794	884.51654	59.01950	283.69534	860.34863	-69.40833	36.12190	442.33231	-155.54797	356.07458	449.46365	229.85852	105.71387	204.07785	-153.89954	321.50601	68.27830
749	6.233	28.52161	265.29089	1398.92090	-97.42334	77.01911	894.35016	-163.96301	387.73160	884.49707	55.26107	283.78217	860.72064	-79.87244	36.81603	443.10922	-157.38098	356.27402	449.43857	217.23975	107.22131	202.08636	-153.94104	321.44449	68.26528
750	6.242	23.75073	265.95898	1399.66431	-102.16321	77.83791	895.41211	-167.27747	388.89755	884.46765	51.36300	283.54904	861.24542	-90.26379	37.59843	443.93436	-159.19153	356.47110	449.40540	204.13684	108.62915	199.44788	-153.97937	321.39105	68.25687
751	6.250	19.07312	266.58972	1400.38318	-106.83752	78.63868	896.45581	-170.49255	390.04108	884.42871	47.84937	283.21854	861.84558	-100.57556	38.46564	444.79974	-160.97522	356.67700	449.36273	190.57629	109.93890	196.22894	-154.01465	321.34152	68.25253
752	6.258	14.48547	267.18671	1401.07068	-111.44849	79.41972	897.47394	-173.62341	391.15680	884.38080	44.05941	283.05472	862.07397	-110.80176	39.41319	445.69916	-162.72668	356.89709	449.30994	176.59558	111.14860	192.50444	-154.04712	321.29272	68.25254
753	6.267	9.98560	267.75208	1401.72144	-115.99731	80.17705	898.46094	-176.68518	392.23901	884.32330	40.67235	282.64822	862.39203	-120.93518	40.43325	446.62830	-164.44055	357.13065	449.24783	162.22937	112.25227	188.34612	-154.07813	321.24310	68.25788
754	6.275	5.57056	268.28723	1402.33069	-120.48462	80.90688	899.41113	-179.69165	393.28162	884.25427	37.34224	281.84601	862.50934	-130.96558	41.51534	447.58389	-166.11169	357.37314	449.17896	147.50574	113.23904	183.82028	-154.10889	321.19327	68.27029
755	6.283	1.23560	268.79303	1402.89417	-124.91089	81.60663	900.31824	-182.65503	394.27762	884.17047	33.70168	281.63626	863.05902	-140.87610	42.64816	448.56314	-167.73779	357.61935	449.10574	132.44763	114.09354	178.98822	-154.13977	321.14526	68.29086
756	6.292	-3.02576	269.26953	1403.40759	-129.27698	82.27370	901.17743	-185.58276	395.21826	884.06885	30.37266	281.12515	863.08948	-150.64673	43.82065	449.56375	-169.31848	357.86438	449.02936	117.07544	114.79730	173.90714	-154.17126	321.10101	68.31851
757	6.300	-7.21960	269.71637	1403.86865	-133.58447	82.90460	901.98553	-188.47852	396.09268	883.94629	26.93791	280.77252	863.29681	-160.26013	45.02249	450.58389	-170.85608	358.10318	448.94965	101.40894	115.33052	168.63187	-154.20288	321.06158	68.35059
758	6.308	-11.35144	270.13251	1404.27795	-137.83618	83.49623	902.74054	-191.34082	396.88956	883.79956	23.56192	280.44861	863.47021	-169.70300	46.24381	451.62241	-172.35425	358.33026	448.86569	85.46680	115.67414	163.21593	-154.23450	321.02682	68.38452
759	6.317	-15.42676	270.51627	1404.63916	-142.03662	84.04726	903.44073	-194.16736	397.60248	883.62708	20.40123	280.05255	863.72113	-178.96509	47.47475	452.67896	-173.81934	358.54034	448.77676	69.26672	115.81190	157.71164	-154.26697	320.99585	68.41891
760	6.325	-19.45129	270.86554	1404.95740	-146.19080	84.55812	904.08539	-196.96045	398.23596	883.43225	16.91178	279.47733	864.11292	-188.04004	48.70644	453.75204	-175.25977	358.72925	448.68314	52.82349	115.73196	152.16916	-154.30090	320.96750	68.45355
761	6.333	-23.43030	271.17770	1405.23779	-150.30518	85.03046	904.67578	-199.72803	398.80515	883.22412	14.04688	279.11096	864.14966	-196.92517	49.93212	454.83716	-176.68469	358.89456	448.58597	36.15234	115.42744	146.63525	-154.33765	320.94046	68.48882
762	6.342	-27.36865	271.44952	1405.48596	-154.38574	85.46666	905.21460	-202.48120	399.32809	883.01318	10.51087	278.72720	864.40570	-205.62158	51.14674	455.92795	-178.10327	359.03568	448.48541	19.26953	114.89665	141.15323	-154.37732	320.91345	68.52513
763	6.350	-31.27136	271.67767	1405.70715	-158.43921	85.86974	905.70392	-205.22937	399.81998	882.80737	7.15141	278.44604	864.43085	-214.13159	52.34613	457.01917	-179.52271	359.15353	448.38010	2.19238	114.14346	135.76271	-154.41943	320.88547	68.56255
764	6.358	-35.14258	271.85944	1405.90674	-162.47339	86.24350	906.14581	-207.97888	400.29211	882.61145	3.81241	278.10339	864.50116	-222.45618	53.52676	458.10815	-180.94934	359.24954	448.26828	-15.06165	113.17664	130.49872	-154.46326	320.85547	68.60056
765	6.367	-38.98608	271.99274	1406.08862	-166.49658	86.59232	906.54327	-210.73181	400.75299	882.42725	0.78054	277.50845	864.57971	-230.59460	54.68595	459.19186	-182.38831	359.32486	448.14978	-32.47754	112.00741	125.39147	-154.50671	320.82202	68.63783
766	6.375	-42.80469	272.07535	1406.25647	-170.51611	86.92064	906.90033	-213.48547	401.20831	882.25482	-2.49259	277.19476	864.83173	-238.54688	55.82203	460.26334	-183.84363	359.38095	448.02643	-50.04175	110.64636	120.46840	-154.54834	320.78348	68.67252
767	6.383	-46.60083	272.10458	1406.41370	-174.53845	87.23229	907.22021	-216.23596	401.66104	882.09314	-5.74929	276.69757	864.85577	-246.31653	56.93482	461.31168	-185.31921	359.41956	447.90094	-67.73987	109.10141	115.75533	-154.58728	320.73907	68.70332
768	6.392	-50.37659	272.07837	1406.56238	-178.56982	87.53152	907.50458	-218.97620	402.11249	881.94067	-8.93872	276.02872	864.99890	-253.91052	58.02688	462.32407	-186.81714	359.44308	447.77557	-85.55469	107.37910	111.27650	-154.62292	320.68930	68.72977
769	6.400	-54.13391	271.99628	1406.70264	-182.61670	87.82454	907.75385	-221.69885	402.56345	881.79553	-11.98723	275.66428	864.90112	-261.33630	59.10244	463.28897	-188.33655	359.45456	447.65125	-103.46313	105.48804	107.05498	-154.65613	320.63553	68.75179
770	6.408	-57.87524	271.85886	1406.83142	-186.68518	88.11862	907.96796	-224.39624	403.01404	881.65582	-15.42524	275.24515	864.97839	-268.60242	60.16324	464.19925	-189.87256	359.45813	447.52728	-121.43909	103.44026	103.11340	-154.68750	320.57953	68.76959
771	6.417	-61.60242	271.66525	1406.94287	-190.77917	88.41905	908.14594	-227.06311	403.46362	881.51923	-18.53319	274.60553	864.98865	-275.71924	61.20553	465.05420	-191.41772	359.45944	447.40210	-139.45508	101.25034	99.47437	-154.71814	320.52319	68.78413
772	6.425	-65.31714	271.41159	1407.02856	-194.90039	88.72765	908.28638	-229.69714	403.91055	881.38190	-21.77738	273.86020	864.83545	-282.69507	62.22061	465.85831	-192.96545	359.46503	447.27423	-157.48230	98.93514	96.16052	-154.74854	320.46738	68.79658
773	6.433	-69.02051	271.09164	1407.08130	-199.04785	89.04346	908.38782	-232.29797	404.35321	881.23932	-25.00869	273.17786	864.89655	-289.53613	63.19743	466.61826	-194.51013	359.48123	447.14310	-175.49170	96.51427	93.19309	-154.77808	320.41174	68.80774
774	6.442	-72.71240	270.69867	1407.09766	-203.21875	89.36345	908.44928	-234.86853	404.79010	881.08765	-28.08670	272.71619	864.69916	-296.24548	64.12521	467.34061	-196.04675	359.51273	447.00903	-193.45166	94.00913	90.58993	-154.80615	320.35596	68.81838
775	6.450	-76.39258	270.22824	1407.07788	-207.40967	89.68387	908.47113	-237.41418	405.21915	880.92432	-31.52802	271.92535	864.62024	-302.82532	64.99502	468.03082	-197.57190	359.56067	446.87143	-211.32959	91.44122	88.36420	-154.83142	320.29987	68.82956
776	6.458	-80.06372	269.68066	1407.02356	-211.61890	90.00153	908.45380	-239.94202	405.63657	880.74738	-34.64680	271.10056	864.38306	-309.27881	65.80090	468.69290	-199.08484	359.62213	446.72867	-229.09094	88.83035	86.52413	-154.85242	320.24298	68.84200
777	6.467	-83.73132	269.06143	1406.93689	-215.84558	90.31405	908.39691	-242.46045	406.03769	880.55518	-37.99324	270.58182	864.27759	-315.60852	66.54066	469.32834	-200.58813	359.69156	446.58090	-246.69946	86.19373	85.07342	-154.86816	320.18396	68.85564
778	6.475	-87.40125	268.37827	1406.82043	-220.08960	90.61948	908.29871	-244.97900	406.41803	880.34723	-41.30166	269.87708	864.13971	-321.81580	67.21571	469.93597	-202.08533	359.76285	446.43158	-264.11816	83.54640	84.01139	-154.87793	320.12073	68.86976
779	6.483	-91.07764	267.63837	1406.67700	-224.35205	90.91531	908.15717	-247.50769	406.77411	880.12500	-44.45811	268.70361	863.59930	-327.90051	67.83022	470.51453	-203.58191	359.83047	446.28540	-281.30701	80.90324	83.33144	-154.88110	320.05060	68.88279
780	6.492	-94.76282	266.84750	1406.50891	-228.63354	91.19735	907.97083	-250.05505	407.10382	879.89160	-47.99645	268.18292	863.43768	-333.86133	68.39117	471.06390	-205.08301	359.88956	446.14590	-298.22559	78.28087	83.01900	-154.87695	319.97107	68.89238
781	6.500	-98.45764	266.00949	1406.31836	-232.93433	91.45992	907.73877	-252.62854	407.40564	879.65051	-51.36540	267.72607	863.16632	-339.69714	68.90758	471.58420	-206.59485	359.93475	446.01392	-314.83423	75.69818	83.05129	-154.86536	319.88120	68.89653
782	6.508	-102.16199	265.12613	1406.10620	-237.25525	91.69724	907.45929	-255.23315	407.67752	879.40405	-54.70798	266.81430	862.80701	-345.40784	69.38781	472.07321	-208.12402	359.96014	445.88690	-331.09436	73.17477	83.39941	-154.84705	319.78271	68.89560
783	6.517	-105.87561	264.19830	1405.87170	-241.59839	91.90489	907.13092	-257.87158	407.91705	879.15350	-58.22111	266.29730	862.42206	-350.99561	69.83646	472.52621	-209.67737	359.96060	445.75955	-346.96912	70.72955	84.03036	-154.82397	319.67966	68.89257
784	6.525	-109.59888	263.22760	1405.61353	-245.96606	92.07989	906.75378	-260.54614	408.12231	878.89911	-61.67250	265.75272	862.25531	-356.46484	70.25192	472.93692	-211.26306	359.93274	445.62555	-362.42236	68.38110	84.90755	-154.80029	319.57724	68.89082
785	6.533	-113.33374	262.21649	1405.32910	-250.36011	92.22028	906.33020	-263.25793	408.29129	878.64044	-65.23202	265.00674	861.88519	-361.82104	70.62558	473.29852	-212.88867	359.87473	445.47989	-377.41919	66.14678	85.99089	-154.78015	319.48019	68.89198
786	6.542	-117.08203	261.16821	1405.01636	-254.78076	92.32498	905.86401	-266.00745	408.42142	878.37708	-68.87243	264.39432	861.70825	-367.07104	70.94385	473.60406	-214.56091	359.78531	445.32043	-391.92505	64.04190	87.23750	-154.76721	319.39142	68.89607
787	6.550	-120.84583	260.08582	1404.67383	-259.22852	92.39345	905.35822	-268.79504	408.50974	878.10858	-72.42390	263.55905	861.39624	-372.22437	71.19302	473.84637	-216.28442	359.66345	445.14731	-405.90613	62.08034	88.60358	-154.76416	319.31168	68.90316
788	6.558	-124.62817	258.97134	1404.30029	-263.70374	92.42583	904.81372	-271.62085	408.55392	877.83478	-76.04258	262.39526	860.87683	-377.29114	71.36256	474.01764	-218.06287	359.50934	444.96210	-419.32959	60.27420	90.04665	-154.77124	319.24048	68.91444
789	6.567	-128.43347	257.82483	1403.89502	-268.20740	92.42306	904.22949	-274.48486	408.55322	877.55518	-79.89534	261.64627	860.74091	-382.28320	71.44556	474.11072	-219.89746	359.32462	444.76730	-432.16321	58.63293	91.52551	-154.78748	319.17667	68.93169
790	6.575	-132.26563	256.64404	1403.45874	-272.74109	92.38663	903.60480	-277.38623	408.50821	877.26898	-83.49799	260.97070	860.42279	-387.21240	71.43884	474.12106	-221.78638	359.11191	444.56558	-444.37634	57.16413	92.99837	-154.81128	319.11819	68.95592
791	6.583	-136.12646	255.42624	1402.99377	-277.30688	92.31895	902.94025	-280.32544	408.42044	876.97577	-87.25033	259.72046	860.06665	-392.09021	71.34372	474.04678	-223.72742	358.87549	444.35913	-455.94189	55.87465	94.42032	-154.84045	319.06171	68.98643
792	6.592	-140.01538	254.17039	1402.50452	-281.90601	92.22369	902.23804	-283.30261	408.29132	876.67548	-91.03051	258.79706	859.91901	-396.92737	71.16545	473.88806	-225.71924	358.62250	444.15067	-466.83716	54.77103	95.74220	-154.87366	319.00320	69.02107
793	6.600	-143.93286	252.87714	1401.99597	-286.53894	92.10413	901.50153	-286.31934	408.12091	876.36823	-94.92614	257.97424	859.70868	-401.73486	70.91127	473.64728	-227.76318	358.36130	443.94333	-477.04346	53.85841	96.91353	-154.91052	318.93961	69.05859
794	6.608	-147.88013	251.54739	1401.47302	-291.20605	91.96057	900.73553	-289.37756	407.90829	876.05426	-98.56282	256.81622	859.09497	-406.52344	70.58885	473.32892	-229.86353	358.09616	443.73856	-486.54517	53.13509	97.88973	-154.95337	318.87000	69.10058
795	6.617	-151.85938	250.18124	1400.93909	-295.90930	91.78974	899.94568	-292.47791	407.65253	875.73383	-102.60176	256.09674	858.79803	-411.30359	70.20666	472.93845	-232.02600	357.82495	443.53424	-495.33203	52.58683	98.63799	-155.00562	318.79495	69.15031
796	6.625	-155.87292	248.77835	1400.39526	-300.65369	91.58705	899.13702	-295.62073	407.35391	875.40735	-106.67190	254.90764	858.37354	-416.08276	69.77496	472.48242	-234.25781	357.54190	443.32574	-503.40039	52.18995	99.13718	-155.07031	318.71552	69.21049
797	6.633	-159.92236	247.33862	1399.84204	-305.44507	91.34883	898.31439	-298.80627	407.01370	875.07477	-110.60623	253.79951	857.94781	-420.86475	69.30518	471.96844	-236.56458	357.24084	443.10837	-510.75366	51.92027	99.37377	-155.14978	318.63205	69.28307
798	6.642	-164.00781	245.86223	1399.28015	-310.29028	91.07255	897.48279	-302.03625	406.63269	874.73517	-114.60399	252.50844	857.49634	-425.64734	68.80753	471.40332	-238.94910	356.91571	442.87836	-517.40063	51.75774	99.33953	-155.24475	318.54401	69.37009
799	6.650	-168.12720	244.34894	1398.71167	-315.19629	90.75645	896.64838	-305.31238	406.21033	874.38715	-118.68558	251.03111	856.93622	-430.42310	68.28975	470.79028	-241.41101	356.56116	442.63297	-523.35327	51.68623	99.03163	-155.35522	318.45090	69.47324
800	6.658	-172.27747	242.79778	1398.13733	-320.16968	90.39978	895.81787	-308.63733	405.74451	874.02917	-122.93018	249.81795	856.35535	-435.18115	67.75764	470.12854	-243.94763	356.17374	442.37079	-528.62720	51.69337	98.45335	-155.48157	318.35254	69.59298
801	6.667	-176.45520	241.20761	1397.55652	-325.21497	90.00233	894.99756	-312.01428	405.23206	873.65918	-127.28180	248.61749	855.95306	-439.90808	67.21639	469.41437	-246.55505	355.75131	442.09183	-533.24023	51.77101	97.61403	-155.62415	318.24887	69.72911
802	6.675	-180.65747	239.57748	1396.96729	-330.33643	89.56360	894.19324	-315.44592	404.66882	873.27502	-131.57692	246.90594	855.31757	-444.59021	66.67136	468.64224	-249.22961	355.29086	441.79550	-537.21362	51.91454	96.52757	-155.78418	318.13959	69.88255
803	6.683	-184.88257	237.90640	1396.36804	-335.53857	89.08238	893.41016	-318.93616	404.05038	872.87457	-135.97882	245.65117	854.72021	-449.21399	66.12872	467.80539	-251.96863	354.78738	441.48007	-540.57202	52.12157	95.21006	-155.96362	318.02417	70.05580
804	6.692	-189.13037	236.19296	1395.75854	-340.82666	88.55669	892.65228	-322.48914	403.37277	872.45599	-140.25285	243.98703	854.61890	-453.76624	65.59583	466.89706	-254.76868	354.23535	441.14462	-543.34497	52.39132	93.67878	-156.16357	317.90155	70.25159
805	6.700	-193.40259	234.43527	1395.13818	-346.20654	87.98334	891.92242	-326.10876	402.63309	872.01788	-144.65047	242.45325	854.14923	-458.23352	65.08094	465.91180	-257.62805	353.63092	440.79071	-545.56860	52.72346	91.95468	-156.38403	317.76984	70.47226
806	6.708	-197.69995	232.63142	1394.50708	-351.68384	87.35815	891.22296	-329.79968	401.83014	871.55914	-149.44812	240.71335	853.57159	-462.60120	64.59190	464.84506	-260.54578	352.97333	440.42313	-547.28931	53.11553	90.06669	-156.62207	317.62613	70.71944
807	6.717	-202.02075	230.78069	1393.86597	-357.26270	86.67664	890.55713	-333.56702	400.96423	871.08026	-153.90479	238.95015	853.14185	-466.85315	64.13365	463.69421	-263.52087	352.26602	440.05032	-548.56860	53.56080	88.05361	-156.87378	317.46704	70.99442
808	6.725	-206.36035	228.88409	1393.21753	-362.94482	85.93509	889.92914	-337.41541	400.03662	870.58386	-158.69008	237.24126	852.73016	-470.97205	63.70713	462.46149	-266.55139	351.51639	439.68347	-549.48633	54.04749	85.96379	-157.13562	317.29028	71.30038
809	6.733	-210.71362	226.94360	1392.56677	-368.72876	85.13155	889.34546	-341.34851	399.04880	870.07465	-163.71501	235.31616	852.58386	-474.93982	63.31004	461.15573	-269.63391	350.73346	439.33411	-550.14136	54.55764	83.85619	-157.40576	317.09613	71.64397
810	6.742	-215.07715	224.96005	1391.92175	-374.61084	84.26582	888.81714	-345.36902	398.00293	869.55920	-168.65315	233.12109	852.18640	-478.74084	62.93771	459.79242	-272.76306	349.92450	439.01218	-550.65137	55.06635	81.80067	-157.68311	316.88782	72.03339
811	6.750	-219.45142	222.93219	1391.29407	-380.58447	83.33877	888.36041	-349.48083	396.90149	869.04565	-174.05293	231.12737	851.91010	-482.36487	62.58275	458.39496	-275.93372	349.09271	438.72424	-551.14795	55.54396	79.87364	-157.96790	316.67065	72.47569
812	6.758	-223.84033	220.85767	1390.69861	-386.63818	82.35165	887.99646	-353.68762	395.74646	868.54309	-179.27963	229.37440	851.21722	-485.81116	62.23419	456.99741	-279.14319	348.23703	438.47455	-551.76636	55.96068	78.14978	-158.26123	316.45053	72.97629
813	6.767	-228.24976	218.73590	1390.15283	-392.75684	81.30555	887.75098	-357.99255	394.53961	868.06097	-184.26045	226.74667	851.83417	-489.09216	61.87790	455.64435	-282.39270	347.35449	438.26776	-552.62524	56.29204	76.69099	-158.56616	316.23184	73.54087
814	6.775	-232.68555	216.57028	1389.67505	-398.91846	80.20099	887.65125	-362.39783	393.28314	867.60980	-189.86093	224.40993	850.90460	-492.23596	61.49922	454.38629	-285.68787	346.44333	438.11081	-553.80005	56.52459	75.53308	-158.88684	316.01758	74.17755
815	6.783	-237.15063	214.36810	1389.28271	-405.09863	79.03728	887.72107	-366.90393	391.97952	867.20233	-195.33189	222.22461	850.35529	-495.28748	61.08523	453.27206	-289.03870	345.50470	438.01221	-555.29883	56.66053	74.67543	-159.22888	315.81168	74.89689
816	6.792	-241.64478	212.13843	1388.98901	-411.27124	77.81127	887.97430	-371.50916	390.63049	866.85406	-200.51027	219.66837	850.20459	-498.31018	60.62595	452.33975	-292.45691	344.54297	437.98016	-557.05640	56.71824	74.08310	-159.59973	315.62024	75.70991
817	6.800	-246.16528	209.88864	1388.80225	-417.41187	76.51643	888.41254	-376.20959	389.23566	866.58148	-205.72769	217.73398	850.38550	-501.37634	60.11600	451.61044	-295.95837	343.56638	438.02090	-558.96094	56.72679	73.70235	-160.00525	315.44962	76.62630
818	6.808	-250.70776	207.62245	1388.72656	-423.49976	75.14420	889.02740	-380.99841	387.79172	866.39941	-211.51009	215.15518	850.61066	-504.55481	59.55533	451.08899	-299.55945	342.58810	438.13837	-560.89282	56.71694	73.47697	-160.45288	315.30548	77.65440
819	6.817	-255.26660	205.34073	1388.76343	-429.51880	73.68801	889.80505	-385.86682	386.29333	866.32001	-217.39787	213.10231	850.59167	-507.89221	58.94674	450.76871	-303.27893	341.62354	438.33511	-562.75317	56.71375	73.35725	-160.95410	315.19366	78.80202
820	6.825	-259.83691	203.04401	1388.91284	-435.45825	72.14629	890.72931	-390.80505	384.73566	866.35175	-222.74028	210.81516	851.54431	-511.40320	58.29199	450.63760	-307.13464	340.68448	438.61185	-564.47778	56.73112	73.30499	-161.52258	315.12094	80.07673
821	6.833	-264.41504	200.73395	1389.17322	-441.31299	70.52229	891.78412	-395.80188	383.11523	866.49841	-228.28221	209.01163	851.88989	-515.06995	57.58893	450.68320	-311.14587	339.77542	438.96710	-566.03345	56.76791	73.29557	-162.17310	315.09381	81.48546
822	6.842	-268.99829	198.41417	1389.54211	-447.08447	68.82239	892.95313	-400.84534	381.43033	866.75995	-232.81967	207.34889	852.91113	-518.85388	56.83109	450.89233	-315.32922	338.89520	439.39877	-567.40698	56.80976	73.31537	-162.92053	315.11743	83.03404
823	6.850	-273.58398	196.09015	1390.01501	-452.77734	67.05539	894.21912	-405.92371	379.68106	867.13422	-238.97984	204.53571	853.32715	-522.70569	56.00855	451.24564	-319.70081	338.04074	439.90497	-568.59131	56.83717	73.35593	-163.77783	315.19595	84.72689
824	6.858	-278.16919	193.76817	1390.58569	-458.39819	65.23244	895.56323	-411.02527	377.87006	867.61920	-244.16711	202.99655	853.75238	-526.57068	55.10841	451.71350	-324.27161	337.20813	440.48270	-569.58032	56.83282	73.40947	-164.75671	315.33215	86.56673
825	6.867	-282.75146	191.45377	1391.24524	-463.95581	63.36578	896.96362	-416.13904	376.00262	868.21228	-249.24094	200.73077	854.67755	-530.39221	54.11546	452.25784	-329.04749	336.39420	441.12646	-570.37500	56.78393	73.46793	-165.86560	315.52631	88.55322
826	6.875	-287.32666	189.15079	1391.98157	-469.45898	61.46633	898.39484	-421.25549	374.08514	868.90839	-254.86610	198.72726	855.50378	-534.11584	53.01416	452.83859	-334.02917	335.60010	441.82874	-570.98779	56.68318	73.52334	-167.10938	315.77567	90.68073
827	6.883	-291.88989	186.86154	1392.77869	-474.91699	59.54208	899.82855	-426.36707	372.12280	869.69800	-260.06104	196.62003	856.36066	-537.69470	51.79197	453.41977	-339.21130	334.83334	442.58069	-571.44214	56.52999	73.56831	-168.48755	316.07526	92.93812
828	6.892	-296.43433	184.58777	1393.61768	-480.33716	57.59824	901.23499	-431.47034	370.11880	870.56708	-264.99536	194.36250	857.41797	-541.09509	50.44307	453.97122	-344.58484	334.10678	443.37259	-571.76733	56.33080	73.59648	-169.99683	316.41949	95.31069
829	6.900	-300.95239	182.33102	1394.47888	-485.72461	55.63728	902.58588	-436.56555	368.07571	871.49927	-268.70978	193.12384	859.20746	-544.30188	48.97192	454.46802	-350.13831	333.43594	444.19238	-571.99683	56.09822	73.60327	-171.63318	316.80383	97.78268
830	6.908	-305.43799	180.09190	1395.34387	-491.08008	53.65849	903.85742	-441.65710	365.99698	872.47815	-274.44171	190.43080	859.77185	-547.31970	47.39564	454.89038	-355.86194	332.83771	445.02460	-572.16187	55.84925	73.58645	-173.39209	317.22592	100.33974
831	6.917	-309.88745	177.87018	1396.19568	-496.40015	51.65838	905.03271	-446.75037	363.88724	873.48737	-279.74081	188.38040	860.74829	-550.16736	45.74311	455.22488	-361.74988	332.33014	445.85110	-572.28833	55.60144	73.54698	-175.27100	317.68594	102.97011
832	6.925	-314.29785	175.66534	1397.01904	-501.67871	49.63312	906.10333	-451.85022	361.75186	874.50958	-285.04941	186.52345	861.88928	-552.87024	44.04903	455.46695	-367.80115	331.93112	446.65353	-572.39551	55.36900	73.48853	-177.27026	318.18491	105.66409
833	6.933	-318.66919	173.47701	1397.80151	-506.90796	47.58153	907.06842	-456.95959	359.59726	875.52637	-290.21899	184.55156	862.78302	-555.45227	42.34530	455.62183	-374.02087	331.65646	447.41556	-572.49780	55.16143	73.41445	-179.39185	318.72153	108.41252
834	6.942	-323.00269	171.30405	1398.53345	-512.08105	45.50523	907.93298	-462.07800	357.43088	876.51990	-295.47845	182.42694	863.49994	-557.93372	40.65542	455.70209	-380.41882	331.51886	448.12378	-572.60474	54.98349	73.32555	-181.64075	319.28958	111.20578
835	6.950	-327.30200	169.14410	1399.20825	-517.19116	43.40699	908.70544	-467.20105	355.26093	877.47455	-300.85663	180.64143	864.41937	-560.33020	38.99348	455.72296	-387.00769	331.52750	448.76651	-572.72144	54.83478	73.22118	-184.02539	319.87970	114.03659
836	6.958	-331.57178	166.99423	1399.82214	-522.23340	41.29060	909.39600	-472.31995	353.09613	878.37836	-305.87833	178.55130	864.82495	-562.65149	37.36509	455.69839	-393.80334	331.68854	449.33289	-572.84741	54.70958	73.10159	-186.56116	320.48276	116.90378
837	6.967	-335.81836	164.85236	1400.37268	-527.20264	39.16196	910.01508	-477.42249	350.94614	879.22156	-311.80713	177.00049	865.36566	-564.90369	35.76889	455.64017	-400.82312	332.00540	449.81424	-572.97778	54.59789	72.96889	-189.26770	321.09225	119.81189
838	6.975	-340.04590	162.71776	1400.85876	-532.09448	37.02968	910.57153	-482.49280	348.82108	879.99506	-317.26617	175.18329	865.41760	-567.09070	34.19860	455.55829	-408.08533	332.47791	450.20587	-573.10498	54.48871	72.82588	-192.16565	321.70422	122.76988
839	6.983	-344.25732	160.59137	1401.28113	-536.90649	34.90400	911.07239	-487.51428	346.72971	880.69037	-322.22113	173.48241	865.87115	-569.21399	32.64636	455.46069	-415.60339	333.10022	450.50711	-573.22095	54.37395	72.67484	-195.27429	322.31583	125.79040
840	6.992	-348.45581	158.47569	1401.64282	-541.63574	32.79539	911.52319	-492.46838	344.67865	881.30090	-326.11884	171.91486	866.09882	-571.27380	31.10674	455.35278	-423.38757	333.85980	450.72061	-573.32031	54.24993	72.51834	-198.61072	322.92184	128.88690
841	7.000	-352.64282	156.37503	1401.94861	-546.28296	30.71432	911.92780	-497.33728	342.67365	881.82251	-331.56107	170.78107	866.24420	-573.27063	29.57990	455.23697	-431.44519	334.73727	450.85138	-573.40063	54.11675	72.35998	-202.19275	323.51166	132.07124
842	7.008	-356.82104	154.29469	1402.20496	-550.84839	28.67184	912.28760	-502.10315	340.72049	882.25366	-336.88495	168.63469	865.68304	-575.20569	28.07278	455.11282	-439.78015	335.70627	450.90680	-573.46338	53.97681	72.20316	-206.03674	324.06897	135.35452
843	7.017	-360.99243	152.23981	1402.41943	-555.33350	26.67999	912.60205	-506.75061	338.82440	882.59570	-340.21838	167.13271	865.68683	-577.07996	26.59768	454.97809	-448.38904	336.73434	450.89734	-573.51270	53.83306	72.05030	-210.15417	324.57516	138.75018
844	7.025	-365.15894	150.21507	1402.60059	-559.73877	24.75124	912.86926	-511.26721	336.98874	882.85242	-345.58774	165.25935	865.50916	-578.89294	25.16818	454.82993	-457.26160	337.78522	450.83783	-573.55469	53.68774	71.90303	-214.54822	325.01459	142.27643
845	7.033	-369.32007	148.22604	1402.75793	-564.06372	22.89709	913.08807	-515.64539	335.21606	883.03149	-349.62573	163.54207	865.01721	-580.64124	23.79570	454.66632	-466.37781	338.82202	450.74792	-573.59424	53.54156	71.76257	-219.21423	325.37607	145.95496
846	7.042	-373.47388	146.27901	1402.90100	-568.30737	21.12583	913.25922	-519.88440	333.51038	883.14667	-353.88278	162.40283	864.91559	-582.31750	22.48787	454.48730	-475.71252	339.81073	450.65240	-573.63354	53.39352	71.63014	-224.13757	325.64944	149.80563
847	7.050	-377.61548	144.37943	1403.03870	-572.46631	19.44093	913.38629	-523.99011	331.87769	883.21790	-358.27664	160.65608	864.40674	-583.91296	21.24888	454.29572	-485.23474	340.72339	450.58051	-573.67114	53.24225	71.50729	-229.30115	325.82135	153.83966
848	7.058	-381.74023	142.53102	1403.17908	-576.53613	17.84090	913.47565	-527.97473	330.32339	883.26947	-361.87289	158.82823	864.26355	-585.42029	20.08138	454.09662	-494.91052	341.53873	450.56293	-573.70459	53.08761	71.39529	-234.68958	325.87250	158.05231
849	7.067	-385.84302	140.73645	1403.33044	-580.51099	16.31997	913.53406	-531.85583	328.85025	883.32660	-365.42130	157.62782	863.68646	-586.83459	18.98817	453.89581	-504.70105	342.24176	450.62891	-573.73120	52.93178	71.29406	-240.29529	325.77814	162.41850
850	7.075	-389.92017	138.99832	1403.50159	-584.38135	14.86902	913.56775	-535.65564	327.45758	883.41327	-369.71494	155.76833	863.29419	-588.15637	17.97224	453.69861	-514.56311	342.82272	450.80359	-573.75122	52.77930	71.20177	-246.11658	325.51266	166.89359
851	7.083	-393.96948	137.31979	1403.70007	-588.13623	13.47679	913.58167	-539.39880	326.14178	883.55139	-373.31128	154.51295	862.75745	-589.39319	17.03677	453.50931	-524.45105	343.27573	451.10559	-573.76587	52.63595	71.11618	-252.15686	325.05472	171.41656
852	7.092	-397.98706	135.70389	1403.93152	-591.76147	12.13107	913.57947	-543.11121	324.89734	883.76056	-376.71390	152.78696	862.81403	-590.55505	16.18519	453.33029	-534.31897	343.59735	451.54733	-573.77710	52.50663	71.03650	-258.42419	324.38995	175.91327
853	7.100	-401.96924	134.15248	1404.20007	-595.24414	10.81940	913.56403	-546.81921	323.71817	884.05731	-379.82285	151.90459	862.58405	-591.65662	15.42004	453.16318	-544.12073	343.78757	452.13779	-573.78589	52.39388	70.96313	-264.92908	323.51276	180.30058
854	7.108	-405.91113	132.66595	1404.50830	-598.57202	9.52946	913.53680	-550.54675	322.59811	884.45483	-383.50763	150.72911	862.51947	-592.71350	14.74137	453.01001	-553.80920	343.84930	452.88318	-573.79419	52.29892	70.89673	-271.68665	322.42865	184.49037
855	7.117	-409.80933	131.24362	1404.85840	-601.73657	8.24961	913.49878	-554.31458	321.53064	884.96216	-387.02524	150.04933	862.65570	-593.74036	14.14572	452.87204	-563.33923	343.78635	453.78537	-573.80273	52.22371	70.83861	-278.71912	321.15366	188.39096
856	7.125	-413.66064	129.88454	1405.25073	-604.73242	6.96982	913.45093	-558.13660	320.50739	885.58160	-390.65253	149.48846	862.79169	-594.74890	13.62641	452.74835	-572.67029	343.60223	454.84030	-573.81055	52.17091	70.79168	-286.05408	319.71103	191.90912
857	7.133	-417.46582	128.58783	1405.68372	-607.55786	5.68282	913.39417	-562.01917	319.51791	886.30774	-394.07870	149.09715	863.04657	-595.74988	13.17525	452.63739	-581.76965	343.30170	456.03802	-573.81592	52.14196	70.75967	-293.72327	318.13110	194.95627
858	7.142	-421.22607	127.35190	1406.15466	-610.21558	4.38541	913.32977	-565.96106	318.55194	887.12891	-397.53464	148.65494	863.16553	-596.75305	12.78385	452.53842	-590.61243	342.89111	457.36319	-573.81689	52.13612	70.74539	-301.75818	316.45187	197.45543
859	7.150	-424.94434	126.17355	1406.65967	-612.71045	3.07887	913.25818	-569.95496	317.60104	888.03003	-400.56882	148.84511	863.50452	-597.76575	12.44360	452.45099	-599.18396	342.37668	458.79501	-573.81152	52.15199	70.74915	-310.18640	314.71768	199.34500
860	7.158	-428.62183	125.04836	1407.19348	-615.04980	1.76788	913.17810	-573.98792	316.65915	888.99371	-403.86447	148.68178	863.78009	-598.79333	12.14519	452.37338	-607.48083	341.76227	460.30740	-573.79883	52.18844	70.76904	-319.02600	312.97394	200.58015
861	7.167	-432.25903	123.97293	1407.74927	-617.24438	0.45960	913.08667	-578.04236	315.72314	890.00153	-407.00931	148.97012	864.14374	-599.83655	11.87860	452.30292	-615.50818	341.04883	461.87103	-573.77563	52.24320	70.80327	-328.28528	311.26053	201.13188
862	7.175	-435.85547	122.94696	1408.31860	-619.31030	-0.83649	912.98041	-582.09973	314.79269	891.03485	-409.95224	149.43332	864.64728	-600.88977	11.63400	452.23651	-623.28162	340.23605	463.45648	-573.73877	52.31179	70.85091	-337.96814	309.60663	200.98552
863	7.183	-439.41382	121.97342	1408.89270	-621.26831	-2.10872	912.85681	-586.14172	313.87015	892.07489	-412.80057	150.20726	865.44952	-601.94397	11.40367	452.17068	-630.82361	339.32486	465.03748	-573.68652	52.38952	70.90955	-348.07483	308.02982	200.14122
864	7.192	-442.93774	121.05660	1409.46252	-623.14111	-3.34512	912.71533	-590.15125	312.96075	893.10382	-415.56104	150.45694	865.54175	-602.98792	11.18284	452.10168	-638.15979	338.31992	466.59265	-573.62012	52.47329	70.97359	-358.60486	306.53870	198.61513
865	7.200	-446.43164	120.20085	1410.01929	-624.95288	-4.53550	912.55688	-594.11414	312.07233	894.10559	-418.57224	151.13792	865.98706	-604.00964	10.96816	452.02643	-645.31677	337.23029	468.10434	-573.54492	52.56200	71.03525	-369.55725	305.13617	196.43895
866	7.208	-449.89941	119.41026	1410.55566	-626.72607	-5.67137	912.38306	-598.01672	311.21350	895.06531	-421.32901	151.59052	866.37952	-604.99939	10.75585	451.94333	-652.31775	336.06934	469.55685	-573.46899	52.65704	71.08650	-380.92908	303.82220	193.65823
867	7.217	-453.34302	118.68819	1411.06531	-628.48315	-6.74529	912.19489	-601.84778	310.39230	895.96802	-423.88565	152.48776	866.85931	-605.95032	10.54148	451.85220	-659.18347	334.85376	470.93665	-573.40210	52.76038	71.12203	-392.71521	302.59647	190.33023
868	7.225	-456.76538	118.03625	1411.54321	-630.24390	-7.75146	911.99310	-605.59827	309.61441	896.79962	-426.74857	152.75075	867.14526	-606.85754	10.32084	451.75375	-665.93201	333.60318	472.23444	-573.34937	52.87062	71.14185	-404.91028	301.46106	186.52158
869	7.233	-460.16943	117.45445	1411.98474	-632.02710	-8.68636	911.77850	-609.26062	308.88220	897.54767	-429.29059	153.13893	867.40002	-607.71814	10.09116	451.64862	-672.57874	332.33734	473.44522	-573.30811	52.98210	71.15054	-417.50696	300.42233	182.30479
870	7.242	-463.55957	116.94225	1412.38708	-633.84692	-9.54871	911.55231	-612.82898	308.19559	898.20300	-432.04266	154.20039	867.84241	-608.53210	9.85247	451.53751	-679.13391	331.07370	474.56757	-573.27368	53.08793	71.15458	-430.49792	299.49063	177.75504
871	7.250	-466.94019	116.49875	1412.74988	-635.71362	-10.33889	911.31659	-616.30164	307.55316	898.76068	-434.72366	154.39017	868.09473	-609.30359	9.60800	451.42215	-685.60266	329.82599	475.60373	-573.24048	53.18250	71.16027	-443.87219	298.67813	172.94778
872	7.258	-470.31714	116.12250	1413.07422	-637.63477	-11.05875	911.07397	-619.68176	306.95392	899.22150	-437.39520	154.48790	868.16437	-610.04163	9.36380	451.30591	-691.98840	328.60370	476.56021	-573.20459	53.26244	71.17194	-457.61462	297.99567	167.95764
873	7.267	-473.69507	115.81167	1413.36353	-639.61255	-11.71204	910.82690	-622.97815	306.39819	899.59229	-439.96933	154.84084	868.47406	-610.75647	9.12751	451.19241	-698.29236	327.41254	477.44662	-573.16479	53.32637	71.19080	-471.70154	297.44962	162.85718
874	7.275	-477.07959	115.56429	1413.62146	-641.64648	-12.30485	910.57770	-626.20325	305.88638	899.88348	-442.64319	154.94994	868.38129	-611.45959	8.90656	451.08395	-704.51233	326.25546	478.27344	-573.12061	53.37449	71.21562	-486.10193	297.04044	157.71509
875	7.283	-480.47339	115.37731	1413.85071	-643.73193	-12.84458	910.32898	-629.37122	305.41687	900.10565	-445.15985	155.25940	868.52856	-612.16052	8.70727	450.98151	-710.64270	325.13342	479.05005	-573.07275	53.40831	71.24419	-500.77820	296.76309	152.59464
876	7.292	-483.87915	115.24638	1414.05286	-645.86450	-13.33875	910.08362	-632.49451	304.98480	900.26672	-447.91733	155.49959	868.65631	-612.87000	8.53428	450.88519	-716.67346	324.04614	479.78479	-573.02393	53.43038	71.27394	-515.68835	296.60901	147.55286
877	7.300	-487.29883	115.16682	1414.22876	-648.03711	-13.79450	909.84351	-635.58508	304.58319	900.37146	-450.42920	155.51031	868.65894	-613.59705	8.38925	450.79382	-722.59387	322.99286	480.48471	-572.97852	53.44378	71.30255	-530.79065	296.56839	142.64061
878	7.308	-490.73315	115.13411	1414.37964	-650.23999	-14.21848	909.60968	-638.65295	304.20447	900.42291	-452.99973	156.03952	868.98303	-614.34851	8.27013	450.70563	-728.39417	321.97235	481.15482	-572.93970	53.45184	71.32866	-546.04602	296.63181	137.90208
879	7.317	-494.18164	115.14337	1414.50732	-652.46289	-14.61585	909.38361	-641.70642	303.84265	900.42474	-455.66904	156.27882	868.85980	-615.13049	8.17136	450.61917	-734.06604	320.98279	481.79745	-572.91016	53.45808	71.35196	-561.41858	296.79178	133.37514
880	7.325	-497.64307	115.18961	1414.61475	-654.69482	-14.98984	909.16748	-644.75281	303.49396	900.38165	-458.40256	156.30266	869.07880	-615.94617	8.08546	450.53348	-739.60486	320.02170	482.41327	-572.89233	53.46586	71.37254	-576.87610	297.04440	129.09183
881	7.333	-501.11499	115.26915	1414.70447	-656.92676	-15.34260	908.96265	-647.79968	303.15637	900.29852	-461.20935	156.02635	868.92914	-616.79773	8.00574	450.44772	-745.00964	319.08588	483.00201	-572.88818	53.47815	71.38998	-592.38904	297.38956	125.07806
882	7.342	-504.59399	115.38030	1414.77844	-659.15015	-15.67654	908.76813	-650.85437	302.82861	900.18011	-463.61182	156.72461	869.07587	-617.68713	7.92776	450.36115	-750.28381	318.17017	483.56250	-572.89941	53.49699	71.40327	-607.93176	297.82892	121.35339
883	7.350	-508.07715	115.52290	1414.83765	-661.35986	-15.99539	908.58154	-653.92395	302.51001	900.03192	-466.36917	156.90842	869.29944	-618.61707	7.84912	450.27362	-755.43225	317.26724	484.09335	-572.92749	53.52246	71.41181	-623.47864	298.36380	117.93201
884	7.358	-511.56226	115.69804	1414.88440	-663.55273	-16.30422	908.40118	-657.01453	302.20062	899.85956	-469.05655	157.04253	869.14856	-619.58997	7.76907	450.18628	-760.46082	316.37057	484.59406	-572.97314	53.55270	71.41684	-639.00549	298.99435	114.82423
885	7.367	-515.04761	115.90797	1414.92249	-665.72900	-16.60744	908.22668	-660.13196	301.90039	899.66833	-471.66397	157.47404	869.17682	-620.60828	7.68858	450.10086	-765.37390	315.47681	485.06622	-573.03442	53.58595	71.42226	-654.49060	299.71936	112.03693
886	7.375	-518.53101	116.15533	1414.95605	-667.89453	-16.90639	908.05792	-663.28088	301.60849	899.46252	-474.23965	157.76082	869.06824	-621.67297	7.61014	450.01727	-770.17615	314.58621	485.51355	-573.10938	53.62180	71.43428	-669.91296	300.53513	109.57279
887	7.383	-522.01318	116.44223	1414.98804	-670.05542	-17.19917	907.89465	-666.46497	301.32404	899.24646	-476.68378	157.87268	869.02075	-622.78040	7.53645	449.93314	-774.86951	313.70157	485.94043	-573.19360	53.66019	71.45920	-685.25476	301.43463	107.43055
888	7.392	-525.49463	116.77089	1415.01843	-672.21948	-17.48268	907.73608	-669.68640	301.04559	899.02374	-479.58173	158.04326	868.97900	-623.92688	7.46863	449.84674	-779.45593	312.82675	486.35028	-573.28223	53.70082	71.50064	-700.50134	302.40775	105.60587
889	7.400	-528.97583	117.14391	1415.04468	-674.39258	-17.75556	907.58057	-672.94836	300.77026	898.79565	-482.30505	158.32362	869.09772	-625.10803	7.40727	449.75946	-783.93811	311.96518	486.74576	-573.37012	53.74379	71.55868	-715.63928	303.44098	104.09239
890	7.408	-532.45752	117.56317	1415.06262	-676.58057	-18.01910	907.42590	-676.25403	300.49438	898.56104	-485.11252	158.59053	868.74677	-626.32214	7.35563	449.67450	-788.31677	311.11884	487.12738	-573.45459	53.79025	71.63114	-730.65002	304.51968	102.88250
891	7.417	-535.93921	118.02866	1415.06812	-678.79004	-18.27488	907.26984	-679.60876	300.21613	898.31781	-487.79440	159.10387	868.65363	-627.56775	7.32109	449.59399	-792.59265	310.28867	487.49240	-573.53320	53.84222	71.71519	-745.50793	305.63104	101.96654
892	7.425	-539.42065	118.53862	1415.05676	-681.02759	-18.52182	907.11029	-683.01843	299.93683	898.06458	-490.77634	159.60550	868.69220	-628.84656	7.31284	449.51767	-796.76721	309.47467	487.83591	-573.60400	53.90231	71.80803	-760.17957	306.76373	101.33141
893	7.433	-542.90161	119.09009	1415.02478	-683.30127	-18.75514	906.94666	-686.48938	299.66089	897.80017	-493.57443	159.96432	868.70111	-630.16248	7.33825	449.44424	-800.84338	308.67712	488.15259	-573.66748	53.97360	71.90710	-774.62952	307.90591	100.96110
894	7.442	-546.38452	119.67987	1414.96924	-685.61841	-18.96666	906.78009	-690.02698	299.39450	897.52356	-496.54678	160.48495	868.72614	-631.52161	7.40149	449.37305	-804.82678	307.89758	488.43756	-573.72583	54.05969	72.00980	-788.82263	309.04413	100.83777
895	7.450	-549.87012	120.30678	1414.88782	-687.98706	-19.14631	906.61261	-693.63293	299.14456	897.23413	-499.81647	161.11729	868.57556	-632.92981	7.50525	449.30338	-808.72644	307.13989	488.68646	-573.78223	54.16463	72.11362	-802.72424	310.16336	100.94238
896	7.458	-553.35864	120.97288	1414.77893	-690.41089	-19.28500	906.44507	-697.30750	298.91718	896.93042	-503.03119	161.64111	868.61670	-634.39221	7.65289	449.23254	-812.55505	306.41006	488.89685	-573.84106	54.29214	72.21658	-816.30115	311.24857	101.25479
897	7.467	-556.84937	121.68253	1414.64087	-692.89038	-19.37714	906.27673	-701.04968	298.71722	896.60931	-505.98404	162.27803	868.67749	-635.91248	7.84790	449.15552	-816.32703	305.71585	489.06781	-573.90601	54.44449	72.31670	-829.52063	312.28641	101.75311
898	7.475	-560.34253	122.43977	1414.47192	-695.42603	-19.42035	906.10614	-704.85803	298.55008	896.26678	-509.37677	162.78239	868.40582	-637.49475	8.09085	449.06668	-820.05652	305.06488	489.19754	-573.98096	54.62143	72.41160	-842.35193	313.26492	102.41250
899	7.483	-563.83984	123.24657	1414.27014	-698.01855	-19.41337	905.93121	-708.73035	298.42133	895.89758	-512.66492	163.58434	868.26300	-639.14441	8.37832	448.96243	-823.75574	304.46326	489.28207	-574.06787	54.81971	72.49864	-854.76599	314.17285	103.20377
900	7.492	-567.34473	124.10226	1414.03455	-700.66846	-19.35467	905.74951	-712.66296	298.33521	895.49603	-516.07739	163.96634	868.11847	-640.86584	8.70500	448.84195	-827.43420	303.91559	489.31543	-574.16797	55.03382	72.57550	-866.73474	315.00009	104.09238
901	7.500	-570.86011	125.00409	1413.76440	-703.37598	-19.24279	905.55908	-716.65222	298.29367	895.05756	-519.75134	164.76410	867.83704	-642.66492	9.06578	448.70636	-831.09851	303.42499	489.29062	-574.28394	55.25797	72.64091	-878.23303	315.73914	105.03990
902	7.508	-574.38940	125.94847	1413.45911	-706.14087	-19.07631	905.35803	-720.69373	298.29736	894.58002	-523.22681	165.60260	867.74292	-644.54822	9.45566	448.55792	-834.75354	302.99304	489.19986	-574.41724	55.48754	72.69550	-889.23914	316.38657	106.00757
903	7.517	-577.93677	126.93156	1413.11743	-708.96289	-18.85365	905.14386	-724.78528	298.34781	894.06445	-526.85321	165.99010	867.60852	-646.52014	9.87033	448.39960	-838.39978	302.62057	489.03448	-574.57056	55.71949	72.74245	-899.73352	316.94403	106.95888
904	7.525	-581.50562	127.94978	1412.73914	-711.84302	-18.57388	904.91357	-728.92493	298.44650	893.51398	-530.31097	167.23161	867.29309	-648.58289	10.30870	448.23328	-842.03723	302.30893	488.78564	-574.74536	55.95218	72.78737	-909.70032	317.41693	107.86102
905	7.533	-585.09766	129.00128	1412.32483	-714.78394	-18.23814	904.66382	-733.11072	298.59274	892.93250	-534.06781	168.24805	867.07391	-650.73865	10.77173	448.05853	-845.66394	302.06070	488.44489	-574.94043	56.18527	72.83732	-919.12659	317.81128	108.68532
906	7.542	-588.71167	130.08754	1411.87598	-717.79102	-17.85121	904.39142	-737.34143	298.78354	892.32300	-537.74414	168.93181	866.84619	-652.99207	11.25602	447.87378	-849.27869	301.87976	488.00494	-575.15234	56.41919	72.89981	-928.00256	318.13049	109.40625
907	7.550	-592.34595	131.21249	1411.39429	-720.87231	-17.42078	904.09387	-741.61829	299.01544	891.68732	-541.33209	169.64694	866.29120	-655.35266	11.75059	447.67767	-852.87830	301.77081	487.46078	-575.37671	56.65377	72.98146	-936.32190	318.37317	109.99902
908	7.558	-595.99829	132.38055	1410.88147	-724.03516	-16.95481	903.76947	-745.94324	299.28571	891.02649	-545.37109	170.57964	865.89569	-657.82898	12.24075	447.46912	-856.45764	301.73758	486.81122	-575.61060	56.88754	73.08569	-944.08044	318.53452	110.43846
909	7.567	-599.66943	133.59558	1410.33887	-727.28638	-16.45929	903.41803	-750.31946	299.59250	890.34155	-549.15521	171.52438	865.29095	-660.42639	12.71354	447.24799	-860.00867	301.78049	486.05832	-575.85205	57.11803	73.21085	-951.27478	318.61023	110.70104
910	7.575	-603.36035	134.86064	1409.76770	-730.63135	-15.93756	903.04059	-754.75134	299.93567	889.63477	-553.33728	172.75919	865.02423	-663.14612	13.16058	447.01523	-863.52429	301.89563	485.20618	-576.10229	57.34225	73.35006	-957.90417	318.59976	110.76780
911	7.583	-607.07397	136.17775	1409.16943	-734.07178	-15.39089	902.63898	-759.24353	300.31689	888.90936	-557.35107	173.57745	864.44238	-665.98450	13.57952	446.77194	-866.99890	302.07538	484.26019	-576.36328	57.55726	73.49383	-963.97205	318.50757	110.62470
912	7.592	-610.81323	137.54828	1408.54688	-737.60840	-14.81923	902.21582	-763.80310	300.73914	888.16876	-561.60052	174.80679	863.83752	-668.93127	13.97566	446.51782	-870.42834	302.31058	483.22601	-576.63721	57.76013	73.63506	-969.48352	318.34189	110.26129
913	7.600	-614.58105	138.97395	1407.90283	-741.23853	-14.22045	901.77405	-768.43567	301.20572	887.41595	-565.67633	175.75867	863.33032	-671.96521	14.36523	446.24869	-873.81067	302.59140	482.10788	-576.92554	57.94781	73.77290	-974.44348	318.11292	109.67033
914	7.608	-618.37891	140.45660	1407.23853	-744.95752	-13.58849	901.31549	-773.14539	301.71942	886.65289	-570.28583	176.74875	862.60065	-675.05481	14.77895	445.95398	-877.14465	302.90790	480.90787	-577.22729	58.11782	73.91176	-978.85901	317.83139	108.84838
915	7.617	-622.20703	141.99792	1406.55273	-748.75903	-12.91365	900.84033	-777.93665	302.28076	885.87964	-574.32300	177.95511	862.14581	-678.15906	15.25901	445.61795	-880.42932	303.25180	479.62659	-577.53760	58.26945	74.05788	-982.73547	317.50754	107.79555
916	7.625	-626.06494	143.59914	1405.84302	-752.63770	-12.18769	900.34723	-782.81335	302.88776	885.09442	-579.05267	179.54555	861.82123	-681.23596	15.84479	445.22675	-883.66370	303.61703	478.26373	-577.85229	58.40478	74.21724	-986.07996	317.15036	106.51480
917	7.633	-629.95166	145.26060	1405.10681	-756.59204	-11.40736	899.83447	-787.78088	303.53787	884.29437	-583.63763	180.49713	861.38959	-684.26038	16.55202	444.77728	-886.84558	303.99750	476.81766	-578.17017	58.52835	74.39446	-988.90027	316.76639	105.01181
918	7.642	-633.86841	146.98221	1404.34155	-760.62109	-10.57110	899.30023	-792.84607	304.23056	883.47711	-588.23016	181.87393	860.79773	-687.23401	17.36068	444.28030	-889.97205	304.38519	475.28491	-578.49048	58.64555	74.59273	-991.20911	316.35855	103.29430
919	7.650	-637.81519	148.76418	1403.54480	-764.72290	-9.67460	898.74341	-798.01770	304.96741	882.64081	-593.08057	183.12244	860.32251	-690.18127	18.22632	443.75458	-893.03821	304.77097	473.66129	-578.81274	58.76067	74.81468	-993.02576	315.92664	101.37268
920	7.658	-641.79224	150.60724	1402.71387	-768.89282	-8.70998	898.16315	-803.30432	305.75107	881.78387	-598.00018	184.48343	859.69794	-693.12927	19.10498	443.21823	-896.03992	305.14670	471.94360	-579.13550	58.87588	75.06261	-994.37830	315.46951	99.26395
921	7.667	-645.79736	152.51236	1401.84668	-773.12402	-7.66909	897.55872	-808.71326	306.58502	880.90479	-602.88208	185.73798	859.29517	-696.09656	19.96732	442.68527	-898.97229	305.50754	470.13245	-579.45654	58.99129	75.33739	-995.30896	314.98688	96.99677
922	7.675	-649.82983	154.48059	1400.94287	-777.41016	-6.55188	896.93079	-814.24915	307.47296	880.00458	-608.09192	187.46304	858.83875	-699.09094	20.79865	442.16614	-901.82947	305.85406	468.23566	-579.77393	59.10578	75.63871	-995.87805	314.47974	94.61418
923	7.683	-653.88867	156.51260	1400.00500	-781.75049	-5.37081	896.28284	-819.91223	308.41766	879.08807	-613.20013	189.31871	858.14392	-702.11658	21.59521	441.66861	-904.60681	306.19385	466.27173	-580.09009	59.21886	75.96717	-996.17102	313.95175	92.17342
924	7.692	-657.97559	158.60912	1399.03870	-786.14917	-4.14336	895.61938	-825.69836	309.41891	878.16406	-618.62354	191.10304	857.50000	-705.17737	22.36072	441.19742	-907.30261	306.54019	464.27094	-580.40991	59.33257	76.32610	-996.29944	313.41080	89.74441
925	7.700	-662.09253	160.77150	1398.05457	-790.60962	-2.88322	894.94379	-831.59583	310.47418	877.24640	-623.96576	192.88727	856.98889	-708.27576	23.10303	440.75433	-909.92273	306.91022	462.27399	-580.73877	59.45091	76.72134	-996.39905	312.86957	87.40729
926	7.708	-666.24219	163.00085	1397.06946	-795.13477	-1.59888	894.25940	-837.58679	311.58130	876.35651	-629.36664	194.77361	856.60370	-711.41370	23.83153	440.33984	-912.48279	307.32391	460.33051	-581.08252	59.57711	77.16005	-996.61975	312.34576	85.24650
927	7.717	-670.42700	165.29594	1396.10657	-799.72510	-0.29515	893.57178	-843.64417	312.74026	875.52502	-634.86359	196.73265	855.85431	-714.59167	24.55606	439.95544	-915.01257	307.80368	458.49838	-581.44702	59.71152	77.65010	-997.10754	311.86133	83.33867
928	7.725	-674.65063	167.65131	1395.19238	-804.38037	1.02757	892.88953	-849.73621	313.95288	874.79071	-640.47345	198.78467	855.27386	-717.81238	25.28690	439.60468	-917.56165	308.37326	456.84210	-581.83838	59.85236	78.20070	-997.97327	311.44125	81.73409
929	7.733	-678.91821	170.05721	1394.35510	-809.09888	2.37468	892.22412	-855.82361	315.22147	874.19543	-646.10950	201.01315	854.51324	-721.08093	26.03389	439.29364	-920.20007	309.05374	455.42484	-582.26074	59.99767	78.82355	-999.26184	311.11142	80.44046
930	7.742	-683.23340	172.50214	1393.62097	-813.87793	3.75659	891.58990	-861.86609	316.54919	873.77649	-651.46082	203.57053	853.96332	-724.40588	26.80405	439.03137	-923.01990	309.85764	454.29596	-582.71753	60.14573	79.53194	-1000.93542	310.89633	79.42287
931	7.750	-687.59888	174.97575	1393.01099	-818.71558	5.18576	891.00342	-867.82361	317.94135	873.55988	-657.23639	205.69557	853.20477	-727.79675	27.59856	438.82880	-926.12683	310.78391	453.47757	-583.20947	60.29391	80.33773	-1002.89539	310.81525	78.62238
932	7.758	-692.01392	177.46973	1392.53772	-823.60962	6.67410	890.48126	-873.66394	319.40607	873.55719	-662.68738	207.80766	852.73468	-731.26135	28.41030	438.69714	-929.62219	311.81818	452.95703	-583.73706	60.43689	81.24976	-1005.02307	310.87631	77.97928
933	7.767	-696.47607	179.97696	1392.20618	-828.55713	8.23179	890.03735	-879.36633	320.95276	873.76550	-667.96631	209.86586	853.11969	-734.80823	29.22602	438.64612	-933.57776	312.93854	452.69196	-584.30249	60.56513	82.27525	-1007.21960	311.07214	77.44659
934	7.775	-700.97900	182.49120	1392.01550	-833.55005	9.86621	889.68274	-884.92468	322.59036	874.17010	-673.34332	212.03021	853.64899	-738.44739	30.03304	438.68192	-938.00842	314.12317	452.62741	-584.90967	60.66557	83.42123	-1009.41614	311.37964	76.99226
935	7.783	-705.51563	185.00687	1391.96118	-838.57788	11.58054	889.42590	-890.35022	324.32474	874.74847	-678.28979	213.43359	854.12872	-742.19055	30.82366	438.80606	-942.86316	315.35660	452.71518	-585.56250	60.72427	84.69392	-1011.56311	311.76428	76.59574
936	7.792	-710.07813	187.51915	1392.03564	-843.62573	13.37425	889.27258	-895.66907	326.15567	875.47339	-683.36481	215.53693	854.75330	-746.05286	31.59365	439.01590	-948.03284	316.63162	452.92285	-586.26733	60.72926	86.09762	-1013.61633	312.18677	76.24448
937	7.800	-714.65918	190.02388	1392.22913	-848.67651	15.24494	889.22461	-900.91516	328.07486	876.31586	-688.30896	216.80855	855.36694	-750.05042	32.33948	439.30679	-953.37585	317.94547	453.22864	-587.03345	60.67175	87.63472	-1015.53137	312.61133	75.93275
938	7.808	-719.25073	192.51740	1392.53040	-853.71338	17.18811	889.28168	-906.12488	330.06738	877.24847	-693.39636	218.62018	855.96301	-754.19714	33.05817	439.67407	-958.74231	319.29202	453.60947	-587.87109	60.54562	89.30671	-1017.26184	313.01297	75.66071
939	7.817	-723.84448	194.99585	1392.92871	-858.72095	19.19628	889.44299	-911.33264	332.11478	878.24762	-698.34369	220.45868	856.32843	-758.50598	33.74791	440.11258	-963.99329	320.65894	454.03549	-588.79126	60.34815	91.11458	-1018.77039	313.37982	75.43143
940	7.825	-728.43237	197.45514	1393.41272	-863.68701	21.25942	889.70740	-916.56799	334.19769	879.29248	-703.53491	222.38605	856.62592	-762.98962	34.40670	440.61554	-969.00623	322.03296	454.47385	-589.80371	60.08197	93.05838	-1020.03528	313.71155	75.24750
941	7.833	-733.00708	199.89247	1393.96814	-868.60376	23.36594	890.07227	-921.84949	336.29602	880.36243	-708.62842	224.35049	857.16284	-767.66174	35.02905	441.17551	-973.67615	323.40897	454.89627	-590.91724	59.75562	95.13676	-1021.05334	314.01566	75.10868
942	7.842	-737.56323	202.30792	1394.57751	-873.46826	25.50420	890.53247	-927.18469	338.38956	881.43451	-713.96820	226.98750	857.57684	-772.53625	35.60406	441.78564	-977.91956	324.79517	455.28204	-592.13794	59.38211	97.34709	-1021.83582	314.30099	75.00975
943	7.850	-742.09692	204.70325	1395.22168	-878.28174	27.66412	891.07996	-932.56897	340.45950	882.48486	-719.04138	229.42181	857.96643	-777.62610	36.11684	442.43784	-981.67908	326.21078	455.61462	-593.47339	58.97694	99.68616	-1022.40393	314.57098	74.93804
944	7.858	-746.60742	207.08023	1395.88232	-883.04590	29.83676	891.70349	-937.98816	342.49182	883.49091	-724.52850	231.62207	858.35333	-782.94202	36.55143	443.11996	-984.93152	327.67798	455.87814	-594.93115	58.55715	102.14938	-1022.78723	314.82184	74.87434
945	7.867	-751.09277	209.44221	1396.54211	-887.76465	32.01330	892.38983	-943.42102	344.47946	884.43237	-729.71631	234.43709	859.00500	-788.49182	36.89321	443.81561	-987.69153	329.21216	456.05887	-596.51685	58.14097	104.72885	-1023.01672	315.04703	74.79882
946	7.875	-755.55029	211.79794	1397.18506	-892.44189	34.18511	893.12329	-948.84070	346.42267	885.29321	-734.97040	237.06670	859.86005	-794.28040	37.13003	444.50644	-990.01208	330.81540	456.15054	-598.23535	57.74661	107.41318	-1023.12659	315.24341	74.69771
947	7.883	-759.97681	214.16060	1397.79797	-897.08472	36.34374	893.88568	-954.21765	348.32825	886.06250	-740.35382	239.53006	860.52625	-800.30945	37.25165	445.17358	-991.97620	332.47717	456.15936	-600.09155	57.39118	110.18979	-1023.15198	315.41400	74.56535
948	7.892	-764.37256	216.54248	1398.37207	-901.69873	38.48037	894.65747	-959.52185	350.20834	886.73523	-745.29767	241.89481	861.39734	-806.57605	37.24855	445.79889	-993.68274	334.17905	456.10370	-602.08984	57.09019	113.04740	-1023.12561	315.56790	74.40304
949	7.900	-768.73926	218.95135	1398.90295	-906.28809	40.58632	895.42029	-964.72302	352.07742	887.31238	-750.66479	244.31427	862.05597	-813.07141	37.11209	446.36771	-995.23254	335.89883	456.00732	-604.23413	56.85667	115.97723	-1023.07629	315.71753	74.21836
950	7.908	-773.08276	221.38895	1399.38818	-910.85840	42.65491	896.15796	-969.79211	353.94986	887.79999	-755.43988	246.65176	863.11053	-819.78308	36.83608	446.87073	-996.71692	337.61313	455.88998	-606.53076	56.70068	118.97359	-1023.02893	315.87430	74.02203
951	7.917	-777.40869	223.84967	1399.82813	-915.41260	44.68339	896.85632	-974.70300	355.83765	888.20667	-760.22516	249.06795	863.66980	-826.69397	36.41922	447.30313	-998.20935	339.30066	455.76257	-608.98828	56.62983	122.03450	-1023.00012	316.04523	73.82181
952	7.925	-781.72363	226.32092	1400.22571	-919.95117	46.67287	897.50348	-979.43591	357.74771	888.54071	-765.07825	250.85262	864.28619	-833.78577	35.86692	447.66333	-999.76282	340.94424	455.62915	-611.61353	56.65009	125.16162	-1023.00061	316.23172	73.61929
953	7.933	-786.03174	228.78708	1400.58630	-924.47095	48.62591	898.09113	-983.97864	359.68027	888.80750	-769.58875	253.00978	864.63440	-841.04187	35.19134	447.95352	-1001.40613	342.53085	455.49185	-614.41235	56.76640	128.36043	-1023.03333	316.43033	73.41226
954	7.942	-790.33301	231.23523	1400.91492	-928.96533	50.54360	898.61603	-988.32678	361.62936	889.01038	-773.74713	254.76353	864.99756	-848.44763	34.40970	448.18146	-1003.14612	344.05090	455.35349	-617.38916	56.98307	131.63986	-1023.09583	316.63483	73.19900
955	7.950	-794.62329	233.65720	1401.21619	-933.42383	52.42456	899.07953	-992.48328	363.58469	889.15277	-778.17035	256.28586	864.98206	-855.99329	33.54208	448.36060	-1004.97107	345.49838	455.21619	-620.54712	57.30447	135.01068	-1023.18030	316.83832	72.98099
956	7.958	-798.89526	236.04776	1401.49548	-937.83228	54.26546	899.48547	-996.45837	365.53378	889.23962	-782.03119	257.52881	864.81451	-863.67200	32.61028	448.50751	-1006.85608	346.86987	455.07950	-623.88818	57.73631	138.48418	-1023.27747	317.03445	72.76335
957	7.967	-803.14185	238.40356	1401.75989	-942.17505	56.06179	899.84021	-1000.26819	367.46405	889.27728	-785.97998	258.94473	864.90613	-871.47717	31.63811	448.63876	-1008.77039	348.16183	454.93979	-627.41553	58.28613	142.07300	-1023.37903	317.21799	72.55371
958	7.975	-807.35620	240.72171	1402.01697	-946.43604	57.80845	900.15302	-1003.93079	369.36426	889.27325	-789.68549	260.04880	864.61273	-879.40149	30.65051	448.77066	-1010.68103	349.36899	454.79242	-631.13257	58.96259	145.79120	-1023.47742	317.38461	72.36026
959	7.983	-811.53369	242.99722	1402.27271	-950.60229	59.49923	900.43750	-1007.46545	371.22430	889.23602	-793.17761	261.12192	864.45398	-887.43518	29.67152	448.92087	-1012.55896	350.48676	454.63611	-635.04224	59.77502	149.65100	-1023.56750	317.53027	72.18975
960	7.992	-815.66992	245.22346	1402.53223	-954.66528	61.12655	900.71136	-1010.88928	373.03540	889.17554	-796.90100	262.30820	864.07019	-895.56506	28.72350	449.10757	-1014.38171	351.51505	454.47424	-639.14990	60.73324	153.65767	-1023.64514	317.65158	72.04606
961	8.000	-819.76294	247.39432	1402.80017	-958.62109	62.68324	900.99390	-1014.21619	374.79041	889.10181	-800.37897	263.07013	863.73175	-903.77527	27.82765	449.34650	-1016.13367	352.45920	454.31281	-643.46387	61.84657	157.80489	-1023.70715	317.74716	71.93014
962	8.008	-823.81079	249.50287	1403.08118	-962.47217	64.16532	901.30414	-1017.45740	376.48407	889.02380	-803.58685	264.37253	863.59229	-912.04578	27.00368	449.64987	-1017.80701	353.33075	454.15897	-647.99341	63.12158	162.07193	-1023.75232	317.81900	71.84083
963	8.017	-827.81152	251.53995	1403.38074	-966.22534	65.57351	901.65845	-1020.61975	378.11343	888.94849	-807.00269	265.50714	863.33746	-920.35388	26.26865	450.02750	-1019.39880	354.14606	454.02170	-652.74854	64.56051	166.42148	-1023.78015	317.87271	71.77596
964	8.025	-831.76270	253.49591	1403.70435	-969.89331	66.91296	902.06909	-1023.70642	379.67859	888.88147	-810.30670	266.52908	863.15540	-928.67346	25.63630	450.48715	-1020.91418	354.91827	453.90839	-657.73926	66.16191	170.79791	-1023.79309	317.91589	71.73289
965	8.033	-835.65967	255.36372	1404.05627	-973.48999	68.19255	902.54272	-1026.71887	381.18274	888.82654	-813.39801	267.60901	862.99896	-936.97717	25.11688	451.03357	-1022.36487	355.65088	453.82062	-662.97510	67.92070	175.12787	-1023.79285	317.95630	71.70872
966	8.042	-839.49780	257.14215	1404.43823	-977.03125	69.42538	903.08032	-1029.65515	382.63120	888.78534	-816.72699	268.87024	863.13611	-945.23694	24.71768	451.66736	-1023.76550	356.34061	453.75507	-668.46606	69.82620	179.32410	-1023.78210	318.00092	71.70017
967	8.050	-843.27100	258.83582	1404.84827	-980.53076	70.63016	903.67761	-1032.51062	384.03049	888.75708	-819.73370	269.62811	863.33148	-953.42297	24.44341	452.38620	-1025.12903	356.98401	453.70654	-674.22339	71.86047	183.29089	-1023.76331	318.05493	71.70341
968	8.058	-846.97559	260.45178	1405.28296	-984.00098	71.82776	904.32770	-1035.28015	385.38824	888.73926	-822.74628	270.66833	863.56061	-961.50842	24.29555	453.18600	-1026.46472	357.57932	453.66968	-680.26025	73.99715	186.93094	-1023.73767	318.12128	71.71423
969	8.067	-850.60815	261.99692	1405.73694	-987.45337	73.02927	905.02502	-1037.95886	386.71210	888.72827	-825.80951	271.22794	863.79980	-969.46912	24.27192	454.05930	-1027.77795	358.12604	453.64008	-686.59180	76.20045	190.15271	-1023.70740	318.20016	71.72811
970	8.075	-854.16675	263.47729	1406.20410	-990.90039	74.22836	905.76733	-1040.54407	388.00760	888.71967	-828.66553	272.29517	864.28168	-977.28674	24.36860	454.99338	-1029.07166	358.62454	453.61441	-693.23364	78.42705	192.87625	-1023.67493	318.28934	71.74102
971	8.083	-857.64990	264.89856	1406.67773	-994.35278	75.40942	906.55298	-1043.03552	389.27744	888.70856	-831.51740	272.70041	864.67877	-984.95007	24.58246	455.97073	-1030.34900	359.07693	453.58951	-700.20044	80.63022	195.03654	-1023.64197	318.38419	71.75051
972	8.092	-861.05713	266.26587	1407.15027	-997.81421	76.55875	907.37683	-1045.43469	390.52228	888.69049	-834.39716	272.85669	864.85364	-992.45593	24.91171	456.97131	-1031.61218	359.48782	453.56174	-707.50342	82.76363	196.58542	-1023.61096	318.47754	71.75609
973	8.100	-864.38770	267.58368	1407.61389	-1001.28320	77.66772	908.22815	-1047.74475	391.74130	888.66089	-837.18176	272.68469	865.00879	-999.80774	25.35492	457.97476	-1032.86365	359.86368	453.52823	-715.15479	84.78454	197.49301	-1023.58411	318.56149	71.75820
974	8.108	-867.64111	268.85562	1408.06104	-1004.75293	78.73276	909.09045	-1049.97107	392.93195	888.61511	-839.95135	272.66986	865.50757	-1007.01624	25.90996	458.96194	-1034.10535	360.21133	453.48773	-723.16455	86.65732	197.74747	-1023.56311	318.62997	71.75763
975	8.117	-870.81738	270.08417	1408.48499	-1008.21265	79.75404	909.94489	-1052.11926	394.09036	888.54907	-842.63477	272.88818	865.71283	-1014.09558	26.57375	459.91620	-1035.33777	360.53726	453.43982	-731.54199	88.35522	197.35211	-1023.54944	318.68085	71.75551
976	8.125	-873.91919	271.26996	1408.88171	-1011.65039	80.73341	910.77277	-1054.19739	395.21289	888.46094	-845.16534	273.09122	866.00885	-1021.05969	27.34361	460.82291	-1036.56116	360.84738	453.38376	-740.29297	89.85994	196.32220	-1023.54285	318.71530	71.75300
977	8.133	-876.95093	272.41144	1409.24866	-1015.05225	81.67287	911.55646	-1056.21423	396.29678	888.35107	-847.71600	272.61649	866.10583	-1027.92249	28.21798	461.66809	-1037.77136	361.14783	453.31906	-749.42236	91.16100	194.68317	-1023.54358	318.73599	71.75072
978	8.142	-879.91846	273.50641	1409.58362	-1018.40771	82.57427	912.28015	-1058.18054	397.33939	888.22113	-850.07715	272.46991	866.18335	-1034.69397	29.19460	462.44052	-1038.96350	361.44519	453.24646	-758.93384	92.25485	192.46982	-1023.55066	318.74521	71.74864
979	8.150	-882.82886	274.55478	1409.88501	-1021.70703	83.43880	912.93231	-1060.10754	398.33658	888.07288	-852.33539	272.46167	866.26410	-1041.38123	30.26845	463.13489	-1040.13220	361.74396	453.16766	-768.82593	93.14286	189.72498	-1023.56311	318.74326	71.74632
980	8.158	-885.68750	275.55969	1410.15222	-1024.94434	84.26631	913.50739	-1062.00525	399.28290	887.90723	-854.95679	272.46744	866.51740	-1047.98669	31.43211	463.75195	-1041.27405	362.04440	453.08411	-779.09326	93.82868	186.49733	-1023.58044	318.72845	71.74318
981	8.167	-888.50098	276.52502	1410.38367	-1028.11621	85.05482	914.00488	-1063.88342	400.17349	887.72485	-857.24762	272.00238	866.48828	-1054.50916	32.67639	464.29623	-1042.38489	362.34378	452.99637	-789.72314	94.31676	182.83969	-1023.60193	318.69864	71.73862
982	8.175	-891.27295	277.45157	1410.57532	-1031.22339	85.80050	914.42816	-1065.74963	401.00607	887.52698	-859.53772	271.72534	866.63403	-1060.94397	33.98972	464.77576	-1043.46082	362.63696	452.90274	-800.69800	94.61333	178.80737	-1023.62708	318.65240	71.73216
983	8.183	-894.00854	278.33569	1410.72351	-1034.27051	86.49886	914.78363	-1067.61047	401.78098	887.31610	-862.06787	271.79330	866.80316	-1067.28406	35.35730	465.20215	-1044.50134	362.91623	452.79877	-811.99609	94.72966	174.45712	-1023.65637	318.58954	71.72363
984	8.192	-896.71191	279.17157	1410.82861	-1037.26318	87.14612	915.07953	-1069.46936	402.50037	887.09570	-864.17041	271.08960	867.09308	-1073.52405	36.76107	465.59027	-1045.50867	363.17377	452.68109	-823.59302	94.68300	169.84608	-1023.69031	318.51047	71.71309
985	8.200	-899.38965	279.95499	1410.89502	-1040.21021	87.73949	915.32483	-1071.32898	403.16809	886.86975	-866.58911	271.05377	867.05267	-1079.65979	38.18188	465.95547	-1046.48767	363.40399	452.55029	-835.46484	94.49311	165.03073	-1023.72888	318.41647	71.70080
986	8.208	-902.04541	280.68488	1410.92871	-1043.11938	88.27760	915.52966	-1073.19153	403.79028	886.64246	-868.62360	271.16074	867.02399	-1085.68640	39.60391	466.31024	-1047.44446	363.60287	452.40945	-847.59058	94.17769	160.06635	-1023.77185	318.30957	71.68742
987	8.217	-904.68335	281.36255	1410.93359	-1045.99902	88.76198	915.70410	-1075.05652	404.37363	886.41681	-870.82642	271.05811	867.52960	-1091.60071	41.01757	466.66266	-1048.38489	363.76804	452.26190	-859.95508	93.75021	155.00763	-1023.81946	318.19220	71.67365
988	8.225	-907.30591	281.98813	1410.91272	-1048.85498	89.19777	915.85687	-1076.92322	404.92273	886.19336	-873.26837	270.69968	867.33478	-1097.40027	42.41888	467.01709	-1049.31458	363.89951	452.11172	-872.55103	93.21864	149.90964	-1023.87170	318.06622	71.65961
989	8.233	-909.91821	282.55902	1410.87012	-1051.69067	89.59371	915.99408	-1078.78894	405.43988	885.97113	-875.52435	270.53485	867.16913	-1103.08337	43.80689	467.37460	-1050.24011	363.99722	451.96268	-885.37720	92.58392	144.82784	-1023.92786	317.93286	71.64475
990	8.242	-912.52441	283.07135	1410.81226	-1054.50732	89.96123	916.11835	-1080.64880	405.92722	885.74884	-877.69525	270.34927	867.33698	-1108.65198	45.18040	467.73401	-1051.17004	364.05801	451.81464	-898.43726	91.84214	139.81610	-1023.98767	317.79327	71.62871
991	8.250	-915.12915	283.52271	1410.74719	-1057.30200	90.31129	916.22974	-1082.49719	406.38788	885.52576	-879.76752	270.04443	867.17737	-1114.11169	46.53546	468.09460	-1052.11267	364.07770	451.66327	-911.73291	90.99086	134.92279	-1024.04944	317.64905	71.61188
992	8.258	-917.73535	283.91422	1410.68274	-1060.07471	90.65180	916.32758	-1084.32776	406.82498	885.30188	-882.05701	269.81448	867.26685	-1119.47205	47.86481	468.45789	-1053.07312	364.05573	451.50491	-925.25781	90.03305	130.18784	-1024.11169	317.50183	71.59566
993	8.267	-920.34473	284.24954	1410.62708	-1062.82520	90.98798	916.41193	-1086.13733	407.24100	885.07727	-884.20496	269.50305	867.18530	-1124.74695	49.15938	468.82645	-1054.05408	363.99744	451.34027	-939.00146	88.97701	125.64243	-1024.17566	317.35275	71.58167
994	8.275	-922.96045	284.53302	1410.58740	-1065.55664	91.32401	916.48334	-1087.92371	407.63821	884.85211	-886.32208	269.37943	867.21112	-1129.95105	50.41144	469.20255	-1055.05554	363.91180	451.17380	-952.94971	87.83459	121.30856	-1024.24280	317.20258	71.57146
995	8.283	-925.58496	284.76947	1410.57080	-1068.27222	91.66287	916.54199	-1089.68640	408.01865	884.62714	-888.29230	268.83139	867.05847	-1135.09705	51.61890	469.58694	-1056.07410	363.80908	451.01114	-967.08398	86.61893	117.19729	-1024.31458	317.05307	71.56736
996	8.292	-928.22241	284.96445	1410.58386	-1070.97681	92.00594	916.58795	-1091.42566	408.38422	884.40350	-890.48914	268.68637	867.25397	-1140.19519	52.78829	469.97812	-1057.10266	363.70056	450.85855	-981.37964	85.34339	113.30710	-1024.39197	316.90729	71.57240
997	8.300	-930.87305	285.12311	1410.62915	-1073.67456	92.35483	916.62140	-1093.14343	408.73727	884.18250	-892.59943	268.26550	867.19775	-1145.25159	53.93320	470.37225	-1058.13342	363.59851	450.72272	-995.80762	84.02183	109.62263	-1024.47473	316.76773	71.58829
998	8.308	-933.53662	285.25092	1410.70557	-1076.36597	92.71303	916.64252	-1094.84387	409.08075	883.96472	-894.87292	267.89169	867.29034	-1150.27234	55.06628	470.76608	-1059.15881	363.51331	450.60898	-1010.33398	82.66847	106.11355	-1024.56116	316.63516	71.61407
999	8.317	-936.20825	285.35547	1410.80872	-1079.05078	93.08306	916.65271	-1096.53186	409.41809	883.74969	-897.06146	267.22800	867.20898	-1155.26672	56.19309	471.15909	-1060.17419	363.44745	450.51700	-1024.92261	81.29665	102.73425	-1024.64954	316.50845	71.64678
1000	8.325	-938.88428	285.44745	1410.92847	-1081.73071	93.46184	916.65637	-1098.21350	409.75269	883.53638	-899.06824	267.09064	867.22717	-1160.24817	57.31581	471.55197	-1061.18274	363.39389	450.43854	-1039.54028	79.91694	99.42467	-1024.73938	316.38504	71.68286
1001	8.333
1002	8.342
1003	8.350
1004	8.358
1005	8.367
1006	8.375
1007	8.383
1008	8.392
1009	8.400
1010	8.408
1011	8.417
1012	8.425
1013	8.433
1014	8.442
1015	8.450
1016	8.458
1017	8.467
1018	8.475
1019	8.483
1020	8.492
1021	8.500
1022	8.508
1023	8.517
1024	8.525
1025	8.533
1026	8.542
1027	8.550
1028	8.558
1029	8.567
1030	8.575
1031	8.583
1032	8.592
1033	8.600
1034	8.608
1035	8.617
1036	8.625
1037	8.633
1038	8.642
1039	8.650
1040	8.658
1041	8.667
1042	8.675
1043	8.683
1044	8.692
1045	8.700
1046	8.708
1047	8.717
1048	8.725
1049	8.733
1050	8.742
1051	8.750
1052	8.758
1053	8.767
1054	8.775
1055	8.783
1056	8.792
1057	8.800
1058	8.808
1059	8.817
1060	8.825
1061	8.833
1062	8.842
1063	8.850
1064	8.858
1065	8.867
1066	8.875
1067	8.883
1068	8.892
1069	8.900
1070	8.908
1071	8.917
1072	8.925
1073	8.933
1074	8.942
1075	8.950
1076	8.958
1077	8.967
1078	8.975
1079	8.983
1080	8.992
1081	9.000
1082	9.008
1083	9.017
1084	9.025
1085	9.033
1086	9.042
1087	9.050
1088	9.058
1089	9.067
1090	9.075
1091	9.083
1092	9.092
1093	9.100
1094	9.108
1095	9.117
1096	9.125
1097	9.133
1098	9.142
1099	9.150
1100	9.158
1101	9.167
1102	9.175
1103	9.183
1104	9.192
1105	9.200
1106	9.208
1107	9.217
1108	9.225
