# Supplementary material for: Musculoskeletal modeling and humanoid control of robots based on human gait data
Source: PeerJ Comput Sci. 2021 Aug 9;7:e657. doi: 10.7717/peerj-cs.657 (PMC8372000; doi:10.7717/peerj-cs.657)
Supplement: Supplemental Information 2 [file peerj-cs-07-657-s002.zip › position/Cap18.trc]

PathFileType	4	(X/Y/Z)	E:\20201110\Cap18.trc
DataRate	CameraRate	NumFrames	NumMarkers	Units	OrigDataRate	OrigDataStartFrame	OrigNumFrames
120.00	120.00	1162	8	mm	120.00	1	1162
Frame#	Time	head			hip_L			hip_R			hio			knee_L			knee_R			ank_L			ank_R
		X1	Y1	Z1	X2	Y2	Z2	X3	Y3	Z3	X4	Y4	Z4	X5	Y5	Z5	X6	Y6	Z6	X7	Y7	Z7	X8	Y8	Z8
1	0.000
2	0.008
3	0.017
4	0.025
5	0.033
6	0.042
7	0.050
8	0.058
9	0.067
10	0.075
11	0.083
12	0.092
13	0.100
14	0.108
15	0.117
16	0.125
17	0.133
18	0.142
19	0.150
20	0.158
21	0.167
22	0.175
23	0.183
24	0.192
25	0.200
26	0.208
27	0.217
28	0.225
29	0.233
30	0.242
31	0.250
32	0.258
33	0.267
34	0.275
35	0.283
36	0.292
37	0.300
38	0.308
39	0.317
40	0.325
41	0.333
42	0.342
43	0.350
44	0.358
45	0.367
46	0.375
47	0.383
48	0.392
49	0.400
50	0.408
51	0.417
52	0.425
53	0.433
54	0.442
55	0.450
56	0.458
57	0.467
58	0.475
59	0.483
60	0.492
61	0.500
62	0.508
63	0.517
64	0.525
65	0.533
66	0.542
67	0.550
68	0.558
69	0.567
70	0.575
71	0.583
72	0.592
73	0.600
74	0.608
75	0.617
76	0.625
77	0.633
78	0.642
79	0.650
80	0.658
81	0.667
82	0.675
83	0.683
84	0.692
85	0.700
86	0.708
87	0.717
88	0.725
89	0.733
90	0.742
91	0.750
92	0.758
93	0.767
94	0.775
95	0.783
96	0.792
97	0.800
98	0.808
99	0.817
100	0.825
101	0.833
102	0.842
103	0.850
104	0.858
105	0.867
106	0.875
107	0.883
108	0.892
109	0.900
110	0.908
111	0.917
112	0.925
113	0.933
114	0.942
115	0.950
116	0.958
117	0.967
118	0.975
119	0.983
120	0.992
121	1.000
122	1.008
123	1.017
124	1.025
125	1.033
126	1.042
127	1.050
128	1.058
129	1.067
130	1.075
131	1.083
132	1.092
133	1.100
134	1.108
135	1.117
136	1.125
137	1.133
138	1.142
139	1.150
140	1.158
141	1.167
142	1.175
143	1.183
144	1.192
145	1.200
146	1.208
147	1.217
148	1.225
149	1.233
150	1.242
151	1.250
152	1.258
153	1.267
154	1.275
155	1.283
156	1.292
157	1.300
158	1.308
159	1.317
160	1.325
161	1.333
162	1.342
163	1.350
164	1.358
165	1.367
166	1.375
167	1.383
168	1.392
169	1.400
170	1.408
171	1.417
172	1.425
173	1.433
174	1.442
175	1.450
176	1.458
177	1.467
178	1.475
179	1.483
180	1.492
181	1.500
182	1.508
183	1.517
184	1.525
185	1.533
186	1.542
187	1.550
188	1.558
189	1.567
190	1.575
191	1.583
192	1.592
193	1.600
194	1.608
195	1.617
196	1.625
197	1.633
198	1.642
199	1.650
200	1.658
201	1.667
202	1.675
203	1.683
204	1.692
205	1.700
206	1.708
207	1.717
208	1.725
209	1.733
210	1.742
211	1.750
212	1.758
213	1.767
214	1.775
215	1.783
216	1.792
217	1.800
218	1.808
219	1.817
220	1.825
221	1.833
222	1.842
223	1.850
224	1.858
225	1.867
226	1.875
227	1.883
228	1.892
229	1.900
230	1.908
231	1.917
232	1.925
233	1.933
234	1.942
235	1.950
236	1.958
237	1.967
238	1.975
239	1.983
240	1.992
241	2.000
242	2.008
243	2.017
244	2.025
245	2.033
246	2.042
247	2.050
248	2.058
249	2.067
250	2.075
251	2.083
252	2.092
253	2.100
254	2.108
255	2.117
256	2.125
257	2.133
258	2.142
259	2.150
260	2.158
261	2.167
262	2.175
263	2.183
264	2.192
265	2.200
266	2.208
267	2.217
268	2.225
269	2.233
270	2.242
271	2.250
272	2.258
273	2.267
274	2.275
275	2.283
276	2.292
277	2.300
278	2.308
279	2.317
280	2.325
281	2.333
282	2.342
283	2.350
284	2.358
285	2.367
286	2.375
287	2.383
288	2.392
289	2.400
290	2.408
291	2.417
292	2.425
293	2.433
294	2.442
295	2.450
296	2.458
297	2.467
298	2.475
299	2.483
300	2.492
301	2.500
302	2.508
303	2.517
304	2.525
305	2.533
306	2.542
307	2.550
308	2.558
309	2.567
310	2.575
311	2.583
312	2.592
313	2.600
314	2.608
315	2.617
316	2.625
317	2.633
318	2.642
319	2.650
320	2.658
321	2.667
322	2.675
323	2.683
324	2.692
325	2.700
326	2.708
327	2.717
328	2.725
329	2.733
330	2.742
331	2.750
332	2.758
333	2.767
334	2.775
335	2.783
336	2.792
337	2.800
338	2.808
339	2.817
340	2.825
341	2.833
342	2.842
343	2.850
344	2.858
345	2.867
346	2.875
347	2.883
348	2.892
349	2.900
350	2.908	1893.23035	245.66629	1407.02515	1755.72168	63.36044	907.11072	1746.37280	381.41318	879.25317	1941.28796	236.02481	857.26672	1694.83875	17.69409	462.18921	1771.86011	339.41724	444.44269	1951.35815	56.77223	169.69472	1802.55640	299.24973	63.57016
351	2.917	1889.05054	246.73128	1407.43030	1752.61963	64.02327	907.57770	1744.36633	381.96085	879.00385	1938.78650	235.64812	857.40839	1687.86987	18.94663	463.43454	1770.81189	339.60272	444.28452	1937.47388	56.98807	164.83870	1802.55896	299.19321	63.60395
352	2.925	1884.88293	247.76752	1407.82910	1749.51538	64.66872	908.02881	1742.33740	382.49554	878.75696	1936.27808	235.28319	857.56036	1680.96790	20.19964	464.65546	1769.76672	339.79053	444.13760	1923.49341	57.18975	159.92946	1802.56055	299.14114	63.63639
353	2.933	1880.73560	248.75177	1408.21436	1746.40710	65.28181	908.44995	1740.26697	383.00574	878.51306	1933.75549	234.93927	857.73206	1674.19385	21.45280	465.82928	1768.72766	339.97681	444.00781	1909.33008	57.36265	154.92520	1802.56055	299.09668	63.66631
354	2.942	1876.60999	249.66913	1408.57849	1743.29358	65.85069	908.83057	1738.14050	383.48184	878.27112	1931.21252	234.62267	857.93024	1667.59863	22.70432	466.93628	1767.69690	340.15341	443.89551	1894.91357	57.49235	149.80234	1802.55896	299.06174	63.69363
355	2.950	1872.50256	250.51213	1408.91455	1740.17358	66.36591	909.16498	1735.94873	383.91678	878.02985	1928.64380	234.33713	858.15894	1661.22266	23.95161	467.95975	1766.67505	340.31271	443.79758	1880.19617	57.56485	144.55728	1802.55664	299.03683	63.71927
356	2.958	1868.40747	251.27780	1409.21753	1737.04639	66.82012	909.45105	1733.68701	384.30545	877.78802	1926.04565	234.08360	858.41931	1655.09460	25.19267	468.88507	1765.66187	340.44934	443.70905	1865.15356	57.56643	139.20564	1802.55396	299.02090	63.74402
357	2.967	1864.31958	251.96483	1409.48523	1733.91211	67.20876	909.68805	1731.35608	384.64368	877.54321	1923.41626	233.85982	858.71051	1649.23315	26.42583	469.70001	1764.65613	340.55966	443.62375	1849.78418	57.48449	133.77979	1802.55151	299.01163	63.76858
358	2.975	1860.23572	252.57201	1409.71667	1730.77112	67.53127	909.87439	1728.95984	384.92758	877.29211	1920.75452	233.65991	859.02942	1643.64905	27.64898	470.39618	1763.65576	340.64145	443.53601	1834.10645	57.30884	128.32578	1802.54968	299.00635	63.79420
359	2.983	1856.15417	253.09808	1409.91187	1727.62341	67.79086	910.00739	1726.50427	385.15402	877.03326	1918.06055	233.47528	859.36993	1638.34802	28.85999	470.96902	1762.65698	340.69397	443.44308	1818.15527	57.03248	122.90002	1802.54883	299.00259	63.82218
360	2.992	1852.07410	253.54367	1410.07092	1724.46802	67.99316	910.08319	1723.99585	385.32205	876.76770	1915.33411	233.29596	859.72321	1633.33118	30.05695	471.41714	1761.65454	340.71765	443.34607	1801.97754	56.65171	117.56619	1802.54907	298.99808	63.85272
361	3.000	1847.99438	253.91283	1410.19336	1721.30212	68.14492	910.09766	1721.44080	385.43427	876.49670	1912.57532	233.11198	860.07867	1628.59460	31.23745	471.74136	1760.64172	340.71292	443.24756	1785.62854	56.16586	112.39236	1802.55054	298.99066	63.88475
362	3.008	1843.91357	254.21124	1410.27979	1718.12122	68.25394	910.04620	1718.84460	385.49719	876.22021	1909.78479	232.91454	860.42609	1624.12805	32.39862	471.94449	1759.61182	340.67999	443.14923	1769.16833	55.57681	107.44838	1802.55261	298.97858	63.91676
363	3.017	1839.83093	254.44281	1410.33350	1714.91931	68.32870	909.92505	1716.21240	385.52026	875.93896	1906.96313	232.69664	860.75677	1619.91602	33.53769	472.03210	1758.55835	340.62125	443.05240	1752.65906	54.88866	102.80332	1802.55420	298.96054	63.94737
364	3.025	1835.74695	254.60855	1410.35974	1711.69067	68.37654	909.73169	1713.54810	385.51367	875.65582	1904.11060	232.45360	861.06415	1615.93884	34.65149	472.01303	1757.47522	340.54297	442.95874	1736.16260	54.10744	98.52281	1802.55383	298.93668	63.97532
365	3.033	1831.66272	254.70801	1410.36377	1708.43079	68.40198	909.46600	1710.85498	385.48547	875.37506	1901.22656	232.18364	861.34412	1612.17236	35.73528	471.89822	1756.35535	340.45459	442.87051	1719.73889	53.24114	94.66597	1802.54993	298.90839	63.99910
366	3.042	1827.57935	254.74043	1410.34888	1705.13647	68.40718	909.12915	1708.13501	385.44003	875.10040	1898.30920	231.88840	861.59479	1608.58899	36.78291	471.69986	1755.18970	340.36676	442.78943	1703.44446	52.29987	91.28194	1802.54077	298.87717	64.01805
367	3.050	1823.49707	254.70587	1410.31494	1701.80554	68.39276	908.72443	1705.38806	385.37900	874.83466	1895.35645	231.57240	861.81519	1605.15906	37.78863	471.43027	1753.96912	340.28812	442.71487	1687.33142	51.29628	88.40610	1802.52515	298.84314	64.03442
368	3.058	1819.41650	254.60553	1410.26001	1698.43701	68.35879	908.25690	1702.61255	385.30411	874.58044	1892.36536	231.24182	862.00513	1601.85364	38.74922	471.10019	1752.68506	340.22205	442.64325	1671.44727	50.24598	86.05608	1802.50305	298.80487	64.05299
369	3.067	1815.33972	254.44093	1410.18164	1695.03052	68.30653	907.73334	1699.80579	385.21835	874.34009	1889.33289	230.90334	862.16516	1598.64758	39.66449	470.71762	1751.33142	340.16644	442.56961	1655.83398	49.16803	84.22860	1802.47461	298.76093	64.07810
370	3.075	1811.26892	254.21242	1410.07910	1691.58594	68.23891	907.16113	1696.96289	385.12402	874.11353	1886.25549	230.56302	862.29694	1595.52002	40.53633	470.28925	1749.90552	340.11612	442.48972	1640.52966	48.08490	82.89777	1802.44006	298.71140	64.11192
371	3.083	1807.20557	253.91844	1409.95325	1688.10254	68.15874	906.54858	1694.07703	385.02121	873.89728	1883.12939	230.22511	862.40253	1592.45288	41.36826	469.82196	1748.40723	340.06461	442.40100	1625.56995	47.02206	82.01686	1802.39978	298.65823	64.15501
372	3.092	1803.14954	253.55609	1409.80603	1684.57910	68.06689	905.90497	1691.14075	384.90756	873.68536	1879.95129	229.89124	862.48395	1589.42871	42.16552	469.32278	1746.83911	340.00446	442.30209	1610.99121	46.00671	81.52447	1802.35364	298.60474	64.20747
373	3.100	1799.09937	253.12209	1409.63879	1681.01477	67.96178	905.23993	1688.14734	384.77872	873.47180	1876.71814	229.56018	862.54199	1586.43091	42.93402	468.79849	1745.20422	339.92850	442.19266	1596.83484	45.06703	81.35277	1802.30078	298.55344	64.26930
374	3.108	1795.05322	252.61345	1409.45227	1677.40869	67.83939	904.56299	1685.09180	384.62891	873.25104	1873.42773	229.22832	862.57648	1583.44287	43.67834	468.25592	1743.50488	339.83096	442.07300	1583.14978	44.23139	81.43343	1802.24048	298.50491	64.34011
375	3.117	1791.00854	252.02797	1409.24512	1673.75891	67.69376	903.88202	1681.97095	384.45297	873.01801	1870.07727	228.88991	862.58685	1580.44775	44.39960	467.70160	1741.74072	339.70749	441.94366	1569.99194	43.52451	81.70222	1802.17261	298.45789	64.41899
376	3.125	1786.96301	251.36411	1409.01636	1670.06287	67.51793	903.20264	1678.78296	384.24750	872.76868	1866.66431	228.53801	862.57251	1577.42810	45.09317	467.14072	1739.90930	339.55408	441.80447	1557.42090	42.96252	82.10336	1802.09741	298.40994	64.50456
377	3.133	1782.91455	250.62131	1408.76489	1666.31750	67.30431	902.52802	1675.52783	384.01010	872.50104	1863.18665	228.16534	862.53320	1574.36633	45.74712	466.57706	1738.00781	339.36655	441.65424	1545.49585	42.55254	82.59030	1802.01611	298.35815	64.59464
378	3.142	1778.86121	249.80032	1408.49072	1662.51953	67.04582	901.85840	1672.20715	383.73914	872.21619	1859.64307	227.76456	862.46887	1571.24695	46.34332	466.01450	1736.03442	339.14249	441.49292	1534.27197	42.29613	83.12222	1801.92993	298.29935	64.68678
379	3.150	1774.80249	248.90298	1408.19385	1658.66577	66.73849	901.19153	1668.82434	383.43259	871.91553	1856.03357	227.32802	862.37952	1568.05872	46.86122	465.45847	1733.98950	338.88342	441.32330	1523.79749	42.19260	83.65880	1801.83887	298.23090	64.77919
380	3.158	1770.73804	247.93141	1407.87390	1654.75269	66.38253	900.52423	1665.38391	383.08676	871.59894	1852.35852	226.84756	862.26501	1564.79504	47.28207	464.91443	1731.87402	338.59375	441.14886	1514.11072	42.23933	84.15668	1801.74194	298.15176	64.87115
381	3.167	1766.66846	246.88739	1407.53088	1650.77637	65.98091	899.85315	1661.89063	382.69690	871.26550	1848.61841	226.31447	862.12592	1561.45435	47.59241	464.38553	1729.68823	338.27734	440.97067	1505.23901	42.43055	84.56958	1801.63708	298.06271	64.96272
382	3.175	1762.59363	245.77219	1407.16455	1646.73145	65.53767	899.17578	1658.34778	382.26001	870.91638	1844.81421	225.72023	861.96344	1558.03833	47.78661	463.87012	1727.43225	337.93533	440.78644	1497.19922	42.75715	84.85171	1801.52246	297.96469	65.05445
383	3.183	1758.51367	244.58681	1406.77490	1642.61218	65.05703	898.49103	1654.75708	381.77573	870.55438	1840.94653	225.05789	861.77863	1554.55066	47.86897	463.35938	1725.10657	337.56671	440.59216	1489.99695	43.20660	84.96312	1801.39648	297.85657	65.14704
384	3.192	1754.42749	243.33226	1406.36145	1638.41162	64.54295	897.79926	1651.11926	381.24506	870.18164	1837.01440	224.32306	861.57196	1550.99707	47.85304	462.83731	1722.71265	337.16983	440.38388	1483.62744	43.76279	84.87328	1801.25903	297.73581	65.24125
385	3.200	1750.33472	242.01004	1405.92468	1634.12366	63.99870	897.10107	1647.43433	380.66873	869.79834	1833.01489	223.51401	861.34308	1547.38550	47.75717	462.28516	1720.25220	336.74365	440.15952	1478.07617	44.40746	84.56123	1801.11023	297.60156	65.33916
386	3.208	1746.23438	240.62221	1405.46484	1629.74292	63.42641	896.39667	1643.70166	380.04758	869.40436	1828.94214	222.63054	861.09033	1543.72668	47.60051	461.68579	1717.72754	336.28827	439.91992	1473.31934	45.12260	84.01380	1800.95020	297.45670	65.44576
387	3.217	1742.12585	239.17075	1404.98132	1625.26379	62.82732	895.68488	1639.91895	379.38321	869.00177	1824.78931	221.67271	860.81036	1540.03296	47.40227	461.02438	1715.14063	335.80399	439.66763	1469.32446	45.89239	83.22420	1800.77832	297.30606	65.56789
388	3.225	1738.00903	237.65715	1404.47180	1620.67969	62.20245	894.96375	1636.08289	378.67731	868.59332	1820.54773	220.64073	860.49817	1536.31860	47.18199	460.28665	1712.49316	335.29068	439.40509	1466.04968	46.70415	82.19277	1800.59338	297.15295	65.71094
389	3.233	1733.88513	236.08238	1403.93384	1615.98120	61.55231	894.23163	1632.18933	377.93082	868.17914	1816.20935	219.53534	860.14807	1532.59875	46.95966	459.45529	1709.78564	334.74829	439.13388	1463.44189	47.54733	80.93016	1800.39380	296.99796	65.87736
390	3.242	1729.75732	234.44698	1403.36475	1611.15759	60.87584	893.48773	1628.23376	377.14404	867.75568	1811.76636	218.35741	859.75519	1528.88696	46.75588	458.50800	1707.01843	334.17752	438.85419	1461.43604	48.41083	79.46000	1800.17712	296.84085	66.06780
391	3.250	1725.63013	232.75072	1402.76282	1606.19824	60.16998	892.73352	1624.21069	376.31796	867.31750	1807.21265	217.10786	859.31775	1525.19531	46.59018	457.41983	1704.19006	333.57916	438.56519	1459.95288	49.28180	77.81895	1799.94043	296.68301	66.28323
392	3.258	1721.50842	230.99150	1402.12756	1601.09509	59.42994	891.97437	1620.11304	375.45541	866.85925	1802.54492	215.78838	858.83771	1521.53613	46.47700	456.17096	1701.29675	332.95374	438.26678	1458.89807	50.14611	76.05582	1799.68091	296.52679	66.52583
393	3.267	1717.39600	229.16489	1401.46155	1595.84509	58.65044	891.22125	1615.93286	374.56104	866.37732	1797.76221	214.40181	858.32013	1517.92493	46.42161	454.75513	1698.33203	332.30063	437.96005	1458.16040	50.98711	74.23141	1799.39819	296.37369	66.79913
394	3.275	1713.29431	227.26564	1400.77112	1590.45117	57.82722	890.49133	1611.66235	373.63867	865.86993	1792.86646	212.95244	857.77228	1514.37866	46.41698	453.18671	1695.28687	331.61807	437.64600	1457.61169	51.78411	72.41697	1799.09473	296.22260	67.10777
395	3.283	1709.20288	225.29004	1400.06812	1584.92297	56.95724	889.80823	1607.29663	372.68970	865.33795	1787.86304	211.44611	857.20428	1510.91382	46.44067	451.50784	1692.15027	330.90402	437.32526	1457.10974	52.51384	70.68885	1798.77466	296.06982	67.45733
396	3.292	1705.11829	223.23703	1399.36890	1579.27661	56.03810	889.20184	1602.83337	371.71353	864.78699	1782.76147	209.89014	856.62921	1507.54297	46.45342	449.79285	1688.90979	330.15686	436.99908	1456.51135	53.15247	69.12096	1798.44092	295.91037	67.85467
397	3.300	1701.03552	221.10837	1398.69482	1573.53369	55.06781	888.70679	1598.27417	370.70767	864.22809	1777.57690	208.29300	856.06335	1504.26660	46.40662	448.13715	1685.55090	329.37561	436.67133	1455.69556	53.67611	67.77594	1798.09302	295.74020	68.30820
398	3.308	1696.94739	218.90816	1398.06909	1567.72046	54.04482	888.35858	1593.62537	369.66745	863.67578	1772.32727	206.66469	855.52606	1501.06274	46.25754	446.63345	1682.05664	328.55978	436.34970	1454.59424	54.06354	66.69369	1797.72778	295.55807	68.82752
399	3.317	1692.84521	216.64302	1397.51563	1561.86768	52.96754	888.18799	1588.89697	368.58694	863.14636	1767.03296	205.01707	855.03857	1497.88379	45.97968	445.35370	1678.40869	327.70966	436.04517	1453.21436	54.30637	65.88036	1797.34033	295.36420	69.42299
400	3.325	1688.72131	214.32278	1397.05530	1556.00806	51.83445	888.21558	1584.10132	367.46048	862.65790	1761.71436	203.36290	854.62262	1494.66235	45.56355	444.34381	1674.58936	326.82755	435.77042	1451.63232	54.41980	65.30701	1796.92554	295.15762	70.10551
401	3.333	1684.57141	211.95998	1396.70520	1550.17383	50.64490	888.45032	1579.25000	366.28311	862.22992	1756.39038	201.71382	854.29834	1491.32666	45.01386	443.62457	1670.58435	325.91971	435.53824	1449.96338	54.43799	64.92428	1796.47900	294.93494	70.88522
402	3.342	1680.39612	209.56866	1396.47742	1544.39380	49.39935	888.89142	1574.35376	365.05032	861.88177	1751.07813	200.07869	854.08264	1487.82031	44.34719	443.19543	1666.38208	324.99701	435.35986	1448.32349	54.39587	64.68274	1795.99597	294.69189	71.77126
403	3.350	1676.19897	207.16307	1396.38062	1538.69092	48.09949	889.53180	1569.42273	363.75882	861.63037	1745.79138	198.46304	853.98883	1484.12109	43.58800	443.03995	1661.97424	324.07343	435.24414	1446.80371	54.31639	64.54333	1795.46973	294.42728	72.77380
404	3.358	1671.98376	204.75648	1396.42053	1533.08118	46.74840	890.35992	1564.46631	362.40753	861.49152	1740.53918	196.86923	854.02643	1480.24878	42.76186	443.13110	1657.35486	323.16321	435.19824	1445.46509	54.20987	64.47867	1794.89001	294.14526	73.90668
405	3.367	1667.75256	202.36058	1396.60095	1527.57178	45.35062	891.35791	1559.49390	360.99716	861.48059	1735.32556	195.29654	854.20117	1476.25720	41.88798	443.43549	1652.51880	322.27805	435.22723	1444.34155	54.07853	64.47196	1794.24316	293.85422	75.18723
406	3.375	1663.50769	199.98566	1396.92200	1522.16064	43.91147	892.49835	1554.51428	359.52960	861.61194	1730.14978	193.74113	854.51526	1472.21777	40.97588	443.91318	1647.45850	321.42746	435.33420	1443.44653	53.92123	64.51436	1793.51306	293.56317	76.63319
407	3.383	1659.25366	197.64053	1397.37720	1516.83801	42.43663	893.74170	1549.53662	358.00778	861.89600	1725.00842	192.19566	854.96655	1468.20300	40.02782	444.51382	1642.16260	320.62183	435.52005	1442.77380	53.73706	64.59853	1792.68347	293.28183	78.26041
408	3.392	1654.99890	195.33183	1397.95227	1511.59009	40.93374	895.03674	1544.57043	356.43585	862.33813	1719.89612	190.64973	855.54742	1464.27551	39.04398	445.17615	1636.61804	319.87549	435.78311	1442.29736	53.52950	64.71131	1791.73877	293.02240	80.08137
409	3.400	1650.75574	193.06313	1398.62573	1506.40112	39.41407	896.32471	1539.62573	354.81970	862.93762	1714.80676	189.09192	856.24298	1460.48352	38.02710	445.83673	1630.81287	319.20685	436.11829	1441.97632	53.31055	64.83292	1790.66382	292.79977	82.10355
410	3.408	1646.53760	190.83524	1399.37183	1501.25452	37.89108	897.54706	1534.71069	353.16638	863.68622	1709.73425	187.51231	857.03070	1456.85803	36.98563	446.44235	1624.73706	318.63660	436.51746	1441.76318	53.10061	64.94425	1789.44373	292.63052	84.32826
411	3.417	1642.35620	188.64731	1400.16333	1496.13647	36.37688	898.65417	1529.83057	351.48251	864.56726	1704.67419	185.90428	857.88141	1453.41174	35.93332	446.95810	1618.38171	318.18506	436.96967	1441.61328	52.92116	65.03413	1788.06348	292.53113	86.75126
412	3.425	1638.21985	186.49673	1400.97351	1491.04089	34.87811	899.61353	1524.98584	349.77322	865.55695	1699.62476	184.26585	858.76166	1450.14160	34.88609	447.36777	1611.73816	317.86975	437.46136	1441.48999	52.78714	65.09976	1786.50879	292.51498	89.36337
413	3.433	1634.13342	184.37808	1401.77783	1485.97144	33.39297	900.41321	1520.17139	348.04300	866.62653	1694.58728	182.60156	859.63684	1447.03284	33.85898	447.66757	1604.79797	317.70425	437.97705	1441.36682	52.70398	65.14339	1784.76465	292.59125	92.15209
414	3.442	1630.09912	182.28339	1402.55383	1480.93933	31.91158	901.05890	1515.37732	346.29752	867.74457	1689.56641	180.92424	860.47308	1444.06543	32.86341	447.85999	1597.55408	317.69836	438.50098	1441.22888	52.66831	65.16962	1782.81555	292.76587	95.10350
415	3.450	1626.11694	180.20374	1403.28162	1475.95862	30.41832	901.56775	1510.58997	344.54434	868.87842	1684.56799	179.25443	861.23822	1441.21973	31.90347	447.95361	1590.00171	317.85809	439.01706	1441.06982	52.67118	65.18246	1780.64465	293.04242	98.20349
416	3.458	1622.18567	178.13075	1403.94434	1471.04187	28.89409	901.96246	1505.79468	342.79297	869.99603	1679.59839	177.61685	861.90302	1438.47913	30.97363	447.96564	1582.14026	318.18439	439.50775	1440.88892	52.70185	65.18281	1778.23279	293.42276	101.44004
417	3.467	1618.30188	176.05757	1404.52905	1466.19824	27.32121	902.26788	1500.97864	341.05426	871.06848	1674.66357	176.03709	862.44373	1435.83057	30.05962	447.92117	1573.97437	318.67294	439.95505	1440.68994	52.74943	65.16942	1775.55896	293.90689	104.80556
418	3.475	1614.46130	173.97974	1405.02710	1461.43262	25.69217	902.50708	1496.13171	339.33960	872.07135	1669.76941	174.53897	862.84424	1433.26245	29.14290	447.84695	1565.51465	319.31442	440.34268	1440.47998	52.80359	65.14178	1772.60193	294.49121	108.29561
419	3.483	1610.65894	171.89578	1405.43372	1456.74438	24.01616	902.69849	1491.24854	337.65952	872.98492	1664.92004	173.14139	863.09650	1430.76318	28.20639	447.76389	1556.77759	320.09448	440.65787	1440.27063	52.85579	65.10180	1769.34326	295.16611	111.90538
420	3.492	1606.89014	169.80704	1405.74768	1452.12744	22.31731	902.85535	1486.32922	336.02258	873.79456	1660.11841	171.85538	863.20154	1428.32092	27.23974	447.68204	1547.78235	320.99301	440.89426	1440.07458	52.90050	65.05261	1765.76831	295.91440	115.62708
421	3.500	1603.15161	167.71690	1405.97046	1447.57678	20.62281	902.98840	1481.37891	334.43567	874.49316	1655.36597	170.68297	863.16888	1425.92676	26.24208	447.60214	1538.55078	321.98364	441.05377	1439.90088	52.93586	64.99589	1761.86865	296.71143	119.44894
422	3.508	1599.44116	165.63077	1406.10645	1443.09180	18.94987	903.10840	1476.40723	332.90469	875.07965	1650.66382	169.61810	863.01520	1423.57703	25.22133	447.51999	1529.10571	323.03479	441.14639	1439.75269	52.96425	64.93031	1757.64148	297.52658	123.35654
423	3.517	1595.75757	163.55634	1406.16211	1438.67188	17.30463	903.22375	1471.42859	331.43460	875.55725	1646.01245	168.64914	862.76111	1421.27441	24.19044	447.43039	1519.47278	324.11276	441.18811	1439.62891	52.99220	64.85252	1753.08911	298.32458	127.33505
424	3.525	1592.09985	161.50441	1406.14612	1434.31091	15.69147	903.33673	1466.46143	330.02817	875.93304	1641.41235	167.76050	862.42828	1419.02783	23.16400	447.32858	1509.68140	325.18408	441.19931	1439.52588	53.02907	64.75891	1748.21729	299.06613	131.37027
425	3.533	1588.46692	159.48811	1406.07007	1429.99780	14.11951	903.44354	1461.52600	328.68570	876.21893	1636.86243	166.93294	862.03711	1416.84949	22.15721	447.21066	1499.76550	326.21683	441.20279	1439.44043	53.08439	64.64725	1743.03540	299.70877	135.44800
426	3.542	1584.85767	157.52066	1405.94751	1425.72327	12.59776	903.53943	1456.64099	327.40631	876.43231	1632.36218	166.14484	861.60596	1414.75220	21.18540	447.07455	1489.76172	327.18069	441.22183	1439.36975	53.16436	64.51748	1737.55432	300.20926	139.55283
427	3.550	1581.27197	155.61334	1405.79419	1421.48291	11.12931	903.62207	1451.82007	326.18942	876.59589	1627.91089	165.37643	861.15240	1412.74939	20.26216	446.92120	1479.70740	328.04910	441.27936	1439.31165	53.26820	64.37323	1731.78320	300.52740	143.66496
428	3.558	1577.70923	153.77544	1405.62622	1417.27429	9.71745	903.68890	1447.06982	325.03500	876.73608	1623.50757	164.61465	860.69379	1410.85486	19.39766	446.75424	1469.63916	328.80362	441.39944	1439.26416	53.38636	64.22314	1725.72437	300.63000	147.75667
429	3.567	1574.16895	152.01468	1405.45959	1413.09351	8.37268	903.73395	1442.39075	323.94321	876.88202	1619.15161	163.85544	860.24762	1409.08240	18.59898	446.57770	1459.59180	329.43524	441.60876	1439.22559	53.50411	64.07840	1719.37085	300.49503	151.78987
430	3.575	1570.65015	150.33701	1405.30920	1408.94177	7.10391	903.75336	1437.77795	322.91354	877.06274	1614.84216	163.10367	859.83234	1407.44202	17.87260	446.39233	1449.59912	329.94174	441.93558	1439.19470	53.60900	63.94707	1712.70654	300.11514	155.71408
431	3.583	1567.15186	148.74625	1405.18811	1404.83276	5.90321	903.75336	1433.22119	321.94440	877.30560	1610.57910	162.37160	859.46808	1405.93628	17.22659	446.19333	1439.69458	330.32483	442.40656	1439.17053	53.69466	63.83179	1705.70996	299.49927	159.46617
432	3.592	1563.67322	147.24377	1405.10706	1400.79150	4.74611	903.74878	1428.70642	321.03256	877.63293	1606.36292	161.67786	859.17542	1404.55933	16.67008	445.97195	1429.91040	330.58908	443.04291	1439.15234	53.75932	63.73280	1698.35718	298.67126	162.97296
433	3.600	1560.21362	145.82849	1405.07434	1396.84424	3.60720	903.75354	1424.21753	320.17163	878.05945	1602.19397	161.04578	858.97223	1403.29907	16.21065	445.72006	1420.27588	330.74097	443.85706	1439.13989	53.80381	63.65137	1690.62292	297.66818	166.15575
434	3.608	1556.77209	144.49652	1405.09570	1393.01282	2.47246	903.77417	1419.73853	319.35144	878.59064	1598.07312	160.50008	858.87067	1402.13916	15.85096	445.43320	1410.81445	330.78851	444.85107	1439.13330	53.83060	63.59047	1682.48242	296.53845	168.93605
435	3.617	1553.34753	143.24205	1405.17310	1389.31372	1.34044	903.80908	1415.25500	318.56052	879.22388	1594.00159	160.06281	858.87457	1401.06116	15.58396	445.11456	1401.54309	330.73868	446.01511	1439.13257	53.84299	63.55378	1673.91382	295.33810	171.24144
436	3.625	1549.93799	142.05870	1405.30469	1385.76270	0.21456	903.85413	1410.75562	317.78934	879.95074	1589.97998	159.75066	858.97894	1400.04565	15.38835	444.77969	1392.47192	330.59290	447.32642	1439.13794	53.84469	63.54408	1664.89966	294.12415	173.00891
437	3.633	1546.54150	140.94058	1405.48462	1382.37598	-0.90540	903.90717	1406.23376	317.03101	880.75867	1586.00781	159.57443	859.17090	1399.07568	15.23237	444.45386	1383.60217	330.34561	448.75174	1439.14941	53.83997	63.56151	1655.42737	292.94803	174.18715
438	3.642	1543.15674	139.88255	1405.70435	1379.16565	-2.02144	903.96466	1401.68787	316.27960	881.63104	1582.08521	159.53955	859.43164	1398.13599	15.08603	444.15985	1374.92419	329.98758	450.25232	1439.16626	53.83381	63.60229	1645.48767	291.85205	174.73947
439	3.650	1539.78247	138.88040	1405.95337	1376.13232	-3.12868	904.01581	1397.12158	315.53033	882.54718	1578.21313	159.64661	859.73767	1397.21143	14.92875	443.90979	1366.41748	329.51111	451.78912	1439.18677	53.83151	63.65814	1635.07434	290.86914	174.64693
440	3.658	1536.41724	137.93175	1406.21985	1373.26733	-4.21390	904.04297	1392.54272	314.78091	883.48383	1574.39270	159.89163	860.06244	1396.28711	14.74867	443.70505	1358.05505	328.91260	453.32626	1439.20825	53.83778	63.71770	1624.18359	290.02325	173.90898
441	3.667	1533.05798	137.03693	1406.49084	1370.55383	-5.26133	904.02374	1387.96216	314.03113	884.41534	1570.62402	160.26584	860.37970	1395.34900	14.54035	443.53998	1349.80798	328.19208	454.83215	1439.22754	53.85582	63.77046	1612.81433	289.32913	172.54163
442	3.675	1529.69983	136.19809	1406.75366	1367.96387	-6.25538	903.93359	1383.39087	313.28186	885.31519	1566.90710	160.75603	860.66748	1394.38525	14.30375	443.40576	1341.65063	327.35083	456.27942	1439.24316	53.88714	63.81007	1600.96777	288.79285	170.57468
443	3.683	1526.33691	135.41774	1406.99866	1365.46021	-7.18292	903.75677	1378.83789	312.53638	886.15961	1563.24133	161.34518	860.90997	1393.38623	14.04333	443.29239	1333.56226	326.39212	457.64597	1439.25537	53.93227	63.83416	1588.64722	288.41360	168.04875
444	3.692	1522.96252	134.69815	1407.21826	1363.01221	-8.03999	903.49982	1374.30896	311.80145	886.93079	1559.62500	162.01358	861.09766	1392.34583	13.76640	443.18906	1325.52734	325.32358	458.91736	1439.26465	53.99139	63.84284	1575.85803	288.18640	165.01355
445	3.700	1519.56995	134.04106	1407.40771	1360.60364	-8.83410	903.18927	1369.80884	311.08551	887.61823	1556.05481	162.74026	861.22607	1391.26172	13.48158	443.08627	1317.53613	324.15790	460.08789	1439.27234	54.06414	63.83871	1562.60913	288.10464	161.52690
446	3.708	1516.15356	133.44749	1407.56348	1358.22449	-9.57585	902.85431	1365.34216	310.39679	888.21692	1552.52539	163.50482	861.29547	1390.13696	13.19783	442.97815	1309.58533	322.91165	461.15970	1439.28027	54.14906	63.82733	1548.91418	288.16223	157.65335
447	3.717	1512.70923	132.91824	1407.68396	1355.86230	-10.27054	902.51459	1360.91382	309.74268	888.72565	1549.02979	164.28812	861.30957	1388.98047	12.92354	442.86279	1301.67749	321.60315	462.14063	1439.29053	54.24337	63.81643	1534.79211	288.35529	153.46274
448	3.725	1509.23413	132.45522	1407.76855	1353.50110	-10.91756	902.17865	1356.52661	309.12982	889.14557	1545.55981	165.07274	861.27399	1387.80273	12.66628	442.74057	1293.82129	320.25027	463.04169	1439.30542	54.34347	63.81400	1520.26660	288.68246	149.02895
449	3.733	1505.72632	132.06143	1407.81702	1351.12341	-11.51350	901.84839	1352.18018	308.56400	889.48065	1542.10596	165.84410	861.19562	1386.61572	12.43346	442.61261	1286.02954	318.86951	463.87436	1439.32666	54.44617	63.82532	1505.36548	289.14380	144.42615
450	3.742	1502.18323	131.73967	1407.83032	1348.71155	-12.05434	901.52252	1347.87195	308.04919	889.73718	1538.65808	166.59174	861.08264	1385.42993	12.23236	442.48062	1278.31897	317.47601	464.64920	1439.35327	54.55045	63.84962	1490.11865	289.73795	139.72520
451	3.750	1498.60291	131.49106	1407.81018	1346.24939	-12.53726	901.19977	1343.59717	307.58643	889.92285	1535.20544	167.30984	860.94385	1384.25293	12.06918	442.34592	1270.70911	316.08292	465.37512	1439.38184	54.65784	63.87971	1474.55798	290.46014	134.99362
452	3.758	1494.98389	131.31549	1407.76038	1343.72534	-12.96243	900.87988	1339.34863	307.17340	890.04675	1531.73682	167.99724	860.78760	1383.08728	11.94821	442.20892	1263.22083	314.70135	466.05933	1439.40723	54.77063	63.90649	1458.71594	291.30069	130.29541
453	3.767	1491.32446	131.21194	1407.68457	1341.13318	-13.33299	900.56317	1335.11780	306.80634	890.11932	1528.24231	168.65640	860.62054	1381.93213	11.87173	442.06924	1255.87354	313.34225	466.70758	1439.42480	54.88939	63.92424	1442.62549	292.24506	125.68828
454	3.775	1487.62317	131.17813	1407.58557	1338.47180	-13.65313	900.24780	1330.89465	306.48102	890.15125	1524.71375	169.29199	860.44696	1380.78430	11.84006	441.92670	1248.68213	312.01718	467.32437	1439.43298	55.01163	63.93283	1426.31836	293.27411	121.22072
455	3.783	1483.88013	131.21078	1407.46497	1335.74390	-13.92647	899.93011	1326.66943	306.19238	890.14941	1521.14648	169.90964	860.26807	1379.64038	11.85109	441.78275	1241.65588	310.73785	467.91269	1439.43286	55.13274	63.93699	1409.82446	294.36478	116.93159
456	3.792	1480.09741	131.30621	1407.32361	1332.95398	-14.15609	899.60638	1322.43188	305.93433	890.11664	1517.53857	170.51550	860.08362	1378.49646	11.89970	441.64075	1234.79565	309.51569	468.47415	1439.42749	55.24819	63.94400	1393.17236	295.49197	112.85140
457	3.800	1476.27832	131.46075	1407.16211	1330.10754	-14.34616	899.27484	1318.17236	305.70032	890.05359	1513.88867	171.11601	859.89343	1377.34839	11.97795	441.50443	1228.09570	308.36130	469.00909	1439.41919	55.35587	63.96012	1376.38965	296.63239	109.00441
458	3.808	1472.42603	131.67055	1406.98059	1327.21252	-14.50351	898.93591	1313.88245	305.48260	889.96002	1510.19507	171.71750	859.69775	1376.19080	12.07684	441.37637	1221.54504	307.28339	469.51614	1439.40991	55.45695	63.98785	1359.50244	297.76804	105.41061
459	3.817	1468.54333	131.93124	1406.77844	1324.27905	-14.63705	898.59192	1309.55615	305.27258	889.83429	1506.45691	172.32599	859.49738	1375.01782	12.18979	441.25656	1215.13184	306.28705	469.99133	1439.39954	55.55494	64.02589	1342.53467	298.88766	102.08708
460	3.825	1464.63257	132.23834	1406.55481	1321.31665	-14.75550	898.24530	1305.19043	305.06281	889.67249	1502.67493	172.94643	859.29242	1373.82263	12.31487	441.14133	1208.84619	305.37274	470.42853	1439.38684	55.65388	64.07124	1325.50781	299.98618	99.04851
461	3.833	1460.69531	132.58849	1406.30762	1318.33228	-14.86437	897.89722	1300.78418	304.84882	889.46936	1498.85205	173.58148	859.08209	1372.59619	12.45325	441.02432	1202.68066	304.53717	470.82129	1439.37122	55.75735	64.12107	1308.44092	301.06265	96.30659
462	3.842	1456.73242	132.97986	1406.03479	1315.32861	-14.96534	897.54675	1296.33813	304.62775	889.22009	1494.99219	174.23178	858.86554	1371.32788	12.60606	440.89920	1196.63013	303.77637	471.16519	1439.35278	55.86766	64.17373	1291.35364	302.11893	93.86928
463	3.850	1452.74414	133.41167	1405.73486	1312.30676	-15.05808	897.19257	1291.85352	304.39764	888.92072	1491.09863	174.89658	858.64197	1370.00708	12.77255	440.76208	1190.69019	303.08914	471.45917	1439.33179	55.98531	64.22889	1274.26855	303.15778	91.74071
464	3.858	1448.73035	133.88303	1405.40759	1309.26611	-15.14112	896.83307	1287.33203	304.15781	888.56805	1487.17310	175.57420	858.40912	1368.62500	12.95053	440.61301	1184.85779	302.47852	471.70514	1439.30811	56.10915	64.28697	1257.21326	304.18091	89.92195
465	3.867	1444.68945	134.39333	1405.05383	1306.20483	-15.21150	896.46649	1282.77466	303.90967	888.15948	1483.21484	176.26248	858.16235	1367.17505	13.13817	440.45526	1179.13049	301.94928	471.90591	1439.28052	56.23708	64.34897	1240.22070	305.18774	88.41078
466	3.875	1440.61865	134.94363	1404.67334	1303.11792	-15.26493	896.09143	1278.18054	303.65759	887.69366	1479.22192	176.95927	857.89539	1365.65308	13.33551	440.29218	1173.50684	301.50415	472.06326	1439.24756	56.36689	64.41653	1223.32764	306.17514	87.20109
467	3.883	1436.51318	135.53595	1404.26477	1299.99878	-15.29735	895.70715	1273.54663	303.40912	887.17206	1475.19067	177.66278	857.60248	1364.05457	13.54386	440.12439	1167.98584	301.14206	472.17676	1439.20752	56.49711	64.49197	1206.57422	307.13654	86.28227
468	3.892	1432.36841	136.17178	1403.82642	1296.84082	-15.30572	895.31323	1268.86816	303.17346	886.59949	1471.11670	178.37177	857.27991	1362.37500	13.76409	439.95114	1162.56348	300.85910	472.24323	1439.15857	56.62750	64.57825	1190.00342	308.06345	85.63929
469	3.900	1428.17993	136.85196	1403.35669	1293.63745	-15.28696	894.90796	1264.14185	302.95905	885.98187	1466.99438	179.08572	856.92590	1360.61255	13.99609	439.77158	1157.23193	300.65067	472.25821	1439.09924	56.75902	64.67925	1173.66064	308.94818	85.25379
470	3.908	1423.94348	137.57755	1402.85413	1290.38208	-15.23700	894.48950	1259.36499	302.77118	885.32306	1462.81677	179.80527	856.54083	1358.76660	14.23983	439.58459	1151.97974	300.51331	472.21671	1439.02808	56.89357	64.79883	1157.59424	309.78500	85.10503
471	3.917	1419.65442	138.34982	1402.31738	1287.06934	-15.15197	894.05774	1254.53491	302.61249	884.62390	1458.57825	180.53365	856.12598	1356.83643	14.49655	439.38779	1146.79370	300.44662	472.11475	1438.94263	57.03413	64.93818	1141.85376	310.56931	85.16885
472	3.925	1415.30847	139.17094	1401.74451	1283.69592	-15.02909	893.61298	1249.64978	302.48468	883.88336	1454.27344	181.27756	855.68182	1354.81909	14.76925	439.17731	1141.66077	300.45374	471.95172	1438.83899	57.18439	65.09399	1126.48486	311.29672	85.41682
473	3.933	1410.90198	140.04431	1401.13367	1280.25818	-14.86530	893.15411	1244.70618	302.39008	883.10022	1449.89771	182.04626	855.20782	1352.70947	15.06112	438.94907	1136.56836	300.53906	471.73093	1438.71411	57.34747	65.25991	1111.52795	311.96387	85.81853
474	3.942	1406.43262	140.97385	1400.48364	1276.75159	-14.65689	892.67853	1239.70068	302.33289	882.27472	1445.44739	182.84972	854.70227	1350.50024	15.37440	438.69913	1131.50415	300.70468	471.45697	1438.56555	57.52485	65.42899	1097.01709	312.56946	86.34566
475	3.950	1401.89929	141.96288	1399.79395	1273.17090	-14.39980	892.18219	1234.62939	302.31897	881.40894	1440.91980	183.69618	854.16412	1348.18311	15.71167	438.42276	1126.45569	300.94736	471.13312	1438.39258	57.71646	65.59524	1082.98096	313.11600	86.97449
476	3.958	1397.30103	143.01379	1399.06604	1269.51086	-14.08948	891.65930	1229.48999	302.35376	880.50616	1436.31458	184.59100	853.59338	1345.74976	16.07679	438.11420	1121.41016	301.25684	470.75989	1438.19556	57.92054	65.75577	1069.44385	313.61020	87.68376
477	3.967	1392.63757	144.12836	1398.30127	1265.76831	-13.72187	891.10364	1224.28223	302.44064	879.56982	1431.63257	185.53658	852.99146	1343.19385	16.47312	437.76852	1116.35486	301.61789	470.33566	1437.97729	58.13376	65.91322	1056.42834	314.06216	88.44931
478	3.975	1387.90967	145.30759	1397.50122	1261.94238	-13.29525	890.51099	1219.00647	302.58099	878.60352	1426.87402	186.53264	852.36102	1340.51123	16.90285	437.38351	1111.27734	302.01498	469.85916	1437.74048	58.35263	66.07494	1043.96130	314.48395	89.23972
479	3.983	1383.11829	146.55200	1396.66797	1258.03186	-12.81059	889.87958	1213.66309	302.77435	877.61115	1422.03906	187.57652	851.70599	1337.70032	17.36779	436.95941	1106.16650	302.43604	469.33136	1437.48706	58.57557	66.24860	1032.07251	314.88684	90.01608
480	3.992	1378.26318	147.86218	1395.80396	1254.03455	-12.27026	889.20898	1208.25317	303.01807	876.59717	1417.12622	188.66449	851.03125	1334.76233	17.86911	436.49759	1101.01440	302.87286	468.75473	1437.21509	58.80388	66.43784	1020.78894	315.27893	90.73706
481	4.000	1373.34277	149.23952	1394.91138	1249.94641	-11.67647	888.50012	1202.77808	303.30746	875.56573	1412.13477	189.79309	850.34088	1331.70166	18.40659	435.99997	1095.81738	303.31885	468.13080	1436.92065	59.04052	66.64100	1010.12915	315.66568	91.36516
482	4.008	1368.35522	150.68617	1393.99316	1245.76343	-11.03112	887.75507	1197.23999	303.63678	874.51941	1407.06372	190.95963	849.63782	1328.52649	18.97900	435.46860	1090.57581	303.76791	467.45776	1436.59924	59.28774	66.85344	1000.10175	316.05182	91.86855
483	4.017	1363.29956	152.20456	1393.05286	1241.48303	-10.33574	886.97644	1191.63989	304.00156	873.45959	1401.91199	192.16232	848.92340	1325.24817	19.58390	434.90546	1085.29468	304.21460	466.72925	1436.24878	59.54633	67.07156	990.70990	316.44073	92.21803
484	4.025	1358.17517	153.79684	1392.09387	1237.10352	-9.59069	886.16583	1185.97705	304.40103	872.38782	1396.67725	193.40100	848.19794	1321.88135	20.21651	434.31287	1079.98291	304.65399	465.93454	1435.87109	59.81596	67.29612	981.95575	316.83133	92.38374
485	4.033	1352.98267	155.46457	1391.11804	1232.62354	-8.79436	885.32373	1180.24756	304.83734	871.30536	1391.35632	194.67725	847.46069	1318.44263	20.86940	433.69482	1074.65063	305.08261	465.06039	1435.47156	60.09533	67.53149	973.84406	317.21664	92.33479
486	4.042	1347.72302	157.20839	1390.12488	1228.04199	-7.94381	884.45013	1174.44360	305.31335	870.21198	1385.94299	195.99345	846.70923	1314.94812	21.53371	433.05728	1069.30774	305.50040	464.09311	1435.05554	60.38261	67.78170	966.38080	317.58469	92.04103
487	4.050	1342.39771	159.02841	1389.11194	1223.35815	-7.03572	883.54510	1168.55566	305.83264	869.10608	1380.42822	197.35233	845.93976	1311.41272	22.20158	432.40683	1063.96460	305.91092	463.01996	1434.62646	60.67625	68.04812	959.57251	317.92102	91.47562
488	4.058	1337.00952	160.92560	1388.07617	1218.57153	-6.06768	882.60864	1162.57031	306.40082	867.98492	1374.80103	198.75746	845.14758	1307.84839	22.86812	431.74921	1058.63330	306.31982	461.82895	1434.18616	60.97432	68.33221	953.42346	318.21121	90.61712
489	4.067	1331.56201	162.90131	1387.01343	1213.68250	-5.03928	881.64063	1156.47217	307.02429	866.84460	1369.04907	200.21387	844.32764	1304.26477	23.53108	431.08981	1053.32983	306.73251	460.50858	1433.73755	61.27321	68.63942	947.93347	318.44336	89.45085
490	4.075	1326.05920	164.95584	1385.91870	1208.69214	-3.95243	880.64136	1150.24268	307.70776	865.67963	1363.16187	201.72861	843.47461	1300.67151	24.18929	430.43417	1048.07397	307.15326	459.04807	1433.28442	61.56869	68.97860	943.09332	318.61020	87.97208
491	4.083	1320.50610	167.08791	1384.78662	1203.60193	-2.81055	879.61133	1143.86365	308.45148	864.48352	1357.13232	203.31181	842.58380	1297.07764	24.84227	429.78784	1042.88940	307.58545	457.43811	1432.82886	61.85841	69.35738	938.88037	318.70966	86.19196
492	4.092	1314.90771	169.29648	1383.61304	1198.41223	-1.61727	878.55225	1137.32043	309.25183	863.25092	1350.95691	204.97601	841.65186	1293.48877	25.49080	429.15579	1037.80127	308.03110	455.67239	1432.37146	62.14185	69.78065	935.25250	318.74286	84.14223
493	4.100	1309.26880	171.58228	1382.39771	1193.12341	-0.37595	877.46881	1130.60229	310.10471	861.98169	1344.63525	206.73419	840.67810	1289.90381	26.13780	428.54242	1032.83508	308.49057	453.75089	1431.91235	62.41836	70.25409	932.14496	318.71185	81.87585
494	4.108	1303.59180	173.94749	1381.14575	1187.73645	0.91017	876.36792	1123.70410	311.00824	860.68323	1338.17041	208.59692	839.66650	1286.31433	26.78878	427.95145	1028.01196	308.96457	451.68527	1431.45313	62.68657	70.78620	929.46759	318.61972	79.46542
495	4.117	1297.87769	176.39413	1379.86877	1182.25183	2.23890	875.25574	1116.62793	311.96436	859.37335	1331.56982	210.57001	838.62708	1282.70801	27.45162	427.38571	1023.34631	309.45721	449.50452	1430.99341	62.94564	71.38599	927.10529	318.47192	77.00071
496	4.125	1292.12573	178.92259	1378.58582	1176.66785	3.61048	874.13605	1109.38354	312.97955	858.08203	1324.84668	212.65320	837.57623	1279.06934	28.13490	426.84778	1018.84216	309.97797	447.25739	1430.52881	63.19583	72.06087	924.92102	318.27795	74.58437
497	4.133	1286.33325	181.52994	1377.32312	1170.98096	5.02742	873.01276	1101.98999	314.06354	856.85071	1318.01941	214.83983	836.53711	1275.37976	28.84642	426.34164	1014.49023	310.54105	445.01169	1430.05151	63.43798	72.81886	922.76843	318.05234	72.32279
498	4.142	1280.49585	184.20932	1376.11377	1165.18823	6.49207	871.89386	1094.47656	315.22510	855.72955	1311.11133	217.11655	835.54022	1271.61816	29.59211	425.87451	1010.26550	311.16425	442.85092	1429.55273	63.67229	73.67252	920.51410	317.81445	70.30943
499	4.150	1274.60596	186.95090	1374.99512	1159.29102	8.00374	870.79474	1086.88330	316.46719	854.77435	1304.14893	219.46411	834.62390	1267.76172	30.37452	425.45764	1006.12518	311.86743	440.86823	1429.02356	63.89783	74.64034	918.07019	317.58719	68.60232
500	4.158	1268.65430	189.74292	1374.00549	1153.29639	9.55880	869.73914	1079.25708	317.78738	854.04333	1297.15942	221.85860	833.83221	1263.78748	31.19060	425.10587	1002.00537	312.67062	439.15591	1428.45508	64.11319	75.74453	915.42651	317.39417	67.20863
501	4.167	1262.63245	192.57278	1373.17944	1147.21521	11.15360	868.75641	1071.64819	319.18268	853.59131	1290.16821	224.27258	833.20953	1259.67163	32.03111	424.83615	997.82117	313.58942	437.78885	1427.83789	64.31654	77.00772	912.65540	317.25659	66.09178
502	4.175	1256.53625	195.42792	1372.54431	1141.06067	12.78660	867.87756	1064.10291	320.65356	853.46265	1283.19946	226.67812	832.79370	1255.39014	32.88205	424.66461	993.47668	314.63089	436.80807	1427.16357	64.50379	78.44990	909.87311	317.19171	65.19717
503	4.183	1250.36963	198.29620	1372.11755	1134.84448	14.45901	867.13116	1056.66064	322.20337	853.68384	1276.27466	229.05051	832.60938	1250.92090	33.72679	424.60254	988.88660	315.79236	436.21301	1426.42322	64.66678	80.08684	907.18787	317.21252	64.47505
504	4.192	1244.14355	201.16650	1371.90820	1128.57520	16.17544	866.53992	1049.35034	323.83542	854.26038	1269.41248	231.37143	832.66412	1246.24268	34.54816	424.65405	984.00433	317.06543	435.96915	1425.60657	64.79271	81.93153	904.67786	317.32590	63.88981
505	4.200	1237.87244	204.02895	1371.91943	1122.26013	17.94354	866.11841	1042.18872	325.55109	855.17871	1262.62598	233.63144	832.94965	1241.33374	35.33011	424.81635	978.83911	318.44400	436.02942	1424.70081	64.86600	83.99619	902.39819	317.53183	63.41919
506	4.208	1231.57043	206.87473	1372.15198	1115.90918	19.77151	865.87482	1035.18018	327.35022	856.41248	1255.92114	235.83215	833.44672	1236.16968	36.05734	425.08279	973.45374	319.93091	436.35358	1423.69031	64.87256	86.29128	900.39185	317.82700	63.04765
507	4.217	1225.24927	209.69589	1372.60291	1109.53735	21.66575	865.81384	1028.31714	329.23007	857.92596	1249.29578	237.98575	834.12982	1230.72461	36.71378	425.44507	967.94830	321.53394	436.90982	1422.55322	64.80473	88.82224	898.69104	318.20905	62.75962
508	4.225	1218.91870	212.48500	1373.26306	1103.16284	23.63096	865.93854	1021.58344	331.18332	859.67352	1242.74097	240.11145	834.97192	1224.97314	37.28128	425.89487	962.44049	323.25558	437.66006	1421.25867	64.66488	91.58695	897.31165	318.67621	62.53745
509	4.233	1212.58801	215.23500	1374.11560	1096.80505	25.67077	866.25092	1014.95782	333.19769	861.59601	1236.24414	242.23181	835.94623	1218.89380	37.73909	426.42499	957.04956	325.08890	438.54761	1419.76831	64.46609	94.57673	896.24457	319.22363	62.36279
510	4.242	1206.26660	217.93983	1375.13489	1090.48291	27.78647	866.75201	1008.41730	335.25818	863.62122	1229.79248	244.37070	837.02740	1212.46997	38.06688	427.02887	951.88623	327.02197	439.50076	1418.04517	64.23066	97.78107	895.45728	319.84039	62.21839
511	4.250	1199.96460	220.59550	1376.28809	1084.21411	29.97610	867.44043	1001.94000	337.35092	865.66852	1223.37646	246.55078	838.19080	1205.69104	38.24878	427.69867	947.04303	329.04153	440.44733	1416.06079	63.98855	101.18967	894.90271	320.50806	62.08945
512	4.258	1193.69287	223.20007	1377.53711	1078.01196	32.23457	868.30945	995.50708	339.46704	867.65771	1216.99194	248.79022	839.41132	1198.55469	38.27252	428.42596	942.58582	331.12952	441.32697	1413.79346	63.77581	104.78942	894.53027	321.19971	61.96419
513	4.267	1187.46191	225.75305	1378.84216	1071.88428	34.55341	869.34521	989.10535	341.60318	869.51776	1210.64111	251.09943	840.66290	1191.06750	38.12664	429.20328	938.54730	333.25677	442.09497	1411.22632	63.63039	108.56430	894.29102	321.88046	61.83400
514	4.275	1181.27966	228.25497	1380.16602	1065.83350	36.92120	870.52576	982.73273	343.75861	871.19287	1204.33240	253.47885	841.91949	1183.24414	37.79976	430.02393	934.92688	335.38080	442.72079	1408.34814	63.58678	112.49786	894.14221	322.51169	61.69481
515	4.283	1175.15039	230.70731	1381.47791	1059.85620	39.32543	871.82135	976.39923	345.93176	872.64600	1198.08057	255.91794	843.15643	1175.10400	37.28254	430.87976	931.69629	337.45193	443.18723	1405.15015	63.67230	116.57310	894.04980	323.05777	61.54858
516	4.292	1169.07471	233.11267	1382.75366	1053.94666	41.75274	873.19666	970.12665	348.11957	873.86072	1191.90515	258.39539	844.35052	1166.67041	36.57225	431.75949	928.80939	339.42563	443.49194	1401.62244	63.90603	120.77110	893.98907	323.49283	61.40156
517	4.300	1163.04944	235.47488	1383.97571	1048.09680	44.18664	874.61316	963.94574	350.31888	874.84003	1185.82837	260.87997	845.47925	1157.97046	35.67648	432.64896	926.21149	341.27353	443.64859	1397.75464	64.30057	125.07152	893.94366	323.80515	61.25999
518	4.308	1157.07019	237.79924	1385.13184	1042.29785	46.60549	876.03101	957.89197	352.52643	875.60187	1179.87329	263.33118	846.52039	1149.03528	34.61258	433.53342	923.84747	342.98804	443.68427	1393.53735	64.86406	129.45544	893.90491	323.99860	61.12738
519	4.317	1151.13306	240.09230	1386.21423	1036.54028	48.98393	877.41180	952.00116	354.73688	876.17322	1174.06116	265.70181	847.45428	1139.89636	33.40680	434.39856	921.66547	344.58008	443.63275	1388.96448	65.60141	133.90736	893.86957	324.09003	61.00486
520	4.325	1145.23523	242.36060	1387.21863	1030.81494	51.29657	878.72229	946.30457	356.94235	876.58466	1168.41040	267.94345	848.26752	1130.57971	32.09743	435.22858	919.61664	346.07385	443.52737	1384.03345	66.51680	138.41472	893.83795	324.10471	60.89228
521	4.333	1139.37524	244.60919	1388.14514	1025.11499	53.52153	879.93719	940.82593	359.13324	876.86694	1162.93518	270.01227	848.95496	1121.10181	30.73488	436.00479	917.65454	347.49744	443.39716	1378.74536	67.61691	142.96576	893.81110	324.07190	60.78909
522	4.342	1133.55103	246.84091	1388.99768	1019.43628	55.64300	881.03998	935.57703	361.29953	877.04901	1157.64282	271.87344	849.51990	1111.47156	29.37209	436.70898	915.73486	348.87231	443.26404	1373.10400	68.91193	147.54745	893.78943	324.02097	60.69471
523	4.350	1127.76147	249.05653	1389.78308	1013.77948	57.65188	882.02277	930.55640	363.43298	877.15881	1152.53296	273.50455	849.97253	1101.69519	28.05307	437.32855	913.81726	350.20709	443.14188	1367.11340	70.41412	152.14438	893.77203	323.97678	60.60825
524	4.358	1122.00769	251.25455	1390.51038	1008.14972	59.54527	882.88824	925.75085	365.52686	877.22302	1147.59656	274.89835	850.32880	1091.78369	26.80819	437.86029	911.86841	351.49750	443.03793	1360.77686	72.13524	156.73734	893.75690	323.95554	60.52802
525	4.367	1116.29346	253.43031	1391.18970	1002.55499	61.32581	883.65002	921.13824	367.57306	877.26361	1142.81763	276.06342	850.60883	1081.75562	25.65527	438.31335	909.86414	352.73035	442.95456	1354.09595	74.08309	161.30048	893.74152	323.96399	60.45202
526	4.375	1110.62622	255.57620	1391.83167	997.00403	62.99966	884.33075	916.69165	369.56128	877.29492	1138.17371	277.02188	850.83551	1071.63635	24.60458	438.70895	907.79266	353.88837	442.88977	1347.06897	76.25807	165.79697	893.72327	324.00211	60.37955
527	4.383	1105.01404	257.68317	1392.44653	991.50476	64.57358	884.95813	912.38208	371.48102	877.32416	1133.63916	277.80640	851.03119	1061.45520	23.66791	439.07318	905.65607	354.95581	442.83826	1339.69006	78.64995	170.17599	893.70068	324.06577	60.31224
528	4.392	1099.46460	259.74243	1393.04272	986.06329	66.05401	885.56152	908.18109	373.32413	877.35510	1129.18726	278.45581	851.21503	1051.24219	22.86519	439.42889	903.46967	355.92352	442.79385	1331.95264	81.23459	174.37349	893.67352	324.14844	60.25307
529	4.400	1093.98511	261.74600	1393.62622	980.68347	67.44836	886.16870	904.06366	375.08621	877.38959	1124.79541	279.00943	851.40314	1041.02612	22.22116	439.79343	901.26025	356.79147	442.75183	1323.85120	83.97261	178.31546	893.64349	324.24234	60.20414
530	4.408	1088.58228	263.68643	1394.20093	975.36566	68.76591	886.80353	900.00946	376.76727	877.42822	1120.44629	279.50192	851.60809	1030.83447	21.75793	440.18015	899.06073	357.56772	442.70920	1315.38257	86.81160	181.92213	893.61395	324.33920	60.16516
531	4.417	1083.26184	265.55688	1394.77026	970.10730	70.01714	887.48315	896.00500	378.37082	877.46960	1116.12939	279.95990	851.83868	1020.69360	21.48931	440.60028	896.90332	358.26486	442.66431	1306.54529	89.69076	185.11372	893.58997	324.43121	60.13390
532	4.425	1078.02856	267.35175	1395.33716	964.90320	71.21310	888.21686	892.04407	379.90308	877.51062	1111.83875	280.39975	852.09875	1010.62921	21.41664	441.06519	894.81293	358.89676	442.61752	1297.33972	92.54665	187.81613	893.57690	324.51196	60.10738
533	4.433	1072.88477	269.06723	1395.90454	959.74567	72.36465	889.00574	888.12799	381.37341	877.54803	1107.57397	280.82678	852.38849	1000.66400	21.52641	441.58667	892.80219	359.47543	442.57227	1287.76868	95.31967	189.96487	893.58020	324.57770	60.08250
534	4.442	1067.83105	270.70255	1396.47424	954.62488	73.48086	889.84509	884.26404	382.79382	877.57928	1103.33838	281.23523	852.70563	990.81342	21.79063	442.17593	890.87085	360.00964	442.53262	1277.83752	97.95941	191.50821	893.60358	324.62805	60.05594
535	4.450	1062.86816	272.25995	1397.04541	949.53168	74.56812	890.72888	880.46271	384.17575	877.60156	1099.13818	281.61108	853.04620	981.08337	22.17335	442.84067	889.00873	360.50500	442.50095	1267.55261	100.42730	192.40942	893.64893	324.66574	60.02438
536	4.458	1057.99634	273.74365	1397.61475	944.45978	75.63039	891.65198	876.73535	385.52786	877.61133	1094.97925	281.93683	853.40387	971.47015	22.64279	443.58029	887.19916	360.96622	442.47760	1256.91870	102.69662	192.64807	893.71478	324.69568	59.98484
537	4.467	1053.21606	275.15887	1398.17639	939.40533	76.66960	892.60797	873.09210	386.85690	877.60596	1090.86621	282.19479	853.77014	961.96320	23.17919	444.38370	885.42426	361.39902	442.46149	1245.93835	104.75183	192.21964	893.79663	324.72330	59.93553
538	4.475	1048.52710	276.51129	1398.72400	934.36597	77.68599	893.58575	869.54108	388.16776	877.58459	1086.80298	282.37009	854.13525	952.54956	23.77481	445.23206	883.66864	361.81067	442.45056	1234.61279	106.58723	191.13329	893.88544	324.75278	59.87743
539	4.483	1043.92920	277.80627	1399.25037	929.34149	78.67814	894.56927	866.08600	389.46182	877.54688	1082.79346	282.45261	854.48993	943.21716	24.43236	446.10287	881.92102	362.20969	442.44315	1222.94202	108.20467	189.40919	893.96887	324.78531	59.81635
540	4.492	1039.42151	279.04779	1399.74890	924.33417	79.64354	895.54004	862.72418	390.73724	877.49261	1078.84033	282.43771	854.82678	933.95447	25.16447	446.97098	880.17450	362.60379	442.43707	1210.92493	109.61008	187.07785	894.03394	324.81964	59.76176
541	4.500	1035.00195	280.23767	1400.21301	919.34735	80.57948	896.47980	859.44763	391.99130	877.42279	1074.94409	282.32562	855.14081	924.74939	25.99377	447.80731	878.42590	362.99844	442.42825	1198.56213	110.80971	184.17993	894.07251	324.85388	59.72187
542	4.508	1030.66748	281.37646	1400.63696	914.38361	81.48299	897.37012	856.24536	393.22134	877.34045	1071.10229	282.12091	855.42841	915.58923	26.95058	448.58105	876.67499	363.39728	442.41092	1185.85754	111.80725	180.76514	894.08228	324.88715	59.70059
543	4.517	1026.41516	282.46402	1401.01672	909.44391	82.35009	898.19269	853.10626	394.42319	877.24933	1067.30908	281.83191	855.68671	906.46484	28.06299	449.26682	874.92474	363.80200	442.38004	1172.82007	112.60265	176.89084	894.06592	324.91953	59.69868
544	4.525	1022.24078	283.49988	1401.34949	904.52716	83.17703	898.93488	850.01929	395.59018	877.15143	1063.55627	281.46930	855.91364	897.37360	29.34393	449.85168	873.18121	364.21155	442.33368	1159.46326	113.19308	172.62047	894.02808	324.95111	59.71494
545	4.533	1018.13928	284.48315	1401.63428	899.62976	83.96292	899.59381	846.97418	396.71426	877.04584	1059.83447	281.04449	856.10828	888.32050	30.78761	450.33755	871.45215	364.62238	442.27264	1145.80420	113.57527	168.02158	893.97467	324.98117	59.74613
546	4.542	1014.10516	285.41177	1401.87134	894.74658	84.70915	900.17499	843.96167	397.78812	876.93005	1056.13501	280.56836	856.27106	879.31818	32.37505	450.73911	869.74677	365.02966	442.19809	1131.86267	113.74850	163.16389	893.91260	325.00867	59.78734
547	4.550	1010.13226	286.28253	1402.06152	889.87402	85.41634	900.68811	840.97211	398.80695	876.80145	1052.45020	280.05084	856.40417	870.38464	34.08087	451.07870	868.07367	365.42841	442.11124	1117.66016	113.71646	158.11838	893.84796	325.03308	59.83344
548	4.558	1006.21454	287.09186	1402.20654	885.01117	86.08295	901.14288	837.99725	399.76816	876.65857	1048.77417	279.50052	856.51141	861.53949	35.87904	451.37912	866.43964	365.81390	442.01505	1103.21924	113.48698	152.95459	893.78601	325.05490	59.88041
549	4.567	1002.34625	287.83636	1402.30872	880.15851	86.70581	901.54620	835.03107	400.67157	876.50177	1045.10229	278.92395	856.59796	852.79919	37.74633	451.65933	864.84863	366.18213	441.91434	1088.56067	113.07150	147.73615	893.73029	325.07504	59.92587
550	4.575	998.52197	288.51340	1402.37085	875.31683	87.28089	901.90106	832.07025	401.51923	876.33356	1041.43005	278.32541	856.66998	844.17511	39.66238	451.93515	863.30078	366.52881	441.81314	1073.70117	112.48506	142.51791	893.68304	325.09409	59.96903
551	4.583	994.73706	289.12100	1402.39624	870.48688	87.80511	902.21008	829.11310	402.31473	876.15741	1037.75317	277.70764	856.73291	835.67267	41.60838	452.22031	861.79413	366.84845	441.71280	1058.65295	111.74652	137.34569	893.64478	325.11176	60.01045
552	4.592	990.98828	289.65805	1402.38843	865.66815	88.27934	902.47974	826.15869	403.06152	875.97540	1034.06934	277.07172	856.79169	827.29175	43.56655	452.52490	860.32465	367.13416	441.61261	1043.42383	110.87810	132.25708	893.61438	325.12674	60.05161
553	4.600	987.27350	290.12411	1402.35156	860.85754	88.71053	902.71991	823.20709	403.76291	875.78778	1030.37976	276.41687	856.84961	819.02832	45.51974	452.85339	858.88641	367.37930	441.51096	1028.01831	109.90283	127.28264	893.58923	325.13660	60.09424
554	4.608	983.59131	290.51944	1402.29053	856.04883	89.11002	902.94177	820.26001	404.42203	875.59210	1026.68750	275.74106	856.90839	810.87476	47.45102	453.20490	857.47211	367.57938	441.40613	1012.44055	108.84131	122.44738	893.56689	325.13785	60.13934
555	4.617	979.94000	290.84500	1402.20935	851.23560	89.48988	903.15588	817.32104	405.04248	875.38446	1022.99622	275.04181	856.96716	802.81903	49.34431	453.57507	856.07349	367.73245	441.29703	996.69763	107.70944	117.77321	893.54547	325.12634	60.18644
556	4.625	976.31732	291.10242	1402.11108	846.41327	89.86092	903.36810	814.39557	405.62857	875.16101	1019.30939	274.31714	857.02319	794.84576	51.18542	453.95963	854.68188	367.83795	441.18375	980.80017	106.51793	113.28114	893.52460	325.09808	60.23395
557	4.633	972.72046	291.29352	1401.99805	841.57867	90.23181	903.57703	811.48901	406.18448	874.91949	1015.62964	273.56616	857.07202	786.93866	52.96267	454.35745	853.28851	367.89514	441.06763	964.75952	105.27364	108.99111	893.50354	325.05011	60.28049
558	4.642	969.14661	291.42059	1401.87085	836.73071	90.60747	903.77637	808.60596	406.71475	874.66034	1011.95850	272.78897	857.10834	779.08215	54.66823	454.77032	851.88464	367.90341	440.95050	948.58661	103.98262	104.91984	893.48065	324.98083	60.32587
559	4.650	965.59216	291.48740	1401.72913	831.87067	90.98869	903.95807	805.74927	407.22430	874.38635	1008.29645	271.98575	857.12537	771.26160	56.29931	455.20071	850.46167	367.86407	440.83337	932.29321	102.65291	101.07956	893.45209	324.89005	60.37069
560	4.658	962.05164	291.49823	1401.57190	827.00195	91.37436	904.11298	802.92029	407.71768	874.10144	1004.64282	271.15692	857.11566	763.46478	57.85715	455.65005	849.01202	367.78177	440.71539	915.89319	101.29463	97.47819	893.41357	324.77829	60.41538
561	4.667	958.51813	291.45639	1401.39771	822.12811	91.76419	904.23230	800.11926	408.19864	873.80878	1000.99591	270.30386	857.07196	755.68597	59.34450	456.11969	847.52936	367.66412	440.59396	899.40356	99.91783	94.12090	893.36060	324.64612	60.45992
562	4.675	954.98401	291.36374	1401.20569	817.25220	92.15913	904.31110	797.34473	408.66943	873.50922	997.35333	269.42889	856.98877	747.92712	60.76380	456.61203	846.00891	367.51917	440.46542	882.84546	98.53046	91.01319	893.29053	324.49384	60.50434
563	4.683	951.44312	291.22122	1400.99536	812.37878	92.55899	904.34906	794.59351	409.12936	873.20093	993.71259	268.53503	856.86328	740.19623	62.11729	457.12860	844.44788	367.35245	440.32571	866.24377	97.13785	88.16309	893.20251	324.32159	60.54932
564	4.692	947.89105	291.02838	1400.76697	807.51532	92.96088	904.34955	791.86078	409.57452	872.88062	990.07123	267.62567	856.69470	732.50287	63.40742	457.66858	842.84521	367.16550	440.17215	849.62585	95.74360	85.58035	893.09802	324.12936	60.59668
565	4.700	944.32526	290.78320	1400.52161	802.67401	93.35881	904.32111	789.14093	410.00018	872.54565	986.42572	266.70456	856.48425	724.85565	64.63627	458.23041	841.20184	366.95789	440.00476	833.01782	94.35132	83.27364	892.97980	323.91684	60.64943
566	4.708	940.74451	290.48236	1400.26086	797.87024	93.74519	904.27649	786.42676	410.40277	872.19470	982.77167	265.77567	856.23572	717.26111	65.80519	458.81235	839.51953	366.72964	439.82574	816.44165	92.96625	81.24737	892.85156	323.68475	60.71081
567	4.717	937.14728	290.12238	1399.98584	793.11188	94.11630	904.22229	783.70880	410.77972	871.82751	979.10376	264.84344	855.95502	709.72382	66.91485	459.41064	837.80017	366.48129	439.63651	799.91626	91.59409	79.50075	892.71686	323.43588	60.78313
568	4.725	933.53101	289.70059	1399.69653	788.39105	94.47600	904.15173	780.97668	411.12851	871.44440	975.41632	263.91232	855.64917	702.24786	67.96464	460.01987	836.04517	366.21222	439.43665	783.45874	90.23885	78.02961	892.57855	323.17419	60.86733
569	4.733	929.89178	289.21564	1399.39233	783.69080	94.83137	904.05151	778.22015	411.44669	871.04633	971.70355	262.98587	855.32532	694.83911	68.95258	460.63504	834.25549	365.92023	439.22559	767.08643	88.90315	76.82803	892.43848	322.90237	60.96338
570	4.742	926.22498	288.66739	1399.07275	778.99579	95.18665	903.91052	775.43030	411.73166	870.63483	967.96136	262.06607	854.98993	687.50549	69.87581	461.25220	832.43182	365.60239	439.00470	750.81628	87.58936	75.88805	892.29755	322.62064	61.07096
571	4.750	922.52576	288.05713	1398.73767	774.29535	95.54030	903.72198	772.60052	411.98001	870.21185	964.18671	261.15347	854.64789	680.25629	70.73238	461.86755	830.57440	365.25635	438.77713	734.66528	86.29958	75.19884	892.15619	322.32758	61.18975
572	4.758	918.79034	287.38702	1398.38647	769.58282	95.88394	903.48322	769.72534	412.18787	869.77844	960.37720	260.24823	854.30176	673.09973	71.52330	462.47687	828.68140	364.88135	438.54626	718.64929	85.03621	74.74573	892.01385	322.02234	61.31917
573	4.767	915.01630	286.65942	1398.01807	764.85474	96.20462	903.19482	766.79956	412.35120	869.33563	956.53058	259.35043	853.95245	666.03992	72.25228	463.07492	826.74744	364.47845	438.31406	702.78516	83.80230	74.51041	891.86884	321.70609	61.45761
574	4.775	911.20233	285.87659	1397.63147	760.11017	96.48991	902.85907	763.81799	412.46710	868.88507	952.64502	258.46008	853.60046	659.07690	72.92429	463.65530	824.76422	364.05017	438.08038	687.09375	82.60051	74.47334	891.71869	321.38284	61.60196
575	4.783	907.34784	285.04028	1397.22571	755.34943	96.73106	902.47815	760.77747	412.53400	868.42834	948.71997	257.57629	853.24634	652.20837	73.54617	464.21039	822.72260	363.59979	437.84396	671.60266	81.43340	74.61503	891.56146	321.05911	61.74781
576	4.792	903.45221	284.15094	1396.80042	750.57397	96.92282	902.05450	757.67670	412.55118	867.96613	944.75549	256.69675	852.88977	645.43201	74.12676	464.73190	820.61450	363.13120	437.60382	656.34399	80.30682	74.91655	891.39606	320.74142	61.89106
577	4.800	899.51465	283.20804	1396.35547	745.78564	97.06254	901.59088	754.51660	412.51794	867.49768	940.75159	255.81757	852.52863	638.74536	74.67464	465.21259	818.43378	362.64758	437.35931	641.35376	79.23126	75.36263	891.22217	320.43335	62.02939
578	4.808	895.53442	282.21130	1395.89050	740.98676	97.14967	901.09015	751.29993	412.43402	867.02142	936.70917	254.93469	852.15900	632.14758	75.19614	465.64667	816.17511	362.15131	437.10907	626.67188	78.21532	75.94954	891.03925	320.13400	62.16216
579	4.817	891.51093	281.16122	1395.40515	736.17975	97.18555	900.55310	748.02979	412.30032	866.53564	932.63068	254.04591	851.77679	625.63879	75.69444	466.02942	813.83392	361.64453	436.85098	612.34204	77.25610	76.68871	890.84680	319.83942	62.28962
580	4.825	887.44470	280.05963	1394.89856	731.36572	97.17313	899.97852	744.70850	412.11945	866.03833	928.51929	253.15219	851.37799	619.21997	76.16870	466.35599	811.40594	361.12994	436.58115	598.40552	76.34164	77.58946	890.64398	319.54474	62.41260
581	4.833	883.33539	278.91055	1394.36938	726.54395	97.11601	899.36438	741.33771	411.89685	865.52722	924.37732	252.25658	850.95789	612.89124	76.61322	466.62155	808.88708	360.60995	436.29370	584.89331	75.46568	78.63502	890.42999	319.24689	62.53253
582	4.842	879.18127	277.71918	1393.81616	721.71191	97.01752	898.70923	737.91840	411.64108	865.00037	920.20532	251.36185	850.51129	606.65125	77.01929	466.82111	806.27399	360.08575	435.98126	571.82153	74.63613	79.77998	890.20380	318.94424	62.65141
583	4.850	874.97998	276.48920	1393.23792	716.86658	96.88106	898.01288	734.45117	411.36148	864.45636	916.00293	250.46870	850.03436	600.49792	77.37838	466.94897	803.56451	359.55743	435.63672	559.19336	73.86987	80.96548	889.96466	318.63562	62.77160
584	4.858	870.72931	275.22198	1392.63501	712.00378	96.71039	897.27655	730.93555	411.06549	863.89459	911.76953	249.57599	849.52521	594.43030	77.68320	466.99918	800.75842	359.02542	435.25461	547.00989	73.18359	82.13657	889.71204	318.32001	62.89591
585	4.867	866.42798	273.91711	1392.00879	707.11743	96.50968	896.50208	727.37006	410.75720	863.31506	907.50439	248.68179	848.98407	588.44971	77.92637	466.96649	797.85797	358.49014	434.83157	535.27856	72.58852	83.25256	889.44537	317.99750	63.02804
586	4.875	862.07556	272.57281	1391.36060	702.20081	96.28401	895.69116	723.75293	410.43790	862.71814	903.20691	247.78371	848.41339	582.55969	78.10023	466.84735	794.86768	357.95120	434.36600	524.01404	72.08891	84.28554	889.16382	317.67041	63.17210
587	4.883	857.67261	271.18549	1390.69250	697.24927	96.03885	894.84625	720.08240	410.10703	862.10455	898.87476	246.87852	847.81726	576.76404	78.19865	466.64035	791.79395	357.40793	433.85843	513.23413	71.68279	85.21279	888.86737	317.34259	63.33121
588	4.892	853.22205	269.74954	1390.00781	692.26025	95.77879	893.97070	716.35742	409.76288	861.47522	894.50378	245.96243	847.20062	571.06482	78.21852	466.34647	788.64349	356.86118	433.31293	502.95593	71.36366	86.01251	888.55664	317.01770	63.50662
589	4.900	848.72705	268.25815	1389.31104	687.23242	95.50708	893.06897	712.57849	409.40375	860.83228	890.08826	245.03137	846.56848	565.46301	78.16090	465.96848	785.42352	356.31360	432.73755	493.19214	71.12242	86.66421	888.23224	316.69760	63.69828
590	4.908	844.19092	266.70456	1388.60815	682.16260	95.22493	892.14642	708.74597	409.02792	860.17963	885.62244	244.08154	845.92542	559.95752	78.03122	465.50903	782.14130	355.76831	432.14337	483.95190	70.94885	87.14992	887.89471	316.38193	63.90611
591	4.917	839.61523	265.08347	1387.90527	677.04578	94.93125	891.20911	704.86096	408.63324	859.52264	881.10059	243.10995	845.27496	554.54651	77.83792	464.96912	778.80383	355.22763	431.54230	475.24121	70.83163	87.45599	887.54517	316.06921	64.13145
592	4.925	835.00061	263.39240	1387.20764	671.87439	94.62401	890.26245	700.92358	408.21735	858.86798	876.51770	242.11438	844.62085	549.22839	77.59063	464.34799	775.41779	354.69269	430.94434	467.06799	70.75671	87.57613	887.18500	315.75833	64.37824
593	4.933	830.34705	261.63071	1386.51953	666.63989	94.30131	889.31085	696.93188	407.77832	858.22198	871.86914	241.09178	843.96808	544.00366	77.29967	463.64395	771.99011	354.16385	430.35757	459.44250	70.70746	87.51159	886.81586	315.44980	64.65334
594	4.942	825.65491	259.79858	1385.84448	661.33252	93.96136	888.35809	692.88354	407.31400	857.58948	867.15149	240.03732	843.32288	538.87488	76.97617	462.85468	768.52777	353.64270	429.78958	452.37476	70.66902	87.26520	886.43872	315.14636	64.96513
595	4.950	820.92578	257.89819	1385.18506	655.94165	93.60257	887.40735	688.77588	406.82208	856.97461	862.36023	238.94505	842.69226	533.84558	76.63110	461.97760	765.03851	353.13385	429.24829	445.86755	70.63216	86.83413	886.05475	314.85248	65.32085
596	4.958	816.15918	255.93515	1384.54114	650.45642	93.22276	886.46143	684.60498	406.30078	856.38318	857.48950	237.80911	842.08307	528.91858	76.27454	461.01050	761.53033	352.64410	428.74161	439.91736	70.59261	86.20998	885.66547	314.57309	65.72518
597	4.967	811.34998	253.91962	1383.90845	644.86768	92.81750	885.52277	680.36511	405.74893	855.82300	852.53174	236.62392	841.50189	524.09570	75.91557	459.95148	758.01141	352.18045	428.27609	434.51733	70.54960	85.38403	885.27228	314.31293	66.18129
598	4.975	806.48669	251.86865	1383.27673	639.16675	92.38051	884.59430	676.04956	405.16553	855.30206	847.47900	235.38348	840.95422	519.37854	75.56245	458.79846	754.48859	351.74924	427.85721	429.65894	70.50702	84.34902	884.87427	314.07776	66.69289
599	4.983	801.55432	249.80353	1382.63391	633.34558	91.90578	883.67920	671.65295	404.54965	854.82617	842.32324	234.08084	840.44336	514.77039	75.22218	457.54935	750.96478	351.35522	427.48975	425.33057	70.47358	83.09893	884.46838	313.87442	67.26507
600	4.992	796.54834	247.73511	1381.97668	627.39795	91.38870	882.78076	667.17102	403.90039	854.39911	837.05713	232.70897	839.97131	510.27698	74.89928	456.20288	747.43823	351.00076	427.17752	421.51904	70.46019	81.63309	884.05042	313.70886	67.90430
601	5.000	791.48389	245.65332	1381.31824	621.31958	90.82574	881.90344	662.60010	403.21640	854.02216	831.67432	231.26225	839.53925	505.90723	74.59455	454.76035	743.90161	350.68552	426.92285	418.20911	70.47586	79.96301	883.61548	313.58420	68.61856
602	5.008	786.38513	243.53737	1380.67896	615.10889	90.21490	881.05371	657.93762	402.49539	853.69495	826.16943	229.73724	839.14783	501.67249	74.30589	453.22668	740.34302	350.40591	426.72638	415.38123	70.52531	78.11600	883.15710	313.50113	69.41671
603	5.017	781.26929	241.37073	1380.07458	608.76501	89.55591	880.24030	653.18054	401.73370	853.41602	820.53857	228.13287	838.79724	497.58398	74.02909	451.61133	736.74573	350.15411	426.58719	412.99988	70.61081	76.13303	882.66736	313.45865	70.30680
604	5.025	776.14307	239.14427	1379.51221	602.28809	88.84853	879.47546	648.32556	400.92615	853.18420	814.77991	226.45010	838.48749	493.65308	73.75682	449.93018	733.09021	349.91943	426.50467	411.00488	70.73433	74.06687	882.13708	313.45526	71.29562
605	5.033	771.00476	236.85382	1378.99158	595.68054	88.09074	878.77570	643.36902	400.06680	852.99969	808.89502	224.69193	838.21997	489.89172	73.47768	448.20651	729.35400	349.69034	426.48047	409.31335	70.89377	71.98657	881.55750	313.48999	72.39069
606	5.042	765.84802	234.49811	1378.50977	588.94727	87.27863	878.16260	638.30713	399.15051	852.86493	802.88916	222.86525	837.99884	486.30896	73.17682	446.47079	725.51355	349.45517	426.51770	407.83154	71.07615	69.98261	880.91968	313.56326	73.60152
607	5.050	760.66809	232.07791	1378.06995	582.09961	86.40739	877.66309	633.13428	398.17389	852.78418	796.77161	220.98236	837.83179	482.90369	72.83709	444.76035	721.54456	349.20145	426.61835	406.45850	71.25717	68.15894	880.21387	313.67593	74.93777
608	5.058	755.46204	229.59599	1377.68445	575.15881	85.47253	877.30688	627.84436	397.13528	852.76270	790.55457	219.06041	837.72986	479.66077	72.44014	443.12039	717.42041	348.91623	426.78189	405.08582	71.41254	66.60462	879.42865	313.82806	76.40746
609	5.067	750.22498	227.05777	1377.37012	568.15552	84.47054	877.12189	622.43213	396.03403	852.80573	784.25232	217.11926	837.70599	476.54663	71.96813	441.60263	713.11279	348.58890	427.00598	403.61377	71.52818	65.36375	878.55011	314.01816	78.01708
610	5.075	744.94836	224.47246	1377.14038	561.12512	83.39870	877.12958	616.89465	394.86920	852.91803	777.87903	215.17891	837.77216	473.50439	71.40648	440.25967	708.59192	348.21466	427.28683	401.98608	71.59955	64.42862	877.56476	314.24313	79.77139
611	5.083	739.62354	221.85284	1377.00500	554.10278	82.25404	877.34088	611.23279	393.63873	853.10309	771.44958	213.25806	837.93738	470.45203	70.74798	439.13602	703.83130	347.79547	427.61911	400.21399	71.63154	63.75245	876.46100	314.49930	81.67155
612	5.092	734.24731	219.21227	1376.97119	547.11926	81.03271	877.75500	605.44934	392.33878	853.36292	764.97900	211.37283	838.20477	467.28931	69.99568	438.26114	698.81006	347.33881	427.99597	398.35742	71.64027	63.26905	875.22955	314.78433	83.71526
613	5.100	728.82446	216.56223	1377.04309	540.20020	79.72975	878.36060	599.54858	390.96436	853.69714	758.48279	209.53506	838.57104	463.91687	69.16252	437.64914	693.51526	346.85538	428.40863	396.48413	71.64656	62.91365	873.86230	315.09937	85.89868
614	5.108	723.36414	213.91295	1377.21863	533.36621	78.33913	879.14124	593.53540	389.51068	854.10291	751.97485	207.75098	839.02643	460.25964	68.26813	437.30289	687.94263	346.35828	428.84613	394.64355	71.66524	62.63911	872.35175	315.44958	88.21732
615	5.117	717.87476	211.27362	1377.49072	526.63147	76.85529	880.07977	587.41687	387.97357	854.57477	745.46802	206.02071	839.55603	456.28040	67.33377	437.21829	682.09509	345.86273	429.29681	392.86633	71.70000	62.42331	870.68921	315.84320	90.66553
616	5.125	712.36438	208.65213	1377.85217	520.00220	75.27560	881.16083	581.20166	386.34943	855.10486	738.97278	204.33926	840.14301	451.97839	66.37740	437.38504	675.98059	345.38586	429.75192	391.17126	71.74477	62.26488	868.86420	316.28903	93.23602
617	5.133	706.83936	206.05431	1378.29858	513.47620	73.60129	882.37030	574.89868	384.63626	855.68481	732.49719	202.69861	840.77197	447.38098	65.41090	437.78400	669.61072	344.94666	430.20703	389.57898	71.78653	62.17242	866.86395	316.79358	95.91910
618	5.142	701.30444	203.48451	1378.82654	507.04541	71.83706	883.69366	568.51843	382.83505	856.30731	726.04504	201.08858	841.43054	442.53955	64.43753	438.38474	662.99939	344.56372	430.66077	388.11877	71.80945	62.15421	864.67450	317.35812	98.70280
619	5.150	695.76416	200.94769	1379.43018	500.69836	69.99168	885.11292	562.07373	380.95044	856.96661	719.61584	199.49657	842.10980	437.52539	63.44929	439.14569	656.16211	344.25372	431.11264	386.82214	71.80379	62.20683	862.28210	317.97800	101.57397
620	5.158	690.22314	198.45117	1380.09973	494.42175	68.07878	886.60413	555.58069	378.99088	857.65881	713.20557	197.90805	842.80432	432.42590	62.42654	440.01642	649.11523	344.03116	431.56317	385.70764	71.76982	62.31168	859.67578	318.64343	104.51983
621	5.167	684.68665	196.00436	1380.82141	488.20142	66.11529	888.13666	549.05847	376.96857	858.38287	706.81165	196.30812	843.51178	427.33704	61.34216	440.94153	641.87439	343.90952	432.01505	384.77905	71.71276	62.44529	856.84698	319.34097	107.52881
622	5.175	679.16150	193.61697	1381.57947	482.02441	64.11778	889.67560	542.52795	374.89804	859.13965	700.43542	194.68185	844.23126	422.35645	60.16933	441.86572	634.45557	343.90189	432.47363	384.02905	71.64110	62.58632	853.78870	320.05487	110.59059
623	5.183	673.65588	191.29718	1382.35913	475.88098	62.09967	891.18573	536.01184	372.79367	859.92944	694.08289	193.01498	844.96051	417.57239	58.89095	442.73813	626.87366	344.02115	432.94547	383.43811	71.57001	62.71033	850.49298	320.76782	113.69623
624	5.192	668.17615	189.05077	1383.14673	469.76648	60.07109	892.63458	529.53406	370.66699	860.74994	687.76306	191.29669	845.69409	413.05261	57.50666	443.51581	619.14075	344.27789	433.43536	382.97290	71.51921	62.78875	846.95081	321.46295	116.83884
625	5.200	662.72644	186.88155	1383.92969	463.68079	58.03960	893.99615	523.11731	368.52637	861.59576	681.48743	189.52299	846.42383	408.83459	56.03431	444.16669	611.26477	344.67792	433.94388	382.60205	71.50290	62.80661	843.15161	322.12555	120.01286
626	5.208	657.30847	184.79138	1384.69568	457.62842	56.00959	895.25305	516.78003	366.37857	862.45923	675.26843	187.69647	847.13879	404.92371	54.50490	444.67218	603.24780	345.22061	434.46707	382.30688	71.52502	62.77573	839.08521	322.74390	123.21381
627	5.217	651.92249	182.77884	1385.43420	451.61829	53.98158	896.39703	510.53467	364.23120	863.33008	669.11914	185.82382	847.82556	401.29529	52.95283	445.02994	595.08557	345.89932	434.99792	382.07239	71.58567	62.71751	834.74292	323.30930	126.44023
628	5.225	646.56689	180.83919	1386.13696	445.66284	51.95371	897.42810	504.38928	362.09332	864.19604	663.05237	183.91534	848.46930	397.90588	51.40805	445.25363	586.76917	346.70074	435.52713	381.86707	71.68626	62.63660	830.12061	323.81674	129.69713
629	5.233	641.24121	178.96628	1386.79834	439.77466	49.92456	898.35168	498.34924	359.97498	865.04309	657.07947	181.98550	849.05615	394.70630	49.89398	445.36703	578.28601	347.60452	436.04251	381.64978	71.82433	62.51855	825.21948	324.26483	132.99782
630	5.242	635.94446	177.15430	1387.41626	433.96582	47.89492	899.17596	492.41663	357.88614	865.85602	651.21143	180.05215	849.57355	391.65308	48.42684	445.39694	569.62109	348.58585	436.53027	381.39551	71.98000	62.35139	820.04883	324.65430	136.36331
631	5.250	630.67542	175.39853	1387.99121	428.24951	45.86791	899.90900	486.59155	355.83636	866.62103	645.45825	178.13446	850.01129	388.71472	47.01423	445.36810	560.75952	349.61835	436.97845	381.11182	72.11111	62.14270	814.62451	324.98688	139.82007
632	5.258	625.43274	173.69554	1388.52600	422.64050	43.84901	900.55865	480.87122	353.83392	867.32800	639.82874	176.25116	850.36292	385.87317	45.65545	445.30008	551.68994	350.67548	437.38019	380.82715	72.17231	61.91702	808.96497	325.26416	143.39621
633	5.267	620.21594	172.04306	1389.02576	417.15234	41.84561	901.13251	475.25085	351.88480	867.97223	634.32849	174.41940	850.62738	383.12366	44.34410	445.20749	542.40491	351.73117	437.73654	380.57324	72.13521	61.70956	803.08685	325.48456	147.11696
634	5.275	615.02515	170.43970	1389.49719	411.79565	39.86594	901.63745	469.72351	349.99243	868.55414	628.95935	172.65424	850.80939	380.47156	43.07197	445.10233	532.90259	352.76062	438.05719	380.37708	71.98975	61.55859	797.00085	325.63885	150.99919
635	5.283	609.86047	168.88441	1389.94727	406.57764	37.91768	902.08014	464.28101	348.15857	869.07892	623.71814	170.96878	850.91907	377.92712	41.83344	444.99457	523.18787	353.74048	438.35806	380.25342	71.74073	61.48975	790.71008	325.70798	155.04614
636	5.292	604.72314	167.37500	1390.38330	401.50146	36.00732	902.46570	458.91431	346.38440	869.55615	618.59631	169.37421	850.97131	375.49890	40.62888	444.88977	513.27441	354.65012	438.65802	380.19604	71.40887	61.50317	784.21155	325.66574	159.24535
637	5.300	599.61646	165.90730	1390.81445	396.56689	34.14023	902.79822	453.61230	344.67166	869.99957	613.58215	167.87950	850.98480	373.19226	39.46563	444.78790	503.18579	355.47186	438.97632	380.17700	71.03311	61.57004	777.50073	325.48456	163.57089
638	5.308	594.54688	164.47592	1391.25098	391.77087	32.32064	903.08069	448.36267	343.02228	870.42657	608.66333	166.49078	850.98059	371.00916	38.35555	444.68521	492.95361	356.19046	439.33051	380.15479	70.66730	61.64124	770.57361	325.13892	167.98517
639	5.317	589.52173	163.07574	1391.70154	387.11023	30.55071	903.31476	443.15344	341.43732	870.85553	603.82886	165.21118	850.97986	368.95056	37.30996	444.57739	482.61377	356.79218	439.73520	380.10059	70.36219	61.67373	763.42786	324.60660	172.43829
640	5.325	584.54822	161.70264	1392.17163	382.58325	28.82916	903.50159	437.97339	339.91602	871.30383	599.06958	164.04187	851.00110	367.01599	36.33439	444.46188	472.20325	357.26453	440.20187	380.01343	70.14597	61.65174	756.06079	323.87085	176.86906
641	5.333	579.63196	160.35448	1392.66284	378.18970	27.15117	903.64307	432.81311	338.45642	871.78601	594.37842	162.98399	851.05701	365.20313	35.42664	444.33881	461.75940	357.59799	440.73856	379.91138	70.02438	61.57998	748.46777	322.92352	181.20824
642	5.342	574.77612	159.03224	1393.17419	373.92993	25.50900	903.74298	427.66492	337.05682	872.31372	589.75134	162.04083	851.15509	363.50635	34.57989	444.21005	451.31848	357.78760	441.34964	379.81104	69.99085	61.46739	740.63965	321.76825	185.38185
643	5.350	569.97974	157.73981	1393.70239	369.80518	23.89343	903.80707	422.52124	335.71655	872.89496	585.18848	161.21930	851.29938	361.91467	33.78707	444.07687	440.91541	357.83380	442.03720	379.72559	70.03175	61.32185	732.56201	320.42203	189.31311
644	5.358	565.24084	156.48224	1394.24219	365.81653	22.29614	903.84222	417.37415	334.43448	873.53357	580.69275	160.52927	851.49207	360.41113	33.04345	443.93890	430.58081	357.74182	442.80237	379.66174	70.12914	61.14963	724.21497	318.91638	192.92374
645	5.367	560.55786	155.26384	1394.78711	361.96460	20.71169	903.85352	412.21790	333.20667	874.22858	576.26770	159.98119	851.73285	358.97559	32.34708	443.79495	420.34167	357.51950	443.64529	379.61768	70.26371	60.95512	715.57202	317.29718	196.13466
646	5.375	555.93054	154.08737	1395.33032	358.25037	19.13723	903.84290	407.04980	332.02646	874.97467	571.91516	159.58342	852.01862	357.58716	31.69700	443.64444	410.22144	357.17514	444.56406	379.58447	70.41765	60.74236	706.60168	315.62106	198.86618
647	5.383	551.35999	152.95384	1395.86499	354.67554	17.57071	903.81018	401.86938	330.88620	875.76288	567.63477	159.33984	852.34308	356.22791	31.09029	443.48758	400.24011	356.71603	445.55374	379.55408	70.57544	60.51961	697.27246	313.94879	201.04050
648	5.392	546.84680	151.86320	1396.38647	351.24219	16.01072	903.75507	396.67993	329.77921	876.58264	563.42664	159.24840	852.69824	354.88477	30.52128	443.32559	390.41235	356.14688	446.60596	379.52209	70.72243	60.30281	687.55969	312.33707	202.58923
649	5.400	542.39087	150.81528	1396.89453	347.95056	14.45843	903.67828	391.48853	328.70004	877.42261	559.29089	159.30142	853.07526	353.54822	29.98413	443.16034	380.74512	355.46960	447.70892	379.49036	70.84632	60.11163	677.44995	310.83258	203.46278
650	5.408	537.99121	149.81088	1397.39185	344.79626	12.91864	903.58075	386.30469	327.64511	878.27173	555.22766	159.48639	853.46387	352.21191	29.47503	442.99335	371.23792	354.68521	448.84827	379.46338	70.94116	59.96096	666.93933	309.46863	203.63498
651	5.417	533.64685	148.85165	1397.88159	341.76880	11.39891	903.46375	381.13928	326.61288	879.11975	551.23633	159.78667	853.85339	350.87146	28.99172	442.82565	361.88464	353.79617	450.00821	379.44519	71.00785	59.85773	656.02966	308.26486	203.10126
652	5.425	529.35632	147.93918	1398.36462	338.85242	9.90925	903.32800	376.00354	325.60339	879.95721	547.31482	160.18211	854.23438	349.52319	28.53279	442.65836	352.67615	352.80701	451.17300	379.43994	71.05093	59.80461	644.72498	307.22943	201.87509
653	5.433	525.11865	147.07452	1398.83948	336.02820	8.46232	903.17462	370.91064	324.61789	880.77533	543.45935	160.65010	854.59943	348.16516	28.09801	442.49374	343.60242	351.72348	452.32886	379.45081	71.07672	59.80106	633.02856	306.36154	199.98447
654	5.442	520.93225	146.25819	1399.30347	333.27588	7.07173	903.00488	365.87390	323.65976	881.56702	539.66431	161.16774	854.94238	346.79614	27.68868	442.33575	334.65552	350.54987	453.46494	379.47620	71.09448	59.83839	620.94275	305.65399	197.46761
655	5.450	516.79456	145.49045	1399.75452	330.57520	5.74920	902.82007	360.90723	322.73383	882.32684	535.92102	161.71445	855.25763	345.41528	27.30663	442.18793	325.82947	349.28711	454.57428	379.50745	71.11590	59.89998	608.46704	305.09509	194.36929
656	5.458	512.70129	144.77148	1400.19092	327.90735	4.50293	902.62109	356.02209	321.84454	883.05023	532.21851	162.27319	855.54138	344.02356	26.95293	442.05063	317.11938	347.93445	455.65536	379.53528	71.15010	59.97137	595.59900	304.67090	190.73993
657	5.467	508.64673	144.10094	1400.60913	325.25500	3.33767	902.40784	351.22571	320.99530	883.73309	528.54553	162.82953	855.79187	342.62341	26.62853	441.92050	308.52185	346.49408	456.71173	379.55518	71.19933	60.04749	582.33398	304.36716	186.63588
658	5.475	504.62183	143.47774	1401.00305	322.60181	2.25517	902.17957	346.52124	320.18912	884.37335	524.89319	163.36992	856.01050	341.21802	26.33537	441.79208	300.03442	344.97385	457.75012	379.56934	71.25937	60.13138	568.66772	304.17175	182.11786
659	5.483	500.61511	142.90135	1401.36243	319.93225	1.25502	901.93597	341.90857	319.42957	884.97168	521.25623	163.88298	856.20142	339.80981	26.07617	441.66022	291.65698	343.38773	458.77750	379.58167	71.32425	60.22721	554.59888	304.07639	177.24954
660	5.492	496.61401	142.37228	1401.67493	317.23315	0.33532	901.67871	337.38416	318.71875	885.53162	517.63281	164.36201	856.37079	338.40137	25.85316	441.52213	283.39111	341.75476	459.79837	379.59302	71.39149	60.33122	540.13196	304.07770	172.09839
661	5.500	492.60742	141.88963	1401.92993	314.49646	-0.50724	901.41107	332.94019	318.05627	886.05811	514.02222	164.80560	856.52423	336.99597	25.66682	441.37866	275.24109	340.09656	460.81250	379.59924	71.46305	60.43024	525.27832	304.17615	166.73586
662	5.508	488.58923	141.44975	1402.12378	311.71912	-1.27713	901.13721	328.56653	317.43982	886.55646	510.42273	165.21605	856.66595	335.59778	25.51501	441.23340	267.21143	338.43393	461.81467	379.59375	71.54285	60.50752	510.05627	304.37375	161.23488
663	5.517	484.55701	141.04837	1402.26050	308.90283	-1.97950	900.86115	324.25293	316.86667	887.03064	506.83252	165.59781	856.79785	334.20935	25.39348	441.08984	259.30664	336.78400	462.79745	379.56873	71.63461	60.54747	494.48987	304.67175	155.66638
664	5.525	480.51343	140.68289	1402.35120	306.05334	-2.62036	900.58539	319.98901	316.33356	887.48218	503.24939	165.95723	856.91968	332.83105	25.29717	440.94998	251.53052	335.15939	463.75497	379.51953	71.73941	60.54079	478.60645	305.06967	150.09709
665	5.533	476.46509	140.35243	1402.41199	303.17883	-3.20660	900.31085	315.76489	315.83636	887.90991	499.67126	166.30272	857.02905	331.46094	25.22149	440.81403	243.88660	333.56857	464.68411	379.44849	71.85245	60.49084	462.43494	305.56369	144.58809
666	5.542	472.42029	140.05627	1402.45715	300.28772	-3.74484	900.03668	311.57043	315.37112	888.31226	496.09497	166.64435	857.12195	330.09521	25.16336	440.68045	236.37793	332.01657	465.58368	379.36902	71.96203	60.41615	446.00403	306.14529	139.19316
667	5.550	468.38464	139.79298	1402.49548	297.38782	-4.24106	899.76160	307.39404	314.93524	888.68896	492.51660	166.99295	857.19464	328.72937	25.12177	440.54675	229.00659	330.50726	466.45334	379.29895	72.05440	60.34497	429.34155	306.79999	133.95734
668	5.558	464.35901	139.56052	1402.53015	294.48682	-4.70146	899.48541	303.22278	314.52719	889.04059	488.93274	167.35838	857.24384	327.35901	25.09727	440.41135	221.77307	329.04529	467.29340	379.25439	72.12045	60.30402	412.47522	307.50766	128.91718
669	5.567	460.34180	139.35773	1402.56055	291.59253	-5.13327	899.20917	299.04358	314.14554	889.36749	485.34131	167.74857	857.26691	325.97961	25.09111	440.27472	214.67493	327.63684	468.10428	379.24487	72.15763	60.31087	395.43201	308.24509	124.10197
670	5.575	456.32983	139.18475	1402.58337	288.71265	-5.54499	898.93439	294.84326	313.78818	889.66937	481.74097	168.16953	857.26141	324.58887	25.10394	440.13846	207.70642	326.28906	468.88565	379.27295	72.16962	60.37283	378.23987	308.98944	119.53448
671	5.583	452.32129	139.04156	1402.59338	285.85461	-5.94513	898.66156	290.60889	313.45261	889.94568	478.13110	168.62564	857.22534	323.18616	25.13438	440.00284	200.85706	325.00861	469.63644	379.33484	72.16476	60.49100	360.92737	309.72180	115.23283
672	5.592	448.31628	138.92650	1402.58667	283.02258	-6.33992	898.39038	286.33167	313.13586	890.19446	474.51111	169.11899	857.15851	321.77148	25.17907	439.86639	194.11523	323.79971	470.35507	379.42859	72.15038	60.66947	343.52515	310.43011	111.21420
673	5.600	444.31677	138.83694	1402.56116	280.21655	-6.73105	898.11877	282.01099	312.83426	890.41144	470.88025	169.64877	857.06299	320.34399	25.23459	439.72766	187.46863	322.66425	471.04016	379.55542	72.12949	60.91711	326.06628	311.11133	107.49799
674	5.608	440.32556	138.77054	1402.51611	277.43188	-7.11590	897.84338	277.65222	312.54233	890.59015	467.23694	170.21205	856.94171	318.90210	25.29839	439.58704	180.90674	321.60162	471.69165	379.71472	72.10468	61.23610	308.58545	311.77039	104.10583
675	5.617	436.34631	138.72522	1402.45142	274.66040	-7.48944	897.56036	273.26514	312.25058	890.72211	463.57837	170.80458	856.79834	317.44409	25.36860	439.44644	174.42163	320.60910	472.31198	379.89722	72.08327	61.61335	291.11951	312.41608	101.05844
676	5.625	432.38232	138.70035	1402.36707	271.89233	-7.84613	897.26672	268.86023	311.94656	890.79791	459.90198	171.42189	856.63690	315.96765	25.44439	439.30743	168.00989	319.68265	472.90570	380.08606	72.07904	62.02341	273.70459	313.05667	98.37099
677	5.633	428.43420	138.69803	1402.26135	269.11877	-8.18092	896.96185	264.44373	311.62546	890.81512	456.20557	172.06061	856.46136	314.46899	25.52628	439.16983	161.67139	318.81830	473.47861	380.25439	72.11279	62.42799	256.37378	313.69785	96.05093
678	5.642	424.50061	138.72227	1402.13293	266.33215	-8.48973	896.64642	260.01245	311.29852	890.78394	452.48633	172.71884	856.27429	312.94177	25.61587	439.03125	155.40979	318.01218	474.03622	380.36572	72.20996	62.77460	239.15784	314.34329	94.09859
679	5.650	420.57690	138.77826	1401.97961	263.52563	-8.76969	896.32172	255.55835	310.98343	890.71899	448.74121	173.39548	856.07654	311.38013	25.71539	438.88837	149.23010	317.25943	474.58362	380.39270	72.38505	63.02295	222.08459	314.99591	92.50845
680	5.658	416.65515	138.87202	1401.79968	260.69226	-9.01827	895.98877	251.07581	310.68921	890.62708	444.96716	174.08981	855.86798	309.77869	25.82701	438.73856	143.13623	316.55347	475.12445	380.34534	72.62242	63.18234	205.18066	315.65717	91.26968
681	5.667	412.72705	139.00912	1401.59106	257.82703	-9.23229	895.64862	246.56238	310.41403	890.50525	441.16064	174.80144	855.64832	308.13391	25.95305	438.57990	137.13074	315.88663	475.66043	380.26282	72.88194	63.30276	188.47217	316.32486	90.36545
682	5.675	408.78552	139.19366	1401.35303	254.92566	-9.40837	895.30176	242.01648	310.15359	890.34784	437.31885	175.53006	855.41791	306.44153	26.09725	438.40982	131.21362	315.25232	476.19104	380.17896	73.12495	63.42449	171.98584	316.99298	89.77424
683	5.683	404.82617	139.42854	1401.08496	251.98401	-9.54493	894.94702	237.43665	309.90753	890.15240	433.44006	176.27576	855.17798	304.69617	26.26536	438.22516	125.38208	314.64673	476.71429	380.10364	73.32753	63.55348	155.74805	317.65424	89.47362
684	5.692	400.84729	139.71562	1400.78662	248.99670	-9.64252	894.58124	232.82275	309.67908	889.92023	429.52332	177.03918	854.92944	302.89221	26.46371	438.02325	119.63232	314.06958	477.22690	380.03943	73.47540	63.68501	139.78369	318.30325	89.44341
685	5.700	396.84851	140.05562	1400.45813	245.95862	-9.70180	894.20020	228.17847	309.47137	889.65253	425.56812	177.82095	854.67242	301.02380	26.69710	437.80258	113.96021	313.52328	477.72501	379.98828	73.56627	63.82399	124.11584	318.93665	89.66555
686	5.708	392.82959	140.44797	1400.09998	242.86572	-9.72159	893.80042	223.51050	309.28589	889.34839	421.57275	178.62061	854.40472	299.08362	26.96865	437.56238	108.36133	313.01086	478.20465	379.94324	73.61620	63.97382	108.76501	319.55072	90.12071
687	5.717	388.78931	140.89063	1399.71277	239.71509	-9.69909	893.38074	218.82605	309.12454	889.00580	417.53357	179.43665	854.12305	297.06335	27.28038	437.30197	102.82971	312.53455	478.66132	379.89380	73.64307	64.13163	93.75244	320.13882	90.78491
688	5.725	384.72656	141.38039	1399.29700	236.50500	-9.63160	892.94208	214.13000	308.99094	888.62341	413.44568	180.26695	853.82379	294.95569	27.63258	437.02026	97.35742	312.09653	479.09003	379.84241	73.64817	64.29877	79.09900	320.69205	91.62978
689	5.733	380.64001	141.91400	1398.85327	233.23328	-9.51818	892.48499	209.42371	308.89029	888.20178	409.30652	181.10983	853.50494	292.75598	28.02260	436.71683	91.93579	311.69955	479.48575	379.79724	73.62756	64.48155	64.82422	321.20261	92.62565
690	5.742	376.53052	142.48843	1398.38232	229.89771	-9.35979	892.00989	204.70532	308.82953	887.74298	405.12000	181.96468	853.16656	290.46326	28.44470	436.39343	86.55493	311.34583	479.84271	379.75903	73.59319	64.68324	50.94556	321.66525	93.74358
691	5.750	372.39990	143.10046	1397.88538	226.49780	-9.15774	891.51660	199.97192	308.81610	887.25012	400.89429	182.83105	852.80963	288.07910	28.89131	436.05328	81.20605	311.03635	480.15353	379.71338	73.57485	64.89503	37.47852	322.07773	94.95554
692	5.758	368.24731	143.74796	1397.36304	223.03467	-8.91226	891.00403	195.22278	308.85440	886.72455	396.63611	183.70865	852.43469	285.60632	29.35505	435.69855	75.88293	310.77045	480.40845	379.63879	73.60500	65.09608	24.43518	322.44058	96.23514
693	5.767	364.06824	144.43100	1396.81543	219.51038	-8.62297	890.47021	190.45862	308.94293	886.16553	392.34851	184.59772	852.04095	283.04578	29.82960	435.32861	70.58142	310.54584	480.59622	379.51538	73.70596	65.26379	11.82471	322.75635	97.55764
694	5.775	359.85486	145.15091	1396.24194	215.92664	-8.28981	889.91382	185.67834	309.07574	885.57117	388.02930	185.49910	851.62549	280.39709	30.30974	434.93951	65.29712	310.35999	480.70624	379.32849	73.88963	65.38231	-0.34607	323.02856	98.89865
695	5.783	355.59912	145.90887	1395.64185	212.28381	-7.91314	889.33466	180.87805	309.24524	884.94012	383.67273	186.41321	851.18311	277.65955	30.79222	434.52472	60.02576	310.21063	480.72992	379.06958	74.15961	65.44775	-12.07239	323.26035	100.23225
696	5.792	351.29504	146.70653	1395.01428	208.58215	-7.49424	888.73364	176.05396	309.44431	884.27228	379.27063	187.34035	850.70801	274.83289	31.27643	434.07764	54.76453	310.09662	480.66187	378.74561	74.50452	65.47815	-23.35046	323.45367	101.52950
697	5.800	346.93774	147.54607	1394.35815	204.82312	-7.03475	888.11188	171.20313	309.66895	883.56976	374.81616	188.28157	850.19592	271.91699	31.76396	433.59332	49.51318	310.01880	480.50079	378.39185	74.88691	65.52343	-34.17700	323.60980	102.75856
698	5.808	342.52258	148.42952	1393.67249	201.00793	-6.53559	887.46899	166.32056	309.92035	882.83643	370.30444	189.23926	849.64606	268.91199	32.25845	433.06931	44.27441	309.98080	480.24817	378.05859	75.25427	65.64230	-44.54968	323.72955	103.88747
699	5.817	338.04504	149.35751	1392.95776	197.13550	-5.99671	886.80396	161.39856	310.20291	882.07495	365.73096	190.21638	849.06000	265.82043	32.76487	432.50647	39.05273	309.98749	479.90506	377.76953	75.57187	65.85089	-54.46655	323.81204	104.88662
700	5.825	333.50122	150.32849	1392.21570	193.20142	-5.41792	886.11627	156.42896	310.52094	881.28668	361.09167	191.21588	848.44019	262.64856	33.28675	431.90845	33.85413	310.04324	479.47098	377.50208	75.84126	66.10559	-63.92578	323.85397	105.72964
701	5.833	328.88989	151.33954	1391.44934	189.19873	-4.79973	885.40643	151.40479	310.87634	880.47272	356.38464	192.24088	847.79114	259.40747	33.82417	431.27991	28.68591	310.15054	478.94440	377.21082	76.09193	66.34316	-72.92847	323.85126	106.39458
702	5.842	324.21252	152.38843	1390.66138	185.11865	-4.14402	884.67572	146.32153	311.26929	879.63361	351.61035	193.29445	847.11938	256.11206	34.37400	430.62653	23.55688	310.30960	478.32312	376.85974	76.36172	66.52689	-81.47754	323.80103	106.86519
703	5.850	319.47278	153.47496	1389.85388	180.95264	-3.45394	883.92639	141.17700	311.69995	878.76849	346.77087	194.37878	846.43134	252.78052	34.93070	429.95609	18.47620	310.51883	477.60419	376.43225	76.68336	66.65052	-89.57837	323.70218	107.13040
704	5.858	314.67371	154.60132	1389.02783	176.69409	-2.73264	883.16144	135.96973	312.16940	877.87604	341.86682	195.49501	845.73163	249.43555	35.48575	429.28055	13.45313	310.77579	476.78479	375.93018	77.07417	66.72873	-97.23474	323.55508	107.18317
705	5.867	309.81580	155.77158	1388.18384	172.33875	-1.98309	882.38416	130.69641	312.68024	876.95612	336.89563	196.64296	845.02368	246.10535	36.02639	428.61752	8.49463	311.07654	475.86288	375.38660	77.52041	66.80932	-104.44983	323.36127	107.01875
706	5.875	304.89771	156.99013	1387.32312	167.88586	-1.20896	881.59766	125.35266	313.23605	876.00983	331.85413	197.82108	844.31104	242.81909	36.53717	427.98871	3.60559	311.41507	474.83710	374.86084	77.97741	66.96561	-111.22388	323.12360	106.63260
707	5.883	299.91699	158.26111	1386.44617	163.33752	-0.41478	880.80579	119.93445	313.83939	875.03711	326.73767	199.02774	843.59802	239.59668	37.00693	427.41367	-1.21301	311.78421	473.70734	374.40515	78.39444	67.25122	-117.55420	322.84549	106.01912
708	5.892	294.87231	159.58894	1385.55261	158.69604	0.39524	880.01227	114.43677	314.48959	874.03503	321.54126	200.26389	842.89008	236.44275	37.43427	426.90039	-5.96265	312.17609	472.47516	374.03748	78.73538	67.66882	-123.43555	322.52997	105.17267
709	5.900	289.76355	160.97862	1384.64172	153.96143	1.21841	879.22089	108.85217	315.18317	872.99902	316.25940	201.53336	842.19379	233.34973	37.82458	426.44037	-10.64514	312.58191	471.14240	373.74207	78.98372	68.17731	-128.86108	322.17944	104.08914
710	5.908	284.59070	162.43442	1383.71191	149.13330	2.05351	878.43457	103.17078	315.91675	871.92554	310.88684	202.84105	841.51544	230.30591	38.18565	426.01654	-15.26257	312.99222	469.70941	373.48291	79.14196	68.72141	-133.82471	321.79657	102.76763
711	5.917	279.35291	163.95895	1382.76221	144.21289	2.90075	877.65607	97.38159	316.68872	870.81409	305.41956	204.19141	840.85986	227.29822	38.52720	425.61835	-19.81665	313.39761	468.17401	373.22705	79.22536	69.26617	-138.32263	321.38437	101.21100
712	5.925	274.05054	165.55414	1381.79297	139.20337	3.76392	876.88733	91.47546	317.49814	869.66614	299.85364	205.58920	840.22900	224.31348	38.86086	425.24527	-24.30835	313.79144	466.53262	372.95972	79.25334	69.81276	-142.35657	320.94565	99.42577
713	5.933	268.68494	167.22296	1380.80579	134.10730	4.65332	876.12939	85.44629	318.34409	868.48389	294.18542	207.04025	839.62262	221.33521	39.20280	424.89734	-28.73608	314.17160	464.78308	372.67773	79.24745	70.38257	-145.93530	320.48340	97.42289
714	5.942	263.25745	168.97012	1379.80347	128.92676	5.58439	875.38177	79.29077	319.22717	867.26904	288.41077	208.55017	839.03894	218.34033	39.57621	424.56769	-33.09485	314.54056	462.92575	372.37354	79.22875	70.99458	-149.07581	320.00174	95.22057
715	5.950	257.76941	170.80057	1378.78992	123.66187	6.57182	874.64447	73.00745	320.15009	866.02411	282.52576	210.12296	838.47577	215.29834	40.00656	424.24341	-37.37732	314.90442	460.96420	372.03967	79.21046	71.66248	-151.80786	319.50705	92.84882
716	5.958	252.22266	172.71799	1377.77124	118.31104	7.62505	873.91962	66.59619	321.11584	864.75488	276.52869	211.76018	837.93158	212.17200	40.51506	423.90897	-41.57471	315.27170	458.90805	371.67200	79.19478	72.40070	-154.17749	319.00790	90.35290
717	5.967	246.61804	174.72467	1376.75635	112.87170	8.74750	873.21136	60.05859	322.12744	863.47510	270.42065	213.46075	837.40686	208.92395	41.11234	423.55301	-45.67749	315.65158	456.77689	371.26733	79.17613	73.22367	-156.24878	318.51462	87.79405
718	5.975	240.95618	176.82172	1375.75842	107.34106	9.93772	872.52423	53.39746	323.18945	862.21002	264.20667	215.22147	836.90509	205.53638	41.78836	423.18341	-49.67859	316.05347	454.60339	370.82007	79.14553	74.14355	-158.10571	318.03864	85.24820
719	5.983	235.23584	179.00830	1374.79639	101.71533	11.19168	871.86292	46.61902	324.30734	860.99634	257.89453	217.03745	836.43408	202.02246	42.50999	422.83536	-53.57825	316.48825	452.43491	370.32385	79.09346	75.17114	-159.85022	317.59305	82.80313
720	5.992	229.45251	181.28012	1373.89539	95.98962	12.50472	871.23340	39.73560	325.48480	859.87952	251.49622	218.90144	836.00610	198.41296	43.23200	422.56140	-57.38831	316.96899	450.33362	369.76990	79.01103	76.31721	-161.59424	317.19348	80.55051
721	6.000	223.59900	183.62909	1373.08679	90.15967	13.87184	870.64337	32.76746	326.72238	858.91101	245.02820	220.80185	835.63916	194.73267	43.91171	422.41309	-61.13599	317.51105	448.37482	369.14795	78.89047	77.59370	-163.44287	316.85858	78.57095
722	6.008	217.66565	186.04463	1372.40649	84.22314	15.28778	870.10486	25.74390	328.01883	858.14624	238.51001	222.72195	835.35760	190.98474	44.52271	422.42371	-64.86731	318.13110	446.64178	368.44446	78.72556	79.01460	-165.47095	316.60898	76.91493
723	6.017	211.64258	188.51457	1371.89014	78.18152	16.74672	869.63580	18.70032	329.37308	857.63983	231.96106	224.64093	835.19098	187.14758	45.06260	422.60120	-68.64868	318.84457	445.21460	367.64514	78.51212	80.59519	-167.69788	316.46442	75.58884
724	6.025	205.52258	191.02574	1371.56812	72.03979	18.24152	869.25830	11.67480	330.78531	857.43835	225.39966	226.53645	835.16986	183.17993	45.54824	422.93546	-72.56421	319.66248	444.15408	366.73535	78.24855	82.34901	-170.07788	316.43927	74.55785
725	6.033	199.30481	193.56456	1371.45923	65.80676	19.76408	868.99414	4.70264	332.25653	857.57104	218.84180	228.38881	835.31970	179.03406	45.99884	423.41028	-76.70435	320.58868	443.48645	365.70227	77.93528	84.28468	-172.52014	316.53833	73.76460
726	6.042	192.99622	196.11807	1371.56921	59.49414	21.31004	868.86090	-2.18726	333.78824	858.04358	212.29907	230.18565	835.65430	174.66907	46.41988	424.01099	-81.14673	321.61871	443.19656	364.53613	77.57198	86.40536	-174.93213	316.75537	73.14905
727	6.050	186.61035	198.67426	1371.89258	53.11707	22.88494	868.86896	-8.97583	335.38290	858.83771	205.77698	231.92561	836.17242	170.05945	46.80565	424.72620	-85.93494	322.74094	443.23578	363.23083	77.15532	88.70976	-177.24683	317.07529	72.66071
728	6.058	180.16431	201.22153	1372.41589	46.69360	24.50336	869.02161	-15.65955	337.04361	859.91608	199.27515	233.61937	836.85797	165.19165	47.15338	425.54489	-91.06372	323.94186	443.54077	361.78027	76.67932	91.19277	-179.42407	317.47696	72.26414
729	6.067	173.67517	203.74986	1373.12012	40.24243	26.18100	869.31598	-22.25024	338.77194	861.22919	192.78784	235.28795	837.68365	160.05554	47.46738	426.45135	-96.47998	325.21008	444.05078	360.17786	76.13656	93.84588	-181.43823	317.93533	71.93746
730	6.075	167.16028	206.25241	1373.98413	33.78198	27.92887	869.74573	-28.77173	340.56607	862.72394	186.30627	236.96008	838.61627	154.64014	47.74924	427.42346	-102.09717	326.53540	444.71393	358.41455	75.51900	96.65858	-183.26843	318.42313	71.66631
731	6.083	160.63696	208.72478	1374.98535	27.32849	29.75253	870.30243	-35.25439	342.42047	864.34937	179.82007	238.66873	839.62189	148.93481	47.98965	428.43680	-107.81396	327.90326	445.48352	356.47937	74.81924	99.61889	-184.89697	318.91238	71.43910
732	6.092	154.12122	211.16315	1376.09998	20.89624	31.65339	870.97638	-41.72864	344.32544	866.05914	173.31946	240.44591	840.66968	142.93518	48.17235	429.46942	-113.52759	329.29022	446.31274	354.35645	74.03239	102.71275	-186.31372	319.37604	71.24586
733	6.100	147.62695	213.56479	1377.30212	14.49780	33.62926	871.75708	-48.21985	346.26788	867.81073	166.79797	242.31744	841.73541	136.64648	48.27922	430.50458	-119.14331	330.66785	447.15488	352.02832	73.15792	105.92380	-187.52124	319.79037	71.07903
734	6.108	141.16394	215.92923	1378.56372	8.14368	35.67290	872.63342	-54.74414	348.23340	869.56342	160.25439	244.29916	842.80389	130.08276	48.29050	431.53204	-124.57788	332.01239	447.96948	349.47632	72.20129	109.23428	-188.53564	320.13776	70.93366
735	6.117	134.73828	218.25809	1379.85583	1.84094	37.77097	873.59351	-61.30664	350.20734	871.27673	153.69458	246.39496	843.86823	123.26172	48.18628	432.54639	-129.76245	333.31155	448.72638	346.68457	71.17476	112.62579	-189.38184	320.40735	70.80669
736	6.125	128.35413	220.55396	1381.15002	-4.40686	39.90508	874.62469	-67.90210	352.17581	872.91150	147.13086	248.59671	844.92688	116.20215	47.94986	433.54309	-134.64648	334.56421	449.40311	343.64148	70.09837	116.08009	-190.08972	320.59369	70.69508
737	6.133	122.01453	222.82010	1382.41992	-10.59937	42.05567	875.71307	-74.51477	354.12778	874.43311	140.58167	250.88573	845.97858	108.92188	47.57028	434.51520	-139.20178	335.77615	449.98071	340.34119	68.99916	119.58153	-190.68811	320.69516	70.59476
738	6.142	115.72290	225.06097	1383.64294	-16.73767	44.20550	876.84198	-81.12146	356.05658	875.81500	134.06934	253.23439	847.01892	101.43616	47.04229	435.45193	-143.42480	336.95587	450.44391	336.78394	67.90855	123.11921	-191.20361	320.71527	70.50154
739	6.150	109.48010	227.28207	1384.80200	-22.82361	46.33909	877.99127	-87.69373	357.95981	877.04132	127.61877	255.60822	848.03906	93.75806	46.36403	436.34085	-147.33362	338.11127	450.78513	332.97363	66.86044	126.68645	-191.65991	320.66388	70.41235
740	6.158	103.28455	229.48965	1385.88672	-28.85925	48.44139	879.13776	-94.20117	359.83798	878.10773	121.25415	257.96884	849.02551	85.89844	45.53633	437.17017	-150.96265	339.24731	451.00790	328.91736	65.89038	130.28062	-192.07593	320.55536	70.32456
741	6.167	97.13293	231.69046	1386.89258	-34.84546	50.49964	880.25726	-100.61304	361.69254	879.02032	114.99854	260.27747	849.96100	77.86365	44.56522	437.92963	-154.35718	340.36603	451.12680	324.62366	65.03425	133.90611	-192.46570	320.40686	70.23549
742	6.175	91.02124	233.89069	1387.82117	-40.78052	52.50426	881.32678	-106.90002	363.52454	879.79315	108.87195	262.49719	850.82678	69.65161	43.46556	438.60916	-157.56653	341.46799	451.16351	320.10400	64.32730	137.57590	-192.83667	320.23807	70.14342
743	6.183	84.94641	236.09496	1388.67847	-46.66174	54.44681	882.32825	-113.03479	365.33490	880.44611	102.89209	264.59393	851.60468	61.25232	42.26255	439.19861	-160.63916	342.55377	451.14075	315.36938	63.80370	141.30894	-193.19226	320.07016	70.04816
744	6.192	78.90515	238.30602	1389.47449	-52.48596	56.31969	883.25067	-118.99438	367.12436	881.00232	97.07275	266.53839	852.27887	52.64941	40.98857	439.69064	-163.61938	343.62476	451.07874	310.42834	63.49433	145.12659	-193.53174	319.92270	69.94975
745	6.200	72.89404	240.52469	1390.22156	-58.24890	58.11821	884.09039	-124.76160	368.89267	881.48523	91.42334	268.30942	852.83777	43.82507	39.67770	440.08496	-166.54175	344.68387	450.99478	305.28455	63.42302	149.04900	-193.85315	319.81104	69.84728
746	6.208	66.91138	242.74892	1390.93298	-63.94360	59.84178	884.85065	-130.32568	370.63837	881.91577	85.94751	269.89722	853.27661	34.76587	38.36219	440.38940	-169.42627	345.73566	450.90390	299.93555	63.60500	153.09200	-194.15344	319.74408	69.73927
747	6.217	60.95654	244.97319	1391.62231	-69.56104	61.49394	885.54120	-135.68152	372.35895	882.31012	80.64392	271.30438	853.59888	25.46423	37.07171	440.61871	-172.27490	346.78528	450.81717	294.37146	64.05036	157.26855	-194.42883	319.72412	69.62459
748	6.225	55.02881	247.18829	1392.30322	-75.09094	63.08160	886.17755	-140.83179	374.05099	882.67828	75.50659	272.54413	853.81665	15.91956	35.83374	440.79239	-175.06982	347.83664	450.73984	288.57642	64.76687	161.58804	-194.67346	319.74792	69.50305
749	6.233	49.12671	249.38141	1392.98804	-80.52393	64.61301	886.77985	-145.78564	375.71179	883.02441	70.52649	273.63687	853.95056	6.13928	34.67325	440.93320	-177.77905	348.88983	450.67130	282.52637	65.75758	166.04420	-194.88074	319.80905	69.37601
750	6.242	43.24963	251.53796	1393.68762	-85.85156	66.09550	887.37134	-150.55725	377.34045	883.34857	65.69299	274.60764	854.02777	-3.86084	33.61113	441.06668	-180.36328	349.93982	450.60687	276.18762	67.01866	170.60269	-195.04468	319.89938	69.24657
751	6.250	37.39978	253.64479	1394.41077	-91.06812	67.53429	887.97662	-155.15991	378.93729	883.64868	60.99475	275.48389	854.07935	-14.05701	32.66253	441.22101	-182.78589	350.97754	450.54089	269.51917	68.54034	175.20207	-195.16223	320.00995	69.11900
752	6.258	31.58447	255.69135	1395.16272	-96.17017	68.93295	888.62000	-159.60571	380.50296	883.92255	56.42053	276.29324	854.13824	-24.41687	31.83639	441.42584	-185.01733	351.99280	450.46930	262.48608	70.30862	179.77084	-195.23352	320.13098	68.99797
753	6.267	25.81519	257.66837	1395.94617	-101.15881	70.29544	889.32220	-163.90430	382.03894	884.16803	51.96106	277.05991	854.23663	-34.90149	31.13722	441.70718	-187.03943	352.97650	450.39056	255.07056	72.30594	184.24387	-195.26172	320.25305	68.88794
754	6.275	20.10315	259.56754	1396.76160	-106.04065	71.62671	890.09790	-168.06299	383.54773	884.38306	47.60828	277.80127	854.40149	-45.46716	30.56805	442.08249	-188.84570	353.92163	450.30441	247.27014	74.50943	188.55904	-195.25159	320.36868	68.79258
755	6.283	14.45837	261.38318	1397.60596	-110.82654	72.93120	890.95386	-172.08740	385.03259	884.56494	43.35718	278.52524	854.64972	-56.06934	30.13222	442.56030	-190.44263	354.82349	450.21149	239.08606	76.88746	192.64651	-195.20898	320.47360	68.71413
756	6.292	8.88904	263.11353	1398.47241	-115.52905	74.21126	891.88885	-175.98022	386.49728	884.71039	39.20581	279.22928	854.98688	-66.66406	29.83314	443.14337	-191.84851	355.68024	450.11307	230.51929	79.39684	196.42755	-195.14038	320.56638	68.65312
757	6.300	3.40222	264.76019	1399.35107	-120.16150	75.46741	892.89465	-179.74182	387.94598	884.81671	35.15405	279.90125	855.40833	-77.21069	29.67267	443.83157	-193.09180	356.49203	450.01093	221.56909	81.98259	199.81857	-195.05298	320.64716	68.60881
758	6.308	-1.99463	266.32648	1400.23132	-124.73779	76.69957	893.95862	-183.37183	389.38293	884.88281	31.20264	280.52225	855.90271	-87.67456	29.64999	444.62314	-194.20667	357.26016	449.90744	212.23352	84.58154	202.73593	-194.95410	320.71735	68.57951
759	6.317	-7.29504	267.81677	1401.10425	-129.27368	77.90854	895.06537	-186.86694	390.81119	884.90930	27.35217	281.07056	856.45447	-98.02869	29.76248	445.51355	-195.22888	357.98676	449.80472	202.50916	87.12989	205.10097	-194.85022	320.77905	68.56264
760	6.325	-12.49548	269.23657	1401.96228	-133.78552	79.09702	896.19794	-190.22156	392.23135	884.89648	23.60242	281.52448	857.04541	-108.25500	30.00757	446.49289	-196.19080	358.67477	449.70395	192.39185	89.57243	206.84311	-194.74707	320.83502	68.55508
761	6.333	-17.59509	270.59164	1402.79883	-138.28662	80.26888	897.33820	-193.42773	393.64087	884.84351	19.95081	281.86505	857.65540	-118.34424	30.38270	447.54465	-197.12024	359.32816	449.60535	181.87512	91.87022	207.90219	-194.64941	320.88815	68.55371
762	6.342	-22.59485	271.88739	1403.60718	-142.78625	81.42648	898.46875	-196.47961	395.03308	884.74872	16.39185	282.07770	858.26398	-128.29468	30.88290	448.64792	-198.03918	359.95132	449.50958	170.95459	94.00257	208.23399	-194.56055	320.94073	68.55560
763	6.350	-27.49585	273.12845	1404.38171	-147.28943	82.56929	899.57465	-199.37402	396.39713	884.61072	12.91797	282.15381	858.85291	-138.10913	31.49948	449.78128	-198.96460	360.54913	449.41846	159.63025	95.96382	207.81790	-194.48132	320.99408	68.55818
764	6.358	-32.29712	274.31836	1405.11804	-151.79907	83.69576	900.64447	-202.11426	397.72266	884.43146	9.52063	282.09232	859.40753	-147.79358	32.22253	450.92459	-199.90796	361.12640	449.33334	147.90906	97.75903	206.66026	-194.41125	321.04828	68.55982
765	6.367	-36.99695	275.45963	1405.81360	-156.31641	84.80427	901.67047	-204.71313	399.00714	884.21875	6.19031	281.89975	859.91754	-157.35559	33.04361	452.05933	-200.87671	361.68695	449.25308	135.80334	99.39926	204.79254	-194.34888	321.10236	68.55952
766	6.375	-41.59424	276.55353	1406.46753	-160.83984	85.89168	902.64862	-207.19214	400.25745	883.98669	2.91724	281.58847	860.37634	-166.80273	33.95554	453.17102	-201.87549	362.23227	449.17493	123.33008	100.89655	202.26730	-194.29260	321.15424	68.55632
767	6.383	-46.08899	277.60034	1407.08057	-165.36414	86.95337	903.57849	-209.57593	401.48203	883.75079	-0.30786	281.17459	860.78174	-176.13916	34.95082	454.25165	-202.90613	362.76105	449.09692	110.50781	102.26136	199.15059	-194.24060	321.20169	68.54969
768	6.392	-50.48303	278.59909	1407.65466	-169.88135	87.98529	904.46204	-211.88879	402.68402	883.52246	-3.49316	280.67639	861.13556	-185.36670	36.02095	455.29941	-203.96802	363.26999	449.01746	97.35400	103.50224	195.51196	-194.19165	321.24301	68.54009
769	6.400	-54.77979	279.54742	1408.19312	-174.38281	88.98472	905.30200	-214.15222	403.86099	883.30798	-6.64624	280.11249	861.44336	-194.48474	37.15691	456.31802	-205.05774	363.75528	448.93472	83.88196	104.62531	191.41956	-194.14575	321.27649	68.52845
770	6.408	-58.98242	280.44131	1408.69971	-178.86206	89.95048	906.10065	-216.38428	405.00830	883.11047	-9.77478	279.50153	861.71301	-203.49060	38.35051	457.31503	-206.17017	364.21381	448.84784	70.10254	105.63329	186.93990	-194.10376	321.29956	68.51522
771	6.417	-63.09399	281.27527	1409.17847	-183.31567	90.88316	906.85938	-218.59937	406.12088	882.93079	-12.88708	278.86145	861.95355	-212.37903	39.59569	458.29907	-207.30005	364.64389	448.75836	56.02563	106.52458	182.13898	-194.06714	321.30936	68.50060
772	6.425	-67.11548	282.04272	1409.63220	-187.74329	91.78399	907.57928	-220.80933	407.19388	882.76746	-15.98950	278.20807	862.17365	-221.14221	40.88928	459.27634	-208.44214	365.04477	448.66910	41.66345	107.29201	177.08311	-194.03625	321.30411	68.48536
773	6.433	-71.04736	282.73605	1410.06116	-192.14453	92.65308	908.26233	-223.02344	408.22278	882.61768	-19.08655	277.55386	862.38080	-229.76941	42.23167	460.24738	-209.58984	365.41528	448.58173	27.03259	107.92210	171.83958	-194.01074	321.28387	68.47137
774	6.442	-74.89209	283.34863	1410.46082	-196.51697	93.48952	908.91077	-225.24829	409.20367	882.47839	-22.18140	276.90723	862.58020	-238.24719	43.62861	461.20612	-210.73633	365.75400	448.49619	12.15491	108.39668	166.47589	-193.98877	321.25043	68.46105
775	6.450	-78.65820	283.87933	1410.82361	-200.85706	94.29226	909.52545	-227.48938	410.13290	882.34711	-25.27563	276.27277	862.77466	-246.55969	45.09159	462.14233	-211.87500	366.06122	448.41199	-2.94409	108.69682	161.05646	-193.96802	321.20660	68.45664
776	6.458	-82.35645	284.33392	1411.14294	-205.16089	95.06062	910.10468	-229.75195	411.00711	882.22192	-28.36963	275.65216	862.96478	-254.69324	46.63148	463.04715	-213.00061	366.33994	448.32974	-18.23755	108.80692	155.63896	-193.94678	321.15552	68.45961
777	6.467	-85.99597	284.72232	1411.41687	-209.42480	95.79436	910.64459	-232.03979	411.82394	882.10162	-31.46338	275.04550	863.14978	-262.64172	48.24867	463.91824	-214.11133	366.59369	448.25043	-33.69983	108.71696	150.27287	-193.92456	321.10022	68.47007
778	6.475	-89.58484	285.05533	1411.64697	-213.64709	96.49350	911.14117	-234.35522	412.58304	881.98517	-34.55701	274.45270	863.32721	-270.40662	49.93005	464.76001	-215.20874	366.82547	448.17426	-49.30920	108.42368	144.99887	-193.90210	321.04352	68.48648
779	6.483	-93.13086	285.34219	1411.83630	-217.82825	97.15778	911.59204	-236.69861	413.28604	881.87140	-37.65149	273.87482	863.49323	-277.99426	51.65595	465.57874	-216.29797	367.03854	448.09998	-65.04858	107.93138	139.84848	-193.88086	320.98853	68.50660
780	6.492	-96.64026	285.59021	1411.98877	-221.97131	97.78667	911.99579	-239.06946	413.93695	881.75916	-40.74817	273.31363	863.64331	-285.41357	53.41087	466.37662	-217.38599	367.23737	448.02597	-80.90662	107.25200	134.84547	-193.86255	320.93793	68.52840
781	6.500	-100.11707	285.80536	1412.10779	-226.07983	98.37961	912.35168	-241.46643	414.54138	881.64777	-43.84900	272.76981	863.77356	-292.67554	55.18893	467.14960	-218.48071	367.42584	447.95126	-96.87598	106.40289	130.00864	-193.84937	320.89301	68.55000
782	6.508	-103.56348	285.99203	1412.19531	-230.15808	98.93663	912.65869	-243.88782	415.10577	881.53723	-46.95654	272.24146	863.88110	-299.79419	56.99028	467.88962	-219.58923	367.60519	447.87509	-112.95215	105.40313	125.35454	-193.84155	320.85349	68.56986
783	6.517	-106.98083	286.15216	1412.25220	-234.21021	99.45918	912.91571	-246.33081	415.63623	881.42822	-50.07300	271.72357	863.96326	-306.78601	58.81289	468.58957	-220.71814	367.77441	447.79730	-129.13135	104.27096	120.89951	-193.83838	320.81915	68.58788
784	6.525	-110.37073	286.28583	1412.27771	-238.24146	99.95043	913.12164	-248.79248	416.13794	881.32117	-53.19971	271.20969	864.01770	-313.66711	60.64774	469.24600	-221.87317	367.93280	447.71979	-145.40698	103.02248	116.65979	-193.83850	320.79022	68.60507
785	6.533	-113.73657	286.39218	1412.27185	-242.25720	100.41495	913.27478	-251.27075	416.61548	881.21619	-56.33679	270.69354	864.04364	-320.45129	62.47998	469.85828	-223.05872	368.08066	447.64542	-161.76855	101.67151	112.65106	-193.84082	320.76666	68.62248
786	6.542	-117.08215	286.46933	1412.23596	-246.26416	100.85788	913.37354	-253.76428	417.07269	881.11279	-59.48438	270.17065	864.04242	-327.14966	64.29262	470.42682	-224.27722	368.21753	447.57535	-178.20361	100.23099	108.88912	-193.84375	320.74744	68.64041
787	6.550	-120.41345	286.51401	1412.17273	-250.26953	101.28356	913.41779	-256.27161	417.51190	881.00970	-62.64343	269.63843	864.01617	-333.77002	66.06940	470.95319	-225.52893	368.34222	447.50839	-194.69702	98.71535	105.39008	-193.84656	320.73123	68.65884
788	6.558	-123.73779	286.52237	1412.08594	-254.28137	101.69484	913.41095	-258.79077	417.93375	880.90527	-65.81592	269.09583	863.96722	-340.31702	67.79585	471.44183	-226.81274	368.45410	447.44214	-211.23169	97.14208	102.16834	-193.84900	320.71701	68.67809
789	6.567	-127.06384	286.49057	1411.97937	-258.30762	102.09355	913.35931	-261.32117	418.33887	880.79871	-69.00537	268.54276	863.89648	-346.79211	69.45953	471.90085	-228.12622	368.55344	447.37372	-227.78589	95.53123	99.23506	-193.85132	320.70407	68.69908
790	6.575	-130.39941	286.41455	1411.85645	-262.35583	102.48090	913.27148	-263.86353	418.72870	880.68951	-72.21570	267.97989	863.80438	-353.19397	71.05046	472.33936	-229.46631	368.64056	447.30029	-244.33765	93.90398	96.59846	-193.85339	320.69141	68.72290
791	6.583	-133.75208	286.29001	1411.72095	-266.43286	102.85770	913.15570	-266.41907	419.10464	880.57684	-75.45129	267.40744	863.69208	-359.51819	72.56139	472.76419	-230.83032	368.71497	447.21964	-260.86255	92.28159	94.26443	-193.85474	320.67719	68.74992
792	6.592	-137.12781	286.11221	1411.57581	-270.54419	103.22480	913.01788	-268.98962	419.46606	880.45892	-78.71741	266.82468	863.56287	-365.76062	73.98807	473.17856	-232.21667	368.77448	447.13120	-277.33838	90.68402	92.23699	-193.85425	320.65887	68.77903
793	6.600	-140.53162	285.87683	1411.42310	-274.69226	103.58330	912.86084	-271.57690	419.80984	880.33344	-82.01917	266.22977	863.42157	-371.91614	75.33014	473.58191	-233.62549	368.81531	447.03598	-293.73901	89.12823	90.51903	-193.85181	320.63416	68.80883
794	6.608	-143.96741	285.58038	1411.26367	-278.87720	103.93367	912.68500	-274.18237	420.13187	880.19843	-85.36121	265.62070	863.27362	-377.97839	76.59109	473.97073	-235.05933	368.83316	446.93597	-310.03662	87.62809	89.11243	-193.84790	320.60214	68.83966
795	6.617	-147.43665	285.22128	1411.09814	-283.09827	104.27502	912.48914	-276.80896	420.42914	880.05286	-88.74707	264.99585	863.12347	-383.94104	77.77679	474.34012	-236.52197	368.82370	446.83353	-326.19922	86.19585	88.01627	-193.84473	320.56241	68.87312
796	6.625	-150.94067	284.79999	1410.92627	-287.35437	104.60468	912.27148	-279.46069	420.70047	879.89709	-92.17847	264.35443	862.97418	-389.79871	78.89403	474.68625	-238.01843	368.78268	446.73068	-342.19482	84.84209	87.22550	-193.84399	320.51343	68.91035
797	6.633	-154.48071	284.31876	1410.74609	-291.64343	104.91835	912.03003	-282.14136	420.94485	879.73175	-95.65613	263.69638	862.82703	-395.54651	79.94963	475.00793	-239.55493	368.70657	446.62823	-357.99048	83.57351	86.73254	-193.84814	320.45190	68.95102
798	6.642	-158.05774	283.78107	1410.55408	-295.96094	105.21101	911.76312	-284.85461	421.16000	879.55627	-99.17896	263.02271	862.68054	-401.18054	80.94929	475.30530	-241.13843	368.59378	446.52527	-373.55469	82.39172	86.52738	-193.86023	320.37421	68.99439
799	6.650	-161.67273	283.19113	1410.34546	-300.29980	105.47808	911.46960	-287.60461	421.34238	879.36859	-102.74524	262.33588	862.53107	-406.69861	81.89696	475.57782	-242.77661	368.44476	446.42023	-388.85449	81.29588	86.59509	-193.88354	320.27802	69.04123
800	6.658	-165.32654	282.55234	1410.11560	-304.65210	105.71622	911.14868	-290.39563	421.48819	879.16522	-106.35107	261.63962	862.37408	-412.10071	82.79504	475.82385	-244.47754	368.26117	446.31168	-403.85718	80.28605	86.91558	-193.92249	320.16281	69.09348
801	6.667	-169.01965	281.86642	1409.86206	-309.00854	105.92371	910.79919	-293.23108	421.59439	878.94250	-109.99207	260.93802	862.20538	-417.38904	83.64451	476.04065	-246.24817	368.04388	446.19757	-418.52881	79.36306	87.46652	-193.97961	320.02927	69.15202
802	6.675	-172.75232	281.13351	1409.58374	-313.36108	106.10068	910.41949	-296.11426	421.65930	878.69843	-113.66248	260.23373	862.02130	-422.56873	84.44450	476.22357	-248.09338	367.79300	446.07449	-432.83374	78.52740	88.22341	-194.05750	319.87891	69.21543
803	6.683	-176.52478	280.35294	1409.27954	-317.70386	106.24765	910.00720	-299.04858	421.68185	878.43292	-117.35852	259.52808	861.81812	-427.64758	85.19147	476.36636	-250.01575	367.51038	445.93887	-446.73389	77.78190	89.15700	-194.15723	319.71417	69.28072
804	6.692	-180.33704	279.52454	1408.94849	-322.03491	106.36317	909.55969	-302.03662	421.66089	878.14691	-121.07678	258.82254	861.59125	-432.63831	85.87931	476.46234	-252.01465	367.20102	445.78876	-460.19336	77.13535	90.23209	-194.27808	319.53784	69.34530
805	6.700	-184.18738	278.64984	1408.58936	-326.35522	106.44359	909.07404	-305.08105	421.59625	877.84052	-124.81775	258.11987	861.33557	-437.55627	86.50114	476.50589	-254.08752	366.87152	445.62399	-473.17822	76.60260	91.40805	-194.41638	319.35284	69.40779
806	6.708	-188.07336	277.73157	1408.20044	-330.66602	106.48451	908.54724	-308.18457	421.48972	877.51349	-128.58191	257.42340	861.04614	-442.41907	87.05102	476.49261	-256.23059	366.52811	445.44586	-485.65649	76.20010	92.63967	-194.56604	319.16196	69.46716
807	6.717	-191.99109	276.77243	1407.78015	-334.96680	106.48207	907.97687	-311.35156	421.34418	877.16608	-132.37073	256.73587	860.72003	-447.24231	87.52481	476.41904	-258.44104	366.17557	445.25604	-497.59668	75.94085	93.87926	-194.72144	318.96753	69.52280
808	6.725	-195.93567	275.77460	1407.32861	-339.25806	106.43349	907.36200	-314.58545	421.16199	876.80023	-136.18469	256.05896	860.35706	-452.04016	87.92037	476.28317	-260.71826	365.81799	445.05539	-508.97095	75.83181	95.07941	-194.87939	318.77148	69.57625
809	6.733	-199.90295	274.74005	1406.84729	-343.54175	106.33796	906.70258	-317.88989	420.94452	876.41962	-140.02551	255.39284	859.95929	-456.82361	88.23703	476.08450	-263.06445	365.45895	444.84369	-519.75464	75.87157	96.19614	-195.03894	318.57526	69.63184
810	6.742	-203.88904	273.67041	1406.33887	-347.82202	106.19696	905.99890	-321.26563	420.69321	876.02820	-143.89612	254.73642	859.53058	-461.60120	88.47509	475.82288	-265.48401	365.10010	444.61929	-529.92798	76.05111	97.19073	-195.20068	318.38013	69.69508
811	6.750	-207.89099	272.56628	1405.80591	-352.10596	106.01312	905.25232	-324.71167	420.41046	875.62872	-147.80042	254.08730	859.07513	-466.37781	88.63615	475.49777	-267.98157	364.74146	444.37839	-539.47461	76.36110	98.02858	-195.36682	318.18860	69.77023
812	6.758	-211.90784	271.42740	1405.25061	-356.40210	105.78925	904.46674	-328.22510	420.09946	875.22217	-151.74451	253.44228	858.59735	-471.15393	88.72384	475.10831	-270.56104	364.38403	444.11719	-548.38379	76.79605	98.67850	-195.54065	318.00449	69.85877
813	6.767	-215.93884	270.25406	1404.67493	-360.72192	105.52850	903.64850	-331.80176	419.76349	874.80780	-155.73499	252.79747	858.10126	-475.92468	88.74448	474.65469	-273.22607	364.03027	443.83356	-556.64990	77.35088	99.11497	-195.72668	317.83118	69.95946
814	6.775	-219.98376	269.04813	1404.08081	-365.07739	105.23504	902.80511	-335.43701	419.40540	874.38434	-159.77844	252.14775	857.59039	-480.68250	88.70705	474.13885	-275.97839	363.68231	443.52676	-564.27539	78.01696	99.32011	-195.93030	317.67075	70.06990
815	6.783	-224.04309	267.81299	1403.47009	-369.48120	104.91434	901.94379	-339.12744	419.02634	873.95068	-163.88025	251.48618	857.06873	-485.41907	88.62225	473.56335	-278.81616	363.34027	443.19736	-571.26758	78.78092	99.28332	-196.15564	317.52325	70.18840
816	6.792	-228.11877	266.55164	1402.84534	-373.94531	104.57262	901.07062	-342.87109	418.62436	873.50604	-168.04504	250.80344	856.54193	-490.12634	88.50114	472.92984	-281.73657	363.00189	442.84683	-577.63745	79.62399	99.00127	-196.40393	317.38644	70.31445
817	6.800	-232.21399	265.26526	1402.20959	-378.47974	104.21582	900.19092	-346.66772	418.19534	873.05060	-172.27527	250.08846	856.01727	-494.79578	88.35403	472.23834	-284.73560	362.66269	442.47699	-583.39722	80.52257	98.47924	-196.67334	317.25623	70.44829
818	6.808	-236.33215	263.95313	1401.56543	-383.09277	103.84815	899.30957	-350.51709	417.73529	872.58624	-176.57410	249.33090	855.50153	-499.41565	88.19019	471.48721	-287.80835	362.31726	442.08960	-588.55933	81.45303	97.72907	-196.96033	317.12778	70.59034
819	6.817	-240.47717	262.61301	1400.91492	-387.79224	103.47116	898.43060	-354.42090	417.24112	872.11536	-180.94519	248.52313	854.99908	-503.97229	88.01736	470.67288	-290.95093	361.96057	441.68683	-593.13599	82.39827	96.76286	-197.26135	316.99579	70.74163
820	6.825	-244.65149	261.24084	1400.25867	-392.58594	103.08319	897.55768	-358.38013	416.71063	871.63904	-185.39319	247.66020	854.51117	-508.45251	87.84083	469.79031	-294.15869	361.58810	441.27155	-597.14136	83.35031	95.58942	-197.57361	316.85587	70.90524
821	6.833	-248.85730	259.83109	1399.59656	-397.48340	102.67949	896.69434	-362.39746	416.14236	871.15649	-189.92249	246.73810	854.03632	-512.84460	87.66308	468.83377	-297.42603	361.19580	440.84668	-600.59302	84.30817	94.21748	-197.89575	316.70621	71.08702
822	6.842	-253.09607	258.37787	1398.92664	-402.49585	102.25337	895.84406	-366.47632	415.53519	870.66681	-194.53918	245.75230	853.57123	-517.13879	87.48455	467.79803	-300.74561	360.78055	440.41534	-603.51245	85.27328	92.66006	-198.22705	316.54749	71.29482
823	6.850	-257.36951	256.87683	1398.24634	-407.63330	101.79765	895.01007	-370.62036	414.88748	870.16876	-199.24939	244.69775	853.11230	-521.32507	87.30495	466.67841	-304.10815	360.33966	439.98044	-605.92822	86.24373	90.93606	-198.56787	316.38116	71.53644
824	6.858	-261.67810	255.32536	1397.55298	-412.90479	101.30519	894.19537	-374.83252	414.19662	869.66199	-204.05872	243.56937	852.65582	-525.39514	87.12450	465.47003	-307.50439	359.87006	439.54456	-607.87451	87.21030	89.07008	-198.91895	316.20789	71.81738
825	6.867	-266.02063	253.72208	1396.84570	-418.31616	100.76941	893.40314	-379.11401	413.45975	869.14795	-208.97180	242.36176	852.19946	-529.34021	86.94395	464.16940	-310.92651	359.36942	439.11053	-609.39648	88.15813	87.09173	-199.28003	316.02728	72.14023
826	6.875	-270.39441	252.06583	1396.12561	-423.87061	100.18549	892.63788	-383.46484	412.67352	868.62885	-213.99084	241.06906	851.74292	-533.15076	86.76334	462.77783	-314.36792	358.83835	438.68329	-610.55249	89.07101	85.03635	-199.65015	315.83881	72.50616
827	6.883	-274.79431	250.35562	1395.39673	-429.56665	99.55056	891.90637	-387.88525	411.83386	868.10681	-219.11804	239.68579	851.28900	-536.81897	86.58122	461.30414	-317.82251	358.28110	438.27090	-611.41968	89.93285	82.94813	-200.02820	315.64316	72.91592
828	6.892	-279.21399	248.59134	1394.66577	-435.39990	98.86174	891.21973	-392.37622	410.93689	867.58344	-224.35217	238.20763	850.84308	-540.33972	86.39464	459.76492	-321.28711	357.70383	437.88394	-612.09595	90.72620	80.88205	-200.41272	315.44357	73.37018
829	6.900	-283.64685	246.77399	1393.94202	-441.36353	98.11469	890.59442	-396.93774	409.98026	867.06116	-229.68958	236.63214	850.41309	-543.71497	86.19862	458.18506	-324.76196	357.11133	437.53156	-612.69775	91.43167	78.90314	-200.80371	315.24582	73.87184
830	6.908	-288.08972	244.90514	1393.23926	-447.44653	97.30486	890.05310	-401.56982	408.96387	866.54480	-235.12366	234.96069	850.00867	-546.95422	85.98676	456.59833	-328.25366	356.50494	437.21957	-613.35156	92.02887	77.08295	-201.20117	315.05652	74.42826
831	6.917	-292.54285	242.98718	1392.57532	-453.63135	96.42973	889.62329	-406.27173	407.89084	866.04370	-240.64490	233.20000	849.64093	-550.07898	85.75101	455.04877	-331.77490	355.88397	436.95197	-614.17896	92.49977	75.49102	-201.60681	314.88080	75.05046
832	6.925	-297.01086	241.02417	1391.97192	-459.89551	95.48949	889.33472	-411.04102	406.76617	865.57123	-246.24036	231.36153	849.32306	-553.12415	85.48015	453.58932	-335.34375	355.24844	436.73395	-615.27661	92.83536	74.17986	-202.02502	314.72067	75.75127
833	6.933	-301.50232	239.02243	1391.45142	-466.21313	94.48607	889.21509	-415.87402	405.59460	865.14307	-251.89490	229.45956	849.07239	-556.14099	85.16162	452.27612	-338.98340	354.59988	436.57297	-616.68970	93.04223	73.16927	-202.46216	314.57458	76.54484
834	6.942	-306.02600	236.99069	1391.03394	-472.55762	93.42178	889.28564	-420.76636	404.37857	864.77594	-257.59363	227.51016	848.91003	-559.19543	84.78613	451.15884	-342.71924	353.94037	436.47681	-618.39282	93.14340	72.44279	-202.92664	314.43909	77.44666
835	6.950	-310.58801	234.93979	1390.73413	-478.90527	92.29819	889.55853	-425.71411	403.11737	864.48651	-263.32166	225.53050	848.85699	-562.36243	84.35072	450.27161	-346.57642	353.27155	436.45132	-620.29663	93.17345	71.95982	-203.42700	314.31149	78.47241
836	6.958	-315.18982	232.88127	1390.56067	-485.23462	91.11525	890.03656	-430.71338	401.80682	864.28967	-269.06287	223.53685	848.92963	-565.71252	83.85930	449.62949	-350.57935	352.59689	436.50046	-622.27979	93.16986	71.67130	-203.97168	314.19305	79.63720
837	6.967	-319.82727	230.82597	1390.51831	-491.52881	89.87137	890.71356	-435.76245	400.44083	864.19763	-274.80115	221.54208	849.13770	-569.29480	83.32063	449.23196	-354.74878	351.92319	436.62738	-624.22852	93.16394	71.52891	-204.57080	314.09088	80.95575
838	6.975	-324.49329	228.78290	1390.61011	-497.77246	88.56499	891.57727	-440.85962	399.01431	864.22046	-280.52136	219.55508	849.48456	-573.12439	82.74413	449.06937	-359.10425	351.25916	436.83340	-626.05786	93.17313	71.49036	-205.23596	314.01791	82.44157
839	6.983	-329.18103	226.75810	1390.83875	-503.95386	87.19638	892.61218	-446.00220	397.52570	864.36499	-286.21326	217.58141	849.96765	-577.18005	82.13538	449.12793	-363.66284	350.61343	437.11740	-627.71484	93.19722	71.52443	-205.98120	313.99057	84.10539
840	6.992	-333.88416	224.75461	1391.20471	-510.06348	85.76842	893.80060	-451.18579	395.97632	864.63446	-291.87390	215.62363	850.57910	-581.41565	81.49290	449.38931	-368.43945	349.99515	437.47708	-629.17090	93.22356	71.61031	-206.82251	314.02478	85.95383
841	7.000	-338.59705	222.77325	1391.70447	-516.09521	84.28761	895.12048	-456.40527	394.36954	865.02911	-297.50647	213.68271	851.30737	-585.76672	80.80777	449.82639	-373.44702	349.41589	437.90930	-630.41187	93.23883	71.72990	-207.77917	314.13184	87.98685
842	7.008	-343.31458	220.81326	1392.32813	-522.04663	82.76424	896.54279	-461.65479	392.71045	865.54736	-303.11780	211.75928	852.13867	-590.16052	80.06516	450.40158	-378.69556	348.89063	438.40851	-631.42993	93.23616	71.86170	-208.87390	314.31558	90.19545
843	7.017	-348.02869	218.87321	1393.05920	-527.91870	81.20917	898.03156	-466.93091	391.00610	866.18597	-308.71375	209.85449	853.05762	-594.51843	79.24525	451.06958	-384.18799	348.43750	438.96616	-632.22632	93.21364	71.98314	-210.12805	314.57449	92.56379
844	7.025	-352.72986	216.95132	1393.87537	-533.71533	79.62955	899.54584	-472.23242	389.26550	866.93903	-314.29919	207.97076	854.04700	-598.76282	78.32484	451.78110	-389.92114	348.07721	439.57297	-632.81641	93.17021	72.07709	-211.55762	314.90701	95.07424
845	7.033	-357.40735	215.04411	1394.75000	-539.44165	78.02718	901.04327	-477.55933	387.49850	867.79663	-319.87659	206.11241	855.08777	-602.82336	77.28345	452.48779	-395.88452	347.83136	440.22122	-633.22974	93.10648	72.13538	-213.16992	315.31485	97.71071
846	7.042	-362.05017	213.14537	1395.65479	-545.10303	76.40025	902.48407	-482.91284	385.71414	868.74371	-325.44470	204.28641	856.15936	-606.64880	76.11203	453.14728	-402.06470	347.71979	440.90436	-633.50317	93.02828	72.15762	-214.96521	315.80276	100.45851
847	7.050	-366.64880	211.24683	1396.56274	-550.70215	74.74637	903.83447	-488.29541	383.91986	869.76062	-331.00037	202.50249	857.23865	-610.21350	74.81762	453.72574	-408.44800	347.75793	441.61383	-633.67285	92.94688	72.14854	-216.93921	316.37628	103.30322
848	7.058	-371.19568	209.34003	1397.44824	-556.23828	73.06387	905.06976	-493.71191	382.12207	870.82501	-336.53918	200.77252	858.30023	-613.51721	73.42198	454.19885	-415.01978	347.95563	442.33682	-633.77197	92.87405	72.11556	-219.08643	317.03601	106.22871
849	7.067	-375.68518	207.41788	1398.28870	-561.70679	71.35205	906.17426	-499.16724	380.32697	871.91321	-342.05701	199.10913	859.31769	-616.57727	71.95734	454.55280	-421.76611	348.31833	443.05771	-633.82959	92.81699	72.06654	-221.40381	317.77396	109.21683
850	7.075	-380.11438	205.47479	1399.06494	-567.10205	69.61168	907.14172	-504.66431	378.54065	873.00195	-347.54822	197.52411	860.26526	-619.42078	70.46083	454.78430	-428.67554	348.84930	443.76129	-633.86987	92.77708	72.00724	-223.89209	318.57690	112.25097
851	7.083	-384.48352	203.50676	1399.76318	-572.41797	67.84512	907.97498	-510.20288	376.76956	874.07013	-353.00549	196.02728	861.12000	-622.07605	68.96739	454.89938	-435.74023	349.54779	444.43393	-633.91138	92.75184	71.93971	-226.55493	319.43262	115.32108
852	7.092	-388.79407	201.51207	1400.37439	-577.64795	66.05621	908.68384	-515.77832	375.02084	875.09924	-358.41663	194.62662	861.86383	-624.56409	67.50293	454.91089	-442.95874	350.40631	445.06299	-633.96558	92.73596	71.86289	-229.39941	320.33307	118.42639
853	7.100	-393.05017	199.49196	1400.89429	-582.78564	64.25119	909.28156	-521.38013	373.30252	876.07281	-363.76990	193.32835	862.48456	-626.89783	66.08005	454.83554	-450.33423	351.41110	445.63733	-634.03613	92.72195	71.77431	-232.43286	321.27460	121.57540
854	7.108	-397.25916	197.45012	1401.32361	-587.82568	62.43983	909.78271	-526.99341	371.62286	876.97662	-369.05261	192.13586	862.97736	-629.08167	64.69824	454.69141	-457.87549	352.54416	446.14871	-634.11914	92.70068	71.67097	-235.66162	322.25443	124.78134
855	7.117	-401.42908	195.39203	1401.66748	-592.76318	60.63479	910.20209	-532.60107	369.98926	877.79871	-374.25232	191.04874	863.34424	-631.11560	63.34843	454.49796	-465.59424	353.78296	446.59140	-634.20313	92.66191	71.55040	-239.09119	323.26312	128.05510
856	7.125	-405.56921	193.32410	1401.93469	-597.59619	58.84907	910.55334	-538.18237	368.40698	878.53033	-379.35901	190.06204	863.59235	-632.99744	62.01880	454.27551	-473.50439	355.09897	446.96082	-634.27417	92.59421	71.41308	-242.72656	324.28046	131.40186
857	7.133	-409.68762	191.25330	1402.13635	-602.32593	57.09531	910.84882	-543.71509	366.88010	879.16724	-384.36487	189.16548	863.73285	-634.72620	60.69970	454.04248	-481.61621	356.45993	447.25488	-634.32104	92.48627	71.26289	-246.57153	325.27817	134.82401
858	7.142	-413.79065	189.18678	1402.28503	-606.95630	55.38652	911.09857	-549.17480	365.41327	879.71289	-389.26501	188.34404	863.78046	-636.30310	59.38776	453.81219	-489.93677	357.83350	447.47659	-634.33813	92.33053	71.10467	-250.62744	326.22675	138.32782
859	7.150	-417.88220	187.13174	1402.39404	-611.49243	53.73495	911.30994	-554.53955	364.01279	880.17932	-394.05627	187.58124	863.75433	-637.73303	58.08817	453.59222	-498.46631	359.19016	447.63535	-634.32642	92.12596	70.94296	-254.89209	327.09991	141.92732
860	7.158	-421.96472	185.09558	1402.47839	-615.93750	52.14962	911.48834	-559.78955	362.68524	880.58453	-398.73718	186.86197	863.67682	-639.02405	56.81396	453.38593	-507.19971	360.50415	447.74619	-634.29053	91.87817	70.78399	-259.35864	327.87436	145.64215
861	7.167	-426.03650	183.08591	1402.55383	-620.29150	50.63580	911.63751	-564.91138	361.43478	880.94879	-403.31018	186.17300	863.57129	-640.18860	55.58204	453.19470	-516.12451	361.75412	447.82907	-634.23706	91.59805	70.63780	-264.01782	328.52850	149.49161
862	7.175	-430.09534	181.10971	1402.63538	-624.55249	49.19640	911.76086	-569.89722	360.26080	881.29285	-407.78186	185.50366	863.45990	-641.24036	54.40903	453.01938	-525.22144	362.92346	447.90817	-634.17261	91.30106	70.51548	-268.86353	329.04221	153.48845
863	7.183	-434.13855	179.17207	1402.73767	-628.71631	47.83233	911.86200	-574.74536	359.15771	881.63721	-412.16003	184.84799	863.36169	-642.19519	53.30922	452.86099	-534.46362	363.99994	448.01062	-634.10059	91.00571	70.42197	-273.89722	329.39499	157.63091
864	7.192	-438.16443	177.27567	1402.87341	-632.77441	46.54162	911.94531	-579.46045	358.11700	882.00214	-416.45081	184.20612	863.29059	-643.07019	52.29408	452.72064	-543.81787	364.97501	448.16376	-634.02222	90.72845	70.35360	-279.13403	329.56625	161.89590
865	7.200	-442.17029	175.42137	1403.05225	-636.71509	45.31889	912.01563	-584.05249	357.13040	882.40710	-420.65564	183.58452	863.25439	-643.88269	51.37157	452.59961	-553.24438	365.84320	448.39355	-633.93896	90.47882	70.30307	-284.59863	329.53992	166.23758
866	7.208	-446.15271	173.60938	1403.28174	-640.52246	44.15520	912.07709	-588.53711	356.19138	882.86945	-424.77283	182.99576	863.25623	-644.65247	50.54492	452.49850	-562.69897	366.60080	448.72382	-633.85010	90.25952	70.26496	-290.32080	329.30920	170.58925
867	7.217	-450.10803	171.83974	1403.56714	-644.17822	43.03819	912.13214	-592.93188	355.29416	883.40320	-428.79871	182.45805	863.29651	-645.39905	49.81334	452.41696	-572.13306	367.24484	449.17499	-633.75488	90.06960	70.23700	-296.33203	328.87958	174.86649
868	7.225	-454.03162	170.11270	1403.91064	-647.66431	41.95351	912.18146	-597.25879	354.43332	884.01758	-432.72839	181.99419	863.37488	-646.14319	49.17408	452.35339	-581.49756	367.77386	449.76382	-633.65308	89.90752	70.21811	-302.66309	328.27057	178.97234
869	7.233	-457.91882	168.42867	1404.31189	-650.96509	40.88684	912.22473	-601.53833	353.60373	884.71674	-436.55676	181.62941	863.49091	-646.90222	48.62360	452.30554	-590.74707	368.18988	450.50269	-633.54614	89.77248	70.20707	-309.34277	327.51608	182.80466
870	7.242	-461.76477	166.78839	1404.76721	-654.06934	39.82504	912.26099	-605.78931	352.80048	885.50037	-440.27893	181.38698	863.64404	-647.69104	48.15734	452.27136	-599.83984	368.49847	451.39694	-633.43579	89.66367	70.20378	-316.39868	326.66214	186.26341
871	7.250	-465.56506	165.19177	1405.27100	-656.96997	38.75651	912.28894	-610.02588	352.01755	886.36456	-443.89075	181.28326	863.83307	-648.51990	47.76841	452.24979	-608.74219	368.70737	452.44220	-633.32520	89.57951	70.20963	-323.85620	325.76175	189.25581
872	7.258	-469.31506	163.63634	1405.81580	-659.66504	37.67280	912.30774	-614.25708	351.24762	887.30182	-447.38977	181.32675	864.05591	-649.39539	47.44728	452.24051	-617.42871	368.82462	453.62439	-633.21729	89.51749	70.22569	-331.73608	324.86957	191.69904
873	7.267	-473.01038	162.11844	1406.39404	-662.15991	36.56985	912.31793	-618.48633	350.48334	888.30206	-450.77844	181.51868	864.30969	-650.31775	47.18285	452.24380	-625.88354	368.85669	454.92160	-633.11401	89.47391	70.25176	-340.05249	324.03735	193.52209
874	7.275	-476.64661	160.63536	1406.99707	-664.46680	35.44835	912.32043	-622.71094	349.71967	889.35345	-454.06409	181.85310	864.58972	-651.28162	46.96307	452.25928	-634.09985	368.80676	456.30685	-633.01563	89.44398	70.28690	-348.81372	323.31128	194.66841
875	7.283	-480.22107	159.18640	1407.61523	-666.60474	34.31371	912.31555	-626.92383	348.95520	890.44330	-457.25598	182.31757	864.88953	-652.27649	46.77438	452.28461	-642.08154	368.67444	457.75089	-632.92163	89.42300	70.32934	-358.02368	322.73053	195.09819
876	7.292	-483.73059	157.77293	1408.23743	-668.59692	33.17506	912.30273	-631.11475	348.19284	891.55768	-460.36340	182.89569	865.20087	-653.28894	46.60151	452.31580	-649.84009	368.45718	459.22385	-632.82959	89.40720	70.37634	-367.68384	322.32526	194.78972
877	7.300	-487.17224	156.39803	1408.85059	-670.47021	32.04349	912.28137	-635.27051	347.43906	892.68097	-463.39563	183.56830	865.51453	-654.30432	46.42861	452.34857	-657.39355	368.15195	460.69666	-632.73608	89.39259	70.42581	-377.79688	322.11469	193.73958
878	7.308	-490.54333	155.06589	1409.44189	-672.25195	30.93102	912.25098	-639.37817	346.70154	893.79578	-466.36267	184.31277	865.82086	-655.30847	46.24228	452.37891	-664.76074	367.75696	462.14209	-632.63647	89.37480	70.47691	-388.36572	322.10718	191.96260
879	7.317	-493.84485	153.78084	1410.00171	-673.96997	29.85033	912.21136	-643.42554	345.98685	894.88446	-469.27405	185.10361	866.11127	-656.28943	46.03454	452.40308	-671.95996	367.27295	463.53491	-632.52612	89.35067	70.52868	-399.39258	322.30237	189.49069
880	7.325	-497.07922	152.54675	1410.52332	-675.64893	28.81446	912.16223	-647.40210	345.29977	895.93054	-472.13904	185.91454	866.37872	-657.23572	45.80406	452.41769	-679.00830	366.70462	464.85306	-632.40210	89.32014	70.57881	-410.87744	322.69489	186.37106
881	7.333	-500.25208	151.36742	1411.00281	-677.31055	27.83597	912.10303	-651.30127	344.64374	896.92017	-474.96301	186.72159	866.61761	-658.14075	45.55515	452.42068	-685.92017	366.06247	466.07962	-632.26416	89.28638	70.62428	-422.81763	323.27802	182.66460
882	7.342	-503.36829	150.24706	1411.43774	-678.97266	26.92512	912.03241	-655.11841	344.02087	897.84167	-477.75061	187.50558	866.82410	-659.00012	45.29543	452.41144	-692.70728	365.36246	467.20404	-632.11597	89.25477	70.66183	-435.20532	324.04568	178.44327
883	7.350	-506.43372	149.19064	1411.82690	-680.64941	26.08795	911.94818	-658.85229	343.43216	898.68616	-480.50598	188.25308	866.99695	-659.81384	45.03397	452.39020	-699.37866	364.62274	468.22150	-631.96655	89.23209	70.68766	-448.02881	324.99271	173.78770
884	7.358	-509.45398	148.20309	1412.17041	-682.35254	25.32619	911.84821	-662.50439	342.87888	899.44830	-483.23401	188.95581	867.13800	-660.58508	44.78041	452.35751	-705.93994	363.86014	469.13330	-631.82617	89.22484	70.69789	-461.26978	326.11469	168.78577
885	7.367	-512.43640	147.28841	1412.46985	-684.09082	24.63830	911.73077	-666.07764	342.36200	900.12604	-485.93835	189.61064	867.25140	-661.32092	44.54491	452.31451	-712.39355	363.08804	469.94717	-631.70410	89.23657	70.69111	-474.90527	327.40677	163.52980
886	7.375	-515.38733	146.45000	1412.72864	-685.86841	24.02033	911.59503	-669.57593	341.88016	900.71912	-488.62268	190.22003	867.34387	-662.02991	44.33708	452.26282	-718.73804	362.31583	470.67578	-631.60303	89.26671	70.66992	-488.90771	328.86139	158.11267
887	7.383	-518.31604	145.69066	1412.95142	-687.68555	23.46649	911.44165	-673.00391	341.42920	901.22925	-491.28894	190.79039	867.42303	-662.72229	44.16442	452.20471	-724.96948	361.54865	471.33435	-631.52271	89.31135	70.64014	-503.24609	330.46661	152.62413
888	7.392	-521.23230	145.01178	1413.14368	-689.53833	22.96999	911.27295	-676.36914	341.00507	901.66174	-493.93811	191.32919	867.49615	-663.40735	44.03191	452.14291	-731.08276	360.78851	471.93991	-631.46021	89.36501	70.60851	-517.88721	332.20587	147.14828
889	7.400	-524.14636	144.41232	1413.31140	-691.42163	22.52369	911.09210	-679.67969	340.60681	902.02649	-496.57092	191.84341	867.56903	-664.09583	43.94202	452.07996	-737.07495	360.03561	472.50992	-631.41333	89.42258	70.58043	-532.79590	334.05869	141.76195
890	7.408	-527.06580	143.88857	1413.45972	-693.33008	22.12025	910.90161	-682.94336	340.23532	902.33521	-499.18860	192.33862	867.64453	-664.79675	43.89309	452.01831	-742.94385	359.28979	473.06018	-631.37866	89.48071	70.55901	-547.93481	336.00226	136.53337
891	7.417	-529.99573	143.43546	1413.59216	-695.25903	21.75187	910.70325	-686.16748	339.89050	902.59796	-501.79187	192.81784	867.72211	-665.51648	43.87896	451.96048	-748.69214	358.55161	473.60391	-631.35425	89.53804	70.54510	-563.26416	338.01251	131.52098
892	7.425	-532.93982	143.04881	1413.71204	-697.20435	21.41089	910.49829	-689.35767	339.57059	902.82275	-504.38074	193.28140	867.79858	-666.26038	43.89179	451.90860	-754.32520	357.82306	474.15210	-631.33765	89.59425	70.53829	-578.74463	340.06534	126.77254
893	7.433	-535.89880	142.72675	1413.82288	-699.16113	21.09084	910.28906	-692.51929	339.27261	903.01642	-506.95398	193.72849	867.87091	-667.03088	43.92545	451.86334	-759.85376	357.10822	474.71387	-631.32788	89.64899	70.53814	-594.33740	342.13904	122.32564
894	7.442	-538.87317	142.46933	1413.92908	-701.12256	20.78789	910.07941	-695.65552	338.99301	903.18542	-509.50940	194.15884	867.93707	-667.82898	43.97505	451.82272	-765.29224	356.41208	475.29666	-631.32349	89.70073	70.54437	-610.00586	344.21585	118.20934
895	7.450	-541.86169	142.27725	1414.03455	-703.08276	20.50138	909.87463	-698.76831	338.72870	903.33557	-512.04504	194.57349	867.99597	-668.65344	44.03449	451.78369	-770.65601	355.73944	475.90668	-631.32373	89.74701	70.55653	-625.71582	346.28125	114.44519
896	7.458	-544.86169	142.15042	1414.14246	-705.03638	20.23210	909.67975	-701.85669	338.47784	903.47107	-514.55945	194.97533	868.04791	-669.50281	44.09696	451.74448	-775.96021	355.09521	476.54910	-631.32837	89.78577	70.57356	-641.43555	348.32272	111.04753
897	7.467	-547.87048	142.08746	1414.25464	-706.97949	19.97906	909.49805	-704.91821	338.23907	903.59375	-517.05261	195.36946	868.09399	-670.37244	44.15781	451.70453	-781.21875	354.48425	477.22894	-631.33667	89.81656	70.59396	-657.13550	350.32864	108.02423
898	7.475	-550.88562	142.08592	1414.37207	-708.90698	19.73791	909.33038	-707.95142	338.00989	903.70288	-519.52527	195.76248	868.13623	-671.25720	44.21527	451.66248	-786.44336	353.90994	477.95013	-631.34766	89.84086	70.61632	-672.79077	352.28754	105.37764
899	7.483	-553.90784	142.14282	1414.49573	-710.81396	19.50163	909.17535	-710.95605	337.78644	903.79572	-521.97986	196.16133	868.17700	-672.15393	44.26862	451.61517	-791.64111	353.37326	478.71423	-631.36035	89.86165	70.63985	-688.37671	354.18729	103.10517
900	7.492	-556.93860	142.25568	1414.62610	-712.69800	19.26342	909.03021	-713.93530	337.56439	903.86957	-524.41931	196.57150	868.21814	-673.06335	44.31782	451.55853	-796.81445	352.87268	479.52017	-631.37427	89.88290	70.66450	-703.86841	356.01501	101.19987
901	7.500	-559.97644	142.42332	1414.76343	-714.55957	19.02005	908.89178	-716.89331	337.34036	903.92346	-526.84753	196.99599	868.25983	-673.98743	44.36411	451.49002	-801.96167	352.40399	480.36490	-631.38965	89.90878	70.69116	-719.23877	357.75836	99.65228
902	7.508	-563.01575	142.64630	1414.90735	-716.40137	18.77330	908.75873	-719.83740	337.11255	903.95905	-529.26941	197.43625	868.30078	-674.92908	44.40883	451.41101	-807.07690	351.96021	481.24268	-631.40698	89.94337	70.72149	-734.46045	359.40677	98.45242
903	7.517	-566.04968	142.92609	1415.05688	-718.22778	18.52864	908.63269	-722.77710	336.88184	903.97949	-531.69080	197.89342	868.33850	-675.89075	44.45201	451.32669	-812.15259	351.53168	482.14505	-631.42700	89.99065	70.75674	-749.50708	360.95129	97.58955
904	7.525	-569.07507	143.26393	1415.21033	-720.04346	18.29247	908.51654	-725.72314	336.65173	903.98865	-534.11804	198.36873	868.37030	-676.87561	44.49336	451.24371	-817.18066	351.10748	483.06244	-631.45117	90.05455	70.79724	-764.35547	362.38455	97.05096
905	7.533	-572.09167	143.65996	1415.36548	-721.85400	18.07073	908.41150	-728.68677	336.42673	903.99030	-536.55554	198.86368	868.39355	-677.88831	44.53515	451.16693	-822.15430	350.67725	483.98599	-631.48096	90.13818	70.84308	-778.98315	363.70239	96.82204
906	7.542	-575.10364	144.11377	1415.51868	-723.66504	17.86916	908.31561	-731.67920	336.21167	903.98773	-539.00793	199.38043	868.40613	-678.93176	44.58367	451.09851	-827.06812	350.23230	484.90765	-631.51611	90.24306	70.89491	-793.36450	364.90567	96.88615
907	7.550	-578.11609	144.62440	1415.66553	-725.48218	17.69312	908.22473	-734.70801	336.01157	903.98328	-541.48035	199.92184	868.40576	-680.00549	44.64771	451.03876	-831.91797	349.76715	485.82037	-631.55542	90.36893	70.95346	-807.46582	365.99966	97.22276
908	7.558	-581.13391	145.18936	1415.80151	-727.31006	17.54586	908.13416	-737.77954	335.83072	903.97778	-543.98010	200.49127	868.39020	-681.10706	44.73697	450.98648	-836.70093	349.28198	486.71887	-631.59814	90.51395	71.01844	-821.24878	366.99054	97.80536
909	7.567	-584.16101	145.80530	1415.92175	-729.15283	17.42755	908.04028	-740.89697	335.67120	903.97021	-546.51477	201.09267	868.35846	-682.23328	44.86145	450.93924	-841.41455	348.78290	487.59921	-631.64404	90.67459	71.08856	-834.67432	367.88229	98.60289
910	7.575	-587.20056	146.46976	1416.02161	-731.01465	17.33698	907.94061	-744.06201	335.53253	903.95715	-549.09119	201.73077	868.31274	-683.38171	45.02830	450.89493	-846.05859	348.28076	488.45764	-631.69360	90.84613	71.16273	-847.70874	368.67703	99.58318
911	7.583	-590.25452	147.18123	1416.09766	-732.89966	17.27464	907.83215	-747.27441	335.41312	903.93304	-551.71423	202.41026	868.25726	-684.55432	45.23650	450.85370	-850.63452	347.78979	489.28946	-631.74683	91.02316	71.24088	-860.32397	369.37509	100.71394
912	7.592	-593.32507	147.93848	1416.14673	-734.81372	17.24358	907.71161	-750.53320	335.31158	903.89087	-554.38684	203.13382	868.19556	-685.75623	45.47628	450.81693	-855.14478	347.32602	490.08936	-631.80664	91.20042	71.32333	-872.49805	369.97357	101.96117
913	7.600	-596.41492	148.74092	1416.16760	-736.76514	17.24688	907.57581	-753.83716	335.22714	903.82312	-557.11169	203.90092	868.12915	-686.99255	45.73458	450.78467	-859.59180	346.90497	490.85220	-631.87646	91.37392	71.40911	-884.21460	370.46671	103.28908
914	7.608	-599.52649	149.58899	1416.15967	-738.76343	17.28592	907.42261	-757.18359	335.15988	903.72369	-559.89148	204.70732	868.05627	-688.26746	46.00027	450.75485	-863.97925	346.53967	491.57193	-631.96069	91.54108	71.49557	-895.46240	370.84952	104.66241
915	7.617	-602.66248	150.48318	1416.12305	-740.81738	17.36138	907.25043	-760.57129	335.11264	903.58960	-562.72766	205.54659	867.97223	-689.58508	46.26665	450.72354	-868.30933	346.23792	492.23978	-632.06152	91.69987	71.57912	-906.23608	371.12112	106.04865
916	7.625	-605.82507	151.42308	1416.05774	-742.93262	17.47527	907.05957	-764.00000	335.09106	903.42059	-565.61975	206.41212	867.87244	-690.94763	46.53275	450.68640	-872.58374	345.99988	492.84460	-632.17773	91.84918	71.65622	-916.53564	371.28473	107.41922
917	7.633	-609.01575	152.40662	1415.96313	-745.10864	17.63113	906.85309	-767.46899	335.10168	903.21771	-568.56580	207.29828	867.75403	-692.35413	46.80211	450.63983	-876.80347	345.81894	493.37521	-632.30493	91.99016	71.72462	-926.36572	371.34644	108.75043
918	7.642	-612.23572	153.43031	1415.83838	-747.34277	17.83261	906.63538	-770.97754	335.14941	902.98218	-571.56311	208.20044	867.61560	-693.80579	47.07808	450.58224	-880.96948	345.68521	493.82248	-632.43750	92.12653	71.78432	-935.73364	371.31436	110.02238
919	7.650	-615.48767	154.49078	1415.68311	-749.63281	18.08136	906.40881	-774.52417	335.23642	902.71521	-574.60925	209.11447	867.45612	-695.30359	47.36192	450.51419	-885.08252	345.58945	494.18011	-632.57080	92.26387	71.83726	-944.65015	371.19769	111.21733
920	7.658	-618.77307	155.58624	1415.49768	-751.97876	18.37480	906.17365	-778.10742	335.36151	902.41681	-577.70300	210.03647	867.27466	-696.84827	47.65711	450.43640	-889.14307	345.52441	494.44388	-632.70215	92.40826	71.88659	-953.12817	371.00595	112.31987
921	7.667	-622.09192	156.71715	1415.28333	-754.38574	18.70565	905.92914	-781.72583	335.51965	902.08380	-580.84460	210.96266	867.07050	-698.43884	47.97193	450.34616	-893.15015	345.48444	494.60910	-632.82837	92.56526	71.93587	-961.18628	370.74777	113.31718
922	7.675	-625.44250	157.88673	1415.04224	-756.85913	19.06525	905.67419	-785.37866	335.70340	901.71100	-584.03479	211.89011	866.84308	-700.07361	48.31524	450.23676	-897.10083	345.46570	494.67004	-632.94775	92.73920	71.98731	-968.84253	370.43039	114.19674
923	7.683	-628.82117	159.10086	1414.77612	-759.40259	19.44778	905.40680	-789.06689	335.90649	901.29431	-587.27649	212.81747	866.59235	-701.75500	48.68811	450.10233	-900.98999	345.46671	494.62192	-633.06177	92.93266	72.04027	-976.11255	370.06000	114.94403
924	7.692	-632.22571	160.36682	1414.48584	-762.01904	19.85036	905.12506	-792.79321	336.12640	900.83337	-590.57312	213.74518	866.31934	-703.49182	49.08313	449.94174	-904.81470	345.48746	494.46265	-633.17578	93.14537	72.09172	-983.00708	369.64136	115.54272
925	7.700	-635.65515	161.69183	1414.17175	-764.71289	20.26981	904.82886	-796.56323	336.36444	900.33032	-593.92908	214.67458	866.02588	-705.28918	49.49725	449.75565	-908.57300	345.52728	494.19220	-633.29688	93.37350	72.13887	-989.53320	369.17706	115.97728
926	7.708	-639.10925	163.08168	1413.83313	-767.48999	20.70080	904.52094	-800.38159	336.62408	899.78711	-597.34924	215.60699	865.71368	-707.14685	49.93824	449.54398	-912.26318	345.58353	493.81024	-633.43018	93.61064	72.18117	-995.69507	368.66937	116.23713
927	7.717	-642.58752	164.53983	1413.46765	-770.35767	21.13804	904.20502	-804.25195	336.90927	899.20520	-600.83704	216.54230	865.38300	-709.06311	50.41447	449.30777	-915.88403	345.65207	493.31534	-633.57861	93.84966	72.21976	-1001.49390	368.12219	116.31792
928	7.725	-646.09192	166.06573	1413.07104	-773.32324	21.57841	903.88464	-808.17651	337.22379	898.58521	-604.39539	217.47897	865.03229	-711.04358	50.92534	449.04974	-919.43433	345.72952	492.70697	-633.74292	94.08406	72.25642	-1006.93018	367.54053	116.21832
929	7.733	-649.62610	167.65402	1412.63831	-776.39307	22.02171	903.56183	-812.15601	337.57117	897.92761	-608.02527	218.41513	864.65906	-713.10315	51.46090	448.77237	-922.91455	345.81409	491.98712	-633.92114	94.30861	72.29349	-1012.00220	366.92966	115.93763
930	7.742	-653.19666	169.29637	1412.16443	-779.57080	22.47132	903.23694	-816.19141	337.95456	897.23242	-611.72815	219.34880	864.26080	-715.25940	52.00636	448.47742	-926.32642	345.90463	491.15894	-634.11133	94.51982	72.33423	-1016.70801	366.29544	115.47598
931	7.750	-656.80920	170.98550	1411.64563	-782.85815	22.93385	902.90784	-820.28394	338.37698	896.49945	-615.50427	220.27835	863.83582	-717.52869	52.54914	448.16611	-929.67310	345.99933	490.22565	-634.31152	94.71687	72.38285	-1021.04419	365.64343	114.83414
932	7.758	-660.46619	172.71829	1411.08032	-786.25562	23.41770	902.57098	-824.43652	338.84186	895.72870	-619.35461	221.20389	863.38293	-719.91858	53.08345	447.83801	-932.95703	346.09451	489.19016	-634.52271	94.90147	72.44424	-1025.00488	364.97842	114.01257
933	7.767	-664.16785	174.49521	1410.46838	-789.75977	23.93277	902.22223	-828.65356	339.35217	894.92017	-623.28064	222.12827	862.90210	-722.42957	53.60924	447.49139	-936.18018	346.18484	488.05417	-634.74683	95.07697	72.52287	-1028.58325	364.30460	113.00945
934	7.775	-667.91541	176.31892	1409.81042	-793.36353	24.49329	901.85614	-832.93823	339.90921	894.07318	-627.28406	223.05765	862.39465	-725.05481	54.12922	447.12497	-939.34473	346.26526	486.81802	-634.98560	95.24832	72.62069	-1031.77100	363.62573	111.81995
935	7.783	-671.70984	178.19463	1409.10645	-797.05762	25.11952	901.46594	-837.29492	340.51282	893.18616	-631.36707	224.00089	861.86395	-727.78430	54.64755	446.73795	-942.45337	346.33322	485.48135	-635.23828	95.42190	72.73524	-1034.55933	362.94406	110.43913
936	7.792	-675.55164	180.12944	1408.35522	-800.83228	25.83244	901.04376	-841.72827	341.16318	892.25812	-635.53284	224.96805	861.31439	-730.60632	55.16962	446.32886	-945.50854	346.38937	484.04367	-635.50122	95.60205	72.85950	-1036.94287	362.25934	108.86623
937	7.800	-679.44055	182.12970	1407.55542	-804.68042	26.64761	900.58160	-846.24438	341.86136	891.28900	-639.78455	225.96953	860.74982	-733.50989	55.70116	445.89639	-948.51050	346.43701	482.50485	-635.76855	95.78751	72.98499	-1038.91821	361.57056	107.10561
938	7.808	-683.37537	184.19914	1406.70703	-808.59814	27.57030	900.07306	-850.85083	342.60846	890.27777	-644.12659	227.01587	860.17212	-736.48621	56.24678	445.44141	-951.45776	346.48126	480.86478	-636.03418	95.97241	73.10585	-1040.48755	360.87720	105.16505
939	7.817	-687.35486	186.33926	1405.81152	-812.58813	28.58854	899.51660	-855.55640	343.40414	889.22101	-648.56360	228.11641	859.58160	-739.53088	56.80903	444.96768	-954.34595	346.52850	479.12213	-636.29370	96.15086	73.22050	-1041.66064	360.17828	103.05491
940	7.825	-691.37732	188.55043	1404.86926	-816.65894	29.67536	898.91614	-860.36865	344.24744	888.11395	-653.09998	229.27832	858.97766	-742.64001	57.38861	444.47845	-957.16870	346.58624	477.27438	-636.54883	96.32053	73.33035	-1042.45776	359.47308	100.78969
941	7.833	-695.44153	190.83298	1403.88049	-820.81885	30.80380	898.27698	-865.29443	345.13864	886.95447	-657.73865	230.50699	858.35876	-745.80847	57.98438	443.97388	-959.91699	346.66302	475.32120	-636.80566	96.48318	73.43845	-1042.91455	358.76318	98.39072
942	7.842	-699.54407	193.18846	1402.84509	-825.07227	31.95730	897.60321	-870.33960	346.08008	885.74512	-662.48108	231.80635	857.72333	-749.03088	58.59348	443.45175	-962.58081	346.76852	473.26889	-637.07153	96.64291	73.54948	-1043.08740	358.05420	95.88966
943	7.850	-703.68030	195.61958	1401.76465	-829.42041	33.12948	896.89716	-875.50513	347.07410	884.49329	-667.32581	233.17807	857.06976	-752.30188	59.21305	442.90970	-965.15161	346.91364	471.13321	-637.35327	96.80347	73.67030	-1043.05786	357.35696	93.33331
944	7.858	-707.84583	198.12866	1400.64490	-833.86060	34.32042	896.16034	-880.78833	348.12061	883.21155	-672.26990	234.62146	856.39758	-755.61902	59.84310	442.34503	-967.62402	347.11078	468.94006	-637.65454	96.96642	73.80995	-1042.93506	356.68762	90.78629
945	7.867	-712.03674	200.71564	1399.49768	-838.38940	35.53317	895.39337	-886.18018	349.21750	881.92053	-677.30627	236.13461	855.70953	-758.98083	60.48832	441.75433	-969.99780	347.37323	466.72556	-637.97437	97.13130	73.97921	-1042.85352	356.06647	88.32873
946	7.875	-716.25085	203.37744	1398.34253	-843.00244	36.77081	894.59668	-891.66748	350.36307	880.65021	-682.42468	237.71410	855.01373	-762.39001	61.15627	441.13571	-972.27881	347.71490	464.53552	-638.31128	97.29733	74.18935	-1042.96484	355.51486	86.04834
947	7.883	-720.48889	206.10881	1397.20459	-847.69507	38.03421	893.77112	-897.23145	351.55646	879.43866	-687.61096	239.35335	854.32404	-765.84949	61.85340	440.49280	-974.48486	348.15024	462.42599	-638.66650	97.46507	74.45133	-1043.41797	355.05270	84.02671
948	7.892	-724.75403	208.90268	1396.11182	-852.46338	39.32185	892.91986	-902.84766	352.79541	878.32837	-692.84705	241.04173	853.66058	-769.36414	62.58307	439.83676	-976.64819	348.69376	460.46167	-639.04565	97.63754	74.77588	-1044.32935	354.69629	82.32190
949	7.900	-729.05261	211.75003	1395.09167	-857.30542	40.63236	892.05029	-908.48853	354.07703	877.36340	-698.11414	242.76459	853.04895	-772.93860	63.34641	439.18469	-978.82202	349.35876	458.70856	-639.45728	97.82018	75.17297	-1045.74731	354.45840	80.95187
950	7.908	-733.39441	214.63959	1394.16907	-862.21826	41.96815	891.17438	-914.12549	355.40063	876.58716	-703.39417	244.50371	852.51746	-776.57922	64.14308	438.55692	-981.08228	350.15363	457.22113	-639.90820	98.01914	75.65102	-1047.62573	354.34808	79.88858
951	7.917	-737.78796	217.55817	1393.36414	-867.19824	43.33595	890.30731	-919.73120	356.76941	876.03613	-708.67297	246.23920	852.09149	-780.29187	64.97022	437.97375	-983.52393	351.07681	456.02805	-640.40283	98.23871	76.21765	-1049.83545	354.36722	79.07064
952	7.925	-742.23621	220.49088	1392.69031	-872.23877	44.74350	889.46741	-925.28345	358.18951	875.73303	-713.93958	247.95422	851.78845	-784.08118	65.82123	437.45224	-986.24854	352.11697	455.12457	-640.94116	98.47954	76.88110	-1052.21265	354.50732	78.42641
953	7.933	-746.73596	223.42221	1392.15247	-877.33252	46.19680	888.67505	-930.76733	359.66840	875.68353	-719.18665	249.63997	851.61414	-787.94958	66.68550	437.00330	-989.34155	353.25711	454.47781	-641.52124	98.73805	77.64970	-1054.60913	354.75107	77.89229
954	7.942	-751.27722	226.33810	1391.74805	-882.47266	47.70110	887.94952	-936.17676	361.21301	875.87860	-724.40979	251.29669	851.56287	-791.89758	67.54982	436.63080	-992.84473	354.47977	454.04260	-642.14038	99.00668	78.53078	-1056.92041	355.07629	77.42303
955	7.950	-755.84680	229.22736	1391.47009	-887.65137	49.26204	887.30542	-941.51465	362.82870	876.29926	-729.60828	252.93214	851.61896	-795.92834	68.40092	436.33401	-996.74121	355.77124	453.77948	-642.79810	99.27489	79.53096	-1059.08276	355.45935	76.99623
956	7.958	-760.43323	232.08209	1391.31116	-892.86035	50.88428	886.75287	-946.79126	364.51819	876.92065	-734.78552	254.56056	851.76172	-800.04919	69.22777	436.11218	-1000.96240	357.12439	453.66412	-643.49438	99.53121	80.65668	-1061.05859	355.87735	76.60820
957	7.967	-765.02722	234.89856	1391.26331	-898.09009	52.57032	886.30029	-952.02246	366.28058	877.71527	-739.94690	256.20178	851.97162	-804.27185	70.02251	435.96716	-1005.40674	358.53589	453.68265	-644.23145	99.76495	81.91420	-1062.82178	356.31039	76.26288
958	7.975	-769.62048	237.67842	1391.31775	-903.33032	54.32152	885.95605	-957.22534	368.11093	878.65436	-745.09900	257.87839	852.23566	-808.60852	70.77991	435.90344	-1009.96313	359.99960	453.81967	-645.01636	99.96691	83.31034	-1064.35254	356.74200	75.96259
959	7.983	-774.20496	240.42581	1391.46558	-908.57104	56.13880	885.72894	-962.41675	370.00101	879.70850	-750.24792	259.61084	852.54901	-813.07092	71.49638	435.92700	-1014.52490	361.50342	454.05185	-645.86060	100.12947	84.85373	-1065.64478	357.15808	75.70476
960	7.992	-778.77014	243.14125	1391.69849	-913.80298	58.02193	885.62854	-967.61133	371.94144	880.84656	-755.39929	261.41406	852.91394	-817.67102	72.16884	436.04471	-1018.99390	363.03119	454.35025	-646.77539	100.24692	86.55469	-1066.70728	357.54724	75.48319
961	8.000	-783.30530	245.81873	1392.00793	-919.01880	59.96969	885.66327	-972.81836	373.92365	882.03394	-760.55676	263.29620	853.33795	-822.42273	72.79291	436.26410	-1023.28174	364.56729	454.68640	-647.77124	100.31609	88.42320	-1067.56079	357.90219	75.29086
962	8.008	-787.80188	248.44820	1392.38354	-924.21533	61.97944	885.83899	-978.04077	375.94003	883.23273	-765.72156	265.25876	853.83093	-827.33948	73.36105	436.59134	-1027.30933	366.10083	455.03522	-648.85767	100.33682	90.46612	-1068.23120	358.21967	75.12153
963	8.017	-792.25403	251.01944	1392.81372	-929.39063	64.04553	886.15790	-983.27417	377.98495	884.40417	-770.89172	267.29697	854.40204	-832.43591	73.86177	437.02716	-1031.01294	367.62701	455.37311	-650.04541	100.31081	92.68715	-1068.74512	358.49844	74.97034
964	8.025	-796.65710	253.52475	1393.28772	-934.54492	66.15968	886.61749	-988.50781	380.05563	885.51294	-776.06116	269.39938	855.05603	-837.72693	74.28086	437.56396	-1034.35010	369.14493	455.67529	-651.34497	100.23875	95.08853	-1069.12817	358.73688	74.83418
965	8.033	-801.00867	255.96013	1393.79602	-939.68018	68.31276	887.20959	-993.72485	382.15167	886.53131	-781.22034	271.54852	855.78961	-843.22913	74.60370	438.18637	-1037.30493	370.65497	455.91754	-652.76807	100.12018	97.67059	-1069.40381	358.93271	74.71207
966	8.042	-805.30774	258.32544	1394.33020	-944.79932	70.49477	887.92096	-998.90283	384.27298	887.44031	-786.35706	273.72174	856.58954	-848.96204	74.81596	438.87463	-1039.89014	372.15692	456.08255	-654.32690	99.95641	100.43018	-1069.59277	359.08478	74.60483
967	8.050	-809.55627	260.62418	1394.88135	-949.90625	72.69370	888.73413	-1004.01587	386.41885	888.22888	-791.45593	275.89206	857.43353	-854.94812	74.90338	439.60767	-1042.14258	373.64966	456.16599	-656.03442	99.75246	103.36055	-1069.71387	359.19513	74.51304
968	8.058	-813.75916	262.86301	1395.43970	-955.00635	74.89580	889.62872	-1009.03516	388.58755	888.89276	-796.50037	278.02866	858.29303	-861.21082	74.85323	440.36429	-1044.11401	375.13245	456.17654	-657.90649	99.51546	106.45222	-1069.78394	359.26932	74.43501
969	8.067	-817.92371	265.05182	1395.99500	-960.10352	77.08730	890.58209	-1013.93433	390.77628	889.43378	-801.47327	280.09970	859.13690	-867.77161	74.65634	441.12354	-1045.86401	376.60608	456.12991	-659.96167	99.25223	109.69456	-1069.81812	359.31613	74.36687
970	8.075	-822.05823	267.20178	1396.53894	-965.19751	79.25629	891.56970	-1018.68848	392.98065	889.85925	-806.35852	282.07602	859.93439	-874.64929	74.30921	441.86493	-1047.45532	378.07224	456.04178	-662.22070	98.96799	113.07793	-1069.83057	359.34677	74.30413
971	8.083	-826.17395	269.32230	1397.06458	-970.28320	81.39481	892.56580	-1023.27563	395.19568	890.18109	-811.13879	283.93335	860.65729	-881.85583	73.81564	442.56912	-1048.94971	379.53244	455.92502	-664.70630	98.66681	116.59455	-1069.83325	359.37320	74.24214
972	8.092	-830.28137	271.41895	1397.56653	-975.34961	83.50134	893.54352	-1027.68115	397.41696	890.41370	-815.79724	285.65253	861.28229	-889.39514	73.18567	443.21967	-1050.40308	380.98752	455.79001	-667.44019	98.35323	120.23728	-1069.83643	359.40656	74.17645
973	8.100	-834.39172	273.49448	1398.04126	-980.38062	85.58331	894.47717	-1031.89600	399.64117	890.57220	-820.31873	287.22083	861.79309	-897.26257	72.43338	443.80444	-1051.86206	382.43579	455.64432	-670.44312	98.03371	123.99821	-1069.84717	359.45584	74.10336
974	8.108	-838.51282	275.55026	1398.48853	-985.35547	87.65468	895.34460	-1035.91919	401.86407	890.67029	-824.69153	288.63434	862.18073	-905.44470	71.57727	444.31665	-1053.35962	383.87000	455.49219	-673.73193	97.71751	127.86855	-1069.87158	359.52676	74.01974
975	8.117	-842.65002	277.58722	1398.91052	-990.25293	89.72612	896.13062	-1039.75391	404.07864	890.71912	-828.90906	289.89911	862.44348	-913.91858	70.64255	444.75494	-1054.91626	385.27777	455.33575	-677.32007	97.41713	131.83952	-1069.91284	359.62085	73.92258
976	8.125	-846.80505	279.60651	1399.31274	-995.05493	91.79632	896.82837	-1043.40991	406.27502	890.72705	-832.97107	291.03009	862.58630	-922.65662	69.66052	445.12347	-1056.53760	386.64670	455.17810	-681.21484	97.14883	135.90417	-1069.97168	359.73593	73.80979
977	8.133	-850.97620	281.60953	1399.70203	-999.74854	93.85161	897.43811	-1046.90112	408.44211	890.70135	-836.88318	292.04889	862.61993	-931.62805	68.66377	445.43240	-1058.21558	387.96957	455.02408	-685.41797	96.93274	140.06010	-1070.04663	359.86670	73.68087
978	8.142	-855.15955	283.59625	1400.08472	-1004.32544	95.86998	897.96625	-1050.24512	410.56839	890.64868	-840.65588	292.98077	862.55908	-940.80066	67.68069	445.69879	-1059.93140	389.24420	454.87781	-689.92407	96.79132	144.30980	-1070.13208	360.00549	73.53722
979	8.150	-859.34851	285.56299	1400.46399	-1008.77954	97.82745	898.42438	-1053.46240	412.64261	890.57446	-844.30334	293.85236	862.42169	-950.14026	66.73338	445.94562	-1061.66235	390.46753	454.73862	-694.72412	96.74733	148.65660	-1070.21948	360.14386	73.38254
980	8.158	-863.53748	287.50278	1400.84082	-1013.10596	99.70485	898.82910	-1056.57446	414.65530	890.48297	-847.84094	294.69113	862.22870	-959.60974	65.83929	446.19849	-1063.38354	391.63116	454.59973	-699.80420	96.82318	153.09853	-1070.29883	360.27414	73.22306
981	8.167	-867.71985	289.40787	1401.21582	-1017.30127	101.49181	899.20044	-1059.60181	416.60028	890.37848	-851.28357	295.52335	862.00281	-969.16980	65.01374	446.48233	-1065.06934	392.72519	454.45294	-705.15137	97.04060	157.62355	-1070.36304	360.38959	73.06570
982	8.175	-871.89026	291.27167	1401.59106	-1021.36499	103.18770	899.56000	-1062.56250	418.47479	890.26477	-854.64441	296.37079	861.76581	-978.77869	64.26942	446.82147	-1066.69531	393.74335	454.29379	-710.75659	97.41943	162.20576	-1070.40796	360.48422	72.91493
983	8.183	-876.04211	293.08966	1401.97058	-1025.29932	104.79976	899.92853	-1065.46948	420.27878	890.14478	-857.93469	297.24835	861.53760	-988.39343	63.61453	447.24069	-1068.24146	394.68350	454.12262	-716.61792	97.97450	166.80139	-1070.43213	360.55322	72.77222
984	8.192	-880.16882	294.85934	1402.35779	-1029.11035	106.33893	900.32544	-1068.33105	422.01440	890.02069	-861.16248	298.16202	861.33551	-997.96838	63.05396	447.76392	-1069.69604	395.54568	453.94363	-722.73828	98.71201	171.34689	-1070.43677	360.59473	72.63934
985	8.200	-884.26086	296.57736	1402.75500	-1032.81030	107.81413	900.76813	-1071.14990	423.68497	889.89410	-864.33362	299.10742	861.17407	-1007.45886	62.59189	448.41046	-1071.05762	396.33063	453.76331	-729.12573	99.62799	175.76097	-1070.42505	360.61084	72.52052
986	8.208	-888.30725	298.23767	1403.16418	-1036.41748	109.22949	901.27094	-1073.92383	425.29407	889.76611	-867.45227	300.06931	861.06354	-1016.82190	62.23322	449.19186	-1072.33447	397.03943	453.58759	-735.79443	100.70761	179.95004	-1070.40186	360.60654	72.42017
987	8.217	-892.29846	299.83383	1403.58740	-1039.95435	110.58846	901.84302	-1076.64624	426.84628	889.63800	-870.51990	301.02338	861.00952	-1026.02063	61.98408	450.10965	-1073.54028	397.67413	453.42026	-742.76514	101.92421	183.81390	-1070.37183	360.58792	72.34048
988	8.225	-896.22644	301.36224	1404.02490	-1043.44287	111.89900	902.48779	-1079.30566	428.34766	889.51147	-873.53674	301.94000	861.01239	-1035.02283	61.85020	451.15616	-1074.68970	398.23962	453.26480	-750.06104	103.24062	187.25037	-1070.33838	360.56064	72.28150
989	8.233	-900.08508	302.82300	1404.47473	-1046.90137	113.17305	903.20367	-1081.89087	429.80466	889.38733	-876.50159	302.78952	861.06793	-1043.80505	61.83445	452.31747	-1075.79688	398.74628	453.12628	-757.70850	104.61368	190.15996	-1070.30469	360.52911	72.24149
990	8.242	-903.87000	304.21921	1404.93433	-1050.34351	114.42303	903.98566	-1084.39111	431.22287	889.26514	-879.41223	303.54651	861.16858	-1052.34973	61.93775	453.57501	-1076.87427	399.21036	453.01126	-765.73364	105.99786	192.45358	-1070.27441	360.49646	72.21701
991	8.250	-907.57507	305.55530	1405.40051	-1053.77466	115.65894	904.82581	-1086.80005	432.60620	889.14343	-882.26648	304.19254	861.30450	-1060.65002	62.16221	454.90576	-1077.93481	399.64905	452.92422	-774.16113	107.34538	194.06113	-1070.24927	360.46512	72.20361
992	8.258	-911.19470	306.83514	1405.87122	-1057.19824	116.88571	905.71344	-1089.11450	433.95706	889.02112	-885.06458	304.71680	861.46490	-1068.71057	62.51204	456.28360	-1078.99097	400.07581	452.86511	-783.00952	108.60812	194.93575	-1070.23071	360.43738	72.19741
993	8.267	-914.72522	308.06244	1406.34497	-1060.61475	118.10253	906.63593	-1091.33521	435.27606	888.89734	-887.80945	305.11514	861.63928	-1076.54480	62.99274	457.68195	-1080.05420	400.50043	452.83096	-792.28979	109.74358	195.05402	-1070.21899	360.41592	72.19637
994	8.275	-918.16467	309.24237	1406.82141	-1064.02271	119.30645	907.58051	-1093.46533	436.56213	888.77222	-890.50403	305.39038	861.81927	-1084.17371	63.61062	459.07458	-1081.13257	400.92871	452.81775	-802.00342	110.72078	194.41678	-1070.21313	360.40295	72.20016
995	8.283	-921.51550	310.38239	1407.30005	-1067.41748	120.49680	908.53656	-1095.51074	437.81415	888.64667	-893.15344	305.55170	861.99915	-1091.62048	64.37171	460.43622	-1082.23267	401.36118	452.81989	-812.13916	111.52296	193.05072	-1070.21143	360.39911	72.20941
996	8.292	-924.78479	311.48978	1407.77966	-1070.79248	121.67558	909.49634	-1097.48047	439.03259	888.52161	-895.76379	305.61285	862.17609	-1098.91125	65.27747	461.74622	-1083.35742	401.79562	452.83221	-822.67041	112.14821	191.01062	-1070.21167	360.40445	72.22536
997	8.300	-927.98376	312.56982	1408.25757	-1074.14233	122.84528	910.45563	-1099.38599	440.21973	888.39697	-898.34216	305.59024	862.34888	-1106.07263	66.31876	462.99387	-1084.50684	402.23126	452.85300	-833.55347	112.60979	188.38051	-1070.21265	360.41946	72.24927
998	8.308	-931.12756	313.62720	1408.73071	-1077.46631	124.00784	911.41345	-1101.24072	441.37964	888.27167	-900.89636	305.50226	862.51733	-1113.13391	67.47409	464.18073	-1085.67798	402.66943	452.88300	-844.72632	112.93488	185.27332	-1070.21338	360.44421	72.28139
999	8.317	-934.23425	314.66821	1409.19641	-1080.76929	125.16589	912.37067	-1103.05933	442.51886	888.14465	-903.43298	305.36902	862.68207	-1120.12683	68.71255	465.31885	-1086.86548	403.11182	452.92230	-856.10669	113.16199	181.82901	-1070.21362	360.47681	72.32003
1000	8.325	-937.32263	315.70105	1409.65613	-1084.06030	126.32237	913.32800	-1104.85913	443.64667	888.01624	-905.96008	305.21252	862.84467	-1127.08508	69.99559	466.42944	-1088.06226	403.55786	452.96790	-867.59546	113.33778	178.20967	-1070.21338	360.51364	72.36211
1001	8.333
1002	8.342
1003	8.350
1004	8.358
1005	8.367
1006	8.375
1007	8.383
1008	8.392
1009	8.400
1010	8.408
1011	8.417
1012	8.425
1013	8.433
1014	8.442
1015	8.450
1016	8.458
1017	8.467
1018	8.475
1019	8.483
1020	8.492
1021	8.500
1022	8.508
1023	8.517
1024	8.525
1025	8.533
1026	8.542
1027	8.550
1028	8.558
1029	8.567
1030	8.575
1031	8.583
1032	8.592
1033	8.600
1034	8.608
1035	8.617
1036	8.625
1037	8.633
1038	8.642
1039	8.650
1040	8.658
1041	8.667
1042	8.675
1043	8.683
1044	8.692
1045	8.700
1046	8.708
1047	8.717
1048	8.725
1049	8.733
1050	8.742
1051	8.750
1052	8.758
1053	8.767
1054	8.775
1055	8.783
1056	8.792
1057	8.800
1058	8.808
1059	8.817
1060	8.825
1061	8.833
1062	8.842
1063	8.850
1064	8.858
1065	8.867
1066	8.875
1067	8.883
1068	8.892
1069	8.900
1070	8.908
1071	8.917
1072	8.925
1073	8.933
1074	8.942
1075	8.950
1076	8.958
1077	8.967
1078	8.975
1079	8.983
1080	8.992
1081	9.000
1082	9.008
1083	9.017
1084	9.025
1085	9.033
1086	9.042
1087	9.050
1088	9.058
1089	9.067
1090	9.075
1091	9.083
1092	9.092
1093	9.100
1094	9.108
1095	9.117
1096	9.125
1097	9.133
1098	9.142
1099	9.150
1100	9.158
1101	9.167
1102	9.175
1103	9.183
1104	9.192
1105	9.200
1106	9.208
1107	9.217
1108	9.225
1109	9.233
1110	9.242
1111	9.250
1112	9.258
1113	9.267
1114	9.275
1115	9.283
1116	9.292
1117	9.300
1118	9.308
1119	9.317
1120	9.325
1121	9.333
1122	9.342
1123	9.350
1124	9.358
1125	9.367
1126	9.375
1127	9.383
1128	9.392
1129	9.400
1130	9.408
1131	9.417
1132	9.425
1133	9.433
1134	9.442
1135	9.450
1136	9.458
1137	9.467
1138	9.475
1139	9.483
1140	9.492
1141	9.500
1142	9.508
1143	9.517
1144	9.525
1145	9.533
1146	9.542
1147	9.550
1148	9.558
1149	9.567
1150	9.575
1151	9.583
1152	9.592
1153	9.600
1154	9.608
1155	9.617
1156	9.625
1157	9.633
1158	9.642
1159	9.650
1160	9.658
1161	9.667
1162	9.675
