# Supplementary material for: Musculoskeletal modeling and humanoid control of robots based on human gait data
Source: PeerJ Comput Sci. 2021 Aug 9;7:e657. doi: 10.7717/peerj-cs.657 (PMC8372000; doi:10.7717/peerj-cs.657)
Supplement: Supplemental Information 2 [file peerj-cs-07-657-s002.zip › position/Cap19.trc]

PathFileType	4	(X/Y/Z)	E:\20201110\Cap19.trc
DataRate	CameraRate	NumFrames	NumMarkers	Units	OrigDataRate	OrigDataStartFrame	OrigNumFrames
120.00	120.00	1197	8	mm	120.00	1	1197
Frame#	Time	head			hip_L			hip_R			hip			knee_L			knee_R			ank_L			ank_R
		X1	Y1	Z1	X2	Y2	Z2	X3	Y3	Z3	X4	Y4	Z4	X5	Y5	Z5	X6	Y6	Z6	X7	Y7	Z7	X8	Y8	Z8
1	0.000
2	0.008
3	0.017
4	0.025
5	0.033
6	0.042
7	0.050
8	0.058
9	0.067
10	0.075
11	0.083
12	0.092
13	0.100
14	0.108
15	0.117
16	0.125
17	0.133
18	0.142
19	0.150
20	0.158
21	0.167
22	0.175
23	0.183
24	0.192
25	0.200
26	0.208
27	0.217
28	0.225
29	0.233
30	0.242
31	0.250
32	0.258
33	0.267
34	0.275
35	0.283
36	0.292
37	0.300
38	0.308
39	0.317
40	0.325
41	0.333
42	0.342
43	0.350
44	0.358
45	0.367
46	0.375
47	0.383
48	0.392
49	0.400
50	0.408
51	0.417
52	0.425
53	0.433
54	0.442
55	0.450
56	0.458
57	0.467
58	0.475
59	0.483
60	0.492
61	0.500
62	0.508
63	0.517
64	0.525
65	0.533
66	0.542
67	0.550
68	0.558
69	0.567
70	0.575
71	0.583
72	0.592
73	0.600
74	0.608
75	0.617
76	0.625
77	0.633
78	0.642
79	0.650
80	0.658
81	0.667
82	0.675
83	0.683
84	0.692
85	0.700
86	0.708
87	0.717
88	0.725
89	0.733
90	0.742
91	0.750
92	0.758
93	0.767
94	0.775
95	0.783
96	0.792
97	0.800
98	0.808
99	0.817
100	0.825
101	0.833
102	0.842
103	0.850
104	0.858
105	0.867
106	0.875
107	0.883
108	0.892
109	0.900
110	0.908
111	0.917
112	0.925
113	0.933
114	0.942
115	0.950
116	0.958
117	0.967
118	0.975
119	0.983
120	0.992
121	1.000
122	1.008
123	1.017
124	1.025
125	1.033
126	1.042
127	1.050
128	1.058
129	1.067
130	1.075
131	1.083
132	1.092
133	1.100
134	1.108
135	1.117
136	1.125
137	1.133
138	1.142
139	1.150
140	1.158
141	1.167
142	1.175
143	1.183
144	1.192
145	1.200
146	1.208
147	1.217
148	1.225
149	1.233
150	1.242
151	1.250
152	1.258
153	1.267
154	1.275
155	1.283
156	1.292
157	1.300
158	1.308
159	1.317
160	1.325
161	1.333
162	1.342
163	1.350
164	1.358
165	1.367
166	1.375
167	1.383
168	1.392
169	1.400
170	1.408
171	1.417
172	1.425
173	1.433
174	1.442
175	1.450
176	1.458
177	1.467
178	1.475
179	1.483
180	1.492
181	1.500
182	1.508
183	1.517
184	1.525
185	1.533
186	1.542
187	1.550
188	1.558
189	1.567
190	1.575
191	1.583
192	1.592
193	1.600
194	1.608
195	1.617
196	1.625
197	1.633
198	1.642
199	1.650
200	1.658
201	1.667
202	1.675
203	1.683
204	1.692
205	1.700
206	1.708
207	1.717
208	1.725
209	1.733
210	1.742
211	1.750
212	1.758
213	1.767
214	1.775
215	1.783
216	1.792
217	1.800
218	1.808
219	1.817
220	1.825
221	1.833
222	1.842
223	1.850
224	1.858
225	1.867
226	1.875
227	1.883
228	1.892
229	1.900
230	1.908
231	1.917
232	1.925
233	1.933
234	1.942
235	1.950
236	1.958
237	1.967
238	1.975
239	1.983
240	1.992
241	2.000
242	2.008
243	2.017
244	2.025
245	2.033
246	2.042
247	2.050
248	2.058
249	2.067
250	2.075
251	2.083
252	2.092
253	2.100
254	2.108
255	2.117
256	2.125
257	2.133
258	2.142
259	2.150
260	2.158
261	2.167
262	2.175
263	2.183
264	2.192
265	2.200
266	2.208
267	2.217
268	2.225
269	2.233
270	2.242
271	2.250
272	2.258
273	2.267
274	2.275
275	2.283
276	2.292
277	2.300
278	2.308
279	2.317
280	2.325
281	2.333
282	2.342
283	2.350
284	2.358
285	2.367
286	2.375
287	2.383
288	2.392
289	2.400
290	2.408
291	2.417
292	2.425
293	2.433
294	2.442
295	2.450
296	2.458
297	2.467
298	2.475
299	2.483
300	2.492
301	2.500
302	2.508
303	2.517
304	2.525
305	2.533
306	2.542
307	2.550
308	2.558
309	2.567
310	2.575
311	2.583
312	2.592
313	2.600
314	2.608
315	2.617
316	2.625
317	2.633
318	2.642
319	2.650
320	2.658
321	2.667
322	2.675
323	2.683
324	2.692
325	2.700
326	2.708
327	2.717
328	2.725
329	2.733
330	2.742
331	2.750
332	2.758
333	2.767
334	2.775
335	2.783
336	2.792
337	2.800
338	2.808
339	2.817
340	2.825
341	2.833
342	2.842
343	2.850
344	2.858
345	2.867
346	2.875
347	2.883
348	2.892
349	2.900
350	2.908	1762.07458	247.41940	1406.42151	1656.88770	65.24104	897.61487	1639.27405	382.86722	874.65497	1838.81702	242.78394	858.60687	1557.75989	38.49409	465.23648	1703.27002	355.61716	443.02374	1523.51648	35.75263	81.56640	1765.70789	329.95236	64.11435
351	2.917	1757.61572	245.52328	1406.08691	1651.89795	64.50469	896.81641	1635.73096	382.18085	874.31818	1834.57104	241.37709	858.40656	1554.81799	38.75689	464.04761	1701.17798	355.10703	442.83640	1513.78174	34.44269	81.87326	1765.70032	329.93475	64.22710
352	2.925	1753.17102	243.61324	1405.73706	1646.87866	63.73792	896.02704	1632.15930	381.47351	873.97565	1830.29700	239.94150	858.20404	1551.82837	38.99458	462.85022	1699.04675	354.57721	442.64337	1504.35193	33.22024	82.11216	1765.68701	329.90939	64.33925
353	2.933	1748.75317	241.67233	1405.35852	1641.80176	62.91629	895.25208	1628.53345	380.72711	873.62268	1825.96912	238.45122	857.99658	1548.75012	39.18404	461.63733	1696.84131	354.01044	442.44052	1495.50525	32.16360	82.22031	1765.66284	329.87018	64.45029
354	2.942	1744.37231	239.68095	1404.94104	1636.64185	62.02320	894.49255	1624.83337	379.92691	873.25659	1821.56519	236.88556	857.78082	1545.55469	39.30543	460.40439	1694.53296	353.39359	442.22473	1487.46936	31.33701	82.13965	1765.62280	329.81412	64.55975
355	2.950	1740.03577	237.62105	1404.47742	1631.37793	61.04882	893.74646	1621.04553	379.06064	872.87622	1817.06787	235.23029	857.55310	1542.23010	39.34244	459.14923	1692.09973	352.71790	441.99335	1480.40662	30.78944	81.81529	1765.56262	329.74124	64.66642
356	2.958	1735.74780	235.47974	1403.96313	1625.99316	59.98841	893.01013	1617.16162	378.11838	872.48132	1812.46277	233.47687	857.30908	1538.77966	39.28289	457.87091	1689.52710	351.97818	441.74411	1474.41052	30.55155	81.20058	1765.47864	329.65344	64.76819
357	2.967	1731.50964	233.24948	1403.39502	1620.47363	58.84106	892.28027	1613.17664	377.09235	872.07031	1807.73901	231.62059	857.04346	1535.21997	39.12061	456.56808	1686.80847	351.17206	441.47528	1469.50818	30.62689	80.26952	1765.36926	329.55310	64.86417
358	2.975	1727.31995	230.92738	1402.77063	1614.80872	57.60844	891.55542	1609.08716	375.97794	871.63916	1802.88818	229.65981	856.74872	1531.57581	38.85753	455.23743	1683.94275	350.29932	441.18643	1465.66431	30.98491	79.02741	1765.23438	329.44348	64.95786
359	2.983	1723.17529	228.51440	1402.08936	1608.99023	56.29351	890.83734	1604.89063	374.77536	871.18274	1797.90503	227.59572	856.41602	1527.87598	38.50341	453.87442	1680.93286	349.36081	440.87811	1462.78357	31.56732	77.51207	1765.07471	329.32932	65.05804
360	2.992	1719.07007	226.01443	1401.35400	1603.01196	54.90006	890.13196	1600.58545	373.49057	870.69690	1792.78674	225.43123	856.03503	1524.14929	38.07228	452.47687	1677.78430	348.35742	440.55042	1460.71716	32.30352	75.79165	1764.89172	329.21558	65.17580
361	3.000	1714.99683	223.43324	1400.57092	1596.87048	53.43288	889.45001	1596.17188	372.13361	870.17944	1787.53455	223.16957	855.59583	1520.42114	37.57678	451.05078	1674.50293	347.28857	440.20200	1459.27429	33.12168	73.96062	1764.68677	329.10455	65.32052
362	3.008	1710.94714	220.77727	1399.75098	1590.56628	51.89799	888.80927	1591.65259	370.71460	869.62909	1782.15356	220.81418	855.09058	1516.71082	37.02372	449.61462	1671.09351	346.15091	439.83090	1458.23474	33.95319	72.12785	1764.46082	328.99353	65.49817
363	3.017	1706.91248	218.05180	1398.90906	1584.10693	50.30350	888.23651	1587.03369	369.24039	869.04407	1776.65405	218.36945	854.51678	1513.02698	36.41274	448.19974	1667.55798	344.93872	439.43579	1457.36816	34.73630	70.40037	1764.21277	328.87485	65.71270
364	3.025	1702.88342	215.26106	1398.06482	1577.50854	48.66113	887.76703	1582.32446	367.71375	868.42267	1771.05090	215.84149	853.87891	1509.36450	35.73720	446.84784	1663.89441	343.64569	439.01706	1456.46143	35.41980	68.86848	1763.94019	328.73807	65.96828
365	3.033	1698.85083	212.41078	1397.24207	1570.79968	46.98542	887.44220	1577.53674	366.13498	867.76520	1765.36353	213.23898	853.19037	1505.69946	34.98573	445.60864	1660.09705	342.26669	438.57663	1455.35632	35.96615	67.59113	1763.63989	328.57224	66.27100
366	3.042	1694.80627	209.51050	1396.46655	1564.02100	45.28769	887.30646	1572.68396	364.50348	867.07556	1759.61438	210.57431	852.47443	1501.98657	34.14481	444.53537	1656.15588	340.79941	438.11734	1453.98596	36.35608	66.58727	1763.30798	328.36795	66.63014
367	3.050	1690.74438	206.57401	1395.76331	1557.22034	43.56998	887.40179	1567.78088	362.81769	866.36230	1753.82825	207.86411	851.76300	1498.16260	33.20222	443.67648	1652.05884	339.24567	437.64273	1452.38855	36.59214	65.84127	1762.94080	328.11865	67.05856
368	3.058	1686.66357	203.61795	1395.15332	1550.44482	41.82618	887.76019	1562.84241	361.07526	865.64014	1748.03247	205.12730	851.09460	1494.16028	32.14959	443.06726	1647.79297	337.61279	437.15631	1450.67871	36.69406	65.31779	1762.53491	327.82065	67.57234
369	3.067	1682.56616	200.65807	1394.65356	1543.73706	40.04805	888.39758	1557.88330	359.27490	864.93011	1742.25366	202.38123	850.50995	1489.93091	30.98321	442.72592	1643.34656	335.91409	436.66263	1448.99219	36.68517	64.97424	1762.08704	327.47296	68.18971
370	3.075	1678.45667	197.70546	1394.27808	1537.13245	38.23083	889.31213	1552.91797	357.41766	864.25732	1736.51599	199.63849	850.04688	1485.47021	29.70255	442.65604	1638.71069	334.16937	436.17090	1447.44092	36.58091	64.76802	1761.59412	327.07574	68.92937
371	3.083	1674.34070	194.76717	1394.03870	1530.65662	36.37609	890.48413	1547.96289	355.50598	863.64850	1730.83862	196.90588	849.73718	1480.82983	28.30774	442.84885	1633.87732	332.40491	435.69812	1446.09766	36.38899	64.66146	1761.05164	326.62860	69.80904
372	3.092	1670.22375	191.84845	1393.94348	1524.32422	34.49165	891.87494	1543.03760	353.54242	863.13153	1725.23499	194.18361	849.60419	1476.10742	26.79960	443.28015	1628.83838	330.65070	435.26767	1445.00037	36.11684	64.62406	1760.45313	326.13049	70.84519
373	3.100	1666.11121	188.95416	1393.99451	1518.13757	32.58926	893.42657	1538.16443	351.52878	862.73590	1719.71326	191.46507	849.66052	1471.42273	25.18404	443.90363	1623.58350	328.93747	434.90479	1444.16016	35.77728	64.63184	1759.78979	325.58032	72.05362
374	3.108	1662.00940	186.08965	1394.18530	1512.08716	30.68190	895.06476	1533.36572	349.46588	862.49078	1714.27600	188.73773	849.90649	1466.89087	23.47722	444.64853	1618.10107	327.29636	434.63199	1443.56458	35.39074	64.66565	1759.04858	324.97842	73.45013
375	3.117	1657.92578	183.26163	1394.50085	1506.15369	28.78135	896.70502	1528.66284	347.35397	862.41937	1708.92188	185.98491	850.32941	1462.60120	21.70651	445.42844	1612.37878	325.75757	434.46628	1443.18030	34.98497	64.70978	1758.21228	324.32840	75.05013
376	3.125	1653.86951	180.47845	1394.92078	1500.31299	26.89578	898.26331	1524.07227	345.19308	862.53479	1703.64734	183.18845	850.90387	1458.60596	19.90856	446.15878	1606.40564	324.34537	434.41757	1442.95825	34.59200	64.75168	1757.26147	323.63815	76.86771
377	3.133	1649.84973	177.74857	1395.42212	1494.54260	25.02750	899.66876	1519.60486	342.98267	862.83832	1698.44861	180.33244	851.59454	1454.92017	18.12621	446.77603	1600.17212	323.07452	434.48776	1442.84387	34.24281	64.78339	1756.17590	322.91956	78.91523
378	3.142	1645.87354	175.07727	1395.98230	1488.82764	23.17046	900.87451	1515.26477	340.72278	863.31921	1693.32263	177.40805	852.35980	1451.53113	16.40286	447.24741	1593.66931	321.95111	434.67160	1442.78687	33.96202	64.80332	1754.93567	322.18597	81.20209
379	3.150	1641.94385	172.46454	1396.57983	1483.16602	21.30984	901.86218	1511.04907	338.41479	863.95502	1688.26746	174.41803	853.15662	1448.41284	14.77436	447.56766	1586.88721	320.97641	434.95862	1442.74915	33.76483	64.81523	1753.52344	321.44962	83.73238
380	3.158	1638.05884	169.90543	1397.19519	1477.56531	19.42651	902.63800	1506.94751	336.06274	864.71362	1683.28284	171.37856	853.94427	1445.53625	13.26112	447.74759	1579.81567	320.14923	435.33453	1442.70703	33.65606	64.82393	1751.92554	320.71878	86.50292
381	3.167	1634.21313	167.39233	1397.81116	1472.03882	17.50387	903.22363	1502.94324	333.67517	865.55731	1678.37061	168.31790	854.68799	1442.87573	11.86318	447.80566	1572.44653	319.46732	435.78159	1442.65063	33.63001	64.83185	1750.13269	319.99573	89.50304
382	3.175	1630.39917	164.91679	1398.41418	1466.60144	15.53251	903.64874	1499.01379	331.26633	866.44751	1673.53503	165.27286	855.36102	1440.41016	10.56065	447.76639	1564.77698	318.92603	436.27881	1442.57910	33.67074	64.83904	1748.13831	319.27652	92.71709
383	3.183	1626.60962	162.46976	1398.99316	1461.26892	13.51238	903.94684	1495.13232	328.85544	867.34790	1668.78125	162.28525	855.94537	1438.12244	9.31920	447.66171	1556.81372	318.51657	436.80197	1442.49805	33.75427	64.84457	1745.93616	318.55350	96.12811
384	3.192	1622.83862	160.04218	1399.53931	1456.05688	11.45316	904.15088	1491.27039	326.46442	868.22668	1664.11340	159.39819	856.43103	1435.99585	8.09888	447.52826	1548.57471	318.22577	437.32544	1442.41650	33.85303	64.84700	1743.51807	317.81769	99.71929
385	3.200	1619.08191	157.62552	1400.04407	1450.97913	9.37249	904.28998	1487.40234	324.11652	869.05841	1659.53259	156.65170	856.81323	1434.01184	6.86406	447.39938	1540.08826	318.03882	437.82611	1442.34399	33.94099	64.84426	1740.87341	317.05972	103.47263
386	3.208	1615.33643	155.21313	1400.49927	1446.04517	7.29259	904.38660	1483.50671	321.83572	869.82495	1655.03809	154.07788	857.09113	1432.14795	5.59200	447.29645	1531.39001	317.94089	438.28732	1442.28674	33.99783	64.83373	1737.98962	316.26932	107.36699
387	3.217	1611.59875	152.80136	1400.89807	1441.25989	5.23728	904.45630	1479.56848	319.64471	870.51581	1650.62646	151.69862	857.26770	1430.37744	4.27750	447.22461	1522.52148	317.91501	438.69955	1442.24634	34.01104	64.81174	1734.85181	315.43326	111.37579
388	3.225	1607.86646	150.39067	1401.23560	1436.62317	3.22991	904.50806	1475.58057	317.56161	871.12671	1646.29150	149.52509	857.35004	1428.67273	2.93246	447.17422	1513.52881	317.93948	439.05905	1442.21985	33.97571	64.77392	1731.44434	314.53333	115.46445
389	3.233	1604.13721	147.98537	1401.50903	1432.13013	1.29149	904.54425	1471.54272	315.59766	871.65857	1642.02527	147.55728	857.34760	1427.01123	1.58063	447.12738	1504.46008	317.99057	439.36954	1442.20166	33.89335	64.71676	1727.74890	313.54645	119.58865
390	3.242	1600.41089	145.59271	1401.71899	1427.77209	-0.56120	904.56116	1467.46057	313.75708	872.11615	1637.81982	145.78360	857.27039	1425.37915	0.25001	447.06580	1495.36414	318.04788	439.64484	1442.18555	33.77151	64.63869	1723.74609	312.44656	123.69508
391	3.250	1596.68872	143.22208	1401.86951	1423.53735	-2.31704	904.55206	1463.34277	312.03766	872.50684	1633.66797	144.18307	857.12866	1423.77490	-1.03325	446.97601	1486.28967	318.09567	439.90720	1442.16663	33.62328	64.54031	1719.41528	311.20834	127.72372
392	3.258	1592.97388	140.88443	1401.96790	1419.41211	-3.97185	904.51099	1459.19946	310.43192	872.84253	1629.56299	142.73071	856.93433	1422.20581	-2.24563	446.84894	1477.28564	318.12021	440.18381	1442.14246	33.46463	64.42488	1714.73535	309.81149	131.61023
393	3.267	1589.26978	138.59152	1402.02393	1415.38330	-5.53011	904.43549	1455.04028	308.92905	873.14093	1625.49866	141.40198	856.70233	1420.68347	-3.36400	446.67633	1468.39966	318.11005	440.50497	1442.11243	33.31033	64.29905	1709.68372	308.24475	135.28802
394	3.275	1585.57971	136.35501	1402.05005	1411.44080	-7.00658	904.32764	1450.87366	307.51749	873.42535	1621.47131	140.17508	856.45099	1419.21729	-4.36575	446.45111	1459.67444	318.05643	440.90076	1442.07849	33.17150	64.17297	1704.23669	306.50781	138.69144
395	3.283	1581.90613	134.18611	1402.06116	1407.57861	-8.42338	904.19305	1446.70532	306.18613	873.72223	1617.48035	139.03259	856.20166	1417.81274	-5.23297	446.17163	1451.14563	317.95166	441.39517	1442.04419	33.05607	64.05894	1698.37231	304.61053	141.75938
396	3.292	1578.25049	132.09451	1402.07336	1403.79578	-9.80212	904.03870	1442.53796	304.92346	874.05768	1613.52808	137.96378	855.97766	1416.47119	-5.95757	445.84445	1442.83899	317.78918	442.00433	1442.01367	32.96939	63.96809	1692.07275	302.56979	144.43820
397	3.300	1574.61426	130.08730	1402.10156	1400.09644	-11.15891	903.87073	1438.37268	303.71719	874.45471	1609.61938	136.96646	855.80316	1415.18909	-6.54504	445.48477	1434.76917	317.56531	442.73755	1441.98901	32.91430	63.90720	1685.32642	300.40695	146.68311
398	3.308	1570.99976	128.16891	1402.15857	1396.48901	-12.50457	903.69434	1434.20959	302.55582	874.92975	1605.76001	136.04660	855.70093	1413.95801	-7.01565	445.11639	1426.94019	317.27884	443.59637	1441.97021	32.89126	63.87753	1678.12695	298.14642	148.45969
399	3.317	1567.40955	126.34138	1402.25464	1392.98376	-13.84595	903.51428	1430.04810	301.43069	875.49158	1601.95691	135.21536	855.68976	1412.76501	-7.39916	444.76749	1419.34790	316.92786	444.57211	1441.95557	32.89849	63.87624	1670.47339	295.81470	149.74438
400	3.325	1563.84631	124.60429	1402.39636	1389.59033	-15.18697	903.33636	1425.88867	300.33633	876.14160	1598.21716	134.48575	855.78235	1411.59521	-7.72422	444.46109	1411.98071	316.50851	445.64554	1441.94287	32.93165	63.89945	1662.36877	293.43823	150.52348
401	3.333	1560.31213	122.95523	1402.58765	1386.31543	-16.52946	903.16730	1421.73389	299.26944	876.87506	1594.54712	133.86978	855.98236	1410.43481	-8.01191	444.20941	1404.82056	316.01563	446.79095	1441.93030	32.98402	63.94413	1653.81946	291.04196	150.79214
402	3.342	1556.80750	121.39030	1402.82849	1383.16357	-17.87346	903.01410	1417.58862	298.22720	877.68243	1590.95129	133.37650	856.28314	1409.27417	-8.27603	444.01526	1397.84229	315.44391	447.98239	1441.91602	33.04771	64.00803	1644.83374	288.64990	150.55502
403	3.350	1553.33154	119.90451	1403.11548	1380.13696	-19.21803	902.88354	1413.45996	297.20679	878.55005	1587.43213	133.01056	856.66754	1408.10669	-8.52593	443.87408	1391.01587	314.78818	449.19635	1441.89954	33.11480	64.08919	1635.42017	286.28751	149.82808
404	3.358	1549.88318	118.49268	1403.44250	1377.23706	-20.56213	902.78131	1409.35657	296.20770	879.46045	1583.98962	132.77145	857.10980	1406.92676	-8.76896	443.77533	1384.30908	314.04355	450.41125	1441.88013	33.17882	64.18538	1625.58813	283.98306	148.63925
405	3.367	1546.46252	117.14993	1403.80103	1374.46411	-21.90427	902.71198	1405.28845	295.23370	880.39417	1580.62231	132.65344	857.57983	1405.72937	-9.01092	443.70615	1377.69104	313.20575	451.60690	1441.85645	33.23683	64.29387	1615.34778	281.76813	147.02679
406	3.375	1543.06897	115.87193	1404.18091	1371.81665	-23.24094	902.67773	1401.26636	294.29175	881.33142	1577.32727	132.64598	858.04810	1404.51196	-9.25529	443.65540	1371.13464	312.27139	452.76498	1441.82715	33.29008	64.41124	1604.71033	279.67593	145.03612
407	3.383	1539.70081	114.65561	1404.57104	1369.29077	-24.56465	902.67664	1397.30151	293.38843	882.25378	1574.10010	132.73471	858.48981	1403.27539	-9.50310	443.61444	1364.61731	311.23901	453.87109	1441.79114	33.34235	64.53313	1593.68787	277.73886	142.71741
408	3.392	1536.35522	113.49969	1404.96082	1366.87720	-25.86198	902.69983	1393.40417	292.52930	883.14447	1570.93640	132.90266	858.88678	1402.02405	-9.75331	443.57617	1358.12000	310.11035	454.91653	1441.74854	33.39768	64.65430	1582.29431	275.98581	140.12383
409	3.400	1533.02979	112.40401	1405.34045	1364.56299	-27.11432	902.73083	1389.58240	291.71960	883.98865	1567.83191	133.13113	859.22864	1400.76526	-10.00255	443.53534	1351.62573	308.89206	455.89944	1441.70020	33.45916	64.76895	1570.54614	274.44086	137.30991
410	3.408	1529.72302	111.36865	1405.70313	1362.33081	-28.30225	902.75000	1385.84155	290.96359	884.77405	1564.78320	133.40065	859.51251	1399.50854	-10.24504	443.48880	1345.11987	307.59521	456.82434	1441.64734	33.52880	64.87082	1558.46387	273.12149	134.32983
411	3.417	1526.43372	110.39427	1406.04468	1360.15845	-29.40917	902.73669	1382.18335	290.26346	885.49225	1561.78674	133.69254	859.74280	1398.26392	-10.47367	443.43433	1338.59070	306.23239	457.69818	1441.59119	33.60717	64.95324	1546.07251	272.03653	131.23541
412	3.425	1523.16003	109.48225	1406.36279	1358.01465	-30.42092	902.66736	1378.60645	289.62006	886.13965	1558.83789	133.99097	859.92889	1397.04126	-10.68213	443.37012	1332.03149	304.81488	458.52670	1441.53308	33.69328	65.01092	1533.39893	271.18576	128.07405
413	3.433	1519.89905	108.63437	1406.65527	1355.86169	-31.32604	902.51825	1375.10620	289.03345	886.71686	1555.93152	134.28461	860.08234	1395.84924	-10.86622	443.29535	1325.43872	303.35449	459.31519	1441.47546	33.78527	65.04219	1520.46875	270.56097	124.88800
414	3.442	1516.64636	107.85219	1406.91919	1353.66760	-32.11900	902.27771	1371.67578	288.50314	887.22729	1553.06152	134.56757	860.21375	1394.69629	-11.02312	443.21005	1318.81262	301.86664	460.07031	1441.42078	33.88150	65.04897	1507.30676	270.14850	121.71421
415	3.450	1513.39636	107.13704	1407.15125	1351.42017	-32.80234	901.95605	1368.30469	288.02737	887.67456	1550.22095	134.83850	860.33026	1393.58911	-11.15075	443.11462	1312.15735	300.36877	460.79984	1441.37109	33.98088	65.03466	1493.93542	269.93201	118.58429
416	3.458	1510.14307	106.49069	1407.34827	1349.12732	-33.38500	901.58038	1364.98010	287.60254	888.06158	1547.40332	135.09908	860.43512	1392.53223	-11.24848	443.01013	1305.48145	298.87759	461.51141	1441.32825	34.08258	65.00288	1480.37646	269.89505	115.52513
417	3.467	1506.88037	105.91516	1407.50769	1346.80652	-33.87952	901.17932	1361.68774	287.22293	888.39099	1544.60242	135.35382	860.52856	1391.52844	-11.31672	442.89902	1298.79614	297.40793	462.21222	1441.29358	34.18545	64.95786	1466.65063	270.02222	112.55962
418	3.475	1503.60352	105.41121	1407.62866	1344.47412	-34.29955	900.77234	1358.41284	286.88239	888.66711	1541.81177	135.61095	860.60870	1390.57776	-11.35513	442.78470	1292.11597	295.97260	462.90826	1441.26831	34.28771	64.90568	1452.77637	270.29974	109.70718
419	3.483	1500.31006	104.97733	1407.71216	1342.14331	-34.65675	900.36932	1355.13977	286.57666	888.89642	1539.02527	135.88254	860.67334	1389.67749	-11.36264	442.67075	1285.45715	294.58292	463.60455	1441.25354	34.38752	64.85420	1438.77051	270.71539	106.98461
420	3.492	1497.00000	104.61047	1407.76257	1339.82349	-34.95866	899.97430	1351.85327	286.30408	889.08649	1536.23767	136.18335	860.72198	1388.82227	-11.33962	442.56009	1278.83862	293.24915	464.30472	1441.25049	34.48387	64.81158	1424.64966	271.25745	104.40625
421	3.500	1493.67566	104.30733	1407.78638	1337.52234	-35.20993	899.58807	1348.53955	286.06342	889.24457	1533.44495	136.52817	860.75677	1388.00415	-11.28926	442.45474	1272.28027	291.97992	465.00983	1441.26001	34.57669	64.78496	1410.43018	271.91437	101.98373
422	3.508	1490.33936	104.06502	1407.79138	1335.24585	-35.41473	899.21063	1345.18799	285.85138	889.37653	1530.64417	136.92923	860.78149	1387.21326	-11.21743	442.35611	1265.80151	290.78195	465.71875	1441.28333	34.66612	64.78009	1396.12866	272.67477	99.72629
423	3.517	1486.99194	103.88106	1407.78516	1332.99902	-35.57804	898.84204	1341.79041	285.66180	889.48682	1527.83228	137.39554	860.80011	1386.43945	-11.13082	442.26511	1259.42114	289.66174	466.43164	1441.32153	34.75182	64.80190	1381.76025	273.52713	97.64171
424	3.525	1483.63257	103.75316	1407.77380	1330.78540	-35.70660	898.48254	1338.34094	285.48669	889.57892	1525.00647	137.93253	860.81525	1385.67200	-11.03389	442.18112	1253.15698	288.62564	467.15063	1441.37598	34.83338	64.85381	1367.33911	274.46030	95.73631
425	3.533	1480.25867	103.68005	1407.76135	1328.60791	-35.81055	898.13293	1334.83557	285.31879	889.65631	1522.16406	138.54176	860.82739	1384.89978	-10.92690	442.10172	1247.02600	287.67737	467.87616	1441.44556	34.91220	64.93507	1352.87952	275.46399	94.01450
426	3.542	1476.86621	103.66254	1407.74927	1326.46912	-35.90330	897.79492	1331.27197	285.15256	889.72162	1519.30334	139.22214	860.83569	1384.11121	-10.80634	442.02386	1241.04175	286.81778	468.60422	1441.52588	34.99220	65.03847	1338.39563	276.52777	92.47894
427	3.550	1473.45142	103.70262	1407.73804	1324.37048	-35.99699	897.47174	1327.65076	284.98462	889.77557	1516.42334	139.97205	860.83936	1383.29541	-10.66715	441.94540	1235.21411	286.04715	469.32846	1441.60889	35.07856	65.15189	1323.90283	277.63992	91.13100
428	3.558	1470.01147	103.80106	1407.72815	1322.31079	-36.09785	897.16711	1323.97485	284.81323	889.81683	1513.52246	140.78897	860.83813	1382.44312	-10.50520	441.86612	1229.54883	285.36670	470.04242	1441.68579	35.17627	65.26234	1309.41821	278.78888	89.97144
429	3.567	1466.54700	103.95572	1407.72070	1320.28638	-36.20636	896.88434	1320.24854	284.63739	889.84418	1510.59839	141.66769	860.83221	1381.54736	-10.31830	441.78732	1224.04907	284.77728	470.74072	1441.74927	35.28940	65.35988	1294.96179	279.96515	89.00156
430	3.575	1463.06079	104.16359	1407.71643	1318.29065	-36.32127	896.62616	1316.47632	284.45752	889.85864	1507.64819	142.60083	860.82104	1380.60254	-10.10595	441.71075	1218.71411	284.27817	471.41879	1441.79297	35.42033	65.43912	1280.55603	281.16141	88.22392
431	3.583	1459.55566	104.42413	1407.71387	1316.31519	-36.44368	896.39252	1312.66211	284.27673	889.86298	1504.66748	143.58041	860.80298	1379.60449	-9.86875	441.63760	1213.53979	283.86618	472.07095	1441.81201	35.56914	65.49872	1266.22534	282.37106	87.64191
432	3.592	1456.03320	104.74036	1407.70984	1314.34778	-36.57401	896.17987	1308.80872	284.10098	889.85852	1501.65234	144.59882	860.77521	1378.54895	-9.60770	441.56763	1208.51855	283.53595	472.68915	1441.80237	35.73409	65.53963	1251.99487	283.58817	87.25824
433	3.600	1452.49329	105.11687	1407.70007	1312.37305	-36.70567	895.98090	1304.91833	283.93719	889.84198	1498.59912	145.64911	860.73419	1377.43262	-9.32282	441.49878	1203.63904	283.28119	473.26532	1441.76135	35.91252	65.56335	1237.89026	284.80765	87.07372
434	3.608	1448.93604	105.55789	1407.68030	1310.37537	-36.82417	895.78650	1300.99268	283.79196	889.80597	1495.50513	146.72568	860.67755	1376.25378	-9.01236	441.42792	1198.88770	283.09705	473.79486	1441.68884	36.10095	65.57303	1223.93896	286.02499	87.08617
435	3.617	1445.36206	106.06723	1407.64661	1308.33911	-36.91079	895.58630	1297.03296	283.67148	889.74170	1492.36841	147.82410	860.60516	1375.01257	-8.67311	441.35226	1194.24951	282.98114	474.27631	1441.58850	36.29484	65.57590	1210.16919	287.23575	87.28934
436	3.625	1441.77136	106.64824	1407.59497	1306.24951	-36.94761	895.36890	1293.04065	283.58142	889.64233	1489.18604	148.94075	860.51868	1373.70898	-8.30219	441.27081	1189.70923	282.93253	474.70926	1441.46814	36.48925	65.58293	1196.61084	288.43503	87.67180
437	3.633	1438.16321	107.30344	1407.52173	1304.09204	-36.92072	895.12305	1289.01685	283.52716	889.50385	1485.95496	150.07339	860.42059	1372.34290	-7.89971	441.18439	1185.25220	282.95181	475.09399	1441.33838	36.67982	65.60554	1183.29370	289.61810	88.21658
438	3.642	1434.53540	108.03462	1407.42236	1301.85522	-36.82171	894.84216	1284.96265	283.51288	889.32306	1482.67188	151.22101	860.31323	1370.91406	-7.46929	441.09406	1180.86475	283.04132	475.43213	1441.21021	36.86358	65.65263	1170.24670	290.78107	88.90284
439	3.650	1430.88562	108.84312	1407.29272	1299.53198	-36.64884	894.52844	1280.87817	283.54211	889.09723	1479.33459	152.38217	860.19806	1369.42236	-7.01608	440.99908	1176.53406	283.20203	475.72583	1441.09253	37.03932	65.72861	1157.49561	291.92029	89.70929
440	3.658	1427.21167	109.72998	1407.12866	1297.11951	-36.40553	894.18970	1276.76331	283.61856	888.82367	1475.94104	153.55397	860.07526	1367.86865	-6.54485	440.89645	1172.24707	283.43112	475.97583	1440.99084	37.20741	65.83174	1145.06494	293.03128	90.61638
441	3.667	1423.51123	110.69554	1406.92651	1294.61646	-36.09649	893.83362	1272.61743	283.74658	888.50079	1472.49036	154.73302	859.94403	1366.25647	-6.05980	440.78293	1167.99194	283.72281	476.18118	1440.90601	37.36946	65.95489	1132.97607	294.10916	91.60526
442	3.675	1419.78162	111.73882	1406.68384	1292.02087	-35.72490	893.46381	1268.43884	283.93195	888.12909	1468.98145	155.91629	859.80225	1364.59216	-5.56483	440.65723	1163.75732	284.07077	476.33932	1440.83533	37.52842	66.08816	1121.24683	295.15027	92.65624
443	3.683	1416.02075	112.85715	1406.39856	1289.32959	-35.29201	893.08002	1264.22522	284.18085	887.71088	1465.41309	157.10117	859.64685	1362.88135	-5.06288	440.51993	1159.53369	284.46912	476.44534	1440.77344	37.68784	66.22225	1109.89111	296.15335	93.74857
444	3.692	1412.22791	114.04660	1406.06970	1286.53992	-34.79807	892.67969	1259.97424	284.49683	887.24811	1461.78491	158.28526	859.47363	1361.12610	-4.55564	440.37134	1155.31152	284.91205	476.49185	1440.71460	37.84995	66.35182	1098.92310	297.11957	94.85951
445	3.700	1408.40210	115.30313	1405.69629	1283.65112	-34.24332	892.26019	1255.68457	284.87906	886.74133	1458.09607	159.46625	859.27728	1359.32361	-4.04428	440.20999	1151.08325	285.39337	476.47003	1440.65417	38.01472	66.47695	1088.36108	298.05292	95.96159
446	3.708	1404.54199	116.62411	1405.27759	1280.66553	-33.62871	891.81927	1251.35510	285.32346	886.19043	1454.34546	160.64285	859.05133	1357.46814	-3.53002	440.03369	1146.84204	285.90762	476.37134	1440.58813	38.18079	66.60103	1078.23328	298.95889	97.01898
447	3.717	1400.64600	118.00873	1404.81287	1277.58752	-32.95702	891.35583	1246.98560	285.82330	885.59460	1450.53149	161.81665	858.78894	1355.55322	-3.01412	439.84088	1142.58228	286.45135	476.18851	1440.51294	38.34683	66.72748	1068.57520	299.84143	97.98782
448	3.725	1396.71240	119.45653	1404.30127	1274.42273	-32.23324	890.87000	1242.57520	286.36920	884.95038	1446.65173	162.99237	858.48352	1353.57190	-2.49721	439.63013	1138.29956	287.02286	475.91577	1440.42517	38.51312	66.85760	1059.42261	300.70117	98.82208
449	3.733	1392.73914	120.96630	1403.74231	1271.17615	-31.46310	890.36249	1238.12366	286.95041	884.25122	1442.70313	164.17670	858.12958	1351.51782	-1.97883	439.39920	1133.99048	287.62064	475.54904	1440.32178	38.68210	66.99027	1050.80420	301.53787	99.48181
450	3.742	1388.72461	122.53611	1403.13574	1267.85107	-30.65185	889.83459	1233.63013	287.55814	883.49005	1438.68286	165.37616	857.72345	1349.38538	-1.45709	439.14532	1129.65576	288.24249	475.08585	1440.19897	38.85699	67.12360	1042.74048	302.35315	99.93837
451	3.750	1384.66772	124.16377	1402.48206	1264.44788	-29.80434	889.28778	1229.09131	288.18738	882.66284	1434.58789	166.59628	857.26440	1347.16907	-0.92865	438.86597	1125.29956	288.88596	474.52417	1440.05371	39.04062	67.25639	1035.24548	303.15030	100.17346
452	3.758	1380.56726	125.84772	1401.78174	1260.96399	-28.92532	888.72278	1224.50012	288.83685	881.77002	1430.41431	167.84218	856.75464	1344.86255	-0.38966	438.55942	1120.92896	289.54880	473.86151	1439.88306	39.23527	67.38824	1028.32739	303.93298	100.17429
453	3.767	1376.42224	127.58773	1401.03589	1257.39563	-28.01890	888.13989	1219.84546	289.50674	880.81494	1426.15637	169.11926	856.19910	1342.45728	0.16302	438.22363	1116.55225	290.22940	473.09470	1439.68579	39.44241	67.51858	1021.99213	304.70349	99.92923
454	3.775	1372.23193	129.38470	1400.24500	1253.73950	-27.08698	887.53906	1215.11353	290.19705	879.80194	1421.80615	170.43304	855.60333	1339.94324	0.73224	437.85513	1112.17920	290.92566	472.21957	1439.46155	39.66230	67.64657	1016.24597	305.46100	99.42773
455	3.783	1367.99683	131.24026	1399.40857	1249.99243	-26.12811	886.91882	1210.28955	290.90778	878.73645	1417.35449	171.78815	854.97137	1337.31152	1.32195	437.44955	1107.82092	291.63351	471.22989	1439.21204	39.89365	67.77296	1011.09570	306.20193	98.66295
456	3.792	1363.71875	133.15652	1398.52563	1246.15039	-25.13799	886.27679	1205.35962	291.63876	877.62445	1412.79126	173.18813	854.30432	1334.55518	1.93652	437.00388	1103.48987	292.34747	470.11829	1438.94116	40.13361	67.90120	1006.54663	306.92178	97.63327
457	3.800	1359.40015	135.13559	1397.59497	1242.20959	-24.11147	885.61023	1200.31128	292.38934	876.47241	1408.10669	174.63606	853.60083	1331.67065	2.57866	436.51776	1099.19824	293.06268	468.87738	1438.65320	40.37925	68.03516	1002.60156	307.61578	96.34065
458	3.808	1355.04285	137.17969	1396.61499	1238.16663	-23.04424	884.91626	1195.13489	293.15973	875.28546	1403.29211	176.13568	852.85858	1328.65857	3.24876	435.99274	1094.95801	293.77548	467.49997	1438.34888	40.62936	68.17729	999.26038	308.27853	94.78878
459	3.817	1350.64783	139.29099	1395.58533	1234.01929	-21.93310	884.19067	1189.82202	293.95428	874.06744	1398.34058	177.69150	852.07520	1325.52319	3.94603	435.43097	1090.78210	294.48328	465.97958	1438.02551	40.88501	68.32875	996.51721	308.90320	92.98349
460	3.825	1346.21533	141.47176	1394.50586	1229.76599	-20.77521	883.42761	1184.36475	294.78253	872.82141	1393.24622	179.30891	851.24768	1322.27100	4.67044	434.83435	1086.68420	295.18527	464.31219	1437.67957	41.14882	68.48927	994.35547	309.48135	90.93555
461	3.833	1341.74634	143.72446	1393.37708	1225.40381	-19.56761	882.62036	1178.75525	295.65601	871.54932	1388.00562	180.99481	850.37292	1318.90979	5.42301	434.20428	1082.68030	295.88263	462.49722	1437.30933	41.42344	68.65842	992.74152	310.00485	88.66478
462	3.842	1337.24255	146.05173	1392.20020	1220.92847	-18.30754	881.76202	1172.98730	296.58441	870.25244	1382.61694	182.75636	849.44830	1315.44836	6.20432	433.54156	1078.78760	296.57846	460.53827	1436.91650	41.71019	68.83923	991.61755	310.46799	86.20354
463	3.850	1332.70581	148.45654	1390.97717	1216.33740	-16.99377	880.84760	1167.05786	297.57275	868.93347	1377.08167	184.59850	848.47278	1311.89551	7.01376	432.84702	1075.02441	297.27985	458.44592	1436.50476	42.00933	69.03931	990.89600	310.86865	83.59880
464	3.858	1328.13818	150.94232	1389.71350	1211.63000	-15.62663	879.87421	1160.96875	298.62051	867.59918	1371.40588	186.52286	847.44824	1308.25928	7.85066	432.12271	1071.40833	297.99939	456.24106	1436.07593	42.32126	69.26752	990.45544	311.20959	80.91451
465	3.867	1323.54053	153.51208	1388.41821	1206.80750	-14.20679	878.84131	1154.72705	299.72491	866.26270	1365.60132	188.52882	846.38153	1304.54663	8.71606	431.37256	1067.95264	298.75449	453.95682	1435.62842	42.64741	69.53146	990.14075	311.49924	78.23232
466	3.875	1318.91272	156.16678	1387.10535	1201.87280	-12.73558	877.75171	1148.34656	300.88474	864.94611	1359.68506	190.61436	845.28571	1300.76196	9.61299	430.60297	1064.66370	299.56619	451.64047	1435.15979	42.99032	69.84014	989.77216	311.75052	75.64758
467	3.883	1314.25244	158.90372	1385.79468	1196.83008	-11.21679	876.61365	1141.84802	302.10132	863.68256	1353.67896	192.77501	844.18115	1296.90723	10.54534	429.82278	1061.53564	300.45947	449.35538	1434.66943	43.35318	70.20802	989.16278	311.98019	73.25903
468	3.892	1309.55542	161.71597	1384.51245	1191.68604	-9.65709	875.44165	1135.26074	303.37723	862.51599	1347.60767	195.00143	843.09576	1292.98145	11.51722	429.04355	1058.54614	301.46082	447.17773	1434.15845	43.74035	70.65440	988.14880	312.20944	71.15112
469	3.900	1304.81494	164.59367	1383.28931	1186.44995	-8.06437	874.25610	1128.62122	304.71600	861.49908	1341.49536	197.27829	842.06378	1288.98401	12.53214	428.27994	1055.65039	302.59290	445.18817	1433.62756	44.15874	71.19839	986.63385	312.46191	69.37106
470	3.908	1300.02319	167.52554	1382.15686	1181.13220	-6.44424	873.08179	1121.96997	306.12262	860.68762	1335.36523	199.58585	841.12439	1284.91626	13.59093	427.55042	1052.77844	303.87000	443.45987	1433.07568	44.61743	71.85580	984.62903	312.75723	67.91528
471	3.917	1295.17383	170.49960	1381.14319	1175.74219	-4.79585	871.94464	1115.34839	307.60385	860.13135	1329.24036	201.90323	840.31873	1280.78247	14.68979	426.87610	1049.83545	305.29495	442.04565	1432.50378	45.12396	72.63962	982.25439	313.10458	66.74078
472	3.925	1290.26660	173.50317	1380.26941	1170.28540	-3.11074	870.86755	1108.79443	309.16687	859.86560	1323.14307	204.21153	839.68341	1276.58704	15.81985	426.27765	1046.71313	306.85654	440.96619	1431.91528	45.67955	73.56036	979.69037	313.50052	65.79112
473	3.933	1285.30908	176.52338	1379.54907	1164.76440	-1.37579	869.86932	1102.33960	310.81812	859.90717	1317.09412	206.49576	839.24292	1272.33289	16.96868	425.77188	1043.31287	308.52972	440.20767	1431.31311	46.27689	74.62600	977.11523	313.93219	65.01640
474	3.942	1280.31323	179.54755	1378.99036	1159.18176	0.42237	868.96594	1096.00610	312.56335	860.25604	1311.10999	208.74677	839.00623	1268.01941	18.12274	425.37021	1039.57654	310.28113	439.73422	1430.69763	46.90065	75.84457	974.66846	314.38403	64.38186
475	3.950	1275.29016	182.56372	1378.60022	1153.54407	2.29398	868.17383	1089.80493	314.40732	860.90063	1305.19971	210.96277	838.96960	1263.64026	19.27004	425.07986	1035.50537	312.08057	439.50980	1430.06494	47.52982	77.22510	972.44653	314.84406	63.86747
476	3.958	1270.24731	185.56067	1378.38477	1147.86243	4.24438	867.51135	1083.73560	316.35266	861.82288	1299.36438	213.14944	839.12115	1259.18164	20.40169	424.90622	1031.16040	313.91278	439.51300	1429.40320	48.14134	78.77606	970.51306	315.30740	63.45993
477	3.967	1265.18896	188.52808	1378.34802	1142.15112	6.27423	866.99811	1077.78857	318.39932	863.00000	1293.59741	215.31769	839.44519	1254.62207	21.51127	424.85333	1026.64258	315.77933	439.73236	1428.69141	48.71386	80.50516	968.90833	315.77673	63.14514
478	3.975	1260.11877	191.45682	1378.48987	1136.42578	8.38179	866.65228	1071.94861	320.54272	864.40076	1287.88684	217.48114	839.92548	1249.93604	22.59227	424.92395	1022.07080	317.68875	440.14774	1427.89709	49.23080	82.41864	967.64880	316.25906	62.90653
479	3.983	1255.04285	194.33911	1378.80383	1130.70276	10.56489	866.48785	1066.19690	322.77164	865.98041	1282.21851	219.65497	840.54779	1245.09875	23.63510	425.12003	1017.56305	319.64740	440.71747	1426.97778	49.68289	84.51868	966.72119	316.76141	62.72584
480	3.992	1249.96960	197.16776	1379.27454	1124.99854	12.82037	866.51398	1060.51355	325.06885	867.67804	1276.57898	221.85571	841.30048	1240.08813	24.62615	425.44238	1013.22504	321.65710	441.38156	1425.89185	50.06821	86.80415	966.08533	317.28687	62.58359
481	4.000	1244.90820	199.93613	1379.87805	1119.32910	15.14296	866.73462	1054.87939	327.41492	869.41974	1270.95911	224.10077	842.17090	1234.88501	25.54924	425.88806	1009.14282	323.71646	442.07605	1424.61499	50.39057	89.27314	965.68744	317.83084	62.46175
482	4.008	1239.86670	202.63950	1380.58472	1113.70801	17.52610	867.14740	1049.27881	329.79169	871.12616	1265.35461	226.40527	843.14063	1229.47192	26.38843	426.44714	1005.37604	325.81799	442.74487	1423.14294	50.65970	91.92120	965.47180	318.37955	62.34844
483	4.017	1234.85046	205.27489	1381.36475	1108.14624	19.96235	867.74249	1043.70154	332.18628	872.72437	1259.76733	228.77783	844.18372	1223.83362	27.13026	427.10263	1001.95355	327.94330	443.34427	1421.48218	50.89288	94.73834	965.38464	318.91171	62.23968
484	4.025	1229.86182	207.83975	1382.19104	1102.64978	22.44249	868.50281	1038.14551	334.59415	874.15900	1254.20459	231.21819	845.26929	1217.95728	27.76521	427.83182	998.87164	330.05975	443.84232	1419.64087	51.11466	97.70988	965.37677	319.40265	62.13649
485	4.033	1224.89990	210.33258	1383.04028	1097.21826	24.95556	869.40448	1032.61694	337.01819	875.39813	1248.67810	233.71664	846.36475	1211.83203	28.28775	428.60825	996.09747	332.12497	444.21942	1417.62366	51.35454	100.81897	965.40643	319.82974	62.04085
486	4.042	1219.96143	212.75522	1383.89258	1091.84570	27.48891	870.41821	1027.13098	339.46329	876.43152	1243.20361	236.25412	847.43842	1205.44812	28.69468	429.40463	993.57800	334.09821	444.47079	1415.42969	51.64400	104.04836	965.44067	320.17804	61.95387
487	4.050	1215.04224	215.11368	1384.73157	1086.52393	30.02743	871.51038	1021.71167	341.93130	877.26373	1237.79956	238.80260	848.46033	1198.79773	28.98443	430.19501	991.25311	335.95221	444.60721	1413.05139	52.01326	107.38143	965.45544	320.44339	61.87595
488	4.058	1210.13940	217.41667	1385.54480	1081.24304	32.55496	872.64563	1016.38922	344.41928	877.90851	1232.48511	241.32639	849.40405	1191.87378	29.15882	430.95416	989.06763	337.67783	444.65051	1410.47681	52.48874	110.80283	965.43665	320.63150	61.80604
489	4.067	1205.25049	219.67384	1386.32373	1075.99438	35.05724	873.78925	1011.19489	346.92065	878.38544	1227.27844	243.78479	850.24780	1184.67004	29.22449	431.65802	986.97681	339.28336	444.62564	1407.69067	53.09199	114.29933	965.38165	320.75488	61.73989
490	4.075	1200.37378	221.89392	1387.06238	1070.77148	37.52221	874.91071	1006.15601	349.42700	878.71936	1222.19531	246.13644	850.97595	1177.18201	29.19301	432.28574	984.94757	340.79080	444.55399	1404.67542	53.84039	117.86130	965.29785	320.83002	61.67075
491	4.083	1195.50549	224.08411	1387.75720	1065.57080	39.93843	875.98669	1001.29254	351.92947	878.93793	1217.24829	248.34402	851.57965	1169.40820	29.08018	432.82135	982.95563	342.22906	444.45154	1401.41138	54.74773	121.48273	965.19781	320.87515	61.59252
492	4.092	1190.64160	226.25003	1388.40686	1060.39282	42.29417	877.00067	996.61731	354.41791	879.06836	1212.44653	250.37816	852.05792	1161.35205	28.90417	433.25439	980.98322	343.62518	444.33041	1397.87891	55.82433	125.16069	965.09393	320.90811	61.50199
493	4.100	1185.77954	228.39525	1389.01257	1055.24097	44.57795	877.94177	992.13556	356.87997	879.13525	1207.79480	252.22058	852.41730	1153.02515	28.68246	433.58115	979.01733	344.99710	444.20068	1394.06152	57.07737	128.89453	964.99475	320.94415	61.39891
494	4.108	1180.91943	230.52083	1389.57813	1050.12134	46.78006	878.80261	987.84393	359.30170	879.15906	1203.29297	253.86478	852.67065	1144.44666	28.43015	433.80444	977.04913	346.35110	444.07010	1389.94604	58.51282	132.68385	964.90503	320.99481	61.28571
495	4.117	1176.06396	232.62537	1390.10791	1045.04175	48.89346	879.57861	983.73114	361.66864	879.15564	1198.93384	255.31465	852.83521	1135.64087	28.16056	433.93286	975.07373	347.68375	443.94247	1385.52429	60.13770	136.52560	964.82520	321.06799	61.16727
496	4.125	1171.21912	234.70496	1390.60571	1040.01245	50.91370	880.27026	979.77875	363.96628	879.13599	1194.70410	256.58374	852.93066	1126.63501	27.88565	433.98056	973.09174	348.98550	443.81750	1380.79248	61.96124	140.41270	964.75256	321.16858	61.05022
497	4.133	1166.39282	236.75311	1391.07458	1035.04407	52.83887	880.88354	975.96436	366.17999	879.10657	1190.58618	257.69455	852.97711	1117.46008	27.61550	433.96814	971.11035	350.24506	443.69281	1375.75061	63.99428	144.33369	964.68365	321.29813	60.94038
498	4.142	1161.59351	238.76195	1391.51758	1030.14404	54.67043	881.42572	972.26489	368.29697	879.07050	1186.56299	258.67636	852.99335	1108.15015	27.35869	433.92184	969.14374	351.45248	443.56628	1370.39819	66.24792	148.27145	964.61694	321.45401	60.84040
499	4.150	1156.82886	240.72369	1391.93835	1025.31299	56.41379	881.90271	968.65845	370.30933	879.02948	1182.61768	259.56128	852.99567	1098.74084	27.12565	433.87036	967.21143	352.60104	443.43680	1364.73022	68.73055	152.20010	964.55505	321.62930	60.74970
500	4.158	1152.10437	242.63165	1392.34290	1020.54639	58.07784	882.32385	965.12592	372.21619	878.98395	1178.73511	260.38000	852.99738	1089.27087	26.93057	433.84308	965.33533	353.68829	443.30426	1358.73535	71.44286	156.08069	964.50397	321.81393	60.66569
501	4.167	1147.42444	244.48006	1392.73938	1015.83960	59.67234	882.71033	961.65314	374.02402	878.93427	1174.90259	261.15793	853.00793	1079.78369	26.78809	433.87030	963.53589	354.71561	443.16998	1352.39697	74.37419	159.85922	964.47211	321.99637	60.58459
502	4.175	1142.79211	246.26407	1393.13696	1011.18976	61.20509	883.09424	958.23218	375.74557	878.88098	1171.11121	261.91248	853.03314	1070.32422	26.71049	433.98044	961.82825	355.68445	443.03586	1345.69629	77.50092	163.46895	964.46790	322.16589	60.50254
503	4.183	1138.20898	247.98010	1393.54492	1006.59265	62.68209	883.50922	954.86084	377.39621	878.82428	1167.35645	262.65167	853.07697	1060.93384	26.70850	434.19644	960.21875	356.59268	442.90332	1338.61511	80.78622	166.83603	964.49780	322.31436	60.41643
504	4.192	1133.67554	249.62631	1393.97046	1002.03955	64.10929	883.98187	951.54211	378.99066	878.76331	1163.63831	263.37354	853.14307	1051.64551	26.79172	434.53391	958.70349	357.43518	442.77374	1331.13574	84.18086	169.88528	964.56464	322.43695	60.32407
505	4.200	1129.19177	251.20230	1394.41846	997.51819	65.49236	884.52844	948.28363	380.54068	878.69507	1159.95972	264.06647	853.23608	1042.48169	26.96834	434.99762	957.26984	358.20779	442.64877	1323.24316	87.62672	172.54483	964.66724	322.53189	60.22453
506	4.208	1124.75830	252.70880	1394.89136	993.01740	66.83439	885.15509	945.09741	382.05469	878.61481	1156.32471	264.71249	853.36169	1033.44946	27.24567	435.57904	955.90063	358.91046	442.53040	1314.92676	91.06261	174.74945	964.79987	322.60043	60.11905
507	4.217	1120.37659	254.14822	1395.38831	988.53345	68.13276	885.86078	941.99738	383.53928	878.51715	1152.73682	265.29114	853.52618	1024.54199	27.63060	436.25732	954.57831	359.54761	442.42084	1306.18152	94.42999	176.44476	964.95160	322.64563	60.01220
508	4.225	1116.04834	255.52504	1395.90588	984.07141	69.38034	886.63965	938.99677	385.00098	878.39844	1149.19983	265.78195	853.73456	1015.73962	28.12851	437.00275	953.28625	360.12756	442.32251	1297.00708	97.67673	177.59055	965.10663	322.67117	59.91225
509	4.233	1111.77478	256.84518	1396.43884	979.63330	70.57618	887.47772	936.10486	386.44647	878.25861	1145.71655	266.16644	853.98846	1007.01550	28.74192	437.78030	952.01074	360.66077	442.23810	1287.40723	100.75934	178.16187	965.24841	322.68121	59.82932
510	4.242	1107.55688	258.11493	1396.97998	975.20868	71.73297	888.35138	933.32642	387.88248	878.10162	1142.28857	266.43082	854.28369	998.33966	29.46981	438.55502	950.74213	361.15741	442.16910	1277.39050	103.64411	178.14899	965.36493	322.68085	59.77127
511	4.250	1103.39526	259.33990	1397.52112	970.78308	72.86897	889.23694	930.66125	389.31430	877.93378	1138.91553	266.56802	854.60986	989.68408	30.30637	439.29987	949.47577	361.62589	442.11417	1266.96875	106.30697	177.55811	965.45117	322.67596	59.74088
512	4.258	1099.29004	260.52539	1398.05334	966.35095	73.99659	890.11847	928.10425	390.74280	877.76129	1135.59595	266.57800	854.95221	981.02893	31.24161	440.00122	948.21130	362.07291	442.06845	1256.15771	108.73197	176.41054	965.50806	322.67282	59.73623
513	4.267	1095.24146	261.67654	1398.56909	961.91510	75.11980	890.98602	925.64557	392.16376	877.58832	1132.32690	266.46686	855.29401	972.36560	32.26607	440.65723	946.95129	362.50507	442.02518	1244.97729	110.90928	174.73935	965.54004	322.67737	59.75288
514	4.275	1091.24854	262.79730	1399.06287	957.48242	76.23642	891.83173	923.27307	393.56921	877.41687	1129.10400	266.24652	855.61890	963.69678	33.37543	441.27255	945.69904	362.92960	441.97879	1233.44995	112.83381	172.58508	965.55280	322.69424	59.78514
515	4.283	1087.30811	263.88895	1399.53088	953.06134	77.34058	892.64984	920.97321	394.94885	877.24738	1125.92212	265.93301	855.91193	955.03143	34.57190	441.85318	944.45874	363.35309	441.92627	1221.59888	114.50420	169.99286	965.55292	322.72504	59.82674
516	4.292	1083.41626	264.94980	1399.96948	948.65997	78.42509	893.43457	918.73169	396.29187	877.07947	1122.77490	265.54333	856.16064	946.38086	35.86294	442.40387	943.23456	363.77975	441.86633	1209.44604	115.92110	167.01059	965.54742	322.76755	59.87187
517	4.300	1079.56750	265.97647	1400.37561	944.28363	79.48318	894.17944	916.53375	397.58820	876.91229	1119.65649	265.09308	856.35669	937.75897	37.25634	442.93039	942.03003	364.21118	441.79868	1197.01135	117.08635	163.68860	965.54236	322.81699	59.91607
518	4.308	1075.75635	266.96500	1400.74622	939.93481	80.50813	894.87891	914.36450	398.82864	876.74438	1116.56128	264.59628	856.49811	929.18158	38.75446	443.44247	940.84650	364.64664	441.72430	1184.31201	118.00368	160.07828	965.54193	322.86743	59.95682
519	4.317	1071.97729	267.91132	1401.07959	935.61536	81.49207	895.53058	912.21057	400.00409	876.57361	1113.48438	264.06601	856.58917	920.66479	40.35253	443.95215	939.68420	365.08136	441.64453	1171.36035	118.67815	156.22931	965.54749	322.91342	59.99341
520	4.325	1068.22485	268.81165	1401.37500	931.32715	82.42773	896.13477	910.06067	401.10580	876.39655	1110.42090	263.51443	856.63916	912.22034	42.04063	444.46906	938.54376	365.50549	441.55984	1158.16370	119.11383	152.18793	965.55865	322.95111	60.02661
521	4.333	1064.49463	269.66284	1401.63196	927.07056	83.31078	896.69348	907.90558	402.12695	876.20966	1107.36694	262.95139	856.65924	903.85236	43.80624	444.99692	937.42517	365.90625	441.46988	1144.72485	119.31248	147.99734	965.57397	322.97806	60.05811
522	4.342	1060.78271	270.46198	1401.84998	922.84497	84.13812	897.20782	905.73718	403.06573	876.01056	1104.31836	262.38367	856.66040	895.55768	45.63475	445.53439	936.32715	366.27164	441.37366	1131.04407	119.27341	143.69832	965.59192	322.99261	60.08955
523	4.350	1057.08508	271.20605	1402.02991	918.64868	84.90594	897.67639	903.54871	403.92737	875.79932	1101.27075	261.81558	856.65338	887.32806	47.50913	446.07983	935.24731	366.59302	441.26996	1117.12036	118.99486	139.32869	965.61023	322.99402	60.12178
524	4.358	1053.39795	271.89212	1402.17371	914.47839	85.61252	898.09589	901.33508	404.72171	875.57739	1098.22095	261.24960	856.64801	879.15222	49.41106	446.63458	934.18359	366.86600	441.15979	1102.95117	118.47566	134.92303	965.62683	322.98251	60.15531
525	4.367	1049.71899	272.51761	1402.28381	910.32806	86.26277	898.46466	899.09387	405.45813	875.34589	1095.16650	260.68628	856.65173	871.01526	51.32355	447.20245	933.13348	367.08942	441.04803	1088.53430	117.71604	130.51382	965.63928	322.95944	60.19069
526	4.375	1046.04663	273.08081	1402.36328	906.18915	86.86795	898.78540	896.82513	406.14246	875.10431	1092.10632	260.12363	856.66901	862.90057	53.23262	447.78848	932.09338	367.26392	440.94128	1073.86926	116.71812	126.13371	965.64502	322.92615	60.22847
527	4.383	1042.37915	273.58142	1402.41602	902.05267	87.44009	899.06317	894.53162	406.77823	874.85168	1089.03955	259.55728	856.70044	854.79474	55.12735	448.39880	931.05884	367.39093	440.84396	1058.95898	115.48716	121.81755	965.64148	322.88351	60.26974
528	4.392	1038.71399	274.02069	1402.44678	897.91205	87.98742	899.30298	892.21808	407.36917	874.58813	1085.96582	258.98181	856.74335	846.68933	57.00037	449.04047	930.02496	367.47220	440.75574	1043.80933	114.03230	117.60187	965.62714	322.83173	60.31602
529	4.400	1035.04810	274.40097	1402.46045	893.76367	88.51500	899.51044	889.89111	407.91946	874.31573	1082.88464	258.39172	856.79242	838.58075	58.84887	449.71970	928.98718	367.50992	440.67239	1028.43030	112.36648	113.52245	965.60193	322.77066	60.36762
530	4.408	1031.37793	274.72440	1402.46216	889.60583	89.02600	899.69281	887.55908	408.43286	874.03729	1079.79590	257.78165	856.84167	830.46930	60.67353	450.44138	927.94128	367.50809	440.58932	1012.83539	110.50650	109.61210	965.56702	322.70023	60.42302
531	4.417	1027.69946	274.99210	1402.45667	885.43939	89.52087	899.85742	885.22986	408.91269	873.75604	1076.70020	257.14563	856.88629	822.36072	62.47556	451.21042	926.88342	367.47357	440.50446	997.04089	108.47421	105.89948	965.52496	322.62085	60.48009
532	4.425	1024.00879	275.20450	1402.44849	881.26776	89.99854	900.01233	882.90930	409.36227	873.47577	1073.59766	256.47662	856.92261	814.26538	64.25456	452.03235	925.80957	367.41504	440.41809	981.06445	106.29742	102.40799	965.47858	322.53378	60.53716
533	4.433	1020.30249	275.36200	1402.44128	877.09644	90.45872	900.16718	880.60156	409.78439	873.19952	1070.48804	255.76735	856.94739	806.19708	66.00829	452.91116	924.71606	367.33994	440.33118	964.92590	104.00922	99.15517	965.43085	322.44022	60.59306
534	4.442	1016.57764	275.46539	1402.43738	872.93127	90.90299	900.33209	878.30963	410.18036	872.92902	1067.37085	255.01222	856.95801	798.17053	67.73244	453.84827	923.59937	367.25156	440.24472	948.64801	101.64584	96.15406	965.38391	322.34033	60.64700
535	4.450	1012.83240	275.51633	1402.43896	868.77606	91.33527	900.51440	876.03638	410.55035	872.66467	1064.24548	254.20847	856.95306	790.20007	69.42009	454.84293	922.45593	367.14822	440.15982	932.25659	99.24416	93.41551	965.33856	322.23291	60.69863
536	4.458	1009.06580	275.51669	1402.44714	864.63000	91.76224	900.71625	873.78363	410.89389	872.40619	1061.11108	253.35597	856.93243	782.29938	71.06110	455.89227	921.28143	367.02521	440.07727	915.77814	96.83913	90.94914	965.29425	322.11542	60.74826
537	4.467	1005.27698	275.46838	1402.46277	860.48694	92.19228	900.93549	871.55017	411.21106	872.15302	1057.96631	252.45720	856.89606	774.48218	72.64124	456.99146	920.07086	366.87662	439.99667	899.23846	94.46170	88.76376	965.24957	321.98468	60.79711
538	4.475	1001.46405	275.37320	1402.48523	856.33783	92.63385	901.16730	869.33167	411.50266	871.90369	1054.80750	251.51721	856.84265	766.76208	74.14229	458.13480	918.81860	366.69684	439.91623	882.66248	92.13856	86.86578	965.20209	321.83752	60.84730
539	4.483	997.62347	275.23212	1402.51270	852.17236	93.09509	901.40552	867.12183	411.76889	871.65497	1051.63000	250.54301	856.77112	759.15094	75.54509	459.31509	917.51898	366.48114	439.83322	866.07306	89.89360	85.25638	965.14929	321.67151	60.90180
540	4.492	993.75110	275.04459	1402.54187	847.98181	93.58355	901.64191	864.91327	412.00854	871.40234	1048.42920	249.54205	856.68250	751.65631	76.83253	460.52304	916.16626	366.22537	439.74435	849.49200	87.74789	83.93260	965.08862	321.48514	60.96411
541	4.500	989.84381	274.80917	1402.56897	843.76099	94.10095	901.86450	862.69733	412.22018	871.14215	1045.20068	248.52084	856.58032	744.28253	77.99054	461.74786	914.75452	365.92551	439.64609	832.94214	85.71844	82.89172	965.01831	321.27780	61.03735
542	4.508	985.90051	274.52444	1402.58960	839.50916	94.63598	902.05750	860.46362	412.40262	870.87109	1041.94019	247.48444	856.46875	737.03174	79.00810	462.97900	913.27740	365.57822	439.53479	816.44910	83.81900	82.13097	964.93726	321.04858	61.12317
543	4.517	981.92169	274.18884	1402.59900	835.22797	95.16685	902.20520	858.20123	412.55438	870.58569	1038.64258	246.43692	856.35046	729.90442	79.87869	464.20779	911.72913	365.18155	439.40695	800.03979	82.06187	81.64312	964.84485	320.79556	61.22085
544	4.525	977.90930	273.79962	1402.59265	830.92065	95.67119	902.29480	855.89862	412.67310	870.28308	1035.30249	245.38242	856.22504	722.89935	80.60153	465.42712	910.10547	364.73520	439.25977	783.74121	80.45920	81.41220	964.74017	320.51697	61.32683
545	4.533	973.86450	273.35278	1402.56555	826.59192	96.13082	902.31683	853.54376	412.75485	869.96130	1031.91541	244.32576	856.08868	716.01532	81.18076	466.62961	908.40363	364.24072	439.09235	767.57947	79.02415	81.41268	964.62164	320.21326	61.43564
546	4.542	969.78699	272.84482	1402.51221	822.24701	96.53271	902.26587	851.12524	412.79486	869.61859	1028.47656	243.27200	855.93573	709.25256	81.62375	467.80618	906.62146	363.70267	438.90714	751.58228	77.77039	81.61547	964.48767	319.88831	61.54208
547	4.550	965.67493	272.27435	1402.42590	817.88959	96.86942	902.14093	848.63263	412.78891	869.25446	1024.98291	242.22498	855.76068	702.61108	81.94206	468.94550	904.75812	363.12827	438.70908	735.78082	76.70657	81.99653	964.33716	319.54852	61.64280
548	4.558	961.52686	271.64175	1402.29993	813.52112	97.13760	901.94366	846.05646	412.73480	868.87012	1021.43274	241.18631	855.55927	696.08801	82.15343	470.03516	902.81433	362.52499	438.50247	720.20990	75.82899	82.53967	964.17090	319.20068	61.73637
549	4.567	957.34137	270.94766	1402.12903	809.14197	97.33648	901.67529	843.38947	412.63229	868.46844	1017.82526	240.15581	855.32813	689.67786	82.28064	471.06247	900.79272	361.89865	438.28928	704.90533	75.11959	83.23253	963.99207	318.84988	61.82291
550	4.575	953.11768	270.19257	1401.91003	804.75336	97.46742	901.33551	840.62622	412.48212	868.05292	1014.15973	239.13283	855.06439	683.37634	82.34773	472.01312	898.69678	361.25415	438.06937	689.90265	74.55157	84.06020	963.80475	318.49942	61.90428
551	4.583	948.85449	269.37726	1401.64124	800.35645	97.53294	900.92267	837.76270	412.28531	867.62573	1010.43518	238.11731	854.76569	677.18176	82.37552	472.87006	896.52972	360.59741	437.84106	675.23517	74.09782	85.00085	963.61224	318.15143	61.98342
552	4.592	944.55042	268.50336	1401.32214	795.95007	97.53621	900.43512	834.79504	412.04324	867.18781	1006.65039	237.10963	854.43024	671.09277	82.37672	473.61691	894.29370	359.93570	437.60162	660.93414	73.73562	86.02789	963.41724	317.80777	62.06288
553	4.600	940.20435	267.57300	1400.95337	791.52972	97.48174	899.87390	831.72119	411.75729	866.73926	1002.80426	236.11061	854.05609	665.10846	82.35350	474.24182	891.98920	359.27628	437.34769	647.02783	73.44675	87.11483	963.22107	317.47009	62.14457
554	4.608	935.81622	266.58780	1400.53601	787.08911	97.37492	899.24353	828.54077	411.42865	866.27936	998.89502	235.12238	853.64093	659.22876	82.29921	474.73737	889.61584	358.62427	437.07498	633.53918	73.21653	88.23698	963.02319	317.13889	62.23025
555	4.617	931.38770	265.54797	1400.07190	782.62213	97.22105	898.54987	825.25391	411.05981	865.80621	994.92017	234.14894	853.18335	653.45288	82.20249	475.09927	887.17224	357.98196	436.77716	620.48596	73.03323	89.37018	962.82086	316.81351	62.32157
556	4.625	926.92053	264.45236	1399.56299	778.12183	97.02534	897.79663	821.86084	410.65506	865.31647	990.87616	233.19518	852.68323	647.77887	82.05152	475.32568	884.65582	357.34946	436.44730	607.88275	72.88763	90.48941	962.61017	316.49329	62.41991
557	4.633	922.41565	263.29956	1399.01221	773.57977	96.79314	896.98547	818.36194	410.21896	864.80481	986.75916	232.26488	852.14185	642.20374	81.83673	475.41638	882.06250	356.72556	436.08035	595.74274	72.77278	91.56801	962.38800	316.17905	62.52608
558	4.642	917.87225	262.08862	1398.42310	768.98724	96.52891	896.11700	814.75739	409.75473	864.26526	982.56580	231.35942	851.56036	636.72504	81.55228	475.37289	879.38678	356.10840	435.67422	584.07599	72.68417	92.57857	962.15302	315.87280	62.63986
559	4.650	913.28815	260.81827	1397.79895	764.33606	96.23499	895.19232	811.04675	409.26474	863.69312	978.29254	230.47815	850.93939	631.34021	81.19833	475.19754	876.62189	355.49625	435.22946	572.88947	72.61858	93.49548	961.90527	315.57690	62.75996
560	4.658	908.66028	259.48703	1397.14258	759.61871	95.91191	894.21423	807.22864	408.75146	863.08569	973.93579	229.61929	850.28027	626.04614	80.78188	474.89169	873.76111	354.88812	434.74750	562.18701	72.57207	94.29636	961.64539	315.29227	62.88409
561	4.667	903.98462	258.09378	1396.45471	754.82806	95.56012	893.18738	803.30194	408.21759	862.44214	969.49103	228.77957	849.58533	620.83759	80.31371	474.45569	870.79895	354.28369	434.22903	551.97107	72.53948	94.95982	961.37360	315.01733	63.00895
562	4.675	899.25555	256.63806	1395.73267	749.95734	95.18105	892.11743	799.26758	407.66583	861.76355	964.95422	227.95302	848.85779	615.70825	79.80475	473.88989	867.73212	353.68268	433.67398	542.24438	72.51361	95.46364	961.09009	314.74854	63.13134
563	4.683	894.46527	255.12021	1394.97070	744.99896	94.77709	891.01019	795.12982	407.09851	861.05273	960.32263	227.13098	848.10059	610.65222	79.26428	473.19543	864.55988	353.08530	433.08359	533.01160	72.48491	95.78593	960.79443	314.48212	63.25102
564	4.692	889.60657	253.54167	1394.16345	739.94421	94.35158	889.87122	790.89575	406.51721	860.31311	955.59497	226.30339	847.31683	605.66492	78.69926	472.37506	861.28473	352.49240	432.46146	524.27765	72.44318	95.90753	960.48413	314.21634	63.37235
565	4.700	884.67480	251.90469	1393.30872	734.78528	93.90827	888.70551	786.57385	405.92279	859.54755	950.77148	225.45975	846.51013	600.74353	78.11440	471.43311	857.91296	351.90466	431.81290	516.04626	72.37929	95.81356	960.15521	313.95120	63.50276
566	4.708	879.66882	250.21153	1392.40735	729.51709	93.45054	887.51776	782.17242	405.31573	858.75885	945.85242	224.58975	845.68536	595.88641	77.51297	470.37482	854.45441	351.32227	431.14426	508.32275	72.28407	95.49521	959.80444	313.68732	63.65012
567	4.717	874.58972	248.46385	1391.46289	724.13580	92.98072	886.31158	777.69727	404.69489	857.95117	940.83636	223.68469	844.84906	591.09235	76.89812	469.20535	850.92297	350.74582	430.46277	501.11646	72.14613	94.95037	959.43237	313.42520	63.82157
568	4.725	869.43982	246.66257	1390.47937	718.63757	92.50034	885.08820	773.15240	404.05655	857.13025	935.71997	222.73787	844.00891	586.36176	76.27344	467.92905	847.33643	350.17786	429.77719	494.44263	71.95180	94.18198	959.04266	313.16513	64.02342
569	4.733	864.22168	244.80788	1389.46167	713.01764	92.01059	883.84644	768.53967	403.39499	856.30280	930.49890	221.74306	843.17297	581.69647	75.64256	466.54883	843.71570	349.62219	429.09796	488.32092	71.68884	93.19613	958.64166	312.90689	64.26103
570	4.742	858.93982	242.89932	1388.41614	707.26935	91.51229	882.58453	763.85822	402.70392	855.47607	925.16785	220.69330	842.34930	577.10059	75.00891	465.06564	840.08240	349.08182	428.43665	482.77246	71.35263	91.99788	958.23633	312.65054	64.53943
571	4.750	853.60132	240.93558	1387.35156	701.38385	91.00444	881.30145	759.10370	401.97791	854.65796	919.72156	219.58141	841.54535	572.58099	74.37576	463.47876	836.45599	348.55862	427.80557	477.81238	70.95016	90.58343	957.83234	312.39838	64.86485
572	4.758	848.21399	238.91441	1386.27734	695.35162	90.48360	879.99817	754.27039	401.21326	853.85657	914.15540	218.40060	840.76843	568.14905	73.74610	461.78693	832.85168	348.05319	427.21707	473.44373	70.49718	88.93943	957.43213	312.15588	65.24461
573	4.767	842.78412	236.83322	1385.20203	689.16504	89.94478	878.67737	749.35193	400.40726	853.07861	908.46539	217.14485	840.02625	563.81812	73.12291	459.98892	829.27728	347.56512	426.68143	469.65857	70.01348	87.05515	957.03564	311.93011	65.68489
574	4.775	837.31519	234.68973	1384.13208	682.81866	89.38103	877.34467	744.34192	399.55707	852.32837	902.64777	215.80948	839.32623	559.60132	72.51033	458.08304	825.73193	347.09406	426.20578	466.43835	69.52184	84.93462	956.64111	311.72772	66.19022
575	4.783	831.80853	232.48187	1383.07373	676.30902	88.78262	876.01019	739.23376	398.65976	851.60956	896.70013	214.39137	838.67401	555.51068	71.91433	456.06818	822.20605	346.64032	425.79504	463.74805	69.04745	82.60071	956.24463	311.55420	66.76652
576	4.792	826.26477	230.20689	1382.03369	669.63409	88.13928	874.69012	734.02094	397.71329	850.92639	890.62207	212.88942	838.07288	551.56000	71.34029	453.94675	818.68286	346.20389	425.45337	461.52979	68.61501	80.09662	955.84009	311.41391	67.42352
577	4.800	820.68494	227.86145	1381.02100	662.79553	87.44294	873.40692	728.69690	396.71741	850.28387	884.41498	211.30608	837.52380	547.76764	70.78880	451.72763	815.14032	345.78259	425.18460	459.69836	68.24612	77.48678	955.41943	311.31024	68.17286
578	4.808	815.07019	225.44327	1380.04810	655.80182	86.68779	872.19019	723.25586	395.67377	849.68707	878.08264	209.64735	837.02765	544.15283	70.25399	449.42804	811.55225	345.37115	424.99200	458.14233	67.95782	74.85499	954.97229	311.24542	69.02561
579	4.817	809.42090	222.95274	1379.13208	648.67041	85.86890	871.07617	717.69196	394.58536	849.14185	871.63251	207.92160	836.58765	540.73053	69.72487	447.07477	807.89020	344.96176	424.87866	456.72705	67.75964	72.29918	954.48584	311.22171	69.99336
580	4.825	803.73578	220.39328	1378.29529	641.42816	84.98191	870.10675	711.99908	393.45490	848.65546	865.07690	206.13968	836.21240	537.50433	69.18806	444.70685	804.12451	344.54449	424.84805	455.30493	67.64880	69.92120	953.94495	311.24139	71.08991
581	4.833	798.01196	217.77141	1377.56421	634.11078	84.02367	869.32678	706.17255	392.28406	848.23730	858.43195	204.31595	835.91724	534.45746	68.62840	442.37839	800.22626	344.10800	424.90387	453.73779	67.60599	67.81033	953.33405	311.30527	72.33035
582	4.842	792.24487	215.09808	1376.96545	626.76038	82.99255	868.77942	700.21021	391.07242	847.89905	851.71600	202.46844	835.72394	531.54382	68.02645	440.16168	796.16595	343.64178	425.04874	451.93384	67.59438	66.02441	952.63733	311.41162	73.72884
583	4.850	786.43011	212.38907	1376.52246	619.42126	81.88728	868.49976	694.11328	389.81729	847.65271	844.94922	200.61885	835.65857	528.68262	67.35603	438.14532	791.91254	343.13977	425.28424	449.88647	67.56798	64.57594	951.83954	311.55765	75.29707
584	4.858	780.56610	209.66275	1376.25220	612.13318	80.70448	868.50806	687.88538	388.51331	847.50946	838.15198	198.79053	835.74597	525.76257	66.58576	436.42395	787.43359	342.60336	425.61111	447.67334	67.48950	63.43005	950.92798	311.74112	77.04324
585	4.867	774.65607	206.93671	1376.16211	604.92822	79.43762	868.80682	681.53278	387.15277	847.47778	831.34430	197.00533	836.00409	522.65808	65.68916	435.07855	782.70056	342.04062	426.02722	445.41101	67.33807	62.52524	949.89160	311.96112	78.97106
586	4.875	768.70959	204.22540	1376.25012	597.82849	78.07781	869.38293	675.06378	385.72650	847.56366	824.54443	195.28052	836.44043	519.25659	64.65804	434.15778	777.69128	341.46243	426.52414	443.20691	67.09714	61.81067	948.72028	312.21844	81.07895
587	4.883	762.73987	201.53964	1376.50806	590.84705	76.61552	870.21423	668.48840	384.22452	847.76941	817.76758	193.62654	837.05206	515.48657	63.50579	433.67316	772.39008	340.87961	427.08713	441.14099	66.74925	61.27067	947.40283	312.51566	83.36102
588	4.892	756.76056	198.88780	1376.92554	583.98682	75.04330	871.27655	661.81787	382.63748	848.09302	811.02393	192.04520	837.82599	511.32910	62.25894	433.60660	766.78528	340.30225	427.69815	439.26550	66.29352	60.91861	945.92542	312.85663	85.81007
589	4.900	750.78247	196.27780	1377.49182	577.24170	73.35853	872.54858	655.06470	380.95901	848.52887	804.31812	190.52907	838.74103	506.81213	60.94654	433.91937	760.86560	339.74164	428.34103	437.60461	65.76038	60.76538	944.27173	313.24457	88.41936
590	4.908	744.81360	193.71742	1378.19531	570.59753	71.56497	874.01160	648.24268	379.18799	849.06940	797.64868	189.06306	839.77075	501.99731	59.59336	434.55774	754.61871	339.21176	429.00436	436.15662	65.20469	60.78697	942.42432	313.67960	91.18176
591	4.917	738.85986	191.21332	1379.02295	564.03552	69.67311	875.64441	641.36713	377.32825	849.70654	791.00964	187.62634	840.88751	496.97009	58.21641	435.45532	748.03247	338.72946	429.67984	434.90442	64.68837	60.92322	940.36554	314.15698	94.08858
592	4.925	732.92664	188.77032	1379.96008	557.53479	67.69830	877.41705	634.45532	375.38681	850.43256	784.39075	186.19409	842.06494	491.82800	56.82387	436.53488	741.09717	338.31317	430.35938	433.82544	64.26299	61.10489	938.08069	314.66623	97.13059
593	4.933	727.01965	186.39146	1380.98865	551.07593	65.65860	879.28772	627.52466	373.37308	851.24060	777.78003	184.73987	843.27875	486.67310	55.41635	437.71289	733.80908	337.98364	431.03497	432.89551	63.95631	61.27781	935.55737	315.19156	100.29897
594	4.942	721.14539	184.07794	1382.08643	544.64075	63.57329	881.20544	620.59247	371.29974	852.12555	771.16809	183.23923	844.50586	481.60437	53.98869	438.90762	726.17236	337.76501	431.69998	432.09387	63.76938	61.41162	932.78662	315.71368	103.58507
595	4.950	715.31189	181.82916	1383.22803	538.21497	61.46104	883.11633	613.67542	369.18222	853.08203	764.54944	181.67249	845.72363	476.71265	52.53001	440.04904	718.19904	337.68390	432.34891	431.41016	63.68242	61.50098	929.76184	316.21255	106.98005
596	4.958	709.52673	179.64316	1384.38660	531.78748	59.33776	884.97119	606.79028	367.03613	854.10040	757.92554	180.02602	846.90997	472.07202	51.02467	441.08594	709.90900	337.76614	432.97583	430.84460	63.66355	61.56091	926.47742	316.66946	110.47502
597	4.967	703.79663	177.51709	1385.53528	525.35449	57.21491	886.73022	599.95288	364.87540	855.16528	751.30322	178.29350	848.04291	467.73438	49.45868	441.98672	701.32806	338.03284	433.57373	430.39490	63.68109	61.60856	922.92798	317.06879	114.06139
598	4.975	698.12524	175.44803	1386.64880	518.91956	55.09884	888.36664	593.17749	362.71167	856.25580	744.69495	176.47763	849.10028	463.72412	47.83030	442.73502	692.48511	338.49786	434.13458	430.04175	63.71534	61.63682	919.10730	317.39841	117.73112
599	4.983	692.51343	173.43298	1387.70557	512.49463	52.99221	889.86615	586.47510	360.55518	857.34711	738.11743	174.59048	850.06201	460.03540	46.15701	443.32391	683.40997	339.16684	434.65109	429.74500	63.75877	61.61162	915.00934	317.64999	121.47832
600	4.992	686.95898	171.46838	1388.68811	506.09509	50.89709	891.22443	579.85449	358.41592	858.41241	731.58972	172.65237	850.91309	456.63269	44.47385	443.75049	674.12988	340.03476	435.11725	429.46399	63.80706	61.50478	910.62897	317.81937	125.30157
601	5.000	681.45813	169.54913	1389.58459	499.73877	48.81714	892.44434	573.32239	356.30405	859.42645	725.13306	170.68918	851.64508	453.46216	42.82324	444.01492	664.66626	341.08340	435.52731	429.17529	63.85381	61.31818	905.96228	317.90582	129.20605
602	5.008	676.00549	167.66869	1390.38782	493.44336	46.75801	893.53430	566.88367	354.22913	860.36768	718.76782	168.72899	852.25507	450.47314	41.23921	444.12708	655.03345	342.28110	435.87579	428.87463	63.88775	61.07537	901.00793	317.91046	133.20419
603	5.017	670.59717	165.82018	1391.09619	487.22644	44.72650	894.50568	560.54199	352.20001	861.22003	712.51111	166.79898	852.74402	447.63245	39.73305	444.11279	645.23657	343.58508	436.15942	428.57129	63.88765	60.81395	895.76654	317.83304	137.31400
604	5.025	665.22888	163.99734	1391.71265	481.10474	42.72890	895.36963	554.29810	350.22470	861.97388	706.37573	164.92325	853.11670	444.91760	38.29205	444.00876	635.27271	344.94638	436.37930	428.28784	63.82613	60.58468	890.23883	317.66913	141.55511
605	5.033	659.89758	162.19554	1392.24353	475.09509	40.76949	896.13483	548.15112	348.30933	862.62683	700.37024	163.12173	853.38232	442.31506	36.89263	443.85001	625.13391	346.31631	436.54138	428.05042	63.68551	60.43338	884.42407	317.40771	145.94226
606	5.042	654.60059	160.41154	1392.69800	469.21362	38.84968	896.80829	542.09924	346.45767	863.18488	694.49841	161.41029	853.55457	439.82288	35.51380	443.66330	614.81177	347.65326	436.65598	427.87671	63.46827	60.37869	878.31702	317.03073	150.47809
607	5.050	649.33643	158.64278	1393.08948	463.47498	36.96864	897.39642	536.13782	344.67206	863.66162	688.75916	159.80045	853.65222	437.44714	34.14379	443.46866	604.30298	348.92599	436.73776	427.77307	63.19231	60.41127	871.90881	316.51620	155.14941
608	5.058	644.10596	156.88730	1393.43372	457.89001	35.12547	897.90607	530.26074	342.95438	864.07684	683.14929	158.29907	853.69849	435.19397	32.78281	443.28128	593.61267	350.11252	436.80585	427.73438	62.88157	60.50653	865.18909	315.84341	159.92865
609	5.067	638.91113	155.14526	1393.74780	452.46460	33.32049	898.34381	524.45947	341.30658	864.45490	677.66479	156.90918	853.71906	433.06519	31.44344	443.11057	582.75513	351.19702	436.88312	427.74377	62.56198	60.63259	858.14703	314.99533	164.77551
610	5.075	633.75562	153.41959	1394.04834	447.20142	31.55377	898.71600	518.72314	339.72983	864.82324	672.30066	155.63194	853.73883	431.05505	30.14858	442.95926	571.75439	352.16742	436.99487	427.77637	62.25975	60.75771	850.77252	313.95856	169.63797
611	5.083	628.64331	151.71587	1394.35071	442.10181	29.82330	899.02930	513.03833	338.22308	865.20929	667.05237	154.46870	853.77924	429.14868	28.92739	442.82492	560.64197	353.01398	437.16702	427.80994	61.99728	60.86058	843.05554	312.72443	174.45398
612	5.092	623.57825	150.04163	1394.66858	437.16846	28.12499	899.29083	507.39185	336.78320	865.63727	661.91455	153.42294	853.85663	427.32349	27.80876	442.70358	549.45447	353.72736	437.42334	427.83337	61.78931	60.93442	834.98657	311.29214	179.15169
613	5.100	618.56409	148.40469	1395.01440	432.40588	26.45300	899.50757	501.77100	335.40668	866.12653	656.88281	152.50177	853.98212	425.55310	26.81402	442.59302	538.23291	354.29764	437.78329	427.84668	61.64178	60.98397	826.55615	309.67133	183.64967
614	5.108	613.60461	146.81229	1395.39783	427.82092	24.80028	899.68610	496.16431	334.09079	866.69189	651.95422	151.71570	854.16266	423.81165	25.95304	442.49347	527.01965	354.71518	438.26196	427.85681	61.55227	61.02165	817.75323	307.88403	187.86034
615	5.117	608.70142	145.27151	1395.82617	423.41943	23.15981	899.83154	490.56091	332.83353	867.34479	647.12512	151.07675	854.40143	422.07715	25.22437	442.40616	515.85645	354.97253	438.87152	427.87219	61.51242	61.06306	808.56659	305.96600	191.69434
616	5.125	603.85559	143.78958	1396.30286	419.20630	21.52527	899.94800	484.94995	331.63293	868.09283	642.39160	150.59680	854.69812	420.33569	24.61772	442.33313	504.78137	355.06500	439.62186	427.89734	61.51389	61.11978	798.98419	303.96613	195.06325
617	5.133	599.06726	142.37230	1396.82739	415.18359	19.89205	900.03857	479.32263	330.48657	868.93945	637.74854	150.28638	855.04895	418.58191	24.11809	442.27728	493.82666	354.99036	440.51801	427.92957	61.55228	61.19575	788.99347	301.94235	197.88184
618	5.142	594.33667	141.02209	1397.39575	411.35181	18.25810	900.10504	473.67407	329.39038	869.88300	633.19019	150.15276	855.44653	416.81458	23.70987	442.23999	483.01819	354.74844	441.55679	427.96375	61.62399	61.29184	778.58411	299.95529	200.07271
619	5.150	589.66455	139.73761	1398.00208	407.70667	16.62374	900.14734	468.00439	328.33813	870.91650	628.71118	150.19769	855.88141	415.03369	23.37856	442.21832	472.37280	354.33951	442.72546	427.99805	61.72289	61.40956	767.74939	298.06137	201.57199
620	5.158	585.05212	138.51555	1398.63989	404.23914	14.99129	900.16510	462.32019	327.32117	872.02765	624.30713	150.41608	856.34271	413.24097	23.11102	442.20438	461.89673	353.76242	444.00275	428.03381	61.84424	61.54606	756.48792	296.30756	202.33308
621	5.167	580.49976	137.35358	1399.30176	400.93689	13.36569	900.15826	456.63354	326.32919	873.19989	619.97485	150.79593	856.81818	411.44116	22.89496	442.18610	451.58789	353.01572	445.36133	428.07397	61.98809	61.69098	744.80219	294.72781	202.32767
622	5.175	576.00671	136.25156	1399.97961	397.78687	11.75475	900.12695	450.95911	325.35291	874.41388	615.71167	151.31931	857.29474	409.64307	22.71732	442.14954	441.43921	352.09915	446.77133	428.12451	62.15422	61.83189	732.69702	293.34244	201.54614
623	5.183	571.57068	135.21049	1400.66455	394.77246	10.16830	900.07214	445.31140	324.38788	875.65051	611.51440	151.96368	857.75989	407.85925	22.56241	442.08200	431.44067	351.01303	448.20343	428.18787	62.33753	61.95625	720.17810	292.15952	199.99820
624	5.192	567.18872	134.23203	1401.34717	391.87256	8.61671	899.99683	439.70166	323.43631	876.89148	607.37927	152.70419	858.20361	406.10413	22.41329	441.97583	421.58325	349.75803	449.63120	428.25110	62.53101	62.04321	707.24854	291.17697	197.71111
625	5.200	562.85803	133.31870	1402.01746	389.06177	7.11061	899.90454	434.13879	322.50421	878.11829	603.29993	153.51521	858.61908	404.39185	22.25753	441.83539	411.86011	348.33707	451.03290	428.28711	62.73145	62.06243	693.90881	290.38486	194.72568
626	5.208	558.57654	132.47343	1402.66443	386.31445	5.66068	899.79724	428.62988	321.59821	879.31232	599.26843	154.37161	859.00262	402.74048	22.08564	441.68185	402.26746	346.75677	452.39117	428.27197	62.94151	61.99421	680.15564	289.76862	191.09344
627	5.217	554.34094	131.69827	1403.27734	383.60669	4.27651	899.67487	423.18127	320.72440	880.45685	595.27600	155.24988	859.35278	401.17432	21.88368	441.54260	392.80383	345.02795	453.69315	428.20276	63.16452	61.84996	665.98389	289.31281	186.87506
628	5.225	550.14697	130.99393	1403.84705	380.91895	2.96571	899.53668	417.79907	319.88699	881.53766	591.31445	156.13019	859.67035	399.70691	21.64081	441.43237	383.46936	343.16666	454.93130	428.09973	63.39437	61.66922	651.38928	289.00323	182.13895
629	5.233	545.98999	130.35979	1404.36804	378.23486	1.73321	899.38232	412.48914	319.08734	882.54340	587.37598	156.99780	859.95795	398.32922	21.36246	441.34924	374.26624	341.19440	456.10321	427.99109	63.61706	61.49416	636.37219	288.82779	176.96021
630	5.242	541.86609	129.79446	1404.83813	375.54224	0.58091	899.21198	407.25500	318.32401	883.46704	583.45325	157.84302	860.21906	397.02173	21.06583	441.28317	365.19971	339.13638	457.20941	427.89172	63.82503	61.34332	620.93896	288.77832	171.42001
631	5.250	537.77209	129.29620	1405.25806	372.83081	-0.49246	899.02557	402.09705	317.59433	884.30585	579.54016	158.65993	860.45734	395.76880	20.76828	441.22235	356.27722	337.01929	458.25177	427.80652	64.01555	61.21756	605.10315	288.85284	165.60422
632	5.258	533.70679	128.86313	1405.63074	370.09302	-1.49003	898.82294	397.01208	316.89612	885.06134	575.63184	159.44519	860.67651	394.56238	20.48347	441.15665	347.50757	334.86935	459.23199	427.74695	64.17838	61.12266	588.88452	289.05490	159.60043
633	5.267	529.66785	128.49246	1405.95850	367.32361	-2.41473	898.60400	391.99231	316.22787	885.73822	571.72461	160.19829	860.87970	393.39880	20.22117	441.08026	338.90112	332.71112	460.15088	427.72705	64.30268	61.06761	572.30774	289.39017	153.49481
634	5.275	525.65173	128.18011	1406.24329	364.52124	-3.26915	898.36914	387.02539	315.58887	886.34375	567.81616	160.92230	861.06866	392.27539	19.98756	440.99176	330.46765	330.56812	461.00937	427.75110	64.38848	61.05400	555.40015	289.86243	147.36964
635	5.283	521.65308	127.92223	1406.48669	361.68848	-4.05691	898.12012	382.09631	314.97894	886.88678	563.90466	161.62318	861.24512	391.18689	19.78680	440.89301	322.21423	328.46350	461.81161	427.81458	64.44597	61.07687	538.18958	290.47076	141.30193
636	5.292	517.66614	127.71643	1406.69104	358.83154	-4.78332	897.86023	377.19067	314.39862	887.37622	559.99011	162.30774	861.41040	390.12366	19.62275	440.78799	314.14087	326.41693	462.56555	427.90283	64.49331	61.12288	520.70361	291.20773	135.36246
637	5.300	513.68506	127.56100	1406.85925	355.95752	-5.45525	897.59406	372.29785	313.84851	887.81995	556.07251	162.98250	861.56506	389.07153	19.49916	440.68161	306.24023	324.44144	463.28113	427.98779	64.55634	61.16631	502.96985	292.05823	129.61464
638	5.308	509.70569	127.45377	1406.99463	353.07422	-6.08073	897.32635	367.41260	313.33063	888.22473	552.15198	163.65384	861.70874	388.01379	19.41878	440.57788	298.49878	322.54416	463.96848	428.03552	64.66200	61.17639	485.01514	293.00000	124.11337
639	5.317	505.72546	127.39151	1407.10144	350.18884	-6.66881	897.06024	362.53186	312.84845	888.59766	548.22888	164.32813	861.84082	386.93140	19.38270	440.47934	290.89685	320.72888	464.63684	428.02368	64.82197	61.13519	466.86743	294.00638	118.90541
640	5.325	501.74500	127.36938	1407.18555	347.30933	-7.22960	896.79785	357.65332	312.40558	888.94592	544.30334	165.01111	861.95978	385.80481	19.38976	440.38727	283.41101	318.99722	465.29477	427.95642	65.02126	61.05178	448.55579	295.04999	114.03051
641	5.333	497.76624	127.38167	1407.25330	344.44275	-7.77267	896.54181	352.77380	312.00333	889.27649	540.37573	165.70737	862.06305	384.61694	19.43626	440.30148	276.01660	317.34784	465.94937	427.85974	65.22888	60.95807	430.11255	296.10590	109.52222
642	5.342	493.79175	127.42406	1407.30872	341.59473	-8.30419	896.29486	347.88916	311.64032	889.59552	536.44653	166.41992	862.14764	383.35657	19.51579	440.22003	268.68982	315.77567	466.60483	427.76172	65.41882	60.88980	411.57422	297.15433	105.40857
643	5.350	489.82178	127.49464	1407.35413	338.76831	-8.82572	896.05768	342.99536	311.31284	889.90839	532.51636	167.15045	862.21100	382.01892	19.62011	440.14084	261.41211	314.27243	467.26288	427.67920	65.57904	60.87226	392.98242	298.18182	101.71227
644	5.358	485.85620	127.59377	1407.39063	335.96533	-9.33528	895.82825	338.09045	311.01404	890.21857	528.58521	167.89859	862.25085	380.60461	19.74095	440.06329	254.17017	312.82950	467.92560	427.62097	65.70587	60.92036	374.38684	299.18036	98.44989
645	5.367	481.89368	127.72369	1407.41919	333.18628	-9.82948	895.60309	333.17517	310.73312	890.52527	524.65149	168.66119	862.26385	379.11670	19.87153	439.98795	246.95654	311.44135	468.59805	427.59619	65.79569	61.04671	355.84216	300.14499	95.63111
646	5.375	477.93469	127.88767	1407.44031	330.42859	-10.30552	895.37964	328.25476	310.45276	890.81848	520.71326	169.43358	862.24622	377.55835	20.00810	439.91440	239.77112	310.10678	469.28891	427.61829	65.84307	61.26715	337.40356	301.07098	93.25801
647	5.383	473.97974	128.08870	1407.45288	327.68579	-10.76242	895.15649	323.34033	310.14783	891.07715	516.76758	170.21164	862.19403	375.93274	20.15095	439.83990	232.62231	308.82727	470.00836	427.69678	65.84592	61.59238	319.12073	301.95184	91.32488
648	5.392	470.02942	128.32849	1407.45313	324.94788	-11.19912	894.93237	318.44458	309.79248	891.27643	512.81055	170.99292	862.10400	374.24304	20.30287	439.76053	225.52356	307.60550	470.76352	427.82642	65.81151	62.01376	301.03699	302.77963	89.81845
649	5.400	466.08228	128.60724	1407.43481	322.20410	-11.61228	894.70538	313.57373	309.37442	891.40222	508.83838	171.77670	861.97363	372.49268	20.46624	439.67337	218.49109	306.44406	471.55502	427.98694	65.75774	62.50116	283.19067	303.54626	88.71887
650	5.408	462.13501	128.92430	1407.39124	319.44519	-11.99734	894.47314	308.72424	308.90045	891.45581	504.84705	172.56409	861.80273	370.68433	20.64204	439.57715	211.53931	305.34415	472.37671	428.14868	65.70965	63.01096	265.61560	304.24591	88.00070
651	5.417	458.18359	129.27881	1407.31519	316.66333	-12.35122	894.23285	303.88489	308.38965	891.44800	500.83337	173.35736	861.59344	368.82068	20.83078	439.47131	204.67969	304.30505	473.21826	428.28711	65.68988	63.50355	248.34070	304.87653	87.63346
652	5.425	454.22363	129.66962	1407.19958	313.85278	-12.67270	893.98267	299.04138	307.86404	891.39038	496.79431	174.15916	861.35022	366.90210	21.03341	439.35452	197.91968	303.32574	474.06784	428.38879	65.71349	63.95468	231.39075	305.43924	87.58289
653	5.433	450.25159	130.09492	1407.03723	311.00891	-12.96086	893.72186	294.18042	307.34296	891.29114	492.72681	174.97212	861.07898	364.92920	21.25161	439.22549	191.26135	302.40695	474.91235	428.43701	65.79665	64.33891	214.78748	305.93759	87.81285
654	5.442	446.26465	130.55368	1406.82385	308.12878	-13.21491	893.45111	289.29150	306.84229	891.15509	488.62646	175.79968	860.78522	362.90234	21.48756	439.08395	184.70239	301.55273	475.73801	428.40942	65.95589	64.62225	198.55066	306.37653	88.28749
655	5.450	442.26233	131.04773	1406.56030	305.20898	-13.43555	893.17157	284.36804	306.37622	890.98767	484.48730	176.64677	860.47272	360.82300	21.74334	438.92944	178.23828	300.77121	476.53226	428.29822	66.19032	64.78638	182.69836	306.76196	88.97206
656	5.458	438.24536	131.58168	1406.25366	302.24670	-13.62553	892.88367	279.40479	305.95480	890.79333	480.30273	177.51871	860.14258	358.69055	22.02084	438.75967	171.86401	300.07281	477.28476	428.11658	66.47858	64.84038	167.24792	307.09918	89.83209
657	5.467	434.21545	132.16060	1405.91125	299.23779	-13.78797	892.58582	274.39941	305.58038	890.57257	476.06604	178.41898	859.79370	356.50305	22.32187	438.57089	165.57556	299.46777	477.98663	427.88916	66.79113	64.81439	152.21643	307.39197	90.83355
658	5.475	430.17126	132.78833	1405.53699	296.17773	-13.92467	892.27466	269.35425	305.24908	890.32092	471.77246	179.34814	859.42426	354.25769	22.64807	438.35971	159.36975	298.96432	478.62979	427.64551	67.09871	64.75372	137.61853	307.64441	91.94483
659	5.483	426.10925	133.46695	1405.13147	293.06079	-14.03540	891.94623	264.27454	304.95526	890.03156	467.41907	180.30470	859.03247	351.95300	23.00038	438.12488	153.24353	298.56610	479.20676	427.41003	67.38161	64.69975	123.46570	307.86273	93.13748
660	5.492	422.02478	134.19717	1404.69336	289.88074	-14.11771	891.59760	259.16492	304.69519	889.69781	463.00549	181.28564	858.61627	349.58923	23.37834	437.86789	147.19604	298.27008	479.71024	427.18640	67.63968	64.66639	109.76746	308.05508	94.38531
661	5.500	417.91443	134.97864	1404.22046	286.63013	-14.16598	891.22736	254.02930	304.46820	889.31512	458.53259	182.28633	858.17358	347.16870	23.77973	437.59177	141.22961	298.06775	480.13452	426.95837	67.89029	64.64050	96.53064	308.22983	95.66423
662	5.508	413.77673	135.80925	1403.71191	283.30322	-14.16985	890.83356	248.87097	304.27585	888.88159	454.00146	183.30058	857.70233	344.69385	24.19997	437.29877	135.35132	297.94681	480.47708	426.70520	68.15338	64.60435	83.76111	308.39502	96.95197
663	5.517	409.61121	136.68484	1403.16797	279.89587	-14.11499	890.41205	243.69434	304.12067	888.39703	449.41345	184.32150	857.20087	342.16541	24.63243	436.98923	129.57129	297.89307	480.73657	426.41711	68.43767	64.55354	71.46106	308.55762	98.22628
664	5.525	405.41626	137.60049	1402.58997	276.40637	-13.98777	889.95789	238.50269	304.00601	887.86243	444.76978	185.34288	856.66876	339.58191	25.07005	436.66187	123.89087	297.89359	480.90921	426.10144	68.73514	64.50342	59.63025	308.72189	99.46362
665	5.533	401.18909	138.55269	1401.97803	272.83289	-13.78162	889.46759	233.29700	303.93695	887.28088	440.07288	186.36099	856.10577	336.93958	25.50682	436.31424	118.29297	297.94067	480.98837	425.78516	69.02284	64.49075	48.26550	308.88943	100.64009
666	5.542	396.92542	139.53995	1401.33069	269.17200	-13.49967	888.94031	228.07654	303.91907	886.65784	435.32520	187.37466	855.51166	334.23389	25.93880	435.94391	112.75220	298.03058	480.96680	425.50037	69.27725	64.55754	37.36145	309.05981	101.73309
667	5.550	392.62195	140.56198	1400.64722	265.42004	-13.15360	888.37756	222.83899	303.95505	885.99823	430.52820	188.38361	854.88654	331.45996	26.36463	435.54950	107.24780	298.16074	480.83856	425.26111	69.49147	64.72305	26.91223	309.23114	102.72235
668	5.558	388.27551	141.61888	1399.92859	261.57605	-12.76107	887.78271	217.58044	304.04239	885.30347	425.68298	189.38771	854.23126	328.61389	26.78520	435.13062	101.76904	298.32913	480.60056	425.05420	69.68063	64.96889	16.91174	309.40005	103.59068
669	5.567	383.88342	142.71103	1399.17651	257.64001	-12.33990	887.15942	212.29688	304.17511	884.57190	420.78845	190.38779	853.54700	325.69324	27.20271	434.68680	96.31592	298.53430	480.25195	424.84558	69.87529	65.24599	7.35352	309.56192	104.32378
670	5.575	379.44214	143.83951	1398.39221	253.61316	-11.90134	886.50977	206.98279	304.34625	883.80176	415.84387	191.38577	852.83643	322.69885	27.61949	434.21814	90.89575	298.77679	479.79416	424.60095	70.10599	65.50091	-1.76770	309.71127	104.90895
671	5.583	374.94958	145.00670	1397.57642	249.49634	-11.44852	885.83386	201.63123	304.54922	882.99225	410.84827	192.38423	852.10376	319.63501	28.03722	433.72601	85.51941	299.05991	479.23032	424.30139	70.39015	65.69633	-10.45605	309.84247	105.33432
672	5.592	370.40466	146.21652	1396.73047	245.29077	-10.97842	885.13129	196.23645	304.77872	882.14392	405.79968	193.38608	851.35388	316.50879	28.45704	433.21271	80.19751	299.38708	478.56427	423.94604	70.72672	65.81770	-18.71448	309.95129	105.58925
673	5.600	365.80774	147.47351	1395.85608	240.99646	-10.48371	884.40277	190.79297	305.03275	881.25909	400.69519	194.39491	850.59253	313.32690	28.87978	432.68115	74.93958	299.75806	477.79828	423.56042	71.09196	65.88950	-26.54504	310.03583	105.66475
674	5.608	361.15955	148.78148	1394.95496	236.61365	-9.95568	883.65057	185.29346	305.31299	880.34241	395.53064	195.41516	849.82568	310.09741	29.30567	432.13474	69.75293	300.16840	476.93298	423.19214	71.44717	65.97514	-33.94910	310.09610	105.55321
675	5.617	356.46118	150.14291	1394.02808	232.14233	-9.38668	882.87726	179.73096	305.62302	879.39874	390.30237	196.45178	849.05963	306.83069	29.73398	431.57764	64.64258	300.61200	475.96899	422.88245	71.76027	66.13657	-40.92554	310.13272	105.24749
676	5.625	351.71240	151.55931	1393.07520	227.58240	-8.77126	882.08600	174.10059	305.96704	878.43182	385.00745	197.51019	848.29932	303.53857	30.16334	431.01517	59.61145	301.08252	474.90771	422.64441	72.02005	66.40208	-47.47070	310.14636	104.73981
677	5.633	346.91199	153.03174	1392.09644	222.93457	-8.10719	881.28137	168.39673	306.34882	877.44366	379.64185	198.59631	847.54865	300.22876	30.59280	430.45313	54.66199	301.57263	473.74997	422.46423	72.23470	66.76925	-53.57922	310.13791	104.02095
678	5.642	342.05823	154.56186	1391.09253	218.19995	-7.39480	880.46887	162.61414	306.76993	876.43323	374.20081	199.71591	846.81158	296.90527	31.02246	429.89618	49.79565	302.07266	472.49399	422.31055	72.42352	67.21564	-59.24500	310.10870	103.08147
679	5.650	337.15063	156.15292	1390.06384	213.37964	-6.63538	879.65424	156.74829	307.22964	875.39600	368.67847	200.87433	846.09235	293.56958	31.45309	429.34775	45.01465	302.57162	471.13501	422.14380	72.60721	67.70811	-64.46155	310.06085	101.91482
680	5.658	332.19006	157.80949	1389.01050	208.47400	-5.83041	878.84296	150.79492	307.72791	874.32642	363.06982	202.07771	845.39404	290.22205	31.88488	428.81146	40.32190	303.06113	469.66745	421.93066	72.79977	68.21707	-69.22290	309.99683	100.51982
681	5.667	327.18030	159.53622	1387.93213	203.48206	-4.98111	878.03992	144.74792	308.26794	873.22107	357.37061	203.33337	844.71777	286.86060	32.31701	428.29184	35.72205	303.53729	468.08737	421.65320	73.00488	68.72744	-73.52441	309.91788	98.90121
682	5.675	322.12561	161.33727	1386.82947	198.40063	-4.08819	877.24884	138.60193	308.85562	872.07892	351.57507	204.64807	844.06226	283.48083	32.75087	427.79141	31.22229	303.99973	466.39249	421.30920	73.21721	69.23956	-77.36572	309.82327	97.06924
683	5.683	317.03088	163.21602	1385.70398	193.22510	-3.15229	876.47260	132.35168	309.49677	870.90094	345.67700	206.02548	843.42487	280.07385	33.19290	427.30829	26.83118	304.44986	464.58148	420.90771	73.42720	69.76410	-80.75330	309.71014	95.04002
684	5.692	311.89807	165.17500	1384.55798	187.95007	-2.17415	875.71301	125.99280	310.19586	869.69135	339.67163	207.46637	842.80286	276.62598	33.65196	426.83783	22.55786	304.89148	462.65680	420.46216	73.62416	70.31706	-83.70532	309.57333	92.83689
685	5.700	306.72717	167.21553	1383.39526	182.57214	-1.15369	874.97083	119.52002	310.95685	868.45990	333.55627	208.97046	842.19427	273.12085	34.13472	426.37616	18.41150	305.33176	460.62808	419.98645	73.79642	70.91809	-86.25769	309.40668	90.49360
686	5.708	301.51440	169.33765	1382.22205	177.08850	-0.08955	874.24664	112.92859	311.78314	867.22131	327.33179	210.53632	841.59821	269.54297	34.64227	425.92322	14.39966	305.78198	458.51407	419.49097	73.93237	71.59048	-88.46692	309.20673	88.05916
687	5.717	296.25525	171.54002	1381.04932	171.49768	1.01933	873.54218	106.21802	312.67743	865.99457	321.00110	212.16052	841.01538	265.87634	35.17206	425.48181	10.52551	306.25711	456.34427	418.98328	74.02345	72.35987	-90.41357	308.97665	85.60160
688	5.725	290.94495	173.82010	1379.89563	165.79932	2.17145	872.86060	99.39343	313.64160	864.80536	314.57166	213.83746	840.44897	262.09631	35.73052	425.05011	6.78491	306.77518	454.16187	418.46606	74.06540	73.25061	-92.19885	308.72852	83.20534
689	5.733	285.58130	176.17409	1378.78772	159.99402	3.36233	872.20715	92.46692	314.67612	863.68842	308.05591	215.55914	839.90717	258.16736	36.33934	424.61984	3.16333	307.35577	452.02509	417.93384	74.05724	74.28043	-93.93701	308.48242	80.96094
690	5.742	280.16345	178.59647	1377.75903	154.08264	4.58649	871.58911	85.45923	315.78021	862.68799	301.47217	217.31424	839.40472	254.05750	37.01750	424.19125	-0.36841	308.01758	450.00497	417.36975	73.99982	75.45866	-95.74109	308.26428	78.94984
691	5.750	274.69141	181.07922	1376.84546	148.06628	5.84026	871.01666	78.40002	316.95236	861.85480	294.84302	219.08704	838.96436	249.75061	37.75746	423.78802	-3.85889	308.77570	448.17999	416.75085	73.89527	76.79092	-97.69910	308.10342	77.22656
692	5.758	269.16357	183.61201	1376.08057	141.94568	7.12373	870.50281	71.32776	318.19064	861.24030	288.19226	220.85738	838.61566	245.24561	38.51847	423.45465	-7.37866	309.64066	446.62665	416.05457	73.74689	78.28386	-99.84863	308.02899	75.80466
693	5.767	263.57727	186.18304	1375.49011	135.72290	8.44123	870.06323	64.28638	319.49231	860.88916	281.54248	222.60289	838.39191	240.54333	39.23933	423.23758	-11.01709	310.61761	445.40521	415.25977	73.55820	79.94533	-102.16248	308.06412	74.65800
694	5.775	257.93030	188.78049	1375.08850	129.40112	9.80003	869.71527	57.31873	320.85474	860.83209	274.91309	224.30319	838.32379	235.63672	39.85971	423.16891	-14.87341	311.70493	444.54474	414.34741	73.33087	81.78343	-104.56494	308.22122	73.73839
695	5.783	252.22400	191.39351	1374.88013	122.98755	11.20760	869.47632	50.45959	322.27747	861.08234	268.32007	225.94286	838.43164	230.51404	40.33357	423.26962	-19.03857	312.89349	444.03735	413.30042	73.06332	83.80601	-106.96863	308.49994	72.99632
696	5.792	246.46655	194.01285	1374.86194	116.49207	12.66915	869.36127	43.72900	323.76395	861.63776	261.77502	227.51224	838.71973	225.16357	40.63231	423.55527	-23.57068	314.16895	443.84671	412.10425	72.75092	86.02021	-109.29895	308.88751	72.39310
697	5.800	240.67041	196.63005	1375.02747	109.92810	14.18701	869.38037	37.13037	325.32147	862.48401	255.28284	229.00839	839.17596	219.56750	40.74598	424.02576	-28.47485	315.51605	443.92593	410.74402	72.38615	88.43243	-111.49792	309.36124	71.90253
698	5.808	234.85022	199.23648	1375.36829	103.31006	15.76184	869.53735	30.65430	326.95746	863.59753	248.84265	230.43695	839.77612	213.69104	40.68351	424.65634	-33.69971	316.92270	444.23279	409.20337	71.95903	91.04671	-113.51807	309.89215	71.50718
699	5.817	229.02026	201.82278	1375.87415	96.65454	17.39403	869.82996	24.28430	328.67505	864.94727	242.44824	231.81224	840.48938	207.48669	40.46732	425.40259	-39.14844	318.38089	444.73270	407.46240	71.45876	93.86186	-115.31824	310.45068	71.19369
700	5.825	223.19519	204.37932	1376.53296	89.97888	19.08353	870.25262	17.99976	330.46912	866.49554	236.09009	233.15526	841.28406	200.90723	40.12366	426.21265	-44.69885	319.88193	445.38965	405.50049	70.87755	96.87207	-116.86694	311.01141	70.94930
701	5.833	217.39001	206.89810	1377.32983	83.30310	20.82902	870.79889	11.77954	332.32605	868.19757	229.75732	234.49112	842.13202	193.92285	39.67499	427.04062	-50.22327	321.41217	446.15787	403.29785	70.21481	100.07021	-118.14954	311.55539	70.76125
702	5.842	211.62000	209.37399	1378.24622	76.64844	22.62786	871.46283	5.60510	334.22693	870.00079	223.43848	235.84608	843.01080	186.52856	39.13838	427.85361	-55.60046	322.95569	446.98410	400.83679	69.47809	103.44877	-119.17297	312.06879	70.61746
703	5.850	205.89783	211.80391	1379.25708	70.03564	24.47617	872.23785	-0.53955	336.15283	871.84650	217.12488	237.24406	843.90369	178.74023	38.52708	428.63080	-60.72473	324.49982	447.81573	398.10071	68.68079	106.99837	-119.96277	312.53912	70.50521
704	5.858	200.23315	214.18533	1380.33142	63.48328	26.36864	873.11499	-6.66602	338.08914	873.67352	210.81384	238.70399	844.79840	170.58826	37.84789	429.36035	-65.51294	326.03790	448.60648	395.07385	67.84100	110.70625	-120.55334	312.95245	70.41000
705	5.867	194.63232	216.51581	1381.43323	57.00647	28.29885	874.08252	-12.77856	340.02716	875.42316	204.51245	240.23860	845.68500	162.10840	37.09346	430.03574	-69.90674	327.56696	449.31711	391.74097	66.98102	114.55583	-120.98291	313.29385	70.31786
706	5.875	189.09937	218.79294	1382.52441	50.61511	30.26006	875.12500	-18.87451	341.96286	877.04480	198.23645	241.85361	846.55286	153.33643	36.23985	430.65222	-73.87793	329.08408	449.91513	388.08862	66.12525	118.52887	-121.28992	313.55084	70.21955
707	5.883	183.63574	221.01483	1383.56958	44.31592	32.24457	876.22205	-24.94409	343.89438	878.50031	192.00696	243.54768	847.38959	144.30273	35.25793	431.20541	-77.42957	330.58331	450.37671	384.10596	65.29743	122.60886	-121.51135	313.71695	70.11370
708	5.892	178.24121	223.18030	1384.53992	38.11353	34.24195	877.34790	-30.97168	345.81985	879.76617	185.84961	245.31171	848.18054	135.03369	34.13123	431.69571	-80.59460	332.05484	450.69089	379.78589	64.51918	126.78233	-121.68066	313.79340	70.00537
709	5.900	172.91296	225.28897	1385.41577	32.01282	36.23819	878.47217	-36.93665	347.73593	880.83362	179.79211	247.12738	848.90881	125.55542	32.86569	432.13083	-83.42883	333.48706	450.86237	375.12683	63.81036	131.03865	-121.82568	313.78909	69.90076
710	5.908	167.64575	227.34146	1386.18726	26.01819	38.21632	879.56183	-42.81360	349.63699	881.70685	173.86243	248.96716	849.55725	115.89197	31.48731	432.51837	-85.99988	334.87030	450.90994	370.13354	63.19102	135.37062	-121.96765	313.71994	69.80267
711	5.917	162.43091	229.33916	1386.85339	20.13550	40.15775	880.58398	-48.57495	351.51590	882.40002	168.08545	250.79700	850.11066	106.06140	30.03353	432.86005	-88.37854	336.19891	450.86041	364.81824	62.68415	139.77635	-122.12048	313.60721	69.70985
712	5.925	157.25818	231.28354	1387.42004	14.37024	42.04420	881.50909	-54.19287	353.36676	882.93469	162.48035	252.57922	850.55713	96.07654	28.54581	433.15433	-90.63232	337.47186	450.74200	359.19629	62.31688	144.26062	-122.29028	313.47504	69.61868
713	5.933	152.11694	233.17479	1387.89905	8.72595	43.86027	882.31445	-59.64172	355.18570	883.33722	157.06140	254.27556	850.88965	85.94543	27.06564	433.40042	-92.81982	338.69241	450.58081	353.28162	62.11950	148.83252	-122.47827	313.34732	69.52523
714	5.942	146.99731	235.01178	1388.30762	3.20215	45.59563	882.98712	-64.90161	356.96823	883.63525	151.83582	255.85123	851.10730	75.67151	25.63141	433.60175	-94.98877	339.86609	450.39938	347.08264	62.12230	153.49988	-122.68225	313.24429	69.42643
715	5.950	141.88977	236.79352	1388.66516	-2.20496	47.24556	883.52673	-69.96106	358.70850	883.85657	146.80371	257.27991	851.21722	65.25806	24.27579	433.76773	-97.17261	340.99774	450.21661	340.60181	62.35095	158.26318	-122.89783	313.17981	69.32058
716	5.958	136.78589	238.51938	1388.99329	-7.50281	48.80935	883.94690	-74.81726	360.40149	884.02759	141.95850	258.54633	851.23584	54.71057	23.02504	433.91312	-99.38916	342.08902	450.04736	333.83887	62.82162	163.11191	-123.11951	313.16071	69.20743
717	5.967	131.68054	240.18799	1389.31299	-12.69958	50.28844	884.27246	-79.47449	362.04501	884.17059	137.28772	259.64627	851.18823	44.03845	21.90047	434.05627	-101.64246	343.13696	449.90152	326.79443	63.53846	168.02184	-123.34082	313.18756	69.08805
718	5.975	126.57300	241.79613	1389.64404	-17.80530	51.68545	884.53607	-83.94214	363.63916	884.30170	132.77539	260.58588	851.10590	33.25732	20.91986	434.21860	-103.92346	344.13388	449.78284	319.46790	64.49530	172.95108	-123.55603	313.25598	68.96452
719	5.983	121.46509	243.33949	1390.00366	-22.82947	53.00404	884.77509	-88.23328	365.18552	884.43005	128.40247	261.38000	851.02271	22.39209	20.09708	434.42398	-106.21338	345.06976	449.68896	311.85364	65.67785	177.83679	-123.76025	313.35776	68.83965
720	5.992	116.36121	244.81425	1390.40576	-27.78259	54.24862	885.02887	-92.36182	366.68622	884.55994	124.14905	262.04892	850.97052	11.47498	19.44114	434.69730	-108.48718	345.93503	449.61334	303.93958	67.06482	182.59555	-123.94885	313.48132	68.71655
721	6.000	111.26672	246.21802	1390.86096	-32.67480	55.42420	885.33545	-96.34253	368.14343	884.69269	119.99695	262.61493	850.97552	0.54089	18.95607	435.06226	-110.71704	346.72324	449.54822	295.70715	68.63243	187.13028	-124.11877	313.61252	68.59832
722	6.008	106.18835	247.54883	1391.37634	-37.51624	56.53606	885.72845	-100.18835	369.55963	884.82794	115.93140	263.09857	851.05432	-10.37561	18.64162	435.54016	-112.87781	347.43234	449.48856	287.12769	70.35815	191.33768	-124.26807	313.73627	68.48816
723	6.017	101.13257	248.80386	1391.95618	-42.31445	57.58984	886.23358	-103.90930	370.93762	884.96320	111.94458	263.51468	851.21381	-21.24219	18.49367	436.14911	-114.95020	348.06427	449.43329	278.16296	72.21603	195.11139	-124.39526	313.83902	68.39056
724	6.025	96.10693	249.98006	1392.60156	-47.07458	58.59201	886.86603	-107.51062	372.28140	885.09418	108.03479	263.87061	851.45337	-32.02991	18.50433	436.90186	-116.92163	348.62296	449.38419	268.77832	74.16940	198.35165	-124.49939	313.91122	68.31138
725	6.033	91.11865	251.07581	1393.31152	-51.79773	59.55054	887.63013	-110.99207	373.59698	885.21484	104.20386	264.16745	851.76740	-42.71509	18.66385	437.80383	-118.78857	349.11304	449.34409	258.95374	76.17084	200.97665	-124.57947	313.94827	68.25554
726	6.042	86.17517	252.09167	1394.08130	-56.48206	60.47568	888.51959	-114.35022	374.89185	885.31879	100.45654	264.40179	852.14655	-53.27881	18.96379	438.85156	-120.55554	349.53989	449.31522	248.68079	78.16907	202.92450	-124.63647	313.95026	68.22475
727	6.050	81.28113	253.03052	1394.90283	-61.12231	61.37996	889.51837	-117.58093	376.17371	885.40131	96.79797	264.56726	852.57874	-63.70801	19.39882	440.03305	-122.23230	349.91046	449.29736	237.96362	80.11501	204.15820	-124.67139	313.92102	68.21747
728	6.058	76.43994	253.89737	1395.76477	-65.71240	62.27674	890.60248	-120.68115	377.44925	885.46021	93.23328	264.65646	853.05103	-73.99805	19.96553	441.33038	-123.83154	350.23380	449.28809	226.82434	81.96443	204.67249	-124.68738	313.86691	68.23029
729	6.067	71.65442	254.69838	1396.65393	-70.24536	63.17775	891.74463	-123.64929	378.72293	885.49561	89.76648	264.66284	853.55109	-84.15137	20.66034	442.72299	-125.36548	350.52048	449.28357	215.29407	83.68182	204.48418	-124.68884	313.79474	68.25882
730	6.075	66.92932	255.43883	1397.55676	-74.71570	64.09132	892.91785	-126.48572	379.99542	885.50873	86.39893	264.58167	854.06720	-94.17322	21.47792	444.18979	-126.84412	350.78201	449.27985	203.39758	85.24340	203.61722	-124.68054	313.71088	68.29800
731	6.083	62.27063	256.12183	1398.46094	-79.11938	65.02202	894.09778	-129.19238	381.26257	885.50122	83.13025	264.41071	854.58728	-104.06714	22.41033	445.71066	-128.27612	351.02982	449.27429	191.14832	86.63705	202.09744	-124.66687	313.62109	68.34283
732	6.092	57.68579	256.74744	1399.35657	-83.45398	65.97129	895.26257	-131.77454	382.51514	885.47400	79.95728	264.15204	855.09814	-113.83398	23.44630	447.26712	-129.66858	351.27405	449.26541	178.54944	87.86031	199.95374	-124.65063	313.53082	68.38866
733	6.100	53.18152	257.31308	1400.23572	-87.71716	66.93706	896.39282	-134.24036	383.73877	885.42511	76.87573	263.81314	855.58710	-123.47241	24.57223	448.84360	-131.02820	351.52237	449.25143	165.59692	88.91716	197.22047	-124.63293	313.44501	68.43163
734	6.108	48.76050	257.81763	1401.08984	-91.90735	67.91227	897.47382	-136.60059	384.91574	885.35010	73.87842	263.40613	856.04303	-132.97693	25.77453	450.42737	-132.35986	351.77954	449.22949	152.28394	89.81395	193.94006	-124.61414	313.36807	68.46942
735	6.117	44.41687	258.26474	1401.90967	-96.02283	68.88394	898.49689	-138.86890	386.02997	885.24561	70.95447	262.94577	856.45850	-142.33679	27.04126	452.00897	-133.66528	352.04813	449.19653	138.60547	90.55624	190.16296	-124.59448	313.30273	68.50140
736	6.125	40.13953	258.66113	1402.68701	-100.06335	69.83418	899.45764	-141.06458	387.07382	885.11414	68.09070	262.44763	856.83099	-151.53772	28.36181	453.58307	-134.94336	352.32938	449.15048	124.56128	91.14643	185.94540	-124.57361	313.24973	68.52798
737	6.133	35.91589	259.01282	1403.41614	-104.03076	70.74450	900.35425	-143.21191	388.04977	884.96399	65.27222	261.92618	857.16248	-160.56445	29.72591	455.14798	-136.19189	352.62296	449.09033	110.15942	91.58187	181.34720	-124.55212	313.20746	68.54978
738	6.142	31.73315	259.32437	1404.09424	-107.92993	71.60131	901.18622	-145.33630	388.96381	884.80426	62.48499	261.39398	857.45819	-169.40210	31.12277	456.70380	-137.40808	352.92603	449.01611	95.41492	91.85513	176.43088	-124.53003	313.17258	68.56725
739	6.150	27.57898	259.59952	1404.72107	-111.76880	72.39749	901.95410	-147.45996	389.81924	884.64105	59.71545	260.86163	857.72540	-178.03674	32.54128	458.24976	-138.58972	353.23300	448.92960	80.34778	91.95638	171.25961	-124.50806	313.14117	68.58058
740	6.158	23.44324	259.84137	1405.29919	-115.55701	73.12991	902.66034	-149.59912	390.61682	884.47650	56.95203	260.33789	857.97266	-186.45300	33.97330	459.78021	-139.73657	353.53659	448.83426	64.97900	91.87527	165.89461	-124.48669	313.11020	68.58952
741	6.167	19.31921	260.05106	1405.83362	-119.30505	73.79799	903.30829	-151.76355	391.35648	884.31067	54.18359	259.82944	858.20892	-194.63416	35.41815	461.28201	-140.84961	353.82919	448.73386	49.32886	91.60247	160.39496	-124.46533	313.07779	68.59364
742	6.175	15.20251	260.22598	1406.33154	-123.02222	74.40452	903.90210	-153.95850	392.03864	884.14301	51.40186	259.34079	858.44275	-202.56360	36.87994	462.73764	-141.93164	354.10437	448.63211	33.41687	91.13170	154.81854	-124.44373	313.04321	68.59303
743	6.183	11.09192	260.36008	1406.80139	-126.71741	74.95561	904.44598	-156.18665	392.66544	883.97424	48.60217	258.87430	858.68097	-210.22595	38.35919	464.13177	-142.98621	354.35724	448.53244	17.26453	90.46172	149.22136	-124.42151	313.00684	68.58857
744	6.192	6.98804	260.44507	1407.25049	-130.39795	75.45929	904.94452	-158.44873	393.24097	883.80560	45.78247	258.42914	858.92719	-217.60925	39.84960	465.45364	-144.01636	354.58395	448.43723	0.89331	89.59694	143.65662	-124.39917	312.97003	68.58138
745	6.200	2.89246	260.47141	1407.68152	-134.07153	75.92425	905.40240	-160.74316	393.77066	883.63812	42.94312	258.00095	859.18250	-224.70642	41.34126	466.69620	-145.02563	354.78125	448.34702	-15.67603	88.54657	138.17419	-124.37732	312.93445	68.57211
746	6.208	-1.19226	260.42859	1408.09204	-137.74463	76.35921	905.82312	-163.06641	394.26163	883.47296	40.08606	257.58328	859.44672	-231.51514	42.82305	467.85602	-146.01843	354.94809	448.26086	-32.42480	87.32295	132.82011	-124.35608	312.90137	68.56025
747	6.217	-5.26465	260.30750	1408.47607	-141.42480	76.77227	906.20776	-165.41357	394.72290	883.31146	37.21362	257.16895	859.71796	-238.03906	44.28286	468.93280	-147.00159	355.08707	448.17667	-49.33496	85.94063	127.63596	-124.33569	312.87109	68.54418
748	6.225	-9.32800	260.10556	1408.82776	-145.11963	77.17022	906.55493	-167.78003	395.16373	883.15472	34.32776	256.75089	859.99176	-244.28845	45.70859	469.92691	-147.98242	355.20392	448.09167	-66.38818	84.41648	122.65858	-124.31616	312.84262	68.52274
749	6.233	-13.38879	259.82761	1409.14380	-148.83582	77.55853	906.86102	-170.16089	395.59174	883.00378	31.42847	256.32297	860.26166	-250.28174	47.08913	470.83688	-148.96716	355.30618	448.00339	-83.56311	82.76944	117.92059	-124.29700	312.81476	68.49716
750	6.242	-17.45337	259.48184	1409.42322	-152.57751	77.94177	907.12189	-172.55164	396.01266	882.85968	28.51440	255.88046	860.52008	-256.04260	48.41457	471.65973	-149.96130	355.40213	447.91080	-100.83508	81.01841	113.45107	-124.27820	312.78708	68.47082
751	6.250	-21.52405	259.07571	1409.66687	-156.34741	78.32292	907.33423	-174.94727	396.43201	882.72357	25.58276	255.41962	860.76038	-261.59778	49.67620	472.39276	-150.97083	355.50040	447.81442	-118.17615	79.18025	109.27644	-124.25928	312.75989	68.44707
752	6.258	-25.60059	258.61530	1409.87683	-160.14624	78.70267	907.49536	-177.34424	396.85510	882.59662	22.63086	254.93764	860.97791	-266.97449	50.86694	473.03604	-152.00171	355.60818	447.71564	-135.55615	77.26952	105.42198	-124.24097	312.73349	68.42802
753	6.267	-29.68127	258.10635	1410.05518	-163.97559	79.07963	907.60229	-179.74097	397.28513	882.47943	19.65674	254.43309	861.17004	-272.19775	51.98199	473.59280	-153.05945	355.72986	447.61697	-152.94568	75.29936	101.91219	-124.22302	312.70850	68.41448
754	6.275	-33.76379	257.55453	1410.20313	-167.83691	79.45121	907.65271	-182.13770	397.72086	882.37122	16.65894	253.90607	861.33588	-277.28870	53.01963	474.07013	-154.14978	355.86591	447.52200	-170.31470	73.28261	98.76979	-124.20435	312.68552	68.40627
755	6.283	-37.84412	256.96414	1410.32153	-171.73145	79.81493	907.64581	-184.53577	398.15637	882.26904	13.63586	253.35753	861.47595	-282.26489	53.98120	474.47791	-155.27649	356.01202	447.43411	-187.63147	71.23332	96.01497	-124.18396	312.66495	68.40253
756	6.292	-41.91870	256.33685	1410.41174	-175.65955	80.16956	907.58258	-186.93823	398.58319	882.16815	10.58533	252.78842	861.59125	-287.14136	54.87085	474.82648	-156.44287	356.16043	447.35489	-204.85999	69.16733	93.66484	-124.16101	312.64670	68.40261
757	6.300	-45.98462	255.67191	1410.47522	-179.62134	80.51440	907.46515	-189.35095	398.99326	882.06403	7.50439	252.20068	861.68359	-291.92810	55.69508	475.12473	-157.65063	356.30362	447.28342	-221.96106	67.10063	91.73245	-124.13660	312.63019	68.40610
758	6.308	-50.04211	254.96686	1410.51392	-183.61523	80.84795	907.29620	-191.78333	399.38010	881.95380	4.38940	251.59879	861.75555	-296.63037	56.46222	475.38016	-158.90198	356.43613	447.21692	-238.89148	65.04852	90.22468	-124.11267	312.61441	68.41251
759	6.317	-54.09290	254.21815	1410.52991	-187.63879	81.16740	907.07880	-194.24634	399.73807	881.83612	1.23376	250.98997	861.80957	-301.25183	57.18108	475.59982	-160.19910	356.55289	447.15118	-255.60559	63.02645	89.14035	-124.09119	312.59769	68.42168
760	6.325	-58.14001	253.42174	1410.52478	-191.68884	81.46823	906.81647	-196.75024	400.06168	881.71088	-1.96814	250.38211	861.84753	-305.79517	57.85960	475.79089	-161.54370	356.64777	447.08090	-272.05603	61.05002	88.46930	-124.07361	312.57758	68.43405
761	6.333	-62.18555	252.57358	1410.49890	-195.76257	81.74428	906.51331	-199.30615	400.34586	881.57922	-5.22095	249.78113	861.87134	-310.26379	58.50459	475.95938	-162.93677	356.71490	447.00089	-288.19360	59.13346	88.19293	-124.05994	312.55048	68.44938
762	6.342	-66.23303	251.67053	1410.45190	-199.85828	81.98865	906.17426	-201.92419	400.58591	881.44293	-8.52722	249.18964	861.88342	-314.66284	59.12139	476.10779	-164.37878	356.75006	446.90796	-303.96729	57.28877	88.28579	-124.04944	312.51291	68.46627
763	6.350	-70.28589	250.71089	1410.38293	-203.97607	82.19476	905.80487	-204.61182	400.77740	881.30328	-11.88867	248.60617	861.88611	-318.99780	59.71194	476.23419	-165.86975	356.75040	446.80212	-319.32690	55.52706	88.71601	-124.04053	312.46246	68.48292
764	6.358	-74.34729	249.69406	1410.29163	-208.11597	82.35728	905.41040	-207.37378	400.91641	881.15979	-15.30652	248.02527	861.88074	-323.27295	60.27237	476.33328	-167.40845	356.71375	446.68671	-334.22327	53.86064	89.44426	-124.03198	312.39859	68.49816
765	6.367	-78.41943	248.62004	1410.17761	-212.27808	82.47290	904.99420	-210.21191	400.99933	881.01074	-18.78064	247.43907	861.86713	-327.49097	60.79308	476.39752	-168.99329	356.63882	446.56650	-348.60828	52.30396	90.42416	-124.02258	312.32272	68.51195
766	6.375	-82.50378	247.48941	1410.04053	-216.46265	82.53958	904.55743	-213.12610	401.02261	880.85376	-22.31128	246.83955	861.84436	-331.65442	61.26194	476.41779	-170.62244	356.52563	446.44470	-362.43518	50.87325	91.60439	-124.01184	312.23813	68.52531
767	6.383	-86.60120	246.30354	1409.87964	-220.67126	82.55476	904.09955	-216.11560	400.98389	880.68610	-25.89893	246.21954	861.81152	-335.76709	61.66747	476.38443	-172.29675	356.37521	446.32199	-375.65991	49.58665	92.92923	-123.99951	312.14890	68.53992
768	6.392	-90.71301	245.06476	1409.69348	-224.90698	82.51509	903.61871	-219.17981	400.88318	880.50574	-29.54395	245.57260	861.76752	-339.83508	61.99900	476.28934	-174.01770	356.18896	446.19778	-388.24329	48.46481	94.33806	-123.98633	312.05853	68.55757
769	6.400	-94.84094	243.77609	1409.48022	-229.17480	82.41781	903.11267	-222.31775	400.72293	880.31219	-33.24756	244.89293	861.71063	-343.86560	62.24606	476.12756	-175.78650	355.96872	446.07147	-400.15137	47.52785	95.76752	-123.97400	311.96967	68.57996
770	6.408	-98.98889	242.44083	1409.23755	-233.48096	82.26185	902.58087	-225.52930	400.50656	880.10571	-37.01111	244.17548	861.63855	-347.86682	62.39987	475.89688	-177.60449	355.71640	445.94162	-411.35632	46.78962	97.15548	-123.96448	311.88431	68.60885
771	6.417	-103.16052	241.06232	1408.96252	-237.83215	82.04793	902.02484	-228.81409	400.23709	879.88586	-40.83679	243.41617	861.54785	-351.84680	62.45548	475.59637	-179.47241	355.43463	445.80545	-421.83435	46.25748	98.44069	-123.96155	311.80353	68.64577
772	6.425	-107.36047	239.64412	1408.65320	-242.23560	81.77809	901.44604	-232.17114	399.91635	879.65082	-44.72595	242.61179	861.43457	-355.81458	62.41203	475.22565	-181.39197	355.12698	445.66022	-431.56433	45.93522	99.56093	-123.96838	311.72717	68.69165
773	6.433	-111.59180	238.18967	1408.30859	-246.69922	81.45528	900.84460	-235.59949	399.54492	879.39716	-48.68005	241.75954	861.29565	-359.78186	62.27253	474.78433	-183.36523	354.79730	445.50415	-440.52844	45.82160	100.45624	-123.98828	311.65430	68.74657
774	6.442	-115.85596	236.70247	1407.92871	-251.23083	81.08292	900.22003	-239.09656	399.12311	879.12158	-52.70129	240.85713	861.12872	-363.76135	62.04383	474.27136	-185.39404	354.44809	445.33618	-448.71423	45.90805	101.07482	-124.02173	311.58371	68.80976
775	6.450	-120.15063	235.18642	1407.51489	-255.83850	80.66360	899.57220	-242.65930	398.65167	878.82275	-56.79199	239.90358	860.93207	-367.76624	61.73590	473.68497	-187.48047	354.07944	445.15500	-456.11328	46.17847	101.37669	-124.06787	311.51431	68.87967
776	6.458	-124.47278	233.64500	1407.06897	-260.52795	80.19855	898.90131	-246.28687	398.13232	878.50110	-60.95544	238.89920	860.70428	-371.80750	61.36128	473.02399	-189.62793	353.68924	444.95862	-462.72229	46.60945	101.33592	-124.12451	311.44516	68.95375
777	6.467	-128.81897	232.07996	1406.59229	-265.30432	79.68910	898.20740	-249.98181	397.56766	878.15869	-65.19702	237.84431	860.44598	-375.89209	60.93467	472.28848	-191.83899	353.27371	444.74500	-468.54517	47.17089	100.94397	-124.18896	311.37512	69.02864
778	6.475	-133.18713	230.49091	1406.08618	-270.17236	79.13747	897.49017	-253.74744	396.96005	877.79755	-69.52356	236.73752	860.15961	-380.02185	60.47254	471.47916	-194.11548	352.82776	444.51346	-473.59436	47.82801	100.20997	-124.25818	311.30261	69.10057
779	6.483	-137.57556	228.87572	1405.55103	-275.13916	78.54587	896.74933	-257.58704	396.31064	877.41840	-73.94409	235.57487	859.84845	-384.19275	59.99202	470.59573	-196.46008	352.34586	444.26529	-477.89050	48.54573	99.15496	-124.33105	311.22571	69.16665
780	6.492	-141.98230	227.23061	1404.98560	-280.21411	77.91576	895.98517	-261.50281	395.61887	877.02045	-78.46851	234.35028	859.51532	-388.39478	59.50858	469.63559	-198.87561	351.82346	444.00330	-481.46155	49.29431	97.80515	-124.40784	311.14227	69.22602
781	6.500	-146.40527	225.55084	1404.38696	-285.40955	77.24799	895.19873	-265.49780	394.88324	876.60327	-83.10718	233.05684	859.16205	-392.61340	59.03399	468.59302	-201.36646	351.25720	443.73038	-484.34351	50.05175	96.18903	-124.49158	311.05002	69.27996
782	6.508	-150.84192	223.83167	1403.75073	-290.73828	76.54280	894.39197	-269.57678	394.10123	876.16608	-87.86938	231.68790	858.79034	-396.83008	58.57522	467.45984	-203.93726	350.64407	443.44864	-486.58032	50.80273	94.33652	-124.58582	310.94666	69.33086
783	6.517	-155.28870	222.06914	1403.07178	-296.21460	75.80008	893.56738	-273.74573	393.26935	875.70660	-92.76184	230.23692	858.40143	-401.02393	58.13398	466.22736	-206.59448	349.98099	443.15842	-488.22534	51.53666	92.27934	-124.69360	310.83020	69.38142
784	6.525	-159.73987	220.25996	1402.34534	-301.85168	75.02010	892.72803	-278.00928	392.38458	875.22174	-97.78931	228.69765	857.99536	-405.17017	57.70781	464.88821	-209.34631	349.26663	442.85864	-489.34534	52.24548	90.05397	-124.81763	310.70044	69.43515
785	6.533	-164.19006	218.40074	1401.56750	-307.66064	74.20335	891.87885	-282.37097	391.44598	874.70850	-102.95471	227.06494	857.57001	-409.24255	57.29275	463.43814	-212.20166	348.50339	442.54865	-490.02832	52.92238	87.70511	-124.95972	310.55957	69.49744
786	6.542	-168.63538	216.48698	1400.73804	-313.64771	73.35001	891.02917	-286.83093	390.45499	874.16376	-108.25964	225.33556	857.12225	-413.21472	56.88526	461.87866	-215.16992	347.69415	442.22726	-490.38647	53.56001	85.28901	-125.12195	310.41153	69.57498
787	6.550	-173.07446	214.51358	1399.86133	-319.81409	72.45988	890.19489	-291.38745	389.41357	873.58289	-113.70398	223.50824	856.64941	-417.06396	56.48134	460.22049	-218.25989	346.83731	441.89023	-490.55688	54.14662	82.87585	-125.30627	310.26065	69.67419
788	6.558	-177.50586	212.47688	1398.94739	-326.15405	71.53291	889.39886	-296.03918	388.32339	872.96088	-119.28357	221.58385	856.15033	-420.77393	56.07362	458.48587	-221.47888	345.92670	441.53091	-490.69690	54.66391	80.54871	-125.51440	310.11087	69.80070
789	6.567	-181.92969	210.37604	1398.01050	-332.65503	70.56982	888.67181	-300.78564	387.18607	872.29456	-124.99072	219.56566	855.62628	-424.33777	55.64869	456.71033	-224.83215	344.95444	441.14407	-490.97400	55.08856	78.39802	-125.74854	309.96451	69.95988
790	6.575	-186.34619	208.21240	1397.06885	-339.29626	69.57195	888.05121	-305.62720	386.00381	871.58411	-130.81262	217.46140	855.08179	-427.76111	55.18642	454.94379	-228.32373	343.91376	440.72794	-491.54565	55.39527	76.50961	-126.01086	309.82043	70.15717
791	6.583	-190.75830	205.98889	1396.14258	-346.04895	68.54091	887.57922	-310.56421	384.77963	870.83331	-136.73230	215.28566	854.52588	-431.06482	54.66216	453.24933	-231.95728	342.80133	440.28424	-492.52966	55.56091	74.94504	-126.30383	309.67313	70.39840
792	6.592	-195.16907	203.71080	1395.25183	-352.87500	67.47787	887.29749	-315.59473	383.51605	870.04956	-142.72876	213.06055	853.97412	-434.29077	54.05112	451.69711	-235.73804	341.61893	439.81693	-493.96716	55.57261	73.72256	-126.63025	309.51395	70.69012
793	6.600	-199.58130	201.38609	1394.41553	-359.72974	66.38203	887.24109	-320.71558	382.21356	869.24243	-148.77759	210.81302	853.44830	-437.50513	53.33283	450.35358	-239.67358	340.37326	439.33063	-495.80042	55.43740	72.81416	-126.99182	309.33334	71.03973
794	6.608	-203.99536	199.02448	1393.64880	-366.56592	65.24876	887.43268	-325.92065	380.86984	868.42316	-154.85181	208.57098	852.97473	-440.79407	52.49540	449.26941	-243.77112	339.07584	438.82959	-497.89087	55.18457	72.16329	-127.39001	309.12393	71.45610
795	6.617	-208.40955	196.63620	1392.96375	-373.33838	64.06987	887.88007	-331.20227	379.47989	867.60425	-160.92310	206.35965	852.57898	-444.24512	51.53828	448.47226	-248.03577	337.74142	438.31799	-500.07068	54.85604	71.70902	-127.82678	308.88422	71.95043
796	6.625	-212.81995	194.23145	1392.36987	-380.00696	62.83612	888.57837	-336.55103	378.03757	866.80109	-166.96472	204.19885	852.28131	-447.92139	50.47188	447.96899	-252.46899	336.38574	437.80188	-502.19421	54.49203	71.40112	-128.30542	308.61829	72.53584
797	6.633	-217.22339	191.81943	1391.87732	-386.53931	61.54043	889.51434	-341.95605	376.53784	866.03326	-172.95337	202.10104	852.09552	-451.84314	49.31364	447.75351	-257.07019	335.02435	437.29169	-504.15845	54.12246	71.20444	-128.83081	308.33279	73.22624
798	6.642	-221.61816	189.40842	1391.49670	-392.91260	60.18045	890.66895	-347.40393	374.97769	865.32489	-178.87073	200.06982	852.03101	-455.98547	48.08321	447.81125	-261.83936	333.67334	436.80316	-505.90247	53.76467	71.09621	-129.40845	308.03455	74.03615
799	6.650	-226.00452	187.00708	1391.23743	-399.11499	58.75874	892.01654	-352.88000	373.35596	864.70294	-184.70642	198.10010	852.09351	-460.28870	46.79935	448.11771	-266.77539	332.34967	436.35663	-507.39514	53.42473	71.05952	-130.04578	307.72977	74.98097
800	6.658	-230.38379	184.62482	1391.10742	-405.14795	57.28066	893.52283	-358.36792	371.67261	864.19513	-190.45715	196.18025	852.28619	-464.67334	45.47837	448.63449	-271.87720	331.06998	435.97382	-508.62671	53.10315	71.07800	-130.75159	307.42316	76.07713
801	6.667	-234.75671	182.27106	1391.11096	-411.02319	55.75169	895.14410	-363.84961	369.92853	863.82727	-196.12659	194.29457	852.60913	-469.05090	44.13231	449.30801	-277.14526	329.85034	435.67542	-509.60327	52.80054	71.13507	-131.53601	307.11780	77.34180
802	6.675	-239.12134	179.95525	1391.24731	-416.76099	54.17670	896.82813	-369.30688	368.12573	863.62213	-201.72339	192.42482	853.05835	-473.33459	42.76794	450.07349	-282.58118	328.70599	435.48029	-510.34790	52.51865	71.21575	-132.41003	306.81647	78.79235
803	6.683	-243.47327	177.68695	1391.50940	-422.38477	52.56029	898.51770	-374.72180	366.26770	863.59741	-207.25781	190.55168	853.62518	-477.44543	41.38861	450.86407	-288.18823	327.65097	435.40521	-510.89734	52.26049	71.30747	-133.38354	306.52295	80.44539
804	6.692	-247.80615	175.47452	1391.88538	-427.91846	50.90628	900.15546	-380.07825	364.35922	863.76453	-212.73743	188.65846	854.29681	-481.32092	39.99825	451.62012	-293.97302	326.69757	435.46286	-511.29333	52.03236	71.39980	-134.46570	306.24326	82.31521
805	6.700	-252.11438	173.32280	1392.36047	-433.38159	49.21691	901.69080	-385.36426	362.40625	864.12646	-218.16565	186.73503	855.05762	-484.92175	38.60412	452.29590	-299.94470	325.85709	435.65961	-511.57410	51.84399	71.48363	-135.66431	305.98636	84.41219
806	6.708	-256.39258	171.23312	1392.91919	-438.78735	47.49316	903.08557	-390.57349	360.41568	864.67590	-223.54211	184.77954	855.88855	-488.23425	37.21692	452.86230	-306.11780	325.14157	435.99396	-511.77136	51.70487	71.55103	-136.98535	305.76346	86.74265
807	6.717	-260.63904	169.20474	1393.54565	-444.14063	45.73595	904.31738	-395.70361	358.39505	865.39508	-228.86438	182.79967	856.76770	-491.26550	35.84939	453.30496	-312.51099	324.56311	436.45560	-511.91052	51.62003	71.59628	-138.43640	305.58517	89.30893
808	6.725	-264.85510	167.23532	1394.22290	-449.43701	43.94658	905.38043	-400.75769	356.35315	866.25739	-234.12537	180.81300	857.67120	-494.03552	34.51420	453.62039	-319.14502	324.13052	437.02454	-512.01099	51.58701	71.61761	-140.02747	305.45941	92.10800
809	6.733	-269.04431	165.32036	1394.93433	-454.66431	42.12675	906.28278	-405.74329	354.30063	867.23004	-239.31653	178.84415	858.57556	-496.57092	33.22068	453.81470	-326.03967	323.84665	437.67236	-512.08801	51.59542	71.61732	-141.77209	305.39017	95.13013
810	6.742	-273.20972	163.45346	1395.66345	-459.80615	40.27945	907.04163	-410.67102	352.25015	868.27734	-244.42908	176.92050	859.45923	-498.90393	31.97126	453.90396	-333.21045	323.70871	438.36588	-512.15186	51.62958	71.59991	-143.68713	305.37662	98.35922
811	6.750	-277.35413	161.62689	1396.39563	-464.84546	38.41016	907.67926	-415.55334	350.21552	869.36328	-249.45569	175.06886	860.30261	-501.07141	30.75997	453.91205	-340.66687	323.71149	439.07013	-512.20874	51.67299	71.56922	-145.79382	305.41287	101.77397
812	6.758	-281.47827	159.83255	1397.11633	-469.76733	36.52670	908.21918	-420.40125	348.21063	870.45538	-254.39001	173.31216	861.08746	-503.11218	29.57484	453.86453	-348.41138	323.85004	439.75018	-512.26074	51.71143	71.52736	-148.11462	305.48962	105.35020
813	6.767	-285.58252	158.06329	1397.81152	-474.55933	34.63802	908.68353	-425.22107	346.24869	871.52539	-259.22717	171.66742	861.79730	-505.06335	28.40178	453.78397	-356.43799	324.12000	440.37466	-512.30798	51.73318	71.47558	-150.67017	305.59521	109.06302
814	6.775	-289.66711	156.31351	1398.46790	-479.21460	32.75395	909.09100	-430.01501	344.34131	872.54816	-263.96423	170.14578	862.41724	-506.95935	27.22806	453.68842	-364.73145	324.51547	440.92023	-512.34998	51.72879	71.41515	-153.48083	305.71417	112.88721
815	6.783	-293.73425	154.57956	1399.07361	-483.73291	30.88497	909.45502	-434.77893	342.49829	873.50116	-268.59924	168.75301	862.93445	-508.82800	26.04608	453.59097	-373.26831	325.02475	441.37265	-512.38733	51.69196	71.34694	-156.56641	305.82739	116.79703
816	6.792	-297.78699	152.86081	1399.61951	-488.11865	29.04166	909.78320	-439.50330	340.72736	874.36554	-273.13196	167.48846	863.33887	-510.68884	24.85647	453.49863	-382.02051	325.62744	441.72452	-512.42151	51.62070	71.27054	-159.94507	305.91449	120.76614
817	6.800	-301.82727	151.15977	1400.09924	-492.37720	27.23462	910.07806	-444.17542	339.03406	875.12683	-277.56238	166.34389	863.62469	-512.55334	23.66833	453.41196	-390.95605	326.29590	441.97455	-512.45496	51.51715	71.18448	-163.63184	305.95462	124.76643
818	6.808	-305.85486	149.48138	1400.51038	-496.51758	25.47486	910.33917	-448.78040	337.42111	875.77563	-281.89099	165.30280	863.79059	-514.42346	22.49651	453.32596	-400.03882	326.99954	442.12921	-512.49036	51.38665	71.08823	-167.64026	305.92563	128.76593
819	6.817	-309.86951	147.83170	1400.85498	-500.55249	23.77301	910.56555	-453.30310	335.88919	876.30896	-286.11951	164.34235	863.83942	-516.29382	21.35806	453.23276	-409.22778	327.71014	442.20554	-512.53101	51.23716	70.98331	-171.98157	305.80444	132.72809
820	6.825	-313.87000	146.21683	1401.13977	-504.49585	22.13799	910.75726	-457.73035	334.43787	876.73151	-290.25085	163.43732	863.77899	-518.15247	20.26955	453.12549	-418.47437	328.40549	442.23135	-512.57971	51.07871	70.87296	-176.66699	305.56989	136.61234
821	6.833	-317.85461	144.64215	1401.37537	-508.36133	20.57647	910.91559	-462.05286	333.06641	877.05536	-294.28772	162.56479	863.62262	-519.98254	19.24444	453.00110	-427.72705	329.07074	442.24341	-512.63721	50.92140	70.76115	-181.71069	305.20682	140.37399
822	6.842	-321.82336	143.11168	1401.57581	-512.15576	19.09239	911.04254	-466.26697	331.77417	877.30054	-298.23279	161.70700	863.38910	-521.76550	18.29050	452.86157	-436.93628	329.69781	442.28424	-512.70166	50.77322	70.65176	-187.13147	304.70920	143.96338
823	6.850	-325.77649	141.62823	1401.75684	-515.88232	17.68624	911.14050	-470.37659	330.56052	877.49414	-302.08997	160.85233	863.10242	-523.48450	17.40920	452.71307	-446.05566	330.28326	442.39795	-512.76941	50.63987	70.54739	-192.95044	304.08167	147.32611
824	6.858	-329.71472	140.19403	1401.93518	-519.53882	16.35467	911.21283	-474.39172	329.42447	877.66815	-305.86365	159.99596	862.79083	-525.12708	16.59785	452.56314	-455.04468	330.82480	442.62485	-512.83582	50.52514	70.44914	-199.18909	303.33856	150.40540
825	6.867	-333.63855	138.81187	1402.12659	-523.11865	15.09037	911.26379	-478.32532	328.36377	877.85565	-309.55896	159.14124	862.48486	-526.68445	15.85229	452.41779	-463.86890	331.31912	442.99716	-512.89478	50.43060	70.35802	-205.86658	302.50046	153.14635
826	6.875	-337.54749	137.48523	1402.34473	-526.61182	13.88310	911.29755	-482.19153	327.37384	878.08807	-313.17981	158.29974	862.21588	-528.15295	15.16868	452.28113	-472.50049	331.76129	443.53616	-512.94055	50.35571	70.27586	-212.99780	301.58807	155.49805
827	6.883	-341.43835	136.21695	1402.60034	-530.00610	12.72176	911.31781	-486.00427	326.44769	878.39343	-316.73035	157.49042	862.01343	-529.53577	14.54385	452.15598	-480.92212	332.14478	444.25037	-512.96790	50.29867	70.20449	-220.59521	300.61902	157.41391
828	6.892	-345.30701	135.00810	1402.90088	-533.28931	11.59592	911.32819	-489.77795	325.57693	878.79382	-320.21375	156.73796	861.90247	-530.84143	13.97521	452.04355	-489.12354	332.46182	445.13474	-512.97327	50.25718	70.14508	-228.66870	299.60941	158.85413
829	6.900	-349.14612	133.85846	1403.25085	-536.45093	10.49658	911.33087	-493.52551	324.75250	879.30255	-323.63196	156.07014	861.89972	-532.08411	13.46079	451.94293	-497.10474	332.70444	446.17267	-512.95520	50.22900	70.09823	-237.22449	298.57642	159.78873
830	6.908	-352.94934	132.76703	1403.65271	-539.48218	9.41697	911.32611	-497.25671	323.96533	879.92267	-326.98499	155.51358	862.01202	-533.28113	12.99968	451.85202	-504.87329	332.86496	447.33966	-512.91431	50.21203	70.06422	-246.26648	297.53809	160.19878
831	6.917	-356.71082	131.73262	1404.10571	-542.37866	8.35264	911.31274	-500.97839	323.20642	880.64795	-330.27063	155.08911	862.23535	-534.45105	12.59237	451.76898	-512.44360	332.93658	448.60709	-512.85266	50.20393	70.04314	-255.79382	296.51160	160.07712
832	6.925	-360.42639	130.75412	1404.60559	-545.13916	7.30092	911.28992	-504.69324	322.46808	881.46570	-333.48523	154.80904	862.55573	-535.61194	12.23966	451.69318	-519.83667	332.91434	449.94495	-512.77307	50.20224	70.03458	-265.80066	295.51297	159.42941
833	6.933	-364.09485	129.83038	1405.14551	-547.76489	6.26064	911.25757	-508.39954	321.74591	882.35974	-336.62537	154.67685	862.95160	-536.77966	11.94049	451.62500	-527.07739	332.79596	451.32376	-512.67932	50.20555	70.03751	-276.27563	294.55847	158.27438
834	6.942	-367.71667	128.96053	1405.71790	-550.25757	5.23257	911.21539	-512.09216	321.03909	883.31122	-339.68958	154.68857	863.39789	-537.96375	11.69052	451.56509	-534.19141	332.58243	452.71646	-512.57532	50.21427	70.05045	-287.20618	293.66663	156.64313
835	6.950	-371.29285	128.14433	1406.31396	-552.62109	4.21992	911.16211	-515.76135	320.34979	884.29913	-342.67810	154.83377	863.86853	-539.17029	11.48256	451.51346	-541.20630	332.27765	454.09995	-512.46667	50.23078	70.07198	-298.57776	292.85873	154.57709
836	6.958	-374.82385	127.38264	1406.92334	-554.86304	3.22831	911.09656	-519.39734	319.68222	885.30182	-345.59338	155.09592	864.33929	-540.40076	11.30775	451.46848	-548.14941	331.88727	455.45679	-512.36023	50.25988	70.10072	-310.37512	292.15842	152.12598
837	6.967	-378.31213	126.67693	1407.53442	-556.99487	2.26505	911.01825	-522.98840	319.04144	886.29779	-348.43884	155.45370	864.78998	-541.65295	11.15643	451.42731	-555.04541	331.41763	456.77551	-512.26526	50.30813	70.13514	-322.58118	291.59039	149.34589
838	6.975	-381.76233	126.02863	1408.13538	-559.03052	1.33870	910.92798	-526.52576	318.43341	887.26776	-351.21790	155.88431	865.20605	-542.92224	11.01998	451.38715	-561.91479	330.87521	458.04993	-512.19055	50.38071	70.17460	-335.17542	291.17825	146.29791
839	6.983	-385.18103	125.43894	1408.71631	-560.98755	0.45905	910.82739	-530.00330	317.86469	888.19586	-353.93396	156.36737	865.57935	-544.20251	10.89281	451.34579	-568.77051	330.26718	459.27811	-512.14026	50.47839	70.22059	-348.13098	290.94107	143.04614
840	6.992	-388.57556	124.90868	1409.26990	-562.88550	-0.36405	910.71906	-533.41882	317.34003	889.06927	-356.59290	156.88663	865.90717	-545.48767	10.77288	451.30109	-575.62134	329.60229	460.46243	-512.11414	50.59799	70.27584	-361.41663	290.89023	139.65479
841	7.000	-391.95227	124.43781	1409.79211	-564.74512	-1.12220	910.60565	-536.77136	316.86008	889.87646	-359.20056	157.42976	866.18994	-546.77136	10.66018	451.25134	-582.47192	328.88983	461.60718	-512.10999	50.73441	70.34187	-374.99841	291.02814	136.18527
842	7.008	-395.31653	124.02579	1410.28076	-566.58545	-1.80901	910.48889	-540.06238	316.42239	890.60760	-361.76648	157.98746	866.42932	-548.04456	10.55505	451.19693	-589.32422	328.13770	462.71609	-512.12402	50.88186	70.41735	-388.84119	291.34918	132.69427
843	7.017	-398.67346	123.67262	1410.73413	-568.42310	-2.42012	910.37030	-543.29602	316.02582	891.25739	-364.29993	158.55200	866.62671	-549.29797	10.45790	451.14032	-596.17627	327.35327	463.79279	-512.15283	51.03452	70.49783	-402.91150	291.84174	129.23212
844	7.025	-402.02649	123.37949	1411.15063	-570.27002	-2.95399	910.25085	-546.48035	315.67267	891.82672	-366.81165	159.11708	866.78394	-550.52332	10.36967	451.08417	-603.02319	326.54587	464.84152	-512.19287	51.18743	70.57637	-417.17664	292.48987	125.84146
845	7.033	-405.37805	123.14754	1411.52942	-572.13403	-3.41278	910.13086	-549.62756	315.36670	892.32129	-369.31189	159.67952	866.90332	-551.71350	10.29174	451.02966	-609.85620	325.72705	465.86594	-512.24084	51.33697	70.64463	-431.60437	293.27600	122.55703
846	7.042	-408.72791	122.97725	1411.87061	-574.02002	-3.80234	910.00897	-552.75183	315.10983	892.74890	-371.80969	160.24011	866.98779	-552.86340	10.22557	450.97623	-616.66455	324.90802	466.86664	-512.29236	51.48083	70.69534	-446.16418	294.18329	119.40634
847	7.050	-412.07629	122.86865	1412.17542	-575.93115	-4.13194	909.88263	-555.86829	314.90131	893.11774	-374.31409	160.80215	867.04034	-553.97058	10.17309	450.92215	-623.43652	324.09848	467.84265	-512.34216	51.61743	70.72539	-460.82922	295.19666	116.40976
848	7.058	-415.42322	122.82163	1412.44592	-577.86768	-4.41318	909.74908	-558.99231	314.73788	893.43524	-376.83362	161.37029	867.06458	-555.03381	10.13646	450.86569	-630.15918	323.30835	468.79523	-512.38452	51.74545	70.73695	-475.57581	296.30338	113.58122
849	7.067	-418.76892	122.83559	1412.68433	-579.82910	-4.65696	909.60718	-562.13586	314.61340	893.70685	-379.37488	161.94965	867.06482	-556.05310	10.11709	450.80573	-636.81714	322.54904	469.72940	-512.41492	51.86386	70.73506	-490.38293	297.49338	110.93039
850	7.075	-422.11218	122.90962	1412.89270	-581.81226	-4.87058	909.45862	-565.30920	314.51917	893.93542	-381.94421	162.54518	867.04608	-557.02917	10.11477	450.74219	-643.39404	321.83191	470.65167	-512.43042	51.97248	70.72531	-505.23230	298.75912	108.46470
851	7.083	-425.45227	123.04285	1413.07361	-583.81470	-5.05805	909.30817	-568.51990	314.44528	894.12286	-384.54529	163.16194	867.01367	-557.96179	10.12785	450.67590	-649.87134	321.16495	471.56708	-512.43042	52.07230	70.71288	-520.10754	300.09564	106.19046
852	7.092	-428.78894	123.23352	1413.23035	-585.83398	-5.22205	909.16168	-571.77380	314.38275	894.27209	-387.18030	163.80499	866.97351	-558.85291	10.15376	450.60867	-656.23071	320.55139	472.47708	-512.41626	52.16504	70.70159	-534.99255	301.50000	104.11243
853	7.100	-432.12341	123.47815	1413.36633	-587.86670	-5.36543	909.02350	-575.07434	314.32431	894.38757	-389.84900	164.47815	866.93103	-559.70715	10.18987	450.54254	-662.45435	319.98999	473.37863	-512.39063	52.25250	70.69250	-549.87341	302.96918	102.23239
854	7.108	-435.45667	123.77256	1413.48438	-589.90698	-5.49162	908.89545	-578.42419	314.26514	894.47351	-392.55066	165.18256	866.89087	-560.52966	10.23509	450.47870	-668.52588	319.47702	474.26495	-512.35693	52.33583	70.68438	-564.73669	304.49802	100.54933
855	7.117	-438.78894	124.11415	1413.58630	-591.95093	-5.60462	908.77692	-581.82458	314.20239	894.53271	-395.28552	165.91727	866.85632	-561.32971	10.28968	450.41718	-674.43384	319.00861	475.12802	-512.31873	52.41426	70.67577	-579.56897	306.08044	99.06178
856	7.125	-442.12048	124.50278	1413.67249	-593.99585	-5.70831	908.66602	-585.27698	314.13406	894.56665	-398.05237	166.68057	866.82990	-562.11707	10.35330	450.35736	-680.16895	318.58188	475.96048	-512.27991	52.48520	70.66710	-594.35583	307.71127	97.77022
857	7.133	-445.45154	124.93963	1413.74268	-596.03955	-5.80552	908.56049	-588.78259	314.05844	894.57507	-400.85095	167.47122	866.81317	-562.90466	10.42457	450.29807	-685.72681	318.19293	476.75513	-512.24463	52.54678	70.66130	-609.08142	309.38602	96.67780
858	7.142	-448.78113	125.42686	1413.79700	-598.08081	-5.89741	908.45758	-592.34143	313.97363	894.55585	-403.68103	168.28894	866.80627	-563.70471	10.50215	450.23700	-691.10596	317.83539	477.50406	-512.21741	52.60001	70.66241	-623.72717	311.09937	95.78926
859	7.150	-452.10828	125.96826	1413.83569	-600.11938	-5.98344	908.35437	-595.95203	313.87708	894.50446	-406.54285	169.13391	866.80762	-564.52795	10.58498	450.17233	-696.30688	317.50226	478.19922	-512.20129	52.64774	70.67358	-638.27087	312.84393	95.10947
860	7.158	-455.43250	126.56837	1413.86035	-602.15747	-6.06264	908.24786	-599.61267	313.76691	894.41608	-409.43762	170.00569	866.81323	-565.38513	10.67196	450.10419	-701.33203	317.18967	478.83325	-512.19763	52.69264	70.69617	-652.68933	314.61038	94.64207
861	7.167	-458.75623	127.23106	1413.87219	-604.19897	-6.13480	908.13617	-603.32117	313.64459	894.28851	-412.36609	170.90314	866.81799	-566.28723	10.76262	450.03391	-706.18726	316.89795	479.40036	-512.20520	52.73692	70.72981	-666.95984	316.38809	94.38779
862	7.175	-462.08362	127.95935	1413.87134	-606.24707	-6.19950	908.01917	-607.07776	313.51685	894.12317	-415.33118	171.82516	866.81750	-567.24182	10.85790	449.96301	-710.88110	316.63068	479.89786	-512.22144	52.78316	70.77275	-681.06165	318.16461	94.34316
863	7.183	-465.42053	128.75552	1413.85620	-608.30835	-6.25425	907.89819	-610.88293	313.39343	893.92340	-418.33557	172.77097	866.80804	-568.25549	10.96052	449.89316	-715.42529	316.39389	480.32645	-512.24341	52.83452	70.82332	-694.97375	319.92468	94.50038
864	7.192	-468.77087	129.62151	1413.82410	-610.39160	-6.29415	907.77490	-614.73816	313.28357	893.69202	-421.38367	173.73956	866.78638	-569.33240	11.07497	449.82578	-719.83252	316.19531	480.68939	-512.26794	52.89400	70.88182	-708.67249	321.64978	94.84721
865	7.200	-472.13586	130.55884	1413.77234	-612.50781	-6.31251	907.65021	-618.64368	313.19409	893.43164	-424.48035	174.73013	866.74933	-570.47375	11.20730	449.76123	-724.11475	316.04257	480.99072	-512.29285	52.96384	70.95007	-722.12732	323.31958	95.36717
866	7.208	-475.51672	131.56842	1413.69812	-614.66821	-6.30145	907.52490	-622.59924	313.13144	893.14606	-427.62952	175.74243	866.69495	-571.67981	11.36452	449.69897	-728.28589	315.94067	481.23343	-512.31628	53.04554	71.02923	-735.30481	324.91583	96.04097
867	7.217	-478.91394	132.65019	1413.59851	-616.88428	-6.25262	907.39917	-626.60681	313.10272	892.84009	-430.83582	176.77652	866.62195	-572.95007	11.55298	449.63846	-732.36035	315.89105	481.41916	-512.33765	53.13979	71.11826	-748.16760	326.42557	96.84767
868	7.225	-482.32898	133.80225	1413.47058	-619.16650	-6.15780	907.27216	-630.66638	313.11496	892.51660	-434.10486	177.83243	866.52948	-574.28381	11.77658	449.57932	-736.35474	315.89215	481.54849	-512.35681	53.24621	71.21371	-760.67664	327.84061	97.76372
869	7.233	-485.76477	135.02142	1413.31213	-621.52271	-6.00935	907.14197	-634.77795	313.17303	892.17529	-437.44031	178.91025	866.41711	-575.68298	12.03743	449.52017	-740.28955	315.93951	481.62045	-512.37537	53.36319	71.31033	-772.79163	329.15524	98.76132
870	7.242	-489.22498	136.30531	1413.12207	-623.95801	-5.80042	907.00598	-638.94080	313.27890	891.81342	-440.84460	180.01044	866.28455	-577.14929	12.33798	449.45709	-744.18604	316.02689	481.63217	-512.39563	53.48848	71.40242	-784.47327	330.36621	99.80891
871	7.250	-492.71082	137.65359	1412.89978	-626.47363	-5.52424	906.86163	-643.15540	313.43298	891.42786	-444.31897	181.13362	866.13068	-578.68372	12.68064	449.38446	-748.06641	316.14896	481.58130	-512.42090	53.62081	71.48595	-795.68323	331.47403	100.87263
872	7.258	-496.22278	139.06696	1412.64465	-629.06836	-5.17454	906.70691	-647.42151	313.63495	891.01550	-447.86658	182.28088	865.95367	-580.28845	13.06504	449.29752	-751.95264	316.30316	481.46774	-512.45544	53.76036	71.56014	-806.38367	332.48145	101.91664
873	7.267	-499.76038	140.54518	1412.35559	-631.73853	-4.74750	906.54041	-651.74182	313.88461	890.57434	-451.49036	183.45419	865.75183	-581.96472	13.48731	449.19342	-755.86328	316.48938	481.29327	-512.50342	53.90794	71.62663	-816.53845	333.39063	102.90312
874	7.275	-503.32336	142.08643	1412.03259	-634.48364	-4.24503	906.35968	-656.11877	314.18231	890.10339	-455.19299	184.65628	865.52460	-583.71472	13.94221	449.07025	-759.81274	316.70932	481.06061	-512.56860	54.06401	71.68739	-826.11731	334.20169	103.79395
875	7.283	-506.91077	143.68781	1411.67566	-637.30957	-3.67774	906.16040	-660.55530	314.52783	889.60272	-458.97791	185.89093	865.27319	-585.53992	14.42542	448.92563	-763.80737	316.96606	480.77173	-512.65381	54.22793	71.74431	-835.09509	334.91333	104.55301
876	7.292	-510.52405	145.34560	1411.28516	-640.22803	-3.06328	905.93719	-665.05554	314.91956	889.07239	-462.84778	187.16316	864.99890	-587.44055	14.93432	448.75830	-767.84570	317.26303	480.42590	-512.76123	54.39746	71.80014	-843.45325	335.52356	105.14775
877	7.300	-514.16345	147.05499	1410.86194	-643.25122	-2.41959	905.68567	-669.62439	315.35477	888.51263	-466.80579	188.47862	864.70270	-589.41785	15.46826	448.57043	-771.92090	317.60373	480.01910	-512.88989	54.56979	71.85922	-851.17883	336.03107	105.55004
878	7.308	-517.83142	148.81148	1410.40649	-646.38794	-1.75882	905.40356	-674.26721	315.83044	887.92456	-470.85608	189.84105	864.38489	-591.47131	16.02861	448.36676	-776.02222	317.99142	479.54495	-513.03625	54.74308	71.92664	-858.26379	336.43698	105.73637
879	7.317	-521.52844	150.61270	1409.91956	-649.64136	-1.08559	905.09033	-678.98987	316.34363	887.31091	-475.00256	191.25040	864.04535	-593.59656	16.61871	448.15186	-780.13599	318.42676	478.99567	-513.19580	54.91700	72.00684	-864.70496	336.74524	105.68730
880	7.325	-525.25427	152.45856	1409.40112	-653.01099	-0.39739	904.74658	-683.79968	316.89130	886.67499	-479.25134	192.70392	863.68329	-595.78845	17.24314	447.92902	-784.24976	318.90576	478.36264	-513.36426	55.09261	72.10225	-870.50305	336.96152	105.38786
881	7.333	-529.00623	154.35039	1408.85046	-656.49097	0.31571	904.37335	-688.70471	317.47049	886.02002	-483.60925	194.19887	863.29688	-598.04089	17.90691	447.69986	-788.35229	319.42078	477.63879	-513.53796	55.27205	72.21231	-875.66125	337.09305	104.82930
882	7.342	-532.78113	156.29033	1408.26514	-660.07324	1.06974	903.97125	-693.71326	318.07947	885.34900	-488.08435	195.73343	862.88269	-600.34656	18.61519	447.46353	-792.43481	319.96262	476.81976	-513.71509	55.45809	72.33350	-880.18762	337.14789	104.00921
883	7.350	-536.57361	158.28006	1407.64172	-663.74829	1.88138	903.53961	-698.83557	318.71844	884.66522	-492.68469	197.30692	862.43622	-602.70007	19.37455	447.21741	-796.49072	320.52060	475.90189	-513.89441	55.65326	72.46092	-884.09290	337.13400	102.93069
884	7.358	-540.38074	160.32018	1406.97620	-667.51245	2.76199	903.07538	-704.07971	319.38916	883.97119	-497.41858	198.92133	861.95276	-605.09875	20.19456	446.95813	-800.51318	321.08127	474.87927	-514.07800	55.85917	72.59087	-887.39246	337.05969	101.60242
885	7.367	-544.20007	162.41046	1406.26404	-671.36890	3.71400	902.57416	-709.45520	320.09427	883.26703	-502.29480	200.58188	861.42712	-607.54187	21.08557	446.68073	-804.49390	321.62915	473.74393	-514.26965	56.07633	72.72247	-890.10950	336.93427	100.03896
886	7.375	-548.02966	164.55034	1405.50024	-675.32690	4.73039	902.03180	-714.97009	320.83710	882.55072	-507.32068	202.29454	860.85352	-610.03577	22.05075	446.37897	-808.42310	322.15100	472.48877	-514.47363	56.30443	72.85719	-892.27698	336.76709	98.26146
887	7.383	-551.86487	166.73988	1404.67993	-679.39478	5.79987	901.44623	-720.63123	321.62097	881.82043	-512.50330	204.06458	860.22717	-612.59460	23.08179	446.04688	-812.28955	322.64038	471.11078	-514.69458	56.54296	72.99706	-893.94153	336.56509	96.29956
888	7.392	-555.70056	168.98093	1403.79871	-683.57397	6.91604	900.81573	-726.44250	322.44830	881.07532	-517.84534	205.89740	859.54669	-615.23523	24.16489	445.68048	-816.08154	323.09894	469.61279	-514.93591	56.79209	73.14423	-895.16931	336.33215	94.19307
889	7.400	-559.53137	171.27650	1402.85425	-687.85791	8.08191	900.13696	-732.40369	323.32077	880.31659	-523.34485	207.79814	858.81464	-617.97229	25.28869	445.27911	-819.78857	323.53561	468.00543	-515.19995	57.05292	73.30156	-896.05090	336.07034	91.99194
890	7.408	-563.35437	173.62996	1401.84717	-692.23999	9.30265	899.40552	-738.51233	324.24039	879.54962	-528.99622	209.76874	858.03589	-620.81653	26.44651	444.84549	-823.40015	323.96451	466.30872	-515.48779	57.32706	73.47341	-896.70300	335.78171	89.75592
891	7.417	-567.16711	176.04503	1400.78198	-696.72339	10.57316	898.61847	-744.76233	325.20999	878.78632	-534.78674	211.80637	857.21741	-623.77771	27.63382	444.38385	-826.90894	324.40305	464.55249	-515.79871	57.61660	73.66536	-897.26672	335.47070	87.55461
892	7.425	-570.96985	178.52567	1399.66797	-701.31982	11.87871	897.77484	-751.14319	326.23260	878.04663	-540.69812	213.90524	856.37201	-626.86389	28.84481	443.89825	-830.31201	324.87042	462.77646	-516.13416	57.92410	73.88365	-897.90051	335.14600	85.46533
893	7.433	-574.76379	181.07515	1398.51880	-706.03711	13.20952	896.87390	-757.63757	327.31122	877.35803	-546.70789	216.05814	855.52094	-630.08435	30.07191	443.39203	-833.61499	325.38580	461.02997	-516.49646	58.25167	74.13560	-898.76428	334.82126	83.56607
894	7.442	-578.55139	183.69533	1397.35193	-710.87329	14.57203	895.91333	-764.22107	328.44815	876.75421	-552.79041	218.25632	854.69263	-633.44983	31.30680	442.86652	-836.83862	325.96533	459.36969	-516.89026	58.59962	74.42956	-899.99280	334.51401	81.92108
895	7.450	-582.33459	186.38524	1396.18652	-715.81812	15.98758	894.89044	-770.86340	329.64444	876.27136	-558.92004	220.48827	853.91956	-636.97107	32.54133	442.31998	-840.02246	326.62140	457.85434	-517.32068	58.96717	74.77415	-901.66101	334.24176	80.56213
896	7.458	-586.11414	189.14043	1395.04077	-720.85938	17.47849	893.80707	-777.52991	330.90067	875.94232	-565.07043	222.73950	853.23389	-640.65247	33.76935	441.74872	-843.22656	327.36368	456.53516	-517.79065	59.35458	75.17740	-903.75793	334.01651	79.47890
897	7.467	-589.89001	191.95436	1393.92896	-725.99023	19.05019	892.67462	-784.18445	332.21835	875.79169	-571.21838	224.99435	852.66193	-644.49231	34.98700	441.15112	-846.52686	328.19809	455.44458	-518.30286	59.76314	75.64585	-906.18616	333.84232	78.62872
898	7.475	-593.66223	194.81976	1392.85962	-731.21069	20.68868	891.51385	-790.79358	333.60156	875.83423	-577.34338	227.23868	852.21985	-648.47766	36.19027	440.53226	-850.00415	329.12366	454.58871	-518.85852	60.19348	76.18401	-908.79675	333.71625	77.95706
899	7.483	-597.42981	197.72861	1391.83875	-736.52124	22.37424	890.34943	-797.32849	335.05661	876.07568	-583.42786	229.46198	851.91022	-652.58850	37.37222	439.90558	-853.72632	330.13196	453.94977	-519.45618	60.64460	76.79575	-911.43005	333.63113	77.41479
900	7.492	-601.19250	200.67139	1390.87415	-741.91968	24.09277	889.20612	-803.76746	336.59091	876.51520	-589.45862	231.65837	851.72217	-656.80139	38.52290	439.29086	-857.72778	331.21045	453.49991	-520.09290	61.11333	77.48692	-913.94763	333.57968	76.96735
901	7.500	-604.95129	203.63660	1389.97900	-747.39868	25.83714	888.10712	-810.09607	338.21057	877.14899	-595.42517	233.82607	851.63611	-661.09607	39.63179	438.71109	-861.99512	332.34964	453.21719	-520.76367	61.59410	78.26678	-916.24573	333.56027	76.59520
902	7.508	-608.70959	206.61134	1389.17163	-752.94922	27.60425	887.07471	-816.30530	339.91766	877.97290	-601.32458	235.96634	851.63062	-665.45618	40.69122	438.19052	-866.46997	333.55060	453.09351	-521.46509	62.07944	79.14845	-918.25647	333.58005	76.28747
903	7.517	-612.47083	209.58264	1388.47095	-758.55835	29.39297	886.13068	-822.39050	341.70898	878.98181	-607.15735	238.08334	851.68896	-669.87317	41.69860	437.75278	-871.06567	334.82678	453.13016	-522.19641	62.56015	80.14874	-919.94299	333.65405	76.03570
904	7.525	-616.24011	212.53838	1387.89087	-764.21021	31.20418	885.29846	-828.35193	343.57709	880.16656	-612.92761	240.18365	851.80359	-674.34607	42.65514	437.41925	-875.68213	336.19806	453.32571	-522.95947	63.02667	81.28634	-921.29065	333.80023	75.83243
905	7.533	-620.01990	215.46814	1387.43762	-769.88550	33.04070	884.60406	-834.19592	345.51279	881.50873	-618.64270	242.27548	851.97736	-678.88000	43.56115	437.20886	-880.22314	337.68237	453.66464	-523.76135	63.47266	82.57872	-922.31067	334.03363	75.67157
906	7.542	-623.80725	218.36292	1387.10913	-775.56445	34.90684	884.07471	-839.93469	347.50696	882.97516	-624.31091	244.36855	852.22076	-683.48547	44.41334	437.13696	-884.60229	339.29022	454.11426	-524.61145	63.89682	84.04049	-923.03821	334.36038	75.54568
907	7.550	-627.59485	221.21338	1386.89600	-781.22754	36.80935	883.73444	-845.58313	349.55173	884.51703	-629.94128	246.47363	852.54510	-688.17810	45.20671	437.21283	-888.75049	341.02164	454.63049	-525.51819	64.30043	85.68323	-923.52332	334.77277	75.44322
908	7.558	-631.37219	224.00883	1386.78259	-786.85620	38.75686	883.60010	-851.15588	351.64258	886.07617	-635.53992	248.60114	852.95679	-692.97815	45.93624	437.43729	-892.62183	342.86301	455.16714	-526.48889	64.68414	87.51524	-923.82190	335.24823	75.35104
909	7.567	-635.13220	226.73764	1386.75134	-792.43750	40.75310	883.67957	-856.66565	353.77979	887.59381	-641.10706	250.75998	853.45422	-697.91052	46.59573	437.80273	-896.20068	344.78543	455.68250	-527.53040	65.04697	89.53996	-923.98743	335.75552	75.26054
910	7.575	-638.86951	229.38882	1386.78613	-797.96729	42.79284	883.97058	-862.11926	355.96750	889.01813	-646.63757	252.95650	854.02734	-703.00012	47.17652	438.29459	-899.49976	346.74731	456.14429	-528.65344	65.38663	91.75548	-924.06628	336.26334	75.17017
911	7.583	-642.58191	231.95454	1386.87402	-803.44409	44.86999	884.45898	-867.51648	358.21161	890.30853	-652.12048	255.19179	854.65796	-708.27527	47.66775	438.89355	-902.55615	348.70099	456.53183	-529.87024	65.70097	94.15654	-924.09827	336.74475	75.08228
912	7.592	-646.26794	234.43175	1387.00537	-808.86353	46.98946	885.11890	-872.84827	360.51776	891.43683	-657.54089	257.45953	855.32172	-713.76477	48.05698	439.57700	-905.41602	350.60062	456.83395	-531.19495	65.98969	96.73606	-924.11340	337.17743	74.99811
913	7.600	-649.92786	236.82112	1387.17297	-814.21704	49.17014	885.91504	-878.09631	362.88824	892.38702	-662.88196	259.74570	855.99261	-719.49646	48.33093	440.31943	-908.12378	352.41037	457.04559	-532.64392	66.25576	99.48499	-924.13342	337.54425	74.91594
914	7.608	-653.56531	239.12576	1387.37109	-819.49414	51.43604	886.80829	-883.23572	365.32001	893.15387	-668.12366	262.02969	856.64642	-725.49768	48.47697	441.09399	-910.71216	354.11084	457.16605	-534.23108	66.50679	102.39221	-924.16882	337.83603	74.83218
915	7.617	-657.18542	241.35121	1387.59436	-824.68677	53.80149	887.76123	-888.23596	367.80450	893.74091	-673.24524	264.28531	857.26221	-731.79138	48.48588	441.87393	-913.20142	355.70178	457.19958	-535.97205	66.75431	105.44650	-924.22302	338.05298	74.74320
916	7.625	-660.79529	243.50592	1387.83630	-829.79541	56.26214	888.74066	-893.06506	370.32959	894.15894	-678.22620	266.48251	857.82220	-738.39392	48.35374	442.63403	-915.60327	357.19873	457.15616	-537.88367	67.01117	108.63933	-924.29358	338.20395	74.64659
917	7.633	-664.40125	245.60043	1388.09106	-834.82642	58.79410	889.71790	-897.69299	372.88205	894.42493	-683.04724	268.59009	858.31183	-745.31726	48.08205	443.35211	-917.92456	358.62427	457.05014	-539.98523	67.29028	111.96499	-924.37317	338.30374	74.54177
918	7.642	-668.00989	247.64627	1388.35315	-839.79297	61.35713	890.66962	-902.09607	375.44818	894.56042	-687.69324	270.57797	858.71899	-752.56824	47.67762	444.01132	-920.17310	359.99863	456.89783	-542.29944	67.60410	115.41842	-924.45471	338.36966	74.43034
919	7.650	-671.62781	249.65466	1388.61890	-844.70996	63.90388	891.57898	-906.25745	378.01215	894.58905	-692.15271	272.41815	859.03479	-760.14783	47.15299	444.60120	-922.35693	361.33527	456.71460	-544.85266	67.96220	118.99417	-924.53210	338.41861	74.31577
920	7.658	-675.25989	251.63538	1388.88684	-849.58813	66.39265	892.43451	-910.17126	380.55560	894.53491	-696.42029	274.08487	859.25342	-768.05188	46.52703	445.11533	-924.48462	362.64017	456.51331	-547.67322	68.36865	122.68659	-924.60120	338.46399	74.20180
921	7.667	-678.90930	253.59608	1389.15686	-854.42847	68.79427	893.22888	-913.84143	383.05942	894.42041	-700.49768	275.55798	859.37280	-776.26892	45.82442	445.54852	-926.56055	363.91315	456.30212	-550.79163	68.82175	126.48988	-924.66199	338.51358	74.09093
922	7.675	-682.57800	255.54230	1389.42993	-859.22461	71.09059	893.95709	-917.28040	385.50537	894.26471	-704.39441	276.82712	859.39581	-784.78186	45.07397	445.89621	-928.58398	365.15036	456.08496	-554.23645	69.31628	130.39676	-924.71570	338.57062	73.98401
923	7.683	-686.26794	257.47778	1389.70691	-863.96338	73.27035	894.61707	-920.50769	387.87720	894.08337	-708.12463	277.89435	859.33063	-793.56799	44.30557	446.15701	-930.54761	366.34821	455.86383	-558.03137	69.84821	134.39581	-924.76160	338.63651	73.88037
924	7.692	-689.97864	259.40527	1389.98730	-868.62793	75.32683	895.20947	-923.54749	390.16003	893.88892	-711.70618	278.77429	859.18988	-802.59875	43.54655	446.33627	-932.43921	367.50558	455.64114	-562.19031	70.41871	138.47037	-924.79797	338.71234	73.77841
925	7.700	-693.70886	261.32712	1390.26953	-873.20020	77.25732	895.73730	-926.42542	392.33981	893.68927	-715.15808	279.49155	858.98846	-811.84119	42.81982	446.44788	-934.24268	368.62399	455.41977	-566.71790	71.03497	142.59921	-924.82312	338.79797	73.67630
926	7.708	-697.45471	263.24487	1390.55176	-877.66455	79.06113	896.20752	-929.16907	394.40564	893.48804	-718.49866	280.07635	858.74158	-821.25696	42.14404	446.51324	-935.93970	369.70596	455.20117	-571.61023	71.70967	146.75607	-924.83582	338.89114	73.57256
927	7.717	-701.21130	265.15854	1390.83435	-882.01001	80.73769	896.63300	-931.80554	396.35208	893.28656	-721.74500	280.56006	858.46368	-830.80212	41.53372	446.55957	-937.51367	370.75336	454.98541	-576.85754	72.46072	150.90598	-924.83508	338.98758	73.46638
928	7.725	-704.97156	267.06699	1391.11890	-886.23022	82.28844	897.02985	-934.36169	398.17880	893.08527	-724.91150	280.97202	858.16797	-840.42981	40.99884	446.61847	-938.95068	371.76569	454.77200	-582.45276	73.30968	155.00107	-924.82068	339.08176	73.35770
929	7.733	-708.72937	268.96817	1391.40857	-890.32471	83.72031	897.41418	-936.86218	399.88956	892.88403	-728.00989	281.33746	857.86609	-850.09094	40.54637	446.72351	-940.24341	372.73914	454.56097	-588.39709	74.27769	158.98048	-924.79285	339.16797	73.24708
930	7.742	-712.47937	270.85843	1391.70752	-894.29761	85.04654	897.80048	-939.32507	401.49213	892.68256	-731.04871	281.67676	857.56879	-859.73474	40.18276	446.90680	-941.39185	373.66696	454.35333	-594.69983	75.37896	162.77498	-924.75305	339.24170	73.13572
931	7.750	-716.21863	272.73260	1392.02063	-898.15674	86.28497	898.20294	-941.76184	402.99780	892.48041	-734.03308	282.00574	857.28772	-869.31360	39.91409	447.19672	-942.40283	374.54129	454.15173	-601.37830	76.61449	166.31215	-924.70349	339.30087	73.02594
932	7.758	-719.94397	274.58478	1392.35303	-901.91235	87.45540	898.63635	-944.17786	404.41986	892.27679	-736.96497	282.33606	857.03674	-878.78503	39.74526	447.61542	-943.28979	375.35507	453.95990	-608.45203	77.97026	169.51883	-924.64783	339.34616	72.92112
933	7.767	-723.65271	276.40900	1392.70874	-905.57715	88.57664	899.11481	-946.57166	405.77203	892.07062	-739.84534	282.67361	856.83044	-888.11267	39.68081	448.17606	-944.07031	376.10266	453.78094	-615.93909	79.41966	172.32297	-924.58801	339.38004	72.82471
934	7.775	-727.34216	278.19989	1393.09045	-909.16602	89.66364	899.64960	-948.93689	407.06778	891.86029	-742.67395	283.01669	856.68243	-897.26941	39.72491	448.88144	-944.76367	376.78061	453.61639	-623.85510	80.92755	174.65683	-924.52551	339.40509	72.73895
935	7.783	-731.00842	279.95383	1393.49902	-912.69312	90.72612	900.24786	-951.26404	408.31952	891.64447	-745.45154	283.35626	856.60419	-906.23694	39.88035	449.72476	-945.38965	377.38913	453.46649	-632.21082	82.45466	176.46042	-924.46179	339.42371	72.66460
936	7.792	-734.64661	281.66901	1393.93494	-916.17163	91.76955	900.91254	-953.54041	409.53717	891.42224	-748.17834	283.67798	856.60382	-915.00500	40.14905	450.69052	-945.96802	377.93271	453.33099	-641.01624	83.96192	177.68549	-924.39709	339.43823	72.60230
937	7.800	-738.25134	283.34467	1394.39795	-919.61328	92.79691	901.64105	-955.75281	410.72714	891.19299	-750.85510	283.96494	856.68372	-923.56946	40.53413	451.75555	-946.51733	378.41916	453.21033	-650.27747	85.41458	178.29803	-924.33167	339.45184	72.55357
938	7.808	-741.81702	284.97949	1394.88599	-923.02808	93.80988	902.42535	-957.88928	411.89258	890.95734	-753.48181	284.20032	856.83905	-931.93079	41.04101	452.89099	-947.05493	378.85721	453.10504	-660.00012	86.78482	178.27878	-924.26721	339.46826	72.52065
939	7.817	-745.33923	286.57089	1395.39514	-926.42334	94.80966	903.25299	-959.94055	413.03470	890.71844	-756.05798	284.36935	857.05798	-940.09485	41.67594	454.06610	-947.59741	379.25476	453.01431	-670.18787	88.05162	177.62262	-924.20496	339.49051	72.50493
940	7.825	-748.81262	288.11566	1395.91931	-929.80176	95.79712	904.10870	-961.89954	414.15305	890.48126	-758.58289	284.45959	857.32245	-948.07166	42.44297	455.25232	-948.15845	379.61859	452.93524	-680.84241	89.19928	176.33804	-924.14490	339.51898	72.50500
941	7.833	-752.23303	289.61197	1396.45129	-933.16357	96.77242	904.97559	-963.76477	415.24658	890.25079	-761.05530	284.46103	857.61066	-955.87390	43.34234	456.42563	-948.75000	379.95572	452.86429	-691.96277	90.21611	174.44495	-924.08801	339.55051	72.51593
942	7.842	-755.59680	291.05954	1396.98206	-936.50562	97.73468	905.83636	-965.53601	416.31451	890.03186	-763.47571	284.36844	857.90045	-963.51501	44.36988	457.56720	-949.38159	380.27487	452.79959	-703.54675	91.09381	171.97229	-924.03406	339.58035	72.53059
943	7.850	-758.90125	292.45807	1397.50342	-939.82324	98.68216	906.67584	-967.21716	417.35693	889.82916	-765.84558	284.18292	858.17322	-971.00769	45.51638	458.66284	-950.06006	380.58694	452.74069	-715.58728	91.82735	168.95694	-923.98206	339.60480	72.54247
944	7.858	-762.14368	293.80603	1398.00916	-943.11084	99.61237	907.48285	-968.81409	418.37402	889.64697	-768.16809	283.91113	858.41589	-978.36243	46.76832	459.70187	-950.78809	380.90430	452.68723	-728.07263	92.41595	165.44366	-923.93176	339.62198	72.54744
945	7.867	-765.32288	295.10049	1398.49573	-946.36499	100.52203	908.25061	-970.33630	419.36557	889.48779	-770.44958	283.56421	858.62128	-985.59070	48.11048	460.67581	-951.56445	381.23892	452.63947	-740.98157	92.86418	161.48477	-923.88318	339.63147	72.54370
946	7.875	-768.43933	296.33911	1398.96118	-949.58350	101.40766	908.97693	-971.79529	420.33145	889.35193	-772.69714	283.15649	858.78741	-992.70520	49.52860	461.57770	-952.38477	381.59760	452.59775	-754.27893	93.18355	157.13913	-923.83484	339.63300	72.53016
947	7.883	-771.49792	297.52405	1399.40515	-952.76636	102.26663	909.66412	-973.20422	421.27386	889.23853	-774.92053	282.70343	858.91699	-999.72229	51.00954	462.40347	-953.24414	381.97818	452.56094	-767.91296	93.39391	152.47203	-923.78650	339.62543	72.50474
948	7.892	-774.50574	298.66312	1399.82935	-955.91528	103.09859	910.31775	-974.57532	422.19800	889.14648	-777.12878	282.21951	859.01636	-1006.66345	52.53960	463.15594	-954.13647	382.37393	452.52716	-781.81360	93.52292	147.55521	-923.73865	339.60751	72.46532
949	7.900	-777.47375	299.76843	1400.23877	-959.03711	103.90756	910.94617	-975.92126	423.11072	889.07318	-779.32874	281.71692	859.09448	-1013.55334	54.10397	463.84875	-955.05225	382.77869	452.49545	-795.89612	93.60146	142.46600	-923.69104	339.57968	72.41232
950	7.908	-780.41907	300.85565	1400.64001	-962.14355	104.70318	911.56091	-977.25500	424.01828	889.01123	-781.52502	281.20557	859.16187	-1020.41687	55.68636	464.50751	-955.98096	383.18774	452.46521	-810.06995	93.65735	137.28796	-923.64392	339.54550	72.35065
951	7.917
952	7.925
953	7.933
954	7.942
955	7.950
956	7.958
957	7.967
958	7.975
959	7.983
960	7.992
961	8.000
962	8.008
963	8.017
964	8.025
965	8.033
966	8.042
967	8.050
968	8.058
969	8.067
970	8.075
971	8.083
972	8.092
973	8.100
974	8.108
975	8.117
976	8.125
977	8.133
978	8.142
979	8.150
980	8.158
981	8.167
982	8.175
983	8.183
984	8.192
985	8.200
986	8.208
987	8.217
988	8.225
989	8.233
990	8.242
991	8.250
992	8.258
993	8.267
994	8.275
995	8.283
996	8.292
997	8.300
998	8.308
999	8.317
1000	8.325
1001	8.333
1002	8.342
1003	8.350
1004	8.358
1005	8.367
1006	8.375
1007	8.383
1008	8.392
1009	8.400
1010	8.408
1011	8.417
1012	8.425
1013	8.433
1014	8.442
1015	8.450
1016	8.458
1017	8.467
1018	8.475
1019	8.483
1020	8.492
1021	8.500
1022	8.508
1023	8.517
1024	8.525
1025	8.533
1026	8.542
1027	8.550
1028	8.558
1029	8.567
1030	8.575
1031	8.583
1032	8.592
1033	8.600
1034	8.608
1035	8.617
1036	8.625
1037	8.633
1038	8.642
1039	8.650
1040	8.658
1041	8.667
1042	8.675
1043	8.683
1044	8.692
1045	8.700
1046	8.708
1047	8.717
1048	8.725
1049	8.733
1050	8.742
1051	8.750
1052	8.758
1053	8.767
1054	8.775
1055	8.783
1056	8.792
1057	8.800
1058	8.808
1059	8.817
1060	8.825
1061	8.833
1062	8.842
1063	8.850
1064	8.858
1065	8.867
1066	8.875
1067	8.883
1068	8.892
1069	8.900
1070	8.908
1071	8.917
1072	8.925
1073	8.933
1074	8.942
1075	8.950
1076	8.958
1077	8.967
1078	8.975
1079	8.983
1080	8.992
1081	9.000
1082	9.008
1083	9.017
1084	9.025
1085	9.033
1086	9.042
1087	9.050
1088	9.058
1089	9.067
1090	9.075
1091	9.083
1092	9.092
1093	9.100
1094	9.108
1095	9.117
1096	9.125
1097	9.133
1098	9.142
1099	9.150
1100	9.158
1101	9.167
1102	9.175
1103	9.183
1104	9.192
1105	9.200
1106	9.208
1107	9.217
1108	9.225
1109	9.233
1110	9.242
1111	9.250
1112	9.258
1113	9.267
1114	9.275
1115	9.283
1116	9.292
1117	9.300
1118	9.308
1119	9.317
1120	9.325
1121	9.333
1122	9.342
1123	9.350
1124	9.358
1125	9.367
1126	9.375
1127	9.383
1128	9.392
1129	9.400
1130	9.408
1131	9.417
1132	9.425
1133	9.433
1134	9.442
1135	9.450
1136	9.458
1137	9.467
1138	9.475
1139	9.483
1140	9.492
1141	9.500
1142	9.508
1143	9.517
1144	9.525
1145	9.533
1146	9.542
1147	9.550
1148	9.558
1149	9.567
1150	9.575
1151	9.583
1152	9.592
1153	9.600
1154	9.608
1155	9.617
1156	9.625
1157	9.633
1158	9.642
1159	9.650
1160	9.658
1161	9.667
1162	9.675
1163	9.683
1164	9.692
1165	9.700
1166	9.708
1167	9.717
1168	9.725
1169	9.733
1170	9.742
1171	9.750
1172	9.758
1173	9.767
1174	9.775
1175	9.783
1176	9.792
1177	9.800
1178	9.808
1179	9.817
1180	9.825
1181	9.833
1182	9.842
1183	9.850
1184	9.858
1185	9.867
1186	9.875
1187	9.883
1188	9.892
1189	9.900
1190	9.908
1191	9.917
1192	9.925
1193	9.933
1194	9.942
1195	9.950
1196	9.958
1197	9.967
