# Supplementary material for: Musculoskeletal modeling and humanoid control of robots based on human gait data
Source: PeerJ Comput Sci. 2021 Aug 9;7:e657. doi: 10.7717/peerj-cs.657 (PMC8372000; doi:10.7717/peerj-cs.657)
Supplement: Supplemental Information 2 [file peerj-cs-07-657-s002.zip › position/Cap20.trc]

PathFileType	4	(X/Y/Z)	E:\20201110\Cap20.trc
DataRate	CameraRate	NumFrames	NumMarkers	Units	OrigDataRate	OrigDataStartFrame	OrigNumFrames
120.00	120.00	1080	8	mm	120.00	1	1080
Frame#	Time	head			hip_L			hip_R			hip			knee_L			knee_R			ank_L			ank_R
		X1	Y1	Z1	X2	Y2	Z2	X3	Y3	Z3	X4	Y4	Z4	X5	Y5	Z5	X6	Y6	Z6	X7	Y7	Z7	X8	Y8	Z8
1	0.000
2	0.008
3	0.017
4	0.025
5	0.033
6	0.042
7	0.050
8	0.058
9	0.067
10	0.075
11	0.083
12	0.092
13	0.100
14	0.108
15	0.117
16	0.125
17	0.133
18	0.142
19	0.150
20	0.158
21	0.167
22	0.175
23	0.183
24	0.192
25	0.200
26	0.208
27	0.217
28	0.225
29	0.233
30	0.242
31	0.250
32	0.258
33	0.267
34	0.275
35	0.283
36	0.292
37	0.300
38	0.308
39	0.317
40	0.325
41	0.333
42	0.342
43	0.350
44	0.358
45	0.367
46	0.375
47	0.383
48	0.392
49	0.400
50	0.408
51	0.417
52	0.425
53	0.433
54	0.442
55	0.450
56	0.458
57	0.467
58	0.475
59	0.483
60	0.492
61	0.500
62	0.508
63	0.517
64	0.525
65	0.533
66	0.542
67	0.550
68	0.558
69	0.567
70	0.575
71	0.583
72	0.592
73	0.600
74	0.608
75	0.617
76	0.625
77	0.633
78	0.642
79	0.650
80	0.658
81	0.667
82	0.675
83	0.683
84	0.692
85	0.700
86	0.708
87	0.717
88	0.725
89	0.733
90	0.742
91	0.750
92	0.758
93	0.767
94	0.775
95	0.783
96	0.792
97	0.800
98	0.808
99	0.817
100	0.825
101	0.833
102	0.842
103	0.850
104	0.858
105	0.867
106	0.875
107	0.883
108	0.892
109	0.900
110	0.908
111	0.917
112	0.925
113	0.933
114	0.942
115	0.950
116	0.958
117	0.967
118	0.975
119	0.983
120	0.992
121	1.000
122	1.008
123	1.017
124	1.025
125	1.033
126	1.042
127	1.050
128	1.058
129	1.067
130	1.075
131	1.083
132	1.092
133	1.100
134	1.108
135	1.117
136	1.125
137	1.133
138	1.142
139	1.150
140	1.158
141	1.167
142	1.175
143	1.183
144	1.192
145	1.200
146	1.208
147	1.217
148	1.225
149	1.233
150	1.242
151	1.250
152	1.258
153	1.267
154	1.275
155	1.283
156	1.292
157	1.300
158	1.308
159	1.317
160	1.325
161	1.333
162	1.342
163	1.350
164	1.358
165	1.367
166	1.375
167	1.383
168	1.392
169	1.400
170	1.408
171	1.417
172	1.425
173	1.433
174	1.442
175	1.450
176	1.458
177	1.467
178	1.475
179	1.483
180	1.492
181	1.500
182	1.508
183	1.517
184	1.525
185	1.533
186	1.542
187	1.550
188	1.558
189	1.567
190	1.575
191	1.583
192	1.592
193	1.600
194	1.608
195	1.617
196	1.625
197	1.633
198	1.642
199	1.650
200	1.658
201	1.667
202	1.675
203	1.683
204	1.692
205	1.700
206	1.708
207	1.717
208	1.725
209	1.733
210	1.742
211	1.750
212	1.758
213	1.767
214	1.775
215	1.783
216	1.792
217	1.800
218	1.808
219	1.817
220	1.825
221	1.833
222	1.842
223	1.850
224	1.858
225	1.867
226	1.875
227	1.883
228	1.892
229	1.900
230	1.908
231	1.917
232	1.925
233	1.933
234	1.942
235	1.950
236	1.958
237	1.967
238	1.975
239	1.983
240	1.992
241	2.000
242	2.008
243	2.017
244	2.025
245	2.033
246	2.042
247	2.050
248	2.058
249	2.067
250	2.075
251	2.083
252	2.092
253	2.100
254	2.108
255	2.117
256	2.125
257	2.133
258	2.142
259	2.150
260	2.158
261	2.167
262	2.175
263	2.183
264	2.192
265	2.200
266	2.208
267	2.217
268	2.225
269	2.233
270	2.242
271	2.250
272	2.258
273	2.267
274	2.275
275	2.283
276	2.292
277	2.300
278	2.308
279	2.317
280	2.325
281	2.333
282	2.342
283	2.350
284	2.358
285	2.367
286	2.375
287	2.383
288	2.392
289	2.400
290	2.408
291	2.417
292	2.425
293	2.433
294	2.442
295	2.450
296	2.458
297	2.467
298	2.475
299	2.483
300	2.492	1794.60022	243.46164	1382.95337	1631.23254	51.53228	883.50415	1581.82996	365.78650	880.97797	1792.18152	251.47447	846.94312	1680.03125	16.13530	432.84311	1566.09998	347.20511	446.26059	1973.84082	42.95578	178.10544	1552.32056	313.58145	61.69464
301	2.500	1788.77087	245.42355	1383.51294	1626.02161	52.99380	883.78406	1577.03320	367.46777	881.12244	1787.42395	252.55997	847.01288	1669.01880	15.83379	433.43634	1563.91052	348.22287	446.06284	1965.18689	45.59106	182.66667	1552.20361	313.90808	61.70643
302	2.508	1782.95557	247.37398	1384.07703	1620.80334	54.44858	884.09167	1572.26965	369.13803	881.26379	1782.68530	253.61095	847.09894	1658.03503	15.57352	434.05609	1561.73071	349.22302	445.87259	1956.42944	48.25597	187.06128	1552.09143	314.23123	61.71495
303	2.517	1777.16602	249.30078	1384.65088	1615.57117	55.88962	884.45184	1567.56812	370.78775	881.39777	1777.98376	254.59785	847.21533	1647.10767	15.39176	434.72543	1559.57007	350.18930	445.69653	1947.47217	50.97105	191.13170	1551.98975	314.54517	61.71824
304	2.525	1771.41150	251.19136	1385.24109	1610.31909	57.31011	884.88477	1562.95203	372.41083	881.51990	1773.33594	255.49872	847.37183	1636.26160	15.31894	435.46228	1557.43726	351.10797	445.53989	1938.23206	53.74144	194.73758	1551.90393	314.84235	61.71766
305	2.533	1765.69922	253.03349	1385.85461	1605.04309	58.70575	885.40479	1558.43896	374.00528	881.62677	1768.75476	256.29971	847.57300	1625.51941	15.37829	436.27896	1555.34009	351.96869	445.40601	1928.64087	56.55433	197.76045	1551.83813	315.11514	61.71761
306	2.542	1760.03564	254.81702	1386.49670	1599.74219	60.07594	886.01923	1554.04175	375.57166	881.71619	1764.24585	256.99466	847.81812	1614.89893	15.58621	437.18192	1553.28455	352.76498	445.29620	1918.64673	59.38109	200.10513	1551.79517	315.35629	61.72258
307	2.550	1754.42737	256.53546	1387.17017	1594.41833	61.42187	886.72864	1549.76929	377.11203	881.78625	1759.80579	257.58487	848.10352	1604.41333	15.95250	438.17114	1551.27454	353.49426	445.20999	1908.21521	62.18361	201.70065	1551.77527	315.55960	61.73476
308	2.558	1748.88086	258.18564	1387.87439	1589.07678	62.74472	887.52716	1545.62793	378.62991	881.83582	1755.41870	258.07944	848.42548	1594.07019	16.48192	439.23871	1549.31116	354.15778	445.14517	1897.32837	64.92261	202.50130	1551.77661	315.72086	61.75372
309	2.567	1743.40234	259.76483	1388.60510	1583.72485	64.04627	888.40149	1541.62231	380.12955	881.86389	1751.05762	258.49402	848.78284	1583.87085	17.17647	440.36771	1547.39343	354.75992	445.09830	1885.98010	67.56367	202.48538	1551.79517	315.83868	61.77712
310	2.575	1737.99731	261.26904	1389.35474	1578.37146	65.32903	889.33307	1537.75513	381.61395	881.86969	1746.69543	258.84402	849.17432	1573.81226	18.03635	441.53564	1545.51770	355.30786	445.06528	1874.17236	70.07941	201.65202	1551.82483	315.91568	61.80233
311	2.583	1732.67078	262.69495	1390.11316	1573.02661	66.59488	890.30115	1534.02625	383.08356	881.85303	1742.32031	259.13531	849.59418	1563.89038	19.05960	442.71863	1543.67944	355.81073	445.04153	1861.91040	72.45042	200.01759	1551.85767	315.95865	61.82789
312	2.592	1727.42615	264.04208	1390.86938	1567.70056	67.84393	891.28625	1530.43054	384.53632	881.81464	1737.94312	259.36115	850.03040	1554.10205	20.24209	443.89386	1541.87329	356.27847	445.02246	1849.20081	74.66642	197.61255	1551.88501	315.97736	61.85396
313	2.600	1722.26538	265.31265	1391.61182	1562.40271	69.07507	892.27014	1526.95825	385.96872	881.75568	1733.59045	259.50687	850.46735	1544.44507	21.57811	445.04147	1540.09436	356.72104	445.00360	1836.04883	76.72520	194.47974	1551.90015	315.98270	61.88160
314	2.608	1717.18774	266.50977	1392.32874	1557.14124	70.28725	893.23413	1523.59644	387.37561	881.67603	1729.29199	259.55920	850.88983	1534.91797	23.06060	446.14587	1538.33899	357.14722	444.98068	1822.45850	78.62938	190.67450	1551.89990	315.98401	61.91159
315	2.617	1712.19128	267.63605	1393.00964	1551.92273	71.47914	894.15912	1520.32996	388.74976	881.57404	1725.06604	259.51450	851.28662	1525.52014	24.68097	447.19562	1536.60461	357.56378	444.95001	1808.43323	80.38315	186.26350	1551.88635	315.98642	61.94301
316	2.625	1707.27161	268.69342	1393.64551	1546.75305	72.64753	895.02869	1517.14148	390.08243	881.44733	1720.91577	259.37988	851.65033	1516.25085	26.42890	448.18228	1534.89075	357.97479	444.90848	1793.97766	81.99030	181.32182	1551.86487	315.98990	61.97246
317	2.633	1702.42285	269.68329	1394.22986	1541.63867	73.78581	895.83173	1514.01245	391.36523	881.29382	1716.83704	259.16861	851.97644	1507.10840	28.29285	449.10007	1533.19727	358.38159	444.85382	1779.10022	83.45245	175.93060	1551.84094	315.99069	61.99490
318	2.642	1697.63757	270.60632	1394.75916	1536.58618	74.88470	896.56335	1510.92395	392.59140	881.11237	1712.82251	258.89664	852.26233	1498.09033	30.25994	449.94632	1531.52502	358.78265	444.78473	1763.81396	84.76705	170.17583	1551.81860	315.98285	62.00492
319	2.650	1692.90808	271.46225	1395.23206	1531.60022	75.93430	897.22198	1507.85779	393.75577	880.90344	1708.86353	258.58060	852.50751	1489.19458	32.31443	450.72241	1529.87463	359.17407	444.70074	1748.13831	85.92607	164.14682	1551.80017	315.95929	61.99819
320	2.658	1688.22607	272.24988	1395.64783	1526.68201	76.92570	897.80719	1504.79614	394.85352	880.66937	1704.94946	258.23587	852.71417	1480.42065	34.43747	451.43286	1528.24622	359.55008	444.60220	1732.09668	86.91658	157.93285	1551.78650	315.91299	61.97295
321	2.667	1683.58362	272.96799	1396.00549	1521.82825	77.85133	898.32001	1501.72388	395.87927	880.41248	1701.06946	257.87625	852.88763	1471.76941	36.60943	452.08459	1526.63916	359.90378	444.48990	1715.71362	87.72414	151.61877	1551.77698	315.83896	61.93063
322	2.675	1678.97278	273.61609	1396.30432	1517.03247	78.70485	898.76483	1498.62952	396.82919	880.13434	1697.21448	257.51428	853.03571	1463.24170	38.81152	452.68753	1525.05164	360.22775	444.36490	1699.01318	88.33788	145.28149	1551.76978	315.73526	61.87550
323	2.683	1674.38574	274.19482	1396.54456	1512.28528	79.48180	899.14856	1495.50635	397.70364	879.83643	1693.37622	257.15952	853.16663	1454.83875	41.02647	453.25555	1523.48108	360.51501	444.22842	1682.01660	88.75442	138.98953	1551.76233	315.60315	61.81350
324	2.692	1669.81567	274.70728	1396.72888	1507.57520	80.18075	899.47809	1492.35132	398.50711	879.52087	1689.54773	256.81653	853.28735	1446.55957	43.23984	453.80380	1521.92419	360.75977	444.08167	1664.74292	88.97931	132.80548	1551.75134	315.44598	61.75131
325	2.700	1665.25708	275.15930	1396.86169	1502.88928	80.80325	899.75854	1489.16443	399.24576	879.18933	1685.72351	256.48569	853.40228	1438.39966	45.44013	454.34491	1520.37708	360.95792	443.92566	1647.21045	89.02673	126.78732	1551.73364	315.26880	61.69545
326	2.708	1660.70508	275.55637	1396.94897	1498.21472	81.35359	899.99390	1485.94812	399.92575	878.84235	1681.89929	256.16528	853.51349	1430.35156	47.61674	454.88791	1518.83557	361.10757	443.76132	1629.44080	88.91709	120.98762	1551.70715	315.07764	61.65111
327	2.717	1656.15601	275.89902	1396.99670	1493.53857	81.84048	900.18640	1482.70764	400.55341	878.48029	1678.07190	255.85254	853.62146	1422.40576	49.75841	455.43912	1517.29529	361.20895	443.58932	1611.46350	88.67184	115.45277	1551.67053	314.87921	61.62186
328	2.725	1651.60547	276.18341	1397.01074	1488.84863	82.27884	900.33478	1479.45020	401.13596	878.10431	1674.23950	255.54366	853.72546	1414.54944	51.85329	456.00195	1515.75220	361.26447	443.41022	1593.31836	88.30791	110.22381	1551.62366	314.68106	61.61039
329	2.733	1647.04993	276.40591	1396.99683	1484.13342	82.69055	900.43225	1476.18372	401.68176	877.71552	1670.40076	255.23366	853.82434	1406.76709	53.89005	456.57700	1514.20239	361.27820	443.22440	1575.05237	87.83593	105.33640	1551.56750	314.49033	61.61805
330	2.742	1642.48657	276.56592	1396.96216	1479.38550	83.10269	900.46875	1472.91516	402.19962	877.31506	1666.55469	254.91724	853.91730	1399.04272	55.85925	457.16360	1512.64185	361.25571	443.03235	1556.71143	87.26339	100.81966	1551.50452	314.31171	61.64355
331	2.750	1637.91479	276.66458	1396.91296	1474.60632	83.53970	900.43945	1469.65015	402.69812	876.90442	1662.70117	254.58920	854.00378	1391.36279	57.75436	457.76132	1511.06689	361.20337	442.83481	1538.33496	86.59830	96.69572	1551.43799	314.14676	61.68284
332	2.758	1633.33557	276.70325	1396.85352	1469.80688	84.01385	900.35199	1466.39124	403.18567	876.48669	1658.83972	254.24461	854.08319	1383.71924	59.57137	458.37119	1509.47351	361.12796	442.63284	1519.95532	85.85065	92.97982	1551.37134	313.99533	61.73051
333	2.767	1628.75037	276.68399	1396.78711	1464.99939	84.52513	900.22217	1463.13867	403.67017	876.06653	1654.97021	253.87875	854.15399	1376.10962	61.30754	458.99677	1507.85803	361.03619	442.42795	1501.59778	85.03263	89.67968	1551.30701	313.85669	61.78142
334	2.775	1624.16016	276.61005	1396.71582	1460.19141	85.06750	900.06519	1459.89014	404.15753	875.64856	1651.09143	253.48788	854.21301	1368.53723	62.96084	459.64380	1506.21667	360.93433	442.22189	1483.28516	84.15808	86.79676	1551.24646	313.72934	61.83189
335	2.783	1619.56519	276.48605	1396.64160	1455.38477	85.63306	899.89203	1456.64368	404.64972	875.23553	1647.20276	253.06966	854.25641	1361.00793	64.52955	460.31863	1504.54590	360.82758	442.01657	1465.04102	83.24108	84.32923	1551.19092	313.61044	61.88018
336	2.792	1614.96545	276.31702	1396.56592	1450.57800	86.21400	899.71021	1453.39917	405.14493	874.82825	1643.30200	252.62241	854.28058	1353.52844	66.01181	461.02640	1502.84204	360.71970	441.81369	1446.89282	82.29586	82.27264	1551.14050	313.49622	61.92678
337	2.800	1610.36169	276.10703	1396.48987	1445.76648	86.80386	899.52344	1450.15869	405.63947	874.42615	1639.38611	252.14479	854.28235	1346.10693	67.40584	461.76968	1501.10168	360.61279	441.61456	1428.87073	81.33794	80.61718	1551.09216	313.38232	61.97454
338	2.808	1605.75513	275.85886	1396.41333	1440.94397	87.39746	899.33252	1446.92529	406.12912	874.02814	1635.45068	251.63689	854.25952	1338.75195	68.71085	462.54742	1499.32104	360.50693	441.41983	1411.00684	80.38473	79.34688	1551.03931	313.26471	62.02785
339	2.817	1601.14636	275.57361	1396.33459	1436.10291	87.99063	899.13715	1443.69934	406.60992	873.63275	1631.49084	251.10100	854.21112	1331.47168	69.92734	463.35452	1497.49597	360.40009	441.22937	1393.33447	79.45600	78.44207	1550.97266	313.14035	62.09143
340	2.825	1596.53430	275.25006	1396.25012	1431.23767	88.57980	898.93628	1440.47815	407.07730	873.23810	1627.50171	250.54153	854.13757	1324.27197	71.05726	464.18210	1495.62195	360.28833	441.04233	1375.88855	78.57444	77.88071	1550.88257	313.00797	62.16887
341	2.833	1591.91711	274.88522	1396.15674	1426.34399	89.16078	898.72925	1437.25525	407.52542	872.84192	1623.47900	249.96317	854.04034	1317.15649	72.10557	465.01852	1493.69348	360.16629	440.85706	1358.70276	77.76189	77.63779	1550.76343	312.86777	62.26171
342	2.842	1587.29443	274.47516	1396.05383	1421.41907	89.72753	898.51489	1434.02136	407.94754	872.44238	1619.41797	249.36929	853.92212	1310.12817	73.08194	465.84985	1491.70459	360.02762	440.67136	1341.80786	77.03191	77.68626	1550.61328	312.72009	62.36979
343	2.850	1582.66614	274.01575	1395.94031	1416.46094	90.27249	898.29156	1430.76538	408.33716	872.03784	1615.31494	248.76212	853.78625	1303.18811	74.00002	466.65994	1489.64819	359.86594	440.48267	1325.23254	76.38667	77.99794	1550.43311	312.56464	62.49276
344	2.858	1578.02966	273.50314	1395.81140	1411.46802	90.78859	898.05640	1427.47644	408.68890	871.62622	1611.16650	248.14339	853.63562	1296.33716	74.87267	467.43347	1487.51721	359.67542	440.28812	1309.00342	75.82053	78.54342	1550.22522	312.40094	62.63107
345	2.867	1573.37952	272.93420	1395.65784	1406.43933	91.27097	897.80457	1424.14551	408.99887	871.20477	1606.97083	247.51433	853.47180	1289.57642	75.70591	468.16034	1485.30444	359.45145	440.08472	1293.14380	75.32381	79.29237	1549.99292	312.22839	62.78530
346	2.875	1568.70862	272.30661	1395.46985	1401.37427	91.71680	897.52954	1420.76636	409.26410	870.77063	1602.72681	246.87560	853.29559	1282.90820	76.49732	468.83591	1483.00305	359.19122	439.86926	1277.67456	74.88471	80.21570	1549.74084	312.04584	62.95499
347	2.883	1564.01282	271.62021	1395.24304	1396.27307	92.12379	897.22394	1417.33447	409.48218	870.32208	1598.43396	246.22685	853.10760	1276.33447	77.23875	469.45728	1480.60767	358.89377	439.63846	1262.61597	74.49120	81.28685	1549.47437	311.85156	63.13828
348	2.892	1559.29236	270.87863	1394.98071	1391.13721	92.48915	896.88074	1413.84644	409.65167	869.85822	1594.09180	245.56569	852.90723	1269.85522	77.91895	470.02078	1478.11414	358.56009	439.38885	1247.98938	74.13364	82.47990	1549.19897	311.64407	63.33205
349	2.900	1554.55042	270.08820	1394.68970	1385.96924	92.81003	896.49359	1410.29883	409.77240	869.37842	1589.70007	244.88777	852.69208	1263.46838	78.52635	470.52103	1475.51990	358.19299	439.11722	1233.81519	73.80679	83.76569	1548.91907	311.42255	63.53219
350	2.908	1549.79004	269.25470	1394.37341	1380.77209	93.08472	896.05731	1406.68921	409.84552	868.88220	1585.25818	244.18813	852.45868	1257.16968	79.05238	470.95126	1472.82434	357.79681	438.82068	1220.11121	73.51064	85.11052	1548.63611	311.18793	63.73441
351	2.917	1545.01111	268.38037	1394.03101	1375.54724	93.31332	895.56757	1403.01685	409.87265	868.36951	1580.76575	243.46201	852.20325	1250.95276	79.49352	471.30408	1470.02820	357.37704	438.49701	1206.89258	73.24982	86.47789	1548.34973	310.94424	63.93502
352	2.925	1540.20972	267.46384	1393.65942	1370.29480	93.49786	895.02081	1399.28271	409.85443	867.84009	1576.22217	242.70560	851.92133	1244.80908	79.85115	471.57227	1467.13367	356.93985	438.14505	1194.17139	73.03234	87.83051	1548.05774	310.69766	64.13194
353	2.933	1535.38171	266.50217	1393.25769	1365.01318	93.64108	894.41443	1395.48877	409.79034	867.29303	1571.62744	241.91713	851.60858	1238.72900	80.13063	471.75000	1464.14417	356.49164	437.76471	1181.95801	72.86772	89.13208	1547.75781	310.45352	64.32525
354	2.942	1530.52209	265.49353	1392.82568	1359.69983	93.74507	893.74689	1391.63599	409.68082	866.72803	1566.98242	241.09731	851.26007	1232.70264	80.34007	471.83304	1461.06445	356.03857	437.35706	1170.26184	72.76453	90.34921	1547.44849	310.21313	64.51676
355	2.950	1525.62537	264.43857	1392.36218	1354.35168	93.81036	893.01813	1387.72437	409.52756	866.14545	1562.28735	240.24896	850.87054	1226.72070	80.48866	471.81812	1457.89954	355.58624	436.92419	1159.09229	72.72935	91.45152	1547.13000	309.97375	64.70891
356	2.958	1520.68665	263.34018	1391.86536	1348.96680	93.83633	892.22986	1383.75244	409.33258	865.54608	1557.54224	239.37630	850.43475	1220.77686	80.58462	471.70255	1454.65552	355.13937	436.46912	1148.45776	72.76669	92.41086	1546.80371	309.73099	64.90435
357	2.967	1515.70337	262.20160	1391.33337	1343.54382	93.82225	891.38568	1379.71802	409.09824	864.93018	1552.74536	238.48398	849.94946	1214.86768	80.63417	471.48441	1451.33875	354.70160	435.99545	1138.36572	72.87807	93.20118	1546.47070	309.48120	65.10629
358	2.975	1510.67505	261.02542	1390.76648	1338.08179	93.76836	890.49152	1375.61731	408.82733	864.29865	1547.89343	237.57591	849.41461	1208.99304	80.64167	471.16290	1447.95569	354.27557	435.50723	1128.82324	73.06109	93.79965	1546.13000	309.22226	65.31867
359	2.983	1505.60107	259.81366	1390.16541	1332.57825	93.67572	889.55542	1371.44543	408.52133	863.65259	1542.98157	236.65408	848.83417	1203.15479	80.60976	470.73758	1444.51294	353.86301	435.00867	1119.83557	73.30952	94.18833	1545.77979	308.95377	65.54582
360	2.992	1500.47974	258.56744	1389.53174	1327.02917	93.54485	888.58752	1367.19653	408.17810	862.99176	1538.00391	235.71832	848.21490	1197.35669	80.53983	470.20776	1441.01721	353.46487	434.50403	1111.40735	73.61478	94.35365	1545.41858	308.67773	65.79229
361	3.000	1495.30786	257.28717	1388.86804	1321.42822	93.37473	887.59845	1362.86499	407.79251	862.31458	1532.95361	234.76732	847.56506	1191.60547	80.43247	469.57196	1437.47485	353.08157	433.99741	1103.54199	73.96828	94.28455	1545.04712	308.39899	66.06376
362	3.008	1490.08154	255.97267	1388.17639	1315.76733	93.16371	886.59869	1358.44531	407.36011	861.61987	1527.82275	233.79951	846.89349	1185.91296	80.28779	468.82779	1433.89197	352.71320	433.49265	1096.24121	74.36245	93.97289	1544.66785	308.12369	66.36750
363	3.017	1484.79688	254.62241	1387.45618	1310.03711	92.91080	885.59717	1353.93225	406.87958	860.90894	1522.60339	232.81255	846.20990	1180.29456	80.10707	467.97232	1430.27344	352.35928	432.99316	1089.50439	74.79021	93.41428	1544.28357	307.85724	66.71082
364	3.025	1479.44861	253.23201	1386.70227	1304.22632	92.61583	884.59967	1349.32141	406.35153	860.18451	1517.28809	231.80232	845.52448	1174.76709	79.89491	467.00195	1426.62378	352.01926	432.50180	1083.32861	75.24533	92.60637	1543.89673	307.60373	67.09860
365	3.033	1474.03137	251.79437	1385.90588	1298.32251	92.27905	883.60675	1344.60962	405.77658	859.45056	1511.87061	230.76331	844.84760	1169.34631	79.65927	465.91278	1422.94519	351.69199	432.02084	1077.70996	75.72283	91.54789	1543.50757	307.36639	67.53239
366	3.042	1468.53931	250.30139	1385.05615	1292.31091	91.90234	882.61212	1339.79431	405.15436	858.71252	1506.34497	229.68950	844.18860	1164.04712	79.40948	464.70102	1419.23828	351.37595	431.55206	1072.64453	76.21741	90.24054	1543.11499	307.14703	68.01141
367	3.050	1462.96960	248.74646	1384.14551	1286.17480	91.49231	881.60248	1334.87378	404.48322	857.97742	1500.70569	228.57491	843.55414	1158.88306	79.15406	463.36298	1415.50085	351.06918	431.09714	1068.12976	76.72234	88.69099	1542.71509	306.94528	68.53469
368	3.058	1457.32800	247.12642	1383.17505	1279.89917	91.05901	880.56384	1329.84790	403.76074	857.25177	1494.94800	227.41347	842.94824	1153.86572	78.89982	461.89426	1411.72852	350.76910	430.65765	1064.16357	77.23132	86.91101	1542.30286	306.75912	69.10283
369	3.067	1451.63062	245.44215	1382.15820	1273.47778	90.60840	879.49237	1324.71753	402.98547	856.54034	1489.06750	226.19879	842.37323	1149.00464	78.65143	460.29056	1407.91345	350.47278	430.23553	1060.74036	77.74101	84.91803	1541.87195	306.58627	69.71890
370	3.075	1445.89917	243.69659	1381.11694	1266.91211	90.13905	878.39636	1319.48254	402.15927	855.84686	1483.05945	224.92448	841.82941	1144.30725	78.41057	458.54959	1404.04541	350.17691	429.83310	1057.84473	78.25058	82.73674	1541.41602	306.42563	70.38927
371	3.083	1440.15295	241.89149	1380.07153	1260.20557	89.64582	877.28851	1314.14038	401.28735	855.17438	1476.91992	223.58543	841.31519	1139.78003	78.17552	456.67264	1400.11084	349.87811	429.45300	1055.44495	78.75890	80.40025	1540.93042	306.27863	71.12340
372	3.092	1434.40417	240.02673	1379.03601	1253.35791	89.12294	876.17932	1308.68628	400.37555	854.52448	1470.64746	222.17886	840.82745	1135.42871	77.94169	454.66632	1396.09351	349.57318	429.09814	1053.48730	79.26310	77.95065	1540.41113	306.14914	71.93270
373	3.100	1428.65796	238.10170	1378.02051	1246.36719	88.56553	875.07813	1303.11426	399.42807	853.89783	1464.24194	220.70457	840.36212	1131.25830	77.70193	452.54596	1391.97473	349.25925	428.77148	1051.89270	79.75796	75.44131	1539.85327	306.04184	72.82966
374	3.108	1422.91357	236.11653	1377.03455	1239.23450	87.96860	874.00159	1297.41846	398.44720	853.29590	1457.70532	219.16493	839.91486	1127.27197	77.44666	450.33835	1387.73291	348.93411	428.47583	1050.55640	80.23367	72.94008	1539.25085	305.96185	73.82751
375	3.117	1417.16675	234.07208	1376.08936	1231.96606	87.32259	872.98059	1291.59399	397.43518	852.72217	1451.04175	217.56534	839.48303	1123.46765	77.16360	448.08252	1383.34546	348.59625	428.21375	1049.35059	80.67365	70.52962	1538.59583	305.91498	74.93967
376	3.125	1411.41028	231.96994	1375.19836	1224.57507	86.61346	872.05713	1285.63831	396.39413	852.18170	1444.25854	215.91483	839.06732	1119.83533	76.83786	445.82947	1378.78857	348.24515	427.98749	1048.13074	81.05507	68.30127	1537.87793	305.90808	76.17929
377	3.133	1405.63550	229.81377	1374.37927	1217.08105	85.82935	871.27655	1279.54919	395.32422	851.67938	1437.36572	214.22665	838.67328	1116.35217	76.45261	443.64041	1374.03906	347.88138	427.79892	1046.74976	81.35242	66.34017	1537.08484	305.94861	77.55940
378	3.142	1399.83325	227.61067	1373.65234	1209.51123	84.96504	870.68353	1273.32410	394.22357	851.22101	1430.37622	212.51801	838.31262	1112.97864	75.99152	441.58304	1369.07483	347.50677	427.64954	1045.08813	81.54160	64.70348	1536.20203	306.04312	79.09287
379	3.150	1393.99414	225.37100	1373.03711	1201.89795	84.02136	870.31787	1266.95984	393.08929	850.81378	1423.30530	210.80859	838.00305	1109.65515	75.44173	439.72461	1363.87622	347.12466	427.54028	1043.09229	81.60556	63.40247	1535.21313	306.19528	80.79124
380	3.158	1388.11108	223.10744	1372.54871	1194.27441	83.00164	870.20880	1260.45459	391.91733	850.46606	1416.17004	209.11882	837.76630	1106.30249	74.79612	438.12207	1358.42664	346.73978	427.47165	1040.80054	81.54285	62.40272	1534.10168	306.40573	82.66316
381	3.167	1382.18335	220.83458	1372.19458	1186.66943	81.90705	870.37091	1253.80908	390.70239	850.18597	1408.98743	207.46693	837.62372	1102.82813	74.05428	436.81229	1352.71326	346.35855	427.44366	1038.32544	81.37245	61.64373	1532.85059	306.67493	84.71344
382	3.175	1376.21655	218.56755	1371.97571	1179.10559	80.73416	870.80524	1247.02808	389.43875	849.98096	1401.77466	205.86621	837.59186	1099.14282	73.22235	435.81076	1346.72705	345.98880	427.45581	1035.80212	81.12794	61.06222	1531.44189	307.00607	86.94268
383	3.183	1370.22119	216.31932	1371.88904	1171.60022	79.47630	871.50494	1240.11963	388.12155	849.85730	1394.54810	204.32422	837.67914	1095.18604	72.30980	435.12000	1340.46338	345.63974	427.50742	1033.34692	80.84591	60.60878	1529.85791	307.40549	89.34766
384	3.192	1364.20972	214.09854	1371.93225	1164.16748	78.12697	872.46179	1233.09583	386.74777	849.81836	1387.32202	202.84317	837.88568	1090.94092	71.32600	434.73871	1333.92175	345.32166	427.59781	1031.04956	80.55669	60.25729	1528.08191	307.88147	91.92187
385	3.200	1358.19409	211.91060	1372.10486	1156.81982	76.68349	873.66931	1225.97021	385.31628	849.86359	1380.10669	201.42068	838.20599	1086.43115	70.27992	434.66418	1327.10596	345.04599	427.72656	1028.97754	80.28093	60.00091	1526.09790	308.44260	94.65569
386	3.208	1352.18457	209.76021	1372.40759	1149.56689	75.15005	875.12048	1218.75757	383.82666	849.98938	1372.90991	200.05055	838.63385	1081.70813	69.18063	434.88745	1320.02307	344.82474	427.89374	1027.18066	80.02846	59.83708	1523.89063	309.09576	97.53606
387	3.217	1346.18909	207.65335	1372.83997	1142.41553	73.53865	876.80054	1211.47412	382.27859	850.19220	1365.73633	198.72311	839.16498	1076.83984	68.03548	435.38525	1312.68408	344.67050	428.09998	1025.68982	79.79761	59.75792	1521.44446	309.84470	100.54749
388	3.225	1340.21533	205.59789	1373.39429	1135.36609	71.86775	878.67883	1204.13745	380.67410	850.47131	1358.58691	197.42491	839.79578	1071.90527	66.84718	436.11313	1305.10229	344.59561	428.34622	1024.51404	79.57903	59.75002	1518.74402	310.68832	103.67435
389	3.233	1334.27173	203.60294	1374.05322	1128.41223	70.15786	880.70465	1196.76807	379.01880	850.83020	1351.46021	196.13829	840.52167	1066.98999	65.61229	437.00522	1297.29407	344.61151	428.63327	1023.63525	79.36290	59.79626	1515.77600	311.61865	106.90190
390	3.242	1328.36804	201.67703	1374.79102	1121.54199	68.42567	882.80969	1189.38940	377.32108	851.27527	1344.35474	194.84216	841.33313	1062.17798	64.32235	437.98126	1289.27722	344.72791	428.96127	1023.01013	79.14461	59.87760	1512.53064	312.61981	110.21542
391	3.250	1322.51465	199.82622	1375.57751	1114.74048	66.68149	884.91675	1182.02722	375.58972	851.81299	1337.27234	193.51306	842.21381	1057.53882	62.96915	438.95996	1281.07056	344.95163	429.32877	1022.58136	78.92791	59.97543	1509.00281	313.67053	113.59991
392	3.258	1316.72034	198.05307	1376.38184	1107.99316	64.93152	886.95068	1174.70837	373.83286	852.44556	1330.21973	192.12788	843.14050	1053.11694	61.55338	439.87262	1272.69250	345.28586	429.73199	1022.28967	78.72513	60.07285	1505.19165	314.74829	117.04155
393	3.267	1310.99011	196.35713	1377.17590	1101.28735	63.18062	888.84821	1167.45837	372.05823	853.16711	1323.20874	190.66916	844.08533	1048.92615	60.09135	440.67117	1264.16003	345.72922	430.16449	1022.08154	78.55384	60.15500	1501.09961	315.83276	120.52932
394	3.275	1305.32458	194.73581	1377.93726	1094.61621	61.43209	890.56421	1160.29993	370.27393	853.96338	1316.25427	189.12987	845.01874	1044.95654	58.61392	441.32858	1255.48706	346.27545	430.61679	1021.91376	78.43196	60.20993	1496.73328	316.90607	124.05583
395	3.283	1299.71948	193.18506	1378.65076	1087.97961	59.68737	892.07367	1153.25171	368.48886	854.81335	1309.37183	187.51517	845.91211	1041.18506	57.15831	441.83463	1246.68347	346.91351	431.07684	1021.75616	78.37216	60.23077	1492.10132	317.95102	127.61812
396	3.292	1294.16565	191.69948	1379.30823	1081.38306	57.94827	893.37115	1146.32690	366.71368	855.69165	1302.57666	185.84113	846.74078	1037.58521	55.75769	442.19241	1237.75391	347.62805	431.53079	1021.59131	78.37622	60.21813	1487.21509	318.94962	131.21857
397	3.300	1288.65186	190.27232	1379.90808	1074.83716	56.21913	894.46735	1139.53308	364.96109	856.57104	1295.88342	184.13275	847.48590	1034.13269	54.43360	442.41611	1228.69824	348.40030	431.96411	1021.41248	78.43223	60.18006	1482.08740	319.88269	134.86499
398	3.308	1283.16553	188.89655	1380.45349	1068.35693	54.50677	895.38440	1132.87207	363.24530	857.42505	1289.30713	182.42197	848.13617	1030.80823	53.19343	442.52890	1219.51147	349.20938	432.36301	1021.22180	78.51655	60.13010	1476.73401	320.73007	138.57008
399	3.317	1277.69409	187.56633	1380.95117	1061.96069	52.81953	896.15070	1126.34045	361.58170	858.23169	1282.86072	180.74460	848.68787	1027.59717	52.03235	442.55887	1210.18555	350.03363	432.71567	1021.02765	78.60121	60.08382	1471.17163	321.47049	142.35046
400	3.325	1272.22510	186.27754	1381.40967	1055.66711	51.16721	896.79584	1119.93042	359.98566	858.97699	1276.55469	179.13718	849.14349	1024.48828	50.93813	442.53336	1200.71069	350.85159	433.01373	1020.83936	78.66376	60.05373	1465.41577	322.08191	146.22614
401	3.333	1266.74805	185.02715	1381.83875	1049.49390	49.56047	897.34656	1113.63074	358.47043	859.65613	1270.39539	177.63400	849.51086	1021.47266	49.89799	442.47556	1191.07690	351.64319	433.25299	1020.66296	78.69221	60.04476	1459.47815	322.54239	150.21899
402	3.342	1261.25452	183.81323	1382.24927	1043.45630	48.00888	897.82538	1107.42908	357.04437	860.27118	1264.38403	176.26395	849.80237	1018.54279	48.90510	442.40356	1181.27637	352.39038	433.43420	1020.49878	78.68431	60.05397	1453.36499	322.82944	154.34782
403	3.350	1255.73853	182.63541	1382.65308	1037.56531	46.51891	898.25031	1101.31384	355.71085	860.82904	1258.51636	175.04715	850.03516	1015.69110	47.96183	442.32965	1171.30530	353.07736	433.56290	1020.34265	78.64423	60.07413	1447.07544	322.91995	158.62273
404	3.358	1250.19910	181.49458	1383.06079	1031.82788	45.09315	898.63483	1095.27490	354.47104	861.34106	1252.78467	173.99405	850.22998	1012.90839	47.07917	442.25934	1161.16418	353.69064	433.64932	1020.18781	78.57903	60.09758	1440.60352	322.79190	163.04323
405	3.367	1244.63904	180.39198	1383.48108	1026.24634	43.73017	898.98669	1089.30273	353.32504	861.82306	1247.17883	173.10663	850.40808	1010.18555	46.27275	442.19159	1150.85962	354.21896	433.70758	1020.02771	78.49804	60.11753	1433.93848	322.42645	167.59758
406	3.375	1239.06445	179.32785	1383.92041	1020.81891	42.42569	899.30713	1083.38916	352.27023	862.29248	1241.68823	172.38025	850.58759	1007.51721	45.55689	442.12161	1140.40344	354.65317	433.75479	1019.85889	78.41353	60.12779	1427.06641	321.80936	172.26053
407	3.383	1233.48315	178.30124	1384.38306	1015.54132	41.17488	899.59149	1077.52759	351.30173	862.76752	1236.30273	171.80554	850.78143	1004.90564	44.93916	442.04456	1129.81323	354.98593	433.81006	1019.68103	78.33833	60.12321	1419.96838	320.93204	176.99054
408	3.392	1227.90454	177.31049	1384.87134	1010.40680	39.97511	899.83258	1071.71301	350.41513	863.26630	1231.01367	171.37085	850.99762	1002.35938	44.41796	441.95905	1119.11084	355.21207	433.89346	1019.49677	78.28288	60.10135	1412.61938	319.79370	181.72983
409	3.400	1222.33789	176.35445	1385.38647	1005.40790	38.82727	900.02350	1065.94226	349.60669	863.80560	1225.81592	171.06380	851.23999	999.89142	43.98325	441.86884	1108.32104	355.32840	434.02487	1019.31140	78.25366	60.06412	1404.98767	318.40405	186.40634
410	3.408	1216.79053	175.43329	1385.93005	1000.54077	37.73228	900.16046	1060.21313	348.87143	864.39832	1220.70752	170.87283	851.50873	997.51465	43.61883	441.78076	1097.47083	355.33392	434.22296	1019.13257	78.25189	60.01785	1397.03699	316.78424	190.93585
411	3.417	1211.26709	174.54886	1386.50354	995.80914	36.68634	900.24652	1054.52478	348.20221	865.05176	1215.68970	170.78937	851.80103	995.23779	43.30595	441.70132	1086.58740	355.22983	434.50415	1018.96863	78.27350	59.97134	1388.72693	314.96524	195.22330
412	3.425	1205.77051	173.70410	1387.10803	991.22461	35.68027	900.29138	1048.87842	347.58905	865.76593	1210.76514	170.80919	852.11316	993.06274	43.02769	441.63498	1075.69653	355.01926	434.88177	1018.82617	78.31143	59.93290	1380.01367	312.98599	199.16428
413	3.433	1200.30420	172.90198	1387.74353	986.80341	34.70087	900.30518	1043.27649	347.01862	866.53436	1205.93738	170.93161	852.44177	990.98291	42.77145	441.58371	1064.82141	354.70721	435.36536	1018.70813	78.35853	59.90800	1370.85181	310.89264	202.64952
414	3.442	1194.87195	172.14523	1388.40796	982.56250	33.73162	900.29462	1037.72168	346.47574	867.34692	1201.21069	171.15747	852.78479	988.98572	42.52877	441.54703	1053.98096	354.30008	435.96021	1018.61340	78.40883	59.89853	1361.20044	308.73782	205.57480
415	3.450	1189.47717	171.43658	1389.09778	978.51752	32.75423	900.26636	1032.21558	345.94644	868.19263	1196.58887	171.48694	853.14117	987.05542	42.29439	441.52167	1043.18994	353.80542	436.66721	1018.53796	78.45763	59.90335	1351.03186	306.57935	207.85306
416	3.458	1184.12207	170.77873	1389.80811	974.67877	31.75338	900.22797	1026.75916	345.41968	869.06079	1192.07532	171.91736	853.51074	985.17682	42.06594	441.50122	1032.45801	353.23160	437.48325	1018.47656	78.50182	59.91986	1340.33655	304.47620	209.42162
417	3.467	1178.80872	170.17389	1390.53235	971.04462	30.72583	900.18018	1021.35284	344.88779	869.94086	1187.67102	172.44196	853.89343	983.33862	41.84380	441.47601	1021.79126	352.58734	438.40155	1018.42438	78.54089	59.94577	1329.11987	302.48318	210.24170
418	3.475	1173.53821	169.62354	1391.26221	967.59540	29.68435	900.11005	1015.99792	344.34723	870.82275	1183.37341	173.04987	854.28687	981.53448	41.63141	441.43411	1011.19208	351.88156	439.41263	1018.37799	78.57718	59.97960	1317.39258	300.64502	210.29425
419	3.483	1168.31128	169.12816	1391.98865	964.29871	28.64771	899.99634	1010.69818	343.79895	871.69678	1179.17603	173.72763	854.68463	979.76404	41.43642	441.36279	1000.66107	351.12271	440.50504	1018.33630	78.61494	60.01982	1305.16406	298.99277	209.57587
420	3.492	1163.12671	168.68759	1392.70325	961.11774	27.63037	899.82056	1005.45886	343.24710	872.55359	1175.06934	174.46100	855.07574	978.03314	41.27017	441.25110	990.19843	350.31870	441.66632	1018.29987	78.65927	60.06398	1292.44141	297.54297	208.09653
421	3.500	1157.98242	168.30092	1393.39905	958.01825	26.64349	899.57587	1000.28430	342.69806	873.38501	1171.04089	175.23599	855.44727	976.35339	41.14411	441.09427	979.80518	349.47629	442.88379	1018.26984	78.71568	60.10909	1279.22913	296.29944	205.87898
422	3.508	1152.87463	167.96646	1394.07007	954.97192	25.69958	899.27527	995.17664	342.15918	874.18488	1167.07764	176.03989	855.78699	974.73883	41.06319	440.89764	969.48370	348.60123	444.14520	1018.24774	78.79051	60.15298	1265.52917	295.25586	202.95844
423	3.517	1147.79932	167.68219	1394.71143	951.95813	24.81204	898.95129	990.13507	341.63708	874.94934	1163.16626	176.86218	856.08545	973.19067	41.02023	440.67566	959.23914	347.69806	445.43930	1018.23517	78.89113	60.19519	1251.34155	294.39917	199.38165
424	3.525	1142.75195	167.44638	1395.31958	948.96619	23.98650	898.63928	985.15643	341.13693	875.67584	1159.29395	177.69382	856.33612	971.68964	40.99929	440.44501	949.07910	346.77048	446.75595	1018.23358	79.02434	60.23589	1236.66687	293.71365	195.20435
425	3.533	1137.72729	167.25803	1395.89294	945.99500	23.21180	898.36096	980.23553	340.66147	876.36212	1155.44849	178.52618	856.53607	970.20746	40.98635	440.21851	939.01373	345.82153	448.08624	1018.24292	79.19383	60.27510	1221.50745	293.18509	190.48883
426	3.542	1132.71875	167.11687	1396.43140	943.04700	22.46433	898.12561	975.36554	340.21179	877.00665	1151.61914	179.35199	856.68652	968.72058	40.97552	440.00253	929.05591	344.85400	449.42227	1018.26080	79.39755	60.31329	1205.86902	292.80408	185.30301
427	3.550	1127.71973	167.02315	1396.93591	940.11633	21.72569	897.93195	970.53796	339.78943	877.60925	1147.79529	180.16623	856.79211	967.21362	40.96851	439.79849	919.22021	343.87070	450.75702	1018.28168	79.62593	60.35277	1189.76172	292.56699	179.72000
428	3.558	1122.72400	166.97742	1397.40784	937.18384	20.99429	897.76434	965.74298	339.39734	878.17120	1143.96741	180.96631	856.86023	965.67786	40.97141	439.60510	909.52277	342.87460	452.08383	1018.29858	79.86407	60.39782	1173.19958	292.47574	173.81665
429	3.567	1117.72803	166.98100	1397.84778	934.22595	20.27921	897.60065	960.96997	339.03897	878.69464	1140.12732	181.75266	856.90051	964.11176	40.98949	439.42035	899.98022	341.86914	453.39639	1018.30591	80.09658	60.45288	1156.19983	292.53674	167.67029
430	3.575	1112.73022	167.03558	1398.25513	931.22528	19.58959	897.42444	956.20856	338.71619	879.18274	1136.26782	182.52815	856.92285	962.52002	41.02361	439.24252	890.60907	340.85803	454.68835	1018.30011	80.31033	60.52029	1138.78003	292.75812	161.35536
431	3.583	1107.73047	167.14188	1398.62903	928.17303	18.93218	897.22864	951.44873	338.42810	879.63873	1132.38257	183.29752	856.93524	960.90967	41.07159	439.07004	881.42438	339.84543	455.95319	1018.27881	80.49428	60.59863	1120.95557	293.14578	154.94113
432	3.592	1102.72925	167.29892	1398.96777	925.06860	18.31443	897.01208	946.68158	338.17014	880.06396	1128.46582	184.06645	856.94159	959.28748	41.13217	438.89993	872.43921	338.83563	457.18399	1018.24048	80.63860	60.68306	1102.74023	293.70065	148.49207
433	3.600	1097.72607	167.50502	1399.26929	921.91809	17.74708	896.77533	941.89862	337.93506	880.45630	1124.51318	184.84044	856.94232	957.65924	41.20686	438.72806	863.66321	337.83307	458.37323	1018.18512	80.73456	60.76740	1084.14563	294.41815	142.06963
434	3.608	1092.71997	167.75835	1399.53052	918.73016	17.24179	896.51660	937.09167	337.71613	880.81097	1120.52100	185.62392	856.93500	956.03149	41.29843	438.55096	855.10205	336.84204	459.51282	1018.11420	80.77638	60.84606	1065.18372	295.28897	135.73253
435	3.617	1087.71033	168.05597	1399.74756	915.51245	16.80567	896.23248	932.25342	337.50925	881.12231	1116.48535	186.42041	856.91541	954.41132	41.40756	438.36716	846.75708	335.86658	460.59402	1018.03113	80.76517	60.91586	1045.87097	296.30042	129.53606
436	3.625	1082.69775	168.39392	1399.91675	912.26886	16.43848	895.92114	927.37762	337.31241	881.38428	1112.40344	187.23294	856.87799	952.80493	41.53167	438.17667	838.62482	334.91034	461.60788	1017.94238	80.71301	60.97659	1026.23438	297.43799	123.53343
437	3.633	1077.68384	168.76826	1400.03467	909.00110	16.13391	895.58313	922.45831	337.12433	881.59015	1108.27271	188.06346	856.81696	951.21637	41.66686	437.97940	830.69757	333.97668	462.54568	1017.85742	80.64413	61.02919	1006.31561	298.68787	117.77690
438	3.642	1072.67065	169.17642	1400.09924	905.70959	15.88310	895.22089	917.48987	336.94351	881.73175	1104.09131	188.91273	856.72644	949.64539	41.80884	437.77484	822.96387	333.06863	463.39969	1017.78668	80.58914	61.07442	986.16632	300.03833	112.31540
439	3.650	1067.66016	169.61740	1400.10901	902.39386	15.67842	894.83704	912.46759	336.76822	881.80048	1099.85815	189.78049	856.60138	948.08832	41.95125	437.56308	815.40991	332.18909	464.16388	1017.73865	80.57555	61.11351	965.83746	301.47958	107.19186
440	3.658	1062.65210	170.09111	1400.06287	899.05225	15.51479	894.43390	907.38843	336.59714	881.78870	1095.57056	190.66577	856.43811	946.54004	42.08539	437.34537	808.02008	331.34079	464.83463	1017.71838	80.62193	61.14828	945.37292	303.00275	102.44331
441	3.667	1057.64478	170.59717	1399.95935	895.68060	15.38834	894.01428	902.25055	336.42947	881.69043	1091.22522	191.56636	856.23480	944.99438	42.20307	437.12323	800.77893	330.52640	465.41095	1017.72766	80.73814	61.18053	924.81152	304.59933	98.10224
442	3.675	1052.63574	171.13515	1399.79675	892.27393	15.29436	893.58069	897.05212	336.26483	881.50189	1086.81946	192.47815	855.99066	943.44354	42.29990	436.89639	793.67200	329.74841	465.89474	1017.76453	80.92624	61.21188	904.19019	306.26065	94.19638
443	3.683	1047.62158	171.70575	1399.57275	888.82556	15.22623	893.13373	891.79102	336.10355	881.22247	1082.35059	193.39578	855.70679	941.87695	42.37652	436.66190	786.68640	329.00922	466.29059	1017.82208	81.17935	61.24360	883.54553	307.97650	90.74738
444	3.692	1042.59790	172.31125	1399.28479	885.32697	15.17420	892.67206	886.46509	335.94751	880.85413	1077.81567	194.31439	855.38556	940.28278	42.43748	436.41650	779.81116	328.31107	466.60510	1017.88892	81.48070	61.27673	862.91559	309.73495	87.76984
445	3.700	1037.56006	172.95447	1398.93176	881.76758	15.12516	892.19391	881.07159	335.79962	880.40149	1073.21094	195.23123	855.02966	938.64899	42.48945	436.15851	773.03735	327.65594	466.84653	1017.95190	81.80789	61.31190	842.34137	311.52188	85.27144
446	3.708	1032.50415	173.63802	1398.51563	878.13629	15.06665	891.69812	875.60754	335.66241	879.87042	1068.53271	196.14627	854.64197	936.96301	42.54155	435.88623	766.35767	327.04572	467.02371	1017.99976	82.14063	61.34875	821.86963	313.32043	83.25362
447	3.717	1027.42700	174.36435	1398.04102	874.42371	14.99431	891.18365	870.06970	335.53641	879.26624	1063.77722	197.06152	854.22571	935.21161	42.60643	435.59653	759.76538	326.48196	467.14554	1018.02545	82.46391	61.38615	801.55353	315.11053	81.71246
448	3.725	1022.32495	175.13554	1397.51257	870.62390	14.91574	890.64856	864.45551	335.41989	878.59320	1058.94202	197.97968	853.78564	933.38263	42.69782	435.28561	753.25397	325.96622	467.22006	1018.02563	82.76668	61.42351	781.45313	316.87140	80.63869
449	3.733	1017.19562	175.95270	1396.93359	866.73486	14.84697	890.08990	858.76324	335.31165	877.85632	1054.02515	198.90277	853.32690	931.46741	42.82662	434.95139	746.81592	325.50003	467.25421	1017.99976	83.04166	61.46074	761.63324	318.58377	80.01700
450	3.742	1012.03735	176.81651	1396.30688	862.75610	14.80482	889.50372	852.99194	335.21381	877.06366	1049.02502	199.83200	852.85309	929.46045	42.99986	434.59488	740.44232	325.08511	467.25323	1017.94861	83.28723	61.49699	742.16156	320.23074	79.82517
451	3.750	1006.84955	177.72778	1395.63489	858.68689	14.80149	888.88452	847.14191	335.13251	876.22632	1043.94080	200.76828	852.36505	927.35828	43.22216	434.21863	734.12262	324.72369	467.22052	1017.87305	83.50761	61.53085	723.10718	321.79666	80.03268
452	3.758	1001.63129	178.68689	1394.91907	854.52679	14.84389	888.22626	841.21472	335.07617	875.35602	1038.77209	201.71236	851.86108	925.15637	43.49680	433.82370	727.84467	324.41861	467.15768	1017.77380	83.71066	61.56230	704.53760	323.26688	80.59908
453	3.767	996.38116	179.69394	1394.15979	850.27563	14.93533	887.52393	835.21198	335.05240	874.46271	1033.51868	202.66489	851.33783	922.84747	43.82541	433.40869	721.59467	324.17340	467.06451	1017.65112	83.90526	61.59415	686.51617	324.62787	81.47453
454	3.775	991.09601	180.74973	1393.35657	845.93274	15.07710	886.77484	829.13440	335.06656	873.55414	1028.18079	203.62704	850.79175	920.42151	44.20864	432.97012	715.35815	323.99246	466.93912	1017.50458	84.10014	61.63113	669.09863	325.86786	82.60262
455	3.783	985.77094	181.85541	1392.50940	841.49786	15.26904	885.97760	822.98297	335.12161	872.63708	1022.76013	204.60112	850.21899	917.86761	44.64797	432.50299	709.12024	323.88062	466.77835	1017.33289	84.30394	61.67837	652.33197	326.97672	83.92329
456	3.792	980.40002	183.01112	1391.61865	836.97266	15.50889	885.13165	816.76001	335.21796	871.71698	1017.25897	205.59026	849.61609	915.17694	45.14518	432.00146	702.86621	323.84277	466.57782	1017.13501	84.52390	61.74115	636.25482	327.94745	85.37471
457	3.800	974.97833	184.21567	1390.68481	832.36224	15.79251	884.23651	810.46954	335.35275	870.79657	1011.67993	206.59729	848.98029	912.34601	45.70058	431.46033	696.58191	323.88321	466.33234	1016.91150	84.76398	61.82500	620.89868	328.77722	86.89355
458	3.808	969.50226	185.46732	1389.70862	827.67291	16.11570	883.29169	804.11652	335.52057	869.87592	1006.02502	207.62442	848.30914	909.37640	46.31258	430.87601	690.25446	324.00473	466.03583	1016.66339	85.02514	61.93334	606.29138	329.46729	88.41389
459	3.817	963.96881	186.76486	1388.69055	822.90845	16.47576	882.29681	797.70496	335.71588	868.95367	1000.29517	208.67386	847.60022	906.27283	46.97777	430.24661	683.87225	324.20789	465.68152	1016.39075	85.30748	62.06480	592.45923	330.02417	89.86673
460	3.825	958.37549	188.10756	1387.63110	818.06970	16.87210	881.25098	791.23706	335.93396	868.02814	994.49030	209.74911	846.85101	903.04327	47.69144	429.57202	677.42603	324.49014	465.26178	1016.09265	85.61128	62.21480	579.42664	330.46045	91.18268
461	3.833	952.72168	189.49460	1386.53149	813.15515	17.30617	880.15253	784.71271	336.17099	867.09662	988.60925	210.85550	846.05896	899.69885	48.44830	428.85373	670.90918	324.84543	464.76819	1015.76801	85.93639	62.37900	567.21198	330.79312	92.29749
462	3.842	947.00824	190.92465	1385.39392	808.16162	17.78059	879.00049	778.12891	336.42514	866.15552	982.64935	211.99930	845.22180	896.25330	49.24309	428.09412	664.31854	325.26379	464.19122	1015.41602	86.28169	62.55491	555.82581	331.04135	93.15690
463	3.850	941.23669	192.39642	1384.22046	803.08514	18.29875	877.79559	771.47968	336.69748	865.20044	976.60498	213.18646	844.33783	892.72028	50.06975	427.29547	657.65564	325.73181	463.52045	1015.03784	86.64449	62.74243	545.27136	331.22568	93.71852
464	3.858	935.40906	193.90959	1383.01233	797.92181	18.86515	876.54022	764.75751	336.99033	864.22675	970.46680	214.42226	843.40662	889.11255	50.91972	426.46078	650.92725	326.23340	462.74451	1014.63739	87.01937	62.94403	535.54480	331.36688	93.95069
465	3.867	929.52606	195.46541	1381.76868	792.66864	19.48510	875.23840	757.95313	337.30609	863.22894	964.22302	215.71165	842.42902	885.44073	51.78196	425.59479	644.14581	326.75076	461.85150	1014.21991	87.39871	63.16347	526.63721	331.48352	93.83095
466	3.875	923.58777	197.06612	1380.48694	787.32318	20.16303	873.89606	751.05518	337.64746	862.20135	957.86060	217.06027	841.40619	881.71356	52.64435	424.70407	637.33044	327.26630	460.82950	1013.78998	87.77463	63.40496	518.53308	331.58972	93.34624
467	3.883	917.59412	198.71347	1379.16467	781.88403	20.90149	872.52026	744.04907	338.01761	861.13879	951.36615	218.47493	840.33881	877.93866	53.49483	423.79636	630.50592	327.76398	459.66772	1013.35046	88.14129	63.67352	511.20959	331.69455	92.49393
468	3.892	911.54663	200.40790	1377.80103	776.34961	21.70147	871.11792	736.91730	338.42087	860.03760	944.72736	219.96404	839.22742	874.12170	54.32260	422.87961	623.70227	328.23114	458.35806	1012.90314	88.49543	63.97541	504.63477	331.80118	91.28200
469	3.900	905.44916	202.14954	1376.39600	770.71875	22.56304	869.69592	729.64185	338.86340	858.89575	937.93396	221.53717	838.07220	870.26532	55.11920	421.96216	616.95251	328.65961	456.89709	1012.45074	88.83459	64.31848	498.76697	331.90585	89.72943
470	3.908	899.30621	203.94022	1374.95129	764.98889	23.48528	868.26202	722.20673	339.35324	857.71283	930.97955	223.20389	836.87439	866.36761	55.87864	421.05334	610.29077	329.04648	455.28833	1011.99786	89.15517	64.71407	493.55322	331.99707	87.86776
471	3.917	893.12183	205.78372	1373.47070	759.15649	24.46609	866.82544	714.59998	339.89899	856.49139	923.86279	224.97176	835.63751	862.42163	56.59769	420.16312	603.74896	329.39417	453.54462	1011.54944	89.45274	65.17812	488.92493	332.05612	85.74333
472	3.925	886.89941	207.68364	1371.96252	753.21643	25.50161	865.39685	706.81635	340.50806	855.23975	916.58813	226.84464	834.36902	858.41547	57.27557	419.30212	597.35327	329.71008	451.69009	1011.10724	89.72371	65.72937	484.79626	332.06039	83.42043
473	3.933	880.64117	209.64243	1370.44080	747.16248	26.58552	863.98865	698.85876	341.18625	853.97656	909.16583	228.82129	833.08197	854.33160	57.91268	418.48245	591.12103	330.00580	449.76108	1010.66803	89.96446	66.38879	481.06226	331.99124	80.98494
474	3.942	874.34802	211.66167	1368.92786	740.98779	27.71027	862.61560	690.73859	341.93927	852.73486	901.61273	230.89400	831.79669	850.14630	58.51063	417.71780	585.05780	330.29578	447.80576	1010.22681	90.16811	67.18292	477.60181	331.84152	78.54424
475	3.950	868.01929	213.74152	1367.45532	734.68506	28.86926	861.29468	682.47668	342.77213	851.56384	893.95227	233.04735	830.54156	845.82977	59.07336	417.02310	579.15503	330.59622	445.88214	1009.77887	90.32330	68.14590	474.28613	331.61859	76.21687
476	3.958	861.65350	215.87909	1366.06396	728.24731	30.05800	860.04498	674.10699	343.68759	850.52692	886.21387	235.25790	829.35364	841.34784	59.60699	416.41428	573.39008	330.92377	444.05429	1009.31665	90.41736	69.31465	470.99707	331.34256	74.11191
477	3.967	855.24835	218.06717	1364.80066	721.66931	31.27499	858.88879	665.67737	344.68497	849.69672	878.42889	237.49493	828.27820	836.66382	60.11837	415.90753	567.72766	331.29446	442.38696	1008.82385	90.44099	70.72159	467.65283	331.04373	72.30333
478	3.975	848.80096	220.29440	1363.71094	714.95001	32.52264	857.85248	657.24573	345.76093	849.14496	870.62769	239.72249	827.36658	831.74030	60.61294	415.51852	562.12292	331.72278	440.93994	1008.27533	90.39194	72.39082	464.23682	330.75876	70.81176
479	3.983	842.31030	222.54758	1362.83240	708.09338	33.80707	856.96460	648.87201	346.91193	848.93054	862.83685	241.90308	826.66968	826.54004	61.09277	415.26025	556.52747	332.22104	439.76208	1007.64001	90.27574	74.33678	460.80566	330.52405	69.60953
480	3.992	835.78009	224.81409	1362.18970	701.10754	35.13657	856.25311	640.60901	348.13635	849.08838	855.07867	244.00246	826.22864	821.02631	61.55657	415.13928	550.89624	332.79935	438.88693	1006.88086	90.10406	76.56339	457.45801	330.36731	68.64537
481	4.000	829.22119	227.08250	1361.79553	694.00269	36.52051	855.74158	632.49524	349.43573	849.62592	847.37250	245.99431	826.06580	815.16443	62.00051	415.15222	545.19434	333.46548	438.33029	1005.95337	89.89146	79.06494	454.28784	330.30273	67.86620
482	4.008	822.64984	229.34302	1361.65320	686.79120	37.96856	855.44592	624.55286	350.81473	850.52704	839.73364	247.86435	826.18091	808.92621	62.41833	415.28635	539.40381	334.22525	438.09006	1004.80597	89.65331	81.82909	451.36230	330.33096	67.22724
483	4.017	816.08325	231.58835	1361.76050	679.48950	39.48891	855.37311	616.78882	352.27930	851.76129	832.17200	249.61282	826.55347	802.29034	62.80158	415.52399	533.52747	335.08282	438.14789	1003.38879	89.40384	84.84328	448.72815	330.44333	66.69617
484	4.025	809.53571	233.81274	1362.11182	672.11890	41.08550	855.52203	609.19824	353.83264	853.29138	824.69000	251.25394	827.14990	795.24121	63.14022	415.84738	527.58972	336.04059	438.47189	1001.66394	89.15369	88.10078	446.42151	330.62860	66.25346
485	4.033	803.01660	236.00954	1362.69800	664.70386	42.75712	855.88654	601.76782	355.47122	855.07513	817.28284	252.81158	827.93219	787.76843	63.42302	416.24142	521.63525	337.09891	439.01981	999.60681	88.91006	91.59892	444.46790	330.87830	65.88985
486	4.042	796.53143	238.17041	1363.50500	657.26990	44.49865	856.45721	594.47864	357.18414	857.06433	809.94019	254.31419	828.86523	779.86957	63.63739	416.69501	515.72327	338.25562	439.74194	997.20068	88.67931	95.33186	442.87598	331.18747	65.60110
487	4.050	790.08362	240.28712	1364.51123	649.84180	46.30296	857.22180	587.30823	358.95627	859.20300	802.65002	255.79041	829.92053	771.55377	63.76793	417.20093	509.92151	339.50528	440.58414	994.43304	88.46854	99.28752	441.63086	331.55121	65.38128
488	4.058	783.67615	242.35330	1365.68628	642.44122	48.16216	858.16577	580.23254	360.77264	861.42700	795.40167	257.26660	831.07666	762.84125	63.79517	417.75412	504.29871	340.83881	441.49088	991.29492	88.28670	103.44975	440.69336	331.96112	65.21969
489	4.067	777.31354	244.36517	1366.99158	635.08588	50.06840	859.27271	573.22784	362.62094	863.66522	788.18939	258.76630	832.31659	753.76172	63.69611	418.35025	498.91687	342.24329	442.40863	987.78082	88.14494	107.80061	440.00879	332.40216	65.10247
490	4.075	771.00159	246.32036	1368.38208	627.78851	52.01419	860.52246	566.27332	364.49268	865.84399	781.01410	260.31003	833.62292	744.35175	63.44637	418.98578	493.82568	343.70221	443.28915	983.88818	88.05527	112.32014	439.51807	332.85052	65.01517
491	4.083	764.74585	248.21635	1369.81067	620.55811	53.99184	861.88995	559.35382	366.38333	867.89557	773.88324	261.91507	834.97412	734.65265	63.02373	419.65872	489.05786	345.19626	444.09232	979.61584	88.02756	116.98598	439.16565	333.27454	64.94460
492	4.092	758.54871	250.05090	1371.23279	613.40076	55.99280	863.34552	552.46069	368.29178	869.76630	766.80945	263.59396	836.34277	724.70831	62.41271	420.36731	484.62708	346.70459	444.78821	974.96478	88.06747	121.77445	438.90479	333.64008	64.88006
493	4.100	752.40857	251.82297	1372.61047	606.32214	58.00786	864.85559	545.59375	370.21799	871.42163	759.80920	265.35233	837.69653	714.56195	61.60890	421.10754	480.52795	348.20630	445.35843	969.93951	88.17749	126.66239	438.69824	333.91809	64.81306
494	4.108	746.32019	253.53339	1373.91504	599.32739	60.02730	866.38361	538.76221	372.16046	872.84705	752.90039	267.18628	839.00098	704.25183	60.62054	421.87167	476.73865	349.68216	445.79584	964.54791	88.36098	131.62996	438.51843	334.09204	64.73741
495	4.117	740.27661	255.18532	1375.12781	592.42114	62.03996	867.89209	531.98450	374.11502	874.04547	746.10168	269.08041	840.22284	693.80865	59.46700	422.64850	473.22400	351.11609	446.10373	958.80048	88.62521	136.66281	438.34546	334.16235	64.65076
496	4.125	734.26990	256.78369	1376.23950	585.60840	64.03239	869.34558	525.28430	376.07446	875.03296	739.42786	271.00711	841.33405	683.25244	58.17702	423.42505	469.94019	352.49588	446.29361	952.70825	88.98128	141.75015	438.16602	334.14551	64.55516
497	4.133	728.29150	258.33356	1377.24951	578.89526	65.98969	870.71283	518.68762	378.02887	875.83417	732.88928	272.92789	842.31348	672.59247	56.79015	424.18692	466.83899	353.81342	446.38278	946.27942	89.44307	146.88173	437.97412	334.06839	64.45510
498	4.142	722.33337	259.83939	1378.16431	572.28699	67.89778	871.96924	512.21924	379.96667	876.47784	726.49280	274.79968	843.14862	661.82880	55.35670	424.91916	463.87195	355.06442	446.39145	939.51709	90.02728	152.04543	437.77148	333.96078	64.35421
499	4.150	716.38757	261.30557	1378.99634	565.78552	69.74519	873.09943	505.90027	381.87592	876.99371	720.24438	276.58368	843.83691	650.95532	53.93137	425.60849	460.99512	356.24765	446.34015	932.41821	90.75249	157.22382	437.56299	333.84973	64.25293
500	4.158	710.44702	262.73630	1379.76123	559.39124	71.52409	874.09912	499.74670	383.74554	877.41022	714.15015	278.25119	844.38757	639.96533	52.56429	426.24725	458.17151	357.36420	446.24783	924.97388	91.63623	162.39012	437.35303	333.75638	64.14861
501	4.167	704.50720	264.13513	1380.47632	553.10327	73.23108	874.97522	493.76648	385.56616	877.75372	708.21204	279.78345	844.82025	628.85547	51.29613	426.83569	455.37366	358.41690	446.13040	917.17261	92.69191	167.50748	437.14172	333.69489	64.03728
502	4.175	698.56677	265.50427	1381.15747	546.91968	74.86635	875.74390	487.95886	387.33105	878.04694	702.42578	281.16977	845.16223	617.62854	50.15709	427.38174	452.58545	359.40970	446.00015	909.00232	93.92708	172.52997	436.92517	333.67102	63.91583
503	4.183	692.62915	266.84387	1381.81860	540.83704	76.43116	876.42786	482.31543	389.03760	878.30896	696.78198	282.41028	845.44415	606.29297	49.16696	427.89865	449.80176	360.34726	445.86572	900.45361	95.34297	177.40245	436.69690	333.68124	63.78430
504	4.192	686.70093	268.15189	1382.47034	534.84985	77.92599	877.05414	476.82227	390.68808	878.55664	691.26929	283.51831	845.69617	594.86243	48.33481	428.40375	447.02771	361.23483	445.73239	891.52063	96.93423	182.05914	436.45337	333.71497	63.64638
505	4.200	680.79102	269.42569	1383.12134	528.95142	79.35142	877.65247	471.46204	392.28867	878.80493	685.87671	284.51706	845.94434	583.35693	47.66157	428.91653	444.27661	362.07782	445.60303	882.19922	98.68822	186.42355	436.20056	333.75998	63.50633
506	4.208	674.90991	270.66241	1383.77808	523.13330	80.70950	878.25256	466.21765	393.84915	879.06677	680.59424	285.43237	846.20770	571.80261	47.14679	429.45496	441.56677	362.88174	445.47861	872.48499	100.58347	190.41182	435.95496	333.80856	63.36642
507	4.217	669.06873	271.85886	1384.44482	517.38574	82.00319	878.88171	461.07544	395.38287	879.35303	675.40967	286.28540	846.49780	560.23083	46.79031	430.03537	438.91858	363.65189	445.35916	862.37268	102.58843	193.93895	435.73792	333.85931	63.22786
508	4.225	663.27759	273.01160	1385.12427	511.69812	83.23518	879.56201	456.02649	396.90503	879.67084	670.30920	287.08777	846.81915	548.67383	46.58628	430.67758	436.35022	364.39310	445.24417	851.85632	104.66206	196.92517	435.56641	333.91391	63.09311
509	4.233	657.54395	274.11761	1385.81689	506.06128	84.40811	880.30865	451.06775	398.42941	880.02197	665.27942	287.84082	847.16986	537.16040	46.52535	431.40302	433.87585	365.10962	445.13303	840.92896	106.75626	199.30103	435.44946	333.97321	62.96645
510	4.242	651.87317	275.17480	1386.52234	500.46802	85.52604	881.12988	446.20020	399.96497	880.40100	660.31140	288.53809	847.54285	525.71216	46.60598	432.22620	431.50244	365.80475	445.02505	829.58423	108.81989	201.01091	435.38550	334.03555	62.85356
511	4.250	646.26917	276.18265	1387.23975	494.91248	86.59540	882.02747	441.43042	401.51245	880.79297	655.40149	289.16837	847.92883	514.34277	46.83354	433.15167	429.22986	366.48102	444.91962	817.81824	110.80397	202.01443	435.36475	334.09647	62.76022
512	4.258	640.73547	277.14276	1387.96765	489.38892	87.62446	882.99768	436.76843	403.06320	881.17224	650.54932	289.71747	848.31873	503.05811	47.20971	434.17667	427.05090	367.14001	444.81586	805.62976	112.66762	202.28662	435.37146	334.14978	62.68992
513	4.267	635.27539	278.05768	1388.70386	483.89246	88.62187	884.03180	432.22546	404.60089	881.50696	645.75696	290.16919	848.70416	491.85889	47.73096	435.29279	424.95276	367.78290	444.71283	793.02197	114.38196	201.81735	435.38965	334.19135	62.64236
514	4.275	629.89197	278.93002	1389.44348	478.41931	89.59535	885.11639	427.81311	406.10611	881.76831	641.02478	290.50717	849.07837	480.74561	48.39131	436.48862	422.91956	368.41068	444.60953	779.99927	115.93135	200.61086	435.40649	334.22147	62.61479
515	4.283	624.58728	279.76233	1390.17896	472.96582	90.55177	886.23407	423.54150	407.56049	881.93695	636.35205	290.71793	849.43604	469.72253	49.18078	437.75269	420.93506	369.02460	444.50485	766.56592	117.31149	198.68466	435.41309	334.24493	62.60424
516	4.292	619.36267	280.55676	1390.90039	467.52917	91.49732	887.36597	419.41943	408.94885	882.00354	631.73645	290.79346	849.77228	458.79504	50.09097	439.06808	418.98474	369.62622	444.39792	752.72314	118.52602	196.06810	435.40540	334.26770	62.60846
517	4.300	614.21863	281.31525	1391.59802	462.10901	92.43622	888.49390	415.44934	410.25894	881.96655	627.17456	290.73276	850.08160	447.96509	51.12299	440.40701	417.05774	370.21729	444.28812	738.46912	119.58270	192.80032	435.38428	334.29449	62.62575
518	4.308	609.15430	282.03946	1392.26343	456.70776	93.36960	889.60168	411.62976	411.48102	881.83160	622.66577	290.54321	850.35852	437.23450	52.28284	441.73819	415.14758	370.79935	444.17511	723.80054	120.48987	188.92929	435.35461	334.32870	62.65506
519	4.317	604.16650	282.73080	1392.89026	451.32922	94.29586	890.67480	407.95642	412.60837	881.61066	618.21472	290.24030	850.60004	426.61047	53.57304	443.03754	413.25244	371.37320	444.05896	708.71375	121.25395	184.51181	435.32288	334.37296	62.69589
520	4.325	599.25024	283.38959	1393.47449	445.97791	95.21127	891.70093	404.42102	413.64069	881.32312	613.82898	289.84412	850.80719	416.10376	54.99019	444.29166	411.37341	371.93842	443.93988	693.20825	121.87927	179.61362	435.29492	334.42786	62.74670
521	4.333	594.39990	284.01480	1394.01392	440.65894	96.11040	892.67059	401.00562	414.59042	880.99744	609.51318	289.37476	850.98315	405.72656	56.52461	445.49606	409.51453	372.49292	443.81833	677.28796	122.36795	174.30806	435.27515	334.49088	62.80316
522	4.342	589.61023	284.60434	1394.50757	435.37732	96.98683	893.57678	397.68103	415.48441	880.67072	605.26624	288.85031	851.13123	395.49377	58.16029	446.65244	407.68054	373.03308	443.69489	660.96265	122.71933	168.67303	435.26477	334.55673	62.85891
523	4.350	584.87573	285.15594	1394.95496	430.13733	97.83392	894.41461	394.41479	416.35446	880.38049	601.08118	288.28662	851.25513	385.42371	59.87615	447.76563	405.87634	373.55405	443.56998	644.24768	122.93044	162.78755	435.26208	334.61932	62.90815
524	4.358	580.19067	285.66736	1395.35645	424.94189	98.64542	895.18274	391.17810	417.22452	880.15192	596.94885	287.69788	851.35889	375.53442	61.64909	448.84100	404.10645	374.05008	443.44406	627.16418	122.99670	156.72957	435.26392	334.67422	62.94758
525	4.367	575.54968	286.13611	1395.71167	419.79028	99.41553	895.88342	387.94897	418.10364	879.99146	592.85962	287.09564	851.44672	365.84033	63.45675	449.88254	402.37415	374.51550	443.31726	609.73730	122.91197	150.57465	435.26672	334.72003	62.97629
526	4.375	570.94653	286.55905	1396.02014	414.67896	100.13891	896.52069	384.71167	418.98517	879.88715	588.80444	286.48840	851.52313	356.35156	65.27858	450.89291	400.68164	374.94516	443.18961	591.99219	122.66888	144.39453	435.26758	334.75818	62.99526
527	4.383	566.37549	286.93280	1396.28162	409.60254	100.81126	897.09735	381.45740	419.84573	879.80902	584.77637	285.88159	851.59320	347.07361	67.09555	451.87521	399.03015	375.33490	443.06094	573.95288	122.26126	138.25552	435.26477	334.79080	63.00687
528	4.392	561.83179	287.25427	1396.49670	404.55603	101.43034	897.61469	378.18286	420.64688	879.71228	580.76941	285.27774	851.66199	338.00745	68.89083	452.83322	397.41943	375.68198	442.93094	555.64111	121.68828	132.21799	435.25903	334.81824	63.01437
529	4.400	557.31165	287.52100	1396.66772	399.53589	101.99742	898.07288	374.89319	421.34714	879.55029	576.77979	284.67596	851.73340	329.14868	70.65149	453.77014	395.84790	375.98489	442.79907	537.07776	120.95828	126.33773	435.25183	334.83911	63.02121
530	4.408	552.81226	287.73102	1396.79761	394.53955	102.51726	898.47235	371.59814	421.91956	879.29425	572.80273	284.07214	851.80890	320.48633	72.36860	454.68777	394.31311	376.24335	442.66476	518.28516	120.08939	120.66875	435.24487	334.85141	63.03004
531	4.417	548.32971	287.88297	1396.88989	389.56445	102.99515	898.81500	368.30688	422.36273	878.94281	568.83264	283.46051	851.88770	312.00574	74.03513	455.58673	392.81091	376.45801	442.52725	499.28882	119.10637	115.26285	435.23853	334.85361	63.04235
532	4.425	543.85999	287.97659	1396.94775	384.60645	103.43259	899.10382	365.02026	422.70050	878.51843	564.86401	282.83588	851.96741	303.68750	75.64514	456.46738	391.33630	376.63043	442.38568	480.11572	118.03648	110.16512	435.23230	334.84509	63.05886
533	4.433	539.40002	288.01248	1396.97314	379.66028	103.82629	899.34210	361.73303	422.97153	878.05481	560.89136	282.19489	852.04456	295.50867	77.19457	457.33047	389.88306	376.76291	442.23914	460.79175	116.90665	105.40936	435.22424	334.82626	63.07960
534	4.442	534.94739	287.99097	1396.96741	374.72046	104.17392	899.53198	358.43884	423.21292	877.58234	556.91003	281.53577	852.11456	287.44385	78.68086	458.17773	388.44385	376.85831	442.08670	441.33960	115.74158	101.01636	435.21313	334.79785	63.10332
535	4.450	530.50171	287.91144	1396.93079	369.78430	104.48262	899.67389	355.13464	423.45016	877.12030	552.91638	280.85785	852.17126	279.47034	80.10174	459.01279	387.01135	376.92004	441.92740	421.77698	114.56279	96.99270	435.19763	334.75983	63.12781
536	4.458	526.06360	287.77213	1396.86243	364.85095	104.77043	899.76593	351.81958	423.69669	876.67786	548.90894	280.16132	852.20782	271.57056	81.45509	459.84100	385.57739	376.95160	441.76022	402.11841	113.38644	93.32913	435.17664	334.71078	63.15070
537	4.467	521.63391	287.57211	1396.76221	359.91980	105.05904	899.80554	348.49487	423.95694	876.25659	544.88770	279.44800	852.21857	263.73145	82.73968	460.66891	384.13354	376.95633	441.58417	382.38257	112.21877	90.00723	435.14893	334.64825	63.16970
538	4.475	517.21167	287.31293	1396.63049	354.98901	105.36522	899.79144	345.16174	424.22940	875.85254	540.85461	278.72183	852.20032	255.94446	83.95535	461.50250	382.67249	376.93707	441.39822	362.60767	111.05135	87.02390	435.11523	334.56918	63.18208
539	4.483	512.79382	286.99750	1396.46826	350.05664	105.69553	899.72473	341.82092	424.50891	875.45868	536.81104	277.98758	852.15302	248.20410	85.10297	462.34662	381.18652	376.89584	441.20154	342.85449	109.86746	84.41158	435.07678	334.47144	63.18508
540	4.492	508.37671	286.62790	1396.27820	345.12036	106.04427	899.60925	338.47144	424.78900	875.06665	532.75867	277.24878	852.07837	240.50769	86.18394	463.20410	379.66870	376.83356	440.99338	323.19116	108.65616	82.22298	435.03491	334.35477	63.17845
541	4.500	503.95605	286.20532	1396.06311	340.17786	106.39716	899.44983	335.11060	425.06299	874.66846	528.69641	276.50659	851.98004	232.85596	87.19876	464.07455	378.11316	376.74994	440.77319	303.67554	107.41728	80.49863	434.98962	334.22079	63.16608
542	4.508	499.52649	285.73129	1395.82556	335.22766	106.73857	899.25159	331.73584	425.32376	874.25739	524.62170	275.76041	851.86218	225.25122	88.14691	464.95120	376.51367	376.64355	440.54080	284.35303	106.15707	79.25340	434.94080	334.07220	63.15448
543	4.517	495.08447	285.20795	1395.56641	330.26685	107.05728	899.01843	328.34277	425.56467	873.82861	520.53015	275.00934	851.72827	217.69165	89.03065	465.81839	374.86523	376.51196	440.29620	265.26233	104.88513	78.48171	434.88745	333.91315	63.15018
544	4.525	490.62878	284.63702	1395.28674	325.29077	107.34734	898.75275	324.92712	425.78131	873.37964	516.41577	274.25293	851.58020	210.16895	89.85896	466.65735	373.16345	376.35196	440.03970	246.43823	103.61275	78.16413	434.82971	333.74884	63.15852
545	4.533	486.15918	284.01822	1394.98792	320.29407	107.60623	898.45544	321.48462	425.97086	872.90979	512.27197	273.49069	851.41840	202.67529	90.64508	467.45630	371.40405	376.15997	439.77170	227.91479	102.35007	78.27109	434.76855	333.58392	63.18336
546	4.542	481.67590	283.34888	1394.67090	315.27258	107.83247	898.12677	318.01233	426.13022	872.41962	508.09277	272.72107	851.24213	195.21716	91.39809	468.21753	369.58313	375.93262	439.49265	209.72461	101.10406	78.76480	434.70581	333.42072	63.22664
547	4.550	477.17822	282.62561	1394.33582	310.22302	108.02513	897.76648	314.50720	426.25662	871.91089	503.87341	271.94131	851.04999	187.81738	92.11821	468.95624	367.69775	375.66718	439.20309	191.89893	99.87875	79.60119	434.64319	333.25949	63.28770
548	4.558	472.66296	281.84756	1393.98096	305.14136	108.18457	897.37518	310.96741	426.34903	871.38641	499.61084	271.14822	850.84082	180.50366	92.80096	469.68872	365.74438	375.36215	438.90353	174.46472	98.67726	80.73277	434.58105	333.09933	63.36361
549	4.567	468.12354	281.01675	1393.60278	300.02307	108.31207	896.95398	307.39172	426.40717	870.84918	495.30225	270.33810	850.61377	173.29346	93.44206	470.42023	363.71936	375.01733	438.59421	157.44751	97.50315	82.11263	434.51782	332.93796	63.45068
550	4.575	463.55225	280.13641	1393.19714	294.86340	108.40878	896.50354	303.77991	426.42917	870.30066	490.94458	269.50641	850.36646	166.19238	94.03710	471.14453	361.61877	374.63412	438.27518	140.87451	96.36209	83.69592	434.44946	332.77164	63.54601
551	4.583	458.94324	279.20959	1392.76111	289.65759	108.47511	896.02228	300.13135	426.41095	869.74023	486.53540	268.64810	850.09540	159.19922	94.58044	471.84875	359.43762	374.21518	437.94604	124.77368	95.26451	85.43821	434.37158	332.59576	63.64764
552	4.592	454.29321	278.23941	1392.29370	284.40222	108.51057	895.50580	296.44421	426.34775	869.16724	482.07312	267.75830	849.79657	152.30811	95.06617	472.51672	357.17004	373.76401	437.60587	109.17273	94.22552	87.29395	434.27979	332.40607	63.75368
553	4.600	449.60046	277.22894	1391.79590	279.09607	108.51424	894.94769	292.71497	426.23599	868.58124	477.55725	266.83228	849.46710	145.51208	95.48927	473.13263	354.81018	373.28467	437.25290	94.09521	93.26191	89.21632	434.16968	332.19952	63.86165
554	4.608	444.86414	276.18063	1391.27051	273.73926	108.48588	894.34167	288.94055	426.07358	867.98102	472.99011	265.86591	849.10516	138.80347	95.84679	473.68350	352.35132	372.78094	436.88464	79.56152	92.38994	91.15750	434.03784	331.97470	63.96890
555	4.617	440.08350	275.09589	1390.72058	268.33228	108.42670	893.68231	285.11853	425.86041	867.36432	468.37415	264.85623	848.71039	132.17432	96.13836	474.15942	349.78687	372.25616	436.49780	65.58911	91.62286	93.07114	433.88196	331.73230	64.07329
556	4.625	435.25842	273.97577	1390.14917	262.87537	108.33879	892.96643	281.24927	425.59872	866.72931	463.71204	263.80164	848.28259	125.61743	96.36553	474.55243	347.11133	371.71280	436.08838	52.19202	90.96794	94.91533	433.70313	331.47552	64.17386
557	4.633	430.38806	272.82169	1389.56006	257.36890	108.22380	892.19379	277.33276	425.29318	866.07556	459.00391	262.70248	847.82129	119.12622	96.53086	474.85617	344.32007	371.15240	435.65210	39.37976	90.42668	96.65254	433.50476	331.20984	64.27163
558	4.642	425.47070	271.63525	1388.95654	251.81262	108.08235	891.36816	273.36938	424.95020	865.40350	454.24731	261.56232	847.32544	112.69641	96.63725	475.06610	341.40991	370.57578	435.18478	27.15918	89.99773	98.24829	433.29041	330.94135	64.37035
559	4.650	420.50452	270.41693	1388.33911	246.20569	107.91490	890.49634	269.35999	424.57513	864.71271	449.43896	260.38760	846.79248	106.32739	96.68765	475.18030	338.38000	369.98318	434.68286	15.53650	89.67860	99.67120	433.06165	330.67453	64.47598
560	4.658	415.48486	269.16672	1387.70447	240.54773	107.72234	889.58752	265.30383	424.17029	864.00116	444.57434	259.18546	846.21869	100.02051	96.68489	475.19904	335.23193	369.37476	434.14407	4.51794	89.46484	100.89361	432.81689	330.41055	64.59452
561	4.667	410.40405	267.88519	1387.04297	234.83850	107.50558	888.65173	261.19763	423.73529	863.26544	439.64954	257.96130	845.60052	93.77905	96.63139	475.12320	331.96973	368.75073	433.56769	-5.88940	89.34839	101.89246	432.55371	330.14716	64.73007
562	4.675	405.25183	266.57178	1386.33838	229.07715	107.26591	887.69849	257.03516	423.26990	862.50244	434.65942	256.71829	844.93652	87.60791	96.52856	474.95288	328.60071	368.11188	432.95520	-15.68018	89.31726	102.65086	432.26965	329.88040	64.88492
563	4.683	400.02173	265.22205	1385.57593	223.26099	107.00526	886.73578	252.81067	422.77505	861.71039	429.59912	255.45880	844.22821	81.51160	96.37621	474.68683	325.13452	367.45963	432.31033	-24.85205	89.35641	103.15845	431.96289	329.60617	65.06064
564	4.692	394.71326	263.82910	1384.75159	217.38538	106.72549	885.76990	248.51929	422.25253	860.89038	424.46509	254.18539	843.48035	75.49365	96.17276	474.32141	321.58325	366.79645	431.63916	-33.40723	89.44997	103.40929	431.63416	329.32040	65.25891
565	4.700	389.33118	262.38766	1383.87134	211.44470	106.42764	884.80530	244.15808	421.70428	860.04688	419.25403	252.89919	842.70020	69.55762	95.91756	473.85007	317.96130	366.12576	430.95001	-41.35181	89.58316	103.39888	431.28809	329.01901	65.48215
566	4.708	383.88281	260.89587	1382.94910	205.43311	106.11104	883.84521	239.72339	421.13092	859.18567	413.96265	251.59819	841.89819	63.70898	95.61357	473.26425	314.28357	365.45203	430.25305	-48.69727	89.74332	103.12343	430.93201	328.69879	65.73479
567	4.717	378.37549	259.35434	1382.00195	199.34460	105.77261	882.89154	235.21252	420.53174	858.31262	408.58850	250.27821	841.08826	57.95557	95.26800	472.55499	310.56531	364.78033	429.55963	-55.45947	89.91995	102.58167	430.57092	328.35867	66.02420
568	4.725	372.81335	257.76566	1381.04651	193.17529	105.40753	881.94434	230.62085	419.90533	857.43445	403.12830	248.93405	840.28741	52.30969	94.89078	471.71344	306.82129	364.11621	428.88177	-61.65857	90.10425	101.77634	430.20752	327.99963	66.35955
569	4.733	367.19617	256.13309	1380.09570	186.92163	105.01051	881.00226	225.94409	419.24951	856.55933	397.57861	247.55913	839.51324	46.78772	94.49316	470.73065	303.06396	363.46500	428.23138	-67.32153	90.28905	100.71411	429.84241	327.62436	66.75019
570	4.742	361.52185	254.45917	1379.15930	180.57800	104.57654	880.06262	221.17834	418.56143	855.69818	391.93604	246.14635	838.78229	41.41028	94.08632	469.59705	299.30310	362.83167	427.61981	-72.48035	90.46883	99.40652	429.47583	327.23697	67.20527
571	4.750	355.78906	252.74472	1378.24316	174.13696	104.10196	879.12219	216.32288	417.83859	854.86511	386.19690	244.68913	838.11035	36.20190	93.67930	468.30301	295.54529	362.22025	427.05750	-77.17236	90.63969	97.87085	429.10620	326.84238	67.73380
572	4.758	349.99695	250.98874	1377.35046	167.58948	103.58582	878.17645	211.37671	417.07904	854.07550	380.35876	243.18193	837.51141	31.18970	93.27782	466.83920	291.79248	361.63397	426.55353	-81.43677	90.80104	96.12764	428.73035	326.44598	68.34364
573	4.767	344.14587	249.18819	1376.48145	160.92883	103.02888	877.22021	206.33801	416.28149	853.34406	374.41870	241.62119	836.99573	26.39941	92.88427	465.19766	288.04248	361.07504	426.11575	-85.31494	90.95750	94.19674	428.34277	326.05502	69.04130
574	4.775	338.23779	247.33813	1375.63599	154.15051	102.43135	876.24811	201.20264	415.44568	852.68317	368.37305	240.00702	836.56970	21.85352	92.49699	463.37415	284.28882	360.54486	425.75070	-88.84497	91.11838	92.09631	427.93445	325.68057	69.83367
575	4.783	332.27502	245.43236	1374.81433	147.25269	101.79231	875.25598	195.96594	414.57202	852.10083	362.21753	238.34331	836.23584	17.56909	92.10934	461.37167	280.52112	360.04395	425.46356	-92.05884	91.29482	89.84473	427.49561	325.33685	70.72898
576	4.792	326.26074	243.46414	1374.01843	140.23523	101.11050	874.24286	190.62158	413.66110	851.60083	355.94800	236.63660	835.99316	13.55750	91.71029	459.20267	276.72510	359.57211	425.25827	-94.97949	91.49623	87.46495	427.01648	325.03845	71.73491
577	4.800	320.19800	241.42761	1373.25220	133.09924	100.38443	873.21277	185.16187	412.71246	851.18384	349.56274	234.89432	835.83826	9.82117	91.28699	456.89032	272.88428	359.12842	425.13757	-97.62329	91.72540	84.99045	426.48779	324.79861	72.85695
578	4.808	314.08936	239.31848	1372.52161	125.84961	99.61179	872.17755	179.57837	411.72400	850.84882	343.06299	233.12404	835.76666	6.35242	90.82751	454.46906	268.97913	358.71103	425.10315	-100.00464	91.97430	82.46934	425.90051	324.62933	74.09898
579	4.817	307.93579	237.13364	1371.83569	118.49451	98.78984	871.15851	173.86060	410.69241	850.59308	336.45288	231.33438	835.77344	3.12976	90.32163	451.98453	264.98865	358.31726	425.15555	-102.14209	92.22535	79.96273	425.24402	324.54160	75.46476
580	4.825	301.73621	234.87192	1371.20654	111.04614	97.91585	870.18677	167.99890	409.61426	850.41278	329.73804	229.53629	835.85303	0.11597	89.76013	449.49286	260.89038	357.94351	425.29449	-104.06396	92.45842	77.53856	424.50647	324.54456	76.95837
581	4.833	295.48621	232.53571	1370.65112	103.52075	96.98645	869.30328	161.98328	408.48669	850.30261	322.92615	227.74280	836.00024	-2.74268	89.13300	447.06036	256.66077	357.58536	425.51889	-105.81299	92.65707	75.26385	423.67297	324.64471	78.58440
582	4.842	289.17957	230.13127	1370.19043	95.94019	95.99713	868.55756	155.80554	407.30914	850.25848	316.02820	225.96791	836.21356	-5.51501	88.42741	444.76276	252.27600	357.23795	425.82693	-107.44336	92.80884	73.19784	422.72717	324.84485	80.34830
583	4.850	282.80798	227.66780	1369.84839	88.33325	94.94313	868.00372	149.45947	406.08536	850.28027	309.05774	224.22650	836.49622	-8.28418	87.62774	442.68213	247.71216	356.89636	426.21619	-109.01416	92.89838	71.38696	421.65381	325.14325	82.25633
584	4.858	276.36401	225.15637	1369.64880	80.73401	93.82104	867.69470	142.94214	404.82269	850.37335	302.02856	222.53516	836.85669	-11.14294	86.71784	440.89996	242.94543	356.55627	426.68341	-110.57397	92.89980	69.85951	420.43994	325.53418	84.31494
585	4.867	269.84155	222.60918	1369.61292	73.17834	92.62965	867.67542	136.25354	403.52826	850.54608	294.95374	220.91214	837.30762	-14.19080	85.68413	439.48703	237.95386	356.21460	427.22449	-112.14551	92.78114	68.61790	419.07446	326.00839	86.52887
586	4.875	263.23889	220.03940	1369.75427	65.69958	91.36884	867.97491	129.39819	402.20480	850.80646	287.84583	219.37457	837.86322	-17.52832	84.51827	438.49158	232.71643	355.87021	427.83423	-113.72168	92.51984	67.63683	417.54651	326.55383	88.89893
587	4.883	256.55920	217.46104	1370.07776	58.32336	90.03706	868.60083	122.38379	400.84900	851.16034	280.71619	217.93402	838.53479	-21.24731	83.21999	437.92880	227.21436	355.52426	428.50629	-115.28223	92.11217	66.87505	415.84473	327.15594	91.42113
588	4.892	249.81104	214.88823	1370.57935	51.06311	88.62932	869.53949	115.22266	399.45245	851.61145	273.57361	216.59262	839.32703	-25.41333	81.79972	437.77750	221.43225	355.18069	429.23312	-116.81616	91.57228	66.29144	413.95581	327.79947	94.08739
589	4.900	243.00854	212.33385	1371.24854	43.91882	87.13799	870.76031	107.93201	398.00320	852.16168	266.42224	215.34200	840.23578	-30.04858	80.28043	437.98709	215.35742	354.84610	430.00616	-118.32764	90.93015	65.85406	411.86499	328.46997	96.88639
590	4.908	236.16956	209.80890	1372.06958	36.87683	85.55533	872.22260	100.53528	396.48633	852.80963	259.26257	214.16351	841.24915	-35.12744	78.69730	438.49124	208.98059	354.52957	430.81592	-119.82520	90.23062	65.54068	409.55811	329.15524	99.80574
591	4.917	229.31201	207.32283	1373.02222	29.91260	83.87567	873.88129	93.05896	394.88663	853.55096	252.09241	213.02873	842.34967	-40.58301	77.09415	439.22031	202.29602	354.24222	431.65237	-121.30859	89.52853	65.33479	407.02173	329.84525	102.83426
592	4.925	222.45251	204.88419	1374.08252	22.99487	82.09753	875.68921	85.53064	393.19232	854.37994	244.90564	211.90033	843.51642	-46.32056	75.51717	440.10770	195.30078	353.99646	432.50500	-122.76660	88.87929	65.22079	404.24365	330.53189	105.96226
593	4.933	215.60693	202.50064	1375.22412	16.09192	80.22556	877.59741	77.97632	391.39801	855.29059	237.69666	210.73512	844.72748	-52.22949	74.00820	441.09094	187.99475	353.80511	433.36282	-124.17847	88.32930	65.18138	401.21021	331.20810	109.18050
594	4.942	208.78955	200.17871	1376.41968	9.17615	78.27095	879.55554	70.41980	389.50549	856.27490	230.46277	209.48901	845.96155	-58.19543	72.59892	442.11157	180.37988	353.68048	434.21457	-125.52002	87.90977	65.19707	397.90625	331.86707	112.47972
595	4.950	202.01355	197.92384	1377.64172	2.22742	76.25021	881.51398	62.88269	387.52307	857.32135	223.20667	208.12308	847.19806	-64.10840	71.30683	443.11581	172.45935	353.63342	435.04846	-126.76831	87.63453	65.24696	394.31665	332.50247	115.85114
596	4.958	195.28943	195.74036	1378.86316	-4.76343	74.18391	883.42780	55.38611	385.46414	858.41406	215.93823	206.60907	848.41711	-69.87158	70.13287	444.05655	164.23743	353.67227	435.85229	-127.90869	87.50082	65.31052	390.42822	333.10822	119.28784
597	4.967	188.62549	193.63120	1380.05859	-11.79407	72.09482	885.26056	47.95361	383.34714	859.53375	208.67310	204.93321	849.59961	-75.40540	69.05994	444.89703	155.71851	353.80212	436.61346	-128.93164	87.49303	65.37051	386.23267	333.67725	122.78616
598	4.975	182.02832	191.59712	1381.20740	-18.85254	70.00541	886.98657	40.60779	381.19427	860.65894	201.43213	203.09854	850.72699	-80.64819	68.05272	445.61453	146.90674	354.02402	437.31924	-129.83130	87.58670	65.41567	381.72705	334.20114	126.34642
599	4.983	175.50208	189.63564	1382.29504	-25.91907	67.93524	888.59131	33.36694	379.02872	861.76782	194.23938	201.12544	851.78143	-85.55847	67.06287	446.20102	137.80530	354.33453	437.95706	-130.60449	87.75196	65.44093	376.91504	334.66968	129.97319
600	4.992	169.04736	187.74066	1383.31458	-32.96716	65.89899	890.07019	26.24231	376.87186	862.83917	187.12000	199.04903	852.74591	-90.12085	66.04041	446.66068	128.41724	354.72562	438.51544	-131.25000	87.95670	65.44604	371.80591	335.07156	133.67618
601	5.000	162.66296	185.90358	1384.26465	-39.96509	63.90607	891.42664	19.24023	374.74191	863.85242	180.09875	196.91376	853.60620	-94.34790	64.94543	447.00632	118.74414	355.18481	438.98486	-131.77393	88.16953	65.43483	366.41296	335.39490	137.47139
602	5.008	156.34509	184.11504	1385.14856	-46.87903	61.96139	892.66986	12.36182	372.65344	864.78900	173.19775	194.76801	854.35242	-98.27722	63.75501	447.25720	108.78723	355.69598	439.35873	-132.18701	88.36290	65.41341	360.75098	335.62570	141.37981
603	5.017	150.08936	182.36703	1385.97253	-53.67712	60.06619	893.81219	5.60425	370.61816	865.63568	166.43372	192.65945	854.98077	-101.96289	62.46477	447.43591	98.54858	356.24005	439.63467	-132.50781	88.51589	65.38670	354.83044	335.74518	145.42235
604	5.025	143.89001	180.65395	1386.74500	-60.33289	58.21865	894.86639	-1.03601	368.64572	866.38721	159.81824	190.63071	855.49371	-105.46069	61.08614	447.56415	88.03088	356.79617	439.81534	-132.75708	88.61539	65.35635	348.65601	335.72998	149.61552
605	5.033	137.74084	178.97220	1387.47607	-66.82813	56.41408	895.84418	-7.56140	366.74329	867.04639	153.35669	188.71428	855.89948	-108.81689	59.64154	447.65851	77.24011	357.34286	439.90900	-132.95703	88.65575	65.32172	342.22461	335.55588	153.97057
606	5.042	131.63525	177.32025	1388.17627	-73.15137	54.64568	896.75549	-13.97412	364.91437	867.62244	147.05029	186.92960	856.21088	-112.06091	58.16017	447.72842	66.18616	357.85904	439.92981	-133.12646	88.63811	65.28165	335.52856	335.19965	158.49257
607	5.050	125.56860	175.69853	1388.85583	-79.29712	52.90601	897.60706	-20.27759	363.15771	868.12909	140.89746	185.28345	856.44446	-115.20520	56.67473	447.77621	54.88428	358.32526	439.89767	-133.27710	88.56952	65.23512	328.55591	334.63928	163.17816
608	5.058	119.53894	174.10941	1389.52332	-85.26563	51.18864	898.40045	-26.47766	361.46762	868.58417	134.89270	183.77298	856.61932	-118.24548	55.21744	447.79916	43.35583	358.72449	439.83734	-133.41650	88.46173	65.18124	321.29126	333.85492	168.01143
609	5.067	113.54578	172.55713	1390.18579	-91.06140	49.48899	899.13348	-32.58301	359.83722	869.00916	129.02844	182.38916	856.75531	-121.16406	53.81625	447.79227	31.62891	359.04282	439.77728	-133.54614	88.32989	65.11990	313.71753	332.83084	172.96002
610	5.075	107.59045	171.04761	1390.84973	-96.69104	47.80424	899.80194	-38.60645	358.26224	869.42798	123.29419	181.12042	856.87097	-123.93445	52.49266	447.75116	19.73779	359.26996	439.74817	-133.66431	88.19079	65.05313	305.81641	331.55768	177.97368
611	5.083	101.67542	169.58652	1391.51990	-102.16003	46.13268	900.40240	-44.56274	356.74185	869.86530	117.67786	179.95572	856.98260	-126.52771	51.26091	447.67456	7.72168	359.39911	439.78098	-133.76709	88.06094	64.98589	297.56934	330.03552	182.98553
612	5.092	95.80530	168.17703	1392.20081	-107.47180	44.47372	900.93250	-50.46777	355.27692	870.34387	112.16809	178.88791	857.10437	-128.91980	50.12770	447.56586	-4.37610	359.42682	439.90518	-133.85010	87.95465	64.92439	288.95520	328.27640	187.91402
613	5.100	89.98572	166.81963	1392.89648	-112.62659	42.82816	901.39136	-56.33618	353.86789	870.88293	106.75598	177.91623	857.24835	-131.10034	49.09298	447.43304	-16.51111	359.35226	440.14673	-133.91064	87.88216	64.87358	279.95056	326.30646	192.66388
614	5.108	84.22375	165.51462	1393.61072	-117.62195	41.19729	901.77991	-62.18030	352.51392	871.49707	101.43591	177.04587	857.42444	-133.07544	48.15157	447.28677	-28.63916	359.17654	440.52652	-133.95093	87.84808	64.83623	270.52979	324.16718	197.12868
615	5.117	78.52600	164.26367	1394.34607	-122.45203	39.58067	902.10175	-68.00964	351.21259	872.19574	96.20618	176.28560	857.63885	-134.86914	47.29520	447.13828	-40.71887	358.90167	441.05896	-133.97607	87.85049	64.81427	260.66650	321.91440	201.19540
616	5.125	72.89795	163.06819	1395.10303	-127.10815	37.97514	902.36206	-73.83008	349.95966	872.98236	91.06628	175.64557	857.89502	-136.51892	46.51498	446.99731	-52.71301	358.53009	441.75128	-133.99121	87.88147	64.81033	250.33569	319.61298	204.75082
617	5.133	67.34375	161.92722	1395.88098	-131.58289	36.37634	902.56702	-79.64575	348.74829	873.85455	86.01636	175.13658	858.19415	-138.07031	45.80435	446.87045	-64.59070	358.06390	442.60312	-134.00269	87.93044	64.82673	239.51978	317.32870	207.68810
618	5.142	61.86694	160.83818	1396.67700	-135.87170	34.77978	902.72369	-85.45776	347.56900	874.80518	81.05615	174.76860	858.53516	-139.56848	45.15953	446.76062	-76.32629	357.50485	443.60709	-134.01563	87.98820	64.86374	228.21387	315.12100	209.91547
619	5.150	56.46997	159.79858	1397.48633	-139.97498	33.18151	902.83990	-91.26624	346.41153	875.82379	76.18445	174.54846	858.91486	-141.05115	44.57760	446.66745	-87.90112	356.85419	444.74960	-134.03418	88.04900	64.91908	216.42554	313.03873	211.36488
620	5.158	51.15527	158.80652	1398.30286	-143.89734	31.57994	902.92297	-97.06824	345.26688	876.89771	71.39978	174.47762	859.32800	-142.54346	44.05430	446.58746	-99.30237	356.11288	446.01218	-134.05957	88.11041	64.98853	204.17065	311.11765	211.99640
621	5.167	45.92383	157.86044	1399.11853	-147.64966	29.97720	902.97821	-102.85815	344.12888	878.01196	66.70056	174.55151	859.76788	-144.05554	43.58242	446.51547	-110.52136	355.28180	447.37302	-134.09131	88.17198	65.06683	191.46655	309.37894	211.79596
622	5.175	40.77502	156.95917	1399.92383	-151.24707	28.37911	903.00867	-108.62537	342.99530	879.14929	62.08459	174.75951	860.22559	-145.58484	43.15162	446.44632	-121.55322	354.36203	448.80847	-134.12769	88.23375	65.14838	178.32849	307.83026	210.77007
623	5.183	35.70764	156.10248	1400.70837	-154.70862	26.79526	903.01544	-114.35596	341.86777	880.29114	57.54932	175.08447	860.68933	-147.12085	42.75141	446.37534	-132.39502	353.35550	450.29462	-134.16528	88.29599	65.22729	164.76587	306.46841	208.94044
624	5.192	30.71960	155.29099	1401.46301	-158.05530	25.23865	902.99902	-120.03552	340.75031	881.41986	53.09045	175.50381	861.14508	-148.65100	42.37416	446.29877	-143.04431	352.26520	451.80829	-134.20093	88.35899	65.29808	150.78186	305.28326	206.34131
625	5.200	25.80798	154.52548	1402.18103	-161.30725	23.72319	902.96014	-125.65332	339.64883	882.51990	48.70288	175.99245	861.57819	-150.16418	42.01469	446.21469	-153.49902	351.09598	453.32825	-134.23047	88.42179	65.35665	136.37634	304.26160	203.01836
626	5.208	20.97009	153.80673	1402.85852	-164.48376	22.26089	902.89960	-131.20117	338.57068	883.57831	44.38000	176.52498	861.97534	-151.65308	41.66859	446.12317	-163.75623	349.85471	454.83588	-134.25146	88.48225	65.40033	121.54639	303.38995	199.02835
627	5.217	16.20251	153.13536	1403.49390	-167.60132	20.86084	902.81769	-136.67468	337.52286	884.58563	40.11450	177.07726	862.32684	-153.11292	41.33217	446.02573	-173.81152	348.55072	456.31555	-134.26172	88.53797	65.42773	106.29041	302.65747	194.43829
628	5.225	11.50110	152.51122	1404.08582	-170.67407	19.52941	902.71472	-142.07129	336.51151	885.53552	35.89893	177.62830	862.62897	-154.53979	41.00330	445.92502	-183.66016	347.19540	457.75479	-134.25830	88.58708	65.44009	90.60913	302.05811	189.32394
629	5.233	6.86084	151.93333	1404.63257	-173.71277	18.27054	902.59106	-147.38965	335.54199	886.42456	31.72498	178.16275	862.88409	-155.92883	40.68127	445.82428	-193.29663	345.80191	459.14417	-134.23560	88.62861	65.44171	74.50684	301.59283	183.76744
630	5.242	2.27490	151.40132	1405.13306	-176.72595	17.08619	902.44708	-152.62891	334.61792	887.25085	27.58398	178.67236	863.09827	-157.27466	40.36673	445.72589	-202.71472	344.38422	460.47699	-134.18896	88.66286	65.43770	57.99182	301.27029	177.85509
631	5.250	-2.26526	150.91656	1405.58667	-179.72229	15.97644	902.28375	-157.79016	333.73969	888.01263	23.46948	179.15521	863.27863	-158.57275	40.06219	445.63031	-211.90930	342.95627	461.74905	-134.11621	88.69191	65.43114	41.07751	301.10538	171.67607
632	5.258	-6.76892	150.48187	1405.99475	-182.70923	14.93906	902.10425	-162.87585	332.90436	888.70819	19.37549	179.61320	863.43219	-159.82092	39.77227	445.53659	-220.87646	341.53104	462.95828	-134.01709	88.71933	65.42336	23.78357	301.11465	165.32040
633	5.267	-11.24292	150.09982	1406.36096	-185.69409	13.96953	901.91388	-167.89087	332.10751	889.33673	15.29602	180.05051	863.56641	-161.02222	39.50245	445.44412	-229.61414	340.11975	464.10434	-133.89380	88.74891	65.41568	6.13318	301.31067	158.87619
634	5.275	-15.69202	149.77130	1406.68994	-188.68201	13.06210	901.71790	-172.84412	331.34494	889.89911	11.22400	180.47272	863.68866	-162.18347	39.25748	445.35382	-238.12354	338.73151	465.18839	-133.74878	88.78371	65.41067	-11.84778	301.69785	152.42796
635	5.283	-20.11963	149.49530	1406.98438	-191.67554	12.21045	901.51953	-177.74744	330.61285	890.39807	7.15222	180.88589	863.80383	-163.31531	39.04107	445.26724	-246.40942	337.37308	466.21286	-133.58862	88.82594	65.41226	-30.13184	302.26978	146.05508
636	5.292	-24.52893	149.26930	1407.24451	-194.67432	11.40796	901.32001	-182.61462	329.90701	890.83765	3.07703	181.29520	863.91443	-164.42920	38.85588	445.18497	-254.48059	336.04892	467.18121	-133.42432	88.87776	65.42455	-48.69067	303.00919	139.82988
637	5.300	-28.92188	149.08966	1407.46924	-197.67725	10.64869	901.11841	-187.45898	329.22229	891.22180	-1.00098	181.70479	864.02209	-165.53748	38.70311	445.10562	-262.34949	334.76166	468.09781	-133.26953	88.94194	65.44968	-67.49365	303.89084	133.81676
638	5.308	-33.29932	148.95169	1407.65686	-200.68323	9.92830	900.91248	-192.29370	328.55353	891.55396	-5.07886	182.11844	864.12714	-166.65295	38.58224	445.02686	-270.03235	333.51233	468.96786	-133.13501	89.02116	65.48728	-86.50745	304.88629	128.07246
639	5.317	-37.66174	148.85020	1407.80688	-203.69189	9.24367	900.69995	-197.13074	327.89670	891.83679	-9.15295	182.53967	864.22711	-167.78955	38.49122	444.94705	-277.54810	332.30078	469.79749	-133.02686	89.11668	65.53625	-105.69507	305.96823	122.64651
640	5.325	-42.00891	148.78030	1407.92065	-206.70190	8.59227	900.47943	-201.97839	327.24924	892.07166	-13.22156	182.97198	864.31744	-168.96301	38.42644	444.86575	-284.91736	331.12610	470.59366	-132.94873	89.22711	65.59612	-125.01697	307.11322	117.58115
641	5.333	-46.34119	148.73862	1408.00085	-209.71228	7.97135	900.25079	-206.83850	326.60931	892.25952	-17.28516	183.41943	864.39270	-170.18921	38.38357	444.78293	-292.16089	329.98679	471.36429	-132.90234	89.34871	65.66614	-144.43140	308.30191	112.91151
642	5.342	-50.65906	148.72337	1408.05090	-212.72302	7.37777	900.01398	-211.70862	325.97580	892.40210	-21.34607	183.88626	864.44818	-171.47949	38.35820	444.69824	-299.29846	328.88089	472.11789	-132.88770	89.47714	65.74403	-163.89441	309.51840	108.66698
643	5.350	-54.96326	148.73419	1408.07446	-215.73438	6.80828	899.76831	-216.58496	325.34875	892.50256	-25.40674	184.37488	864.48035	-172.83850	38.34588	444.61142	-306.34717	327.80621	472.86310	-132.90234	89.60939	65.82663	-183.35974	310.75095	104.87275
644	5.358	-59.25256	148.77205	1408.07568	-218.74670	6.25975	899.51385	-221.46375	324.72974	892.56482	-29.46924	184.88434	864.48663	-174.26465	38.34160	444.52274	-313.32019	326.76041	473.60834	-132.94287	89.74400	65.91130	-202.77869	311.99265	101.55084
645	5.367	-63.52612	148.83875	1408.05884	-221.76086	5.72933	899.25208	-226.34058	324.12231	892.59375	-33.53528	185.41039	864.46521	-175.75464	38.34057	444.43353	-320.22656	325.74103	474.36099	-133.00488	89.88000	65.99588	-222.10095	313.23947	98.71935
646	5.375	-67.78284	148.93546	1408.02710	-224.77771	5.21589	898.98517	-231.21167	323.53049	892.59460	-37.60608	185.94698	864.41516	-177.30518	38.34053	444.34485	-327.07056	324.74588	475.12692	-133.08447	90.01581	66.07807	-241.27429	314.48578	96.38889
647	5.383	-72.02295	149.06232	1407.98230	-227.79932	4.72135	898.71448	-236.07373	322.95660	892.57233	-41.68213	186.48883	864.33685	-178.91443	38.34297	444.25604	-333.85205	323.77335	475.90985	-133.17773	90.14830	66.15646	-260.24817	315.72095	94.55838
648	5.392	-76.24695	149.21951	1407.92493	-230.83057	4.25019	898.43951	-240.92480	322.40186	892.53278	-45.76355	187.03293	864.23193	-180.58081	38.35176	444.16525	-340.56763	322.82251	476.71112	-133.27905	90.27371	66.23247	-278.97412	316.93015	93.21461
649	5.400	-80.45715	149.40694	1407.85364	-233.87939	3.80770	898.15924	-245.76440	321.86758	892.48224	-49.85107	187.57849	864.10333	-182.30420	38.37160	444.07114	-347.21167	321.89346	477.52933	-133.38452	90.39105	66.30980	-297.40649	318.09705	92.33537
650	5.408	-84.65564	149.62386	1407.76587	-236.95215	3.39851	897.87317	-250.59412	321.35471	892.42603	-53.94690	188.12674	863.95435	-184.08704	38.40761	443.97269	-353.77710	320.98746	478.36057	-133.49438	90.50394	66.39165	-315.50281	319.20596	91.89243
651	5.417	-88.84546	149.86975	1407.65869	-240.05334	3.02620	897.58093	-255.41919	320.86356	892.36743	-58.05579	188.68080	863.78754	-185.93225	38.46586	443.86807	-360.25732	320.10699	479.19858	-133.61157	90.61815	66.47984	-333.22461	320.24399	91.85378
652	5.425	-93.02905	150.14552	1407.53052	-243.18494	2.69339	897.28192	-260.24548	320.39474	892.30756	-62.18286	189.24496	863.60455	-187.84167	38.55377	443.75461	-366.64697	319.25571	480.03537	-133.73877	90.73860	66.57616	-350.53784	321.20306	92.18437
653	5.433	-97.20850	150.45348	1407.38025	-246.34839	2.40193	896.97473	-265.07935	319.94922	892.24487	-66.33374	189.82401	863.40759	-189.81714	38.67862	443.63034	-372.94189	318.43835	480.86163	-133.87744	90.86891	66.68283	-367.41199	322.07831	92.84494
654	5.442	-101.38611	150.79623	1407.20715	-249.54321	2.15287	896.65735	-269.92566	319.52780	892.17511	-70.51221	190.42291	863.19873	-191.85962	38.84518	443.49466	-379.14038	317.66064	481.66736	-134.02881	91.01241	66.80106	-383.81995	322.86560	93.79119
655	5.450	-105.56372	151.17468	1407.00940	-252.77002	1.94561	896.32745	-274.78992	319.13098	892.09100	-74.72046	191.04634	862.97906	-193.96924	39.05577	443.34717	-385.24255	316.92902	482.44217	-134.19238	91.17249	66.92933	-399.73596	323.56033	94.97563
656	5.458	-109.74304	151.58710	1406.78491	-256.02966	1.77811	895.98260	-279.67590	318.75964	891.98334	-78.95996	191.69878	862.74896	-196.14636	39.31115	443.18658	-391.24963	316.25037	483.17584	-134.36768	91.35193	67.06339	-415.13513	324.15869	96.35023
657	5.467	-113.92615	152.03085	1406.53076	-259.32373	1.64874	895.62012	-284.58606	318.41568	891.84320	-83.23132	192.38409	862.50793	-198.39209	39.60964	443.01151	-397.16443	315.63187	483.85837	-134.55273	91.55177	67.19852	-429.99695	324.65903	97.86784
658	5.475	-118.11609	152.50519	1406.24377	-262.65417	1.55740	895.23743	-289.52173	318.10159	891.66418	-87.53613	193.10422	862.25500	-200.70825	39.94671	442.82031	-402.99060	315.08032	484.48022	-134.74658	91.77121	67.33169	-444.30603	325.06296	99.48283
659	5.483	-122.31628	153.01111	1405.92163	-266.02405	1.50436	894.83313	-294.48499	317.81940	891.44312	-91.87695	193.85840	861.98871	-203.09521	40.31541	442.61093	-408.73157	314.60178	485.03226	-134.94678	92.00851	67.46173	-458.05347	325.37500	101.15268
660	5.492	-126.53015	153.54953	1405.56433	-269.43787	1.48870	894.40753	-299.47766	317.57053	891.17957	-96.25610	194.64420	861.70807	-205.55212	40.70676	442.38184	-414.39148	314.20081	485.50592	-135.15308	92.26214	67.58843	-471.23535	325.60095	102.83883
661	5.500	-130.76074	154.12085	1405.17273	-272.89978	1.50746	893.96185	-304.50232	317.35629	890.87469	-100.67615	195.45874	861.41284	-208.07654	41.11138	442.13263	-419.97400	313.87997	485.89337	-135.36694	92.53120	67.71243	-483.85291	325.74658	104.50621
662	5.508	-135.01135	154.72516	1404.74646	-276.41467	1.55603	893.49762	-309.55823	317.17792	890.52893	-105.13843	196.29913	861.10254	-210.66589	41.52233	441.86307	-425.48242	313.63965	486.18753	-135.59009	92.81436	67.83539	-495.91138	325.81766	106.12246
663	5.517	-139.28540	155.36142	1404.28455	-279.98706	1.63010	893.01648	-314.64258	317.03641	890.14178	-109.64197	197.16177	860.77576	-213.32056	41.93587	441.57239	-430.92004	313.47778	486.38263	-135.82593	93.10806	67.95938	-507.41846	325.81934	107.65799
664	5.525	-143.58582	156.02695	1403.78625	-283.62000	1.72810	892.51953	-319.75134	316.93225	889.71246	-114.18726	198.04234	860.43091	-216.04492	42.35078	441.25916	-436.28955	313.39005	486.47424	-136.07861	93.40656	68.08527	-518.38477	325.75577	109.08621
665	5.533	-147.91467	156.71892	1403.25232	-287.31458	1.85185	892.00800	-324.88147	316.86539	889.24121	-118.77576	198.93602	860.06647	-218.84583	42.76817	440.92175	-441.59326	313.37024	486.45941	-136.35352	93.70430	68.21245	-528.82202	325.63165	110.38373
666	5.542	-152.27283	157.43680	1402.68494	-291.07227	2.00543	891.48315	-330.03113	316.83609	888.72925	-123.40894	199.83852	859.68127	-221.72839	43.19189	440.55911	-446.83313	313.41071	486.33673	-136.65405	93.99807	68.34135	-538.74219	325.45316	111.53073
667	5.550	-156.66028	158.18301	1402.08618	-294.89539	2.19316	890.94574	-335.20044	316.84576	888.17889	-128.08850	200.74637	859.27356	-224.69421	43.62690	440.17108	-452.01099	313.50290	486.10611	-136.98071	94.28648	68.47493	-548.15967	325.22733	112.51170
668	5.558	-161.07764	158.96077	1401.45715	-298.78784	2.41774	890.39429	-340.39111	316.89633	887.59332	-132.81470	201.65634	858.84064	-227.74084	44.07539	439.75775	-457.12805	313.63791	485.76855	-137.33081	94.56805	68.61711	-557.08984	324.95975	113.31467
669	5.567	-165.52649	159.77097	1400.79785	-302.75623	2.67901	889.82507	-345.60437	316.98868	886.97485	-137.58875	202.56512	858.37903	-230.86304	44.53478	439.31927	-462.18555	313.80682	485.32587	-137.69995	94.84102	68.77107	-565.55029	324.65305	113.92929
670	5.575	-170.00964	160.61182	1400.10815	-306.80896	2.97350	889.23322	-350.84253	317.12201	886.32483	-142.41333	203.46957	857.88593	-234.05469	44.99908	438.85626	-467.18506	314.00098	484.78049	-138.08325	95.10481	68.93948	-573.55786	324.30829	114.34706
671	5.583	-174.53101	161.48100	1399.38867	-310.95679	3.29515	888.61438	-356.10803	317.29523	885.64362	-147.29102	204.36758	857.36041	-237.30945	45.46280	438.36942	-472.12817	314.21225	484.13507	-138.47461	95.36006	69.12473	-581.12842	323.92755	114.56367
672	5.592	-179.09460	162.37723	1398.64050	-315.21021	3.63758	887.96631	-361.40540	317.50775	884.93146	-152.22449	205.25861	856.80402	-240.61975	45.92340	437.85995	-477.01733	314.43311	483.39233	-138.86938	95.60722	69.32863	-588.27393	323.51447	114.57869
673	5.600	-183.70398	163.30078	1397.86328	-319.57910	3.99524	887.28894	-366.73889	317.75986	884.18909	-157.21509	206.14378	856.22034	-243.97632	46.38001	437.33118	-481.85535	314.65680	482.55457	-139.26416	95.84520	69.55231	-595.00269	323.07260	114.39212
674	5.608	-188.35962	164.25417	1397.05676	-324.07068	4.36403	886.58478	-372.11426	318.05280	883.41803	-162.26489	207.02563	855.61475	-247.36682	46.83112	436.78949	-486.64490	314.87729	481.62335	-139.65820	96.07101	69.79690	-601.31982	322.60507	114.00189
675	5.617	-193.06104	165.24245	1396.22119	-328.68542	4.74549	885.85828	-377.53796	318.38922	882.62061	-167.37585	207.90735	854.99420	-250.77734	47.27357	436.24393	-491.38928	315.08945	480.59921	-140.05078	96.28070	70.06385	-607.22803	322.11679	113.40437
676	5.625	-197.80725	166.27200	1395.35815	-333.41394	5.15055	885.11432	-383.01758	318.77142	881.79749	-172.55090	208.79294	854.36688	-254.19458	47.70355	435.70398	-496.08997	315.28903	479.48148	-140.44189	96.47170	70.35475	-612.72705	321.61572	112.59607
677	5.633	-202.59839	167.34830	1394.46924	-338.23730	5.59790	884.35651	-388.56042	319.19965	880.94580	-177.79382	209.68845	853.74194	-257.60828	48.11873	435.17587	-500.74744	315.47290	478.26825	-140.83154	96.64432	70.67079	-617.81519	321.11142	111.57382
678	5.642	-207.43518	168.47446	1393.55566	-343.13208	6.10953	883.58752	-394.17358	319.67151	880.05988	-183.10962	210.60246	853.12738	-261.01013	48.51891	434.66086	-505.35999	315.63919	476.95648	-141.22095	96.80051	71.01231	-622.48950	320.61276	110.33469
679	5.650	-212.31824	169.65137	1392.61755	-348.07690	6.70388	882.81110	-399.86206	320.18372	879.13354	-188.50232	211.54504	852.52826	-264.39380	48.90499	434.15793	-509.92273	315.78748	475.54257	-141.61157	96.94118	71.37967	-626.74658	320.12784	108.87789
680	5.658	-217.24780	170.87866	1391.65369	-353.06299	7.38823	882.03290	-405.63025	320.73309	878.16119	-193.97595	212.52655	851.94592	-267.75549	49.27825	433.66797	-514.42834	315.91895	474.02322	-142.00513	97.06487	71.77490	-630.58350	319.66388	107.20644
681	5.667	-222.22375	172.15625	1390.66235	-358.09277	8.15927	881.25842	-411.48157	321.31741	877.13953	-199.53406	213.55664	851.37897	-271.09241	49.63979	433.19608	-518.86584	316.03683	472.39661	-142.40186	97.16827	72.20284	-633.99829	319.22565	105.32706
682	5.675	-227.24597	173.48557	1389.64319	-363.17334	9.01120	880.49176	-417.42078	321.93628	876.06775	-205.18018	214.64331	850.82471	-274.40271	49.98985	432.75018	-523.22351	316.14636	470.66391	-142.79980	97.24703	72.67023	-636.99341	318.81299	103.25017
683	5.683	-232.31396	174.86955	1388.59900	-368.31238	9.93797	879.73621	-423.45276	322.59113	874.94812	-210.91772	215.79276	850.28070	-277.68823	50.32762	432.33829	-527.48743	316.25494	468.83105	-143.19482	97.29534	73.18353	-639.57886	318.41946	100.99112
684	5.692	-237.42761	176.31146	1387.53394	-373.52124	10.92581	878.99561	-429.58276	323.28458	873.78638	-216.74976	217.00938	849.74475	-280.95581	50.65187	431.96735	-531.64465	316.37195	466.91031	-143.58350	97.30617	73.74773	-641.77686	318.03397	98.57393
685	5.700	-242.58923	177.81458	1386.45447	-378.81433	11.95288	878.27435	-435.81458	324.02081	872.59290	-222.67834	218.29510	849.21521	-284.21582	50.96200	431.64349	-535.68591	316.50864	464.92181	-143.96777	97.27296	74.36764	-643.62720	317.64413	96.03684
686	5.708	-247.80334	179.38223	1385.37085	-384.20239	13.00328	877.57599	-442.15076	324.80591	871.38379	-228.70300	219.64877	848.69208	-287.48291	51.25881	431.37195	-539.60681	316.67749	462.89432	-144.35278	97.19188	75.05038	-645.19165	317.23950	93.43532
687	5.717	-253.07483	181.01628	1384.29846	-389.68799	14.07574	876.90192	-448.59155	325.64664	870.18256	-234.81946	221.06645	848.17896	-290.77539	51.54525	431.15588	-543.41125	316.89175	460.86511	-144.74609	97.06226	75.80692	-646.55396	316.81329	90.84020
688	5.725	-258.40930	182.71449	1383.25830	-395.27234	15.17374	876.25372	-455.13196	326.54965	869.02191	-241.02026	222.54143	847.68414	-294.11646	51.82609	430.99670	-547.11292	317.16473	458.87915	-145.15527	96.88487	76.65200	-647.81958	316.36438	88.33336
689	5.733	-263.81067	184.47055	1382.27698	-400.96204	16.29456	875.63525	-461.76099	327.52130	867.94476	-247.29370	224.06378	847.22186	-297.53223	52.10648	430.89539	-550.73767	317.50894	456.98676	-145.58984	96.65949	77.60268	-649.10596	315.89975	86.00119
690	5.742	-269.28308	186.27579	1381.38452	-406.76599	17.43216	875.05322	-468.45911	328.56744	867.00287	-253.62573	225.62064	846.81152	-301.05176	52.39214	430.85403	-554.32385	317.93539	455.24026	-146.06299	96.38379	78.67589	-650.52612	315.43750	83.92499
691	5.750	-274.83044	188.12042	1380.61304	-412.69214	18.58398	874.51740	-475.19885	329.69312	866.25269	-260.00085	227.19690	846.47772	-304.70654	52.69120	430.87637	-557.91956	318.45294	453.68973	-146.59180	96.05420	79.88764	-652.16675	315.00772	82.16629
692	5.758	-280.45618	189.99426	1379.99377	-418.74573	19.75128	874.04095	-481.94495	330.90070	865.74823	-266.40222	228.77547	846.24982	-308.53015	53.01329	430.96729	-561.58069	319.06766	452.37827	-147.19458	95.66855	81.25392	-654.06030	314.64835	80.74861
693	5.767	-286.16150	191.88638	1379.55298	-424.93030	20.93674	873.64014	-488.65784	332.18951	865.53247	-272.81335	230.33719	846.15997	-312.55652	53.36436	431.13297	-565.36682	319.78250	451.33746	-147.88867	95.22859	82.78955	-656.17090	314.39575	79.64908
694	5.775	-291.94519	193.78500	1379.30884	-431.24646	22.14333	873.33264	-495.30017	333.55777	865.63129	-279.21887	231.86212	846.23755	-316.81689	53.74197	431.38058	-569.33167	320.59723	450.58426	-148.68970	94.73955	84.50504	-658.40698	314.27515	78.81087
695	5.783	-297.80261	195.67892	1379.26868	-437.69128	23.37517	873.13629	-501.84265	335.00546	866.04962	-285.60535	233.33327	846.50140	-321.33752	54.13505	431.71628	-573.52014	321.50854	450.11893	-149.61060	94.20633	86.40532	-660.66528	314.29630	78.16680
696	5.792	-303.72424	197.55981	1379.42871	-444.25574	24.63976	873.06677	-508.26819	336.53497	866.76996	-291.96399	234.74171	846.95435	-326.13916	54.52753	432.14203	-577.95959	322.51035	449.92578	-150.66528	93.63043	88.49068	-662.86914	314.45535	77.65753
697	5.800	-309.69739	199.42273	1379.77625	-450.92126	25.94980	873.13727	-514.57581	338.14926	867.75482	-298.29211	236.09024	847.58148	-331.23682	54.90292	432.65396	-582.65491	323.59436	449.97519	-151.86548	93.00920	90.75757	-664.97876	314.73862	77.23831
698	5.808	-315.70642	201.26489	1380.29126	-457.65906	27.32508	873.35614	-520.77893	339.84937	868.95349	-304.59338	237.39444	848.35199	-336.64026	55.24731	433.24222	-587.58850	324.75012	450.22705	-153.22314	92.33725	93.19981	-666.97925	315.12476	76.87746
699	5.817	-321.73328	203.08340	1380.94824	-464.43225	28.79230	873.72296	-526.90564	341.63269	870.30804	-310.87903	238.68153	849.22357	-342.35730	55.54962	433.89194	-592.72034	325.96536	450.63507	-154.74731	91.60909	95.80998	-668.86475	315.58560	76.55273
700	5.825	-327.76379	204.87450	1381.71826	-471.20325	30.37621	874.22797	-532.99158	343.49277	871.75787	-317.16248	239.98608	850.14862	-348.39478	55.80026	434.58560	-597.99133	327.22592	451.15045	-156.44629	90.82117	98.57934	-670.63062	316.08609	76.24887
701	5.833	-333.78650	206.63437	1382.57141	-477.94226	32.08693	874.85590	-539.07434	345.41995	873.24414	-323.46008	241.34393	851.08105	-354.75586	55.98966	435.30515	-603.32971	328.51617	451.72559	-158.32764	89.97321	101.49682	-672.27173	316.58524	75.95693
702	5.842	-339.79236	208.36093	1383.47876	-484.62878	33.91959	875.58850	-545.18762	347.40247	874.71405	-329.78528	242.78578	851.98090	-361.43738	56.10883	436.03207	-608.65637	329.81958	452.31689	-160.40063	89.06876	104.54969	-673.78467	317.04175	75.67473
703	5.850	-345.77405	210.05441	1384.41406	-491.25085	35.86014	876.40601	-551.35583	349.42679	876.12555	-336.14734	244.33240	852.81873	-368.42993	56.15120	436.74805	-613.89270	331.12012	452.88702	-162.67700	88.11435	107.72496	-675.16675	317.42093	75.40637
704	5.858	-351.72620	211.71707	1385.35376	-497.80994	37.88389	877.28796	-557.59241	351.47876	877.45050	-342.54797	245.99181	853.57837	-375.71997	56.11152	437.43808	-618.96594	332.40369	453.40631	-165.16846	87.11880	111.00948	-676.41455	317.69867	75.15942
705	5.867	-357.64636	213.35277	1386.27771	-504.31726	39.95774	878.21350	-563.89685	353.54440	878.67413	-348.98328	247.75880	854.25739	-383.29028	55.98371	438.09103	-623.81506	333.65982	453.85327	-167.88574	86.09406	114.38834	-677.52344	317.86273	74.94107
706	5.875	-363.53479	214.96683	1387.16968	-510.78796	42.05148	879.16034	-570.25696	355.61050	879.79205	-355.44202	249.61575	854.86523	-391.12085	55.76206	438.69720	-628.39343	334.88290	454.21445	-170.83691	85.05546	117.84445	-678.48877	317.91324	74.75499
707	5.883	-369.39319	216.56528	1388.01611	-517.23767	44.14230	880.10559	-576.65051	357.66449	880.80615	-361.91003	251.53421	855.41852	-399.18799	55.44256	439.24808	-632.67371	336.07260	454.48364	-174.02881	84.02167	121.36133	-679.30981	317.86243	74.59908
708	5.892	-375.22278	218.15327	1388.80701	-523.68201	46.21247	881.02783	-583.04968	359.69543	881.72192	-368.36829	253.47836	855.93646	-407.46729	55.02138	439.73849	-636.64709	337.23364	454.66110	-177.46606	83.01401	124.92616	-679.99170	317.73239	74.46606
709	5.900	-381.02405	219.73514	1389.53455	-530.13147	48.25245	881.90887	-589.42371	361.69516	882.54706	-374.79797	255.40967	856.43658	-415.93530	54.49407	440.16742	-640.32288	338.37482	454.75220	-181.15063	82.05441	128.53032	-680.54712	317.55051	74.34552
710	5.908	-386.79553	221.31564	1390.19482	-536.58557	50.26366	882.73560	-595.74231	363.65833	883.29010	-381.17883	257.29126	856.93079	-424.57251	53.85707	440.53546	-643.72668	339.50711	454.76651	-185.08301	81.16345	132.16945	-680.99414	317.34540	74.22566
711	5.917	-392.53455	222.90085	1390.78674	-543.03748	52.24942	883.50134	-601.97644	365.58246	883.95923	-387.49084	259.09122	857.42206	-433.36523	53.10893	440.84290	-646.89587	340.64172	454.71640	-189.26074	80.35931	135.84532	-681.35571	317.14380	74.09544
712	5.925	-398.23743	224.49646	1391.31287	-549.48010	54.20127	884.20599	-608.10022	367.46863	884.56152	-393.71643	260.78448	857.90356	-442.30542	52.25225	441.08981	-649.87463	341.78799	454.61578	-193.67847	79.65733	139.56741	-681.65747	316.96857	73.94778
713	5.933	-403.90247	226.10559	1391.77771	-555.90784	56.09775	884.85254	-614.09143	369.32040	885.10217	-399.83826	262.35352	858.36078	-451.39233	51.29589	441.27585	-652.70959	342.95190	454.47861	-198.32935	79.07021	143.35258	-681.92310	316.83749	73.78043
714	5.942	-409.53040	227.72746	1392.18835	-562.31262	57.91666	885.44379	-619.93469	371.14154	885.58368	-405.84119	263.78833	858.77472	-460.63062	50.25530	441.39975	-655.44299	344.13495	454.31763	-203.20728	78.60986	147.22244	-682.17285	316.76163	73.59454
715	5.950	-415.12341	229.35751	1392.55371	-568.68030	59.64572	885.98175	-625.62073	372.93484	886.00647	-411.71252	265.08545	859.12598	-470.02954	49.15173	441.46017	-658.10950	345.33426	454.14349	-208.30786	78.28912	151.19962	-682.41870	316.74472	73.39330
716	5.958	-420.68323	230.98880	1392.88513	-574.99109	61.28488	886.46887	-631.14612	374.70193	886.37170	-417.44275	266.24805	859.39819	-479.60278	48.01143	441.45767	-660.73279	346.54297	453.96436	-213.63403	78.12135	155.30363	-682.66602	316.78262	73.18139
717	5.967	-426.21082	232.61469	1393.19519	-581.22131	62.84452	886.90900	-636.51184	376.44257	886.68243	-423.02722	267.28595	859.58026	-489.36377	46.86338	441.39859	-663.32312	347.75107	453.78592	-219.19751	78.11896	159.54700	-682.91113	316.86432	72.96461
718	5.975	-431.70471	234.22990	1393.49634	-587.34485	64.34178	887.30731	-641.72327	378.15436	886.94348	-428.46497	268.21536	859.66919	-499.32275	45.73586	441.29706	-665.88049	348.94659	453.61163	-225.01978	78.29263	163.93103	-683.14600	316.97430	72.74930
719	5.983	-437.16248	235.82944	1393.79932	-593.33679	65.79427	887.67108	-646.78918	379.83301	887.16101	-433.75671	269.05688	859.67273	-509.48364	44.65436	441.17279	-668.39539	350.11639	453.44333	-231.12793	78.65083	168.44357	-683.36060	317.09613	72.54170
720	5.992	-442.58020	237.40669	1394.11230	-599.18079	67.21329	888.01141	-651.72034	381.47247	887.34131	-438.90735	269.83304	859.60895	-519.84106	43.64104	441.04764	-670.85291	351.24701	453.28186	-237.54736	79.19894	173.05859	-683.54639	317.21506	72.34763
721	6.000	-447.95447	238.95261	1394.44141	-604.86975	68.60060	888.34198	-656.52649	383.06558	887.48981	-443.92297	270.56580	859.50354	-530.37939	42.71367	440.94376	-673.23792	352.32541	453.12744	-244.30029	79.93939	177.73660	-683.69922	317.32010	72.17244
722	6.008	-453.28333	240.45781	1394.79211	-610.40710	69.95051	888.67804	-661.21472	384.60556	887.61041	-448.81262	271.27466	859.38611	-541.07202	41.88559	440.88281	-675.53748	353.33966	452.98016	-251.40137	80.87253	182.42522	-683.81934	317.40540	72.02141
723	6.017	-458.56409	241.91605	1395.16919	-615.80212	71.25576	889.03577	-665.78870	386.08801	887.70581	-453.58484	271.97354	859.28644	-551.88477	41.16728	440.88449	-677.74304	354.27985	452.84018	-258.85986	81.99670	187.06078	-683.91211	317.47028	71.89905
724	6.025	-463.79285	243.32484	1395.57629	-621.06726	72.51198	889.43256	-670.24866	387.51251	887.77869	-458.24695	272.66724	859.23022	-562.77612	40.56692	440.96548	-679.85364	355.13861	452.70782	-266.68091	83.30713	191.56952	-683.98511	317.51718	71.80708
725	6.033	-468.96667	244.68280	1396.01611	-626.21790	73.71729	889.88452	-674.59314	388.88211	887.83215	-462.80359	273.35022	859.23633	-573.70166	40.08925	441.14099	-681.87390	355.91177	452.58365	-274.87036	84.79337	195.86795	-684.04712	317.54904	71.74283
726	6.042	-474.08142	245.98877	1396.49023	-631.26965	74.87100	890.40381	-678.81799	390.20187	887.86987	-467.25940	274.00858	859.31628	-584.61816	39.73540	441.42624	-683.81335	356.59872	452.46832	-283.43652	86.43620	199.86414	-684.10498	317.56796	71.69973
727	6.050	-479.13318	247.24361	1396.99939	-636.23962	75.97466	890.99835	-682.91736	391.47845	887.89465	-471.61780	274.62283	859.47424	-595.48364	39.50425	441.83551	-685.68494	357.20224	452.36240	-292.39307	88.20587	203.46112	-684.16309	317.57574	71.67027
728	6.058	-484.11877	248.45146	1397.54285	-641.14221	77.03323	891.67236	-686.88611	392.72021	887.90741	-475.87976	275.17233	859.70850	-606.26294	39.39352	442.38043	-687.50305	357.72803	452.26620	-301.75513	90.06062	206.56296	-684.22485	317.57538	71.65010
729	6.067	-489.03601	249.61761	1398.11780	-645.99011	78.05466	892.42603	-690.72034	393.93640	887.90747	-480.04846	275.63812	860.01117	-616.92993	39.39886	443.06671	-689.28015	358.18405	452.17960	-311.53442	91.94698	209.08234	-684.29199	317.57114	71.63931
730	6.075	-493.88489	250.74527	1398.71960	-650.79553	79.04813	893.25421	-694.41858	395.13568	887.89398	-484.12512	276.00391	860.36768	-627.46533	39.51267	443.89053	-691.02869	358.57941	452.10196	-321.73779	93.80428	210.94655	-684.36426	317.56689	71.63943
731	6.083	-498.66785	251.83542	1399.34241	-655.56873	80.02264	894.14642	-697.98059	396.32449	887.86621	-488.11340	276.25739	860.75940	-637.85815	39.72594	444.83682	-692.75671	358.92371	452.03198	-332.36499	95.57217	212.10135	-684.43970	317.56436	71.65056
732	6.092	-503.38757	252.88885	1399.97949	-660.31384	80.98519	895.08862	-701.40881	397.50543	887.82324	-492.01770	276.39230	861.16760	-648.10645	40.03062	445.88150	-694.46936	359.22610	451.96786	-343.41040	97.19745	212.51285	-684.51538	317.56342	71.67158
733	6.100	-508.04651	253.90643	1400.62305	-665.03186	81.93935	896.06549	-704.70667	398.67667	887.76324	-495.84192	276.40921	861.57574	-658.21289	40.42061	446.99762	-696.17004	359.49500	451.90726	-354.86572	98.63905	212.16699	-684.58911	317.56320	71.70148
734	6.108	-512.64514	254.88792	1401.26563	-669.72180	82.88491	897.06122	-707.88196	399.83347	887.68451	-499.58972	276.31430	861.97070	-668.18286	40.89314	448.16089	-697.85754	359.73749	451.84738	-366.72314	99.87103	211.06653	-684.65942	317.56287	71.73943
735	6.117	-517.18298	255.83142	1401.90015	-674.37903	83.81889	898.05994	-710.94495	400.97003	887.58551	-503.26428	276.11749	862.34241	-678.02124	41.44884	449.35159	-699.52942	359.95956	451.78540	-378.97681	100.88367	209.22708	-684.72583	317.56152	71.78371
736	6.125	-521.66125	256.73352	1402.51965	-678.99841	84.73703	899.04633	-713.90808	402.07959	887.46490	-506.86926	275.83130	862.68335	-687.73022	42.08948	450.55347	-701.18201	360.16580	451.71857	-391.62524	101.68251	206.67505	-684.78906	317.55838	71.83162
737	6.133	-526.08118	257.59109	1403.11731	-683.57312	85.63449	900.00745	-716.78357	403.15411	887.32190	-510.40808	275.47031	862.98853	-697.31006	42.81576	451.75314	-702.80969	360.35974	451.64450	-404.67212	102.28391	203.44727	-684.84937	317.55289	71.88046
738	6.142	-530.44568	258.40240	1403.68640	-688.09851	86.50600	900.93280	-719.58386	404.18509	887.15686	-513.88708	275.05029	863.25537	-706.76074	43.62672	452.93976	-704.40686	360.54376	451.56158	-418.12549	102.70912	199.59003	-684.90723	317.54480	71.92828
739	6.150	-534.75867	259.16626	1404.22058	-692.56995	87.34605	901.81366	-722.32190	405.16486	886.97137	-517.31262	274.58658	863.48413	-716.07959	44.51966	454.10541	-705.96936	360.71930	451.46915	-431.99438	102.97960	195.15689	-684.96118	317.53412	71.97363
740	6.158	-539.02356	259.88211	1404.71484	-696.98279	88.14908	902.64258	-725.01160	406.08688	886.76782	-520.69202	274.09216	863.67761	-725.26294	45.48914	455.24542	-707.49304	360.88690	451.36746	-446.28662	103.11431	190.20757	-685.01001	317.52072	72.01507
741	6.167	-543.24353	260.55014	1405.16687	-701.33313	88.90964	903.41388	-727.66443	406.94562	886.54889	-524.03357	273.57724	863.83972	-734.30518	46.52560	456.35800	-708.97449	361.04654	451.25787	-461.00415	103.12732	184.80905	-685.04980	317.50485	72.05159
742	6.175	-547.42126	261.17059	1405.57617	-705.61951	89.62262	904.12421	-730.29065	407.73676	886.31750	-527.34363	273.04953	863.97528	-743.19702	47.61616	457.44220	-710.41321	361.19769	451.14246	-476.14136	103.02509	179.03732	-685.07813	317.48706	72.08292
743	6.183	-551.55945	261.74329	1405.94299	-709.84387	90.28409	904.77289	-732.89978	408.45789	886.07629	-530.62878	272.51511	864.09027	-751.92871	48.74803	458.49637	-711.80920	361.33963	451.02386	-491.68140	102.80398	172.97720	-685.09277	317.46777	72.10889
744	6.192	-555.66199	262.26819	1406.26880	-714.01257	90.89220	905.36096	-735.49841	409.10849	885.82733	-533.89294	271.97830	864.19299	-760.48975	49.91016	459.51837	-713.16443	361.47165	450.90479	-507.60059	102.45166	166.71875	-685.09229	317.44696	72.12877
745	6.200	-559.73303	262.74606	1406.55652	-718.13367	91.44754	905.89105	-738.09094	409.69080	885.57257	-537.13977	271.44196	864.29260	-768.86841	51.09287	460.50684	-714.48328	361.59314	450.78769	-523.87207	101.95352	160.35013	-685.07715	317.42407	72.14164
746	6.208	-563.77600	263.17923	1406.80994	-722.21497	91.95296	906.36670	-740.68127	410.21173	885.31555	-540.37097	270.90732	864.39661	-777.05371	52.28905	461.46100	-715.77063	361.70374	450.67441	-540.46826	101.29852	153.95255	-685.04883	317.39914	72.14718
747	6.217	-567.79431	263.57178	1407.03223	-726.26648	92.41318	906.79150	-743.27185	410.68207	885.06122	-543.58777	270.37326	864.50867	-785.03369	53.49705	462.37943	-717.03333	361.80331	450.56616	-557.36035	100.48120	147.60042	-685.01074	317.37323	72.14623
748	6.225	-571.78943	263.92770	1407.22534	-730.29700	92.83411	907.16913	-745.86243	411.11349	884.81476	-546.79309	269.83521	864.62842	-792.79858	54.71914	463.25949	-718.27917	361.89200	450.46332	-574.51904	99.50301	141.36267	-684.96558	317.34787	72.14088
749	6.233	-575.76208	264.24915	1407.39172	-734.31628	93.22174	907.50317	-748.45007	411.51593	884.57971	-549.98914	269.28510	864.75232	-800.34521	55.95231	464.10132	-719.51721	361.96988	450.36578	-591.91406	98.37376	135.30176	-684.91724	317.32394	72.13414
750	6.242	-579.71155	264.53619	1407.53418	-738.33337	93.58185	907.79639	-751.02893	411.89526	884.35773	-553.17908	268.71323	864.87531	-807.67578	57.18240	464.91095	-720.75623	362.03714	450.27280	-609.51465	97.11185	129.47223	-684.87012	317.30109	72.12920
751	6.250	-583.63562	264.78818	1407.65564	-742.35437	93.91969	908.04980	-753.59363	412.25342	884.14771	-556.36731	268.11121	864.99200	-814.79980	58.39042	465.69693	-722.00623	362.09378	450.18329	-627.29126	95.74069	123.92111	-684.82837	317.27740	72.12807
752	6.258	-587.53284	265.00366	1407.75818	-746.38489	94.23958	908.26300	-756.13977	412.59158	883.94684	-559.55750	267.47452	865.09698	-821.73242	59.56142	466.46414	-723.27625	362.13959	450.09576	-645.21313	94.28409	118.68778	-684.79639	317.25037	72.13138
753	6.267	-591.40198	265.18085	1407.84302	-750.42786	94.54509	908.43494	-758.66565	412.91333	883.75330	-562.75232	266.80389	865.18500	-828.49219	60.68874	467.21133	-724.57458	362.17419	450.00854	-663.25049	92.76345	113.80291	-684.77832	317.21713	72.13962
754	6.275	-595.24329	265.31781	1407.91040	-754.48401	94.84000	908.56384	-761.17224	413.22394	883.56677	-565.95422	266.10471	865.25104	-835.10107	61.77377	467.93195	-725.90906	362.19690	449.91962	-681.37256	91.19853	109.28897	-684.77637	317.17432	72.15353
755	6.283	-599.05798	265.41232	1407.95911	-758.55188	95.12836	908.64819	-763.66394	413.52676	883.38629	-569.16443	265.38434	865.29053	-841.58154	62.82128	468.61853	-727.28577	362.20685	449.82693	-699.54858	89.60793	105.16302	-684.79077	317.11765	72.17268
756	6.292	-602.84656	265.46069	1407.98706	-762.62878	95.41301	908.68756	-766.14539	413.82101	883.20807	-572.38342	264.64978	865.29987	-847.95483	63.83525	469.26782	-728.70862	362.20297	449.72839	-717.74487	88.00723	101.44002	-684.82080	317.04376	72.19504
757	6.300	-606.60803	265.45911	1407.99182	-766.70959	95.69516	908.68298	-768.62219	414.10266	883.02612	-575.61194	263.90738	865.27728	-854.23877	64.81812	469.88211	-730.18103	362.18408	449.62207	-735.92627	86.40771	98.13428	-684.86572	316.95193	72.21851
758	6.308	-610.34338	265.40527	1407.97180	-770.79138	95.97511	908.63690	-771.09949	414.36691	882.83514	-578.85046	263.16397	865.22406	-860.44727	65.77059	470.46802	-731.70349	362.14899	449.50641	-754.05664	84.81838	95.25742	-684.92334	316.84445	72.24252
759	6.317	-614.05310	265.29810	1407.92627	-774.87097	96.25249	908.55212	-773.58435	414.60953	882.63171	-582.10144	262.42715	865.14459	-866.59155	66.69173	471.03467	-733.27551	362.09631	449.38028	-772.09814	83.24805	92.81511	-684.99121	316.72559	72.26804
760	6.325	-617.74060	265.13629	1407.85620	-778.94690	96.52554	908.43054	-776.08411	414.82681	882.41479	-585.36780	261.70410	865.04382	-872.67993	67.58070	471.59027	-734.89563	362.02493	449.24329	-790.01367	81.70388	90.80748	-685.06738	316.59967	72.29643
761	6.333	-621.40808	264.91840	1407.76233	-783.01770	96.79064	908.27289	-778.60535	415.01440	882.18414	-588.65417	260.99988	864.92493	-878.71899	68.43808	472.14005	-736.56067	361.93384	449.09570	-807.76782	80.18986	89.23032	-685.14966	316.46942	72.32840
762	6.342	-625.05920	264.64337	1407.64490	-787.08167	97.04224	908.07916	-781.15369	415.16776	881.93958	-591.96301	260.31738	864.78912	-884.71094	69.26560	472.68628	-738.26648	361.82233	448.93842	-825.32666	78.70856	88.07382	-685.23486	316.33578	72.36385
763	6.350	-628.69861	264.30997	1407.50415	-791.13855	97.27379	907.84882	-783.73206	415.28394	881.68158	-595.29529	259.65610	864.63580	-890.65503	70.06529	473.22906	-740.00745	361.69006	448.77286	-842.65186	77.26360	87.32037	-685.32007	316.19876	72.40211
764	6.358	-632.33167	263.91663	1407.33984	-795.19031	97.47917	907.58142	-786.34338	415.36334	881.41180	-598.65271	259.01096	864.46313	-896.54834	70.83923	473.76694	-741.77795	361.53723	448.60077	-859.69702	75.85977	86.94468	-685.40210	316.05878	72.44239
765	6.367	-635.96277	263.46237	1407.15186	-799.24011	97.65364	907.27637	-788.99011	415.40927	881.13354	-602.03601	258.37399	864.26862	-902.38696	71.58952	474.29675	-743.57019	361.36435	448.42395	-876.41064	74.50172	86.91632	-685.47876	315.91733	72.48449
766	6.375	-639.59729	262.94687	1406.93896	-803.29382	97.79329	906.93359	-791.67395	415.42514	880.84930	-605.44690	257.73724	864.05096	-908.16699	72.31725	474.81290	-745.37659	361.17233	448.24405	-892.74316	73.19397	87.20256	-685.54810	315.77621	72.52891
767	6.383	-643.23987	262.36981	1406.69861	-807.35901	97.89497	906.55389	-794.39563	415.41254	880.55981	-608.88879	257.09375	863.81018	-913.88330	73.02127	475.30637	-747.18958	360.96234	448.06232	-908.64941	71.94347	87.76824	-685.61060	315.63730	72.57621
768	6.392	-646.89514	261.73105	1406.42725	-811.44446	97.95731	906.13879	-797.15540	415.37173	880.26373	-612.36560	256.43665	863.54639	-919.53125	73.69730	475.76575	-749.00183	360.73563	447.87949	-924.09082	70.76001	88.57422	-685.66797	315.50278	72.62682
769	6.400	-650.56848	261.03113	1406.12170	-815.55994	97.98129	905.69012	-799.95520	415.30399	879.95947	-615.88049	255.75941	863.26019	-925.10791	74.33700	476.18018	-750.80701	360.49347	447.69562	-939.03564	69.65359	89.57846	-685.72168	315.37476	72.68066
770	6.408	-654.26331	260.27185	1405.78052	-819.71472	97.96983	905.20996	-802.79797	415.21143	879.64514	-619.43713	255.05576	862.95251	-930.61060	74.92809	476.54092	-752.60120	360.23700	447.51013	-953.45703	68.63396	90.73858	-685.77393	315.25385	72.73710
771	6.417	-657.98303	259.45703	1405.40405	-823.91565	97.92696	904.70032	-805.68713	415.09421	879.31848	-623.03772	254.31989	862.62305	-936.03809	75.45654	476.84137	-754.38220	359.96729	447.32187	-967.33521	67.71161	92.01282	-685.82544	315.13840	72.79586
772	6.425	-661.72864	258.59073	1404.99292	-828.16736	97.85732	904.16193	-808.62537	414.94867	878.97595	-626.68445	253.54759	862.27142	-941.39087	75.90956	477.07605	-756.15002	359.68503	447.12915	-980.65454	66.89653	93.35969	-685.87769	315.02521	72.85796
773	6.433	-665.50134	257.67517	1404.54834	-832.47156	97.76559	903.59479	-811.61316	414.76947	878.61407	-630.38000	252.73734	861.89899	-946.67065	76.27792	477.23990	-757.90857	359.39078	446.93002	-993.40259	66.19604	94.73746	-685.93140	314.91013	72.92498
774	6.442	-669.30212	256.71173	1404.07324	-836.82898	97.65594	902.99835	-814.65222	414.55344	878.23120	-634.12610	251.88989	861.50964	-951.88135	76.55715	477.32904	-759.66272	359.08484	446.72241	-1005.56787	65.61327	96.10479	-685.98853	314.78867	72.99751
775	6.450	-673.13293	255.70285	1403.57117	-841.24011	97.53078	902.37219	-817.74426	414.30191	877.82794	-637.92346	251.00763	861.10901	-957.03003	76.74786	477.34213	-761.42029	358.76733	446.50418	-1017.13745	65.14617	97.42296	-686.04932	314.65689	73.07419
776	6.458	-676.99500	254.65111	1403.04492	-845.70203	97.38971	901.71545	-820.89124	414.01941	877.40509	-641.77209	250.09393	860.70245	-962.12402	76.85568	477.27966	-763.19202	358.43817	446.27350	-1028.09961	64.78846	98.65681	-686.11572	314.51212	73.15204
777	6.467	-680.89124	253.55756	1402.49585	-850.21130	97.23032	901.02661	-824.09631	413.71036	876.96240	-645.67126	249.15262	860.29370	-967.17358	76.89011	477.14209	-764.98816	358.09708	446.02878	-1038.44531	64.53110	99.77397	-686.19067	314.35345	73.22789
778	6.475	-684.82312	252.42075	1401.92395	-854.76428	97.04986	900.30469	-827.35999	413.37671	876.49927	-649.61902	248.18712	859.88361	-972.18970	76.86234	476.92944	-766.82043	357.74377	445.76898	-1048.16895	64.36267	100.74516	-686.27710	314.18149	73.30051
779	6.483	-688.79187	251.23729	1401.32825	-859.35852	96.84575	899.55078	-830.68201	413.01819	876.01648	-653.61243	247.19987	859.47095	-977.18213	76.78298	476.64236	-768.70056	357.37787	445.49368	-1057.27100	64.27021	101.54543	-686.37646	313.99802	73.37189
780	6.492	-692.79602	250.00459	1400.70703	-863.99280	96.61502	898.76855	-834.06140	412.63351	875.51697	-657.65100	246.19276	859.05371	-982.15845	76.66055	476.28296	-770.63904	356.99905	445.20334	-1065.75488	64.24173	102.15431	-686.48853	313.80661	73.44675
781	6.500	-696.83337	248.72400	1400.05994	-868.66736	96.35493	897.96185	-837.49915	412.22220	875.00525	-661.73352	245.16814	858.63086	-987.12305	76.50101	475.85495	-772.64490	356.60718	444.89932	-1073.62671	64.26747	102.55571	-686.61230	313.61285	73.53053
782	6.508	-700.90125	247.40149	1399.38879	-873.38147	96.06432	897.13342	-840.99670	411.78522	874.48584	-665.86145	244.12848	858.20306	-992.07495	76.30863	475.36334	-774.72571	356.20212	444.58401	-1080.89111	64.33910	102.73800	-686.74707	313.42352	73.62785
783	6.517	-704.99792	246.04483	1398.69678	-878.13831	95.74380	896.28485	-844.55579	411.32373	873.96191	-670.03748	243.07486	857.77197	-997.01001	76.08717	474.81342	-776.88635	355.78397	444.26062	-1087.55029	64.44934	102.69346	-686.89307	313.24509	73.74159
784	6.525	-709.12219	244.65933	1397.98816	-882.94006	95.39488	895.41888	-848.17810	410.83746	873.43518	-674.26550	242.00583	857.33923	-1001.92017	75.84049	474.20865	-779.12903	355.35275	443.93295	-1093.60400	64.59210	102.41728	-687.05103	313.08270	73.87301
785	6.533	-713.27600	243.24579	1397.26782	-887.79114	95.01814	894.53979	-851.86560	410.32385	872.90735	-678.55017	240.91745	856.90649	-1006.79443	75.57297	473.54889	-781.45422	354.90845	443.60522	-1099.05518	64.76209	101.90756	-687.22266	312.94009	74.02286
786	6.542	-717.46228	241.80074	1396.54126	-892.69739	94.61200	893.65295	-855.61829	409.77850	872.38153	-682.89807	239.80363	856.47601	-1011.61914	75.29004	472.83023	-783.85950	354.45099	443.28159	-1103.90820	64.95560	101.16500	-687.40918	312.81931	74.19245
787	6.550	-721.68372	240.31883	1395.81360	-897.66492	94.17352	892.76379	-859.43567	409.19568	871.86194	-687.31677	238.65657	856.05072	-1016.37695	74.99830	472.04510	-786.33972	353.98032	442.96622	-1108.16943	65.17235	100.19120	-687.61133	312.71948	74.38345
788	6.558	-725.94324	238.79648	1395.08948	-902.70276	93.69991	891.87793	-863.31604	408.56952	871.35223	-691.81458	237.46736	855.63464	-1021.04761	74.70504	471.18350	-788.88977	353.49640	442.66306	-1111.84570	65.41621	98.98763	-687.82837	312.63623	74.59802
789	6.567	-730.24109	237.23433	1394.37207	-907.82141	93.18922	891.00171	-867.25964	407.89487	870.85492	-696.39856	236.22661	855.23193	-1025.61035	74.41811	470.23474	-791.50232	352.99933	442.37610	-1114.94653	65.69452	97.55664	-688.05737	312.56256	74.83968
790	6.575	-734.57727	235.63573	1393.66309	-913.03088	92.63978	890.14258	-871.26697	407.16742	870.37109	-701.07532	234.92532	854.84668	-1030.04346	74.14507	469.18909	-794.17029	352.48941	442.10947	-1117.48438	66.01726	95.90320	-688.29639	312.49139	75.11344
791	6.583	-738.95154	234.00392	1392.96265	-918.34192	92.04948	889.30865	-875.33923	406.38397	869.90131	-705.84729	233.55597	854.48309	-1034.32446	73.89124	468.03879	-796.88782	351.96716	441.86761	-1119.47998	66.39502	94.03777	-688.54272	312.41776	75.42545
792	6.592	-743.36340	232.34094	1392.27051	-923.76331	91.41557	888.50800	-879.47717	405.54318	869.44678	-710.71594	232.11316	854.14624	-1038.43335	73.65883	466.77826	-799.64905	351.43344	441.65576	-1120.96729	66.83543	91.98041	-688.79639	312.33984	75.78213
793	6.600	-747.81482	230.64740	1391.58777	-929.30212	90.73558	887.74731	-883.68323	404.64645	869.00989	-715.68250	230.59334	853.84192	-1042.35010	73.44850	465.40479	-802.45081	350.88922	441.47968	-1121.99316	67.34009	89.76408	-689.05933	312.25873	76.18933
794	6.608	-752.30701	228.92209	1390.91724	-934.96472	90.00838	887.03278	-887.95813	403.69727	868.59406	-720.74841	228.99478	853.57483	-1046.05762	73.26009	463.92099	-805.29260	350.33566	441.34586	-1122.62524	67.90259	87.43782	-689.33594	312.17795	76.65247
795	6.617	-756.84070	227.16226	1390.26379	-940.75281	89.23290	886.37207	-892.30481	402.69986	868.20386	-725.91394	227.31783	853.34796	-1049.54468	73.09174	462.33698	-808.17590	349.77368	441.26099	-1122.95508	68.50699	85.06953	-689.63062	312.10306	77.17770
796	6.625	-761.41663	225.36447	1389.63586	-946.66394	88.40703	885.77643	-896.72766	401.65833	867.84436	-731.17908	225.56467	853.16351	-1052.80566	72.93883	460.67181	-811.10535	349.20383	441.23151	-1123.10107	69.12812	82.74255	-689.94702	312.04031	77.77290
797	6.633	-766.03284	223.52571	1389.04578	-952.69153	87.52908	885.26129	-901.23157	400.57596	867.52094	-736.53967	223.73886	853.02490	-1055.84424	72.79301	458.95520	-814.08948	348.62607	441.26315	-1123.20435	69.73522	80.54578	-690.28809	311.99591	78.44752
798	6.642	-770.68787	221.64421	1388.50977	-958.82361	86.59950	884.84570	-905.82043	399.45490	867.23804	-741.98743	221.84595	852.93793	-1058.67285	72.64090	457.22900	-817.13928	348.03964	441.36026	-1123.41577	70.29573	78.56400	-690.65771	311.97635	79.21205
799	6.650	-775.38196	219.71927	1388.04578	-965.04260	85.62059	884.55139	-910.49500	398.29541	867.00006	-747.51282	219.89525	852.91138	-1061.31641	72.46380	455.54684	-820.26892	347.44324	441.52545	-1123.87866	70.77736	76.86916	-691.06152	311.98883	80.07735
800	6.658	-780.11487	217.75146	1387.67139	-971.32483	84.59570	884.40137	-915.25378	397.09619	866.81299	-753.10315	217.90091	852.95721	-1063.81421	72.23931	453.96909	-823.49524	346.83527	441.75961	-1124.69849	71.15086	75.50774	-691.50464	312.03973	81.05325
801	6.667	-784.88879	215.74319	1387.40051	-977.64197	83.52841	884.41595	-920.09167	395.85574	866.68622	-758.74426	215.88066	853.09015	-1066.22461	71.94414	452.55487	-826.83655	346.21417	442.06158	-1125.91113	71.39526	74.48692	-691.99219	312.13214	82.14774
802	6.675	-789.70544	213.69879	1387.24207	-983.96692	82.41990	884.60718	-925.00354	394.57257	866.63080	-764.42249	213.85332	853.32440	-1068.62378	71.55759	451.35294	-830.31165	345.57892	442.42853	-1127.46606	71.50433	73.77251	-692.52808	312.26590	83.36649
803	6.683	-794.56506	211.62352	1387.19861	-990.27429	81.26576	884.97498	-929.98523	393.24484	866.65680	-770.12244	211.83633	853.66931	-1071.10156	71.06499	450.39474	-833.94031	344.92929	442.85583	-1129.24512	71.48846	73.30394	-693.11548	312.43970	84.71076
804	6.692	-799.46692	209.52295	1387.26917	-996.54138	80.05641	885.50891	-935.03357	391.86975	866.77051	-775.82874	209.84427	854.12695	-1073.74609	70.45913	449.69299	-837.74109	344.26599	443.33728	-1131.10913	71.36846	73.01547	-693.76025	312.65234	86.17583
805	6.700	-804.40540	207.40298	1387.45166	-1002.75061	78.78108	886.19299	-940.14246	390.44357	866.97430	-781.52722	207.88779	854.69104	-1076.62427	69.73962	449.24500	-841.73035	343.59082	443.86533	-1132.93799	71.16779	72.85085	-694.47192	312.90231	87.75345
806	6.708	-809.37341	205.26970	1387.74451	-1008.88855	77.43217	887.01172	-945.30457	388.96265	867.26764	-787.20520	205.97285	855.34851	-1079.76807	68.91123	449.03851	-845.92444	342.90677	444.43118	-1134.65088	70.90840	72.77063	-695.26514	313.18646	89.43666
807	6.717	-814.36316	203.12874	1388.14575	-1014.94617	76.00739	887.95245	-950.50989	387.42416	867.64752	-792.85388	204.09996	856.08179	-1083.17017	67.98196	449.05655	-850.33655	342.21796	445.02533	-1136.20410	70.60738	72.75256	-696.15918	313.49951	91.22195
808	6.725	-819.36877	200.98465	1388.65234	-1020.92029	74.50922	889.00555	-955.74939	385.82681	868.10858	-798.46887	202.26405	856.87256	-1086.79199	66.96144	449.27689	-854.97766	341.52979	445.63776	-1137.58325	70.27639	72.78339	-697.17383	313.83530	93.10834
809	6.733	-824.38953	198.84169	1389.25806	-1026.81140	72.94319	890.16235	-961.01501	384.17123	868.64465	-804.05115	200.45541	857.70477	-1090.57813	65.86035	449.66864	-859.85779	340.84918	446.25824	-1138.78638	69.92676	72.84874	-698.32397	314.19019	95.09637
810	6.742	-829.42542	196.70421	1389.95398	-1032.62561	71.31641	891.41132	-966.29968	382.46021	869.24933	-809.60437	198.66107	858.56458	-1094.46436	64.68999	450.19070	-864.98401	340.18472	446.87662	-1139.81372	69.57332	72.93082	-699.61548	314.56430	97.18675
811	6.750	-834.47498	194.57520	1390.72827	-1038.37122	69.63641	892.73553	-971.59802	380.69727	869.91547	-815.13489	196.86717	859.43982	-1098.38525	63.46111	450.79532	-870.36145	339.54684	447.48312	-1140.67017	69.23322	73.01213	-701.05127	314.95758	99.37703
812	6.758	-839.53479	192.45528	1391.56738	-1044.05774	67.91036	894.11121	-976.90759	378.88589	870.63403	-820.64856	195.06140	860.31897	-1102.28223	62.18263	451.43417	-875.99402	338.94800	448.06842	-1141.37207	68.92212	73.07871	-702.63232	315.36639	101.65945
813	6.767	-844.59802	190.34424	1392.45483	-1049.69421	66.14494	895.50946	-982.22498	377.02948	871.39520	-826.14954	193.23460	861.19104	-1106.10596	60.86116	452.06436	-881.88367	338.40247	448.62393	-1141.94434	68.65024	73.12219	-704.35791	315.78522	104.02354
814	6.775	-849.65808	188.24268	1393.37073	-1055.28772	64.34610	896.89899	-987.54700	375.13199	872.18927	-831.64099	191.38176	862.04504	-1109.81860	59.50166	452.65262	-888.03088	337.92603	449.14182	-1142.41528	68.41994	73.14151	-706.22607	316.21048	106.46056
815	6.783	-854.70984	186.15237	1394.29309	-1060.84265	62.51828	898.25018	-992.87073	373.19809	873.00549	-837.12537	189.50301	862.87018	-1113.39307	58.10923	453.17654	-894.43640	337.53534	449.61493	-1142.80884	68.22719	73.14184	-708.23413	316.64230	108.96638
816	6.792	-859.74841	184.07657	1395.19958	-1066.36121	60.66388	899.53821	-998.19153	371.23312	873.83234	-842.60339	187.60365	863.65619	-1116.81128	56.69025	453.62228	-901.09949	337.24707	450.03693	-1143.14404	68.06638	73.13028	-710.38184	317.08423	111.54279
817	6.800	-864.76892	182.01987	1396.06921	-1071.84460	58.78413	900.74445	-1003.50549	369.24304	874.65741	-848.07263	185.69299	864.39313	-1120.06372	55.25197	453.98068	-908.01941	337.07678	450.40222	-1143.43555	67.93394	73.11118	-712.67163	317.53949	114.19524
818	6.808	-869.76770	179.98697	1396.88599	-1077.29065	56.88065	901.85699	-1008.80872	367.23425	875.46777	-853.52869	183.78250	865.07080	-1123.14844	53.80139	454.24698	-915.19592	337.03763	450.70602	-1143.69531	67.82743	73.08533	-715.11182	318.00528	116.92699
819	6.817	-874.73938	177.97943	1397.63879	-1082.69666	54.95583	902.87018	-1014.09900	365.21436	876.25043	-858.96301	181.88452	865.67847	-1126.06689	52.34458	454.42276	-922.62854	337.13931	450.94437	-1143.93286	67.74277	73.05275	-717.71753	318.47058	119.73521
820	6.825	-879.68079	175.99409	1398.32214	-1088.05676	53.01271	903.78345	-1019.37219	363.19244	876.99261	-864.36438	180.01083	866.20502	-1128.82568	50.88606	454.51648	-930.31677	337.38687	451.11426	-1144.15405	67.67455	73.01336	-720.50977	318.92001	122.61360
821	6.833	-884.58948	174.02533	1398.93396	-1093.36365	51.05555	904.59998	-1024.62390	361.17923	877.68182	-869.71912	178.17062	866.63928	-1131.43628	49.42831	454.54129	-938.26111	337.78003	451.21387	-1144.36230	67.61785	72.96546	-723.51123	319.33929	125.55896
822	6.842	-889.46521	172.06863	1399.47485	-1098.60803	49.09103	905.32550	-1029.84631	359.18781	878.30737	-875.01331	176.36938	866.97009	-1133.91431	47.97229	454.51111	-946.46130	338.31256	451.24283	-1144.55713	67.56825	72.90576	-726.74414	319.71759	128.57491
823	6.850	-894.30994	170.12216	1399.94751	-1103.77991	47.12892	905.96643	-1035.03015	357.23398	878.86163	-880.23132	174.60985	867.18799	-1136.27612	46.51839	454.43765	-954.91687	338.97244	451.20285	-1144.73730	67.52095	72.83107	-730.22852	320.04764	131.67168
824	6.858	-899.12512	168.18640	1400.35620	-1108.86902	45.18172	906.52911	-1040.16174	355.33243	879.33881	-885.35828	172.89368	867.28784	-1138.53760	45.06689	454.32977	-963.62732	339.74246	451.09821	-1144.89990	67.47118	72.73943	-733.97974	320.32443	134.86510
825	6.867	-903.91125	166.26228	1400.70691	-1113.86633	43.26303	907.01941	-1045.22522	353.49292	879.73511	-890.37976	171.22183	867.27106	-1140.70850	43.61783	454.19443	-972.58972	340.60114	450.93625	-1145.04248	67.41481	72.63039	-738.01099	320.54398	138.17506
826	6.875	-908.66882	164.34940	1401.00745	-1118.76379	41.38587	907.44305	-1050.20251	351.72055	880.05072	-895.27966	169.59453	867.14655	-1142.79419	42.17148	454.03787	-981.79846	341.52423	450.72791	-1145.16357	67.34788	72.50478	-742.33081	320.70218	141.62413
827	6.883	-913.39758	162.44691	1401.26550	-1123.55481	39.56232	907.80505	-1055.07703	350.01947	880.29199	-900.04407	168.01256	866.93018	-1144.79443	40.73069	453.86572	-991.24548	342.48611	450.48767	-1145.26343	67.26688	72.36422	-746.94263	320.79510	145.23746
828	6.892	-918.09705	160.55545	1401.48962	-1128.23425	37.80372	908.11011	-1059.83484	348.39481	880.47144	-904.66394	166.47963	866.64307	-1146.70776	39.30484	453.68213	-1000.91760	343.46149	450.23373	-1145.34375	67.17047	72.21037	-751.84351	320.81802	149.04068
829	6.900	-922.76428	158.67726	1401.69019	-1132.79724	36.11977	908.36292	-1064.46741	346.85178	880.60504	-909.13806	165.00284	866.30865	-1148.53467	37.91062	453.48981	-1010.79626	344.42661	449.98724	-1145.40723	67.06100	72.04435	-757.02417	320.76044	153.05226
830	6.908	-927.39734	156.81610	1401.87915	-1137.24255	34.51748	908.56903	-1068.97083	345.39371	880.71014	-913.47229	163.58949	865.95129	-1150.27783	36.56898	453.29153	-1020.85828	345.36038	449.77203	-1145.45898	66.94403	71.86705	-762.47217	320.60349	157.27733
831	6.917	-931.99597	154.97731	1402.06812	-1141.56921	32.99991	908.73553	-1073.34802	344.02133	880.80432	-917.67737	162.24332	865.59467	-1151.94238	35.30154	453.09161	-1031.07385	346.24496	449.61334	-1145.50488	66.82670	71.68102	-768.17627	320.32474	161.70856
832	6.925	-936.56140	153.16678	1402.26880	-1145.77722	31.56497	908.86914	-1077.60681	342.73260	880.90558	-921.76599	160.96512	865.26031	-1153.53442	34.12796	452.89551	-1041.40710	347.06586	449.53668	-1145.54810	66.71567	71.49220	-774.12964	319.90289	166.32594
833	6.933	-941.09216	151.38934	1402.49268	-1149.86609	30.20581	908.97571	-1081.75964	341.52264	881.03308	-925.75110	159.75644	864.96674	-1155.05811	33.06390	452.70837	-1051.81897	347.81155	449.56638	-1145.59009	66.61526	71.30962	-780.33203	319.31741	171.09180
834	6.942	-945.58655	149.64798	1402.74976	-1153.83264	28.91283	909.06000	-1085.82263	340.38495	881.20642	-929.64392	158.62088	864.72864	-1156.51636	32.11911	452.53339	-1062.26501	348.47327	449.72412	-1145.62939	66.52676	71.14305	-786.79077	318.54984	175.94772
835	6.950	-950.03918	147.94537	1403.04810	-1157.67151	27.67540	909.12592	-1089.81262	339.31366	881.44385	-933.45203	157.56381	864.55585	-1157.91504	31.29666	452.37152	-1072.69885	349.04404	450.02759	-1145.66382	66.44953	71.00089	-793.51782	317.58813	180.81662
836	6.958	-954.44470	146.28609	1403.39282	-1161.37561	26.48230	909.17682	-1093.74768	338.30365	881.76141	-937.17957	156.59296	864.45416	-1159.26050	30.59295	452.22263	-1083.07483	349.51855	450.48950	-1145.69189	66.38331	70.88909	-800.52808	316.43033	185.60583
837	6.967	-958.79846	144.67723	1403.78650	-1164.93665	25.32156	909.21460	-1097.64514	337.34909	882.17163	-940.82874	155.71957	864.42523	-1160.56128	29.99821	452.08630	-1093.34802	349.89267	451.11682	-1145.71411	66.32991	70.81099	-807.84009	315.08542	190.21126
838	6.975	-963.09583	143.12700	1404.22852	-1168.34705	24.18091	909.23962	-1101.52209	336.44293	882.68311	-944.40002	154.95720	864.46735	-1161.82715	29.49830	451.96295	-1103.47668	350.16318	451.91055	-1145.73218	66.29259	70.76735	-815.47583	313.57544	194.52306
839	6.983	-967.33484	141.64185	1404.71619	-1171.60022	23.04914	909.25018	-1105.39270	335.57788	883.29980	-947.89270	154.31931	864.57648	-1163.06689	29.07776	451.85391	-1113.42590	350.32782	452.86572	-1145.74805	66.27374	70.75671	-823.46094	311.93784	198.43210
840	6.992	-971.51208	140.22501	1405.24597	-1174.69006	21.91787	909.24408	-1109.26624	334.74725	884.01990	-951.30579	153.81741	864.74670	-1164.28906	28.72240	451.76038	-1123.16541	350.38495	453.97174	-1145.76489	66.27353	70.77543	-831.82056	310.22516	201.83479
841	7.000	-975.62561	138.87721	1405.81299	-1177.61389	20.78209	909.22021	-1113.14832	333.94409	884.83527	-954.63831	153.45987	864.97028	-1165.50098	28.42023	451.68207	-1132.67297	350.33350	455.21298	-1145.78638	66.29076	70.81777	-840.57642	308.50137	204.63741
842	7.008	-979.67566	137.59787	1406.41089	-1180.37366	19.64002	909.17950	-1117.03918	333.16141	885.73254	-957.88953	153.25081	865.23883	-1166.70605	28.16050	451.61691	-1141.93445	350.17291	456.56976	-1145.81445	66.32416	70.87643	-849.74268	306.83456	206.76096
843	7.017	-983.66248	136.38510	1407.03125	-1182.97498	18.49317	909.12421	-1120.93420	332.39435	886.69556	-961.06091	153.18924	865.54529	-1167.90332	27.93260	451.56143	-1150.94250	349.90329	458.01962	-1145.84888	66.37310	70.94318	-859.32544	305.28928	208.14619
844	7.025	-987.58752	135.23589	1407.66541	-1185.42737	17.34615	909.05627	-1124.82434	331.64127	887.70618	-964.15491	153.26784	865.88379	-1169.08984	27.72581	451.51190	-1159.69568	349.52524	459.53839	-1145.88818	66.43781	71.00970	-869.32495	303.91992	208.75520
845	7.033	-991.45300	134.14697	1408.30554	-1187.74426	16.20586	908.97638	-1128.69690	330.90335	888.74500	-967.17517	153.47333	866.24890	-1170.25806	27.52940	451.46484	-1168.19788	349.04037	461.10159	-1145.92969	66.51834	71.06934	-879.73901	302.76788	208.56931
846	7.042	-995.26086	133.11594	1408.94434	-1189.94299	15.08096	908.88422	-1132.53943	330.18359	889.79193	-970.12415	153.78825	866.63446	-1171.39990	27.33326	451.41678	-1176.45618	348.45151	462.68533	-1145.97192	66.61354	71.11853	-890.56592	301.86014	207.58646
847	7.050	-999.01233	132.14191	1409.57385	-1192.04382	13.98103	908.77905	-1136.33777	329.48517	890.82605	-973.00354	154.19170	867.03271	-1172.50659	27.12938	451.36459	-1184.47839	347.76276	464.26712	-1146.01318	66.72070	71.15669	-901.80469	301.20868	205.82059
848	7.058	-1002.71033	131.22552	1410.18555	-1194.06628	12.91532	908.65967	-1140.07996	328.80994	891.82593	-975.81091	154.65985	867.43420	-1173.57153	26.91364	451.30597	-1192.27356	346.98016	465.82629	-1146.05200	66.83605	71.18510	-913.45508	300.81204	203.30246
849	7.067	-1006.35754	130.36786	1410.77087	-1196.03040	11.89262	908.52466	-1143.75574	328.15863	892.77228	-978.54382	155.16765	867.82837	-1174.59229	26.68654	451.23996	-1199.84827	346.11148	467.34439	-1146.08813	66.95564	71.20595	-925.51538	300.65961	200.07988
850	7.075	-1009.96033	129.56976	1411.32239	-1197.95374	10.92106	908.37366	-1147.36023	327.53247	893.65131	-981.20642	155.69162	868.20398	-1175.56738	26.45245	451.16632	-1207.20618	345.16663	468.80545	-1146.12134	67.07605	71.22182	-937.98071	300.73602	196.21582
851	7.083	-1013.52625	128.83257	1411.83557	-1199.85144	10.00697	908.20758	-1150.89099	326.93359	894.45496	-983.80872	156.21246	868.55103	-1176.49707	26.21810	451.08395	-1214.35022	344.15756	470.19611	-1146.15112	67.19432	71.23547	-950.84253	301.02536	191.78488
852	7.092	-1017.06165	128.15875	1412.30823	-1201.73743	9.15447	908.02826	-1154.34949	326.36417	895.17914	-986.36462	156.71626	868.86377	-1177.38135	25.99039	450.99039	-1221.27844	343.09793	471.50577	-1146.17505	67.30792	71.24965	-964.08691	301.51447	186.87004
853	7.100	-1020.57312	127.55058	1412.74036	-1203.62390	8.36569	907.83752	-1157.74133	325.82538	895.82306	-988.88757	157.19484	869.14172	-1178.22144	25.77503	450.88379	-1227.98694	342.00275	472.72665	-1146.19141	67.41540	71.26676	-977.69800	302.19583	181.55989
854	7.108	-1024.06458	127.00865	1413.13245	-1205.51892	7.64096	907.63599	-1161.07483	325.31830	896.38879	-991.39075	157.64557	869.38855	-1179.01978	25.57759	450.76480	-1234.47180	340.88776	473.85376	-1146.19873	67.51675	71.28804	-991.65552	303.06729	175.94565
855	7.117	-1027.53870	126.53226	1413.48572	-1207.42786	6.97904	907.42322	-1164.36096	324.84381	896.88086	-993.88440	158.06958	869.60956	-1179.77979	25.40438	450.63657	-1240.72668	339.76874	474.88467	-1146.19678	67.61277	71.31250	-1005.93579	304.12872	170.11726
856	7.125	-1030.99768	126.12022	1413.80200	-1209.35461	6.37764	907.19922	-1167.61194	324.40262	897.30408	-996.37708	158.46983	869.81061	-1180.50439	25.26114	450.50391	-1246.74695	338.66083	475.81927	-1146.18726	67.70444	71.33704	-1020.51294	305.37891	164.16063
857	7.133	-1034.44080	125.77122	1414.08289	-1211.30286	5.83371	906.96570	-1170.84045	323.99509	897.66339	-998.87585	158.85063	869.99768	-1181.19751	25.15178	450.37231	-1252.53088	337.57779	476.65948	-1146.17236	67.79329	71.35786	-1035.36011	306.81351	158.15694
858	7.142	-1037.86804	125.48349	1414.33069	-1213.27527	5.34277	906.72522	-1174.05725	323.62161	897.96429	-1001.38464	159.21872	870.17737	-1181.86646	25.07844	450.24628	-1258.07874	336.53156	477.40875	-1146.15503	67.88137	71.37196	-1050.44922	308.42313	152.18315
859	7.150	-1041.27771	125.25435	1414.54761	-1215.26965	4.89846	906.48059	-1177.27234	323.28290	898.21326	-1003.90417	159.58360	870.35651	-1182.51978	25.04189	450.12912	-1263.39490	335.53174	478.07172	-1146.13794	67.97034	71.37811	-1065.75220	310.19266	146.31190
860	7.158	-1044.66785	125.07990	1414.73633	-1217.28284	4.49395	906.23456	-1180.49353	322.97955	898.41614	-1006.43567	159.95624	870.54047	-1183.16748	25.04095	450.02313	-1268.48962	334.58530	478.65384	-1146.12354	68.06033	71.37721	-1081.23950	312.10193	140.60966
861	7.167	-1048.03772	124.95520	1414.89917	-1219.30847	4.12449	905.98975	-1183.72766	322.71198	898.57776	-1008.97961	160.34770	870.73083	-1183.82056	25.07122	449.92960	-1273.37610	333.69666	479.16129	-1146.11377	68.15009	71.37196	-1096.88013	314.12714	135.13527
862	7.175	-1051.38562	124.87573	1415.03857	-1221.33875	3.78793	905.74902	-1186.97937	322.47995	898.70178	-1011.53699	160.76717	870.92554	-1184.48682	25.12538	449.84784	-1278.07190	332.86780	479.60086	-1146.10986	68.23808	71.36520	-1112.63989	316.24216	129.93942
863	7.183	-1054.71057	124.83847	1415.15747	-1223.36462	3.48272	905.51477	-1190.24963	322.28107	898.79089	-1014.10950	161.21973	871.12018	-1185.17236	25.19460	449.77570	-1282.59827	332.09872	479.98007	-1146.11304	68.32340	71.35867	-1128.48193	318.41992	125.06505
864	7.192	-1058.01306	124.84117	1415.25867	-1225.37781	3.20585	905.28833	-1193.53674	322.11002	898.84503	-1016.69543	161.70602	871.30908	-1185.88257	25.27032	449.71082	-1286.97815	331.38788	480.30707	-1146.12402	68.40619	71.35272	-1144.36621	320.63419	120.54845
865	7.200	-1061.29285	124.88168	1415.34509	-1227.37219	2.95248	905.06976	-1196.83582	321.95889	898.86176	-1019.29016	162.22295	871.48718	-1186.62134	25.34577	449.65097	-1291.23499	330.73267	480.59045	-1146.14429	68.48784	71.34729	-1160.24854	322.86169	116.42069
866	7.208	-1064.55042	124.95895	1415.41858	-1229.34558	2.71663	904.85883	-1200.14148	321.81915	898.83813	-1021.88855	162.76443	871.65149	-1187.39355	25.41622	449.59390	-1295.39026	330.12985	480.83905	-1146.17285	68.57053	71.34321	-1176.08423	325.08203	112.70792
867	7.217	-1067.78479	125.07411	1415.47998	-1231.29846	2.49257	904.65686	-1203.44958	321.68436	898.77350	-1024.48547	163.32265	871.80084	-1188.20044	25.47755	449.53830	-1299.46399	329.57590	481.06152	-1146.20850	68.65630	71.34267	-1191.82739	327.27573	109.42973
868	7.225	-1070.99304	125.23065	1415.52966	-1233.23303	2.27648	904.46625	-1206.75940	321.55136	898.67133	-1027.07727	163.89050	871.93488	-1189.04077	25.52589	449.48410	-1303.47083	329.06720	481.26596	-1146.24829	68.74677	71.34813	-1207.43091	329.42297	106.59747
869	7.233	-1074.17395	125.43374	1415.56934	-1235.15271	2.06692	904.28949	-1210.07263	321.41986	898.53937	-1029.66345	164.46448	872.05341	-1189.91211	25.56013	449.43112	-1307.42053	328.60028	481.45941	-1146.28979	68.84325	71.36161	-1222.84692	331.50357	104.21388
870	7.242	-1077.32703	125.68920	1415.60193	-1237.06165	1.86396	904.12787	-1213.39294	321.29062	898.38690	-1032.24622	165.04510	872.15735	-1190.81006	25.58416	449.37848	-1311.31824	328.17178	481.64771	-1146.33130	68.94633	71.38477	-1238.02783	333.49774	102.27397
871	7.250	-1080.45349	126.00238	1415.63000	-1238.96521	1.66937	903.97980	-1216.72156	321.16412	898.22064	-1034.83142	165.63574	872.24915	-1191.73120	25.60575	449.32507	-1315.16443	327.77850	481.83493	-1146.37231	69.05587	71.41882	-1252.92651	335.38687	100.76546
872	7.258	-1083.55750	126.37744	1415.65515	-1240.86902	1.48685	903.84033	-1220.05750	321.04016	898.04242	-1037.42639	166.24011	872.33276	-1192.67212	25.63324	449.27121	-1318.95618	327.41721	482.02335	-1146.41260	69.17136	71.46442	-1267.49805	337.15356	99.66748
873	7.267	-1086.64441	126.81734	1415.67798	-1242.77795	1.32001	903.70319	-1223.39758	320.91858	897.85187	-1040.03918	166.86014	872.41168	-1193.62988	25.67373	449.21948	-1322.68982	327.08481	482.21307	-1146.45239	69.29178	71.52217	-1281.70215	338.78119	98.94895
874	7.275	-1089.72009	127.32370	1415.69946	-1244.69714	1.17097	903.56366	-1226.74158	320.80087	897.64935	-1042.67542	167.49561	872.48669	-1194.60425	25.73410	449.17377	-1326.36047	326.77826	482.40222	-1146.49219	69.41565	71.59225	-1295.50098	340.25476	98.56944
875	7.283	-1092.78967	127.89656	1415.71997	-1246.63342	1.04146	903.41956	-1230.09045	320.69077	897.43713	-1045.34094	168.14581	872.55585	-1195.59814	25.82224	449.13626	-1329.96448	326.49484	482.58676	-1146.53247	69.54176	71.67352	-1308.85913	341.56213	98.48282
876	7.292	-1095.85583	128.53455	1415.73865	-1248.59216	0.93426	903.27118	-1233.44861	320.59421	897.21899	-1048.04138	168.81192	872.61646	-1196.61597	25.94671	449.10605	-1333.50110	326.23254	482.76114	-1146.57593	69.67015	71.76270	-1321.74316	342.69708	98.64264
877	7.300	-1098.91931	129.23544	1415.75256	-1250.57947	0.85415	903.12140	-1236.82117	320.51804	896.99957	-1050.77942	169.49808	872.66705	-1197.66309	26.11499	449.07947	-1336.97034	325.99036	482.91849	-1146.62476	69.80220	71.85484	-1334.12329	343.66187	99.00578
878	7.308	-1101.97839	129.99637	1415.75708	-1252.59949	0.80780	902.97327	-1240.21545	320.46899	896.78284	-1053.55725	170.21124	872.70807	-1198.74561	26.33188	449.05225	-1340.37488	325.76855	483.05136	-1146.68188	69.93970	71.94479	-1345.97192	344.46609	99.53236
879	7.317	-1105.03064	130.81329	1415.74768	-1254.65588	0.80161	902.82867	-1243.63928	320.45313	896.57062	-1056.37830	170.95930	872.74017	-1199.86865	26.59911	449.02164	-1343.71912	325.56900	483.15204	-1146.75000	70.08397	72.02892	-1357.26514	345.12366	100.18452
880	7.325	-1108.07434	131.68121	1415.72034	-1256.75183	0.84072	902.68774	-1247.10046	320.47504	896.36115	-1059.24548	171.74933	872.76276	-1201.03442	26.91564	448.98792	-1347.00696	325.39471	483.21326	-1146.83008	70.23537	72.10596	-1367.98438	345.64877	100.92497
881	7.333	-1111.10754	132.59547	1415.67297	-1258.89050	0.92976	902.54871	-1250.60291	320.53763	896.15002	-1062.16028	172.58688	872.77454	-1202.24170	27.27930	448.95374	-1350.24329	325.24976	483.22821	-1146.92285	70.39340	72.17735	-1378.11646	346.05164	101.71512
882	7.342	-1114.12830	133.55328	1415.60425	-1261.07410	1.07184	902.40924	-1254.14978	320.64218	895.93268	-1065.12390	173.47572	872.77484	-1203.48584	27.68826	448.92300	-1353.43201	325.13843	483.19107	-1147.02637	70.55717	72.24628	-1387.65381	346.33682	102.51500
883	7.350	-1117.13635	134.55389	1415.51270	-1263.30530	1.26789	902.26721	-1257.74329	320.78891	895.70630	-1068.13611	174.41684	872.76343	-1204.76294	28.13885	448.89880	-1356.57605	325.06494	483.09668	-1147.13770	70.72608	72.31655	-1396.59399	346.50546	103.28510
884	7.358	-1120.13147	135.59720	1415.39624	-1265.58386	1.51741	902.12140	-1261.38855	320.97736	895.47021	-1071.19885	175.40804	872.73889	-1206.07788	28.62241	448.88239	-1359.67664	325.03250	482.94073	-1147.25293	70.89995	72.39223	-1404.93750	346.55844	103.98772
885	7.367	-1123.11414	136.68263	1415.25244	-1267.91125	1.81807	901.97156	-1265.08850	321.20755	895.22418	-1074.31335	176.44537	872.69843	-1207.43994	29.12692	448.87302	-1362.73474	325.04333	482.71945	-1147.36792	71.07841	72.47827	-1412.68677	346.49768	104.58731
886	7.375	-1126.08533	137.80945	1415.07935	-1270.28845	2.16599	901.81836	-1268.84241	321.48019	894.96625	-1077.48157	177.52460	872.63849	-1208.86108	29.64030	448.86813	-1365.74915	325.09821	482.42941	-1147.47632	71.26048	72.58044	-1419.84375	346.32663	105.05215
887	7.383	-1129.04480	138.97781	1414.87549	-1272.71692	2.55723	901.66199	-1272.64832	321.79495	894.69226	-1080.70422	178.64156	872.55652	-1210.34912	30.15165	448.86392	-1368.71765	325.19644	482.06741	-1147.57422	71.44500	72.70224	-1426.41016	346.04999	105.35675
888	7.392	-1131.99231	140.18954	1414.63953	-1275.19958	2.98809	901.50189	-1276.50183	322.14932	894.39685	-1083.98132	179.79216	872.45105	-1211.90820	30.65236	448.85663	-1371.63757	325.33606	481.63034	-1147.66577	71.63118	72.84103	-1432.38843	345.67310	105.48297
889	7.400	-1134.92737	141.44701	1414.37012	-1277.74036	3.45528	901.33685	-1280.39905	322.53931	894.07440	-1087.31384	180.97241	872.32062	-1213.53979	31.13790	448.84311	-1374.50525	325.51376	481.11533	-1147.75977	71.81789	72.98863	-1437.78125	345.20224	105.41974
890	7.408	-1137.84998	142.75223	1414.06653	-1280.34119	3.95649	901.16516	-1284.33752	322.96069	893.71863	-1090.70300	182.17874	872.16388	-1215.24194	31.60906	448.82025	-1377.31653	325.72519	480.51996	-1147.86694	72.00281	73.13596	-1442.59497	344.64749	105.16240
891	7.417	-1140.76233	144.10701	1413.72791	-1283.00549	4.49018	900.98663	-1288.31555	323.41025	893.32410	-1094.15002	183.40848	871.97998	-1217.01196	32.07182	448.78442	-1380.06799	325.96506	479.84265	-1147.99292	72.18252	73.27631	-1446.84082	344.02454	104.71169
892	7.425	-1143.66687	145.51321	1413.35303	-1285.73474	5.05585	900.80273	-1292.33411	323.88623	892.88861	-1097.65857	184.65877	871.76862	-1218.84985	32.53436	448.73187	-1382.75623	326.22757	479.08295	-1148.13940	72.35327	73.40685	-1450.53735	343.35248	104.07314
893	7.433	-1146.56604	146.97229	1412.94019	-1288.53040	5.65502	900.61426	-1296.39709	324.38959	892.41479	-1101.23206	185.92505	871.52985	-1220.75635	33.00381	448.65887	-1385.37927	326.50684	478.24197	-1148.30469	72.51210	73.52894	-1453.70801	342.65070	103.25578
894	7.442	-1149.46277	148.48428	1412.48804	-1291.39392	6.29061	900.41998	-1300.51160	324.92368	891.90845	-1104.87415	187.20145	871.26501	-1222.73047	33.48493	448.56235	-1387.93738	326.79736	477.32281	-1148.48413	72.65741	73.64692	-1456.37964	341.93677	102.26969
895	7.450	-1152.35852	150.04730	1411.99585	-1294.32483	6.96574	900.21899	-1304.68396	325.49133	891.37543	-1108.58850	188.48239	870.97760	-1224.77051	33.97976	448.44150	-1390.43225	327.09442	476.33069	-1148.66992	72.78809	73.76699	-1458.58447	341.22543	101.12480
896	7.458	-1155.25256	151.65698	1411.46460	-1297.32117	7.68349	900.01117	-1308.91492	326.09235	890.81915	-1112.37512	189.76373	870.67236	-1226.86963	34.48833	448.29825	-1392.86804	327.39444	475.27313	-1148.84741	72.90277	73.89664	-1460.36279	340.52734	99.83168
897	7.467	-1158.14563	153.30652	1410.89722	-1300.37781	8.44617	899.79651	-1313.20056	326.72202	890.24066	-1116.23035	191.04367	870.35382	-1229.02100	35.01051	448.13620	-1395.25305	327.69501	474.15994	-1149.00000	73.00031	74.04356	-1461.76904	339.84894	98.40410
898	7.475	-1161.03748	154.98737	1410.29956	-1303.48425	9.25225	899.57465	-1317.53259	327.37292	889.64148	-1120.14465	192.32303	870.02588	-1231.21606	35.54611	447.96027	-1397.59680	327.99487	473.00293	-1149.11353	73.08115	74.21332	-1462.87402	339.19263	96.86204
899	7.483	-1163.92908	156.68974	1409.68018	-1306.62610	10.09286	899.34637	-1321.89954	328.03735	889.02594	-1124.10315	193.60345	869.69177	-1233.44385	36.09339	447.77625	-1399.91125	328.29379	471.81570	-1149.18799	73.14836	74.40588	-1463.76587	338.55545	95.23430
900	7.492	-1166.82068	158.40318	1409.04919	-1309.78723	10.95235	899.11414	-1326.28577	328.70831	888.40149	-1128.08508	194.88519	869.35449	-1235.68896	36.64782	447.58893	-1402.21106	328.59204	470.61304	-1149.23804	73.20778	74.61304	-1464.54639	337.92926	93.55997
901	7.500
902	7.508
903	7.517
904	7.525
905	7.533
906	7.542
907	7.550
908	7.558
909	7.567
910	7.575
911	7.583
912	7.592
913	7.600
914	7.608
915	7.617
916	7.625
917	7.633
918	7.642
919	7.650
920	7.658
921	7.667
922	7.675
923	7.683
924	7.692
925	7.700
926	7.708
927	7.717
928	7.725
929	7.733
930	7.742
931	7.750
932	7.758
933	7.767
934	7.775
935	7.783
936	7.792
937	7.800
938	7.808
939	7.817
940	7.825
941	7.833
942	7.842
943	7.850
944	7.858
945	7.867
946	7.875
947	7.883
948	7.892
949	7.900
950	7.908
951	7.917
952	7.925
953	7.933
954	7.942
955	7.950
956	7.958
957	7.967
958	7.975
959	7.983
960	7.992
961	8.000
962	8.008
963	8.017
964	8.025
965	8.033
966	8.042
967	8.050
968	8.058
969	8.067
970	8.075
971	8.083
972	8.092
973	8.100
974	8.108
975	8.117
976	8.125
977	8.133
978	8.142
979	8.150
980	8.158
981	8.167
982	8.175
983	8.183
984	8.192
985	8.200
986	8.208
987	8.217
988	8.225
989	8.233
990	8.242
991	8.250
992	8.258
993	8.267
994	8.275
995	8.283
996	8.292
997	8.300
998	8.308
999	8.317
1000	8.325
1001	8.333
1002	8.342
1003	8.350
1004	8.358
1005	8.367
1006	8.375
1007	8.383
1008	8.392
1009	8.400
1010	8.408
1011	8.417
1012	8.425
1013	8.433
1014	8.442
1015	8.450
1016	8.458
1017	8.467
1018	8.475
1019	8.483
1020	8.492
1021	8.500
1022	8.508
1023	8.517
1024	8.525
1025	8.533
1026	8.542
1027	8.550
1028	8.558
1029	8.567
1030	8.575
1031	8.583
1032	8.592
1033	8.600
1034	8.608
1035	8.617
1036	8.625
1037	8.633
1038	8.642
1039	8.650
1040	8.658
1041	8.667
1042	8.675
1043	8.683
1044	8.692
1045	8.700
1046	8.708
1047	8.717
1048	8.725
1049	8.733
1050	8.742
1051	8.750
1052	8.758
1053	8.767
1054	8.775
1055	8.783
1056	8.792
1057	8.800
1058	8.808
1059	8.817
1060	8.825
1061	8.833
1062	8.842
1063	8.850
1064	8.858
1065	8.867
1066	8.875
1067	8.883
1068	8.892
1069	8.900
1070	8.908
1071	8.917
1072	8.925
1073	8.933
1074	8.942
1075	8.950
1076	8.958
1077	8.967
1078	8.975
1079	8.983
1080	8.992
